# Supplementary material for: Floral Humidity in Flowering Plants: A Preliminary Survey
Source: Front Plant Sci. 2020 Mar 6;11:249. doi: 10.3389/fpls.2020.00249 (PMC7068853; doi:10.3389/fpls.2020.00249)
Supplement: SUPPLEMENTARY FILE 2 — A zipped file containing floral humidity data collected by the robot arm transects as described in the main text. A word document within the zipped files explains the data formatting in detail. Datafiles themselves are in CSV format. [file Data_Sheet_2.zip]

Archive with 99 entries (97 files):
- Floral humidity data/Controls/
- Floral humidity data/Controls/TLmeans.csv
- Floral humidity data/Controls/TLPmeans.csv
- Floral humidity data/Controls/TLPRaw.csv
- Floral humidity data/Controls/TLRaw.csv
- Floral humidity data/Controls/Tmeans.csv
- Floral humidity data/Controls/TRaw.csv
- Floral humidity data/Controls/TWLmeans.csv
- Floral humidity data/Controls/TWLPmeans.csv
- Floral humidity data/Controls/TWLPRaw.csv
- Floral humidity data/Controls/TWLRaw.csv
- Floral humidity data/Controls/TWmeans.csv
- Floral humidity data/Controls/TWRaw.csv
- Floral humidity data/Floral Humidity Data guide.docx
- Floral humidity data/Flowers/
- Floral humidity data/Flowers/Abutilon x milleri hort Means.csv
- Floral humidity data/Flowers/Abutilon x milleri hort Raw.csv
- Floral humidity data/Flowers/Achillea millefolium Means.csv
- Floral humidity data/Flowers/Achillea millefolium Raw.csv
- Floral humidity data/Flowers/Allium ursinum Means.csv
- Floral humidity data/Flowers/Allium ursinum Raw.csv
- Floral humidity data/Flowers/Bellis perennis Means.csv
- Floral humidity data/Flowers/Bellis perennis Raw.csv
- Floral humidity data/Flowers/Calystegia silvatica Means.csv
- Floral humidity data/Flowers/Calystegia silvatica Raw.csv
- Floral humidity data/Flowers/Campanula Means.csv
- Floral humidity data/Flowers/Campanula Raw.csv
- Floral humidity data/Flowers/Cistus 'Greyswood pink' Means.csv
- Floral humidity data/Flowers/Cistus 'Greyswood pink' Raw.csv
- Floral humidity data/Flowers/Clematis chinensis Means.csv
- Floral humidity data/Flowers/Clematis chinensis Raw.csv
- Floral humidity data/Flowers/Convolvulus sabatius Means.csv
- Floral humidity data/Flowers/Convolvulus sabatius Raw.csv
- Floral humidity data/Flowers/Coreopsis Means.csv
- Floral humidity data/Flowers/Coreopsis Raw.csv
- Floral humidity data/Flowers/Cosmos bipinnatus Means.csv
- Floral humidity data/Flowers/Cosmos bipinnatus Raw.csv
- Floral humidity data/Flowers/Cyanus montanus Means.csv
- Floral humidity data/Flowers/Cyanus montanus Raw.csv
- Floral humidity data/Flowers/Cyanus segetum Means.csv
- Floral humidity data/Flowers/Cyanus segetum Raw.csv
- Floral humidity data/Flowers/Epilobium hirsutum Means.csv
- Floral humidity data/Flowers/Epilobium hirsutum Raw.csv
- Floral humidity data/Flowers/Eschscholzia californica Means.csv
- Floral humidity data/Flowers/Eschscholzia californica Raw.csv
- Floral humidity data/Flowers/Euphorbia milii Means.csv
- Floral humidity data/Flowers/Euphorbia milii Raw.csv
- Floral humidity data/Flowers/Fuchsia Means.csv
- Floral humidity data/Flowers/Fuchsia Raw.csv
- Floral humidity data/Flowers/Geranium robertianum Means.csv
- Floral humidity data/Flowers/Geranium robertianum Raw.csv
- Floral humidity data/Flowers/Geranium 'Roxanne' Means.csv
- Floral humidity data/Flowers/Geranium 'Roxanne' Raw.csv
- Floral humidity data/Flowers/Geranium sanguineum Means.csv
- Floral humidity data/Flowers/Geranium sanguineum Raw.csv
- Floral humidity data/Flowers/Lantana Means.csv
- Floral humidity data/Flowers/Lantana Raw.csv
- Floral humidity data/Flowers/Lavandula angustifolia Means.csv
- Floral humidity data/Flowers/Lavandula angustifolia Raw.csv
- Floral humidity data/Flowers/Leucanthemum vulgare Means.csv
- Floral humidity data/Flowers/Leucanthemum vulgare Raw.csv
- Floral humidity data/Flowers/Lilium Means.csv
- Floral humidity data/Flowers/Lilium Raw.csv
- Floral humidity data/Flowers/Linum grandiflorum Means.csv
- Floral humidity data/Flowers/Linum grandiflorum Raw.csv
- Floral humidity data/Flowers/Linum usitatissimum Means.csv
- Floral humidity data/Flowers/Linum usitatissimum Raw.csv
- Floral humidity data/Flowers/Nepenthes Means.csv
- Floral humidity data/Flowers/Nepenthes Raw.csv
- Floral humidity data/Flowers/Nicotiana tabacum Means.csv
- Floral humidity data/Flowers/Nicotiana tabacum Raw.csv
- Floral humidity data/Flowers/Oenothera caespitosa Means.csv
- Floral humidity data/Flowers/Oenothera caespitosa Raw.csv
- Floral humidity data/Flowers/Osteospermum Means.csv
- Floral humidity data/Flowers/Osteospermum Raw.csv
- Floral humidity data/Flowers/Papaver cambricum Means.csv
- Floral humidity data/Flowers/Papaver cambricum Raw.csv
- Floral humidity data/Flowers/Papaver rhoeas Means.csv
- Floral humidity data/Flowers/Papaver rhoeas Raw.csv
- Floral humidity data/Flowers/Potentilla Means.csv
- Floral humidity data/Flowers/Potentilla Raw.csv
- Floral humidity data/Flowers/Ranunculus acris Means.csv
- Floral humidity data/Flowers/Ranunculus acris Raw.csv
- Floral humidity data/Flowers/Ranunculus lingua Means.csv
- Floral humidity data/Flowers/Ranunculus lingua Raw.csv
- Floral humidity data/Flowers/Rudbeckia hirta Means.csv
- Floral humidity data/Flowers/Rudbeckia hirta Raw.csv
- Floral humidity data/Flowers/Scabiosa Means.csv
- Floral humidity data/Flowers/Scabiosa Raw.csv
- Floral humidity data/Flowers/Taraxacum Means.csv
- Floral humidity data/Flowers/Taraxacum Raw.csv
- Floral humidity data/Flowers/Trifolium pratense Means.csv
- Floral humidity data/Flowers/Trifolium pratense Raw.csv
- Floral humidity data/Flowers/Tulbaghia violacea Means.csv
- Floral humidity data/Flowers/Tulbaghia violacea Raw.csv
- Floral humidity data/Flowers/Vinca herbacea Means.csv
- Floral humidity data/Flowers/Vinca herbacea Raw.csv
- Floral humidity data/Flowers/Xerochrysum bracteatum Means.csv
- Floral humidity data/Flowers/Xerochrysum bracteatum Raw.csv
