# Supplementary material for: Floral Humidity in Flowering Plants: A Preliminary Survey
Source: Front Plant Sci. 2020 Mar 6;11:249. doi: 10.3389/fpls.2020.00249 (PMC7068853; doi:10.3389/fpls.2020.00249)
Supplement: SUPPLEMENTARY FILE 2 — A zipped file containing floral humidity data collected by the robot arm transects as described in the main text. A word document within the zipped files explains the data formatting in detail. Datafiles themselves are in CSV format. [file Data_Sheet_2.zip › Floral humidity data/Controls/TLmeans.csv]

	Block	Sp	xORz	Individual	totIndividual	sample..	Sample.order	xoffset	zoffset	x2	z2	Background.Humidity	Background.Temperature	Focal.Humidity	Focal.Temperature	Corrected.Focal.humidity	Change.in.RH.	block
1	11040	TL	x	1	801	0	1	-30	0	900	0	50.85714286	21.4	50.78265306	21.4	50.88265306	-0.00305102	11040
2	11041	TL	x	1	801	0	1	-25	0	625	0	51.082	21.4	50.983	21.4	51.083	-0.00953	11041
3	11042	TL	x	1	801	0	1	-20	0	400	0	51.326	21.4	51.262	21.397	51.362	0.05058	11042
4	11043	TL	x	1	801	0	1	-15	0	225	0	51.596	21.4	51.554	21.397	51.671	0.09886	11043
5	11044	TL	x	1	801	0	1	-10	0	100	0	51.919	21.4	51.822	21.392	52.022	0.06761	11044
6	11045	TL	x	1	801	0	1	-5	0	25	0	52.18	21.4	52.085	21.388	52.285	0.09265	11045
7	11046	TL	x	1	801	0	1	0	0	0	0	52.521	21.4	52.402	21.384	52.602	0.09718	11046
8	11047	TL	x	1	801	0	1	5	0	25	0	53.021	21.4	52.828	21.375	53.095	0.06152	11047
9	11048	TL	x	1	801	0	1	10	0	100	0	53.46868687	21.4	53.28080808	21.39191919	53.58080808	0.107393939	11048
10	11049	TL	x	1	801	0	1	15	0	225	0	53.874	21.4	53.67	21.379	53.97	0.1263	11049
11	11050	TL	x	1	801	0	1	20	0	400	0	54.14242424	21.4	53.9	21.3959596	54.28282828	0.107747475	11050
12	11051	TL	x	1	801	0	1	25	0	625	0	54.32424242	21.4	54.06161616	21.39292929	54.46161616	0.101919192	11051
13	11052	TL	x	1	801	0	1	30	0	900	0	54.42323232	21.4	54.1969697	21.39494949	54.5969697	0.150464646	11052
14	11116	TL	x	1	801	1	1	-30	0	900	0	58.196	21.3	57.49	21.265	58.19	-0.0339	11116
15	11117	TL	x	1	801	1	1	-25	0	625	0	58.187	21.3	57.49	21.265	58.19	-0.0249	11117
16	11118	TL	x	1	801	1	1	-20	0	400	0	58.199	21.299	57.473	21.255	58.173	-0.05543	11118
17	11119	TL	x	1	801	1	1	-15	0	225	0	58.229	21.281	57.503	21.214	58.203	-0.05273	11119
18	11120	TL	x	1	801	1	1	-10	0	100	0	58.228	21.281	57.495	21.228	58.195	-0.06045	11120
19	11121	TL	x	1	801	1	1	-5	0	25	0	58.269	21.257	57.588	21.2	58.288	-8.00E-05	11121
20	11122	TL	x	1	801	1	1	0	0	0	0	58.348	21.228	57.677	21.2	58.377	0.01793	11122
21	11123	TL	x	1	801	1	1	5	0	25	0	58.421	21.241	57.699	21.2	58.399	-0.03109	11123
22	11124	TL	x	1	801	1	1	10	0	100	0	58.43535354	21.23535354	57.70909091	21.2030303	58.40909091	-0.034444444	11124
23	11125	TL	x	1	801	1	1	15	0	225	0	58.46938776	21.2244898	57.8	21.2	58.5	0.030612245	11125
24	11126	TL	x	1	801	1	1	20	0	400	0	58.4969697	21.24343434	57.8	21.2	58.5	0.003030303	11126
25	11127	TL	x	1	801	1	1	25	0	625	0	58.5	21.22222222	57.8010101	21.2	58.5010101	0.00110101	11127
26	11128	TL	x	1	801	1	1	30	0	900	0	58.597	21.207	57.811	21.2	58.511	-0.08501	11128
27	11192	TL	x	1	801	2	1	-30	0	900	0	54.403	21.047	53.98	21.006	54.366	-0.06566	11192
28	11193	TL	x	1	801	2	1	-25	0	625	0	54.084	21.005	53.707	21	54.007	-0.04337	11193
29	11194	TL	x	1	801	2	1	-20	0	400	0	53.772	21.017	53.467	21	53.767	0.00703	11194
30	11195	TL	x	1	801	2	1	-15	0	225	0	53.682	21.002	53.368	21	53.668	-0.01088	11195
31	11196	TL	x	1	801	2	1	-10	0	100	0	53.706	21.004	53.45	21	53.75	0.0545	11196
32	11197	TL	x	1	801	2	1	-5	0	25	0	53.928	21.003	53.559	21	53.859	-0.04869	11197
33	11198	TL	x	1	801	2	1	0	0	0	0	54.123	21.053	53.739	21	54.042	-0.04752	11198
34	11199	TL	x	1	801	2	1	5	0	25	0	54.24040404	21.04040404	53.89494949	21	54.28181818	0.004222222	11199
35	11200	TL	x	1	801	2	1	10	0	100	0	54.35252525	21.0010101	54.00808081	21	54.40808081	0.015282828	11200
36	11201	TL	x	1	801	2	1	15	0	225	0	54.29494949	21	53.96565657	21	54.36565657	0.026616162	11201
37	11202	TL	x	1	801	2	1	20	0	400	0	54.16161616	21.0010101	53.83737374	20.9989899	54.17979798	0.02069697	11202
38	11203	TL	x	1	801	2	1	25	0	625	0	53.988	21	53.64	21	53.94	-0.0204	11203
39	11204	TL	x	1	801	2	1	30	0	900	0	53.827	21	53.525	20.992	53.825	0.01525	11204
40	11268	TL	x	1	801	3	1	-30	0	900	0	51.407	20.9	51.295	20.9	51.395	0.00555	11268
41	11269	TL	x	1	801	3	1	-25	0	625	0	51.44	20.9	51.326	20.888	51.426	0.00634	11269
42	11270	TL	x	1	801	3	1	-20	0	400	0	51.47575758	20.8979798	51.37777778	20.87575758	51.47777778	0.027020202	11270
43	11271	TL	x	1	801	3	1	-15	0	225	0	51.405	20.9	51.309	20.882	51.409	0.02281	11271
44	11272	TL	x	1	801	3	1	-10	0	100	0	51.397	20.9	51.286	20.878	51.386	0.00574	11272
45	11273	TL	x	1	801	3	1	-5	0	25	0	51.411	20.9	51.306	20.876	51.406	0.01354	11273
46	11274	TL	x	1	801	3	1	0	0	0	0	51.367	20.9	51.265	20.889	51.365	0.01285	11274
47	11275	TL	x	1	801	3	1	5	0	25	0	51.37474747	20.9	51.26565657	20.88787879	51.36565657	0.005818182	11275
48	11276	TL	x	1	801	3	1	10	0	100	0	51.35858586	20.9	51.26262626	20.89393939	51.36262626	0.018676768	11276
49	11277	TL	x	1	801	3	1	15	0	225	0	51.42323232	20.9	51.33131313	20.86565657	51.43131313	0.02889899	11277
50	11278	TL	x	1	801	3	1	20	0	400	0	51.48989899	20.9	51.37979798	20.88686869	51.47979798	0.015080808	11278
51	11279	TL	x	1	801	3	1	25	0	625	0	51.50505051	20.9	51.3969697	20.8969697	51.4969697	0.018646465	11279
52	11280	TL	x	1	801	3	1	30	0	900	0	51.59090909	20.9	51.41111111	20.89393939	51.51111111	-0.05179798	11280
53	11344	TL	x	4	804	0	1	-30	0	900	0	56.327	21.6	55.746	21.6	56.346	0.00606	11344
54	11345	TL	x	4	804	0	1	-25	0	625	0	56.493	21.6	55.96	21.584	56.56	0.07819	11345
55	11346	TL	x	4	804	0	1	-20	0	400	0	56.65353535	21.6	56.13939394	21.56767677	56.73939394	0.117191919	11346
56	11347	TL	x	4	804	0	1	-15	0	225	0	56.77070707	21.6	56.29393939	21.5959596	56.89393939	0.172505051	11347
57	11348	TL	x	4	804	0	1	-10	0	100	0	57.03232323	21.6	56.53434343	21.6	57.23434343	0.177838384	11348
58	11349	TL	x	4	804	0	1	-5	0	25	0	57.31010101	21.6	56.73636364	21.5989899	57.43636364	0.125252525	11349
59	11350	TL	x	4	804	0	1	0	0	0	0	57.505	21.606	56.884	21.6	57.584	0.09431	11350
60	11351	TL	x	4	804	0	1	5	0	25	0	57.727	21.6	57.081	21.6	57.799	0.09191	11351
61	11352	TL	x	4	804	0	1	10	0	100	0	57.889	21.6	57.208	21.598	58.007	0.07088	11352
62	11353	TL	x	4	804	0	1	15	0	225	0	57.905	21.603	57.219	21.6	58.019	0.06709	11353
63	11354	TL	x	4	804	0	1	20	0	400	0	58.039	21.602	57.374	21.6	58.174	0.10588	11354
64	11355	TL	x	4	804	0	1	25	0	625	0	58.01	21.603	57.349	21.599	58.149	0.10689	11355
65	11356	TL	x	4	804	0	1	30	0	900	0	57.863	21.605	57.248	21.6	58.048	0.14128	11356
66	11401	TL	x	4	804	1	1	-30	0	900	0	53.001	21.599	52.669	21.555	52.873	-0.09242	11401
67	11402	TL	x	4	804	1	1	-25	0	625	0	52.76	21.599	52.469	21.504	52.669	-0.07438	11402
68	11403	TL	x	4	804	1	1	-20	0	400	0	52.562	21.594	52.294	21.5	52.494	-0.07092	11403
69	11404	TL	x	4	804	1	1	-15	0	225	0	52.276	21.6	52.056	21.5	52.256	-0.04984	11404
70	11405	TL	x	4	804	1	1	-10	0	100	0	52.091	21.6	51.858	21.5	52.002	-0.08518	11405
71	11406	TL	x	4	804	1	1	-5	0	25	0	51.936	21.6	51.705	21.5	51.805	-0.10045	11406
72	11407	TL	x	4	804	1	1	0	0	0	0	51.798	21.561	51.667	21.5	51.767	-0.00464	11407
73	11408	TL	x	4	804	1	1	5	0	25	0	51.724	21.552	51.574	21.5	51.674	-0.03416	11408
74	11409	TL	x	4	804	1	1	10	0	100	0	51.67272727	21.52525253	51.49292929	21.5	51.59292929	-0.073444444	11409
75	11410	TL	x	4	804	1	1	15	0	225	0	51.57575758	21.52424242	51.40707071	21.5	51.50707071	-0.071909091	11410
76	11411	TL	x	4	804	1	1	20	0	400	0	51.44040404	21.51111111	51.35252525	21.4979798	51.45252525	0.00289899	11411
77	11412	TL	x	4	804	1	1	25	0	625	0	51.412	21.509	51.299	21.499	51.399	-0.02811	11412
78	11413	TL	x	4	804	1	1	30	0	900	0	51.365	21.513	51.293	21.491	51.393	0.01222	11413
79	11458	TL	x	4	804	2	1	-30	0	900	0	56.14040404	21.5	55.67474747	21.44747475	56.27474747	0.113232323	11458
80	11459	TL	x	4	804	2	1	-25	0	625	0	56.37857143	21.49693878	55.94897959	21.41326531	56.54897959	0.180459184	11459
81	11460	TL	x	4	804	2	1	-20	0	400	0	56.641	21.48	56.144	21.402	56.744	0.13491	11460
82	11461	TL	x	4	804	2	1	-15	0	225	0	56.942	21.488	56.428	21.41	57.108	0.1501	11461
83	11462	TL	x	4	804	2	1	-10	0	100	0	57.332	21.457	56.763	21.406	57.463	0.13286	11462
84	11463	TL	x	4	804	2	1	-5	0	25	0	57.726	21.468	57.117	21.416	57.859	0.13282	11463
85	11464	TL	x	4	804	2	1	0	0	0	0	58.033	21.433	57.502	21.4	58.302	0.25422	11464
86	11465	TL	x	4	804	2	1	5	0	25	0	58.282	21.454	57.7	21.4	58.5	0.22587	11465
87	11466	TL	x	4	804	2	1	10	0	100	0	58.515	21.42	57.893	21.4	58.693	0.20739	11466
88	11467	TL	x	4	804	2	1	15	0	225	0	58.74	21.416	58.079	21.4	58.955	0.18969	11467
89	11468	TL	x	4	804	2	1	20	0	400	0	58.896	21.411	58.219	21.4	59.119	0.18909	11468
90	11469	TL	x	4	804	2	1	25	0	625	0	59.06060606	21.41111111	58.46666667	21.3989899	59.36666667	0.300393939	11469
91	11470	TL	x	4	804	2	1	30	0	900	0	59.26464646	21.41919192	58.5959596	21.3989899	59.4959596	0.240090909	11470
92	11515	TL	x	4	804	3	1	-30	0	900	0	71.328	21.442	69.13	21.402	71.23	-0.0997	11515
93	11516	TL	x	4	804	3	1	-25	0	625	0	71.499	21.497	69.289	21.401	71.389	-0.09343	11516
94	11517	TL	x	4	804	3	1	-20	0	400	0	71.743	21.499	69.478	21.407	71.598	-0.12722	11517
95	11518	TL	x	4	804	3	1	-15	0	225	0	71.93838384	21.48181818	69.67575758	21.4010101	71.87070707	-0.102343434	11518
96	11519	TL	x	4	804	3	1	-10	0	100	0	72.14949495	21.5	69.83333333	21.41414141	72.03333333	-0.138151515	11519
97	11520	TL	x	4	804	3	1	-5	0	25	0	72.25050505	21.5	69.99090909	21.45959596	72.19090909	-0.06359596	11520
98	11521	TL	x	4	804	3	1	0	0	0	0	72.462	21.5	70.16	21.422	72.36	-0.08735	11521
99	11522	TL	x	4	804	3	1	5	0	25	0	72.64	21.5	70.311	21.442	72.512	-0.09705	11522
100	11523	TL	x	4	804	3	1	10	0	100	0	72.806	21.5	70.433	21.437	72.67	-0.12734	11523
101	11524	TL	x	4	804	3	1	15	0	225	0	72.822	21.5	70.592	21.453	72.885	0.03382	11524
102	11525	TL	x	4	804	3	1	20	0	400	0	73.061	21.5	70.715	21.446	73.015	-0.06836	11525
103	11526	TL	x	4	804	3	1	25	0	625	0	73.308	21.5	70.894	21.432	73.194	-0.11643	11526
104	11527	TL	x	4	804	3	1	30	0	900	0	73.533	21.498	71.047	21.441	73.347	-0.17097	11527
105	11819	TL	x	4	904	0	2	-30	0	900	0	24.107	22.665	22.901	22.531	24.101	0.03391	11819
106	11820	TL	x	4	904	0	2	-25	0	625	0	24.1	22.69393939	22.9010101	22.5	24.1010101	0.040919192	11820
107	11821	TL	x	4	904	0	2	-20	0	400	0	24.13434343	22.69090909	22.98888889	22.5	24.18888889	0.086545455	11821
108	11822	TL	x	4	904	0	2	-15	0	225	0	24.18181818	22.67777778	23.02727273	22.5010101	24.22727273	0.074	11822
109	11823	TL	x	4	904	0	2	-10	0	100	0	24.20909091	22.61212121	23.09494949	22.5	24.29494949	0.108313131	11823
110	11824	TL	x	4	904	0	2	-5	0	25	0	24.201	22.601	23.086	22.51	24.286	0.10826	11824
111	11825	TL	x	4	904	0	2	0	0	0	0	24.254	22.6	23.088	22.502	24.288	0.05708	11825
112	11826	TL	x	4	904	0	2	5	0	25	0	24.299	22.6	23.118	22.503	24.318	0.03938	11826
113	11827	TL	x	4	904	0	2	10	0	100	0	24.356	22.602	23.193	22.501	24.393	0.05062	11827
114	11828	TL	x	4	904	0	2	15	0	225	0	24.403	22.601	23.298	22.501	24.498	0.09821	11828
115	11829	TL	x	4	904	0	2	20	0	400	0	24.467	22.602	23.334	22.503	24.534	0.06695	11829
116	11830	TL	x	4	904	0	2	25	0	625	0	24.53131313	22.6	23.38787879	22.5	24.58787879	0.051656566	11830
117	11831	TL	x	4	904	0	2	30	0	900	0	24.616	22.6	23.477	22.5	24.677	0.04807	11831
118	11895	TL	x	4	904	1	2	-30	0	900	0	25.555	22.802	24.484	22.714	25.584	0.02244	11895
119	11896	TL	x	4	904	1	2	-25	0	625	0	25.6010101	22.81111111	24.58181818	22.7	25.68181818	0.065444444	11896
120	11897	TL	x	4	904	1	2	-20	0	400	0	25.606	22.802	24.6	22.7	25.7	0.077	11897
121	11898	TL	x	4	904	1	2	-15	0	225	0	25.63939394	22.8	24.6	22.7	25.7	0.043606061	11898
122	11899	TL	x	4	904	1	2	-10	0	100	0	25.64040404	22.8	24.6020202	22.7	25.7020202	0.044414141	11899
123	11900	TL	x	4	904	1	2	-5	0	25	0	25.51111111	22.8	24.49494949	22.7	25.59494949	0.076292929	11900
124	11901	TL	x	4	904	1	2	0	0	0	0	25.4010101	22.7989899	24.33939394	22.7	25.43939394	0.044838384	11901
125	11902	TL	x	4	904	1	2	5	0	25	0	25.318	22.8	24.261	22.7	25.361	0.0569	11902
126	11903	TL	x	4	904	1	2	10	0	100	0	25.31010101	22.7969697	24.2	22.7	25.3	0.00989899	11903
127	11904	TL	x	4	904	1	2	15	0	225	0	25.299	22.799	24.2	22.7	25.3	0.021	11904
128	11905	TL	x	4	904	1	2	20	0	400	0	25.302	22.8	24.219	22.698	25.319	0.03509	11905
129	11906	TL	x	4	904	1	2	25	0	625	0	25.316	22.8	24.299	22.7	25.399	0.0931	11906
130	11907	TL	x	4	904	1	2	30	0	900	0	25.417	22.8	24.359	22.7	25.459	0.04669	11907
131	11971	TL	x	4	904	2	2	-30	0	900	0	28.449	22.854	27.599	22.735	28.399	-0.04591	11971
132	11972	TL	x	4	904	2	2	-25	0	625	0	28.419	22.861	27.601	22.702	28.401	-0.01409	11972
133	11973	TL	x	4	904	2	2	-20	0	400	0	28.393	22.85	27.601	22.701	28.401	0.01191	11973
134	11974	TL	x	4	904	2	2	-15	0	225	0	28.383	22.864	27.601	22.7	28.401	0.02191	11974
135	11975	TL	x	4	904	2	2	-10	0	100	0	28.369	22.868	27.599	22.708	28.399	0.03409	11975
136	11976	TL	x	4	904	2	2	-5	0	25	0	28.35858586	22.84848485	27.54444444	22.72525253	28.34444444	-0.005141414	11976
137	11977	TL	x	4	904	2	2	0	0	0	0	28.37373737	22.86666667	27.54545455	22.74848485	28.34545455	-0.019373737	11977
138	11978	TL	x	4	904	2	2	5	0	25	0	28.35757576	22.85757576	27.53838384	22.74343434	28.33838384	-0.009646465	11978
139	11979	TL	x	4	904	2	2	10	0	100	0	28.35151515	22.83131313	27.52727273	22.72626263	28.32727273	-0.01369697	11979
140	11980	TL	x	4	904	2	2	15	0	225	0	28.402	22.821	27.545	22.742	28.345	-0.04805	11980
141	11981	TL	x	4	904	2	2	20	0	400	0	28.399	22.833	27.546	22.744	28.346	-0.04414	11981
142	11982	TL	x	4	904	2	2	25	0	625	0	28.39191919	22.87777778	27.5979798	22.7979798	28.3979798	0.010242424	11982
143	11983	TL	x	4	904	2	2	30	0	900	0	28.38	22.862	27.58	22.797	28.38	0.0058	11983
144	12047	TL	x	4	904	3	2	-30	0	900	0	30.2	22.9	29.623	22.793	30.223	0.0397	12047
145	12048	TL	x	4	904	3	2	-25	0	625	0	30.2	22.9	29.64591837	22.74591837	30.24591837	0.060326531	12048
146	12049	TL	x	4	904	3	2	-20	0	400	0	30.25757576	22.8979798	29.68282828	22.76969697	30.28282828	0.035979798	12049
147	12050	TL	x	4	904	3	2	-15	0	225	0	30.28686869	22.88888889	29.67171717	22.75151515	30.27171717	-0.003323232	12050
148	12051	TL	x	4	904	3	2	-10	0	100	0	30.28865979	22.89484536	29.68659794	22.78556701	30.28659794	0.008278351	12051
149	12052	TL	x	4	904	3	2	-5	0	25	0	30.28282828	22.89393939	29.6959596	22.7959596	30.2959596	0.022535354	12052
150	12053	TL	x	4	904	3	2	0	0	0	0	30.274	22.895	29.699	22.799	30.299	0.0341	12053
151	12054	TL	x	4	904	3	2	5	0	25	0	30.27979798	22.88686869	29.69292929	22.79292929	30.29292929	0.022838384	12054
152	12055	TL	x	4	904	3	2	10	0	100	0	30.297	22.897	29.7	22.8	30.3	0.012	12055
153	12056	TL	x	4	904	3	2	15	0	225	0	30.299	22.899	29.7	22.8	30.3	0.01	12056
154	12057	TL	x	4	904	3	2	20	0	400	0	30.299	22.9	29.7	22.8	30.3	0.01	12057
155	12058	TL	x	4	904	3	2	25	0	625	0	30.299	22.899	29.7	22.8	30.3	0.01	12058
156	12059	TL	x	4	904	3	2	30	0	900	0	30.301	22.9	29.7	22.8	30.3	0.008	12059
157	12123	TL	x	7	907	0	2	-30	0	900	0	42.18585859	22.7	42.3020202	22.6020202	42.1020202	-0.048919192	12123
158	12124	TL	x	7	907	0	2	-25	0	625	0	42.14545455	22.7	42.31717172	22.6	42.11717172	0.006030303	12124
159	12125	TL	x	7	907	0	2	-20	0	400	0	42.13232323	22.7	42.31010101	22.6	42.11010101	0.012373737	12125
160	12126	TL	x	7	907	0	2	-15	0	225	0	42.18585859	22.7	42.2979798	22.6010101	42.0979798	-0.05279798	12126
161	12127	TL	x	7	907	0	2	-10	0	100	0	42.15	22.7	42.212	22.604	42.012	-0.0995	12127
162	12128	TL	x	7	907	0	2	-5	0	25	0	42.018	22.7	42.154	22.614	41.954	-0.02366	12128
163	12129	TL	x	7	907	0	2	0	0	0	0	42	22.71	42.104	22.604	41.904	-0.05412	12129
164	12130	TL	x	7	907	0	2	5	0	25	0	41.98787879	22.71010101	42.0979798	22.62828283	41.8979798	-0.047747475	12130
165	12131	TL	x	7	907	0	2	10	0	100	0	41.949	22.739	42.066	22.678	41.866	-0.03964	12131
166	12132	TL	x	7	907	0	2	15	0	225	0	41.984	22.741	42.055	22.656	41.855	-0.0852	12132
167	12133	TL	x	7	907	0	2	20	0	400	0	41.988	22.744	42.101	22.663	41.901	-0.04496	12133
168	12134	TL	x	7	907	0	2	25	0	625	0	41.991	22.763	42.091	22.682	41.891	-0.05758	12134
169	12135	TL	x	7	907	0	2	30	0	900	0	42.021	22.761	42.093	22.658	41.893	-0.08568	12135
170	12199	TL	x	7	907	1	2	-30	0	900	0	43.248	22.9	43.431	22.8	43.231	-0.02224	12199
171	12200	TL	x	7	907	1	2	-25	0	625	0	43.289	22.9	43.518	22.798	43.318	0.02028	12200
172	12201	TL	x	7	907	1	2	-20	0	400	0	43.3	22.9	43.603	22.8	43.403	0.09092	12201
173	12202	TL	x	7	907	1	2	-15	0	225	0	43.35	22.9	43.627	22.8	43.427	0.06419	12202
174	12203	TL	x	7	907	1	2	-10	0	100	0	43.47	22.9	43.649	22.799	43.449	-0.03447	12203
175	12204	TL	x	7	907	1	2	-5	0	25	0	43.5	22.9	43.71010101	22.8	43.51010101	-0.00530303	12204
176	12205	TL	x	7	907	1	2	0	0	0	0	43.52828283	22.9	43.76565657	22.8	43.56565657	0.019747475	12205
177	12206	TL	x	7	907	1	2	5	0	25	0	43.63636364	22.9	43.80909091	22.8	43.60909091	-0.046535354	12206
178	12207	TL	x	7	907	1	2	10	0	100	0	43.696	22.9	43.882	22.8	43.682	-0.03546	12207
179	12208	TL	x	7	907	1	2	15	0	225	0	43.733	22.9	43.901	22.802	43.701	-0.05405	12208
180	12209	TL	x	7	907	1	2	20	0	400	0	43.808	22.9	43.941	22.8	43.741	-0.09064	12209
181	12210	TL	x	7	907	1	2	25	0	625	0	43.834	22.9	44.007	22.8	43.807	-0.05319	12210
182	12211	TL	x	7	907	1	2	30	0	900	0	43.914	22.9	44.064	22.801	43.864	-0.07792	12211
183	12275	TL	x	7	907	2	2	-30	0	900	0	44.577	22.9	44.802	22.8	44.502	-0.03005	12275
184	12276	TL	x	7	907	2	2	-25	0	625	0	44.586	22.9	44.858	22.8	44.558	0.01526	12276
185	12277	TL	x	7	907	2	2	-20	0	400	0	44.573	22.9	44.805	22.8	44.505	-0.02315	12277
186	12278	TL	x	7	907	2	2	-15	0	225	0	44.505	22.9	44.8	22.8	44.5	0.04	12278
187	12279	TL	x	7	907	2	2	-10	0	100	0	44.505	22.901	44.802	22.8	44.502	0.04194	12279
188	12280	TL	x	7	907	2	2	-5	0	25	0	44.489	22.91	44.777	22.802	44.477	0.03393	12280
189	12281	TL	x	7	907	2	2	0	0	0	0	44.49191919	22.9	44.74141414	22.8020202	44.44141414	-0.003151515	12281
190	12282	TL	x	7	907	2	2	5	0	25	0	44.4959596	22.9030303	44.72222222	22.8	44.42222222	-0.025626263	12282
191	12283	TL	x	7	907	2	2	10	0	100	0	44.57474747	22.9	44.78181818	22.8020202	44.48181818	-0.047181818	12283
192	12284	TL	x	7	907	2	2	15	0	225	0	44.58673469	22.9	44.73265306	22.81938776	44.43469388	-0.106377551	12284
193	12285	TL	x	7	907	2	2	20	0	400	0	44.6	22.9	44.8	22.80808081	44.5	-0.054919192	12285
194	12286	TL	x	7	907	2	2	25	0	625	0	44.605	22.9	44.803	22.805	44.503	-0.05707	12286
195	12287	TL	x	7	907	2	2	30	0	900	0	44.6	22.9	44.806	22.805	44.506	-0.04918	12287
196	12351	TL	x	7	907	3	2	-30	0	900	0	44.41313131	22.91313131	44.63636364	22.84040404	44.3979798	-0.025242424	12351
197	12352	TL	x	7	907	3	2	-25	0	625	0	44.35757576	22.93333333	44.57171717	22.81010101	44.36262626	-0.03210101	12352
198	12353	TL	x	7	907	3	2	-20	0	400	0	44.244	22.942	44.508	22.803	44.308	0.01976	12353
199	12354	TL	x	7	907	3	2	-15	0	225	0	44.3	22.901	44.505	22.804	44.305	-0.03915	12354
200	12355	TL	x	7	907	3	2	-10	0	100	0	44.223	22.909	44.466	22.807	44.266	0.0004	12355
201	12356	TL	x	7	907	3	2	-5	0	25	0	44.211	22.915	44.408	22.822	44.208	-0.04343	12356
202	12357	TL	x	7	907	3	2	0	0	0	0	44.206	22.916	44.346	22.829	44.146	-0.09841	12357
203	12358	TL	x	7	907	3	2	5	0	25	0	44.201	22.903	44.337	22.839	44.137	-0.10211	12358
204	12359	TL	x	7	907	3	2	10	0	100	0	44.171	22.9	44.282	22.825	44.082	-0.12517	12359
205	12360	TL	x	7	907	3	2	15	0	225	0	44.106	22.902	44.275	22.843	44.075	-0.06687	12360
206	12361	TL	x	7	907	3	2	20	0	400	0	44.12121212	22.9	44.22828283	22.81515152	44.02828283	-0.127020202	12361
207	12362	TL	x	7	907	3	2	25	0	625	0	44.07474747	22.9020202	44.24646465	22.82020202	44.04646465	-0.063070707	12362
208	12363	TL	x	7	907	3	2	30	0	900	0	44.01717172	22.91919192	44.22424242	22.83232323	44.02424242	-0.02689899	12363
209	12389	TL	x	12	912	0	0	-30	0	900	0	44.829	22.903	45.299	22.8	44.999	0.19405	12389
210	12390	TL	x	12	912	0	0	-25	0	625	0	44.801	22.901	45.274	22.8	44.974	0.1983	12390
211	12391	TL	x	12	912	0	0	-20	0	400	0	44.799	22.9	45.229	22.8	44.929	0.15755	12391
212	12392	TL	x	12	912	0	0	-15	0	225	0	44.797	22.903	45.206	22.8	44.906	0.1377	12392
213	12393	TL	x	12	912	0	0	-10	0	100	0	44.805	22.912	45.231	22.799	44.931	0.15345	12393
214	12394	TL	x	12	912	0	0	-5	0	25	0	44.841	22.901	45.288	22.8	44.988	0.1716	12394
215	12395	TL	x	12	912	0	0	0	0	0	0	44.81632653	22.95714286	45.16326531	22.80714286	44.86326531	0.07777551	12395
216	12396	TL	x	12	912	0	0	5	0	25	0	44.73939394	22.97272727	45.10707071	22.81212121	44.80707071	0.101323232	12396
217	12397	TL	x	12	912	0	0	10	0	100	0	44.67474747	22.96565657	45.04646465	22.87070707	44.74646465	0.108393939	12397
218	12398	TL	x	12	912	0	0	15	0	225	0	44.5040404	22.96464646	44.81111111	22.8979798	44.53737374	0.055515152	12398
219	12399	TL	x	12	912	0	0	20	0	400	0	44.254	22.963	44.511	22.897	44.311	0.02045	12399
220	12400	TL	x	12	912	0	0	25	0	625	0	44.046	22.948	44.289	22.899	44.089	0.01676	12400
221	12401	TL	x	12	912	0	0	30	0	900	0	43.857	22.96	44.065	22.898	43.865	-0.00725	12401
222	12465	TL	x	12	912	1	0	-30	0	900	0	41.46363636	22.97171717	41.48989899	22.8989899	41.38989899	-0.061232323	12465
223	12466	TL	x	12	912	1	0	-25	0	625	0	41.40606061	22.97777778	41.55757576	22.85858586	41.45757576	0.060636364	12466
224	12467	TL	x	12	912	1	0	-20	0	400	0	41.38484848	22.9979798	41.50808081	22.88383838	41.40808081	0.034828283	12467
225	12468	TL	x	12	912	1	0	-15	0	225	0	41.35151515	22.98484848	41.45858586	22.85757576	41.35858586	0.021141414	12468
226	12469	TL	x	12	912	1	0	-10	0	100	0	41.283	22.997	41.434	22.897	41.334	0.0663	12469
227	12470	TL	x	12	912	1	0	-5	0	25	0	41.28	22.999	41.399	22.899	41.299	0.03605	12470
228	12471	TL	x	12	912	1	0	0	0	0	0	41.2	23	41.37	22.9	41.27	0.0885	12471
229	12472	TL	x	12	912	1	0	5	0	25	0	41.197	23	41.299	22.899	41.199	0.02405	12472
230	12473	TL	x	12	912	1	0	10	0	100	0	41.177	23	41.252	22.899	41.152	-0.0006	12473
231	12474	TL	x	12	912	1	0	15	0	225	0	41.116	23	41.2	22.9	41.1	0.011	12474
232	12475	TL	x	12	912	1	0	20	0	400	0	41.089	23	41.177	22.9	41.077	0.01615	12475
233	12476	TL	x	12	912	1	0	25	0	625	0	41.021	23	41.097	22.9	40.997	0.00815	12476
234	12477	TL	x	12	912	1	0	30	0	900	0	41.001	23	41.018	22.9	40.918	-0.0469	12477
235	12541	TL	x	12	912	2	0	-30	0	900	0	41.724	23.086	41.81	22.978	41.71	-0.0175	12541
236	12542	TL	x	12	912	2	0	-25	0	625	0	41.742	23.047	41.904	22.904	41.804	0.0538	12542
237	12543	TL	x	12	912	2	0	-20	0	400	0	41.674	23.076	41.893	22.9	41.793	0.11135	12543
238	12544	TL	x	12	912	2	0	-15	0	225	0	41.64	23.081	41.81	22.907	41.71	0.0665	12544
239	12545	TL	x	12	912	2	0	-10	0	100	0	41.641	23.071	41.771	22.917	41.671	0.02845	12545
240	12546	TL	x	12	912	2	0	-5	0	25	0	41.579	23.065	41.746	22.917	41.646	0.0667	12546
241	12547	TL	x	12	912	2	0	0	0	0	0	41.57373737	23.06969697	41.70505051	22.92626263	41.60505051	0.033060606	12547
242	12548	TL	x	12	912	2	0	5	0	25	0	41.561	23.071	41.639	22.939	41.539	-0.01695	12548
243	12549	TL	x	12	912	2	0	10	0	100	0	41.57070707	23.07272727	41.64040404	22.94141414	41.54040404	-0.025323232	12549
244	12550	TL	x	12	912	2	0	15	0	225	0	41.55252525	23.06666667	41.63838384	22.98383838	41.53838384	-0.009060606	12550
245	12551	TL	x	12	912	2	0	20	0	400	0	41.46767677	23.06767677	41.5959596	23	41.4959596	0.035484848	12551
246	12552	TL	x	12	912	2	0	25	0	625	0	41.45252525	23.05252525	41.52222222	23	41.42222222	-0.019414141	12552
247	12553	TL	x	12	912	2	0	30	0	900	0	41.445	23.023	41.499	22.999	41.399	-0.03395	12553
248	12617	TL	x	12	912	3	0	-30	0	900	0	44.06464646	22.31616162	44.33333333	22.3	44.13333333	0.040363636	12617
249	12618	TL	x	12	912	3	0	-25	0	625	0	44.0989899	22.31515152	44.43333333	22.25050505	44.23333333	0.101676768	12618
250	12619	TL	x	12	912	3	0	-20	0	400	0	44.1	22.3	44.52323232	22.2030303	44.32323232	0.186070707	12619
251	12620	TL	x	12	912	3	0	-15	0	225	0	44.135	22.3	44.516	22.201	44.316	0.1442	12620
252	12621	TL	x	12	912	3	0	-10	0	100	0	44.189	22.3	44.556	22.201	44.356	0.1282	12621
253	12622	TL	x	12	912	3	0	-5	0	25	0	44.192	22.3	44.581	22.201	44.381	0.14895	12622
254	12623	TL	x	12	912	3	0	0	0	0	0	44.211	22.3	44.598	22.2	44.398	0.1461	12623
255	12624	TL	x	12	912	3	0	5	0	25	0	44.224	22.3	44.6	22.2	44.4	0.135	12624
256	12625	TL	x	12	912	3	0	10	0	100	0	44.291	22.3	44.6	22.2	44.4	0.068	12625
257	12626	TL	x	12	912	3	0	15	0	225	0	44.299	22.3	44.602	22.204	44.402	0.0619	12626
258	12627	TL	x	12	912	3	0	20	0	400	0	44.347	22.3	44.664	22.2	44.464	0.0728	12627
259	12628	TL	x	12	912	3	0	25	0	625	0	44.44444444	22.3	44.7	22.2	44.5	0.009555556	12628
260	12629	TL	x	12	912	3	0	30	0	900	0	44.48282828	22.2979798	44.6989899	22.2	44.4989899	-0.029787879	12629
261	12731	TL	x	16	916	0	2	-30	0	900	0	40.477	22.4	40.404	22.324	40.404	-0.05914	12731
262	12732	TL	x	16	916	0	2	-25	0	625	0	40.432	22.396	40.5	22.3	40.5	0.076	12732
263	12733	TL	x	16	916	0	2	-20	0	400	0	40.405	22.399	40.441	22.3	40.441	0.04754	12733
264	12734	TL	x	16	916	0	2	-15	0	225	0	40.342	22.395	40.389	22.289	40.389	0.06177	12734
265	12735	TL	x	16	916	0	2	-10	0	100	0	40.299	22.386	40.324	22.3	40.324	0.04432	12735
266	12736	TL	x	16	916	0	2	-5	0	25	0	40.285	22.385	40.293	22.299	40.293	0.02942	12736
267	12737	TL	x	16	916	0	2	0	0	0	0	40.24646465	22.34444444	40.28787879	22.3	40.28787879	0.063141414	12737
268	12738	TL	x	16	916	0	2	5	0	25	0	40.23333333	22.34343434	40.22626263	22.2989899	40.22626263	0.018353535	12738
269	12739	TL	x	16	916	0	2	10	0	100	0	40.20505051	22.31515152	40.20606061	22.3	40.20606061	0.027646465	12739
270	12740	TL	x	16	916	0	2	15	0	225	0	40.15858586	22.30808081	40.1959596	22.2979798	40.1959596	0.064616162	12740
271	12741	TL	x	16	916	0	2	20	0	400	0	40.148	22.302	40.177	22.3	40.177	0.05738	12741
272	12742	TL	x	16	916	0	2	25	0	625	0	40.152	22.3	40.134	22.297	40.134	0.01296	12742
273	12743	TL	x	16	916	0	2	30	0	900	0	40.101	22.301	40.099	22.291	40.099	0.03106	12743
274	12807	TL	x	16	916	1	2	-30	0	900	0	40	22.3	39.943	22.207	39.943	-0.01458	12807
275	12808	TL	x	16	916	1	2	-25	0	625	0	40	22.3	40.01414141	22.19090909	40.01414141	0.052292929	12808
276	12809	TL	x	16	916	1	2	-20	0	400	0	40	22.3	40.00808081	22.1969697	40.00808081	0.04659596	12809
277	12810	TL	x	16	916	1	2	-15	0	225	0	39.9989899	22.3	40.0040404	22.1959596	40.0040404	0.043808081	12810
278	12811	TL	x	16	916	1	2	-10	0	100	0	40	22.3	39.998	22.193	39.998	0.03712	12811
279	12812	TL	x	16	916	1	2	-5	0	25	0	39.982	22.3	39.986	22.2	39.986	0.04384	12812
280	12813	TL	x	16	916	1	2	0	0	0	0	39.983	22.3	39.926	22.2	39.926	-0.01356	12813
281	12814	TL	x	16	916	1	2	5	0	25	0	39.957	22.3	39.901	22.2	39.902	-0.01106	12814
282	12815	TL	x	16	916	1	2	10	0	100	0	39.998	22.299	39.871	22.2	39.9	-0.08026	12815
283	12816	TL	x	16	916	1	2	15	0	225	0	39.996	22.3	39.9	22.2	39.9	-0.051	12816
284	12817	TL	x	16	916	1	2	20	0	400	0	39.998	22.3	39.904	22.204	39.904	-0.04924	12817
285	12818	TL	x	16	916	1	2	25	0	625	0	40.005	22.3	39.919	22.22	39.92	-0.04214	12818
286	12819	TL	x	16	916	1	2	30	0	900	0	40.00102041	22.3	39.92142857	22.22244898	39.92244898	-0.035877551	12819
287	12883	TL	x	16	916	2	2	-30	0	900	0	40.611	22.414	40.659	22.395	40.659	0.04646	12883
288	12884	TL	x	16	916	2	2	-25	0	625	0	40.661	22.401	40.744	22.351	40.744	0.07636	12884
289	12885	TL	x	16	916	2	2	-20	0	400	0	40.707	22.4	40.801	22.312	40.801	0.08394	12885
290	12886	TL	x	16	916	2	2	-15	0	225	0	40.711	22.4	40.816	22.313	40.816	0.09404	12886
291	12887	TL	x	16	916	2	2	-10	0	100	0	40.795	22.4	40.86	22.336	40.86	0.0514	12887
292	12888	TL	x	16	916	2	2	-5	0	25	0	40.814	22.402	40.925	22.331	40.925	0.0935	12888
293	12889	TL	x	16	916	2	2	0	0	0	0	40.895	22.401	40.937	22.336	40.937	0.02378	12889
294	12890	TL	x	16	916	2	2	5	0	25	0	40.9030303	22.4030303	40.96969697	22.36969697	40.96969697	0.046484848	12890
295	12891	TL	x	16	916	2	2	10	0	100	0	40.9030303	22.4020202	40.98585859	22.38585859	40.98585859	0.061676768	12891
296	12892	TL	x	16	916	2	2	15	0	225	0	40.94040404	22.40606061	40.9989899	22.3989899	40.9989899	0.036646465	12892
297	12893	TL	x	16	916	2	2	20	0	400	0	41	22.4	40.99494949	22.39494949	40.99494949	-0.026747475	12893
298	12894	TL	x	16	916	2	2	25	0	625	0	40.94	22.411	40.997	22.397	40.997	0.03518	12894
299	12895	TL	x	16	916	2	2	30	0	900	0	40.975	22.401	40.998	22.398	40.998	0.00112	12895
300	12959	TL	x	16	916	3	2	-30	0	900	0	39.838	22.4	39.745	22.368	39.845	-0.0387	12959
301	12960	TL	x	16	916	3	2	-25	0	625	0	39.781	22.409	39.724	22.325	39.824	-0.00144	12960
302	12961	TL	x	16	916	3	2	-20	0	400	0	39.73030303	22.46363636	39.7010101	22.31717172	39.8010101	0.027646465	12961
303	12962	TL	x	16	916	3	2	-15	0	225	0	39.64646465	22.44242424	39.63333333	22.32424242	39.73333333	0.047868687	12962
304	12963	TL	x	16	916	3	2	-10	0	100	0	39.6	22.43232323	39.56868687	22.34141414	39.66868687	0.033909091	12963
305	12964	TL	x	16	916	3	2	-5	0	25	0	39.509	22.407	39.474	22.33	39.574	0.03649	12964
306	12965	TL	x	16	916	3	2	0	0	0	0	39.492	22.4	39.413	22.362	39.513	-0.00378	12965
307	12966	TL	x	16	916	3	2	5	0	25	0	39.407	22.403	39.339	22.369	39.439	0.01166	12966
308	12967	TL	x	16	916	3	2	10	0	100	0	39.369	22.404	39.287	22.387	39.387	0.00078	12967
309	12968	TL	x	16	916	3	2	15	0	225	0	39.302	22.401	39.197	22.389	39.297	-0.01682	12968
310	12969	TL	x	16	916	3	2	20	0	400	0	39.242	22.405	39.114	22.399	39.214	-0.03484	12969
311	12970	TL	x	16	916	3	2	25	0	625	0	39.186	22.405	39.066	22.4	39.166	-0.02396	12970
312	12971	TL	x	16	916	3	2	30	0	900	0	39.125	22.4	39.022	22.368	39.122	-0.00432	12971
313	13016	TL	x	20	920	0	1	-30	0	900	0	38.3	22.575	38.251	22.498	38.451	0.12541	13016
314	13017	TL	x	20	920	0	1	-25	0	625	0	38.291	22.553	38.423	22.45	38.607	0.29137	13017
315	13018	TL	x	20	920	0	1	-20	0	400	0	38.301	22.501	38.406	22.408	38.603	0.26581	13018
316	13019	TL	x	20	920	0	1	-15	0	225	0	38.306	22.502	38.538	22.401	38.692	0.38128	13019
317	13020	TL	x	20	920	0	1	-10	0	100	0	38.346	22.5	38.516	22.4	38.677	0.3213	13020
318	13021	TL	x	20	920	0	1	-5	0	25	0	38.425	22.5	38.5	22.401	38.672	0.2277	13021
319	13022	TL	x	20	920	0	1	0	0	0	0	38.453	22.499	38.495	22.4	38.664	0.195	13022
320	13023	TL	x	20	920	0	1	5	0	25	0	38.462	22.5	38.448	22.401	38.647	0.14318	13023
321	13024	TL	x	20	920	0	1	10	0	100	0	38.47272727	22.4989899	38.37171717	22.4020202	38.57171717	0.062606061	13024
322	13025	TL	x	20	920	0	1	15	0	225	0	38.457	22.495	38.466	22.4	38.648	0.16449	13025
323	13026	TL	x	20	920	0	1	20	0	400	0	38.494	22.494	38.482	22.4	38.662	0.14216	13026
324	13027	TL	x	20	920	0	1	25	0	625	0	38.46	22.457	38.501	22.4	38.681	0.19366	13027
325	13028	TL	x	20	920	0	1	30	0	900	0	38.4969697	22.45050505	38.57676768	22.39292929	38.71919192	0.225747475	13028
326	13092	TL	x	20	920	1	1	-30	0	900	0	38.378	22.396	38.24	22.303	38.44	0.0374	13092
327	13093	TL	x	20	920	1	1	-25	0	625	0	38.37171717	22.38484848	38.33939394	22.27171717	38.53939394	0.134151515	13093
328	13094	TL	x	20	920	1	1	-20	0	400	0	38.33838384	22.38484848	38.30909091	22.23939394	38.50909091	0.139888889	13094
329	13095	TL	x	20	920	1	1	-15	0	225	0	38.36082474	22.38659794	38.30824742	22.25876289	38.50824742	0.116680412	13095
330	13096	TL	x	20	920	1	1	-10	0	100	0	38.35959596	22.38484848	38.30505051	22.26868687	38.50505051	0.115	13096
331	13097	TL	x	20	920	1	1	-5	0	25	0	38.327	22.366	38.285	22.299	38.485	0.12935	13097
332	13098	TL	x	20	920	1	1	0	0	0	0	38.303	22.366	38.244	22.299	38.444	0.11604	13098
333	13099	TL	x	20	920	1	1	5	0	25	0	38.35	22.375	38.209	22.3	38.409	0.03719	13099
334	13100	TL	x	20	920	1	1	10	0	100	0	38.331	22.337	38.249	22.3	38.449	0.09259	13100
335	13101	TL	x	20	920	1	1	15	0	225	0	38.317	22.317	38.213	22.3	38.413	0.07383	13101
336	13102	TL	x	20	920	1	1	20	0	400	0	38.315	22.365	38.153	22.3	38.353	0.02123	13102
337	13103	TL	x	20	920	1	1	25	0	625	0	38.291	22.375	38.168	22.3	38.368	0.05888	13103
338	13104	TL	x	20	920	1	1	30	0	900	0	38.31313131	22.33838384	38.1969697	22.3	38.3969697	0.063111111	13104
339	13168	TL	x	20	920	2	1	-30	0	900	0	39.704	22.4	39.65	22.36	39.704	-0.0015	13168
340	13169	TL	x	20	920	2	1	-25	0	625	0	39.7020202	22.4	39.74343434	22.3010101	39.74343434	0.085505051	13169
341	13170	TL	x	20	920	2	1	-20	0	400	0	39.7	22.4	39.78686869	22.3	39.78686869	0.127050505	13170
342	13171	TL	x	20	920	2	1	-15	0	225	0	39.75454545	22.4	39.82121212	22.3	39.82121212	0.103757576	13171
343	13172	TL	x	20	920	2	1	-10	0	100	0	39.7	22.4	39.723	22.3	39.726	0.06893	13172
344	13173	TL	x	20	920	2	1	-5	0	25	0	39.631	22.4	39.614	22.319	39.696	0.0387	13173
345	13174	TL	x	20	920	2	1	0	0	0	0	39.6	22.4	39.58	22.315	39.676	0.03856	13174
346	13175	TL	x	20	920	2	1	5	0	25	0	39.595	22.4	39.526	22.313	39.626	-0.00607	13175
347	13176	TL	x	20	920	2	1	10	0	100	0	39.585	22.4	39.466	22.319	39.566	-0.05089	13176
348	13177	TL	x	20	920	2	1	15	0	225	0	39.441	22.4	39.385	22.324	39.485	0.01935	13177
349	13178	TL	x	20	920	2	1	20	0	400	0	39.4	22.398	39.304	22.308	39.404	-0.0135	13178
350	13179	TL	x	20	920	2	1	25	0	625	0	39.341	22.397	39.213	22.319	39.313	-0.03803	13179
351	13180	TL	x	20	920	2	1	30	0	900	0	39.219	22.4	39.132	22.335	39.232	0.01012	13180
352	13244	TL	x	20	920	3	1	-30	0	900	0	37.7989899	22.3989899	37.55353535	22.30606061	37.75353535	-0.010272727	13244
353	13245	TL	x	20	920	3	1	-25	0	625	0	37.80808081	22.39191919	37.7010101	22.3	37.9010101	0.115838384	13245
354	13246	TL	x	20	920	3	1	-20	0	400	0	37.86565657	22.39090909	37.72222222	22.2989899	37.92222222	0.077555556	13246
355	13247	TL	x	20	920	3	1	-15	0	225	0	37.88	22.392	37.783	22.3	37.983	0.11853	13247
356	13248	TL	x	20	920	3	1	-10	0	100	0	37.885	22.384	37.782	22.3	37.982	0.11262	13248
357	13249	TL	x	20	920	3	1	-5	0	25	0	37.866	22.366	37.731	22.3	37.931	0.08521	13249
358	13250	TL	x	20	920	3	1	0	0	0	0	37.881	22.381	37.702	22.3	37.902	0.04382	13250
359	13251	TL	x	20	920	3	1	5	0	25	0	37.837	22.374	37.687	22.3	37.887	0.07404	13251
360	13252	TL	x	20	920	3	1	10	0	100	0	37.8	22.38	37.633	22.3	37.833	0.06136	13252
361	13253	TL	x	20	920	3	1	15	0	225	0	37.779	22.377	37.6	22.3	37.8	0.052	13253
362	13254	TL	x	20	920	3	1	20	0	400	0	37.789	22.388	37.55	22.302	37.75	-0.0035	13254
363	13255	TL	x	20	920	3	1	25	0	625	0	37.74747475	22.3959596	37.5020202	22.31414141	37.7020202	-0.005636364	13255
364	13256	TL	x	20	920	3	1	30	0	900	0	37.8	22.4	37.52626263	22.3020202	37.72626263	-0.03610101	13256
365	11053	TL	z	1	801	0	1	0	5	0	25	54.65714286	21.4	54.35	21.38673469	54.75	0.083357143	11053
366	11054	TL	z	1	801	0	1	0	10	0	100	54.7	21.4	54.4	21.4	54.8	0.095	11054
367	11055	TL	z	1	801	0	1	0	15	0	225	54.7	21.4	54.39494949	21.39393939	54.79494949	0.089494949	11055
368	11056	TL	z	1	801	0	1	0	20	0	400	54.6969697	21.4	54.35757576	21.38484848	54.75757576	0.051787879	11056
369	11057	TL	z	1	801	0	1	0	25	0	625	54.605	21.4	54.275	21.375	54.675	0.05375	11057
370	11058	TL	z	1	801	0	1	0	30	0	900	54.6	21.4	54.311	21.359	54.711	0.09799	11058
371	11129	TL	z	1	801	1	1	0	5	0	25	58.61212121	21.2010101	57.8989899	21.2	58.5989899	-0.004222222	11129
372	11130	TL	z	1	801	1	1	0	10	0	100	58.65454545	21.2040404	57.98080808	21.2	58.68080808	0.041727273	11130
373	11131	TL	z	1	801	1	1	0	15	0	225	58.72828283	21.2010101	58.08686869	21.1969697	58.78686869	0.08340404	11131
374	11132	TL	z	1	801	1	1	0	20	0	400	58.849	21.2	58.136	21.183	58.836	0.01624	11132
375	11133	TL	z	1	801	1	1	0	25	0	625	58.904	21.2	58.189	21.174	58.889	0.01901	11133
376	11134	TL	z	1	801	1	1	0	30	0	900	58.965	21.2	58.272	21.183	58.972	0.04848	11134
377	11205	TL	z	1	801	2	1	0	5	0	25	53.73535354	21	53.49292929	20.99393939	53.79292929	0.071939394	11205
378	11206	TL	z	1	801	2	1	0	10	0	100	53.74949495	21	53.47878788	20.9959596	53.77878788	0.042383838	11206
379	11207	TL	z	1	801	2	1	0	15	0	225	53.79393939	21	53.5010101	20.94141414	53.8010101	0.022161616	11207
380	11208	TL	z	1	801	2	1	0	20	0	400	53.721	21	53.49	20.994	53.79	0.0831	11208
381	11209	TL	z	1	801	2	1	0	25	0	625	53.666	21	53.405	20.99	53.705	0.04545	11209
382	11210	TL	z	1	801	2	1	0	30	0	900	53.51212121	21	53.22525253	20.97575758	53.52525253	0.00340404	11210
383	11281	TL	z	1	801	3	1	0	5	0	25	51.65151515	20.9	51.5010101	20.8979798	51.6010101	-0.014414141	11281
384	11282	TL	z	1	801	3	1	0	10	0	100	51.79090909	20.9	51.64242424	20.82727273	51.78787879	0.000333333	11282
385	11283	TL	z	1	801	3	1	0	15	0	225	51.93232323	20.9	51.77474747	20.81717172	51.97474747	0.003020202	11283
386	11284	TL	z	1	801	3	1	0	20	0	400	51.995	20.9	51.914	20.886	52.114	0.09137	11284
387	11285	TL	z	1	801	3	1	0	25	0	625	52.132	20.9	52.029	20.899	52.229	0.07961	11285
388	11286	TL	z	1	801	3	1	0	30	0	900	52.253	20.9	52.137	20.899	52.337	0.07633	11286
389	11357	TL	z	4	804	0	1	0	5	0	25	57.72	21.604	57.103	21.6	57.815	0.12333	11357
390	11358	TL	z	4	804	0	1	0	10	0	100	57.612	21.6	57.002	21.6	57.702	0.11922	11358
391	11359	TL	z	4	804	0	1	0	15	0	225	57.585	21.61	56.938	21.6	57.638	0.07456	11359
392	11360	TL	z	4	804	0	1	0	20	0	400	57.63402062	21.61237113	57.01958763	21.6	57.71958763	0.116670103	11360
393	11361	TL	z	4	804	0	1	0	25	0	625	57.83131313	21.6030303	57.24343434	21.6	58.03636364	0.167929293	11361
394	11362	TL	z	4	804	0	1	0	30	0	900	58.07272727	21.6030303	57.5010101	21.58888889	58.3010101	0.213393939	11362
395	11414	TL	z	4	804	1	1	0	5	0	25	51.33838384	21.52828283	51.23737374	21.49494949	51.33737374	-0.02289899	11414
396	11415	TL	z	4	804	1	1	0	10	0	100	51.346	21.526	51.213	21.5	51.313	-0.05759	11415
397	11416	TL	z	4	804	1	1	0	15	0	225	51.31212121	21.52222222	51.24141414	21.5	51.34141414	0.007848485	11416
398	11417	TL	z	4	804	1	1	0	20	0	400	51.42	21.513	51.302	21.5	51.402	-0.03278	11417
399	11418	TL	z	4	804	1	1	0	25	0	625	51.525	21.523	51.39	21.5	51.49	-0.0401	11418
400	11419	TL	z	4	804	1	1	0	30	0	900	51.629	21.52	51.487	21.496	51.587	-0.0363	11419
401	11471	TL	z	4	804	2	1	0	5	0	25	59.41	21.408	58.731	21.4	59.631	0.24532	11471
402	11472	TL	z	4	804	2	1	0	10	0	100	59.55757576	21.41515152	58.91717172	21.4	59.84040404	0.304484848	11472
403	11473	TL	z	4	804	2	1	0	15	0	225	59.65454545	21.43333333	59.0959596	21.3989899	60.0959596	0.406828283	11473
404	11474	TL	z	4	804	2	1	0	20	0	400	59.8020202	21.43232323	59.25353535	21.3979798	60.25353535	0.43440404	11474
405	11475	TL	z	4	804	2	1	0	25	0	625	60.034	21.448	59.368	21.4	60.368	0.33016	11475
406	11476	TL	z	4	804	2	1	0	30	0	900	60.325	21.452	59.528	21.4	60.528	0.21708	11476
407	11528	TL	z	4	804	3	1	0	5	0	25	73.708	21.485	71.268	21.407	73.573	-0.09986	11528
408	11529	TL	z	4	804	3	1	0	10	0	100	73.89393939	21.48989899	71.38787879	21.4040404	73.76565657	-0.152393939	11529
409	11530	TL	z	4	804	3	1	0	15	0	225	73.862	21.498	71.564	21.402	73.964	0.07574	11530
410	11531	TL	z	4	804	3	1	0	20	0	400	73.95959596	21.5	71.64242424	21.41515152	74.04242424	0.065484848	11531
411	11532	TL	z	4	804	3	1	0	25	0	625	74.06969697	21.5	71.7	21.46161616	74.1	0.01930303	11532
412	11533	TL	z	4	804	3	1	0	30	0	900	74.10606061	21.5	71.85656566	21.45858586	74.25656566	0.156777778	11533
413	11832	TL	z	4	904	0	2	0	5	0	25	24.698	22.6	23.622	22.5	24.822	0.09703	11832
414	11833	TL	z	4	904	0	2	0	10	0	100	24.802	22.602	23.724	22.5	24.924	0.08584	11833
415	11834	TL	z	4	904	0	2	0	15	0	225	24.907	22.61	23.822	22.5	25	0.07002	11834
416	11835	TL	z	4	904	0	2	0	20	0	400	24.987	22.612	23.906	22.502	25.006	0.0664	11835
417	11836	TL	z	4	904	0	2	0	25	0	625	25.103	22.683	24.002	22.525	25.102	0.03685	11836
418	11837	TL	z	4	904	0	2	0	30	0	900	25.13636364	22.6979798	24.04242424	22.53131313	25.14242424	0.040242424	11837
419	11908	TL	z	4	904	1	2	0	5	0	25	25.465	22.799	24.421	22.7	25.521	0.05511	11908
420	11909	TL	z	4	904	1	2	0	10	0	100	25.528	22.798	24.481	22.7	25.581	0.04671	11909
421	11910	TL	z	4	904	1	2	0	15	0	225	25.597	22.799	24.56	22.689	25.66	0.0496	11910
422	11911	TL	z	4	904	1	2	0	20	0	400	25.691	22.799	24.603	22.648	25.703	-0.00539	11911
423	11912	TL	z	4	904	1	2	0	25	0	625	25.695	22.792	24.617	22.628	25.717	0.0033	11912
424	11913	TL	z	4	904	1	2	0	30	0	900	25.697	22.786	24.62	22.62	25.72	0.004	11913
425	11984	TL	z	4	904	2	2	0	5	0	25	28.406	22.835	27.571	22.759	28.371	-0.02839	11984
426	11985	TL	z	4	904	2	2	0	10	0	100	28.417	22.828	27.6	22.72	28.4	-0.013	11985
427	11986	TL	z	4	904	2	2	0	15	0	225	28.451	22.853	27.604	22.717	28.404	-0.04336	11986
428	11987	TL	z	4	904	2	2	0	20	0	400	28.447	22.848	27.605	22.706	28.405	-0.03845	11987
429	11988	TL	z	4	904	2	2	0	25	0	625	28.419	22.819	27.606	22.707	28.406	-0.00954	11988
430	11989	TL	z	4	904	2	2	0	30	0	900	28.42323232	22.8040404	27.61212121	22.7010101	28.41212121	-0.00820202	11989
431	12060	TL	z	4	904	3	2	0	5	0	25	30.302	22.9	29.7	22.8	30.3	0.007	12060
432	12061	TL	z	4	904	3	2	0	10	0	100	30.308	22.9	29.7	22.8	30.3	0.001	12061
433	12062	TL	z	4	904	3	2	0	15	0	225	30.303	22.9	29.713	22.8	30.313	0.01783	12062
434	12063	TL	z	4	904	3	2	0	20	0	400	30.299	22.9	29.712	22.8	30.312	0.02092	12063
435	12064	TL	z	4	904	3	2	0	25	0	625	30.3	22.9	29.755	22.798	30.355	0.05905	12064
436	12065	TL	z	4	904	3	2	0	30	0	900	30.32424242	22.8979798	29.78181818	22.78383838	30.38181818	0.059212121	12065
437	12136	TL	z	7	907	0	2	0	5	0	25	42.043	22.747	42.139	22.655	41.939	-0.06317	12136
438	12137	TL	z	7	907	0	2	0	10	0	100	42.048	22.752	42.125	22.615	41.925	-0.08178	12137
439	12138	TL	z	7	907	0	2	0	15	0	225	42.067	22.763	42.122	22.61	41.922	-0.10368	12138
440	12139	TL	z	7	907	0	2	0	20	0	400	42.09292929	22.71010101	42.14343434	22.61212121	41.94343434	-0.108828283	12139
441	12140	TL	z	7	907	0	2	0	25	0	625	42.13838384	22.75252525	42.20606061	22.61111111	42.00606061	-0.093616162	12140
442	12141	TL	z	7	907	0	2	0	30	0	900	42.15757576	22.75656566	42.27878788	22.62121212	42.07878788	-0.042939394	12141
443	12212	TL	z	7	907	1	2	0	5	0	25	43.971	22.9	44.149	22.801	43.949	-0.05296	12212
444	12213	TL	z	7	907	1	2	0	10	0	100	44.014	22.9	44.204	22.8	44.004	-0.04316	12213
445	12214	TL	z	7	907	1	2	0	15	0	225	44.091	22.9	44.304	22.8	44.104	-0.02412	12214
446	12215	TL	z	7	907	1	2	0	20	0	400	44.144	22.9	44.398	22.8	44.198	0.01406	12215
447	12216	TL	z	7	907	1	2	0	25	0	625	44.144	22.9	44.421	22.8	44.221	0.03616	12216
448	12217	TL	z	7	907	1	2	0	30	0	900	44.198	22.9	44.485	22.8	44.285	0.0436	12217
449	12288	TL	z	7	907	2	2	0	5	0	25	44.67373737	22.9	44.87474747	22.8	44.57474747	-0.056232323	12288
450	12289	TL	z	7	907	2	2	0	10	0	100	44.673	22.9	44.972	22.8	44.672	0.03812	12289
451	12290	TL	z	7	907	2	2	0	15	0	225	44.682	22.9	44.998	22.8	44.698	0.05408	12290
452	12291	TL	z	7	907	2	2	0	20	0	400	44.6969697	22.9	45.00909091	22.8	44.70909091	0.049848485	12291
453	12292	TL	z	7	907	2	2	0	25	0	625	44.687	22.9	45.022	22.8	44.722	0.07234	12292
454	12293	TL	z	7	907	2	2	0	30	0	900	44.727	22.9	45.011	22.8	44.711	0.02167	12293
455	12364	TL	z	7	907	3	2	0	5	0	25	44.02323232	22.9	44.20606061	22.81010101	44.00606061	-0.050414141	12364
456	12365	TL	z	7	907	3	2	0	10	0	100	44	22.9	44.20606061	22.80606061	44.00606061	-0.027181818	12365
457	12366	TL	z	7	907	3	2	0	15	0	225	44.00808081	22.91212121	44.21010101	22.8	44.01010101	-0.031383838	12366
458	12367	TL	z	7	907	3	2	0	20	0	400	44.02323232	22.9	44.22929293	22.8	44.02929293	-0.028111111	12367
459	12368	TL	z	7	907	3	2	0	25	0	625	44.002	22.9	44.234	22.8	44.034	-0.00236	12368
460	12369	TL	z	7	907	3	2	0	30	0	900	44	22.9	44.233	22.8	44.033	-0.00132	12369
461	12402	TL	z	12	912	0	0	0	5	0	25	43.71919192	22.95757576	43.96060606	22.89292929	43.76060606	0.031383838	12402
462	12403	TL	z	12	912	0	0	0	10	0	100	43.596	22.963	43.832	22.837	43.632	0.0324	12403
463	12404	TL	z	12	912	0	0	0	15	0	225	43.515	22.915	43.741	22.8	43.541	0.02695	12404
464	12405	TL	z	12	912	0	0	0	20	0	400	43.498	22.915	43.709	22.8	43.509	0.01355	12405
465	12406	TL	z	12	912	0	0	0	25	0	625	43.432	22.946	43.653	22.801	43.453	0.02635	12406
466	12407	TL	z	12	912	0	0	0	30	0	900	43.373	22.962	43.604	22.805	43.404	0.0388	12407
467	12478	TL	z	12	912	1	0	0	5	0	25	41.034	22.988	41.096	22.9	40.996	-0.0058	12478
468	12479	TL	z	12	912	1	0	0	10	0	100	40.994	22.999	41.099	22.9	40.999	0.03705	12479
469	12480	TL	z	12	912	1	0	0	15	0	225	40.997	23	41.1	22.9	41	0.035	12480
470	12481	TL	z	12	912	1	0	0	20	0	400	41.013	23	41.153	22.9	41.053	0.06935	12481
471	12482	TL	z	12	912	1	0	0	25	0	625	41.08282828	22.99292929	41.26464646	22.8959596	41.16464646	0.105585859	12482
472	12483	TL	z	12	912	1	0	0	30	0	900	41.10707071	23	41.2969697	22.8969697	41.1969697	0.112050505	12483
473	12554	TL	z	12	912	2	0	0	5	0	25	41.43434343	23.03232323	41.5010101	22.9989899	41.4010101	-0.021383838	12554
474	12555	TL	z	12	912	2	0	0	10	0	100	41.44949495	23.04545455	41.52626263	22.94242424	41.42626263	-0.012545455	12555
475	12556	TL	z	12	912	2	0	0	15	0	225	41.456	23.054	41.516	22.912	41.416	-0.0288	12556
476	12557	TL	z	12	912	2	0	0	20	0	400	41.466	23.065	41.564	22.906	41.464	0.0068	12557
477	12558	TL	z	12	912	2	0	0	25	0	625	41.477	23.077	41.598	22.9	41.498	0.0281	12558
478	12559	TL	z	12	912	2	0	0	30	0	900	41.413	23.098	41.598	22.902	41.498	0.0921	12559
479	12630	TL	z	12	912	3	0	0	5	0	25	44.5	22.3	44.766	22.2	44.5	0.0167	12630
480	12631	TL	z	12	912	3	0	0	10	0	100	44.5020202	22.3	44.80909091	22.2	44.50909091	0.055616162	12631
481	12632	TL	z	12	912	3	0	0	15	0	225	44.56767677	22.2979798	44.8979798	22.2	44.5979798	0.07440404	12632
482	12633	TL	z	12	912	3	0	0	20	0	400	44.61010101	22.2979798	44.96868687	22.1959596	44.66868687	0.099151515	12633
483	12634	TL	z	12	912	3	0	0	25	0	625	44.69292929	22.2979798	45.01010101	22.2	44.71010101	0.055666667	12634
484	12635	TL	z	12	912	3	0	0	30	0	900	44.6969697	22.3	45.07272727	22.1979798	44.77272727	0.111121212	12635
485	12744	TL	z	16	916	0	2	0	5	0	25	40.04646465	22.3010101	40.06868687	22.26666667	40.06868687	0.05710101	12744
486	12745	TL	z	16	916	0	2	0	10	0	100	40.015	22.309	40.031	22.256	40.031	0.05314	12745
487	12746	TL	z	16	916	0	2	0	15	0	225	39.919	22.301	39.963	22.251	39.963	0.08522	12746
488	12747	TL	z	16	916	0	2	0	20	0	400	39.923	22.3	39.933	22.234	39.934	0.05302	12747
489	12748	TL	z	16	916	0	2	0	25	0	625	39.938	22.3	39.936	22.217	39.936	0.04084	12748
490	12749	TL	z	16	916	0	2	0	30	0	900	40	22.3	39.98	22.202	39.98	0.0202	12749
491	12820	TL	z	16	916	1	2	0	5	0	25	40.002	22.3	39.917	22.208	39.917	-0.04102	12820
492	12821	TL	z	16	916	1	2	0	10	0	100	40.045	22.3	39.999	22.2	39.999	-0.00694	12821
493	12822	TL	z	16	916	1	2	0	15	0	225	40.05555556	22.3	40.0020202	22.2	40.0020202	-0.014656566	12822
494	12823	TL	z	16	916	1	2	0	20	0	400	40.0030303	22.3	40.0020202	22.2030303	40.0020202	0.037868687	12823
495	12824	TL	z	16	916	1	2	0	25	0	625	40.0010101	22.3	39.9989899	22.2030303	39.9989899	0.037040404	12824
496	12825	TL	z	16	916	1	2	0	30	0	900	40.02222222	22.3	40.07878788	22.2	40.07878788	0.090838384	12825
497	12896	TL	z	16	916	2	2	0	5	0	25	40.99292929	22.4	41.05353535	22.35454545	41.05353535	0.035393939	12896
498	12897	TL	z	16	916	2	2	0	10	0	100	41.024	22.4	41.105	22.309	41.105	0.0527	12897
499	12898	TL	z	16	916	2	2	0	15	0	225	41.025	22.4	41.101	22.322	41.101	0.04794	12898
500	12899	TL	z	16	916	2	2	0	20	0	400	41.005	22.402	41.067	22.324	41.067	0.03598	12899
501	12900	TL	z	16	916	2	2	0	25	0	625	40.969	22.428	41.092	22.319	41.092	0.09548	12900
502	12901	TL	z	16	916	2	2	0	30	0	900	40.946	22.411	41.061	22.332	41.061	0.08934	12901
503	12972	TL	z	16	916	3	2	0	5	0	25	39.104	22.404	38.994	22.391	39.094	-0.00964	12972
504	12973	TL	z	16	916	3	2	0	10	0	100	39.018	22.405	38.932	22.343	39.032	0.01808	12973
505	12974	TL	z	16	916	3	2	0	15	0	225	39.01	22.409	38.937	22.348	39.037	0.03078	12974
506	12975	TL	z	16	916	3	2	0	20	0	400	39.006	22.41	38.936	22.362	39.036	0.03384	12975
507	12976	TL	z	16	916	3	2	0	25	0	625	38.9989899	22.4	38.86464646	22.33939394	38.96464646	-0.026222222	12976
508	12977	TL	z	16	916	3	2	0	30	0	900	38.97979798	22.4	38.85151515	22.32626263	38.95151515	-0.019373737	12977
509	13029	TL	z	20	920	0	1	0	5	0	25	38.456	22.425	38.587	22.394	38.726	0.27607	13029
510	13030	TL	z	20	920	0	1	0	10	0	100	38.487	22.419	38.596	22.339	38.743	0.25339	13030
511	13031	TL	z	20	920	0	1	0	15	0	225	38.48181818	22.41616162	38.58181818	22.32121212	38.72121212	0.245636364	13031
512	13032	TL	z	20	920	0	1	0	20	0	400	38.45656566	22.41515152	38.55050505	22.32626263	38.71515152	0.242262626	13032
513	13033	TL	z	20	920	0	1	0	25	0	625	38.47755102	22.40102041	38.50918367	22.30306122	38.68979592	0.183693878	13033
514	13034	TL	z	20	920	0	1	0	30	0	900	38.42959184	22.40306122	38.39693878	22.31734694	38.59591837	0.12877551	13034
515	13105	TL	z	20	920	1	1	0	5	0	25	38.309	22.376	38.192	22.3	38.392	0.06272	13105
516	13106	TL	z	20	920	1	1	0	10	0	100	38.341	22.344	38.245	22.276	38.445	0.07895	13106
517	13107	TL	z	20	920	1	1	0	15	0	225	38.33737374	22.33838384	38.27070707	22.24242424	38.47070707	0.105969697	13107
518	13108	TL	z	20	920	1	1	0	20	0	400	38.33333333	22.33232323	38.25050505	22.24949495	38.45050505	0.091626263	13108
519	13109	TL	z	20	920	1	1	0	25	0	625	38.37272727	22.34444444	38.26060606	22.24040404	38.46060606	0.061424242	13109
520	13110	TL	z	20	920	1	1	0	30	0	900	38.4040404	22.33636364	38.33333333	22.23838384	38.53333333	0.096292929	13110
521	13181	TL	z	20	920	2	1	0	5	0	25	39.148	22.4	39.041	22.333	39.141	-0.00169	13181
522	13182	TL	z	20	920	2	1	0	10	0	100	39.099	22.4	39.005	22.3	39.105	0.01455	13182
523	13183	TL	z	20	920	2	1	0	15	0	225	39.015	22.398	38.958	22.3	39.058	0.05578	13183
524	13184	TL	z	20	920	2	1	0	20	0	400	38.98383838	22.3979798	38.88888889	22.3	38.98888889	0.023939394	13184
525	13185	TL	z	20	920	2	1	0	25	0	625	38.9	22.4	38.78989899	22.3	38.88989899	0.016808081	13185
526	13186	TL	z	20	920	2	1	0	30	0	900	38.80606061	22.4	38.71515152	22.3	38.81515152	0.042727273	13186
527	13257	TL	z	20	920	3	1	0	5	0	25	37.793	22.393	37.6	22.3	37.8	0.038	13257
528	13258	TL	z	20	920	3	1	0	10	0	100	37.786	22.386	37.643	22.3	37.843	0.08456	13258
529	13259	TL	z	20	920	3	1	0	15	0	225	37.76868687	22.36565657	37.63434343	22.2989899	37.83434343	0.093909091	13259
530	13260	TL	z	20	920	3	1	0	20	0	400	37.78181818	22.38181818	37.63333333	22.3	37.83333333	0.079848485	13260
531	13261	TL	z	20	920	3	1	0	25	0	625	37.77959184	22.3755102	37.64897959	22.2877551	37.84897959	0.096489796	13261
532	13262	TL	z	20	920	3	1	0	30	0	900	37.78787879	22.36767677	37.67979798	22.27979798	37.87979798	0.116535354	13262
