# Supplementary material for: Floral Humidity in Flowering Plants: A Preliminary Survey
Source: Front Plant Sci. 2020 Mar 6;11:249. doi: 10.3389/fpls.2020.00249 (PMC7068853; doi:10.3389/fpls.2020.00249)
Supplement: SUPPLEMENTARY FILE 2 — A zipped file containing floral humidity data collected by the robot arm transects as described in the main text. A word document within the zipped files explains the data formatting in detail. Datafiles themselves are in CSV format. [file Data_Sheet_2.zip › Floral humidity data/Controls/TLPmeans.csv]

	Block	Sp	xORz	Individual	totIndividual	sample..	Sample.order	xoffset	zoffset	x2	z2	Background.Humidity	Background.Temperature	Focal.Humidity	Focal.Temperature	Corrected.Focal.humidity	Change.in.RH.	block
1	10109	TLP	x	1	701	0	0	-30	0	900	0	39.57272727	22.8	39.30707071	22.70606061	39.70707071	0.091919192	10109
2	10110	TLP	x	1	701	0	0	-25	0	625	0	39.44949495	22.80808081	39.17676768	22.7010101	39.57676768	0.092666667	10110
3	10111	TLP	x	1	701	0	0	-20	0	400	0	39.27575758	22.8	39.02424242	22.7	39.42424242	0.123030303	10111
4	10112	TLP	x	1	701	0	0	-15	0	225	0	39.17676768	22.8	38.89494949	22.7	39.29494949	0.100484848	10112
5	10113	TLP	x	1	701	0	0	-10	0	100	0	39.09	22.8	38.751	22.7	39.151	0.05194	10113
6	10114	TLP	x	1	701	0	0	-5	0	25	0	38.995	22.801	38.684	22.717	39.084	0.08396	10114
7	10115	TLP	x	1	701	0	0	0	0	0	0	39.02121212	22.83636364	38.68686869	22.7959596	39.08686869	0.060444444	10115
8	10116	TLP	x	1	701	0	0	5	0	25	0	38.993	22.9	38.61	22.8	39.01	0.01645	10116
9	10117	TLP	x	1	701	0	0	10	0	100	0	38.808	22.9	38.44	22.807	38.84	0.0426	10117
10	10118	TLP	x	1	701	0	0	15	0	225	0	38.542	22.9	38.149	22.826	38.549	0.03506	10118
11	10119	TLP	x	1	701	0	0	20	0	400	0	38.214	22.9	37.787	22.83	38.214	0.02278	10119
12	10120	TLP	x	1	701	0	0	25	0	625	0	37.877	22.901	37.423	22.847	37.923	0.01762	10120
13	10121	TLP	x	1	701	0	0	30	0	900	0	37.471	22.903	37.034	22.884	37.534	0.05817	10121
14	10166	TLP	x	0	700	0	3	-30	0	900	0	38.039	22.617	37.632	22.6	38.132	0.05208	10166
15	10167	TLP	x	0	700	0	3	-25	0	625	0	38.148	22.649	37.703	22.579	38.191	0.00982	10167
16	10168	TLP	x	0	700	0	3	-20	0	400	0	38.168	22.651	37.78	22.573	38.2	0.0622	10168
17	10169	TLP	x	0	700	0	3	-15	0	225	0	38.207	22.66	37.819	22.579	38.223	0.05986	10169
18	10170	TLP	x	0	700	0	3	-10	0	100	0	38.233	22.634	37.807	22.598	38.208	0.02258	10170
19	10171	TLP	x	0	700	0	3	-5	0	25	0	38.155	22.63	37.8	22.6	38.2	0.094	10171
20	10172	TLP	x	0	700	0	3	0	0	0	0	38.16969697	22.64444444	37.7959596	22.5969697	38.2	0.075505051	10172
21	10173	TLP	x	0	700	0	3	5	0	25	0	38.22525253	22.63535354	37.79191919	22.59191919	38.2	0.016151515	10173
22	10174	TLP	x	0	700	0	3	10	0	100	0	38.19393939	22.65858586	37.75959596	22.59191919	38.1969697	0.017080808	10174
23	10175	TLP	x	0	700	0	3	15	0	225	0	38.11	22.654	37.715	22.594	38.195	0.0591	10175
24	10176	TLP	x	0	700	0	3	20	0	400	0	38.02	22.674	37.595	22.597	38.095	0.0363	10176
25	10177	TLP	x	0	700	0	3	25	0	625	0	37.97	22.669	37.507	22.597	38.007	0.00358	10177
26	10178	TLP	x	0	700	0	3	30	0	900	0	37.961	22.657	37.526	22.587	38.026	0.03044	10178
27	10185	TLP	x	1	701	1	0	-30	0	900	0	37.741	22.641	37.272	22.594	37.772	0.01168	10185
28	10186	TLP	x	1	701	1	0	-25	0	625	0	37.696	22.639	37.241	22.516	37.741	0.02754	10186
29	10187	TLP	x	1	701	1	0	-20	0	400	0	37.645	22.645	37.202	22.517	37.702	0.04188	10187
30	10188	TLP	x	1	701	1	0	-15	0	225	0	37.573	22.657	37.085	22.514	37.585	0.0039	10188
31	10189	TLP	x	1	701	1	0	-10	0	100	0	37.504	22.648	37.084	22.507	37.584	0.07196	10189
32	10190	TLP	x	1	701	1	0	-5	0	25	0	37.446	22.644	37.001	22.51	37.501	0.05206	10190
33	10191	TLP	x	1	701	1	0	0	0	0	0	37.356	22.652	36.885	22.523	37.385	0.03379	10191
34	10192	TLP	x	1	701	1	0	5	0	25	0	37.24747475	22.63030303	36.80505051	22.50808081	37.30505051	0.067272727	10192
35	10193	TLP	x	1	701	1	0	10	0	100	0	37.22828283	22.62727273	36.8030303	22.50606061	37.3030303	0.084565657	10193
36	10194	TLP	x	1	701	1	0	15	0	225	0	37.25252525	22.63232323	36.82121212	22.51818182	37.32121212	0.077414141	10194
37	10195	TLP	x	1	701	1	0	20	0	400	0	37.27878788	22.66060606	36.85858586	22.56565657	37.35858586	0.086282828	10195
38	10196	TLP	x	1	701	1	0	25	0	625	0	37.317	22.618	36.827	22.527	37.327	0.01838	10196
39	10197	TLP	x	1	701	1	0	30	0	900	0	37.291	22.618	36.805	22.564	37.305	0.0237	10197
40	10242	TLP	x	0	700	1	3	-30	0	900	0	38.78686869	22.68686869	38.38484848	22.6	38.78484848	0.011888889	10242
41	10243	TLP	x	0	700	1	3	-25	0	625	0	38.91313131	22.6979798	38.55757576	22.6	38.95757576	0.047414141	10243
42	10244	TLP	x	0	700	1	3	-20	0	400	0	39.06666667	22.7	38.70909091	22.6	39.10909091	0.035878788	10244
43	10245	TLP	x	0	700	1	3	-15	0	225	0	39.168	22.7	38.841	22.6	39.241	0.05854	10245
44	10246	TLP	x	0	700	1	3	-10	0	100	0	39.304	22.699	38.97	22.6	39.37	0.0438	10246
45	10247	TLP	x	0	700	1	3	-5	0	25	0	39.452	22.694	39.119	22.6	39.519	0.03586	10247
46	10248	TLP	x	0	700	1	3	0	0	0	0	39.55	22.691	39.221	22.6	39.621	0.03374	10248
47	10249	TLP	x	0	700	1	3	5	0	25	0	39.676	22.699	39.353	22.6	39.753	0.03182	10249
48	10250	TLP	x	0	700	1	3	10	0	100	0	39.873	22.676	39.539	22.6	39.846	0.00966	10250
49	10251	TLP	x	0	700	1	3	15	0	225	0	40.003	22.7	39.714	22.6	40.014	0.04416	10251
50	10252	TLP	x	0	700	1	3	20	0	400	0	40.147	22.7	39.844	22.6	40.144	0.02236	10252
51	10253	TLP	x	0	700	1	3	25	0	625	0	40.268	22.699	39.964	22.6	40.264	0.01416	10253
52	10254	TLP	x	0	700	1	3	30	0	900	0	40.36262626	22.7	40.07070707	22.6	40.37070707	0.019838384	10254
53	10261	TLP	x	1	701	2	0	-30	0	900	0	41.071	22.7	40.844	22.6	41.144	0.03736	10261
54	10262	TLP	x	1	701	2	0	-25	0	625	0	41.18282828	22.6989899	41.06969697	22.6	41.3	0.137686869	10262
55	10263	TLP	x	1	701	2	0	-20	0	400	0	41.28282828	22.7	41.20505051	22.58383838	41.40707071	0.164919192	10263
56	10264	TLP	x	1	701	2	0	-15	0	225	0	41.3989899	22.7	41.33939394	22.5989899	41.53939394	0.175040404	10264
57	10265	TLP	x	1	701	2	0	-10	0	100	0	41.51212121	22.7	41.45151515	22.6	41.65151515	0.16730303	10265
58	10266	TLP	x	1	701	2	0	-5	0	25	0	41.643	22.7	41.566	22.597	41.766	0.14404	10266
59	10267	TLP	x	1	701	2	0	0	0	0	0	41.754	22.7	41.693	22.6	41.893	0.15242	10267
60	10268	TLP	x	1	701	2	0	5	0	25	0	41.852	22.7	41.775	22.6	41.975	0.1315	10268
61	10269	TLP	x	1	701	2	0	10	0	100	0	41.98	22.7	41.817	22.6	42.017	0.04281	10269
62	10270	TLP	x	1	701	2	0	15	0	225	0	41.998	22.7	41.896	22.6	42.096	0.09828	10270
63	10271	TLP	x	1	701	2	0	20	0	400	0	42.006	22.7	41.906	22.6	42.106	0.09964	10271
64	10272	TLP	x	1	701	2	0	25	0	625	0	42.019	22.7	41.991	22.6	42.191	0.16654	10272
65	10273	TLP	x	1	701	2	0	30	0	900	0	42.112	22.7	42.089	22.6	42.289	0.16566	10273
66	10318	TLP	x	0	700	2	3	-30	0	900	0	45.198	22.7	45.079	22.625	45.079	-0.11078	10318
67	10319	TLP	x	0	700	2	3	-25	0	625	0	45.121	22.7	45.078	22.602	45.078	-0.0347	10319
68	10320	TLP	x	0	700	2	3	-20	0	400	0	45.097	22.7	45.003	22.601	45.003	-0.08118	10320
69	10321	TLP	x	0	700	2	3	-15	0	225	0	44.99090909	22.7	44.97070707	22.6	44.97070707	-0.005444444	10321
70	10322	TLP	x	0	700	2	3	-10	0	100	0	44.91111111	22.7	44.88686869	22.6	44.88686869	-0.004454545	10322
71	10323	TLP	x	0	700	2	3	-5	0	25	0	44.844	22.7	44.807	22.602	44.807	-0.01242	10323
72	10324	TLP	x	0	700	2	3	0	0	0	0	44.8	22.7	44.791	22.602	44.791	0.01654	10324
73	10325	TLP	x	0	700	2	3	5	0	25	0	44.8	22.7	44.718	22.6	44.718	-0.05208	10325
74	10326	TLP	x	0	700	2	3	10	0	100	0	44.8	22.7	44.77777778	22.6	44.77777778	0.004111111	10326
75	10327	TLP	x	0	700	2	3	15	0	225	0	44.8030303	22.7	44.77171717	22.6	44.77171717	-0.004616162	10327
76	10328	TLP	x	0	700	2	3	20	0	400	0	44.8040404	22.7	44.75959596	22.6	44.75959596	-0.017020202	10328
77	10329	TLP	x	0	700	2	3	25	0	625	0	44.74747475	22.7	44.70505051	22.6	44.70505051	-0.011727273	10329
78	10330	TLP	x	0	700	2	3	30	0	900	0	44.736	22.7	44.69	22.601	44.69	-0.0144	10330
79	10337	TLP	x	1	701	3	0	-30	0	900	0	44.6	22.7	44.51515152	22.6	44.51515152	-0.042757576	10337
80	10338	TLP	x	1	701	3	0	-25	0	625	0	44.6	22.7	44.604	22.599	44.604	0.04076	10338
81	10339	TLP	x	1	701	3	0	-20	0	400	0	44.6	22.7	44.678	22.596	44.678	0.11032	10339
82	10340	TLP	x	1	701	3	0	-15	0	225	0	44.688	22.7	44.676	22.598	44.676	0.02044	10340
83	10341	TLP	x	1	701	3	0	-10	0	100	0	44.685	22.698	44.656	22.595	44.656	0.00464	10341
84	10342	TLP	x	1	701	3	0	-5	0	25	0	44.627	22.694	44.682	22.593	44.682	0.08708	10342
85	10343	TLP	x	1	701	3	0	0	0	0	0	44.605	22.7	44.613	22.598	44.613	0.04422	10343
86	10344	TLP	x	1	701	3	0	5	0	25	0	44.6	22.7	44.585	22.6	44.585	0.0229	10344
87	10345	TLP	x	1	701	3	0	10	0	100	0	44.6	22.7	44.575	22.6	44.575	0.0135	10345
88	10346	TLP	x	1	701	3	0	15	0	225	0	44.5979798	22.68989899	44.59191919	22.6	44.59191919	0.031424242	10346
89	10347	TLP	x	1	701	3	0	20	0	400	0	44.6	22.66868687	44.58686869	22.5979798	44.58686869	0.024656566	10347
90	10348	TLP	x	1	701	3	0	25	0	625	0	44.5969697	22.6969697	44.51616162	22.5979798	44.51616162	-0.038777778	10348
91	10349	TLP	x	1	701	3	0	30	0	900	0	44.58989899	22.68989899	44.54343434	22.5969697	44.54343434	-0.006070707	10349
92	10394	TLP	x	0	700	3	3	-30	0	900	0	43.22727273	22.6020202	43.09494949	22.53232323	43.19494949	-0.004020202	10394
93	10395	TLP	x	0	700	3	3	-25	0	625	0	43.28484848	22.6030303	43.18787879	22.51414141	43.28787879	0.025757576	10395
94	10396	TLP	x	0	700	3	3	-20	0	400	0	43.2969697	22.6030303	43.20505051	22.51717172	43.30505051	0.029777778	10396
95	10397	TLP	x	0	700	3	3	-15	0	225	0	43.27878788	22.60808081	43.21111111	22.51515152	43.31111111	0.053656566	10397
96	10398	TLP	x	0	700	3	3	-10	0	100	0	43.3	22.6	43.209	22.515	43.309	0.03046	10398
97	10399	TLP	x	0	700	3	3	-5	0	25	0	43.3	22.6	43.232	22.535	43.332	0.05208	10399
98	10400	TLP	x	0	700	3	3	0	0	0	0	43.3	22.6	43.214	22.517	43.314	0.03516	10400
99	10401	TLP	x	0	700	3	3	5	0	25	0	43.306	22.603	43.226	22.528	43.326	0.04044	10401
100	10402	TLP	x	0	700	3	3	10	0	100	0	43.306	22.6	43.243	22.516	43.343	0.05642	10402
101	10403	TLP	x	0	700	3	3	15	0	225	0	43.311	22.6	43.214	22.512	43.314	0.02416	10403
102	10404	TLP	x	0	700	3	3	20	0	400	0	43.371	22.6	43.208	22.508	43.308	-0.04148	10404
103	10405	TLP	x	0	700	3	3	25	0	625	0	43.4	22.6	43.247	22.517	43.347	-0.03382	10405
104	10406	TLP	x	0	700	3	3	30	0	900	0	43.4	22.6	43.315	22.529	43.415	0.0301	10406
105	10413	TLP	x	4	704	0	0	-30	0	900	0	42.812	22.722	42.683	22.614	42.983	0.15332	10413
106	10414	TLP	x	4	704	0	0	-25	0	625	0	42.644	22.706	42.556	22.617	42.856	0.18973	10414
107	10415	TLP	x	4	704	0	0	-20	0	400	0	42.587	22.725	42.49	22.681	42.79	0.17858	10415
108	10416	TLP	x	4	704	0	0	-15	0	225	0	42.546	22.743	42.452	22.689	42.752	0.18013	10416
109	10417	TLP	x	4	704	0	0	-10	0	100	0	42.56161616	22.75252525	42.4989899	22.6989899	42.7989899	0.213333333	10417
110	10418	TLP	x	4	704	0	0	-5	0	25	0	42.6	22.8	42.48787879	22.7	42.78787879	0.163393939	10418
111	10419	TLP	x	4	704	0	0	0	0	0	0	42.61010101	22.7979798	42.4989899	22.7	42.7989899	0.164848485	10419
112	10420	TLP	x	4	704	0	0	5	0	25	0	42.62424242	22.7989899	42.5	22.7	42.8	0.151757576	10420
113	10421	TLP	x	4	704	0	0	10	0	100	0	42.593	22.8	42.425	22.701	42.725	0.10501	10421
114	10422	TLP	x	4	704	0	0	15	0	225	0	42.4	22.8	42.174	22.714	42.474	0.03832	10422
115	10423	TLP	x	4	704	0	0	20	0	400	0	42.141	22.801	41.904	22.717	42.204	0.01792	10423
116	10424	TLP	x	4	704	0	0	25	0	625	0	41.917	22.814	41.676	22.723	41.894	0.00545	10424
117	10425	TLP	x	4	704	0	0	30	0	900	0	41.701	22.801	41.478	22.703	41.678	0.01638	10425
118	10451	TLP	x	5	705	0	2	-30	0	900	0	46.53636364	22.66464646	46.55252525	22.59090909	46.95252525	0.435737374	10451
119	10452	TLP	x	5	705	0	2	-25	0	625	0	46.77272727	22.68686869	46.83939394	22.58181818	47.23939394	0.496828283	10452
120	10453	TLP	x	5	705	0	2	-20	0	400	0	47.019	22.665	47.086	22.556	47.486	0.50568	10453
121	10454	TLP	x	5	705	0	2	-15	0	225	0	47.211	22.681	47.255	22.599	47.655	0.48865	10454
122	10455	TLP	x	5	705	0	2	-10	0	100	0	47.39	22.699	47.453	22.598	47.913	0.51452	10455
123	10456	TLP	x	5	705	0	2	-5	0	25	0	47.551	22.699	47.605	22.6	48.105	0.5112	10456
124	10457	TLP	x	5	705	0	2	0	0	0	0	47.77	22.7	47.786	22.6	48.286	0.47958	10457
125	10458	TLP	x	5	705	0	2	5	0	25	0	47.938	22.7	47.896	22.6	48.396	0.42574	10458
126	10459	TLP	x	5	705	0	2	10	0	100	0	48.113	22.7	48.082	22.601	48.582	0.44324	10459
127	10460	TLP	x	5	705	0	2	15	0	225	0	48.319	22.7	48.226	22.608	48.726	0.38607	10460
128	10461	TLP	x	5	705	0	2	20	0	400	0	48.48585859	22.7	48.3979798	22.6020202	48.8979798	0.397080808	10461
129	10462	TLP	x	5	705	0	2	25	0	625	0	48.56161616	22.7	48.51919192	22.62727273	49.01919192	0.447343434	10462
130	10463	TLP	x	5	705	0	2	30	0	900	0	48.7979798	22.7	48.62020202	22.62727273	49.12020202	0.315717172	10463
131	10489	TLP	x	4	704	1	0	-30	0	900	0	53.68	22.8	52.773	22.734	53.373	-0.26616	10489
132	10490	TLP	x	4	704	1	0	-25	0	625	0	53.75050505	22.8	52.83333333	22.71616162	53.43333333	-0.274171717	10490
133	10491	TLP	x	4	704	1	0	-20	0	400	0	53.719	22.8	52.895	22.705	53.495	-0.17912	10491
134	10492	TLP	x	4	704	1	0	-15	0	225	0	53.72222222	22.81717172	52.91616162	22.71010101	53.51616162	-0.160414141	10492
135	10493	TLP	x	4	704	1	0	-10	0	100	0	53.86363636	22.81616162	52.95151515	22.75757576	53.55151515	-0.265060606	10493
136	10494	TLP	x	4	704	1	0	-5	0	25	0	53.98989899	22.8	52.98484848	22.77373737	53.58686869	-0.356676768	10494
137	10495	TLP	x	4	704	1	0	0	0	0	0	53.97676768	22.81919192	53.05858586	22.79393939	53.71717172	-0.267424242	10495
138	10496	TLP	x	4	704	1	0	5	0	25	0	54.061	22.826	53.07	22.791	53.738	-0.33988	10496
139	10497	TLP	x	4	704	1	0	10	0	100	0	54.13	22.811	53.119	22.787	53.815	-0.3582	10497
140	10498	TLP	x	4	704	1	0	15	0	225	0	54.143	22.812	53.133	22.744	53.832	-0.35667	10498
141	10499	TLP	x	4	704	1	0	20	0	400	0	54.2	22.804	53.18	22.788	53.88	-0.3648	10499
142	10500	TLP	x	4	704	1	0	25	0	625	0	54.204	22.82	53.176	22.783	53.876	-0.37296	10500
143	10501	TLP	x	4	704	1	0	30	0	900	0	54.216	22.81	53.207	22.792	53.907	-0.35282	10501
144	10527	TLP	x	5	705	1	2	-30	0	900	0	52.31010101	22.83333333	51.64141414	22.78686869	52.24141414	-0.068030303	10527
145	10528	TLP	x	5	705	1	2	-25	0	625	0	52.237	22.836	51.628	22.722	52.228	-0.00888	10528
146	10529	TLP	x	5	705	1	2	-20	0	400	0	52.238	22.843	51.629	22.719	52.229	-0.00884	10529
147	10530	TLP	x	5	705	1	2	-15	0	225	0	52.255	22.832	51.707	22.717	52.307	0.05518	10530
148	10531	TLP	x	5	705	1	2	-10	0	100	0	52.253	22.85	51.69	22.768	52.29	0.03959	10531
149	10532	TLP	x	5	705	1	2	-5	0	25	0	52.326	22.815	51.689	22.77	52.289	-0.03448	10532
150	10533	TLP	x	5	705	1	2	0	0	0	0	52.34	22.805	51.685	22.794	52.285	-0.0526	10533
151	10534	TLP	x	5	705	1	2	5	0	25	0	52.291	22.805	51.591	22.799	52.191	-0.10127	10534
152	10535	TLP	x	5	705	1	2	10	0	100	0	52.19	22.81	51.523	22.8	52.123	-0.07031	10535
153	10536	TLP	x	5	705	1	2	15	0	225	0	52.106	22.814	51.455	22.8	52.055	-0.0568	10536
154	10537	TLP	x	5	705	1	2	20	0	400	0	52.04848485	22.83838384	51.3989899	22.7989899	51.9989899	-0.057535354	10537
155	10538	TLP	x	5	705	1	2	25	0	625	0	52.10606061	22.82020202	51.40909091	22.7979798	52.00909091	-0.104606061	10538
156	10539	TLP	x	5	705	1	2	30	0	900	0	52.07777778	22.83535354	51.4	22.7979798	52	-0.085777778	10539
157	10565	TLP	x	4	704	2	0	-30	0	900	0	47.55	22.8	47.373	22.75	47.8	0.27175	10565
158	10566	TLP	x	4	704	2	0	-25	0	625	0	47.199	22.8	47.076	22.705	47.476	0.31543	10566
159	10567	TLP	x	4	704	2	0	-20	0	400	0	46.74444444	22.8010101	46.62929293	22.70606061	47.02929293	0.307272727	10567
160	10568	TLP	x	4	704	2	0	-15	0	225	0	46.377	22.802	46.235	22.705	46.635	0.26646	10568
161	10569	TLP	x	4	704	2	0	-10	0	100	0	46.09494949	22.8	45.94646465	22.70707071	46.34646465	0.24989899	10569
162	10570	TLP	x	4	704	2	0	-5	0	25	0	45.78686869	22.8	45.66363636	22.71010101	46.06363636	0.265141414	10570
163	10571	TLP	x	4	704	2	0	0	0	0	0	45.55555556	22.8	45.42424242	22.7030303	45.82424242	0.248323232	10571
164	10572	TLP	x	4	704	2	0	5	0	25	0	45.374	22.8	45.247	22.7	45.647	0.2463	10572
165	10573	TLP	x	4	704	2	0	10	0	100	0	45.205	22.8	45.066	22.704	45.466	0.22798	10573
166	10574	TLP	x	4	704	2	0	15	0	225	0	45.012	22.8	44.845	22.707	45.245	0.19243	10574
167	10575	TLP	x	4	704	2	0	20	0	400	0	44.861	22.8	44.725	22.703	45.125	0.219	10575
168	10576	TLP	x	4	704	2	0	25	0	625	0	44.777	22.8	44.606	22.703	45.005	0.17925	10576
169	10577	TLP	x	4	704	2	0	30	0	900	0	44.653	22.8	44.486	22.709	44.794	0.17936	10577
170	10603	TLP	x	5	705	2	2	-30	0	900	0	42.712	22.8	42.503	22.7	42.803	0.06709	10603
171	10604	TLP	x	5	705	2	2	-25	0	625	0	42.654	22.799	42.508	22.7	42.808	0.13024	10604
172	10605	TLP	x	5	705	2	2	-20	0	400	0	42.57	22.794	42.448	22.696	42.748	0.15195	10605
173	10606	TLP	x	5	705	2	2	-15	0	225	0	42.472	22.791	42.333	22.699	42.633	0.131	10606
174	10607	TLP	x	5	705	2	2	-10	0	100	0	42.398	22.798	42.219	22.7	42.519	0.08676	10607
175	10608	TLP	x	5	705	2	2	-5	0	25	0	42.327	22.794	42.123	22.7	42.423	0.05869	10608
176	10609	TLP	x	5	705	2	2	0	0	0	0	42.208	22.795	42.014	22.7	42.314	0.06456	10609
177	10610	TLP	x	5	705	2	2	5	0	25	0	42.149	22.749	41.957	22.7	42.257	0.06472	10610
178	10611	TLP	x	5	705	2	2	10	0	100	0	42.07575758	22.77575758	41.88585859	22.7	42.18585859	0.064535354	10611
179	10612	TLP	x	5	705	2	2	15	0	225	0	42.04747475	22.77171717	41.76565657	22.7	42.03131313	-0.032191919	10612
180	10613	TLP	x	5	705	2	2	20	0	400	0	42.0030303	22.75959596	41.75454545	22.7	42.00909091	0.00069697	10613
181	10614	TLP	x	5	705	2	2	25	0	625	0	41.98383838	22.76868687	41.7010101	22.7	41.9020202	-0.035787879	10614
182	10615	TLP	x	5	705	2	2	30	0	900	0	41.946	22.748	41.688	22.7	41.888	-0.01136	10615
183	10641	TLP	x	4	704	3	0	-30	0	900	0	41.278	22.77	41.005	22.7	41.205	-0.04985	10641
184	10642	TLP	x	4	704	3	0	-25	0	625	0	41.34040404	22.76060606	41.1	22.6989899	41.3	-0.014383838	10642
185	10643	TLP	x	4	704	3	0	-20	0	400	0	41.34242424	22.7979798	41.12020202	22.7	41.32020202	0.004585859	10643
186	10644	TLP	x	4	704	3	0	-15	0	225	0	41.4040404	22.8	41.18383838	22.7	41.38383838	0.009151515	10644
187	10645	TLP	x	4	704	3	0	-10	0	100	0	41.4959596	22.7959596	41.20909091	22.7	41.40909091	-0.05659596	10645
188	10646	TLP	x	4	704	3	0	-5	0	25	0	41.502	22.787	41.295	22.7	41.495	0.02585	10646
189	10647	TLP	x	4	704	3	0	0	0	0	0	41.536	22.799	41.3	22.703	41.5	-0.00297	10647
190	10648	TLP	x	4	704	3	0	5	0	25	0	41.598	22.8	41.304	22.704	41.504	-0.06084	10648
191	10649	TLP	x	4	704	3	0	10	0	100	0	41.621	22.799	41.323	22.707	41.523	-0.06408	10649
192	10650	TLP	x	4	704	3	0	15	0	225	0	41.664	22.8	41.358	22.702	41.558	-0.07068	10650
193	10651	TLP	x	4	704	3	0	20	0	400	0	41.668	22.799	41.396	22.703	41.596	-0.03516	10651
194	10652	TLP	x	4	704	3	0	25	0	625	0	41.676	22.799	41.339	22.705	41.539	-0.10244	10652
195	10653	TLP	x	4	704	3	0	30	0	900	0	41.6	22.8	41.31	22.709	41.51	-0.0566	10653
196	10679	TLP	x	5	705	3	2	-30	0	900	0	40.79	22.8	40.449	22.774	40.649	-0.13803	10679
197	10680	TLP	x	5	705	3	2	-25	0	625	0	40.794	22.803	40.444	22.72	40.644	-0.14731	10680
198	10681	TLP	x	5	705	3	2	-20	0	400	0	40.747	22.809	40.505	22.705	40.705	-0.03685	10681
199	10682	TLP	x	5	705	3	2	-15	0	225	0	40.72828283	22.81111111	40.51717172	22.71717172	40.71717172	-0.00559596	10682
200	10683	TLP	x	5	705	3	2	-10	0	100	0	40.752	22.802	40.498	22.714	40.698	-0.04917	10683
201	10684	TLP	x	5	705	3	2	-5	0	25	0	40.704	22.8	40.436	22.735	40.636	-0.06557	10684
202	10685	TLP	x	5	705	3	2	0	0	0	0	40.64444444	22.8	40.4030303	22.79393939	40.6030303	-0.040262626	10685
203	10686	TLP	x	5	705	3	2	5	0	25	0	40.6020202	22.8020202	40.38484848	22.79090909	40.58484848	-0.016626263	10686
204	10687	TLP	x	5	705	3	2	10	0	100	0	40.5979798	22.8	40.31111111	22.7989899	40.51111111	-0.088535354	10687
205	10688	TLP	x	5	705	3	2	15	0	225	0	40.6	22.8	40.29494949	22.79292929	40.49494949	-0.107252525	10688
206	10689	TLP	x	5	705	3	2	20	0	400	0	40.57373737	22.8	40.2979798	22.7989899	40.4979798	-0.077838384	10689
207	10690	TLP	x	5	705	3	2	25	0	625	0	40.585	22.8	40.286	22.785	40.486	-0.10156	10690
208	10691	TLP	x	5	705	3	2	30	0	900	0	40.533	22.8	40.258	22.76	40.458	-0.07868	10691
209	10774	TLP	x	8	708	0	3	-30	0	900	0	35.06060606	22.52626263	34.4010101	22.4989899	35.1010101	0.046323232	10774
210	10775	TLP	x	8	708	0	3	-25	0	625	0	35.08585859	22.50707071	34.47979798	22.4989899	35.17979798	0.092757576	10775
211	10776	TLP	x	8	708	0	3	-20	0	400	0	35.08989899	22.52929293	34.45858586	22.4959596	35.15858586	0.069424242	10776
212	10777	TLP	x	8	708	0	3	-15	0	225	0	35.07575758	22.52727273	34.5	22.5	35.2	0.121222222	10777
213	10778	TLP	x	8	708	0	3	-10	0	100	0	35.02525253	22.51010101	34.41212121	22.4989899	35.11212121	0.091878788	10778
214	10779	TLP	x	8	708	0	3	-5	0	25	0	34.90707071	22.5010101	34.24444444	22.5	34.94444444	0.058393939	10779
215	10780	TLP	x	8	708	0	3	0	0	0	0	34.732	22.501	34.103	22.5	34.803	0.10564	10780
216	10781	TLP	x	8	708	0	3	5	0	25	0	34.703	22.5	34.036	22.5	34.736	0.07376	10781
217	10782	TLP	x	8	708	0	3	10	0	100	0	34.694	22.502	33.983	22.499	34.7	0.03453	10782
218	10783	TLP	x	8	708	0	3	15	0	225	0	34.716	22.506	34.044	22.499	34.744	0.06804	10783
219	10784	TLP	x	8	708	0	3	20	0	400	0	34.8	22.506	34.164	22.5	34.864	0.0926	10784
220	10785	TLP	x	8	708	0	3	25	0	625	0	34.795	22.505	34.108	22.5	34.808	0.0472	10785
221	10786	TLP	x	8	708	0	3	30	0	900	0	34.69494949	22.5	33.94848485	22.4979798	34.7010101	0.002171717	10786
222	10850	TLP	x	8	708	1	3	-30	0	900	0	37.26804124	22.64845361	36.79690722	22.59278351	37.29690722	0.009206186	10850
223	10851	TLP	x	8	708	1	3	-25	0	625	0	37.303	22.604	36.8	22.51	37.3	-0.0229	10851
224	10852	TLP	x	8	708	1	3	-20	0	400	0	37.194	22.608	36.715	22.51	37.215	0.0095	10852
225	10853	TLP	x	8	708	1	3	-15	0	225	0	37.068	22.601	36.611	22.511	37.111	0.04112	10853
226	10854	TLP	x	8	708	1	3	-10	0	100	0	36.966	22.601	36.484	22.528	36.984	0.02835	10854
227	10855	TLP	x	8	708	1	3	-5	0	25	0	36.835	22.6	36.377	22.55	36.877	0.06207	10855
228	10856	TLP	x	8	708	1	3	0	0	0	0	36.792	22.6	36.227	22.524	36.727	-0.03069	10856
229	10857	TLP	x	8	708	1	3	5	0	25	0	36.703	22.6	36.142	22.505	36.644	-0.01878	10857
230	10858	TLP	x	8	708	1	3	10	0	100	0	36.599	22.6	36.028	22.505	36.6	-0.0178	10858
231	10859	TLP	x	8	708	1	3	15	0	225	0	36.55656566	22.6	36.0010101	22.5010101	36.6	0.000343434	10859
232	10860	TLP	x	8	708	1	3	20	0	400	0	36.55858586	22.6	35.9989899	22.50505051	36.5969697	-0.003525253	10860
233	10861	TLP	x	8	708	1	3	25	0	625	0	36.6	22.6	36.00505051	22.50505051	36.6	-0.039454545	10861
234	10862	TLP	x	8	708	1	3	30	0	900	0	36.6	22.6	36.0020202	22.5040404	36.6	-0.042181818	10862
235	10926	TLP	x	8	708	2	3	-30	0	900	0	36.946	22.5	36.377	22.483	36.877	-0.04893	10926
236	10927	TLP	x	8	708	2	3	-25	0	625	0	36.91414141	22.5	36.39292929	22.42424242	36.89292929	-0.002575758	10927
237	10928	TLP	x	8	708	2	3	-20	0	400	0	36.913	22.5	36.351	22.435	36.851	-0.03959	10928
238	10929	TLP	x	8	708	2	3	-15	0	225	0	36.878	22.5	36.342	22.442	36.842	-0.01278	10929
239	10930	TLP	x	8	708	2	3	-10	0	100	0	36.84444444	22.5	36.34343434	22.44545455	36.84343434	0.022090909	10930
240	10931	TLP	x	8	708	2	3	-5	0	25	0	36.80714286	22.5	36.2877551	22.46428571	36.7877551	0.008979592	10931
241	10932	TLP	x	8	708	2	3	0	0	0	0	36.76836735	22.5	36.20714286	22.49693878	36.70714286	-0.024979592	10932
242	10933	TLP	x	8	708	2	3	5	0	25	0	36.7	22.5	36.084	22.481	36.603	-0.06837	10933
243	10934	TLP	x	8	708	2	3	10	0	100	0	36.658	22.499	36.004	22.41	36.598	-0.09842	10934
244	10935	TLP	x	8	708	2	3	15	0	225	0	36.552	22.5	35.947	22.45	36.547	-0.04419	10935
245	10936	TLP	x	8	708	2	3	20	0	400	0	36.46060606	22.5	35.89494949	22.48888889	36.49494949	-9.09E-05	10936
246	10937	TLP	x	8	708	2	3	25	0	625	0	36.4	22.5	35.821	22.465	36.421	-0.00639	10937
247	10938	TLP	x	8	708	2	3	30	0	900	0	36.321	22.5	35.731	22.443	36.331	-0.0088	10938
248	11002	TLP	x	8	708	3	3	-30	0	900	0	36.06868687	22.3979798	35.43737374	22.31919192	36.03737374	-0.022676768	11002
249	11003	TLP	x	8	708	3	3	-25	0	625	0	36.04646465	22.39090909	35.42929293	22.3	36.02929293	-0.007808081	11003
250	11004	TLP	x	8	708	3	3	-20	0	400	0	35.998	22.367	35.45	22.3	36.05	0.0595	11004
251	11005	TLP	x	8	708	3	3	-15	0	225	0	35.971	22.371	35.405	22.3	36.005	0.04555	11005
252	11006	TLP	x	8	708	3	3	-10	0	100	0	35.939	22.333	35.4	22.3	36	0.073	11006
253	11007	TLP	x	8	708	3	3	-5	0	25	0	35.946	22.346	35.4	22.3	36	0.066	11007
254	11008	TLP	x	8	708	3	3	0	0	0	0	36.004	22.344	35.418	22.3	36.018	0.02438	11008
255	11009	TLP	x	8	708	3	3	5	0	25	0	36.076	22.353	35.503	22.3	36.103	0.0297	11009
256	11010	TLP	x	8	708	3	3	10	0	100	0	36.162	22.32	35.609	22.3	36.209	0.03921	11010
257	11011	TLP	x	8	708	3	3	15	0	225	0	36.278	22.329	35.7	22.3	36.3	0.006	11011
258	11012	TLP	x	8	708	3	3	20	0	400	0	36.37070707	22.32323232	35.7989899	22.3	36.3989899	0.003242424	11012
259	11013	TLP	x	8	708	3	3	25	0	625	0	36.4989899	22.31818182	35.93636364	22.3	36.53636364	-0.00089899	11013
260	11014	TLP	x	8	708	3	3	30	0	900	0	36.61111111	22.33434343	36.14040404	22.3	36.64747475	0.071727273	11014
261	11363	TLP	x	5	805	0	2	-30	0	900	0	58.474	21.6	57.73	21.601	58.53	0.06724	11363
262	11364	TLP	x	5	805	0	2	-25	0	625	0	58.501	21.601	57.793	21.6	58.593	0.11023	11364
263	11365	TLP	x	5	805	0	2	-20	0	400	0	58.501	21.601	57.789	21.6	58.589	0.10579	11365
264	11366	TLP	x	5	805	0	2	-15	0	225	0	58.5	21.601	57.782	21.6	58.582	0.09902	11366
265	11367	TLP	x	5	805	0	2	-10	0	100	0	58.503	21.603	57.801	21.6	58.601	0.11711	11367
266	11368	TLP	x	5	805	0	2	-5	0	25	0	58.494	21.601	57.802	21.6	58.602	0.12722	11368
267	11369	TLP	x	5	805	0	2	0	0	0	0	58.22	21.6	57.541	21.6	58.341	0.11069	11369
268	11370	TLP	x	5	805	0	2	5	0	25	0	57.894	21.6	57.227	21.6	58.006	0.08699	11370
269	11371	TLP	x	5	805	0	2	10	0	100	0	57.603	21.6	56.929	21.6	57.629	0.04669	11371
270	11372	TLP	x	5	805	0	2	15	0	225	0	57.32727273	21.6	56.68181818	21.6	57.38181818	0.047212121	11372
271	11373	TLP	x	5	805	0	2	20	0	400	0	57.0979798	21.6	56.45757576	21.6	57.15454545	0.026929293	11373
272	11374	TLP	x	5	805	0	2	25	0	625	0	56.9	21.6	56.24747475	21.6	56.84747475	-0.008808081	11374
273	11375	TLP	x	5	805	0	2	30	0	900	0	56.72828283	21.6	56.14848485	21.6	56.74848485	0.052535354	11375
274	11420	TLP	x	5	805	1	2	-30	0	900	0	51.879	21.519	51.653	21.502	51.753	-0.10117	11420
275	11421	TLP	x	5	805	1	2	-25	0	625	0	52.0959596	21.51212121	51.86464646	21.5	52.02525253	-0.08259596	11421
276	11422	TLP	x	5	805	1	2	-20	0	400	0	52.23333333	21.51111111	52.04949495	21.5	52.24949495	-0.014393939	11422
277	11423	TLP	x	5	805	1	2	-15	0	225	0	52.39191919	21.51616162	52.25454545	21.5	52.45454545	0.055181818	11423
278	11424	TLP	x	5	805	1	2	-10	0	100	0	52.5989899	21.51414141	52.40606061	21.48888889	52.60606061	0.016737374	11424
279	11425	TLP	x	5	805	1	2	-5	0	25	0	52.739	21.504	52.554	21.491	52.754	0.04151	11425
280	11426	TLP	x	5	805	1	2	0	0	0	0	52.9030303	21.51717172	52.7020202	21.5	52.90606061	0.042212121	11426
281	11427	TLP	x	5	805	1	2	5	0	25	0	53.042	21.523	52.807	21.5	53.095	0.01996	11427
282	11428	TLP	x	5	805	1	2	10	0	100	0	53.243	21.518	52.954	21.5	53.254	-0.01706	11428
283	11429	TLP	x	5	805	1	2	15	0	225	0	53.406	21.503	53.151	21.5	53.451	0.03861	11429
284	11430	TLP	x	5	805	1	2	20	0	400	0	53.561	21.517	53.257	21.5	53.557	0.00184	11430
285	11431	TLP	x	5	805	1	2	25	0	625	0	53.666	21.509	53.391	21.5	53.691	0.04601	11431
286	11432	TLP	x	5	805	1	2	30	0	900	0	53.83030303	21.50505051	53.5010101	21.5	53.8010101	0.003848485	11432
287	11477	TLP	x	5	805	2	2	-30	0	900	0	60.92	21.401	59.837	21.4	60.882	-0.03393	11477
288	11478	TLP	x	5	805	2	2	-25	0	625	0	61.351	21.402	60.141	21.4	61.241	-0.12682	11478
289	11479	TLP	x	5	805	2	2	-20	0	400	0	61.665	21.4	60.514	21.4	61.614	-0.02553	11479
290	11480	TLP	x	5	805	2	2	-15	0	225	0	62.049	21.4	60.839	21.387	62.02	-0.0479	11480
291	11481	TLP	x	5	805	2	2	-10	0	100	0	62.25408163	21.4	61.0622449	21.39795918	62.2622449	-0.004346939	11481
292	11482	TLP	x	5	805	2	2	-5	0	25	0	62.51818182	21.40909091	61.21010101	21.4	62.41010101	-0.104020202	11482
293	11483	TLP	x	5	805	2	2	0	0	0	0	62.88383838	21.4010101	61.51818182	21.4	62.72222222	-0.12669697	11483
294	11484	TLP	x	5	805	2	2	5	0	25	0	63.17676768	21.40707071	61.83131313	21.4	63.13131313	-0.071232323	11484
295	11485	TLP	x	5	805	2	2	10	0	100	0	63.519	21.41	62.157	21.4	63.457	-0.05076	11485
296	11486	TLP	x	5	805	2	2	15	0	225	0	63.832	21.409	62.397	21.4	63.697	-0.09699	11486
297	11487	TLP	x	5	805	2	2	20	0	400	0	64.25656566	21.41818182	62.68080808	21.40606061	64.07777778	-0.205686869	11487
298	11488	TLP	x	5	805	2	2	25	0	625	0	64.551	21.435	63.007	21.43	64.407	-0.13686	11488
299	11489	TLP	x	5	805	2	2	30	0	900	0	64.843	21.421	63.344	21.402	64.799	-0.0541	11489
300	11534	TLP	x	5	805	3	2	-30	0	900	0	74.445	21.5	71.786	21.485	74.186	-0.26055	11534
301	11535	TLP	x	5	805	3	2	-25	0	625	0	74.451	21.5	71.874	21.458	74.274	-0.16873	11535
302	11536	TLP	x	5	805	3	2	-20	0	400	0	74.533	21.5	71.915	21.456	74.315	-0.20492	11536
303	11537	TLP	x	5	805	3	2	-15	0	225	0	74.592	21.5	72.073	21.452	74.473	-0.08797	11537
304	11538	TLP	x	5	805	3	2	-10	0	100	0	74.695	21.5	72.151	21.452	74.56	-0.1043	11538
305	11539	TLP	x	5	805	3	2	-5	0	25	0	74.66	21.501	72.182	21.47	74.598	-0.03482	11539
306	11540	TLP	x	5	805	3	2	0	0	0	0	74.853	21.502	72.291	21.493	74.762	-0.10628	11540
307	11541	TLP	x	5	805	3	2	5	0	25	0	74.99292929	21.5	72.43333333	21.49292929	74.93333333	-0.087909091	11541
308	11542	TLP	x	5	805	3	2	10	0	100	0	75.06262626	21.5	72.5030303	21.48989899	75.0030303	-0.079969697	11542
309	11543	TLP	x	5	805	3	2	15	0	225	0	75.14646465	21.5	72.61111111	21.47474747	75.11111111	-0.043323232	11543
310	11544	TLP	x	5	805	3	2	20	0	400	0	75.211	21.5	72.691	21.475	75.191	-0.01906	11544
311	11545	TLP	x	5	805	3	2	25	0	625	0	75.172	21.503	72.748	21.465	75.248	0.08328	11545
312	11546	TLP	x	5	805	3	2	30	0	900	0	75.374	21.501	72.876	21.5	75.376	0.02338	11546
313	10122	TLP	z	1	701	0	0	0	5	0	25	37.01111111	22.9040404	36.5	22.86262626	37	0.016888889	10122
314	10123	TLP	z	1	701	0	0	0	10	0	100	36.593	22.902	36.004	22.807	36.579	-0.03124	10123
315	10124	TLP	z	1	701	0	0	0	15	0	225	36.239	22.901	35.63	22.802	36.23	-0.0288	10124
316	10125	TLP	z	1	701	0	0	0	20	0	400	35.97171717	22.9030303	35.39090909	22.8	35.99090909	0.014040404	10125
317	10126	TLP	z	1	701	0	0	0	25	0	625	35.77373737	22.90505051	35.13939394	22.8010101	35.73939394	-0.023707071	10126
318	10127	TLP	z	1	701	0	0	0	30	0	900	35.70707071	22.90909091	35.05555556	22.80505051	35.65555556	-0.035848485	10127
319	10179	TLP	z	0	700	0	3	0	5	0	25	37.943	22.642	37.525	22.558	38.025	0.0475	10179
320	10180	TLP	z	0	700	0	3	0	10	0	100	37.939	22.639	37.508	22.596	38.008	0.03552	10180
321	10181	TLP	z	0	700	0	3	0	15	0	225	37.925	22.625	37.489	22.585	37.989	0.03166	10181
322	10182	TLP	z	0	700	0	3	0	20	0	400	37.931	22.634	37.478	22.577	37.978	0.01532	10182
323	10183	TLP	z	0	700	0	3	0	25	0	625	37.9040404	22.61919192	37.44545455	22.55454545	37.94545455	0.011686869	10183
324	10184	TLP	z	0	700	0	3	0	30	0	900	37.834	22.634	37.367	22.529	37.867	0.00798	10184
325	10198	TLP	z	1	701	1	0	0	5	0	25	37.24343434	22.66363636	36.73131313	22.53232323	37.23131313	0.002	10198
326	10199	TLP	z	1	701	1	0	0	10	0	100	37.221	22.638	36.705	22.505	37.205	-0.0003	10199
327	10200	TLP	z	1	701	1	0	0	15	0	225	37.149	22.625	36.705	22.507	37.205	0.0717	10200
328	10201	TLP	z	1	701	1	0	0	20	0	400	37.151	22.631	36.703	22.503	37.203	0.06782	10201
329	10202	TLP	z	1	701	1	0	0	25	0	625	37.168	22.61	36.703	22.504	37.203	0.05082	10202
330	10203	TLP	z	1	701	1	0	0	30	0	900	37.157	22.645	36.707	22.508	37.207	0.06558	10203
331	10255	TLP	z	0	700	1	3	0	5	0	25	40.442	22.7	40.177	22.6	40.477	0.04038	10255
332	10256	TLP	z	0	700	1	3	0	10	0	100	40.55656566	22.69191919	40.29090909	22.6	40.59090909	0.031989899	10256
333	10257	TLP	z	0	700	1	3	0	15	0	225	40.6040404	22.6979798	40.37575758	22.6	40.67575758	0.064171717	10257
334	10258	TLP	z	0	700	1	3	0	20	0	400	40.72857143	22.69591837	40.45102041	22.59897959	40.75102041	0.010387755	10258
335	10259	TLP	z	0	700	1	3	0	25	0	625	40.77878788	22.67878788	40.57272727	22.5989899	40.87272727	0.074575758	10259
336	10260	TLP	z	0	700	1	3	0	30	0	900	40.87575758	22.68282828	40.6979798	22.5989899	40.9979798	0.095343434	10260
337	10274	TLP	z	1	701	2	0	0	5	0	25	42.2	22.7	42.12	22.6	42.32	0.1068	10274
338	10275	TLP	z	1	701	2	0	0	10	0	100	42.336	22.7	42.307	22.6	42.507	0.14658	10275
339	10276	TLP	z	1	701	2	0	0	15	0	225	42.469	22.7	42.508	22.599	42.708	0.20252	10276
340	10277	TLP	z	1	701	2	0	0	20	0	400	42.656	22.7	42.717	22.598	42.886	0.21198	10277
341	10278	TLP	z	1	701	2	0	0	25	0	625	42.858	22.7	42.885	22.6	42.985	0.1679	10278
342	10279	TLP	z	1	701	2	0	0	30	0	900	43.14747475	22.7	43.21313131	22.6	43.31313131	0.186868687	10279
343	10331	TLP	z	0	700	2	3	0	5	0	25	44.8	22.7	44.67979798	22.6010101	44.67979798	-0.087989899	10331
344	10332	TLP	z	0	700	2	3	0	10	0	100	44.77171717	22.7	44.66060606	22.6	44.66060606	-0.077747475	10332
345	10333	TLP	z	0	700	2	3	0	15	0	225	44.719	22.699	44.612	22.6	44.612	-0.07072	10333
346	10334	TLP	z	0	700	2	3	0	20	0	400	44.659	22.7	44.599	22.6	44.599	-0.02294	10334
347	10335	TLP	z	0	700	2	3	0	25	0	625	44.602	22.7	44.6	22.6	44.6	0.035	10335
348	10336	TLP	z	0	700	2	3	0	30	0	900	44.6	22.7	44.6	22.6	44.6	0.037	10336
349	10350	TLP	z	1	701	3	0	0	5	0	25	44.5959596	22.6969697	44.57070707	22.5969697	44.57070707	0.013505051	10350
350	10351	TLP	z	1	701	3	0	0	10	0	100	44.58888889	22.68888889	44.57171717	22.58888889	44.57171717	0.021525253	10351
351	10352	TLP	z	1	701	3	0	0	15	0	225	44.57979798	22.68888889	44.57070707	22.57171717	44.57070707	0.029666667	10352
352	10353	TLP	z	1	701	3	0	0	20	0	400	44.59191919	22.69191919	44.56262626	22.54545455	44.56262626	0.009949495	10353
353	10354	TLP	z	1	701	3	0	0	25	0	625	44.589	22.689	44.596	22.543	44.596	0.04424	10354
354	10355	TLP	z	1	701	3	0	0	30	0	900	44.576	22.676	44.614	22.521	44.614	0.07416	10355
355	10407	TLP	z	0	700	3	3	0	5	0	25	43.45353535	22.6	43.30909091	22.5030303	43.40909091	-0.029	10407
356	10408	TLP	z	0	700	3	3	0	10	0	100	43.422	22.6	43.337	22.523	43.437	0.02875	10408
357	10409	TLP	z	0	700	3	3	0	15	0	225	43.426	22.6	43.325	22.505	43.425	0.01349	10409
358	10410	TLP	z	0	700	3	3	0	20	0	400	43.404	22.602	43.32	22.517	43.42	0.0308	10410
359	10411	TLP	z	0	700	3	3	0	25	0	625	43.40808081	22.60606061	43.31515152	22.50707071	43.41515152	0.022161616	10411
360	10412	TLP	z	0	700	3	3	0	30	0	900	43.41919192	22.6030303	43.39494949	22.5030303	43.49494949	0.086030303	10412
361	10426	TLP	z	4	704	0	0	0	5	0	25	41.6	22.8	41.391	22.711	41.591	0.02762	10426
362	10427	TLP	z	4	704	0	0	0	10	0	100	41.595	22.795	41.386	22.7	41.586	0.02744	10427
363	10428	TLP	z	4	704	0	0	0	15	0	225	41.568	22.776	41.365	22.7	41.565	0.0326	10428
364	10429	TLP	z	4	704	0	0	0	20	0	400	41.52121212	22.74040404	41.33131313	22.68181818	41.53131313	0.044353535	10429
365	10430	TLP	z	4	704	0	0	0	25	0	625	41.503	22.704	41.317	22.64	41.517	0.04769	10430
366	10431	TLP	z	4	704	0	0	0	30	0	900	41.504	22.709	41.308	22.613	41.508	0.03737	10431
367	10464	TLP	z	5	705	0	2	0	5	0	25	48.989	22.7	48.853	22.623	49.353	0.36567	10464
368	10465	TLP	z	5	705	0	2	0	10	0	100	49.27373737	22.7010101	49.17575758	22.62323232	49.67575758	0.414949495	10465
369	10466	TLP	z	5	705	0	2	0	15	0	225	49.59191919	22.7010101	49.44747475	22.63838384	49.94747475	0.377929293	10466
370	10467	TLP	z	5	705	0	2	0	20	0	400	49.9244898	22.72857143	49.78673469	22.64795918	50.28673469	0.397081633	10467
371	10468	TLP	z	5	705	0	2	0	25	0	625	50.18080808	22.73838384	50.08383838	22.65757576	50.58383838	0.448141414	10468
372	10469	TLP	z	5	705	0	2	0	30	0	900	50.553	22.741	50.327	22.645	50.916	0.32774	10469
373	10502	TLP	z	4	704	1	0	0	5	0	25	54.196	22.814	53.199	22.797	53.899	-0.34105	10502
374	10503	TLP	z	4	704	1	0	0	10	0	100	54.217	22.817	53.2	22.755	53.9	-0.36108	10503
375	10504	TLP	z	4	704	1	0	0	15	0	225	54.265	22.813	53.203	22.718	53.903	-0.40596	10504
376	10505	TLP	z	4	704	1	0	0	20	0	400	54.301	22.804	53.227	22.75	53.927	-0.41722	10505
377	10506	TLP	z	4	704	1	0	0	25	0	625	54.328	22.801	53.22	22.72	53.92	-0.4514	10506
378	10507	TLP	z	4	704	1	0	0	30	0	900	54.317	22.814	53.243	22.705	53.943	-0.41669	10507
379	10540	TLP	z	5	705	1	2	0	5	0	25	52.125	22.818	51.439	22.797	52.039	-0.09244	10540
380	10541	TLP	z	5	705	1	2	0	10	0	100	52.1020202	22.83232323	51.4969697	22.79090909	52.0969697	-0.009171717	10541
381	10542	TLP	z	5	705	1	2	0	15	0	225	52.07474747	22.85757576	51.47777778	22.77676768	52.07777778	-0.001868687	10542
382	10543	TLP	z	5	705	1	2	0	20	0	400	52.11212121	22.83232323	51.47474747	22.74848485	52.07474747	-0.042414141	10543
383	10544	TLP	z	5	705	1	2	0	25	0	625	52.03838384	22.83636364	51.47575758	22.77575758	52.07575758	0.03240404	10544
384	10545	TLP	z	5	705	1	2	0	30	0	900	52.06	22.832	51.485	22.747	52.085	0.02039	10545
385	10578	TLP	z	4	704	2	0	0	5	0	25	44.523	22.8	44.414	22.7	44.714	0.23456	10578
386	10579	TLP	z	4	704	2	0	0	10	0	100	44.438	22.8	44.329	22.703	44.629	0.23187	10579
387	10580	TLP	z	4	704	2	0	0	15	0	225	44.39	22.8	44.255	22.7	44.555	0.2032	10580
388	10581	TLP	z	4	704	2	0	0	20	0	400	44.331	22.8	44.216	22.7	44.516	0.22164	10581
389	10582	TLP	z	4	704	2	0	0	25	0	625	44.279	22.799	44.119	22.7	44.419	0.17357	10582
390	10583	TLP	z	4	704	2	0	0	30	0	900	44.192	22.8	44.076	22.7	44.376	0.21604	10583
391	10616	TLP	z	5	705	2	2	0	5	0	25	41.85858586	22.75656566	41.66060606	22.7	41.86060606	0.047838384	10616
392	10617	TLP	z	5	705	2	2	0	10	0	100	41.85151515	22.74848485	41.67575758	22.6989899	41.87575758	0.070515152	10617
393	10618	TLP	z	5	705	2	2	0	15	0	225	41.77959184	22.75	41.60510204	22.7	41.80510204	0.069663265	10618
394	10619	TLP	z	5	705	2	2	0	20	0	400	41.768	22.782	41.56	22.7	41.76	0.0344	10619
395	10620	TLP	z	5	705	2	2	0	25	0	625	41.685	22.783	41.507	22.699	41.707	0.06229	10620
396	10621	TLP	z	5	705	2	2	0	30	0	900	41.672	22.755	41.496	22.698	41.696	0.06388	10621
397	10654	TLP	z	4	704	3	0	0	5	0	25	41.592	22.8	41.306	22.706	41.506	-0.05276	10654
398	10655	TLP	z	4	704	3	0	0	10	0	100	41.562	22.8	41.279	22.707	41.479	-0.05056	10655
399	10656	TLP	z	4	704	3	0	0	15	0	225	41.498	22.798	41.201	22.701	41.401	-0.06697	10656
400	10657	TLP	z	4	704	3	0	0	20	0	400	41.435	22.8	41.139	22.705	41.339	-0.06846	10657
401	10658	TLP	z	4	704	3	0	0	25	0	625	41.368	22.8	41.086	22.701	41.286	-0.05641	10658
402	10659	TLP	z	4	704	3	0	0	30	0	900	41.2969697	22.8	41.00707071	22.7040404	41.20707071	-0.066686869	10659
403	10692	TLP	z	5	705	3	2	0	5	0	25	40.52525253	22.8	40.25151515	22.70606061	40.45151515	-0.077676768	10692
404	10693	TLP	z	5	705	3	2	0	10	0	100	40.468	22.8	40.222	22.702	40.422	-0.05112	10693
405	10694	TLP	z	5	705	3	2	0	15	0	225	40.469	22.792	40.249	22.7	40.449	-0.02404	10694
406	10695	TLP	z	5	705	3	2	0	20	0	400	40.439	22.795	40.211	22.699	40.411	-0.03355	10695
407	10696	TLP	z	5	705	3	2	0	25	0	625	40.414	22.728	40.21	22.695	40.41	-0.00956	10696
408	10697	TLP	z	5	705	3	2	0	30	0	900	40.412	22.714	40.168	22.658	40.368	-0.05094	10697
409	10787	TLP	z	8	708	0	3	0	5	0	25	34.76	22.5	34.077	22.498	34.78	0.05394	10787
410	10788	TLP	z	8	708	0	3	0	10	0	100	35.092	22.502	34.49	22.497	35.19	0.09561	10788
411	10789	TLP	z	8	708	0	3	0	15	0	225	35.37	22.506	34.808	22.498	35.506	0.10595	10789
412	10790	TLP	z	8	708	0	3	0	20	0	400	35.694	22.5	35.146	22.492	35.746	0.08805	10790
413	10791	TLP	z	8	708	0	3	0	25	0	625	35.883	22.5	35.358	22.483	35.958	0.09125	10791
414	10792	TLP	z	8	708	0	3	0	30	0	900	36.02626263	22.52727273	35.48686869	22.5	36.08686869	0.064787879	10792
415	10863	TLP	z	8	708	1	3	0	5	0	25	36.6	22.6	36	22.5	36.6	-0.044	10863
416	10864	TLP	z	8	708	1	3	0	10	0	100	36.6	22.6	36.01414141	22.50505051	36.6	-0.031272727	10864
417	10865	TLP	z	8	708	1	3	0	15	0	225	36.6040404	22.6	36.08585859	22.5	36.6	0.029232323	10865
418	10866	TLP	z	8	708	1	3	0	20	0	400	36.604	22.6	36.097	22.5	36.6	0.0393	10866
419	10867	TLP	z	8	708	1	3	0	25	0	625	36.666	22.6	36.102	22.5	36.602	-0.01818	10867
420	10868	TLP	z	8	708	1	3	0	30	0	900	36.695	22.593	36.174	22.5	36.674	0.01834	10868
421	10939	TLP	z	8	708	2	3	0	5	0	25	36.292	22.5	35.629	22.422	36.229	-0.07261	10939
422	10940	TLP	z	8	708	2	3	0	10	0	100	36.263	22.498	35.621	22.42	36.221	-0.05089	10940
423	10941	TLP	z	8	708	2	3	0	15	0	225	36.231	22.5	35.612	22.402	36.212	-0.02708	10941
424	10942	TLP	z	8	708	2	3	0	20	0	400	36.252	22.5	35.663	22.4	36.263	-0.00167	10942
425	10943	TLP	z	8	708	2	3	0	25	0	625	36.287	22.495	35.674	22.4	36.274	-0.02666	10943
426	10944	TLP	z	8	708	2	3	0	30	0	900	36.23	22.498	35.605	22.4	36.205	-0.03245	10944
427	11015	TLP	z	8	708	3	3	0	5	0	25	36.7020202	22.30707071	36.2010101	22.3	36.7010101	0.035888889	11015
428	11016	TLP	z	8	708	3	3	0	10	0	100	36.62727273	22.3030303	36.1979798	22.2979798	36.6979798	0.107888889	11016
429	11017	TLP	z	8	708	3	3	0	15	0	225	36.58585859	22.3	36.14545455	22.2969697	36.64545455	0.101505051	11017
430	11018	TLP	z	8	708	3	3	0	20	0	400	36.5	22.305	36.038	22.299	36.6	0.0902	11018
431	11019	TLP	z	8	708	3	3	0	25	0	625	36.401	22.3	35.918	22.282	36.518	0.08046	11019
432	11020	TLP	z	8	708	3	3	0	30	0	900	36.30808081	22.3010101	35.8010101	22.25353535	36.4010101	0.067686869	11020
433	11376	TLP	z	5	805	0	2	0	5	0	25	56.61818182	21.6	56.0030303	21.6	56.6030303	0.001181818	11376
434	11377	TLP	z	5	805	0	2	0	10	0	100	56.51313131	21.6	55.98686869	21.59090909	56.58686869	0.088161616	11377
435	11378	TLP	z	5	805	0	2	0	15	0	225	56.4979798	21.6	55.94949495	21.58787879	56.54949495	0.061464646	11378
436	11379	TLP	z	5	805	0	2	0	20	0	400	56.346	21.6	55.806	21.59	56.406	0.05365	11379
437	11380	TLP	z	5	805	0	2	0	25	0	625	56.025	21.6	55.484	21.599	56.046	0.01624	11380
438	11381	TLP	z	5	805	0	2	0	30	0	900	55.626	21.6	55.152	21.6	55.652	0.04591	11381
439	11433	TLP	z	5	805	1	2	0	5	0	25	53.96	21.501	53.654	21.499	54.008	0.04494	11433
440	11434	TLP	z	5	805	1	2	0	10	0	100	54.051	21.502	53.7	21.498	54.1	0.005	11434
441	11435	TLP	z	5	805	1	2	0	15	0	225	54.1010101	21.5010101	53.71313131	21.47272727	54.11212121	-0.030434343	11435
442	11436	TLP	z	5	805	1	2	0	20	0	400	54.09494949	21.5010101	53.68888889	21.49292929	54.07676768	-0.051282828	11436
443	11437	TLP	z	5	805	1	2	0	25	0	625	53.97979798	21.5030303	53.64949495	21.4979798	53.9989899	0.020141414	11437
444	11438	TLP	z	5	805	1	2	0	30	0	900	53.9040404	21.5040404	53.5959596	21.5	53.8959596	0.036434343	11438
445	11490	TLP	z	5	805	2	2	0	5	0	25	65.211	21.411	63.604	21.4	65.104	-0.13253	11490
446	11491	TLP	z	5	805	2	2	0	10	0	100	65.4989899	21.40808081	63.95454545	21.4	65.45454545	-0.030444444	11491
447	11492	TLP	z	5	805	2	2	0	15	0	225	65.844	21.402	64.208	21.4	65.737	-0.09329	11492
448	11493	TLP	z	5	805	2	2	0	20	0	400	66.058	21.424	64.455	21.4	66.055	-0.03247	11493
449	11494	TLP	z	5	805	2	2	0	25	0	625	66.305	21.414	64.759	21.4	66.359	0.05908	11494
450	11495	TLP	z	5	805	2	2	0	30	0	900	66.559	21.404	64.987	21.4	66.587	0.05857	11495
451	11547	TLP	z	5	805	3	2	0	5	0	25	75.409	21.509	72.924	21.495	75.424	0.04192	11547
452	11548	TLP	z	5	805	3	2	0	10	0	100	75.484	21.5	72.892	21.498	75.392	-0.06869	11548
453	11549	TLP	z	5	805	3	2	0	15	0	225	75.671	21.504	73.02	21.488	75.52	-0.11299	11549
454	11550	TLP	z	5	805	3	2	0	20	0	400	75.7	21.501	73.164	21.468	75.731	0.01809	11550
455	11551	TLP	z	5	805	3	2	0	25	0	625	75.694	21.506	73.17	21.477	75.733	0.03084	11551
456	11552	TLP	z	5	805	3	2	0	30	0	900	75.724	21.507	73.247	21.481	75.846	0.08662	11552
