# Supplementary material for: Floral Humidity in Flowering Plants: A Preliminary Survey
Source: Front Plant Sci. 2020 Mar 6;11:249. doi: 10.3389/fpls.2020.00249 (PMC7068853; doi:10.3389/fpls.2020.00249)
Supplement: SUPPLEMENTARY FILE 2 — A zipped file containing floral humidity data collected by the robot arm transects as described in the main text. A word document within the zipped files explains the data formatting in detail. Datafiles themselves are in CSV format. [file Data_Sheet_2.zip › Floral humidity data/Controls/TLPRaw.csv]

	X.	Individual	Species	totIndividual	date	sample..	Sample.order	x.or.z.transect	xoffset	zoffset	Background.Humidity	Background.Temperature	Focal.Humidity	Focal.Temperature	Corrected.Focal.humidity	Change.in.RH.	block	BE	Tag	N
1	34047	5	TLP	805	2017-08-16-15-38-03	0	2	x	-30	0	58.4	21.6	57.6	21.6	58.4	-0.004	11363	First10	Here	1
2	34048	5	TLP	805	2017-08-16-15-38-05	0	2	x	-30	0	58.4	21.6	57.6	21.6	58.4	-0.004	11363	First10	Here	2
3	34049	5	TLP	805	2017-08-16-15-38-07	0	2	x	-30	0	58.4	21.6	57.8	21.7	58.6	0.219	11363	First10	Here	3
4	34050	5	TLP	805	2017-08-16-15-38-09	0	2	x	-30	0	58.4	21.6	57.6	21.6	58.4	-0.004	11363	First10	Here	4
5	34051	5	TLP	805	2017-08-16-15-38-11	0	2	x	-30	0	58.4	21.6	57.6	21.6	58.4	-0.004	11363	First10	Here	5
6	34052	5	TLP	805	2017-08-16-15-38-13	0	2	x	-30	0	58.4	21.6	57.6	21.6	58.4	-0.004	11363	First10	Here	6
7	34053	5	TLP	805	2017-08-16-15-38-15	0	2	x	-30	0	58.4	21.6	57.7	21.6	58.5	0.108	11363	First10	Here	7
8	34054	5	TLP	805	2017-08-16-15-38-17	0	2	x	-30	0	58.4	21.6	57.6	21.6	58.4	-0.004	11363	First10	Here	8
9	34055	5	TLP	805	2017-08-16-15-38-19	0	2	x	-30	0	58.4	21.6	57.7	21.6	58.5	0.108	11363	First10	Here	9
10	34056	5	TLP	805	2017-08-16-15-38-21	0	2	x	-30	0	58.4	21.6	57.7	21.6	58.5	0.108	11363	First10	Here	10
11	34057	5	TLP	805	2017-08-16-15-38-23	0	2	x	-30	0	58.5	21.6	57.7	21.6	58.5	0.008	11363			11
12	34058	5	TLP	805	2017-08-16-15-38-25	0	2	x	-30	0	58.5	21.6	57.7	21.6	58.5	0.008	11363			12
13	34059	5	TLP	805	2017-08-16-15-38-27	0	2	x	-30	0	58.4	21.6	57.7	21.6	58.5	0.108	11363			13
14	34060	5	TLP	805	2017-08-16-15-38-29	0	2	x	-30	0	58.4	21.6	57.7	21.6	58.5	0.108	11363			14
15	34061	5	TLP	805	2017-08-16-15-38-31	0	2	x	-30	0	58.4	21.6	57.7	21.6	58.5	0.108	11363			15
16	34062	5	TLP	805	2017-08-16-15-38-33	0	2	x	-30	0	58.4	21.6	57.7	21.6	58.5	0.108	11363			16
17	34063	5	TLP	805	2017-08-16-15-38-35	0	2	x	-30	0	58.4	21.6	57.7	21.6	58.5	0.108	11363			17
18	34064	5	TLP	805	2017-08-16-15-38-37	0	2	x	-30	0	58.5	21.6	57.7	21.6	58.5	0.008	11363			18
19	34065	5	TLP	805	2017-08-16-15-38-39	0	2	x	-30	0	58.5	21.6	57.7	21.6	58.5	0.008	11363			19
20	34066	5	TLP	805	2017-08-16-15-38-41	0	2	x	-30	0	58.5	21.6	57.7	21.6	58.5	0.008	11363			20
21	34067	5	TLP	805	2017-08-16-15-38-43	0	2	x	-30	0	58.5	21.6	57.7	21.6	58.5	0.008	11363			21
22	34068	5	TLP	805	2017-08-16-15-38-45	0	2	x	-30	0	58.4	21.6	57.7	21.6	58.5	0.108	11363			22
23	34069	5	TLP	805	2017-08-16-15-38-47	0	2	x	-30	0	58.4	21.6	57.7	21.6	58.5	0.108	11363			23
24	34070	5	TLP	805	2017-08-16-15-38-49	0	2	x	-30	0	58.4	21.6	57.7	21.6	58.5	0.108	11363			24
25	34071	5	TLP	805	2017-08-16-15-38-51	0	2	x	-30	0	58.4	21.6	57.7	21.6	58.5	0.108	11363			25
26	34072	5	TLP	805	2017-08-16-15-38-53	0	2	x	-30	0	58.4	21.6	57.7	21.6	58.5	0.108	11363			26
27	34073	5	TLP	805	2017-08-16-15-38-55	0	2	x	-30	0	58.4	21.6	57.7	21.6	58.5	0.108	11363			27
28	34074	5	TLP	805	2017-08-16-15-38-57	0	2	x	-30	0	58.4	21.6	57.7	21.6	58.5	0.108	11363			28
29	34075	5	TLP	805	2017-08-16-15-38-59	0	2	x	-30	0	58.5	21.6	57.7	21.6	58.5	0.008	11363			29
30	34076	5	TLP	805	2017-08-16-15-39-01	0	2	x	-30	0	58.5	21.6	57.7	21.6	58.5	0.008	11363			30
31	34077	5	TLP	805	2017-08-16-15-39-03	0	2	x	-30	0	58.4	21.6	57.7	21.6	58.5	0.108	11363			31
32	34078	5	TLP	805	2017-08-16-15-39-05	0	2	x	-30	0	58.4	21.6	57.7	21.6	58.5	0.108	11363			32
33	34079	5	TLP	805	2017-08-16-15-39-07	0	2	x	-30	0	58.5	21.6	57.7	21.6	58.5	0.008	11363			33
34	34080	5	TLP	805	2017-08-16-15-39-09	0	2	x	-30	0	58.4	21.6	57.7	21.6	58.5	0.108	11363			34
35	34081	5	TLP	805	2017-08-16-15-39-11	0	2	x	-30	0	58.4	21.6	57.7	21.6	58.5	0.108	11363			35
36	34082	5	TLP	805	2017-08-16-15-39-13	0	2	x	-30	0	58.5	21.6	57.7	21.6	58.5	0.008	11363			36
37	34083	5	TLP	805	2017-08-16-15-39-15	0	2	x	-30	0	58.5	21.6	57.7	21.6	58.5	0.008	11363			37
38	34084	5	TLP	805	2017-08-16-15-39-17	0	2	x	-30	0	58.5	21.6	57.7	21.6	58.5	0.008	11363			38
39	34085	5	TLP	805	2017-08-16-15-39-19	0	2	x	-30	0	58.5	21.6	57.7	21.6	58.5	0.008	11363			39
40	34086	5	TLP	805	2017-08-16-15-39-21	0	2	x	-30	0	58.5	21.6	57.7	21.6	58.5	0.008	11363			40
41	34087	5	TLP	805	2017-08-16-15-39-23	0	2	x	-30	0	58.5	21.6	57.7	21.6	58.5	0.008	11363			41
42	34088	5	TLP	805	2017-08-16-15-39-25	0	2	x	-30	0	58.5	21.6	57.7	21.6	58.5	0.008	11363			42
43	34089	5	TLP	805	2017-08-16-15-39-27	0	2	x	-30	0	58.5	21.6	57.7	21.6	58.5	0.008	11363			43
44	34090	5	TLP	805	2017-08-16-15-39-29	0	2	x	-30	0	58.5	21.6	57.7	21.6	58.5	0.008	11363			44
45	34091	5	TLP	805	2017-08-16-15-39-31	0	2	x	-30	0	58.5	21.6	57.7	21.6	58.5	0.008	11363			45
46	34092	5	TLP	805	2017-08-16-15-39-33	0	2	x	-30	0	58.5	21.6	57.8	21.6	58.6	0.119	11363			46
47	34093	5	TLP	805	2017-08-16-15-39-35	0	2	x	-30	0	58.5	21.6	57.7	21.6	58.5	0.008	11363			47
48	34094	5	TLP	805	2017-08-16-15-39-37	0	2	x	-30	0	58.5	21.6	57.7	21.6	58.5	0.008	11363			48
49	34095	5	TLP	805	2017-08-16-15-39-39	0	2	x	-30	0	58.5	21.6	57.7	21.6	58.5	0.008	11363			49
50	34096	5	TLP	805	2017-08-16-15-39-41	0	2	x	-30	0	58.5	21.6	57.7	21.6	58.5	0.008	11363			50
51	34097	5	TLP	805	2017-08-16-15-39-43	0	2	x	-30	0	58.5	21.6	57.7	21.6	58.5	0.008	11363			51
52	34098	5	TLP	805	2017-08-16-15-39-45	0	2	x	-30	0	58.5	21.6	57.7	21.6	58.5	0.008	11363			52
53	34099	5	TLP	805	2017-08-16-15-39-47	0	2	x	-30	0	58.5	21.6	57.7	21.6	58.5	0.008	11363			53
54	34100	5	TLP	805	2017-08-16-15-39-49	0	2	x	-30	0	58.5	21.6	57.7	21.6	58.5	0.008	11363			54
55	34101	5	TLP	805	2017-08-16-15-39-51	0	2	x	-30	0	58.5	21.6	57.8	21.6	58.6	0.119	11363			55
56	34102	5	TLP	805	2017-08-16-15-39-53	0	2	x	-30	0	58.5	21.6	57.8	21.6	58.6	0.119	11363			56
57	34103	5	TLP	805	2017-08-16-15-39-55	0	2	x	-30	0	58.5	21.6	57.7	21.6	58.5	0.008	11363			57
58	34104	5	TLP	805	2017-08-16-15-39-57	0	2	x	-30	0	58.5	21.6	57.8	21.6	58.6	0.119	11363			58
59	34105	5	TLP	805	2017-08-16-15-39-59	0	2	x	-30	0	58.5	21.6	57.8	21.6	58.6	0.119	11363			59
60	34106	5	TLP	805	2017-08-16-15-40-01	0	2	x	-30	0	58.5	21.6	57.7	21.6	58.5	0.008	11363			60
61	34107	5	TLP	805	2017-08-16-15-40-03	0	2	x	-30	0	58.5	21.6	57.8	21.6	58.6	0.119	11363			61
62	34108	5	TLP	805	2017-08-16-15-40-05	0	2	x	-30	0	58.5	21.6	57.8	21.6	58.6	0.119	11363			62
63	34109	5	TLP	805	2017-08-16-15-40-07	0	2	x	-30	0	58.5	21.6	57.8	21.6	58.6	0.119	11363			63
64	34110	5	TLP	805	2017-08-16-15-40-09	0	2	x	-30	0	58.5	21.6	57.8	21.6	58.6	0.119	11363			64
65	34111	5	TLP	805	2017-08-16-15-40-11	0	2	x	-30	0	58.5	21.6	57.7	21.6	58.5	0.008	11363			65
66	34112	5	TLP	805	2017-08-16-15-40-13	0	2	x	-30	0	58.5	21.6	57.8	21.6	58.6	0.119	11363			66
67	34113	5	TLP	805	2017-08-16-15-40-15	0	2	x	-30	0	58.5	21.6	57.8	21.6	58.6	0.119	11363			67
68	34114	5	TLP	805	2017-08-16-15-40-17	0	2	x	-30	0	58.5	21.6	57.7	21.6	58.5	0.008	11363			68
69	34115	5	TLP	805	2017-08-16-15-40-19	0	2	x	-30	0	58.5	21.6	57.8	21.6	58.6	0.119	11363			69
70	34116	5	TLP	805	2017-08-16-15-40-21	0	2	x	-30	0	58.5	21.6	57.8	21.6	58.6	0.119	11363			70
71	34117	5	TLP	805	2017-08-16-15-40-23	0	2	x	-30	0	58.5	21.6	57.8	21.6	58.6	0.119	11363			71
72	34118	5	TLP	805	2017-08-16-15-40-25	0	2	x	-30	0	58.5	21.6	57.8	21.6	58.6	0.119	11363			72
73	34119	5	TLP	805	2017-08-16-15-40-27	0	2	x	-30	0	58.5	21.6	57.7	21.6	58.5	0.008	11363			73
74	34120	5	TLP	805	2017-08-16-15-40-29	0	2	x	-30	0	58.5	21.6	57.8	21.6	58.6	0.119	11363			74
75	34121	5	TLP	805	2017-08-16-15-40-31	0	2	x	-30	0	58.5	21.6	57.8	21.6	58.6	0.119	11363			75
76	34122	5	TLP	805	2017-08-16-15-40-33	0	2	x	-30	0	58.5	21.6	57.7	21.6	58.5	0.008	11363			76
77	34123	5	TLP	805	2017-08-16-15-40-35	0	2	x	-30	0	58.5	21.6	57.8	21.6	58.6	0.119	11363			77
78	34124	5	TLP	805	2017-08-16-15-40-38	0	2	x	-30	0	58.5	21.6	57.8	21.6	58.6	0.119	11363			78
79	34125	5	TLP	805	2017-08-16-15-40-40	0	2	x	-30	0	58.5	21.6	57.8	21.6	58.6	0.119	11363			79
80	34126	5	TLP	805	2017-08-16-15-40-42	0	2	x	-30	0	58.5	21.6	57.8	21.6	58.6	0.119	11363			80
81	34127	5	TLP	805	2017-08-16-15-40-44	0	2	x	-30	0	58.5	21.6	57.7	21.6	58.5	0.008	11363			81
82	34128	5	TLP	805	2017-08-16-15-40-46	0	2	x	-30	0	58.5	21.6	57.8	21.6	58.6	0.119	11363			82
83	34129	5	TLP	805	2017-08-16-15-40-48	0	2	x	-30	0	58.5	21.6	57.8	21.6	58.6	0.119	11363			83
84	34130	5	TLP	805	2017-08-16-15-40-50	0	2	x	-30	0	58.5	21.6	57.7	21.6	58.5	0.008	11363			84
85	34131	5	TLP	805	2017-08-16-15-40-52	0	2	x	-30	0	58.5	21.6	57.8	21.6	58.6	0.119	11363			85
86	34132	5	TLP	805	2017-08-16-15-40-54	0	2	x	-30	0	58.5	21.6	57.8	21.6	58.6	0.119	11363			86
87	34133	5	TLP	805	2017-08-16-15-40-56	0	2	x	-30	0	58.5	21.6	57.8	21.6	58.6	0.119	11363			87
88	34134	5	TLP	805	2017-08-16-15-40-58	0	2	x	-30	0	58.5	21.6	57.8	21.6	58.6	0.119	11363			88
89	34135	5	TLP	805	2017-08-16-15-41-00	0	2	x	-30	0	58.5	21.6	57.7	21.6	58.5	0.008	11363			89
90	34136	5	TLP	805	2017-08-16-15-41-02	0	2	x	-30	0	58.5	21.6	57.8	21.6	58.6	0.119	11363			90
91	34137	5	TLP	805	2017-08-16-15-41-04	0	2	x	-30	0	58.5	21.6	57.7	21.6	58.5	0.008	11363	Last10	Here	91
92	34138	5	TLP	805	2017-08-16-15-41-06	0	2	x	-30	0	58.5	21.6	57.7	21.6	58.5	0.008	11363	Last10	Here	92
93	34139	5	TLP	805	2017-08-16-15-41-08	0	2	x	-30	0	58.5	21.6	57.8	21.6	58.6	0.119	11363	Last10	Here	93
94	34140	5	TLP	805	2017-08-16-15-41-10	0	2	x	-30	0	58.5	21.6	57.8	21.6	58.6	0.119	11363	Last10	Here	94
95	34141	5	TLP	805	2017-08-16-15-41-12	0	2	x	-30	0	58.5	21.6	57.8	21.6	58.6	0.119	11363	Last10	Here	95
96	34142	5	TLP	805	2017-08-16-15-41-14	0	2	x	-30	0	58.5	21.6	57.8	21.6	58.6	0.119	11363	Last10	Here	96
97	34143	5	TLP	805	2017-08-16-15-41-16	0	2	x	-30	0	58.5	21.6	57.7	21.6	58.5	0.008	11363	Last10	Here	97
98	34144	5	TLP	805	2017-08-16-15-41-18	0	2	x	-30	0	58.5	21.6	57.8	21.6	58.6	0.119	11363	Last10	Here	98
99	34145	5	TLP	805	2017-08-16-15-41-20	0	2	x	-30	0	58.5	21.6	57.8	21.6	58.6	0.119	11363	Last10	Here	99
100	34146	5	TLP	805	2017-08-16-15-41-22	0	2	x	-30	0	58.5	21.6	57.8	21.6	58.6	0.119	11363	Last10	Here	100
101	34147	5	TLP	805	2017-08-16-15-41-54	0	2	x	-25	0	58.5	21.6	57.8	21.6	58.6	0.119	11364	First10	Here	1
102	34148	5	TLP	805	2017-08-16-15-41-56	0	2	x	-25	0	58.5	21.6	57.8	21.6	58.6	0.119	11364	First10	Here	2
103	34149	5	TLP	805	2017-08-16-15-41-58	0	2	x	-25	0	58.5	21.6	57.8	21.6	58.6	0.119	11364	First10	Here	3
104	34150	5	TLP	805	2017-08-16-15-42-00	0	2	x	-25	0	58.5	21.6	57.8	21.6	58.6	0.119	11364	First10	Here	4
105	34151	5	TLP	805	2017-08-16-15-42-02	0	2	x	-25	0	58.5	21.6	57.8	21.6	58.6	0.119	11364	First10	Here	5
106	34152	5	TLP	805	2017-08-16-15-42-04	0	2	x	-25	0	58.5	21.6	57.8	21.6	58.6	0.119	11364	First10	Here	6
107	34153	5	TLP	805	2017-08-16-15-42-06	0	2	x	-25	0	58.5	21.6	57.8	21.6	58.6	0.119	11364	First10	Here	7
108	34154	5	TLP	805	2017-08-16-15-42-08	0	2	x	-25	0	58.5	21.6	57.8	21.6	58.6	0.119	11364	First10	Here	8
109	34155	5	TLP	805	2017-08-16-15-42-10	0	2	x	-25	0	58.5	21.6	57.7	21.6	58.5	0.008	11364	First10	Here	9
110	34156	5	TLP	805	2017-08-16-15-42-12	0	2	x	-25	0	58.5	21.6	57.8	21.6	58.6	0.119	11364	First10	Here	10
111	34157	5	TLP	805	2017-08-16-15-42-14	0	2	x	-25	0	58.5	21.6	57.8	21.6	58.6	0.119	11364			11
112	34158	5	TLP	805	2017-08-16-15-42-16	0	2	x	-25	0	58.5	21.6	57.8	21.6	58.6	0.119	11364			12
113	34159	5	TLP	805	2017-08-16-15-42-18	0	2	x	-25	0	58.5	21.6	57.8	21.6	58.6	0.119	11364			13
114	34160	5	TLP	805	2017-08-16-15-42-20	0	2	x	-25	0	58.5	21.6	57.8	21.6	58.6	0.119	11364			14
115	34161	5	TLP	805	2017-08-16-15-42-22	0	2	x	-25	0	58.5	21.6	57.8	21.6	58.6	0.119	11364			15
116	34162	5	TLP	805	2017-08-16-15-42-24	0	2	x	-25	0	58.5	21.6	57.8	21.6	58.6	0.119	11364			16
117	34163	5	TLP	805	2017-08-16-15-42-26	0	2	x	-25	0	58.5	21.6	57.8	21.6	58.6	0.119	11364			17
118	34164	5	TLP	805	2017-08-16-15-42-28	0	2	x	-25	0	58.5	21.6	57.8	21.6	58.6	0.119	11364			18
119	34165	5	TLP	805	2017-08-16-15-42-30	0	2	x	-25	0	58.5	21.6	57.8	21.6	58.6	0.119	11364			19
120	34166	5	TLP	805	2017-08-16-15-42-32	0	2	x	-25	0	58.5	21.6	57.8	21.6	58.6	0.119	11364			20
121	34167	5	TLP	805	2017-08-16-15-42-34	0	2	x	-25	0	58.5	21.6	57.8	21.6	58.6	0.119	11364			21
122	34168	5	TLP	805	2017-08-16-15-42-36	0	2	x	-25	0	58.5	21.6	57.8	21.6	58.6	0.119	11364			22
123	34169	5	TLP	805	2017-08-16-15-42-38	0	2	x	-25	0	58.5	21.6	57.8	21.6	58.6	0.119	11364			23
124	34170	5	TLP	805	2017-08-16-15-42-40	0	2	x	-25	0	58.5	21.6	57.8	21.6	58.6	0.119	11364			24
125	34171	5	TLP	805	2017-08-16-15-42-42	0	2	x	-25	0	58.5	21.6	57.8	21.6	58.6	0.119	11364			25
126	34172	5	TLP	805	2017-08-16-15-42-44	0	2	x	-25	0	58.5	21.6	57.8	21.6	58.6	0.119	11364			26
127	34173	5	TLP	805	2017-08-16-15-42-46	0	2	x	-25	0	58.5	21.6	57.8	21.6	58.6	0.119	11364			27
128	34174	5	TLP	805	2017-08-16-15-42-48	0	2	x	-25	0	58.5	21.6	57.8	21.6	58.6	0.119	11364			28
129	34175	5	TLP	805	2017-08-16-15-42-50	0	2	x	-25	0	58.5	21.6	57.8	21.6	58.6	0.119	11364			29
130	34176	5	TLP	805	2017-08-16-15-42-52	0	2	x	-25	0	58.5	21.6	57.8	21.6	58.6	0.119	11364			30
131	34177	5	TLP	805	2017-08-16-15-42-54	0	2	x	-25	0	58.5	21.6	57.8	21.6	58.6	0.119	11364			31
132	34178	5	TLP	805	2017-08-16-15-42-56	0	2	x	-25	0	58.5	21.6	57.8	21.6	58.6	0.119	11364			32
133	34179	5	TLP	805	2017-08-16-15-42-58	0	2	x	-25	0	58.5	21.6	57.8	21.6	58.6	0.119	11364			33
134	34180	5	TLP	805	2017-08-16-15-43-00	0	2	x	-25	0	58.5	21.6	57.8	21.6	58.6	0.119	11364			34
135	34181	5	TLP	805	2017-08-16-15-43-02	0	2	x	-25	0	58.5	21.6	57.8	21.6	58.6	0.119	11364			35
136	34182	5	TLP	805	2017-08-16-15-43-04	0	2	x	-25	0	58.5	21.6	57.8	21.6	58.6	0.119	11364			36
137	34183	5	TLP	805	2017-08-16-15-43-06	0	2	x	-25	0	58.5	21.6	57.8	21.6	58.6	0.119	11364			37
138	34184	5	TLP	805	2017-08-16-15-43-08	0	2	x	-25	0	58.5	21.6	57.8	21.6	58.6	0.119	11364			38
139	34185	5	TLP	805	2017-08-16-15-43-10	0	2	x	-25	0	58.5	21.6	57.8	21.6	58.6	0.119	11364			39
140	34186	5	TLP	805	2017-08-16-15-43-12	0	2	x	-25	0	58.5	21.6	57.8	21.6	58.6	0.119	11364			40
141	34187	5	TLP	805	2017-08-16-15-43-14	0	2	x	-25	0	58.5	21.6	57.8	21.6	58.6	0.119	11364			41
142	34188	5	TLP	805	2017-08-16-15-43-16	0	2	x	-25	0	58.5	21.6	57.8	21.6	58.6	0.119	11364			42
143	34189	5	TLP	805	2017-08-16-15-43-18	0	2	x	-25	0	58.5	21.6	57.8	21.6	58.6	0.119	11364			43
144	34190	5	TLP	805	2017-08-16-15-43-20	0	2	x	-25	0	58.5	21.6	57.8	21.6	58.6	0.119	11364			44
145	34191	5	TLP	805	2017-08-16-15-43-22	0	2	x	-25	0	58.5	21.6	57.8	21.6	58.6	0.119	11364			45
146	34192	5	TLP	805	2017-08-16-15-43-24	0	2	x	-25	0	58.5	21.6	57.8	21.6	58.6	0.119	11364			46
147	34193	5	TLP	805	2017-08-16-15-43-26	0	2	x	-25	0	58.5	21.6	57.8	21.6	58.6	0.119	11364			47
148	34194	5	TLP	805	2017-08-16-15-43-28	0	2	x	-25	0	58.5	21.6	57.8	21.6	58.6	0.119	11364			48
149	34195	5	TLP	805	2017-08-16-15-43-30	0	2	x	-25	0	58.5	21.6	57.8	21.6	58.6	0.119	11364			49
150	34196	5	TLP	805	2017-08-16-15-43-32	0	2	x	-25	0	58.5	21.6	57.8	21.6	58.6	0.119	11364			50
151	34197	5	TLP	805	2017-08-16-15-43-34	0	2	x	-25	0	58.5	21.6	57.8	21.6	58.6	0.119	11364			51
152	34198	5	TLP	805	2017-08-16-15-43-36	0	2	x	-25	0	58.5	21.6	57.8	21.6	58.6	0.119	11364			52
153	34199	5	TLP	805	2017-08-16-15-43-38	0	2	x	-25	0	58.5	21.6	57.8	21.6	58.6	0.119	11364			53
154	34200	5	TLP	805	2017-08-16-15-43-40	0	2	x	-25	0	58.5	21.6	57.8	21.6	58.6	0.119	11364			54
155	34201	5	TLP	805	2017-08-16-15-43-42	0	2	x	-25	0	58.5	21.6	57.8	21.6	58.6	0.119	11364			55
156	34202	5	TLP	805	2017-08-16-15-43-44	0	2	x	-25	0	58.5	21.6	57.8	21.6	58.6	0.119	11364			56
157	34203	5	TLP	805	2017-08-16-15-43-46	0	2	x	-25	0	58.5	21.6	57.8	21.6	58.6	0.119	11364			57
158	34204	5	TLP	805	2017-08-16-15-43-48	0	2	x	-25	0	58.5	21.6	57.8	21.6	58.6	0.119	11364			58
159	34205	5	TLP	805	2017-08-16-15-43-50	0	2	x	-25	0	58.5	21.6	57.8	21.6	58.6	0.119	11364			59
160	34206	5	TLP	805	2017-08-16-15-43-52	0	2	x	-25	0	58.5	21.6	57.8	21.6	58.6	0.119	11364			60
161	34207	5	TLP	805	2017-08-16-15-43-54	0	2	x	-25	0	58.5	21.6	57.8	21.6	58.6	0.119	11364			61
162	34208	5	TLP	805	2017-08-16-15-43-56	0	2	x	-25	0	58.5	21.6	57.8	21.6	58.6	0.119	11364			62
163	34209	5	TLP	805	2017-08-16-15-43-58	0	2	x	-25	0	58.5	21.6	57.8	21.6	58.6	0.119	11364			63
164	34210	5	TLP	805	2017-08-16-15-44-00	0	2	x	-25	0	58.5	21.6	57.8	21.6	58.6	0.119	11364			64
165	34211	5	TLP	805	2017-08-16-15-44-02	0	2	x	-25	0	58.5	21.6	57.8	21.6	58.6	0.119	11364			65
166	34212	5	TLP	805	2017-08-16-15-44-04	0	2	x	-25	0	58.5	21.6	57.8	21.6	58.6	0.119	11364			66
167	34213	5	TLP	805	2017-08-16-15-44-06	0	2	x	-25	0	58.5	21.6	57.8	21.6	58.6	0.119	11364			67
168	34214	5	TLP	805	2017-08-16-15-44-08	0	2	x	-25	0	58.5	21.6	57.8	21.6	58.6	0.119	11364			68
169	34215	5	TLP	805	2017-08-16-15-44-10	0	2	x	-25	0	58.5	21.6	57.8	21.6	58.6	0.119	11364			69
170	34216	5	TLP	805	2017-08-16-15-44-12	0	2	x	-25	0	58.5	21.6	57.8	21.6	58.6	0.119	11364			70
171	34217	5	TLP	805	2017-08-16-15-44-14	0	2	x	-25	0	58.5	21.6	57.8	21.6	58.6	0.119	11364			71
172	34218	5	TLP	805	2017-08-16-15-44-16	0	2	x	-25	0	58.5	21.6	57.7	21.6	58.5	0.008	11364			72
173	34219	5	TLP	805	2017-08-16-15-44-18	0	2	x	-25	0	58.5	21.6	57.8	21.6	58.6	0.119	11364			73
174	34220	5	TLP	805	2017-08-16-15-44-20	0	2	x	-25	0	58.5	21.6	57.8	21.6	58.6	0.119	11364			74
175	34221	5	TLP	805	2017-08-16-15-44-22	0	2	x	-25	0	58.5	21.6	57.7	21.6	58.5	0.008	11364			75
176	34222	5	TLP	805	2017-08-16-15-44-24	0	2	x	-25	0	58.6	21.7	57.8	21.6	58.6	0.019	11364			76
177	34223	5	TLP	805	2017-08-16-15-44-26	0	2	x	-25	0	58.5	21.6	57.8	21.6	58.6	0.119	11364			77
178	34224	5	TLP	805	2017-08-16-15-44-28	0	2	x	-25	0	58.5	21.6	57.8	21.6	58.6	0.119	11364			78
179	34225	5	TLP	805	2017-08-16-15-44-30	0	2	x	-25	0	58.5	21.6	57.8	21.6	58.6	0.119	11364			79
180	34226	5	TLP	805	2017-08-16-15-44-32	0	2	x	-25	0	58.5	21.6	57.8	21.6	58.6	0.119	11364			80
181	34227	5	TLP	805	2017-08-16-15-44-34	0	2	x	-25	0	58.5	21.6	57.8	21.6	58.6	0.119	11364			81
182	34228	5	TLP	805	2017-08-16-15-44-36	0	2	x	-25	0	58.5	21.6	57.8	21.6	58.6	0.119	11364			82
183	34229	5	TLP	805	2017-08-16-15-44-38	0	2	x	-25	0	58.5	21.6	57.7	21.6	58.5	0.008	11364			83
184	34230	5	TLP	805	2017-08-16-15-44-40	0	2	x	-25	0	58.5	21.6	57.8	21.6	58.6	0.119	11364			84
185	34231	5	TLP	805	2017-08-16-15-44-42	0	2	x	-25	0	58.5	21.6	57.8	21.6	58.6	0.119	11364			85
186	34232	5	TLP	805	2017-08-16-15-44-44	0	2	x	-25	0	58.5	21.6	57.8	21.6	58.6	0.119	11364			86
187	34233	5	TLP	805	2017-08-16-15-44-46	0	2	x	-25	0	58.5	21.6	57.8	21.6	58.6	0.119	11364			87
188	34234	5	TLP	805	2017-08-16-15-44-48	0	2	x	-25	0	58.5	21.6	57.7	21.6	58.5	0.008	11364			88
189	34235	5	TLP	805	2017-08-16-15-44-50	0	2	x	-25	0	58.5	21.6	57.8	21.6	58.6	0.119	11364			89
190	34236	5	TLP	805	2017-08-16-15-44-52	0	2	x	-25	0	58.5	21.6	57.8	21.6	58.6	0.119	11364			90
191	34237	5	TLP	805	2017-08-16-15-44-54	0	2	x	-25	0	58.5	21.6	57.7	21.6	58.5	0.008	11364	Last10	Here	91
192	34238	5	TLP	805	2017-08-16-15-44-56	0	2	x	-25	0	58.5	21.6	57.8	21.6	58.6	0.119	11364	Last10	Here	92
193	34239	5	TLP	805	2017-08-16-15-44-58	0	2	x	-25	0	58.5	21.6	57.8	21.6	58.6	0.119	11364	Last10	Here	93
194	34240	5	TLP	805	2017-08-16-15-45-00	0	2	x	-25	0	58.5	21.6	57.8	21.6	58.6	0.119	11364	Last10	Here	94
195	34241	5	TLP	805	2017-08-16-15-45-02	0	2	x	-25	0	58.5	21.6	57.8	21.6	58.6	0.119	11364	Last10	Here	95
196	34242	5	TLP	805	2017-08-16-15-45-04	0	2	x	-25	0	58.5	21.6	57.8	21.6	58.6	0.119	11364	Last10	Here	96
197	34243	5	TLP	805	2017-08-16-15-45-06	0	2	x	-25	0	58.5	21.6	57.8	21.6	58.6	0.119	11364	Last10	Here	97
198	34244	5	TLP	805	2017-08-16-15-45-08	0	2	x	-25	0	58.5	21.6	57.8	21.6	58.6	0.119	11364	Last10	Here	98
199	34245	5	TLP	805	2017-08-16-15-45-10	0	2	x	-25	0	58.5	21.6	57.7	21.6	58.5	0.008	11364	Last10	Here	99
200	34246	5	TLP	805	2017-08-16-15-45-12	0	2	x	-25	0	58.5	21.6	57.8	21.6	58.6	0.119	11364	Last10	Here	100
201	34247	5	TLP	805	2017-08-16-15-45-44	0	2	x	-20	0	58.5	21.6	57.8	21.6	58.6	0.119	11365	First10	Here	1
202	34248	5	TLP	805	2017-08-16-15-45-46	0	2	x	-20	0	58.5	21.6	57.8	21.6	58.6	0.119	11365	First10	Here	2
203	34249	5	TLP	805	2017-08-16-15-45-48	0	2	x	-20	0	58.5	21.6	57.7	21.6	58.5	0.008	11365	First10	Here	3
204	34250	5	TLP	805	2017-08-16-15-45-50	0	2	x	-20	0	58.5	21.6	57.8	21.6	58.6	0.119	11365	First10	Here	4
205	34251	5	TLP	805	2017-08-16-15-45-52	0	2	x	-20	0	58.5	21.6	57.8	21.6	58.6	0.119	11365	First10	Here	5
206	34252	5	TLP	805	2017-08-16-15-45-55	0	2	x	-20	0	58.5	21.6	57.8	21.6	58.6	0.119	11365	First10	Here	6
207	34253	5	TLP	805	2017-08-16-15-45-57	0	2	x	-20	0	58.5	21.6	57.8	21.6	58.6	0.119	11365	First10	Here	7
208	34254	5	TLP	805	2017-08-16-15-45-59	0	2	x	-20	0	58.5	21.6	57.7	21.6	58.5	0.008	11365	First10	Here	8
209	34255	5	TLP	805	2017-08-16-15-46-01	0	2	x	-20	0	58.5	21.6	57.8	21.6	58.6	0.119	11365	First10	Here	9
210	34256	5	TLP	805	2017-08-16-15-46-03	0	2	x	-20	0	58.5	21.6	57.8	21.6	58.6	0.119	11365	First10	Here	10
211	34257	5	TLP	805	2017-08-16-15-46-05	0	2	x	-20	0	58.5	21.6	57.7	21.6	58.5	0.008	11365			11
212	34258	5	TLP	805	2017-08-16-15-46-07	0	2	x	-20	0	58.5	21.6	57.8	21.6	58.6	0.119	11365			12
213	34259	5	TLP	805	2017-08-16-15-46-09	0	2	x	-20	0	58.5	21.6	57.8	21.6	58.6	0.119	11365			13
214	34260	5	TLP	805	2017-08-16-15-46-11	0	2	x	-20	0	58.5	21.6	57.8	21.6	58.6	0.119	11365			14
215	34261	5	TLP	805	2017-08-16-15-46-13	0	2	x	-20	0	58.5	21.6	57.8	21.6	58.6	0.119	11365			15
216	34262	5	TLP	805	2017-08-16-15-46-15	0	2	x	-20	0	58.5	21.6	57.7	21.6	58.5	0.008	11365			16
217	34263	5	TLP	805	2017-08-16-15-46-17	0	2	x	-20	0	58.5	21.6	57.8	21.6	58.6	0.119	11365			17
218	34264	5	TLP	805	2017-08-16-15-46-19	0	2	x	-20	0	58.5	21.6	57.8	21.6	58.6	0.119	11365			18
219	34265	5	TLP	805	2017-08-16-15-46-21	0	2	x	-20	0	58.5	21.6	57.7	21.6	58.5	0.008	11365			19
220	34266	5	TLP	805	2017-08-16-15-46-23	0	2	x	-20	0	58.5	21.6	57.8	21.6	58.6	0.119	11365			20
221	34267	5	TLP	805	2017-08-16-15-46-25	0	2	x	-20	0	58.5	21.6	57.8	21.6	58.6	0.119	11365			21
222	34268	5	TLP	805	2017-08-16-15-46-27	0	2	x	-20	0	58.5	21.6	57.8	21.6	58.6	0.119	11365			22
223	34269	5	TLP	805	2017-08-16-15-46-29	0	2	x	-20	0	58.5	21.6	57.8	21.6	58.6	0.119	11365			23
224	34270	5	TLP	805	2017-08-16-15-46-31	0	2	x	-20	0	58.5	21.6	57.7	21.6	58.5	0.008	11365			24
225	34271	5	TLP	805	2017-08-16-15-46-33	0	2	x	-20	0	58.5	21.6	57.8	21.6	58.6	0.119	11365			25
226	34272	5	TLP	805	2017-08-16-15-46-35	0	2	x	-20	0	58.5	21.6	57.8	21.6	58.6	0.119	11365			26
227	34273	5	TLP	805	2017-08-16-15-46-37	0	2	x	-20	0	58.5	21.6	57.7	21.6	58.5	0.008	11365			27
228	34274	5	TLP	805	2017-08-16-15-46-39	0	2	x	-20	0	58.5	21.6	57.8	21.6	58.6	0.119	11365			28
229	34275	5	TLP	805	2017-08-16-15-46-41	0	2	x	-20	0	58.5	21.6	57.8	21.6	58.6	0.119	11365			29
230	34276	5	TLP	805	2017-08-16-15-46-43	0	2	x	-20	0	58.5	21.6	57.8	21.6	58.6	0.119	11365			30
231	34277	5	TLP	805	2017-08-16-15-46-45	0	2	x	-20	0	58.5	21.6	57.8	21.6	58.6	0.119	11365			31
232	34278	5	TLP	805	2017-08-16-15-46-47	0	2	x	-20	0	58.5	21.6	57.7	21.6	58.5	0.008	11365			32
233	34279	5	TLP	805	2017-08-16-15-46-49	0	2	x	-20	0	58.5	21.6	57.8	21.6	58.6	0.119	11365			33
234	34280	5	TLP	805	2017-08-16-15-46-51	0	2	x	-20	0	58.5	21.6	57.8	21.6	58.6	0.119	11365			34
235	34281	5	TLP	805	2017-08-16-15-46-53	0	2	x	-20	0	58.5	21.6	57.7	21.6	58.5	0.008	11365			35
236	34282	5	TLP	805	2017-08-16-15-46-55	0	2	x	-20	0	58.5	21.6	57.8	21.6	58.6	0.119	11365			36
237	34283	5	TLP	805	2017-08-16-15-46-57	0	2	x	-20	0	58.5	21.6	57.8	21.6	58.6	0.119	11365			37
238	34284	5	TLP	805	2017-08-16-15-46-59	0	2	x	-20	0	58.5	21.6	57.8	21.6	58.6	0.119	11365			38
239	34285	5	TLP	805	2017-08-16-15-47-01	0	2	x	-20	0	58.6	21.7	57.8	21.6	58.6	0.019	11365			39
240	34286	5	TLP	805	2017-08-16-15-47-03	0	2	x	-20	0	58.5	21.6	57.8	21.6	58.6	0.119	11365			40
241	34287	5	TLP	805	2017-08-16-15-47-05	0	2	x	-20	0	58.5	21.6	57.8	21.6	58.6	0.119	11365			41
242	34288	5	TLP	805	2017-08-16-15-47-07	0	2	x	-20	0	58.5	21.6	57.8	21.6	58.6	0.119	11365			42
243	34289	5	TLP	805	2017-08-16-15-47-09	0	2	x	-20	0	58.5	21.6	57.8	21.6	58.6	0.119	11365			43
244	34290	5	TLP	805	2017-08-16-15-47-11	0	2	x	-20	0	58.5	21.6	57.8	21.6	58.6	0.119	11365			44
245	34291	5	TLP	805	2017-08-16-15-47-13	0	2	x	-20	0	58.5	21.6	57.8	21.6	58.6	0.119	11365			45
246	34292	5	TLP	805	2017-08-16-15-47-15	0	2	x	-20	0	58.5	21.6	57.8	21.6	58.6	0.119	11365			46
247	34293	5	TLP	805	2017-08-16-15-47-17	0	2	x	-20	0	58.5	21.6	57.8	21.6	58.6	0.119	11365			47
248	34294	5	TLP	805	2017-08-16-15-47-19	0	2	x	-20	0	58.5	21.6	57.8	21.6	58.6	0.119	11365			48
249	34295	5	TLP	805	2017-08-16-15-47-21	0	2	x	-20	0	58.5	21.6	57.8	21.6	58.6	0.119	11365			49
250	34296	5	TLP	805	2017-08-16-15-47-23	0	2	x	-20	0	58.5	21.6	57.8	21.6	58.6	0.119	11365			50
251	34297	5	TLP	805	2017-08-16-15-47-25	0	2	x	-20	0	58.5	21.6	57.8	21.6	58.6	0.119	11365			51
252	34298	5	TLP	805	2017-08-16-15-47-27	0	2	x	-20	0	58.5	21.6	57.8	21.6	58.6	0.119	11365			52
253	34299	5	TLP	805	2017-08-16-15-47-29	0	2	x	-20	0	58.5	21.6	57.8	21.6	58.6	0.119	11365			53
254	34300	5	TLP	805	2017-08-16-15-47-31	0	2	x	-20	0	58.5	21.6	57.8	21.6	58.6	0.119	11365			54
255	34301	5	TLP	805	2017-08-16-15-47-33	0	2	x	-20	0	58.5	21.6	57.8	21.6	58.6	0.119	11365			55
256	34302	5	TLP	805	2017-08-16-15-47-35	0	2	x	-20	0	58.5	21.6	57.8	21.6	58.6	0.119	11365			56
257	34303	5	TLP	805	2017-08-16-15-47-37	0	2	x	-20	0	58.5	21.6	57.8	21.6	58.6	0.119	11365			57
258	34304	5	TLP	805	2017-08-16-15-47-39	0	2	x	-20	0	58.5	21.6	57.8	21.6	58.6	0.119	11365			58
259	34305	5	TLP	805	2017-08-16-15-47-41	0	2	x	-20	0	58.5	21.6	57.8	21.6	58.6	0.119	11365			59
260	34306	5	TLP	805	2017-08-16-15-47-43	0	2	x	-20	0	58.5	21.6	57.8	21.6	58.6	0.119	11365			60
261	34307	5	TLP	805	2017-08-16-15-47-45	0	2	x	-20	0	58.5	21.6	57.8	21.6	58.6	0.119	11365			61
262	34308	5	TLP	805	2017-08-16-15-47-47	0	2	x	-20	0	58.5	21.6	57.8	21.6	58.6	0.119	11365			62
263	34309	5	TLP	805	2017-08-16-15-47-49	0	2	x	-20	0	58.5	21.6	57.8	21.6	58.6	0.119	11365			63
264	34310	5	TLP	805	2017-08-16-15-47-51	0	2	x	-20	0	58.5	21.6	57.8	21.6	58.6	0.119	11365			64
265	34311	5	TLP	805	2017-08-16-15-47-53	0	2	x	-20	0	58.5	21.6	57.8	21.6	58.6	0.119	11365			65
266	34312	5	TLP	805	2017-08-16-15-47-55	0	2	x	-20	0	58.5	21.6	57.8	21.6	58.6	0.119	11365			66
267	34313	5	TLP	805	2017-08-16-15-47-57	0	2	x	-20	0	58.5	21.6	57.8	21.6	58.6	0.119	11365			67
268	34314	5	TLP	805	2017-08-16-15-47-59	0	2	x	-20	0	58.5	21.6	57.8	21.6	58.6	0.119	11365			68
269	34315	5	TLP	805	2017-08-16-15-48-01	0	2	x	-20	0	58.5	21.6	57.8	21.6	58.6	0.119	11365			69
270	34316	5	TLP	805	2017-08-16-15-48-03	0	2	x	-20	0	58.5	21.6	57.8	21.6	58.6	0.119	11365			70
271	34317	5	TLP	805	2017-08-16-15-48-05	0	2	x	-20	0	58.5	21.6	57.8	21.6	58.6	0.119	11365			71
272	34318	5	TLP	805	2017-08-16-15-48-07	0	2	x	-20	0	58.5	21.6	57.8	21.6	58.6	0.119	11365			72
273	34319	5	TLP	805	2017-08-16-15-48-09	0	2	x	-20	0	58.5	21.6	57.8	21.6	58.6	0.119	11365			73
274	34320	5	TLP	805	2017-08-16-15-48-11	0	2	x	-20	0	58.5	21.6	57.8	21.6	58.6	0.119	11365			74
275	34321	5	TLP	805	2017-08-16-15-48-13	0	2	x	-20	0	58.5	21.6	57.8	21.6	58.6	0.119	11365			75
276	34322	5	TLP	805	2017-08-16-15-48-15	0	2	x	-20	0	58.5	21.6	57.7	21.6	58.5	0.008	11365			76
277	34323	5	TLP	805	2017-08-16-15-48-17	0	2	x	-20	0	58.5	21.6	57.8	21.6	58.6	0.119	11365			77
278	34324	5	TLP	805	2017-08-16-15-48-19	0	2	x	-20	0	58.5	21.6	57.8	21.6	58.6	0.119	11365			78
279	34325	5	TLP	805	2017-08-16-15-48-21	0	2	x	-20	0	58.5	21.6	57.8	21.6	58.6	0.119	11365			79
280	34326	5	TLP	805	2017-08-16-15-48-23	0	2	x	-20	0	58.5	21.6	57.8	21.6	58.6	0.119	11365			80
281	34327	5	TLP	805	2017-08-16-15-48-25	0	2	x	-20	0	58.5	21.6	57.8	21.6	58.6	0.119	11365			81
282	34328	5	TLP	805	2017-08-16-15-48-27	0	2	x	-20	0	58.5	21.6	57.8	21.6	58.6	0.119	11365			82
283	34329	5	TLP	805	2017-08-16-15-48-29	0	2	x	-20	0	58.5	21.6	57.8	21.6	58.6	0.119	11365			83
284	34330	5	TLP	805	2017-08-16-15-48-31	0	2	x	-20	0	58.5	21.6	57.8	21.6	58.6	0.119	11365			84
285	34331	5	TLP	805	2017-08-16-15-48-33	0	2	x	-20	0	58.5	21.6	57.8	21.6	58.6	0.119	11365			85
286	34332	5	TLP	805	2017-08-16-15-48-35	0	2	x	-20	0	58.5	21.6	57.8	21.6	58.6	0.119	11365			86
287	34333	5	TLP	805	2017-08-16-15-48-37	0	2	x	-20	0	58.5	21.6	57.8	21.6	58.6	0.119	11365			87
288	34334	5	TLP	805	2017-08-16-15-48-39	0	2	x	-20	0	58.5	21.6	57.8	21.6	58.6	0.119	11365			88
289	34335	5	TLP	805	2017-08-16-15-48-41	0	2	x	-20	0	58.5	21.6	57.8	21.6	58.6	0.119	11365			89
290	34336	5	TLP	805	2017-08-16-15-48-43	0	2	x	-20	0	58.5	21.6	57.8	21.6	58.6	0.119	11365			90
291	34337	5	TLP	805	2017-08-16-15-48-45	0	2	x	-20	0	58.5	21.6	57.8	21.6	58.6	0.119	11365	Last10	Here	91
292	34338	5	TLP	805	2017-08-16-15-48-47	0	2	x	-20	0	58.5	21.6	57.8	21.6	58.6	0.119	11365	Last10	Here	92
293	34339	5	TLP	805	2017-08-16-15-48-49	0	2	x	-20	0	58.5	21.6	57.8	21.6	58.6	0.119	11365	Last10	Here	93
294	34340	5	TLP	805	2017-08-16-15-48-51	0	2	x	-20	0	58.5	21.6	57.8	21.6	58.6	0.119	11365	Last10	Here	94
295	34341	5	TLP	805	2017-08-16-15-48-53	0	2	x	-20	0	58.5	21.6	57.8	21.6	58.6	0.119	11365	Last10	Here	95
296	34342	5	TLP	805	2017-08-16-15-48-55	0	2	x	-20	0	58.5	21.6	57.8	21.6	58.6	0.119	11365	Last10	Here	96
297	34343	5	TLP	805	2017-08-16-15-48-57	0	2	x	-20	0	58.5	21.6	57.8	21.6	58.6	0.119	11365	Last10	Here	97
298	34344	5	TLP	805	2017-08-16-15-48-59	0	2	x	-20	0	58.5	21.6	57.7	21.6	58.5	0.008	11365	Last10	Here	98
299	34345	5	TLP	805	2017-08-16-15-49-01	0	2	x	-20	0	58.5	21.6	57.8	21.6	58.6	0.119	11365	Last10	Here	99
300	34346	5	TLP	805	2017-08-16-15-49-03	0	2	x	-20	0	58.5	21.6	57.8	21.6	58.6	0.119	11365	Last10	Here	100
301	34347	5	TLP	805	2017-08-16-15-49-35	0	2	x	-15	0	58.5	21.6	57.8	21.6	58.6	0.119	11366	First10	Here	1
302	34348	5	TLP	805	2017-08-16-15-49-37	0	2	x	-15	0	58.5	21.6	57.8	21.6	58.6	0.119	11366	First10	Here	2
303	34349	5	TLP	805	2017-08-16-15-49-39	0	2	x	-15	0	58.5	21.6	57.8	21.6	58.6	0.119	11366	First10	Here	3
304	34350	5	TLP	805	2017-08-16-15-49-41	0	2	x	-15	0	58.5	21.6	57.7	21.6	58.5	0.008	11366	First10	Here	4
305	34351	5	TLP	805	2017-08-16-15-49-43	0	2	x	-15	0	58.5	21.6	57.8	21.6	58.6	0.119	11366	First10	Here	5
306	34352	5	TLP	805	2017-08-16-15-49-45	0	2	x	-15	0	58.5	21.6	57.8	21.6	58.6	0.119	11366	First10	Here	6
307	34353	5	TLP	805	2017-08-16-15-49-47	0	2	x	-15	0	58.5	21.6	57.8	21.6	58.6	0.119	11366	First10	Here	7
308	34354	5	TLP	805	2017-08-16-15-49-49	0	2	x	-15	0	58.5	21.6	57.8	21.6	58.6	0.119	11366	First10	Here	8
309	34355	5	TLP	805	2017-08-16-15-49-51	0	2	x	-15	0	58.5	21.6	57.8	21.6	58.6	0.119	11366	First10	Here	9
310	34356	5	TLP	805	2017-08-16-15-49-53	0	2	x	-15	0	58.5	21.6	57.8	21.6	58.6	0.119	11366	First10	Here	10
311	34357	5	TLP	805	2017-08-16-15-49-55	0	2	x	-15	0	58.5	21.6	57.8	21.6	58.6	0.119	11366			11
312	34358	5	TLP	805	2017-08-16-15-49-57	0	2	x	-15	0	58.5	21.6	57.8	21.6	58.6	0.119	11366			12
313	34359	5	TLP	805	2017-08-16-15-49-59	0	2	x	-15	0	58.5	21.6	57.8	21.6	58.6	0.119	11366			13
314	34360	5	TLP	805	2017-08-16-15-50-01	0	2	x	-15	0	58.5	21.6	57.8	21.6	58.6	0.119	11366			14
315	34361	5	TLP	805	2017-08-16-15-50-03	0	2	x	-15	0	58.5	21.6	57.7	21.6	58.5	0.008	11366			15
316	34362	5	TLP	805	2017-08-16-15-50-05	0	2	x	-15	0	58.5	21.6	57.8	21.6	58.6	0.119	11366			16
317	34363	5	TLP	805	2017-08-16-15-50-07	0	2	x	-15	0	58.5	21.6	57.8	21.6	58.6	0.119	11366			17
318	34364	5	TLP	805	2017-08-16-15-50-09	0	2	x	-15	0	58.5	21.6	57.7	21.6	58.5	0.008	11366			18
319	34365	5	TLP	805	2017-08-16-15-50-11	0	2	x	-15	0	58.5	21.6	57.8	21.6	58.6	0.119	11366			19
320	34366	5	TLP	805	2017-08-16-15-50-13	0	2	x	-15	0	58.5	21.6	57.8	21.6	58.6	0.119	11366			20
321	34367	5	TLP	805	2017-08-16-15-50-15	0	2	x	-15	0	58.5	21.6	57.8	21.6	58.6	0.119	11366			21
322	34368	5	TLP	805	2017-08-16-15-50-17	0	2	x	-15	0	58.5	21.6	57.8	21.6	58.6	0.119	11366			22
323	34369	5	TLP	805	2017-08-16-15-50-19	0	2	x	-15	0	58.5	21.6	57.7	21.6	58.5	0.008	11366			23
324	34370	5	TLP	805	2017-08-16-15-50-21	0	2	x	-15	0	58.5	21.6	57.8	21.6	58.6	0.119	11366			24
325	34371	5	TLP	805	2017-08-16-15-50-23	0	2	x	-15	0	58.5	21.6	57.8	21.6	58.6	0.119	11366			25
326	34372	5	TLP	805	2017-08-16-15-50-25	0	2	x	-15	0	58.5	21.6	57.8	21.6	58.6	0.119	11366			26
327	34373	5	TLP	805	2017-08-16-15-50-27	0	2	x	-15	0	58.5	21.6	57.8	21.6	58.6	0.119	11366			27
328	34374	5	TLP	805	2017-08-16-15-50-29	0	2	x	-15	0	58.5	21.6	57.8	21.6	58.6	0.119	11366			28
329	34375	5	TLP	805	2017-08-16-15-50-31	0	2	x	-15	0	58.5	21.6	57.8	21.6	58.6	0.119	11366			29
330	34376	5	TLP	805	2017-08-16-15-50-33	0	2	x	-15	0	58.5	21.6	57.8	21.6	58.6	0.119	11366			30
331	34377	5	TLP	805	2017-08-16-15-50-35	0	2	x	-15	0	58.5	21.6	57.7	21.6	58.5	0.008	11366			31
332	34378	5	TLP	805	2017-08-16-15-50-37	0	2	x	-15	0	58.5	21.6	57.8	21.6	58.6	0.119	11366			32
333	34379	5	TLP	805	2017-08-16-15-50-39	0	2	x	-15	0	58.5	21.6	57.8	21.6	58.6	0.119	11366			33
334	34380	5	TLP	805	2017-08-16-15-50-41	0	2	x	-15	0	58.5	21.6	57.7	21.6	58.5	0.008	11366			34
335	34381	5	TLP	805	2017-08-16-15-50-43	0	2	x	-15	0	58.5	21.6	57.8	21.6	58.6	0.119	11366			35
336	34382	5	TLP	805	2017-08-16-15-50-45	0	2	x	-15	0	58.5	21.6	57.8	21.6	58.6	0.119	11366			36
337	34383	5	TLP	805	2017-08-16-15-50-47	0	2	x	-15	0	58.5	21.6	57.8	21.6	58.6	0.119	11366			37
338	34384	5	TLP	805	2017-08-16-15-50-49	0	2	x	-15	0	58.5	21.6	57.8	21.6	58.6	0.119	11366			38
339	34385	5	TLP	805	2017-08-16-15-50-51	0	2	x	-15	0	58.5	21.6	57.7	21.6	58.5	0.008	11366			39
340	34386	5	TLP	805	2017-08-16-15-50-53	0	2	x	-15	0	58.5	21.6	57.8	21.6	58.6	0.119	11366			40
341	34387	5	TLP	805	2017-08-16-15-50-55	0	2	x	-15	0	58.5	21.6	57.8	21.6	58.6	0.119	11366			41
342	34388	5	TLP	805	2017-08-16-15-50-57	0	2	x	-15	0	58.5	21.6	57.7	21.6	58.5	0.008	11366			42
343	34389	5	TLP	805	2017-08-16-15-50-59	0	2	x	-15	0	58.5	21.6	57.8	21.6	58.6	0.119	11366			43
344	34390	5	TLP	805	2017-08-16-15-51-01	0	2	x	-15	0	58.6	21.7	57.8	21.6	58.6	0.019	11366			44
345	34391	5	TLP	805	2017-08-16-15-51-03	0	2	x	-15	0	58.5	21.6	57.7	21.6	58.5	0.008	11366			45
346	34392	5	TLP	805	2017-08-16-15-51-05	0	2	x	-15	0	58.5	21.6	57.8	21.6	58.6	0.119	11366			46
347	34393	5	TLP	805	2017-08-16-15-51-07	0	2	x	-15	0	58.5	21.6	57.8	21.6	58.6	0.119	11366			47
348	34394	5	TLP	805	2017-08-16-15-51-09	0	2	x	-15	0	58.5	21.6	57.8	21.6	58.6	0.119	11366			48
349	34395	5	TLP	805	2017-08-16-15-51-12	0	2	x	-15	0	58.5	21.6	57.8	21.6	58.6	0.119	11366			49
350	34396	5	TLP	805	2017-08-16-15-51-14	0	2	x	-15	0	58.5	21.6	57.7	21.6	58.5	0.008	11366			50
351	34397	5	TLP	805	2017-08-16-15-51-16	0	2	x	-15	0	58.5	21.6	57.8	21.6	58.6	0.119	11366			51
352	34398	5	TLP	805	2017-08-16-15-51-18	0	2	x	-15	0	58.5	21.6	57.8	21.6	58.6	0.119	11366			52
353	34399	5	TLP	805	2017-08-16-15-51-20	0	2	x	-15	0	58.5	21.6	57.8	21.6	58.6	0.119	11366			53
354	34400	5	TLP	805	2017-08-16-15-51-22	0	2	x	-15	0	58.5	21.6	57.8	21.6	58.6	0.119	11366			54
355	34401	5	TLP	805	2017-08-16-15-51-24	0	2	x	-15	0	58.5	21.6	57.7	21.6	58.5	0.008	11366			55
356	34402	5	TLP	805	2017-08-16-15-51-26	0	2	x	-15	0	58.5	21.6	57.8	21.6	58.6	0.119	11366			56
357	34403	5	TLP	805	2017-08-16-15-51-28	0	2	x	-15	0	58.5	21.6	57.8	21.6	58.6	0.119	11366			57
358	34404	5	TLP	805	2017-08-16-15-51-30	0	2	x	-15	0	58.5	21.6	57.7	21.6	58.5	0.008	11366			58
359	34405	5	TLP	805	2017-08-16-15-51-32	0	2	x	-15	0	58.5	21.6	57.8	21.6	58.6	0.119	11366			59
360	34406	5	TLP	805	2017-08-16-15-51-34	0	2	x	-15	0	58.5	21.6	57.8	21.6	58.6	0.119	11366			60
361	34407	5	TLP	805	2017-08-16-15-51-36	0	2	x	-15	0	58.5	21.6	57.8	21.6	58.6	0.119	11366			61
362	34408	5	TLP	805	2017-08-16-15-51-38	0	2	x	-15	0	58.5	21.6	57.8	21.6	58.6	0.119	11366			62
363	34409	5	TLP	805	2017-08-16-15-51-40	0	2	x	-15	0	58.5	21.6	57.7	21.6	58.5	0.008	11366			63
364	34410	5	TLP	805	2017-08-16-15-51-42	0	2	x	-15	0	58.5	21.6	57.8	21.6	58.6	0.119	11366			64
365	34411	5	TLP	805	2017-08-16-15-51-44	0	2	x	-15	0	58.5	21.6	57.8	21.6	58.6	0.119	11366			65
366	34412	5	TLP	805	2017-08-16-15-51-46	0	2	x	-15	0	58.5	21.6	57.7	21.6	58.5	0.008	11366			66
367	34413	5	TLP	805	2017-08-16-15-51-48	0	2	x	-15	0	58.5	21.6	57.8	21.6	58.6	0.119	11366			67
368	34414	5	TLP	805	2017-08-16-15-51-50	0	2	x	-15	0	58.5	21.6	57.8	21.6	58.6	0.119	11366			68
369	34415	5	TLP	805	2017-08-16-15-51-52	0	2	x	-15	0	58.5	21.6	57.8	21.6	58.6	0.119	11366			69
370	34416	5	TLP	805	2017-08-16-15-51-54	0	2	x	-15	0	58.5	21.6	57.8	21.6	58.6	0.119	11366			70
371	34417	5	TLP	805	2017-08-16-15-51-56	0	2	x	-15	0	58.5	21.6	57.7	21.6	58.5	0.008	11366			71
372	34418	5	TLP	805	2017-08-16-15-51-58	0	2	x	-15	0	58.5	21.6	57.8	21.6	58.6	0.119	11366			72
373	34419	5	TLP	805	2017-08-16-15-52-00	0	2	x	-15	0	58.5	21.6	57.8	21.6	58.6	0.119	11366			73
374	34420	5	TLP	805	2017-08-16-15-52-02	0	2	x	-15	0	58.5	21.6	57.8	21.6	58.6	0.119	11366			74
375	34421	5	TLP	805	2017-08-16-15-52-04	0	2	x	-15	0	58.5	21.6	57.8	21.6	58.6	0.119	11366			75
376	34422	5	TLP	805	2017-08-16-15-52-06	0	2	x	-15	0	58.5	21.6	57.8	21.6	58.6	0.119	11366			76
377	34423	5	TLP	805	2017-08-16-15-52-08	0	2	x	-15	0	58.5	21.6	57.8	21.6	58.6	0.119	11366			77
378	34424	5	TLP	805	2017-08-16-15-52-10	0	2	x	-15	0	58.5	21.6	57.8	21.6	58.6	0.119	11366			78
379	34425	5	TLP	805	2017-08-16-15-52-12	0	2	x	-15	0	58.5	21.6	57.8	21.6	58.6	0.119	11366			79
380	34426	5	TLP	805	2017-08-16-15-52-14	0	2	x	-15	0	58.5	21.6	57.8	21.6	58.6	0.119	11366			80
381	34427	5	TLP	805	2017-08-16-15-52-16	0	2	x	-15	0	58.5	21.6	57.8	21.6	58.6	0.119	11366			81
382	34428	5	TLP	805	2017-08-16-15-52-18	0	2	x	-15	0	58.5	21.6	57.7	21.6	58.5	0.008	11366			82
383	34429	5	TLP	805	2017-08-16-15-52-20	0	2	x	-15	0	58.4	21.6	57.8	21.6	58.6	0.219	11366			83
384	34430	5	TLP	805	2017-08-16-15-52-22	0	2	x	-15	0	58.5	21.6	57.8	21.6	58.6	0.119	11366			84
385	34431	5	TLP	805	2017-08-16-15-52-24	0	2	x	-15	0	58.5	21.6	57.8	21.6	58.6	0.119	11366			85
386	34432	5	TLP	805	2017-08-16-15-52-26	0	2	x	-15	0	58.5	21.6	57.8	21.6	58.6	0.119	11366			86
387	34433	5	TLP	805	2017-08-16-15-52-28	0	2	x	-15	0	58.5	21.6	57.8	21.6	58.6	0.119	11366			87
388	34434	5	TLP	805	2017-08-16-15-52-30	0	2	x	-15	0	58.5	21.6	57.8	21.6	58.6	0.119	11366			88
389	34435	5	TLP	805	2017-08-16-15-52-32	0	2	x	-15	0	58.5	21.6	57.8	21.6	58.6	0.119	11366			89
390	34436	5	TLP	805	2017-08-16-15-52-34	0	2	x	-15	0	58.5	21.6	57.7	21.6	58.5	0.008	11366			90
391	34437	5	TLP	805	2017-08-16-15-52-36	0	2	x	-15	0	58.5	21.6	57.8	21.6	58.6	0.119	11366	Last10	Here	91
392	34438	5	TLP	805	2017-08-16-15-52-38	0	2	x	-15	0	58.5	21.6	57.8	21.6	58.6	0.119	11366	Last10	Here	92
393	34439	5	TLP	805	2017-08-16-15-52-40	0	2	x	-15	0	58.5	21.6	57.8	21.6	58.6	0.119	11366	Last10	Here	93
394	34440	5	TLP	805	2017-08-16-15-52-42	0	2	x	-15	0	58.5	21.6	57.8	21.6	58.6	0.119	11366	Last10	Here	94
395	34441	5	TLP	805	2017-08-16-15-52-44	0	2	x	-15	0	58.5	21.6	57.8	21.6	58.6	0.119	11366	Last10	Here	95
396	34442	5	TLP	805	2017-08-16-15-52-46	0	2	x	-15	0	58.5	21.6	57.8	21.6	58.6	0.119	11366	Last10	Here	96
397	34443	5	TLP	805	2017-08-16-15-52-48	0	2	x	-15	0	58.5	21.6	57.8	21.6	58.6	0.119	11366	Last10	Here	97
398	34444	5	TLP	805	2017-08-16-15-52-50	0	2	x	-15	0	58.5	21.6	57.7	21.6	58.5	0.008	11366	Last10	Here	98
399	34445	5	TLP	805	2017-08-16-15-52-52	0	2	x	-15	0	58.5	21.6	57.8	21.6	58.6	0.119	11366	Last10	Here	99
400	34446	5	TLP	805	2017-08-16-15-52-54	0	2	x	-15	0	58.5	21.6	57.8	21.6	58.6	0.119	11366	Last10	Here	100
401	34447	5	TLP	805	2017-08-16-15-53-26	0	2	x	-10	0	58.5	21.6	57.8	21.6	58.6	0.119	11367	First10	Here	1
402	34448	5	TLP	805	2017-08-16-15-53-28	0	2	x	-10	0	58.5	21.6	57.8	21.6	58.6	0.119	11367	First10	Here	2
403	34449	5	TLP	805	2017-08-16-15-53-30	0	2	x	-10	0	58.6	21.7	57.8	21.6	58.6	0.019	11367	First10	Here	3
404	34450	5	TLP	805	2017-08-16-15-53-32	0	2	x	-10	0	58.6	21.7	57.8	21.6	58.6	0.019	11367	First10	Here	4
405	34451	5	TLP	805	2017-08-16-15-53-34	0	2	x	-10	0	58.5	21.6	57.8	21.6	58.6	0.119	11367	First10	Here	5
406	34452	5	TLP	805	2017-08-16-15-53-36	0	2	x	-10	0	58.5	21.6	57.8	21.6	58.6	0.119	11367	First10	Here	6
407	34453	5	TLP	805	2017-08-16-15-53-38	0	2	x	-10	0	58.5	21.6	57.8	21.6	58.6	0.119	11367	First10	Here	7
408	34454	5	TLP	805	2017-08-16-15-53-40	0	2	x	-10	0	58.5	21.6	57.8	21.6	58.6	0.119	11367	First10	Here	8
409	34455	5	TLP	805	2017-08-16-15-53-42	0	2	x	-10	0	58.5	21.6	57.8	21.6	58.6	0.119	11367	First10	Here	9
410	34456	5	TLP	805	2017-08-16-15-53-44	0	2	x	-10	0	58.5	21.6	57.8	21.6	58.6	0.119	11367	First10	Here	10
411	34457	5	TLP	805	2017-08-16-15-53-46	0	2	x	-10	0	58.5	21.6	57.8	21.6	58.6	0.119	11367			11
412	34458	5	TLP	805	2017-08-16-15-53-48	0	2	x	-10	0	58.5	21.6	57.8	21.6	58.6	0.119	11367			12
413	34459	5	TLP	805	2017-08-16-15-53-50	0	2	x	-10	0	58.5	21.6	57.8	21.6	58.6	0.119	11367			13
414	34460	5	TLP	805	2017-08-16-15-53-52	0	2	x	-10	0	58.5	21.6	57.8	21.6	58.6	0.119	11367			14
415	34461	5	TLP	805	2017-08-16-15-53-54	0	2	x	-10	0	58.5	21.6	57.8	21.6	58.6	0.119	11367			15
416	34462	5	TLP	805	2017-08-16-15-53-56	0	2	x	-10	0	58.5	21.6	57.8	21.6	58.6	0.119	11367			16
417	34463	5	TLP	805	2017-08-16-15-53-58	0	2	x	-10	0	58.5	21.6	57.8	21.6	58.6	0.119	11367			17
418	34464	5	TLP	805	2017-08-16-15-54-00	0	2	x	-10	0	58.5	21.6	57.8	21.6	58.6	0.119	11367			18
419	34465	5	TLP	805	2017-08-16-15-54-02	0	2	x	-10	0	58.5	21.6	57.8	21.6	58.6	0.119	11367			19
420	34466	5	TLP	805	2017-08-16-15-54-04	0	2	x	-10	0	58.5	21.6	57.8	21.6	58.6	0.119	11367			20
421	34467	5	TLP	805	2017-08-16-15-54-06	0	2	x	-10	0	58.5	21.6	57.8	21.6	58.6	0.119	11367			21
422	34468	5	TLP	805	2017-08-16-15-54-08	0	2	x	-10	0	58.5	21.6	57.8	21.6	58.6	0.119	11367			22
423	34469	5	TLP	805	2017-08-16-15-54-10	0	2	x	-10	0	58.5	21.6	57.8	21.6	58.6	0.119	11367			23
424	34470	5	TLP	805	2017-08-16-15-54-12	0	2	x	-10	0	58.5	21.6	57.8	21.6	58.6	0.119	11367			24
425	34471	5	TLP	805	2017-08-16-15-54-14	0	2	x	-10	0	58.5	21.6	57.8	21.6	58.6	0.119	11367			25
426	34472	5	TLP	805	2017-08-16-15-54-16	0	2	x	-10	0	58.5	21.6	57.8	21.6	58.6	0.119	11367			26
427	34473	5	TLP	805	2017-08-16-15-54-18	0	2	x	-10	0	58.5	21.6	57.8	21.6	58.6	0.119	11367			27
428	34474	5	TLP	805	2017-08-16-15-54-20	0	2	x	-10	0	58.5	21.6	57.8	21.6	58.6	0.119	11367			28
429	34475	5	TLP	805	2017-08-16-15-54-22	0	2	x	-10	0	58.5	21.6	57.8	21.6	58.6	0.119	11367			29
430	34476	5	TLP	805	2017-08-16-15-54-24	0	2	x	-10	0	58.5	21.6	57.8	21.6	58.6	0.119	11367			30
431	34477	5	TLP	805	2017-08-16-15-54-26	0	2	x	-10	0	58.5	21.6	57.8	21.6	58.6	0.119	11367			31
432	34478	5	TLP	805	2017-08-16-15-54-28	0	2	x	-10	0	58.5	21.6	57.8	21.6	58.6	0.119	11367			32
433	34479	5	TLP	805	2017-08-16-15-54-30	0	2	x	-10	0	58.5	21.6	57.8	21.6	58.6	0.119	11367			33
434	34480	5	TLP	805	2017-08-16-15-54-32	0	2	x	-10	0	58.5	21.6	57.8	21.6	58.6	0.119	11367			34
435	34481	5	TLP	805	2017-08-16-15-54-34	0	2	x	-10	0	58.5	21.6	57.8	21.6	58.6	0.119	11367			35
436	34482	5	TLP	805	2017-08-16-15-54-36	0	2	x	-10	0	58.5	21.6	57.8	21.6	58.6	0.119	11367			36
437	34483	5	TLP	805	2017-08-16-15-54-38	0	2	x	-10	0	58.5	21.6	57.8	21.6	58.6	0.119	11367			37
438	34484	5	TLP	805	2017-08-16-15-54-40	0	2	x	-10	0	58.5	21.6	57.8	21.6	58.6	0.119	11367			38
439	34485	5	TLP	805	2017-08-16-15-54-42	0	2	x	-10	0	58.5	21.6	57.8	21.6	58.6	0.119	11367			39
440	34486	5	TLP	805	2017-08-16-15-54-44	0	2	x	-10	0	58.5	21.6	57.8	21.6	58.6	0.119	11367			40
441	34487	5	TLP	805	2017-08-16-15-54-46	0	2	x	-10	0	58.5	21.6	57.8	21.6	58.6	0.119	11367			41
442	34488	5	TLP	805	2017-08-16-15-54-48	0	2	x	-10	0	58.5	21.6	57.8	21.6	58.6	0.119	11367			42
443	34489	5	TLP	805	2017-08-16-15-54-50	0	2	x	-10	0	58.5	21.6	57.8	21.6	58.6	0.119	11367			43
444	34490	5	TLP	805	2017-08-16-15-54-52	0	2	x	-10	0	58.5	21.6	57.8	21.6	58.6	0.119	11367			44
445	34491	5	TLP	805	2017-08-16-15-54-54	0	2	x	-10	0	58.5	21.6	57.8	21.6	58.6	0.119	11367			45
446	34492	5	TLP	805	2017-08-16-15-54-56	0	2	x	-10	0	58.5	21.6	57.8	21.6	58.6	0.119	11367			46
447	34493	5	TLP	805	2017-08-16-15-54-58	0	2	x	-10	0	58.5	21.6	57.8	21.6	58.6	0.119	11367			47
448	34494	5	TLP	805	2017-08-16-15-55-00	0	2	x	-10	0	58.5	21.6	57.8	21.6	58.6	0.119	11367			48
449	34495	5	TLP	805	2017-08-16-15-55-02	0	2	x	-10	0	58.5	21.6	57.8	21.6	58.6	0.119	11367			49
450	34496	5	TLP	805	2017-08-16-15-55-04	0	2	x	-10	0	58.5	21.6	57.8	21.6	58.6	0.119	11367			50
451	34497	5	TLP	805	2017-08-16-15-55-06	0	2	x	-10	0	58.5	21.6	57.8	21.6	58.6	0.119	11367			51
452	34498	5	TLP	805	2017-08-16-15-55-08	0	2	x	-10	0	58.5	21.6	57.8	21.6	58.6	0.119	11367			52
453	34499	5	TLP	805	2017-08-16-15-55-10	0	2	x	-10	0	58.5	21.6	57.8	21.6	58.6	0.119	11367			53
454	34500	5	TLP	805	2017-08-16-15-55-12	0	2	x	-10	0	58.5	21.6	57.8	21.6	58.6	0.119	11367			54
455	34501	5	TLP	805	2017-08-16-15-55-14	0	2	x	-10	0	58.5	21.6	57.8	21.6	58.6	0.119	11367			55
456	34502	5	TLP	805	2017-08-16-15-55-16	0	2	x	-10	0	58.5	21.6	57.8	21.6	58.6	0.119	11367			56
457	34503	5	TLP	805	2017-08-16-15-55-18	0	2	x	-10	0	58.5	21.6	57.8	21.6	58.6	0.119	11367			57
458	34504	5	TLP	805	2017-08-16-15-55-20	0	2	x	-10	0	58.5	21.6	57.9	21.6	58.7	0.23	11367			58
459	34505	5	TLP	805	2017-08-16-15-55-22	0	2	x	-10	0	58.5	21.6	57.8	21.6	58.6	0.119	11367			59
460	34506	5	TLP	805	2017-08-16-15-55-24	0	2	x	-10	0	58.5	21.6	57.8	21.6	58.6	0.119	11367			60
461	34507	5	TLP	805	2017-08-16-15-55-26	0	2	x	-10	0	58.5	21.6	57.8	21.6	58.6	0.119	11367			61
462	34508	5	TLP	805	2017-08-16-15-55-28	0	2	x	-10	0	58.5	21.6	57.8	21.6	58.6	0.119	11367			62
463	34509	5	TLP	805	2017-08-16-15-55-30	0	2	x	-10	0	58.5	21.6	57.8	21.6	58.6	0.119	11367			63
464	34510	5	TLP	805	2017-08-16-15-55-32	0	2	x	-10	0	58.5	21.6	57.8	21.6	58.6	0.119	11367			64
465	34511	5	TLP	805	2017-08-16-15-55-34	0	2	x	-10	0	58.5	21.6	57.8	21.6	58.6	0.119	11367			65
466	34512	5	TLP	805	2017-08-16-15-55-36	0	2	x	-10	0	58.5	21.6	57.8	21.6	58.6	0.119	11367			66
467	34513	5	TLP	805	2017-08-16-15-55-38	0	2	x	-10	0	58.5	21.6	57.8	21.6	58.6	0.119	11367			67
468	34514	5	TLP	805	2017-08-16-15-55-40	0	2	x	-10	0	58.5	21.6	57.8	21.6	58.6	0.119	11367			68
469	34515	5	TLP	805	2017-08-16-15-55-42	0	2	x	-10	0	58.5	21.6	57.8	21.6	58.6	0.119	11367			69
470	34516	5	TLP	805	2017-08-16-15-55-44	0	2	x	-10	0	58.6	21.7	57.8	21.6	58.6	0.019	11367			70
471	34517	5	TLP	805	2017-08-16-15-55-46	0	2	x	-10	0	58.5	21.6	57.8	21.6	58.6	0.119	11367			71
472	34518	5	TLP	805	2017-08-16-15-55-48	0	2	x	-10	0	58.5	21.6	57.8	21.6	58.6	0.119	11367			72
473	34519	5	TLP	805	2017-08-16-15-55-50	0	2	x	-10	0	58.5	21.6	57.8	21.6	58.6	0.119	11367			73
474	34520	5	TLP	805	2017-08-16-15-55-52	0	2	x	-10	0	58.5	21.6	57.8	21.6	58.6	0.119	11367			74
475	34521	5	TLP	805	2017-08-16-15-55-54	0	2	x	-10	0	58.5	21.6	57.8	21.6	58.6	0.119	11367			75
476	34522	5	TLP	805	2017-08-16-15-55-56	0	2	x	-10	0	58.5	21.6	57.8	21.6	58.6	0.119	11367			76
477	34523	5	TLP	805	2017-08-16-15-55-58	0	2	x	-10	0	58.5	21.6	57.8	21.6	58.6	0.119	11367			77
478	34524	5	TLP	805	2017-08-16-15-56-00	0	2	x	-10	0	58.5	21.6	57.8	21.6	58.6	0.119	11367			78
479	34525	5	TLP	805	2017-08-16-15-56-02	0	2	x	-10	0	58.5	21.6	57.8	21.6	58.6	0.119	11367			79
480	34526	5	TLP	805	2017-08-16-15-56-04	0	2	x	-10	0	58.5	21.6	57.8	21.6	58.6	0.119	11367			80
481	34527	5	TLP	805	2017-08-16-15-56-06	0	2	x	-10	0	58.5	21.6	57.8	21.6	58.6	0.119	11367			81
482	34528	5	TLP	805	2017-08-16-15-56-08	0	2	x	-10	0	58.5	21.6	57.8	21.6	58.6	0.119	11367			82
483	34529	5	TLP	805	2017-08-16-15-56-10	0	2	x	-10	0	58.5	21.6	57.8	21.6	58.6	0.119	11367			83
484	34530	5	TLP	805	2017-08-16-15-56-12	0	2	x	-10	0	58.5	21.6	57.8	21.6	58.6	0.119	11367			84
485	34531	5	TLP	805	2017-08-16-15-56-14	0	2	x	-10	0	58.5	21.6	57.8	21.6	58.6	0.119	11367			85
486	34532	5	TLP	805	2017-08-16-15-56-16	0	2	x	-10	0	58.5	21.6	57.8	21.6	58.6	0.119	11367			86
487	34533	5	TLP	805	2017-08-16-15-56-18	0	2	x	-10	0	58.5	21.6	57.8	21.6	58.6	0.119	11367			87
488	34534	5	TLP	805	2017-08-16-15-56-20	0	2	x	-10	0	58.5	21.6	57.8	21.6	58.6	0.119	11367			88
489	34535	5	TLP	805	2017-08-16-15-56-22	0	2	x	-10	0	58.5	21.6	57.8	21.6	58.6	0.119	11367			89
490	34536	5	TLP	805	2017-08-16-15-56-24	0	2	x	-10	0	58.5	21.6	57.8	21.6	58.6	0.119	11367			90
491	34537	5	TLP	805	2017-08-16-15-56-27	0	2	x	-10	0	58.5	21.6	57.8	21.6	58.6	0.119	11367	Last10	Here	91
492	34538	5	TLP	805	2017-08-16-15-56-29	0	2	x	-10	0	58.5	21.6	57.8	21.6	58.6	0.119	11367	Last10	Here	92
493	34539	5	TLP	805	2017-08-16-15-56-31	0	2	x	-10	0	58.5	21.6	57.8	21.6	58.6	0.119	11367	Last10	Here	93
494	34540	5	TLP	805	2017-08-16-15-56-33	0	2	x	-10	0	58.5	21.6	57.8	21.6	58.6	0.119	11367	Last10	Here	94
495	34541	5	TLP	805	2017-08-16-15-56-35	0	2	x	-10	0	58.5	21.6	57.8	21.6	58.6	0.119	11367	Last10	Here	95
496	34542	5	TLP	805	2017-08-16-15-56-37	0	2	x	-10	0	58.5	21.6	57.8	21.6	58.6	0.119	11367	Last10	Here	96
497	34543	5	TLP	805	2017-08-16-15-56-39	0	2	x	-10	0	58.5	21.6	57.8	21.6	58.6	0.119	11367	Last10	Here	97
498	34544	5	TLP	805	2017-08-16-15-56-41	0	2	x	-10	0	58.5	21.6	57.8	21.6	58.6	0.119	11367	Last10	Here	98
499	34545	5	TLP	805	2017-08-16-15-56-43	0	2	x	-10	0	58.5	21.6	57.8	21.6	58.6	0.119	11367	Last10	Here	99
500	34546	5	TLP	805	2017-08-16-15-56-45	0	2	x	-10	0	58.5	21.6	57.8	21.6	58.6	0.119	11367	Last10	Here	100
501	34547	5	TLP	805	2017-08-16-15-57-17	0	2	x	-5	0	58.5	21.6	57.9	21.6	58.7	0.23	11368	First10	Here	1
502	34548	5	TLP	805	2017-08-16-15-57-19	0	2	x	-5	0	58.5	21.6	57.8	21.6	58.6	0.119	11368	First10	Here	2
503	34549	5	TLP	805	2017-08-16-15-57-21	0	2	x	-5	0	58.5	21.6	57.8	21.6	58.6	0.119	11368	First10	Here	3
504	34550	5	TLP	805	2017-08-16-15-57-23	0	2	x	-5	0	58.5	21.6	57.8	21.6	58.6	0.119	11368	First10	Here	4
505	34551	5	TLP	805	2017-08-16-15-57-25	0	2	x	-5	0	58.5	21.6	57.8	21.6	58.6	0.119	11368	First10	Here	5
506	34552	5	TLP	805	2017-08-16-15-57-27	0	2	x	-5	0	58.5	21.6	57.8	21.6	58.6	0.119	11368	First10	Here	6
507	34553	5	TLP	805	2017-08-16-15-57-29	0	2	x	-5	0	58.5	21.6	57.8	21.6	58.6	0.119	11368	First10	Here	7
508	34554	5	TLP	805	2017-08-16-15-57-31	0	2	x	-5	0	58.5	21.6	57.8	21.6	58.6	0.119	11368	First10	Here	8
509	34555	5	TLP	805	2017-08-16-15-57-33	0	2	x	-5	0	58.5	21.6	57.8	21.6	58.6	0.119	11368	First10	Here	9
510	34556	5	TLP	805	2017-08-16-15-57-35	0	2	x	-5	0	58.5	21.6	57.8	21.6	58.6	0.119	11368	First10	Here	10
511	34557	5	TLP	805	2017-08-16-15-57-37	0	2	x	-5	0	58.5	21.6	57.8	21.6	58.6	0.119	11368			11
512	34558	5	TLP	805	2017-08-16-15-57-39	0	2	x	-5	0	58.5	21.6	57.8	21.6	58.6	0.119	11368			12
513	34559	5	TLP	805	2017-08-16-15-57-41	0	2	x	-5	0	58.5	21.6	57.9	21.6	58.7	0.23	11368			13
514	34560	5	TLP	805	2017-08-16-15-57-43	0	2	x	-5	0	58.5	21.6	57.8	21.6	58.6	0.119	11368			14
515	34561	5	TLP	805	2017-08-16-15-57-45	0	2	x	-5	0	58.5	21.6	57.8	21.6	58.6	0.119	11368			15
516	34562	5	TLP	805	2017-08-16-15-57-47	0	2	x	-5	0	58.5	21.6	57.8	21.6	58.6	0.119	11368			16
517	34563	5	TLP	805	2017-08-16-15-57-49	0	2	x	-5	0	58.5	21.6	57.8	21.6	58.6	0.119	11368			17
518	34564	5	TLP	805	2017-08-16-15-57-51	0	2	x	-5	0	58.5	21.6	57.8	21.6	58.6	0.119	11368			18
519	34565	5	TLP	805	2017-08-16-15-57-53	0	2	x	-5	0	58.5	21.6	57.8	21.6	58.6	0.119	11368			19
520	34566	5	TLP	805	2017-08-16-15-57-55	0	2	x	-5	0	58.5	21.6	57.9	21.6	58.7	0.23	11368			20
521	34567	5	TLP	805	2017-08-16-15-57-57	0	2	x	-5	0	58.5	21.6	57.8	21.6	58.6	0.119	11368			21
522	34568	5	TLP	805	2017-08-16-15-57-59	0	2	x	-5	0	58.5	21.6	57.9	21.6	58.7	0.23	11368			22
523	34569	5	TLP	805	2017-08-16-15-58-01	0	2	x	-5	0	58.5	21.6	57.8	21.6	58.6	0.119	11368			23
524	34570	5	TLP	805	2017-08-16-15-58-03	0	2	x	-5	0	58.5	21.6	57.8	21.6	58.6	0.119	11368			24
525	34571	5	TLP	805	2017-08-16-15-58-05	0	2	x	-5	0	58.5	21.6	57.8	21.6	58.6	0.119	11368			25
526	34572	5	TLP	805	2017-08-16-15-58-07	0	2	x	-5	0	58.5	21.6	57.8	21.6	58.6	0.119	11368			26
527	34573	5	TLP	805	2017-08-16-15-58-09	0	2	x	-5	0	58.5	21.6	57.8	21.6	58.6	0.119	11368			27
528	34574	5	TLP	805	2017-08-16-15-58-11	0	2	x	-5	0	58.6	21.6	57.8	21.6	58.6	0.019	11368			28
529	34575	5	TLP	805	2017-08-16-15-58-13	0	2	x	-5	0	58.6	21.6	57.8	21.6	58.6	0.019	11368			29
530	34576	5	TLP	805	2017-08-16-15-58-15	0	2	x	-5	0	58.5	21.6	57.8	21.6	58.6	0.119	11368			30
531	34577	5	TLP	805	2017-08-16-15-58-17	0	2	x	-5	0	58.6	21.6	57.8	21.6	58.6	0.019	11368			31
532	34578	5	TLP	805	2017-08-16-15-58-19	0	2	x	-5	0	58.5	21.6	57.8	21.6	58.6	0.119	11368			32
533	34579	5	TLP	805	2017-08-16-15-58-21	0	2	x	-5	0	58.6	21.6	57.8	21.6	58.6	0.019	11368			33
534	34580	5	TLP	805	2017-08-16-15-58-23	0	2	x	-5	0	58.5	21.6	57.9	21.6	58.7	0.23	11368			34
535	34581	5	TLP	805	2017-08-16-15-58-25	0	2	x	-5	0	58.5	21.6	57.8	21.6	58.6	0.119	11368			35
536	34582	5	TLP	805	2017-08-16-15-58-27	0	2	x	-5	0	58.5	21.6	57.9	21.6	58.7	0.23	11368			36
537	34583	5	TLP	805	2017-08-16-15-58-29	0	2	x	-5	0	58.6	21.6	57.8	21.6	58.6	0.019	11368			37
538	34584	5	TLP	805	2017-08-16-15-58-31	0	2	x	-5	0	58.5	21.6	57.8	21.6	58.6	0.119	11368			38
539	34585	5	TLP	805	2017-08-16-15-58-33	0	2	x	-5	0	58.5	21.6	57.8	21.6	58.6	0.119	11368			39
540	34586	5	TLP	805	2017-08-16-15-58-35	0	2	x	-5	0	58.6	21.6	57.8	21.6	58.6	0.019	11368			40
541	34587	5	TLP	805	2017-08-16-15-58-37	0	2	x	-5	0	58.6	21.6	57.8	21.6	58.6	0.019	11368			41
542	34588	5	TLP	805	2017-08-16-15-58-39	0	2	x	-5	0	58.5	21.6	57.9	21.6	58.7	0.23	11368			42
543	34589	5	TLP	805	2017-08-16-15-58-41	0	2	x	-5	0	58.6	21.6	57.9	21.6	58.7	0.13	11368			43
544	34590	5	TLP	805	2017-08-16-15-58-43	0	2	x	-5	0	58.6	21.6	57.8	21.6	58.6	0.019	11368			44
545	34591	5	TLP	805	2017-08-16-15-58-45	0	2	x	-5	0	58.6	21.6	57.8	21.6	58.6	0.019	11368			45
546	34592	5	TLP	805	2017-08-16-15-58-47	0	2	x	-5	0	58.6	21.6	57.8	21.6	58.6	0.019	11368			46
547	34593	5	TLP	805	2017-08-16-15-58-49	0	2	x	-5	0	58.5	21.6	57.8	21.6	58.6	0.119	11368			47
548	34594	5	TLP	805	2017-08-16-15-58-51	0	2	x	-5	0	58.5	21.6	57.9	21.6	58.7	0.23	11368			48
549	34595	5	TLP	805	2017-08-16-15-58-53	0	2	x	-5	0	58.5	21.6	57.8	21.6	58.6	0.119	11368			49
550	34596	5	TLP	805	2017-08-16-15-58-55	0	2	x	-5	0	58.5	21.6	57.8	21.6	58.6	0.119	11368			50
551	34597	5	TLP	805	2017-08-16-15-58-57	0	2	x	-5	0	58.5	21.6	57.8	21.6	58.6	0.119	11368			51
552	34598	5	TLP	805	2017-08-16-15-58-59	0	2	x	-5	0	58.5	21.6	57.8	21.6	58.6	0.119	11368			52
553	34599	5	TLP	805	2017-08-16-15-59-01	0	2	x	-5	0	58.5	21.6	57.8	21.6	58.6	0.119	11368			53
554	34600	5	TLP	805	2017-08-16-15-59-03	0	2	x	-5	0	58.5	21.6	57.8	21.6	58.6	0.119	11368			54
555	34601	5	TLP	805	2017-08-16-15-59-05	0	2	x	-5	0	58.5	21.6	57.8	21.6	58.6	0.119	11368			55
556	34602	5	TLP	805	2017-08-16-15-59-07	0	2	x	-5	0	58.5	21.6	57.8	21.6	58.6	0.119	11368			56
557	34603	5	TLP	805	2017-08-16-15-59-09	0	2	x	-5	0	58.5	21.6	57.8	21.6	58.6	0.119	11368			57
558	34604	5	TLP	805	2017-08-16-15-59-11	0	2	x	-5	0	58.5	21.6	57.8	21.6	58.6	0.119	11368			58
559	34605	5	TLP	805	2017-08-16-15-59-13	0	2	x	-5	0	58.5	21.6	57.8	21.6	58.6	0.119	11368			59
560	34606	5	TLP	805	2017-08-16-15-59-15	0	2	x	-5	0	58.5	21.6	57.8	21.6	58.6	0.119	11368			60
561	34607	5	TLP	805	2017-08-16-15-59-17	0	2	x	-5	0	58.5	21.6	57.8	21.6	58.6	0.119	11368			61
562	34608	5	TLP	805	2017-08-16-15-59-19	0	2	x	-5	0	58.5	21.6	57.8	21.6	58.6	0.119	11368			62
563	34609	5	TLP	805	2017-08-16-15-59-21	0	2	x	-5	0	58.5	21.6	57.8	21.6	58.6	0.119	11368			63
564	34610	5	TLP	805	2017-08-16-15-59-23	0	2	x	-5	0	58.5	21.6	57.8	21.6	58.6	0.119	11368			64
565	34611	5	TLP	805	2017-08-16-15-59-25	0	2	x	-5	0	58.5	21.6	57.8	21.6	58.6	0.119	11368			65
566	34612	5	TLP	805	2017-08-16-15-59-27	0	2	x	-5	0	58.5	21.6	57.8	21.6	58.6	0.119	11368			66
567	34613	5	TLP	805	2017-08-16-15-59-29	0	2	x	-5	0	58.6	21.7	57.8	21.6	58.6	0.019	11368			67
568	34614	5	TLP	805	2017-08-16-15-59-31	0	2	x	-5	0	58.5	21.6	57.8	21.6	58.6	0.119	11368			68
569	34615	5	TLP	805	2017-08-16-15-59-33	0	2	x	-5	0	58.5	21.6	57.8	21.6	58.6	0.119	11368			69
570	34616	5	TLP	805	2017-08-16-15-59-35	0	2	x	-5	0	58.5	21.6	57.8	21.6	58.6	0.119	11368			70
571	34617	5	TLP	805	2017-08-16-15-59-37	0	2	x	-5	0	58.5	21.6	57.8	21.6	58.6	0.119	11368			71
572	34618	5	TLP	805	2017-08-16-15-59-39	0	2	x	-5	0	58.5	21.6	57.8	21.6	58.6	0.119	11368			72
573	34619	5	TLP	805	2017-08-16-15-59-41	0	2	x	-5	0	58.5	21.6	57.8	21.6	58.6	0.119	11368			73
574	34620	5	TLP	805	2017-08-16-15-59-43	0	2	x	-5	0	58.5	21.6	57.8	21.6	58.6	0.119	11368			74
575	34621	5	TLP	805	2017-08-16-15-59-45	0	2	x	-5	0	58.5	21.6	57.8	21.6	58.6	0.119	11368			75
576	34622	5	TLP	805	2017-08-16-15-59-47	0	2	x	-5	0	58.5	21.6	57.8	21.6	58.6	0.119	11368			76
577	34623	5	TLP	805	2017-08-16-15-59-49	0	2	x	-5	0	58.5	21.6	57.8	21.6	58.6	0.119	11368			77
578	34624	5	TLP	805	2017-08-16-15-59-51	0	2	x	-5	0	58.5	21.6	57.8	21.6	58.6	0.119	11368			78
579	34625	5	TLP	805	2017-08-16-15-59-53	0	2	x	-5	0	58.5	21.6	57.8	21.6	58.6	0.119	11368			79
580	34626	5	TLP	805	2017-08-16-15-59-55	0	2	x	-5	0	58.5	21.6	57.8	21.6	58.6	0.119	11368			80
581	34627	5	TLP	805	2017-08-16-15-59-57	0	2	x	-5	0	58.5	21.6	57.8	21.6	58.6	0.119	11368			81
582	34628	5	TLP	805	2017-08-16-15-59-59	0	2	x	-5	0	58.4	21.6	57.7	21.6	58.5	0.108	11368			82
583	34629	5	TLP	805	2017-08-16-16-00-01	0	2	x	-5	0	58.4	21.6	57.8	21.6	58.6	0.219	11368			83
584	34630	5	TLP	805	2017-08-16-16-00-03	0	2	x	-5	0	58.4	21.6	57.8	21.6	58.6	0.219	11368			84
585	34631	5	TLP	805	2017-08-16-16-00-05	0	2	x	-5	0	58.4	21.6	57.8	21.6	58.6	0.219	11368			85
586	34632	5	TLP	805	2017-08-16-16-00-07	0	2	x	-5	0	58.4	21.6	57.8	21.6	58.6	0.219	11368			86
587	34633	5	TLP	805	2017-08-16-16-00-09	0	2	x	-5	0	58.5	21.6	57.8	21.6	58.6	0.119	11368			87
588	34634	5	TLP	805	2017-08-16-16-00-11	0	2	x	-5	0	58.4	21.6	57.8	21.6	58.6	0.219	11368			88
589	34635	5	TLP	805	2017-08-16-16-00-13	0	2	x	-5	0	58.4	21.6	57.8	21.6	58.6	0.219	11368			89
590	34636	5	TLP	805	2017-08-16-16-00-15	0	2	x	-5	0	58.4	21.6	57.7	21.6	58.5	0.108	11368			90
591	34637	5	TLP	805	2017-08-16-16-00-17	0	2	x	-5	0	58.4	21.6	57.8	21.6	58.6	0.219	11368	Last10	Here	91
592	34638	5	TLP	805	2017-08-16-16-00-19	0	2	x	-5	0	58.4	21.6	57.8	21.6	58.6	0.219	11368	Last10	Here	92
593	34639	5	TLP	805	2017-08-16-16-00-21	0	2	x	-5	0	58.4	21.6	57.7	21.6	58.5	0.108	11368	Last10	Here	93
594	34640	5	TLP	805	2017-08-16-16-00-23	0	2	x	-5	0	58.4	21.6	57.8	21.6	58.6	0.219	11368	Last10	Here	94
595	34641	5	TLP	805	2017-08-16-16-00-25	0	2	x	-5	0	58.4	21.6	57.8	21.6	58.6	0.219	11368	Last10	Here	95
596	34642	5	TLP	805	2017-08-16-16-00-27	0	2	x	-5	0	58.4	21.6	57.8	21.6	58.6	0.219	11368	Last10	Here	96
597	34643	5	TLP	805	2017-08-16-16-00-29	0	2	x	-5	0	58.4	21.6	57.7	21.6	58.5	0.108	11368	Last10	Here	97
598	34644	5	TLP	805	2017-08-16-16-00-31	0	2	x	-5	0	58.4	21.6	57.7	21.6	58.5	0.108	11368	Last10	Here	98
599	34645	5	TLP	805	2017-08-16-16-00-33	0	2	x	-5	0	58.4	21.6	57.7	21.6	58.5	0.108	11368	Last10	Here	99
600	34646	5	TLP	805	2017-08-16-16-00-35	0	2	x	-5	0	58.4	21.6	57.7	21.6	58.5	0.108	11368	Last10	Here	100
601	34647	5	TLP	805	2017-08-16-16-01-07	0	2	x	0	0	58.3	21.6	57.7	21.6	58.5	0.208	11369	First10	Here	1
602	34648	5	TLP	805	2017-08-16-16-01-09	0	2	x	0	0	58.3	21.6	57.7	21.6	58.5	0.208	11369	First10	Here	2
603	34649	5	TLP	805	2017-08-16-16-01-11	0	2	x	0	0	58.3	21.6	57.7	21.6	58.5	0.208	11369	First10	Here	3
604	34650	5	TLP	805	2017-08-16-16-01-13	0	2	x	0	0	58.3	21.6	57.7	21.6	58.5	0.208	11369	First10	Here	4
605	34651	5	TLP	805	2017-08-16-16-01-15	0	2	x	0	0	58.3	21.6	57.7	21.6	58.5	0.208	11369	First10	Here	5
606	34652	5	TLP	805	2017-08-16-16-01-17	0	2	x	0	0	58.3	21.6	57.7	21.6	58.5	0.208	11369	First10	Here	6
607	34653	5	TLP	805	2017-08-16-16-01-19	0	2	x	0	0	58.3	21.6	57.7	21.6	58.5	0.208	11369	First10	Here	7
608	34654	5	TLP	805	2017-08-16-16-01-21	0	2	x	0	0	58.3	21.6	57.7	21.6	58.5	0.208	11369	First10	Here	8
609	34655	5	TLP	805	2017-08-16-16-01-23	0	2	x	0	0	58.3	21.6	57.7	21.6	58.5	0.208	11369	First10	Here	9
610	34656	5	TLP	805	2017-08-16-16-01-25	0	2	x	0	0	58.4	21.6	57.7	21.6	58.5	0.108	11369	First10	Here	10
611	34657	5	TLP	805	2017-08-16-16-01-27	0	2	x	0	0	58.3	21.6	57.7	21.6	58.5	0.208	11369			11
612	34658	5	TLP	805	2017-08-16-16-01-29	0	2	x	0	0	58.3	21.6	57.7	21.6	58.5	0.208	11369			12
613	34659	5	TLP	805	2017-08-16-16-01-31	0	2	x	0	0	58.3	21.6	57.7	21.6	58.5	0.208	11369			13
614	34660	5	TLP	805	2017-08-16-16-01-33	0	2	x	0	0	58.3	21.6	57.7	21.6	58.5	0.208	11369			14
615	34661	5	TLP	805	2017-08-16-16-01-35	0	2	x	0	0	58.3	21.6	57.7	21.6	58.5	0.208	11369			15
616	34662	5	TLP	805	2017-08-16-16-01-37	0	2	x	0	0	58.3	21.6	57.7	21.6	58.5	0.208	11369			16
617	34663	5	TLP	805	2017-08-16-16-01-39	0	2	x	0	0	58.3	21.6	57.7	21.6	58.5	0.208	11369			17
618	34664	5	TLP	805	2017-08-16-16-01-41	0	2	x	0	0	58.3	21.6	57.7	21.6	58.5	0.208	11369			18
619	34665	5	TLP	805	2017-08-16-16-01-44	0	2	x	0	0	58.3	21.6	57.6	21.6	58.4	0.096	11369			19
620	34666	5	TLP	805	2017-08-16-16-01-46	0	2	x	0	0	58.3	21.6	57.6	21.6	58.4	0.096	11369			20
621	34667	5	TLP	805	2017-08-16-16-01-48	0	2	x	0	0	58.3	21.6	57.6	21.6	58.4	0.096	11369			21
622	34668	5	TLP	805	2017-08-16-16-01-50	0	2	x	0	0	58.3	21.6	57.6	21.6	58.4	0.096	11369			22
623	34669	5	TLP	805	2017-08-16-16-01-52	0	2	x	0	0	58.3	21.6	57.6	21.6	58.4	0.096	11369			23
624	34670	5	TLP	805	2017-08-16-16-01-54	0	2	x	0	0	58.3	21.6	57.6	21.6	58.4	0.096	11369			24
625	34671	5	TLP	805	2017-08-16-16-01-56	0	2	x	0	0	58.3	21.6	57.6	21.6	58.4	0.096	11369			25
626	34672	5	TLP	805	2017-08-16-16-01-58	0	2	x	0	0	58.3	21.6	57.6	21.6	58.4	0.096	11369			26
627	34673	5	TLP	805	2017-08-16-16-02-00	0	2	x	0	0	58.3	21.6	57.6	21.6	58.4	0.096	11369			27
628	34674	5	TLP	805	2017-08-16-16-02-02	0	2	x	0	0	58.3	21.6	57.6	21.6	58.4	0.096	11369			28
629	34675	5	TLP	805	2017-08-16-16-02-04	0	2	x	0	0	58.3	21.6	57.6	21.6	58.4	0.096	11369			29
630	34676	5	TLP	805	2017-08-16-16-02-06	0	2	x	0	0	58.3	21.6	57.6	21.6	58.4	0.096	11369			30
631	34677	5	TLP	805	2017-08-16-16-02-08	0	2	x	0	0	58.3	21.6	57.6	21.6	58.4	0.096	11369			31
632	34678	5	TLP	805	2017-08-16-16-02-10	0	2	x	0	0	58.3	21.6	57.6	21.6	58.4	0.096	11369			32
633	34679	5	TLP	805	2017-08-16-16-02-12	0	2	x	0	0	58.3	21.6	57.6	21.6	58.4	0.096	11369			33
634	34680	5	TLP	805	2017-08-16-16-02-14	0	2	x	0	0	58.3	21.6	57.6	21.6	58.4	0.096	11369			34
635	34681	5	TLP	805	2017-08-16-16-02-16	0	2	x	0	0	58.3	21.6	57.6	21.6	58.4	0.096	11369			35
636	34682	5	TLP	805	2017-08-16-16-02-18	0	2	x	0	0	58.3	21.6	57.6	21.6	58.4	0.096	11369			36
637	34683	5	TLP	805	2017-08-16-16-02-20	0	2	x	0	0	58.3	21.6	57.6	21.6	58.4	0.096	11369			37
638	34684	5	TLP	805	2017-08-16-16-02-22	0	2	x	0	0	58.3	21.6	57.6	21.6	58.4	0.096	11369			38
639	34685	5	TLP	805	2017-08-16-16-02-24	0	2	x	0	0	58.3	21.6	57.6	21.6	58.4	0.096	11369			39
640	34686	5	TLP	805	2017-08-16-16-02-26	0	2	x	0	0	58.3	21.6	57.6	21.6	58.4	0.096	11369			40
641	34687	5	TLP	805	2017-08-16-16-02-28	0	2	x	0	0	58.2	21.6	57.6	21.6	58.4	0.196	11369			41
642	34688	5	TLP	805	2017-08-16-16-02-30	0	2	x	0	0	58.3	21.6	57.6	21.6	58.4	0.096	11369			42
643	34689	5	TLP	805	2017-08-16-16-02-32	0	2	x	0	0	58.3	21.6	57.6	21.6	58.4	0.096	11369			43
644	34690	5	TLP	805	2017-08-16-16-02-34	0	2	x	0	0	58.3	21.6	57.6	21.6	58.4	0.096	11369			44
645	34691	5	TLP	805	2017-08-16-16-02-36	0	2	x	0	0	58.2	21.6	57.6	21.6	58.4	0.196	11369			45
646	34692	5	TLP	805	2017-08-16-16-02-38	0	2	x	0	0	58.3	21.6	57.6	21.6	58.4	0.096	11369			46
647	34693	5	TLP	805	2017-08-16-16-02-40	0	2	x	0	0	58.2	21.6	57.6	21.6	58.4	0.196	11369			47
648	34694	5	TLP	805	2017-08-16-16-02-42	0	2	x	0	0	58.2	21.6	57.5	21.6	58.3	0.085	11369			48
649	34695	5	TLP	805	2017-08-16-16-02-44	0	2	x	0	0	58.2	21.6	57.5	21.6	58.3	0.085	11369			49
650	34696	5	TLP	805	2017-08-16-16-02-46	0	2	x	0	0	58.3	21.6	57.5	21.6	58.3	-0.015	11369			50
651	34697	5	TLP	805	2017-08-16-16-02-48	0	2	x	0	0	58.2	21.6	57.5	21.6	58.3	0.085	11369			51
652	34698	5	TLP	805	2017-08-16-16-02-50	0	2	x	0	0	58.2	21.6	57.5	21.6	58.3	0.085	11369			52
653	34699	5	TLP	805	2017-08-16-16-02-52	0	2	x	0	0	58.2	21.6	57.5	21.6	58.3	0.085	11369			53
654	34700	5	TLP	805	2017-08-16-16-02-54	0	2	x	0	0	58.2	21.6	57.5	21.6	58.3	0.085	11369			54
655	34701	5	TLP	805	2017-08-16-16-02-56	0	2	x	0	0	58.2	21.6	57.5	21.6	58.3	0.085	11369			55
656	34702	5	TLP	805	2017-08-16-16-02-58	0	2	x	0	0	58.2	21.6	57.5	21.6	58.3	0.085	11369			56
657	34703	5	TLP	805	2017-08-16-16-03-00	0	2	x	0	0	58.2	21.6	57.5	21.6	58.3	0.085	11369			57
658	34704	5	TLP	805	2017-08-16-16-03-02	0	2	x	0	0	58.2	21.6	57.5	21.6	58.3	0.085	11369			58
659	34705	5	TLP	805	2017-08-16-16-03-04	0	2	x	0	0	58.2	21.6	57.5	21.6	58.3	0.085	11369			59
660	34706	5	TLP	805	2017-08-16-16-03-06	0	2	x	0	0	58.2	21.6	57.5	21.6	58.3	0.085	11369			60
661	34707	5	TLP	805	2017-08-16-16-03-08	0	2	x	0	0	58.2	21.6	57.5	21.6	58.3	0.085	11369			61
662	34708	5	TLP	805	2017-08-16-16-03-10	0	2	x	0	0	58.2	21.6	57.5	21.6	58.3	0.085	11369			62
663	34709	5	TLP	805	2017-08-16-16-03-12	0	2	x	0	0	58.2	21.6	57.5	21.6	58.3	0.085	11369			63
664	34710	5	TLP	805	2017-08-16-16-03-14	0	2	x	0	0	58.2	21.6	57.5	21.6	58.3	0.085	11369			64
665	34711	5	TLP	805	2017-08-16-16-03-16	0	2	x	0	0	58.2	21.6	57.5	21.6	58.3	0.085	11369			65
666	34712	5	TLP	805	2017-08-16-16-03-18	0	2	x	0	0	58.2	21.6	57.5	21.6	58.3	0.085	11369			66
667	34713	5	TLP	805	2017-08-16-16-03-20	0	2	x	0	0	58.2	21.6	57.5	21.6	58.3	0.085	11369			67
668	34714	5	TLP	805	2017-08-16-16-03-22	0	2	x	0	0	58.2	21.6	57.5	21.6	58.3	0.085	11369			68
669	34715	5	TLP	805	2017-08-16-16-03-24	0	2	x	0	0	58.2	21.6	57.5	21.6	58.3	0.085	11369			69
670	34716	5	TLP	805	2017-08-16-16-03-26	0	2	x	0	0	58.2	21.6	57.5	21.6	58.3	0.085	11369			70
671	34717	5	TLP	805	2017-08-16-16-03-28	0	2	x	0	0	58.2	21.6	57.4	21.6	58.2	-0.026	11369			71
672	34718	5	TLP	805	2017-08-16-16-03-30	0	2	x	0	0	58.2	21.6	57.5	21.6	58.3	0.085	11369			72
673	34719	5	TLP	805	2017-08-16-16-03-32	0	2	x	0	0	58.2	21.6	57.5	21.6	58.3	0.085	11369			73
674	34720	5	TLP	805	2017-08-16-16-03-34	0	2	x	0	0	58.1	21.6	57.4	21.6	58.2	0.074	11369			74
675	34721	5	TLP	805	2017-08-16-16-03-36	0	2	x	0	0	58.2	21.6	57.4	21.6	58.2	-0.026	11369			75
676	34722	5	TLP	805	2017-08-16-16-03-38	0	2	x	0	0	58.1	21.6	57.4	21.6	58.2	0.074	11369			76
677	34723	5	TLP	805	2017-08-16-16-03-40	0	2	x	0	0	58.1	21.6	57.5	21.6	58.3	0.185	11369			77
678	34724	5	TLP	805	2017-08-16-16-03-42	0	2	x	0	0	58.1	21.6	57.4	21.6	58.2	0.074	11369			78
679	34725	5	TLP	805	2017-08-16-16-03-44	0	2	x	0	0	58.1	21.6	57.5	21.6	58.3	0.185	11369			79
680	34726	5	TLP	805	2017-08-16-16-03-46	0	2	x	0	0	58.1	21.6	57.4	21.6	58.2	0.074	11369			80
681	34727	5	TLP	805	2017-08-16-16-03-48	0	2	x	0	0	58.1	21.6	57.4	21.6	58.2	0.074	11369			81
682	34728	5	TLP	805	2017-08-16-16-03-50	0	2	x	0	0	58.1	21.6	57.4	21.6	58.2	0.074	11369			82
683	34729	5	TLP	805	2017-08-16-16-03-52	0	2	x	0	0	58.1	21.6	57.5	21.6	58.3	0.185	11369			83
684	34730	5	TLP	805	2017-08-16-16-03-54	0	2	x	0	0	58.1	21.6	57.4	21.6	58.2	0.074	11369			84
685	34731	5	TLP	805	2017-08-16-16-03-56	0	2	x	0	0	58.1	21.6	57.4	21.6	58.2	0.074	11369			85
686	34732	5	TLP	805	2017-08-16-16-03-58	0	2	x	0	0	58.1	21.6	57.4	21.6	58.2	0.074	11369			86
687	34733	5	TLP	805	2017-08-16-16-04-00	0	2	x	0	0	58.1	21.6	57.4	21.6	58.2	0.074	11369			87
688	34734	5	TLP	805	2017-08-16-16-04-02	0	2	x	0	0	58.1	21.6	57.5	21.6	58.3	0.185	11369			88
689	34735	5	TLP	805	2017-08-16-16-04-04	0	2	x	0	0	58.1	21.6	57.4	21.6	58.2	0.074	11369			89
690	34736	5	TLP	805	2017-08-16-16-04-06	0	2	x	0	0	58.1	21.6	57.4	21.6	58.2	0.074	11369			90
691	34737	5	TLP	805	2017-08-16-16-04-08	0	2	x	0	0	58.1	21.6	57.4	21.6	58.2	0.074	11369	Last10	Here	91
692	34738	5	TLP	805	2017-08-16-16-04-10	0	2	x	0	0	58.1	21.6	57.4	21.6	58.2	0.074	11369	Last10	Here	92
693	34739	5	TLP	805	2017-08-16-16-04-12	0	2	x	0	0	58.1	21.6	57.4	21.6	58.2	0.074	11369	Last10	Here	93
694	34740	5	TLP	805	2017-08-16-16-04-14	0	2	x	0	0	58.1	21.6	57.4	21.6	58.2	0.074	11369	Last10	Here	94
695	34741	5	TLP	805	2017-08-16-16-04-16	0	2	x	0	0	58.1	21.6	57.4	21.6	58.2	0.074	11369	Last10	Here	95
696	34742	5	TLP	805	2017-08-16-16-04-18	0	2	x	0	0	58.1	21.6	57.4	21.6	58.2	0.074	11369	Last10	Here	96
697	34743	5	TLP	805	2017-08-16-16-04-20	0	2	x	0	0	58.1	21.6	57.4	21.6	58.2	0.074	11369	Last10	Here	97
698	34744	5	TLP	805	2017-08-16-16-04-22	0	2	x	0	0	58.1	21.6	57.4	21.6	58.2	0.074	11369	Last10	Here	98
699	34745	5	TLP	805	2017-08-16-16-04-24	0	2	x	0	0	58.1	21.6	57.4	21.6	58.2	0.074	11369	Last10	Here	99
700	34746	5	TLP	805	2017-08-16-16-04-26	0	2	x	0	0	58.1	21.6	57.4	21.6	58.2	0.074	11369	Last10	Here	100
701	34747	5	TLP	805	2017-08-16-16-04-58	0	2	x	5	0	58.1	21.6	57.4	21.6	58.2	0.074	11370	First10	Here	1
702	34748	5	TLP	805	2017-08-16-16-05-00	0	2	x	5	0	58.1	21.6	57.4	21.6	58.2	0.074	11370	First10	Here	2
703	34749	5	TLP	805	2017-08-16-16-05-02	0	2	x	5	0	58.1	21.6	57.3	21.6	58.1	-0.038	11370	First10	Here	3
704	34750	5	TLP	805	2017-08-16-16-05-04	0	2	x	5	0	58.1	21.6	57.3	21.6	58.1	-0.038	11370	First10	Here	4
705	34751	5	TLP	805	2017-08-16-16-05-06	0	2	x	5	0	58.1	21.6	57.3	21.6	58.1	-0.038	11370	First10	Here	5
706	34752	5	TLP	805	2017-08-16-16-05-08	0	2	x	5	0	58.1	21.6	57.3	21.6	58.1	-0.038	11370	First10	Here	6
707	34753	5	TLP	805	2017-08-16-16-05-10	0	2	x	5	0	58.1	21.6	57.3	21.6	58.1	-0.038	11370	First10	Here	7
708	34754	5	TLP	805	2017-08-16-16-05-12	0	2	x	5	0	58.1	21.6	57.3	21.6	58.1	-0.038	11370	First10	Here	8
709	34755	5	TLP	805	2017-08-16-16-05-14	0	2	x	5	0	58.1	21.6	57.3	21.6	58.1	-0.038	11370	First10	Here	9
710	34756	5	TLP	805	2017-08-16-16-05-16	0	2	x	5	0	58	21.6	57.3	21.6	58.1	0.062	11370	First10	Here	10
711	34757	5	TLP	805	2017-08-16-16-05-18	0	2	x	5	0	58	21.6	57.3	21.6	58.1	0.062	11370			11
712	34758	5	TLP	805	2017-08-16-16-05-20	0	2	x	5	0	58	21.6	57.3	21.6	58.1	0.062	11370			12
713	34759	5	TLP	805	2017-08-16-16-05-22	0	2	x	5	0	58	21.6	57.3	21.6	58.1	0.062	11370			13
714	34760	5	TLP	805	2017-08-16-16-05-24	0	2	x	5	0	58	21.6	57.3	21.6	58.1	0.062	11370			14
715	34761	5	TLP	805	2017-08-16-16-05-26	0	2	x	5	0	58	21.6	57.3	21.6	58.1	0.062	11370			15
716	34762	5	TLP	805	2017-08-16-16-05-28	0	2	x	5	0	58	21.6	57.3	21.6	58.1	0.062	11370			16
717	34763	5	TLP	805	2017-08-16-16-05-30	0	2	x	5	0	58	21.6	57.3	21.6	58.1	0.062	11370			17
718	34764	5	TLP	805	2017-08-16-16-05-32	0	2	x	5	0	58	21.6	57.3	21.6	58.1	0.062	11370			18
719	34765	5	TLP	805	2017-08-16-16-05-34	0	2	x	5	0	58	21.6	57.3	21.6	58.1	0.062	11370			19
720	34766	5	TLP	805	2017-08-16-16-05-36	0	2	x	5	0	58	21.6	57.3	21.6	58.1	0.062	11370			20
721	34767	5	TLP	805	2017-08-16-16-05-38	0	2	x	5	0	58	21.6	57.3	21.6	58.1	0.062	11370			21
722	34768	5	TLP	805	2017-08-16-16-05-40	0	2	x	5	0	58	21.6	57.3	21.6	58.1	0.062	11370			22
723	34769	5	TLP	805	2017-08-16-16-05-42	0	2	x	5	0	58	21.6	57.3	21.6	58.1	0.062	11370			23
724	34770	5	TLP	805	2017-08-16-16-05-44	0	2	x	5	0	57.9	21.6	57.3	21.6	58.1	0.162	11370			24
725	34771	5	TLP	805	2017-08-16-16-05-46	0	2	x	5	0	57.9	21.6	57.3	21.6	58.1	0.162	11370			25
726	34772	5	TLP	805	2017-08-16-16-05-48	0	2	x	5	0	57.9	21.6	57.3	21.6	58.1	0.162	11370			26
727	34773	5	TLP	805	2017-08-16-16-05-50	0	2	x	5	0	57.9	21.6	57.3	21.6	58.1	0.162	11370			27
728	34774	5	TLP	805	2017-08-16-16-05-52	0	2	x	5	0	57.9	21.6	57.3	21.6	58.1	0.162	11370			28
729	34775	5	TLP	805	2017-08-16-16-05-54	0	2	x	5	0	57.9	21.6	57.3	21.6	58.1	0.162	11370			29
730	34776	5	TLP	805	2017-08-16-16-05-56	0	2	x	5	0	57.9	21.6	57.3	21.6	58.1	0.162	11370			30
731	34777	5	TLP	805	2017-08-16-16-05-58	0	2	x	5	0	57.9	21.6	57.3	21.6	58.1	0.162	11370			31
732	34778	5	TLP	805	2017-08-16-16-06-00	0	2	x	5	0	57.9	21.6	57.3	21.6	58.1	0.162	11370			32
733	34779	5	TLP	805	2017-08-16-16-06-02	0	2	x	5	0	57.9	21.6	57.3	21.6	58.1	0.162	11370			33
734	34780	5	TLP	805	2017-08-16-16-06-04	0	2	x	5	0	57.9	21.6	57.3	21.6	58.1	0.162	11370			34
735	34781	5	TLP	805	2017-08-16-16-06-06	0	2	x	5	0	57.9	21.6	57.3	21.6	58.1	0.162	11370			35
736	34782	5	TLP	805	2017-08-16-16-06-08	0	2	x	5	0	57.9	21.6	57.3	21.6	58.1	0.162	11370			36
737	34783	5	TLP	805	2017-08-16-16-06-10	0	2	x	5	0	57.9	21.6	57.3	21.6	58.1	0.162	11370			37
738	34784	5	TLP	805	2017-08-16-16-06-12	0	2	x	5	0	57.9	21.6	57.3	21.6	58.1	0.162	11370			38
739	34785	5	TLP	805	2017-08-16-16-06-14	0	2	x	5	0	57.9	21.6	57.2	21.6	58	0.051	11370			39
740	34786	5	TLP	805	2017-08-16-16-06-16	0	2	x	5	0	57.9	21.6	57.2	21.6	58	0.051	11370			40
741	34787	5	TLP	805	2017-08-16-16-06-18	0	2	x	5	0	57.9	21.6	57.2	21.6	58	0.051	11370			41
742	34788	5	TLP	805	2017-08-16-16-06-20	0	2	x	5	0	57.9	21.6	57.2	21.6	58	0.051	11370			42
743	34789	5	TLP	805	2017-08-16-16-06-22	0	2	x	5	0	57.9	21.6	57.3	21.6	58.1	0.162	11370			43
744	34790	5	TLP	805	2017-08-16-16-06-24	0	2	x	5	0	57.9	21.6	57.3	21.6	58.1	0.162	11370			44
745	34791	5	TLP	805	2017-08-16-16-06-26	0	2	x	5	0	57.9	21.6	57.3	21.6	58.1	0.162	11370			45
746	34792	5	TLP	805	2017-08-16-16-06-28	0	2	x	5	0	57.9	21.6	57.3	21.6	58.1	0.162	11370			46
747	34793	5	TLP	805	2017-08-16-16-06-30	0	2	x	5	0	57.9	21.6	57.3	21.6	58.1	0.162	11370			47
748	34794	5	TLP	805	2017-08-16-16-06-32	0	2	x	5	0	57.9	21.6	57.3	21.6	58.1	0.162	11370			48
749	34795	5	TLP	805	2017-08-16-16-06-34	0	2	x	5	0	57.9	21.6	57.3	21.6	58.1	0.162	11370			49
750	34796	5	TLP	805	2017-08-16-16-06-36	0	2	x	5	0	57.9	21.6	57.2	21.6	58	0.051	11370			50
751	34797	5	TLP	805	2017-08-16-16-06-38	0	2	x	5	0	57.9	21.6	57.3	21.6	58.1	0.162	11370			51
752	34798	5	TLP	805	2017-08-16-16-06-40	0	2	x	5	0	57.9	21.6	57.2	21.6	58	0.051	11370			52
753	34799	5	TLP	805	2017-08-16-16-06-42	0	2	x	5	0	57.9	21.6	57.2	21.6	58	0.051	11370			53
754	34800	5	TLP	805	2017-08-16-16-06-44	0	2	x	5	0	57.9	21.6	57.2	21.6	58	0.051	11370			54
755	34801	5	TLP	805	2017-08-16-16-06-46	0	2	x	5	0	57.9	21.6	57.2	21.6	58	0.051	11370			55
756	34802	5	TLP	805	2017-08-16-16-06-48	0	2	x	5	0	57.9	21.6	57.2	21.6	58	0.051	11370			56
757	34803	5	TLP	805	2017-08-16-16-06-50	0	2	x	5	0	57.9	21.6	57.2	21.6	58	0.051	11370			57
758	34804	5	TLP	805	2017-08-16-16-06-52	0	2	x	5	0	57.9	21.6	57.2	21.6	58	0.051	11370			58
759	34805	5	TLP	805	2017-08-16-16-06-55	0	2	x	5	0	57.9	21.6	57.2	21.6	58	0.051	11370			59
760	34806	5	TLP	805	2017-08-16-16-06-57	0	2	x	5	0	57.9	21.6	57.2	21.6	58	0.051	11370			60
761	34807	5	TLP	805	2017-08-16-16-06-59	0	2	x	5	0	57.9	21.6	57.2	21.6	58	0.051	11370			61
762	34808	5	TLP	805	2017-08-16-16-07-01	0	2	x	5	0	57.9	21.6	57.2	21.6	58	0.051	11370			62
763	34809	5	TLP	805	2017-08-16-16-07-03	0	2	x	5	0	57.8	21.6	57.2	21.6	58	0.151	11370			63
764	34810	5	TLP	805	2017-08-16-16-07-05	0	2	x	5	0	57.8	21.6	57.2	21.6	58	0.151	11370			64
765	34811	5	TLP	805	2017-08-16-16-07-07	0	2	x	5	0	57.8	21.6	57.2	21.6	58	0.151	11370			65
766	34812	5	TLP	805	2017-08-16-16-07-09	0	2	x	5	0	57.8	21.6	57.2	21.6	58	0.151	11370			66
767	34813	5	TLP	805	2017-08-16-16-07-11	0	2	x	5	0	57.8	21.6	57.2	21.6	58	0.151	11370			67
768	34814	5	TLP	805	2017-08-16-16-07-13	0	2	x	5	0	57.8	21.6	57.2	21.6	58	0.151	11370			68
769	34815	5	TLP	805	2017-08-16-16-07-15	0	2	x	5	0	57.8	21.6	57.2	21.6	58	0.151	11370			69
770	34816	5	TLP	805	2017-08-16-16-07-17	0	2	x	5	0	57.8	21.6	57.2	21.6	58	0.151	11370			70
771	34817	5	TLP	805	2017-08-16-16-07-19	0	2	x	5	0	57.8	21.6	57.2	21.6	58	0.151	11370			71
772	34818	5	TLP	805	2017-08-16-16-07-21	0	2	x	5	0	57.8	21.6	57.2	21.6	58	0.151	11370			72
773	34819	5	TLP	805	2017-08-16-16-07-23	0	2	x	5	0	57.8	21.6	57.2	21.6	58	0.151	11370			73
774	34820	5	TLP	805	2017-08-16-16-07-25	0	2	x	5	0	57.8	21.6	57.2	21.6	58	0.151	11370			74
775	34821	5	TLP	805	2017-08-16-16-07-27	0	2	x	5	0	57.8	21.6	57.2	21.6	58	0.151	11370			75
776	34822	5	TLP	805	2017-08-16-16-07-29	0	2	x	5	0	57.8	21.6	57.2	21.6	58	0.151	11370			76
777	34823	5	TLP	805	2017-08-16-16-07-31	0	2	x	5	0	57.8	21.6	57.2	21.6	58	0.151	11370			77
778	34824	5	TLP	805	2017-08-16-16-07-33	0	2	x	5	0	57.8	21.6	57.2	21.6	58	0.151	11370			78
779	34825	5	TLP	805	2017-08-16-16-07-35	0	2	x	5	0	57.8	21.6	57.1	21.6	57.8	0.04	11370			79
780	34826	5	TLP	805	2017-08-16-16-07-37	0	2	x	5	0	57.8	21.6	57.1	21.6	57.8	0.04	11370			80
781	34827	5	TLP	805	2017-08-16-16-07-39	0	2	x	5	0	57.8	21.6	57.2	21.6	58	0.151	11370			81
782	34828	5	TLP	805	2017-08-16-16-07-41	0	2	x	5	0	57.8	21.6	57.1	21.6	57.8	0.04	11370			82
783	34829	5	TLP	805	2017-08-16-16-07-43	0	2	x	5	0	57.8	21.6	57.1	21.6	57.8	0.04	11370			83
784	34830	5	TLP	805	2017-08-16-16-07-45	0	2	x	5	0	57.8	21.6	57.1	21.6	57.8	0.04	11370			84
785	34831	5	TLP	805	2017-08-16-16-07-47	0	2	x	5	0	57.8	21.6	57.1	21.6	57.8	0.04	11370			85
786	34832	5	TLP	805	2017-08-16-16-07-49	0	2	x	5	0	57.8	21.6	57.1	21.6	57.8	0.04	11370			86
787	34833	5	TLP	805	2017-08-16-16-07-51	0	2	x	5	0	57.8	21.6	57.1	21.6	57.8	0.04	11370			87
788	34834	5	TLP	805	2017-08-16-16-07-53	0	2	x	5	0	57.8	21.6	57.1	21.6	57.8	0.04	11370			88
789	34835	5	TLP	805	2017-08-16-16-07-55	0	2	x	5	0	57.8	21.6	57.1	21.6	57.8	0.04	11370			89
790	34836	5	TLP	805	2017-08-16-16-07-57	0	2	x	5	0	57.8	21.6	57.1	21.6	57.8	0.04	11370			90
791	34837	5	TLP	805	2017-08-16-16-07-59	0	2	x	5	0	57.8	21.6	57.1	21.6	57.8	0.04	11370	Last10	Here	91
792	34838	5	TLP	805	2017-08-16-16-08-01	0	2	x	5	0	57.8	21.6	57.1	21.6	57.8	0.04	11370	Last10	Here	92
793	34839	5	TLP	805	2017-08-16-16-08-03	0	2	x	5	0	57.8	21.6	57.1	21.6	57.8	0.04	11370	Last10	Here	93
794	34840	5	TLP	805	2017-08-16-16-08-05	0	2	x	5	0	57.8	21.6	57.1	21.6	57.8	0.04	11370	Last10	Here	94
795	34841	5	TLP	805	2017-08-16-16-08-07	0	2	x	5	0	57.8	21.6	57.1	21.6	57.8	0.04	11370	Last10	Here	95
796	34842	5	TLP	805	2017-08-16-16-08-09	0	2	x	5	0	57.8	21.6	57.1	21.6	57.8	0.04	11370	Last10	Here	96
797	34843	5	TLP	805	2017-08-16-16-08-11	0	2	x	5	0	57.8	21.6	57.1	21.6	57.8	0.04	11370	Last10	Here	97
798	34844	5	TLP	805	2017-08-16-16-08-13	0	2	x	5	0	57.8	21.6	57.1	21.6	57.8	0.04	11370	Last10	Here	98
799	34845	5	TLP	805	2017-08-16-16-08-15	0	2	x	5	0	57.8	21.6	57.1	21.6	57.8	0.04	11370	Last10	Here	99
800	34846	5	TLP	805	2017-08-16-16-08-17	0	2	x	5	0	57.8	21.6	57.1	21.6	57.8	0.04	11370	Last10	Here	100
801	34847	5	TLP	805	2017-08-16-16-08-49	0	2	x	10	0	57.7	21.6	57	21.6	57.7	0.029	11371	First10	Here	1
802	34848	5	TLP	805	2017-08-16-16-08-51	0	2	x	10	0	57.7	21.6	57	21.6	57.7	0.029	11371	First10	Here	2
803	34849	5	TLP	805	2017-08-16-16-08-53	0	2	x	10	0	57.7	21.6	57	21.6	57.7	0.029	11371	First10	Here	3
804	34850	5	TLP	805	2017-08-16-16-08-55	0	2	x	10	0	57.7	21.6	57	21.6	57.7	0.029	11371	First10	Here	4
805	34851	5	TLP	805	2017-08-16-16-08-57	0	2	x	10	0	57.7	21.6	57	21.6	57.7	0.029	11371	First10	Here	5
806	34852	5	TLP	805	2017-08-16-16-08-59	0	2	x	10	0	57.7	21.6	57	21.6	57.7	0.029	11371	First10	Here	6
807	34853	5	TLP	805	2017-08-16-16-09-01	0	2	x	10	0	57.7	21.6	57	21.6	57.7	0.029	11371	First10	Here	7
808	34854	5	TLP	805	2017-08-16-16-09-03	0	2	x	10	0	57.7	21.6	57	21.6	57.7	0.029	11371	First10	Here	8
809	34855	5	TLP	805	2017-08-16-16-09-05	0	2	x	10	0	57.7	21.6	57	21.6	57.7	0.029	11371	First10	Here	9
810	34856	5	TLP	805	2017-08-16-16-09-07	0	2	x	10	0	57.7	21.6	57	21.6	57.7	0.029	11371	First10	Here	10
811	34857	5	TLP	805	2017-08-16-16-09-09	0	2	x	10	0	57.7	21.6	57	21.6	57.7	0.029	11371			11
812	34858	5	TLP	805	2017-08-16-16-09-11	0	2	x	10	0	57.7	21.6	57	21.6	57.7	0.029	11371			12
813	34859	5	TLP	805	2017-08-16-16-09-13	0	2	x	10	0	57.7	21.6	57	21.6	57.7	0.029	11371			13
814	34860	5	TLP	805	2017-08-16-16-09-15	0	2	x	10	0	57.7	21.6	57	21.6	57.7	0.029	11371			14
815	34861	5	TLP	805	2017-08-16-16-09-17	0	2	x	10	0	57.6	21.6	57	21.6	57.7	0.129	11371			15
816	34862	5	TLP	805	2017-08-16-16-09-19	0	2	x	10	0	57.6	21.6	57	21.6	57.7	0.129	11371			16
817	34863	5	TLP	805	2017-08-16-16-09-21	0	2	x	10	0	57.7	21.6	57	21.6	57.7	0.029	11371			17
818	34864	5	TLP	805	2017-08-16-16-09-23	0	2	x	10	0	57.6	21.6	57	21.6	57.7	0.129	11371			18
819	34865	5	TLP	805	2017-08-16-16-09-25	0	2	x	10	0	57.6	21.6	57	21.6	57.7	0.129	11371			19
820	34866	5	TLP	805	2017-08-16-16-09-27	0	2	x	10	0	57.6	21.6	57	21.6	57.7	0.129	11371			20
821	34867	5	TLP	805	2017-08-16-16-09-29	0	2	x	10	0	57.7	21.6	57	21.6	57.7	0.029	11371			21
822	34868	5	TLP	805	2017-08-16-16-09-31	0	2	x	10	0	57.6	21.6	57	21.6	57.7	0.129	11371			22
823	34869	5	TLP	805	2017-08-16-16-09-33	0	2	x	10	0	57.7	21.6	57	21.6	57.7	0.029	11371			23
824	34870	5	TLP	805	2017-08-16-16-09-35	0	2	x	10	0	57.7	21.6	57	21.6	57.7	0.029	11371			24
825	34871	5	TLP	805	2017-08-16-16-09-37	0	2	x	10	0	57.6	21.6	57	21.6	57.7	0.129	11371			25
826	34872	5	TLP	805	2017-08-16-16-09-39	0	2	x	10	0	57.6	21.6	57	21.6	57.7	0.129	11371			26
827	34873	5	TLP	805	2017-08-16-16-09-41	0	2	x	10	0	57.6	21.6	57	21.6	57.7	0.129	11371			27
828	34874	5	TLP	805	2017-08-16-16-09-43	0	2	x	10	0	57.7	21.6	57	21.6	57.7	0.029	11371			28
829	34875	5	TLP	805	2017-08-16-16-09-45	0	2	x	10	0	57.6	21.6	57	21.6	57.7	0.129	11371			29
830	34876	5	TLP	805	2017-08-16-16-09-47	0	2	x	10	0	57.6	21.6	57	21.6	57.7	0.129	11371			30
831	34877	5	TLP	805	2017-08-16-16-09-49	0	2	x	10	0	57.6	21.6	57	21.6	57.7	0.129	11371			31
832	34878	5	TLP	805	2017-08-16-16-09-51	0	2	x	10	0	57.6	21.6	57	21.6	57.7	0.129	11371			32
833	34879	5	TLP	805	2017-08-16-16-09-53	0	2	x	10	0	57.6	21.6	57	21.6	57.7	0.129	11371			33
834	34880	5	TLP	805	2017-08-16-16-09-55	0	2	x	10	0	57.6	21.6	57	21.6	57.7	0.129	11371			34
835	34881	5	TLP	805	2017-08-16-16-09-57	0	2	x	10	0	57.6	21.6	57	21.6	57.7	0.129	11371			35
836	34882	5	TLP	805	2017-08-16-16-09-59	0	2	x	10	0	57.6	21.6	57	21.6	57.7	0.129	11371			36
837	34883	5	TLP	805	2017-08-16-16-10-01	0	2	x	10	0	57.6	21.6	57	21.6	57.7	0.129	11371			37
838	34884	5	TLP	805	2017-08-16-16-10-03	0	2	x	10	0	57.6	21.6	57	21.6	57.7	0.129	11371			38
839	34885	5	TLP	805	2017-08-16-16-10-05	0	2	x	10	0	57.6	21.6	57	21.6	57.7	0.129	11371			39
840	34886	5	TLP	805	2017-08-16-16-10-07	0	2	x	10	0	57.6	21.6	57	21.6	57.7	0.129	11371			40
841	34887	5	TLP	805	2017-08-16-16-10-09	0	2	x	10	0	57.6	21.6	57	21.6	57.7	0.129	11371			41
842	34888	5	TLP	805	2017-08-16-16-10-11	0	2	x	10	0	57.6	21.6	57	21.6	57.7	0.129	11371			42
843	34889	5	TLP	805	2017-08-16-16-10-13	0	2	x	10	0	57.6	21.6	57	21.6	57.7	0.129	11371			43
844	34890	5	TLP	805	2017-08-16-16-10-15	0	2	x	10	0	57.6	21.6	57	21.6	57.7	0.129	11371			44
845	34891	5	TLP	805	2017-08-16-16-10-17	0	2	x	10	0	57.6	21.6	57	21.6	57.7	0.129	11371			45
846	34892	5	TLP	805	2017-08-16-16-10-19	0	2	x	10	0	57.6	21.6	57	21.6	57.7	0.129	11371			46
847	34893	5	TLP	805	2017-08-16-16-10-21	0	2	x	10	0	57.6	21.6	57	21.6	57.7	0.129	11371			47
848	34894	5	TLP	805	2017-08-16-16-10-23	0	2	x	10	0	57.6	21.6	57	21.6	57.7	0.129	11371			48
849	34895	5	TLP	805	2017-08-16-16-10-25	0	2	x	10	0	57.6	21.6	57	21.6	57.7	0.129	11371			49
850	34896	5	TLP	805	2017-08-16-16-10-27	0	2	x	10	0	57.6	21.6	56.9	21.6	57.6	0.017	11371			50
851	34897	5	TLP	805	2017-08-16-16-10-29	0	2	x	10	0	57.6	21.6	56.9	21.6	57.6	0.017	11371			51
852	34898	5	TLP	805	2017-08-16-16-10-31	0	2	x	10	0	57.6	21.6	57	21.6	57.7	0.129	11371			52
853	34899	5	TLP	805	2017-08-16-16-10-33	0	2	x	10	0	57.6	21.6	56.9	21.6	57.6	0.017	11371			53
854	34900	5	TLP	805	2017-08-16-16-10-35	0	2	x	10	0	57.6	21.6	56.9	21.6	57.6	0.017	11371			54
855	34901	5	TLP	805	2017-08-16-16-10-37	0	2	x	10	0	57.6	21.6	56.9	21.6	57.6	0.017	11371			55
856	34902	5	TLP	805	2017-08-16-16-10-39	0	2	x	10	0	57.6	21.6	56.9	21.6	57.6	0.017	11371			56
857	34903	5	TLP	805	2017-08-16-16-10-41	0	2	x	10	0	57.6	21.6	56.9	21.6	57.6	0.017	11371			57
858	34904	5	TLP	805	2017-08-16-16-10-43	0	2	x	10	0	57.6	21.6	56.9	21.6	57.6	0.017	11371			58
859	34905	5	TLP	805	2017-08-16-16-10-45	0	2	x	10	0	57.6	21.6	56.9	21.6	57.6	0.017	11371			59
860	34906	5	TLP	805	2017-08-16-16-10-47	0	2	x	10	0	57.6	21.6	56.9	21.6	57.6	0.017	11371			60
861	34907	5	TLP	805	2017-08-16-16-10-49	0	2	x	10	0	57.6	21.6	56.9	21.6	57.6	0.017	11371			61
862	34908	5	TLP	805	2017-08-16-16-10-51	0	2	x	10	0	57.6	21.6	56.9	21.6	57.6	0.017	11371			62
863	34909	5	TLP	805	2017-08-16-16-10-53	0	2	x	10	0	57.6	21.6	56.9	21.6	57.6	0.017	11371			63
864	34910	5	TLP	805	2017-08-16-16-10-55	0	2	x	10	0	57.6	21.6	56.9	21.6	57.6	0.017	11371			64
865	34911	5	TLP	805	2017-08-16-16-10-57	0	2	x	10	0	57.6	21.6	56.9	21.6	57.6	0.017	11371			65
866	34912	5	TLP	805	2017-08-16-16-10-59	0	2	x	10	0	57.6	21.6	56.9	21.6	57.6	0.017	11371			66
867	34913	5	TLP	805	2017-08-16-16-11-01	0	2	x	10	0	57.6	21.6	56.9	21.6	57.6	0.017	11371			67
868	34914	5	TLP	805	2017-08-16-16-11-03	0	2	x	10	0	57.6	21.6	56.9	21.6	57.6	0.017	11371			68
869	34915	5	TLP	805	2017-08-16-16-11-05	0	2	x	10	0	57.6	21.6	56.9	21.6	57.6	0.017	11371			69
870	34916	5	TLP	805	2017-08-16-16-11-07	0	2	x	10	0	57.6	21.6	56.9	21.6	57.6	0.017	11371			70
871	34917	5	TLP	805	2017-08-16-16-11-09	0	2	x	10	0	57.6	21.6	56.9	21.6	57.6	0.017	11371			71
872	34918	5	TLP	805	2017-08-16-16-11-11	0	2	x	10	0	57.6	21.6	56.9	21.6	57.6	0.017	11371			72
873	34919	5	TLP	805	2017-08-16-16-11-13	0	2	x	10	0	57.6	21.6	56.9	21.6	57.6	0.017	11371			73
874	34920	5	TLP	805	2017-08-16-16-11-15	0	2	x	10	0	57.6	21.6	56.9	21.6	57.6	0.017	11371			74
875	34921	5	TLP	805	2017-08-16-16-11-17	0	2	x	10	0	57.6	21.6	56.9	21.6	57.6	0.017	11371			75
876	34922	5	TLP	805	2017-08-16-16-11-19	0	2	x	10	0	57.6	21.6	56.8	21.6	57.5	-0.094	11371			76
877	34923	5	TLP	805	2017-08-16-16-11-21	0	2	x	10	0	57.6	21.6	56.9	21.6	57.6	0.017	11371			77
878	34924	5	TLP	805	2017-08-16-16-11-23	0	2	x	10	0	57.6	21.6	56.8	21.6	57.5	-0.094	11371			78
879	34925	5	TLP	805	2017-08-16-16-11-25	0	2	x	10	0	57.6	21.6	56.8	21.6	57.5	-0.094	11371			79
880	34926	5	TLP	805	2017-08-16-16-11-27	0	2	x	10	0	57.6	21.6	56.9	21.6	57.6	0.017	11371			80
881	34927	5	TLP	805	2017-08-16-16-11-29	0	2	x	10	0	57.6	21.6	56.8	21.6	57.5	-0.094	11371			81
882	34928	5	TLP	805	2017-08-16-16-11-31	0	2	x	10	0	57.6	21.6	56.8	21.6	57.5	-0.094	11371			82
883	34929	5	TLP	805	2017-08-16-16-11-33	0	2	x	10	0	57.6	21.6	56.8	21.6	57.5	-0.094	11371			83
884	34930	5	TLP	805	2017-08-16-16-11-35	0	2	x	10	0	57.6	21.6	56.8	21.6	57.5	-0.094	11371			84
885	34931	5	TLP	805	2017-08-16-16-11-37	0	2	x	10	0	57.5	21.6	56.9	21.6	57.6	0.117	11371			85
886	34932	5	TLP	805	2017-08-16-16-11-39	0	2	x	10	0	57.5	21.6	56.8	21.6	57.5	0.006	11371			86
887	34933	5	TLP	805	2017-08-16-16-11-41	0	2	x	10	0	57.5	21.6	56.9	21.6	57.6	0.117	11371			87
888	34934	5	TLP	805	2017-08-16-16-11-43	0	2	x	10	0	57.5	21.6	56.8	21.6	57.5	0.006	11371			88
889	34935	5	TLP	805	2017-08-16-16-11-45	0	2	x	10	0	57.5	21.6	56.8	21.6	57.5	0.006	11371			89
890	34936	5	TLP	805	2017-08-16-16-11-47	0	2	x	10	0	57.5	21.6	56.8	21.6	57.5	0.006	11371			90
891	34937	5	TLP	805	2017-08-16-16-11-49	0	2	x	10	0	57.5	21.6	56.8	21.6	57.5	0.006	11371	Last10	Here	91
892	34938	5	TLP	805	2017-08-16-16-11-51	0	2	x	10	0	57.5	21.6	56.8	21.6	57.5	0.006	11371	Last10	Here	92
893	34939	5	TLP	805	2017-08-16-16-11-53	0	2	x	10	0	57.5	21.6	56.8	21.6	57.5	0.006	11371	Last10	Here	93
894	34940	5	TLP	805	2017-08-16-16-11-55	0	2	x	10	0	57.5	21.6	56.8	21.6	57.5	0.006	11371	Last10	Here	94
895	34941	5	TLP	805	2017-08-16-16-11-57	0	2	x	10	0	57.5	21.6	56.8	21.6	57.5	0.006	11371	Last10	Here	95
896	34942	5	TLP	805	2017-08-16-16-11-59	0	2	x	10	0	57.5	21.6	56.8	21.6	57.5	0.006	11371	Last10	Here	96
897	34943	5	TLP	805	2017-08-16-16-12-01	0	2	x	10	0	57.5	21.6	56.8	21.6	57.5	0.006	11371	Last10	Here	97
898	34944	5	TLP	805	2017-08-16-16-12-03	0	2	x	10	0	57.5	21.6	56.8	21.6	57.5	0.006	11371	Last10	Here	98
899	34945	5	TLP	805	2017-08-16-16-12-05	0	2	x	10	0	57.5	21.6	56.8	21.6	57.5	0.006	11371	Last10	Here	99
900	34946	5	TLP	805	2017-08-16-16-12-08	0	2	x	10	0	57.5	21.6	56.8	21.6	57.5	0.006	11371	Last10	Here	100
901	34947	5	TLP	805	2017-08-16-16-12-40	0	2	x	15	0	57.4	21.6	56.8	21.6	57.5	0.106	11372	First10	Here	1
902	34948	5	TLP	805	2017-08-16-16-12-42	0	2	x	15	0	57.4	21.6	56.8	21.6	57.5	0.106	11372	First10	Here	2
903	34949	5	TLP	805	2017-08-16-16-12-44	0	2	x	15	0	57.5	21.6	56.8	21.6	57.5	0.006	11372	First10	Here	3
904	34950	5	TLP	805	2017-08-16-16-12-46	0	2	x	15	0	57.4	21.6	56.8	21.6	57.5	0.106	11372	First10	Here	4
905	34951	5	TLP	805	2017-08-16-16-12-48	0	2	x	15	0	57.4	21.6	56.8	21.6	57.5	0.106	11372	First10	Here	5
906	34952	5	TLP	805	2017-08-16-16-12-50	0	2	x	15	0	57.4	21.6	56.8	21.6	57.5	0.106	11372	First10	Here	6
907	34953	5	TLP	805	2017-08-16-16-12-52	0	2	x	15	0	57.4	21.6	56.8	21.6	57.5	0.106	11372	First10	Here	7
908	34954	5	TLP	805	2017-08-16-16-12-54	0	2	x	15	0	57.4	21.6	56.8	21.6	57.5	0.106	11372	First10	Here	8
909	34955	5	TLP	805	2017-08-16-16-12-56	0	2	x	15	0	57.4	21.6	56.8	21.6	57.5	0.106	11372	First10	Here	9
910	34956	5	TLP	805	2017-08-16-16-12-58	0	2	x	15	0	57.4	21.6	56.8	21.6	57.5	0.106	11372	First10	Here	10
911	34957	5	TLP	805	2017-08-16-16-13-00	0	2	x	15	0	57.4	21.6	56.8	21.6	57.5	0.106	11372			11
912	34958	5	TLP	805	2017-08-16-16-13-02	0	2	x	15	0	57.4	21.6	56.8	21.6	57.5	0.106	11372			12
913	34959	5	TLP	805	2017-08-16-16-13-04	0	2	x	15	0	57.4	21.6	56.8	21.6	57.5	0.106	11372			13
914	34960	5	TLP	805	2017-08-16-16-13-06	0	2	x	15	0	57.4	21.6	56.8	21.6	57.5	0.106	11372			14
915	34961	5	TLP	805	2017-08-16-16-13-08	0	2	x	15	0	57.4	21.6	56.7	21.6	57.4	-0.005	11372			15
916	34962	5	TLP	805	2017-08-16-16-13-10	0	2	x	15	0	57.4	21.6	56.8	21.6	57.5	0.106	11372			16
917	34963	5	TLP	805	2017-08-16-16-13-12	0	2	x	15	0	57.4	21.6	56.7	21.6	57.4	-0.005	11372			17
918	34964	5	TLP	805	2017-08-16-16-13-14	0	2	x	15	0	57.4	21.6	56.7	21.6	57.4	-0.005	11372			18
919	34965	5	TLP	805	2017-08-16-16-13-16	0	2	x	15	0	57.4	21.6	56.7	21.6	57.4	-0.005	11372			19
920	34966	5	TLP	805	2017-08-16-16-13-18	0	2	x	15	0	57.4	21.6	56.7	21.6	57.4	-0.005	11372			20
921	34967	5	TLP	805	2017-08-16-16-13-20	0	2	x	15	0	57.4	21.6	56.7	21.6	57.4	-0.005	11372			21
922	34968	5	TLP	805	2017-08-16-16-13-22	0	2	x	15	0	57.4	21.6	56.7	21.6	57.4	-0.005	11372			22
923	34969	5	TLP	805	2017-08-16-16-13-24	0	2	x	15	0	57.4	21.6	56.7	21.6	57.4	-0.005	11372			23
924	34970	5	TLP	805	2017-08-16-16-13-26	0	2	x	15	0	57.4	21.6	56.7	21.6	57.4	-0.005	11372			24
925	34971	5	TLP	805	2017-08-16-16-13-28	0	2	x	15	0	57.4	21.6	56.7	21.6	57.4	-0.005	11372			25
926	34972	5	TLP	805	2017-08-16-16-13-30	0	2	x	15	0	57.4	21.6	56.7	21.6	57.4	-0.005	11372			26
927	34973	5	TLP	805	2017-08-16-16-13-32	0	2	x	15	0	57.4	21.6	56.7	21.6	57.4	-0.005	11372			27
928	34974	5	TLP	805	2017-08-16-16-13-34	0	2	x	15	0	57.4	21.6	56.7	21.6	57.4	-0.005	11372			28
929	34975	5	TLP	805	2017-08-16-16-13-36	0	2	x	15	0	57.4	21.6	56.7	21.6	57.4	-0.005	11372			29
930	34976	5	TLP	805	2017-08-16-16-13-38	0	2	x	15	0	57.4	21.6	56.7	21.6	57.4	-0.005	11372			30
931	34977	5	TLP	805	2017-08-16-16-13-40	0	2	x	15	0	57.4	21.6	56.7	21.6	57.4	-0.005	11372			31
932	34978	5	TLP	805	2017-08-16-16-13-42	0	2	x	15	0	57.4	21.6	56.7	21.6	57.4	-0.005	11372			32
933	34979	5	TLP	805	2017-08-16-16-13-44	0	2	x	15	0	57.4	21.6	56.7	21.6	57.4	-0.005	11372			33
934	34980	5	TLP	805	2017-08-16-16-13-46	0	2	x	15	0	57.4	21.6	56.7	21.6	57.4	-0.005	11372			34
935	34981	5	TLP	805	2017-08-16-16-13-48	0	2	x	15	0	57.4	21.6	56.7	21.6	57.4	-0.005	11372			35
936	34982	5	TLP	805	2017-08-16-16-13-50	0	2	x	15	0	57.4	21.6	56.7	21.6	57.4	-0.005	11372			36
937	34983	5	TLP	805	2017-08-16-16-13-52	0	2	x	15	0	57.4	21.6	56.7	21.6	57.4	-0.005	11372			37
938	34984	5	TLP	805	2017-08-16-16-13-54	0	2	x	15	0	57.4	21.6	56.7	21.6	57.4	-0.005	11372			38
939	34985	5	TLP	805	2017-08-16-16-13-56	0	2	x	15	0	57.4	21.6	56.7	21.6	57.4	-0.005	11372			39
940	34986	5	TLP	805	2017-08-16-16-13-58	0	2	x	15	0	57.4	21.6	56.7	21.6	57.4	-0.005	11372			40
941	34987	5	TLP	805	2017-08-16-16-14-00	0	2	x	15	0	57.4	21.6	56.7	21.6	57.4	-0.005	11372			41
942	34988	5	TLP	805	2017-08-16-16-14-02	0	2	x	15	0	57.4	21.6	56.7	21.6	57.4	-0.005	11372			42
943	34989	5	TLP	805	2017-08-16-16-14-04	0	2	x	15	0	57.4	21.6	56.7	21.6	57.4	-0.005	11372			43
944	34990	5	TLP	805	2017-08-16-16-14-06	0	2	x	15	0	57.3	21.6	56.7	21.6	57.4	0.095	11372			44
945	34991	5	TLP	805	2017-08-16-16-14-08	0	2	x	15	0	57.4	21.6	56.7	21.6	57.4	-0.005	11372			45
946	34992	5	TLP	805	2017-08-16-16-14-10	0	2	x	15	0	57.3	21.6	56.7	21.6	57.4	0.095	11372			46
947	34993	5	TLP	805	2017-08-16-16-14-12	0	2	x	15	0	57.3	21.6	56.7	21.6	57.4	0.095	11372			47
948	34994	5	TLP	805	2017-08-16-16-14-14	0	2	x	15	0	57.3	21.6	56.7	21.6	57.4	0.095	11372			48
949	34995	5	TLP	805	2017-08-16-16-14-16	0	2	x	15	0	57.3	21.6	56.7	21.6	57.4	0.095	11372			49
950	34996	5	TLP	805	2017-08-16-16-14-18	0	2	x	15	0	57.3	21.6	56.7	21.6	57.4	0.095	11372			50
951	34997	5	TLP	805	2017-08-16-16-14-20	0	2	x	15	0	57.3	21.6	56.7	21.6	57.4	0.095	11372			51
952	34998	5	TLP	805	2017-08-16-16-14-22	0	2	x	15	0	57.3	21.6	56.7	21.6	57.4	0.095	11372			52
953	34999	5	TLP	805	2017-08-16-16-14-24	0	2	x	15	0	57.3	21.6	56.7	21.6	57.4	0.095	11372			53
954	35000	5	TLP	805	2017-08-16-16-14-26	0	2	x	15	0	57.3	21.6	56.7	21.6	57.4	0.095	11372			54
955	35001	5	TLP	805	2017-08-16-16-14-28	0	2	x	15	0	57.3	21.6	56.6	21.6	57.3	-0.017	11372			55
956	35002	5	TLP	805	2017-08-16-16-14-30	0	2	x	15	0	57.3	21.6	56.6	21.6	57.3	-0.017	11372			56
957	35003	5	TLP	805	2017-08-16-16-14-32	0	2	x	15	0	57.3	21.6	56.6	21.6	57.3	-0.017	11372			57
958	35004	5	TLP	805	2017-08-16-16-14-34	0	2	x	15	0	57.3	21.6	56.6	21.6	57.3	-0.017	11372			58
959	35005	5	TLP	805	2017-08-16-16-14-36	0	2	x	15	0	57.3	21.6	56.6	21.6	57.3	-0.017	11372			59
960	35006	5	TLP	805	2017-08-16-16-14-38	0	2	x	15	0	57.3	21.6	56.7	21.6	57.4	0.095	11372			60
961	35007	5	TLP	805	2017-08-16-16-14-40	0	2	x	15	0	57.3	21.6	56.7	21.6	57.4	0.095	11372			61
962	35008	5	TLP	805	2017-08-16-16-14-42	0	2	x	15	0	57.3	21.6	56.6	21.6	57.3	-0.017	11372			62
963	35009	5	TLP	805	2017-08-16-16-14-44	0	2	x	15	0	57.3	21.6	56.7	21.6	57.4	0.095	11372			63
964	35010	5	TLP	805	2017-08-16-16-14-46	0	2	x	15	0	57.3	21.6	56.7	21.6	57.4	0.095	11372			64
965	35011	5	TLP	805	2017-08-16-16-14-48	0	2	x	15	0	57.3	21.6	56.6	21.6	57.3	-0.017	11372			65
966	35012	5	TLP	805	2017-08-16-16-14-50	0	2	x	15	0	57.3	21.6	56.7	21.6	57.4	0.095	11372			66
967	35013	5	TLP	805	2017-08-16-16-14-52	0	2	x	15	0	57.3	21.6	56.7	21.6	57.4	0.095	11372			67
968	35014	5	TLP	805	2017-08-16-16-14-54	0	2	x	15	0	57.3	21.6	56.7	21.6	57.4	0.095	11372			68
969	35015	5	TLP	805	2017-08-16-16-14-56	0	2	x	15	0	57.3	21.6	56.6	21.6	57.3	-0.017	11372			69
970	35016	5	TLP	805	2017-08-16-16-14-58	0	2	x	15	0	57.3	21.6	56.6	21.6	57.3	-0.017	11372			70
971	35017	5	TLP	805	2017-08-16-16-15-00	0	2	x	15	0	57.3	21.6	56.6	21.6	57.3	-0.017	11372			71
972	35018	5	TLP	805	2017-08-16-16-15-02	0	2	x	15	0	57.3	21.6	56.7	21.6	57.4	0.095	11372			72
973	35019	5	TLP	805	2017-08-16-16-15-04	0	2	x	15	0	57.2	21.6	56.7	21.6	57.4	0.195	11372			73
974	35020	5	TLP	805	2017-08-16-16-15-06	0	2	x	15	0	57.2	21.6	56.7	21.6	57.4	0.195	11372			74
975	35021	5	TLP	805	2017-08-16-16-15-08	0	2	x	15	0	57.2	21.6	56.6	21.6	57.3	0.083	11372			75
976	35022	5	TLP	805	2017-08-16-16-15-10	0	2	x	15	0	57.2	21.6	56.6	21.6	57.3	0.083	11372			76
977	35023	5	TLP	805	2017-08-16-16-15-12	0	2	x	15	0	57.2	21.6	56.6	21.6	57.3	0.083	11372			77
978	35024	5	TLP	805	2017-08-16-16-15-14	0	2	x	15	0	57.3	21.6	56.6	21.6	57.3	-0.017	11372			78
979	35025	5	TLP	805	2017-08-16-16-15-16	0	2	x	15	0	57.2	21.6	56.6	21.6	57.3	0.083	11372			79
980	35026	5	TLP	805	2017-08-16-16-15-18	0	2	x	15	0	57.2	21.6	56.7	21.6	57.4	0.195	11372			80
981	35027	5	TLP	805	2017-08-16-16-15-20	0	2	x	15	0	57.2	21.6	56.6	21.6	57.3	0.083	11372			81
982	35028	5	TLP	805	2017-08-16-16-15-22	0	2	x	15	0	57.2	21.6	56.6	21.6	57.3	0.083	11372			82
983	35029	5	TLP	805	2017-08-16-16-15-24	0	2	x	15	0	57.2	21.6	56.7	21.6	57.4	0.195	11372			83
984	35030	5	TLP	805	2017-08-16-16-15-26	0	2	x	15	0	57.2	21.6	56.6	21.6	57.3	0.083	11372			84
985	35031	5	TLP	805	2017-08-16-16-15-28	0	2	x	15	0	57.2	21.6	56.6	21.6	57.3	0.083	11372			85
986	35032	5	TLP	805	2017-08-16-16-15-30	0	2	x	15	0	57.2	21.6	56.6	21.6	57.3	0.083	11372			86
987	35033	5	TLP	805	2017-08-16-16-15-32	0	2	x	15	0	57.2	21.6	56.6	21.6	57.3	0.083	11372			87
988	35034	5	TLP	805	2017-08-16-16-15-34	0	2	x	15	0	57.3	21.6	56.6	21.6	57.3	-0.017	11372			88
989	35035	5	TLP	805	2017-08-16-16-15-36	0	2	x	15	0	57.3	21.6	56.6	21.6	57.3	-0.017	11372			89
990	35036	5	TLP	805	2017-08-16-16-15-38	0	2	x	15	0	57.3	21.6	56.6	21.6	57.3	-0.017	11372			90
991	35037	5	TLP	805	2017-08-16-16-15-40	0	2	x	15	0	57.3	21.6	56.6	21.6	57.3	-0.017	11372	Last10	Here	91
992	35038	5	TLP	805	2017-08-16-16-15-42	0	2	x	15	0	57.3	21.6	56.6	21.6	57.3	-0.017	11372	Last10	Here	92
993	35039	5	TLP	805	2017-08-16-16-15-44	0	2	x	15	0	57.3	21.6	56.6	21.6	57.3	-0.017	11372	Last10	Here	93
994	35040	5	TLP	805	2017-08-16-16-15-46	0	2	x	15	0	57.3	21.6	56.6	21.6	57.3	-0.017	11372	Last10	Here	94
995	35041	5	TLP	805	2017-08-16-16-15-48	0	2	x	15	0	57.3	21.6	56.6	21.6	57.3	-0.017	11372	Last10	Here	95
996	35042	5	TLP	805	2017-08-16-16-15-50	0	2	x	15	0	57.2	21.6	56.6	21.6	57.3	0.083	11372	Last10	Here	96
997	35043	5	TLP	805	2017-08-16-16-15-52	0	2	x	15	0	57.2	21.6	56.6	21.6	57.3	0.083	11372	Last10	Here	97
998	35044	5	TLP	805	2017-08-16-16-15-54	0	2	x	15	0	57.2	21.6	56.6	21.6	57.3	0.083	11372	Last10	Here	98
999	35045	5	TLP	805	2017-08-16-16-15-56	0	2	x	15	0	57.2	21.6	56.6	21.6	57.3	0.083	11372	Last10	Here	99
1000	35046	5	TLP	805	2017-08-16-16-16-30	0	2	x	20	0	57.2	21.6	56.5	21.6	57.2	-0.028	11373	First10	Here	1
1001	35047	5	TLP	805	2017-08-16-16-16-32	0	2	x	20	0	57.2	21.6	56.5	21.6	57.2	-0.028	11373	First10	Here	2
1002	35048	5	TLP	805	2017-08-16-16-16-34	0	2	x	20	0	57.2	21.6	56.5	21.6	57.2	-0.028	11373	First10	Here	3
1003	35049	5	TLP	805	2017-08-16-16-16-36	0	2	x	20	0	57.2	21.6	56.5	21.6	57.2	-0.028	11373	First10	Here	4
1004	35050	5	TLP	805	2017-08-16-16-16-38	0	2	x	20	0	57.2	21.6	56.5	21.6	57.2	-0.028	11373	First10	Here	5
1005	35051	5	TLP	805	2017-08-16-16-16-40	0	2	x	20	0	57.2	21.6	56.5	21.6	57.2	-0.028	11373	First10	Here	6
1006	35052	5	TLP	805	2017-08-16-16-16-42	0	2	x	20	0	57.2	21.6	56.5	21.6	57.2	-0.028	11373	First10	Here	7
1007	35053	5	TLP	805	2017-08-16-16-16-44	0	2	x	20	0	57.2	21.6	56.5	21.6	57.2	-0.028	11373	First10	Here	8
1008	35054	5	TLP	805	2017-08-16-16-16-46	0	2	x	20	0	57.2	21.6	56.5	21.6	57.2	-0.028	11373	First10	Here	9
1009	35055	5	TLP	805	2017-08-16-16-16-48	0	2	x	20	0	57.1	21.6	56.5	21.6	57.2	0.072	11373	First10	Here	10
1010	35056	5	TLP	805	2017-08-16-16-16-50	0	2	x	20	0	57.2	21.6	56.5	21.6	57.2	-0.028	11373			11
1011	35057	5	TLP	805	2017-08-16-16-16-52	0	2	x	20	0	57.2	21.6	56.5	21.6	57.2	-0.028	11373			12
1012	35058	5	TLP	805	2017-08-16-16-16-54	0	2	x	20	0	57.2	21.6	56.5	21.6	57.2	-0.028	11373			13
1013	35059	5	TLP	805	2017-08-16-16-16-56	0	2	x	20	0	57.2	21.6	56.5	21.6	57.2	-0.028	11373			14
1014	35060	5	TLP	805	2017-08-16-16-16-58	0	2	x	20	0	57.1	21.6	56.5	21.6	57.2	0.072	11373			15
1015	35061	5	TLP	805	2017-08-16-16-17-00	0	2	x	20	0	57.1	21.6	56.5	21.6	57.2	0.072	11373			16
1016	35062	5	TLP	805	2017-08-16-16-17-02	0	2	x	20	0	57.1	21.6	56.5	21.6	57.2	0.072	11373			17
1017	35063	5	TLP	805	2017-08-16-16-17-04	0	2	x	20	0	57.1	21.6	56.5	21.6	57.2	0.072	11373			18
1018	35064	5	TLP	805	2017-08-16-16-17-06	0	2	x	20	0	57.1	21.6	56.5	21.6	57.2	0.072	11373			19
1019	35065	5	TLP	805	2017-08-16-16-17-08	0	2	x	20	0	57.1	21.6	56.5	21.6	57.2	0.072	11373			20
1020	35066	5	TLP	805	2017-08-16-16-17-10	0	2	x	20	0	57.1	21.6	56.5	21.6	57.2	0.072	11373			21
1021	35067	5	TLP	805	2017-08-16-16-17-12	0	2	x	20	0	57.1	21.6	56.5	21.6	57.2	0.072	11373			22
1022	35068	5	TLP	805	2017-08-16-16-17-14	0	2	x	20	0	57.1	21.6	56.5	21.6	57.2	0.072	11373			23
1023	35069	5	TLP	805	2017-08-16-16-17-16	0	2	x	20	0	57.1	21.6	56.5	21.6	57.2	0.072	11373			24
1024	35070	5	TLP	805	2017-08-16-16-17-18	0	2	x	20	0	57.1	21.6	56.5	21.6	57.2	0.072	11373			25
1025	35071	5	TLP	805	2017-08-16-16-17-20	0	2	x	20	0	57.1	21.6	56.5	21.6	57.2	0.072	11373			26
1026	35072	5	TLP	805	2017-08-16-16-17-23	0	2	x	20	0	57.1	21.6	56.5	21.6	57.2	0.072	11373			27
1027	35073	5	TLP	805	2017-08-16-16-17-25	0	2	x	20	0	57.1	21.6	56.5	21.6	57.2	0.072	11373			28
1028	35074	5	TLP	805	2017-08-16-16-17-27	0	2	x	20	0	57.1	21.6	56.5	21.6	57.2	0.072	11373			29
1029	35075	5	TLP	805	2017-08-16-16-17-29	0	2	x	20	0	57.1	21.6	56.5	21.6	57.2	0.072	11373			30
1030	35076	5	TLP	805	2017-08-16-16-17-31	0	2	x	20	0	57.1	21.6	56.5	21.6	57.2	0.072	11373			31
1031	35077	5	TLP	805	2017-08-16-16-17-33	0	2	x	20	0	57.1	21.6	56.5	21.6	57.2	0.072	11373			32
1032	35078	5	TLP	805	2017-08-16-16-17-35	0	2	x	20	0	57.1	21.6	56.5	21.6	57.2	0.072	11373			33
1033	35079	5	TLP	805	2017-08-16-16-17-37	0	2	x	20	0	57.1	21.6	56.5	21.6	57.2	0.072	11373			34
1034	35080	5	TLP	805	2017-08-16-16-17-39	0	2	x	20	0	57.2	21.6	56.5	21.6	57.2	-0.028	11373			35
1035	35081	5	TLP	805	2017-08-16-16-17-41	0	2	x	20	0	57.2	21.6	56.5	21.6	57.2	-0.028	11373			36
1036	35082	5	TLP	805	2017-08-16-16-17-43	0	2	x	20	0	57.2	21.6	56.5	21.6	57.2	-0.028	11373			37
1037	35083	5	TLP	805	2017-08-16-16-17-45	0	2	x	20	0	57.2	21.6	56.5	21.6	57.2	-0.028	11373			38
1038	35084	5	TLP	805	2017-08-16-16-17-47	0	2	x	20	0	57.2	21.6	56.5	21.6	57.2	-0.028	11373			39
1039	35085	5	TLP	805	2017-08-16-16-17-49	0	2	x	20	0	57.2	21.6	56.5	21.6	57.2	-0.028	11373			40
1040	35086	5	TLP	805	2017-08-16-16-17-51	0	2	x	20	0	57.2	21.6	56.5	21.6	57.2	-0.028	11373			41
1041	35087	5	TLP	805	2017-08-16-16-17-53	0	2	x	20	0	57.2	21.6	56.5	21.6	57.2	-0.028	11373			42
1042	35088	5	TLP	805	2017-08-16-16-17-55	0	2	x	20	0	57.2	21.6	56.5	21.6	57.2	-0.028	11373			43
1043	35089	5	TLP	805	2017-08-16-16-17-57	0	2	x	20	0	57.2	21.6	56.5	21.6	57.2	-0.028	11373			44
1044	35090	5	TLP	805	2017-08-16-16-17-59	0	2	x	20	0	57.2	21.6	56.5	21.6	57.2	-0.028	11373			45
1045	35091	5	TLP	805	2017-08-16-16-18-01	0	2	x	20	0	57.1	21.6	56.5	21.6	57.2	0.072	11373			46
1046	35092	5	TLP	805	2017-08-16-16-18-03	0	2	x	20	0	57.1	21.6	56.5	21.6	57.2	0.072	11373			47
1047	35093	5	TLP	805	2017-08-16-16-18-05	0	2	x	20	0	57.2	21.6	56.5	21.6	57.2	-0.028	11373			48
1048	35094	5	TLP	805	2017-08-16-16-18-07	0	2	x	20	0	57.2	21.6	56.5	21.6	57.2	-0.028	11373			49
1049	35095	5	TLP	805	2017-08-16-16-18-09	0	2	x	20	0	57.2	21.6	56.5	21.6	57.2	-0.028	11373			50
1050	35096	5	TLP	805	2017-08-16-16-18-11	0	2	x	20	0	57.2	21.6	56.5	21.6	57.2	-0.028	11373			51
1051	35097	5	TLP	805	2017-08-16-16-18-13	0	2	x	20	0	57.2	21.6	56.5	21.6	57.2	-0.028	11373			52
1052	35098	5	TLP	805	2017-08-16-16-18-15	0	2	x	20	0	57.1	21.6	56.5	21.6	57.2	0.072	11373			53
1053	35099	5	TLP	805	2017-08-16-16-18-17	0	2	x	20	0	57.1	21.6	56.5	21.6	57.2	0.072	11373			54
1054	35100	5	TLP	805	2017-08-16-16-18-19	0	2	x	20	0	57.1	21.6	56.4	21.6	57.1	-0.039	11373			55
1055	35101	5	TLP	805	2017-08-16-16-18-21	0	2	x	20	0	57.1	21.6	56.5	21.6	57.2	0.072	11373			56
1056	35102	5	TLP	805	2017-08-16-16-18-23	0	2	x	20	0	57.1	21.6	56.4	21.6	57.1	-0.039	11373			57
1057	35103	5	TLP	805	2017-08-16-16-18-25	0	2	x	20	0	57.1	21.6	56.5	21.6	57.2	0.072	11373			58
1058	35104	5	TLP	805	2017-08-16-16-18-27	0	2	x	20	0	57.1	21.6	56.4	21.6	57.1	-0.039	11373			59
1059	35105	5	TLP	805	2017-08-16-16-18-29	0	2	x	20	0	57.1	21.6	56.4	21.6	57.1	-0.039	11373			60
1060	35106	5	TLP	805	2017-08-16-16-18-31	0	2	x	20	0	57.1	21.6	56.4	21.6	57.1	-0.039	11373			61
1061	35107	5	TLP	805	2017-08-16-16-18-33	0	2	x	20	0	57.1	21.6	56.4	21.6	57.1	-0.039	11373			62
1062	35108	5	TLP	805	2017-08-16-16-18-35	0	2	x	20	0	57.1	21.6	56.4	21.6	57.1	-0.039	11373			63
1063	35109	5	TLP	805	2017-08-16-16-18-37	0	2	x	20	0	57.1	21.6	56.5	21.6	57.2	0.072	11373			64
1064	35110	5	TLP	805	2017-08-16-16-18-39	0	2	x	20	0	57.1	21.6	56.5	21.6	57.2	0.072	11373			65
1065	35111	5	TLP	805	2017-08-16-16-18-41	0	2	x	20	0	57.1	21.6	56.4	21.6	57.1	-0.039	11373			66
1066	35112	5	TLP	805	2017-08-16-16-18-43	0	2	x	20	0	57.1	21.6	56.4	21.6	57.1	-0.039	11373			67
1067	35113	5	TLP	805	2017-08-16-16-18-45	0	2	x	20	0	57	21.6	56.4	21.6	57.1	0.061	11373			68
1068	35114	5	TLP	805	2017-08-16-16-18-47	0	2	x	20	0	57	21.6	56.5	21.6	57.2	0.172	11373			69
1069	35115	5	TLP	805	2017-08-16-16-18-49	0	2	x	20	0	57	21.6	56.4	21.6	57.1	0.061	11373			70
1070	35116	5	TLP	805	2017-08-16-16-18-51	0	2	x	20	0	57	21.6	56.4	21.6	57.1	0.061	11373			71
1071	35117	5	TLP	805	2017-08-16-16-18-53	0	2	x	20	0	57	21.6	56.5	21.6	57.2	0.172	11373			72
1072	35118	5	TLP	805	2017-08-16-16-18-55	0	2	x	20	0	57	21.6	56.4	21.6	57.1	0.061	11373			73
1073	35119	5	TLP	805	2017-08-16-16-18-57	0	2	x	20	0	57	21.6	56.4	21.6	57.1	0.061	11373			74
1074	35120	5	TLP	805	2017-08-16-16-18-59	0	2	x	20	0	57	21.6	56.4	21.6	57.1	0.061	11373			75
1075	35121	5	TLP	805	2017-08-16-16-19-01	0	2	x	20	0	57	21.6	56.4	21.6	57.1	0.061	11373			76
1076	35122	5	TLP	805	2017-08-16-16-19-03	0	2	x	20	0	57	21.6	56.4	21.6	57.1	0.061	11373			77
1077	35123	5	TLP	805	2017-08-16-16-19-05	0	2	x	20	0	57	21.6	56.4	21.6	57.1	0.061	11373			78
1078	35124	5	TLP	805	2017-08-16-16-19-07	0	2	x	20	0	57	21.6	56.4	21.6	57.1	0.061	11373			79
1079	35125	5	TLP	805	2017-08-16-16-19-09	0	2	x	20	0	57	21.6	56.4	21.6	57.1	0.061	11373			80
1080	35126	5	TLP	805	2017-08-16-16-19-11	0	2	x	20	0	57	21.6	56.4	21.6	57.1	0.061	11373			81
1081	35127	5	TLP	805	2017-08-16-16-19-13	0	2	x	20	0	57	21.6	56.4	21.6	57.1	0.061	11373			82
1082	35128	5	TLP	805	2017-08-16-16-19-15	0	2	x	20	0	57	21.6	56.4	21.6	57.1	0.061	11373			83
1083	35129	5	TLP	805	2017-08-16-16-19-17	0	2	x	20	0	57	21.6	56.4	21.6	57.1	0.061	11373			84
1084	35130	5	TLP	805	2017-08-16-16-19-19	0	2	x	20	0	57	21.6	56.4	21.6	57.1	0.061	11373			85
1085	35131	5	TLP	805	2017-08-16-16-19-21	0	2	x	20	0	57	21.6	56.4	21.6	57.1	0.061	11373			86
1086	35132	5	TLP	805	2017-08-16-16-19-23	0	2	x	20	0	57	21.6	56.4	21.6	57.1	0.061	11373			87
1087	35133	5	TLP	805	2017-08-16-16-19-25	0	2	x	20	0	57	21.6	56.4	21.6	57.1	0.061	11373			88
1088	35134	5	TLP	805	2017-08-16-16-19-27	0	2	x	20	0	57	21.6	56.4	21.6	57.1	0.061	11373			89
1089	35135	5	TLP	805	2017-08-16-16-19-29	0	2	x	20	0	57	21.6	56.4	21.6	57.1	0.061	11373			90
1090	35136	5	TLP	805	2017-08-16-16-19-31	0	2	x	20	0	57	21.6	56.4	21.6	57.1	0.061	11373	Last10	Here	91
1091	35137	5	TLP	805	2017-08-16-16-19-33	0	2	x	20	0	57.1	21.6	56.4	21.6	57.1	-0.039	11373	Last10	Here	92
1092	35138	5	TLP	805	2017-08-16-16-19-35	0	2	x	20	0	57	21.6	56.4	21.6	57.1	0.061	11373	Last10	Here	93
1093	35139	5	TLP	805	2017-08-16-16-19-37	0	2	x	20	0	57	21.6	56.4	21.6	57.1	0.061	11373	Last10	Here	94
1094	35140	5	TLP	805	2017-08-16-16-19-39	0	2	x	20	0	57	21.6	56.4	21.6	57.1	0.061	11373	Last10	Here	95
1095	35141	5	TLP	805	2017-08-16-16-19-41	0	2	x	20	0	57	21.6	56.4	21.6	57.1	0.061	11373	Last10	Here	96
1096	35142	5	TLP	805	2017-08-16-16-19-43	0	2	x	20	0	57	21.6	56.3	21.6	56.9	-0.05	11373	Last10	Here	97
1097	35143	5	TLP	805	2017-08-16-16-19-45	0	2	x	20	0	57	21.6	56.3	21.6	56.9	-0.05	11373	Last10	Here	98
1098	35144	5	TLP	805	2017-08-16-16-19-47	0	2	x	20	0	57	21.6	56.3	21.6	56.9	-0.05	11373	Last10	Here	99
1099	35145	5	TLP	805	2017-08-16-16-20-21	0	2	x	25	0	57	21.6	56.3	21.6	56.9	-0.05	11374	First10	Here	1
1100	35146	5	TLP	805	2017-08-16-16-20-23	0	2	x	25	0	57	21.6	56.3	21.6	56.9	-0.05	11374	First10	Here	2
1101	35147	5	TLP	805	2017-08-16-16-20-25	0	2	x	25	0	57	21.6	56.3	21.6	56.9	-0.05	11374	First10	Here	3
1102	35148	5	TLP	805	2017-08-16-16-20-27	0	2	x	25	0	57	21.6	56.3	21.6	56.9	-0.05	11374	First10	Here	4
1103	35149	5	TLP	805	2017-08-16-16-20-29	0	2	x	25	0	57	21.6	56.3	21.6	56.9	-0.05	11374	First10	Here	5
1104	35150	5	TLP	805	2017-08-16-16-20-31	0	2	x	25	0	57	21.6	56.3	21.6	56.9	-0.05	11374	First10	Here	6
1105	35151	5	TLP	805	2017-08-16-16-20-33	0	2	x	25	0	57	21.6	56.3	21.6	56.9	-0.05	11374	First10	Here	7
1106	35152	5	TLP	805	2017-08-16-16-20-35	0	2	x	25	0	57	21.6	56.3	21.6	56.9	-0.05	11374	First10	Here	8
1107	35153	5	TLP	805	2017-08-16-16-20-37	0	2	x	25	0	57	21.6	56.3	21.6	56.9	-0.05	11374	First10	Here	9
1108	35154	5	TLP	805	2017-08-16-16-20-39	0	2	x	25	0	56.9	21.6	56.3	21.6	56.9	0.05	11374	First10	Here	10
1109	35155	5	TLP	805	2017-08-16-16-20-41	0	2	x	25	0	57	21.6	56.3	21.6	56.9	-0.05	11374			11
1110	35156	5	TLP	805	2017-08-16-16-20-43	0	2	x	25	0	57	21.6	56.3	21.6	56.9	-0.05	11374			12
1111	35157	5	TLP	805	2017-08-16-16-20-45	0	2	x	25	0	57	21.6	56.3	21.6	56.9	-0.05	11374			13
1112	35158	5	TLP	805	2017-08-16-16-20-47	0	2	x	25	0	57	21.6	56.3	21.6	56.9	-0.05	11374			14
1113	35159	5	TLP	805	2017-08-16-16-20-49	0	2	x	25	0	57	21.6	56.3	21.6	56.9	-0.05	11374			15
1114	35160	5	TLP	805	2017-08-16-16-20-51	0	2	x	25	0	57	21.6	56.3	21.6	56.9	-0.05	11374			16
1115	35161	5	TLP	805	2017-08-16-16-20-53	0	2	x	25	0	57	21.6	56.3	21.6	56.9	-0.05	11374			17
1116	35162	5	TLP	805	2017-08-16-16-20-55	0	2	x	25	0	57	21.6	56.3	21.6	56.9	-0.05	11374			18
1117	35163	5	TLP	805	2017-08-16-16-20-57	0	2	x	25	0	56.9	21.6	56.3	21.6	56.9	0.05	11374			19
1118	35164	5	TLP	805	2017-08-16-16-20-59	0	2	x	25	0	57	21.6	56.3	21.6	56.9	-0.05	11374			20
1119	35165	5	TLP	805	2017-08-16-16-21-01	0	2	x	25	0	57	21.6	56.3	21.6	56.9	-0.05	11374			21
1120	35166	5	TLP	805	2017-08-16-16-21-03	0	2	x	25	0	56.9	21.6	56.3	21.6	56.9	0.05	11374			22
1121	35167	5	TLP	805	2017-08-16-16-21-05	0	2	x	25	0	57	21.6	56.3	21.6	56.9	-0.05	11374			23
1122	35168	5	TLP	805	2017-08-16-16-21-07	0	2	x	25	0	57	21.6	56.3	21.6	56.9	-0.05	11374			24
1123	35169	5	TLP	805	2017-08-16-16-21-09	0	2	x	25	0	57	21.6	56.3	21.6	56.9	-0.05	11374			25
1124	35170	5	TLP	805	2017-08-16-16-21-11	0	2	x	25	0	56.9	21.6	56.3	21.6	56.9	0.05	11374			26
1125	35171	5	TLP	805	2017-08-16-16-21-13	0	2	x	25	0	56.9	21.6	56.3	21.6	56.9	0.05	11374			27
1126	35172	5	TLP	805	2017-08-16-16-21-15	0	2	x	25	0	57	21.6	56.3	21.6	56.9	-0.05	11374			28
1127	35173	5	TLP	805	2017-08-16-16-21-17	0	2	x	25	0	56.9	21.6	56.3	21.6	56.9	0.05	11374			29
1128	35174	5	TLP	805	2017-08-16-16-21-19	0	2	x	25	0	56.9	21.6	56.3	21.6	56.9	0.05	11374			30
1129	35175	5	TLP	805	2017-08-16-16-21-21	0	2	x	25	0	56.9	21.6	56.3	21.6	56.9	0.05	11374			31
1130	35176	5	TLP	805	2017-08-16-16-21-23	0	2	x	25	0	56.9	21.6	56.3	21.6	56.9	0.05	11374			32
1131	35177	5	TLP	805	2017-08-16-16-21-25	0	2	x	25	0	56.9	21.6	56.3	21.6	56.9	0.05	11374			33
1132	35178	5	TLP	805	2017-08-16-16-21-27	0	2	x	25	0	56.9	21.6	56.3	21.6	56.9	0.05	11374			34
1133	35179	5	TLP	805	2017-08-16-16-21-29	0	2	x	25	0	56.9	21.6	56.3	21.6	56.9	0.05	11374			35
1134	35180	5	TLP	805	2017-08-16-16-21-31	0	2	x	25	0	56.9	21.6	56.2	21.6	56.8	-0.062	11374			36
1135	35181	5	TLP	805	2017-08-16-16-21-33	0	2	x	25	0	56.9	21.6	56.3	21.6	56.9	0.05	11374			37
1136	35182	5	TLP	805	2017-08-16-16-21-35	0	2	x	25	0	56.9	21.6	56.3	21.6	56.9	0.05	11374			38
1137	35183	5	TLP	805	2017-08-16-16-21-37	0	2	x	25	0	56.9	21.6	56.2	21.6	56.8	-0.062	11374			39
1138	35184	5	TLP	805	2017-08-16-16-21-39	0	2	x	25	0	56.9	21.6	56.3	21.6	56.9	0.05	11374			40
1139	35185	5	TLP	805	2017-08-16-16-21-41	0	2	x	25	0	56.9	21.6	56.2	21.6	56.8	-0.062	11374			41
1140	35186	5	TLP	805	2017-08-16-16-21-43	0	2	x	25	0	56.9	21.6	56.3	21.6	56.9	0.05	11374			42
1141	35187	5	TLP	805	2017-08-16-16-21-45	0	2	x	25	0	56.9	21.6	56.3	21.6	56.9	0.05	11374			43
1142	35188	5	TLP	805	2017-08-16-16-21-47	0	2	x	25	0	56.9	21.6	56.3	21.6	56.9	0.05	11374			44
1143	35189	5	TLP	805	2017-08-16-16-21-49	0	2	x	25	0	56.9	21.6	56.3	21.6	56.9	0.05	11374			45
1144	35190	5	TLP	805	2017-08-16-16-21-51	0	2	x	25	0	56.9	21.6	56.3	21.6	56.9	0.05	11374			46
1145	35191	5	TLP	805	2017-08-16-16-21-53	0	2	x	25	0	56.9	21.6	56.2	21.6	56.8	-0.062	11374			47
1146	35192	5	TLP	805	2017-08-16-16-21-55	0	2	x	25	0	56.9	21.6	56.3	21.6	56.9	0.05	11374			48
1147	35193	5	TLP	805	2017-08-16-16-21-57	0	2	x	25	0	56.9	21.6	56.3	21.6	56.9	0.05	11374			49
1148	35194	5	TLP	805	2017-08-16-16-21-59	0	2	x	25	0	56.9	21.6	56.2	21.6	56.8	-0.062	11374			50
1149	35195	5	TLP	805	2017-08-16-16-22-01	0	2	x	25	0	56.9	21.6	56.2	21.6	56.8	-0.062	11374			51
1150	35196	5	TLP	805	2017-08-16-16-22-03	0	2	x	25	0	56.9	21.6	56.3	21.6	56.9	0.05	11374			52
1151	35197	5	TLP	805	2017-08-16-16-22-05	0	2	x	25	0	56.9	21.6	56.2	21.6	56.8	-0.062	11374			53
1152	35198	5	TLP	805	2017-08-16-16-22-07	0	2	x	25	0	56.9	21.6	56.2	21.6	56.8	-0.062	11374			54
1153	35199	5	TLP	805	2017-08-16-16-22-09	0	2	x	25	0	56.9	21.6	56.2	21.6	56.8	-0.062	11374			55
1154	35200	5	TLP	805	2017-08-16-16-22-11	0	2	x	25	0	56.9	21.6	56.2	21.6	56.8	-0.062	11374			56
1155	35201	5	TLP	805	2017-08-16-16-22-13	0	2	x	25	0	56.9	21.6	56.2	21.6	56.8	-0.062	11374			57
1156	35202	5	TLP	805	2017-08-16-16-22-15	0	2	x	25	0	56.9	21.6	56.2	21.6	56.8	-0.062	11374			58
1157	35203	5	TLP	805	2017-08-16-16-22-17	0	2	x	25	0	56.9	21.6	56.2	21.6	56.8	-0.062	11374			59
1158	35204	5	TLP	805	2017-08-16-16-22-19	0	2	x	25	0	56.9	21.6	56.3	21.6	56.9	0.05	11374			60
1159	35205	5	TLP	805	2017-08-16-16-22-21	0	2	x	25	0	56.9	21.6	56.2	21.6	56.8	-0.062	11374			61
1160	35206	5	TLP	805	2017-08-16-16-22-23	0	2	x	25	0	56.9	21.6	56.2	21.6	56.8	-0.062	11374			62
1161	35207	5	TLP	805	2017-08-16-16-22-25	0	2	x	25	0	56.8	21.6	56.2	21.6	56.8	0.038	11374			63
1162	35208	5	TLP	805	2017-08-16-16-22-27	0	2	x	25	0	56.9	21.6	56.2	21.6	56.8	-0.062	11374			64
1163	35209	5	TLP	805	2017-08-16-16-22-29	0	2	x	25	0	56.8	21.6	56.2	21.6	56.8	0.038	11374			65
1164	35210	5	TLP	805	2017-08-16-16-22-31	0	2	x	25	0	56.8	21.6	56.3	21.6	56.9	0.15	11374			66
1165	35211	5	TLP	805	2017-08-16-16-22-33	0	2	x	25	0	56.8	21.6	56.3	21.6	56.9	0.15	11374			67
1166	35212	5	TLP	805	2017-08-16-16-22-36	0	2	x	25	0	56.9	21.6	56.2	21.6	56.8	-0.062	11374			68
1167	35213	5	TLP	805	2017-08-16-16-22-38	0	2	x	25	0	56.9	21.6	56.2	21.6	56.8	-0.062	11374			69
1168	35214	5	TLP	805	2017-08-16-16-22-40	0	2	x	25	0	56.9	21.6	56.2	21.6	56.8	-0.062	11374			70
1169	35215	5	TLP	805	2017-08-16-16-22-42	0	2	x	25	0	56.9	21.6	56.2	21.6	56.8	-0.062	11374			71
1170	35216	5	TLP	805	2017-08-16-16-22-44	0	2	x	25	0	56.9	21.6	56.2	21.6	56.8	-0.062	11374			72
1171	35217	5	TLP	805	2017-08-16-16-22-46	0	2	x	25	0	56.9	21.6	56.2	21.6	56.8	-0.062	11374			73
1172	35218	5	TLP	805	2017-08-16-16-22-48	0	2	x	25	0	56.9	21.6	56.2	21.6	56.8	-0.062	11374			74
1173	35219	5	TLP	805	2017-08-16-16-22-50	0	2	x	25	0	56.9	21.6	56.2	21.6	56.8	-0.062	11374			75
1174	35220	5	TLP	805	2017-08-16-16-22-52	0	2	x	25	0	56.9	21.6	56.2	21.6	56.8	-0.062	11374			76
1175	35221	5	TLP	805	2017-08-16-16-22-54	0	2	x	25	0	56.9	21.6	56.2	21.6	56.8	-0.062	11374			77
1176	35222	5	TLP	805	2017-08-16-16-22-56	0	2	x	25	0	56.9	21.6	56.2	21.6	56.8	-0.062	11374			78
1177	35223	5	TLP	805	2017-08-16-16-22-58	0	2	x	25	0	56.9	21.6	56.2	21.6	56.8	-0.062	11374			79
1178	35224	5	TLP	805	2017-08-16-16-23-00	0	2	x	25	0	56.9	21.6	56.2	21.6	56.8	-0.062	11374			80
1179	35225	5	TLP	805	2017-08-16-16-23-02	0	2	x	25	0	56.8	21.6	56.2	21.6	56.8	0.038	11374			81
1180	35226	5	TLP	805	2017-08-16-16-23-04	0	2	x	25	0	56.8	21.6	56.2	21.6	56.8	0.038	11374			82
1181	35227	5	TLP	805	2017-08-16-16-23-06	0	2	x	25	0	56.8	21.6	56.2	21.6	56.8	0.038	11374			83
1182	35228	5	TLP	805	2017-08-16-16-23-08	0	2	x	25	0	56.8	21.6	56.2	21.6	56.8	0.038	11374			84
1183	35229	5	TLP	805	2017-08-16-16-23-10	0	2	x	25	0	56.8	21.6	56.2	21.6	56.8	0.038	11374			85
1184	35230	5	TLP	805	2017-08-16-16-23-12	0	2	x	25	0	56.8	21.6	56.2	21.6	56.8	0.038	11374			86
1185	35231	5	TLP	805	2017-08-16-16-23-14	0	2	x	25	0	56.8	21.6	56.1	21.6	56.7	-0.073	11374			87
1186	35232	5	TLP	805	2017-08-16-16-23-16	0	2	x	25	0	56.8	21.6	56.2	21.6	56.8	0.038	11374			88
1187	35233	5	TLP	805	2017-08-16-16-23-18	0	2	x	25	0	56.8	21.6	56.2	21.6	56.8	0.038	11374			89
1188	35234	5	TLP	805	2017-08-16-16-23-20	0	2	x	25	0	56.8	21.6	56.1	21.6	56.7	-0.073	11374			90
1189	35235	5	TLP	805	2017-08-16-16-23-22	0	2	x	25	0	56.8	21.6	56.2	21.6	56.8	0.038	11374	Last10	Here	91
1190	35236	5	TLP	805	2017-08-16-16-23-24	0	2	x	25	0	56.8	21.6	56.2	21.6	56.8	0.038	11374	Last10	Here	92
1191	35237	5	TLP	805	2017-08-16-16-23-26	0	2	x	25	0	56.8	21.6	56.2	21.6	56.8	0.038	11374	Last10	Here	93
1192	35238	5	TLP	805	2017-08-16-16-23-28	0	2	x	25	0	56.8	21.6	56.2	21.6	56.8	0.038	11374	Last10	Here	94
1193	35239	5	TLP	805	2017-08-16-16-23-30	0	2	x	25	0	56.8	21.6	56.2	21.6	56.8	0.038	11374	Last10	Here	95
1194	35240	5	TLP	805	2017-08-16-16-23-32	0	2	x	25	0	56.8	21.6	56.2	21.6	56.8	0.038	11374	Last10	Here	96
1195	35241	5	TLP	805	2017-08-16-16-23-34	0	2	x	25	0	56.8	21.6	56.2	21.6	56.8	0.038	11374	Last10	Here	97
1196	35242	5	TLP	805	2017-08-16-16-23-36	0	2	x	25	0	56.8	21.6	56.2	21.6	56.8	0.038	11374	Last10	Here	98
1197	35243	5	TLP	805	2017-08-16-16-23-38	0	2	x	25	0	56.8	21.6	56.2	21.6	56.8	0.038	11374	Last10	Here	99
1198	35244	5	TLP	805	2017-08-16-16-24-12	0	2	x	30	0	56.8	21.6	56.2	21.6	56.8	0.038	11375	First10	Here	1
1199	35245	5	TLP	805	2017-08-16-16-24-14	0	2	x	30	0	56.8	21.6	56.2	21.6	56.8	0.038	11375	First10	Here	2
1200	35246	5	TLP	805	2017-08-16-16-24-16	0	2	x	30	0	56.8	21.6	56.2	21.6	56.8	0.038	11375	First10	Here	3
1201	35247	5	TLP	805	2017-08-16-16-24-18	0	2	x	30	0	56.8	21.6	56.2	21.6	56.8	0.038	11375	First10	Here	4
1202	35248	5	TLP	805	2017-08-16-16-24-20	0	2	x	30	0	56.8	21.6	56.2	21.6	56.8	0.038	11375	First10	Here	5
1203	35249	5	TLP	805	2017-08-16-16-24-22	0	2	x	30	0	56.8	21.6	56.2	21.6	56.8	0.038	11375	First10	Here	6
1204	35250	5	TLP	805	2017-08-16-16-24-24	0	2	x	30	0	56.8	21.6	56.2	21.6	56.8	0.038	11375	First10	Here	7
1205	35251	5	TLP	805	2017-08-16-16-24-26	0	2	x	30	0	56.8	21.6	56.2	21.6	56.8	0.038	11375	First10	Here	8
1206	35252	5	TLP	805	2017-08-16-16-24-28	0	2	x	30	0	56.8	21.6	56.2	21.6	56.8	0.038	11375	First10	Here	9
1207	35253	5	TLP	805	2017-08-16-16-24-30	0	2	x	30	0	56.8	21.6	56.2	21.6	56.8	0.038	11375	First10	Here	10
1208	35254	5	TLP	805	2017-08-16-16-24-32	0	2	x	30	0	56.8	21.6	56.2	21.6	56.8	0.038	11375			11
1209	35255	5	TLP	805	2017-08-16-16-24-34	0	2	x	30	0	56.8	21.6	56.2	21.6	56.8	0.038	11375			12
1210	35256	5	TLP	805	2017-08-16-16-24-36	0	2	x	30	0	56.8	21.6	56.2	21.6	56.8	0.038	11375			13
1211	35257	5	TLP	805	2017-08-16-16-24-38	0	2	x	30	0	56.7	21.6	56.2	21.6	56.8	0.138	11375			14
1212	35258	5	TLP	805	2017-08-16-16-24-40	0	2	x	30	0	56.7	21.6	56.2	21.6	56.8	0.138	11375			15
1213	35259	5	TLP	805	2017-08-16-16-24-42	0	2	x	30	0	56.7	21.6	56.2	21.6	56.8	0.138	11375			16
1214	35260	5	TLP	805	2017-08-16-16-24-44	0	2	x	30	0	56.7	21.6	56.2	21.6	56.8	0.138	11375			17
1215	35261	5	TLP	805	2017-08-16-16-24-46	0	2	x	30	0	56.7	21.6	56.2	21.6	56.8	0.138	11375			18
1216	35262	5	TLP	805	2017-08-16-16-24-48	0	2	x	30	0	56.7	21.6	56.2	21.6	56.8	0.138	11375			19
1217	35263	5	TLP	805	2017-08-16-16-24-50	0	2	x	30	0	56.7	21.6	56.2	21.6	56.8	0.138	11375			20
1218	35264	5	TLP	805	2017-08-16-16-24-52	0	2	x	30	0	56.7	21.6	56.2	21.6	56.8	0.138	11375			21
1219	35265	5	TLP	805	2017-08-16-16-24-54	0	2	x	30	0	56.7	21.6	56.2	21.6	56.8	0.138	11375			22
1220	35266	5	TLP	805	2017-08-16-16-24-56	0	2	x	30	0	56.7	21.6	56.2	21.6	56.8	0.138	11375			23
1221	35267	5	TLP	805	2017-08-16-16-24-58	0	2	x	30	0	56.7	21.6	56.2	21.6	56.8	0.138	11375			24
1222	35268	5	TLP	805	2017-08-16-16-25-00	0	2	x	30	0	56.7	21.6	56.2	21.6	56.8	0.138	11375			25
1223	35269	5	TLP	805	2017-08-16-16-25-02	0	2	x	30	0	56.7	21.6	56.2	21.6	56.8	0.138	11375			26
1224	35270	5	TLP	805	2017-08-16-16-25-04	0	2	x	30	0	56.7	21.6	56.1	21.6	56.7	0.027	11375			27
1225	35271	5	TLP	805	2017-08-16-16-25-06	0	2	x	30	0	56.7	21.6	56.2	21.6	56.8	0.138	11375			28
1226	35272	5	TLP	805	2017-08-16-16-25-08	0	2	x	30	0	56.7	21.6	56.2	21.6	56.8	0.138	11375			29
1227	35273	5	TLP	805	2017-08-16-16-25-10	0	2	x	30	0	56.7	21.6	56.2	21.6	56.8	0.138	11375			30
1228	35274	5	TLP	805	2017-08-16-16-25-12	0	2	x	30	0	56.7	21.6	56.2	21.6	56.8	0.138	11375			31
1229	35275	5	TLP	805	2017-08-16-16-25-14	0	2	x	30	0	56.7	21.6	56.2	21.6	56.8	0.138	11375			32
1230	35276	5	TLP	805	2017-08-16-16-25-16	0	2	x	30	0	56.8	21.6	56.2	21.6	56.8	0.038	11375			33
1231	35277	5	TLP	805	2017-08-16-16-25-18	0	2	x	30	0	56.8	21.6	56.2	21.6	56.8	0.038	11375			34
1232	35278	5	TLP	805	2017-08-16-16-25-20	0	2	x	30	0	56.8	21.6	56.2	21.6	56.8	0.038	11375			35
1233	35279	5	TLP	805	2017-08-16-16-25-22	0	2	x	30	0	56.7	21.6	56.2	21.6	56.8	0.138	11375			36
1234	35280	5	TLP	805	2017-08-16-16-25-24	0	2	x	30	0	56.7	21.6	56.2	21.6	56.8	0.138	11375			37
1235	35281	5	TLP	805	2017-08-16-16-25-26	0	2	x	30	0	56.8	21.6	56.2	21.6	56.8	0.038	11375			38
1236	35282	5	TLP	805	2017-08-16-16-25-28	0	2	x	30	0	56.8	21.6	56.2	21.6	56.8	0.038	11375			39
1237	35283	5	TLP	805	2017-08-16-16-25-30	0	2	x	30	0	56.8	21.6	56.2	21.6	56.8	0.038	11375			40
1238	35284	5	TLP	805	2017-08-16-16-25-32	0	2	x	30	0	56.8	21.6	56.2	21.6	56.8	0.038	11375			41
1239	35285	5	TLP	805	2017-08-16-16-25-34	0	2	x	30	0	56.8	21.6	56.2	21.6	56.8	0.038	11375			42
1240	35286	5	TLP	805	2017-08-16-16-25-36	0	2	x	30	0	56.8	21.6	56.1	21.6	56.7	-0.073	11375			43
1241	35287	5	TLP	805	2017-08-16-16-25-38	0	2	x	30	0	56.8	21.6	56.2	21.6	56.8	0.038	11375			44
1242	35288	5	TLP	805	2017-08-16-16-25-40	0	2	x	30	0	56.8	21.6	56.2	21.6	56.8	0.038	11375			45
1243	35289	5	TLP	805	2017-08-16-16-25-42	0	2	x	30	0	56.8	21.6	56.1	21.6	56.7	-0.073	11375			46
1244	35290	5	TLP	805	2017-08-16-16-25-44	0	2	x	30	0	56.8	21.6	56.2	21.6	56.8	0.038	11375			47
1245	35291	5	TLP	805	2017-08-16-16-25-46	0	2	x	30	0	56.8	21.6	56.2	21.6	56.8	0.038	11375			48
1246	35292	5	TLP	805	2017-08-16-16-25-48	0	2	x	30	0	56.8	21.6	56.1	21.6	56.7	-0.073	11375			49
1247	35293	5	TLP	805	2017-08-16-16-25-50	0	2	x	30	0	56.8	21.6	56.1	21.6	56.7	-0.073	11375			50
1248	35294	5	TLP	805	2017-08-16-16-25-52	0	2	x	30	0	56.7	21.6	56.1	21.6	56.7	0.027	11375			51
1249	35295	5	TLP	805	2017-08-16-16-25-54	0	2	x	30	0	56.7	21.6	56.2	21.6	56.8	0.138	11375			52
1250	35296	5	TLP	805	2017-08-16-16-25-56	0	2	x	30	0	56.7	21.6	56.1	21.6	56.7	0.027	11375			53
1251	35297	5	TLP	805	2017-08-16-16-25-58	0	2	x	30	0	56.7	21.6	56.2	21.6	56.8	0.138	11375			54
1252	35298	5	TLP	805	2017-08-16-16-26-00	0	2	x	30	0	56.7	21.6	56.2	21.6	56.8	0.138	11375			55
1253	35299	5	TLP	805	2017-08-16-16-26-02	0	2	x	30	0	56.7	21.6	56.1	21.6	56.7	0.027	11375			56
1254	35300	5	TLP	805	2017-08-16-16-26-04	0	2	x	30	0	56.7	21.6	56.1	21.6	56.7	0.027	11375			57
1255	35301	5	TLP	805	2017-08-16-16-26-06	0	2	x	30	0	56.7	21.6	56.1	21.6	56.7	0.027	11375			58
1256	35302	5	TLP	805	2017-08-16-16-26-08	0	2	x	30	0	56.7	21.6	56.1	21.6	56.7	0.027	11375			59
1257	35303	5	TLP	805	2017-08-16-16-26-10	0	2	x	30	0	56.7	21.6	56.1	21.6	56.7	0.027	11375			60
1258	35304	5	TLP	805	2017-08-16-16-26-12	0	2	x	30	0	56.7	21.6	56.1	21.6	56.7	0.027	11375			61
1259	35305	5	TLP	805	2017-08-16-16-26-14	0	2	x	30	0	56.7	21.6	56.1	21.6	56.7	0.027	11375			62
1260	35306	5	TLP	805	2017-08-16-16-26-16	0	2	x	30	0	56.7	21.6	56.1	21.6	56.7	0.027	11375			63
1261	35307	5	TLP	805	2017-08-16-16-26-18	0	2	x	30	0	56.7	21.6	56.1	21.6	56.7	0.027	11375			64
1262	35308	5	TLP	805	2017-08-16-16-26-20	0	2	x	30	0	56.7	21.6	56.1	21.6	56.7	0.027	11375			65
1263	35309	5	TLP	805	2017-08-16-16-26-22	0	2	x	30	0	56.7	21.6	56.1	21.6	56.7	0.027	11375			66
1264	35310	5	TLP	805	2017-08-16-16-26-24	0	2	x	30	0	56.7	21.6	56.1	21.6	56.7	0.027	11375			67
1265	35311	5	TLP	805	2017-08-16-16-26-26	0	2	x	30	0	56.7	21.6	56.1	21.6	56.7	0.027	11375			68
1266	35312	5	TLP	805	2017-08-16-16-26-28	0	2	x	30	0	56.7	21.6	56.1	21.6	56.7	0.027	11375			69
1267	35313	5	TLP	805	2017-08-16-16-26-30	0	2	x	30	0	56.7	21.6	56.1	21.6	56.7	0.027	11375			70
1268	35314	5	TLP	805	2017-08-16-16-26-32	0	2	x	30	0	56.7	21.6	56.1	21.6	56.7	0.027	11375			71
1269	35315	5	TLP	805	2017-08-16-16-26-34	0	2	x	30	0	56.7	21.6	56.1	21.6	56.7	0.027	11375			72
1270	35316	5	TLP	805	2017-08-16-16-26-36	0	2	x	30	0	56.7	21.6	56.1	21.6	56.7	0.027	11375			73
1271	35317	5	TLP	805	2017-08-16-16-26-38	0	2	x	30	0	56.7	21.6	56.1	21.6	56.7	0.027	11375			74
1272	35318	5	TLP	805	2017-08-16-16-26-40	0	2	x	30	0	56.7	21.6	56.1	21.6	56.7	0.027	11375			75
1273	35319	5	TLP	805	2017-08-16-16-26-42	0	2	x	30	0	56.7	21.6	56.1	21.6	56.7	0.027	11375			76
1274	35320	5	TLP	805	2017-08-16-16-26-44	0	2	x	30	0	56.7	21.6	56.1	21.6	56.7	0.027	11375			77
1275	35321	5	TLP	805	2017-08-16-16-26-46	0	2	x	30	0	56.7	21.6	56.1	21.6	56.7	0.027	11375			78
1276	35322	5	TLP	805	2017-08-16-16-26-48	0	2	x	30	0	56.7	21.6	56.1	21.6	56.7	0.027	11375			79
1277	35323	5	TLP	805	2017-08-16-16-26-50	0	2	x	30	0	56.7	21.6	56.1	21.6	56.7	0.027	11375			80
1278	35324	5	TLP	805	2017-08-16-16-26-52	0	2	x	30	0	56.7	21.6	56.1	21.6	56.7	0.027	11375			81
1279	35325	5	TLP	805	2017-08-16-16-26-54	0	2	x	30	0	56.7	21.6	56.1	21.6	56.7	0.027	11375			82
1280	35326	5	TLP	805	2017-08-16-16-26-56	0	2	x	30	0	56.7	21.6	56.1	21.6	56.7	0.027	11375			83
1281	35327	5	TLP	805	2017-08-16-16-26-58	0	2	x	30	0	56.7	21.6	56.1	21.6	56.7	0.027	11375			84
1282	35328	5	TLP	805	2017-08-16-16-27-00	0	2	x	30	0	56.7	21.6	56.1	21.6	56.7	0.027	11375			85
1283	35329	5	TLP	805	2017-08-16-16-27-02	0	2	x	30	0	56.7	21.6	56.1	21.6	56.7	0.027	11375			86
1284	35330	5	TLP	805	2017-08-16-16-27-04	0	2	x	30	0	56.7	21.6	56.1	21.6	56.7	0.027	11375			87
1285	35331	5	TLP	805	2017-08-16-16-27-06	0	2	x	30	0	56.7	21.6	56.1	21.6	56.7	0.027	11375			88
1286	35332	5	TLP	805	2017-08-16-16-27-08	0	2	x	30	0	56.7	21.6	56.1	21.6	56.7	0.027	11375			89
1287	35333	5	TLP	805	2017-08-16-16-27-10	0	2	x	30	0	56.7	21.6	56.1	21.6	56.7	0.027	11375			90
1288	35334	5	TLP	805	2017-08-16-16-27-12	0	2	x	30	0	56.7	21.6	56.1	21.6	56.7	0.027	11375	Last10	Here	91
1289	35335	5	TLP	805	2017-08-16-16-27-14	0	2	x	30	0	56.7	21.6	56.1	21.6	56.7	0.027	11375	Last10	Here	92
1290	35336	5	TLP	805	2017-08-16-16-27-16	0	2	x	30	0	56.6	21.6	56.1	21.6	56.7	0.127	11375	Last10	Here	93
1291	35337	5	TLP	805	2017-08-16-16-27-18	0	2	x	30	0	56.7	21.6	56.1	21.6	56.7	0.027	11375	Last10	Here	94
1292	35338	5	TLP	805	2017-08-16-16-27-20	0	2	x	30	0	56.7	21.6	56.1	21.6	56.7	0.027	11375	Last10	Here	95
1293	35339	5	TLP	805	2017-08-16-16-27-22	0	2	x	30	0	56.7	21.6	56.1	21.6	56.7	0.027	11375	Last10	Here	96
1294	35340	5	TLP	805	2017-08-16-16-27-24	0	2	x	30	0	56.7	21.6	56.1	21.6	56.7	0.027	11375	Last10	Here	97
1295	35341	5	TLP	805	2017-08-16-16-27-26	0	2	x	30	0	56.7	21.6	56.1	21.6	56.7	0.027	11375	Last10	Here	98
1296	35342	5	TLP	805	2017-08-16-16-27-28	0	2	x	30	0	56.7	21.6	56.1	21.6	56.7	0.027	11375	Last10	Here	99
1297	35343	5	TLP	805	2017-08-16-16-28-03	0	2	z	0	5	56.7	21.6	56	21.6	56.6	-0.084	11376	First10	Here	1
1298	35344	5	TLP	805	2017-08-16-16-28-05	0	2	z	0	5	56.7	21.6	56	21.6	56.6	-0.084	11376	First10	Here	2
1299	35345	5	TLP	805	2017-08-16-16-28-07	0	2	z	0	5	56.7	21.6	56	21.6	56.6	-0.084	11376	First10	Here	3
1300	35346	5	TLP	805	2017-08-16-16-28-09	0	2	z	0	5	56.7	21.6	56	21.6	56.6	-0.084	11376	First10	Here	4
1301	35347	5	TLP	805	2017-08-16-16-28-11	0	2	z	0	5	56.7	21.6	56	21.6	56.6	-0.084	11376	First10	Here	5
1302	35348	5	TLP	805	2017-08-16-16-28-13	0	2	z	0	5	56.7	21.6	56	21.6	56.6	-0.084	11376	First10	Here	6
1303	35349	5	TLP	805	2017-08-16-16-28-15	0	2	z	0	5	56.7	21.6	56	21.6	56.6	-0.084	11376	First10	Here	7
1304	35350	5	TLP	805	2017-08-16-16-28-17	0	2	z	0	5	56.7	21.6	56	21.6	56.6	-0.084	11376	First10	Here	8
1305	35351	5	TLP	805	2017-08-16-16-28-19	0	2	z	0	5	56.7	21.6	56	21.6	56.6	-0.084	11376	First10	Here	9
1306	35352	5	TLP	805	2017-08-16-16-28-21	0	2	z	0	5	56.7	21.6	56	21.6	56.6	-0.084	11376	First10	Here	10
1307	35353	5	TLP	805	2017-08-16-16-28-23	0	2	z	0	5	56.7	21.6	56	21.6	56.6	-0.084	11376			11
1308	35354	5	TLP	805	2017-08-16-16-28-25	0	2	z	0	5	56.7	21.6	56	21.6	56.6	-0.084	11376			12
1309	35355	5	TLP	805	2017-08-16-16-28-27	0	2	z	0	5	56.7	21.6	56	21.6	56.6	-0.084	11376			13
1310	35356	5	TLP	805	2017-08-16-16-28-29	0	2	z	0	5	56.7	21.6	56	21.6	56.6	-0.084	11376			14
1311	35357	5	TLP	805	2017-08-16-16-28-31	0	2	z	0	5	56.7	21.6	56	21.6	56.6	-0.084	11376			15
1312	35358	5	TLP	805	2017-08-16-16-28-33	0	2	z	0	5	56.7	21.6	56	21.6	56.6	-0.084	11376			16
1313	35359	5	TLP	805	2017-08-16-16-28-35	0	2	z	0	5	56.7	21.6	56	21.6	56.6	-0.084	11376			17
1314	35360	5	TLP	805	2017-08-16-16-28-37	0	2	z	0	5	56.7	21.6	56	21.6	56.6	-0.084	11376			18
1315	35361	5	TLP	805	2017-08-16-16-28-39	0	2	z	0	5	56.7	21.6	56	21.6	56.6	-0.084	11376			19
1316	35362	5	TLP	805	2017-08-16-16-28-41	0	2	z	0	5	56.7	21.6	56	21.6	56.6	-0.084	11376			20
1317	35363	5	TLP	805	2017-08-16-16-28-43	0	2	z	0	5	56.7	21.6	56	21.6	56.6	-0.084	11376			21
1318	35364	5	TLP	805	2017-08-16-16-28-45	0	2	z	0	5	56.7	21.6	56	21.6	56.6	-0.084	11376			22
1319	35365	5	TLP	805	2017-08-16-16-28-47	0	2	z	0	5	56.7	21.6	56	21.6	56.6	-0.084	11376			23
1320	35366	5	TLP	805	2017-08-16-16-28-49	0	2	z	0	5	56.6	21.6	56	21.6	56.6	0.016	11376			24
1321	35367	5	TLP	805	2017-08-16-16-28-51	0	2	z	0	5	56.6	21.6	56	21.6	56.6	0.016	11376			25
1322	35368	5	TLP	805	2017-08-16-16-28-53	0	2	z	0	5	56.6	21.6	56	21.6	56.6	0.016	11376			26
1323	35369	5	TLP	805	2017-08-16-16-28-55	0	2	z	0	5	56.6	21.6	56	21.6	56.6	0.016	11376			27
1324	35370	5	TLP	805	2017-08-16-16-28-57	0	2	z	0	5	56.6	21.6	56	21.6	56.6	0.016	11376			28
1325	35371	5	TLP	805	2017-08-16-16-28-59	0	2	z	0	5	56.7	21.6	56	21.6	56.6	-0.084	11376			29
1326	35372	5	TLP	805	2017-08-16-16-29-01	0	2	z	0	5	56.6	21.6	56	21.6	56.6	0.016	11376			30
1327	35373	5	TLP	805	2017-08-16-16-29-03	0	2	z	0	5	56.6	21.6	56	21.6	56.6	0.016	11376			31
1328	35374	5	TLP	805	2017-08-16-16-29-05	0	2	z	0	5	56.6	21.6	56	21.6	56.6	0.016	11376			32
1329	35375	5	TLP	805	2017-08-16-16-29-07	0	2	z	0	5	56.6	21.6	56	21.6	56.6	0.016	11376			33
1330	35376	5	TLP	805	2017-08-16-16-29-09	0	2	z	0	5	56.6	21.6	56	21.6	56.6	0.016	11376			34
1331	35377	5	TLP	805	2017-08-16-16-29-11	0	2	z	0	5	56.6	21.6	56	21.6	56.6	0.016	11376			35
1332	35378	5	TLP	805	2017-08-16-16-29-13	0	2	z	0	5	56.7	21.6	56	21.6	56.6	-0.084	11376			36
1333	35379	5	TLP	805	2017-08-16-16-29-15	0	2	z	0	5	56.6	21.6	56	21.6	56.6	0.016	11376			37
1334	35380	5	TLP	805	2017-08-16-16-29-17	0	2	z	0	5	56.6	21.6	56	21.6	56.6	0.016	11376			38
1335	35381	5	TLP	805	2017-08-16-16-29-19	0	2	z	0	5	56.6	21.6	56	21.6	56.6	0.016	11376			39
1336	35382	5	TLP	805	2017-08-16-16-29-21	0	2	z	0	5	56.6	21.6	56	21.6	56.6	0.016	11376			40
1337	35383	5	TLP	805	2017-08-16-16-29-23	0	2	z	0	5	56.6	21.6	56	21.6	56.6	0.016	11376			41
1338	35384	5	TLP	805	2017-08-16-16-29-25	0	2	z	0	5	56.6	21.6	56	21.6	56.6	0.016	11376			42
1339	35385	5	TLP	805	2017-08-16-16-29-27	0	2	z	0	5	56.6	21.6	56	21.6	56.6	0.016	11376			43
1340	35386	5	TLP	805	2017-08-16-16-29-29	0	2	z	0	5	56.6	21.6	56	21.6	56.6	0.016	11376			44
1341	35387	5	TLP	805	2017-08-16-16-29-31	0	2	z	0	5	56.6	21.6	56	21.6	56.6	0.016	11376			45
1342	35388	5	TLP	805	2017-08-16-16-29-33	0	2	z	0	5	56.6	21.6	56	21.6	56.6	0.016	11376			46
1343	35389	5	TLP	805	2017-08-16-16-29-35	0	2	z	0	5	56.6	21.6	56	21.6	56.6	0.016	11376			47
1344	35390	5	TLP	805	2017-08-16-16-29-37	0	2	z	0	5	56.6	21.6	56	21.6	56.6	0.016	11376			48
1345	35391	5	TLP	805	2017-08-16-16-29-39	0	2	z	0	5	56.6	21.6	56	21.6	56.6	0.016	11376			49
1346	35392	5	TLP	805	2017-08-16-16-29-41	0	2	z	0	5	56.6	21.6	56	21.6	56.6	0.016	11376			50
1347	35393	5	TLP	805	2017-08-16-16-29-43	0	2	z	0	5	56.6	21.6	56	21.6	56.6	0.016	11376			51
1348	35394	5	TLP	805	2017-08-16-16-29-45	0	2	z	0	5	56.6	21.6	56	21.6	56.6	0.016	11376			52
1349	35395	5	TLP	805	2017-08-16-16-29-47	0	2	z	0	5	56.7	21.6	56	21.6	56.6	-0.084	11376			53
1350	35396	5	TLP	805	2017-08-16-16-29-49	0	2	z	0	5	56.7	21.6	56	21.6	56.6	-0.084	11376			54
1351	35397	5	TLP	805	2017-08-16-16-29-51	0	2	z	0	5	56.6	21.6	56	21.6	56.6	0.016	11376			55
1352	35398	5	TLP	805	2017-08-16-16-29-53	0	2	z	0	5	56.7	21.6	56	21.6	56.6	-0.084	11376			56
1353	35399	5	TLP	805	2017-08-16-16-29-55	0	2	z	0	5	56.6	21.6	56	21.6	56.6	0.016	11376			57
1354	35400	5	TLP	805	2017-08-16-16-29-57	0	2	z	0	5	56.7	21.6	56	21.6	56.6	-0.084	11376			58
1355	35401	5	TLP	805	2017-08-16-16-29-59	0	2	z	0	5	56.6	21.6	56	21.6	56.6	0.016	11376			59
1356	35402	5	TLP	805	2017-08-16-16-30-01	0	2	z	0	5	56.6	21.6	56	21.6	56.6	0.016	11376			60
1357	35403	5	TLP	805	2017-08-16-16-30-03	0	2	z	0	5	56.6	21.6	56	21.6	56.6	0.016	11376			61
1358	35404	5	TLP	805	2017-08-16-16-30-05	0	2	z	0	5	56.6	21.6	56	21.6	56.6	0.016	11376			62
1359	35405	5	TLP	805	2017-08-16-16-30-07	0	2	z	0	5	56.6	21.6	56.1	21.6	56.7	0.127	11376			63
1360	35406	5	TLP	805	2017-08-16-16-30-09	0	2	z	0	5	56.6	21.6	56.1	21.6	56.7	0.127	11376			64
1361	35407	5	TLP	805	2017-08-16-16-30-11	0	2	z	0	5	56.6	21.6	56	21.6	56.6	0.016	11376			65
1362	35408	5	TLP	805	2017-08-16-16-30-13	0	2	z	0	5	56.6	21.6	56	21.6	56.6	0.016	11376			66
1363	35409	5	TLP	805	2017-08-16-16-30-15	0	2	z	0	5	56.6	21.6	56.1	21.6	56.7	0.127	11376			67
1364	35410	5	TLP	805	2017-08-16-16-30-17	0	2	z	0	5	56.6	21.6	56	21.6	56.6	0.016	11376			68
1365	35411	5	TLP	805	2017-08-16-16-30-19	0	2	z	0	5	56.6	21.6	56	21.6	56.6	0.016	11376			69
1366	35412	5	TLP	805	2017-08-16-16-30-21	0	2	z	0	5	56.6	21.6	56	21.6	56.6	0.016	11376			70
1367	35413	5	TLP	805	2017-08-16-16-30-23	0	2	z	0	5	56.6	21.6	56	21.6	56.6	0.016	11376			71
1368	35414	5	TLP	805	2017-08-16-16-30-25	0	2	z	0	5	56.6	21.6	56	21.6	56.6	0.016	11376			72
1369	35415	5	TLP	805	2017-08-16-16-30-27	0	2	z	0	5	56.6	21.6	56	21.6	56.6	0.016	11376			73
1370	35416	5	TLP	805	2017-08-16-16-30-29	0	2	z	0	5	56.6	21.6	56	21.6	56.6	0.016	11376			74
1371	35417	5	TLP	805	2017-08-16-16-30-31	0	2	z	0	5	56.6	21.6	56	21.6	56.6	0.016	11376			75
1372	35418	5	TLP	805	2017-08-16-16-30-33	0	2	z	0	5	56.6	21.6	56	21.6	56.6	0.016	11376			76
1373	35419	5	TLP	805	2017-08-16-16-30-35	0	2	z	0	5	56.6	21.6	56	21.6	56.6	0.016	11376			77
1374	35420	5	TLP	805	2017-08-16-16-30-37	0	2	z	0	5	56.6	21.6	56	21.6	56.6	0.016	11376			78
1375	35421	5	TLP	805	2017-08-16-16-30-39	0	2	z	0	5	56.6	21.6	56	21.6	56.6	0.016	11376			79
1376	35422	5	TLP	805	2017-08-16-16-30-41	0	2	z	0	5	56.6	21.6	56	21.6	56.6	0.016	11376			80
1377	35423	5	TLP	805	2017-08-16-16-30-43	0	2	z	0	5	56.6	21.6	56	21.6	56.6	0.016	11376			81
1378	35424	5	TLP	805	2017-08-16-16-30-45	0	2	z	0	5	56.6	21.6	56	21.6	56.6	0.016	11376			82
1379	35425	5	TLP	805	2017-08-16-16-30-47	0	2	z	0	5	56.6	21.6	56	21.6	56.6	0.016	11376			83
1380	35426	5	TLP	805	2017-08-16-16-30-49	0	2	z	0	5	56.6	21.6	56	21.6	56.6	0.016	11376			84
1381	35427	5	TLP	805	2017-08-16-16-30-51	0	2	z	0	5	56.6	21.6	56	21.6	56.6	0.016	11376			85
1382	35428	5	TLP	805	2017-08-16-16-30-53	0	2	z	0	5	56.5	21.6	56	21.6	56.6	0.116	11376			86
1383	35429	5	TLP	805	2017-08-16-16-30-55	0	2	z	0	5	56.6	21.6	56	21.6	56.6	0.016	11376			87
1384	35430	5	TLP	805	2017-08-16-16-30-57	0	2	z	0	5	56.6	21.6	56	21.6	56.6	0.016	11376			88
1385	35431	5	TLP	805	2017-08-16-16-30-59	0	2	z	0	5	56.5	21.6	56	21.6	56.6	0.116	11376			89
1386	35432	5	TLP	805	2017-08-16-16-31-01	0	2	z	0	5	56.6	21.6	56	21.6	56.6	0.016	11376			90
1387	35433	5	TLP	805	2017-08-16-16-31-03	0	2	z	0	5	56.5	21.6	56	21.6	56.6	0.116	11376	Last10	Here	91
1388	35434	5	TLP	805	2017-08-16-16-31-05	0	2	z	0	5	56.5	21.6	56	21.6	56.6	0.116	11376	Last10	Here	92
1389	35435	5	TLP	805	2017-08-16-16-31-07	0	2	z	0	5	56.5	21.6	56	21.6	56.6	0.116	11376	Last10	Here	93
1390	35436	5	TLP	805	2017-08-16-16-31-09	0	2	z	0	5	56.5	21.6	56	21.6	56.6	0.116	11376	Last10	Here	94
1391	35437	5	TLP	805	2017-08-16-16-31-11	0	2	z	0	5	56.5	21.6	56	21.6	56.6	0.116	11376	Last10	Here	95
1392	35438	5	TLP	805	2017-08-16-16-31-13	0	2	z	0	5	56.5	21.6	56	21.6	56.6	0.116	11376	Last10	Here	96
1393	35439	5	TLP	805	2017-08-16-16-31-15	0	2	z	0	5	56.5	21.6	56	21.6	56.6	0.116	11376	Last10	Here	97
1394	35440	5	TLP	805	2017-08-16-16-31-17	0	2	z	0	5	56.5	21.6	56	21.6	56.6	0.116	11376	Last10	Here	98
1395	35441	5	TLP	805	2017-08-16-16-31-19	0	2	z	0	5	56.5	21.6	56	21.6	56.6	0.116	11376	Last10	Here	99
1396	35442	5	TLP	805	2017-08-16-16-31-53	0	2	z	0	10	56.6	21.6	56	21.6	56.6	0.016	11377	First10	Here	1
1397	35443	5	TLP	805	2017-08-16-16-31-55	0	2	z	0	10	56.6	21.6	56	21.6	56.6	0.016	11377	First10	Here	2
1398	35444	5	TLP	805	2017-08-16-16-31-57	0	2	z	0	10	56.6	21.6	56	21.6	56.6	0.016	11377	First10	Here	3
1399	35445	5	TLP	805	2017-08-16-16-31-59	0	2	z	0	10	56.6	21.6	56	21.6	56.6	0.016	11377	First10	Here	4
1400	35446	5	TLP	805	2017-08-16-16-32-01	0	2	z	0	10	56.6	21.6	56	21.6	56.6	0.016	11377	First10	Here	5
1401	35447	5	TLP	805	2017-08-16-16-32-03	0	2	z	0	10	56.5	21.6	56	21.6	56.6	0.116	11377	First10	Here	6
1402	35448	5	TLP	805	2017-08-16-16-32-05	0	2	z	0	10	56.6	21.6	56	21.6	56.6	0.016	11377	First10	Here	7
1403	35449	5	TLP	805	2017-08-16-16-32-07	0	2	z	0	10	56.6	21.6	56	21.6	56.6	0.016	11377	First10	Here	8
1404	35450	5	TLP	805	2017-08-16-16-32-09	0	2	z	0	10	56.5	21.6	56	21.6	56.6	0.116	11377	First10	Here	9
1405	35451	5	TLP	805	2017-08-16-16-32-11	0	2	z	0	10	56.5	21.6	56	21.6	56.6	0.116	11377	First10	Here	10
1406	35452	5	TLP	805	2017-08-16-16-32-13	0	2	z	0	10	56.5	21.6	56	21.6	56.6	0.116	11377			11
1407	35453	5	TLP	805	2017-08-16-16-32-15	0	2	z	0	10	56.5	21.6	56	21.6	56.6	0.116	11377			12
1408	35454	5	TLP	805	2017-08-16-16-32-17	0	2	z	0	10	56.5	21.6	56	21.6	56.6	0.116	11377			13
1409	35455	5	TLP	805	2017-08-16-16-32-19	0	2	z	0	10	56.5	21.6	56	21.6	56.6	0.116	11377			14
1410	35456	5	TLP	805	2017-08-16-16-32-21	0	2	z	0	10	56.5	21.6	56	21.6	56.6	0.116	11377			15
1411	35457	5	TLP	805	2017-08-16-16-32-23	0	2	z	0	10	56.5	21.6	56	21.6	56.6	0.116	11377			16
1412	35458	5	TLP	805	2017-08-16-16-32-25	0	2	z	0	10	56.5	21.6	56	21.6	56.6	0.116	11377			17
1413	35459	5	TLP	805	2017-08-16-16-32-27	0	2	z	0	10	56.5	21.6	56	21.6	56.6	0.116	11377			18
1414	35460	5	TLP	805	2017-08-16-16-32-29	0	2	z	0	10	56.5	21.6	56	21.6	56.6	0.116	11377			19
1415	35461	5	TLP	805	2017-08-16-16-32-31	0	2	z	0	10	56.5	21.6	56	21.6	56.6	0.116	11377			20
1416	35462	5	TLP	805	2017-08-16-16-32-33	0	2	z	0	10	56.5	21.6	56	21.6	56.6	0.116	11377			21
1417	35463	5	TLP	805	2017-08-16-16-32-35	0	2	z	0	10	56.5	21.6	56	21.6	56.6	0.116	11377			22
1418	35464	5	TLP	805	2017-08-16-16-32-37	0	2	z	0	10	56.5	21.6	56	21.6	56.6	0.116	11377			23
1419	35465	5	TLP	805	2017-08-16-16-32-39	0	2	z	0	10	56.5	21.6	56	21.6	56.6	0.116	11377			24
1420	35466	5	TLP	805	2017-08-16-16-32-41	0	2	z	0	10	56.5	21.6	56	21.6	56.6	0.116	11377			25
1421	35467	5	TLP	805	2017-08-16-16-32-43	0	2	z	0	10	56.5	21.6	56	21.6	56.6	0.116	11377			26
1422	35468	5	TLP	805	2017-08-16-16-32-45	0	2	z	0	10	56.5	21.6	56	21.6	56.6	0.116	11377			27
1423	35469	5	TLP	805	2017-08-16-16-32-47	0	2	z	0	10	56.5	21.6	56	21.6	56.6	0.116	11377			28
1424	35470	5	TLP	805	2017-08-16-16-32-49	0	2	z	0	10	56.5	21.6	56	21.6	56.6	0.116	11377			29
1425	35471	5	TLP	805	2017-08-16-16-32-51	0	2	z	0	10	56.5	21.6	56	21.6	56.6	0.116	11377			30
1426	35472	5	TLP	805	2017-08-16-16-32-53	0	2	z	0	10	56.6	21.6	56	21.6	56.6	0.016	11377			31
1427	35473	5	TLP	805	2017-08-16-16-32-55	0	2	z	0	10	56.6	21.6	56	21.6	56.6	0.016	11377			32
1428	35474	5	TLP	805	2017-08-16-16-32-57	0	2	z	0	10	56.6	21.6	56	21.6	56.6	0.016	11377			33
1429	35475	5	TLP	805	2017-08-16-16-32-59	0	2	z	0	10	56.6	21.6	56	21.6	56.6	0.016	11377			34
1430	35476	5	TLP	805	2017-08-16-16-33-01	0	2	z	0	10	56.6	21.6	55.9	21.6	56.5	-0.096	11377			35
1431	35477	5	TLP	805	2017-08-16-16-33-03	0	2	z	0	10	56.5	21.6	56	21.6	56.6	0.116	11377			36
1432	35478	5	TLP	805	2017-08-16-16-33-05	0	2	z	0	10	56.5	21.6	56	21.6	56.6	0.116	11377			37
1433	35479	5	TLP	805	2017-08-16-16-33-07	0	2	z	0	10	56.5	21.6	55.9	21.6	56.5	0.004	11377			38
1434	35480	5	TLP	805	2017-08-16-16-33-09	0	2	z	0	10	56.5	21.6	55.9	21.6	56.5	0.004	11377			39
1435	35481	5	TLP	805	2017-08-16-16-33-12	0	2	z	0	10	56.5	21.6	55.9	21.6	56.5	0.004	11377			40
1436	35482	5	TLP	805	2017-08-16-16-33-14	0	2	z	0	10	56.6	21.6	56	21.6	56.6	0.016	11377			41
1437	35483	5	TLP	805	2017-08-16-16-33-16	0	2	z	0	10	56.5	21.6	55.9	21.5	56.5	0.004	11377			42
1438	35484	5	TLP	805	2017-08-16-16-33-18	0	2	z	0	10	56.5	21.6	56	21.6	56.6	0.116	11377			43
1439	35485	5	TLP	805	2017-08-16-16-33-20	0	2	z	0	10	56.5	21.6	56	21.6	56.6	0.116	11377			44
1440	35486	5	TLP	805	2017-08-16-16-33-22	0	2	z	0	10	56.5	21.6	56	21.6	56.6	0.116	11377			45
1441	35487	5	TLP	805	2017-08-16-16-33-24	0	2	z	0	10	56.5	21.6	56	21.6	56.6	0.116	11377			46
1442	35488	5	TLP	805	2017-08-16-16-33-26	0	2	z	0	10	56.5	21.6	56	21.6	56.6	0.116	11377			47
1443	35489	5	TLP	805	2017-08-16-16-33-28	0	2	z	0	10	56.5	21.6	56	21.6	56.6	0.116	11377			48
1444	35490	5	TLP	805	2017-08-16-16-33-30	0	2	z	0	10	56.5	21.6	56	21.6	56.6	0.116	11377			49
1445	35491	5	TLP	805	2017-08-16-16-33-32	0	2	z	0	10	56.5	21.6	56	21.6	56.6	0.116	11377			50
1446	35492	5	TLP	805	2017-08-16-16-33-34	0	2	z	0	10	56.5	21.6	56	21.6	56.6	0.116	11377			51
1447	35493	5	TLP	805	2017-08-16-16-33-36	0	2	z	0	10	56.5	21.6	56	21.6	56.6	0.116	11377			52
1448	35494	5	TLP	805	2017-08-16-16-33-38	0	2	z	0	10	56.5	21.6	56	21.6	56.6	0.116	11377			53
1449	35495	5	TLP	805	2017-08-16-16-33-40	0	2	z	0	10	56.5	21.6	56	21.6	56.6	0.116	11377			54
1450	35496	5	TLP	805	2017-08-16-16-33-42	0	2	z	0	10	56.5	21.6	56	21.6	56.6	0.116	11377			55
1451	35497	5	TLP	805	2017-08-16-16-33-44	0	2	z	0	10	56.5	21.6	56	21.6	56.6	0.116	11377			56
1452	35498	5	TLP	805	2017-08-16-16-33-46	0	2	z	0	10	56.5	21.6	56	21.6	56.6	0.116	11377			57
1453	35499	5	TLP	805	2017-08-16-16-33-48	0	2	z	0	10	56.5	21.6	56	21.6	56.6	0.116	11377			58
1454	35500	5	TLP	805	2017-08-16-16-33-50	0	2	z	0	10	56.5	21.6	56	21.6	56.6	0.116	11377			59
1455	35501	5	TLP	805	2017-08-16-16-33-52	0	2	z	0	10	56.5	21.6	56	21.6	56.6	0.116	11377			60
1456	35502	5	TLP	805	2017-08-16-16-33-54	0	2	z	0	10	56.5	21.6	56	21.6	56.6	0.116	11377			61
1457	35503	5	TLP	805	2017-08-16-16-33-56	0	2	z	0	10	56.5	21.6	56	21.6	56.6	0.116	11377			62
1458	35504	5	TLP	805	2017-08-16-16-33-58	0	2	z	0	10	56.5	21.6	56	21.6	56.6	0.116	11377			63
1459	35505	5	TLP	805	2017-08-16-16-34-00	0	2	z	0	10	56.5	21.6	56	21.6	56.6	0.116	11377			64
1460	35506	5	TLP	805	2017-08-16-16-34-02	0	2	z	0	10	56.5	21.6	55.9	21.5	56.5	0.004	11377			65
1461	35507	5	TLP	805	2017-08-16-16-34-04	0	2	z	0	10	56.5	21.6	56	21.6	56.6	0.116	11377			66
1462	35508	5	TLP	805	2017-08-16-16-34-06	0	2	z	0	10	56.5	21.6	56	21.6	56.6	0.116	11377			67
1463	35509	5	TLP	805	2017-08-16-16-34-08	0	2	z	0	10	56.5	21.6	55.9	21.5	56.5	0.004	11377			68
1464	35510	5	TLP	805	2017-08-16-16-34-10	0	2	z	0	10	56.5	21.6	56	21.6	56.6	0.116	11377			69
1465	35511	5	TLP	805	2017-08-16-16-34-12	0	2	z	0	10	56.5	21.6	56	21.6	56.6	0.116	11377			70
1466	35512	5	TLP	805	2017-08-16-16-34-14	0	2	z	0	10	56.5	21.6	56	21.6	56.6	0.116	11377			71
1467	35513	5	TLP	805	2017-08-16-16-34-16	0	2	z	0	10	56.5	21.6	56	21.6	56.6	0.116	11377			72
1468	35514	5	TLP	805	2017-08-16-16-34-18	0	2	z	0	10	56.5	21.6	56	21.6	56.6	0.116	11377			73
1469	35515	5	TLP	805	2017-08-16-16-34-20	0	2	z	0	10	56.5	21.6	56	21.6	56.6	0.116	11377			74
1470	35516	5	TLP	805	2017-08-16-16-34-22	0	2	z	0	10	56.5	21.6	56	21.6	56.6	0.116	11377			75
1471	35517	5	TLP	805	2017-08-16-16-34-24	0	2	z	0	10	56.5	21.6	56	21.6	56.6	0.116	11377			76
1472	35518	5	TLP	805	2017-08-16-16-34-26	0	2	z	0	10	56.5	21.6	56	21.6	56.6	0.116	11377			77
1473	35519	5	TLP	805	2017-08-16-16-34-28	0	2	z	0	10	56.5	21.6	56	21.6	56.6	0.116	11377			78
1474	35520	5	TLP	805	2017-08-16-16-34-30	0	2	z	0	10	56.5	21.6	56	21.6	56.6	0.116	11377			79
1475	35521	5	TLP	805	2017-08-16-16-34-32	0	2	z	0	10	56.5	21.6	56	21.6	56.6	0.116	11377			80
1476	35522	5	TLP	805	2017-08-16-16-34-34	0	2	z	0	10	56.5	21.6	56	21.6	56.6	0.116	11377			81
1477	35523	5	TLP	805	2017-08-16-16-34-36	0	2	z	0	10	56.5	21.6	56	21.6	56.6	0.116	11377			82
1478	35524	5	TLP	805	2017-08-16-16-34-38	0	2	z	0	10	56.5	21.6	56	21.6	56.6	0.116	11377			83
1479	35525	5	TLP	805	2017-08-16-16-34-40	0	2	z	0	10	56.5	21.6	55.9	21.5	56.5	0.004	11377			84
1480	35526	5	TLP	805	2017-08-16-16-34-42	0	2	z	0	10	56.5	21.6	56	21.6	56.6	0.116	11377			85
1481	35527	5	TLP	805	2017-08-16-16-34-44	0	2	z	0	10	56.5	21.6	55.9	21.5	56.5	0.004	11377			86
1482	35528	5	TLP	805	2017-08-16-16-34-46	0	2	z	0	10	56.5	21.6	56	21.6	56.6	0.116	11377			87
1483	35529	5	TLP	805	2017-08-16-16-34-48	0	2	z	0	10	56.5	21.6	56	21.6	56.6	0.116	11377			88
1484	35530	5	TLP	805	2017-08-16-16-34-50	0	2	z	0	10	56.5	21.6	56	21.6	56.6	0.116	11377			89
1485	35531	5	TLP	805	2017-08-16-16-34-52	0	2	z	0	10	56.5	21.6	55.9	21.5	56.5	0.004	11377			90
1486	35532	5	TLP	805	2017-08-16-16-34-54	0	2	z	0	10	56.5	21.6	56	21.6	56.6	0.116	11377	Last10	Here	91
1487	35533	5	TLP	805	2017-08-16-16-34-56	0	2	z	0	10	56.5	21.6	56	21.6	56.6	0.116	11377	Last10	Here	92
1488	35534	5	TLP	805	2017-08-16-16-34-58	0	2	z	0	10	56.5	21.6	55.9	21.5	56.5	0.004	11377	Last10	Here	93
1489	35535	5	TLP	805	2017-08-16-16-35-00	0	2	z	0	10	56.5	21.6	56	21.6	56.6	0.116	11377	Last10	Here	94
1490	35536	5	TLP	805	2017-08-16-16-35-02	0	2	z	0	10	56.5	21.6	55.9	21.5	56.5	0.004	11377	Last10	Here	95
1491	35537	5	TLP	805	2017-08-16-16-35-04	0	2	z	0	10	56.5	21.6	56	21.6	56.6	0.116	11377	Last10	Here	96
1492	35538	5	TLP	805	2017-08-16-16-35-06	0	2	z	0	10	56.5	21.6	55.9	21.5	56.5	0.004	11377	Last10	Here	97
1493	35539	5	TLP	805	2017-08-16-16-35-08	0	2	z	0	10	56.5	21.6	56	21.6	56.6	0.116	11377	Last10	Here	98
1494	35540	5	TLP	805	2017-08-16-16-35-10	0	2	z	0	10	56.5	21.6	56	21.6	56.6	0.116	11377	Last10	Here	99
1495	35541	5	TLP	805	2017-08-16-16-35-44	0	2	z	0	15	56.5	21.6	56	21.6	56.6	0.116	11378	First10	Here	1
1496	35542	5	TLP	805	2017-08-16-16-35-46	0	2	z	0	15	56.5	21.6	56	21.6	56.6	0.116	11378	First10	Here	2
1497	35543	5	TLP	805	2017-08-16-16-35-48	0	2	z	0	15	56.5	21.6	56	21.6	56.6	0.116	11378	First10	Here	3
1498	35544	5	TLP	805	2017-08-16-16-35-50	0	2	z	0	15	56.5	21.6	56	21.6	56.6	0.116	11378	First10	Here	4
1499	35545	5	TLP	805	2017-08-16-16-35-52	0	2	z	0	15	56.5	21.6	56	21.6	56.6	0.116	11378	First10	Here	5
1500	35546	5	TLP	805	2017-08-16-16-35-54	0	2	z	0	15	56.5	21.6	56	21.6	56.6	0.116	11378	First10	Here	6
1501	35547	5	TLP	805	2017-08-16-16-35-56	0	2	z	0	15	56.5	21.6	55.9	21.5	56.5	0.004	11378	First10	Here	7
1502	35548	5	TLP	805	2017-08-16-16-35-58	0	2	z	0	15	56.5	21.6	56	21.6	56.6	0.116	11378	First10	Here	8
1503	35549	5	TLP	805	2017-08-16-16-36-00	0	2	z	0	15	56.5	21.6	56	21.6	56.6	0.116	11378	First10	Here	9
1504	35550	5	TLP	805	2017-08-16-16-36-02	0	2	z	0	15	56.5	21.6	56	21.6	56.6	0.116	11378	First10	Here	10
1505	35551	5	TLP	805	2017-08-16-16-36-04	0	2	z	0	15	56.5	21.6	56	21.6	56.6	0.116	11378			11
1506	35552	5	TLP	805	2017-08-16-16-36-06	0	2	z	0	15	56.5	21.6	55.9	21.5	56.5	0.004	11378			12
1507	35553	5	TLP	805	2017-08-16-16-36-08	0	2	z	0	15	56.5	21.6	56	21.6	56.6	0.116	11378			13
1508	35554	5	TLP	805	2017-08-16-16-36-10	0	2	z	0	15	56.5	21.6	55.9	21.5	56.5	0.004	11378			14
1509	35555	5	TLP	805	2017-08-16-16-36-12	0	2	z	0	15	56.5	21.6	56	21.6	56.6	0.116	11378			15
1510	35556	5	TLP	805	2017-08-16-16-36-14	0	2	z	0	15	56.5	21.6	56	21.6	56.6	0.116	11378			16
1511	35557	5	TLP	805	2017-08-16-16-36-16	0	2	z	0	15	56.5	21.6	56	21.6	56.6	0.116	11378			17
1512	35558	5	TLP	805	2017-08-16-16-36-18	0	2	z	0	15	56.5	21.6	55.9	21.5	56.5	0.004	11378			18
1513	35559	5	TLP	805	2017-08-16-16-36-20	0	2	z	0	15	56.5	21.6	55.9	21.5	56.5	0.004	11378			19
1514	35560	5	TLP	805	2017-08-16-16-36-22	0	2	z	0	15	56.5	21.6	56	21.6	56.6	0.116	11378			20
1515	35561	5	TLP	805	2017-08-16-16-36-24	0	2	z	0	15	56.5	21.6	56	21.6	56.6	0.116	11378			21
1516	35562	5	TLP	805	2017-08-16-16-36-26	0	2	z	0	15	56.5	21.6	56	21.6	56.6	0.116	11378			22
1517	35563	5	TLP	805	2017-08-16-16-36-28	0	2	z	0	15	56.5	21.6	56	21.6	56.6	0.116	11378			23
1518	35564	5	TLP	805	2017-08-16-16-36-30	0	2	z	0	15	56.5	21.6	56	21.6	56.6	0.116	11378			24
1519	35565	5	TLP	805	2017-08-16-16-36-32	0	2	z	0	15	56.5	21.6	55.9	21.5	56.5	0.004	11378			25
1520	35566	5	TLP	805	2017-08-16-16-36-34	0	2	z	0	15	56.5	21.6	56	21.6	56.6	0.116	11378			26
1521	35567	5	TLP	805	2017-08-16-16-36-36	0	2	z	0	15	56.5	21.6	56	21.6	56.6	0.116	11378			27
1522	35568	5	TLP	805	2017-08-16-16-36-38	0	2	z	0	15	56.5	21.6	55.9	21.5	56.5	0.004	11378			28
1523	35569	5	TLP	805	2017-08-16-16-36-40	0	2	z	0	15	56.5	21.6	56	21.6	56.6	0.116	11378			29
1524	35570	5	TLP	805	2017-08-16-16-36-42	0	2	z	0	15	56.5	21.6	56	21.6	56.6	0.116	11378			30
1525	35571	5	TLP	805	2017-08-16-16-36-44	0	2	z	0	15	56.5	21.6	56	21.6	56.6	0.116	11378			31
1526	35572	5	TLP	805	2017-08-16-16-36-46	0	2	z	0	15	56.5	21.6	56	21.6	56.6	0.116	11378			32
1527	35573	5	TLP	805	2017-08-16-16-36-48	0	2	z	0	15	56.5	21.6	56	21.6	56.6	0.116	11378			33
1528	35574	5	TLP	805	2017-08-16-16-36-50	0	2	z	0	15	56.5	21.6	56	21.6	56.6	0.116	11378			34
1529	35575	5	TLP	805	2017-08-16-16-36-52	0	2	z	0	15	56.5	21.6	56	21.6	56.6	0.116	11378			35
1530	35576	5	TLP	805	2017-08-16-16-36-54	0	2	z	0	15	56.5	21.6	56	21.6	56.6	0.116	11378			36
1531	35577	5	TLP	805	2017-08-16-16-36-56	0	2	z	0	15	56.5	21.6	56	21.6	56.6	0.116	11378			37
1532	35578	5	TLP	805	2017-08-16-16-36-58	0	2	z	0	15	56.5	21.6	56	21.6	56.6	0.116	11378			38
1533	35579	5	TLP	805	2017-08-16-16-37-00	0	2	z	0	15	56.5	21.6	55.9	21.5	56.5	0.004	11378			39
1534	35580	5	TLP	805	2017-08-16-16-37-02	0	2	z	0	15	56.5	21.6	56	21.6	56.6	0.116	11378			40
1535	35581	5	TLP	805	2017-08-16-16-37-04	0	2	z	0	15	56.5	21.6	56	21.6	56.6	0.116	11378			41
1536	35582	5	TLP	805	2017-08-16-16-37-06	0	2	z	0	15	56.5	21.6	56	21.6	56.6	0.116	11378			42
1537	35583	5	TLP	805	2017-08-16-16-37-08	0	2	z	0	15	56.5	21.6	56	21.6	56.6	0.116	11378			43
1538	35584	5	TLP	805	2017-08-16-16-37-10	0	2	z	0	15	56.5	21.6	56	21.6	56.6	0.116	11378			44
1539	35585	5	TLP	805	2017-08-16-16-37-12	0	2	z	0	15	56.5	21.6	55.9	21.6	56.5	0.004	11378			45
1540	35586	5	TLP	805	2017-08-16-16-37-14	0	2	z	0	15	56.5	21.6	55.9	21.6	56.5	0.004	11378			46
1541	35587	5	TLP	805	2017-08-16-16-37-16	0	2	z	0	15	56.5	21.6	55.9	21.5	56.5	0.004	11378			47
1542	35588	5	TLP	805	2017-08-16-16-37-18	0	2	z	0	15	56.5	21.6	55.8	21.5	56.4	-0.107	11378			48
1543	35589	5	TLP	805	2017-08-16-16-37-20	0	2	z	0	15	56.5	21.6	55.9	21.5	56.5	0.004	11378			49
1544	35590	5	TLP	805	2017-08-16-16-37-22	0	2	z	0	15	56.5	21.6	56	21.6	56.6	0.116	11378			50
1545	35591	5	TLP	805	2017-08-16-16-37-24	0	2	z	0	15	56.5	21.6	56	21.6	56.6	0.116	11378			51
1546	35592	5	TLP	805	2017-08-16-16-37-26	0	2	z	0	15	56.5	21.6	56	21.6	56.6	0.116	11378			52
1547	35593	5	TLP	805	2017-08-16-16-37-28	0	2	z	0	15	56.5	21.6	56	21.6	56.6	0.116	11378			53
1548	35594	5	TLP	805	2017-08-16-16-37-30	0	2	z	0	15	56.5	21.6	56	21.6	56.6	0.116	11378			54
1549	35595	5	TLP	805	2017-08-16-16-37-32	0	2	z	0	15	56.5	21.6	56	21.6	56.6	0.116	11378			55
1550	35596	5	TLP	805	2017-08-16-16-37-34	0	2	z	0	15	56.5	21.6	56	21.6	56.6	0.116	11378			56
1551	35597	5	TLP	805	2017-08-16-16-37-36	0	2	z	0	15	56.5	21.6	56	21.6	56.6	0.116	11378			57
1552	35598	5	TLP	805	2017-08-16-16-37-38	0	2	z	0	15	56.5	21.6	56	21.6	56.6	0.116	11378			58
1553	35599	5	TLP	805	2017-08-16-16-37-40	0	2	z	0	15	56.5	21.6	55.9	21.6	56.5	0.004	11378			59
1554	35600	5	TLP	805	2017-08-16-16-37-42	0	2	z	0	15	56.5	21.6	56	21.6	56.6	0.116	11378			60
1555	35601	5	TLP	805	2017-08-16-16-37-44	0	2	z	0	15	56.5	21.6	55.9	21.5	56.5	0.004	11378			61
1556	35602	5	TLP	805	2017-08-16-16-37-46	0	2	z	0	15	56.5	21.6	56	21.6	56.6	0.116	11378			62
1557	35603	5	TLP	805	2017-08-16-16-37-48	0	2	z	0	15	56.5	21.6	56	21.6	56.6	0.116	11378			63
1558	35604	5	TLP	805	2017-08-16-16-37-50	0	2	z	0	15	56.5	21.6	56	21.6	56.6	0.116	11378			64
1559	35605	5	TLP	805	2017-08-16-16-37-52	0	2	z	0	15	56.5	21.6	56	21.6	56.6	0.116	11378			65
1560	35606	5	TLP	805	2017-08-16-16-37-54	0	2	z	0	15	56.5	21.6	55.9	21.6	56.5	0.004	11378			66
1561	35607	5	TLP	805	2017-08-16-16-37-56	0	2	z	0	15	56.5	21.6	55.9	21.6	56.5	0.004	11378			67
1562	35608	5	TLP	805	2017-08-16-16-37-58	0	2	z	0	15	56.5	21.6	55.9	21.6	56.5	0.004	11378			68
1563	35609	5	TLP	805	2017-08-16-16-38-00	0	2	z	0	15	56.5	21.6	55.9	21.6	56.5	0.004	11378			69
1564	35610	5	TLP	805	2017-08-16-16-38-02	0	2	z	0	15	56.5	21.6	55.9	21.6	56.5	0.004	11378			70
1565	35611	5	TLP	805	2017-08-16-16-38-04	0	2	z	0	15	56.5	21.6	55.9	21.6	56.5	0.004	11378			71
1566	35612	5	TLP	805	2017-08-16-16-38-06	0	2	z	0	15	56.5	21.6	55.9	21.6	56.5	0.004	11378			72
1567	35613	5	TLP	805	2017-08-16-16-38-08	0	2	z	0	15	56.5	21.6	55.9	21.6	56.5	0.004	11378			73
1568	35614	5	TLP	805	2017-08-16-16-38-10	0	2	z	0	15	56.5	21.6	55.9	21.6	56.5	0.004	11378			74
1569	35615	5	TLP	805	2017-08-16-16-38-12	0	2	z	0	15	56.5	21.6	55.9	21.6	56.5	0.004	11378			75
1570	35616	5	TLP	805	2017-08-16-16-38-14	0	2	z	0	15	56.5	21.6	55.9	21.6	56.5	0.004	11378			76
1571	35617	5	TLP	805	2017-08-16-16-38-16	0	2	z	0	15	56.5	21.6	55.9	21.6	56.5	0.004	11378			77
1572	35618	5	TLP	805	2017-08-16-16-38-18	0	2	z	0	15	56.5	21.6	55.9	21.6	56.5	0.004	11378			78
1573	35619	5	TLP	805	2017-08-16-16-38-20	0	2	z	0	15	56.5	21.6	55.9	21.6	56.5	0.004	11378			79
1574	35620	5	TLP	805	2017-08-16-16-38-22	0	2	z	0	15	56.5	21.6	55.9	21.6	56.5	0.004	11378			80
1575	35621	5	TLP	805	2017-08-16-16-38-24	0	2	z	0	15	56.5	21.6	55.9	21.6	56.5	0.004	11378			81
1576	35622	5	TLP	805	2017-08-16-16-38-26	0	2	z	0	15	56.5	21.6	55.9	21.6	56.5	0.004	11378			82
1577	35623	5	TLP	805	2017-08-16-16-38-29	0	2	z	0	15	56.5	21.6	55.9	21.6	56.5	0.004	11378			83
1578	35624	5	TLP	805	2017-08-16-16-38-31	0	2	z	0	15	56.5	21.6	55.9	21.6	56.5	0.004	11378			84
1579	35625	5	TLP	805	2017-08-16-16-38-33	0	2	z	0	15	56.5	21.6	55.9	21.6	56.5	0.004	11378			85
1580	35626	5	TLP	805	2017-08-16-16-38-35	0	2	z	0	15	56.5	21.6	55.9	21.6	56.5	0.004	11378			86
1581	35627	5	TLP	805	2017-08-16-16-38-37	0	2	z	0	15	56.5	21.6	55.9	21.6	56.5	0.004	11378			87
1582	35628	5	TLP	805	2017-08-16-16-38-39	0	2	z	0	15	56.5	21.6	55.9	21.6	56.5	0.004	11378			88
1583	35629	5	TLP	805	2017-08-16-16-38-41	0	2	z	0	15	56.5	21.6	55.9	21.6	56.5	0.004	11378			89
1584	35630	5	TLP	805	2017-08-16-16-38-43	0	2	z	0	15	56.5	21.6	55.9	21.6	56.5	0.004	11378			90
1585	35631	5	TLP	805	2017-08-16-16-38-45	0	2	z	0	15	56.5	21.6	55.9	21.6	56.5	0.004	11378	Last10	Here	91
1586	35632	5	TLP	805	2017-08-16-16-38-47	0	2	z	0	15	56.5	21.6	55.9	21.6	56.5	0.004	11378	Last10	Here	92
1587	35633	5	TLP	805	2017-08-16-16-38-49	0	2	z	0	15	56.5	21.6	55.9	21.6	56.5	0.004	11378	Last10	Here	93
1588	35634	5	TLP	805	2017-08-16-16-38-51	0	2	z	0	15	56.5	21.6	55.9	21.6	56.5	0.004	11378	Last10	Here	94
1589	35635	5	TLP	805	2017-08-16-16-38-53	0	2	z	0	15	56.5	21.6	55.9	21.6	56.5	0.004	11378	Last10	Here	95
1590	35636	5	TLP	805	2017-08-16-16-38-55	0	2	z	0	15	56.4	21.6	55.9	21.6	56.5	0.104	11378	Last10	Here	96
1591	35637	5	TLP	805	2017-08-16-16-38-57	0	2	z	0	15	56.5	21.6	55.9	21.6	56.5	0.004	11378	Last10	Here	97
1592	35638	5	TLP	805	2017-08-16-16-38-59	0	2	z	0	15	56.5	21.6	55.9	21.6	56.5	0.004	11378	Last10	Here	98
1593	35639	5	TLP	805	2017-08-16-16-39-01	0	2	z	0	15	56.4	21.6	55.9	21.6	56.5	0.104	11378	Last10	Here	99
1594	35640	5	TLP	805	2017-08-16-16-39-33	0	2	z	0	20	56.5	21.6	55.9	21.6	56.5	0.004	11379	First10	Here	1
1595	35641	5	TLP	805	2017-08-16-16-39-35	0	2	z	0	20	56.5	21.6	55.8	21.5	56.4	-0.107	11379	First10	Here	2
1596	35642	5	TLP	805	2017-08-16-16-39-37	0	2	z	0	20	56.5	21.6	55.9	21.6	56.5	0.004	11379	First10	Here	3
1597	35643	5	TLP	805	2017-08-16-16-39-39	0	2	z	0	20	56.5	21.6	55.9	21.6	56.5	0.004	11379	First10	Here	4
1598	35644	5	TLP	805	2017-08-16-16-39-41	0	2	z	0	20	56.4	21.6	55.8	21.5	56.4	-0.007	11379	First10	Here	5
1599	35645	5	TLP	805	2017-08-16-16-39-43	0	2	z	0	20	56.4	21.6	55.9	21.6	56.5	0.104	11379	First10	Here	6
1600	35646	5	TLP	805	2017-08-16-16-39-45	0	2	z	0	20	56.4	21.6	55.8	21.5	56.4	-0.007	11379	First10	Here	7
1601	35647	5	TLP	805	2017-08-16-16-39-47	0	2	z	0	20	56.4	21.6	55.9	21.6	56.5	0.104	11379	First10	Here	8
1602	35648	5	TLP	805	2017-08-16-16-39-49	0	2	z	0	20	56.4	21.6	55.9	21.6	56.5	0.104	11379	First10	Here	9
1603	35649	5	TLP	805	2017-08-16-16-39-51	0	2	z	0	20	56.4	21.6	55.8	21.5	56.4	-0.007	11379	First10	Here	10
1604	35650	5	TLP	805	2017-08-16-16-39-53	0	2	z	0	20	56.4	21.6	55.9	21.6	56.5	0.104	11379			11
1605	35651	5	TLP	805	2017-08-16-16-39-55	0	2	z	0	20	56.4	21.6	55.9	21.6	56.5	0.104	11379			12
1606	35652	5	TLP	805	2017-08-16-16-39-57	0	2	z	0	20	56.4	21.6	55.9	21.6	56.5	0.104	11379			13
1607	35653	5	TLP	805	2017-08-16-16-39-59	0	2	z	0	20	56.4	21.6	55.9	21.6	56.5	0.104	11379			14
1608	35654	5	TLP	805	2017-08-16-16-40-01	0	2	z	0	20	56.4	21.6	55.9	21.6	56.5	0.104	11379			15
1609	35655	5	TLP	805	2017-08-16-16-40-03	0	2	z	0	20	56.4	21.6	55.9	21.6	56.5	0.104	11379			16
1610	35656	5	TLP	805	2017-08-16-16-40-05	0	2	z	0	20	56.4	21.6	55.9	21.6	56.5	0.104	11379			17
1611	35657	5	TLP	805	2017-08-16-16-40-07	0	2	z	0	20	56.4	21.6	55.9	21.6	56.5	0.104	11379			18
1612	35658	5	TLP	805	2017-08-16-16-40-09	0	2	z	0	20	56.4	21.6	55.9	21.6	56.5	0.104	11379			19
1613	35659	5	TLP	805	2017-08-16-16-40-11	0	2	z	0	20	56.4	21.6	55.9	21.6	56.5	0.104	11379			20
1614	35660	5	TLP	805	2017-08-16-16-40-13	0	2	z	0	20	56.4	21.6	55.9	21.6	56.5	0.104	11379			21
1615	35661	5	TLP	805	2017-08-16-16-40-15	0	2	z	0	20	56.4	21.6	55.9	21.6	56.5	0.104	11379			22
1616	35662	5	TLP	805	2017-08-16-16-40-17	0	2	z	0	20	56.4	21.6	55.9	21.6	56.5	0.104	11379			23
1617	35663	5	TLP	805	2017-08-16-16-40-19	0	2	z	0	20	56.4	21.6	55.8	21.5	56.4	-0.007	11379			24
1618	35664	5	TLP	805	2017-08-16-16-40-21	0	2	z	0	20	56.5	21.6	55.9	21.6	56.5	0.004	11379			25
1619	35665	5	TLP	805	2017-08-16-16-40-23	0	2	z	0	20	56.4	21.6	55.9	21.6	56.5	0.104	11379			26
1620	35666	5	TLP	805	2017-08-16-16-40-25	0	2	z	0	20	56.4	21.6	55.9	21.6	56.5	0.104	11379			27
1621	35667	5	TLP	805	2017-08-16-16-40-27	0	2	z	0	20	56.4	21.6	55.9	21.6	56.5	0.104	11379			28
1622	35668	5	TLP	805	2017-08-16-16-40-29	0	2	z	0	20	56.4	21.6	55.9	21.6	56.5	0.104	11379			29
1623	35669	5	TLP	805	2017-08-16-16-40-31	0	2	z	0	20	56.4	21.6	55.9	21.6	56.5	0.104	11379			30
1624	35670	5	TLP	805	2017-08-16-16-40-33	0	2	z	0	20	56.4	21.6	55.9	21.6	56.5	0.104	11379			31
1625	35671	5	TLP	805	2017-08-16-16-40-35	0	2	z	0	20	56.4	21.6	55.9	21.6	56.5	0.104	11379			32
1626	35672	5	TLP	805	2017-08-16-16-40-37	0	2	z	0	20	56.4	21.6	55.9	21.6	56.5	0.104	11379			33
1627	35673	5	TLP	805	2017-08-16-16-40-39	0	2	z	0	20	56.4	21.6	55.7	21.5	56.3	-0.118	11379			34
1628	35674	5	TLP	805	2017-08-16-16-40-41	0	2	z	0	20	56.4	21.6	55.9	21.6	56.5	0.104	11379			35
1629	35675	5	TLP	805	2017-08-16-16-40-43	0	2	z	0	20	56.4	21.6	55.9	21.6	56.5	0.104	11379			36
1630	35676	5	TLP	805	2017-08-16-16-40-45	0	2	z	0	20	56.4	21.6	55.8	21.6	56.4	-0.007	11379			37
1631	35677	5	TLP	805	2017-08-16-16-40-47	0	2	z	0	20	56.4	21.6	55.8	21.6	56.4	-0.007	11379			38
1632	35678	5	TLP	805	2017-08-16-16-40-49	0	2	z	0	20	56.3	21.6	55.8	21.6	56.4	0.093	11379			39
1633	35679	5	TLP	805	2017-08-16-16-40-51	0	2	z	0	20	56.4	21.6	55.9	21.6	56.5	0.104	11379			40
1634	35680	5	TLP	805	2017-08-16-16-40-53	0	2	z	0	20	56.4	21.6	55.9	21.6	56.5	0.104	11379			41
1635	35681	5	TLP	805	2017-08-16-16-40-55	0	2	z	0	20	56.3	21.6	55.9	21.6	56.5	0.204	11379			42
1636	35682	5	TLP	805	2017-08-16-16-40-57	0	2	z	0	20	56.4	21.6	55.8	21.5	56.4	-0.007	11379			43
1637	35683	5	TLP	805	2017-08-16-16-40-59	0	2	z	0	20	56.4	21.6	55.8	21.6	56.4	-0.007	11379			44
1638	35684	5	TLP	805	2017-08-16-16-41-01	0	2	z	0	20	56.4	21.6	55.8	21.6	56.4	-0.007	11379			45
1639	35685	5	TLP	805	2017-08-16-16-41-03	0	2	z	0	20	56.4	21.6	55.8	21.6	56.4	-0.007	11379			46
1640	35686	5	TLP	805	2017-08-16-16-41-05	0	2	z	0	20	56.4	21.6	55.7	21.5	56.3	-0.118	11379			47
1641	35687	5	TLP	805	2017-08-16-16-41-07	0	2	z	0	20	56.4	21.6	55.8	21.6	56.4	-0.007	11379			48
1642	35688	5	TLP	805	2017-08-16-16-41-09	0	2	z	0	20	56.4	21.6	55.8	21.6	56.4	-0.007	11379			49
1643	35689	5	TLP	805	2017-08-16-16-41-11	0	2	z	0	20	56.4	21.6	55.8	21.6	56.4	-0.007	11379			50
1644	35690	5	TLP	805	2017-08-16-16-41-13	0	2	z	0	20	56.4	21.6	55.8	21.6	56.4	-0.007	11379			51
1645	35691	5	TLP	805	2017-08-16-16-41-15	0	2	z	0	20	56.3	21.6	55.8	21.6	56.4	0.093	11379			52
1646	35692	5	TLP	805	2017-08-16-16-41-17	0	2	z	0	20	56.3	21.6	55.8	21.6	56.4	0.093	11379			53
1647	35693	5	TLP	805	2017-08-16-16-41-19	0	2	z	0	20	56.3	21.6	55.8	21.6	56.4	0.093	11379			54
1648	35694	5	TLP	805	2017-08-16-16-41-21	0	2	z	0	20	56.3	21.6	55.8	21.6	56.4	0.093	11379			55
1649	35695	5	TLP	805	2017-08-16-16-41-23	0	2	z	0	20	56.3	21.6	55.8	21.6	56.4	0.093	11379			56
1650	35696	5	TLP	805	2017-08-16-16-41-25	0	2	z	0	20	56.4	21.6	55.8	21.6	56.4	-0.007	11379			57
1651	35697	5	TLP	805	2017-08-16-16-41-27	0	2	z	0	20	56.4	21.6	55.8	21.6	56.4	-0.007	11379			58
1652	35698	5	TLP	805	2017-08-16-16-41-29	0	2	z	0	20	56.4	21.6	55.8	21.6	56.4	-0.007	11379			59
1653	35699	5	TLP	805	2017-08-16-16-41-31	0	2	z	0	20	56.4	21.6	55.8	21.6	56.4	-0.007	11379			60
1654	35700	5	TLP	805	2017-08-16-16-41-33	0	2	z	0	20	56.4	21.6	55.8	21.6	56.4	-0.007	11379			61
1655	35701	5	TLP	805	2017-08-16-16-41-35	0	2	z	0	20	56.3	21.6	55.8	21.6	56.4	0.093	11379			62
1656	35702	5	TLP	805	2017-08-16-16-41-37	0	2	z	0	20	56.4	21.6	55.8	21.6	56.4	-0.007	11379			63
1657	35703	5	TLP	805	2017-08-16-16-41-39	0	2	z	0	20	56.3	21.6	55.8	21.6	56.4	0.093	11379			64
1658	35704	5	TLP	805	2017-08-16-16-41-41	0	2	z	0	20	56.3	21.6	55.8	21.6	56.4	0.093	11379			65
1659	35705	5	TLP	805	2017-08-16-16-41-43	0	2	z	0	20	56.3	21.6	55.8	21.6	56.4	0.093	11379			66
1660	35706	5	TLP	805	2017-08-16-16-41-45	0	2	z	0	20	56.3	21.6	55.8	21.6	56.4	0.093	11379			67
1661	35707	5	TLP	805	2017-08-16-16-41-47	0	2	z	0	20	56.3	21.6	55.8	21.6	56.4	0.093	11379			68
1662	35708	5	TLP	805	2017-08-16-16-41-49	0	2	z	0	20	56.3	21.6	55.7	21.6	56.3	-0.018	11379			69
1663	35709	5	TLP	805	2017-08-16-16-41-51	0	2	z	0	20	56.3	21.6	55.7	21.5	56.3	-0.018	11379			70
1664	35710	5	TLP	805	2017-08-16-16-41-53	0	2	z	0	20	56.3	21.6	55.8	21.6	56.4	0.093	11379			71
1665	35711	5	TLP	805	2017-08-16-16-41-55	0	2	z	0	20	56.3	21.6	55.8	21.6	56.4	0.093	11379			72
1666	35712	5	TLP	805	2017-08-16-16-41-57	0	2	z	0	20	56.3	21.6	55.7	21.6	56.3	-0.018	11379			73
1667	35713	5	TLP	805	2017-08-16-16-41-59	0	2	z	0	20	56.3	21.6	55.8	21.6	56.4	0.093	11379			74
1668	35714	5	TLP	805	2017-08-16-16-42-01	0	2	z	0	20	56.3	21.6	55.8	21.6	56.4	0.093	11379			75
1669	35715	5	TLP	805	2017-08-16-16-42-03	0	2	z	0	20	56.3	21.6	55.8	21.6	56.4	0.093	11379			76
1670	35716	5	TLP	805	2017-08-16-16-42-05	0	2	z	0	20	56.3	21.6	55.8	21.6	56.4	0.093	11379			77
1671	35717	5	TLP	805	2017-08-16-16-42-07	0	2	z	0	20	56.3	21.6	55.8	21.6	56.4	0.093	11379			78
1672	35718	5	TLP	805	2017-08-16-16-42-09	0	2	z	0	20	56.2	21.6	55.8	21.6	56.4	0.193	11379			79
1673	35719	5	TLP	805	2017-08-16-16-42-11	0	2	z	0	20	56.2	21.6	55.7	21.6	56.3	0.082	11379			80
1674	35720	5	TLP	805	2017-08-16-16-42-13	0	2	z	0	20	56.2	21.6	55.7	21.6	56.3	0.082	11379			81
1675	35721	5	TLP	805	2017-08-16-16-42-15	0	2	z	0	20	56.2	21.6	55.7	21.6	56.3	0.082	11379			82
1676	35722	5	TLP	805	2017-08-16-16-42-17	0	2	z	0	20	56.2	21.6	55.7	21.6	56.3	0.082	11379			83
1677	35723	5	TLP	805	2017-08-16-16-42-19	0	2	z	0	20	56.2	21.6	55.7	21.6	56.3	0.082	11379			84
1678	35724	5	TLP	805	2017-08-16-16-42-21	0	2	z	0	20	56.3	21.6	55.7	21.6	56.3	-0.018	11379			85
1679	35725	5	TLP	805	2017-08-16-16-42-23	0	2	z	0	20	56.3	21.6	55.7	21.6	56.3	-0.018	11379			86
1680	35726	5	TLP	805	2017-08-16-16-42-25	0	2	z	0	20	56.3	21.6	55.7	21.6	56.3	-0.018	11379			87
1681	35727	5	TLP	805	2017-08-16-16-42-27	0	2	z	0	20	56.3	21.6	55.7	21.6	56.3	-0.018	11379			88
1682	35728	5	TLP	805	2017-08-16-16-42-29	0	2	z	0	20	56.3	21.6	55.7	21.6	56.3	-0.018	11379			89
1683	35729	5	TLP	805	2017-08-16-16-42-31	0	2	z	0	20	56.3	21.6	55.7	21.6	56.3	-0.018	11379			90
1684	35730	5	TLP	805	2017-08-16-16-42-33	0	2	z	0	20	56.3	21.6	55.7	21.6	56.3	-0.018	11379	Last10	Here	91
1685	35731	5	TLP	805	2017-08-16-16-42-35	0	2	z	0	20	56.3	21.6	55.6	21.5	56.2	-0.13	11379	Last10	Here	92
1686	35732	5	TLP	805	2017-08-16-16-42-37	0	2	z	0	20	56.2	21.6	55.7	21.6	56.3	0.082	11379	Last10	Here	93
1687	35733	5	TLP	805	2017-08-16-16-42-39	0	2	z	0	20	56.2	21.6	55.7	21.6	56.3	0.082	11379	Last10	Here	94
1688	35734	5	TLP	805	2017-08-16-16-42-41	0	2	z	0	20	56.2	21.6	55.7	21.6	56.3	0.082	11379	Last10	Here	95
1689	35735	5	TLP	805	2017-08-16-16-42-43	0	2	z	0	20	56.2	21.6	55.7	21.6	56.3	0.082	11379	Last10	Here	96
1690	35736	5	TLP	805	2017-08-16-16-42-45	0	2	z	0	20	56.2	21.6	55.7	21.6	56.3	0.082	11379	Last10	Here	97
1691	35737	5	TLP	805	2017-08-16-16-42-47	0	2	z	0	20	56.2	21.6	55.7	21.6	56.3	0.082	11379	Last10	Here	98
1692	35738	5	TLP	805	2017-08-16-16-42-49	0	2	z	0	20	56.2	21.6	55.7	21.6	56.3	0.082	11379	Last10	Here	99
1693	35739	5	TLP	805	2017-08-16-16-42-51	0	2	z	0	20	56.2	21.6	55.7	21.6	56.3	0.082	11379	Last10	Here	100
1694	35740	5	TLP	805	2017-08-16-16-43-23	0	2	z	0	25	56.2	21.6	55.6	21.6	56.2	-0.03	11380	First10	Here	1
1695	35741	5	TLP	805	2017-08-16-16-43-25	0	2	z	0	25	56.2	21.6	55.6	21.6	56.2	-0.03	11380	First10	Here	2
1696	35742	5	TLP	805	2017-08-16-16-43-27	0	2	z	0	25	56.2	21.6	55.6	21.6	56.2	-0.03	11380	First10	Here	3
1697	35743	5	TLP	805	2017-08-16-16-43-29	0	2	z	0	25	56.1	21.6	55.6	21.6	56.2	0.07	11380	First10	Here	4
1698	35744	5	TLP	805	2017-08-16-16-43-31	0	2	z	0	25	56.1	21.6	55.6	21.6	56.2	0.07	11380	First10	Here	5
1699	35745	5	TLP	805	2017-08-16-16-43-33	0	2	z	0	25	56.1	21.6	55.6	21.6	56.2	0.07	11380	First10	Here	6
1700	35746	5	TLP	805	2017-08-16-16-43-35	0	2	z	0	25	56.1	21.6	55.6	21.6	56.2	0.07	11380	First10	Here	7
1701	35747	5	TLP	805	2017-08-16-16-43-37	0	2	z	0	25	56.1	21.6	55.6	21.6	56.2	0.07	11380	First10	Here	8
1702	35748	5	TLP	805	2017-08-16-16-43-39	0	2	z	0	25	56.1	21.6	55.6	21.6	56.2	0.07	11380	First10	Here	9
1703	35749	5	TLP	805	2017-08-16-16-43-42	0	2	z	0	25	56.1	21.6	55.6	21.6	56.2	0.07	11380	First10	Here	10
1704	35750	5	TLP	805	2017-08-16-16-43-44	0	2	z	0	25	56.1	21.6	55.6	21.6	56.2	0.07	11380			11
1705	35751	5	TLP	805	2017-08-16-16-43-46	0	2	z	0	25	56.1	21.6	55.6	21.6	56.2	0.07	11380			12
1706	35752	5	TLP	805	2017-08-16-16-43-48	0	2	z	0	25	56.1	21.6	55.6	21.6	56.2	0.07	11380			13
1707	35753	5	TLP	805	2017-08-16-16-43-50	0	2	z	0	25	56.1	21.6	55.6	21.6	56.2	0.07	11380			14
1708	35754	5	TLP	805	2017-08-16-16-43-52	0	2	z	0	25	56.1	21.6	55.6	21.6	56.2	0.07	11380			15
1709	35755	5	TLP	805	2017-08-16-16-43-54	0	2	z	0	25	56.1	21.6	55.6	21.6	56.2	0.07	11380			16
1710	35756	5	TLP	805	2017-08-16-16-43-56	0	2	z	0	25	56.1	21.6	55.6	21.6	56.2	0.07	11380			17
1711	35757	5	TLP	805	2017-08-16-16-43-58	0	2	z	0	25	56.1	21.6	55.6	21.6	56.2	0.07	11380			18
1712	35758	5	TLP	805	2017-08-16-16-44-00	0	2	z	0	25	56.1	21.6	55.6	21.6	56.2	0.07	11380			19
1713	35759	5	TLP	805	2017-08-16-16-44-02	0	2	z	0	25	56.1	21.6	55.6	21.6	56.2	0.07	11380			20
1714	35760	5	TLP	805	2017-08-16-16-44-04	0	2	z	0	25	56.1	21.6	55.6	21.6	56.2	0.07	11380			21
1715	35761	5	TLP	805	2017-08-16-16-44-06	0	2	z	0	25	56.1	21.6	55.6	21.6	56.2	0.07	11380			22
1716	35762	5	TLP	805	2017-08-16-16-44-08	0	2	z	0	25	56.2	21.6	55.6	21.6	56.2	-0.03	11380			23
1717	35763	5	TLP	805	2017-08-16-16-44-10	0	2	z	0	25	56.2	21.6	55.6	21.6	56.2	-0.03	11380			24
1718	35764	5	TLP	805	2017-08-16-16-44-12	0	2	z	0	25	56.2	21.6	55.6	21.6	56.2	-0.03	11380			25
1719	35765	5	TLP	805	2017-08-16-16-44-14	0	2	z	0	25	56.1	21.6	55.6	21.6	56.2	0.07	11380			26
1720	35766	5	TLP	805	2017-08-16-16-44-16	0	2	z	0	25	56.1	21.6	55.6	21.6	56.2	0.07	11380			27
1721	35767	5	TLP	805	2017-08-16-16-44-18	0	2	z	0	25	56.1	21.6	55.6	21.6	56.2	0.07	11380			28
1722	35768	5	TLP	805	2017-08-16-16-44-20	0	2	z	0	25	56.1	21.6	55.6	21.6	56.2	0.07	11380			29
1723	35769	5	TLP	805	2017-08-16-16-44-22	0	2	z	0	25	56.1	21.6	55.5	21.6	56.1	-0.041	11380			30
1724	35770	5	TLP	805	2017-08-16-16-44-24	0	2	z	0	25	56.1	21.6	55.5	21.6	56.1	-0.041	11380			31
1725	35771	5	TLP	805	2017-08-16-16-44-26	0	2	z	0	25	56.1	21.6	55.6	21.6	56.2	0.07	11380			32
1726	35772	5	TLP	805	2017-08-16-16-44-28	0	2	z	0	25	56.1	21.6	55.6	21.6	56.2	0.07	11380			33
1727	35773	5	TLP	805	2017-08-16-16-44-30	0	2	z	0	25	56.1	21.6	55.5	21.6	56.1	-0.041	11380			34
1728	35774	5	TLP	805	2017-08-16-16-44-32	0	2	z	0	25	56.1	21.6	55.5	21.6	56.1	-0.041	11380			35
1729	35775	5	TLP	805	2017-08-16-16-44-34	0	2	z	0	25	56.1	21.6	55.5	21.6	56.1	-0.041	11380			36
1730	35776	5	TLP	805	2017-08-16-16-44-36	0	2	z	0	25	56.1	21.6	55.5	21.6	56.1	-0.041	11380			37
1731	35777	5	TLP	805	2017-08-16-16-44-38	0	2	z	0	25	56.1	21.6	55.5	21.6	56.1	-0.041	11380			38
1732	35778	5	TLP	805	2017-08-16-16-44-40	0	2	z	0	25	56.1	21.6	55.5	21.6	56.1	-0.041	11380			39
1733	35779	5	TLP	805	2017-08-16-16-44-42	0	2	z	0	25	56.1	21.6	55.5	21.6	56.1	-0.041	11380			40
1734	35780	5	TLP	805	2017-08-16-16-44-44	0	2	z	0	25	56.1	21.6	55.5	21.6	56.1	-0.041	11380			41
1735	35781	5	TLP	805	2017-08-16-16-44-46	0	2	z	0	25	56.1	21.6	55.5	21.6	56.1	-0.041	11380			42
1736	35782	5	TLP	805	2017-08-16-16-44-48	0	2	z	0	25	56.1	21.6	55.5	21.6	56.1	-0.041	11380			43
1737	35783	5	TLP	805	2017-08-16-16-44-50	0	2	z	0	25	56.1	21.6	55.5	21.6	56.1	-0.041	11380			44
1738	35784	5	TLP	805	2017-08-16-16-44-52	0	2	z	0	25	56	21.6	55.5	21.6	56.1	0.059	11380			45
1739	35785	5	TLP	805	2017-08-16-16-44-54	0	2	z	0	25	56	21.6	55.5	21.6	56.1	0.059	11380			46
1740	35786	5	TLP	805	2017-08-16-16-44-56	0	2	z	0	25	56	21.6	55.5	21.6	56.1	0.059	11380			47
1741	35787	5	TLP	805	2017-08-16-16-44-58	0	2	z	0	25	56.1	21.6	55.5	21.6	56.1	-0.041	11380			48
1742	35788	5	TLP	805	2017-08-16-16-45-00	0	2	z	0	25	56.1	21.6	55.5	21.6	56.1	-0.041	11380			49
1743	35789	5	TLP	805	2017-08-16-16-45-02	0	2	z	0	25	56.1	21.6	55.5	21.6	56.1	-0.041	11380			50
1744	35790	5	TLP	805	2017-08-16-16-45-04	0	2	z	0	25	56.1	21.6	55.5	21.6	56.1	-0.041	11380			51
1745	35791	5	TLP	805	2017-08-16-16-45-06	0	2	z	0	25	56.1	21.6	55.5	21.6	56.1	-0.041	11380			52
1746	35792	5	TLP	805	2017-08-16-16-45-08	0	2	z	0	25	56.1	21.6	55.5	21.6	56.1	-0.041	11380			53
1747	35793	5	TLP	805	2017-08-16-16-45-10	0	2	z	0	25	56	21.6	55.5	21.6	56.1	0.059	11380			54
1748	35794	5	TLP	805	2017-08-16-16-45-12	0	2	z	0	25	56	21.6	55.5	21.6	56.1	0.059	11380			55
1749	35795	5	TLP	805	2017-08-16-16-45-14	0	2	z	0	25	56	21.6	55.5	21.6	56.1	0.059	11380			56
1750	35796	5	TLP	805	2017-08-16-16-45-16	0	2	z	0	25	56	21.6	55.5	21.6	56.1	0.059	11380			57
1751	35797	5	TLP	805	2017-08-16-16-45-18	0	2	z	0	25	56	21.6	55.5	21.6	56.1	0.059	11380			58
1752	35798	5	TLP	805	2017-08-16-16-45-20	0	2	z	0	25	56	21.6	55.4	21.6	55.9	-0.052	11380			59
1753	35799	5	TLP	805	2017-08-16-16-45-22	0	2	z	0	25	56	21.6	55.4	21.6	55.9	-0.052	11380			60
1754	35800	5	TLP	805	2017-08-16-16-45-24	0	2	z	0	25	56	21.6	55.5	21.6	56.1	0.059	11380			61
1755	35801	5	TLP	805	2017-08-16-16-45-26	0	2	z	0	25	56	21.6	55.5	21.6	56.1	0.059	11380			62
1756	35802	5	TLP	805	2017-08-16-16-45-28	0	2	z	0	25	56	21.6	55.5	21.6	56.1	0.059	11380			63
1757	35803	5	TLP	805	2017-08-16-16-45-30	0	2	z	0	25	56	21.6	55.4	21.6	55.9	-0.052	11380			64
1758	35804	5	TLP	805	2017-08-16-16-45-32	0	2	z	0	25	56	21.6	55.4	21.6	55.9	-0.052	11380			65
1759	35805	5	TLP	805	2017-08-16-16-45-34	0	2	z	0	25	56	21.6	55.4	21.6	55.9	-0.052	11380			66
1760	35806	5	TLP	805	2017-08-16-16-45-36	0	2	z	0	25	56	21.6	55.4	21.6	55.9	-0.052	11380			67
1761	35807	5	TLP	805	2017-08-16-16-45-38	0	2	z	0	25	56	21.6	55.4	21.6	55.9	-0.052	11380			68
1762	35808	5	TLP	805	2017-08-16-16-45-40	0	2	z	0	25	56	21.6	55.4	21.6	55.9	-0.052	11380			69
1763	35809	5	TLP	805	2017-08-16-16-45-42	0	2	z	0	25	56	21.6	55.4	21.6	55.9	-0.052	11380			70
1764	35810	5	TLP	805	2017-08-16-16-45-44	0	2	z	0	25	56	21.6	55.4	21.6	55.9	-0.052	11380			71
1765	35811	5	TLP	805	2017-08-16-16-45-46	0	2	z	0	25	55.9	21.6	55.4	21.6	55.9	0.048	11380			72
1766	35812	5	TLP	805	2017-08-16-16-45-48	0	2	z	0	25	55.9	21.6	55.4	21.6	55.9	0.048	11380			73
1767	35813	5	TLP	805	2017-08-16-16-45-50	0	2	z	0	25	56	21.6	55.4	21.6	55.9	-0.052	11380			74
1768	35814	5	TLP	805	2017-08-16-16-45-52	0	2	z	0	25	55.9	21.6	55.4	21.6	55.9	0.048	11380			75
1769	35815	5	TLP	805	2017-08-16-16-45-54	0	2	z	0	25	55.9	21.6	55.4	21.6	55.9	0.048	11380			76
1770	35816	5	TLP	805	2017-08-16-16-45-56	0	2	z	0	25	55.9	21.6	55.4	21.6	55.9	0.048	11380			77
1771	35817	5	TLP	805	2017-08-16-16-45-58	0	2	z	0	25	55.9	21.6	55.5	21.6	56.1	0.159	11380			78
1772	35818	5	TLP	805	2017-08-16-16-46-00	0	2	z	0	25	55.9	21.6	55.4	21.6	55.9	0.048	11380			79
1773	35819	5	TLP	805	2017-08-16-16-46-02	0	2	z	0	25	55.9	21.6	55.4	21.6	55.9	0.048	11380			80
1774	35820	5	TLP	805	2017-08-16-16-46-04	0	2	z	0	25	55.9	21.6	55.4	21.6	55.9	0.048	11380			81
1775	35821	5	TLP	805	2017-08-16-16-46-06	0	2	z	0	25	55.9	21.6	55.4	21.6	55.9	0.048	11380			82
1776	35822	5	TLP	805	2017-08-16-16-46-08	0	2	z	0	25	55.9	21.6	55.3	21.5	55.8	-0.063	11380			83
1777	35823	5	TLP	805	2017-08-16-16-46-10	0	2	z	0	25	55.9	21.6	55.4	21.6	55.9	0.048	11380			84
1778	35824	5	TLP	805	2017-08-16-16-46-12	0	2	z	0	25	55.9	21.6	55.4	21.6	55.9	0.048	11380			85
1779	35825	5	TLP	805	2017-08-16-16-46-14	0	2	z	0	25	55.9	21.6	55.3	21.6	55.8	-0.063	11380			86
1780	35826	5	TLP	805	2017-08-16-16-46-16	0	2	z	0	25	55.9	21.6	55.3	21.6	55.8	-0.063	11380			87
1781	35827	5	TLP	805	2017-08-16-16-46-18	0	2	z	0	25	55.9	21.6	55.3	21.6	55.8	-0.063	11380			88
1782	35828	5	TLP	805	2017-08-16-16-46-20	0	2	z	0	25	55.9	21.6	55.4	21.6	55.9	0.048	11380			89
1783	35829	5	TLP	805	2017-08-16-16-46-22	0	2	z	0	25	55.9	21.6	55.4	21.6	55.9	0.048	11380			90
1784	35830	5	TLP	805	2017-08-16-16-46-24	0	2	z	0	25	55.8	21.6	55.4	21.6	55.9	0.148	11380	Last10	Here	91
1785	35831	5	TLP	805	2017-08-16-16-46-26	0	2	z	0	25	55.8	21.6	55.4	21.6	55.9	0.148	11380	Last10	Here	92
1786	35832	5	TLP	805	2017-08-16-16-46-28	0	2	z	0	25	55.8	21.6	55.4	21.6	55.9	0.148	11380	Last10	Here	93
1787	35833	5	TLP	805	2017-08-16-16-46-30	0	2	z	0	25	55.9	21.6	55.3	21.6	55.8	-0.063	11380	Last10	Here	94
1788	35834	5	TLP	805	2017-08-16-16-46-32	0	2	z	0	25	55.9	21.6	55.4	21.6	55.9	0.048	11380	Last10	Here	95
1789	35835	5	TLP	805	2017-08-16-16-46-34	0	2	z	0	25	55.9	21.6	55.4	21.6	55.9	0.048	11380	Last10	Here	96
1790	35836	5	TLP	805	2017-08-16-16-46-36	0	2	z	0	25	55.9	21.6	55.3	21.6	55.8	-0.063	11380	Last10	Here	97
1791	35837	5	TLP	805	2017-08-16-16-46-38	0	2	z	0	25	55.9	21.6	55.3	21.6	55.8	-0.063	11380	Last10	Here	98
1792	35838	5	TLP	805	2017-08-16-16-46-40	0	2	z	0	25	55.9	21.6	55.3	21.6	55.8	-0.063	11380	Last10	Here	99
1793	35839	5	TLP	805	2017-08-16-16-46-42	0	2	z	0	25	55.9	21.6	55.3	21.6	55.8	-0.063	11380	Last10	Here	100
1794	35840	5	TLP	805	2017-08-16-16-47-14	0	2	z	0	30	55.8	21.6	55.3	21.6	55.8	0.037	11381	First10	Here	1
1795	35841	5	TLP	805	2017-08-16-16-47-16	0	2	z	0	30	55.8	21.6	55.3	21.6	55.8	0.037	11381	First10	Here	2
1796	35842	5	TLP	805	2017-08-16-16-47-18	0	2	z	0	30	55.8	21.6	55.3	21.6	55.8	0.037	11381	First10	Here	3
1797	35843	5	TLP	805	2017-08-16-16-47-20	0	2	z	0	30	55.8	21.6	55.2	21.6	55.7	-0.075	11381	First10	Here	4
1798	35844	5	TLP	805	2017-08-16-16-47-22	0	2	z	0	30	55.7	21.6	55.3	21.6	55.8	0.137	11381	First10	Here	5
1799	35845	5	TLP	805	2017-08-16-16-47-24	0	2	z	0	30	55.7	21.6	55.3	21.6	55.8	0.137	11381	First10	Here	6
1800	35846	5	TLP	805	2017-08-16-16-47-26	0	2	z	0	30	55.7	21.6	55.3	21.6	55.8	0.137	11381	First10	Here	7
1801	35847	5	TLP	805	2017-08-16-16-47-28	0	2	z	0	30	55.7	21.6	55.3	21.6	55.8	0.137	11381	First10	Here	8
1802	35848	5	TLP	805	2017-08-16-16-47-30	0	2	z	0	30	55.7	21.6	55.3	21.6	55.8	0.137	11381	First10	Here	9
1803	35849	5	TLP	805	2017-08-16-16-47-32	0	2	z	0	30	55.7	21.6	55.3	21.6	55.8	0.137	11381	First10	Here	10
1804	35850	5	TLP	805	2017-08-16-16-47-34	0	2	z	0	30	55.7	21.6	55.3	21.6	55.8	0.137	11381			11
1805	35851	5	TLP	805	2017-08-16-16-47-36	0	2	z	0	30	55.8	21.6	55.3	21.6	55.8	0.037	11381			12
1806	35852	5	TLP	805	2017-08-16-16-47-38	0	2	z	0	30	55.7	21.6	55.3	21.6	55.8	0.137	11381			13
1807	35853	5	TLP	805	2017-08-16-16-47-40	0	2	z	0	30	55.7	21.6	55.3	21.6	55.8	0.137	11381			14
1808	35854	5	TLP	805	2017-08-16-16-47-42	0	2	z	0	30	55.7	21.6	55.3	21.6	55.8	0.137	11381			15
1809	35855	5	TLP	805	2017-08-16-16-47-44	0	2	z	0	30	55.7	21.6	55.3	21.6	55.8	0.137	11381			16
1810	35856	5	TLP	805	2017-08-16-16-47-46	0	2	z	0	30	55.7	21.6	55.3	21.6	55.8	0.137	11381			17
1811	35857	5	TLP	805	2017-08-16-16-47-48	0	2	z	0	30	55.7	21.6	55.3	21.6	55.8	0.137	11381			18
1812	35858	5	TLP	805	2017-08-16-16-47-50	0	2	z	0	30	55.7	21.6	55.2	21.6	55.7	0.025	11381			19
1813	35859	5	TLP	805	2017-08-16-16-47-52	0	2	z	0	30	55.7	21.6	55.3	21.6	55.8	0.137	11381			20
1814	35860	5	TLP	805	2017-08-16-16-47-54	0	2	z	0	30	55.7	21.6	55.2	21.6	55.7	0.025	11381			21
1815	35861	5	TLP	805	2017-08-16-16-47-56	0	2	z	0	30	55.7	21.6	55.3	21.6	55.8	0.137	11381			22
1816	35862	5	TLP	805	2017-08-16-16-47-58	0	2	z	0	30	55.7	21.6	55.2	21.6	55.7	0.025	11381			23
1817	35863	5	TLP	805	2017-08-16-16-48-00	0	2	z	0	30	55.7	21.6	55.2	21.6	55.7	0.025	11381			24
1818	35864	5	TLP	805	2017-08-16-16-48-02	0	2	z	0	30	55.7	21.6	55.2	21.6	55.7	0.025	11381			25
1819	35865	5	TLP	805	2017-08-16-16-48-04	0	2	z	0	30	55.7	21.6	55.2	21.6	55.7	0.025	11381			26
1820	35866	5	TLP	805	2017-08-16-16-48-06	0	2	z	0	30	55.7	21.6	55.2	21.6	55.7	0.025	11381			27
1821	35867	5	TLP	805	2017-08-16-16-48-08	0	2	z	0	30	55.7	21.6	55.2	21.6	55.7	0.025	11381			28
1822	35868	5	TLP	805	2017-08-16-16-48-10	0	2	z	0	30	55.7	21.6	55.2	21.6	55.7	0.025	11381			29
1823	35869	5	TLP	805	2017-08-16-16-48-12	0	2	z	0	30	55.7	21.6	55.2	21.6	55.7	0.025	11381			30
1824	35870	5	TLP	805	2017-08-16-16-48-14	0	2	z	0	30	55.7	21.6	55.2	21.6	55.7	0.025	11381			31
1825	35871	5	TLP	805	2017-08-16-16-48-16	0	2	z	0	30	55.7	21.6	55.2	21.6	55.7	0.025	11381			32
1826	35872	5	TLP	805	2017-08-16-16-48-18	0	2	z	0	30	55.6	21.6	55.2	21.6	55.7	0.125	11381			33
1827	35873	5	TLP	805	2017-08-16-16-48-20	0	2	z	0	30	55.7	21.6	55.2	21.6	55.7	0.025	11381			34
1828	35874	5	TLP	805	2017-08-16-16-48-22	0	2	z	0	30	55.7	21.6	55.2	21.6	55.7	0.025	11381			35
1829	35875	5	TLP	805	2017-08-16-16-48-24	0	2	z	0	30	55.7	21.6	55.2	21.6	55.7	0.025	11381			36
1830	35876	5	TLP	805	2017-08-16-16-48-26	0	2	z	0	30	55.7	21.6	55.2	21.6	55.7	0.025	11381			37
1831	35877	5	TLP	805	2017-08-16-16-48-28	0	2	z	0	30	55.7	21.6	55.2	21.6	55.7	0.025	11381			38
1832	35878	5	TLP	805	2017-08-16-16-48-30	0	2	z	0	30	55.7	21.6	55.1	21.6	55.6	-0.086	11381			39
1833	35879	5	TLP	805	2017-08-16-16-48-32	0	2	z	0	30	55.7	21.6	55.2	21.6	55.7	0.025	11381			40
1834	35880	5	TLP	805	2017-08-16-16-48-34	0	2	z	0	30	55.7	21.6	55.1	21.6	55.6	-0.086	11381			41
1835	35881	5	TLP	805	2017-08-16-16-48-36	0	2	z	0	30	55.7	21.6	55.2	21.6	55.7	0.025	11381			42
1836	35882	5	TLP	805	2017-08-16-16-48-38	0	2	z	0	30	55.7	21.6	55.1	21.6	55.6	-0.086	11381			43
1837	35883	5	TLP	805	2017-08-16-16-48-40	0	2	z	0	30	55.7	21.6	55.1	21.6	55.6	-0.086	11381			44
1838	35884	5	TLP	805	2017-08-16-16-48-42	0	2	z	0	30	55.7	21.6	55.1	21.6	55.6	-0.086	11381			45
1839	35885	5	TLP	805	2017-08-16-16-48-44	0	2	z	0	30	55.7	21.6	55.1	21.6	55.6	-0.086	11381			46
1840	35886	5	TLP	805	2017-08-16-16-48-46	0	2	z	0	30	55.6	21.6	55.1	21.6	55.6	0.014	11381			47
1841	35887	5	TLP	805	2017-08-16-16-48-48	0	2	z	0	30	55.7	21.6	55.1	21.6	55.6	-0.086	11381			48
1842	35888	5	TLP	805	2017-08-16-16-48-50	0	2	z	0	30	55.7	21.6	55.1	21.6	55.6	-0.086	11381			49
1843	35889	5	TLP	805	2017-08-16-16-48-52	0	2	z	0	30	55.6	21.6	55.1	21.6	55.6	0.014	11381			50
1844	35890	5	TLP	805	2017-08-16-16-48-54	0	2	z	0	30	55.6	21.6	55.1	21.6	55.6	0.014	11381			51
1845	35891	5	TLP	805	2017-08-16-16-48-56	0	2	z	0	30	55.6	21.6	55.1	21.6	55.6	0.014	11381			52
1846	35892	5	TLP	805	2017-08-16-16-48-59	0	2	z	0	30	55.6	21.6	55.1	21.6	55.6	0.014	11381			53
1847	35893	5	TLP	805	2017-08-16-16-49-01	0	2	z	0	30	55.6	21.6	55.1	21.6	55.6	0.014	11381			54
1848	35894	5	TLP	805	2017-08-16-16-49-03	0	2	z	0	30	55.6	21.6	55.1	21.6	55.6	0.014	11381			55
1849	35895	5	TLP	805	2017-08-16-16-49-05	0	2	z	0	30	55.6	21.6	55.1	21.6	55.6	0.014	11381			56
1850	35896	5	TLP	805	2017-08-16-16-49-07	0	2	z	0	30	55.6	21.6	55.1	21.6	55.6	0.014	11381			57
1851	35897	5	TLP	805	2017-08-16-16-49-09	0	2	z	0	30	55.6	21.6	55.1	21.6	55.6	0.014	11381			58
1852	35898	5	TLP	805	2017-08-16-16-49-11	0	2	z	0	30	55.6	21.6	55.1	21.6	55.6	0.014	11381			59
1853	35899	5	TLP	805	2017-08-16-16-49-13	0	2	z	0	30	55.6	21.6	55.1	21.6	55.6	0.014	11381			60
1854	35900	5	TLP	805	2017-08-16-16-49-15	0	2	z	0	30	55.6	21.6	55.1	21.6	55.6	0.014	11381			61
1855	35901	5	TLP	805	2017-08-16-16-49-17	0	2	z	0	30	55.6	21.6	55.1	21.6	55.6	0.014	11381			62
1856	35902	5	TLP	805	2017-08-16-16-49-19	0	2	z	0	30	55.6	21.6	55.1	21.6	55.6	0.014	11381			63
1857	35903	5	TLP	805	2017-08-16-16-49-21	0	2	z	0	30	55.6	21.6	55.1	21.6	55.6	0.014	11381			64
1858	35904	5	TLP	805	2017-08-16-16-49-23	0	2	z	0	30	55.6	21.6	55.1	21.6	55.6	0.014	11381			65
1859	35905	5	TLP	805	2017-08-16-16-49-25	0	2	z	0	30	55.6	21.6	55.1	21.6	55.6	0.014	11381			66
1860	35906	5	TLP	805	2017-08-16-16-49-27	0	2	z	0	30	55.6	21.6	55.1	21.6	55.6	0.014	11381			67
1861	35907	5	TLP	805	2017-08-16-16-49-29	0	2	z	0	30	55.5	21.6	55.1	21.6	55.6	0.114	11381			68
1862	35908	5	TLP	805	2017-08-16-16-49-31	0	2	z	0	30	55.5	21.6	55.1	21.6	55.6	0.114	11381			69
1863	35909	5	TLP	805	2017-08-16-16-49-33	0	2	z	0	30	55.5	21.6	55.1	21.6	55.6	0.114	11381			70
1864	35910	5	TLP	805	2017-08-16-16-49-35	0	2	z	0	30	55.5	21.6	55.1	21.6	55.6	0.114	11381			71
1865	35911	5	TLP	805	2017-08-16-16-49-37	0	2	z	0	30	55.5	21.6	55.1	21.6	55.6	0.114	11381			72
1866	35912	5	TLP	805	2017-08-16-16-49-39	0	2	z	0	30	55.5	21.6	55.1	21.6	55.6	0.114	11381			73
1867	35913	5	TLP	805	2017-08-16-16-49-41	0	2	z	0	30	55.5	21.6	55.1	21.6	55.6	0.114	11381			74
1868	35914	5	TLP	805	2017-08-16-16-49-43	0	2	z	0	30	55.5	21.6	55.1	21.6	55.6	0.114	11381			75
1869	35915	5	TLP	805	2017-08-16-16-49-45	0	2	z	0	30	55.5	21.6	55.1	21.6	55.6	0.114	11381			76
1870	35916	5	TLP	805	2017-08-16-16-49-47	0	2	z	0	30	55.5	21.6	55.1	21.6	55.6	0.114	11381			77
1871	35917	5	TLP	805	2017-08-16-16-49-49	0	2	z	0	30	55.5	21.6	55.1	21.6	55.6	0.114	11381			78
1872	35918	5	TLP	805	2017-08-16-16-49-51	0	2	z	0	30	55.5	21.6	55.1	21.6	55.6	0.114	11381			79
1873	35919	5	TLP	805	2017-08-16-16-49-53	0	2	z	0	30	55.5	21.6	55.1	21.6	55.6	0.114	11381			80
1874	35920	5	TLP	805	2017-08-16-16-49-55	0	2	z	0	30	55.5	21.6	55.1	21.6	55.6	0.114	11381			81
1875	35921	5	TLP	805	2017-08-16-16-49-57	0	2	z	0	30	55.5	21.6	55.1	21.6	55.6	0.114	11381			82
1876	35922	5	TLP	805	2017-08-16-16-49-59	0	2	z	0	30	55.5	21.6	55.1	21.6	55.6	0.114	11381			83
1877	35923	5	TLP	805	2017-08-16-16-50-01	0	2	z	0	30	55.5	21.6	55.1	21.6	55.6	0.114	11381			84
1878	35924	5	TLP	805	2017-08-16-16-50-03	0	2	z	0	30	55.6	21.6	55.1	21.6	55.6	0.014	11381			85
1879	35925	5	TLP	805	2017-08-16-16-50-05	0	2	z	0	30	55.6	21.6	55.1	21.6	55.6	0.014	11381			86
1880	35926	5	TLP	805	2017-08-16-16-50-07	0	2	z	0	30	55.6	21.6	55.1	21.6	55.6	0.014	11381			87
1881	35927	5	TLP	805	2017-08-16-16-50-09	0	2	z	0	30	55.6	21.6	55.1	21.6	55.6	0.014	11381			88
1882	35928	5	TLP	805	2017-08-16-16-50-11	0	2	z	0	30	55.6	21.6	55	21.6	55.5	-0.097	11381			89
1883	35929	5	TLP	805	2017-08-16-16-50-13	0	2	z	0	30	55.6	21.6	55	21.6	55.5	-0.097	11381			90
1884	35930	5	TLP	805	2017-08-16-16-50-15	0	2	z	0	30	55.5	21.6	55.1	21.6	55.6	0.114	11381	Last10	Here	91
1885	35931	5	TLP	805	2017-08-16-16-50-17	0	2	z	0	30	55.6	21.6	55	21.6	55.5	-0.097	11381	Last10	Here	92
1886	35932	5	TLP	805	2017-08-16-16-50-19	0	2	z	0	30	55.5	21.6	55	21.6	55.5	0.003	11381	Last10	Here	93
1887	35933	5	TLP	805	2017-08-16-16-50-21	0	2	z	0	30	55.5	21.6	55.1	21.6	55.6	0.114	11381	Last10	Here	94
1888	35934	5	TLP	805	2017-08-16-16-50-23	0	2	z	0	30	55.5	21.6	55.1	21.6	55.6	0.114	11381	Last10	Here	95
1889	35935	5	TLP	805	2017-08-16-16-50-25	0	2	z	0	30	55.5	21.6	55.1	21.6	55.6	0.114	11381	Last10	Here	96
1890	35936	5	TLP	805	2017-08-16-16-50-27	0	2	z	0	30	55.5	21.6	55.1	21.6	55.6	0.114	11381	Last10	Here	97
1891	35937	5	TLP	805	2017-08-16-16-50-29	0	2	z	0	30	55.5	21.6	55	21.6	55.5	0.003	11381	Last10	Here	98
1892	35938	5	TLP	805	2017-08-16-16-50-31	0	2	z	0	30	55.5	21.6	55	21.6	55.5	0.003	11381	Last10	Here	99
1893	35939	5	TLP	805	2017-08-16-16-50-33	0	2	z	0	30	55.5	21.6	55	21.6	55.5	0.003	11381	Last10	Here	100
1894	39725	5	TLP	805	2017-08-16-19-30-18	1	2	x	-30	0	51.8	21.5	51.6	21.5	51.7	-0.081	11420	First10	Here	1
1895	39726	5	TLP	805	2017-08-16-19-30-20	1	2	x	-30	0	51.8	21.5	51.6	21.5	51.7	-0.081	11420	First10	Here	2
1896	39727	5	TLP	805	2017-08-16-19-30-22	1	2	x	-30	0	51.8	21.5	51.6	21.5	51.7	-0.081	11420	First10	Here	3
1897	39728	5	TLP	805	2017-08-16-19-30-24	1	2	x	-30	0	51.8	21.5	51.6	21.5	51.7	-0.081	11420	First10	Here	4
1898	39729	5	TLP	805	2017-08-16-19-30-26	1	2	x	-30	0	51.9	21.6	51.6	21.5	51.7	-0.181	11420	First10	Here	5
1899	39730	5	TLP	805	2017-08-16-19-30-28	1	2	x	-30	0	51.8	21.5	51.6	21.5	51.7	-0.081	11420	First10	Here	6
1900	39731	5	TLP	805	2017-08-16-19-30-30	1	2	x	-30	0	51.8	21.5	51.6	21.5	51.7	-0.081	11420	First10	Here	7
1901	39732	5	TLP	805	2017-08-16-19-30-32	1	2	x	-30	0	51.8	21.5	51.6	21.5	51.7	-0.081	11420	First10	Here	8
1902	39733	5	TLP	805	2017-08-16-19-30-34	1	2	x	-30	0	51.9	21.6	51.6	21.5	51.7	-0.181	11420	First10	Here	9
1903	39734	5	TLP	805	2017-08-16-19-30-36	1	2	x	-30	0	51.9	21.6	51.6	21.5	51.7	-0.181	11420	First10	Here	10
1904	39735	5	TLP	805	2017-08-16-19-30-38	1	2	x	-30	0	51.8	21.5	51.6	21.5	51.7	-0.081	11420			11
1905	39736	5	TLP	805	2017-08-16-19-30-40	1	2	x	-30	0	51.8	21.5	51.7	21.6	51.8	0.03	11420			12
1906	39737	5	TLP	805	2017-08-16-19-30-42	1	2	x	-30	0	51.8	21.5	51.6	21.5	51.7	-0.081	11420			13
1907	39738	5	TLP	805	2017-08-16-19-30-44	1	2	x	-30	0	51.8	21.5	51.6	21.5	51.7	-0.081	11420			14
1908	39739	5	TLP	805	2017-08-16-19-30-46	1	2	x	-30	0	51.9	21.6	51.6	21.5	51.7	-0.181	11420			15
1909	39740	5	TLP	805	2017-08-16-19-30-48	1	2	x	-30	0	51.8	21.5	51.6	21.5	51.7	-0.081	11420			16
1910	39741	5	TLP	805	2017-08-16-19-30-50	1	2	x	-30	0	51.8	21.5	51.6	21.5	51.7	-0.081	11420			17
1911	39742	5	TLP	805	2017-08-16-19-30-52	1	2	x	-30	0	51.8	21.5	51.6	21.5	51.7	-0.081	11420			18
1912	39743	5	TLP	805	2017-08-16-19-30-54	1	2	x	-30	0	51.8	21.5	51.6	21.5	51.7	-0.081	11420			19
1913	39744	5	TLP	805	2017-08-16-19-30-56	1	2	x	-30	0	51.8	21.5	51.6	21.5	51.7	-0.081	11420			20
1914	39745	5	TLP	805	2017-08-16-19-30-58	1	2	x	-30	0	51.9	21.6	51.6	21.5	51.7	-0.181	11420			21
1915	39746	5	TLP	805	2017-08-16-19-31-00	1	2	x	-30	0	51.9	21.6	51.6	21.5	51.7	-0.181	11420			22
1916	39747	5	TLP	805	2017-08-16-19-31-02	1	2	x	-30	0	51.8	21.5	51.6	21.5	51.7	-0.081	11420			23
1917	39748	5	TLP	805	2017-08-16-19-31-04	1	2	x	-30	0	51.8	21.5	51.6	21.5	51.7	-0.081	11420			24
1918	39749	5	TLP	805	2017-08-16-19-31-06	1	2	x	-30	0	51.8	21.5	51.6	21.5	51.7	-0.081	11420			25
1919	39750	5	TLP	805	2017-08-16-19-31-08	1	2	x	-30	0	51.8	21.5	51.7	21.5	51.8	0.03	11420			26
1920	39751	5	TLP	805	2017-08-16-19-31-10	1	2	x	-30	0	51.8	21.5	51.6	21.5	51.7	-0.081	11420			27
1921	39752	5	TLP	805	2017-08-16-19-31-12	1	2	x	-30	0	51.8	21.5	51.7	21.5	51.8	0.03	11420			28
1922	39753	5	TLP	805	2017-08-16-19-31-14	1	2	x	-30	0	51.9	21.6	51.6	21.5	51.7	-0.181	11420			29
1923	39754	5	TLP	805	2017-08-16-19-31-16	1	2	x	-30	0	51.8	21.5	51.6	21.5	51.7	-0.081	11420			30
1924	39755	5	TLP	805	2017-08-16-19-31-18	1	2	x	-30	0	51.9	21.6	51.6	21.5	51.7	-0.181	11420			31
1925	39756	5	TLP	805	2017-08-16-19-31-20	1	2	x	-30	0	51.8	21.5	51.7	21.5	51.8	0.03	11420			32
1926	39757	5	TLP	805	2017-08-16-19-31-22	1	2	x	-30	0	51.8	21.5	51.7	21.5	51.8	0.03	11420			33
1927	39758	5	TLP	805	2017-08-16-19-31-24	1	2	x	-30	0	51.8	21.5	51.7	21.5	51.8	0.03	11420			34
1928	39759	5	TLP	805	2017-08-16-19-31-26	1	2	x	-30	0	51.8	21.5	51.7	21.5	51.8	0.03	11420			35
1929	39760	5	TLP	805	2017-08-16-19-31-28	1	2	x	-30	0	51.9	21.5	51.6	21.5	51.7	-0.181	11420			36
1930	39761	5	TLP	805	2017-08-16-19-31-30	1	2	x	-30	0	51.9	21.5	51.6	21.5	51.7	-0.181	11420			37
1931	39762	5	TLP	805	2017-08-16-19-31-32	1	2	x	-30	0	52	21.6	51.6	21.5	51.7	-0.281	11420			38
1932	39763	5	TLP	805	2017-08-16-19-31-34	1	2	x	-30	0	51.8	21.5	51.6	21.5	51.7	-0.081	11420			39
1933	39764	5	TLP	805	2017-08-16-19-31-36	1	2	x	-30	0	51.9	21.5	51.6	21.5	51.7	-0.181	11420			40
1934	39765	5	TLP	805	2017-08-16-19-31-38	1	2	x	-30	0	52	21.6	51.6	21.5	51.7	-0.281	11420			41
1935	39766	5	TLP	805	2017-08-16-19-31-40	1	2	x	-30	0	51.8	21.5	51.7	21.5	51.8	0.03	11420			42
1936	39767	5	TLP	805	2017-08-16-19-31-42	1	2	x	-30	0	51.8	21.5	51.6	21.5	51.7	-0.081	11420			43
1937	39768	5	TLP	805	2017-08-16-19-31-44	1	2	x	-30	0	51.8	21.5	51.7	21.5	51.8	0.03	11420			44
1938	39769	5	TLP	805	2017-08-16-19-31-46	1	2	x	-30	0	51.8	21.5	51.6	21.5	51.7	-0.081	11420			45
1939	39770	5	TLP	805	2017-08-16-19-31-48	1	2	x	-30	0	51.9	21.5	51.6	21.5	51.7	-0.181	11420			46
1940	39771	5	TLP	805	2017-08-16-19-31-50	1	2	x	-30	0	51.9	21.5	51.6	21.5	51.7	-0.181	11420			47
1941	39772	5	TLP	805	2017-08-16-19-31-52	1	2	x	-30	0	51.9	21.5	51.6	21.5	51.7	-0.181	11420			48
1942	39773	5	TLP	805	2017-08-16-19-31-54	1	2	x	-30	0	51.9	21.5	51.6	21.5	51.7	-0.181	11420			49
1943	39774	5	TLP	805	2017-08-16-19-31-56	1	2	x	-30	0	51.9	21.5	51.6	21.5	51.7	-0.181	11420			50
1944	39775	5	TLP	805	2017-08-16-19-31-58	1	2	x	-30	0	52	21.6	51.6	21.5	51.7	-0.281	11420			51
1945	39776	5	TLP	805	2017-08-16-19-32-00	1	2	x	-30	0	51.9	21.5	51.7	21.5	51.8	-0.07	11420			52
1946	39777	5	TLP	805	2017-08-16-19-32-02	1	2	x	-30	0	51.9	21.5	51.7	21.5	51.8	-0.07	11420			53
1947	39778	5	TLP	805	2017-08-16-19-32-04	1	2	x	-30	0	51.9	21.5	51.7	21.5	51.8	-0.07	11420			54
1948	39779	5	TLP	805	2017-08-16-19-32-06	1	2	x	-30	0	52	21.6	51.7	21.5	51.8	-0.17	11420			55
1949	39780	5	TLP	805	2017-08-16-19-32-08	1	2	x	-30	0	51.9	21.5	51.6	21.5	51.7	-0.181	11420			56
1950	39781	5	TLP	805	2017-08-16-19-32-10	1	2	x	-30	0	51.9	21.5	51.7	21.6	51.8	-0.07	11420			57
1951	39782	5	TLP	805	2017-08-16-19-32-12	1	2	x	-30	0	51.9	21.5	51.7	21.5	51.8	-0.07	11420			58
1952	39783	5	TLP	805	2017-08-16-19-32-14	1	2	x	-30	0	52	21.6	51.7	21.5	51.8	-0.17	11420			59
1953	39784	5	TLP	805	2017-08-16-19-32-16	1	2	x	-30	0	51.9	21.5	51.7	21.5	51.8	-0.07	11420			60
1954	39785	5	TLP	805	2017-08-16-19-32-18	1	2	x	-30	0	51.9	21.5	51.7	21.5	51.8	-0.07	11420			61
1955	39786	5	TLP	805	2017-08-16-19-32-20	1	2	x	-30	0	51.9	21.5	51.7	21.5	51.8	-0.07	11420			62
1956	39787	5	TLP	805	2017-08-16-19-32-22	1	2	x	-30	0	51.9	21.5	51.6	21.5	51.7	-0.181	11420			63
1957	39788	5	TLP	805	2017-08-16-19-32-24	1	2	x	-30	0	51.9	21.5	51.6	21.5	51.7	-0.181	11420			64
1958	39789	5	TLP	805	2017-08-16-19-32-26	1	2	x	-30	0	51.9	21.5	51.7	21.5	51.8	-0.07	11420			65
1959	39790	5	TLP	805	2017-08-16-19-32-28	1	2	x	-30	0	52	21.6	51.7	21.5	51.8	-0.17	11420			66
1960	39791	5	TLP	805	2017-08-16-19-32-30	1	2	x	-30	0	51.9	21.5	51.7	21.5	51.8	-0.07	11420			67
1961	39792	5	TLP	805	2017-08-16-19-32-32	1	2	x	-30	0	51.9	21.5	51.7	21.5	51.8	-0.07	11420			68
1962	39793	5	TLP	805	2017-08-16-19-32-34	1	2	x	-30	0	51.9	21.5	51.6	21.5	51.7	-0.181	11420			69
1963	39794	5	TLP	805	2017-08-16-19-32-36	1	2	x	-30	0	51.9	21.5	51.6	21.5	51.7	-0.181	11420			70
1964	39795	5	TLP	805	2017-08-16-19-32-38	1	2	x	-30	0	51.9	21.5	51.7	21.5	51.8	-0.07	11420			71
1965	39796	5	TLP	805	2017-08-16-19-32-40	1	2	x	-30	0	51.9	21.5	51.7	21.5	51.8	-0.07	11420			72
1966	39797	5	TLP	805	2017-08-16-19-32-42	1	2	x	-30	0	51.9	21.5	51.7	21.5	51.8	-0.07	11420			73
1967	39798	5	TLP	805	2017-08-16-19-32-44	1	2	x	-30	0	51.9	21.5	51.7	21.5	51.8	-0.07	11420			74
1968	39799	5	TLP	805	2017-08-16-19-32-46	1	2	x	-30	0	51.9	21.5	51.7	21.5	51.8	-0.07	11420			75
1969	39800	5	TLP	805	2017-08-16-19-32-48	1	2	x	-30	0	51.9	21.5	51.7	21.5	51.8	-0.07	11420			76
1970	39801	5	TLP	805	2017-08-16-19-32-50	1	2	x	-30	0	52	21.6	51.7	21.5	51.8	-0.17	11420			77
1971	39802	5	TLP	805	2017-08-16-19-32-52	1	2	x	-30	0	52	21.6	51.7	21.5	51.8	-0.17	11420			78
1972	39803	5	TLP	805	2017-08-16-19-32-55	1	2	x	-30	0	51.9	21.5	51.7	21.5	51.8	-0.07	11420			79
1973	39804	5	TLP	805	2017-08-16-19-32-57	1	2	x	-30	0	51.9	21.5	51.7	21.5	51.8	-0.07	11420			80
1974	39805	5	TLP	805	2017-08-16-19-32-59	1	2	x	-30	0	51.9	21.5	51.7	21.5	51.8	-0.07	11420			81
1975	39806	5	TLP	805	2017-08-16-19-33-01	1	2	x	-30	0	51.9	21.5	51.7	21.5	51.8	-0.07	11420			82
1976	39807	5	TLP	805	2017-08-16-19-33-03	1	2	x	-30	0	51.9	21.5	51.7	21.5	51.8	-0.07	11420			83
1977	39808	5	TLP	805	2017-08-16-19-33-05	1	2	x	-30	0	51.9	21.5	51.7	21.5	51.8	-0.07	11420			84
1978	39809	5	TLP	805	2017-08-16-19-33-07	1	2	x	-30	0	52	21.6	51.7	21.5	51.8	-0.17	11420			85
1979	39810	5	TLP	805	2017-08-16-19-33-09	1	2	x	-30	0	51.9	21.5	51.7	21.5	51.8	-0.07	11420			86
1980	39811	5	TLP	805	2017-08-16-19-33-11	1	2	x	-30	0	52	21.6	51.7	21.5	51.8	-0.17	11420			87
1981	39812	5	TLP	805	2017-08-16-19-33-13	1	2	x	-30	0	51.9	21.5	51.7	21.5	51.8	-0.07	11420			88
1982	39813	5	TLP	805	2017-08-16-19-33-15	1	2	x	-30	0	51.9	21.5	51.7	21.5	51.8	-0.07	11420			89
1983	39814	5	TLP	805	2017-08-16-19-33-17	1	2	x	-30	0	51.9	21.5	51.7	21.5	51.8	-0.07	11420			90
1984	39815	5	TLP	805	2017-08-16-19-33-19	1	2	x	-30	0	51.9	21.5	51.7	21.5	51.8	-0.07	11420	Last10	Here	91
1985	39816	5	TLP	805	2017-08-16-19-33-21	1	2	x	-30	0	52	21.6	51.7	21.5	51.8	-0.17	11420	Last10	Here	92
1986	39817	5	TLP	805	2017-08-16-19-33-23	1	2	x	-30	0	51.9	21.5	51.7	21.5	51.8	-0.07	11420	Last10	Here	93
1987	39818	5	TLP	805	2017-08-16-19-33-25	1	2	x	-30	0	51.9	21.5	51.7	21.5	51.8	-0.07	11420	Last10	Here	94
1988	39819	5	TLP	805	2017-08-16-19-33-27	1	2	x	-30	0	51.9	21.5	51.7	21.5	51.8	-0.07	11420	Last10	Here	95
1989	39820	5	TLP	805	2017-08-16-19-33-29	1	2	x	-30	0	51.9	21.5	51.7	21.5	51.8	-0.07	11420	Last10	Here	96
1990	39821	5	TLP	805	2017-08-16-19-33-31	1	2	x	-30	0	51.9	21.5	51.7	21.5	51.8	-0.07	11420	Last10	Here	97
1991	39822	5	TLP	805	2017-08-16-19-33-33	1	2	x	-30	0	51.9	21.5	51.7	21.5	51.8	-0.07	11420	Last10	Here	98
1992	39823	5	TLP	805	2017-08-16-19-33-35	1	2	x	-30	0	51.9	21.5	51.7	21.5	51.8	-0.07	11420	Last10	Here	99
1993	39824	5	TLP	805	2017-08-16-19-33-37	1	2	x	-30	0	51.9	21.5	51.7	21.5	51.8	-0.07	11420	Last10	Here	100
1994	39825	5	TLP	805	2017-08-16-19-34-09	1	2	x	-25	0	52	21.5	51.8	21.5	51.9	-0.059	11421	First10	Here	1
1995	39826	5	TLP	805	2017-08-16-19-34-11	1	2	x	-25	0	52	21.5	51.8	21.5	51.9	-0.059	11421	First10	Here	2
1996	39827	5	TLP	805	2017-08-16-19-34-13	1	2	x	-25	0	52	21.5	51.8	21.5	51.9	-0.059	11421	First10	Here	3
1997	39828	5	TLP	805	2017-08-16-19-34-15	1	2	x	-25	0	52	21.5	51.8	21.5	51.9	-0.059	11421	First10	Here	4
1998	39829	5	TLP	805	2017-08-16-19-34-17	1	2	x	-25	0	52	21.5	51.8	21.5	51.9	-0.059	11421	First10	Here	5
1999	39830	5	TLP	805	2017-08-16-19-34-19	1	2	x	-25	0	52	21.5	51.8	21.5	51.9	-0.059	11421	First10	Here	6
[truncated: 43,431 more rows]
