# Supplementary material for: Floral Humidity in Flowering Plants: A Preliminary Survey
Source: Front Plant Sci. 2020 Mar 6;11:249. doi: 10.3389/fpls.2020.00249 (PMC7068853; doi:10.3389/fpls.2020.00249)
Supplement: SUPPLEMENTARY FILE 2 — A zipped file containing floral humidity data collected by the robot arm transects as described in the main text. A word document within the zipped files explains the data formatting in detail. Datafiles themselves are in CSV format. [file Data_Sheet_2.zip › Floral humidity data/Controls/TLRaw.csv]

	X.	Individual	Species	totIndividual	date	sample..	Sample.order	x.or.z.transect	xoffset	zoffset	Background.Humidity	Background.Temperature	Focal.Humidity	Focal.Temperature	Corrected.Focal.humidity	Change.in.RH.	block	BE	Tag	N
1	1896	1	TL	801	2017-08-10-15-18-02	0	1	x	-30	0	50.8	21.4	50.7	21.4	50.8	-0.036	11040	First10	Here	1
2	1897	1	TL	801	2017-08-10-15-18-04	0	1	x	-30	0	50.8	21.4	50.7	21.4	50.8	-0.036	11040	First10	Here	2
3	1898	1	TL	801	2017-08-10-15-18-06	0	1	x	-30	0	50.8	21.4	50.7	21.4	50.8	-0.036	11040	First10	Here	3
4	1899	1	TL	801	2017-08-10-15-18-08	0	1	x	-30	0	50.8	21.4	50.7	21.4	50.8	-0.036	11040	First10	Here	4
5	1900	1	TL	801	2017-08-10-15-18-10	0	1	x	-30	0	50.8	21.4	50.7	21.4	50.8	-0.036	11040	First10	Here	5
6	1901	1	TL	801	2017-08-10-15-18-12	0	1	x	-30	0	50.8	21.4	50.7	21.4	50.8	-0.036	11040	First10	Here	6
7	1902	1	TL	801	2017-08-10-15-18-14	0	1	x	-30	0	50.8	21.4	50.7	21.4	50.8	-0.036	11040	First10	Here	7
8	1903	1	TL	801	2017-08-10-15-18-16	0	1	x	-30	0	50.8	21.4	50.7	21.4	50.8	-0.036	11040	First10	Here	8
9	1904	1	TL	801	2017-08-10-15-18-18	0	1	x	-30	0	50.9	21.4	50.7	21.4	50.8	-0.136	11040	First10	Here	9
10	1905	1	TL	801	2017-08-10-15-18-20	0	1	x	-30	0	50.9	21.4	50.8	21.4	50.9	-0.027	11040	First10	Here	10
11	1906	1	TL	801	2017-08-10-15-18-22	0	1	x	-30	0	50.9	21.4	50.7	21.4	50.8	-0.136	11040			11
12	1907	1	TL	801	2017-08-10-15-18-24	0	1	x	-30	0	50.9	21.4	50.7	21.4	50.8	-0.136	11040			12
13	1908	1	TL	801	2017-08-10-15-18-26	0	1	x	-30	0	50.9	21.4	50.7	21.4	50.8	-0.136	11040			13
14	1909	1	TL	801	2017-08-10-15-18-28	0	1	x	-30	0	50.8	21.4	50.7	21.4	50.8	-0.036	11040			14
15	1910	1	TL	801	2017-08-10-15-18-30	0	1	x	-30	0	50.8	21.4	50.7	21.4	50.8	-0.036	11040			15
16	1911	1	TL	801	2017-08-10-15-18-32	0	1	x	-30	0	50.8	21.4	50.7	21.4	50.8	-0.036	11040			16
17	1912	1	TL	801	2017-08-10-15-18-34	0	1	x	-30	0	50.8	21.4	50.7	21.4	50.8	-0.036	11040			17
18	1913	1	TL	801	2017-08-10-15-18-36	0	1	x	-30	0	50.8	21.4	50.7	21.4	50.8	-0.036	11040			18
19	1914	1	TL	801	2017-08-10-15-18-38	0	1	x	-30	0	50.8	21.4	50.7	21.4	50.8	-0.036	11040			19
20	1915	1	TL	801	2017-08-10-15-18-40	0	1	x	-30	0	50.8	21.4	50.7	21.4	50.8	-0.036	11040			20
21	1916	1	TL	801	2017-08-10-15-18-42	0	1	x	-30	0	50.8	21.4	50.7	21.4	50.8	-0.036	11040			21
22	1917	1	TL	801	2017-08-10-15-18-44	0	1	x	-30	0	50.8	21.4	50.7	21.4	50.8	-0.036	11040			22
23	1918	1	TL	801	2017-08-10-15-18-46	0	1	x	-30	0	50.8	21.4	50.8	21.4	50.9	0.073	11040			23
24	1919	1	TL	801	2017-08-10-15-18-48	0	1	x	-30	0	50.8	21.4	50.7	21.4	50.8	-0.036	11040			24
25	1920	1	TL	801	2017-08-10-15-18-50	0	1	x	-30	0	50.8	21.4	50.7	21.4	50.8	-0.036	11040			25
26	1921	1	TL	801	2017-08-10-15-18-52	0	1	x	-30	0	50.8	21.4	50.7	21.4	50.8	-0.036	11040			26
27	1922	1	TL	801	2017-08-10-15-18-54	0	1	x	-30	0	50.8	21.4	50.7	21.4	50.8	-0.036	11040			27
28	1923	1	TL	801	2017-08-10-15-18-56	0	1	x	-30	0	50.8	21.4	50.7	21.4	50.8	-0.036	11040			28
29	1924	1	TL	801	2017-08-10-15-18-58	0	1	x	-30	0	50.8	21.4	50.7	21.4	50.8	-0.036	11040			29
30	1925	1	TL	801	2017-08-10-15-19-00	0	1	x	-30	0	50.8	21.4	50.8	21.4	50.9	0.073	11040			30
31	1926	1	TL	801	2017-08-10-15-19-02	0	1	x	-30	0	50.8	21.4	50.7	21.4	50.8	-0.036	11040			31
32	1927	1	TL	801	2017-08-10-15-19-04	0	1	x	-30	0	50.8	21.4	50.8	21.4	50.9	0.073	11040			32
33	1928	1	TL	801	2017-08-10-15-19-06	0	1	x	-30	0	50.8	21.4	50.7	21.4	50.8	-0.036	11040			33
34	1929	1	TL	801	2017-08-10-15-19-08	0	1	x	-30	0	50.8	21.4	50.7	21.4	50.8	-0.036	11040			34
35	1930	1	TL	801	2017-08-10-15-19-10	0	1	x	-30	0	50.9	21.4	50.8	21.4	50.9	-0.027	11040			35
36	1931	1	TL	801	2017-08-10-15-19-12	0	1	x	-30	0	50.9	21.4	50.7	21.4	50.8	-0.136	11040			36
37	1932	1	TL	801	2017-08-10-15-19-14	0	1	x	-30	0	50.9	21.4	50.7	21.4	50.8	-0.136	11040			37
38	1933	1	TL	801	2017-08-10-15-19-16	0	1	x	-30	0	50.9	21.4	50.7	21.4	50.8	-0.136	11040			38
39	1934	1	TL	801	2017-08-10-15-19-18	0	1	x	-30	0	50.9	21.4	50.8	21.4	50.9	-0.027	11040			39
40	1935	1	TL	801	2017-08-10-15-19-20	0	1	x	-30	0	50.9	21.4	50.7	21.4	50.8	-0.136	11040			40
41	1936	1	TL	801	2017-08-10-15-19-22	0	1	x	-30	0	50.9	21.4	50.7	21.4	50.8	-0.136	11040			41
42	1937	1	TL	801	2017-08-10-15-19-24	0	1	x	-30	0	50.9	21.4	50.7	21.4	50.8	-0.136	11040			42
43	1938	1	TL	801	2017-08-10-15-19-26	0	1	x	-30	0	50.9	21.4	50.7	21.4	50.8	-0.136	11040			43
44	1939	1	TL	801	2017-08-10-15-19-28	0	1	x	-30	0	50.9	21.4	50.7	21.4	50.8	-0.136	11040			44
45	1940	1	TL	801	2017-08-10-15-19-30	0	1	x	-30	0	50.9	21.4	50.8	21.4	50.9	-0.027	11040			45
46	1941	1	TL	801	2017-08-10-15-19-32	0	1	x	-30	0	50.9	21.4	50.7	21.4	50.8	-0.136	11040			46
47	1942	1	TL	801	2017-08-10-15-19-34	0	1	x	-30	0	50.8	21.4	50.7	21.4	50.8	-0.036	11040			47
48	1943	1	TL	801	2017-08-10-15-19-36	0	1	x	-30	0	50.8	21.4	50.8	21.4	50.9	0.073	11040			48
49	1944	1	TL	801	2017-08-10-15-19-38	0	1	x	-30	0	50.9	21.4	50.8	21.4	50.9	-0.027	11040			49
50	1945	1	TL	801	2017-08-10-15-19-40	0	1	x	-30	0	50.9	21.4	50.8	21.4	50.9	-0.027	11040			50
51	1946	1	TL	801	2017-08-10-15-19-42	0	1	x	-30	0	50.8	21.4	50.8	21.4	50.9	0.073	11040			51
52	1947	1	TL	801	2017-08-10-15-19-44	0	1	x	-30	0	50.9	21.4	50.9	21.4	51	0.082	11040			52
53	1948	1	TL	801	2017-08-10-15-19-46	0	1	x	-30	0	50.8	21.4	50.9	21.4	51	0.182	11040			53
54	1949	1	TL	801	2017-08-10-15-19-48	0	1	x	-30	0	50.8	21.4	50.9	21.4	51	0.182	11040			54
55	1950	1	TL	801	2017-08-10-15-19-50	0	1	x	-30	0	50.9	21.4	50.9	21.4	51	0.082	11040			55
56	1951	1	TL	801	2017-08-10-15-19-52	0	1	x	-30	0	50.8	21.4	50.9	21.4	51	0.182	11040			56
57	1952	1	TL	801	2017-08-10-15-19-54	0	1	x	-30	0	50.8	21.4	50.9	21.4	51	0.182	11040			57
58	1953	1	TL	801	2017-08-10-15-19-56	0	1	x	-30	0	50.8	21.4	50.8	21.4	50.9	0.073	11040			58
59	1954	1	TL	801	2017-08-10-15-19-59	0	1	x	-30	0	50.8	21.4	50.9	21.4	51	0.182	11040			59
60	1955	1	TL	801	2017-08-10-15-20-01	0	1	x	-30	0	50.9	21.4	50.8	21.4	50.9	-0.027	11040			60
61	1956	1	TL	801	2017-08-10-15-20-03	0	1	x	-30	0	50.9	21.4	50.8	21.4	50.9	-0.027	11040			61
62	1957	1	TL	801	2017-08-10-15-20-05	0	1	x	-30	0	50.8	21.4	50.8	21.4	50.9	0.073	11040			62
63	1958	1	TL	801	2017-08-10-15-20-07	0	1	x	-30	0	50.9	21.4	50.8	21.4	50.9	-0.027	11040			63
64	1959	1	TL	801	2017-08-10-15-20-09	0	1	x	-30	0	50.8	21.4	50.8	21.4	50.9	0.073	11040			64
65	1960	1	TL	801	2017-08-10-15-20-11	0	1	x	-30	0	50.8	21.4	50.8	21.4	50.9	0.073	11040			65
66	1961	1	TL	801	2017-08-10-15-20-13	0	1	x	-30	0	50.8	21.4	50.8	21.4	50.9	0.073	11040			66
67	1962	1	TL	801	2017-08-10-15-20-15	0	1	x	-30	0	50.8	21.4	50.8	21.4	50.9	0.073	11040			67
68	1963	1	TL	801	2017-08-10-15-20-17	0	1	x	-30	0	50.8	21.4	50.8	21.4	50.9	0.073	11040			68
69	1964	1	TL	801	2017-08-10-15-20-19	0	1	x	-30	0	50.9	21.4	50.8	21.4	50.9	-0.027	11040			69
70	1965	1	TL	801	2017-08-10-15-20-21	0	1	x	-30	0	50.9	21.4	50.8	21.4	50.9	-0.027	11040			70
71	1966	1	TL	801	2017-08-10-15-20-23	0	1	x	-30	0	50.9	21.4	50.8	21.4	50.9	-0.027	11040			71
72	1967	1	TL	801	2017-08-10-15-20-25	0	1	x	-30	0	50.9	21.4	50.9	21.4	51	0.082	11040			72
73	1968	1	TL	801	2017-08-10-15-20-27	0	1	x	-30	0	50.9	21.4	50.8	21.4	50.9	-0.027	11040			73
74	1969	1	TL	801	2017-08-10-15-20-29	0	1	x	-30	0	50.9	21.4	50.8	21.4	50.9	-0.027	11040			74
75	1970	1	TL	801	2017-08-10-15-20-31	0	1	x	-30	0	50.9	21.4	50.9	21.4	51	0.082	11040			75
76	1971	1	TL	801	2017-08-10-15-20-33	0	1	x	-30	0	50.9	21.4	50.8	21.4	50.9	-0.027	11040			76
77	1972	1	TL	801	2017-08-10-15-20-35	0	1	x	-30	0	50.9	21.4	50.9	21.4	51	0.082	11040			77
78	1973	1	TL	801	2017-08-10-15-20-37	0	1	x	-30	0	50.9	21.4	50.8	21.4	50.9	-0.027	11040			78
79	1974	1	TL	801	2017-08-10-15-20-39	0	1	x	-30	0	50.9	21.4	50.8	21.4	50.9	-0.027	11040			79
80	1975	1	TL	801	2017-08-10-15-20-41	0	1	x	-30	0	50.9	21.4	50.9	21.4	51	0.082	11040			80
81	1976	1	TL	801	2017-08-10-15-20-43	0	1	x	-30	0	50.9	21.4	50.9	21.4	51	0.082	11040			81
82	1977	1	TL	801	2017-08-10-15-20-45	0	1	x	-30	0	50.9	21.4	50.9	21.4	51	0.082	11040			82
83	1978	1	TL	801	2017-08-10-15-20-47	0	1	x	-30	0	50.9	21.4	50.9	21.4	51	0.082	11040			83
84	1979	1	TL	801	2017-08-10-15-20-49	0	1	x	-30	0	50.9	21.4	50.9	21.4	51	0.082	11040			84
85	1980	1	TL	801	2017-08-10-15-20-51	0	1	x	-30	0	50.9	21.4	50.9	21.4	51	0.082	11040			85
86	1981	1	TL	801	2017-08-10-15-20-53	0	1	x	-30	0	50.9	21.4	50.8	21.4	50.9	-0.027	11040			86
87	1982	1	TL	801	2017-08-10-15-20-55	0	1	x	-30	0	50.9	21.4	50.9	21.4	51	0.082	11040			87
88	1983	1	TL	801	2017-08-10-15-20-57	0	1	x	-30	0	50.9	21.4	50.8	21.4	50.9	-0.027	11040			88
89	1984	1	TL	801	2017-08-10-15-20-59	0	1	x	-30	0	50.9	21.4	50.8	21.4	50.9	-0.027	11040			89
90	1985	1	TL	801	2017-08-10-15-21-01	0	1	x	-30	0	50.9	21.4	50.8	21.4	50.9	-0.027	11040			90
91	1986	1	TL	801	2017-08-10-15-21-03	0	1	x	-30	0	50.9	21.4	50.9	21.4	51	0.082	11040	Last10	Here	91
92	1987	1	TL	801	2017-08-10-15-21-05	0	1	x	-30	0	50.9	21.4	50.8	21.4	50.9	-0.027	11040	Last10	Here	92
93	1988	1	TL	801	2017-08-10-15-21-07	0	1	x	-30	0	50.9	21.4	50.8	21.4	50.9	-0.027	11040	Last10	Here	93
94	1989	1	TL	801	2017-08-10-15-21-09	0	1	x	-30	0	50.9	21.4	50.9	21.4	51	0.082	11040	Last10	Here	94
95	1990	1	TL	801	2017-08-10-15-21-11	0	1	x	-30	0	50.9	21.4	50.9	21.4	51	0.082	11040	Last10	Here	95
96	1991	1	TL	801	2017-08-10-15-21-13	0	1	x	-30	0	50.9	21.4	50.9	21.4	51	0.082	11040	Last10	Here	96
97	1992	1	TL	801	2017-08-10-15-21-15	0	1	x	-30	0	51	21.4	50.9	21.4	51	-0.018	11040	Last10	Here	97
98	1993	1	TL	801	2017-08-10-15-21-17	0	1	x	-30	0	51	21.4	50.9	21.4	51	-0.018	11040	Last10	Here	98
99	1994	1	TL	801	2017-08-10-15-21-51	0	1	x	-25	0	51	21.4	50.9	21.4	51	-0.018	11041	First10	Here	1
100	1995	1	TL	801	2017-08-10-15-21-53	0	1	x	-25	0	51	21.4	50.9	21.4	51	-0.018	11041	First10	Here	2
101	1996	1	TL	801	2017-08-10-15-21-55	0	1	x	-25	0	51	21.4	50.9	21.4	51	-0.018	11041	First10	Here	3
102	1997	1	TL	801	2017-08-10-15-21-57	0	1	x	-25	0	51	21.4	50.9	21.4	51	-0.018	11041	First10	Here	4
103	1998	1	TL	801	2017-08-10-15-21-59	0	1	x	-25	0	51	21.4	50.9	21.4	51	-0.018	11041	First10	Here	5
104	1999	1	TL	801	2017-08-10-15-22-01	0	1	x	-25	0	51	21.4	50.9	21.4	51	-0.018	11041	First10	Here	6
105	2000	1	TL	801	2017-08-10-15-22-03	0	1	x	-25	0	51	21.4	50.9	21.4	51	-0.018	11041	First10	Here	7
106	2001	1	TL	801	2017-08-10-15-22-05	0	1	x	-25	0	51	21.4	50.9	21.4	51	-0.018	11041	First10	Here	8
107	2002	1	TL	801	2017-08-10-15-22-07	0	1	x	-25	0	51	21.4	50.9	21.4	51	-0.018	11041	First10	Here	9
108	2003	1	TL	801	2017-08-10-15-22-09	0	1	x	-25	0	51	21.4	50.9	21.4	51	-0.018	11041	First10	Here	10
109	2004	1	TL	801	2017-08-10-15-22-11	0	1	x	-25	0	51	21.4	50.9	21.4	51	-0.018	11041			11
110	2005	1	TL	801	2017-08-10-15-22-13	0	1	x	-25	0	51	21.4	50.9	21.4	51	-0.018	11041			12
111	2006	1	TL	801	2017-08-10-15-22-15	0	1	x	-25	0	51	21.4	50.9	21.4	51	-0.018	11041			13
112	2007	1	TL	801	2017-08-10-15-22-17	0	1	x	-25	0	51	21.4	50.9	21.4	51	-0.018	11041			14
113	2008	1	TL	801	2017-08-10-15-22-19	0	1	x	-25	0	51	21.4	50.9	21.4	51	-0.018	11041			15
114	2009	1	TL	801	2017-08-10-15-22-21	0	1	x	-25	0	51	21.4	50.9	21.4	51	-0.018	11041			16
115	2010	1	TL	801	2017-08-10-15-22-23	0	1	x	-25	0	51	21.4	50.9	21.4	51	-0.018	11041			17
116	2011	1	TL	801	2017-08-10-15-22-25	0	1	x	-25	0	51	21.4	50.9	21.4	51	-0.018	11041			18
117	2012	1	TL	801	2017-08-10-15-22-27	0	1	x	-25	0	51	21.4	50.9	21.4	51	-0.018	11041			19
118	2013	1	TL	801	2017-08-10-15-22-29	0	1	x	-25	0	51	21.4	50.9	21.4	51	-0.018	11041			20
119	2014	1	TL	801	2017-08-10-15-22-31	0	1	x	-25	0	51	21.4	50.9	21.4	51	-0.018	11041			21
120	2015	1	TL	801	2017-08-10-15-22-33	0	1	x	-25	0	51	21.4	50.9	21.4	51	-0.018	11041			22
121	2016	1	TL	801	2017-08-10-15-22-35	0	1	x	-25	0	51	21.4	50.9	21.4	51	-0.018	11041			23
122	2017	1	TL	801	2017-08-10-15-22-37	0	1	x	-25	0	51	21.4	50.9	21.4	51	-0.018	11041			24
123	2018	1	TL	801	2017-08-10-15-22-39	0	1	x	-25	0	51	21.4	50.9	21.4	51	-0.018	11041			25
124	2019	1	TL	801	2017-08-10-15-22-41	0	1	x	-25	0	51	21.4	50.9	21.4	51	-0.018	11041			26
125	2020	1	TL	801	2017-08-10-15-22-43	0	1	x	-25	0	51	21.4	50.9	21.4	51	-0.018	11041			27
126	2021	1	TL	801	2017-08-10-15-22-45	0	1	x	-25	0	51	21.4	50.9	21.4	51	-0.018	11041			28
127	2022	1	TL	801	2017-08-10-15-22-47	0	1	x	-25	0	51	21.4	50.9	21.4	51	-0.018	11041			29
128	2023	1	TL	801	2017-08-10-15-22-49	0	1	x	-25	0	51	21.4	50.9	21.4	51	-0.018	11041			30
129	2024	1	TL	801	2017-08-10-15-22-51	0	1	x	-25	0	51	21.4	50.9	21.4	51	-0.018	11041			31
130	2025	1	TL	801	2017-08-10-15-22-53	0	1	x	-25	0	51	21.4	50.9	21.4	51	-0.018	11041			32
131	2026	1	TL	801	2017-08-10-15-22-55	0	1	x	-25	0	51	21.4	51	21.4	51.1	0.091	11041			33
132	2027	1	TL	801	2017-08-10-15-22-57	0	1	x	-25	0	51	21.4	51	21.4	51.1	0.091	11041			34
133	2028	1	TL	801	2017-08-10-15-22-59	0	1	x	-25	0	51	21.4	51	21.4	51.1	0.091	11041			35
134	2029	1	TL	801	2017-08-10-15-23-01	0	1	x	-25	0	51	21.4	51	21.4	51.1	0.091	11041			36
135	2030	1	TL	801	2017-08-10-15-23-03	0	1	x	-25	0	51	21.4	51	21.4	51.1	0.091	11041			37
136	2031	1	TL	801	2017-08-10-15-23-05	0	1	x	-25	0	51	21.4	51	21.4	51.1	0.091	11041			38
137	2032	1	TL	801	2017-08-10-15-23-07	0	1	x	-25	0	51	21.4	51	21.4	51.1	0.091	11041			39
138	2033	1	TL	801	2017-08-10-15-23-09	0	1	x	-25	0	51	21.4	51	21.4	51.1	0.091	11041			40
139	2034	1	TL	801	2017-08-10-15-23-11	0	1	x	-25	0	51.1	21.4	51	21.4	51.1	-0.009	11041			41
140	2035	1	TL	801	2017-08-10-15-23-13	0	1	x	-25	0	51	21.4	51	21.4	51.1	0.091	11041			42
141	2036	1	TL	801	2017-08-10-15-23-15	0	1	x	-25	0	51	21.4	51	21.4	51.1	0.091	11041			43
142	2037	1	TL	801	2017-08-10-15-23-17	0	1	x	-25	0	51	21.4	51	21.4	51.1	0.091	11041			44
143	2038	1	TL	801	2017-08-10-15-23-19	0	1	x	-25	0	51.1	21.4	51	21.4	51.1	-0.009	11041			45
144	2039	1	TL	801	2017-08-10-15-23-21	0	1	x	-25	0	51	21.4	51	21.4	51.1	0.091	11041			46
145	2040	1	TL	801	2017-08-10-15-23-23	0	1	x	-25	0	51.1	21.4	51	21.4	51.1	-0.009	11041			47
146	2041	1	TL	801	2017-08-10-15-23-25	0	1	x	-25	0	51.1	21.4	51	21.4	51.1	-0.009	11041			48
147	2042	1	TL	801	2017-08-10-15-23-27	0	1	x	-25	0	51.1	21.4	51	21.4	51.1	-0.009	11041			49
148	2043	1	TL	801	2017-08-10-15-23-29	0	1	x	-25	0	51	21.4	51	21.4	51.1	0.091	11041			50
149	2044	1	TL	801	2017-08-10-15-23-31	0	1	x	-25	0	51.1	21.4	51	21.4	51.1	-0.009	11041			51
150	2045	1	TL	801	2017-08-10-15-23-33	0	1	x	-25	0	51.1	21.4	51	21.4	51.1	-0.009	11041			52
151	2046	1	TL	801	2017-08-10-15-23-35	0	1	x	-25	0	51.1	21.4	51	21.4	51.1	-0.009	11041			53
152	2047	1	TL	801	2017-08-10-15-23-37	0	1	x	-25	0	51.1	21.4	51	21.4	51.1	-0.009	11041			54
153	2048	1	TL	801	2017-08-10-15-23-39	0	1	x	-25	0	51.1	21.4	51	21.4	51.1	-0.009	11041			55
154	2049	1	TL	801	2017-08-10-15-23-41	0	1	x	-25	0	51.1	21.4	51	21.4	51.1	-0.009	11041			56
155	2050	1	TL	801	2017-08-10-15-23-43	0	1	x	-25	0	51.1	21.4	51	21.4	51.1	-0.009	11041			57
156	2051	1	TL	801	2017-08-10-15-23-45	0	1	x	-25	0	51.1	21.4	51	21.4	51.1	-0.009	11041			58
157	2052	1	TL	801	2017-08-10-15-23-47	0	1	x	-25	0	51.1	21.4	51	21.4	51.1	-0.009	11041			59
158	2053	1	TL	801	2017-08-10-15-23-49	0	1	x	-25	0	51.1	21.4	51	21.4	51.1	-0.009	11041			60
159	2054	1	TL	801	2017-08-10-15-23-51	0	1	x	-25	0	51.1	21.4	51	21.4	51.1	-0.009	11041			61
160	2055	1	TL	801	2017-08-10-15-23-53	0	1	x	-25	0	51.1	21.4	51	21.4	51.1	-0.009	11041			62
161	2056	1	TL	801	2017-08-10-15-23-55	0	1	x	-25	0	51.1	21.4	51	21.4	51.1	-0.009	11041			63
162	2057	1	TL	801	2017-08-10-15-23-57	0	1	x	-25	0	51.1	21.4	51	21.4	51.1	-0.009	11041			64
163	2058	1	TL	801	2017-08-10-15-23-59	0	1	x	-25	0	51.1	21.4	51	21.4	51.1	-0.009	11041			65
164	2059	1	TL	801	2017-08-10-15-24-01	0	1	x	-25	0	51.1	21.4	51	21.4	51.1	-0.009	11041			66
165	2060	1	TL	801	2017-08-10-15-24-03	0	1	x	-25	0	51.1	21.4	51	21.4	51.1	-0.009	11041			67
166	2061	1	TL	801	2017-08-10-15-24-05	0	1	x	-25	0	51.1	21.4	51	21.4	51.1	-0.009	11041			68
167	2062	1	TL	801	2017-08-10-15-24-07	0	1	x	-25	0	51.1	21.4	51	21.4	51.1	-0.009	11041			69
168	2063	1	TL	801	2017-08-10-15-24-09	0	1	x	-25	0	51.1	21.4	51	21.4	51.1	-0.009	11041			70
169	2064	1	TL	801	2017-08-10-15-24-11	0	1	x	-25	0	51.2	21.4	51	21.4	51.1	-0.109	11041			71
170	2065	1	TL	801	2017-08-10-15-24-13	0	1	x	-25	0	51.1	21.4	51	21.4	51.1	-0.009	11041			72
171	2066	1	TL	801	2017-08-10-15-24-15	0	1	x	-25	0	51.1	21.4	51	21.4	51.1	-0.009	11041			73
172	2067	1	TL	801	2017-08-10-15-24-17	0	1	x	-25	0	51.1	21.4	51	21.4	51.1	-0.009	11041			74
173	2068	1	TL	801	2017-08-10-15-24-19	0	1	x	-25	0	51.2	21.4	51	21.4	51.1	-0.109	11041			75
174	2069	1	TL	801	2017-08-10-15-24-21	0	1	x	-25	0	51.2	21.4	51	21.4	51.1	-0.109	11041			76
175	2070	1	TL	801	2017-08-10-15-24-23	0	1	x	-25	0	51.2	21.4	51	21.4	51.1	-0.109	11041			77
176	2071	1	TL	801	2017-08-10-15-24-25	0	1	x	-25	0	51.2	21.4	51	21.4	51.1	-0.109	11041			78
177	2072	1	TL	801	2017-08-10-15-24-27	0	1	x	-25	0	51.2	21.4	51	21.4	51.1	-0.109	11041			79
178	2073	1	TL	801	2017-08-10-15-24-29	0	1	x	-25	0	51.2	21.4	51	21.4	51.1	-0.109	11041			80
179	2074	1	TL	801	2017-08-10-15-24-31	0	1	x	-25	0	51.2	21.4	51	21.4	51.1	-0.109	11041			81
180	2075	1	TL	801	2017-08-10-15-24-33	0	1	x	-25	0	51.2	21.4	51	21.4	51.1	-0.109	11041			82
181	2076	1	TL	801	2017-08-10-15-24-35	0	1	x	-25	0	51.2	21.4	51	21.4	51.1	-0.109	11041			83
182	2077	1	TL	801	2017-08-10-15-24-37	0	1	x	-25	0	51.2	21.4	51	21.4	51.1	-0.109	11041			84
183	2078	1	TL	801	2017-08-10-15-24-39	0	1	x	-25	0	51.2	21.4	51	21.4	51.1	-0.109	11041			85
184	2079	1	TL	801	2017-08-10-15-24-41	0	1	x	-25	0	51.2	21.4	51.1	21.4	51.2	0	11041			86
185	2080	1	TL	801	2017-08-10-15-24-43	0	1	x	-25	0	51.2	21.4	51.1	21.4	51.2	0	11041			87
186	2081	1	TL	801	2017-08-10-15-24-45	0	1	x	-25	0	51.2	21.4	51.1	21.4	51.2	0	11041			88
187	2082	1	TL	801	2017-08-10-15-24-47	0	1	x	-25	0	51.2	21.4	51.1	21.4	51.2	0	11041			89
188	2083	1	TL	801	2017-08-10-15-24-49	0	1	x	-25	0	51.2	21.4	51.1	21.4	51.2	0	11041			90
189	2084	1	TL	801	2017-08-10-15-24-51	0	1	x	-25	0	51.2	21.4	51.1	21.4	51.2	0	11041	Last10	Here	91
190	2085	1	TL	801	2017-08-10-15-24-53	0	1	x	-25	0	51.2	21.4	51.1	21.4	51.2	0	11041	Last10	Here	92
191	2086	1	TL	801	2017-08-10-15-24-55	0	1	x	-25	0	51.2	21.4	51.1	21.4	51.2	0	11041	Last10	Here	93
192	2087	1	TL	801	2017-08-10-15-24-58	0	1	x	-25	0	51.2	21.4	51.1	21.4	51.2	0	11041	Last10	Here	94
193	2088	1	TL	801	2017-08-10-15-25-00	0	1	x	-25	0	51.2	21.4	51.1	21.4	51.2	0	11041	Last10	Here	95
194	2089	1	TL	801	2017-08-10-15-25-02	0	1	x	-25	0	51.2	21.4	51.1	21.4	51.2	0	11041	Last10	Here	96
195	2090	1	TL	801	2017-08-10-15-25-04	0	1	x	-25	0	51.2	21.4	51.1	21.4	51.2	0	11041	Last10	Here	97
196	2091	1	TL	801	2017-08-10-15-25-06	0	1	x	-25	0	51.2	21.4	51.1	21.4	51.2	0	11041	Last10	Here	98
197	2092	1	TL	801	2017-08-10-15-25-08	0	1	x	-25	0	51.2	21.4	51.1	21.4	51.2	0	11041	Last10	Here	99
198	2093	1	TL	801	2017-08-10-15-25-10	0	1	x	-25	0	51.2	21.4	51.1	21.4	51.2	0	11041	Last10	Here	100
199	2094	1	TL	801	2017-08-10-15-25-42	0	1	x	-20	0	51.2	21.4	51.2	21.4	51.3	0.109	11042	First10	Here	1
200	2095	1	TL	801	2017-08-10-15-25-44	0	1	x	-20	0	51.2	21.4	51.1	21.4	51.2	0	11042	First10	Here	2
201	2096	1	TL	801	2017-08-10-15-25-46	0	1	x	-20	0	51.2	21.4	51.2	21.4	51.3	0.109	11042	First10	Here	3
202	2097	1	TL	801	2017-08-10-15-25-48	0	1	x	-20	0	51.2	21.4	51.2	21.4	51.3	0.109	11042	First10	Here	4
203	2098	1	TL	801	2017-08-10-15-25-50	0	1	x	-20	0	51.2	21.4	51.1	21.3	51.2	0	11042	First10	Here	5
204	2099	1	TL	801	2017-08-10-15-25-52	0	1	x	-20	0	51.2	21.4	51.2	21.4	51.3	0.109	11042	First10	Here	6
205	2100	1	TL	801	2017-08-10-15-25-54	0	1	x	-20	0	51.2	21.4	51.1	21.3	51.2	0	11042	First10	Here	7
206	2101	1	TL	801	2017-08-10-15-25-56	0	1	x	-20	0	51.2	21.4	51.2	21.4	51.3	0.109	11042	First10	Here	8
207	2102	1	TL	801	2017-08-10-15-25-58	0	1	x	-20	0	51.2	21.4	51.2	21.4	51.3	0.109	11042	First10	Here	9
208	2103	1	TL	801	2017-08-10-15-26-00	0	1	x	-20	0	51.2	21.4	51.2	21.4	51.3	0.109	11042	First10	Here	10
209	2104	1	TL	801	2017-08-10-15-26-02	0	1	x	-20	0	51.2	21.4	51.2	21.4	51.3	0.109	11042			11
210	2105	1	TL	801	2017-08-10-15-26-04	0	1	x	-20	0	51.2	21.4	51.2	21.4	51.3	0.109	11042			12
211	2106	1	TL	801	2017-08-10-15-26-06	0	1	x	-20	0	51.2	21.4	51.2	21.4	51.3	0.109	11042			13
212	2107	1	TL	801	2017-08-10-15-26-08	0	1	x	-20	0	51.2	21.4	51.2	21.4	51.3	0.109	11042			14
213	2108	1	TL	801	2017-08-10-15-26-10	0	1	x	-20	0	51.2	21.4	51.2	21.4	51.3	0.109	11042			15
214	2109	1	TL	801	2017-08-10-15-26-12	0	1	x	-20	0	51.3	21.4	51.2	21.4	51.3	0.009	11042			16
215	2110	1	TL	801	2017-08-10-15-26-14	0	1	x	-20	0	51.3	21.4	51.2	21.4	51.3	0.009	11042			17
216	2111	1	TL	801	2017-08-10-15-26-16	0	1	x	-20	0	51.3	21.4	51.2	21.4	51.3	0.009	11042			18
217	2112	1	TL	801	2017-08-10-15-26-18	0	1	x	-20	0	51.3	21.4	51.2	21.4	51.3	0.009	11042			19
218	2113	1	TL	801	2017-08-10-15-26-20	0	1	x	-20	0	51.3	21.4	51.2	21.4	51.3	0.009	11042			20
219	2114	1	TL	801	2017-08-10-15-26-22	0	1	x	-20	0	51.3	21.4	51.2	21.4	51.3	0.009	11042			21
220	2115	1	TL	801	2017-08-10-15-26-24	0	1	x	-20	0	51.3	21.4	51.2	21.4	51.3	0.009	11042			22
221	2116	1	TL	801	2017-08-10-15-26-26	0	1	x	-20	0	51.3	21.4	51.3	21.4	51.4	0.118	11042			23
222	2117	1	TL	801	2017-08-10-15-26-28	0	1	x	-20	0	51.3	21.4	51.2	21.4	51.3	0.009	11042			24
223	2118	1	TL	801	2017-08-10-15-26-30	0	1	x	-20	0	51.3	21.4	51.2	21.4	51.3	0.009	11042			25
224	2119	1	TL	801	2017-08-10-15-26-32	0	1	x	-20	0	51.3	21.4	51.2	21.4	51.3	0.009	11042			26
225	2120	1	TL	801	2017-08-10-15-26-34	0	1	x	-20	0	51.3	21.4	51.1	21.3	51.2	-0.1	11042			27
226	2121	1	TL	801	2017-08-10-15-26-36	0	1	x	-20	0	51.3	21.4	51.3	21.4	51.4	0.118	11042			28
227	2122	1	TL	801	2017-08-10-15-26-38	0	1	x	-20	0	51.3	21.4	51.3	21.4	51.4	0.118	11042			29
228	2123	1	TL	801	2017-08-10-15-26-40	0	1	x	-20	0	51.3	21.4	51.2	21.4	51.3	0.009	11042			30
229	2124	1	TL	801	2017-08-10-15-26-42	0	1	x	-20	0	51.3	21.4	51.2	21.4	51.3	0.009	11042			31
230	2125	1	TL	801	2017-08-10-15-26-44	0	1	x	-20	0	51.3	21.4	51.2	21.4	51.3	0.009	11042			32
231	2126	1	TL	801	2017-08-10-15-26-46	0	1	x	-20	0	51.3	21.4	51.2	21.4	51.3	0.009	11042			33
232	2127	1	TL	801	2017-08-10-15-26-48	0	1	x	-20	0	51.3	21.4	51.2	21.4	51.3	0.009	11042			34
233	2128	1	TL	801	2017-08-10-15-26-50	0	1	x	-20	0	51.3	21.4	51.2	21.4	51.3	0.009	11042			35
234	2129	1	TL	801	2017-08-10-15-26-52	0	1	x	-20	0	51.3	21.4	51.3	21.4	51.4	0.118	11042			36
235	2130	1	TL	801	2017-08-10-15-26-54	0	1	x	-20	0	51.3	21.4	51.3	21.4	51.4	0.118	11042			37
236	2131	1	TL	801	2017-08-10-15-26-56	0	1	x	-20	0	51.3	21.4	51.2	21.4	51.3	0.009	11042			38
237	2132	1	TL	801	2017-08-10-15-26-58	0	1	x	-20	0	51.3	21.4	51.2	21.4	51.3	0.009	11042			39
238	2133	1	TL	801	2017-08-10-15-27-00	0	1	x	-20	0	51.3	21.4	51.3	21.4	51.4	0.118	11042			40
239	2134	1	TL	801	2017-08-10-15-27-02	0	1	x	-20	0	51.3	21.4	51.3	21.4	51.4	0.118	11042			41
240	2135	1	TL	801	2017-08-10-15-27-04	0	1	x	-20	0	51.3	21.4	51.3	21.4	51.4	0.118	11042			42
241	2136	1	TL	801	2017-08-10-15-27-06	0	1	x	-20	0	51.3	21.4	51.3	21.4	51.4	0.118	11042			43
242	2137	1	TL	801	2017-08-10-15-27-08	0	1	x	-20	0	51.3	21.4	51.3	21.4	51.4	0.118	11042			44
243	2138	1	TL	801	2017-08-10-15-27-10	0	1	x	-20	0	51.3	21.4	51.3	21.4	51.4	0.118	11042			45
244	2139	1	TL	801	2017-08-10-15-27-12	0	1	x	-20	0	51.3	21.4	51.2	21.4	51.3	0.009	11042			46
245	2140	1	TL	801	2017-08-10-15-27-14	0	1	x	-20	0	51.3	21.4	51.2	21.4	51.3	0.009	11042			47
246	2141	1	TL	801	2017-08-10-15-27-16	0	1	x	-20	0	51.3	21.4	51.3	21.4	51.4	0.118	11042			48
247	2142	1	TL	801	2017-08-10-15-27-18	0	1	x	-20	0	51.3	21.4	51.2	21.4	51.3	0.009	11042			49
248	2143	1	TL	801	2017-08-10-15-27-20	0	1	x	-20	0	51.3	21.4	51.3	21.4	51.4	0.118	11042			50
249	2144	1	TL	801	2017-08-10-15-27-22	0	1	x	-20	0	51.3	21.4	51.3	21.4	51.4	0.118	11042			51
250	2145	1	TL	801	2017-08-10-15-27-24	0	1	x	-20	0	51.3	21.4	51.3	21.4	51.4	0.118	11042			52
251	2146	1	TL	801	2017-08-10-15-27-26	0	1	x	-20	0	51.3	21.4	51.3	21.4	51.4	0.118	11042			53
252	2147	1	TL	801	2017-08-10-15-27-28	0	1	x	-20	0	51.3	21.4	51.3	21.4	51.4	0.118	11042			54
253	2148	1	TL	801	2017-08-10-15-27-30	0	1	x	-20	0	51.3	21.4	51.3	21.4	51.4	0.118	11042			55
254	2149	1	TL	801	2017-08-10-15-27-32	0	1	x	-20	0	51.3	21.4	51.3	21.4	51.4	0.118	11042			56
255	2150	1	TL	801	2017-08-10-15-27-34	0	1	x	-20	0	51.3	21.4	51.3	21.4	51.4	0.118	11042			57
256	2151	1	TL	801	2017-08-10-15-27-36	0	1	x	-20	0	51.4	21.4	51.3	21.4	51.4	0.018	11042			58
257	2152	1	TL	801	2017-08-10-15-27-38	0	1	x	-20	0	51.4	21.4	51.3	21.4	51.4	0.018	11042			59
258	2153	1	TL	801	2017-08-10-15-27-40	0	1	x	-20	0	51.3	21.4	51.3	21.4	51.4	0.118	11042			60
259	2154	1	TL	801	2017-08-10-15-27-42	0	1	x	-20	0	51.4	21.4	51.3	21.4	51.4	0.018	11042			61
260	2155	1	TL	801	2017-08-10-15-27-44	0	1	x	-20	0	51.4	21.4	51.3	21.4	51.4	0.018	11042			62
261	2156	1	TL	801	2017-08-10-15-27-46	0	1	x	-20	0	51.4	21.4	51.3	21.4	51.4	0.018	11042			63
262	2157	1	TL	801	2017-08-10-15-27-48	0	1	x	-20	0	51.4	21.4	51.3	21.4	51.4	0.018	11042			64
263	2158	1	TL	801	2017-08-10-15-27-50	0	1	x	-20	0	51.4	21.4	51.3	21.4	51.4	0.018	11042			65
264	2159	1	TL	801	2017-08-10-15-27-52	0	1	x	-20	0	51.4	21.4	51.3	21.4	51.4	0.018	11042			66
265	2160	1	TL	801	2017-08-10-15-27-54	0	1	x	-20	0	51.4	21.4	51.3	21.4	51.4	0.018	11042			67
266	2161	1	TL	801	2017-08-10-15-27-56	0	1	x	-20	0	51.3	21.4	51.3	21.4	51.4	0.118	11042			68
267	2162	1	TL	801	2017-08-10-15-27-58	0	1	x	-20	0	51.4	21.4	51.3	21.4	51.4	0.018	11042			69
268	2163	1	TL	801	2017-08-10-15-28-00	0	1	x	-20	0	51.4	21.4	51.3	21.4	51.4	0.018	11042			70
269	2164	1	TL	801	2017-08-10-15-28-02	0	1	x	-20	0	51.4	21.4	51.4	21.4	51.5	0.127	11042			71
270	2165	1	TL	801	2017-08-10-15-28-04	0	1	x	-20	0	51.4	21.4	51.3	21.4	51.4	0.018	11042			72
271	2166	1	TL	801	2017-08-10-15-28-06	0	1	x	-20	0	51.4	21.4	51.3	21.4	51.4	0.018	11042			73
272	2167	1	TL	801	2017-08-10-15-28-08	0	1	x	-20	0	51.4	21.4	51.3	21.4	51.4	0.018	11042			74
273	2168	1	TL	801	2017-08-10-15-28-10	0	1	x	-20	0	51.4	21.4	51.3	21.4	51.4	0.018	11042			75
274	2169	1	TL	801	2017-08-10-15-28-12	0	1	x	-20	0	51.4	21.4	51.3	21.4	51.4	0.018	11042			76
275	2170	1	TL	801	2017-08-10-15-28-14	0	1	x	-20	0	51.4	21.4	51.3	21.4	51.4	0.018	11042			77
276	2171	1	TL	801	2017-08-10-15-28-16	0	1	x	-20	0	51.4	21.4	51.3	21.4	51.4	0.018	11042			78
277	2172	1	TL	801	2017-08-10-15-28-18	0	1	x	-20	0	51.4	21.4	51.3	21.4	51.4	0.018	11042			79
278	2173	1	TL	801	2017-08-10-15-28-20	0	1	x	-20	0	51.4	21.4	51.3	21.4	51.4	0.018	11042			80
279	2174	1	TL	801	2017-08-10-15-28-22	0	1	x	-20	0	51.4	21.4	51.3	21.4	51.4	0.018	11042			81
280	2175	1	TL	801	2017-08-10-15-28-24	0	1	x	-20	0	51.4	21.4	51.3	21.4	51.4	0.018	11042			82
281	2176	1	TL	801	2017-08-10-15-28-26	0	1	x	-20	0	51.4	21.4	51.3	21.4	51.4	0.018	11042			83
282	2177	1	TL	801	2017-08-10-15-28-28	0	1	x	-20	0	51.4	21.4	51.3	21.4	51.4	0.018	11042			84
283	2178	1	TL	801	2017-08-10-15-28-30	0	1	x	-20	0	51.4	21.4	51.3	21.4	51.4	0.018	11042			85
284	2179	1	TL	801	2017-08-10-15-28-32	0	1	x	-20	0	51.4	21.4	51.3	21.4	51.4	0.018	11042			86
285	2180	1	TL	801	2017-08-10-15-28-34	0	1	x	-20	0	51.4	21.4	51.3	21.4	51.4	0.018	11042			87
286	2181	1	TL	801	2017-08-10-15-28-36	0	1	x	-20	0	51.4	21.4	51.3	21.4	51.4	0.018	11042			88
287	2182	1	TL	801	2017-08-10-15-28-38	0	1	x	-20	0	51.4	21.4	51.3	21.4	51.4	0.018	11042			89
288	2183	1	TL	801	2017-08-10-15-28-40	0	1	x	-20	0	51.4	21.4	51.3	21.4	51.4	0.018	11042			90
289	2184	1	TL	801	2017-08-10-15-28-42	0	1	x	-20	0	51.4	21.4	51.3	21.4	51.4	0.018	11042	Last10	Here	91
290	2185	1	TL	801	2017-08-10-15-28-44	0	1	x	-20	0	51.4	21.4	51.3	21.4	51.4	0.018	11042	Last10	Here	92
291	2186	1	TL	801	2017-08-10-15-28-46	0	1	x	-20	0	51.4	21.4	51.3	21.4	51.4	0.018	11042	Last10	Here	93
292	2187	1	TL	801	2017-08-10-15-28-48	0	1	x	-20	0	51.4	21.4	51.3	21.4	51.4	0.018	11042	Last10	Here	94
293	2188	1	TL	801	2017-08-10-15-28-50	0	1	x	-20	0	51.4	21.4	51.3	21.4	51.4	0.018	11042	Last10	Here	95
294	2189	1	TL	801	2017-08-10-15-28-52	0	1	x	-20	0	51.4	21.4	51.3	21.4	51.4	0.018	11042	Last10	Here	96
295	2190	1	TL	801	2017-08-10-15-28-54	0	1	x	-20	0	51.4	21.4	51.3	21.4	51.4	0.018	11042	Last10	Here	97
296	2191	1	TL	801	2017-08-10-15-28-56	0	1	x	-20	0	51.4	21.4	51.4	21.4	51.5	0.127	11042	Last10	Here	98
297	2192	1	TL	801	2017-08-10-15-28-58	0	1	x	-20	0	51.4	21.4	51.3	21.4	51.4	0.018	11042	Last10	Here	99
298	2193	1	TL	801	2017-08-10-15-29-00	0	1	x	-20	0	51.4	21.4	51.4	21.4	51.5	0.127	11042	Last10	Here	100
299	2194	1	TL	801	2017-08-10-15-29-32	0	1	x	-15	0	51.5	21.4	51.4	21.4	51.5	0.027	11043	First10	Here	1
300	2195	1	TL	801	2017-08-10-15-29-34	0	1	x	-15	0	51.4	21.4	51.4	21.4	51.5	0.127	11043	First10	Here	2
301	2196	1	TL	801	2017-08-10-15-29-36	0	1	x	-15	0	51.5	21.4	51.4	21.4	51.5	0.027	11043	First10	Here	3
302	2197	1	TL	801	2017-08-10-15-29-38	0	1	x	-15	0	51.4	21.4	51.4	21.4	51.5	0.127	11043	First10	Here	4
303	2198	1	TL	801	2017-08-10-15-29-40	0	1	x	-15	0	51.4	21.4	51.5	21.4	51.6	0.236	11043	First10	Here	5
304	2199	1	TL	801	2017-08-10-15-29-42	0	1	x	-15	0	51.4	21.4	51.3	21.3	51.4	0.018	11043	First10	Here	6
305	2200	1	TL	801	2017-08-10-15-29-44	0	1	x	-15	0	51.5	21.4	51.5	21.4	51.6	0.136	11043	First10	Here	7
306	2201	1	TL	801	2017-08-10-15-29-46	0	1	x	-15	0	51.5	21.4	51.5	21.4	51.6	0.136	11043	First10	Here	8
307	2202	1	TL	801	2017-08-10-15-29-48	0	1	x	-15	0	51.5	21.4	51.4	21.4	51.5	0.027	11043	First10	Here	9
308	2203	1	TL	801	2017-08-10-15-29-50	0	1	x	-15	0	51.5	21.4	51.4	21.4	51.5	0.027	11043	First10	Here	10
309	2204	1	TL	801	2017-08-10-15-29-52	0	1	x	-15	0	51.5	21.4	51.5	21.4	51.6	0.136	11043			11
310	2205	1	TL	801	2017-08-10-15-29-54	0	1	x	-15	0	51.5	21.4	51.5	21.4	51.6	0.136	11043			12
311	2206	1	TL	801	2017-08-10-15-29-56	0	1	x	-15	0	51.5	21.4	51.4	21.4	51.5	0.027	11043			13
312	2207	1	TL	801	2017-08-10-15-29-58	0	1	x	-15	0	51.5	21.4	51.4	21.4	51.5	0.027	11043			14
313	2208	1	TL	801	2017-08-10-15-30-00	0	1	x	-15	0	51.5	21.4	51.4	21.4	51.5	0.027	11043			15
314	2209	1	TL	801	2017-08-10-15-30-02	0	1	x	-15	0	51.5	21.4	51.4	21.4	51.5	0.027	11043			16
315	2210	1	TL	801	2017-08-10-15-30-04	0	1	x	-15	0	51.5	21.4	51.4	21.4	51.5	0.027	11043			17
316	2211	1	TL	801	2017-08-10-15-30-06	0	1	x	-15	0	51.5	21.4	51.4	21.4	51.5	0.027	11043			18
317	2212	1	TL	801	2017-08-10-15-30-09	0	1	x	-15	0	51.5	21.4	51.4	21.4	51.5	0.027	11043			19
318	2213	1	TL	801	2017-08-10-15-30-11	0	1	x	-15	0	51.5	21.4	51.4	21.4	51.5	0.027	11043			20
319	2214	1	TL	801	2017-08-10-15-30-13	0	1	x	-15	0	51.5	21.4	51.5	21.4	51.6	0.136	11043			21
320	2215	1	TL	801	2017-08-10-15-30-15	0	1	x	-15	0	51.5	21.4	51.4	21.4	51.5	0.027	11043			22
321	2216	1	TL	801	2017-08-10-15-30-17	0	1	x	-15	0	51.5	21.4	51.4	21.4	51.5	0.027	11043			23
322	2217	1	TL	801	2017-08-10-15-30-19	0	1	x	-15	0	51.5	21.4	51.5	21.4	51.6	0.136	11043			24
323	2218	1	TL	801	2017-08-10-15-30-21	0	1	x	-15	0	51.5	21.4	51.4	21.4	51.5	0.027	11043			25
324	2219	1	TL	801	2017-08-10-15-30-23	0	1	x	-15	0	51.5	21.4	51.5	21.4	51.6	0.136	11043			26
325	2220	1	TL	801	2017-08-10-15-30-25	0	1	x	-15	0	51.5	21.4	51.5	21.4	51.6	0.136	11043			27
326	2221	1	TL	801	2017-08-10-15-30-27	0	1	x	-15	0	51.5	21.4	51.5	21.4	51.6	0.136	11043			28
327	2222	1	TL	801	2017-08-10-15-30-29	0	1	x	-15	0	51.5	21.4	51.5	21.4	51.6	0.136	11043			29
328	2223	1	TL	801	2017-08-10-15-30-31	0	1	x	-15	0	51.5	21.4	51.5	21.4	51.6	0.136	11043			30
329	2224	1	TL	801	2017-08-10-15-30-33	0	1	x	-15	0	51.5	21.4	51.5	21.4	51.6	0.136	11043			31
330	2225	1	TL	801	2017-08-10-15-30-35	0	1	x	-15	0	51.5	21.4	51.5	21.4	51.6	0.136	11043			32
331	2226	1	TL	801	2017-08-10-15-30-37	0	1	x	-15	0	51.5	21.4	51.5	21.4	51.6	0.136	11043			33
332	2227	1	TL	801	2017-08-10-15-30-39	0	1	x	-15	0	51.5	21.4	51.5	21.4	51.6	0.136	11043			34
333	2228	1	TL	801	2017-08-10-15-30-41	0	1	x	-15	0	51.5	21.4	51.5	21.4	51.6	0.136	11043			35
334	2229	1	TL	801	2017-08-10-15-30-43	0	1	x	-15	0	51.5	21.4	51.5	21.4	51.6	0.136	11043			36
335	2230	1	TL	801	2017-08-10-15-30-45	0	1	x	-15	0	51.5	21.4	51.5	21.4	51.6	0.136	11043			37
336	2231	1	TL	801	2017-08-10-15-30-47	0	1	x	-15	0	51.5	21.4	51.5	21.4	51.6	0.136	11043			38
337	2232	1	TL	801	2017-08-10-15-30-49	0	1	x	-15	0	51.5	21.4	51.5	21.4	51.6	0.136	11043			39
338	2233	1	TL	801	2017-08-10-15-30-51	0	1	x	-15	0	51.5	21.4	51.5	21.4	51.6	0.136	11043			40
339	2234	1	TL	801	2017-08-10-15-30-53	0	1	x	-15	0	51.5	21.4	51.5	21.4	51.6	0.136	11043			41
340	2235	1	TL	801	2017-08-10-15-30-55	0	1	x	-15	0	51.6	21.4	51.5	21.4	51.6	0.036	11043			42
341	2236	1	TL	801	2017-08-10-15-30-57	0	1	x	-15	0	51.6	21.4	51.5	21.4	51.6	0.036	11043			43
342	2237	1	TL	801	2017-08-10-15-30-59	0	1	x	-15	0	51.6	21.4	51.6	21.4	51.7	0.145	11043			44
343	2238	1	TL	801	2017-08-10-15-31-01	0	1	x	-15	0	51.6	21.4	51.6	21.4	51.7	0.145	11043			45
344	2239	1	TL	801	2017-08-10-15-31-03	0	1	x	-15	0	51.6	21.4	51.6	21.4	51.7	0.145	11043			46
345	2240	1	TL	801	2017-08-10-15-31-05	0	1	x	-15	0	51.6	21.4	51.6	21.4	51.7	0.145	11043			47
346	2241	1	TL	801	2017-08-10-15-31-07	0	1	x	-15	0	51.6	21.4	51.6	21.4	51.7	0.145	11043			48
347	2242	1	TL	801	2017-08-10-15-31-09	0	1	x	-15	0	51.6	21.4	51.6	21.4	51.7	0.145	11043			49
348	2243	1	TL	801	2017-08-10-15-31-11	0	1	x	-15	0	51.6	21.4	51.6	21.4	51.7	0.145	11043			50
349	2244	1	TL	801	2017-08-10-15-31-13	0	1	x	-15	0	51.6	21.4	51.6	21.4	51.7	0.145	11043			51
350	2245	1	TL	801	2017-08-10-15-31-15	0	1	x	-15	0	51.6	21.4	51.6	21.4	51.7	0.145	11043			52
351	2246	1	TL	801	2017-08-10-15-31-17	0	1	x	-15	0	51.6	21.4	51.6	21.4	51.7	0.145	11043			53
352	2247	1	TL	801	2017-08-10-15-31-19	0	1	x	-15	0	51.6	21.4	51.6	21.4	51.7	0.145	11043			54
353	2248	1	TL	801	2017-08-10-15-31-21	0	1	x	-15	0	51.6	21.4	51.6	21.4	51.7	0.145	11043			55
354	2249	1	TL	801	2017-08-10-15-31-23	0	1	x	-15	0	51.6	21.4	51.6	21.4	51.7	0.145	11043			56
355	2250	1	TL	801	2017-08-10-15-31-25	0	1	x	-15	0	51.6	21.4	51.6	21.4	51.7	0.145	11043			57
356	2251	1	TL	801	2017-08-10-15-31-27	0	1	x	-15	0	51.6	21.4	51.6	21.4	51.7	0.145	11043			58
357	2252	1	TL	801	2017-08-10-15-31-29	0	1	x	-15	0	51.6	21.4	51.6	21.4	51.7	0.145	11043			59
358	2253	1	TL	801	2017-08-10-15-31-31	0	1	x	-15	0	51.6	21.4	51.6	21.4	51.7	0.145	11043			60
359	2254	1	TL	801	2017-08-10-15-31-33	0	1	x	-15	0	51.6	21.4	51.6	21.4	51.7	0.145	11043			61
360	2255	1	TL	801	2017-08-10-15-31-35	0	1	x	-15	0	51.6	21.4	51.6	21.4	51.7	0.145	11043			62
361	2256	1	TL	801	2017-08-10-15-31-37	0	1	x	-15	0	51.6	21.4	51.6	21.4	51.7	0.145	11043			63
362	2257	1	TL	801	2017-08-10-15-31-39	0	1	x	-15	0	51.6	21.4	51.6	21.4	51.7	0.145	11043			64
363	2258	1	TL	801	2017-08-10-15-31-41	0	1	x	-15	0	51.6	21.4	51.6	21.4	51.7	0.145	11043			65
364	2259	1	TL	801	2017-08-10-15-31-43	0	1	x	-15	0	51.6	21.4	51.6	21.4	51.7	0.145	11043			66
365	2260	1	TL	801	2017-08-10-15-31-45	0	1	x	-15	0	51.6	21.4	51.6	21.4	51.7	0.145	11043			67
366	2261	1	TL	801	2017-08-10-15-31-47	0	1	x	-15	0	51.6	21.4	51.6	21.4	51.7	0.145	11043			68
367	2262	1	TL	801	2017-08-10-15-31-49	0	1	x	-15	0	51.6	21.4	51.5	21.3	51.6	0.036	11043			69
368	2263	1	TL	801	2017-08-10-15-31-51	0	1	x	-15	0	51.6	21.4	51.6	21.4	51.7	0.145	11043			70
369	2264	1	TL	801	2017-08-10-15-31-53	0	1	x	-15	0	51.6	21.4	51.6	21.4	51.7	0.145	11043			71
370	2265	1	TL	801	2017-08-10-15-31-55	0	1	x	-15	0	51.7	21.4	51.6	21.4	51.7	0.045	11043			72
371	2266	1	TL	801	2017-08-10-15-31-57	0	1	x	-15	0	51.7	21.4	51.6	21.4	51.7	0.045	11043			73
372	2267	1	TL	801	2017-08-10-15-31-59	0	1	x	-15	0	51.7	21.4	51.6	21.4	51.7	0.045	11043			74
373	2268	1	TL	801	2017-08-10-15-32-01	0	1	x	-15	0	51.7	21.4	51.6	21.4	51.7	0.045	11043			75
374	2269	1	TL	801	2017-08-10-15-32-03	0	1	x	-15	0	51.7	21.4	51.7	21.4	51.9	0.154	11043			76
375	2270	1	TL	801	2017-08-10-15-32-05	0	1	x	-15	0	51.7	21.4	51.6	21.4	51.7	0.045	11043			77
376	2271	1	TL	801	2017-08-10-15-32-07	0	1	x	-15	0	51.7	21.4	51.6	21.4	51.7	0.045	11043			78
377	2272	1	TL	801	2017-08-10-15-32-09	0	1	x	-15	0	51.7	21.4	51.7	21.4	51.9	0.154	11043			79
378	2273	1	TL	801	2017-08-10-15-32-11	0	1	x	-15	0	51.7	21.4	51.7	21.4	51.9	0.154	11043			80
379	2274	1	TL	801	2017-08-10-15-32-13	0	1	x	-15	0	51.7	21.4	51.7	21.4	51.9	0.154	11043			81
380	2275	1	TL	801	2017-08-10-15-32-15	0	1	x	-15	0	51.7	21.4	51.7	21.4	51.9	0.154	11043			82
381	2276	1	TL	801	2017-08-10-15-32-17	0	1	x	-15	0	51.7	21.4	51.7	21.4	51.9	0.154	11043			83
382	2277	1	TL	801	2017-08-10-15-32-19	0	1	x	-15	0	51.7	21.4	51.7	21.4	51.9	0.154	11043			84
383	2278	1	TL	801	2017-08-10-15-32-21	0	1	x	-15	0	51.7	21.4	51.7	21.4	51.9	0.154	11043			85
384	2279	1	TL	801	2017-08-10-15-32-23	0	1	x	-15	0	51.7	21.4	51.6	21.4	51.7	0.045	11043			86
385	2280	1	TL	801	2017-08-10-15-32-25	0	1	x	-15	0	51.7	21.4	51.6	21.4	51.7	0.045	11043			87
386	2281	1	TL	801	2017-08-10-15-32-27	0	1	x	-15	0	51.7	21.4	51.7	21.4	51.9	0.154	11043			88
387	2282	1	TL	801	2017-08-10-15-32-29	0	1	x	-15	0	51.8	21.4	51.6	21.4	51.7	-0.055	11043			89
388	2283	1	TL	801	2017-08-10-15-32-31	0	1	x	-15	0	51.8	21.4	51.6	21.4	51.7	-0.055	11043			90
389	2284	1	TL	801	2017-08-10-15-32-33	0	1	x	-15	0	51.8	21.4	51.6	21.4	51.7	-0.055	11043	Last10	Here	91
390	2285	1	TL	801	2017-08-10-15-32-35	0	1	x	-15	0	51.8	21.4	51.7	21.4	51.9	0.054	11043	Last10	Here	92
391	2286	1	TL	801	2017-08-10-15-32-37	0	1	x	-15	0	51.8	21.4	51.6	21.3	51.7	-0.055	11043	Last10	Here	93
392	2287	1	TL	801	2017-08-10-15-32-39	0	1	x	-15	0	51.8	21.4	51.7	21.4	51.9	0.054	11043	Last10	Here	94
393	2288	1	TL	801	2017-08-10-15-32-41	0	1	x	-15	0	51.8	21.4	51.7	21.4	51.9	0.054	11043	Last10	Here	95
394	2289	1	TL	801	2017-08-10-15-32-43	0	1	x	-15	0	51.8	21.4	51.7	21.4	51.9	0.054	11043	Last10	Here	96
395	2290	1	TL	801	2017-08-10-15-32-45	0	1	x	-15	0	51.8	21.4	51.7	21.4	51.9	0.054	11043	Last10	Here	97
396	2291	1	TL	801	2017-08-10-15-32-47	0	1	x	-15	0	51.8	21.4	51.7	21.4	51.9	0.054	11043	Last10	Here	98
397	2292	1	TL	801	2017-08-10-15-32-49	0	1	x	-15	0	51.8	21.4	51.7	21.4	51.9	0.054	11043	Last10	Here	99
398	2293	1	TL	801	2017-08-10-15-32-51	0	1	x	-15	0	51.8	21.4	51.7	21.4	51.9	0.054	11043	Last10	Here	100
399	2294	1	TL	801	2017-08-10-15-33-23	0	1	x	-10	0	51.8	21.4	51.7	21.4	51.9	0.054	11044	First10	Here	1
400	2295	1	TL	801	2017-08-10-15-33-25	0	1	x	-10	0	51.8	21.4	51.7	21.4	51.9	0.054	11044	First10	Here	2
401	2296	1	TL	801	2017-08-10-15-33-27	0	1	x	-10	0	51.8	21.4	51.7	21.4	51.9	0.054	11044	First10	Here	3
402	2297	1	TL	801	2017-08-10-15-33-29	0	1	x	-10	0	51.8	21.4	51.7	21.4	51.9	0.054	11044	First10	Here	4
403	2298	1	TL	801	2017-08-10-15-33-31	0	1	x	-10	0	51.8	21.4	51.7	21.4	51.9	0.054	11044	First10	Here	5
404	2299	1	TL	801	2017-08-10-15-33-33	0	1	x	-10	0	51.8	21.4	51.7	21.4	51.9	0.054	11044	First10	Here	6
405	2300	1	TL	801	2017-08-10-15-33-35	0	1	x	-10	0	51.8	21.4	51.8	21.4	52	0.163	11044	First10	Here	7
406	2301	1	TL	801	2017-08-10-15-33-37	0	1	x	-10	0	51.8	21.4	51.7	21.4	51.9	0.054	11044	First10	Here	8
407	2302	1	TL	801	2017-08-10-15-33-39	0	1	x	-10	0	51.8	21.4	51.7	21.4	51.9	0.054	11044	First10	Here	9
408	2303	1	TL	801	2017-08-10-15-33-41	0	1	x	-10	0	51.8	21.4	51.7	21.4	51.9	0.054	11044	First10	Here	10
409	2304	1	TL	801	2017-08-10-15-33-43	0	1	x	-10	0	51.8	21.4	51.7	21.4	51.9	0.054	11044			11
410	2305	1	TL	801	2017-08-10-15-33-45	0	1	x	-10	0	51.8	21.4	51.8	21.4	52	0.163	11044			12
411	2306	1	TL	801	2017-08-10-15-33-47	0	1	x	-10	0	51.8	21.4	51.7	21.4	51.9	0.054	11044			13
412	2307	1	TL	801	2017-08-10-15-33-49	0	1	x	-10	0	51.8	21.4	51.7	21.3	51.9	0.054	11044			14
413	2308	1	TL	801	2017-08-10-15-33-51	0	1	x	-10	0	51.8	21.4	51.7	21.4	51.9	0.054	11044			15
414	2309	1	TL	801	2017-08-10-15-33-53	0	1	x	-10	0	51.8	21.4	51.8	21.4	52	0.163	11044			16
415	2310	1	TL	801	2017-08-10-15-33-55	0	1	x	-10	0	51.8	21.4	51.8	21.4	52	0.163	11044			17
416	2311	1	TL	801	2017-08-10-15-33-57	0	1	x	-10	0	51.8	21.4	51.8	21.4	52	0.163	11044			18
417	2312	1	TL	801	2017-08-10-15-33-59	0	1	x	-10	0	51.8	21.4	51.7	21.4	51.9	0.054	11044			19
418	2313	1	TL	801	2017-08-10-15-34-01	0	1	x	-10	0	51.8	21.4	51.7	21.4	51.9	0.054	11044			20
419	2314	1	TL	801	2017-08-10-15-34-03	0	1	x	-10	0	51.8	21.4	51.8	21.4	52	0.163	11044			21
420	2315	1	TL	801	2017-08-10-15-34-05	0	1	x	-10	0	51.8	21.4	51.7	21.4	51.9	0.054	11044			22
421	2316	1	TL	801	2017-08-10-15-34-07	0	1	x	-10	0	51.9	21.4	51.8	21.4	52	0.063	11044			23
422	2317	1	TL	801	2017-08-10-15-34-09	0	1	x	-10	0	51.8	21.4	51.8	21.4	52	0.163	11044			24
423	2318	1	TL	801	2017-08-10-15-34-11	0	1	x	-10	0	51.8	21.4	51.8	21.4	52	0.163	11044			25
424	2319	1	TL	801	2017-08-10-15-34-13	0	1	x	-10	0	51.8	21.4	51.8	21.4	52	0.163	11044			26
425	2320	1	TL	801	2017-08-10-15-34-15	0	1	x	-10	0	51.9	21.4	51.8	21.4	52	0.063	11044			27
426	2321	1	TL	801	2017-08-10-15-34-17	0	1	x	-10	0	51.9	21.4	51.8	21.4	52	0.063	11044			28
427	2322	1	TL	801	2017-08-10-15-34-19	0	1	x	-10	0	51.9	21.4	51.8	21.4	52	0.063	11044			29
428	2323	1	TL	801	2017-08-10-15-34-21	0	1	x	-10	0	51.9	21.4	51.8	21.4	52	0.063	11044			30
429	2324	1	TL	801	2017-08-10-15-34-23	0	1	x	-10	0	51.9	21.4	51.7	21.3	51.9	-0.046	11044			31
430	2325	1	TL	801	2017-08-10-15-34-25	0	1	x	-10	0	51.9	21.4	51.8	21.4	52	0.063	11044			32
431	2326	1	TL	801	2017-08-10-15-34-27	0	1	x	-10	0	51.9	21.4	51.8	21.4	52	0.063	11044			33
432	2327	1	TL	801	2017-08-10-15-34-29	0	1	x	-10	0	51.9	21.4	51.8	21.4	52	0.063	11044			34
433	2328	1	TL	801	2017-08-10-15-34-31	0	1	x	-10	0	51.9	21.4	51.8	21.4	52	0.063	11044			35
434	2329	1	TL	801	2017-08-10-15-34-33	0	1	x	-10	0	51.9	21.4	51.8	21.4	52	0.063	11044			36
435	2330	1	TL	801	2017-08-10-15-34-35	0	1	x	-10	0	51.9	21.4	51.8	21.4	52	0.063	11044			37
436	2331	1	TL	801	2017-08-10-15-34-37	0	1	x	-10	0	51.9	21.4	51.8	21.4	52	0.063	11044			38
437	2332	1	TL	801	2017-08-10-15-34-39	0	1	x	-10	0	51.9	21.4	51.8	21.4	52	0.063	11044			39
438	2333	1	TL	801	2017-08-10-15-34-41	0	1	x	-10	0	51.9	21.4	51.8	21.4	52	0.063	11044			40
439	2334	1	TL	801	2017-08-10-15-34-43	0	1	x	-10	0	51.9	21.4	51.8	21.4	52	0.063	11044			41
440	2335	1	TL	801	2017-08-10-15-34-45	0	1	x	-10	0	51.9	21.4	51.8	21.4	52	0.063	11044			42
441	2336	1	TL	801	2017-08-10-15-34-47	0	1	x	-10	0	51.9	21.4	51.8	21.4	52	0.063	11044			43
442	2337	1	TL	801	2017-08-10-15-34-49	0	1	x	-10	0	51.9	21.4	51.8	21.4	52	0.063	11044			44
443	2338	1	TL	801	2017-08-10-15-34-51	0	1	x	-10	0	51.9	21.4	51.8	21.4	52	0.063	11044			45
444	2339	1	TL	801	2017-08-10-15-34-53	0	1	x	-10	0	51.9	21.4	51.8	21.4	52	0.063	11044			46
445	2340	1	TL	801	2017-08-10-15-34-55	0	1	x	-10	0	51.9	21.4	51.8	21.4	52	0.063	11044			47
446	2341	1	TL	801	2017-08-10-15-34-57	0	1	x	-10	0	51.9	21.4	51.8	21.4	52	0.063	11044			48
447	2342	1	TL	801	2017-08-10-15-34-59	0	1	x	-10	0	51.9	21.4	51.8	21.4	52	0.063	11044			49
448	2343	1	TL	801	2017-08-10-15-35-01	0	1	x	-10	0	51.9	21.4	51.8	21.4	52	0.063	11044			50
449	2344	1	TL	801	2017-08-10-15-35-03	0	1	x	-10	0	51.9	21.4	51.8	21.4	52	0.063	11044			51
450	2345	1	TL	801	2017-08-10-15-35-05	0	1	x	-10	0	51.9	21.4	51.9	21.4	52.1	0.171	11044			52
451	2346	1	TL	801	2017-08-10-15-35-07	0	1	x	-10	0	51.9	21.4	51.8	21.4	52	0.063	11044			53
452	2347	1	TL	801	2017-08-10-15-35-09	0	1	x	-10	0	51.9	21.4	51.8	21.4	52	0.063	11044			54
453	2348	1	TL	801	2017-08-10-15-35-11	0	1	x	-10	0	52	21.4	51.8	21.4	52	-0.037	11044			55
454	2349	1	TL	801	2017-08-10-15-35-13	0	1	x	-10	0	52	21.4	51.9	21.4	52.1	0.071	11044			56
455	2350	1	TL	801	2017-08-10-15-35-15	0	1	x	-10	0	51.9	21.4	51.8	21.4	52	0.063	11044			57
456	2351	1	TL	801	2017-08-10-15-35-17	0	1	x	-10	0	52	21.4	51.8	21.4	52	-0.037	11044			58
457	2352	1	TL	801	2017-08-10-15-35-20	0	1	x	-10	0	52	21.4	51.8	21.4	52	-0.037	11044			59
458	2353	1	TL	801	2017-08-10-15-35-22	0	1	x	-10	0	52	21.4	51.8	21.4	52	-0.037	11044			60
459	2354	1	TL	801	2017-08-10-15-35-24	0	1	x	-10	0	52	21.4	51.9	21.4	52.1	0.071	11044			61
460	2355	1	TL	801	2017-08-10-15-35-26	0	1	x	-10	0	52	21.4	51.8	21.3	52	-0.037	11044			62
461	2356	1	TL	801	2017-08-10-15-35-28	0	1	x	-10	0	52	21.4	51.9	21.4	52.1	0.071	11044			63
462	2357	1	TL	801	2017-08-10-15-35-30	0	1	x	-10	0	51.9	21.4	51.9	21.4	52.1	0.171	11044			64
463	2358	1	TL	801	2017-08-10-15-35-32	0	1	x	-10	0	52	21.4	51.9	21.4	52.1	0.071	11044			65
464	2359	1	TL	801	2017-08-10-15-35-34	0	1	x	-10	0	52	21.4	51.9	21.4	52.1	0.071	11044			66
465	2360	1	TL	801	2017-08-10-15-35-36	0	1	x	-10	0	52	21.4	51.9	21.4	52.1	0.071	11044			67
466	2361	1	TL	801	2017-08-10-15-35-38	0	1	x	-10	0	52	21.4	51.9	21.4	52.1	0.071	11044			68
467	2362	1	TL	801	2017-08-10-15-35-40	0	1	x	-10	0	52	21.4	51.9	21.4	52.1	0.071	11044			69
468	2363	1	TL	801	2017-08-10-15-35-42	0	1	x	-10	0	52	21.4	51.9	21.4	52.1	0.071	11044			70
469	2364	1	TL	801	2017-08-10-15-35-44	0	1	x	-10	0	52	21.4	51.9	21.4	52.1	0.071	11044			71
470	2365	1	TL	801	2017-08-10-15-35-46	0	1	x	-10	0	52	21.4	51.9	21.4	52.1	0.071	11044			72
471	2366	1	TL	801	2017-08-10-15-35-48	0	1	x	-10	0	52	21.4	51.9	21.4	52.1	0.071	11044			73
472	2367	1	TL	801	2017-08-10-15-35-50	0	1	x	-10	0	52	21.4	51.9	21.4	52.1	0.071	11044			74
473	2368	1	TL	801	2017-08-10-15-35-52	0	1	x	-10	0	52	21.4	51.9	21.4	52.1	0.071	11044			75
474	2369	1	TL	801	2017-08-10-15-35-54	0	1	x	-10	0	52	21.4	51.9	21.4	52.1	0.071	11044			76
475	2370	1	TL	801	2017-08-10-15-35-56	0	1	x	-10	0	52	21.4	51.9	21.4	52.1	0.071	11044			77
476	2371	1	TL	801	2017-08-10-15-35-58	0	1	x	-10	0	52	21.4	51.9	21.4	52.1	0.071	11044			78
477	2372	1	TL	801	2017-08-10-15-36-00	0	1	x	-10	0	52	21.4	51.9	21.4	52.1	0.071	11044			79
478	2373	1	TL	801	2017-08-10-15-36-02	0	1	x	-10	0	52	21.4	51.9	21.4	52.1	0.071	11044			80
479	2374	1	TL	801	2017-08-10-15-36-04	0	1	x	-10	0	52	21.4	51.9	21.4	52.1	0.071	11044			81
480	2375	1	TL	801	2017-08-10-15-36-06	0	1	x	-10	0	52	21.4	51.9	21.4	52.1	0.071	11044			82
481	2376	1	TL	801	2017-08-10-15-36-08	0	1	x	-10	0	52	21.4	51.9	21.4	52.1	0.071	11044			83
482	2377	1	TL	801	2017-08-10-15-36-10	0	1	x	-10	0	52	21.4	51.8	21.3	52	-0.037	11044			84
483	2378	1	TL	801	2017-08-10-15-36-12	0	1	x	-10	0	52	21.4	51.9	21.4	52.1	0.071	11044			85
484	2379	1	TL	801	2017-08-10-15-36-14	0	1	x	-10	0	52	21.4	51.8	21.3	52	-0.037	11044			86
485	2380	1	TL	801	2017-08-10-15-36-16	0	1	x	-10	0	52	21.4	51.8	21.3	52	-0.037	11044			87
486	2381	1	TL	801	2017-08-10-15-36-18	0	1	x	-10	0	52	21.4	51.9	21.4	52.1	0.071	11044			88
487	2382	1	TL	801	2017-08-10-15-36-20	0	1	x	-10	0	52	21.4	51.8	21.3	52	-0.037	11044			89
488	2383	1	TL	801	2017-08-10-15-36-22	0	1	x	-10	0	52	21.4	51.9	21.4	52.1	0.071	11044			90
489	2384	1	TL	801	2017-08-10-15-36-24	0	1	x	-10	0	52	21.4	51.9	21.4	52.1	0.071	11044	Last10	Here	91
490	2385	1	TL	801	2017-08-10-15-36-26	0	1	x	-10	0	52	21.4	51.9	21.4	52.1	0.071	11044	Last10	Here	92
491	2386	1	TL	801	2017-08-10-15-36-28	0	1	x	-10	0	52	21.4	51.9	21.4	52.1	0.071	11044	Last10	Here	93
492	2387	1	TL	801	2017-08-10-15-36-30	0	1	x	-10	0	52	21.4	52	21.4	52.2	0.18	11044	Last10	Here	94
493	2388	1	TL	801	2017-08-10-15-36-32	0	1	x	-10	0	52	21.4	51.9	21.3	52.1	0.071	11044	Last10	Here	95
494	2389	1	TL	801	2017-08-10-15-36-34	0	1	x	-10	0	52	21.4	52	21.4	52.2	0.18	11044	Last10	Here	96
495	2390	1	TL	801	2017-08-10-15-36-36	0	1	x	-10	0	52	21.4	51.9	21.4	52.1	0.071	11044	Last10	Here	97
496	2391	1	TL	801	2017-08-10-15-36-38	0	1	x	-10	0	52	21.4	51.9	21.4	52.1	0.071	11044	Last10	Here	98
497	2392	1	TL	801	2017-08-10-15-36-40	0	1	x	-10	0	52	21.4	51.9	21.4	52.1	0.071	11044	Last10	Here	99
498	2393	1	TL	801	2017-08-10-15-36-42	0	1	x	-10	0	52	21.4	51.9	21.4	52.1	0.071	11044	Last10	Here	100
499	2394	1	TL	801	2017-08-10-15-37-14	0	1	x	-5	0	52.1	21.4	52	21.4	52.2	0.08	11045	First10	Here	1
500	2395	1	TL	801	2017-08-10-15-37-16	0	1	x	-5	0	52.1	21.4	52	21.4	52.2	0.08	11045	First10	Here	2
501	2396	1	TL	801	2017-08-10-15-37-18	0	1	x	-5	0	52.1	21.4	52	21.4	52.2	0.08	11045	First10	Here	3
502	2397	1	TL	801	2017-08-10-15-37-20	0	1	x	-5	0	52.1	21.4	51.9	21.3	52.1	-0.029	11045	First10	Here	4
503	2398	1	TL	801	2017-08-10-15-37-22	0	1	x	-5	0	52.1	21.4	52	21.4	52.2	0.08	11045	First10	Here	5
504	2399	1	TL	801	2017-08-10-15-37-24	0	1	x	-5	0	52.1	21.4	52	21.4	52.2	0.08	11045	First10	Here	6
505	2400	1	TL	801	2017-08-10-15-37-26	0	1	x	-5	0	52.1	21.4	52	21.4	52.2	0.08	11045	First10	Here	7
506	2401	1	TL	801	2017-08-10-15-37-28	0	1	x	-5	0	52.1	21.4	52	21.4	52.2	0.08	11045	First10	Here	8
507	2402	1	TL	801	2017-08-10-15-37-30	0	1	x	-5	0	52.1	21.4	52	21.4	52.2	0.08	11045	First10	Here	9
508	2403	1	TL	801	2017-08-10-15-37-32	0	1	x	-5	0	52.1	21.4	52	21.4	52.2	0.08	11045	First10	Here	10
509	2404	1	TL	801	2017-08-10-15-37-34	0	1	x	-5	0	52.1	21.4	52	21.4	52.2	0.08	11045			11
510	2405	1	TL	801	2017-08-10-15-37-36	0	1	x	-5	0	52.1	21.4	52	21.4	52.2	0.08	11045			12
511	2406	1	TL	801	2017-08-10-15-37-38	0	1	x	-5	0	52.1	21.4	52	21.4	52.2	0.08	11045			13
512	2407	1	TL	801	2017-08-10-15-37-40	0	1	x	-5	0	52.1	21.4	52	21.4	52.2	0.08	11045			14
513	2408	1	TL	801	2017-08-10-15-37-42	0	1	x	-5	0	52.1	21.4	52	21.4	52.2	0.08	11045			15
514	2409	1	TL	801	2017-08-10-15-37-44	0	1	x	-5	0	52.1	21.4	51.9	21.3	52.1	-0.029	11045			16
515	2410	1	TL	801	2017-08-10-15-37-46	0	1	x	-5	0	52.1	21.4	52	21.4	52.2	0.08	11045			17
516	2411	1	TL	801	2017-08-10-15-37-48	0	1	x	-5	0	52.1	21.4	52	21.4	52.2	0.08	11045			18
517	2412	1	TL	801	2017-08-10-15-37-50	0	1	x	-5	0	52.1	21.4	51.9	21.3	52.1	-0.029	11045			19
518	2413	1	TL	801	2017-08-10-15-37-52	0	1	x	-5	0	52.1	21.4	52	21.4	52.2	0.08	11045			20
519	2414	1	TL	801	2017-08-10-15-37-54	0	1	x	-5	0	52.1	21.4	51.9	21.3	52.1	-0.029	11045			21
520	2415	1	TL	801	2017-08-10-15-37-56	0	1	x	-5	0	52.1	21.4	52	21.4	52.2	0.08	11045			22
521	2416	1	TL	801	2017-08-10-15-37-58	0	1	x	-5	0	52.1	21.4	52	21.4	52.2	0.08	11045			23
522	2417	1	TL	801	2017-08-10-15-38-00	0	1	x	-5	0	52.1	21.4	52.1	21.4	52.3	0.189	11045			24
523	2418	1	TL	801	2017-08-10-15-38-02	0	1	x	-5	0	52.1	21.4	52	21.3	52.2	0.08	11045			25
524	2419	1	TL	801	2017-08-10-15-38-04	0	1	x	-5	0	52.1	21.4	52.1	21.4	52.3	0.189	11045			26
525	2420	1	TL	801	2017-08-10-15-38-06	0	1	x	-5	0	52.1	21.4	52.1	21.4	52.3	0.189	11045			27
526	2421	1	TL	801	2017-08-10-15-38-08	0	1	x	-5	0	52.1	21.4	52.1	21.4	52.3	0.189	11045			28
527	2422	1	TL	801	2017-08-10-15-38-10	0	1	x	-5	0	52.1	21.4	52.1	21.4	52.3	0.189	11045			29
528	2423	1	TL	801	2017-08-10-15-38-12	0	1	x	-5	0	52.1	21.4	52.1	21.4	52.3	0.189	11045			30
529	2424	1	TL	801	2017-08-10-15-38-14	0	1	x	-5	0	52.1	21.4	52.1	21.4	52.3	0.189	11045			31
530	2425	1	TL	801	2017-08-10-15-38-16	0	1	x	-5	0	52.1	21.4	52.1	21.4	52.3	0.189	11045			32
531	2426	1	TL	801	2017-08-10-15-38-18	0	1	x	-5	0	52.1	21.4	52.1	21.4	52.3	0.189	11045			33
532	2427	1	TL	801	2017-08-10-15-38-20	0	1	x	-5	0	52.1	21.4	52.1	21.4	52.3	0.189	11045			34
533	2428	1	TL	801	2017-08-10-15-38-22	0	1	x	-5	0	52.1	21.4	52.1	21.4	52.3	0.189	11045			35
534	2429	1	TL	801	2017-08-10-15-38-24	0	1	x	-5	0	52.2	21.4	52.1	21.4	52.3	0.089	11045			36
535	2430	1	TL	801	2017-08-10-15-38-26	0	1	x	-5	0	52.2	21.4	52.1	21.4	52.3	0.089	11045			37
536	2431	1	TL	801	2017-08-10-15-38-28	0	1	x	-5	0	52.2	21.4	52	21.3	52.2	-0.02	11045			38
537	2432	1	TL	801	2017-08-10-15-38-30	0	1	x	-5	0	52.2	21.4	52	21.3	52.2	-0.02	11045			39
538	2433	1	TL	801	2017-08-10-15-38-32	0	1	x	-5	0	52.2	21.4	52.1	21.4	52.3	0.089	11045			40
539	2434	1	TL	801	2017-08-10-15-38-34	0	1	x	-5	0	52.2	21.4	52.1	21.4	52.3	0.089	11045			41
540	2435	1	TL	801	2017-08-10-15-38-36	0	1	x	-5	0	52.2	21.4	52.1	21.4	52.3	0.089	11045			42
541	2436	1	TL	801	2017-08-10-15-38-38	0	1	x	-5	0	52.2	21.4	52.1	21.4	52.3	0.089	11045			43
542	2437	1	TL	801	2017-08-10-15-38-40	0	1	x	-5	0	52.2	21.4	52.1	21.4	52.3	0.089	11045			44
543	2438	1	TL	801	2017-08-10-15-38-42	0	1	x	-5	0	52.2	21.4	52.1	21.4	52.3	0.089	11045			45
544	2439	1	TL	801	2017-08-10-15-38-44	0	1	x	-5	0	52.2	21.4	52.1	21.4	52.3	0.089	11045			46
545	2440	1	TL	801	2017-08-10-15-38-46	0	1	x	-5	0	52.2	21.4	52.1	21.4	52.3	0.089	11045			47
546	2441	1	TL	801	2017-08-10-15-38-48	0	1	x	-5	0	52.2	21.4	52.1	21.4	52.3	0.089	11045			48
547	2442	1	TL	801	2017-08-10-15-38-50	0	1	x	-5	0	52.2	21.4	52	21.3	52.2	-0.02	11045			49
548	2443	1	TL	801	2017-08-10-15-38-52	0	1	x	-5	0	52.2	21.4	52.1	21.4	52.3	0.089	11045			50
549	2444	1	TL	801	2017-08-10-15-38-54	0	1	x	-5	0	52.2	21.4	52	21.3	52.2	-0.02	11045			51
550	2445	1	TL	801	2017-08-10-15-38-56	0	1	x	-5	0	52.2	21.4	52.1	21.4	52.3	0.089	11045			52
551	2446	1	TL	801	2017-08-10-15-38-58	0	1	x	-5	0	52.2	21.4	52.1	21.4	52.3	0.089	11045			53
552	2447	1	TL	801	2017-08-10-15-39-00	0	1	x	-5	0	52.2	21.4	52	21.3	52.2	-0.02	11045			54
553	2448	1	TL	801	2017-08-10-15-39-02	0	1	x	-5	0	52.2	21.4	52.1	21.4	52.3	0.089	11045			55
554	2449	1	TL	801	2017-08-10-15-39-04	0	1	x	-5	0	52.2	21.4	52.1	21.4	52.3	0.089	11045			56
555	2450	1	TL	801	2017-08-10-15-39-06	0	1	x	-5	0	52.2	21.4	52.1	21.4	52.3	0.089	11045			57
556	2451	1	TL	801	2017-08-10-15-39-08	0	1	x	-5	0	52.2	21.4	52.1	21.4	52.3	0.089	11045			58
557	2452	1	TL	801	2017-08-10-15-39-10	0	1	x	-5	0	52.2	21.4	52.1	21.4	52.3	0.089	11045			59
558	2453	1	TL	801	2017-08-10-15-39-12	0	1	x	-5	0	52.2	21.4	52.1	21.4	52.3	0.089	11045			60
559	2454	1	TL	801	2017-08-10-15-39-14	0	1	x	-5	0	52.2	21.4	52.1	21.4	52.3	0.089	11045			61
560	2455	1	TL	801	2017-08-10-15-39-16	0	1	x	-5	0	52.2	21.4	52.1	21.4	52.3	0.089	11045			62
561	2456	1	TL	801	2017-08-10-15-39-18	0	1	x	-5	0	52.2	21.4	52.1	21.4	52.3	0.089	11045			63
562	2457	1	TL	801	2017-08-10-15-39-20	0	1	x	-5	0	52.2	21.4	52.1	21.4	52.3	0.089	11045			64
563	2458	1	TL	801	2017-08-10-15-39-22	0	1	x	-5	0	52.2	21.4	52	21.3	52.2	-0.02	11045			65
564	2459	1	TL	801	2017-08-10-15-39-24	0	1	x	-5	0	52.2	21.4	52.1	21.4	52.3	0.089	11045			66
565	2460	1	TL	801	2017-08-10-15-39-26	0	1	x	-5	0	52.2	21.4	52.1	21.4	52.3	0.089	11045			67
566	2461	1	TL	801	2017-08-10-15-39-28	0	1	x	-5	0	52.2	21.4	52.1	21.4	52.3	0.089	11045			68
567	2462	1	TL	801	2017-08-10-15-39-30	0	1	x	-5	0	52.2	21.4	52.1	21.4	52.3	0.089	11045			69
568	2463	1	TL	801	2017-08-10-15-39-32	0	1	x	-5	0	52.2	21.4	52.1	21.4	52.3	0.089	11045			70
569	2464	1	TL	801	2017-08-10-15-39-34	0	1	x	-5	0	52.2	21.4	52.2	21.4	52.4	0.198	11045			71
570	2465	1	TL	801	2017-08-10-15-39-36	0	1	x	-5	0	52.2	21.4	52.1	21.4	52.3	0.089	11045			72
571	2466	1	TL	801	2017-08-10-15-39-38	0	1	x	-5	0	52.2	21.4	52.2	21.4	52.4	0.198	11045			73
572	2467	1	TL	801	2017-08-10-15-39-40	0	1	x	-5	0	52.2	21.4	52.1	21.4	52.3	0.089	11045			74
573	2468	1	TL	801	2017-08-10-15-39-42	0	1	x	-5	0	52.2	21.4	52.1	21.4	52.3	0.089	11045			75
574	2469	1	TL	801	2017-08-10-15-39-44	0	1	x	-5	0	52.2	21.4	52.1	21.4	52.3	0.089	11045			76
575	2470	1	TL	801	2017-08-10-15-39-46	0	1	x	-5	0	52.2	21.4	52.1	21.4	52.3	0.089	11045			77
576	2471	1	TL	801	2017-08-10-15-39-48	0	1	x	-5	0	52.2	21.4	52.2	21.4	52.4	0.198	11045			78
577	2472	1	TL	801	2017-08-10-15-39-50	0	1	x	-5	0	52.2	21.4	52.1	21.4	52.3	0.089	11045			79
578	2473	1	TL	801	2017-08-10-15-39-52	0	1	x	-5	0	52.2	21.4	52.1	21.4	52.3	0.089	11045			80
579	2474	1	TL	801	2017-08-10-15-39-54	0	1	x	-5	0	52.2	21.4	52.2	21.4	52.4	0.198	11045			81
580	2475	1	TL	801	2017-08-10-15-39-56	0	1	x	-5	0	52.2	21.4	52.2	21.4	52.4	0.198	11045			82
581	2476	1	TL	801	2017-08-10-15-39-58	0	1	x	-5	0	52.2	21.4	52.2	21.4	52.4	0.198	11045			83
582	2477	1	TL	801	2017-08-10-15-40-00	0	1	x	-5	0	52.2	21.4	52.2	21.4	52.4	0.198	11045			84
583	2478	1	TL	801	2017-08-10-15-40-02	0	1	x	-5	0	52.2	21.4	52.2	21.4	52.4	0.198	11045			85
584	2479	1	TL	801	2017-08-10-15-40-04	0	1	x	-5	0	52.3	21.4	52.1	21.4	52.3	-0.011	11045			86
585	2480	1	TL	801	2017-08-10-15-40-06	0	1	x	-5	0	52.3	21.4	52.1	21.4	52.3	-0.011	11045			87
586	2481	1	TL	801	2017-08-10-15-40-08	0	1	x	-5	0	52.3	21.4	52.2	21.4	52.4	0.098	11045			88
587	2482	1	TL	801	2017-08-10-15-40-10	0	1	x	-5	0	52.3	21.4	52.2	21.4	52.4	0.098	11045			89
588	2483	1	TL	801	2017-08-10-15-40-12	0	1	x	-5	0	52.3	21.4	52.2	21.4	52.4	0.098	11045			90
589	2484	1	TL	801	2017-08-10-15-40-14	0	1	x	-5	0	52.3	21.4	52.1	21.4	52.3	-0.011	11045	Last10	Here	91
590	2485	1	TL	801	2017-08-10-15-40-16	0	1	x	-5	0	52.3	21.4	52.2	21.4	52.4	0.098	11045	Last10	Here	92
591	2486	1	TL	801	2017-08-10-15-40-18	0	1	x	-5	0	52.3	21.4	52.2	21.4	52.4	0.098	11045	Last10	Here	93
592	2487	1	TL	801	2017-08-10-15-40-20	0	1	x	-5	0	52.3	21.4	52.1	21.3	52.3	-0.011	11045	Last10	Here	94
593	2488	1	TL	801	2017-08-10-15-40-22	0	1	x	-5	0	52.3	21.4	52.2	21.4	52.4	0.098	11045	Last10	Here	95
594	2489	1	TL	801	2017-08-10-15-40-24	0	1	x	-5	0	52.3	21.4	52.2	21.4	52.4	0.098	11045	Last10	Here	96
595	2490	1	TL	801	2017-08-10-15-40-26	0	1	x	-5	0	52.3	21.4	52.2	21.4	52.4	0.098	11045	Last10	Here	97
596	2491	1	TL	801	2017-08-10-15-40-29	0	1	x	-5	0	52.3	21.4	52.2	21.4	52.4	0.098	11045	Last10	Here	98
597	2492	1	TL	801	2017-08-10-15-40-31	0	1	x	-5	0	52.3	21.4	52.2	21.4	52.4	0.098	11045	Last10	Here	99
598	2493	1	TL	801	2017-08-10-15-40-33	0	1	x	-5	0	52.3	21.4	52.2	21.4	52.4	0.098	11045	Last10	Here	100
599	2494	1	TL	801	2017-08-10-15-41-05	0	1	x	0	0	52.3	21.4	52.2	21.4	52.4	0.098	11046	First10	Here	1
600	2495	1	TL	801	2017-08-10-15-41-07	0	1	x	0	0	52.3	21.4	52.3	21.4	52.5	0.207	11046	First10	Here	2
601	2496	1	TL	801	2017-08-10-15-41-09	0	1	x	0	0	52.4	21.4	52.3	21.4	52.5	0.107	11046	First10	Here	3
602	2497	1	TL	801	2017-08-10-15-41-11	0	1	x	0	0	52.3	21.4	52.3	21.4	52.5	0.207	11046	First10	Here	4
603	2498	1	TL	801	2017-08-10-15-41-13	0	1	x	0	0	52.3	21.4	52.2	21.3	52.4	0.098	11046	First10	Here	5
604	2499	1	TL	801	2017-08-10-15-41-15	0	1	x	0	0	52.3	21.4	52.2	21.4	52.4	0.098	11046	First10	Here	6
605	2500	1	TL	801	2017-08-10-15-41-17	0	1	x	0	0	52.3	21.4	52.3	21.4	52.5	0.207	11046	First10	Here	7
606	2501	1	TL	801	2017-08-10-15-41-19	0	1	x	0	0	52.3	21.4	52.3	21.4	52.5	0.207	11046	First10	Here	8
607	2502	1	TL	801	2017-08-10-15-41-21	0	1	x	0	0	52.3	21.4	52.3	21.4	52.5	0.207	11046	First10	Here	9
608	2503	1	TL	801	2017-08-10-15-41-23	0	1	x	0	0	52.3	21.4	52.3	21.4	52.5	0.207	11046	First10	Here	10
609	2504	1	TL	801	2017-08-10-15-41-25	0	1	x	0	0	52.4	21.4	52.2	21.4	52.4	-0.002	11046			11
610	2505	1	TL	801	2017-08-10-15-41-27	0	1	x	0	0	52.4	21.4	52.2	21.3	52.4	-0.002	11046			12
611	2506	1	TL	801	2017-08-10-15-41-29	0	1	x	0	0	52.3	21.4	52.3	21.4	52.5	0.207	11046			13
612	2507	1	TL	801	2017-08-10-15-41-31	0	1	x	0	0	52.4	21.4	52.3	21.4	52.5	0.107	11046			14
613	2508	1	TL	801	2017-08-10-15-41-33	0	1	x	0	0	52.4	21.4	52.3	21.4	52.5	0.107	11046			15
614	2509	1	TL	801	2017-08-10-15-41-35	0	1	x	0	0	52.4	21.4	52.3	21.4	52.5	0.107	11046			16
615	2510	1	TL	801	2017-08-10-15-41-37	0	1	x	0	0	52.4	21.4	52.3	21.4	52.5	0.107	11046			17
616	2511	1	TL	801	2017-08-10-15-41-39	0	1	x	0	0	52.4	21.4	52.2	21.3	52.4	-0.002	11046			18
617	2512	1	TL	801	2017-08-10-15-41-41	0	1	x	0	0	52.4	21.4	52.3	21.4	52.5	0.107	11046			19
618	2513	1	TL	801	2017-08-10-15-41-43	0	1	x	0	0	52.4	21.4	52.3	21.4	52.5	0.107	11046			20
619	2514	1	TL	801	2017-08-10-15-41-45	0	1	x	0	0	52.4	21.4	52.2	21.3	52.4	-0.002	11046			21
620	2515	1	TL	801	2017-08-10-15-41-47	0	1	x	0	0	52.4	21.4	52.3	21.4	52.5	0.107	11046			22
621	2516	1	TL	801	2017-08-10-15-41-49	0	1	x	0	0	52.4	21.4	52.2	21.3	52.4	-0.002	11046			23
622	2517	1	TL	801	2017-08-10-15-41-51	0	1	x	0	0	52.4	21.4	52.3	21.4	52.5	0.107	11046			24
623	2518	1	TL	801	2017-08-10-15-41-53	0	1	x	0	0	52.4	21.4	52.3	21.4	52.5	0.107	11046			25
624	2519	1	TL	801	2017-08-10-15-41-55	0	1	x	0	0	52.4	21.4	52.2	21.3	52.4	-0.002	11046			26
625	2520	1	TL	801	2017-08-10-15-41-57	0	1	x	0	0	52.4	21.4	52.3	21.4	52.5	0.107	11046			27
626	2521	1	TL	801	2017-08-10-15-41-59	0	1	x	0	0	52.4	21.4	52.3	21.4	52.5	0.107	11046			28
627	2522	1	TL	801	2017-08-10-15-42-01	0	1	x	0	0	52.4	21.4	52.4	21.4	52.6	0.216	11046			29
628	2523	1	TL	801	2017-08-10-15-42-03	0	1	x	0	0	52.4	21.4	52.3	21.4	52.5	0.107	11046			30
629	2524	1	TL	801	2017-08-10-15-42-05	0	1	x	0	0	52.5	21.4	52.3	21.4	52.5	0.007	11046			31
630	2525	1	TL	801	2017-08-10-15-42-07	0	1	x	0	0	52.4	21.4	52.2	21.3	52.4	-0.002	11046			32
631	2526	1	TL	801	2017-08-10-15-42-09	0	1	x	0	0	52.4	21.4	52.3	21.4	52.5	0.107	11046			33
632	2527	1	TL	801	2017-08-10-15-42-11	0	1	x	0	0	52.5	21.4	52.3	21.4	52.5	0.007	11046			34
633	2528	1	TL	801	2017-08-10-15-42-13	0	1	x	0	0	52.5	21.4	52.2	21.3	52.4	-0.102	11046			35
634	2529	1	TL	801	2017-08-10-15-42-15	0	1	x	0	0	52.5	21.4	52.3	21.4	52.5	0.007	11046			36
635	2530	1	TL	801	2017-08-10-15-42-17	0	1	x	0	0	52.5	21.4	52.3	21.4	52.5	0.007	11046			37
636	2531	1	TL	801	2017-08-10-15-42-19	0	1	x	0	0	52.5	21.4	52.4	21.4	52.6	0.116	11046			38
637	2532	1	TL	801	2017-08-10-15-42-21	0	1	x	0	0	52.5	21.4	52.4	21.4	52.6	0.116	11046			39
638	2533	1	TL	801	2017-08-10-15-42-23	0	1	x	0	0	52.5	21.4	52.4	21.4	52.6	0.116	11046			40
639	2534	1	TL	801	2017-08-10-15-42-25	0	1	x	0	0	52.5	21.4	52.4	21.4	52.6	0.116	11046			41
640	2535	1	TL	801	2017-08-10-15-42-27	0	1	x	0	0	52.5	21.4	52.4	21.4	52.6	0.116	11046			42
641	2536	1	TL	801	2017-08-10-15-42-29	0	1	x	0	0	52.5	21.4	52.4	21.4	52.6	0.116	11046			43
642	2537	1	TL	801	2017-08-10-15-42-31	0	1	x	0	0	52.5	21.4	52.4	21.4	52.6	0.116	11046			44
643	2538	1	TL	801	2017-08-10-15-42-33	0	1	x	0	0	52.5	21.4	52.4	21.4	52.6	0.116	11046			45
644	2539	1	TL	801	2017-08-10-15-42-35	0	1	x	0	0	52.5	21.4	52.4	21.4	52.6	0.116	11046			46
645	2540	1	TL	801	2017-08-10-15-42-37	0	1	x	0	0	52.5	21.4	52.4	21.4	52.6	0.116	11046			47
646	2541	1	TL	801	2017-08-10-15-42-39	0	1	x	0	0	52.5	21.4	52.4	21.4	52.6	0.116	11046			48
647	2542	1	TL	801	2017-08-10-15-42-41	0	1	x	0	0	52.5	21.4	52.4	21.4	52.6	0.116	11046			49
648	2543	1	TL	801	2017-08-10-15-42-43	0	1	x	0	0	52.5	21.4	52.5	21.4	52.7	0.225	11046			50
649	2544	1	TL	801	2017-08-10-15-42-45	0	1	x	0	0	52.5	21.4	52.4	21.4	52.6	0.116	11046			51
650	2545	1	TL	801	2017-08-10-15-42-47	0	1	x	0	0	52.5	21.4	52.4	21.4	52.6	0.116	11046			52
651	2546	1	TL	801	2017-08-10-15-42-49	0	1	x	0	0	52.6	21.4	52.5	21.4	52.7	0.125	11046			53
652	2547	1	TL	801	2017-08-10-15-42-51	0	1	x	0	0	52.5	21.4	52.4	21.4	52.6	0.116	11046			54
653	2548	1	TL	801	2017-08-10-15-42-53	0	1	x	0	0	52.5	21.4	52.5	21.4	52.7	0.225	11046			55
654	2549	1	TL	801	2017-08-10-15-42-55	0	1	x	0	0	52.6	21.4	52.4	21.4	52.6	0.016	11046			56
655	2550	1	TL	801	2017-08-10-15-42-57	0	1	x	0	0	52.6	21.4	52.5	21.4	52.7	0.125	11046			57
656	2551	1	TL	801	2017-08-10-15-42-59	0	1	x	0	0	52.5	21.4	52.5	21.4	52.7	0.225	11046			58
657	2552	1	TL	801	2017-08-10-15-43-01	0	1	x	0	0	52.6	21.4	52.5	21.4	52.7	0.125	11046			59
658	2553	1	TL	801	2017-08-10-15-43-03	0	1	x	0	0	52.6	21.4	52.4	21.4	52.6	0.016	11046			60
659	2554	1	TL	801	2017-08-10-15-43-05	0	1	x	0	0	52.6	21.4	52.4	21.3	52.6	0.016	11046			61
660	2555	1	TL	801	2017-08-10-15-43-07	0	1	x	0	0	52.6	21.4	52.5	21.4	52.7	0.125	11046			62
661	2556	1	TL	801	2017-08-10-15-43-09	0	1	x	0	0	52.6	21.4	52.5	21.4	52.7	0.125	11046			63
662	2557	1	TL	801	2017-08-10-15-43-11	0	1	x	0	0	52.6	21.4	52.5	21.4	52.7	0.125	11046			64
663	2558	1	TL	801	2017-08-10-15-43-13	0	1	x	0	0	52.6	21.4	52.5	21.4	52.7	0.125	11046			65
664	2559	1	TL	801	2017-08-10-15-43-15	0	1	x	0	0	52.5	21.4	52.5	21.4	52.7	0.225	11046			66
665	2560	1	TL	801	2017-08-10-15-43-17	0	1	x	0	0	52.6	21.4	52.5	21.4	52.7	0.125	11046			67
666	2561	1	TL	801	2017-08-10-15-43-19	0	1	x	0	0	52.6	21.4	52.4	21.3	52.6	0.016	11046			68
667	2562	1	TL	801	2017-08-10-15-43-21	0	1	x	0	0	52.6	21.4	52.5	21.4	52.7	0.125	11046			69
668	2563	1	TL	801	2017-08-10-15-43-23	0	1	x	0	0	52.6	21.4	52.5	21.4	52.7	0.125	11046			70
669	2564	1	TL	801	2017-08-10-15-43-25	0	1	x	0	0	52.6	21.4	52.5	21.4	52.7	0.125	11046			71
670	2565	1	TL	801	2017-08-10-15-43-27	0	1	x	0	0	52.6	21.4	52.4	21.3	52.6	0.016	11046			72
671	2566	1	TL	801	2017-08-10-15-43-29	0	1	x	0	0	52.6	21.4	52.5	21.4	52.7	0.125	11046			73
672	2567	1	TL	801	2017-08-10-15-43-31	0	1	x	0	0	52.6	21.4	52.4	21.3	52.6	0.016	11046			74
673	2568	1	TL	801	2017-08-10-15-43-33	0	1	x	0	0	52.6	21.4	52.5	21.4	52.7	0.125	11046			75
674	2569	1	TL	801	2017-08-10-15-43-35	0	1	x	0	0	52.6	21.4	52.5	21.4	52.7	0.125	11046			76
675	2570	1	TL	801	2017-08-10-15-43-37	0	1	x	0	0	52.6	21.4	52.5	21.4	52.7	0.125	11046			77
676	2571	1	TL	801	2017-08-10-15-43-39	0	1	x	0	0	52.6	21.4	52.4	21.3	52.6	0.016	11046			78
677	2572	1	TL	801	2017-08-10-15-43-41	0	1	x	0	0	52.6	21.4	52.5	21.4	52.7	0.125	11046			79
678	2573	1	TL	801	2017-08-10-15-43-43	0	1	x	0	0	52.6	21.4	52.5	21.4	52.7	0.125	11046			80
679	2574	1	TL	801	2017-08-10-15-43-45	0	1	x	0	0	52.6	21.4	52.5	21.4	52.7	0.125	11046			81
680	2575	1	TL	801	2017-08-10-15-43-47	0	1	x	0	0	52.7	21.4	52.5	21.4	52.7	0.025	11046			82
681	2576	1	TL	801	2017-08-10-15-43-49	0	1	x	0	0	52.7	21.4	52.4	21.3	52.6	-0.084	11046			83
682	2577	1	TL	801	2017-08-10-15-43-51	0	1	x	0	0	52.7	21.4	52.5	21.4	52.7	0.025	11046			84
683	2578	1	TL	801	2017-08-10-15-43-53	0	1	x	0	0	52.7	21.4	52.5	21.4	52.7	0.025	11046			85
684	2579	1	TL	801	2017-08-10-15-43-55	0	1	x	0	0	52.7	21.4	52.5	21.4	52.7	0.025	11046			86
685	2580	1	TL	801	2017-08-10-15-43-57	0	1	x	0	0	52.7	21.4	52.5	21.4	52.7	0.025	11046			87
686	2581	1	TL	801	2017-08-10-15-43-59	0	1	x	0	0	52.7	21.4	52.5	21.4	52.7	0.025	11046			88
687	2582	1	TL	801	2017-08-10-15-44-01	0	1	x	0	0	52.7	21.4	52.5	21.3	52.7	0.025	11046			89
688	2583	1	TL	801	2017-08-10-15-44-03	0	1	x	0	0	52.7	21.4	52.5	21.4	52.7	0.025	11046			90
689	2584	1	TL	801	2017-08-10-15-44-05	0	1	x	0	0	52.7	21.4	52.5	21.3	52.7	0.025	11046	Last10	Here	91
690	2585	1	TL	801	2017-08-10-15-44-07	0	1	x	0	0	52.7	21.4	52.6	21.4	52.8	0.134	11046	Last10	Here	92
691	2586	1	TL	801	2017-08-10-15-44-09	0	1	x	0	0	52.7	21.4	52.6	21.4	52.8	0.134	11046	Last10	Here	93
692	2587	1	TL	801	2017-08-10-15-44-11	0	1	x	0	0	52.7	21.4	52.6	21.4	52.8	0.134	11046	Last10	Here	94
693	2588	1	TL	801	2017-08-10-15-44-13	0	1	x	0	0	52.7	21.4	52.6	21.4	52.8	0.134	11046	Last10	Here	95
694	2589	1	TL	801	2017-08-10-15-44-15	0	1	x	0	0	52.7	21.4	52.6	21.4	52.8	0.134	11046	Last10	Here	96
695	2590	1	TL	801	2017-08-10-15-44-17	0	1	x	0	0	52.7	21.4	52.6	21.4	52.8	0.134	11046	Last10	Here	97
696	2591	1	TL	801	2017-08-10-15-44-19	0	1	x	0	0	52.7	21.4	52.6	21.4	52.8	0.134	11046	Last10	Here	98
697	2592	1	TL	801	2017-08-10-15-44-21	0	1	x	0	0	52.7	21.4	52.6	21.4	52.8	0.134	11046	Last10	Here	99
698	2593	1	TL	801	2017-08-10-15-44-23	0	1	x	0	0	52.7	21.4	52.6	21.4	52.8	0.134	11046	Last10	Here	100
699	2594	1	TL	801	2017-08-10-15-44-55	0	1	x	5	0	52.8	21.4	52.6	21.4	52.8	0.034	11047	First10	Here	1
700	2595	1	TL	801	2017-08-10-15-44-57	0	1	x	5	0	52.8	21.4	52.7	21.4	52.9	0.143	11047	First10	Here	2
701	2596	1	TL	801	2017-08-10-15-44-59	0	1	x	5	0	52.8	21.4	52.6	21.4	52.8	0.034	11047	First10	Here	3
702	2597	1	TL	801	2017-08-10-15-45-01	0	1	x	5	0	52.8	21.4	52.6	21.4	52.8	0.034	11047	First10	Here	4
703	2598	1	TL	801	2017-08-10-15-45-03	0	1	x	5	0	52.8	21.4	52.6	21.3	52.8	0.034	11047	First10	Here	5
704	2599	1	TL	801	2017-08-10-15-45-05	0	1	x	5	0	52.8	21.4	52.7	21.4	52.9	0.143	11047	First10	Here	6
705	2600	1	TL	801	2017-08-10-15-45-07	0	1	x	5	0	52.8	21.4	52.7	21.4	52.9	0.143	11047	First10	Here	7
706	2601	1	TL	801	2017-08-10-15-45-09	0	1	x	5	0	52.8	21.4	52.7	21.4	52.9	0.143	11047	First10	Here	8
707	2602	1	TL	801	2017-08-10-15-45-11	0	1	x	5	0	52.8	21.4	52.6	21.4	52.8	0.034	11047	First10	Here	9
708	2603	1	TL	801	2017-08-10-15-45-13	0	1	x	5	0	52.8	21.4	52.6	21.3	52.8	0.034	11047	First10	Here	10
709	2604	1	TL	801	2017-08-10-15-45-15	0	1	x	5	0	52.8	21.4	52.7	21.4	52.9	0.143	11047			11
710	2605	1	TL	801	2017-08-10-15-45-17	0	1	x	5	0	52.9	21.4	52.7	21.4	52.9	0.043	11047			12
711	2606	1	TL	801	2017-08-10-15-45-19	0	1	x	5	0	52.8	21.4	52.6	21.3	52.8	0.034	11047			13
712	2607	1	TL	801	2017-08-10-15-45-21	0	1	x	5	0	52.9	21.4	52.7	21.4	52.9	0.043	11047			14
713	2608	1	TL	801	2017-08-10-15-45-23	0	1	x	5	0	52.8	21.4	52.6	21.3	52.8	0.034	11047			15
714	2609	1	TL	801	2017-08-10-15-45-25	0	1	x	5	0	52.8	21.4	52.7	21.4	52.9	0.143	11047			16
715	2610	1	TL	801	2017-08-10-15-45-27	0	1	x	5	0	52.9	21.4	52.6	21.3	52.8	-0.066	11047			17
716	2611	1	TL	801	2017-08-10-15-45-29	0	1	x	5	0	52.9	21.4	52.6	21.3	52.8	-0.066	11047			18
717	2612	1	TL	801	2017-08-10-15-45-31	0	1	x	5	0	52.9	21.4	52.6	21.3	52.8	-0.066	11047			19
718	2613	1	TL	801	2017-08-10-15-45-33	0	1	x	5	0	52.9	21.4	52.7	21.4	52.9	0.043	11047			20
719	2614	1	TL	801	2017-08-10-15-45-35	0	1	x	5	0	52.9	21.4	52.7	21.4	52.9	0.043	11047			21
720	2615	1	TL	801	2017-08-10-15-45-38	0	1	x	5	0	52.9	21.4	52.7	21.4	52.9	0.043	11047			22
721	2616	1	TL	801	2017-08-10-15-45-40	0	1	x	5	0	52.9	21.4	52.7	21.4	52.9	0.043	11047			23
722	2617	1	TL	801	2017-08-10-15-45-42	0	1	x	5	0	52.9	21.4	52.7	21.4	52.9	0.043	11047			24
723	2618	1	TL	801	2017-08-10-15-45-44	0	1	x	5	0	52.9	21.4	52.8	21.4	53.1	0.152	11047			25
724	2619	1	TL	801	2017-08-10-15-45-46	0	1	x	5	0	52.9	21.4	52.7	21.3	52.9	0.043	11047			26
725	2620	1	TL	801	2017-08-10-15-45-48	0	1	x	5	0	52.9	21.4	52.8	21.4	53.1	0.152	11047			27
726	2621	1	TL	801	2017-08-10-15-45-50	0	1	x	5	0	53	21.4	52.8	21.4	53.1	0.052	11047			28
727	2622	1	TL	801	2017-08-10-15-45-52	0	1	x	5	0	53	21.4	52.8	21.4	53.1	0.052	11047			29
728	2623	1	TL	801	2017-08-10-15-45-54	0	1	x	5	0	53	21.4	52.8	21.4	53.1	0.052	11047			30
729	2624	1	TL	801	2017-08-10-15-45-56	0	1	x	5	0	53	21.4	52.8	21.4	53.1	0.052	11047			31
730	2625	1	TL	801	2017-08-10-15-45-58	0	1	x	5	0	53	21.4	52.7	21.3	52.9	-0.057	11047			32
731	2626	1	TL	801	2017-08-10-15-46-00	0	1	x	5	0	53	21.4	52.8	21.4	53.1	0.052	11047			33
732	2627	1	TL	801	2017-08-10-15-46-02	0	1	x	5	0	53	21.4	52.8	21.4	53.1	0.052	11047			34
733	2628	1	TL	801	2017-08-10-15-46-04	0	1	x	5	0	53	21.4	52.8	21.4	53.1	0.052	11047			35
734	2629	1	TL	801	2017-08-10-15-46-06	0	1	x	5	0	53	21.4	52.7	21.3	52.9	-0.057	11047			36
735	2630	1	TL	801	2017-08-10-15-46-08	0	1	x	5	0	53	21.4	52.8	21.4	53.1	0.052	11047			37
736	2631	1	TL	801	2017-08-10-15-46-10	0	1	x	5	0	53	21.4	52.8	21.4	53.1	0.052	11047			38
737	2632	1	TL	801	2017-08-10-15-46-12	0	1	x	5	0	53	21.4	52.8	21.4	53.1	0.052	11047			39
738	2633	1	TL	801	2017-08-10-15-46-14	0	1	x	5	0	53	21.4	52.7	21.3	52.9	-0.057	11047			40
739	2634	1	TL	801	2017-08-10-15-46-16	0	1	x	5	0	53	21.4	52.8	21.4	53.1	0.052	11047			41
740	2635	1	TL	801	2017-08-10-15-46-18	0	1	x	5	0	53	21.4	52.7	21.3	52.9	-0.057	11047			42
741	2636	1	TL	801	2017-08-10-15-46-20	0	1	x	5	0	53	21.4	52.8	21.4	53.1	0.052	11047			43
742	2637	1	TL	801	2017-08-10-15-46-22	0	1	x	5	0	53	21.4	52.7	21.3	52.9	-0.057	11047			44
743	2638	1	TL	801	2017-08-10-15-46-24	0	1	x	5	0	53	21.4	52.8	21.4	53.1	0.052	11047			45
744	2639	1	TL	801	2017-08-10-15-46-26	0	1	x	5	0	53	21.4	52.8	21.4	53.1	0.052	11047			46
745	2640	1	TL	801	2017-08-10-15-46-28	0	1	x	5	0	53	21.4	52.7	21.3	52.9	-0.057	11047			47
746	2641	1	TL	801	2017-08-10-15-46-30	0	1	x	5	0	53	21.4	52.8	21.3	53.1	0.052	11047			48
747	2642	1	TL	801	2017-08-10-15-46-32	0	1	x	5	0	53	21.4	52.8	21.3	53.1	0.052	11047			49
748	2643	1	TL	801	2017-08-10-15-46-34	0	1	x	5	0	53	21.4	52.8	21.3	53.1	0.052	11047			50
749	2644	1	TL	801	2017-08-10-15-46-36	0	1	x	5	0	53	21.4	52.7	21.3	52.9	-0.057	11047			51
750	2645	1	TL	801	2017-08-10-15-46-38	0	1	x	5	0	53	21.4	52.9	21.4	53.2	0.161	11047			52
751	2646	1	TL	801	2017-08-10-15-46-40	0	1	x	5	0	53	21.4	52.9	21.4	53.2	0.161	11047			53
752	2647	1	TL	801	2017-08-10-15-46-42	0	1	x	5	0	53	21.4	52.9	21.4	53.2	0.161	11047			54
753	2648	1	TL	801	2017-08-10-15-46-44	0	1	x	5	0	53	21.4	52.7	21.3	52.9	-0.057	11047			55
754	2649	1	TL	801	2017-08-10-15-46-46	0	1	x	5	0	53	21.4	52.9	21.4	53.2	0.161	11047			56
755	2650	1	TL	801	2017-08-10-15-46-48	0	1	x	5	0	53	21.4	52.8	21.3	53.1	0.052	11047			57
756	2651	1	TL	801	2017-08-10-15-46-50	0	1	x	5	0	53	21.4	52.9	21.4	53.2	0.161	11047			58
757	2652	1	TL	801	2017-08-10-15-46-52	0	1	x	5	0	53.1	21.4	52.9	21.4	53.2	0.061	11047			59
758	2653	1	TL	801	2017-08-10-15-46-54	0	1	x	5	0	53.1	21.4	52.9	21.4	53.2	0.061	11047			60
759	2654	1	TL	801	2017-08-10-15-46-56	0	1	x	5	0	53.1	21.4	52.9	21.4	53.2	0.061	11047			61
760	2655	1	TL	801	2017-08-10-15-46-58	0	1	x	5	0	53.1	21.4	52.9	21.4	53.2	0.061	11047			62
761	2656	1	TL	801	2017-08-10-15-47-00	0	1	x	5	0	53.1	21.4	52.9	21.4	53.2	0.061	11047			63
762	2657	1	TL	801	2017-08-10-15-47-02	0	1	x	5	0	53	21.4	52.8	21.3	53.1	0.052	11047			64
763	2658	1	TL	801	2017-08-10-15-47-04	0	1	x	5	0	53	21.4	52.9	21.4	53.2	0.161	11047			65
764	2659	1	TL	801	2017-08-10-15-47-06	0	1	x	5	0	53.1	21.4	52.8	21.3	53.1	-0.048	11047			66
765	2660	1	TL	801	2017-08-10-15-47-08	0	1	x	5	0	53.1	21.4	52.8	21.3	53.1	-0.048	11047			67
766	2661	1	TL	801	2017-08-10-15-47-10	0	1	x	5	0	53.1	21.4	52.9	21.4	53.2	0.061	11047			68
767	2662	1	TL	801	2017-08-10-15-47-12	0	1	x	5	0	53.1	21.4	52.9	21.4	53.2	0.061	11047			69
768	2663	1	TL	801	2017-08-10-15-47-14	0	1	x	5	0	53.1	21.4	52.9	21.4	53.2	0.061	11047			70
769	2664	1	TL	801	2017-08-10-15-47-16	0	1	x	5	0	53.1	21.4	53	21.4	53.3	0.17	11047			71
770	2665	1	TL	801	2017-08-10-15-47-18	0	1	x	5	0	53.1	21.4	53	21.4	53.3	0.17	11047			72
771	2666	1	TL	801	2017-08-10-15-47-20	0	1	x	5	0	53.1	21.4	53	21.4	53.3	0.17	11047			73
772	2667	1	TL	801	2017-08-10-15-47-22	0	1	x	5	0	53.1	21.4	53	21.4	53.3	0.17	11047			74
773	2668	1	TL	801	2017-08-10-15-47-24	0	1	x	5	0	53.1	21.4	52.9	21.3	53.2	0.061	11047			75
774	2669	1	TL	801	2017-08-10-15-47-26	0	1	x	5	0	53.1	21.4	53	21.4	53.3	0.17	11047			76
775	2670	1	TL	801	2017-08-10-15-47-28	0	1	x	5	0	53.1	21.4	53	21.4	53.3	0.17	11047			77
776	2671	1	TL	801	2017-08-10-15-47-30	0	1	x	5	0	53.1	21.4	53	21.4	53.3	0.17	11047			78
777	2672	1	TL	801	2017-08-10-15-47-32	0	1	x	5	0	53.2	21.4	53	21.4	53.3	0.07	11047			79
778	2673	1	TL	801	2017-08-10-15-47-34	0	1	x	5	0	53.2	21.4	53	21.4	53.3	0.07	11047			80
779	2674	1	TL	801	2017-08-10-15-47-36	0	1	x	5	0	53.2	21.4	53	21.4	53.3	0.07	11047			81
780	2675	1	TL	801	2017-08-10-15-47-38	0	1	x	5	0	53.2	21.4	53	21.4	53.3	0.07	11047			82
781	2676	1	TL	801	2017-08-10-15-47-40	0	1	x	5	0	53.2	21.4	53	21.4	53.3	0.07	11047			83
782	2677	1	TL	801	2017-08-10-15-47-42	0	1	x	5	0	53.2	21.4	53	21.4	53.3	0.07	11047			84
783	2678	1	TL	801	2017-08-10-15-47-44	0	1	x	5	0	53.2	21.4	53	21.4	53.3	0.07	11047			85
784	2679	1	TL	801	2017-08-10-15-47-46	0	1	x	5	0	53.2	21.4	52.9	21.3	53.2	-0.039	11047			86
785	2680	1	TL	801	2017-08-10-15-47-48	0	1	x	5	0	53.2	21.4	53	21.4	53.3	0.07	11047			87
786	2681	1	TL	801	2017-08-10-15-47-50	0	1	x	5	0	53.2	21.4	53	21.4	53.3	0.07	11047			88
787	2682	1	TL	801	2017-08-10-15-47-52	0	1	x	5	0	53.2	21.4	53	21.4	53.3	0.07	11047			89
788	2683	1	TL	801	2017-08-10-15-47-54	0	1	x	5	0	53.2	21.4	53	21.4	53.3	0.07	11047			90
789	2684	1	TL	801	2017-08-10-15-47-56	0	1	x	5	0	53.2	21.4	53	21.4	53.3	0.07	11047	Last10	Here	91
790	2685	1	TL	801	2017-08-10-15-47-58	0	1	x	5	0	53.2	21.4	53	21.4	53.3	0.07	11047	Last10	Here	92
791	2686	1	TL	801	2017-08-10-15-48-00	0	1	x	5	0	53.2	21.4	53	21.4	53.3	0.07	11047	Last10	Here	93
792	2687	1	TL	801	2017-08-10-15-48-02	0	1	x	5	0	53.2	21.4	53	21.4	53.3	0.07	11047	Last10	Here	94
793	2688	1	TL	801	2017-08-10-15-48-04	0	1	x	5	0	53.2	21.4	53	21.4	53.3	0.07	11047	Last10	Here	95
794	2689	1	TL	801	2017-08-10-15-48-06	0	1	x	5	0	53.2	21.4	53	21.4	53.3	0.07	11047	Last10	Here	96
795	2690	1	TL	801	2017-08-10-15-48-08	0	1	x	5	0	53.2	21.4	53	21.4	53.3	0.07	11047	Last10	Here	97
796	2691	1	TL	801	2017-08-10-15-48-10	0	1	x	5	0	53.2	21.4	53	21.4	53.3	0.07	11047	Last10	Here	98
797	2692	1	TL	801	2017-08-10-15-48-12	0	1	x	5	0	53.2	21.4	53	21.4	53.3	0.07	11047	Last10	Here	99
798	2693	1	TL	801	2017-08-10-15-48-14	0	1	x	5	0	53.2	21.4	53	21.4	53.3	0.07	11047	Last10	Here	100
799	2694	1	TL	801	2017-08-10-15-48-46	0	1	x	10	0	53.3	21.4	53	21.3	53.3	-0.03	11048	First10	Here	1
800	2695	1	TL	801	2017-08-10-15-48-48	0	1	x	10	0	53.3	21.4	53.1	21.4	53.4	0.079	11048	First10	Here	2
801	2696	1	TL	801	2017-08-10-15-48-50	0	1	x	10	0	53.3	21.4	53	21.3	53.3	-0.03	11048	First10	Here	3
802	2697	1	TL	801	2017-08-10-15-48-52	0	1	x	10	0	53.3	21.4	53.2	21.4	53.5	0.188	11048	First10	Here	4
803	2698	1	TL	801	2017-08-10-15-48-54	0	1	x	10	0	53.3	21.4	53.2	21.4	53.5	0.188	11048	First10	Here	5
804	2699	1	TL	801	2017-08-10-15-48-56	0	1	x	10	0	53.3	21.4	53.2	21.4	53.5	0.188	11048	First10	Here	6
805	2700	1	TL	801	2017-08-10-15-48-58	0	1	x	10	0	53.3	21.4	53.1	21.4	53.4	0.079	11048	First10	Here	7
806	2701	1	TL	801	2017-08-10-15-49-00	0	1	x	10	0	53.3	21.4	53.2	21.4	53.5	0.188	11048	First10	Here	8
807	2702	1	TL	801	2017-08-10-15-49-02	0	1	x	10	0	53.3	21.4	53.2	21.4	53.5	0.188	11048	First10	Here	9
808	2703	1	TL	801	2017-08-10-15-49-04	0	1	x	10	0	53.4	21.4	53.2	21.4	53.5	0.088	11048	First10	Here	10
809	2704	1	TL	801	2017-08-10-15-49-06	0	1	x	10	0	53.4	21.4	53.2	21.4	53.5	0.088	11048			11
810	2705	1	TL	801	2017-08-10-15-49-08	0	1	x	10	0	53.4	21.4	53.2	21.4	53.5	0.088	11048			12
811	2706	1	TL	801	2017-08-10-15-49-10	0	1	x	10	0	53.4	21.4	53.2	21.4	53.5	0.088	11048			13
812	2707	1	TL	801	2017-08-10-15-49-12	0	1	x	10	0	53.4	21.4	53.2	21.4	53.5	0.088	11048			14
813	2708	1	TL	801	2017-08-10-15-49-14	0	1	x	10	0	53.4	21.4	53.2	21.4	53.5	0.088	11048			15
814	2709	1	TL	801	2017-08-10-15-49-16	0	1	x	10	0	53.4	21.4	53.2	21.4	53.5	0.088	11048			16
815	2710	1	TL	801	2017-08-10-15-49-18	0	1	x	10	0	53.4	21.4	53.2	21.4	53.5	0.088	11048			17
816	2711	1	TL	801	2017-08-10-15-49-20	0	1	x	10	0	53.4	21.4	53.2	21.4	53.5	0.088	11048			18
817	2712	1	TL	801	2017-08-10-15-49-22	0	1	x	10	0	53.4	21.4	53.2	21.4	53.5	0.088	11048			19
818	2713	1	TL	801	2017-08-10-15-49-24	0	1	x	10	0	53.4	21.4	53.2	21.4	53.5	0.088	11048			20
819	2714	1	TL	801	2017-08-10-15-49-26	0	1	x	10	0	53.4	21.4	53.2	21.4	53.5	0.088	11048			21
820	2715	1	TL	801	2017-08-10-15-49-28	0	1	x	10	0	53.4	21.4	53.2	21.4	53.5	0.088	11048			22
821	2716	1	TL	801	2017-08-10-15-49-30	0	1	x	10	0	53.4	21.4	53.2	21.4	53.5	0.088	11048			23
822	2717	1	TL	801	2017-08-10-15-49-32	0	1	x	10	0	53.4	21.4	53.2	21.4	53.5	0.088	11048			24
823	2718	1	TL	801	2017-08-10-15-49-34	0	1	x	10	0	53.4	21.4	53.2	21.4	53.5	0.088	11048			25
824	2719	1	TL	801	2017-08-10-15-49-36	0	1	x	10	0	53.4	21.4	53.2	21.4	53.5	0.088	11048			26
825	2720	1	TL	801	2017-08-10-15-49-38	0	1	x	10	0	53.4	21.4	53.1	21.3	53.4	-0.021	11048			27
826	2721	1	TL	801	2017-08-10-15-49-40	0	1	x	10	0	53.4	21.4	53.1	21.3	53.4	-0.021	11048			28
827	2722	1	TL	801	2017-08-10-15-49-42	0	1	x	10	0	53.4	21.4	53.2	21.4	53.5	0.088	11048			29
828	2723	1	TL	801	2017-08-10-15-49-44	0	1	x	10	0	53.4	21.4	53.2	21.4	53.5	0.088	11048			30
829	2724	1	TL	801	2017-08-10-15-49-46	0	1	x	10	0	53.4	21.4	53.2	21.4	53.5	0.088	11048			31
830	2725	1	TL	801	2017-08-10-15-49-48	0	1	x	10	0	53.4	21.4	53.2	21.4	53.5	0.088	11048			32
831	2726	1	TL	801	2017-08-10-15-49-50	0	1	x	10	0	53.4	21.4	53.1	21.3	53.4	-0.021	11048			33
832	2727	1	TL	801	2017-08-10-15-49-52	0	1	x	10	0	53.4	21.4	53.2	21.4	53.5	0.088	11048			34
833	2728	1	TL	801	2017-08-10-15-49-54	0	1	x	10	0	53.4	21.4	53.2	21.4	53.5	0.088	11048			35
834	2729	1	TL	801	2017-08-10-15-49-56	0	1	x	10	0	53.4	21.4	53.2	21.4	53.5	0.088	11048			36
835	2730	1	TL	801	2017-08-10-15-49-58	0	1	x	10	0	53.4	21.4	53.2	21.4	53.5	0.088	11048			37
836	2731	1	TL	801	2017-08-10-15-50-00	0	1	x	10	0	53.4	21.4	53.2	21.4	53.5	0.088	11048			38
837	2732	1	TL	801	2017-08-10-15-50-02	0	1	x	10	0	53.4	21.4	53.3	21.4	53.6	0.197	11048			39
838	2733	1	TL	801	2017-08-10-15-50-04	0	1	x	10	0	53.4	21.4	53.2	21.4	53.5	0.088	11048			40
839	2734	1	TL	801	2017-08-10-15-50-06	0	1	x	10	0	53.4	21.4	53.3	21.4	53.6	0.197	11048			41
840	2735	1	TL	801	2017-08-10-15-50-08	0	1	x	10	0	53.4	21.4	53.2	21.4	53.5	0.088	11048			42
841	2736	1	TL	801	2017-08-10-15-50-10	0	1	x	10	0	53.4	21.4	53.3	21.4	53.6	0.197	11048			43
842	2737	1	TL	801	2017-08-10-15-50-12	0	1	x	10	0	53.4	21.4	53.3	21.4	53.6	0.197	11048			44
843	2738	1	TL	801	2017-08-10-15-50-14	0	1	x	10	0	53.4	21.4	53.3	21.4	53.6	0.197	11048			45
844	2739	1	TL	801	2017-08-10-15-50-16	0	1	x	10	0	53.4	21.4	53.3	21.4	53.6	0.197	11048			46
845	2740	1	TL	801	2017-08-10-15-50-18	0	1	x	10	0	53.5	21.4	53.2	21.3	53.5	-0.012	11048			47
846	2741	1	TL	801	2017-08-10-15-50-20	0	1	x	10	0	53.5	21.4	53.3	21.4	53.6	0.097	11048			48
847	2742	1	TL	801	2017-08-10-15-50-22	0	1	x	10	0	53.5	21.4	53.3	21.4	53.6	0.097	11048			49
848	2743	1	TL	801	2017-08-10-15-50-24	0	1	x	10	0	53.5	21.4	53.3	21.4	53.6	0.097	11048			50
849	2744	1	TL	801	2017-08-10-15-50-26	0	1	x	10	0	53.5	21.4	53.3	21.4	53.6	0.097	11048			51
850	2745	1	TL	801	2017-08-10-15-50-28	0	1	x	10	0	53.5	21.4	53.3	21.4	53.6	0.097	11048			52
851	2746	1	TL	801	2017-08-10-15-50-30	0	1	x	10	0	53.5	21.4	53.3	21.4	53.6	0.097	11048			53
852	2747	1	TL	801	2017-08-10-15-50-32	0	1	x	10	0	53.5	21.4	53.3	21.4	53.6	0.097	11048			54
853	2748	1	TL	801	2017-08-10-15-50-34	0	1	x	10	0	53.5	21.4	53.2	21.3	53.5	-0.012	11048			55
854	2749	1	TL	801	2017-08-10-15-50-36	0	1	x	10	0	53.5	21.4	53.2	21.3	53.5	-0.012	11048			56
855	2750	1	TL	801	2017-08-10-15-50-38	0	1	x	10	0	53.5	21.4	53.3	21.4	53.6	0.097	11048			57
856	2751	1	TL	801	2017-08-10-15-50-40	0	1	x	10	0	53.5	21.4	53.3	21.4	53.6	0.097	11048			58
857	2752	1	TL	801	2017-08-10-15-50-42	0	1	x	10	0	53.5	21.4	53.3	21.4	53.6	0.097	11048			59
858	2753	1	TL	801	2017-08-10-15-50-44	0	1	x	10	0	53.5	21.4	53.4	21.4	53.7	0.206	11048			60
859	2754	1	TL	801	2017-08-10-15-50-46	0	1	x	10	0	53.5	21.4	53.3	21.4	53.6	0.097	11048			61
860	2755	1	TL	801	2017-08-10-15-50-49	0	1	x	10	0	53.5	21.4	53.3	21.4	53.6	0.097	11048			62
861	2756	1	TL	801	2017-08-10-15-50-51	0	1	x	10	0	53.5	21.4	53.3	21.4	53.6	0.097	11048			63
862	2757	1	TL	801	2017-08-10-15-50-53	0	1	x	10	0	53.5	21.4	53.3	21.4	53.6	0.097	11048			64
863	2758	1	TL	801	2017-08-10-15-50-55	0	1	x	10	0	53.5	21.4	53.3	21.4	53.6	0.097	11048			65
864	2759	1	TL	801	2017-08-10-15-50-57	0	1	x	10	0	53.5	21.4	53.4	21.4	53.7	0.206	11048			66
865	2760	1	TL	801	2017-08-10-15-50-59	0	1	x	10	0	53.5	21.4	53.4	21.4	53.7	0.206	11048			67
866	2761	1	TL	801	2017-08-10-15-51-01	0	1	x	10	0	53.5	21.4	53.3	21.4	53.6	0.097	11048			68
867	2762	1	TL	801	2017-08-10-15-51-03	0	1	x	10	0	53.5	21.4	53.3	21.4	53.6	0.097	11048			69
868	2763	1	TL	801	2017-08-10-15-51-05	0	1	x	10	0	53.5	21.4	53.4	21.4	53.7	0.206	11048			70
869	2764	1	TL	801	2017-08-10-15-51-07	0	1	x	10	0	53.5	21.4	53.4	21.4	53.7	0.206	11048			71
870	2765	1	TL	801	2017-08-10-15-51-09	0	1	x	10	0	53.5	21.4	53.4	21.4	53.7	0.206	11048			72
871	2766	1	TL	801	2017-08-10-15-51-11	0	1	x	10	0	53.6	21.4	53.4	21.4	53.7	0.106	11048			73
872	2767	1	TL	801	2017-08-10-15-51-13	0	1	x	10	0	53.5	21.4	53.4	21.4	53.7	0.206	11048			74
873	2768	1	TL	801	2017-08-10-15-51-17	0	1	x	10	0	53.6	21.4	53.4	21.4	53.7	0.106	11048			75
874	2769	1	TL	801	2017-08-10-15-51-19	0	1	x	10	0	53.5	21.4	53.4	21.4	53.7	0.206	11048			76
875	2770	1	TL	801	2017-08-10-15-51-21	0	1	x	10	0	53.5	21.4	53.4	21.4	53.7	0.206	11048			77
876	2771	1	TL	801	2017-08-10-15-51-23	0	1	x	10	0	53.6	21.4	53.4	21.4	53.7	0.106	11048			78
877	2772	1	TL	801	2017-08-10-15-51-25	0	1	x	10	0	53.6	21.4	53.4	21.4	53.7	0.106	11048			79
878	2773	1	TL	801	2017-08-10-15-51-27	0	1	x	10	0	53.6	21.4	53.4	21.4	53.7	0.106	11048			80
879	2774	1	TL	801	2017-08-10-15-51-29	0	1	x	10	0	53.6	21.4	53.4	21.4	53.7	0.106	11048			81
880	2775	1	TL	801	2017-08-10-15-51-31	0	1	x	10	0	53.6	21.4	53.4	21.4	53.7	0.106	11048			82
881	2776	1	TL	801	2017-08-10-15-51-33	0	1	x	10	0	53.6	21.4	53.4	21.4	53.7	0.106	11048			83
882	2777	1	TL	801	2017-08-10-15-51-35	0	1	x	10	0	53.6	21.4	53.4	21.4	53.7	0.106	11048			84
883	2778	1	TL	801	2017-08-10-15-51-37	0	1	x	10	0	53.6	21.4	53.4	21.4	53.7	0.106	11048			85
884	2779	1	TL	801	2017-08-10-15-51-39	0	1	x	10	0	53.6	21.4	53.4	21.4	53.7	0.106	11048			86
885	2780	1	TL	801	2017-08-10-15-51-41	0	1	x	10	0	53.6	21.4	53.4	21.4	53.7	0.106	11048			87
886	2781	1	TL	801	2017-08-10-15-51-43	0	1	x	10	0	53.6	21.4	53.4	21.4	53.7	0.106	11048			88
887	2782	1	TL	801	2017-08-10-15-51-45	0	1	x	10	0	53.6	21.4	53.4	21.4	53.7	0.106	11048			89
888	2783	1	TL	801	2017-08-10-15-51-47	0	1	x	10	0	53.6	21.4	53.4	21.4	53.7	0.106	11048			90
889	2784	1	TL	801	2017-08-10-15-51-49	0	1	x	10	0	53.6	21.4	53.4	21.4	53.7	0.106	11048	Last10	Here	91
890	2785	1	TL	801	2017-08-10-15-51-51	0	1	x	10	0	53.6	21.4	53.4	21.4	53.7	0.106	11048	Last10	Here	92
891	2786	1	TL	801	2017-08-10-15-51-53	0	1	x	10	0	53.6	21.4	53.4	21.4	53.7	0.106	11048	Last10	Here	93
892	2787	1	TL	801	2017-08-10-15-51-55	0	1	x	10	0	53.6	21.4	53.4	21.4	53.7	0.106	11048	Last10	Here	94
893	2788	1	TL	801	2017-08-10-15-51-57	0	1	x	10	0	53.6	21.4	53.4	21.4	53.7	0.106	11048	Last10	Here	95
894	2789	1	TL	801	2017-08-10-15-51-59	0	1	x	10	0	53.6	21.4	53.4	21.4	53.7	0.106	11048	Last10	Here	96
895	2790	1	TL	801	2017-08-10-15-52-01	0	1	x	10	0	53.6	21.4	53.4	21.4	53.7	0.106	11048	Last10	Here	97
896	2791	1	TL	801	2017-08-10-15-52-03	0	1	x	10	0	53.6	21.4	53.4	21.4	53.7	0.106	11048	Last10	Here	98
897	2792	1	TL	801	2017-08-10-15-52-05	0	1	x	10	0	53.6	21.4	53.4	21.4	53.7	0.106	11048	Last10	Here	99
898	2793	1	TL	801	2017-08-10-15-52-37	0	1	x	15	0	53.7	21.4	53.5	21.4	53.8	0.115	11049	First10	Here	1
899	2794	1	TL	801	2017-08-10-15-52-39	0	1	x	15	0	53.7	21.4	53.4	21.3	53.7	0.006	11049	First10	Here	2
900	2795	1	TL	801	2017-08-10-15-52-41	0	1	x	15	0	53.7	21.4	53.4	21.3	53.7	0.006	11049	First10	Here	3
901	2796	1	TL	801	2017-08-10-15-52-43	0	1	x	15	0	53.7	21.4	53.5	21.4	53.8	0.115	11049	First10	Here	4
902	2797	1	TL	801	2017-08-10-15-52-45	0	1	x	15	0	53.7	21.4	53.5	21.4	53.8	0.115	11049	First10	Here	5
903	2798	1	TL	801	2017-08-10-15-52-47	0	1	x	15	0	53.7	21.4	53.5	21.4	53.8	0.115	11049	First10	Here	6
904	2799	1	TL	801	2017-08-10-15-52-49	0	1	x	15	0	53.7	21.4	53.5	21.4	53.8	0.115	11049	First10	Here	7
905	2800	1	TL	801	2017-08-10-15-52-51	0	1	x	15	0	53.7	21.4	53.5	21.4	53.8	0.115	11049	First10	Here	8
906	2801	1	TL	801	2017-08-10-15-52-53	0	1	x	15	0	53.7	21.4	53.5	21.4	53.8	0.115	11049	First10	Here	9
907	2802	1	TL	801	2017-08-10-15-52-55	0	1	x	15	0	53.7	21.4	53.5	21.4	53.8	0.115	11049	First10	Here	10
908	2803	1	TL	801	2017-08-10-15-52-57	0	1	x	15	0	53.7	21.4	53.4	21.3	53.7	0.006	11049			11
909	2804	1	TL	801	2017-08-10-15-52-59	0	1	x	15	0	53.7	21.4	53.5	21.4	53.8	0.115	11049			12
910	2805	1	TL	801	2017-08-10-15-53-01	0	1	x	15	0	53.7	21.4	53.6	21.4	53.9	0.224	11049			13
911	2806	1	TL	801	2017-08-10-15-53-03	0	1	x	15	0	53.8	21.4	53.6	21.4	53.9	0.124	11049			14
912	2807	1	TL	801	2017-08-10-15-53-05	0	1	x	15	0	53.8	21.4	53.6	21.4	53.9	0.124	11049			15
913	2808	1	TL	801	2017-08-10-15-53-07	0	1	x	15	0	53.8	21.4	53.6	21.4	53.9	0.124	11049			16
914	2809	1	TL	801	2017-08-10-15-53-09	0	1	x	15	0	53.8	21.4	53.6	21.4	53.9	0.124	11049			17
915	2810	1	TL	801	2017-08-10-15-53-11	0	1	x	15	0	53.8	21.4	53.5	21.3	53.8	0.015	11049			18
916	2811	1	TL	801	2017-08-10-15-53-13	0	1	x	15	0	53.8	21.4	53.6	21.4	53.9	0.124	11049			19
917	2812	1	TL	801	2017-08-10-15-53-15	0	1	x	15	0	53.8	21.4	53.6	21.4	53.9	0.124	11049			20
918	2813	1	TL	801	2017-08-10-15-53-17	0	1	x	15	0	53.8	21.4	53.6	21.4	53.9	0.124	11049			21
919	2814	1	TL	801	2017-08-10-15-53-19	0	1	x	15	0	53.8	21.4	53.6	21.4	53.9	0.124	11049			22
920	2815	1	TL	801	2017-08-10-15-53-21	0	1	x	15	0	53.8	21.4	53.6	21.4	53.9	0.124	11049			23
921	2816	1	TL	801	2017-08-10-15-53-23	0	1	x	15	0	53.8	21.4	53.7	21.4	54	0.233	11049			24
922	2817	1	TL	801	2017-08-10-15-53-25	0	1	x	15	0	53.8	21.4	53.7	21.4	54	0.233	11049			25
923	2818	1	TL	801	2017-08-10-15-53-27	0	1	x	15	0	53.8	21.4	53.7	21.4	54	0.233	11049			26
924	2819	1	TL	801	2017-08-10-15-53-29	0	1	x	15	0	53.8	21.4	53.7	21.4	54	0.233	11049			27
925	2820	1	TL	801	2017-08-10-15-53-31	0	1	x	15	0	53.8	21.4	53.7	21.4	54	0.233	11049			28
926	2821	1	TL	801	2017-08-10-15-53-33	0	1	x	15	0	53.8	21.4	53.7	21.4	54	0.233	11049			29
927	2822	1	TL	801	2017-08-10-15-53-35	0	1	x	15	0	53.8	21.4	53.7	21.4	54	0.233	11049			30
928	2823	1	TL	801	2017-08-10-15-53-37	0	1	x	15	0	53.8	21.4	53.6	21.3	53.9	0.124	11049			31
929	2824	1	TL	801	2017-08-10-15-53-39	0	1	x	15	0	53.8	21.4	53.7	21.4	54	0.233	11049			32
930	2825	1	TL	801	2017-08-10-15-53-41	0	1	x	15	0	53.8	21.4	53.6	21.4	53.9	0.124	11049			33
931	2826	1	TL	801	2017-08-10-15-53-43	0	1	x	15	0	53.8	21.4	53.7	21.4	54	0.233	11049			34
932	2827	1	TL	801	2017-08-10-15-53-45	0	1	x	15	0	53.8	21.4	53.7	21.4	54	0.233	11049			35
933	2828	1	TL	801	2017-08-10-15-53-47	0	1	x	15	0	53.9	21.4	53.6	21.4	53.9	0.024	11049			36
934	2829	1	TL	801	2017-08-10-15-53-49	0	1	x	15	0	53.8	21.4	53.6	21.4	53.9	0.124	11049			37
935	2830	1	TL	801	2017-08-10-15-53-51	0	1	x	15	0	53.8	21.4	53.6	21.4	53.9	0.124	11049			38
936	2831	1	TL	801	2017-08-10-15-53-53	0	1	x	15	0	53.8	21.4	53.7	21.4	54	0.233	11049			39
937	2832	1	TL	801	2017-08-10-15-53-55	0	1	x	15	0	53.9	21.4	53.6	21.3	53.9	0.024	11049			40
938	2833	1	TL	801	2017-08-10-15-53-57	0	1	x	15	0	53.8	21.4	53.6	21.3	53.9	0.124	11049			41
939	2834	1	TL	801	2017-08-10-15-53-59	0	1	x	15	0	53.8	21.4	53.7	21.4	54	0.233	11049			42
940	2835	1	TL	801	2017-08-10-15-54-01	0	1	x	15	0	53.9	21.4	53.6	21.3	53.9	0.024	11049			43
941	2836	1	TL	801	2017-08-10-15-54-03	0	1	x	15	0	53.9	21.4	53.7	21.4	54	0.133	11049			44
942	2837	1	TL	801	2017-08-10-15-54-05	0	1	x	15	0	53.9	21.4	53.6	21.4	53.9	0.024	11049			45
943	2838	1	TL	801	2017-08-10-15-54-07	0	1	x	15	0	53.9	21.4	53.7	21.4	54	0.133	11049			46
944	2839	1	TL	801	2017-08-10-15-54-09	0	1	x	15	0	53.9	21.4	53.7	21.4	54	0.133	11049			47
945	2840	1	TL	801	2017-08-10-15-54-11	0	1	x	15	0	53.9	21.4	53.6	21.3	53.9	0.024	11049			48
946	2841	1	TL	801	2017-08-10-15-54-13	0	1	x	15	0	53.9	21.4	53.5	21.3	53.8	-0.085	11049			49
947	2842	1	TL	801	2017-08-10-15-54-15	0	1	x	15	0	53.9	21.4	53.7	21.4	54	0.133	11049			50
948	2843	1	TL	801	2017-08-10-15-54-17	0	1	x	15	0	53.9	21.4	53.6	21.3	53.9	0.024	11049			51
949	2844	1	TL	801	2017-08-10-15-54-19	0	1	x	15	0	53.9	21.4	53.7	21.4	54	0.133	11049			52
950	2845	1	TL	801	2017-08-10-15-54-21	0	1	x	15	0	53.9	21.4	53.6	21.3	53.9	0.024	11049			53
951	2846	1	TL	801	2017-08-10-15-54-23	0	1	x	15	0	53.9	21.4	53.6	21.3	53.9	0.024	11049			54
952	2847	1	TL	801	2017-08-10-15-54-25	0	1	x	15	0	53.9	21.4	53.7	21.4	54	0.133	11049			55
953	2848	1	TL	801	2017-08-10-15-54-27	0	1	x	15	0	53.9	21.4	53.7	21.4	54	0.133	11049			56
954	2849	1	TL	801	2017-08-10-15-54-29	0	1	x	15	0	53.9	21.4	53.7	21.4	54	0.133	11049			57
955	2850	1	TL	801	2017-08-10-15-54-31	0	1	x	15	0	53.9	21.4	53.6	21.3	53.9	0.024	11049			58
956	2851	1	TL	801	2017-08-10-15-54-33	0	1	x	15	0	53.9	21.4	53.6	21.3	53.9	0.024	11049			59
957	2852	1	TL	801	2017-08-10-15-54-35	0	1	x	15	0	53.9	21.4	53.7	21.4	54	0.133	11049			60
958	2853	1	TL	801	2017-08-10-15-54-37	0	1	x	15	0	53.9	21.4	53.6	21.3	53.9	0.024	11049			61
959	2854	1	TL	801	2017-08-10-15-54-39	0	1	x	15	0	53.9	21.4	53.7	21.4	54	0.133	11049			62
960	2855	1	TL	801	2017-08-10-15-54-41	0	1	x	15	0	53.9	21.4	53.7	21.4	54	0.133	11049			63
961	2856	1	TL	801	2017-08-10-15-54-43	0	1	x	15	0	53.9	21.4	53.6	21.3	53.9	0.024	11049			64
962	2857	1	TL	801	2017-08-10-15-54-45	0	1	x	15	0	53.9	21.4	53.7	21.4	54	0.133	11049			65
963	2858	1	TL	801	2017-08-10-15-54-47	0	1	x	15	0	53.9	21.4	53.6	21.3	53.9	0.024	11049			66
964	2859	1	TL	801	2017-08-10-15-54-49	0	1	x	15	0	53.9	21.4	53.7	21.4	54	0.133	11049			67
965	2860	1	TL	801	2017-08-10-15-54-51	0	1	x	15	0	53.9	21.4	53.7	21.4	54	0.133	11049			68
966	2861	1	TL	801	2017-08-10-15-54-53	0	1	x	15	0	53.9	21.4	53.8	21.4	54.1	0.242	11049			69
967	2862	1	TL	801	2017-08-10-15-54-55	0	1	x	15	0	53.9	21.4	53.8	21.4	54.1	0.242	11049			70
968	2863	1	TL	801	2017-08-10-15-54-57	0	1	x	15	0	53.9	21.4	53.8	21.4	54.1	0.242	11049			71
969	2864	1	TL	801	2017-08-10-15-54-59	0	1	x	15	0	53.9	21.4	53.8	21.4	54.1	0.242	11049			72
970	2865	1	TL	801	2017-08-10-15-55-01	0	1	x	15	0	53.9	21.4	53.8	21.4	54.1	0.242	11049			73
971	2866	1	TL	801	2017-08-10-15-55-03	0	1	x	15	0	53.9	21.4	53.8	21.4	54.1	0.242	11049			74
972	2867	1	TL	801	2017-08-10-15-55-05	0	1	x	15	0	53.9	21.4	53.7	21.3	54	0.133	11049			75
973	2868	1	TL	801	2017-08-10-15-55-07	0	1	x	15	0	54	21.4	53.7	21.3	54	0.033	11049			76
974	2869	1	TL	801	2017-08-10-15-55-09	0	1	x	15	0	54	21.4	53.8	21.4	54.1	0.142	11049			77
975	2870	1	TL	801	2017-08-10-15-55-11	0	1	x	15	0	54	21.4	53.8	21.4	54.1	0.142	11049			78
976	2871	1	TL	801	2017-08-10-15-55-13	0	1	x	15	0	54	21.4	53.8	21.4	54.1	0.142	11049			79
977	2872	1	TL	801	2017-08-10-15-55-15	0	1	x	15	0	54	21.4	53.8	21.4	54.1	0.142	11049			80
978	2873	1	TL	801	2017-08-10-15-55-17	0	1	x	15	0	54	21.4	53.8	21.4	54.1	0.142	11049			81
979	2874	1	TL	801	2017-08-10-15-55-19	0	1	x	15	0	54	21.4	53.8	21.4	54.1	0.142	11049			82
980	2875	1	TL	801	2017-08-10-15-55-21	0	1	x	15	0	54	21.4	53.8	21.4	54.1	0.142	11049			83
981	2876	1	TL	801	2017-08-10-15-55-23	0	1	x	15	0	54	21.4	53.8	21.4	54.1	0.142	11049			84
982	2877	1	TL	801	2017-08-10-15-55-25	0	1	x	15	0	54	21.4	53.8	21.4	54.1	0.142	11049			85
983	2878	1	TL	801	2017-08-10-15-55-27	0	1	x	15	0	54	21.4	53.8	21.4	54.1	0.142	11049			86
984	2879	1	TL	801	2017-08-10-15-55-29	0	1	x	15	0	54	21.4	53.8	21.4	54.1	0.142	11049			87
985	2880	1	TL	801	2017-08-10-15-55-31	0	1	x	15	0	54	21.4	53.8	21.4	54.1	0.142	11049			88
986	2881	1	TL	801	2017-08-10-15-55-33	0	1	x	15	0	54	21.4	53.8	21.4	54.1	0.142	11049			89
987	2882	1	TL	801	2017-08-10-15-55-35	0	1	x	15	0	54	21.4	53.8	21.4	54.1	0.142	11049			90
988	2883	1	TL	801	2017-08-10-15-55-37	0	1	x	15	0	54	21.4	53.8	21.4	54.1	0.142	11049	Last10	Here	91
989	2884	1	TL	801	2017-08-10-15-55-39	0	1	x	15	0	54.1	21.4	53.8	21.4	54.1	0.042	11049	Last10	Here	92
990	2885	1	TL	801	2017-08-10-15-55-41	0	1	x	15	0	54.1	21.4	53.7	21.3	54	-0.067	11049	Last10	Here	93
991	2886	1	TL	801	2017-08-10-15-55-43	0	1	x	15	0	54	21.4	53.8	21.4	54.1	0.142	11049	Last10	Here	94
992	2887	1	TL	801	2017-08-10-15-55-45	0	1	x	15	0	54	21.4	53.8	21.4	54.1	0.142	11049	Last10	Here	95
993	2888	1	TL	801	2017-08-10-15-55-47	0	1	x	15	0	54	21.4	53.8	21.4	54.1	0.142	11049	Last10	Here	96
994	2889	1	TL	801	2017-08-10-15-55-49	0	1	x	15	0	54	21.4	53.8	21.4	54.1	0.142	11049	Last10	Here	97
995	2890	1	TL	801	2017-08-10-15-55-51	0	1	x	15	0	54	21.4	53.8	21.4	54.1	0.142	11049	Last10	Here	98
996	2891	1	TL	801	2017-08-10-15-55-53	0	1	x	15	0	54	21.4	53.8	21.4	54.1	0.142	11049	Last10	Here	99
997	2892	1	TL	801	2017-08-10-15-55-56	0	1	x	15	0	54	21.4	53.8	21.4	54.1	0.142	11049	Last10	Here	100
998	2893	1	TL	801	2017-08-10-15-56-28	0	1	x	20	0	54.1	21.4	53.7	21.3	54	-0.067	11050	First10	Here	1
999	2894	1	TL	801	2017-08-10-15-56-30	0	1	x	20	0	54.1	21.4	53.8	21.4	54.1	0.042	11050	First10	Here	2
1000	2895	1	TL	801	2017-08-10-15-56-32	0	1	x	20	0	54.1	21.4	53.8	21.4	54.1	0.042	11050	First10	Here	3
1001	2896	1	TL	801	2017-08-10-15-56-34	0	1	x	20	0	54.1	21.4	53.8	21.4	54.1	0.042	11050	First10	Here	4
1002	2897	1	TL	801	2017-08-10-15-56-36	0	1	x	20	0	54.1	21.4	53.8	21.4	54.1	0.042	11050	First10	Here	5
1003	2898	1	TL	801	2017-08-10-15-56-38	0	1	x	20	0	54.1	21.4	53.8	21.4	54.1	0.042	11050	First10	Here	6
1004	2899	1	TL	801	2017-08-10-15-56-40	0	1	x	20	0	54.1	21.4	53.8	21.4	54.1	0.042	11050	First10	Here	7
1005	2900	1	TL	801	2017-08-10-15-56-42	0	1	x	20	0	54.1	21.4	53.8	21.4	54.1	0.042	11050	First10	Here	8
1006	2901	1	TL	801	2017-08-10-15-56-44	0	1	x	20	0	54.1	21.4	53.9	21.4	54.3	0.15	11050	First10	Here	9
1007	2902	1	TL	801	2017-08-10-15-56-46	0	1	x	20	0	54.1	21.4	53.8	21.4	54.1	0.042	11050	First10	Here	10
1008	2903	1	TL	801	2017-08-10-15-56-48	0	1	x	20	0	54.1	21.4	53.8	21.4	54.1	0.042	11050			11
1009	2904	1	TL	801	2017-08-10-15-56-50	0	1	x	20	0	54.1	21.4	53.8	21.4	54.1	0.042	11050			12
1010	2905	1	TL	801	2017-08-10-15-56-52	0	1	x	20	0	54.1	21.4	53.8	21.4	54.1	0.042	11050			13
1011	2906	1	TL	801	2017-08-10-15-56-54	0	1	x	20	0	54.1	21.4	53.9	21.4	54.3	0.15	11050			14
1012	2907	1	TL	801	2017-08-10-15-56-56	0	1	x	20	0	54.1	21.4	53.8	21.4	54.1	0.042	11050			15
1013	2908	1	TL	801	2017-08-10-15-56-58	0	1	x	20	0	54.1	21.4	53.9	21.4	54.3	0.15	11050			16
1014	2909	1	TL	801	2017-08-10-15-57-00	0	1	x	20	0	54.1	21.4	53.9	21.4	54.3	0.15	11050			17
1015	2910	1	TL	801	2017-08-10-15-57-02	0	1	x	20	0	54.1	21.4	53.8	21.4	54.1	0.042	11050			18
1016	2911	1	TL	801	2017-08-10-15-57-04	0	1	x	20	0	54.1	21.4	53.9	21.4	54.3	0.15	11050			19
1017	2912	1	TL	801	2017-08-10-15-57-06	0	1	x	20	0	54.1	21.4	53.9	21.4	54.3	0.15	11050			20
1018	2913	1	TL	801	2017-08-10-15-57-08	0	1	x	20	0	54.1	21.4	53.8	21.4	54.1	0.042	11050			21
1019	2914	1	TL	801	2017-08-10-15-57-10	0	1	x	20	0	54.1	21.4	53.9	21.4	54.3	0.15	11050			22
1020	2915	1	TL	801	2017-08-10-15-57-12	0	1	x	20	0	54.1	21.4	53.9	21.4	54.3	0.15	11050			23
1021	2916	1	TL	801	2017-08-10-15-57-14	0	1	x	20	0	54.1	21.4	53.9	21.4	54.3	0.15	11050			24
1022	2917	1	TL	801	2017-08-10-15-57-16	0	1	x	20	0	54.1	21.4	53.9	21.4	54.3	0.15	11050			25
1023	2918	1	TL	801	2017-08-10-15-57-18	0	1	x	20	0	54.1	21.4	53.9	21.4	54.3	0.15	11050			26
1024	2919	1	TL	801	2017-08-10-15-57-20	0	1	x	20	0	54.1	21.4	53.9	21.4	54.3	0.15	11050			27
1025	2920	1	TL	801	2017-08-10-15-57-22	0	1	x	20	0	54.1	21.4	53.9	21.4	54.3	0.15	11050			28
1026	2921	1	TL	801	2017-08-10-15-57-24	0	1	x	20	0	54.1	21.4	53.9	21.4	54.3	0.15	11050			29
1027	2922	1	TL	801	2017-08-10-15-57-26	0	1	x	20	0	54.1	21.4	53.9	21.4	54.3	0.15	11050			30
1028	2923	1	TL	801	2017-08-10-15-57-28	0	1	x	20	0	54.1	21.4	53.9	21.4	54.3	0.15	11050			31
1029	2924	1	TL	801	2017-08-10-15-57-30	0	1	x	20	0	54.1	21.4	53.9	21.4	54.3	0.15	11050			32
1030	2925	1	TL	801	2017-08-10-15-57-32	0	1	x	20	0	54.1	21.4	53.9	21.4	54.3	0.15	11050			33
1031	2926	1	TL	801	2017-08-10-15-57-34	0	1	x	20	0	54.1	21.4	53.9	21.4	54.3	0.15	11050			34
1032	2927	1	TL	801	2017-08-10-15-57-36	0	1	x	20	0	54.1	21.4	53.9	21.4	54.3	0.15	11050			35
1033	2928	1	TL	801	2017-08-10-15-57-38	0	1	x	20	0	54.1	21.4	53.9	21.4	54.3	0.15	11050			36
1034	2929	1	TL	801	2017-08-10-15-57-40	0	1	x	20	0	54.1	21.4	53.9	21.4	54.3	0.15	11050			37
1035	2930	1	TL	801	2017-08-10-15-57-42	0	1	x	20	0	54.1	21.4	53.9	21.4	54.3	0.15	11050			38
1036	2931	1	TL	801	2017-08-10-15-57-44	0	1	x	20	0	54.1	21.4	53.9	21.4	54.3	0.15	11050			39
1037	2932	1	TL	801	2017-08-10-15-57-46	0	1	x	20	0	54.1	21.4	53.9	21.4	54.3	0.15	11050			40
1038	2933	1	TL	801	2017-08-10-15-57-48	0	1	x	20	0	54.1	21.4	53.9	21.4	54.3	0.15	11050			41
1039	2934	1	TL	801	2017-08-10-15-57-50	0	1	x	20	0	54.1	21.4	53.9	21.4	54.3	0.15	11050			42
1040	2935	1	TL	801	2017-08-10-15-57-52	0	1	x	20	0	54.1	21.4	53.9	21.4	54.3	0.15	11050			43
1041	2936	1	TL	801	2017-08-10-15-57-54	0	1	x	20	0	54.1	21.4	53.9	21.4	54.3	0.15	11050			44
1042	2937	1	TL	801	2017-08-10-15-57-56	0	1	x	20	0	54.1	21.4	53.9	21.4	54.3	0.15	11050			45
1043	2938	1	TL	801	2017-08-10-15-57-58	0	1	x	20	0	54.1	21.4	53.9	21.4	54.3	0.15	11050			46
1044	2939	1	TL	801	2017-08-10-15-58-00	0	1	x	20	0	54.1	21.4	53.9	21.4	54.3	0.15	11050			47
1045	2940	1	TL	801	2017-08-10-15-58-02	0	1	x	20	0	54.1	21.4	53.9	21.4	54.3	0.15	11050			48
1046	2941	1	TL	801	2017-08-10-15-58-04	0	1	x	20	0	54.1	21.4	53.9	21.4	54.3	0.15	11050			49
1047	2942	1	TL	801	2017-08-10-15-58-06	0	1	x	20	0	54.1	21.4	53.9	21.4	54.3	0.15	11050			50
1048	2943	1	TL	801	2017-08-10-15-58-08	0	1	x	20	0	54.2	21.4	53.9	21.4	54.3	0.05	11050			51
1049	2944	1	TL	801	2017-08-10-15-58-10	0	1	x	20	0	54.1	21.4	53.9	21.4	54.3	0.15	11050			52
1050	2945	1	TL	801	2017-08-10-15-58-12	0	1	x	20	0	54.1	21.4	53.8	21.3	54.1	0.042	11050			53
1051	2946	1	TL	801	2017-08-10-15-58-14	0	1	x	20	0	54.1	21.4	53.9	21.4	54.3	0.15	11050			54
1052	2947	1	TL	801	2017-08-10-15-58-16	0	1	x	20	0	54.1	21.4	53.9	21.4	54.3	0.15	11050			55
1053	2948	1	TL	801	2017-08-10-15-58-18	0	1	x	20	0	54.1	21.4	53.9	21.4	54.3	0.15	11050			56
1054	2949	1	TL	801	2017-08-10-15-58-20	0	1	x	20	0	54.1	21.4	53.8	21.3	54.1	0.042	11050			57
1055	2950	1	TL	801	2017-08-10-15-58-22	0	1	x	20	0	54.1	21.4	53.9	21.4	54.3	0.15	11050			58
1056	2951	1	TL	801	2017-08-10-15-58-24	0	1	x	20	0	54.1	21.4	53.9	21.4	54.3	0.15	11050			59
1057	2952	1	TL	801	2017-08-10-15-58-26	0	1	x	20	0	54.2	21.4	53.9	21.4	54.3	0.05	11050			60
1058	2953	1	TL	801	2017-08-10-15-58-28	0	1	x	20	0	54.2	21.4	53.9	21.4	54.3	0.05	11050			61
1059	2954	1	TL	801	2017-08-10-15-58-30	0	1	x	20	0	54.2	21.4	53.9	21.4	54.3	0.05	11050			62
1060	2955	1	TL	801	2017-08-10-15-58-32	0	1	x	20	0	54.2	21.4	53.9	21.4	54.3	0.05	11050			63
1061	2956	1	TL	801	2017-08-10-15-58-34	0	1	x	20	0	54.2	21.4	53.9	21.4	54.3	0.05	11050			64
1062	2957	1	TL	801	2017-08-10-15-58-36	0	1	x	20	0	54.2	21.4	53.9	21.4	54.3	0.05	11050			65
1063	2958	1	TL	801	2017-08-10-15-58-38	0	1	x	20	0	54.2	21.4	53.9	21.4	54.3	0.05	11050			66
1064	2959	1	TL	801	2017-08-10-15-58-40	0	1	x	20	0	54.2	21.4	53.9	21.4	54.3	0.05	11050			67
1065	2960	1	TL	801	2017-08-10-15-58-42	0	1	x	20	0	54.2	21.4	53.9	21.4	54.3	0.05	11050			68
1066	2961	1	TL	801	2017-08-10-15-58-44	0	1	x	20	0	54.2	21.4	53.9	21.4	54.3	0.05	11050			69
1067	2962	1	TL	801	2017-08-10-15-58-46	0	1	x	20	0	54.2	21.4	53.9	21.4	54.3	0.05	11050			70
1068	2963	1	TL	801	2017-08-10-15-58-48	0	1	x	20	0	54.2	21.4	53.9	21.4	54.3	0.05	11050			71
1069	2964	1	TL	801	2017-08-10-15-58-50	0	1	x	20	0	54.2	21.4	53.9	21.4	54.3	0.05	11050			72
1070	2965	1	TL	801	2017-08-10-15-58-52	0	1	x	20	0	54.2	21.4	53.9	21.4	54.3	0.05	11050			73
1071	2966	1	TL	801	2017-08-10-15-58-54	0	1	x	20	0	54.2	21.4	53.9	21.4	54.3	0.05	11050			74
1072	2967	1	TL	801	2017-08-10-15-58-56	0	1	x	20	0	54.2	21.4	54	21.4	54.4	0.159	11050			75
1073	2968	1	TL	801	2017-08-10-15-58-58	0	1	x	20	0	54.2	21.4	53.9	21.4	54.3	0.05	11050			76
1074	2969	1	TL	801	2017-08-10-15-59-00	0	1	x	20	0	54.2	21.4	54	21.4	54.4	0.159	11050			77
1075	2970	1	TL	801	2017-08-10-15-59-02	0	1	x	20	0	54.2	21.4	53.9	21.4	54.3	0.05	11050			78
1076	2971	1	TL	801	2017-08-10-15-59-04	0	1	x	20	0	54.2	21.4	53.9	21.4	54.3	0.05	11050			79
1077	2972	1	TL	801	2017-08-10-15-59-06	0	1	x	20	0	54.2	21.4	53.9	21.4	54.3	0.05	11050			80
1078	2973	1	TL	801	2017-08-10-15-59-08	0	1	x	20	0	54.2	21.4	54	21.4	54.4	0.159	11050			81
1079	2974	1	TL	801	2017-08-10-15-59-10	0	1	x	20	0	54.2	21.4	54	21.4	54.4	0.159	11050			82
1080	2975	1	TL	801	2017-08-10-15-59-12	0	1	x	20	0	54.2	21.4	53.9	21.3	54.3	0.05	11050			83
1081	2976	1	TL	801	2017-08-10-15-59-14	0	1	x	20	0	54.2	21.4	54	21.4	54.4	0.159	11050			84
1082	2977	1	TL	801	2017-08-10-15-59-16	0	1	x	20	0	54.2	21.4	54	21.4	54.4	0.159	11050			85
1083	2978	1	TL	801	2017-08-10-15-59-18	0	1	x	20	0	54.2	21.4	54	21.4	54.4	0.159	11050			86
1084	2979	1	TL	801	2017-08-10-15-59-20	0	1	x	20	0	54.2	21.4	54	21.4	54.4	0.159	11050			87
1085	2980	1	TL	801	2017-08-10-15-59-22	0	1	x	20	0	54.2	21.4	54	21.4	54.4	0.159	11050			88
1086	2981	1	TL	801	2017-08-10-15-59-24	0	1	x	20	0	54.2	21.4	54	21.4	54.4	0.159	11050			89
1087	2982	1	TL	801	2017-08-10-15-59-26	0	1	x	20	0	54.2	21.4	54	21.4	54.4	0.159	11050			90
1088	2983	1	TL	801	2017-08-10-15-59-28	0	1	x	20	0	54.2	21.4	54	21.4	54.4	0.159	11050	Last10	Here	91
1089	2984	1	TL	801	2017-08-10-15-59-30	0	1	x	20	0	54.2	21.4	54	21.4	54.4	0.159	11050	Last10	Here	92
1090	2985	1	TL	801	2017-08-10-15-59-32	0	1	x	20	0	54.2	21.4	54	21.4	54.4	0.159	11050	Last10	Here	93
1091	2986	1	TL	801	2017-08-10-15-59-34	0	1	x	20	0	54.2	21.4	53.9	21.4	54.3	0.05	11050	Last10	Here	94
1092	2987	1	TL	801	2017-08-10-15-59-36	0	1	x	20	0	54.2	21.4	54	21.4	54.4	0.159	11050	Last10	Here	95
1093	2988	1	TL	801	2017-08-10-15-59-38	0	1	x	20	0	54.2	21.4	53.9	21.4	54.3	0.05	11050	Last10	Here	96
1094	2989	1	TL	801	2017-08-10-15-59-40	0	1	x	20	0	54.2	21.4	54	21.4	54.4	0.159	11050	Last10	Here	97
1095	2990	1	TL	801	2017-08-10-15-59-42	0	1	x	20	0	54.2	21.4	54	21.4	54.4	0.159	11050	Last10	Here	98
1096	2991	1	TL	801	2017-08-10-15-59-44	0	1	x	20	0	54.3	21.4	54	21.4	54.4	0.059	11050	Last10	Here	99
1097	2992	1	TL	801	2017-08-10-16-00-18	0	1	x	25	0	54.2	21.4	54	21.4	54.4	0.159	11051	First10	Here	1
1098	2993	1	TL	801	2017-08-10-16-00-20	0	1	x	25	0	54.2	21.4	54	21.4	54.4	0.159	11051	First10	Here	2
1099	2994	1	TL	801	2017-08-10-16-00-22	0	1	x	25	0	54.3	21.4	54	21.4	54.4	0.059	11051	First10	Here	3
1100	2995	1	TL	801	2017-08-10-16-00-24	0	1	x	25	0	54.3	21.4	54	21.4	54.4	0.059	11051	First10	Here	4
1101	2996	1	TL	801	2017-08-10-16-00-26	0	1	x	25	0	54.3	21.4	54	21.4	54.4	0.059	11051	First10	Here	5
1102	2997	1	TL	801	2017-08-10-16-00-28	0	1	x	25	0	54.3	21.4	54	21.4	54.4	0.059	11051	First10	Here	6
1103	2998	1	TL	801	2017-08-10-16-00-30	0	1	x	25	0	54.3	21.4	54	21.4	54.4	0.059	11051	First10	Here	7
1104	2999	1	TL	801	2017-08-10-16-00-32	0	1	x	25	0	54.3	21.4	54	21.4	54.4	0.059	11051	First10	Here	8
1105	3000	1	TL	801	2017-08-10-16-00-34	0	1	x	25	0	54.3	21.4	54	21.4	54.4	0.059	11051	First10	Here	9
1106	3001	1	TL	801	2017-08-10-16-00-36	0	1	x	25	0	54.3	21.4	54	21.4	54.4	0.059	11051	First10	Here	10
1107	3002	1	TL	801	2017-08-10-16-00-38	0	1	x	25	0	54.3	21.4	54	21.4	54.4	0.059	11051			11
1108	3003	1	TL	801	2017-08-10-16-00-40	0	1	x	25	0	54.3	21.4	54	21.4	54.4	0.059	11051			12
1109	3004	1	TL	801	2017-08-10-16-00-42	0	1	x	25	0	54.3	21.4	54	21.4	54.4	0.059	11051			13
1110	3005	1	TL	801	2017-08-10-16-00-44	0	1	x	25	0	54.3	21.4	54	21.4	54.4	0.059	11051			14
1111	3006	1	TL	801	2017-08-10-16-00-46	0	1	x	25	0	54.3	21.4	54	21.4	54.4	0.059	11051			15
1112	3007	1	TL	801	2017-08-10-16-00-48	0	1	x	25	0	54.3	21.4	54	21.4	54.4	0.059	11051			16
1113	3008	1	TL	801	2017-08-10-16-00-50	0	1	x	25	0	54.3	21.4	54	21.4	54.4	0.059	11051			17
1114	3009	1	TL	801	2017-08-10-16-00-52	0	1	x	25	0	54.3	21.4	54	21.4	54.4	0.059	11051			18
1115	3010	1	TL	801	2017-08-10-16-00-54	0	1	x	25	0	54.3	21.4	54	21.4	54.4	0.059	11051			19
1116	3011	1	TL	801	2017-08-10-16-00-56	0	1	x	25	0	54.3	21.4	54	21.4	54.4	0.059	11051			20
1117	3012	1	TL	801	2017-08-10-16-00-58	0	1	x	25	0	54.3	21.4	54	21.4	54.4	0.059	11051			21
1118	3013	1	TL	801	2017-08-10-16-01-01	0	1	x	25	0	54.3	21.4	54	21.4	54.4	0.059	11051			22
1119	3014	1	TL	801	2017-08-10-16-01-03	0	1	x	25	0	54.3	21.4	54	21.4	54.4	0.059	11051			23
1120	3015	1	TL	801	2017-08-10-16-01-05	0	1	x	25	0	54.3	21.4	54.1	21.4	54.5	0.168	11051			24
1121	3016	1	TL	801	2017-08-10-16-01-07	0	1	x	25	0	54.3	21.4	54	21.4	54.4	0.059	11051			25
1122	3017	1	TL	801	2017-08-10-16-01-09	0	1	x	25	0	54.3	21.4	54	21.4	54.4	0.059	11051			26
1123	3018	1	TL	801	2017-08-10-16-01-11	0	1	x	25	0	54.3	21.4	54.1	21.4	54.5	0.168	11051			27
1124	3019	1	TL	801	2017-08-10-16-01-13	0	1	x	25	0	54.3	21.4	54	21.4	54.4	0.059	11051			28
1125	3020	1	TL	801	2017-08-10-16-01-15	0	1	x	25	0	54.3	21.4	54	21.4	54.4	0.059	11051			29
1126	3021	1	TL	801	2017-08-10-16-01-17	0	1	x	25	0	54.3	21.4	54	21.4	54.4	0.059	11051			30
1127	3022	1	TL	801	2017-08-10-16-01-19	0	1	x	25	0	54.3	21.4	54	21.4	54.4	0.059	11051			31
1128	3023	1	TL	801	2017-08-10-16-01-21	0	1	x	25	0	54.3	21.4	54	21.4	54.4	0.059	11051			32
1129	3024	1	TL	801	2017-08-10-16-01-23	0	1	x	25	0	54.3	21.4	54.1	21.4	54.5	0.168	11051			33
1130	3025	1	TL	801	2017-08-10-16-01-25	0	1	x	25	0	54.3	21.4	54.1	21.4	54.5	0.168	11051			34
1131	3026	1	TL	801	2017-08-10-16-01-27	0	1	x	25	0	54.3	21.4	54	21.4	54.4	0.059	11051			35
1132	3027	1	TL	801	2017-08-10-16-01-29	0	1	x	25	0	54.3	21.4	54.1	21.4	54.5	0.168	11051			36
1133	3028	1	TL	801	2017-08-10-16-01-31	0	1	x	25	0	54.3	21.4	54	21.4	54.4	0.059	11051			37
1134	3029	1	TL	801	2017-08-10-16-01-33	0	1	x	25	0	54.3	21.4	54.1	21.4	54.5	0.168	11051			38
1135	3030	1	TL	801	2017-08-10-16-01-35	0	1	x	25	0	54.3	21.4	54.1	21.4	54.5	0.168	11051			39
1136	3031	1	TL	801	2017-08-10-16-01-37	0	1	x	25	0	54.3	21.4	54.1	21.4	54.5	0.168	11051			40
1137	3032	1	TL	801	2017-08-10-16-01-39	0	1	x	25	0	54.3	21.4	54	21.4	54.4	0.059	11051			41
1138	3033	1	TL	801	2017-08-10-16-01-41	0	1	x	25	0	54.3	21.4	54.1	21.4	54.5	0.168	11051			42
1139	3034	1	TL	801	2017-08-10-16-01-43	0	1	x	25	0	54.3	21.4	54.1	21.4	54.5	0.168	11051			43
1140	3035	1	TL	801	2017-08-10-16-01-45	0	1	x	25	0	54.3	21.4	54	21.3	54.4	0.059	11051			44
1141	3036	1	TL	801	2017-08-10-16-01-47	0	1	x	25	0	54.3	21.4	54.1	21.4	54.5	0.168	11051			45
1142	3037	1	TL	801	2017-08-10-16-01-49	0	1	x	25	0	54.3	21.4	54	21.3	54.4	0.059	11051			46
1143	3038	1	TL	801	2017-08-10-16-01-51	0	1	x	25	0	54.3	21.4	54	21.3	54.4	0.059	11051			47
1144	3039	1	TL	801	2017-08-10-16-01-53	0	1	x	25	0	54.3	21.4	54	21.4	54.4	0.059	11051			48
1145	3040	1	TL	801	2017-08-10-16-01-55	0	1	x	25	0	54.3	21.4	54.1	21.4	54.5	0.168	11051			49
1146	3041	1	TL	801	2017-08-10-16-01-57	0	1	x	25	0	54.3	21.4	54.1	21.4	54.5	0.168	11051			50
1147	3042	1	TL	801	2017-08-10-16-01-59	0	1	x	25	0	54.3	21.4	54.1	21.4	54.5	0.168	11051			51
1148	3043	1	TL	801	2017-08-10-16-02-01	0	1	x	25	0	54.3	21.4	54.1	21.4	54.5	0.168	11051			52
1149	3044	1	TL	801	2017-08-10-16-02-03	0	1	x	25	0	54.3	21.4	54.1	21.4	54.5	0.168	11051			53
1150	3045	1	TL	801	2017-08-10-16-02-05	0	1	x	25	0	54.3	21.4	54.1	21.4	54.5	0.168	11051			54
1151	3046	1	TL	801	2017-08-10-16-02-07	0	1	x	25	0	54.3	21.4	54.1	21.4	54.5	0.168	11051			55
1152	3047	1	TL	801	2017-08-10-16-02-09	0	1	x	25	0	54.3	21.4	54.1	21.4	54.5	0.168	11051			56
1153	3048	1	TL	801	2017-08-10-16-02-11	0	1	x	25	0	54.3	21.4	54	21.3	54.4	0.059	11051			57
1154	3049	1	TL	801	2017-08-10-16-02-13	0	1	x	25	0	54.3	21.4	54.1	21.4	54.5	0.168	11051			58
1155	3050	1	TL	801	2017-08-10-16-02-15	0	1	x	25	0	54.3	21.4	54.1	21.4	54.5	0.168	11051			59
1156	3051	1	TL	801	2017-08-10-16-02-17	0	1	x	25	0	54.3	21.4	54.1	21.4	54.5	0.168	11051			60
1157	3052	1	TL	801	2017-08-10-16-02-19	0	1	x	25	0	54.3	21.4	54.1	21.4	54.5	0.168	11051			61
1158	3053	1	TL	801	2017-08-10-16-02-21	0	1	x	25	0	54.3	21.4	54.1	21.4	54.5	0.168	11051			62
1159	3054	1	TL	801	2017-08-10-16-02-23	0	1	x	25	0	54.4	21.4	54.1	21.4	54.5	0.068	11051			63
1160	3055	1	TL	801	2017-08-10-16-02-25	0	1	x	25	0	54.4	21.4	54.1	21.4	54.5	0.068	11051			64
1161	3056	1	TL	801	2017-08-10-16-02-27	0	1	x	25	0	54.3	21.4	54.1	21.4	54.5	0.168	11051			65
1162	3057	1	TL	801	2017-08-10-16-02-29	0	1	x	25	0	54.3	21.4	54.1	21.4	54.5	0.168	11051			66
1163	3058	1	TL	801	2017-08-10-16-02-31	0	1	x	25	0	54.3	21.4	54.1	21.4	54.5	0.168	11051			67
1164	3059	1	TL	801	2017-08-10-16-02-33	0	1	x	25	0	54.4	21.4	54.1	21.4	54.5	0.068	11051			68
1165	3060	1	TL	801	2017-08-10-16-02-35	0	1	x	25	0	54.4	21.4	54.1	21.4	54.5	0.068	11051			69
1166	3061	1	TL	801	2017-08-10-16-02-37	0	1	x	25	0	54.4	21.4	54.1	21.4	54.5	0.068	11051			70
1167	3062	1	TL	801	2017-08-10-16-02-39	0	1	x	25	0	54.4	21.4	54.1	21.4	54.5	0.068	11051			71
1168	3063	1	TL	801	2017-08-10-16-02-41	0	1	x	25	0	54.4	21.4	54.1	21.4	54.5	0.068	11051			72
1169	3064	1	TL	801	2017-08-10-16-02-43	0	1	x	25	0	54.3	21.4	54	21.3	54.4	0.059	11051			73
1170	3065	1	TL	801	2017-08-10-16-02-45	0	1	x	25	0	54.3	21.4	54.1	21.4	54.5	0.168	11051			74
1171	3066	1	TL	801	2017-08-10-16-02-47	0	1	x	25	0	54.4	21.4	54.1	21.4	54.5	0.068	11051			75
1172	3067	1	TL	801	2017-08-10-16-02-49	0	1	x	25	0	54.4	21.4	54	21.3	54.4	-0.041	11051			76
1173	3068	1	TL	801	2017-08-10-16-02-51	0	1	x	25	0	54.4	21.4	54.1	21.4	54.5	0.068	11051			77
1174	3069	1	TL	801	2017-08-10-16-02-53	0	1	x	25	0	54.4	21.4	54	21.3	54.4	-0.041	11051			78
1175	3070	1	TL	801	2017-08-10-16-02-55	0	1	x	25	0	54.4	21.4	54.1	21.4	54.5	0.068	11051			79
1176	3071	1	TL	801	2017-08-10-16-02-57	0	1	x	25	0	54.3	21.4	54.1	21.4	54.5	0.168	11051			80
1177	3072	1	TL	801	2017-08-10-16-02-59	0	1	x	25	0	54.3	21.4	54.1	21.4	54.5	0.168	11051			81
1178	3073	1	TL	801	2017-08-10-16-03-01	0	1	x	25	0	54.4	21.4	54.1	21.4	54.5	0.068	11051			82
1179	3074	1	TL	801	2017-08-10-16-03-03	0	1	x	25	0	54.3	21.4	54.1	21.4	54.5	0.168	11051			83
1180	3075	1	TL	801	2017-08-10-16-03-05	0	1	x	25	0	54.3	21.4	54.1	21.4	54.5	0.168	11051			84
1181	3076	1	TL	801	2017-08-10-16-03-07	0	1	x	25	0	54.4	21.4	54.1	21.4	54.5	0.068	11051			85
1182	3077	1	TL	801	2017-08-10-16-03-09	0	1	x	25	0	54.3	21.4	54.1	21.4	54.5	0.168	11051			86
1183	3078	1	TL	801	2017-08-10-16-03-11	0	1	x	25	0	54.4	21.4	54.1	21.4	54.5	0.068	11051			87
1184	3079	1	TL	801	2017-08-10-16-03-13	0	1	x	25	0	54.3	21.4	54.2	21.4	54.6	0.277	11051			88
1185	3080	1	TL	801	2017-08-10-16-03-15	0	1	x	25	0	54.4	21.4	54.1	21.4	54.5	0.068	11051			89
1186	3081	1	TL	801	2017-08-10-16-03-17	0	1	x	25	0	54.4	21.4	54.2	21.4	54.6	0.177	11051			90
1187	3082	1	TL	801	2017-08-10-16-03-19	0	1	x	25	0	54.4	21.4	54.1	21.4	54.5	0.068	11051	Last10	Here	91
1188	3083	1	TL	801	2017-08-10-16-03-21	0	1	x	25	0	54.4	21.4	54.1	21.4	54.5	0.068	11051	Last10	Here	92
1189	3084	1	TL	801	2017-08-10-16-03-23	0	1	x	25	0	54.4	21.4	54.1	21.4	54.5	0.068	11051	Last10	Here	93
1190	3085	1	TL	801	2017-08-10-16-03-25	0	1	x	25	0	54.4	21.4	54.1	21.4	54.5	0.068	11051	Last10	Here	94
1191	3086	1	TL	801	2017-08-10-16-03-27	0	1	x	25	0	54.4	21.4	54.2	21.4	54.6	0.177	11051	Last10	Here	95
1192	3087	1	TL	801	2017-08-10-16-03-29	0	1	x	25	0	54.4	21.4	54.1	21.4	54.5	0.068	11051	Last10	Here	96
1193	3088	1	TL	801	2017-08-10-16-03-31	0	1	x	25	0	54.4	21.4	54.1	21.4	54.5	0.068	11051	Last10	Here	97
1194	3089	1	TL	801	2017-08-10-16-03-33	0	1	x	25	0	54.4	21.4	54.1	21.4	54.5	0.068	11051	Last10	Here	98
1195	3090	1	TL	801	2017-08-10-16-03-35	0	1	x	25	0	54.4	21.4	54.1	21.4	54.5	0.068	11051	Last10	Here	99
1196	3091	1	TL	801	2017-08-10-16-04-09	0	1	x	30	0	54.3	21.4	54.2	21.4	54.6	0.277	11052	First10	Here	1
1197	3092	1	TL	801	2017-08-10-16-04-11	0	1	x	30	0	54.3	21.4	54.1	21.4	54.5	0.168	11052	First10	Here	2
1198	3093	1	TL	801	2017-08-10-16-04-13	0	1	x	30	0	54.4	21.4	54.2	21.4	54.6	0.177	11052	First10	Here	3
1199	3094	1	TL	801	2017-08-10-16-04-15	0	1	x	30	0	54.3	21.4	54	21.3	54.4	0.059	11052	First10	Here	4
1200	3095	1	TL	801	2017-08-10-16-04-17	0	1	x	30	0	54.4	21.4	54.2	21.4	54.6	0.177	11052	First10	Here	5
1201	3096	1	TL	801	2017-08-10-16-04-19	0	1	x	30	0	54.3	21.4	54.1	21.3	54.5	0.168	11052	First10	Here	6
1202	3097	1	TL	801	2017-08-10-16-04-21	0	1	x	30	0	54.3	21.4	54.2	21.4	54.6	0.277	11052	First10	Here	7
1203	3098	1	TL	801	2017-08-10-16-04-23	0	1	x	30	0	54.4	21.4	54.2	21.4	54.6	0.177	11052	First10	Here	8
1204	3099	1	TL	801	2017-08-10-16-04-25	0	1	x	30	0	54.3	21.4	54.1	21.4	54.5	0.168	11052	First10	Here	9
1205	3100	1	TL	801	2017-08-10-16-04-27	0	1	x	30	0	54.4	21.4	54.1	21.3	54.5	0.068	11052	First10	Here	10
1206	3101	1	TL	801	2017-08-10-16-04-29	0	1	x	30	0	54.4	21.4	54.2	21.4	54.6	0.177	11052			11
1207	3102	1	TL	801	2017-08-10-16-04-31	0	1	x	30	0	54.4	21.4	54.2	21.4	54.6	0.177	11052			12
1208	3103	1	TL	801	2017-08-10-16-04-33	0	1	x	30	0	54.4	21.4	54.2	21.4	54.6	0.177	11052			13
1209	3104	1	TL	801	2017-08-10-16-04-35	0	1	x	30	0	54.3	21.4	54.2	21.4	54.6	0.277	11052			14
1210	3105	1	TL	801	2017-08-10-16-04-37	0	1	x	30	0	54.4	21.4	54.2	21.4	54.6	0.177	11052			15
1211	3106	1	TL	801	2017-08-10-16-04-39	0	1	x	30	0	54.3	21.4	54.2	21.4	54.6	0.277	11052			16
1212	3107	1	TL	801	2017-08-10-16-04-41	0	1	x	30	0	54.4	21.4	54.2	21.4	54.6	0.177	11052			17
1213	3108	1	TL	801	2017-08-10-16-04-43	0	1	x	30	0	54.4	21.4	54.2	21.4	54.6	0.177	11052			18
1214	3109	1	TL	801	2017-08-10-16-04-45	0	1	x	30	0	54.4	21.4	54.1	21.3	54.5	0.068	11052			19
1215	3110	1	TL	801	2017-08-10-16-04-47	0	1	x	30	0	54.4	21.4	54.2	21.4	54.6	0.177	11052			20
1216	3111	1	TL	801	2017-08-10-16-04-49	0	1	x	30	0	54.4	21.4	54.2	21.4	54.6	0.177	11052			21
1217	3112	1	TL	801	2017-08-10-16-04-51	0	1	x	30	0	54.4	21.4	54.2	21.4	54.6	0.177	11052			22
1218	3113	1	TL	801	2017-08-10-16-04-53	0	1	x	30	0	54.4	21.4	54.2	21.4	54.6	0.177	11052			23
1219	3114	1	TL	801	2017-08-10-16-04-55	0	1	x	30	0	54.4	21.4	54.2	21.4	54.6	0.177	11052			24
1220	3115	1	TL	801	2017-08-10-16-04-57	0	1	x	30	0	54.4	21.4	54.2	21.4	54.6	0.177	11052			25
1221	3116	1	TL	801	2017-08-10-16-04-59	0	1	x	30	0	54.4	21.4	54.2	21.4	54.6	0.177	11052			26
1222	3117	1	TL	801	2017-08-10-16-05-01	0	1	x	30	0	54.4	21.4	54.2	21.4	54.6	0.177	11052			27
1223	3118	1	TL	801	2017-08-10-16-05-03	0	1	x	30	0	54.4	21.4	54.2	21.4	54.6	0.177	11052			28
1224	3119	1	TL	801	2017-08-10-16-05-05	0	1	x	30	0	54.4	21.4	54.2	21.4	54.6	0.177	11052			29
1225	3120	1	TL	801	2017-08-10-16-05-07	0	1	x	30	0	54.4	21.4	54.2	21.4	54.6	0.177	11052			30
1226	3121	1	TL	801	2017-08-10-16-05-09	0	1	x	30	0	54.4	21.4	54.2	21.4	54.6	0.177	11052			31
1227	3122	1	TL	801	2017-08-10-16-05-11	0	1	x	30	0	54.4	21.4	54.2	21.4	54.6	0.177	11052			32
1228	3123	1	TL	801	2017-08-10-16-05-13	0	1	x	30	0	54.4	21.4	54.2	21.4	54.6	0.177	11052			33
1229	3124	1	TL	801	2017-08-10-16-05-15	0	1	x	30	0	54.4	21.4	54.2	21.4	54.6	0.177	11052			34
1230	3125	1	TL	801	2017-08-10-16-05-17	0	1	x	30	0	54.4	21.4	54.2	21.4	54.6	0.177	11052			35
1231	3126	1	TL	801	2017-08-10-16-05-19	0	1	x	30	0	54.4	21.4	54.2	21.4	54.6	0.177	11052			36
1232	3127	1	TL	801	2017-08-10-16-05-21	0	1	x	30	0	54.4	21.4	54.2	21.4	54.6	0.177	11052			37
1233	3128	1	TL	801	2017-08-10-16-05-23	0	1	x	30	0	54.4	21.4	54.2	21.4	54.6	0.177	11052			38
1234	3129	1	TL	801	2017-08-10-16-05-25	0	1	x	30	0	54.4	21.4	54.1	21.3	54.5	0.068	11052			39
1235	3130	1	TL	801	2017-08-10-16-05-27	0	1	x	30	0	54.4	21.4	54.2	21.4	54.6	0.177	11052			40
1236	3131	1	TL	801	2017-08-10-16-05-29	0	1	x	30	0	54.4	21.4	54.2	21.4	54.6	0.177	11052			41
1237	3132	1	TL	801	2017-08-10-16-05-31	0	1	x	30	0	54.4	21.4	54.2	21.4	54.6	0.177	11052			42
1238	3133	1	TL	801	2017-08-10-16-05-33	0	1	x	30	0	54.4	21.4	54.2	21.4	54.6	0.177	11052			43
1239	3134	1	TL	801	2017-08-10-16-05-35	0	1	x	30	0	54.4	21.4	54.2	21.4	54.6	0.177	11052			44
1240	3135	1	TL	801	2017-08-10-16-05-37	0	1	x	30	0	54.4	21.4	54.2	21.4	54.6	0.177	11052			45
1241	3136	1	TL	801	2017-08-10-16-05-39	0	1	x	30	0	54.4	21.4	54.2	21.4	54.6	0.177	11052			46
1242	3137	1	TL	801	2017-08-10-16-05-41	0	1	x	30	0	54.4	21.4	54.2	21.4	54.6	0.177	11052			47
1243	3138	1	TL	801	2017-08-10-16-05-43	0	1	x	30	0	54.4	21.4	54.2	21.4	54.6	0.177	11052			48
1244	3139	1	TL	801	2017-08-10-16-05-45	0	1	x	30	0	54.4	21.4	54.2	21.4	54.6	0.177	11052			49
1245	3140	1	TL	801	2017-08-10-16-05-47	0	1	x	30	0	54.4	21.4	54.2	21.4	54.6	0.177	11052			50
1246	3141	1	TL	801	2017-08-10-16-05-49	0	1	x	30	0	54.4	21.4	54.2	21.4	54.6	0.177	11052			51
1247	3142	1	TL	801	2017-08-10-16-05-51	0	1	x	30	0	54.4	21.4	54.2	21.4	54.6	0.177	11052			52
1248	3143	1	TL	801	2017-08-10-16-05-53	0	1	x	30	0	54.4	21.4	54.2	21.4	54.6	0.177	11052			53
1249	3144	1	TL	801	2017-08-10-16-05-55	0	1	x	30	0	54.5	21.4	54.2	21.4	54.6	0.077	11052			54
1250	3145	1	TL	801	2017-08-10-16-05-57	0	1	x	30	0	54.4	21.4	54.2	21.4	54.6	0.177	11052			55
1251	3146	1	TL	801	2017-08-10-16-05-59	0	1	x	30	0	54.4	21.4	54.2	21.4	54.6	0.177	11052			56
1252	3147	1	TL	801	2017-08-10-16-06-01	0	1	x	30	0	54.4	21.4	54.2	21.4	54.6	0.177	11052			57
1253	3148	1	TL	801	2017-08-10-16-06-03	0	1	x	30	0	54.4	21.4	54.2	21.4	54.6	0.177	11052			58
1254	3149	1	TL	801	2017-08-10-16-06-06	0	1	x	30	0	54.5	21.4	54.2	21.4	54.6	0.077	11052			59
1255	3150	1	TL	801	2017-08-10-16-06-08	0	1	x	30	0	54.4	21.4	54.2	21.4	54.6	0.177	11052			60
1256	3151	1	TL	801	2017-08-10-16-06-10	0	1	x	30	0	54.4	21.4	54.2	21.4	54.6	0.177	11052			61
1257	3152	1	TL	801	2017-08-10-16-06-12	0	1	x	30	0	54.4	21.4	54.2	21.4	54.6	0.177	11052			62
1258	3153	1	TL	801	2017-08-10-16-06-14	0	1	x	30	0	54.4	21.4	54.2	21.4	54.6	0.177	11052			63
1259	3154	1	TL	801	2017-08-10-16-06-16	0	1	x	30	0	54.4	21.4	54.2	21.4	54.6	0.177	11052			64
1260	3155	1	TL	801	2017-08-10-16-06-18	0	1	x	30	0	54.4	21.4	54.2	21.4	54.6	0.177	11052			65
1261	3156	1	TL	801	2017-08-10-16-06-20	0	1	x	30	0	54.4	21.4	54.2	21.4	54.6	0.177	11052			66
1262	3157	1	TL	801	2017-08-10-16-06-22	0	1	x	30	0	54.5	21.4	54.2	21.4	54.6	0.077	11052			67
1263	3158	1	TL	801	2017-08-10-16-06-24	0	1	x	30	0	54.5	21.4	54.2	21.4	54.6	0.077	11052			68
1264	3159	1	TL	801	2017-08-10-16-06-26	0	1	x	30	0	54.4	21.4	54.2	21.4	54.6	0.177	11052			69
1265	3160	1	TL	801	2017-08-10-16-06-28	0	1	x	30	0	54.5	21.4	54.2	21.4	54.6	0.077	11052			70
1266	3161	1	TL	801	2017-08-10-16-06-30	0	1	x	30	0	54.4	21.4	54.2	21.4	54.6	0.177	11052			71
1267	3162	1	TL	801	2017-08-10-16-06-32	0	1	x	30	0	54.4	21.4	54.2	21.4	54.6	0.177	11052			72
1268	3163	1	TL	801	2017-08-10-16-06-34	0	1	x	30	0	54.4	21.4	54.2	21.4	54.6	0.177	11052			73
1269	3164	1	TL	801	2017-08-10-16-06-36	0	1	x	30	0	54.5	21.4	54.2	21.4	54.6	0.077	11052			74
1270	3165	1	TL	801	2017-08-10-16-06-38	0	1	x	30	0	54.5	21.4	54.2	21.4	54.6	0.077	11052			75
1271	3166	1	TL	801	2017-08-10-16-06-40	0	1	x	30	0	54.5	21.4	54.2	21.4	54.6	0.077	11052			76
1272	3167	1	TL	801	2017-08-10-16-06-42	0	1	x	30	0	54.5	21.4	54.2	21.4	54.6	0.077	11052			77
1273	3168	1	TL	801	2017-08-10-16-06-44	0	1	x	30	0	54.5	21.4	54.3	21.4	54.7	0.186	11052			78
1274	3169	1	TL	801	2017-08-10-16-06-46	0	1	x	30	0	54.5	21.4	54.2	21.4	54.6	0.077	11052			79
1275	3170	1	TL	801	2017-08-10-16-06-48	0	1	x	30	0	54.5	21.4	54.2	21.4	54.6	0.077	11052			80
1276	3171	1	TL	801	2017-08-10-16-06-50	0	1	x	30	0	54.5	21.4	54.2	21.4	54.6	0.077	11052			81
1277	3172	1	TL	801	2017-08-10-16-06-52	0	1	x	30	0	54.5	21.4	54.2	21.4	54.6	0.077	11052			82
1278	3173	1	TL	801	2017-08-10-16-06-54	0	1	x	30	0	54.5	21.4	54.2	21.4	54.6	0.077	11052			83
1279	3174	1	TL	801	2017-08-10-16-06-56	0	1	x	30	0	54.5	21.4	54.2	21.4	54.6	0.077	11052			84
1280	3175	1	TL	801	2017-08-10-16-06-58	0	1	x	30	0	54.5	21.4	54.2	21.4	54.6	0.077	11052			85
1281	3176	1	TL	801	2017-08-10-16-07-00	0	1	x	30	0	54.5	21.4	54.2	21.4	54.6	0.077	11052			86
1282	3177	1	TL	801	2017-08-10-16-07-02	0	1	x	30	0	54.5	21.4	54.2	21.4	54.6	0.077	11052			87
1283	3178	1	TL	801	2017-08-10-16-07-04	0	1	x	30	0	54.5	21.4	54.2	21.4	54.6	0.077	11052			88
1284	3179	1	TL	801	2017-08-10-16-07-06	0	1	x	30	0	54.5	21.4	54.2	21.4	54.6	0.077	11052			89
1285	3180	1	TL	801	2017-08-10-16-07-08	0	1	x	30	0	54.5	21.4	54.2	21.4	54.6	0.077	11052			90
1286	3181	1	TL	801	2017-08-10-16-07-10	0	1	x	30	0	54.5	21.4	54.2	21.4	54.6	0.077	11052	Last10	Here	91
1287	3182	1	TL	801	2017-08-10-16-07-12	0	1	x	30	0	54.5	21.4	54.2	21.4	54.6	0.077	11052	Last10	Here	92
1288	3183	1	TL	801	2017-08-10-16-07-14	0	1	x	30	0	54.5	21.4	54.3	21.4	54.7	0.186	11052	Last10	Here	93
1289	3184	1	TL	801	2017-08-10-16-07-16	0	1	x	30	0	54.5	21.4	54.2	21.4	54.6	0.077	11052	Last10	Here	94
1290	3185	1	TL	801	2017-08-10-16-07-18	0	1	x	30	0	54.5	21.4	54.2	21.4	54.6	0.077	11052	Last10	Here	95
1291	3186	1	TL	801	2017-08-10-16-07-20	0	1	x	30	0	54.5	21.4	54.2	21.4	54.6	0.077	11052	Last10	Here	96
1292	3187	1	TL	801	2017-08-10-16-07-22	0	1	x	30	0	54.5	21.4	54.3	21.4	54.7	0.186	11052	Last10	Here	97
1293	3188	1	TL	801	2017-08-10-16-07-24	0	1	x	30	0	54.5	21.4	54.3	21.4	54.7	0.186	11052	Last10	Here	98
1294	3189	1	TL	801	2017-08-10-16-07-26	0	1	x	30	0	54.5	21.4	54.3	21.4	54.7	0.186	11052	Last10	Here	99
1295	3190	1	TL	801	2017-08-10-16-08-00	0	1	z	0	5	54.6	21.4	54.2	21.3	54.6	-0.023	11053	First10	Here	1
1296	3191	1	TL	801	2017-08-10-16-08-02	0	1	z	0	5	54.6	21.4	54.3	21.4	54.7	0.086	11053	First10	Here	2
1297	3192	1	TL	801	2017-08-10-16-08-04	0	1	z	0	5	54.6	21.4	54.3	21.4	54.7	0.086	11053	First10	Here	3
1298	3193	1	TL	801	2017-08-10-16-08-06	0	1	z	0	5	54.6	21.4	54.3	21.4	54.7	0.086	11053	First10	Here	4
1299	3194	1	TL	801	2017-08-10-16-08-08	0	1	z	0	5	54.6	21.4	54.3	21.4	54.7	0.086	11053	First10	Here	5
1300	3195	1	TL	801	2017-08-10-16-08-10	0	1	z	0	5	54.6	21.4	54.3	21.4	54.7	0.086	11053	First10	Here	6
1301	3196	1	TL	801	2017-08-10-16-08-12	0	1	z	0	5	54.6	21.4	54.3	21.4	54.7	0.086	11053	First10	Here	7
1302	3197	1	TL	801	2017-08-10-16-08-14	0	1	z	0	5	54.6	21.4	54.3	21.4	54.7	0.086	11053	First10	Here	8
1303	3198	1	TL	801	2017-08-10-16-08-16	0	1	z	0	5	54.6	21.4	54.3	21.4	54.7	0.086	11053	First10	Here	9
1304	3199	1	TL	801	2017-08-10-16-08-18	0	1	z	0	5	54.6	21.4	54.2	21.3	54.6	-0.023	11053	First10	Here	10
1305	3200	1	TL	801	2017-08-10-16-08-20	0	1	z	0	5	54.6	21.4	54.3	21.4	54.7	0.086	11053			11
1306	3201	1	TL	801	2017-08-10-16-08-22	0	1	z	0	5	54.6	21.4	54.3	21.4	54.7	0.086	11053			12
1307	3202	1	TL	801	2017-08-10-16-08-24	0	1	z	0	5	54.6	21.4	54.2	21.3	54.6	-0.023	11053			13
1308	3203	1	TL	801	2017-08-10-16-08-26	0	1	z	0	5	54.6	21.4	54.3	21.4	54.7	0.086	11053			14
1309	3204	1	TL	801	2017-08-10-16-08-28	0	1	z	0	5	54.6	21.4	54.3	21.4	54.7	0.086	11053			15
1310	3205	1	TL	801	2017-08-10-16-08-30	0	1	z	0	5	54.6	21.4	54.3	21.4	54.7	0.086	11053			16
1311	3206	1	TL	801	2017-08-10-16-08-32	0	1	z	0	5	54.6	21.4	54.2	21.3	54.6	-0.023	11053			17
1312	3207	1	TL	801	2017-08-10-16-08-34	0	1	z	0	5	54.6	21.4	54.2	21.3	54.6	-0.023	11053			18
1313	3208	1	TL	801	2017-08-10-16-08-36	0	1	z	0	5	54.6	21.4	54.3	21.4	54.7	0.086	11053			19
1314	3209	1	TL	801	2017-08-10-16-08-38	0	1	z	0	5	54.6	21.4	54.3	21.4	54.7	0.086	11053			20
1315	3210	1	TL	801	2017-08-10-16-08-40	0	1	z	0	5	54.6	21.4	54.3	21.4	54.7	0.086	11053			21
1316	3211	1	TL	801	2017-08-10-16-08-42	0	1	z	0	5	54.6	21.4	54.2	21.3	54.6	-0.023	11053			22
1317	3212	1	TL	801	2017-08-10-16-08-44	0	1	z	0	5	54.6	21.4	54.3	21.4	54.7	0.086	11053			23
1318	3213	1	TL	801	2017-08-10-16-08-46	0	1	z	0	5	54.6	21.4	54.3	21.4	54.7	0.086	11053			24
1319	3214	1	TL	801	2017-08-10-16-08-48	0	1	z	0	5	54.6	21.4	54.3	21.4	54.7	0.086	11053			25
1320	3215	1	TL	801	2017-08-10-16-08-50	0	1	z	0	5	54.6	21.4	54.3	21.3	54.7	0.086	11053			26
1321	3216	1	TL	801	2017-08-10-16-08-52	0	1	z	0	5	54.6	21.4	54.3	21.4	54.7	0.086	11053			27
1322	3217	1	TL	801	2017-08-10-16-08-54	0	1	z	0	5	54.6	21.4	54.2	21.3	54.6	-0.023	11053			28
1323	3218	1	TL	801	2017-08-10-16-08-56	0	1	z	0	5	54.7	21.4	54.3	21.4	54.7	-0.014	11053			29
1324	3219	1	TL	801	2017-08-10-16-08-58	0	1	z	0	5	54.6	21.4	54.3	21.4	54.7	0.086	11053			30
1325	3220	1	TL	801	2017-08-10-16-09-00	0	1	z	0	5	54.7	21.4	54.3	21.4	54.7	-0.014	11053			31
1326	3221	1	TL	801	2017-08-10-16-09-02	0	1	z	0	5	54.7	21.4	54.3	21.4	54.7	-0.014	11053			32
1327	3222	1	TL	801	2017-08-10-16-09-04	0	1	z	0	5	54.6	21.4	54.4	21.4	54.8	0.195	11053			33
1328	3223	1	TL	801	2017-08-10-16-09-06	0	1	z	0	5	54.6	21.4	54.3	21.3	54.7	0.086	11053			34
1329	3224	1	TL	801	2017-08-10-16-09-08	0	1	z	0	5	54.6	21.4	54.3	21.4	54.7	0.086	11053			35
1330	3225	1	TL	801	2017-08-10-16-09-12	0	1	z	0	5	54.7	21.4	54.4	21.4	54.8	0.095	11053			36
1331	3226	1	TL	801	2017-08-10-16-09-14	0	1	z	0	5	54.6	21.4	54.4	21.4	54.8	0.195	11053			37
1332	3227	1	TL	801	2017-08-10-16-09-16	0	1	z	0	5	54.7	21.4	54.4	21.4	54.8	0.095	11053			38
1333	3228	1	TL	801	2017-08-10-16-09-18	0	1	z	0	5	54.6	21.4	54.4	21.4	54.8	0.195	11053			39
1334	3229	1	TL	801	2017-08-10-16-09-20	0	1	z	0	5	54.7	21.4	54.4	21.4	54.8	0.095	11053			40
1335	3230	1	TL	801	2017-08-10-16-09-22	0	1	z	0	5	54.6	21.4	54.4	21.4	54.8	0.195	11053			41
1336	3231	1	TL	801	2017-08-10-16-09-24	0	1	z	0	5	54.6	21.4	54.4	21.4	54.8	0.195	11053			42
1337	3232	1	TL	801	2017-08-10-16-09-26	0	1	z	0	5	54.6	21.4	54.3	21.3	54.7	0.086	11053			43
1338	3233	1	TL	801	2017-08-10-16-09-28	0	1	z	0	5	54.6	21.4	54.4	21.4	54.8	0.195	11053			44
1339	3234	1	TL	801	2017-08-10-16-09-30	0	1	z	0	5	54.7	21.4	54.4	21.4	54.8	0.095	11053			45
1340	3235	1	TL	801	2017-08-10-16-09-32	0	1	z	0	5	54.7	21.4	54.4	21.4	54.8	0.095	11053			46
1341	3236	1	TL	801	2017-08-10-16-09-34	0	1	z	0	5	54.7	21.4	54.4	21.4	54.8	0.095	11053			47
1342	3237	1	TL	801	2017-08-10-16-09-36	0	1	z	0	5	54.7	21.4	54.4	21.4	54.8	0.095	11053			48
1343	3238	1	TL	801	2017-08-10-16-09-38	0	1	z	0	5	54.7	21.4	54.4	21.4	54.8	0.095	11053			49
1344	3239	1	TL	801	2017-08-10-16-09-40	0	1	z	0	5	54.7	21.4	54.4	21.4	54.8	0.095	11053			50
1345	3240	1	TL	801	2017-08-10-16-09-42	0	1	z	0	5	54.7	21.4	54.4	21.4	54.8	0.095	11053			51
1346	3241	1	TL	801	2017-08-10-16-09-44	0	1	z	0	5	54.7	21.4	54.4	21.4	54.8	0.095	11053			52
1347	3242	1	TL	801	2017-08-10-16-09-46	0	1	z	0	5	54.7	21.4	54.4	21.4	54.8	0.095	11053			53
1348	3243	1	TL	801	2017-08-10-16-09-48	0	1	z	0	5	54.7	21.4	54.4	21.4	54.8	0.095	11053			54
1349	3244	1	TL	801	2017-08-10-16-09-50	0	1	z	0	5	54.6	21.4	54.4	21.4	54.8	0.195	11053			55
1350	3245	1	TL	801	2017-08-10-16-09-52	0	1	z	0	5	54.7	21.4	54.4	21.4	54.8	0.095	11053			56
1351	3246	1	TL	801	2017-08-10-16-09-54	0	1	z	0	5	54.7	21.4	54.4	21.4	54.8	0.095	11053			57
1352	3247	1	TL	801	2017-08-10-16-09-56	0	1	z	0	5	54.7	21.4	54.4	21.4	54.8	0.095	11053			58
1353	3248	1	TL	801	2017-08-10-16-09-58	0	1	z	0	5	54.7	21.4	54.4	21.4	54.8	0.095	11053			59
1354	3249	1	TL	801	2017-08-10-16-10-00	0	1	z	0	5	54.7	21.4	54.4	21.4	54.8	0.095	11053			60
1355	3250	1	TL	801	2017-08-10-16-10-02	0	1	z	0	5	54.7	21.4	54.4	21.4	54.8	0.095	11053			61
1356	3251	1	TL	801	2017-08-10-16-10-04	0	1	z	0	5	54.7	21.4	54.4	21.4	54.8	0.095	11053			62
1357	3252	1	TL	801	2017-08-10-16-10-06	0	1	z	0	5	54.7	21.4	54.4	21.4	54.8	0.095	11053			63
1358	3253	1	TL	801	2017-08-10-16-10-08	0	1	z	0	5	54.7	21.4	54.3	21.4	54.7	-0.014	11053			64
1359	3254	1	TL	801	2017-08-10-16-10-10	0	1	z	0	5	54.6	21.4	54.2	21.3	54.6	-0.023	11053			65
1360	3255	1	TL	801	2017-08-10-16-10-12	0	1	z	0	5	54.6	21.4	54.4	21.4	54.8	0.195	11053			66
1361	3256	1	TL	801	2017-08-10-16-10-14	0	1	z	0	5	54.6	21.4	54.3	21.4	54.7	0.086	11053			67
1362	3257	1	TL	801	2017-08-10-16-10-16	0	1	z	0	5	54.7	21.4	54.4	21.4	54.8	0.095	11053			68
1363	3258	1	TL	801	2017-08-10-16-10-18	0	1	z	0	5	54.7	21.4	54.3	21.4	54.7	-0.014	11053			69
1364	3259	1	TL	801	2017-08-10-16-10-20	0	1	z	0	5	54.7	21.4	54.4	21.4	54.8	0.095	11053			70
1365	3260	1	TL	801	2017-08-10-16-10-22	0	1	z	0	5	54.7	21.4	54.4	21.4	54.8	0.095	11053			71
1366	3261	1	TL	801	2017-08-10-16-10-24	0	1	z	0	5	54.7	21.4	54.4	21.4	54.8	0.095	11053			72
1367	3262	1	TL	801	2017-08-10-16-10-26	0	1	z	0	5	54.7	21.4	54.4	21.4	54.8	0.095	11053			73
1368	3263	1	TL	801	2017-08-10-16-10-28	0	1	z	0	5	54.7	21.4	54.4	21.4	54.8	0.095	11053			74
1369	3264	1	TL	801	2017-08-10-16-10-30	0	1	z	0	5	54.7	21.4	54.4	21.4	54.8	0.095	11053			75
1370	3265	1	TL	801	2017-08-10-16-10-32	0	1	z	0	5	54.7	21.4	54.4	21.4	54.8	0.095	11053			76
1371	3266	1	TL	801	2017-08-10-16-10-34	0	1	z	0	5	54.7	21.4	54.4	21.4	54.8	0.095	11053			77
1372	3267	1	TL	801	2017-08-10-16-10-36	0	1	z	0	5	54.7	21.4	54.4	21.4	54.8	0.095	11053			78
1373	3268	1	TL	801	2017-08-10-16-10-38	0	1	z	0	5	54.7	21.4	54.4	21.4	54.8	0.095	11053			79
1374	3269	1	TL	801	2017-08-10-16-10-40	0	1	z	0	5	54.7	21.4	54.4	21.4	54.8	0.095	11053			80
1375	3270	1	TL	801	2017-08-10-16-10-42	0	1	z	0	5	54.7	21.4	54.4	21.4	54.8	0.095	11053			81
1376	3271	1	TL	801	2017-08-10-16-10-44	0	1	z	0	5	54.7	21.4	54.4	21.4	54.8	0.095	11053			82
1377	3272	1	TL	801	2017-08-10-16-10-46	0	1	z	0	5	54.7	21.4	54.4	21.4	54.8	0.095	11053			83
1378	3273	1	TL	801	2017-08-10-16-10-48	0	1	z	0	5	54.7	21.4	54.3	21.3	54.7	-0.014	11053			84
1379	3274	1	TL	801	2017-08-10-16-10-50	0	1	z	0	5	54.7	21.4	54.3	21.3	54.7	-0.014	11053			85
1380	3275	1	TL	801	2017-08-10-16-10-52	0	1	z	0	5	54.7	21.4	54.4	21.4	54.8	0.095	11053			86
1381	3276	1	TL	801	2017-08-10-16-10-54	0	1	z	0	5	54.7	21.4	54.4	21.4	54.8	0.095	11053			87
1382	3277	1	TL	801	2017-08-10-16-10-56	0	1	z	0	5	54.7	21.4	54.4	21.4	54.8	0.095	11053			88
1383	3278	1	TL	801	2017-08-10-16-10-58	0	1	z	0	5	54.7	21.4	54.4	21.4	54.8	0.095	11053			89
1384	3279	1	TL	801	2017-08-10-16-11-00	0	1	z	0	5	54.7	21.4	54.4	21.4	54.8	0.095	11053			90
1385	3280	1	TL	801	2017-08-10-16-11-02	0	1	z	0	5	54.7	21.4	54.4	21.4	54.8	0.095	11053	Last10	Here	91
1386	3281	1	TL	801	2017-08-10-16-11-04	0	1	z	0	5	54.7	21.4	54.4	21.4	54.8	0.095	11053	Last10	Here	92
1387	3282	1	TL	801	2017-08-10-16-11-06	0	1	z	0	5	54.7	21.4	54.4	21.4	54.8	0.095	11053	Last10	Here	93
1388	3283	1	TL	801	2017-08-10-16-11-08	0	1	z	0	5	54.7	21.4	54.4	21.4	54.8	0.095	11053	Last10	Here	94
1389	3284	1	TL	801	2017-08-10-16-11-11	0	1	z	0	5	54.7	21.4	54.4	21.4	54.8	0.095	11053	Last10	Here	95
1390	3285	1	TL	801	2017-08-10-16-11-13	0	1	z	0	5	54.7	21.4	54.4	21.4	54.8	0.095	11053	Last10	Here	96
1391	3286	1	TL	801	2017-08-10-16-11-15	0	1	z	0	5	54.7	21.4	54.4	21.4	54.8	0.095	11053	Last10	Here	97
1392	3287	1	TL	801	2017-08-10-16-11-17	0	1	z	0	5	54.7	21.4	54.4	21.4	54.8	0.095	11053	Last10	Here	98
1393	3288	1	TL	801	2017-08-10-16-11-51	0	1	z	0	10	54.7	21.4	54.4	21.4	54.8	0.095	11054	First10	Here	1
1394	3289	1	TL	801	2017-08-10-16-11-53	0	1	z	0	10	54.7	21.4	54.4	21.4	54.8	0.095	11054	First10	Here	2
1395	3290	1	TL	801	2017-08-10-16-11-55	0	1	z	0	10	54.7	21.4	54.4	21.4	54.8	0.095	11054	First10	Here	3
1396	3291	1	TL	801	2017-08-10-16-11-57	0	1	z	0	10	54.7	21.4	54.4	21.4	54.8	0.095	11054	First10	Here	4
1397	3292	1	TL	801	2017-08-10-16-11-59	0	1	z	0	10	54.7	21.4	54.4	21.4	54.8	0.095	11054	First10	Here	5
1398	3293	1	TL	801	2017-08-10-16-12-01	0	1	z	0	10	54.7	21.4	54.4	21.4	54.8	0.095	11054	First10	Here	6
1399	3294	1	TL	801	2017-08-10-16-12-03	0	1	z	0	10	54.7	21.4	54.4	21.4	54.8	0.095	11054	First10	Here	7
1400	3295	1	TL	801	2017-08-10-16-12-05	0	1	z	0	10	54.7	21.4	54.4	21.4	54.8	0.095	11054	First10	Here	8
1401	3296	1	TL	801	2017-08-10-16-12-07	0	1	z	0	10	54.7	21.4	54.4	21.4	54.8	0.095	11054	First10	Here	9
1402	3297	1	TL	801	2017-08-10-16-12-09	0	1	z	0	10	54.7	21.4	54.4	21.4	54.8	0.095	11054	First10	Here	10
1403	3298	1	TL	801	2017-08-10-16-12-11	0	1	z	0	10	54.7	21.4	54.4	21.4	54.8	0.095	11054			11
1404	3299	1	TL	801	2017-08-10-16-12-13	0	1	z	0	10	54.7	21.4	54.4	21.4	54.8	0.095	11054			12
1405	3300	1	TL	801	2017-08-10-16-12-15	0	1	z	0	10	54.7	21.4	54.4	21.4	54.8	0.095	11054			13
1406	3301	1	TL	801	2017-08-10-16-12-17	0	1	z	0	10	54.7	21.4	54.4	21.4	54.8	0.095	11054			14
1407	3302	1	TL	801	2017-08-10-16-12-19	0	1	z	0	10	54.7	21.4	54.4	21.4	54.8	0.095	11054			15
1408	3303	1	TL	801	2017-08-10-16-12-21	0	1	z	0	10	54.7	21.4	54.4	21.4	54.8	0.095	11054			16
1409	3304	1	TL	801	2017-08-10-16-12-23	0	1	z	0	10	54.7	21.4	54.4	21.4	54.8	0.095	11054			17
1410	3305	1	TL	801	2017-08-10-16-12-25	0	1	z	0	10	54.7	21.4	54.4	21.4	54.8	0.095	11054			18
1411	3306	1	TL	801	2017-08-10-16-12-27	0	1	z	0	10	54.7	21.4	54.4	21.4	54.8	0.095	11054			19
1412	3307	1	TL	801	2017-08-10-16-12-29	0	1	z	0	10	54.7	21.4	54.4	21.4	54.8	0.095	11054			20
1413	3308	1	TL	801	2017-08-10-16-12-31	0	1	z	0	10	54.7	21.4	54.4	21.4	54.8	0.095	11054			21
1414	3309	1	TL	801	2017-08-10-16-12-33	0	1	z	0	10	54.7	21.4	54.4	21.4	54.8	0.095	11054			22
1415	3310	1	TL	801	2017-08-10-16-12-35	0	1	z	0	10	54.7	21.4	54.4	21.4	54.8	0.095	11054			23
1416	3311	1	TL	801	2017-08-10-16-12-37	0	1	z	0	10	54.7	21.4	54.4	21.4	54.8	0.095	11054			24
1417	3312	1	TL	801	2017-08-10-16-12-39	0	1	z	0	10	54.7	21.4	54.4	21.4	54.8	0.095	11054			25
1418	3313	1	TL	801	2017-08-10-16-12-41	0	1	z	0	10	54.7	21.4	54.4	21.4	54.8	0.095	11054			26
1419	3314	1	TL	801	2017-08-10-16-12-43	0	1	z	0	10	54.7	21.4	54.4	21.4	54.8	0.095	11054			27
1420	3315	1	TL	801	2017-08-10-16-12-45	0	1	z	0	10	54.7	21.4	54.4	21.4	54.8	0.095	11054			28
1421	3316	1	TL	801	2017-08-10-16-12-47	0	1	z	0	10	54.7	21.4	54.4	21.4	54.8	0.095	11054			29
1422	3317	1	TL	801	2017-08-10-16-12-49	0	1	z	0	10	54.7	21.4	54.4	21.4	54.8	0.095	11054			30
1423	3318	1	TL	801	2017-08-10-16-12-51	0	1	z	0	10	54.7	21.4	54.4	21.4	54.8	0.095	11054			31
1424	3319	1	TL	801	2017-08-10-16-12-53	0	1	z	0	10	54.7	21.4	54.4	21.4	54.8	0.095	11054			32
1425	3320	1	TL	801	2017-08-10-16-12-55	0	1	z	0	10	54.7	21.4	54.4	21.4	54.8	0.095	11054			33
1426	3321	1	TL	801	2017-08-10-16-12-57	0	1	z	0	10	54.7	21.4	54.4	21.4	54.8	0.095	11054			34
1427	3322	1	TL	801	2017-08-10-16-12-59	0	1	z	0	10	54.7	21.4	54.4	21.4	54.8	0.095	11054			35
1428	3323	1	TL	801	2017-08-10-16-13-01	0	1	z	0	10	54.7	21.4	54.4	21.4	54.8	0.095	11054			36
1429	3324	1	TL	801	2017-08-10-16-13-03	0	1	z	0	10	54.7	21.4	54.4	21.4	54.8	0.095	11054			37
1430	3325	1	TL	801	2017-08-10-16-13-05	0	1	z	0	10	54.7	21.4	54.4	21.4	54.8	0.095	11054			38
1431	3326	1	TL	801	2017-08-10-16-13-07	0	1	z	0	10	54.7	21.4	54.4	21.4	54.8	0.095	11054			39
1432	3327	1	TL	801	2017-08-10-16-13-09	0	1	z	0	10	54.7	21.4	54.4	21.4	54.8	0.095	11054			40
1433	3328	1	TL	801	2017-08-10-16-13-11	0	1	z	0	10	54.7	21.4	54.4	21.4	54.8	0.095	11054			41
1434	3329	1	TL	801	2017-08-10-16-13-13	0	1	z	0	10	54.7	21.4	54.4	21.4	54.8	0.095	11054			42
1435	3330	1	TL	801	2017-08-10-16-13-15	0	1	z	0	10	54.7	21.4	54.4	21.4	54.8	0.095	11054			43
1436	3331	1	TL	801	2017-08-10-16-13-17	0	1	z	0	10	54.7	21.4	54.4	21.4	54.8	0.095	11054			44
1437	3332	1	TL	801	2017-08-10-16-13-19	0	1	z	0	10	54.7	21.4	54.4	21.4	54.8	0.095	11054			45
1438	3333	1	TL	801	2017-08-10-16-13-21	0	1	z	0	10	54.7	21.4	54.4	21.4	54.8	0.095	11054			46
1439	3334	1	TL	801	2017-08-10-16-13-23	0	1	z	0	10	54.7	21.4	54.4	21.4	54.8	0.095	11054			47
1440	3335	1	TL	801	2017-08-10-16-13-25	0	1	z	0	10	54.7	21.4	54.4	21.4	54.8	0.095	11054			48
1441	3336	1	TL	801	2017-08-10-16-13-27	0	1	z	0	10	54.7	21.4	54.4	21.4	54.8	0.095	11054			49
1442	3337	1	TL	801	2017-08-10-16-13-29	0	1	z	0	10	54.7	21.4	54.4	21.4	54.8	0.095	11054			50
1443	3338	1	TL	801	2017-08-10-16-13-31	0	1	z	0	10	54.7	21.4	54.4	21.4	54.8	0.095	11054			51
1444	3339	1	TL	801	2017-08-10-16-13-33	0	1	z	0	10	54.7	21.4	54.4	21.4	54.8	0.095	11054			52
1445	3340	1	TL	801	2017-08-10-16-13-35	0	1	z	0	10	54.7	21.4	54.4	21.4	54.8	0.095	11054			53
1446	3341	1	TL	801	2017-08-10-16-13-37	0	1	z	0	10	54.7	21.4	54.4	21.4	54.8	0.095	11054			54
1447	3342	1	TL	801	2017-08-10-16-13-39	0	1	z	0	10	54.7	21.4	54.4	21.4	54.8	0.095	11054			55
1448	3343	1	TL	801	2017-08-10-16-13-41	0	1	z	0	10	54.7	21.4	54.4	21.4	54.8	0.095	11054			56
1449	3344	1	TL	801	2017-08-10-16-13-43	0	1	z	0	10	54.7	21.4	54.4	21.4	54.8	0.095	11054			57
1450	3345	1	TL	801	2017-08-10-16-13-45	0	1	z	0	10	54.7	21.4	54.4	21.4	54.8	0.095	11054			58
1451	3346	1	TL	801	2017-08-10-16-13-47	0	1	z	0	10	54.7	21.4	54.4	21.4	54.8	0.095	11054			59
1452	3347	1	TL	801	2017-08-10-16-13-49	0	1	z	0	10	54.7	21.4	54.4	21.4	54.8	0.095	11054			60
1453	3348	1	TL	801	2017-08-10-16-13-51	0	1	z	0	10	54.7	21.4	54.4	21.4	54.8	0.095	11054			61
1454	3349	1	TL	801	2017-08-10-16-13-53	0	1	z	0	10	54.7	21.4	54.4	21.4	54.8	0.095	11054			62
1455	3350	1	TL	801	2017-08-10-16-13-55	0	1	z	0	10	54.7	21.4	54.4	21.4	54.8	0.095	11054			63
1456	3351	1	TL	801	2017-08-10-16-13-57	0	1	z	0	10	54.7	21.4	54.4	21.4	54.8	0.095	11054			64
1457	3352	1	TL	801	2017-08-10-16-13-59	0	1	z	0	10	54.7	21.4	54.4	21.4	54.8	0.095	11054			65
1458	3353	1	TL	801	2017-08-10-16-14-01	0	1	z	0	10	54.7	21.4	54.4	21.4	54.8	0.095	11054			66
1459	3354	1	TL	801	2017-08-10-16-14-03	0	1	z	0	10	54.7	21.4	54.4	21.4	54.8	0.095	11054			67
1460	3355	1	TL	801	2017-08-10-16-14-05	0	1	z	0	10	54.7	21.4	54.4	21.4	54.8	0.095	11054			68
1461	3356	1	TL	801	2017-08-10-16-14-07	0	1	z	0	10	54.7	21.4	54.4	21.4	54.8	0.095	11054			69
1462	3357	1	TL	801	2017-08-10-16-14-09	0	1	z	0	10	54.7	21.4	54.4	21.4	54.8	0.095	11054			70
1463	3358	1	TL	801	2017-08-10-16-14-11	0	1	z	0	10	54.7	21.4	54.4	21.4	54.8	0.095	11054			71
1464	3359	1	TL	801	2017-08-10-16-14-13	0	1	z	0	10	54.7	21.4	54.4	21.4	54.8	0.095	11054			72
1465	3360	1	TL	801	2017-08-10-16-14-15	0	1	z	0	10	54.7	21.4	54.4	21.4	54.8	0.095	11054			73
1466	3361	1	TL	801	2017-08-10-16-14-17	0	1	z	0	10	54.7	21.4	54.4	21.4	54.8	0.095	11054			74
1467	3362	1	TL	801	2017-08-10-16-14-19	0	1	z	0	10	54.7	21.4	54.4	21.4	54.8	0.095	11054			75
1468	3363	1	TL	801	2017-08-10-16-14-21	0	1	z	0	10	54.7	21.4	54.4	21.4	54.8	0.095	11054			76
1469	3364	1	TL	801	2017-08-10-16-14-23	0	1	z	0	10	54.7	21.4	54.4	21.4	54.8	0.095	11054			77
1470	3365	1	TL	801	2017-08-10-16-14-25	0	1	z	0	10	54.7	21.4	54.4	21.4	54.8	0.095	11054			78
1471	3366	1	TL	801	2017-08-10-16-14-27	0	1	z	0	10	54.7	21.4	54.4	21.4	54.8	0.095	11054			79
1472	3367	1	TL	801	2017-08-10-16-14-29	0	1	z	0	10	54.7	21.4	54.4	21.4	54.8	0.095	11054			80
1473	3368	1	TL	801	2017-08-10-16-14-31	0	1	z	0	10	54.7	21.4	54.4	21.4	54.8	0.095	11054			81
1474	3369	1	TL	801	2017-08-10-16-14-33	0	1	z	0	10	54.7	21.4	54.4	21.4	54.8	0.095	11054			82
1475	3370	1	TL	801	2017-08-10-16-14-35	0	1	z	0	10	54.7	21.4	54.4	21.4	54.8	0.095	11054			83
1476	3371	1	TL	801	2017-08-10-16-14-37	0	1	z	0	10	54.7	21.4	54.4	21.4	54.8	0.095	11054			84
1477	3372	1	TL	801	2017-08-10-16-14-39	0	1	z	0	10	54.7	21.4	54.4	21.4	54.8	0.095	11054			85
1478	3373	1	TL	801	2017-08-10-16-14-41	0	1	z	0	10	54.7	21.4	54.4	21.4	54.8	0.095	11054			86
1479	3374	1	TL	801	2017-08-10-16-14-43	0	1	z	0	10	54.7	21.4	54.4	21.4	54.8	0.095	11054			87
1480	3375	1	TL	801	2017-08-10-16-14-45	0	1	z	0	10	54.7	21.4	54.4	21.4	54.8	0.095	11054			88
1481	3376	1	TL	801	2017-08-10-16-14-47	0	1	z	0	10	54.7	21.4	54.4	21.4	54.8	0.095	11054			89
1482	3377	1	TL	801	2017-08-10-16-14-49	0	1	z	0	10	54.7	21.4	54.4	21.4	54.8	0.095	11054			90
1483	3378	1	TL	801	2017-08-10-16-14-51	0	1	z	0	10	54.7	21.4	54.4	21.4	54.8	0.095	11054	Last10	Here	91
1484	3379	1	TL	801	2017-08-10-16-14-53	0	1	z	0	10	54.7	21.4	54.4	21.4	54.8	0.095	11054	Last10	Here	92
1485	3380	1	TL	801	2017-08-10-16-14-55	0	1	z	0	10	54.7	21.4	54.4	21.4	54.8	0.095	11054	Last10	Here	93
1486	3381	1	TL	801	2017-08-10-16-14-57	0	1	z	0	10	54.7	21.4	54.4	21.4	54.8	0.095	11054	Last10	Here	94
1487	3382	1	TL	801	2017-08-10-16-14-59	0	1	z	0	10	54.7	21.4	54.4	21.4	54.8	0.095	11054	Last10	Here	95
1488	3383	1	TL	801	2017-08-10-16-15-01	0	1	z	0	10	54.7	21.4	54.4	21.4	54.8	0.095	11054	Last10	Here	96
1489	3384	1	TL	801	2017-08-10-16-15-03	0	1	z	0	10	54.7	21.4	54.4	21.4	54.8	0.095	11054	Last10	Here	97
1490	3385	1	TL	801	2017-08-10-16-15-05	0	1	z	0	10	54.7	21.4	54.4	21.4	54.8	0.095	11054	Last10	Here	98
1491	3386	1	TL	801	2017-08-10-16-15-07	0	1	z	0	10	54.7	21.4	54.4	21.4	54.8	0.095	11054	Last10	Here	99
1492	3387	1	TL	801	2017-08-10-16-15-41	0	1	z	0	15	54.7	21.4	54.4	21.4	54.8	0.095	11055	First10	Here	1
1493	3388	1	TL	801	2017-08-10-16-15-43	0	1	z	0	15	54.7	21.4	54.4	21.4	54.8	0.095	11055	First10	Here	2
1494	3389	1	TL	801	2017-08-10-16-15-45	0	1	z	0	15	54.7	21.4	54.4	21.4	54.8	0.095	11055	First10	Here	3
1495	3390	1	TL	801	2017-08-10-16-15-47	0	1	z	0	15	54.7	21.4	54.4	21.4	54.8	0.095	11055	First10	Here	4
1496	3391	1	TL	801	2017-08-10-16-15-49	0	1	z	0	15	54.7	21.4	54.4	21.4	54.8	0.095	11055	First10	Here	5
1497	3392	1	TL	801	2017-08-10-16-15-51	0	1	z	0	15	54.7	21.4	54.5	21.4	54.9	0.204	11055	First10	Here	6
1498	3393	1	TL	801	2017-08-10-16-15-53	0	1	z	0	15	54.7	21.4	54.4	21.4	54.8	0.095	11055	First10	Here	7
1499	3394	1	TL	801	2017-08-10-16-15-55	0	1	z	0	15	54.7	21.4	54.4	21.4	54.8	0.095	11055	First10	Here	8
1500	3395	1	TL	801	2017-08-10-16-15-57	0	1	z	0	15	54.7	21.4	54.4	21.4	54.8	0.095	11055	First10	Here	9
1501	3396	1	TL	801	2017-08-10-16-15-59	0	1	z	0	15	54.7	21.4	54.4	21.4	54.8	0.095	11055	First10	Here	10
1502	3397	1	TL	801	2017-08-10-16-16-01	0	1	z	0	15	54.7	21.4	54.4	21.4	54.8	0.095	11055			11
1503	3398	1	TL	801	2017-08-10-16-16-03	0	1	z	0	15	54.7	21.4	54.4	21.4	54.8	0.095	11055			12
1504	3399	1	TL	801	2017-08-10-16-16-05	0	1	z	0	15	54.7	21.4	54.4	21.4	54.8	0.095	11055			13
1505	3400	1	TL	801	2017-08-10-16-16-07	0	1	z	0	15	54.7	21.4	54.4	21.4	54.8	0.095	11055			14
1506	3401	1	TL	801	2017-08-10-16-16-09	0	1	z	0	15	54.7	21.4	54.4	21.4	54.8	0.095	11055			15
1507	3402	1	TL	801	2017-08-10-16-16-11	0	1	z	0	15	54.7	21.4	54.4	21.4	54.8	0.095	11055			16
1508	3403	1	TL	801	2017-08-10-16-16-13	0	1	z	0	15	54.7	21.4	54.4	21.4	54.8	0.095	11055			17
1509	3404	1	TL	801	2017-08-10-16-16-15	0	1	z	0	15	54.7	21.4	54.4	21.4	54.8	0.095	11055			18
1510	3405	1	TL	801	2017-08-10-16-16-17	0	1	z	0	15	54.7	21.4	54.4	21.4	54.8	0.095	11055			19
1511	3406	1	TL	801	2017-08-10-16-16-19	0	1	z	0	15	54.7	21.4	54.4	21.4	54.8	0.095	11055			20
1512	3407	1	TL	801	2017-08-10-16-16-21	0	1	z	0	15	54.7	21.4	54.4	21.4	54.8	0.095	11055			21
1513	3408	1	TL	801	2017-08-10-16-16-24	0	1	z	0	15	54.7	21.4	54.4	21.4	54.8	0.095	11055			22
1514	3409	1	TL	801	2017-08-10-16-16-26	0	1	z	0	15	54.7	21.4	54.4	21.4	54.8	0.095	11055			23
1515	3410	1	TL	801	2017-08-10-16-16-28	0	1	z	0	15	54.7	21.4	54.4	21.4	54.8	0.095	11055			24
1516	3411	1	TL	801	2017-08-10-16-16-30	0	1	z	0	15	54.7	21.4	54.4	21.4	54.8	0.095	11055			25
1517	3412	1	TL	801	2017-08-10-16-16-32	0	1	z	0	15	54.7	21.4	54.4	21.4	54.8	0.095	11055			26
1518	3413	1	TL	801	2017-08-10-16-16-34	0	1	z	0	15	54.7	21.4	54.4	21.4	54.8	0.095	11055			27
1519	3414	1	TL	801	2017-08-10-16-16-36	0	1	z	0	15	54.7	21.4	54.4	21.4	54.8	0.095	11055			28
1520	3415	1	TL	801	2017-08-10-16-16-38	0	1	z	0	15	54.7	21.4	54.4	21.4	54.8	0.095	11055			29
1521	3416	1	TL	801	2017-08-10-16-16-40	0	1	z	0	15	54.7	21.4	54.4	21.4	54.8	0.095	11055			30
1522	3417	1	TL	801	2017-08-10-16-16-42	0	1	z	0	15	54.7	21.4	54.3	21.3	54.7	-0.014	11055			31
1523	3418	1	TL	801	2017-08-10-16-16-44	0	1	z	0	15	54.7	21.4	54.4	21.4	54.8	0.095	11055			32
1524	3419	1	TL	801	2017-08-10-16-16-46	0	1	z	0	15	54.7	21.4	54.4	21.4	54.8	0.095	11055			33
1525	3420	1	TL	801	2017-08-10-16-16-48	0	1	z	0	15	54.7	21.4	54.4	21.4	54.8	0.095	11055			34
1526	3421	1	TL	801	2017-08-10-16-16-50	0	1	z	0	15	54.7	21.4	54.4	21.4	54.8	0.095	11055			35
1527	3422	1	TL	801	2017-08-10-16-16-52	0	1	z	0	15	54.7	21.4	54.4	21.4	54.8	0.095	11055			36
1528	3423	1	TL	801	2017-08-10-16-16-54	0	1	z	0	15	54.7	21.4	54.4	21.4	54.8	0.095	11055			37
1529	3424	1	TL	801	2017-08-10-16-16-56	0	1	z	0	15	54.7	21.4	54.4	21.4	54.8	0.095	11055			38
1530	3425	1	TL	801	2017-08-10-16-16-58	0	1	z	0	15	54.7	21.4	54.4	21.4	54.8	0.095	11055			39
1531	3426	1	TL	801	2017-08-10-16-17-00	0	1	z	0	15	54.7	21.4	54.4	21.4	54.8	0.095	11055			40
1532	3427	1	TL	801	2017-08-10-16-17-02	0	1	z	0	15	54.7	21.4	54.4	21.4	54.8	0.095	11055			41
1533	3428	1	TL	801	2017-08-10-16-17-04	0	1	z	0	15	54.7	21.4	54.4	21.4	54.8	0.095	11055			42
1534	3429	1	TL	801	2017-08-10-16-17-06	0	1	z	0	15	54.7	21.4	54.4	21.4	54.8	0.095	11055			43
1535	3430	1	TL	801	2017-08-10-16-17-08	0	1	z	0	15	54.7	21.4	54.4	21.4	54.8	0.095	11055			44
1536	3431	1	TL	801	2017-08-10-16-17-10	0	1	z	0	15	54.7	21.4	54.4	21.4	54.8	0.095	11055			45
1537	3432	1	TL	801	2017-08-10-16-17-12	0	1	z	0	15	54.7	21.4	54.4	21.4	54.8	0.095	11055			46
1538	3433	1	TL	801	2017-08-10-16-17-14	0	1	z	0	15	54.7	21.4	54.4	21.4	54.8	0.095	11055			47
1539	3434	1	TL	801	2017-08-10-16-17-16	0	1	z	0	15	54.7	21.4	54.4	21.4	54.8	0.095	11055			48
1540	3435	1	TL	801	2017-08-10-16-17-18	0	1	z	0	15	54.7	21.4	54.4	21.4	54.8	0.095	11055			49
1541	3436	1	TL	801	2017-08-10-16-17-20	0	1	z	0	15	54.7	21.4	54.4	21.4	54.8	0.095	11055			50
1542	3437	1	TL	801	2017-08-10-16-17-22	0	1	z	0	15	54.7	21.4	54.4	21.4	54.8	0.095	11055			51
1543	3438	1	TL	801	2017-08-10-16-17-24	0	1	z	0	15	54.7	21.4	54.4	21.4	54.8	0.095	11055			52
1544	3439	1	TL	801	2017-08-10-16-17-26	0	1	z	0	15	54.7	21.4	54.4	21.4	54.8	0.095	11055			53
1545	3440	1	TL	801	2017-08-10-16-17-28	0	1	z	0	15	54.7	21.4	54.4	21.4	54.8	0.095	11055			54
1546	3441	1	TL	801	2017-08-10-16-17-30	0	1	z	0	15	54.7	21.4	54.4	21.4	54.8	0.095	11055			55
1547	3442	1	TL	801	2017-08-10-16-17-32	0	1	z	0	15	54.7	21.4	54.4	21.4	54.8	0.095	11055			56
1548	3443	1	TL	801	2017-08-10-16-17-34	0	1	z	0	15	54.7	21.4	54.4	21.4	54.8	0.095	11055			57
1549	3444	1	TL	801	2017-08-10-16-17-36	0	1	z	0	15	54.7	21.4	54.4	21.4	54.8	0.095	11055			58
1550	3445	1	TL	801	2017-08-10-16-17-38	0	1	z	0	15	54.7	21.4	54.4	21.4	54.8	0.095	11055			59
1551	3446	1	TL	801	2017-08-10-16-17-40	0	1	z	0	15	54.7	21.4	54.4	21.4	54.8	0.095	11055			60
1552	3447	1	TL	801	2017-08-10-16-17-42	0	1	z	0	15	54.7	21.4	54.4	21.4	54.8	0.095	11055			61
1553	3448	1	TL	801	2017-08-10-16-17-44	0	1	z	0	15	54.7	21.4	54.4	21.4	54.8	0.095	11055			62
1554	3449	1	TL	801	2017-08-10-16-17-46	0	1	z	0	15	54.7	21.4	54.4	21.4	54.8	0.095	11055			63
1555	3450	1	TL	801	2017-08-10-16-17-48	0	1	z	0	15	54.7	21.4	54.4	21.4	54.8	0.095	11055			64
1556	3451	1	TL	801	2017-08-10-16-17-50	0	1	z	0	15	54.7	21.4	54.4	21.4	54.8	0.095	11055			65
1557	3452	1	TL	801	2017-08-10-16-17-52	0	1	z	0	15	54.7	21.4	54.4	21.4	54.8	0.095	11055			66
1558	3453	1	TL	801	2017-08-10-16-17-54	0	1	z	0	15	54.7	21.4	54.4	21.4	54.8	0.095	11055			67
1559	3454	1	TL	801	2017-08-10-16-17-56	0	1	z	0	15	54.7	21.4	54.4	21.4	54.8	0.095	11055			68
1560	3455	1	TL	801	2017-08-10-16-17-58	0	1	z	0	15	54.7	21.4	54.4	21.4	54.8	0.095	11055			69
1561	3456	1	TL	801	2017-08-10-16-18-00	0	1	z	0	15	54.7	21.4	54.4	21.4	54.8	0.095	11055			70
1562	3457	1	TL	801	2017-08-10-16-18-02	0	1	z	0	15	54.7	21.4	54.4	21.4	54.8	0.095	11055			71
1563	3458	1	TL	801	2017-08-10-16-18-04	0	1	z	0	15	54.7	21.4	54.4	21.4	54.8	0.095	11055			72
1564	3459	1	TL	801	2017-08-10-16-18-06	0	1	z	0	15	54.7	21.4	54.4	21.4	54.8	0.095	11055			73
1565	3460	1	TL	801	2017-08-10-16-18-08	0	1	z	0	15	54.7	21.4	54.4	21.4	54.8	0.095	11055			74
1566	3461	1	TL	801	2017-08-10-16-18-10	0	1	z	0	15	54.7	21.4	54.4	21.4	54.8	0.095	11055			75
1567	3462	1	TL	801	2017-08-10-16-18-12	0	1	z	0	15	54.7	21.4	54.4	21.4	54.8	0.095	11055			76
1568	3463	1	TL	801	2017-08-10-16-18-14	0	1	z	0	15	54.7	21.4	54.4	21.4	54.8	0.095	11055			77
1569	3464	1	TL	801	2017-08-10-16-18-16	0	1	z	0	15	54.7	21.4	54.4	21.4	54.8	0.095	11055			78
1570	3465	1	TL	801	2017-08-10-16-18-18	0	1	z	0	15	54.7	21.4	54.4	21.4	54.8	0.095	11055			79
1571	3466	1	TL	801	2017-08-10-16-18-20	0	1	z	0	15	54.7	21.4	54.4	21.4	54.8	0.095	11055			80
1572	3467	1	TL	801	2017-08-10-16-18-22	0	1	z	0	15	54.7	21.4	54.4	21.4	54.8	0.095	11055			81
1573	3468	1	TL	801	2017-08-10-16-18-24	0	1	z	0	15	54.7	21.4	54.3	21.3	54.7	-0.014	11055			82
1574	3469	1	TL	801	2017-08-10-16-18-26	0	1	z	0	15	54.7	21.4	54.3	21.3	54.7	-0.014	11055			83
1575	3470	1	TL	801	2017-08-10-16-18-28	0	1	z	0	15	54.7	21.4	54.4	21.4	54.8	0.095	11055			84
1576	3471	1	TL	801	2017-08-10-16-18-30	0	1	z	0	15	54.7	21.4	54.4	21.4	54.8	0.095	11055			85
1577	3472	1	TL	801	2017-08-10-16-18-32	0	1	z	0	15	54.7	21.4	54.4	21.4	54.8	0.095	11055			86
1578	3473	1	TL	801	2017-08-10-16-18-34	0	1	z	0	15	54.7	21.4	54.3	21.3	54.7	-0.014	11055			87
1579	3474	1	TL	801	2017-08-10-16-18-36	0	1	z	0	15	54.7	21.4	54.4	21.4	54.8	0.095	11055			88
1580	3475	1	TL	801	2017-08-10-16-18-38	0	1	z	0	15	54.7	21.4	54.4	21.4	54.8	0.095	11055			89
1581	3476	1	TL	801	2017-08-10-16-18-40	0	1	z	0	15	54.7	21.4	54.4	21.4	54.8	0.095	11055			90
1582	3477	1	TL	801	2017-08-10-16-18-42	0	1	z	0	15	54.7	21.4	54.4	21.4	54.8	0.095	11055	Last10	Here	91
1583	3478	1	TL	801	2017-08-10-16-18-44	0	1	z	0	15	54.7	21.4	54.4	21.4	54.8	0.095	11055	Last10	Here	92
1584	3479	1	TL	801	2017-08-10-16-18-46	0	1	z	0	15	54.7	21.4	54.4	21.4	54.8	0.095	11055	Last10	Here	93
1585	3480	1	TL	801	2017-08-10-16-18-48	0	1	z	0	15	54.7	21.4	54.4	21.4	54.8	0.095	11055	Last10	Here	94
1586	3481	1	TL	801	2017-08-10-16-18-50	0	1	z	0	15	54.7	21.4	54.4	21.4	54.8	0.095	11055	Last10	Here	95
1587	3482	1	TL	801	2017-08-10-16-18-52	0	1	z	0	15	54.7	21.4	54.3	21.3	54.7	-0.014	11055	Last10	Here	96
1588	3483	1	TL	801	2017-08-10-16-18-54	0	1	z	0	15	54.7	21.4	54.4	21.4	54.8	0.095	11055	Last10	Here	97
1589	3484	1	TL	801	2017-08-10-16-18-56	0	1	z	0	15	54.7	21.4	54.3	21.3	54.7	-0.014	11055	Last10	Here	98
1590	3485	1	TL	801	2017-08-10-16-18-58	0	1	z	0	15	54.7	21.4	54.4	21.4	54.8	0.095	11055	Last10	Here	99
1591	3486	1	TL	801	2017-08-10-16-19-32	0	1	z	0	20	54.7	21.4	54.4	21.4	54.8	0.095	11056	First10	Here	1
1592	3487	1	TL	801	2017-08-10-16-19-34	0	1	z	0	20	54.7	21.4	54.4	21.4	54.8	0.095	11056	First10	Here	2
1593	3488	1	TL	801	2017-08-10-16-19-36	0	1	z	0	20	54.7	21.4	54.4	21.4	54.8	0.095	11056	First10	Here	3
1594	3489	1	TL	801	2017-08-10-16-19-38	0	1	z	0	20	54.7	21.4	54.4	21.4	54.8	0.095	11056	First10	Here	4
1595	3490	1	TL	801	2017-08-10-16-19-40	0	1	z	0	20	54.7	21.4	54.4	21.4	54.8	0.095	11056	First10	Here	5
1596	3491	1	TL	801	2017-08-10-16-19-42	0	1	z	0	20	54.7	21.4	54.4	21.4	54.8	0.095	11056	First10	Here	6
1597	3492	1	TL	801	2017-08-10-16-19-44	0	1	z	0	20	54.7	21.4	54.4	21.4	54.8	0.095	11056	First10	Here	7
1598	3493	1	TL	801	2017-08-10-16-19-46	0	1	z	0	20	54.7	21.4	54.4	21.4	54.8	0.095	11056	First10	Here	8
1599	3494	1	TL	801	2017-08-10-16-19-48	0	1	z	0	20	54.7	21.4	54.4	21.4	54.8	0.095	11056	First10	Here	9
1600	3495	1	TL	801	2017-08-10-16-19-50	0	1	z	0	20	54.7	21.4	54.4	21.4	54.8	0.095	11056	First10	Here	10
1601	3496	1	TL	801	2017-08-10-16-19-52	0	1	z	0	20	54.7	21.4	54.4	21.4	54.8	0.095	11056			11
1602	3497	1	TL	801	2017-08-10-16-19-54	0	1	z	0	20	54.7	21.4	54.4	21.4	54.8	0.095	11056			12
1603	3498	1	TL	801	2017-08-10-16-19-56	0	1	z	0	20	54.7	21.4	54.3	21.3	54.7	-0.014	11056			13
1604	3499	1	TL	801	2017-08-10-16-19-58	0	1	z	0	20	54.7	21.4	54.4	21.4	54.8	0.095	11056			14
1605	3500	1	TL	801	2017-08-10-16-20-00	0	1	z	0	20	54.7	21.4	54.4	21.4	54.8	0.095	11056			15
1606	3501	1	TL	801	2017-08-10-16-20-02	0	1	z	0	20	54.7	21.4	54.4	21.4	54.8	0.095	11056			16
1607	3502	1	TL	801	2017-08-10-16-20-04	0	1	z	0	20	54.7	21.4	54.4	21.4	54.8	0.095	11056			17
1608	3503	1	TL	801	2017-08-10-16-20-06	0	1	z	0	20	54.7	21.4	54.4	21.4	54.8	0.095	11056			18
1609	3504	1	TL	801	2017-08-10-16-20-08	0	1	z	0	20	54.7	21.4	54.4	21.4	54.8	0.095	11056			19
1610	3505	1	TL	801	2017-08-10-16-20-10	0	1	z	0	20	54.7	21.4	54.4	21.4	54.8	0.095	11056			20
1611	3506	1	TL	801	2017-08-10-16-20-12	0	1	z	0	20	54.7	21.4	54.4	21.4	54.8	0.095	11056			21
1612	3507	1	TL	801	2017-08-10-16-20-14	0	1	z	0	20	54.7	21.4	54.3	21.3	54.7	-0.014	11056			22
1613	3508	1	TL	801	2017-08-10-16-20-16	0	1	z	0	20	54.7	21.4	54.4	21.4	54.8	0.095	11056			23
1614	3509	1	TL	801	2017-08-10-16-20-18	0	1	z	0	20	54.7	21.4	54.4	21.4	54.8	0.095	11056			24
1615	3510	1	TL	801	2017-08-10-16-20-20	0	1	z	0	20	54.7	21.4	54.3	21.3	54.7	-0.014	11056			25
1616	3511	1	TL	801	2017-08-10-16-20-22	0	1	z	0	20	54.7	21.4	54.4	21.4	54.8	0.095	11056			26
1617	3512	1	TL	801	2017-08-10-16-20-24	0	1	z	0	20	54.7	21.4	54.3	21.3	54.7	-0.014	11056			27
1618	3513	1	TL	801	2017-08-10-16-20-26	0	1	z	0	20	54.7	21.4	54.3	21.3	54.7	-0.014	11056			28
1619	3514	1	TL	801	2017-08-10-16-20-28	0	1	z	0	20	54.7	21.4	54.4	21.4	54.8	0.095	11056			29
1620	3515	1	TL	801	2017-08-10-16-20-30	0	1	z	0	20	54.7	21.4	54.2	21.3	54.6	-0.123	11056			30
1621	3516	1	TL	801	2017-08-10-16-20-32	0	1	z	0	20	54.7	21.4	54.4	21.4	54.8	0.095	11056			31
1622	3517	1	TL	801	2017-08-10-16-20-34	0	1	z	0	20	54.7	21.4	54.3	21.4	54.7	-0.014	11056			32
1623	3518	1	TL	801	2017-08-10-16-20-36	0	1	z	0	20	54.7	21.4	54.4	21.4	54.8	0.095	11056			33
1624	3519	1	TL	801	2017-08-10-16-20-38	0	1	z	0	20	54.7	21.4	54.4	21.4	54.8	0.095	11056			34
1625	3520	1	TL	801	2017-08-10-16-20-40	0	1	z	0	20	54.7	21.4	54.4	21.4	54.8	0.095	11056			35
1626	3521	1	TL	801	2017-08-10-16-20-42	0	1	z	0	20	54.7	21.4	54.4	21.4	54.8	0.095	11056			36
1627	3522	1	TL	801	2017-08-10-16-20-44	0	1	z	0	20	54.7	21.4	54.4	21.4	54.8	0.095	11056			37
1628	3523	1	TL	801	2017-08-10-16-20-46	0	1	z	0	20	54.7	21.4	54.4	21.4	54.8	0.095	11056			38
1629	3524	1	TL	801	2017-08-10-16-20-48	0	1	z	0	20	54.7	21.4	54.4	21.4	54.8	0.095	11056			39
1630	3525	1	TL	801	2017-08-10-16-20-50	0	1	z	0	20	54.7	21.4	54.4	21.4	54.8	0.095	11056			40
1631	3526	1	TL	801	2017-08-10-16-20-52	0	1	z	0	20	54.7	21.4	54.4	21.4	54.8	0.095	11056			41
1632	3527	1	TL	801	2017-08-10-16-20-54	0	1	z	0	20	54.7	21.4	54.4	21.4	54.8	0.095	11056			42
1633	3528	1	TL	801	2017-08-10-16-20-56	0	1	z	0	20	54.7	21.4	54.4	21.4	54.8	0.095	11056			43
1634	3529	1	TL	801	2017-08-10-16-20-58	0	1	z	0	20	54.7	21.4	54.4	21.4	54.8	0.095	11056			44
1635	3530	1	TL	801	2017-08-10-16-21-00	0	1	z	0	20	54.7	21.4	54.3	21.3	54.7	-0.014	11056			45
1636	3531	1	TL	801	2017-08-10-16-21-02	0	1	z	0	20	54.7	21.4	54.4	21.4	54.8	0.095	11056			46
1637	3532	1	TL	801	2017-08-10-16-21-04	0	1	z	0	20	54.7	21.4	54.4	21.4	54.8	0.095	11056			47
1638	3533	1	TL	801	2017-08-10-16-21-06	0	1	z	0	20	54.7	21.4	54.4	21.4	54.8	0.095	11056			48
1639	3534	1	TL	801	2017-08-10-16-21-08	0	1	z	0	20	54.7	21.4	54.3	21.4	54.7	-0.014	11056			49
1640	3535	1	TL	801	2017-08-10-16-21-10	0	1	z	0	20	54.7	21.4	54.4	21.4	54.8	0.095	11056			50
1641	3536	1	TL	801	2017-08-10-16-21-12	0	1	z	0	20	54.7	21.4	54.4	21.4	54.8	0.095	11056			51
1642	3537	1	TL	801	2017-08-10-16-21-14	0	1	z	0	20	54.7	21.4	54.4	21.4	54.8	0.095	11056			52
1643	3538	1	TL	801	2017-08-10-16-21-16	0	1	z	0	20	54.7	21.4	54.4	21.4	54.8	0.095	11056			53
1644	3539	1	TL	801	2017-08-10-16-21-18	0	1	z	0	20	54.7	21.4	54.3	21.4	54.7	-0.014	11056			54
1645	3540	1	TL	801	2017-08-10-16-21-20	0	1	z	0	20	54.7	21.4	54.4	21.4	54.8	0.095	11056			55
1646	3541	1	TL	801	2017-08-10-16-21-22	0	1	z	0	20	54.7	21.4	54.3	21.4	54.7	-0.014	11056			56
1647	3542	1	TL	801	2017-08-10-16-21-24	0	1	z	0	20	54.7	21.4	54.2	21.3	54.6	-0.123	11056			57
1648	3543	1	TL	801	2017-08-10-16-21-26	0	1	z	0	20	54.7	21.4	54.4	21.4	54.8	0.095	11056			58
1649	3544	1	TL	801	2017-08-10-16-21-28	0	1	z	0	20	54.7	21.4	54.3	21.4	54.7	-0.014	11056			59
1650	3545	1	TL	801	2017-08-10-16-21-30	0	1	z	0	20	54.7	21.4	54.4	21.4	54.8	0.095	11056			60
1651	3546	1	TL	801	2017-08-10-16-21-33	0	1	z	0	20	54.7	21.4	54.4	21.4	54.8	0.095	11056			61
1652	3547	1	TL	801	2017-08-10-16-21-35	0	1	z	0	20	54.7	21.4	54.3	21.4	54.7	-0.014	11056			62
1653	3548	1	TL	801	2017-08-10-16-21-37	0	1	z	0	20	54.7	21.4	54.3	21.4	54.7	-0.014	11056			63
1654	3549	1	TL	801	2017-08-10-16-21-39	0	1	z	0	20	54.7	21.4	54.3	21.4	54.7	-0.014	11056			64
1655	3550	1	TL	801	2017-08-10-16-21-41	0	1	z	0	20	54.7	21.4	54.3	21.4	54.7	-0.014	11056			65
1656	3551	1	TL	801	2017-08-10-16-21-43	0	1	z	0	20	54.7	21.4	54.3	21.4	54.7	-0.014	11056			66
1657	3552	1	TL	801	2017-08-10-16-21-45	0	1	z	0	20	54.7	21.4	54.3	21.4	54.7	-0.014	11056			67
1658	3553	1	TL	801	2017-08-10-16-21-47	0	1	z	0	20	54.6	21.4	54.4	21.4	54.8	0.195	11056			68
1659	3554	1	TL	801	2017-08-10-16-21-49	0	1	z	0	20	54.7	21.4	54.3	21.4	54.7	-0.014	11056			69
1660	3555	1	TL	801	2017-08-10-16-21-51	0	1	z	0	20	54.7	21.4	54.3	21.4	54.7	-0.014	11056			70
1661	3556	1	TL	801	2017-08-10-16-21-53	0	1	z	0	20	54.7	21.4	54.4	21.4	54.8	0.095	11056			71
1662	3557	1	TL	801	2017-08-10-16-21-55	0	1	z	0	20	54.7	21.4	54.3	21.4	54.7	-0.014	11056			72
1663	3558	1	TL	801	2017-08-10-16-21-57	0	1	z	0	20	54.7	21.4	54.3	21.3	54.7	-0.014	11056			73
1664	3559	1	TL	801	2017-08-10-16-21-59	0	1	z	0	20	54.7	21.4	54.3	21.3	54.7	-0.014	11056			74
1665	3560	1	TL	801	2017-08-10-16-22-01	0	1	z	0	20	54.7	21.4	54.4	21.4	54.8	0.095	11056			75
1666	3561	1	TL	801	2017-08-10-16-22-03	0	1	z	0	20	54.7	21.4	54.3	21.4	54.7	-0.014	11056			76
1667	3562	1	TL	801	2017-08-10-16-22-05	0	1	z	0	20	54.7	21.4	54.3	21.3	54.7	-0.014	11056			77
1668	3563	1	TL	801	2017-08-10-16-22-07	0	1	z	0	20	54.7	21.4	54.3	21.4	54.7	-0.014	11056			78
1669	3564	1	TL	801	2017-08-10-16-22-09	0	1	z	0	20	54.7	21.4	54.3	21.4	54.7	-0.014	11056			79
1670	3565	1	TL	801	2017-08-10-16-22-11	0	1	z	0	20	54.7	21.4	54.4	21.4	54.8	0.095	11056			80
1671	3566	1	TL	801	2017-08-10-16-22-13	0	1	z	0	20	54.6	21.4	54.3	21.4	54.7	0.086	11056			81
1672	3567	1	TL	801	2017-08-10-16-22-15	0	1	z	0	20	54.7	21.4	54.3	21.4	54.7	-0.014	11056			82
1673	3568	1	TL	801	2017-08-10-16-22-17	0	1	z	0	20	54.6	21.4	54.3	21.4	54.7	0.086	11056			83
1674	3569	1	TL	801	2017-08-10-16-22-19	0	1	z	0	20	54.7	21.4	54.3	21.4	54.7	-0.014	11056			84
1675	3570	1	TL	801	2017-08-10-16-22-21	0	1	z	0	20	54.7	21.4	54.2	21.3	54.6	-0.123	11056			85
1676	3571	1	TL	801	2017-08-10-16-22-23	0	1	z	0	20	54.7	21.4	54.4	21.4	54.8	0.095	11056			86
1677	3572	1	TL	801	2017-08-10-16-22-25	0	1	z	0	20	54.7	21.4	54.4	21.4	54.8	0.095	11056			87
1678	3573	1	TL	801	2017-08-10-16-22-27	0	1	z	0	20	54.7	21.4	54.3	21.4	54.7	-0.014	11056			88
1679	3574	1	TL	801	2017-08-10-16-22-29	0	1	z	0	20	54.7	21.4	54.3	21.3	54.7	-0.014	11056			89
1680	3575	1	TL	801	2017-08-10-16-22-31	0	1	z	0	20	54.7	21.4	54.4	21.4	54.8	0.095	11056			90
1681	3576	1	TL	801	2017-08-10-16-22-33	0	1	z	0	20	54.7	21.4	54.4	21.4	54.8	0.095	11056	Last10	Here	91
1682	3577	1	TL	801	2017-08-10-16-22-35	0	1	z	0	20	54.7	21.4	54.4	21.4	54.8	0.095	11056	Last10	Here	92
1683	3578	1	TL	801	2017-08-10-16-22-37	0	1	z	0	20	54.7	21.4	54.4	21.4	54.8	0.095	11056	Last10	Here	93
1684	3579	1	TL	801	2017-08-10-16-22-39	0	1	z	0	20	54.7	21.4	54.3	21.3	54.7	-0.014	11056	Last10	Here	94
1685	3580	1	TL	801	2017-08-10-16-22-41	0	1	z	0	20	54.7	21.4	54.4	21.4	54.8	0.095	11056	Last10	Here	95
1686	3581	1	TL	801	2017-08-10-16-22-43	0	1	z	0	20	54.7	21.4	54.2	21.3	54.6	-0.123	11056	Last10	Here	96
1687	3582	1	TL	801	2017-08-10-16-22-45	0	1	z	0	20	54.7	21.4	54.4	21.4	54.8	0.095	11056	Last10	Here	97
1688	3583	1	TL	801	2017-08-10-16-22-47	0	1	z	0	20	54.7	21.4	54.4	21.4	54.8	0.095	11056	Last10	Here	98
1689	3584	1	TL	801	2017-08-10-16-22-49	0	1	z	0	20	54.7	21.4	54.3	21.4	54.7	-0.014	11056	Last10	Here	99
1690	3585	1	TL	801	2017-08-10-16-23-21	0	1	z	0	25	54.6	21.4	54.2	21.3	54.6	-0.023	11057	First10	Here	1
1691	3586	1	TL	801	2017-08-10-16-23-23	0	1	z	0	25	54.7	21.4	54.3	21.4	54.7	-0.014	11057	First10	Here	2
1692	3587	1	TL	801	2017-08-10-16-23-25	0	1	z	0	25	54.6	21.4	54.3	21.4	54.7	0.086	11057	First10	Here	3
1693	3588	1	TL	801	2017-08-10-16-23-27	0	1	z	0	25	54.6	21.4	54.3	21.4	54.7	0.086	11057	First10	Here	4
1694	3589	1	TL	801	2017-08-10-16-23-29	0	1	z	0	25	54.6	21.4	54.2	21.3	54.6	-0.023	11057	First10	Here	5
1695	3590	1	TL	801	2017-08-10-16-23-31	0	1	z	0	25	54.6	21.4	54.3	21.4	54.7	0.086	11057	First10	Here	6
1696	3591	1	TL	801	2017-08-10-16-23-33	0	1	z	0	25	54.7	21.4	54.3	21.4	54.7	-0.014	11057	First10	Here	7
1697	3592	1	TL	801	2017-08-10-16-23-35	0	1	z	0	25	54.7	21.4	54.3	21.4	54.7	-0.014	11057	First10	Here	8
1698	3593	1	TL	801	2017-08-10-16-23-37	0	1	z	0	25	54.7	21.4	54.3	21.4	54.7	-0.014	11057	First10	Here	9
1699	3594	1	TL	801	2017-08-10-16-23-39	0	1	z	0	25	54.6	21.4	54.3	21.4	54.7	0.086	11057	First10	Here	10
1700	3595	1	TL	801	2017-08-10-16-23-41	0	1	z	0	25	54.7	21.4	54.3	21.4	54.7	-0.014	11057			11
1701	3596	1	TL	801	2017-08-10-16-23-43	0	1	z	0	25	54.7	21.4	54.2	21.3	54.6	-0.123	11057			12
1702	3597	1	TL	801	2017-08-10-16-23-45	0	1	z	0	25	54.6	21.4	54.3	21.4	54.7	0.086	11057			13
1703	3598	1	TL	801	2017-08-10-16-23-47	0	1	z	0	25	54.6	21.4	54.2	21.3	54.6	-0.023	11057			14
1704	3599	1	TL	801	2017-08-10-16-23-49	0	1	z	0	25	54.6	21.4	54.3	21.4	54.7	0.086	11057			15
1705	3600	1	TL	801	2017-08-10-16-23-51	0	1	z	0	25	54.6	21.4	54.2	21.3	54.6	-0.023	11057			16
1706	3601	1	TL	801	2017-08-10-16-23-53	0	1	z	0	25	54.6	21.4	54.3	21.4	54.7	0.086	11057			17
1707	3602	1	TL	801	2017-08-10-16-23-55	0	1	z	0	25	54.7	21.4	54.3	21.4	54.7	-0.014	11057			18
1708	3603	1	TL	801	2017-08-10-16-23-57	0	1	z	0	25	54.6	21.4	54.3	21.4	54.7	0.086	11057			19
1709	3604	1	TL	801	2017-08-10-16-23-59	0	1	z	0	25	54.7	21.4	54.3	21.4	54.7	-0.014	11057			20
1710	3605	1	TL	801	2017-08-10-16-24-01	0	1	z	0	25	54.7	21.4	54.3	21.4	54.7	-0.014	11057			21
1711	3606	1	TL	801	2017-08-10-16-24-03	0	1	z	0	25	54.7	21.4	54.3	21.4	54.7	-0.014	11057			22
1712	3607	1	TL	801	2017-08-10-16-24-05	0	1	z	0	25	54.6	21.4	54.2	21.3	54.6	-0.023	11057			23
1713	3608	1	TL	801	2017-08-10-16-24-07	0	1	z	0	25	54.6	21.4	54.3	21.4	54.7	0.086	11057			24
1714	3609	1	TL	801	2017-08-10-16-24-09	0	1	z	0	25	54.6	21.4	54.3	21.4	54.7	0.086	11057			25
1715	3610	1	TL	801	2017-08-10-16-24-11	0	1	z	0	25	54.6	21.4	54.3	21.4	54.7	0.086	11057			26
1716	3611	1	TL	801	2017-08-10-16-24-13	0	1	z	0	25	54.6	21.4	54.3	21.4	54.7	0.086	11057			27
1717	3612	1	TL	801	2017-08-10-16-24-15	0	1	z	0	25	54.6	21.4	54.3	21.4	54.7	0.086	11057			28
1718	3613	1	TL	801	2017-08-10-16-24-17	0	1	z	0	25	54.6	21.4	54.3	21.4	54.7	0.086	11057			29
1719	3614	1	TL	801	2017-08-10-16-24-19	0	1	z	0	25	54.6	21.4	54.3	21.4	54.7	0.086	11057			30
1720	3615	1	TL	801	2017-08-10-16-24-21	0	1	z	0	25	54.6	21.4	54.3	21.4	54.7	0.086	11057			31
1721	3616	1	TL	801	2017-08-10-16-24-23	0	1	z	0	25	54.6	21.4	54.2	21.3	54.6	-0.023	11057			32
1722	3617	1	TL	801	2017-08-10-16-24-25	0	1	z	0	25	54.6	21.4	54.3	21.4	54.7	0.086	11057			33
1723	3618	1	TL	801	2017-08-10-16-24-27	0	1	z	0	25	54.6	21.4	54.3	21.4	54.7	0.086	11057			34
1724	3619	1	TL	801	2017-08-10-16-24-29	0	1	z	0	25	54.6	21.4	54.2	21.3	54.6	-0.023	11057			35
1725	3620	1	TL	801	2017-08-10-16-24-31	0	1	z	0	25	54.6	21.4	54.3	21.4	54.7	0.086	11057			36
1726	3621	1	TL	801	2017-08-10-16-24-33	0	1	z	0	25	54.6	21.4	54.3	21.4	54.7	0.086	11057			37
1727	3622	1	TL	801	2017-08-10-16-24-35	0	1	z	0	25	54.6	21.4	54.3	21.4	54.7	0.086	11057			38
1728	3623	1	TL	801	2017-08-10-16-24-37	0	1	z	0	25	54.6	21.4	54.3	21.4	54.7	0.086	11057			39
1729	3624	1	TL	801	2017-08-10-16-24-39	0	1	z	0	25	54.6	21.4	54.2	21.3	54.6	-0.023	11057			40
1730	3625	1	TL	801	2017-08-10-16-24-41	0	1	z	0	25	54.6	21.4	54.3	21.4	54.7	0.086	11057			41
1731	3626	1	TL	801	2017-08-10-16-24-43	0	1	z	0	25	54.6	21.4	54.3	21.4	54.7	0.086	11057			42
1732	3627	1	TL	801	2017-08-10-16-24-45	0	1	z	0	25	54.6	21.4	54.3	21.4	54.7	0.086	11057			43
1733	3628	1	TL	801	2017-08-10-16-24-47	0	1	z	0	25	54.6	21.4	54.3	21.4	54.7	0.086	11057			44
1734	3629	1	TL	801	2017-08-10-16-24-49	0	1	z	0	25	54.6	21.4	54.3	21.4	54.7	0.086	11057			45
1735	3630	1	TL	801	2017-08-10-16-24-51	0	1	z	0	25	54.6	21.4	54.3	21.4	54.7	0.086	11057			46
1736	3631	1	TL	801	2017-08-10-16-24-53	0	1	z	0	25	54.6	21.4	54.3	21.4	54.7	0.086	11057			47
1737	3632	1	TL	801	2017-08-10-16-24-55	0	1	z	0	25	54.6	21.4	54.3	21.4	54.7	0.086	11057			48
1738	3633	1	TL	801	2017-08-10-16-24-57	0	1	z	0	25	54.6	21.4	54.3	21.4	54.7	0.086	11057			49
1739	3634	1	TL	801	2017-08-10-16-24-59	0	1	z	0	25	54.6	21.4	54.3	21.4	54.7	0.086	11057			50
1740	3635	1	TL	801	2017-08-10-16-25-01	0	1	z	0	25	54.6	21.4	54.3	21.4	54.7	0.086	11057			51
1741	3636	1	TL	801	2017-08-10-16-25-03	0	1	z	0	25	54.6	21.4	54.3	21.4	54.7	0.086	11057			52
1742	3637	1	TL	801	2017-08-10-16-25-05	0	1	z	0	25	54.6	21.4	54.3	21.4	54.7	0.086	11057			53
1743	3638	1	TL	801	2017-08-10-16-25-07	0	1	z	0	25	54.6	21.4	54.3	21.4	54.7	0.086	11057			54
1744	3639	1	TL	801	2017-08-10-16-25-09	0	1	z	0	25	54.6	21.4	54.3	21.4	54.7	0.086	11057			55
1745	3640	1	TL	801	2017-08-10-16-25-11	0	1	z	0	25	54.6	21.4	54.3	21.4	54.7	0.086	11057			56
1746	3641	1	TL	801	2017-08-10-16-25-13	0	1	z	0	25	54.6	21.4	54.3	21.4	54.7	0.086	11057			57
1747	3642	1	TL	801	2017-08-10-16-25-15	0	1	z	0	25	54.6	21.4	54.3	21.4	54.7	0.086	11057			58
1748	3643	1	TL	801	2017-08-10-16-25-17	0	1	z	0	25	54.6	21.4	54.3	21.4	54.7	0.086	11057			59
1749	3644	1	TL	801	2017-08-10-16-25-19	0	1	z	0	25	54.6	21.4	54.3	21.4	54.7	0.086	11057			60
1750	3645	1	TL	801	2017-08-10-16-25-21	0	1	z	0	25	54.6	21.4	54.3	21.4	54.7	0.086	11057			61
1751	3646	1	TL	801	2017-08-10-16-25-23	0	1	z	0	25	54.6	21.4	54.3	21.4	54.7	0.086	11057			62
1752	3647	1	TL	801	2017-08-10-16-25-25	0	1	z	0	25	54.6	21.4	54.3	21.4	54.7	0.086	11057			63
1753	3648	1	TL	801	2017-08-10-16-25-27	0	1	z	0	25	54.6	21.4	54.2	21.3	54.6	-0.023	11057			64
1754	3649	1	TL	801	2017-08-10-16-25-29	0	1	z	0	25	54.6	21.4	54.3	21.4	54.7	0.086	11057			65
1755	3650	1	TL	801	2017-08-10-16-25-31	0	1	z	0	25	54.6	21.4	54.2	21.3	54.6	-0.023	11057			66
1756	3651	1	TL	801	2017-08-10-16-25-33	0	1	z	0	25	54.6	21.4	54.3	21.4	54.7	0.086	11057			67
1757	3652	1	TL	801	2017-08-10-16-25-35	0	1	z	0	25	54.6	21.4	54.2	21.3	54.6	-0.023	11057			68
1758	3653	1	TL	801	2017-08-10-16-25-37	0	1	z	0	25	54.6	21.4	54.3	21.4	54.7	0.086	11057			69
1759	3654	1	TL	801	2017-08-10-16-25-39	0	1	z	0	25	54.6	21.4	54.2	21.3	54.6	-0.023	11057			70
1760	3655	1	TL	801	2017-08-10-16-25-41	0	1	z	0	25	54.6	21.4	54.2	21.3	54.6	-0.023	11057			71
1761	3656	1	TL	801	2017-08-10-16-25-43	0	1	z	0	25	54.6	21.4	54.3	21.4	54.7	0.086	11057			72
1762	3657	1	TL	801	2017-08-10-16-25-45	0	1	z	0	25	54.6	21.4	54.3	21.4	54.7	0.086	11057			73
1763	3658	1	TL	801	2017-08-10-16-25-47	0	1	z	0	25	54.5	21.4	54.3	21.4	54.7	0.186	11057			74
1764	3659	1	TL	801	2017-08-10-16-25-49	0	1	z	0	25	54.6	21.4	54.3	21.4	54.7	0.086	11057			75
1765	3660	1	TL	801	2017-08-10-16-25-51	0	1	z	0	25	54.6	21.4	54.3	21.4	54.7	0.086	11057			76
1766	3661	1	TL	801	2017-08-10-16-25-53	0	1	z	0	25	54.6	21.4	54.3	21.4	54.7	0.086	11057			77
1767	3662	1	TL	801	2017-08-10-16-25-55	0	1	z	0	25	54.6	21.4	54.2	21.3	54.6	-0.023	11057			78
1768	3663	1	TL	801	2017-08-10-16-25-57	0	1	z	0	25	54.6	21.4	54.2	21.3	54.6	-0.023	11057			79
1769	3664	1	TL	801	2017-08-10-16-25-59	0	1	z	0	25	54.6	21.4	54.3	21.4	54.7	0.086	11057			80
1770	3665	1	TL	801	2017-08-10-16-26-01	0	1	z	0	25	54.5	21.4	54.3	21.4	54.7	0.186	11057			81
1771	3666	1	TL	801	2017-08-10-16-26-03	0	1	z	0	25	54.5	21.4	54.3	21.4	54.7	0.186	11057			82
1772	3667	1	TL	801	2017-08-10-16-26-05	0	1	z	0	25	54.6	21.4	54.3	21.4	54.7	0.086	11057			83
1773	3668	1	TL	801	2017-08-10-16-26-07	0	1	z	0	25	54.6	21.4	54.3	21.4	54.7	0.086	11057			84
1774	3669	1	TL	801	2017-08-10-16-26-09	0	1	z	0	25	54.6	21.4	54.2	21.3	54.6	-0.023	11057			85
1775	3670	1	TL	801	2017-08-10-16-26-11	0	1	z	0	25	54.6	21.4	54.3	21.4	54.7	0.086	11057			86
1776	3671	1	TL	801	2017-08-10-16-26-13	0	1	z	0	25	54.5	21.4	54.2	21.3	54.6	0.077	11057			87
1777	3672	1	TL	801	2017-08-10-16-26-15	0	1	z	0	25	54.6	21.4	54.2	21.3	54.6	-0.023	11057			88
1778	3673	1	TL	801	2017-08-10-16-26-17	0	1	z	0	25	54.6	21.4	54.3	21.4	54.7	0.086	11057			89
1779	3674	1	TL	801	2017-08-10-16-26-19	0	1	z	0	25	54.5	21.4	54.3	21.4	54.7	0.186	11057			90
1780	3675	1	TL	801	2017-08-10-16-26-21	0	1	z	0	25	54.6	21.4	54.2	21.3	54.6	-0.023	11057	Last10	Here	91
1781	3676	1	TL	801	2017-08-10-16-26-23	0	1	z	0	25	54.6	21.4	54.2	21.3	54.6	-0.023	11057	Last10	Here	92
1782	3677	1	TL	801	2017-08-10-16-26-25	0	1	z	0	25	54.6	21.4	54.2	21.3	54.6	-0.023	11057	Last10	Here	93
1783	3678	1	TL	801	2017-08-10-16-26-27	0	1	z	0	25	54.6	21.4	54.2	21.3	54.6	-0.023	11057	Last10	Here	94
1784	3679	1	TL	801	2017-08-10-16-26-29	0	1	z	0	25	54.6	21.4	54.3	21.4	54.7	0.086	11057	Last10	Here	95
1785	3680	1	TL	801	2017-08-10-16-26-31	0	1	z	0	25	54.6	21.4	54.3	21.4	54.7	0.086	11057	Last10	Here	96
1786	3681	1	TL	801	2017-08-10-16-26-33	0	1	z	0	25	54.6	21.4	54.2	21.3	54.6	-0.023	11057	Last10	Here	97
1787	3682	1	TL	801	2017-08-10-16-26-36	0	1	z	0	25	54.6	21.4	54.3	21.4	54.7	0.086	11057	Last10	Here	98
1788	3683	1	TL	801	2017-08-10-16-26-38	0	1	z	0	25	54.6	21.4	54.3	21.4	54.7	0.086	11057	Last10	Here	99
1789	3684	1	TL	801	2017-08-10-16-26-40	0	1	z	0	25	54.6	21.4	54.2	21.3	54.6	-0.023	11057	Last10	Here	100
1790	3685	1	TL	801	2017-08-10-16-27-12	0	1	z	0	30	54.6	21.4	54.3	21.4	54.7	0.086	11058	First10	Here	1
1791	3686	1	TL	801	2017-08-10-16-27-14	0	1	z	0	30	54.5	21.4	54.3	21.4	54.7	0.186	11058	First10	Here	2
1792	3687	1	TL	801	2017-08-10-16-27-16	0	1	z	0	30	54.6	21.4	54.2	21.3	54.6	-0.023	11058	First10	Here	3
1793	3688	1	TL	801	2017-08-10-16-27-18	0	1	z	0	30	54.6	21.4	54.3	21.4	54.7	0.086	11058	First10	Here	4
1794	3689	1	TL	801	2017-08-10-16-27-20	0	1	z	0	30	54.5	21.4	54.2	21.3	54.6	0.077	11058	First10	Here	5
1795	3690	1	TL	801	2017-08-10-16-27-22	0	1	z	0	30	54.6	21.4	54.2	21.3	54.6	-0.023	11058	First10	Here	6
1796	3691	1	TL	801	2017-08-10-16-27-24	0	1	z	0	30	54.6	21.4	54.3	21.4	54.7	0.086	11058	First10	Here	7
1797	3692	1	TL	801	2017-08-10-16-27-26	0	1	z	0	30	54.6	21.4	54.2	21.3	54.6	-0.023	11058	First10	Here	8
1798	3693	1	TL	801	2017-08-10-16-27-28	0	1	z	0	30	54.6	21.4	54.2	21.3	54.6	-0.023	11058	First10	Here	9
1799	3694	1	TL	801	2017-08-10-16-27-30	0	1	z	0	30	54.6	21.4	54.2	21.3	54.6	-0.023	11058	First10	Here	10
1800	3695	1	TL	801	2017-08-10-16-27-32	0	1	z	0	30	54.6	21.4	54.3	21.4	54.7	0.086	11058			11
1801	3696	1	TL	801	2017-08-10-16-27-34	0	1	z	0	30	54.6	21.4	54.3	21.4	54.7	0.086	11058			12
1802	3697	1	TL	801	2017-08-10-16-27-36	0	1	z	0	30	54.6	21.4	54.2	21.3	54.6	-0.023	11058			13
1803	3698	1	TL	801	2017-08-10-16-27-38	0	1	z	0	30	54.6	21.4	54.2	21.3	54.6	-0.023	11058			14
1804	3699	1	TL	801	2017-08-10-16-27-40	0	1	z	0	30	54.6	21.4	54.3	21.4	54.7	0.086	11058			15
1805	3700	1	TL	801	2017-08-10-16-27-42	0	1	z	0	30	54.6	21.4	54.2	21.3	54.6	-0.023	11058			16
1806	3701	1	TL	801	2017-08-10-16-27-44	0	1	z	0	30	54.6	21.4	54.3	21.4	54.7	0.086	11058			17
1807	3702	1	TL	801	2017-08-10-16-27-46	0	1	z	0	30	54.6	21.4	54.2	21.3	54.6	-0.023	11058			18
1808	3703	1	TL	801	2017-08-10-16-27-48	0	1	z	0	30	54.6	21.4	54.3	21.4	54.7	0.086	11058			19
1809	3704	1	TL	801	2017-08-10-16-27-50	0	1	z	0	30	54.6	21.4	54.2	21.3	54.6	-0.023	11058			20
1810	3705	1	TL	801	2017-08-10-16-27-52	0	1	z	0	30	54.6	21.4	54.4	21.4	54.8	0.195	11058			21
1811	3706	1	TL	801	2017-08-10-16-27-54	0	1	z	0	30	54.6	21.4	54.2	21.3	54.6	-0.023	11058			22
1812	3707	1	TL	801	2017-08-10-16-27-56	0	1	z	0	30	54.6	21.4	54.2	21.3	54.6	-0.023	11058			23
1813	3708	1	TL	801	2017-08-10-16-27-58	0	1	z	0	30	54.6	21.4	54.3	21.4	54.7	0.086	11058			24
1814	3709	1	TL	801	2017-08-10-16-28-00	0	1	z	0	30	54.6	21.4	54.2	21.3	54.6	-0.023	11058			25
1815	3710	1	TL	801	2017-08-10-16-28-02	0	1	z	0	30	54.6	21.4	54.4	21.4	54.8	0.195	11058			26
1816	3711	1	TL	801	2017-08-10-16-28-04	0	1	z	0	30	54.6	21.4	54.3	21.4	54.7	0.086	11058			27
1817	3712	1	TL	801	2017-08-10-16-28-06	0	1	z	0	30	54.6	21.4	54.2	21.3	54.6	-0.023	11058			28
1818	3713	1	TL	801	2017-08-10-16-28-08	0	1	z	0	30	54.6	21.4	54.2	21.3	54.6	-0.023	11058			29
1819	3714	1	TL	801	2017-08-10-16-28-10	0	1	z	0	30	54.6	21.4	54.3	21.4	54.7	0.086	11058			30
1820	3715	1	TL	801	2017-08-10-16-28-12	0	1	z	0	30	54.6	21.4	54.3	21.4	54.7	0.086	11058			31
1821	3716	1	TL	801	2017-08-10-16-28-14	0	1	z	0	30	54.6	21.4	54.2	21.3	54.6	-0.023	11058			32
1822	3717	1	TL	801	2017-08-10-16-28-16	0	1	z	0	30	54.6	21.4	54.3	21.4	54.7	0.086	11058			33
1823	3718	1	TL	801	2017-08-10-16-28-18	0	1	z	0	30	54.6	21.4	54.3	21.3	54.7	0.086	11058			34
1824	3719	1	TL	801	2017-08-10-16-28-20	0	1	z	0	30	54.6	21.4	54.4	21.4	54.8	0.195	11058			35
1825	3720	1	TL	801	2017-08-10-16-28-22	0	1	z	0	30	54.6	21.4	54.2	21.3	54.6	-0.023	11058			36
1826	3721	1	TL	801	2017-08-10-16-28-24	0	1	z	0	30	54.6	21.4	54.2	21.3	54.6	-0.023	11058			37
1827	3722	1	TL	801	2017-08-10-16-28-26	0	1	z	0	30	54.6	21.4	54.4	21.4	54.8	0.195	11058			38
1828	3723	1	TL	801	2017-08-10-16-28-28	0	1	z	0	30	54.6	21.4	54.4	21.4	54.8	0.195	11058			39
1829	3724	1	TL	801	2017-08-10-16-28-30	0	1	z	0	30	54.6	21.4	54.4	21.4	54.8	0.195	11058			40
1830	3725	1	TL	801	2017-08-10-16-28-32	0	1	z	0	30	54.6	21.4	54.3	21.3	54.7	0.086	11058			41
1831	3726	1	TL	801	2017-08-10-16-28-34	0	1	z	0	30	54.6	21.4	54.3	21.3	54.7	0.086	11058			42
1832	3727	1	TL	801	2017-08-10-16-28-36	0	1	z	0	30	54.6	21.4	54.4	21.4	54.8	0.195	11058			43
1833	3728	1	TL	801	2017-08-10-16-28-38	0	1	z	0	30	54.6	21.4	54.4	21.4	54.8	0.195	11058			44
1834	3729	1	TL	801	2017-08-10-16-28-40	0	1	z	0	30	54.6	21.4	54.4	21.4	54.8	0.195	11058			45
1835	3730	1	TL	801	2017-08-10-16-28-42	0	1	z	0	30	54.6	21.4	54.4	21.4	54.8	0.195	11058			46
1836	3731	1	TL	801	2017-08-10-16-28-44	0	1	z	0	30	54.6	21.4	54.4	21.4	54.8	0.195	11058			47
1837	3732	1	TL	801	2017-08-10-16-28-46	0	1	z	0	30	54.6	21.4	54.4	21.4	54.8	0.195	11058			48
1838	3733	1	TL	801	2017-08-10-16-28-48	0	1	z	0	30	54.6	21.4	54.4	21.4	54.8	0.195	11058			49
1839	3734	1	TL	801	2017-08-10-16-28-50	0	1	z	0	30	54.6	21.4	54.4	21.4	54.8	0.195	11058			50
1840	3735	1	TL	801	2017-08-10-16-28-52	0	1	z	0	30	54.6	21.4	54.4	21.4	54.8	0.195	11058			51
1841	3736	1	TL	801	2017-08-10-16-28-54	0	1	z	0	30	54.6	21.4	54.4	21.4	54.8	0.195	11058			52
1842	3737	1	TL	801	2017-08-10-16-28-56	0	1	z	0	30	54.6	21.4	54.4	21.4	54.8	0.195	11058			53
1843	3738	1	TL	801	2017-08-10-16-28-58	0	1	z	0	30	54.6	21.4	54.3	21.3	54.7	0.086	11058			54
1844	3739	1	TL	801	2017-08-10-16-29-00	0	1	z	0	30	54.6	21.4	54.3	21.3	54.7	0.086	11058			55
1845	3740	1	TL	801	2017-08-10-16-29-02	0	1	z	0	30	54.6	21.4	54.3	21.4	54.7	0.086	11058			56
1846	3741	1	TL	801	2017-08-10-16-29-04	0	1	z	0	30	54.6	21.4	54.3	21.3	54.7	0.086	11058			57
1847	3742	1	TL	801	2017-08-10-16-29-06	0	1	z	0	30	54.6	21.4	54.3	21.4	54.7	0.086	11058			58
1848	3743	1	TL	801	2017-08-10-16-29-08	0	1	z	0	30	54.6	21.4	54.3	21.4	54.7	0.086	11058			59
1849	3744	1	TL	801	2017-08-10-16-29-10	0	1	z	0	30	54.6	21.4	54.3	21.4	54.7	0.086	11058			60
1850	3745	1	TL	801	2017-08-10-16-29-12	0	1	z	0	30	54.6	21.4	54.2	21.3	54.6	-0.023	11058			61
1851	3746	1	TL	801	2017-08-10-16-29-14	0	1	z	0	30	54.6	21.4	54.3	21.3	54.7	0.086	11058			62
1852	3747	1	TL	801	2017-08-10-16-29-16	0	1	z	0	30	54.6	21.4	54.4	21.4	54.8	0.195	11058			63
1853	3748	1	TL	801	2017-08-10-16-29-18	0	1	z	0	30	54.6	21.4	54.4	21.4	54.8	0.195	11058			64
1854	3749	1	TL	801	2017-08-10-16-29-20	0	1	z	0	30	54.6	21.4	54.3	21.3	54.7	0.086	11058			65
1855	3750	1	TL	801	2017-08-10-16-29-22	0	1	z	0	30	54.6	21.4	54.4	21.4	54.8	0.195	11058			66
1856	3751	1	TL	801	2017-08-10-16-29-24	0	1	z	0	30	54.6	21.4	54.4	21.4	54.8	0.195	11058			67
1857	3752	1	TL	801	2017-08-10-16-29-26	0	1	z	0	30	54.6	21.4	54.4	21.4	54.8	0.195	11058			68
1858	3753	1	TL	801	2017-08-10-16-29-28	0	1	z	0	30	54.6	21.4	54.3	21.4	54.7	0.086	11058			69
1859	3754	1	TL	801	2017-08-10-16-29-30	0	1	z	0	30	54.6	21.4	54.3	21.3	54.7	0.086	11058			70
1860	3755	1	TL	801	2017-08-10-16-29-32	0	1	z	0	30	54.6	21.4	54.4	21.4	54.8	0.195	11058			71
1861	3756	1	TL	801	2017-08-10-16-29-34	0	1	z	0	30	54.6	21.4	54.3	21.4	54.7	0.086	11058			72
1862	3757	1	TL	801	2017-08-10-16-29-36	0	1	z	0	30	54.6	21.4	54.2	21.3	54.6	-0.023	11058			73
1863	3758	1	TL	801	2017-08-10-16-29-38	0	1	z	0	30	54.6	21.4	54.3	21.4	54.7	0.086	11058			74
1864	3759	1	TL	801	2017-08-10-16-29-40	0	1	z	0	30	54.6	21.4	54.4	21.4	54.8	0.195	11058			75
1865	3760	1	TL	801	2017-08-10-16-29-42	0	1	z	0	30	54.6	21.4	54.2	21.3	54.6	-0.023	11058			76
1866	3761	1	TL	801	2017-08-10-16-29-44	0	1	z	0	30	54.6	21.4	54.2	21.3	54.6	-0.023	11058			77
1867	3762	1	TL	801	2017-08-10-16-29-46	0	1	z	0	30	54.6	21.4	54.4	21.4	54.8	0.195	11058			78
1868	3763	1	TL	801	2017-08-10-16-29-48	0	1	z	0	30	54.6	21.4	54.3	21.4	54.7	0.086	11058			79
1869	3764	1	TL	801	2017-08-10-16-29-50	0	1	z	0	30	54.6	21.4	54.3	21.4	54.7	0.086	11058			80
1870	3765	1	TL	801	2017-08-10-16-29-52	0	1	z	0	30	54.6	21.4	54.4	21.4	54.8	0.195	11058			81
1871	3766	1	TL	801	2017-08-10-16-29-54	0	1	z	0	30	54.6	21.4	54.4	21.4	54.8	0.195	11058			82
1872	3767	1	TL	801	2017-08-10-16-29-56	0	1	z	0	30	54.6	21.4	54.4	21.4	54.8	0.195	11058			83
1873	3768	1	TL	801	2017-08-10-16-29-58	0	1	z	0	30	54.6	21.4	54.3	21.4	54.7	0.086	11058			84
1874	3769	1	TL	801	2017-08-10-16-30-00	0	1	z	0	30	54.6	21.4	54.2	21.3	54.6	-0.023	11058			85
1875	3770	1	TL	801	2017-08-10-16-30-02	0	1	z	0	30	54.6	21.4	54.4	21.4	54.8	0.195	11058			86
1876	3771	1	TL	801	2017-08-10-16-30-04	0	1	z	0	30	54.6	21.4	54.3	21.3	54.7	0.086	11058			87
1877	3772	1	TL	801	2017-08-10-16-30-06	0	1	z	0	30	54.6	21.4	54.4	21.4	54.8	0.195	11058			88
1878	3773	1	TL	801	2017-08-10-16-30-08	0	1	z	0	30	54.6	21.4	54.3	21.3	54.7	0.086	11058			89
1879	3774	1	TL	801	2017-08-10-16-30-10	0	1	z	0	30	54.6	21.4	54.4	21.4	54.8	0.195	11058			90
1880	3775	1	TL	801	2017-08-10-16-30-12	0	1	z	0	30	54.6	21.4	54.4	21.4	54.8	0.195	11058	Last10	Here	91
1881	3776	1	TL	801	2017-08-10-16-30-14	0	1	z	0	30	54.6	21.4	54.4	21.4	54.8	0.195	11058	Last10	Here	92
1882	3777	1	TL	801	2017-08-10-16-30-16	0	1	z	0	30	54.6	21.4	54.4	21.4	54.8	0.195	11058	Last10	Here	93
1883	3778	1	TL	801	2017-08-10-16-30-18	0	1	z	0	30	54.6	21.4	54.3	21.3	54.7	0.086	11058	Last10	Here	94
1884	3779	1	TL	801	2017-08-10-16-30-20	0	1	z	0	30	54.7	21.4	54.3	21.3	54.7	-0.014	11058	Last10	Here	95
1885	3780	1	TL	801	2017-08-10-16-30-22	0	1	z	0	30	54.7	21.4	54.3	21.3	54.7	-0.014	11058	Last10	Here	96
1886	3781	1	TL	801	2017-08-10-16-30-24	0	1	z	0	30	54.6	21.4	54.3	21.3	54.7	0.086	11058	Last10	Here	97
1887	3782	1	TL	801	2017-08-10-16-30-26	0	1	z	0	30	54.6	21.4	54.4	21.4	54.8	0.195	11058	Last10	Here	98
1888	3783	1	TL	801	2017-08-10-16-30-28	0	1	z	0	30	54.6	21.4	54.3	21.3	54.7	0.086	11058	Last10	Here	99
1889	3784	1	TL	801	2017-08-10-16-30-30	0	1	z	0	30	54.6	21.4	54.3	21.3	54.7	0.086	11058	Last10	Here	100
1890	9461	1	TL	801	2017-08-10-20-27-38	1	1	x	-30	0	58.2	21.3	57.4	21.2	58.1	-0.136	11116	First10	Here	1
1891	9462	1	TL	801	2017-08-10-20-27-40	1	1	x	-30	0	58.2	21.3	57.4	21.2	58.1	-0.136	11116	First10	Here	2
1892	9463	1	TL	801	2017-08-10-20-27-42	1	1	x	-30	0	58.2	21.3	57.5	21.3	58.2	-0.027	11116	First10	Here	3
1893	9464	1	TL	801	2017-08-10-20-27-44	1	1	x	-30	0	58.2	21.3	57.5	21.3	58.2	-0.027	11116	First10	Here	4
1894	9465	1	TL	801	2017-08-10-20-27-46	1	1	x	-30	0	58.2	21.3	57.4	21.2	58.1	-0.136	11116	First10	Here	5
1895	9466	1	TL	801	2017-08-10-20-27-48	1	1	x	-30	0	58.2	21.3	57.4	21.2	58.1	-0.136	11116	First10	Here	6
1896	9467	1	TL	801	2017-08-10-20-27-50	1	1	x	-30	0	58.2	21.3	57.4	21.2	58.1	-0.136	11116	First10	Here	7
1897	9468	1	TL	801	2017-08-10-20-27-52	1	1	x	-30	0	58.2	21.3	57.5	21.3	58.2	-0.027	11116	First10	Here	8
1898	9469	1	TL	801	2017-08-10-20-27-54	1	1	x	-30	0	58.2	21.3	57.4	21.2	58.1	-0.136	11116	First10	Here	9
1899	9470	1	TL	801	2017-08-10-20-27-56	1	1	x	-30	0	58.2	21.3	57.5	21.3	58.2	-0.027	11116	First10	Here	10
1900	9471	1	TL	801	2017-08-10-20-27-58	1	1	x	-30	0	58.2	21.3	57.5	21.3	58.2	-0.027	11116			11
1901	9472	1	TL	801	2017-08-10-20-28-00	1	1	x	-30	0	58.2	21.3	57.5	21.3	58.2	-0.027	11116			12
1902	9473	1	TL	801	2017-08-10-20-28-02	1	1	x	-30	0	58.2	21.3	57.5	21.3	58.2	-0.027	11116			13
1903	9474	1	TL	801	2017-08-10-20-28-04	1	1	x	-30	0	58.2	21.3	57.5	21.3	58.2	-0.027	11116			14
1904	9475	1	TL	801	2017-08-10-20-28-06	1	1	x	-30	0	58.2	21.3	57.4	21.2	58.1	-0.136	11116			15
1905	9476	1	TL	801	2017-08-10-20-28-08	1	1	x	-30	0	58.2	21.3	57.5	21.3	58.2	-0.027	11116			16
1906	9477	1	TL	801	2017-08-10-20-28-10	1	1	x	-30	0	58.2	21.3	57.4	21.2	58.1	-0.136	11116			17
1907	9478	1	TL	801	2017-08-10-20-28-12	1	1	x	-30	0	58.2	21.3	57.5	21.3	58.2	-0.027	11116			18
1908	9479	1	TL	801	2017-08-10-20-28-14	1	1	x	-30	0	58.2	21.3	57.4	21.2	58.1	-0.136	11116			19
1909	9480	1	TL	801	2017-08-10-20-28-16	1	1	x	-30	0	58.2	21.3	57.5	21.3	58.2	-0.027	11116			20
1910	9481	1	TL	801	2017-08-10-20-28-18	1	1	x	-30	0	58.2	21.3	57.5	21.3	58.2	-0.027	11116			21
1911	9482	1	TL	801	2017-08-10-20-28-20	1	1	x	-30	0	58.2	21.3	57.5	21.3	58.2	-0.027	11116			22
1912	9483	1	TL	801	2017-08-10-20-28-22	1	1	x	-30	0	58.2	21.3	57.4	21.2	58.1	-0.136	11116			23
1913	9484	1	TL	801	2017-08-10-20-28-24	1	1	x	-30	0	58.2	21.3	57.5	21.3	58.2	-0.027	11116			24
1914	9485	1	TL	801	2017-08-10-20-28-26	1	1	x	-30	0	58.2	21.3	57.4	21.2	58.1	-0.136	11116			25
1915	9486	1	TL	801	2017-08-10-20-28-28	1	1	x	-30	0	58.2	21.3	57.5	21.2	58.2	-0.027	11116			26
1916	9487	1	TL	801	2017-08-10-20-28-30	1	1	x	-30	0	58.2	21.3	57.5	21.3	58.2	-0.027	11116			27
1917	9488	1	TL	801	2017-08-10-20-28-32	1	1	x	-30	0	58.2	21.3	57.5	21.3	58.2	-0.027	11116			28
1918	9489	1	TL	801	2017-08-10-20-28-34	1	1	x	-30	0	58.2	21.3	57.5	21.3	58.2	-0.027	11116			29
1919	9490	1	TL	801	2017-08-10-20-28-36	1	1	x	-30	0	58.2	21.3	57.5	21.2	58.2	-0.027	11116			30
1920	9491	1	TL	801	2017-08-10-20-28-38	1	1	x	-30	0	58.2	21.3	57.4	21.2	58.1	-0.136	11116			31
1921	9492	1	TL	801	2017-08-10-20-28-40	1	1	x	-30	0	58.2	21.3	57.5	21.3	58.2	-0.027	11116			32
1922	9493	1	TL	801	2017-08-10-20-28-42	1	1	x	-30	0	58.2	21.3	57.4	21.2	58.1	-0.136	11116			33
1923	9494	1	TL	801	2017-08-10-20-28-44	1	1	x	-30	0	58.2	21.3	57.4	21.2	58.1	-0.136	11116			34
1924	9495	1	TL	801	2017-08-10-20-28-46	1	1	x	-30	0	58.2	21.3	57.5	21.3	58.2	-0.027	11116			35
1925	9496	1	TL	801	2017-08-10-20-28-48	1	1	x	-30	0	58.2	21.3	57.5	21.3	58.2	-0.027	11116			36
1926	9497	1	TL	801	2017-08-10-20-28-50	1	1	x	-30	0	58.2	21.3	57.5	21.3	58.2	-0.027	11116			37
1927	9498	1	TL	801	2017-08-10-20-28-52	1	1	x	-30	0	58.2	21.3	57.5	21.3	58.2	-0.027	11116			38
1928	9499	1	TL	801	2017-08-10-20-28-54	1	1	x	-30	0	58.2	21.3	57.5	21.3	58.2	-0.027	11116			39
1929	9500	1	TL	801	2017-08-10-20-28-56	1	1	x	-30	0	58.2	21.3	57.5	21.3	58.2	-0.027	11116			40
1930	9501	1	TL	801	2017-08-10-20-28-58	1	1	x	-30	0	58.2	21.3	57.5	21.3	58.2	-0.027	11116			41
1931	9502	1	TL	801	2017-08-10-20-29-00	1	1	x	-30	0	58.2	21.3	57.5	21.3	58.2	-0.027	11116			42
1932	9503	1	TL	801	2017-08-10-20-29-02	1	1	x	-30	0	58.2	21.3	57.5	21.3	58.2	-0.027	11116			43
1933	9504	1	TL	801	2017-08-10-20-29-04	1	1	x	-30	0	58.2	21.3	57.5	21.3	58.2	-0.027	11116			44
1934	9505	1	TL	801	2017-08-10-20-29-06	1	1	x	-30	0	58.2	21.3	57.5	21.3	58.2	-0.027	11116			45
1935	9506	1	TL	801	2017-08-10-20-29-08	1	1	x	-30	0	58.2	21.3	57.6	21.3	58.3	0.082	11116			46
1936	9507	1	TL	801	2017-08-10-20-29-10	1	1	x	-30	0	58.2	21.3	57.5	21.3	58.2	-0.027	11116			47
1937	9508	1	TL	801	2017-08-10-20-29-12	1	1	x	-30	0	58.2	21.3	57.5	21.2	58.2	-0.027	11116			48
1938	9509	1	TL	801	2017-08-10-20-29-14	1	1	x	-30	0	58.2	21.3	57.5	21.3	58.2	-0.027	11116			49
1939	9510	1	TL	801	2017-08-10-20-29-16	1	1	x	-30	0	58.2	21.3	57.6	21.3	58.3	0.082	11116			50
1940	9511	1	TL	801	2017-08-10-20-29-18	1	1	x	-30	0	58.2	21.3	57.6	21.3	58.3	0.082	11116			51
1941	9512	1	TL	801	2017-08-10-20-29-20	1	1	x	-30	0	58.2	21.3	57.5	21.2	58.2	-0.027	11116			52
1942	9513	1	TL	801	2017-08-10-20-29-22	1	1	x	-30	0	58.2	21.3	57.5	21.2	58.2	-0.027	11116			53
1943	9514	1	TL	801	2017-08-10-20-29-24	1	1	x	-30	0	58.2	21.3	57.5	21.3	58.2	-0.027	11116			54
1944	9515	1	TL	801	2017-08-10-20-29-26	1	1	x	-30	0	58.2	21.3	57.5	21.3	58.2	-0.027	11116			55
1945	9516	1	TL	801	2017-08-10-20-29-28	1	1	x	-30	0	58.2	21.3	57.5	21.3	58.2	-0.027	11116			56
1946	9517	1	TL	801	2017-08-10-20-29-30	1	1	x	-30	0	58.2	21.3	57.4	21.2	58.1	-0.136	11116			57
1947	9518	1	TL	801	2017-08-10-20-29-32	1	1	x	-30	0	58.2	21.3	57.5	21.3	58.2	-0.027	11116			58
1948	9519	1	TL	801	2017-08-10-20-29-34	1	1	x	-30	0	58.2	21.3	57.4	21.2	58.1	-0.136	11116			59
1949	9520	1	TL	801	2017-08-10-20-29-36	1	1	x	-30	0	58.2	21.3	57.5	21.3	58.2	-0.027	11116			60
1950	9521	1	TL	801	2017-08-10-20-29-38	1	1	x	-30	0	58.2	21.3	57.5	21.3	58.2	-0.027	11116			61
1951	9522	1	TL	801	2017-08-10-20-29-40	1	1	x	-30	0	58.2	21.3	57.6	21.3	58.3	0.082	11116			62
1952	9523	1	TL	801	2017-08-10-20-29-42	1	1	x	-30	0	58.2	21.3	57.6	21.3	58.3	0.082	11116			63
1953	9524	1	TL	801	2017-08-10-20-29-44	1	1	x	-30	0	58.2	21.3	57.6	21.3	58.3	0.082	11116			64
1954	9525	1	TL	801	2017-08-10-20-29-46	1	1	x	-30	0	58.2	21.3	57.6	21.3	58.3	0.082	11116			65
1955	9526	1	TL	801	2017-08-10-20-29-48	1	1	x	-30	0	58.2	21.3	57.5	21.3	58.2	-0.027	11116			66
1956	9527	1	TL	801	2017-08-10-20-29-50	1	1	x	-30	0	58.2	21.3	57.6	21.3	58.3	0.082	11116			67
1957	9528	1	TL	801	2017-08-10-20-29-52	1	1	x	-30	0	58.2	21.3	57.6	21.3	58.3	0.082	11116			68
1958	9529	1	TL	801	2017-08-10-20-29-54	1	1	x	-30	0	58.2	21.3	57.6	21.3	58.3	0.082	11116			69
1959	9530	1	TL	801	2017-08-10-20-29-56	1	1	x	-30	0	58.2	21.3	57.5	21.3	58.2	-0.027	11116			70
1960	9531	1	TL	801	2017-08-10-20-29-58	1	1	x	-30	0	58.2	21.3	57.5	21.3	58.2	-0.027	11116			71
1961	9532	1	TL	801	2017-08-10-20-30-00	1	1	x	-30	0	58.2	21.3	57.5	21.3	58.2	-0.027	11116			72
1962	9533	1	TL	801	2017-08-10-20-30-02	1	1	x	-30	0	58.2	21.3	57.5	21.3	58.2	-0.027	11116			73
1963	9534	1	TL	801	2017-08-10-20-30-04	1	1	x	-30	0	58.2	21.3	57.5	21.2	58.2	-0.027	11116			74
1964	9535	1	TL	801	2017-08-10-20-30-06	1	1	x	-30	0	58.2	21.3	57.5	21.3	58.2	-0.027	11116			75
1965	9536	1	TL	801	2017-08-10-20-30-08	1	1	x	-30	0	58.2	21.3	57.5	21.2	58.2	-0.027	11116			76
1966	9537	1	TL	801	2017-08-10-20-30-10	1	1	x	-30	0	58.2	21.3	57.5	21.3	58.2	-0.027	11116			77
1967	9538	1	TL	801	2017-08-10-20-30-12	1	1	x	-30	0	58.2	21.3	57.5	21.3	58.2	-0.027	11116			78
1968	9539	1	TL	801	2017-08-10-20-30-14	1	1	x	-30	0	58.2	21.3	57.4	21.2	58.1	-0.136	11116			79
1969	9540	1	TL	801	2017-08-10-20-30-16	1	1	x	-30	0	58.2	21.3	57.5	21.3	58.2	-0.027	11116			80
1970	9541	1	TL	801	2017-08-10-20-30-18	1	1	x	-30	0	58.2	21.3	57.5	21.2	58.2	-0.027	11116			81
1971	9542	1	TL	801	2017-08-10-20-30-20	1	1	x	-30	0	58.2	21.3	57.5	21.3	58.2	-0.027	11116			82
1972	9543	1	TL	801	2017-08-10-20-30-22	1	1	x	-30	0	58.2	21.3	57.5	21.3	58.2	-0.027	11116			83
1973	9544	1	TL	801	2017-08-10-20-30-24	1	1	x	-30	0	58.2	21.3	57.4	21.2	58.1	-0.136	11116			84
1974	9545	1	TL	801	2017-08-10-20-30-27	1	1	x	-30	0	58.2	21.3	57.5	21.3	58.2	-0.027	11116			85
1975	9546	1	TL	801	2017-08-10-20-30-29	1	1	x	-30	0	58.2	21.3	57.5	21.3	58.2	-0.027	11116			86
1976	9547	1	TL	801	2017-08-10-20-30-31	1	1	x	-30	0	58.2	21.3	57.5	21.2	58.2	-0.027	11116			87
1977	9548	1	TL	801	2017-08-10-20-30-33	1	1	x	-30	0	58.2	21.3	57.5	21.2	58.2	-0.027	11116			88
1978	9549	1	TL	801	2017-08-10-20-30-35	1	1	x	-30	0	58.2	21.3	57.5	21.2	58.2	-0.027	11116			89
1979	9550	1	TL	801	2017-08-10-20-30-37	1	1	x	-30	0	58.1	21.3	57.5	21.3	58.2	0.073	11116			90
1980	9551	1	TL	801	2017-08-10-20-30-39	1	1	x	-30	0	58.2	21.3	57.5	21.3	58.2	-0.027	11116	Last10	Here	91
1981	9552	1	TL	801	2017-08-10-20-30-41	1	1	x	-30	0	58.2	21.3	57.5	21.2	58.2	-0.027	11116	Last10	Here	92
1982	9553	1	TL	801	2017-08-10-20-30-43	1	1	x	-30	0	58.2	21.3	57.5	21.2	58.2	-0.027	11116	Last10	Here	93
1983	9554	1	TL	801	2017-08-10-20-30-45	1	1	x	-30	0	58.2	21.3	57.5	21.3	58.2	-0.027	11116	Last10	Here	94
1984	9555	1	TL	801	2017-08-10-20-30-47	1	1	x	-30	0	58.1	21.3	57.4	21.2	58.1	-0.036	11116	Last10	Here	95
1985	9556	1	TL	801	2017-08-10-20-30-49	1	1	x	-30	0	58.1	21.3	57.5	21.3	58.2	0.073	11116	Last10	Here	96
1986	9557	1	TL	801	2017-08-10-20-30-51	1	1	x	-30	0	58.1	21.3	57.4	21.2	58.1	-0.036	11116	Last10	Here	97
1987	9558	1	TL	801	2017-08-10-20-30-53	1	1	x	-30	0	58.2	21.3	57.5	21.2	58.2	-0.027	11116	Last10	Here	98
1988	9559	1	TL	801	2017-08-10-20-30-55	1	1	x	-30	0	58.2	21.3	57.5	21.3	58.2	-0.027	11116	Last10	Here	99
1989	9560	1	TL	801	2017-08-10-20-30-57	1	1	x	-30	0	58.2	21.3	57.5	21.2	58.2	-0.027	11116	Last10	Here	100
1990	9561	1	TL	801	2017-08-10-20-31-29	1	1	x	-25	0	58.1	21.3	57.5	21.3	58.2	0.073	11117	First10	Here	1
1991	9562	1	TL	801	2017-08-10-20-31-31	1	1	x	-25	0	58.1	21.3	57.5	21.3	58.2	0.073	11117	First10	Here	2
1992	9563	1	TL	801	2017-08-10-20-31-33	1	1	x	-25	0	58.1	21.3	57.5	21.3	58.2	0.073	11117	First10	Here	3
1993	9564	1	TL	801	2017-08-10-20-31-35	1	1	x	-25	0	58.1	21.3	57.5	21.3	58.2	0.073	11117	First10	Here	4
1994	9565	1	TL	801	2017-08-10-20-31-37	1	1	x	-25	0	58.2	21.3	57.5	21.3	58.2	-0.027	11117	First10	Here	5
1995	9566	1	TL	801	2017-08-10-20-31-39	1	1	x	-25	0	58.1	21.3	57.5	21.3	58.2	0.073	11117	First10	Here	6
1996	9567	1	TL	801	2017-08-10-20-31-41	1	1	x	-25	0	58.1	21.3	57.5	21.3	58.2	0.073	11117	First10	Here	7
1997	9568	1	TL	801	2017-08-10-20-31-43	1	1	x	-25	0	58.1	21.3	57.5	21.3	58.2	0.073	11117	First10	Here	8
1998	9569	1	TL	801	2017-08-10-20-31-45	1	1	x	-25	0	58.1	21.3	57.5	21.3	58.2	0.073	11117	First10	Here	9
1999	9570	1	TL	801	2017-08-10-20-31-47	1	1	x	-25	0	58.2	21.3	57.5	21.3	58.2	-0.027	11117	First10	Here	10
[truncated: 50,991 more rows]
