# Supplementary material for: Floral Humidity in Flowering Plants: A Preliminary Survey
Source: Front Plant Sci. 2020 Mar 6;11:249. doi: 10.3389/fpls.2020.00249 (PMC7068853; doi:10.3389/fpls.2020.00249)
Supplement: SUPPLEMENTARY FILE 2 — A zipped file containing floral humidity data collected by the robot arm transects as described in the main text. A word document within the zipped files explains the data formatting in detail. Datafiles themselves are in CSV format. [file Data_Sheet_2.zip › Floral humidity data/Controls/Tmeans.csv]

	Block	Sp	xORz	Individual	totIndividual	sample..	Sample.order	xoffset	zoffset	x2	z2	Background.Humidity	Background.Temperature	Focal.Humidity	Focal.Temperature	Corrected.Focal.humidity	Change.in.RH.	block
1	11021	T	x	0	800	0	0	-30	0	900	0	50.657	21.691	50.537	21.66	50.573	-0.07067	11021
2	11022	T	x	0	800	0	0	-25	0	625	0	50.65	21.602	50.537	21.58	50.587	-0.06367	11022
3	11023	T	x	0	800	0	0	-20	0	400	0	50.535	21.6	50.377	21.524	50.378	-0.12307	11023
4	11024	T	x	0	800	0	0	-15	0	225	0	50.406	21.594	50.29	21.505	50.29	-0.0889	11024
5	11025	T	x	0	800	0	0	-10	0	100	0	50.33434343	21.52525253	50.32222222	21.5	50.32222222	0.017878788	11025
6	11026	T	x	0	800	0	0	-5	0	25	0	50.25858586	21.5040404	50.18282828	21.4969697	50.18282828	-0.05830303	11026
7	11027	T	x	0	800	0	0	0	0	0	0	50.13535354	21.5	50.05656566	21.45353535	50.05656566	-0.07269697	11027
8	11028	T	x	0	800	0	0	5	0	25	0	50.10909091	21.5	50.04646465	21.44848485	50.04646465	-0.057444444	11028
9	11029	T	x	0	800	0	0	10	0	100	0	50.074	21.492	50.031	21.429	50.031	-0.03921	11029
10	11030	T	x	0	800	0	0	15	0	225	0	50.075	21.472	50.012	21.4	50.012	-0.06092	11030
11	11031	T	x	0	800	0	0	20	0	400	0	50.09	21.44	50.109	21.4	50.109	0.02981	11031
12	11032	T	x	0	800	0	0	25	0	625	0	50.128	21.417	50.172	21.4	50.172	0.06048	11032
13	11033	T	x	0	800	0	0	30	0	900	0	50.204	21.408	50.279	21.398	50.279	0.10111	11033
14	11097	T	x	0	800	1	0	-30	0	900	0	57.35656566	21.4	56.68888889	21.32525253	57.28888889	-0.067676768	11097
15	11098	T	x	0	800	1	0	-25	0	625	0	57.4010101	21.4	56.80707071	21.3	57.40707071	0.01669697	11098
16	11099	T	x	0	800	1	0	-20	0	400	0	57.47676768	21.38787879	56.88888889	21.3	57.48888889	0.030121212	11099
17	11100	T	x	0	800	1	0	-15	0	225	0	57.43737374	21.4	56.86767677	21.3	57.46767677	0.046393939	11100
18	11101	T	x	0	800	1	0	-10	0	100	0	57.498	21.4	56.909	21.3	57.509	0.03081	11101
19	11102	T	x	0	800	1	0	-5	0	25	0	57.516	21.386	57.003	21.296	57.603	0.11527	11102
20	11103	T	x	0	800	1	0	0	0	0	0	57.59292929	21.33939394	57.04141414	21.28282828	57.64141414	0.080212121	11103
21	11104	T	x	0	800	1	0	5	0	25	0	57.574	21.371	56.974	21.3	57.574	0.02566	11104
22	11105	T	x	0	800	1	0	10	0	100	0	57.582	21.383	56.913	21.3	57.513	-0.04883	11105
23	11106	T	x	0	800	1	0	15	0	225	0	57.552	21.349	56.986	21.297	57.586	0.06074	11106
24	11107	T	x	0	800	1	0	20	0	400	0	57.519	21.318	56.944	21.295	57.544	0.04796	11107
25	11108	T	x	0	800	1	0	25	0	625	0	57.51414141	21.31414141	56.90909091	21.28181818	57.50909091	0.014767677	11108
26	11109	T	x	0	800	1	0	30	0	900	0	57.551	21.329	56.927	21.291	57.527	-0.00257	11109
27	11173	T	x	0	800	2	0	-30	0	900	0	57.69183673	21.1122449	57.00408163	21.09693878	57.60408163	-0.059387755	11173
28	11174	T	x	0	800	2	0	-25	0	625	0	57.58484848	21.12020202	56.98383838	21.07373737	57.58383838	0.025535354	11174
29	11175	T	x	0	800	2	0	-20	0	400	0	57.52525253	21.1	56.96363636	21.06262626	57.56363636	0.063111111	11175
30	11176	T	x	0	800	2	0	-15	0	225	0	57.424	21.102	56.884	21.081	57.484	0.07756	11176
31	11177	T	x	0	800	2	0	-10	0	100	0	57.34	21.1	56.798	21.082	57.398	0.06782	11177
32	11178	T	x	0	800	2	0	-5	0	25	0	57.213	21.104	56.696	21.095	57.296	0.08364	11178
33	11179	T	x	0	800	2	0	0	0	0	0	57.11313131	21.11616162	56.59494949	21.08888889	57.19494949	0.073363636	11179
34	11180	T	x	0	800	2	0	5	0	25	0	57.085	21.1	56.498	21.085	57.098	-0.00418	11180
35	11181	T	x	0	800	2	0	10	0	100	0	57.028	21.101	56.483	21.095	57.083	0.03647	11181
36	11182	T	x	0	800	2	0	15	0	225	0	56.99393939	21.1	56.43232323	21.06868687	57.03232323	0.015292929	11182
37	11183	T	x	0	800	2	0	20	0	400	0	56.94747475	21.1	56.36868687	21.01313131	56.96868687	-0.007606061	11183
38	11184	T	x	0	800	2	0	25	0	625	0	56.79	21.1	56.244	21.041	56.844	0.01396	11184
39	11185	T	x	0	800	2	0	30	0	900	0	56.64646465	21.1	56.11313131	21.05555556	56.63838384	0.014848485	11185
40	11249	T	x	0	800	3	0	-30	0	900	0	51.8	20.9	51.62323232	20.9	51.75252525	-0.029676768	11249
41	11250	T	x	0	800	3	0	-25	0	625	0	51.83939394	20.9	51.73838384	20.89191919	51.93434343	0.056444444	11250
42	11251	T	x	0	800	3	0	-20	0	400	0	51.872	20.9	51.781	20.887	51.981	0.07029	11251
43	11252	T	x	0	800	3	0	-15	0	225	0	51.846	20.9	51.731	20.899	51.931	0.04179	11252
44	11253	T	x	0	800	3	0	-10	0	100	0	51.813	20.9	51.755	20.899	51.954	0.10095	11253
45	11254	T	x	0	800	3	0	-5	0	25	0	51.803	20.9	51.701	20.882	51.892	0.05209	11254
46	11255	T	x	0	800	3	0	0	0	0	0	51.8	20.9	51.718	20.843	51.909	0.07362	11255
47	11256	T	x	0	800	3	0	5	0	25	0	51.798	20.898	51.679	20.812	51.857	0.03311	11256
48	11257	T	x	0	800	3	0	10	0	100	0	51.745	20.9	51.627	20.836	51.754	0.02943	11257
49	11258	T	x	0	800	3	0	15	0	225	0	51.657	20.9	51.574	20.893	51.674	0.05966	11258
50	11259	T	x	0	800	3	0	20	0	400	0	51.717	20.9	51.548	20.877	51.648	-0.02868	11259
51	11260	T	x	0	800	3	0	25	0	625	0	51.6020202	20.9	51.48181818	20.89393939	51.58181818	0.014161616	11260
52	11261	T	x	0	800	3	0	30	0	900	0	51.57272727	20.9	51.42020202	20.8959596	51.52020202	-0.023707071	11261
53	11591	T	x	0	900	0	2	-30	0	900	0	40.661	22.3	40.901	22.2	40.629	-0.01208	11591
54	11592	T	x	0	900	0	2	-25	0	625	0	40.856	22.3	41.11	22.199	40.81	-0.01567	11592
55	11593	T	x	0	900	0	2	-20	0	400	0	41.01010101	22.3	41.28484848	22.1989899	40.98484848	-0.009040404	11593
56	11594	T	x	0	900	0	2	-15	0	225	0	41.08989899	22.3	41.38686869	22.1989899	41.08686869	0.005010101	11594
57	11595	T	x	0	900	0	2	-10	0	100	0	41.10714286	22.3	41.4744898	22.2	41.1744898	0.067642857	11595
58	11596	T	x	0	900	0	2	-5	0	25	0	41.146	22.3	41.43	22.2	41.13	-0.0117	11596
59	11597	T	x	0	900	0	2	0	0	0	0	41.147	22.3	41.406	22.2	41.106	-0.03454	11597
60	11598	T	x	0	900	0	2	5	0	25	0	41.199	22.3	41.411	22.206	41.111	-0.08199	11598
61	11599	T	x	0	900	0	2	10	0	100	0	41.194	22.301	41.429	22.215	41.129	-0.06061	11599
62	11600	T	x	0	900	0	2	15	0	225	0	41.213	22.302	41.505	22.233	41.205	-0.01037	11600
63	11601	T	x	0	900	0	2	20	0	400	0	41.201	22.301	41.479	22.236	41.179	-0.02207	11601
64	11602	T	x	0	900	0	2	25	0	625	0	41.168	22.306	41.44	22.272	41.14	-0.0246	11602
65	11603	T	x	0	900	0	2	30	0	900	0	41.11632653	22.31122449	41.39387755	22.29285714	41.09387755	-0.014959184	11603
66	11648	T	x	0	900	1	2	-30	0	900	0	32.28469388	22.59489796	31.68163265	22.5	32.18163265	-0.095591837	11648
67	11649	T	x	0	900	1	2	-25	0	625	0	32.154	22.593	31.6	22.476	32.1	-0.0397	11649
68	11650	T	x	0	900	1	2	-20	0	400	0	32.029	22.594	31.438	22.44	31.938	-0.06307	11650
69	11651	T	x	0	900	1	2	-15	0	225	0	31.916	22.597	31.298	22.442	31.798	-0.07884	11651
70	11652	T	x	0	900	1	2	-10	0	100	0	31.799	22.592	31.217	22.477	31.729	-0.03624	11652
71	11653	T	x	0	900	1	2	-5	0	25	0	31.731	22.597	31.148	22.499	31.7	-0.03132	11653
72	11654	T	x	0	900	1	2	0	0	0	0	31.647	22.6	31.032	22.499	31.632	-0.05356	11654
73	11655	T	x	0	900	1	2	5	0	25	0	31.609	22.6	30.988	22.496	31.588	-0.05604	11655
74	11656	T	x	0	900	1	2	10	0	100	0	31.561	22.599	30.941	22.499	31.541	-0.05128	11656
75	11657	T	x	0	900	1	2	15	0	225	0	31.48877551	22.59897959	30.85510204	22.5	31.45510204	-0.058081633	11657
76	11658	T	x	0	900	1	2	20	0	400	0	31.49693878	22.59693878	30.80306122	22.5	31.40306122	-0.114071429	11658
77	11659	T	x	0	900	1	2	25	0	625	0	31.42929293	22.5979798	30.77272727	22.5	31.37272727	-0.074111111	11659
78	11660	T	x	0	900	1	2	30	0	900	0	31.42222222	22.6	30.74242424	22.5	31.34242424	-0.094616162	11660
79	11705	T	x	0	900	2	2	-30	0	900	0	27.61111111	22.6	26.81919192	22.5	27.71919192	0.116545455	11705
80	11706	T	x	0	900	2	2	-25	0	625	0	27.643	22.6	26.868	22.5	27.768	0.12956	11706
81	11707	T	x	0	900	2	2	-20	0	400	0	27.611	22.6	26.86	22.5	27.76	0.1542	11707
82	11708	T	x	0	900	2	2	-15	0	225	0	27.561	22.6	26.799	22.5	27.699	0.14808	11708
83	11709	T	x	0	900	2	2	-10	0	100	0	27.5	22.6	26.71	22.499	27.61	0.1272	11709
84	11710	T	x	0	900	2	2	-5	0	25	0	27.495	22.6	26.645	22.499	27.545	0.07295	11710
85	11711	T	x	0	900	2	2	0	0	0	0	27.44141414	22.6	26.61010101	22.5	27.51010101	0.094777778	11711
86	11712	T	x	0	900	2	2	5	0	25	0	27.402	22.6	26.564	22.5	27.464	0.09188	11712
87	11713	T	x	0	900	2	2	10	0	100	0	27.45656566	22.6	26.56969697	22.5	27.46969697	0.042555556	11713
88	11714	T	x	0	900	2	2	15	0	225	0	27.38282828	22.6	26.51515152	22.5	27.41515152	0.066111111	11714
89	11715	T	x	0	900	2	2	20	0	400	0	27.34747475	22.6	26.45353535	22.5	27.35353535	0.044777778	11715
90	11716	T	x	0	900	2	2	25	0	625	0	27.32222222	22.5979798	26.3969697	22.5	27.3	0.017989899	11716
91	11717	T	x	0	900	2	2	30	0	900	0	27.24040404	22.5989899	26.3020202	22.5	27.3	0.012454545	11717
92	11762	T	x	0	900	3	2	-30	0	900	0	25.376	22.685	24.276	22.559	25.376	0.01792	11762
93	11763	T	x	0	900	3	2	-25	0	625	0	25.311	22.679	24.268	22.513	25.368	0.07556	11763
94	11764	T	x	0	900	3	2	-20	0	400	0	25.317	22.688	24.227	22.512	25.327	0.03184	11764
95	11765	T	x	0	900	3	2	-15	0	225	0	25.288	22.691	24.208	22.519	25.308	0.04338	11765
96	11766	T	x	0	900	3	2	-10	0	100	0	25.24242424	22.69292929	24.16969697	22.53434343	25.26969697	0.054	11766
97	11767	T	x	0	900	3	2	-5	0	25	0	25.17777778	22.67878788	24.08080808	22.54646465	25.18080808	0.037525253	11767
98	11768	T	x	0	900	3	2	0	0	0	0	25.1744898	22.67653061	24.06326531	22.56734694	25.16326531	0.024714286	11768
99	11769	T	x	0	900	3	2	5	0	25	0	25.14343434	22.68787879	23.98989899	22.54141414	25.08989899	-0.011727273	11769
100	11770	T	x	0	900	3	2	10	0	100	0	25.10816327	22.68877551	23.99387755	22.55102041	25.09387755	0.027204082	11770
101	11771	T	x	0	900	3	2	15	0	225	0	25.074	22.681	23.969	22.566	25.069	0.03848	11771
102	11772	T	x	0	900	3	2	20	0	400	0	25.048	22.693	23.934	22.564	25.041	0.03228	11772
103	11773	T	x	0	900	3	2	25	0	625	0	25.01530612	22.67857143	23.89387755	22.58367347	25.00204082	0.028061224	11773
104	11774	T	x	0	900	3	2	30	0	900	0	25.01	22.69	23.867	22.566	25	0.00864	11774
105	11800	T	x	3	903	0	1	-30	0	900	0	23.453	22.7	22.121	22.604	23.421	-0.0191	11800
106	11801	T	x	3	903	0	1	-25	0	625	0	23.46	22.7	22.198	22.6	23.498	0.0432	11801
107	11802	T	x	3	903	0	1	-20	0	400	0	23.43434343	22.7	22.1969697	22.5979798	23.4969697	0.067939394	11802
108	11803	T	x	3	903	0	1	-15	0	225	0	23.43535354	22.7	22.26060606	22.5989899	23.56060606	0.124808081	11803
109	11804	T	x	3	903	0	1	-10	0	100	0	23.50505051	22.7	22.3	22.6	23.6	0.090949495	11804
110	11805	T	x	3	903	0	1	-5	0	25	0	23.5	22.7	22.27070707	22.6	23.57070707	0.069343434	11805
111	11806	T	x	3	903	0	1	0	0	0	0	23.468	22.7	22.203	22.599	23.503	0.03974	11806
112	11807	T	x	3	903	0	1	5	0	25	0	23.418	22.7	22.194	22.599	23.494	0.08161	11807
113	11808	T	x	3	903	0	1	10	0	100	0	23.531	22.699	22.271	22.595	23.571	0.03861	11808
114	11809	T	x	3	903	0	1	15	0	225	0	23.66161616	22.7	22.40808081	22.6	23.70808081	0.032737374	11809
115	11810	T	x	3	903	0	1	20	0	400	0	23.752	22.7	22.539	22.6	23.839	0.06109	11810
116	11811	T	x	3	903	0	1	25	0	625	0	23.878	22.7	22.641	22.6	23.941	0.02731	11811
117	11812	T	x	3	903	0	1	30	0	900	0	23.967	22.7	22.731	22.6	24	0.02021	11812
118	11876	T	x	3	903	1	1	-30	0	900	0	26.454	22.8	25.485	22.704	26.485	0.03135	11876
119	11877	T	x	3	903	1	1	-25	0	625	0	26.401	22.8	25.5	22.7	26.5	0.098	11877
120	11878	T	x	3	903	1	1	-20	0	400	0	26.368	22.801	25.426	22.7	26.426	0.06366	11878
121	11879	T	x	3	903	1	1	-15	0	225	0	26.289	22.802	25.358	22.7	26.358	0.0812	11879
122	11880	T	x	3	903	1	1	-10	0	100	0	26.153	22.801	25.235	22.7	26.235	0.10585	11880
123	11881	T	x	3	903	1	1	-5	0	25	0	26.06262626	22.8	25.07070707	22.7	26.07070707	0.046717172	11881
124	11882	T	x	3	903	1	1	0	0	0	0	25.91818182	22.8	24.8989899	22.7	25.97878788	0.03569697	11882
125	11883	T	x	3	903	1	1	5	0	25	0	25.75353535	22.8	24.68989899	22.7	25.78989899	0.010606061	11883
126	11884	T	x	3	903	1	1	10	0	100	0	25.55050505	22.8	24.52727273	22.7	25.62727273	0.066313131	11884
127	11885	T	x	3	903	1	1	15	0	225	0	25.461	22.8	24.344	22.7	25.444	-0.01096	11885
128	11886	T	x	3	903	1	1	20	0	400	0	25.343	22.8	24.273	22.7	25.373	0.0427	11886
129	11887	T	x	3	903	1	1	25	0	625	0	25.299	22.8	24.196	22.7	25.296	0.01736	11887
130	11888	T	x	3	903	1	1	30	0	900	0	25.23	22.8	24.1	22.7	25.2	-0.001	11888
131	11952	T	x	3	903	2	1	-30	0	900	0	28.215	22.816	27.384	22.711	28.184	-0.0066	11952
132	11953	T	x	3	903	2	1	-25	0	625	0	28.284	22.8	27.499	22.7	28.299	0.0281	11953
133	11954	T	x	3	903	2	1	-20	0	400	0	28.301	22.801	27.538	22.7	28.338	0.04658	11954
134	11955	T	x	3	903	2	1	-15	0	225	0	28.391	22.8	27.6	22.7	28.4	0.013	11955
135	11956	T	x	3	903	2	1	-10	0	100	0	28.404	22.807	27.6	22.7	28.4	0	11956
136	11957	T	x	3	903	2	1	-5	0	25	0	28.443	22.847	27.619	22.701	28.419	-0.02171	11957
137	11958	T	x	3	903	2	1	0	0	0	0	28.456	22.856	27.645	22.716	28.445	-0.01105	11958
138	11959	T	x	3	903	2	1	5	0	25	0	28.47653061	22.86530612	27.69693878	22.71122449	28.49693878	0.015683673	11959
139	11960	T	x	3	903	2	1	10	0	100	0	28.53434343	22.84949495	27.7030303	22.70606061	28.5030303	-0.036585859	11960
140	11961	T	x	3	903	2	1	15	0	225	0	28.55353535	22.85353535	27.71010101	22.71414141	28.51010101	-0.049343434	11961
141	11962	T	x	3	903	2	1	20	0	400	0	28.54242424	22.84242424	27.71212121	22.71313131	28.51212121	-0.036393939	11962
142	11963	T	x	3	903	2	1	25	0	625	0	28.54	22.84	27.711	22.709	28.511	-0.03499	11963
143	11964	T	x	3	903	2	1	30	0	900	0	28.537	22.839	27.719	22.722	28.519	-0.02471	11964
144	12028	T	x	3	903	3	1	-30	0	900	0	29.696	22.896	29.026	22.782	29.726	0.00166	12028
145	12029	T	x	3	903	3	1	-25	0	625	0	29.7040404	22.9	29.0959596	22.72222222	29.7959596	0.057282828	12029
146	12030	T	x	3	903	3	1	-20	0	400	0	29.7979798	22.8979798	29.15353535	22.72929293	29.85353535	0.015737374	12030
147	12031	T	x	3	903	3	1	-15	0	225	0	29.82727273	22.8979798	29.2040404	22.71818182	29.8989899	0.032353535	12031
148	12032	T	x	3	903	3	1	-10	0	100	0	29.8979798	22.88585859	29.25454545	22.71818182	29.9	0.007111111	12032
149	12033	T	x	3	903	3	1	-5	0	25	0	29.957	22.897	29.293	22.743	29.9	-0.0173	12033
150	12034	T	x	3	903	3	1	0	0	0	0	29.989	22.887	29.308	22.735	29.91	-0.0357	12034
151	12035	T	x	3	903	3	1	5	0	25	0	29.998	22.88	29.349	22.726	29.949	-0.00741	12035
152	12036	T	x	3	903	3	1	10	0	100	0	30	22.855	29.399	22.723	29.999	0.03609	12036
153	12037	T	x	3	903	3	1	15	0	225	0	30.027	22.851	29.433	22.744	30.033	0.04003	12037
154	12038	T	x	3	903	3	1	20	0	400	0	30	22.895	29.454	22.767	30.054	0.08614	12038
155	12039	T	x	3	903	3	1	25	0	625	0	30.072	22.883	29.476	22.731	30.076	0.03416	12039
156	12040	T	x	3	903	3	1	30	0	900	0	30.077	22.877	29.494	22.785	30.094	0.04554	12040
157	12446	T	x	11	911	0	3	-30	0	900	0	41.802	22.972	41.87	22.898	41.77	-0.0385	12446
158	12447	T	x	11	911	0	3	-25	0	625	0	41.86	22.961	41.982	22.84	41.882	0.0099	12447
159	12448	T	x	11	911	0	3	-20	0	400	0	41.873	22.973	42.07	22.884	41.97	0.0805	12448
160	12449	T	x	11	911	0	3	-15	0	225	0	41.864	22.99	42.071	22.898	41.971	0.09045	12449
161	12450	T	x	11	911	0	3	-10	0	100	0	41.803	22.996	42	22.899	41.9	0.084	12450
162	12451	T	x	11	911	0	3	-5	0	25	0	41.794	22.992	41.981	22.9	41.881	0.07495	12451
163	12452	T	x	11	911	0	3	0	0	0	0	41.778	22.975	41.955	22.9	41.855	0.06625	12452
164	12453	T	x	11	911	0	3	5	0	25	0	41.77171717	22.98888889	41.9010101	22.9	41.8010101	0.021242424	12453
165	12454	T	x	11	911	0	3	10	0	100	0	41.6959596	22.99090909	41.88484848	22.9	41.78484848	0.081646465	12454
166	12455	T	x	11	911	0	3	15	0	225	0	41.6979798	22.98282828	41.87878788	22.8989899	41.77878788	0.073868687	12455
167	12456	T	x	11	911	0	3	20	0	400	0	41.68585859	22.98484848	41.77070707	22.9	41.67070707	-0.016686869	12456
168	12457	T	x	11	911	0	3	25	0	625	0	41.678	22.98	41.719	22.9	41.619	-0.05795	12457
169	12458	T	x	11	911	0	3	30	0	900	0	41.665	22.989	41.7	22.9	41.6	-0.063	12458
170	12522	T	x	11	911	1	3	-30	0	900	0	42.092	23.017	42.119	22.919	42.019	-0.09195	12522
171	12523	T	x	11	911	1	3	-25	0	625	0	42.05252525	23.02626263	42.20808081	22.90808081	42.10808081	0.032151515	12523
172	12524	T	x	11	911	1	3	-20	0	400	0	42.02626263	23.02727273	42.18989899	22.9010101	42.08989899	0.041141414	12524
173	12525	T	x	11	911	1	3	-15	0	225	0	41.96666667	23.04545455	42.11717172	22.9010101	42.01717172	0.031646465	12525
174	12526	T	x	11	911	1	3	-10	0	100	0	41.93535354	23.03535354	42.1040404	22.9010101	42.0040404	0.050484848	12526
175	12527	T	x	11	911	1	3	-5	0	25	0	41.873	23.073	42.028	22.925	41.928	0.0406	12527
176	12528	T	x	11	911	1	3	0	0	0	0	41.857	23.066	41.968	22.952	41.868	-0.0004	12528
177	12529	T	x	11	911	1	3	5	0	25	0	41.79	23.056	41.949	22.977	41.849	0.04855	12529
178	12530	T	x	11	911	1	3	10	0	100	0	41.763	23.06	41.917	22.957	41.817	0.04515	12530
179	12531	T	x	11	911	1	3	15	0	225	0	41.78	23.05	41.897	22.996	41.797	0.00915	12531
180	12532	T	x	11	911	1	3	20	0	400	0	41.8	23.037	41.85	22.949	41.75	-0.0555	12532
181	12533	T	x	11	911	1	3	25	0	625	0	41.799	23.05	41.856	22.95	41.756	-0.0488	12533
182	12534	T	x	11	911	1	3	30	0	900	0	41.804	23.046	41.866	22.967	41.766	-0.0443	12534
183	12598	T	x	11	911	2	3	-30	0	900	0	43.533	22.498	43.804	22.422	43.604	0.0688	12598
184	12599	T	x	11	911	2	3	-25	0	625	0	43.604	22.442	43.981	22.384	43.781	0.16595	12599
185	12600	T	x	11	911	2	3	-20	0	400	0	43.629	22.428	44.024	22.376	43.824	0.1818	12600
186	12601	T	x	11	911	2	3	-15	0	225	0	43.678	22.47	44.065	22.35	43.865	0.17175	12601
187	12602	T	x	11	911	2	3	-10	0	100	0	43.715	22.452	44.087	22.352	43.887	0.15565	12602
188	12603	T	x	11	911	2	3	-5	0	25	0	43.741	22.442	44.129	22.333	43.929	0.16955	12603
189	12604	T	x	11	911	2	3	0	0	0	0	43.781	22.419	44.128	22.333	43.928	0.1286	12604
190	12605	T	x	11	911	2	3	5	0	25	0	43.803	22.4	44.173	22.317	43.973	0.14935	12605
191	12606	T	x	11	911	2	3	10	0	100	0	43.9	22.4	44.20909091	22.31616162	44.00909091	0.086636364	12606
192	12607	T	x	11	911	2	3	15	0	225	0	43.8989899	22.3989899	44.21717172	22.31717172	44.01717172	0.095323232	12607
193	12608	T	x	11	911	2	3	20	0	400	0	43.88888889	22.4	44.20606061	22.32222222	44.00606061	0.094868687	12608
194	12609	T	x	11	911	2	3	25	0	625	0	43.8979798	22.4	44.18888889	22.32525253	43.98888889	0.069464646	12609
195	12610	T	x	11	911	2	3	30	0	900	0	43.918	22.399	44.168	22.324	43.968	0.0296	12610
196	12674	T	x	11	911	3	3	-30	0	900	0	45.842	22.236	46.14	22.178	45.84	-0.019	12674
197	12675	T	x	11	911	3	3	-25	0	625	0	45.825	22.207	46.245	22.11	45.945	0.09775	12675
198	12676	T	x	11	911	3	3	-20	0	400	0	45.824	22.2	46.279	22.1	45.979	0.13105	12676
199	12677	T	x	11	911	3	3	-15	0	225	0	45.874	22.2	46.224	22.1	45.924	0.0288	12677
200	12678	T	x	11	911	3	3	-10	0	100	0	45.811	22.2	46.197	22.1	45.897	0.06615	12678
201	12679	T	x	11	911	3	3	-5	0	25	0	45.802	22.202	46.176	22.102	45.876	0.0552	12679
202	12680	T	x	11	911	3	3	0	0	0	0	45.763	22.2	46.108	22.1	45.808	0.0296	12680
203	12681	T	x	11	911	3	3	5	0	25	0	45.73	22.2	46.092	22.101	45.792	0.04732	12681
204	12682	T	x	11	911	3	3	10	0	100	0	45.73333333	22.2	46.02323232	22.1020202	45.72323232	-0.022030303	12682
205	12683	T	x	11	911	3	3	15	0	225	0	45.68787879	22.2	45.9989899	22.1	45.6989899	0.000161616	12683
206	12684	T	x	11	911	3	3	20	0	400	0	45.66565657	22.2	45.97575758	22.10505051	45.67575758	0.000313131	12684
207	12685	T	x	11	911	3	3	25	0	625	0	45.61111111	22.2010101	45.92929293	22.12525253	45.62929293	0.010717172	12685
208	12686	T	x	11	911	3	3	30	0	900	0	45.677	22.201	45.932	22.133	45.632	-0.0526	12686
209	12693	T	x	15	915	0	0	-30	0	900	0	42.994	22.415	43.115	22.398	42.915	-0.0309	12693
210	12694	T	x	15	915	0	0	-25	0	625	0	43	22.4	43.132	22.351	42.94	-0.02092	12694
211	12695	T	x	15	915	0	0	-20	0	400	0	43	22.4	43.144	22.339	42.951	-0.00964	12695
212	12696	T	x	15	915	0	0	-15	0	225	0	43.00707071	22.41717172	43.19191919	22.37373737	42.99191919	0.028333333	12696
213	12697	T	x	15	915	0	0	-10	0	100	0	42.8959596	22.43535354	43.07878788	22.4	42.9	0.03310101	12697
214	12698	T	x	15	915	0	0	-5	0	25	0	42.78787879	22.47474747	42.92828283	22.4	42.82828283	0.000383838	12698
215	12699	T	x	15	915	0	0	0	0	0	0	42.69393939	22.49393939	42.79090909	22.4	42.69090909	-0.034484848	12699
216	12700	T	x	15	915	0	0	5	0	25	0	42.718	22.499	42.861	22.442	42.761	0.00722	12700
217	12701	T	x	15	915	0	0	10	0	100	0	42.769	22.516	42.991	22.5	42.891	0.07763	12701
218	12702	T	x	15	915	0	0	15	0	225	0	42.817	22.559	43	22.5	42.9	0.038	12702
219	12703	T	x	15	915	0	0	20	0	400	0	42.7969697	22.57272727	42.8989899	22.5	42.7989899	-0.035989899	12703
220	12704	T	x	15	915	0	0	25	0	625	0	42.74	22.583	42.787	22.5	42.687	-0.08422	12704
221	12705	T	x	15	915	0	0	30	0	900	0	42.652	22.574	42.696	22.499	42.596	-0.08176	12705
222	12769	T	x	15	915	1	0	-30	0	900	0	39.898	22.3	39.751	22.2	39.851	-0.09306	12769
223	12770	T	x	15	915	1	0	-25	0	625	0	39.89090909	22.3	39.81010101	22.2	39.9	-0.030414141	12770
224	12771	T	x	15	915	1	0	-20	0	400	0	39.82626263	22.3	39.8	22.2	39.9	0.024737374	12771
225	12772	T	x	15	915	1	0	-15	0	225	0	39.8	22.3	39.8	22.2	39.9	0.051	12772
226	12773	T	x	15	915	1	0	-10	0	100	0	39.866	22.3	39.801	22.2	39.9	-0.01406	12773
227	12774	T	x	15	915	1	0	-5	0	25	0	39.9	22.3	39.8	22.2	39.9	-0.049	12774
228	12775	T	x	15	915	1	0	0	0	0	0	39.9	22.3	39.8	22.2	39.9	-0.049	12775
229	12776	T	x	15	915	1	0	5	0	25	0	39.9	22.3	39.8	22.2	39.9	-0.049	12776
230	12777	T	x	15	915	1	0	10	0	100	0	39.899	22.3	39.804	22.2	39.9	-0.04424	12777
231	12778	T	x	15	915	1	0	15	0	225	0	39.896	22.296	39.822	22.2	39.9	-0.02432	12778
232	12779	T	x	15	915	1	0	20	0	400	0	39.88	22.3	39.799	22.2	39.898	-0.02994	12779
233	12780	T	x	15	915	1	0	25	0	625	0	39.887	22.3	39.738	22.214	39.838	-0.09428	12780
234	12781	T	x	15	915	1	0	30	0	900	0	39.89191919	22.3	39.77474747	22.2020202	39.87272727	-0.064656566	12781
235	12845	T	x	15	915	2	0	-30	0	900	0	40.1	22.4	40.002	22.32	40.002	-0.05912	12845
236	12846	T	x	15	915	2	0	-25	0	625	0	40.1	22.4	40.076	22.3	40.076	0.01044	12846
237	12847	T	x	15	915	2	0	-20	0	400	0	40.1	22.4	40.106	22.3	40.106	0.03864	12847
238	12848	T	x	15	915	2	0	-15	0	225	0	40.102	22.4	40.14	22.3	40.14	0.0686	12848
239	12849	T	x	15	915	2	0	-10	0	100	0	40.116	22.4	40.104	22.3	40.104	0.02076	12849
240	12850	T	x	15	915	2	0	-5	0	25	0	40.106	22.4	40.106	22.306	40.106	0.03264	12850
241	12851	T	x	15	915	2	0	0	0	0	0	40.152	22.4	40.122	22.322	40.122	0.00168	12851
242	12852	T	x	15	915	2	0	5	0	25	0	40.18686869	22.4	40.12828283	22.32727273	40.12828283	-0.027282828	12852
243	12853	T	x	15	915	2	0	10	0	100	0	40.2	22.4	40.17272727	22.37171717	40.17272727	0.001363636	12853
244	12854	T	x	15	915	2	0	15	0	225	0	40.2	22.4	40.16060606	22.35757576	40.16060606	-0.010030303	12854
245	12855	T	x	15	915	2	0	20	0	400	0	40.201	22.4	40.166	22.362	40.166	-0.00596	12855
246	12856	T	x	15	915	2	0	25	0	625	0	40.201	22.401	40.143	22.341	40.143	-0.02758	12856
247	12857	T	x	15	915	2	0	30	0	900	0	40.199	22.4	40.151	22.353	40.151	-0.01806	12857
248	12921	T	x	15	915	3	0	-30	0	900	0	40.971	22.403	40.935	22.383	40.935	-0.0541	12921
249	12922	T	x	15	915	3	0	-25	0	625	0	40.999	22.4	40.998	22.312	40.998	-0.02288	12922
250	12923	T	x	15	915	3	0	-20	0	400	0	41	22.4	41.00505051	22.3020202	41.00505051	-0.017252525	12923
251	12924	T	x	15	915	3	0	-15	0	225	0	40.96767677	22.4	41.0040404	22.32222222	41.0040404	0.014121212	12924
252	12925	T	x	15	915	3	0	-10	0	100	0	40.98585859	22.4	40.9989899	22.32626263	40.9989899	-0.008808081	12925
253	12926	T	x	15	915	3	0	-5	0	25	0	40.913	22.411	40.953	22.351	40.953	0.02082	12926
254	12927	T	x	15	915	3	0	0	0	0	0	40.91515152	22.41919192	40.96969697	22.38585859	40.96969697	0.034363636	12927
255	12928	T	x	15	915	3	0	5	0	25	0	40.904	22.404	40.994	22.394	40.994	0.06836	12928
256	12929	T	x	15	915	3	0	10	0	100	0	40.914	22.415	40.926	22.395	40.926	-0.00556	12929
257	12930	T	x	15	915	3	0	15	0	225	0	40.934	22.437	40.931	22.391	40.931	-0.02086	12930
258	12931	T	x	15	915	3	0	20	0	400	0	40.936	22.4	40.956	22.387	40.956	0.00064	12931
259	12932	T	x	15	915	3	0	25	0	625	0	40.981	22.4	40.923	22.398	40.923	-0.07538	12932
260	12933	T	x	15	915	3	0	30	0	900	0	40.95	22.4	40.927	22.4	40.927	-0.04062	12933
261	12997	T	x	19	919	0	0	-30	0	900	0	38.5122449	22.62959184	38.36020408	22.55306122	38.56020408	0.012540816	12997
262	12998	T	x	19	919	0	0	-25	0	625	0	38.58484848	22.6	38.42626263	22.5	38.62121212	0.000292929	12998
263	12999	T	x	19	919	0	0	-20	0	400	0	38.53636364	22.6	38.37171717	22.5	38.57171717	-0.00110101	12999
264	13000	T	x	19	919	0	0	-15	0	225	0	38.5	22.6	38.369	22.5	38.569	0.03284	13000
265	13001	T	x	19	919	0	0	-10	0	100	0	38.401	22.6	38.266	22.5	38.466	0.03806	13001
266	13002	T	x	19	919	0	0	-5	0	25	0	38.4	22.6	38.26767677	22.5030303	38.46767677	0.040585859	13002
267	13003	T	x	19	919	0	0	0	0	0	0	38.364	22.6	38.199	22.527	38.399	0.01409	13003
268	13004	T	x	19	919	0	0	5	0	25	0	38.303	22.6	38.251	22.55	38.449	0.12257	13004
269	13005	T	x	19	919	0	0	10	0	100	0	38.256	22.62	38.085	22.576	38.285	0.01799	13005
270	13006	T	x	19	919	0	0	15	0	225	0	38.231	22.669	38.076	22.599	38.276	0.0349	13006
271	13007	T	x	19	919	0	0	20	0	400	0	38.209	22.641	38.091	22.6	38.291	0.07042	13007
272	13008	T	x	19	919	0	0	25	0	625	0	38.18484848	22.68181818	38.12626263	22.6	38.32626263	0.126878788	13008
273	13009	T	x	19	919	0	0	30	0	900	0	38.18787879	22.67070707	38.07979798	22.6	38.27979798	0.081262626	13009
274	13073	T	x	19	919	1	0	-30	0	900	0	38.33	22.381	38.227	22.302	38.427	0.07357	13073
275	13074	T	x	19	919	1	0	-25	0	625	0	38.371	22.371	38.319	22.292	38.519	0.11629	13074
276	13075	T	x	19	919	1	0	-20	0	400	0	38.38	22.379	38.33	22.27	38.53	0.1173	13075
277	13076	T	x	19	919	1	0	-15	0	225	0	38.431	22.356	38.395	22.261	38.594	0.12568	13076
278	13077	T	x	19	919	1	0	-10	0	100	0	38.426	22.343	38.39	22.261	38.59	0.1261	13077
279	13078	T	x	19	919	1	0	-5	0	25	0	38.448	22.364	38.383	22.288	38.583	0.09755	13078
280	13079	T	x	19	919	1	0	0	0	0	0	38.42755102	22.37346939	38.38367347	22.29897959	38.58367347	0.118591837	13079
281	13080	T	x	19	919	1	0	5	0	25	0	38.36565657	22.36161616	38.32020202	22.2969697	38.52020202	0.122727273	13080
282	13081	T	x	19	919	1	0	10	0	100	0	38.39191919	22.36868687	38.29292929	22.3	38.49292929	0.071646465	13081
283	13082	T	x	19	919	1	0	15	0	225	0	38.39	22.386	38.259	22.3	38.459	0.04269	13082
284	13083	T	x	19	919	1	0	20	0	400	0	38.385	22.385	38.262	22.299	38.462	0.05042	13083
285	13084	T	x	19	919	1	0	25	0	625	0	38.36363636	22.38585859	38.21010101	22.3	38.41010101	0.024555556	13084
286	13085	T	x	19	919	1	0	30	0	900	0	38.304	22.387	38.236	22.3	38.436	0.10776	13085
287	13149	T	x	19	919	2	0	-30	0	900	0	39.451	22.4	39.388	22.349	39.488	0.01208	13149
288	13150	T	x	19	919	2	0	-25	0	625	0	39.52020202	22.4	39.5	22.3	39.6	0.044808081	13150
289	13151	T	x	19	919	2	0	-20	0	400	0	39.584	22.4	39.508	22.3	39.608	-0.01164	13151
290	13152	T	x	19	919	2	0	-15	0	225	0	39.5959596	22.4	39.59494949	22.30707071	39.69494949	0.056393939	13152
291	13153	T	x	19	919	2	0	-10	0	100	0	39.6	22.4	39.60707071	22.3	39.7	0.063434343	13153
292	13154	T	x	19	919	2	0	-5	0	25	0	39.6	22.4	39.62626263	22.30909091	39.7	0.08089899	13154
293	13155	T	x	19	919	2	0	0	0	0	0	39.64444444	22.4	39.62222222	22.31010101	39.7	0.032777778	13155
294	13156	T	x	19	919	2	0	5	0	25	0	39.608	22.4	39.63	22.338	39.699	0.07629	13156
295	13157	T	x	19	919	2	0	10	0	100	0	39.653	22.4	39.63	22.337	39.7	0.0313	13157
296	13158	T	x	19	919	2	0	15	0	225	0	39.703	22.4	39.653	22.342	39.7	0.00223	13158
297	13159	T	x	19	919	2	0	20	0	400	0	39.726	22.4	39.645	22.331	39.7	-0.02805	13159
298	13160	T	x	19	919	2	0	25	0	625	0	39.7	22.4	39.643	22.34	39.7	-0.00387	13160
299	13161	T	x	19	919	2	0	30	0	900	0	39.706	22.4	39.665	22.348	39.701	0.01015	13161
300	13225	T	x	19	919	3	0	-30	0	900	0	37.803	22.395	37.585	22.312	37.785	0.01442	13225
301	13226	T	x	19	919	3	0	-25	0	625	0	37.883	22.385	37.691	22.299	37.891	0.03169	13226
302	13227	T	x	19	919	3	0	-20	0	400	0	37.889	22.389	37.709	22.3	37.909	0.04219	13227
303	13228	T	x	19	919	3	0	-15	0	225	0	37.89494949	22.39393939	37.76161616	22.3	37.96161616	0.084121212	13228
304	13229	T	x	19	919	3	0	-10	0	100	0	37.90808081	22.3959596	37.74545455	22.3	37.94545455	0.056282828	13229
305	13230	T	x	19	919	3	0	-5	0	25	0	37.89292929	22.39191919	37.71212121	22.3	37.91212121	0.04110101	13230
306	13231	T	x	19	919	3	0	0	0	0	0	37.88989899	22.38989899	37.7	22.3	37.9	0.03310101	13231
307	13232	T	x	19	919	3	0	5	0	25	0	37.891	22.391	37.686	22.3	37.886	0.01912	13232
308	13233	T	x	19	919	3	0	10	0	100	0	37.86767677	22.36161616	37.7020202	22.3	37.9020202	0.057121212	13233
309	13234	T	x	19	919	3	0	15	0	225	0	37.886	22.378	37.699	22.3	37.899	0.03608	13234
310	13235	T	x	19	919	3	0	20	0	400	0	37.864	22.325	37.722	22.3	37.922	0.07902	13235
311	13236	T	x	19	919	3	0	25	0	625	0	37.865	22.348	37.672	22.3	37.872	0.03224	13236
312	13237	T	x	19	919	3	0	30	0	900	0	37.852	22.333	37.67	22.3	37.87	0.0434	13237
313	11034	T	z	0	800	0	0	0	5	0	25	50.429	21.401	50.437	21.4	50.437	0.04833	11034
314	11035	T	z	0	800	0	0	0	10	0	100	50.53	21.4	50.542	21.398	50.585	0.06178	11035
315	11036	T	z	0	800	0	0	0	15	0	225	50.595	21.4	50.641	21.393	50.739	0.10469	11036
316	11037	T	z	0	800	0	0	0	20	0	400	50.738	21.402	50.782	21.391	50.882	0.11538	11037
317	11038	T	z	0	800	0	0	0	25	0	625	50.86	21.404	50.941	21.392	51.041	0.16669	11038
318	11039	T	z	0	800	0	0	0	30	0	900	51.02525253	21.4010101	50.9989899	21.38989899	51.0989899	0.064646465	11039
319	11110	T	z	0	800	1	0	0	5	0	25	57.652	21.306	57.039	21.283	57.639	0.01851	11110
320	11111	T	z	0	800	1	0	0	10	0	100	57.737	21.3	57.177	21.281	57.778	0.08393	11111
321	11112	T	z	0	800	1	0	0	15	0	225	57.866	21.301	57.25	21.288	57.902	0.0345	11112
322	11113	T	z	0	800	1	0	0	20	0	400	57.90606061	21.3030303	57.30707071	21.26767677	57.98989899	0.056646465	11113
323	11114	T	z	0	800	1	0	0	25	0	625	58.02525253	21.3	57.44545455	21.26060606	58.14545455	0.088292929	11114
324	11115	T	z	0	800	1	0	0	30	0	900	58.11818182	21.3	57.47878788	21.27272727	58.17878788	0.03169697	11115
325	11186	T	z	0	800	2	0	0	5	0	25	56.567	21.097	56.007	21.006	56.507	-0.02136	11186
326	11187	T	z	0	800	2	0	0	10	0	100	56.431	21.081	55.923	21	56.423	0.02373	11187
327	11188	T	z	0	800	2	0	0	15	0	225	56.188	21.1	55.669	21	56.169	-0.00979	11188
328	11189	T	z	0	800	2	0	0	20	0	400	55.90707071	21.0989899	55.35454545	21.0020202	55.85454545	-0.071616162	11189
329	11190	T	z	0	800	2	0	0	25	0	625	55.57777778	21.09090909	55.07575758	21	55.52222222	-0.04620202	11190
330	11191	T	z	0	800	2	0	0	30	0	900	55.16868687	21.07676768	54.73636364	21	55.13636364	-0.007050505	11191
331	11262	T	z	0	800	3	0	0	5	0	25	51.541	20.9	51.401	20.894	51.501	-0.01291	11262
332	11263	T	z	0	800	3	0	0	10	0	100	51.553	20.9	51.409	20.882	51.509	-0.01619	11263
333	11264	T	z	0	800	3	0	0	15	0	225	51.5989899	20.9	51.41616162	20.82121212	51.51616162	-0.054373737	11264
334	11265	T	z	0	800	3	0	0	20	0	400	51.55050505	20.9	51.37070707	20.85858586	51.47070707	-0.055434343	11265
335	11266	T	z	0	800	3	0	0	25	0	625	51.53939394	20.9	51.38989899	20.81010101	51.48989899	-0.02340404	11266
336	11267	T	z	0	800	3	0	0	30	0	900	51.448	20.9	51.34	20.858	51.44	0.0136	11267
337	11604	T	z	0	900	0	2	0	5	0	25	41.12323232	22.31414141	41.3959596	22.29191919	41.0959596	-0.019949495	11604
338	11605	T	z	0	900	0	2	0	10	0	100	41.166	22.366	41.395	22.271	41.095	-0.06362	11605
339	11606	T	z	0	900	0	2	0	15	0	225	41.09191919	22.39090909	41.3959596	22.2959596	41.0959596	0.011363636	11606
340	11607	T	z	0	900	0	2	0	20	0	400	41.05353535	22.39393939	41.39494949	22.3	41.09494949	0.048818182	11607
341	11608	T	z	0	900	0	2	0	25	0	625	41.08484848	22.4	41.3959596	22.2959596	41.0959596	0.018434343	11608
342	11609	T	z	0	900	0	2	0	30	0	900	41.038	22.4	41.354	22.3	41.054	0.02668	11609
343	11661	T	z	0	900	1	2	0	5	0	25	31.39090909	22.5979798	30.7969697	22.5	31.3969697	-0.013666667	11661
344	11662	T	z	0	900	1	2	0	10	0	100	31.39494949	22.6	30.7959596	22.5	31.3959596	-0.018626263	11662
345	11663	T	z	0	900	1	2	0	15	0	225	31.39090909	22.6	30.7959596	22.5	31.3959596	-0.014585859	11663
346	11664	T	z	0	900	1	2	0	20	0	400	31.303	22.596	30.705	22.5	31.305	-0.00952	11664
347	11665	T	z	0	900	1	2	0	25	0	625	31.189	22.597	30.582	22.5	31.182	-0.00856	11665
348	11666	T	z	0	900	1	2	0	30	0	900	31.09191919	22.6	30.47777778	22.4969697	31.07777778	-0.007363636	11666
349	11718	T	z	0	900	2	2	0	5	0	25	27.21010101	22.6	26.26666667	22.5	27.26666667	0.010565657	11718
350	11719	T	z	0	900	2	2	0	10	0	100	27.0989899	22.6	26.2	22.5	27.2	0.061010101	11719
351	11720	T	z	0	900	2	2	0	15	0	225	27.07878788	22.6	26.17878788	22.5	27.17878788	0.06169697	11720
352	11721	T	z	0	900	2	2	0	20	0	400	27.05858586	22.6	26.17474747	22.5	27.17474747	0.078181818	11721
353	11722	T	z	0	900	2	2	0	25	0	625	27.024	22.599	26.106	22.499	27.106	0.04952	11722
354	11723	T	z	0	900	2	2	0	30	0	900	27.002	22.6	26.091	22.498	27.091	0.05772	11723
355	11775	T	z	0	900	3	2	0	5	0	25	25.002	22.69	23.872	22.561	25.001	0.02124	11775
356	11776	T	z	0	900	3	2	0	10	0	100	24.986	22.682	23.837	22.538	24.999	0.00505	11776
357	11777	T	z	0	900	3	2	0	15	0	225	24.982	22.68	23.815	22.51	25	-0.0112	11777
358	11778	T	z	0	900	3	2	0	20	0	400	24.959	22.693	23.812	22.513	25	0.00904	11778
359	11779	T	z	0	900	3	2	0	25	0	625	24.967	22.689	23.814	22.533	24.994	0.00294	11779
360	11780	T	z	0	900	3	2	0	30	0	900	24.935	22.688	23.821	22.531	25	0.04132	11780
361	11813	T	z	3	903	0	1	0	5	0	25	24.15353535	22.7	22.96262626	22.5989899	24.16262626	0.043515152	11813
362	11814	T	z	3	903	0	1	0	10	0	100	24.247	22.7	23.047	22.56	24.247	0.02677	11814
363	11815	T	z	3	903	0	1	0	15	0	225	24.3	22.7	23.074	22.534	24.274	-0.00166	11815
364	11816	T	z	3	903	0	1	0	20	0	400	24.188	22.686	22.989	22.513	24.189	0.03299	11816
365	11817	T	z	3	903	0	1	0	25	0	625	24.17575758	22.69090909	22.92525253	22.51010101	24.12525253	-0.012777778	11817
366	11818	T	z	3	903	0	1	0	30	0	900	24.131	22.697	22.954	22.501	24.154	0.05814	11818
367	11889	T	z	3	903	1	1	0	5	0	25	25.15959596	22.8	24.06969697	22.7	25.16969697	0.041828283	11889
368	11890	T	z	3	903	1	1	0	10	0	100	25.17070707	22.8	24.08585859	22.7	25.18585859	0.045424242	11890
369	11891	T	z	3	903	1	1	0	15	0	225	25.189	22.8	24.128	22.7	25.228	0.06548	11891
370	11892	T	z	3	903	1	1	0	20	0	400	25.232	22.8	24.2	22.7	25.3	0.088	11892
371	11893	T	z	3	903	1	1	0	25	0	625	25.294	22.8	24.235	22.7	25.335	0.0575	11893
372	11894	T	z	3	903	1	1	0	30	0	900	25.368	22.8	24.341	22.7	25.441	0.07931	11894
373	11965	T	z	3	903	2	1	0	5	0	25	28.55252525	22.85858586	27.7	22.7010101	28.5	-0.057525253	11965
374	11966	T	z	3	903	2	1	0	10	0	100	28.51919192	22.82626263	27.7	22.7010101	28.5	-0.024191919	11966
375	11967	T	z	3	903	2	1	0	15	0	225	28.46	22.829	27.7	22.7	28.5	0.035	11967
376	11968	T	z	3	903	2	1	0	20	0	400	28.43333333	22.81717172	27.7	22.7	28.5	0.061666667	11968
377	11969	T	z	3	903	2	1	0	25	0	625	28.428	22.821	27.686	22.7	28.486	0.05426	11969
378	11970	T	z	3	903	2	1	0	30	0	900	28.42727273	22.82525253	27.61010101	22.7	28.41010101	-0.014080808	11970
379	12041	T	z	3	903	3	1	0	5	0	25	30.096	22.896	29.498	22.798	30.098	0.03018	12041
380	12042	T	z	3	903	3	1	0	10	0	100	30.102	22.894	29.543	22.779	30.143	0.06513	12042
381	12043	T	z	3	903	3	1	0	15	0	225	30.177	22.884	29.57	22.762	30.17	0.0147	12043
382	12044	T	z	3	903	3	1	0	20	0	400	30.18282828	22.88181818	29.57979798	22.77979798	30.17979798	0.017787879	12044
383	12045	T	z	3	903	3	1	0	25	0	625	30.1959596	22.8959596	29.60606061	22.74545455	30.20606061	0.028414141	12045
384	12046	T	z	3	903	3	1	0	30	0	900	30.198	22.898	29.633	22.733	30.233	0.0507	12046
385	12459	T	z	11	911	0	3	0	5	0	25	41.58989899	22.98080808	41.7	22.9	41.6	0.01210101	12459
386	12460	T	z	11	911	0	3	0	10	0	100	41.58	22.974	41.702	22.9	41.602	0.0239	12460
387	12461	T	z	11	911	0	3	0	15	0	225	41.587	22.988	41.721	22.899	41.621	0.03495	12461
388	12462	T	z	11	911	0	3	0	20	0	400	41.564	22.989	41.698	22.9	41.598	0.0361	12462
389	12463	T	z	11	911	0	3	0	25	0	625	41.491	23	41.687	22.893	41.587	0.09865	12463
390	12464	T	z	11	911	0	3	0	30	0	900	41.451	22.993	41.655	22.863	41.555	0.10825	12464
391	12535	T	z	11	911	1	3	0	5	0	25	41.761	23.052	41.897	22.946	41.797	0.02815	12535
392	12536	T	z	11	911	1	3	0	10	0	100	41.759	23.059	41.916	22.929	41.816	0.0482	12536
393	12537	T	z	11	911	1	3	0	15	0	225	41.773	23.054	41.931	22.911	41.831	0.04845	12537
394	12538	T	z	11	911	1	3	0	20	0	400	41.761	23.045	41.956	22.909	41.856	0.0842	12538
395	12539	T	z	11	911	1	3	0	25	0	625	41.803	23.032	41.966	22.9	41.866	0.0517	12539
396	12540	T	z	11	911	1	3	0	30	0	900	41.75757576	23.05252525	41.94343434	22.9020202	41.84343434	0.075686869	12540
397	12611	T	z	11	911	2	3	0	5	0	25	43.96464646	22.3979798	44.2	22.3	44	0.013353535	12611
398	12612	T	z	11	911	2	3	0	10	0	100	43.90707071	22.3989899	44.27070707	22.3	44.07070707	0.138111111	12612
399	12613	T	z	11	911	2	3	0	15	0	225	44.001	22.392	44.395	22.3	44.195	0.1632	12613
400	12614	T	z	11	911	2	3	0	20	0	400	44.052	22.393	44.399	22.299	44.199	0.11604	12614
401	12615	T	z	11	911	2	3	0	25	0	625	44.056	22.357	44.393	22.274	44.193	0.10627	12615
402	12616	T	z	11	911	2	3	0	30	0	900	44.042	22.34	44.393	22.274	44.193	0.12027	12616
403	12687	T	z	11	911	3	3	0	5	0	25	45.61010101	22.2	45.95757576	22.1020202	45.65757576	0.03859596	12687
404	12688	T	z	11	911	3	3	0	10	0	100	45.6040404	22.2	45.9989899	22.1	45.6989899	0.084	12688
405	12689	T	z	11	911	3	3	0	15	0	225	45.617	22.2	46	22.1	45.7	0.072	12689
406	12690	T	z	11	911	3	3	0	20	0	400	45.606	22.2	46	22.1	45.7	0.083	12690
407	12691	T	z	11	911	3	3	0	25	0	625	45.639	22.2	46.001	22.1	45.701	0.05096	12691
408	12692	T	z	11	911	3	3	0	30	0	900	45.605	22.2	45.997	22.1	45.697	0.08115	12692
409	12706	T	z	15	915	0	0	0	5	0	25	42.569	22.573	42.625	22.5	42.525	-0.0655	12706
410	12707	T	z	15	915	0	0	0	10	0	100	42.446	22.577	42.524	22.5	42.424	-0.03744	12707
411	12708	T	z	15	915	0	0	0	15	0	225	42.322	22.594	42.392	22.499	42.292	-0.03752	12708
412	12709	T	z	15	915	0	0	0	20	0	400	42.19	22.598	42.249	22.5	42.149	-0.03994	12709
413	12710	T	z	15	915	0	0	0	25	0	625	42.1	22.6	42.17878788	22.5	42.07878788	-0.015727273	12710
414	12711	T	z	15	915	0	0	0	30	0	900	42.005	22.6	42.099	22.5	41.999	0.00506	12711
415	12782	T	z	15	915	1	0	0	5	0	25	39.9	22.3	39.8	22.2	39.9	-0.049	12782
416	12783	T	z	15	915	1	0	0	10	0	100	39.916	22.3	39.842	22.201	39.9	-0.02552	12783
417	12784	T	z	15	915	1	0	0	15	0	225	39.90909091	22.3	39.9	22.2	39.9	0.035909091	12784
418	12785	T	z	15	915	1	0	0	20	0	400	39.90909091	22.3	39.9020202	22.2010101	39.9020202	0.037808081	12785
419	12786	T	z	15	915	1	0	0	25	0	625	39.93737374	22.3	39.90808081	22.2	39.90808081	0.015222222	12786
420	12787	T	z	15	915	1	0	0	30	0	900	39.914	22.3	39.905	22.2	39.905	0.0357	12787
421	12858	T	z	15	915	2	0	0	5	0	25	40.1040404	22.4	40.11818182	22.35151515	40.11818182	0.046050505	12858
422	12859	T	z	15	915	2	0	0	10	0	100	40.1	22.4	40.105	22.301	40.105	0.0377	12859
423	12860	T	z	15	915	2	0	0	15	0	225	40.1040404	22.4	40.1	22.3	40.1	0.028959596	12860
424	12861	T	z	15	915	2	0	0	20	0	400	40.102	22.4	40.098	22.3	40.098	0.02912	12861
425	12862	T	z	15	915	2	0	0	25	0	625	40.1	22.4	40.016	22.303	40.016	-0.04596	12862
426	12863	T	z	15	915	2	0	0	30	0	900	40.097	22.4	40.001	22.3	40.001	-0.05706	12863
427	12934	T	z	15	915	3	0	0	5	0	25	40.936	22.407	40.983	22.395	40.983	0.02602	12934
428	12935	T	z	15	915	3	0	0	10	0	100	40.947	22.402	40.948	22.332	40.948	-0.01788	12935
429	12936	T	z	15	915	3	0	0	15	0	225	40.93636364	22.4	40.98181818	22.30505051	40.98181818	0.024545455	12936
430	12937	T	z	15	915	3	0	0	20	0	400	40.97070707	22.4	40.99494949	22.3010101	40.99494949	0.002545455	12937
431	12938	T	z	15	915	3	0	0	25	0	625	41	22.4	40.98080808	22.3010101	40.98080808	-0.040040404	12938
432	12939	T	z	15	915	3	0	0	30	0	900	40.95656566	22.4	40.9959596	22.3	40.9959596	0.017636364	12939
433	13010	T	z	19	919	0	0	0	5	0	25	38.213	22.678	38.142	22.599	38.342	0.11313	13010
434	13011	T	z	19	919	0	0	0	10	0	100	38.213	22.624	38.118	22.555	38.318	0.09108	13011
435	13012	T	z	19	919	0	0	0	15	0	225	38.2	22.6	38.07676768	22.5020202	38.27676768	0.066505051	13012
436	13013	T	z	19	919	0	0	0	20	0	400	38.2	22.6	38.03434343	22.5010101	38.23434343	0.02759596	13013
437	13014	T	z	19	919	0	0	0	25	0	625	38.24646465	22.5979798	38.22020202	22.5	38.42020202	0.150909091	13014
438	13015	T	z	19	919	0	0	0	30	0	900	38.28282828	22.58484848	38.24949495	22.5	38.44949495	0.141212121	13015
439	13086	T	z	19	919	1	0	0	5	0	25	38.301	22.367	38.261	22.298	38.461	0.13351	13086
440	13087	T	z	19	919	1	0	0	10	0	100	38.348	22.38	38.261	22.3	38.461	0.08651	13087
441	13088	T	z	19	919	1	0	0	15	0	225	38.302	22.396	38.247	22.298	38.447	0.11977	13088
442	13089	T	z	19	919	1	0	0	20	0	400	38.375	22.391	38.307	22.29	38.507	0.10137	13089
443	13090	T	z	19	919	1	0	0	25	0	625	38.421	22.368	38.359	22.284	38.559	0.10269	13090
444	13091	T	z	19	919	1	0	0	30	0	900	38.413	22.383	38.38	22.289	38.58	0.1298	13091
445	13162	T	z	19	919	2	0	0	5	0	25	39.7	22.4	39.658	22.339	39.7	0.00978	13162
446	13163	T	z	19	919	2	0	0	10	0	100	39.719	22.4	39.726	22.322	39.726	0.05266	13163
447	13164	T	z	19	919	2	0	0	15	0	225	39.79	22.4	39.757	22.3	39.757	0.00987	13164
448	13165	T	z	19	919	2	0	0	20	0	400	39.778	22.4	39.714	22.3	39.714	-0.01726	13165
449	13166	T	z	19	919	2	0	0	25	0	625	39.749	22.4	39.766	22.3	39.766	0.05906	13166
450	13167	T	z	19	919	2	0	0	30	0	900	39.731	22.4	39.782	22.3	39.782	0.09162	13167
451	13238	T	z	19	919	3	0	0	5	0	25	37.88	22.379	37.657	22.3	37.857	0.00344	13238
452	13239	T	z	19	919	3	0	0	10	0	100	37.877	22.378	37.664	22.3	37.864	0.01288	13239
453	13240	T	z	19	919	3	0	0	15	0	225	37.852	22.373	37.688	22.3	37.888	0.05996	13240
454	13241	T	z	19	919	3	0	0	20	0	400	37.809	22.398	37.68	22.3	37.88	0.0956	13241
455	13242	T	z	19	919	3	0	0	25	0	625	37.829	22.397	37.612	22.3	37.812	0.01304	13242
456	13243	T	z	19	919	3	0	0	30	0	900	37.8	22.39494949	37.62020202	22.3	37.82020202	0.049585859	13243
