# Supplementary material for: Floral Humidity in Flowering Plants: A Preliminary Survey
Source: Front Plant Sci. 2020 Mar 6;11:249. doi: 10.3389/fpls.2020.00249 (PMC7068853; doi:10.3389/fpls.2020.00249)
Supplement: SUPPLEMENTARY FILE 2 — A zipped file containing floral humidity data collected by the robot arm transects as described in the main text. A word document within the zipped files explains the data formatting in detail. Datafiles themselves are in CSV format. [file Data_Sheet_2.zip › Floral humidity data/Controls/TRaw.csv]

	X.	Individual	Species	totIndividual	date	sample..	Sample.order	x.or.z.transect	xoffset	zoffset	Background.Humidity	Background.Temperature	Focal.Humidity	Focal.Temperature	Corrected.Focal.humidity	Change.in.RH.	block	BE	Tag	N
1	1	0	T	800	2017-08-10-14-00-37	0	0	x	-30	0	50.5	21.7	50.5	21.7	50.5	0.046	11021	First10	Here	1
2	2	0	T	800	2017-08-10-14-00-39	0	0	x	-30	0	50.6	21.7	50.6	21.7	50.7	0.055	11021	First10	Here	2
3	3	0	T	800	2017-08-10-14-00-41	0	0	x	-30	0	50.6	21.7	50.6	21.7	50.7	0.055	11021	First10	Here	3
4	4	0	T	800	2017-08-10-14-00-43	0	0	x	-30	0	50.6	21.7	50.6	21.7	50.7	0.055	11021	First10	Here	4
5	5	0	T	800	2017-08-10-14-00-45	0	0	x	-30	0	50.6	21.7	50.6	21.7	50.7	0.055	11021	First10	Here	5
6	6	0	T	800	2017-08-10-14-00-47	0	0	x	-30	0	50.6	21.8	50.6	21.7	50.7	0.055	11021	First10	Here	6
7	7	0	T	800	2017-08-10-14-00-49	0	0	x	-30	0	50.5	21.7	50.6	21.7	50.7	0.155	11021	First10	Here	7
8	8	0	T	800	2017-08-10-14-00-51	0	0	x	-30	0	50.5	21.7	50.6	21.7	50.7	0.155	11021	First10	Here	8
9	9	0	T	800	2017-08-10-14-00-53	0	0	x	-30	0	50.6	21.7	50.6	21.7	50.7	0.055	11021	First10	Here	9
10	10	0	T	800	2017-08-10-14-00-55	0	0	x	-30	0	50.5	21.7	50.6	21.7	50.7	0.155	11021	First10	Here	10
11	11	0	T	800	2017-08-10-14-00-57	0	0	x	-30	0	50.6	21.7	50.6	21.7	50.7	0.055	11021			11
12	12	0	T	800	2017-08-10-14-00-59	0	0	x	-30	0	50.6	21.7	50.6	21.7	50.7	0.055	11021			12
13	13	0	T	800	2017-08-10-14-01-01	0	0	x	-30	0	50.6	21.7	50.6	21.7	50.7	0.055	11021			13
14	14	0	T	800	2017-08-10-14-01-03	0	0	x	-30	0	50.6	21.7	50.5	21.7	50.5	-0.054	11021			14
15	15	0	T	800	2017-08-10-14-01-05	0	0	x	-30	0	50.6	21.7	50.6	21.7	50.7	0.055	11021			15
16	16	0	T	800	2017-08-10-14-01-07	0	0	x	-30	0	50.6	21.7	50.6	21.7	50.7	0.055	11021			16
17	17	0	T	800	2017-08-10-14-01-09	0	0	x	-30	0	50.6	21.7	50.6	21.7	50.7	0.055	11021			17
18	18	0	T	800	2017-08-10-14-01-11	0	0	x	-30	0	50.6	21.7	50.6	21.7	50.7	0.055	11021			18
19	19	0	T	800	2017-08-10-14-01-13	0	0	x	-30	0	50.6	21.7	50.5	21.7	50.5	-0.054	11021			19
20	20	0	T	800	2017-08-10-14-01-15	0	0	x	-30	0	50.6	21.7	50.5	21.7	50.5	-0.054	11021			20
21	21	0	T	800	2017-08-10-14-01-17	0	0	x	-30	0	50.6	21.7	50.6	21.7	50.7	0.055	11021			21
22	22	0	T	800	2017-08-10-14-01-19	0	0	x	-30	0	50.7	21.7	50.6	21.7	50.7	-0.045	11021			22
23	23	0	T	800	2017-08-10-14-01-21	0	0	x	-30	0	50.6	21.7	50.6	21.7	50.7	0.055	11021			23
24	24	0	T	800	2017-08-10-14-01-23	0	0	x	-30	0	50.6	21.7	50.6	21.7	50.7	0.055	11021			24
25	25	0	T	800	2017-08-10-14-01-25	0	0	x	-30	0	50.6	21.7	50.6	21.7	50.7	0.055	11021			25
26	26	0	T	800	2017-08-10-14-01-27	0	0	x	-30	0	50.6	21.7	50.5	21.7	50.5	-0.054	11021			26
27	27	0	T	800	2017-08-10-14-01-29	0	0	x	-30	0	50.7	21.7	50.6	21.7	50.7	-0.045	11021			27
28	28	0	T	800	2017-08-10-14-01-31	0	0	x	-30	0	50.7	21.7	50.5	21.7	50.5	-0.154	11021			28
29	29	0	T	800	2017-08-10-14-01-33	0	0	x	-30	0	50.7	21.7	50.5	21.7	50.5	-0.154	11021			29
30	30	0	T	800	2017-08-10-14-01-35	0	0	x	-30	0	50.7	21.7	50.6	21.7	50.7	-0.045	11021			30
31	31	0	T	800	2017-08-10-14-01-37	0	0	x	-30	0	50.7	21.7	50.6	21.7	50.7	-0.045	11021			31
32	32	0	T	800	2017-08-10-14-01-39	0	0	x	-30	0	50.7	21.7	50.5	21.7	50.5	-0.154	11021			32
33	33	0	T	800	2017-08-10-14-01-41	0	0	x	-30	0	50.7	21.7	50.5	21.7	50.5	-0.154	11021			33
34	34	0	T	800	2017-08-10-14-01-43	0	0	x	-30	0	50.7	21.7	50.5	21.7	50.5	-0.154	11021			34
35	35	0	T	800	2017-08-10-14-01-45	0	0	x	-30	0	50.7	21.7	50.5	21.7	50.5	-0.154	11021			35
36	36	0	T	800	2017-08-10-14-01-47	0	0	x	-30	0	50.7	21.7	50.5	21.7	50.5	-0.154	11021			36
37	37	0	T	800	2017-08-10-14-01-49	0	0	x	-30	0	50.7	21.7	50.5	21.7	50.5	-0.154	11021			37
38	38	0	T	800	2017-08-10-14-01-51	0	0	x	-30	0	50.7	21.7	50.5	21.7	50.5	-0.154	11021			38
39	39	0	T	800	2017-08-10-14-01-53	0	0	x	-30	0	50.7	21.7	50.5	21.7	50.5	-0.154	11021			39
40	40	0	T	800	2017-08-10-14-01-55	0	0	x	-30	0	50.7	21.7	50.5	21.7	50.5	-0.154	11021			40
41	41	0	T	800	2017-08-10-14-01-57	0	0	x	-30	0	50.7	21.7	50.5	21.7	50.5	-0.154	11021			41
42	42	0	T	800	2017-08-10-14-01-59	0	0	x	-30	0	50.7	21.7	50.5	21.7	50.5	-0.154	11021			42
43	43	0	T	800	2017-08-10-14-02-01	0	0	x	-30	0	50.7	21.7	50.5	21.7	50.5	-0.154	11021			43
44	44	0	T	800	2017-08-10-14-02-03	0	0	x	-30	0	50.7	21.7	50.5	21.7	50.5	-0.154	11021			44
45	45	0	T	800	2017-08-10-14-02-05	0	0	x	-30	0	50.7	21.7	50.5	21.7	50.5	-0.154	11021			45
46	46	0	T	800	2017-08-10-14-02-07	0	0	x	-30	0	50.7	21.7	50.5	21.7	50.5	-0.154	11021			46
47	47	0	T	800	2017-08-10-14-02-09	0	0	x	-30	0	50.7	21.7	50.5	21.7	50.5	-0.154	11021			47
48	48	0	T	800	2017-08-10-14-02-11	0	0	x	-30	0	50.7	21.7	50.5	21.7	50.5	-0.154	11021			48
49	49	0	T	800	2017-08-10-14-02-13	0	0	x	-30	0	50.7	21.7	50.5	21.7	50.5	-0.154	11021			49
50	50	0	T	800	2017-08-10-14-02-15	0	0	x	-30	0	50.7	21.7	50.5	21.7	50.5	-0.154	11021			50
51	51	0	T	800	2017-08-10-14-02-17	0	0	x	-30	0	50.7	21.7	50.5	21.7	50.5	-0.154	11021			51
52	52	0	T	800	2017-08-10-14-02-19	0	0	x	-30	0	50.7	21.7	50.5	21.7	50.5	-0.154	11021			52
53	53	0	T	800	2017-08-10-14-02-21	0	0	x	-30	0	50.7	21.7	50.5	21.7	50.5	-0.154	11021			53
54	54	0	T	800	2017-08-10-14-02-23	0	0	x	-30	0	50.7	21.7	50.5	21.7	50.5	-0.154	11021			54
55	55	0	T	800	2017-08-10-14-02-25	0	0	x	-30	0	50.7	21.7	50.5	21.7	50.5	-0.154	11021			55
56	56	0	T	800	2017-08-10-14-02-27	0	0	x	-30	0	50.7	21.7	50.5	21.7	50.5	-0.154	11021			56
57	57	0	T	800	2017-08-10-14-02-29	0	0	x	-30	0	50.7	21.7	50.5	21.7	50.5	-0.154	11021			57
58	58	0	T	800	2017-08-10-14-02-31	0	0	x	-30	0	50.7	21.7	50.5	21.7	50.5	-0.154	11021			58
59	59	0	T	800	2017-08-10-14-02-33	0	0	x	-30	0	50.7	21.7	50.5	21.6	50.5	-0.154	11021			59
60	60	0	T	800	2017-08-10-14-02-35	0	0	x	-30	0	50.7	21.7	50.5	21.6	50.5	-0.154	11021			60
61	61	0	T	800	2017-08-10-14-02-37	0	0	x	-30	0	50.6	21.7	50.5	21.6	50.5	-0.054	11021			61
62	62	0	T	800	2017-08-10-14-02-39	0	0	x	-30	0	50.6	21.7	50.5	21.6	50.5	-0.054	11021			62
63	63	0	T	800	2017-08-10-14-02-41	0	0	x	-30	0	50.6	21.7	50.5	21.6	50.5	-0.054	11021			63
64	64	0	T	800	2017-08-10-14-02-43	0	0	x	-30	0	50.7	21.7	50.5	21.6	50.5	-0.154	11021			64
65	65	0	T	800	2017-08-10-14-02-45	0	0	x	-30	0	50.7	21.7	50.5	21.6	50.5	-0.154	11021			65
66	66	0	T	800	2017-08-10-14-02-47	0	0	x	-30	0	50.6	21.7	50.6	21.7	50.7	0.055	11021			66
67	67	0	T	800	2017-08-10-14-02-49	0	0	x	-30	0	50.7	21.7	50.5	21.6	50.5	-0.154	11021			67
68	68	0	T	800	2017-08-10-14-02-51	0	0	x	-30	0	50.7	21.7	50.5	21.6	50.5	-0.154	11021			68
69	69	0	T	800	2017-08-10-14-02-53	0	0	x	-30	0	50.7	21.7	50.5	21.6	50.5	-0.154	11021			69
70	70	0	T	800	2017-08-10-14-02-55	0	0	x	-30	0	50.7	21.7	50.5	21.6	50.5	-0.154	11021			70
71	71	0	T	800	2017-08-10-14-02-57	0	0	x	-30	0	50.7	21.7	50.5	21.6	50.5	-0.154	11021			71
72	72	0	T	800	2017-08-10-14-02-59	0	0	x	-30	0	50.7	21.7	50.6	21.6	50.7	-0.045	11021			72
73	73	0	T	800	2017-08-10-14-03-01	0	0	x	-30	0	50.7	21.7	50.6	21.6	50.7	-0.045	11021			73
74	74	0	T	800	2017-08-10-14-03-03	0	0	x	-30	0	50.7	21.7	50.7	21.7	50.8	0.064	11021			74
75	75	0	T	800	2017-08-10-14-03-05	0	0	x	-30	0	50.7	21.7	50.6	21.6	50.7	-0.045	11021			75
76	76	0	T	800	2017-08-10-14-03-07	0	0	x	-30	0	50.6	21.6	50.5	21.6	50.5	-0.054	11021			76
77	77	0	T	800	2017-08-10-14-03-09	0	0	x	-30	0	50.6	21.7	50.6	21.6	50.7	0.055	11021			77
78	78	0	T	800	2017-08-10-14-03-11	0	0	x	-30	0	50.7	21.7	50.5	21.6	50.5	-0.154	11021			78
79	79	0	T	800	2017-08-10-14-03-13	0	0	x	-30	0	50.7	21.7	50.5	21.6	50.5	-0.154	11021			79
80	80	0	T	800	2017-08-10-14-03-15	0	0	x	-30	0	50.7	21.7	50.6	21.6	50.7	-0.045	11021			80
81	81	0	T	800	2017-08-10-14-03-17	0	0	x	-30	0	50.7	21.7	50.6	21.6	50.7	-0.045	11021			81
82	82	0	T	800	2017-08-10-14-03-19	0	0	x	-30	0	50.7	21.7	50.5	21.6	50.5	-0.154	11021			82
83	83	0	T	800	2017-08-10-14-03-21	0	0	x	-30	0	50.7	21.6	50.6	21.6	50.7	-0.045	11021			83
84	84	0	T	800	2017-08-10-14-03-23	0	0	x	-30	0	50.7	21.7	50.6	21.6	50.7	-0.045	11021			84
85	85	0	T	800	2017-08-10-14-03-25	0	0	x	-30	0	50.7	21.7	50.5	21.6	50.5	-0.154	11021			85
86	86	0	T	800	2017-08-10-14-03-27	0	0	x	-30	0	50.7	21.7	50.5	21.6	50.5	-0.154	11021			86
87	87	0	T	800	2017-08-10-14-03-29	0	0	x	-30	0	50.7	21.7	50.5	21.6	50.5	-0.154	11021			87
88	88	0	T	800	2017-08-10-14-03-31	0	0	x	-30	0	50.7	21.7	50.5	21.6	50.5	-0.154	11021			88
89	89	0	T	800	2017-08-10-14-03-33	0	0	x	-30	0	50.7	21.7	50.6	21.6	50.7	-0.045	11021			89
90	90	0	T	800	2017-08-10-14-03-35	0	0	x	-30	0	50.7	21.7	50.5	21.6	50.5	-0.154	11021			90
91	91	0	T	800	2017-08-10-14-03-37	0	0	x	-30	0	50.6	21.6	50.5	21.6	50.5	-0.054	11021	Last10	Here	91
92	92	0	T	800	2017-08-10-14-03-39	0	0	x	-30	0	50.6	21.6	50.5	21.6	50.5	-0.054	11021	Last10	Here	92
93	93	0	T	800	2017-08-10-14-03-41	0	0	x	-30	0	50.6	21.6	50.5	21.6	50.5	-0.054	11021	Last10	Here	93
94	94	0	T	800	2017-08-10-14-03-43	0	0	x	-30	0	50.7	21.7	50.5	21.6	50.5	-0.154	11021	Last10	Here	94
95	95	0	T	800	2017-08-10-14-03-45	0	0	x	-30	0	50.6	21.6	50.6	21.6	50.7	0.055	11021	Last10	Here	95
96	96	0	T	800	2017-08-10-14-03-47	0	0	x	-30	0	50.6	21.6	50.5	21.6	50.5	-0.054	11021	Last10	Here	96
97	97	0	T	800	2017-08-10-14-03-49	0	0	x	-30	0	50.6	21.6	50.5	21.6	50.5	-0.054	11021	Last10	Here	97
98	98	0	T	800	2017-08-10-14-03-51	0	0	x	-30	0	50.6	21.6	50.5	21.6	50.5	-0.054	11021	Last10	Here	98
99	99	0	T	800	2017-08-10-14-03-53	0	0	x	-30	0	50.7	21.7	50.5	21.6	50.5	-0.154	11021	Last10	Here	99
100	100	0	T	800	2017-08-10-14-03-55	0	0	x	-30	0	50.6	21.6	50.5	21.6	50.5	-0.054	11021	Last10	Here	100
101	101	0	T	800	2017-08-10-14-04-27	0	0	x	-25	0	50.7	21.6	50.6	21.6	50.7	-0.045	11022	First10	Here	1
102	102	0	T	800	2017-08-10-14-04-29	0	0	x	-25	0	50.7	21.6	50.6	21.6	50.7	-0.045	11022	First10	Here	2
103	103	0	T	800	2017-08-10-14-04-31	0	0	x	-25	0	50.7	21.6	50.6	21.6	50.7	-0.045	11022	First10	Here	3
104	104	0	T	800	2017-08-10-14-04-33	0	0	x	-25	0	50.7	21.6	50.6	21.6	50.7	-0.045	11022	First10	Here	4
105	105	0	T	800	2017-08-10-14-04-35	0	0	x	-25	0	50.7	21.6	50.6	21.6	50.7	-0.045	11022	First10	Here	5
106	106	0	T	800	2017-08-10-14-04-37	0	0	x	-25	0	50.6	21.6	50.6	21.6	50.7	0.055	11022	First10	Here	6
107	107	0	T	800	2017-08-10-14-04-40	0	0	x	-25	0	50.7	21.6	50.6	21.6	50.7	-0.045	11022	First10	Here	7
108	108	0	T	800	2017-08-10-14-04-42	0	0	x	-25	0	50.8	21.7	50.6	21.6	50.7	-0.145	11022	First10	Here	8
109	109	0	T	800	2017-08-10-14-04-44	0	0	x	-25	0	50.7	21.6	50.6	21.6	50.7	-0.045	11022	First10	Here	9
110	110	0	T	800	2017-08-10-14-04-46	0	0	x	-25	0	50.7	21.6	50.6	21.6	50.7	-0.045	11022	First10	Here	10
111	111	0	T	800	2017-08-10-14-04-48	0	0	x	-25	0	50.8	21.7	50.6	21.6	50.7	-0.145	11022			11
112	112	0	T	800	2017-08-10-14-04-50	0	0	x	-25	0	50.7	21.6	50.6	21.6	50.7	-0.045	11022			12
113	113	0	T	800	2017-08-10-14-04-52	0	0	x	-25	0	50.7	21.6	50.6	21.6	50.7	-0.045	11022			13
114	114	0	T	800	2017-08-10-14-04-54	0	0	x	-25	0	50.7	21.6	50.6	21.6	50.7	-0.045	11022			14
115	115	0	T	800	2017-08-10-14-04-56	0	0	x	-25	0	50.7	21.6	50.6	21.6	50.7	-0.045	11022			15
116	116	0	T	800	2017-08-10-14-04-58	0	0	x	-25	0	50.7	21.6	50.6	21.6	50.7	-0.045	11022			16
117	117	0	T	800	2017-08-10-14-05-00	0	0	x	-25	0	50.7	21.6	50.6	21.6	50.7	-0.045	11022			17
118	118	0	T	800	2017-08-10-14-05-02	0	0	x	-25	0	50.7	21.6	50.6	21.6	50.7	-0.045	11022			18
119	119	0	T	800	2017-08-10-14-05-04	0	0	x	-25	0	50.7	21.6	50.6	21.6	50.7	-0.045	11022			19
120	120	0	T	800	2017-08-10-14-05-06	0	0	x	-25	0	50.6	21.6	50.6	21.6	50.7	0.055	11022			20
121	121	0	T	800	2017-08-10-14-05-08	0	0	x	-25	0	50.6	21.6	50.6	21.6	50.7	0.055	11022			21
122	122	0	T	800	2017-08-10-14-05-10	0	0	x	-25	0	50.6	21.6	50.6	21.6	50.7	0.055	11022			22
123	123	0	T	800	2017-08-10-14-05-12	0	0	x	-25	0	50.7	21.6	50.6	21.6	50.7	-0.045	11022			23
124	124	0	T	800	2017-08-10-14-05-14	0	0	x	-25	0	50.7	21.6	50.6	21.6	50.7	-0.045	11022			24
125	125	0	T	800	2017-08-10-14-05-16	0	0	x	-25	0	50.7	21.6	50.6	21.6	50.7	-0.045	11022			25
126	126	0	T	800	2017-08-10-14-05-18	0	0	x	-25	0	50.6	21.6	50.6	21.6	50.7	0.055	11022			26
127	127	0	T	800	2017-08-10-14-05-20	0	0	x	-25	0	50.6	21.6	50.6	21.6	50.7	0.055	11022			27
128	128	0	T	800	2017-08-10-14-05-22	0	0	x	-25	0	50.6	21.6	50.6	21.6	50.7	0.055	11022			28
129	129	0	T	800	2017-08-10-14-05-24	0	0	x	-25	0	50.6	21.6	50.6	21.6	50.7	0.055	11022			29
130	130	0	T	800	2017-08-10-14-05-26	0	0	x	-25	0	50.6	21.6	50.6	21.6	50.7	0.055	11022			30
131	131	0	T	800	2017-08-10-14-05-28	0	0	x	-25	0	50.6	21.6	50.6	21.6	50.7	0.055	11022			31
132	132	0	T	800	2017-08-10-14-05-30	0	0	x	-25	0	50.6	21.6	50.6	21.6	50.7	0.055	11022			32
133	133	0	T	800	2017-08-10-14-05-32	0	0	x	-25	0	50.6	21.6	50.6	21.6	50.7	0.055	11022			33
134	134	0	T	800	2017-08-10-14-05-34	0	0	x	-25	0	50.6	21.6	50.6	21.6	50.7	0.055	11022			34
135	135	0	T	800	2017-08-10-14-05-36	0	0	x	-25	0	50.6	21.6	50.6	21.6	50.7	0.055	11022			35
136	136	0	T	800	2017-08-10-14-05-38	0	0	x	-25	0	50.6	21.6	50.6	21.6	50.7	0.055	11022			36
137	137	0	T	800	2017-08-10-14-05-40	0	0	x	-25	0	50.6	21.6	50.6	21.6	50.7	0.055	11022			37
138	138	0	T	800	2017-08-10-14-05-42	0	0	x	-25	0	50.6	21.6	50.6	21.6	50.7	0.055	11022			38
139	139	0	T	800	2017-08-10-14-05-44	0	0	x	-25	0	50.6	21.6	50.6	21.6	50.7	0.055	11022			39
140	140	0	T	800	2017-08-10-14-05-46	0	0	x	-25	0	50.7	21.6	50.6	21.6	50.7	-0.045	11022			40
141	141	0	T	800	2017-08-10-14-05-48	0	0	x	-25	0	50.7	21.6	50.6	21.6	50.7	-0.045	11022			41
142	142	0	T	800	2017-08-10-14-05-50	0	0	x	-25	0	50.7	21.6	50.6	21.6	50.7	-0.045	11022			42
143	143	0	T	800	2017-08-10-14-05-52	0	0	x	-25	0	50.7	21.6	50.6	21.6	50.7	-0.045	11022			43
144	144	0	T	800	2017-08-10-14-05-54	0	0	x	-25	0	50.6	21.6	50.5	21.5	50.5	-0.054	11022			44
145	145	0	T	800	2017-08-10-14-05-56	0	0	x	-25	0	50.7	21.6	50.6	21.6	50.7	-0.045	11022			45
146	146	0	T	800	2017-08-10-14-05-58	0	0	x	-25	0	50.7	21.6	50.6	21.6	50.7	-0.045	11022			46
147	147	0	T	800	2017-08-10-14-06-00	0	0	x	-25	0	50.7	21.6	50.6	21.6	50.7	-0.045	11022			47
148	148	0	T	800	2017-08-10-14-06-02	0	0	x	-25	0	50.7	21.6	50.6	21.6	50.7	-0.045	11022			48
149	149	0	T	800	2017-08-10-14-06-04	0	0	x	-25	0	50.7	21.6	50.6	21.6	50.7	-0.045	11022			49
150	150	0	T	800	2017-08-10-14-06-06	0	0	x	-25	0	50.7	21.6	50.5	21.5	50.5	-0.154	11022			50
151	151	0	T	800	2017-08-10-14-06-08	0	0	x	-25	0	50.6	21.6	50.6	21.6	50.7	0.055	11022			51
152	152	0	T	800	2017-08-10-14-06-10	0	0	x	-25	0	50.6	21.6	50.5	21.5	50.5	-0.054	11022			52
153	153	0	T	800	2017-08-10-14-06-12	0	0	x	-25	0	50.6	21.6	50.6	21.6	50.7	0.055	11022			53
154	154	0	T	800	2017-08-10-14-06-14	0	0	x	-25	0	50.6	21.6	50.5	21.5	50.5	-0.054	11022			54
155	155	0	T	800	2017-08-10-14-06-16	0	0	x	-25	0	50.6	21.6	50.5	21.6	50.5	-0.054	11022			55
156	156	0	T	800	2017-08-10-14-06-18	0	0	x	-25	0	50.6	21.6	50.5	21.6	50.5	-0.054	11022			56
157	157	0	T	800	2017-08-10-14-06-20	0	0	x	-25	0	50.6	21.6	50.5	21.5	50.5	-0.054	11022			57
158	158	0	T	800	2017-08-10-14-06-22	0	0	x	-25	0	50.6	21.6	50.5	21.6	50.5	-0.054	11022			58
159	159	0	T	800	2017-08-10-14-06-24	0	0	x	-25	0	50.6	21.6	50.5	21.6	50.5	-0.054	11022			59
160	160	0	T	800	2017-08-10-14-06-26	0	0	x	-25	0	50.6	21.6	50.5	21.6	50.5	-0.054	11022			60
161	161	0	T	800	2017-08-10-14-06-28	0	0	x	-25	0	50.6	21.6	50.5	21.6	50.5	-0.054	11022			61
162	162	0	T	800	2017-08-10-14-06-30	0	0	x	-25	0	50.7	21.6	50.5	21.6	50.5	-0.154	11022			62
163	163	0	T	800	2017-08-10-14-06-32	0	0	x	-25	0	50.7	21.6	50.4	21.5	50.4	-0.263	11022			63
164	164	0	T	800	2017-08-10-14-06-34	0	0	x	-25	0	50.7	21.6	50.4	21.5	50.4	-0.263	11022			64
165	165	0	T	800	2017-08-10-14-06-36	0	0	x	-25	0	50.7	21.6	50.5	21.6	50.5	-0.154	11022			65
166	166	0	T	800	2017-08-10-14-06-38	0	0	x	-25	0	50.7	21.6	50.5	21.6	50.5	-0.154	11022			66
167	167	0	T	800	2017-08-10-14-06-40	0	0	x	-25	0	50.7	21.6	50.4	21.5	50.4	-0.263	11022			67
168	168	0	T	800	2017-08-10-14-06-42	0	0	x	-25	0	50.7	21.6	50.5	21.6	50.5	-0.154	11022			68
169	169	0	T	800	2017-08-10-14-06-44	0	0	x	-25	0	50.6	21.6	50.5	21.6	50.5	-0.054	11022			69
170	170	0	T	800	2017-08-10-14-06-46	0	0	x	-25	0	50.6	21.6	50.5	21.6	50.5	-0.054	11022			70
171	171	0	T	800	2017-08-10-14-06-48	0	0	x	-25	0	50.6	21.6	50.5	21.6	50.5	-0.054	11022			71
172	172	0	T	800	2017-08-10-14-06-50	0	0	x	-25	0	50.6	21.6	50.4	21.5	50.4	-0.163	11022			72
173	173	0	T	800	2017-08-10-14-06-52	0	0	x	-25	0	50.6	21.6	50.4	21.5	50.4	-0.163	11022			73
174	174	0	T	800	2017-08-10-14-06-54	0	0	x	-25	0	50.6	21.6	50.5	21.6	50.5	-0.054	11022			74
175	175	0	T	800	2017-08-10-14-06-56	0	0	x	-25	0	50.6	21.6	50.5	21.6	50.5	-0.054	11022			75
176	176	0	T	800	2017-08-10-14-06-58	0	0	x	-25	0	50.6	21.6	50.5	21.6	50.5	-0.054	11022			76
177	177	0	T	800	2017-08-10-14-07-00	0	0	x	-25	0	50.6	21.6	50.5	21.6	50.5	-0.054	11022			77
178	178	0	T	800	2017-08-10-14-07-02	0	0	x	-25	0	50.6	21.6	50.4	21.5	50.4	-0.163	11022			78
179	179	0	T	800	2017-08-10-14-07-04	0	0	x	-25	0	50.7	21.6	50.4	21.5	50.4	-0.263	11022			79
180	180	0	T	800	2017-08-10-14-07-06	0	0	x	-25	0	50.6	21.6	50.5	21.6	50.5	-0.054	11022			80
181	181	0	T	800	2017-08-10-14-07-08	0	0	x	-25	0	50.6	21.6	50.4	21.5	50.4	-0.163	11022			81
182	182	0	T	800	2017-08-10-14-07-10	0	0	x	-25	0	50.7	21.6	50.5	21.6	50.5	-0.154	11022			82
183	183	0	T	800	2017-08-10-14-07-12	0	0	x	-25	0	50.7	21.6	50.5	21.5	50.5	-0.154	11022			83
184	184	0	T	800	2017-08-10-14-07-14	0	0	x	-25	0	50.7	21.6	50.4	21.5	50.4	-0.263	11022			84
185	185	0	T	800	2017-08-10-14-07-16	0	0	x	-25	0	50.7	21.6	50.4	21.5	50.4	-0.263	11022			85
186	186	0	T	800	2017-08-10-14-07-18	0	0	x	-25	0	50.7	21.6	50.5	21.6	50.5	-0.154	11022			86
187	187	0	T	800	2017-08-10-14-07-20	0	0	x	-25	0	50.7	21.6	50.5	21.6	50.5	-0.154	11022			87
188	188	0	T	800	2017-08-10-14-07-22	0	0	x	-25	0	50.7	21.6	50.5	21.6	50.5	-0.154	11022			88
189	189	0	T	800	2017-08-10-14-07-24	0	0	x	-25	0	50.7	21.6	50.5	21.6	50.5	-0.154	11022			89
190	190	0	T	800	2017-08-10-14-07-26	0	0	x	-25	0	50.7	21.6	50.5	21.6	50.5	-0.154	11022			90
191	191	0	T	800	2017-08-10-14-07-28	0	0	x	-25	0	50.6	21.6	50.4	21.5	50.4	-0.163	11022	Last10	Here	91
192	192	0	T	800	2017-08-10-14-07-30	0	0	x	-25	0	50.6	21.6	50.5	21.6	50.5	-0.054	11022	Last10	Here	92
193	193	0	T	800	2017-08-10-14-07-32	0	0	x	-25	0	50.6	21.6	50.4	21.5	50.4	-0.163	11022	Last10	Here	93
194	194	0	T	800	2017-08-10-14-07-34	0	0	x	-25	0	50.6	21.6	50.5	21.6	50.5	-0.054	11022	Last10	Here	94
195	195	0	T	800	2017-08-10-14-07-36	0	0	x	-25	0	50.6	21.6	50.5	21.6	50.5	-0.054	11022	Last10	Here	95
196	196	0	T	800	2017-08-10-14-07-38	0	0	x	-25	0	50.6	21.6	50.5	21.6	50.5	-0.054	11022	Last10	Here	96
197	197	0	T	800	2017-08-10-14-07-40	0	0	x	-25	0	50.6	21.6	50.4	21.5	50.4	-0.163	11022	Last10	Here	97
198	198	0	T	800	2017-08-10-14-07-42	0	0	x	-25	0	50.6	21.6	50.5	21.5	50.5	-0.054	11022	Last10	Here	98
199	199	0	T	800	2017-08-10-14-07-44	0	0	x	-25	0	50.6	21.6	50.5	21.6	50.5	-0.054	11022	Last10	Here	99
200	200	0	T	800	2017-08-10-14-07-46	0	0	x	-25	0	50.6	21.6	50.5	21.6	50.5	-0.054	11022	Last10	Here	100
201	201	0	T	800	2017-08-10-14-08-18	0	0	x	-20	0	50.6	21.6	50.5	21.6	50.5	-0.054	11023	First10	Here	1
202	202	0	T	800	2017-08-10-14-08-20	0	0	x	-20	0	50.6	21.6	50.5	21.5	50.5	-0.054	11023	First10	Here	2
203	203	0	T	800	2017-08-10-14-08-22	0	0	x	-20	0	50.6	21.6	50.6	21.6	50.7	0.055	11023	First10	Here	3
204	204	0	T	800	2017-08-10-14-08-24	0	0	x	-20	0	50.6	21.6	50.5	21.6	50.5	-0.054	11023	First10	Here	4
205	205	0	T	800	2017-08-10-14-08-26	0	0	x	-20	0	50.6	21.6	50.4	21.5	50.4	-0.163	11023	First10	Here	5
206	206	0	T	800	2017-08-10-14-08-28	0	0	x	-20	0	50.6	21.6	50.4	21.5	50.4	-0.163	11023	First10	Here	6
207	207	0	T	800	2017-08-10-14-08-30	0	0	x	-20	0	50.6	21.6	50.5	21.5	50.5	-0.054	11023	First10	Here	7
208	208	0	T	800	2017-08-10-14-08-32	0	0	x	-20	0	50.6	21.6	50.4	21.5	50.4	-0.163	11023	First10	Here	8
209	209	0	T	800	2017-08-10-14-08-34	0	0	x	-20	0	50.6	21.6	50.4	21.5	50.4	-0.163	11023	First10	Here	9
210	210	0	T	800	2017-08-10-14-08-36	0	0	x	-20	0	50.6	21.6	50.5	21.6	50.5	-0.054	11023	First10	Here	10
211	211	0	T	800	2017-08-10-14-08-38	0	0	x	-20	0	50.6	21.6	50.4	21.5	50.4	-0.163	11023			11
212	212	0	T	800	2017-08-10-14-08-40	0	0	x	-20	0	50.5	21.6	50.4	21.5	50.4	-0.063	11023			12
213	213	0	T	800	2017-08-10-14-08-42	0	0	x	-20	0	50.6	21.6	50.5	21.6	50.5	-0.054	11023			13
214	214	0	T	800	2017-08-10-14-08-44	0	0	x	-20	0	50.5	21.6	50.4	21.5	50.4	-0.063	11023			14
215	215	0	T	800	2017-08-10-14-08-46	0	0	x	-20	0	50.5	21.6	50.4	21.5	50.4	-0.063	11023			15
216	216	0	T	800	2017-08-10-14-08-48	0	0	x	-20	0	50.6	21.6	50.4	21.5	50.4	-0.163	11023			16
217	217	0	T	800	2017-08-10-14-08-50	0	0	x	-20	0	50.5	21.6	50.4	21.5	50.4	-0.063	11023			17
218	218	0	T	800	2017-08-10-14-08-52	0	0	x	-20	0	50.6	21.6	50.5	21.6	50.5	-0.054	11023			18
219	219	0	T	800	2017-08-10-14-08-54	0	0	x	-20	0	50.5	21.6	50.5	21.6	50.5	0.046	11023			19
220	220	0	T	800	2017-08-10-14-08-56	0	0	x	-20	0	50.5	21.6	50.5	21.6	50.5	0.046	11023			20
221	221	0	T	800	2017-08-10-14-08-58	0	0	x	-20	0	50.5	21.6	50.4	21.5	50.4	-0.063	11023			21
222	222	0	T	800	2017-08-10-14-09-00	0	0	x	-20	0	50.5	21.6	50.4	21.5	50.4	-0.063	11023			22
223	223	0	T	800	2017-08-10-14-09-02	0	0	x	-20	0	50.5	21.6	50.4	21.5	50.4	-0.063	11023			23
224	224	0	T	800	2017-08-10-14-09-04	0	0	x	-20	0	50.6	21.6	50.4	21.5	50.4	-0.163	11023			24
225	225	0	T	800	2017-08-10-14-09-06	0	0	x	-20	0	50.5	21.6	50.4	21.5	50.4	-0.063	11023			25
226	226	0	T	800	2017-08-10-14-09-08	0	0	x	-20	0	50.6	21.6	50.5	21.6	50.5	-0.054	11023			26
227	227	0	T	800	2017-08-10-14-09-10	0	0	x	-20	0	50.6	21.6	50.4	21.5	50.4	-0.163	11023			27
228	228	0	T	800	2017-08-10-14-09-12	0	0	x	-20	0	50.6	21.6	50.4	21.5	50.4	-0.163	11023			28
229	229	0	T	800	2017-08-10-14-09-14	0	0	x	-20	0	50.6	21.6	50.4	21.5	50.4	-0.163	11023			29
230	230	0	T	800	2017-08-10-14-09-16	0	0	x	-20	0	50.6	21.6	50.4	21.5	50.4	-0.163	11023			30
231	231	0	T	800	2017-08-10-14-09-18	0	0	x	-20	0	50.6	21.6	50.5	21.6	50.5	-0.054	11023			31
232	232	0	T	800	2017-08-10-14-09-20	0	0	x	-20	0	50.6	21.6	50.4	21.5	50.4	-0.163	11023			32
233	233	0	T	800	2017-08-10-14-09-22	0	0	x	-20	0	50.6	21.6	50.4	21.5	50.4	-0.163	11023			33
234	234	0	T	800	2017-08-10-14-09-24	0	0	x	-20	0	50.6	21.6	50.4	21.5	50.4	-0.163	11023			34
235	235	0	T	800	2017-08-10-14-09-26	0	0	x	-20	0	50.6	21.6	50.4	21.5	50.4	-0.163	11023			35
236	236	0	T	800	2017-08-10-14-09-28	0	0	x	-20	0	50.6	21.6	50.5	21.6	50.5	-0.054	11023			36
237	237	0	T	800	2017-08-10-14-09-30	0	0	x	-20	0	50.6	21.6	50.5	21.6	50.5	-0.054	11023			37
238	238	0	T	800	2017-08-10-14-09-32	0	0	x	-20	0	50.6	21.6	50.4	21.5	50.4	-0.163	11023			38
239	239	0	T	800	2017-08-10-14-09-34	0	0	x	-20	0	50.5	21.6	50.4	21.5	50.4	-0.063	11023			39
240	240	0	T	800	2017-08-10-14-09-36	0	0	x	-20	0	50.6	21.6	50.5	21.6	50.5	-0.054	11023			40
241	241	0	T	800	2017-08-10-14-09-38	0	0	x	-20	0	50.6	21.6	50.4	21.5	50.4	-0.163	11023			41
242	242	0	T	800	2017-08-10-14-09-40	0	0	x	-20	0	50.6	21.6	50.5	21.6	50.5	-0.054	11023			42
243	243	0	T	800	2017-08-10-14-09-42	0	0	x	-20	0	50.5	21.6	50.4	21.5	50.4	-0.063	11023			43
244	244	0	T	800	2017-08-10-14-09-45	0	0	x	-20	0	50.5	21.6	50.4	21.5	50.4	-0.063	11023			44
245	245	0	T	800	2017-08-10-14-09-47	0	0	x	-20	0	50.5	21.6	50.4	21.5	50.4	-0.063	11023			45
246	246	0	T	800	2017-08-10-14-09-49	0	0	x	-20	0	50.5	21.6	50.4	21.5	50.4	-0.063	11023			46
247	247	0	T	800	2017-08-10-14-09-51	0	0	x	-20	0	50.5	21.6	50.4	21.6	50.4	-0.063	11023			47
248	248	0	T	800	2017-08-10-14-09-53	0	0	x	-20	0	50.6	21.6	50.4	21.5	50.4	-0.163	11023			48
249	249	0	T	800	2017-08-10-14-09-55	0	0	x	-20	0	50.6	21.6	50.3	21.5	50.3	-0.272	11023			49
250	250	0	T	800	2017-08-10-14-09-57	0	0	x	-20	0	50.6	21.6	50.3	21.5	50.3	-0.272	11023			50
251	251	0	T	800	2017-08-10-14-09-59	0	0	x	-20	0	50.5	21.6	50.4	21.6	50.4	-0.063	11023			51
252	252	0	T	800	2017-08-10-14-10-01	0	0	x	-20	0	50.5	21.6	50.4	21.5	50.4	-0.063	11023			52
253	253	0	T	800	2017-08-10-14-10-03	0	0	x	-20	0	50.5	21.6	50.4	21.6	50.4	-0.063	11023			53
254	254	0	T	800	2017-08-10-14-10-05	0	0	x	-20	0	50.5	21.6	50.4	21.6	50.4	-0.063	11023			54
255	255	0	T	800	2017-08-10-14-10-07	0	0	x	-20	0	50.5	21.6	50.3	21.5	50.3	-0.172	11023			55
256	256	0	T	800	2017-08-10-14-10-09	0	0	x	-20	0	50.5	21.6	50.3	21.5	50.3	-0.172	11023			56
257	257	0	T	800	2017-08-10-14-10-11	0	0	x	-20	0	50.5	21.6	50.3	21.5	50.3	-0.172	11023			57
258	258	0	T	800	2017-08-10-14-10-13	0	0	x	-20	0	50.5	21.6	50.3	21.5	50.3	-0.172	11023			58
259	259	0	T	800	2017-08-10-14-10-15	0	0	x	-20	0	50.5	21.6	50.3	21.5	50.3	-0.172	11023			59
260	260	0	T	800	2017-08-10-14-10-17	0	0	x	-20	0	50.5	21.6	50.3	21.5	50.3	-0.172	11023			60
261	261	0	T	800	2017-08-10-14-10-19	0	0	x	-20	0	50.5	21.6	50.3	21.5	50.3	-0.172	11023			61
262	262	0	T	800	2017-08-10-14-10-21	0	0	x	-20	0	50.5	21.6	50.3	21.5	50.3	-0.172	11023			62
263	263	0	T	800	2017-08-10-14-10-23	0	0	x	-20	0	50.6	21.6	50.4	21.6	50.4	-0.163	11023			63
264	264	0	T	800	2017-08-10-14-10-25	0	0	x	-20	0	50.5	21.6	50.3	21.5	50.3	-0.172	11023			64
265	265	0	T	800	2017-08-10-14-10-27	0	0	x	-20	0	50.5	21.6	50.3	21.5	50.3	-0.172	11023			65
266	266	0	T	800	2017-08-10-14-10-29	0	0	x	-20	0	50.5	21.6	50.4	21.6	50.4	-0.063	11023			66
267	267	0	T	800	2017-08-10-14-10-31	0	0	x	-20	0	50.5	21.6	50.3	21.5	50.3	-0.172	11023			67
268	268	0	T	800	2017-08-10-14-10-33	0	0	x	-20	0	50.5	21.6	50.3	21.5	50.3	-0.172	11023			68
269	269	0	T	800	2017-08-10-14-10-35	0	0	x	-20	0	50.5	21.6	50.3	21.5	50.3	-0.172	11023			69
270	270	0	T	800	2017-08-10-14-10-37	0	0	x	-20	0	50.5	21.6	50.3	21.5	50.3	-0.172	11023			70
271	271	0	T	800	2017-08-10-14-10-39	0	0	x	-20	0	50.5	21.6	50.3	21.5	50.3	-0.172	11023			71
272	272	0	T	800	2017-08-10-14-10-41	0	0	x	-20	0	50.5	21.6	50.3	21.5	50.3	-0.172	11023			72
273	273	0	T	800	2017-08-10-14-10-43	0	0	x	-20	0	50.5	21.6	50.3	21.5	50.3	-0.172	11023			73
274	274	0	T	800	2017-08-10-14-10-45	0	0	x	-20	0	50.5	21.6	50.3	21.5	50.3	-0.172	11023			74
275	275	0	T	800	2017-08-10-14-10-47	0	0	x	-20	0	50.5	21.6	50.3	21.6	50.3	-0.172	11023			75
276	276	0	T	800	2017-08-10-14-10-49	0	0	x	-20	0	50.5	21.6	50.3	21.5	50.3	-0.172	11023			76
277	277	0	T	800	2017-08-10-14-10-51	0	0	x	-20	0	50.5	21.6	50.3	21.5	50.3	-0.172	11023			77
278	278	0	T	800	2017-08-10-14-10-53	0	0	x	-20	0	50.5	21.6	50.3	21.5	50.3	-0.172	11023			78
279	279	0	T	800	2017-08-10-14-10-55	0	0	x	-20	0	50.5	21.6	50.3	21.5	50.3	-0.172	11023			79
280	280	0	T	800	2017-08-10-14-10-57	0	0	x	-20	0	50.5	21.6	50.3	21.5	50.3	-0.172	11023			80
281	281	0	T	800	2017-08-10-14-10-59	0	0	x	-20	0	50.5	21.6	50.3	21.5	50.3	-0.172	11023			81
282	282	0	T	800	2017-08-10-14-11-01	0	0	x	-20	0	50.5	21.6	50.3	21.5	50.3	-0.172	11023			82
283	283	0	T	800	2017-08-10-14-11-03	0	0	x	-20	0	50.5	21.6	50.3	21.5	50.3	-0.172	11023			83
284	284	0	T	800	2017-08-10-14-11-05	0	0	x	-20	0	50.5	21.6	50.3	21.5	50.3	-0.172	11023			84
285	285	0	T	800	2017-08-10-14-11-07	0	0	x	-20	0	50.5	21.6	50.4	21.6	50.4	-0.063	11023			85
286	286	0	T	800	2017-08-10-14-11-09	0	0	x	-20	0	50.5	21.6	50.3	21.5	50.3	-0.172	11023			86
287	287	0	T	800	2017-08-10-14-11-11	0	0	x	-20	0	50.5	21.6	50.4	21.6	50.4	-0.063	11023			87
288	288	0	T	800	2017-08-10-14-11-13	0	0	x	-20	0	50.5	21.6	50.3	21.5	50.3	-0.172	11023			88
289	289	0	T	800	2017-08-10-14-11-15	0	0	x	-20	0	50.5	21.6	50.3	21.5	50.3	-0.172	11023			89
290	290	0	T	800	2017-08-10-14-11-17	0	0	x	-20	0	50.5	21.6	50.3	21.5	50.3	-0.172	11023			90
291	291	0	T	800	2017-08-10-14-11-19	0	0	x	-20	0	50.5	21.6	50.3	21.5	50.3	-0.172	11023	Last10	Here	91
292	292	0	T	800	2017-08-10-14-11-21	0	0	x	-20	0	50.5	21.6	50.3	21.5	50.3	-0.172	11023	Last10	Here	92
293	293	0	T	800	2017-08-10-14-11-23	0	0	x	-20	0	50.5	21.6	50.3	21.5	50.3	-0.172	11023	Last10	Here	93
294	294	0	T	800	2017-08-10-14-11-25	0	0	x	-20	0	50.5	21.6	50.3	21.5	50.3	-0.172	11023	Last10	Here	94
295	295	0	T	800	2017-08-10-14-11-27	0	0	x	-20	0	50.5	21.6	50.3	21.5	50.3	-0.172	11023	Last10	Here	95
296	296	0	T	800	2017-08-10-14-11-29	0	0	x	-20	0	50.5	21.6	50.4	21.6	50.4	-0.063	11023	Last10	Here	96
297	297	0	T	800	2017-08-10-14-11-31	0	0	x	-20	0	50.5	21.6	50.4	21.5	50.4	-0.063	11023	Last10	Here	97
298	298	0	T	800	2017-08-10-14-11-33	0	0	x	-20	0	50.5	21.6	50.3	21.5	50.3	-0.172	11023	Last10	Here	98
299	299	0	T	800	2017-08-10-14-11-35	0	0	x	-20	0	50.5	21.6	50.4	21.5	50.4	-0.063	11023	Last10	Here	99
300	300	0	T	800	2017-08-10-14-11-37	0	0	x	-20	0	50.5	21.6	50.4	21.5	50.4	-0.063	11023	Last10	Here	100
301	301	0	T	800	2017-08-10-14-12-09	0	0	x	-15	0	50.4	21.6	50.3	21.5	50.3	-0.072	11024	First10	Here	1
302	302	0	T	800	2017-08-10-14-12-11	0	0	x	-15	0	50.4	21.6	50.3	21.5	50.3	-0.072	11024	First10	Here	2
303	303	0	T	800	2017-08-10-14-12-13	0	0	x	-15	0	50.5	21.6	50.3	21.5	50.3	-0.172	11024	First10	Here	3
304	304	0	T	800	2017-08-10-14-12-15	0	0	x	-15	0	50.5	21.6	50.3	21.5	50.3	-0.172	11024	First10	Here	4
305	305	0	T	800	2017-08-10-14-12-17	0	0	x	-15	0	50.4	21.6	50.4	21.6	50.4	0.037	11024	First10	Here	5
306	306	0	T	800	2017-08-10-14-12-19	0	0	x	-15	0	50.4	21.6	50.3	21.5	50.3	-0.072	11024	First10	Here	6
307	307	0	T	800	2017-08-10-14-12-21	0	0	x	-15	0	50.5	21.6	50.3	21.5	50.3	-0.172	11024	First10	Here	7
308	308	0	T	800	2017-08-10-14-12-23	0	0	x	-15	0	50.5	21.6	50.3	21.6	50.3	-0.172	11024	First10	Here	8
309	309	0	T	800	2017-08-10-14-12-25	0	0	x	-15	0	50.5	21.6	50.3	21.5	50.3	-0.172	11024	First10	Here	9
310	310	0	T	800	2017-08-10-14-12-27	0	0	x	-15	0	50.4	21.6	50.3	21.5	50.3	-0.072	11024	First10	Here	10
311	311	0	T	800	2017-08-10-14-12-29	0	0	x	-15	0	50.5	21.6	50.3	21.5	50.3	-0.172	11024			11
312	312	0	T	800	2017-08-10-14-12-31	0	0	x	-15	0	50.4	21.6	50.3	21.5	50.3	-0.072	11024			12
313	313	0	T	800	2017-08-10-14-12-33	0	0	x	-15	0	50.4	21.6	50.3	21.5	50.3	-0.072	11024			13
314	314	0	T	800	2017-08-10-14-12-35	0	0	x	-15	0	50.4	21.6	50.3	21.5	50.3	-0.072	11024			14
315	315	0	T	800	2017-08-10-14-12-37	0	0	x	-15	0	50.4	21.6	50.4	21.6	50.4	0.037	11024			15
316	316	0	T	800	2017-08-10-14-12-39	0	0	x	-15	0	50.4	21.6	50.3	21.5	50.3	-0.072	11024			16
317	317	0	T	800	2017-08-10-14-12-41	0	0	x	-15	0	50.4	21.6	50.3	21.5	50.3	-0.072	11024			17
318	318	0	T	800	2017-08-10-14-12-43	0	0	x	-15	0	50.4	21.6	50.3	21.5	50.3	-0.072	11024			18
319	319	0	T	800	2017-08-10-14-12-45	0	0	x	-15	0	50.4	21.6	50.3	21.5	50.3	-0.072	11024			19
320	320	0	T	800	2017-08-10-14-12-47	0	0	x	-15	0	50.4	21.6	50.4	21.6	50.4	0.037	11024			20
321	321	0	T	800	2017-08-10-14-12-49	0	0	x	-15	0	50.4	21.6	50.3	21.5	50.3	-0.072	11024			21
322	322	0	T	800	2017-08-10-14-12-51	0	0	x	-15	0	50.4	21.6	50.3	21.5	50.3	-0.072	11024			22
323	323	0	T	800	2017-08-10-14-12-53	0	0	x	-15	0	50.4	21.6	50.3	21.6	50.3	-0.072	11024			23
324	324	0	T	800	2017-08-10-14-12-55	0	0	x	-15	0	50.4	21.6	50.3	21.5	50.3	-0.072	11024			24
325	325	0	T	800	2017-08-10-14-12-57	0	0	x	-15	0	50.4	21.6	50.3	21.5	50.3	-0.072	11024			25
326	326	0	T	800	2017-08-10-14-12-59	0	0	x	-15	0	50.4	21.6	50.3	21.5	50.3	-0.072	11024			26
327	327	0	T	800	2017-08-10-14-13-01	0	0	x	-15	0	50.4	21.6	50.3	21.5	50.3	-0.072	11024			27
328	328	0	T	800	2017-08-10-14-13-03	0	0	x	-15	0	50.4	21.6	50.3	21.5	50.3	-0.072	11024			28
329	329	0	T	800	2017-08-10-14-13-05	0	0	x	-15	0	50.4	21.6	50.2	21.5	50.2	-0.181	11024			29
330	330	0	T	800	2017-08-10-14-13-07	0	0	x	-15	0	50.4	21.6	50.2	21.5	50.2	-0.181	11024			30
331	331	0	T	800	2017-08-10-14-13-09	0	0	x	-15	0	50.4	21.6	50.2	21.5	50.2	-0.181	11024			31
332	332	0	T	800	2017-08-10-14-13-11	0	0	x	-15	0	50.4	21.6	50.3	21.5	50.3	-0.072	11024			32
333	333	0	T	800	2017-08-10-14-13-13	0	0	x	-15	0	50.4	21.6	50.2	21.5	50.2	-0.181	11024			33
334	334	0	T	800	2017-08-10-14-13-15	0	0	x	-15	0	50.4	21.6	50.2	21.5	50.2	-0.181	11024			34
335	335	0	T	800	2017-08-10-14-13-17	0	0	x	-15	0	50.3	21.5	50.2	21.5	50.2	-0.081	11024			35
336	336	0	T	800	2017-08-10-14-13-19	0	0	x	-15	0	50.4	21.6	50.2	21.5	50.2	-0.181	11024			36
337	337	0	T	800	2017-08-10-14-13-21	0	0	x	-15	0	50.4	21.6	50.2	21.5	50.2	-0.181	11024			37
338	338	0	T	800	2017-08-10-14-13-23	0	0	x	-15	0	50.4	21.6	50.2	21.5	50.2	-0.181	11024			38
339	339	0	T	800	2017-08-10-14-13-25	0	0	x	-15	0	50.4	21.6	50.2	21.5	50.2	-0.181	11024			39
340	340	0	T	800	2017-08-10-14-13-27	0	0	x	-15	0	50.4	21.6	50.2	21.5	50.2	-0.181	11024			40
341	341	0	T	800	2017-08-10-14-13-29	0	0	x	-15	0	50.4	21.6	50.3	21.5	50.3	-0.072	11024			41
342	342	0	T	800	2017-08-10-14-13-31	0	0	x	-15	0	50.4	21.6	50.2	21.5	50.2	-0.181	11024			42
343	343	0	T	800	2017-08-10-14-13-33	0	0	x	-15	0	50.4	21.6	50.3	21.5	50.3	-0.072	11024			43
344	344	0	T	800	2017-08-10-14-13-35	0	0	x	-15	0	50.4	21.6	50.2	21.5	50.2	-0.181	11024			44
345	345	0	T	800	2017-08-10-14-13-37	0	0	x	-15	0	50.4	21.6	50.3	21.5	50.3	-0.072	11024			45
346	346	0	T	800	2017-08-10-14-13-39	0	0	x	-15	0	50.4	21.6	50.3	21.5	50.3	-0.072	11024			46
347	347	0	T	800	2017-08-10-14-13-41	0	0	x	-15	0	50.4	21.6	50.3	21.5	50.3	-0.072	11024			47
348	348	0	T	800	2017-08-10-14-13-43	0	0	x	-15	0	50.4	21.6	50.3	21.5	50.3	-0.072	11024			48
349	349	0	T	800	2017-08-10-14-13-45	0	0	x	-15	0	50.4	21.6	50.3	21.5	50.3	-0.072	11024			49
350	350	0	T	800	2017-08-10-14-13-47	0	0	x	-15	0	50.4	21.6	50.3	21.5	50.3	-0.072	11024			50
351	351	0	T	800	2017-08-10-14-13-49	0	0	x	-15	0	50.4	21.6	50.3	21.5	50.3	-0.072	11024			51
352	352	0	T	800	2017-08-10-14-13-51	0	0	x	-15	0	50.4	21.6	50.3	21.5	50.3	-0.072	11024			52
353	353	0	T	800	2017-08-10-14-13-53	0	0	x	-15	0	50.4	21.6	50.3	21.5	50.3	-0.072	11024			53
354	354	0	T	800	2017-08-10-14-13-55	0	0	x	-15	0	50.4	21.6	50.3	21.5	50.3	-0.072	11024			54
355	355	0	T	800	2017-08-10-14-13-57	0	0	x	-15	0	50.4	21.6	50.3	21.5	50.3	-0.072	11024			55
356	356	0	T	800	2017-08-10-14-13-59	0	0	x	-15	0	50.3	21.6	50.3	21.5	50.3	0.028	11024			56
357	357	0	T	800	2017-08-10-14-14-01	0	0	x	-15	0	50.4	21.6	50.3	21.5	50.3	-0.072	11024			57
358	358	0	T	800	2017-08-10-14-14-03	0	0	x	-15	0	50.4	21.6	50.3	21.5	50.3	-0.072	11024			58
359	359	0	T	800	2017-08-10-14-14-05	0	0	x	-15	0	50.4	21.6	50.3	21.5	50.3	-0.072	11024			59
360	360	0	T	800	2017-08-10-14-14-07	0	0	x	-15	0	50.4	21.6	50.3	21.5	50.3	-0.072	11024			60
361	361	0	T	800	2017-08-10-14-14-09	0	0	x	-15	0	50.4	21.6	50.3	21.5	50.3	-0.072	11024			61
362	362	0	T	800	2017-08-10-14-14-11	0	0	x	-15	0	50.4	21.6	50.3	21.5	50.3	-0.072	11024			62
363	363	0	T	800	2017-08-10-14-14-13	0	0	x	-15	0	50.4	21.6	50.3	21.5	50.3	-0.072	11024			63
364	364	0	T	800	2017-08-10-14-14-15	0	0	x	-15	0	50.3	21.5	50.3	21.5	50.3	0.028	11024			64
365	365	0	T	800	2017-08-10-14-14-17	0	0	x	-15	0	50.4	21.6	50.3	21.5	50.3	-0.072	11024			65
366	366	0	T	800	2017-08-10-14-14-19	0	0	x	-15	0	50.4	21.6	50.3	21.5	50.3	-0.072	11024			66
367	367	0	T	800	2017-08-10-14-14-21	0	0	x	-15	0	50.4	21.6	50.3	21.5	50.3	-0.072	11024			67
368	368	0	T	800	2017-08-10-14-14-23	0	0	x	-15	0	50.3	21.5	50.3	21.5	50.3	0.028	11024			68
369	369	0	T	800	2017-08-10-14-14-25	0	0	x	-15	0	50.4	21.6	50.3	21.5	50.3	-0.072	11024			69
370	370	0	T	800	2017-08-10-14-14-27	0	0	x	-15	0	50.4	21.6	50.3	21.5	50.3	-0.072	11024			70
371	371	0	T	800	2017-08-10-14-14-29	0	0	x	-15	0	50.4	21.6	50.3	21.5	50.3	-0.072	11024			71
372	372	0	T	800	2017-08-10-14-14-31	0	0	x	-15	0	50.4	21.6	50.3	21.5	50.3	-0.072	11024			72
373	373	0	T	800	2017-08-10-14-14-33	0	0	x	-15	0	50.4	21.6	50.3	21.5	50.3	-0.072	11024			73
374	374	0	T	800	2017-08-10-14-14-35	0	0	x	-15	0	50.4	21.6	50.3	21.5	50.3	-0.072	11024			74
375	375	0	T	800	2017-08-10-14-14-37	0	0	x	-15	0	50.4	21.6	50.3	21.5	50.3	-0.072	11024			75
376	376	0	T	800	2017-08-10-14-14-39	0	0	x	-15	0	50.3	21.6	50.3	21.5	50.3	0.028	11024			76
377	377	0	T	800	2017-08-10-14-14-42	0	0	x	-15	0	50.4	21.6	50.3	21.5	50.3	-0.072	11024			77
378	378	0	T	800	2017-08-10-14-14-44	0	0	x	-15	0	50.3	21.6	50.3	21.5	50.3	0.028	11024			78
379	379	0	T	800	2017-08-10-14-14-46	0	0	x	-15	0	50.3	21.5	50.3	21.5	50.3	0.028	11024			79
380	380	0	T	800	2017-08-10-14-14-48	0	0	x	-15	0	50.4	21.6	50.3	21.5	50.3	-0.072	11024			80
381	381	0	T	800	2017-08-10-14-14-50	0	0	x	-15	0	50.4	21.6	50.3	21.5	50.3	-0.072	11024			81
382	382	0	T	800	2017-08-10-14-14-52	0	0	x	-15	0	50.4	21.6	50.3	21.5	50.3	-0.072	11024			82
383	383	0	T	800	2017-08-10-14-14-54	0	0	x	-15	0	50.4	21.6	50.3	21.5	50.3	-0.072	11024			83
384	384	0	T	800	2017-08-10-14-14-56	0	0	x	-15	0	50.4	21.6	50.3	21.5	50.3	-0.072	11024			84
385	385	0	T	800	2017-08-10-14-14-58	0	0	x	-15	0	50.5	21.6	50.3	21.5	50.3	-0.172	11024			85
386	386	0	T	800	2017-08-10-14-15-00	0	0	x	-15	0	50.5	21.6	50.3	21.5	50.3	-0.172	11024			86
387	387	0	T	800	2017-08-10-14-15-02	0	0	x	-15	0	50.5	21.6	50.3	21.5	50.3	-0.172	11024			87
388	388	0	T	800	2017-08-10-14-15-04	0	0	x	-15	0	50.5	21.6	50.3	21.5	50.3	-0.172	11024			88
389	389	0	T	800	2017-08-10-14-15-06	0	0	x	-15	0	50.5	21.6	50.3	21.5	50.3	-0.172	11024			89
390	390	0	T	800	2017-08-10-14-15-08	0	0	x	-15	0	50.5	21.6	50.3	21.5	50.3	-0.172	11024			90
391	391	0	T	800	2017-08-10-14-15-10	0	0	x	-15	0	50.4	21.5	50.3	21.5	50.3	-0.072	11024	Last10	Here	91
392	392	0	T	800	2017-08-10-14-15-12	0	0	x	-15	0	50.5	21.6	50.3	21.5	50.3	-0.172	11024	Last10	Here	92
393	393	0	T	800	2017-08-10-14-15-14	0	0	x	-15	0	50.5	21.6	50.3	21.5	50.3	-0.172	11024	Last10	Here	93
394	394	0	T	800	2017-08-10-14-15-16	0	0	x	-15	0	50.4	21.6	50.3	21.5	50.3	-0.072	11024	Last10	Here	94
395	395	0	T	800	2017-08-10-14-15-18	0	0	x	-15	0	50.4	21.6	50.3	21.5	50.3	-0.072	11024	Last10	Here	95
396	396	0	T	800	2017-08-10-14-15-20	0	0	x	-15	0	50.4	21.6	50.3	21.5	50.3	-0.072	11024	Last10	Here	96
397	397	0	T	800	2017-08-10-14-15-22	0	0	x	-15	0	50.3	21.5	50.3	21.5	50.3	0.028	11024	Last10	Here	97
398	398	0	T	800	2017-08-10-14-15-24	0	0	x	-15	0	50.4	21.6	50.3	21.5	50.3	-0.072	11024	Last10	Here	98
399	399	0	T	800	2017-08-10-14-15-26	0	0	x	-15	0	50.4	21.6	50.3	21.5	50.3	-0.072	11024	Last10	Here	99
400	400	0	T	800	2017-08-10-14-15-28	0	0	x	-15	0	50.4	21.6	50.3	21.5	50.3	-0.072	11024	Last10	Here	100
401	401	0	T	800	2017-08-10-14-16-00	0	0	x	-10	0	50.4	21.6	50.4	21.5	50.4	0.037	11025	First10	Here	1
402	402	0	T	800	2017-08-10-14-16-02	0	0	x	-10	0	50.4	21.6	50.3	21.5	50.3	-0.072	11025	First10	Here	2
403	403	0	T	800	2017-08-10-14-16-04	0	0	x	-10	0	50.4	21.6	50.3	21.5	50.3	-0.072	11025	First10	Here	3
404	404	0	T	800	2017-08-10-14-16-06	0	0	x	-10	0	50.3	21.5	50.3	21.5	50.3	0.028	11025	First10	Here	4
405	405	0	T	800	2017-08-10-14-16-08	0	0	x	-10	0	50.4	21.6	50.4	21.5	50.4	0.037	11025	First10	Here	5
406	406	0	T	800	2017-08-10-14-16-10	0	0	x	-10	0	50.3	21.5	50.3	21.5	50.3	0.028	11025	First10	Here	6
407	407	0	T	800	2017-08-10-14-16-12	0	0	x	-10	0	50.4	21.6	50.3	21.5	50.3	-0.072	11025	First10	Here	7
408	408	0	T	800	2017-08-10-14-16-14	0	0	x	-10	0	50.3	21.5	50.3	21.5	50.3	0.028	11025	First10	Here	8
409	409	0	T	800	2017-08-10-14-16-16	0	0	x	-10	0	50.4	21.6	50.3	21.5	50.3	-0.072	11025	First10	Here	9
410	410	0	T	800	2017-08-10-14-16-18	0	0	x	-10	0	50.4	21.6	50.3	21.5	50.3	-0.072	11025	First10	Here	10
411	411	0	T	800	2017-08-10-14-16-20	0	0	x	-10	0	50.3	21.5	50.4	21.5	50.4	0.137	11025			11
412	412	0	T	800	2017-08-10-14-16-22	0	0	x	-10	0	50.4	21.6	50.4	21.5	50.4	0.037	11025			12
413	413	0	T	800	2017-08-10-14-16-24	0	0	x	-10	0	50.3	21.5	50.4	21.5	50.4	0.137	11025			13
414	414	0	T	800	2017-08-10-14-16-26	0	0	x	-10	0	50.3	21.5	50.4	21.5	50.4	0.137	11025			14
415	415	0	T	800	2017-08-10-14-16-28	0	0	x	-10	0	50.3	21.5	50.4	21.5	50.4	0.137	11025			15
416	416	0	T	800	2017-08-10-14-16-30	0	0	x	-10	0	50.4	21.6	50.4	21.5	50.4	0.037	11025			16
417	417	0	T	800	2017-08-10-14-16-32	0	0	x	-10	0	50.3	21.5	50.4	21.5	50.4	0.137	11025			17
418	418	0	T	800	2017-08-10-14-16-34	0	0	x	-10	0	50.3	21.5	50.4	21.5	50.4	0.137	11025			18
419	419	0	T	800	2017-08-10-14-16-36	0	0	x	-10	0	50.3	21.5	50.4	21.5	50.4	0.137	11025			19
420	420	0	T	800	2017-08-10-14-16-38	0	0	x	-10	0	50.3	21.5	50.4	21.5	50.4	0.137	11025			20
421	421	0	T	800	2017-08-10-14-16-40	0	0	x	-10	0	50.4	21.6	50.3	21.5	50.3	-0.072	11025			21
422	422	0	T	800	2017-08-10-14-16-42	0	0	x	-10	0	50.3	21.5	50.3	21.5	50.3	0.028	11025			22
423	423	0	T	800	2017-08-10-14-16-44	0	0	x	-10	0	50.3	21.5	50.3	21.5	50.3	0.028	11025			23
424	424	0	T	800	2017-08-10-14-16-46	0	0	x	-10	0	50.3	21.5	50.3	21.5	50.3	0.028	11025			24
425	425	0	T	800	2017-08-10-14-16-48	0	0	x	-10	0	50.3	21.5	50.4	21.5	50.4	0.137	11025			25
426	426	0	T	800	2017-08-10-14-16-50	0	0	x	-10	0	50.3	21.5	50.3	21.5	50.3	0.028	11025			26
427	427	0	T	800	2017-08-10-14-16-52	0	0	x	-10	0	50.3	21.5	50.3	21.5	50.3	0.028	11025			27
428	428	0	T	800	2017-08-10-14-16-54	0	0	x	-10	0	50.3	21.5	50.3	21.5	50.3	0.028	11025			28
429	429	0	T	800	2017-08-10-14-16-56	0	0	x	-10	0	50.3	21.5	50.3	21.5	50.3	0.028	11025			29
430	430	0	T	800	2017-08-10-14-16-58	0	0	x	-10	0	50.3	21.5	50.3	21.5	50.3	0.028	11025			30
431	431	0	T	800	2017-08-10-14-17-00	0	0	x	-10	0	50.3	21.5	50.3	21.5	50.3	0.028	11025			31
432	432	0	T	800	2017-08-10-14-17-02	0	0	x	-10	0	50.3	21.5	50.3	21.5	50.3	0.028	11025			32
433	433	0	T	800	2017-08-10-14-17-04	0	0	x	-10	0	50.3	21.5	50.3	21.5	50.3	0.028	11025			33
434	434	0	T	800	2017-08-10-14-17-06	0	0	x	-10	0	50.3	21.5	50.3	21.5	50.3	0.028	11025			34
435	435	0	T	800	2017-08-10-14-17-08	0	0	x	-10	0	50.3	21.5	50.3	21.5	50.3	0.028	11025			35
436	436	0	T	800	2017-08-10-14-17-10	0	0	x	-10	0	50.3	21.5	50.3	21.5	50.3	0.028	11025			36
437	437	0	T	800	2017-08-10-14-17-12	0	0	x	-10	0	50.3	21.5	50.3	21.5	50.3	0.028	11025			37
438	438	0	T	800	2017-08-10-14-17-14	0	0	x	-10	0	50.3	21.5	50.3	21.5	50.3	0.028	11025			38
439	439	0	T	800	2017-08-10-14-17-16	0	0	x	-10	0	50.3	21.5	50.3	21.5	50.3	0.028	11025			39
440	440	0	T	800	2017-08-10-14-17-18	0	0	x	-10	0	50.4	21.6	50.3	21.5	50.3	-0.072	11025			40
441	441	0	T	800	2017-08-10-14-17-20	0	0	x	-10	0	50.3	21.5	50.3	21.5	50.3	0.028	11025			41
442	442	0	T	800	2017-08-10-14-17-22	0	0	x	-10	0	50.3	21.5	50.4	21.5	50.4	0.137	11025			42
443	443	0	T	800	2017-08-10-14-17-24	0	0	x	-10	0	50.3	21.5	50.4	21.5	50.4	0.137	11025			43
444	444	0	T	800	2017-08-10-14-17-26	0	0	x	-10	0	50.3	21.5	50.4	21.5	50.4	0.137	11025			44
445	445	0	T	800	2017-08-10-14-17-28	0	0	x	-10	0	50.3	21.5	50.4	21.5	50.4	0.137	11025			45
446	446	0	T	800	2017-08-10-14-17-30	0	0	x	-10	0	50.3	21.5	50.4	21.5	50.4	0.137	11025			46
447	447	0	T	800	2017-08-10-14-17-32	0	0	x	-10	0	50.3	21.5	50.4	21.5	50.4	0.137	11025			47
448	448	0	T	800	2017-08-10-14-17-34	0	0	x	-10	0	50.4	21.6	50.4	21.5	50.4	0.037	11025			48
449	449	0	T	800	2017-08-10-14-17-36	0	0	x	-10	0	50.4	21.6	50.4	21.5	50.4	0.037	11025			49
450	450	0	T	800	2017-08-10-14-17-38	0	0	x	-10	0	50.3	21.5	50.4	21.5	50.4	0.137	11025			50
451	451	0	T	800	2017-08-10-14-17-40	0	0	x	-10	0	50.4	21.6	50.3	21.5	50.3	-0.072	11025			51
452	452	0	T	800	2017-08-10-14-17-42	0	0	x	-10	0	50.4	21.6	50.3	21.5	50.3	-0.072	11025			52
453	453	0	T	800	2017-08-10-14-17-44	0	0	x	-10	0	50.3	21.5	50.3	21.5	50.3	0.028	11025			53
454	454	0	T	800	2017-08-10-14-17-46	0	0	x	-10	0	50.3	21.5	50.3	21.5	50.3	0.028	11025			54
455	455	0	T	800	2017-08-10-14-17-48	0	0	x	-10	0	50.4	21.6	50.3	21.5	50.3	-0.072	11025			55
456	456	0	T	800	2017-08-10-14-17-50	0	0	x	-10	0	50.4	21.6	50.3	21.5	50.3	-0.072	11025			56
457	457	0	T	800	2017-08-10-14-17-52	0	0	x	-10	0	50.4	21.6	50.3	21.5	50.3	-0.072	11025			57
458	458	0	T	800	2017-08-10-14-17-54	0	0	x	-10	0	50.4	21.6	50.3	21.5	50.3	-0.072	11025			58
459	459	0	T	800	2017-08-10-14-17-56	0	0	x	-10	0	50.4	21.6	50.3	21.5	50.3	-0.072	11025			59
460	460	0	T	800	2017-08-10-14-17-58	0	0	x	-10	0	50.3	21.5	50.3	21.5	50.3	0.028	11025			60
461	461	0	T	800	2017-08-10-14-18-00	0	0	x	-10	0	50.4	21.6	50.3	21.5	50.3	-0.072	11025			61
462	462	0	T	800	2017-08-10-14-18-02	0	0	x	-10	0	50.4	21.6	50.3	21.5	50.3	-0.072	11025			62
463	463	0	T	800	2017-08-10-14-18-04	0	0	x	-10	0	50.3	21.5	50.2	21.5	50.2	-0.081	11025			63
464	464	0	T	800	2017-08-10-14-18-06	0	0	x	-10	0	50.3	21.5	50.3	21.5	50.3	0.028	11025			64
465	465	0	T	800	2017-08-10-14-18-08	0	0	x	-10	0	50.3	21.5	50.2	21.5	50.2	-0.081	11025			65
466	466	0	T	800	2017-08-10-14-18-10	0	0	x	-10	0	50.3	21.5	50.3	21.5	50.3	0.028	11025			66
467	467	0	T	800	2017-08-10-14-18-12	0	0	x	-10	0	50.3	21.5	50.3	21.5	50.3	0.028	11025			67
468	468	0	T	800	2017-08-10-14-18-14	0	0	x	-10	0	50.3	21.5	50.3	21.5	50.3	0.028	11025			68
469	469	0	T	800	2017-08-10-14-18-16	0	0	x	-10	0	50.3	21.5	50.3	21.5	50.3	0.028	11025			69
470	470	0	T	800	2017-08-10-14-18-18	0	0	x	-10	0	50.3	21.5	50.3	21.5	50.3	0.028	11025			70
471	471	0	T	800	2017-08-10-14-18-20	0	0	x	-10	0	50.3	21.5	50.3	21.5	50.3	0.028	11025			71
472	472	0	T	800	2017-08-10-14-18-22	0	0	x	-10	0	50.3	21.5	50.3	21.5	50.3	0.028	11025			72
473	473	0	T	800	2017-08-10-14-18-24	0	0	x	-10	0	50.4	21.6	50.3	21.5	50.3	-0.072	11025			73
474	474	0	T	800	2017-08-10-14-18-26	0	0	x	-10	0	50.3	21.5	50.3	21.5	50.3	0.028	11025			74
475	475	0	T	800	2017-08-10-14-18-28	0	0	x	-10	0	50.3	21.5	50.3	21.5	50.3	0.028	11025			75
476	476	0	T	800	2017-08-10-14-18-30	0	0	x	-10	0	50.3	21.5	50.3	21.5	50.3	0.028	11025			76
477	477	0	T	800	2017-08-10-14-18-32	0	0	x	-10	0	50.3	21.5	50.3	21.5	50.3	0.028	11025			77
478	478	0	T	800	2017-08-10-14-18-34	0	0	x	-10	0	50.4	21.6	50.3	21.5	50.3	-0.072	11025			78
479	479	0	T	800	2017-08-10-14-18-36	0	0	x	-10	0	50.3	21.5	50.3	21.5	50.3	0.028	11025			79
480	480	0	T	800	2017-08-10-14-18-38	0	0	x	-10	0	50.3	21.5	50.3	21.5	50.3	0.028	11025			80
481	481	0	T	800	2017-08-10-14-18-40	0	0	x	-10	0	50.3	21.5	50.3	21.5	50.3	0.028	11025			81
482	482	0	T	800	2017-08-10-14-18-42	0	0	x	-10	0	50.3	21.5	50.4	21.5	50.4	0.137	11025			82
483	483	0	T	800	2017-08-10-14-18-44	0	0	x	-10	0	50.3	21.5	50.4	21.5	50.4	0.137	11025			83
484	484	0	T	800	2017-08-10-14-18-46	0	0	x	-10	0	50.3	21.5	50.3	21.5	50.3	0.028	11025			84
485	485	0	T	800	2017-08-10-14-18-48	0	0	x	-10	0	50.3	21.5	50.3	21.5	50.3	0.028	11025			85
486	486	0	T	800	2017-08-10-14-18-50	0	0	x	-10	0	50.4	21.5	50.3	21.5	50.3	-0.072	11025			86
487	487	0	T	800	2017-08-10-14-18-52	0	0	x	-10	0	50.4	21.5	50.3	21.5	50.3	-0.072	11025			87
488	488	0	T	800	2017-08-10-14-18-54	0	0	x	-10	0	50.4	21.5	50.3	21.5	50.3	-0.072	11025			88
489	489	0	T	800	2017-08-10-14-18-56	0	0	x	-10	0	50.4	21.5	50.3	21.5	50.3	-0.072	11025			89
490	490	0	T	800	2017-08-10-14-18-58	0	0	x	-10	0	50.3	21.5	50.3	21.5	50.3	0.028	11025			90
491	491	0	T	800	2017-08-10-14-19-00	0	0	x	-10	0	50.4	21.6	50.3	21.5	50.3	-0.072	11025	Last10	Here	91
492	492	0	T	800	2017-08-10-14-19-02	0	0	x	-10	0	50.4	21.5	50.3	21.5	50.3	-0.072	11025	Last10	Here	92
493	493	0	T	800	2017-08-10-14-19-04	0	0	x	-10	0	50.4	21.5	50.3	21.5	50.3	-0.072	11025	Last10	Here	93
494	494	0	T	800	2017-08-10-14-19-06	0	0	x	-10	0	50.4	21.5	50.3	21.5	50.3	-0.072	11025	Last10	Here	94
495	495	0	T	800	2017-08-10-14-19-08	0	0	x	-10	0	50.3	21.5	50.3	21.5	50.3	0.028	11025	Last10	Here	95
496	496	0	T	800	2017-08-10-14-19-10	0	0	x	-10	0	50.3	21.5	50.3	21.5	50.3	0.028	11025	Last10	Here	96
497	497	0	T	800	2017-08-10-14-19-12	0	0	x	-10	0	50.4	21.5	50.3	21.5	50.3	-0.072	11025	Last10	Here	97
498	498	0	T	800	2017-08-10-14-19-14	0	0	x	-10	0	50.3	21.5	50.3	21.5	50.3	0.028	11025	Last10	Here	98
499	499	0	T	800	2017-08-10-14-19-16	0	0	x	-10	0	50.4	21.5	50.3	21.5	50.3	-0.072	11025	Last10	Here	99
500	500	0	T	800	2017-08-10-14-19-51	0	0	x	-5	0	50.3	21.5	50.3	21.5	50.3	0.028	11026	First10	Here	1
501	501	0	T	800	2017-08-10-14-19-53	0	0	x	-5	0	50.4	21.6	50.3	21.5	50.3	-0.072	11026	First10	Here	2
502	502	0	T	800	2017-08-10-14-19-55	0	0	x	-5	0	50.4	21.6	50.3	21.5	50.3	-0.072	11026	First10	Here	3
503	503	0	T	800	2017-08-10-14-19-57	0	0	x	-5	0	50.3	21.5	50.3	21.5	50.3	0.028	11026	First10	Here	4
504	504	0	T	800	2017-08-10-14-19-59	0	0	x	-5	0	50.3	21.5	50.3	21.5	50.3	0.028	11026	First10	Here	5
505	505	0	T	800	2017-08-10-14-20-01	0	0	x	-5	0	50.3	21.5	50.3	21.5	50.3	0.028	11026	First10	Here	6
506	506	0	T	800	2017-08-10-14-20-03	0	0	x	-5	0	50.3	21.5	50.3	21.5	50.3	0.028	11026	First10	Here	7
507	507	0	T	800	2017-08-10-14-20-05	0	0	x	-5	0	50.3	21.5	50.3	21.5	50.3	0.028	11026	First10	Here	8
508	508	0	T	800	2017-08-10-14-20-07	0	0	x	-5	0	50.3	21.5	50.3	21.5	50.3	0.028	11026	First10	Here	9
509	509	0	T	800	2017-08-10-14-20-09	0	0	x	-5	0	50.3	21.5	50.2	21.5	50.2	-0.081	11026	First10	Here	10
510	510	0	T	800	2017-08-10-14-20-11	0	0	x	-5	0	50.4	21.6	50.3	21.5	50.3	-0.072	11026			11
511	511	0	T	800	2017-08-10-14-20-13	0	0	x	-5	0	50.3	21.5	50.3	21.5	50.3	0.028	11026			12
512	512	0	T	800	2017-08-10-14-20-15	0	0	x	-5	0	50.3	21.5	50.3	21.5	50.3	0.028	11026			13
513	513	0	T	800	2017-08-10-14-20-17	0	0	x	-5	0	50.3	21.5	50.3	21.5	50.3	0.028	11026			14
514	514	0	T	800	2017-08-10-14-20-19	0	0	x	-5	0	50.3	21.5	50.3	21.5	50.3	0.028	11026			15
515	515	0	T	800	2017-08-10-14-20-21	0	0	x	-5	0	50.3	21.5	50.2	21.5	50.2	-0.081	11026			16
516	516	0	T	800	2017-08-10-14-20-23	0	0	x	-5	0	50.3	21.5	50.3	21.5	50.3	0.028	11026			17
517	517	0	T	800	2017-08-10-14-20-25	0	0	x	-5	0	50.3	21.5	50.3	21.5	50.3	0.028	11026			18
518	518	0	T	800	2017-08-10-14-20-27	0	0	x	-5	0	50.3	21.5	50.3	21.5	50.3	0.028	11026			19
519	519	0	T	800	2017-08-10-14-20-29	0	0	x	-5	0	50.4	21.6	50.3	21.5	50.3	-0.072	11026			20
520	520	0	T	800	2017-08-10-14-20-31	0	0	x	-5	0	50.3	21.5	50.3	21.5	50.3	0.028	11026			21
521	521	0	T	800	2017-08-10-14-20-33	0	0	x	-5	0	50.3	21.5	50.2	21.5	50.2	-0.081	11026			22
522	522	0	T	800	2017-08-10-14-20-35	0	0	x	-5	0	50.3	21.5	50.2	21.5	50.2	-0.081	11026			23
523	523	0	T	800	2017-08-10-14-20-37	0	0	x	-5	0	50.3	21.5	50.2	21.5	50.2	-0.081	11026			24
524	524	0	T	800	2017-08-10-14-20-39	0	0	x	-5	0	50.3	21.5	50.2	21.5	50.2	-0.081	11026			25
525	525	0	T	800	2017-08-10-14-20-41	0	0	x	-5	0	50.3	21.5	50.2	21.5	50.2	-0.081	11026			26
526	526	0	T	800	2017-08-10-14-20-43	0	0	x	-5	0	50.3	21.5	50.2	21.5	50.2	-0.081	11026			27
527	527	0	T	800	2017-08-10-14-20-45	0	0	x	-5	0	50.3	21.5	50.2	21.5	50.2	-0.081	11026			28
528	528	0	T	800	2017-08-10-14-20-47	0	0	x	-5	0	50.3	21.5	50.2	21.5	50.2	-0.081	11026			29
529	529	0	T	800	2017-08-10-14-20-49	0	0	x	-5	0	50.3	21.5	50.2	21.5	50.2	-0.081	11026			30
530	530	0	T	800	2017-08-10-14-20-51	0	0	x	-5	0	50.3	21.5	50.2	21.5	50.2	-0.081	11026			31
531	531	0	T	800	2017-08-10-14-20-53	0	0	x	-5	0	50.3	21.5	50.2	21.5	50.2	-0.081	11026			32
532	532	0	T	800	2017-08-10-14-20-55	0	0	x	-5	0	50.3	21.5	50.2	21.5	50.2	-0.081	11026			33
533	533	0	T	800	2017-08-10-14-20-57	0	0	x	-5	0	50.3	21.5	50.2	21.5	50.2	-0.081	11026			34
534	534	0	T	800	2017-08-10-14-20-59	0	0	x	-5	0	50.3	21.5	50.2	21.5	50.2	-0.081	11026			35
535	535	0	T	800	2017-08-10-14-21-01	0	0	x	-5	0	50.2	21.5	50.2	21.5	50.2	0.019	11026			36
536	536	0	T	800	2017-08-10-14-21-03	0	0	x	-5	0	50.2	21.5	50.2	21.5	50.2	0.019	11026			37
537	537	0	T	800	2017-08-10-14-21-05	0	0	x	-5	0	50.3	21.5	50.2	21.5	50.2	-0.081	11026			38
538	538	0	T	800	2017-08-10-14-21-07	0	0	x	-5	0	50.3	21.5	50.2	21.5	50.2	-0.081	11026			39
539	539	0	T	800	2017-08-10-14-21-09	0	0	x	-5	0	50.2	21.5	50.2	21.5	50.2	0.019	11026			40
540	540	0	T	800	2017-08-10-14-21-11	0	0	x	-5	0	50.2	21.5	50.1	21.5	50.1	-0.09	11026			41
541	541	0	T	800	2017-08-10-14-21-13	0	0	x	-5	0	50.2	21.5	50.1	21.5	50.1	-0.09	11026			42
542	542	0	T	800	2017-08-10-14-21-15	0	0	x	-5	0	50.2	21.5	50.2	21.5	50.2	0.019	11026			43
543	543	0	T	800	2017-08-10-14-21-17	0	0	x	-5	0	50.3	21.5	50.2	21.5	50.2	-0.081	11026			44
544	544	0	T	800	2017-08-10-14-21-19	0	0	x	-5	0	50.2	21.5	50.2	21.5	50.2	0.019	11026			45
545	545	0	T	800	2017-08-10-14-21-21	0	0	x	-5	0	50.2	21.5	50.2	21.5	50.2	0.019	11026			46
546	546	0	T	800	2017-08-10-14-21-23	0	0	x	-5	0	50.2	21.5	50.2	21.5	50.2	0.019	11026			47
547	547	0	T	800	2017-08-10-14-21-25	0	0	x	-5	0	50.3	21.5	50.1	21.5	50.1	-0.19	11026			48
548	548	0	T	800	2017-08-10-14-21-27	0	0	x	-5	0	50.2	21.5	50.1	21.5	50.1	-0.09	11026			49
549	549	0	T	800	2017-08-10-14-21-29	0	0	x	-5	0	50.3	21.5	50.1	21.5	50.1	-0.19	11026			50
550	550	0	T	800	2017-08-10-14-21-31	0	0	x	-5	0	50.3	21.5	50.1	21.5	50.1	-0.19	11026			51
551	551	0	T	800	2017-08-10-14-21-33	0	0	x	-5	0	50.3	21.5	50.1	21.5	50.1	-0.19	11026			52
552	552	0	T	800	2017-08-10-14-21-35	0	0	x	-5	0	50.3	21.5	50.1	21.5	50.1	-0.19	11026			53
553	553	0	T	800	2017-08-10-14-21-37	0	0	x	-5	0	50.3	21.5	50	21.4	50	-0.299	11026			54
554	554	0	T	800	2017-08-10-14-21-39	0	0	x	-5	0	50.2	21.5	50.2	21.5	50.2	0.019	11026			55
555	555	0	T	800	2017-08-10-14-21-41	0	0	x	-5	0	50.3	21.5	50.1	21.5	50.1	-0.19	11026			56
556	556	0	T	800	2017-08-10-14-21-43	0	0	x	-5	0	50.3	21.5	50.1	21.5	50.1	-0.19	11026			57
557	557	0	T	800	2017-08-10-14-21-45	0	0	x	-5	0	50.3	21.5	50.1	21.5	50.1	-0.19	11026			58
558	558	0	T	800	2017-08-10-14-21-47	0	0	x	-5	0	50.3	21.5	50.2	21.5	50.2	-0.081	11026			59
559	559	0	T	800	2017-08-10-14-21-49	0	0	x	-5	0	50.3	21.5	50.1	21.5	50.1	-0.19	11026			60
560	560	0	T	800	2017-08-10-14-21-51	0	0	x	-5	0	50.3	21.5	50.2	21.5	50.2	-0.081	11026			61
561	561	0	T	800	2017-08-10-14-21-53	0	0	x	-5	0	50.3	21.5	50.2	21.5	50.2	-0.081	11026			62
562	562	0	T	800	2017-08-10-14-21-55	0	0	x	-5	0	50.3	21.5	50.2	21.5	50.2	-0.081	11026			63
563	563	0	T	800	2017-08-10-14-21-57	0	0	x	-5	0	50.3	21.5	50.2	21.5	50.2	-0.081	11026			64
564	564	0	T	800	2017-08-10-14-21-59	0	0	x	-5	0	50.2	21.5	50.2	21.5	50.2	0.019	11026			65
565	565	0	T	800	2017-08-10-14-22-01	0	0	x	-5	0	50.2	21.5	50.2	21.5	50.2	0.019	11026			66
566	566	0	T	800	2017-08-10-14-22-03	0	0	x	-5	0	50.2	21.5	50.1	21.5	50.1	-0.09	11026			67
567	567	0	T	800	2017-08-10-14-22-05	0	0	x	-5	0	50.2	21.5	50.1	21.5	50.1	-0.09	11026			68
568	568	0	T	800	2017-08-10-14-22-07	0	0	x	-5	0	50.2	21.5	50.1	21.5	50.1	-0.09	11026			69
569	569	0	T	800	2017-08-10-14-22-09	0	0	x	-5	0	50.2	21.5	50.1	21.5	50.1	-0.09	11026			70
570	570	0	T	800	2017-08-10-14-22-11	0	0	x	-5	0	50.2	21.5	50.1	21.5	50.1	-0.09	11026			71
571	571	0	T	800	2017-08-10-14-22-13	0	0	x	-5	0	50.2	21.5	50.2	21.5	50.2	0.019	11026			72
572	572	0	T	800	2017-08-10-14-22-15	0	0	x	-5	0	50.2	21.5	50.2	21.5	50.2	0.019	11026			73
573	573	0	T	800	2017-08-10-14-22-17	0	0	x	-5	0	50.2	21.5	50.2	21.5	50.2	0.019	11026			74
574	574	0	T	800	2017-08-10-14-22-19	0	0	x	-5	0	50.2	21.5	50.2	21.5	50.2	0.019	11026			75
575	575	0	T	800	2017-08-10-14-22-21	0	0	x	-5	0	50.3	21.5	50.2	21.5	50.2	-0.081	11026			76
576	576	0	T	800	2017-08-10-14-22-23	0	0	x	-5	0	50.2	21.5	50.2	21.5	50.2	0.019	11026			77
577	577	0	T	800	2017-08-10-14-22-25	0	0	x	-5	0	50.2	21.5	50.2	21.5	50.2	0.019	11026			78
578	578	0	T	800	2017-08-10-14-22-27	0	0	x	-5	0	50.2	21.5	50.1	21.4	50.1	-0.09	11026			79
579	579	0	T	800	2017-08-10-14-22-29	0	0	x	-5	0	50.2	21.5	50.2	21.5	50.2	0.019	11026			80
580	580	0	T	800	2017-08-10-14-22-31	0	0	x	-5	0	50.2	21.5	50.2	21.5	50.2	0.019	11026			81
581	581	0	T	800	2017-08-10-14-22-33	0	0	x	-5	0	50.2	21.5	50.1	21.5	50.1	-0.09	11026			82
582	582	0	T	800	2017-08-10-14-22-35	0	0	x	-5	0	50.2	21.5	50.2	21.5	50.2	0.019	11026			83
583	583	0	T	800	2017-08-10-14-22-37	0	0	x	-5	0	50.2	21.5	50.2	21.5	50.2	0.019	11026			84
584	584	0	T	800	2017-08-10-14-22-39	0	0	x	-5	0	50.2	21.5	50.1	21.5	50.1	-0.09	11026			85
585	585	0	T	800	2017-08-10-14-22-41	0	0	x	-5	0	50.2	21.5	50.1	21.5	50.1	-0.09	11026			86
586	586	0	T	800	2017-08-10-14-22-43	0	0	x	-5	0	50.2	21.5	50.1	21.5	50.1	-0.09	11026			87
587	587	0	T	800	2017-08-10-14-22-45	0	0	x	-5	0	50.2	21.5	50	21.4	50	-0.199	11026			88
588	588	0	T	800	2017-08-10-14-22-47	0	0	x	-5	0	50.2	21.5	50.1	21.5	50.1	-0.09	11026			89
589	589	0	T	800	2017-08-10-14-22-49	0	0	x	-5	0	50.2	21.5	50.1	21.5	50.1	-0.09	11026			90
590	590	0	T	800	2017-08-10-14-22-51	0	0	x	-5	0	50.2	21.5	50.1	21.5	50.1	-0.09	11026	Last10	Here	91
591	591	0	T	800	2017-08-10-14-22-53	0	0	x	-5	0	50.2	21.5	50.1	21.5	50.1	-0.09	11026	Last10	Here	92
592	592	0	T	800	2017-08-10-14-22-55	0	0	x	-5	0	50.2	21.5	50.1	21.5	50.1	-0.09	11026	Last10	Here	93
593	593	0	T	800	2017-08-10-14-22-57	0	0	x	-5	0	50.2	21.5	50.1	21.5	50.1	-0.09	11026	Last10	Here	94
594	594	0	T	800	2017-08-10-14-22-59	0	0	x	-5	0	50.2	21.5	50.1	21.5	50.1	-0.09	11026	Last10	Here	95
595	595	0	T	800	2017-08-10-14-23-01	0	0	x	-5	0	50.2	21.5	50.2	21.5	50.2	0.019	11026	Last10	Here	96
596	596	0	T	800	2017-08-10-14-23-03	0	0	x	-5	0	50.2	21.5	50.1	21.5	50.1	-0.09	11026	Last10	Here	97
597	597	0	T	800	2017-08-10-14-23-05	0	0	x	-5	0	50.2	21.5	50.1	21.5	50.1	-0.09	11026	Last10	Here	98
598	598	0	T	800	2017-08-10-14-23-07	0	0	x	-5	0	50.2	21.5	50.1	21.5	50.1	-0.09	11026	Last10	Here	99
599	599	0	T	800	2017-08-10-14-23-41	0	0	x	0	0	50.1	21.5	50.1	21.4	50.1	0.01	11027	First10	Here	1
600	600	0	T	800	2017-08-10-14-23-43	0	0	x	0	0	50.1	21.5	50.2	21.5	50.2	0.119	11027	First10	Here	2
601	601	0	T	800	2017-08-10-14-23-45	0	0	x	0	0	50.1	21.5	50.2	21.5	50.2	0.119	11027	First10	Here	3
602	602	0	T	800	2017-08-10-14-23-47	0	0	x	0	0	50.1	21.5	50.2	21.5	50.2	0.119	11027	First10	Here	4
603	603	0	T	800	2017-08-10-14-23-49	0	0	x	0	0	50.1	21.5	50.2	21.5	50.2	0.119	11027	First10	Here	5
604	604	0	T	800	2017-08-10-14-23-51	0	0	x	0	0	50.1	21.5	50.2	21.5	50.2	0.119	11027	First10	Here	6
605	605	0	T	800	2017-08-10-14-23-53	0	0	x	0	0	50.1	21.5	50.1	21.4	50.1	0.01	11027	First10	Here	7
606	606	0	T	800	2017-08-10-14-23-55	0	0	x	0	0	50.2	21.5	50.2	21.5	50.2	0.019	11027	First10	Here	8
607	607	0	T	800	2017-08-10-14-23-57	0	0	x	0	0	50.2	21.5	50.2	21.5	50.2	0.019	11027	First10	Here	9
608	608	0	T	800	2017-08-10-14-23-59	0	0	x	0	0	50.2	21.5	50.1	21.4	50.1	-0.09	11027	First10	Here	10
609	609	0	T	800	2017-08-10-14-24-01	0	0	x	0	0	50.2	21.5	50.1	21.5	50.1	-0.09	11027			11
610	610	0	T	800	2017-08-10-14-24-03	0	0	x	0	0	50.2	21.5	50.1	21.5	50.1	-0.09	11027			12
611	611	0	T	800	2017-08-10-14-24-05	0	0	x	0	0	50.1	21.5	50.1	21.5	50.1	0.01	11027			13
612	612	0	T	800	2017-08-10-14-24-07	0	0	x	0	0	50.2	21.5	50.1	21.5	50.1	-0.09	11027			14
613	613	0	T	800	2017-08-10-14-24-09	0	0	x	0	0	50.1	21.5	50.1	21.5	50.1	0.01	11027			15
614	614	0	T	800	2017-08-10-14-24-11	0	0	x	0	0	50.1	21.5	50.1	21.5	50.1	0.01	11027			16
615	615	0	T	800	2017-08-10-14-24-13	0	0	x	0	0	50.1	21.5	50	21.4	50	-0.099	11027			17
616	616	0	T	800	2017-08-10-14-24-15	0	0	x	0	0	50.2	21.5	50.1	21.5	50.1	-0.09	11027			18
617	617	0	T	800	2017-08-10-14-24-17	0	0	x	0	0	50.1	21.5	50.1	21.5	50.1	0.01	11027			19
618	618	0	T	800	2017-08-10-14-24-19	0	0	x	0	0	50.2	21.5	50.1	21.5	50.1	-0.09	11027			20
619	619	0	T	800	2017-08-10-14-24-21	0	0	x	0	0	50.2	21.5	50.1	21.5	50.1	-0.09	11027			21
620	620	0	T	800	2017-08-10-14-24-23	0	0	x	0	0	50.2	21.5	50	21.4	50	-0.199	11027			22
621	621	0	T	800	2017-08-10-14-24-25	0	0	x	0	0	50.2	21.5	50.1	21.5	50.1	-0.09	11027			23
622	622	0	T	800	2017-08-10-14-24-27	0	0	x	0	0	50.1	21.5	50	21.4	50	-0.099	11027			24
623	623	0	T	800	2017-08-10-14-24-29	0	0	x	0	0	50.2	21.5	50.1	21.5	50.1	-0.09	11027			25
624	624	0	T	800	2017-08-10-14-24-31	0	0	x	0	0	50.2	21.5	50	21.4	50	-0.199	11027			26
625	625	0	T	800	2017-08-10-14-24-33	0	0	x	0	0	50.2	21.5	50.1	21.5	50.1	-0.09	11027			27
626	626	0	T	800	2017-08-10-14-24-35	0	0	x	0	0	50.1	21.5	50	21.4	50	-0.099	11027			28
627	627	0	T	800	2017-08-10-14-24-38	0	0	x	0	0	50.1	21.5	50	21.4	50	-0.099	11027			29
628	628	0	T	800	2017-08-10-14-24-40	0	0	x	0	0	50.1	21.5	50	21.4	50	-0.099	11027			30
629	629	0	T	800	2017-08-10-14-24-42	0	0	x	0	0	50.1	21.5	50.1	21.5	50.1	0.01	11027			31
630	630	0	T	800	2017-08-10-14-24-44	0	0	x	0	0	50.1	21.5	50.1	21.5	50.1	0.01	11027			32
631	631	0	T	800	2017-08-10-14-24-46	0	0	x	0	0	50.1	21.5	50	21.4	50	-0.099	11027			33
632	632	0	T	800	2017-08-10-14-24-48	0	0	x	0	0	50.1	21.5	50.1	21.5	50.1	0.01	11027			34
633	633	0	T	800	2017-08-10-14-24-50	0	0	x	0	0	50.1	21.5	50.1	21.5	50.1	0.01	11027			35
634	634	0	T	800	2017-08-10-14-24-52	0	0	x	0	0	50.1	21.5	50	21.4	50	-0.099	11027			36
635	635	0	T	800	2017-08-10-14-24-54	0	0	x	0	0	50.1	21.5	50	21.4	50	-0.099	11027			37
636	636	0	T	800	2017-08-10-14-24-56	0	0	x	0	0	50.1	21.5	50.1	21.5	50.1	0.01	11027			38
637	637	0	T	800	2017-08-10-14-24-58	0	0	x	0	0	50.1	21.5	50	21.4	50	-0.099	11027			39
638	638	0	T	800	2017-08-10-14-25-00	0	0	x	0	0	50.1	21.5	50	21.4	50	-0.099	11027			40
639	639	0	T	800	2017-08-10-14-25-02	0	0	x	0	0	50.1	21.5	50	21.4	50	-0.099	11027			41
640	640	0	T	800	2017-08-10-14-25-04	0	0	x	0	0	50.1	21.5	50	21.4	50	-0.099	11027			42
641	641	0	T	800	2017-08-10-14-25-06	0	0	x	0	0	50.1	21.5	50.1	21.5	50.1	0.01	11027			43
642	642	0	T	800	2017-08-10-14-25-08	0	0	x	0	0	50.1	21.5	50	21.4	50	-0.099	11027			44
643	643	0	T	800	2017-08-10-14-25-10	0	0	x	0	0	50.1	21.5	50	21.4	50	-0.099	11027			45
644	644	0	T	800	2017-08-10-14-25-12	0	0	x	0	0	50.1	21.5	50	21.4	50	-0.099	11027			46
645	645	0	T	800	2017-08-10-14-25-14	0	0	x	0	0	50.1	21.5	50.1	21.5	50.1	0.01	11027			47
646	646	0	T	800	2017-08-10-14-25-16	0	0	x	0	0	50.1	21.5	50.1	21.5	50.1	0.01	11027			48
647	647	0	T	800	2017-08-10-14-25-18	0	0	x	0	0	50.1	21.5	50	21.4	50	-0.099	11027			49
648	648	0	T	800	2017-08-10-14-25-20	0	0	x	0	0	50.1	21.5	50	21.4	50	-0.099	11027			50
649	649	0	T	800	2017-08-10-14-25-22	0	0	x	0	0	50.1	21.5	50	21.5	50	-0.099	11027			51
650	650	0	T	800	2017-08-10-14-25-24	0	0	x	0	0	50.1	21.5	50	21.5	50	-0.099	11027			52
651	651	0	T	800	2017-08-10-14-25-26	0	0	x	0	0	50.1	21.5	50	21.4	50	-0.099	11027			53
652	652	0	T	800	2017-08-10-14-25-28	0	0	x	0	0	50.1	21.5	50	21.4	50	-0.099	11027			54
653	653	0	T	800	2017-08-10-14-25-30	0	0	x	0	0	50.1	21.5	50	21.5	50	-0.099	11027			55
654	654	0	T	800	2017-08-10-14-25-32	0	0	x	0	0	50.1	21.5	50.1	21.5	50.1	0.01	11027			56
655	655	0	T	800	2017-08-10-14-25-34	0	0	x	0	0	50.1	21.5	50	21.4	50	-0.099	11027			57
656	656	0	T	800	2017-08-10-14-25-36	0	0	x	0	0	50.1	21.5	50	21.4	50	-0.099	11027			58
657	657	0	T	800	2017-08-10-14-25-38	0	0	x	0	0	50.1	21.5	50.1	21.5	50.1	0.01	11027			59
658	658	0	T	800	2017-08-10-14-25-40	0	0	x	0	0	50.1	21.5	50	21.4	50	-0.099	11027			60
659	659	0	T	800	2017-08-10-14-25-42	0	0	x	0	0	50.1	21.5	50	21.5	50	-0.099	11027			61
660	660	0	T	800	2017-08-10-14-25-44	0	0	x	0	0	50.1	21.5	50.1	21.5	50.1	0.01	11027			62
661	661	0	T	800	2017-08-10-14-25-46	0	0	x	0	0	50.1	21.5	50	21.4	50	-0.099	11027			63
662	662	0	T	800	2017-08-10-14-25-48	0	0	x	0	0	50.1	21.5	50.1	21.5	50.1	0.01	11027			64
663	663	0	T	800	2017-08-10-14-25-50	0	0	x	0	0	50.1	21.5	50	21.4	50	-0.099	11027			65
664	664	0	T	800	2017-08-10-14-25-52	0	0	x	0	0	50.1	21.5	50	21.4	50	-0.099	11027			66
665	665	0	T	800	2017-08-10-14-25-54	0	0	x	0	0	50.1	21.5	50	21.4	50	-0.099	11027			67
666	666	0	T	800	2017-08-10-14-25-56	0	0	x	0	0	50.1	21.5	50.1	21.5	50.1	0.01	11027			68
667	667	0	T	800	2017-08-10-14-25-58	0	0	x	0	0	50.1	21.5	50.1	21.5	50.1	0.01	11027			69
668	668	0	T	800	2017-08-10-14-26-00	0	0	x	0	0	50.1	21.5	50	21.4	50	-0.099	11027			70
669	669	0	T	800	2017-08-10-14-26-02	0	0	x	0	0	50.1	21.5	50	21.4	50	-0.099	11027			71
670	670	0	T	800	2017-08-10-14-26-04	0	0	x	0	0	50.1	21.5	50.1	21.5	50.1	0.01	11027			72
671	671	0	T	800	2017-08-10-14-26-06	0	0	x	0	0	50.1	21.5	50.1	21.5	50.1	0.01	11027			73
672	672	0	T	800	2017-08-10-14-26-08	0	0	x	0	0	50.1	21.5	50	21.4	50	-0.099	11027			74
673	673	0	T	800	2017-08-10-14-26-10	0	0	x	0	0	50.1	21.5	50	21.4	50	-0.099	11027			75
674	674	0	T	800	2017-08-10-14-26-12	0	0	x	0	0	50.1	21.5	50.1	21.5	50.1	0.01	11027			76
675	675	0	T	800	2017-08-10-14-26-14	0	0	x	0	0	50.1	21.5	50	21.4	50	-0.099	11027			77
676	676	0	T	800	2017-08-10-14-26-16	0	0	x	0	0	50.1	21.5	50.1	21.5	50.1	0.01	11027			78
677	677	0	T	800	2017-08-10-14-26-18	0	0	x	0	0	50.1	21.5	50	21.4	50	-0.099	11027			79
678	678	0	T	800	2017-08-10-14-26-20	0	0	x	0	0	50.1	21.5	50.1	21.5	50.1	0.01	11027			80
679	679	0	T	800	2017-08-10-14-26-22	0	0	x	0	0	50.1	21.5	50	21.4	50	-0.099	11027			81
680	680	0	T	800	2017-08-10-14-26-24	0	0	x	0	0	50.2	21.5	50	21.4	50	-0.199	11027			82
681	681	0	T	800	2017-08-10-14-26-26	0	0	x	0	0	50.2	21.5	50	21.4	50	-0.199	11027			83
682	682	0	T	800	2017-08-10-14-26-28	0	0	x	0	0	50.2	21.5	50.1	21.5	50.1	-0.09	11027			84
683	683	0	T	800	2017-08-10-14-26-30	0	0	x	0	0	50.2	21.5	50	21.4	50	-0.199	11027			85
684	684	0	T	800	2017-08-10-14-26-32	0	0	x	0	0	50.2	21.5	50	21.5	50	-0.199	11027			86
685	685	0	T	800	2017-08-10-14-26-34	0	0	x	0	0	50.2	21.5	50.1	21.5	50.1	-0.09	11027			87
686	686	0	T	800	2017-08-10-14-26-36	0	0	x	0	0	50.2	21.5	50	21.4	50	-0.199	11027			88
687	687	0	T	800	2017-08-10-14-26-38	0	0	x	0	0	50.3	21.5	50.1	21.5	50.1	-0.19	11027			89
688	688	0	T	800	2017-08-10-14-26-40	0	0	x	0	0	50.2	21.5	50	21.4	50	-0.199	11027			90
689	689	0	T	800	2017-08-10-14-26-42	0	0	x	0	0	50.2	21.5	50	21.5	50	-0.199	11027	Last10	Here	91
690	690	0	T	800	2017-08-10-14-26-44	0	0	x	0	0	50.2	21.5	50	21.5	50	-0.199	11027	Last10	Here	92
691	691	0	T	800	2017-08-10-14-26-46	0	0	x	0	0	50.2	21.5	50	21.4	50	-0.199	11027	Last10	Here	93
692	692	0	T	800	2017-08-10-14-26-48	0	0	x	0	0	50.2	21.5	50.1	21.5	50.1	-0.09	11027	Last10	Here	94
693	693	0	T	800	2017-08-10-14-26-50	0	0	x	0	0	50.3	21.5	50.1	21.5	50.1	-0.19	11027	Last10	Here	95
694	694	0	T	800	2017-08-10-14-26-52	0	0	x	0	0	50.3	21.5	50	21.4	50	-0.299	11027	Last10	Here	96
695	695	0	T	800	2017-08-10-14-26-54	0	0	x	0	0	50.2	21.5	50.1	21.5	50.1	-0.09	11027	Last10	Here	97
696	696	0	T	800	2017-08-10-14-26-56	0	0	x	0	0	50.2	21.5	50	21.4	50	-0.199	11027	Last10	Here	98
697	697	0	T	800	2017-08-10-14-26-58	0	0	x	0	0	50.2	21.5	50.1	21.5	50.1	-0.09	11027	Last10	Here	99
698	698	0	T	800	2017-08-10-14-27-32	0	0	x	5	0	50.1	21.5	50.1	21.5	50.1	0.01	11028	First10	Here	1
699	699	0	T	800	2017-08-10-14-27-34	0	0	x	5	0	50.1	21.5	50	21.4	50	-0.099	11028	First10	Here	2
700	700	0	T	800	2017-08-10-14-27-36	0	0	x	5	0	50.1	21.5	50.1	21.5	50.1	0.01	11028	First10	Here	3
701	701	0	T	800	2017-08-10-14-27-38	0	0	x	5	0	50.1	21.5	50	21.4	50	-0.099	11028	First10	Here	4
702	702	0	T	800	2017-08-10-14-27-40	0	0	x	5	0	50.1	21.5	50.1	21.5	50.1	0.01	11028	First10	Here	5
703	703	0	T	800	2017-08-10-14-27-42	0	0	x	5	0	50.1	21.5	50	21.4	50	-0.099	11028	First10	Here	6
704	704	0	T	800	2017-08-10-14-27-44	0	0	x	5	0	50.2	21.5	50.1	21.5	50.1	-0.09	11028	First10	Here	7
705	705	0	T	800	2017-08-10-14-27-46	0	0	x	5	0	50.2	21.5	50	21.4	50	-0.199	11028	First10	Here	8
706	706	0	T	800	2017-08-10-14-27-48	0	0	x	5	0	50.1	21.5	50	21.4	50	-0.099	11028	First10	Here	9
707	707	0	T	800	2017-08-10-14-27-50	0	0	x	5	0	50.1	21.5	50	21.4	50	-0.099	11028	First10	Here	10
708	708	0	T	800	2017-08-10-14-27-52	0	0	x	5	0	50.1	21.5	50.1	21.5	50.1	0.01	11028			11
709	709	0	T	800	2017-08-10-14-27-54	0	0	x	5	0	50.1	21.5	50.1	21.5	50.1	0.01	11028			12
710	710	0	T	800	2017-08-10-14-27-56	0	0	x	5	0	50.2	21.5	50.1	21.5	50.1	-0.09	11028			13
711	711	0	T	800	2017-08-10-14-27-58	0	0	x	5	0	50.2	21.5	50	21.4	50	-0.199	11028			14
712	712	0	T	800	2017-08-10-14-28-00	0	0	x	5	0	50.2	21.5	50.1	21.5	50.1	-0.09	11028			15
713	713	0	T	800	2017-08-10-14-28-02	0	0	x	5	0	50.2	21.5	50.1	21.5	50.1	-0.09	11028			16
714	714	0	T	800	2017-08-10-14-28-04	0	0	x	5	0	50.2	21.5	50	21.4	50	-0.199	11028			17
715	715	0	T	800	2017-08-10-14-28-06	0	0	x	5	0	50.2	21.5	50.1	21.5	50.1	-0.09	11028			18
716	716	0	T	800	2017-08-10-14-28-08	0	0	x	5	0	50.2	21.5	50	21.4	50	-0.199	11028			19
717	717	0	T	800	2017-08-10-14-28-10	0	0	x	5	0	50.2	21.5	50.1	21.5	50.1	-0.09	11028			20
718	718	0	T	800	2017-08-10-14-28-12	0	0	x	5	0	50.2	21.5	50	21.5	50	-0.199	11028			21
719	719	0	T	800	2017-08-10-14-28-14	0	0	x	5	0	50.2	21.5	50	21.4	50	-0.199	11028			22
720	720	0	T	800	2017-08-10-14-28-16	0	0	x	5	0	50.2	21.5	50	21.4	50	-0.199	11028			23
721	721	0	T	800	2017-08-10-14-28-18	0	0	x	5	0	50.2	21.5	50.1	21.5	50.1	-0.09	11028			24
722	722	0	T	800	2017-08-10-14-28-20	0	0	x	5	0	50.1	21.5	50	21.4	50	-0.099	11028			25
723	723	0	T	800	2017-08-10-14-28-22	0	0	x	5	0	50.1	21.5	50.1	21.5	50.1	0.01	11028			26
724	724	0	T	800	2017-08-10-14-28-24	0	0	x	5	0	50.1	21.5	50.1	21.5	50.1	0.01	11028			27
725	725	0	T	800	2017-08-10-14-28-26	0	0	x	5	0	50.1	21.5	50	21.4	50	-0.099	11028			28
726	726	0	T	800	2017-08-10-14-28-28	0	0	x	5	0	50.1	21.5	50	21.4	50	-0.099	11028			29
727	727	0	T	800	2017-08-10-14-28-30	0	0	x	5	0	50.1	21.5	50	21.5	50	-0.099	11028			30
728	728	0	T	800	2017-08-10-14-28-32	0	0	x	5	0	50.1	21.5	50.1	21.5	50.1	0.01	11028			31
729	729	0	T	800	2017-08-10-14-28-34	0	0	x	5	0	50.1	21.5	50.1	21.5	50.1	0.01	11028			32
730	730	0	T	800	2017-08-10-14-28-36	0	0	x	5	0	50.1	21.5	50.1	21.5	50.1	0.01	11028			33
731	731	0	T	800	2017-08-10-14-28-38	0	0	x	5	0	50.1	21.5	50.1	21.5	50.1	0.01	11028			34
732	732	0	T	800	2017-08-10-14-28-40	0	0	x	5	0	50.1	21.5	50	21.4	50	-0.099	11028			35
733	733	0	T	800	2017-08-10-14-28-42	0	0	x	5	0	50.1	21.5	50	21.4	50	-0.099	11028			36
734	734	0	T	800	2017-08-10-14-28-44	0	0	x	5	0	50.1	21.5	50	21.5	50	-0.099	11028			37
735	735	0	T	800	2017-08-10-14-28-46	0	0	x	5	0	50.1	21.5	50.1	21.5	50.1	0.01	11028			38
736	736	0	T	800	2017-08-10-14-28-48	0	0	x	5	0	50.1	21.5	50	21.4	50	-0.099	11028			39
737	737	0	T	800	2017-08-10-14-28-50	0	0	x	5	0	50.1	21.5	50.1	21.5	50.1	0.01	11028			40
738	738	0	T	800	2017-08-10-14-28-52	0	0	x	5	0	50.1	21.5	50	21.4	50	-0.099	11028			41
739	739	0	T	800	2017-08-10-14-28-54	0	0	x	5	0	50.1	21.5	50.1	21.5	50.1	0.01	11028			42
740	740	0	T	800	2017-08-10-14-28-56	0	0	x	5	0	50.1	21.5	50	21.4	50	-0.099	11028			43
741	741	0	T	800	2017-08-10-14-28-58	0	0	x	5	0	50.1	21.5	50.1	21.5	50.1	0.01	11028			44
742	742	0	T	800	2017-08-10-14-29-00	0	0	x	5	0	50.1	21.5	50	21.4	50	-0.099	11028			45
743	743	0	T	800	2017-08-10-14-29-02	0	0	x	5	0	50.1	21.5	50.1	21.5	50.1	0.01	11028			46
744	744	0	T	800	2017-08-10-14-29-04	0	0	x	5	0	50.1	21.5	50.1	21.5	50.1	0.01	11028			47
745	745	0	T	800	2017-08-10-14-29-06	0	0	x	5	0	50.1	21.5	50	21.4	50	-0.099	11028			48
746	746	0	T	800	2017-08-10-14-29-08	0	0	x	5	0	50.1	21.5	50.1	21.5	50.1	0.01	11028			49
747	747	0	T	800	2017-08-10-14-29-10	0	0	x	5	0	50.1	21.5	50.1	21.5	50.1	0.01	11028			50
748	748	0	T	800	2017-08-10-14-29-12	0	0	x	5	0	50.1	21.5	50	21.4	50	-0.099	11028			51
749	749	0	T	800	2017-08-10-14-29-14	0	0	x	5	0	50.1	21.5	50	21.4	50	-0.099	11028			52
750	750	0	T	800	2017-08-10-14-29-16	0	0	x	5	0	50.1	21.5	50.1	21.5	50.1	0.01	11028			53
751	751	0	T	800	2017-08-10-14-29-18	0	0	x	5	0	50.1	21.5	50	21.4	50	-0.099	11028			54
752	752	0	T	800	2017-08-10-14-29-20	0	0	x	5	0	50.1	21.5	50	21.4	50	-0.099	11028			55
753	753	0	T	800	2017-08-10-14-29-22	0	0	x	5	0	50.1	21.5	50	21.4	50	-0.099	11028			56
754	754	0	T	800	2017-08-10-14-29-24	0	0	x	5	0	50.1	21.5	50	21.4	50	-0.099	11028			57
755	755	0	T	800	2017-08-10-14-29-26	0	0	x	5	0	50.1	21.5	50.1	21.5	50.1	0.01	11028			58
756	756	0	T	800	2017-08-10-14-29-28	0	0	x	5	0	50.1	21.5	50	21.4	50	-0.099	11028			59
757	757	0	T	800	2017-08-10-14-29-30	0	0	x	5	0	50.1	21.5	50	21.4	50	-0.099	11028			60
758	758	0	T	800	2017-08-10-14-29-32	0	0	x	5	0	50.1	21.5	50	21.4	50	-0.099	11028			61
759	759	0	T	800	2017-08-10-14-29-34	0	0	x	5	0	50.1	21.5	50	21.4	50	-0.099	11028			62
760	760	0	T	800	2017-08-10-14-29-36	0	0	x	5	0	50.1	21.5	50.1	21.5	50.1	0.01	11028			63
761	761	0	T	800	2017-08-10-14-29-39	0	0	x	5	0	50.1	21.5	50	21.4	50	-0.099	11028			64
762	762	0	T	800	2017-08-10-14-29-41	0	0	x	5	0	50.1	21.5	50.1	21.5	50.1	0.01	11028			65
763	763	0	T	800	2017-08-10-14-29-43	0	0	x	5	0	50	21.5	50.1	21.5	50.1	0.11	11028			66
764	764	0	T	800	2017-08-10-14-29-45	0	0	x	5	0	50	21.5	50	21.4	50	0.001	11028			67
765	765	0	T	800	2017-08-10-14-29-47	0	0	x	5	0	50	21.5	50	21.4	50	0.001	11028			68
766	766	0	T	800	2017-08-10-14-29-49	0	0	x	5	0	50.1	21.5	50	21.4	50	-0.099	11028			69
767	767	0	T	800	2017-08-10-14-29-51	0	0	x	5	0	50	21.5	50.1	21.5	50.1	0.11	11028			70
768	768	0	T	800	2017-08-10-14-29-53	0	0	x	5	0	50	21.5	50	21.4	50	0.001	11028			71
769	769	0	T	800	2017-08-10-14-29-55	0	0	x	5	0	50	21.5	50.1	21.5	50.1	0.11	11028			72
770	770	0	T	800	2017-08-10-14-29-57	0	0	x	5	0	50.1	21.5	50	21.4	50	-0.099	11028			73
771	771	0	T	800	2017-08-10-14-29-59	0	0	x	5	0	50.1	21.5	50	21.4	50	-0.099	11028			74
772	772	0	T	800	2017-08-10-14-30-01	0	0	x	5	0	50.1	21.5	50.1	21.5	50.1	0.01	11028			75
773	773	0	T	800	2017-08-10-14-30-03	0	0	x	5	0	50.1	21.5	50.1	21.5	50.1	0.01	11028			76
774	774	0	T	800	2017-08-10-14-30-05	0	0	x	5	0	50.1	21.5	50	21.4	50	-0.099	11028			77
775	775	0	T	800	2017-08-10-14-30-07	0	0	x	5	0	50.1	21.5	50	21.4	50	-0.099	11028			78
776	776	0	T	800	2017-08-10-14-30-09	0	0	x	5	0	50.1	21.5	50	21.4	50	-0.099	11028			79
777	777	0	T	800	2017-08-10-14-30-11	0	0	x	5	0	50.1	21.5	50.1	21.5	50.1	0.01	11028			80
778	778	0	T	800	2017-08-10-14-30-13	0	0	x	5	0	50.1	21.5	50.1	21.5	50.1	0.01	11028			81
779	779	0	T	800	2017-08-10-14-30-15	0	0	x	5	0	50.1	21.5	50.1	21.5	50.1	0.01	11028			82
780	780	0	T	800	2017-08-10-14-30-17	0	0	x	5	0	50.2	21.5	50.1	21.5	50.1	-0.09	11028			83
781	781	0	T	800	2017-08-10-14-30-19	0	0	x	5	0	50.1	21.5	50.1	21.5	50.1	0.01	11028			84
782	782	0	T	800	2017-08-10-14-30-21	0	0	x	5	0	50.1	21.5	50	21.4	50	-0.099	11028			85
783	783	0	T	800	2017-08-10-14-30-23	0	0	x	5	0	50.1	21.5	50.1	21.5	50.1	0.01	11028			86
784	784	0	T	800	2017-08-10-14-30-25	0	0	x	5	0	50.1	21.5	50	21.4	50	-0.099	11028			87
785	785	0	T	800	2017-08-10-14-30-27	0	0	x	5	0	50.1	21.5	50.1	21.5	50.1	0.01	11028			88
786	786	0	T	800	2017-08-10-14-30-29	0	0	x	5	0	50.1	21.5	50	21.4	50	-0.099	11028			89
787	787	0	T	800	2017-08-10-14-30-31	0	0	x	5	0	50.1	21.5	50	21.4	50	-0.099	11028			90
788	788	0	T	800	2017-08-10-14-30-33	0	0	x	5	0	50.1	21.5	50.1	21.4	50.1	0.01	11028	Last10	Here	91
789	789	0	T	800	2017-08-10-14-30-35	0	0	x	5	0	50.1	21.5	50.1	21.5	50.1	0.01	11028	Last10	Here	92
790	790	0	T	800	2017-08-10-14-30-37	0	0	x	5	0	50.1	21.5	50	21.4	50	-0.099	11028	Last10	Here	93
791	791	0	T	800	2017-08-10-14-30-39	0	0	x	5	0	50.1	21.5	50.1	21.5	50.1	0.01	11028	Last10	Here	94
792	792	0	T	800	2017-08-10-14-30-41	0	0	x	5	0	50.1	21.5	50	21.4	50	-0.099	11028	Last10	Here	95
793	793	0	T	800	2017-08-10-14-30-43	0	0	x	5	0	50.1	21.5	50	21.4	50	-0.099	11028	Last10	Here	96
794	794	0	T	800	2017-08-10-14-30-45	0	0	x	5	0	50.1	21.5	50.1	21.5	50.1	0.01	11028	Last10	Here	97
795	795	0	T	800	2017-08-10-14-30-47	0	0	x	5	0	50.1	21.5	50	21.4	50	-0.099	11028	Last10	Here	98
796	796	0	T	800	2017-08-10-14-30-49	0	0	x	5	0	50.1	21.5	50	21.4	50	-0.099	11028	Last10	Here	99
797	797	0	T	800	2017-08-10-14-31-21	0	0	x	10	0	50.1	21.5	50.1	21.5	50.1	0.01	11029	First10	Here	1
798	798	0	T	800	2017-08-10-14-31-23	0	0	x	10	0	50.1	21.5	50.1	21.4	50.1	0.01	11029	First10	Here	2
799	799	0	T	800	2017-08-10-14-31-25	0	0	x	10	0	50.1	21.5	50.2	21.5	50.2	0.119	11029	First10	Here	3
800	800	0	T	800	2017-08-10-14-31-27	0	0	x	10	0	50.1	21.5	50.2	21.5	50.2	0.119	11029	First10	Here	4
801	801	0	T	800	2017-08-10-14-31-29	0	0	x	10	0	50	21.5	50.1	21.4	50.1	0.11	11029	First10	Here	5
802	802	0	T	800	2017-08-10-14-31-31	0	0	x	10	0	50.1	21.5	50	21.4	50	-0.099	11029	First10	Here	6
803	803	0	T	800	2017-08-10-14-31-33	0	0	x	10	0	50.1	21.5	50.1	21.5	50.1	0.01	11029	First10	Here	7
804	804	0	T	800	2017-08-10-14-31-35	0	0	x	10	0	50.1	21.5	50.1	21.4	50.1	0.01	11029	First10	Here	8
805	805	0	T	800	2017-08-10-14-31-37	0	0	x	10	0	50.1	21.5	50.1	21.5	50.1	0.01	11029	First10	Here	9
806	806	0	T	800	2017-08-10-14-31-39	0	0	x	10	0	50.1	21.5	50.1	21.5	50.1	0.01	11029	First10	Here	10
807	807	0	T	800	2017-08-10-14-31-41	0	0	x	10	0	50.1	21.5	50.1	21.5	50.1	0.01	11029			11
808	808	0	T	800	2017-08-10-14-31-43	0	0	x	10	0	50.1	21.5	50	21.4	50	-0.099	11029			12
809	809	0	T	800	2017-08-10-14-31-45	0	0	x	10	0	50.1	21.5	50.1	21.4	50.1	0.01	11029			13
810	810	0	T	800	2017-08-10-14-31-47	0	0	x	10	0	50.1	21.5	50	21.4	50	-0.099	11029			14
811	811	0	T	800	2017-08-10-14-31-49	0	0	x	10	0	50.1	21.5	50	21.4	50	-0.099	11029			15
812	812	0	T	800	2017-08-10-14-31-51	0	0	x	10	0	50.1	21.5	50.1	21.5	50.1	0.01	11029			16
813	813	0	T	800	2017-08-10-14-31-53	0	0	x	10	0	50.1	21.5	50	21.4	50	-0.099	11029			17
814	814	0	T	800	2017-08-10-14-31-55	0	0	x	10	0	50.1	21.5	50	21.4	50	-0.099	11029			18
815	815	0	T	800	2017-08-10-14-31-57	0	0	x	10	0	50.1	21.5	50	21.4	50	-0.099	11029			19
816	816	0	T	800	2017-08-10-14-31-59	0	0	x	10	0	50	21.5	50	21.4	50	0.001	11029			20
817	817	0	T	800	2017-08-10-14-32-01	0	0	x	10	0	50	21.5	50.1	21.5	50.1	0.11	11029			21
818	818	0	T	800	2017-08-10-14-32-03	0	0	x	10	0	50	21.5	50	21.4	50	0.001	11029			22
819	819	0	T	800	2017-08-10-14-32-05	0	0	x	10	0	50	21.5	50	21.5	50	0.001	11029			23
820	820	0	T	800	2017-08-10-14-32-07	0	0	x	10	0	50.1	21.5	50	21.4	50	-0.099	11029			24
821	821	0	T	800	2017-08-10-14-32-09	0	0	x	10	0	49.9	21.4	50	21.5	50	0.101	11029			25
822	822	0	T	800	2017-08-10-14-32-11	0	0	x	10	0	50	21.5	50	21.4	50	0.001	11029			26
823	823	0	T	800	2017-08-10-14-32-13	0	0	x	10	0	50.1	21.5	50	21.4	50	-0.099	11029			27
824	824	0	T	800	2017-08-10-14-32-15	0	0	x	10	0	50.1	21.5	50	21.4	50	-0.099	11029			28
825	825	0	T	800	2017-08-10-14-32-17	0	0	x	10	0	50	21.5	50.1	21.5	50.1	0.11	11029			29
826	826	0	T	800	2017-08-10-14-32-19	0	0	x	10	0	49.9	21.4	50	21.4	50	0.101	11029			30
827	827	0	T	800	2017-08-10-14-32-21	0	0	x	10	0	50	21.5	50.1	21.5	50.1	0.11	11029			31
828	828	0	T	800	2017-08-10-14-32-23	0	0	x	10	0	49.9	21.4	50.1	21.5	50.1	0.21	11029			32
829	829	0	T	800	2017-08-10-14-32-25	0	0	x	10	0	49.9	21.4	50	21.4	50	0.101	11029			33
830	830	0	T	800	2017-08-10-14-32-27	0	0	x	10	0	50	21.5	50	21.4	50	0.001	11029			34
831	831	0	T	800	2017-08-10-14-32-29	0	0	x	10	0	50	21.4	50	21.4	50	0.001	11029			35
832	832	0	T	800	2017-08-10-14-32-31	0	0	x	10	0	50	21.5	50	21.4	50	0.001	11029			36
833	833	0	T	800	2017-08-10-14-32-33	0	0	x	10	0	50	21.4	50	21.4	50	0.001	11029			37
834	834	0	T	800	2017-08-10-14-32-35	0	0	x	10	0	50.1	21.5	50	21.4	50	-0.099	11029			38
835	835	0	T	800	2017-08-10-14-32-37	0	0	x	10	0	50	21.5	50	21.4	50	0.001	11029			39
836	836	0	T	800	2017-08-10-14-32-39	0	0	x	10	0	50	21.5	50.1	21.5	50.1	0.11	11029			40
837	837	0	T	800	2017-08-10-14-32-41	0	0	x	10	0	50.1	21.5	50.1	21.5	50.1	0.01	11029			41
838	838	0	T	800	2017-08-10-14-32-43	0	0	x	10	0	50	21.5	50	21.4	50	0.001	11029			42
839	839	0	T	800	2017-08-10-14-32-45	0	0	x	10	0	50.1	21.5	50.1	21.5	50.1	0.01	11029			43
840	840	0	T	800	2017-08-10-14-32-47	0	0	x	10	0	50.1	21.5	50	21.4	50	-0.099	11029			44
841	841	0	T	800	2017-08-10-14-32-49	0	0	x	10	0	50	21.4	50	21.4	50	0.001	11029			45
842	842	0	T	800	2017-08-10-14-32-51	0	0	x	10	0	50	21.4	50	21.4	50	0.001	11029			46
843	843	0	T	800	2017-08-10-14-32-53	0	0	x	10	0	50.1	21.5	50	21.4	50	-0.099	11029			47
844	844	0	T	800	2017-08-10-14-32-55	0	0	x	10	0	50.1	21.5	50.1	21.5	50.1	0.01	11029			48
845	845	0	T	800	2017-08-10-14-32-57	0	0	x	10	0	50	21.5	50	21.4	50	0.001	11029			49
846	846	0	T	800	2017-08-10-14-32-59	0	0	x	10	0	50.1	21.5	50	21.4	50	-0.099	11029			50
847	847	0	T	800	2017-08-10-14-33-01	0	0	x	10	0	50.1	21.5	50.1	21.5	50.1	0.01	11029			51
848	848	0	T	800	2017-08-10-14-33-03	0	0	x	10	0	50.1	21.5	50.1	21.5	50.1	0.01	11029			52
849	849	0	T	800	2017-08-10-14-33-05	0	0	x	10	0	50.1	21.5	50	21.4	50	-0.099	11029			53
850	850	0	T	800	2017-08-10-14-33-07	0	0	x	10	0	50.1	21.5	50	21.4	50	-0.099	11029			54
851	851	0	T	800	2017-08-10-14-33-09	0	0	x	10	0	50.1	21.5	50	21.5	50	-0.099	11029			55
852	852	0	T	800	2017-08-10-14-33-11	0	0	x	10	0	50.1	21.5	50	21.4	50	-0.099	11029			56
853	853	0	T	800	2017-08-10-14-33-13	0	0	x	10	0	50.1	21.5	50	21.4	50	-0.099	11029			57
854	854	0	T	800	2017-08-10-14-33-15	0	0	x	10	0	50.1	21.5	50	21.4	50	-0.099	11029			58
855	855	0	T	800	2017-08-10-14-33-17	0	0	x	10	0	50.1	21.5	50	21.4	50	-0.099	11029			59
856	856	0	T	800	2017-08-10-14-33-19	0	0	x	10	0	50.1	21.5	50.1	21.5	50.1	0.01	11029			60
857	857	0	T	800	2017-08-10-14-33-21	0	0	x	10	0	50.1	21.5	50	21.4	50	-0.099	11029			61
858	858	0	T	800	2017-08-10-14-33-23	0	0	x	10	0	50.1	21.5	50	21.4	50	-0.099	11029			62
859	859	0	T	800	2017-08-10-14-33-25	0	0	x	10	0	50.1	21.5	50	21.5	50	-0.099	11029			63
860	860	0	T	800	2017-08-10-14-33-27	0	0	x	10	0	50.1	21.5	50	21.4	50	-0.099	11029			64
861	861	0	T	800	2017-08-10-14-33-29	0	0	x	10	0	50.1	21.5	50	21.4	50	-0.099	11029			65
862	862	0	T	800	2017-08-10-14-33-31	0	0	x	10	0	50.1	21.5	50.1	21.5	50.1	0.01	11029			66
863	863	0	T	800	2017-08-10-14-33-33	0	0	x	10	0	50.1	21.5	50	21.4	50	-0.099	11029			67
864	864	0	T	800	2017-08-10-14-33-35	0	0	x	10	0	50.1	21.5	50	21.4	50	-0.099	11029			68
865	865	0	T	800	2017-08-10-14-33-37	0	0	x	10	0	50.1	21.5	50	21.4	50	-0.099	11029			69
866	866	0	T	800	2017-08-10-14-33-39	0	0	x	10	0	50.1	21.5	50.1	21.5	50.1	0.01	11029			70
867	867	0	T	800	2017-08-10-14-33-41	0	0	x	10	0	50.1	21.5	50	21.4	50	-0.099	11029			71
868	868	0	T	800	2017-08-10-14-33-43	0	0	x	10	0	50.1	21.5	50	21.4	50	-0.099	11029			72
869	869	0	T	800	2017-08-10-14-33-45	0	0	x	10	0	50.1	21.5	50	21.4	50	-0.099	11029			73
870	870	0	T	800	2017-08-10-14-33-47	0	0	x	10	0	50.1	21.5	50	21.4	50	-0.099	11029			74
871	871	0	T	800	2017-08-10-14-33-49	0	0	x	10	0	50.1	21.5	50	21.4	50	-0.099	11029			75
872	872	0	T	800	2017-08-10-14-33-51	0	0	x	10	0	50.1	21.5	50	21.4	50	-0.099	11029			76
873	873	0	T	800	2017-08-10-14-33-53	0	0	x	10	0	50.1	21.5	50	21.4	50	-0.099	11029			77
874	874	0	T	800	2017-08-10-14-33-55	0	0	x	10	0	50.1	21.5	50	21.4	50	-0.099	11029			78
875	875	0	T	800	2017-08-10-14-33-57	0	0	x	10	0	50.1	21.5	50	21.4	50	-0.099	11029			79
876	876	0	T	800	2017-08-10-14-33-59	0	0	x	10	0	50.1	21.5	50	21.4	50	-0.099	11029			80
877	877	0	T	800	2017-08-10-14-34-01	0	0	x	10	0	50.1	21.5	50	21.4	50	-0.099	11029			81
878	878	0	T	800	2017-08-10-14-34-03	0	0	x	10	0	50.1	21.5	50.1	21.5	50.1	0.01	11029			82
879	879	0	T	800	2017-08-10-14-34-05	0	0	x	10	0	50.1	21.5	50	21.4	50	-0.099	11029			83
880	880	0	T	800	2017-08-10-14-34-07	0	0	x	10	0	50.1	21.5	50	21.5	50	-0.099	11029			84
881	881	0	T	800	2017-08-10-14-34-09	0	0	x	10	0	50.1	21.5	50	21.4	50	-0.099	11029			85
882	882	0	T	800	2017-08-10-14-34-11	0	0	x	10	0	50.1	21.5	50	21.4	50	-0.099	11029			86
883	883	0	T	800	2017-08-10-14-34-13	0	0	x	10	0	50.1	21.5	50	21.4	50	-0.099	11029			87
884	884	0	T	800	2017-08-10-14-34-15	0	0	x	10	0	50.1	21.5	50	21.4	50	-0.099	11029			88
885	885	0	T	800	2017-08-10-14-34-17	0	0	x	10	0	50.1	21.5	50.1	21.5	50.1	0.01	11029			89
886	886	0	T	800	2017-08-10-14-34-19	0	0	x	10	0	50.1	21.5	50.1	21.4	50.1	0.01	11029			90
887	887	0	T	800	2017-08-10-14-34-21	0	0	x	10	0	50.1	21.5	50	21.4	50	-0.099	11029	Last10	Here	91
888	888	0	T	800	2017-08-10-14-34-23	0	0	x	10	0	50.1	21.5	50	21.4	50	-0.099	11029	Last10	Here	92
889	889	0	T	800	2017-08-10-14-34-25	0	0	x	10	0	50.1	21.5	50	21.4	50	-0.099	11029	Last10	Here	93
890	890	0	T	800	2017-08-10-14-34-27	0	0	x	10	0	50.1	21.5	50.1	21.5	50.1	0.01	11029	Last10	Here	94
891	891	0	T	800	2017-08-10-14-34-29	0	0	x	10	0	50.1	21.5	50	21.4	50	-0.099	11029	Last10	Here	95
892	892	0	T	800	2017-08-10-14-34-31	0	0	x	10	0	50.1	21.5	50	21.4	50	-0.099	11029	Last10	Here	96
893	893	0	T	800	2017-08-10-14-34-33	0	0	x	10	0	50.1	21.5	50	21.4	50	-0.099	11029	Last10	Here	97
894	894	0	T	800	2017-08-10-14-34-35	0	0	x	10	0	50.1	21.5	50	21.4	50	-0.099	11029	Last10	Here	98
895	895	0	T	800	2017-08-10-14-34-37	0	0	x	10	0	50.1	21.5	50	21.4	50	-0.099	11029	Last10	Here	99
896	896	0	T	800	2017-08-10-14-34-39	0	0	x	10	0	50.1	21.5	50	21.4	50	-0.099	11029	Last10	Here	100
897	897	0	T	800	2017-08-10-14-35-12	0	0	x	15	0	50.1	21.5	50	21.4	50	-0.099	11030	First10	Here	1
898	898	0	T	800	2017-08-10-14-35-14	0	0	x	15	0	50.1	21.5	50	21.4	50	-0.099	11030	First10	Here	2
899	899	0	T	800	2017-08-10-14-35-16	0	0	x	15	0	50.1	21.5	50	21.4	50	-0.099	11030	First10	Here	3
900	900	0	T	800	2017-08-10-14-35-18	0	0	x	15	0	50.1	21.5	50	21.4	50	-0.099	11030	First10	Here	4
901	901	0	T	800	2017-08-10-14-35-20	0	0	x	15	0	50.1	21.5	50	21.4	50	-0.099	11030	First10	Here	5
902	902	0	T	800	2017-08-10-14-35-22	0	0	x	15	0	50.1	21.5	50	21.4	50	-0.099	11030	First10	Here	6
903	903	0	T	800	2017-08-10-14-35-24	0	0	x	15	0	50.1	21.5	50	21.4	50	-0.099	11030	First10	Here	7
904	904	0	T	800	2017-08-10-14-35-26	0	0	x	15	0	50.1	21.5	50	21.4	50	-0.099	11030	First10	Here	8
905	905	0	T	800	2017-08-10-14-35-28	0	0	x	15	0	50.1	21.5	50	21.4	50	-0.099	11030	First10	Here	9
906	906	0	T	800	2017-08-10-14-35-30	0	0	x	15	0	50.1	21.5	50	21.4	50	-0.099	11030	First10	Here	10
907	907	0	T	800	2017-08-10-14-35-32	0	0	x	15	0	50.1	21.5	50	21.4	50	-0.099	11030			11
908	908	0	T	800	2017-08-10-14-35-34	0	0	x	15	0	50.1	21.5	50	21.4	50	-0.099	11030			12
909	909	0	T	800	2017-08-10-14-35-36	0	0	x	15	0	50.1	21.5	50	21.4	50	-0.099	11030			13
910	910	0	T	800	2017-08-10-14-35-38	0	0	x	15	0	50	21.4	50	21.4	50	0.001	11030			14
911	911	0	T	800	2017-08-10-14-35-40	0	0	x	15	0	50.1	21.5	50	21.4	50	-0.099	11030			15
912	912	0	T	800	2017-08-10-14-35-42	0	0	x	15	0	50.1	21.5	50	21.4	50	-0.099	11030			16
913	913	0	T	800	2017-08-10-14-35-44	0	0	x	15	0	50.1	21.5	50	21.4	50	-0.099	11030			17
914	914	0	T	800	2017-08-10-14-35-46	0	0	x	15	0	50.1	21.5	50	21.4	50	-0.099	11030			18
915	915	0	T	800	2017-08-10-14-35-48	0	0	x	15	0	50.1	21.5	50	21.4	50	-0.099	11030			19
916	916	0	T	800	2017-08-10-14-35-50	0	0	x	15	0	50.1	21.5	50	21.4	50	-0.099	11030			20
917	917	0	T	800	2017-08-10-14-35-52	0	0	x	15	0	50.1	21.5	50	21.4	50	-0.099	11030			21
918	918	0	T	800	2017-08-10-14-35-54	0	0	x	15	0	50	21.4	50	21.4	50	0.001	11030			22
919	919	0	T	800	2017-08-10-14-35-56	0	0	x	15	0	50	21.4	50	21.4	50	0.001	11030			23
920	920	0	T	800	2017-08-10-14-35-58	0	0	x	15	0	50.1	21.5	50	21.4	50	-0.099	11030			24
921	921	0	T	800	2017-08-10-14-36-00	0	0	x	15	0	50.1	21.5	50	21.4	50	-0.099	11030			25
922	922	0	T	800	2017-08-10-14-36-02	0	0	x	15	0	50	21.4	50	21.4	50	0.001	11030			26
923	923	0	T	800	2017-08-10-14-36-04	0	0	x	15	0	50.1	21.5	50	21.4	50	-0.099	11030			27
924	924	0	T	800	2017-08-10-14-36-06	0	0	x	15	0	50.1	21.5	50	21.4	50	-0.099	11030			28
925	925	0	T	800	2017-08-10-14-36-08	0	0	x	15	0	50	21.4	50	21.4	50	0.001	11030			29
926	926	0	T	800	2017-08-10-14-36-10	0	0	x	15	0	50.1	21.5	50	21.4	50	-0.099	11030			30
927	927	0	T	800	2017-08-10-14-36-12	0	0	x	15	0	50.1	21.5	50	21.4	50	-0.099	11030			31
928	928	0	T	800	2017-08-10-14-36-14	0	0	x	15	0	50	21.4	50	21.4	50	0.001	11030			32
929	929	0	T	800	2017-08-10-14-36-16	0	0	x	15	0	50	21.4	50	21.4	50	0.001	11030			33
930	930	0	T	800	2017-08-10-14-36-18	0	0	x	15	0	50.1	21.5	50	21.4	50	-0.099	11030			34
931	931	0	T	800	2017-08-10-14-36-20	0	0	x	15	0	50.1	21.5	50	21.4	50	-0.099	11030			35
932	932	0	T	800	2017-08-10-14-36-22	0	0	x	15	0	50.1	21.5	50	21.4	50	-0.099	11030			36
933	933	0	T	800	2017-08-10-14-36-24	0	0	x	15	0	50.1	21.5	50	21.4	50	-0.099	11030			37
934	934	0	T	800	2017-08-10-14-36-26	0	0	x	15	0	50.1	21.5	50	21.4	50	-0.099	11030			38
935	935	0	T	800	2017-08-10-14-36-28	0	0	x	15	0	50.1	21.5	50.1	21.4	50.1	0.01	11030			39
936	936	0	T	800	2017-08-10-14-36-30	0	0	x	15	0	50.1	21.5	50	21.4	50	-0.099	11030			40
937	937	0	T	800	2017-08-10-14-36-32	0	0	x	15	0	50.1	21.5	50	21.4	50	-0.099	11030			41
938	938	0	T	800	2017-08-10-14-36-34	0	0	x	15	0	50.1	21.5	50	21.4	50	-0.099	11030			42
939	939	0	T	800	2017-08-10-14-36-36	0	0	x	15	0	50.1	21.5	50	21.4	50	-0.099	11030			43
940	940	0	T	800	2017-08-10-14-36-38	0	0	x	15	0	50.1	21.4	50	21.4	50	-0.099	11030			44
941	941	0	T	800	2017-08-10-14-36-40	0	0	x	15	0	50.1	21.5	50	21.4	50	-0.099	11030			45
942	942	0	T	800	2017-08-10-14-36-42	0	0	x	15	0	50.1	21.5	50	21.4	50	-0.099	11030			46
943	943	0	T	800	2017-08-10-14-36-44	0	0	x	15	0	50.1	21.5	50	21.4	50	-0.099	11030			47
944	944	0	T	800	2017-08-10-14-36-46	0	0	x	15	0	50.1	21.5	50	21.4	50	-0.099	11030			48
945	945	0	T	800	2017-08-10-14-36-48	0	0	x	15	0	50	21.4	50	21.4	50	0.001	11030			49
946	946	0	T	800	2017-08-10-14-36-50	0	0	x	15	0	50.1	21.5	50	21.4	50	-0.099	11030			50
947	947	0	T	800	2017-08-10-14-36-52	0	0	x	15	0	50.1	21.5	50	21.4	50	-0.099	11030			51
948	948	0	T	800	2017-08-10-14-36-54	0	0	x	15	0	50.1	21.5	50	21.4	50	-0.099	11030			52
949	949	0	T	800	2017-08-10-14-36-56	0	0	x	15	0	50.1	21.5	50	21.4	50	-0.099	11030			53
950	950	0	T	800	2017-08-10-14-36-58	0	0	x	15	0	50.1	21.5	50	21.4	50	-0.099	11030			54
951	951	0	T	800	2017-08-10-14-37-00	0	0	x	15	0	50.1	21.5	50	21.4	50	-0.099	11030			55
952	952	0	T	800	2017-08-10-14-37-02	0	0	x	15	0	50.1	21.5	50	21.4	50	-0.099	11030			56
953	953	0	T	800	2017-08-10-14-37-04	0	0	x	15	0	50.1	21.5	50	21.4	50	-0.099	11030			57
954	954	0	T	800	2017-08-10-14-37-06	0	0	x	15	0	50.1	21.5	50	21.4	50	-0.099	11030			58
955	955	0	T	800	2017-08-10-14-37-08	0	0	x	15	0	50.1	21.5	50	21.4	50	-0.099	11030			59
956	956	0	T	800	2017-08-10-14-37-10	0	0	x	15	0	50	21.4	50	21.4	50	0.001	11030			60
957	957	0	T	800	2017-08-10-14-37-12	0	0	x	15	0	50.1	21.5	50	21.4	50	-0.099	11030			61
958	958	0	T	800	2017-08-10-14-37-14	0	0	x	15	0	50	21.4	50.1	21.4	50.1	0.11	11030			62
959	959	0	T	800	2017-08-10-14-37-16	0	0	x	15	0	50.1	21.5	50	21.4	50	-0.099	11030			63
960	960	0	T	800	2017-08-10-14-37-18	0	0	x	15	0	50.1	21.5	50	21.4	50	-0.099	11030			64
961	961	0	T	800	2017-08-10-14-37-20	0	0	x	15	0	50.1	21.5	50	21.4	50	-0.099	11030			65
962	962	0	T	800	2017-08-10-14-37-22	0	0	x	15	0	50.1	21.5	50	21.4	50	-0.099	11030			66
963	963	0	T	800	2017-08-10-14-37-24	0	0	x	15	0	50.1	21.5	50	21.4	50	-0.099	11030			67
964	964	0	T	800	2017-08-10-14-37-26	0	0	x	15	0	50.1	21.5	50	21.4	50	-0.099	11030			68
965	965	0	T	800	2017-08-10-14-37-28	0	0	x	15	0	50.1	21.5	50	21.4	50	-0.099	11030			69
966	966	0	T	800	2017-08-10-14-37-30	0	0	x	15	0	50	21.4	50	21.4	50	0.001	11030			70
967	967	0	T	800	2017-08-10-14-37-32	0	0	x	15	0	50	21.4	50	21.4	50	0.001	11030			71
968	968	0	T	800	2017-08-10-14-37-34	0	0	x	15	0	50.1	21.5	50	21.4	50	-0.099	11030			72
969	969	0	T	800	2017-08-10-14-37-36	0	0	x	15	0	50	21.4	50	21.4	50	0.001	11030			73
970	970	0	T	800	2017-08-10-14-37-38	0	0	x	15	0	50.1	21.4	50	21.4	50	-0.099	11030			74
971	971	0	T	800	2017-08-10-14-37-40	0	0	x	15	0	50.1	21.5	50	21.4	50	-0.099	11030			75
972	972	0	T	800	2017-08-10-14-37-42	0	0	x	15	0	50.1	21.5	50	21.4	50	-0.099	11030			76
973	973	0	T	800	2017-08-10-14-37-44	0	0	x	15	0	50.1	21.5	50	21.4	50	-0.099	11030			77
974	974	0	T	800	2017-08-10-14-37-46	0	0	x	15	0	50.1	21.5	50	21.4	50	-0.099	11030			78
975	975	0	T	800	2017-08-10-14-37-48	0	0	x	15	0	50.1	21.5	50	21.4	50	-0.099	11030			79
976	976	0	T	800	2017-08-10-14-37-50	0	0	x	15	0	50.1	21.5	50	21.4	50	-0.099	11030			80
977	977	0	T	800	2017-08-10-14-37-52	0	0	x	15	0	50.1	21.5	50	21.4	50	-0.099	11030			81
978	978	0	T	800	2017-08-10-14-37-54	0	0	x	15	0	50	21.4	50	21.4	50	0.001	11030			82
979	979	0	T	800	2017-08-10-14-37-56	0	0	x	15	0	50	21.4	50	21.4	50	0.001	11030			83
980	980	0	T	800	2017-08-10-14-37-58	0	0	x	15	0	50	21.4	50	21.4	50	0.001	11030			84
981	981	0	T	800	2017-08-10-14-38-00	0	0	x	15	0	50	21.4	50	21.4	50	0.001	11030			85
982	982	0	T	800	2017-08-10-14-38-02	0	0	x	15	0	50	21.4	50	21.4	50	0.001	11030			86
983	983	0	T	800	2017-08-10-14-38-04	0	0	x	15	0	50.1	21.5	50	21.4	50	-0.099	11030			87
984	984	0	T	800	2017-08-10-14-38-06	0	0	x	15	0	50.1	21.5	50.1	21.4	50.1	0.01	11030			88
985	985	0	T	800	2017-08-10-14-38-08	0	0	x	15	0	50	21.4	50.1	21.4	50.1	0.11	11030			89
986	986	0	T	800	2017-08-10-14-38-10	0	0	x	15	0	50.1	21.5	50.1	21.4	50.1	0.01	11030			90
987	987	0	T	800	2017-08-10-14-38-12	0	0	x	15	0	50.1	21.4	50.1	21.4	50.1	0.01	11030	Last10	Here	91
988	988	0	T	800	2017-08-10-14-38-14	0	0	x	15	0	50	21.4	50.1	21.4	50.1	0.11	11030	Last10	Here	92
989	989	0	T	800	2017-08-10-14-38-16	0	0	x	15	0	50.1	21.5	50.1	21.4	50.1	0.01	11030	Last10	Here	93
990	990	0	T	800	2017-08-10-14-38-18	0	0	x	15	0	50	21.4	50	21.4	50	0.001	11030	Last10	Here	94
991	991	0	T	800	2017-08-10-14-38-20	0	0	x	15	0	50	21.4	50.1	21.4	50.1	0.11	11030	Last10	Here	95
992	992	0	T	800	2017-08-10-14-38-22	0	0	x	15	0	50	21.4	50	21.4	50	0.001	11030	Last10	Here	96
993	993	0	T	800	2017-08-10-14-38-24	0	0	x	15	0	50	21.4	50.1	21.4	50.1	0.11	11030	Last10	Here	97
994	994	0	T	800	2017-08-10-14-38-26	0	0	x	15	0	50.1	21.5	50.1	21.4	50.1	0.01	11030	Last10	Here	98
995	995	0	T	800	2017-08-10-14-38-28	0	0	x	15	0	50.1	21.5	50.1	21.4	50.1	0.01	11030	Last10	Here	99
996	996	0	T	800	2017-08-10-14-38-30	0	0	x	15	0	50	21.4	50	21.4	50	0.001	11030	Last10	Here	100
997	997	0	T	800	2017-08-10-14-39-02	0	0	x	20	0	50.1	21.5	50.1	21.4	50.1	0.01	11031	First10	Here	1
998	998	0	T	800	2017-08-10-14-39-04	0	0	x	20	0	50.1	21.5	50.1	21.4	50.1	0.01	11031	First10	Here	2
999	999	0	T	800	2017-08-10-14-39-06	0	0	x	20	0	50.1	21.5	50.1	21.4	50.1	0.01	11031	First10	Here	3
1000	1000	0	T	800	2017-08-10-14-39-08	0	0	x	20	0	50.1	21.5	50.1	21.4	50.1	0.01	11031	First10	Here	4
1001	1001	0	T	800	2017-08-10-14-39-10	0	0	x	20	0	50.1	21.5	50	21.4	50	-0.099	11031	First10	Here	5
1002	1002	0	T	800	2017-08-10-14-39-12	0	0	x	20	0	50.1	21.5	50.1	21.4	50.1	0.01	11031	First10	Here	6
1003	1003	0	T	800	2017-08-10-14-39-14	0	0	x	20	0	50.1	21.5	50.1	21.4	50.1	0.01	11031	First10	Here	7
1004	1004	0	T	800	2017-08-10-14-39-16	0	0	x	20	0	50.1	21.4	50.1	21.4	50.1	0.01	11031	First10	Here	8
1005	1005	0	T	800	2017-08-10-14-39-18	0	0	x	20	0	50.1	21.4	50.1	21.4	50.1	0.01	11031	First10	Here	9
1006	1006	0	T	800	2017-08-10-14-39-20	0	0	x	20	0	50.1	21.5	50.1	21.4	50.1	0.01	11031	First10	Here	10
1007	1007	0	T	800	2017-08-10-14-39-22	0	0	x	20	0	50	21.4	50.1	21.4	50.1	0.11	11031			11
1008	1008	0	T	800	2017-08-10-14-39-24	0	0	x	20	0	50	21.4	50.1	21.4	50.1	0.11	11031			12
1009	1009	0	T	800	2017-08-10-14-39-26	0	0	x	20	0	50.1	21.5	50.1	21.4	50.1	0.01	11031			13
1010	1010	0	T	800	2017-08-10-14-39-28	0	0	x	20	0	50.1	21.5	50	21.4	50	-0.099	11031			14
1011	1011	0	T	800	2017-08-10-14-39-30	0	0	x	20	0	50.1	21.5	50.1	21.4	50.1	0.01	11031			15
1012	1012	0	T	800	2017-08-10-14-39-32	0	0	x	20	0	50.1	21.5	50.1	21.4	50.1	0.01	11031			16
1013	1013	0	T	800	2017-08-10-14-39-34	0	0	x	20	0	50.1	21.5	50	21.4	50	-0.099	11031			17
1014	1014	0	T	800	2017-08-10-14-39-36	0	0	x	20	0	50.1	21.5	50	21.4	50	-0.099	11031			18
1015	1015	0	T	800	2017-08-10-14-39-38	0	0	x	20	0	50.1	21.5	50	21.4	50	-0.099	11031			19
1016	1016	0	T	800	2017-08-10-14-39-40	0	0	x	20	0	50.1	21.5	50.1	21.4	50.1	0.01	11031			20
1017	1017	0	T	800	2017-08-10-14-39-42	0	0	x	20	0	50.1	21.5	50.1	21.4	50.1	0.01	11031			21
1018	1018	0	T	800	2017-08-10-14-39-45	0	0	x	20	0	50	21.4	50	21.4	50	0.001	11031			22
1019	1019	0	T	800	2017-08-10-14-39-47	0	0	x	20	0	50	21.4	50	21.4	50	0.001	11031			23
1020	1020	0	T	800	2017-08-10-14-39-49	0	0	x	20	0	50.1	21.5	50	21.4	50	-0.099	11031			24
1021	1021	0	T	800	2017-08-10-14-39-51	0	0	x	20	0	50.1	21.5	50	21.4	50	-0.099	11031			25
1022	1022	0	T	800	2017-08-10-14-39-53	0	0	x	20	0	50.1	21.5	50.1	21.4	50.1	0.01	11031			26
1023	1023	0	T	800	2017-08-10-14-39-55	0	0	x	20	0	50	21.4	50	21.4	50	0.001	11031			27
1024	1024	0	T	800	2017-08-10-14-39-57	0	0	x	20	0	50.1	21.5	50	21.4	50	-0.099	11031			28
1025	1025	0	T	800	2017-08-10-14-39-59	0	0	x	20	0	50	21.4	50	21.4	50	0.001	11031			29
1026	1026	0	T	800	2017-08-10-14-40-01	0	0	x	20	0	50	21.4	50	21.4	50	0.001	11031			30
1027	1027	0	T	800	2017-08-10-14-40-03	0	0	x	20	0	50.1	21.5	50	21.4	50	-0.099	11031			31
1028	1028	0	T	800	2017-08-10-14-40-05	0	0	x	20	0	50	21.4	50	21.4	50	0.001	11031			32
1029	1029	0	T	800	2017-08-10-14-40-07	0	0	x	20	0	50.1	21.5	50	21.4	50	-0.099	11031			33
1030	1030	0	T	800	2017-08-10-14-40-09	0	0	x	20	0	50.1	21.5	50.1	21.4	50.1	0.01	11031			34
1031	1031	0	T	800	2017-08-10-14-40-11	0	0	x	20	0	50.1	21.5	50	21.4	50	-0.099	11031			35
1032	1032	0	T	800	2017-08-10-14-40-13	0	0	x	20	0	50.1	21.5	50.1	21.4	50.1	0.01	11031			36
1033	1033	0	T	800	2017-08-10-14-40-15	0	0	x	20	0	50.1	21.5	50.1	21.4	50.1	0.01	11031			37
1034	1034	0	T	800	2017-08-10-14-40-17	0	0	x	20	0	50	21.4	50.1	21.4	50.1	0.11	11031			38
1035	1035	0	T	800	2017-08-10-14-40-19	0	0	x	20	0	50.1	21.4	50.1	21.4	50.1	0.01	11031			39
1036	1036	0	T	800	2017-08-10-14-40-21	0	0	x	20	0	50.1	21.4	50.1	21.4	50.1	0.01	11031			40
1037	1037	0	T	800	2017-08-10-14-40-23	0	0	x	20	0	50.1	21.4	50.2	21.4	50.2	0.119	11031			41
1038	1038	0	T	800	2017-08-10-14-40-25	0	0	x	20	0	50.1	21.4	50.2	21.4	50.2	0.119	11031			42
1039	1039	0	T	800	2017-08-10-14-40-27	0	0	x	20	0	50.1	21.4	50.2	21.4	50.2	0.119	11031			43
1040	1040	0	T	800	2017-08-10-14-40-29	0	0	x	20	0	50.1	21.4	50.2	21.4	50.2	0.119	11031			44
1041	1041	0	T	800	2017-08-10-14-40-31	0	0	x	20	0	50.1	21.4	50.1	21.4	50.1	0.01	11031			45
1042	1042	0	T	800	2017-08-10-14-40-33	0	0	x	20	0	50.2	21.5	50.2	21.4	50.2	0.019	11031			46
1043	1043	0	T	800	2017-08-10-14-40-35	0	0	x	20	0	50.1	21.4	50.1	21.4	50.1	0.01	11031			47
1044	1044	0	T	800	2017-08-10-14-40-37	0	0	x	20	0	50.1	21.4	50.1	21.4	50.1	0.01	11031			48
1045	1045	0	T	800	2017-08-10-14-40-39	0	0	x	20	0	50.2	21.5	50.1	21.4	50.1	-0.09	11031			49
1046	1046	0	T	800	2017-08-10-14-40-41	0	0	x	20	0	50.1	21.4	50.1	21.4	50.1	0.01	11031			50
1047	1047	0	T	800	2017-08-10-14-40-43	0	0	x	20	0	50.1	21.4	50.1	21.4	50.1	0.01	11031			51
1048	1048	0	T	800	2017-08-10-14-40-45	0	0	x	20	0	50.1	21.4	50.1	21.4	50.1	0.01	11031			52
1049	1049	0	T	800	2017-08-10-14-40-47	0	0	x	20	0	50.2	21.5	50.1	21.4	50.1	-0.09	11031			53
1050	1050	0	T	800	2017-08-10-14-40-49	0	0	x	20	0	50.1	21.4	50.1	21.4	50.1	0.01	11031			54
1051	1051	0	T	800	2017-08-10-14-40-51	0	0	x	20	0	50.2	21.5	50.1	21.4	50.1	-0.09	11031			55
1052	1052	0	T	800	2017-08-10-14-40-53	0	0	x	20	0	50.1	21.4	50.1	21.4	50.1	0.01	11031			56
1053	1053	0	T	800	2017-08-10-14-40-55	0	0	x	20	0	50.1	21.4	50.1	21.4	50.1	0.01	11031			57
1054	1054	0	T	800	2017-08-10-14-40-57	0	0	x	20	0	50.1	21.4	50.1	21.4	50.1	0.01	11031			58
1055	1055	0	T	800	2017-08-10-14-40-59	0	0	x	20	0	50.1	21.4	50.1	21.4	50.1	0.01	11031			59
1056	1056	0	T	800	2017-08-10-14-41-01	0	0	x	20	0	50.1	21.4	50.1	21.4	50.1	0.01	11031			60
1057	1057	0	T	800	2017-08-10-14-41-03	0	0	x	20	0	50.1	21.4	50.1	21.4	50.1	0.01	11031			61
1058	1058	0	T	800	2017-08-10-14-41-05	0	0	x	20	0	50.1	21.4	50.1	21.4	50.1	0.01	11031			62
1059	1059	0	T	800	2017-08-10-14-41-07	0	0	x	20	0	50.1	21.4	50.1	21.4	50.1	0.01	11031			63
1060	1060	0	T	800	2017-08-10-14-41-09	0	0	x	20	0	50.1	21.4	50.1	21.4	50.1	0.01	11031			64
1061	1061	0	T	800	2017-08-10-14-41-11	0	0	x	20	0	50.1	21.4	50.1	21.4	50.1	0.01	11031			65
1062	1062	0	T	800	2017-08-10-14-41-13	0	0	x	20	0	50	21.4	50.1	21.4	50.1	0.11	11031			66
1063	1063	0	T	800	2017-08-10-14-41-15	0	0	x	20	0	50.1	21.5	50.1	21.4	50.1	0.01	11031			67
1064	1064	0	T	800	2017-08-10-14-41-17	0	0	x	20	0	50.1	21.4	50.1	21.4	50.1	0.01	11031			68
1065	1065	0	T	800	2017-08-10-14-41-19	0	0	x	20	0	50	21.4	50.1	21.4	50.1	0.11	11031			69
1066	1066	0	T	800	2017-08-10-14-41-21	0	0	x	20	0	50	21.4	50.1	21.4	50.1	0.11	11031			70
1067	1067	0	T	800	2017-08-10-14-41-23	0	0	x	20	0	50	21.4	50.1	21.4	50.1	0.11	11031			71
1068	1068	0	T	800	2017-08-10-14-41-25	0	0	x	20	0	50	21.4	50.1	21.4	50.1	0.11	11031			72
1069	1069	0	T	800	2017-08-10-14-41-27	0	0	x	20	0	50	21.4	50.2	21.4	50.2	0.219	11031			73
1070	1070	0	T	800	2017-08-10-14-41-29	0	0	x	20	0	50	21.4	50.2	21.4	50.2	0.219	11031			74
1071	1071	0	T	800	2017-08-10-14-41-31	0	0	x	20	0	50.1	21.5	50.1	21.4	50.1	0.01	11031			75
1072	1072	0	T	800	2017-08-10-14-41-33	0	0	x	20	0	50.1	21.4	50.1	21.4	50.1	0.01	11031			76
1073	1073	0	T	800	2017-08-10-14-41-35	0	0	x	20	0	50.1	21.4	50.2	21.4	50.2	0.119	11031			77
1074	1074	0	T	800	2017-08-10-14-41-37	0	0	x	20	0	50.1	21.4	50.2	21.4	50.2	0.119	11031			78
1075	1075	0	T	800	2017-08-10-14-41-39	0	0	x	20	0	50.1	21.4	50.1	21.4	50.1	0.01	11031			79
1076	1076	0	T	800	2017-08-10-14-41-41	0	0	x	20	0	50.1	21.5	50.1	21.4	50.1	0.01	11031			80
1077	1077	0	T	800	2017-08-10-14-41-43	0	0	x	20	0	50.1	21.4	50.1	21.4	50.1	0.01	11031			81
1078	1078	0	T	800	2017-08-10-14-41-45	0	0	x	20	0	50.1	21.4	50.2	21.4	50.2	0.119	11031			82
1079	1079	0	T	800	2017-08-10-14-41-47	0	0	x	20	0	50.1	21.4	50.2	21.4	50.2	0.119	11031			83
1080	1080	0	T	800	2017-08-10-14-41-49	0	0	x	20	0	50.1	21.4	50.2	21.4	50.2	0.119	11031			84
1081	1081	0	T	800	2017-08-10-14-41-51	0	0	x	20	0	50.1	21.5	50.2	21.4	50.2	0.119	11031			85
1082	1082	0	T	800	2017-08-10-14-41-53	0	0	x	20	0	50.2	21.5	50.2	21.4	50.2	0.019	11031			86
1083	1083	0	T	800	2017-08-10-14-41-55	0	0	x	20	0	50.1	21.5	50.2	21.4	50.2	0.119	11031			87
1084	1084	0	T	800	2017-08-10-14-41-57	0	0	x	20	0	50.1	21.5	50.2	21.4	50.2	0.119	11031			88
1085	1085	0	T	800	2017-08-10-14-41-59	0	0	x	20	0	50.1	21.5	50.2	21.4	50.2	0.119	11031			89
1086	1086	0	T	800	2017-08-10-14-42-01	0	0	x	20	0	50.1	21.4	50.2	21.4	50.2	0.119	11031			90
1087	1087	0	T	800	2017-08-10-14-42-03	0	0	x	20	0	50.1	21.4	50.2	21.4	50.2	0.119	11031	Last10	Here	91
1088	1088	0	T	800	2017-08-10-14-42-05	0	0	x	20	0	50.1	21.4	50.2	21.4	50.2	0.119	11031	Last10	Here	92
1089	1089	0	T	800	2017-08-10-14-42-07	0	0	x	20	0	50.1	21.4	50.2	21.4	50.2	0.119	11031	Last10	Here	93
1090	1090	0	T	800	2017-08-10-14-42-09	0	0	x	20	0	50.1	21.4	50.2	21.4	50.2	0.119	11031	Last10	Here	94
1091	1091	0	T	800	2017-08-10-14-42-11	0	0	x	20	0	50.1	21.4	50.2	21.4	50.2	0.119	11031	Last10	Here	95
1092	1092	0	T	800	2017-08-10-14-42-13	0	0	x	20	0	50.1	21.4	50.2	21.4	50.2	0.119	11031	Last10	Here	96
1093	1093	0	T	800	2017-08-10-14-42-15	0	0	x	20	0	50.1	21.4	50.2	21.4	50.2	0.119	11031	Last10	Here	97
1094	1094	0	T	800	2017-08-10-14-42-17	0	0	x	20	0	50.1	21.4	50.1	21.4	50.1	0.01	11031	Last10	Here	98
1095	1095	0	T	800	2017-08-10-14-42-19	0	0	x	20	0	50.1	21.4	50.2	21.4	50.2	0.119	11031	Last10	Here	99
1096	1096	0	T	800	2017-08-10-14-42-21	0	0	x	20	0	50.2	21.5	50.1	21.4	50.1	-0.09	11031	Last10	Here	100
1097	1097	0	T	800	2017-08-10-14-42-53	0	0	x	25	0	50.1	21.4	50.2	21.4	50.2	0.119	11032	First10	Here	1
1098	1098	0	T	800	2017-08-10-14-42-55	0	0	x	25	0	50.2	21.5	50.2	21.4	50.2	0.019	11032	First10	Here	2
1099	1099	0	T	800	2017-08-10-14-42-57	0	0	x	25	0	50.1	21.4	50.2	21.4	50.2	0.119	11032	First10	Here	3
1100	1100	0	T	800	2017-08-10-14-42-59	0	0	x	25	0	50.2	21.5	50.1	21.4	50.1	-0.09	11032	First10	Here	4
1101	1101	0	T	800	2017-08-10-14-43-01	0	0	x	25	0	50.1	21.4	50.1	21.4	50.1	0.01	11032	First10	Here	5
1102	1102	0	T	800	2017-08-10-14-43-03	0	0	x	25	0	50.1	21.4	50.1	21.4	50.1	0.01	11032	First10	Here	6
1103	1103	0	T	800	2017-08-10-14-43-05	0	0	x	25	0	50.1	21.4	50.1	21.4	50.1	0.01	11032	First10	Here	7
1104	1104	0	T	800	2017-08-10-14-43-07	0	0	x	25	0	50.1	21.4	50.1	21.4	50.1	0.01	11032	First10	Here	8
1105	1105	0	T	800	2017-08-10-14-43-09	0	0	x	25	0	50.1	21.4	50.2	21.4	50.2	0.119	11032	First10	Here	9
1106	1106	0	T	800	2017-08-10-14-43-11	0	0	x	25	0	50.1	21.5	50.1	21.4	50.1	0.01	11032	First10	Here	10
1107	1107	0	T	800	2017-08-10-14-43-13	0	0	x	25	0	50.1	21.4	50.1	21.4	50.1	0.01	11032			11
1108	1108	0	T	800	2017-08-10-14-43-15	0	0	x	25	0	50.1	21.4	50.1	21.4	50.1	0.01	11032			12
1109	1109	0	T	800	2017-08-10-14-43-17	0	0	x	25	0	50.1	21.4	50.1	21.4	50.1	0.01	11032			13
1110	1110	0	T	800	2017-08-10-14-43-19	0	0	x	25	0	50.1	21.4	50.1	21.4	50.1	0.01	11032			14
1111	1111	0	T	800	2017-08-10-14-43-21	0	0	x	25	0	50.1	21.4	50.1	21.4	50.1	0.01	11032			15
1112	1112	0	T	800	2017-08-10-14-43-23	0	0	x	25	0	50.1	21.4	50.1	21.4	50.1	0.01	11032			16
1113	1113	0	T	800	2017-08-10-14-43-25	0	0	x	25	0	50.2	21.5	50.1	21.4	50.1	-0.09	11032			17
1114	1114	0	T	800	2017-08-10-14-43-27	0	0	x	25	0	50.1	21.4	50.1	21.4	50.1	0.01	11032			18
1115	1115	0	T	800	2017-08-10-14-43-29	0	0	x	25	0	50.1	21.4	50.1	21.4	50.1	0.01	11032			19
1116	1116	0	T	800	2017-08-10-14-43-31	0	0	x	25	0	50.1	21.4	50.1	21.4	50.1	0.01	11032			20
1117	1117	0	T	800	2017-08-10-14-43-33	0	0	x	25	0	50.2	21.5	50.1	21.4	50.1	-0.09	11032			21
1118	1118	0	T	800	2017-08-10-14-43-35	0	0	x	25	0	50.1	21.4	50.1	21.4	50.1	0.01	11032			22
1119	1119	0	T	800	2017-08-10-14-43-37	0	0	x	25	0	50.1	21.4	50.2	21.4	50.2	0.119	11032			23
1120	1120	0	T	800	2017-08-10-14-43-39	0	0	x	25	0	50.1	21.4	50.1	21.4	50.1	0.01	11032			24
1121	1121	0	T	800	2017-08-10-14-43-41	0	0	x	25	0	50.1	21.4	50.1	21.4	50.1	0.01	11032			25
1122	1122	0	T	800	2017-08-10-14-43-43	0	0	x	25	0	50.2	21.5	50.1	21.4	50.1	-0.09	11032			26
1123	1123	0	T	800	2017-08-10-14-43-45	0	0	x	25	0	50.1	21.4	50.1	21.4	50.1	0.01	11032			27
1124	1124	0	T	800	2017-08-10-14-43-47	0	0	x	25	0	50.2	21.5	50.1	21.4	50.1	-0.09	11032			28
1125	1125	0	T	800	2017-08-10-14-43-49	0	0	x	25	0	50.1	21.4	50.1	21.4	50.1	0.01	11032			29
1126	1126	0	T	800	2017-08-10-14-43-51	0	0	x	25	0	50.2	21.5	50.2	21.4	50.2	0.019	11032			30
1127	1127	0	T	800	2017-08-10-14-43-53	0	0	x	25	0	50.2	21.4	50.1	21.4	50.1	-0.09	11032			31
1128	1128	0	T	800	2017-08-10-14-43-55	0	0	x	25	0	50.2	21.4	50.1	21.4	50.1	-0.09	11032			32
1129	1129	0	T	800	2017-08-10-14-43-57	0	0	x	25	0	50.2	21.4	50.2	21.4	50.2	0.019	11032			33
1130	1130	0	T	800	2017-08-10-14-43-59	0	0	x	25	0	50.2	21.4	50.1	21.4	50.1	-0.09	11032			34
1131	1131	0	T	800	2017-08-10-14-44-01	0	0	x	25	0	50.2	21.4	50.2	21.4	50.2	0.019	11032			35
1132	1132	0	T	800	2017-08-10-14-44-03	0	0	x	25	0	50.1	21.4	50.2	21.4	50.2	0.119	11032			36
1133	1133	0	T	800	2017-08-10-14-44-05	0	0	x	25	0	50.1	21.4	50.2	21.4	50.2	0.119	11032			37
1134	1134	0	T	800	2017-08-10-14-44-07	0	0	x	25	0	50.1	21.4	50.2	21.4	50.2	0.119	11032			38
1135	1135	0	T	800	2017-08-10-14-44-09	0	0	x	25	0	50.1	21.4	50.2	21.4	50.2	0.119	11032			39
1136	1136	0	T	800	2017-08-10-14-44-11	0	0	x	25	0	50.1	21.4	50.2	21.4	50.2	0.119	11032			40
1137	1137	0	T	800	2017-08-10-14-44-13	0	0	x	25	0	50.2	21.5	50.2	21.4	50.2	0.019	11032			41
1138	1138	0	T	800	2017-08-10-14-44-15	0	0	x	25	0	50.2	21.5	50.2	21.4	50.2	0.019	11032			42
1139	1139	0	T	800	2017-08-10-14-44-17	0	0	x	25	0	50.2	21.5	50.2	21.4	50.2	0.019	11032			43
1140	1140	0	T	800	2017-08-10-14-44-19	0	0	x	25	0	50.1	21.4	50.2	21.4	50.2	0.119	11032			44
1141	1141	0	T	800	2017-08-10-14-44-21	0	0	x	25	0	50.1	21.4	50.2	21.4	50.2	0.119	11032			45
1142	1142	0	T	800	2017-08-10-14-44-23	0	0	x	25	0	50.1	21.4	50.2	21.4	50.2	0.119	11032			46
1143	1143	0	T	800	2017-08-10-14-44-25	0	0	x	25	0	50.1	21.4	50.2	21.4	50.2	0.119	11032			47
1144	1144	0	T	800	2017-08-10-14-44-27	0	0	x	25	0	50.1	21.4	50.2	21.4	50.2	0.119	11032			48
1145	1145	0	T	800	2017-08-10-14-44-29	0	0	x	25	0	50.1	21.4	50.2	21.4	50.2	0.119	11032			49
1146	1146	0	T	800	2017-08-10-14-44-31	0	0	x	25	0	50.1	21.4	50.2	21.4	50.2	0.119	11032			50
1147	1147	0	T	800	2017-08-10-14-44-33	0	0	x	25	0	50.1	21.4	50.2	21.4	50.2	0.119	11032			51
1148	1148	0	T	800	2017-08-10-14-44-35	0	0	x	25	0	50.1	21.4	50.2	21.4	50.2	0.119	11032			52
1149	1149	0	T	800	2017-08-10-14-44-37	0	0	x	25	0	50.1	21.4	50.1	21.4	50.1	0.01	11032			53
1150	1150	0	T	800	2017-08-10-14-44-39	0	0	x	25	0	50.1	21.4	50.1	21.4	50.1	0.01	11032			54
1151	1151	0	T	800	2017-08-10-14-44-41	0	0	x	25	0	50.1	21.4	50.2	21.4	50.2	0.119	11032			55
1152	1152	0	T	800	2017-08-10-14-44-43	0	0	x	25	0	50.1	21.4	50.2	21.4	50.2	0.119	11032			56
1153	1153	0	T	800	2017-08-10-14-44-45	0	0	x	25	0	50.1	21.4	50.2	21.4	50.2	0.119	11032			57
1154	1154	0	T	800	2017-08-10-14-44-48	0	0	x	25	0	50.1	21.4	50.2	21.4	50.2	0.119	11032			58
1155	1155	0	T	800	2017-08-10-14-44-50	0	0	x	25	0	50.1	21.4	50.2	21.4	50.2	0.119	11032			59
1156	1156	0	T	800	2017-08-10-14-44-52	0	0	x	25	0	50.1	21.4	50.1	21.4	50.1	0.01	11032			60
1157	1157	0	T	800	2017-08-10-14-44-54	0	0	x	25	0	50.1	21.4	50.2	21.4	50.2	0.119	11032			61
1158	1158	0	T	800	2017-08-10-14-44-56	0	0	x	25	0	50.1	21.4	50.1	21.4	50.1	0.01	11032			62
1159	1159	0	T	800	2017-08-10-14-44-58	0	0	x	25	0	50.1	21.4	50.2	21.4	50.2	0.119	11032			63
1160	1160	0	T	800	2017-08-10-14-45-00	0	0	x	25	0	50.1	21.4	50.2	21.4	50.2	0.119	11032			64
1161	1161	0	T	800	2017-08-10-14-45-02	0	0	x	25	0	50.1	21.4	50.2	21.4	50.2	0.119	11032			65
1162	1162	0	T	800	2017-08-10-14-45-04	0	0	x	25	0	50.2	21.5	50.2	21.4	50.2	0.019	11032			66
1163	1163	0	T	800	2017-08-10-14-45-06	0	0	x	25	0	50.1	21.4	50.2	21.4	50.2	0.119	11032			67
1164	1164	0	T	800	2017-08-10-14-45-08	0	0	x	25	0	50.1	21.4	50.2	21.4	50.2	0.119	11032			68
1165	1165	0	T	800	2017-08-10-14-45-10	0	0	x	25	0	50.1	21.4	50.2	21.4	50.2	0.119	11032			69
1166	1166	0	T	800	2017-08-10-14-45-12	0	0	x	25	0	50.1	21.4	50.2	21.4	50.2	0.119	11032			70
1167	1167	0	T	800	2017-08-10-14-45-14	0	0	x	25	0	50.1	21.4	50.2	21.4	50.2	0.119	11032			71
1168	1168	0	T	800	2017-08-10-14-45-16	0	0	x	25	0	50.1	21.4	50.2	21.4	50.2	0.119	11032			72
1169	1169	0	T	800	2017-08-10-14-45-18	0	0	x	25	0	50.1	21.4	50.2	21.4	50.2	0.119	11032			73
1170	1170	0	T	800	2017-08-10-14-45-20	0	0	x	25	0	50.1	21.4	50.2	21.4	50.2	0.119	11032			74
1171	1171	0	T	800	2017-08-10-14-45-22	0	0	x	25	0	50.1	21.4	50.2	21.4	50.2	0.119	11032			75
1172	1172	0	T	800	2017-08-10-14-45-24	0	0	x	25	0	50.2	21.5	50.2	21.4	50.2	0.019	11032			76
1173	1173	0	T	800	2017-08-10-14-45-26	0	0	x	25	0	50.2	21.5	50.2	21.4	50.2	0.019	11032			77
1174	1174	0	T	800	2017-08-10-14-45-28	0	0	x	25	0	50.1	21.4	50.2	21.4	50.2	0.119	11032			78
1175	1175	0	T	800	2017-08-10-14-45-30	0	0	x	25	0	50.1	21.4	50.2	21.4	50.2	0.119	11032			79
1176	1176	0	T	800	2017-08-10-14-45-32	0	0	x	25	0	50.2	21.5	50.2	21.4	50.2	0.019	11032			80
1177	1177	0	T	800	2017-08-10-14-45-34	0	0	x	25	0	50.2	21.5	50.2	21.4	50.2	0.019	11032			81
1178	1178	0	T	800	2017-08-10-14-45-36	0	0	x	25	0	50.1	21.4	50.2	21.4	50.2	0.119	11032			82
1179	1179	0	T	800	2017-08-10-14-45-38	0	0	x	25	0	50.1	21.4	50.2	21.4	50.2	0.119	11032			83
1180	1180	0	T	800	2017-08-10-14-45-40	0	0	x	25	0	50.1	21.4	50.2	21.4	50.2	0.119	11032			84
1181	1181	0	T	800	2017-08-10-14-45-42	0	0	x	25	0	50.1	21.4	50.2	21.4	50.2	0.119	11032			85
1182	1182	0	T	800	2017-08-10-14-45-44	0	0	x	25	0	50.1	21.4	50.2	21.4	50.2	0.119	11032			86
1183	1183	0	T	800	2017-08-10-14-45-46	0	0	x	25	0	50.1	21.4	50.2	21.4	50.2	0.119	11032			87
1184	1184	0	T	800	2017-08-10-14-45-48	0	0	x	25	0	50.1	21.4	50.3	21.4	50.3	0.228	11032			88
1185	1185	0	T	800	2017-08-10-14-45-50	0	0	x	25	0	50.1	21.4	50.3	21.4	50.3	0.228	11032			89
1186	1186	0	T	800	2017-08-10-14-45-52	0	0	x	25	0	50.1	21.4	50.2	21.4	50.2	0.119	11032			90
1187	1187	0	T	800	2017-08-10-14-45-54	0	0	x	25	0	50.1	21.4	50.2	21.4	50.2	0.119	11032	Last10	Here	91
1188	1188	0	T	800	2017-08-10-14-45-56	0	0	x	25	0	50.1	21.4	50.2	21.4	50.2	0.119	11032	Last10	Here	92
1189	1189	0	T	800	2017-08-10-14-45-58	0	0	x	25	0	50.1	21.4	50.2	21.4	50.2	0.119	11032	Last10	Here	93
1190	1190	0	T	800	2017-08-10-14-46-00	0	0	x	25	0	50.2	21.4	50.3	21.4	50.3	0.128	11032	Last10	Here	94
1191	1191	0	T	800	2017-08-10-14-46-02	0	0	x	25	0	50.2	21.4	50.2	21.4	50.2	0.019	11032	Last10	Here	95
1192	1192	0	T	800	2017-08-10-14-46-04	0	0	x	25	0	50.2	21.4	50.2	21.4	50.2	0.019	11032	Last10	Here	96
1193	1193	0	T	800	2017-08-10-14-46-06	0	0	x	25	0	50.2	21.4	50.2	21.4	50.2	0.019	11032	Last10	Here	97
1194	1194	0	T	800	2017-08-10-14-46-08	0	0	x	25	0	50.2	21.4	50.2	21.4	50.2	0.019	11032	Last10	Here	98
1195	1195	0	T	800	2017-08-10-14-46-10	0	0	x	25	0	50.3	21.5	50.2	21.4	50.2	-0.081	11032	Last10	Here	99
1196	1196	0	T	800	2017-08-10-14-46-12	0	0	x	25	0	50.2	21.4	50.2	21.4	50.2	0.019	11032	Last10	Here	100
1197	1197	0	T	800	2017-08-10-14-46-44	0	0	x	30	0	50.1	21.4	50.3	21.4	50.3	0.228	11033	First10	Here	1
1198	1198	0	T	800	2017-08-10-14-46-46	0	0	x	30	0	50.1	21.4	50.3	21.4	50.3	0.228	11033	First10	Here	2
1199	1199	0	T	800	2017-08-10-14-46-48	0	0	x	30	0	50.1	21.4	50.3	21.4	50.3	0.228	11033	First10	Here	3
1200	1200	0	T	800	2017-08-10-14-46-50	0	0	x	30	0	50.1	21.4	50.3	21.4	50.3	0.228	11033	First10	Here	4
1201	1201	0	T	800	2017-08-10-14-46-52	0	0	x	30	0	50.3	21.5	50.3	21.4	50.3	0.028	11033	First10	Here	5
1202	1202	0	T	800	2017-08-10-14-46-54	0	0	x	30	0	50.3	21.5	50.3	21.4	50.3	0.028	11033	First10	Here	6
1203	1203	0	T	800	2017-08-10-14-46-56	0	0	x	30	0	50.3	21.5	50.3	21.4	50.3	0.028	11033	First10	Here	7
1204	1204	0	T	800	2017-08-10-14-46-58	0	0	x	30	0	50.2	21.4	50.3	21.4	50.3	0.128	11033	First10	Here	8
1205	1205	0	T	800	2017-08-10-14-47-00	0	0	x	30	0	50.2	21.4	50.3	21.4	50.3	0.128	11033	First10	Here	9
1206	1206	0	T	800	2017-08-10-14-47-02	0	0	x	30	0	50.2	21.4	50.3	21.4	50.3	0.128	11033	First10	Here	10
1207	1207	0	T	800	2017-08-10-14-47-04	0	0	x	30	0	50.2	21.4	50.3	21.4	50.3	0.128	11033			11
1208	1208	0	T	800	2017-08-10-14-47-06	0	0	x	30	0	50.2	21.4	50.3	21.4	50.3	0.128	11033			12
1209	1209	0	T	800	2017-08-10-14-47-08	0	0	x	30	0	50.2	21.4	50.3	21.4	50.3	0.128	11033			13
1210	1210	0	T	800	2017-08-10-14-47-10	0	0	x	30	0	50.2	21.4	50.3	21.4	50.3	0.128	11033			14
1211	1211	0	T	800	2017-08-10-14-47-12	0	0	x	30	0	50.2	21.4	50.2	21.4	50.2	0.019	11033			15
1212	1212	0	T	800	2017-08-10-14-47-14	0	0	x	30	0	50.2	21.4	50.2	21.4	50.2	0.019	11033			16
1213	1213	0	T	800	2017-08-10-14-47-16	0	0	x	30	0	50.2	21.4	50.2	21.4	50.2	0.019	11033			17
1214	1214	0	T	800	2017-08-10-14-47-18	0	0	x	30	0	50.2	21.4	50.2	21.4	50.2	0.019	11033			18
1215	1215	0	T	800	2017-08-10-14-47-20	0	0	x	30	0	50.2	21.4	50.2	21.4	50.2	0.019	11033			19
1216	1216	0	T	800	2017-08-10-14-47-22	0	0	x	30	0	50.2	21.4	50.3	21.4	50.3	0.128	11033			20
1217	1217	0	T	800	2017-08-10-14-47-24	0	0	x	30	0	50.2	21.4	50.2	21.4	50.2	0.019	11033			21
1218	1218	0	T	800	2017-08-10-14-47-26	0	0	x	30	0	50.2	21.4	50.2	21.4	50.2	0.019	11033			22
1219	1219	0	T	800	2017-08-10-14-47-28	0	0	x	30	0	50.2	21.4	50.2	21.4	50.2	0.019	11033			23
1220	1220	0	T	800	2017-08-10-14-47-30	0	0	x	30	0	50.3	21.5	50.2	21.4	50.2	-0.081	11033			24
1221	1221	0	T	800	2017-08-10-14-47-32	0	0	x	30	0	50.2	21.4	50.2	21.4	50.2	0.019	11033			25
1222	1222	0	T	800	2017-08-10-14-47-34	0	0	x	30	0	50.2	21.4	50.2	21.4	50.2	0.019	11033			26
1223	1223	0	T	800	2017-08-10-14-47-36	0	0	x	30	0	50.2	21.4	50.2	21.4	50.2	0.019	11033			27
1224	1224	0	T	800	2017-08-10-14-47-38	0	0	x	30	0	50.2	21.4	50.2	21.4	50.2	0.019	11033			28
1225	1225	0	T	800	2017-08-10-14-47-40	0	0	x	30	0	50.1	21.4	50.2	21.4	50.2	0.119	11033			29
1226	1226	0	T	800	2017-08-10-14-47-42	0	0	x	30	0	50.1	21.4	50.2	21.4	50.2	0.119	11033			30
1227	1227	0	T	800	2017-08-10-14-47-44	0	0	x	30	0	50.1	21.4	50.2	21.4	50.2	0.119	11033			31
1228	1228	0	T	800	2017-08-10-14-47-46	0	0	x	30	0	50.2	21.4	50.2	21.4	50.2	0.019	11033			32
1229	1229	0	T	800	2017-08-10-14-47-48	0	0	x	30	0	50.2	21.4	50.2	21.4	50.2	0.019	11033			33
1230	1230	0	T	800	2017-08-10-14-47-50	0	0	x	30	0	50.1	21.4	50.2	21.4	50.2	0.119	11033			34
1231	1231	0	T	800	2017-08-10-14-47-52	0	0	x	30	0	50.1	21.4	50.2	21.4	50.2	0.119	11033			35
1232	1232	0	T	800	2017-08-10-14-47-54	0	0	x	30	0	50.2	21.5	50.2	21.4	50.2	0.019	11033			36
1233	1233	0	T	800	2017-08-10-14-47-56	0	0	x	30	0	50.2	21.5	50.3	21.4	50.3	0.128	11033			37
1234	1234	0	T	800	2017-08-10-14-47-58	0	0	x	30	0	50.1	21.4	50.3	21.4	50.3	0.228	11033			38
1235	1235	0	T	800	2017-08-10-14-48-00	0	0	x	30	0	50.1	21.4	50.3	21.4	50.3	0.228	11033			39
1236	1236	0	T	800	2017-08-10-14-48-02	0	0	x	30	0	50.1	21.4	50.3	21.4	50.3	0.228	11033			40
1237	1237	0	T	800	2017-08-10-14-48-04	0	0	x	30	0	50.1	21.4	50.3	21.4	50.3	0.228	11033			41
1238	1238	0	T	800	2017-08-10-14-48-06	0	0	x	30	0	50.1	21.4	50.3	21.4	50.3	0.228	11033			42
1239	1239	0	T	800	2017-08-10-14-48-08	0	0	x	30	0	50.1	21.4	50.3	21.4	50.3	0.228	11033			43
1240	1240	0	T	800	2017-08-10-14-48-10	0	0	x	30	0	50.1	21.4	50.3	21.4	50.3	0.228	11033			44
1241	1241	0	T	800	2017-08-10-14-48-12	0	0	x	30	0	50.2	21.5	50.3	21.4	50.3	0.128	11033			45
1242	1242	0	T	800	2017-08-10-14-48-14	0	0	x	30	0	50.1	21.4	50.3	21.4	50.3	0.228	11033			46
1243	1243	0	T	800	2017-08-10-14-48-16	0	0	x	30	0	50.1	21.4	50.3	21.4	50.3	0.228	11033			47
1244	1244	0	T	800	2017-08-10-14-48-18	0	0	x	30	0	50.1	21.4	50.3	21.4	50.3	0.228	11033			48
1245	1245	0	T	800	2017-08-10-14-48-20	0	0	x	30	0	50.1	21.4	50.3	21.4	50.3	0.228	11033			49
1246	1246	0	T	800	2017-08-10-14-48-22	0	0	x	30	0	50.1	21.4	50.2	21.4	50.2	0.119	11033			50
1247	1247	0	T	800	2017-08-10-14-48-24	0	0	x	30	0	50.1	21.4	50.3	21.4	50.3	0.228	11033			51
1248	1248	0	T	800	2017-08-10-14-48-26	0	0	x	30	0	50.1	21.4	50.3	21.4	50.3	0.228	11033			52
1249	1249	0	T	800	2017-08-10-14-48-28	0	0	x	30	0	50.2	21.4	50.3	21.4	50.3	0.128	11033			53
1250	1250	0	T	800	2017-08-10-14-48-30	0	0	x	30	0	50.2	21.4	50.3	21.4	50.3	0.128	11033			54
1251	1251	0	T	800	2017-08-10-14-48-32	0	0	x	30	0	50.2	21.4	50.3	21.4	50.3	0.128	11033			55
1252	1252	0	T	800	2017-08-10-14-48-34	0	0	x	30	0	50.2	21.4	50.3	21.4	50.3	0.128	11033			56
1253	1253	0	T	800	2017-08-10-14-48-36	0	0	x	30	0	50.1	21.4	50.3	21.4	50.3	0.228	11033			57
1254	1254	0	T	800	2017-08-10-14-48-38	0	0	x	30	0	50.2	21.4	50.3	21.4	50.3	0.128	11033			58
1255	1255	0	T	800	2017-08-10-14-48-40	0	0	x	30	0	50.2	21.4	50.3	21.4	50.3	0.128	11033			59
1256	1256	0	T	800	2017-08-10-14-48-42	0	0	x	30	0	50.2	21.4	50.3	21.4	50.3	0.128	11033			60
1257	1257	0	T	800	2017-08-10-14-48-44	0	0	x	30	0	50.2	21.4	50.3	21.4	50.3	0.128	11033			61
1258	1258	0	T	800	2017-08-10-14-48-46	0	0	x	30	0	50.2	21.4	50.3	21.4	50.3	0.128	11033			62
1259	1259	0	T	800	2017-08-10-14-48-48	0	0	x	30	0	50.2	21.4	50.3	21.4	50.3	0.128	11033			63
1260	1260	0	T	800	2017-08-10-14-48-50	0	0	x	30	0	50.2	21.4	50.3	21.4	50.3	0.128	11033			64
1261	1261	0	T	800	2017-08-10-14-48-52	0	0	x	30	0	50.2	21.4	50.3	21.4	50.3	0.128	11033			65
1262	1262	0	T	800	2017-08-10-14-48-54	0	0	x	30	0	50.2	21.4	50.3	21.4	50.3	0.128	11033			66
1263	1263	0	T	800	2017-08-10-14-48-56	0	0	x	30	0	50.2	21.4	50.3	21.4	50.3	0.128	11033			67
1264	1264	0	T	800	2017-08-10-14-48-58	0	0	x	30	0	50.2	21.4	50.3	21.4	50.3	0.128	11033			68
1265	1265	0	T	800	2017-08-10-14-49-00	0	0	x	30	0	50.2	21.4	50.3	21.4	50.3	0.128	11033			69
1266	1266	0	T	800	2017-08-10-14-49-02	0	0	x	30	0	50.2	21.4	50.3	21.4	50.3	0.128	11033			70
1267	1267	0	T	800	2017-08-10-14-49-04	0	0	x	30	0	50.2	21.4	50.3	21.4	50.3	0.128	11033			71
1268	1268	0	T	800	2017-08-10-14-49-06	0	0	x	30	0	50.2	21.4	50.3	21.4	50.3	0.128	11033			72
1269	1269	0	T	800	2017-08-10-14-49-08	0	0	x	30	0	50.2	21.4	50.3	21.4	50.3	0.128	11033			73
1270	1270	0	T	800	2017-08-10-14-49-10	0	0	x	30	0	50.2	21.4	50.3	21.4	50.3	0.128	11033			74
1271	1271	0	T	800	2017-08-10-14-49-12	0	0	x	30	0	50.2	21.4	50.3	21.4	50.3	0.128	11033			75
1272	1272	0	T	800	2017-08-10-14-49-14	0	0	x	30	0	50.2	21.4	50.3	21.4	50.3	0.128	11033			76
1273	1273	0	T	800	2017-08-10-14-49-16	0	0	x	30	0	50.2	21.4	50.3	21.4	50.3	0.128	11033			77
1274	1274	0	T	800	2017-08-10-14-49-18	0	0	x	30	0	50.3	21.4	50.3	21.4	50.3	0.028	11033			78
1275	1275	0	T	800	2017-08-10-14-49-20	0	0	x	30	0	50.3	21.4	50.3	21.4	50.3	0.028	11033			79
1276	1276	0	T	800	2017-08-10-14-49-22	0	0	x	30	0	50.3	21.4	50.3	21.4	50.3	0.028	11033			80
1277	1277	0	T	800	2017-08-10-14-49-24	0	0	x	30	0	50.3	21.4	50.3	21.4	50.3	0.028	11033			81
1278	1278	0	T	800	2017-08-10-14-49-26	0	0	x	30	0	50.3	21.4	50.3	21.4	50.3	0.028	11033			82
1279	1279	0	T	800	2017-08-10-14-49-28	0	0	x	30	0	50.3	21.4	50.3	21.4	50.3	0.028	11033			83
1280	1280	0	T	800	2017-08-10-14-49-30	0	0	x	30	0	50.3	21.4	50.3	21.4	50.3	0.028	11033			84
1281	1281	0	T	800	2017-08-10-14-49-32	0	0	x	30	0	50.3	21.4	50.3	21.4	50.3	0.028	11033			85
1282	1282	0	T	800	2017-08-10-14-49-34	0	0	x	30	0	50.3	21.4	50.3	21.4	50.3	0.028	11033			86
1283	1283	0	T	800	2017-08-10-14-49-36	0	0	x	30	0	50.3	21.4	50.3	21.4	50.3	0.028	11033			87
1284	1284	0	T	800	2017-08-10-14-49-38	0	0	x	30	0	50.3	21.4	50.3	21.4	50.3	0.028	11033			88
1285	1285	0	T	800	2017-08-10-14-49-40	0	0	x	30	0	50.3	21.4	50.3	21.4	50.3	0.028	11033			89
1286	1286	0	T	800	2017-08-10-14-49-42	0	0	x	30	0	50.3	21.4	50.3	21.4	50.3	0.028	11033			90
1287	1287	0	T	800	2017-08-10-14-49-44	0	0	x	30	0	50.3	21.4	50.3	21.4	50.3	0.028	11033	Last10	Here	91
1288	1288	0	T	800	2017-08-10-14-49-47	0	0	x	30	0	50.3	21.4	50.3	21.4	50.3	0.028	11033	Last10	Here	92
1289	1289	0	T	800	2017-08-10-14-49-49	0	0	x	30	0	50.3	21.4	50.3	21.4	50.3	0.028	11033	Last10	Here	93
1290	1290	0	T	800	2017-08-10-14-49-51	0	0	x	30	0	50.4	21.5	50.3	21.4	50.3	-0.072	11033	Last10	Here	94
1291	1291	0	T	800	2017-08-10-14-49-53	0	0	x	30	0	50.3	21.4	50.3	21.4	50.3	0.028	11033	Last10	Here	95
1292	1292	0	T	800	2017-08-10-14-49-55	0	0	x	30	0	50.3	21.4	50.3	21.3	50.3	0.028	11033	Last10	Here	96
1293	1293	0	T	800	2017-08-10-14-49-57	0	0	x	30	0	50.3	21.4	50.3	21.4	50.3	0.028	11033	Last10	Here	97
1294	1294	0	T	800	2017-08-10-14-49-59	0	0	x	30	0	50.3	21.4	50.3	21.4	50.3	0.028	11033	Last10	Here	98
1295	1295	0	T	800	2017-08-10-14-50-01	0	0	x	30	0	50.3	21.4	50.3	21.3	50.3	0.028	11033	Last10	Here	99
1296	1296	0	T	800	2017-08-10-14-50-03	0	0	x	30	0	50.3	21.4	50.4	21.4	50.4	0.137	11033	Last10	Here	100
1297	1297	0	T	800	2017-08-10-14-50-35	0	0	z	0	5	50.3	21.4	50.4	21.4	50.4	0.137	11034	First10	Here	1
1298	1298	0	T	800	2017-08-10-14-50-37	0	0	z	0	5	50.3	21.4	50.4	21.4	50.4	0.137	11034	First10	Here	2
1299	1299	0	T	800	2017-08-10-14-50-39	0	0	z	0	5	50.3	21.4	50.3	21.4	50.3	0.028	11034	First10	Here	3
1300	1300	0	T	800	2017-08-10-14-50-41	0	0	z	0	5	50.3	21.4	50.3	21.4	50.3	0.028	11034	First10	Here	4
1301	1301	0	T	800	2017-08-10-14-50-43	0	0	z	0	5	50.4	21.4	50.3	21.4	50.3	-0.072	11034	First10	Here	5
1302	1302	0	T	800	2017-08-10-14-50-45	0	0	z	0	5	50.3	21.4	50.4	21.4	50.4	0.137	11034	First10	Here	6
1303	1303	0	T	800	2017-08-10-14-50-47	0	0	z	0	5	50.3	21.4	50.4	21.4	50.4	0.137	11034	First10	Here	7
1304	1304	0	T	800	2017-08-10-14-50-49	0	0	z	0	5	50.4	21.4	50.3	21.4	50.3	-0.072	11034	First10	Here	8
1305	1305	0	T	800	2017-08-10-14-50-51	0	0	z	0	5	50.3	21.4	50.4	21.4	50.4	0.137	11034	First10	Here	9
1306	1306	0	T	800	2017-08-10-14-50-53	0	0	z	0	5	50.3	21.4	50.4	21.4	50.4	0.137	11034	First10	Here	10
1307	1307	0	T	800	2017-08-10-14-50-55	0	0	z	0	5	50.3	21.4	50.3	21.4	50.3	0.028	11034			11
1308	1308	0	T	800	2017-08-10-14-50-57	0	0	z	0	5	50.3	21.4	50.4	21.4	50.4	0.137	11034			12
1309	1309	0	T	800	2017-08-10-14-50-59	0	0	z	0	5	50.4	21.4	50.4	21.4	50.4	0.037	11034			13
1310	1310	0	T	800	2017-08-10-14-51-01	0	0	z	0	5	50.4	21.4	50.4	21.4	50.4	0.037	11034			14
1311	1311	0	T	800	2017-08-10-14-51-03	0	0	z	0	5	50.4	21.4	50.4	21.4	50.4	0.037	11034			15
1312	1312	0	T	800	2017-08-10-14-51-05	0	0	z	0	5	50.4	21.4	50.4	21.4	50.4	0.037	11034			16
1313	1313	0	T	800	2017-08-10-14-51-07	0	0	z	0	5	50.4	21.4	50.4	21.4	50.4	0.037	11034			17
1314	1314	0	T	800	2017-08-10-14-51-09	0	0	z	0	5	50.4	21.4	50.4	21.4	50.4	0.037	11034			18
1315	1315	0	T	800	2017-08-10-14-51-11	0	0	z	0	5	50.4	21.4	50.4	21.4	50.4	0.037	11034			19
1316	1316	0	T	800	2017-08-10-14-51-13	0	0	z	0	5	50.4	21.4	50.4	21.4	50.4	0.037	11034			20
1317	1317	0	T	800	2017-08-10-14-51-15	0	0	z	0	5	50.4	21.4	50.4	21.4	50.4	0.037	11034			21
1318	1318	0	T	800	2017-08-10-14-51-17	0	0	z	0	5	50.4	21.4	50.4	21.4	50.4	0.037	11034			22
1319	1319	0	T	800	2017-08-10-14-51-19	0	0	z	0	5	50.4	21.4	50.4	21.4	50.4	0.037	11034			23
1320	1320	0	T	800	2017-08-10-14-51-21	0	0	z	0	5	50.4	21.4	50.4	21.4	50.4	0.037	11034			24
1321	1321	0	T	800	2017-08-10-14-51-23	0	0	z	0	5	50.4	21.4	50.4	21.4	50.4	0.037	11034			25
1322	1322	0	T	800	2017-08-10-14-51-25	0	0	z	0	5	50.4	21.4	50.4	21.4	50.4	0.037	11034			26
1323	1323	0	T	800	2017-08-10-14-51-27	0	0	z	0	5	50.4	21.4	50.4	21.4	50.4	0.037	11034			27
1324	1324	0	T	800	2017-08-10-14-51-29	0	0	z	0	5	50.4	21.4	50.4	21.4	50.4	0.037	11034			28
1325	1325	0	T	800	2017-08-10-14-51-31	0	0	z	0	5	50.4	21.4	50.4	21.4	50.4	0.037	11034			29
1326	1326	0	T	800	2017-08-10-14-51-33	0	0	z	0	5	50.4	21.4	50.4	21.4	50.4	0.037	11034			30
1327	1327	0	T	800	2017-08-10-14-51-35	0	0	z	0	5	50.4	21.4	50.4	21.4	50.4	0.037	11034			31
1328	1328	0	T	800	2017-08-10-14-51-37	0	0	z	0	5	50.4	21.4	50.4	21.4	50.4	0.037	11034			32
1329	1329	0	T	800	2017-08-10-14-51-39	0	0	z	0	5	50.4	21.4	50.4	21.4	50.4	0.037	11034			33
1330	1330	0	T	800	2017-08-10-14-51-41	0	0	z	0	5	50.4	21.4	50.4	21.4	50.4	0.037	11034			34
1331	1331	0	T	800	2017-08-10-14-51-43	0	0	z	0	5	50.4	21.4	50.4	21.4	50.4	0.037	11034			35
1332	1332	0	T	800	2017-08-10-14-51-45	0	0	z	0	5	50.4	21.4	50.4	21.4	50.4	0.037	11034			36
1333	1333	0	T	800	2017-08-10-14-51-47	0	0	z	0	5	50.4	21.4	50.4	21.4	50.4	0.037	11034			37
1334	1334	0	T	800	2017-08-10-14-51-49	0	0	z	0	5	50.4	21.4	50.5	21.4	50.5	0.146	11034			38
1335	1335	0	T	800	2017-08-10-14-51-51	0	0	z	0	5	50.4	21.4	50.4	21.4	50.4	0.037	11034			39
1336	1336	0	T	800	2017-08-10-14-51-53	0	0	z	0	5	50.4	21.4	50.4	21.4	50.4	0.037	11034			40
1337	1337	0	T	800	2017-08-10-14-51-55	0	0	z	0	5	50.4	21.4	50.4	21.4	50.4	0.037	11034			41
1338	1338	0	T	800	2017-08-10-14-51-57	0	0	z	0	5	50.4	21.4	50.4	21.4	50.4	0.037	11034			42
1339	1339	0	T	800	2017-08-10-14-51-59	0	0	z	0	5	50.4	21.4	50.4	21.4	50.4	0.037	11034			43
1340	1340	0	T	800	2017-08-10-14-52-01	0	0	z	0	5	50.4	21.4	50.4	21.4	50.4	0.037	11034			44
1341	1341	0	T	800	2017-08-10-14-52-03	0	0	z	0	5	50.4	21.4	50.4	21.4	50.4	0.037	11034			45
1342	1342	0	T	800	2017-08-10-14-52-05	0	0	z	0	5	50.4	21.4	50.4	21.4	50.4	0.037	11034			46
1343	1343	0	T	800	2017-08-10-14-52-07	0	0	z	0	5	50.4	21.4	50.4	21.4	50.4	0.037	11034			47
1344	1344	0	T	800	2017-08-10-14-52-09	0	0	z	0	5	50.4	21.4	50.4	21.4	50.4	0.037	11034			48
1345	1345	0	T	800	2017-08-10-14-52-11	0	0	z	0	5	50.4	21.4	50.4	21.4	50.4	0.037	11034			49
1346	1346	0	T	800	2017-08-10-14-52-13	0	0	z	0	5	50.4	21.4	50.4	21.4	50.4	0.037	11034			50
1347	1347	0	T	800	2017-08-10-14-52-15	0	0	z	0	5	50.4	21.4	50.5	21.4	50.5	0.146	11034			51
1348	1348	0	T	800	2017-08-10-14-52-17	0	0	z	0	5	50.4	21.4	50.4	21.4	50.4	0.037	11034			52
1349	1349	0	T	800	2017-08-10-14-52-19	0	0	z	0	5	50.4	21.4	50.4	21.4	50.4	0.037	11034			53
1350	1350	0	T	800	2017-08-10-14-52-21	0	0	z	0	5	50.4	21.4	50.4	21.4	50.4	0.037	11034			54
1351	1351	0	T	800	2017-08-10-14-52-23	0	0	z	0	5	50.4	21.4	50.4	21.4	50.4	0.037	11034			55
1352	1352	0	T	800	2017-08-10-14-52-25	0	0	z	0	5	50.4	21.4	50.4	21.4	50.4	0.037	11034			56
1353	1353	0	T	800	2017-08-10-14-52-27	0	0	z	0	5	50.4	21.4	50.4	21.4	50.4	0.037	11034			57
1354	1354	0	T	800	2017-08-10-14-52-29	0	0	z	0	5	50.4	21.4	50.4	21.4	50.4	0.037	11034			58
1355	1355	0	T	800	2017-08-10-14-52-31	0	0	z	0	5	50.4	21.4	50.5	21.4	50.5	0.146	11034			59
1356	1356	0	T	800	2017-08-10-14-52-33	0	0	z	0	5	50.4	21.4	50.5	21.4	50.5	0.146	11034			60
1357	1357	0	T	800	2017-08-10-14-52-35	0	0	z	0	5	50.4	21.4	50.5	21.4	50.5	0.146	11034			61
1358	1358	0	T	800	2017-08-10-14-52-37	0	0	z	0	5	50.5	21.4	50.4	21.4	50.4	-0.063	11034			62
1359	1359	0	T	800	2017-08-10-14-52-39	0	0	z	0	5	50.5	21.4	50.5	21.4	50.5	0.046	11034			63
1360	1360	0	T	800	2017-08-10-14-52-41	0	0	z	0	5	50.5	21.4	50.4	21.4	50.4	-0.063	11034			64
1361	1361	0	T	800	2017-08-10-14-52-43	0	0	z	0	5	50.6	21.5	50.5	21.4	50.5	-0.054	11034			65
1362	1362	0	T	800	2017-08-10-14-52-45	0	0	z	0	5	50.5	21.4	50.5	21.4	50.5	0.046	11034			66
1363	1363	0	T	800	2017-08-10-14-52-47	0	0	z	0	5	50.5	21.4	50.5	21.4	50.5	0.046	11034			67
1364	1364	0	T	800	2017-08-10-14-52-49	0	0	z	0	5	50.5	21.4	50.5	21.4	50.5	0.046	11034			68
1365	1365	0	T	800	2017-08-10-14-52-51	0	0	z	0	5	50.5	21.4	50.5	21.4	50.5	0.046	11034			69
1366	1366	0	T	800	2017-08-10-14-52-53	0	0	z	0	5	50.5	21.4	50.5	21.4	50.5	0.046	11034			70
1367	1367	0	T	800	2017-08-10-14-52-55	0	0	z	0	5	50.5	21.4	50.5	21.4	50.5	0.046	11034			71
1368	1368	0	T	800	2017-08-10-14-52-57	0	0	z	0	5	50.5	21.4	50.5	21.4	50.5	0.046	11034			72
1369	1369	0	T	800	2017-08-10-14-52-59	0	0	z	0	5	50.5	21.4	50.5	21.4	50.5	0.046	11034			73
1370	1370	0	T	800	2017-08-10-14-53-01	0	0	z	0	5	50.5	21.4	50.5	21.4	50.5	0.046	11034			74
1371	1371	0	T	800	2017-08-10-14-53-03	0	0	z	0	5	50.5	21.4	50.5	21.4	50.5	0.046	11034			75
1372	1372	0	T	800	2017-08-10-14-53-05	0	0	z	0	5	50.5	21.4	50.5	21.4	50.5	0.046	11034			76
1373	1373	0	T	800	2017-08-10-14-53-07	0	0	z	0	5	50.5	21.4	50.5	21.4	50.5	0.046	11034			77
1374	1374	0	T	800	2017-08-10-14-53-09	0	0	z	0	5	50.5	21.4	50.5	21.4	50.5	0.046	11034			78
1375	1375	0	T	800	2017-08-10-14-53-11	0	0	z	0	5	50.5	21.4	50.5	21.4	50.5	0.046	11034			79
1376	1376	0	T	800	2017-08-10-14-53-13	0	0	z	0	5	50.5	21.4	50.5	21.4	50.5	0.046	11034			80
1377	1377	0	T	800	2017-08-10-14-53-15	0	0	z	0	5	50.5	21.4	50.5	21.4	50.5	0.046	11034			81
1378	1378	0	T	800	2017-08-10-14-53-17	0	0	z	0	5	50.5	21.4	50.5	21.4	50.5	0.046	11034			82
1379	1379	0	T	800	2017-08-10-14-53-19	0	0	z	0	5	50.5	21.4	50.5	21.4	50.5	0.046	11034			83
1380	1380	0	T	800	2017-08-10-14-53-21	0	0	z	0	5	50.5	21.4	50.5	21.4	50.5	0.046	11034			84
1381	1381	0	T	800	2017-08-10-14-53-23	0	0	z	0	5	50.4	21.4	50.5	21.4	50.5	0.146	11034			85
1382	1382	0	T	800	2017-08-10-14-53-25	0	0	z	0	5	50.5	21.4	50.5	21.4	50.5	0.046	11034			86
1383	1383	0	T	800	2017-08-10-14-53-27	0	0	z	0	5	50.5	21.4	50.5	21.4	50.5	0.046	11034			87
1384	1384	0	T	800	2017-08-10-14-53-29	0	0	z	0	5	50.5	21.4	50.5	21.4	50.5	0.046	11034			88
1385	1385	0	T	800	2017-08-10-14-53-31	0	0	z	0	5	50.5	21.4	50.5	21.4	50.5	0.046	11034			89
1386	1386	0	T	800	2017-08-10-14-53-33	0	0	z	0	5	50.5	21.4	50.5	21.4	50.5	0.046	11034			90
1387	1387	0	T	800	2017-08-10-14-53-35	0	0	z	0	5	50.5	21.4	50.5	21.4	50.5	0.046	11034	Last10	Here	91
1388	1388	0	T	800	2017-08-10-14-53-37	0	0	z	0	5	50.5	21.4	50.5	21.4	50.5	0.046	11034	Last10	Here	92
1389	1389	0	T	800	2017-08-10-14-53-39	0	0	z	0	5	50.5	21.4	50.5	21.4	50.5	0.046	11034	Last10	Here	93
1390	1390	0	T	800	2017-08-10-14-53-41	0	0	z	0	5	50.5	21.4	50.5	21.4	50.5	0.046	11034	Last10	Here	94
1391	1391	0	T	800	2017-08-10-14-53-43	0	0	z	0	5	50.5	21.4	50.5	21.4	50.5	0.046	11034	Last10	Here	95
1392	1392	0	T	800	2017-08-10-14-53-45	0	0	z	0	5	50.5	21.4	50.5	21.4	50.5	0.046	11034	Last10	Here	96
1393	1393	0	T	800	2017-08-10-14-53-47	0	0	z	0	5	50.5	21.4	50.5	21.4	50.5	0.046	11034	Last10	Here	97
1394	1394	0	T	800	2017-08-10-14-53-49	0	0	z	0	5	50.5	21.4	50.5	21.4	50.5	0.046	11034	Last10	Here	98
1395	1395	0	T	800	2017-08-10-14-53-51	0	0	z	0	5	50.5	21.4	50.5	21.4	50.5	0.046	11034	Last10	Here	99
1396	1396	0	T	800	2017-08-10-14-53-53	0	0	z	0	5	50.5	21.4	50.5	21.4	50.5	0.046	11034	Last10	Here	100
1397	1397	0	T	800	2017-08-10-14-54-25	0	0	z	0	10	50.5	21.4	50.5	21.4	50.5	0.046	11035	First10	Here	1
1398	1398	0	T	800	2017-08-10-14-54-27	0	0	z	0	10	50.5	21.4	50.5	21.4	50.5	0.046	11035	First10	Here	2
1399	1399	0	T	800	2017-08-10-14-54-29	0	0	z	0	10	50.5	21.4	50.5	21.4	50.5	0.046	11035	First10	Here	3
1400	1400	0	T	800	2017-08-10-14-54-31	0	0	z	0	10	50.5	21.4	50.5	21.4	50.5	0.046	11035	First10	Here	4
1401	1401	0	T	800	2017-08-10-14-54-33	0	0	z	0	10	50.5	21.4	50.5	21.4	50.5	0.046	11035	First10	Here	5
1402	1402	0	T	800	2017-08-10-14-54-35	0	0	z	0	10	50.5	21.4	50.5	21.4	50.5	0.046	11035	First10	Here	6
1403	1403	0	T	800	2017-08-10-14-54-37	0	0	z	0	10	50.5	21.4	50.5	21.4	50.5	0.046	11035	First10	Here	7
1404	1404	0	T	800	2017-08-10-14-54-39	0	0	z	0	10	50.5	21.4	50.5	21.4	50.5	0.046	11035	First10	Here	8
1405	1405	0	T	800	2017-08-10-14-54-41	0	0	z	0	10	50.5	21.4	50.5	21.4	50.5	0.046	11035	First10	Here	9
1406	1406	0	T	800	2017-08-10-14-54-43	0	0	z	0	10	50.5	21.4	50.5	21.4	50.5	0.046	11035	First10	Here	10
1407	1407	0	T	800	2017-08-10-14-54-45	0	0	z	0	10	50.5	21.4	50.5	21.4	50.5	0.046	11035			11
1408	1408	0	T	800	2017-08-10-14-54-47	0	0	z	0	10	50.5	21.4	50.5	21.4	50.5	0.046	11035			12
1409	1409	0	T	800	2017-08-10-14-54-49	0	0	z	0	10	50.5	21.4	50.5	21.4	50.5	0.046	11035			13
1410	1410	0	T	800	2017-08-10-14-54-52	0	0	z	0	10	50.5	21.4	50.4	21.4	50.4	-0.063	11035			14
1411	1411	0	T	800	2017-08-10-14-54-54	0	0	z	0	10	50.5	21.4	50.5	21.4	50.5	0.046	11035			15
1412	1412	0	T	800	2017-08-10-14-54-56	0	0	z	0	10	50.5	21.4	50.5	21.4	50.5	0.046	11035			16
1413	1413	0	T	800	2017-08-10-14-54-58	0	0	z	0	10	50.5	21.4	50.5	21.4	50.5	0.046	11035			17
1414	1414	0	T	800	2017-08-10-14-55-00	0	0	z	0	10	50.5	21.4	50.5	21.4	50.5	0.046	11035			18
1415	1415	0	T	800	2017-08-10-14-55-02	0	0	z	0	10	50.5	21.4	50.5	21.4	50.5	0.046	11035			19
1416	1416	0	T	800	2017-08-10-14-55-04	0	0	z	0	10	50.5	21.4	50.5	21.4	50.5	0.046	11035			20
1417	1417	0	T	800	2017-08-10-14-55-06	0	0	z	0	10	50.5	21.4	50.5	21.4	50.5	0.046	11035			21
1418	1418	0	T	800	2017-08-10-14-55-08	0	0	z	0	10	50.5	21.4	50.5	21.4	50.5	0.046	11035			22
1419	1419	0	T	800	2017-08-10-14-55-10	0	0	z	0	10	50.5	21.4	50.6	21.4	50.7	0.155	11035			23
1420	1420	0	T	800	2017-08-10-14-55-12	0	0	z	0	10	50.5	21.4	50.5	21.4	50.5	0.046	11035			24
1421	1421	0	T	800	2017-08-10-14-55-14	0	0	z	0	10	50.5	21.4	50.5	21.4	50.5	0.046	11035			25
1422	1422	0	T	800	2017-08-10-14-55-16	0	0	z	0	10	50.5	21.4	50.5	21.4	50.5	0.046	11035			26
1423	1423	0	T	800	2017-08-10-14-55-18	0	0	z	0	10	50.5	21.4	50.5	21.4	50.5	0.046	11035			27
1424	1424	0	T	800	2017-08-10-14-55-20	0	0	z	0	10	50.5	21.4	50.5	21.4	50.5	0.046	11035			28
1425	1425	0	T	800	2017-08-10-14-55-22	0	0	z	0	10	50.5	21.4	50.6	21.4	50.7	0.155	11035			29
1426	1426	0	T	800	2017-08-10-14-55-24	0	0	z	0	10	50.5	21.4	50.6	21.4	50.7	0.155	11035			30
1427	1427	0	T	800	2017-08-10-14-55-26	0	0	z	0	10	50.5	21.4	50.6	21.4	50.7	0.155	11035			31
1428	1428	0	T	800	2017-08-10-14-55-28	0	0	z	0	10	50.5	21.4	50.5	21.4	50.5	0.046	11035			32
1429	1429	0	T	800	2017-08-10-14-55-30	0	0	z	0	10	50.5	21.4	50.5	21.4	50.5	0.046	11035			33
1430	1430	0	T	800	2017-08-10-14-55-32	0	0	z	0	10	50.5	21.4	50.5	21.4	50.5	0.046	11035			34
1431	1431	0	T	800	2017-08-10-14-55-34	0	0	z	0	10	50.5	21.4	50.5	21.4	50.5	0.046	11035			35
1432	1432	0	T	800	2017-08-10-14-55-36	0	0	z	0	10	50.5	21.4	50.5	21.4	50.5	0.046	11035			36
1433	1433	0	T	800	2017-08-10-14-55-38	0	0	z	0	10	50.5	21.4	50.5	21.4	50.5	0.046	11035			37
1434	1434	0	T	800	2017-08-10-14-55-40	0	0	z	0	10	50.5	21.4	50.5	21.4	50.5	0.046	11035			38
1435	1435	0	T	800	2017-08-10-14-55-42	0	0	z	0	10	50.5	21.4	50.5	21.4	50.5	0.046	11035			39
1436	1436	0	T	800	2017-08-10-14-55-44	0	0	z	0	10	50.6	21.4	50.5	21.4	50.5	-0.054	11035			40
1437	1437	0	T	800	2017-08-10-14-55-46	0	0	z	0	10	50.6	21.4	50.5	21.4	50.5	-0.054	11035			41
1438	1438	0	T	800	2017-08-10-14-55-48	0	0	z	0	10	50.6	21.4	50.5	21.4	50.5	-0.054	11035			42
1439	1439	0	T	800	2017-08-10-14-55-50	0	0	z	0	10	50.6	21.4	50.5	21.4	50.5	-0.054	11035			43
1440	1440	0	T	800	2017-08-10-14-55-52	0	0	z	0	10	50.7	21.4	50.5	21.4	50.5	-0.154	11035			44
1441	1441	0	T	800	2017-08-10-14-55-54	0	0	z	0	10	50.6	21.4	50.5	21.4	50.5	-0.054	11035			45
1442	1442	0	T	800	2017-08-10-14-55-56	0	0	z	0	10	50.7	21.4	50.5	21.3	50.5	-0.154	11035			46
1443	1443	0	T	800	2017-08-10-14-55-58	0	0	z	0	10	50.6	21.4	50.5	21.4	50.5	-0.054	11035			47
1444	1444	0	T	800	2017-08-10-14-56-00	0	0	z	0	10	50.6	21.4	50.5	21.4	50.5	-0.054	11035			48
1445	1445	0	T	800	2017-08-10-14-56-02	0	0	z	0	10	50.6	21.4	50.5	21.4	50.5	-0.054	11035			49
1446	1446	0	T	800	2017-08-10-14-56-04	0	0	z	0	10	50.6	21.4	50.5	21.4	50.5	-0.054	11035			50
1447	1447	0	T	800	2017-08-10-14-56-06	0	0	z	0	10	50.6	21.4	50.5	21.4	50.5	-0.054	11035			51
1448	1448	0	T	800	2017-08-10-14-56-08	0	0	z	0	10	50.6	21.4	50.5	21.4	50.5	-0.054	11035			52
1449	1449	0	T	800	2017-08-10-14-56-10	0	0	z	0	10	50.6	21.4	50.5	21.4	50.5	-0.054	11035			53
1450	1450	0	T	800	2017-08-10-14-56-12	0	0	z	0	10	50.6	21.4	50.5	21.4	50.5	-0.054	11035			54
1451	1451	0	T	800	2017-08-10-14-56-14	0	0	z	0	10	50.6	21.4	50.5	21.4	50.5	-0.054	11035			55
1452	1452	0	T	800	2017-08-10-14-56-16	0	0	z	0	10	50.6	21.4	50.6	21.4	50.7	0.055	11035			56
1453	1453	0	T	800	2017-08-10-14-56-18	0	0	z	0	10	50.6	21.4	50.6	21.4	50.7	0.055	11035			57
1454	1454	0	T	800	2017-08-10-14-56-20	0	0	z	0	10	50.6	21.4	50.6	21.4	50.7	0.055	11035			58
1455	1455	0	T	800	2017-08-10-14-56-22	0	0	z	0	10	50.6	21.4	50.6	21.4	50.7	0.055	11035			59
1456	1456	0	T	800	2017-08-10-14-56-24	0	0	z	0	10	50.6	21.4	50.5	21.4	50.5	-0.054	11035			60
1457	1457	0	T	800	2017-08-10-14-56-26	0	0	z	0	10	50.6	21.4	50.5	21.4	50.5	-0.054	11035			61
1458	1458	0	T	800	2017-08-10-14-56-28	0	0	z	0	10	50.6	21.4	50.5	21.4	50.5	-0.054	11035			62
1459	1459	0	T	800	2017-08-10-14-56-30	0	0	z	0	10	50.5	21.4	50.6	21.4	50.7	0.155	11035			63
1460	1460	0	T	800	2017-08-10-14-56-32	0	0	z	0	10	50.5	21.4	50.6	21.4	50.7	0.155	11035			64
1461	1461	0	T	800	2017-08-10-14-56-34	0	0	z	0	10	50.5	21.4	50.6	21.4	50.7	0.155	11035			65
1462	1462	0	T	800	2017-08-10-14-56-36	0	0	z	0	10	50.6	21.4	50.5	21.3	50.5	-0.054	11035			66
1463	1463	0	T	800	2017-08-10-14-56-38	0	0	z	0	10	50.6	21.4	50.6	21.4	50.7	0.055	11035			67
1464	1464	0	T	800	2017-08-10-14-56-40	0	0	z	0	10	50.5	21.4	50.5	21.4	50.5	0.046	11035			68
1465	1465	0	T	800	2017-08-10-14-56-42	0	0	z	0	10	50.5	21.4	50.6	21.4	50.7	0.155	11035			69
1466	1466	0	T	800	2017-08-10-14-56-44	0	0	z	0	10	50.5	21.4	50.6	21.4	50.7	0.155	11035			70
1467	1467	0	T	800	2017-08-10-14-56-46	0	0	z	0	10	50.5	21.4	50.5	21.4	50.5	0.046	11035			71
1468	1468	0	T	800	2017-08-10-14-56-48	0	0	z	0	10	50.5	21.4	50.6	21.4	50.7	0.155	11035			72
1469	1469	0	T	800	2017-08-10-14-56-50	0	0	z	0	10	50.5	21.4	50.6	21.4	50.7	0.155	11035			73
1470	1470	0	T	800	2017-08-10-14-56-52	0	0	z	0	10	50.5	21.4	50.6	21.4	50.7	0.155	11035			74
1471	1471	0	T	800	2017-08-10-14-56-54	0	0	z	0	10	50.5	21.4	50.6	21.4	50.7	0.155	11035			75
1472	1472	0	T	800	2017-08-10-14-56-56	0	0	z	0	10	50.5	21.4	50.6	21.4	50.7	0.155	11035			76
1473	1473	0	T	800	2017-08-10-14-56-58	0	0	z	0	10	50.5	21.4	50.6	21.4	50.7	0.155	11035			77
1474	1474	0	T	800	2017-08-10-14-57-00	0	0	z	0	10	50.5	21.4	50.6	21.4	50.7	0.155	11035			78
1475	1475	0	T	800	2017-08-10-14-57-02	0	0	z	0	10	50.5	21.4	50.6	21.4	50.7	0.155	11035			79
1476	1476	0	T	800	2017-08-10-14-57-04	0	0	z	0	10	50.5	21.4	50.6	21.4	50.7	0.155	11035			80
1477	1477	0	T	800	2017-08-10-14-57-06	0	0	z	0	10	50.5	21.4	50.6	21.4	50.7	0.155	11035			81
1478	1478	0	T	800	2017-08-10-14-57-08	0	0	z	0	10	50.5	21.4	50.6	21.4	50.7	0.155	11035			82
1479	1479	0	T	800	2017-08-10-14-57-10	0	0	z	0	10	50.5	21.4	50.6	21.4	50.7	0.155	11035			83
1480	1480	0	T	800	2017-08-10-14-57-12	0	0	z	0	10	50.5	21.4	50.6	21.4	50.7	0.155	11035			84
1481	1481	0	T	800	2017-08-10-14-57-14	0	0	z	0	10	50.5	21.4	50.6	21.4	50.7	0.155	11035			85
1482	1482	0	T	800	2017-08-10-14-57-16	0	0	z	0	10	50.5	21.4	50.6	21.4	50.7	0.155	11035			86
1483	1483	0	T	800	2017-08-10-14-57-18	0	0	z	0	10	50.5	21.4	50.6	21.4	50.7	0.155	11035			87
1484	1484	0	T	800	2017-08-10-14-57-20	0	0	z	0	10	50.5	21.4	50.6	21.4	50.7	0.155	11035			88
1485	1485	0	T	800	2017-08-10-14-57-22	0	0	z	0	10	50.5	21.4	50.6	21.4	50.7	0.155	11035			89
1486	1486	0	T	800	2017-08-10-14-57-24	0	0	z	0	10	50.5	21.4	50.6	21.4	50.7	0.155	11035			90
1487	1487	0	T	800	2017-08-10-14-57-26	0	0	z	0	10	50.5	21.4	50.6	21.4	50.7	0.155	11035	Last10	Here	91
1488	1488	0	T	800	2017-08-10-14-57-28	0	0	z	0	10	50.5	21.4	50.6	21.4	50.7	0.155	11035	Last10	Here	92
1489	1489	0	T	800	2017-08-10-14-57-30	0	0	z	0	10	50.5	21.4	50.6	21.4	50.7	0.155	11035	Last10	Here	93
1490	1490	0	T	800	2017-08-10-14-57-32	0	0	z	0	10	50.5	21.4	50.6	21.4	50.7	0.155	11035	Last10	Here	94
1491	1491	0	T	800	2017-08-10-14-57-34	0	0	z	0	10	50.6	21.4	50.6	21.4	50.7	0.055	11035	Last10	Here	95
1492	1492	0	T	800	2017-08-10-14-57-36	0	0	z	0	10	50.6	21.4	50.6	21.4	50.7	0.055	11035	Last10	Here	96
1493	1493	0	T	800	2017-08-10-14-57-38	0	0	z	0	10	50.6	21.4	50.6	21.4	50.7	0.055	11035	Last10	Here	97
1494	1494	0	T	800	2017-08-10-14-57-40	0	0	z	0	10	50.5	21.4	50.6	21.4	50.7	0.155	11035	Last10	Here	98
1495	1495	0	T	800	2017-08-10-14-57-42	0	0	z	0	10	50.5	21.4	50.6	21.4	50.7	0.155	11035	Last10	Here	99
1496	1496	0	T	800	2017-08-10-14-57-44	0	0	z	0	10	50.5	21.4	50.6	21.4	50.7	0.155	11035	Last10	Here	100
1497	1497	0	T	800	2017-08-10-14-58-16	0	0	z	0	15	50.5	21.4	50.6	21.4	50.7	0.155	11036	First10	Here	1
1498	1498	0	T	800	2017-08-10-14-58-18	0	0	z	0	15	50.5	21.4	50.6	21.4	50.7	0.155	11036	First10	Here	2
1499	1499	0	T	800	2017-08-10-14-58-20	0	0	z	0	15	50.5	21.4	50.6	21.4	50.7	0.155	11036	First10	Here	3
1500	1500	0	T	800	2017-08-10-14-58-22	0	0	z	0	15	50.5	21.4	50.6	21.4	50.7	0.155	11036	First10	Here	4
1501	1501	0	T	800	2017-08-10-14-58-24	0	0	z	0	15	50.5	21.4	50.6	21.4	50.7	0.155	11036	First10	Here	5
1502	1502	0	T	800	2017-08-10-14-58-26	0	0	z	0	15	50.6	21.4	50.6	21.4	50.7	0.055	11036	First10	Here	6
1503	1503	0	T	800	2017-08-10-14-58-28	0	0	z	0	15	50.5	21.4	50.6	21.4	50.7	0.155	11036	First10	Here	7
1504	1504	0	T	800	2017-08-10-14-58-30	0	0	z	0	15	50.6	21.4	50.6	21.4	50.7	0.055	11036	First10	Here	8
1505	1505	0	T	800	2017-08-10-14-58-32	0	0	z	0	15	50.6	21.4	50.6	21.4	50.7	0.055	11036	First10	Here	9
1506	1506	0	T	800	2017-08-10-14-58-34	0	0	z	0	15	50.6	21.4	50.6	21.4	50.7	0.055	11036	First10	Here	10
1507	1507	0	T	800	2017-08-10-14-58-36	0	0	z	0	15	50.6	21.4	50.6	21.4	50.7	0.055	11036			11
1508	1508	0	T	800	2017-08-10-14-58-38	0	0	z	0	15	50.6	21.4	50.6	21.4	50.7	0.055	11036			12
1509	1509	0	T	800	2017-08-10-14-58-40	0	0	z	0	15	50.6	21.4	50.6	21.4	50.7	0.055	11036			13
1510	1510	0	T	800	2017-08-10-14-58-42	0	0	z	0	15	50.6	21.4	50.6	21.4	50.7	0.055	11036			14
1511	1511	0	T	800	2017-08-10-14-58-44	0	0	z	0	15	50.6	21.4	50.6	21.4	50.7	0.055	11036			15
1512	1512	0	T	800	2017-08-10-14-58-46	0	0	z	0	15	50.6	21.4	50.6	21.4	50.7	0.055	11036			16
1513	1513	0	T	800	2017-08-10-14-58-48	0	0	z	0	15	50.6	21.4	50.6	21.4	50.7	0.055	11036			17
1514	1514	0	T	800	2017-08-10-14-58-50	0	0	z	0	15	50.5	21.4	50.6	21.4	50.7	0.155	11036			18
1515	1515	0	T	800	2017-08-10-14-58-52	0	0	z	0	15	50.5	21.4	50.6	21.4	50.7	0.155	11036			19
1516	1516	0	T	800	2017-08-10-14-58-54	0	0	z	0	15	50.6	21.4	50.6	21.4	50.7	0.055	11036			20
1517	1517	0	T	800	2017-08-10-14-58-56	0	0	z	0	15	50.5	21.4	50.6	21.4	50.7	0.155	11036			21
1518	1518	0	T	800	2017-08-10-14-58-58	0	0	z	0	15	50.5	21.4	50.6	21.4	50.7	0.155	11036			22
1519	1519	0	T	800	2017-08-10-14-59-00	0	0	z	0	15	50.5	21.4	50.6	21.4	50.7	0.155	11036			23
1520	1520	0	T	800	2017-08-10-14-59-02	0	0	z	0	15	50.5	21.4	50.6	21.4	50.7	0.155	11036			24
1521	1521	0	T	800	2017-08-10-14-59-04	0	0	z	0	15	50.5	21.4	50.6	21.4	50.7	0.155	11036			25
1522	1522	0	T	800	2017-08-10-14-59-06	0	0	z	0	15	50.5	21.4	50.6	21.4	50.7	0.155	11036			26
1523	1523	0	T	800	2017-08-10-14-59-08	0	0	z	0	15	50.6	21.4	50.6	21.4	50.7	0.055	11036			27
1524	1524	0	T	800	2017-08-10-14-59-10	0	0	z	0	15	50.5	21.4	50.6	21.4	50.7	0.155	11036			28
1525	1525	0	T	800	2017-08-10-14-59-12	0	0	z	0	15	50.5	21.4	50.6	21.4	50.7	0.155	11036			29
1526	1526	0	T	800	2017-08-10-14-59-14	0	0	z	0	15	50.5	21.4	50.6	21.4	50.7	0.155	11036			30
1527	1527	0	T	800	2017-08-10-14-59-16	0	0	z	0	15	50.5	21.4	50.6	21.4	50.7	0.155	11036			31
1528	1528	0	T	800	2017-08-10-14-59-18	0	0	z	0	15	50.5	21.4	50.6	21.4	50.7	0.155	11036			32
1529	1529	0	T	800	2017-08-10-14-59-20	0	0	z	0	15	50.5	21.4	50.6	21.4	50.7	0.155	11036			33
1530	1530	0	T	800	2017-08-10-14-59-22	0	0	z	0	15	50.5	21.4	50.6	21.4	50.7	0.155	11036			34
1531	1531	0	T	800	2017-08-10-14-59-24	0	0	z	0	15	50.5	21.4	50.5	21.3	50.5	0.046	11036			35
1532	1532	0	T	800	2017-08-10-14-59-26	0	0	z	0	15	50.6	21.4	50.5	21.3	50.5	-0.054	11036			36
1533	1533	0	T	800	2017-08-10-14-59-28	0	0	z	0	15	50.5	21.4	50.6	21.4	50.7	0.155	11036			37
1534	1534	0	T	800	2017-08-10-14-59-30	0	0	z	0	15	50.6	21.4	50.7	21.4	50.8	0.164	11036			38
1535	1535	0	T	800	2017-08-10-14-59-32	0	0	z	0	15	50.6	21.4	50.6	21.4	50.7	0.055	11036			39
1536	1536	0	T	800	2017-08-10-14-59-34	0	0	z	0	15	50.6	21.4	50.6	21.4	50.7	0.055	11036			40
1537	1537	0	T	800	2017-08-10-14-59-36	0	0	z	0	15	50.6	21.4	50.7	21.4	50.8	0.164	11036			41
1538	1538	0	T	800	2017-08-10-14-59-38	0	0	z	0	15	50.6	21.4	50.6	21.4	50.7	0.055	11036			42
1539	1539	0	T	800	2017-08-10-14-59-40	0	0	z	0	15	50.6	21.4	50.7	21.4	50.8	0.164	11036			43
1540	1540	0	T	800	2017-08-10-14-59-42	0	0	z	0	15	50.6	21.4	50.6	21.4	50.7	0.055	11036			44
1541	1541	0	T	800	2017-08-10-14-59-44	0	0	z	0	15	50.6	21.4	50.6	21.4	50.7	0.055	11036			45
1542	1542	0	T	800	2017-08-10-14-59-46	0	0	z	0	15	50.6	21.4	50.7	21.4	50.8	0.164	11036			46
1543	1543	0	T	800	2017-08-10-14-59-48	0	0	z	0	15	50.6	21.4	50.6	21.4	50.7	0.055	11036			47
1544	1544	0	T	800	2017-08-10-14-59-50	0	0	z	0	15	50.6	21.4	50.6	21.4	50.7	0.055	11036			48
1545	1545	0	T	800	2017-08-10-14-59-52	0	0	z	0	15	50.6	21.4	50.6	21.4	50.7	0.055	11036			49
1546	1546	0	T	800	2017-08-10-14-59-55	0	0	z	0	15	50.6	21.4	50.7	21.4	50.8	0.164	11036			50
1547	1547	0	T	800	2017-08-10-14-59-57	0	0	z	0	15	50.6	21.4	50.6	21.4	50.7	0.055	11036			51
1548	1548	0	T	800	2017-08-10-14-59-59	0	0	z	0	15	50.6	21.4	50.6	21.4	50.7	0.055	11036			52
1549	1549	0	T	800	2017-08-10-15-00-01	0	0	z	0	15	50.6	21.4	50.7	21.4	50.8	0.164	11036			53
1550	1550	0	T	800	2017-08-10-15-00-03	0	0	z	0	15	50.6	21.4	50.6	21.4	50.7	0.055	11036			54
1551	1551	0	T	800	2017-08-10-15-00-05	0	0	z	0	15	50.6	21.4	50.6	21.4	50.7	0.055	11036			55
1552	1552	0	T	800	2017-08-10-15-00-07	0	0	z	0	15	50.6	21.4	50.6	21.3	50.7	0.055	11036			56
1553	1553	0	T	800	2017-08-10-15-00-09	0	0	z	0	15	50.6	21.4	50.7	21.4	50.8	0.164	11036			57
1554	1554	0	T	800	2017-08-10-15-00-11	0	0	z	0	15	50.6	21.4	50.6	21.4	50.7	0.055	11036			58
1555	1555	0	T	800	2017-08-10-15-00-13	0	0	z	0	15	50.6	21.4	50.7	21.4	50.8	0.164	11036			59
1556	1556	0	T	800	2017-08-10-15-00-15	0	0	z	0	15	50.6	21.4	50.7	21.4	50.8	0.164	11036			60
1557	1557	0	T	800	2017-08-10-15-00-17	0	0	z	0	15	50.6	21.4	50.7	21.4	50.8	0.164	11036			61
1558	1558	0	T	800	2017-08-10-15-00-19	0	0	z	0	15	50.6	21.4	50.7	21.4	50.8	0.164	11036			62
1559	1559	0	T	800	2017-08-10-15-00-21	0	0	z	0	15	50.6	21.4	50.7	21.4	50.8	0.164	11036			63
1560	1560	0	T	800	2017-08-10-15-00-23	0	0	z	0	15	50.6	21.4	50.7	21.4	50.8	0.164	11036			64
1561	1561	0	T	800	2017-08-10-15-00-25	0	0	z	0	15	50.6	21.4	50.6	21.3	50.7	0.055	11036			65
1562	1562	0	T	800	2017-08-10-15-00-27	0	0	z	0	15	50.6	21.4	50.7	21.4	50.8	0.164	11036			66
1563	1563	0	T	800	2017-08-10-15-00-29	0	0	z	0	15	50.6	21.4	50.7	21.4	50.8	0.164	11036			67
1564	1564	0	T	800	2017-08-10-15-00-31	0	0	z	0	15	50.6	21.4	50.7	21.4	50.8	0.164	11036			68
1565	1565	0	T	800	2017-08-10-15-00-33	0	0	z	0	15	50.6	21.4	50.7	21.4	50.8	0.164	11036			69
1566	1566	0	T	800	2017-08-10-15-00-35	0	0	z	0	15	50.6	21.4	50.6	21.4	50.7	0.055	11036			70
1567	1567	0	T	800	2017-08-10-15-00-37	0	0	z	0	15	50.6	21.4	50.6	21.4	50.7	0.055	11036			71
1568	1568	0	T	800	2017-08-10-15-00-39	0	0	z	0	15	50.6	21.4	50.7	21.4	50.8	0.164	11036			72
1569	1569	0	T	800	2017-08-10-15-00-41	0	0	z	0	15	50.6	21.4	50.7	21.4	50.8	0.164	11036			73
1570	1570	0	T	800	2017-08-10-15-00-43	0	0	z	0	15	50.6	21.4	50.7	21.4	50.8	0.164	11036			74
1571	1571	0	T	800	2017-08-10-15-00-45	0	0	z	0	15	50.6	21.4	50.7	21.4	50.8	0.164	11036			75
1572	1572	0	T	800	2017-08-10-15-00-47	0	0	z	0	15	50.6	21.4	50.7	21.4	50.8	0.164	11036			76
1573	1573	0	T	800	2017-08-10-15-00-49	0	0	z	0	15	50.6	21.4	50.6	21.3	50.7	0.055	11036			77
1574	1574	0	T	800	2017-08-10-15-00-51	0	0	z	0	15	50.6	21.4	50.7	21.4	50.8	0.164	11036			78
1575	1575	0	T	800	2017-08-10-15-00-53	0	0	z	0	15	50.7	21.4	50.7	21.4	50.8	0.064	11036			79
1576	1576	0	T	800	2017-08-10-15-00-55	0	0	z	0	15	50.7	21.4	50.7	21.4	50.8	0.064	11036			80
1577	1577	0	T	800	2017-08-10-15-00-57	0	0	z	0	15	50.7	21.4	50.7	21.4	50.8	0.064	11036			81
1578	1578	0	T	800	2017-08-10-15-00-59	0	0	z	0	15	50.6	21.4	50.7	21.4	50.8	0.164	11036			82
1579	1579	0	T	800	2017-08-10-15-01-01	0	0	z	0	15	50.6	21.4	50.7	21.4	50.8	0.164	11036			83
1580	1580	0	T	800	2017-08-10-15-01-03	0	0	z	0	15	50.6	21.4	50.7	21.4	50.8	0.164	11036			84
1581	1581	0	T	800	2017-08-10-15-01-05	0	0	z	0	15	50.7	21.4	50.7	21.4	50.8	0.064	11036			85
1582	1582	0	T	800	2017-08-10-15-01-07	0	0	z	0	15	50.7	21.4	50.7	21.4	50.8	0.064	11036			86
1583	1583	0	T	800	2017-08-10-15-01-09	0	0	z	0	15	50.7	21.4	50.7	21.4	50.8	0.064	11036			87
1584	1584	0	T	800	2017-08-10-15-01-11	0	0	z	0	15	50.7	21.4	50.7	21.4	50.8	0.064	11036			88
1585	1585	0	T	800	2017-08-10-15-01-13	0	0	z	0	15	50.7	21.4	50.7	21.4	50.8	0.064	11036			89
1586	1586	0	T	800	2017-08-10-15-01-15	0	0	z	0	15	50.7	21.4	50.7	21.4	50.8	0.064	11036			90
1587	1587	0	T	800	2017-08-10-15-01-17	0	0	z	0	15	50.7	21.4	50.7	21.4	50.8	0.064	11036	Last10	Here	91
1588	1588	0	T	800	2017-08-10-15-01-19	0	0	z	0	15	50.7	21.4	50.7	21.4	50.8	0.064	11036	Last10	Here	92
1589	1589	0	T	800	2017-08-10-15-01-21	0	0	z	0	15	50.7	21.4	50.6	21.3	50.7	-0.045	11036	Last10	Here	93
1590	1590	0	T	800	2017-08-10-15-01-23	0	0	z	0	15	50.7	21.4	50.7	21.4	50.8	0.064	11036	Last10	Here	94
1591	1591	0	T	800	2017-08-10-15-01-25	0	0	z	0	15	50.6	21.4	50.7	21.4	50.8	0.164	11036	Last10	Here	95
1592	1592	0	T	800	2017-08-10-15-01-27	0	0	z	0	15	50.7	21.4	50.7	21.4	50.8	0.064	11036	Last10	Here	96
1593	1593	0	T	800	2017-08-10-15-01-29	0	0	z	0	15	50.7	21.4	50.7	21.4	50.8	0.064	11036	Last10	Here	97
1594	1594	0	T	800	2017-08-10-15-01-31	0	0	z	0	15	50.7	21.4	50.7	21.4	50.8	0.064	11036	Last10	Here	98
1595	1595	0	T	800	2017-08-10-15-01-33	0	0	z	0	15	50.7	21.4	50.6	21.3	50.7	-0.045	11036	Last10	Here	99
1596	1596	0	T	800	2017-08-10-15-01-35	0	0	z	0	15	50.7	21.4	50.7	21.4	50.8	0.064	11036	Last10	Here	100
1597	1597	0	T	800	2017-08-10-15-02-07	0	0	z	0	20	50.7	21.4	50.6	21.3	50.7	-0.045	11037	First10	Here	1
1598	1598	0	T	800	2017-08-10-15-02-09	0	0	z	0	20	50.7	21.4	50.7	21.4	50.8	0.064	11037	First10	Here	2
1599	1599	0	T	800	2017-08-10-15-02-11	0	0	z	0	20	50.7	21.4	50.7	21.4	50.8	0.064	11037	First10	Here	3
1600	1600	0	T	800	2017-08-10-15-02-13	0	0	z	0	20	50.7	21.4	50.7	21.4	50.8	0.064	11037	First10	Here	4
1601	1601	0	T	800	2017-08-10-15-02-15	0	0	z	0	20	50.7	21.4	50.7	21.4	50.8	0.064	11037	First10	Here	5
1602	1602	0	T	800	2017-08-10-15-02-17	0	0	z	0	20	50.7	21.4	50.7	21.4	50.8	0.064	11037	First10	Here	6
1603	1603	0	T	800	2017-08-10-15-02-19	0	0	z	0	20	50.7	21.4	50.6	21.3	50.7	-0.045	11037	First10	Here	7
1604	1604	0	T	800	2017-08-10-15-02-21	0	0	z	0	20	50.7	21.4	50.6	21.3	50.7	-0.045	11037	First10	Here	8
1605	1605	0	T	800	2017-08-10-15-02-23	0	0	z	0	20	50.7	21.4	50.6	21.3	50.7	-0.045	11037	First10	Here	9
1606	1606	0	T	800	2017-08-10-15-02-25	0	0	z	0	20	50.7	21.4	50.7	21.4	50.8	0.064	11037	First10	Here	10
1607	1607	0	T	800	2017-08-10-15-02-27	0	0	z	0	20	50.7	21.4	50.8	21.4	50.9	0.173	11037			11
1608	1608	0	T	800	2017-08-10-15-02-29	0	0	z	0	20	50.7	21.4	50.7	21.3	50.8	0.064	11037			12
1609	1609	0	T	800	2017-08-10-15-02-31	0	0	z	0	20	50.7	21.4	50.8	21.4	50.9	0.173	11037			13
1610	1610	0	T	800	2017-08-10-15-02-33	0	0	z	0	20	50.7	21.4	50.7	21.3	50.8	0.064	11037			14
1611	1611	0	T	800	2017-08-10-15-02-35	0	0	z	0	20	50.7	21.4	50.7	21.4	50.8	0.064	11037			15
1612	1612	0	T	800	2017-08-10-15-02-37	0	0	z	0	20	50.7	21.4	50.8	21.4	50.9	0.173	11037			16
1613	1613	0	T	800	2017-08-10-15-02-39	0	0	z	0	20	50.7	21.4	50.7	21.4	50.8	0.064	11037			17
1614	1614	0	T	800	2017-08-10-15-02-41	0	0	z	0	20	50.7	21.4	50.7	21.4	50.8	0.064	11037			18
1615	1615	0	T	800	2017-08-10-15-02-43	0	0	z	0	20	50.7	21.4	50.8	21.4	50.9	0.173	11037			19
1616	1616	0	T	800	2017-08-10-15-02-45	0	0	z	0	20	50.7	21.4	50.7	21.4	50.8	0.064	11037			20
1617	1617	0	T	800	2017-08-10-15-02-47	0	0	z	0	20	50.7	21.4	50.8	21.4	50.9	0.173	11037			21
1618	1618	0	T	800	2017-08-10-15-02-49	0	0	z	0	20	50.7	21.4	50.8	21.4	50.9	0.173	11037			22
1619	1619	0	T	800	2017-08-10-15-02-51	0	0	z	0	20	50.7	21.4	50.7	21.4	50.8	0.064	11037			23
1620	1620	0	T	800	2017-08-10-15-02-53	0	0	z	0	20	50.7	21.4	50.7	21.3	50.8	0.064	11037			24
1621	1621	0	T	800	2017-08-10-15-02-55	0	0	z	0	20	50.7	21.4	50.8	21.4	50.9	0.173	11037			25
1622	1622	0	T	800	2017-08-10-15-02-57	0	0	z	0	20	50.7	21.4	50.8	21.4	50.9	0.173	11037			26
1623	1623	0	T	800	2017-08-10-15-02-59	0	0	z	0	20	50.7	21.4	50.8	21.4	50.9	0.173	11037			27
1624	1624	0	T	800	2017-08-10-15-03-01	0	0	z	0	20	50.7	21.4	50.8	21.4	50.9	0.173	11037			28
1625	1625	0	T	800	2017-08-10-15-03-03	0	0	z	0	20	50.7	21.4	50.8	21.4	50.9	0.173	11037			29
1626	1626	0	T	800	2017-08-10-15-03-05	0	0	z	0	20	50.7	21.4	50.7	21.3	50.8	0.064	11037			30
1627	1627	0	T	800	2017-08-10-15-03-07	0	0	z	0	20	50.7	21.4	50.8	21.4	50.9	0.173	11037			31
1628	1628	0	T	800	2017-08-10-15-03-09	0	0	z	0	20	50.7	21.4	50.8	21.4	50.9	0.173	11037			32
1629	1629	0	T	800	2017-08-10-15-03-11	0	0	z	0	20	50.7	21.4	50.8	21.4	50.9	0.173	11037			33
1630	1630	0	T	800	2017-08-10-15-03-13	0	0	z	0	20	50.7	21.4	50.7	21.4	50.8	0.064	11037			34
1631	1631	0	T	800	2017-08-10-15-03-15	0	0	z	0	20	50.7	21.4	50.7	21.4	50.8	0.064	11037			35
1632	1632	0	T	800	2017-08-10-15-03-17	0	0	z	0	20	50.7	21.4	50.8	21.4	50.9	0.173	11037			36
1633	1633	0	T	800	2017-08-10-15-03-19	0	0	z	0	20	50.7	21.4	50.8	21.4	50.9	0.173	11037			37
1634	1634	0	T	800	2017-08-10-15-03-21	0	0	z	0	20	50.7	21.4	50.7	21.4	50.8	0.064	11037			38
1635	1635	0	T	800	2017-08-10-15-03-23	0	0	z	0	20	50.7	21.4	50.7	21.4	50.8	0.064	11037			39
1636	1636	0	T	800	2017-08-10-15-03-25	0	0	z	0	20	50.7	21.4	50.8	21.4	50.9	0.173	11037			40
1637	1637	0	T	800	2017-08-10-15-03-27	0	0	z	0	20	50.7	21.4	50.8	21.4	50.9	0.173	11037			41
1638	1638	0	T	800	2017-08-10-15-03-29	0	0	z	0	20	50.7	21.4	50.8	21.4	50.9	0.173	11037			42
1639	1639	0	T	800	2017-08-10-15-03-31	0	0	z	0	20	50.8	21.5	50.8	21.4	50.9	0.073	11037			43
1640	1640	0	T	800	2017-08-10-15-03-33	0	0	z	0	20	50.7	21.4	50.8	21.4	50.9	0.173	11037			44
1641	1641	0	T	800	2017-08-10-15-03-35	0	0	z	0	20	50.7	21.4	50.8	21.4	50.9	0.173	11037			45
1642	1642	0	T	800	2017-08-10-15-03-37	0	0	z	0	20	50.7	21.4	50.8	21.4	50.9	0.173	11037			46
1643	1643	0	T	800	2017-08-10-15-03-39	0	0	z	0	20	50.8	21.4	50.8	21.4	50.9	0.073	11037			47
1644	1644	0	T	800	2017-08-10-15-03-41	0	0	z	0	20	50.8	21.4	50.8	21.4	50.9	0.073	11037			48
1645	1645	0	T	800	2017-08-10-15-03-43	0	0	z	0	20	50.8	21.4	50.8	21.4	50.9	0.073	11037			49
1646	1646	0	T	800	2017-08-10-15-03-45	0	0	z	0	20	50.8	21.4	50.8	21.4	50.9	0.073	11037			50
1647	1647	0	T	800	2017-08-10-15-03-47	0	0	z	0	20	50.8	21.4	50.8	21.4	50.9	0.073	11037			51
1648	1648	0	T	800	2017-08-10-15-03-49	0	0	z	0	20	50.8	21.4	50.8	21.4	50.9	0.073	11037			52
1649	1649	0	T	800	2017-08-10-15-03-51	0	0	z	0	20	50.8	21.4	50.8	21.4	50.9	0.073	11037			53
1650	1650	0	T	800	2017-08-10-15-03-53	0	0	z	0	20	50.7	21.4	50.8	21.4	50.9	0.173	11037			54
1651	1651	0	T	800	2017-08-10-15-03-55	0	0	z	0	20	50.7	21.4	50.8	21.4	50.9	0.173	11037			55
1652	1652	0	T	800	2017-08-10-15-03-57	0	0	z	0	20	50.7	21.4	50.8	21.4	50.9	0.173	11037			56
1653	1653	0	T	800	2017-08-10-15-03-59	0	0	z	0	20	50.7	21.4	50.8	21.4	50.9	0.173	11037			57
1654	1654	0	T	800	2017-08-10-15-04-01	0	0	z	0	20	50.7	21.4	50.8	21.4	50.9	0.173	11037			58
1655	1655	0	T	800	2017-08-10-15-04-03	0	0	z	0	20	50.7	21.4	50.8	21.4	50.9	0.173	11037			59
1656	1656	0	T	800	2017-08-10-15-04-05	0	0	z	0	20	50.7	21.4	50.8	21.4	50.9	0.173	11037			60
1657	1657	0	T	800	2017-08-10-15-04-07	0	0	z	0	20	50.7	21.4	50.8	21.4	50.9	0.173	11037			61
1658	1658	0	T	800	2017-08-10-15-04-09	0	0	z	0	20	50.7	21.4	50.8	21.4	50.9	0.173	11037			62
1659	1659	0	T	800	2017-08-10-15-04-11	0	0	z	0	20	50.7	21.4	50.8	21.4	50.9	0.173	11037			63
1660	1660	0	T	800	2017-08-10-15-04-13	0	0	z	0	20	50.7	21.4	50.8	21.4	50.9	0.173	11037			64
1661	1661	0	T	800	2017-08-10-15-04-15	0	0	z	0	20	50.7	21.4	50.8	21.4	50.9	0.173	11037			65
1662	1662	0	T	800	2017-08-10-15-04-17	0	0	z	0	20	50.7	21.4	50.8	21.4	50.9	0.173	11037			66
1663	1663	0	T	800	2017-08-10-15-04-19	0	0	z	0	20	50.7	21.4	50.8	21.4	50.9	0.173	11037			67
1664	1664	0	T	800	2017-08-10-15-04-21	0	0	z	0	20	50.8	21.4	50.8	21.4	50.9	0.073	11037			68
1665	1665	0	T	800	2017-08-10-15-04-23	0	0	z	0	20	50.8	21.4	50.8	21.4	50.9	0.073	11037			69
1666	1666	0	T	800	2017-08-10-15-04-25	0	0	z	0	20	50.8	21.4	50.8	21.4	50.9	0.073	11037			70
1667	1667	0	T	800	2017-08-10-15-04-27	0	0	z	0	20	50.7	21.4	50.8	21.4	50.9	0.173	11037			71
1668	1668	0	T	800	2017-08-10-15-04-29	0	0	z	0	20	50.8	21.4	50.8	21.4	50.9	0.073	11037			72
1669	1669	0	T	800	2017-08-10-15-04-31	0	0	z	0	20	50.8	21.4	50.8	21.4	50.9	0.073	11037			73
1670	1670	0	T	800	2017-08-10-15-04-33	0	0	z	0	20	50.7	21.4	50.8	21.4	50.9	0.173	11037			74
1671	1671	0	T	800	2017-08-10-15-04-35	0	0	z	0	20	50.7	21.4	50.8	21.4	50.9	0.173	11037			75
1672	1672	0	T	800	2017-08-10-15-04-37	0	0	z	0	20	50.8	21.4	50.8	21.4	50.9	0.073	11037			76
1673	1673	0	T	800	2017-08-10-15-04-39	0	0	z	0	20	50.8	21.4	50.8	21.4	50.9	0.073	11037			77
1674	1674	0	T	800	2017-08-10-15-04-41	0	0	z	0	20	50.8	21.4	50.8	21.4	50.9	0.073	11037			78
1675	1675	0	T	800	2017-08-10-15-04-43	0	0	z	0	20	50.8	21.4	50.8	21.4	50.9	0.073	11037			79
1676	1676	0	T	800	2017-08-10-15-04-45	0	0	z	0	20	50.8	21.4	50.8	21.4	50.9	0.073	11037			80
1677	1677	0	T	800	2017-08-10-15-04-47	0	0	z	0	20	50.8	21.4	50.8	21.4	50.9	0.073	11037			81
1678	1678	0	T	800	2017-08-10-15-04-49	0	0	z	0	20	50.8	21.4	50.8	21.4	50.9	0.073	11037			82
1679	1679	0	T	800	2017-08-10-15-04-51	0	0	z	0	20	50.8	21.4	50.8	21.4	50.9	0.073	11037			83
1680	1680	0	T	800	2017-08-10-15-04-53	0	0	z	0	20	50.8	21.4	50.9	21.4	51	0.182	11037			84
1681	1681	0	T	800	2017-08-10-15-04-56	0	0	z	0	20	50.8	21.4	50.9	21.4	51	0.182	11037			85
1682	1682	0	T	800	2017-08-10-15-04-58	0	0	z	0	20	50.7	21.4	50.9	21.4	51	0.282	11037			86
1683	1683	0	T	800	2017-08-10-15-05-00	0	0	z	0	20	50.8	21.4	50.9	21.4	51	0.182	11037			87
1684	1684	0	T	800	2017-08-10-15-05-02	0	0	z	0	20	50.8	21.4	50.8	21.4	50.9	0.073	11037			88
1685	1685	0	T	800	2017-08-10-15-05-04	0	0	z	0	20	50.8	21.4	50.9	21.4	51	0.182	11037			89
1686	1686	0	T	800	2017-08-10-15-05-06	0	0	z	0	20	50.8	21.4	50.9	21.4	51	0.182	11037			90
1687	1687	0	T	800	2017-08-10-15-05-08	0	0	z	0	20	50.8	21.4	50.9	21.4	51	0.182	11037	Last10	Here	91
1688	1688	0	T	800	2017-08-10-15-05-10	0	0	z	0	20	50.8	21.4	50.9	21.4	51	0.182	11037	Last10	Here	92
1689	1689	0	T	800	2017-08-10-15-05-12	0	0	z	0	20	50.8	21.4	50.8	21.4	50.9	0.073	11037	Last10	Here	93
1690	1690	0	T	800	2017-08-10-15-05-14	0	0	z	0	20	50.9	21.5	50.7	21.3	50.8	-0.136	11037	Last10	Here	94
1691	1691	0	T	800	2017-08-10-15-05-16	0	0	z	0	20	50.8	21.4	50.8	21.4	50.9	0.073	11037	Last10	Here	95
1692	1692	0	T	800	2017-08-10-15-05-18	0	0	z	0	20	50.8	21.4	50.9	21.4	51	0.182	11037	Last10	Here	96
1693	1693	0	T	800	2017-08-10-15-05-20	0	0	z	0	20	50.8	21.4	50.9	21.4	51	0.182	11037	Last10	Here	97
1694	1694	0	T	800	2017-08-10-15-05-22	0	0	z	0	20	50.8	21.4	50.8	21.4	50.9	0.073	11037	Last10	Here	98
1695	1695	0	T	800	2017-08-10-15-05-24	0	0	z	0	20	50.8	21.4	50.8	21.4	50.9	0.073	11037	Last10	Here	99
1696	1696	0	T	800	2017-08-10-15-05-26	0	0	z	0	20	50.8	21.4	50.8	21.4	50.9	0.073	11037	Last10	Here	100
1697	1697	0	T	800	2017-08-10-15-05-58	0	0	z	0	25	50.8	21.4	50.9	21.4	51	0.182	11038	First10	Here	1
1698	1698	0	T	800	2017-08-10-15-06-00	0	0	z	0	25	50.8	21.4	50.8	21.4	50.9	0.073	11038	First10	Here	2
1699	1699	0	T	800	2017-08-10-15-06-02	0	0	z	0	25	50.8	21.4	50.9	21.4	51	0.182	11038	First10	Here	3
1700	1700	0	T	800	2017-08-10-15-06-04	0	0	z	0	25	50.8	21.4	50.9	21.4	51	0.182	11038	First10	Here	4
1701	1701	0	T	800	2017-08-10-15-06-06	0	0	z	0	25	50.8	21.4	50.9	21.4	51	0.182	11038	First10	Here	5
1702	1702	0	T	800	2017-08-10-15-06-08	0	0	z	0	25	50.8	21.4	50.9	21.4	51	0.182	11038	First10	Here	6
1703	1703	0	T	800	2017-08-10-15-06-10	0	0	z	0	25	50.8	21.4	50.9	21.4	51	0.182	11038	First10	Here	7
1704	1704	0	T	800	2017-08-10-15-06-12	0	0	z	0	25	50.8	21.4	50.9	21.4	51	0.182	11038	First10	Here	8
1705	1705	0	T	800	2017-08-10-15-06-14	0	0	z	0	25	50.8	21.4	50.9	21.4	51	0.182	11038	First10	Here	9
1706	1706	0	T	800	2017-08-10-15-06-16	0	0	z	0	25	50.8	21.4	50.9	21.4	51	0.182	11038	First10	Here	10
1707	1707	0	T	800	2017-08-10-15-06-18	0	0	z	0	25	50.8	21.4	50.9	21.4	51	0.182	11038			11
1708	1708	0	T	800	2017-08-10-15-06-20	0	0	z	0	25	50.8	21.4	50.9	21.4	51	0.182	11038			12
1709	1709	0	T	800	2017-08-10-15-06-22	0	0	z	0	25	50.9	21.5	50.9	21.4	51	0.082	11038			13
1710	1710	0	T	800	2017-08-10-15-06-24	0	0	z	0	25	50.8	21.4	50.9	21.4	51	0.182	11038			14
1711	1711	0	T	800	2017-08-10-15-06-26	0	0	z	0	25	50.8	21.4	50.9	21.4	51	0.182	11038			15
1712	1712	0	T	800	2017-08-10-15-06-28	0	0	z	0	25	50.8	21.4	50.9	21.4	51	0.182	11038			16
1713	1713	0	T	800	2017-08-10-15-06-30	0	0	z	0	25	50.8	21.4	50.9	21.4	51	0.182	11038			17
1714	1714	0	T	800	2017-08-10-15-06-32	0	0	z	0	25	50.8	21.4	50.9	21.4	51	0.182	11038			18
1715	1715	0	T	800	2017-08-10-15-06-34	0	0	z	0	25	50.8	21.4	50.9	21.4	51	0.182	11038			19
1716	1716	0	T	800	2017-08-10-15-06-36	0	0	z	0	25	50.8	21.4	50.9	21.4	51	0.182	11038			20
1717	1717	0	T	800	2017-08-10-15-06-38	0	0	z	0	25	50.8	21.4	50.9	21.4	51	0.182	11038			21
1718	1718	0	T	800	2017-08-10-15-06-40	0	0	z	0	25	50.8	21.4	50.9	21.4	51	0.182	11038			22
1719	1719	0	T	800	2017-08-10-15-06-42	0	0	z	0	25	50.8	21.4	50.9	21.4	51	0.182	11038			23
1720	1720	0	T	800	2017-08-10-15-06-44	0	0	z	0	25	50.8	21.4	50.9	21.4	51	0.182	11038			24
1721	1721	0	T	800	2017-08-10-15-06-46	0	0	z	0	25	50.8	21.4	50.9	21.4	51	0.182	11038			25
1722	1722	0	T	800	2017-08-10-15-06-48	0	0	z	0	25	50.8	21.4	50.9	21.4	51	0.182	11038			26
1723	1723	0	T	800	2017-08-10-15-06-50	0	0	z	0	25	50.8	21.4	50.9	21.4	51	0.182	11038			27
1724	1724	0	T	800	2017-08-10-15-06-52	0	0	z	0	25	50.8	21.4	50.9	21.4	51	0.182	11038			28
1725	1725	0	T	800	2017-08-10-15-06-54	0	0	z	0	25	50.8	21.4	50.9	21.4	51	0.182	11038			29
1726	1726	0	T	800	2017-08-10-15-06-56	0	0	z	0	25	50.9	21.5	50.9	21.4	51	0.082	11038			30
1727	1727	0	T	800	2017-08-10-15-06-58	0	0	z	0	25	50.8	21.4	50.9	21.4	51	0.182	11038			31
1728	1728	0	T	800	2017-08-10-15-07-00	0	0	z	0	25	50.8	21.4	50.9	21.4	51	0.182	11038			32
1729	1729	0	T	800	2017-08-10-15-07-02	0	0	z	0	25	50.8	21.4	50.9	21.4	51	0.182	11038			33
1730	1730	0	T	800	2017-08-10-15-07-04	0	0	z	0	25	50.8	21.4	50.9	21.4	51	0.182	11038			34
1731	1731	0	T	800	2017-08-10-15-07-06	0	0	z	0	25	50.8	21.4	50.9	21.4	51	0.182	11038			35
1732	1732	0	T	800	2017-08-10-15-07-08	0	0	z	0	25	50.8	21.4	50.9	21.4	51	0.182	11038			36
1733	1733	0	T	800	2017-08-10-15-07-10	0	0	z	0	25	51	21.5	50.9	21.4	51	-0.018	11038			37
1734	1734	0	T	800	2017-08-10-15-07-12	0	0	z	0	25	50.8	21.4	50.9	21.4	51	0.182	11038			38
1735	1735	0	T	800	2017-08-10-15-07-14	0	0	z	0	25	50.8	21.4	50.9	21.4	51	0.182	11038			39
1736	1736	0	T	800	2017-08-10-15-07-16	0	0	z	0	25	50.8	21.4	50.9	21.4	51	0.182	11038			40
1737	1737	0	T	800	2017-08-10-15-07-18	0	0	z	0	25	50.8	21.4	50.9	21.4	51	0.182	11038			41
1738	1738	0	T	800	2017-08-10-15-07-20	0	0	z	0	25	50.8	21.4	50.9	21.4	51	0.182	11038			42
1739	1739	0	T	800	2017-08-10-15-07-22	0	0	z	0	25	50.8	21.4	50.9	21.4	51	0.182	11038			43
1740	1740	0	T	800	2017-08-10-15-07-24	0	0	z	0	25	50.9	21.4	50.9	21.4	51	0.082	11038			44
1741	1741	0	T	800	2017-08-10-15-07-26	0	0	z	0	25	50.8	21.4	50.9	21.4	51	0.182	11038			45
1742	1742	0	T	800	2017-08-10-15-07-28	0	0	z	0	25	50.8	21.4	50.9	21.4	51	0.182	11038			46
1743	1743	0	T	800	2017-08-10-15-07-30	0	0	z	0	25	50.8	21.4	50.9	21.4	51	0.182	11038			47
1744	1744	0	T	800	2017-08-10-15-07-32	0	0	z	0	25	50.8	21.4	50.9	21.4	51	0.182	11038			48
1745	1745	0	T	800	2017-08-10-15-07-34	0	0	z	0	25	50.8	21.4	51	21.4	51.1	0.291	11038			49
1746	1746	0	T	800	2017-08-10-15-07-36	0	0	z	0	25	50.8	21.4	50.9	21.4	51	0.182	11038			50
1747	1747	0	T	800	2017-08-10-15-07-38	0	0	z	0	25	50.8	21.4	50.9	21.4	51	0.182	11038			51
1748	1748	0	T	800	2017-08-10-15-07-40	0	0	z	0	25	50.8	21.4	51	21.4	51.1	0.291	11038			52
1749	1749	0	T	800	2017-08-10-15-07-42	0	0	z	0	25	50.8	21.4	50.9	21.3	51	0.182	11038			53
1750	1750	0	T	800	2017-08-10-15-07-44	0	0	z	0	25	50.8	21.4	51	21.4	51.1	0.291	11038			54
1751	1751	0	T	800	2017-08-10-15-07-46	0	0	z	0	25	50.8	21.4	51	21.4	51.1	0.291	11038			55
1752	1752	0	T	800	2017-08-10-15-07-48	0	0	z	0	25	50.9	21.4	51	21.4	51.1	0.191	11038			56
1753	1753	0	T	800	2017-08-10-15-07-50	0	0	z	0	25	50.8	21.4	51	21.4	51.1	0.291	11038			57
1754	1754	0	T	800	2017-08-10-15-07-52	0	0	z	0	25	50.8	21.4	51	21.4	51.1	0.291	11038			58
1755	1755	0	T	800	2017-08-10-15-07-54	0	0	z	0	25	50.9	21.4	51	21.4	51.1	0.191	11038			59
1756	1756	0	T	800	2017-08-10-15-07-56	0	0	z	0	25	50.9	21.4	51	21.4	51.1	0.191	11038			60
1757	1757	0	T	800	2017-08-10-15-07-58	0	0	z	0	25	50.9	21.4	50.9	21.3	51	0.082	11038			61
1758	1758	0	T	800	2017-08-10-15-08-00	0	0	z	0	25	50.9	21.4	51	21.4	51.1	0.191	11038			62
1759	1759	0	T	800	2017-08-10-15-08-02	0	0	z	0	25	50.9	21.4	51	21.4	51.1	0.191	11038			63
1760	1760	0	T	800	2017-08-10-15-08-04	0	0	z	0	25	50.9	21.4	51	21.4	51.1	0.191	11038			64
1761	1761	0	T	800	2017-08-10-15-08-06	0	0	z	0	25	51	21.5	51	21.4	51.1	0.091	11038			65
1762	1762	0	T	800	2017-08-10-15-08-08	0	0	z	0	25	50.9	21.4	50.9	21.3	51	0.082	11038			66
1763	1763	0	T	800	2017-08-10-15-08-10	0	0	z	0	25	50.9	21.4	51	21.4	51.1	0.191	11038			67
1764	1764	0	T	800	2017-08-10-15-08-12	0	0	z	0	25	50.9	21.4	51	21.4	51.1	0.191	11038			68
1765	1765	0	T	800	2017-08-10-15-08-14	0	0	z	0	25	50.9	21.4	51	21.4	51.1	0.191	11038			69
1766	1766	0	T	800	2017-08-10-15-08-16	0	0	z	0	25	50.9	21.4	51	21.4	51.1	0.191	11038			70
1767	1767	0	T	800	2017-08-10-15-08-18	0	0	z	0	25	50.9	21.4	51	21.4	51.1	0.191	11038			71
1768	1768	0	T	800	2017-08-10-15-08-20	0	0	z	0	25	50.9	21.4	51	21.4	51.1	0.191	11038			72
1769	1769	0	T	800	2017-08-10-15-08-22	0	0	z	0	25	50.9	21.4	51	21.4	51.1	0.191	11038			73
1770	1770	0	T	800	2017-08-10-15-08-24	0	0	z	0	25	50.9	21.4	51	21.4	51.1	0.191	11038			74
1771	1771	0	T	800	2017-08-10-15-08-26	0	0	z	0	25	50.9	21.4	51	21.4	51.1	0.191	11038			75
1772	1772	0	T	800	2017-08-10-15-08-28	0	0	z	0	25	50.9	21.4	51	21.4	51.1	0.191	11038			76
1773	1773	0	T	800	2017-08-10-15-08-30	0	0	z	0	25	50.9	21.4	50.9	21.3	51	0.082	11038			77
1774	1774	0	T	800	2017-08-10-15-08-32	0	0	z	0	25	51	21.4	51	21.4	51.1	0.091	11038			78
1775	1775	0	T	800	2017-08-10-15-08-34	0	0	z	0	25	50.9	21.4	50.9	21.3	51	0.082	11038			79
1776	1776	0	T	800	2017-08-10-15-08-36	0	0	z	0	25	50.9	21.4	51	21.4	51.1	0.191	11038			80
1777	1777	0	T	800	2017-08-10-15-08-38	0	0	z	0	25	50.9	21.4	51	21.4	51.1	0.191	11038			81
1778	1778	0	T	800	2017-08-10-15-08-40	0	0	z	0	25	51	21.4	51	21.4	51.1	0.091	11038			82
1779	1779	0	T	800	2017-08-10-15-08-42	0	0	z	0	25	51	21.4	51	21.4	51.1	0.091	11038			83
1780	1780	0	T	800	2017-08-10-15-08-44	0	0	z	0	25	51	21.4	51	21.4	51.1	0.091	11038			84
1781	1781	0	T	800	2017-08-10-15-08-46	0	0	z	0	25	51	21.4	51	21.4	51.1	0.091	11038			85
1782	1782	0	T	800	2017-08-10-15-08-48	0	0	z	0	25	50.9	21.4	51	21.4	51.1	0.191	11038			86
1783	1783	0	T	800	2017-08-10-15-08-50	0	0	z	0	25	50.9	21.4	51	21.4	51.1	0.191	11038			87
1784	1784	0	T	800	2017-08-10-15-08-52	0	0	z	0	25	50.9	21.4	50.9	21.3	51	0.082	11038			88
1785	1785	0	T	800	2017-08-10-15-08-54	0	0	z	0	25	50.9	21.4	50.9	21.3	51	0.082	11038			89
1786	1786	0	T	800	2017-08-10-15-08-56	0	0	z	0	25	50.9	21.4	50.9	21.3	51	0.082	11038			90
1787	1787	0	T	800	2017-08-10-15-08-58	0	0	z	0	25	50.9	21.4	51	21.4	51.1	0.191	11038	Last10	Here	91
1788	1788	0	T	800	2017-08-10-15-09-00	0	0	z	0	25	50.9	21.4	51	21.4	51.1	0.191	11038	Last10	Here	92
1789	1789	0	T	800	2017-08-10-15-09-02	0	0	z	0	25	50.9	21.4	51	21.4	51.1	0.191	11038	Last10	Here	93
1790	1790	0	T	800	2017-08-10-15-09-04	0	0	z	0	25	50.9	21.4	51	21.4	51.1	0.191	11038	Last10	Here	94
1791	1791	0	T	800	2017-08-10-15-09-06	0	0	z	0	25	51	21.4	51	21.4	51.1	0.091	11038	Last10	Here	95
1792	1792	0	T	800	2017-08-10-15-09-08	0	0	z	0	25	51	21.4	51	21.4	51.1	0.091	11038	Last10	Here	96
1793	1793	0	T	800	2017-08-10-15-09-10	0	0	z	0	25	51	21.4	51	21.4	51.1	0.091	11038	Last10	Here	97
1794	1794	0	T	800	2017-08-10-15-09-12	0	0	z	0	25	51	21.4	51	21.4	51.1	0.091	11038	Last10	Here	98
1795	1795	0	T	800	2017-08-10-15-09-14	0	0	z	0	25	51	21.4	51	21.4	51.1	0.091	11038	Last10	Here	99
1796	1796	0	T	800	2017-08-10-15-09-16	0	0	z	0	25	51	21.4	51	21.4	51.1	0.091	11038	Last10	Here	100
1797	1797	0	T	800	2017-08-10-15-09-48	0	0	z	0	30	51	21.4	51	21.4	51.1	0.091	11039	First10	Here	1
1798	1798	0	T	800	2017-08-10-15-09-50	0	0	z	0	30	51	21.4	51	21.4	51.1	0.091	11039	First10	Here	2
1799	1799	0	T	800	2017-08-10-15-09-52	0	0	z	0	30	51	21.4	51	21.4	51.1	0.091	11039	First10	Here	3
1800	1800	0	T	800	2017-08-10-15-09-54	0	0	z	0	30	51	21.4	51	21.4	51.1	0.091	11039	First10	Here	4
1801	1801	0	T	800	2017-08-10-15-09-57	0	0	z	0	30	51	21.4	51	21.3	51.1	0.091	11039	First10	Here	5
1802	1802	0	T	800	2017-08-10-15-09-59	0	0	z	0	30	51	21.4	51	21.4	51.1	0.091	11039	First10	Here	6
1803	1803	0	T	800	2017-08-10-15-10-01	0	0	z	0	30	51	21.4	50.9	21.3	51	-0.018	11039	First10	Here	7
1804	1804	0	T	800	2017-08-10-15-10-03	0	0	z	0	30	51	21.4	51	21.3	51.1	0.091	11039	First10	Here	8
1805	1805	0	T	800	2017-08-10-15-10-05	0	0	z	0	30	51	21.4	50.9	21.3	51	-0.018	11039	First10	Here	9
1806	1806	0	T	800	2017-08-10-15-10-07	0	0	z	0	30	51	21.4	51	21.4	51.1	0.091	11039	First10	Here	10
1807	1807	0	T	800	2017-08-10-15-10-09	0	0	z	0	30	51	21.4	50.9	21.3	51	-0.018	11039			11
1808	1808	0	T	800	2017-08-10-15-10-11	0	0	z	0	30	51	21.4	50.9	21.3	51	-0.018	11039			12
1809	1809	0	T	800	2017-08-10-15-10-13	0	0	z	0	30	51	21.4	51	21.4	51.1	0.091	11039			13
1810	1810	0	T	800	2017-08-10-15-10-15	0	0	z	0	30	51	21.4	51	21.4	51.1	0.091	11039			14
1811	1811	0	T	800	2017-08-10-15-10-17	0	0	z	0	30	51	21.4	51.1	21.4	51.2	0.2	11039			15
1812	1812	0	T	800	2017-08-10-15-10-19	0	0	z	0	30	51	21.4	51	21.4	51.1	0.091	11039			16
1813	1813	0	T	800	2017-08-10-15-10-21	0	0	z	0	30	51	21.4	51	21.4	51.1	0.091	11039			17
1814	1814	0	T	800	2017-08-10-15-10-23	0	0	z	0	30	51	21.4	51	21.4	51.1	0.091	11039			18
1815	1815	0	T	800	2017-08-10-15-10-25	0	0	z	0	30	51	21.4	51	21.3	51.1	0.091	11039			19
1816	1816	0	T	800	2017-08-10-15-10-27	0	0	z	0	30	51	21.4	51	21.4	51.1	0.091	11039			20
1817	1817	0	T	800	2017-08-10-15-10-29	0	0	z	0	30	51	21.4	51	21.4	51.1	0.091	11039			21
1818	1818	0	T	800	2017-08-10-15-10-31	0	0	z	0	30	51	21.4	51	21.4	51.1	0.091	11039			22
1819	1819	0	T	800	2017-08-10-15-10-33	0	0	z	0	30	51	21.4	51	21.4	51.1	0.091	11039			23
1820	1820	0	T	800	2017-08-10-15-10-35	0	0	z	0	30	51	21.4	51	21.4	51.1	0.091	11039			24
1821	1821	0	T	800	2017-08-10-15-10-37	0	0	z	0	30	51	21.4	51	21.4	51.1	0.091	11039			25
1822	1822	0	T	800	2017-08-10-15-10-39	0	0	z	0	30	51	21.4	51	21.4	51.1	0.091	11039			26
1823	1823	0	T	800	2017-08-10-15-10-41	0	0	z	0	30	51	21.4	51	21.4	51.1	0.091	11039			27
1824	1824	0	T	800	2017-08-10-15-10-43	0	0	z	0	30	51	21.4	51	21.4	51.1	0.091	11039			28
1825	1825	0	T	800	2017-08-10-15-10-45	0	0	z	0	30	51	21.4	51	21.4	51.1	0.091	11039			29
1826	1826	0	T	800	2017-08-10-15-10-47	0	0	z	0	30	51	21.4	51	21.4	51.1	0.091	11039			30
1827	1827	0	T	800	2017-08-10-15-10-49	0	0	z	0	30	51	21.4	51	21.4	51.1	0.091	11039			31
1828	1828	0	T	800	2017-08-10-15-10-51	0	0	z	0	30	51	21.4	51	21.4	51.1	0.091	11039			32
1829	1829	0	T	800	2017-08-10-15-10-53	0	0	z	0	30	51	21.4	51	21.4	51.1	0.091	11039			33
1830	1830	0	T	800	2017-08-10-15-10-55	0	0	z	0	30	51	21.4	51	21.4	51.1	0.091	11039			34
1831	1831	0	T	800	2017-08-10-15-10-57	0	0	z	0	30	51.1	21.4	51	21.4	51.1	-0.009	11039			35
1832	1832	0	T	800	2017-08-10-15-10-59	0	0	z	0	30	51	21.4	51	21.3	51.1	0.091	11039			36
1833	1833	0	T	800	2017-08-10-15-11-01	0	0	z	0	30	51	21.4	51	21.3	51.1	0.091	11039			37
1834	1834	0	T	800	2017-08-10-15-11-03	0	0	z	0	30	51	21.4	51	21.4	51.1	0.091	11039			38
1835	1835	0	T	800	2017-08-10-15-11-05	0	0	z	0	30	51	21.4	51	21.4	51.1	0.091	11039			39
1836	1836	0	T	800	2017-08-10-15-11-07	0	0	z	0	30	51	21.4	51	21.4	51.1	0.091	11039			40
1837	1837	0	T	800	2017-08-10-15-11-09	0	0	z	0	30	51	21.4	51	21.4	51.1	0.091	11039			41
1838	1838	0	T	800	2017-08-10-15-11-11	0	0	z	0	30	51	21.4	51	21.4	51.1	0.091	11039			42
1839	1839	0	T	800	2017-08-10-15-11-13	0	0	z	0	30	51	21.4	51	21.4	51.1	0.091	11039			43
1840	1840	0	T	800	2017-08-10-15-11-15	0	0	z	0	30	51	21.4	51	21.4	51.1	0.091	11039			44
1841	1841	0	T	800	2017-08-10-15-11-17	0	0	z	0	30	51	21.4	51	21.4	51.1	0.091	11039			45
1842	1842	0	T	800	2017-08-10-15-11-19	0	0	z	0	30	51.1	21.4	51	21.4	51.1	-0.009	11039			46
1843	1843	0	T	800	2017-08-10-15-11-21	0	0	z	0	30	51.1	21.4	51	21.4	51.1	-0.009	11039			47
1844	1844	0	T	800	2017-08-10-15-11-23	0	0	z	0	30	51.1	21.4	51	21.4	51.1	-0.009	11039			48
1845	1845	0	T	800	2017-08-10-15-11-25	0	0	z	0	30	51.1	21.4	51	21.4	51.1	-0.009	11039			49
1846	1846	0	T	800	2017-08-10-15-11-27	0	0	z	0	30	51	21.4	51	21.4	51.1	0.091	11039			50
1847	1847	0	T	800	2017-08-10-15-11-29	0	0	z	0	30	51.2	21.5	51	21.4	51.1	-0.109	11039			51
1848	1848	0	T	800	2017-08-10-15-11-31	0	0	z	0	30	51.1	21.4	51	21.4	51.1	-0.009	11039			52
1849	1849	0	T	800	2017-08-10-15-11-33	0	0	z	0	30	51.1	21.4	51	21.4	51.1	-0.009	11039			53
1850	1850	0	T	800	2017-08-10-15-11-35	0	0	z	0	30	51	21.4	51	21.4	51.1	0.091	11039			54
1851	1851	0	T	800	2017-08-10-15-11-37	0	0	z	0	30	51	21.4	51	21.4	51.1	0.091	11039			55
1852	1852	0	T	800	2017-08-10-15-11-39	0	0	z	0	30	51	21.4	51	21.4	51.1	0.091	11039			56
1853	1853	0	T	800	2017-08-10-15-11-41	0	0	z	0	30	51	21.4	51	21.4	51.1	0.091	11039			57
1854	1854	0	T	800	2017-08-10-15-11-43	0	0	z	0	30	51	21.4	51	21.4	51.1	0.091	11039			58
1855	1855	0	T	800	2017-08-10-15-11-45	0	0	z	0	30	51	21.4	51	21.4	51.1	0.091	11039			59
1856	1856	0	T	800	2017-08-10-15-11-47	0	0	z	0	30	51	21.4	51	21.4	51.1	0.091	11039			60
1857	1857	0	T	800	2017-08-10-15-11-49	0	0	z	0	30	51	21.4	51	21.4	51.1	0.091	11039			61
1858	1858	0	T	800	2017-08-10-15-11-51	0	0	z	0	30	51	21.4	51	21.4	51.1	0.091	11039			62
1859	1859	0	T	800	2017-08-10-15-11-53	0	0	z	0	30	51	21.4	51	21.4	51.1	0.091	11039			63
1860	1860	0	T	800	2017-08-10-15-11-55	0	0	z	0	30	51	21.4	51	21.4	51.1	0.091	11039			64
1861	1861	0	T	800	2017-08-10-15-11-57	0	0	z	0	30	51	21.4	51	21.4	51.1	0.091	11039			65
1862	1862	0	T	800	2017-08-10-15-11-59	0	0	z	0	30	51	21.4	51	21.4	51.1	0.091	11039			66
1863	1863	0	T	800	2017-08-10-15-12-01	0	0	z	0	30	51	21.4	51	21.4	51.1	0.091	11039			67
1864	1864	0	T	800	2017-08-10-15-12-03	0	0	z	0	30	51	21.4	51.1	21.4	51.2	0.2	11039			68
1865	1865	0	T	800	2017-08-10-15-12-05	0	0	z	0	30	51	21.4	51	21.4	51.1	0.091	11039			69
1866	1866	0	T	800	2017-08-10-15-12-07	0	0	z	0	30	51	21.4	51	21.4	51.1	0.091	11039			70
1867	1867	0	T	800	2017-08-10-15-12-09	0	0	z	0	30	51	21.4	50.9	21.3	51	-0.018	11039			71
1868	1868	0	T	800	2017-08-10-15-12-11	0	0	z	0	30	51	21.4	51	21.4	51.1	0.091	11039			72
1869	1869	0	T	800	2017-08-10-15-12-13	0	0	z	0	30	51	21.4	51	21.4	51.1	0.091	11039			73
1870	1870	0	T	800	2017-08-10-15-12-15	0	0	z	0	30	51	21.4	51	21.4	51.1	0.091	11039			74
1871	1871	0	T	800	2017-08-10-15-12-17	0	0	z	0	30	51	21.4	51	21.4	51.1	0.091	11039			75
1872	1872	0	T	800	2017-08-10-15-12-19	0	0	z	0	30	51	21.4	51	21.4	51.1	0.091	11039			76
1873	1873	0	T	800	2017-08-10-15-12-21	0	0	z	0	30	51	21.4	51	21.4	51.1	0.091	11039			77
1874	1874	0	T	800	2017-08-10-15-12-23	0	0	z	0	30	51.1	21.4	51	21.4	51.1	-0.009	11039			78
1875	1875	0	T	800	2017-08-10-15-12-25	0	0	z	0	30	51	21.4	51	21.4	51.1	0.091	11039			79
1876	1876	0	T	800	2017-08-10-15-12-27	0	0	z	0	30	51	21.4	51	21.4	51.1	0.091	11039			80
1877	1877	0	T	800	2017-08-10-15-12-29	0	0	z	0	30	51.1	21.4	51.1	21.4	51.2	0.1	11039			81
1878	1878	0	T	800	2017-08-10-15-12-31	0	0	z	0	30	51.1	21.4	51	21.4	51.1	-0.009	11039			82
1879	1879	0	T	800	2017-08-10-15-12-33	0	0	z	0	30	51.1	21.4	51	21.4	51.1	-0.009	11039			83
1880	1880	0	T	800	2017-08-10-15-12-35	0	0	z	0	30	51.1	21.4	51.1	21.4	51.2	0.1	11039			84
1881	1881	0	T	800	2017-08-10-15-12-37	0	0	z	0	30	51.1	21.4	51	21.4	51.1	-0.009	11039			85
1882	1882	0	T	800	2017-08-10-15-12-39	0	0	z	0	30	51.1	21.4	51	21.4	51.1	-0.009	11039			86
1883	1883	0	T	800	2017-08-10-15-12-41	0	0	z	0	30	51.1	21.4	51	21.4	51.1	-0.009	11039			87
1884	1884	0	T	800	2017-08-10-15-12-43	0	0	z	0	30	51.1	21.4	51	21.4	51.1	-0.009	11039			88
1885	1885	0	T	800	2017-08-10-15-12-45	0	0	z	0	30	51	21.4	51	21.4	51.1	0.091	11039			89
1886	1886	0	T	800	2017-08-10-15-12-47	0	0	z	0	30	51.1	21.4	51	21.4	51.1	-0.009	11039			90
1887	1887	0	T	800	2017-08-10-15-12-49	0	0	z	0	30	51	21.4	51	21.4	51.1	0.091	11039	Last10	Here	91
1888	1888	0	T	800	2017-08-10-15-12-51	0	0	z	0	30	51	21.4	51	21.4	51.1	0.091	11039	Last10	Here	92
1889	1889	0	T	800	2017-08-10-15-12-53	0	0	z	0	30	51.1	21.4	51	21.4	51.1	-0.009	11039	Last10	Here	93
1890	1890	0	T	800	2017-08-10-15-12-55	0	0	z	0	30	51	21.4	51	21.4	51.1	0.091	11039	Last10	Here	94
1891	1891	0	T	800	2017-08-10-15-12-57	0	0	z	0	30	51.1	21.4	51	21.4	51.1	-0.009	11039	Last10	Here	95
1892	1892	0	T	800	2017-08-10-15-12-59	0	0	z	0	30	51.1	21.4	51	21.4	51.1	-0.009	11039	Last10	Here	96
1893	1893	0	T	800	2017-08-10-15-13-01	0	0	z	0	30	51.1	21.4	51	21.4	51.1	-0.009	11039	Last10	Here	97
1894	1894	0	T	800	2017-08-10-15-13-03	0	0	z	0	30	51.1	21.4	51	21.4	51.1	-0.009	11039	Last10	Here	98
1895	1895	0	T	800	2017-08-10-15-13-05	0	0	z	0	30	51.1	21.4	51	21.4	51.1	-0.009	11039	Last10	Here	99
1896	7570	0	T	800	2017-08-10-19-10-15	1	0	x	-30	0	57.4	21.4	56.7	21.4	57.3	-0.099	11097	First10	Here	1
1897	7571	0	T	800	2017-08-10-19-10-17	1	0	x	-30	0	57.4	21.4	56.6	21.3	57.2	-0.208	11097	First10	Here	2
1898	7572	0	T	800	2017-08-10-19-10-19	1	0	x	-30	0	57.4	21.4	56.7	21.4	57.3	-0.099	11097	First10	Here	3
1899	7573	0	T	800	2017-08-10-19-10-21	1	0	x	-30	0	57.4	21.4	56.6	21.3	57.2	-0.208	11097	First10	Here	4
1900	7574	0	T	800	2017-08-10-19-10-23	1	0	x	-30	0	57.4	21.4	56.6	21.3	57.2	-0.208	11097	First10	Here	5
1901	7575	0	T	800	2017-08-10-19-10-25	1	0	x	-30	0	57.3	21.4	56.6	21.3	57.2	-0.108	11097	First10	Here	6
1902	7576	0	T	800	2017-08-10-19-10-27	1	0	x	-30	0	57.3	21.4	56.6	21.3	57.2	-0.108	11097	First10	Here	7
1903	7577	0	T	800	2017-08-10-19-10-29	1	0	x	-30	0	57.3	21.4	56.6	21.3	57.2	-0.108	11097	First10	Here	8
1904	7578	0	T	800	2017-08-10-19-10-31	1	0	x	-30	0	57.3	21.4	56.6	21.3	57.2	-0.108	11097	First10	Here	9
1905	7579	0	T	800	2017-08-10-19-10-33	1	0	x	-30	0	57.3	21.4	56.7	21.4	57.3	0.001	11097	First10	Here	10
1906	7580	0	T	800	2017-08-10-19-10-35	1	0	x	-30	0	57.3	21.4	56.6	21.3	57.2	-0.108	11097			11
1907	7581	0	T	800	2017-08-10-19-10-37	1	0	x	-30	0	57.3	21.4	56.7	21.4	57.3	0.001	11097			12
1908	7582	0	T	800	2017-08-10-19-10-39	1	0	x	-30	0	57.3	21.4	56.7	21.4	57.3	0.001	11097			13
1909	7583	0	T	800	2017-08-10-19-10-41	1	0	x	-30	0	57.3	21.4	56.7	21.4	57.3	0.001	11097			14
1910	7584	0	T	800	2017-08-10-19-10-43	1	0	x	-30	0	57.3	21.4	56.6	21.3	57.2	-0.108	11097			15
1911	7585	0	T	800	2017-08-10-19-10-45	1	0	x	-30	0	57.3	21.4	56.7	21.4	57.3	0.001	11097			16
1912	7586	0	T	800	2017-08-10-19-10-47	1	0	x	-30	0	57.3	21.4	56.6	21.3	57.2	-0.108	11097			17
1913	7587	0	T	800	2017-08-10-19-10-49	1	0	x	-30	0	57.3	21.4	56.7	21.4	57.3	0.001	11097			18
1914	7588	0	T	800	2017-08-10-19-10-51	1	0	x	-30	0	57.3	21.4	56.6	21.3	57.2	-0.108	11097			19
1915	7589	0	T	800	2017-08-10-19-10-53	1	0	x	-30	0	57.3	21.4	56.6	21.3	57.2	-0.108	11097			20
1916	7590	0	T	800	2017-08-10-19-10-55	1	0	x	-30	0	57.3	21.4	56.7	21.4	57.3	0.001	11097			21
1917	7591	0	T	800	2017-08-10-19-10-57	1	0	x	-30	0	57.3	21.4	56.6	21.3	57.2	-0.108	11097			22
1918	7592	0	T	800	2017-08-10-19-10-59	1	0	x	-30	0	57.3	21.4	56.6	21.3	57.2	-0.108	11097			23
1919	7593	0	T	800	2017-08-10-19-11-01	1	0	x	-30	0	57.3	21.4	56.7	21.4	57.3	0.001	11097			24
1920	7594	0	T	800	2017-08-10-19-11-03	1	0	x	-30	0	57.3	21.4	56.7	21.4	57.3	0.001	11097			25
1921	7595	0	T	800	2017-08-10-19-11-05	1	0	x	-30	0	57.3	21.4	56.7	21.4	57.3	0.001	11097			26
1922	7596	0	T	800	2017-08-10-19-11-07	1	0	x	-30	0	57.3	21.4	56.7	21.3	57.3	0.001	11097			27
1923	7597	0	T	800	2017-08-10-19-11-09	1	0	x	-30	0	57.3	21.4	56.7	21.4	57.3	0.001	11097			28
1924	7598	0	T	800	2017-08-10-19-11-11	1	0	x	-30	0	57.3	21.4	56.6	21.3	57.2	-0.108	11097			29
1925	7599	0	T	800	2017-08-10-19-11-13	1	0	x	-30	0	57.3	21.4	56.7	21.4	57.3	0.001	11097			30
1926	7600	0	T	800	2017-08-10-19-11-15	1	0	x	-30	0	57.3	21.4	56.7	21.3	57.3	0.001	11097			31
1927	7601	0	T	800	2017-08-10-19-11-17	1	0	x	-30	0	57.3	21.4	56.7	21.3	57.3	0.001	11097			32
1928	7602	0	T	800	2017-08-10-19-11-19	1	0	x	-30	0	57.3	21.4	56.6	21.3	57.2	-0.108	11097			33
1929	7603	0	T	800	2017-08-10-19-11-21	1	0	x	-30	0	57.3	21.4	56.7	21.4	57.3	0.001	11097			34
1930	7604	0	T	800	2017-08-10-19-11-23	1	0	x	-30	0	57.3	21.4	56.7	21.4	57.3	0.001	11097			35
1931	7605	0	T	800	2017-08-10-19-11-25	1	0	x	-30	0	57.3	21.4	56.7	21.3	57.3	0.001	11097			36
1932	7606	0	T	800	2017-08-10-19-11-27	1	0	x	-30	0	57.3	21.4	56.7	21.4	57.3	0.001	11097			37
1933	7607	0	T	800	2017-08-10-19-11-29	1	0	x	-30	0	57.4	21.4	56.7	21.3	57.3	-0.099	11097			38
1934	7608	0	T	800	2017-08-10-19-11-31	1	0	x	-30	0	57.3	21.4	56.7	21.4	57.3	0.001	11097			39
1935	7609	0	T	800	2017-08-10-19-11-33	1	0	x	-30	0	57.3	21.4	56.7	21.4	57.3	0.001	11097			40
1936	7610	0	T	800	2017-08-10-19-11-35	1	0	x	-30	0	57.3	21.4	56.7	21.3	57.3	0.001	11097			41
1937	7611	0	T	800	2017-08-10-19-11-37	1	0	x	-30	0	57.3	21.4	56.6	21.3	57.2	-0.108	11097			42
1938	7612	0	T	800	2017-08-10-19-11-39	1	0	x	-30	0	57.4	21.4	56.7	21.4	57.3	-0.099	11097			43
1939	7613	0	T	800	2017-08-10-19-11-41	1	0	x	-30	0	57.4	21.4	56.7	21.3	57.3	-0.099	11097			44
1940	7614	0	T	800	2017-08-10-19-11-43	1	0	x	-30	0	57.3	21.4	56.7	21.3	57.3	0.001	11097			45
1941	7615	0	T	800	2017-08-10-19-11-45	1	0	x	-30	0	57.3	21.4	56.7	21.3	57.3	0.001	11097			46
1942	7616	0	T	800	2017-08-10-19-11-47	1	0	x	-30	0	57.3	21.4	56.7	21.3	57.3	0.001	11097			47
1943	7617	0	T	800	2017-08-10-19-11-49	1	0	x	-30	0	57.3	21.4	56.7	21.3	57.3	0.001	11097			48
1944	7618	0	T	800	2017-08-10-19-11-51	1	0	x	-30	0	57.4	21.4	56.7	21.4	57.3	-0.099	11097			49
1945	7619	0	T	800	2017-08-10-19-11-53	1	0	x	-30	0	57.4	21.4	56.7	21.3	57.3	-0.099	11097			50
1946	7620	0	T	800	2017-08-10-19-11-55	1	0	x	-30	0	57.4	21.4	56.7	21.3	57.3	-0.099	11097			51
1947	7621	0	T	800	2017-08-10-19-11-57	1	0	x	-30	0	57.4	21.4	56.7	21.3	57.3	-0.099	11097			52
1948	7622	0	T	800	2017-08-10-19-11-59	1	0	x	-30	0	57.4	21.4	56.7	21.3	57.3	-0.099	11097			53
1949	7623	0	T	800	2017-08-10-19-12-01	1	0	x	-30	0	57.4	21.4	56.7	21.3	57.3	-0.099	11097			54
1950	7624	0	T	800	2017-08-10-19-12-03	1	0	x	-30	0	57.4	21.4	56.7	21.3	57.3	-0.099	11097			55
1951	7625	0	T	800	2017-08-10-19-12-05	1	0	x	-30	0	57.4	21.4	56.7	21.3	57.3	-0.099	11097			56
1952	7626	0	T	800	2017-08-10-19-12-07	1	0	x	-30	0	57.3	21.4	56.7	21.3	57.3	0.001	11097			57
1953	7627	0	T	800	2017-08-10-19-12-09	1	0	x	-30	0	57.3	21.4	56.7	21.3	57.3	0.001	11097			58
1954	7628	0	T	800	2017-08-10-19-12-11	1	0	x	-30	0	57.3	21.4	56.7	21.3	57.3	0.001	11097			59
1955	7629	0	T	800	2017-08-10-19-12-13	1	0	x	-30	0	57.4	21.4	56.7	21.3	57.3	-0.099	11097			60
1956	7630	0	T	800	2017-08-10-19-12-15	1	0	x	-30	0	57.4	21.4	56.7	21.3	57.3	-0.099	11097			61
1957	7631	0	T	800	2017-08-10-19-12-17	1	0	x	-30	0	57.4	21.4	56.7	21.3	57.3	-0.099	11097			62
1958	7632	0	T	800	2017-08-10-19-12-19	1	0	x	-30	0	57.4	21.4	56.7	21.3	57.3	-0.099	11097			63
1959	7633	0	T	800	2017-08-10-19-12-21	1	0	x	-30	0	57.4	21.4	56.7	21.3	57.3	-0.099	11097			64
1960	7634	0	T	800	2017-08-10-19-12-23	1	0	x	-30	0	57.4	21.4	56.7	21.3	57.3	-0.099	11097			65
1961	7635	0	T	800	2017-08-10-19-12-25	1	0	x	-30	0	57.4	21.4	56.7	21.3	57.3	-0.099	11097			66
1962	7636	0	T	800	2017-08-10-19-12-27	1	0	x	-30	0	57.4	21.4	56.8	21.4	57.4	0.01	11097			67
1963	7637	0	T	800	2017-08-10-19-12-30	1	0	x	-30	0	57.4	21.4	56.7	21.3	57.3	-0.099	11097			68
1964	7638	0	T	800	2017-08-10-19-12-32	1	0	x	-30	0	57.4	21.4	56.7	21.3	57.3	-0.099	11097			69
1965	7639	0	T	800	2017-08-10-19-12-34	1	0	x	-30	0	57.4	21.4	56.7	21.3	57.3	-0.099	11097			70
1966	7640	0	T	800	2017-08-10-19-12-36	1	0	x	-30	0	57.4	21.4	56.7	21.3	57.3	-0.099	11097			71
1967	7641	0	T	800	2017-08-10-19-12-38	1	0	x	-30	0	57.4	21.4	56.7	21.3	57.3	-0.099	11097			72
1968	7642	0	T	800	2017-08-10-19-12-40	1	0	x	-30	0	57.4	21.4	56.7	21.3	57.3	-0.099	11097			73
1969	7643	0	T	800	2017-08-10-19-12-42	1	0	x	-30	0	57.4	21.4	56.7	21.3	57.3	-0.099	11097			74
1970	7644	0	T	800	2017-08-10-19-12-44	1	0	x	-30	0	57.4	21.4	56.7	21.3	57.3	-0.099	11097			75
1971	7645	0	T	800	2017-08-10-19-12-46	1	0	x	-30	0	57.4	21.4	56.7	21.3	57.3	-0.099	11097			76
1972	7646	0	T	800	2017-08-10-19-12-48	1	0	x	-30	0	57.4	21.4	56.7	21.3	57.3	-0.099	11097			77
1973	7647	0	T	800	2017-08-10-19-12-50	1	0	x	-30	0	57.4	21.4	56.8	21.4	57.4	0.01	11097			78
1974	7648	0	T	800	2017-08-10-19-12-52	1	0	x	-30	0	57.4	21.4	56.7	21.3	57.3	-0.099	11097			79
1975	7649	0	T	800	2017-08-10-19-12-54	1	0	x	-30	0	57.4	21.4	56.7	21.3	57.3	-0.099	11097			80
1976	7650	0	T	800	2017-08-10-19-12-56	1	0	x	-30	0	57.4	21.4	56.7	21.3	57.3	-0.099	11097			81
1977	7651	0	T	800	2017-08-10-19-12-58	1	0	x	-30	0	57.4	21.4	56.8	21.4	57.4	0.01	11097			82
1978	7652	0	T	800	2017-08-10-19-13-00	1	0	x	-30	0	57.4	21.4	56.8	21.4	57.4	0.01	11097			83
1979	7653	0	T	800	2017-08-10-19-13-02	1	0	x	-30	0	57.4	21.4	56.7	21.3	57.3	-0.099	11097			84
1980	7654	0	T	800	2017-08-10-19-13-04	1	0	x	-30	0	57.4	21.4	56.7	21.3	57.3	-0.099	11097			85
1981	7655	0	T	800	2017-08-10-19-13-06	1	0	x	-30	0	57.4	21.4	56.7	21.3	57.3	-0.099	11097			86
1982	7656	0	T	800	2017-08-10-19-13-08	1	0	x	-30	0	57.4	21.4	56.7	21.3	57.3	-0.099	11097			87
1983	7657	0	T	800	2017-08-10-19-13-10	1	0	x	-30	0	57.4	21.4	56.7	21.3	57.3	-0.099	11097			88
1984	7658	0	T	800	2017-08-10-19-13-12	1	0	x	-30	0	57.4	21.4	56.7	21.3	57.3	-0.099	11097			89
1985	7659	0	T	800	2017-08-10-19-13-14	1	0	x	-30	0	57.4	21.4	56.7	21.3	57.3	-0.099	11097			90
1986	7660	0	T	800	2017-08-10-19-13-16	1	0	x	-30	0	57.4	21.4	56.7	21.3	57.3	-0.099	11097	Last10	Here	91
1987	7661	0	T	800	2017-08-10-19-13-18	1	0	x	-30	0	57.4	21.4	56.7	21.3	57.3	-0.099	11097	Last10	Here	92
1988	7662	0	T	800	2017-08-10-19-13-20	1	0	x	-30	0	57.4	21.4	56.7	21.3	57.3	-0.099	11097	Last10	Here	93
1989	7663	0	T	800	2017-08-10-19-13-22	1	0	x	-30	0	57.4	21.4	56.7	21.3	57.3	-0.099	11097	Last10	Here	94
1990	7664	0	T	800	2017-08-10-19-13-24	1	0	x	-30	0	57.4	21.4	56.7	21.3	57.3	-0.099	11097	Last10	Here	95
1991	7665	0	T	800	2017-08-10-19-13-26	1	0	x	-30	0	57.4	21.4	56.7	21.3	57.3	-0.099	11097	Last10	Here	96
1992	7666	0	T	800	2017-08-10-19-13-28	1	0	x	-30	0	57.4	21.4	56.7	21.3	57.3	-0.099	11097	Last10	Here	97
1993	7667	0	T	800	2017-08-10-19-13-30	1	0	x	-30	0	57.4	21.4	56.8	21.3	57.4	0.01	11097	Last10	Here	98
1994	7668	0	T	800	2017-08-10-19-13-32	1	0	x	-30	0	57.4	21.4	56.8	21.3	57.4	0.01	11097	Last10	Here	99
1995	7669	0	T	800	2017-08-10-19-14-06	1	0	x	-25	0	57.4	21.4	56.8	21.3	57.4	0.01	11098	First10	Here	1
1996	7670	0	T	800	2017-08-10-19-14-08	1	0	x	-25	0	57.4	21.4	56.8	21.3	57.4	0.01	11098	First10	Here	2
1997	7671	0	T	800	2017-08-10-19-14-10	1	0	x	-25	0	57.4	21.4	56.8	21.3	57.4	0.01	11098	First10	Here	3
1998	7672	0	T	800	2017-08-10-19-14-12	1	0	x	-25	0	57.4	21.4	56.8	21.3	57.4	0.01	11098	First10	Here	4
1999	7673	0	T	800	2017-08-10-19-14-14	1	0	x	-25	0	57.4	21.4	56.8	21.3	57.4	0.01	11098	First10	Here	5
[truncated: 43,424 more rows]
