# Supplementary material for: Floral Humidity in Flowering Plants: A Preliminary Survey
Source: Front Plant Sci. 2020 Mar 6;11:249. doi: 10.3389/fpls.2020.00249 (PMC7068853; doi:10.3389/fpls.2020.00249)
Supplement: SUPPLEMENTARY FILE 2 — A zipped file containing floral humidity data collected by the robot arm transects as described in the main text. A word document within the zipped files explains the data formatting in detail. Datafiles themselves are in CSV format. [file Data_Sheet_2.zip › Floral humidity data/Controls/TWLmeans.csv]

	Block	Sp	xORz	Individual	totIndividual	sample..	Sample.order	xoffset	zoffset	x2	z2	Background.Humidity	Background.Temperature	Focal.Humidity	Focal.Temperature	Corrected.Focal.humidity	Change.in.RH.	block
1	11078	TWL	x	3	803	0	3	-30	0	900	0	56.724	21.4	56.227	21.395	56.823	0.06143	11078
2	11079	TWL	x	3	803	0	3	-25	0	625	0	56.709	21.4	56.253	21.393	56.852	0.10477	11079
3	11080	TWL	x	3	803	0	3	-20	0	400	0	56.76	21.4	56.307	21.386	56.907	0.11263	11080
4	11081	TWL	x	3	803	0	3	-15	0	225	0	56.8	21.4	56.447	21.378	57.047	0.22523	11081
5	11082	TWL	x	3	803	0	3	-10	0	100	0	56.81111111	21.4	56.75959596	21.38888889	57.35959596	0.554848485	11082
6	11083	TWL	x	3	803	0	3	-5	0	25	0	56.81717172	21.4	56.82828283	21.38888889	57.42929293	0.623656566	11083
7	11084	TWL	x	3	803	0	3	0	0	0	0	56.91515152	21.4	56.8040404	21.39292929	57.4040404	0.499252525	11084
8	11085	TWL	x	3	803	0	3	5	0	25	0	57.03838384	21.4	56.74747475	21.38282828	57.34747475	0.314363636	11085
9	11086	TWL	x	3	803	0	3	10	0	100	0	57.143	21.4	56.649	21.357	57.249	0.10241	11086
10	11087	TWL	x	3	803	0	3	15	0	225	0	57.198	21.398	56.636	21.358	57.236	0.03324	11087
11	11088	TWL	x	3	803	0	3	20	0	400	0	57.249	21.4	56.66	21.359	57.26	0.0084	11088
12	11089	TWL	x	3	803	0	3	25	0	625	0	57.326	21.4	56.711	21.353	57.311	-0.01301	11089
13	11090	TWL	x	3	803	0	3	30	0	900	0	57.295	21.399	56.689	21.362	57.289	-0.00599	11090
14	11154	TWL	x	3	803	1	3	-30	0	900	0	59.47	21.153	58.698	21.1	59.498	0.00782	11154
15	11155	TWL	x	3	803	1	3	-25	0	625	0	59.436	21.149	58.642	21.1	59.442	-0.01922	11155
16	11156	TWL	x	3	803	1	3	-20	0	400	0	59.31414141	21.15353535	58.58484848	21.1	59.38484848	0.040343434	11156
17	11157	TWL	x	3	803	1	3	-15	0	225	0	59.19494949	21.15252525	58.55858586	21.10606061	59.35858586	0.130909091	11157
18	11158	TWL	x	3	803	1	3	-10	0	100	0	59.07878788	21.13636364	58.67979798	21.1	59.47979798	0.379191919	11158
19	11159	TWL	x	3	803	1	3	-5	0	25	0	59.02142857	21.14285714	58.79591837	21.1	59.59591837	0.563122449	11159
20	11160	TWL	x	3	803	1	3	0	0	0	0	58.937	21.147	58.557	21.1	59.351	0.38713	11160
21	11161	TWL	x	3	803	1	3	5	0	25	0	58.825	21.155	58.208	21.1	58.909	0.11872	11161
22	11162	TWL	x	3	803	1	3	10	0	100	0	58.712	21.112	58.065	21.1	58.765	0.07585	11162
23	11163	TWL	x	3	803	1	3	15	0	225	0	58.627	21.126	57.961	21.099	58.661	0.04788	11163
24	11164	TWL	x	3	803	1	3	20	0	400	0	58.592	21.102	57.89	21.1	58.59	0.0061	11164
25	11165	TWL	x	3	803	1	3	25	0	625	0	58.499	21.128	57.79	21.1	58.49	-0.0099	11165
26	11166	TWL	x	3	803	1	3	30	0	900	0	58.416	21.121	57.71	21.1	58.41	-0.0141	11166
27	11230	TWL	x	3	803	2	3	-30	0	900	0	52.901	20.901	52.665	20.901	52.866	0.00385	11230
28	11231	TWL	x	3	803	2	3	-25	0	625	0	52.78888889	20.9	52.5969697	20.9	52.7969697	0.041808081	11231
29	11232	TWL	x	3	803	2	3	-20	0	400	0	52.71632653	20.9	52.61938776	20.9	52.81938776	0.138806122	11232
30	11233	TWL	x	3	803	2	3	-15	0	225	0	52.57575758	20.9020202	52.62222222	20.9	52.82626263	0.282464646	11233
31	11234	TWL	x	3	803	2	3	-10	0	100	0	52.46868687	20.9010101	52.62525253	20.9	52.84242424	0.392838384	11234
32	11235	TWL	x	3	803	2	3	-5	0	25	0	52.324	20.9	52.757	20.9	53.016	0.68113	11235
33	11236	TWL	x	3	803	2	3	0	0	0	0	52.158	20.9	52.42	20.9	52.62	0.4798	11236
34	11237	TWL	x	3	803	2	3	5	0	25	0	51.966	20.9	52.094	20.9	52.294	0.31646	11237
35	11238	TWL	x	3	803	2	3	10	0	100	0	51.835	20.9	51.81	20.9	52.01	0.13874	11238
36	11239	TWL	x	3	803	2	3	15	0	225	0	51.777	20.9	51.711	20.886	51.895	0.08899	11239
37	11240	TWL	x	3	803	2	3	20	0	400	0	51.644	20.9	51.533	20.898	51.633	0.02797	11240
38	11241	TWL	x	3	803	2	3	25	0	625	0	51.541	20.9	51.424	20.899	51.524	0.01216	11241
39	11242	TWL	x	3	803	2	3	30	0	900	0	51.512	20.9	51.39	20.896	51.49	0.0041	11242
40	11306	TWL	x	3	803	3	3	-30	0	900	0	56.396	20.995	55.95	20.98	56.45	0.08796	11306
41	11307	TWL	x	3	803	3	3	-25	0	625	0	56.398	20.995	55.953	20.976	56.453	0.08919	11307
42	11308	TWL	x	3	803	3	3	-20	0	400	0	56.364	21	55.992	20.988	56.492	0.1654	11308
43	11309	TWL	x	3	803	3	3	-15	0	225	0	56.4	21	56.05	20.983	56.561	0.1926	11309
44	11310	TWL	x	3	803	3	3	-10	0	100	0	56.3959596	21	56.29292929	20.98686869	56.87474747	0.461333333	11310
45	11311	TWL	x	3	803	3	3	-5	0	25	0	56.31414141	21	56.48686869	20.99494949	57.08686869	0.754545455	11311
46	11312	TWL	x	3	803	3	3	0	0	0	0	56.27070707	21	56.24949495	20.98686869	56.82727273	0.539242424	11312
47	11313	TWL	x	3	803	3	3	5	0	25	0	56.25656566	21	56.03434343	20.98686869	56.54444444	0.319080808	11313
48	11314	TWL	x	3	803	3	3	10	0	100	0	56.2030303	21	55.93131313	20.99393939	56.43131313	0.260777778	11314
49	11315	TWL	x	3	803	3	3	15	0	225	0	56.095	21	55.73	20.996	56.23	0.1497	11315
50	11316	TWL	x	3	803	3	3	20	0	400	0	55.82525253	21	55.44141414	20.9989899	55.94141414	0.104888889	11316
51	11317	TWL	x	3	803	3	3	25	0	625	0	55.495	21.001	55.126	21	55.603	0.09134	11317
52	11318	TWL	x	3	803	3	3	30	0	900	0	55.272	21.002	54.92	21	55.32	0.0898	11318
53	11572	TWL	x	2	902	0	1	-30	0	900	0	42.27979798	21.85353535	42.7	21.7969697	42.3	0.019232323	11572
54	11573	TWL	x	2	902	0	1	-25	0	625	0	42.132	21.842	42.634	21.782	42.234	0.10685	11573
55	11574	TWL	x	2	902	0	1	-20	0	400	0	41.93	21.854	42.475	21.775	42.075	0.163	11574
56	11575	TWL	x	2	902	0	1	-15	0	225	0	41.724	21.863	42.326	21.794	41.926	0.23207	11575
57	11576	TWL	x	2	902	0	1	-10	0	100	0	41.601	21.872	42.339	21.797	41.939	0.36723	11576
58	11577	TWL	x	2	902	0	1	-5	0	25	0	41.475	21.886	42.631	21.8	42.231	0.76101	11577
59	11578	TWL	x	2	902	0	1	0	0	0	0	41.39	21.9	42.58	21.8	42.18	0.7992	11578
60	11579	TWL	x	2	902	0	1	5	0	25	0	41.39	21.9	42.083	21.8	41.721	0.34334	11579
61	11580	TWL	x	2	902	0	1	10	0	100	0	41.4	21.9	41.924	21.8	41.614	0.18727	11580
62	11581	TWL	x	2	902	0	1	15	0	225	0	41.474	21.9	41.842	21.8	41.542	0.03829	11581
63	11582	TWL	x	2	902	0	1	20	0	400	0	41.498	21.9	41.819	21.802	41.519	-0.00673	11582
64	11583	TWL	x	2	902	0	1	25	0	625	0	41.58686869	21.9	41.85555556	21.8030303	41.55555556	-0.062292929	11583
65	11584	TWL	x	2	902	0	1	30	0	900	0	41.71414141	21.9	42.04343434	21.82323232	41.69090909	-0.017181818	11584
66	11629	TWL	x	2	902	1	1	-30	0	900	0	40.084	22.5	40.282	22.438	40.082	-0.00336	11629
67	11630	TWL	x	2	902	1	1	-25	0	625	0	39.882	22.51	40.162	22.4	39.962	0.08904	11630
68	11631	TWL	x	2	902	1	1	-20	0	400	0	39.635	22.51	39.953	22.4	39.753	0.14377	11631
69	11632	TWL	x	2	902	1	1	-15	0	225	0	39.316	22.5	39.598	22.402	39.469	0.13712	11632
70	11633	TWL	x	2	902	1	1	-10	0	100	0	39.00808081	22.5030303	39.45353535	22.4	39.33333333	0.31240404	11633
71	11634	TWL	x	2	902	1	1	-5	0	25	0	38.66666667	22.50909091	39.53737374	22.44343434	39.4030303	0.730757576	11634
72	11635	TWL	x	2	902	1	1	0	0	0	0	38.44387755	22.50204082	39.25612245	22.44795918	39.14693878	0.695530612	11635
73	11636	TWL	x	2	902	1	1	5	0	25	0	38.28686869	22.5	38.86565657	22.44646465	38.76565657	0.494222222	11636
74	11637	TWL	x	2	902	1	1	10	0	100	0	38.137	22.514	38.693	22.495	38.595	0.48568	11637
75	11638	TWL	x	2	902	1	1	15	0	225	0	37.983	22.511	38.238	22.499	38.238	0.22208	11638
76	11639	TWL	x	2	902	1	1	20	0	400	0	37.84646465	22.5040404	37.93939394	22.5	37.93939394	0.084777778	11639
77	11640	TWL	x	2	902	1	1	25	0	625	0	37.645	22.502	37.659	22.499	37.659	0.0291	11640
78	11641	TWL	x	2	902	1	1	30	0	900	0	37.444	22.501	37.429	22.499	37.431	0.01884	11641
79	11686	TWL	x	2	902	2	1	-30	0	900	0	28.99	22.59	28.257	22.474	29.057	0.05687	11686
80	11687	TWL	x	2	902	2	1	-25	0	625	0	29.0020202	22.5959596	28.32020202	22.43131313	29.12020202	0.102585859	11687
81	11688	TWL	x	2	902	2	1	-20	0	400	0	28.942	22.598	28.323	22.438	29.123	0.16519	11688
82	11689	TWL	x	2	902	2	1	-15	0	225	0	29.0020202	22.6	28.41414141	22.45252525	29.21414141	0.188989899	11689
83	11690	TWL	x	2	902	2	1	-10	0	100	0	28.9040404	22.6	28.49494949	22.48888889	29.29494949	0.361313131	11690
84	11691	TWL	x	2	902	2	1	-5	0	25	0	28.99090909	22.59292929	29.07676768	22.4989899	29.77676768	0.808444444	11691
85	11692	TWL	x	2	902	2	1	0	0	0	0	28.99292929	22.59393939	28.98585859	22.5	29.7040404	0.723030303	11692
86	11693	TWL	x	2	902	2	1	5	0	25	0	29.036	22.599	28.796	22.5	29.545	0.50578	11693
87	11694	TWL	x	2	902	2	1	10	0	100	0	29.025	22.596	28.628	22.5	29.42	0.36268	11694
88	11695	TWL	x	2	902	2	1	15	0	225	0	29.085	22.594	28.629	22.5	29.429	0.30368	11695
89	11696	TWL	x	2	902	2	1	20	0	400	0	29.142	22.596	28.625	22.5	29.425	0.243	11696
90	11697	TWL	x	2	902	2	1	25	0	625	0	29.2	22.6	28.574	22.5	29.374	0.13808	11697
91	11698	TWL	x	2	902	2	1	30	0	900	0	29.284	22.6	28.609	22.5	29.409	0.08628	11698
92	11743	TWL	x	2	902	3	1	-30	0	900	0	27.4	22.6	26.508	22.5	27.408	0.04236	11743
93	11744	TWL	x	2	902	3	1	-25	0	625	0	27.414	22.6	26.606	22.5	27.506	0.11846	11744
94	11745	TWL	x	2	902	3	1	-20	0	400	0	27.4	22.6	26.638	22.5	27.538	0.16158	11745
95	11746	TWL	x	2	902	3	1	-15	0	225	0	27.4	22.6	26.68367347	22.5	27.58367347	0.20344898	11746
96	11747	TWL	x	2	902	3	1	-10	0	100	0	27.4	22.6	26.84795918	22.5	27.74795918	0.354020408	11747
97	11748	TWL	x	2	902	3	1	-5	0	25	0	27.3979798	22.6010101	27.16767677	22.5	28.06767677	0.649414141	11748
98	11749	TWL	x	2	902	3	1	0	0	0	0	27.34141414	22.6040404	27.15959596	22.5020202	28.05757576	0.698666667	11749
99	11750	TWL	x	2	902	3	1	5	0	25	0	27.278	22.601	26.971	22.507	27.871	0.58916	11750
100	11751	TWL	x	2	902	3	1	10	0	100	0	27.186	22.615	26.609	22.51	27.509	0.34897	11751
101	11752	TWL	x	2	902	3	1	15	0	225	0	27.121	22.603	26.403	22.521	27.317	0.22476	11752
102	11753	TWL	x	2	902	3	1	20	0	400	0	27.028	22.632	26.154	22.524	27.154	0.08965	11753
103	11754	TWL	x	2	902	3	1	25	0	625	0	26.919	22.601	26.038	22.542	27.038	0.09196	11754
104	11755	TWL	x	2	902	3	1	30	0	900	0	26.823	22.6	25.929	22.537	26.929	0.08771	11755
105	11781	TWL	x	6	906	0	0	-30	0	900	0	24.633	22.877	23.407	22.702	24.607	-0.03263	11781
106	11782	TWL	x	6	906	0	0	-25	0	625	0	24.6040404	22.8	23.49393939	22.7	24.69393939	0.075444444	11782
107	11783	TWL	x	6	906	0	0	-20	0	400	0	24.55	22.8	23.479	22.7	24.679	0.11589	11783
108	11784	TWL	x	6	906	0	0	-15	0	225	0	24.48181818	22.8	23.35858586	22.7	24.55858586	0.074525253	11784
109	11785	TWL	x	6	906	0	0	-10	0	100	0	24.238	22.8	23.405	22.7	24.605	0.36038	11785
110	11786	TWL	x	6	906	0	0	-5	0	25	0	24.01919192	22.8	23.76565657	22.7	24.93535354	0.906464646	11786
111	11787	TWL	x	6	906	0	0	0	0	0	0	23.88989899	22.8	23.74545455	22.7	24.91212121	1.017383838	11787
112	11788	TWL	x	6	906	0	0	5	0	25	0	23.78585859	22.7989899	23.2969697	22.7	24.4969697	0.714676768	11788
113	11789	TWL	x	6	906	0	0	10	0	100	0	23.7979798	22.7979798	22.95454545	22.6969697	24.15555556	0.39179798	11789
114	11790	TWL	x	6	906	0	0	15	0	225	0	23.72727273	22.77070707	22.73333333	22.68686869	23.98787879	0.261979798	11790
115	11791	TWL	x	6	906	0	0	20	0	400	0	23.767	22.781	22.592	22.696	23.892	0.09389	11791
116	11792	TWL	x	6	906	0	0	25	0	625	0	23.774	22.781	22.427	22.699	23.727	-0.06243	11792
117	11793	TWL	x	6	906	0	0	30	0	900	0	23.66	22.778	22.359	22.7	23.659	-0.01031	11793
118	11857	TWL	x	6	906	1	0	-30	0	900	0	25.2030303	22.79292929	24.15353535	22.67272727	25.25353535	0.074676768	11857
119	11858	TWL	x	6	906	1	0	-25	0	625	0	25.27777778	22.79393939	24.23131313	22.62626263	25.33131313	0.07040404	11858
120	11859	TWL	x	6	906	1	0	-20	0	400	0	25.315	22.792	24.293	22.617	25.393	0.0888	11859
121	11860	TWL	x	6	906	1	0	-15	0	225	0	25.411	22.796	24.471	22.63	25.571	0.15459	11860
122	11861	TWL	x	6	906	1	0	-10	0	100	0	25.495	22.799	24.711	22.653	25.798	0.28831	11861
123	11862	TWL	x	6	906	1	0	-5	0	25	0	25.525	22.8	25.214	22.641	26.222	0.71453	11862
124	11863	TWL	x	6	906	1	0	0	0	0	0	25.6	22.8	25.588	22.698	26.587	0.97898	11863
125	11864	TWL	x	6	906	1	0	5	0	25	0	25.641	22.8	25.558	22.7	26.558	0.91087	11864
126	11865	TWL	x	6	906	1	0	10	0	100	0	25.705	22.8	25.21	22.698	26.21	0.53099	11865
127	11866	TWL	x	6	906	1	0	15	0	225	0	25.772	22.799	25.076	22.7	26.079	0.34219	11866
128	11867	TWL	x	6	906	1	0	20	0	400	0	25.796	22.796	24.837	22.7	25.937	0.10167	11867
129	11868	TWL	x	6	906	1	0	25	0	625	0	25.88181818	22.8	24.86868687	22.7	25.96868687	0.044686869	11868
130	11869	TWL	x	6	906	1	0	30	0	900	0	25.95050505	22.8	24.95050505	22.7	26	0.049949495	11869
131	11933	TWL	x	6	906	2	0	-30	0	900	0	27.34285714	22.79897959	26.4244898	22.67142857	27.3244898	-0.004846939	11933
132	11934	TWL	x	6	906	2	0	-25	0	625	0	27.4	22.8	26.53232323	22.61818182	27.43232323	0.035414141	11934
133	11935	TWL	x	6	906	2	0	-20	0	400	0	27.48181818	22.8	26.63636364	22.63434343	27.53636364	0.048272727	11935
134	11936	TWL	x	6	906	2	0	-15	0	225	0	27.526	22.8	26.738	22.643	27.638	0.0962	11936
135	11937	TWL	x	6	906	2	0	-10	0	100	0	27.6	22.8	26.98989899	22.67979798	27.87878788	0.250707071	11937
136	11938	TWL	x	6	906	2	0	-5	0	25	0	27.6	22.8	27.15050505	22.7	28.01010101	0.396555556	11938
137	11939	TWL	x	6	906	2	0	0	0	0	0	27.688	22.8	27.482	22.699	28.293	0.60911	11939
138	11940	TWL	x	6	906	2	0	5	0	25	0	27.6989899	22.8010101	27.61717172	22.7	28.41717172	0.720747475	11940
139	11941	TWL	x	6	906	2	0	10	0	100	0	27.706	22.802	27.456	22.7	28.256	0.56747	11941
140	11942	TWL	x	6	906	2	0	15	0	225	0	27.795	22.805	27.147	22.702	28.008	0.19838	11942
141	11943	TWL	x	6	906	2	0	20	0	400	0	27.801	22.801	27.057	22.703	27.957	0.11087	11943
142	11944	TWL	x	6	906	2	0	25	0	625	0	27.84183673	22.80612245	27.04591837	22.70612245	27.94591837	0.05994898	11944
143	11945	TWL	x	6	906	2	0	30	0	900	0	27.9010101	22.8010101	27.04141414	22.71818182	27.94141414	-0.003323232	11945
144	12009	TWL	x	6	906	3	0	-30	0	900	0	28.844	22.844	28.064	22.713	28.864	-0.01876	12009
145	12010	TWL	x	6	906	3	0	-25	0	625	0	28.88181818	22.88181818	28.12020202	22.7	28.9	-0.005636364	12010
146	12011	TWL	x	6	906	3	0	-20	0	400	0	28.88282828	22.86060606	28.2	22.7	28.9	0.065171717	12011
147	12012	TWL	x	6	906	3	0	-15	0	225	0	28.8989899	22.88484848	28.31818182	22.71919192	29.01818182	0.156545455	12012
148	12013	TWL	x	6	906	3	0	-10	0	100	0	28.94848485	22.89393939	28.43030303	22.72727273	29.13030303	0.209010101	12013
149	12014	TWL	x	6	906	3	0	-5	0	25	0	28.99191919	22.8989899	28.76767677	22.73030303	29.46666667	0.471515152	12014
150	12015	TWL	x	6	906	3	0	0	0	0	0	28.991	22.873	29.15	22.751	29.811	0.81916	12015
151	12016	TWL	x	6	906	3	0	5	0	25	0	29.02	22.897	28.929	22.764	29.629	0.58967	12016
152	12017	TWL	x	6	906	3	0	10	0	100	0	29.094	22.885	28.779	22.743	29.479	0.37978	12017
153	12018	TWL	x	6	906	3	0	15	0	225	0	29.163	22.868	28.749	22.75	29.449	0.28351	12018
154	12019	TWL	x	6	906	3	0	20	0	400	0	29.201	22.853	28.565	22.768	29.265	0.0785	12019
155	12020	TWL	x	6	906	3	0	25	0	625	0	29.24	22.873	28.547	22.745	29.247	0.0233	12020
156	12021	TWL	x	6	906	3	0	30	0	900	0	29.283	22.878	28.59	22.79	29.29	0.019	12021
157	12427	TWL	x	14	914	0	2	-30	0	900	0	42.423	22.965	42.517	22.9	42.417	-0.04485	12427
158	12428	TWL	x	14	914	0	2	-25	0	625	0	42.354	22.969	42.548	22.882	42.448	0.0536	12428
159	12429	TWL	x	14	914	0	2	-20	0	400	0	42.256	22.957	42.511	22.864	42.411	0.11645	12429
160	12430	TWL	x	14	914	0	2	-15	0	225	0	42.185	22.982	42.481	22.9	42.381	0.15895	12430
161	12431	TWL	x	14	914	0	2	-10	0	100	0	42.093	22.97	42.462	22.899	42.362	0.23292	12431
162	12432	TWL	x	14	914	0	2	-5	0	25	0	42.064	22.96	42.639	22.897	42.52	0.43053	12432
163	12433	TWL	x	14	914	0	2	0	0	0	0	42.056	22.96	42.571	22.9	42.458	0.3738	12433
164	12434	TWL	x	14	914	0	2	5	0	25	0	41.999	22.956	42.381	22.897	42.281	0.24996	12434
165	12435	TWL	x	14	914	0	2	10	0	100	0	41.968	22.964	42.176	22.898	42.076	0.0862	12435
166	12436	TWL	x	14	914	0	2	15	0	225	0	41.88888889	22.97575758	42.07878788	22.8979798	41.97878788	0.072959596	12436
167	12437	TWL	x	14	914	0	2	20	0	400	0	41.82525253	22.97070707	41.94949495	22.9	41.84949495	0.013767677	12437
168	12438	TWL	x	14	914	0	2	25	0	625	0	41.79191919	22.97070707	41.81919192	22.9	41.71919192	-0.076686869	12438
169	12439	TWL	x	14	914	0	2	30	0	900	0	41.76363636	22.96464646	41.75858586	22.9	41.65858586	-0.105979798	12439
170	12503	TWL	x	14	914	1	2	-30	0	900	0	41.529	23.015	41.661	22.923	41.561	0.03595	12503
171	12504	TWL	x	14	914	1	2	-25	0	625	0	41.525	23.028	41.713	22.901	41.613	0.08935	12504
172	12505	TWL	x	14	914	1	2	-20	0	400	0	41.53030303	23.03030303	41.75353535	22.9020202	41.65353535	0.122555556	12505
173	12506	TWL	x	14	914	1	2	-15	0	225	0	41.546	23.006	41.836	22.9	41.736	0.1852	12506
174	12507	TWL	x	14	914	1	2	-10	0	100	0	41.6	23	41.92222222	22.9020202	41.82222222	0.213111111	12507
175	12508	TWL	x	14	914	1	2	-5	0	25	0	41.61010101	23	42.07171717	22.9020202	41.97171717	0.345030303	12508
176	12509	TWL	x	14	914	1	2	0	0	0	0	41.6979798	23	42.11515152	22.90707071	42.01515152	0.298414141	12509
177	12510	TWL	x	14	914	1	2	5	0	25	0	41.71212121	23.00707071	42.08888889	22.92525253	41.98888889	0.259323232	12510
178	12511	TWL	x	14	914	1	2	10	0	100	0	41.764	23.034	41.98	22.931	41.88	0.104	12511
179	12512	TWL	x	14	914	1	2	15	0	225	0	41.819	23.003	41.986	22.968	41.886	0.0547	12512
180	12513	TWL	x	14	914	1	2	20	0	400	0	41.823	23.006	41.961	22.976	41.861	0.02695	12513
181	12514	TWL	x	14	914	1	2	25	0	625	0	41.89	23	41.973	22.991	41.873	-0.02865	12514
182	12515	TWL	x	14	914	1	2	30	0	900	0	41.908	23	41.993	22.998	41.893	-0.02765	12515
183	12579	TWL	x	14	914	2	2	-30	0	900	0	42.6	22.7	42.77244898	22.61428571	42.6	0.021826531	12579
184	12580	TWL	x	14	914	2	2	-25	0	625	0	42.63636364	22.7	42.89191919	22.6	42.69191919	0.098959596	12580
185	12581	TWL	x	14	914	2	2	-20	0	400	0	42.712	22.684	42.989	22.564	42.789	0.11555	12581
186	12582	TWL	x	14	914	2	2	-15	0	225	0	42.761	22.661	43.051	22.545	42.851	0.12545	12582
187	12583	TWL	x	14	914	2	2	-10	0	100	0	42.784	22.603	43.187	22.522	42.987	0.23165	12583
188	12584	TWL	x	14	914	2	2	-5	0	25	0	42.801	22.603	43.313	22.532	43.113	0.33435	12584
189	12585	TWL	x	14	914	2	2	0	0	0	0	42.866	22.6	43.37	22.502	43.17	0.3235	12585
190	12586	TWL	x	14	914	2	2	5	0	25	0	42.9	22.6	43.311	22.505	43.111	0.23345	12586
191	12587	TWL	x	14	914	2	2	10	0	100	0	42.901	22.6	43.208	22.502	43.008	0.1346	12587
192	12588	TWL	x	14	914	2	2	15	0	225	0	42.97272727	22.59494949	43.1989899	22.5	42.9989899	0.054313131	12588
193	12589	TWL	x	14	914	2	2	20	0	400	0	43.035	22.576	43.219	22.5	43.019	0.01105	12589
194	12590	TWL	x	14	914	2	2	25	0	625	0	43.099	22.505	43.264	22.5	43.064	-0.0102	12590
195	12591	TWL	x	14	914	2	2	30	0	900	0	43.1020202	22.50707071	43.28989899	22.5	43.08989899	0.011383838	12591
196	12655	TWL	x	14	914	3	2	-30	0	900	0	45.37272727	22.27272727	45.64242424	22.2	45.34242424	-0.023424242	12655
197	12656	TWL	x	14	914	3	2	-25	0	625	0	45.44545455	22.25959596	45.72424242	22.2	45.42424242	-0.018424242	12656
198	12657	TWL	x	14	914	3	2	-20	0	400	0	45.45151515	22.25454545	45.84343434	22.1979798	45.54343434	0.088747475	12657
199	12658	TWL	x	14	914	3	2	-15	0	225	0	45.53636364	22.24545455	45.91313131	22.18888889	45.61313131	0.070111111	12658
200	12659	TWL	x	14	914	3	2	-10	0	100	0	45.525	22.243	46.057	22.186	45.757	0.21853	12659
201	12660	TWL	x	14	914	3	2	-5	0	25	0	45.58787879	22.21616162	46.20909091	22.19494949	45.90909091	0.300707071	12660
202	12661	TWL	x	14	914	3	2	0	0	0	0	45.607	22.213	46.249	22.188	45.949	0.31954	12661
203	12662	TWL	x	14	914	3	2	5	0	25	0	45.659	22.209	46.184	22.181	45.884	0.2058	12662
204	12663	TWL	x	14	914	3	2	10	0	100	0	45.726	22.213	46.135	22.183	45.835	0.09224	12663
205	12664	TWL	x	14	914	3	2	15	0	225	0	45.775	22.249	46.123	22.2	45.823	0.03185	12664
206	12665	TWL	x	14	914	3	2	20	0	400	0	45.797	22.287	46.096	22.2	45.796	-0.01584	12665
207	12666	TWL	x	14	914	3	2	25	0	625	0	45.806	22.289	46.055	22.2	45.755	-0.0642	12666
208	12667	TWL	x	14	914	3	2	30	0	900	0	45.847	22.294	46.085	22.2	45.785	-0.0764	12667
209	12750	TWL	x	18	918	0	3	-30	0	900	0	39.91010101	22.3	39.96767677	22.28181818	39.96767677	0.098515152	12750
210	12751	TWL	x	18	918	0	3	-25	0	625	0	39.9	22.3	40.0040404	22.22828283	40.0040404	0.14279798	12751
211	12752	TWL	x	18	918	0	3	-20	0	400	0	39.93838384	22.3	40	22.2	40	0.100616162	12752
212	12753	TWL	x	18	918	0	3	-15	0	225	0	39.945	22.3	40.063	22.201	40.063	0.15322	12753
213	12754	TWL	x	18	918	0	3	-10	0	100	0	39.945	22.3	40.132	22.2	40.132	0.21807	12754
214	12755	TWL	x	18	918	0	3	-5	0	25	0	39.87171717	22.3	40.12929293	22.20505051	40.12929293	0.288818182	12755
215	12756	TWL	x	18	918	0	3	0	0	0	0	39.865	22.301	40.2	22.211	40.2	0.3619	12756
216	12757	TWL	x	18	918	0	3	5	0	25	0	39.891	22.3	40.128	22.222	40.128	0.26832	12757
217	12758	TWL	x	18	918	0	3	10	0	100	0	39.9	22.3	39.942	22.221	39.944	0.08448	12758
218	12759	TWL	x	18	918	0	3	15	0	225	0	39.884	22.3	39.877	22.249	39.912	0.03938	12759
219	12760	TWL	x	18	918	0	3	20	0	400	0	39.849	22.3	39.809	22.251	39.876	0.01046	12760
220	12761	TWL	x	18	918	0	3	25	0	625	0	39.8020202	22.3	39.73232323	22.23232323	39.83232323	-0.014636364	12761
221	12762	TWL	x	18	918	0	3	30	0	900	0	39.8010101	22.3	39.70505051	22.20505051	39.80505051	-0.039262626	12762
222	12826	TWL	x	18	918	1	3	-30	0	900	0	40.007	22.312	40.011	22.294	40.011	0.04234	12826
223	12827	TWL	x	18	918	1	3	-25	0	625	0	39.99	22.3	40.045	22.244	40.045	0.0913	12827
224	12828	TWL	x	18	918	1	3	-20	0	400	0	40.025	22.324	40.103	22.264	40.103	0.11082	12828
225	12829	TWL	x	18	918	1	3	-15	0	225	0	40.054	22.355	40.193	22.289	40.193	0.16642	12829
226	12830	TWL	x	18	918	1	3	-10	0	100	0	40.034	22.333	40.305	22.298	40.305	0.2914	12830
227	12831	TWL	x	18	918	1	3	-5	0	25	0	40.06161616	22.3030303	40.38989899	22.3	40.38989899	0.343212121	12831
228	12832	TWL	x	18	918	1	3	0	0	0	0	40.1020202	22.3020202	40.44848485	22.27777778	40.44848485	0.357888889	12832
229	12833	TWL	x	18	918	1	3	5	0	25	0	40.11010101	22.31111111	40.35959596	22.3	40.35959596	0.266424242	12833
230	12834	TWL	x	18	918	1	3	10	0	100	0	40.11414141	22.31919192	40.19292929	22.3	40.19292929	0.106212121	12834
231	12835	TWL	x	18	918	1	3	15	0	225	0	40.113	22.317	40.176	22.3	40.176	0.09144	12835
232	12836	TWL	x	18	918	1	3	20	0	400	0	40.142	22.344	40.128	22.3	40.128	0.01732	12836
233	12837	TWL	x	18	918	1	3	25	0	625	0	40.113	22.381	40.054	22.3	40.054	-0.02324	12837
234	12838	TWL	x	18	918	1	3	30	0	900	0	40.104	22.374	40.015	22.3	40.015	-0.0509	12838
235	12902	TWL	x	18	918	2	3	-30	0	900	0	40.97878788	22.47878788	40.97777778	22.3979798	40.97777778	-0.021676768	12902
236	12903	TWL	x	18	918	2	3	-25	0	625	0	40.93333333	22.43838384	41.02323232	22.34040404	41.02323232	0.066505051	12903
237	12904	TWL	x	18	918	2	3	-20	0	400	0	40.92323232	22.44747475	41.03939394	22.32525253	41.03939394	0.09179798	12904
238	12905	TWL	x	18	918	2	3	-15	0	225	0	40.87272727	22.43232323	41.13535354	22.32323232	41.13535354	0.232414141	12905
239	12906	TWL	x	18	918	2	3	-10	0	100	0	40.91	22.421	41.096	22.311	41.096	0.15815	12906
240	12907	TWL	x	18	918	2	3	-5	0	25	0	40.888	22.4	41.229	22.327	41.229	0.30499	12907
241	12908	TWL	x	18	918	2	3	0	0	0	0	40.901	22.4	41.248	22.33	41.246	0.30959	12908
242	12909	TWL	x	18	918	2	3	5	0	25	0	40.9	22.4	41.118	22.352	41.118	0.18888	12909
243	12910	TWL	x	18	918	2	3	10	0	100	0	40.86	22.415	41.051	22.348	41.051	0.16594	12910
244	12911	TWL	x	18	918	2	3	15	0	225	0	40.857	22.422	40.99	22.388	40.99	0.1116	12911
245	12912	TWL	x	18	918	2	3	20	0	400	0	40.832	22.401	40.968	22.397	40.968	0.11592	12912
246	12913	TWL	x	18	918	2	3	25	0	625	0	40.904	22.415	40.91	22.4	40.91	-0.0106	12913
247	12914	TWL	x	18	918	2	3	30	0	900	0	40.90707071	22.41212121	40.90606061	22.4	40.90606061	-0.017373737	12914
248	12978	TWL	x	18	918	3	3	-30	0	900	0	38.91212121	22.43333333	38.78585859	22.4	38.88585859	-0.013414141	12978
249	12979	TWL	x	18	918	3	3	-25	0	625	0	38.892	22.481	38.856	22.393	38.956	0.07264	12979
250	12980	TWL	x	18	918	3	3	-20	0	400	0	38.88	22.481	38.838	22.392	38.938	0.06772	12980
251	12981	TWL	x	18	918	3	3	-15	0	225	0	38.87	22.471	38.869	22.397	38.969	0.10686	12981
252	12982	TWL	x	18	918	3	3	-10	0	100	0	38.775	22.427	38.908	22.395	39.008	0.23852	12982
253	12983	TWL	x	18	918	3	3	-5	0	25	0	38.736	22.443	39.055	22.397	39.155	0.4157	12983
254	12984	TWL	x	18	918	3	3	0	0	0	0	38.697	22.47	38.914	22.399	39.014	0.32216	12984
255	12985	TWL	x	18	918	3	3	5	0	25	0	38.618	22.414	38.709	22.4	38.809	0.20866	12985
256	12986	TWL	x	18	918	3	3	10	0	100	0	38.609	22.41	38.667	22.396	38.767	0.17851	12986
257	12987	TWL	x	18	918	3	3	15	0	225	0	38.57474747	22.41313131	38.50606061	22.3989899	38.60606061	0.061949495	12987
258	12988	TWL	x	18	918	3	3	20	0	400	0	38.50505051	22.4020202	38.41010101	22.4	38.51010101	0.041444444	12988
259	12989	TWL	x	18	918	3	3	25	0	625	0	38.52727273	22.42222222	38.39393939	22.4	38.49393939	0.004030303	12989
260	12990	TWL	x	18	918	3	3	30	0	900	0	38.5	22.4	38.38585859	22.4	38.48585859	0.023707071	12990
261	13035	TWL	x	22	922	0	2	-30	0	900	0	38.402	22.4	38.585	22.364	38.733	0.32835	13035
262	13036	TWL	x	22	922	0	2	-25	0	625	0	38.344	22.411	38.661	22.3	38.775	0.45558	13036
263	13037	TWL	x	22	922	0	2	-20	0	400	0	38.321	22.426	38.731	22.301	38.831	0.54228	13037
264	13038	TWL	x	22	922	0	2	-15	0	225	0	38.312	22.446	38.835	22.304	38.935	0.64635	13038
265	13039	TWL	x	22	922	0	2	-10	0	100	0	38.306	22.423	39.274	22.31	39.368	1.05288	13039
266	13040	TWL	x	22	922	0	2	-5	0	25	0	38.3	22.4	39.87070707	22.34646465	39.90606061	1.603656566	13040
267	13041	TWL	x	22	922	0	2	0	0	0	0	38.3	22.4	39.742	22.33	39.787	1.4862	13041
268	13042	TWL	x	22	922	0	2	5	0	25	0	38.30505051	22.4	39.41313131	22.31313131	39.4989899	1.180878788	13042
269	13043	TWL	x	22	922	0	2	10	0	100	0	38.3040404	22.4	38.78989899	22.32525253	38.8969697	0.613121212	13043
270	13044	TWL	x	22	922	0	2	15	0	225	0	38.33232323	22.4	38.64343434	22.30808081	38.76464646	0.451232323	13044
271	13045	TWL	x	22	922	0	2	20	0	400	0	38.37070707	22.4	38.47272727	22.31212121	38.65353535	0.256959596	13045
272	13046	TWL	x	22	922	0	2	25	0	625	0	38.369	22.4	38.471	22.311	38.658	0.25719	13046
273	13047	TWL	x	22	922	0	2	30	0	900	0	38.378	22.4	38.407	22.3	38.606	0.18973	13047
274	13111	TWL	x	22	922	1	2	-30	0	900	0	38.452	22.383	38.383	22.3	38.583	0.09357	13111
275	13112	TWL	x	22	922	1	2	-25	0	625	0	38.469	22.374	38.46	22.257	38.649	0.14718	13112
276	13113	TWL	x	22	922	1	2	-20	0	400	0	38.478	22.377	38.602	22.27	38.722	0.26782	13113
277	13114	TWL	x	22	922	1	2	-15	0	225	0	38.476	22.375	38.705	22.29	38.805	0.36359	13114
278	13115	TWL	x	22	922	1	2	-10	0	100	0	38.456	22.346	39.367	22.294	39.454	0.98793	13115
279	13116	TWL	x	22	922	1	2	-5	0	25	0	38.491	22.378	40.008	22.3	40.021	1.53793	13116
280	13117	TWL	x	22	922	1	2	0	0	0	0	38.55656566	22.38888889	40.37676768	22.3	40.37676768	1.808868687	13117
281	13118	TWL	x	22	922	1	2	5	0	25	0	38.57777778	22.37272727	39.32323232	22.3	39.41616162	0.826080808	13118
282	13119	TWL	x	22	922	1	2	10	0	100	0	38.56565657	22.36464646	38.79090909	22.3	38.89090909	0.352424242	13119
283	13120	TWL	x	22	922	1	2	15	0	225	0	38.60505051	22.38484848	38.64949495	22.3	38.75151515	0.183989899	13120
284	13121	TWL	x	22	922	1	2	20	0	400	0	38.669	22.378	38.592	22.3	38.706	0.06772	13121
285	13122	TWL	x	22	922	1	2	25	0	625	0	38.66	22.36	38.592	22.3	38.7	0.07672	13122
286	13123	TWL	x	22	922	1	2	30	0	900	0	38.661	22.325	38.606	22.3	38.706	0.08846	13123
287	13187	TWL	x	22	922	2	2	-30	0	900	0	38.695	22.4	38.552	22.312	38.701	0.00532	13187
288	13188	TWL	x	22	922	2	2	-25	0	625	0	38.607	22.4	38.598	22.3	38.704	0.13518	13188
289	13189	TWL	x	22	922	2	2	-20	0	400	0	38.59	22.398	38.618	22.3	38.722	0.17038	13189
290	13190	TWL	x	22	922	2	2	-15	0	225	0	38.502	22.4	38.7	22.3	38.8	0.33309	13190
291	13191	TWL	x	22	922	2	2	-10	0	100	0	38.5	22.4	39.13535354	22.3040404	39.23535354	0.732393939	13191
292	13192	TWL	x	22	922	2	2	-5	0	25	0	38.5	22.4	39.483	22.306	39.562	1.04971	13192
293	13193	TWL	x	22	922	2	2	0	0	0	0	38.48	22.4	39.455	22.325	39.535	1.04418	13193
294	13194	TWL	x	22	922	2	2	5	0	25	0	38.5	22.4	38.991	22.328	39.091	0.60069	13194
295	13195	TWL	x	22	922	2	2	10	0	100	0	38.4969697	22.39393939	38.63636364	22.33636364	38.76666667	0.280121212	13195
296	13196	TWL	x	22	922	2	2	15	0	225	0	38.49090909	22.38989899	38.44242424	22.34242424	38.62929293	0.109080808	13196
297	13197	TWL	x	22	922	2	2	20	0	400	0	38.4969697	22.4	38.31111111	22.32525253	38.51111111	-0.016858586	13197
298	13198	TWL	x	22	922	2	2	25	0	625	0	38.4969697	22.3989899	38.3030303	22.31010101	38.5030303	-0.024212121	13198
299	13199	TWL	x	22	922	2	2	30	0	900	0	38.482	22.386	38.248	22.303	38.448	-0.05932	13199
300	13263	TWL	x	22	922	3	2	-30	0	900	0	37.754	22.39	37.591	22.311	37.791	0.0689	13263
301	13264	TWL	x	22	922	3	2	-25	0	625	0	37.713	22.381	37.681	22.299	37.881	0.19251	13264
302	13265	TWL	x	22	922	3	2	-20	0	400	0	37.694	22.357	37.721	22.3	37.921	0.24811	13265
303	13266	TWL	x	22	922	3	2	-15	0	225	0	37.673	22.382	37.804	22.3	38.004	0.34464	13266
304	13267	TWL	x	22	922	3	2	-10	0	100	0	37.615	22.375	38.197	22.3	38.394	0.76102	13267
305	13268	TWL	x	22	922	3	2	-5	0	25	0	37.57777778	22.35353535	38.52727273	22.3	38.67878788	1.099747475	13268
306	13269	TWL	x	22	922	3	2	0	0	0	0	37.55757576	22.36565657	38.34242424	22.3	38.52828283	0.951222222	13269
307	13270	TWL	x	22	922	3	2	5	0	25	0	37.49191919	22.33232323	38.03333333	22.3	38.23333333	0.73489899	13270
308	13271	TWL	x	22	922	3	2	10	0	100	0	37.44343434	22.34040404	37.69494949	22.3	37.89494949	0.474585859	13271
309	13272	TWL	x	22	922	3	2	15	0	225	0	37.44242424	22.34141414	37.34545455	22.3	37.61010101	0.156939394	13272
310	13273	TWL	x	22	922	3	2	20	0	400	0	37.404	22.304	37.222	22.3	37.522	0.08224	13273
311	13274	TWL	x	22	922	3	2	25	0	625	0	37.402	22.302	37.202	22.3	37.502	0.06584	13274
312	13275	TWL	x	22	922	3	2	30	0	900	0	37.423	22.323	37.214	22.3	37.514	0.05588	13275
313	11091	TWL	z	3	803	0	3	0	5	0	25	57.255	21.4	56.677	21.339	57.277	0.02093	11091
314	11092	TWL	z	3	803	0	3	0	10	0	100	57.1989899	21.3989899	56.62222222	21.32222222	57.22222222	0.017232323	11092
315	11093	TWL	z	3	803	0	3	0	15	0	225	57.2	21.4	56.59	21.301	57.19	-0.0189	11093
316	11094	TWL	z	3	803	0	3	0	20	0	400	57.196	21.396	56.572	21.306	57.172	-0.03452	11094
317	11095	TWL	z	3	803	0	3	0	25	0	625	57.199	21.399	56.602	21.302	57.202	-0.00482	11095
318	11096	TWL	z	3	803	0	3	0	30	0	900	57.206	21.399	56.61	21.306	57.21	-0.0031	11096
319	11167	TWL	z	3	803	1	3	0	5	0	25	58.344	21.107	57.694	21.081	58.394	0.04046	11167
320	11168	TWL	z	3	803	1	3	0	10	0	100	58.29387755	21.1	57.57244898	21.06632653	58.27244898	-0.041908163	11168
321	11169	TWL	z	3	803	1	3	0	15	0	225	58.158	21.101	57.483	21.066	58.183	-0.00353	11169
322	11170	TWL	z	3	803	1	3	0	20	0	400	58.053	21.1	57.387	21.069	58.087	-0.00317	11170
323	11171	TWL	z	3	803	1	3	0	25	0	625	58	21.1	57.352	21.07	58.048	0.01168	11171
324	11172	TWL	z	3	803	1	3	0	30	0	900	57.905	21.1	57.277	21.08	57.952	0.02493	11172
325	11243	TWL	z	3	803	2	3	0	5	0	25	51.453	20.9	51.399	20.886	51.499	0.07291	11243
326	11244	TWL	z	3	803	2	3	0	10	0	100	51.484	20.9	51.377	20.892	51.477	0.01793	11244
327	11245	TWL	z	3	803	2	3	0	15	0	225	51.5020202	20.9	51.38585859	20.88080808	51.48585859	0.009565657	11245
328	11246	TWL	z	3	803	2	3	0	20	0	400	51.592	20.9	51.489	20.891	51.589	0.03201	11246
329	11247	TWL	z	3	803	2	3	0	25	0	625	51.73939394	20.8969697	51.57676768	20.83434343	51.68383838	-0.019717172	11247
330	11248	TWL	z	3	803	2	3	0	30	0	900	51.798	20.899	51.645	20.884	51.79	-0.00395	11248
331	11319	TWL	z	3	803	3	3	0	5	0	25	55.108	21	54.824	21	55.224	0.14916	11319
332	11320	TWL	z	3	803	3	3	0	10	0	100	55.097	21.003	54.721	21	55.121	0.04789	11320
333	11321	TWL	z	3	803	3	3	0	15	0	225	55.08	21.01	54.745	21	55.145	0.09105	11321
334	11322	TWL	z	3	803	3	3	0	20	0	400	55.133	21.009	54.835	21	55.235	0.13615	11322
335	11323	TWL	z	3	803	3	3	0	25	0	625	55.248	21.022	54.915	21	55.315	0.10835	11323
336	11324	TWL	z	3	803	3	3	0	30	0	900	55.321	21.022	54.998	21	55.398	0.12582	11324
337	11585	TWL	z	2	902	0	1	0	5	0	25	42.01	21.9	42.381	21.814	41.981	-0.00341	11585
338	11586	TWL	z	2	902	0	1	0	10	0	100	42.213	21.9	42.599	21.821	42.199	-0.00614	11586
339	11587	TWL	z	2	902	0	1	0	15	0	225	42.31414141	21.9	42.76363636	21.81313131	42.36363636	0.04340404	11587
340	11588	TWL	z	2	902	0	1	0	20	0	400	42.43232323	21.9010101	42.88787879	21.8020202	42.48787879	0.039525253	11588
341	11589	TWL	z	2	902	0	1	0	25	0	625	42.51212121	21.91515152	43.0020202	21.8020202	42.6020202	0.064717172	11589
342	11590	TWL	z	2	902	0	1	0	30	0	900	42.55757576	21.94848485	43.07979798	21.87575758	42.67979798	0.090070707	11590
343	11642	TWL	z	2	902	1	1	0	5	0	25	37.201	22.502	37.285	22.494	37.316	0.12996	11642
344	11643	TWL	z	2	902	1	1	0	10	0	100	36.993	22.522	36.923	22.46	37.023	0.00575	11643
345	11644	TWL	z	2	902	1	1	0	15	0	225	36.717	22.513	36.627	22.442	36.727	0.0101	11644
346	11645	TWL	z	2	902	1	1	0	20	0	400	36.449	22.524	36.315	22.437	36.415	-0.0082	11645
347	11646	TWL	z	2	902	1	1	0	25	0	625	36.167	22.508	36.024	22.425	36.18	0.00664	11646
348	11647	TWL	z	2	902	1	1	0	30	0	900	35.919	22.519	35.731	22.42	35.931	-0.01415	11647
349	11699	TWL	z	2	902	2	1	0	5	0	25	29.305	22.596	28.724	22.5	29.5	0.17084	11699
350	11700	TWL	z	2	902	2	1	0	10	0	100	29.391	22.596	28.786	22.5	29.5	0.14126	11700
351	11701	TWL	z	2	902	2	1	0	15	0	225	29.414	22.6	28.854	22.5	29.554	0.18068	11701
352	11702	TWL	z	2	902	2	1	0	20	0	400	29.477	22.6	28.892	22.5	29.592	0.15264	11702
353	11703	TWL	z	2	902	2	1	0	25	0	625	29.54	22.6	28.948	22.5	29.648	0.14116	11703
354	11704	TWL	z	2	902	2	1	0	30	0	900	29.511	22.6	28.973	22.5	29.673	0.19316	11704
355	11756	TWL	z	2	902	3	1	0	5	0	25	26.749	22.601	25.889	22.52	26.889	0.12513	11756
356	11757	TWL	z	2	902	3	1	0	10	0	100	26.65	22.6	25.757	22.501	26.757	0.10344	11757
357	11758	TWL	z	2	902	3	1	0	15	0	225	26.553	22.605	25.595	22.5	26.595	0.0514	11758
358	11759	TWL	z	2	902	3	1	0	20	0	400	26.463	22.601	25.528	22.5	26.528	0.07984	11759
359	11760	TWL	z	2	902	3	1	0	25	0	625	26.387	22.622	25.379	22.5	26.379	0.0196	11760
360	11761	TWL	z	2	902	3	1	0	30	0	900	26.33030303	22.65858586	25.27676768	22.5	26.27676768	-0.017676768	11761
361	11794	TWL	z	6	906	0	0	0	5	0	25	23.549	22.766	22.362	22.652	23.662	0.10342	11794
362	11795	TWL	z	6	906	0	0	0	10	0	100	23.532	22.751	22.228	22.613	23.528	-0.00152	11795
363	11796	TWL	z	6	906	0	0	0	15	0	225	23.534	22.74	22.276	22.6	23.576	0.04016	11796
364	11797	TWL	z	6	906	0	0	0	20	0	400	23.61	22.752	22.26	22.6	23.56	-0.0504	11797
365	11798	TWL	z	6	906	0	0	0	25	0	625	23.548	22.749	22.254	22.6	23.554	0.00614	11798
366	11799	TWL	z	6	906	0	0	0	30	0	900	23.502	22.719	22.215	22.6	23.515	0.01665	11799
367	11870	TWL	z	6	906	1	0	0	5	0	25	26.094	22.8	25.199	22.7	26.199	0.13209	11870
368	11871	TWL	z	6	906	1	0	0	10	0	100	26.25959596	22.8	25.33939394	22.6959596	26.33939394	0.093868687	11871
369	11872	TWL	z	6	906	1	0	0	15	0	225	26.38989899	22.8	25.49292929	22.6989899	26.49292929	0.102666667	11872
370	11873	TWL	z	6	906	1	0	0	20	0	400	26.4959596	22.8	25.50707071	22.6979798	26.50707071	0.009474747	11873
371	11874	TWL	z	6	906	1	0	0	25	0	625	26.48282828	22.8	25.51414141	22.6959596	26.51414141	0.029040404	11874
372	11875	TWL	z	6	906	1	0	0	30	0	900	26.409	22.8	25.528	22.696	26.528	0.11548	11875
373	11946	TWL	z	6	906	2	0	0	5	0	25	27.925	22.802	27.208	22.705	28.023	0.12343	11946
374	11947	TWL	z	6	906	2	0	0	10	0	100	27.997	22.8	27.191	22.7	28	0.0359	11947
375	11948	TWL	z	6	906	2	0	0	15	0	225	28	22.8	27.22626263	22.7	28.02626263	0.06489899	11948
376	11949	TWL	z	6	906	2	0	0	20	0	400	28.03838384	22.83838384	27.25959596	22.7	28.05959596	0.056848485	11949
377	11950	TWL	z	6	906	2	0	0	25	0	625	28.06868687	22.80707071	27.32222222	22.7	28.12222222	0.083535354	11950
378	11951	TWL	z	6	906	2	0	0	30	0	900	28.11414141	22.81414141	27.38484848	22.7	28.18484848	0.095070707	11951
379	12022	TWL	z	6	906	3	0	0	5	0	25	29.31818182	22.87979798	28.7040404	22.76262626	29.4040404	0.087464646	12022
380	12023	TWL	z	6	906	3	0	0	10	0	100	29.394	22.893	28.722	22.737	29.422	0.02802	12023
381	12024	TWL	z	6	906	3	0	0	15	0	225	29.43333333	22.88686869	28.76565657	22.72121212	29.46565657	0.028414141	12024
382	12025	TWL	z	6	906	3	0	0	20	0	400	29.5	22.874	28.823	22.709	29.523	0.0137	12025
383	12026	TWL	z	6	906	3	0	0	25	0	625	29.589	22.895	28.899	22.702	29.599	-0.00688	12026
384	12027	TWL	z	6	906	3	0	0	30	0	900	29.595	22.886	28.936	22.71	29.636	0.02076	12027
385	12440	TWL	z	14	914	0	2	0	5	0	25	41.71111111	22.96060606	41.7989899	22.9	41.6989899	-0.015070707	12440
386	12441	TWL	z	14	914	0	2	0	10	0	100	41.66565657	22.97474747	41.78686869	22.8989899	41.68686869	0.018868687	12441
387	12442	TWL	z	14	914	0	2	0	15	0	225	41.64040404	22.97676768	41.7979798	22.8969697	41.6979798	0.054676768	12442
388	12443	TWL	z	14	914	0	2	0	20	0	400	41.63535354	22.97373737	41.7989899	22.8989899	41.6989899	0.060686869	12443
389	12444	TWL	z	14	914	0	2	0	25	0	625	41.703	22.958	41.809	22.898	41.709	0.00255	12444
390	12445	TWL	z	14	914	0	2	0	30	0	900	41.761	22.968	41.895	22.892	41.795	0.02625	12445
391	12516	TWL	z	14	914	1	2	0	5	0	25	41.931	23.001	42.038	22.966	41.938	-0.0079	12516
392	12517	TWL	z	14	914	1	2	0	10	0	100	41.934	23.02	42.1	22.91	42	0.048	12517
393	12518	TWL	z	14	914	1	2	0	15	0	225	41.976	23	42.107	22.907	42.007	0.01265	12518
394	12519	TWL	z	14	914	1	2	0	20	0	400	42.033	23	42.108	22.908	42.008	-0.0434	12519
395	12520	TWL	z	14	914	1	2	0	25	0	625	42.003	23.003	42.112	22.909	42.012	-0.0096	12520
396	12521	TWL	z	14	914	1	2	0	30	0	900	42.009	23.009	42.13	22.903	42.03	0.0015	12521
397	12592	TWL	z	14	914	2	2	0	5	0	25	43.178	22.5	43.402	22.5	43.202	0.0419	12592
398	12593	TWL	z	14	914	2	2	0	10	0	100	43.2	22.5	43.497	22.48	43.297	0.11015	12593
399	12594	TWL	z	14	914	2	2	0	15	0	225	43.20505051	22.5	43.52828283	22.46464646	43.32828283	0.134818182	12594
400	12595	TWL	z	14	914	2	2	0	20	0	400	43.33030303	22.4989899	43.59090909	22.41414141	43.39090909	0.069060606	12595
401	12596	TWL	z	14	914	2	2	0	25	0	625	43.3989899	22.49494949	43.62525253	22.4	43.42525253	0.033	12596
402	12597	TWL	z	14	914	2	2	0	30	0	900	43.43737374	22.49494949	43.71919192	22.4	43.51919192	0.083858586	12597
403	12668	TWL	z	14	914	3	2	0	5	0	25	45.881	22.292	46.116	22.2	45.816	-0.08081	12668
404	12669	TWL	z	14	914	3	2	0	10	0	100	45.892	22.275	46.166	22.2	45.866	-0.0443	12669
405	12670	TWL	z	14	914	3	2	0	15	0	225	45.929	22.251	46.257	22.188	45.957	0.00515	12670
406	12671	TWL	z	14	914	3	2	0	20	0	400	45.8969697	22.24646465	46.3040404	22.14040404	46.0040404	0.081868687	12671
407	12672	TWL	z	14	914	3	2	0	25	0	625	45.8959596	22.21212121	46.30909091	22.11616162	46.00909091	0.087676768	12672
408	12673	TWL	z	14	914	3	2	0	30	0	900	45.9010101	22.2020202	46.28787879	22.13434343	45.98787879	0.062474747	12673
409	12763	TWL	z	18	918	0	3	0	5	0	25	39.8010101	22.3	39.71717172	22.2020202	39.81717172	-0.027868687	12763
410	12764	TWL	z	18	918	0	3	0	10	0	100	39.81515152	22.3	39.8020202	22.2	39.9	0.037747475	12764
411	12765	TWL	z	18	918	0	3	0	15	0	225	39.8	22.3	39.8010101	22.2	39.9	0.051949495	12765
412	12766	TWL	z	18	918	0	3	0	20	0	400	39.8	22.3	39.78787879	22.2	39.88787879	0.039606061	12766
413	12767	TWL	z	18	918	0	3	0	25	0	625	39.8	22.3	39.79393939	22.2	39.89393939	0.04530303	12767
414	12768	TWL	z	18	918	0	3	0	30	0	900	39.8	22.3	39.8	22.2	39.9	0.051	12768
415	12839	TWL	z	18	918	1	3	0	5	0	25	40.159	22.366	40.08	22.301	40.08	-0.0448	12839
416	12840	TWL	z	18	918	1	3	0	10	0	100	40.172	22.371	40.131	22.3	40.131	-0.00986	12840
417	12841	TWL	z	18	918	1	3	0	15	0	225	40.167	22.391	40.126	22.3	40.126	-0.00956	12841
418	12842	TWL	z	18	918	1	3	0	20	0	400	40.156	22.38	40.1	22.3	40.1	-0.023	12842
419	12843	TWL	z	18	918	1	3	0	25	0	625	40.1010101	22.3959596	40.1	22.3	40.1	0.031989899	12843
420	12844	TWL	z	18	918	1	3	0	30	0	900	40.1	22.4	40.107	22.3	40.107	0.03958	12844
421	12915	TWL	z	18	918	2	3	0	5	0	25	40.925	22.402	40.984	22.39	40.984	0.03796	12915
422	12916	TWL	z	18	918	2	3	0	10	0	100	40.913	22.401	40.987	22.386	40.987	0.05278	12916
423	12917	TWL	z	18	918	2	3	0	15	0	225	40.94747475	22.4010101	40.98080808	22.37272727	40.98080808	0.012484848	12917
424	12918	TWL	z	18	918	2	3	0	20	0	400	40.92323232	22.4	40.96666667	22.33232323	40.96666667	0.023434343	12918
425	12919	TWL	z	18	918	2	3	0	25	0	625	40.93838384	22.4	41.01313131	22.32727273	41.01313131	0.051959596	12919
426	12920	TWL	z	18	918	2	3	0	30	0	900	40.92525253	22.4	40.9979798	22.33636364	40.9979798	0.050848485	12920
427	12991	TWL	z	18	918	3	3	0	5	0	25	38.5	22.4	38.39897959	22.39795918	38.49897959	0.036040816	12991
428	12992	TWL	z	18	918	3	3	0	10	0	100	38.46666667	22.40505051	38.36767677	22.37878788	38.46767677	0.039949495	12992
429	12993	TWL	z	18	918	3	3	0	15	0	225	38.40909091	22.40505051	38.31212121	22.34747475	38.41212121	0.04530303	12993
430	12994	TWL	z	18	918	3	3	0	20	0	400	38.41111111	22.41818182	38.28181818	22.33636364	38.38181818	0.01479798	12994
431	12995	TWL	z	18	918	3	3	0	25	0	625	38.34	22.424	38.255	22.35	38.355	0.0607	12995
432	12996	TWL	z	18	918	3	3	0	30	0	900	38.343	22.421	38.233	22.326	38.333	0.03702	12996
433	13048	TWL	z	22	922	0	2	0	5	0	25	38.31919192	22.4	38.5030303	22.3010101	38.68484848	0.336414141	13048
434	13049	TWL	z	22	922	0	2	0	10	0	100	38.3	22.4	38.51212121	22.3	38.6969697	0.363929293	13049
435	13050	TWL	z	22	922	0	2	0	15	0	225	38.36161616	22.4	38.51515152	22.3	38.67676768	0.304848485	13050
436	13051	TWL	z	22	922	0	2	0	20	0	400	38.4	22.4	38.486	22.3	38.685	0.24011	13051
437	13052	TWL	z	22	922	0	2	0	25	0	625	38.447	22.4	38.549	22.3	38.717	0.25057	13052
438	13053	TWL	z	22	922	0	2	0	30	0	900	38.45555556	22.4	38.52929293	22.3	38.7	0.224090909	13053
439	13124	TWL	z	22	922	1	2	0	5	0	25	38.702	22.319	38.791	22.3	38.891	0.21593	13124
440	13125	TWL	z	22	922	1	2	0	10	0	100	38.713	22.349	38.712	22.3	38.812	0.13292	13125
441	13126	TWL	z	22	922	1	2	0	15	0	225	38.737	22.339	38.755	22.29	38.855	0.14805	13126
442	13127	TWL	z	22	922	1	2	0	20	0	400	38.724	22.387	38.721	22.299	38.821	0.13011	13127
443	13128	TWL	z	22	922	1	2	0	25	0	625	38.767	22.377	38.792	22.293	38.892	0.15172	13128
444	13129	TWL	z	22	922	1	2	0	30	0	900	38.809	22.382	38.796	22.289	38.896	0.11338	13129
445	13200	TWL	z	22	922	2	2	0	5	0	25	38.47575758	22.38383838	38.34141414	22.3020202	38.54141414	0.031939394	13200
446	13201	TWL	z	22	922	2	2	0	10	0	100	38.43737374	22.39393939	38.37373737	22.3	38.57373737	0.099727273	13201
447	13202	TWL	z	22	922	2	2	0	15	0	225	38.397	22.4	38.319	22.3	38.519	0.09029	13202
448	13203	TWL	z	22	922	2	2	0	20	0	400	38.31	22.4	38.253	22.3	38.453	0.11723	13203
449	13204	TWL	z	22	922	2	2	0	25	0	625	38.296	22.396	38.196	22.3	38.396	0.07936	13204
450	13205	TWL	z	22	922	2	2	0	30	0	900	38.291	22.398	38.131	22.3	38.331	0.0252	13205
451	13276	TWL	z	22	922	3	2	0	5	0	25	37.468	22.368	37.309	22.3	37.599	0.09818	13276
452	13277	TWL	z	22	922	3	2	0	10	0	100	37.478	22.376	37.296	22.3	37.596	0.07632	13277
453	13278	TWL	z	22	922	3	2	0	15	0	225	37.487	22.371	37.308	22.299	37.6	0.07828	13278
454	13279	TWL	z	22	922	3	2	0	20	0	400	37.538	22.349	37.382	22.3	37.6	0.09462	13279
455	13280	TWL	z	22	922	3	2	0	25	0	625	37.53	22.331	37.396	22.3	37.6	0.11536	13280
456	13281	TWL	z	22	922	3	2	0	30	0	900	37.535	22.333	37.399	22.299	37.6	0.11309	13281
