# Supplementary material for: Floral Humidity in Flowering Plants: A Preliminary Survey
Source: Front Plant Sci. 2020 Mar 6;11:249. doi: 10.3389/fpls.2020.00249 (PMC7068853; doi:10.3389/fpls.2020.00249)
Supplement: SUPPLEMENTARY FILE 2 — A zipped file containing floral humidity data collected by the robot arm transects as described in the main text. A word document within the zipped files explains the data formatting in detail. Datafiles themselves are in CSV format. [file Data_Sheet_2.zip › Floral humidity data/Controls/TWLPmeans.csv]

	Block	Sp	xORz	Individual	totIndividual	sample..	Sample.order	xoffset	zoffset	x2	z2	Background.Humidity	Background.Temperature	Focal.Humidity	Focal.Temperature	Corrected.Focal.humidity	Change.in.RH.	block
1	10128	TWLP	x	3	703	0	1	-30	0	900	0	35.579	22.925	34.868	22.859	35.468	-0.08408	10128
2	10129	TWLP	x	3	703	0	1	-25	0	625	0	35.505	22.914	34.848	22.803	35.448	-0.02888	10129
3	10130	TWLP	x	3	703	0	1	-20	0	400	0	35.423	22.901	34.796	22.799	35.396	0.00424	10130
4	10131	TWLP	x	3	703	0	1	-15	0	225	0	35.49090909	22.8989899	34.8010101	22.77373737	35.4010101	-0.058959596	10131
5	10132	TWLP	x	3	703	0	1	-10	0	100	0	35.46161616	22.87171717	34.78282828	22.71717172	35.38282828	-0.046757576	10132
6	10133	TWLP	x	3	703	0	1	-5	0	25	0	35.44848485	22.83333333	34.84444444	22.71212121	35.44444444	0.024292929	10133
7	10134	TWLP	x	3	703	0	1	0	0	0	0	35.39795918	22.80612245	34.81530612	22.70102041	35.41530612	0.047428571	10134
8	10135	TWLP	x	3	703	0	1	5	0	25	0	35.465	22.8	34.905	22.7	35.505	0.0647	10135
9	10136	TWLP	x	3	703	0	1	10	0	100	0	35.49	22.791	34.927	22.7	35.527	0.06038	10136
10	10137	TWLP	x	3	703	0	1	15	0	225	0	35.404	22.764	34.786	22.696	35.386	0.01384	10137
11	10138	TWLP	x	3	703	0	1	20	0	400	0	35.332	22.748	34.658	22.661	35.258	-0.03448	10138
12	10139	TWLP	x	3	703	0	1	25	0	625	0	35.21818182	22.71616162	34.52727273	22.61313131	35.12828283	-0.043545455	10139
13	10140	TWLP	x	3	703	0	1	30	0	900	0	35.21414141	22.70909091	34.5040404	22.60707071	35.11919192	-0.061343434	10140
14	10147	TWLP	x	2	702	0	2	-30	0	900	0	35.149	22.663	34.477	22.6	35.106	-0.02162	10147
15	10148	TWLP	x	2	702	0	2	-25	0	625	0	35.2010101	22.64242424	34.58989899	22.58787879	35.18989899	0.032494949	10148
16	10149	TWLP	x	2	702	0	2	-20	0	400	0	35.275	22.639	34.672	22.557	35.272	0.03568	10149
17	10150	TWLP	x	2	702	0	2	-15	0	225	0	35.352	22.638	34.777	22.547	35.377	0.05738	10150
18	10151	TWLP	x	2	702	0	2	-10	0	100	0	35.493	22.624	34.912	22.527	35.512	0.04328	10151
19	10152	TWLP	x	2	702	0	2	-5	0	25	0	35.629	22.626	35.03	22.558	35.63	0.0182	10152
20	10153	TWLP	x	2	702	0	2	0	0	0	0	35.784	22.625	35.211	22.542	35.811	0.03334	10153
21	10154	TWLP	x	2	702	0	2	5	0	25	0	35.986	22.617	35.437	22.56	36.037	0.04301	10154
22	10155	TWLP	x	2	702	0	2	10	0	100	0	36.25454545	22.61717172	35.74141414	22.56969697	36.34141414	0.060383838	10155
23	10156	TWLP	x	2	702	0	2	15	0	225	0	36.58181818	22.60505051	36.0989899	22.57575758	36.66363636	0.069232323	10156
24	10157	TWLP	x	2	702	0	2	20	0	400	0	36.95454545	22.62121212	36.47575758	22.54444444	36.97575758	0.050666667	10157
25	10158	TWLP	x	2	702	0	2	25	0	625	0	37.31010101	22.62727273	36.84444444	22.57171717	37.34444444	0.041484848	10158
26	10159	TWLP	x	2	702	0	2	30	0	900	0	37.488	22.621	37.043	22.562	37.543	0.04946	10159
27	10204	TWLP	x	3	703	1	1	-30	0	900	0	37.18181818	22.65656566	36.66060606	22.56767677	37.16060606	-0.002848485	10204
28	10205	TWLP	x	3	703	1	1	-25	0	625	0	37.22	22.673	36.701	22.501	37.201	-0.00306	10205
29	10206	TWLP	x	3	703	1	1	-20	0	400	0	37.269	22.685	36.725	22.502	37.225	-0.0295	10206
30	10207	TWLP	x	3	703	1	1	-15	0	225	0	37.239	22.632	36.804	22.5	37.304	0.07476	10207
31	10208	TWLP	x	3	703	1	1	-10	0	100	0	37.27	22.635	36.827	22.5	37.327	0.06538	10208
32	10209	TWLP	x	3	703	1	1	-5	0	25	0	37.32	22.622	36.904	22.5	37.404	0.0877	10209
33	10210	TWLP	x	3	703	1	1	0	0	0	0	37.359	22.665	36.941	22.5	37.441	0.08313	10210
34	10211	TWLP	x	3	703	1	1	5	0	25	0	37.36161616	22.66161616	37.01616162	22.51818182	37.51616162	0.150606061	10211
35	10212	TWLP	x	3	703	1	1	10	0	100	0	37.42	22.673	37.044	22.545	37.544	0.11837	10212
36	10213	TWLP	x	3	703	1	1	15	0	225	0	37.469	22.671	37.035	22.539	37.535	0.06093	10213
37	10214	TWLP	x	3	703	1	1	20	0	400	0	37.49191919	22.64545455	37.02525253	22.52424242	37.52525253	0.028818182	10214
38	10215	TWLP	x	3	703	1	1	25	0	625	0	37.51717172	22.65050505	37.06161616	22.51717172	37.56161616	0.037747475	10215
39	10216	TWLP	x	3	703	1	1	30	0	900	0	37.59494949	22.67676768	37.12626263	22.56363636	37.62626263	0.020737374	10216
40	10223	TWLP	x	2	702	1	2	-30	0	900	0	37.886	22.681	37.429	22.6	37.929	0.01426	10223
41	10224	TWLP	x	2	702	1	2	-25	0	625	0	37.961	22.685	37.542	22.579	38.042	0.04548	10224
42	10225	TWLP	x	2	702	1	2	-20	0	400	0	37.98787879	22.68787879	37.56565657	22.56565657	38.06565657	0.040838384	10225
43	10226	TWLP	x	2	702	1	2	-15	0	225	0	37.91818182	22.66767677	37.51818182	22.57272727	38.01818182	0.065909091	10226
44	10227	TWLP	x	2	702	1	2	-10	0	100	0	37.82020202	22.68181818	37.46161616	22.59494949	37.96161616	0.110717172	10227
45	10228	TWLP	x	2	702	1	2	-5	0	25	0	37.743	22.642	37.391	22.586	37.891	0.12154	10228
46	10229	TWLP	x	2	702	1	2	0	0	0	0	37.743	22.646	37.336	22.597	37.836	0.06984	10229
47	10230	TWLP	x	2	702	1	2	5	0	25	0	37.703	22.666	37.299	22.597	37.799	0.07506	10230
48	10231	TWLP	x	2	702	1	2	10	0	100	0	37.732	22.637	37.301	22.579	37.801	0.04794	10231
49	10232	TWLP	x	2	702	1	2	15	0	225	0	37.71616162	22.65656566	37.29393939	22.6	37.79393939	0.057141414	10232
50	10233	TWLP	x	2	702	1	2	20	0	400	0	37.752	22.643	37.334	22.594	37.834	0.05896	10233
51	10234	TWLP	x	2	702	1	2	25	0	625	0	37.84	22.656	37.4	22.6	37.9	0.033	10234
52	10235	TWLP	x	2	702	1	2	30	0	900	0	37.871	22.635	37.45	22.597	37.95	0.049	10235
53	10280	TWLP	x	3	703	2	1	-30	0	900	0	43.7040404	22.7	43.68181818	22.6020202	43.78181818	0.069868687	10280
54	10281	TWLP	x	3	703	2	1	-25	0	625	0	43.882	22.701	44.034	22.6	44.134	0.22296	10281
55	10282	TWLP	x	3	703	2	1	-20	0	400	0	44.179	22.7	44.309	22.596	44.377	0.18446	10282
56	10283	TWLP	x	3	703	2	1	-15	0	225	0	44.362	22.7	44.532	22.598	44.532	0.21108	10283
57	10284	TWLP	x	3	703	2	1	-10	0	100	0	44.55252525	22.7010101	44.74646465	22.6	44.74646465	0.222151515	10284
58	10285	TWLP	x	3	703	2	1	-5	0	25	0	44.7371134	22.7	44.96804124	22.6	44.96804124	0.245845361	10285
59	10286	TWLP	x	3	703	2	1	0	0	0	0	44.86262626	22.7020202	45.05151515	22.6010101	45.05151515	0.198787879	10286
60	10287	TWLP	x	3	703	2	1	5	0	25	0	45.06122449	22.70510204	45.19081633	22.60102041	45.19081633	0.130326531	10287
61	10288	TWLP	x	3	703	2	1	10	0	100	0	45.222	22.7	45.324	22.605	45.324	0.09456	10288
62	10289	TWLP	x	3	703	2	1	15	0	225	0	45.309	22.7	45.43	22.6	45.43	0.1072	10289
63	10290	TWLP	x	3	703	2	1	20	0	400	0	45.317	22.701	45.404	22.604	45.404	0.07476	10290
64	10291	TWLP	x	3	703	2	1	25	0	625	0	45.381	22.7	45.439	22.601	45.439	0.04366	10291
65	10292	TWLP	x	3	703	2	1	30	0	900	0	45.337	22.701	45.401	22.601	45.401	0.05194	10292
66	10299	TWLP	x	2	702	2	2	-30	0	900	0	44.876	22.7	44.821	22.605	44.821	-0.03126	10299
67	10300	TWLP	x	2	702	2	2	-25	0	625	0	44.801	22.7	44.889	22.6	44.889	0.10766	10300
68	10301	TWLP	x	2	702	2	2	-20	0	400	0	44.8	22.7	44.803	22.601	44.803	0.02782	10301
69	10302	TWLP	x	2	702	2	2	-15	0	225	0	44.8	22.7	44.801	22.6	44.801	0.02594	10302
70	10303	TWLP	x	2	702	2	2	-10	0	100	0	44.8	22.7	44.77878788	22.6010101	44.77878788	0.005060606	10303
71	10304	TWLP	x	2	702	2	2	-5	0	25	0	44.8	22.7	44.761	22.6	44.761	-0.01166	10304
72	10305	TWLP	x	2	702	2	2	0	0	0	0	44.741	22.7	44.703	22.604	44.703	-0.00718	10305
73	10306	TWLP	x	2	702	2	2	5	0	25	0	44.73	22.702	44.709	22.613	44.709	0.00946	10306
74	10307	TWLP	x	2	702	2	2	10	0	100	0	44.795	22.7	44.717	22.603	44.717	-0.04802	10307
75	10308	TWLP	x	2	702	2	2	15	0	225	0	44.8020202	22.7	44.73535354	22.6020202	44.73535354	-0.037787879	10308
76	10309	TWLP	x	2	702	2	2	20	0	400	0	44.8	22.7	44.8030303	22.6030303	44.8030303	0.027848485	10309
77	10310	TWLP	x	2	702	2	2	25	0	625	0	44.88484848	22.7	44.86565657	22.6010101	44.86565657	0.001868687	10310
78	10311	TWLP	x	2	702	2	2	30	0	900	0	44.96060606	22.7	44.91111111	22.60707071	44.91111111	-0.031161616	10311
79	10356	TWLP	x	3	703	3	1	-30	0	900	0	44.56666667	22.67979798	44.49494949	22.57373737	44.49494949	-0.028414141	10356
80	10357	TWLP	x	3	703	3	1	-25	0	625	0	44.48888889	22.67474747	44.50808081	22.50707071	44.50808081	0.061707071	10357
81	10358	TWLP	x	3	703	3	1	-20	0	400	0	44.489	22.696	44.506	22.507	44.506	0.05964	10358
82	10359	TWLP	x	3	703	3	1	-15	0	225	0	44.468	22.683	44.476	22.51	44.476	0.05244	10359
83	10360	TWLP	x	3	703	3	1	-10	0	100	0	44.407	22.68	44.413	22.508	44.413	0.05422	10360
84	10361	TWLP	x	3	703	3	1	-5	0	25	0	44.375	22.663	44.405	22.504	44.405	0.0787	10361
85	10362	TWLP	x	3	703	3	1	0	0	0	0	44.359	22.687	44.348	22.508	44.4	0.04112	10362
86	10363	TWLP	x	3	703	3	1	5	0	25	0	44.282	22.68	44.286	22.528	44.373	0.05984	10363
87	10364	TWLP	x	3	703	3	1	10	0	100	0	44.211	22.663	44.185	22.525	44.285	0.0359	10364
88	10365	TWLP	x	3	703	3	1	15	0	225	0	44.14	22.638	44.068	22.521	44.168	-0.00308	10365
89	10366	TWLP	x	3	703	3	1	20	0	400	0	44.00707071	22.65252525	43.96262626	22.56666667	44.06262626	0.03079798	10366
90	10367	TWLP	x	3	703	3	1	25	0	625	0	43.93333333	22.66363636	43.84444444	22.57171717	43.94444444	-0.006555556	10367
91	10368	TWLP	x	3	703	3	1	30	0	900	0	43.83636364	22.66767677	43.74343434	22.54141414	43.84343434	-0.004535354	10368
92	10375	TWLP	x	2	702	3	2	-30	0	900	0	43.59	22.614	43.488	22.538	43.588	0.00186	10375
93	10376	TWLP	x	2	702	3	2	-25	0	625	0	43.594	22.606	43.519	22.502	43.619	0.02686	10376
94	10377	TWLP	x	2	702	3	2	-20	0	400	0	43.56060606	22.62929293	43.50808081	22.5030303	43.60808081	0.049989899	10377
95	10378	TWLP	x	2	702	3	2	-15	0	225	0	43.58080808	22.61212121	43.52121212	22.50505051	43.62121212	0.042131313	10378
96	10379	TWLP	x	2	702	3	2	-10	0	100	0	43.54545455	22.61010101	43.50808081	22.51717172	43.60808081	0.065151515	10379
97	10380	TWLP	x	2	702	3	2	-5	0	25	0	43.51717172	22.61717172	43.46161616	22.55454545	43.56161616	0.050131313	10380
98	10381	TWLP	x	2	702	3	2	0	0	0	0	43.489	22.624	43.41	22.534	43.51	0.03022	10381
99	10382	TWLP	x	2	702	3	2	5	0	25	0	43.418	22.619	43.355	22.556	43.455	0.0497	10382
100	10383	TWLP	x	2	702	3	2	10	0	100	0	43.364	22.604	43.274	22.554	43.374	0.02756	10383
101	10384	TWLP	x	2	702	3	2	15	0	225	0	43.312	22.612	43.224	22.561	43.324	0.03256	10384
102	10385	TWLP	x	2	702	3	2	20	0	400	0	43.297	22.608	43.178	22.576	43.278	0.00432	10385
103	10386	TWLP	x	2	702	3	2	25	0	625	0	43.233	22.614	43.14	22.547	43.24	0.0326	10386
104	10387	TWLP	x	2	702	3	2	30	0	900	0	43.21	22.6	43.1	22.562	43.2	0.018	10387
105	10432	TWLP	x	6	706	0	1	-30	0	900	0	41.417	22.7	41.191	22.607	41.391	0.00364	10432
106	10433	TWLP	x	6	706	0	1	-25	0	625	0	41.364	22.7	41.194	22.6	41.394	0.05976	10433
107	10434	TWLP	x	6	706	0	1	-20	0	400	0	41.25757576	22.7	41.13131313	22.6	41.33131313	0.100989899	10434
108	10435	TWLP	x	6	706	0	1	-15	0	225	0	41.212	22.696	41.057	22.6	41.257	0.06971	10435
109	10436	TWLP	x	6	706	0	1	-10	0	100	0	41.2010101	22.69090909	41.06969697	22.6	41.26969697	0.093777778	10436
110	10437	TWLP	x	6	706	0	1	-5	0	25	0	41.28265306	22.6744898	41.12346939	22.6	41.32346939	0.067765306	10437
111	10438	TWLP	x	6	706	0	1	0	0	0	0	41.45151515	22.65252525	41.3	22.5959596	41.5	0.08179798	10438
112	10439	TWLP	x	6	706	0	1	5	0	25	0	41.70606061	22.60606061	41.56767677	22.5979798	41.76767677	0.104191919	10439
113	10440	TWLP	x	6	706	0	1	10	0	100	0	42.009	22.604	41.9	22.6	42.199	0.14572	10440
114	10441	TWLP	x	6	706	0	1	15	0	225	0	42.32	22.635	42.196	22.6	42.496	0.14115	10441
115	10442	TWLP	x	6	706	0	1	20	0	400	0	42.715	22.632	42.611	22.599	42.911	0.17579	10442
116	10443	TWLP	x	6	706	0	1	25	0	625	0	43.12959184	22.64387755	43.07142857	22.59897959	43.37142857	0.238102041	10443
117	10444	TWLP	x	6	706	0	1	30	0	900	0	43.536	22.637	43.518	22.597	43.818	0.29396	10444
118	10470	TWLP	x	7	707	0	3	-30	0	900	0	50.98686869	22.77171717	50.71717172	22.6959596	51.31717172	0.298030303	10470
119	10471	TWLP	x	7	707	0	3	-25	0	625	0	51.14141414	22.78383838	50.88282828	22.6959596	51.48282828	0.314969697	10471
120	10472	TWLP	x	7	707	0	3	-20	0	400	0	51.3	22.79393939	50.99191919	22.6959596	51.59191919	0.26959596	10472
121	10473	TWLP	x	7	707	0	3	-15	0	225	0	51.43838384	22.79292929	51.05151515	22.6989899	51.65151515	0.192686869	10473
122	10474	TWLP	x	7	707	0	3	-10	0	100	0	51.533	22.796	51.165	22.7	51.765	0.2156	10474
123	10475	TWLP	x	7	707	0	3	-5	0	25	0	51.651	22.8	51.238	22.7	51.838	0.17315	10475
124	10476	TWLP	x	7	707	0	3	0	0	0	0	51.891	22.797	51.339	22.7	51.939	0.03757	10476
125	10477	TWLP	x	7	707	0	3	5	0	25	0	51.974	22.798	51.453	22.702	52.053	0.07311	10477
126	10478	TWLP	x	7	707	0	3	10	0	100	0	52.117	22.8	51.582	22.7	52.182	0.06346	10478
127	10479	TWLP	x	7	707	0	3	15	0	225	0	52.309	22.8	51.688	22.7	52.288	-0.01848	10479
128	10480	TWLP	x	7	707	0	3	20	0	400	0	52.462	22.799	51.808	22.701	52.408	-0.04767	10480
129	10481	TWLP	x	7	707	0	3	25	0	625	0	52.556	22.8	51.896	22.7	52.496	-0.05037	10481
130	10482	TWLP	x	7	707	0	3	30	0	900	0	52.758	22.8	52.025	22.705	52.625	-0.11896	10482
131	10508	TWLP	x	6	706	1	1	-30	0	900	0	54.203	22.838	53.183	22.796	53.883	-0.36468	10508
132	10509	TWLP	x	6	706	1	1	-25	0	625	0	54.169	22.828	53.097	22.775	53.782	-0.41997	10509
133	10510	TWLP	x	6	706	1	1	-20	0	400	0	54.05353535	22.82929293	53.05050505	22.79393939	53.7010101	-0.352515152	10510
134	10511	TWLP	x	6	706	1	1	-15	0	225	0	53.92727273	22.85252525	52.92727273	22.7979798	53.52727273	-0.35389899	10511
135	10512	TWLP	x	6	706	1	1	-10	0	100	0	53.80808081	22.83333333	52.84242424	22.7969697	53.44242424	-0.322383838	10512
136	10513	TWLP	x	6	706	1	1	-5	0	25	0	53.72323232	22.82929293	52.7979798	22.7979798	53.3979798	-0.283333333	10513
137	10514	TWLP	x	6	706	1	1	0	0	0	0	53.675	22.815	52.726	22.8	53.326	-0.30995	10514
138	10515	TWLP	x	6	706	1	1	5	0	25	0	53.519	22.804	52.555	22.795	53.155	-0.33079	10515
139	10516	TWLP	x	6	706	1	1	10	0	100	0	53.334	22.818	52.443	22.796	53.043	-0.26171	10516
140	10517	TWLP	x	6	706	1	1	15	0	225	0	53.227	22.808	52.32	22.8	52.92	-0.2822	10517
141	10518	TWLP	x	6	706	1	1	20	0	400	0	53.141	22.835	52.287	22.8	52.887	-0.23052	10518
142	10519	TWLP	x	6	706	1	1	25	0	625	0	53.106	22.814	52.217	22.794	52.817	-0.2683	10519
143	10520	TWLP	x	6	706	1	1	30	0	900	0	53.06262626	22.8010101	52.19090909	22.79292929	52.79090909	-0.251989899	10520
144	10546	TWLP	x	7	707	1	3	-30	0	900	0	52.03	22.844	51.435	22.758	52.035	-0.0016	10546
145	10547	TWLP	x	7	707	1	3	-25	0	625	0	51.96464646	22.89191919	51.46969697	22.77373737	52.06969697	0.099838384	10547
146	10548	TWLP	x	7	707	1	3	-20	0	400	0	51.96938776	22.86734694	51.42244898	22.72244898	52.02244898	0.045959184	10548
147	10549	TWLP	x	7	707	1	3	-15	0	225	0	51.95050505	22.85252525	51.38787879	22.74242424	51.98787879	0.028888889	10549
148	10550	TWLP	x	7	707	1	3	-10	0	100	0	51.91515152	22.86666667	51.38686869	22.72626263	51.98686869	0.063191919	10550
149	10551	TWLP	x	7	707	1	3	-5	0	25	0	51.86464646	22.86363636	51.38585859	22.76464646	51.98585859	0.112646465	10551
150	10552	TWLP	x	7	707	1	3	0	0	0	0	51.86	22.842	51.325	22.782	51.925	0.05406	10552
151	10553	TWLP	x	7	707	1	3	5	0	25	0	51.797	22.806	51.222	22.779	51.822	0.01062	10553
152	10554	TWLP	x	7	707	1	3	10	0	100	0	51.659	22.815	51.076	22.794	51.676	-0.00266	10554
153	10555	TWLP	x	7	707	1	3	15	0	225	0	51.458	22.817	50.934	22.798	51.534	0.05143	10555
154	10556	TWLP	x	7	707	1	3	20	0	400	0	51.201	22.835	50.702	22.8	51.302	0.06831	10556
155	10557	TWLP	x	7	707	1	3	25	0	625	0	50.917	22.823	50.464	22.799	51.064	0.10562	10557
156	10558	TWLP	x	7	707	1	3	30	0	900	0	50.6010101	22.80707071	50.18080808	22.7979798	50.7020202	0.128363636	10558
157	10584	TWLP	x	6	706	2	1	-30	0	900	0	44.006	22.799	43.88	22.709	44.18	0.19919	10584
158	10585	TWLP	x	6	706	2	1	-25	0	625	0	43.98383838	22.8	43.80808081	22.7	44.10808081	0.146565657	10585
159	10586	TWLP	x	6	706	2	1	-20	0	400	0	43.91111111	22.8	43.8010101	22.7	44.1010101	0.211939394	10586
160	10587	TWLP	x	6	706	2	1	-15	0	225	0	43.83838384	22.8	43.70909091	22.7	44.00909091	0.189070707	10587
161	10588	TWLP	x	6	706	2	1	-10	0	100	0	43.77676768	22.8	43.65353535	22.7	43.95353535	0.193373737	10588
162	10589	TWLP	x	6	706	2	1	-5	0	25	0	43.7	22.8	43.588	22.7	43.888	0.20252	10589
163	10590	TWLP	x	6	706	2	1	0	0	0	0	43.606	22.8	43.469	22.7	43.769	0.17307	10590
164	10591	TWLP	x	6	706	2	1	5	0	25	0	43.586	22.795	43.401	22.701	43.701	0.12303	10591
165	10592	TWLP	x	6	706	2	1	10	0	100	0	43.523	22.79	43.348	22.703	43.648	0.13091	10592
166	10593	TWLP	x	6	706	2	1	15	0	225	0	43.484	22.798	43.259	22.7	43.559	0.07777	10593
167	10594	TWLP	x	6	706	2	1	20	0	400	0	43.4	22.8	43.1979798	22.7010101	43.4979798	0.098888889	10594
168	10595	TWLP	x	6	706	2	1	25	0	625	0	43.312	22.8	43.105	22.703	43.405	0.0902	10595
169	10596	TWLP	x	6	706	2	1	30	0	900	0	43.253	22.794	43.04	22.7	43.34	0.0822	10596
170	10622	TWLP	x	7	707	2	3	-30	0	900	0	41.65656566	22.75050505	41.44949495	22.6979798	41.64949495	0.031393939	10622
171	10623	TWLP	x	7	707	2	3	-25	0	625	0	41.66060606	22.77575758	41.47474747	22.67878788	41.67474747	0.053393939	10623
172	10624	TWLP	x	7	707	2	3	-20	0	400	0	41.66262626	22.77373737	41.47777778	22.69090909	41.67777778	0.054474747	10624
173	10625	TWLP	x	7	707	2	3	-15	0	225	0	41.5989899	22.75959596	41.46565657	22.67070707	41.66565657	0.105636364	10625
174	10626	TWLP	x	7	707	2	3	-10	0	100	0	41.561	22.755	41.417	22.671	41.617	0.09346	10626
175	10627	TWLP	x	7	707	2	3	-5	0	25	0	41.541	22.757	41.359	22.698	41.559	0.05336	10627
176	10628	TWLP	x	7	707	2	3	0	0	0	0	41.461	22.76	41.275	22.692	41.475	0.04626	10628
177	10629	TWLP	x	7	707	2	3	5	0	25	0	41.427	22.737	41.204	22.697	41.404	0.00712	10629
178	10630	TWLP	x	7	707	2	3	10	0	100	0	41.31818182	22.70707071	41.13838384	22.69191919	41.33838384	0.047737374	10630
179	10631	TWLP	x	7	707	2	3	15	0	225	0	41.289	22.758	41.073	22.7	41.273	0.00919	10631
180	10632	TWLP	x	7	707	2	3	20	0	400	0	41.24	22.739	41	22.7	41.2	-0.017	10632
181	10633	TWLP	x	7	707	2	3	25	0	625	0	41.19	22.757	40.967	22.7	41.167	-0.00132	10633
182	10634	TWLP	x	7	707	2	3	30	0	900	0	41.16666667	22.77373737	40.8989899	22.6989899	41.0989899	-0.048717172	10634
183	10660	TWLP	x	6	706	3	1	-30	0	900	0	41.04242424	22.8010101	40.77878788	22.77272727	40.97878788	-0.049272727	10660
184	10661	TWLP	x	6	706	3	1	-25	0	625	0	40.91919192	22.8	40.70808081	22.72121212	40.90808081	0.001111111	10661
185	10662	TWLP	x	6	706	3	1	-20	0	400	0	40.84040404	22.8	40.5979798	22.7040404	40.7979798	-0.034353535	10662
186	10663	TWLP	x	6	706	3	1	-15	0	225	0	40.78787879	22.8	40.5030303	22.70707071	40.7030303	-0.079787879	10663
187	10664	TWLP	x	6	706	3	1	-10	0	100	0	40.666	22.8	40.435	22.748	40.635	-0.02858	10664
188	10665	TWLP	x	6	706	3	1	-5	0	25	0	40.601	22.8	40.353	22.762	40.553	-0.04843	10665
189	10666	TWLP	x	6	706	3	1	0	0	0	0	40.51818182	22.8	40.25656566	22.74646465	40.45656566	-0.065363636	10666
190	10667	TWLP	x	6	706	3	1	5	0	25	0	40.412	22.8	40.143	22.73	40.343	-0.07671	10667
191	10668	TWLP	x	6	706	3	1	10	0	100	0	40.4	22.8	40.076	22.771	40.276	-0.13397	10668
192	10669	TWLP	x	6	706	3	1	15	0	225	0	40.337	22.8	40.004	22.786	40.204	-0.14575	10669
193	10670	TWLP	x	6	706	3	1	20	0	400	0	40.326	22.8	39.952	22.749	40.152	-0.18844	10670
194	10671	TWLP	x	6	706	3	1	25	0	625	0	40.31	22.8	39.936	22.727	40.136	-0.18892	10671
195	10672	TWLP	x	6	706	3	1	30	0	900	0	40.34	22.8	39.95	22.738	40.15	-0.2045	10672
196	10698	TWLP	x	7	707	3	3	-30	0	900	0	40.34848485	22.70808081	40.08787879	22.63434343	40.28787879	-0.070272727	10698
197	10699	TWLP	x	7	707	3	3	-25	0	625	0	40.31734694	22.71836735	40.10306122	22.60408163	40.30306122	-0.023193878	10699
198	10700	TWLP	x	7	707	3	3	-20	0	400	0	40.23	22.721	40.086	22.605	40.286	0.0464	10700
199	10701	TWLP	x	7	707	3	3	-15	0	225	0	40.205	22.701	40.05	22.601	40.25	0.034	10701
200	10702	TWLP	x	7	707	3	3	-10	0	100	0	40.203	22.7	40.01	22.604	40.21	-0.0056	10702
201	10703	TWLP	x	7	707	3	3	-5	0	25	0	40.189	22.7	39.959	22.605	40.159	-0.0442	10703
202	10704	TWLP	x	7	707	3	3	0	0	0	0	40.11313131	22.7	39.91212121	22.6040404	40.11212121	-0.016656566	10704
203	10705	TWLP	x	7	707	3	3	5	0	25	0	40.1	22.7	39.87	22.606	40.07	-0.0472	10705
204	10706	TWLP	x	7	707	3	3	10	0	100	0	40.026	22.7	39.802	22.624	40.002	-0.04392	10706
205	10707	TWLP	x	7	707	3	3	15	0	225	0	40.001	22.7	39.718	22.616	39.918	-0.10628	10707
206	10708	TWLP	x	7	707	3	3	20	0	400	0	39.9969697	22.7	39.67373737	22.61212121	39.87373737	-0.147989899	10708
207	10709	TWLP	x	7	707	3	3	25	0	625	0	39.92424242	22.7	39.61414141	22.6040404	39.81414141	-0.136676768	10709
208	10710	TWLP	x	7	707	3	3	30	0	900	0	39.89090909	22.7	39.6	22.6010101	39.8	-0.117909091	10710
209	10717	TWLP	x	11	711	0	0	-30	0	900	0	37.202	22.911	36.598	22.853	37.098	-0.10455	10717
210	10718	TWLP	x	11	711	0	0	-25	0	625	0	36.7020202	22.85757576	36.16161616	22.77272727	36.68484848	4.04E-05	10718
211	10719	TWLP	x	11	711	0	0	-20	0	400	0	36.35151515	22.8010101	35.77878788	22.71414141	36.37878788	0.003939394	10719
212	10720	TWLP	x	11	711	0	0	-15	0	225	0	36.12323232	22.8	35.48686869	22.70505051	36.08686869	-0.032444444	10720
213	10721	TWLP	x	11	711	0	0	-10	0	100	0	36.02121212	22.8	35.35555556	22.73030303	35.95555556	-0.049161616	10721
214	10722	TWLP	x	11	711	0	0	-5	0	25	0	35.898	22.8	35.281	22.77	35.881	0.00665	10722
215	10723	TWLP	x	11	711	0	0	0	0	0	0	35.939	22.8	35.34	22.78	35.94	0.01899	10723
216	10724	TWLP	x	11	711	0	0	5	0	25	0	35.883	22.802	35.247	22.791	35.847	-0.00923	10724
217	10725	TWLP	x	11	711	0	0	10	0	100	0	35.822	22.802	35.182	22.738	35.782	-0.00738	10725
218	10726	TWLP	x	11	711	0	0	15	0	225	0	35.84	22.8	35.149	22.726	35.749	-0.05541	10726
219	10727	TWLP	x	11	711	0	0	20	0	400	0	35.803	22.8	35.185	22.773	35.785	0.01435	10727
220	10728	TWLP	x	11	711	0	0	25	0	625	0	35.786	22.8	35.114	22.749	35.714	-0.03307	10728
221	10729	TWLP	x	11	711	0	0	30	0	900	0	35.818	22.814	35.204	22.787	35.804	0.01664	10729
222	10793	TWLP	x	11	711	1	0	-30	0	900	0	36.166	22.544	35.628	22.5	36.228	0.05263	10793
223	10794	TWLP	x	11	711	1	0	-25	0	625	0	36.291	22.551	35.814	22.472	36.414	0.0964	10794
224	10795	TWLP	x	11	711	1	0	-20	0	400	0	36.324	22.569	35.892	22.492	36.492	0.1338	10795
225	10796	TWLP	x	11	711	1	0	-15	0	225	0	36.31	22.565	35.827	22.495	36.427	0.08926	10796
226	10797	TWLP	x	11	711	1	0	-10	0	100	0	36.3030303	22.55252525	35.85858586	22.49292929	36.45858586	0.12469697	10797
227	10798	TWLP	x	11	711	1	0	-5	0	25	0	36.27373737	22.54545455	35.82626263	22.48686869	36.42626263	0.124777778	10798
228	10799	TWLP	x	11	711	1	0	0	0	0	0	36.29494949	22.51313131	35.80707071	22.48888889	36.40707071	0.08630303	10799
229	10800	TWLP	x	11	711	1	0	5	0	25	0	36.2989899	22.58989899	35.8020202	22.5	36.4020202	0.077828283	10800
230	10801	TWLP	x	11	711	1	0	10	0	100	0	36.254	22.6	35.711	22.51	36.311	0.04001	10801
231	10802	TWLP	x	11	711	1	0	15	0	225	0	36.199	22.609	35.661	22.567	36.261	0.04951	10802
232	10803	TWLP	x	11	711	1	0	20	0	400	0	36.14040404	22.68484848	35.50606061	22.6	36.10606061	-0.032242424	10803
233	10804	TWLP	x	11	711	1	0	25	0	625	0	35.934	22.7	35.259	22.604	35.859	-0.04939	10804
234	10805	TWLP	x	11	711	1	0	30	0	900	0	35.807	22.706	35.194	22.664	35.794	0.01854	10805
235	10869	TWLP	x	11	711	2	0	-30	0	900	0	36.61414141	22.5989899	36.09292929	22.5	36.6	0.025494949	10869
236	10870	TWLP	x	11	711	2	0	-25	0	625	0	36.599	22.6	36.118	22.5	36.618	0.06338	10870
237	10871	TWLP	x	11	711	2	0	-20	0	400	0	36.589	22.6	36.094	22.5	36.6	0.0516	10871
238	10872	TWLP	x	11	711	2	0	-15	0	225	0	36.514	22.6	36.022	22.5	36.6	0.0618	10872
239	10873	TWLP	x	11	711	2	0	-10	0	100	0	36.51	22.599	36	22.5	36.6	0.046	10873
240	10874	TWLP	x	11	711	2	0	-5	0	25	0	36.5	22.6	35.999	22.5	36.598	0.05508	10874
241	10875	TWLP	x	11	711	2	0	0	0	0	0	36.46	22.598	35.955	22.5	36.555	0.05505	10875
242	10876	TWLP	x	11	711	2	0	5	0	25	0	36.41	22.6	35.9	22.5	36.5	0.055	10876
243	10877	TWLP	x	11	711	2	0	10	0	100	0	36.389	22.6	35.838	22.5	36.438	0.0202	10877
244	10878	TWLP	x	11	711	2	0	15	0	225	0	36.36	22.599	35.8	22.5	36.4	0.015	10878
245	10879	TWLP	x	11	711	2	0	20	0	400	0	36.3010101	22.5969697	35.78888889	22.5	36.38888889	0.063878788	10879
246	10880	TWLP	x	11	711	2	0	25	0	625	0	36.2959596	22.58888889	35.73838384	22.5	36.33838384	0.022969697	10880
247	10881	TWLP	x	11	711	2	0	30	0	900	0	36.27346939	22.57755102	35.67244898	22.5	36.27244898	-0.014540816	10881
248	10945	TWLP	x	11	711	3	0	-30	0	900	0	36.1	22.5	35.429	22.405	36.029	-0.06161	10945
249	10946	TWLP	x	11	711	3	0	-25	0	625	0	36.01313131	22.5	35.45555556	22.4	36.05555556	0.049424242	10946
250	10947	TWLP	x	11	711	3	0	-20	0	400	0	35.966	22.5	35.401	22.4	36.001	0.04691	10947
251	10948	TWLP	x	11	711	3	0	-15	0	225	0	35.959	22.5	35.373	22.401	35.973	0.02871	10948
252	10949	TWLP	x	11	711	3	0	-10	0	100	0	36.017	22.5	35.408	22.4	36.008	0.00229	10949
253	10950	TWLP	x	11	711	3	0	-5	0	25	0	36.07272727	22.5	35.48686869	22.4010101	36.08686869	0.018313131	10950
254	10951	TWLP	x	11	711	3	0	0	0	0	0	36.17474747	22.5	35.61616162	22.4030303	36.21616162	0.033	10951
255	10952	TWLP	x	11	711	3	0	5	0	25	0	36.32626263	22.5	35.78989899	22.41515152	36.38989899	0.039353535	10952
256	10953	TWLP	x	11	711	3	0	10	0	100	0	36.55252525	22.5	35.97878788	22.40909091	36.57373737	-0.015878788	10953
257	10954	TWLP	x	11	711	3	0	15	0	225	0	36.73	22.5	36.181	22.421	36.681	-0.01045	10954
258	10955	TWLP	x	11	711	3	0	20	0	400	0	36.925	22.499	36.363	22.414	36.863	-0.04067	10955
259	10956	TWLP	x	11	711	3	0	25	0	625	0	37.053	22.494	36.514	22.407	37.014	-0.03144	10956
260	10957	TWLP	x	11	711	3	0	30	0	900	0	37.098	22.495	36.595	22.404	37.095	-0.00347	10957
261	11325	TWLP	x	6	806	0	0	-30	0	900	0	56.781	21.776	56.068	21.763	56.668	-0.08952	11325
262	11326	TWLP	x	6	806	0	0	-25	0	625	0	56.7040404	21.7040404	56.0979798	21.7	56.6979798	0.020717172	11326
263	11327	TWLP	x	6	806	0	0	-20	0	400	0	56.70505051	21.67878788	56.11717172	21.63838384	56.71717172	0.041010101	11327
264	11328	TWLP	x	6	806	0	0	-15	0	225	0	56.71010101	21.63636364	56.06868687	21.62525253	56.66868687	-0.017858586	11328
265	11329	TWLP	x	6	806	0	0	-10	0	100	0	56.66060606	21.61818182	56.04040404	21.62424242	56.64040404	0.000242424	11329
266	11330	TWLP	x	6	806	0	0	-5	0	25	0	56.57857143	21.60204082	55.99795918	21.60102041	56.59795918	0.035132653	11330
267	11331	TWLP	x	6	806	0	0	0	0	0	0	56.446	21.6	55.851	21.6	56.451	0.00361	11331
268	11332	TWLP	x	6	806	0	0	5	0	25	0	56.318	21.6	55.728	21.6	56.328	-0.00493	11332
269	11333	TWLP	x	6	806	0	0	10	0	100	0	56.167	21.6	55.607	21.6	56.207	0.01098	11333
270	11334	TWLP	x	6	806	0	0	15	0	225	0	56.075	21.6	55.494	21.6	56.086	-0.02266	11334
271	11335	TWLP	x	6	806	0	0	20	0	400	0	55.9979798	21.6	55.40606061	21.5979798	55.91414141	-0.043252525	11335
272	11336	TWLP	x	6	806	0	0	25	0	625	0	56.001	21.6	55.398	21.591	55.901	-0.05522	11336
273	11337	TWLP	x	6	806	0	0	30	0	900	0	55.994	21.6	55.427	21.583	55.955	-0.01603	11337
274	11382	TWLP	x	6	806	1	0	-30	0	900	0	55.10808081	21.6	54.63030303	21.6	55.13030303	-0.016444444	11382
275	11383	TWLP	x	6	806	1	0	-25	0	625	0	54.9	21.6	54.53131313	21.6	54.96666667	0.081111111	11383
276	11384	TWLP	x	6	806	1	0	-20	0	400	0	54.752	21.6	54.413	21.587	54.813	0.09743	11384
277	11385	TWLP	x	6	806	1	0	-15	0	225	0	54.684	21.6	54.299	21.577	54.699	0.03872	11385
278	11386	TWLP	x	6	806	1	0	-10	0	100	0	54.579	21.6	54.188	21.563	54.588	0.01979	11386
279	11387	TWLP	x	6	806	1	0	-5	0	25	0	54.49292929	21.6	54.11313131	21.57171717	54.51313131	0.022646465	11387
280	11388	TWLP	x	6	806	1	0	0	0	0	0	54.44646465	21.6	54.04444444	21.57575758	54.44444444	-0.007181818	11388
281	11389	TWLP	x	6	806	1	0	5	0	25	0	54.415	21.6	54.012	21.587	54.412	-0.0117	11389
282	11390	TWLP	x	6	806	1	0	10	0	100	0	54.41	21.6	53.95	21.561	54.35	-0.076	11390
283	11391	TWLP	x	6	806	1	0	15	0	225	0	54.405	21.599	53.959	21.551	54.359	-0.06091	11391
284	11392	TWLP	x	6	806	1	0	20	0	400	0	54.3979798	21.5989899	53.93131313	21.52828283	54.33131313	-0.084909091	11392
285	11393	TWLP	x	6	806	1	0	25	0	625	0	54.26363636	21.6	53.85454545	21.54848485	54.25454545	-0.036090909	11393
286	11394	TWLP	x	6	806	1	0	30	0	900	0	54.19393939	21.6	53.77575758	21.55858586	54.17575758	-0.053848485	11394
287	11439	TWLP	x	6	806	2	0	-30	0	900	0	53.82828283	21.50909091	53.5	21.5	53.8	0.004717172	11439
288	11440	TWLP	x	6	806	2	0	-25	0	625	0	53.78484848	21.5	53.49191919	21.5	53.79191919	0.039181818	11440
289	11441	TWLP	x	6	806	2	0	-20	0	400	0	53.64545455	21.5	53.41717172	21.4989899	53.71717172	0.095606061	11441
290	11442	TWLP	x	6	806	2	0	-15	0	225	0	53.5979798	21.5	53.2979798	21.48383838	53.5979798	0.010636364	11442
291	11443	TWLP	x	6	806	2	0	-10	0	100	0	53.45	21.5	53.197	21.472	53.497	0.04583	11443
292	11444	TWLP	x	6	806	2	0	-5	0	25	0	53.398	21.5	53.074	21.448	53.374	-0.03886	11444
293	11445	TWLP	x	6	806	2	0	0	0	0	0	53.32	21.499	53.015	21.454	53.315	-0.02635	11445
294	11446	TWLP	x	6	806	2	0	5	0	25	0	53.226	21.497	52.949	21.462	53.249	-0.00561	11446
295	11447	TWLP	x	6	806	2	0	10	0	100	0	53.204	21.5	52.941	21.452	53.241	0.00748	11447
296	11448	TWLP	x	6	806	2	0	15	0	225	0	53.291	21.498	52.958	21.454	53.258	-0.06062	11448
297	11449	TWLP	x	6	806	2	0	20	0	400	0	53.395	21.498	53.063	21.439	53.363	-0.04807	11449
298	11450	TWLP	x	6	806	2	0	25	0	625	0	53.545	21.5	53.229	21.453	53.529	-0.0134	11450
299	11451	TWLP	x	6	806	2	0	30	0	900	0	53.73571429	21.5	53.40510204	21.44489796	53.70510204	-0.008071429	11451
300	11496	TWLP	x	6	806	3	0	-30	0	900	0	67.049	21.444	65.151	21.449	66.799	-0.24891	11496
301	11497	TWLP	x	6	806	3	0	-25	0	625	0	67.238	21.47	65.319	21.435	67.015	-0.25091	11497
302	11498	TWLP	x	6	806	3	0	-20	0	400	0	67.336	21.49	65.628	21.403	67.328	-0.00492	11498
303	11499	TWLP	x	6	806	3	0	-15	0	225	0	67.595	21.489	65.682	21.422	67.382	-0.20396	11499
304	11500	TWLP	x	6	806	3	0	-10	0	100	0	67.8	21.474	65.813	21.443	67.513	-0.26326	11500
305	11501	TWLP	x	6	806	3	0	-5	0	25	0	67.97474747	21.42828283	66.00707071	21.43939394	67.73939394	-0.221868687	11501
306	11502	TWLP	x	6	806	3	0	0	0	0	0	68.17171717	21.43838384	66.13535354	21.44141414	67.92424242	-0.276070707	11502
307	11503	TWLP	x	6	806	3	0	5	0	25	0	68.33232323	21.43333333	66.2979798	21.43636364	68.0979798	-0.255535354	11503
308	11504	TWLP	x	6	806	3	0	10	0	100	0	68.491	21.457	66.48	21.422	68.28	-0.21164	11504
309	11505	TWLP	x	6	806	3	0	15	0	225	0	68.706	21.43	66.697	21.407	68.497	-0.18533	11505
310	11506	TWLP	x	6	806	3	0	20	0	400	0	68.98	21.419	66.898	21.407	68.723	-0.2355	11506
311	11507	TWLP	x	6	806	3	0	25	0	625	0	69.187	21.435	67.042	21.416	68.927	-0.28228	11507
312	11508	TWLP	x	6	806	3	0	30	0	900	0	69.446	21.417	67.317	21.409	69.217	-0.23519	11508
313	10141	TWLP	z	3	703	0	1	0	5	0	25	35.201	22.7	34.559	22.599	35.161	0.00346	10141
314	10142	TWLP	z	3	703	0	1	0	10	0	100	35.2	22.7	34.59	22.59	35.19	0.0336	10142
315	10143	TWLP	z	3	703	0	1	0	15	0	225	35.207	22.692	34.578	22.598	35.178	0.01532	10143
316	10144	TWLP	z	3	703	0	1	0	20	0	400	35.141	22.698	34.51	22.597	35.114	0.0174	10144
317	10145	TWLP	z	3	703	0	1	0	25	0	625	35.097	22.696	34.458	22.553	35.1	0.01252	10145
318	10146	TWLP	z	3	703	0	1	0	30	0	900	35.06868687	22.66969697	34.43333333	22.54343434	35.1	0.017646465	10146
319	10160	TWLP	z	2	702	0	2	0	5	0	25	37.62222222	22.62828283	37.20909091	22.53030303	37.70909091	0.071323232	10160
320	10161	TWLP	z	2	702	0	2	0	10	0	100	37.68686869	22.64040404	37.2979798	22.57171717	37.7979798	0.090232323	10161
321	10162	TWLP	z	2	702	0	2	0	15	0	225	37.696	22.658	37.309	22.524	37.809	0.09146	10162
322	10163	TWLP	z	2	702	0	2	0	20	0	400	37.711	22.608	37.366	22.517	37.866	0.13004	10163
323	10164	TWLP	z	2	702	0	2	0	25	0	625	37.733	22.63	37.377	22.516	37.877	0.11838	10164
324	10165	TWLP	z	2	702	0	2	0	30	0	900	37.829	22.643	37.472	22.528	37.972	0.11168	10165
325	10217	TWLP	z	3	703	1	1	0	5	0	25	37.66565657	22.66969697	37.19090909	22.54545455	37.69090909	0.01079798	10217
326	10218	TWLP	z	3	703	1	1	0	10	0	100	37.67979798	22.65353535	37.26767677	22.50808081	37.76767677	0.068818182	10218
327	10219	TWLP	z	3	703	1	1	0	15	0	225	37.73434343	22.64848485	37.30606061	22.5030303	37.80606061	0.050353535	10219
328	10220	TWLP	z	3	703	1	1	0	20	0	400	37.76666667	22.67070707	37.33636364	22.51212121	37.83636364	0.046515152	10220
329	10221	TWLP	z	3	703	1	1	0	25	0	625	37.77	22.67	37.422	22.512	37.922	0.12368	10221
330	10222	TWLP	z	3	703	1	1	0	30	0	900	37.798	22.672	37.415	22.517	37.915	0.0891	10222
331	10236	TWLP	z	2	702	1	2	0	5	0	25	37.973	22.62	37.562	22.57	38.062	0.05228	10236
332	10237	TWLP	z	2	702	1	2	0	10	0	100	38.105	22.627	37.697	22.565	38.178	0.04718	10237
333	10238	TWLP	z	2	702	1	2	0	15	0	225	38.199	22.659	37.805	22.568	38.229	0.0547	10238
334	10239	TWLP	z	2	702	1	2	0	20	0	400	38.31	22.687	37.93	22.585	38.33	0.0612	10239
335	10240	TWLP	z	2	702	1	2	0	25	0	625	38.42626263	22.66666667	38.06565657	22.54343434	38.46565657	0.072454545	10240
336	10241	TWLP	z	2	702	1	2	0	30	0	900	38.55353535	22.65252525	38.2040404	22.56868687	38.6040404	0.075262626	10241
337	10293	TWLP	z	3	703	2	1	0	5	0	25	45.354	22.7	45.402	22.6	45.402	0.03588	10293
338	10294	TWLP	z	3	703	2	1	0	10	0	100	45.327	22.7	45.383	22.599	45.383	0.04502	10294
339	10295	TWLP	z	3	703	2	1	0	15	0	225	45.226	22.7	45.292	22.6	45.292	0.06048	10295
340	10296	TWLP	z	3	703	2	1	0	20	0	400	45.111	22.703	45.195	22.6	45.195	0.08439	10296
341	10297	TWLP	z	3	703	2	1	0	25	0	625	45.06666667	22.7	45.11414141	22.6	45.11414141	0.053484848	10297
342	10298	TWLP	z	3	703	2	1	0	30	0	900	45.012	22.7	45.069	22.6	45.069	0.06586	10298
343	10312	TWLP	z	2	702	2	2	0	5	0	25	45.0959596	22.7	45.01111111	22.6010101	45.01111111	-0.072515152	10312
344	10313	TWLP	z	2	702	2	2	0	10	0	100	45.11616162	22.7	45.10606061	22.6010101	45.10606061	-0.003515152	10313
345	10314	TWLP	z	2	702	2	2	0	15	0	225	45.18989899	22.70808081	45.1989899	22.6020202	45.1989899	0.009181818	10314
346	10315	TWLP	z	2	702	2	2	0	20	0	400	45.26464646	22.7	45.24747475	22.6010101	45.24747475	-0.020020202	10315
347	10316	TWLP	z	2	702	2	2	0	25	0	625	45.3	22.7	45.288	22.6	45.288	-0.01728	10316
348	10317	TWLP	z	2	702	2	2	0	30	0	900	45.3	22.7	45.254	22.6	45.254	-0.04924	10317
349	10369	TWLP	z	3	703	3	1	0	5	0	25	43.785	22.653	43.711	22.51	43.811	0.01634	10369
350	10370	TWLP	z	3	703	3	1	0	10	0	100	43.71515152	22.66969697	43.64848485	22.51414141	43.74848485	0.027424242	10370
351	10371	TWLP	z	3	703	3	1	0	15	0	225	43.66060606	22.66060606	43.58888889	22.5030303	43.68888889	0.025949495	10371
352	10372	TWLP	z	3	703	3	1	0	20	0	400	43.61818182	22.63838384	43.51616162	22.5	43.61616162	1.01E-05	10372
353	10373	TWLP	z	3	703	3	1	0	25	0	625	43.53636364	22.63535354	43.53434343	22.5010101	43.63434343	0.098919192	10373
354	10374	TWLP	z	3	703	3	1	0	30	0	900	43.535	22.628	43.543	22.5	43.643	0.10842	10374
355	10388	TWLP	z	2	702	3	2	0	5	0	25	43.169	22.602	43.048	22.547	43.148	0.01012	10388
356	10389	TWLP	z	2	702	3	2	0	10	0	100	43.145	22.6	43.03	22.514	43.13	0.0172	10389
357	10390	TWLP	z	2	702	3	2	0	15	0	225	43.101	22.601	43.014	22.514	43.114	0.04616	10390
358	10391	TWLP	z	2	702	3	2	0	20	0	400	43.103	22.606	43.015	22.514	43.115	0.0451	10391
359	10392	TWLP	z	2	702	3	2	0	25	0	625	43.117	22.6	43.094	22.501	43.194	0.10536	10392
360	10393	TWLP	z	2	702	3	2	0	30	0	900	43.18080808	22.6	43.1	22.5	43.2	0.047191919	10393
361	10445	TWLP	z	6	706	0	1	0	5	0	25	44.001	22.61	43.991	22.578	44.291	0.31886	10445
362	10446	TWLP	z	6	706	0	1	0	10	0	100	44.394	22.621	44.479	22.554	44.809	0.43104	10446
363	10447	TWLP	z	6	706	0	1	0	15	0	225	44.828	22.648	44.924	22.568	45.324	0.45813	10447
364	10448	TWLP	z	6	706	0	1	0	20	0	400	45.232	22.625	45.304	22.588	45.704	0.44743	10448
365	10449	TWLP	z	6	706	0	1	0	25	0	625	45.556	22.65	45.682	22.595	46.082	0.5151	10449
366	10450	TWLP	z	6	706	0	1	0	30	0	900	45.856	22.64	46.012	22.587	46.412	0.55668	10450
367	10483	TWLP	z	7	707	0	3	0	5	0	25	52.81	22.8	52.168	22.702	52.768	-0.02295	10483
368	10484	TWLP	z	7	707	0	3	0	10	0	100	52.823	22.8	52.199	22.702	52.799	-0.004	10484
369	10485	TWLP	z	7	707	0	3	0	15	0	225	52.853	22.801	52.272	22.705	52.872	0.04188	10485
370	10486	TWLP	z	7	707	0	3	0	20	0	400	53.053	22.8	52.326	22.71	52.926	-0.10196	10486
371	10487	TWLP	z	7	707	0	3	0	25	0	625	53.15454545	22.8	52.4979798	22.7	53.0979798	-0.025626263	10487
372	10488	TWLP	z	7	707	0	3	0	30	0	900	53.28686869	22.8010101	52.56161616	22.7030303	53.16161616	-0.091808081	10488
373	10521	TWLP	z	6	706	1	1	0	5	0	25	52.932	22.805	52.153	22.769	52.753	-0.16041	10521
374	10522	TWLP	z	6	706	1	1	0	10	0	100	52.842	22.831	52.099	22.78	52.699	-0.12609	10522
375	10523	TWLP	z	6	706	1	1	0	15	0	225	52.746	22.852	52.057	22.768	52.657	-0.07371	10523
376	10524	TWLP	z	6	706	1	1	0	20	0	400	52.667	22.818	51.958	22.732	52.558	-0.09711	10524
377	10525	TWLP	z	6	706	1	1	0	25	0	625	52.57272727	22.84040404	51.92323232	22.73131313	52.52323232	-0.038858586	10525
378	10526	TWLP	z	6	706	1	1	0	30	0	900	52.519	22.85	51.859	22.762	52.459	-0.05165	10526
379	10559	TWLP	z	7	707	1	3	0	5	0	25	50.229	22.804	49.889	22.796	50.389	0.19835	10559
380	10560	TWLP	z	7	707	1	3	0	10	0	100	49.854	22.822	49.539	22.753	50.039	0.21076	10560
381	10561	TWLP	z	7	707	1	3	0	15	0	225	49.516	22.812	49.243	22.725	49.743	0.24229	10561
382	10562	TWLP	z	7	707	1	3	0	20	0	400	49.171	22.801	48.932	22.702	49.432	0.26537	10562
383	10563	TWLP	z	7	707	1	3	0	25	0	625	48.765	22.803	48.559	22.713	49.059	0.28506	10563
384	10564	TWLP	z	7	707	1	3	0	30	0	900	48.33232323	22.80505051	48.14040404	22.70808081	48.64040404	0.284191919	10564
385	10597	TWLP	z	6	706	2	1	0	5	0	25	43.185	22.765	43.001	22.7	43.301	0.11003	10597
386	10598	TWLP	z	6	706	2	1	0	10	0	100	43.129	22.76	42.948	22.7	43.248	0.11092	10598
387	10599	TWLP	z	6	706	2	1	0	15	0	225	43.05	22.779	42.861	22.7	43.161	0.09983	10599
388	10600	TWLP	z	6	706	2	1	0	20	0	400	42.978	22.777	42.792	22.7	43.092	0.10067	10600
389	10601	TWLP	z	6	706	2	1	0	25	0	625	42.891	22.785	42.718	22.7	43.018	0.11072	10601
390	10602	TWLP	z	6	706	2	1	0	30	0	900	42.86666667	22.77979798	42.68686869	22.7	42.98686869	0.102676768	10602
391	10635	TWLP	z	7	707	2	3	0	5	0	25	41.14	22.745	40.899	22.699	41.099	-0.02204	10635
392	10636	TWLP	z	7	707	2	3	0	10	0	100	41.14	22.741	40.924	22.687	41.124	0.00396	10636
393	10637	TWLP	z	7	707	2	3	0	15	0	225	41.13434343	22.74747475	40.92121212	22.69292929	41.12121212	0.006717172	10637
394	10638	TWLP	z	7	707	2	3	0	20	0	400	41.11414141	22.75757576	40.90909091	22.65555556	41.10909091	0.014313131	10638
395	10639	TWLP	z	7	707	2	3	0	25	0	625	41.16262626	22.73737374	40.98181818	22.68181818	41.18181818	0.041464646	10639
396	10640	TWLP	z	7	707	2	3	0	30	0	900	41.17777778	22.77777778	40.96767677	22.66666667	41.16767677	0.011606061	10640
397	10673	TWLP	z	6	706	3	1	0	5	0	25	40.386	22.8	40.025	22.74	40.225	-0.17299	10673
398	10674	TWLP	z	6	706	3	1	0	10	0	100	40.398	22.8	40.069	22.715	40.269	-0.13925	10674
399	10675	TWLP	z	6	706	3	1	0	15	0	225	40.467	22.8	40.124	22.711	40.324	-0.15128	10675
400	10676	TWLP	z	6	706	3	1	0	20	0	400	40.58979592	22.8	40.22142857	22.71428571	40.42142857	-0.1735	10676
401	10677	TWLP	z	6	706	3	1	0	25	0	625	40.62424242	22.8	40.31818182	22.71919192	40.51818182	-0.107515152	10677
402	10678	TWLP	z	6	706	3	1	0	30	0	900	40.7010101	22.8	40.40707071	22.71212121	40.60707071	-0.09259596	10678
403	10711	TWLP	z	7	707	3	3	0	5	0	25	39.896	22.7	39.599	22.6	39.799	-0.12404	10711
404	10712	TWLP	z	7	707	3	3	0	10	0	100	39.9	22.7	39.65353535	22.6	39.85353535	-0.071858586	10712
405	10713	TWLP	z	7	707	3	3	0	15	0	225	39.89494949	22.6989899	39.60505051	22.6	39.80505051	-0.116747475	10713
406	10714	TWLP	z	7	707	3	3	0	20	0	400	39.81818182	22.7	39.58181818	22.6	39.78181818	-0.064090909	10714
407	10715	TWLP	z	7	707	3	3	0	25	0	625	39.7989899	22.7	39.52020202	22.6	39.72020202	-0.108979798	10715
408	10716	TWLP	z	7	707	3	3	0	30	0	900	39.708	22.7	39.507	22.6	39.707	-0.03172	10716
409	10730	TWLP	z	11	711	0	0	0	5	0	25	35.948	22.803	35.301	22.719	35.901	-0.02533	10730
410	10731	TWLP	z	11	711	0	0	0	10	0	100	36.154	22.8	35.527	22.702	36.127	-0.02685	10731
411	10732	TWLP	z	11	711	0	0	0	15	0	225	36.353	22.8	35.806	22.7	36.406	0.02717	10732
412	10733	TWLP	z	11	711	0	0	0	20	0	400	36.502	22.797	35.959	22.7	36.559	0.01669	10733
413	10734	TWLP	z	11	711	0	0	0	25	0	625	36.537	22.76	35.992	22.684	36.592	0.01172	10734
414	10735	TWLP	z	11	711	0	0	0	30	0	900	36.513	22.713	35.964	22.607	36.564	0.01024	10735
415	10806	TWLP	z	11	711	1	0	0	5	0	25	35.73636364	22.74343434	35.16666667	22.69191919	35.76666667	0.06430303	10806
416	10807	TWLP	z	11	711	1	0	0	10	0	100	35.732	22.793	35.082	22.7	35.682	-0.00818	10807
417	10808	TWLP	z	11	711	1	0	0	15	0	225	35.597	22.8	34.996	22.7	35.603	0.04933	10808
418	10809	TWLP	z	11	711	1	0	0	20	0	400	35.514	22.801	34.876	22.7	35.576	0.0234	10809
419	10810	TWLP	z	11	711	1	0	0	25	0	625	35.374	22.816	34.7	22.713	35.4	0.004	10810
420	10811	TWLP	z	11	711	1	0	0	30	0	900	35.238	22.814	34.593	22.709	35.293	0.04272	10811
421	10882	TWLP	z	11	711	2	0	0	5	0	25	36.24591837	22.58979592	35.68367347	22.5	36.28367347	0.02322449	10882
422	10883	TWLP	z	11	711	2	0	0	10	0	100	36.18888889	22.58484848	35.69494949	22.5	36.29494949	0.090515152	10883
423	10884	TWLP	z	11	711	2	0	0	15	0	225	36.13737374	22.53737374	35.66464646	22.5	36.26464646	0.114454545	10884
424	10885	TWLP	z	11	711	2	0	0	20	0	400	36.10816327	22.57857143	35.59489796	22.5	36.19489796	0.080346939	10885
425	10886	TWLP	z	11	711	2	0	0	25	0	625	36.029	22.571	35.524	22.5	36.124	0.0956	10886
426	10887	TWLP	z	11	711	2	0	0	30	0	900	36.019	22.567	35.551	22.5	36.151	0.1299	10887
427	10958	TWLP	z	11	711	3	0	0	5	0	25	37.099	22.499	36.593	22.401	37.093	-0.0063	10958
428	10959	TWLP	z	11	711	3	0	0	10	0	100	37.021	22.497	36.521	22.4	37.021	0.0069	10959
429	10960	TWLP	z	11	711	3	0	0	15	0	225	36.937	22.47	36.403	22.4	36.903	-0.01627	10960
430	10961	TWLP	z	11	711	3	0	0	20	0	400	36.75151515	22.4969697	36.25252525	22.4	36.75252525	0.032757576	10961
431	10962	TWLP	z	11	711	3	0	0	25	0	625	36.636	22.494	36.094	22.4	36.6	0.0046	10962
432	10963	TWLP	z	11	711	3	0	0	30	0	900	36.502	22.498	35.996	22.4	36.587	0.05027	10963
433	11338	TWLP	z	6	806	0	0	0	5	0	25	56.102	21.6	55.509	21.546	56.1	-0.03301	11338
434	11339	TWLP	z	6	806	0	0	0	10	0	100	56.155	21.6	55.599	21.567	56.199	0.014	11339
435	11340	TWLP	z	6	806	0	0	0	15	0	225	56.21919192	21.6	55.65959596	21.52929293	56.25959596	0.017555556	11340
436	11341	TWLP	z	6	806	0	0	0	20	0	400	56.21	21.6	55.649	21.53	56.249	0.01488	11341
437	11342	TWLP	z	6	806	0	0	0	25	0	625	56.2	21.6	55.63434343	21.53232323	56.23434343	0.008464646	11342
438	11343	TWLP	z	6	806	0	0	0	30	0	900	56.26767677	21.6	55.67878788	21.54444444	56.27878788	-0.009474747	11343
439	11395	TWLP	z	6	806	1	0	0	5	0	25	54.12626263	21.5979798	53.75757576	21.52424242	54.15757576	-0.006353535	11395
440	11396	TWLP	z	6	806	1	0	0	10	0	100	54.06767677	21.5969697	53.63232323	21.5	53.96767677	-0.086838384	11396
441	11397	TWLP	z	6	806	1	0	0	15	0	225	53.86060606	21.5979798	53.50707071	21.5	53.80707071	-0.019676768	11397
442	11398	TWLP	z	6	806	1	0	0	20	0	400	53.755	21.599	53.402	21.501	53.702	-0.03078	11398
443	11399	TWLP	z	6	806	1	0	0	25	0	625	53.58	21.591	53.228	21.502	53.528	-0.04963	11399
444	11400	TWLP	z	6	806	1	0	0	30	0	900	53.454	21.597	53.085	21.501	53.385	-0.08265	11400
445	11452	TWLP	z	6	806	2	0	0	5	0	25	53.999	21.486	53.672	21.445	54.031	0.02588	11452
446	11453	TWLP	z	6	806	2	0	0	10	0	100	54.231	21.485	53.909	21.438	54.309	0.05721	11453
447	11454	TWLP	z	6	806	2	0	0	15	0	225	54.46666667	21.49494949	54.12424242	21.44848485	54.52424242	0.061242424	11454
448	11455	TWLP	z	6	806	2	0	0	20	0	400	54.69292929	21.48181818	54.33737374	21.43838384	54.73737374	0.072444444	11455
449	11456	TWLP	z	6	806	2	0	0	25	0	625	55.06565657	21.45353535	54.68989899	21.42929293	55.18080808	0.092040404	11456
450	11457	TWLP	z	6	806	2	0	0	30	0	900	55.492	21.492	55.085	21.416	55.585	0.10527	11457
451	11509	TWLP	z	6	806	3	0	0	5	0	25	69.681	21.421	67.579	21.4	69.479	-0.17864	11509
452	11510	TWLP	z	6	806	3	0	0	10	0	100	69.942	21.41	67.769	21.401	69.687	-0.22823	11510
453	11511	TWLP	z	6	806	3	0	0	15	0	225	70.199	21.415	68.05	21.4	70.05	-0.17221	11511
454	11512	TWLP	z	6	806	3	0	0	20	0	400	70.347	21.419	68.292	21.4	70.292	-0.05088	11512
455	11513	TWLP	z	6	806	3	0	0	25	0	625	70.57	21.457	68.475	21.4	70.475	-0.07057	11513
456	11514	TWLP	z	6	806	3	0	0	30	0	900	70.783	21.443	68.714	21.4	70.781	-0.01745	11514
