# Supplementary material for: Floral Humidity in Flowering Plants: A Preliminary Survey
Source: Front Plant Sci. 2020 Mar 6;11:249. doi: 10.3389/fpls.2020.00249 (PMC7068853; doi:10.3389/fpls.2020.00249)
Supplement: SUPPLEMENTARY FILE 2 — A zipped file containing floral humidity data collected by the robot arm transects as described in the main text. A word document within the zipped files explains the data formatting in detail. Datafiles themselves are in CSV format. [file Data_Sheet_2.zip › Floral humidity data/Controls/TWLPRaw.csv]

	X.	Individual	Species	totIndividual	date	sample..	Sample.order	x.or.z.transect	xoffset	zoffset	Background.Humidity	Background.Temperature	Focal.Humidity	Focal.Temperature	Corrected.Focal.humidity	Change.in.RH.	block	BE	Tag	N
1	30266	6	TWLP	806	2017-08-16-13-03-15	0	0	x	-30	0	56.8	21.8	56.1	21.8	56.7	-0.073	11325	First10	Here	1
2	30267	6	TWLP	806	2017-08-16-13-03-17	0	0	x	-30	0	56.8	21.8	56.1	21.8	56.7	-0.073	11325	First10	Here	2
3	30268	6	TWLP	806	2017-08-16-13-03-19	0	0	x	-30	0	56.8	21.8	56.1	21.8	56.7	-0.073	11325	First10	Here	3
4	30269	6	TWLP	806	2017-08-16-13-03-21	0	0	x	-30	0	56.8	21.8	56.1	21.8	56.7	-0.073	11325	First10	Here	4
5	30270	6	TWLP	806	2017-08-16-13-03-23	0	0	x	-30	0	56.9	21.8	56.1	21.8	56.7	-0.173	11325	First10	Here	5
6	30271	6	TWLP	806	2017-08-16-13-03-25	0	0	x	-30	0	56.8	21.8	56.1	21.8	56.7	-0.073	11325	First10	Here	6
7	30272	6	TWLP	806	2017-08-16-13-03-27	0	0	x	-30	0	56.8	21.8	56.1	21.8	56.7	-0.073	11325	First10	Here	7
8	30273	6	TWLP	806	2017-08-16-13-03-29	0	0	x	-30	0	56.8	21.8	56	21.8	56.6	-0.184	11325	First10	Here	8
9	30274	6	TWLP	806	2017-08-16-13-03-31	0	0	x	-30	0	56.8	21.8	56.1	21.8	56.7	-0.073	11325	First10	Here	9
10	30275	6	TWLP	806	2017-08-16-13-03-33	0	0	x	-30	0	56.8	21.8	56.1	21.8	56.7	-0.073	11325	First10	Here	10
11	30276	6	TWLP	806	2017-08-16-13-03-35	0	0	x	-30	0	56.8	21.8	56.1	21.8	56.7	-0.073	11325			11
12	30277	6	TWLP	806	2017-08-16-13-03-38	0	0	x	-30	0	56.8	21.8	56.1	21.8	56.7	-0.073	11325			12
13	30278	6	TWLP	806	2017-08-16-13-03-40	0	0	x	-30	0	56.8	21.8	56.1	21.8	56.7	-0.073	11325			13
14	30279	6	TWLP	806	2017-08-16-13-03-42	0	0	x	-30	0	56.8	21.8	56.1	21.8	56.7	-0.073	11325			14
15	30280	6	TWLP	806	2017-08-16-13-03-44	0	0	x	-30	0	56.8	21.8	56.1	21.8	56.7	-0.073	11325			15
16	30281	6	TWLP	806	2017-08-16-13-03-46	0	0	x	-30	0	56.8	21.8	56.1	21.8	56.7	-0.073	11325			16
17	30282	6	TWLP	806	2017-08-16-13-03-48	0	0	x	-30	0	56.8	21.8	56.1	21.8	56.7	-0.073	11325			17
18	30283	6	TWLP	806	2017-08-16-13-03-50	0	0	x	-30	0	56.9	21.8	56.1	21.8	56.7	-0.173	11325			18
19	30284	6	TWLP	806	2017-08-16-13-03-52	0	0	x	-30	0	56.8	21.8	56.1	21.8	56.7	-0.073	11325			19
20	30285	6	TWLP	806	2017-08-16-13-03-54	0	0	x	-30	0	56.8	21.8	56.1	21.8	56.7	-0.073	11325			20
21	30286	6	TWLP	806	2017-08-16-13-03-56	0	0	x	-30	0	56.8	21.8	56.1	21.8	56.7	-0.073	11325			21
22	30287	6	TWLP	806	2017-08-16-13-03-58	0	0	x	-30	0	56.9	21.8	56.1	21.8	56.7	-0.173	11325			22
23	30288	6	TWLP	806	2017-08-16-13-04-00	0	0	x	-30	0	56.9	21.8	56.1	21.8	56.7	-0.173	11325			23
24	30289	6	TWLP	806	2017-08-16-13-04-02	0	0	x	-30	0	56.8	21.8	56.1	21.8	56.7	-0.073	11325			24
25	30290	6	TWLP	806	2017-08-16-13-04-04	0	0	x	-30	0	56.8	21.8	56.1	21.8	56.7	-0.073	11325			25
26	30291	6	TWLP	806	2017-08-16-13-04-06	0	0	x	-30	0	56.8	21.8	56.1	21.8	56.7	-0.073	11325			26
27	30292	6	TWLP	806	2017-08-16-13-04-08	0	0	x	-30	0	56.8	21.7	56.1	21.8	56.7	-0.073	11325			27
28	30293	6	TWLP	806	2017-08-16-13-04-10	0	0	x	-30	0	56.8	21.8	56.1	21.8	56.7	-0.073	11325			28
29	30294	6	TWLP	806	2017-08-16-13-04-12	0	0	x	-30	0	56.8	21.8	56.1	21.8	56.7	-0.073	11325			29
30	30295	6	TWLP	806	2017-08-16-13-04-14	0	0	x	-30	0	56.8	21.8	56.1	21.8	56.7	-0.073	11325			30
31	30296	6	TWLP	806	2017-08-16-13-04-16	0	0	x	-30	0	56.8	21.8	56.1	21.8	56.7	-0.073	11325			31
32	30297	6	TWLP	806	2017-08-16-13-04-18	0	0	x	-30	0	56.8	21.8	56.1	21.8	56.7	-0.073	11325			32
33	30298	6	TWLP	806	2017-08-16-13-04-20	0	0	x	-30	0	56.8	21.8	56.1	21.8	56.7	-0.073	11325			33
34	30299	6	TWLP	806	2017-08-16-13-04-22	0	0	x	-30	0	56.8	21.8	56.1	21.8	56.7	-0.073	11325			34
35	30300	6	TWLP	806	2017-08-16-13-04-24	0	0	x	-30	0	56.8	21.8	56.1	21.8	56.7	-0.073	11325			35
36	30301	6	TWLP	806	2017-08-16-13-04-26	0	0	x	-30	0	56.8	21.8	56.1	21.8	56.7	-0.073	11325			36
37	30302	6	TWLP	806	2017-08-16-13-04-28	0	0	x	-30	0	56.8	21.8	56.1	21.8	56.7	-0.073	11325			37
38	30303	6	TWLP	806	2017-08-16-13-04-30	0	0	x	-30	0	56.8	21.8	56.1	21.8	56.7	-0.073	11325			38
39	30304	6	TWLP	806	2017-08-16-13-04-32	0	0	x	-30	0	56.8	21.8	56.1	21.8	56.7	-0.073	11325			39
40	30305	6	TWLP	806	2017-08-16-13-04-34	0	0	x	-30	0	56.8	21.8	56.1	21.8	56.7	-0.073	11325			40
41	30306	6	TWLP	806	2017-08-16-13-04-36	0	0	x	-30	0	56.8	21.8	56.1	21.8	56.7	-0.073	11325			41
42	30307	6	TWLP	806	2017-08-16-13-04-38	0	0	x	-30	0	56.8	21.8	56.1	21.8	56.7	-0.073	11325			42
43	30308	6	TWLP	806	2017-08-16-13-04-40	0	0	x	-30	0	56.8	21.8	56.1	21.8	56.7	-0.073	11325			43
44	30309	6	TWLP	806	2017-08-16-13-04-42	0	0	x	-30	0	56.8	21.8	56.1	21.8	56.7	-0.073	11325			44
45	30310	6	TWLP	806	2017-08-16-13-04-44	0	0	x	-30	0	56.8	21.8	56.1	21.8	56.7	-0.073	11325			45
46	30311	6	TWLP	806	2017-08-16-13-04-46	0	0	x	-30	0	56.8	21.8	56.1	21.8	56.7	-0.073	11325			46
47	30312	6	TWLP	806	2017-08-16-13-04-48	0	0	x	-30	0	56.8	21.8	56.1	21.8	56.7	-0.073	11325			47
48	30313	6	TWLP	806	2017-08-16-13-04-50	0	0	x	-30	0	56.8	21.8	56.1	21.8	56.7	-0.073	11325			48
49	30314	6	TWLP	806	2017-08-16-13-04-52	0	0	x	-30	0	56.8	21.8	56.1	21.8	56.7	-0.073	11325			49
50	30315	6	TWLP	806	2017-08-16-13-04-54	0	0	x	-30	0	56.8	21.8	56.1	21.8	56.7	-0.073	11325			50
51	30316	6	TWLP	806	2017-08-16-13-04-56	0	0	x	-30	0	56.8	21.8	56.1	21.8	56.7	-0.073	11325			51
52	30317	6	TWLP	806	2017-08-16-13-04-58	0	0	x	-30	0	56.8	21.8	56.1	21.8	56.7	-0.073	11325			52
53	30318	6	TWLP	806	2017-08-16-13-05-00	0	0	x	-30	0	56.8	21.8	56.1	21.8	56.7	-0.073	11325			53
54	30319	6	TWLP	806	2017-08-16-13-05-02	0	0	x	-30	0	56.8	21.8	56.1	21.8	56.7	-0.073	11325			54
55	30320	6	TWLP	806	2017-08-16-13-05-04	0	0	x	-30	0	56.8	21.8	56.1	21.8	56.7	-0.073	11325			55
56	30321	6	TWLP	806	2017-08-16-13-05-06	0	0	x	-30	0	56.8	21.8	56	21.7	56.6	-0.184	11325			56
57	30322	6	TWLP	806	2017-08-16-13-05-08	0	0	x	-30	0	56.8	21.8	56.1	21.8	56.7	-0.073	11325			57
58	30323	6	TWLP	806	2017-08-16-13-05-10	0	0	x	-30	0	56.8	21.8	56	21.7	56.6	-0.184	11325			58
59	30324	6	TWLP	806	2017-08-16-13-05-12	0	0	x	-30	0	56.8	21.8	56	21.7	56.6	-0.184	11325			59
60	30325	6	TWLP	806	2017-08-16-13-05-14	0	0	x	-30	0	56.8	21.8	56.1	21.8	56.7	-0.073	11325			60
61	30326	6	TWLP	806	2017-08-16-13-05-16	0	0	x	-30	0	56.8	21.8	56.1	21.8	56.7	-0.073	11325			61
62	30327	6	TWLP	806	2017-08-16-13-05-18	0	0	x	-30	0	56.8	21.8	56.1	21.8	56.7	-0.073	11325			62
63	30328	6	TWLP	806	2017-08-16-13-05-20	0	0	x	-30	0	56.8	21.8	56.1	21.8	56.7	-0.073	11325			63
64	30329	6	TWLP	806	2017-08-16-13-05-22	0	0	x	-30	0	56.8	21.8	56	21.7	56.6	-0.184	11325			64
65	30330	6	TWLP	806	2017-08-16-13-05-24	0	0	x	-30	0	56.8	21.8	56.1	21.8	56.7	-0.073	11325			65
66	30331	6	TWLP	806	2017-08-16-13-05-26	0	0	x	-30	0	56.8	21.8	56	21.7	56.6	-0.184	11325			66
67	30332	6	TWLP	806	2017-08-16-13-05-28	0	0	x	-30	0	56.7	21.7	56	21.7	56.6	-0.084	11325			67
68	30333	6	TWLP	806	2017-08-16-13-05-30	0	0	x	-30	0	56.8	21.8	56	21.7	56.6	-0.184	11325			68
69	30334	6	TWLP	806	2017-08-16-13-05-32	0	0	x	-30	0	56.8	21.8	56	21.7	56.6	-0.184	11325			69
70	30335	6	TWLP	806	2017-08-16-13-05-34	0	0	x	-30	0	56.7	21.7	56	21.7	56.6	-0.084	11325			70
71	30336	6	TWLP	806	2017-08-16-13-05-36	0	0	x	-30	0	56.8	21.8	56	21.7	56.6	-0.184	11325			71
72	30337	6	TWLP	806	2017-08-16-13-05-38	0	0	x	-30	0	56.7	21.7	56	21.7	56.6	-0.084	11325			72
73	30338	6	TWLP	806	2017-08-16-13-05-40	0	0	x	-30	0	56.8	21.8	56	21.7	56.6	-0.184	11325			73
74	30339	6	TWLP	806	2017-08-16-13-05-42	0	0	x	-30	0	56.7	21.7	56.1	21.8	56.7	0.027	11325			74
75	30340	6	TWLP	806	2017-08-16-13-05-44	0	0	x	-30	0	56.7	21.7	56.1	21.8	56.7	0.027	11325			75
76	30341	6	TWLP	806	2017-08-16-13-05-46	0	0	x	-30	0	56.7	21.7	56	21.7	56.6	-0.084	11325			76
77	30342	6	TWLP	806	2017-08-16-13-05-48	0	0	x	-30	0	56.7	21.7	56	21.7	56.6	-0.084	11325			77
78	30343	6	TWLP	806	2017-08-16-13-05-50	0	0	x	-30	0	56.8	21.8	56	21.7	56.6	-0.184	11325			78
79	30344	6	TWLP	806	2017-08-16-13-05-52	0	0	x	-30	0	56.7	21.7	56	21.7	56.6	-0.084	11325			79
80	30345	6	TWLP	806	2017-08-16-13-05-54	0	0	x	-30	0	56.8	21.8	56	21.7	56.6	-0.184	11325			80
81	30346	6	TWLP	806	2017-08-16-13-05-56	0	0	x	-30	0	56.7	21.7	56	21.7	56.6	-0.084	11325			81
82	30347	6	TWLP	806	2017-08-16-13-05-58	0	0	x	-30	0	56.7	21.7	56	21.7	56.6	-0.084	11325			82
83	30348	6	TWLP	806	2017-08-16-13-06-00	0	0	x	-30	0	56.8	21.8	56	21.7	56.6	-0.184	11325			83
84	30349	6	TWLP	806	2017-08-16-13-06-02	0	0	x	-30	0	56.7	21.7	56	21.7	56.6	-0.084	11325			84
85	30350	6	TWLP	806	2017-08-16-13-06-04	0	0	x	-30	0	56.7	21.7	56.1	21.7	56.7	0.027	11325			85
86	30351	6	TWLP	806	2017-08-16-13-06-06	0	0	x	-30	0	56.7	21.7	56	21.7	56.6	-0.084	11325			86
87	30352	6	TWLP	806	2017-08-16-13-06-08	0	0	x	-30	0	56.7	21.7	56	21.7	56.6	-0.084	11325			87
88	30353	6	TWLP	806	2017-08-16-13-06-10	0	0	x	-30	0	56.7	21.7	56.1	21.7	56.7	0.027	11325			88
89	30354	6	TWLP	806	2017-08-16-13-06-12	0	0	x	-30	0	56.7	21.7	56	21.7	56.6	-0.084	11325			89
90	30355	6	TWLP	806	2017-08-16-13-06-14	0	0	x	-30	0	56.8	21.8	56	21.7	56.6	-0.184	11325			90
91	30356	6	TWLP	806	2017-08-16-13-06-16	0	0	x	-30	0	56.7	21.7	56	21.7	56.6	-0.084	11325	Last10	Here	91
92	30357	6	TWLP	806	2017-08-16-13-06-18	0	0	x	-30	0	56.7	21.7	56	21.7	56.6	-0.084	11325	Last10	Here	92
93	30358	6	TWLP	806	2017-08-16-13-06-20	0	0	x	-30	0	56.7	21.7	56	21.7	56.6	-0.084	11325	Last10	Here	93
94	30359	6	TWLP	806	2017-08-16-13-06-22	0	0	x	-30	0	56.7	21.7	56	21.7	56.6	-0.084	11325	Last10	Here	94
95	30360	6	TWLP	806	2017-08-16-13-06-24	0	0	x	-30	0	56.8	21.8	56.1	21.7	56.7	-0.073	11325	Last10	Here	95
96	30361	6	TWLP	806	2017-08-16-13-06-26	0	0	x	-30	0	56.8	21.8	56.1	21.7	56.7	-0.073	11325	Last10	Here	96
97	30362	6	TWLP	806	2017-08-16-13-06-28	0	0	x	-30	0	56.7	21.7	56	21.7	56.6	-0.084	11325	Last10	Here	97
98	30363	6	TWLP	806	2017-08-16-13-06-30	0	0	x	-30	0	56.8	21.8	56	21.7	56.6	-0.184	11325	Last10	Here	98
99	30364	6	TWLP	806	2017-08-16-13-06-32	0	0	x	-30	0	56.7	21.7	56.1	21.7	56.7	0.027	11325	Last10	Here	99
100	30365	6	TWLP	806	2017-08-16-13-06-34	0	0	x	-30	0	56.7	21.7	56.1	21.7	56.7	0.027	11325	Last10	Here	100
101	30366	6	TWLP	806	2017-08-16-13-07-06	0	0	x	-25	0	56.7	21.7	56.1	21.7	56.7	0.027	11326	First10	Here	1
102	30367	6	TWLP	806	2017-08-16-13-07-08	0	0	x	-25	0	56.7	21.7	56.1	21.7	56.7	0.027	11326	First10	Here	2
103	30368	6	TWLP	806	2017-08-16-13-07-10	0	0	x	-25	0	56.7	21.7	56.1	21.7	56.7	0.027	11326	First10	Here	3
104	30369	6	TWLP	806	2017-08-16-13-07-12	0	0	x	-25	0	56.7	21.7	56.1	21.7	56.7	0.027	11326	First10	Here	4
105	30370	6	TWLP	806	2017-08-16-13-07-14	0	0	x	-25	0	56.7	21.7	56.1	21.7	56.7	0.027	11326	First10	Here	5
106	30371	6	TWLP	806	2017-08-16-13-07-16	0	0	x	-25	0	56.7	21.7	56.1	21.7	56.7	0.027	11326	First10	Here	6
107	30372	6	TWLP	806	2017-08-16-13-07-18	0	0	x	-25	0	56.7	21.7	56.1	21.7	56.7	0.027	11326	First10	Here	7
108	30373	6	TWLP	806	2017-08-16-13-07-20	0	0	x	-25	0	56.7	21.7	56.1	21.7	56.7	0.027	11326	First10	Here	8
109	30374	6	TWLP	806	2017-08-16-13-07-22	0	0	x	-25	0	56.8	21.8	56.1	21.7	56.7	-0.073	11326	First10	Here	9
110	30375	6	TWLP	806	2017-08-16-13-07-24	0	0	x	-25	0	56.7	21.7	56.1	21.7	56.7	0.027	11326	First10	Here	10
111	30376	6	TWLP	806	2017-08-16-13-07-26	0	0	x	-25	0	56.7	21.7	56.1	21.7	56.7	0.027	11326			11
112	30377	6	TWLP	806	2017-08-16-13-07-28	0	0	x	-25	0	56.7	21.7	56.1	21.7	56.7	0.027	11326			12
113	30378	6	TWLP	806	2017-08-16-13-07-30	0	0	x	-25	0	56.7	21.7	56.1	21.7	56.7	0.027	11326			13
114	30379	6	TWLP	806	2017-08-16-13-07-32	0	0	x	-25	0	56.7	21.7	56.1	21.7	56.7	0.027	11326			14
115	30380	6	TWLP	806	2017-08-16-13-07-34	0	0	x	-25	0	56.7	21.7	56.1	21.7	56.7	0.027	11326			15
116	30381	6	TWLP	806	2017-08-16-13-07-36	0	0	x	-25	0	56.7	21.7	56.1	21.7	56.7	0.027	11326			16
117	30382	6	TWLP	806	2017-08-16-13-07-38	0	0	x	-25	0	56.7	21.7	56.1	21.7	56.7	0.027	11326			17
118	30383	6	TWLP	806	2017-08-16-13-07-40	0	0	x	-25	0	56.7	21.7	56.1	21.7	56.7	0.027	11326			18
119	30384	6	TWLP	806	2017-08-16-13-07-42	0	0	x	-25	0	56.7	21.7	56.1	21.7	56.7	0.027	11326			19
120	30385	6	TWLP	806	2017-08-16-13-07-44	0	0	x	-25	0	56.7	21.7	56.1	21.7	56.7	0.027	11326			20
121	30386	6	TWLP	806	2017-08-16-13-07-46	0	0	x	-25	0	56.7	21.7	56.1	21.7	56.7	0.027	11326			21
122	30387	6	TWLP	806	2017-08-16-13-07-48	0	0	x	-25	0	56.7	21.7	56.1	21.7	56.7	0.027	11326			22
123	30388	6	TWLP	806	2017-08-16-13-07-50	0	0	x	-25	0	56.8	21.8	56.1	21.7	56.7	-0.073	11326			23
124	30389	6	TWLP	806	2017-08-16-13-07-52	0	0	x	-25	0	56.7	21.7	56.1	21.7	56.7	0.027	11326			24
125	30390	6	TWLP	806	2017-08-16-13-07-54	0	0	x	-25	0	56.7	21.7	56.1	21.7	56.7	0.027	11326			25
126	30391	6	TWLP	806	2017-08-16-13-07-56	0	0	x	-25	0	56.7	21.7	56.1	21.7	56.7	0.027	11326			26
127	30392	6	TWLP	806	2017-08-16-13-07-58	0	0	x	-25	0	56.7	21.7	56.1	21.7	56.7	0.027	11326			27
128	30393	6	TWLP	806	2017-08-16-13-08-00	0	0	x	-25	0	56.7	21.7	56.1	21.7	56.7	0.027	11326			28
129	30394	6	TWLP	806	2017-08-16-13-08-02	0	0	x	-25	0	56.8	21.8	56.1	21.7	56.7	-0.073	11326			29
130	30395	6	TWLP	806	2017-08-16-13-08-04	0	0	x	-25	0	56.8	21.8	56.1	21.7	56.7	-0.073	11326			30
131	30396	6	TWLP	806	2017-08-16-13-08-06	0	0	x	-25	0	56.7	21.7	56.1	21.7	56.7	0.027	11326			31
132	30397	6	TWLP	806	2017-08-16-13-08-08	0	0	x	-25	0	56.7	21.7	56.1	21.7	56.7	0.027	11326			32
133	30398	6	TWLP	806	2017-08-16-13-08-10	0	0	x	-25	0	56.7	21.7	56.1	21.7	56.7	0.027	11326			33
134	30399	6	TWLP	806	2017-08-16-13-08-12	0	0	x	-25	0	56.7	21.7	56.1	21.7	56.7	0.027	11326			34
135	30400	6	TWLP	806	2017-08-16-13-08-14	0	0	x	-25	0	56.7	21.7	56.1	21.7	56.7	0.027	11326			35
136	30401	6	TWLP	806	2017-08-16-13-08-16	0	0	x	-25	0	56.7	21.7	56.1	21.7	56.7	0.027	11326			36
137	30402	6	TWLP	806	2017-08-16-13-08-18	0	0	x	-25	0	56.7	21.7	56.1	21.7	56.7	0.027	11326			37
138	30403	6	TWLP	806	2017-08-16-13-08-20	0	0	x	-25	0	56.7	21.7	56.1	21.7	56.7	0.027	11326			38
139	30404	6	TWLP	806	2017-08-16-13-08-22	0	0	x	-25	0	56.7	21.7	56.1	21.7	56.7	0.027	11326			39
140	30405	6	TWLP	806	2017-08-16-13-08-24	0	0	x	-25	0	56.7	21.7	56.1	21.7	56.7	0.027	11326			40
141	30406	6	TWLP	806	2017-08-16-13-08-26	0	0	x	-25	0	56.7	21.7	56.1	21.7	56.7	0.027	11326			41
142	30407	6	TWLP	806	2017-08-16-13-08-28	0	0	x	-25	0	56.7	21.7	56.1	21.7	56.7	0.027	11326			42
143	30408	6	TWLP	806	2017-08-16-13-08-30	0	0	x	-25	0	56.7	21.7	56.1	21.7	56.7	0.027	11326			43
144	30409	6	TWLP	806	2017-08-16-13-08-32	0	0	x	-25	0	56.7	21.7	56.1	21.7	56.7	0.027	11326			44
145	30410	6	TWLP	806	2017-08-16-13-08-34	0	0	x	-25	0	56.7	21.7	56.1	21.7	56.7	0.027	11326			45
146	30411	6	TWLP	806	2017-08-16-13-08-36	0	0	x	-25	0	56.7	21.7	56.1	21.7	56.7	0.027	11326			46
147	30412	6	TWLP	806	2017-08-16-13-08-38	0	0	x	-25	0	56.7	21.7	56.1	21.7	56.7	0.027	11326			47
148	30413	6	TWLP	806	2017-08-16-13-08-40	0	0	x	-25	0	56.7	21.7	56.1	21.7	56.7	0.027	11326			48
149	30414	6	TWLP	806	2017-08-16-13-08-42	0	0	x	-25	0	56.7	21.7	56.1	21.7	56.7	0.027	11326			49
150	30415	6	TWLP	806	2017-08-16-13-08-44	0	0	x	-25	0	56.7	21.7	56.1	21.7	56.7	0.027	11326			50
151	30416	6	TWLP	806	2017-08-16-13-08-46	0	0	x	-25	0	56.7	21.7	56.1	21.7	56.7	0.027	11326			51
152	30417	6	TWLP	806	2017-08-16-13-08-48	0	0	x	-25	0	56.7	21.7	56.1	21.7	56.7	0.027	11326			52
153	30418	6	TWLP	806	2017-08-16-13-08-51	0	0	x	-25	0	56.7	21.7	56.1	21.7	56.7	0.027	11326			53
154	30419	6	TWLP	806	2017-08-16-13-08-53	0	0	x	-25	0	56.7	21.7	56.1	21.7	56.7	0.027	11326			54
155	30420	6	TWLP	806	2017-08-16-13-08-55	0	0	x	-25	0	56.7	21.7	56.1	21.7	56.7	0.027	11326			55
156	30421	6	TWLP	806	2017-08-16-13-08-57	0	0	x	-25	0	56.7	21.7	56.1	21.7	56.7	0.027	11326			56
157	30422	6	TWLP	806	2017-08-16-13-08-59	0	0	x	-25	0	56.7	21.7	56.1	21.7	56.7	0.027	11326			57
158	30423	6	TWLP	806	2017-08-16-13-09-01	0	0	x	-25	0	56.7	21.7	56.1	21.7	56.7	0.027	11326			58
159	30424	6	TWLP	806	2017-08-16-13-09-03	0	0	x	-25	0	56.7	21.7	56.1	21.7	56.7	0.027	11326			59
160	30425	6	TWLP	806	2017-08-16-13-09-05	0	0	x	-25	0	56.7	21.7	56.1	21.7	56.7	0.027	11326			60
161	30426	6	TWLP	806	2017-08-16-13-09-07	0	0	x	-25	0	56.7	21.7	56.1	21.7	56.7	0.027	11326			61
162	30427	6	TWLP	806	2017-08-16-13-09-09	0	0	x	-25	0	56.7	21.7	56.1	21.7	56.7	0.027	11326			62
163	30428	6	TWLP	806	2017-08-16-13-09-11	0	0	x	-25	0	56.7	21.7	56.1	21.7	56.7	0.027	11326			63
164	30429	6	TWLP	806	2017-08-16-13-09-13	0	0	x	-25	0	56.7	21.7	56.1	21.7	56.7	0.027	11326			64
165	30430	6	TWLP	806	2017-08-16-13-09-15	0	0	x	-25	0	56.7	21.7	56.1	21.7	56.7	0.027	11326			65
166	30431	6	TWLP	806	2017-08-16-13-09-17	0	0	x	-25	0	56.7	21.7	56.1	21.7	56.7	0.027	11326			66
167	30432	6	TWLP	806	2017-08-16-13-09-19	0	0	x	-25	0	56.7	21.7	56.1	21.7	56.7	0.027	11326			67
168	30433	6	TWLP	806	2017-08-16-13-09-21	0	0	x	-25	0	56.7	21.7	56.1	21.7	56.7	0.027	11326			68
169	30434	6	TWLP	806	2017-08-16-13-09-23	0	0	x	-25	0	56.7	21.7	56.1	21.7	56.7	0.027	11326			69
170	30435	6	TWLP	806	2017-08-16-13-09-25	0	0	x	-25	0	56.7	21.7	56.1	21.7	56.7	0.027	11326			70
171	30436	6	TWLP	806	2017-08-16-13-09-27	0	0	x	-25	0	56.7	21.7	56.1	21.7	56.7	0.027	11326			71
172	30437	6	TWLP	806	2017-08-16-13-09-29	0	0	x	-25	0	56.7	21.7	56	21.7	56.6	-0.084	11326			72
173	30438	6	TWLP	806	2017-08-16-13-09-31	0	0	x	-25	0	56.7	21.7	56.1	21.7	56.7	0.027	11326			73
174	30439	6	TWLP	806	2017-08-16-13-09-33	0	0	x	-25	0	56.7	21.7	56.1	21.7	56.7	0.027	11326			74
175	30440	6	TWLP	806	2017-08-16-13-09-35	0	0	x	-25	0	56.7	21.7	56.1	21.7	56.7	0.027	11326			75
176	30441	6	TWLP	806	2017-08-16-13-09-37	0	0	x	-25	0	56.7	21.7	56.1	21.7	56.7	0.027	11326			76
177	30442	6	TWLP	806	2017-08-16-13-09-39	0	0	x	-25	0	56.7	21.7	56	21.7	56.6	-0.084	11326			77
178	30443	6	TWLP	806	2017-08-16-13-09-41	0	0	x	-25	0	56.7	21.7	56.1	21.7	56.7	0.027	11326			78
179	30444	6	TWLP	806	2017-08-16-13-09-43	0	0	x	-25	0	56.7	21.7	56.1	21.7	56.7	0.027	11326			79
180	30445	6	TWLP	806	2017-08-16-13-09-45	0	0	x	-25	0	56.7	21.7	56.1	21.7	56.7	0.027	11326			80
181	30446	6	TWLP	806	2017-08-16-13-09-47	0	0	x	-25	0	56.7	21.7	56.1	21.7	56.7	0.027	11326			81
182	30447	6	TWLP	806	2017-08-16-13-09-49	0	0	x	-25	0	56.7	21.7	56.1	21.7	56.7	0.027	11326			82
183	30448	6	TWLP	806	2017-08-16-13-09-51	0	0	x	-25	0	56.7	21.7	56.1	21.7	56.7	0.027	11326			83
184	30449	6	TWLP	806	2017-08-16-13-09-53	0	0	x	-25	0	56.7	21.7	56.1	21.7	56.7	0.027	11326			84
185	30450	6	TWLP	806	2017-08-16-13-09-55	0	0	x	-25	0	56.7	21.7	56.1	21.7	56.7	0.027	11326			85
186	30451	6	TWLP	806	2017-08-16-13-09-57	0	0	x	-25	0	56.7	21.7	56.1	21.7	56.7	0.027	11326			86
187	30452	6	TWLP	806	2017-08-16-13-09-59	0	0	x	-25	0	56.7	21.7	56.1	21.7	56.7	0.027	11326			87
188	30453	6	TWLP	806	2017-08-16-13-10-01	0	0	x	-25	0	56.7	21.7	56.1	21.7	56.7	0.027	11326			88
189	30454	6	TWLP	806	2017-08-16-13-10-03	0	0	x	-25	0	56.7	21.7	56.1	21.7	56.7	0.027	11326			89
190	30455	6	TWLP	806	2017-08-16-13-10-05	0	0	x	-25	0	56.7	21.7	56.1	21.7	56.7	0.027	11326			90
191	30456	6	TWLP	806	2017-08-16-13-10-07	0	0	x	-25	0	56.7	21.7	56.1	21.7	56.7	0.027	11326	Last10	Here	91
192	30457	6	TWLP	806	2017-08-16-13-10-09	0	0	x	-25	0	56.7	21.7	56.1	21.7	56.7	0.027	11326	Last10	Here	92
193	30458	6	TWLP	806	2017-08-16-13-10-11	0	0	x	-25	0	56.7	21.7	56.1	21.7	56.7	0.027	11326	Last10	Here	93
194	30459	6	TWLP	806	2017-08-16-13-10-13	0	0	x	-25	0	56.7	21.7	56.1	21.7	56.7	0.027	11326	Last10	Here	94
195	30460	6	TWLP	806	2017-08-16-13-10-15	0	0	x	-25	0	56.7	21.7	56.1	21.7	56.7	0.027	11326	Last10	Here	95
196	30461	6	TWLP	806	2017-08-16-13-10-17	0	0	x	-25	0	56.7	21.7	56.1	21.7	56.7	0.027	11326	Last10	Here	96
197	30462	6	TWLP	806	2017-08-16-13-10-19	0	0	x	-25	0	56.7	21.7	56.1	21.7	56.7	0.027	11326	Last10	Here	97
198	30463	6	TWLP	806	2017-08-16-13-10-21	0	0	x	-25	0	56.7	21.7	56.1	21.7	56.7	0.027	11326	Last10	Here	98
199	30464	6	TWLP	806	2017-08-16-13-10-23	0	0	x	-25	0	56.7	21.7	56.1	21.7	56.7	0.027	11326	Last10	Here	99
200	30465	6	TWLP	806	2017-08-16-13-10-57	0	0	x	-20	0	56.7	21.7	56.1	21.7	56.7	0.027	11327	First10	Here	1
201	30466	6	TWLP	806	2017-08-16-13-10-59	0	0	x	-20	0	56.7	21.7	56	21.6	56.6	-0.084	11327	First10	Here	2
202	30467	6	TWLP	806	2017-08-16-13-11-01	0	0	x	-20	0	56.7	21.7	56	21.6	56.6	-0.084	11327	First10	Here	3
203	30468	6	TWLP	806	2017-08-16-13-11-03	0	0	x	-20	0	56.7	21.7	56.1	21.6	56.7	0.027	11327	First10	Here	4
204	30469	6	TWLP	806	2017-08-16-13-11-05	0	0	x	-20	0	56.7	21.7	56	21.6	56.6	-0.084	11327	First10	Here	5
205	30470	6	TWLP	806	2017-08-16-13-11-07	0	0	x	-20	0	56.7	21.7	56.2	21.7	56.8	0.138	11327	First10	Here	6
206	30471	6	TWLP	806	2017-08-16-13-11-09	0	0	x	-20	0	56.7	21.7	56.2	21.7	56.8	0.138	11327	First10	Here	7
207	30472	6	TWLP	806	2017-08-16-13-11-11	0	0	x	-20	0	56.7	21.7	56.1	21.7	56.7	0.027	11327	First10	Here	8
208	30473	6	TWLP	806	2017-08-16-13-11-13	0	0	x	-20	0	56.7	21.7	56.2	21.7	56.8	0.138	11327	First10	Here	9
209	30474	6	TWLP	806	2017-08-16-13-11-15	0	0	x	-20	0	56.7	21.7	56	21.6	56.6	-0.084	11327	First10	Here	10
210	30475	6	TWLP	806	2017-08-16-13-11-17	0	0	x	-20	0	56.7	21.7	56	21.6	56.6	-0.084	11327			11
211	30476	6	TWLP	806	2017-08-16-13-11-19	0	0	x	-20	0	56.7	21.7	56.2	21.7	56.8	0.138	11327			12
212	30477	6	TWLP	806	2017-08-16-13-11-21	0	0	x	-20	0	56.7	21.7	56.2	21.7	56.8	0.138	11327			13
213	30478	6	TWLP	806	2017-08-16-13-11-23	0	0	x	-20	0	56.7	21.7	56.2	21.7	56.8	0.138	11327			14
214	30479	6	TWLP	806	2017-08-16-13-11-25	0	0	x	-20	0	56.7	21.7	56.1	21.6	56.7	0.027	11327			15
215	30480	6	TWLP	806	2017-08-16-13-11-27	0	0	x	-20	0	56.7	21.7	56.2	21.7	56.8	0.138	11327			16
216	30481	6	TWLP	806	2017-08-16-13-11-29	0	0	x	-20	0	56.7	21.7	56.1	21.7	56.7	0.027	11327			17
217	30482	6	TWLP	806	2017-08-16-13-11-31	0	0	x	-20	0	56.7	21.7	56	21.6	56.6	-0.084	11327			18
218	30483	6	TWLP	806	2017-08-16-13-11-33	0	0	x	-20	0	56.7	21.7	56	21.6	56.6	-0.084	11327			19
219	30484	6	TWLP	806	2017-08-16-13-11-35	0	0	x	-20	0	56.8	21.7	56.1	21.7	56.7	-0.073	11327			20
220	30485	6	TWLP	806	2017-08-16-13-11-37	0	0	x	-20	0	56.7	21.7	56	21.6	56.6	-0.084	11327			21
221	30486	6	TWLP	806	2017-08-16-13-11-39	0	0	x	-20	0	56.7	21.7	56.1	21.7	56.7	0.027	11327			22
222	30487	6	TWLP	806	2017-08-16-13-11-41	0	0	x	-20	0	56.7	21.7	56.1	21.6	56.7	0.027	11327			23
223	30488	6	TWLP	806	2017-08-16-13-11-43	0	0	x	-20	0	56.7	21.7	56	21.6	56.6	-0.084	11327			24
224	30489	6	TWLP	806	2017-08-16-13-11-45	0	0	x	-20	0	56.7	21.7	56.1	21.7	56.7	0.027	11327			25
225	30490	6	TWLP	806	2017-08-16-13-11-47	0	0	x	-20	0	56.7	21.7	56.1	21.7	56.7	0.027	11327			26
226	30491	6	TWLP	806	2017-08-16-13-11-49	0	0	x	-20	0	56.8	21.7	56	21.6	56.6	-0.184	11327			27
227	30492	6	TWLP	806	2017-08-16-13-11-51	0	0	x	-20	0	56.8	21.7	56	21.6	56.6	-0.184	11327			28
228	30493	6	TWLP	806	2017-08-16-13-11-53	0	0	x	-20	0	56.7	21.7	56	21.6	56.6	-0.084	11327			29
229	30494	6	TWLP	806	2017-08-16-13-11-55	0	0	x	-20	0	56.7	21.7	56.2	21.7	56.8	0.138	11327			30
230	30495	6	TWLP	806	2017-08-16-13-11-57	0	0	x	-20	0	56.7	21.7	56.1	21.7	56.7	0.027	11327			31
231	30496	6	TWLP	806	2017-08-16-13-11-59	0	0	x	-20	0	56.7	21.7	56.1	21.6	56.7	0.027	11327			32
232	30497	6	TWLP	806	2017-08-16-13-12-01	0	0	x	-20	0	56.7	21.7	56	21.6	56.6	-0.084	11327			33
233	30498	6	TWLP	806	2017-08-16-13-12-03	0	0	x	-20	0	56.7	21.7	56.1	21.6	56.7	0.027	11327			34
234	30499	6	TWLP	806	2017-08-16-13-12-05	0	0	x	-20	0	56.7	21.6	56.1	21.6	56.7	0.027	11327			35
235	30500	6	TWLP	806	2017-08-16-13-12-07	0	0	x	-20	0	56.7	21.7	56.2	21.7	56.8	0.138	11327			36
236	30501	6	TWLP	806	2017-08-16-13-12-09	0	0	x	-20	0	56.7	21.6	56.1	21.6	56.7	0.027	11327			37
237	30502	6	TWLP	806	2017-08-16-13-12-11	0	0	x	-20	0	56.7	21.6	56.2	21.7	56.8	0.138	11327			38
238	30503	6	TWLP	806	2017-08-16-13-12-13	0	0	x	-20	0	56.7	21.7	56.1	21.6	56.7	0.027	11327			39
239	30504	6	TWLP	806	2017-08-16-13-12-15	0	0	x	-20	0	56.7	21.7	56.1	21.6	56.7	0.027	11327			40
240	30505	6	TWLP	806	2017-08-16-13-12-17	0	0	x	-20	0	56.7	21.7	56.1	21.6	56.7	0.027	11327			41
241	30506	6	TWLP	806	2017-08-16-13-12-19	0	0	x	-20	0	56.7	21.7	56.2	21.7	56.8	0.138	11327			42
242	30507	6	TWLP	806	2017-08-16-13-12-21	0	0	x	-20	0	56.7	21.7	56.2	21.7	56.8	0.138	11327			43
243	30508	6	TWLP	806	2017-08-16-13-12-23	0	0	x	-20	0	56.7	21.7	56.2	21.7	56.8	0.138	11327			44
244	30509	6	TWLP	806	2017-08-16-13-12-25	0	0	x	-20	0	56.7	21.7	56.2	21.7	56.8	0.138	11327			45
245	30510	6	TWLP	806	2017-08-16-13-12-27	0	0	x	-20	0	56.7	21.7	56.2	21.7	56.8	0.138	11327			46
246	30511	6	TWLP	806	2017-08-16-13-12-29	0	0	x	-20	0	56.7	21.7	56.2	21.7	56.8	0.138	11327			47
247	30512	6	TWLP	806	2017-08-16-13-12-31	0	0	x	-20	0	56.7	21.7	56.1	21.6	56.7	0.027	11327			48
248	30513	6	TWLP	806	2017-08-16-13-12-33	0	0	x	-20	0	56.7	21.7	56.1	21.6	56.7	0.027	11327			49
249	30514	6	TWLP	806	2017-08-16-13-12-35	0	0	x	-20	0	56.7	21.7	56.1	21.6	56.7	0.027	11327			50
250	30515	6	TWLP	806	2017-08-16-13-12-37	0	0	x	-20	0	56.7	21.7	56.2	21.7	56.8	0.138	11327			51
251	30516	6	TWLP	806	2017-08-16-13-12-39	0	0	x	-20	0	56.7	21.7	56.2	21.7	56.8	0.138	11327			52
252	30517	6	TWLP	806	2017-08-16-13-12-41	0	0	x	-20	0	56.7	21.7	56.1	21.6	56.7	0.027	11327			53
253	30518	6	TWLP	806	2017-08-16-13-12-43	0	0	x	-20	0	56.7	21.7	56.2	21.7	56.8	0.138	11327			54
254	30519	6	TWLP	806	2017-08-16-13-12-45	0	0	x	-20	0	56.7	21.7	56.2	21.7	56.8	0.138	11327			55
255	30520	6	TWLP	806	2017-08-16-13-12-47	0	0	x	-20	0	56.7	21.7	56.1	21.6	56.7	0.027	11327			56
256	30521	6	TWLP	806	2017-08-16-13-12-49	0	0	x	-20	0	56.7	21.7	56.2	21.7	56.8	0.138	11327			57
257	30522	6	TWLP	806	2017-08-16-13-12-51	0	0	x	-20	0	56.7	21.7	56.1	21.6	56.7	0.027	11327			58
258	30523	6	TWLP	806	2017-08-16-13-12-53	0	0	x	-20	0	56.6	21.6	56.2	21.7	56.8	0.238	11327			59
259	30524	6	TWLP	806	2017-08-16-13-12-55	0	0	x	-20	0	56.7	21.7	56.1	21.6	56.7	0.027	11327			60
260	30525	6	TWLP	806	2017-08-16-13-12-57	0	0	x	-20	0	56.7	21.7	56.1	21.6	56.7	0.027	11327			61
261	30526	6	TWLP	806	2017-08-16-13-12-59	0	0	x	-20	0	56.7	21.7	56.1	21.6	56.7	0.027	11327			62
262	30527	6	TWLP	806	2017-08-16-13-13-01	0	0	x	-20	0	56.7	21.7	56.2	21.7	56.8	0.138	11327			63
263	30528	6	TWLP	806	2017-08-16-13-13-03	0	0	x	-20	0	56.7	21.7	56.1	21.6	56.7	0.027	11327			64
264	30529	6	TWLP	806	2017-08-16-13-13-05	0	0	x	-20	0	56.7	21.7	56.1	21.6	56.7	0.027	11327			65
265	30530	6	TWLP	806	2017-08-16-13-13-07	0	0	x	-20	0	56.7	21.6	56.1	21.6	56.7	0.027	11327			66
266	30531	6	TWLP	806	2017-08-16-13-13-09	0	0	x	-20	0	56.7	21.7	56.1	21.6	56.7	0.027	11327			67
267	30532	6	TWLP	806	2017-08-16-13-13-11	0	0	x	-20	0	56.7	21.7	56.1	21.6	56.7	0.027	11327			68
268	30533	6	TWLP	806	2017-08-16-13-13-13	0	0	x	-20	0	56.7	21.6	56.1	21.6	56.7	0.027	11327			69
269	30534	6	TWLP	806	2017-08-16-13-13-15	0	0	x	-20	0	56.7	21.6	56.1	21.6	56.7	0.027	11327			70
270	30535	6	TWLP	806	2017-08-16-13-13-17	0	0	x	-20	0	56.7	21.7	56.1	21.6	56.7	0.027	11327			71
271	30536	6	TWLP	806	2017-08-16-13-13-19	0	0	x	-20	0	56.7	21.7	56.1	21.6	56.7	0.027	11327			72
272	30537	6	TWLP	806	2017-08-16-13-13-21	0	0	x	-20	0	56.7	21.6	56.2	21.7	56.8	0.138	11327			73
273	30538	6	TWLP	806	2017-08-16-13-13-23	0	0	x	-20	0	56.7	21.7	56.2	21.7	56.8	0.138	11327			74
274	30539	6	TWLP	806	2017-08-16-13-13-25	0	0	x	-20	0	56.8	21.7	56.1	21.6	56.7	-0.073	11327			75
275	30540	6	TWLP	806	2017-08-16-13-13-27	0	0	x	-20	0	56.6	21.6	56.2	21.7	56.8	0.238	11327			76
276	30541	6	TWLP	806	2017-08-16-13-13-29	0	0	x	-20	0	56.7	21.7	56.1	21.6	56.7	0.027	11327			77
277	30542	6	TWLP	806	2017-08-16-13-13-31	0	0	x	-20	0	56.6	21.6	56.1	21.6	56.7	0.127	11327			78
278	30543	6	TWLP	806	2017-08-16-13-13-33	0	0	x	-20	0	56.7	21.6	56.2	21.7	56.8	0.138	11327			79
279	30544	6	TWLP	806	2017-08-16-13-13-35	0	0	x	-20	0	56.7	21.7	56.2	21.7	56.8	0.138	11327			80
280	30545	6	TWLP	806	2017-08-16-13-13-37	0	0	x	-20	0	56.7	21.7	56.1	21.6	56.7	0.027	11327			81
281	30546	6	TWLP	806	2017-08-16-13-13-39	0	0	x	-20	0	56.7	21.6	56.1	21.6	56.7	0.027	11327			82
282	30547	6	TWLP	806	2017-08-16-13-13-41	0	0	x	-20	0	56.7	21.6	56.1	21.6	56.7	0.027	11327			83
283	30548	6	TWLP	806	2017-08-16-13-13-43	0	0	x	-20	0	56.7	21.6	56.1	21.6	56.7	0.027	11327			84
284	30549	6	TWLP	806	2017-08-16-13-13-45	0	0	x	-20	0	56.8	21.7	56.1	21.6	56.7	-0.073	11327			85
285	30550	6	TWLP	806	2017-08-16-13-13-47	0	0	x	-20	0	56.8	21.7	56.1	21.6	56.7	-0.073	11327			86
286	30551	6	TWLP	806	2017-08-16-13-13-49	0	0	x	-20	0	56.7	21.6	56.1	21.6	56.7	0.027	11327			87
287	30552	6	TWLP	806	2017-08-16-13-13-51	0	0	x	-20	0	56.7	21.6	56.1	21.6	56.7	0.027	11327			88
288	30553	6	TWLP	806	2017-08-16-13-13-53	0	0	x	-20	0	56.7	21.6	56.1	21.6	56.7	0.027	11327			89
289	30554	6	TWLP	806	2017-08-16-13-13-55	0	0	x	-20	0	56.7	21.7	56.1	21.6	56.7	0.027	11327			90
290	30555	6	TWLP	806	2017-08-16-13-13-57	0	0	x	-20	0	56.7	21.6	56.1	21.6	56.7	0.027	11327	Last10	Here	91
291	30556	6	TWLP	806	2017-08-16-13-13-59	0	0	x	-20	0	56.7	21.7	56.2	21.7	56.8	0.138	11327	Last10	Here	92
292	30557	6	TWLP	806	2017-08-16-13-14-01	0	0	x	-20	0	56.7	21.7	56.1	21.6	56.7	0.027	11327	Last10	Here	93
293	30558	6	TWLP	806	2017-08-16-13-14-03	0	0	x	-20	0	56.8	21.7	56.1	21.6	56.7	-0.073	11327	Last10	Here	94
294	30559	6	TWLP	806	2017-08-16-13-14-05	0	0	x	-20	0	56.7	21.6	56.1	21.6	56.7	0.027	11327	Last10	Here	95
295	30560	6	TWLP	806	2017-08-16-13-14-08	0	0	x	-20	0	56.8	21.7	56.2	21.7	56.8	0.038	11327	Last10	Here	96
296	30561	6	TWLP	806	2017-08-16-13-14-10	0	0	x	-20	0	56.7	21.7	56.1	21.6	56.7	0.027	11327	Last10	Here	97
297	30562	6	TWLP	806	2017-08-16-13-14-12	0	0	x	-20	0	56.7	21.6	56.1	21.6	56.7	0.027	11327	Last10	Here	98
298	30563	6	TWLP	806	2017-08-16-13-14-14	0	0	x	-20	0	56.7	21.6	56.1	21.6	56.7	0.027	11327	Last10	Here	99
299	30564	6	TWLP	806	2017-08-16-13-14-48	0	0	x	-15	0	56.7	21.7	56.1	21.6	56.7	0.027	11328	First10	Here	1
300	30565	6	TWLP	806	2017-08-16-13-14-50	0	0	x	-15	0	56.7	21.7	56.1	21.6	56.7	0.027	11328	First10	Here	2
301	30566	6	TWLP	806	2017-08-16-13-14-52	0	0	x	-15	0	56.7	21.7	56.2	21.7	56.8	0.138	11328	First10	Here	3
302	30567	6	TWLP	806	2017-08-16-13-14-54	0	0	x	-15	0	56.7	21.6	56.2	21.7	56.8	0.138	11328	First10	Here	4
303	30568	6	TWLP	806	2017-08-16-13-14-56	0	0	x	-15	0	56.7	21.6	56.1	21.6	56.7	0.027	11328	First10	Here	5
304	30569	6	TWLP	806	2017-08-16-13-14-58	0	0	x	-15	0	56.7	21.6	56.1	21.6	56.7	0.027	11328	First10	Here	6
305	30570	6	TWLP	806	2017-08-16-13-15-00	0	0	x	-15	0	56.7	21.6	56.1	21.6	56.7	0.027	11328	First10	Here	7
306	30571	6	TWLP	806	2017-08-16-13-15-02	0	0	x	-15	0	56.6	21.6	56.1	21.6	56.7	0.127	11328	First10	Here	8
307	30572	6	TWLP	806	2017-08-16-13-15-04	0	0	x	-15	0	56.6	21.6	56.1	21.6	56.7	0.127	11328	First10	Here	9
308	30573	6	TWLP	806	2017-08-16-13-15-06	0	0	x	-15	0	56.7	21.6	56.1	21.6	56.7	0.027	11328	First10	Here	10
309	30574	6	TWLP	806	2017-08-16-13-15-08	0	0	x	-15	0	56.7	21.6	56.1	21.6	56.7	0.027	11328			11
310	30575	6	TWLP	806	2017-08-16-13-15-10	0	0	x	-15	0	56.7	21.7	56.1	21.6	56.7	0.027	11328			12
311	30576	6	TWLP	806	2017-08-16-13-15-12	0	0	x	-15	0	56.7	21.6	56.1	21.6	56.7	0.027	11328			13
312	30577	6	TWLP	806	2017-08-16-13-15-14	0	0	x	-15	0	56.7	21.6	56	21.6	56.6	-0.084	11328			14
313	30578	6	TWLP	806	2017-08-16-13-15-16	0	0	x	-15	0	56.7	21.6	56.2	21.7	56.8	0.138	11328			15
314	30579	6	TWLP	806	2017-08-16-13-15-18	0	0	x	-15	0	56.7	21.6	56	21.6	56.6	-0.084	11328			16
315	30580	6	TWLP	806	2017-08-16-13-15-20	0	0	x	-15	0	56.7	21.6	56.2	21.7	56.8	0.138	11328			17
316	30581	6	TWLP	806	2017-08-16-13-15-22	0	0	x	-15	0	56.7	21.6	56.1	21.6	56.7	0.027	11328			18
317	30582	6	TWLP	806	2017-08-16-13-15-24	0	0	x	-15	0	56.7	21.6	56.1	21.6	56.7	0.027	11328			19
318	30583	6	TWLP	806	2017-08-16-13-15-26	0	0	x	-15	0	56.7	21.7	56.2	21.7	56.8	0.138	11328			20
319	30584	6	TWLP	806	2017-08-16-13-15-28	0	0	x	-15	0	56.7	21.6	56.1	21.6	56.7	0.027	11328			21
320	30585	6	TWLP	806	2017-08-16-13-15-30	0	0	x	-15	0	56.7	21.6	56.1	21.6	56.7	0.027	11328			22
321	30586	6	TWLP	806	2017-08-16-13-15-32	0	0	x	-15	0	56.7	21.6	56.2	21.7	56.8	0.138	11328			23
322	30587	6	TWLP	806	2017-08-16-13-15-34	0	0	x	-15	0	56.7	21.6	56.1	21.6	56.7	0.027	11328			24
323	30588	6	TWLP	806	2017-08-16-13-15-36	0	0	x	-15	0	56.7	21.6	56.1	21.6	56.7	0.027	11328			25
324	30589	6	TWLP	806	2017-08-16-13-15-38	0	0	x	-15	0	56.7	21.6	56.1	21.6	56.7	0.027	11328			26
325	30590	6	TWLP	806	2017-08-16-13-15-40	0	0	x	-15	0	56.7	21.6	56.2	21.7	56.8	0.138	11328			27
326	30591	6	TWLP	806	2017-08-16-13-15-42	0	0	x	-15	0	56.7	21.6	56.1	21.6	56.7	0.027	11328			28
327	30592	6	TWLP	806	2017-08-16-13-15-44	0	0	x	-15	0	56.7	21.6	56.1	21.6	56.7	0.027	11328			29
328	30593	6	TWLP	806	2017-08-16-13-15-46	0	0	x	-15	0	56.7	21.7	56	21.6	56.6	-0.084	11328			30
329	30594	6	TWLP	806	2017-08-16-13-15-48	0	0	x	-15	0	56.7	21.7	56.1	21.6	56.7	0.027	11328			31
330	30595	6	TWLP	806	2017-08-16-13-15-50	0	0	x	-15	0	56.8	21.7	56	21.6	56.6	-0.184	11328			32
331	30596	6	TWLP	806	2017-08-16-13-15-52	0	0	x	-15	0	56.7	21.6	56.1	21.6	56.7	0.027	11328			33
332	30597	6	TWLP	806	2017-08-16-13-15-54	0	0	x	-15	0	56.8	21.7	56.1	21.6	56.7	-0.073	11328			34
333	30598	6	TWLP	806	2017-08-16-13-15-56	0	0	x	-15	0	56.7	21.6	56	21.6	56.6	-0.084	11328			35
334	30599	6	TWLP	806	2017-08-16-13-15-58	0	0	x	-15	0	56.7	21.7	56.2	21.7	56.8	0.138	11328			36
335	30600	6	TWLP	806	2017-08-16-13-16-00	0	0	x	-15	0	56.7	21.6	56.1	21.7	56.7	0.027	11328			37
336	30601	6	TWLP	806	2017-08-16-13-16-02	0	0	x	-15	0	56.7	21.7	56	21.6	56.6	-0.084	11328			38
337	30602	6	TWLP	806	2017-08-16-13-16-04	0	0	x	-15	0	56.7	21.6	56.1	21.6	56.7	0.027	11328			39
338	30603	6	TWLP	806	2017-08-16-13-16-06	0	0	x	-15	0	56.7	21.6	56.2	21.7	56.8	0.138	11328			40
339	30604	6	TWLP	806	2017-08-16-13-16-08	0	0	x	-15	0	56.7	21.6	56.1	21.6	56.7	0.027	11328			41
340	30605	6	TWLP	806	2017-08-16-13-16-10	0	0	x	-15	0	56.7	21.6	56.1	21.6	56.7	0.027	11328			42
341	30606	6	TWLP	806	2017-08-16-13-16-12	0	0	x	-15	0	56.7	21.7	56.1	21.6	56.7	0.027	11328			43
342	30607	6	TWLP	806	2017-08-16-13-16-14	0	0	x	-15	0	56.7	21.7	56.1	21.6	56.7	0.027	11328			44
343	30608	6	TWLP	806	2017-08-16-13-16-16	0	0	x	-15	0	56.7	21.6	56.2	21.7	56.8	0.138	11328			45
344	30609	6	TWLP	806	2017-08-16-13-16-18	0	0	x	-15	0	56.7	21.7	56.2	21.7	56.8	0.138	11328			46
345	30610	6	TWLP	806	2017-08-16-13-16-20	0	0	x	-15	0	56.7	21.7	56	21.6	56.6	-0.084	11328			47
346	30611	6	TWLP	806	2017-08-16-13-16-22	0	0	x	-15	0	56.7	21.6	56.1	21.7	56.7	0.027	11328			48
347	30612	6	TWLP	806	2017-08-16-13-16-24	0	0	x	-15	0	56.7	21.6	56.1	21.6	56.7	0.027	11328			49
348	30613	6	TWLP	806	2017-08-16-13-16-26	0	0	x	-15	0	56.7	21.7	56	21.6	56.6	-0.084	11328			50
349	30614	6	TWLP	806	2017-08-16-13-16-28	0	0	x	-15	0	56.7	21.6	56	21.6	56.6	-0.084	11328			51
350	30615	6	TWLP	806	2017-08-16-13-16-30	0	0	x	-15	0	56.7	21.6	56.1	21.7	56.7	0.027	11328			52
351	30616	6	TWLP	806	2017-08-16-13-16-32	0	0	x	-15	0	56.7	21.6	56	21.6	56.6	-0.084	11328			53
352	30617	6	TWLP	806	2017-08-16-13-16-34	0	0	x	-15	0	56.7	21.6	56	21.6	56.6	-0.084	11328			54
353	30618	6	TWLP	806	2017-08-16-13-16-36	0	0	x	-15	0	56.7	21.6	56	21.6	56.6	-0.084	11328			55
354	30619	6	TWLP	806	2017-08-16-13-16-38	0	0	x	-15	0	56.7	21.6	56	21.6	56.6	-0.084	11328			56
355	30620	6	TWLP	806	2017-08-16-13-16-40	0	0	x	-15	0	56.7	21.6	56.1	21.7	56.7	0.027	11328			57
356	30621	6	TWLP	806	2017-08-16-13-16-42	0	0	x	-15	0	56.7	21.7	56	21.6	56.6	-0.084	11328			58
357	30622	6	TWLP	806	2017-08-16-13-16-44	0	0	x	-15	0	56.7	21.7	56.1	21.7	56.7	0.027	11328			59
358	30623	6	TWLP	806	2017-08-16-13-16-46	0	0	x	-15	0	56.7	21.7	56	21.6	56.6	-0.084	11328			60
359	30624	6	TWLP	806	2017-08-16-13-16-48	0	0	x	-15	0	56.7	21.6	56	21.6	56.6	-0.084	11328			61
360	30625	6	TWLP	806	2017-08-16-13-16-50	0	0	x	-15	0	56.7	21.7	56.1	21.7	56.7	0.027	11328			62
361	30626	6	TWLP	806	2017-08-16-13-16-52	0	0	x	-15	0	56.8	21.7	56.1	21.6	56.7	-0.073	11328			63
362	30627	6	TWLP	806	2017-08-16-13-16-54	0	0	x	-15	0	56.7	21.6	56	21.6	56.6	-0.084	11328			64
363	30628	6	TWLP	806	2017-08-16-13-16-56	0	0	x	-15	0	56.7	21.6	56	21.6	56.6	-0.084	11328			65
364	30629	6	TWLP	806	2017-08-16-13-16-58	0	0	x	-15	0	56.7	21.7	56	21.6	56.6	-0.084	11328			66
365	30630	6	TWLP	806	2017-08-16-13-17-00	0	0	x	-15	0	56.7	21.6	56	21.6	56.6	-0.084	11328			67
366	30631	6	TWLP	806	2017-08-16-13-17-02	0	0	x	-15	0	56.7	21.6	56.1	21.7	56.7	0.027	11328			68
367	30632	6	TWLP	806	2017-08-16-13-17-04	0	0	x	-15	0	56.7	21.6	56	21.6	56.6	-0.084	11328			69
368	30633	6	TWLP	806	2017-08-16-13-17-06	0	0	x	-15	0	56.8	21.7	56.1	21.7	56.7	-0.073	11328			70
369	30634	6	TWLP	806	2017-08-16-13-17-08	0	0	x	-15	0	56.8	21.7	56	21.6	56.6	-0.184	11328			71
370	30635	6	TWLP	806	2017-08-16-13-17-10	0	0	x	-15	0	56.7	21.7	56	21.6	56.6	-0.084	11328			72
371	30636	6	TWLP	806	2017-08-16-13-17-12	0	0	x	-15	0	56.7	21.6	56	21.6	56.6	-0.084	11328			73
372	30637	6	TWLP	806	2017-08-16-13-17-14	0	0	x	-15	0	56.8	21.7	56.1	21.7	56.7	-0.073	11328			74
373	30638	6	TWLP	806	2017-08-16-13-17-16	0	0	x	-15	0	56.7	21.6	56	21.6	56.6	-0.084	11328			75
374	30639	6	TWLP	806	2017-08-16-13-17-18	0	0	x	-15	0	56.7	21.6	56	21.6	56.6	-0.084	11328			76
375	30640	6	TWLP	806	2017-08-16-13-17-20	0	0	x	-15	0	56.7	21.7	56	21.6	56.6	-0.084	11328			77
376	30641	6	TWLP	806	2017-08-16-13-17-22	0	0	x	-15	0	56.7	21.7	56	21.6	56.6	-0.084	11328			78
377	30642	6	TWLP	806	2017-08-16-13-17-24	0	0	x	-15	0	56.7	21.6	56	21.6	56.6	-0.084	11328			79
378	30643	6	TWLP	806	2017-08-16-13-17-26	0	0	x	-15	0	56.7	21.6	56	21.6	56.6	-0.084	11328			80
379	30644	6	TWLP	806	2017-08-16-13-17-28	0	0	x	-15	0	56.8	21.7	56	21.6	56.6	-0.184	11328			81
380	30645	6	TWLP	806	2017-08-16-13-17-30	0	0	x	-15	0	56.7	21.7	56	21.6	56.6	-0.084	11328			82
381	30646	6	TWLP	806	2017-08-16-13-17-32	0	0	x	-15	0	56.7	21.6	56	21.6	56.6	-0.084	11328			83
382	30647	6	TWLP	806	2017-08-16-13-17-34	0	0	x	-15	0	56.7	21.7	56.1	21.7	56.7	0.027	11328			84
383	30648	6	TWLP	806	2017-08-16-13-17-36	0	0	x	-15	0	56.7	21.6	56	21.6	56.6	-0.084	11328			85
384	30649	6	TWLP	806	2017-08-16-13-17-38	0	0	x	-15	0	56.7	21.6	56.1	21.7	56.7	0.027	11328			86
385	30650	6	TWLP	806	2017-08-16-13-17-40	0	0	x	-15	0	56.7	21.6	56	21.6	56.6	-0.084	11328			87
386	30651	6	TWLP	806	2017-08-16-13-17-42	0	0	x	-15	0	56.7	21.6	56.1	21.7	56.7	0.027	11328			88
387	30652	6	TWLP	806	2017-08-16-13-17-44	0	0	x	-15	0	56.7	21.6	56.1	21.7	56.7	0.027	11328			89
388	30653	6	TWLP	806	2017-08-16-13-17-46	0	0	x	-15	0	56.8	21.7	56	21.6	56.6	-0.184	11328			90
389	30654	6	TWLP	806	2017-08-16-13-17-48	0	0	x	-15	0	56.8	21.7	56.1	21.6	56.7	-0.073	11328	Last10	Here	91
390	30655	6	TWLP	806	2017-08-16-13-17-50	0	0	x	-15	0	56.7	21.6	56	21.6	56.6	-0.084	11328	Last10	Here	92
391	30656	6	TWLP	806	2017-08-16-13-17-52	0	0	x	-15	0	56.7	21.6	56	21.6	56.6	-0.084	11328	Last10	Here	93
392	30657	6	TWLP	806	2017-08-16-13-17-54	0	0	x	-15	0	56.7	21.6	56.1	21.6	56.7	0.027	11328	Last10	Here	94
393	30658	6	TWLP	806	2017-08-16-13-17-56	0	0	x	-15	0	56.7	21.6	56	21.6	56.6	-0.084	11328	Last10	Here	95
394	30659	6	TWLP	806	2017-08-16-13-17-58	0	0	x	-15	0	56.8	21.7	56	21.6	56.6	-0.184	11328	Last10	Here	96
395	30660	6	TWLP	806	2017-08-16-13-18-00	0	0	x	-15	0	56.8	21.7	56	21.6	56.6	-0.184	11328	Last10	Here	97
396	30661	6	TWLP	806	2017-08-16-13-18-02	0	0	x	-15	0	56.8	21.7	56.1	21.7	56.7	-0.073	11328	Last10	Here	98
397	30662	6	TWLP	806	2017-08-16-13-18-04	0	0	x	-15	0	56.7	21.6	56	21.6	56.6	-0.084	11328	Last10	Here	99
398	30663	6	TWLP	806	2017-08-16-13-18-38	0	0	x	-10	0	56.7	21.6	56	21.6	56.6	-0.084	11329	First10	Here	1
399	30664	6	TWLP	806	2017-08-16-13-18-40	0	0	x	-10	0	56.7	21.7	56.1	21.7	56.7	0.027	11329	First10	Here	2
400	30665	6	TWLP	806	2017-08-16-13-18-42	0	0	x	-10	0	56.7	21.7	56	21.6	56.6	-0.084	11329	First10	Here	3
401	30666	6	TWLP	806	2017-08-16-13-18-44	0	0	x	-10	0	56.6	21.6	56	21.6	56.6	0.016	11329	First10	Here	4
402	30667	6	TWLP	806	2017-08-16-13-18-46	0	0	x	-10	0	56.6	21.6	56	21.6	56.6	0.016	11329	First10	Here	5
403	30668	6	TWLP	806	2017-08-16-13-18-48	0	0	x	-10	0	56.6	21.6	56.1	21.7	56.7	0.127	11329	First10	Here	6
404	30669	6	TWLP	806	2017-08-16-13-18-50	0	0	x	-10	0	56.6	21.6	56	21.6	56.6	0.016	11329	First10	Here	7
405	30670	6	TWLP	806	2017-08-16-13-18-52	0	0	x	-10	0	56.7	21.7	56	21.6	56.6	-0.084	11329	First10	Here	8
406	30671	6	TWLP	806	2017-08-16-13-18-54	0	0	x	-10	0	56.6	21.6	56	21.6	56.6	0.016	11329	First10	Here	9
407	30672	6	TWLP	806	2017-08-16-13-18-56	0	0	x	-10	0	56.6	21.6	56	21.6	56.6	0.016	11329	First10	Here	10
408	30673	6	TWLP	806	2017-08-16-13-18-58	0	0	x	-10	0	56.6	21.6	56	21.6	56.6	0.016	11329			11
409	30674	6	TWLP	806	2017-08-16-13-19-00	0	0	x	-10	0	56.6	21.6	56	21.6	56.6	0.016	11329			12
410	30675	6	TWLP	806	2017-08-16-13-19-02	0	0	x	-10	0	56.6	21.6	56	21.6	56.6	0.016	11329			13
411	30676	6	TWLP	806	2017-08-16-13-19-04	0	0	x	-10	0	56.7	21.7	56.1	21.7	56.7	0.027	11329			14
412	30677	6	TWLP	806	2017-08-16-13-19-06	0	0	x	-10	0	56.7	21.6	56	21.6	56.6	-0.084	11329			15
413	30678	6	TWLP	806	2017-08-16-13-19-08	0	0	x	-10	0	56.6	21.6	56.1	21.7	56.7	0.127	11329			16
414	30679	6	TWLP	806	2017-08-16-13-19-10	0	0	x	-10	0	56.7	21.7	56	21.6	56.6	-0.084	11329			17
415	30680	6	TWLP	806	2017-08-16-13-19-12	0	0	x	-10	0	56.7	21.6	56	21.6	56.6	-0.084	11329			18
416	30681	6	TWLP	806	2017-08-16-13-19-14	0	0	x	-10	0	56.7	21.6	56.1	21.7	56.7	0.027	11329			19
417	30682	6	TWLP	806	2017-08-16-13-19-16	0	0	x	-10	0	56.7	21.6	56.1	21.6	56.7	0.027	11329			20
418	30683	6	TWLP	806	2017-08-16-13-19-18	0	0	x	-10	0	56.7	21.6	56.1	21.6	56.7	0.027	11329			21
419	30684	6	TWLP	806	2017-08-16-13-19-20	0	0	x	-10	0	56.8	21.7	56	21.6	56.6	-0.184	11329			22
420	30685	6	TWLP	806	2017-08-16-13-19-23	0	0	x	-10	0	56.7	21.7	56.1	21.7	56.7	0.027	11329			23
421	30686	6	TWLP	806	2017-08-16-13-19-25	0	0	x	-10	0	56.7	21.6	56.1	21.7	56.7	0.027	11329			24
422	30687	6	TWLP	806	2017-08-16-13-19-27	0	0	x	-10	0	56.7	21.6	56	21.6	56.6	-0.084	11329			25
423	30688	6	TWLP	806	2017-08-16-13-19-29	0	0	x	-10	0	56.7	21.6	56	21.6	56.6	-0.084	11329			26
424	30689	6	TWLP	806	2017-08-16-13-19-31	0	0	x	-10	0	56.7	21.6	56.1	21.7	56.7	0.027	11329			27
425	30690	6	TWLP	806	2017-08-16-13-19-33	0	0	x	-10	0	56.7	21.6	56	21.6	56.6	-0.084	11329			28
426	30691	6	TWLP	806	2017-08-16-13-19-35	0	0	x	-10	0	56.7	21.6	56.1	21.6	56.7	0.027	11329			29
427	30692	6	TWLP	806	2017-08-16-13-19-37	0	0	x	-10	0	56.7	21.6	56.1	21.6	56.7	0.027	11329			30
428	30693	6	TWLP	806	2017-08-16-13-19-39	0	0	x	-10	0	56.7	21.7	56.1	21.6	56.7	0.027	11329			31
429	30694	6	TWLP	806	2017-08-16-13-19-41	0	0	x	-10	0	56.7	21.6	56.1	21.6	56.7	0.027	11329			32
430	30695	6	TWLP	806	2017-08-16-13-19-43	0	0	x	-10	0	56.7	21.6	56.1	21.6	56.7	0.027	11329			33
431	30696	6	TWLP	806	2017-08-16-13-19-45	0	0	x	-10	0	56.7	21.7	56	21.6	56.6	-0.084	11329			34
432	30697	6	TWLP	806	2017-08-16-13-19-47	0	0	x	-10	0	56.7	21.6	56	21.6	56.6	-0.084	11329			35
433	30698	6	TWLP	806	2017-08-16-13-19-49	0	0	x	-10	0	56.7	21.6	56.1	21.7	56.7	0.027	11329			36
434	30699	6	TWLP	806	2017-08-16-13-19-51	0	0	x	-10	0	56.7	21.6	56	21.6	56.6	-0.084	11329			37
435	30700	6	TWLP	806	2017-08-16-13-19-53	0	0	x	-10	0	56.7	21.6	56.1	21.6	56.7	0.027	11329			38
436	30701	6	TWLP	806	2017-08-16-13-19-55	0	0	x	-10	0	56.6	21.6	56.1	21.6	56.7	0.127	11329			39
437	30702	6	TWLP	806	2017-08-16-13-19-57	0	0	x	-10	0	56.7	21.7	56	21.6	56.6	-0.084	11329			40
438	30703	6	TWLP	806	2017-08-16-13-19-59	0	0	x	-10	0	56.6	21.6	56.1	21.6	56.7	0.127	11329			41
439	30704	6	TWLP	806	2017-08-16-13-20-01	0	0	x	-10	0	56.7	21.6	56	21.6	56.6	-0.084	11329			42
440	30705	6	TWLP	806	2017-08-16-13-20-03	0	0	x	-10	0	56.7	21.7	56.1	21.6	56.7	0.027	11329			43
441	30706	6	TWLP	806	2017-08-16-13-20-05	0	0	x	-10	0	56.7	21.6	56	21.6	56.6	-0.084	11329			44
442	30707	6	TWLP	806	2017-08-16-13-20-07	0	0	x	-10	0	56.6	21.6	56.2	21.7	56.8	0.238	11329			45
443	30708	6	TWLP	806	2017-08-16-13-20-09	0	0	x	-10	0	56.7	21.6	56	21.6	56.6	-0.084	11329			46
444	30709	6	TWLP	806	2017-08-16-13-20-11	0	0	x	-10	0	56.7	21.6	56.1	21.6	56.7	0.027	11329			47
445	30710	6	TWLP	806	2017-08-16-13-20-13	0	0	x	-10	0	56.6	21.6	56	21.6	56.6	0.016	11329			48
446	30711	6	TWLP	806	2017-08-16-13-20-15	0	0	x	-10	0	56.7	21.6	56.2	21.7	56.8	0.138	11329			49
447	30712	6	TWLP	806	2017-08-16-13-20-17	0	0	x	-10	0	56.6	21.6	56	21.6	56.6	0.016	11329			50
448	30713	6	TWLP	806	2017-08-16-13-20-19	0	0	x	-10	0	56.6	21.6	56.1	21.7	56.7	0.127	11329			51
449	30714	6	TWLP	806	2017-08-16-13-20-21	0	0	x	-10	0	56.7	21.7	56	21.6	56.6	-0.084	11329			52
450	30715	6	TWLP	806	2017-08-16-13-20-23	0	0	x	-10	0	56.6	21.6	56.1	21.6	56.7	0.127	11329			53
451	30716	6	TWLP	806	2017-08-16-13-20-25	0	0	x	-10	0	56.7	21.6	56	21.6	56.6	-0.084	11329			54
452	30717	6	TWLP	806	2017-08-16-13-20-27	0	0	x	-10	0	56.7	21.6	56	21.6	56.6	-0.084	11329			55
453	30718	6	TWLP	806	2017-08-16-13-20-29	0	0	x	-10	0	56.6	21.6	56.1	21.7	56.7	0.127	11329			56
454	30719	6	TWLP	806	2017-08-16-13-20-31	0	0	x	-10	0	56.6	21.6	56	21.6	56.6	0.016	11329			57
455	30720	6	TWLP	806	2017-08-16-13-20-33	0	0	x	-10	0	56.6	21.6	56	21.6	56.6	0.016	11329			58
456	30721	6	TWLP	806	2017-08-16-13-20-35	0	0	x	-10	0	56.6	21.6	56.1	21.7	56.7	0.127	11329			59
457	30722	6	TWLP	806	2017-08-16-13-20-37	0	0	x	-10	0	56.6	21.6	56	21.6	56.6	0.016	11329			60
458	30723	6	TWLP	806	2017-08-16-13-20-39	0	0	x	-10	0	56.6	21.6	56	21.6	56.6	0.016	11329			61
459	30724	6	TWLP	806	2017-08-16-13-20-41	0	0	x	-10	0	56.6	21.6	56	21.6	56.6	0.016	11329			62
460	30725	6	TWLP	806	2017-08-16-13-20-43	0	0	x	-10	0	56.6	21.6	56.1	21.7	56.7	0.127	11329			63
461	30726	6	TWLP	806	2017-08-16-13-20-45	0	0	x	-10	0	56.6	21.6	56	21.6	56.6	0.016	11329			64
462	30727	6	TWLP	806	2017-08-16-13-20-47	0	0	x	-10	0	56.7	21.6	56	21.6	56.6	-0.084	11329			65
463	30728	6	TWLP	806	2017-08-16-13-20-49	0	0	x	-10	0	56.6	21.6	56.1	21.7	56.7	0.127	11329			66
464	30729	6	TWLP	806	2017-08-16-13-20-51	0	0	x	-10	0	56.7	21.6	56.1	21.6	56.7	0.027	11329			67
465	30730	6	TWLP	806	2017-08-16-13-20-53	0	0	x	-10	0	56.7	21.6	56	21.6	56.6	-0.084	11329			68
466	30731	6	TWLP	806	2017-08-16-13-20-55	0	0	x	-10	0	56.8	21.7	56	21.6	56.6	-0.184	11329			69
467	30732	6	TWLP	806	2017-08-16-13-20-57	0	0	x	-10	0	56.8	21.7	56	21.6	56.6	-0.184	11329			70
468	30733	6	TWLP	806	2017-08-16-13-20-59	0	0	x	-10	0	56.7	21.6	56.1	21.7	56.7	0.027	11329			71
469	30734	6	TWLP	806	2017-08-16-13-21-01	0	0	x	-10	0	56.7	21.6	56.1	21.7	56.7	0.027	11329			72
470	30735	6	TWLP	806	2017-08-16-13-21-03	0	0	x	-10	0	56.7	21.6	56	21.6	56.6	-0.084	11329			73
471	30736	6	TWLP	806	2017-08-16-13-21-05	0	0	x	-10	0	56.7	21.6	56.1	21.7	56.7	0.027	11329			74
472	30737	6	TWLP	806	2017-08-16-13-21-07	0	0	x	-10	0	56.7	21.7	56	21.6	56.6	-0.084	11329			75
473	30738	6	TWLP	806	2017-08-16-13-21-09	0	0	x	-10	0	56.7	21.6	56	21.6	56.6	-0.084	11329			76
474	30739	6	TWLP	806	2017-08-16-13-21-11	0	0	x	-10	0	56.7	21.6	56	21.6	56.6	-0.084	11329			77
475	30740	6	TWLP	806	2017-08-16-13-21-13	0	0	x	-10	0	56.7	21.6	56.1	21.7	56.7	0.027	11329			78
476	30741	6	TWLP	806	2017-08-16-13-21-15	0	0	x	-10	0	56.7	21.6	56	21.6	56.6	-0.084	11329			79
477	30742	6	TWLP	806	2017-08-16-13-21-17	0	0	x	-10	0	56.7	21.7	56	21.6	56.6	-0.084	11329			80
478	30743	6	TWLP	806	2017-08-16-13-21-19	0	0	x	-10	0	56.7	21.6	56	21.6	56.6	-0.084	11329			81
479	30744	6	TWLP	806	2017-08-16-13-21-21	0	0	x	-10	0	56.6	21.6	56	21.6	56.6	0.016	11329			82
480	30745	6	TWLP	806	2017-08-16-13-21-23	0	0	x	-10	0	56.7	21.7	56.1	21.7	56.7	0.027	11329			83
481	30746	6	TWLP	806	2017-08-16-13-21-25	0	0	x	-10	0	56.6	21.6	56	21.6	56.6	0.016	11329			84
482	30747	6	TWLP	806	2017-08-16-13-21-27	0	0	x	-10	0	56.6	21.6	56	21.6	56.6	0.016	11329			85
483	30748	6	TWLP	806	2017-08-16-13-21-29	0	0	x	-10	0	56.6	21.6	56.1	21.7	56.7	0.127	11329			86
484	30749	6	TWLP	806	2017-08-16-13-21-31	0	0	x	-10	0	56.6	21.6	56	21.6	56.6	0.016	11329			87
485	30750	6	TWLP	806	2017-08-16-13-21-33	0	0	x	-10	0	56.7	21.6	56	21.6	56.6	-0.084	11329			88
486	30751	6	TWLP	806	2017-08-16-13-21-35	0	0	x	-10	0	56.6	21.6	56	21.6	56.6	0.016	11329			89
487	30752	6	TWLP	806	2017-08-16-13-21-37	0	0	x	-10	0	56.6	21.6	56.1	21.7	56.7	0.127	11329			90
488	30753	6	TWLP	806	2017-08-16-13-21-39	0	0	x	-10	0	56.6	21.6	56	21.6	56.6	0.016	11329	Last10	Here	91
489	30754	6	TWLP	806	2017-08-16-13-21-41	0	0	x	-10	0	56.6	21.6	56.1	21.7	56.7	0.127	11329	Last10	Here	92
490	30755	6	TWLP	806	2017-08-16-13-21-43	0	0	x	-10	0	56.6	21.6	56	21.6	56.6	0.016	11329	Last10	Here	93
491	30756	6	TWLP	806	2017-08-16-13-21-45	0	0	x	-10	0	56.6	21.6	56	21.6	56.6	0.016	11329	Last10	Here	94
492	30757	6	TWLP	806	2017-08-16-13-21-47	0	0	x	-10	0	56.6	21.6	56	21.6	56.6	0.016	11329	Last10	Here	95
493	30758	6	TWLP	806	2017-08-16-13-21-49	0	0	x	-10	0	56.7	21.7	56	21.6	56.6	-0.084	11329	Last10	Here	96
494	30759	6	TWLP	806	2017-08-16-13-21-51	0	0	x	-10	0	56.6	21.6	56	21.6	56.6	0.016	11329	Last10	Here	97
495	30760	6	TWLP	806	2017-08-16-13-21-53	0	0	x	-10	0	56.6	21.6	56	21.6	56.6	0.016	11329	Last10	Here	98
496	30761	6	TWLP	806	2017-08-16-13-21-55	0	0	x	-10	0	56.6	21.6	56	21.6	56.6	0.016	11329	Last10	Here	99
497	30762	6	TWLP	806	2017-08-16-13-22-27	0	0	x	-5	0	56.7	21.7	56	21.6	56.6	-0.084	11330	First10	Here	1
498	30763	6	TWLP	806	2017-08-16-13-22-29	0	0	x	-5	0	56.6	21.6	56	21.6	56.6	0.016	11330	First10	Here	2
499	30764	6	TWLP	806	2017-08-16-13-22-31	0	0	x	-5	0	56.6	21.6	56	21.6	56.6	0.016	11330	First10	Here	3
500	30765	6	TWLP	806	2017-08-16-13-22-33	0	0	x	-5	0	56.6	21.6	56	21.6	56.6	0.016	11330	First10	Here	4
501	30766	6	TWLP	806	2017-08-16-13-22-35	0	0	x	-5	0	56.6	21.6	56.1	21.7	56.7	0.127	11330	First10	Here	5
502	30767	6	TWLP	806	2017-08-16-13-22-37	0	0	x	-5	0	56.6	21.6	56	21.6	56.6	0.016	11330	First10	Here	6
503	30768	6	TWLP	806	2017-08-16-13-22-39	0	0	x	-5	0	56.6	21.6	56	21.6	56.6	0.016	11330	First10	Here	7
504	30769	6	TWLP	806	2017-08-16-13-22-41	0	0	x	-5	0	56.6	21.6	56	21.6	56.6	0.016	11330	First10	Here	8
505	30770	6	TWLP	806	2017-08-16-13-22-43	0	0	x	-5	0	56.6	21.6	56	21.6	56.6	0.016	11330	First10	Here	9
506	30771	6	TWLP	806	2017-08-16-13-22-45	0	0	x	-5	0	56.6	21.6	56	21.6	56.6	0.016	11330	First10	Here	10
507	30772	6	TWLP	806	2017-08-16-13-22-47	0	0	x	-5	0	56.7	21.7	56	21.6	56.6	-0.084	11330			11
508	30773	6	TWLP	806	2017-08-16-13-22-49	0	0	x	-5	0	56.6	21.6	56	21.6	56.6	0.016	11330			12
509	30774	6	TWLP	806	2017-08-16-13-22-51	0	0	x	-5	0	56.6	21.6	56	21.6	56.6	0.016	11330			13
510	30775	6	TWLP	806	2017-08-16-13-22-53	0	0	x	-5	0	56.6	21.6	56	21.6	56.6	0.016	11330			14
511	30776	6	TWLP	806	2017-08-16-13-22-55	0	0	x	-5	0	56.6	21.6	56	21.6	56.6	0.016	11330			15
512	30777	6	TWLP	806	2017-08-16-13-22-57	0	0	x	-5	0	56.6	21.6	56	21.6	56.6	0.016	11330			16
513	30778	6	TWLP	806	2017-08-16-13-22-59	0	0	x	-5	0	56.6	21.6	56	21.6	56.6	0.016	11330			17
514	30779	6	TWLP	806	2017-08-16-13-23-01	0	0	x	-5	0	56.6	21.6	56	21.6	56.6	0.016	11330			18
515	30780	6	TWLP	806	2017-08-16-13-23-03	0	0	x	-5	0	56.6	21.6	56	21.6	56.6	0.016	11330			19
516	30781	6	TWLP	806	2017-08-16-13-23-05	0	0	x	-5	0	56.6	21.6	56	21.6	56.6	0.016	11330			20
517	30782	6	TWLP	806	2017-08-16-13-23-07	0	0	x	-5	0	56.6	21.6	56	21.6	56.6	0.016	11330			21
518	30783	6	TWLP	806	2017-08-16-13-23-09	0	0	x	-5	0	56.6	21.6	56	21.6	56.6	0.016	11330			22
519	30784	6	TWLP	806	2017-08-16-13-23-11	0	0	x	-5	0	56.6	21.6	56	21.6	56.6	0.016	11330			23
520	30785	6	TWLP	806	2017-08-16-13-23-13	0	0	x	-5	0	56.6	21.6	56	21.6	56.6	0.016	11330			24
521	30786	6	TWLP	806	2017-08-16-13-23-15	0	0	x	-5	0	56.6	21.6	56	21.6	56.6	0.016	11330			25
522	30787	6	TWLP	806	2017-08-16-13-23-17	0	0	x	-5	0	56.6	21.6	56	21.6	56.6	0.016	11330			26
523	30788	6	TWLP	806	2017-08-16-13-23-21	0	0	x	-5	0	56.6	21.6	56	21.6	56.6	0.016	11330			27
524	30789	6	TWLP	806	2017-08-16-13-23-23	0	0	x	-5	0	56.6	21.6	56	21.6	56.6	0.016	11330			28
525	30790	6	TWLP	806	2017-08-16-13-23-25	0	0	x	-5	0	56.6	21.6	56	21.6	56.6	0.016	11330			29
526	30791	6	TWLP	806	2017-08-16-13-23-27	0	0	x	-5	0	56.6	21.6	56	21.6	56.6	0.016	11330			30
527	30792	6	TWLP	806	2017-08-16-13-23-29	0	0	x	-5	0	56.6	21.6	56	21.6	56.6	0.016	11330			31
528	30793	6	TWLP	806	2017-08-16-13-23-31	0	0	x	-5	0	56.6	21.6	56	21.6	56.6	0.016	11330			32
529	30794	6	TWLP	806	2017-08-16-13-23-33	0	0	x	-5	0	56.6	21.6	56	21.6	56.6	0.016	11330			33
530	30795	6	TWLP	806	2017-08-16-13-23-35	0	0	x	-5	0	56.6	21.6	56	21.6	56.6	0.016	11330			34
531	30796	6	TWLP	806	2017-08-16-13-23-37	0	0	x	-5	0	56.6	21.6	56	21.6	56.6	0.016	11330			35
532	30797	6	TWLP	806	2017-08-16-13-23-39	0	0	x	-5	0	56.6	21.6	56	21.6	56.6	0.016	11330			36
533	30798	6	TWLP	806	2017-08-16-13-23-41	0	0	x	-5	0	56.6	21.6	56	21.6	56.6	0.016	11330			37
534	30799	6	TWLP	806	2017-08-16-13-23-43	0	0	x	-5	0	56.6	21.6	56	21.6	56.6	0.016	11330			38
535	30800	6	TWLP	806	2017-08-16-13-23-45	0	0	x	-5	0	56.6	21.6	56	21.6	56.6	0.016	11330			39
536	30801	6	TWLP	806	2017-08-16-13-23-47	0	0	x	-5	0	56.5	21.6	56	21.6	56.6	0.116	11330			40
537	30802	6	TWLP	806	2017-08-16-13-23-49	0	0	x	-5	0	56.6	21.6	56	21.6	56.6	0.016	11330			41
538	30803	6	TWLP	806	2017-08-16-13-23-51	0	0	x	-5	0	56.5	21.6	56	21.6	56.6	0.116	11330			42
539	30804	6	TWLP	806	2017-08-16-13-23-53	0	0	x	-5	0	56.6	21.6	56	21.6	56.6	0.016	11330			43
540	30805	6	TWLP	806	2017-08-16-13-23-55	0	0	x	-5	0	56.6	21.6	56	21.6	56.6	0.016	11330			44
541	30806	6	TWLP	806	2017-08-16-13-23-57	0	0	x	-5	0	56.6	21.6	56	21.6	56.6	0.016	11330			45
542	30807	6	TWLP	806	2017-08-16-13-23-59	0	0	x	-5	0	56.6	21.6	56	21.6	56.6	0.016	11330			46
543	30808	6	TWLP	806	2017-08-16-13-24-01	0	0	x	-5	0	56.5	21.6	56	21.6	56.6	0.116	11330			47
544	30809	6	TWLP	806	2017-08-16-13-24-03	0	0	x	-5	0	56.5	21.6	56	21.6	56.6	0.116	11330			48
545	30810	6	TWLP	806	2017-08-16-13-24-05	0	0	x	-5	0	56.6	21.6	56	21.6	56.6	0.016	11330			49
546	30811	6	TWLP	806	2017-08-16-13-24-07	0	0	x	-5	0	56.5	21.6	56	21.6	56.6	0.116	11330			50
547	30812	6	TWLP	806	2017-08-16-13-24-09	0	0	x	-5	0	56.6	21.6	56	21.6	56.6	0.016	11330			51
548	30813	6	TWLP	806	2017-08-16-13-24-11	0	0	x	-5	0	56.6	21.6	56	21.6	56.6	0.016	11330			52
549	30814	6	TWLP	806	2017-08-16-13-24-13	0	0	x	-5	0	56.6	21.6	56	21.6	56.6	0.016	11330			53
550	30815	6	TWLP	806	2017-08-16-13-24-15	0	0	x	-5	0	56.6	21.6	56	21.6	56.6	0.016	11330			54
551	30816	6	TWLP	806	2017-08-16-13-24-17	0	0	x	-5	0	56.6	21.6	56	21.6	56.6	0.016	11330			55
552	30817	6	TWLP	806	2017-08-16-13-24-19	0	0	x	-5	0	56.5	21.6	56	21.6	56.6	0.116	11330			56
553	30818	6	TWLP	806	2017-08-16-13-24-21	0	0	x	-5	0	56.5	21.6	56	21.6	56.6	0.116	11330			57
554	30819	6	TWLP	806	2017-08-16-13-24-23	0	0	x	-5	0	56.6	21.6	56	21.6	56.6	0.016	11330			58
555	30820	6	TWLP	806	2017-08-16-13-24-25	0	0	x	-5	0	56.5	21.6	56	21.6	56.6	0.116	11330			59
556	30821	6	TWLP	806	2017-08-16-13-24-27	0	0	x	-5	0	56.5	21.6	56	21.6	56.6	0.116	11330			60
557	30822	6	TWLP	806	2017-08-16-13-24-29	0	0	x	-5	0	56.6	21.6	56	21.6	56.6	0.016	11330			61
558	30823	6	TWLP	806	2017-08-16-13-24-33	0	0	x	-5	0	56.6	21.6	56	21.6	56.6	0.016	11330			62
559	30824	6	TWLP	806	2017-08-16-13-24-35	0	0	x	-5	0	56.6	21.6	56	21.6	56.6	0.016	11330			63
560	30825	6	TWLP	806	2017-08-16-13-24-37	0	0	x	-5	0	56.5	21.6	56	21.6	56.6	0.116	11330			64
561	30826	6	TWLP	806	2017-08-16-13-24-39	0	0	x	-5	0	56.5	21.6	56	21.6	56.6	0.116	11330			65
562	30827	6	TWLP	806	2017-08-16-13-24-42	0	0	x	-5	0	56.6	21.6	56	21.6	56.6	0.016	11330			66
563	30828	6	TWLP	806	2017-08-16-13-24-44	0	0	x	-5	0	56.5	21.6	56	21.6	56.6	0.116	11330			67
564	30829	6	TWLP	806	2017-08-16-13-24-46	0	0	x	-5	0	56.6	21.6	56	21.6	56.6	0.016	11330			68
565	30830	6	TWLP	806	2017-08-16-13-24-48	0	0	x	-5	0	56.5	21.6	56	21.6	56.6	0.116	11330			69
566	30831	6	TWLP	806	2017-08-16-13-24-50	0	0	x	-5	0	56.6	21.6	56	21.6	56.6	0.016	11330			70
567	30832	6	TWLP	806	2017-08-16-13-24-52	0	0	x	-5	0	56.6	21.6	56	21.6	56.6	0.016	11330			71
568	30833	6	TWLP	806	2017-08-16-13-24-54	0	0	x	-5	0	56.6	21.6	56	21.6	56.6	0.016	11330			72
569	30834	6	TWLP	806	2017-08-16-13-24-56	0	0	x	-5	0	56.6	21.6	56	21.6	56.6	0.016	11330			73
570	30835	6	TWLP	806	2017-08-16-13-24-58	0	0	x	-5	0	56.6	21.6	56	21.6	56.6	0.016	11330			74
571	30836	6	TWLP	806	2017-08-16-13-25-00	0	0	x	-5	0	56.6	21.6	56	21.6	56.6	0.016	11330			75
572	30837	6	TWLP	806	2017-08-16-13-25-02	0	0	x	-5	0	56.6	21.6	56	21.6	56.6	0.016	11330			76
573	30838	6	TWLP	806	2017-08-16-13-25-04	0	0	x	-5	0	56.6	21.6	56	21.6	56.6	0.016	11330			77
574	30839	6	TWLP	806	2017-08-16-13-25-06	0	0	x	-5	0	56.6	21.6	56	21.6	56.6	0.016	11330			78
575	30840	6	TWLP	806	2017-08-16-13-25-08	0	0	x	-5	0	56.6	21.6	56	21.6	56.6	0.016	11330			79
576	30841	6	TWLP	806	2017-08-16-13-25-10	0	0	x	-5	0	56.6	21.6	56	21.6	56.6	0.016	11330			80
577	30842	6	TWLP	806	2017-08-16-13-25-12	0	0	x	-5	0	56.6	21.6	56	21.6	56.6	0.016	11330			81
578	30843	6	TWLP	806	2017-08-16-13-25-14	0	0	x	-5	0	56.6	21.6	56	21.6	56.6	0.016	11330			82
579	30844	6	TWLP	806	2017-08-16-13-25-16	0	0	x	-5	0	56.6	21.6	56	21.6	56.6	0.016	11330			83
580	30845	6	TWLP	806	2017-08-16-13-25-18	0	0	x	-5	0	56.6	21.6	56	21.6	56.6	0.016	11330			84
581	30846	6	TWLP	806	2017-08-16-13-25-20	0	0	x	-5	0	56.6	21.6	55.9	21.6	56.5	-0.096	11330			85
582	30847	6	TWLP	806	2017-08-16-13-25-22	0	0	x	-5	0	56.6	21.6	56	21.6	56.6	0.016	11330			86
583	30848	6	TWLP	806	2017-08-16-13-25-24	0	0	x	-5	0	56.6	21.6	56	21.6	56.6	0.016	11330			87
584	30849	6	TWLP	806	2017-08-16-13-25-26	0	0	x	-5	0	56.5	21.6	55.9	21.6	56.5	0.004	11330			88
585	30850	6	TWLP	806	2017-08-16-13-25-28	0	0	x	-5	0	56.5	21.6	55.9	21.6	56.5	0.004	11330			89
586	30851	6	TWLP	806	2017-08-16-13-25-30	0	0	x	-5	0	56.6	21.6	56	21.6	56.6	0.016	11330			90
587	30852	6	TWLP	806	2017-08-16-13-25-32	0	0	x	-5	0	56.5	21.6	56	21.6	56.6	0.116	11330	Last10	Here	91
588	30853	6	TWLP	806	2017-08-16-13-25-34	0	0	x	-5	0	56.5	21.6	56	21.6	56.6	0.116	11330	Last10	Here	92
589	30854	6	TWLP	806	2017-08-16-13-25-36	0	0	x	-5	0	56.5	21.6	56	21.6	56.6	0.116	11330	Last10	Here	93
590	30855	6	TWLP	806	2017-08-16-13-25-38	0	0	x	-5	0	56.5	21.6	56	21.6	56.6	0.116	11330	Last10	Here	94
591	30856	6	TWLP	806	2017-08-16-13-25-40	0	0	x	-5	0	56.5	21.6	56	21.6	56.6	0.116	11330	Last10	Here	95
592	30857	6	TWLP	806	2017-08-16-13-25-42	0	0	x	-5	0	56.5	21.6	56	21.6	56.6	0.116	11330	Last10	Here	96
593	30858	6	TWLP	806	2017-08-16-13-25-44	0	0	x	-5	0	56.5	21.6	56	21.6	56.6	0.116	11330	Last10	Here	97
594	30859	6	TWLP	806	2017-08-16-13-25-46	0	0	x	-5	0	56.5	21.6	56	21.6	56.6	0.116	11330	Last10	Here	98
595	30860	6	TWLP	806	2017-08-16-13-26-18	0	0	x	0	0	56.5	21.6	55.9	21.6	56.5	0.004	11331	First10	Here	1
596	30861	6	TWLP	806	2017-08-16-13-26-20	0	0	x	0	0	56.5	21.6	55.9	21.6	56.5	0.004	11331	First10	Here	2
597	30862	6	TWLP	806	2017-08-16-13-26-22	0	0	x	0	0	56.5	21.6	55.9	21.6	56.5	0.004	11331	First10	Here	3
598	30863	6	TWLP	806	2017-08-16-13-26-24	0	0	x	0	0	56.5	21.6	55.9	21.6	56.5	0.004	11331	First10	Here	4
599	30864	6	TWLP	806	2017-08-16-13-26-26	0	0	x	0	0	56.5	21.6	55.9	21.6	56.5	0.004	11331	First10	Here	5
600	30865	6	TWLP	806	2017-08-16-13-26-28	0	0	x	0	0	56.5	21.6	55.9	21.6	56.5	0.004	11331	First10	Here	6
601	30866	6	TWLP	806	2017-08-16-13-26-30	0	0	x	0	0	56.5	21.6	55.9	21.6	56.5	0.004	11331	First10	Here	7
602	30867	6	TWLP	806	2017-08-16-13-26-32	0	0	x	0	0	56.5	21.6	55.9	21.6	56.5	0.004	11331	First10	Here	8
603	30868	6	TWLP	806	2017-08-16-13-26-34	0	0	x	0	0	56.5	21.6	55.9	21.6	56.5	0.004	11331	First10	Here	9
604	30869	6	TWLP	806	2017-08-16-13-26-36	0	0	x	0	0	56.5	21.6	55.9	21.6	56.5	0.004	11331	First10	Here	10
605	30870	6	TWLP	806	2017-08-16-13-26-38	0	0	x	0	0	56.5	21.6	55.9	21.6	56.5	0.004	11331			11
606	30871	6	TWLP	806	2017-08-16-13-26-40	0	0	x	0	0	56.5	21.6	55.9	21.6	56.5	0.004	11331			12
607	30872	6	TWLP	806	2017-08-16-13-26-42	0	0	x	0	0	56.5	21.6	55.9	21.6	56.5	0.004	11331			13
608	30873	6	TWLP	806	2017-08-16-13-26-44	0	0	x	0	0	56.5	21.6	55.9	21.6	56.5	0.004	11331			14
609	30874	6	TWLP	806	2017-08-16-13-26-46	0	0	x	0	0	56.5	21.6	55.9	21.6	56.5	0.004	11331			15
610	30875	6	TWLP	806	2017-08-16-13-26-48	0	0	x	0	0	56.5	21.6	55.9	21.6	56.5	0.004	11331			16
611	30876	6	TWLP	806	2017-08-16-13-26-50	0	0	x	0	0	56.5	21.6	55.9	21.6	56.5	0.004	11331			17
612	30877	6	TWLP	806	2017-08-16-13-26-52	0	0	x	0	0	56.5	21.6	55.9	21.6	56.5	0.004	11331			18
613	30878	6	TWLP	806	2017-08-16-13-26-54	0	0	x	0	0	56.5	21.6	55.9	21.6	56.5	0.004	11331			19
614	30879	6	TWLP	806	2017-08-16-13-26-56	0	0	x	0	0	56.5	21.6	55.9	21.6	56.5	0.004	11331			20
615	30880	6	TWLP	806	2017-08-16-13-26-58	0	0	x	0	0	56.5	21.6	55.9	21.6	56.5	0.004	11331			21
616	30881	6	TWLP	806	2017-08-16-13-27-00	0	0	x	0	0	56.5	21.6	55.9	21.6	56.5	0.004	11331			22
617	30882	6	TWLP	806	2017-08-16-13-27-02	0	0	x	0	0	56.5	21.6	55.9	21.6	56.5	0.004	11331			23
618	30883	6	TWLP	806	2017-08-16-13-27-04	0	0	x	0	0	56.5	21.6	55.9	21.6	56.5	0.004	11331			24
619	30884	6	TWLP	806	2017-08-16-13-27-06	0	0	x	0	0	56.5	21.6	55.9	21.6	56.5	0.004	11331			25
620	30885	6	TWLP	806	2017-08-16-13-27-08	0	0	x	0	0	56.5	21.6	55.9	21.6	56.5	0.004	11331			26
621	30886	6	TWLP	806	2017-08-16-13-27-10	0	0	x	0	0	56.5	21.6	55.9	21.6	56.5	0.004	11331			27
622	30887	6	TWLP	806	2017-08-16-13-27-12	0	0	x	0	0	56.5	21.6	55.9	21.6	56.5	0.004	11331			28
623	30888	6	TWLP	806	2017-08-16-13-27-14	0	0	x	0	0	56.5	21.6	55.9	21.6	56.5	0.004	11331			29
624	30889	6	TWLP	806	2017-08-16-13-27-16	0	0	x	0	0	56.5	21.6	55.9	21.6	56.5	0.004	11331			30
625	30890	6	TWLP	806	2017-08-16-13-27-18	0	0	x	0	0	56.5	21.6	55.9	21.6	56.5	0.004	11331			31
626	30891	6	TWLP	806	2017-08-16-13-27-20	0	0	x	0	0	56.5	21.6	55.9	21.6	56.5	0.004	11331			32
627	30892	6	TWLP	806	2017-08-16-13-27-22	0	0	x	0	0	56.5	21.6	55.9	21.6	56.5	0.004	11331			33
628	30893	6	TWLP	806	2017-08-16-13-27-24	0	0	x	0	0	56.5	21.6	55.9	21.6	56.5	0.004	11331			34
629	30894	6	TWLP	806	2017-08-16-13-27-26	0	0	x	0	0	56.5	21.6	55.9	21.6	56.5	0.004	11331			35
630	30895	6	TWLP	806	2017-08-16-13-27-28	0	0	x	0	0	56.5	21.6	55.9	21.6	56.5	0.004	11331			36
631	30896	6	TWLP	806	2017-08-16-13-27-30	0	0	x	0	0	56.5	21.6	55.9	21.6	56.5	0.004	11331			37
632	30897	6	TWLP	806	2017-08-16-13-27-32	0	0	x	0	0	56.5	21.6	55.9	21.6	56.5	0.004	11331			38
633	30898	6	TWLP	806	2017-08-16-13-27-34	0	0	x	0	0	56.5	21.6	55.9	21.6	56.5	0.004	11331			39
634	30899	6	TWLP	806	2017-08-16-13-27-36	0	0	x	0	0	56.5	21.6	55.9	21.6	56.5	0.004	11331			40
635	30900	6	TWLP	806	2017-08-16-13-27-38	0	0	x	0	0	56.5	21.6	55.9	21.6	56.5	0.004	11331			41
636	30901	6	TWLP	806	2017-08-16-13-27-40	0	0	x	0	0	56.4	21.6	55.9	21.6	56.5	0.104	11331			42
637	30902	6	TWLP	806	2017-08-16-13-27-42	0	0	x	0	0	56.5	21.6	55.9	21.6	56.5	0.004	11331			43
638	30903	6	TWLP	806	2017-08-16-13-27-44	0	0	x	0	0	56.4	21.6	55.9	21.6	56.5	0.104	11331			44
639	30904	6	TWLP	806	2017-08-16-13-27-46	0	0	x	0	0	56.4	21.6	55.9	21.6	56.5	0.104	11331			45
640	30905	6	TWLP	806	2017-08-16-13-27-48	0	0	x	0	0	56.4	21.6	55.9	21.6	56.5	0.104	11331			46
641	30906	6	TWLP	806	2017-08-16-13-27-50	0	0	x	0	0	56.4	21.6	55.9	21.6	56.5	0.104	11331			47
642	30907	6	TWLP	806	2017-08-16-13-27-52	0	0	x	0	0	56.4	21.6	55.9	21.6	56.5	0.104	11331			48
643	30908	6	TWLP	806	2017-08-16-13-27-54	0	0	x	0	0	56.4	21.6	55.8	21.6	56.4	-0.007	11331			49
644	30909	6	TWLP	806	2017-08-16-13-27-56	0	0	x	0	0	56.4	21.6	55.9	21.6	56.5	0.104	11331			50
645	30910	6	TWLP	806	2017-08-16-13-27-58	0	0	x	0	0	56.4	21.6	55.9	21.6	56.5	0.104	11331			51
646	30911	6	TWLP	806	2017-08-16-13-28-00	0	0	x	0	0	56.5	21.6	55.8	21.6	56.4	-0.107	11331			52
647	30912	6	TWLP	806	2017-08-16-13-28-02	0	0	x	0	0	56.4	21.6	55.8	21.6	56.4	-0.007	11331			53
648	30913	6	TWLP	806	2017-08-16-13-28-04	0	0	x	0	0	56.4	21.6	55.8	21.6	56.4	-0.007	11331			54
649	30914	6	TWLP	806	2017-08-16-13-28-06	0	0	x	0	0	56.5	21.6	55.8	21.6	56.4	-0.107	11331			55
650	30915	6	TWLP	806	2017-08-16-13-28-08	0	0	x	0	0	56.5	21.6	55.8	21.6	56.4	-0.107	11331			56
651	30916	6	TWLP	806	2017-08-16-13-28-10	0	0	x	0	0	56.5	21.6	55.8	21.6	56.4	-0.107	11331			57
652	30917	6	TWLP	806	2017-08-16-13-28-12	0	0	x	0	0	56.4	21.6	55.8	21.6	56.4	-0.007	11331			58
653	30918	6	TWLP	806	2017-08-16-13-28-14	0	0	x	0	0	56.4	21.6	55.8	21.6	56.4	-0.007	11331			59
654	30919	6	TWLP	806	2017-08-16-13-28-16	0	0	x	0	0	56.4	21.6	55.8	21.6	56.4	-0.007	11331			60
655	30920	6	TWLP	806	2017-08-16-13-28-18	0	0	x	0	0	56.4	21.6	55.8	21.6	56.4	-0.007	11331			61
656	30921	6	TWLP	806	2017-08-16-13-28-20	0	0	x	0	0	56.4	21.6	55.8	21.6	56.4	-0.007	11331			62
657	30922	6	TWLP	806	2017-08-16-13-28-22	0	0	x	0	0	56.4	21.6	55.8	21.6	56.4	-0.007	11331			63
658	30923	6	TWLP	806	2017-08-16-13-28-24	0	0	x	0	0	56.4	21.6	55.8	21.6	56.4	-0.007	11331			64
659	30924	6	TWLP	806	2017-08-16-13-28-26	0	0	x	0	0	56.4	21.6	55.8	21.6	56.4	-0.007	11331			65
660	30925	6	TWLP	806	2017-08-16-13-28-28	0	0	x	0	0	56.4	21.6	55.9	21.6	56.5	0.104	11331			66
661	30926	6	TWLP	806	2017-08-16-13-28-30	0	0	x	0	0	56.4	21.6	55.8	21.6	56.4	-0.007	11331			67
662	30927	6	TWLP	806	2017-08-16-13-28-32	0	0	x	0	0	56.4	21.6	55.8	21.6	56.4	-0.007	11331			68
663	30928	6	TWLP	806	2017-08-16-13-28-34	0	0	x	0	0	56.4	21.6	55.8	21.6	56.4	-0.007	11331			69
664	30929	6	TWLP	806	2017-08-16-13-28-36	0	0	x	0	0	56.4	21.6	55.8	21.6	56.4	-0.007	11331			70
665	30930	6	TWLP	806	2017-08-16-13-28-38	0	0	x	0	0	56.4	21.6	55.8	21.6	56.4	-0.007	11331			71
666	30931	6	TWLP	806	2017-08-16-13-28-40	0	0	x	0	0	56.4	21.6	55.8	21.6	56.4	-0.007	11331			72
667	30932	6	TWLP	806	2017-08-16-13-28-42	0	0	x	0	0	56.4	21.6	55.8	21.6	56.4	-0.007	11331			73
668	30933	6	TWLP	806	2017-08-16-13-28-44	0	0	x	0	0	56.4	21.6	55.8	21.6	56.4	-0.007	11331			74
669	30934	6	TWLP	806	2017-08-16-13-28-46	0	0	x	0	0	56.4	21.6	55.8	21.6	56.4	-0.007	11331			75
670	30935	6	TWLP	806	2017-08-16-13-28-48	0	0	x	0	0	56.4	21.6	55.8	21.6	56.4	-0.007	11331			76
671	30936	6	TWLP	806	2017-08-16-13-28-50	0	0	x	0	0	56.4	21.6	55.8	21.6	56.4	-0.007	11331			77
672	30937	6	TWLP	806	2017-08-16-13-28-52	0	0	x	0	0	56.4	21.6	55.8	21.6	56.4	-0.007	11331			78
673	30938	6	TWLP	806	2017-08-16-13-28-54	0	0	x	0	0	56.4	21.6	55.8	21.6	56.4	-0.007	11331			79
674	30939	6	TWLP	806	2017-08-16-13-28-56	0	0	x	0	0	56.4	21.6	55.8	21.6	56.4	-0.007	11331			80
675	30940	6	TWLP	806	2017-08-16-13-28-58	0	0	x	0	0	56.4	21.6	55.8	21.6	56.4	-0.007	11331			81
676	30941	6	TWLP	806	2017-08-16-13-29-00	0	0	x	0	0	56.4	21.6	55.8	21.6	56.4	-0.007	11331			82
677	30942	6	TWLP	806	2017-08-16-13-29-02	0	0	x	0	0	56.4	21.6	55.8	21.6	56.4	-0.007	11331			83
678	30943	6	TWLP	806	2017-08-16-13-29-04	0	0	x	0	0	56.4	21.6	55.8	21.6	56.4	-0.007	11331			84
679	30944	6	TWLP	806	2017-08-16-13-29-06	0	0	x	0	0	56.4	21.6	55.8	21.6	56.4	-0.007	11331			85
680	30945	6	TWLP	806	2017-08-16-13-29-08	0	0	x	0	0	56.4	21.6	55.8	21.6	56.4	-0.007	11331			86
681	30946	6	TWLP	806	2017-08-16-13-29-10	0	0	x	0	0	56.4	21.6	55.8	21.6	56.4	-0.007	11331			87
682	30947	6	TWLP	806	2017-08-16-13-29-12	0	0	x	0	0	56.4	21.6	55.8	21.6	56.4	-0.007	11331			88
683	30948	6	TWLP	806	2017-08-16-13-29-14	0	0	x	0	0	56.4	21.6	55.8	21.6	56.4	-0.007	11331			89
684	30949	6	TWLP	806	2017-08-16-13-29-16	0	0	x	0	0	56.4	21.6	55.8	21.6	56.4	-0.007	11331			90
685	30950	6	TWLP	806	2017-08-16-13-29-18	0	0	x	0	0	56.4	21.6	55.8	21.6	56.4	-0.007	11331	Last10	Here	91
686	30951	6	TWLP	806	2017-08-16-13-29-20	0	0	x	0	0	56.4	21.6	55.8	21.6	56.4	-0.007	11331	Last10	Here	92
687	30952	6	TWLP	806	2017-08-16-13-29-22	0	0	x	0	0	56.4	21.6	55.8	21.6	56.4	-0.007	11331	Last10	Here	93
688	30953	6	TWLP	806	2017-08-16-13-29-24	0	0	x	0	0	56.4	21.6	55.8	21.6	56.4	-0.007	11331	Last10	Here	94
689	30954	6	TWLP	806	2017-08-16-13-29-26	0	0	x	0	0	56.4	21.6	55.8	21.6	56.4	-0.007	11331	Last10	Here	95
690	30955	6	TWLP	806	2017-08-16-13-29-28	0	0	x	0	0	56.4	21.6	55.8	21.6	56.4	-0.007	11331	Last10	Here	96
691	30956	6	TWLP	806	2017-08-16-13-29-30	0	0	x	0	0	56.4	21.6	55.8	21.6	56.4	-0.007	11331	Last10	Here	97
692	30957	6	TWLP	806	2017-08-16-13-29-32	0	0	x	0	0	56.4	21.6	55.8	21.6	56.4	-0.007	11331	Last10	Here	98
693	30958	6	TWLP	806	2017-08-16-13-29-34	0	0	x	0	0	56.4	21.6	55.8	21.6	56.4	-0.007	11331	Last10	Here	99
694	30959	6	TWLP	806	2017-08-16-13-29-36	0	0	x	0	0	56.4	21.6	55.8	21.6	56.4	-0.007	11331	Last10	Here	100
695	30960	6	TWLP	806	2017-08-16-13-30-09	0	0	x	5	0	56.4	21.6	55.8	21.6	56.4	-0.007	11332	First10	Here	1
696	30961	6	TWLP	806	2017-08-16-13-30-11	0	0	x	5	0	56.4	21.6	55.8	21.6	56.4	-0.007	11332	First10	Here	2
697	30962	6	TWLP	806	2017-08-16-13-30-13	0	0	x	5	0	56.4	21.6	55.8	21.6	56.4	-0.007	11332	First10	Here	3
698	30963	6	TWLP	806	2017-08-16-13-30-15	0	0	x	5	0	56.4	21.6	55.8	21.6	56.4	-0.007	11332	First10	Here	4
699	30964	6	TWLP	806	2017-08-16-13-30-17	0	0	x	5	0	56.4	21.6	55.8	21.6	56.4	-0.007	11332	First10	Here	5
700	30965	6	TWLP	806	2017-08-16-13-30-19	0	0	x	5	0	56.3	21.6	55.8	21.6	56.4	0.093	11332	First10	Here	6
701	30966	6	TWLP	806	2017-08-16-13-30-21	0	0	x	5	0	56.3	21.6	55.8	21.6	56.4	0.093	11332	First10	Here	7
702	30967	6	TWLP	806	2017-08-16-13-30-23	0	0	x	5	0	56.3	21.6	55.8	21.6	56.4	0.093	11332	First10	Here	8
703	30968	6	TWLP	806	2017-08-16-13-30-25	0	0	x	5	0	56.3	21.6	55.8	21.6	56.4	0.093	11332	First10	Here	9
704	30969	6	TWLP	806	2017-08-16-13-30-27	0	0	x	5	0	56.3	21.6	55.8	21.6	56.4	0.093	11332	First10	Here	10
705	30970	6	TWLP	806	2017-08-16-13-30-29	0	0	x	5	0	56.3	21.6	55.8	21.6	56.4	0.093	11332			11
706	30971	6	TWLP	806	2017-08-16-13-30-31	0	0	x	5	0	56.4	21.6	55.8	21.6	56.4	-0.007	11332			12
707	30972	6	TWLP	806	2017-08-16-13-30-33	0	0	x	5	0	56.4	21.6	55.8	21.6	56.4	-0.007	11332			13
708	30973	6	TWLP	806	2017-08-16-13-30-35	0	0	x	5	0	56.4	21.6	55.8	21.6	56.4	-0.007	11332			14
709	30974	6	TWLP	806	2017-08-16-13-30-37	0	0	x	5	0	56.4	21.6	55.8	21.6	56.4	-0.007	11332			15
710	30975	6	TWLP	806	2017-08-16-13-30-39	0	0	x	5	0	56.4	21.6	55.8	21.6	56.4	-0.007	11332			16
711	30976	6	TWLP	806	2017-08-16-13-30-41	0	0	x	5	0	56.4	21.6	55.8	21.6	56.4	-0.007	11332			17
712	30977	6	TWLP	806	2017-08-16-13-30-43	0	0	x	5	0	56.4	21.6	55.8	21.6	56.4	-0.007	11332			18
713	30978	6	TWLP	806	2017-08-16-13-30-45	0	0	x	5	0	56.3	21.6	55.7	21.6	56.3	-0.018	11332			19
714	30979	6	TWLP	806	2017-08-16-13-30-47	0	0	x	5	0	56.3	21.6	55.7	21.6	56.3	-0.018	11332			20
715	30980	6	TWLP	806	2017-08-16-13-30-49	0	0	x	5	0	56.4	21.6	55.8	21.6	56.4	-0.007	11332			21
716	30981	6	TWLP	806	2017-08-16-13-30-51	0	0	x	5	0	56.4	21.6	55.7	21.6	56.3	-0.118	11332			22
717	30982	6	TWLP	806	2017-08-16-13-30-53	0	0	x	5	0	56.4	21.6	55.8	21.6	56.4	-0.007	11332			23
718	30983	6	TWLP	806	2017-08-16-13-30-55	0	0	x	5	0	56.4	21.6	55.7	21.6	56.3	-0.118	11332			24
719	30984	6	TWLP	806	2017-08-16-13-30-57	0	0	x	5	0	56.4	21.6	55.7	21.6	56.3	-0.118	11332			25
720	30985	6	TWLP	806	2017-08-16-13-30-59	0	0	x	5	0	56.4	21.6	55.7	21.6	56.3	-0.118	11332			26
721	30986	6	TWLP	806	2017-08-16-13-31-01	0	0	x	5	0	56.3	21.6	55.7	21.6	56.3	-0.018	11332			27
722	30987	6	TWLP	806	2017-08-16-13-31-03	0	0	x	5	0	56.3	21.6	55.7	21.6	56.3	-0.018	11332			28
723	30988	6	TWLP	806	2017-08-16-13-31-05	0	0	x	5	0	56.3	21.6	55.8	21.6	56.4	0.093	11332			29
724	30989	6	TWLP	806	2017-08-16-13-31-07	0	0	x	5	0	56.3	21.6	55.7	21.6	56.3	-0.018	11332			30
725	30990	6	TWLP	806	2017-08-16-13-31-09	0	0	x	5	0	56.3	21.6	55.8	21.6	56.4	0.093	11332			31
726	30991	6	TWLP	806	2017-08-16-13-31-11	0	0	x	5	0	56.3	21.6	55.7	21.6	56.3	-0.018	11332			32
727	30992	6	TWLP	806	2017-08-16-13-31-13	0	0	x	5	0	56.3	21.6	55.7	21.6	56.3	-0.018	11332			33
728	30993	6	TWLP	806	2017-08-16-13-31-15	0	0	x	5	0	56.4	21.6	55.7	21.6	56.3	-0.118	11332			34
729	30994	6	TWLP	806	2017-08-16-13-31-17	0	0	x	5	0	56.3	21.6	55.7	21.6	56.3	-0.018	11332			35
730	30995	6	TWLP	806	2017-08-16-13-31-19	0	0	x	5	0	56.3	21.6	55.7	21.6	56.3	-0.018	11332			36
731	30996	6	TWLP	806	2017-08-16-13-31-21	0	0	x	5	0	56.3	21.6	55.8	21.6	56.4	0.093	11332			37
732	30997	6	TWLP	806	2017-08-16-13-31-23	0	0	x	5	0	56.3	21.6	55.8	21.6	56.4	0.093	11332			38
733	30998	6	TWLP	806	2017-08-16-13-31-25	0	0	x	5	0	56.3	21.6	55.8	21.6	56.4	0.093	11332			39
734	30999	6	TWLP	806	2017-08-16-13-31-27	0	0	x	5	0	56.3	21.6	55.8	21.6	56.4	0.093	11332			40
735	31000	6	TWLP	806	2017-08-16-13-31-29	0	0	x	5	0	56.3	21.6	55.7	21.6	56.3	-0.018	11332			41
736	31001	6	TWLP	806	2017-08-16-13-31-31	0	0	x	5	0	56.3	21.6	55.8	21.6	56.4	0.093	11332			42
737	31002	6	TWLP	806	2017-08-16-13-31-33	0	0	x	5	0	56.3	21.6	55.8	21.6	56.4	0.093	11332			43
738	31003	6	TWLP	806	2017-08-16-13-31-35	0	0	x	5	0	56.3	21.6	55.7	21.6	56.3	-0.018	11332			44
739	31004	6	TWLP	806	2017-08-16-13-31-37	0	0	x	5	0	56.3	21.6	55.7	21.6	56.3	-0.018	11332			45
740	31005	6	TWLP	806	2017-08-16-13-31-39	0	0	x	5	0	56.3	21.6	55.8	21.6	56.4	0.093	11332			46
741	31006	6	TWLP	806	2017-08-16-13-31-41	0	0	x	5	0	56.3	21.6	55.7	21.6	56.3	-0.018	11332			47
742	31007	6	TWLP	806	2017-08-16-13-31-43	0	0	x	5	0	56.3	21.6	55.7	21.6	56.3	-0.018	11332			48
743	31008	6	TWLP	806	2017-08-16-13-31-45	0	0	x	5	0	56.3	21.6	55.7	21.6	56.3	-0.018	11332			49
744	31009	6	TWLP	806	2017-08-16-13-31-47	0	0	x	5	0	56.3	21.6	55.7	21.6	56.3	-0.018	11332			50
745	31010	6	TWLP	806	2017-08-16-13-31-49	0	0	x	5	0	56.3	21.6	55.7	21.6	56.3	-0.018	11332			51
746	31011	6	TWLP	806	2017-08-16-13-31-51	0	0	x	5	0	56.3	21.6	55.7	21.6	56.3	-0.018	11332			52
747	31012	6	TWLP	806	2017-08-16-13-31-53	0	0	x	5	0	56.3	21.6	55.7	21.6	56.3	-0.018	11332			53
748	31013	6	TWLP	806	2017-08-16-13-31-55	0	0	x	5	0	56.3	21.6	55.7	21.6	56.3	-0.018	11332			54
749	31014	6	TWLP	806	2017-08-16-13-31-57	0	0	x	5	0	56.3	21.6	55.7	21.6	56.3	-0.018	11332			55
750	31015	6	TWLP	806	2017-08-16-13-31-59	0	0	x	5	0	56.3	21.6	55.7	21.6	56.3	-0.018	11332			56
751	31016	6	TWLP	806	2017-08-16-13-32-01	0	0	x	5	0	56.3	21.6	55.7	21.6	56.3	-0.018	11332			57
752	31017	6	TWLP	806	2017-08-16-13-32-03	0	0	x	5	0	56.3	21.6	55.7	21.6	56.3	-0.018	11332			58
753	31018	6	TWLP	806	2017-08-16-13-32-05	0	0	x	5	0	56.3	21.6	55.7	21.6	56.3	-0.018	11332			59
754	31019	6	TWLP	806	2017-08-16-13-32-07	0	0	x	5	0	56.3	21.6	55.7	21.6	56.3	-0.018	11332			60
755	31020	6	TWLP	806	2017-08-16-13-32-09	0	0	x	5	0	56.3	21.6	55.7	21.6	56.3	-0.018	11332			61
756	31021	6	TWLP	806	2017-08-16-13-32-11	0	0	x	5	0	56.3	21.6	55.7	21.6	56.3	-0.018	11332			62
757	31022	6	TWLP	806	2017-08-16-13-32-13	0	0	x	5	0	56.3	21.6	55.7	21.6	56.3	-0.018	11332			63
758	31023	6	TWLP	806	2017-08-16-13-32-15	0	0	x	5	0	56.3	21.6	55.7	21.6	56.3	-0.018	11332			64
759	31024	6	TWLP	806	2017-08-16-13-32-17	0	0	x	5	0	56.3	21.6	55.7	21.6	56.3	-0.018	11332			65
760	31025	6	TWLP	806	2017-08-16-13-32-19	0	0	x	5	0	56.3	21.6	55.7	21.6	56.3	-0.018	11332			66
761	31026	6	TWLP	806	2017-08-16-13-32-21	0	0	x	5	0	56.3	21.6	55.7	21.6	56.3	-0.018	11332			67
762	31027	6	TWLP	806	2017-08-16-13-32-23	0	0	x	5	0	56.3	21.6	55.7	21.6	56.3	-0.018	11332			68
763	31028	6	TWLP	806	2017-08-16-13-32-25	0	0	x	5	0	56.3	21.6	55.7	21.6	56.3	-0.018	11332			69
764	31029	6	TWLP	806	2017-08-16-13-32-27	0	0	x	5	0	56.3	21.6	55.7	21.6	56.3	-0.018	11332			70
765	31030	6	TWLP	806	2017-08-16-13-32-29	0	0	x	5	0	56.3	21.6	55.7	21.6	56.3	-0.018	11332			71
766	31031	6	TWLP	806	2017-08-16-13-32-31	0	0	x	5	0	56.3	21.6	55.7	21.6	56.3	-0.018	11332			72
767	31032	6	TWLP	806	2017-08-16-13-32-33	0	0	x	5	0	56.3	21.6	55.7	21.6	56.3	-0.018	11332			73
768	31033	6	TWLP	806	2017-08-16-13-32-35	0	0	x	5	0	56.3	21.6	55.7	21.6	56.3	-0.018	11332			74
769	31034	6	TWLP	806	2017-08-16-13-32-37	0	0	x	5	0	56.3	21.6	55.7	21.6	56.3	-0.018	11332			75
770	31035	6	TWLP	806	2017-08-16-13-32-39	0	0	x	5	0	56.3	21.6	55.7	21.6	56.3	-0.018	11332			76
771	31036	6	TWLP	806	2017-08-16-13-32-41	0	0	x	5	0	56.3	21.6	55.7	21.6	56.3	-0.018	11332			77
772	31037	6	TWLP	806	2017-08-16-13-32-43	0	0	x	5	0	56.3	21.6	55.7	21.6	56.3	-0.018	11332			78
773	31038	6	TWLP	806	2017-08-16-13-32-45	0	0	x	5	0	56.3	21.6	55.7	21.6	56.3	-0.018	11332			79
774	31039	6	TWLP	806	2017-08-16-13-32-47	0	0	x	5	0	56.3	21.6	55.7	21.6	56.3	-0.018	11332			80
775	31040	6	TWLP	806	2017-08-16-13-32-49	0	0	x	5	0	56.3	21.6	55.7	21.6	56.3	-0.018	11332			81
776	31041	6	TWLP	806	2017-08-16-13-32-51	0	0	x	5	0	56.3	21.6	55.7	21.6	56.3	-0.018	11332			82
777	31042	6	TWLP	806	2017-08-16-13-32-53	0	0	x	5	0	56.2	21.6	55.7	21.6	56.3	0.082	11332			83
778	31043	6	TWLP	806	2017-08-16-13-32-55	0	0	x	5	0	56.3	21.6	55.7	21.6	56.3	-0.018	11332			84
779	31044	6	TWLP	806	2017-08-16-13-32-57	0	0	x	5	0	56.3	21.6	55.7	21.6	56.3	-0.018	11332			85
780	31045	6	TWLP	806	2017-08-16-13-32-59	0	0	x	5	0	56.3	21.6	55.7	21.6	56.3	-0.018	11332			86
781	31046	6	TWLP	806	2017-08-16-13-33-01	0	0	x	5	0	56.3	21.6	55.7	21.6	56.3	-0.018	11332			87
782	31047	6	TWLP	806	2017-08-16-13-33-03	0	0	x	5	0	56.3	21.6	55.7	21.6	56.3	-0.018	11332			88
783	31048	6	TWLP	806	2017-08-16-13-33-05	0	0	x	5	0	56.3	21.6	55.7	21.6	56.3	-0.018	11332			89
784	31049	6	TWLP	806	2017-08-16-13-33-07	0	0	x	5	0	56.3	21.6	55.7	21.6	56.3	-0.018	11332			90
785	31050	6	TWLP	806	2017-08-16-13-33-09	0	0	x	5	0	56.3	21.6	55.7	21.6	56.3	-0.018	11332	Last10	Here	91
786	31051	6	TWLP	806	2017-08-16-13-33-11	0	0	x	5	0	56.3	21.6	55.7	21.6	56.3	-0.018	11332	Last10	Here	92
787	31052	6	TWLP	806	2017-08-16-13-33-13	0	0	x	5	0	56.3	21.6	55.7	21.6	56.3	-0.018	11332	Last10	Here	93
788	31053	6	TWLP	806	2017-08-16-13-33-15	0	0	x	5	0	56.3	21.6	55.7	21.6	56.3	-0.018	11332	Last10	Here	94
789	31054	6	TWLP	806	2017-08-16-13-33-17	0	0	x	5	0	56.3	21.6	55.6	21.6	56.2	-0.13	11332	Last10	Here	95
790	31055	6	TWLP	806	2017-08-16-13-33-19	0	0	x	5	0	56.3	21.6	55.7	21.6	56.3	-0.018	11332	Last10	Here	96
791	31056	6	TWLP	806	2017-08-16-13-33-21	0	0	x	5	0	56.3	21.6	55.7	21.6	56.3	-0.018	11332	Last10	Here	97
792	31057	6	TWLP	806	2017-08-16-13-33-23	0	0	x	5	0	56.3	21.6	55.7	21.6	56.3	-0.018	11332	Last10	Here	98
793	31058	6	TWLP	806	2017-08-16-13-33-25	0	0	x	5	0	56.3	21.6	55.7	21.6	56.3	-0.018	11332	Last10	Here	99
794	31059	6	TWLP	806	2017-08-16-13-33-27	0	0	x	5	0	56.3	21.6	55.7	21.6	56.3	-0.018	11332	Last10	Here	100
795	31060	6	TWLP	806	2017-08-16-13-33-59	0	0	x	10	0	56.2	21.6	55.7	21.6	56.3	0.082	11333	First10	Here	1
796	31061	6	TWLP	806	2017-08-16-13-34-01	0	0	x	10	0	56.2	21.6	55.7	21.6	56.3	0.082	11333	First10	Here	2
797	31062	6	TWLP	806	2017-08-16-13-34-03	0	0	x	10	0	56.2	21.6	55.7	21.6	56.3	0.082	11333	First10	Here	3
798	31063	6	TWLP	806	2017-08-16-13-34-05	0	0	x	10	0	56.2	21.6	55.7	21.6	56.3	0.082	11333	First10	Here	4
799	31064	6	TWLP	806	2017-08-16-13-34-07	0	0	x	10	0	56.2	21.6	55.7	21.6	56.3	0.082	11333	First10	Here	5
800	31065	6	TWLP	806	2017-08-16-13-34-09	0	0	x	10	0	56.3	21.6	55.7	21.6	56.3	-0.018	11333	First10	Here	6
801	31066	6	TWLP	806	2017-08-16-13-34-11	0	0	x	10	0	56.3	21.6	55.7	21.6	56.3	-0.018	11333	First10	Here	7
802	31067	6	TWLP	806	2017-08-16-13-34-13	0	0	x	10	0	56.2	21.6	55.7	21.6	56.3	0.082	11333	First10	Here	8
803	31068	6	TWLP	806	2017-08-16-13-34-15	0	0	x	10	0	56.2	21.6	55.7	21.6	56.3	0.082	11333	First10	Here	9
804	31069	6	TWLP	806	2017-08-16-13-34-17	0	0	x	10	0	56.2	21.6	55.7	21.6	56.3	0.082	11333	First10	Here	10
805	31070	6	TWLP	806	2017-08-16-13-34-19	0	0	x	10	0	56.2	21.6	55.7	21.6	56.3	0.082	11333			11
806	31071	6	TWLP	806	2017-08-16-13-34-21	0	0	x	10	0	56.2	21.6	55.7	21.6	56.3	0.082	11333			12
807	31072	6	TWLP	806	2017-08-16-13-34-23	0	0	x	10	0	56.2	21.6	55.7	21.6	56.3	0.082	11333			13
808	31073	6	TWLP	806	2017-08-16-13-34-25	0	0	x	10	0	56.2	21.6	55.7	21.6	56.3	0.082	11333			14
809	31074	6	TWLP	806	2017-08-16-13-34-27	0	0	x	10	0	56.2	21.6	55.7	21.6	56.3	0.082	11333			15
810	31075	6	TWLP	806	2017-08-16-13-34-29	0	0	x	10	0	56.2	21.6	55.6	21.6	56.2	-0.03	11333			16
811	31076	6	TWLP	806	2017-08-16-13-34-31	0	0	x	10	0	56.2	21.6	55.7	21.6	56.3	0.082	11333			17
812	31077	6	TWLP	806	2017-08-16-13-34-33	0	0	x	10	0	56.2	21.6	55.6	21.6	56.2	-0.03	11333			18
813	31078	6	TWLP	806	2017-08-16-13-34-35	0	0	x	10	0	56.2	21.6	55.6	21.6	56.2	-0.03	11333			19
814	31079	6	TWLP	806	2017-08-16-13-34-37	0	0	x	10	0	56.2	21.6	55.6	21.6	56.2	-0.03	11333			20
815	31080	6	TWLP	806	2017-08-16-13-34-39	0	0	x	10	0	56.2	21.6	55.7	21.6	56.3	0.082	11333			21
816	31081	6	TWLP	806	2017-08-16-13-34-41	0	0	x	10	0	56.2	21.6	55.6	21.6	56.2	-0.03	11333			22
817	31082	6	TWLP	806	2017-08-16-13-34-43	0	0	x	10	0	56.2	21.6	55.6	21.6	56.2	-0.03	11333			23
818	31083	6	TWLP	806	2017-08-16-13-34-45	0	0	x	10	0	56.2	21.6	55.6	21.6	56.2	-0.03	11333			24
819	31084	6	TWLP	806	2017-08-16-13-34-47	0	0	x	10	0	56.2	21.6	55.6	21.6	56.2	-0.03	11333			25
820	31085	6	TWLP	806	2017-08-16-13-34-49	0	0	x	10	0	56.2	21.6	55.7	21.6	56.3	0.082	11333			26
821	31086	6	TWLP	806	2017-08-16-13-34-51	0	0	x	10	0	56.2	21.6	55.6	21.6	56.2	-0.03	11333			27
822	31087	6	TWLP	806	2017-08-16-13-34-53	0	0	x	10	0	56.2	21.6	55.6	21.6	56.2	-0.03	11333			28
823	31088	6	TWLP	806	2017-08-16-13-34-55	0	0	x	10	0	56.2	21.6	55.6	21.6	56.2	-0.03	11333			29
824	31089	6	TWLP	806	2017-08-16-13-34-57	0	0	x	10	0	56.2	21.6	55.6	21.6	56.2	-0.03	11333			30
825	31090	6	TWLP	806	2017-08-16-13-34-59	0	0	x	10	0	56.2	21.6	55.6	21.6	56.2	-0.03	11333			31
826	31091	6	TWLP	806	2017-08-16-13-35-01	0	0	x	10	0	56.2	21.6	55.6	21.6	56.2	-0.03	11333			32
827	31092	6	TWLP	806	2017-08-16-13-35-03	0	0	x	10	0	56.2	21.6	55.6	21.6	56.2	-0.03	11333			33
828	31093	6	TWLP	806	2017-08-16-13-35-05	0	0	x	10	0	56.2	21.6	55.6	21.6	56.2	-0.03	11333			34
829	31094	6	TWLP	806	2017-08-16-13-35-07	0	0	x	10	0	56.2	21.6	55.6	21.6	56.2	-0.03	11333			35
830	31095	6	TWLP	806	2017-08-16-13-35-09	0	0	x	10	0	56.2	21.6	55.7	21.6	56.3	0.082	11333			36
831	31096	6	TWLP	806	2017-08-16-13-35-12	0	0	x	10	0	56.2	21.6	55.6	21.6	56.2	-0.03	11333			37
832	31097	6	TWLP	806	2017-08-16-13-35-14	0	0	x	10	0	56.2	21.6	55.6	21.6	56.2	-0.03	11333			38
833	31098	6	TWLP	806	2017-08-16-13-35-16	0	0	x	10	0	56.2	21.6	55.6	21.6	56.2	-0.03	11333			39
834	31099	6	TWLP	806	2017-08-16-13-35-18	0	0	x	10	0	56.2	21.6	55.6	21.6	56.2	-0.03	11333			40
835	31100	6	TWLP	806	2017-08-16-13-35-20	0	0	x	10	0	56.2	21.6	55.6	21.6	56.2	-0.03	11333			41
836	31101	6	TWLP	806	2017-08-16-13-35-22	0	0	x	10	0	56.2	21.6	55.6	21.6	56.2	-0.03	11333			42
837	31102	6	TWLP	806	2017-08-16-13-35-24	0	0	x	10	0	56.2	21.6	55.6	21.6	56.2	-0.03	11333			43
838	31103	6	TWLP	806	2017-08-16-13-35-26	0	0	x	10	0	56.2	21.6	55.6	21.6	56.2	-0.03	11333			44
839	31104	6	TWLP	806	2017-08-16-13-35-28	0	0	x	10	0	56.2	21.6	55.6	21.6	56.2	-0.03	11333			45
840	31105	6	TWLP	806	2017-08-16-13-35-30	0	0	x	10	0	56.2	21.6	55.6	21.6	56.2	-0.03	11333			46
841	31106	6	TWLP	806	2017-08-16-13-35-32	0	0	x	10	0	56.2	21.6	55.6	21.6	56.2	-0.03	11333			47
842	31107	6	TWLP	806	2017-08-16-13-35-34	0	0	x	10	0	56.2	21.6	55.6	21.6	56.2	-0.03	11333			48
843	31108	6	TWLP	806	2017-08-16-13-35-36	0	0	x	10	0	56.2	21.6	55.6	21.6	56.2	-0.03	11333			49
844	31109	6	TWLP	806	2017-08-16-13-35-38	0	0	x	10	0	56.2	21.6	55.7	21.6	56.3	0.082	11333			50
845	31110	6	TWLP	806	2017-08-16-13-35-40	0	0	x	10	0	56.2	21.6	55.7	21.6	56.3	0.082	11333			51
846	31111	6	TWLP	806	2017-08-16-13-35-42	0	0	x	10	0	56.2	21.6	55.6	21.6	56.2	-0.03	11333			52
847	31112	6	TWLP	806	2017-08-16-13-35-44	0	0	x	10	0	56.1	21.6	55.6	21.6	56.2	0.07	11333			53
848	31113	6	TWLP	806	2017-08-16-13-35-46	0	0	x	10	0	56.1	21.6	55.6	21.6	56.2	0.07	11333			54
849	31114	6	TWLP	806	2017-08-16-13-35-48	0	0	x	10	0	56.1	21.6	55.6	21.6	56.2	0.07	11333			55
850	31115	6	TWLP	806	2017-08-16-13-35-50	0	0	x	10	0	56.1	21.6	55.6	21.6	56.2	0.07	11333			56
851	31116	6	TWLP	806	2017-08-16-13-35-52	0	0	x	10	0	56.1	21.6	55.6	21.6	56.2	0.07	11333			57
852	31117	6	TWLP	806	2017-08-16-13-35-54	0	0	x	10	0	56.1	21.6	55.6	21.6	56.2	0.07	11333			58
853	31118	6	TWLP	806	2017-08-16-13-35-56	0	0	x	10	0	56.1	21.6	55.6	21.6	56.2	0.07	11333			59
854	31119	6	TWLP	806	2017-08-16-13-35-58	0	0	x	10	0	56.1	21.6	55.6	21.6	56.2	0.07	11333			60
855	31120	6	TWLP	806	2017-08-16-13-36-00	0	0	x	10	0	56.1	21.6	55.6	21.6	56.2	0.07	11333			61
856	31121	6	TWLP	806	2017-08-16-13-36-02	0	0	x	10	0	56.1	21.6	55.6	21.6	56.2	0.07	11333			62
857	31122	6	TWLP	806	2017-08-16-13-36-04	0	0	x	10	0	56.1	21.6	55.6	21.6	56.2	0.07	11333			63
858	31123	6	TWLP	806	2017-08-16-13-36-06	0	0	x	10	0	56.1	21.6	55.6	21.6	56.2	0.07	11333			64
859	31124	6	TWLP	806	2017-08-16-13-36-08	0	0	x	10	0	56.1	21.6	55.6	21.6	56.2	0.07	11333			65
860	31125	6	TWLP	806	2017-08-16-13-36-10	0	0	x	10	0	56.1	21.6	55.6	21.6	56.2	0.07	11333			66
861	31126	6	TWLP	806	2017-08-16-13-36-12	0	0	x	10	0	56.1	21.6	55.6	21.6	56.2	0.07	11333			67
862	31127	6	TWLP	806	2017-08-16-13-36-14	0	0	x	10	0	56.1	21.6	55.6	21.6	56.2	0.07	11333			68
863	31128	6	TWLP	806	2017-08-16-13-36-16	0	0	x	10	0	56.1	21.6	55.6	21.6	56.2	0.07	11333			69
864	31129	6	TWLP	806	2017-08-16-13-36-18	0	0	x	10	0	56.2	21.6	55.6	21.6	56.2	-0.03	11333			70
865	31130	6	TWLP	806	2017-08-16-13-36-20	0	0	x	10	0	56.2	21.6	55.6	21.6	56.2	-0.03	11333			71
866	31131	6	TWLP	806	2017-08-16-13-36-22	0	0	x	10	0	56.2	21.6	55.6	21.6	56.2	-0.03	11333			72
867	31132	6	TWLP	806	2017-08-16-13-36-24	0	0	x	10	0	56.2	21.6	55.6	21.6	56.2	-0.03	11333			73
868	31133	6	TWLP	806	2017-08-16-13-36-26	0	0	x	10	0	56.2	21.6	55.6	21.6	56.2	-0.03	11333			74
869	31134	6	TWLP	806	2017-08-16-13-36-28	0	0	x	10	0	56.2	21.6	55.6	21.6	56.2	-0.03	11333			75
870	31135	6	TWLP	806	2017-08-16-13-36-30	0	0	x	10	0	56.2	21.6	55.6	21.6	56.2	-0.03	11333			76
871	31136	6	TWLP	806	2017-08-16-13-36-32	0	0	x	10	0	56.2	21.6	55.6	21.6	56.2	-0.03	11333			77
872	31137	6	TWLP	806	2017-08-16-13-36-34	0	0	x	10	0	56.2	21.6	55.5	21.6	56.1	-0.141	11333			78
873	31138	6	TWLP	806	2017-08-16-13-36-36	0	0	x	10	0	56.2	21.6	55.5	21.6	56.1	-0.141	11333			79
874	31139	6	TWLP	806	2017-08-16-13-36-38	0	0	x	10	0	56.1	21.6	55.5	21.6	56.1	-0.041	11333			80
875	31140	6	TWLP	806	2017-08-16-13-36-40	0	0	x	10	0	56.2	21.6	55.6	21.6	56.2	-0.03	11333			81
876	31141	6	TWLP	806	2017-08-16-13-36-42	0	0	x	10	0	56.2	21.6	55.6	21.6	56.2	-0.03	11333			82
877	31142	6	TWLP	806	2017-08-16-13-36-44	0	0	x	10	0	56.1	21.6	55.5	21.6	56.1	-0.041	11333			83
878	31143	6	TWLP	806	2017-08-16-13-36-46	0	0	x	10	0	56.2	21.6	55.5	21.6	56.1	-0.141	11333			84
879	31144	6	TWLP	806	2017-08-16-13-36-48	0	0	x	10	0	56.1	21.6	55.5	21.6	56.1	-0.041	11333			85
880	31145	6	TWLP	806	2017-08-16-13-36-50	0	0	x	10	0	56.1	21.6	55.6	21.6	56.2	0.07	11333			86
881	31146	6	TWLP	806	2017-08-16-13-36-52	0	0	x	10	0	56.1	21.6	55.6	21.6	56.2	0.07	11333			87
882	31147	6	TWLP	806	2017-08-16-13-36-54	0	0	x	10	0	56.1	21.6	55.6	21.6	56.2	0.07	11333			88
883	31148	6	TWLP	806	2017-08-16-13-36-56	0	0	x	10	0	56.1	21.6	55.5	21.6	56.1	-0.041	11333			89
884	31149	6	TWLP	806	2017-08-16-13-36-58	0	0	x	10	0	56.1	21.6	55.5	21.6	56.1	-0.041	11333			90
885	31150	6	TWLP	806	2017-08-16-13-37-00	0	0	x	10	0	56.1	21.6	55.5	21.6	56.1	-0.041	11333	Last10	Here	91
886	31151	6	TWLP	806	2017-08-16-13-37-02	0	0	x	10	0	56.1	21.6	55.6	21.6	56.2	0.07	11333	Last10	Here	92
887	31152	6	TWLP	806	2017-08-16-13-37-04	0	0	x	10	0	56.1	21.6	55.5	21.6	56.1	-0.041	11333	Last10	Here	93
888	31153	6	TWLP	806	2017-08-16-13-37-06	0	0	x	10	0	56.1	21.6	55.5	21.6	56.1	-0.041	11333	Last10	Here	94
889	31154	6	TWLP	806	2017-08-16-13-37-08	0	0	x	10	0	56.1	21.6	55.5	21.6	56.1	-0.041	11333	Last10	Here	95
890	31155	6	TWLP	806	2017-08-16-13-37-10	0	0	x	10	0	56.1	21.6	55.6	21.6	56.2	0.07	11333	Last10	Here	96
891	31156	6	TWLP	806	2017-08-16-13-37-12	0	0	x	10	0	56.1	21.6	55.5	21.6	56.1	-0.041	11333	Last10	Here	97
892	31157	6	TWLP	806	2017-08-16-13-37-14	0	0	x	10	0	56.1	21.6	55.6	21.6	56.2	0.07	11333	Last10	Here	98
893	31158	6	TWLP	806	2017-08-16-13-37-16	0	0	x	10	0	56.1	21.6	55.6	21.6	56.2	0.07	11333	Last10	Here	99
894	31159	6	TWLP	806	2017-08-16-13-37-18	0	0	x	10	0	56.1	21.6	55.5	21.6	56.1	-0.041	11333	Last10	Here	100
895	31160	6	TWLP	806	2017-08-16-13-37-50	0	0	x	15	0	56.1	21.6	55.5	21.6	56.1	-0.041	11334	First10	Here	1
896	31161	6	TWLP	806	2017-08-16-13-37-52	0	0	x	15	0	56.1	21.6	55.5	21.6	56.1	-0.041	11334	First10	Here	2
897	31162	6	TWLP	806	2017-08-16-13-37-54	0	0	x	15	0	56.1	21.6	55.6	21.6	56.2	0.07	11334	First10	Here	3
898	31163	6	TWLP	806	2017-08-16-13-37-56	0	0	x	15	0	56.1	21.6	55.6	21.6	56.2	0.07	11334	First10	Here	4
899	31164	6	TWLP	806	2017-08-16-13-37-58	0	0	x	15	0	56.1	21.6	55.5	21.6	56.1	-0.041	11334	First10	Here	5
900	31165	6	TWLP	806	2017-08-16-13-38-00	0	0	x	15	0	56.1	21.6	55.5	21.6	56.1	-0.041	11334	First10	Here	6
901	31166	6	TWLP	806	2017-08-16-13-38-02	0	0	x	15	0	56.1	21.6	55.5	21.6	56.1	-0.041	11334	First10	Here	7
902	31167	6	TWLP	806	2017-08-16-13-38-04	0	0	x	15	0	56.1	21.6	55.5	21.6	56.1	-0.041	11334	First10	Here	8
903	31168	6	TWLP	806	2017-08-16-13-38-06	0	0	x	15	0	56.1	21.6	55.5	21.6	56.1	-0.041	11334	First10	Here	9
904	31169	6	TWLP	806	2017-08-16-13-38-08	0	0	x	15	0	56.1	21.6	55.5	21.6	56.1	-0.041	11334	First10	Here	10
905	31170	6	TWLP	806	2017-08-16-13-38-10	0	0	x	15	0	56.1	21.6	55.5	21.6	56.1	-0.041	11334			11
906	31171	6	TWLP	806	2017-08-16-13-38-12	0	0	x	15	0	56.1	21.6	55.5	21.6	56.1	-0.041	11334			12
907	31172	6	TWLP	806	2017-08-16-13-38-14	0	0	x	15	0	56.1	21.6	55.5	21.6	56.1	-0.041	11334			13
908	31173	6	TWLP	806	2017-08-16-13-38-16	0	0	x	15	0	56.1	21.6	55.5	21.6	56.1	-0.041	11334			14
909	31174	6	TWLP	806	2017-08-16-13-38-18	0	0	x	15	0	56.1	21.6	55.5	21.6	56.1	-0.041	11334			15
910	31175	6	TWLP	806	2017-08-16-13-38-20	0	0	x	15	0	56.1	21.6	55.5	21.6	56.1	-0.041	11334			16
911	31176	6	TWLP	806	2017-08-16-13-38-22	0	0	x	15	0	56.1	21.6	55.5	21.6	56.1	-0.041	11334			17
912	31177	6	TWLP	806	2017-08-16-13-38-24	0	0	x	15	0	56.1	21.6	55.5	21.6	56.1	-0.041	11334			18
913	31178	6	TWLP	806	2017-08-16-13-38-26	0	0	x	15	0	56.1	21.6	55.5	21.6	56.1	-0.041	11334			19
914	31179	6	TWLP	806	2017-08-16-13-38-28	0	0	x	15	0	56.1	21.6	55.5	21.6	56.1	-0.041	11334			20
915	31180	6	TWLP	806	2017-08-16-13-38-30	0	0	x	15	0	56.1	21.6	55.5	21.6	56.1	-0.041	11334			21
916	31181	6	TWLP	806	2017-08-16-13-38-32	0	0	x	15	0	56.1	21.6	55.5	21.6	56.1	-0.041	11334			22
917	31182	6	TWLP	806	2017-08-16-13-38-34	0	0	x	15	0	56.1	21.6	55.5	21.6	56.1	-0.041	11334			23
918	31183	6	TWLP	806	2017-08-16-13-38-36	0	0	x	15	0	56.1	21.6	55.5	21.6	56.1	-0.041	11334			24
919	31184	6	TWLP	806	2017-08-16-13-38-38	0	0	x	15	0	56.1	21.6	55.5	21.6	56.1	-0.041	11334			25
920	31185	6	TWLP	806	2017-08-16-13-38-40	0	0	x	15	0	56.1	21.6	55.5	21.6	56.1	-0.041	11334			26
921	31186	6	TWLP	806	2017-08-16-13-38-42	0	0	x	15	0	56.1	21.6	55.5	21.6	56.1	-0.041	11334			27
922	31187	6	TWLP	806	2017-08-16-13-38-44	0	0	x	15	0	56.1	21.6	55.5	21.6	56.1	-0.041	11334			28
923	31188	6	TWLP	806	2017-08-16-13-38-46	0	0	x	15	0	56.1	21.6	55.5	21.6	56.1	-0.041	11334			29
924	31189	6	TWLP	806	2017-08-16-13-38-48	0	0	x	15	0	56.1	21.6	55.5	21.6	56.1	-0.041	11334			30
925	31190	6	TWLP	806	2017-08-16-13-38-50	0	0	x	15	0	56.1	21.6	55.5	21.6	56.1	-0.041	11334			31
926	31191	6	TWLP	806	2017-08-16-13-38-52	0	0	x	15	0	56.1	21.6	55.5	21.6	56.1	-0.041	11334			32
927	31192	6	TWLP	806	2017-08-16-13-38-54	0	0	x	15	0	56.1	21.6	55.4	21.6	55.9	-0.152	11334			33
928	31193	6	TWLP	806	2017-08-16-13-38-56	0	0	x	15	0	56.1	21.6	55.4	21.6	55.9	-0.152	11334			34
929	31194	6	TWLP	806	2017-08-16-13-38-58	0	0	x	15	0	56.1	21.6	55.4	21.6	55.9	-0.152	11334			35
930	31195	6	TWLP	806	2017-08-16-13-39-00	0	0	x	15	0	56.1	21.6	55.4	21.6	55.9	-0.152	11334			36
931	31196	6	TWLP	806	2017-08-16-13-39-02	0	0	x	15	0	56.1	21.6	55.5	21.6	56.1	-0.041	11334			37
932	31197	6	TWLP	806	2017-08-16-13-39-04	0	0	x	15	0	56.1	21.6	55.5	21.6	56.1	-0.041	11334			38
933	31198	6	TWLP	806	2017-08-16-13-39-06	0	0	x	15	0	56.1	21.6	55.4	21.6	55.9	-0.152	11334			39
934	31199	6	TWLP	806	2017-08-16-13-39-08	0	0	x	15	0	56.1	21.6	55.5	21.6	56.1	-0.041	11334			40
935	31200	6	TWLP	806	2017-08-16-13-39-10	0	0	x	15	0	56.1	21.6	55.5	21.6	56.1	-0.041	11334			41
936	31201	6	TWLP	806	2017-08-16-13-39-12	0	0	x	15	0	56	21.6	55.4	21.6	55.9	-0.052	11334			42
937	31202	6	TWLP	806	2017-08-16-13-39-14	0	0	x	15	0	56.1	21.6	55.5	21.6	56.1	-0.041	11334			43
938	31203	6	TWLP	806	2017-08-16-13-39-16	0	0	x	15	0	56.1	21.6	55.5	21.6	56.1	-0.041	11334			44
939	31204	6	TWLP	806	2017-08-16-13-39-18	0	0	x	15	0	56	21.6	55.5	21.6	56.1	0.059	11334			45
940	31205	6	TWLP	806	2017-08-16-13-39-20	0	0	x	15	0	56.1	21.6	55.5	21.6	56.1	-0.041	11334			46
941	31206	6	TWLP	806	2017-08-16-13-39-22	0	0	x	15	0	56.1	21.6	55.5	21.6	56.1	-0.041	11334			47
942	31207	6	TWLP	806	2017-08-16-13-39-24	0	0	x	15	0	56.1	21.6	55.5	21.6	56.1	-0.041	11334			48
943	31208	6	TWLP	806	2017-08-16-13-39-26	0	0	x	15	0	56.1	21.6	55.5	21.6	56.1	-0.041	11334			49
944	31209	6	TWLP	806	2017-08-16-13-39-28	0	0	x	15	0	56.1	21.6	55.5	21.6	56.1	-0.041	11334			50
945	31210	6	TWLP	806	2017-08-16-13-39-30	0	0	x	15	0	56.1	21.6	55.5	21.6	56.1	-0.041	11334			51
946	31211	6	TWLP	806	2017-08-16-13-39-32	0	0	x	15	0	56.1	21.6	55.5	21.6	56.1	-0.041	11334			52
947	31212	6	TWLP	806	2017-08-16-13-39-34	0	0	x	15	0	56.1	21.6	55.5	21.6	56.1	-0.041	11334			53
948	31213	6	TWLP	806	2017-08-16-13-39-36	0	0	x	15	0	56.1	21.6	55.5	21.6	56.1	-0.041	11334			54
949	31214	6	TWLP	806	2017-08-16-13-39-38	0	0	x	15	0	56.1	21.6	55.5	21.6	56.1	-0.041	11334			55
950	31215	6	TWLP	806	2017-08-16-13-39-40	0	0	x	15	0	56.1	21.6	55.5	21.6	56.1	-0.041	11334			56
951	31216	6	TWLP	806	2017-08-16-13-39-42	0	0	x	15	0	56.1	21.6	55.5	21.6	56.1	-0.041	11334			57
952	31217	6	TWLP	806	2017-08-16-13-39-44	0	0	x	15	0	56.1	21.6	55.5	21.6	56.1	-0.041	11334			58
953	31218	6	TWLP	806	2017-08-16-13-39-46	0	0	x	15	0	56.1	21.6	55.5	21.6	56.1	-0.041	11334			59
954	31219	6	TWLP	806	2017-08-16-13-39-48	0	0	x	15	0	56.1	21.6	55.5	21.6	56.1	-0.041	11334			60
955	31220	6	TWLP	806	2017-08-16-13-39-50	0	0	x	15	0	56.1	21.6	55.5	21.6	56.1	-0.041	11334			61
956	31221	6	TWLP	806	2017-08-16-13-39-52	0	0	x	15	0	56.1	21.6	55.5	21.6	56.1	-0.041	11334			62
957	31222	6	TWLP	806	2017-08-16-13-39-54	0	0	x	15	0	56.1	21.6	55.5	21.6	56.1	-0.041	11334			63
958	31223	6	TWLP	806	2017-08-16-13-39-56	0	0	x	15	0	56.1	21.6	55.5	21.6	56.1	-0.041	11334			64
959	31224	6	TWLP	806	2017-08-16-13-39-58	0	0	x	15	0	56.1	21.6	55.5	21.6	56.1	-0.041	11334			65
960	31225	6	TWLP	806	2017-08-16-13-40-00	0	0	x	15	0	56.1	21.6	55.5	21.6	56.1	-0.041	11334			66
961	31226	6	TWLP	806	2017-08-16-13-40-02	0	0	x	15	0	56.1	21.6	55.5	21.6	56.1	-0.041	11334			67
962	31227	6	TWLP	806	2017-08-16-13-40-04	0	0	x	15	0	56.1	21.6	55.5	21.6	56.1	-0.041	11334			68
963	31228	6	TWLP	806	2017-08-16-13-40-06	0	0	x	15	0	56.1	21.6	55.5	21.6	56.1	-0.041	11334			69
964	31229	6	TWLP	806	2017-08-16-13-40-08	0	0	x	15	0	56.1	21.6	55.5	21.6	56.1	-0.041	11334			70
965	31230	6	TWLP	806	2017-08-16-13-40-10	0	0	x	15	0	56.1	21.6	55.5	21.6	56.1	-0.041	11334			71
966	31231	6	TWLP	806	2017-08-16-13-40-12	0	0	x	15	0	56.1	21.6	55.5	21.6	56.1	-0.041	11334			72
967	31232	6	TWLP	806	2017-08-16-13-40-14	0	0	x	15	0	56.1	21.6	55.5	21.6	56.1	-0.041	11334			73
968	31233	6	TWLP	806	2017-08-16-13-40-16	0	0	x	15	0	56	21.6	55.5	21.6	56.1	0.059	11334			74
969	31234	6	TWLP	806	2017-08-16-13-40-18	0	0	x	15	0	56	21.6	55.5	21.6	56.1	0.059	11334			75
970	31235	6	TWLP	806	2017-08-16-13-40-20	0	0	x	15	0	56	21.6	55.5	21.6	56.1	0.059	11334			76
971	31236	6	TWLP	806	2017-08-16-13-40-22	0	0	x	15	0	56	21.6	55.5	21.6	56.1	0.059	11334			77
972	31237	6	TWLP	806	2017-08-16-13-40-24	0	0	x	15	0	56	21.6	55.5	21.6	56.1	0.059	11334			78
973	31238	6	TWLP	806	2017-08-16-13-40-26	0	0	x	15	0	56	21.6	55.5	21.6	56.1	0.059	11334			79
974	31239	6	TWLP	806	2017-08-16-13-40-29	0	0	x	15	0	56	21.6	55.5	21.6	56.1	0.059	11334			80
975	31240	6	TWLP	806	2017-08-16-13-40-31	0	0	x	15	0	56	21.6	55.5	21.6	56.1	0.059	11334			81
976	31241	6	TWLP	806	2017-08-16-13-40-33	0	0	x	15	0	56	21.6	55.4	21.6	55.9	-0.052	11334			82
977	31242	6	TWLP	806	2017-08-16-13-40-35	0	0	x	15	0	56	21.6	55.5	21.6	56.1	0.059	11334			83
978	31243	6	TWLP	806	2017-08-16-13-40-37	0	0	x	15	0	56	21.6	55.5	21.6	56.1	0.059	11334			84
979	31244	6	TWLP	806	2017-08-16-13-40-39	0	0	x	15	0	56	21.6	55.5	21.6	56.1	0.059	11334			85
980	31245	6	TWLP	806	2017-08-16-13-40-41	0	0	x	15	0	56	21.6	55.5	21.6	56.1	0.059	11334			86
981	31246	6	TWLP	806	2017-08-16-13-40-43	0	0	x	15	0	56	21.6	55.5	21.6	56.1	0.059	11334			87
982	31247	6	TWLP	806	2017-08-16-13-40-45	0	0	x	15	0	56	21.6	55.5	21.6	56.1	0.059	11334			88
983	31248	6	TWLP	806	2017-08-16-13-40-47	0	0	x	15	0	56	21.6	55.5	21.6	56.1	0.059	11334			89
984	31249	6	TWLP	806	2017-08-16-13-40-49	0	0	x	15	0	56.1	21.6	55.5	21.6	56.1	-0.041	11334			90
985	31250	6	TWLP	806	2017-08-16-13-40-51	0	0	x	15	0	56.1	21.6	55.5	21.6	56.1	-0.041	11334	Last10	Here	91
986	31251	6	TWLP	806	2017-08-16-13-40-53	0	0	x	15	0	56	21.6	55.5	21.6	56.1	0.059	11334	Last10	Here	92
987	31252	6	TWLP	806	2017-08-16-13-40-55	0	0	x	15	0	56	21.6	55.5	21.6	56.1	0.059	11334	Last10	Here	93
988	31253	6	TWLP	806	2017-08-16-13-40-57	0	0	x	15	0	56	21.6	55.5	21.6	56.1	0.059	11334	Last10	Here	94
989	31254	6	TWLP	806	2017-08-16-13-40-59	0	0	x	15	0	56	21.6	55.5	21.6	56.1	0.059	11334	Last10	Here	95
990	31255	6	TWLP	806	2017-08-16-13-41-01	0	0	x	15	0	56	21.6	55.5	21.6	56.1	0.059	11334	Last10	Here	96
991	31256	6	TWLP	806	2017-08-16-13-41-03	0	0	x	15	0	56	21.6	55.5	21.6	56.1	0.059	11334	Last10	Here	97
992	31257	6	TWLP	806	2017-08-16-13-41-05	0	0	x	15	0	56	21.6	55.5	21.6	56.1	0.059	11334	Last10	Here	98
993	31258	6	TWLP	806	2017-08-16-13-41-07	0	0	x	15	0	56.1	21.6	55.5	21.6	56.1	-0.041	11334	Last10	Here	99
994	31259	6	TWLP	806	2017-08-16-13-41-09	0	0	x	15	0	56.1	21.6	55.4	21.6	55.9	-0.152	11334	Last10	Here	100
995	31260	6	TWLP	806	2017-08-16-13-41-41	0	0	x	20	0	56	21.6	55.4	21.6	55.9	-0.052	11335	First10	Here	1
996	31261	6	TWLP	806	2017-08-16-13-41-43	0	0	x	20	0	56	21.6	55.4	21.6	55.9	-0.052	11335	First10	Here	2
997	31262	6	TWLP	806	2017-08-16-13-41-45	0	0	x	20	0	56	21.6	55.5	21.6	56.1	0.059	11335	First10	Here	3
998	31263	6	TWLP	806	2017-08-16-13-41-47	0	0	x	20	0	56	21.6	55.4	21.6	55.9	-0.052	11335	First10	Here	4
999	31264	6	TWLP	806	2017-08-16-13-41-49	0	0	x	20	0	56	21.6	55.5	21.6	56.1	0.059	11335	First10	Here	5
1000	31265	6	TWLP	806	2017-08-16-13-41-51	0	0	x	20	0	56	21.6	55.5	21.6	56.1	0.059	11335	First10	Here	6
1001	31266	6	TWLP	806	2017-08-16-13-41-53	0	0	x	20	0	56	21.6	55.4	21.6	55.9	-0.052	11335	First10	Here	7
1002	31267	6	TWLP	806	2017-08-16-13-41-55	0	0	x	20	0	56	21.6	55.4	21.6	55.9	-0.052	11335	First10	Here	8
1003	31268	6	TWLP	806	2017-08-16-13-41-57	0	0	x	20	0	56	21.6	55.4	21.6	55.9	-0.052	11335	First10	Here	9
1004	31269	6	TWLP	806	2017-08-16-13-41-59	0	0	x	20	0	56	21.6	55.4	21.6	55.9	-0.052	11335	First10	Here	10
1005	31270	6	TWLP	806	2017-08-16-13-42-01	0	0	x	20	0	56	21.6	55.4	21.6	55.9	-0.052	11335			11
1006	31271	6	TWLP	806	2017-08-16-13-42-03	0	0	x	20	0	56	21.6	55.5	21.6	56.1	0.059	11335			12
1007	31272	6	TWLP	806	2017-08-16-13-42-05	0	0	x	20	0	56	21.6	55.5	21.6	56.1	0.059	11335			13
1008	31273	6	TWLP	806	2017-08-16-13-42-07	0	0	x	20	0	56	21.6	55.5	21.6	56.1	0.059	11335			14
1009	31274	6	TWLP	806	2017-08-16-13-42-09	0	0	x	20	0	56	21.6	55.5	21.6	56.1	0.059	11335			15
1010	31275	6	TWLP	806	2017-08-16-13-42-11	0	0	x	20	0	56	21.6	55.4	21.6	55.9	-0.052	11335			16
1011	31276	6	TWLP	806	2017-08-16-13-42-13	0	0	x	20	0	56	21.6	55.4	21.6	55.9	-0.052	11335			17
1012	31277	6	TWLP	806	2017-08-16-13-42-15	0	0	x	20	0	56	21.6	55.5	21.6	56.1	0.059	11335			18
1013	31278	6	TWLP	806	2017-08-16-13-42-17	0	0	x	20	0	56	21.6	55.4	21.6	55.9	-0.052	11335			19
1014	31279	6	TWLP	806	2017-08-16-13-42-19	0	0	x	20	0	56	21.6	55.4	21.6	55.9	-0.052	11335			20
1015	31280	6	TWLP	806	2017-08-16-13-42-21	0	0	x	20	0	56	21.6	55.4	21.6	55.9	-0.052	11335			21
1016	31281	6	TWLP	806	2017-08-16-13-42-23	0	0	x	20	0	56	21.6	55.4	21.6	55.9	-0.052	11335			22
1017	31282	6	TWLP	806	2017-08-16-13-42-25	0	0	x	20	0	56	21.6	55.4	21.6	55.9	-0.052	11335			23
1018	31283	6	TWLP	806	2017-08-16-13-42-27	0	0	x	20	0	56	21.6	55.4	21.6	55.9	-0.052	11335			24
1019	31284	6	TWLP	806	2017-08-16-13-42-29	0	0	x	20	0	56	21.6	55.4	21.6	55.9	-0.052	11335			25
1020	31285	6	TWLP	806	2017-08-16-13-42-31	0	0	x	20	0	56	21.6	55.4	21.6	55.9	-0.052	11335			26
1021	31286	6	TWLP	806	2017-08-16-13-42-33	0	0	x	20	0	56	21.6	55.4	21.6	55.9	-0.052	11335			27
1022	31287	6	TWLP	806	2017-08-16-13-42-35	0	0	x	20	0	56	21.6	55.4	21.6	55.9	-0.052	11335			28
1023	31288	6	TWLP	806	2017-08-16-13-42-37	0	0	x	20	0	56	21.6	55.4	21.6	55.9	-0.052	11335			29
1024	31289	6	TWLP	806	2017-08-16-13-42-39	0	0	x	20	0	56	21.6	55.4	21.6	55.9	-0.052	11335			30
1025	31290	6	TWLP	806	2017-08-16-13-42-41	0	0	x	20	0	56	21.6	55.4	21.6	55.9	-0.052	11335			31
1026	31291	6	TWLP	806	2017-08-16-13-42-43	0	0	x	20	0	56	21.6	55.3	21.5	55.8	-0.163	11335			32
1027	31292	6	TWLP	806	2017-08-16-13-42-45	0	0	x	20	0	56	21.6	55.4	21.6	55.9	-0.052	11335			33
1028	31293	6	TWLP	806	2017-08-16-13-42-47	0	0	x	20	0	56	21.6	55.4	21.6	55.9	-0.052	11335			34
1029	31294	6	TWLP	806	2017-08-16-13-42-49	0	0	x	20	0	56	21.6	55.4	21.6	55.9	-0.052	11335			35
1030	31295	6	TWLP	806	2017-08-16-13-42-51	0	0	x	20	0	56	21.6	55.4	21.6	55.9	-0.052	11335			36
1031	31296	6	TWLP	806	2017-08-16-13-42-53	0	0	x	20	0	56	21.6	55.4	21.6	55.9	-0.052	11335			37
1032	31297	6	TWLP	806	2017-08-16-13-42-55	0	0	x	20	0	56	21.6	55.4	21.6	55.9	-0.052	11335			38
1033	31298	6	TWLP	806	2017-08-16-13-42-57	0	0	x	20	0	56	21.6	55.4	21.6	55.9	-0.052	11335			39
1034	31299	6	TWLP	806	2017-08-16-13-42-59	0	0	x	20	0	56	21.6	55.4	21.6	55.9	-0.052	11335			40
1035	31300	6	TWLP	806	2017-08-16-13-43-01	0	0	x	20	0	56	21.6	55.4	21.6	55.9	-0.052	11335			41
1036	31301	6	TWLP	806	2017-08-16-13-43-03	0	0	x	20	0	55.9	21.6	55.4	21.6	55.9	0.048	11335			42
1037	31302	6	TWLP	806	2017-08-16-13-43-05	0	0	x	20	0	56	21.6	55.4	21.6	55.9	-0.052	11335			43
1038	31303	6	TWLP	806	2017-08-16-13-43-07	0	0	x	20	0	56	21.6	55.4	21.6	55.9	-0.052	11335			44
1039	31304	6	TWLP	806	2017-08-16-13-43-09	0	0	x	20	0	56	21.6	55.4	21.6	55.9	-0.052	11335			45
1040	31305	6	TWLP	806	2017-08-16-13-43-11	0	0	x	20	0	56	21.6	55.4	21.6	55.9	-0.052	11335			46
1041	31306	6	TWLP	806	2017-08-16-13-43-13	0	0	x	20	0	56	21.6	55.4	21.6	55.9	-0.052	11335			47
1042	31307	6	TWLP	806	2017-08-16-13-43-15	0	0	x	20	0	56	21.6	55.4	21.6	55.9	-0.052	11335			48
1043	31308	6	TWLP	806	2017-08-16-13-43-17	0	0	x	20	0	56	21.6	55.4	21.6	55.9	-0.052	11335			49
1044	31309	6	TWLP	806	2017-08-16-13-43-19	0	0	x	20	0	56	21.6	55.4	21.6	55.9	-0.052	11335			50
1045	31310	6	TWLP	806	2017-08-16-13-43-21	0	0	x	20	0	56	21.6	55.4	21.6	55.9	-0.052	11335			51
1046	31311	6	TWLP	806	2017-08-16-13-43-25	0	0	x	20	0	56	21.6	55.4	21.6	55.9	-0.052	11335			52
1047	31312	6	TWLP	806	2017-08-16-13-43-27	0	0	x	20	0	56	21.6	55.4	21.6	55.9	-0.052	11335			53
1048	31313	6	TWLP	806	2017-08-16-13-43-29	0	0	x	20	0	56	21.6	55.4	21.6	55.9	-0.052	11335			54
1049	31314	6	TWLP	806	2017-08-16-13-43-31	0	0	x	20	0	56	21.6	55.4	21.5	55.9	-0.052	11335			55
1050	31315	6	TWLP	806	2017-08-16-13-43-33	0	0	x	20	0	56	21.6	55.4	21.6	55.9	-0.052	11335			56
1051	31316	6	TWLP	806	2017-08-16-13-43-35	0	0	x	20	0	56	21.6	55.4	21.6	55.9	-0.052	11335			57
1052	31317	6	TWLP	806	2017-08-16-13-43-37	0	0	x	20	0	56	21.6	55.4	21.6	55.9	-0.052	11335			58
1053	31318	6	TWLP	806	2017-08-16-13-43-39	0	0	x	20	0	56	21.6	55.4	21.6	55.9	-0.052	11335			59
1054	31319	6	TWLP	806	2017-08-16-13-43-41	0	0	x	20	0	56	21.6	55.4	21.6	55.9	-0.052	11335			60
1055	31320	6	TWLP	806	2017-08-16-13-43-43	0	0	x	20	0	56	21.6	55.4	21.6	55.9	-0.052	11335			61
1056	31321	6	TWLP	806	2017-08-16-13-43-45	0	0	x	20	0	56	21.6	55.4	21.6	55.9	-0.052	11335			62
1057	31322	6	TWLP	806	2017-08-16-13-43-47	0	0	x	20	0	56	21.6	55.4	21.6	55.9	-0.052	11335			63
1058	31323	6	TWLP	806	2017-08-16-13-43-49	0	0	x	20	0	56	21.6	55.4	21.6	55.9	-0.052	11335			64
1059	31324	6	TWLP	806	2017-08-16-13-43-51	0	0	x	20	0	56	21.6	55.4	21.6	55.9	-0.052	11335			65
1060	31325	6	TWLP	806	2017-08-16-13-43-53	0	0	x	20	0	56	21.6	55.4	21.6	55.9	-0.052	11335			66
1061	31326	6	TWLP	806	2017-08-16-13-43-55	0	0	x	20	0	56	21.6	55.4	21.6	55.9	-0.052	11335			67
1062	31327	6	TWLP	806	2017-08-16-13-43-57	0	0	x	20	0	56	21.6	55.4	21.6	55.9	-0.052	11335			68
1063	31328	6	TWLP	806	2017-08-16-13-43-59	0	0	x	20	0	56	21.6	55.4	21.6	55.9	-0.052	11335			69
1064	31329	6	TWLP	806	2017-08-16-13-44-01	0	0	x	20	0	56	21.6	55.4	21.6	55.9	-0.052	11335			70
1065	31330	6	TWLP	806	2017-08-16-13-44-03	0	0	x	20	0	56	21.6	55.4	21.6	55.9	-0.052	11335			71
1066	31331	6	TWLP	806	2017-08-16-13-44-05	0	0	x	20	0	56	21.6	55.4	21.6	55.9	-0.052	11335			72
1067	31332	6	TWLP	806	2017-08-16-13-44-07	0	0	x	20	0	56	21.6	55.4	21.6	55.9	-0.052	11335			73
1068	31333	6	TWLP	806	2017-08-16-13-44-09	0	0	x	20	0	56	21.6	55.4	21.6	55.9	-0.052	11335			74
1069	31334	6	TWLP	806	2017-08-16-13-44-11	0	0	x	20	0	56	21.6	55.4	21.6	55.9	-0.052	11335			75
1070	31335	6	TWLP	806	2017-08-16-13-44-13	0	0	x	20	0	56	21.6	55.4	21.6	55.9	-0.052	11335			76
1071	31336	6	TWLP	806	2017-08-16-13-44-15	0	0	x	20	0	56	21.6	55.4	21.6	55.9	-0.052	11335			77
1072	31337	6	TWLP	806	2017-08-16-13-44-17	0	0	x	20	0	56	21.6	55.4	21.6	55.9	-0.052	11335			78
1073	31338	6	TWLP	806	2017-08-16-13-44-19	0	0	x	20	0	55.9	21.6	55.4	21.6	55.9	0.048	11335			79
1074	31339	6	TWLP	806	2017-08-16-13-44-21	0	0	x	20	0	56	21.6	55.4	21.6	55.9	-0.052	11335			80
1075	31340	6	TWLP	806	2017-08-16-13-44-23	0	0	x	20	0	56	21.6	55.4	21.6	55.9	-0.052	11335			81
1076	31341	6	TWLP	806	2017-08-16-13-44-25	0	0	x	20	0	56	21.6	55.4	21.6	55.9	-0.052	11335			82
1077	31342	6	TWLP	806	2017-08-16-13-44-27	0	0	x	20	0	56	21.6	55.4	21.6	55.9	-0.052	11335			83
1078	31343	6	TWLP	806	2017-08-16-13-44-29	0	0	x	20	0	56	21.6	55.4	21.6	55.9	-0.052	11335			84
1079	31344	6	TWLP	806	2017-08-16-13-44-31	0	0	x	20	0	56	21.6	55.4	21.6	55.9	-0.052	11335			85
1080	31345	6	TWLP	806	2017-08-16-13-44-33	0	0	x	20	0	56	21.6	55.4	21.6	55.9	-0.052	11335			86
1081	31346	6	TWLP	806	2017-08-16-13-44-35	0	0	x	20	0	56	21.6	55.4	21.6	55.9	-0.052	11335			87
1082	31347	6	TWLP	806	2017-08-16-13-44-37	0	0	x	20	0	56	21.6	55.3	21.6	55.8	-0.163	11335			88
1083	31348	6	TWLP	806	2017-08-16-13-44-39	0	0	x	20	0	56	21.6	55.4	21.6	55.9	-0.052	11335			89
1084	31349	6	TWLP	806	2017-08-16-13-44-41	0	0	x	20	0	56	21.6	55.4	21.6	55.9	-0.052	11335			90
1085	31350	6	TWLP	806	2017-08-16-13-44-43	0	0	x	20	0	56	21.6	55.4	21.6	55.9	-0.052	11335	Last10	Here	91
1086	31351	6	TWLP	806	2017-08-16-13-44-45	0	0	x	20	0	56	21.6	55.4	21.6	55.9	-0.052	11335	Last10	Here	92
1087	31352	6	TWLP	806	2017-08-16-13-44-47	0	0	x	20	0	56	21.6	55.4	21.6	55.9	-0.052	11335	Last10	Here	93
1088	31353	6	TWLP	806	2017-08-16-13-44-49	0	0	x	20	0	56	21.6	55.4	21.6	55.9	-0.052	11335	Last10	Here	94
1089	31354	6	TWLP	806	2017-08-16-13-44-51	0	0	x	20	0	56	21.6	55.4	21.6	55.9	-0.052	11335	Last10	Here	95
1090	31355	6	TWLP	806	2017-08-16-13-44-53	0	0	x	20	0	56	21.6	55.4	21.6	55.9	-0.052	11335	Last10	Here	96
1091	31356	6	TWLP	806	2017-08-16-13-44-55	0	0	x	20	0	56	21.6	55.4	21.6	55.9	-0.052	11335	Last10	Here	97
1092	31357	6	TWLP	806	2017-08-16-13-44-57	0	0	x	20	0	56	21.6	55.4	21.6	55.9	-0.052	11335	Last10	Here	98
1093	31358	6	TWLP	806	2017-08-16-13-44-59	0	0	x	20	0	56	21.6	55.4	21.6	55.9	-0.052	11335	Last10	Here	99
1094	31359	6	TWLP	806	2017-08-16-13-45-31	0	0	x	25	0	55.9	21.6	55.4	21.6	55.9	0.048	11336	First10	Here	1
1095	31360	6	TWLP	806	2017-08-16-13-45-33	0	0	x	25	0	55.9	21.6	55.4	21.6	55.9	0.048	11336	First10	Here	2
1096	31361	6	TWLP	806	2017-08-16-13-45-35	0	0	x	25	0	55.9	21.6	55.4	21.6	55.9	0.048	11336	First10	Here	3
1097	31362	6	TWLP	806	2017-08-16-13-45-37	0	0	x	25	0	56	21.6	55.4	21.6	55.9	-0.052	11336	First10	Here	4
1098	31363	6	TWLP	806	2017-08-16-13-45-39	0	0	x	25	0	56	21.6	55.4	21.6	55.9	-0.052	11336	First10	Here	5
1099	31364	6	TWLP	806	2017-08-16-13-45-41	0	0	x	25	0	56	21.6	55.4	21.6	55.9	-0.052	11336	First10	Here	6
1100	31365	6	TWLP	806	2017-08-16-13-45-43	0	0	x	25	0	55.9	21.6	55.4	21.6	55.9	0.048	11336	First10	Here	7
1101	31366	6	TWLP	806	2017-08-16-13-45-46	0	0	x	25	0	56	21.6	55.4	21.6	55.9	-0.052	11336	First10	Here	8
1102	31367	6	TWLP	806	2017-08-16-13-45-48	0	0	x	25	0	56	21.6	55.4	21.6	55.9	-0.052	11336	First10	Here	9
1103	31368	6	TWLP	806	2017-08-16-13-45-50	0	0	x	25	0	56	21.6	55.4	21.6	55.9	-0.052	11336	First10	Here	10
1104	31369	6	TWLP	806	2017-08-16-13-45-52	0	0	x	25	0	56	21.6	55.4	21.6	55.9	-0.052	11336			11
1105	31370	6	TWLP	806	2017-08-16-13-45-54	0	0	x	25	0	56	21.6	55.4	21.5	55.9	-0.052	11336			12
1106	31371	6	TWLP	806	2017-08-16-13-45-56	0	0	x	25	0	56	21.6	55.4	21.6	55.9	-0.052	11336			13
1107	31372	6	TWLP	806	2017-08-16-13-45-58	0	0	x	25	0	56	21.6	55.3	21.5	55.8	-0.163	11336			14
1108	31373	6	TWLP	806	2017-08-16-13-46-00	0	0	x	25	0	56	21.6	55.4	21.6	55.9	-0.052	11336			15
1109	31374	6	TWLP	806	2017-08-16-13-46-02	0	0	x	25	0	56	21.6	55.3	21.5	55.8	-0.163	11336			16
1110	31375	6	TWLP	806	2017-08-16-13-46-04	0	0	x	25	0	56	21.6	55.4	21.6	55.9	-0.052	11336			17
1111	31376	6	TWLP	806	2017-08-16-13-46-06	0	0	x	25	0	56	21.6	55.4	21.6	55.9	-0.052	11336			18
1112	31377	6	TWLP	806	2017-08-16-13-46-08	0	0	x	25	0	56	21.6	55.4	21.6	55.9	-0.052	11336			19
1113	31378	6	TWLP	806	2017-08-16-13-46-10	0	0	x	25	0	56	21.6	55.4	21.6	55.9	-0.052	11336			20
1114	31379	6	TWLP	806	2017-08-16-13-46-12	0	0	x	25	0	56	21.6	55.4	21.6	55.9	-0.052	11336			21
1115	31380	6	TWLP	806	2017-08-16-13-46-14	0	0	x	25	0	55.9	21.6	55.4	21.6	55.9	0.048	11336			22
1116	31381	6	TWLP	806	2017-08-16-13-46-16	0	0	x	25	0	55.9	21.6	55.4	21.6	55.9	0.048	11336			23
1117	31382	6	TWLP	806	2017-08-16-13-46-18	0	0	x	25	0	56	21.6	55.4	21.6	55.9	-0.052	11336			24
1118	31383	6	TWLP	806	2017-08-16-13-46-20	0	0	x	25	0	56	21.6	55.4	21.6	55.9	-0.052	11336			25
1119	31384	6	TWLP	806	2017-08-16-13-46-22	0	0	x	25	0	56	21.6	55.4	21.6	55.9	-0.052	11336			26
1120	31385	6	TWLP	806	2017-08-16-13-46-24	0	0	x	25	0	55.9	21.6	55.4	21.6	55.9	0.048	11336			27
1121	31386	6	TWLP	806	2017-08-16-13-46-26	0	0	x	25	0	56	21.6	55.4	21.6	55.9	-0.052	11336			28
1122	31387	6	TWLP	806	2017-08-16-13-46-28	0	0	x	25	0	56	21.6	55.4	21.6	55.9	-0.052	11336			29
1123	31388	6	TWLP	806	2017-08-16-13-46-30	0	0	x	25	0	56	21.6	55.4	21.6	55.9	-0.052	11336			30
1124	31389	6	TWLP	806	2017-08-16-13-46-32	0	0	x	25	0	56	21.6	55.4	21.6	55.9	-0.052	11336			31
1125	31390	6	TWLP	806	2017-08-16-13-46-34	0	0	x	25	0	56	21.6	55.4	21.6	55.9	-0.052	11336			32
1126	31391	6	TWLP	806	2017-08-16-13-46-36	0	0	x	25	0	56	21.6	55.4	21.6	55.9	-0.052	11336			33
1127	31392	6	TWLP	806	2017-08-16-13-46-38	0	0	x	25	0	56	21.6	55.4	21.6	55.9	-0.052	11336			34
1128	31393	6	TWLP	806	2017-08-16-13-46-40	0	0	x	25	0	56	21.6	55.4	21.6	55.9	-0.052	11336			35
1129	31394	6	TWLP	806	2017-08-16-13-46-42	0	0	x	25	0	56	21.6	55.4	21.6	55.9	-0.052	11336			36
1130	31395	6	TWLP	806	2017-08-16-13-46-44	0	0	x	25	0	56	21.6	55.4	21.6	55.9	-0.052	11336			37
1131	31396	6	TWLP	806	2017-08-16-13-46-46	0	0	x	25	0	56	21.6	55.4	21.6	55.9	-0.052	11336			38
1132	31397	6	TWLP	806	2017-08-16-13-46-48	0	0	x	25	0	56	21.6	55.4	21.6	55.9	-0.052	11336			39
1133	31398	6	TWLP	806	2017-08-16-13-46-50	0	0	x	25	0	56	21.6	55.4	21.6	55.9	-0.052	11336			40
1134	31399	6	TWLP	806	2017-08-16-13-46-52	0	0	x	25	0	56	21.6	55.4	21.6	55.9	-0.052	11336			41
1135	31400	6	TWLP	806	2017-08-16-13-46-54	0	0	x	25	0	56	21.6	55.4	21.6	55.9	-0.052	11336			42
1136	31401	6	TWLP	806	2017-08-16-13-46-56	0	0	x	25	0	56	21.6	55.3	21.5	55.8	-0.163	11336			43
1137	31402	6	TWLP	806	2017-08-16-13-46-58	0	0	x	25	0	56	21.6	55.3	21.6	55.8	-0.163	11336			44
1138	31403	6	TWLP	806	2017-08-16-13-47-00	0	0	x	25	0	56	21.6	55.4	21.6	55.9	-0.052	11336			45
1139	31404	6	TWLP	806	2017-08-16-13-47-02	0	0	x	25	0	56	21.6	55.4	21.6	55.9	-0.052	11336			46
1140	31405	6	TWLP	806	2017-08-16-13-47-04	0	0	x	25	0	56	21.6	55.4	21.6	55.9	-0.052	11336			47
1141	31406	6	TWLP	806	2017-08-16-13-47-06	0	0	x	25	0	56	21.6	55.4	21.6	55.9	-0.052	11336			48
1142	31407	6	TWLP	806	2017-08-16-13-47-08	0	0	x	25	0	56	21.6	55.4	21.6	55.9	-0.052	11336			49
1143	31408	6	TWLP	806	2017-08-16-13-47-10	0	0	x	25	0	56	21.6	55.4	21.6	55.9	-0.052	11336			50
1144	31409	6	TWLP	806	2017-08-16-13-47-12	0	0	x	25	0	56	21.6	55.4	21.6	55.9	-0.052	11336			51
1145	31410	6	TWLP	806	2017-08-16-13-47-14	0	0	x	25	0	56	21.6	55.4	21.6	55.9	-0.052	11336			52
1146	31411	6	TWLP	806	2017-08-16-13-47-16	0	0	x	25	0	56	21.6	55.4	21.6	55.9	-0.052	11336			53
1147	31412	6	TWLP	806	2017-08-16-13-47-18	0	0	x	25	0	56	21.6	55.4	21.6	55.9	-0.052	11336			54
1148	31413	6	TWLP	806	2017-08-16-13-47-20	0	0	x	25	0	56	21.6	55.4	21.6	55.9	-0.052	11336			55
1149	31414	6	TWLP	806	2017-08-16-13-47-22	0	0	x	25	0	56	21.6	55.4	21.6	55.9	-0.052	11336			56
1150	31415	6	TWLP	806	2017-08-16-13-47-24	0	0	x	25	0	56	21.6	55.4	21.6	55.9	-0.052	11336			57
1151	31416	6	TWLP	806	2017-08-16-13-47-26	0	0	x	25	0	56	21.6	55.4	21.6	55.9	-0.052	11336			58
1152	31417	6	TWLP	806	2017-08-16-13-47-28	0	0	x	25	0	56	21.6	55.4	21.6	55.9	-0.052	11336			59
1153	31418	6	TWLP	806	2017-08-16-13-47-30	0	0	x	25	0	56	21.6	55.4	21.5	55.9	-0.052	11336			60
1154	31419	6	TWLP	806	2017-08-16-13-47-32	0	0	x	25	0	56	21.6	55.4	21.6	55.9	-0.052	11336			61
1155	31420	6	TWLP	806	2017-08-16-13-47-34	0	0	x	25	0	56	21.6	55.4	21.6	55.9	-0.052	11336			62
1156	31421	6	TWLP	806	2017-08-16-13-47-36	0	0	x	25	0	56	21.6	55.4	21.6	55.9	-0.052	11336			63
1157	31422	6	TWLP	806	2017-08-16-13-47-38	0	0	x	25	0	56	21.6	55.4	21.6	55.9	-0.052	11336			64
1158	31423	6	TWLP	806	2017-08-16-13-47-40	0	0	x	25	0	56	21.6	55.4	21.6	55.9	-0.052	11336			65
1159	31424	6	TWLP	806	2017-08-16-13-47-42	0	0	x	25	0	56	21.6	55.4	21.6	55.9	-0.052	11336			66
1160	31425	6	TWLP	806	2017-08-16-13-47-44	0	0	x	25	0	56.1	21.6	55.4	21.6	55.9	-0.152	11336			67
1161	31426	6	TWLP	806	2017-08-16-13-47-46	0	0	x	25	0	56.1	21.6	55.4	21.6	55.9	-0.152	11336			68
1162	31427	6	TWLP	806	2017-08-16-13-47-48	0	0	x	25	0	56.1	21.6	55.4	21.6	55.9	-0.152	11336			69
1163	31428	6	TWLP	806	2017-08-16-13-47-50	0	0	x	25	0	56.1	21.6	55.3	21.5	55.8	-0.263	11336			70
1164	31429	6	TWLP	806	2017-08-16-13-47-52	0	0	x	25	0	56.1	21.6	55.4	21.6	55.9	-0.152	11336			71
1165	31430	6	TWLP	806	2017-08-16-13-47-54	0	0	x	25	0	56.1	21.6	55.4	21.6	55.9	-0.152	11336			72
1166	31431	6	TWLP	806	2017-08-16-13-47-56	0	0	x	25	0	56.1	21.6	55.4	21.6	55.9	-0.152	11336			73
1167	31432	6	TWLP	806	2017-08-16-13-47-58	0	0	x	25	0	56.1	21.6	55.4	21.6	55.9	-0.152	11336			74
1168	31433	6	TWLP	806	2017-08-16-13-48-00	0	0	x	25	0	56	21.6	55.4	21.6	55.9	-0.052	11336			75
1169	31434	6	TWLP	806	2017-08-16-13-48-02	0	0	x	25	0	56	21.6	55.4	21.6	55.9	-0.052	11336			76
1170	31435	6	TWLP	806	2017-08-16-13-48-04	0	0	x	25	0	56	21.6	55.4	21.6	55.9	-0.052	11336			77
1171	31436	6	TWLP	806	2017-08-16-13-48-06	0	0	x	25	0	56	21.6	55.5	21.6	56.1	0.059	11336			78
1172	31437	6	TWLP	806	2017-08-16-13-48-08	0	0	x	25	0	56	21.6	55.5	21.6	56.1	0.059	11336			79
1173	31438	6	TWLP	806	2017-08-16-13-48-10	0	0	x	25	0	56	21.6	55.4	21.5	55.9	-0.052	11336			80
1174	31439	6	TWLP	806	2017-08-16-13-48-12	0	0	x	25	0	56	21.6	55.4	21.6	55.9	-0.052	11336			81
1175	31440	6	TWLP	806	2017-08-16-13-48-14	0	0	x	25	0	56	21.6	55.4	21.6	55.9	-0.052	11336			82
1176	31441	6	TWLP	806	2017-08-16-13-48-16	0	0	x	25	0	56	21.6	55.4	21.5	55.9	-0.052	11336			83
1177	31442	6	TWLP	806	2017-08-16-13-48-18	0	0	x	25	0	56	21.6	55.4	21.6	55.9	-0.052	11336			84
1178	31443	6	TWLP	806	2017-08-16-13-48-20	0	0	x	25	0	56	21.6	55.4	21.6	55.9	-0.052	11336			85
1179	31444	6	TWLP	806	2017-08-16-13-48-22	0	0	x	25	0	56	21.6	55.4	21.6	55.9	-0.052	11336			86
1180	31445	6	TWLP	806	2017-08-16-13-48-24	0	0	x	25	0	56	21.6	55.5	21.6	56.1	0.059	11336			87
1181	31446	6	TWLP	806	2017-08-16-13-48-26	0	0	x	25	0	56	21.6	55.4	21.6	55.9	-0.052	11336			88
1182	31447	6	TWLP	806	2017-08-16-13-48-28	0	0	x	25	0	56	21.6	55.4	21.5	55.9	-0.052	11336			89
1183	31448	6	TWLP	806	2017-08-16-13-48-30	0	0	x	25	0	56	21.6	55.4	21.6	55.9	-0.052	11336			90
1184	31449	6	TWLP	806	2017-08-16-13-48-32	0	0	x	25	0	56	21.6	55.4	21.6	55.9	-0.052	11336	Last10	Here	91
1185	31450	6	TWLP	806	2017-08-16-13-48-34	0	0	x	25	0	56	21.6	55.4	21.6	55.9	-0.052	11336	Last10	Here	92
1186	31451	6	TWLP	806	2017-08-16-13-48-36	0	0	x	25	0	56	21.6	55.4	21.6	55.9	-0.052	11336	Last10	Here	93
1187	31452	6	TWLP	806	2017-08-16-13-48-38	0	0	x	25	0	56	21.6	55.4	21.6	55.9	-0.052	11336	Last10	Here	94
1188	31453	6	TWLP	806	2017-08-16-13-48-40	0	0	x	25	0	56	21.6	55.4	21.6	55.9	-0.052	11336	Last10	Here	95
1189	31454	6	TWLP	806	2017-08-16-13-48-42	0	0	x	25	0	56	21.6	55.4	21.6	55.9	-0.052	11336	Last10	Here	96
1190	31455	6	TWLP	806	2017-08-16-13-48-44	0	0	x	25	0	56	21.6	55.4	21.6	55.9	-0.052	11336	Last10	Here	97
1191	31456	6	TWLP	806	2017-08-16-13-48-46	0	0	x	25	0	56	21.6	55.4	21.6	55.9	-0.052	11336	Last10	Here	98
1192	31457	6	TWLP	806	2017-08-16-13-48-48	0	0	x	25	0	56	21.6	55.4	21.6	55.9	-0.052	11336	Last10	Here	99
1193	31458	6	TWLP	806	2017-08-16-13-48-50	0	0	x	25	0	56	21.6	55.4	21.6	55.9	-0.052	11336	Last10	Here	100
1194	31459	6	TWLP	806	2017-08-16-13-49-22	0	0	x	30	0	56	21.6	55.4	21.6	55.9	-0.052	11337	First10	Here	1
1195	31460	6	TWLP	806	2017-08-16-13-49-24	0	0	x	30	0	55.9	21.6	55.4	21.6	55.9	0.048	11337	First10	Here	2
1196	31461	6	TWLP	806	2017-08-16-13-49-26	0	0	x	30	0	55.9	21.6	55.4	21.6	55.9	0.048	11337	First10	Here	3
1197	31462	6	TWLP	806	2017-08-16-13-49-28	0	0	x	30	0	55.9	21.6	55.4	21.6	55.9	0.048	11337	First10	Here	4
1198	31463	6	TWLP	806	2017-08-16-13-49-30	0	0	x	30	0	56	21.6	55.4	21.6	55.9	-0.052	11337	First10	Here	5
1199	31464	6	TWLP	806	2017-08-16-13-49-32	0	0	x	30	0	56	21.6	55.4	21.6	55.9	-0.052	11337	First10	Here	6
1200	31465	6	TWLP	806	2017-08-16-13-49-34	0	0	x	30	0	56	21.6	55.4	21.6	55.9	-0.052	11337	First10	Here	7
1201	31466	6	TWLP	806	2017-08-16-13-49-36	0	0	x	30	0	55.9	21.6	55.4	21.6	55.9	0.048	11337	First10	Here	8
1202	31467	6	TWLP	806	2017-08-16-13-49-38	0	0	x	30	0	56	21.6	55.4	21.6	55.9	-0.052	11337	First10	Here	9
1203	31468	6	TWLP	806	2017-08-16-13-49-40	0	0	x	30	0	55.9	21.6	55.4	21.6	55.9	0.048	11337	First10	Here	10
1204	31469	6	TWLP	806	2017-08-16-13-49-42	0	0	x	30	0	56	21.6	55.4	21.6	55.9	-0.052	11337			11
1205	31470	6	TWLP	806	2017-08-16-13-49-44	0	0	x	30	0	55.9	21.6	55.4	21.6	55.9	0.048	11337			12
1206	31471	6	TWLP	806	2017-08-16-13-49-46	0	0	x	30	0	56	21.6	55.4	21.6	55.9	-0.052	11337			13
1207	31472	6	TWLP	806	2017-08-16-13-49-48	0	0	x	30	0	56	21.6	55.4	21.6	55.9	-0.052	11337			14
1208	31473	6	TWLP	806	2017-08-16-13-49-50	0	0	x	30	0	56	21.6	55.4	21.6	55.9	-0.052	11337			15
1209	31474	6	TWLP	806	2017-08-16-13-49-52	0	0	x	30	0	56	21.6	55.4	21.6	55.9	-0.052	11337			16
1210	31475	6	TWLP	806	2017-08-16-13-49-54	0	0	x	30	0	55.9	21.6	55.4	21.6	55.9	0.048	11337			17
1211	31476	6	TWLP	806	2017-08-16-13-49-56	0	0	x	30	0	56	21.6	55.4	21.6	55.9	-0.052	11337			18
1212	31477	6	TWLP	806	2017-08-16-13-49-58	0	0	x	30	0	56	21.6	55.4	21.6	55.9	-0.052	11337			19
1213	31478	6	TWLP	806	2017-08-16-13-50-00	0	0	x	30	0	56	21.6	55.4	21.6	55.9	-0.052	11337			20
1214	31479	6	TWLP	806	2017-08-16-13-50-02	0	0	x	30	0	56	21.6	55.4	21.6	55.9	-0.052	11337			21
1215	31480	6	TWLP	806	2017-08-16-13-50-04	0	0	x	30	0	56	21.6	55.4	21.6	55.9	-0.052	11337			22
1216	31481	6	TWLP	806	2017-08-16-13-50-06	0	0	x	30	0	56	21.6	55.4	21.6	55.9	-0.052	11337			23
1217	31482	6	TWLP	806	2017-08-16-13-50-08	0	0	x	30	0	56	21.6	55.4	21.6	55.9	-0.052	11337			24
1218	31483	6	TWLP	806	2017-08-16-13-50-10	0	0	x	30	0	55.9	21.6	55.4	21.6	55.9	0.048	11337			25
1219	31484	6	TWLP	806	2017-08-16-13-50-12	0	0	x	30	0	56	21.6	55.4	21.6	55.9	-0.052	11337			26
1220	31485	6	TWLP	806	2017-08-16-13-50-14	0	0	x	30	0	56	21.6	55.4	21.6	55.9	-0.052	11337			27
1221	31486	6	TWLP	806	2017-08-16-13-50-16	0	0	x	30	0	56	21.6	55.4	21.6	55.9	-0.052	11337			28
1222	31487	6	TWLP	806	2017-08-16-13-50-18	0	0	x	30	0	56	21.6	55.4	21.6	55.9	-0.052	11337			29
1223	31488	6	TWLP	806	2017-08-16-13-50-20	0	0	x	30	0	56	21.6	55.5	21.6	56.1	0.059	11337			30
1224	31489	6	TWLP	806	2017-08-16-13-50-22	0	0	x	30	0	56	21.6	55.4	21.6	55.9	-0.052	11337			31
1225	31490	6	TWLP	806	2017-08-16-13-50-24	0	0	x	30	0	56	21.6	55.4	21.6	55.9	-0.052	11337			32
1226	31491	6	TWLP	806	2017-08-16-13-50-26	0	0	x	30	0	56	21.6	55.4	21.6	55.9	-0.052	11337			33
1227	31492	6	TWLP	806	2017-08-16-13-50-28	0	0	x	30	0	56	21.6	55.4	21.6	55.9	-0.052	11337			34
1228	31493	6	TWLP	806	2017-08-16-13-50-30	0	0	x	30	0	56	21.6	55.4	21.6	55.9	-0.052	11337			35
1229	31494	6	TWLP	806	2017-08-16-13-50-32	0	0	x	30	0	56	21.6	55.4	21.6	55.9	-0.052	11337			36
1230	31495	6	TWLP	806	2017-08-16-13-50-34	0	0	x	30	0	56	21.6	55.4	21.6	55.9	-0.052	11337			37
1231	31496	6	TWLP	806	2017-08-16-13-50-36	0	0	x	30	0	56	21.6	55.4	21.6	55.9	-0.052	11337			38
1232	31497	6	TWLP	806	2017-08-16-13-50-38	0	0	x	30	0	56	21.6	55.4	21.6	55.9	-0.052	11337			39
1233	31498	6	TWLP	806	2017-08-16-13-50-40	0	0	x	30	0	56	21.6	55.4	21.6	55.9	-0.052	11337			40
1234	31499	6	TWLP	806	2017-08-16-13-50-42	0	0	x	30	0	56	21.6	55.4	21.6	55.9	-0.052	11337			41
1235	31500	6	TWLP	806	2017-08-16-13-50-44	0	0	x	30	0	56	21.6	55.4	21.6	55.9	-0.052	11337			42
1236	31501	6	TWLP	806	2017-08-16-13-50-46	0	0	x	30	0	56	21.6	55.4	21.6	55.9	-0.052	11337			43
1237	31502	6	TWLP	806	2017-08-16-13-50-48	0	0	x	30	0	56	21.6	55.3	21.5	55.8	-0.163	11337			44
1238	31503	6	TWLP	806	2017-08-16-13-50-50	0	0	x	30	0	56	21.6	55.4	21.6	55.9	-0.052	11337			45
1239	31504	6	TWLP	806	2017-08-16-13-50-52	0	0	x	30	0	56	21.6	55.4	21.5	55.9	-0.052	11337			46
1240	31505	6	TWLP	806	2017-08-16-13-50-54	0	0	x	30	0	56	21.6	55.5	21.6	56.1	0.059	11337			47
1241	31506	6	TWLP	806	2017-08-16-13-50-56	0	0	x	30	0	56	21.6	55.4	21.5	55.9	-0.052	11337			48
1242	31507	6	TWLP	806	2017-08-16-13-50-58	0	0	x	30	0	56	21.6	55.4	21.5	55.9	-0.052	11337			49
1243	31508	6	TWLP	806	2017-08-16-13-51-00	0	0	x	30	0	56	21.6	55.4	21.6	55.9	-0.052	11337			50
1244	31509	6	TWLP	806	2017-08-16-13-51-02	0	0	x	30	0	56	21.6	55.4	21.6	55.9	-0.052	11337			51
1245	31510	6	TWLP	806	2017-08-16-13-51-05	0	0	x	30	0	56	21.6	55.4	21.5	55.9	-0.052	11337			52
1246	31511	6	TWLP	806	2017-08-16-13-51-07	0	0	x	30	0	56	21.6	55.4	21.5	55.9	-0.052	11337			53
1247	31512	6	TWLP	806	2017-08-16-13-51-09	0	0	x	30	0	56	21.6	55.5	21.6	56.1	0.059	11337			54
1248	31513	6	TWLP	806	2017-08-16-13-51-11	0	0	x	30	0	56	21.6	55.5	21.6	56.1	0.059	11337			55
1249	31514	6	TWLP	806	2017-08-16-13-51-13	0	0	x	30	0	56	21.6	55.4	21.5	55.9	-0.052	11337			56
1250	31515	6	TWLP	806	2017-08-16-13-51-15	0	0	x	30	0	56	21.6	55.5	21.6	56.1	0.059	11337			57
1251	31516	6	TWLP	806	2017-08-16-13-51-17	0	0	x	30	0	56	21.6	55.5	21.6	56.1	0.059	11337			58
1252	31517	6	TWLP	806	2017-08-16-13-51-19	0	0	x	30	0	56	21.6	55.5	21.6	56.1	0.059	11337			59
1253	31518	6	TWLP	806	2017-08-16-13-51-21	0	0	x	30	0	56	21.6	55.5	21.6	56.1	0.059	11337			60
1254	31519	6	TWLP	806	2017-08-16-13-51-23	0	0	x	30	0	56	21.6	55.5	21.6	56.1	0.059	11337			61
1255	31520	6	TWLP	806	2017-08-16-13-51-25	0	0	x	30	0	56	21.6	55.4	21.5	55.9	-0.052	11337			62
1256	31521	6	TWLP	806	2017-08-16-13-51-27	0	0	x	30	0	56	21.6	55.4	21.5	55.9	-0.052	11337			63
1257	31522	6	TWLP	806	2017-08-16-13-51-29	0	0	x	30	0	56	21.6	55.5	21.6	56.1	0.059	11337			64
1258	31523	6	TWLP	806	2017-08-16-13-51-31	0	0	x	30	0	56	21.6	55.5	21.6	56.1	0.059	11337			65
1259	31524	6	TWLP	806	2017-08-16-13-51-33	0	0	x	30	0	56	21.6	55.5	21.6	56.1	0.059	11337			66
1260	31525	6	TWLP	806	2017-08-16-13-51-35	0	0	x	30	0	56	21.6	55.4	21.6	55.9	-0.052	11337			67
1261	31526	6	TWLP	806	2017-08-16-13-51-37	0	0	x	30	0	56	21.6	55.4	21.6	55.9	-0.052	11337			68
1262	31527	6	TWLP	806	2017-08-16-13-51-39	0	0	x	30	0	56	21.6	55.5	21.6	56.1	0.059	11337			69
1263	31528	6	TWLP	806	2017-08-16-13-51-41	0	0	x	30	0	56	21.6	55.4	21.5	55.9	-0.052	11337			70
1264	31529	6	TWLP	806	2017-08-16-13-51-43	0	0	x	30	0	56	21.6	55.4	21.5	55.9	-0.052	11337			71
1265	31530	6	TWLP	806	2017-08-16-13-51-45	0	0	x	30	0	56	21.6	55.5	21.6	56.1	0.059	11337			72
1266	31531	6	TWLP	806	2017-08-16-13-51-47	0	0	x	30	0	56	21.6	55.5	21.6	56.1	0.059	11337			73
1267	31532	6	TWLP	806	2017-08-16-13-51-49	0	0	x	30	0	56	21.6	55.4	21.5	55.9	-0.052	11337			74
1268	31533	6	TWLP	806	2017-08-16-13-51-51	0	0	x	30	0	56	21.6	55.5	21.6	56.1	0.059	11337			75
1269	31534	6	TWLP	806	2017-08-16-13-51-53	0	0	x	30	0	56	21.6	55.5	21.6	56.1	0.059	11337			76
1270	31535	6	TWLP	806	2017-08-16-13-51-55	0	0	x	30	0	56	21.6	55.4	21.5	55.9	-0.052	11337			77
1271	31536	6	TWLP	806	2017-08-16-13-51-57	0	0	x	30	0	56	21.6	55.4	21.6	55.9	-0.052	11337			78
1272	31537	6	TWLP	806	2017-08-16-13-51-59	0	0	x	30	0	56	21.6	55.4	21.6	55.9	-0.052	11337			79
1273	31538	6	TWLP	806	2017-08-16-13-52-01	0	0	x	30	0	56	21.6	55.5	21.6	56.1	0.059	11337			80
1274	31539	6	TWLP	806	2017-08-16-13-52-03	0	0	x	30	0	56	21.6	55.4	21.5	55.9	-0.052	11337			81
1275	31540	6	TWLP	806	2017-08-16-13-52-05	0	0	x	30	0	56	21.6	55.5	21.6	56.1	0.059	11337			82
1276	31541	6	TWLP	806	2017-08-16-13-52-07	0	0	x	30	0	56	21.6	55.5	21.6	56.1	0.059	11337			83
1277	31542	6	TWLP	806	2017-08-16-13-52-09	0	0	x	30	0	56	21.6	55.4	21.5	55.9	-0.052	11337			84
1278	31543	6	TWLP	806	2017-08-16-13-52-11	0	0	x	30	0	56	21.6	55.5	21.6	56.1	0.059	11337			85
1279	31544	6	TWLP	806	2017-08-16-13-52-13	0	0	x	30	0	56	21.6	55.5	21.6	56.1	0.059	11337			86
1280	31545	6	TWLP	806	2017-08-16-13-52-15	0	0	x	30	0	56	21.6	55.5	21.6	56.1	0.059	11337			87
1281	31546	6	TWLP	806	2017-08-16-13-52-17	0	0	x	30	0	56.1	21.6	55.4	21.5	55.9	-0.152	11337			88
1282	31547	6	TWLP	806	2017-08-16-13-52-19	0	0	x	30	0	56.1	21.6	55.4	21.5	55.9	-0.152	11337			89
1283	31548	6	TWLP	806	2017-08-16-13-52-21	0	0	x	30	0	56	21.6	55.4	21.6	55.9	-0.052	11337			90
1284	31549	6	TWLP	806	2017-08-16-13-52-23	0	0	x	30	0	56	21.6	55.5	21.6	56.1	0.059	11337	Last10	Here	91
1285	31550	6	TWLP	806	2017-08-16-13-52-25	0	0	x	30	0	56	21.6	55.4	21.6	55.9	-0.052	11337	Last10	Here	92
1286	31551	6	TWLP	806	2017-08-16-13-52-27	0	0	x	30	0	56	21.6	55.5	21.6	56.1	0.059	11337	Last10	Here	93
1287	31552	6	TWLP	806	2017-08-16-13-52-29	0	0	x	30	0	56	21.6	55.5	21.6	56.1	0.059	11337	Last10	Here	94
1288	31553	6	TWLP	806	2017-08-16-13-52-31	0	0	x	30	0	56	21.6	55.4	21.6	55.9	-0.052	11337	Last10	Here	95
1289	31554	6	TWLP	806	2017-08-16-13-52-33	0	0	x	30	0	56	21.6	55.4	21.6	55.9	-0.052	11337	Last10	Here	96
1290	31555	6	TWLP	806	2017-08-16-13-52-35	0	0	x	30	0	56	21.6	55.4	21.6	55.9	-0.052	11337	Last10	Here	97
1291	31556	6	TWLP	806	2017-08-16-13-52-37	0	0	x	30	0	56	21.6	55.5	21.6	56.1	0.059	11337	Last10	Here	98
1292	31557	6	TWLP	806	2017-08-16-13-52-39	0	0	x	30	0	56	21.6	55.4	21.6	55.9	-0.052	11337	Last10	Here	99
1293	31558	6	TWLP	806	2017-08-16-13-52-41	0	0	x	30	0	56	21.6	55.5	21.6	56.1	0.059	11337	Last10	Here	100
1294	31559	6	TWLP	806	2017-08-16-13-53-13	0	0	z	0	5	56	21.6	55.5	21.6	56.1	0.059	11338	First10	Here	1
1295	31560	6	TWLP	806	2017-08-16-13-53-15	0	0	z	0	5	56.1	21.6	55.4	21.5	55.9	-0.152	11338	First10	Here	2
1296	31561	6	TWLP	806	2017-08-16-13-53-17	0	0	z	0	5	56.1	21.6	55.5	21.6	56.1	-0.041	11338	First10	Here	3
1297	31562	6	TWLP	806	2017-08-16-13-53-19	0	0	z	0	5	56.1	21.6	55.4	21.5	55.9	-0.152	11338	First10	Here	4
1298	31563	6	TWLP	806	2017-08-16-13-53-21	0	0	z	0	5	56.1	21.6	55.5	21.6	56.1	-0.041	11338	First10	Here	5
1299	31564	6	TWLP	806	2017-08-16-13-53-23	0	0	z	0	5	56.1	21.6	55.5	21.6	56.1	-0.041	11338	First10	Here	6
1300	31565	6	TWLP	806	2017-08-16-13-53-25	0	0	z	0	5	56.1	21.6	55.5	21.6	56.1	-0.041	11338	First10	Here	7
1301	31566	6	TWLP	806	2017-08-16-13-53-27	0	0	z	0	5	56.1	21.6	55.5	21.5	56.1	-0.041	11338	First10	Here	8
1302	31567	6	TWLP	806	2017-08-16-13-53-29	0	0	z	0	5	56.1	21.6	55.4	21.5	55.9	-0.152	11338	First10	Here	9
1303	31568	6	TWLP	806	2017-08-16-13-53-31	0	0	z	0	5	56.1	21.6	55.5	21.6	56.1	-0.041	11338	First10	Here	10
1304	31569	6	TWLP	806	2017-08-16-13-53-33	0	0	z	0	5	56.1	21.6	55.5	21.6	56.1	-0.041	11338			11
1305	31570	6	TWLP	806	2017-08-16-13-53-35	0	0	z	0	5	56.1	21.6	55.5	21.6	56.1	-0.041	11338			12
1306	31571	6	TWLP	806	2017-08-16-13-53-37	0	0	z	0	5	56.1	21.6	55.4	21.5	55.9	-0.152	11338			13
1307	31572	6	TWLP	806	2017-08-16-13-53-39	0	0	z	0	5	56.1	21.6	55.5	21.6	56.1	-0.041	11338			14
1308	31573	6	TWLP	806	2017-08-16-13-53-41	0	0	z	0	5	56.1	21.6	55.5	21.6	56.1	-0.041	11338			15
1309	31574	6	TWLP	806	2017-08-16-13-53-43	0	0	z	0	5	56.1	21.6	55.5	21.6	56.1	-0.041	11338			16
1310	31575	6	TWLP	806	2017-08-16-13-53-45	0	0	z	0	5	56.1	21.6	55.5	21.6	56.1	-0.041	11338			17
1311	31576	6	TWLP	806	2017-08-16-13-53-47	0	0	z	0	5	56.1	21.6	55.5	21.5	56.1	-0.041	11338			18
1312	31577	6	TWLP	806	2017-08-16-13-53-49	0	0	z	0	5	56.1	21.6	55.4	21.5	55.9	-0.152	11338			19
1313	31578	6	TWLP	806	2017-08-16-13-53-51	0	0	z	0	5	56.1	21.6	55.4	21.5	55.9	-0.152	11338			20
1314	31579	6	TWLP	806	2017-08-16-13-53-53	0	0	z	0	5	56.1	21.6	55.5	21.6	56.1	-0.041	11338			21
1315	31580	6	TWLP	806	2017-08-16-13-53-55	0	0	z	0	5	56.1	21.6	55.5	21.6	56.1	-0.041	11338			22
1316	31581	6	TWLP	806	2017-08-16-13-53-57	0	0	z	0	5	56.1	21.6	55.5	21.6	56.1	-0.041	11338			23
1317	31582	6	TWLP	806	2017-08-16-13-53-59	0	0	z	0	5	56.1	21.6	55.5	21.5	56.1	-0.041	11338			24
1318	31583	6	TWLP	806	2017-08-16-13-54-01	0	0	z	0	5	56.1	21.6	55.5	21.6	56.1	-0.041	11338			25
1319	31584	6	TWLP	806	2017-08-16-13-54-03	0	0	z	0	5	56.1	21.6	55.5	21.6	56.1	-0.041	11338			26
1320	31585	6	TWLP	806	2017-08-16-13-54-05	0	0	z	0	5	56.1	21.6	55.4	21.5	55.9	-0.152	11338			27
1321	31586	6	TWLP	806	2017-08-16-13-54-07	0	0	z	0	5	56.1	21.6	55.5	21.6	56.1	-0.041	11338			28
1322	31587	6	TWLP	806	2017-08-16-13-54-09	0	0	z	0	5	56.1	21.6	55.4	21.5	55.9	-0.152	11338			29
1323	31588	6	TWLP	806	2017-08-16-13-54-11	0	0	z	0	5	56.1	21.6	55.5	21.6	56.1	-0.041	11338			30
1324	31589	6	TWLP	806	2017-08-16-13-54-13	0	0	z	0	5	56.1	21.6	55.4	21.5	55.9	-0.152	11338			31
1325	31590	6	TWLP	806	2017-08-16-13-54-15	0	0	z	0	5	56.1	21.6	55.5	21.6	56.1	-0.041	11338			32
1326	31591	6	TWLP	806	2017-08-16-13-54-17	0	0	z	0	5	56.1	21.6	55.5	21.6	56.1	-0.041	11338			33
1327	31592	6	TWLP	806	2017-08-16-13-54-19	0	0	z	0	5	56.1	21.6	55.5	21.5	56.1	-0.041	11338			34
1328	31593	6	TWLP	806	2017-08-16-13-54-21	0	0	z	0	5	56.1	21.6	55.5	21.6	56.1	-0.041	11338			35
1329	31594	6	TWLP	806	2017-08-16-13-54-23	0	0	z	0	5	56.1	21.6	55.5	21.5	56.1	-0.041	11338			36
1330	31595	6	TWLP	806	2017-08-16-13-54-25	0	0	z	0	5	56.1	21.6	55.5	21.6	56.1	-0.041	11338			37
1331	31596	6	TWLP	806	2017-08-16-13-54-27	0	0	z	0	5	56.1	21.6	55.5	21.5	56.1	-0.041	11338			38
1332	31597	6	TWLP	806	2017-08-16-13-54-29	0	0	z	0	5	56.1	21.6	55.5	21.5	56.1	-0.041	11338			39
1333	31598	6	TWLP	806	2017-08-16-13-54-31	0	0	z	0	5	56.1	21.6	55.5	21.5	56.1	-0.041	11338			40
1334	31599	6	TWLP	806	2017-08-16-13-54-33	0	0	z	0	5	56.1	21.6	55.5	21.5	56.1	-0.041	11338			41
1335	31600	6	TWLP	806	2017-08-16-13-54-35	0	0	z	0	5	56.1	21.6	55.5	21.5	56.1	-0.041	11338			42
1336	31601	6	TWLP	806	2017-08-16-13-54-37	0	0	z	0	5	56.1	21.6	55.6	21.6	56.2	0.07	11338			43
1337	31602	6	TWLP	806	2017-08-16-13-54-39	0	0	z	0	5	56.1	21.6	55.5	21.5	56.1	-0.041	11338			44
1338	31603	6	TWLP	806	2017-08-16-13-54-41	0	0	z	0	5	56.1	21.6	55.5	21.5	56.1	-0.041	11338			45
1339	31604	6	TWLP	806	2017-08-16-13-54-43	0	0	z	0	5	56.1	21.6	55.5	21.5	56.1	-0.041	11338			46
1340	31605	6	TWLP	806	2017-08-16-13-54-45	0	0	z	0	5	56.1	21.6	55.5	21.6	56.1	-0.041	11338			47
1341	31606	6	TWLP	806	2017-08-16-13-54-47	0	0	z	0	5	56.1	21.6	55.5	21.6	56.1	-0.041	11338			48
1342	31607	6	TWLP	806	2017-08-16-13-54-49	0	0	z	0	5	56.1	21.6	55.5	21.5	56.1	-0.041	11338			49
1343	31608	6	TWLP	806	2017-08-16-13-54-51	0	0	z	0	5	56.1	21.6	55.5	21.5	56.1	-0.041	11338			50
1344	31609	6	TWLP	806	2017-08-16-13-54-53	0	0	z	0	5	56.1	21.6	55.5	21.5	56.1	-0.041	11338			51
1345	31610	6	TWLP	806	2017-08-16-13-54-55	0	0	z	0	5	56.1	21.6	55.5	21.5	56.1	-0.041	11338			52
1346	31611	6	TWLP	806	2017-08-16-13-54-57	0	0	z	0	5	56.1	21.6	55.5	21.6	56.1	-0.041	11338			53
1347	31612	6	TWLP	806	2017-08-16-13-54-59	0	0	z	0	5	56.1	21.6	55.5	21.5	56.1	-0.041	11338			54
1348	31613	6	TWLP	806	2017-08-16-13-55-01	0	0	z	0	5	56.1	21.6	55.5	21.5	56.1	-0.041	11338			55
1349	31614	6	TWLP	806	2017-08-16-13-55-03	0	0	z	0	5	56.1	21.6	55.5	21.5	56.1	-0.041	11338			56
1350	31615	6	TWLP	806	2017-08-16-13-55-05	0	0	z	0	5	56.1	21.6	55.5	21.6	56.1	-0.041	11338			57
1351	31616	6	TWLP	806	2017-08-16-13-55-07	0	0	z	0	5	56.1	21.6	55.5	21.5	56.1	-0.041	11338			58
1352	31617	6	TWLP	806	2017-08-16-13-55-09	0	0	z	0	5	56.1	21.6	55.5	21.6	56.1	-0.041	11338			59
1353	31618	6	TWLP	806	2017-08-16-13-55-11	0	0	z	0	5	56.1	21.6	55.5	21.5	56.1	-0.041	11338			60
1354	31619	6	TWLP	806	2017-08-16-13-55-13	0	0	z	0	5	56.1	21.6	55.5	21.5	56.1	-0.041	11338			61
1355	31620	6	TWLP	806	2017-08-16-13-55-15	0	0	z	0	5	56.1	21.6	55.6	21.6	56.2	0.07	11338			62
1356	31621	6	TWLP	806	2017-08-16-13-55-17	0	0	z	0	5	56.1	21.6	55.5	21.5	56.1	-0.041	11338			63
1357	31622	6	TWLP	806	2017-08-16-13-55-19	0	0	z	0	5	56.1	21.6	55.5	21.5	56.1	-0.041	11338			64
1358	31623	6	TWLP	806	2017-08-16-13-55-21	0	0	z	0	5	56.1	21.6	55.6	21.6	56.2	0.07	11338			65
1359	31624	6	TWLP	806	2017-08-16-13-55-23	0	0	z	0	5	56.1	21.6	55.5	21.5	56.1	-0.041	11338			66
1360	31625	6	TWLP	806	2017-08-16-13-55-25	0	0	z	0	5	56.1	21.6	55.5	21.5	56.1	-0.041	11338			67
1361	31626	6	TWLP	806	2017-08-16-13-55-27	0	0	z	0	5	56.1	21.6	55.5	21.5	56.1	-0.041	11338			68
1362	31627	6	TWLP	806	2017-08-16-13-55-29	0	0	z	0	5	56.1	21.6	55.6	21.6	56.2	0.07	11338			69
1363	31628	6	TWLP	806	2017-08-16-13-55-31	0	0	z	0	5	56.2	21.6	55.6	21.6	56.2	-0.03	11338			70
1364	31629	6	TWLP	806	2017-08-16-13-55-33	0	0	z	0	5	56.1	21.6	55.5	21.5	56.1	-0.041	11338			71
1365	31630	6	TWLP	806	2017-08-16-13-55-35	0	0	z	0	5	56.1	21.6	55.6	21.6	56.2	0.07	11338			72
1366	31631	6	TWLP	806	2017-08-16-13-55-37	0	0	z	0	5	56.1	21.6	55.5	21.5	56.1	-0.041	11338			73
1367	31632	6	TWLP	806	2017-08-16-13-55-39	0	0	z	0	5	56.1	21.6	55.6	21.6	56.2	0.07	11338			74
1368	31633	6	TWLP	806	2017-08-16-13-55-41	0	0	z	0	5	56.1	21.6	55.6	21.6	56.2	0.07	11338			75
1369	31634	6	TWLP	806	2017-08-16-13-55-43	0	0	z	0	5	56.1	21.6	55.5	21.5	56.1	-0.041	11338			76
1370	31635	6	TWLP	806	2017-08-16-13-55-45	0	0	z	0	5	56.1	21.6	55.5	21.5	56.1	-0.041	11338			77
1371	31636	6	TWLP	806	2017-08-16-13-55-47	0	0	z	0	5	56.2	21.6	55.5	21.5	56.1	-0.141	11338			78
1372	31637	6	TWLP	806	2017-08-16-13-55-49	0	0	z	0	5	56.1	21.6	55.5	21.5	56.1	-0.041	11338			79
1373	31638	6	TWLP	806	2017-08-16-13-55-51	0	0	z	0	5	56.1	21.6	55.5	21.5	56.1	-0.041	11338			80
1374	31639	6	TWLP	806	2017-08-16-13-55-53	0	0	z	0	5	56.1	21.6	55.5	21.5	56.1	-0.041	11338			81
1375	31640	6	TWLP	806	2017-08-16-13-55-55	0	0	z	0	5	56.2	21.6	55.6	21.6	56.2	-0.03	11338			82
1376	31641	6	TWLP	806	2017-08-16-13-55-57	0	0	z	0	5	56.1	21.6	55.5	21.5	56.1	-0.041	11338			83
1377	31642	6	TWLP	806	2017-08-16-13-55-59	0	0	z	0	5	56.1	21.6	55.6	21.6	56.2	0.07	11338			84
1378	31643	6	TWLP	806	2017-08-16-13-56-01	0	0	z	0	5	56.1	21.6	55.6	21.6	56.2	0.07	11338			85
1379	31644	6	TWLP	806	2017-08-16-13-56-03	0	0	z	0	5	56.1	21.6	55.5	21.5	56.1	-0.041	11338			86
1380	31645	6	TWLP	806	2017-08-16-13-56-05	0	0	z	0	5	56.1	21.6	55.5	21.5	56.1	-0.041	11338			87
1381	31646	6	TWLP	806	2017-08-16-13-56-07	0	0	z	0	5	56.1	21.6	55.5	21.5	56.1	-0.041	11338			88
1382	31647	6	TWLP	806	2017-08-16-13-56-09	0	0	z	0	5	56.1	21.6	55.5	21.5	56.1	-0.041	11338			89
1383	31648	6	TWLP	806	2017-08-16-13-56-11	0	0	z	0	5	56.1	21.6	55.5	21.5	56.1	-0.041	11338			90
1384	31649	6	TWLP	806	2017-08-16-13-56-13	0	0	z	0	5	56.1	21.6	55.5	21.5	56.1	-0.041	11338	Last10	Here	91
1385	31650	6	TWLP	806	2017-08-16-13-56-15	0	0	z	0	5	56.1	21.6	55.5	21.5	56.1	-0.041	11338	Last10	Here	92
1386	31651	6	TWLP	806	2017-08-16-13-56-18	0	0	z	0	5	56.1	21.6	55.5	21.5	56.1	-0.041	11338	Last10	Here	93
1387	31652	6	TWLP	806	2017-08-16-13-56-20	0	0	z	0	5	56.1	21.6	55.6	21.6	56.2	0.07	11338	Last10	Here	94
1388	31653	6	TWLP	806	2017-08-16-13-56-22	0	0	z	0	5	56.1	21.6	55.6	21.6	56.2	0.07	11338	Last10	Here	95
1389	31654	6	TWLP	806	2017-08-16-13-56-24	0	0	z	0	5	56.1	21.6	55.6	21.6	56.2	0.07	11338	Last10	Here	96
1390	31655	6	TWLP	806	2017-08-16-13-56-26	0	0	z	0	5	56.1	21.6	55.6	21.6	56.2	0.07	11338	Last10	Here	97
1391	31656	6	TWLP	806	2017-08-16-13-56-28	0	0	z	0	5	56.1	21.6	55.6	21.6	56.2	0.07	11338	Last10	Here	98
1392	31657	6	TWLP	806	2017-08-16-13-56-30	0	0	z	0	5	56.1	21.6	55.6	21.6	56.2	0.07	11338	Last10	Here	99
1393	31658	6	TWLP	806	2017-08-16-13-56-32	0	0	z	0	5	56.1	21.6	55.6	21.6	56.2	0.07	11338	Last10	Here	100
1394	31659	6	TWLP	806	2017-08-16-13-57-04	0	0	z	0	10	56.1	21.6	55.6	21.6	56.2	0.07	11339	First10	Here	1
1395	31660	6	TWLP	806	2017-08-16-13-57-06	0	0	z	0	10	56.1	21.6	55.5	21.5	56.1	-0.041	11339	First10	Here	2
1396	31661	6	TWLP	806	2017-08-16-13-57-08	0	0	z	0	10	56.1	21.6	55.6	21.6	56.2	0.07	11339	First10	Here	3
1397	31662	6	TWLP	806	2017-08-16-13-57-10	0	0	z	0	10	56.1	21.6	55.6	21.6	56.2	0.07	11339	First10	Here	4
1398	31663	6	TWLP	806	2017-08-16-13-57-12	0	0	z	0	10	56.1	21.6	55.6	21.6	56.2	0.07	11339	First10	Here	5
1399	31664	6	TWLP	806	2017-08-16-13-57-14	0	0	z	0	10	56.1	21.6	55.6	21.6	56.2	0.07	11339	First10	Here	6
1400	31665	6	TWLP	806	2017-08-16-13-57-16	0	0	z	0	10	56.1	21.6	55.6	21.6	56.2	0.07	11339	First10	Here	7
1401	31666	6	TWLP	806	2017-08-16-13-57-18	0	0	z	0	10	56.1	21.6	55.6	21.6	56.2	0.07	11339	First10	Here	8
1402	31667	6	TWLP	806	2017-08-16-13-57-20	0	0	z	0	10	56.1	21.6	55.6	21.6	56.2	0.07	11339	First10	Here	9
1403	31668	6	TWLP	806	2017-08-16-13-57-22	0	0	z	0	10	56.1	21.6	55.6	21.6	56.2	0.07	11339	First10	Here	10
1404	31669	6	TWLP	806	2017-08-16-13-57-24	0	0	z	0	10	56.1	21.6	55.6	21.6	56.2	0.07	11339			11
1405	31670	6	TWLP	806	2017-08-16-13-57-26	0	0	z	0	10	56.1	21.6	55.6	21.6	56.2	0.07	11339			12
1406	31671	6	TWLP	806	2017-08-16-13-57-28	0	0	z	0	10	56.1	21.6	55.6	21.6	56.2	0.07	11339			13
1407	31672	6	TWLP	806	2017-08-16-13-57-30	0	0	z	0	10	56.1	21.6	55.6	21.6	56.2	0.07	11339			14
1408	31673	6	TWLP	806	2017-08-16-13-57-32	0	0	z	0	10	56.1	21.6	55.6	21.6	56.2	0.07	11339			15
1409	31674	6	TWLP	806	2017-08-16-13-57-34	0	0	z	0	10	56.1	21.6	55.6	21.6	56.2	0.07	11339			16
1410	31675	6	TWLP	806	2017-08-16-13-57-36	0	0	z	0	10	56.1	21.6	55.6	21.6	56.2	0.07	11339			17
1411	31676	6	TWLP	806	2017-08-16-13-57-38	0	0	z	0	10	56.1	21.6	55.6	21.6	56.2	0.07	11339			18
1412	31677	6	TWLP	806	2017-08-16-13-57-40	0	0	z	0	10	56.1	21.6	55.6	21.6	56.2	0.07	11339			19
1413	31678	6	TWLP	806	2017-08-16-13-57-42	0	0	z	0	10	56.1	21.6	55.6	21.6	56.2	0.07	11339			20
1414	31679	6	TWLP	806	2017-08-16-13-57-44	0	0	z	0	10	56.2	21.6	55.6	21.6	56.2	-0.03	11339			21
1415	31680	6	TWLP	806	2017-08-16-13-57-46	0	0	z	0	10	56.2	21.6	55.6	21.6	56.2	-0.03	11339			22
1416	31681	6	TWLP	806	2017-08-16-13-57-48	0	0	z	0	10	56.2	21.6	55.5	21.5	56.1	-0.141	11339			23
1417	31682	6	TWLP	806	2017-08-16-13-57-50	0	0	z	0	10	56.2	21.6	55.5	21.5	56.1	-0.141	11339			24
1418	31683	6	TWLP	806	2017-08-16-13-57-52	0	0	z	0	10	56.2	21.6	55.6	21.6	56.2	-0.03	11339			25
1419	31684	6	TWLP	806	2017-08-16-13-57-54	0	0	z	0	10	56.2	21.6	55.5	21.5	56.1	-0.141	11339			26
1420	31685	6	TWLP	806	2017-08-16-13-57-56	0	0	z	0	10	56.2	21.6	55.6	21.6	56.2	-0.03	11339			27
1421	31686	6	TWLP	806	2017-08-16-13-57-58	0	0	z	0	10	56.1	21.6	55.6	21.6	56.2	0.07	11339			28
1422	31687	6	TWLP	806	2017-08-16-13-58-00	0	0	z	0	10	56.1	21.6	55.6	21.6	56.2	0.07	11339			29
1423	31688	6	TWLP	806	2017-08-16-13-58-02	0	0	z	0	10	56.1	21.6	55.6	21.6	56.2	0.07	11339			30
1424	31689	6	TWLP	806	2017-08-16-13-58-04	0	0	z	0	10	56.1	21.6	55.6	21.6	56.2	0.07	11339			31
1425	31690	6	TWLP	806	2017-08-16-13-58-06	0	0	z	0	10	56.1	21.6	55.6	21.6	56.2	0.07	11339			32
1426	31691	6	TWLP	806	2017-08-16-13-58-08	0	0	z	0	10	56.2	21.6	55.6	21.6	56.2	-0.03	11339			33
1427	31692	6	TWLP	806	2017-08-16-13-58-10	0	0	z	0	10	56.1	21.6	55.5	21.5	56.1	-0.041	11339			34
1428	31693	6	TWLP	806	2017-08-16-13-58-12	0	0	z	0	10	56.1	21.6	55.5	21.5	56.1	-0.041	11339			35
1429	31694	6	TWLP	806	2017-08-16-13-58-14	0	0	z	0	10	56.1	21.6	55.6	21.6	56.2	0.07	11339			36
1430	31695	6	TWLP	806	2017-08-16-13-58-16	0	0	z	0	10	56.1	21.6	55.6	21.6	56.2	0.07	11339			37
1431	31696	6	TWLP	806	2017-08-16-13-58-18	0	0	z	0	10	56.1	21.6	55.6	21.6	56.2	0.07	11339			38
1432	31697	6	TWLP	806	2017-08-16-13-58-20	0	0	z	0	10	56.1	21.6	55.6	21.6	56.2	0.07	11339			39
1433	31698	6	TWLP	806	2017-08-16-13-58-22	0	0	z	0	10	56.1	21.6	55.6	21.6	56.2	0.07	11339			40
1434	31699	6	TWLP	806	2017-08-16-13-58-24	0	0	z	0	10	56.1	21.6	55.5	21.5	56.1	-0.041	11339			41
1435	31700	6	TWLP	806	2017-08-16-13-58-26	0	0	z	0	10	56.2	21.6	55.6	21.6	56.2	-0.03	11339			42
1436	31701	6	TWLP	806	2017-08-16-13-58-28	0	0	z	0	10	56.1	21.6	55.6	21.6	56.2	0.07	11339			43
1437	31702	6	TWLP	806	2017-08-16-13-58-30	0	0	z	0	10	56.1	21.6	55.6	21.6	56.2	0.07	11339			44
1438	31703	6	TWLP	806	2017-08-16-13-58-32	0	0	z	0	10	56.1	21.6	55.6	21.6	56.2	0.07	11339			45
1439	31704	6	TWLP	806	2017-08-16-13-58-34	0	0	z	0	10	56.2	21.6	55.5	21.5	56.1	-0.141	11339			46
1440	31705	6	TWLP	806	2017-08-16-13-58-36	0	0	z	0	10	56.2	21.6	55.6	21.6	56.2	-0.03	11339			47
1441	31706	6	TWLP	806	2017-08-16-13-58-38	0	0	z	0	10	56.2	21.6	55.6	21.6	56.2	-0.03	11339			48
1442	31707	6	TWLP	806	2017-08-16-13-58-40	0	0	z	0	10	56.1	21.6	55.6	21.6	56.2	0.07	11339			49
1443	31708	6	TWLP	806	2017-08-16-13-58-42	0	0	z	0	10	56.1	21.6	55.6	21.6	56.2	0.07	11339			50
1444	31709	6	TWLP	806	2017-08-16-13-58-44	0	0	z	0	10	56.1	21.6	55.6	21.6	56.2	0.07	11339			51
1445	31710	6	TWLP	806	2017-08-16-13-58-46	0	0	z	0	10	56.1	21.6	55.5	21.5	56.1	-0.041	11339			52
1446	31711	6	TWLP	806	2017-08-16-13-58-48	0	0	z	0	10	56.1	21.6	55.5	21.5	56.1	-0.041	11339			53
1447	31712	6	TWLP	806	2017-08-16-13-58-50	0	0	z	0	10	56.2	21.6	55.5	21.5	56.1	-0.141	11339			54
1448	31713	6	TWLP	806	2017-08-16-13-58-52	0	0	z	0	10	56.1	21.6	55.6	21.6	56.2	0.07	11339			55
1449	31714	6	TWLP	806	2017-08-16-13-58-54	0	0	z	0	10	56.1	21.6	55.6	21.6	56.2	0.07	11339			56
1450	31715	6	TWLP	806	2017-08-16-13-58-56	0	0	z	0	10	56.1	21.6	55.6	21.6	56.2	0.07	11339			57
1451	31716	6	TWLP	806	2017-08-16-13-58-58	0	0	z	0	10	56.2	21.6	55.6	21.6	56.2	-0.03	11339			58
1452	31717	6	TWLP	806	2017-08-16-13-59-00	0	0	z	0	10	56.1	21.6	55.6	21.6	56.2	0.07	11339			59
1453	31718	6	TWLP	806	2017-08-16-13-59-02	0	0	z	0	10	56.2	21.6	55.5	21.5	56.1	-0.141	11339			60
1454	31719	6	TWLP	806	2017-08-16-13-59-04	0	0	z	0	10	56.2	21.6	55.6	21.6	56.2	-0.03	11339			61
1455	31720	6	TWLP	806	2017-08-16-13-59-06	0	0	z	0	10	56.2	21.6	55.6	21.5	56.2	-0.03	11339			62
1456	31721	6	TWLP	806	2017-08-16-13-59-08	0	0	z	0	10	56.2	21.6	55.6	21.6	56.2	-0.03	11339			63
1457	31722	6	TWLP	806	2017-08-16-13-59-10	0	0	z	0	10	56.2	21.6	55.6	21.6	56.2	-0.03	11339			64
1458	31723	6	TWLP	806	2017-08-16-13-59-12	0	0	z	0	10	56.2	21.6	55.6	21.6	56.2	-0.03	11339			65
1459	31724	6	TWLP	806	2017-08-16-13-59-14	0	0	z	0	10	56.2	21.6	55.6	21.5	56.2	-0.03	11339			66
1460	31725	6	TWLP	806	2017-08-16-13-59-16	0	0	z	0	10	56.2	21.6	55.7	21.6	56.3	0.082	11339			67
1461	31726	6	TWLP	806	2017-08-16-13-59-18	0	0	z	0	10	56.2	21.6	55.6	21.5	56.2	-0.03	11339			68
1462	31727	6	TWLP	806	2017-08-16-13-59-20	0	0	z	0	10	56.2	21.6	55.6	21.6	56.2	-0.03	11339			69
1463	31728	6	TWLP	806	2017-08-16-13-59-22	0	0	z	0	10	56.2	21.6	55.6	21.6	56.2	-0.03	11339			70
1464	31729	6	TWLP	806	2017-08-16-13-59-24	0	0	z	0	10	56.2	21.6	55.6	21.5	56.2	-0.03	11339			71
1465	31730	6	TWLP	806	2017-08-16-13-59-26	0	0	z	0	10	56.2	21.6	55.6	21.5	56.2	-0.03	11339			72
1466	31731	6	TWLP	806	2017-08-16-13-59-28	0	0	z	0	10	56.2	21.6	55.6	21.5	56.2	-0.03	11339			73
1467	31732	6	TWLP	806	2017-08-16-13-59-30	0	0	z	0	10	56.2	21.6	55.6	21.5	56.2	-0.03	11339			74
1468	31733	6	TWLP	806	2017-08-16-13-59-32	0	0	z	0	10	56.2	21.6	55.6	21.5	56.2	-0.03	11339			75
1469	31734	6	TWLP	806	2017-08-16-13-59-34	0	0	z	0	10	56.2	21.6	55.7	21.6	56.3	0.082	11339			76
1470	31735	6	TWLP	806	2017-08-16-13-59-36	0	0	z	0	10	56.2	21.6	55.6	21.5	56.2	-0.03	11339			77
1471	31736	6	TWLP	806	2017-08-16-13-59-38	0	0	z	0	10	56.2	21.6	55.6	21.6	56.2	-0.03	11339			78
1472	31737	6	TWLP	806	2017-08-16-13-59-40	0	0	z	0	10	56.2	21.6	55.6	21.5	56.2	-0.03	11339			79
1473	31738	6	TWLP	806	2017-08-16-13-59-42	0	0	z	0	10	56.2	21.6	55.6	21.5	56.2	-0.03	11339			80
1474	31739	6	TWLP	806	2017-08-16-13-59-44	0	0	z	0	10	56.2	21.6	55.6	21.5	56.2	-0.03	11339			81
1475	31740	6	TWLP	806	2017-08-16-13-59-46	0	0	z	0	10	56.2	21.6	55.6	21.6	56.2	-0.03	11339			82
1476	31741	6	TWLP	806	2017-08-16-13-59-48	0	0	z	0	10	56.2	21.6	55.7	21.6	56.3	0.082	11339			83
1477	31742	6	TWLP	806	2017-08-16-13-59-50	0	0	z	0	10	56.2	21.6	55.7	21.6	56.3	0.082	11339			84
1478	31743	6	TWLP	806	2017-08-16-13-59-52	0	0	z	0	10	56.2	21.6	55.7	21.6	56.3	0.082	11339			85
1479	31744	6	TWLP	806	2017-08-16-13-59-54	0	0	z	0	10	56.2	21.6	55.7	21.6	56.3	0.082	11339			86
1480	31745	6	TWLP	806	2017-08-16-13-59-56	0	0	z	0	10	56.2	21.6	55.6	21.5	56.2	-0.03	11339			87
1481	31746	6	TWLP	806	2017-08-16-13-59-58	0	0	z	0	10	56.2	21.6	55.6	21.5	56.2	-0.03	11339			88
1482	31747	6	TWLP	806	2017-08-16-14-00-00	0	0	z	0	10	56.2	21.6	55.7	21.6	56.3	0.082	11339			89
1483	31748	6	TWLP	806	2017-08-16-14-00-02	0	0	z	0	10	56.2	21.6	55.6	21.5	56.2	-0.03	11339			90
1484	31749	6	TWLP	806	2017-08-16-14-00-04	0	0	z	0	10	56.2	21.6	55.6	21.5	56.2	-0.03	11339	Last10	Here	91
1485	31750	6	TWLP	806	2017-08-16-14-00-06	0	0	z	0	10	56.2	21.6	55.6	21.5	56.2	-0.03	11339	Last10	Here	92
1486	31751	6	TWLP	806	2017-08-16-14-00-08	0	0	z	0	10	56.2	21.6	55.6	21.5	56.2	-0.03	11339	Last10	Here	93
1487	31752	6	TWLP	806	2017-08-16-14-00-10	0	0	z	0	10	56.2	21.6	55.7	21.6	56.3	0.082	11339	Last10	Here	94
1488	31753	6	TWLP	806	2017-08-16-14-00-12	0	0	z	0	10	56.2	21.6	55.6	21.5	56.2	-0.03	11339	Last10	Here	95
1489	31754	6	TWLP	806	2017-08-16-14-00-14	0	0	z	0	10	56.2	21.6	55.7	21.6	56.3	0.082	11339	Last10	Here	96
1490	31755	6	TWLP	806	2017-08-16-14-00-16	0	0	z	0	10	56.2	21.6	55.6	21.5	56.2	-0.03	11339	Last10	Here	97
1491	31756	6	TWLP	806	2017-08-16-14-00-18	0	0	z	0	10	56.2	21.6	55.7	21.6	56.3	0.082	11339	Last10	Here	98
1492	31757	6	TWLP	806	2017-08-16-14-00-20	0	0	z	0	10	56.2	21.6	55.7	21.6	56.3	0.082	11339	Last10	Here	99
1493	31758	6	TWLP	806	2017-08-16-14-00-22	0	0	z	0	10	56.2	21.6	55.6	21.5	56.2	-0.03	11339	Last10	Here	100
1494	31759	6	TWLP	806	2017-08-16-14-00-54	0	0	z	0	15	56.2	21.6	55.7	21.6	56.3	0.082	11340	First10	Here	1
1495	31760	6	TWLP	806	2017-08-16-14-00-56	0	0	z	0	15	56.2	21.6	55.6	21.5	56.2	-0.03	11340	First10	Here	2
1496	31761	6	TWLP	806	2017-08-16-14-01-00	0	0	z	0	15	56.2	21.6	55.6	21.5	56.2	-0.03	11340	First10	Here	3
1497	31762	6	TWLP	806	2017-08-16-14-01-02	0	0	z	0	15	56.2	21.6	55.6	21.5	56.2	-0.03	11340	First10	Here	4
1498	31763	6	TWLP	806	2017-08-16-14-01-04	0	0	z	0	15	56.2	21.6	55.7	21.6	56.3	0.082	11340	First10	Here	5
1499	31764	6	TWLP	806	2017-08-16-14-01-06	0	0	z	0	15	56.2	21.6	55.6	21.5	56.2	-0.03	11340	First10	Here	6
1500	31765	6	TWLP	806	2017-08-16-14-01-08	0	0	z	0	15	56.2	21.6	55.6	21.5	56.2	-0.03	11340	First10	Here	7
1501	31766	6	TWLP	806	2017-08-16-14-01-10	0	0	z	0	15	56.2	21.6	55.6	21.5	56.2	-0.03	11340	First10	Here	8
1502	31767	6	TWLP	806	2017-08-16-14-01-12	0	0	z	0	15	56.2	21.6	55.7	21.6	56.3	0.082	11340	First10	Here	9
1503	31768	6	TWLP	806	2017-08-16-14-01-14	0	0	z	0	15	56.2	21.6	55.6	21.5	56.2	-0.03	11340	First10	Here	10
1504	31769	6	TWLP	806	2017-08-16-14-01-16	0	0	z	0	15	56.2	21.6	55.7	21.6	56.3	0.082	11340			11
1505	31770	6	TWLP	806	2017-08-16-14-01-18	0	0	z	0	15	56.2	21.6	55.6	21.5	56.2	-0.03	11340			12
1506	31771	6	TWLP	806	2017-08-16-14-01-20	0	0	z	0	15	56.2	21.6	55.6	21.5	56.2	-0.03	11340			13
1507	31772	6	TWLP	806	2017-08-16-14-01-22	0	0	z	0	15	56.2	21.6	55.6	21.5	56.2	-0.03	11340			14
1508	31773	6	TWLP	806	2017-08-16-14-01-24	0	0	z	0	15	56.2	21.6	55.7	21.6	56.3	0.082	11340			15
1509	31774	6	TWLP	806	2017-08-16-14-01-26	0	0	z	0	15	56.2	21.6	55.6	21.5	56.2	-0.03	11340			16
1510	31775	6	TWLP	806	2017-08-16-14-01-28	0	0	z	0	15	56.2	21.6	55.7	21.6	56.3	0.082	11340			17
1511	31776	6	TWLP	806	2017-08-16-14-01-30	0	0	z	0	15	56.2	21.6	55.6	21.5	56.2	-0.03	11340			18
1512	31777	6	TWLP	806	2017-08-16-14-01-33	0	0	z	0	15	56.2	21.6	55.6	21.5	56.2	-0.03	11340			19
1513	31778	6	TWLP	806	2017-08-16-14-01-35	0	0	z	0	15	56.2	21.6	55.6	21.5	56.2	-0.03	11340			20
1514	31779	6	TWLP	806	2017-08-16-14-01-37	0	0	z	0	15	56.2	21.6	55.6	21.5	56.2	-0.03	11340			21
1515	31780	6	TWLP	806	2017-08-16-14-01-39	0	0	z	0	15	56.3	21.6	55.7	21.6	56.3	-0.018	11340			22
1516	31781	6	TWLP	806	2017-08-16-14-01-41	0	0	z	0	15	56.3	21.6	55.7	21.6	56.3	-0.018	11340			23
1517	31782	6	TWLP	806	2017-08-16-14-01-43	0	0	z	0	15	56.2	21.6	55.6	21.5	56.2	-0.03	11340			24
1518	31783	6	TWLP	806	2017-08-16-14-01-45	0	0	z	0	15	56.3	21.6	55.7	21.6	56.3	-0.018	11340			25
1519	31784	6	TWLP	806	2017-08-16-14-01-47	0	0	z	0	15	56.3	21.6	55.7	21.6	56.3	-0.018	11340			26
1520	31785	6	TWLP	806	2017-08-16-14-01-49	0	0	z	0	15	56.2	21.6	55.6	21.5	56.2	-0.03	11340			27
1521	31786	6	TWLP	806	2017-08-16-14-01-51	0	0	z	0	15	56.2	21.6	55.6	21.5	56.2	-0.03	11340			28
1522	31787	6	TWLP	806	2017-08-16-14-01-53	0	0	z	0	15	56.2	21.6	55.6	21.5	56.2	-0.03	11340			29
1523	31788	6	TWLP	806	2017-08-16-14-01-55	0	0	z	0	15	56.2	21.6	55.6	21.5	56.2	-0.03	11340			30
1524	31789	6	TWLP	806	2017-08-16-14-01-57	0	0	z	0	15	56.2	21.6	55.7	21.6	56.3	0.082	11340			31
1525	31790	6	TWLP	806	2017-08-16-14-01-59	0	0	z	0	15	56.2	21.6	55.7	21.6	56.3	0.082	11340			32
1526	31791	6	TWLP	806	2017-08-16-14-02-01	0	0	z	0	15	56.2	21.6	55.7	21.5	56.3	0.082	11340			33
1527	31792	6	TWLP	806	2017-08-16-14-02-03	0	0	z	0	15	56.2	21.6	55.7	21.6	56.3	0.082	11340			34
1528	31793	6	TWLP	806	2017-08-16-14-02-05	0	0	z	0	15	56.2	21.6	55.7	21.5	56.3	0.082	11340			35
1529	31794	6	TWLP	806	2017-08-16-14-02-07	0	0	z	0	15	56.2	21.6	55.7	21.5	56.3	0.082	11340			36
1530	31795	6	TWLP	806	2017-08-16-14-02-09	0	0	z	0	15	56.2	21.6	55.7	21.5	56.3	0.082	11340			37
1531	31796	6	TWLP	806	2017-08-16-14-02-11	0	0	z	0	15	56.2	21.6	55.7	21.6	56.3	0.082	11340			38
1532	31797	6	TWLP	806	2017-08-16-14-02-13	0	0	z	0	15	56.3	21.6	55.7	21.5	56.3	-0.018	11340			39
1533	31798	6	TWLP	806	2017-08-16-14-02-15	0	0	z	0	15	56.3	21.6	55.7	21.5	56.3	-0.018	11340			40
1534	31799	6	TWLP	806	2017-08-16-14-02-17	0	0	z	0	15	56.3	21.6	55.7	21.5	56.3	-0.018	11340			41
1535	31800	6	TWLP	806	2017-08-16-14-02-19	0	0	z	0	15	56.2	21.6	55.7	21.6	56.3	0.082	11340			42
1536	31801	6	TWLP	806	2017-08-16-14-02-21	0	0	z	0	15	56.3	21.6	55.7	21.5	56.3	-0.018	11340			43
1537	31802	6	TWLP	806	2017-08-16-14-02-23	0	0	z	0	15	56.3	21.6	55.7	21.5	56.3	-0.018	11340			44
1538	31803	6	TWLP	806	2017-08-16-14-02-25	0	0	z	0	15	56.3	21.6	55.7	21.5	56.3	-0.018	11340			45
1539	31804	6	TWLP	806	2017-08-16-14-02-27	0	0	z	0	15	56.3	21.6	55.7	21.5	56.3	-0.018	11340			46
1540	31805	6	TWLP	806	2017-08-16-14-02-29	0	0	z	0	15	56.3	21.6	55.6	21.5	56.2	-0.13	11340			47
1541	31806	6	TWLP	806	2017-08-16-14-02-31	0	0	z	0	15	56.3	21.6	55.7	21.6	56.3	-0.018	11340			48
1542	31807	6	TWLP	806	2017-08-16-14-02-33	0	0	z	0	15	56.3	21.6	55.7	21.5	56.3	-0.018	11340			49
1543	31808	6	TWLP	806	2017-08-16-14-02-35	0	0	z	0	15	56.3	21.6	55.7	21.5	56.3	-0.018	11340			50
1544	31809	6	TWLP	806	2017-08-16-14-02-37	0	0	z	0	15	56.3	21.6	55.7	21.5	56.3	-0.018	11340			51
1545	31810	6	TWLP	806	2017-08-16-14-02-39	0	0	z	0	15	56.2	21.6	55.7	21.5	56.3	0.082	11340			52
1546	31811	6	TWLP	806	2017-08-16-14-02-41	0	0	z	0	15	56.2	21.6	55.7	21.5	56.3	0.082	11340			53
1547	31812	6	TWLP	806	2017-08-16-14-02-43	0	0	z	0	15	56.2	21.6	55.7	21.5	56.3	0.082	11340			54
1548	31813	6	TWLP	806	2017-08-16-14-02-45	0	0	z	0	15	56.2	21.6	55.7	21.5	56.3	0.082	11340			55
1549	31814	6	TWLP	806	2017-08-16-14-02-47	0	0	z	0	15	56.2	21.6	55.7	21.5	56.3	0.082	11340			56
1550	31815	6	TWLP	806	2017-08-16-14-02-49	0	0	z	0	15	56.2	21.6	55.6	21.5	56.2	-0.03	11340			57
1551	31816	6	TWLP	806	2017-08-16-14-02-51	0	0	z	0	15	56.2	21.6	55.6	21.5	56.2	-0.03	11340			58
1552	31817	6	TWLP	806	2017-08-16-14-02-53	0	0	z	0	15	56.2	21.6	55.7	21.5	56.3	0.082	11340			59
1553	31818	6	TWLP	806	2017-08-16-14-02-55	0	0	z	0	15	56.2	21.6	55.7	21.6	56.3	0.082	11340			60
1554	31819	6	TWLP	806	2017-08-16-14-02-57	0	0	z	0	15	56.2	21.6	55.6	21.5	56.2	-0.03	11340			61
1555	31820	6	TWLP	806	2017-08-16-14-02-59	0	0	z	0	15	56.2	21.6	55.7	21.5	56.3	0.082	11340			62
1556	31821	6	TWLP	806	2017-08-16-14-03-01	0	0	z	0	15	56.2	21.6	55.7	21.6	56.3	0.082	11340			63
1557	31822	6	TWLP	806	2017-08-16-14-03-03	0	0	z	0	15	56.2	21.6	55.7	21.5	56.3	0.082	11340			64
1558	31823	6	TWLP	806	2017-08-16-14-03-05	0	0	z	0	15	56.2	21.6	55.6	21.5	56.2	-0.03	11340			65
1559	31824	6	TWLP	806	2017-08-16-14-03-07	0	0	z	0	15	56.2	21.6	55.7	21.6	56.3	0.082	11340			66
1560	31825	6	TWLP	806	2017-08-16-14-03-09	0	0	z	0	15	56.2	21.6	55.6	21.5	56.2	-0.03	11340			67
1561	31826	6	TWLP	806	2017-08-16-14-03-11	0	0	z	0	15	56.3	21.6	55.7	21.6	56.3	-0.018	11340			68
1562	31827	6	TWLP	806	2017-08-16-14-03-13	0	0	z	0	15	56.2	21.6	55.6	21.5	56.2	-0.03	11340			69
1563	31828	6	TWLP	806	2017-08-16-14-03-15	0	0	z	0	15	56.2	21.6	55.6	21.5	56.2	-0.03	11340			70
1564	31829	6	TWLP	806	2017-08-16-14-03-17	0	0	z	0	15	56.3	21.6	55.6	21.5	56.2	-0.13	11340			71
1565	31830	6	TWLP	806	2017-08-16-14-03-19	0	0	z	0	15	56.3	21.6	55.7	21.6	56.3	-0.018	11340			72
1566	31831	6	TWLP	806	2017-08-16-14-03-21	0	0	z	0	15	56.2	21.6	55.7	21.6	56.3	0.082	11340			73
1567	31832	6	TWLP	806	2017-08-16-14-03-23	0	0	z	0	15	56.2	21.6	55.7	21.5	56.3	0.082	11340			74
1568	31833	6	TWLP	806	2017-08-16-14-03-25	0	0	z	0	15	56.2	21.6	55.7	21.5	56.3	0.082	11340			75
1569	31834	6	TWLP	806	2017-08-16-14-03-27	0	0	z	0	15	56.2	21.6	55.7	21.5	56.3	0.082	11340			76
1570	31835	6	TWLP	806	2017-08-16-14-03-29	0	0	z	0	15	56.2	21.6	55.6	21.5	56.2	-0.03	11340			77
1571	31836	6	TWLP	806	2017-08-16-14-03-31	0	0	z	0	15	56.2	21.6	55.7	21.5	56.3	0.082	11340			78
1572	31837	6	TWLP	806	2017-08-16-14-03-33	0	0	z	0	15	56.2	21.6	55.7	21.6	56.3	0.082	11340			79
1573	31838	6	TWLP	806	2017-08-16-14-03-35	0	0	z	0	15	56.2	21.6	55.6	21.5	56.2	-0.03	11340			80
1574	31839	6	TWLP	806	2017-08-16-14-03-37	0	0	z	0	15	56.2	21.6	55.6	21.5	56.2	-0.03	11340			81
1575	31840	6	TWLP	806	2017-08-16-14-03-39	0	0	z	0	15	56.2	21.6	55.7	21.6	56.3	0.082	11340			82
1576	31841	6	TWLP	806	2017-08-16-14-03-41	0	0	z	0	15	56.2	21.6	55.6	21.5	56.2	-0.03	11340			83
1577	31842	6	TWLP	806	2017-08-16-14-03-43	0	0	z	0	15	56.2	21.6	55.7	21.6	56.3	0.082	11340			84
1578	31843	6	TWLP	806	2017-08-16-14-03-45	0	0	z	0	15	56.2	21.6	55.6	21.5	56.2	-0.03	11340			85
1579	31844	6	TWLP	806	2017-08-16-14-03-47	0	0	z	0	15	56.2	21.6	55.6	21.5	56.2	-0.03	11340			86
1580	31845	6	TWLP	806	2017-08-16-14-03-49	0	0	z	0	15	56.2	21.6	55.7	21.6	56.3	0.082	11340			87
1581	31846	6	TWLP	806	2017-08-16-14-03-51	0	0	z	0	15	56.2	21.6	55.6	21.5	56.2	-0.03	11340			88
1582	31847	6	TWLP	806	2017-08-16-14-03-53	0	0	z	0	15	56.2	21.6	55.7	21.5	56.3	0.082	11340			89
1583	31848	6	TWLP	806	2017-08-16-14-03-55	0	0	z	0	15	56.2	21.6	55.7	21.5	56.3	0.082	11340			90
1584	31849	6	TWLP	806	2017-08-16-14-03-57	0	0	z	0	15	56.2	21.6	55.7	21.5	56.3	0.082	11340	Last10	Here	91
1585	31850	6	TWLP	806	2017-08-16-14-03-59	0	0	z	0	15	56.2	21.6	55.6	21.5	56.2	-0.03	11340	Last10	Here	92
1586	31851	6	TWLP	806	2017-08-16-14-04-01	0	0	z	0	15	56.2	21.6	55.7	21.6	56.3	0.082	11340	Last10	Here	93
1587	31852	6	TWLP	806	2017-08-16-14-04-03	0	0	z	0	15	56.2	21.6	55.7	21.5	56.3	0.082	11340	Last10	Here	94
1588	31853	6	TWLP	806	2017-08-16-14-04-05	0	0	z	0	15	56.2	21.6	55.6	21.5	56.2	-0.03	11340	Last10	Here	95
1589	31854	6	TWLP	806	2017-08-16-14-04-07	0	0	z	0	15	56.2	21.6	55.6	21.5	56.2	-0.03	11340	Last10	Here	96
1590	31855	6	TWLP	806	2017-08-16-14-04-09	0	0	z	0	15	56.2	21.6	55.6	21.5	56.2	-0.03	11340	Last10	Here	97
1591	31856	6	TWLP	806	2017-08-16-14-04-11	0	0	z	0	15	56.2	21.6	55.7	21.6	56.3	0.082	11340	Last10	Here	98
1592	31857	6	TWLP	806	2017-08-16-14-04-13	0	0	z	0	15	56.2	21.6	55.7	21.6	56.3	0.082	11340	Last10	Here	99
1593	31858	6	TWLP	806	2017-08-16-14-04-45	0	0	z	0	20	56.2	21.6	55.7	21.6	56.3	0.082	11341	First10	Here	1
1594	31859	6	TWLP	806	2017-08-16-14-04-47	0	0	z	0	20	56.2	21.6	55.6	21.5	56.2	-0.03	11341	First10	Here	2
1595	31860	6	TWLP	806	2017-08-16-14-04-49	0	0	z	0	20	56.2	21.6	55.7	21.5	56.3	0.082	11341	First10	Here	3
1596	31861	6	TWLP	806	2017-08-16-14-04-51	0	0	z	0	20	56.2	21.6	55.7	21.5	56.3	0.082	11341	First10	Here	4
1597	31862	6	TWLP	806	2017-08-16-14-04-53	0	0	z	0	20	56.2	21.6	55.7	21.5	56.3	0.082	11341	First10	Here	5
1598	31863	6	TWLP	806	2017-08-16-14-04-55	0	0	z	0	20	56.2	21.6	55.6	21.5	56.2	-0.03	11341	First10	Here	6
1599	31864	6	TWLP	806	2017-08-16-14-04-57	0	0	z	0	20	56.2	21.6	55.6	21.5	56.2	-0.03	11341	First10	Here	7
1600	31865	6	TWLP	806	2017-08-16-14-04-59	0	0	z	0	20	56.2	21.6	55.7	21.6	56.3	0.082	11341	First10	Here	8
1601	31866	6	TWLP	806	2017-08-16-14-05-01	0	0	z	0	20	56.2	21.6	55.7	21.6	56.3	0.082	11341	First10	Here	9
1602	31867	6	TWLP	806	2017-08-16-14-05-03	0	0	z	0	20	56.2	21.6	55.7	21.6	56.3	0.082	11341	First10	Here	10
1603	31868	6	TWLP	806	2017-08-16-14-05-05	0	0	z	0	20	56.2	21.6	55.6	21.5	56.2	-0.03	11341			11
1604	31869	6	TWLP	806	2017-08-16-14-05-07	0	0	z	0	20	56.2	21.6	55.6	21.5	56.2	-0.03	11341			12
1605	31870	6	TWLP	806	2017-08-16-14-05-09	0	0	z	0	20	56.2	21.6	55.7	21.5	56.3	0.082	11341			13
1606	31871	6	TWLP	806	2017-08-16-14-05-11	0	0	z	0	20	56.2	21.6	55.7	21.6	56.3	0.082	11341			14
1607	31872	6	TWLP	806	2017-08-16-14-05-13	0	0	z	0	20	56.2	21.6	55.7	21.6	56.3	0.082	11341			15
1608	31873	6	TWLP	806	2017-08-16-14-05-15	0	0	z	0	20	56.2	21.6	55.6	21.5	56.2	-0.03	11341			16
1609	31874	6	TWLP	806	2017-08-16-14-05-17	0	0	z	0	20	56.2	21.6	55.7	21.6	56.3	0.082	11341			17
1610	31875	6	TWLP	806	2017-08-16-14-05-19	0	0	z	0	20	56.2	21.6	55.6	21.5	56.2	-0.03	11341			18
1611	31876	6	TWLP	806	2017-08-16-14-05-21	0	0	z	0	20	56.2	21.6	55.6	21.5	56.2	-0.03	11341			19
1612	31877	6	TWLP	806	2017-08-16-14-05-23	0	0	z	0	20	56.2	21.6	55.6	21.5	56.2	-0.03	11341			20
1613	31878	6	TWLP	806	2017-08-16-14-05-25	0	0	z	0	20	56.2	21.6	55.6	21.5	56.2	-0.03	11341			21
1614	31879	6	TWLP	806	2017-08-16-14-05-27	0	0	z	0	20	56.2	21.6	55.6	21.5	56.2	-0.03	11341			22
1615	31880	6	TWLP	806	2017-08-16-14-05-29	0	0	z	0	20	56.2	21.6	55.6	21.5	56.2	-0.03	11341			23
1616	31881	6	TWLP	806	2017-08-16-14-05-31	0	0	z	0	20	56.2	21.6	55.6	21.5	56.2	-0.03	11341			24
1617	31882	6	TWLP	806	2017-08-16-14-05-33	0	0	z	0	20	56.2	21.6	55.7	21.6	56.3	0.082	11341			25
1618	31883	6	TWLP	806	2017-08-16-14-05-35	0	0	z	0	20	56.2	21.6	55.6	21.5	56.2	-0.03	11341			26
1619	31884	6	TWLP	806	2017-08-16-14-05-37	0	0	z	0	20	56.2	21.6	55.7	21.6	56.3	0.082	11341			27
1620	31885	6	TWLP	806	2017-08-16-14-05-39	0	0	z	0	20	56.2	21.6	55.6	21.5	56.2	-0.03	11341			28
1621	31886	6	TWLP	806	2017-08-16-14-05-41	0	0	z	0	20	56.2	21.6	55.6	21.5	56.2	-0.03	11341			29
1622	31887	6	TWLP	806	2017-08-16-14-05-43	0	0	z	0	20	56.2	21.6	55.7	21.6	56.3	0.082	11341			30
1623	31888	6	TWLP	806	2017-08-16-14-05-45	0	0	z	0	20	56.2	21.6	55.7	21.6	56.3	0.082	11341			31
1624	31889	6	TWLP	806	2017-08-16-14-05-47	0	0	z	0	20	56.2	21.6	55.6	21.5	56.2	-0.03	11341			32
1625	31890	6	TWLP	806	2017-08-16-14-05-49	0	0	z	0	20	56.2	21.6	55.7	21.6	56.3	0.082	11341			33
1626	31891	6	TWLP	806	2017-08-16-14-05-51	0	0	z	0	20	56.2	21.6	55.7	21.6	56.3	0.082	11341			34
1627	31892	6	TWLP	806	2017-08-16-14-05-53	0	0	z	0	20	56.2	21.6	55.6	21.5	56.2	-0.03	11341			35
1628	31893	6	TWLP	806	2017-08-16-14-05-55	0	0	z	0	20	56.2	21.6	55.7	21.6	56.3	0.082	11341			36
1629	31894	6	TWLP	806	2017-08-16-14-05-57	0	0	z	0	20	56.2	21.6	55.6	21.5	56.2	-0.03	11341			37
1630	31895	6	TWLP	806	2017-08-16-14-05-59	0	0	z	0	20	56.2	21.6	55.6	21.5	56.2	-0.03	11341			38
1631	31896	6	TWLP	806	2017-08-16-14-06-01	0	0	z	0	20	56.2	21.6	55.6	21.5	56.2	-0.03	11341			39
1632	31897	6	TWLP	806	2017-08-16-14-06-03	0	0	z	0	20	56.2	21.6	55.6	21.5	56.2	-0.03	11341			40
1633	31898	6	TWLP	806	2017-08-16-14-06-05	0	0	z	0	20	56.2	21.6	55.6	21.5	56.2	-0.03	11341			41
1634	31899	6	TWLP	806	2017-08-16-14-06-07	0	0	z	0	20	56.2	21.6	55.6	21.5	56.2	-0.03	11341			42
1635	31900	6	TWLP	806	2017-08-16-14-06-09	0	0	z	0	20	56.2	21.6	55.7	21.6	56.3	0.082	11341			43
1636	31901	6	TWLP	806	2017-08-16-14-06-11	0	0	z	0	20	56.2	21.6	55.6	21.5	56.2	-0.03	11341			44
1637	31902	6	TWLP	806	2017-08-16-14-06-13	0	0	z	0	20	56.2	21.6	55.7	21.6	56.3	0.082	11341			45
1638	31903	6	TWLP	806	2017-08-16-14-06-15	0	0	z	0	20	56.2	21.6	55.6	21.5	56.2	-0.03	11341			46
1639	31904	6	TWLP	806	2017-08-16-14-06-17	0	0	z	0	20	56.2	21.6	55.7	21.6	56.3	0.082	11341			47
1640	31905	6	TWLP	806	2017-08-16-14-06-19	0	0	z	0	20	56.2	21.6	55.7	21.6	56.3	0.082	11341			48
1641	31906	6	TWLP	806	2017-08-16-14-06-21	0	0	z	0	20	56.2	21.6	55.6	21.5	56.2	-0.03	11341			49
1642	31907	6	TWLP	806	2017-08-16-14-06-23	0	0	z	0	20	56.2	21.6	55.6	21.5	56.2	-0.03	11341			50
1643	31908	6	TWLP	806	2017-08-16-14-06-25	0	0	z	0	20	56.2	21.6	55.6	21.5	56.2	-0.03	11341			51
1644	31909	6	TWLP	806	2017-08-16-14-06-27	0	0	z	0	20	56.2	21.6	55.6	21.5	56.2	-0.03	11341			52
1645	31910	6	TWLP	806	2017-08-16-14-06-29	0	0	z	0	20	56.2	21.6	55.6	21.5	56.2	-0.03	11341			53
1646	31911	6	TWLP	806	2017-08-16-14-06-31	0	0	z	0	20	56.2	21.6	55.7	21.6	56.3	0.082	11341			54
1647	31912	6	TWLP	806	2017-08-16-14-06-33	0	0	z	0	20	56.2	21.6	55.6	21.5	56.2	-0.03	11341			55
1648	31913	6	TWLP	806	2017-08-16-14-06-35	0	0	z	0	20	56.2	21.6	55.7	21.6	56.3	0.082	11341			56
1649	31914	6	TWLP	806	2017-08-16-14-06-37	0	0	z	0	20	56.2	21.6	55.6	21.5	56.2	-0.03	11341			57
1650	31915	6	TWLP	806	2017-08-16-14-06-39	0	0	z	0	20	56.2	21.6	55.6	21.5	56.2	-0.03	11341			58
1651	31916	6	TWLP	806	2017-08-16-14-06-41	0	0	z	0	20	56.2	21.6	55.7	21.6	56.3	0.082	11341			59
1652	31917	6	TWLP	806	2017-08-16-14-06-44	0	0	z	0	20	56.2	21.6	55.6	21.5	56.2	-0.03	11341			60
1653	31918	6	TWLP	806	2017-08-16-14-06-46	0	0	z	0	20	56.2	21.6	55.6	21.5	56.2	-0.03	11341			61
1654	31919	6	TWLP	806	2017-08-16-14-06-48	0	0	z	0	20	56.2	21.6	55.6	21.5	56.2	-0.03	11341			62
1655	31920	6	TWLP	806	2017-08-16-14-06-50	0	0	z	0	20	56.2	21.6	55.6	21.5	56.2	-0.03	11341			63
1656	31921	6	TWLP	806	2017-08-16-14-06-52	0	0	z	0	20	56.2	21.6	55.6	21.5	56.2	-0.03	11341			64
1657	31922	6	TWLP	806	2017-08-16-14-06-54	0	0	z	0	20	56.2	21.6	55.7	21.5	56.3	0.082	11341			65
1658	31923	6	TWLP	806	2017-08-16-14-06-56	0	0	z	0	20	56.2	21.6	55.7	21.6	56.3	0.082	11341			66
1659	31924	6	TWLP	806	2017-08-16-14-06-58	0	0	z	0	20	56.2	21.6	55.6	21.5	56.2	-0.03	11341			67
1660	31925	6	TWLP	806	2017-08-16-14-07-00	0	0	z	0	20	56.2	21.6	55.7	21.6	56.3	0.082	11341			68
1661	31926	6	TWLP	806	2017-08-16-14-07-02	0	0	z	0	20	56.2	21.6	55.7	21.5	56.3	0.082	11341			69
1662	31927	6	TWLP	806	2017-08-16-14-07-04	0	0	z	0	20	56.2	21.6	55.6	21.5	56.2	-0.03	11341			70
1663	31928	6	TWLP	806	2017-08-16-14-07-06	0	0	z	0	20	56.2	21.6	55.6	21.5	56.2	-0.03	11341			71
1664	31929	6	TWLP	806	2017-08-16-14-07-08	0	0	z	0	20	56.2	21.6	55.7	21.5	56.3	0.082	11341			72
1665	31930	6	TWLP	806	2017-08-16-14-07-10	0	0	z	0	20	56.2	21.6	55.7	21.5	56.3	0.082	11341			73
1666	31931	6	TWLP	806	2017-08-16-14-07-12	0	0	z	0	20	56.2	21.6	55.7	21.5	56.3	0.082	11341			74
1667	31932	6	TWLP	806	2017-08-16-14-07-14	0	0	z	0	20	56.2	21.6	55.7	21.5	56.3	0.082	11341			75
1668	31933	6	TWLP	806	2017-08-16-14-07-16	0	0	z	0	20	56.2	21.6	55.7	21.5	56.3	0.082	11341			76
1669	31934	6	TWLP	806	2017-08-16-14-07-18	0	0	z	0	20	56.2	21.6	55.7	21.5	56.3	0.082	11341			77
1670	31935	6	TWLP	806	2017-08-16-14-07-20	0	0	z	0	20	56.2	21.6	55.6	21.5	56.2	-0.03	11341			78
1671	31936	6	TWLP	806	2017-08-16-14-07-22	0	0	z	0	20	56.2	21.6	55.7	21.5	56.3	0.082	11341			79
1672	31937	6	TWLP	806	2017-08-16-14-07-24	0	0	z	0	20	56.2	21.6	55.6	21.5	56.2	-0.03	11341			80
1673	31938	6	TWLP	806	2017-08-16-14-07-26	0	0	z	0	20	56.2	21.6	55.7	21.5	56.3	0.082	11341			81
1674	31939	6	TWLP	806	2017-08-16-14-07-28	0	0	z	0	20	56.3	21.6	55.7	21.6	56.3	-0.018	11341			82
1675	31940	6	TWLP	806	2017-08-16-14-07-30	0	0	z	0	20	56.3	21.6	55.6	21.5	56.2	-0.13	11341			83
1676	31941	6	TWLP	806	2017-08-16-14-07-32	0	0	z	0	20	56.3	21.6	55.7	21.5	56.3	-0.018	11341			84
1677	31942	6	TWLP	806	2017-08-16-14-07-34	0	0	z	0	20	56.2	21.6	55.6	21.5	56.2	-0.03	11341			85
1678	31943	6	TWLP	806	2017-08-16-14-07-36	0	0	z	0	20	56.2	21.6	55.7	21.6	56.3	0.082	11341			86
1679	31944	6	TWLP	806	2017-08-16-14-07-38	0	0	z	0	20	56.2	21.6	55.6	21.5	56.2	-0.03	11341			87
1680	31945	6	TWLP	806	2017-08-16-14-07-40	0	0	z	0	20	56.3	21.6	55.7	21.5	56.3	-0.018	11341			88
1681	31946	6	TWLP	806	2017-08-16-14-07-42	0	0	z	0	20	56.2	21.6	55.7	21.5	56.3	0.082	11341			89
1682	31947	6	TWLP	806	2017-08-16-14-07-44	0	0	z	0	20	56.3	21.6	55.7	21.5	56.3	-0.018	11341			90
1683	31948	6	TWLP	806	2017-08-16-14-07-46	0	0	z	0	20	56.2	21.6	55.7	21.6	56.3	0.082	11341	Last10	Here	91
1684	31949	6	TWLP	806	2017-08-16-14-07-48	0	0	z	0	20	56.2	21.6	55.7	21.5	56.3	0.082	11341	Last10	Here	92
1685	31950	6	TWLP	806	2017-08-16-14-07-50	0	0	z	0	20	56.3	21.6	55.7	21.6	56.3	-0.018	11341	Last10	Here	93
1686	31951	6	TWLP	806	2017-08-16-14-07-52	0	0	z	0	20	56.2	21.6	55.7	21.6	56.3	0.082	11341	Last10	Here	94
1687	31952	6	TWLP	806	2017-08-16-14-07-54	0	0	z	0	20	56.3	21.6	55.6	21.5	56.2	-0.13	11341	Last10	Here	95
1688	31953	6	TWLP	806	2017-08-16-14-07-56	0	0	z	0	20	56.2	21.6	55.6	21.5	56.2	-0.03	11341	Last10	Here	96
1689	31954	6	TWLP	806	2017-08-16-14-07-58	0	0	z	0	20	56.3	21.6	55.7	21.6	56.3	-0.018	11341	Last10	Here	97
1690	31955	6	TWLP	806	2017-08-16-14-08-00	0	0	z	0	20	56.3	21.6	55.7	21.6	56.3	-0.018	11341	Last10	Here	98
1691	31956	6	TWLP	806	2017-08-16-14-08-02	0	0	z	0	20	56.3	21.6	55.6	21.5	56.2	-0.13	11341	Last10	Here	99
1692	31957	6	TWLP	806	2017-08-16-14-08-04	0	0	z	0	20	56.2	21.6	55.6	21.5	56.2	-0.03	11341	Last10	Here	100
1693	31958	6	TWLP	806	2017-08-16-14-08-36	0	0	z	0	25	56.2	21.6	55.6	21.5	56.2	-0.03	11342	First10	Here	1
1694	31959	6	TWLP	806	2017-08-16-14-08-38	0	0	z	0	25	56.2	21.6	55.6	21.5	56.2	-0.03	11342	First10	Here	2
1695	31960	6	TWLP	806	2017-08-16-14-08-40	0	0	z	0	25	56.2	21.6	55.7	21.6	56.3	0.082	11342	First10	Here	3
1696	31961	6	TWLP	806	2017-08-16-14-08-42	0	0	z	0	25	56.2	21.6	55.6	21.5	56.2	-0.03	11342	First10	Here	4
1697	31962	6	TWLP	806	2017-08-16-14-08-44	0	0	z	0	25	56.2	21.6	55.6	21.5	56.2	-0.03	11342	First10	Here	5
1698	31963	6	TWLP	806	2017-08-16-14-08-46	0	0	z	0	25	56.2	21.6	55.6	21.5	56.2	-0.03	11342	First10	Here	6
1699	31964	6	TWLP	806	2017-08-16-14-08-48	0	0	z	0	25	56.2	21.6	55.6	21.5	56.2	-0.03	11342	First10	Here	7
1700	31965	6	TWLP	806	2017-08-16-14-08-50	0	0	z	0	25	56.2	21.6	55.6	21.5	56.2	-0.03	11342	First10	Here	8
1701	31966	6	TWLP	806	2017-08-16-14-08-52	0	0	z	0	25	56.2	21.6	55.6	21.5	56.2	-0.03	11342	First10	Here	9
1702	31967	6	TWLP	806	2017-08-16-14-08-54	0	0	z	0	25	56.2	21.6	55.6	21.5	56.2	-0.03	11342	First10	Here	10
1703	31968	6	TWLP	806	2017-08-16-14-08-56	0	0	z	0	25	56.2	21.6	55.6	21.5	56.2	-0.03	11342			11
1704	31969	6	TWLP	806	2017-08-16-14-08-58	0	0	z	0	25	56.2	21.6	55.7	21.6	56.3	0.082	11342			12
1705	31970	6	TWLP	806	2017-08-16-14-09-00	0	0	z	0	25	56.2	21.6	55.6	21.5	56.2	-0.03	11342			13
1706	31971	6	TWLP	806	2017-08-16-14-09-02	0	0	z	0	25	56.2	21.6	55.7	21.6	56.3	0.082	11342			14
1707	31972	6	TWLP	806	2017-08-16-14-09-04	0	0	z	0	25	56.2	21.6	55.6	21.5	56.2	-0.03	11342			15
1708	31973	6	TWLP	806	2017-08-16-14-09-06	0	0	z	0	25	56.2	21.6	55.7	21.6	56.3	0.082	11342			16
1709	31974	6	TWLP	806	2017-08-16-14-09-08	0	0	z	0	25	56.2	21.6	55.6	21.5	56.2	-0.03	11342			17
1710	31975	6	TWLP	806	2017-08-16-14-09-10	0	0	z	0	25	56.2	21.6	55.6	21.5	56.2	-0.03	11342			18
1711	31976	6	TWLP	806	2017-08-16-14-09-12	0	0	z	0	25	56.2	21.6	55.6	21.5	56.2	-0.03	11342			19
1712	31977	6	TWLP	806	2017-08-16-14-09-14	0	0	z	0	25	56.2	21.6	55.6	21.5	56.2	-0.03	11342			20
1713	31978	6	TWLP	806	2017-08-16-14-09-16	0	0	z	0	25	56.2	21.6	55.7	21.6	56.3	0.082	11342			21
1714	31979	6	TWLP	806	2017-08-16-14-09-18	0	0	z	0	25	56.2	21.6	55.6	21.5	56.2	-0.03	11342			22
1715	31980	6	TWLP	806	2017-08-16-14-09-20	0	0	z	0	25	56.2	21.6	55.7	21.6	56.3	0.082	11342			23
1716	31981	6	TWLP	806	2017-08-16-14-09-22	0	0	z	0	25	56.2	21.6	55.7	21.6	56.3	0.082	11342			24
1717	31982	6	TWLP	806	2017-08-16-14-09-24	0	0	z	0	25	56.2	21.6	55.6	21.5	56.2	-0.03	11342			25
1718	31983	6	TWLP	806	2017-08-16-14-09-26	0	0	z	0	25	56.2	21.6	55.6	21.5	56.2	-0.03	11342			26
1719	31984	6	TWLP	806	2017-08-16-14-09-28	0	0	z	0	25	56.2	21.6	55.7	21.6	56.3	0.082	11342			27
1720	31985	6	TWLP	806	2017-08-16-14-09-30	0	0	z	0	25	56.2	21.6	55.7	21.6	56.3	0.082	11342			28
1721	31986	6	TWLP	806	2017-08-16-14-09-32	0	0	z	0	25	56.2	21.6	55.7	21.6	56.3	0.082	11342			29
1722	31987	6	TWLP	806	2017-08-16-14-09-34	0	0	z	0	25	56.2	21.6	55.7	21.6	56.3	0.082	11342			30
1723	31988	6	TWLP	806	2017-08-16-14-09-36	0	0	z	0	25	56.2	21.6	55.6	21.5	56.2	-0.03	11342			31
1724	31989	6	TWLP	806	2017-08-16-14-09-38	0	0	z	0	25	56.2	21.6	55.6	21.5	56.2	-0.03	11342			32
1725	31990	6	TWLP	806	2017-08-16-14-09-40	0	0	z	0	25	56.2	21.6	55.6	21.5	56.2	-0.03	11342			33
1726	31991	6	TWLP	806	2017-08-16-14-09-42	0	0	z	0	25	56.2	21.6	55.6	21.5	56.2	-0.03	11342			34
1727	31992	6	TWLP	806	2017-08-16-14-09-44	0	0	z	0	25	56.2	21.6	55.6	21.5	56.2	-0.03	11342			35
1728	31993	6	TWLP	806	2017-08-16-14-09-46	0	0	z	0	25	56.2	21.6	55.7	21.6	56.3	0.082	11342			36
1729	31994	6	TWLP	806	2017-08-16-14-09-48	0	0	z	0	25	56.2	21.6	55.7	21.6	56.3	0.082	11342			37
1730	31995	6	TWLP	806	2017-08-16-14-09-50	0	0	z	0	25	56.2	21.6	55.7	21.6	56.3	0.082	11342			38
1731	31996	6	TWLP	806	2017-08-16-14-09-52	0	0	z	0	25	56.2	21.6	55.7	21.5	56.3	0.082	11342			39
1732	31997	6	TWLP	806	2017-08-16-14-09-54	0	0	z	0	25	56.2	21.6	55.7	21.6	56.3	0.082	11342			40
1733	31998	6	TWLP	806	2017-08-16-14-09-56	0	0	z	0	25	56.2	21.6	55.7	21.6	56.3	0.082	11342			41
1734	31999	6	TWLP	806	2017-08-16-14-09-58	0	0	z	0	25	56.2	21.6	55.6	21.5	56.2	-0.03	11342			42
1735	32000	6	TWLP	806	2017-08-16-14-10-00	0	0	z	0	25	56.2	21.6	55.6	21.5	56.2	-0.03	11342			43
1736	32001	6	TWLP	806	2017-08-16-14-10-02	0	0	z	0	25	56.2	21.6	55.6	21.5	56.2	-0.03	11342			44
1737	32002	6	TWLP	806	2017-08-16-14-10-04	0	0	z	0	25	56.2	21.6	55.6	21.5	56.2	-0.03	11342			45
1738	32003	6	TWLP	806	2017-08-16-14-10-06	0	0	z	0	25	56.2	21.6	55.6	21.5	56.2	-0.03	11342			46
1739	32004	6	TWLP	806	2017-08-16-14-10-08	0	0	z	0	25	56.2	21.6	55.6	21.5	56.2	-0.03	11342			47
1740	32005	6	TWLP	806	2017-08-16-14-10-10	0	0	z	0	25	56.2	21.6	55.7	21.6	56.3	0.082	11342			48
1741	32006	6	TWLP	806	2017-08-16-14-10-12	0	0	z	0	25	56.2	21.6	55.6	21.5	56.2	-0.03	11342			49
1742	32007	6	TWLP	806	2017-08-16-14-10-14	0	0	z	0	25	56.2	21.6	55.6	21.5	56.2	-0.03	11342			50
1743	32008	6	TWLP	806	2017-08-16-14-10-16	0	0	z	0	25	56.2	21.6	55.7	21.6	56.3	0.082	11342			51
1744	32009	6	TWLP	806	2017-08-16-14-10-18	0	0	z	0	25	56.2	21.6	55.6	21.5	56.2	-0.03	11342			52
1745	32010	6	TWLP	806	2017-08-16-14-10-20	0	0	z	0	25	56.2	21.6	55.6	21.5	56.2	-0.03	11342			53
1746	32011	6	TWLP	806	2017-08-16-14-10-22	0	0	z	0	25	56.2	21.6	55.6	21.5	56.2	-0.03	11342			54
1747	32012	6	TWLP	806	2017-08-16-14-10-24	0	0	z	0	25	56.2	21.6	55.6	21.5	56.2	-0.03	11342			55
1748	32013	6	TWLP	806	2017-08-16-14-10-26	0	0	z	0	25	56.2	21.6	55.7	21.6	56.3	0.082	11342			56
1749	32014	6	TWLP	806	2017-08-16-14-10-28	0	0	z	0	25	56.2	21.6	55.6	21.5	56.2	-0.03	11342			57
1750	32015	6	TWLP	806	2017-08-16-14-10-30	0	0	z	0	25	56.2	21.6	55.6	21.5	56.2	-0.03	11342			58
1751	32016	6	TWLP	806	2017-08-16-14-10-32	0	0	z	0	25	56.2	21.6	55.6	21.5	56.2	-0.03	11342			59
1752	32017	6	TWLP	806	2017-08-16-14-10-34	0	0	z	0	25	56.2	21.6	55.7	21.6	56.3	0.082	11342			60
1753	32018	6	TWLP	806	2017-08-16-14-10-36	0	0	z	0	25	56.2	21.6	55.6	21.5	56.2	-0.03	11342			61
1754	32019	6	TWLP	806	2017-08-16-14-10-38	0	0	z	0	25	56.2	21.6	55.7	21.6	56.3	0.082	11342			62
1755	32020	6	TWLP	806	2017-08-16-14-10-40	0	0	z	0	25	56.2	21.6	55.6	21.5	56.2	-0.03	11342			63
1756	32021	6	TWLP	806	2017-08-16-14-10-42	0	0	z	0	25	56.2	21.6	55.6	21.5	56.2	-0.03	11342			64
1757	32022	6	TWLP	806	2017-08-16-14-10-44	0	0	z	0	25	56.2	21.6	55.6	21.5	56.2	-0.03	11342			65
1758	32023	6	TWLP	806	2017-08-16-14-10-46	0	0	z	0	25	56.2	21.6	55.6	21.5	56.2	-0.03	11342			66
1759	32024	6	TWLP	806	2017-08-16-14-10-48	0	0	z	0	25	56.2	21.6	55.6	21.5	56.2	-0.03	11342			67
1760	32025	6	TWLP	806	2017-08-16-14-10-50	0	0	z	0	25	56.2	21.6	55.7	21.5	56.3	0.082	11342			68
1761	32026	6	TWLP	806	2017-08-16-14-10-52	0	0	z	0	25	56.2	21.6	55.7	21.6	56.3	0.082	11342			69
1762	32027	6	TWLP	806	2017-08-16-14-10-54	0	0	z	0	25	56.2	21.6	55.6	21.5	56.2	-0.03	11342			70
1763	32028	6	TWLP	806	2017-08-16-14-10-56	0	0	z	0	25	56.2	21.6	55.6	21.5	56.2	-0.03	11342			71
1764	32029	6	TWLP	806	2017-08-16-14-10-58	0	0	z	0	25	56.2	21.6	55.6	21.5	56.2	-0.03	11342			72
1765	32030	6	TWLP	806	2017-08-16-14-11-00	0	0	z	0	25	56.2	21.6	55.6	21.5	56.2	-0.03	11342			73
1766	32031	6	TWLP	806	2017-08-16-14-11-02	0	0	z	0	25	56.2	21.6	55.6	21.5	56.2	-0.03	11342			74
1767	32032	6	TWLP	806	2017-08-16-14-11-04	0	0	z	0	25	56.2	21.6	55.6	21.5	56.2	-0.03	11342			75
1768	32033	6	TWLP	806	2017-08-16-14-11-06	0	0	z	0	25	56.2	21.6	55.7	21.6	56.3	0.082	11342			76
1769	32034	6	TWLP	806	2017-08-16-14-11-08	0	0	z	0	25	56.2	21.6	55.6	21.5	56.2	-0.03	11342			77
1770	32035	6	TWLP	806	2017-08-16-14-11-10	0	0	z	0	25	56.2	21.6	55.7	21.6	56.3	0.082	11342			78
1771	32036	6	TWLP	806	2017-08-16-14-11-12	0	0	z	0	25	56.2	21.6	55.6	21.5	56.2	-0.03	11342			79
1772	32037	6	TWLP	806	2017-08-16-14-11-14	0	0	z	0	25	56.2	21.6	55.7	21.6	56.3	0.082	11342			80
1773	32038	6	TWLP	806	2017-08-16-14-11-16	0	0	z	0	25	56.2	21.6	55.7	21.6	56.3	0.082	11342			81
1774	32039	6	TWLP	806	2017-08-16-14-11-18	0	0	z	0	25	56.2	21.6	55.6	21.5	56.2	-0.03	11342			82
1775	32040	6	TWLP	806	2017-08-16-14-11-20	0	0	z	0	25	56.2	21.6	55.7	21.6	56.3	0.082	11342			83
1776	32041	6	TWLP	806	2017-08-16-14-11-22	0	0	z	0	25	56.2	21.6	55.6	21.5	56.2	-0.03	11342			84
1777	32042	6	TWLP	806	2017-08-16-14-11-24	0	0	z	0	25	56.2	21.6	55.6	21.5	56.2	-0.03	11342			85
1778	32043	6	TWLP	806	2017-08-16-14-11-26	0	0	z	0	25	56.2	21.6	55.6	21.5	56.2	-0.03	11342			86
1779	32044	6	TWLP	806	2017-08-16-14-11-28	0	0	z	0	25	56.2	21.6	55.6	21.5	56.2	-0.03	11342			87
1780	32045	6	TWLP	806	2017-08-16-14-11-30	0	0	z	0	25	56.2	21.6	55.7	21.6	56.3	0.082	11342			88
1781	32046	6	TWLP	806	2017-08-16-14-11-32	0	0	z	0	25	56.2	21.6	55.7	21.6	56.3	0.082	11342			89
1782	32047	6	TWLP	806	2017-08-16-14-11-34	0	0	z	0	25	56.2	21.6	55.7	21.6	56.3	0.082	11342			90
1783	32048	6	TWLP	806	2017-08-16-14-11-36	0	0	z	0	25	56.2	21.6	55.6	21.5	56.2	-0.03	11342	Last10	Here	91
1784	32049	6	TWLP	806	2017-08-16-14-11-38	0	0	z	0	25	56.2	21.6	55.7	21.6	56.3	0.082	11342	Last10	Here	92
1785	32050	6	TWLP	806	2017-08-16-14-11-42	0	0	z	0	25	56.2	21.6	55.6	21.5	56.2	-0.03	11342	Last10	Here	93
1786	32051	6	TWLP	806	2017-08-16-14-11-44	0	0	z	0	25	56.2	21.6	55.6	21.5	56.2	-0.03	11342	Last10	Here	94
1787	32052	6	TWLP	806	2017-08-16-14-11-46	0	0	z	0	25	56.2	21.6	55.6	21.5	56.2	-0.03	11342	Last10	Here	95
1788	32053	6	TWLP	806	2017-08-16-14-11-48	0	0	z	0	25	56.2	21.6	55.6	21.5	56.2	-0.03	11342	Last10	Here	96
1789	32054	6	TWLP	806	2017-08-16-14-11-50	0	0	z	0	25	56.2	21.6	55.7	21.6	56.3	0.082	11342	Last10	Here	97
1790	32055	6	TWLP	806	2017-08-16-14-11-52	0	0	z	0	25	56.2	21.6	55.6	21.5	56.2	-0.03	11342	Last10	Here	98
1791	32056	6	TWLP	806	2017-08-16-14-11-54	0	0	z	0	25	56.2	21.6	55.6	21.5	56.2	-0.03	11342	Last10	Here	99
1792	32057	6	TWLP	806	2017-08-16-14-12-27	0	0	z	0	30	56.3	21.6	55.7	21.6	56.3	-0.018	11343	First10	Here	1
1793	32058	6	TWLP	806	2017-08-16-14-12-29	0	0	z	0	30	56.3	21.6	55.7	21.6	56.3	-0.018	11343	First10	Here	2
1794	32059	6	TWLP	806	2017-08-16-14-12-31	0	0	z	0	30	56.3	21.6	55.7	21.6	56.3	-0.018	11343	First10	Here	3
1795	32060	6	TWLP	806	2017-08-16-14-12-33	0	0	z	0	30	56.3	21.6	55.6	21.5	56.2	-0.13	11343	First10	Here	4
1796	32061	6	TWLP	806	2017-08-16-14-12-35	0	0	z	0	30	56.2	21.6	55.7	21.6	56.3	0.082	11343	First10	Here	5
1797	32062	6	TWLP	806	2017-08-16-14-12-37	0	0	z	0	30	56.3	21.6	55.6	21.5	56.2	-0.13	11343	First10	Here	6
1798	32063	6	TWLP	806	2017-08-16-14-12-39	0	0	z	0	30	56.2	21.6	55.6	21.5	56.2	-0.03	11343	First10	Here	7
1799	32064	6	TWLP	806	2017-08-16-14-12-41	0	0	z	0	30	56.3	21.6	55.6	21.5	56.2	-0.13	11343	First10	Here	8
1800	32065	6	TWLP	806	2017-08-16-14-12-43	0	0	z	0	30	56.3	21.6	55.6	21.5	56.2	-0.13	11343	First10	Here	9
1801	32066	6	TWLP	806	2017-08-16-14-12-45	0	0	z	0	30	56.3	21.6	55.6	21.5	56.2	-0.13	11343	First10	Here	10
1802	32067	6	TWLP	806	2017-08-16-14-12-47	0	0	z	0	30	56.3	21.6	55.6	21.5	56.2	-0.13	11343			11
1803	32068	6	TWLP	806	2017-08-16-14-12-49	0	0	z	0	30	56.3	21.6	55.6	21.5	56.2	-0.13	11343			12
1804	32069	6	TWLP	806	2017-08-16-14-12-51	0	0	z	0	30	56.3	21.6	55.6	21.5	56.2	-0.13	11343			13
1805	32070	6	TWLP	806	2017-08-16-14-12-53	0	0	z	0	30	56.3	21.6	55.6	21.5	56.2	-0.13	11343			14
1806	32071	6	TWLP	806	2017-08-16-14-12-55	0	0	z	0	30	56.3	21.6	55.7	21.6	56.3	-0.018	11343			15
1807	32072	6	TWLP	806	2017-08-16-14-12-57	0	0	z	0	30	56.3	21.6	55.7	21.6	56.3	-0.018	11343			16
1808	32073	6	TWLP	806	2017-08-16-14-12-59	0	0	z	0	30	56.3	21.6	55.6	21.5	56.2	-0.13	11343			17
1809	32074	6	TWLP	806	2017-08-16-14-13-01	0	0	z	0	30	56.2	21.6	55.7	21.6	56.3	0.082	11343			18
1810	32075	6	TWLP	806	2017-08-16-14-13-03	0	0	z	0	30	56.2	21.6	55.6	21.5	56.2	-0.03	11343			19
1811	32076	6	TWLP	806	2017-08-16-14-13-05	0	0	z	0	30	56.2	21.6	55.6	21.5	56.2	-0.03	11343			20
1812	32077	6	TWLP	806	2017-08-16-14-13-07	0	0	z	0	30	56.2	21.6	55.7	21.6	56.3	0.082	11343			21
1813	32078	6	TWLP	806	2017-08-16-14-13-09	0	0	z	0	30	56.2	21.6	55.7	21.6	56.3	0.082	11343			22
1814	32079	6	TWLP	806	2017-08-16-14-13-11	0	0	z	0	30	56.2	21.6	55.7	21.5	56.3	0.082	11343			23
1815	32080	6	TWLP	806	2017-08-16-14-13-13	0	0	z	0	30	56.3	21.6	55.7	21.6	56.3	-0.018	11343			24
1816	32081	6	TWLP	806	2017-08-16-14-13-15	0	0	z	0	30	56.2	21.6	55.7	21.6	56.3	0.082	11343			25
1817	32082	6	TWLP	806	2017-08-16-14-13-17	0	0	z	0	30	56.2	21.6	55.6	21.5	56.2	-0.03	11343			26
1818	32083	6	TWLP	806	2017-08-16-14-13-19	0	0	z	0	30	56.2	21.6	55.7	21.6	56.3	0.082	11343			27
1819	32084	6	TWLP	806	2017-08-16-14-13-21	0	0	z	0	30	56.2	21.6	55.7	21.6	56.3	0.082	11343			28
1820	32085	6	TWLP	806	2017-08-16-14-13-23	0	0	z	0	30	56.2	21.6	55.7	21.6	56.3	0.082	11343			29
1821	32086	6	TWLP	806	2017-08-16-14-13-25	0	0	z	0	30	56.2	21.6	55.6	21.5	56.2	-0.03	11343			30
1822	32087	6	TWLP	806	2017-08-16-14-13-27	0	0	z	0	30	56.2	21.6	55.6	21.5	56.2	-0.03	11343			31
1823	32088	6	TWLP	806	2017-08-16-14-13-29	0	0	z	0	30	56.2	21.6	55.7	21.5	56.3	0.082	11343			32
1824	32089	6	TWLP	806	2017-08-16-14-13-31	0	0	z	0	30	56.3	21.6	55.7	21.6	56.3	-0.018	11343			33
1825	32090	6	TWLP	806	2017-08-16-14-13-33	0	0	z	0	30	56.2	21.6	55.7	21.5	56.3	0.082	11343			34
1826	32091	6	TWLP	806	2017-08-16-14-13-35	0	0	z	0	30	56.2	21.6	55.7	21.5	56.3	0.082	11343			35
1827	32092	6	TWLP	806	2017-08-16-14-13-37	0	0	z	0	30	56.3	21.6	55.7	21.5	56.3	-0.018	11343			36
1828	32093	6	TWLP	806	2017-08-16-14-13-39	0	0	z	0	30	56.3	21.6	55.7	21.5	56.3	-0.018	11343			37
1829	32094	6	TWLP	806	2017-08-16-14-13-41	0	0	z	0	30	56.2	21.6	55.6	21.5	56.2	-0.03	11343			38
1830	32095	6	TWLP	806	2017-08-16-14-13-43	0	0	z	0	30	56.2	21.6	55.7	21.5	56.3	0.082	11343			39
1831	32096	6	TWLP	806	2017-08-16-14-13-45	0	0	z	0	30	56.2	21.6	55.6	21.5	56.2	-0.03	11343			40
1832	32097	6	TWLP	806	2017-08-16-14-13-47	0	0	z	0	30	56.2	21.6	55.7	21.6	56.3	0.082	11343			41
1833	32098	6	TWLP	806	2017-08-16-14-13-49	0	0	z	0	30	56.2	21.6	55.7	21.6	56.3	0.082	11343			42
1834	32099	6	TWLP	806	2017-08-16-14-13-51	0	0	z	0	30	56.2	21.6	55.6	21.5	56.2	-0.03	11343			43
1835	32100	6	TWLP	806	2017-08-16-14-13-53	0	0	z	0	30	56.2	21.6	55.7	21.6	56.3	0.082	11343			44
1836	32101	6	TWLP	806	2017-08-16-14-13-55	0	0	z	0	30	56.2	21.6	55.7	21.6	56.3	0.082	11343			45
1837	32102	6	TWLP	806	2017-08-16-14-13-57	0	0	z	0	30	56.2	21.6	55.7	21.6	56.3	0.082	11343			46
1838	32103	6	TWLP	806	2017-08-16-14-13-59	0	0	z	0	30	56.2	21.6	55.6	21.5	56.2	-0.03	11343			47
1839	32104	6	TWLP	806	2017-08-16-14-14-01	0	0	z	0	30	56.2	21.6	55.7	21.5	56.3	0.082	11343			48
1840	32105	6	TWLP	806	2017-08-16-14-14-03	0	0	z	0	30	56.3	21.6	55.7	21.6	56.3	-0.018	11343			49
1841	32106	6	TWLP	806	2017-08-16-14-14-05	0	0	z	0	30	56.3	21.6	55.6	21.5	56.2	-0.13	11343			50
1842	32107	6	TWLP	806	2017-08-16-14-14-07	0	0	z	0	30	56.3	21.6	55.7	21.6	56.3	-0.018	11343			51
1843	32108	6	TWLP	806	2017-08-16-14-14-09	0	0	z	0	30	56.3	21.6	55.7	21.5	56.3	-0.018	11343			52
1844	32109	6	TWLP	806	2017-08-16-14-14-11	0	0	z	0	30	56.3	21.6	55.7	21.6	56.3	-0.018	11343			53
1845	32110	6	TWLP	806	2017-08-16-14-14-13	0	0	z	0	30	56.3	21.6	55.7	21.5	56.3	-0.018	11343			54
1846	32111	6	TWLP	806	2017-08-16-14-14-15	0	0	z	0	30	56.3	21.6	55.6	21.5	56.2	-0.13	11343			55
1847	32112	6	TWLP	806	2017-08-16-14-14-17	0	0	z	0	30	56.3	21.6	55.7	21.6	56.3	-0.018	11343			56
1848	32113	6	TWLP	806	2017-08-16-14-14-19	0	0	z	0	30	56.3	21.6	55.7	21.5	56.3	-0.018	11343			57
1849	32114	6	TWLP	806	2017-08-16-14-14-21	0	0	z	0	30	56.2	21.6	55.7	21.6	56.3	0.082	11343			58
1850	32115	6	TWLP	806	2017-08-16-14-14-23	0	0	z	0	30	56.3	21.6	55.7	21.5	56.3	-0.018	11343			59
1851	32116	6	TWLP	806	2017-08-16-14-14-25	0	0	z	0	30	56.2	21.6	55.7	21.5	56.3	0.082	11343			60
1852	32117	6	TWLP	806	2017-08-16-14-14-27	0	0	z	0	30	56.3	21.6	55.7	21.5	56.3	-0.018	11343			61
1853	32118	6	TWLP	806	2017-08-16-14-14-29	0	0	z	0	30	56.2	21.6	55.7	21.5	56.3	0.082	11343			62
1854	32119	6	TWLP	806	2017-08-16-14-14-31	0	0	z	0	30	56.3	21.6	55.6	21.5	56.2	-0.13	11343			63
1855	32120	6	TWLP	806	2017-08-16-14-14-33	0	0	z	0	30	56.3	21.6	55.7	21.6	56.3	-0.018	11343			64
1856	32121	6	TWLP	806	2017-08-16-14-14-35	0	0	z	0	30	56.3	21.6	55.7	21.6	56.3	-0.018	11343			65
1857	32122	6	TWLP	806	2017-08-16-14-14-37	0	0	z	0	30	56.3	21.6	55.7	21.5	56.3	-0.018	11343			66
1858	32123	6	TWLP	806	2017-08-16-14-14-39	0	0	z	0	30	56.3	21.6	55.7	21.5	56.3	-0.018	11343			67
1859	32124	6	TWLP	806	2017-08-16-14-14-41	0	0	z	0	30	56.3	21.6	55.7	21.5	56.3	-0.018	11343			68
1860	32125	6	TWLP	806	2017-08-16-14-14-43	0	0	z	0	30	56.3	21.6	55.6	21.5	56.2	-0.13	11343			69
1861	32126	6	TWLP	806	2017-08-16-14-14-45	0	0	z	0	30	56.3	21.6	55.7	21.5	56.3	-0.018	11343			70
1862	32127	6	TWLP	806	2017-08-16-14-14-47	0	0	z	0	30	56.3	21.6	55.7	21.6	56.3	-0.018	11343			71
1863	32128	6	TWLP	806	2017-08-16-14-14-49	0	0	z	0	30	56.3	21.6	55.7	21.6	56.3	-0.018	11343			72
1864	32129	6	TWLP	806	2017-08-16-14-14-51	0	0	z	0	30	56.3	21.6	55.7	21.5	56.3	-0.018	11343			73
1865	32130	6	TWLP	806	2017-08-16-14-14-53	0	0	z	0	30	56.3	21.6	55.8	21.6	56.4	0.093	11343			74
1866	32131	6	TWLP	806	2017-08-16-14-14-55	0	0	z	0	30	56.3	21.6	55.7	21.6	56.3	-0.018	11343			75
1867	32132	6	TWLP	806	2017-08-16-14-14-57	0	0	z	0	30	56.3	21.6	55.7	21.6	56.3	-0.018	11343			76
1868	32133	6	TWLP	806	2017-08-16-14-14-59	0	0	z	0	30	56.3	21.6	55.7	21.5	56.3	-0.018	11343			77
1869	32134	6	TWLP	806	2017-08-16-14-15-01	0	0	z	0	30	56.3	21.6	55.7	21.5	56.3	-0.018	11343			78
1870	32135	6	TWLP	806	2017-08-16-14-15-03	0	0	z	0	30	56.3	21.6	55.7	21.6	56.3	-0.018	11343			79
1871	32136	6	TWLP	806	2017-08-16-14-15-05	0	0	z	0	30	56.3	21.6	55.6	21.5	56.2	-0.13	11343			80
1872	32137	6	TWLP	806	2017-08-16-14-15-07	0	0	z	0	30	56.3	21.6	55.7	21.5	56.3	-0.018	11343			81
1873	32138	6	TWLP	806	2017-08-16-14-15-09	0	0	z	0	30	56.3	21.6	55.7	21.5	56.3	-0.018	11343			82
1874	32139	6	TWLP	806	2017-08-16-14-15-11	0	0	z	0	30	56.3	21.6	55.7	21.5	56.3	-0.018	11343			83
1875	32140	6	TWLP	806	2017-08-16-14-15-13	0	0	z	0	30	56.3	21.6	55.7	21.6	56.3	-0.018	11343			84
1876	32141	6	TWLP	806	2017-08-16-14-15-15	0	0	z	0	30	56.3	21.6	55.7	21.6	56.3	-0.018	11343			85
1877	32142	6	TWLP	806	2017-08-16-14-15-17	0	0	z	0	30	56.3	21.6	55.7	21.6	56.3	-0.018	11343			86
1878	32143	6	TWLP	806	2017-08-16-14-15-19	0	0	z	0	30	56.3	21.6	55.7	21.5	56.3	-0.018	11343			87
1879	32144	6	TWLP	806	2017-08-16-14-15-21	0	0	z	0	30	56.3	21.6	55.7	21.6	56.3	-0.018	11343			88
1880	32145	6	TWLP	806	2017-08-16-14-15-23	0	0	z	0	30	56.3	21.6	55.7	21.6	56.3	-0.018	11343			89
1881	32146	6	TWLP	806	2017-08-16-14-15-25	0	0	z	0	30	56.3	21.6	55.7	21.6	56.3	-0.018	11343			90
1882	32147	6	TWLP	806	2017-08-16-14-15-27	0	0	z	0	30	56.3	21.6	55.7	21.6	56.3	-0.018	11343	Last10	Here	91
1883	32148	6	TWLP	806	2017-08-16-14-15-29	0	0	z	0	30	56.3	21.6	55.8	21.6	56.4	0.093	11343	Last10	Here	92
1884	32149	6	TWLP	806	2017-08-16-14-15-31	0	0	z	0	30	56.3	21.6	55.7	21.5	56.3	-0.018	11343	Last10	Here	93
1885	32150	6	TWLP	806	2017-08-16-14-15-33	0	0	z	0	30	56.3	21.6	55.7	21.6	56.3	-0.018	11343	Last10	Here	94
1886	32151	6	TWLP	806	2017-08-16-14-15-35	0	0	z	0	30	56.3	21.6	55.8	21.6	56.4	0.093	11343	Last10	Here	95
1887	32152	6	TWLP	806	2017-08-16-14-15-37	0	0	z	0	30	56.3	21.6	55.7	21.5	56.3	-0.018	11343	Last10	Here	96
1888	32153	6	TWLP	806	2017-08-16-14-15-39	0	0	z	0	30	56.3	21.6	55.7	21.5	56.3	-0.018	11343	Last10	Here	97
1889	32154	6	TWLP	806	2017-08-16-14-15-41	0	0	z	0	30	56.3	21.6	55.8	21.6	56.4	0.093	11343	Last10	Here	98
1890	32155	6	TWLP	806	2017-08-16-14-15-43	0	0	z	0	30	56.3	21.6	55.7	21.5	56.3	-0.018	11343	Last10	Here	99
1891	35940	6	TWLP	806	2017-08-16-16-55-30	1	0	x	-30	0	55.2	21.6	54.7	21.6	55.2	-0.031	11382	First10	Here	1
1892	35941	6	TWLP	806	2017-08-16-16-55-32	1	0	x	-30	0	55.2	21.6	54.7	21.6	55.2	-0.031	11382	First10	Here	2
1893	35942	6	TWLP	806	2017-08-16-16-55-34	1	0	x	-30	0	55.2	21.6	54.6	21.6	55.1	-0.142	11382	First10	Here	3
1894	35943	6	TWLP	806	2017-08-16-16-55-36	1	0	x	-30	0	55.2	21.6	54.6	21.6	55.1	-0.142	11382	First10	Here	4
1895	35944	6	TWLP	806	2017-08-16-16-55-38	1	0	x	-30	0	55.2	21.6	54.6	21.6	55.1	-0.142	11382	First10	Here	5
1896	35945	6	TWLP	806	2017-08-16-16-55-40	1	0	x	-30	0	55.2	21.6	54.6	21.6	55.1	-0.142	11382	First10	Here	6
1897	35946	6	TWLP	806	2017-08-16-16-55-42	1	0	x	-30	0	55.2	21.6	54.7	21.6	55.2	-0.031	11382	First10	Here	7
1898	35947	6	TWLP	806	2017-08-16-16-55-44	1	0	x	-30	0	55.2	21.6	54.7	21.6	55.2	-0.031	11382	First10	Here	8
1899	35948	6	TWLP	806	2017-08-16-16-55-46	1	0	x	-30	0	55.2	21.6	54.7	21.6	55.2	-0.031	11382	First10	Here	9
1900	35949	6	TWLP	806	2017-08-16-16-55-48	1	0	x	-30	0	55.2	21.6	54.7	21.6	55.2	-0.031	11382	First10	Here	10
1901	35950	6	TWLP	806	2017-08-16-16-55-50	1	0	x	-30	0	55.2	21.6	54.7	21.6	55.2	-0.031	11382			11
1902	35951	6	TWLP	806	2017-08-16-16-55-52	1	0	x	-30	0	55.2	21.6	54.7	21.6	55.2	-0.031	11382			12
1903	35952	6	TWLP	806	2017-08-16-16-55-54	1	0	x	-30	0	55.2	21.6	54.7	21.6	55.2	-0.031	11382			13
1904	35953	6	TWLP	806	2017-08-16-16-55-56	1	0	x	-30	0	55.2	21.6	54.7	21.6	55.2	-0.031	11382			14
1905	35954	6	TWLP	806	2017-08-16-16-55-58	1	0	x	-30	0	55.2	21.6	54.6	21.6	55.1	-0.142	11382			15
1906	35955	6	TWLP	806	2017-08-16-16-56-00	1	0	x	-30	0	55.2	21.6	54.7	21.6	55.2	-0.031	11382			16
1907	35956	6	TWLP	806	2017-08-16-16-56-02	1	0	x	-30	0	55.2	21.6	54.6	21.6	55.1	-0.142	11382			17
1908	35957	6	TWLP	806	2017-08-16-16-56-04	1	0	x	-30	0	55.2	21.6	54.6	21.6	55.1	-0.142	11382			18
1909	35958	6	TWLP	806	2017-08-16-16-56-06	1	0	x	-30	0	55.2	21.6	54.6	21.6	55.1	-0.142	11382			19
1910	35959	6	TWLP	806	2017-08-16-16-56-08	1	0	x	-30	0	55.2	21.6	54.6	21.6	55.1	-0.142	11382			20
1911	35960	6	TWLP	806	2017-08-16-16-56-10	1	0	x	-30	0	55.2	21.6	54.6	21.6	55.1	-0.142	11382			21
1912	35961	6	TWLP	806	2017-08-16-16-56-12	1	0	x	-30	0	55.2	21.6	54.6	21.6	55.1	-0.142	11382			22
1913	35962	6	TWLP	806	2017-08-16-16-56-14	1	0	x	-30	0	55.2	21.6	54.6	21.6	55.1	-0.142	11382			23
1914	35963	6	TWLP	806	2017-08-16-16-56-16	1	0	x	-30	0	55.2	21.6	54.7	21.6	55.2	-0.031	11382			24
1915	35964	6	TWLP	806	2017-08-16-16-56-18	1	0	x	-30	0	55.2	21.6	54.7	21.6	55.2	-0.031	11382			25
1916	35965	6	TWLP	806	2017-08-16-16-56-20	1	0	x	-30	0	55.2	21.6	54.7	21.6	55.2	-0.031	11382			26
1917	35966	6	TWLP	806	2017-08-16-16-56-22	1	0	x	-30	0	55.2	21.6	54.7	21.6	55.2	-0.031	11382			27
1918	35967	6	TWLP	806	2017-08-16-16-56-24	1	0	x	-30	0	55.2	21.6	54.7	21.6	55.2	-0.031	11382			28
1919	35968	6	TWLP	806	2017-08-16-16-56-26	1	0	x	-30	0	55.2	21.6	54.7	21.6	55.2	-0.031	11382			29
1920	35969	6	TWLP	806	2017-08-16-16-56-28	1	0	x	-30	0	55.2	21.6	54.7	21.6	55.2	-0.031	11382			30
1921	35970	6	TWLP	806	2017-08-16-16-56-30	1	0	x	-30	0	55.2	21.6	54.8	21.6	55.3	0.08	11382			31
1922	35971	6	TWLP	806	2017-08-16-16-56-32	1	0	x	-30	0	55.1	21.6	54.7	21.6	55.2	0.069	11382			32
1923	35972	6	TWLP	806	2017-08-16-16-56-34	1	0	x	-30	0	55.1	21.6	54.7	21.6	55.2	0.069	11382			33
1924	35973	6	TWLP	806	2017-08-16-16-56-36	1	0	x	-30	0	55.1	21.6	54.7	21.6	55.2	0.069	11382			34
1925	35974	6	TWLP	806	2017-08-16-16-56-38	1	0	x	-30	0	55.1	21.6	54.7	21.6	55.2	0.069	11382			35
1926	35975	6	TWLP	806	2017-08-16-16-56-40	1	0	x	-30	0	55.2	21.6	54.7	21.6	55.2	-0.031	11382			36
1927	35976	6	TWLP	806	2017-08-16-16-56-42	1	0	x	-30	0	55.1	21.6	54.6	21.6	55.1	-0.042	11382			37
1928	35977	6	TWLP	806	2017-08-16-16-56-44	1	0	x	-30	0	55.1	21.6	54.6	21.6	55.1	-0.042	11382			38
1929	35978	6	TWLP	806	2017-08-16-16-56-46	1	0	x	-30	0	55.1	21.6	54.6	21.6	55.1	-0.042	11382			39
1930	35979	6	TWLP	806	2017-08-16-16-56-48	1	0	x	-30	0	55.1	21.6	54.6	21.6	55.1	-0.042	11382			40
1931	35980	6	TWLP	806	2017-08-16-16-56-50	1	0	x	-30	0	55.1	21.6	54.6	21.6	55.1	-0.042	11382			41
1932	35981	6	TWLP	806	2017-08-16-16-56-52	1	0	x	-30	0	55.1	21.6	54.6	21.6	55.1	-0.042	11382			42
1933	35982	6	TWLP	806	2017-08-16-16-56-54	1	0	x	-30	0	55.1	21.6	54.7	21.6	55.2	0.069	11382			43
1934	35983	6	TWLP	806	2017-08-16-16-56-56	1	0	x	-30	0	55.1	21.6	54.7	21.6	55.2	0.069	11382			44
1935	35984	6	TWLP	806	2017-08-16-16-56-58	1	0	x	-30	0	55.1	21.6	54.7	21.6	55.2	0.069	11382			45
1936	35985	6	TWLP	806	2017-08-16-16-57-00	1	0	x	-30	0	55.1	21.6	54.7	21.6	55.2	0.069	11382			46
1937	35986	6	TWLP	806	2017-08-16-16-57-02	1	0	x	-30	0	55.1	21.6	54.7	21.6	55.2	0.069	11382			47
1938	35987	6	TWLP	806	2017-08-16-16-57-04	1	0	x	-30	0	55.1	21.6	54.6	21.6	55.1	-0.042	11382			48
1939	35988	6	TWLP	806	2017-08-16-16-57-06	1	0	x	-30	0	55.1	21.6	54.6	21.6	55.1	-0.042	11382			49
1940	35989	6	TWLP	806	2017-08-16-16-57-08	1	0	x	-30	0	55.1	21.6	54.6	21.6	55.1	-0.042	11382			50
1941	35990	6	TWLP	806	2017-08-16-16-57-10	1	0	x	-30	0	55.1	21.6	54.6	21.6	55.1	-0.042	11382			51
1942	35991	6	TWLP	806	2017-08-16-16-57-12	1	0	x	-30	0	55.1	21.6	54.6	21.6	55.1	-0.042	11382			52
1943	35992	6	TWLP	806	2017-08-16-16-57-14	1	0	x	-30	0	55.1	21.6	54.6	21.6	55.1	-0.042	11382			53
1944	35993	6	TWLP	806	2017-08-16-16-57-16	1	0	x	-30	0	55.1	21.6	54.6	21.6	55.1	-0.042	11382			54
1945	35994	6	TWLP	806	2017-08-16-16-57-18	1	0	x	-30	0	55.1	21.6	54.6	21.6	55.1	-0.042	11382			55
1946	35995	6	TWLP	806	2017-08-16-16-57-20	1	0	x	-30	0	55.1	21.6	54.6	21.6	55.1	-0.042	11382			56
1947	35996	6	TWLP	806	2017-08-16-16-57-22	1	0	x	-30	0	55.1	21.6	54.6	21.6	55.1	-0.042	11382			57
1948	35997	6	TWLP	806	2017-08-16-16-57-24	1	0	x	-30	0	55.1	21.6	54.6	21.6	55.1	-0.042	11382			58
1949	35998	6	TWLP	806	2017-08-16-16-57-26	1	0	x	-30	0	55.1	21.6	54.6	21.6	55.1	-0.042	11382			59
1950	35999	6	TWLP	806	2017-08-16-16-57-28	1	0	x	-30	0	55.1	21.6	54.6	21.6	55.1	-0.042	11382			60
1951	36000	6	TWLP	806	2017-08-16-16-57-30	1	0	x	-30	0	55.1	21.6	54.6	21.6	55.1	-0.042	11382			61
1952	36001	6	TWLP	806	2017-08-16-16-57-32	1	0	x	-30	0	55.1	21.6	54.6	21.6	55.1	-0.042	11382			62
1953	36002	6	TWLP	806	2017-08-16-16-57-34	1	0	x	-30	0	55.1	21.6	54.6	21.6	55.1	-0.042	11382			63
1954	36003	6	TWLP	806	2017-08-16-16-57-36	1	0	x	-30	0	55.1	21.6	54.6	21.6	55.1	-0.042	11382			64
1955	36004	6	TWLP	806	2017-08-16-16-57-38	1	0	x	-30	0	55.1	21.6	54.6	21.6	55.1	-0.042	11382			65
1956	36005	6	TWLP	806	2017-08-16-16-57-40	1	0	x	-30	0	55.1	21.6	54.6	21.6	55.1	-0.042	11382			66
1957	36006	6	TWLP	806	2017-08-16-16-57-42	1	0	x	-30	0	55.1	21.6	54.6	21.6	55.1	-0.042	11382			67
1958	36007	6	TWLP	806	2017-08-16-16-57-44	1	0	x	-30	0	55.1	21.6	54.6	21.6	55.1	-0.042	11382			68
1959	36008	6	TWLP	806	2017-08-16-16-57-46	1	0	x	-30	0	55.1	21.6	54.6	21.6	55.1	-0.042	11382			69
1960	36009	6	TWLP	806	2017-08-16-16-57-48	1	0	x	-30	0	55	21.6	54.6	21.6	55.1	0.058	11382			70
1961	36010	6	TWLP	806	2017-08-16-16-57-50	1	0	x	-30	0	55	21.6	54.6	21.6	55.1	0.058	11382			71
1962	36011	6	TWLP	806	2017-08-16-16-57-52	1	0	x	-30	0	55	21.6	54.6	21.6	55.1	0.058	11382			72
1963	36012	6	TWLP	806	2017-08-16-16-57-54	1	0	x	-30	0	55	21.6	54.6	21.6	55.1	0.058	11382			73
1964	36013	6	TWLP	806	2017-08-16-16-57-56	1	0	x	-30	0	55	21.6	54.6	21.6	55.1	0.058	11382			74
1965	36014	6	TWLP	806	2017-08-16-16-57-58	1	0	x	-30	0	55	21.6	54.6	21.6	55.1	0.058	11382			75
1966	36015	6	TWLP	806	2017-08-16-16-58-00	1	0	x	-30	0	55.1	21.6	54.6	21.6	55.1	-0.042	11382			76
1967	36016	6	TWLP	806	2017-08-16-16-58-02	1	0	x	-30	0	55.1	21.6	54.6	21.6	55.1	-0.042	11382			77
1968	36017	6	TWLP	806	2017-08-16-16-58-04	1	0	x	-30	0	55.1	21.6	54.6	21.6	55.1	-0.042	11382			78
1969	36018	6	TWLP	806	2017-08-16-16-58-06	1	0	x	-30	0	55.1	21.6	54.6	21.6	55.1	-0.042	11382			79
1970	36019	6	TWLP	806	2017-08-16-16-58-08	1	0	x	-30	0	55.1	21.6	54.6	21.6	55.1	-0.042	11382			80
1971	36020	6	TWLP	806	2017-08-16-16-58-10	1	0	x	-30	0	55	21.6	54.6	21.6	55.1	0.058	11382			81
1972	36021	6	TWLP	806	2017-08-16-16-58-12	1	0	x	-30	0	55	21.6	54.6	21.6	55.1	0.058	11382			82
1973	36022	6	TWLP	806	2017-08-16-16-58-14	1	0	x	-30	0	55	21.6	54.6	21.6	55.1	0.058	11382			83
1974	36023	6	TWLP	806	2017-08-16-16-58-16	1	0	x	-30	0	55	21.6	54.6	21.6	55.1	0.058	11382			84
1975	36024	6	TWLP	806	2017-08-16-16-58-18	1	0	x	-30	0	55	21.6	54.6	21.6	55.1	0.058	11382			85
1976	36025	6	TWLP	806	2017-08-16-16-58-20	1	0	x	-30	0	55	21.6	54.6	21.6	55.1	0.058	11382			86
1977	36026	6	TWLP	806	2017-08-16-16-58-22	1	0	x	-30	0	55	21.6	54.6	21.6	55.1	0.058	11382			87
1978	36027	6	TWLP	806	2017-08-16-16-58-24	1	0	x	-30	0	55	21.6	54.6	21.6	55.1	0.058	11382			88
1979	36028	6	TWLP	806	2017-08-16-16-58-26	1	0	x	-30	0	55	21.6	54.6	21.6	55.1	0.058	11382			89
1980	36029	6	TWLP	806	2017-08-16-16-58-28	1	0	x	-30	0	55	21.6	54.6	21.6	55.1	0.058	11382			90
1981	36030	6	TWLP	806	2017-08-16-16-58-30	1	0	x	-30	0	55	21.6	54.6	21.6	55.1	0.058	11382	Last10	Here	91
1982	36031	6	TWLP	806	2017-08-16-16-58-32	1	0	x	-30	0	55	21.6	54.6	21.6	55.1	0.058	11382	Last10	Here	92
1983	36032	6	TWLP	806	2017-08-16-16-58-34	1	0	x	-30	0	55	21.6	54.6	21.6	55.1	0.058	11382	Last10	Here	93
1984	36033	6	TWLP	806	2017-08-16-16-58-36	1	0	x	-30	0	55	21.6	54.6	21.6	55.1	0.058	11382	Last10	Here	94
1985	36034	6	TWLP	806	2017-08-16-16-58-38	1	0	x	-30	0	55.1	21.6	54.6	21.6	55.1	-0.042	11382	Last10	Here	95
1986	36035	6	TWLP	806	2017-08-16-16-58-40	1	0	x	-30	0	55	21.6	54.6	21.6	55.1	0.058	11382	Last10	Here	96
1987	36036	6	TWLP	806	2017-08-16-16-58-42	1	0	x	-30	0	55	21.6	54.6	21.6	55.1	0.058	11382	Last10	Here	97
1988	36037	6	TWLP	806	2017-08-16-16-58-44	1	0	x	-30	0	55	21.6	54.6	21.6	55.1	0.058	11382	Last10	Here	98
1989	36038	6	TWLP	806	2017-08-16-16-58-46	1	0	x	-30	0	55	21.6	54.6	21.6	55.1	0.058	11382	Last10	Here	99
1990	36039	6	TWLP	806	2017-08-16-16-59-21	1	0	x	-25	0	55	21.6	54.6	21.6	55.1	0.058	11383	First10	Here	1
1991	36040	6	TWLP	806	2017-08-16-16-59-23	1	0	x	-25	0	55	21.6	54.6	21.6	55.1	0.058	11383	First10	Here	2
1992	36041	6	TWLP	806	2017-08-16-16-59-25	1	0	x	-25	0	55	21.6	54.6	21.6	55.1	0.058	11383	First10	Here	3
1993	36042	6	TWLP	806	2017-08-16-16-59-27	1	0	x	-25	0	55	21.6	54.6	21.6	55.1	0.058	11383	First10	Here	4
1994	36043	6	TWLP	806	2017-08-16-16-59-29	1	0	x	-25	0	55	21.6	54.6	21.6	55.1	0.058	11383	First10	Here	5
1995	36044	6	TWLP	806	2017-08-16-16-59-31	1	0	x	-25	0	55	21.6	54.6	21.6	55.1	0.058	11383	First10	Here	6
1996	36045	6	TWLP	806	2017-08-16-16-59-33	1	0	x	-25	0	55	21.6	54.6	21.6	55.1	0.058	11383	First10	Here	7
1997	36046	6	TWLP	806	2017-08-16-16-59-35	1	0	x	-25	0	55	21.6	54.6	21.6	55.1	0.058	11383	First10	Here	8
1998	36047	6	TWLP	806	2017-08-16-16-59-37	1	0	x	-25	0	55	21.6	54.6	21.6	55.1	0.058	11383	First10	Here	9
1999	36048	6	TWLP	806	2017-08-16-16-59-39	1	0	x	-25	0	55	21.6	54.6	21.6	55.1	0.058	11383	First10	Here	10
[truncated: 43,416 more rows]
