# Supplementary material for: Floral Humidity in Flowering Plants: A Preliminary Survey
Source: Front Plant Sci. 2020 Mar 6;11:249. doi: 10.3389/fpls.2020.00249 (PMC7068853; doi:10.3389/fpls.2020.00249)
Supplement: SUPPLEMENTARY FILE 2 — A zipped file containing floral humidity data collected by the robot arm transects as described in the main text. A word document within the zipped files explains the data formatting in detail. Datafiles themselves are in CSV format. [file Data_Sheet_2.zip › Floral humidity data/Controls/TWLRaw.csv]

	X.	Individual	Species	totIndividual	date	sample..	Sample.order	x.or.z.transect	xoffset	zoffset	Background.Humidity	Background.Temperature	Focal.Humidity	Focal.Temperature	Corrected.Focal.humidity	Change.in.RH.	block	BE	Tag	N
1	5675	3	TWL	803	2017-08-10-17-52-48	0	3	x	-30	0	56.8	21.4	56.2	21.4	56.8	-0.044	11078	First10	Here	1
2	5676	3	TWL	803	2017-08-10-17-52-50	0	3	x	-30	0	56.8	21.4	56.2	21.4	56.8	-0.044	11078	First10	Here	2
3	5677	3	TWL	803	2017-08-10-17-52-52	0	3	x	-30	0	56.7	21.4	56.2	21.4	56.8	0.056	11078	First10	Here	3
4	5678	3	TWL	803	2017-08-10-17-52-54	0	3	x	-30	0	56.8	21.4	56.2	21.4	56.8	-0.044	11078	First10	Here	4
5	5679	3	TWL	803	2017-08-10-17-52-56	0	3	x	-30	0	56.8	21.4	56.2	21.4	56.8	-0.044	11078	First10	Here	5
6	5680	3	TWL	803	2017-08-10-17-52-58	0	3	x	-30	0	56.8	21.4	56.2	21.4	56.8	-0.044	11078	First10	Here	6
7	5681	3	TWL	803	2017-08-10-17-53-00	0	3	x	-30	0	56.8	21.4	56.2	21.4	56.8	-0.044	11078	First10	Here	7
8	5682	3	TWL	803	2017-08-10-17-53-02	0	3	x	-30	0	56.8	21.4	56.2	21.4	56.8	-0.044	11078	First10	Here	8
9	5683	3	TWL	803	2017-08-10-17-53-04	0	3	x	-30	0	56.8	21.4	56.3	21.4	56.9	0.065	11078	First10	Here	9
10	5684	3	TWL	803	2017-08-10-17-53-06	0	3	x	-30	0	56.8	21.4	56.2	21.4	56.8	-0.044	11078	First10	Here	10
11	5685	3	TWL	803	2017-08-10-17-53-08	0	3	x	-30	0	56.8	21.4	56.2	21.4	56.8	-0.044	11078			11
12	5686	3	TWL	803	2017-08-10-17-53-10	0	3	x	-30	0	56.8	21.4	56.2	21.4	56.8	-0.044	11078			12
13	5687	3	TWL	803	2017-08-10-17-53-12	0	3	x	-30	0	56.8	21.4	56.2	21.4	56.8	-0.044	11078			13
14	5688	3	TWL	803	2017-08-10-17-53-14	0	3	x	-30	0	56.8	21.4	56.2	21.4	56.8	-0.044	11078			14
15	5689	3	TWL	803	2017-08-10-17-53-16	0	3	x	-30	0	56.8	21.4	56.2	21.4	56.8	-0.044	11078			15
16	5690	3	TWL	803	2017-08-10-17-53-18	0	3	x	-30	0	56.7	21.4	56.2	21.4	56.8	0.056	11078			16
17	5691	3	TWL	803	2017-08-10-17-53-20	0	3	x	-30	0	56.8	21.4	56.2	21.4	56.8	-0.044	11078			17
18	5692	3	TWL	803	2017-08-10-17-53-22	0	3	x	-30	0	56.7	21.4	56.2	21.4	56.8	0.056	11078			18
19	5693	3	TWL	803	2017-08-10-17-53-24	0	3	x	-30	0	56.8	21.4	56.2	21.4	56.8	-0.044	11078			19
20	5694	3	TWL	803	2017-08-10-17-53-26	0	3	x	-30	0	56.8	21.4	56.2	21.4	56.8	-0.044	11078			20
21	5695	3	TWL	803	2017-08-10-17-53-28	0	3	x	-30	0	56.8	21.4	56.2	21.4	56.8	-0.044	11078			21
22	5696	3	TWL	803	2017-08-10-17-53-30	0	3	x	-30	0	56.7	21.4	56.3	21.4	56.9	0.165	11078			22
23	5697	3	TWL	803	2017-08-10-17-53-32	0	3	x	-30	0	56.8	21.4	56.2	21.4	56.8	-0.044	11078			23
24	5698	3	TWL	803	2017-08-10-17-53-34	0	3	x	-30	0	56.7	21.4	56.2	21.4	56.8	0.056	11078			24
25	5699	3	TWL	803	2017-08-10-17-53-36	0	3	x	-30	0	56.8	21.4	56.2	21.4	56.8	-0.044	11078			25
26	5700	3	TWL	803	2017-08-10-17-53-38	0	3	x	-30	0	56.7	21.4	56.2	21.4	56.8	0.056	11078			26
27	5701	3	TWL	803	2017-08-10-17-53-40	0	3	x	-30	0	56.7	21.4	56.2	21.4	56.8	0.056	11078			27
28	5702	3	TWL	803	2017-08-10-17-53-42	0	3	x	-30	0	56.8	21.4	56.2	21.4	56.8	-0.044	11078			28
29	5703	3	TWL	803	2017-08-10-17-53-44	0	3	x	-30	0	56.7	21.4	56.2	21.4	56.8	0.056	11078			29
30	5704	3	TWL	803	2017-08-10-17-53-46	0	3	x	-30	0	56.7	21.4	56.2	21.4	56.8	0.056	11078			30
31	5705	3	TWL	803	2017-08-10-17-53-48	0	3	x	-30	0	56.7	21.4	56.2	21.4	56.8	0.056	11078			31
32	5706	3	TWL	803	2017-08-10-17-53-50	0	3	x	-30	0	56.8	21.4	56.2	21.4	56.8	-0.044	11078			32
33	5707	3	TWL	803	2017-08-10-17-53-52	0	3	x	-30	0	56.7	21.4	56.2	21.4	56.8	0.056	11078			33
34	5708	3	TWL	803	2017-08-10-17-53-54	0	3	x	-30	0	56.7	21.4	56.2	21.4	56.8	0.056	11078			34
35	5709	3	TWL	803	2017-08-10-17-53-56	0	3	x	-30	0	56.7	21.4	56.2	21.4	56.8	0.056	11078			35
36	5710	3	TWL	803	2017-08-10-17-53-58	0	3	x	-30	0	56.7	21.4	56.3	21.4	56.9	0.165	11078			36
37	5711	3	TWL	803	2017-08-10-17-54-00	0	3	x	-30	0	56.7	21.4	56.2	21.4	56.8	0.056	11078			37
38	5712	3	TWL	803	2017-08-10-17-54-02	0	3	x	-30	0	56.7	21.4	56.2	21.4	56.8	0.056	11078			38
39	5713	3	TWL	803	2017-08-10-17-54-04	0	3	x	-30	0	56.7	21.4	56.2	21.4	56.8	0.056	11078			39
40	5714	3	TWL	803	2017-08-10-17-54-06	0	3	x	-30	0	56.7	21.4	56.2	21.4	56.8	0.056	11078			40
41	5715	3	TWL	803	2017-08-10-17-54-08	0	3	x	-30	0	56.7	21.4	56.2	21.4	56.8	0.056	11078			41
42	5716	3	TWL	803	2017-08-10-17-54-10	0	3	x	-30	0	56.7	21.4	56.2	21.4	56.8	0.056	11078			42
43	5717	3	TWL	803	2017-08-10-17-54-12	0	3	x	-30	0	56.7	21.4	56.2	21.4	56.8	0.056	11078			43
44	5718	3	TWL	803	2017-08-10-17-54-14	0	3	x	-30	0	56.7	21.4	56.2	21.4	56.8	0.056	11078			44
45	5719	3	TWL	803	2017-08-10-17-54-16	0	3	x	-30	0	56.7	21.4	56.2	21.4	56.8	0.056	11078			45
46	5720	3	TWL	803	2017-08-10-17-54-18	0	3	x	-30	0	56.7	21.4	56.2	21.4	56.8	0.056	11078			46
47	5721	3	TWL	803	2017-08-10-17-54-20	0	3	x	-30	0	56.7	21.4	56.2	21.4	56.8	0.056	11078			47
48	5722	3	TWL	803	2017-08-10-17-54-22	0	3	x	-30	0	56.7	21.4	56.2	21.4	56.8	0.056	11078			48
49	5723	3	TWL	803	2017-08-10-17-54-24	0	3	x	-30	0	56.7	21.4	56.2	21.4	56.8	0.056	11078			49
50	5724	3	TWL	803	2017-08-10-17-54-26	0	3	x	-30	0	56.7	21.4	56.1	21.3	56.6	-0.053	11078			50
51	5725	3	TWL	803	2017-08-10-17-54-28	0	3	x	-30	0	56.7	21.4	56.2	21.4	56.8	0.056	11078			51
52	5726	3	TWL	803	2017-08-10-17-54-30	0	3	x	-30	0	56.7	21.4	56.2	21.4	56.8	0.056	11078			52
53	5727	3	TWL	803	2017-08-10-17-54-32	0	3	x	-30	0	56.7	21.4	56.2	21.4	56.8	0.056	11078			53
54	5728	3	TWL	803	2017-08-10-17-54-34	0	3	x	-30	0	56.7	21.4	56.2	21.4	56.8	0.056	11078			54
55	5729	3	TWL	803	2017-08-10-17-54-36	0	3	x	-30	0	56.7	21.4	56.2	21.4	56.8	0.056	11078			55
56	5730	3	TWL	803	2017-08-10-17-54-38	0	3	x	-30	0	56.7	21.4	56.1	21.3	56.6	-0.053	11078			56
57	5731	3	TWL	803	2017-08-10-17-54-40	0	3	x	-30	0	56.7	21.4	56.2	21.4	56.8	0.056	11078			57
58	5732	3	TWL	803	2017-08-10-17-54-42	0	3	x	-30	0	56.8	21.4	56.2	21.4	56.8	-0.044	11078			58
59	5733	3	TWL	803	2017-08-10-17-54-44	0	3	x	-30	0	56.8	21.4	56.2	21.4	56.8	-0.044	11078			59
60	5734	3	TWL	803	2017-08-10-17-54-46	0	3	x	-30	0	56.7	21.4	56.2	21.4	56.8	0.056	11078			60
61	5735	3	TWL	803	2017-08-10-17-54-48	0	3	x	-30	0	56.7	21.4	56.2	21.4	56.8	0.056	11078			61
62	5736	3	TWL	803	2017-08-10-17-54-50	0	3	x	-30	0	56.7	21.4	56.2	21.4	56.8	0.056	11078			62
63	5737	3	TWL	803	2017-08-10-17-54-52	0	3	x	-30	0	56.7	21.4	56.2	21.4	56.8	0.056	11078			63
64	5738	3	TWL	803	2017-08-10-17-54-54	0	3	x	-30	0	56.7	21.4	56.2	21.4	56.8	0.056	11078			64
65	5739	3	TWL	803	2017-08-10-17-54-56	0	3	x	-30	0	56.7	21.4	56.1	21.3	56.6	-0.053	11078			65
66	5740	3	TWL	803	2017-08-10-17-54-58	0	3	x	-30	0	56.7	21.4	56.3	21.4	56.9	0.165	11078			66
67	5741	3	TWL	803	2017-08-10-17-55-01	0	3	x	-30	0	56.7	21.4	56.2	21.4	56.8	0.056	11078			67
68	5742	3	TWL	803	2017-08-10-17-55-03	0	3	x	-30	0	56.7	21.4	56.1	21.3	56.6	-0.053	11078			68
69	5743	3	TWL	803	2017-08-10-17-55-05	0	3	x	-30	0	56.7	21.4	56.2	21.4	56.8	0.056	11078			69
70	5744	3	TWL	803	2017-08-10-17-55-07	0	3	x	-30	0	56.7	21.4	56.3	21.4	56.9	0.165	11078			70
71	5745	3	TWL	803	2017-08-10-17-55-09	0	3	x	-30	0	56.7	21.4	56.3	21.4	56.9	0.165	11078			71
72	5746	3	TWL	803	2017-08-10-17-55-11	0	3	x	-30	0	56.7	21.4	56.3	21.4	56.9	0.165	11078			72
73	5747	3	TWL	803	2017-08-10-17-55-13	0	3	x	-30	0	56.7	21.4	56.3	21.4	56.9	0.165	11078			73
74	5748	3	TWL	803	2017-08-10-17-55-15	0	3	x	-30	0	56.7	21.4	56.3	21.4	56.9	0.165	11078			74
75	5749	3	TWL	803	2017-08-10-17-55-17	0	3	x	-30	0	56.7	21.4	56.3	21.4	56.9	0.165	11078			75
76	5750	3	TWL	803	2017-08-10-17-55-19	0	3	x	-30	0	56.7	21.4	56.3	21.4	56.9	0.165	11078			76
77	5751	3	TWL	803	2017-08-10-17-55-21	0	3	x	-30	0	56.7	21.4	56.3	21.4	56.9	0.165	11078			77
78	5752	3	TWL	803	2017-08-10-17-55-23	0	3	x	-30	0	56.7	21.4	56.2	21.4	56.8	0.056	11078			78
79	5753	3	TWL	803	2017-08-10-17-55-25	0	3	x	-30	0	56.7	21.4	56.3	21.4	56.9	0.165	11078			79
80	5754	3	TWL	803	2017-08-10-17-55-27	0	3	x	-30	0	56.7	21.4	56.3	21.4	56.9	0.165	11078			80
81	5755	3	TWL	803	2017-08-10-17-55-29	0	3	x	-30	0	56.7	21.4	56.3	21.4	56.9	0.165	11078			81
82	5756	3	TWL	803	2017-08-10-17-55-31	0	3	x	-30	0	56.7	21.4	56.3	21.4	56.9	0.165	11078			82
83	5757	3	TWL	803	2017-08-10-17-55-33	0	3	x	-30	0	56.7	21.4	56.3	21.4	56.9	0.165	11078			83
84	5758	3	TWL	803	2017-08-10-17-55-35	0	3	x	-30	0	56.7	21.4	56.3	21.4	56.9	0.165	11078			84
85	5759	3	TWL	803	2017-08-10-17-55-37	0	3	x	-30	0	56.7	21.4	56.2	21.4	56.8	0.056	11078			85
86	5760	3	TWL	803	2017-08-10-17-55-39	0	3	x	-30	0	56.7	21.4	56.2	21.4	56.8	0.056	11078			86
87	5761	3	TWL	803	2017-08-10-17-55-41	0	3	x	-30	0	56.7	21.4	56.3	21.4	56.9	0.165	11078			87
88	5762	3	TWL	803	2017-08-10-17-55-43	0	3	x	-30	0	56.7	21.4	56.3	21.4	56.9	0.165	11078			88
89	5763	3	TWL	803	2017-08-10-17-55-45	0	3	x	-30	0	56.7	21.4	56.3	21.4	56.9	0.165	11078			89
90	5764	3	TWL	803	2017-08-10-17-55-47	0	3	x	-30	0	56.7	21.4	56.3	21.4	56.9	0.165	11078			90
91	5765	3	TWL	803	2017-08-10-17-55-49	0	3	x	-30	0	56.7	21.4	56.3	21.4	56.9	0.165	11078	Last10	Here	91
92	5766	3	TWL	803	2017-08-10-17-55-51	0	3	x	-30	0	56.7	21.4	56.3	21.4	56.9	0.165	11078	Last10	Here	92
93	5767	3	TWL	803	2017-08-10-17-55-53	0	3	x	-30	0	56.7	21.4	56.2	21.3	56.8	0.056	11078	Last10	Here	93
94	5768	3	TWL	803	2017-08-10-17-55-55	0	3	x	-30	0	56.7	21.4	56.3	21.4	56.9	0.165	11078	Last10	Here	94
95	5769	3	TWL	803	2017-08-10-17-55-57	0	3	x	-30	0	56.7	21.4	56.3	21.4	56.9	0.165	11078	Last10	Here	95
96	5770	3	TWL	803	2017-08-10-17-55-59	0	3	x	-30	0	56.7	21.4	56.3	21.4	56.9	0.165	11078	Last10	Here	96
97	5771	3	TWL	803	2017-08-10-17-56-01	0	3	x	-30	0	56.7	21.4	56.3	21.4	56.9	0.165	11078	Last10	Here	97
98	5772	3	TWL	803	2017-08-10-17-56-03	0	3	x	-30	0	56.7	21.4	56.3	21.4	56.9	0.165	11078	Last10	Here	98
99	5773	3	TWL	803	2017-08-10-17-56-05	0	3	x	-30	0	56.7	21.4	56.3	21.4	56.9	0.165	11078	Last10	Here	99
100	5774	3	TWL	803	2017-08-10-17-56-07	0	3	x	-30	0	56.7	21.4	56.3	21.4	56.9	0.165	11078	Last10	Here	100
101	5775	3	TWL	803	2017-08-10-17-56-39	0	3	x	-25	0	56.8	21.4	56.3	21.4	56.9	0.065	11079	First10	Here	1
102	5776	3	TWL	803	2017-08-10-17-56-41	0	3	x	-25	0	56.7	21.4	56.3	21.4	56.9	0.165	11079	First10	Here	2
103	5777	3	TWL	803	2017-08-10-17-56-43	0	3	x	-25	0	56.7	21.4	56.3	21.4	56.9	0.165	11079	First10	Here	3
104	5778	3	TWL	803	2017-08-10-17-56-45	0	3	x	-25	0	56.7	21.4	56.3	21.4	56.9	0.165	11079	First10	Here	4
105	5779	3	TWL	803	2017-08-10-17-56-47	0	3	x	-25	0	56.7	21.4	56.3	21.4	56.9	0.165	11079	First10	Here	5
106	5780	3	TWL	803	2017-08-10-17-56-49	0	3	x	-25	0	56.7	21.4	56.2	21.3	56.8	0.056	11079	First10	Here	6
107	5781	3	TWL	803	2017-08-10-17-56-51	0	3	x	-25	0	56.7	21.4	56.3	21.4	56.9	0.165	11079	First10	Here	7
108	5782	3	TWL	803	2017-08-10-17-56-53	0	3	x	-25	0	56.7	21.4	56.3	21.4	56.9	0.165	11079	First10	Here	8
109	5783	3	TWL	803	2017-08-10-17-56-55	0	3	x	-25	0	56.7	21.4	56.2	21.4	56.8	0.056	11079	First10	Here	9
110	5784	3	TWL	803	2017-08-10-17-56-57	0	3	x	-25	0	56.7	21.4	56.2	21.4	56.8	0.056	11079	First10	Here	10
111	5785	3	TWL	803	2017-08-10-17-56-59	0	3	x	-25	0	56.7	21.4	56.3	21.4	56.9	0.165	11079			11
112	5786	3	TWL	803	2017-08-10-17-57-01	0	3	x	-25	0	56.7	21.4	56.3	21.4	56.9	0.165	11079			12
113	5787	3	TWL	803	2017-08-10-17-57-03	0	3	x	-25	0	56.7	21.4	56.3	21.4	56.9	0.165	11079			13
114	5788	3	TWL	803	2017-08-10-17-57-05	0	3	x	-25	0	56.7	21.4	56.3	21.4	56.9	0.165	11079			14
115	5789	3	TWL	803	2017-08-10-17-57-07	0	3	x	-25	0	56.7	21.4	56.2	21.3	56.8	0.056	11079			15
116	5790	3	TWL	803	2017-08-10-17-57-09	0	3	x	-25	0	56.7	21.4	56.3	21.4	56.9	0.165	11079			16
117	5791	3	TWL	803	2017-08-10-17-57-11	0	3	x	-25	0	56.7	21.4	56.3	21.4	56.9	0.165	11079			17
118	5792	3	TWL	803	2017-08-10-17-57-13	0	3	x	-25	0	56.7	21.4	56.2	21.4	56.8	0.056	11079			18
119	5793	3	TWL	803	2017-08-10-17-57-15	0	3	x	-25	0	56.7	21.4	56.3	21.4	56.9	0.165	11079			19
120	5794	3	TWL	803	2017-08-10-17-57-17	0	3	x	-25	0	56.7	21.4	56.2	21.4	56.8	0.056	11079			20
121	5795	3	TWL	803	2017-08-10-17-57-19	0	3	x	-25	0	56.7	21.4	56.2	21.4	56.8	0.056	11079			21
122	5796	3	TWL	803	2017-08-10-17-57-21	0	3	x	-25	0	56.7	21.4	56.2	21.4	56.8	0.056	11079			22
123	5797	3	TWL	803	2017-08-10-17-57-23	0	3	x	-25	0	56.7	21.4	56.2	21.4	56.8	0.056	11079			23
124	5798	3	TWL	803	2017-08-10-17-57-25	0	3	x	-25	0	56.7	21.4	56.2	21.4	56.8	0.056	11079			24
125	5799	3	TWL	803	2017-08-10-17-57-27	0	3	x	-25	0	56.7	21.4	56.3	21.4	56.9	0.165	11079			25
126	5800	3	TWL	803	2017-08-10-17-57-29	0	3	x	-25	0	56.7	21.4	56.3	21.4	56.9	0.165	11079			26
127	5801	3	TWL	803	2017-08-10-17-57-31	0	3	x	-25	0	56.7	21.4	56.3	21.4	56.9	0.165	11079			27
128	5802	3	TWL	803	2017-08-10-17-57-33	0	3	x	-25	0	56.7	21.4	56.3	21.4	56.9	0.165	11079			28
129	5803	3	TWL	803	2017-08-10-17-57-35	0	3	x	-25	0	56.7	21.4	56.3	21.4	56.9	0.165	11079			29
130	5804	3	TWL	803	2017-08-10-17-57-37	0	3	x	-25	0	56.7	21.4	56.3	21.4	56.9	0.165	11079			30
131	5805	3	TWL	803	2017-08-10-17-57-39	0	3	x	-25	0	56.7	21.4	56.3	21.4	56.9	0.165	11079			31
132	5806	3	TWL	803	2017-08-10-17-57-41	0	3	x	-25	0	56.7	21.4	56.3	21.4	56.9	0.165	11079			32
133	5807	3	TWL	803	2017-08-10-17-57-43	0	3	x	-25	0	56.7	21.4	56.2	21.3	56.8	0.056	11079			33
134	5808	3	TWL	803	2017-08-10-17-57-45	0	3	x	-25	0	56.7	21.4	56.3	21.4	56.9	0.165	11079			34
135	5809	3	TWL	803	2017-08-10-17-57-47	0	3	x	-25	0	56.7	21.4	56.3	21.4	56.9	0.165	11079			35
136	5810	3	TWL	803	2017-08-10-17-57-49	0	3	x	-25	0	56.7	21.4	56.3	21.4	56.9	0.165	11079			36
137	5811	3	TWL	803	2017-08-10-17-57-51	0	3	x	-25	0	56.7	21.4	56.3	21.4	56.9	0.165	11079			37
138	5812	3	TWL	803	2017-08-10-17-57-53	0	3	x	-25	0	56.7	21.4	56.3	21.4	56.9	0.165	11079			38
139	5813	3	TWL	803	2017-08-10-17-57-55	0	3	x	-25	0	56.7	21.4	56.3	21.4	56.9	0.165	11079			39
140	5814	3	TWL	803	2017-08-10-17-57-57	0	3	x	-25	0	56.7	21.4	56.3	21.4	56.9	0.165	11079			40
141	5815	3	TWL	803	2017-08-10-17-57-59	0	3	x	-25	0	56.7	21.4	56.3	21.4	56.9	0.165	11079			41
142	5816	3	TWL	803	2017-08-10-17-58-01	0	3	x	-25	0	56.7	21.4	56.3	21.4	56.9	0.165	11079			42
143	5817	3	TWL	803	2017-08-10-17-58-03	0	3	x	-25	0	56.7	21.4	56.3	21.4	56.9	0.165	11079			43
144	5818	3	TWL	803	2017-08-10-17-58-05	0	3	x	-25	0	56.7	21.4	56.3	21.4	56.9	0.165	11079			44
145	5819	3	TWL	803	2017-08-10-17-58-07	0	3	x	-25	0	56.7	21.4	56.3	21.4	56.9	0.165	11079			45
146	5820	3	TWL	803	2017-08-10-17-58-09	0	3	x	-25	0	56.7	21.4	56.3	21.4	56.9	0.165	11079			46
147	5821	3	TWL	803	2017-08-10-17-58-11	0	3	x	-25	0	56.7	21.4	56.3	21.4	56.9	0.165	11079			47
148	5822	3	TWL	803	2017-08-10-17-58-13	0	3	x	-25	0	56.7	21.4	56.3	21.4	56.9	0.165	11079			48
149	5823	3	TWL	803	2017-08-10-17-58-15	0	3	x	-25	0	56.7	21.4	56.3	21.4	56.9	0.165	11079			49
150	5824	3	TWL	803	2017-08-10-17-58-17	0	3	x	-25	0	56.7	21.4	56.3	21.4	56.9	0.165	11079			50
151	5825	3	TWL	803	2017-08-10-17-58-19	0	3	x	-25	0	56.7	21.4	56.2	21.4	56.8	0.056	11079			51
152	5826	3	TWL	803	2017-08-10-17-58-21	0	3	x	-25	0	56.7	21.4	56.2	21.4	56.8	0.056	11079			52
153	5827	3	TWL	803	2017-08-10-17-58-23	0	3	x	-25	0	56.7	21.4	56.2	21.4	56.8	0.056	11079			53
154	5828	3	TWL	803	2017-08-10-17-58-25	0	3	x	-25	0	56.7	21.4	56.3	21.4	56.9	0.165	11079			54
155	5829	3	TWL	803	2017-08-10-17-58-27	0	3	x	-25	0	56.7	21.4	56.2	21.4	56.8	0.056	11079			55
156	5830	3	TWL	803	2017-08-10-17-58-29	0	3	x	-25	0	56.7	21.4	56.2	21.4	56.8	0.056	11079			56
157	5831	3	TWL	803	2017-08-10-17-58-31	0	3	x	-25	0	56.7	21.4	56.2	21.4	56.8	0.056	11079			57
158	5832	3	TWL	803	2017-08-10-17-58-33	0	3	x	-25	0	56.7	21.4	56.3	21.4	56.9	0.165	11079			58
159	5833	3	TWL	803	2017-08-10-17-58-35	0	3	x	-25	0	56.7	21.4	56.2	21.4	56.8	0.056	11079			59
160	5834	3	TWL	803	2017-08-10-17-58-37	0	3	x	-25	0	56.7	21.4	56.2	21.4	56.8	0.056	11079			60
161	5835	3	TWL	803	2017-08-10-17-58-39	0	3	x	-25	0	56.7	21.4	56.2	21.4	56.8	0.056	11079			61
162	5836	3	TWL	803	2017-08-10-17-58-41	0	3	x	-25	0	56.7	21.4	56.2	21.4	56.8	0.056	11079			62
163	5837	3	TWL	803	2017-08-10-17-58-43	0	3	x	-25	0	56.7	21.4	56.2	21.4	56.8	0.056	11079			63
164	5838	3	TWL	803	2017-08-10-17-58-45	0	3	x	-25	0	56.8	21.4	56.2	21.4	56.8	-0.044	11079			64
165	5839	3	TWL	803	2017-08-10-17-58-47	0	3	x	-25	0	56.7	21.4	56.2	21.4	56.8	0.056	11079			65
166	5840	3	TWL	803	2017-08-10-17-58-49	0	3	x	-25	0	56.7	21.4	56.2	21.4	56.8	0.056	11079			66
167	5841	3	TWL	803	2017-08-10-17-58-51	0	3	x	-25	0	56.7	21.4	56.2	21.4	56.8	0.056	11079			67
168	5842	3	TWL	803	2017-08-10-17-58-53	0	3	x	-25	0	56.7	21.4	56.2	21.4	56.8	0.056	11079			68
169	5843	3	TWL	803	2017-08-10-17-58-55	0	3	x	-25	0	56.7	21.4	56.3	21.4	56.9	0.165	11079			69
170	5844	3	TWL	803	2017-08-10-17-58-57	0	3	x	-25	0	56.7	21.4	56.3	21.4	56.9	0.165	11079			70
171	5845	3	TWL	803	2017-08-10-17-58-59	0	3	x	-25	0	56.7	21.4	56.3	21.4	56.9	0.165	11079			71
172	5846	3	TWL	803	2017-08-10-17-59-01	0	3	x	-25	0	56.7	21.4	56.2	21.3	56.8	0.056	11079			72
173	5847	3	TWL	803	2017-08-10-17-59-03	0	3	x	-25	0	56.7	21.4	56.3	21.4	56.9	0.165	11079			73
174	5848	3	TWL	803	2017-08-10-17-59-05	0	3	x	-25	0	56.7	21.4	56.3	21.4	56.9	0.165	11079			74
175	5849	3	TWL	803	2017-08-10-17-59-07	0	3	x	-25	0	56.7	21.4	56.3	21.4	56.9	0.165	11079			75
176	5850	3	TWL	803	2017-08-10-17-59-09	0	3	x	-25	0	56.7	21.4	56.3	21.4	56.9	0.165	11079			76
177	5851	3	TWL	803	2017-08-10-17-59-11	0	3	x	-25	0	56.7	21.4	56.3	21.4	56.9	0.165	11079			77
178	5852	3	TWL	803	2017-08-10-17-59-13	0	3	x	-25	0	56.7	21.4	56.2	21.4	56.8	0.056	11079			78
179	5853	3	TWL	803	2017-08-10-17-59-15	0	3	x	-25	0	56.7	21.4	56.2	21.4	56.8	0.056	11079			79
180	5854	3	TWL	803	2017-08-10-17-59-17	0	3	x	-25	0	56.7	21.4	56.1	21.3	56.6	-0.053	11079			80
181	5855	3	TWL	803	2017-08-10-17-59-19	0	3	x	-25	0	56.7	21.4	56.2	21.4	56.8	0.056	11079			81
182	5856	3	TWL	803	2017-08-10-17-59-21	0	3	x	-25	0	56.7	21.4	56.2	21.4	56.8	0.056	11079			82
183	5857	3	TWL	803	2017-08-10-17-59-23	0	3	x	-25	0	56.7	21.4	56.3	21.4	56.9	0.165	11079			83
184	5858	3	TWL	803	2017-08-10-17-59-25	0	3	x	-25	0	56.8	21.4	56.2	21.4	56.8	-0.044	11079			84
185	5859	3	TWL	803	2017-08-10-17-59-27	0	3	x	-25	0	56.7	21.4	56.3	21.4	56.9	0.165	11079			85
186	5860	3	TWL	803	2017-08-10-17-59-29	0	3	x	-25	0	56.7	21.4	56.2	21.4	56.8	0.056	11079			86
187	5861	3	TWL	803	2017-08-10-17-59-31	0	3	x	-25	0	56.8	21.4	56.2	21.4	56.8	-0.044	11079			87
188	5862	3	TWL	803	2017-08-10-17-59-33	0	3	x	-25	0	56.8	21.4	56.2	21.4	56.8	-0.044	11079			88
189	5863	3	TWL	803	2017-08-10-17-59-35	0	3	x	-25	0	56.7	21.4	56.2	21.4	56.8	0.056	11079			89
190	5864	3	TWL	803	2017-08-10-17-59-37	0	3	x	-25	0	56.8	21.4	56.2	21.4	56.8	-0.044	11079			90
191	5865	3	TWL	803	2017-08-10-17-59-39	0	3	x	-25	0	56.8	21.4	56.2	21.4	56.8	-0.044	11079	Last10	Here	91
192	5866	3	TWL	803	2017-08-10-17-59-41	0	3	x	-25	0	56.8	21.4	56.2	21.4	56.8	-0.044	11079	Last10	Here	92
193	5867	3	TWL	803	2017-08-10-17-59-43	0	3	x	-25	0	56.7	21.4	56.2	21.4	56.8	0.056	11079	Last10	Here	93
194	5868	3	TWL	803	2017-08-10-17-59-45	0	3	x	-25	0	56.7	21.4	56.2	21.4	56.8	0.056	11079	Last10	Here	94
195	5869	3	TWL	803	2017-08-10-17-59-47	0	3	x	-25	0	56.7	21.4	56.3	21.4	56.9	0.165	11079	Last10	Here	95
196	5870	3	TWL	803	2017-08-10-17-59-49	0	3	x	-25	0	56.7	21.4	56.2	21.3	56.8	0.056	11079	Last10	Here	96
197	5871	3	TWL	803	2017-08-10-17-59-51	0	3	x	-25	0	56.7	21.4	56.3	21.4	56.9	0.165	11079	Last10	Here	97
198	5872	3	TWL	803	2017-08-10-17-59-53	0	3	x	-25	0	56.7	21.4	56.2	21.3	56.8	0.056	11079	Last10	Here	98
199	5873	3	TWL	803	2017-08-10-17-59-55	0	3	x	-25	0	56.7	21.4	56.3	21.4	56.9	0.165	11079	Last10	Here	99
200	5874	3	TWL	803	2017-08-10-17-59-57	0	3	x	-25	0	56.8	21.4	56.2	21.4	56.8	-0.044	11079	Last10	Here	100
201	5875	3	TWL	803	2017-08-10-18-00-30	0	3	x	-20	0	56.8	21.4	56.3	21.4	56.9	0.065	11080	First10	Here	1
202	5876	3	TWL	803	2017-08-10-18-00-32	0	3	x	-20	0	56.8	21.4	56.3	21.4	56.9	0.065	11080	First10	Here	2
203	5877	3	TWL	803	2017-08-10-18-00-34	0	3	x	-20	0	56.8	21.4	56.3	21.4	56.9	0.065	11080	First10	Here	3
204	5878	3	TWL	803	2017-08-10-18-00-36	0	3	x	-20	0	56.7	21.4	56.3	21.4	56.9	0.165	11080	First10	Here	4
205	5879	3	TWL	803	2017-08-10-18-00-38	0	3	x	-20	0	56.8	21.4	56.3	21.4	56.9	0.065	11080	First10	Here	5
206	5880	3	TWL	803	2017-08-10-18-00-40	0	3	x	-20	0	56.7	21.4	56.3	21.4	56.9	0.165	11080	First10	Here	6
207	5881	3	TWL	803	2017-08-10-18-00-42	0	3	x	-20	0	56.8	21.4	56.3	21.4	56.9	0.065	11080	First10	Here	7
208	5882	3	TWL	803	2017-08-10-18-00-44	0	3	x	-20	0	56.7	21.4	56.3	21.4	56.9	0.165	11080	First10	Here	8
209	5883	3	TWL	803	2017-08-10-18-00-46	0	3	x	-20	0	56.8	21.4	56.3	21.4	56.9	0.065	11080	First10	Here	9
210	5884	3	TWL	803	2017-08-10-18-00-48	0	3	x	-20	0	56.7	21.4	56.3	21.4	56.9	0.165	11080	First10	Here	10
211	5885	3	TWL	803	2017-08-10-18-00-50	0	3	x	-20	0	56.7	21.4	56.3	21.4	56.9	0.165	11080			11
212	5886	3	TWL	803	2017-08-10-18-00-52	0	3	x	-20	0	56.7	21.4	56.3	21.4	56.9	0.165	11080			12
213	5887	3	TWL	803	2017-08-10-18-00-54	0	3	x	-20	0	56.7	21.4	56.3	21.4	56.9	0.165	11080			13
214	5888	3	TWL	803	2017-08-10-18-00-56	0	3	x	-20	0	56.7	21.4	56.3	21.4	56.9	0.165	11080			14
215	5889	3	TWL	803	2017-08-10-18-00-58	0	3	x	-20	0	56.8	21.4	56.3	21.4	56.9	0.065	11080			15
216	5890	3	TWL	803	2017-08-10-18-01-00	0	3	x	-20	0	56.8	21.4	56.3	21.4	56.9	0.065	11080			16
217	5891	3	TWL	803	2017-08-10-18-01-02	0	3	x	-20	0	56.8	21.4	56.3	21.4	56.9	0.065	11080			17
218	5892	3	TWL	803	2017-08-10-18-01-04	0	3	x	-20	0	56.7	21.4	56.3	21.4	56.9	0.165	11080			18
219	5893	3	TWL	803	2017-08-10-18-01-06	0	3	x	-20	0	56.8	21.4	56.3	21.4	56.9	0.065	11080			19
220	5894	3	TWL	803	2017-08-10-18-01-08	0	3	x	-20	0	56.8	21.4	56.2	21.3	56.8	-0.044	11080			20
221	5895	3	TWL	803	2017-08-10-18-01-10	0	3	x	-20	0	56.8	21.4	56.3	21.4	56.9	0.065	11080			21
222	5896	3	TWL	803	2017-08-10-18-01-12	0	3	x	-20	0	56.7	21.4	56.3	21.4	56.9	0.165	11080			22
223	5897	3	TWL	803	2017-08-10-18-01-14	0	3	x	-20	0	56.7	21.4	56.3	21.4	56.9	0.165	11080			23
224	5898	3	TWL	803	2017-08-10-18-01-16	0	3	x	-20	0	56.7	21.4	56.3	21.4	56.9	0.165	11080			24
225	5899	3	TWL	803	2017-08-10-18-01-18	0	3	x	-20	0	56.7	21.4	56.3	21.4	56.9	0.165	11080			25
226	5900	3	TWL	803	2017-08-10-18-01-20	0	3	x	-20	0	56.7	21.4	56.3	21.4	56.9	0.165	11080			26
227	5901	3	TWL	803	2017-08-10-18-01-22	0	3	x	-20	0	56.7	21.4	56.3	21.4	56.9	0.165	11080			27
228	5902	3	TWL	803	2017-08-10-18-01-24	0	3	x	-20	0	56.7	21.4	56.3	21.4	56.9	0.165	11080			28
229	5903	3	TWL	803	2017-08-10-18-01-26	0	3	x	-20	0	56.8	21.4	56.3	21.4	56.9	0.065	11080			29
230	5904	3	TWL	803	2017-08-10-18-01-28	0	3	x	-20	0	56.8	21.4	56.3	21.4	56.9	0.065	11080			30
231	5905	3	TWL	803	2017-08-10-18-01-30	0	3	x	-20	0	56.7	21.4	56.3	21.4	56.9	0.165	11080			31
232	5906	3	TWL	803	2017-08-10-18-01-32	0	3	x	-20	0	56.7	21.4	56.3	21.4	56.9	0.165	11080			32
233	5907	3	TWL	803	2017-08-10-18-01-34	0	3	x	-20	0	56.7	21.4	56.2	21.3	56.8	0.056	11080			33
234	5908	3	TWL	803	2017-08-10-18-01-36	0	3	x	-20	0	56.7	21.4	56.3	21.4	56.9	0.165	11080			34
235	5909	3	TWL	803	2017-08-10-18-01-38	0	3	x	-20	0	56.7	21.4	56.3	21.4	56.9	0.165	11080			35
236	5910	3	TWL	803	2017-08-10-18-01-40	0	3	x	-20	0	56.7	21.4	56.3	21.4	56.9	0.165	11080			36
237	5911	3	TWL	803	2017-08-10-18-01-42	0	3	x	-20	0	56.8	21.4	56.4	21.4	57	0.174	11080			37
238	5912	3	TWL	803	2017-08-10-18-01-44	0	3	x	-20	0	56.8	21.4	56.3	21.3	56.9	0.065	11080			38
239	5913	3	TWL	803	2017-08-10-18-01-46	0	3	x	-20	0	56.7	21.4	56.4	21.4	57	0.274	11080			39
240	5914	3	TWL	803	2017-08-10-18-01-48	0	3	x	-20	0	56.8	21.4	56.4	21.4	57	0.174	11080			40
241	5915	3	TWL	803	2017-08-10-18-01-50	0	3	x	-20	0	56.7	21.4	56.4	21.4	57	0.274	11080			41
242	5916	3	TWL	803	2017-08-10-18-01-52	0	3	x	-20	0	56.7	21.4	56.3	21.4	56.9	0.165	11080			42
243	5917	3	TWL	803	2017-08-10-18-01-54	0	3	x	-20	0	56.7	21.4	56.4	21.4	57	0.274	11080			43
244	5918	3	TWL	803	2017-08-10-18-01-56	0	3	x	-20	0	56.8	21.4	56.3	21.4	56.9	0.065	11080			44
245	5919	3	TWL	803	2017-08-10-18-01-58	0	3	x	-20	0	56.7	21.4	56.4	21.4	57	0.274	11080			45
246	5920	3	TWL	803	2017-08-10-18-02-00	0	3	x	-20	0	56.7	21.4	56.4	21.4	57	0.274	11080			46
247	5921	3	TWL	803	2017-08-10-18-02-02	0	3	x	-20	0	56.7	21.4	56.4	21.4	57	0.274	11080			47
248	5922	3	TWL	803	2017-08-10-18-02-04	0	3	x	-20	0	56.7	21.4	56.3	21.3	56.9	0.165	11080			48
249	5923	3	TWL	803	2017-08-10-18-02-06	0	3	x	-20	0	56.7	21.4	56.4	21.4	57	0.274	11080			49
250	5924	3	TWL	803	2017-08-10-18-02-08	0	3	x	-20	0	56.8	21.4	56.4	21.4	57	0.174	11080			50
251	5925	3	TWL	803	2017-08-10-18-02-10	0	3	x	-20	0	56.7	21.4	56.3	21.3	56.9	0.165	11080			51
252	5926	3	TWL	803	2017-08-10-18-02-12	0	3	x	-20	0	56.7	21.4	56.4	21.4	57	0.274	11080			52
253	5927	3	TWL	803	2017-08-10-18-02-14	0	3	x	-20	0	56.7	21.4	56.3	21.3	56.9	0.165	11080			53
254	5928	3	TWL	803	2017-08-10-18-02-16	0	3	x	-20	0	56.7	21.4	56.3	21.4	56.9	0.165	11080			54
255	5929	3	TWL	803	2017-08-10-18-02-18	0	3	x	-20	0	56.7	21.4	56.3	21.4	56.9	0.165	11080			55
256	5930	3	TWL	803	2017-08-10-18-02-20	0	3	x	-20	0	56.7	21.4	56.3	21.4	56.9	0.165	11080			56
257	5931	3	TWL	803	2017-08-10-18-02-22	0	3	x	-20	0	56.8	21.4	56.3	21.4	56.9	0.065	11080			57
258	5932	3	TWL	803	2017-08-10-18-02-24	0	3	x	-20	0	56.8	21.4	56.3	21.4	56.9	0.065	11080			58
259	5933	3	TWL	803	2017-08-10-18-02-26	0	3	x	-20	0	56.8	21.4	56.3	21.4	56.9	0.065	11080			59
260	5934	3	TWL	803	2017-08-10-18-02-28	0	3	x	-20	0	56.7	21.4	56.2	21.3	56.8	0.056	11080			60
261	5935	3	TWL	803	2017-08-10-18-02-30	0	3	x	-20	0	56.8	21.4	56.2	21.3	56.8	-0.044	11080			61
262	5936	3	TWL	803	2017-08-10-18-02-32	0	3	x	-20	0	56.8	21.4	56.3	21.4	56.9	0.065	11080			62
263	5937	3	TWL	803	2017-08-10-18-02-34	0	3	x	-20	0	56.8	21.4	56.3	21.4	56.9	0.065	11080			63
264	5938	3	TWL	803	2017-08-10-18-02-36	0	3	x	-20	0	56.8	21.4	56.3	21.4	56.9	0.065	11080			64
265	5939	3	TWL	803	2017-08-10-18-02-38	0	3	x	-20	0	56.7	21.4	56.3	21.4	56.9	0.165	11080			65
266	5940	3	TWL	803	2017-08-10-18-02-40	0	3	x	-20	0	56.8	21.4	56.3	21.4	56.9	0.065	11080			66
267	5941	3	TWL	803	2017-08-10-18-02-42	0	3	x	-20	0	56.8	21.4	56.2	21.3	56.8	-0.044	11080			67
268	5942	3	TWL	803	2017-08-10-18-02-44	0	3	x	-20	0	56.7	21.4	56.3	21.4	56.9	0.165	11080			68
269	5943	3	TWL	803	2017-08-10-18-02-46	0	3	x	-20	0	56.8	21.4	56.3	21.4	56.9	0.065	11080			69
270	5944	3	TWL	803	2017-08-10-18-02-48	0	3	x	-20	0	56.8	21.4	56.2	21.3	56.8	-0.044	11080			70
271	5945	3	TWL	803	2017-08-10-18-02-50	0	3	x	-20	0	56.8	21.4	56.3	21.4	56.9	0.065	11080			71
272	5946	3	TWL	803	2017-08-10-18-02-52	0	3	x	-20	0	56.8	21.4	56.3	21.4	56.9	0.065	11080			72
273	5947	3	TWL	803	2017-08-10-18-02-54	0	3	x	-20	0	56.8	21.4	56.3	21.4	56.9	0.065	11080			73
274	5948	3	TWL	803	2017-08-10-18-02-56	0	3	x	-20	0	56.8	21.4	56.3	21.4	56.9	0.065	11080			74
275	5949	3	TWL	803	2017-08-10-18-02-58	0	3	x	-20	0	56.8	21.4	56.3	21.4	56.9	0.065	11080			75
276	5950	3	TWL	803	2017-08-10-18-03-00	0	3	x	-20	0	56.8	21.4	56.3	21.4	56.9	0.065	11080			76
277	5951	3	TWL	803	2017-08-10-18-03-02	0	3	x	-20	0	56.8	21.4	56.3	21.4	56.9	0.065	11080			77
278	5952	3	TWL	803	2017-08-10-18-03-04	0	3	x	-20	0	56.8	21.4	56.2	21.3	56.8	-0.044	11080			78
279	5953	3	TWL	803	2017-08-10-18-03-06	0	3	x	-20	0	56.8	21.4	56.4	21.4	57	0.174	11080			79
280	5954	3	TWL	803	2017-08-10-18-03-08	0	3	x	-20	0	56.8	21.4	56.4	21.4	57	0.174	11080			80
281	5955	3	TWL	803	2017-08-10-18-03-10	0	3	x	-20	0	56.8	21.4	56.4	21.4	57	0.174	11080			81
282	5956	3	TWL	803	2017-08-10-18-03-12	0	3	x	-20	0	56.8	21.4	56.3	21.4	56.9	0.065	11080			82
283	5957	3	TWL	803	2017-08-10-18-03-14	0	3	x	-20	0	56.8	21.4	56.4	21.4	57	0.174	11080			83
284	5958	3	TWL	803	2017-08-10-18-03-16	0	3	x	-20	0	56.8	21.4	56.3	21.4	56.9	0.065	11080			84
285	5959	3	TWL	803	2017-08-10-18-03-18	0	3	x	-20	0	56.8	21.4	56.2	21.3	56.8	-0.044	11080			85
286	5960	3	TWL	803	2017-08-10-18-03-20	0	3	x	-20	0	56.8	21.4	56.3	21.4	56.9	0.065	11080			86
287	5961	3	TWL	803	2017-08-10-18-03-22	0	3	x	-20	0	56.8	21.4	56.3	21.4	56.9	0.065	11080			87
288	5962	3	TWL	803	2017-08-10-18-03-24	0	3	x	-20	0	56.8	21.4	56.3	21.4	56.9	0.065	11080			88
289	5963	3	TWL	803	2017-08-10-18-03-26	0	3	x	-20	0	56.8	21.4	56.2	21.3	56.8	-0.044	11080			89
290	5964	3	TWL	803	2017-08-10-18-03-28	0	3	x	-20	0	56.8	21.4	56.3	21.4	56.9	0.065	11080			90
291	5965	3	TWL	803	2017-08-10-18-03-30	0	3	x	-20	0	56.8	21.4	56.3	21.4	56.9	0.065	11080	Last10	Here	91
292	5966	3	TWL	803	2017-08-10-18-03-32	0	3	x	-20	0	56.8	21.4	56.3	21.4	56.9	0.065	11080	Last10	Here	92
293	5967	3	TWL	803	2017-08-10-18-03-34	0	3	x	-20	0	56.8	21.4	56.3	21.4	56.9	0.065	11080	Last10	Here	93
294	5968	3	TWL	803	2017-08-10-18-03-36	0	3	x	-20	0	56.8	21.4	56.3	21.4	56.9	0.065	11080	Last10	Here	94
295	5969	3	TWL	803	2017-08-10-18-03-38	0	3	x	-20	0	56.8	21.4	56.3	21.4	56.9	0.065	11080	Last10	Here	95
296	5970	3	TWL	803	2017-08-10-18-03-40	0	3	x	-20	0	56.8	21.4	56.3	21.4	56.9	0.065	11080	Last10	Here	96
297	5971	3	TWL	803	2017-08-10-18-03-42	0	3	x	-20	0	56.8	21.4	56.3	21.4	56.9	0.065	11080	Last10	Here	97
298	5972	3	TWL	803	2017-08-10-18-03-44	0	3	x	-20	0	56.8	21.4	56.4	21.4	57	0.174	11080	Last10	Here	98
299	5973	3	TWL	803	2017-08-10-18-03-46	0	3	x	-20	0	56.8	21.4	56.3	21.4	56.9	0.065	11080	Last10	Here	99
300	5974	3	TWL	803	2017-08-10-18-03-48	0	3	x	-20	0	56.8	21.4	56.3	21.3	56.9	0.065	11080	Last10	Here	100
301	5975	3	TWL	803	2017-08-10-18-04-20	0	3	x	-15	0	56.8	21.4	56.5	21.4	57.1	0.283	11081	First10	Here	1
302	5976	3	TWL	803	2017-08-10-18-04-22	0	3	x	-15	0	56.8	21.4	56.5	21.4	57.1	0.283	11081	First10	Here	2
303	5977	3	TWL	803	2017-08-10-18-04-24	0	3	x	-15	0	56.8	21.4	56.4	21.3	57	0.174	11081	First10	Here	3
304	5978	3	TWL	803	2017-08-10-18-04-26	0	3	x	-15	0	56.8	21.4	56.5	21.4	57.1	0.283	11081	First10	Here	4
305	5979	3	TWL	803	2017-08-10-18-04-28	0	3	x	-15	0	56.8	21.4	56.5	21.4	57.1	0.283	11081	First10	Here	5
306	5980	3	TWL	803	2017-08-10-18-04-30	0	3	x	-15	0	56.8	21.4	56.4	21.4	57	0.174	11081	First10	Here	6
307	5981	3	TWL	803	2017-08-10-18-04-32	0	3	x	-15	0	56.8	21.4	56.3	21.3	56.9	0.065	11081	First10	Here	7
308	5982	3	TWL	803	2017-08-10-18-04-34	0	3	x	-15	0	56.8	21.4	56.4	21.4	57	0.174	11081	First10	Here	8
309	5983	3	TWL	803	2017-08-10-18-04-36	0	3	x	-15	0	56.8	21.4	56.4	21.3	57	0.174	11081	First10	Here	9
310	5984	3	TWL	803	2017-08-10-18-04-38	0	3	x	-15	0	56.8	21.4	56.4	21.3	57	0.174	11081	First10	Here	10
311	5985	3	TWL	803	2017-08-10-18-04-40	0	3	x	-15	0	56.8	21.4	56.5	21.4	57.1	0.283	11081			11
312	5986	3	TWL	803	2017-08-10-18-04-42	0	3	x	-15	0	56.8	21.4	56.4	21.3	57	0.174	11081			12
313	5987	3	TWL	803	2017-08-10-18-04-44	0	3	x	-15	0	56.8	21.4	56.5	21.4	57.1	0.283	11081			13
314	5988	3	TWL	803	2017-08-10-18-04-46	0	3	x	-15	0	56.8	21.4	56.4	21.3	57	0.174	11081			14
315	5989	3	TWL	803	2017-08-10-18-04-48	0	3	x	-15	0	56.8	21.4	56.4	21.3	57	0.174	11081			15
316	5990	3	TWL	803	2017-08-10-18-04-50	0	3	x	-15	0	56.8	21.4	56.5	21.4	57.1	0.283	11081			16
317	5991	3	TWL	803	2017-08-10-18-04-52	0	3	x	-15	0	56.8	21.4	56.5	21.4	57.1	0.283	11081			17
318	5992	3	TWL	803	2017-08-10-18-04-54	0	3	x	-15	0	56.8	21.4	56.5	21.4	57.1	0.283	11081			18
319	5993	3	TWL	803	2017-08-10-18-04-56	0	3	x	-15	0	56.8	21.4	56.5	21.4	57.1	0.283	11081			19
320	5994	3	TWL	803	2017-08-10-18-04-58	0	3	x	-15	0	56.8	21.4	56.5	21.4	57.1	0.283	11081			20
321	5995	3	TWL	803	2017-08-10-18-05-00	0	3	x	-15	0	56.8	21.4	56.5	21.4	57.1	0.283	11081			21
322	5996	3	TWL	803	2017-08-10-18-05-02	0	3	x	-15	0	56.8	21.4	56.5	21.4	57.1	0.283	11081			22
323	5997	3	TWL	803	2017-08-10-18-05-04	0	3	x	-15	0	56.8	21.4	56.5	21.4	57.1	0.283	11081			23
324	5998	3	TWL	803	2017-08-10-18-05-06	0	3	x	-15	0	56.8	21.4	56.5	21.4	57.1	0.283	11081			24
325	5999	3	TWL	803	2017-08-10-18-05-08	0	3	x	-15	0	56.8	21.4	56.5	21.4	57.1	0.283	11081			25
326	6000	3	TWL	803	2017-08-10-18-05-10	0	3	x	-15	0	56.8	21.4	56.5	21.4	57.1	0.283	11081			26
327	6001	3	TWL	803	2017-08-10-18-05-12	0	3	x	-15	0	56.8	21.4	56.5	21.4	57.1	0.283	11081			27
328	6002	3	TWL	803	2017-08-10-18-05-14	0	3	x	-15	0	56.8	21.4	56.5	21.4	57.1	0.283	11081			28
329	6003	3	TWL	803	2017-08-10-18-05-16	0	3	x	-15	0	56.8	21.4	56.5	21.4	57.1	0.283	11081			29
330	6004	3	TWL	803	2017-08-10-18-05-18	0	3	x	-15	0	56.8	21.4	56.4	21.4	57	0.174	11081			30
331	6005	3	TWL	803	2017-08-10-18-05-20	0	3	x	-15	0	56.8	21.4	56.3	21.3	56.9	0.065	11081			31
332	6006	3	TWL	803	2017-08-10-18-05-22	0	3	x	-15	0	56.8	21.4	56.4	21.4	57	0.174	11081			32
333	6007	3	TWL	803	2017-08-10-18-05-25	0	3	x	-15	0	56.8	21.4	56.4	21.4	57	0.174	11081			33
334	6008	3	TWL	803	2017-08-10-18-05-27	0	3	x	-15	0	56.8	21.4	56.4	21.4	57	0.174	11081			34
335	6009	3	TWL	803	2017-08-10-18-05-29	0	3	x	-15	0	56.8	21.4	56.4	21.4	57	0.174	11081			35
336	6010	3	TWL	803	2017-08-10-18-05-31	0	3	x	-15	0	56.8	21.4	56.4	21.4	57	0.174	11081			36
337	6011	3	TWL	803	2017-08-10-18-05-33	0	3	x	-15	0	56.8	21.4	56.3	21.3	56.9	0.065	11081			37
338	6012	3	TWL	803	2017-08-10-18-05-35	0	3	x	-15	0	56.8	21.4	56.5	21.4	57.1	0.283	11081			38
339	6013	3	TWL	803	2017-08-10-18-05-37	0	3	x	-15	0	56.8	21.4	56.4	21.4	57	0.174	11081			39
340	6014	3	TWL	803	2017-08-10-18-05-39	0	3	x	-15	0	56.8	21.4	56.4	21.4	57	0.174	11081			40
341	6015	3	TWL	803	2017-08-10-18-05-41	0	3	x	-15	0	56.8	21.4	56.3	21.3	56.9	0.065	11081			41
342	6016	3	TWL	803	2017-08-10-18-05-43	0	3	x	-15	0	56.8	21.4	56.4	21.4	57	0.174	11081			42
343	6017	3	TWL	803	2017-08-10-18-05-45	0	3	x	-15	0	56.8	21.4	56.4	21.4	57	0.174	11081			43
344	6018	3	TWL	803	2017-08-10-18-05-47	0	3	x	-15	0	56.8	21.4	56.4	21.4	57	0.174	11081			44
345	6019	3	TWL	803	2017-08-10-18-05-49	0	3	x	-15	0	56.8	21.4	56.4	21.4	57	0.174	11081			45
346	6020	3	TWL	803	2017-08-10-18-05-51	0	3	x	-15	0	56.8	21.4	56.4	21.4	57	0.174	11081			46
347	6021	3	TWL	803	2017-08-10-18-05-53	0	3	x	-15	0	56.8	21.4	56.4	21.4	57	0.174	11081			47
348	6022	3	TWL	803	2017-08-10-18-05-55	0	3	x	-15	0	56.8	21.4	56.4	21.4	57	0.174	11081			48
349	6023	3	TWL	803	2017-08-10-18-05-57	0	3	x	-15	0	56.8	21.4	56.3	21.3	56.9	0.065	11081			49
350	6024	3	TWL	803	2017-08-10-18-05-59	0	3	x	-15	0	56.8	21.4	56.3	21.3	56.9	0.065	11081			50
351	6025	3	TWL	803	2017-08-10-18-06-01	0	3	x	-15	0	56.8	21.4	56.4	21.4	57	0.174	11081			51
352	6026	3	TWL	803	2017-08-10-18-06-03	0	3	x	-15	0	56.8	21.4	56.4	21.4	57	0.174	11081			52
353	6027	3	TWL	803	2017-08-10-18-06-05	0	3	x	-15	0	56.8	21.4	56.3	21.3	56.9	0.065	11081			53
354	6028	3	TWL	803	2017-08-10-18-06-07	0	3	x	-15	0	56.8	21.4	56.4	21.4	57	0.174	11081			54
355	6029	3	TWL	803	2017-08-10-18-06-09	0	3	x	-15	0	56.8	21.4	56.3	21.3	56.9	0.065	11081			55
356	6030	3	TWL	803	2017-08-10-18-06-11	0	3	x	-15	0	56.8	21.4	56.4	21.4	57	0.174	11081			56
357	6031	3	TWL	803	2017-08-10-18-06-13	0	3	x	-15	0	56.8	21.4	56.4	21.4	57	0.174	11081			57
358	6032	3	TWL	803	2017-08-10-18-06-15	0	3	x	-15	0	56.8	21.4	56.4	21.4	57	0.174	11081			58
359	6033	3	TWL	803	2017-08-10-18-06-17	0	3	x	-15	0	56.8	21.4	56.4	21.4	57	0.174	11081			59
360	6034	3	TWL	803	2017-08-10-18-06-19	0	3	x	-15	0	56.8	21.4	56.4	21.4	57	0.174	11081			60
361	6035	3	TWL	803	2017-08-10-18-06-21	0	3	x	-15	0	56.8	21.4	56.3	21.3	56.9	0.065	11081			61
362	6036	3	TWL	803	2017-08-10-18-06-23	0	3	x	-15	0	56.8	21.4	56.4	21.3	57	0.174	11081			62
363	6037	3	TWL	803	2017-08-10-18-06-25	0	3	x	-15	0	56.8	21.4	56.5	21.4	57.1	0.283	11081			63
364	6038	3	TWL	803	2017-08-10-18-06-27	0	3	x	-15	0	56.8	21.4	56.5	21.4	57.1	0.283	11081			64
365	6039	3	TWL	803	2017-08-10-18-06-29	0	3	x	-15	0	56.8	21.4	56.5	21.4	57.1	0.283	11081			65
366	6040	3	TWL	803	2017-08-10-18-06-31	0	3	x	-15	0	56.8	21.4	56.5	21.4	57.1	0.283	11081			66
367	6041	3	TWL	803	2017-08-10-18-06-33	0	3	x	-15	0	56.8	21.4	56.4	21.3	57	0.174	11081			67
368	6042	3	TWL	803	2017-08-10-18-06-35	0	3	x	-15	0	56.8	21.4	56.6	21.4	57.2	0.392	11081			68
369	6043	3	TWL	803	2017-08-10-18-06-37	0	3	x	-15	0	56.8	21.4	56.6	21.4	57.2	0.392	11081			69
370	6044	3	TWL	803	2017-08-10-18-06-39	0	3	x	-15	0	56.8	21.4	56.5	21.4	57.1	0.283	11081			70
371	6045	3	TWL	803	2017-08-10-18-06-41	0	3	x	-15	0	56.8	21.4	56.5	21.4	57.1	0.283	11081			71
372	6046	3	TWL	803	2017-08-10-18-06-43	0	3	x	-15	0	56.8	21.4	56.6	21.4	57.2	0.392	11081			72
373	6047	3	TWL	803	2017-08-10-18-06-45	0	3	x	-15	0	56.8	21.4	56.5	21.3	57.1	0.283	11081			73
374	6048	3	TWL	803	2017-08-10-18-06-47	0	3	x	-15	0	56.8	21.4	56.6	21.4	57.2	0.392	11081			74
375	6049	3	TWL	803	2017-08-10-18-06-49	0	3	x	-15	0	56.8	21.4	56.6	21.4	57.2	0.392	11081			75
376	6050	3	TWL	803	2017-08-10-18-06-51	0	3	x	-15	0	56.8	21.4	56.6	21.4	57.2	0.392	11081			76
377	6051	3	TWL	803	2017-08-10-18-06-53	0	3	x	-15	0	56.8	21.4	56.6	21.4	57.2	0.392	11081			77
378	6052	3	TWL	803	2017-08-10-18-06-55	0	3	x	-15	0	56.8	21.4	56.5	21.4	57.1	0.283	11081			78
379	6053	3	TWL	803	2017-08-10-18-06-57	0	3	x	-15	0	56.8	21.4	56.4	21.3	57	0.174	11081			79
380	6054	3	TWL	803	2017-08-10-18-06-59	0	3	x	-15	0	56.8	21.4	56.4	21.3	57	0.174	11081			80
381	6055	3	TWL	803	2017-08-10-18-07-01	0	3	x	-15	0	56.8	21.4	56.5	21.4	57.1	0.283	11081			81
382	6056	3	TWL	803	2017-08-10-18-07-03	0	3	x	-15	0	56.8	21.4	56.4	21.3	57	0.174	11081			82
383	6057	3	TWL	803	2017-08-10-18-07-05	0	3	x	-15	0	56.8	21.4	56.5	21.4	57.1	0.283	11081			83
384	6058	3	TWL	803	2017-08-10-18-07-07	0	3	x	-15	0	56.8	21.4	56.5	21.4	57.1	0.283	11081			84
385	6059	3	TWL	803	2017-08-10-18-07-09	0	3	x	-15	0	56.8	21.4	56.5	21.4	57.1	0.283	11081			85
386	6060	3	TWL	803	2017-08-10-18-07-11	0	3	x	-15	0	56.8	21.4	56.5	21.4	57.1	0.283	11081			86
387	6061	3	TWL	803	2017-08-10-18-07-13	0	3	x	-15	0	56.8	21.4	56.5	21.4	57.1	0.283	11081			87
388	6062	3	TWL	803	2017-08-10-18-07-15	0	3	x	-15	0	56.8	21.4	56.5	21.4	57.1	0.283	11081			88
389	6063	3	TWL	803	2017-08-10-18-07-17	0	3	x	-15	0	56.8	21.4	56.5	21.4	57.1	0.283	11081			89
390	6064	3	TWL	803	2017-08-10-18-07-19	0	3	x	-15	0	56.8	21.4	56.5	21.4	57.1	0.283	11081			90
391	6065	3	TWL	803	2017-08-10-18-07-21	0	3	x	-15	0	56.8	21.4	56.4	21.3	57	0.174	11081	Last10	Here	91
392	6066	3	TWL	803	2017-08-10-18-07-23	0	3	x	-15	0	56.8	21.4	56.5	21.4	57.1	0.283	11081	Last10	Here	92
393	6067	3	TWL	803	2017-08-10-18-07-25	0	3	x	-15	0	56.8	21.4	56.5	21.4	57.1	0.283	11081	Last10	Here	93
394	6068	3	TWL	803	2017-08-10-18-07-27	0	3	x	-15	0	56.8	21.4	56.5	21.4	57.1	0.283	11081	Last10	Here	94
395	6069	3	TWL	803	2017-08-10-18-07-29	0	3	x	-15	0	56.8	21.4	56.5	21.4	57.1	0.283	11081	Last10	Here	95
396	6070	3	TWL	803	2017-08-10-18-07-31	0	3	x	-15	0	56.8	21.4	56.4	21.4	57	0.174	11081	Last10	Here	96
397	6071	3	TWL	803	2017-08-10-18-07-33	0	3	x	-15	0	56.8	21.4	56.4	21.4	57	0.174	11081	Last10	Here	97
398	6072	3	TWL	803	2017-08-10-18-07-35	0	3	x	-15	0	56.8	21.4	56.4	21.4	57	0.174	11081	Last10	Here	98
399	6073	3	TWL	803	2017-08-10-18-07-37	0	3	x	-15	0	56.8	21.4	56.4	21.4	57	0.174	11081	Last10	Here	99
400	6074	3	TWL	803	2017-08-10-18-07-39	0	3	x	-15	0	56.8	21.4	56.4	21.4	57	0.174	11081	Last10	Here	100
401	6075	3	TWL	803	2017-08-10-18-08-11	0	3	x	-10	0	56.8	21.4	56.6	21.4	57.2	0.392	11082	First10	Here	1
402	6076	3	TWL	803	2017-08-10-18-08-13	0	3	x	-10	0	56.8	21.4	56.6	21.4	57.2	0.392	11082	First10	Here	2
403	6077	3	TWL	803	2017-08-10-18-08-15	0	3	x	-10	0	56.8	21.4	56.6	21.4	57.2	0.392	11082	First10	Here	3
404	6078	3	TWL	803	2017-08-10-18-08-17	0	3	x	-10	0	56.8	21.4	56.7	21.4	57.3	0.501	11082	First10	Here	4
405	6079	3	TWL	803	2017-08-10-18-08-19	0	3	x	-10	0	56.8	21.4	56.7	21.4	57.3	0.501	11082	First10	Here	5
406	6080	3	TWL	803	2017-08-10-18-08-21	0	3	x	-10	0	56.8	21.4	56.7	21.3	57.3	0.501	11082	First10	Here	6
407	6081	3	TWL	803	2017-08-10-18-08-23	0	3	x	-10	0	56.8	21.4	56.7	21.4	57.3	0.501	11082	First10	Here	7
408	6082	3	TWL	803	2017-08-10-18-08-25	0	3	x	-10	0	56.8	21.4	56.7	21.4	57.3	0.501	11082	First10	Here	8
409	6083	3	TWL	803	2017-08-10-18-08-27	0	3	x	-10	0	56.8	21.4	56.7	21.4	57.3	0.501	11082	First10	Here	9
410	6084	3	TWL	803	2017-08-10-18-08-29	0	3	x	-10	0	56.8	21.4	56.7	21.4	57.3	0.501	11082	First10	Here	10
411	6085	3	TWL	803	2017-08-10-18-08-31	0	3	x	-10	0	56.8	21.4	56.7	21.3	57.3	0.501	11082			11
412	6086	3	TWL	803	2017-08-10-18-08-33	0	3	x	-10	0	56.8	21.4	56.7	21.4	57.3	0.501	11082			12
413	6087	3	TWL	803	2017-08-10-18-08-35	0	3	x	-10	0	56.8	21.4	56.7	21.3	57.3	0.501	11082			13
414	6088	3	TWL	803	2017-08-10-18-08-37	0	3	x	-10	0	56.8	21.4	56.7	21.4	57.3	0.501	11082			14
415	6089	3	TWL	803	2017-08-10-18-08-39	0	3	x	-10	0	56.8	21.4	56.7	21.4	57.3	0.501	11082			15
416	6090	3	TWL	803	2017-08-10-18-08-41	0	3	x	-10	0	56.8	21.4	56.7	21.4	57.3	0.501	11082			16
417	6091	3	TWL	803	2017-08-10-18-08-43	0	3	x	-10	0	56.8	21.4	56.7	21.3	57.3	0.501	11082			17
418	6092	3	TWL	803	2017-08-10-18-08-45	0	3	x	-10	0	56.8	21.4	56.7	21.4	57.3	0.501	11082			18
419	6093	3	TWL	803	2017-08-10-18-08-47	0	3	x	-10	0	56.8	21.4	56.8	21.4	57.4	0.61	11082			19
420	6094	3	TWL	803	2017-08-10-18-08-49	0	3	x	-10	0	56.8	21.4	56.8	21.4	57.4	0.61	11082			20
421	6095	3	TWL	803	2017-08-10-18-08-51	0	3	x	-10	0	56.8	21.4	56.8	21.4	57.4	0.61	11082			21
422	6096	3	TWL	803	2017-08-10-18-08-53	0	3	x	-10	0	56.8	21.4	56.7	21.3	57.3	0.501	11082			22
423	6097	3	TWL	803	2017-08-10-18-08-55	0	3	x	-10	0	56.8	21.4	56.8	21.4	57.4	0.61	11082			23
424	6098	3	TWL	803	2017-08-10-18-08-57	0	3	x	-10	0	56.8	21.4	56.9	21.4	57.5	0.719	11082			24
425	6099	3	TWL	803	2017-08-10-18-08-59	0	3	x	-10	0	56.8	21.4	56.9	21.4	57.5	0.719	11082			25
426	6100	3	TWL	803	2017-08-10-18-09-01	0	3	x	-10	0	56.8	21.4	56.8	21.4	57.4	0.61	11082			26
427	6101	3	TWL	803	2017-08-10-18-09-03	0	3	x	-10	0	56.8	21.4	56.8	21.4	57.4	0.61	11082			27
428	6102	3	TWL	803	2017-08-10-18-09-05	0	3	x	-10	0	56.8	21.4	56.7	21.3	57.3	0.501	11082			28
429	6103	3	TWL	803	2017-08-10-18-09-07	0	3	x	-10	0	56.8	21.4	56.8	21.4	57.4	0.61	11082			29
430	6104	3	TWL	803	2017-08-10-18-09-09	0	3	x	-10	0	56.8	21.4	56.8	21.4	57.4	0.61	11082			30
431	6105	3	TWL	803	2017-08-10-18-09-11	0	3	x	-10	0	56.8	21.4	56.9	21.4	57.5	0.719	11082			31
432	6106	3	TWL	803	2017-08-10-18-09-13	0	3	x	-10	0	56.8	21.4	56.9	21.4	57.5	0.719	11082			32
433	6107	3	TWL	803	2017-08-10-18-09-15	0	3	x	-10	0	56.8	21.4	56.8	21.4	57.4	0.61	11082			33
434	6108	3	TWL	803	2017-08-10-18-09-17	0	3	x	-10	0	56.8	21.4	56.7	21.4	57.3	0.501	11082			34
435	6109	3	TWL	803	2017-08-10-18-09-19	0	3	x	-10	0	56.8	21.4	56.7	21.4	57.3	0.501	11082			35
436	6110	3	TWL	803	2017-08-10-18-09-21	0	3	x	-10	0	56.8	21.4	56.7	21.4	57.3	0.501	11082			36
437	6111	3	TWL	803	2017-08-10-18-09-23	0	3	x	-10	0	56.8	21.4	56.7	21.4	57.3	0.501	11082			37
438	6112	3	TWL	803	2017-08-10-18-09-25	0	3	x	-10	0	56.9	21.4	56.7	21.4	57.3	0.401	11082			38
439	6113	3	TWL	803	2017-08-10-18-09-27	0	3	x	-10	0	56.8	21.4	56.6	21.4	57.2	0.392	11082			39
440	6114	3	TWL	803	2017-08-10-18-09-29	0	3	x	-10	0	56.8	21.4	56.6	21.4	57.2	0.392	11082			40
441	6115	3	TWL	803	2017-08-10-18-09-31	0	3	x	-10	0	56.8	21.4	56.6	21.4	57.2	0.392	11082			41
442	6116	3	TWL	803	2017-08-10-18-09-33	0	3	x	-10	0	56.8	21.4	56.5	21.3	57.1	0.283	11082			42
443	6117	3	TWL	803	2017-08-10-18-09-35	0	3	x	-10	0	56.8	21.4	56.6	21.4	57.2	0.392	11082			43
444	6118	3	TWL	803	2017-08-10-18-09-37	0	3	x	-10	0	56.8	21.4	56.4	21.3	57	0.174	11082			44
445	6119	3	TWL	803	2017-08-10-18-09-39	0	3	x	-10	0	56.9	21.4	56.6	21.4	57.2	0.292	11082			45
446	6120	3	TWL	803	2017-08-10-18-09-41	0	3	x	-10	0	56.9	21.4	56.6	21.4	57.2	0.292	11082			46
447	6121	3	TWL	803	2017-08-10-18-09-43	0	3	x	-10	0	56.9	21.4	56.6	21.4	57.2	0.292	11082			47
448	6122	3	TWL	803	2017-08-10-18-09-45	0	3	x	-10	0	56.8	21.4	56.5	21.3	57.1	0.283	11082			48
449	6123	3	TWL	803	2017-08-10-18-09-47	0	3	x	-10	0	56.8	21.4	56.7	21.4	57.3	0.501	11082			49
450	6124	3	TWL	803	2017-08-10-18-09-49	0	3	x	-10	0	56.9	21.4	56.7	21.4	57.3	0.401	11082			50
451	6125	3	TWL	803	2017-08-10-18-09-51	0	3	x	-10	0	56.9	21.4	56.7	21.4	57.3	0.401	11082			51
452	6126	3	TWL	803	2017-08-10-18-09-53	0	3	x	-10	0	56.9	21.4	56.8	21.4	57.4	0.51	11082			52
453	6127	3	TWL	803	2017-08-10-18-09-55	0	3	x	-10	0	56.8	21.4	56.8	21.4	57.4	0.61	11082			53
454	6128	3	TWL	803	2017-08-10-18-09-57	0	3	x	-10	0	56.8	21.4	56.7	21.3	57.3	0.501	11082			54
455	6129	3	TWL	803	2017-08-10-18-09-59	0	3	x	-10	0	56.8	21.4	56.8	21.4	57.4	0.61	11082			55
456	6130	3	TWL	803	2017-08-10-18-10-01	0	3	x	-10	0	56.8	21.4	56.8	21.4	57.4	0.61	11082			56
457	6131	3	TWL	803	2017-08-10-18-10-03	0	3	x	-10	0	56.8	21.4	56.9	21.4	57.5	0.719	11082			57
458	6132	3	TWL	803	2017-08-10-18-10-05	0	3	x	-10	0	56.8	21.4	56.9	21.4	57.5	0.719	11082			58
459	6133	3	TWL	803	2017-08-10-18-10-07	0	3	x	-10	0	56.8	21.4	56.9	21.4	57.5	0.719	11082			59
460	6134	3	TWL	803	2017-08-10-18-10-09	0	3	x	-10	0	56.8	21.4	56.9	21.4	57.5	0.719	11082			60
461	6135	3	TWL	803	2017-08-10-18-10-11	0	3	x	-10	0	56.8	21.4	56.9	21.4	57.5	0.719	11082			61
462	6136	3	TWL	803	2017-08-10-18-10-13	0	3	x	-10	0	56.8	21.4	56.9	21.4	57.5	0.719	11082			62
463	6137	3	TWL	803	2017-08-10-18-10-15	0	3	x	-10	0	56.8	21.4	56.9	21.4	57.5	0.719	11082			63
464	6138	3	TWL	803	2017-08-10-18-10-17	0	3	x	-10	0	56.8	21.4	56.9	21.4	57.5	0.719	11082			64
465	6139	3	TWL	803	2017-08-10-18-10-19	0	3	x	-10	0	56.8	21.4	56.8	21.4	57.4	0.61	11082			65
466	6140	3	TWL	803	2017-08-10-18-10-21	0	3	x	-10	0	56.8	21.4	56.8	21.4	57.4	0.61	11082			66
467	6141	3	TWL	803	2017-08-10-18-10-23	0	3	x	-10	0	56.8	21.4	56.7	21.4	57.3	0.501	11082			67
468	6142	3	TWL	803	2017-08-10-18-10-25	0	3	x	-10	0	56.8	21.4	56.7	21.4	57.3	0.501	11082			68
469	6143	3	TWL	803	2017-08-10-18-10-27	0	3	x	-10	0	56.8	21.4	56.7	21.4	57.3	0.501	11082			69
470	6144	3	TWL	803	2017-08-10-18-10-29	0	3	x	-10	0	56.8	21.4	56.6	21.3	57.2	0.392	11082			70
471	6145	3	TWL	803	2017-08-10-18-10-31	0	3	x	-10	0	56.8	21.4	56.7	21.4	57.3	0.501	11082			71
472	6146	3	TWL	803	2017-08-10-18-10-33	0	3	x	-10	0	56.8	21.4	56.7	21.4	57.3	0.501	11082			72
473	6147	3	TWL	803	2017-08-10-18-10-35	0	3	x	-10	0	56.8	21.4	56.7	21.4	57.3	0.501	11082			73
474	6148	3	TWL	803	2017-08-10-18-10-38	0	3	x	-10	0	56.8	21.4	56.7	21.4	57.3	0.501	11082			74
475	6149	3	TWL	803	2017-08-10-18-10-40	0	3	x	-10	0	56.8	21.4	56.7	21.4	57.3	0.501	11082			75
476	6150	3	TWL	803	2017-08-10-18-10-42	0	3	x	-10	0	56.8	21.4	56.8	21.4	57.4	0.61	11082			76
477	6151	3	TWL	803	2017-08-10-18-10-44	0	3	x	-10	0	56.8	21.4	56.8	21.4	57.4	0.61	11082			77
478	6152	3	TWL	803	2017-08-10-18-10-46	0	3	x	-10	0	56.8	21.4	56.9	21.4	57.5	0.719	11082			78
479	6153	3	TWL	803	2017-08-10-18-10-48	0	3	x	-10	0	56.8	21.4	56.9	21.4	57.5	0.719	11082			79
480	6154	3	TWL	803	2017-08-10-18-10-50	0	3	x	-10	0	56.8	21.4	56.9	21.4	57.5	0.719	11082			80
481	6155	3	TWL	803	2017-08-10-18-10-52	0	3	x	-10	0	56.8	21.4	56.9	21.4	57.5	0.719	11082			81
482	6156	3	TWL	803	2017-08-10-18-10-54	0	3	x	-10	0	56.8	21.4	56.9	21.4	57.5	0.719	11082			82
483	6157	3	TWL	803	2017-08-10-18-10-56	0	3	x	-10	0	56.8	21.4	56.9	21.4	57.5	0.719	11082			83
484	6158	3	TWL	803	2017-08-10-18-10-58	0	3	x	-10	0	56.8	21.4	56.9	21.4	57.5	0.719	11082			84
485	6159	3	TWL	803	2017-08-10-18-11-00	0	3	x	-10	0	56.9	21.4	56.9	21.4	57.5	0.619	11082			85
486	6160	3	TWL	803	2017-08-10-18-11-02	0	3	x	-10	0	56.8	21.4	56.8	21.4	57.4	0.61	11082			86
487	6161	3	TWL	803	2017-08-10-18-11-04	0	3	x	-10	0	56.9	21.4	56.8	21.4	57.4	0.51	11082			87
488	6162	3	TWL	803	2017-08-10-18-11-06	0	3	x	-10	0	56.8	21.4	56.8	21.4	57.4	0.61	11082			88
489	6163	3	TWL	803	2017-08-10-18-11-08	0	3	x	-10	0	56.8	21.4	56.8	21.4	57.4	0.61	11082			89
490	6164	3	TWL	803	2017-08-10-18-11-10	0	3	x	-10	0	56.9	21.4	56.8	21.4	57.4	0.51	11082			90
491	6165	3	TWL	803	2017-08-10-18-11-12	0	3	x	-10	0	56.8	21.4	56.8	21.4	57.4	0.61	11082	Last10	Here	91
492	6166	3	TWL	803	2017-08-10-18-11-14	0	3	x	-10	0	56.8	21.4	56.8	21.4	57.4	0.61	11082	Last10	Here	92
493	6167	3	TWL	803	2017-08-10-18-11-16	0	3	x	-10	0	56.8	21.4	56.8	21.4	57.4	0.61	11082	Last10	Here	93
494	6168	3	TWL	803	2017-08-10-18-11-18	0	3	x	-10	0	56.8	21.4	56.9	21.4	57.5	0.719	11082	Last10	Here	94
495	6169	3	TWL	803	2017-08-10-18-11-20	0	3	x	-10	0	56.8	21.4	56.9	21.4	57.5	0.719	11082	Last10	Here	95
496	6170	3	TWL	803	2017-08-10-18-11-22	0	3	x	-10	0	56.8	21.4	56.9	21.4	57.5	0.719	11082	Last10	Here	96
497	6171	3	TWL	803	2017-08-10-18-11-24	0	3	x	-10	0	56.8	21.4	56.9	21.4	57.5	0.719	11082	Last10	Here	97
498	6172	3	TWL	803	2017-08-10-18-11-26	0	3	x	-10	0	56.8	21.4	56.9	21.4	57.5	0.719	11082	Last10	Here	98
499	6173	3	TWL	803	2017-08-10-18-11-28	0	3	x	-10	0	56.9	21.4	56.9	21.4	57.5	0.619	11082	Last10	Here	99
500	6174	3	TWL	803	2017-08-10-18-12-02	0	3	x	-5	0	56.8	21.4	56.7	21.4	57.3	0.501	11083	First10	Here	1
501	6175	3	TWL	803	2017-08-10-18-12-04	0	3	x	-5	0	56.9	21.4	56.7	21.4	57.3	0.401	11083	First10	Here	2
502	6176	3	TWL	803	2017-08-10-18-12-06	0	3	x	-5	0	56.8	21.4	56.7	21.4	57.3	0.501	11083	First10	Here	3
503	6177	3	TWL	803	2017-08-10-18-12-08	0	3	x	-5	0	56.8	21.4	56.7	21.4	57.3	0.501	11083	First10	Here	4
504	6178	3	TWL	803	2017-08-10-18-12-10	0	3	x	-5	0	56.8	21.4	56.8	21.4	57.4	0.61	11083	First10	Here	5
505	6179	3	TWL	803	2017-08-10-18-12-12	0	3	x	-5	0	56.8	21.4	56.9	21.4	57.5	0.719	11083	First10	Here	6
506	6180	3	TWL	803	2017-08-10-18-12-14	0	3	x	-5	0	56.8	21.4	56.9	21.4	57.5	0.719	11083	First10	Here	7
507	6181	3	TWL	803	2017-08-10-18-12-16	0	3	x	-5	0	56.8	21.4	57	21.4	57.6	0.828	11083	First10	Here	8
508	6182	3	TWL	803	2017-08-10-18-12-18	0	3	x	-5	0	56.9	21.4	57.1	21.4	57.7	0.837	11083	First10	Here	9
509	6183	3	TWL	803	2017-08-10-18-12-20	0	3	x	-5	0	56.8	21.4	57.1	21.4	57.7	0.937	11083	First10	Here	10
510	6184	3	TWL	803	2017-08-10-18-12-22	0	3	x	-5	0	56.8	21.4	57.1	21.4	57.7	0.937	11083			11
511	6185	3	TWL	803	2017-08-10-18-12-24	0	3	x	-5	0	56.8	21.4	57	21.3	57.6	0.828	11083			12
512	6186	3	TWL	803	2017-08-10-18-12-26	0	3	x	-5	0	56.8	21.4	57.2	21.4	57.8	1.046	11083			13
513	6187	3	TWL	803	2017-08-10-18-12-28	0	3	x	-5	0	56.8	21.4	57.1	21.4	57.7	0.937	11083			14
514	6188	3	TWL	803	2017-08-10-18-12-30	0	3	x	-5	0	56.8	21.4	57.1	21.4	57.7	0.937	11083			15
515	6189	3	TWL	803	2017-08-10-18-12-32	0	3	x	-5	0	56.9	21.4	57.1	21.4	57.7	0.837	11083			16
516	6190	3	TWL	803	2017-08-10-18-12-34	0	3	x	-5	0	56.8	21.4	57	21.3	57.6	0.828	11083			17
517	6191	3	TWL	803	2017-08-10-18-12-36	0	3	x	-5	0	56.8	21.4	57.1	21.4	57.7	0.937	11083			18
518	6192	3	TWL	803	2017-08-10-18-12-38	0	3	x	-5	0	56.8	21.4	57	21.3	57.6	0.828	11083			19
519	6193	3	TWL	803	2017-08-10-18-12-40	0	3	x	-5	0	56.8	21.4	57.1	21.4	57.7	0.937	11083			20
520	6194	3	TWL	803	2017-08-10-18-12-42	0	3	x	-5	0	56.8	21.4	57.2	21.4	57.8	1.046	11083			21
521	6195	3	TWL	803	2017-08-10-18-12-44	0	3	x	-5	0	56.8	21.4	57.2	21.4	57.8	1.046	11083			22
522	6196	3	TWL	803	2017-08-10-18-12-46	0	3	x	-5	0	56.8	21.4	57.2	21.4	57.8	1.046	11083			23
523	6197	3	TWL	803	2017-08-10-18-12-48	0	3	x	-5	0	56.8	21.4	57.2	21.4	57.8	1.046	11083			24
524	6198	3	TWL	803	2017-08-10-18-12-50	0	3	x	-5	0	56.8	21.4	57.3	21.4	58	1.155	11083			25
525	6199	3	TWL	803	2017-08-10-18-12-52	0	3	x	-5	0	56.8	21.4	57.2	21.4	57.8	1.046	11083			26
526	6200	3	TWL	803	2017-08-10-18-12-54	0	3	x	-5	0	56.8	21.4	57.2	21.4	57.8	1.046	11083			27
527	6201	3	TWL	803	2017-08-10-18-12-56	0	3	x	-5	0	56.8	21.4	57.1	21.4	57.7	0.937	11083			28
528	6202	3	TWL	803	2017-08-10-18-12-58	0	3	x	-5	0	56.8	21.4	57.1	21.4	57.7	0.937	11083			29
529	6203	3	TWL	803	2017-08-10-18-13-00	0	3	x	-5	0	56.8	21.4	57	21.4	57.6	0.828	11083			30
530	6204	3	TWL	803	2017-08-10-18-13-02	0	3	x	-5	0	56.8	21.4	57	21.4	57.6	0.828	11083			31
531	6205	3	TWL	803	2017-08-10-18-13-04	0	3	x	-5	0	56.8	21.4	56.9	21.4	57.5	0.719	11083			32
532	6206	3	TWL	803	2017-08-10-18-13-06	0	3	x	-5	0	56.8	21.4	56.8	21.4	57.4	0.61	11083			33
533	6207	3	TWL	803	2017-08-10-18-13-08	0	3	x	-5	0	56.8	21.4	56.8	21.4	57.4	0.61	11083			34
534	6208	3	TWL	803	2017-08-10-18-13-10	0	3	x	-5	0	56.8	21.4	56.8	21.4	57.4	0.61	11083			35
535	6209	3	TWL	803	2017-08-10-18-13-12	0	3	x	-5	0	56.8	21.4	56.8	21.4	57.4	0.61	11083			36
536	6210	3	TWL	803	2017-08-10-18-13-14	0	3	x	-5	0	56.8	21.4	56.8	21.4	57.4	0.61	11083			37
537	6211	3	TWL	803	2017-08-10-18-13-16	0	3	x	-5	0	56.8	21.4	56.8	21.4	57.4	0.61	11083			38
538	6212	3	TWL	803	2017-08-10-18-13-18	0	3	x	-5	0	56.8	21.4	56.8	21.4	57.4	0.61	11083			39
539	6213	3	TWL	803	2017-08-10-18-13-20	0	3	x	-5	0	56.8	21.4	56.8	21.4	57.4	0.61	11083			40
540	6214	3	TWL	803	2017-08-10-18-13-22	0	3	x	-5	0	56.8	21.4	56.8	21.4	57.4	0.61	11083			41
541	6215	3	TWL	803	2017-08-10-18-13-24	0	3	x	-5	0	56.8	21.4	56.7	21.4	57.3	0.501	11083			42
542	6216	3	TWL	803	2017-08-10-18-13-26	0	3	x	-5	0	56.8	21.4	56.7	21.4	57.3	0.501	11083			43
543	6217	3	TWL	803	2017-08-10-18-13-28	0	3	x	-5	0	56.8	21.4	56.7	21.4	57.3	0.501	11083			44
544	6218	3	TWL	803	2017-08-10-18-13-30	0	3	x	-5	0	56.8	21.4	56.7	21.4	57.3	0.501	11083			45
545	6219	3	TWL	803	2017-08-10-18-13-32	0	3	x	-5	0	56.8	21.4	56.7	21.4	57.3	0.501	11083			46
546	6220	3	TWL	803	2017-08-10-18-13-34	0	3	x	-5	0	56.8	21.4	56.7	21.4	57.3	0.501	11083			47
547	6221	3	TWL	803	2017-08-10-18-13-36	0	3	x	-5	0	56.8	21.4	56.7	21.4	57.3	0.501	11083			48
548	6222	3	TWL	803	2017-08-10-18-13-38	0	3	x	-5	0	56.8	21.4	56.7	21.4	57.3	0.501	11083			49
549	6223	3	TWL	803	2017-08-10-18-13-40	0	3	x	-5	0	56.9	21.4	56.7	21.4	57.3	0.401	11083			50
550	6224	3	TWL	803	2017-08-10-18-13-42	0	3	x	-5	0	56.9	21.4	56.6	21.3	57.2	0.292	11083			51
551	6225	3	TWL	803	2017-08-10-18-13-44	0	3	x	-5	0	56.8	21.4	56.7	21.4	57.3	0.501	11083			52
552	6226	3	TWL	803	2017-08-10-18-13-46	0	3	x	-5	0	56.8	21.4	56.6	21.4	57.2	0.392	11083			53
553	6227	3	TWL	803	2017-08-10-18-13-48	0	3	x	-5	0	56.8	21.4	56.6	21.4	57.2	0.392	11083			54
554	6228	3	TWL	803	2017-08-10-18-13-50	0	3	x	-5	0	56.8	21.4	56.7	21.4	57.3	0.501	11083			55
555	6229	3	TWL	803	2017-08-10-18-13-52	0	3	x	-5	0	56.8	21.4	56.7	21.4	57.3	0.501	11083			56
556	6230	3	TWL	803	2017-08-10-18-13-54	0	3	x	-5	0	56.8	21.4	56.7	21.4	57.3	0.501	11083			57
557	6231	3	TWL	803	2017-08-10-18-13-56	0	3	x	-5	0	56.8	21.4	56.7	21.4	57.3	0.501	11083			58
558	6232	3	TWL	803	2017-08-10-18-13-58	0	3	x	-5	0	56.8	21.4	56.6	21.4	57.2	0.392	11083			59
559	6233	3	TWL	803	2017-08-10-18-14-00	0	3	x	-5	0	56.8	21.4	56.6	21.4	57.2	0.392	11083			60
560	6234	3	TWL	803	2017-08-10-18-14-02	0	3	x	-5	0	56.8	21.4	56.6	21.4	57.2	0.392	11083			61
561	6235	3	TWL	803	2017-08-10-18-14-04	0	3	x	-5	0	56.8	21.4	56.6	21.4	57.2	0.392	11083			62
562	6236	3	TWL	803	2017-08-10-18-14-06	0	3	x	-5	0	56.8	21.4	56.6	21.4	57.2	0.392	11083			63
563	6237	3	TWL	803	2017-08-10-18-14-08	0	3	x	-5	0	56.8	21.4	56.6	21.4	57.2	0.392	11083			64
564	6238	3	TWL	803	2017-08-10-18-14-10	0	3	x	-5	0	56.8	21.4	56.6	21.4	57.2	0.392	11083			65
565	6239	3	TWL	803	2017-08-10-18-14-12	0	3	x	-5	0	56.8	21.4	56.6	21.4	57.2	0.392	11083			66
566	6240	3	TWL	803	2017-08-10-18-14-14	0	3	x	-5	0	56.8	21.4	56.6	21.4	57.2	0.392	11083			67
567	6241	3	TWL	803	2017-08-10-18-14-16	0	3	x	-5	0	56.8	21.4	56.6	21.4	57.2	0.392	11083			68
568	6242	3	TWL	803	2017-08-10-18-14-18	0	3	x	-5	0	56.8	21.4	56.6	21.3	57.2	0.392	11083			69
569	6243	3	TWL	803	2017-08-10-18-14-20	0	3	x	-5	0	56.8	21.4	56.7	21.4	57.3	0.501	11083			70
570	6244	3	TWL	803	2017-08-10-18-14-22	0	3	x	-5	0	56.8	21.4	56.8	21.4	57.4	0.61	11083			71
571	6245	3	TWL	803	2017-08-10-18-14-24	0	3	x	-5	0	56.8	21.4	56.8	21.3	57.4	0.61	11083			72
572	6246	3	TWL	803	2017-08-10-18-14-26	0	3	x	-5	0	56.8	21.4	56.9	21.4	57.5	0.719	11083			73
573	6247	3	TWL	803	2017-08-10-18-14-28	0	3	x	-5	0	56.8	21.4	57	21.4	57.6	0.828	11083			74
574	6248	3	TWL	803	2017-08-10-18-14-30	0	3	x	-5	0	56.8	21.4	56.8	21.3	57.4	0.61	11083			75
575	6249	3	TWL	803	2017-08-10-18-14-32	0	3	x	-5	0	56.9	21.4	56.9	21.4	57.5	0.619	11083			76
576	6250	3	TWL	803	2017-08-10-18-14-34	0	3	x	-5	0	56.8	21.4	56.9	21.4	57.5	0.719	11083			77
577	6251	3	TWL	803	2017-08-10-18-14-36	0	3	x	-5	0	56.9	21.4	56.8	21.4	57.4	0.51	11083			78
578	6252	3	TWL	803	2017-08-10-18-14-38	0	3	x	-5	0	56.8	21.4	56.8	21.4	57.4	0.61	11083			79
579	6253	3	TWL	803	2017-08-10-18-14-40	0	3	x	-5	0	56.8	21.4	56.8	21.4	57.4	0.61	11083			80
580	6254	3	TWL	803	2017-08-10-18-14-42	0	3	x	-5	0	56.9	21.4	56.8	21.4	57.4	0.51	11083			81
581	6255	3	TWL	803	2017-08-10-18-14-44	0	3	x	-5	0	56.9	21.4	56.7	21.3	57.3	0.401	11083			82
582	6256	3	TWL	803	2017-08-10-18-14-46	0	3	x	-5	0	56.8	21.4	56.8	21.4	57.4	0.61	11083			83
583	6257	3	TWL	803	2017-08-10-18-14-48	0	3	x	-5	0	56.9	21.4	56.7	21.4	57.3	0.401	11083			84
584	6258	3	TWL	803	2017-08-10-18-14-50	0	3	x	-5	0	56.8	21.4	56.7	21.4	57.3	0.501	11083			85
585	6259	3	TWL	803	2017-08-10-18-14-52	0	3	x	-5	0	56.8	21.4	56.7	21.4	57.3	0.501	11083			86
586	6260	3	TWL	803	2017-08-10-18-14-54	0	3	x	-5	0	56.8	21.4	56.8	21.4	57.4	0.61	11083			87
587	6261	3	TWL	803	2017-08-10-18-14-56	0	3	x	-5	0	56.8	21.4	56.7	21.4	57.3	0.501	11083			88
588	6262	3	TWL	803	2017-08-10-18-14-58	0	3	x	-5	0	56.8	21.4	56.7	21.3	57.3	0.501	11083			89
589	6263	3	TWL	803	2017-08-10-18-15-00	0	3	x	-5	0	56.9	21.4	56.7	21.4	57.3	0.401	11083			90
590	6264	3	TWL	803	2017-08-10-18-15-02	0	3	x	-5	0	56.9	21.4	56.7	21.4	57.3	0.401	11083	Last10	Here	91
591	6265	3	TWL	803	2017-08-10-18-15-04	0	3	x	-5	0	56.8	21.4	56.7	21.4	57.3	0.501	11083	Last10	Here	92
592	6266	3	TWL	803	2017-08-10-18-15-06	0	3	x	-5	0	56.9	21.4	56.7	21.4	57.3	0.401	11083	Last10	Here	93
593	6267	3	TWL	803	2017-08-10-18-15-08	0	3	x	-5	0	56.8	21.4	56.7	21.3	57.3	0.501	11083	Last10	Here	94
594	6268	3	TWL	803	2017-08-10-18-15-10	0	3	x	-5	0	56.9	21.4	56.7	21.3	57.3	0.401	11083	Last10	Here	95
595	6269	3	TWL	803	2017-08-10-18-15-12	0	3	x	-5	0	56.9	21.4	56.8	21.4	57.4	0.51	11083	Last10	Here	96
596	6270	3	TWL	803	2017-08-10-18-15-14	0	3	x	-5	0	56.9	21.4	56.9	21.4	57.5	0.619	11083	Last10	Here	97
597	6271	3	TWL	803	2017-08-10-18-15-16	0	3	x	-5	0	56.9	21.4	56.9	21.4	57.5	0.619	11083	Last10	Here	98
598	6272	3	TWL	803	2017-08-10-18-15-18	0	3	x	-5	0	56.8	21.4	57	21.4	57.6	0.828	11083	Last10	Here	99
599	6273	3	TWL	803	2017-08-10-18-15-53	0	3	x	0	0	56.8	21.4	56.9	21.3	57.5	0.719	11084	First10	Here	1
600	6274	3	TWL	803	2017-08-10-18-15-55	0	3	x	0	0	56.8	21.4	56.9	21.4	57.5	0.719	11084	First10	Here	2
601	6275	3	TWL	803	2017-08-10-18-15-57	0	3	x	0	0	56.8	21.4	56.9	21.4	57.5	0.719	11084	First10	Here	3
602	6276	3	TWL	803	2017-08-10-18-15-59	0	3	x	0	0	56.9	21.4	56.9	21.4	57.5	0.619	11084	First10	Here	4
603	6277	3	TWL	803	2017-08-10-18-16-01	0	3	x	0	0	56.8	21.4	56.9	21.4	57.5	0.719	11084	First10	Here	5
604	6278	3	TWL	803	2017-08-10-18-16-03	0	3	x	0	0	56.9	21.4	56.8	21.4	57.4	0.51	11084	First10	Here	6
605	6279	3	TWL	803	2017-08-10-18-16-05	0	3	x	0	0	56.9	21.4	56.8	21.4	57.4	0.51	11084	First10	Here	7
606	6280	3	TWL	803	2017-08-10-18-16-07	0	3	x	0	0	56.9	21.4	56.7	21.3	57.3	0.401	11084	First10	Here	8
607	6281	3	TWL	803	2017-08-10-18-16-09	0	3	x	0	0	56.9	21.4	56.8	21.4	57.4	0.51	11084	First10	Here	9
608	6282	3	TWL	803	2017-08-10-18-16-11	0	3	x	0	0	56.9	21.4	56.8	21.4	57.4	0.51	11084	First10	Here	10
609	6283	3	TWL	803	2017-08-10-18-16-13	0	3	x	0	0	56.9	21.4	56.8	21.4	57.4	0.51	11084			11
610	6284	3	TWL	803	2017-08-10-18-16-15	0	3	x	0	0	56.8	21.4	56.8	21.4	57.4	0.61	11084			12
611	6285	3	TWL	803	2017-08-10-18-16-17	0	3	x	0	0	56.9	21.4	56.7	21.3	57.3	0.401	11084			13
612	6286	3	TWL	803	2017-08-10-18-16-19	0	3	x	0	0	56.9	21.4	56.7	21.4	57.3	0.401	11084			14
613	6287	3	TWL	803	2017-08-10-18-16-21	0	3	x	0	0	56.9	21.4	56.7	21.4	57.3	0.401	11084			15
614	6288	3	TWL	803	2017-08-10-18-16-23	0	3	x	0	0	56.9	21.4	56.7	21.4	57.3	0.401	11084			16
615	6289	3	TWL	803	2017-08-10-18-16-25	0	3	x	0	0	56.9	21.4	56.7	21.4	57.3	0.401	11084			17
616	6290	3	TWL	803	2017-08-10-18-16-27	0	3	x	0	0	56.9	21.4	56.7	21.4	57.3	0.401	11084			18
617	6291	3	TWL	803	2017-08-10-18-16-29	0	3	x	0	0	56.9	21.4	56.7	21.4	57.3	0.401	11084			19
618	6292	3	TWL	803	2017-08-10-18-16-31	0	3	x	0	0	56.9	21.4	56.7	21.4	57.3	0.401	11084			20
619	6293	3	TWL	803	2017-08-10-18-16-33	0	3	x	0	0	56.9	21.4	56.7	21.4	57.3	0.401	11084			21
620	6294	3	TWL	803	2017-08-10-18-16-35	0	3	x	0	0	56.9	21.4	56.7	21.4	57.3	0.401	11084			22
621	6295	3	TWL	803	2017-08-10-18-16-37	0	3	x	0	0	56.9	21.4	56.7	21.4	57.3	0.401	11084			23
622	6296	3	TWL	803	2017-08-10-18-16-39	0	3	x	0	0	56.9	21.4	56.8	21.4	57.4	0.51	11084			24
623	6297	3	TWL	803	2017-08-10-18-16-41	0	3	x	0	0	56.9	21.4	56.8	21.4	57.4	0.51	11084			25
624	6298	3	TWL	803	2017-08-10-18-16-43	0	3	x	0	0	56.9	21.4	56.8	21.4	57.4	0.51	11084			26
625	6299	3	TWL	803	2017-08-10-18-16-45	0	3	x	0	0	56.9	21.4	56.8	21.4	57.4	0.51	11084			27
626	6300	3	TWL	803	2017-08-10-18-16-47	0	3	x	0	0	56.9	21.4	56.9	21.4	57.5	0.619	11084			28
627	6301	3	TWL	803	2017-08-10-18-16-49	0	3	x	0	0	56.9	21.4	56.9	21.4	57.5	0.619	11084			29
628	6302	3	TWL	803	2017-08-10-18-16-51	0	3	x	0	0	56.9	21.4	56.9	21.4	57.5	0.619	11084			30
629	6303	3	TWL	803	2017-08-10-18-16-53	0	3	x	0	0	56.9	21.4	56.9	21.4	57.5	0.619	11084			31
630	6304	3	TWL	803	2017-08-10-18-16-55	0	3	x	0	0	56.9	21.4	56.8	21.4	57.4	0.51	11084			32
631	6305	3	TWL	803	2017-08-10-18-16-57	0	3	x	0	0	56.9	21.4	56.8	21.4	57.4	0.51	11084			33
632	6306	3	TWL	803	2017-08-10-18-16-59	0	3	x	0	0	56.9	21.4	56.8	21.4	57.4	0.51	11084			34
633	6307	3	TWL	803	2017-08-10-18-17-01	0	3	x	0	0	56.9	21.4	56.7	21.4	57.3	0.401	11084			35
634	6308	3	TWL	803	2017-08-10-18-17-03	0	3	x	0	0	56.9	21.4	56.7	21.4	57.3	0.401	11084			36
635	6309	3	TWL	803	2017-08-10-18-17-05	0	3	x	0	0	56.9	21.4	56.7	21.4	57.3	0.401	11084			37
636	6310	3	TWL	803	2017-08-10-18-17-07	0	3	x	0	0	56.9	21.4	56.7	21.4	57.3	0.401	11084			38
637	6311	3	TWL	803	2017-08-10-18-17-09	0	3	x	0	0	56.9	21.4	56.7	21.4	57.3	0.401	11084			39
638	6312	3	TWL	803	2017-08-10-18-17-11	0	3	x	0	0	56.9	21.4	56.7	21.4	57.3	0.401	11084			40
639	6313	3	TWL	803	2017-08-10-18-17-13	0	3	x	0	0	56.9	21.4	56.7	21.4	57.3	0.401	11084			41
640	6314	3	TWL	803	2017-08-10-18-17-15	0	3	x	0	0	56.9	21.4	56.7	21.4	57.3	0.401	11084			42
641	6315	3	TWL	803	2017-08-10-18-17-17	0	3	x	0	0	56.9	21.4	56.8	21.4	57.4	0.51	11084			43
642	6316	3	TWL	803	2017-08-10-18-17-19	0	3	x	0	0	56.9	21.4	56.8	21.3	57.4	0.51	11084			44
643	6317	3	TWL	803	2017-08-10-18-17-21	0	3	x	0	0	56.9	21.4	56.9	21.4	57.5	0.619	11084			45
644	6318	3	TWL	803	2017-08-10-18-17-23	0	3	x	0	0	56.9	21.4	56.9	21.4	57.5	0.619	11084			46
645	6319	3	TWL	803	2017-08-10-18-17-25	0	3	x	0	0	56.9	21.4	56.9	21.4	57.5	0.619	11084			47
646	6320	3	TWL	803	2017-08-10-18-17-27	0	3	x	0	0	56.9	21.4	56.9	21.4	57.5	0.619	11084			48
647	6321	3	TWL	803	2017-08-10-18-17-29	0	3	x	0	0	56.9	21.4	56.9	21.4	57.5	0.619	11084			49
648	6322	3	TWL	803	2017-08-10-18-17-31	0	3	x	0	0	56.9	21.4	56.8	21.4	57.4	0.51	11084			50
649	6323	3	TWL	803	2017-08-10-18-17-33	0	3	x	0	0	56.9	21.4	56.8	21.4	57.4	0.51	11084			51
650	6324	3	TWL	803	2017-08-10-18-17-35	0	3	x	0	0	56.9	21.4	56.8	21.4	57.4	0.51	11084			52
651	6325	3	TWL	803	2017-08-10-18-17-37	0	3	x	0	0	56.9	21.4	56.8	21.4	57.4	0.51	11084			53
652	6326	3	TWL	803	2017-08-10-18-17-39	0	3	x	0	0	56.9	21.4	56.8	21.4	57.4	0.51	11084			54
653	6327	3	TWL	803	2017-08-10-18-17-41	0	3	x	0	0	56.9	21.4	56.8	21.4	57.4	0.51	11084			55
654	6328	3	TWL	803	2017-08-10-18-17-43	0	3	x	0	0	56.9	21.4	56.8	21.4	57.4	0.51	11084			56
655	6329	3	TWL	803	2017-08-10-18-17-45	0	3	x	0	0	56.9	21.4	56.7	21.4	57.3	0.401	11084			57
656	6330	3	TWL	803	2017-08-10-18-17-47	0	3	x	0	0	56.9	21.4	56.7	21.4	57.3	0.401	11084			58
657	6331	3	TWL	803	2017-08-10-18-17-49	0	3	x	0	0	56.9	21.4	56.7	21.4	57.3	0.401	11084			59
658	6332	3	TWL	803	2017-08-10-18-17-51	0	3	x	0	0	56.9	21.4	56.7	21.4	57.3	0.401	11084			60
659	6333	3	TWL	803	2017-08-10-18-17-53	0	3	x	0	0	56.9	21.4	56.7	21.4	57.3	0.401	11084			61
660	6334	3	TWL	803	2017-08-10-18-17-55	0	3	x	0	0	56.9	21.4	56.7	21.4	57.3	0.401	11084			62
661	6335	3	TWL	803	2017-08-10-18-17-57	0	3	x	0	0	56.9	21.4	56.8	21.4	57.4	0.51	11084			63
662	6336	3	TWL	803	2017-08-10-18-17-59	0	3	x	0	0	56.9	21.4	56.8	21.4	57.4	0.51	11084			64
663	6337	3	TWL	803	2017-08-10-18-18-01	0	3	x	0	0	56.9	21.4	56.7	21.3	57.3	0.401	11084			65
664	6338	3	TWL	803	2017-08-10-18-18-03	0	3	x	0	0	56.9	21.4	56.8	21.4	57.4	0.51	11084			66
665	6339	3	TWL	803	2017-08-10-18-18-05	0	3	x	0	0	56.9	21.4	56.9	21.4	57.5	0.619	11084			67
666	6340	3	TWL	803	2017-08-10-18-18-07	0	3	x	0	0	56.9	21.4	56.9	21.4	57.5	0.619	11084			68
667	6341	3	TWL	803	2017-08-10-18-18-09	0	3	x	0	0	56.9	21.4	56.9	21.4	57.5	0.619	11084			69
668	6342	3	TWL	803	2017-08-10-18-18-11	0	3	x	0	0	56.9	21.4	56.9	21.4	57.5	0.619	11084			70
669	6343	3	TWL	803	2017-08-10-18-18-13	0	3	x	0	0	56.9	21.4	56.9	21.4	57.5	0.619	11084			71
670	6344	3	TWL	803	2017-08-10-18-18-15	0	3	x	0	0	56.9	21.4	56.9	21.4	57.5	0.619	11084			72
671	6345	3	TWL	803	2017-08-10-18-18-17	0	3	x	0	0	57	21.4	56.9	21.4	57.5	0.519	11084			73
672	6346	3	TWL	803	2017-08-10-18-18-19	0	3	x	0	0	56.9	21.4	56.9	21.4	57.5	0.619	11084			74
673	6347	3	TWL	803	2017-08-10-18-18-21	0	3	x	0	0	57	21.4	56.8	21.4	57.4	0.41	11084			75
674	6348	3	TWL	803	2017-08-10-18-18-23	0	3	x	0	0	57	21.4	56.8	21.4	57.4	0.41	11084			76
675	6349	3	TWL	803	2017-08-10-18-18-25	0	3	x	0	0	57	21.4	56.8	21.4	57.4	0.41	11084			77
676	6350	3	TWL	803	2017-08-10-18-18-27	0	3	x	0	0	56.9	21.4	56.8	21.4	57.4	0.51	11084			78
677	6351	3	TWL	803	2017-08-10-18-18-29	0	3	x	0	0	56.9	21.4	56.8	21.4	57.4	0.51	11084			79
678	6352	3	TWL	803	2017-08-10-18-18-31	0	3	x	0	0	56.9	21.4	56.8	21.4	57.4	0.51	11084			80
679	6353	3	TWL	803	2017-08-10-18-18-33	0	3	x	0	0	56.9	21.4	56.8	21.4	57.4	0.51	11084			81
680	6354	3	TWL	803	2017-08-10-18-18-35	0	3	x	0	0	56.9	21.4	56.8	21.4	57.4	0.51	11084			82
681	6355	3	TWL	803	2017-08-10-18-18-37	0	3	x	0	0	56.9	21.4	56.8	21.4	57.4	0.51	11084			83
682	6356	3	TWL	803	2017-08-10-18-18-39	0	3	x	0	0	57	21.4	56.8	21.4	57.4	0.41	11084			84
683	6357	3	TWL	803	2017-08-10-18-18-41	0	3	x	0	0	57	21.4	56.7	21.3	57.3	0.301	11084			85
684	6358	3	TWL	803	2017-08-10-18-18-43	0	3	x	0	0	57	21.4	56.7	21.4	57.3	0.301	11084			86
685	6359	3	TWL	803	2017-08-10-18-18-45	0	3	x	0	0	57	21.4	56.7	21.4	57.3	0.301	11084			87
686	6360	3	TWL	803	2017-08-10-18-18-47	0	3	x	0	0	57	21.4	56.7	21.4	57.3	0.301	11084			88
687	6361	3	TWL	803	2017-08-10-18-18-49	0	3	x	0	0	57	21.4	56.7	21.3	57.3	0.301	11084			89
688	6362	3	TWL	803	2017-08-10-18-18-51	0	3	x	0	0	57	21.4	56.7	21.4	57.3	0.301	11084			90
689	6363	3	TWL	803	2017-08-10-18-18-53	0	3	x	0	0	57	21.4	56.7	21.4	57.3	0.301	11084	Last10	Here	91
690	6364	3	TWL	803	2017-08-10-18-18-55	0	3	x	0	0	57	21.4	56.8	21.4	57.4	0.41	11084	Last10	Here	92
691	6365	3	TWL	803	2017-08-10-18-18-57	0	3	x	0	0	57	21.4	56.9	21.4	57.5	0.519	11084	Last10	Here	93
692	6366	3	TWL	803	2017-08-10-18-18-59	0	3	x	0	0	57	21.4	56.9	21.4	57.5	0.519	11084	Last10	Here	94
693	6367	3	TWL	803	2017-08-10-18-19-01	0	3	x	0	0	57	21.4	57	21.4	57.6	0.628	11084	Last10	Here	95
694	6368	3	TWL	803	2017-08-10-18-19-03	0	3	x	0	0	57	21.4	57	21.4	57.6	0.628	11084	Last10	Here	96
695	6369	3	TWL	803	2017-08-10-18-19-05	0	3	x	0	0	57	21.4	57.1	21.4	57.7	0.737	11084	Last10	Here	97
696	6370	3	TWL	803	2017-08-10-18-19-07	0	3	x	0	0	57	21.4	57.1	21.4	57.7	0.737	11084	Last10	Here	98
697	6371	3	TWL	803	2017-08-10-18-19-09	0	3	x	0	0	57	21.4	57.2	21.4	57.8	0.846	11084	Last10	Here	99
698	6372	3	TWL	803	2017-08-10-18-19-43	0	3	x	5	0	57	21.4	56.8	21.4	57.4	0.41	11085	First10	Here	1
699	6373	3	TWL	803	2017-08-10-18-19-45	0	3	x	5	0	57	21.4	56.7	21.3	57.3	0.301	11085	First10	Here	2
700	6374	3	TWL	803	2017-08-10-18-19-47	0	3	x	5	0	57	21.4	56.7	21.4	57.3	0.301	11085	First10	Here	3
701	6375	3	TWL	803	2017-08-10-18-19-49	0	3	x	5	0	57	21.4	56.7	21.4	57.3	0.301	11085	First10	Here	4
702	6376	3	TWL	803	2017-08-10-18-19-51	0	3	x	5	0	57	21.4	56.7	21.4	57.3	0.301	11085	First10	Here	5
703	6377	3	TWL	803	2017-08-10-18-19-53	0	3	x	5	0	57	21.4	56.7	21.4	57.3	0.301	11085	First10	Here	6
704	6378	3	TWL	803	2017-08-10-18-19-55	0	3	x	5	0	57	21.4	56.7	21.4	57.3	0.301	11085	First10	Here	7
705	6379	3	TWL	803	2017-08-10-18-19-57	0	3	x	5	0	57	21.4	56.6	21.3	57.2	0.192	11085	First10	Here	8
706	6380	3	TWL	803	2017-08-10-18-19-59	0	3	x	5	0	57	21.4	56.7	21.4	57.3	0.301	11085	First10	Here	9
707	6381	3	TWL	803	2017-08-10-18-20-01	0	3	x	5	0	57	21.4	56.7	21.4	57.3	0.301	11085	First10	Here	10
708	6382	3	TWL	803	2017-08-10-18-20-03	0	3	x	5	0	57	21.4	56.7	21.4	57.3	0.301	11085			11
709	6383	3	TWL	803	2017-08-10-18-20-05	0	3	x	5	0	57	21.4	56.6	21.4	57.2	0.192	11085			12
710	6384	3	TWL	803	2017-08-10-18-20-07	0	3	x	5	0	57	21.4	56.6	21.4	57.2	0.192	11085			13
711	6385	3	TWL	803	2017-08-10-18-20-09	0	3	x	5	0	57	21.4	56.6	21.4	57.2	0.192	11085			14
712	6386	3	TWL	803	2017-08-10-18-20-11	0	3	x	5	0	57	21.4	56.7	21.4	57.3	0.301	11085			15
713	6387	3	TWL	803	2017-08-10-18-20-13	0	3	x	5	0	57	21.4	56.7	21.4	57.3	0.301	11085			16
714	6388	3	TWL	803	2017-08-10-18-20-15	0	3	x	5	0	57	21.4	56.7	21.4	57.3	0.301	11085			17
715	6389	3	TWL	803	2017-08-10-18-20-17	0	3	x	5	0	57	21.4	56.7	21.4	57.3	0.301	11085			18
716	6390	3	TWL	803	2017-08-10-18-20-19	0	3	x	5	0	57	21.4	56.7	21.4	57.3	0.301	11085			19
717	6391	3	TWL	803	2017-08-10-18-20-21	0	3	x	5	0	57	21.4	56.7	21.4	57.3	0.301	11085			20
718	6392	3	TWL	803	2017-08-10-18-20-23	0	3	x	5	0	57	21.4	56.7	21.4	57.3	0.301	11085			21
719	6393	3	TWL	803	2017-08-10-18-20-25	0	3	x	5	0	57	21.4	56.6	21.4	57.2	0.192	11085			22
720	6394	3	TWL	803	2017-08-10-18-20-27	0	3	x	5	0	57	21.4	56.7	21.4	57.3	0.301	11085			23
721	6395	3	TWL	803	2017-08-10-18-20-29	0	3	x	5	0	57	21.4	56.6	21.4	57.2	0.192	11085			24
722	6396	3	TWL	803	2017-08-10-18-20-31	0	3	x	5	0	57	21.4	56.7	21.4	57.3	0.301	11085			25
723	6397	3	TWL	803	2017-08-10-18-20-33	0	3	x	5	0	57	21.4	56.7	21.4	57.3	0.301	11085			26
724	6398	3	TWL	803	2017-08-10-18-20-35	0	3	x	5	0	57	21.4	56.7	21.4	57.3	0.301	11085			27
725	6399	3	TWL	803	2017-08-10-18-20-37	0	3	x	5	0	57	21.4	56.7	21.4	57.3	0.301	11085			28
726	6400	3	TWL	803	2017-08-10-18-20-39	0	3	x	5	0	57	21.4	56.7	21.3	57.3	0.301	11085			29
727	6401	3	TWL	803	2017-08-10-18-20-41	0	3	x	5	0	57	21.4	56.7	21.4	57.3	0.301	11085			30
728	6402	3	TWL	803	2017-08-10-18-20-43	0	3	x	5	0	57	21.4	56.7	21.4	57.3	0.301	11085			31
729	6403	3	TWL	803	2017-08-10-18-20-45	0	3	x	5	0	57	21.4	56.8	21.4	57.4	0.41	11085			32
730	6404	3	TWL	803	2017-08-10-18-20-47	0	3	x	5	0	57	21.4	56.8	21.4	57.4	0.41	11085			33
731	6405	3	TWL	803	2017-08-10-18-20-49	0	3	x	5	0	57	21.4	56.8	21.4	57.4	0.41	11085			34
732	6406	3	TWL	803	2017-08-10-18-20-51	0	3	x	5	0	57	21.4	56.7	21.3	57.3	0.301	11085			35
733	6407	3	TWL	803	2017-08-10-18-20-53	0	3	x	5	0	57	21.4	56.8	21.4	57.4	0.41	11085			36
734	6408	3	TWL	803	2017-08-10-18-20-55	0	3	x	5	0	57	21.4	56.8	21.4	57.4	0.41	11085			37
735	6409	3	TWL	803	2017-08-10-18-20-58	0	3	x	5	0	57	21.4	56.8	21.4	57.4	0.41	11085			38
736	6410	3	TWL	803	2017-08-10-18-21-00	0	3	x	5	0	57	21.4	56.9	21.4	57.5	0.519	11085			39
737	6411	3	TWL	803	2017-08-10-18-21-02	0	3	x	5	0	57	21.4	56.9	21.4	57.5	0.519	11085			40
738	6412	3	TWL	803	2017-08-10-18-21-04	0	3	x	5	0	57	21.4	57	21.4	57.6	0.628	11085			41
739	6413	3	TWL	803	2017-08-10-18-21-06	0	3	x	5	0	57	21.4	56.9	21.3	57.5	0.519	11085			42
740	6414	3	TWL	803	2017-08-10-18-21-08	0	3	x	5	0	57	21.4	57	21.4	57.6	0.628	11085			43
741	6415	3	TWL	803	2017-08-10-18-21-10	0	3	x	5	0	57	21.4	57	21.4	57.6	0.628	11085			44
742	6416	3	TWL	803	2017-08-10-18-21-12	0	3	x	5	0	57.1	21.4	57	21.4	57.6	0.528	11085			45
743	6417	3	TWL	803	2017-08-10-18-21-14	0	3	x	5	0	57	21.4	57	21.4	57.6	0.628	11085			46
744	6418	3	TWL	803	2017-08-10-18-21-16	0	3	x	5	0	57	21.4	57	21.4	57.6	0.628	11085			47
745	6419	3	TWL	803	2017-08-10-18-21-18	0	3	x	5	0	57	21.4	57	21.3	57.6	0.628	11085			48
746	6420	3	TWL	803	2017-08-10-18-21-20	0	3	x	5	0	57	21.4	57.1	21.4	57.7	0.737	11085			49
747	6421	3	TWL	803	2017-08-10-18-21-22	0	3	x	5	0	57	21.4	57.1	21.4	57.7	0.737	11085			50
748	6422	3	TWL	803	2017-08-10-18-21-24	0	3	x	5	0	57	21.4	57.1	21.4	57.7	0.737	11085			51
749	6423	3	TWL	803	2017-08-10-18-21-26	0	3	x	5	0	57	21.4	57	21.4	57.6	0.628	11085			52
750	6424	3	TWL	803	2017-08-10-18-21-28	0	3	x	5	0	57.1	21.4	57	21.4	57.6	0.528	11085			53
751	6425	3	TWL	803	2017-08-10-18-21-30	0	3	x	5	0	57.1	21.4	57	21.4	57.6	0.528	11085			54
752	6426	3	TWL	803	2017-08-10-18-21-32	0	3	x	5	0	57.1	21.4	57	21.4	57.6	0.528	11085			55
753	6427	3	TWL	803	2017-08-10-18-21-34	0	3	x	5	0	57.1	21.4	56.9	21.4	57.5	0.419	11085			56
754	6428	3	TWL	803	2017-08-10-18-21-36	0	3	x	5	0	57	21.4	56.9	21.4	57.5	0.519	11085			57
755	6429	3	TWL	803	2017-08-10-18-21-38	0	3	x	5	0	57	21.4	56.8	21.3	57.4	0.41	11085			58
756	6430	3	TWL	803	2017-08-10-18-21-40	0	3	x	5	0	57	21.4	56.8	21.3	57.4	0.41	11085			59
757	6431	3	TWL	803	2017-08-10-18-21-42	0	3	x	5	0	57	21.4	56.8	21.4	57.4	0.41	11085			60
758	6432	3	TWL	803	2017-08-10-18-21-44	0	3	x	5	0	57	21.4	56.8	21.4	57.4	0.41	11085			61
759	6433	3	TWL	803	2017-08-10-18-21-46	0	3	x	5	0	57.1	21.4	56.8	21.4	57.4	0.31	11085			62
760	6434	3	TWL	803	2017-08-10-18-21-48	0	3	x	5	0	57.1	21.4	56.7	21.3	57.3	0.201	11085			63
761	6435	3	TWL	803	2017-08-10-18-21-50	0	3	x	5	0	57.1	21.4	56.8	21.4	57.4	0.31	11085			64
762	6436	3	TWL	803	2017-08-10-18-21-52	0	3	x	5	0	57.1	21.4	56.8	21.4	57.4	0.31	11085			65
763	6437	3	TWL	803	2017-08-10-18-21-54	0	3	x	5	0	57.1	21.4	56.7	21.3	57.3	0.201	11085			66
764	6438	3	TWL	803	2017-08-10-18-21-56	0	3	x	5	0	57.1	21.4	56.7	21.3	57.3	0.201	11085			67
765	6439	3	TWL	803	2017-08-10-18-21-58	0	3	x	5	0	57	21.4	56.7	21.4	57.3	0.301	11085			68
766	6440	3	TWL	803	2017-08-10-18-22-00	0	3	x	5	0	57.1	21.4	56.8	21.4	57.4	0.31	11085			69
767	6441	3	TWL	803	2017-08-10-18-22-02	0	3	x	5	0	57.1	21.4	56.7	21.4	57.3	0.201	11085			70
768	6442	3	TWL	803	2017-08-10-18-22-04	0	3	x	5	0	57.1	21.4	56.7	21.3	57.3	0.201	11085			71
769	6443	3	TWL	803	2017-08-10-18-22-06	0	3	x	5	0	57.1	21.4	56.6	21.3	57.2	0.092	11085			72
770	6444	3	TWL	803	2017-08-10-18-22-08	0	3	x	5	0	57	21.4	56.7	21.4	57.3	0.301	11085			73
771	6445	3	TWL	803	2017-08-10-18-22-10	0	3	x	5	0	57	21.4	56.6	21.3	57.2	0.192	11085			74
772	6446	3	TWL	803	2017-08-10-18-22-12	0	3	x	5	0	57.1	21.4	56.7	21.4	57.3	0.201	11085			75
773	6447	3	TWL	803	2017-08-10-18-22-14	0	3	x	5	0	57.1	21.4	56.6	21.3	57.2	0.092	11085			76
774	6448	3	TWL	803	2017-08-10-18-22-16	0	3	x	5	0	57.1	21.4	56.7	21.4	57.3	0.201	11085			77
775	6449	3	TWL	803	2017-08-10-18-22-18	0	3	x	5	0	57.1	21.4	56.7	21.4	57.3	0.201	11085			78
776	6450	3	TWL	803	2017-08-10-18-22-20	0	3	x	5	0	57.1	21.4	56.7	21.4	57.3	0.201	11085			79
777	6451	3	TWL	803	2017-08-10-18-22-22	0	3	x	5	0	57.1	21.4	56.7	21.4	57.3	0.201	11085			80
778	6452	3	TWL	803	2017-08-10-18-22-24	0	3	x	5	0	57.1	21.4	56.7	21.4	57.3	0.201	11085			81
779	6453	3	TWL	803	2017-08-10-18-22-26	0	3	x	5	0	57	21.4	56.6	21.3	57.2	0.192	11085			82
780	6454	3	TWL	803	2017-08-10-18-22-28	0	3	x	5	0	57	21.4	56.6	21.4	57.2	0.192	11085			83
781	6455	3	TWL	803	2017-08-10-18-22-30	0	3	x	5	0	57.1	21.4	56.6	21.4	57.2	0.092	11085			84
782	6456	3	TWL	803	2017-08-10-18-22-32	0	3	x	5	0	57.1	21.4	56.7	21.4	57.3	0.201	11085			85
783	6457	3	TWL	803	2017-08-10-18-22-34	0	3	x	5	0	57.1	21.4	56.7	21.4	57.3	0.201	11085			86
784	6458	3	TWL	803	2017-08-10-18-22-36	0	3	x	5	0	57.1	21.4	56.7	21.4	57.3	0.201	11085			87
785	6459	3	TWL	803	2017-08-10-18-22-38	0	3	x	5	0	57.1	21.4	56.6	21.3	57.2	0.092	11085			88
786	6460	3	TWL	803	2017-08-10-18-22-40	0	3	x	5	0	57.1	21.4	56.7	21.4	57.3	0.201	11085			89
787	6461	3	TWL	803	2017-08-10-18-22-42	0	3	x	5	0	57.1	21.4	56.6	21.4	57.2	0.092	11085			90
788	6462	3	TWL	803	2017-08-10-18-22-44	0	3	x	5	0	57.1	21.4	56.6	21.4	57.2	0.092	11085	Last10	Here	91
789	6463	3	TWL	803	2017-08-10-18-22-46	0	3	x	5	0	57.1	21.4	56.6	21.4	57.2	0.092	11085	Last10	Here	92
790	6464	3	TWL	803	2017-08-10-18-22-48	0	3	x	5	0	57.1	21.4	56.6	21.4	57.2	0.092	11085	Last10	Here	93
791	6465	3	TWL	803	2017-08-10-18-22-50	0	3	x	5	0	57.1	21.4	56.6	21.4	57.2	0.092	11085	Last10	Here	94
792	6466	3	TWL	803	2017-08-10-18-22-52	0	3	x	5	0	57.1	21.4	56.6	21.4	57.2	0.092	11085	Last10	Here	95
793	6467	3	TWL	803	2017-08-10-18-22-54	0	3	x	5	0	57.1	21.4	56.6	21.4	57.2	0.092	11085	Last10	Here	96
794	6468	3	TWL	803	2017-08-10-18-22-56	0	3	x	5	0	57.1	21.4	56.6	21.4	57.2	0.092	11085	Last10	Here	97
795	6469	3	TWL	803	2017-08-10-18-22-58	0	3	x	5	0	57.1	21.4	56.6	21.4	57.2	0.092	11085	Last10	Here	98
796	6470	3	TWL	803	2017-08-10-18-23-00	0	3	x	5	0	57.1	21.4	56.6	21.4	57.2	0.092	11085	Last10	Here	99
797	6471	3	TWL	803	2017-08-10-18-23-32	0	3	x	10	0	57.1	21.4	56.7	21.4	57.3	0.201	11086	First10	Here	1
798	6472	3	TWL	803	2017-08-10-18-23-34	0	3	x	10	0	57.1	21.4	56.6	21.3	57.2	0.092	11086	First10	Here	2
799	6473	3	TWL	803	2017-08-10-18-23-36	0	3	x	10	0	57.1	21.4	56.7	21.4	57.3	0.201	11086	First10	Here	3
800	6474	3	TWL	803	2017-08-10-18-23-38	0	3	x	10	0	57.1	21.4	56.7	21.4	57.3	0.201	11086	First10	Here	4
801	6475	3	TWL	803	2017-08-10-18-23-40	0	3	x	10	0	57.1	21.4	56.7	21.4	57.3	0.201	11086	First10	Here	5
802	6476	3	TWL	803	2017-08-10-18-23-42	0	3	x	10	0	57.1	21.4	56.7	21.4	57.3	0.201	11086	First10	Here	6
803	6477	3	TWL	803	2017-08-10-18-23-44	0	3	x	10	0	57.1	21.4	56.7	21.4	57.3	0.201	11086	First10	Here	7
804	6478	3	TWL	803	2017-08-10-18-23-46	0	3	x	10	0	57.1	21.4	56.7	21.4	57.3	0.201	11086	First10	Here	8
805	6479	3	TWL	803	2017-08-10-18-23-48	0	3	x	10	0	57.1	21.4	56.6	21.3	57.2	0.092	11086	First10	Here	9
806	6480	3	TWL	803	2017-08-10-18-23-50	0	3	x	10	0	57.1	21.4	56.7	21.4	57.3	0.201	11086	First10	Here	10
807	6481	3	TWL	803	2017-08-10-18-23-52	0	3	x	10	0	57.1	21.4	56.7	21.4	57.3	0.201	11086			11
808	6482	3	TWL	803	2017-08-10-18-23-54	0	3	x	10	0	57.1	21.4	56.7	21.4	57.3	0.201	11086			12
809	6483	3	TWL	803	2017-08-10-18-23-56	0	3	x	10	0	57.1	21.4	56.7	21.4	57.3	0.201	11086			13
810	6484	3	TWL	803	2017-08-10-18-23-58	0	3	x	10	0	57.1	21.4	56.6	21.3	57.2	0.092	11086			14
811	6485	3	TWL	803	2017-08-10-18-24-00	0	3	x	10	0	57.1	21.4	56.7	21.4	57.3	0.201	11086			15
812	6486	3	TWL	803	2017-08-10-18-24-02	0	3	x	10	0	57.1	21.4	56.7	21.4	57.3	0.201	11086			16
813	6487	3	TWL	803	2017-08-10-18-24-04	0	3	x	10	0	57.1	21.4	56.8	21.4	57.4	0.31	11086			17
814	6488	3	TWL	803	2017-08-10-18-24-06	0	3	x	10	0	57.1	21.4	56.7	21.3	57.3	0.201	11086			18
815	6489	3	TWL	803	2017-08-10-18-24-08	0	3	x	10	0	57.1	21.4	56.7	21.3	57.3	0.201	11086			19
816	6490	3	TWL	803	2017-08-10-18-24-10	0	3	x	10	0	57.1	21.4	56.7	21.3	57.3	0.201	11086			20
817	6491	3	TWL	803	2017-08-10-18-24-12	0	3	x	10	0	57.1	21.4	56.7	21.3	57.3	0.201	11086			21
818	6492	3	TWL	803	2017-08-10-18-24-14	0	3	x	10	0	57.1	21.4	56.7	21.4	57.3	0.201	11086			22
819	6493	3	TWL	803	2017-08-10-18-24-16	0	3	x	10	0	57.1	21.4	56.6	21.3	57.2	0.092	11086			23
820	6494	3	TWL	803	2017-08-10-18-24-18	0	3	x	10	0	57.1	21.4	56.7	21.4	57.3	0.201	11086			24
821	6495	3	TWL	803	2017-08-10-18-24-20	0	3	x	10	0	57.1	21.4	56.7	21.4	57.3	0.201	11086			25
822	6496	3	TWL	803	2017-08-10-18-24-22	0	3	x	10	0	57.1	21.4	56.6	21.3	57.2	0.092	11086			26
823	6497	3	TWL	803	2017-08-10-18-24-24	0	3	x	10	0	57.1	21.4	56.6	21.3	57.2	0.092	11086			27
824	6498	3	TWL	803	2017-08-10-18-24-26	0	3	x	10	0	57.1	21.4	56.7	21.4	57.3	0.201	11086			28
825	6499	3	TWL	803	2017-08-10-18-24-28	0	3	x	10	0	57.1	21.4	56.5	21.3	57.1	-0.017	11086			29
826	6500	3	TWL	803	2017-08-10-18-24-30	0	3	x	10	0	57.1	21.4	56.6	21.4	57.2	0.092	11086			30
827	6501	3	TWL	803	2017-08-10-18-24-32	0	3	x	10	0	57.1	21.4	56.7	21.4	57.3	0.201	11086			31
828	6502	3	TWL	803	2017-08-10-18-24-34	0	3	x	10	0	57.1	21.4	56.6	21.4	57.2	0.092	11086			32
829	6503	3	TWL	803	2017-08-10-18-24-36	0	3	x	10	0	57.1	21.4	56.5	21.3	57.1	-0.017	11086			33
830	6504	3	TWL	803	2017-08-10-18-24-38	0	3	x	10	0	57.1	21.4	56.6	21.4	57.2	0.092	11086			34
831	6505	3	TWL	803	2017-08-10-18-24-40	0	3	x	10	0	57.1	21.4	56.6	21.4	57.2	0.092	11086			35
832	6506	3	TWL	803	2017-08-10-18-24-42	0	3	x	10	0	57.1	21.4	56.5	21.3	57.1	-0.017	11086			36
833	6507	3	TWL	803	2017-08-10-18-24-44	0	3	x	10	0	57.1	21.4	56.5	21.3	57.1	-0.017	11086			37
834	6508	3	TWL	803	2017-08-10-18-24-46	0	3	x	10	0	57.1	21.4	56.6	21.4	57.2	0.092	11086			38
835	6509	3	TWL	803	2017-08-10-18-24-48	0	3	x	10	0	57.1	21.4	56.5	21.3	57.1	-0.017	11086			39
836	6510	3	TWL	803	2017-08-10-18-24-50	0	3	x	10	0	57.1	21.4	56.5	21.3	57.1	-0.017	11086			40
837	6511	3	TWL	803	2017-08-10-18-24-52	0	3	x	10	0	57.1	21.4	56.5	21.3	57.1	-0.017	11086			41
838	6512	3	TWL	803	2017-08-10-18-24-54	0	3	x	10	0	57.1	21.4	56.6	21.4	57.2	0.092	11086			42
839	6513	3	TWL	803	2017-08-10-18-24-56	0	3	x	10	0	57.2	21.4	56.6	21.4	57.2	-0.008	11086			43
840	6514	3	TWL	803	2017-08-10-18-24-58	0	3	x	10	0	57.1	21.4	56.6	21.4	57.2	0.092	11086			44
841	6515	3	TWL	803	2017-08-10-18-25-00	0	3	x	10	0	57.1	21.4	56.7	21.4	57.3	0.201	11086			45
842	6516	3	TWL	803	2017-08-10-18-25-02	0	3	x	10	0	57.1	21.4	56.6	21.4	57.2	0.092	11086			46
843	6517	3	TWL	803	2017-08-10-18-25-04	0	3	x	10	0	57.1	21.4	56.5	21.3	57.1	-0.017	11086			47
844	6518	3	TWL	803	2017-08-10-18-25-06	0	3	x	10	0	57.2	21.4	56.6	21.4	57.2	-0.008	11086			48
845	6519	3	TWL	803	2017-08-10-18-25-08	0	3	x	10	0	57.1	21.4	56.6	21.4	57.2	0.092	11086			49
846	6520	3	TWL	803	2017-08-10-18-25-10	0	3	x	10	0	57.1	21.4	56.6	21.4	57.2	0.092	11086			50
847	6521	3	TWL	803	2017-08-10-18-25-12	0	3	x	10	0	57.1	21.4	56.7	21.4	57.3	0.201	11086			51
848	6522	3	TWL	803	2017-08-10-18-25-14	0	3	x	10	0	57.1	21.4	56.5	21.3	57.1	-0.017	11086			52
849	6523	3	TWL	803	2017-08-10-18-25-16	0	3	x	10	0	57.1	21.4	56.5	21.3	57.1	-0.017	11086			53
850	6524	3	TWL	803	2017-08-10-18-25-18	0	3	x	10	0	57.1	21.4	56.5	21.3	57.1	-0.017	11086			54
851	6525	3	TWL	803	2017-08-10-18-25-20	0	3	x	10	0	57.1	21.4	56.6	21.4	57.2	0.092	11086			55
852	6526	3	TWL	803	2017-08-10-18-25-22	0	3	x	10	0	57.1	21.4	56.5	21.3	57.1	-0.017	11086			56
853	6527	3	TWL	803	2017-08-10-18-25-24	0	3	x	10	0	57.1	21.4	56.6	21.4	57.2	0.092	11086			57
854	6528	3	TWL	803	2017-08-10-18-25-26	0	3	x	10	0	57.2	21.4	56.6	21.4	57.2	-0.008	11086			58
855	6529	3	TWL	803	2017-08-10-18-25-28	0	3	x	10	0	57.1	21.4	56.7	21.4	57.3	0.201	11086			59
856	6530	3	TWL	803	2017-08-10-18-25-30	0	3	x	10	0	57.2	21.4	56.7	21.4	57.3	0.101	11086			60
857	6531	3	TWL	803	2017-08-10-18-25-32	0	3	x	10	0	57.2	21.4	56.6	21.3	57.2	-0.008	11086			61
858	6532	3	TWL	803	2017-08-10-18-25-34	0	3	x	10	0	57.2	21.4	56.6	21.3	57.2	-0.008	11086			62
859	6533	3	TWL	803	2017-08-10-18-25-36	0	3	x	10	0	57.2	21.4	56.7	21.4	57.3	0.101	11086			63
860	6534	3	TWL	803	2017-08-10-18-25-38	0	3	x	10	0	57.1	21.4	56.8	21.4	57.4	0.31	11086			64
861	6535	3	TWL	803	2017-08-10-18-25-40	0	3	x	10	0	57.2	21.4	56.7	21.3	57.3	0.101	11086			65
862	6536	3	TWL	803	2017-08-10-18-25-42	0	3	x	10	0	57.2	21.4	56.7	21.4	57.3	0.101	11086			66
863	6537	3	TWL	803	2017-08-10-18-25-44	0	3	x	10	0	57.2	21.4	56.8	21.4	57.4	0.21	11086			67
864	6538	3	TWL	803	2017-08-10-18-25-46	0	3	x	10	0	57.2	21.4	56.7	21.3	57.3	0.101	11086			68
865	6539	3	TWL	803	2017-08-10-18-25-48	0	3	x	10	0	57.2	21.4	56.8	21.4	57.4	0.21	11086			69
866	6540	3	TWL	803	2017-08-10-18-25-50	0	3	x	10	0	57.2	21.4	56.7	21.4	57.3	0.101	11086			70
867	6541	3	TWL	803	2017-08-10-18-25-52	0	3	x	10	0	57.2	21.4	56.7	21.4	57.3	0.101	11086			71
868	6542	3	TWL	803	2017-08-10-18-25-54	0	3	x	10	0	57.2	21.4	56.6	21.3	57.2	-0.008	11086			72
869	6543	3	TWL	803	2017-08-10-18-25-56	0	3	x	10	0	57.2	21.4	56.6	21.3	57.2	-0.008	11086			73
870	6544	3	TWL	803	2017-08-10-18-25-58	0	3	x	10	0	57.2	21.4	56.7	21.4	57.3	0.101	11086			74
871	6545	3	TWL	803	2017-08-10-18-26-00	0	3	x	10	0	57.2	21.4	56.7	21.3	57.3	0.101	11086			75
872	6546	3	TWL	803	2017-08-10-18-26-02	0	3	x	10	0	57.2	21.4	56.6	21.3	57.2	-0.008	11086			76
873	6547	3	TWL	803	2017-08-10-18-26-04	0	3	x	10	0	57.2	21.4	56.7	21.4	57.3	0.101	11086			77
874	6548	3	TWL	803	2017-08-10-18-26-06	0	3	x	10	0	57.2	21.4	56.6	21.3	57.2	-0.008	11086			78
875	6549	3	TWL	803	2017-08-10-18-26-09	0	3	x	10	0	57.2	21.4	56.7	21.4	57.3	0.101	11086			79
876	6550	3	TWL	803	2017-08-10-18-26-11	0	3	x	10	0	57.2	21.4	56.6	21.3	57.2	-0.008	11086			80
877	6551	3	TWL	803	2017-08-10-18-26-13	0	3	x	10	0	57.2	21.4	56.7	21.4	57.3	0.101	11086			81
878	6552	3	TWL	803	2017-08-10-18-26-15	0	3	x	10	0	57.2	21.4	56.6	21.3	57.2	-0.008	11086			82
879	6553	3	TWL	803	2017-08-10-18-26-17	0	3	x	10	0	57.2	21.4	56.7	21.4	57.3	0.101	11086			83
880	6554	3	TWL	803	2017-08-10-18-26-19	0	3	x	10	0	57.2	21.4	56.6	21.3	57.2	-0.008	11086			84
881	6555	3	TWL	803	2017-08-10-18-26-21	0	3	x	10	0	57.2	21.4	56.6	21.3	57.2	-0.008	11086			85
882	6556	3	TWL	803	2017-08-10-18-26-23	0	3	x	10	0	57.2	21.4	56.6	21.3	57.2	-0.008	11086			86
883	6557	3	TWL	803	2017-08-10-18-26-25	0	3	x	10	0	57.2	21.4	56.6	21.3	57.2	-0.008	11086			87
884	6558	3	TWL	803	2017-08-10-18-26-27	0	3	x	10	0	57.2	21.4	56.6	21.3	57.2	-0.008	11086			88
885	6559	3	TWL	803	2017-08-10-18-26-29	0	3	x	10	0	57.2	21.4	56.7	21.4	57.3	0.101	11086			89
886	6560	3	TWL	803	2017-08-10-18-26-31	0	3	x	10	0	57.2	21.4	56.7	21.3	57.3	0.101	11086			90
887	6561	3	TWL	803	2017-08-10-18-26-33	0	3	x	10	0	57.2	21.4	56.8	21.4	57.4	0.21	11086	Last10	Here	91
888	6562	3	TWL	803	2017-08-10-18-26-35	0	3	x	10	0	57.2	21.4	56.7	21.3	57.3	0.101	11086	Last10	Here	92
889	6563	3	TWL	803	2017-08-10-18-26-37	0	3	x	10	0	57.2	21.4	56.7	21.3	57.3	0.101	11086	Last10	Here	93
890	6564	3	TWL	803	2017-08-10-18-26-39	0	3	x	10	0	57.2	21.4	56.8	21.4	57.4	0.21	11086	Last10	Here	94
891	6565	3	TWL	803	2017-08-10-18-26-41	0	3	x	10	0	57.2	21.4	56.7	21.3	57.3	0.101	11086	Last10	Here	95
892	6566	3	TWL	803	2017-08-10-18-26-43	0	3	x	10	0	57.2	21.4	56.7	21.4	57.3	0.101	11086	Last10	Here	96
893	6567	3	TWL	803	2017-08-10-18-26-45	0	3	x	10	0	57.2	21.4	56.6	21.3	57.2	-0.008	11086	Last10	Here	97
894	6568	3	TWL	803	2017-08-10-18-26-47	0	3	x	10	0	57.2	21.4	56.8	21.4	57.4	0.21	11086	Last10	Here	98
895	6569	3	TWL	803	2017-08-10-18-26-49	0	3	x	10	0	57.2	21.4	56.8	21.4	57.4	0.21	11086	Last10	Here	99
896	6570	3	TWL	803	2017-08-10-18-26-51	0	3	x	10	0	57.2	21.4	56.7	21.4	57.3	0.101	11086	Last10	Here	100
897	6571	3	TWL	803	2017-08-10-18-27-23	0	3	x	15	0	57.1	21.3	56.7	21.4	57.3	0.201	11087	First10	Here	1
898	6572	3	TWL	803	2017-08-10-18-27-25	0	3	x	15	0	57.1	21.3	56.6	21.3	57.2	0.092	11087	First10	Here	2
899	6573	3	TWL	803	2017-08-10-18-27-27	0	3	x	15	0	57.2	21.4	56.7	21.4	57.3	0.101	11087	First10	Here	3
900	6574	3	TWL	803	2017-08-10-18-27-29	0	3	x	15	0	57.2	21.4	56.6	21.3	57.2	-0.008	11087	First10	Here	4
901	6575	3	TWL	803	2017-08-10-18-27-31	0	3	x	15	0	57.2	21.4	56.7	21.4	57.3	0.101	11087	First10	Here	5
902	6576	3	TWL	803	2017-08-10-18-27-33	0	3	x	15	0	57.2	21.4	56.6	21.4	57.2	-0.008	11087	First10	Here	6
903	6577	3	TWL	803	2017-08-10-18-27-35	0	3	x	15	0	57.2	21.4	56.6	21.4	57.2	-0.008	11087	First10	Here	7
904	6578	3	TWL	803	2017-08-10-18-27-37	0	3	x	15	0	57.2	21.4	56.7	21.4	57.3	0.101	11087	First10	Here	8
905	6579	3	TWL	803	2017-08-10-18-27-39	0	3	x	15	0	57.2	21.4	56.5	21.3	57.1	-0.117	11087	First10	Here	9
906	6580	3	TWL	803	2017-08-10-18-27-41	0	3	x	15	0	57.2	21.4	56.5	21.3	57.1	-0.117	11087	First10	Here	10
907	6581	3	TWL	803	2017-08-10-18-27-43	0	3	x	15	0	57.2	21.4	56.6	21.3	57.2	-0.008	11087			11
908	6582	3	TWL	803	2017-08-10-18-27-45	0	3	x	15	0	57.2	21.4	56.6	21.3	57.2	-0.008	11087			12
909	6583	3	TWL	803	2017-08-10-18-27-47	0	3	x	15	0	57.2	21.4	56.7	21.4	57.3	0.101	11087			13
910	6584	3	TWL	803	2017-08-10-18-27-49	0	3	x	15	0	57.2	21.4	56.6	21.3	57.2	-0.008	11087			14
911	6585	3	TWL	803	2017-08-10-18-27-51	0	3	x	15	0	57.2	21.4	56.6	21.3	57.2	-0.008	11087			15
912	6586	3	TWL	803	2017-08-10-18-27-53	0	3	x	15	0	57.2	21.4	56.7	21.4	57.3	0.101	11087			16
913	6587	3	TWL	803	2017-08-10-18-27-55	0	3	x	15	0	57.2	21.4	56.6	21.3	57.2	-0.008	11087			17
914	6588	3	TWL	803	2017-08-10-18-27-57	0	3	x	15	0	57.2	21.4	56.7	21.4	57.3	0.101	11087			18
915	6589	3	TWL	803	2017-08-10-18-27-59	0	3	x	15	0	57.2	21.4	56.6	21.3	57.2	-0.008	11087			19
916	6590	3	TWL	803	2017-08-10-18-28-01	0	3	x	15	0	57.2	21.4	56.6	21.3	57.2	-0.008	11087			20
917	6591	3	TWL	803	2017-08-10-18-28-03	0	3	x	15	0	57.2	21.4	56.7	21.4	57.3	0.101	11087			21
918	6592	3	TWL	803	2017-08-10-18-28-05	0	3	x	15	0	57.2	21.4	56.7	21.4	57.3	0.101	11087			22
919	6593	3	TWL	803	2017-08-10-18-28-07	0	3	x	15	0	57.2	21.4	56.6	21.3	57.2	-0.008	11087			23
920	6594	3	TWL	803	2017-08-10-18-28-09	0	3	x	15	0	57.2	21.4	56.6	21.4	57.2	-0.008	11087			24
921	6595	3	TWL	803	2017-08-10-18-28-11	0	3	x	15	0	57.2	21.4	56.7	21.4	57.3	0.101	11087			25
922	6596	3	TWL	803	2017-08-10-18-28-13	0	3	x	15	0	57.2	21.4	56.6	21.3	57.2	-0.008	11087			26
923	6597	3	TWL	803	2017-08-10-18-28-15	0	3	x	15	0	57.2	21.4	56.7	21.4	57.3	0.101	11087			27
924	6598	3	TWL	803	2017-08-10-18-28-17	0	3	x	15	0	57.2	21.4	56.7	21.4	57.3	0.101	11087			28
925	6599	3	TWL	803	2017-08-10-18-28-19	0	3	x	15	0	57.2	21.4	56.7	21.4	57.3	0.101	11087			29
926	6600	3	TWL	803	2017-08-10-18-28-21	0	3	x	15	0	57.2	21.4	56.6	21.3	57.2	-0.008	11087			30
927	6601	3	TWL	803	2017-08-10-18-28-23	0	3	x	15	0	57.2	21.4	56.6	21.3	57.2	-0.008	11087			31
928	6602	3	TWL	803	2017-08-10-18-28-25	0	3	x	15	0	57.2	21.4	56.7	21.4	57.3	0.101	11087			32
929	6603	3	TWL	803	2017-08-10-18-28-27	0	3	x	15	0	57.2	21.4	56.7	21.4	57.3	0.101	11087			33
930	6604	3	TWL	803	2017-08-10-18-28-29	0	3	x	15	0	57.2	21.4	56.7	21.4	57.3	0.101	11087			34
931	6605	3	TWL	803	2017-08-10-18-28-31	0	3	x	15	0	57.2	21.4	56.6	21.3	57.2	-0.008	11087			35
932	6606	3	TWL	803	2017-08-10-18-28-33	0	3	x	15	0	57.2	21.4	56.7	21.4	57.3	0.101	11087			36
933	6607	3	TWL	803	2017-08-10-18-28-35	0	3	x	15	0	57.2	21.4	56.6	21.3	57.2	-0.008	11087			37
934	6608	3	TWL	803	2017-08-10-18-28-37	0	3	x	15	0	57.2	21.4	56.7	21.4	57.3	0.101	11087			38
935	6609	3	TWL	803	2017-08-10-18-28-39	0	3	x	15	0	57.2	21.4	56.6	21.3	57.2	-0.008	11087			39
936	6610	3	TWL	803	2017-08-10-18-28-41	0	3	x	15	0	57.2	21.4	56.6	21.3	57.2	-0.008	11087			40
937	6611	3	TWL	803	2017-08-10-18-28-43	0	3	x	15	0	57.2	21.4	56.7	21.4	57.3	0.101	11087			41
938	6612	3	TWL	803	2017-08-10-18-28-45	0	3	x	15	0	57.2	21.4	56.6	21.3	57.2	-0.008	11087			42
939	6613	3	TWL	803	2017-08-10-18-28-47	0	3	x	15	0	57.2	21.4	56.5	21.3	57.1	-0.117	11087			43
940	6614	3	TWL	803	2017-08-10-18-28-49	0	3	x	15	0	57.2	21.4	56.7	21.4	57.3	0.101	11087			44
941	6615	3	TWL	803	2017-08-10-18-28-51	0	3	x	15	0	57.2	21.4	56.6	21.4	57.2	-0.008	11087			45
942	6616	3	TWL	803	2017-08-10-18-28-53	0	3	x	15	0	57.2	21.4	56.5	21.3	57.1	-0.117	11087			46
943	6617	3	TWL	803	2017-08-10-18-28-55	0	3	x	15	0	57.2	21.4	56.6	21.3	57.2	-0.008	11087			47
944	6618	3	TWL	803	2017-08-10-18-28-57	0	3	x	15	0	57.2	21.4	56.7	21.4	57.3	0.101	11087			48
945	6619	3	TWL	803	2017-08-10-18-28-59	0	3	x	15	0	57.2	21.4	56.7	21.4	57.3	0.101	11087			49
946	6620	3	TWL	803	2017-08-10-18-29-01	0	3	x	15	0	57.2	21.4	56.7	21.4	57.3	0.101	11087			50
947	6621	3	TWL	803	2017-08-10-18-29-03	0	3	x	15	0	57.2	21.4	56.7	21.4	57.3	0.101	11087			51
948	6622	3	TWL	803	2017-08-10-18-29-05	0	3	x	15	0	57.2	21.4	56.6	21.3	57.2	-0.008	11087			52
949	6623	3	TWL	803	2017-08-10-18-29-07	0	3	x	15	0	57.2	21.4	56.7	21.4	57.3	0.101	11087			53
950	6624	3	TWL	803	2017-08-10-18-29-09	0	3	x	15	0	57.2	21.4	56.6	21.3	57.2	-0.008	11087			54
951	6625	3	TWL	803	2017-08-10-18-29-11	0	3	x	15	0	57.2	21.4	56.6	21.3	57.2	-0.008	11087			55
952	6626	3	TWL	803	2017-08-10-18-29-13	0	3	x	15	0	57.2	21.4	56.7	21.4	57.3	0.101	11087			56
953	6627	3	TWL	803	2017-08-10-18-29-15	0	3	x	15	0	57.2	21.4	56.6	21.3	57.2	-0.008	11087			57
954	6628	3	TWL	803	2017-08-10-18-29-17	0	3	x	15	0	57.2	21.4	56.6	21.3	57.2	-0.008	11087			58
955	6629	3	TWL	803	2017-08-10-18-29-19	0	3	x	15	0	57.2	21.4	56.7	21.4	57.3	0.101	11087			59
956	6630	3	TWL	803	2017-08-10-18-29-21	0	3	x	15	0	57.2	21.4	56.7	21.4	57.3	0.101	11087			60
957	6631	3	TWL	803	2017-08-10-18-29-23	0	3	x	15	0	57.2	21.4	56.7	21.4	57.3	0.101	11087			61
958	6632	3	TWL	803	2017-08-10-18-29-25	0	3	x	15	0	57.2	21.4	56.7	21.4	57.3	0.101	11087			62
959	6633	3	TWL	803	2017-08-10-18-29-27	0	3	x	15	0	57.2	21.4	56.7	21.4	57.3	0.101	11087			63
960	6634	3	TWL	803	2017-08-10-18-29-29	0	3	x	15	0	57.2	21.4	56.6	21.3	57.2	-0.008	11087			64
961	6635	3	TWL	803	2017-08-10-18-29-31	0	3	x	15	0	57.2	21.4	56.6	21.3	57.2	-0.008	11087			65
962	6636	3	TWL	803	2017-08-10-18-29-33	0	3	x	15	0	57.2	21.4	56.7	21.4	57.3	0.101	11087			66
963	6637	3	TWL	803	2017-08-10-18-29-35	0	3	x	15	0	57.2	21.4	56.6	21.4	57.2	-0.008	11087			67
964	6638	3	TWL	803	2017-08-10-18-29-37	0	3	x	15	0	57.2	21.4	56.7	21.4	57.3	0.101	11087			68
965	6639	3	TWL	803	2017-08-10-18-29-39	0	3	x	15	0	57.2	21.4	56.6	21.3	57.2	-0.008	11087			69
966	6640	3	TWL	803	2017-08-10-18-29-41	0	3	x	15	0	57.2	21.4	56.6	21.3	57.2	-0.008	11087			70
967	6641	3	TWL	803	2017-08-10-18-29-43	0	3	x	15	0	57.2	21.4	56.7	21.4	57.3	0.101	11087			71
968	6642	3	TWL	803	2017-08-10-18-29-45	0	3	x	15	0	57.2	21.4	56.7	21.4	57.3	0.101	11087			72
969	6643	3	TWL	803	2017-08-10-18-29-47	0	3	x	15	0	57.2	21.4	56.6	21.3	57.2	-0.008	11087			73
970	6644	3	TWL	803	2017-08-10-18-29-49	0	3	x	15	0	57.2	21.4	56.5	21.3	57.1	-0.117	11087			74
971	6645	3	TWL	803	2017-08-10-18-29-51	0	3	x	15	0	57.2	21.4	56.7	21.4	57.3	0.101	11087			75
972	6646	3	TWL	803	2017-08-10-18-29-53	0	3	x	15	0	57.2	21.4	56.6	21.4	57.2	-0.008	11087			76
973	6647	3	TWL	803	2017-08-10-18-29-55	0	3	x	15	0	57.2	21.4	56.7	21.4	57.3	0.101	11087			77
974	6648	3	TWL	803	2017-08-10-18-29-57	0	3	x	15	0	57.2	21.4	56.6	21.4	57.2	-0.008	11087			78
975	6649	3	TWL	803	2017-08-10-18-29-59	0	3	x	15	0	57.2	21.4	56.6	21.4	57.2	-0.008	11087			79
976	6650	3	TWL	803	2017-08-10-18-30-01	0	3	x	15	0	57.2	21.4	56.5	21.3	57.1	-0.117	11087			80
977	6651	3	TWL	803	2017-08-10-18-30-03	0	3	x	15	0	57.2	21.4	56.5	21.3	57.1	-0.117	11087			81
978	6652	3	TWL	803	2017-08-10-18-30-05	0	3	x	15	0	57.2	21.4	56.6	21.4	57.2	-0.008	11087			82
979	6653	3	TWL	803	2017-08-10-18-30-07	0	3	x	15	0	57.2	21.4	56.7	21.4	57.3	0.101	11087			83
980	6654	3	TWL	803	2017-08-10-18-30-09	0	3	x	15	0	57.2	21.4	56.6	21.4	57.2	-0.008	11087			84
981	6655	3	TWL	803	2017-08-10-18-30-11	0	3	x	15	0	57.2	21.4	56.6	21.4	57.2	-0.008	11087			85
982	6656	3	TWL	803	2017-08-10-18-30-13	0	3	x	15	0	57.2	21.4	56.6	21.4	57.2	-0.008	11087			86
983	6657	3	TWL	803	2017-08-10-18-30-15	0	3	x	15	0	57.2	21.4	56.6	21.4	57.2	-0.008	11087			87
984	6658	3	TWL	803	2017-08-10-18-30-17	0	3	x	15	0	57.2	21.4	56.7	21.4	57.3	0.101	11087			88
985	6659	3	TWL	803	2017-08-10-18-30-19	0	3	x	15	0	57.2	21.4	56.6	21.3	57.2	-0.008	11087			89
986	6660	3	TWL	803	2017-08-10-18-30-21	0	3	x	15	0	57.2	21.4	56.7	21.4	57.3	0.101	11087			90
987	6661	3	TWL	803	2017-08-10-18-30-23	0	3	x	15	0	57.2	21.4	56.7	21.4	57.3	0.101	11087	Last10	Here	91
988	6662	3	TWL	803	2017-08-10-18-30-25	0	3	x	15	0	57.2	21.4	56.6	21.3	57.2	-0.008	11087	Last10	Here	92
989	6663	3	TWL	803	2017-08-10-18-30-27	0	3	x	15	0	57.2	21.4	56.6	21.3	57.2	-0.008	11087	Last10	Here	93
990	6664	3	TWL	803	2017-08-10-18-30-29	0	3	x	15	0	57.2	21.4	56.7	21.4	57.3	0.101	11087	Last10	Here	94
991	6665	3	TWL	803	2017-08-10-18-30-31	0	3	x	15	0	57.2	21.4	56.7	21.4	57.3	0.101	11087	Last10	Here	95
992	6666	3	TWL	803	2017-08-10-18-30-33	0	3	x	15	0	57.2	21.4	56.6	21.3	57.2	-0.008	11087	Last10	Here	96
993	6667	3	TWL	803	2017-08-10-18-30-35	0	3	x	15	0	57.2	21.4	56.5	21.3	57.1	-0.117	11087	Last10	Here	97
994	6668	3	TWL	803	2017-08-10-18-30-37	0	3	x	15	0	57.2	21.4	56.7	21.4	57.3	0.101	11087	Last10	Here	98
995	6669	3	TWL	803	2017-08-10-18-30-39	0	3	x	15	0	57.2	21.4	56.7	21.4	57.3	0.101	11087	Last10	Here	99
996	6670	3	TWL	803	2017-08-10-18-30-41	0	3	x	15	0	57.2	21.4	56.5	21.3	57.1	-0.117	11087	Last10	Here	100
997	6671	3	TWL	803	2017-08-10-18-31-13	0	3	x	20	0	57.2	21.4	56.6	21.4	57.2	-0.008	11088	First10	Here	1
998	6672	3	TWL	803	2017-08-10-18-31-16	0	3	x	20	0	57.2	21.4	56.5	21.3	57.1	-0.117	11088	First10	Here	2
999	6673	3	TWL	803	2017-08-10-18-31-18	0	3	x	20	0	57.2	21.4	56.7	21.4	57.3	0.101	11088	First10	Here	3
1000	6674	3	TWL	803	2017-08-10-18-31-20	0	3	x	20	0	57.2	21.4	56.6	21.4	57.2	-0.008	11088	First10	Here	4
1001	6675	3	TWL	803	2017-08-10-18-31-22	0	3	x	20	0	57.2	21.4	56.7	21.4	57.3	0.101	11088	First10	Here	5
1002	6676	3	TWL	803	2017-08-10-18-31-24	0	3	x	20	0	57.2	21.4	56.5	21.3	57.1	-0.117	11088	First10	Here	6
1003	6677	3	TWL	803	2017-08-10-18-31-26	0	3	x	20	0	57.2	21.4	56.7	21.4	57.3	0.101	11088	First10	Here	7
1004	6678	3	TWL	803	2017-08-10-18-31-28	0	3	x	20	0	57.2	21.4	56.6	21.3	57.2	-0.008	11088	First10	Here	8
1005	6679	3	TWL	803	2017-08-10-18-31-30	0	3	x	20	0	57.2	21.4	56.7	21.4	57.3	0.101	11088	First10	Here	9
1006	6680	3	TWL	803	2017-08-10-18-31-32	0	3	x	20	0	57.2	21.4	56.7	21.4	57.3	0.101	11088	First10	Here	10
1007	6681	3	TWL	803	2017-08-10-18-31-34	0	3	x	20	0	57.2	21.4	56.7	21.4	57.3	0.101	11088			11
1008	6682	3	TWL	803	2017-08-10-18-31-36	0	3	x	20	0	57.2	21.4	56.5	21.3	57.1	-0.117	11088			12
1009	6683	3	TWL	803	2017-08-10-18-31-38	0	3	x	20	0	57.2	21.4	56.6	21.4	57.2	-0.008	11088			13
1010	6684	3	TWL	803	2017-08-10-18-31-40	0	3	x	20	0	57.2	21.4	56.7	21.4	57.3	0.101	11088			14
1011	6685	3	TWL	803	2017-08-10-18-31-42	0	3	x	20	0	57.2	21.4	56.6	21.4	57.2	-0.008	11088			15
1012	6686	3	TWL	803	2017-08-10-18-31-44	0	3	x	20	0	57.2	21.4	56.7	21.4	57.3	0.101	11088			16
1013	6687	3	TWL	803	2017-08-10-18-31-46	0	3	x	20	0	57.2	21.4	56.7	21.4	57.3	0.101	11088			17
1014	6688	3	TWL	803	2017-08-10-18-31-48	0	3	x	20	0	57.2	21.4	56.7	21.4	57.3	0.101	11088			18
1015	6689	3	TWL	803	2017-08-10-18-31-50	0	3	x	20	0	57.2	21.4	56.7	21.4	57.3	0.101	11088			19
1016	6690	3	TWL	803	2017-08-10-18-31-52	0	3	x	20	0	57.2	21.4	56.7	21.4	57.3	0.101	11088			20
1017	6691	3	TWL	803	2017-08-10-18-31-54	0	3	x	20	0	57.2	21.4	56.6	21.3	57.2	-0.008	11088			21
1018	6692	3	TWL	803	2017-08-10-18-31-56	0	3	x	20	0	57.2	21.4	56.5	21.3	57.1	-0.117	11088			22
1019	6693	3	TWL	803	2017-08-10-18-31-58	0	3	x	20	0	57.2	21.4	56.7	21.4	57.3	0.101	11088			23
1020	6694	3	TWL	803	2017-08-10-18-32-00	0	3	x	20	0	57.2	21.4	56.6	21.4	57.2	-0.008	11088			24
1021	6695	3	TWL	803	2017-08-10-18-32-02	0	3	x	20	0	57.2	21.4	56.7	21.4	57.3	0.101	11088			25
1022	6696	3	TWL	803	2017-08-10-18-32-04	0	3	x	20	0	57.2	21.4	56.6	21.3	57.2	-0.008	11088			26
1023	6697	3	TWL	803	2017-08-10-18-32-06	0	3	x	20	0	57.2	21.4	56.6	21.3	57.2	-0.008	11088			27
1024	6698	3	TWL	803	2017-08-10-18-32-08	0	3	x	20	0	57.2	21.4	56.7	21.4	57.3	0.101	11088			28
1025	6699	3	TWL	803	2017-08-10-18-32-10	0	3	x	20	0	57.2	21.4	56.7	21.4	57.3	0.101	11088			29
1026	6700	3	TWL	803	2017-08-10-18-32-12	0	3	x	20	0	57.3	21.4	56.6	21.3	57.2	-0.108	11088			30
1027	6701	3	TWL	803	2017-08-10-18-32-14	0	3	x	20	0	57.2	21.4	56.7	21.4	57.3	0.101	11088			31
1028	6702	3	TWL	803	2017-08-10-18-32-16	0	3	x	20	0	57.2	21.4	56.7	21.4	57.3	0.101	11088			32
1029	6703	3	TWL	803	2017-08-10-18-32-18	0	3	x	20	0	57.2	21.4	56.7	21.4	57.3	0.101	11088			33
1030	6704	3	TWL	803	2017-08-10-18-32-20	0	3	x	20	0	57.3	21.4	56.6	21.3	57.2	-0.108	11088			34
1031	6705	3	TWL	803	2017-08-10-18-32-22	0	3	x	20	0	57.2	21.4	56.7	21.4	57.3	0.101	11088			35
1032	6706	3	TWL	803	2017-08-10-18-32-24	0	3	x	20	0	57.2	21.4	56.7	21.4	57.3	0.101	11088			36
1033	6707	3	TWL	803	2017-08-10-18-32-26	0	3	x	20	0	57.3	21.4	56.6	21.3	57.2	-0.108	11088			37
1034	6708	3	TWL	803	2017-08-10-18-32-28	0	3	x	20	0	57.3	21.4	56.7	21.4	57.3	0.001	11088			38
1035	6709	3	TWL	803	2017-08-10-18-32-30	0	3	x	20	0	57.3	21.4	56.6	21.3	57.2	-0.108	11088			39
1036	6710	3	TWL	803	2017-08-10-18-32-32	0	3	x	20	0	57.3	21.4	56.6	21.3	57.2	-0.108	11088			40
1037	6711	3	TWL	803	2017-08-10-18-32-34	0	3	x	20	0	57.3	21.4	56.7	21.4	57.3	0.001	11088			41
1038	6712	3	TWL	803	2017-08-10-18-32-36	0	3	x	20	0	57.2	21.4	56.7	21.4	57.3	0.101	11088			42
1039	6713	3	TWL	803	2017-08-10-18-32-38	0	3	x	20	0	57.2	21.4	56.7	21.4	57.3	0.101	11088			43
1040	6714	3	TWL	803	2017-08-10-18-32-40	0	3	x	20	0	57.2	21.4	56.6	21.3	57.2	-0.008	11088			44
1041	6715	3	TWL	803	2017-08-10-18-32-42	0	3	x	20	0	57.2	21.4	56.7	21.4	57.3	0.101	11088			45
1042	6716	3	TWL	803	2017-08-10-18-32-44	0	3	x	20	0	57.2	21.4	56.6	21.3	57.2	-0.008	11088			46
1043	6717	3	TWL	803	2017-08-10-18-32-46	0	3	x	20	0	57.3	21.4	56.7	21.4	57.3	0.001	11088			47
1044	6718	3	TWL	803	2017-08-10-18-32-48	0	3	x	20	0	57.2	21.4	56.7	21.4	57.3	0.101	11088			48
1045	6719	3	TWL	803	2017-08-10-18-32-50	0	3	x	20	0	57.2	21.4	56.7	21.4	57.3	0.101	11088			49
1046	6720	3	TWL	803	2017-08-10-18-32-52	0	3	x	20	0	57.2	21.4	56.7	21.4	57.3	0.101	11088			50
1047	6721	3	TWL	803	2017-08-10-18-32-54	0	3	x	20	0	57.3	21.4	56.6	21.3	57.2	-0.108	11088			51
1048	6722	3	TWL	803	2017-08-10-18-32-56	0	3	x	20	0	57.2	21.4	56.6	21.3	57.2	-0.008	11088			52
1049	6723	3	TWL	803	2017-08-10-18-32-58	0	3	x	20	0	57.2	21.4	56.7	21.4	57.3	0.101	11088			53
1050	6724	3	TWL	803	2017-08-10-18-33-00	0	3	x	20	0	57.2	21.4	56.6	21.3	57.2	-0.008	11088			54
1051	6725	3	TWL	803	2017-08-10-18-33-02	0	3	x	20	0	57.2	21.4	56.7	21.4	57.3	0.101	11088			55
1052	6726	3	TWL	803	2017-08-10-18-33-04	0	3	x	20	0	57.2	21.4	56.6	21.3	57.2	-0.008	11088			56
1053	6727	3	TWL	803	2017-08-10-18-33-06	0	3	x	20	0	57.2	21.4	56.7	21.4	57.3	0.101	11088			57
1054	6728	3	TWL	803	2017-08-10-18-33-08	0	3	x	20	0	57.2	21.4	56.7	21.4	57.3	0.101	11088			58
1055	6729	3	TWL	803	2017-08-10-18-33-10	0	3	x	20	0	57.3	21.4	56.6	21.3	57.2	-0.108	11088			59
1056	6730	3	TWL	803	2017-08-10-18-33-12	0	3	x	20	0	57.2	21.4	56.7	21.4	57.3	0.101	11088			60
1057	6731	3	TWL	803	2017-08-10-18-33-14	0	3	x	20	0	57.2	21.4	56.6	21.3	57.2	-0.008	11088			61
1058	6732	3	TWL	803	2017-08-10-18-33-16	0	3	x	20	0	57.3	21.4	56.7	21.4	57.3	0.001	11088			62
1059	6733	3	TWL	803	2017-08-10-18-33-18	0	3	x	20	0	57.3	21.4	56.6	21.3	57.2	-0.108	11088			63
1060	6734	3	TWL	803	2017-08-10-18-33-20	0	3	x	20	0	57.3	21.4	56.7	21.4	57.3	0.001	11088			64
1061	6735	3	TWL	803	2017-08-10-18-33-22	0	3	x	20	0	57.3	21.4	56.6	21.3	57.2	-0.108	11088			65
1062	6736	3	TWL	803	2017-08-10-18-33-24	0	3	x	20	0	57.3	21.4	56.6	21.3	57.2	-0.108	11088			66
1063	6737	3	TWL	803	2017-08-10-18-33-26	0	3	x	20	0	57.3	21.4	56.7	21.4	57.3	0.001	11088			67
1064	6738	3	TWL	803	2017-08-10-18-33-28	0	3	x	20	0	57.3	21.4	56.7	21.4	57.3	0.001	11088			68
1065	6739	3	TWL	803	2017-08-10-18-33-30	0	3	x	20	0	57.3	21.4	56.6	21.3	57.2	-0.108	11088			69
1066	6740	3	TWL	803	2017-08-10-18-33-32	0	3	x	20	0	57.3	21.4	56.6	21.3	57.2	-0.108	11088			70
1067	6741	3	TWL	803	2017-08-10-18-33-34	0	3	x	20	0	57.3	21.4	56.7	21.4	57.3	0.001	11088			71
1068	6742	3	TWL	803	2017-08-10-18-33-36	0	3	x	20	0	57.3	21.4	56.6	21.3	57.2	-0.108	11088			72
1069	6743	3	TWL	803	2017-08-10-18-33-38	0	3	x	20	0	57.3	21.4	56.7	21.4	57.3	0.001	11088			73
1070	6744	3	TWL	803	2017-08-10-18-33-40	0	3	x	20	0	57.3	21.4	56.7	21.3	57.3	0.001	11088			74
1071	6745	3	TWL	803	2017-08-10-18-33-42	0	3	x	20	0	57.3	21.4	56.7	21.4	57.3	0.001	11088			75
1072	6746	3	TWL	803	2017-08-10-18-33-44	0	3	x	20	0	57.3	21.4	56.7	21.4	57.3	0.001	11088			76
1073	6747	3	TWL	803	2017-08-10-18-33-46	0	3	x	20	0	57.3	21.4	56.7	21.4	57.3	0.001	11088			77
1074	6748	3	TWL	803	2017-08-10-18-33-48	0	3	x	20	0	57.3	21.4	56.7	21.4	57.3	0.001	11088			78
1075	6749	3	TWL	803	2017-08-10-18-33-50	0	3	x	20	0	57.3	21.4	56.7	21.4	57.3	0.001	11088			79
1076	6750	3	TWL	803	2017-08-10-18-33-52	0	3	x	20	0	57.3	21.4	56.7	21.3	57.3	0.001	11088			80
1077	6751	3	TWL	803	2017-08-10-18-33-54	0	3	x	20	0	57.3	21.4	56.7	21.3	57.3	0.001	11088			81
1078	6752	3	TWL	803	2017-08-10-18-33-56	0	3	x	20	0	57.3	21.4	56.6	21.3	57.2	-0.108	11088			82
1079	6753	3	TWL	803	2017-08-10-18-33-58	0	3	x	20	0	57.3	21.4	56.6	21.3	57.2	-0.108	11088			83
1080	6754	3	TWL	803	2017-08-10-18-34-00	0	3	x	20	0	57.3	21.4	56.7	21.4	57.3	0.001	11088			84
1081	6755	3	TWL	803	2017-08-10-18-34-02	0	3	x	20	0	57.3	21.4	56.7	21.4	57.3	0.001	11088			85
1082	6756	3	TWL	803	2017-08-10-18-34-04	0	3	x	20	0	57.3	21.4	56.6	21.3	57.2	-0.108	11088			86
1083	6757	3	TWL	803	2017-08-10-18-34-06	0	3	x	20	0	57.3	21.4	56.7	21.4	57.3	0.001	11088			87
1084	6758	3	TWL	803	2017-08-10-18-34-08	0	3	x	20	0	57.3	21.4	56.7	21.3	57.3	0.001	11088			88
1085	6759	3	TWL	803	2017-08-10-18-34-10	0	3	x	20	0	57.3	21.4	56.7	21.3	57.3	0.001	11088			89
1086	6760	3	TWL	803	2017-08-10-18-34-12	0	3	x	20	0	57.3	21.4	56.7	21.3	57.3	0.001	11088			90
1087	6761	3	TWL	803	2017-08-10-18-34-14	0	3	x	20	0	57.3	21.4	56.6	21.3	57.2	-0.108	11088	Last10	Here	91
1088	6762	3	TWL	803	2017-08-10-18-34-16	0	3	x	20	0	57.3	21.4	56.7	21.4	57.3	0.001	11088	Last10	Here	92
1089	6763	3	TWL	803	2017-08-10-18-34-18	0	3	x	20	0	57.3	21.4	56.7	21.4	57.3	0.001	11088	Last10	Here	93
1090	6764	3	TWL	803	2017-08-10-18-34-20	0	3	x	20	0	57.3	21.4	56.7	21.4	57.3	0.001	11088	Last10	Here	94
1091	6765	3	TWL	803	2017-08-10-18-34-22	0	3	x	20	0	57.3	21.4	56.7	21.3	57.3	0.001	11088	Last10	Here	95
1092	6766	3	TWL	803	2017-08-10-18-34-24	0	3	x	20	0	57.3	21.4	56.7	21.3	57.3	0.001	11088	Last10	Here	96
1093	6767	3	TWL	803	2017-08-10-18-34-26	0	3	x	20	0	57.3	21.4	56.7	21.3	57.3	0.001	11088	Last10	Here	97
1094	6768	3	TWL	803	2017-08-10-18-34-28	0	3	x	20	0	57.3	21.4	56.7	21.3	57.3	0.001	11088	Last10	Here	98
1095	6769	3	TWL	803	2017-08-10-18-34-30	0	3	x	20	0	57.3	21.4	56.7	21.4	57.3	0.001	11088	Last10	Here	99
1096	6770	3	TWL	803	2017-08-10-18-34-32	0	3	x	20	0	57.3	21.4	56.7	21.4	57.3	0.001	11088	Last10	Here	100
1097	6771	3	TWL	803	2017-08-10-18-35-04	0	3	x	25	0	57.3	21.4	56.6	21.3	57.2	-0.108	11089	First10	Here	1
1098	6772	3	TWL	803	2017-08-10-18-35-06	0	3	x	25	0	57.3	21.4	56.7	21.3	57.3	0.001	11089	First10	Here	2
1099	6773	3	TWL	803	2017-08-10-18-35-08	0	3	x	25	0	57.3	21.4	56.7	21.4	57.3	0.001	11089	First10	Here	3
1100	6774	3	TWL	803	2017-08-10-18-35-10	0	3	x	25	0	57.3	21.4	56.7	21.3	57.3	0.001	11089	First10	Here	4
1101	6775	3	TWL	803	2017-08-10-18-35-12	0	3	x	25	0	57.3	21.4	56.7	21.4	57.3	0.001	11089	First10	Here	5
1102	6776	3	TWL	803	2017-08-10-18-35-14	0	3	x	25	0	57.3	21.4	56.6	21.3	57.2	-0.108	11089	First10	Here	6
1103	6777	3	TWL	803	2017-08-10-18-35-16	0	3	x	25	0	57.3	21.4	56.7	21.4	57.3	0.001	11089	First10	Here	7
1104	6778	3	TWL	803	2017-08-10-18-35-18	0	3	x	25	0	57.3	21.4	56.7	21.3	57.3	0.001	11089	First10	Here	8
1105	6779	3	TWL	803	2017-08-10-18-35-20	0	3	x	25	0	57.4	21.4	56.7	21.4	57.3	-0.099	11089	First10	Here	9
1106	6780	3	TWL	803	2017-08-10-18-35-22	0	3	x	25	0	57.3	21.4	56.7	21.4	57.3	0.001	11089	First10	Here	10
1107	6781	3	TWL	803	2017-08-10-18-35-24	0	3	x	25	0	57.3	21.4	56.7	21.4	57.3	0.001	11089			11
1108	6782	3	TWL	803	2017-08-10-18-35-26	0	3	x	25	0	57.3	21.4	56.7	21.3	57.3	0.001	11089			12
1109	6783	3	TWL	803	2017-08-10-18-35-28	0	3	x	25	0	57.4	21.4	56.7	21.4	57.3	-0.099	11089			13
1110	6784	3	TWL	803	2017-08-10-18-35-30	0	3	x	25	0	57.3	21.4	56.7	21.3	57.3	0.001	11089			14
1111	6785	3	TWL	803	2017-08-10-18-35-32	0	3	x	25	0	57.3	21.4	56.8	21.4	57.4	0.11	11089			15
1112	6786	3	TWL	803	2017-08-10-18-35-34	0	3	x	25	0	57.3	21.4	56.7	21.3	57.3	0.001	11089			16
1113	6787	3	TWL	803	2017-08-10-18-35-36	0	3	x	25	0	57.3	21.4	56.7	21.3	57.3	0.001	11089			17
1114	6788	3	TWL	803	2017-08-10-18-35-38	0	3	x	25	0	57.4	21.4	56.7	21.4	57.3	-0.099	11089			18
1115	6789	3	TWL	803	2017-08-10-18-35-40	0	3	x	25	0	57.4	21.4	56.7	21.3	57.3	-0.099	11089			19
1116	6790	3	TWL	803	2017-08-10-18-35-42	0	3	x	25	0	57.3	21.4	56.7	21.3	57.3	0.001	11089			20
1117	6791	3	TWL	803	2017-08-10-18-35-44	0	3	x	25	0	57.3	21.4	56.7	21.4	57.3	0.001	11089			21
1118	6792	3	TWL	803	2017-08-10-18-35-46	0	3	x	25	0	57.4	21.4	56.7	21.4	57.3	-0.099	11089			22
1119	6793	3	TWL	803	2017-08-10-18-35-48	0	3	x	25	0	57.3	21.4	56.7	21.3	57.3	0.001	11089			23
1120	6794	3	TWL	803	2017-08-10-18-35-50	0	3	x	25	0	57.3	21.4	56.7	21.3	57.3	0.001	11089			24
1121	6795	3	TWL	803	2017-08-10-18-35-52	0	3	x	25	0	57.3	21.4	56.7	21.4	57.3	0.001	11089			25
1122	6796	3	TWL	803	2017-08-10-18-35-54	0	3	x	25	0	57.3	21.4	56.7	21.3	57.3	0.001	11089			26
1123	6797	3	TWL	803	2017-08-10-18-35-56	0	3	x	25	0	57.3	21.4	56.8	21.4	57.4	0.11	11089			27
1124	6798	3	TWL	803	2017-08-10-18-35-58	0	3	x	25	0	57.3	21.4	56.7	21.4	57.3	0.001	11089			28
1125	6799	3	TWL	803	2017-08-10-18-36-00	0	3	x	25	0	57.3	21.4	56.7	21.3	57.3	0.001	11089			29
1126	6800	3	TWL	803	2017-08-10-18-36-02	0	3	x	25	0	57.3	21.4	56.7	21.3	57.3	0.001	11089			30
1127	6801	3	TWL	803	2017-08-10-18-36-04	0	3	x	25	0	57.4	21.4	56.7	21.3	57.3	-0.099	11089			31
1128	6802	3	TWL	803	2017-08-10-18-36-06	0	3	x	25	0	57.3	21.4	56.7	21.3	57.3	0.001	11089			32
1129	6803	3	TWL	803	2017-08-10-18-36-08	0	3	x	25	0	57.3	21.4	56.7	21.3	57.3	0.001	11089			33
1130	6804	3	TWL	803	2017-08-10-18-36-10	0	3	x	25	0	57.4	21.4	56.7	21.4	57.3	-0.099	11089			34
1131	6805	3	TWL	803	2017-08-10-18-36-12	0	3	x	25	0	57.3	21.4	56.7	21.4	57.3	0.001	11089			35
1132	6806	3	TWL	803	2017-08-10-18-36-14	0	3	x	25	0	57.3	21.4	56.7	21.4	57.3	0.001	11089			36
1133	6807	3	TWL	803	2017-08-10-18-36-16	0	3	x	25	0	57.3	21.4	56.7	21.3	57.3	0.001	11089			37
1134	6808	3	TWL	803	2017-08-10-18-36-18	0	3	x	25	0	57.3	21.4	56.7	21.3	57.3	0.001	11089			38
1135	6809	3	TWL	803	2017-08-10-18-36-20	0	3	x	25	0	57.3	21.4	56.7	21.4	57.3	0.001	11089			39
1136	6810	3	TWL	803	2017-08-10-18-36-22	0	3	x	25	0	57.3	21.4	56.7	21.4	57.3	0.001	11089			40
1137	6811	3	TWL	803	2017-08-10-18-36-25	0	3	x	25	0	57.3	21.4	56.7	21.4	57.3	0.001	11089			41
1138	6812	3	TWL	803	2017-08-10-18-36-27	0	3	x	25	0	57.3	21.4	56.7	21.4	57.3	0.001	11089			42
1139	6813	3	TWL	803	2017-08-10-18-36-29	0	3	x	25	0	57.3	21.4	56.7	21.3	57.3	0.001	11089			43
1140	6814	3	TWL	803	2017-08-10-18-36-31	0	3	x	25	0	57.3	21.4	56.7	21.3	57.3	0.001	11089			44
1141	6815	3	TWL	803	2017-08-10-18-36-33	0	3	x	25	0	57.3	21.4	56.7	21.3	57.3	0.001	11089			45
1142	6816	3	TWL	803	2017-08-10-18-36-35	0	3	x	25	0	57.3	21.4	56.7	21.3	57.3	0.001	11089			46
1143	6817	3	TWL	803	2017-08-10-18-36-37	0	3	x	25	0	57.3	21.4	56.8	21.4	57.4	0.11	11089			47
1144	6818	3	TWL	803	2017-08-10-18-36-39	0	3	x	25	0	57.3	21.4	56.7	21.3	57.3	0.001	11089			48
1145	6819	3	TWL	803	2017-08-10-18-36-41	0	3	x	25	0	57.3	21.4	56.8	21.4	57.4	0.11	11089			49
1146	6820	3	TWL	803	2017-08-10-18-36-43	0	3	x	25	0	57.3	21.4	56.7	21.3	57.3	0.001	11089			50
1147	6821	3	TWL	803	2017-08-10-18-36-45	0	3	x	25	0	57.3	21.4	56.7	21.4	57.3	0.001	11089			51
1148	6822	3	TWL	803	2017-08-10-18-36-47	0	3	x	25	0	57.3	21.4	56.7	21.3	57.3	0.001	11089			52
1149	6823	3	TWL	803	2017-08-10-18-36-49	0	3	x	25	0	57.3	21.4	56.7	21.4	57.3	0.001	11089			53
1150	6824	3	TWL	803	2017-08-10-18-36-51	0	3	x	25	0	57.3	21.4	56.7	21.4	57.3	0.001	11089			54
1151	6825	3	TWL	803	2017-08-10-18-36-53	0	3	x	25	0	57.3	21.4	56.8	21.4	57.4	0.11	11089			55
1152	6826	3	TWL	803	2017-08-10-18-36-55	0	3	x	25	0	57.3	21.4	56.8	21.4	57.4	0.11	11089			56
1153	6827	3	TWL	803	2017-08-10-18-36-57	0	3	x	25	0	57.3	21.4	56.8	21.4	57.4	0.11	11089			57
1154	6828	3	TWL	803	2017-08-10-18-36-59	0	3	x	25	0	57.3	21.4	56.8	21.4	57.4	0.11	11089			58
1155	6829	3	TWL	803	2017-08-10-18-37-01	0	3	x	25	0	57.3	21.4	56.7	21.3	57.3	0.001	11089			59
1156	6830	3	TWL	803	2017-08-10-18-37-03	0	3	x	25	0	57.3	21.4	56.7	21.3	57.3	0.001	11089			60
1157	6831	3	TWL	803	2017-08-10-18-37-05	0	3	x	25	0	57.4	21.4	56.7	21.4	57.3	-0.099	11089			61
1158	6832	3	TWL	803	2017-08-10-18-37-07	0	3	x	25	0	57.3	21.4	56.7	21.4	57.3	0.001	11089			62
1159	6833	3	TWL	803	2017-08-10-18-37-09	0	3	x	25	0	57.3	21.4	56.7	21.4	57.3	0.001	11089			63
1160	6834	3	TWL	803	2017-08-10-18-37-11	0	3	x	25	0	57.3	21.4	56.7	21.3	57.3	0.001	11089			64
1161	6835	3	TWL	803	2017-08-10-18-37-13	0	3	x	25	0	57.4	21.4	56.7	21.4	57.3	-0.099	11089			65
1162	6836	3	TWL	803	2017-08-10-18-37-15	0	3	x	25	0	57.3	21.4	56.7	21.4	57.3	0.001	11089			66
1163	6837	3	TWL	803	2017-08-10-18-37-17	0	3	x	25	0	57.3	21.4	56.7	21.4	57.3	0.001	11089			67
1164	6838	3	TWL	803	2017-08-10-18-37-19	0	3	x	25	0	57.3	21.4	56.7	21.3	57.3	0.001	11089			68
1165	6839	3	TWL	803	2017-08-10-18-37-21	0	3	x	25	0	57.3	21.4	56.7	21.4	57.3	0.001	11089			69
1166	6840	3	TWL	803	2017-08-10-18-37-23	0	3	x	25	0	57.3	21.4	56.7	21.3	57.3	0.001	11089			70
1167	6841	3	TWL	803	2017-08-10-18-37-25	0	3	x	25	0	57.4	21.4	56.7	21.4	57.3	-0.099	11089			71
1168	6842	3	TWL	803	2017-08-10-18-37-27	0	3	x	25	0	57.3	21.4	56.7	21.3	57.3	0.001	11089			72
1169	6843	3	TWL	803	2017-08-10-18-37-29	0	3	x	25	0	57.4	21.4	56.7	21.3	57.3	-0.099	11089			73
1170	6844	3	TWL	803	2017-08-10-18-37-31	0	3	x	25	0	57.3	21.4	56.7	21.3	57.3	0.001	11089			74
1171	6845	3	TWL	803	2017-08-10-18-37-33	0	3	x	25	0	57.4	21.4	56.7	21.3	57.3	-0.099	11089			75
1172	6846	3	TWL	803	2017-08-10-18-37-35	0	3	x	25	0	57.4	21.4	56.7	21.4	57.3	-0.099	11089			76
1173	6847	3	TWL	803	2017-08-10-18-37-37	0	3	x	25	0	57.3	21.4	56.7	21.3	57.3	0.001	11089			77
1174	6848	3	TWL	803	2017-08-10-18-37-39	0	3	x	25	0	57.4	21.4	56.7	21.3	57.3	-0.099	11089			78
1175	6849	3	TWL	803	2017-08-10-18-37-41	0	3	x	25	0	57.4	21.4	56.7	21.4	57.3	-0.099	11089			79
1176	6850	3	TWL	803	2017-08-10-18-37-43	0	3	x	25	0	57.3	21.4	56.7	21.4	57.3	0.001	11089			80
1177	6851	3	TWL	803	2017-08-10-18-37-45	0	3	x	25	0	57.4	21.4	56.7	21.4	57.3	-0.099	11089			81
1178	6852	3	TWL	803	2017-08-10-18-37-47	0	3	x	25	0	57.4	21.4	56.7	21.4	57.3	-0.099	11089			82
1179	6853	3	TWL	803	2017-08-10-18-37-49	0	3	x	25	0	57.4	21.4	56.7	21.3	57.3	-0.099	11089			83
1180	6854	3	TWL	803	2017-08-10-18-37-51	0	3	x	25	0	57.4	21.4	56.8	21.4	57.4	0.01	11089			84
1181	6855	3	TWL	803	2017-08-10-18-37-53	0	3	x	25	0	57.3	21.4	56.7	21.4	57.3	0.001	11089			85
1182	6856	3	TWL	803	2017-08-10-18-37-55	0	3	x	25	0	57.3	21.4	56.7	21.4	57.3	0.001	11089			86
1183	6857	3	TWL	803	2017-08-10-18-37-57	0	3	x	25	0	57.4	21.4	56.7	21.3	57.3	-0.099	11089			87
1184	6858	3	TWL	803	2017-08-10-18-37-59	0	3	x	25	0	57.4	21.4	56.7	21.4	57.3	-0.099	11089			88
1185	6859	3	TWL	803	2017-08-10-18-38-01	0	3	x	25	0	57.4	21.4	56.8	21.4	57.4	0.01	11089			89
1186	6860	3	TWL	803	2017-08-10-18-38-03	0	3	x	25	0	57.4	21.4	56.7	21.3	57.3	-0.099	11089			90
1187	6861	3	TWL	803	2017-08-10-18-38-05	0	3	x	25	0	57.4	21.4	56.7	21.3	57.3	-0.099	11089	Last10	Here	91
1188	6862	3	TWL	803	2017-08-10-18-38-07	0	3	x	25	0	57.4	21.4	56.8	21.4	57.4	0.01	11089	Last10	Here	92
1189	6863	3	TWL	803	2017-08-10-18-38-09	0	3	x	25	0	57.3	21.4	56.7	21.3	57.3	0.001	11089	Last10	Here	93
1190	6864	3	TWL	803	2017-08-10-18-38-11	0	3	x	25	0	57.3	21.4	56.7	21.4	57.3	0.001	11089	Last10	Here	94
1191	6865	3	TWL	803	2017-08-10-18-38-13	0	3	x	25	0	57.3	21.4	56.7	21.3	57.3	0.001	11089	Last10	Here	95
1192	6866	3	TWL	803	2017-08-10-18-38-15	0	3	x	25	0	57.3	21.4	56.7	21.3	57.3	0.001	11089	Last10	Here	96
1193	6867	3	TWL	803	2017-08-10-18-38-17	0	3	x	25	0	57.3	21.4	56.8	21.4	57.4	0.11	11089	Last10	Here	97
1194	6868	3	TWL	803	2017-08-10-18-38-19	0	3	x	25	0	57.3	21.4	56.7	21.4	57.3	0.001	11089	Last10	Here	98
1195	6869	3	TWL	803	2017-08-10-18-38-21	0	3	x	25	0	57.3	21.4	56.7	21.3	57.3	0.001	11089	Last10	Here	99
1196	6870	3	TWL	803	2017-08-10-18-38-23	0	3	x	25	0	57.4	21.4	56.8	21.4	57.4	0.01	11089	Last10	Here	100
1197	6871	3	TWL	803	2017-08-10-18-38-55	0	3	x	30	0	57.3	21.4	56.7	21.4	57.3	0.001	11090	First10	Here	1
1198	6872	3	TWL	803	2017-08-10-18-38-57	0	3	x	30	0	57.3	21.4	56.7	21.4	57.3	0.001	11090	First10	Here	2
1199	6873	3	TWL	803	2017-08-10-18-38-59	0	3	x	30	0	57.3	21.4	56.7	21.4	57.3	0.001	11090	First10	Here	3
1200	6874	3	TWL	803	2017-08-10-18-39-01	0	3	x	30	0	57.3	21.4	56.7	21.3	57.3	0.001	11090	First10	Here	4
1201	6875	3	TWL	803	2017-08-10-18-39-03	0	3	x	30	0	57.3	21.4	56.7	21.4	57.3	0.001	11090	First10	Here	5
1202	6876	3	TWL	803	2017-08-10-18-39-05	0	3	x	30	0	57.3	21.4	56.6	21.3	57.2	-0.108	11090	First10	Here	6
1203	6877	3	TWL	803	2017-08-10-18-39-07	0	3	x	30	0	57.3	21.4	56.7	21.4	57.3	0.001	11090	First10	Here	7
1204	6878	3	TWL	803	2017-08-10-18-39-09	0	3	x	30	0	57.3	21.4	56.7	21.4	57.3	0.001	11090	First10	Here	8
1205	6879	3	TWL	803	2017-08-10-18-39-11	0	3	x	30	0	57.3	21.4	56.6	21.3	57.2	-0.108	11090	First10	Here	9
1206	6880	3	TWL	803	2017-08-10-18-39-13	0	3	x	30	0	57.3	21.4	56.7	21.4	57.3	0.001	11090	First10	Here	10
1207	6881	3	TWL	803	2017-08-10-18-39-15	0	3	x	30	0	57.3	21.4	56.7	21.4	57.3	0.001	11090			11
1208	6882	3	TWL	803	2017-08-10-18-39-17	0	3	x	30	0	57.3	21.4	56.7	21.4	57.3	0.001	11090			12
1209	6883	3	TWL	803	2017-08-10-18-39-19	0	3	x	30	0	57.3	21.4	56.7	21.4	57.3	0.001	11090			13
1210	6884	3	TWL	803	2017-08-10-18-39-21	0	3	x	30	0	57.3	21.4	56.7	21.4	57.3	0.001	11090			14
1211	6885	3	TWL	803	2017-08-10-18-39-23	0	3	x	30	0	57.3	21.4	56.6	21.3	57.2	-0.108	11090			15
1212	6886	3	TWL	803	2017-08-10-18-39-25	0	3	x	30	0	57.3	21.4	56.7	21.4	57.3	0.001	11090			16
1213	6887	3	TWL	803	2017-08-10-18-39-27	0	3	x	30	0	57.3	21.4	56.7	21.4	57.3	0.001	11090			17
1214	6888	3	TWL	803	2017-08-10-18-39-29	0	3	x	30	0	57.3	21.4	56.7	21.4	57.3	0.001	11090			18
1215	6889	3	TWL	803	2017-08-10-18-39-31	0	3	x	30	0	57.3	21.4	56.7	21.4	57.3	0.001	11090			19
1216	6890	3	TWL	803	2017-08-10-18-39-33	0	3	x	30	0	57.3	21.4	56.7	21.4	57.3	0.001	11090			20
1217	6891	3	TWL	803	2017-08-10-18-39-35	0	3	x	30	0	57.3	21.4	56.6	21.3	57.2	-0.108	11090			21
1218	6892	3	TWL	803	2017-08-10-18-39-37	0	3	x	30	0	57.3	21.4	56.7	21.4	57.3	0.001	11090			22
1219	6893	3	TWL	803	2017-08-10-18-39-39	0	3	x	30	0	57.3	21.4	56.6	21.3	57.2	-0.108	11090			23
1220	6894	3	TWL	803	2017-08-10-18-39-41	0	3	x	30	0	57.3	21.4	56.6	21.3	57.2	-0.108	11090			24
1221	6895	3	TWL	803	2017-08-10-18-39-43	0	3	x	30	0	57.3	21.4	56.7	21.4	57.3	0.001	11090			25
1222	6896	3	TWL	803	2017-08-10-18-39-45	0	3	x	30	0	57.3	21.4	56.7	21.4	57.3	0.001	11090			26
1223	6897	3	TWL	803	2017-08-10-18-39-47	0	3	x	30	0	57.3	21.4	56.7	21.3	57.3	0.001	11090			27
1224	6898	3	TWL	803	2017-08-10-18-39-49	0	3	x	30	0	57.3	21.4	56.6	21.3	57.2	-0.108	11090			28
1225	6899	3	TWL	803	2017-08-10-18-39-51	0	3	x	30	0	57.3	21.4	56.7	21.3	57.3	0.001	11090			29
1226	6900	3	TWL	803	2017-08-10-18-39-53	0	3	x	30	0	57.3	21.4	56.7	21.3	57.3	0.001	11090			30
1227	6901	3	TWL	803	2017-08-10-18-39-55	0	3	x	30	0	57.3	21.4	56.7	21.3	57.3	0.001	11090			31
1228	6902	3	TWL	803	2017-08-10-18-39-57	0	3	x	30	0	57.3	21.4	56.7	21.4	57.3	0.001	11090			32
1229	6903	3	TWL	803	2017-08-10-18-39-59	0	3	x	30	0	57.3	21.4	56.7	21.4	57.3	0.001	11090			33
1230	6904	3	TWL	803	2017-08-10-18-40-01	0	3	x	30	0	57.3	21.4	56.7	21.3	57.3	0.001	11090			34
1231	6905	3	TWL	803	2017-08-10-18-40-03	0	3	x	30	0	57.3	21.4	56.7	21.3	57.3	0.001	11090			35
1232	6906	3	TWL	803	2017-08-10-18-40-05	0	3	x	30	0	57.3	21.4	56.7	21.4	57.3	0.001	11090			36
1233	6907	3	TWL	803	2017-08-10-18-40-07	0	3	x	30	0	57.3	21.4	56.6	21.3	57.2	-0.108	11090			37
1234	6908	3	TWL	803	2017-08-10-18-40-09	0	3	x	30	0	57.3	21.4	56.7	21.4	57.3	0.001	11090			38
1235	6909	3	TWL	803	2017-08-10-18-40-11	0	3	x	30	0	57.3	21.4	56.7	21.4	57.3	0.001	11090			39
1236	6910	3	TWL	803	2017-08-10-18-40-13	0	3	x	30	0	57.3	21.4	56.7	21.4	57.3	0.001	11090			40
1237	6911	3	TWL	803	2017-08-10-18-40-15	0	3	x	30	0	57.3	21.4	56.7	21.4	57.3	0.001	11090			41
1238	6912	3	TWL	803	2017-08-10-18-40-17	0	3	x	30	0	57.3	21.4	56.7	21.3	57.3	0.001	11090			42
1239	6913	3	TWL	803	2017-08-10-18-40-19	0	3	x	30	0	57.3	21.4	56.7	21.4	57.3	0.001	11090			43
1240	6914	3	TWL	803	2017-08-10-18-40-21	0	3	x	30	0	57.3	21.4	56.7	21.4	57.3	0.001	11090			44
1241	6915	3	TWL	803	2017-08-10-18-40-23	0	3	x	30	0	57.3	21.4	56.7	21.4	57.3	0.001	11090			45
1242	6916	3	TWL	803	2017-08-10-18-40-25	0	3	x	30	0	57.3	21.4	56.6	21.3	57.2	-0.108	11090			46
1243	6917	3	TWL	803	2017-08-10-18-40-27	0	3	x	30	0	57.3	21.4	56.7	21.4	57.3	0.001	11090			47
1244	6918	3	TWL	803	2017-08-10-18-40-29	0	3	x	30	0	57.3	21.4	56.7	21.4	57.3	0.001	11090			48
1245	6919	3	TWL	803	2017-08-10-18-40-31	0	3	x	30	0	57.2	21.4	56.7	21.4	57.3	0.101	11090			49
1246	6920	3	TWL	803	2017-08-10-18-40-33	0	3	x	30	0	57.3	21.4	56.6	21.3	57.2	-0.108	11090			50
1247	6921	3	TWL	803	2017-08-10-18-40-35	0	3	x	30	0	57.3	21.4	56.7	21.4	57.3	0.001	11090			51
1248	6922	3	TWL	803	2017-08-10-18-40-37	0	3	x	30	0	57.3	21.4	56.7	21.4	57.3	0.001	11090			52
1249	6923	3	TWL	803	2017-08-10-18-40-39	0	3	x	30	0	57.3	21.4	56.7	21.4	57.3	0.001	11090			53
1250	6924	3	TWL	803	2017-08-10-18-40-41	0	3	x	30	0	57.3	21.4	56.7	21.4	57.3	0.001	11090			54
1251	6925	3	TWL	803	2017-08-10-18-40-43	0	3	x	30	0	57.3	21.4	56.7	21.3	57.3	0.001	11090			55
1252	6926	3	TWL	803	2017-08-10-18-40-45	0	3	x	30	0	57.3	21.4	56.7	21.4	57.3	0.001	11090			56
1253	6927	3	TWL	803	2017-08-10-18-40-47	0	3	x	30	0	57.3	21.4	56.7	21.4	57.3	0.001	11090			57
1254	6928	3	TWL	803	2017-08-10-18-40-49	0	3	x	30	0	57.2	21.4	56.8	21.4	57.4	0.21	11090			58
1255	6929	3	TWL	803	2017-08-10-18-40-51	0	3	x	30	0	57.3	21.4	56.7	21.4	57.3	0.001	11090			59
1256	6930	3	TWL	803	2017-08-10-18-40-53	0	3	x	30	0	57.3	21.4	56.7	21.3	57.3	0.001	11090			60
1257	6931	3	TWL	803	2017-08-10-18-40-55	0	3	x	30	0	57.3	21.4	56.7	21.3	57.3	0.001	11090			61
1258	6932	3	TWL	803	2017-08-10-18-40-57	0	3	x	30	0	57.3	21.4	56.8	21.4	57.4	0.11	11090			62
1259	6933	3	TWL	803	2017-08-10-18-40-59	0	3	x	30	0	57.3	21.4	56.7	21.4	57.3	0.001	11090			63
1260	6934	3	TWL	803	2017-08-10-18-41-01	0	3	x	30	0	57.2	21.4	56.7	21.4	57.3	0.101	11090			64
1261	6935	3	TWL	803	2017-08-10-18-41-03	0	3	x	30	0	57.3	21.4	56.7	21.4	57.3	0.001	11090			65
1262	6936	3	TWL	803	2017-08-10-18-41-05	0	3	x	30	0	57.3	21.4	56.7	21.3	57.3	0.001	11090			66
1263	6937	3	TWL	803	2017-08-10-18-41-07	0	3	x	30	0	57.3	21.4	56.7	21.4	57.3	0.001	11090			67
1264	6938	3	TWL	803	2017-08-10-18-41-09	0	3	x	30	0	57.3	21.4	56.7	21.3	57.3	0.001	11090			68
1265	6939	3	TWL	803	2017-08-10-18-41-11	0	3	x	30	0	57.3	21.4	56.7	21.4	57.3	0.001	11090			69
1266	6940	3	TWL	803	2017-08-10-18-41-13	0	3	x	30	0	57.3	21.4	56.7	21.3	57.3	0.001	11090			70
1267	6941	3	TWL	803	2017-08-10-18-41-15	0	3	x	30	0	57.3	21.4	56.7	21.3	57.3	0.001	11090			71
1268	6942	3	TWL	803	2017-08-10-18-41-17	0	3	x	30	0	57.3	21.4	56.6	21.3	57.2	-0.108	11090			72
1269	6943	3	TWL	803	2017-08-10-18-41-19	0	3	x	30	0	57.3	21.4	56.7	21.4	57.3	0.001	11090			73
1270	6944	3	TWL	803	2017-08-10-18-41-21	0	3	x	30	0	57.3	21.4	56.7	21.3	57.3	0.001	11090			74
1271	6945	3	TWL	803	2017-08-10-18-41-23	0	3	x	30	0	57.3	21.4	56.7	21.4	57.3	0.001	11090			75
1272	6946	3	TWL	803	2017-08-10-18-41-25	0	3	x	30	0	57.3	21.4	56.7	21.3	57.3	0.001	11090			76
1273	6947	3	TWL	803	2017-08-10-18-41-27	0	3	x	30	0	57.3	21.4	56.7	21.3	57.3	0.001	11090			77
1274	6948	3	TWL	803	2017-08-10-18-41-29	0	3	x	30	0	57.2	21.3	56.7	21.4	57.3	0.101	11090			78
1275	6949	3	TWL	803	2017-08-10-18-41-32	0	3	x	30	0	57.3	21.4	56.7	21.4	57.3	0.001	11090			79
1276	6950	3	TWL	803	2017-08-10-18-41-34	0	3	x	30	0	57.3	21.4	56.7	21.3	57.3	0.001	11090			80
1277	6951	3	TWL	803	2017-08-10-18-41-36	0	3	x	30	0	57.3	21.4	56.7	21.3	57.3	0.001	11090			81
1278	6952	3	TWL	803	2017-08-10-18-41-38	0	3	x	30	0	57.3	21.4	56.7	21.4	57.3	0.001	11090			82
1279	6953	3	TWL	803	2017-08-10-18-41-40	0	3	x	30	0	57.3	21.4	56.7	21.3	57.3	0.001	11090			83
1280	6954	3	TWL	803	2017-08-10-18-41-42	0	3	x	30	0	57.3	21.4	56.6	21.3	57.2	-0.108	11090			84
1281	6955	3	TWL	803	2017-08-10-18-41-44	0	3	x	30	0	57.3	21.4	56.7	21.4	57.3	0.001	11090			85
1282	6956	3	TWL	803	2017-08-10-18-41-46	0	3	x	30	0	57.3	21.4	56.6	21.3	57.2	-0.108	11090			86
1283	6957	3	TWL	803	2017-08-10-18-41-48	0	3	x	30	0	57.3	21.4	56.7	21.4	57.3	0.001	11090			87
1284	6958	3	TWL	803	2017-08-10-18-41-50	0	3	x	30	0	57.3	21.4	56.7	21.4	57.3	0.001	11090			88
1285	6959	3	TWL	803	2017-08-10-18-41-52	0	3	x	30	0	57.2	21.4	56.7	21.3	57.3	0.101	11090			89
1286	6960	3	TWL	803	2017-08-10-18-41-54	0	3	x	30	0	57.3	21.4	56.7	21.3	57.3	0.001	11090			90
1287	6961	3	TWL	803	2017-08-10-18-41-56	0	3	x	30	0	57.3	21.4	56.7	21.3	57.3	0.001	11090	Last10	Here	91
1288	6962	3	TWL	803	2017-08-10-18-41-58	0	3	x	30	0	57.3	21.4	56.7	21.4	57.3	0.001	11090	Last10	Here	92
1289	6963	3	TWL	803	2017-08-10-18-42-00	0	3	x	30	0	57.3	21.4	56.7	21.3	57.3	0.001	11090	Last10	Here	93
1290	6964	3	TWL	803	2017-08-10-18-42-02	0	3	x	30	0	57.3	21.4	56.7	21.4	57.3	0.001	11090	Last10	Here	94
1291	6965	3	TWL	803	2017-08-10-18-42-04	0	3	x	30	0	57.3	21.4	56.7	21.4	57.3	0.001	11090	Last10	Here	95
1292	6966	3	TWL	803	2017-08-10-18-42-06	0	3	x	30	0	57.3	21.4	56.7	21.4	57.3	0.001	11090	Last10	Here	96
1293	6967	3	TWL	803	2017-08-10-18-42-08	0	3	x	30	0	57.3	21.4	56.7	21.4	57.3	0.001	11090	Last10	Here	97
1294	6968	3	TWL	803	2017-08-10-18-42-10	0	3	x	30	0	57.3	21.4	56.7	21.4	57.3	0.001	11090	Last10	Here	98
1295	6969	3	TWL	803	2017-08-10-18-42-12	0	3	x	30	0	57.3	21.4	56.7	21.4	57.3	0.001	11090	Last10	Here	99
1296	6970	3	TWL	803	2017-08-10-18-42-14	0	3	x	30	0	57.3	21.4	56.7	21.4	57.3	0.001	11090	Last10	Here	100
1297	6971	3	TWL	803	2017-08-10-18-42-46	0	3	z	0	5	57.3	21.4	56.7	21.3	57.3	0.001	11091	First10	Here	1
1298	6972	3	TWL	803	2017-08-10-18-42-48	0	3	z	0	5	57.3	21.4	56.7	21.3	57.3	0.001	11091	First10	Here	2
1299	6973	3	TWL	803	2017-08-10-18-42-50	0	3	z	0	5	57.3	21.4	56.7	21.4	57.3	0.001	11091	First10	Here	3
1300	6974	3	TWL	803	2017-08-10-18-42-52	0	3	z	0	5	57.3	21.4	56.7	21.4	57.3	0.001	11091	First10	Here	4
1301	6975	3	TWL	803	2017-08-10-18-42-54	0	3	z	0	5	57.3	21.4	56.7	21.4	57.3	0.001	11091	First10	Here	5
1302	6976	3	TWL	803	2017-08-10-18-42-56	0	3	z	0	5	57.3	21.4	56.7	21.3	57.3	0.001	11091	First10	Here	6
1303	6977	3	TWL	803	2017-08-10-18-42-58	0	3	z	0	5	57.3	21.4	56.7	21.3	57.3	0.001	11091	First10	Here	7
1304	6978	3	TWL	803	2017-08-10-18-43-00	0	3	z	0	5	57.3	21.4	56.7	21.3	57.3	0.001	11091	First10	Here	8
1305	6979	3	TWL	803	2017-08-10-18-43-02	0	3	z	0	5	57.3	21.4	56.7	21.3	57.3	0.001	11091	First10	Here	9
1306	6980	3	TWL	803	2017-08-10-18-43-04	0	3	z	0	5	57.3	21.4	56.7	21.3	57.3	0.001	11091	First10	Here	10
1307	6981	3	TWL	803	2017-08-10-18-43-06	0	3	z	0	5	57.3	21.4	56.7	21.4	57.3	0.001	11091			11
1308	6982	3	TWL	803	2017-08-10-18-43-08	0	3	z	0	5	57.3	21.4	56.6	21.3	57.2	-0.108	11091			12
1309	6983	3	TWL	803	2017-08-10-18-43-10	0	3	z	0	5	57.3	21.4	56.7	21.3	57.3	0.001	11091			13
1310	6984	3	TWL	803	2017-08-10-18-43-12	0	3	z	0	5	57.3	21.4	56.7	21.4	57.3	0.001	11091			14
1311	6985	3	TWL	803	2017-08-10-18-43-14	0	3	z	0	5	57.3	21.4	56.7	21.3	57.3	0.001	11091			15
1312	6986	3	TWL	803	2017-08-10-18-43-16	0	3	z	0	5	57.3	21.4	56.6	21.3	57.2	-0.108	11091			16
1313	6987	3	TWL	803	2017-08-10-18-43-18	0	3	z	0	5	57.3	21.4	56.6	21.3	57.2	-0.108	11091			17
1314	6988	3	TWL	803	2017-08-10-18-43-20	0	3	z	0	5	57.3	21.4	56.7	21.4	57.3	0.001	11091			18
1315	6989	3	TWL	803	2017-08-10-18-43-22	0	3	z	0	5	57.3	21.4	56.7	21.4	57.3	0.001	11091			19
1316	6990	3	TWL	803	2017-08-10-18-43-24	0	3	z	0	5	57.3	21.4	56.7	21.3	57.3	0.001	11091			20
1317	6991	3	TWL	803	2017-08-10-18-43-26	0	3	z	0	5	57.3	21.4	56.7	21.4	57.3	0.001	11091			21
1318	6992	3	TWL	803	2017-08-10-18-43-28	0	3	z	0	5	57.3	21.4	56.7	21.4	57.3	0.001	11091			22
1319	6993	3	TWL	803	2017-08-10-18-43-30	0	3	z	0	5	57.3	21.4	56.6	21.3	57.2	-0.108	11091			23
1320	6994	3	TWL	803	2017-08-10-18-43-32	0	3	z	0	5	57.3	21.4	56.7	21.4	57.3	0.001	11091			24
1321	6995	3	TWL	803	2017-08-10-18-43-34	0	3	z	0	5	57.3	21.4	56.6	21.3	57.2	-0.108	11091			25
1322	6996	3	TWL	803	2017-08-10-18-43-36	0	3	z	0	5	57.3	21.4	56.7	21.4	57.3	0.001	11091			26
1323	6997	3	TWL	803	2017-08-10-18-43-38	0	3	z	0	5	57.3	21.4	56.6	21.3	57.2	-0.108	11091			27
1324	6998	3	TWL	803	2017-08-10-18-43-40	0	3	z	0	5	57.3	21.4	56.7	21.4	57.3	0.001	11091			28
1325	6999	3	TWL	803	2017-08-10-18-43-42	0	3	z	0	5	57.3	21.4	56.6	21.3	57.2	-0.108	11091			29
1326	7000	3	TWL	803	2017-08-10-18-43-44	0	3	z	0	5	57.3	21.4	56.7	21.4	57.3	0.001	11091			30
1327	7001	3	TWL	803	2017-08-10-18-43-46	0	3	z	0	5	57.3	21.4	56.7	21.4	57.3	0.001	11091			31
1328	7002	3	TWL	803	2017-08-10-18-43-48	0	3	z	0	5	57.3	21.4	56.6	21.3	57.2	-0.108	11091			32
1329	7003	3	TWL	803	2017-08-10-18-43-50	0	3	z	0	5	57.3	21.4	56.7	21.4	57.3	0.001	11091			33
1330	7004	3	TWL	803	2017-08-10-18-43-52	0	3	z	0	5	57.3	21.4	56.6	21.3	57.2	-0.108	11091			34
1331	7005	3	TWL	803	2017-08-10-18-43-54	0	3	z	0	5	57.3	21.4	56.7	21.4	57.3	0.001	11091			35
1332	7006	3	TWL	803	2017-08-10-18-43-56	0	3	z	0	5	57.3	21.4	56.6	21.3	57.2	-0.108	11091			36
1333	7007	3	TWL	803	2017-08-10-18-43-58	0	3	z	0	5	57.3	21.4	56.6	21.3	57.2	-0.108	11091			37
1334	7008	3	TWL	803	2017-08-10-18-44-00	0	3	z	0	5	57.3	21.4	56.7	21.4	57.3	0.001	11091			38
1335	7009	3	TWL	803	2017-08-10-18-44-02	0	3	z	0	5	57.3	21.4	56.7	21.4	57.3	0.001	11091			39
1336	7010	3	TWL	803	2017-08-10-18-44-04	0	3	z	0	5	57.3	21.4	56.6	21.3	57.2	-0.108	11091			40
1337	7011	3	TWL	803	2017-08-10-18-44-06	0	3	z	0	5	57.3	21.4	56.7	21.4	57.3	0.001	11091			41
1338	7012	3	TWL	803	2017-08-10-18-44-08	0	3	z	0	5	57.3	21.4	56.6	21.3	57.2	-0.108	11091			42
1339	7013	3	TWL	803	2017-08-10-18-44-10	0	3	z	0	5	57.3	21.4	56.6	21.3	57.2	-0.108	11091			43
1340	7014	3	TWL	803	2017-08-10-18-44-12	0	3	z	0	5	57.3	21.4	56.6	21.3	57.2	-0.108	11091			44
1341	7015	3	TWL	803	2017-08-10-18-44-14	0	3	z	0	5	57.3	21.4	56.6	21.3	57.2	-0.108	11091			45
1342	7016	3	TWL	803	2017-08-10-18-44-16	0	3	z	0	5	57.3	21.4	56.6	21.3	57.2	-0.108	11091			46
1343	7017	3	TWL	803	2017-08-10-18-44-18	0	3	z	0	5	57.3	21.4	56.6	21.3	57.2	-0.108	11091			47
1344	7018	3	TWL	803	2017-08-10-18-44-20	0	3	z	0	5	57.3	21.4	56.6	21.3	57.2	-0.108	11091			48
1345	7019	3	TWL	803	2017-08-10-18-44-22	0	3	z	0	5	57.3	21.4	56.7	21.4	57.3	0.001	11091			49
1346	7020	3	TWL	803	2017-08-10-18-44-24	0	3	z	0	5	57.3	21.4	56.7	21.3	57.3	0.001	11091			50
1347	7021	3	TWL	803	2017-08-10-18-44-26	0	3	z	0	5	57.3	21.4	56.6	21.3	57.2	-0.108	11091			51
1348	7022	3	TWL	803	2017-08-10-18-44-28	0	3	z	0	5	57.2	21.4	56.7	21.4	57.3	0.101	11091			52
1349	7023	3	TWL	803	2017-08-10-18-44-30	0	3	z	0	5	57.2	21.4	56.7	21.3	57.3	0.101	11091			53
1350	7024	3	TWL	803	2017-08-10-18-44-32	0	3	z	0	5	57.2	21.4	56.7	21.3	57.3	0.101	11091			54
1351	7025	3	TWL	803	2017-08-10-18-44-34	0	3	z	0	5	57.2	21.4	56.7	21.3	57.3	0.101	11091			55
1352	7026	3	TWL	803	2017-08-10-18-44-36	0	3	z	0	5	57.2	21.4	56.7	21.3	57.3	0.101	11091			56
1353	7027	3	TWL	803	2017-08-10-18-44-38	0	3	z	0	5	57.2	21.4	56.7	21.3	57.3	0.101	11091			57
1354	7028	3	TWL	803	2017-08-10-18-44-40	0	3	z	0	5	57.2	21.4	56.7	21.3	57.3	0.101	11091			58
1355	7029	3	TWL	803	2017-08-10-18-44-42	0	3	z	0	5	57.2	21.4	56.8	21.4	57.4	0.21	11091			59
1356	7030	3	TWL	803	2017-08-10-18-44-44	0	3	z	0	5	57.2	21.4	56.7	21.3	57.3	0.101	11091			60
1357	7031	3	TWL	803	2017-08-10-18-44-46	0	3	z	0	5	57.2	21.4	56.7	21.4	57.3	0.101	11091			61
1358	7032	3	TWL	803	2017-08-10-18-44-48	0	3	z	0	5	57.3	21.4	56.7	21.3	57.3	0.001	11091			62
1359	7033	3	TWL	803	2017-08-10-18-44-50	0	3	z	0	5	57.2	21.4	56.7	21.4	57.3	0.101	11091			63
1360	7034	3	TWL	803	2017-08-10-18-44-52	0	3	z	0	5	57.2	21.4	56.7	21.3	57.3	0.101	11091			64
1361	7035	3	TWL	803	2017-08-10-18-44-54	0	3	z	0	5	57.2	21.4	56.7	21.3	57.3	0.101	11091			65
1362	7036	3	TWL	803	2017-08-10-18-44-56	0	3	z	0	5	57.2	21.4	56.7	21.3	57.3	0.101	11091			66
1363	7037	3	TWL	803	2017-08-10-18-44-58	0	3	z	0	5	57.2	21.4	56.7	21.3	57.3	0.101	11091			67
1364	7038	3	TWL	803	2017-08-10-18-45-00	0	3	z	0	5	57.3	21.4	56.7	21.3	57.3	0.001	11091			68
1365	7039	3	TWL	803	2017-08-10-18-45-02	0	3	z	0	5	57.3	21.4	56.7	21.3	57.3	0.001	11091			69
1366	7040	3	TWL	803	2017-08-10-18-45-04	0	3	z	0	5	57.2	21.4	56.7	21.4	57.3	0.101	11091			70
1367	7041	3	TWL	803	2017-08-10-18-45-06	0	3	z	0	5	57.2	21.4	56.6	21.3	57.2	-0.008	11091			71
1368	7042	3	TWL	803	2017-08-10-18-45-08	0	3	z	0	5	57.2	21.4	56.6	21.3	57.2	-0.008	11091			72
1369	7043	3	TWL	803	2017-08-10-18-45-10	0	3	z	0	5	57.2	21.4	56.7	21.4	57.3	0.101	11091			73
1370	7044	3	TWL	803	2017-08-10-18-45-12	0	3	z	0	5	57.2	21.4	56.7	21.4	57.3	0.101	11091			74
1371	7045	3	TWL	803	2017-08-10-18-45-14	0	3	z	0	5	57.2	21.4	56.8	21.4	57.4	0.21	11091			75
1372	7046	3	TWL	803	2017-08-10-18-45-16	0	3	z	0	5	57.2	21.4	56.7	21.3	57.3	0.101	11091			76
1373	7047	3	TWL	803	2017-08-10-18-45-18	0	3	z	0	5	57.2	21.4	56.8	21.4	57.4	0.21	11091			77
1374	7048	3	TWL	803	2017-08-10-18-45-20	0	3	z	0	5	57.3	21.4	56.8	21.4	57.4	0.11	11091			78
1375	7049	3	TWL	803	2017-08-10-18-45-22	0	3	z	0	5	57.2	21.4	56.7	21.3	57.3	0.101	11091			79
1376	7050	3	TWL	803	2017-08-10-18-45-24	0	3	z	0	5	57.2	21.4	56.8	21.4	57.4	0.21	11091			80
1377	7051	3	TWL	803	2017-08-10-18-45-26	0	3	z	0	5	57.2	21.4	56.7	21.3	57.3	0.101	11091			81
1378	7052	3	TWL	803	2017-08-10-18-45-28	0	3	z	0	5	57.2	21.4	56.7	21.3	57.3	0.101	11091			82
1379	7053	3	TWL	803	2017-08-10-18-45-30	0	3	z	0	5	57.2	21.4	56.7	21.3	57.3	0.101	11091			83
1380	7054	3	TWL	803	2017-08-10-18-45-32	0	3	z	0	5	57.2	21.4	56.7	21.3	57.3	0.101	11091			84
1381	7055	3	TWL	803	2017-08-10-18-45-34	0	3	z	0	5	57.2	21.4	56.6	21.3	57.2	-0.008	11091			85
1382	7056	3	TWL	803	2017-08-10-18-45-36	0	3	z	0	5	57.2	21.4	56.7	21.3	57.3	0.101	11091			86
1383	7057	3	TWL	803	2017-08-10-18-45-38	0	3	z	0	5	57.2	21.4	56.7	21.3	57.3	0.101	11091			87
1384	7058	3	TWL	803	2017-08-10-18-45-40	0	3	z	0	5	57.2	21.4	56.6	21.3	57.2	-0.008	11091			88
1385	7059	3	TWL	803	2017-08-10-18-45-42	0	3	z	0	5	57.2	21.4	56.7	21.4	57.3	0.101	11091			89
1386	7060	3	TWL	803	2017-08-10-18-45-44	0	3	z	0	5	57.2	21.4	56.7	21.4	57.3	0.101	11091			90
1387	7061	3	TWL	803	2017-08-10-18-45-46	0	3	z	0	5	57.2	21.4	56.7	21.4	57.3	0.101	11091	Last10	Here	91
1388	7062	3	TWL	803	2017-08-10-18-45-48	0	3	z	0	5	57.2	21.4	56.7	21.4	57.3	0.101	11091	Last10	Here	92
1389	7063	3	TWL	803	2017-08-10-18-45-50	0	3	z	0	5	57.2	21.4	56.6	21.3	57.2	-0.008	11091	Last10	Here	93
1390	7064	3	TWL	803	2017-08-10-18-45-52	0	3	z	0	5	57.2	21.4	56.7	21.4	57.3	0.101	11091	Last10	Here	94
1391	7065	3	TWL	803	2017-08-10-18-45-54	0	3	z	0	5	57.2	21.4	56.6	21.3	57.2	-0.008	11091	Last10	Here	95
1392	7066	3	TWL	803	2017-08-10-18-45-56	0	3	z	0	5	57.2	21.4	56.6	21.3	57.2	-0.008	11091	Last10	Here	96
1393	7067	3	TWL	803	2017-08-10-18-45-58	0	3	z	0	5	57.2	21.4	56.7	21.4	57.3	0.101	11091	Last10	Here	97
1394	7068	3	TWL	803	2017-08-10-18-46-00	0	3	z	0	5	57.2	21.4	56.6	21.3	57.2	-0.008	11091	Last10	Here	98
1395	7069	3	TWL	803	2017-08-10-18-46-02	0	3	z	0	5	57.2	21.4	56.7	21.4	57.3	0.101	11091	Last10	Here	99
1396	7070	3	TWL	803	2017-08-10-18-46-04	0	3	z	0	5	57.2	21.4	56.7	21.4	57.3	0.101	11091	Last10	Here	100
1397	7071	3	TWL	803	2017-08-10-18-46-36	0	3	z	0	10	57.2	21.4	56.6	21.3	57.2	-0.008	11092	First10	Here	1
1398	7072	3	TWL	803	2017-08-10-18-46-38	0	3	z	0	10	57.2	21.4	56.7	21.4	57.3	0.101	11092	First10	Here	2
1399	7073	3	TWL	803	2017-08-10-18-46-41	0	3	z	0	10	57.2	21.4	56.6	21.3	57.2	-0.008	11092	First10	Here	3
1400	7074	3	TWL	803	2017-08-10-18-46-43	0	3	z	0	10	57.2	21.4	56.6	21.3	57.2	-0.008	11092	First10	Here	4
1401	7075	3	TWL	803	2017-08-10-18-46-45	0	3	z	0	10	57.2	21.4	56.7	21.4	57.3	0.101	11092	First10	Here	5
1402	7076	3	TWL	803	2017-08-10-18-46-47	0	3	z	0	10	57.2	21.4	56.6	21.3	57.2	-0.008	11092	First10	Here	6
1403	7077	3	TWL	803	2017-08-10-18-46-49	0	3	z	0	10	57.2	21.4	56.6	21.3	57.2	-0.008	11092	First10	Here	7
1404	7078	3	TWL	803	2017-08-10-18-46-51	0	3	z	0	10	57.2	21.4	56.7	21.4	57.3	0.101	11092	First10	Here	8
1405	7079	3	TWL	803	2017-08-10-18-46-53	0	3	z	0	10	57.2	21.4	56.6	21.3	57.2	-0.008	11092	First10	Here	9
1406	7080	3	TWL	803	2017-08-10-18-46-55	0	3	z	0	10	57.2	21.4	56.6	21.3	57.2	-0.008	11092	First10	Here	10
1407	7081	3	TWL	803	2017-08-10-18-46-57	0	3	z	0	10	57.2	21.4	56.6	21.3	57.2	-0.008	11092			11
1408	7082	3	TWL	803	2017-08-10-18-46-59	0	3	z	0	10	57.2	21.4	56.7	21.4	57.3	0.101	11092			12
1409	7083	3	TWL	803	2017-08-10-18-47-01	0	3	z	0	10	57.2	21.4	56.6	21.3	57.2	-0.008	11092			13
1410	7084	3	TWL	803	2017-08-10-18-47-03	0	3	z	0	10	57.2	21.4	56.6	21.3	57.2	-0.008	11092			14
1411	7085	3	TWL	803	2017-08-10-18-47-05	0	3	z	0	10	57.2	21.4	56.6	21.3	57.2	-0.008	11092			15
1412	7086	3	TWL	803	2017-08-10-18-47-07	0	3	z	0	10	57.2	21.4	56.6	21.3	57.2	-0.008	11092			16
1413	7087	3	TWL	803	2017-08-10-18-47-09	0	3	z	0	10	57.2	21.4	56.7	21.4	57.3	0.101	11092			17
1414	7088	3	TWL	803	2017-08-10-18-47-11	0	3	z	0	10	57.2	21.4	56.6	21.3	57.2	-0.008	11092			18
1415	7089	3	TWL	803	2017-08-10-18-47-13	0	3	z	0	10	57.2	21.4	56.6	21.3	57.2	-0.008	11092			19
1416	7090	3	TWL	803	2017-08-10-18-47-15	0	3	z	0	10	57.2	21.4	56.7	21.4	57.3	0.101	11092			20
1417	7091	3	TWL	803	2017-08-10-18-47-17	0	3	z	0	10	57.2	21.4	56.6	21.3	57.2	-0.008	11092			21
1418	7092	3	TWL	803	2017-08-10-18-47-19	0	3	z	0	10	57.2	21.4	56.7	21.4	57.3	0.101	11092			22
1419	7093	3	TWL	803	2017-08-10-18-47-21	0	3	z	0	10	57.2	21.4	56.6	21.3	57.2	-0.008	11092			23
1420	7094	3	TWL	803	2017-08-10-18-47-23	0	3	z	0	10	57.2	21.4	56.6	21.3	57.2	-0.008	11092			24
1421	7095	3	TWL	803	2017-08-10-18-47-25	0	3	z	0	10	57.2	21.4	56.6	21.3	57.2	-0.008	11092			25
1422	7096	3	TWL	803	2017-08-10-18-47-27	0	3	z	0	10	57.2	21.4	56.7	21.4	57.3	0.101	11092			26
1423	7097	3	TWL	803	2017-08-10-18-47-29	0	3	z	0	10	57.2	21.4	56.7	21.4	57.3	0.101	11092			27
1424	7098	3	TWL	803	2017-08-10-18-47-31	0	3	z	0	10	57.2	21.4	56.6	21.3	57.2	-0.008	11092			28
1425	7099	3	TWL	803	2017-08-10-18-47-33	0	3	z	0	10	57.2	21.4	56.7	21.4	57.3	0.101	11092			29
1426	7100	3	TWL	803	2017-08-10-18-47-35	0	3	z	0	10	57.2	21.4	56.7	21.4	57.3	0.101	11092			30
1427	7101	3	TWL	803	2017-08-10-18-47-37	0	3	z	0	10	57.2	21.4	56.7	21.4	57.3	0.101	11092			31
1428	7102	3	TWL	803	2017-08-10-18-47-39	0	3	z	0	10	57.2	21.4	56.6	21.3	57.2	-0.008	11092			32
1429	7103	3	TWL	803	2017-08-10-18-47-41	0	3	z	0	10	57.2	21.4	56.6	21.3	57.2	-0.008	11092			33
1430	7104	3	TWL	803	2017-08-10-18-47-43	0	3	z	0	10	57.2	21.4	56.7	21.4	57.3	0.101	11092			34
1431	7105	3	TWL	803	2017-08-10-18-47-45	0	3	z	0	10	57.2	21.4	56.6	21.3	57.2	-0.008	11092			35
1432	7106	3	TWL	803	2017-08-10-18-47-47	0	3	z	0	10	57.2	21.4	56.6	21.3	57.2	-0.008	11092			36
1433	7107	3	TWL	803	2017-08-10-18-47-49	0	3	z	0	10	57.2	21.4	56.7	21.4	57.3	0.101	11092			37
1434	7108	3	TWL	803	2017-08-10-18-47-51	0	3	z	0	10	57.2	21.4	56.6	21.3	57.2	-0.008	11092			38
1435	7109	3	TWL	803	2017-08-10-18-47-53	0	3	z	0	10	57.2	21.4	56.6	21.3	57.2	-0.008	11092			39
1436	7110	3	TWL	803	2017-08-10-18-47-55	0	3	z	0	10	57.2	21.4	56.7	21.4	57.3	0.101	11092			40
1437	7111	3	TWL	803	2017-08-10-18-47-57	0	3	z	0	10	57.2	21.4	56.7	21.4	57.3	0.101	11092			41
1438	7112	3	TWL	803	2017-08-10-18-47-59	0	3	z	0	10	57.2	21.4	56.7	21.4	57.3	0.101	11092			42
1439	7113	3	TWL	803	2017-08-10-18-48-01	0	3	z	0	10	57.2	21.4	56.6	21.3	57.2	-0.008	11092			43
1440	7114	3	TWL	803	2017-08-10-18-48-03	0	3	z	0	10	57.2	21.4	56.7	21.4	57.3	0.101	11092			44
1441	7115	3	TWL	803	2017-08-10-18-48-05	0	3	z	0	10	57.2	21.4	56.7	21.4	57.3	0.101	11092			45
1442	7116	3	TWL	803	2017-08-10-18-48-07	0	3	z	0	10	57.2	21.4	56.6	21.3	57.2	-0.008	11092			46
1443	7117	3	TWL	803	2017-08-10-18-48-09	0	3	z	0	10	57.2	21.4	56.6	21.3	57.2	-0.008	11092			47
1444	7118	3	TWL	803	2017-08-10-18-48-11	0	3	z	0	10	57.2	21.4	56.7	21.4	57.3	0.101	11092			48
1445	7119	3	TWL	803	2017-08-10-18-48-13	0	3	z	0	10	57.2	21.4	56.6	21.3	57.2	-0.008	11092			49
1446	7120	3	TWL	803	2017-08-10-18-48-15	0	3	z	0	10	57.2	21.4	56.6	21.3	57.2	-0.008	11092			50
1447	7121	3	TWL	803	2017-08-10-18-48-17	0	3	z	0	10	57.2	21.4	56.6	21.3	57.2	-0.008	11092			51
1448	7122	3	TWL	803	2017-08-10-18-48-19	0	3	z	0	10	57.2	21.4	56.6	21.3	57.2	-0.008	11092			52
1449	7123	3	TWL	803	2017-08-10-18-48-21	0	3	z	0	10	57.2	21.4	56.6	21.3	57.2	-0.008	11092			53
1450	7124	3	TWL	803	2017-08-10-18-48-23	0	3	z	0	10	57.2	21.4	56.6	21.3	57.2	-0.008	11092			54
1451	7125	3	TWL	803	2017-08-10-18-48-25	0	3	z	0	10	57.2	21.4	56.6	21.3	57.2	-0.008	11092			55
1452	7126	3	TWL	803	2017-08-10-18-48-27	0	3	z	0	10	57.2	21.4	56.6	21.3	57.2	-0.008	11092			56
1453	7127	3	TWL	803	2017-08-10-18-48-29	0	3	z	0	10	57.2	21.4	56.6	21.3	57.2	-0.008	11092			57
1454	7128	3	TWL	803	2017-08-10-18-48-31	0	3	z	0	10	57.2	21.4	56.6	21.3	57.2	-0.008	11092			58
1455	7129	3	TWL	803	2017-08-10-18-48-33	0	3	z	0	10	57.2	21.4	56.6	21.3	57.2	-0.008	11092			59
1456	7130	3	TWL	803	2017-08-10-18-48-35	0	3	z	0	10	57.2	21.4	56.6	21.3	57.2	-0.008	11092			60
1457	7131	3	TWL	803	2017-08-10-18-48-37	0	3	z	0	10	57.2	21.4	56.6	21.3	57.2	-0.008	11092			61
1458	7132	3	TWL	803	2017-08-10-18-48-39	0	3	z	0	10	57.2	21.4	56.6	21.3	57.2	-0.008	11092			62
1459	7133	3	TWL	803	2017-08-10-18-48-41	0	3	z	0	10	57.2	21.4	56.6	21.3	57.2	-0.008	11092			63
1460	7134	3	TWL	803	2017-08-10-18-48-43	0	3	z	0	10	57.2	21.4	56.6	21.3	57.2	-0.008	11092			64
1461	7135	3	TWL	803	2017-08-10-18-48-45	0	3	z	0	10	57.2	21.4	56.6	21.3	57.2	-0.008	11092			65
1462	7136	3	TWL	803	2017-08-10-18-48-47	0	3	z	0	10	57.2	21.4	56.6	21.3	57.2	-0.008	11092			66
1463	7137	3	TWL	803	2017-08-10-18-48-49	0	3	z	0	10	57.2	21.4	56.6	21.3	57.2	-0.008	11092			67
1464	7138	3	TWL	803	2017-08-10-18-48-51	0	3	z	0	10	57.2	21.4	56.7	21.4	57.3	0.101	11092			68
1465	7139	3	TWL	803	2017-08-10-18-48-53	0	3	z	0	10	57.2	21.4	56.6	21.3	57.2	-0.008	11092			69
1466	7140	3	TWL	803	2017-08-10-18-48-57	0	3	z	0	10	57.2	21.4	56.6	21.3	57.2	-0.008	11092			70
1467	7141	3	TWL	803	2017-08-10-18-48-59	0	3	z	0	10	57.2	21.4	56.6	21.3	57.2	-0.008	11092			71
1468	7142	3	TWL	803	2017-08-10-18-49-01	0	3	z	0	10	57.2	21.4	56.6	21.3	57.2	-0.008	11092			72
1469	7143	3	TWL	803	2017-08-10-18-49-03	0	3	z	0	10	57.2	21.4	56.6	21.3	57.2	-0.008	11092			73
1470	7144	3	TWL	803	2017-08-10-18-49-05	0	3	z	0	10	57.2	21.4	56.6	21.3	57.2	-0.008	11092			74
1471	7145	3	TWL	803	2017-08-10-18-49-07	0	3	z	0	10	57.2	21.4	56.6	21.3	57.2	-0.008	11092			75
1472	7146	3	TWL	803	2017-08-10-18-49-09	0	3	z	0	10	57.2	21.4	56.6	21.3	57.2	-0.008	11092			76
1473	7147	3	TWL	803	2017-08-10-18-49-11	0	3	z	0	10	57.2	21.4	56.6	21.3	57.2	-0.008	11092			77
1474	7148	3	TWL	803	2017-08-10-18-49-13	0	3	z	0	10	57.2	21.4	56.6	21.3	57.2	-0.008	11092			78
1475	7149	3	TWL	803	2017-08-10-18-49-15	0	3	z	0	10	57.1	21.3	56.6	21.3	57.2	0.092	11092			79
1476	7150	3	TWL	803	2017-08-10-18-49-17	0	3	z	0	10	57.2	21.4	56.6	21.3	57.2	-0.008	11092			80
1477	7151	3	TWL	803	2017-08-10-18-49-19	0	3	z	0	10	57.2	21.4	56.6	21.3	57.2	-0.008	11092			81
1478	7152	3	TWL	803	2017-08-10-18-49-21	0	3	z	0	10	57.2	21.4	56.6	21.3	57.2	-0.008	11092			82
1479	7153	3	TWL	803	2017-08-10-18-49-23	0	3	z	0	10	57.2	21.4	56.6	21.3	57.2	-0.008	11092			83
1480	7154	3	TWL	803	2017-08-10-18-49-25	0	3	z	0	10	57.2	21.4	56.6	21.3	57.2	-0.008	11092			84
1481	7155	3	TWL	803	2017-08-10-18-49-27	0	3	z	0	10	57.2	21.4	56.6	21.3	57.2	-0.008	11092			85
1482	7156	3	TWL	803	2017-08-10-18-49-29	0	3	z	0	10	57.2	21.4	56.6	21.3	57.2	-0.008	11092			86
1483	7157	3	TWL	803	2017-08-10-18-49-31	0	3	z	0	10	57.2	21.4	56.7	21.4	57.3	0.101	11092			87
1484	7158	3	TWL	803	2017-08-10-18-49-33	0	3	z	0	10	57.2	21.4	56.6	21.3	57.2	-0.008	11092			88
1485	7159	3	TWL	803	2017-08-10-18-49-35	0	3	z	0	10	57.2	21.4	56.6	21.3	57.2	-0.008	11092			89
1486	7160	3	TWL	803	2017-08-10-18-49-37	0	3	z	0	10	57.2	21.4	56.6	21.3	57.2	-0.008	11092			90
1487	7161	3	TWL	803	2017-08-10-18-49-39	0	3	z	0	10	57.2	21.4	56.6	21.3	57.2	-0.008	11092	Last10	Here	91
1488	7162	3	TWL	803	2017-08-10-18-49-41	0	3	z	0	10	57.2	21.4	56.6	21.3	57.2	-0.008	11092	Last10	Here	92
1489	7163	3	TWL	803	2017-08-10-18-49-43	0	3	z	0	10	57.2	21.4	56.6	21.3	57.2	-0.008	11092	Last10	Here	93
1490	7164	3	TWL	803	2017-08-10-18-49-45	0	3	z	0	10	57.2	21.4	56.6	21.3	57.2	-0.008	11092	Last10	Here	94
1491	7165	3	TWL	803	2017-08-10-18-49-47	0	3	z	0	10	57.2	21.4	56.6	21.3	57.2	-0.008	11092	Last10	Here	95
1492	7166	3	TWL	803	2017-08-10-18-49-49	0	3	z	0	10	57.2	21.4	56.6	21.3	57.2	-0.008	11092	Last10	Here	96
1493	7167	3	TWL	803	2017-08-10-18-49-51	0	3	z	0	10	57.2	21.4	56.6	21.3	57.2	-0.008	11092	Last10	Here	97
1494	7168	3	TWL	803	2017-08-10-18-49-53	0	3	z	0	10	57.2	21.4	56.6	21.3	57.2	-0.008	11092	Last10	Here	98
1495	7169	3	TWL	803	2017-08-10-18-49-55	0	3	z	0	10	57.2	21.4	56.6	21.3	57.2	-0.008	11092	Last10	Here	99
1496	7170	3	TWL	803	2017-08-10-18-50-27	0	3	z	0	15	57.2	21.4	56.5	21.3	57.1	-0.117	11093	First10	Here	1
1497	7171	3	TWL	803	2017-08-10-18-50-29	0	3	z	0	15	57.2	21.4	56.6	21.3	57.2	-0.008	11093	First10	Here	2
1498	7172	3	TWL	803	2017-08-10-18-50-31	0	3	z	0	15	57.2	21.4	56.6	21.3	57.2	-0.008	11093	First10	Here	3
1499	7173	3	TWL	803	2017-08-10-18-50-33	0	3	z	0	15	57.2	21.4	56.6	21.3	57.2	-0.008	11093	First10	Here	4
1500	7174	3	TWL	803	2017-08-10-18-50-35	0	3	z	0	15	57.2	21.4	56.6	21.3	57.2	-0.008	11093	First10	Here	5
1501	7175	3	TWL	803	2017-08-10-18-50-37	0	3	z	0	15	57.2	21.4	56.6	21.3	57.2	-0.008	11093	First10	Here	6
1502	7176	3	TWL	803	2017-08-10-18-50-39	0	3	z	0	15	57.2	21.4	56.6	21.3	57.2	-0.008	11093	First10	Here	7
1503	7177	3	TWL	803	2017-08-10-18-50-41	0	3	z	0	15	57.2	21.4	56.6	21.3	57.2	-0.008	11093	First10	Here	8
1504	7178	3	TWL	803	2017-08-10-18-50-43	0	3	z	0	15	57.2	21.4	56.6	21.3	57.2	-0.008	11093	First10	Here	9
1505	7179	3	TWL	803	2017-08-10-18-50-45	0	3	z	0	15	57.2	21.4	56.6	21.3	57.2	-0.008	11093	First10	Here	10
1506	7180	3	TWL	803	2017-08-10-18-50-47	0	3	z	0	15	57.2	21.4	56.6	21.3	57.2	-0.008	11093			11
1507	7181	3	TWL	803	2017-08-10-18-50-49	0	3	z	0	15	57.2	21.4	56.6	21.3	57.2	-0.008	11093			12
1508	7182	3	TWL	803	2017-08-10-18-50-51	0	3	z	0	15	57.2	21.4	56.6	21.3	57.2	-0.008	11093			13
1509	7183	3	TWL	803	2017-08-10-18-50-53	0	3	z	0	15	57.2	21.4	56.6	21.3	57.2	-0.008	11093			14
1510	7184	3	TWL	803	2017-08-10-18-50-55	0	3	z	0	15	57.2	21.4	56.6	21.3	57.2	-0.008	11093			15
1511	7185	3	TWL	803	2017-08-10-18-50-57	0	3	z	0	15	57.2	21.4	56.6	21.3	57.2	-0.008	11093			16
1512	7186	3	TWL	803	2017-08-10-18-50-59	0	3	z	0	15	57.2	21.4	56.6	21.3	57.2	-0.008	11093			17
1513	7187	3	TWL	803	2017-08-10-18-51-01	0	3	z	0	15	57.2	21.4	56.6	21.3	57.2	-0.008	11093			18
1514	7188	3	TWL	803	2017-08-10-18-51-03	0	3	z	0	15	57.2	21.4	56.6	21.3	57.2	-0.008	11093			19
1515	7189	3	TWL	803	2017-08-10-18-51-05	0	3	z	0	15	57.2	21.4	56.6	21.3	57.2	-0.008	11093			20
1516	7190	3	TWL	803	2017-08-10-18-51-07	0	3	z	0	15	57.2	21.4	56.6	21.3	57.2	-0.008	11093			21
1517	7191	3	TWL	803	2017-08-10-18-51-09	0	3	z	0	15	57.2	21.4	56.6	21.3	57.2	-0.008	11093			22
1518	7192	3	TWL	803	2017-08-10-18-51-11	0	3	z	0	15	57.2	21.4	56.6	21.3	57.2	-0.008	11093			23
1519	7193	3	TWL	803	2017-08-10-18-51-13	0	3	z	0	15	57.2	21.4	56.6	21.3	57.2	-0.008	11093			24
1520	7194	3	TWL	803	2017-08-10-18-51-15	0	3	z	0	15	57.2	21.4	56.6	21.3	57.2	-0.008	11093			25
1521	7195	3	TWL	803	2017-08-10-18-51-17	0	3	z	0	15	57.2	21.4	56.6	21.3	57.2	-0.008	11093			26
1522	7196	3	TWL	803	2017-08-10-18-51-19	0	3	z	0	15	57.2	21.4	56.6	21.3	57.2	-0.008	11093			27
1523	7197	3	TWL	803	2017-08-10-18-51-21	0	3	z	0	15	57.2	21.4	56.6	21.3	57.2	-0.008	11093			28
1524	7198	3	TWL	803	2017-08-10-18-51-23	0	3	z	0	15	57.2	21.4	56.6	21.3	57.2	-0.008	11093			29
1525	7199	3	TWL	803	2017-08-10-18-51-25	0	3	z	0	15	57.2	21.4	56.6	21.3	57.2	-0.008	11093			30
1526	7200	3	TWL	803	2017-08-10-18-51-27	0	3	z	0	15	57.2	21.4	56.6	21.3	57.2	-0.008	11093			31
1527	7201	3	TWL	803	2017-08-10-18-51-29	0	3	z	0	15	57.2	21.4	56.6	21.3	57.2	-0.008	11093			32
1528	7202	3	TWL	803	2017-08-10-18-51-31	0	3	z	0	15	57.2	21.4	56.6	21.3	57.2	-0.008	11093			33
1529	7203	3	TWL	803	2017-08-10-18-51-33	0	3	z	0	15	57.2	21.4	56.6	21.3	57.2	-0.008	11093			34
1530	7204	3	TWL	803	2017-08-10-18-51-35	0	3	z	0	15	57.2	21.4	56.6	21.3	57.2	-0.008	11093			35
1531	7205	3	TWL	803	2017-08-10-18-51-37	0	3	z	0	15	57.2	21.4	56.6	21.3	57.2	-0.008	11093			36
1532	7206	3	TWL	803	2017-08-10-18-51-39	0	3	z	0	15	57.2	21.4	56.5	21.3	57.1	-0.117	11093			37
1533	7207	3	TWL	803	2017-08-10-18-51-41	0	3	z	0	15	57.2	21.4	56.5	21.3	57.1	-0.117	11093			38
1534	7208	3	TWL	803	2017-08-10-18-51-43	0	3	z	0	15	57.2	21.4	56.6	21.3	57.2	-0.008	11093			39
1535	7209	3	TWL	803	2017-08-10-18-51-45	0	3	z	0	15	57.2	21.4	56.6	21.3	57.2	-0.008	11093			40
1536	7210	3	TWL	803	2017-08-10-18-51-47	0	3	z	0	15	57.2	21.4	56.6	21.3	57.2	-0.008	11093			41
1537	7211	3	TWL	803	2017-08-10-18-51-50	0	3	z	0	15	57.2	21.4	56.6	21.3	57.2	-0.008	11093			42
1538	7212	3	TWL	803	2017-08-10-18-51-52	0	3	z	0	15	57.2	21.4	56.6	21.3	57.2	-0.008	11093			43
1539	7213	3	TWL	803	2017-08-10-18-51-54	0	3	z	0	15	57.2	21.4	56.6	21.3	57.2	-0.008	11093			44
1540	7214	3	TWL	803	2017-08-10-18-51-56	0	3	z	0	15	57.2	21.4	56.6	21.3	57.2	-0.008	11093			45
1541	7215	3	TWL	803	2017-08-10-18-51-58	0	3	z	0	15	57.2	21.4	56.6	21.3	57.2	-0.008	11093			46
1542	7216	3	TWL	803	2017-08-10-18-52-00	0	3	z	0	15	57.2	21.4	56.6	21.3	57.2	-0.008	11093			47
1543	7217	3	TWL	803	2017-08-10-18-52-02	0	3	z	0	15	57.2	21.4	56.6	21.3	57.2	-0.008	11093			48
1544	7218	3	TWL	803	2017-08-10-18-52-04	0	3	z	0	15	57.2	21.4	56.6	21.3	57.2	-0.008	11093			49
1545	7219	3	TWL	803	2017-08-10-18-52-06	0	3	z	0	15	57.2	21.4	56.6	21.3	57.2	-0.008	11093			50
1546	7220	3	TWL	803	2017-08-10-18-52-08	0	3	z	0	15	57.2	21.4	56.6	21.3	57.2	-0.008	11093			51
1547	7221	3	TWL	803	2017-08-10-18-52-10	0	3	z	0	15	57.2	21.4	56.6	21.3	57.2	-0.008	11093			52
1548	7222	3	TWL	803	2017-08-10-18-52-12	0	3	z	0	15	57.2	21.4	56.6	21.3	57.2	-0.008	11093			53
1549	7223	3	TWL	803	2017-08-10-18-52-14	0	3	z	0	15	57.2	21.4	56.6	21.3	57.2	-0.008	11093			54
1550	7224	3	TWL	803	2017-08-10-18-52-16	0	3	z	0	15	57.2	21.4	56.6	21.3	57.2	-0.008	11093			55
1551	7225	3	TWL	803	2017-08-10-18-52-18	0	3	z	0	15	57.2	21.4	56.6	21.3	57.2	-0.008	11093			56
1552	7226	3	TWL	803	2017-08-10-18-52-20	0	3	z	0	15	57.2	21.4	56.6	21.3	57.2	-0.008	11093			57
1553	7227	3	TWL	803	2017-08-10-18-52-22	0	3	z	0	15	57.2	21.4	56.6	21.3	57.2	-0.008	11093			58
1554	7228	3	TWL	803	2017-08-10-18-52-24	0	3	z	0	15	57.2	21.4	56.6	21.3	57.2	-0.008	11093			59
1555	7229	3	TWL	803	2017-08-10-18-52-26	0	3	z	0	15	57.2	21.4	56.6	21.3	57.2	-0.008	11093			60
1556	7230	3	TWL	803	2017-08-10-18-52-28	0	3	z	0	15	57.2	21.4	56.6	21.3	57.2	-0.008	11093			61
1557	7231	3	TWL	803	2017-08-10-18-52-30	0	3	z	0	15	57.2	21.4	56.6	21.3	57.2	-0.008	11093			62
1558	7232	3	TWL	803	2017-08-10-18-52-32	0	3	z	0	15	57.2	21.4	56.6	21.3	57.2	-0.008	11093			63
1559	7233	3	TWL	803	2017-08-10-18-52-34	0	3	z	0	15	57.2	21.4	56.6	21.3	57.2	-0.008	11093			64
1560	7234	3	TWL	803	2017-08-10-18-52-36	0	3	z	0	15	57.2	21.4	56.6	21.3	57.2	-0.008	11093			65
1561	7235	3	TWL	803	2017-08-10-18-52-38	0	3	z	0	15	57.2	21.4	56.6	21.3	57.2	-0.008	11093			66
1562	7236	3	TWL	803	2017-08-10-18-52-40	0	3	z	0	15	57.2	21.4	56.6	21.3	57.2	-0.008	11093			67
1563	7237	3	TWL	803	2017-08-10-18-52-42	0	3	z	0	15	57.2	21.4	56.6	21.3	57.2	-0.008	11093			68
1564	7238	3	TWL	803	2017-08-10-18-52-44	0	3	z	0	15	57.2	21.4	56.6	21.3	57.2	-0.008	11093			69
1565	7239	3	TWL	803	2017-08-10-18-52-46	0	3	z	0	15	57.2	21.4	56.6	21.3	57.2	-0.008	11093			70
1566	7240	3	TWL	803	2017-08-10-18-52-48	0	3	z	0	15	57.2	21.4	56.6	21.3	57.2	-0.008	11093			71
1567	7241	3	TWL	803	2017-08-10-18-52-50	0	3	z	0	15	57.2	21.4	56.6	21.3	57.2	-0.008	11093			72
1568	7242	3	TWL	803	2017-08-10-18-52-52	0	3	z	0	15	57.2	21.4	56.6	21.3	57.2	-0.008	11093			73
1569	7243	3	TWL	803	2017-08-10-18-52-54	0	3	z	0	15	57.2	21.4	56.6	21.3	57.2	-0.008	11093			74
1570	7244	3	TWL	803	2017-08-10-18-52-56	0	3	z	0	15	57.2	21.4	56.6	21.3	57.2	-0.008	11093			75
1571	7245	3	TWL	803	2017-08-10-18-52-58	0	3	z	0	15	57.2	21.4	56.6	21.3	57.2	-0.008	11093			76
1572	7246	3	TWL	803	2017-08-10-18-53-00	0	3	z	0	15	57.2	21.4	56.5	21.3	57.1	-0.117	11093			77
1573	7247	3	TWL	803	2017-08-10-18-53-02	0	3	z	0	15	57.2	21.4	56.6	21.3	57.2	-0.008	11093			78
1574	7248	3	TWL	803	2017-08-10-18-53-04	0	3	z	0	15	57.2	21.4	56.6	21.3	57.2	-0.008	11093			79
1575	7249	3	TWL	803	2017-08-10-18-53-06	0	3	z	0	15	57.2	21.4	56.6	21.3	57.2	-0.008	11093			80
1576	7250	3	TWL	803	2017-08-10-18-53-08	0	3	z	0	15	57.2	21.4	56.6	21.3	57.2	-0.008	11093			81
1577	7251	3	TWL	803	2017-08-10-18-53-10	0	3	z	0	15	57.2	21.4	56.7	21.4	57.3	0.101	11093			82
1578	7252	3	TWL	803	2017-08-10-18-53-12	0	3	z	0	15	57.2	21.4	56.6	21.3	57.2	-0.008	11093			83
1579	7253	3	TWL	803	2017-08-10-18-53-14	0	3	z	0	15	57.2	21.4	56.6	21.3	57.2	-0.008	11093			84
1580	7254	3	TWL	803	2017-08-10-18-53-16	0	3	z	0	15	57.2	21.4	56.5	21.3	57.1	-0.117	11093			85
1581	7255	3	TWL	803	2017-08-10-18-53-18	0	3	z	0	15	57.2	21.4	56.6	21.3	57.2	-0.008	11093			86
1582	7256	3	TWL	803	2017-08-10-18-53-20	0	3	z	0	15	57.2	21.4	56.6	21.3	57.2	-0.008	11093			87
1583	7257	3	TWL	803	2017-08-10-18-53-22	0	3	z	0	15	57.2	21.4	56.6	21.3	57.2	-0.008	11093			88
1584	7258	3	TWL	803	2017-08-10-18-53-24	0	3	z	0	15	57.2	21.4	56.5	21.3	57.1	-0.117	11093			89
1585	7259	3	TWL	803	2017-08-10-18-53-26	0	3	z	0	15	57.2	21.4	56.5	21.3	57.1	-0.117	11093			90
1586	7260	3	TWL	803	2017-08-10-18-53-28	0	3	z	0	15	57.2	21.4	56.5	21.3	57.1	-0.117	11093	Last10	Here	91
1587	7261	3	TWL	803	2017-08-10-18-53-30	0	3	z	0	15	57.2	21.4	56.6	21.3	57.2	-0.008	11093	Last10	Here	92
1588	7262	3	TWL	803	2017-08-10-18-53-32	0	3	z	0	15	57.2	21.4	56.5	21.3	57.1	-0.117	11093	Last10	Here	93
1589	7263	3	TWL	803	2017-08-10-18-53-34	0	3	z	0	15	57.2	21.4	56.6	21.3	57.2	-0.008	11093	Last10	Here	94
1590	7264	3	TWL	803	2017-08-10-18-53-36	0	3	z	0	15	57.2	21.4	56.5	21.3	57.1	-0.117	11093	Last10	Here	95
1591	7265	3	TWL	803	2017-08-10-18-53-38	0	3	z	0	15	57.2	21.4	56.6	21.3	57.2	-0.008	11093	Last10	Here	96
1592	7266	3	TWL	803	2017-08-10-18-53-40	0	3	z	0	15	57.2	21.4	56.6	21.3	57.2	-0.008	11093	Last10	Here	97
1593	7267	3	TWL	803	2017-08-10-18-53-42	0	3	z	0	15	57.2	21.4	56.6	21.3	57.2	-0.008	11093	Last10	Here	98
1594	7268	3	TWL	803	2017-08-10-18-53-44	0	3	z	0	15	57.2	21.4	56.5	21.3	57.1	-0.117	11093	Last10	Here	99
1595	7269	3	TWL	803	2017-08-10-18-53-46	0	3	z	0	15	57.2	21.4	56.6	21.3	57.2	-0.008	11093	Last10	Here	100
1596	7270	3	TWL	803	2017-08-10-18-54-18	0	3	z	0	20	57.2	21.4	56.5	21.3	57.1	-0.117	11094	First10	Here	1
1597	7271	3	TWL	803	2017-08-10-18-54-20	0	3	z	0	20	57.2	21.4	56.5	21.3	57.1	-0.117	11094	First10	Here	2
1598	7272	3	TWL	803	2017-08-10-18-54-22	0	3	z	0	20	57.2	21.4	56.5	21.3	57.1	-0.117	11094	First10	Here	3
1599	7273	3	TWL	803	2017-08-10-18-54-24	0	3	z	0	20	57.2	21.4	56.5	21.3	57.1	-0.117	11094	First10	Here	4
1600	7274	3	TWL	803	2017-08-10-18-54-26	0	3	z	0	20	57.2	21.4	56.5	21.3	57.1	-0.117	11094	First10	Here	5
1601	7275	3	TWL	803	2017-08-10-18-54-28	0	3	z	0	20	57.2	21.4	56.5	21.3	57.1	-0.117	11094	First10	Here	6
1602	7276	3	TWL	803	2017-08-10-18-54-30	0	3	z	0	20	57.2	21.4	56.5	21.3	57.1	-0.117	11094	First10	Here	7
1603	7277	3	TWL	803	2017-08-10-18-54-32	0	3	z	0	20	57.2	21.4	56.6	21.4	57.2	-0.008	11094	First10	Here	8
1604	7278	3	TWL	803	2017-08-10-18-54-34	0	3	z	0	20	57.2	21.4	56.5	21.3	57.1	-0.117	11094	First10	Here	9
1605	7279	3	TWL	803	2017-08-10-18-54-36	0	3	z	0	20	57.2	21.4	56.5	21.3	57.1	-0.117	11094	First10	Here	10
1606	7280	3	TWL	803	2017-08-10-18-54-38	0	3	z	0	20	57.2	21.4	56.5	21.3	57.1	-0.117	11094			11
1607	7281	3	TWL	803	2017-08-10-18-54-40	0	3	z	0	20	57.2	21.4	56.5	21.3	57.1	-0.117	11094			12
1608	7282	3	TWL	803	2017-08-10-18-54-42	0	3	z	0	20	57.2	21.4	56.5	21.3	57.1	-0.117	11094			13
1609	7283	3	TWL	803	2017-08-10-18-54-44	0	3	z	0	20	57.2	21.4	56.5	21.3	57.1	-0.117	11094			14
1610	7284	3	TWL	803	2017-08-10-18-54-46	0	3	z	0	20	57.2	21.4	56.5	21.3	57.1	-0.117	11094			15
1611	7285	3	TWL	803	2017-08-10-18-54-48	0	3	z	0	20	57.2	21.4	56.6	21.3	57.2	-0.008	11094			16
1612	7286	3	TWL	803	2017-08-10-18-54-50	0	3	z	0	20	57.2	21.4	56.6	21.3	57.2	-0.008	11094			17
1613	7287	3	TWL	803	2017-08-10-18-54-52	0	3	z	0	20	57.2	21.4	56.5	21.3	57.1	-0.117	11094			18
1614	7288	3	TWL	803	2017-08-10-18-54-54	0	3	z	0	20	57.2	21.4	56.6	21.3	57.2	-0.008	11094			19
1615	7289	3	TWL	803	2017-08-10-18-54-56	0	3	z	0	20	57.2	21.4	56.6	21.3	57.2	-0.008	11094			20
1616	7290	3	TWL	803	2017-08-10-18-54-58	0	3	z	0	20	57.1	21.3	56.6	21.4	57.2	0.092	11094			21
1617	7291	3	TWL	803	2017-08-10-18-55-00	0	3	z	0	20	57.2	21.4	56.5	21.3	57.1	-0.117	11094			22
1618	7292	3	TWL	803	2017-08-10-18-55-02	0	3	z	0	20	57.2	21.4	56.6	21.4	57.2	-0.008	11094			23
1619	7293	3	TWL	803	2017-08-10-18-55-04	0	3	z	0	20	57.2	21.4	56.5	21.3	57.1	-0.117	11094			24
1620	7294	3	TWL	803	2017-08-10-18-55-06	0	3	z	0	20	57.2	21.4	56.6	21.3	57.2	-0.008	11094			25
1621	7295	3	TWL	803	2017-08-10-18-55-08	0	3	z	0	20	57.2	21.4	56.5	21.3	57.1	-0.117	11094			26
1622	7296	3	TWL	803	2017-08-10-18-55-10	0	3	z	0	20	57.2	21.4	56.6	21.3	57.2	-0.008	11094			27
1623	7297	3	TWL	803	2017-08-10-18-55-12	0	3	z	0	20	57.2	21.4	56.5	21.3	57.1	-0.117	11094			28
1624	7298	3	TWL	803	2017-08-10-18-55-14	0	3	z	0	20	57.2	21.4	56.6	21.3	57.2	-0.008	11094			29
1625	7299	3	TWL	803	2017-08-10-18-55-16	0	3	z	0	20	57.2	21.4	56.6	21.3	57.2	-0.008	11094			30
1626	7300	3	TWL	803	2017-08-10-18-55-18	0	3	z	0	20	57.2	21.4	56.5	21.3	57.1	-0.117	11094			31
1627	7301	3	TWL	803	2017-08-10-18-55-20	0	3	z	0	20	57.2	21.4	56.6	21.3	57.2	-0.008	11094			32
1628	7302	3	TWL	803	2017-08-10-18-55-22	0	3	z	0	20	57.2	21.4	56.5	21.3	57.1	-0.117	11094			33
1629	7303	3	TWL	803	2017-08-10-18-55-24	0	3	z	0	20	57.2	21.4	56.6	21.3	57.2	-0.008	11094			34
1630	7304	3	TWL	803	2017-08-10-18-55-26	0	3	z	0	20	57.2	21.4	56.6	21.3	57.2	-0.008	11094			35
1631	7305	3	TWL	803	2017-08-10-18-55-28	0	3	z	0	20	57.2	21.4	56.6	21.3	57.2	-0.008	11094			36
1632	7306	3	TWL	803	2017-08-10-18-55-30	0	3	z	0	20	57.2	21.4	56.5	21.3	57.1	-0.117	11094			37
1633	7307	3	TWL	803	2017-08-10-18-55-32	0	3	z	0	20	57.2	21.4	56.6	21.3	57.2	-0.008	11094			38
1634	7308	3	TWL	803	2017-08-10-18-55-34	0	3	z	0	20	57.2	21.4	56.6	21.3	57.2	-0.008	11094			39
1635	7309	3	TWL	803	2017-08-10-18-55-36	0	3	z	0	20	57.2	21.4	56.5	21.3	57.1	-0.117	11094			40
1636	7310	3	TWL	803	2017-08-10-18-55-38	0	3	z	0	20	57.2	21.4	56.6	21.3	57.2	-0.008	11094			41
1637	7311	3	TWL	803	2017-08-10-18-55-40	0	3	z	0	20	57.2	21.4	56.6	21.3	57.2	-0.008	11094			42
1638	7312	3	TWL	803	2017-08-10-18-55-42	0	3	z	0	20	57.2	21.4	56.5	21.3	57.1	-0.117	11094			43
1639	7313	3	TWL	803	2017-08-10-18-55-44	0	3	z	0	20	57.2	21.4	56.5	21.3	57.1	-0.117	11094			44
1640	7314	3	TWL	803	2017-08-10-18-55-46	0	3	z	0	20	57.2	21.4	56.5	21.3	57.1	-0.117	11094			45
1641	7315	3	TWL	803	2017-08-10-18-55-48	0	3	z	0	20	57.2	21.4	56.5	21.3	57.1	-0.117	11094			46
1642	7316	3	TWL	803	2017-08-10-18-55-50	0	3	z	0	20	57.2	21.4	56.6	21.3	57.2	-0.008	11094			47
1643	7317	3	TWL	803	2017-08-10-18-55-52	0	3	z	0	20	57.2	21.4	56.5	21.3	57.1	-0.117	11094			48
1644	7318	3	TWL	803	2017-08-10-18-55-54	0	3	z	0	20	57.2	21.4	56.7	21.4	57.3	0.101	11094			49
1645	7319	3	TWL	803	2017-08-10-18-55-56	0	3	z	0	20	57.2	21.4	56.6	21.3	57.2	-0.008	11094			50
1646	7320	3	TWL	803	2017-08-10-18-55-58	0	3	z	0	20	57.2	21.4	56.6	21.3	57.2	-0.008	11094			51
1647	7321	3	TWL	803	2017-08-10-18-56-00	0	3	z	0	20	57.2	21.4	56.5	21.3	57.1	-0.117	11094			52
1648	7322	3	TWL	803	2017-08-10-18-56-02	0	3	z	0	20	57.2	21.4	56.6	21.3	57.2	-0.008	11094			53
1649	7323	3	TWL	803	2017-08-10-18-56-04	0	3	z	0	20	57.2	21.4	56.5	21.3	57.1	-0.117	11094			54
1650	7324	3	TWL	803	2017-08-10-18-56-06	0	3	z	0	20	57.2	21.4	56.6	21.3	57.2	-0.008	11094			55
1651	7325	3	TWL	803	2017-08-10-18-56-08	0	3	z	0	20	57.2	21.4	56.6	21.3	57.2	-0.008	11094			56
1652	7326	3	TWL	803	2017-08-10-18-56-10	0	3	z	0	20	57.2	21.4	56.5	21.3	57.1	-0.117	11094			57
1653	7327	3	TWL	803	2017-08-10-18-56-12	0	3	z	0	20	57.2	21.4	56.6	21.3	57.2	-0.008	11094			58
1654	7328	3	TWL	803	2017-08-10-18-56-14	0	3	z	0	20	57.2	21.4	56.6	21.3	57.2	-0.008	11094			59
1655	7329	3	TWL	803	2017-08-10-18-56-16	0	3	z	0	20	57.1	21.3	56.6	21.3	57.2	0.092	11094			60
1656	7330	3	TWL	803	2017-08-10-18-56-18	0	3	z	0	20	57.2	21.4	56.6	21.3	57.2	-0.008	11094			61
1657	7331	3	TWL	803	2017-08-10-18-56-20	0	3	z	0	20	57.2	21.4	56.6	21.3	57.2	-0.008	11094			62
1658	7332	3	TWL	803	2017-08-10-18-56-22	0	3	z	0	20	57.2	21.4	56.7	21.4	57.3	0.101	11094			63
1659	7333	3	TWL	803	2017-08-10-18-56-24	0	3	z	0	20	57.2	21.4	56.6	21.3	57.2	-0.008	11094			64
1660	7334	3	TWL	803	2017-08-10-18-56-26	0	3	z	0	20	57.2	21.4	56.6	21.3	57.2	-0.008	11094			65
1661	7335	3	TWL	803	2017-08-10-18-56-28	0	3	z	0	20	57.2	21.4	56.6	21.3	57.2	-0.008	11094			66
1662	7336	3	TWL	803	2017-08-10-18-56-30	0	3	z	0	20	57.2	21.4	56.6	21.3	57.2	-0.008	11094			67
1663	7337	3	TWL	803	2017-08-10-18-56-32	0	3	z	0	20	57.2	21.4	56.6	21.3	57.2	-0.008	11094			68
1664	7338	3	TWL	803	2017-08-10-18-56-34	0	3	z	0	20	57.2	21.4	56.7	21.4	57.3	0.101	11094			69
1665	7339	3	TWL	803	2017-08-10-18-56-36	0	3	z	0	20	57.2	21.4	56.6	21.3	57.2	-0.008	11094			70
1666	7340	3	TWL	803	2017-08-10-18-56-38	0	3	z	0	20	57.2	21.4	56.6	21.3	57.2	-0.008	11094			71
1667	7341	3	TWL	803	2017-08-10-18-56-40	0	3	z	0	20	57.2	21.4	56.6	21.3	57.2	-0.008	11094			72
1668	7342	3	TWL	803	2017-08-10-18-56-42	0	3	z	0	20	57.2	21.4	56.6	21.3	57.2	-0.008	11094			73
1669	7343	3	TWL	803	2017-08-10-18-56-44	0	3	z	0	20	57.2	21.4	56.6	21.3	57.2	-0.008	11094			74
1670	7344	3	TWL	803	2017-08-10-18-56-46	0	3	z	0	20	57.2	21.4	56.6	21.3	57.2	-0.008	11094			75
1671	7345	3	TWL	803	2017-08-10-18-56-48	0	3	z	0	20	57.2	21.4	56.6	21.3	57.2	-0.008	11094			76
1672	7346	3	TWL	803	2017-08-10-18-56-50	0	3	z	0	20	57.2	21.4	56.6	21.3	57.2	-0.008	11094			77
1673	7347	3	TWL	803	2017-08-10-18-56-52	0	3	z	0	20	57.2	21.4	56.6	21.3	57.2	-0.008	11094			78
1674	7348	3	TWL	803	2017-08-10-18-56-54	0	3	z	0	20	57.2	21.4	56.6	21.3	57.2	-0.008	11094			79
1675	7349	3	TWL	803	2017-08-10-18-56-56	0	3	z	0	20	57.2	21.4	56.6	21.3	57.2	-0.008	11094			80
1676	7350	3	TWL	803	2017-08-10-18-56-58	0	3	z	0	20	57.2	21.4	56.6	21.3	57.2	-0.008	11094			81
1677	7351	3	TWL	803	2017-08-10-18-57-01	0	3	z	0	20	57.1	21.3	56.6	21.3	57.2	0.092	11094			82
1678	7352	3	TWL	803	2017-08-10-18-57-03	0	3	z	0	20	57.2	21.4	56.6	21.3	57.2	-0.008	11094			83
1679	7353	3	TWL	803	2017-08-10-18-57-05	0	3	z	0	20	57.2	21.4	56.6	21.3	57.2	-0.008	11094			84
1680	7354	3	TWL	803	2017-08-10-18-57-07	0	3	z	0	20	57.2	21.4	56.6	21.3	57.2	-0.008	11094			85
1681	7355	3	TWL	803	2017-08-10-18-57-09	0	3	z	0	20	57.2	21.4	56.6	21.3	57.2	-0.008	11094			86
1682	7356	3	TWL	803	2017-08-10-18-57-11	0	3	z	0	20	57.2	21.4	56.6	21.3	57.2	-0.008	11094			87
1683	7357	3	TWL	803	2017-08-10-18-57-13	0	3	z	0	20	57.1	21.3	56.6	21.3	57.2	0.092	11094			88
1684	7358	3	TWL	803	2017-08-10-18-57-15	0	3	z	0	20	57.2	21.4	56.6	21.3	57.2	-0.008	11094			89
1685	7359	3	TWL	803	2017-08-10-18-57-17	0	3	z	0	20	57.2	21.4	56.6	21.3	57.2	-0.008	11094			90
1686	7360	3	TWL	803	2017-08-10-18-57-19	0	3	z	0	20	57.2	21.4	56.6	21.3	57.2	-0.008	11094	Last10	Here	91
1687	7361	3	TWL	803	2017-08-10-18-57-21	0	3	z	0	20	57.2	21.4	56.6	21.3	57.2	-0.008	11094	Last10	Here	92
1688	7362	3	TWL	803	2017-08-10-18-57-23	0	3	z	0	20	57.2	21.4	56.6	21.3	57.2	-0.008	11094	Last10	Here	93
1689	7363	3	TWL	803	2017-08-10-18-57-25	0	3	z	0	20	57.2	21.4	56.6	21.3	57.2	-0.008	11094	Last10	Here	94
1690	7364	3	TWL	803	2017-08-10-18-57-27	0	3	z	0	20	57.2	21.4	56.6	21.3	57.2	-0.008	11094	Last10	Here	95
1691	7365	3	TWL	803	2017-08-10-18-57-29	0	3	z	0	20	57.2	21.4	56.6	21.3	57.2	-0.008	11094	Last10	Here	96
1692	7366	3	TWL	803	2017-08-10-18-57-31	0	3	z	0	20	57.2	21.4	56.6	21.3	57.2	-0.008	11094	Last10	Here	97
1693	7367	3	TWL	803	2017-08-10-18-57-33	0	3	z	0	20	57.2	21.4	56.6	21.3	57.2	-0.008	11094	Last10	Here	98
1694	7368	3	TWL	803	2017-08-10-18-57-35	0	3	z	0	20	57.2	21.4	56.6	21.3	57.2	-0.008	11094	Last10	Here	99
1695	7369	3	TWL	803	2017-08-10-18-57-37	0	3	z	0	20	57.2	21.4	56.6	21.3	57.2	-0.008	11094	Last10	Here	100
1696	7370	3	TWL	803	2017-08-10-18-58-09	0	3	z	0	25	57.2	21.4	56.6	21.3	57.2	-0.008	11095	First10	Here	1
1697	7371	3	TWL	803	2017-08-10-18-58-11	0	3	z	0	25	57.2	21.4	56.6	21.3	57.2	-0.008	11095	First10	Here	2
1698	7372	3	TWL	803	2017-08-10-18-58-13	0	3	z	0	25	57.1	21.3	56.6	21.3	57.2	0.092	11095	First10	Here	3
1699	7373	3	TWL	803	2017-08-10-18-58-15	0	3	z	0	25	57.2	21.4	56.6	21.3	57.2	-0.008	11095	First10	Here	4
1700	7374	3	TWL	803	2017-08-10-18-58-17	0	3	z	0	25	57.2	21.4	56.6	21.3	57.2	-0.008	11095	First10	Here	5
1701	7375	3	TWL	803	2017-08-10-18-58-19	0	3	z	0	25	57.2	21.4	56.6	21.3	57.2	-0.008	11095	First10	Here	6
1702	7376	3	TWL	803	2017-08-10-18-58-21	0	3	z	0	25	57.2	21.4	56.6	21.3	57.2	-0.008	11095	First10	Here	7
1703	7377	3	TWL	803	2017-08-10-18-58-23	0	3	z	0	25	57.2	21.4	56.6	21.3	57.2	-0.008	11095	First10	Here	8
1704	7378	3	TWL	803	2017-08-10-18-58-25	0	3	z	0	25	57.2	21.4	56.6	21.3	57.2	-0.008	11095	First10	Here	9
1705	7379	3	TWL	803	2017-08-10-18-58-27	0	3	z	0	25	57.2	21.4	56.7	21.4	57.3	0.101	11095	First10	Here	10
1706	7380	3	TWL	803	2017-08-10-18-58-29	0	3	z	0	25	57.2	21.4	56.6	21.3	57.2	-0.008	11095			11
1707	7381	3	TWL	803	2017-08-10-18-58-31	0	3	z	0	25	57.2	21.4	56.6	21.3	57.2	-0.008	11095			12
1708	7382	3	TWL	803	2017-08-10-18-58-33	0	3	z	0	25	57.2	21.4	56.6	21.3	57.2	-0.008	11095			13
1709	7383	3	TWL	803	2017-08-10-18-58-35	0	3	z	0	25	57.2	21.4	56.6	21.3	57.2	-0.008	11095			14
1710	7384	3	TWL	803	2017-08-10-18-58-37	0	3	z	0	25	57.2	21.4	56.6	21.3	57.2	-0.008	11095			15
1711	7385	3	TWL	803	2017-08-10-18-58-39	0	3	z	0	25	57.2	21.4	56.6	21.3	57.2	-0.008	11095			16
1712	7386	3	TWL	803	2017-08-10-18-58-41	0	3	z	0	25	57.2	21.4	56.6	21.3	57.2	-0.008	11095			17
1713	7387	3	TWL	803	2017-08-10-18-58-43	0	3	z	0	25	57.2	21.4	56.6	21.3	57.2	-0.008	11095			18
1714	7388	3	TWL	803	2017-08-10-18-58-45	0	3	z	0	25	57.2	21.4	56.6	21.3	57.2	-0.008	11095			19
1715	7389	3	TWL	803	2017-08-10-18-58-47	0	3	z	0	25	57.2	21.4	56.6	21.3	57.2	-0.008	11095			20
1716	7390	3	TWL	803	2017-08-10-18-58-49	0	3	z	0	25	57.2	21.4	56.6	21.3	57.2	-0.008	11095			21
1717	7391	3	TWL	803	2017-08-10-18-58-51	0	3	z	0	25	57.2	21.4	56.6	21.3	57.2	-0.008	11095			22
1718	7392	3	TWL	803	2017-08-10-18-58-53	0	3	z	0	25	57.2	21.4	56.6	21.3	57.2	-0.008	11095			23
1719	7393	3	TWL	803	2017-08-10-18-58-55	0	3	z	0	25	57.2	21.4	56.6	21.3	57.2	-0.008	11095			24
1720	7394	3	TWL	803	2017-08-10-18-58-57	0	3	z	0	25	57.2	21.4	56.6	21.3	57.2	-0.008	11095			25
1721	7395	3	TWL	803	2017-08-10-18-58-59	0	3	z	0	25	57.2	21.4	56.6	21.3	57.2	-0.008	11095			26
1722	7396	3	TWL	803	2017-08-10-18-59-01	0	3	z	0	25	57.2	21.4	56.6	21.3	57.2	-0.008	11095			27
1723	7397	3	TWL	803	2017-08-10-18-59-03	0	3	z	0	25	57.2	21.4	56.6	21.3	57.2	-0.008	11095			28
1724	7398	3	TWL	803	2017-08-10-18-59-05	0	3	z	0	25	57.2	21.4	56.6	21.3	57.2	-0.008	11095			29
1725	7399	3	TWL	803	2017-08-10-18-59-07	0	3	z	0	25	57.2	21.4	56.7	21.4	57.3	0.101	11095			30
1726	7400	3	TWL	803	2017-08-10-18-59-09	0	3	z	0	25	57.2	21.4	56.6	21.3	57.2	-0.008	11095			31
1727	7401	3	TWL	803	2017-08-10-18-59-11	0	3	z	0	25	57.2	21.4	56.6	21.3	57.2	-0.008	11095			32
1728	7402	3	TWL	803	2017-08-10-18-59-13	0	3	z	0	25	57.2	21.4	56.6	21.3	57.2	-0.008	11095			33
1729	7403	3	TWL	803	2017-08-10-18-59-15	0	3	z	0	25	57.2	21.4	56.6	21.3	57.2	-0.008	11095			34
1730	7404	3	TWL	803	2017-08-10-18-59-17	0	3	z	0	25	57.2	21.4	56.6	21.3	57.2	-0.008	11095			35
1731	7405	3	TWL	803	2017-08-10-18-59-19	0	3	z	0	25	57.2	21.4	56.6	21.3	57.2	-0.008	11095			36
1732	7406	3	TWL	803	2017-08-10-18-59-21	0	3	z	0	25	57.2	21.4	56.6	21.3	57.2	-0.008	11095			37
1733	7407	3	TWL	803	2017-08-10-18-59-23	0	3	z	0	25	57.2	21.4	56.6	21.3	57.2	-0.008	11095			38
1734	7408	3	TWL	803	2017-08-10-18-59-25	0	3	z	0	25	57.2	21.4	56.6	21.3	57.2	-0.008	11095			39
1735	7409	3	TWL	803	2017-08-10-18-59-27	0	3	z	0	25	57.2	21.4	56.6	21.3	57.2	-0.008	11095			40
1736	7410	3	TWL	803	2017-08-10-18-59-29	0	3	z	0	25	57.2	21.4	56.6	21.3	57.2	-0.008	11095			41
1737	7411	3	TWL	803	2017-08-10-18-59-31	0	3	z	0	25	57.2	21.4	56.6	21.3	57.2	-0.008	11095			42
1738	7412	3	TWL	803	2017-08-10-18-59-33	0	3	z	0	25	57.2	21.4	56.6	21.3	57.2	-0.008	11095			43
1739	7413	3	TWL	803	2017-08-10-18-59-35	0	3	z	0	25	57.2	21.4	56.6	21.3	57.2	-0.008	11095			44
1740	7414	3	TWL	803	2017-08-10-18-59-37	0	3	z	0	25	57.2	21.4	56.6	21.3	57.2	-0.008	11095			45
1741	7415	3	TWL	803	2017-08-10-18-59-39	0	3	z	0	25	57.2	21.4	56.6	21.3	57.2	-0.008	11095			46
1742	7416	3	TWL	803	2017-08-10-18-59-41	0	3	z	0	25	57.2	21.4	56.6	21.3	57.2	-0.008	11095			47
1743	7417	3	TWL	803	2017-08-10-18-59-43	0	3	z	0	25	57.2	21.4	56.6	21.3	57.2	-0.008	11095			48
1744	7418	3	TWL	803	2017-08-10-18-59-45	0	3	z	0	25	57.2	21.4	56.6	21.3	57.2	-0.008	11095			49
1745	7419	3	TWL	803	2017-08-10-18-59-47	0	3	z	0	25	57.2	21.4	56.6	21.3	57.2	-0.008	11095			50
1746	7420	3	TWL	803	2017-08-10-18-59-49	0	3	z	0	25	57.2	21.4	56.6	21.3	57.2	-0.008	11095			51
1747	7421	3	TWL	803	2017-08-10-18-59-51	0	3	z	0	25	57.2	21.4	56.6	21.3	57.2	-0.008	11095			52
1748	7422	3	TWL	803	2017-08-10-18-59-53	0	3	z	0	25	57.2	21.4	56.6	21.3	57.2	-0.008	11095			53
1749	7423	3	TWL	803	2017-08-10-18-59-55	0	3	z	0	25	57.2	21.4	56.6	21.3	57.2	-0.008	11095			54
1750	7424	3	TWL	803	2017-08-10-18-59-57	0	3	z	0	25	57.2	21.4	56.6	21.3	57.2	-0.008	11095			55
1751	7425	3	TWL	803	2017-08-10-18-59-59	0	3	z	0	25	57.2	21.4	56.6	21.3	57.2	-0.008	11095			56
1752	7426	3	TWL	803	2017-08-10-19-00-01	0	3	z	0	25	57.2	21.4	56.6	21.3	57.2	-0.008	11095			57
1753	7427	3	TWL	803	2017-08-10-19-00-03	0	3	z	0	25	57.2	21.4	56.6	21.3	57.2	-0.008	11095			58
1754	7428	3	TWL	803	2017-08-10-19-00-05	0	3	z	0	25	57.2	21.4	56.6	21.3	57.2	-0.008	11095			59
1755	7429	3	TWL	803	2017-08-10-19-00-07	0	3	z	0	25	57.2	21.4	56.6	21.3	57.2	-0.008	11095			60
1756	7430	3	TWL	803	2017-08-10-19-00-09	0	3	z	0	25	57.2	21.4	56.6	21.3	57.2	-0.008	11095			61
1757	7431	3	TWL	803	2017-08-10-19-00-11	0	3	z	0	25	57.2	21.4	56.6	21.3	57.2	-0.008	11095			62
1758	7432	3	TWL	803	2017-08-10-19-00-13	0	3	z	0	25	57.2	21.4	56.6	21.3	57.2	-0.008	11095			63
1759	7433	3	TWL	803	2017-08-10-19-00-15	0	3	z	0	25	57.2	21.4	56.6	21.3	57.2	-0.008	11095			64
1760	7434	3	TWL	803	2017-08-10-19-00-17	0	3	z	0	25	57.2	21.4	56.6	21.3	57.2	-0.008	11095			65
1761	7435	3	TWL	803	2017-08-10-19-00-19	0	3	z	0	25	57.2	21.4	56.6	21.3	57.2	-0.008	11095			66
1762	7436	3	TWL	803	2017-08-10-19-00-21	0	3	z	0	25	57.2	21.4	56.6	21.3	57.2	-0.008	11095			67
1763	7437	3	TWL	803	2017-08-10-19-00-23	0	3	z	0	25	57.2	21.4	56.6	21.3	57.2	-0.008	11095			68
1764	7438	3	TWL	803	2017-08-10-19-00-25	0	3	z	0	25	57.2	21.4	56.6	21.3	57.2	-0.008	11095			69
1765	7439	3	TWL	803	2017-08-10-19-00-27	0	3	z	0	25	57.2	21.4	56.6	21.3	57.2	-0.008	11095			70
1766	7440	3	TWL	803	2017-08-10-19-00-29	0	3	z	0	25	57.2	21.4	56.6	21.3	57.2	-0.008	11095			71
1767	7441	3	TWL	803	2017-08-10-19-00-31	0	3	z	0	25	57.2	21.4	56.6	21.3	57.2	-0.008	11095			72
1768	7442	3	TWL	803	2017-08-10-19-00-33	0	3	z	0	25	57.2	21.4	56.6	21.3	57.2	-0.008	11095			73
1769	7443	3	TWL	803	2017-08-10-19-00-35	0	3	z	0	25	57.2	21.4	56.6	21.3	57.2	-0.008	11095			74
1770	7444	3	TWL	803	2017-08-10-19-00-37	0	3	z	0	25	57.2	21.4	56.6	21.3	57.2	-0.008	11095			75
1771	7445	3	TWL	803	2017-08-10-19-00-39	0	3	z	0	25	57.2	21.4	56.6	21.3	57.2	-0.008	11095			76
1772	7446	3	TWL	803	2017-08-10-19-00-41	0	3	z	0	25	57.2	21.4	56.6	21.3	57.2	-0.008	11095			77
1773	7447	3	TWL	803	2017-08-10-19-00-43	0	3	z	0	25	57.2	21.4	56.6	21.3	57.2	-0.008	11095			78
1774	7448	3	TWL	803	2017-08-10-19-00-45	0	3	z	0	25	57.2	21.4	56.6	21.3	57.2	-0.008	11095			79
1775	7449	3	TWL	803	2017-08-10-19-00-47	0	3	z	0	25	57.2	21.4	56.6	21.3	57.2	-0.008	11095			80
1776	7450	3	TWL	803	2017-08-10-19-00-49	0	3	z	0	25	57.2	21.4	56.6	21.3	57.2	-0.008	11095			81
1777	7451	3	TWL	803	2017-08-10-19-00-51	0	3	z	0	25	57.2	21.4	56.6	21.3	57.2	-0.008	11095			82
1778	7452	3	TWL	803	2017-08-10-19-00-53	0	3	z	0	25	57.2	21.4	56.6	21.3	57.2	-0.008	11095			83
1779	7453	3	TWL	803	2017-08-10-19-00-55	0	3	z	0	25	57.2	21.4	56.6	21.3	57.2	-0.008	11095			84
1780	7454	3	TWL	803	2017-08-10-19-00-57	0	3	z	0	25	57.2	21.4	56.6	21.3	57.2	-0.008	11095			85
1781	7455	3	TWL	803	2017-08-10-19-00-59	0	3	z	0	25	57.2	21.4	56.6	21.3	57.2	-0.008	11095			86
1782	7456	3	TWL	803	2017-08-10-19-01-01	0	3	z	0	25	57.2	21.4	56.6	21.3	57.2	-0.008	11095			87
1783	7457	3	TWL	803	2017-08-10-19-01-03	0	3	z	0	25	57.2	21.4	56.6	21.3	57.2	-0.008	11095			88
1784	7458	3	TWL	803	2017-08-10-19-01-05	0	3	z	0	25	57.2	21.4	56.6	21.3	57.2	-0.008	11095			89
1785	7459	3	TWL	803	2017-08-10-19-01-07	0	3	z	0	25	57.2	21.4	56.6	21.3	57.2	-0.008	11095			90
1786	7460	3	TWL	803	2017-08-10-19-01-09	0	3	z	0	25	57.2	21.4	56.6	21.3	57.2	-0.008	11095	Last10	Here	91
1787	7461	3	TWL	803	2017-08-10-19-01-11	0	3	z	0	25	57.2	21.4	56.6	21.3	57.2	-0.008	11095	Last10	Here	92
1788	7462	3	TWL	803	2017-08-10-19-01-13	0	3	z	0	25	57.2	21.4	56.6	21.3	57.2	-0.008	11095	Last10	Here	93
1789	7463	3	TWL	803	2017-08-10-19-01-15	0	3	z	0	25	57.2	21.4	56.6	21.3	57.2	-0.008	11095	Last10	Here	94
1790	7464	3	TWL	803	2017-08-10-19-01-17	0	3	z	0	25	57.2	21.4	56.6	21.3	57.2	-0.008	11095	Last10	Here	95
1791	7465	3	TWL	803	2017-08-10-19-01-19	0	3	z	0	25	57.2	21.4	56.6	21.3	57.2	-0.008	11095	Last10	Here	96
1792	7466	3	TWL	803	2017-08-10-19-01-21	0	3	z	0	25	57.2	21.4	56.6	21.3	57.2	-0.008	11095	Last10	Here	97
1793	7467	3	TWL	803	2017-08-10-19-01-23	0	3	z	0	25	57.2	21.4	56.6	21.3	57.2	-0.008	11095	Last10	Here	98
1794	7468	3	TWL	803	2017-08-10-19-01-25	0	3	z	0	25	57.2	21.4	56.6	21.3	57.2	-0.008	11095	Last10	Here	99
1795	7469	3	TWL	803	2017-08-10-19-01-27	0	3	z	0	25	57.2	21.4	56.6	21.3	57.2	-0.008	11095	Last10	Here	100
1796	7470	3	TWL	803	2017-08-10-19-01-59	0	3	z	0	30	57.2	21.4	56.6	21.3	57.2	-0.008	11096	First10	Here	1
1797	7471	3	TWL	803	2017-08-10-19-02-01	0	3	z	0	30	57.2	21.4	56.6	21.3	57.2	-0.008	11096	First10	Here	2
1798	7472	3	TWL	803	2017-08-10-19-02-03	0	3	z	0	30	57.2	21.4	56.6	21.3	57.2	-0.008	11096	First10	Here	3
1799	7473	3	TWL	803	2017-08-10-19-02-05	0	3	z	0	30	57.2	21.4	56.6	21.3	57.2	-0.008	11096	First10	Here	4
1800	7474	3	TWL	803	2017-08-10-19-02-07	0	3	z	0	30	57.2	21.4	56.6	21.3	57.2	-0.008	11096	First10	Here	5
1801	7475	3	TWL	803	2017-08-10-19-02-09	0	3	z	0	30	57.2	21.4	56.6	21.3	57.2	-0.008	11096	First10	Here	6
1802	7476	3	TWL	803	2017-08-10-19-02-12	0	3	z	0	30	57.2	21.4	56.6	21.3	57.2	-0.008	11096	First10	Here	7
1803	7477	3	TWL	803	2017-08-10-19-02-14	0	3	z	0	30	57.2	21.4	56.6	21.3	57.2	-0.008	11096	First10	Here	8
1804	7478	3	TWL	803	2017-08-10-19-02-16	0	3	z	0	30	57.2	21.4	56.6	21.3	57.2	-0.008	11096	First10	Here	9
1805	7479	3	TWL	803	2017-08-10-19-02-18	0	3	z	0	30	57.2	21.4	56.6	21.3	57.2	-0.008	11096	First10	Here	10
1806	7480	3	TWL	803	2017-08-10-19-02-20	0	3	z	0	30	57.2	21.4	56.6	21.3	57.2	-0.008	11096			11
1807	7481	3	TWL	803	2017-08-10-19-02-22	0	3	z	0	30	57.2	21.4	56.6	21.3	57.2	-0.008	11096			12
1808	7482	3	TWL	803	2017-08-10-19-02-24	0	3	z	0	30	57.2	21.4	56.6	21.3	57.2	-0.008	11096			13
1809	7483	3	TWL	803	2017-08-10-19-02-26	0	3	z	0	30	57.2	21.4	56.6	21.3	57.2	-0.008	11096			14
1810	7484	3	TWL	803	2017-08-10-19-02-28	0	3	z	0	30	57.2	21.4	56.6	21.3	57.2	-0.008	11096			15
1811	7485	3	TWL	803	2017-08-10-19-02-30	0	3	z	0	30	57.2	21.4	56.6	21.3	57.2	-0.008	11096			16
1812	7486	3	TWL	803	2017-08-10-19-02-32	0	3	z	0	30	57.2	21.4	56.6	21.3	57.2	-0.008	11096			17
1813	7487	3	TWL	803	2017-08-10-19-02-34	0	3	z	0	30	57.2	21.4	56.6	21.3	57.2	-0.008	11096			18
1814	7488	3	TWL	803	2017-08-10-19-02-36	0	3	z	0	30	57.2	21.4	56.6	21.3	57.2	-0.008	11096			19
1815	7489	3	TWL	803	2017-08-10-19-02-38	0	3	z	0	30	57.2	21.4	56.6	21.3	57.2	-0.008	11096			20
1816	7490	3	TWL	803	2017-08-10-19-02-40	0	3	z	0	30	57.2	21.4	56.6	21.3	57.2	-0.008	11096			21
1817	7491	3	TWL	803	2017-08-10-19-02-42	0	3	z	0	30	57.2	21.4	56.7	21.4	57.3	0.101	11096			22
1818	7492	3	TWL	803	2017-08-10-19-02-44	0	3	z	0	30	57.2	21.4	56.6	21.3	57.2	-0.008	11096			23
1819	7493	3	TWL	803	2017-08-10-19-02-46	0	3	z	0	30	57.2	21.4	56.6	21.3	57.2	-0.008	11096			24
1820	7494	3	TWL	803	2017-08-10-19-02-48	0	3	z	0	30	57.2	21.4	56.6	21.3	57.2	-0.008	11096			25
1821	7495	3	TWL	803	2017-08-10-19-02-50	0	3	z	0	30	57.2	21.4	56.6	21.3	57.2	-0.008	11096			26
1822	7496	3	TWL	803	2017-08-10-19-02-52	0	3	z	0	30	57.2	21.4	56.6	21.3	57.2	-0.008	11096			27
1823	7497	3	TWL	803	2017-08-10-19-02-54	0	3	z	0	30	57.2	21.4	56.6	21.3	57.2	-0.008	11096			28
1824	7498	3	TWL	803	2017-08-10-19-02-56	0	3	z	0	30	57.2	21.4	56.6	21.3	57.2	-0.008	11096			29
1825	7499	3	TWL	803	2017-08-10-19-02-58	0	3	z	0	30	57.2	21.4	56.6	21.3	57.2	-0.008	11096			30
1826	7500	3	TWL	803	2017-08-10-19-03-00	0	3	z	0	30	57.3	21.4	56.6	21.3	57.2	-0.108	11096			31
1827	7501	3	TWL	803	2017-08-10-19-03-02	0	3	z	0	30	57.2	21.4	56.6	21.3	57.2	-0.008	11096			32
1828	7502	3	TWL	803	2017-08-10-19-03-04	0	3	z	0	30	57.2	21.4	56.6	21.3	57.2	-0.008	11096			33
1829	7503	3	TWL	803	2017-08-10-19-03-06	0	3	z	0	30	57.2	21.4	56.6	21.3	57.2	-0.008	11096			34
1830	7504	3	TWL	803	2017-08-10-19-03-08	0	3	z	0	30	57.2	21.4	56.6	21.3	57.2	-0.008	11096			35
1831	7505	3	TWL	803	2017-08-10-19-03-10	0	3	z	0	30	57.2	21.4	56.6	21.3	57.2	-0.008	11096			36
1832	7506	3	TWL	803	2017-08-10-19-03-12	0	3	z	0	30	57.2	21.4	56.6	21.3	57.2	-0.008	11096			37
1833	7507	3	TWL	803	2017-08-10-19-03-14	0	3	z	0	30	57.2	21.4	56.6	21.3	57.2	-0.008	11096			38
1834	7508	3	TWL	803	2017-08-10-19-03-16	0	3	z	0	30	57.2	21.4	56.6	21.3	57.2	-0.008	11096			39
1835	7509	3	TWL	803	2017-08-10-19-03-18	0	3	z	0	30	57.3	21.4	56.6	21.3	57.2	-0.108	11096			40
1836	7510	3	TWL	803	2017-08-10-19-03-20	0	3	z	0	30	57.2	21.4	56.6	21.3	57.2	-0.008	11096			41
1837	7511	3	TWL	803	2017-08-10-19-03-22	0	3	z	0	30	57.2	21.4	56.6	21.3	57.2	-0.008	11096			42
1838	7512	3	TWL	803	2017-08-10-19-03-24	0	3	z	0	30	57.2	21.4	56.6	21.3	57.2	-0.008	11096			43
1839	7513	3	TWL	803	2017-08-10-19-03-26	0	3	z	0	30	57.3	21.4	56.7	21.4	57.3	0.001	11096			44
1840	7514	3	TWL	803	2017-08-10-19-03-28	0	3	z	0	30	57.2	21.4	56.6	21.3	57.2	-0.008	11096			45
1841	7515	3	TWL	803	2017-08-10-19-03-30	0	3	z	0	30	57.2	21.4	56.6	21.3	57.2	-0.008	11096			46
1842	7516	3	TWL	803	2017-08-10-19-03-32	0	3	z	0	30	57.2	21.4	56.6	21.3	57.2	-0.008	11096			47
1843	7517	3	TWL	803	2017-08-10-19-03-34	0	3	z	0	30	57.2	21.4	56.6	21.3	57.2	-0.008	11096			48
1844	7518	3	TWL	803	2017-08-10-19-03-36	0	3	z	0	30	57.2	21.4	56.6	21.3	57.2	-0.008	11096			49
1845	7519	3	TWL	803	2017-08-10-19-03-38	0	3	z	0	30	57.2	21.4	56.6	21.3	57.2	-0.008	11096			50
1846	7520	3	TWL	803	2017-08-10-19-03-40	0	3	z	0	30	57.2	21.4	56.6	21.3	57.2	-0.008	11096			51
1847	7521	3	TWL	803	2017-08-10-19-03-42	0	3	z	0	30	57.2	21.4	56.6	21.3	57.2	-0.008	11096			52
1848	7522	3	TWL	803	2017-08-10-19-03-44	0	3	z	0	30	57.2	21.4	56.7	21.4	57.3	0.101	11096			53
1849	7523	3	TWL	803	2017-08-10-19-03-46	0	3	z	0	30	57.2	21.4	56.6	21.3	57.2	-0.008	11096			54
1850	7524	3	TWL	803	2017-08-10-19-03-48	0	3	z	0	30	57.2	21.4	56.6	21.3	57.2	-0.008	11096			55
1851	7525	3	TWL	803	2017-08-10-19-03-50	0	3	z	0	30	57.2	21.4	56.6	21.3	57.2	-0.008	11096			56
1852	7526	3	TWL	803	2017-08-10-19-03-52	0	3	z	0	30	57.2	21.4	56.6	21.3	57.2	-0.008	11096			57
1853	7527	3	TWL	803	2017-08-10-19-03-54	0	3	z	0	30	57.2	21.3	56.6	21.3	57.2	-0.008	11096			58
1854	7528	3	TWL	803	2017-08-10-19-03-56	0	3	z	0	30	57.2	21.4	56.6	21.3	57.2	-0.008	11096			59
1855	7529	3	TWL	803	2017-08-10-19-03-58	0	3	z	0	30	57.2	21.4	56.7	21.3	57.3	0.101	11096			60
1856	7530	3	TWL	803	2017-08-10-19-04-00	0	3	z	0	30	57.2	21.4	56.6	21.3	57.2	-0.008	11096			61
1857	7531	3	TWL	803	2017-08-10-19-04-02	0	3	z	0	30	57.2	21.4	56.6	21.3	57.2	-0.008	11096			62
1858	7532	3	TWL	803	2017-08-10-19-04-04	0	3	z	0	30	57.2	21.4	56.6	21.3	57.2	-0.008	11096			63
1859	7533	3	TWL	803	2017-08-10-19-04-06	0	3	z	0	30	57.2	21.4	56.6	21.3	57.2	-0.008	11096			64
1860	7534	3	TWL	803	2017-08-10-19-04-08	0	3	z	0	30	57.2	21.4	56.6	21.3	57.2	-0.008	11096			65
1861	7535	3	TWL	803	2017-08-10-19-04-10	0	3	z	0	30	57.2	21.4	56.7	21.4	57.3	0.101	11096			66
1862	7536	3	TWL	803	2017-08-10-19-04-12	0	3	z	0	30	57.2	21.4	56.6	21.3	57.2	-0.008	11096			67
1863	7537	3	TWL	803	2017-08-10-19-04-14	0	3	z	0	30	57.2	21.4	56.6	21.3	57.2	-0.008	11096			68
1864	7538	3	TWL	803	2017-08-10-19-04-16	0	3	z	0	30	57.3	21.4	56.6	21.3	57.2	-0.108	11096			69
1865	7539	3	TWL	803	2017-08-10-19-04-18	0	3	z	0	30	57.2	21.4	56.6	21.3	57.2	-0.008	11096			70
1866	7540	3	TWL	803	2017-08-10-19-04-20	0	3	z	0	30	57.2	21.4	56.6	21.3	57.2	-0.008	11096			71
1867	7541	3	TWL	803	2017-08-10-19-04-22	0	3	z	0	30	57.2	21.4	56.6	21.3	57.2	-0.008	11096			72
1868	7542	3	TWL	803	2017-08-10-19-04-24	0	3	z	0	30	57.2	21.4	56.7	21.4	57.3	0.101	11096			73
1869	7543	3	TWL	803	2017-08-10-19-04-26	0	3	z	0	30	57.2	21.4	56.6	21.3	57.2	-0.008	11096			74
1870	7544	3	TWL	803	2017-08-10-19-04-28	0	3	z	0	30	57.2	21.4	56.6	21.3	57.2	-0.008	11096			75
1871	7545	3	TWL	803	2017-08-10-19-04-30	0	3	z	0	30	57.2	21.4	56.6	21.3	57.2	-0.008	11096			76
1872	7546	3	TWL	803	2017-08-10-19-04-32	0	3	z	0	30	57.2	21.4	56.6	21.3	57.2	-0.008	11096			77
1873	7547	3	TWL	803	2017-08-10-19-04-34	0	3	z	0	30	57.2	21.4	56.6	21.3	57.2	-0.008	11096			78
1874	7548	3	TWL	803	2017-08-10-19-04-36	0	3	z	0	30	57.3	21.4	56.7	21.4	57.3	0.001	11096			79
1875	7549	3	TWL	803	2017-08-10-19-04-38	0	3	z	0	30	57.2	21.4	56.6	21.3	57.2	-0.008	11096			80
1876	7550	3	TWL	803	2017-08-10-19-04-40	0	3	z	0	30	57.2	21.4	56.6	21.3	57.2	-0.008	11096			81
1877	7551	3	TWL	803	2017-08-10-19-04-42	0	3	z	0	30	57.2	21.4	56.6	21.3	57.2	-0.008	11096			82
1878	7552	3	TWL	803	2017-08-10-19-04-44	0	3	z	0	30	57.2	21.4	56.6	21.3	57.2	-0.008	11096			83
1879	7553	3	TWL	803	2017-08-10-19-04-46	0	3	z	0	30	57.2	21.4	56.6	21.3	57.2	-0.008	11096			84
1880	7554	3	TWL	803	2017-08-10-19-04-48	0	3	z	0	30	57.3	21.4	56.6	21.3	57.2	-0.108	11096			85
1881	7555	3	TWL	803	2017-08-10-19-04-50	0	3	z	0	30	57.2	21.4	56.6	21.3	57.2	-0.008	11096			86
1882	7556	3	TWL	803	2017-08-10-19-04-52	0	3	z	0	30	57.2	21.4	56.6	21.3	57.2	-0.008	11096			87
1883	7557	3	TWL	803	2017-08-10-19-04-54	0	3	z	0	30	57.2	21.4	56.6	21.3	57.2	-0.008	11096			88
1884	7558	3	TWL	803	2017-08-10-19-04-56	0	3	z	0	30	57.2	21.4	56.6	21.3	57.2	-0.008	11096			89
1885	7559	3	TWL	803	2017-08-10-19-04-58	0	3	z	0	30	57.2	21.4	56.6	21.3	57.2	-0.008	11096			90
1886	7560	3	TWL	803	2017-08-10-19-05-00	0	3	z	0	30	57.2	21.4	56.6	21.3	57.2	-0.008	11096	Last10	Here	91
1887	7561	3	TWL	803	2017-08-10-19-05-02	0	3	z	0	30	57.2	21.4	56.6	21.3	57.2	-0.008	11096	Last10	Here	92
1888	7562	3	TWL	803	2017-08-10-19-05-04	0	3	z	0	30	57.2	21.4	56.6	21.3	57.2	-0.008	11096	Last10	Here	93
1889	7563	3	TWL	803	2017-08-10-19-05-06	0	3	z	0	30	57.2	21.4	56.6	21.3	57.2	-0.008	11096	Last10	Here	94
1890	7564	3	TWL	803	2017-08-10-19-05-08	0	3	z	0	30	57.2	21.4	56.6	21.3	57.2	-0.008	11096	Last10	Here	95
1891	7565	3	TWL	803	2017-08-10-19-05-10	0	3	z	0	30	57.2	21.4	56.6	21.3	57.2	-0.008	11096	Last10	Here	96
1892	7566	3	TWL	803	2017-08-10-19-05-12	0	3	z	0	30	57.2	21.4	56.7	21.3	57.3	0.101	11096	Last10	Here	97
1893	7567	3	TWL	803	2017-08-10-19-05-14	0	3	z	0	30	57.2	21.4	56.6	21.3	57.2	-0.008	11096	Last10	Here	98
1894	7568	3	TWL	803	2017-08-10-19-05-16	0	3	z	0	30	57.2	21.4	56.7	21.3	57.3	0.101	11096	Last10	Here	99
1895	7569	3	TWL	803	2017-08-10-19-05-18	0	3	z	0	30	57.2	21.4	56.7	21.3	57.3	0.101	11096	Last10	Here	100
1896	13243	3	TWL	803	2017-08-10-23-02-26	1	3	x	-30	0	59.6	21.2	58.7	21.1	59.5	-0.12	11154	First10	Here	1
1897	13244	3	TWL	803	2017-08-10-23-02-28	1	3	x	-30	0	59.5	21.2	58.7	21.1	59.5	-0.02	11154	First10	Here	2
1898	13245	3	TWL	803	2017-08-10-23-02-30	1	3	x	-30	0	59.5	21.1	58.7	21.1	59.5	-0.02	11154	First10	Here	3
1899	13246	3	TWL	803	2017-08-10-23-02-32	1	3	x	-30	0	59.5	21.1	58.7	21.1	59.5	-0.02	11154	First10	Here	4
1900	13247	3	TWL	803	2017-08-10-23-02-34	1	3	x	-30	0	59.5	21.1	58.7	21.1	59.5	-0.02	11154	First10	Here	5
1901	13248	3	TWL	803	2017-08-10-23-02-36	1	3	x	-30	0	59.5	21.1	58.7	21.1	59.5	-0.02	11154	First10	Here	6
1902	13249	3	TWL	803	2017-08-10-23-02-38	1	3	x	-30	0	59.5	21.1	58.7	21.1	59.5	-0.02	11154	First10	Here	7
1903	13250	3	TWL	803	2017-08-10-23-02-40	1	3	x	-30	0	59.5	21.1	58.7	21.1	59.5	-0.02	11154	First10	Here	8
1904	13251	3	TWL	803	2017-08-10-23-02-42	1	3	x	-30	0	59.5	21.1	58.7	21.1	59.5	-0.02	11154	First10	Here	9
1905	13252	3	TWL	803	2017-08-10-23-02-44	1	3	x	-30	0	59.5	21.1	58.7	21.1	59.5	-0.02	11154	First10	Here	10
1906	13253	3	TWL	803	2017-08-10-23-02-46	1	3	x	-30	0	59.5	21.1	58.7	21.1	59.5	-0.02	11154			11
1907	13254	3	TWL	803	2017-08-10-23-02-48	1	3	x	-30	0	59.5	21.1	58.7	21.1	59.5	-0.02	11154			12
1908	13255	3	TWL	803	2017-08-10-23-02-50	1	3	x	-30	0	59.5	21.1	58.7	21.1	59.5	-0.02	11154			13
1909	13256	3	TWL	803	2017-08-10-23-02-52	1	3	x	-30	0	59.6	21.2	58.7	21.1	59.5	-0.12	11154			14
1910	13257	3	TWL	803	2017-08-10-23-02-54	1	3	x	-30	0	59.5	21.1	58.7	21.1	59.5	-0.02	11154			15
1911	13258	3	TWL	803	2017-08-10-23-02-56	1	3	x	-30	0	59.5	21.2	58.7	21.1	59.5	-0.02	11154			16
1912	13259	3	TWL	803	2017-08-10-23-02-58	1	3	x	-30	0	59.5	21.1	58.7	21.1	59.5	-0.02	11154			17
1913	13260	3	TWL	803	2017-08-10-23-03-00	1	3	x	-30	0	59.5	21.1	58.7	21.1	59.5	-0.02	11154			18
1914	13261	3	TWL	803	2017-08-10-23-03-02	1	3	x	-30	0	59.5	21.2	58.7	21.1	59.5	-0.02	11154			19
1915	13262	3	TWL	803	2017-08-10-23-03-04	1	3	x	-30	0	59.5	21.2	58.7	21.1	59.5	-0.02	11154			20
1916	13263	3	TWL	803	2017-08-10-23-03-06	1	3	x	-30	0	59.4	21.1	58.7	21.1	59.5	0.08	11154			21
1917	13264	3	TWL	803	2017-08-10-23-03-08	1	3	x	-30	0	59.4	21.1	58.7	21.1	59.5	0.08	11154			22
1918	13265	3	TWL	803	2017-08-10-23-03-10	1	3	x	-30	0	59.5	21.1	58.7	21.1	59.5	-0.02	11154			23
1919	13266	3	TWL	803	2017-08-10-23-03-12	1	3	x	-30	0	59.5	21.2	58.7	21.1	59.5	-0.02	11154			24
1920	13267	3	TWL	803	2017-08-10-23-03-14	1	3	x	-30	0	59.5	21.2	58.7	21.1	59.5	-0.02	11154			25
1921	13268	3	TWL	803	2017-08-10-23-03-16	1	3	x	-30	0	59.5	21.2	58.7	21.1	59.5	-0.02	11154			26
1922	13269	3	TWL	803	2017-08-10-23-03-18	1	3	x	-30	0	59.4	21.1	58.7	21.1	59.5	0.08	11154			27
1923	13270	3	TWL	803	2017-08-10-23-03-20	1	3	x	-30	0	59.5	21.2	58.7	21.1	59.5	-0.02	11154			28
1924	13271	3	TWL	803	2017-08-10-23-03-22	1	3	x	-30	0	59.4	21.1	58.7	21.1	59.5	0.08	11154			29
1925	13272	3	TWL	803	2017-08-10-23-03-24	1	3	x	-30	0	59.4	21.1	58.7	21.1	59.5	0.08	11154			30
1926	13273	3	TWL	803	2017-08-10-23-03-26	1	3	x	-30	0	59.4	21.1	58.7	21.1	59.5	0.08	11154			31
1927	13274	3	TWL	803	2017-08-10-23-03-28	1	3	x	-30	0	59.5	21.2	58.7	21.1	59.5	-0.02	11154			32
1928	13275	3	TWL	803	2017-08-10-23-03-30	1	3	x	-30	0	59.5	21.2	58.7	21.1	59.5	-0.02	11154			33
1929	13276	3	TWL	803	2017-08-10-23-03-32	1	3	x	-30	0	59.5	21.2	58.7	21.1	59.5	-0.02	11154			34
1930	13277	3	TWL	803	2017-08-10-23-03-34	1	3	x	-30	0	59.5	21.2	58.7	21.1	59.5	-0.02	11154			35
1931	13278	3	TWL	803	2017-08-10-23-03-36	1	3	x	-30	0	59.5	21.2	58.7	21.1	59.5	-0.02	11154			36
1932	13279	3	TWL	803	2017-08-10-23-03-38	1	3	x	-30	0	59.5	21.2	58.7	21.1	59.5	-0.02	11154			37
1933	13280	3	TWL	803	2017-08-10-23-03-40	1	3	x	-30	0	59.5	21.2	58.7	21.1	59.5	-0.02	11154			38
1934	13281	3	TWL	803	2017-08-10-23-03-42	1	3	x	-30	0	59.5	21.2	58.7	21.1	59.5	-0.02	11154			39
1935	13282	3	TWL	803	2017-08-10-23-03-44	1	3	x	-30	0	59.5	21.2	58.7	21.1	59.5	-0.02	11154			40
1936	13283	3	TWL	803	2017-08-10-23-03-46	1	3	x	-30	0	59.4	21.1	58.7	21.1	59.5	0.08	11154			41
1937	13284	3	TWL	803	2017-08-10-23-03-48	1	3	x	-30	0	59.5	21.2	58.7	21.1	59.5	-0.02	11154			42
1938	13285	3	TWL	803	2017-08-10-23-03-50	1	3	x	-30	0	59.4	21.1	58.7	21.1	59.5	0.08	11154			43
1939	13286	3	TWL	803	2017-08-10-23-03-52	1	3	x	-30	0	59.5	21.2	58.7	21.1	59.5	-0.02	11154			44
1940	13287	3	TWL	803	2017-08-10-23-03-54	1	3	x	-30	0	59.5	21.2	58.7	21.1	59.5	-0.02	11154			45
1941	13288	3	TWL	803	2017-08-10-23-03-56	1	3	x	-30	0	59.5	21.2	58.7	21.1	59.5	-0.02	11154			46
1942	13289	3	TWL	803	2017-08-10-23-03-58	1	3	x	-30	0	59.5	21.2	58.7	21.1	59.5	-0.02	11154			47
1943	13290	3	TWL	803	2017-08-10-23-04-00	1	3	x	-30	0	59.5	21.2	58.7	21.1	59.5	-0.02	11154			48
1944	13291	3	TWL	803	2017-08-10-23-04-02	1	3	x	-30	0	59.4	21.1	58.7	21.1	59.5	0.08	11154			49
1945	13292	3	TWL	803	2017-08-10-23-04-04	1	3	x	-30	0	59.4	21.1	58.7	21.1	59.5	0.08	11154			50
1946	13293	3	TWL	803	2017-08-10-23-04-06	1	3	x	-30	0	59.4	21.1	58.7	21.1	59.5	0.08	11154			51
1947	13294	3	TWL	803	2017-08-10-23-04-08	1	3	x	-30	0	59.5	21.2	58.7	21.1	59.5	-0.02	11154			52
1948	13295	3	TWL	803	2017-08-10-23-04-10	1	3	x	-30	0	59.5	21.2	58.7	21.1	59.5	-0.02	11154			53
1949	13296	3	TWL	803	2017-08-10-23-04-12	1	3	x	-30	0	59.5	21.2	58.7	21.1	59.5	-0.02	11154			54
1950	13297	3	TWL	803	2017-08-10-23-04-14	1	3	x	-30	0	59.5	21.2	58.7	21.1	59.5	-0.02	11154			55
1951	13298	3	TWL	803	2017-08-10-23-04-16	1	3	x	-30	0	59.4	21.1	58.7	21.1	59.5	0.08	11154			56
1952	13299	3	TWL	803	2017-08-10-23-04-18	1	3	x	-30	0	59.5	21.2	58.7	21.1	59.5	-0.02	11154			57
1953	13300	3	TWL	803	2017-08-10-23-04-20	1	3	x	-30	0	59.5	21.2	58.7	21.1	59.5	-0.02	11154			58
1954	13301	3	TWL	803	2017-08-10-23-04-22	1	3	x	-30	0	59.5	21.2	58.7	21.1	59.5	-0.02	11154			59
1955	13302	3	TWL	803	2017-08-10-23-04-24	1	3	x	-30	0	59.4	21.1	58.7	21.1	59.5	0.08	11154			60
1956	13303	3	TWL	803	2017-08-10-23-04-26	1	3	x	-30	0	59.4	21.1	58.7	21.1	59.5	0.08	11154			61
1957	13304	3	TWL	803	2017-08-10-23-04-28	1	3	x	-30	0	59.5	21.2	58.7	21.1	59.5	-0.02	11154			62
1958	13305	3	TWL	803	2017-08-10-23-04-30	1	3	x	-30	0	59.5	21.2	58.7	21.1	59.5	-0.02	11154			63
1959	13306	3	TWL	803	2017-08-10-23-04-32	1	3	x	-30	0	59.5	21.2	58.7	21.1	59.5	-0.02	11154			64
1960	13307	3	TWL	803	2017-08-10-23-04-34	1	3	x	-30	0	59.5	21.2	58.7	21.1	59.5	-0.02	11154			65
1961	13308	3	TWL	803	2017-08-10-23-04-36	1	3	x	-30	0	59.5	21.2	58.7	21.1	59.5	-0.02	11154			66
1962	13309	3	TWL	803	2017-08-10-23-04-38	1	3	x	-30	0	59.5	21.2	58.7	21.1	59.5	-0.02	11154			67
1963	13310	3	TWL	803	2017-08-10-23-04-40	1	3	x	-30	0	59.5	21.2	58.7	21.1	59.5	-0.02	11154			68
1964	13311	3	TWL	803	2017-08-10-23-04-42	1	3	x	-30	0	59.4	21.1	58.7	21.1	59.5	0.08	11154			69
1965	13312	3	TWL	803	2017-08-10-23-04-44	1	3	x	-30	0	59.4	21.1	58.7	21.1	59.5	0.08	11154			70
1966	13313	3	TWL	803	2017-08-10-23-04-46	1	3	x	-30	0	59.5	21.2	58.7	21.1	59.5	-0.02	11154			71
1967	13314	3	TWL	803	2017-08-10-23-04-48	1	3	x	-30	0	59.5	21.2	58.7	21.1	59.5	-0.02	11154			72
1968	13315	3	TWL	803	2017-08-10-23-04-50	1	3	x	-30	0	59.5	21.2	58.7	21.1	59.5	-0.02	11154			73
1969	13316	3	TWL	803	2017-08-10-23-04-52	1	3	x	-30	0	59.5	21.2	58.7	21.1	59.5	-0.02	11154			74
1970	13317	3	TWL	803	2017-08-10-23-04-54	1	3	x	-30	0	59.5	21.2	58.7	21.1	59.5	-0.02	11154			75
1971	13318	3	TWL	803	2017-08-10-23-04-56	1	3	x	-30	0	59.5	21.2	58.7	21.1	59.5	-0.02	11154			76
1972	13319	3	TWL	803	2017-08-10-23-04-58	1	3	x	-30	0	59.5	21.2	58.7	21.1	59.5	-0.02	11154			77
1973	13320	3	TWL	803	2017-08-10-23-05-00	1	3	x	-30	0	59.5	21.2	58.7	21.1	59.5	-0.02	11154			78
1974	13321	3	TWL	803	2017-08-10-23-05-02	1	3	x	-30	0	59.4	21.1	58.7	21.1	59.5	0.08	11154			79
1975	13322	3	TWL	803	2017-08-10-23-05-04	1	3	x	-30	0	59.4	21.1	58.7	21.1	59.5	0.08	11154			80
1976	13323	3	TWL	803	2017-08-10-23-05-06	1	3	x	-30	0	59.4	21.1	58.7	21.1	59.5	0.08	11154			81
1977	13324	3	TWL	803	2017-08-10-23-05-08	1	3	x	-30	0	59.4	21.1	58.6	21.1	59.4	-0.029	11154			82
1978	13325	3	TWL	803	2017-08-10-23-05-10	1	3	x	-30	0	59.4	21.1	58.7	21.1	59.5	0.08	11154			83
1979	13326	3	TWL	803	2017-08-10-23-05-12	1	3	x	-30	0	59.4	21.1	58.7	21.1	59.5	0.08	11154			84
1980	13327	3	TWL	803	2017-08-10-23-05-14	1	3	x	-30	0	59.4	21.1	58.7	21.1	59.5	0.08	11154			85
1981	13328	3	TWL	803	2017-08-10-23-05-16	1	3	x	-30	0	59.4	21.1	58.7	21.1	59.5	0.08	11154			86
1982	13329	3	TWL	803	2017-08-10-23-05-18	1	3	x	-30	0	59.4	21.1	58.7	21.1	59.5	0.08	11154			87
1983	13330	3	TWL	803	2017-08-10-23-05-20	1	3	x	-30	0	59.5	21.2	58.7	21.1	59.5	-0.02	11154			88
1984	13331	3	TWL	803	2017-08-10-23-05-22	1	3	x	-30	0	59.4	21.1	58.7	21.1	59.5	0.08	11154			89
1985	13332	3	TWL	803	2017-08-10-23-05-24	1	3	x	-30	0	59.5	21.2	58.7	21.1	59.5	-0.02	11154			90
1986	13333	3	TWL	803	2017-08-10-23-05-26	1	3	x	-30	0	59.4	21.1	58.7	21.1	59.5	0.08	11154	Last10	Here	91
1987	13334	3	TWL	803	2017-08-10-23-05-28	1	3	x	-30	0	59.4	21.1	58.7	21.1	59.5	0.08	11154	Last10	Here	92
1988	13335	3	TWL	803	2017-08-10-23-05-30	1	3	x	-30	0	59.5	21.2	58.7	21.1	59.5	-0.02	11154	Last10	Here	93
1989	13336	3	TWL	803	2017-08-10-23-05-32	1	3	x	-30	0	59.4	21.1	58.7	21.1	59.5	0.08	11154	Last10	Here	94
1990	13337	3	TWL	803	2017-08-10-23-05-34	1	3	x	-30	0	59.4	21.1	58.7	21.1	59.5	0.08	11154	Last10	Here	95
1991	13338	3	TWL	803	2017-08-10-23-05-36	1	3	x	-30	0	59.4	21.1	58.7	21.1	59.5	0.08	11154	Last10	Here	96
1992	13339	3	TWL	803	2017-08-10-23-05-38	1	3	x	-30	0	59.5	21.2	58.7	21.1	59.5	-0.02	11154	Last10	Here	97
1993	13340	3	TWL	803	2017-08-10-23-05-40	1	3	x	-30	0	59.5	21.2	58.7	21.1	59.5	-0.02	11154	Last10	Here	98
1994	13341	3	TWL	803	2017-08-10-23-05-42	1	3	x	-30	0	59.5	21.2	58.7	21.1	59.5	-0.02	11154	Last10	Here	99
1995	13342	3	TWL	803	2017-08-10-23-05-44	1	3	x	-30	0	59.4	21.1	58.6	21.1	59.4	-0.029	11154	Last10	Here	100
1996	13343	3	TWL	803	2017-08-10-23-06-16	1	3	x	-25	0	59.4	21.1	58.7	21.1	59.5	0.08	11155	First10	Here	1
1997	13344	3	TWL	803	2017-08-10-23-06-18	1	3	x	-25	0	59.4	21.1	58.7	21.1	59.5	0.08	11155	First10	Here	2
1998	13345	3	TWL	803	2017-08-10-23-06-20	1	3	x	-25	0	59.5	21.2	58.7	21.1	59.5	-0.02	11155	First10	Here	3
1999	13346	3	TWL	803	2017-08-10-23-06-22	1	3	x	-25	0	59.4	21.1	58.7	21.1	59.5	0.08	11155	First10	Here	4
[truncated: 43,425 more rows]
