# Supplementary material for: Floral Humidity in Flowering Plants: A Preliminary Survey
Source: Front Plant Sci. 2020 Mar 6;11:249. doi: 10.3389/fpls.2020.00249 (PMC7068853; doi:10.3389/fpls.2020.00249)
Supplement: SUPPLEMENTARY FILE 2 — A zipped file containing floral humidity data collected by the robot arm transects as described in the main text. A word document within the zipped files explains the data formatting in detail. Datafiles themselves are in CSV format. [file Data_Sheet_2.zip › Floral humidity data/Controls/TWmeans.csv]

	Block	Sp	xORz	Individual	totIndividual	sample..	Sample.order	xoffset	zoffset	x2	z2	Background.Humidity	Background.Temperature	Focal.Humidity	Focal.Temperature	Corrected.Focal.humidity	Change.in.RH.	block
1	11059	TW	x	2	802	0	2	-30	0	900	0	54.89090909	21.3989899	54.64040404	21.37575758	55.04040404	0.166131313	11059
2	11060	TW	x	2	802	0	2	-25	0	625	0	54.99292929	21.3989899	54.74545455	21.34545455	55.14545455	0.178616162	11060
3	11061	TW	x	2	802	0	2	-20	0	400	0	55.058	21.4	55.321	21.325	55.796	0.74086	11061
4	11062	TW	x	2	802	0	2	-15	0	225	0	55.146	21.4	55.951	21.309	56.482	1.33909	11062
5	11063	TW	x	2	802	0	2	-10	0	100	0	55.254	21.4	57.186	21.313	57.828	2.57664	11063
6	11064	TW	x	2	802	0	2	-5	0	25	0	55.4	21.4	57.89	21.331	58.599	3.19764	11064
7	11065	TW	x	2	802	0	2	0	0	0	0	55.68	21.4	57.882	21.307	58.591	2.90891	11065
8	11066	TW	x	2	802	0	2	5	0	25	0	55.952	21.4	58.069	21.307	58.8	2.84063	11066
9	11067	TW	x	2	802	0	2	10	0	100	0	56.111	21.4	57.189	21.354	57.83	1.72289	11067
10	11068	TW	x	2	802	0	2	15	0	225	0	56.254	21.4	56.575	21.348	57.187	0.91075	11068
11	11069	TW	x	2	802	0	2	20	0	400	0	56.144	21.4	56.065	21.385	56.583	0.46489	11069
12	11070	TW	x	2	802	0	2	25	0	625	0	56.22626263	21.4	55.92525253	21.36868687	56.42525253	0.230868687	11070
13	11071	TW	x	2	802	0	2	30	0	900	0	56.33737374	21.4	55.98080808	21.37070707	56.48080808	0.179929293	11071
14	11135	TW	x	2	802	1	2	-30	0	900	0	59	21.2	58.36363636	21.19191919	59.12323232	0.113363636	11135
15	11136	TW	x	2	802	1	2	-25	0	625	0	59.097	21.199	58.514	21.188	59.312	0.18026	11136
16	11137	TW	x	2	802	1	2	-20	0	400	0	59.1	21.199	58.856	21.158	59.656	0.55004	11137
17	11138	TW	x	2	802	1	2	-15	0	225	0	59.176	21.2	59.449	21.167	60.296	1.12029	11138
18	11139	TW	x	2	802	1	2	-10	0	100	0	59.267	21.199	60.742	21.157	61.712	2.43778	11139
19	11140	TW	x	2	802	1	2	-5	0	25	0	59.298	21.2	61.901	21.121	62.967	3.66955	11140
20	11141	TW	x	2	802	1	2	0	0	0	0	59.377	21.197	61.632	21.12	62.668	3.29758	11141
21	11142	TW	x	2	802	1	2	5	0	25	0	59.47070707	21.18686869	60.16161616	21.1	61.09494949	1.601929293	11142
22	11143	TW	x	2	802	1	2	10	0	100	0	59.501	21.186	59.93	21.104	60.831	1.31939	11143
23	11144	TW	x	2	802	1	2	15	0	225	0	59.585	21.173	59.304	21.1	60.129	0.55335	11144
24	11145	TW	x	2	802	1	2	20	0	400	0	59.63030303	21.17575758	58.93737374	21.1020202	59.73737374	0.108434343	11145
25	11146	TW	x	2	802	1	2	25	0	625	0	59.68585859	21.14545455	58.96363636	21.1	59.76363636	0.081505051	11146
26	11147	TW	x	2	802	1	2	30	0	900	0	59.71818182	21.14848485	58.91717172	21.1	59.71717172	-0.001464646	11147
27	11211	TW	x	2	802	2	2	-30	0	900	0	53.031	21	52.96	20.995	53.257	0.1954	11211
28	11212	TW	x	2	802	2	2	-25	0	625	0	52.827	21	52.943	20.953	53.234	0.38087	11212
29	11213	TW	x	2	802	2	2	-20	0	400	0	52.63232323	21	52.94141414	20.91616162	53.22222222	0.573818182	11213
30	11214	TW	x	2	802	2	2	-15	0	225	0	52.50808081	20.98383838	53.58282828	20.9	53.8959596	1.397070707	11214
31	11215	TW	x	2	802	2	2	-10	0	100	0	52.485	20.985	54.782	20.901	55.211	2.72644	11215
32	11216	TW	x	2	802	2	2	-5	0	25	0	52.507	20.973	55.345	20.9	55.819	3.3179	11216
33	11217	TW	x	2	802	2	2	0	0	0	0	52.599	20.983	55.365	20.9	55.84	3.24759	11217
34	11218	TW	x	2	802	2	2	5	0	25	0	52.727	20.989	53.832	20.9	54.172	1.44948	11218
35	11219	TW	x	2	802	2	2	10	0	100	0	52.85151515	20.96262626	53.61616162	20.9	53.94444444	1.089818182	11219
36	11220	TW	x	2	802	2	2	15	0	225	0	53.00505051	20.96060606	53.32222222	20.9	53.62222222	0.616171717	11220
37	11221	TW	x	2	802	2	2	20	0	400	0	53.09393939	20.97272727	53.14242424	20.9	53.44242424	0.33130303	11221
38	11222	TW	x	2	802	2	2	25	0	625	0	53.17070707	20.94848485	53.02727273	20.9	53.32727273	0.129020202	11222
39	11223	TW	x	2	802	2	2	30	0	900	0	53.23535354	20.93333333	53.05959596	20.9	53.35959596	0.099606061	11223
40	11287	TW	x	2	802	3	2	-30	0	900	0	52.65959596	20.9	52.57979798	20.9	52.78989899	0.152383838	11287
41	11288	TW	x	2	802	3	2	-25	0	625	0	52.89393939	20.9	52.93939394	20.89292929	53.23939394	0.31	11288
42	11289	TW	x	2	802	3	2	-20	0	400	0	53.13232323	20.9	53.59494949	20.89292929	53.91515152	0.785969697	11289
43	11290	TW	x	2	802	3	2	-15	0	225	0	53.378	20.9	54.472	20.895	54.875	1.49554	11290
44	11291	TW	x	2	802	3	2	-10	0	100	0	53.599	20.9	55.444	20.899	55.926	2.33382	11291
45	11292	TW	x	2	802	3	2	-5	0	25	0	53.836	20.9	57.179	20.899	57.814	3.98702	11292
46	11293	TW	x	2	802	3	2	0	0	0	0	54.089	20.9	55.926	20.9	56.454	2.36887	11293
47	11294	TW	x	2	802	3	2	5	0	25	0	54.337	20.9	55.5	20.894	56.001	1.65685	11294
48	11295	TW	x	2	802	3	2	10	0	100	0	54.621	20.9	55.707	20.886	56.215	1.59831	11295
49	11296	TW	x	2	802	3	2	15	0	225	0	54.844	20.9	54.987	20.896	55.411	0.59083	11296
50	11297	TW	x	2	802	3	2	20	0	400	0	55.077	20.901	54.967	20.9	55.37	0.33603	11297
51	11298	TW	x	2	802	3	2	25	0	625	0	55.2969697	20.91313131	55.07373737	20.9	55.53030303	0.23240404	11298
52	11299	TW	x	2	802	3	2	30	0	900	0	55.54646465	20.9040404	55.2010101	20.9	55.7010101	0.121636364	11299
53	11553	TW	x	1	901	0	0	-30	0	900	0	43.19	21.8	43.846	21.7	43.346	0.16132	11553
54	11554	TW	x	1	901	0	0	-25	0	625	0	43.135	21.8	43.777	21.7	43.277	0.15284	11554
55	11555	TW	x	1	901	0	0	-20	0	400	0	43.05	21.799	43.804	21.7	43.304	0.26252	11555
56	11556	TW	x	1	901	0	0	-15	0	225	0	42.93333333	21.78080808	43.92424242	21.6979798	43.42424242	0.489505051	11556
57	11557	TW	x	1	901	0	0	-10	0	100	0	42.83131313	21.78989899	44.42020202	21.6979798	43.88585859	1.046575758	11557
58	11558	TW	x	1	901	0	0	-5	0	25	0	42.79191919	21.79191919	44.86666667	21.69393939	44.28989899	1.495626263	11558
59	11559	TW	x	1	901	0	0	0	0	0	0	42.76060606	21.78787879	44.37070707	21.6959596	43.84242424	1.071979798	11559
60	11560	TW	x	1	901	0	0	5	0	25	0	42.79393939	21.79292929	44.17777778	21.6989899	43.66969697	0.86159596	11560
61	11561	TW	x	1	901	0	0	10	0	100	0	42.843	21.791	44.009	21.7	43.509	0.65761	11561
62	11562	TW	x	1	901	0	0	15	0	225	0	42.904	21.8	44.08	21.7	43.58	0.66177	11562
63	11563	TW	x	1	901	0	0	20	0	400	0	43.028	21.8	43.717	21.701	43.217	0.20464	11563
64	11564	TW	x	1	901	0	0	25	0	625	0	43.099	21.799	43.689	21.702	43.189	0.10788	11564
65	11565	TW	x	1	901	0	0	30	0	900	0	43.1	21.8	43.682	21.754	43.182	0.10044	11565
66	11610	TW	x	1	901	1	0	-30	0	900	0	40.99	22.406	41.25	22.361	40.95	-0.021	11610
67	11611	TW	x	1	901	1	0	-25	0	625	0	40.91818182	22.41515152	41.28282828	22.31010101	40.98282828	0.081020202	11611
68	11612	TW	x	1	901	1	0	-20	0	400	0	40.88686869	22.43636364	41.48383838	22.32020202	41.18383838	0.296636364	11612
69	11613	TW	x	1	901	1	0	-15	0	225	0	40.85454545	22.45353535	41.88989899	22.33434343	41.56868687	0.701484848	11613
70	11614	TW	x	1	901	1	0	-10	0	100	0	40.821	22.421	42.374	22.353	41.979	1.17932	11614
71	11615	TW	x	1	901	1	0	-5	0	25	0	40.836	22.494	42.405	22.397	42.005	1.19275	11615
72	11616	TW	x	1	901	1	0	0	0	0	0	40.86161616	22.48787879	42.63131313	22.4	42.23131313	1.37479798	11616
73	11617	TW	x	1	901	1	0	5	0	25	0	40.801	22.497	42.182	22.4	41.811	1.02317	11617
74	11618	TW	x	1	901	1	0	10	0	100	0	40.796	22.497	41.879	22.4	41.557	0.75014	11618
75	11619	TW	x	1	901	1	0	15	0	225	0	40.794	22.5	41.344	22.4	41.044	0.26138	11619
76	11620	TW	x	1	901	1	0	20	0	400	0	40.75	22.5	41.097	22.4	40.797	0.07853	11620
77	11621	TW	x	1	901	1	0	25	0	625	0	40.713	22.496	40.994	22.401	40.694	0.02144	11621
78	11622	TW	x	1	901	1	0	30	0	900	0	40.7	22.5	40.93	22.406	40.63	-0.02442	11622
79	11667	TW	x	1	901	2	0	-30	0	900	0	30.93030303	22.6	30.30808081	22.4989899	30.90808081	-0.001030303	11667
80	11668	TW	x	1	901	2	0	-25	0	625	0	30.93163265	22.6	30.39591837	22.49795918	30.99591837	0.077908163	11668
81	11669	TW	x	1	901	2	0	-20	0	400	0	30.81616162	22.6	30.51717172	22.4969697	31.11717172	0.304686869	11669
82	11670	TW	x	1	901	2	0	-15	0	225	0	30.69	22.6	30.782	22.499	31.367	0.67387	11670
83	11671	TW	x	1	901	2	0	-10	0	100	0	30.52	22.6	31.016	22.5	31.597	1.05849	11671
84	11672	TW	x	1	901	2	0	-5	0	25	0	30.443	22.6	31.53	22.5	32.041	1.60718	11672
85	11673	TW	x	1	901	2	0	0	0	0	0	30.267	22.6	31.349	22.499	31.89	1.61714	11673
86	11674	TW	x	1	901	2	0	5	0	25	0	30.078	22.6	30.936	22.5	31.523	1.42722	11674
87	11675	TW	x	1	901	2	0	10	0	100	0	29.971	22.6	30.404	22.5	31.005	1.04602	11675
88	11676	TW	x	1	901	2	0	15	0	225	0	29.839	22.599	29.702	22.499	30.39	0.53384	11676
89	11677	TW	x	1	901	2	0	20	0	400	0	29.68787879	22.6	29.26666667	22.5	29.96666667	0.285474747	11677
90	11678	TW	x	1	901	2	0	25	0	625	0	29.561	22.6	29.01	22.5	29.71	0.17719	11678
91	11679	TW	x	1	901	2	0	30	0	900	0	29.41313131	22.5989899	28.81919192	22.5	29.53131313	0.149646465	11679
92	11724	TW	x	1	901	3	0	-30	0	900	0	26.94747475	22.6	25.96767677	22.5	26.96767677	-0.001212121	11724
93	11725	TW	x	1	901	3	0	-25	0	625	0	26.95510204	22.6	26.18571429	22.5	27.18571429	0.191571429	11725
94	11726	TW	x	1	901	3	0	-20	0	400	0	26.92828283	22.6	26.27171717	22.5	27.25454545	0.297161616	11726
95	11727	TW	x	1	901	3	0	-15	0	225	0	26.9	22.6	26.619	22.5	27.527	0.64404	11727
96	11728	TW	x	1	901	3	0	-10	0	100	0	26.902	22.6	27.31	22.5	28.196	1.27603	11728
97	11729	TW	x	1	901	3	0	-5	0	25	0	26.917	22.6	27.683	22.5	28.515	1.60324	11729
98	11730	TW	x	1	901	3	0	0	0	0	0	26.942	22.6	27.591	22.5	28.444	1.49384	11730
99	11731	TW	x	1	901	3	0	5	0	25	0	26.997	22.6	27.34	22.5	28.22	1.20858	11731
100	11732	TW	x	1	901	3	0	10	0	100	0	27.064	22.6	27.03	22.5	27.93	0.85716	11732
101	11733	TW	x	1	901	3	0	15	0	225	0	27.081	22.6	26.664	22.5	27.564	0.50437	11733
102	11734	TW	x	1	901	3	0	20	0	400	0	27.1	22.6	26.442	22.5	27.346	0.28164	11734
103	11735	TW	x	1	901	3	0	25	0	625	0	27.103	22.6	26.344	22.5	27.302	0.18848	11735
104	11736	TW	x	1	901	3	0	30	0	900	0	27.17878788	22.5989899	26.29191919	22.5	27.29191919	0.064858586	11736
105	11838	TW	x	5	905	0	3	-30	0	900	0	25.20505051	22.7	24.17272727	22.6	25.27272727	0.090111111	11838
106	11839	TW	x	5	905	0	3	-25	0	625	0	25.26	22.7	24.343	22.6	25.443	0.18913	11839
107	11840	TW	x	5	905	0	3	-20	0	400	0	25.206	22.7	24.458	22.596	25.558	0.34768	11840
108	11841	TW	x	5	905	0	3	-15	0	225	0	25.176	22.7	24.937	22.598	25.991	0.81232	11841
109	11842	TW	x	5	905	0	3	-10	0	100	0	25.1	22.7	26.143	22.6	27.094	1.98243	11842
110	11843	TW	x	5	905	0	3	-5	0	25	0	25.096	22.7	26.95	22.6	27.818	2.71853	11843
111	11844	TW	x	5	905	0	3	0	0	0	0	25.03	22.7	27.678	22.604	28.471	3.4449	11844
112	11845	TW	x	5	905	0	3	5	0	25	0	25.014	22.701	26.622	22.601	27.522	2.50297	11845
113	11846	TW	x	5	905	0	3	10	0	100	0	24.93	22.702	25.157	22.601	26.191	1.2579	11846
114	11847	TW	x	5	905	0	3	15	0	225	0	24.9	22.7	24.427	22.602	25.527	0.6255	11847
115	11848	TW	x	5	905	0	3	20	0	400	0	24.932	22.735	24.102	22.63	25.202	0.29882	11848
116	11849	TW	x	5	905	0	3	25	0	625	0	24.97474747	22.76666667	23.98080808	22.62828283	25.08080808	0.146040404	11849
117	11850	TW	x	5	905	0	3	30	0	900	0	24.93737374	22.76262626	23.92424242	22.62727273	25.02727273	0.132444444	11850
118	11914	TW	x	5	905	1	3	-30	0	900	0	25.6989899	22.7979798	24.66363636	22.69090909	25.76363636	0.041282828	11914
119	11915	TW	x	5	905	1	3	-25	0	625	0	25.6969697	22.8	24.74646465	22.62929293	25.84646465	0.118434343	11915
120	11916	TW	x	5	905	1	3	-20	0	400	0	25.7	22.8	24.945	22.637	25.995	0.29545	11916
121	11917	TW	x	5	905	1	3	-15	0	225	0	25.7	22.8	25.593	22.673	26.593	0.88342	11917
122	11918	TW	x	5	905	1	3	-10	0	100	0	25.77	22.799	26.33	22.673	27.257	1.48205	11918
123	11919	TW	x	5	905	1	3	-5	0	25	0	25.817	22.795	28.081	22.689	28.828	3.02341	11919
124	11920	TW	x	5	905	1	3	0	0	0	0	25.894	22.8	28.005	22.687	28.783	2.87755	11920
125	11921	TW	x	5	905	1	3	5	0	25	0	25.9	22.8	27.391	22.688	28.212	2.31457	11921
126	11922	TW	x	5	905	1	3	10	0	100	0	25.961	22.79	26.494	22.682	27.399	1.43979	11922
127	11923	TW	x	5	905	1	3	15	0	225	0	26.033	22.795	25.686	22.684	26.686	0.63491	11923
128	11924	TW	x	5	905	1	3	20	0	400	0	26.069	22.798	25.31	22.7	26.31	0.25793	11924
129	11925	TW	x	5	905	1	3	25	0	625	0	26.12727273	22.7989899	25.23737374	22.7	26.23737374	0.133737374	11925
130	11926	TW	x	5	905	1	3	30	0	900	0	26.2030303	22.8	25.2989899	22.7	26.2989899	0.114050505	11926
131	11990	TW	x	5	905	2	3	-30	0	900	0	28.446	22.851	27.635	22.738	28.435	-0.01015	11990
132	11991	TW	x	5	905	2	3	-25	0	625	0	28.468	22.872	27.698	22.7	28.498	0.02518	11991
133	11992	TW	x	5	905	2	3	-20	0	400	0	28.46666667	22.88787879	27.79090909	22.7	28.59090909	0.110848485	11992
134	11993	TW	x	5	905	2	3	-15	0	225	0	28.46161616	22.87979798	28.37474747	22.7	29.09191919	0.64530303	11993
135	11994	TW	x	5	905	2	3	-10	0	100	0	28.46969697	22.86969697	29.01010101	22.7030303	29.68383838	1.213636364	11994
136	11995	TW	x	5	905	2	3	-5	0	25	0	28.48080808	22.87878788	30.3969697	22.7020202	30.94242424	2.460686869	11995
137	11996	TW	x	5	905	2	3	0	0	0	0	28.518	22.871	30.099	22.709	30.682	2.1532	11996
138	11997	TW	x	5	905	2	3	5	0	25	0	28.561	22.873	29.78	22.719	30.38	1.82081	11997
139	11998	TW	x	5	905	2	3	10	0	100	0	28.576	22.876	28.972	22.718	29.642	1.07273	11998
140	11999	TW	x	5	905	2	3	15	0	225	0	28.578	22.878	28.376	22.771	29.076	0.53008	11999
141	12000	TW	x	5	905	2	3	20	0	400	0	28.585	22.881	28.036	22.783	28.834	0.21474	12000
142	12001	TW	x	5	905	2	3	25	0	625	0	28.612	22.881	27.911	22.78	28.711	0.07402	12001
143	12002	TW	x	5	905	2	3	30	0	900	0	28.672	22.872	27.901	22.76	28.701	0.00491	12002
144	12066	TW	x	5	905	3	3	-30	0	900	0	30.32121212	22.9	29.73939394	22.79494949	30.33939394	0.023636364	12066
145	12067	TW	x	5	905	3	3	-25	0	625	0	30.36161616	22.9	29.80505051	22.75252525	30.40505051	0.042979798	12067
146	12068	TW	x	5	905	3	3	-20	0	400	0	30.32929293	22.9	30.02424242	22.73636364	30.61919192	0.27389899	12068
147	12069	TW	x	5	905	3	3	-15	0	225	0	30.295	22.9	30.534	22.773	31.074	0.77083	12069
148	12070	TW	x	5	905	3	3	-10	0	100	0	30.303	22.9	31.299	22.775	31.761	1.45678	12070
149	12071	TW	x	5	905	3	3	-5	0	25	0	30.356	22.892	32.423	22.774	32.772	2.42351	12071
150	12072	TW	x	5	905	3	3	0	0	0	0	30.39	22.898	32.55	22.757	32.891	2.50462	12072
151	12073	TW	x	5	905	3	3	5	0	25	0	30.365	22.896	32.014	22.779	32.403	2.04338	12073
152	12074	TW	x	5	905	3	3	10	0	100	0	30.304	22.9	30.749	22.8	31.259	0.95692	12074
153	12075	TW	x	5	905	3	3	15	0	225	0	30.31515152	22.8969697	30.07373737	22.8	30.67373737	0.332949495	12075
154	12076	TW	x	5	905	3	3	20	0	400	0	30.301	22.896	29.905	22.8	30.505	0.1944	12076
155	12077	TW	x	5	905	3	3	25	0	625	0	30.297	22.897	29.723	22.8	30.323	0.03293	12077
156	12078	TW	x	5	905	3	3	30	0	900	0	30.29	22.891	29.701	22.8	30.301	0.01991	12078
157	12408	TW	x	13	913	0	1	-30	0	900	0	43.27	22.958	43.483	22.866	43.283	0.02685	12408
158	12409	TW	x	13	913	0	1	-25	0	625	0	43.248	22.952	43.52	22.804	43.32	0.084	12409
159	12410	TW	x	13	913	0	1	-20	0	400	0	43.23838384	22.95353535	43.70909091	22.8	43.50909091	0.273252525	12410
160	12411	TW	x	13	913	0	1	-15	0	225	0	43.23434343	22.93535354	43.77070707	22.8020202	43.57070707	0.335828283	12411
161	12412	TW	x	13	913	0	1	-10	0	100	0	43.26060606	22.95353535	44.02020202	22.8020202	43.82020202	0.546616162	12412
162	12413	TW	x	13	913	0	1	-5	0	25	0	43.25151515	22.95050505	44.42020202	22.81313131	44.21313131	0.936292929	12413
163	12414	TW	x	13	913	0	1	0	0	0	0	43.19	22.978	44.193	22.832	43.993	0.78154	12414
164	12415	TW	x	13	913	0	1	5	0	25	0	43.161	22.96	44.435	22.878	44.222	1.04077	12415
165	12416	TW	x	13	913	0	1	10	0	100	0	43.118	22.962	43.895	22.895	43.695	0.57025	12416
166	12417	TW	x	13	913	0	1	15	0	225	0	43.073	22.968	43.579	22.899	43.379	0.31505	12417
167	12418	TW	x	13	913	0	1	20	0	400	0	43.008	22.959	43.33	22.898	43.13	0.1435	12418
168	12419	TW	x	13	913	0	1	25	0	625	0	42.968	22.961	43.106	22.899	42.906	-0.0293	12419
169	12420	TW	x	13	913	0	1	30	0	900	0	42.89	22.967	42.996	22.899	42.796	-0.0558	12420
170	12484	TW	x	13	913	1	1	-30	0	900	0	41.2	23	41.27	22.901	41.17	-0.0065	12484
171	12485	TW	x	13	913	1	1	-25	0	625	0	41.21	23	41.426	22.9	41.326	0.1317	12485
172	12486	TW	x	13	913	1	1	-20	0	400	0	41.289	23	41.599	22.9	41.499	0.21705	12486
173	12487	TW	x	13	913	1	1	-15	0	225	0	41.3	22.999	41.838	22.9	41.738	0.4331	12487
174	12488	TW	x	13	913	1	1	-10	0	100	0	41.3	23	42.323	22.9	42.223	0.89389	12488
175	12489	TW	x	13	913	1	1	-5	0	25	0	41.302	23.001	42.774	22.9	42.622	1.32095	12489
176	12490	TW	x	13	913	1	1	0	0	0	0	41.3	23	42.512	22.9	42.401	1.07371	12490
177	12491	TW	x	13	913	1	1	5	0	25	0	41.328	23	42.306	22.9	42.206	0.84973	12491
178	12492	TW	x	13	913	1	1	10	0	100	0	41.388	23.001	42.139	22.901	42.039	0.63105	12492
179	12493	TW	x	13	913	1	1	15	0	225	0	41.394	23	41.829	22.901	41.729	0.33055	12493
180	12494	TW	x	13	913	1	1	20	0	400	0	41.4	23	41.53434343	22.91111111	41.43434343	0.044626263	12494
181	12495	TW	x	13	913	1	1	25	0	625	0	41.4010101	23	41.5040404	22.91111111	41.4040404	0.014828283	12495
182	12496	TW	x	13	913	1	1	30	0	900	0	41.4030303	23	41.51717172	22.90606061	41.41717172	0.025282828	12496
183	12560	TW	x	13	913	2	1	-30	0	900	0	41.488	23.088	41.611	22.985	41.511	0.02945	12560
184	12561	TW	x	13	913	2	1	-25	0	625	0	41.489	23.088	41.697	22.925	41.597	0.11015	12561
185	12562	TW	x	13	913	2	1	-20	0	400	0	41.544	23.044	41.783	22.918	41.683	0.13685	12562
186	12563	TW	x	13	913	2	1	-15	0	225	0	41.556	23.046	42.068	22.919	41.968	0.3956	12563
187	12564	TW	x	13	913	2	1	-10	0	100	0	41.58282828	23.08181818	42.45959596	22.92828283	42.35555556	0.740919192	12564
188	12565	TW	x	13	913	2	1	-5	0	25	0	41.5969697	23.1	42.77676768	22.91717172	42.60909091	1.028686869	12565
189	12566	TW	x	13	913	2	1	0	0	0	0	41.62727273	23.06666667	42.87878788	22.94141414	42.71414141	1.095333333	12566
190	12567	TW	x	13	913	2	1	5	0	25	0	41.62828283	23.0010101	42.64949495	22.91818182	42.51616162	0.876262626	12567
191	12568	TW	x	13	913	2	1	10	0	100	0	41.726	23	42.372	22.909	42.272	0.5144	12568
192	12569	TW	x	13	913	2	1	15	0	225	0	41.86161616	22.97272727	42.37676768	22.8979798	42.27676768	0.383313131	12569
193	12570	TW	x	13	913	2	1	20	0	400	0	41.926	22.92	42.2	22.9	42.1	0.151	12570
194	12571	TW	x	13	913	2	1	25	0	625	0	42.028	22.9	42.197	22.851	42.097	0.04615	12571
195	12572	TW	x	13	913	2	1	30	0	900	0	42.145	22.892	42.246	22.801	42.146	-0.0243	12572
196	12636	TW	x	13	913	3	1	-30	0	900	0	44.7	22.3	44.971	22.211	44.671	0.01145	12636
197	12637	TW	x	13	913	3	1	-25	0	625	0	44.71	22.3	45.111	22.198	44.811	0.13445	12637
198	12638	TW	x	13	913	3	1	-20	0	400	0	44.716	22.3	45.17	22.178	44.87	0.1845	12638
199	12639	TW	x	13	913	3	1	-15	0	225	0	44.751	22.295	45.382	22.189	45.082	0.3509	12639
200	12640	TW	x	13	913	3	1	-10	0	100	0	44.773	22.293	45.647	22.2	45.347	0.58065	12640
201	12641	TW	x	13	913	3	1	-5	0	25	0	44.79292929	22.29191919	45.69191919	22.18888889	45.39191919	0.60340404	12641
202	12642	TW	x	13	913	3	1	0	0	0	0	44.808	22.296	45.838	22.196	45.538	0.72721	12642
203	12643	TW	x	13	913	3	1	5	0	25	0	44.86161616	22.29393939	45.69494949	22.1989899	45.39494949	0.537585859	12643
204	12644	TW	x	13	913	3	1	10	0	100	0	44.8969697	22.3	45.80505051	22.2	45.50505051	0.606909091	12644
205	12645	TW	x	13	913	3	1	15	0	225	0	44.8989899	22.3	45.59393939	22.2	45.29393939	0.404252525	12645
206	12646	TW	x	13	913	3	1	20	0	400	0	44.91818182	22.3	45.37676768	22.2	45.07676768	0.178747475	12646
207	12647	TW	x	13	913	3	1	25	0	625	0	44.997	22.297	45.311	22.2	45.011	0.03745	12647
208	12648	TW	x	13	913	3	1	30	0	900	0	44.999	22.298	45.333	22.2	45.033	0.05635	12648
209	12712	TW	x	17	917	0	1	-30	0	900	0	41.86161616	22.6	41.89191919	22.5020202	41.79191919	-0.046212121	12712
210	12713	TW	x	17	917	0	1	-25	0	625	0	41.8	22.6	42.01111111	22.5	41.91111111	0.127444444	12713
211	12714	TW	x	17	917	0	1	-20	0	400	0	41.8020202	22.6040404	42.07777778	22.5	41.97777778	0.188020202	12714
212	12715	TW	x	17	917	0	1	-15	0	225	0	41.765	22.6	42.186	22.5	42.086	0.32638	12715
213	12716	TW	x	17	917	0	1	-10	0	100	0	41.695	22.591	42.472	22.499	42.372	0.66471	12716
214	12717	TW	x	17	917	0	1	-5	0	25	0	41.596	22.54	42.636	22.461	42.533	0.91771	12717
215	12718	TW	x	17	917	0	1	0	0	0	0	41.432	22.5	42.599	22.439	42.497	1.04698	12718
216	12719	TW	x	17	917	0	1	5	0	25	0	41.329	22.5	42.352	22.419	42.252	0.91808	12719
217	12720	TW	x	17	917	0	1	10	0	100	0	41.291	22.5	42.045	22.4	41.945	0.66799	12720
218	12721	TW	x	17	917	0	1	15	0	225	0	41.194	22.497	41.689	22.4	41.601	0.43066	12721
219	12722	TW	x	17	917	0	1	20	0	400	0	41.114	22.494	41.371	22.4	41.343	0.21191	12722
220	12723	TW	x	17	917	0	1	25	0	625	0	41.032	22.436	41.14	22.4	41.14	0.07755	12723
221	12724	TW	x	17	917	0	1	30	0	900	0	41.0040404	22.4040404	41.0030303	22.3989899	41.0030303	-0.023191919	12724
222	12788	TW	x	17	917	1	1	-30	0	900	0	39.9	22.3	39.964	22.245	39.968	0.10516	12788
223	12789	TW	x	17	917	1	1	-25	0	625	0	39.9	22.3	40.047	22.2	40.047	0.18318	12789
224	12790	TW	x	17	917	1	1	-20	0	400	0	39.9	22.3	40.2	22.2	40.2	0.32694	12790
225	12791	TW	x	17	917	1	1	-15	0	225	0	39.94	22.3	40.393	22.2	40.393	0.46802	12791
226	12792	TW	x	17	917	1	1	-10	0	100	0	39.987	22.3	40.653	22.2	40.653	0.66506	12792
227	12793	TW	x	17	917	1	1	-5	0	25	0	40.018	22.3	41.069	22.2	41.066	1.02471	12793
228	12794	TW	x	17	917	1	1	0	0	0	0	40	22.3	41.12727273	22.2	41.12121212	1.09730303	12794
229	12795	TW	x	17	917	1	1	5	0	25	0	40.00505051	22.3	40.99393939	22.2	40.98080808	0.967030303	12795
230	12796	TW	x	17	917	1	1	10	0	100	0	40.01313131	22.3	40.62020202	22.2	40.62020202	0.607878788	12796
231	12797	TW	x	17	917	1	1	15	0	225	0	40.0030303	22.3	40.37575758	22.2	40.37575758	0.388666667	12797
232	12798	TW	x	17	917	1	1	20	0	400	0	39.978	22.3	40.129	22.208	40.129	0.18226	12798
233	12799	TW	x	17	917	1	1	25	0	625	0	40.001	22.3	40.026	22.203	40.026	0.06244	12799
234	12800	TW	x	17	917	1	1	30	0	900	0	40.018	22.3	40.002	22.208	40.002	0.02288	12800
235	12864	TW	x	17	917	2	1	-30	0	900	0	40.079	22.4	40.027	22.35	40.027	-0.01462	12864
236	12865	TW	x	17	917	2	1	-25	0	625	0	40.061	22.4	40.082	22.3	40.082	0.05508	12865
237	12866	TW	x	17	917	2	1	-20	0	400	0	40.1	22.4	40.21313131	22.3	40.21313131	0.13930303	12866
238	12867	TW	x	17	917	2	1	-15	0	225	0	40.0959596	22.4	40.51010101	22.3	40.51010101	0.421707071	12867
239	12868	TW	x	17	917	2	1	-10	0	100	0	40.01717172	22.4	40.81515152	22.3020202	40.81515152	0.787070707	12868
240	12869	TW	x	17	917	2	1	-5	0	25	0	40.06	22.4	40.986	22.303	40.977	0.90459	12869
241	12870	TW	x	17	917	2	1	0	0	0	0	40.048	22.4	41.155	22.314	41.14	1.07534	12870
242	12871	TW	x	17	917	2	1	5	0	25	0	40.1	22.4	41.029	22.312	41.025	0.90518	12871
243	12872	TW	x	17	917	2	1	10	0	100	0	40.11	22.411	40.783	22.323	40.783	0.66402	12872
244	12873	TW	x	17	917	2	1	15	0	225	0	40.116	22.418	40.621	22.353	40.621	0.50574	12873
245	12874	TW	x	17	917	2	1	20	0	400	0	40.145	22.445	40.385	22.376	40.385	0.25523	12874
246	12875	TW	x	17	917	2	1	25	0	625	0	40.195	22.4	40.279	22.352	40.279	0.10615	12875
247	12876	TW	x	17	917	2	1	30	0	900	0	40.235	22.4	40.267	22.346	40.267	0.05498	12876
248	12940	TW	x	17	917	3	1	-30	0	900	0	40.829	22.428	40.94	22.384	40.94	0.0926	12940
249	12941	TW	x	17	917	3	1	-25	0	625	0	40.83	22.441	41.007	22.318	41.007	0.15458	12941
250	12942	TW	x	17	917	3	1	-20	0	400	0	40.821	22.427	41.107	22.319	41.107	0.2575	12942
251	12943	TW	x	17	917	3	1	-15	0	225	0	40.757	22.446	41.306	22.331	41.296	0.50799	12943
252	12944	TW	x	17	917	3	1	-10	0	100	0	40.761	22.461	41.256	22.31	41.24	0.45721	12944
253	12945	TW	x	17	917	3	1	-5	0	25	0	40.662	22.425	41.862	22.325	41.762	1.1251	12945
254	12946	TW	x	17	917	3	1	0	0	0	0	40.624	22.424	41.627	22.333	41.544	0.94238	12946
255	12947	TW	x	17	917	3	1	5	0	25	0	40.56363636	22.4030303	41.33333333	22.32929293	41.31111111	0.727030303	12947
256	12948	TW	x	17	917	3	1	10	0	100	0	40.58080808	22.4	41.24040404	22.33232323	41.23333333	0.622737374	12948
257	12949	TW	x	17	917	3	1	15	0	225	0	40.5040404	22.4020202	41.02020202	22.33434343	41.02020202	0.492888889	12949
258	12950	TW	x	17	917	3	1	20	0	400	0	40.48282828	22.4010101	40.71313131	22.35757576	40.71313131	0.225515152	12950
259	12951	TW	x	17	917	3	1	25	0	625	0	40.404	22.404	40.533	22.391	40.533	0.13502	12951
260	12952	TW	x	17	917	3	1	30	0	900	0	40.336	22.403	40.375	22.386	40.375	0.05485	12952
261	13054	TW	x	21	921	0	3	-30	0	900	0	38.48080808	22.4	38.55050505	22.3030303	38.7020202	0.217919192	13054
262	13055	TW	x	21	921	0	3	-25	0	625	0	38.45050505	22.3989899	38.55353535	22.3	38.7020202	0.251212121	13055
263	13056	TW	x	21	921	0	3	-20	0	400	0	38.43232323	22.4	38.62929293	22.3	38.73434343	0.338333333	13056
264	13057	TW	x	21	921	0	3	-15	0	225	0	38.47676768	22.3959596	38.60505051	22.2979798	38.72222222	0.271828283	13057
265	13058	TW	x	21	921	0	3	-10	0	100	0	38.442	22.4	38.695	22.3	38.795	0.38849	13058
266	13059	TW	x	21	921	0	3	-5	0	25	0	38.455	22.4	38.691	22.299	38.793	0.37181	13059
267	13060	TW	x	21	921	0	3	0	0	0	0	38.497	22.399	38.811	22.3	38.911	0.43928	13060
268	13061	TW	x	21	921	0	3	5	0	25	0	38.494	22.397	38.674	22.3	38.785	0.31735	13061
269	13062	TW	x	21	921	0	3	10	0	100	0	38.457	22.394	38.617	22.3	38.744	0.30247	13062
270	13063	TW	x	21	921	0	3	15	0	225	0	38.455	22.392	38.506	22.3	38.683	0.20316	13063
271	13064	TW	x	21	921	0	3	20	0	400	0	38.394	22.393	38.511	22.3	38.68	0.26881	13064
272	13065	TW	x	21	921	0	3	25	0	625	0	38.348	22.4	38.357	22.3	38.557	0.17401	13065
273	13066	TW	x	21	921	0	3	30	0	900	0	38.372	22.398	38.449	22.3	38.648	0.23409	13066
274	13130	TW	x	21	921	1	3	-30	0	900	0	38.8959596	22.3989899	38.78080808	22.3030303	38.88080808	0.012646465	13130
275	13131	TW	x	21	921	1	3	-25	0	625	0	38.8989899	22.4	38.9040404	22.2989899	39.0040404	0.122656566	13131
276	13132	TW	x	21	921	1	3	-20	0	400	0	38.92727273	22.39292929	38.98484848	22.2969697	39.08484848	0.167939394	13132
277	13133	TW	x	21	921	1	3	-15	0	225	0	38.986	22.386	39.073	22.299	39.173	0.18943	13133
278	13134	TW	x	21	921	1	3	-10	0	100	0	38.99	22.389	39.099	22.3	39.199	0.20909	13134
279	13135	TW	x	21	921	1	3	-5	0	25	0	39.002	22.392	39.126	22.3	39.226	0.22166	13135
280	13136	TW	x	21	921	1	3	0	0	0	0	39.037	22.384	39.166	22.3	39.266	0.22306	13136
281	13137	TW	x	21	921	1	3	5	0	25	0	39.094	22.394	39.138	22.3	39.238	0.14058	13137
282	13138	TW	x	21	921	1	3	10	0	100	0	39.112	22.394	39.126	22.3	39.226	0.11166	13138
283	13139	TW	x	21	921	1	3	15	0	225	0	39.109	22.4	39.109	22.3	39.209	0.09919	13139
284	13140	TW	x	21	921	1	3	20	0	400	0	39.161	22.4	39.069	22.308	39.169	0.01079	13140
285	13141	TW	x	21	921	1	3	25	0	625	0	39.2	22.4	39.10707071	22.31717172	39.20707071	0.006434343	13141
286	13142	TW	x	21	921	1	3	30	0	900	0	39.22929293	22.3989899	39.15656566	22.30909091	39.25656566	0.022191919	13142
287	13206	TW	x	21	921	2	3	-30	0	900	0	38.10102041	22.4	37.90408163	22.30918367	38.10408163	0.007693878	13206
288	13207	TW	x	21	921	2	3	-25	0	625	0	38.1	22.4	38.01111111	22.3	38.21111111	0.106222222	13207
289	13208	TW	x	21	921	2	3	-20	0	400	0	38.10909091	22.4	38	22.3	38.2	0.086909091	13208
290	13209	TW	x	21	921	2	3	-15	0	225	0	38.1	22.4	37.998	22.3	38.198	0.09418	13209
291	13210	TW	x	21	921	2	3	-10	0	100	0	38.092	22.392	38	22.3	38.2	0.10402	13210
292	13211	TW	x	21	921	2	3	-5	0	25	0	38.085	22.388	37.968	22.3	38.168	0.08188	13211
293	13212	TW	x	21	921	2	3	0	0	0	0	38.031	22.388	37.882	22.3	38.082	0.05762	13212
294	13213	TW	x	21	921	2	3	5	0	25	0	37.986	22.388	37.81	22.3	38.01	0.0371	13213
295	13214	TW	x	21	921	2	3	10	0	100	0	37.904	22.397	37.712	22.3	37.912	0.0299	13214
296	13215	TW	x	21	921	2	3	15	0	225	0	37.853	22.39	37.628	22.302	37.828	0.00376	13215
297	13216	TW	x	21	921	2	3	20	0	400	0	37.805	22.383	37.565	22.302	37.765	-0.00579	13216
298	13217	TW	x	21	921	2	3	25	0	625	0	37.78181818	22.38787879	37.51616162	22.3020202	37.71616162	-0.027111111	13217
299	13218	TW	x	21	921	2	3	30	0	900	0	37.74747475	22.38181818	37.47575758	22.3	37.67575758	-0.029535354	13218
300	13282	TW	x	21	921	3	3	-30	0	900	0	37.571	22.371	37.319	22.3	37.591	0.0042	13282
301	13283	TW	x	21	921	3	3	-25	0	625	0	37.572	22.372	37.449	22.296	37.649	0.12159	13283
302	13284	TW	x	21	921	3	3	-20	0	400	0	37.57	22.369	37.485	22.281	37.685	0.15635	13284
303	13285	TW	x	21	921	3	3	-15	0	225	0	37.573	22.371	37.495	22.299	37.695	0.16245	13285
304	13286	TW	x	21	921	3	3	-10	0	100	0	37.577	22.376	37.485	22.3	37.685	0.14935	13286
305	13287	TW	x	21	921	3	3	-5	0	25	0	37.56868687	22.36868687	37.48080808	22.3	37.68080808	0.153848485	13287
306	13288	TW	x	21	921	3	3	0	0	0	0	37.57	22.37	37.404	22.3	37.604	0.08264	13288
307	13289	TW	x	21	921	3	3	5	0	25	0	37.574	22.374	37.419	22.3	37.619	0.09229	13289
308	13290	TW	x	21	921	3	3	10	0	100	0	37.56262626	22.35252525	37.41515152	22.3	37.61515152	0.100161616	13290
309	13291	TW	x	21	921	3	3	15	0	225	0	37.57575758	22.31818182	37.44343434	22.3	37.64343434	0.112767677	13291
310	13292	TW	x	21	921	3	3	20	0	400	0	37.61616162	22.32828283	37.40505051	22.3	37.60505051	0.037434343	13292
311	13293	TW	x	21	921	3	3	25	0	625	0	37.57777778	22.37272727	37.4020202	22.3	37.6020202	0.073060606	13293
312	13294	TW	x	21	921	3	3	30	0	900	0	37.613	22.374	37.414	22.3	37.614	0.04874	13294
313	11072	TW	z	2	802	0	2	0	5	0	25	56.396	21.4	56.49	21.362	57.088	0.6761	11072
314	11073	TW	z	2	802	0	2	0	10	0	100	56.48787879	21.4	56.16666667	21.30707071	56.71414141	0.231787879	11073
315	11074	TW	z	2	802	0	2	0	15	0	225	56.58080808	21.4	56.15353535	21.32020202	56.6989899	0.124545455	11074
316	11075	TW	z	2	802	0	2	0	20	0	400	56.64242424	21.3989899	56.1989899	21.32727273	56.77575758	0.112474747	11075
317	11076	TW	z	2	802	0	2	0	25	0	625	56.70204082	21.4	56.2255102	21.35714286	56.80918367	0.081765306	11076
318	11077	TW	z	2	802	0	2	0	30	0	900	56.70909091	21.4	56.26868687	21.36363636	56.86868687	0.121777778	11077
319	11148	TW	z	2	802	1	2	0	5	0	25	59.73939394	21.14949495	59.36262626	21.1	60.19191919	0.462868687	11148
320	11149	TW	z	2	802	1	2	0	10	0	100	59.73535354	21.13232323	59.13030303	21.1	59.93030303	0.213676768	11149
321	11150	TW	z	2	802	1	2	0	15	0	225	59.70505051	21.14040404	59.01111111	21.1	59.81111111	0.114060606	11150
322	11151	TW	z	2	802	1	2	0	20	0	400	59.64489796	21.15102041	58.94387755	21.1	59.74387755	0.100928571	11151
323	11152	TW	z	2	802	1	2	0	25	0	625	59.648	21.148	58.932	21.099	59.732	0.08488	11152
324	11153	TW	z	2	802	1	2	0	30	0	900	59.648	21.155	58.914	21.099	59.714	0.06526	11153
325	11224	TW	z	2	802	2	2	0	5	0	25	53.26734694	20.96020408	53.59693878	20.90102041	53.90714286	0.653214286	11224
326	11225	TW	z	2	802	2	2	0	10	0	100	53.27575758	20.95151515	53.21010101	20.9	53.51010101	0.223252525	11225
327	11226	TW	z	2	802	2	2	0	15	0	225	53.26060606	20.96060606	53.12323232	20.9	53.42323232	0.143717172	11226
328	11227	TW	z	2	802	2	2	0	20	0	400	53.12929293	20.92626263	52.94444444	20.9	53.24444444	0.080151515	11227
329	11228	TW	z	2	802	2	2	0	25	0	625	53.084	20.905	52.843	20.9	53.143	0.01487	11228
330	11229	TW	z	2	802	2	2	0	30	0	900	53.026	20.9	52.823	20.9	53.123	0.05107	11229
331	11300	TW	z	2	802	3	2	0	5	0	25	55.762	20.926	55.826	20.9	56.337	0.58702	11300
332	11301	TW	z	2	802	3	2	0	10	0	100	55.99494949	20.95252525	55.80808081	20.9	56.30808081	0.334818182	11301
333	11302	TW	z	2	802	3	2	0	15	0	225	56.21616162	20.94242424	55.83232323	20.9	56.33232323	0.140020202	11302
334	11303	TW	z	2	802	3	2	0	20	0	400	56.29090909	20.96363636	55.8959596	20.9	56.3959596	0.134686869	11303
335	11304	TW	z	2	802	3	2	0	25	0	625	56.37373737	20.98080808	55.95353535	20.9	56.45353535	0.114080808	11304
336	11305	TW	z	2	802	3	2	0	30	0	900	56.382	20.992	55.999	20.9	56.499	0.15493	11305
337	11566	TW	z	1	901	0	0	0	5	0	25	43.171	21.8	43.865	21.705	43.365	0.19772	11566
338	11567	TW	z	1	901	0	0	0	10	0	100	43.161	21.8	43.777	21.7	43.277	0.12684	11567
339	11568	TW	z	1	901	0	0	0	15	0	225	43.064	21.8	43.633	21.7	43.133	0.09136	11568
340	11569	TW	z	1	901	0	0	0	20	0	400	42.884	21.805	43.5	21.7	43	0.14913	11569
341	11570	TW	z	1	901	0	0	0	25	0	625	42.756	21.81	43.334	21.7	42.84	0.12528	11570
342	11571	TW	z	1	901	0	0	0	30	0	900	42.579	21.828	43.13	21.712	42.728	0.11474	11571
343	11623	TW	z	1	901	1	0	0	5	0	25	40.697	22.5	41.15	22.4	40.85	0.18018	11623
344	11624	TW	z	1	901	1	0	0	10	0	100	40.578	22.5	40.996	22.4	40.696	0.15818	11624
345	11625	TW	z	1	901	1	0	0	15	0	225	40.491	22.5	40.87	22.4	40.602	0.1294	11625
346	11626	TW	z	1	901	1	0	0	20	0	400	40.37575758	22.5	40.67070707	22.4	40.47070707	0.061606061	11626
347	11627	TW	z	1	901	1	0	0	25	0	625	40.26060606	22.5	40.57272727	22.4	40.37272727	0.08730303	11627
348	11628	TW	z	1	901	1	0	0	30	0	900	40.2010101	22.5	40.51010101	22.4	40.31010101	0.089282828	11628
349	11680	TW	z	1	901	2	0	0	5	0	25	29.315	22.598	29.103	22.5	29.803	0.5084	11680
350	11681	TW	z	1	901	2	0	0	10	0	100	29.213	22.594	28.762	22.497	29.514	0.29756	11681
351	11682	TW	z	1	901	2	0	0	15	0	225	29.14848485	22.5959596	28.60808081	22.46161616	29.40808081	0.220949495	11682
352	11683	TW	z	1	901	2	0	0	20	0	400	29.07244898	22.58877551	28.45714286	22.42346939	29.25714286	0.158122449	11683
353	11684	TW	z	1	901	2	0	0	25	0	625	29.05858586	22.59393939	28.44646465	22.41919192	29.24646465	0.162161616	11684
354	11685	TW	z	1	901	2	0	0	30	0	900	29.02323232	22.55959596	28.37676768	22.40808081	29.17676768	0.133393939	11685
355	11737	TW	z	1	901	3	0	0	5	0	25	27.237	22.6	26.657	22.5	27.557	0.342	11737
356	11738	TW	z	1	901	3	0	0	10	0	100	27.262	22.6	26.57	22.5	27.47	0.23728	11738
357	11739	TW	z	1	901	3	0	0	15	0	225	27.2959596	22.6	26.53737374	22.5	27.43737374	0.173424242	11739
358	11740	TW	z	1	901	3	0	0	20	0	400	27.31414141	22.6	26.52121212	22.5	27.42121212	0.140373737	11740
359	11741	TW	z	1	901	3	0	0	25	0	625	27.32142857	22.6	26.5622449	22.49897959	27.4622449	0.170836735	11741
360	11742	TW	z	1	901	3	0	0	30	0	900	27.37979798	22.6	26.56767677	22.4979798	27.46767677	0.117464646	11742
361	11851	TW	z	5	905	0	3	0	5	0	25	24.902	22.736	24.364	22.618	25.464	0.56647	11851
362	11852	TW	z	5	905	0	3	0	10	0	100	24.92222222	22.71717172	24.07474747	22.61111111	25.17474747	0.283777778	11852
363	11853	TW	z	5	905	0	3	0	15	0	225	24.98080808	22.78383838	23.96363636	22.6020202	25.06363636	0.124474747	11853
364	11854	TW	z	5	905	0	3	0	20	0	400	24.9989899	22.76262626	24	22.60909091	25.1	0.139040404	11854
365	11855	TW	z	5	905	0	3	0	25	0	625	25.07373737	22.77979798	23.9989899	22.60606061	25.0989899	0.063363636	11855
366	11856	TW	z	5	905	0	3	0	30	0	900	25.101	22.779	24.067	22.6	25.167	0.09797	11856
367	11927	TW	z	5	905	1	3	0	5	0	25	26.324	22.799	25.78	22.695	26.776	0.42925	11927
368	11928	TW	z	5	905	1	3	0	10	0	100	26.44444444	22.8	25.76767677	22.68888889	26.76767677	0.297666667	11928
369	11929	TW	z	5	905	1	3	0	15	0	225	26.58282828	22.8	25.78282828	22.6979798	26.78282828	0.172717172	11929
370	11930	TW	z	5	905	1	3	0	20	0	400	26.74141414	22.7989899	25.88181818	22.67070707	26.88181818	0.104040404	11930
371	11931	TW	z	5	905	1	3	0	25	0	625	26.87373737	22.8	26.02929293	22.63737374	26.99191919	0.105545455	11931
372	11932	TW	z	5	905	1	3	0	30	0	900	27.05816327	22.79897959	26.17653061	22.62142857	27.07653061	0.054479592	11932
373	12003	TW	z	5	905	2	3	0	5	0	25	28.669	22.869	28.339	22.738	29.039	0.40549	12003
374	12004	TW	z	5	905	2	3	0	10	0	100	28.676	22.868	28.125	22.716	28.888	0.20438	12004
375	12005	TW	z	5	905	2	3	0	15	0	225	28.714	22.865	28.049	22.704	28.849	0.09759	12005
376	12006	TW	z	5	905	2	3	0	20	0	400	28.736	22.831	28.073	22.707	28.871	0.09741	12006
377	12007	TW	z	5	905	2	3	0	25	0	625	28.784	22.82	28.09	22.701	28.89	0.0649	12007
378	12008	TW	z	5	905	2	3	0	30	0	900	28.8	22.85	28.094	22.701	28.894	0.05254	12008
379	12079	TW	z	5	905	3	3	0	5	0	25	30.268	22.899	30.049	22.798	30.649	0.35763	12079
380	12080	TW	z	5	905	3	3	0	10	0	100	30.205	22.9	29.848	22.766	30.448	0.23866	12080
381	12081	TW	z	5	905	3	3	0	15	0	225	30.205	22.896	29.747	22.732	30.347	0.14677	12081
382	12082	TW	z	5	905	3	3	0	20	0	400	30.2	22.899	29.707	22.744	30.307	0.11548	12082
383	12083	TW	z	5	905	3	3	0	25	0	625	30.2040404	22.9	29.66969697	22.73535354	30.26969697	0.077707071	12083
384	12084	TW	z	5	905	3	3	0	30	0	900	30.1969697	22.89494949	29.69393939	22.72424242	30.29393939	0.106666667	12084
385	12421	TW	z	13	913	0	1	0	5	0	25	42.848	22.954	43.164	22.884	42.964	0.1458	12421
386	12422	TW	z	13	913	0	1	0	10	0	100	42.811	22.941	43.038	22.869	42.838	0.0631	12422
387	12423	TW	z	13	913	0	1	0	15	0	225	42.781	22.977	42.988	22.868	42.788	0.0456	12423
388	12424	TW	z	13	913	0	1	0	20	0	400	42.764	22.973	42.935	22.84	42.735	0.01225	12424
389	12425	TW	z	13	913	0	1	0	25	0	625	42.682	22.968	42.858	22.824	42.658	0.0211	12425
390	12426	TW	z	13	913	0	1	0	30	0	900	42.672	22.972	42.817	22.806	42.617	-0.00785	12426
391	12497	TW	z	13	913	1	1	0	5	0	25	41.48888889	23	41.82626263	22.90909091	41.72626263	0.233060606	12497
392	12498	TW	z	13	913	1	1	0	10	0	100	41.58686869	23	41.8	22.9	41.7	0.110131313	12498
393	12499	TW	z	13	913	1	1	0	15	0	225	41.54591837	23	41.76632653	22.9	41.66632653	0.119091837	12499
394	12500	TW	z	13	913	1	1	0	20	0	400	41.57070707	23.0010101	41.7969697	22.9	41.6969697	0.123414141	12500
395	12501	TW	z	13	913	1	1	0	25	0	625	41.59292929	23	41.74949495	22.9	41.64949495	0.056090909	12501
396	12502	TW	z	13	913	1	1	0	30	0	900	41.6	23	41.794	22.9	41.694	0.0913	12502
397	12573	TW	z	13	913	2	1	0	5	0	25	42.21	22.857	42.544	22.799	42.437	0.19401	12573
398	12574	TW	z	13	913	2	1	0	10	0	100	42.238	22.82	42.513	22.733	42.413	0.13636	12574
399	12575	TW	z	13	913	2	1	0	15	0	225	42.332	22.8	42.546	22.7	42.446	0.0737	12575
400	12576	TW	z	13	913	2	1	0	20	0	400	42.398	22.796	42.68	22.654	42.578	0.13578	12576
401	12577	TW	z	13	913	2	1	0	25	0	625	42.464	22.766	42.738	22.613	42.6	0.1251	12577
402	12578	TW	z	13	913	2	1	0	30	0	900	42.491	22.708	42.846	22.6	42.646	0.2007	12578
403	12649	TW	z	13	913	3	1	0	5	0	25	45.05050505	22.27878788	45.57373737	22.1989899	45.27373737	0.233545455	12649
404	12650	TW	z	13	913	3	1	0	10	0	100	45.1040404	22.28989899	45.53939394	22.17878788	45.23939394	0.147383838	12650
405	12651	TW	z	13	913	3	1	0	15	0	225	45.15	22.247	45.621	22.136	45.321	0.17895	12651
406	12652	TW	z	13	913	3	1	0	20	0	400	45.218	22.267	45.635	22.129	45.335	0.12425	12652
407	12653	TW	z	13	913	3	1	0	25	0	625	45.253	22.261	45.694	22.146	45.394	0.1453	12653
408	12654	TW	z	13	913	3	1	0	30	0	900	45.267	22.292	45.689	22.141	45.389	0.12655	12654
409	12725	TW	z	17	917	0	1	0	5	0	25	40.966	22.4	41.272	22.378	41.272	0.26706	12725
410	12726	TW	z	17	917	0	1	0	10	0	100	40.89	22.4	41.061	22.33	41.061	0.14533	12726
411	12727	TW	z	17	917	0	1	0	15	0	225	40.80505051	22.4	40.9030303	22.31010101	40.9030303	0.08179798	12727
412	12728	TW	z	17	917	0	1	0	20	0	400	40.79090909	22.4	40.80606061	22.3010101	40.80606061	0.004787879	12728
413	12729	TW	z	17	917	0	1	0	25	0	625	40.7030303	22.3979798	40.77171717	22.3	40.77171717	0.060383838	12729
414	12730	TW	z	17	917	0	1	0	30	0	900	40.6040404	22.4	40.70808081	22.3	40.70808081	0.099555556	12730
415	12801	TW	z	17	917	1	1	0	5	0	25	40.017	22.3	40.287	22.2	40.287	0.29156	12801
416	12802	TW	z	17	917	1	1	0	10	0	100	40.001	22.3	40.142	22.2	40.142	0.17148	12802
417	12803	TW	z	17	917	1	1	0	15	0	225	40.001	22.3	40.136	22.2	40.136	0.16584	12803
418	12804	TW	z	17	917	1	1	0	20	0	400	39.997	22.3	40.093	22.2	40.093	0.12942	12804
419	12805	TW	z	17	917	1	1	0	25	0	625	40	22.3	40.032	22.2	40.032	0.06908	12805
420	12806	TW	z	17	917	1	1	0	30	0	900	40	22.3	40.073	22.2	40.073	0.10762	12806
421	12877	TW	z	17	917	2	1	0	5	0	25	40.248	22.401	40.581	22.323	40.581	0.33614	12877
422	12878	TW	z	17	917	2	1	0	10	0	100	40.297	22.4	40.529	22.319	40.529	0.23826	12878
423	12879	TW	z	17	917	2	1	0	15	0	225	40.383	22.4	40.537	22.312	40.537	0.15978	12879
424	12880	TW	z	17	917	2	1	0	20	0	400	40.44747475	22.4	40.56767677	22.3040404	40.56767677	0.124141414	12880
425	12881	TW	z	17	917	2	1	0	25	0	625	40.45252525	22.4	40.62424242	22.31212121	40.62424242	0.172262626	12881
426	12882	TW	z	17	917	2	1	0	30	0	900	40.51919192	22.42121212	40.67070707	22.31111111	40.67070707	0.149272727	12882
427	12953	TW	z	17	917	3	1	0	5	0	25	40.28367347	22.40102041	40.56734694	22.37244898	40.56734694	0.287632653	12953
428	12954	TW	z	17	917	3	1	0	10	0	100	40.236	22.4	40.381	22.341	40.381	0.16054	12954
429	12955	TW	z	17	917	3	1	0	15	0	225	40.112	22.403	40.226	22.31	40.226	0.13944	12955
430	12956	TW	z	17	917	3	1	0	20	0	400	40.105	22.401	40.161	22.301	40.161	0.08534	12956
431	12957	TW	z	17	917	3	1	0	25	0	625	40.006	22.404	40.058	22.305	40.058	0.08752	12957
432	12958	TW	z	17	917	3	1	0	30	0	900	39.925	22.401	40	22.303	40	0.114	12958
433	13067	TW	z	21	921	0	3	0	5	0	25	38.4010101	22.3969697	38.44949495	22.3	38.64949495	0.205555556	13067
434	13068	TW	z	21	921	0	3	0	10	0	100	38.37171717	22.3989899	38.44646465	22.2989899	38.64646465	0.232040404	13068
435	13069	TW	z	21	921	0	3	0	15	0	225	38.335	22.384	38.379	22.249	38.579	0.20714	13069
436	13070	TW	z	21	921	0	3	0	20	0	400	38.34444444	22.34444444	38.37171717	22.24343434	38.57171717	0.190939394	13070
437	13071	TW	z	21	921	0	3	0	25	0	625	38.36060606	22.38181818	38.35656566	22.27070707	38.55656566	0.160888889	13071
438	13072	TW	z	21	921	0	3	0	30	0	900	38.31717172	22.37979798	38.35252525	22.27171717	38.55252525	0.200666667	13072
439	13143	TW	z	21	921	1	3	0	5	0	25	39.251	22.399	39.204	22.304	39.304	0.04368	13143
440	13144	TW	z	21	921	1	3	0	10	0	100	39.311	22.395	39.283	22.3	39.383	0.05636	13144
441	13145	TW	z	21	921	1	3	0	15	0	225	39.38181818	22.4	39.31515152	22.3	39.41515152	0.014959596	13145
442	13146	TW	z	21	921	1	3	0	20	0	400	39.39494949	22.3979798	39.3959596	22.3	39.4959596	0.075373737	13146
443	13147	TW	z	21	921	1	3	0	25	0	625	39.4	22.4	39.4020202	22.3	39.5020202	0.075838384	13147
444	13148	TW	z	21	921	1	3	0	30	0	900	39.40707071	22.4	39.48080808	22.3	39.58080808	0.140464646	13148
445	13219	TW	z	21	921	2	3	0	5	0	25	37.693	22.366	37.496	22.301	37.696	0.04336	13219
446	13220	TW	z	21	921	2	3	0	10	0	100	37.68484848	22.37474747	37.53232323	22.3	37.73232323	0.084565657	13220
447	13221	TW	z	21	921	2	3	0	15	0	225	37.66060606	22.36161616	37.53939394	22.29494949	37.73939394	0.115242424	13221
448	13222	TW	z	21	921	2	3	0	20	0	400	37.7030303	22.38282828	37.58888889	22.29494949	37.78888889	0.117858586	13222
449	13223	TW	z	21	921	2	3	0	25	0	625	37.77171717	22.37373737	37.5979798	22.27575758	37.7979798	0.057626263	13223
450	13224	TW	z	21	921	2	3	0	30	0	900	37.783	22.379	37.635	22.293	37.835	0.08024	13224
451	13295	TW	z	21	921	3	3	0	5	0	25	37.63030303	22.37474747	37.48989899	22.3	37.68989899	0.100505051	13295
452	13296	TW	z	21	921	3	3	0	10	0	100	37.66666667	22.36666667	37.53434343	22.29393939	37.73434343	0.104585859	13296
453	13297	TW	z	21	921	3	3	0	15	0	225	37.668	22.362	37.58	22.293	37.78	0.1448	13297
454	13298	TW	z	21	921	3	3	0	20	0	400	37.686	22.348	37.584	22.284	37.784	0.13044	13298
455	13299	TW	z	21	921	3	3	0	25	0	625	37.71414141	22.36868687	37.60909091	22.28686869	37.80909091	0.125313131	13299
456	13300	TW	z	21	921	3	3	0	30	0	900	37.742	22.37	37.622	22.269	37.822	0.10936	13300
