# Supplementary material for: Floral Humidity in Flowering Plants: A Preliminary Survey
Source: Front Plant Sci. 2020 Mar 6;11:249. doi: 10.3389/fpls.2020.00249 (PMC7068853; doi:10.3389/fpls.2020.00249)
Supplement: SUPPLEMENTARY FILE 2 — A zipped file containing floral humidity data collected by the robot arm transects as described in the main text. A word document within the zipped files explains the data formatting in detail. Datafiles themselves are in CSV format. [file Data_Sheet_2.zip › Floral humidity data/Controls/TWRaw.csv]

	X.	Individual	Species	totIndividual	date	sample..	Sample.order	x.or.z.transect	xoffset	zoffset	Background.Humidity	Background.Temperature	Focal.Humidity	Focal.Temperature	Corrected.Focal.humidity	Change.in.RH.	block
2358181	3785	2	TW	802	2017-08-10-16-35-25	0	2	x	-30	0	54.8	21.4	54.6	21.4	55	0.213	11059
2358182	3786	2	TW	802	2017-08-10-16-35-27	0	2	x	-30	0	54.8	21.4	54.7	21.4	55.1	0.322	11059
2358183	3787	2	TW	802	2017-08-10-16-35-29	0	2	x	-30	0	54.8	21.4	54.7	21.4	55.1	0.322	11059
2358184	3788	2	TW	802	2017-08-10-16-35-31	0	2	x	-30	0	54.8	21.4	54.7	21.4	55.1	0.322	11059
2358185	3789	2	TW	802	2017-08-10-16-35-33	0	2	x	-30	0	54.8	21.4	54.7	21.4	55.1	0.322	11059
2358186	3790	2	TW	802	2017-08-10-16-35-35	0	2	x	-30	0	54.8	21.4	54.6	21.3	55	0.213	11059
2358187	3791	2	TW	802	2017-08-10-16-35-37	0	2	x	-30	0	54.8	21.4	54.6	21.4	55	0.213	11059
2358188	3792	2	TW	802	2017-08-10-16-35-39	0	2	x	-30	0	54.8	21.4	54.6	21.3	55	0.213	11059
2358189	3793	2	TW	802	2017-08-10-16-35-41	0	2	x	-30	0	54.8	21.4	54.6	21.3	55	0.213	11059
2358190	3794	2	TW	802	2017-08-10-16-35-43	0	2	x	-30	0	54.8	21.4	54.6	21.3	55	0.213	11059
2358191	3795	2	TW	802	2017-08-10-16-35-45	0	2	x	-30	0	54.8	21.4	54.7	21.4	55.1	0.322	11059
2358192	3796	2	TW	802	2017-08-10-16-35-47	0	2	x	-30	0	54.8	21.4	54.7	21.4	55.1	0.322	11059
2358193	3797	2	TW	802	2017-08-10-16-35-49	0	2	x	-30	0	54.8	21.4	54.7	21.4	55.1	0.322	11059
2358194	3798	2	TW	802	2017-08-10-16-35-51	0	2	x	-30	0	54.8	21.4	54.6	21.4	55	0.213	11059
2358195	3799	2	TW	802	2017-08-10-16-35-53	0	2	x	-30	0	54.8	21.4	54.6	21.4	55	0.213	11059
2358196	3800	2	TW	802	2017-08-10-16-35-55	0	2	x	-30	0	54.8	21.4	54.5	21.3	54.9	0.104	11059
2358197	3801	2	TW	802	2017-08-10-16-35-57	0	2	x	-30	0	54.9	21.4	54.6	21.4	55	0.113	11059
2358198	3802	2	TW	802	2017-08-10-16-35-59	0	2	x	-30	0	54.8	21.4	54.6	21.4	55	0.213	11059
2358199	3803	2	TW	802	2017-08-10-16-36-01	0	2	x	-30	0	54.8	21.4	54.6	21.4	55	0.213	11059
2358200	3804	2	TW	802	2017-08-10-16-36-03	0	2	x	-30	0	54.9	21.4	54.6	21.4	55	0.113	11059
2358201	3805	2	TW	802	2017-08-10-16-36-05	0	2	x	-30	0	54.8	21.4	54.5	21.3	54.9	0.104	11059
2358202	3806	2	TW	802	2017-08-10-16-36-07	0	2	x	-30	0	54.9	21.4	54.6	21.4	55	0.113	11059
2358203	3807	2	TW	802	2017-08-10-16-36-09	0	2	x	-30	0	54.9	21.4	54.6	21.4	55	0.113	11059
2358204	3808	2	TW	802	2017-08-10-16-36-11	0	2	x	-30	0	54.9	21.4	54.6	21.4	55	0.113	11059
2358205	3809	2	TW	802	2017-08-10-16-36-13	0	2	x	-30	0	54.8	21.4	54.6	21.4	55	0.213	11059
2358206	3810	2	TW	802	2017-08-10-16-36-15	0	2	x	-30	0	54.9	21.4	54.6	21.4	55	0.113	11059
2358207	3811	2	TW	802	2017-08-10-16-36-17	0	2	x	-30	0	54.9	21.4	54.6	21.4	55	0.113	11059
2358208	3812	2	TW	802	2017-08-10-16-36-19	0	2	x	-30	0	54.9	21.4	54.6	21.4	55	0.113	11059
2358209	3813	2	TW	802	2017-08-10-16-36-21	0	2	x	-30	0	54.9	21.4	54.6	21.4	55	0.113	11059
2358210	3814	2	TW	802	2017-08-10-16-36-23	0	2	x	-30	0	54.9	21.4	54.6	21.4	55	0.113	11059
2358211	3815	2	TW	802	2017-08-10-16-36-25	0	2	x	-30	0	54.9	21.4	54.7	21.4	55.1	0.222	11059
2358212	3816	2	TW	802	2017-08-10-16-36-27	0	2	x	-30	0	54.9	21.4	54.7	21.4	55.1	0.222	11059
2358213	3817	2	TW	802	2017-08-10-16-36-29	0	2	x	-30	0	54.9	21.4	54.7	21.4	55.1	0.222	11059
2358214	3818	2	TW	802	2017-08-10-16-36-31	0	2	x	-30	0	54.9	21.4	54.7	21.4	55.1	0.222	11059
2358215	3819	2	TW	802	2017-08-10-16-36-33	0	2	x	-30	0	54.9	21.4	54.7	21.4	55.1	0.222	11059
2358216	3820	2	TW	802	2017-08-10-16-36-35	0	2	x	-30	0	54.8	21.3	54.7	21.4	55.1	0.322	11059
2358217	3821	2	TW	802	2017-08-10-16-36-37	0	2	x	-30	0	54.9	21.4	54.7	21.4	55.1	0.222	11059
2358218	3822	2	TW	802	2017-08-10-16-36-39	0	2	x	-30	0	54.9	21.4	54.7	21.4	55.1	0.222	11059
2358219	3823	2	TW	802	2017-08-10-16-36-41	0	2	x	-30	0	54.9	21.4	54.7	21.4	55.1	0.222	11059
2358220	3824	2	TW	802	2017-08-10-16-36-43	0	2	x	-30	0	54.9	21.4	54.6	21.3	55	0.113	11059
2358221	3825	2	TW	802	2017-08-10-16-36-45	0	2	x	-30	0	54.9	21.4	54.7	21.4	55.1	0.222	11059
2358222	3826	2	TW	802	2017-08-10-16-36-47	0	2	x	-30	0	54.9	21.4	54.7	21.4	55.1	0.222	11059
2358223	3827	2	TW	802	2017-08-10-16-36-49	0	2	x	-30	0	54.9	21.4	54.6	21.4	55	0.113	11059
2358224	3828	2	TW	802	2017-08-10-16-36-52	0	2	x	-30	0	54.9	21.4	54.6	21.4	55	0.113	11059
2358225	3829	2	TW	802	2017-08-10-16-36-54	0	2	x	-30	0	54.9	21.4	54.6	21.4	55	0.113	11059
2358226	3830	2	TW	802	2017-08-10-16-36-56	0	2	x	-30	0	54.9	21.4	54.6	21.4	55	0.113	11059
2358227	3831	2	TW	802	2017-08-10-16-36-58	0	2	x	-30	0	54.9	21.4	54.6	21.4	55	0.113	11059
2358228	3832	2	TW	802	2017-08-10-16-37-00	0	2	x	-30	0	54.9	21.4	54.6	21.3	55	0.113	11059
2358229	3833	2	TW	802	2017-08-10-16-37-02	0	2	x	-30	0	54.9	21.4	54.6	21.4	55	0.113	11059
2358230	3834	2	TW	802	2017-08-10-16-37-04	0	2	x	-30	0	54.9	21.4	54.7	21.4	55.1	0.222	11059
2358231	3835	2	TW	802	2017-08-10-16-37-06	0	2	x	-30	0	54.9	21.4	54.7	21.4	55.1	0.222	11059
2358232	3836	2	TW	802	2017-08-10-16-37-08	0	2	x	-30	0	54.9	21.4	54.6	21.4	55	0.113	11059
2358233	3837	2	TW	802	2017-08-10-16-37-10	0	2	x	-30	0	54.9	21.4	54.6	21.4	55	0.113	11059
2358234	3838	2	TW	802	2017-08-10-16-37-12	0	2	x	-30	0	54.9	21.4	54.6	21.4	55	0.113	11059
2358235	3839	2	TW	802	2017-08-10-16-37-14	0	2	x	-30	0	54.9	21.4	54.6	21.4	55	0.113	11059
2358236	3840	2	TW	802	2017-08-10-16-37-16	0	2	x	-30	0	54.9	21.4	54.6	21.4	55	0.113	11059
2358237	3841	2	TW	802	2017-08-10-16-37-18	0	2	x	-30	0	54.9	21.4	54.5	21.3	54.9	0.004	11059
2358238	3842	2	TW	802	2017-08-10-16-37-20	0	2	x	-30	0	54.9	21.4	54.6	21.4	55	0.113	11059
2358239	3843	2	TW	802	2017-08-10-16-37-22	0	2	x	-30	0	54.9	21.4	54.6	21.4	55	0.113	11059
2358240	3844	2	TW	802	2017-08-10-16-37-24	0	2	x	-30	0	54.9	21.4	54.5	21.3	54.9	0.004	11059
2358241	3845	2	TW	802	2017-08-10-16-37-26	0	2	x	-30	0	54.9	21.4	54.6	21.4	55	0.113	11059
2358242	3846	2	TW	802	2017-08-10-16-37-28	0	2	x	-30	0	54.9	21.4	54.6	21.4	55	0.113	11059
2358243	3847	2	TW	802	2017-08-10-16-37-30	0	2	x	-30	0	54.9	21.4	54.6	21.4	55	0.113	11059
2358244	3848	2	TW	802	2017-08-10-16-37-32	0	2	x	-30	0	54.9	21.4	54.6	21.3	55	0.113	11059
2358245	3849	2	TW	802	2017-08-10-16-37-34	0	2	x	-30	0	54.9	21.4	54.6	21.4	55	0.113	11059
2358246	3850	2	TW	802	2017-08-10-16-37-36	0	2	x	-30	0	54.9	21.4	54.7	21.4	55.1	0.222	11059
2358247	3851	2	TW	802	2017-08-10-16-37-38	0	2	x	-30	0	54.9	21.4	54.6	21.3	55	0.113	11059
2358248	3852	2	TW	802	2017-08-10-16-37-40	0	2	x	-30	0	54.9	21.4	54.7	21.4	55.1	0.222	11059
2358249	3853	2	TW	802	2017-08-10-16-37-42	0	2	x	-30	0	54.9	21.4	54.6	21.3	55	0.113	11059
2358250	3854	2	TW	802	2017-08-10-16-37-44	0	2	x	-30	0	54.9	21.4	54.6	21.3	55	0.113	11059
2358251	3855	2	TW	802	2017-08-10-16-37-46	0	2	x	-30	0	54.9	21.4	54.7	21.4	55.1	0.222	11059
2358252	3856	2	TW	802	2017-08-10-16-37-48	0	2	x	-30	0	54.9	21.4	54.6	21.3	55	0.113	11059
2358253	3857	2	TW	802	2017-08-10-16-37-50	0	2	x	-30	0	54.9	21.4	54.7	21.4	55.1	0.222	11059
2358254	3858	2	TW	802	2017-08-10-16-37-52	0	2	x	-30	0	54.9	21.4	54.6	21.4	55	0.113	11059
2358255	3859	2	TW	802	2017-08-10-16-37-54	0	2	x	-30	0	54.9	21.4	54.6	21.3	55	0.113	11059
2358256	3860	2	TW	802	2017-08-10-16-37-56	0	2	x	-30	0	54.9	21.4	54.6	21.4	55	0.113	11059
2358257	3861	2	TW	802	2017-08-10-16-37-58	0	2	x	-30	0	55	21.4	54.6	21.4	55	0.013	11059
2358258	3862	2	TW	802	2017-08-10-16-38-00	0	2	x	-30	0	54.9	21.4	54.6	21.4	55	0.113	11059
2358259	3863	2	TW	802	2017-08-10-16-38-02	0	2	x	-30	0	54.9	21.4	54.5	21.3	54.9	0.004	11059
2358260	3864	2	TW	802	2017-08-10-16-38-04	0	2	x	-30	0	55	21.4	54.6	21.4	55	0.013	11059
2358261	3865	2	TW	802	2017-08-10-16-38-06	0	2	x	-30	0	55	21.4	54.6	21.3	55	0.013	11059
2358262	3866	2	TW	802	2017-08-10-16-38-08	0	2	x	-30	0	55	21.4	54.7	21.4	55.1	0.122	11059
2358263	3867	2	TW	802	2017-08-10-16-38-10	0	2	x	-30	0	54.9	21.4	54.7	21.4	55.1	0.222	11059
2358264	3868	2	TW	802	2017-08-10-16-38-12	0	2	x	-30	0	55	21.4	54.6	21.4	55	0.013	11059
2358265	3869	2	TW	802	2017-08-10-16-38-14	0	2	x	-30	0	54.9	21.4	54.6	21.3	55	0.113	11059
2358266	3870	2	TW	802	2017-08-10-16-38-16	0	2	x	-30	0	54.9	21.4	54.7	21.4	55.1	0.222	11059
2358267	3871	2	TW	802	2017-08-10-16-38-18	0	2	x	-30	0	54.9	21.4	54.7	21.4	55.1	0.222	11059
2358268	3872	2	TW	802	2017-08-10-16-38-20	0	2	x	-30	0	54.9	21.4	54.7	21.4	55.1	0.222	11059
2358269	3873	2	TW	802	2017-08-10-16-38-22	0	2	x	-30	0	55	21.4	54.7	21.4	55.1	0.122	11059
2358270	3874	2	TW	802	2017-08-10-16-38-24	0	2	x	-30	0	54.9	21.4	54.7	21.3	55.1	0.222	11059
2358271	3875	2	TW	802	2017-08-10-16-38-26	0	2	x	-30	0	55	21.4	54.8	21.4	55.2	0.231	11059
2358272	3876	2	TW	802	2017-08-10-16-38-28	0	2	x	-30	0	54.9	21.4	54.7	21.3	55.1	0.222	11059
2358273	3877	2	TW	802	2017-08-10-16-38-30	0	2	x	-30	0	55	21.4	54.7	21.3	55.1	0.122	11059
2358274	3878	2	TW	802	2017-08-10-16-38-32	0	2	x	-30	0	55	21.4	54.8	21.4	55.2	0.231	11059
2358275	3879	2	TW	802	2017-08-10-16-38-34	0	2	x	-30	0	55	21.4	54.8	21.4	55.2	0.231	11059
2358276	3880	2	TW	802	2017-08-10-16-38-36	0	2	x	-30	0	55	21.4	54.7	21.3	55.1	0.122	11059
2358277	3881	2	TW	802	2017-08-10-16-38-38	0	2	x	-30	0	54.9	21.4	54.8	21.4	55.2	0.331	11059
2358278	3882	2	TW	802	2017-08-10-16-38-40	0	2	x	-30	0	54.9	21.4	54.8	21.4	55.2	0.331	11059
2358279	3883	2	TW	802	2017-08-10-16-38-42	0	2	x	-30	0	55	21.4	54.7	21.3	55.1	0.122	11059
2358280	3884	2	TW	802	2017-08-10-16-39-16	0	2	x	-25	0	54.9	21.4	54.6	21.4	55	0.113	11060
2358281	3885	2	TW	802	2017-08-10-16-39-18	0	2	x	-25	0	55	21.4	54.6	21.3	55	0.013	11060
2358282	3886	2	TW	802	2017-08-10-16-39-20	0	2	x	-25	0	54.9	21.4	54.6	21.4	55	0.113	11060
2358283	3887	2	TW	802	2017-08-10-16-39-22	0	2	x	-25	0	54.9	21.4	54.6	21.4	55	0.113	11060
2358284	3888	2	TW	802	2017-08-10-16-39-24	0	2	x	-25	0	55	21.4	54.6	21.4	55	0.013	11060
2358285	3889	2	TW	802	2017-08-10-16-39-26	0	2	x	-25	0	55	21.4	54.6	21.3	55	0.013	11060
2358286	3890	2	TW	802	2017-08-10-16-39-28	0	2	x	-25	0	55	21.4	54.6	21.4	55	0.013	11060
2358287	3891	2	TW	802	2017-08-10-16-39-30	0	2	x	-25	0	55	21.4	54.6	21.4	55	0.013	11060
2358288	3892	2	TW	802	2017-08-10-16-39-32	0	2	x	-25	0	54.9	21.4	54.6	21.3	55	0.113	11060
2358289	3893	2	TW	802	2017-08-10-16-39-34	0	2	x	-25	0	54.9	21.4	54.6	21.4	55	0.113	11060
2358290	3894	2	TW	802	2017-08-10-16-39-36	0	2	x	-25	0	54.9	21.4	54.6	21.3	55	0.113	11060
2358291	3895	2	TW	802	2017-08-10-16-39-38	0	2	x	-25	0	55	21.4	54.7	21.4	55.1	0.122	11060
2358292	3896	2	TW	802	2017-08-10-16-39-40	0	2	x	-25	0	54.9	21.4	54.7	21.4	55.1	0.222	11060
2358293	3897	2	TW	802	2017-08-10-16-39-42	0	2	x	-25	0	54.9	21.4	54.7	21.4	55.1	0.222	11060
2358294	3898	2	TW	802	2017-08-10-16-39-44	0	2	x	-25	0	55	21.4	54.7	21.4	55.1	0.122	11060
2358295	3899	2	TW	802	2017-08-10-16-39-46	0	2	x	-25	0	55	21.4	54.7	21.4	55.1	0.122	11060
2358296	3900	2	TW	802	2017-08-10-16-39-48	0	2	x	-25	0	55	21.4	54.7	21.4	55.1	0.122	11060
2358297	3901	2	TW	802	2017-08-10-16-39-50	0	2	x	-25	0	55	21.4	54.6	21.3	55	0.013	11060
2358298	3902	2	TW	802	2017-08-10-16-39-52	0	2	x	-25	0	55	21.4	54.7	21.3	55.1	0.122	11060
2358299	3903	2	TW	802	2017-08-10-16-39-54	0	2	x	-25	0	55	21.4	54.7	21.4	55.1	0.122	11060
2358300	3904	2	TW	802	2017-08-10-16-39-56	0	2	x	-25	0	55	21.4	54.8	21.4	55.2	0.231	11060
2358301	3905	2	TW	802	2017-08-10-16-39-58	0	2	x	-25	0	55	21.4	54.8	21.4	55.2	0.231	11060
2358302	3906	2	TW	802	2017-08-10-16-40-00	0	2	x	-25	0	55	21.4	54.8	21.4	55.2	0.231	11060
2358303	3907	2	TW	802	2017-08-10-16-40-02	0	2	x	-25	0	55	21.4	54.7	21.4	55.1	0.122	11060
2358304	3908	2	TW	802	2017-08-10-16-40-04	0	2	x	-25	0	55	21.4	54.8	21.4	55.2	0.231	11060
2358305	3909	2	TW	802	2017-08-10-16-40-06	0	2	x	-25	0	55	21.4	54.8	21.4	55.2	0.231	11060
2358306	3910	2	TW	802	2017-08-10-16-40-08	0	2	x	-25	0	55	21.4	54.7	21.3	55.1	0.122	11060
2358307	3911	2	TW	802	2017-08-10-16-40-10	0	2	x	-25	0	55	21.4	54.7	21.4	55.1	0.122	11060
2358308	3912	2	TW	802	2017-08-10-16-40-12	0	2	x	-25	0	55	21.4	54.7	21.4	55.1	0.122	11060
2358309	3913	2	TW	802	2017-08-10-16-40-14	0	2	x	-25	0	55	21.4	54.8	21.4	55.2	0.231	11060
2358310	3914	2	TW	802	2017-08-10-16-40-16	0	2	x	-25	0	55	21.4	54.7	21.4	55.1	0.122	11060
2358311	3915	2	TW	802	2017-08-10-16-40-18	0	2	x	-25	0	55	21.4	54.8	21.4	55.2	0.231	11060
2358312	3916	2	TW	802	2017-08-10-16-40-20	0	2	x	-25	0	55	21.4	54.7	21.3	55.1	0.122	11060
2358313	3917	2	TW	802	2017-08-10-16-40-22	0	2	x	-25	0	54.9	21.3	54.8	21.3	55.2	0.331	11060
2358314	3918	2	TW	802	2017-08-10-16-40-24	0	2	x	-25	0	55	21.4	54.8	21.3	55.2	0.231	11060
2358315	3919	2	TW	802	2017-08-10-16-40-26	0	2	x	-25	0	55	21.4	54.9	21.4	55.3	0.34	11060
2358316	3920	2	TW	802	2017-08-10-16-40-28	0	2	x	-25	0	55	21.4	54.9	21.4	55.3	0.34	11060
2358317	3921	2	TW	802	2017-08-10-16-40-30	0	2	x	-25	0	55	21.4	55	21.4	55.4	0.449	11060
2358318	3922	2	TW	802	2017-08-10-16-40-32	0	2	x	-25	0	55	21.4	54.9	21.4	55.3	0.34	11060
2358319	3923	2	TW	802	2017-08-10-16-40-34	0	2	x	-25	0	55	21.4	54.9	21.4	55.3	0.34	11060
2358320	3924	2	TW	802	2017-08-10-16-40-36	0	2	x	-25	0	55	21.4	54.8	21.3	55.2	0.231	11060
2358321	3925	2	TW	802	2017-08-10-16-40-38	0	2	x	-25	0	55	21.4	54.8	21.3	55.2	0.231	11060
2358322	3926	2	TW	802	2017-08-10-16-40-40	0	2	x	-25	0	55	21.4	54.9	21.4	55.3	0.34	11060
2358323	3927	2	TW	802	2017-08-10-16-40-42	0	2	x	-25	0	55	21.4	54.9	21.4	55.3	0.34	11060
2358324	3928	2	TW	802	2017-08-10-16-40-44	0	2	x	-25	0	55	21.4	54.8	21.3	55.2	0.231	11060
2358325	3929	2	TW	802	2017-08-10-16-40-46	0	2	x	-25	0	55	21.4	54.8	21.3	55.2	0.231	11060
2358326	3930	2	TW	802	2017-08-10-16-40-48	0	2	x	-25	0	55	21.4	54.8	21.4	55.2	0.231	11060
2358327	3931	2	TW	802	2017-08-10-16-40-50	0	2	x	-25	0	55	21.4	54.7	21.3	55.1	0.122	11060
2358328	3932	2	TW	802	2017-08-10-16-40-52	0	2	x	-25	0	55	21.4	54.8	21.4	55.2	0.231	11060
2358329	3933	2	TW	802	2017-08-10-16-40-54	0	2	x	-25	0	55	21.4	54.7	21.3	55.1	0.122	11060
2358330	3934	2	TW	802	2017-08-10-16-40-56	0	2	x	-25	0	55	21.4	54.8	21.4	55.2	0.231	11060
2358331	3935	2	TW	802	2017-08-10-16-40-58	0	2	x	-25	0	55	21.4	54.7	21.3	55.1	0.122	11060
2358332	3936	2	TW	802	2017-08-10-16-41-00	0	2	x	-25	0	55	21.4	54.8	21.4	55.2	0.231	11060
2358333	3937	2	TW	802	2017-08-10-16-41-02	0	2	x	-25	0	55	21.4	54.7	21.3	55.1	0.122	11060
2358334	3938	2	TW	802	2017-08-10-16-41-04	0	2	x	-25	0	55	21.4	54.7	21.3	55.1	0.122	11060
2358335	3939	2	TW	802	2017-08-10-16-41-06	0	2	x	-25	0	55	21.4	54.7	21.3	55.1	0.122	11060
2358336	3940	2	TW	802	2017-08-10-16-41-08	0	2	x	-25	0	55	21.4	54.7	21.3	55.1	0.122	11060
2358337	3941	2	TW	802	2017-08-10-16-41-10	0	2	x	-25	0	55	21.4	54.8	21.4	55.2	0.231	11060
2358338	3942	2	TW	802	2017-08-10-16-41-12	0	2	x	-25	0	55	21.4	54.8	21.4	55.2	0.231	11060
2358339	3943	2	TW	802	2017-08-10-16-41-14	0	2	x	-25	0	55	21.4	54.8	21.4	55.2	0.231	11060
2358340	3944	2	TW	802	2017-08-10-16-41-16	0	2	x	-25	0	55	21.4	54.7	21.3	55.1	0.122	11060
2358341	3945	2	TW	802	2017-08-10-16-41-18	0	2	x	-25	0	55	21.4	54.7	21.3	55.1	0.122	11060
2358342	3946	2	TW	802	2017-08-10-16-41-20	0	2	x	-25	0	55	21.4	54.7	21.3	55.1	0.122	11060
2358343	3947	2	TW	802	2017-08-10-16-41-22	0	2	x	-25	0	55	21.4	54.7	21.3	55.1	0.122	11060
2358344	3948	2	TW	802	2017-08-10-16-41-24	0	2	x	-25	0	55	21.4	54.8	21.4	55.2	0.231	11060
2358345	3949	2	TW	802	2017-08-10-16-41-26	0	2	x	-25	0	55	21.4	54.7	21.3	55.1	0.122	11060
2358346	3950	2	TW	802	2017-08-10-16-41-28	0	2	x	-25	0	55	21.4	54.7	21.3	55.1	0.122	11060
2358347	3951	2	TW	802	2017-08-10-16-41-30	0	2	x	-25	0	55	21.4	54.7	21.3	55.1	0.122	11060
2358348	3952	2	TW	802	2017-08-10-16-41-32	0	2	x	-25	0	55	21.4	54.8	21.4	55.2	0.231	11060
2358349	3953	2	TW	802	2017-08-10-16-41-34	0	2	x	-25	0	55	21.4	54.7	21.3	55.1	0.122	11060
2358350	3954	2	TW	802	2017-08-10-16-41-36	0	2	x	-25	0	55	21.4	54.7	21.3	55.1	0.122	11060
2358351	3955	2	TW	802	2017-08-10-16-41-38	0	2	x	-25	0	55	21.4	54.7	21.3	55.1	0.122	11060
2358352	3956	2	TW	802	2017-08-10-16-41-40	0	2	x	-25	0	55	21.4	54.8	21.4	55.2	0.231	11060
2358353	3957	2	TW	802	2017-08-10-16-41-42	0	2	x	-25	0	55	21.4	54.7	21.3	55.1	0.122	11060
2358354	3958	2	TW	802	2017-08-10-16-41-44	0	2	x	-25	0	55	21.4	54.7	21.3	55.1	0.122	11060
2358355	3959	2	TW	802	2017-08-10-16-41-46	0	2	x	-25	0	55	21.4	54.7	21.3	55.1	0.122	11060
2358356	3960	2	TW	802	2017-08-10-16-41-48	0	2	x	-25	0	55	21.4	54.7	21.3	55.1	0.122	11060
2358357	3961	2	TW	802	2017-08-10-16-41-50	0	2	x	-25	0	55	21.4	54.8	21.4	55.2	0.231	11060
2358358	3962	2	TW	802	2017-08-10-16-41-52	0	2	x	-25	0	55	21.4	54.7	21.3	55.1	0.122	11060
2358359	3963	2	TW	802	2017-08-10-16-41-54	0	2	x	-25	0	55	21.4	54.7	21.3	55.1	0.122	11060
2358360	3964	2	TW	802	2017-08-10-16-41-56	0	2	x	-25	0	55	21.4	54.8	21.3	55.2	0.231	11060
2358361	3965	2	TW	802	2017-08-10-16-41-59	0	2	x	-25	0	55	21.4	54.9	21.4	55.3	0.34	11060
2358362	3966	2	TW	802	2017-08-10-16-42-01	0	2	x	-25	0	55	21.4	54.8	21.3	55.2	0.231	11060
2358363	3967	2	TW	802	2017-08-10-16-42-03	0	2	x	-25	0	55	21.4	54.8	21.3	55.2	0.231	11060
2358364	3968	2	TW	802	2017-08-10-16-42-05	0	2	x	-25	0	55	21.4	54.8	21.3	55.2	0.231	11060
2358365	3969	2	TW	802	2017-08-10-16-42-07	0	2	x	-25	0	55	21.4	54.8	21.3	55.2	0.231	11060
2358366	3970	2	TW	802	2017-08-10-16-42-09	0	2	x	-25	0	55.1	21.4	54.8	21.3	55.2	0.131	11060
2358367	3971	2	TW	802	2017-08-10-16-42-11	0	2	x	-25	0	55.1	21.4	54.8	21.3	55.2	0.131	11060
2358368	3972	2	TW	802	2017-08-10-16-42-13	0	2	x	-25	0	55	21.4	54.8	21.3	55.2	0.231	11060
2358369	3973	2	TW	802	2017-08-10-16-42-15	0	2	x	-25	0	55	21.4	54.8	21.3	55.2	0.231	11060
2358370	3974	2	TW	802	2017-08-10-16-42-17	0	2	x	-25	0	55	21.4	54.8	21.3	55.2	0.231	11060
2358371	3975	2	TW	802	2017-08-10-16-42-19	0	2	x	-25	0	55	21.4	54.8	21.3	55.2	0.231	11060
2358372	3976	2	TW	802	2017-08-10-16-42-21	0	2	x	-25	0	55	21.4	54.8	21.3	55.2	0.231	11060
2358373	3977	2	TW	802	2017-08-10-16-42-23	0	2	x	-25	0	55	21.4	54.8	21.3	55.2	0.231	11060
2358374	3978	2	TW	802	2017-08-10-16-42-25	0	2	x	-25	0	55	21.4	54.7	21.3	55.1	0.122	11060
2358375	3979	2	TW	802	2017-08-10-16-42-27	0	2	x	-25	0	55	21.4	54.7	21.3	55.1	0.122	11060
2358376	3980	2	TW	802	2017-08-10-16-42-29	0	2	x	-25	0	55	21.4	54.7	21.3	55.1	0.122	11060
2358377	3981	2	TW	802	2017-08-10-16-42-31	0	2	x	-25	0	55	21.4	54.8	21.3	55.2	0.231	11060
2358378	3982	2	TW	802	2017-08-10-16-42-33	0	2	x	-25	0	55	21.4	54.9	21.4	55.3	0.34	11060
2358379	3983	2	TW	802	2017-08-10-16-43-05	0	2	x	-20	0	55	21.4	55.1	21.3	55.6	0.558	11061
2358380	3984	2	TW	802	2017-08-10-16-43-07	0	2	x	-20	0	55	21.4	55.1	21.3	55.6	0.558	11061
2358381	3985	2	TW	802	2017-08-10-16-43-09	0	2	x	-20	0	55	21.4	55.1	21.3	55.6	0.558	11061
2358382	3986	2	TW	802	2017-08-10-16-43-11	0	2	x	-20	0	55	21.4	55.1	21.4	55.6	0.558	11061
2358383	3987	2	TW	802	2017-08-10-16-43-13	0	2	x	-20	0	55	21.4	55.1	21.3	55.6	0.558	11061
2358384	3988	2	TW	802	2017-08-10-16-43-15	0	2	x	-20	0	55	21.4	55.1	21.4	55.6	0.558	11061
2358385	3989	2	TW	802	2017-08-10-16-43-17	0	2	x	-20	0	55	21.4	55	21.3	55.4	0.449	11061
2358386	3990	2	TW	802	2017-08-10-16-43-19	0	2	x	-20	0	55	21.4	55	21.3	55.4	0.449	11061
2358387	3991	2	TW	802	2017-08-10-16-43-21	0	2	x	-20	0	55.1	21.4	55	21.3	55.4	0.349	11061
2358388	3992	2	TW	802	2017-08-10-16-43-23	0	2	x	-20	0	55.1	21.4	54.9	21.3	55.3	0.24	11061
2358389	3993	2	TW	802	2017-08-10-16-43-25	0	2	x	-20	0	55.1	21.4	55	21.3	55.4	0.349	11061
2358390	3994	2	TW	802	2017-08-10-16-43-27	0	2	x	-20	0	55.1	21.4	55	21.4	55.4	0.349	11061
2358391	3995	2	TW	802	2017-08-10-16-43-29	0	2	x	-20	0	55.1	21.4	54.9	21.3	55.3	0.24	11061
2358392	3996	2	TW	802	2017-08-10-16-43-31	0	2	x	-20	0	55.1	21.4	55	21.3	55.4	0.349	11061
2358393	3997	2	TW	802	2017-08-10-16-43-33	0	2	x	-20	0	55.1	21.4	55	21.3	55.4	0.349	11061
2358394	3998	2	TW	802	2017-08-10-16-43-35	0	2	x	-20	0	55	21.4	55	21.3	55.4	0.449	11061
2358395	3999	2	TW	802	2017-08-10-16-43-37	0	2	x	-20	0	55.1	21.4	55	21.3	55.4	0.349	11061
2358396	4000	2	TW	802	2017-08-10-16-43-39	0	2	x	-20	0	55	21.4	55.1	21.4	55.6	0.558	11061
2358397	4001	2	TW	802	2017-08-10-16-43-41	0	2	x	-20	0	55.1	21.4	55	21.3	55.4	0.349	11061
2358398	4002	2	TW	802	2017-08-10-16-43-43	0	2	x	-20	0	55.1	21.4	55.1	21.4	55.6	0.458	11061
2358399	4003	2	TW	802	2017-08-10-16-43-45	0	2	x	-20	0	55.1	21.4	54.9	21.3	55.3	0.24	11061
2358400	4004	2	TW	802	2017-08-10-16-43-47	0	2	x	-20	0	55	21.4	55	21.3	55.4	0.449	11061
2358401	4005	2	TW	802	2017-08-10-16-43-49	0	2	x	-20	0	55.1	21.4	55	21.3	55.4	0.349	11061
2358402	4006	2	TW	802	2017-08-10-16-43-51	0	2	x	-20	0	55.1	21.4	55	21.3	55.4	0.349	11061
2358403	4007	2	TW	802	2017-08-10-16-43-53	0	2	x	-20	0	55.1	21.4	55	21.3	55.4	0.349	11061
2358404	4008	2	TW	802	2017-08-10-16-43-55	0	2	x	-20	0	55.1	21.4	55	21.3	55.4	0.349	11061
2358405	4009	2	TW	802	2017-08-10-16-43-57	0	2	x	-20	0	55.1	21.4	55.2	21.3	55.7	0.567	11061
2358406	4010	2	TW	802	2017-08-10-16-43-59	0	2	x	-20	0	55.1	21.4	55.3	21.4	55.8	0.676	11061
2358407	4011	2	TW	802	2017-08-10-16-44-01	0	2	x	-20	0	55.1	21.4	55.2	21.3	55.7	0.567	11061
2358408	4012	2	TW	802	2017-08-10-16-44-03	0	2	x	-20	0	55.1	21.4	55.2	21.3	55.7	0.567	11061
2358409	4013	2	TW	802	2017-08-10-16-44-05	0	2	x	-20	0	55.1	21.4	55.1	21.3	55.6	0.458	11061
2358410	4014	2	TW	802	2017-08-10-16-44-07	0	2	x	-20	0	55.1	21.4	55.1	21.3	55.6	0.458	11061
2358411	4015	2	TW	802	2017-08-10-16-44-09	0	2	x	-20	0	55.1	21.4	55	21.3	55.4	0.349	11061
2358412	4016	2	TW	802	2017-08-10-16-44-11	0	2	x	-20	0	55.1	21.4	55	21.3	55.4	0.349	11061
2358413	4017	2	TW	802	2017-08-10-16-44-13	0	2	x	-20	0	55.1	21.4	55.1	21.4	55.6	0.458	11061
2358414	4018	2	TW	802	2017-08-10-16-44-15	0	2	x	-20	0	55.1	21.4	55	21.3	55.4	0.349	11061
2358415	4019	2	TW	802	2017-08-10-16-44-17	0	2	x	-20	0	55.1	21.4	55.1	21.3	55.6	0.458	11061
2358416	4020	2	TW	802	2017-08-10-16-44-19	0	2	x	-20	0	55.1	21.4	55.1	21.3	55.6	0.458	11061
2358417	4021	2	TW	802	2017-08-10-16-44-21	0	2	x	-20	0	55.1	21.4	55.3	21.4	55.8	0.676	11061
2358418	4022	2	TW	802	2017-08-10-16-44-23	0	2	x	-20	0	55.1	21.4	55.2	21.3	55.7	0.567	11061
2358419	4023	2	TW	802	2017-08-10-16-44-25	0	2	x	-20	0	55.1	21.4	55.3	21.3	55.8	0.676	11061
2358420	4024	2	TW	802	2017-08-10-16-44-27	0	2	x	-20	0	55.1	21.4	55.4	21.4	55.9	0.785	11061
2358421	4025	2	TW	802	2017-08-10-16-44-29	0	2	x	-20	0	55.1	21.4	55.3	21.3	55.8	0.676	11061
2358422	4026	2	TW	802	2017-08-10-16-44-31	0	2	x	-20	0	55	21.4	55.4	21.4	55.9	0.885	11061
2358423	4027	2	TW	802	2017-08-10-16-44-33	0	2	x	-20	0	55	21.4	55.4	21.3	55.9	0.885	11061
2358424	4028	2	TW	802	2017-08-10-16-44-35	0	2	x	-20	0	55.1	21.4	55.4	21.3	55.9	0.785	11061
2358425	4029	2	TW	802	2017-08-10-16-44-37	0	2	x	-20	0	55	21.4	55.5	21.3	56	0.994	11061
2358426	4030	2	TW	802	2017-08-10-16-44-39	0	2	x	-20	0	55	21.4	55.6	21.3	56.1	1.103	11061
2358427	4031	2	TW	802	2017-08-10-16-44-41	0	2	x	-20	0	55	21.4	55.7	21.3	56.2	1.212	11061
2358428	4032	2	TW	802	2017-08-10-16-44-43	0	2	x	-20	0	55.1	21.4	55.8	21.3	56.3	1.221	11061
2358429	4033	2	TW	802	2017-08-10-16-44-45	0	2	x	-20	0	55	21.4	55.9	21.4	56.4	1.43	11061
2358430	4034	2	TW	802	2017-08-10-16-44-47	0	2	x	-20	0	55	21.4	55.8	21.3	56.3	1.321	11061
2358431	4035	2	TW	802	2017-08-10-16-44-49	0	2	x	-20	0	55	21.4	55.9	21.3	56.4	1.43	11061
2358432	4036	2	TW	802	2017-08-10-16-44-51	0	2	x	-20	0	55	21.4	55.9	21.3	56.4	1.43	11061
2358433	4037	2	TW	802	2017-08-10-16-44-53	0	2	x	-20	0	55.1	21.4	55.9	21.3	56.4	1.33	11061
2358434	4038	2	TW	802	2017-08-10-16-44-55	0	2	x	-20	0	55.1	21.4	56	21.3	56.5	1.438	11061
2358435	4039	2	TW	802	2017-08-10-16-44-57	0	2	x	-20	0	55.1	21.4	55.9	21.3	56.4	1.33	11061
2358436	4040	2	TW	802	2017-08-10-16-44-59	0	2	x	-20	0	55	21.4	55.9	21.3	56.4	1.43	11061
2358437	4041	2	TW	802	2017-08-10-16-45-01	0	2	x	-20	0	55.1	21.4	56	21.4	56.5	1.438	11061
2358438	4042	2	TW	802	2017-08-10-16-45-03	0	2	x	-20	0	55.1	21.4	55.8	21.3	56.3	1.221	11061
2358439	4043	2	TW	802	2017-08-10-16-45-05	0	2	x	-20	0	55.1	21.4	55.9	21.4	56.4	1.33	11061
2358440	4044	2	TW	802	2017-08-10-16-45-07	0	2	x	-20	0	55.1	21.4	55.9	21.3	56.4	1.33	11061
2358441	4045	2	TW	802	2017-08-10-16-45-09	0	2	x	-20	0	55.1	21.4	55.9	21.3	56.4	1.33	11061
2358442	4046	2	TW	802	2017-08-10-16-45-11	0	2	x	-20	0	55	21.4	56	21.4	56.5	1.538	11061
2358443	4047	2	TW	802	2017-08-10-16-45-13	0	2	x	-20	0	55.1	21.4	55.9	21.4	56.4	1.33	11061
2358444	4048	2	TW	802	2017-08-10-16-45-15	0	2	x	-20	0	55.1	21.4	55.9	21.3	56.4	1.33	11061
2358445	4049	2	TW	802	2017-08-10-16-45-17	0	2	x	-20	0	55.1	21.4	55.8	21.3	56.3	1.221	11061
2358446	4050	2	TW	802	2017-08-10-16-45-19	0	2	x	-20	0	55	21.4	55.7	21.3	56.2	1.212	11061
2358447	4051	2	TW	802	2017-08-10-16-45-21	0	2	x	-20	0	55	21.4	55.7	21.3	56.2	1.212	11061
2358448	4052	2	TW	802	2017-08-10-16-45-23	0	2	x	-20	0	55	21.4	55.7	21.3	56.2	1.212	11061
2358449	4053	2	TW	802	2017-08-10-16-45-25	0	2	x	-20	0	55.1	21.4	55.7	21.3	56.2	1.112	11061
2358450	4054	2	TW	802	2017-08-10-16-45-27	0	2	x	-20	0	55	21.4	55.6	21.3	56.1	1.103	11061
2358451	4055	2	TW	802	2017-08-10-16-45-29	0	2	x	-20	0	55	21.4	55.6	21.3	56.1	1.103	11061
2358452	4056	2	TW	802	2017-08-10-16-45-31	0	2	x	-20	0	55	21.4	55.6	21.3	56.1	1.103	11061
2358453	4057	2	TW	802	2017-08-10-16-45-33	0	2	x	-20	0	55	21.4	55.5	21.3	56	0.994	11061
2358454	4058	2	TW	802	2017-08-10-16-45-35	0	2	x	-20	0	55	21.4	55.5	21.3	56	0.994	11061
2358455	4059	2	TW	802	2017-08-10-16-45-37	0	2	x	-20	0	55	21.4	55.5	21.4	56	0.994	11061
2358456	4060	2	TW	802	2017-08-10-16-45-39	0	2	x	-20	0	55	21.4	55.4	21.3	55.9	0.885	11061
2358457	4061	2	TW	802	2017-08-10-16-45-41	0	2	x	-20	0	55	21.4	55.3	21.3	55.8	0.776	11061
2358458	4062	2	TW	802	2017-08-10-16-45-43	0	2	x	-20	0	55	21.4	55.3	21.3	55.8	0.776	11061
2358459	4063	2	TW	802	2017-08-10-16-45-45	0	2	x	-20	0	55	21.4	55.3	21.4	55.8	0.776	11061
2358460	4064	2	TW	802	2017-08-10-16-45-47	0	2	x	-20	0	55	21.4	55.2	21.3	55.7	0.667	11061
2358461	4065	2	TW	802	2017-08-10-16-45-49	0	2	x	-20	0	55	21.4	55.2	21.3	55.7	0.667	11061
2358462	4066	2	TW	802	2017-08-10-16-45-51	0	2	x	-20	0	55	21.4	55.1	21.3	55.6	0.558	11061
2358463	4067	2	TW	802	2017-08-10-16-45-53	0	2	x	-20	0	55.1	21.4	55.2	21.4	55.7	0.567	11061
2358464	4068	2	TW	802	2017-08-10-16-45-55	0	2	x	-20	0	55.1	21.4	55.1	21.3	55.6	0.458	11061
2358465	4069	2	TW	802	2017-08-10-16-45-57	0	2	x	-20	0	55.1	21.4	55.2	21.3	55.7	0.567	11061
2358466	4070	2	TW	802	2017-08-10-16-45-59	0	2	x	-20	0	55	21.4	55.2	21.3	55.7	0.667	11061
2358467	4071	2	TW	802	2017-08-10-16-46-01	0	2	x	-20	0	55.1	21.4	55.2	21.3	55.7	0.567	11061
2358468	4072	2	TW	802	2017-08-10-16-46-03	0	2	x	-20	0	55.1	21.4	55.2	21.4	55.7	0.567	11061
2358469	4073	2	TW	802	2017-08-10-16-46-05	0	2	x	-20	0	55.1	21.4	55.1	21.3	55.6	0.458	11061
2358470	4074	2	TW	802	2017-08-10-16-46-07	0	2	x	-20	0	55	21.4	55.2	21.4	55.7	0.667	11061
2358471	4075	2	TW	802	2017-08-10-16-46-09	0	2	x	-20	0	55.1	21.4	55.2	21.4	55.7	0.567	11061
2358472	4076	2	TW	802	2017-08-10-16-46-11	0	2	x	-20	0	55.1	21.4	55	21.3	55.4	0.349	11061
2358473	4077	2	TW	802	2017-08-10-16-46-13	0	2	x	-20	0	55.1	21.4	55.1	21.4	55.6	0.458	11061
2358474	4078	2	TW	802	2017-08-10-16-46-15	0	2	x	-20	0	55.1	21.4	55.1	21.4	55.6	0.458	11061
2358475	4079	2	TW	802	2017-08-10-16-46-17	0	2	x	-20	0	55	21.4	55	21.4	55.4	0.449	11061
2358476	4080	2	TW	802	2017-08-10-16-46-19	0	2	x	-20	0	55	21.4	55.1	21.4	55.6	0.558	11061
2358477	4081	2	TW	802	2017-08-10-16-46-21	0	2	x	-20	0	55.1	21.4	54.9	21.3	55.3	0.24	11061
2358478	4082	2	TW	802	2017-08-10-16-46-23	0	2	x	-20	0	55.1	21.4	54.9	21.3	55.3	0.24	11061
2358479	4083	2	TW	802	2017-08-10-16-46-55	0	2	x	-15	0	55.1	21.4	55.7	21.3	56.2	1.112	11062
2358480	4084	2	TW	802	2017-08-10-16-46-57	0	2	x	-15	0	55.1	21.4	55.7	21.3	56.2	1.112	11062
2358481	4085	2	TW	802	2017-08-10-16-46-59	0	2	x	-15	0	55.1	21.4	55.8	21.3	56.3	1.221	11062
2358482	4086	2	TW	802	2017-08-10-16-47-01	0	2	x	-15	0	55.1	21.4	55.9	21.3	56.4	1.33	11062
2358483	4087	2	TW	802	2017-08-10-16-47-03	0	2	x	-15	0	55.1	21.4	55.9	21.3	56.4	1.33	11062
2358484	4088	2	TW	802	2017-08-10-16-47-06	0	2	x	-15	0	55.1	21.4	56	21.3	56.5	1.438	11062
2358485	4089	2	TW	802	2017-08-10-16-47-08	0	2	x	-15	0	55.1	21.4	55.9	21.3	56.4	1.33	11062
2358486	4090	2	TW	802	2017-08-10-16-47-10	0	2	x	-15	0	55.1	21.4	55.9	21.4	56.4	1.33	11062
2358487	4091	2	TW	802	2017-08-10-16-47-12	0	2	x	-15	0	55.1	21.4	55.8	21.3	56.3	1.221	11062
2358488	4092	2	TW	802	2017-08-10-16-47-14	0	2	x	-15	0	55.1	21.4	56	21.3	56.5	1.438	11062
2358489	4093	2	TW	802	2017-08-10-16-47-16	0	2	x	-15	0	55.1	21.4	56.2	21.3	56.8	1.656	11062
2358490	4094	2	TW	802	2017-08-10-16-47-18	0	2	x	-15	0	55.1	21.4	56.3	21.3	56.9	1.765	11062
2358491	4095	2	TW	802	2017-08-10-16-47-20	0	2	x	-15	0	55.1	21.4	56.2	21.3	56.8	1.656	11062
2358492	4096	2	TW	802	2017-08-10-16-47-22	0	2	x	-15	0	55.1	21.4	56.2	21.3	56.8	1.656	11062
2358493	4097	2	TW	802	2017-08-10-16-47-24	0	2	x	-15	0	55.1	21.4	56.2	21.4	56.8	1.656	11062
2358494	4098	2	TW	802	2017-08-10-16-47-26	0	2	x	-15	0	55.1	21.4	56	21.3	56.5	1.438	11062
2358495	4099	2	TW	802	2017-08-10-16-47-28	0	2	x	-15	0	55.1	21.4	56	21.3	56.5	1.438	11062
2358496	4100	2	TW	802	2017-08-10-16-47-30	0	2	x	-15	0	55.1	21.4	56	21.4	56.5	1.438	11062
2358497	4101	2	TW	802	2017-08-10-16-47-32	0	2	x	-15	0	55.1	21.4	55.8	21.3	56.3	1.221	11062
2358498	4102	2	TW	802	2017-08-10-16-47-34	0	2	x	-15	0	55.1	21.4	55.8	21.3	56.3	1.221	11062
2358499	4103	2	TW	802	2017-08-10-16-47-36	0	2	x	-15	0	55.1	21.4	55.7	21.3	56.2	1.112	11062
2358500	4104	2	TW	802	2017-08-10-16-47-38	0	2	x	-15	0	55.1	21.4	55.7	21.3	56.2	1.112	11062
2358501	4105	2	TW	802	2017-08-10-16-47-40	0	2	x	-15	0	55.1	21.4	55.7	21.3	56.2	1.112	11062
2358502	4106	2	TW	802	2017-08-10-16-47-42	0	2	x	-15	0	55.1	21.4	55.6	21.3	56.1	1.003	11062
2358503	4107	2	TW	802	2017-08-10-16-47-44	0	2	x	-15	0	55.1	21.4	55.6	21.3	56.1	1.003	11062
2358504	4108	2	TW	802	2017-08-10-16-47-46	0	2	x	-15	0	55.1	21.4	55.5	21.3	56	0.894	11062
2358505	4109	2	TW	802	2017-08-10-16-47-48	0	2	x	-15	0	55.1	21.4	55.5	21.3	56	0.894	11062
2358506	4110	2	TW	802	2017-08-10-16-47-50	0	2	x	-15	0	55.1	21.4	55.5	21.3	56	0.894	11062
2358507	4111	2	TW	802	2017-08-10-16-47-52	0	2	x	-15	0	55.1	21.4	55.5	21.3	56	0.894	11062
2358508	4112	2	TW	802	2017-08-10-16-47-54	0	2	x	-15	0	55.1	21.4	55.6	21.3	56.1	1.003	11062
2358509	4113	2	TW	802	2017-08-10-16-47-56	0	2	x	-15	0	55.2	21.4	55.7	21.3	56.2	1.012	11062
2358510	4114	2	TW	802	2017-08-10-16-47-58	0	2	x	-15	0	55.1	21.4	55.7	21.3	56.2	1.112	11062
2358511	4115	2	TW	802	2017-08-10-16-48-00	0	2	x	-15	0	55.1	21.4	56	21.3	56.5	1.438	11062
2358512	4116	2	TW	802	2017-08-10-16-48-02	0	2	x	-15	0	55.1	21.4	56.1	21.3	56.6	1.547	11062
2358513	4117	2	TW	802	2017-08-10-16-48-04	0	2	x	-15	0	55.1	21.4	56.2	21.3	56.8	1.656	11062
2358514	4118	2	TW	802	2017-08-10-16-48-06	0	2	x	-15	0	55.1	21.4	56.2	21.3	56.8	1.656	11062
2358515	4119	2	TW	802	2017-08-10-16-48-08	0	2	x	-15	0	55.1	21.4	56.2	21.3	56.8	1.656	11062
2358516	4120	2	TW	802	2017-08-10-16-48-10	0	2	x	-15	0	55.1	21.4	56.2	21.3	56.8	1.656	11062
2358517	4121	2	TW	802	2017-08-10-16-48-12	0	2	x	-15	0	55.1	21.4	56.2	21.3	56.8	1.656	11062
2358518	4122	2	TW	802	2017-08-10-16-48-14	0	2	x	-15	0	55.1	21.4	56.2	21.3	56.8	1.656	11062
2358519	4123	2	TW	802	2017-08-10-16-48-16	0	2	x	-15	0	55.1	21.4	56.2	21.3	56.8	1.656	11062
2358520	4124	2	TW	802	2017-08-10-16-48-18	0	2	x	-15	0	55.1	21.4	56.2	21.3	56.8	1.656	11062
2358521	4125	2	TW	802	2017-08-10-16-48-20	0	2	x	-15	0	55.1	21.4	56.1	21.4	56.6	1.547	11062
2358522	4126	2	TW	802	2017-08-10-16-48-22	0	2	x	-15	0	55.1	21.4	56	21.3	56.5	1.438	11062
2358523	4127	2	TW	802	2017-08-10-16-48-24	0	2	x	-15	0	55.1	21.4	56	21.3	56.5	1.438	11062
2358524	4128	2	TW	802	2017-08-10-16-48-26	0	2	x	-15	0	55.2	21.4	56	21.3	56.5	1.338	11062
2358525	4129	2	TW	802	2017-08-10-16-48-28	0	2	x	-15	0	55.1	21.4	56.1	21.3	56.6	1.547	11062
2358526	4130	2	TW	802	2017-08-10-16-48-30	0	2	x	-15	0	55.1	21.4	56.3	21.3	56.9	1.765	11062
2358527	4131	2	TW	802	2017-08-10-16-48-32	0	2	x	-15	0	55.1	21.4	56.1	21.3	56.6	1.547	11062
2358528	4132	2	TW	802	2017-08-10-16-48-34	0	2	x	-15	0	55.1	21.4	56	21.3	56.5	1.438	11062
2358529	4133	2	TW	802	2017-08-10-16-48-36	0	2	x	-15	0	55.2	21.4	55.9	21.3	56.4	1.23	11062
2358530	4134	2	TW	802	2017-08-10-16-48-38	0	2	x	-15	0	55.2	21.4	55.9	21.3	56.4	1.23	11062
2358531	4135	2	TW	802	2017-08-10-16-48-40	0	2	x	-15	0	55.1	21.4	55.9	21.3	56.4	1.33	11062
2358532	4136	2	TW	802	2017-08-10-16-48-42	0	2	x	-15	0	55.1	21.4	55.9	21.4	56.4	1.33	11062
2358533	4137	2	TW	802	2017-08-10-16-48-44	0	2	x	-15	0	55.1	21.4	55.9	21.4	56.4	1.33	11062
2358534	4138	2	TW	802	2017-08-10-16-48-46	0	2	x	-15	0	55.1	21.4	55.7	21.3	56.2	1.112	11062
2358535	4139	2	TW	802	2017-08-10-16-48-48	0	2	x	-15	0	55.1	21.4	55.7	21.3	56.2	1.112	11062
2358536	4140	2	TW	802	2017-08-10-16-48-50	0	2	x	-15	0	55.1	21.4	55.7	21.3	56.2	1.112	11062
2358537	4141	2	TW	802	2017-08-10-16-48-52	0	2	x	-15	0	55.2	21.4	55.7	21.3	56.2	1.012	11062
2358538	4142	2	TW	802	2017-08-10-16-48-54	0	2	x	-15	0	55.2	21.4	55.8	21.3	56.3	1.121	11062
2358539	4143	2	TW	802	2017-08-10-16-48-56	0	2	x	-15	0	55.2	21.4	55.8	21.3	56.3	1.121	11062
2358540	4144	2	TW	802	2017-08-10-16-48-58	0	2	x	-15	0	55.2	21.4	55.7	21.3	56.2	1.012	11062
2358541	4145	2	TW	802	2017-08-10-16-49-00	0	2	x	-15	0	55.2	21.4	55.7	21.3	56.2	1.012	11062
2358542	4146	2	TW	802	2017-08-10-16-49-02	0	2	x	-15	0	55.2	21.4	56	21.3	56.5	1.338	11062
2358543	4147	2	TW	802	2017-08-10-16-49-04	0	2	x	-15	0	55.2	21.4	56.3	21.3	56.9	1.665	11062
2358544	4148	2	TW	802	2017-08-10-16-49-06	0	2	x	-15	0	55.2	21.4	56.4	21.3	57	1.774	11062
2358545	4149	2	TW	802	2017-08-10-16-49-08	0	2	x	-15	0	55.2	21.4	56.5	21.4	57.1	1.883	11062
2358546	4150	2	TW	802	2017-08-10-16-49-10	0	2	x	-15	0	55.2	21.4	56.4	21.3	57	1.774	11062
2358547	4151	2	TW	802	2017-08-10-16-49-12	0	2	x	-15	0	55.2	21.4	56.3	21.3	56.9	1.665	11062
2358548	4152	2	TW	802	2017-08-10-16-49-14	0	2	x	-15	0	55.2	21.4	56.3	21.3	56.9	1.665	11062
2358549	4153	2	TW	802	2017-08-10-16-49-16	0	2	x	-15	0	55.2	21.4	56.3	21.3	56.9	1.665	11062
2358550	4154	2	TW	802	2017-08-10-16-49-18	0	2	x	-15	0	55.2	21.4	56.3	21.3	56.9	1.665	11062
2358551	4155	2	TW	802	2017-08-10-16-49-20	0	2	x	-15	0	55.2	21.4	56.3	21.3	56.9	1.665	11062
2358552	4156	2	TW	802	2017-08-10-16-49-22	0	2	x	-15	0	55.2	21.4	56.3	21.3	56.9	1.665	11062
2358553	4157	2	TW	802	2017-08-10-16-49-24	0	2	x	-15	0	55.2	21.4	56.3	21.3	56.9	1.665	11062
2358554	4158	2	TW	802	2017-08-10-16-49-26	0	2	x	-15	0	55.2	21.4	56.4	21.4	57	1.774	11062
2358555	4159	2	TW	802	2017-08-10-16-49-28	0	2	x	-15	0	55.2	21.4	56.3	21.3	56.9	1.665	11062
2358556	4160	2	TW	802	2017-08-10-16-49-30	0	2	x	-15	0	55.2	21.4	56.2	21.3	56.8	1.556	11062
2358557	4161	2	TW	802	2017-08-10-16-49-32	0	2	x	-15	0	55.2	21.4	56.2	21.3	56.8	1.556	11062
2358558	4162	2	TW	802	2017-08-10-16-49-34	0	2	x	-15	0	55.2	21.4	56.2	21.3	56.8	1.556	11062
2358559	4163	2	TW	802	2017-08-10-16-49-36	0	2	x	-15	0	55.2	21.4	56.2	21.3	56.8	1.556	11062
2358560	4164	2	TW	802	2017-08-10-16-49-38	0	2	x	-15	0	55.2	21.4	56.1	21.3	56.6	1.447	11062
2358561	4165	2	TW	802	2017-08-10-16-49-40	0	2	x	-15	0	55.2	21.4	56	21.3	56.5	1.338	11062
2358562	4166	2	TW	802	2017-08-10-16-49-42	0	2	x	-15	0	55.2	21.4	56	21.3	56.5	1.338	11062
2358563	4167	2	TW	802	2017-08-10-16-49-44	0	2	x	-15	0	55.2	21.4	55.9	21.3	56.4	1.23	11062
2358564	4168	2	TW	802	2017-08-10-16-49-46	0	2	x	-15	0	55.2	21.4	55.9	21.3	56.4	1.23	11062
2358565	4169	2	TW	802	2017-08-10-16-49-48	0	2	x	-15	0	55.2	21.4	55.9	21.3	56.4	1.23	11062
2358566	4170	2	TW	802	2017-08-10-16-49-50	0	2	x	-15	0	55.2	21.4	55.8	21.3	56.3	1.121	11062
2358567	4171	2	TW	802	2017-08-10-16-49-52	0	2	x	-15	0	55.2	21.4	55.7	21.3	56.2	1.012	11062
2358568	4172	2	TW	802	2017-08-10-16-49-54	0	2	x	-15	0	55.2	21.4	55.7	21.3	56.2	1.012	11062
2358569	4173	2	TW	802	2017-08-10-16-49-56	0	2	x	-15	0	55.2	21.4	55.6	21.3	56.1	0.903	11062
2358570	4174	2	TW	802	2017-08-10-16-49-58	0	2	x	-15	0	55.2	21.4	55.6	21.3	56.1	0.903	11062
2358571	4175	2	TW	802	2017-08-10-16-50-00	0	2	x	-15	0	55.2	21.4	55.6	21.3	56.1	0.903	11062
2358572	4176	2	TW	802	2017-08-10-16-50-02	0	2	x	-15	0	55.2	21.4	55.6	21.3	56.1	0.903	11062
2358573	4177	2	TW	802	2017-08-10-16-50-04	0	2	x	-15	0	55.2	21.4	55.5	21.3	56	0.794	11062
2358574	4178	2	TW	802	2017-08-10-16-50-06	0	2	x	-15	0	55.2	21.4	55.5	21.3	56	0.794	11062
2358575	4179	2	TW	802	2017-08-10-16-50-08	0	2	x	-15	0	55.2	21.4	55.7	21.4	56.2	1.012	11062
2358576	4180	2	TW	802	2017-08-10-16-50-10	0	2	x	-15	0	55.2	21.4	55.7	21.3	56.2	1.012	11062
2358577	4181	2	TW	802	2017-08-10-16-50-12	0	2	x	-15	0	55.2	21.4	55.9	21.3	56.4	1.23	11062
2358578	4182	2	TW	802	2017-08-10-16-50-14	0	2	x	-15	0	55.2	21.4	56	21.3	56.5	1.338	11062
2358579	4183	2	TW	802	2017-08-10-16-50-46	0	2	x	-10	0	55.2	21.4	56.9	21.3	57.5	2.319	11063
2358580	4184	2	TW	802	2017-08-10-16-50-48	0	2	x	-10	0	55.2	21.4	56.7	21.3	57.3	2.101	11063
2358581	4185	2	TW	802	2017-08-10-16-50-50	0	2	x	-10	0	55.2	21.4	56.7	21.3	57.3	2.101	11063
2358582	4186	2	TW	802	2017-08-10-16-50-52	0	2	x	-10	0	55.2	21.4	56.6	21.3	57.2	1.992	11063
2358583	4187	2	TW	802	2017-08-10-16-50-54	0	2	x	-10	0	55.2	21.4	56.5	21.3	57.1	1.883	11063
2358584	4188	2	TW	802	2017-08-10-16-50-56	0	2	x	-10	0	55.2	21.4	56.3	21.3	56.9	1.665	11063
2358585	4189	2	TW	802	2017-08-10-16-50-58	0	2	x	-10	0	55.2	21.4	56.3	21.3	56.9	1.665	11063
2358586	4190	2	TW	802	2017-08-10-16-51-00	0	2	x	-10	0	55.2	21.4	56.4	21.4	57	1.774	11063
2358587	4191	2	TW	802	2017-08-10-16-51-02	0	2	x	-10	0	55.2	21.4	56.2	21.3	56.8	1.556	11063
2358588	4192	2	TW	802	2017-08-10-16-51-04	0	2	x	-10	0	55.2	21.4	56.2	21.3	56.8	1.556	11063
2358589	4193	2	TW	802	2017-08-10-16-51-06	0	2	x	-10	0	55.2	21.4	56.1	21.3	56.6	1.447	11063
2358590	4194	2	TW	802	2017-08-10-16-51-08	0	2	x	-10	0	55.2	21.4	56	21.3	56.5	1.338	11063
2358591	4195	2	TW	802	2017-08-10-16-51-10	0	2	x	-10	0	55.2	21.4	55.9	21.3	56.4	1.23	11063
2358592	4196	2	TW	802	2017-08-10-16-51-12	0	2	x	-10	0	55.2	21.4	55.8	21.3	56.3	1.121	11063
2358593	4197	2	TW	802	2017-08-10-16-51-14	0	2	x	-10	0	55.2	21.4	55.9	21.3	56.4	1.23	11063
2358594	4198	2	TW	802	2017-08-10-16-51-16	0	2	x	-10	0	55.2	21.4	56.2	21.3	56.8	1.556	11063
2358595	4199	2	TW	802	2017-08-10-16-51-18	0	2	x	-10	0	55.2	21.4	56.4	21.3	57	1.774	11063
2358596	4200	2	TW	802	2017-08-10-16-51-20	0	2	x	-10	0	55.2	21.4	56.7	21.3	57.3	2.101	11063
2358597	4201	2	TW	802	2017-08-10-16-51-22	0	2	x	-10	0	55.2	21.4	56.9	21.3	57.5	2.319	11063
2358598	4202	2	TW	802	2017-08-10-16-51-24	0	2	x	-10	0	55.2	21.4	57.4	21.3	58.1	2.864	11063
2358599	4203	2	TW	802	2017-08-10-16-51-26	0	2	x	-10	0	55.2	21.4	57.6	21.3	58.3	3.082	11063
2358600	4204	2	TW	802	2017-08-10-16-51-28	0	2	x	-10	0	55.2	21.4	57.6	21.3	58.3	3.082	11063
2358601	4205	2	TW	802	2017-08-10-16-51-30	0	2	x	-10	0	55.2	21.4	57.6	21.3	58.3	3.082	11063
2358602	4206	2	TW	802	2017-08-10-16-51-32	0	2	x	-10	0	55.2	21.4	57.7	21.3	58.4	3.191	11063
2358603	4207	2	TW	802	2017-08-10-16-51-34	0	2	x	-10	0	55.2	21.4	57.8	21.3	58.5	3.3	11063
2358604	4208	2	TW	802	2017-08-10-16-51-36	0	2	x	-10	0	55.2	21.4	57.9	21.3	58.6	3.409	11063
2358605	4209	2	TW	802	2017-08-10-16-51-38	0	2	x	-10	0	55.2	21.4	57.9	21.3	58.6	3.409	11063
2358606	4210	2	TW	802	2017-08-10-16-51-40	0	2	x	-10	0	55.2	21.4	58.1	21.3	58.8	3.626	11063
2358607	4211	2	TW	802	2017-08-10-16-51-42	0	2	x	-10	0	55.2	21.4	58.1	21.4	58.8	3.626	11063
2358608	4212	2	TW	802	2017-08-10-16-51-44	0	2	x	-10	0	55.2	21.4	58.2	21.3	58.9	3.735	11063
2358609	4213	2	TW	802	2017-08-10-16-51-46	0	2	x	-10	0	55.2	21.4	58.2	21.3	58.9	3.735	11063
2358610	4214	2	TW	802	2017-08-10-16-51-48	0	2	x	-10	0	55.2	21.4	58.2	21.3	58.9	3.735	11063
2358611	4215	2	TW	802	2017-08-10-16-51-50	0	2	x	-10	0	55.2	21.4	58.3	21.3	59	3.844	11063
2358612	4216	2	TW	802	2017-08-10-16-51-52	0	2	x	-10	0	55.2	21.4	58.5	21.3	59.3	4.062	11063
2358613	4217	2	TW	802	2017-08-10-16-51-54	0	2	x	-10	0	55.2	21.4	58.4	21.3	59.2	3.953	11063
2358614	4218	2	TW	802	2017-08-10-16-51-56	0	2	x	-10	0	55.3	21.4	58.2	21.3	58.9	3.635	11063
2358615	4219	2	TW	802	2017-08-10-16-51-58	0	2	x	-10	0	55.2	21.4	58	21.3	58.7	3.517	11063
2358616	4220	2	TW	802	2017-08-10-16-52-00	0	2	x	-10	0	55.2	21.4	57.8	21.3	58.5	3.3	11063
2358617	4221	2	TW	802	2017-08-10-16-52-02	0	2	x	-10	0	55.2	21.4	57.6	21.4	58.3	3.082	11063
2358618	4222	2	TW	802	2017-08-10-16-52-04	0	2	x	-10	0	55.2	21.4	57.5	21.4	58.2	2.973	11063
2358619	4223	2	TW	802	2017-08-10-16-52-06	0	2	x	-10	0	55.2	21.4	57.1	21.3	57.7	2.537	11063
2358620	4224	2	TW	802	2017-08-10-16-52-08	0	2	x	-10	0	55.2	21.4	57	21.3	57.6	2.428	11063
2358621	4225	2	TW	802	2017-08-10-16-52-10	0	2	x	-10	0	55.2	21.4	57.1	21.3	57.7	2.537	11063
2358622	4226	2	TW	802	2017-08-10-16-52-12	0	2	x	-10	0	55.2	21.4	57	21.3	57.6	2.428	11063
2358623	4227	2	TW	802	2017-08-10-16-52-14	0	2	x	-10	0	55.2	21.4	56.8	21.3	57.4	2.21	11063
2358624	4228	2	TW	802	2017-08-10-16-52-16	0	2	x	-10	0	55.2	21.4	56.8	21.3	57.4	2.21	11063
2358625	4229	2	TW	802	2017-08-10-16-52-19	0	2	x	-10	0	55.3	21.4	57	21.3	57.6	2.328	11063
2358626	4230	2	TW	802	2017-08-10-16-52-21	0	2	x	-10	0	55.3	21.4	56.9	21.3	57.5	2.219	11063
2358627	4231	2	TW	802	2017-08-10-16-52-23	0	2	x	-10	0	55.2	21.4	56.9	21.3	57.5	2.319	11063
2358628	4232	2	TW	802	2017-08-10-16-52-25	0	2	x	-10	0	55.3	21.4	56.9	21.4	57.5	2.219	11063
2358629	4233	2	TW	802	2017-08-10-16-52-27	0	2	x	-10	0	55.3	21.4	56.9	21.3	57.5	2.219	11063
2358630	4234	2	TW	802	2017-08-10-16-52-29	0	2	x	-10	0	55.3	21.4	57.2	21.3	57.8	2.546	11063
2358631	4235	2	TW	802	2017-08-10-16-52-31	0	2	x	-10	0	55.3	21.4	57.5	21.4	58.2	2.873	11063
2358632	4236	2	TW	802	2017-08-10-16-52-33	0	2	x	-10	0	55.3	21.4	57.7	21.3	58.4	3.091	11063
2358633	4237	2	TW	802	2017-08-10-16-52-35	0	2	x	-10	0	55.3	21.4	57.7	21.3	58.4	3.091	11063
2358634	4238	2	TW	802	2017-08-10-16-52-37	0	2	x	-10	0	55.3	21.4	57.7	21.3	58.4	3.091	11063
2358635	4239	2	TW	802	2017-08-10-16-52-39	0	2	x	-10	0	55.3	21.4	58	21.3	58.7	3.417	11063
2358636	4240	2	TW	802	2017-08-10-16-52-41	0	2	x	-10	0	55.3	21.4	58.1	21.3	58.8	3.526	11063
2358637	4241	2	TW	802	2017-08-10-16-52-43	0	2	x	-10	0	55.3	21.4	58	21.4	58.7	3.417	11063
2358638	4242	2	TW	802	2017-08-10-16-52-45	0	2	x	-10	0	55.3	21.4	57.7	21.3	58.4	3.091	11063
2358639	4243	2	TW	802	2017-08-10-16-52-47	0	2	x	-10	0	55.3	21.4	57.6	21.3	58.3	2.982	11063
2358640	4244	2	TW	802	2017-08-10-16-52-49	0	2	x	-10	0	55.3	21.4	57.5	21.3	58.2	2.873	11063
2358641	4245	2	TW	802	2017-08-10-16-52-51	0	2	x	-10	0	55.3	21.4	57.6	21.3	58.3	2.982	11063
2358642	4246	2	TW	802	2017-08-10-16-52-53	0	2	x	-10	0	55.3	21.4	57.6	21.3	58.3	2.982	11063
2358643	4247	2	TW	802	2017-08-10-16-52-55	0	2	x	-10	0	55.3	21.4	57.6	21.3	58.3	2.982	11063
2358644	4248	2	TW	802	2017-08-10-16-52-57	0	2	x	-10	0	55.2	21.4	57.6	21.3	58.3	3.082	11063
2358645	4249	2	TW	802	2017-08-10-16-52-59	0	2	x	-10	0	55.3	21.4	57.6	21.3	58.3	2.982	11063
2358646	4250	2	TW	802	2017-08-10-16-53-01	0	2	x	-10	0	55.3	21.4	57.6	21.3	58.3	2.982	11063
2358647	4251	2	TW	802	2017-08-10-16-53-03	0	2	x	-10	0	55.3	21.4	57.5	21.3	58.2	2.873	11063
2358648	4252	2	TW	802	2017-08-10-16-53-05	0	2	x	-10	0	55.3	21.4	57.3	21.3	58	2.655	11063
2358649	4253	2	TW	802	2017-08-10-16-53-07	0	2	x	-10	0	55.3	21.4	57.3	21.4	58	2.655	11063
2358650	4254	2	TW	802	2017-08-10-16-53-09	0	2	x	-10	0	55.3	21.4	57.1	21.3	57.7	2.437	11063
2358651	4255	2	TW	802	2017-08-10-16-53-11	0	2	x	-10	0	55.3	21.4	57	21.3	57.6	2.328	11063
2358652	4256	2	TW	802	2017-08-10-16-53-13	0	2	x	-10	0	55.3	21.4	57.1	21.4	57.7	2.437	11063
2358653	4257	2	TW	802	2017-08-10-16-53-15	0	2	x	-10	0	55.3	21.4	57.1	21.3	57.7	2.437	11063
2358654	4258	2	TW	802	2017-08-10-16-53-17	0	2	x	-10	0	55.3	21.4	57.3	21.3	58	2.655	11063
2358655	4259	2	TW	802	2017-08-10-16-53-19	0	2	x	-10	0	55.3	21.4	57.3	21.3	58	2.655	11063
2358656	4260	2	TW	802	2017-08-10-16-53-21	0	2	x	-10	0	55.3	21.4	57.3	21.4	58	2.655	11063
2358657	4261	2	TW	802	2017-08-10-16-53-23	0	2	x	-10	0	55.3	21.4	57.3	21.3	58	2.655	11063
2358658	4262	2	TW	802	2017-08-10-16-53-25	0	2	x	-10	0	55.3	21.4	57.4	21.3	58.1	2.764	11063
2358659	4263	2	TW	802	2017-08-10-16-53-27	0	2	x	-10	0	55.3	21.4	57.2	21.3	57.8	2.546	11063
2358660	4264	2	TW	802	2017-08-10-16-53-29	0	2	x	-10	0	55.3	21.4	57	21.3	57.6	2.328	11063
2358661	4265	2	TW	802	2017-08-10-16-53-31	0	2	x	-10	0	55.3	21.4	56.9	21.4	57.5	2.219	11063
2358662	4266	2	TW	802	2017-08-10-16-53-33	0	2	x	-10	0	55.3	21.4	56.8	21.3	57.4	2.11	11063
2358663	4267	2	TW	802	2017-08-10-16-53-35	0	2	x	-10	0	55.3	21.4	56.8	21.3	57.4	2.11	11063
2358664	4268	2	TW	802	2017-08-10-16-53-37	0	2	x	-10	0	55.3	21.4	56.7	21.3	57.3	2.001	11063
2358665	4269	2	TW	802	2017-08-10-16-53-39	0	2	x	-10	0	55.3	21.4	56.7	21.3	57.3	2.001	11063
2358666	4270	2	TW	802	2017-08-10-16-53-41	0	2	x	-10	0	55.3	21.4	56.7	21.3	57.3	2.001	11063
2358667	4271	2	TW	802	2017-08-10-16-53-43	0	2	x	-10	0	55.3	21.4	56.6	21.3	57.2	1.892	11063
2358668	4272	2	TW	802	2017-08-10-16-53-45	0	2	x	-10	0	55.3	21.4	56.7	21.4	57.3	2.001	11063
2358669	4273	2	TW	802	2017-08-10-16-53-47	0	2	x	-10	0	55.3	21.4	56.7	21.3	57.3	2.001	11063
2358670	4274	2	TW	802	2017-08-10-16-53-49	0	2	x	-10	0	55.3	21.4	56.7	21.3	57.3	2.001	11063
2358671	4275	2	TW	802	2017-08-10-16-53-51	0	2	x	-10	0	55.3	21.4	56.8	21.3	57.4	2.11	11063
2358672	4276	2	TW	802	2017-08-10-16-53-53	0	2	x	-10	0	55.3	21.4	56.9	21.3	57.5	2.219	11063
2358673	4277	2	TW	802	2017-08-10-16-53-55	0	2	x	-10	0	55.3	21.4	56.9	21.3	57.5	2.219	11063
2358674	4278	2	TW	802	2017-08-10-16-53-57	0	2	x	-10	0	55.3	21.4	57	21.4	57.6	2.328	11063
2358675	4279	2	TW	802	2017-08-10-16-53-59	0	2	x	-10	0	55.3	21.4	57.1	21.3	57.7	2.437	11063
2358676	4280	2	TW	802	2017-08-10-16-54-01	0	2	x	-10	0	55.3	21.4	57.1	21.3	57.7	2.437	11063
2358677	4281	2	TW	802	2017-08-10-16-54-03	0	2	x	-10	0	55.3	21.4	57.1	21.3	57.7	2.437	11063
2358678	4282	2	TW	802	2017-08-10-16-54-05	0	2	x	-10	0	55.4	21.4	57.2	21.3	57.8	2.446	11063
2358679	4283	2	TW	802	2017-08-10-16-54-37	0	2	x	-5	0	55.4	21.4	58.3	21.3	59	3.644	11064
2358680	4284	2	TW	802	2017-08-10-16-54-39	0	2	x	-5	0	55.3	21.4	58.5	21.4	59.3	3.962	11064
2358681	4285	2	TW	802	2017-08-10-16-54-41	0	2	x	-5	0	55.3	21.4	58.7	21.4	59.5	4.18	11064
2358682	4286	2	TW	802	2017-08-10-16-54-43	0	2	x	-5	0	55.3	21.4	58.9	21.4	59.7	4.398	11064
2358683	4287	2	TW	802	2017-08-10-16-54-45	0	2	x	-5	0	55.3	21.4	59.3	21.4	60.1	4.834	11064
2358684	4288	2	TW	802	2017-08-10-16-54-47	0	2	x	-5	0	55.3	21.4	59.3	21.3	60.1	4.834	11064
2358685	4289	2	TW	802	2017-08-10-16-54-49	0	2	x	-5	0	55.3	21.4	59.6	21.3	60.5	5.161	11064
2358686	4290	2	TW	802	2017-08-10-16-54-51	0	2	x	-5	0	55.3	21.4	59.6	21.3	60.5	5.161	11064
2358687	4291	2	TW	802	2017-08-10-16-54-53	0	2	x	-5	0	55.3	21.4	59.7	21.4	60.6	5.27	11064
2358688	4292	2	TW	802	2017-08-10-16-54-55	0	2	x	-5	0	55.3	21.4	59.5	21.3	60.4	5.052	11064
2358689	4293	2	TW	802	2017-08-10-16-54-57	0	2	x	-5	0	55.3	21.4	59.5	21.3	60.4	5.052	11064
2358690	4294	2	TW	802	2017-08-10-16-54-59	0	2	x	-5	0	55.3	21.4	59.5	21.4	60.4	5.052	11064
2358691	4295	2	TW	802	2017-08-10-16-55-01	0	2	x	-5	0	55.3	21.4	59.6	21.4	60.5	5.161	11064
2358692	4296	2	TW	802	2017-08-10-16-55-03	0	2	x	-5	0	55.3	21.4	59.8	21.3	60.7	5.379	11064
2358693	4297	2	TW	802	2017-08-10-16-55-05	0	2	x	-5	0	55.3	21.4	60.2	21.3	61.1	5.814	11064
2358694	4298	2	TW	802	2017-08-10-16-55-07	0	2	x	-5	0	55.4	21.4	60.4	21.4	61.3	5.932	11064
2358695	4299	2	TW	802	2017-08-10-16-55-09	0	2	x	-5	0	55.3	21.4	60.1	21.4	61	5.705	11064
2358696	4300	2	TW	802	2017-08-10-16-55-11	0	2	x	-5	0	55.4	21.4	59.9	21.3	60.8	5.388	11064
2358697	4301	2	TW	802	2017-08-10-16-55-13	0	2	x	-5	0	55.4	21.4	59.6	21.3	60.5	5.061	11064
2358698	4302	2	TW	802	2017-08-10-16-55-15	0	2	x	-5	0	55.4	21.4	59.5	21.3	60.4	4.952	11064
2358699	4303	2	TW	802	2017-08-10-16-55-17	0	2	x	-5	0	55.4	21.4	59.5	21.3	60.4	4.952	11064
2358700	4304	2	TW	802	2017-08-10-16-55-19	0	2	x	-5	0	55.3	21.4	59.4	21.4	60.2	4.943	11064
2358701	4305	2	TW	802	2017-08-10-16-55-21	0	2	x	-5	0	55.4	21.4	59.2	21.4	60	4.625	11064
2358702	4306	2	TW	802	2017-08-10-16-55-23	0	2	x	-5	0	55.4	21.4	59	21.3	59.8	4.407	11064
2358703	4307	2	TW	802	2017-08-10-16-55-25	0	2	x	-5	0	55.4	21.4	59.1	21.4	59.9	4.516	11064
2358704	4308	2	TW	802	2017-08-10-16-55-27	0	2	x	-5	0	55.4	21.4	58.9	21.4	59.7	4.298	11064
2358705	4309	2	TW	802	2017-08-10-16-55-29	0	2	x	-5	0	55.4	21.4	58.6	21.4	59.4	3.971	11064
2358706	4310	2	TW	802	2017-08-10-16-55-31	0	2	x	-5	0	55.4	21.4	58.5	21.3	59.3	3.862	11064
2358707	4311	2	TW	802	2017-08-10-16-55-33	0	2	x	-5	0	55.4	21.4	58.6	21.3	59.4	3.971	11064
2358708	4312	2	TW	802	2017-08-10-16-55-35	0	2	x	-5	0	55.4	21.4	58.6	21.4	59.4	3.971	11064
2358709	4313	2	TW	802	2017-08-10-16-55-37	0	2	x	-5	0	55.4	21.4	58.3	21.3	59	3.644	11064
2358710	4314	2	TW	802	2017-08-10-16-55-39	0	2	x	-5	0	55.4	21.4	58.1	21.3	58.8	3.426	11064
2358711	4315	2	TW	802	2017-08-10-16-55-41	0	2	x	-5	0	55.4	21.4	58.1	21.3	58.8	3.426	11064
2358712	4316	2	TW	802	2017-08-10-16-55-43	0	2	x	-5	0	55.4	21.4	58.1	21.3	58.8	3.426	11064
2358713	4317	2	TW	802	2017-08-10-16-55-45	0	2	x	-5	0	55.4	21.4	58	21.3	58.7	3.317	11064
2358714	4318	2	TW	802	2017-08-10-16-55-47	0	2	x	-5	0	55.4	21.4	57.8	21.3	58.5	3.1	11064
2358715	4319	2	TW	802	2017-08-10-16-55-49	0	2	x	-5	0	55.4	21.4	57.6	21.3	58.3	2.882	11064
2358716	4320	2	TW	802	2017-08-10-16-55-51	0	2	x	-5	0	55.4	21.4	57.4	21.3	58.1	2.664	11064
2358717	4321	2	TW	802	2017-08-10-16-55-53	0	2	x	-5	0	55.4	21.4	57.3	21.4	58	2.555	11064
2358718	4322	2	TW	802	2017-08-10-16-55-55	0	2	x	-5	0	55.4	21.4	57	21.3	57.6	2.228	11064
2358719	4323	2	TW	802	2017-08-10-16-55-57	0	2	x	-5	0	55.4	21.4	56.9	21.3	57.5	2.119	11064
2358720	4324	2	TW	802	2017-08-10-16-55-59	0	2	x	-5	0	55.4	21.4	56.9	21.4	57.5	2.119	11064
2358721	4325	2	TW	802	2017-08-10-16-56-01	0	2	x	-5	0	55.4	21.4	56.7	21.3	57.3	1.901	11064
2358722	4326	2	TW	802	2017-08-10-16-56-03	0	2	x	-5	0	55.4	21.4	56.7	21.3	57.3	1.901	11064
2358723	4327	2	TW	802	2017-08-10-16-56-05	0	2	x	-5	0	55.4	21.4	56.7	21.3	57.3	1.901	11064
2358724	4328	2	TW	802	2017-08-10-16-56-07	0	2	x	-5	0	55.4	21.4	56.9	21.3	57.5	2.119	11064
2358725	4329	2	TW	802	2017-08-10-16-56-09	0	2	x	-5	0	55.4	21.4	57.1	21.3	57.7	2.337	11064
2358726	4330	2	TW	802	2017-08-10-16-56-11	0	2	x	-5	0	55.4	21.4	57.5	21.3	58.2	2.773	11064
2358727	4331	2	TW	802	2017-08-10-16-56-13	0	2	x	-5	0	55.4	21.4	57.5	21.3	58.2	2.773	11064
2358728	4332	2	TW	802	2017-08-10-16-56-15	0	2	x	-5	0	55.4	21.4	57.5	21.3	58.2	2.773	11064
2358729	4333	2	TW	802	2017-08-10-16-56-17	0	2	x	-5	0	55.4	21.4	57.3	21.3	58	2.555	11064
2358730	4334	2	TW	802	2017-08-10-16-56-19	0	2	x	-5	0	55.4	21.4	57.3	21.3	58	2.555	11064
2358731	4335	2	TW	802	2017-08-10-16-56-21	0	2	x	-5	0	55.4	21.4	57.2	21.3	57.8	2.446	11064
2358732	4336	2	TW	802	2017-08-10-16-56-23	0	2	x	-5	0	55.4	21.4	57.2	21.3	57.8	2.446	11064
2358733	4337	2	TW	802	2017-08-10-16-56-25	0	2	x	-5	0	55.4	21.4	57.4	21.4	58.1	2.664	11064
2358734	4338	2	TW	802	2017-08-10-16-56-27	0	2	x	-5	0	55.4	21.4	57.2	21.3	57.8	2.446	11064
2358735	4339	2	TW	802	2017-08-10-16-56-29	0	2	x	-5	0	55.4	21.4	57.2	21.4	57.8	2.446	11064
2358736	4340	2	TW	802	2017-08-10-16-56-31	0	2	x	-5	0	55.4	21.4	56.9	21.3	57.5	2.119	11064
2358737	4341	2	TW	802	2017-08-10-16-56-33	0	2	x	-5	0	55.4	21.4	56.8	21.3	57.4	2.01	11064
2358738	4342	2	TW	802	2017-08-10-16-56-35	0	2	x	-5	0	55.4	21.4	56.8	21.4	57.4	2.01	11064
2358739	4343	2	TW	802	2017-08-10-16-56-37	0	2	x	-5	0	55.4	21.4	56.6	21.3	57.2	1.792	11064
2358740	4344	2	TW	802	2017-08-10-16-56-39	0	2	x	-5	0	55.4	21.4	56.6	21.3	57.2	1.792	11064
2358741	4345	2	TW	802	2017-08-10-16-56-41	0	2	x	-5	0	55.4	21.4	56.6	21.3	57.2	1.792	11064
2358742	4346	2	TW	802	2017-08-10-16-56-43	0	2	x	-5	0	55.4	21.4	56.7	21.4	57.3	1.901	11064
2358743	4347	2	TW	802	2017-08-10-16-56-45	0	2	x	-5	0	55.4	21.4	56.7	21.3	57.3	1.901	11064
2358744	4348	2	TW	802	2017-08-10-16-56-47	0	2	x	-5	0	55.4	21.4	56.7	21.3	57.3	1.901	11064
2358745	4349	2	TW	802	2017-08-10-16-56-49	0	2	x	-5	0	55.4	21.4	56.8	21.3	57.4	2.01	11064
2358746	4350	2	TW	802	2017-08-10-16-56-51	0	2	x	-5	0	55.4	21.4	56.8	21.3	57.4	2.01	11064
2358747	4351	2	TW	802	2017-08-10-16-56-53	0	2	x	-5	0	55.4	21.4	56.9	21.3	57.5	2.119	11064
2358748	4352	2	TW	802	2017-08-10-16-56-55	0	2	x	-5	0	55.4	21.4	57.1	21.3	57.7	2.337	11064
2358749	4353	2	TW	802	2017-08-10-16-56-57	0	2	x	-5	0	55.4	21.4	57.1	21.3	57.7	2.337	11064
2358750	4354	2	TW	802	2017-08-10-16-56-59	0	2	x	-5	0	55.4	21.4	57.2	21.4	57.8	2.446	11064
2358751	4355	2	TW	802	2017-08-10-16-57-01	0	2	x	-5	0	55.4	21.4	57	21.3	57.6	2.228	11064
2358752	4356	2	TW	802	2017-08-10-16-57-03	0	2	x	-5	0	55.4	21.4	57	21.4	57.6	2.228	11064
2358753	4357	2	TW	802	2017-08-10-16-57-05	0	2	x	-5	0	55.4	21.4	57	21.4	57.6	2.228	11064
2358754	4358	2	TW	802	2017-08-10-16-57-07	0	2	x	-5	0	55.4	21.4	56.8	21.3	57.4	2.01	11064
2358755	4359	2	TW	802	2017-08-10-16-57-09	0	2	x	-5	0	55.4	21.4	56.9	21.3	57.5	2.119	11064
2358756	4360	2	TW	802	2017-08-10-16-57-11	0	2	x	-5	0	55.4	21.4	57	21.3	57.6	2.228	11064
2358757	4361	2	TW	802	2017-08-10-16-57-13	0	2	x	-5	0	55.5	21.4	57	21.3	57.6	2.128	11064
2358758	4362	2	TW	802	2017-08-10-16-57-15	0	2	x	-5	0	55.4	21.4	57	21.4	57.6	2.228	11064
2358759	4363	2	TW	802	2017-08-10-16-57-17	0	2	x	-5	0	55.5	21.4	56.7	21.3	57.3	1.801	11064
2358760	4364	2	TW	802	2017-08-10-16-57-19	0	2	x	-5	0	55.4	21.4	56.7	21.3	57.3	1.901	11064
2358761	4365	2	TW	802	2017-08-10-16-57-21	0	2	x	-5	0	55.4	21.4	56.7	21.3	57.3	1.901	11064
2358762	4366	2	TW	802	2017-08-10-16-57-23	0	2	x	-5	0	55.4	21.4	56.9	21.4	57.5	2.119	11064
2358763	4367	2	TW	802	2017-08-10-16-57-25	0	2	x	-5	0	55.4	21.4	56.9	21.3	57.5	2.119	11064
2358764	4368	2	TW	802	2017-08-10-16-57-27	0	2	x	-5	0	55.4	21.4	57.2	21.3	57.8	2.446	11064
2358765	4369	2	TW	802	2017-08-10-16-57-30	0	2	x	-5	0	55.5	21.4	57.5	21.4	58.2	2.673	11064
2358766	4370	2	TW	802	2017-08-10-16-57-32	0	2	x	-5	0	55.5	21.4	57.5	21.4	58.2	2.673	11064
2358767	4371	2	TW	802	2017-08-10-16-57-34	0	2	x	-5	0	55.5	21.4	57.3	21.3	58	2.455	11064
2358768	4372	2	TW	802	2017-08-10-16-57-36	0	2	x	-5	0	55.5	21.4	57.5	21.4	58.2	2.673	11064
2358769	4373	2	TW	802	2017-08-10-16-57-38	0	2	x	-5	0	55.5	21.4	57.6	21.3	58.3	2.782	11064
2358770	4374	2	TW	802	2017-08-10-16-57-40	0	2	x	-5	0	55.5	21.4	57.9	21.4	58.6	3.109	11064
2358771	4375	2	TW	802	2017-08-10-16-57-42	0	2	x	-5	0	55.5	21.4	58	21.3	58.7	3.217	11064
2358772	4376	2	TW	802	2017-08-10-16-57-44	0	2	x	-5	0	55.5	21.4	58.4	21.3	59.2	3.653	11064
2358773	4377	2	TW	802	2017-08-10-16-57-46	0	2	x	-5	0	55.5	21.4	58.5	21.3	59.3	3.762	11064
2358774	4378	2	TW	802	2017-08-10-16-57-48	0	2	x	-5	0	55.5	21.4	58.5	21.3	59.3	3.762	11064
2358775	4379	2	TW	802	2017-08-10-16-57-50	0	2	x	-5	0	55.5	21.4	58.4	21.3	59.2	3.653	11064
2358776	4380	2	TW	802	2017-08-10-16-57-52	0	2	x	-5	0	55.5	21.4	58.4	21.3	59.2	3.653	11064
2358777	4381	2	TW	802	2017-08-10-16-57-54	0	2	x	-5	0	55.5	21.4	58.4	21.4	59.2	3.653	11064
2358778	4382	2	TW	802	2017-08-10-16-57-56	0	2	x	-5	0	55.5	21.4	58.2	21.3	58.9	3.435	11064
2358779	4383	2	TW	802	2017-08-10-16-58-28	0	2	x	0	0	55.6	21.4	58.9	21.3	59.7	4.098	11065
2358780	4384	2	TW	802	2017-08-10-16-58-30	0	2	x	0	0	55.5	21.4	58.8	21.3	59.6	4.089	11065
2358781	4385	2	TW	802	2017-08-10-16-58-32	0	2	x	0	0	55.6	21.4	58.5	21.3	59.3	3.662	11065
2358782	4386	2	TW	802	2017-08-10-16-58-34	0	2	x	0	0	55.6	21.4	58.3	21.3	59	3.444	11065
2358783	4387	2	TW	802	2017-08-10-16-58-36	0	2	x	0	0	55.6	21.4	58.3	21.3	59	3.444	11065
2358784	4388	2	TW	802	2017-08-10-16-58-38	0	2	x	0	0	55.6	21.4	58.3	21.3	59	3.444	11065
2358785	4389	2	TW	802	2017-08-10-16-58-40	0	2	x	0	0	55.6	21.4	58.6	21.3	59.4	3.771	11065
2358786	4390	2	TW	802	2017-08-10-16-58-42	0	2	x	0	0	55.6	21.4	58.6	21.3	59.4	3.771	11065
2358787	4391	2	TW	802	2017-08-10-16-58-44	0	2	x	0	0	55.6	21.4	58.4	21.3	59.2	3.553	11065
2358788	4392	2	TW	802	2017-08-10-16-58-46	0	2	x	0	0	55.6	21.4	58.2	21.3	58.9	3.335	11065
2358789	4393	2	TW	802	2017-08-10-16-58-48	0	2	x	0	0	55.6	21.4	58	21.3	58.7	3.117	11065
2358790	4394	2	TW	802	2017-08-10-16-58-50	0	2	x	0	0	55.6	21.4	58.1	21.4	58.8	3.226	11065
2358791	4395	2	TW	802	2017-08-10-16-58-52	0	2	x	0	0	55.6	21.4	58	21.3	58.7	3.117	11065
2358792	4396	2	TW	802	2017-08-10-16-58-54	0	2	x	0	0	55.6	21.4	57.7	21.3	58.4	2.791	11065
2358793	4397	2	TW	802	2017-08-10-16-58-56	0	2	x	0	0	55.6	21.4	57.5	21.3	58.2	2.573	11065
2358794	4398	2	TW	802	2017-08-10-16-58-58	0	2	x	0	0	55.6	21.4	57.4	21.3	58.1	2.464	11065
2358795	4399	2	TW	802	2017-08-10-16-59-00	0	2	x	0	0	55.6	21.4	57.2	21.3	57.8	2.246	11065
2358796	4400	2	TW	802	2017-08-10-16-59-02	0	2	x	0	0	55.6	21.4	57	21.3	57.6	2.028	11065
2358797	4401	2	TW	802	2017-08-10-16-59-04	0	2	x	0	0	55.6	21.4	56.9	21.3	57.5	1.919	11065
2358798	4402	2	TW	802	2017-08-10-16-59-06	0	2	x	0	0	55.6	21.4	56.8	21.3	57.4	1.81	11065
2358799	4403	2	TW	802	2017-08-10-16-59-08	0	2	x	0	0	55.6	21.4	56.8	21.3	57.4	1.81	11065
2358800	4404	2	TW	802	2017-08-10-16-59-10	0	2	x	0	0	55.6	21.4	56.9	21.3	57.5	1.919	11065
2358801	4405	2	TW	802	2017-08-10-16-59-12	0	2	x	0	0	55.6	21.4	57.1	21.3	57.7	2.137	11065
2358802	4406	2	TW	802	2017-08-10-16-59-14	0	2	x	0	0	55.6	21.4	57.2	21.3	57.8	2.246	11065
2358803	4407	2	TW	802	2017-08-10-16-59-16	0	2	x	0	0	55.6	21.4	57.4	21.3	58.1	2.464	11065
2358804	4408	2	TW	802	2017-08-10-16-59-18	0	2	x	0	0	55.6	21.4	57.6	21.3	58.3	2.682	11065
2358805	4409	2	TW	802	2017-08-10-16-59-20	0	2	x	0	0	55.6	21.4	58	21.3	58.7	3.117	11065
2358806	4410	2	TW	802	2017-08-10-16-59-22	0	2	x	0	0	55.6	21.4	58.2	21.3	58.9	3.335	11065
2358807	4411	2	TW	802	2017-08-10-16-59-24	0	2	x	0	0	55.6	21.4	58.5	21.4	59.3	3.662	11065
2358808	4412	2	TW	802	2017-08-10-16-59-26	0	2	x	0	0	55.7	21.4	58.7	21.4	59.5	3.78	11065
2358809	4413	2	TW	802	2017-08-10-16-59-28	0	2	x	0	0	55.6	21.4	58.9	21.3	59.7	4.098	11065
2358810	4414	2	TW	802	2017-08-10-16-59-30	0	2	x	0	0	55.6	21.4	58.6	21.3	59.4	3.771	11065
2358811	4415	2	TW	802	2017-08-10-16-59-32	0	2	x	0	0	55.7	21.4	58.4	21.3	59.2	3.453	11065
2358812	4416	2	TW	802	2017-08-10-16-59-34	0	2	x	0	0	55.7	21.4	58.2	21.3	58.9	3.235	11065
2358813	4417	2	TW	802	2017-08-10-16-59-36	0	2	x	0	0	55.7	21.4	58	21.3	58.7	3.017	11065
2358814	4418	2	TW	802	2017-08-10-16-59-38	0	2	x	0	0	55.7	21.4	57.8	21.3	58.5	2.8	11065
2358815	4419	2	TW	802	2017-08-10-16-59-40	0	2	x	0	0	55.7	21.4	57.6	21.3	58.3	2.582	11065
2358816	4420	2	TW	802	2017-08-10-16-59-42	0	2	x	0	0	55.7	21.4	57.5	21.3	58.2	2.473	11065
2358817	4421	2	TW	802	2017-08-10-16-59-44	0	2	x	0	0	55.7	21.4	57.3	21.3	58	2.255	11065
2358818	4422	2	TW	802	2017-08-10-16-59-46	0	2	x	0	0	55.7	21.4	57.1	21.3	57.7	2.037	11065
2358819	4423	2	TW	802	2017-08-10-16-59-48	0	2	x	0	0	55.7	21.4	57.1	21.3	57.7	2.037	11065
2358820	4424	2	TW	802	2017-08-10-16-59-50	0	2	x	0	0	55.7	21.4	57.3	21.3	58	2.255	11065
2358821	4425	2	TW	802	2017-08-10-16-59-52	0	2	x	0	0	55.7	21.4	57.5	21.3	58.2	2.473	11065
2358822	4426	2	TW	802	2017-08-10-16-59-54	0	2	x	0	0	55.7	21.4	57.8	21.3	58.5	2.8	11065
2358823	4427	2	TW	802	2017-08-10-16-59-56	0	2	x	0	0	55.6	21.4	57.8	21.3	58.5	2.9	11065
2358824	4428	2	TW	802	2017-08-10-16-59-58	0	2	x	0	0	55.7	21.4	57.9	21.3	58.6	2.909	11065
2358825	4429	2	TW	802	2017-08-10-17-00-00	0	2	x	0	0	55.7	21.4	57.8	21.3	58.5	2.8	11065
2358826	4430	2	TW	802	2017-08-10-17-00-02	0	2	x	0	0	55.7	21.4	57.7	21.3	58.4	2.691	11065
2358827	4431	2	TW	802	2017-08-10-17-00-04	0	2	x	0	0	55.7	21.4	57.7	21.3	58.4	2.691	11065
2358828	4432	2	TW	802	2017-08-10-17-00-06	0	2	x	0	0	55.7	21.4	57.9	21.3	58.6	2.909	11065
2358829	4433	2	TW	802	2017-08-10-17-00-08	0	2	x	0	0	55.7	21.4	57.9	21.3	58.6	2.909	11065
2358830	4434	2	TW	802	2017-08-10-17-00-10	0	2	x	0	0	55.7	21.4	57.9	21.3	58.6	2.909	11065
2358831	4435	2	TW	802	2017-08-10-17-00-12	0	2	x	0	0	55.7	21.4	58.1	21.3	58.8	3.126	11065
2358832	4436	2	TW	802	2017-08-10-17-00-14	0	2	x	0	0	55.6	21.4	58.4	21.4	59.2	3.553	11065
2358833	4437	2	TW	802	2017-08-10-17-00-16	0	2	x	0	0	55.7	21.4	58.2	21.3	58.9	3.235	11065
2358834	4438	2	TW	802	2017-08-10-17-00-18	0	2	x	0	0	55.7	21.4	58.5	21.3	59.3	3.562	11065
2358835	4439	2	TW	802	2017-08-10-17-00-20	0	2	x	0	0	55.7	21.4	58.5	21.3	59.3	3.562	11065
2358836	4440	2	TW	802	2017-08-10-17-00-22	0	2	x	0	0	55.7	21.4	58.7	21.3	59.5	3.78	11065
2358837	4441	2	TW	802	2017-08-10-17-00-24	0	2	x	0	0	55.7	21.4	58.5	21.3	59.3	3.562	11065
2358838	4442	2	TW	802	2017-08-10-17-00-26	0	2	x	0	0	55.7	21.4	58.3	21.3	59	3.344	11065
2358839	4443	2	TW	802	2017-08-10-17-00-28	0	2	x	0	0	55.7	21.4	58.1	21.3	58.8	3.126	11065
2358840	4444	2	TW	802	2017-08-10-17-00-30	0	2	x	0	0	55.7	21.4	58.2	21.4	58.9	3.235	11065
2358841	4445	2	TW	802	2017-08-10-17-00-32	0	2	x	0	0	55.7	21.4	58	21.3	58.7	3.017	11065
2358842	4446	2	TW	802	2017-08-10-17-00-34	0	2	x	0	0	55.7	21.4	57.9	21.3	58.6	2.909	11065
2358843	4447	2	TW	802	2017-08-10-17-00-36	0	2	x	0	0	55.7	21.4	58	21.3	58.7	3.017	11065
2358844	4448	2	TW	802	2017-08-10-17-00-38	0	2	x	0	0	55.7	21.4	58	21.4	58.7	3.017	11065
2358845	4449	2	TW	802	2017-08-10-17-00-40	0	2	x	0	0	55.7	21.4	57.7	21.3	58.4	2.691	11065
2358846	4450	2	TW	802	2017-08-10-17-00-42	0	2	x	0	0	55.7	21.4	57.5	21.3	58.2	2.473	11065
2358847	4451	2	TW	802	2017-08-10-17-00-44	0	2	x	0	0	55.7	21.4	57.4	21.3	58.1	2.364	11065
2358848	4452	2	TW	802	2017-08-10-17-00-46	0	2	x	0	0	55.7	21.4	57.3	21.3	58	2.255	11065
2358849	4453	2	TW	802	2017-08-10-17-00-48	0	2	x	0	0	55.7	21.4	57.5	21.3	58.2	2.473	11065
2358850	4454	2	TW	802	2017-08-10-17-00-50	0	2	x	0	0	55.7	21.4	57.8	21.3	58.5	2.8	11065
2358851	4455	2	TW	802	2017-08-10-17-00-52	0	2	x	0	0	55.7	21.4	58.1	21.3	58.8	3.126	11065
2358852	4456	2	TW	802	2017-08-10-17-00-54	0	2	x	0	0	55.7	21.4	58.1	21.3	58.8	3.126	11065
2358853	4457	2	TW	802	2017-08-10-17-00-56	0	2	x	0	0	55.7	21.4	57.9	21.3	58.6	2.909	11065
2358854	4458	2	TW	802	2017-08-10-17-00-58	0	2	x	0	0	55.7	21.4	57.7	21.3	58.4	2.691	11065
2358855	4459	2	TW	802	2017-08-10-17-01-00	0	2	x	0	0	55.7	21.4	57.7	21.3	58.4	2.691	11065
2358856	4460	2	TW	802	2017-08-10-17-01-02	0	2	x	0	0	55.7	21.4	57.6	21.3	58.3	2.582	11065
2358857	4461	2	TW	802	2017-08-10-17-01-04	0	2	x	0	0	55.7	21.4	57.5	21.3	58.2	2.473	11065
2358858	4462	2	TW	802	2017-08-10-17-01-06	0	2	x	0	0	55.7	21.4	57.6	21.3	58.3	2.582	11065
2358859	4463	2	TW	802	2017-08-10-17-01-08	0	2	x	0	0	55.7	21.4	57.6	21.3	58.3	2.582	11065
2358860	4464	2	TW	802	2017-08-10-17-01-10	0	2	x	0	0	55.7	21.4	57.5	21.3	58.2	2.473	11065
2358861	4465	2	TW	802	2017-08-10-17-01-12	0	2	x	0	0	55.7	21.4	57.4	21.3	58.1	2.364	11065
2358862	4466	2	TW	802	2017-08-10-17-01-14	0	2	x	0	0	55.7	21.4	57.3	21.3	58	2.255	11065
2358863	4467	2	TW	802	2017-08-10-17-01-16	0	2	x	0	0	55.7	21.4	57.3	21.3	58	2.255	11065
2358864	4468	2	TW	802	2017-08-10-17-01-18	0	2	x	0	0	55.8	21.4	57.2	21.3	57.8	2.046	11065
2358865	4469	2	TW	802	2017-08-10-17-01-20	0	2	x	0	0	55.7	21.4	57.2	21.3	57.8	2.146	11065
2358866	4470	2	TW	802	2017-08-10-17-01-22	0	2	x	0	0	55.8	21.4	57.5	21.3	58.2	2.373	11065
2358867	4471	2	TW	802	2017-08-10-17-01-24	0	2	x	0	0	55.8	21.4	57.9	21.3	58.6	2.809	11065
2358868	4472	2	TW	802	2017-08-10-17-01-26	0	2	x	0	0	55.8	21.4	57.9	21.3	58.6	2.809	11065
2358869	4473	2	TW	802	2017-08-10-17-01-28	0	2	x	0	0	55.8	21.4	58	21.3	58.7	2.917	11065
2358870	4474	2	TW	802	2017-08-10-17-01-30	0	2	x	0	0	55.8	21.4	58.1	21.3	58.8	3.026	11065
2358871	4475	2	TW	802	2017-08-10-17-01-32	0	2	x	0	0	55.8	21.4	58.1	21.3	58.8	3.026	11065
2358872	4476	2	TW	802	2017-08-10-17-01-34	0	2	x	0	0	55.8	21.4	58	21.3	58.7	2.917	11065
2358873	4477	2	TW	802	2017-08-10-17-01-36	0	2	x	0	0	55.8	21.4	58.2	21.3	58.9	3.135	11065
2358874	4478	2	TW	802	2017-08-10-17-01-38	0	2	x	0	0	55.8	21.4	58.4	21.3	59.2	3.353	11065
2358875	4479	2	TW	802	2017-08-10-17-01-40	0	2	x	0	0	55.8	21.4	58.4	21.3	59.2	3.353	11065
2358876	4480	2	TW	802	2017-08-10-17-01-42	0	2	x	0	0	55.8	21.4	58.5	21.4	59.3	3.462	11065
2358877	4481	2	TW	802	2017-08-10-17-01-44	0	2	x	0	0	55.8	21.4	58.6	21.3	59.4	3.571	11065
2358878	4482	2	TW	802	2017-08-10-17-01-46	0	2	x	0	0	55.8	21.4	58.7	21.3	59.5	3.68	11065
2358879	4483	2	TW	802	2017-08-10-17-02-18	0	2	x	5	0	55.8	21.4	57.6	21.3	58.3	2.482	11066
2358880	4484	2	TW	802	2017-08-10-17-02-20	0	2	x	5	0	55.8	21.4	57.7	21.3	58.4	2.591	11066
2358881	4485	2	TW	802	2017-08-10-17-02-22	0	2	x	5	0	55.8	21.4	57.8	21.3	58.5	2.7	11066
2358882	4486	2	TW	802	2017-08-10-17-02-24	0	2	x	5	0	55.8	21.4	57.7	21.3	58.4	2.591	11066
2358883	4487	2	TW	802	2017-08-10-17-02-26	0	2	x	5	0	55.8	21.4	57.6	21.3	58.3	2.482	11066
2358884	4488	2	TW	802	2017-08-10-17-02-28	0	2	x	5	0	55.8	21.4	57.5	21.3	58.2	2.373	11066
2358885	4489	2	TW	802	2017-08-10-17-02-30	0	2	x	5	0	55.9	21.4	57.4	21.3	58.1	2.164	11066
2358886	4490	2	TW	802	2017-08-10-17-02-32	0	2	x	5	0	55.9	21.4	57.2	21.3	57.8	1.946	11066
2358887	4491	2	TW	802	2017-08-10-17-02-34	0	2	x	5	0	55.9	21.4	57.5	21.3	58.2	2.273	11066
2358888	4492	2	TW	802	2017-08-10-17-02-36	0	2	x	5	0	55.9	21.4	57.8	21.3	58.5	2.6	11066
2358889	4493	2	TW	802	2017-08-10-17-02-38	0	2	x	5	0	55.9	21.4	58.1	21.3	58.8	2.926	11066
2358890	4494	2	TW	802	2017-08-10-17-02-40	0	2	x	5	0	55.9	21.4	58.5	21.4	59.3	3.362	11066
2358891	4495	2	TW	802	2017-08-10-17-02-43	0	2	x	5	0	55.9	21.4	58.8	21.3	59.6	3.689	11066
2358892	4496	2	TW	802	2017-08-10-17-02-45	0	2	x	5	0	55.9	21.4	58.7	21.3	59.5	3.58	11066
2358893	4497	2	TW	802	2017-08-10-17-02-47	0	2	x	5	0	55.9	21.4	58.5	21.3	59.3	3.362	11066
2358894	4498	2	TW	802	2017-08-10-17-02-49	0	2	x	5	0	55.9	21.4	58.2	21.3	58.9	3.035	11066
2358895	4499	2	TW	802	2017-08-10-17-02-51	0	2	x	5	0	55.9	21.4	58	21.3	58.7	2.817	11066
2358896	4500	2	TW	802	2017-08-10-17-02-53	0	2	x	5	0	55.9	21.4	57.9	21.3	58.6	2.709	11066
2358897	4501	2	TW	802	2017-08-10-17-02-55	0	2	x	5	0	55.9	21.4	57.7	21.3	58.4	2.491	11066
2358898	4502	2	TW	802	2017-08-10-17-02-57	0	2	x	5	0	55.9	21.4	57.9	21.3	58.6	2.709	11066
2358899	4503	2	TW	802	2017-08-10-17-02-59	0	2	x	5	0	55.9	21.4	58	21.3	58.7	2.817	11066
2358900	4504	2	TW	802	2017-08-10-17-03-01	0	2	x	5	0	55.9	21.4	57.8	21.3	58.5	2.6	11066
2358901	4505	2	TW	802	2017-08-10-17-03-03	0	2	x	5	0	55.9	21.4	57.7	21.3	58.4	2.491	11066
2358902	4506	2	TW	802	2017-08-10-17-03-05	0	2	x	5	0	55.9	21.4	57.6	21.3	58.3	2.382	11066
2358903	4507	2	TW	802	2017-08-10-17-03-07	0	2	x	5	0	55.9	21.4	57.7	21.3	58.4	2.491	11066
2358904	4508	2	TW	802	2017-08-10-17-03-09	0	2	x	5	0	55.9	21.4	57.8	21.3	58.5	2.6	11066
2358905	4509	2	TW	802	2017-08-10-17-03-11	0	2	x	5	0	55.9	21.4	57.6	21.3	58.3	2.382	11066
2358906	4510	2	TW	802	2017-08-10-17-03-13	0	2	x	5	0	55.9	21.4	57.6	21.3	58.3	2.382	11066
2358907	4511	2	TW	802	2017-08-10-17-03-15	0	2	x	5	0	55.9	21.4	57.7	21.3	58.4	2.491	11066
2358908	4512	2	TW	802	2017-08-10-17-03-17	0	2	x	5	0	55.9	21.4	57.5	21.3	58.2	2.273	11066
2358909	4513	2	TW	802	2017-08-10-17-03-19	0	2	x	5	0	55.9	21.4	57.6	21.3	58.3	2.382	11066
2358910	4514	2	TW	802	2017-08-10-17-03-21	0	2	x	5	0	55.9	21.4	57.6	21.3	58.3	2.382	11066
2358911	4515	2	TW	802	2017-08-10-17-03-23	0	2	x	5	0	55.9	21.4	57.5	21.3	58.2	2.273	11066
2358912	4516	2	TW	802	2017-08-10-17-03-25	0	2	x	5	0	55.9	21.4	57.5	21.3	58.2	2.273	11066
2358913	4517	2	TW	802	2017-08-10-17-03-27	0	2	x	5	0	55.9	21.4	57.7	21.3	58.4	2.491	11066
2358914	4518	2	TW	802	2017-08-10-17-03-29	0	2	x	5	0	55.9	21.4	58	21.3	58.7	2.817	11066
2358915	4519	2	TW	802	2017-08-10-17-03-31	0	2	x	5	0	55.9	21.4	58.2	21.3	58.9	3.035	11066
2358916	4520	2	TW	802	2017-08-10-17-03-33	0	2	x	5	0	55.9	21.4	58.5	21.3	59.3	3.362	11066
2358917	4521	2	TW	802	2017-08-10-17-03-35	0	2	x	5	0	55.9	21.4	58.4	21.3	59.2	3.253	11066
2358918	4522	2	TW	802	2017-08-10-17-03-37	0	2	x	5	0	55.9	21.4	58.2	21.3	58.9	3.035	11066
2358919	4523	2	TW	802	2017-08-10-17-03-39	0	2	x	5	0	55.9	21.4	58.1	21.3	58.8	2.926	11066
2358920	4524	2	TW	802	2017-08-10-17-03-41	0	2	x	5	0	55.9	21.4	58.1	21.3	58.8	2.926	11066
2358921	4525	2	TW	802	2017-08-10-17-03-43	0	2	x	5	0	55.9	21.4	58.1	21.3	58.8	2.926	11066
2358922	4526	2	TW	802	2017-08-10-17-03-45	0	2	x	5	0	55.9	21.4	58.1	21.3	58.8	2.926	11066
2358923	4527	2	TW	802	2017-08-10-17-03-47	0	2	x	5	0	55.9	21.4	58.1	21.3	58.8	2.926	11066
2358924	4528	2	TW	802	2017-08-10-17-03-49	0	2	x	5	0	56	21.4	58.4	21.3	59.2	3.153	11066
2358925	4529	2	TW	802	2017-08-10-17-03-51	0	2	x	5	0	55.9	21.4	58.7	21.3	59.5	3.58	11066
2358926	4530	2	TW	802	2017-08-10-17-03-53	0	2	x	5	0	55.9	21.4	58.5	21.3	59.3	3.362	11066
2358927	4531	2	TW	802	2017-08-10-17-03-55	0	2	x	5	0	56	21.4	58.3	21.3	59	3.044	11066
2358928	4532	2	TW	802	2017-08-10-17-03-57	0	2	x	5	0	55.9	21.4	58.2	21.3	58.9	3.035	11066
2358929	4533	2	TW	802	2017-08-10-17-03-59	0	2	x	5	0	56	21.4	58.5	21.3	59.3	3.262	11066
2358930	4534	2	TW	802	2017-08-10-17-04-01	0	2	x	5	0	56	21.4	58.6	21.3	59.4	3.371	11066
2358931	4535	2	TW	802	2017-08-10-17-04-03	0	2	x	5	0	56	21.4	58.5	21.3	59.3	3.262	11066
2358932	4536	2	TW	802	2017-08-10-17-04-05	0	2	x	5	0	56	21.4	58.4	21.3	59.2	3.153	11066
2358933	4537	2	TW	802	2017-08-10-17-04-07	0	2	x	5	0	56	21.4	58.3	21.3	59	3.044	11066
2358934	4538	2	TW	802	2017-08-10-17-04-09	0	2	x	5	0	56	21.4	58.2	21.3	58.9	2.935	11066
2358935	4539	2	TW	802	2017-08-10-17-04-11	0	2	x	5	0	56	21.4	58.3	21.4	59	3.044	11066
2358936	4540	2	TW	802	2017-08-10-17-04-13	0	2	x	5	0	56	21.4	58.1	21.3	58.8	2.826	11066
2358937	4541	2	TW	802	2017-08-10-17-04-15	0	2	x	5	0	56	21.4	58	21.3	58.7	2.717	11066
2358938	4542	2	TW	802	2017-08-10-17-04-17	0	2	x	5	0	56	21.4	58	21.3	58.7	2.717	11066
2358939	4543	2	TW	802	2017-08-10-17-04-19	0	2	x	5	0	56	21.4	57.8	21.3	58.5	2.5	11066
2358940	4544	2	TW	802	2017-08-10-17-04-21	0	2	x	5	0	56	21.4	57.7	21.3	58.4	2.391	11066
2358941	4545	2	TW	802	2017-08-10-17-04-23	0	2	x	5	0	56	21.4	57.5	21.3	58.2	2.173	11066
2358942	4546	2	TW	802	2017-08-10-17-04-25	0	2	x	5	0	56	21.4	57.5	21.3	58.2	2.173	11066
2358943	4547	2	TW	802	2017-08-10-17-04-27	0	2	x	5	0	56	21.4	57.3	21.3	58	1.955	11066
2358944	4548	2	TW	802	2017-08-10-17-04-29	0	2	x	5	0	56	21.4	57.3	21.3	58	1.955	11066
2358945	4549	2	TW	802	2017-08-10-17-04-31	0	2	x	5	0	56	21.4	57.4	21.3	58.1	2.064	11066
2358946	4550	2	TW	802	2017-08-10-17-04-33	0	2	x	5	0	56	21.4	57.4	21.3	58.1	2.064	11066
2358947	4551	2	TW	802	2017-08-10-17-04-35	0	2	x	5	0	56	21.4	57.3	21.3	58	1.955	11066
2358948	4552	2	TW	802	2017-08-10-17-04-37	0	2	x	5	0	56	21.4	57.5	21.3	58.2	2.173	11066
2358949	4553	2	TW	802	2017-08-10-17-04-39	0	2	x	5	0	56	21.4	57.7	21.3	58.4	2.391	11066
2358950	4554	2	TW	802	2017-08-10-17-04-41	0	2	x	5	0	56	21.4	57.5	21.3	58.2	2.173	11066
2358951	4555	2	TW	802	2017-08-10-17-04-43	0	2	x	5	0	56	21.4	57.5	21.3	58.2	2.173	11066
2358952	4556	2	TW	802	2017-08-10-17-04-45	0	2	x	5	0	56	21.4	58	21.3	58.7	2.717	11066
2358953	4557	2	TW	802	2017-08-10-17-04-47	0	2	x	5	0	56	21.4	58.2	21.3	58.9	2.935	11066
2358954	4558	2	TW	802	2017-08-10-17-04-49	0	2	x	5	0	56	21.4	58	21.3	58.7	2.717	11066
2358955	4559	2	TW	802	2017-08-10-17-04-51	0	2	x	5	0	56	21.4	57.8	21.3	58.5	2.5	11066
2358956	4560	2	TW	802	2017-08-10-17-04-53	0	2	x	5	0	56	21.4	58	21.3	58.7	2.717	11066
2358957	4561	2	TW	802	2017-08-10-17-04-55	0	2	x	5	0	56	21.4	57.9	21.3	58.6	2.609	11066
2358958	4562	2	TW	802	2017-08-10-17-04-57	0	2	x	5	0	56	21.4	58.1	21.4	58.8	2.826	11066
2358959	4563	2	TW	802	2017-08-10-17-04-59	0	2	x	5	0	56	21.4	58.5	21.4	59.3	3.262	11066
2358960	4564	2	TW	802	2017-08-10-17-05-01	0	2	x	5	0	56	21.4	58.6	21.3	59.4	3.371	11066
2358961	4565	2	TW	802	2017-08-10-17-05-03	0	2	x	5	0	56	21.4	58.8	21.3	59.6	3.589	11066
2358962	4566	2	TW	802	2017-08-10-17-05-05	0	2	x	5	0	56	21.4	58.7	21.3	59.5	3.48	11066
2358963	4567	2	TW	802	2017-08-10-17-05-07	0	2	x	5	0	56	21.4	58.7	21.4	59.5	3.48	11066
2358964	4568	2	TW	802	2017-08-10-17-05-09	0	2	x	5	0	56	21.4	58.5	21.4	59.3	3.262	11066
2358965	4569	2	TW	802	2017-08-10-17-05-11	0	2	x	5	0	56	21.4	58.5	21.3	59.3	3.262	11066
2358966	4570	2	TW	802	2017-08-10-17-05-13	0	2	x	5	0	56	21.4	58.9	21.3	59.7	3.698	11066
2358967	4571	2	TW	802	2017-08-10-17-05-15	0	2	x	5	0	56	21.4	58.9	21.3	59.7	3.698	11066
2358968	4572	2	TW	802	2017-08-10-17-05-17	0	2	x	5	0	56.1	21.4	59	21.3	59.8	3.707	11066
2358969	4573	2	TW	802	2017-08-10-17-05-19	0	2	x	5	0	56.1	21.4	59.1	21.3	59.9	3.816	11066
2358970	4574	2	TW	802	2017-08-10-17-05-21	0	2	x	5	0	56	21.4	58.9	21.3	59.7	3.698	11066
2358971	4575	2	TW	802	2017-08-10-17-05-23	0	2	x	5	0	56	21.4	58.9	21.3	59.7	3.698	11066
2358972	4576	2	TW	802	2017-08-10-17-05-25	0	2	x	5	0	56	21.4	58.8	21.4	59.6	3.589	11066
2358973	4577	2	TW	802	2017-08-10-17-05-27	0	2	x	5	0	56.1	21.4	58.7	21.3	59.5	3.38	11066
2358974	4578	2	TW	802	2017-08-10-17-05-29	0	2	x	5	0	56	21.4	58.5	21.3	59.3	3.262	11066
2358975	4579	2	TW	802	2017-08-10-17-05-31	0	2	x	5	0	56	21.4	58.5	21.3	59.3	3.262	11066
2358976	4580	2	TW	802	2017-08-10-17-05-33	0	2	x	5	0	56.1	21.4	58.6	21.3	59.4	3.271	11066
2358977	4581	2	TW	802	2017-08-10-17-05-35	0	2	x	5	0	56.1	21.4	58.4	21.3	59.2	3.053	11066
2358978	4582	2	TW	802	2017-08-10-17-05-37	0	2	x	5	0	56.1	21.4	58.2	21.3	58.9	2.835	11066
2358979	4583	2	TW	802	2017-08-10-17-06-09	0	2	x	10	0	56.1	21.4	58.2	21.4	58.9	2.835	11067
2358980	4584	2	TW	802	2017-08-10-17-06-11	0	2	x	10	0	56.1	21.4	58	21.3	58.7	2.617	11067
2358981	4585	2	TW	802	2017-08-10-17-06-13	0	2	x	10	0	56.1	21.4	58.2	21.4	58.9	2.835	11067
2358982	4586	2	TW	802	2017-08-10-17-06-15	0	2	x	10	0	56.1	21.4	58	21.3	58.7	2.617	11067
2358983	4587	2	TW	802	2017-08-10-17-06-17	0	2	x	10	0	56.1	21.4	57.9	21.4	58.6	2.509	11067
2358984	4588	2	TW	802	2017-08-10-17-06-19	0	2	x	10	0	56.1	21.4	58	21.4	58.7	2.617	11067
2358985	4589	2	TW	802	2017-08-10-17-06-21	0	2	x	10	0	56.1	21.4	57.9	21.3	58.6	2.509	11067
2358986	4590	2	TW	802	2017-08-10-17-06-23	0	2	x	10	0	56.1	21.4	58.1	21.4	58.8	2.726	11067
2358987	4591	2	TW	802	2017-08-10-17-06-25	0	2	x	10	0	56.1	21.4	57.9	21.3	58.6	2.509	11067
2358988	4592	2	TW	802	2017-08-10-17-06-27	0	2	x	10	0	56.1	21.4	57.7	21.3	58.4	2.291	11067
2358989	4593	2	TW	802	2017-08-10-17-06-29	0	2	x	10	0	56.1	21.4	57.6	21.3	58.3	2.182	11067
2358990	4594	2	TW	802	2017-08-10-17-06-31	0	2	x	10	0	56.1	21.4	57.6	21.4	58.3	2.182	11067
2358991	4595	2	TW	802	2017-08-10-17-06-33	0	2	x	10	0	56.1	21.4	57.5	21.4	58.2	2.073	11067
2358992	4596	2	TW	802	2017-08-10-17-06-35	0	2	x	10	0	56.1	21.4	57.4	21.4	58.1	1.964	11067
2358993	4597	2	TW	802	2017-08-10-17-06-37	0	2	x	10	0	56.1	21.4	57.2	21.3	57.8	1.746	11067
2358994	4598	2	TW	802	2017-08-10-17-06-39	0	2	x	10	0	56.1	21.4	57	21.3	57.6	1.528	11067
2358995	4599	2	TW	802	2017-08-10-17-06-41	0	2	x	10	0	56.1	21.4	57	21.4	57.6	1.528	11067
2358996	4600	2	TW	802	2017-08-10-17-06-43	0	2	x	10	0	56.1	21.4	56.9	21.4	57.5	1.419	11067
2358997	4601	2	TW	802	2017-08-10-17-06-45	0	2	x	10	0	56.1	21.4	56.9	21.4	57.5	1.419	11067
2358998	4602	2	TW	802	2017-08-10-17-06-47	0	2	x	10	0	56.1	21.4	56.8	21.4	57.4	1.31	11067
2358999	4603	2	TW	802	2017-08-10-17-06-49	0	2	x	10	0	56.1	21.4	56.7	21.3	57.3	1.201	11067
2359000	4604	2	TW	802	2017-08-10-17-06-51	0	2	x	10	0	56.1	21.4	56.7	21.3	57.3	1.201	11067
2359001	4605	2	TW	802	2017-08-10-17-06-53	0	2	x	10	0	56.1	21.4	56.6	21.3	57.2	1.092	11067
2359002	4606	2	TW	802	2017-08-10-17-06-55	0	2	x	10	0	56.1	21.4	56.6	21.3	57.2	1.092	11067
2359003	4607	2	TW	802	2017-08-10-17-06-57	0	2	x	10	0	56.1	21.4	56.7	21.4	57.3	1.201	11067
2359004	4608	2	TW	802	2017-08-10-17-06-59	0	2	x	10	0	56.1	21.4	56.8	21.4	57.4	1.31	11067
2359005	4609	2	TW	802	2017-08-10-17-07-01	0	2	x	10	0	56.1	21.4	56.7	21.3	57.3	1.201	11067
2359006	4610	2	TW	802	2017-08-10-17-07-03	0	2	x	10	0	56.1	21.4	56.7	21.4	57.3	1.201	11067
2359007	4611	2	TW	802	2017-08-10-17-07-05	0	2	x	10	0	56.1	21.4	56.7	21.4	57.3	1.201	11067
2359008	4612	2	TW	802	2017-08-10-17-07-07	0	2	x	10	0	56.1	21.4	56.6	21.4	57.2	1.092	11067
2359009	4613	2	TW	802	2017-08-10-17-07-09	0	2	x	10	0	56.1	21.4	56.6	21.4	57.2	1.092	11067
2359010	4614	2	TW	802	2017-08-10-17-07-11	0	2	x	10	0	56.1	21.4	56.6	21.4	57.2	1.092	11067
2359011	4615	2	TW	802	2017-08-10-17-07-13	0	2	x	10	0	56.1	21.4	56.7	21.4	57.3	1.201	11067
2359012	4616	2	TW	802	2017-08-10-17-07-15	0	2	x	10	0	56.1	21.4	57.1	21.4	57.7	1.637	11067
2359013	4617	2	TW	802	2017-08-10-17-07-17	0	2	x	10	0	56.1	21.4	57.2	21.4	57.8	1.746	11067
2359014	4618	2	TW	802	2017-08-10-17-07-19	0	2	x	10	0	56.1	21.4	57.3	21.4	58	1.855	11067
2359015	4619	2	TW	802	2017-08-10-17-07-21	0	2	x	10	0	56.1	21.4	57.1	21.3	57.7	1.637	11067
2359016	4620	2	TW	802	2017-08-10-17-07-23	0	2	x	10	0	56.1	21.4	57.5	21.4	58.2	2.073	11067
2359017	4621	2	TW	802	2017-08-10-17-07-25	0	2	x	10	0	56.1	21.4	57.8	21.4	58.5	2.4	11067
2359018	4622	2	TW	802	2017-08-10-17-07-27	0	2	x	10	0	56.1	21.4	57.5	21.3	58.2	2.073	11067
2359019	4623	2	TW	802	2017-08-10-17-07-29	0	2	x	10	0	56.1	21.4	57.5	21.3	58.2	2.073	11067
2359020	4624	2	TW	802	2017-08-10-17-07-31	0	2	x	10	0	56.1	21.4	57.3	21.3	58	1.855	11067
2359021	4625	2	TW	802	2017-08-10-17-07-33	0	2	x	10	0	56.1	21.4	57.4	21.4	58.1	1.964	11067
2359022	4626	2	TW	802	2017-08-10-17-07-35	0	2	x	10	0	56.1	21.4	57.3	21.3	58	1.855	11067
2359023	4627	2	TW	802	2017-08-10-17-07-37	0	2	x	10	0	56.1	21.4	57.3	21.4	58	1.855	11067
2359024	4628	2	TW	802	2017-08-10-17-07-39	0	2	x	10	0	56.1	21.4	57.1	21.3	57.7	1.637	11067
2359025	4629	2	TW	802	2017-08-10-17-07-41	0	2	x	10	0	56.1	21.4	57.1	21.3	57.7	1.637	11067
2359026	4630	2	TW	802	2017-08-10-17-07-43	0	2	x	10	0	56.1	21.4	57	21.3	57.6	1.528	11067
2359027	4631	2	TW	802	2017-08-10-17-07-45	0	2	x	10	0	56.1	21.4	57.2	21.4	57.8	1.746	11067
2359028	4632	2	TW	802	2017-08-10-17-07-47	0	2	x	10	0	56.1	21.4	57.1	21.4	57.7	1.637	11067
2359029	4633	2	TW	802	2017-08-10-17-07-49	0	2	x	10	0	56.1	21.4	56.9	21.3	57.5	1.419	11067
2359030	4634	2	TW	802	2017-08-10-17-07-51	0	2	x	10	0	56.1	21.4	56.9	21.3	57.5	1.419	11067
2359031	4635	2	TW	802	2017-08-10-17-07-54	0	2	x	10	0	56.1	21.4	56.8	21.3	57.4	1.31	11067
2359032	4636	2	TW	802	2017-08-10-17-07-56	0	2	x	10	0	56.1	21.4	56.8	21.4	57.4	1.31	11067
2359033	4637	2	TW	802	2017-08-10-17-07-58	0	2	x	10	0	56.1	21.4	56.7	21.3	57.3	1.201	11067
2359034	4638	2	TW	802	2017-08-10-17-08-00	0	2	x	10	0	56.1	21.4	56.7	21.4	57.3	1.201	11067
2359035	4639	2	TW	802	2017-08-10-17-08-02	0	2	x	10	0	56.1	21.4	56.7	21.4	57.3	1.201	11067
2359036	4640	2	TW	802	2017-08-10-17-08-04	0	2	x	10	0	56.1	21.4	56.6	21.4	57.2	1.092	11067
2359037	4641	2	TW	802	2017-08-10-17-08-06	0	2	x	10	0	56.1	21.4	56.6	21.4	57.2	1.092	11067
2359038	4642	2	TW	802	2017-08-10-17-08-08	0	2	x	10	0	56.1	21.4	56.8	21.4	57.4	1.31	11067
2359039	4643	2	TW	802	2017-08-10-17-08-10	0	2	x	10	0	56.1	21.4	56.9	21.4	57.5	1.419	11067
2359040	4644	2	TW	802	2017-08-10-17-08-12	0	2	x	10	0	56.1	21.4	57	21.4	57.6	1.528	11067
2359041	4645	2	TW	802	2017-08-10-17-08-14	0	2	x	10	0	56.1	21.4	56.9	21.4	57.5	1.419	11067
2359042	4646	2	TW	802	2017-08-10-17-08-16	0	2	x	10	0	56.1	21.4	57	21.4	57.6	1.528	11067
2359043	4647	2	TW	802	2017-08-10-17-08-18	0	2	x	10	0	56.1	21.4	56.8	21.3	57.4	1.31	11067
2359044	4648	2	TW	802	2017-08-10-17-08-20	0	2	x	10	0	56.1	21.4	57	21.4	57.6	1.528	11067
2359045	4649	2	TW	802	2017-08-10-17-08-22	0	2	x	10	0	56.1	21.4	56.9	21.4	57.5	1.419	11067
2359046	4650	2	TW	802	2017-08-10-17-08-24	0	2	x	10	0	56.1	21.4	56.8	21.4	57.4	1.31	11067
2359047	4651	2	TW	802	2017-08-10-17-08-26	0	2	x	10	0	56.1	21.4	56.7	21.4	57.3	1.201	11067
2359048	4652	2	TW	802	2017-08-10-17-08-28	0	2	x	10	0	56.2	21.4	56.7	21.4	57.3	1.101	11067
2359049	4653	2	TW	802	2017-08-10-17-08-30	0	2	x	10	0	56.1	21.4	56.6	21.4	57.2	1.092	11067
2359050	4654	2	TW	802	2017-08-10-17-08-32	0	2	x	10	0	56.1	21.4	56.6	21.4	57.2	1.092	11067
2359051	4655	2	TW	802	2017-08-10-17-08-34	0	2	x	10	0	56.1	21.4	56.5	21.3	57.1	0.983	11067
2359052	4656	2	TW	802	2017-08-10-17-08-36	0	2	x	10	0	56.2	21.4	56.5	21.3	57.1	0.883	11067
2359053	4657	2	TW	802	2017-08-10-17-08-38	0	2	x	10	0	56.1	21.4	56.5	21.3	57.1	0.983	11067
2359054	4658	2	TW	802	2017-08-10-17-08-40	0	2	x	10	0	56.2	21.4	56.7	21.3	57.3	1.101	11067
2359055	4659	2	TW	802	2017-08-10-17-08-42	0	2	x	10	0	56.2	21.4	57.2	21.3	57.8	1.646	11067
2359056	4660	2	TW	802	2017-08-10-17-08-44	0	2	x	10	0	56.2	21.4	57.4	21.3	58.1	1.864	11067
2359057	4661	2	TW	802	2017-08-10-17-08-46	0	2	x	10	0	56.1	21.4	57.5	21.3	58.2	2.073	11067
2359058	4662	2	TW	802	2017-08-10-17-08-48	0	2	x	10	0	56.1	21.4	58	21.4	58.7	2.617	11067
2359059	4663	2	TW	802	2017-08-10-17-08-50	0	2	x	10	0	56.1	21.4	58.1	21.4	58.8	2.726	11067
2359060	4664	2	TW	802	2017-08-10-17-08-52	0	2	x	10	0	56.1	21.4	58.1	21.3	58.8	2.726	11067
2359061	4665	2	TW	802	2017-08-10-17-08-54	0	2	x	10	0	56.1	21.4	58.3	21.4	59	2.944	11067
2359062	4666	2	TW	802	2017-08-10-17-08-56	0	2	x	10	0	56.1	21.4	58.1	21.3	58.8	2.726	11067
2359063	4667	2	TW	802	2017-08-10-17-08-58	0	2	x	10	0	56.1	21.4	58	21.4	58.7	2.617	11067
2359064	4668	2	TW	802	2017-08-10-17-09-00	0	2	x	10	0	56.1	21.4	57.8	21.4	58.5	2.4	11067
2359065	4669	2	TW	802	2017-08-10-17-09-02	0	2	x	10	0	56.1	21.4	57.8	21.4	58.5	2.4	11067
2359066	4670	2	TW	802	2017-08-10-17-09-04	0	2	x	10	0	56.1	21.4	57.6	21.3	58.3	2.182	11067
2359067	4671	2	TW	802	2017-08-10-17-09-06	0	2	x	10	0	56.1	21.4	57.6	21.3	58.3	2.182	11067
2359068	4672	2	TW	802	2017-08-10-17-09-08	0	2	x	10	0	56.1	21.4	57.8	21.3	58.5	2.4	11067
2359069	4673	2	TW	802	2017-08-10-17-09-10	0	2	x	10	0	56.1	21.4	57.8	21.3	58.5	2.4	11067
2359070	4674	2	TW	802	2017-08-10-17-09-12	0	2	x	10	0	56.1	21.4	57.5	21.3	58.2	2.073	11067
2359071	4675	2	TW	802	2017-08-10-17-09-14	0	2	x	10	0	56.1	21.4	57.4	21.3	58.1	1.964	11067
2359072	4676	2	TW	802	2017-08-10-17-09-16	0	2	x	10	0	56.1	21.4	57.3	21.3	58	1.855	11067
2359073	4677	2	TW	802	2017-08-10-17-09-18	0	2	x	10	0	56.2	21.4	57.3	21.4	58	1.755	11067
2359074	4678	2	TW	802	2017-08-10-17-09-20	0	2	x	10	0	56.2	21.4	57	21.3	57.6	1.428	11067
2359075	4679	2	TW	802	2017-08-10-17-09-22	0	2	x	10	0	56.2	21.4	56.9	21.3	57.5	1.319	11067
2359076	4680	2	TW	802	2017-08-10-17-09-24	0	2	x	10	0	56.2	21.4	56.9	21.4	57.5	1.319	11067
2359077	4681	2	TW	802	2017-08-10-17-09-26	0	2	x	10	0	56.2	21.4	56.8	21.3	57.4	1.21	11067
2359078	4682	2	TW	802	2017-08-10-17-09-28	0	2	x	10	0	56.2	21.4	56.8	21.3	57.4	1.21	11067
2359079	4683	2	TW	802	2017-08-10-17-10-00	0	2	x	15	0	56.2	21.4	56.6	21.3	57.2	0.992	11068
2359080	4684	2	TW	802	2017-08-10-17-10-02	0	2	x	15	0	56.3	21.4	56.6	21.4	57.2	0.892	11068
2359081	4685	2	TW	802	2017-08-10-17-10-04	0	2	x	15	0	56.2	21.4	56.6	21.4	57.2	0.992	11068
2359082	4686	2	TW	802	2017-08-10-17-10-06	0	2	x	15	0	56.2	21.4	56.6	21.4	57.2	0.992	11068
2359083	4687	2	TW	802	2017-08-10-17-10-08	0	2	x	15	0	56.2	21.4	56.5	21.4	57.1	0.883	11068
2359084	4688	2	TW	802	2017-08-10-17-10-10	0	2	x	15	0	56.2	21.4	56.4	21.3	57	0.774	11068
2359085	4689	2	TW	802	2017-08-10-17-10-12	0	2	x	15	0	56.3	21.4	56.5	21.4	57.1	0.783	11068
2359086	4690	2	TW	802	2017-08-10-17-10-14	0	2	x	15	0	56.2	21.4	56.6	21.3	57.2	0.992	11068
2359087	4691	2	TW	802	2017-08-10-17-10-16	0	2	x	15	0	56.3	21.4	56.6	21.4	57.2	0.892	11068
2359088	4692	2	TW	802	2017-08-10-17-10-18	0	2	x	15	0	56.3	21.4	56.6	21.4	57.2	0.892	11068
2359089	4693	2	TW	802	2017-08-10-17-10-20	0	2	x	15	0	56.2	21.4	56.5	21.3	57.1	0.883	11068
2359090	4694	2	TW	802	2017-08-10-17-10-22	0	2	x	15	0	56.2	21.4	56.4	21.3	57	0.774	11068
2359091	4695	2	TW	802	2017-08-10-17-10-24	0	2	x	15	0	56.2	21.4	56.4	21.3	57	0.774	11068
2359092	4696	2	TW	802	2017-08-10-17-10-26	0	2	x	15	0	56.3	21.4	56.5	21.4	57.1	0.783	11068
2359093	4697	2	TW	802	2017-08-10-17-10-28	0	2	x	15	0	56.3	21.4	56.4	21.4	57	0.674	11068
2359094	4698	2	TW	802	2017-08-10-17-10-30	0	2	x	15	0	56.3	21.4	56.3	21.3	56.9	0.565	11068
2359095	4699	2	TW	802	2017-08-10-17-10-32	0	2	x	15	0	56.3	21.4	56.4	21.4	57	0.674	11068
2359096	4700	2	TW	802	2017-08-10-17-10-34	0	2	x	15	0	56.3	21.4	56.4	21.4	57	0.674	11068
2359097	4701	2	TW	802	2017-08-10-17-10-36	0	2	x	15	0	56.3	21.4	56.3	21.3	56.9	0.565	11068
2359098	4702	2	TW	802	2017-08-10-17-10-38	0	2	x	15	0	56.3	21.4	56.4	21.4	57	0.674	11068
2359099	4703	2	TW	802	2017-08-10-17-10-40	0	2	x	15	0	56.2	21.4	56.3	21.3	56.9	0.665	11068
2359100	4704	2	TW	802	2017-08-10-17-10-42	0	2	x	15	0	56.2	21.4	56.4	21.4	57	0.774	11068
2359101	4705	2	TW	802	2017-08-10-17-10-44	0	2	x	15	0	56.2	21.4	56.3	21.3	56.9	0.665	11068
2359102	4706	2	TW	802	2017-08-10-17-10-46	0	2	x	15	0	56.2	21.4	56.4	21.3	57	0.774	11068
2359103	4707	2	TW	802	2017-08-10-17-10-48	0	2	x	15	0	56.2	21.4	56.4	21.3	57	0.774	11068
2359104	4708	2	TW	802	2017-08-10-17-10-50	0	2	x	15	0	56.2	21.4	56.5	21.4	57.1	0.883	11068
2359105	4709	2	TW	802	2017-08-10-17-10-52	0	2	x	15	0	56.3	21.4	56.4	21.4	57	0.674	11068
2359106	4710	2	TW	802	2017-08-10-17-10-54	0	2	x	15	0	56.3	21.4	56.3	21.3	56.9	0.565	11068
2359107	4711	2	TW	802	2017-08-10-17-10-56	0	2	x	15	0	56.3	21.4	56.2	21.3	56.8	0.456	11068
2359108	4712	2	TW	802	2017-08-10-17-10-58	0	2	x	15	0	56.3	21.4	56.2	21.3	56.8	0.456	11068
2359109	4713	2	TW	802	2017-08-10-17-11-00	0	2	x	15	0	56.3	21.4	56.3	21.4	56.9	0.565	11068
2359110	4714	2	TW	802	2017-08-10-17-11-02	0	2	x	15	0	56.3	21.4	56.3	21.3	56.9	0.565	11068
2359111	4715	2	TW	802	2017-08-10-17-11-04	0	2	x	15	0	56.3	21.4	56.4	21.3	57	0.674	11068
2359112	4716	2	TW	802	2017-08-10-17-11-06	0	2	x	15	0	56.3	21.4	56.7	21.4	57.3	1.001	11068
2359113	4717	2	TW	802	2017-08-10-17-11-08	0	2	x	15	0	56.2	21.4	56.7	21.4	57.3	1.101	11068
2359114	4718	2	TW	802	2017-08-10-17-11-10	0	2	x	15	0	56.2	21.4	56.5	21.3	57.1	0.883	11068
2359115	4719	2	TW	802	2017-08-10-17-11-12	0	2	x	15	0	56.3	21.4	56.5	21.4	57.1	0.783	11068
2359116	4720	2	TW	802	2017-08-10-17-11-14	0	2	x	15	0	56.3	21.4	56.4	21.3	57	0.674	11068
2359117	4721	2	TW	802	2017-08-10-17-11-16	0	2	x	15	0	56.3	21.4	56.4	21.4	57	0.674	11068
2359118	4722	2	TW	802	2017-08-10-17-11-18	0	2	x	15	0	56.3	21.4	56.4	21.4	57	0.674	11068
2359119	4723	2	TW	802	2017-08-10-17-11-20	0	2	x	15	0	56.3	21.4	56.3	21.3	56.9	0.565	11068
2359120	4724	2	TW	802	2017-08-10-17-11-22	0	2	x	15	0	56.3	21.4	56.4	21.4	57	0.674	11068
2359121	4725	2	TW	802	2017-08-10-17-11-24	0	2	x	15	0	56.3	21.4	56.3	21.3	56.9	0.565	11068
2359122	4726	2	TW	802	2017-08-10-17-11-26	0	2	x	15	0	56.3	21.4	56.4	21.4	57	0.674	11068
2359123	4727	2	TW	802	2017-08-10-17-11-28	0	2	x	15	0	56.3	21.4	56.3	21.3	56.9	0.565	11068
2359124	4728	2	TW	802	2017-08-10-17-11-30	0	2	x	15	0	56.3	21.4	56.4	21.4	57	0.674	11068
2359125	4729	2	TW	802	2017-08-10-17-11-32	0	2	x	15	0	56.3	21.4	56.4	21.4	57	0.674	11068
2359126	4730	2	TW	802	2017-08-10-17-11-34	0	2	x	15	0	56.2	21.4	56.4	21.3	57	0.774	11068
2359127	4731	2	TW	802	2017-08-10-17-11-36	0	2	x	15	0	56.2	21.4	56.4	21.4	57	0.774	11068
2359128	4732	2	TW	802	2017-08-10-17-11-38	0	2	x	15	0	56.3	21.4	56.3	21.3	56.9	0.565	11068
2359129	4733	2	TW	802	2017-08-10-17-11-40	0	2	x	15	0	56.2	21.4	56.2	21.3	56.8	0.556	11068
2359130	4734	2	TW	802	2017-08-10-17-11-42	0	2	x	15	0	56.2	21.4	56.2	21.3	56.8	0.556	11068
2359131	4735	2	TW	802	2017-08-10-17-11-44	0	2	x	15	0	56.2	21.4	56.2	21.3	56.8	0.556	11068
2359132	4736	2	TW	802	2017-08-10-17-11-46	0	2	x	15	0	56.3	21.4	56.2	21.3	56.8	0.456	11068
2359133	4737	2	TW	802	2017-08-10-17-11-48	0	2	x	15	0	56.3	21.4	56.2	21.3	56.8	0.456	11068
2359134	4738	2	TW	802	2017-08-10-17-11-50	0	2	x	15	0	56.3	21.4	56.2	21.3	56.8	0.456	11068
2359135	4739	2	TW	802	2017-08-10-17-11-52	0	2	x	15	0	56.3	21.4	56.2	21.3	56.8	0.456	11068
2359136	4740	2	TW	802	2017-08-10-17-11-54	0	2	x	15	0	56.2	21.4	56.2	21.3	56.8	0.556	11068
2359137	4741	2	TW	802	2017-08-10-17-11-56	0	2	x	15	0	56.2	21.4	56.3	21.4	56.9	0.665	11068
2359138	4742	2	TW	802	2017-08-10-17-11-58	0	2	x	15	0	56.2	21.4	56.3	21.4	56.9	0.665	11068
2359139	4743	2	TW	802	2017-08-10-17-12-00	0	2	x	15	0	56.3	21.4	56.2	21.3	56.8	0.456	11068
2359140	4744	2	TW	802	2017-08-10-17-12-02	0	2	x	15	0	56.2	21.4	56.4	21.4	57	0.774	11068
2359141	4745	2	TW	802	2017-08-10-17-12-04	0	2	x	15	0	56.2	21.4	56.7	21.4	57.3	1.101	11068
2359142	4746	2	TW	802	2017-08-10-17-12-06	0	2	x	15	0	56.3	21.4	56.7	21.3	57.3	1.001	11068
2359143	4747	2	TW	802	2017-08-10-17-12-08	0	2	x	15	0	56.2	21.4	56.6	21.3	57.2	0.992	11068
2359144	4748	2	TW	802	2017-08-10-17-12-10	0	2	x	15	0	56.2	21.4	56.7	21.4	57.3	1.101	11068
2359145	4749	2	TW	802	2017-08-10-17-12-12	0	2	x	15	0	56.2	21.4	56.8	21.3	57.4	1.21	11068
2359146	4750	2	TW	802	2017-08-10-17-12-14	0	2	x	15	0	56.2	21.4	57.2	21.4	57.8	1.646	11068
2359147	4751	2	TW	802	2017-08-10-17-12-16	0	2	x	15	0	56.2	21.4	57.5	21.4	58.2	1.973	11068
2359148	4752	2	TW	802	2017-08-10-17-12-18	0	2	x	15	0	56.3	21.4	57.6	21.4	58.3	1.982	11068
2359149	4753	2	TW	802	2017-08-10-17-12-20	0	2	x	15	0	56.3	21.4	57.5	21.3	58.2	1.873	11068
2359150	4754	2	TW	802	2017-08-10-17-12-22	0	2	x	15	0	56.3	21.4	57.5	21.3	58.2	1.873	11068
2359151	4755	2	TW	802	2017-08-10-17-12-24	0	2	x	15	0	56.3	21.4	57.5	21.3	58.2	1.873	11068
2359152	4756	2	TW	802	2017-08-10-17-12-26	0	2	x	15	0	56.3	21.4	57.6	21.4	58.3	1.982	11068
2359153	4757	2	TW	802	2017-08-10-17-12-28	0	2	x	15	0	56.2	21.4	57.5	21.3	58.2	1.973	11068
2359154	4758	2	TW	802	2017-08-10-17-12-30	0	2	x	15	0	56.3	21.4	57.5	21.4	58.2	1.873	11068
2359155	4759	2	TW	802	2017-08-10-17-12-32	0	2	x	15	0	56.3	21.4	57.4	21.4	58.1	1.764	11068
2359156	4760	2	TW	802	2017-08-10-17-12-34	0	2	x	15	0	56.3	21.4	57.4	21.4	58.1	1.764	11068
2359157	4761	2	TW	802	2017-08-10-17-12-36	0	2	x	15	0	56.3	21.4	57.4	21.3	58.1	1.764	11068
2359158	4762	2	TW	802	2017-08-10-17-12-38	0	2	x	15	0	56.3	21.4	57.3	21.3	58	1.655	11068
2359159	4763	2	TW	802	2017-08-10-17-12-40	0	2	x	15	0	56.3	21.4	57.2	21.3	57.8	1.546	11068
2359160	4764	2	TW	802	2017-08-10-17-12-42	0	2	x	15	0	56.3	21.4	57.1	21.4	57.7	1.437	11068
2359161	4765	2	TW	802	2017-08-10-17-12-44	0	2	x	15	0	56.2	21.4	57.1	21.4	57.7	1.537	11068
2359162	4766	2	TW	802	2017-08-10-17-12-46	0	2	x	15	0	56.3	21.4	56.8	21.3	57.4	1.11	11068
2359163	4767	2	TW	802	2017-08-10-17-12-48	0	2	x	15	0	56.2	21.4	56.7	21.3	57.3	1.101	11068
2359164	4768	2	TW	802	2017-08-10-17-12-50	0	2	x	15	0	56.3	21.4	56.7	21.3	57.3	1.001	11068
2359165	4769	2	TW	802	2017-08-10-17-12-52	0	2	x	15	0	56.3	21.4	56.6	21.3	57.2	0.892	11068
2359166	4770	2	TW	802	2017-08-10-17-12-54	0	2	x	15	0	56.3	21.4	56.6	21.3	57.2	0.892	11068
2359167	4771	2	TW	802	2017-08-10-17-12-56	0	2	x	15	0	56.3	21.4	56.5	21.3	57.1	0.783	11068
2359168	4772	2	TW	802	2017-08-10-17-12-58	0	2	x	15	0	56.2	21.4	56.4	21.3	57	0.774	11068
2359169	4773	2	TW	802	2017-08-10-17-13-00	0	2	x	15	0	56.2	21.4	56.5	21.4	57.1	0.883	11068
2359170	4774	2	TW	802	2017-08-10-17-13-02	0	2	x	15	0	56.2	21.4	56.4	21.4	57	0.774	11068
2359171	4775	2	TW	802	2017-08-10-17-13-05	0	2	x	15	0	56.2	21.4	56.3	21.3	56.9	0.665	11068
2359172	4776	2	TW	802	2017-08-10-17-13-07	0	2	x	15	0	56.2	21.4	56.4	21.4	57	0.774	11068
2359173	4777	2	TW	802	2017-08-10-17-13-09	0	2	x	15	0	56.2	21.4	56.4	21.4	57	0.774	11068
2359174	4778	2	TW	802	2017-08-10-17-13-11	0	2	x	15	0	56.2	21.4	56.4	21.4	57	0.774	11068
2359175	4779	2	TW	802	2017-08-10-17-13-13	0	2	x	15	0	56.2	21.4	56.3	21.4	56.9	0.665	11068
2359176	4780	2	TW	802	2017-08-10-17-13-15	0	2	x	15	0	56.2	21.4	56.3	21.4	56.9	0.665	11068
2359177	4781	2	TW	802	2017-08-10-17-13-17	0	2	x	15	0	56.2	21.4	56.2	21.3	56.8	0.556	11068
2359178	4782	2	TW	802	2017-08-10-17-13-19	0	2	x	15	0	56.2	21.4	56.2	21.4	56.8	0.556	11068
2359179	4783	2	TW	802	2017-08-10-17-13-51	0	2	x	20	0	56.2	21.4	56.1	21.4	56.6	0.447	11069
2359180	4784	2	TW	802	2017-08-10-17-13-53	0	2	x	20	0	56.2	21.4	56	21.3	56.5	0.338	11069
2359181	4785	2	TW	802	2017-08-10-17-13-55	0	2	x	20	0	56.2	21.4	56	21.3	56.5	0.338	11069
2359182	4786	2	TW	802	2017-08-10-17-13-57	0	2	x	20	0	56.2	21.4	56	21.3	56.5	0.338	11069
2359183	4787	2	TW	802	2017-08-10-17-13-59	0	2	x	20	0	56.2	21.4	56	21.3	56.5	0.338	11069
2359184	4788	2	TW	802	2017-08-10-17-14-01	0	2	x	20	0	56.2	21.4	56	21.3	56.5	0.338	11069
2359185	4789	2	TW	802	2017-08-10-17-14-03	0	2	x	20	0	56.2	21.4	56.1	21.4	56.6	0.447	11069
2359186	4790	2	TW	802	2017-08-10-17-14-05	0	2	x	20	0	56.2	21.4	56.1	21.4	56.6	0.447	11069
2359187	4791	2	TW	802	2017-08-10-17-14-07	0	2	x	20	0	56.2	21.4	56.1	21.4	56.6	0.447	11069
2359188	4792	2	TW	802	2017-08-10-17-14-09	0	2	x	20	0	56.2	21.4	56	21.3	56.5	0.338	11069
2359189	4793	2	TW	802	2017-08-10-17-14-11	0	2	x	20	0	56.2	21.4	56	21.3	56.5	0.338	11069
2359190	4794	2	TW	802	2017-08-10-17-14-13	0	2	x	20	0	56.2	21.4	56	21.3	56.5	0.338	11069
2359191	4795	2	TW	802	2017-08-10-17-14-15	0	2	x	20	0	56.2	21.4	56.1	21.4	56.6	0.447	11069
2359192	4796	2	TW	802	2017-08-10-17-14-17	0	2	x	20	0	56.2	21.4	56.1	21.4	56.6	0.447	11069
2359193	4797	2	TW	802	2017-08-10-17-14-19	0	2	x	20	0	56.2	21.4	56	21.4	56.5	0.338	11069
2359194	4798	2	TW	802	2017-08-10-17-14-21	0	2	x	20	0	56.2	21.4	56	21.4	56.5	0.338	11069
2359195	4799	2	TW	802	2017-08-10-17-14-23	0	2	x	20	0	56.2	21.4	56	21.4	56.5	0.338	11069
2359196	4800	2	TW	802	2017-08-10-17-14-25	0	2	x	20	0	56.2	21.4	56	21.4	56.5	0.338	11069
2359197	4801	2	TW	802	2017-08-10-17-14-27	0	2	x	20	0	56.2	21.4	56	21.4	56.5	0.338	11069
2359198	4802	2	TW	802	2017-08-10-17-14-29	0	2	x	20	0	56.2	21.4	56.1	21.4	56.6	0.447	11069
2359199	4803	2	TW	802	2017-08-10-17-14-31	0	2	x	20	0	56.2	21.4	56.1	21.4	56.6	0.447	11069
2359200	4804	2	TW	802	2017-08-10-17-14-33	0	2	x	20	0	56.2	21.4	56.1	21.4	56.6	0.447	11069
2359201	4805	2	TW	802	2017-08-10-17-14-35	0	2	x	20	0	56.2	21.4	56.1	21.4	56.6	0.447	11069
2359202	4806	2	TW	802	2017-08-10-17-14-37	0	2	x	20	0	56.2	21.4	56.1	21.4	56.6	0.447	11069
2359203	4807	2	TW	802	2017-08-10-17-14-39	0	2	x	20	0	56.2	21.4	56.2	21.4	56.8	0.556	11069
2359204	4808	2	TW	802	2017-08-10-17-14-41	0	2	x	20	0	56.2	21.4	56.1	21.4	56.6	0.447	11069
2359205	4809	2	TW	802	2017-08-10-17-14-43	0	2	x	20	0	56.2	21.4	56	21.3	56.5	0.338	11069
2359206	4810	2	TW	802	2017-08-10-17-14-45	0	2	x	20	0	56.2	21.4	56.1	21.4	56.6	0.447	11069
2359207	4811	2	TW	802	2017-08-10-17-14-47	0	2	x	20	0	56.2	21.4	56.2	21.4	56.8	0.556	11069
2359208	4812	2	TW	802	2017-08-10-17-14-49	0	2	x	20	0	56.2	21.4	56.2	21.4	56.8	0.556	11069
2359209	4813	2	TW	802	2017-08-10-17-14-51	0	2	x	20	0	56.2	21.4	56.2	21.4	56.8	0.556	11069
2359210	4814	2	TW	802	2017-08-10-17-14-53	0	2	x	20	0	56.2	21.4	56.2	21.4	56.8	0.556	11069
2359211	4815	2	TW	802	2017-08-10-17-14-55	0	2	x	20	0	56.2	21.4	56.3	21.4	56.9	0.665	11069
2359212	4816	2	TW	802	2017-08-10-17-14-57	0	2	x	20	0	56.2	21.4	56.4	21.4	57	0.774	11069
2359213	4817	2	TW	802	2017-08-10-17-14-59	0	2	x	20	0	56.2	21.4	56.3	21.4	56.9	0.665	11069
2359214	4818	2	TW	802	2017-08-10-17-15-01	0	2	x	20	0	56.2	21.4	56.2	21.3	56.8	0.556	11069
2359215	4819	2	TW	802	2017-08-10-17-15-03	0	2	x	20	0	56.2	21.4	56.3	21.4	56.9	0.665	11069
2359216	4820	2	TW	802	2017-08-10-17-15-05	0	2	x	20	0	56.2	21.4	56.2	21.4	56.8	0.556	11069
2359217	4821	2	TW	802	2017-08-10-17-15-07	0	2	x	20	0	56.2	21.4	56.2	21.4	56.8	0.556	11069
2359218	4822	2	TW	802	2017-08-10-17-15-09	0	2	x	20	0	56.2	21.4	56.2	21.4	56.8	0.556	11069
2359219	4823	2	TW	802	2017-08-10-17-15-11	0	2	x	20	0	56.2	21.4	56.2	21.4	56.8	0.556	11069
2359220	4824	2	TW	802	2017-08-10-17-15-13	0	2	x	20	0	56.1	21.4	56.2	21.4	56.8	0.656	11069
2359221	4825	2	TW	802	2017-08-10-17-15-15	0	2	x	20	0	56.2	21.4	56.1	21.4	56.6	0.447	11069
2359222	4826	2	TW	802	2017-08-10-17-15-17	0	2	x	20	0	56.1	21.4	56	21.3	56.5	0.438	11069
2359223	4827	2	TW	802	2017-08-10-17-15-19	0	2	x	20	0	56.1	21.4	56.1	21.4	56.6	0.547	11069
2359224	4828	2	TW	802	2017-08-10-17-15-21	0	2	x	20	0	56.1	21.4	56.1	21.4	56.6	0.547	11069
2359225	4829	2	TW	802	2017-08-10-17-15-23	0	2	x	20	0	56.1	21.4	56.1	21.4	56.6	0.547	11069
2359226	4830	2	TW	802	2017-08-10-17-15-25	0	2	x	20	0	56.1	21.4	56.1	21.4	56.6	0.547	11069
2359227	4831	2	TW	802	2017-08-10-17-15-27	0	2	x	20	0	56.2	21.4	56	21.4	56.5	0.338	11069
2359228	4832	2	TW	802	2017-08-10-17-15-29	0	2	x	20	0	56.2	21.4	56	21.4	56.5	0.338	11069
2359229	4833	2	TW	802	2017-08-10-17-15-31	0	2	x	20	0	56.1	21.4	56	21.4	56.5	0.438	11069
2359230	4834	2	TW	802	2017-08-10-17-15-33	0	2	x	20	0	56.1	21.4	56.1	21.4	56.6	0.547	11069
2359231	4835	2	TW	802	2017-08-10-17-15-35	0	2	x	20	0	56.1	21.4	56.1	21.4	56.6	0.547	11069
2359232	4836	2	TW	802	2017-08-10-17-15-37	0	2	x	20	0	56.1	21.4	56.2	21.4	56.8	0.656	11069
2359233	4837	2	TW	802	2017-08-10-17-15-39	0	2	x	20	0	56.1	21.4	56.1	21.4	56.6	0.547	11069
2359234	4838	2	TW	802	2017-08-10-17-15-41	0	2	x	20	0	56.1	21.4	56.1	21.4	56.6	0.547	11069
2359235	4839	2	TW	802	2017-08-10-17-15-43	0	2	x	20	0	56.1	21.4	56.1	21.4	56.6	0.547	11069
2359236	4840	2	TW	802	2017-08-10-17-15-45	0	2	x	20	0	56.1	21.4	56.1	21.4	56.6	0.547	11069
2359237	4841	2	TW	802	2017-08-10-17-15-47	0	2	x	20	0	56.1	21.4	56.1	21.4	56.6	0.547	11069
2359238	4842	2	TW	802	2017-08-10-17-15-49	0	2	x	20	0	56.1	21.4	56	21.4	56.5	0.438	11069
2359239	4843	2	TW	802	2017-08-10-17-15-51	0	2	x	20	0	56.1	21.4	56	21.4	56.5	0.438	11069
2359240	4844	2	TW	802	2017-08-10-17-15-53	0	2	x	20	0	56.1	21.4	56	21.4	56.5	0.438	11069
2359241	4845	2	TW	802	2017-08-10-17-15-55	0	2	x	20	0	56.1	21.4	56	21.4	56.5	0.438	11069
2359242	4846	2	TW	802	2017-08-10-17-15-57	0	2	x	20	0	56.1	21.4	56	21.4	56.5	0.438	11069
2359243	4847	2	TW	802	2017-08-10-17-15-59	0	2	x	20	0	56.1	21.4	55.9	21.3	56.4	0.33	11069
2359244	4848	2	TW	802	2017-08-10-17-16-01	0	2	x	20	0	56.1	21.4	56	21.4	56.5	0.438	11069
2359245	4849	2	TW	802	2017-08-10-17-16-03	0	2	x	20	0	56.1	21.4	56	21.4	56.5	0.438	11069
2359246	4850	2	TW	802	2017-08-10-17-16-05	0	2	x	20	0	56.1	21.4	56	21.4	56.5	0.438	11069
2359247	4851	2	TW	802	2017-08-10-17-16-07	0	2	x	20	0	56.1	21.4	56	21.4	56.5	0.438	11069
2359248	4852	2	TW	802	2017-08-10-17-16-09	0	2	x	20	0	56.1	21.4	56	21.4	56.5	0.438	11069
2359249	4853	2	TW	802	2017-08-10-17-16-11	0	2	x	20	0	56.1	21.4	55.9	21.3	56.4	0.33	11069
2359250	4854	2	TW	802	2017-08-10-17-16-13	0	2	x	20	0	56.1	21.4	56	21.4	56.5	0.438	11069
2359251	4855	2	TW	802	2017-08-10-17-16-15	0	2	x	20	0	56.1	21.4	56	21.4	56.5	0.438	11069
2359252	4856	2	TW	802	2017-08-10-17-16-17	0	2	x	20	0	56.1	21.4	56	21.4	56.5	0.438	11069
2359253	4857	2	TW	802	2017-08-10-17-16-19	0	2	x	20	0	56.1	21.4	56	21.4	56.5	0.438	11069
2359254	4858	2	TW	802	2017-08-10-17-16-21	0	2	x	20	0	56.1	21.4	56	21.4	56.5	0.438	11069
2359255	4859	2	TW	802	2017-08-10-17-16-23	0	2	x	20	0	56.1	21.4	56	21.4	56.5	0.438	11069
2359256	4860	2	TW	802	2017-08-10-17-16-25	0	2	x	20	0	56.1	21.4	56	21.4	56.5	0.438	11069
2359257	4861	2	TW	802	2017-08-10-17-16-27	0	2	x	20	0	56.1	21.4	56	21.4	56.5	0.438	11069
2359258	4862	2	TW	802	2017-08-10-17-16-29	0	2	x	20	0	56.1	21.4	56	21.4	56.5	0.438	11069
2359259	4863	2	TW	802	2017-08-10-17-16-31	0	2	x	20	0	56.1	21.4	56	21.4	56.5	0.438	11069
2359260	4864	2	TW	802	2017-08-10-17-16-33	0	2	x	20	0	56.1	21.4	56	21.4	56.5	0.438	11069
2359261	4865	2	TW	802	2017-08-10-17-16-35	0	2	x	20	0	56.1	21.4	56	21.4	56.5	0.438	11069
2359262	4866	2	TW	802	2017-08-10-17-16-37	0	2	x	20	0	56.1	21.4	56	21.4	56.5	0.438	11069
2359263	4867	2	TW	802	2017-08-10-17-16-39	0	2	x	20	0	56.1	21.4	56	21.4	56.5	0.438	11069
2359264	4868	2	TW	802	2017-08-10-17-16-41	0	2	x	20	0	56.1	21.4	56	21.4	56.5	0.438	11069
2359265	4869	2	TW	802	2017-08-10-17-16-43	0	2	x	20	0	56.1	21.4	55.9	21.3	56.4	0.33	11069
2359266	4870	2	TW	802	2017-08-10-17-16-45	0	2	x	20	0	56.1	21.4	56	21.4	56.5	0.438	11069
2359267	4871	2	TW	802	2017-08-10-17-16-47	0	2	x	20	0	56.1	21.4	56	21.4	56.5	0.438	11069
2359268	4872	2	TW	802	2017-08-10-17-16-49	0	2	x	20	0	56.1	21.4	56	21.4	56.5	0.438	11069
2359269	4873	2	TW	802	2017-08-10-17-16-51	0	2	x	20	0	56.1	21.4	56	21.4	56.5	0.438	11069
2359270	4874	2	TW	802	2017-08-10-17-16-53	0	2	x	20	0	56.1	21.4	55.9	21.4	56.4	0.33	11069
2359271	4875	2	TW	802	2017-08-10-17-16-55	0	2	x	20	0	56.1	21.4	56	21.4	56.5	0.438	11069
2359272	4876	2	TW	802	2017-08-10-17-16-57	0	2	x	20	0	56.1	21.4	56	21.4	56.5	0.438	11069
2359273	4877	2	TW	802	2017-08-10-17-16-59	0	2	x	20	0	56.1	21.4	56	21.3	56.5	0.438	11069
2359274	4878	2	TW	802	2017-08-10-17-17-01	0	2	x	20	0	56.1	21.4	56.1	21.4	56.6	0.547	11069
2359275	4879	2	TW	802	2017-08-10-17-17-03	0	2	x	20	0	56.1	21.4	56.1	21.4	56.6	0.547	11069
2359276	4880	2	TW	802	2017-08-10-17-17-05	0	2	x	20	0	56.1	21.4	56.1	21.4	56.6	0.547	11069
2359277	4881	2	TW	802	2017-08-10-17-17-07	0	2	x	20	0	56.1	21.4	56.2	21.4	56.8	0.656	11069
2359278	4882	2	TW	802	2017-08-10-17-17-09	0	2	x	20	0	56.1	21.4	56.2	21.4	56.8	0.656	11069
2359279	4883	2	TW	802	2017-08-10-17-17-41	0	2	x	25	0	56.2	21.4	56	21.4	56.5	0.338	11070
2359280	4884	2	TW	802	2017-08-10-17-17-43	0	2	x	25	0	56.2	21.4	56	21.4	56.5	0.338	11070
2359281	4885	2	TW	802	2017-08-10-17-17-45	0	2	x	25	0	56.2	21.4	55.9	21.3	56.4	0.23	11070
2359282	4886	2	TW	802	2017-08-10-17-17-47	0	2	x	25	0	56.1	21.4	55.9	21.4	56.4	0.33	11070
2359283	4887	2	TW	802	2017-08-10-17-17-49	0	2	x	25	0	56.1	21.4	55.9	21.4	56.4	0.33	11070
2359284	4888	2	TW	802	2017-08-10-17-17-51	0	2	x	25	0	56.2	21.4	55.9	21.3	56.4	0.23	11070
2359285	4889	2	TW	802	2017-08-10-17-17-53	0	2	x	25	0	56.2	21.4	55.9	21.4	56.4	0.23	11070
2359286	4890	2	TW	802	2017-08-10-17-17-55	0	2	x	25	0	56.2	21.4	55.8	21.3	56.3	0.121	11070
2359287	4891	2	TW	802	2017-08-10-17-17-57	0	2	x	25	0	56.2	21.4	55.9	21.4	56.4	0.23	11070
2359288	4892	2	TW	802	2017-08-10-17-17-59	0	2	x	25	0	56.1	21.4	55.9	21.4	56.4	0.33	11070
2359289	4893	2	TW	802	2017-08-10-17-18-01	0	2	x	25	0	56.2	21.4	55.9	21.3	56.4	0.23	11070
2359290	4894	2	TW	802	2017-08-10-17-18-03	0	2	x	25	0	56.2	21.4	56	21.4	56.5	0.338	11070
2359291	4895	2	TW	802	2017-08-10-17-18-05	0	2	x	25	0	56.2	21.4	55.9	21.4	56.4	0.23	11070
2359292	4896	2	TW	802	2017-08-10-17-18-07	0	2	x	25	0	56.2	21.4	55.8	21.3	56.3	0.121	11070
2359293	4897	2	TW	802	2017-08-10-17-18-09	0	2	x	25	0	56.1	21.4	55.9	21.4	56.4	0.33	11070
2359294	4898	2	TW	802	2017-08-10-17-18-11	0	2	x	25	0	56.2	21.4	55.8	21.3	56.3	0.121	11070
2359295	4899	2	TW	802	2017-08-10-17-18-13	0	2	x	25	0	56.2	21.4	55.8	21.3	56.3	0.121	11070
2359296	4900	2	TW	802	2017-08-10-17-18-15	0	2	x	25	0	56.2	21.4	55.9	21.4	56.4	0.23	11070
2359297	4901	2	TW	802	2017-08-10-17-18-17	0	2	x	25	0	56.2	21.4	55.8	21.3	56.3	0.121	11070
2359298	4902	2	TW	802	2017-08-10-17-18-20	0	2	x	25	0	56.2	21.4	55.9	21.4	56.4	0.23	11070
2359299	4903	2	TW	802	2017-08-10-17-18-22	0	2	x	25	0	56.2	21.4	55.8	21.3	56.3	0.121	11070
2359300	4904	2	TW	802	2017-08-10-17-18-24	0	2	x	25	0	56.2	21.4	55.9	21.4	56.4	0.23	11070
2359301	4905	2	TW	802	2017-08-10-17-18-26	0	2	x	25	0	56.2	21.4	55.8	21.3	56.3	0.121	11070
2359302	4906	2	TW	802	2017-08-10-17-18-28	0	2	x	25	0	56.2	21.4	55.8	21.3	56.3	0.121	11070
2359303	4907	2	TW	802	2017-08-10-17-18-30	0	2	x	25	0	56.2	21.4	55.9	21.4	56.4	0.23	11070
2359304	4908	2	TW	802	2017-08-10-17-18-32	0	2	x	25	0	56.2	21.4	55.9	21.4	56.4	0.23	11070
2359305	4909	2	TW	802	2017-08-10-17-18-34	0	2	x	25	0	56.2	21.4	55.9	21.4	56.4	0.23	11070
2359306	4910	2	TW	802	2017-08-10-17-18-36	0	2	x	25	0	56.2	21.4	55.8	21.3	56.3	0.121	11070
2359307	4911	2	TW	802	2017-08-10-17-18-38	0	2	x	25	0	56.2	21.4	55.9	21.4	56.4	0.23	11070
2359308	4912	2	TW	802	2017-08-10-17-18-40	0	2	x	25	0	56.2	21.4	55.9	21.4	56.4	0.23	11070
2359309	4913	2	TW	802	2017-08-10-17-18-42	0	2	x	25	0	56.2	21.4	55.8	21.3	56.3	0.121	11070
2359310	4914	2	TW	802	2017-08-10-17-18-44	0	2	x	25	0	56.2	21.4	55.9	21.4	56.4	0.23	11070
2359311	4915	2	TW	802	2017-08-10-17-18-46	0	2	x	25	0	56.2	21.4	55.8	21.3	56.3	0.121	11070
2359312	4916	2	TW	802	2017-08-10-17-18-48	0	2	x	25	0	56.2	21.4	55.9	21.4	56.4	0.23	11070
2359313	4917	2	TW	802	2017-08-10-17-18-50	0	2	x	25	0	56.2	21.4	55.9	21.4	56.4	0.23	11070
2359314	4918	2	TW	802	2017-08-10-17-18-52	0	2	x	25	0	56.2	21.4	55.9	21.4	56.4	0.23	11070
2359315	4919	2	TW	802	2017-08-10-17-18-54	0	2	x	25	0	56.2	21.4	55.8	21.3	56.3	0.121	11070
2359316	4920	2	TW	802	2017-08-10-17-18-56	0	2	x	25	0	56.2	21.4	55.9	21.4	56.4	0.23	11070
2359317	4921	2	TW	802	2017-08-10-17-18-58	0	2	x	25	0	56.2	21.4	55.9	21.3	56.4	0.23	11070
2359318	4922	2	TW	802	2017-08-10-17-19-00	0	2	x	25	0	56.2	21.4	55.9	21.3	56.4	0.23	11070
2359319	4923	2	TW	802	2017-08-10-17-19-02	0	2	x	25	0	56.2	21.4	56	21.4	56.5	0.338	11070
2359320	4924	2	TW	802	2017-08-10-17-19-04	0	2	x	25	0	56.2	21.4	56	21.3	56.5	0.338	11070
2359321	4925	2	TW	802	2017-08-10-17-19-06	0	2	x	25	0	56.2	21.4	56	21.4	56.5	0.338	11070
2359322	4926	2	TW	802	2017-08-10-17-19-08	0	2	x	25	0	56.2	21.4	56	21.4	56.5	0.338	11070
2359323	4927	2	TW	802	2017-08-10-17-19-10	0	2	x	25	0	56.2	21.4	56	21.4	56.5	0.338	11070
2359324	4928	2	TW	802	2017-08-10-17-19-12	0	2	x	25	0	56.2	21.4	55.9	21.3	56.4	0.23	11070
2359325	4929	2	TW	802	2017-08-10-17-19-14	0	2	x	25	0	56.2	21.4	56	21.4	56.5	0.338	11070
2359326	4930	2	TW	802	2017-08-10-17-19-16	0	2	x	25	0	56.2	21.4	56	21.4	56.5	0.338	11070
2359327	4931	2	TW	802	2017-08-10-17-19-18	0	2	x	25	0	56.2	21.4	55.9	21.3	56.4	0.23	11070
2359328	4932	2	TW	802	2017-08-10-17-19-20	0	2	x	25	0	56.2	21.4	56	21.4	56.5	0.338	11070
2359329	4933	2	TW	802	2017-08-10-17-19-22	0	2	x	25	0	56.2	21.4	56	21.4	56.5	0.338	11070
2359330	4934	2	TW	802	2017-08-10-17-19-24	0	2	x	25	0	56.2	21.4	56	21.4	56.5	0.338	11070
2359331	4935	2	TW	802	2017-08-10-17-19-26	0	2	x	25	0	56.2	21.4	55.9	21.4	56.4	0.23	11070
2359332	4936	2	TW	802	2017-08-10-17-19-28	0	2	x	25	0	56.2	21.4	55.9	21.3	56.4	0.23	11070
2359333	4937	2	TW	802	2017-08-10-17-19-30	0	2	x	25	0	56.2	21.4	55.9	21.4	56.4	0.23	11070
2359334	4938	2	TW	802	2017-08-10-17-19-32	0	2	x	25	0	56.2	21.4	55.9	21.3	56.4	0.23	11070
2359335	4939	2	TW	802	2017-08-10-17-19-34	0	2	x	25	0	56.2	21.4	55.9	21.4	56.4	0.23	11070
2359336	4940	2	TW	802	2017-08-10-17-19-36	0	2	x	25	0	56.2	21.4	55.9	21.4	56.4	0.23	11070
2359337	4941	2	TW	802	2017-08-10-17-19-38	0	2	x	25	0	56.2	21.4	55.9	21.4	56.4	0.23	11070
2359338	4942	2	TW	802	2017-08-10-17-19-40	0	2	x	25	0	56.3	21.4	55.8	21.3	56.3	0.021	11070
2359339	4943	2	TW	802	2017-08-10-17-19-42	0	2	x	25	0	56.2	21.4	56	21.4	56.5	0.338	11070
2359340	4944	2	TW	802	2017-08-10-17-19-44	0	2	x	25	0	56.2	21.4	56	21.4	56.5	0.338	11070
2359341	4945	2	TW	802	2017-08-10-17-19-46	0	2	x	25	0	56.3	21.4	56	21.4	56.5	0.238	11070
2359342	4946	2	TW	802	2017-08-10-17-19-48	0	2	x	25	0	56.3	21.4	56	21.4	56.5	0.238	11070
2359343	4947	2	TW	802	2017-08-10-17-19-50	0	2	x	25	0	56.3	21.4	56	21.4	56.5	0.238	11070
2359344	4948	2	TW	802	2017-08-10-17-19-52	0	2	x	25	0	56.3	21.4	56	21.4	56.5	0.238	11070
2359345	4949	2	TW	802	2017-08-10-17-19-54	0	2	x	25	0	56.3	21.4	56	21.4	56.5	0.238	11070
2359346	4950	2	TW	802	2017-08-10-17-19-56	0	2	x	25	0	56.3	21.4	56	21.4	56.5	0.238	11070
2359347	4951	2	TW	802	2017-08-10-17-19-58	0	2	x	25	0	56.3	21.4	56	21.4	56.5	0.238	11070
2359348	4952	2	TW	802	2017-08-10-17-20-00	0	2	x	25	0	56.3	21.4	56	21.4	56.5	0.238	11070
2359349	4953	2	TW	802	2017-08-10-17-20-02	0	2	x	25	0	56.3	21.4	56	21.4	56.5	0.238	11070
2359350	4954	2	TW	802	2017-08-10-17-20-04	0	2	x	25	0	56.3	21.4	55.9	21.3	56.4	0.13	11070
2359351	4955	2	TW	802	2017-08-10-17-20-06	0	2	x	25	0	56.2	21.4	56	21.4	56.5	0.338	11070
2359352	4956	2	TW	802	2017-08-10-17-20-08	0	2	x	25	0	56.2	21.4	56	21.4	56.5	0.338	11070
2359353	4957	2	TW	802	2017-08-10-17-20-10	0	2	x	25	0	56.2	21.4	56	21.4	56.5	0.338	11070
2359354	4958	2	TW	802	2017-08-10-17-20-12	0	2	x	25	0	56.2	21.4	55.9	21.3	56.4	0.23	11070
2359355	4959	2	TW	802	2017-08-10-17-20-14	0	2	x	25	0	56.3	21.4	55.8	21.3	56.3	0.021	11070
2359356	4960	2	TW	802	2017-08-10-17-20-16	0	2	x	25	0	56.3	21.4	55.9	21.4	56.4	0.13	11070
2359357	4961	2	TW	802	2017-08-10-17-20-18	0	2	x	25	0	56.3	21.4	55.9	21.3	56.4	0.13	11070
2359358	4962	2	TW	802	2017-08-10-17-20-20	0	2	x	25	0	56.2	21.4	56	21.4	56.5	0.338	11070
2359359	4963	2	TW	802	2017-08-10-17-20-22	0	2	x	25	0	56.3	21.4	56	21.4	56.5	0.238	11070
2359360	4964	2	TW	802	2017-08-10-17-20-24	0	2	x	25	0	56.2	21.4	56	21.4	56.5	0.338	11070
2359361	4965	2	TW	802	2017-08-10-17-20-26	0	2	x	25	0	56.3	21.4	55.9	21.4	56.4	0.13	11070
2359362	4966	2	TW	802	2017-08-10-17-20-28	0	2	x	25	0	56.3	21.4	55.9	21.4	56.4	0.13	11070
2359363	4967	2	TW	802	2017-08-10-17-20-30	0	2	x	25	0	56.2	21.4	55.9	21.4	56.4	0.23	11070
2359364	4968	2	TW	802	2017-08-10-17-20-32	0	2	x	25	0	56.2	21.4	55.8	21.3	56.3	0.121	11070
2359365	4969	2	TW	802	2017-08-10-17-20-34	0	2	x	25	0	56.3	21.4	55.9	21.4	56.4	0.13	11070
2359366	4970	2	TW	802	2017-08-10-17-20-36	0	2	x	25	0	56.3	21.4	55.9	21.3	56.4	0.13	11070
2359367	4971	2	TW	802	2017-08-10-17-20-38	0	2	x	25	0	56.3	21.4	56	21.4	56.5	0.238	11070
2359368	4972	2	TW	802	2017-08-10-17-20-40	0	2	x	25	0	56.3	21.4	56	21.4	56.5	0.238	11070
2359369	4973	2	TW	802	2017-08-10-17-20-42	0	2	x	25	0	56.3	21.4	56	21.4	56.5	0.238	11070
2359370	4974	2	TW	802	2017-08-10-17-20-44	0	2	x	25	0	56.3	21.4	56	21.4	56.5	0.238	11070
2359371	4975	2	TW	802	2017-08-10-17-20-46	0	2	x	25	0	56.3	21.4	56	21.4	56.5	0.238	11070
2359372	4976	2	TW	802	2017-08-10-17-20-48	0	2	x	25	0	56.3	21.4	56	21.4	56.5	0.238	11070
2359373	4977	2	TW	802	2017-08-10-17-20-50	0	2	x	25	0	56.3	21.4	55.9	21.3	56.4	0.13	11070
2359374	4978	2	TW	802	2017-08-10-17-20-52	0	2	x	25	0	56.3	21.4	56	21.4	56.5	0.238	11070
2359375	4979	2	TW	802	2017-08-10-17-20-54	0	2	x	25	0	56.3	21.4	55.9	21.3	56.4	0.13	11070
2359376	4980	2	TW	802	2017-08-10-17-20-56	0	2	x	25	0	56.3	21.4	56	21.4	56.5	0.238	11070
2359377	4981	2	TW	802	2017-08-10-17-20-58	0	2	x	25	0	56.3	21.4	56.1	21.4	56.6	0.347	11070
2359378	4982	2	TW	802	2017-08-10-17-21-32	0	2	x	30	0	56.3	21.4	56.1	21.4	56.6	0.347	11071
2359379	4983	2	TW	802	2017-08-10-17-21-34	0	2	x	30	0	56.3	21.4	56.1	21.4	56.6	0.347	11071
2359380	4984	2	TW	802	2017-08-10-17-21-36	0	2	x	30	0	56.3	21.4	56.1	21.4	56.6	0.347	11071
2359381	4985	2	TW	802	2017-08-10-17-21-38	0	2	x	30	0	56.3	21.4	56	21.3	56.5	0.238	11071
2359382	4986	2	TW	802	2017-08-10-17-21-40	0	2	x	30	0	56.3	21.4	56	21.3	56.5	0.238	11071
2359383	4987	2	TW	802	2017-08-10-17-21-42	0	2	x	30	0	56.3	21.4	56	21.4	56.5	0.238	11071
2359384	4988	2	TW	802	2017-08-10-17-21-44	0	2	x	30	0	56.3	21.4	56	21.4	56.5	0.238	11071
2359385	4989	2	TW	802	2017-08-10-17-21-46	0	2	x	30	0	56.3	21.4	55.9	21.3	56.4	0.13	11071
2359386	4990	2	TW	802	2017-08-10-17-21-48	0	2	x	30	0	56.3	21.4	55.9	21.3	56.4	0.13	11071
2359387	4991	2	TW	802	2017-08-10-17-21-50	0	2	x	30	0	56.3	21.4	55.9	21.3	56.4	0.13	11071
2359388	4992	2	TW	802	2017-08-10-17-21-52	0	2	x	30	0	56.3	21.4	55.9	21.3	56.4	0.13	11071
2359389	4993	2	TW	802	2017-08-10-17-21-54	0	2	x	30	0	56.3	21.4	55.9	21.3	56.4	0.13	11071
2359390	4994	2	TW	802	2017-08-10-17-21-56	0	2	x	30	0	56.3	21.4	55.9	21.3	56.4	0.13	11071
2359391	4995	2	TW	802	2017-08-10-17-21-58	0	2	x	30	0	56.3	21.4	56	21.4	56.5	0.238	11071
2359392	4996	2	TW	802	2017-08-10-17-22-00	0	2	x	30	0	56.3	21.4	56	21.4	56.5	0.238	11071
2359393	4997	2	TW	802	2017-08-10-17-22-02	0	2	x	30	0	56.3	21.4	56	21.4	56.5	0.238	11071
2359394	4998	2	TW	802	2017-08-10-17-22-04	0	2	x	30	0	56.3	21.4	56	21.4	56.5	0.238	11071
2359395	4999	2	TW	802	2017-08-10-17-22-06	0	2	x	30	0	56.3	21.4	56	21.4	56.5	0.238	11071
2359396	5000	2	TW	802	2017-08-10-17-22-08	0	2	x	30	0	56.3	21.4	55.9	21.3	56.4	0.13	11071
2359397	5001	2	TW	802	2017-08-10-17-22-10	0	2	x	30	0	56.3	21.4	56	21.4	56.5	0.238	11071
2359398	5002	2	TW	802	2017-08-10-17-22-12	0	2	x	30	0	56.3	21.4	56	21.4	56.5	0.238	11071
2359399	5003	2	TW	802	2017-08-10-17-22-14	0	2	x	30	0	56.3	21.4	56	21.4	56.5	0.238	11071
2359400	5004	2	TW	802	2017-08-10-17-22-16	0	2	x	30	0	56.3	21.4	56	21.4	56.5	0.238	11071
2359401	5005	2	TW	802	2017-08-10-17-22-18	0	2	x	30	0	56.3	21.4	56	21.4	56.5	0.238	11071
2359402	5006	2	TW	802	2017-08-10-17-22-20	0	2	x	30	0	56.3	21.4	55.9	21.3	56.4	0.13	11071
2359403	5007	2	TW	802	2017-08-10-17-22-22	0	2	x	30	0	56.3	21.4	56	21.4	56.5	0.238	11071
2359404	5008	2	TW	802	2017-08-10-17-22-24	0	2	x	30	0	56.3	21.4	56	21.4	56.5	0.238	11071
2359405	5009	2	TW	802	2017-08-10-17-22-26	0	2	x	30	0	56.3	21.4	56	21.4	56.5	0.238	11071
2359406	5010	2	TW	802	2017-08-10-17-22-28	0	2	x	30	0	56.3	21.4	56	21.4	56.5	0.238	11071
2359407	5011	2	TW	802	2017-08-10-17-22-30	0	2	x	30	0	56.3	21.4	56	21.4	56.5	0.238	11071
2359408	5012	2	TW	802	2017-08-10-17-22-32	0	2	x	30	0	56.3	21.4	56	21.4	56.5	0.238	11071
2359409	5013	2	TW	802	2017-08-10-17-22-34	0	2	x	30	0	56.3	21.4	56	21.3	56.5	0.238	11071
2359410	5014	2	TW	802	2017-08-10-17-22-36	0	2	x	30	0	56.3	21.4	55.9	21.3	56.4	0.13	11071
2359411	5015	2	TW	802	2017-08-10-17-22-38	0	2	x	30	0	56.3	21.4	56	21.4	56.5	0.238	11071
2359412	5016	2	TW	802	2017-08-10-17-22-40	0	2	x	30	0	56.3	21.4	56	21.4	56.5	0.238	11071
2359413	5017	2	TW	802	2017-08-10-17-22-42	0	2	x	30	0	56.3	21.4	56	21.4	56.5	0.238	11071
2359414	5018	2	TW	802	2017-08-10-17-22-44	0	2	x	30	0	56.3	21.4	55.9	21.3	56.4	0.13	11071
2359415	5019	2	TW	802	2017-08-10-17-22-46	0	2	x	30	0	56.3	21.4	56	21.4	56.5	0.238	11071
2359416	5020	2	TW	802	2017-08-10-17-22-48	0	2	x	30	0	56.3	21.4	56	21.4	56.5	0.238	11071
2359417	5021	2	TW	802	2017-08-10-17-22-50	0	2	x	30	0	56.3	21.4	56	21.4	56.5	0.238	11071
2359418	5022	2	TW	802	2017-08-10-17-22-52	0	2	x	30	0	56.4	21.4	56	21.4	56.5	0.138	11071
2359419	5023	2	TW	802	2017-08-10-17-22-54	0	2	x	30	0	56.3	21.4	55.9	21.3	56.4	0.13	11071
2359420	5024	2	TW	802	2017-08-10-17-22-56	0	2	x	30	0	56.3	21.4	56	21.4	56.5	0.238	11071
2359421	5025	2	TW	802	2017-08-10-17-22-58	0	2	x	30	0	56.3	21.4	56	21.4	56.5	0.238	11071
2359422	5026	2	TW	802	2017-08-10-17-23-00	0	2	x	30	0	56.3	21.4	56	21.4	56.5	0.238	11071
2359423	5027	2	TW	802	2017-08-10-17-23-02	0	2	x	30	0	56.3	21.4	56	21.4	56.5	0.238	11071
2359424	5028	2	TW	802	2017-08-10-17-23-04	0	2	x	30	0	56.3	21.4	55.9	21.3	56.4	0.13	11071
2359425	5029	2	TW	802	2017-08-10-17-23-06	0	2	x	30	0	56.4	21.4	56	21.4	56.5	0.138	11071
2359426	5030	2	TW	802	2017-08-10-17-23-08	0	2	x	30	0	56.3	21.4	56	21.4	56.5	0.238	11071
2359427	5031	2	TW	802	2017-08-10-17-23-10	0	2	x	30	0	56.3	21.4	55.9	21.3	56.4	0.13	11071
2359428	5032	2	TW	802	2017-08-10-17-23-12	0	2	x	30	0	56.3	21.4	56	21.4	56.5	0.238	11071
2359429	5033	2	TW	802	2017-08-10-17-23-14	0	2	x	30	0	56.4	21.4	56	21.4	56.5	0.138	11071
2359430	5034	2	TW	802	2017-08-10-17-23-16	0	2	x	30	0	56.4	21.4	56	21.4	56.5	0.138	11071
2359431	5035	2	TW	802	2017-08-10-17-23-18	0	2	x	30	0	56.4	21.4	56	21.4	56.5	0.138	11071
2359432	5036	2	TW	802	2017-08-10-17-23-20	0	2	x	30	0	56.3	21.4	56	21.4	56.5	0.238	11071
2359433	5037	2	TW	802	2017-08-10-17-23-22	0	2	x	30	0	56.4	21.4	55.9	21.3	56.4	0.03	11071
2359434	5038	2	TW	802	2017-08-10-17-23-24	0	2	x	30	0	56.4	21.4	56	21.4	56.5	0.138	11071
2359435	5039	2	TW	802	2017-08-10-17-23-26	0	2	x	30	0	56.4	21.4	56	21.4	56.5	0.138	11071
2359436	5040	2	TW	802	2017-08-10-17-23-28	0	2	x	30	0	56.4	21.4	56	21.4	56.5	0.138	11071
2359437	5041	2	TW	802	2017-08-10-17-23-30	0	2	x	30	0	56.4	21.4	56	21.4	56.5	0.138	11071
2359438	5042	2	TW	802	2017-08-10-17-23-32	0	2	x	30	0	56.4	21.4	55.9	21.3	56.4	0.03	11071
2359439	5043	2	TW	802	2017-08-10-17-23-34	0	2	x	30	0	56.3	21.4	56	21.4	56.5	0.238	11071
2359440	5044	2	TW	802	2017-08-10-17-23-37	0	2	x	30	0	56.3	21.4	55.9	21.3	56.4	0.13	11071
2359441	5045	2	TW	802	2017-08-10-17-23-39	0	2	x	30	0	56.4	21.4	56	21.4	56.5	0.138	11071
2359442	5046	2	TW	802	2017-08-10-17-23-41	0	2	x	30	0	56.4	21.4	56	21.4	56.5	0.138	11071
2359443	5047	2	TW	802	2017-08-10-17-23-43	0	2	x	30	0	56.4	21.4	56	21.4	56.5	0.138	11071
2359444	5048	2	TW	802	2017-08-10-17-23-45	0	2	x	30	0	56.4	21.4	56	21.4	56.5	0.138	11071
2359445	5049	2	TW	802	2017-08-10-17-23-47	0	2	x	30	0	56.3	21.4	56	21.4	56.5	0.238	11071
2359446	5050	2	TW	802	2017-08-10-17-23-49	0	2	x	30	0	56.4	21.4	56	21.4	56.5	0.138	11071
2359447	5051	2	TW	802	2017-08-10-17-23-51	0	2	x	30	0	56.4	21.4	56	21.4	56.5	0.138	11071
2359448	5052	2	TW	802	2017-08-10-17-23-53	0	2	x	30	0	56.4	21.4	56	21.4	56.5	0.138	11071
2359449	5053	2	TW	802	2017-08-10-17-23-55	0	2	x	30	0	56.3	21.4	56	21.4	56.5	0.238	11071
2359450	5054	2	TW	802	2017-08-10-17-23-57	0	2	x	30	0	56.4	21.4	55.9	21.3	56.4	0.03	11071
2359451	5055	2	TW	802	2017-08-10-17-23-59	0	2	x	30	0	56.4	21.4	56	21.4	56.5	0.138	11071
2359452	5056	2	TW	802	2017-08-10-17-24-01	0	2	x	30	0	56.3	21.4	56	21.4	56.5	0.238	11071
2359453	5057	2	TW	802	2017-08-10-17-24-03	0	2	x	30	0	56.4	21.4	56	21.4	56.5	0.138	11071
2359454	5058	2	TW	802	2017-08-10-17-24-05	0	2	x	30	0	56.3	21.4	55.9	21.3	56.4	0.13	11071
2359455	5059	2	TW	802	2017-08-10-17-24-07	0	2	x	30	0	56.4	21.4	55.9	21.3	56.4	0.03	11071
2359456	5060	2	TW	802	2017-08-10-17-24-09	0	2	x	30	0	56.4	21.4	56	21.4	56.5	0.138	11071
2359457	5061	2	TW	802	2017-08-10-17-24-11	0	2	x	30	0	56.3	21.4	56	21.4	56.5	0.238	11071
2359458	5062	2	TW	802	2017-08-10-17-24-13	0	2	x	30	0	56.4	21.4	55.9	21.3	56.4	0.03	11071
2359459	5063	2	TW	802	2017-08-10-17-24-15	0	2	x	30	0	56.3	21.4	56	21.4	56.5	0.238	11071
2359460	5064	2	TW	802	2017-08-10-17-24-17	0	2	x	30	0	56.4	21.4	56	21.4	56.5	0.138	11071
2359461	5065	2	TW	802	2017-08-10-17-24-19	0	2	x	30	0	56.4	21.4	55.9	21.3	56.4	0.03	11071
2359462	5066	2	TW	802	2017-08-10-17-24-21	0	2	x	30	0	56.4	21.4	56	21.4	56.5	0.138	11071
2359463	5067	2	TW	802	2017-08-10-17-24-23	0	2	x	30	0	56.4	21.4	56	21.4	56.5	0.138	11071
2359464	5068	2	TW	802	2017-08-10-17-24-25	0	2	x	30	0	56.4	21.4	56	21.4	56.5	0.138	11071
2359465	5069	2	TW	802	2017-08-10-17-24-27	0	2	x	30	0	56.3	21.4	55.9	21.3	56.4	0.13	11071
2359466	5070	2	TW	802	2017-08-10-17-24-29	0	2	x	30	0	56.4	21.4	56	21.4	56.5	0.138	11071
2359467	5071	2	TW	802	2017-08-10-17-24-31	0	2	x	30	0	56.4	21.4	56	21.4	56.5	0.138	11071
2359468	5072	2	TW	802	2017-08-10-17-24-33	0	2	x	30	0	56.3	21.4	56	21.4	56.5	0.238	11071
2359469	5073	2	TW	802	2017-08-10-17-24-35	0	2	x	30	0	56.3	21.4	56	21.4	56.5	0.238	11071
2359470	5074	2	TW	802	2017-08-10-17-24-37	0	2	x	30	0	56.4	21.4	56	21.4	56.5	0.138	11071
2359471	5075	2	TW	802	2017-08-10-17-24-39	0	2	x	30	0	56.3	21.4	56	21.3	56.5	0.238	11071
2359472	5076	2	TW	802	2017-08-10-17-24-41	0	2	x	30	0	56.4	21.4	56	21.3	56.5	0.138	11071
2359473	5077	2	TW	802	2017-08-10-17-24-43	0	2	x	30	0	56.4	21.4	56	21.3	56.5	0.138	11071
2359474	5078	2	TW	802	2017-08-10-17-24-45	0	2	x	30	0	56.4	21.4	56	21.3	56.5	0.138	11071
2359475	5079	2	TW	802	2017-08-10-17-24-47	0	2	x	30	0	56.4	21.4	56	21.4	56.5	0.138	11071
2359476	5080	2	TW	802	2017-08-10-17-24-49	0	2	x	30	0	56.4	21.4	56	21.4	56.5	0.138	11071
2359477	5081	2	TW	802	2017-08-10-17-25-23	0	2	z	0	5	56.4	21.4	56.8	21.4	57.4	1.01	11072
2359478	5082	2	TW	802	2017-08-10-17-25-25	0	2	z	0	5	56.4	21.4	56.8	21.3	57.4	1.01	11072
2359479	5083	2	TW	802	2017-08-10-17-25-27	0	2	z	0	5	56.4	21.4	56.8	21.4	57.4	1.01	11072
2359480	5084	2	TW	802	2017-08-10-17-25-29	0	2	z	0	5	56.4	21.4	56.7	21.4	57.3	0.901	11072
2359481	5085	2	TW	802	2017-08-10-17-25-31	0	2	z	0	5	56.4	21.4	56.6	21.3	57.2	0.792	11072
2359482	5086	2	TW	802	2017-08-10-17-25-33	0	2	z	0	5	56.4	21.4	56.6	21.4	57.2	0.792	11072
2359483	5087	2	TW	802	2017-08-10-17-25-35	0	2	z	0	5	56.4	21.4	56.6	21.4	57.2	0.792	11072
2359484	5088	2	TW	802	2017-08-10-17-25-37	0	2	z	0	5	56.4	21.4	56.4	21.3	57	0.574	11072
2359485	5089	2	TW	802	2017-08-10-17-25-39	0	2	z	0	5	56.4	21.4	56.5	21.4	57.1	0.683	11072
2359486	5090	2	TW	802	2017-08-10-17-25-41	0	2	z	0	5	56.4	21.4	56.4	21.4	57	0.574	11072
2359487	5091	2	TW	802	2017-08-10-17-25-43	0	2	z	0	5	56.4	21.4	56.3	21.3	56.9	0.465	11072
2359488	5092	2	TW	802	2017-08-10-17-25-45	0	2	z	0	5	56.4	21.4	56.3	21.3	56.9	0.465	11072
2359489	5093	2	TW	802	2017-08-10-17-25-47	0	2	z	0	5	56.4	21.4	56.4	21.4	57	0.574	11072
2359490	5094	2	TW	802	2017-08-10-17-25-49	0	2	z	0	5	56.4	21.4	56.2	21.3	56.8	0.356	11072
2359491	5095	2	TW	802	2017-08-10-17-25-51	0	2	z	0	5	56.4	21.4	56.3	21.4	56.9	0.465	11072
2359492	5096	2	TW	802	2017-08-10-17-25-53	0	2	z	0	5	56.4	21.4	56.3	21.4	56.9	0.465	11072
2359493	5097	2	TW	802	2017-08-10-17-25-55	0	2	z	0	5	56.4	21.4	56.2	21.4	56.8	0.356	11072
2359494	5098	2	TW	802	2017-08-10-17-25-57	0	2	z	0	5	56.4	21.4	56.2	21.4	56.8	0.356	11072
2359495	5099	2	TW	802	2017-08-10-17-25-59	0	2	z	0	5	56.4	21.4	56.2	21.4	56.8	0.356	11072
2359496	5100	2	TW	802	2017-08-10-17-26-01	0	2	z	0	5	56.4	21.4	56.1	21.3	56.6	0.247	11072
2359497	5101	2	TW	802	2017-08-10-17-26-03	0	2	z	0	5	56.4	21.4	56.1	21.3	56.6	0.247	11072
2359498	5102	2	TW	802	2017-08-10-17-26-05	0	2	z	0	5	56.4	21.4	56.3	21.4	56.9	0.465	11072
2359499	5103	2	TW	802	2017-08-10-17-26-07	0	2	z	0	5	56.4	21.4	56.3	21.4	56.9	0.465	11072
2359500	5104	2	TW	802	2017-08-10-17-26-09	0	2	z	0	5	56.4	21.4	56.3	21.4	56.9	0.465	11072
2359501	5105	2	TW	802	2017-08-10-17-26-11	0	2	z	0	5	56.4	21.4	56.3	21.3	56.9	0.465	11072
2359502	5106	2	TW	802	2017-08-10-17-26-13	0	2	z	0	5	56.4	21.4	56.3	21.4	56.9	0.465	11072
2359503	5107	2	TW	802	2017-08-10-17-26-15	0	2	z	0	5	56.4	21.4	56.2	21.3	56.8	0.356	11072
2359504	5108	2	TW	802	2017-08-10-17-26-17	0	2	z	0	5	56.4	21.4	56.3	21.4	56.9	0.465	11072
2359505	5109	2	TW	802	2017-08-10-17-26-19	0	2	z	0	5	56.4	21.4	56.5	21.4	57.1	0.683	11072
2359506	5110	2	TW	802	2017-08-10-17-26-21	0	2	z	0	5	56.4	21.4	56.3	21.3	56.9	0.465	11072
2359507	5111	2	TW	802	2017-08-10-17-26-23	0	2	z	0	5	56.4	21.4	56.4	21.3	57	0.574	11072
2359508	5112	2	TW	802	2017-08-10-17-26-25	0	2	z	0	5	56.4	21.4	56.5	21.4	57.1	0.683	11072
2359509	5113	2	TW	802	2017-08-10-17-26-27	0	2	z	0	5	56.4	21.4	56.5	21.3	57.1	0.683	11072
2359510	5114	2	TW	802	2017-08-10-17-26-29	0	2	z	0	5	56.4	21.4	56.7	21.4	57.3	0.901	11072
2359511	5115	2	TW	802	2017-08-10-17-26-31	0	2	z	0	5	56.4	21.4	56.6	21.4	57.2	0.792	11072
2359512	5116	2	TW	802	2017-08-10-17-26-33	0	2	z	0	5	56.4	21.4	56.5	21.3	57.1	0.683	11072
2359513	5117	2	TW	802	2017-08-10-17-26-35	0	2	z	0	5	56.4	21.4	56.6	21.4	57.2	0.792	11072
2359514	5118	2	TW	802	2017-08-10-17-26-37	0	2	z	0	5	56.4	21.4	56.6	21.4	57.2	0.792	11072
2359515	5119	2	TW	802	2017-08-10-17-26-39	0	2	z	0	5	56.4	21.4	56.5	21.3	57.1	0.683	11072
2359516	5120	2	TW	802	2017-08-10-17-26-41	0	2	z	0	5	56.4	21.4	56.4	21.3	57	0.574	11072
2359517	5121	2	TW	802	2017-08-10-17-26-43	0	2	z	0	5	56.4	21.4	56.6	21.4	57.2	0.792	11072
2359518	5122	2	TW	802	2017-08-10-17-26-45	0	2	z	0	5	56.4	21.4	56.7	21.4	57.3	0.901	11072
2359519	5123	2	TW	802	2017-08-10-17-26-47	0	2	z	0	5	56.4	21.4	56.5	21.3	57.1	0.683	11072
2359520	5124	2	TW	802	2017-08-10-17-26-49	0	2	z	0	5	56.4	21.4	56.6	21.4	57.2	0.792	11072
2359521	5125	2	TW	802	2017-08-10-17-26-51	0	2	z	0	5	56.4	21.4	56.5	21.3	57.1	0.683	11072
2359522	5126	2	TW	802	2017-08-10-17-26-53	0	2	z	0	5	56.4	21.4	56.5	21.4	57.1	0.683	11072
2359523	5127	2	TW	802	2017-08-10-17-26-55	0	2	z	0	5	56.4	21.4	56.5	21.4	57.1	0.683	11072
2359524	5128	2	TW	802	2017-08-10-17-26-57	0	2	z	0	5	56.4	21.4	56.5	21.4	57.1	0.683	11072
2359525	5129	2	TW	802	2017-08-10-17-26-59	0	2	z	0	5	56.4	21.4	56.5	21.4	57.1	0.683	11072
2359526	5130	2	TW	802	2017-08-10-17-27-01	0	2	z	0	5	56.4	21.4	56.5	21.4	57.1	0.683	11072
2359527	5131	2	TW	802	2017-08-10-17-27-03	0	2	z	0	5	56.3	21.4	56.4	21.4	57	0.674	11072
2359528	5132	2	TW	802	2017-08-10-17-27-05	0	2	z	0	5	56.3	21.4	56.4	21.4	57	0.674	11072
2359529	5133	2	TW	802	2017-08-10-17-27-07	0	2	z	0	5	56.3	21.4	56.5	21.4	57.1	0.783	11072
2359530	5134	2	TW	802	2017-08-10-17-27-09	0	2	z	0	5	56.3	21.4	56.5	21.3	57.1	0.783	11072
2359531	5135	2	TW	802	2017-08-10-17-27-11	0	2	z	0	5	56.4	21.4	56.5	21.3	57.1	0.683	11072
2359532	5136	2	TW	802	2017-08-10-17-27-13	0	2	z	0	5	56.4	21.4	56.6	21.4	57.2	0.792	11072
2359533	5137	2	TW	802	2017-08-10-17-27-15	0	2	z	0	5	56.4	21.4	56.6	21.4	57.2	0.792	11072
2359534	5138	2	TW	802	2017-08-10-17-27-17	0	2	z	0	5	56.4	21.4	56.6	21.4	57.2	0.792	11072
2359535	5139	2	TW	802	2017-08-10-17-27-19	0	2	z	0	5	56.4	21.4	56.6	21.4	57.2	0.792	11072
2359536	5140	2	TW	802	2017-08-10-17-27-21	0	2	z	0	5	56.4	21.4	56.4	21.3	57	0.574	11072
2359537	5141	2	TW	802	2017-08-10-17-27-23	0	2	z	0	5	56.4	21.4	56.5	21.4	57.1	0.683	11072
2359538	5142	2	TW	802	2017-08-10-17-27-25	0	2	z	0	5	56.4	21.4	56.5	21.4	57.1	0.683	11072
2359539	5143	2	TW	802	2017-08-10-17-27-27	0	2	z	0	5	56.4	21.4	56.6	21.4	57.2	0.792	11072
2359540	5144	2	TW	802	2017-08-10-17-27-29	0	2	z	0	5	56.4	21.4	56.5	21.3	57.1	0.683	11072
2359541	5145	2	TW	802	2017-08-10-17-27-31	0	2	z	0	5	56.4	21.4	56.6	21.4	57.2	0.792	11072
2359542	5146	2	TW	802	2017-08-10-17-27-33	0	2	z	0	5	56.4	21.4	56.5	21.4	57.1	0.683	11072
2359543	5147	2	TW	802	2017-08-10-17-27-35	0	2	z	0	5	56.4	21.4	56.5	21.4	57.1	0.683	11072
2359544	5148	2	TW	802	2017-08-10-17-27-37	0	2	z	0	5	56.4	21.4	56.5	21.4	57.1	0.683	11072
2359545	5149	2	TW	802	2017-08-10-17-27-39	0	2	z	0	5	56.4	21.4	56.4	21.4	57	0.574	11072
2359546	5150	2	TW	802	2017-08-10-17-27-41	0	2	z	0	5	56.4	21.4	56.5	21.4	57.1	0.683	11072
2359547	5151	2	TW	802	2017-08-10-17-27-43	0	2	z	0	5	56.4	21.4	56.3	21.3	56.9	0.465	11072
2359548	5152	2	TW	802	2017-08-10-17-27-45	0	2	z	0	5	56.4	21.4	56.3	21.3	56.9	0.465	11072
2359549	5153	2	TW	802	2017-08-10-17-27-47	0	2	z	0	5	56.4	21.4	56.4	21.4	57	0.574	11072
2359550	5154	2	TW	802	2017-08-10-17-27-49	0	2	z	0	5	56.4	21.4	56.4	21.3	57	0.574	11072
2359551	5155	2	TW	802	2017-08-10-17-27-51	0	2	z	0	5	56.4	21.4	56.5	21.4	57.1	0.683	11072
2359552	5156	2	TW	802	2017-08-10-17-27-53	0	2	z	0	5	56.4	21.4	56.5	21.4	57.1	0.683	11072
2359553	5157	2	TW	802	2017-08-10-17-27-55	0	2	z	0	5	56.4	21.4	56.5	21.4	57.1	0.683	11072
2359554	5158	2	TW	802	2017-08-10-17-27-57	0	2	z	0	5	56.4	21.4	56.5	21.4	57.1	0.683	11072
2359555	5159	2	TW	802	2017-08-10-17-27-59	0	2	z	0	5	56.4	21.4	56.4	21.3	57	0.574	11072
2359556	5160	2	TW	802	2017-08-10-17-28-01	0	2	z	0	5	56.4	21.4	56.4	21.3	57	0.574	11072
2359557	5161	2	TW	802	2017-08-10-17-28-03	0	2	z	0	5	56.4	21.4	56.6	21.4	57.2	0.792	11072
2359558	5162	2	TW	802	2017-08-10-17-28-05	0	2	z	0	5	56.4	21.4	56.5	21.3	57.1	0.683	11072
2359559	5163	2	TW	802	2017-08-10-17-28-07	0	2	z	0	5	56.4	21.4	56.6	21.4	57.2	0.792	11072
2359560	5164	2	TW	802	2017-08-10-17-28-09	0	2	z	0	5	56.4	21.4	56.5	21.4	57.1	0.683	11072
2359561	5165	2	TW	802	2017-08-10-17-28-11	0	2	z	0	5	56.4	21.4	56.7	21.4	57.3	0.901	11072
2359562	5166	2	TW	802	2017-08-10-17-28-13	0	2	z	0	5	56.4	21.4	56.8	21.4	57.4	1.01	11072
2359563	5167	2	TW	802	2017-08-10-17-28-15	0	2	z	0	5	56.4	21.4	56.9	21.3	57.5	1.119	11072
2359564	5168	2	TW	802	2017-08-10-17-28-17	0	2	z	0	5	56.4	21.4	56.9	21.3	57.5	1.119	11072
2359565	5169	2	TW	802	2017-08-10-17-28-19	0	2	z	0	5	56.4	21.4	56.8	21.3	57.4	1.01	11072
2359566	5170	2	TW	802	2017-08-10-17-28-21	0	2	z	0	5	56.4	21.4	56.7	21.3	57.3	0.901	11072
2359567	5171	2	TW	802	2017-08-10-17-28-23	0	2	z	0	5	56.4	21.4	56.7	21.3	57.3	0.901	11072
2359568	5172	2	TW	802	2017-08-10-17-28-25	0	2	z	0	5	56.4	21.4	56.6	21.3	57.2	0.792	11072
2359569	5173	2	TW	802	2017-08-10-17-28-27	0	2	z	0	5	56.4	21.4	56.6	21.3	57.2	0.792	11072
2359570	5174	2	TW	802	2017-08-10-17-28-29	0	2	z	0	5	56.4	21.4	56.6	21.3	57.2	0.792	11072
2359571	5175	2	TW	802	2017-08-10-17-28-31	0	2	z	0	5	56.4	21.4	56.5	21.3	57.1	0.683	11072
2359572	5176	2	TW	802	2017-08-10-17-28-33	0	2	z	0	5	56.4	21.4	56.5	21.3	57.1	0.683	11072
2359573	5177	2	TW	802	2017-08-10-17-28-35	0	2	z	0	5	56.4	21.4	56.5	21.4	57.1	0.683	11072
2359574	5178	2	TW	802	2017-08-10-17-28-37	0	2	z	0	5	56.4	21.4	56.5	21.4	57.1	0.683	11072
2359575	5179	2	TW	802	2017-08-10-17-28-39	0	2	z	0	5	56.4	21.4	56.4	21.4	57	0.574	11072
2359576	5180	2	TW	802	2017-08-10-17-28-41	0	2	z	0	5	56.4	21.4	56.4	21.4	57	0.574	11072
2359577	5181	2	TW	802	2017-08-10-17-29-14	0	2	z	0	10	56.4	21.4	56.2	21.3	56.8	0.356	11073
2359578	5182	2	TW	802	2017-08-10-17-29-16	0	2	z	0	10	56.4	21.4	56.2	21.3	56.8	0.356	11073
2359579	5183	2	TW	802	2017-08-10-17-29-18	0	2	z	0	10	56.4	21.4	56.3	21.3	56.9	0.465	11073
2359580	5184	2	TW	802	2017-08-10-17-29-20	0	2	z	0	10	56.4	21.4	56.3	21.3	56.9	0.465	11073
2359581	5185	2	TW	802	2017-08-10-17-29-22	0	2	z	0	10	56.4	21.4	56.3	21.3	56.9	0.465	11073
2359582	5186	2	TW	802	2017-08-10-17-29-24	0	2	z	0	10	56.4	21.4	56.4	21.4	57	0.574	11073
2359583	5187	2	TW	802	2017-08-10-17-29-26	0	2	z	0	10	56.5	21.4	56.3	21.3	56.9	0.365	11073
2359584	5188	2	TW	802	2017-08-10-17-29-28	0	2	z	0	10	56.5	21.4	56.3	21.3	56.9	0.365	11073
2359585	5189	2	TW	802	2017-08-10-17-29-30	0	2	z	0	10	56.5	21.4	56.2	21.3	56.8	0.256	11073
2359586	5190	2	TW	802	2017-08-10-17-29-32	0	2	z	0	10	56.5	21.4	56.3	21.4	56.9	0.365	11073
2359587	5191	2	TW	802	2017-08-10-17-29-34	0	2	z	0	10	56.4	21.4	56.3	21.4	56.9	0.465	11073
2359588	5192	2	TW	802	2017-08-10-17-29-36	0	2	z	0	10	56.4	21.4	56.3	21.4	56.9	0.465	11073
2359589	5193	2	TW	802	2017-08-10-17-29-38	0	2	z	0	10	56.4	21.4	56.2	21.3	56.8	0.356	11073
2359590	5194	2	TW	802	2017-08-10-17-29-40	0	2	z	0	10	56.4	21.4	56.2	21.3	56.8	0.356	11073
2359591	5195	2	TW	802	2017-08-10-17-29-42	0	2	z	0	10	56.4	21.4	56.2	21.3	56.8	0.356	11073
2359592	5196	2	TW	802	2017-08-10-17-29-44	0	2	z	0	10	56.5	21.4	56.2	21.3	56.8	0.256	11073
2359593	5197	2	TW	802	2017-08-10-17-29-46	0	2	z	0	10	56.5	21.4	56.1	21.3	56.6	0.147	11073
2359594	5198	2	TW	802	2017-08-10-17-29-48	0	2	z	0	10	56.5	21.4	56.1	21.3	56.6	0.147	11073
2359595	5199	2	TW	802	2017-08-10-17-29-50	0	2	z	0	10	56.4	21.4	56.1	21.3	56.6	0.247	11073
2359596	5200	2	TW	802	2017-08-10-17-29-52	0	2	z	0	10	56.5	21.4	56.1	21.3	56.6	0.147	11073
2359597	5201	2	TW	802	2017-08-10-17-29-54	0	2	z	0	10	56.5	21.4	56.1	21.3	56.6	0.147	11073
2359598	5202	2	TW	802	2017-08-10-17-29-56	0	2	z	0	10	56.5	21.4	56.1	21.3	56.6	0.147	11073
2359599	5203	2	TW	802	2017-08-10-17-29-58	0	2	z	0	10	56.5	21.4	56.1	21.3	56.6	0.147	11073
2359600	5204	2	TW	802	2017-08-10-17-30-00	0	2	z	0	10	56.5	21.4	56.1	21.3	56.6	0.147	11073
2359601	5205	2	TW	802	2017-08-10-17-30-02	0	2	z	0	10	56.5	21.4	56.1	21.3	56.6	0.147	11073
2359602	5206	2	TW	802	2017-08-10-17-30-04	0	2	z	0	10	56.5	21.4	56.1	21.3	56.6	0.147	11073
2359603	5207	2	TW	802	2017-08-10-17-30-06	0	2	z	0	10	56.5	21.4	56.1	21.3	56.6	0.147	11073
2359604	5208	2	TW	802	2017-08-10-17-30-08	0	2	z	0	10	56.5	21.4	56.1	21.3	56.6	0.147	11073
2359605	5209	2	TW	802	2017-08-10-17-30-10	0	2	z	0	10	56.5	21.4	56.1	21.3	56.6	0.147	11073
2359606	5210	2	TW	802	2017-08-10-17-30-12	0	2	z	0	10	56.5	21.4	56.1	21.3	56.6	0.147	11073
2359607	5211	2	TW	802	2017-08-10-17-30-14	0	2	z	0	10	56.5	21.4	56.1	21.3	56.6	0.147	11073
2359608	5212	2	TW	802	2017-08-10-17-30-16	0	2	z	0	10	56.5	21.4	56.1	21.3	56.6	0.147	11073
2359609	5213	2	TW	802	2017-08-10-17-30-18	0	2	z	0	10	56.5	21.4	56.1	21.3	56.6	0.147	11073
2359610	5214	2	TW	802	2017-08-10-17-30-20	0	2	z	0	10	56.5	21.4	56.1	21.3	56.6	0.147	11073
2359611	5215	2	TW	802	2017-08-10-17-30-22	0	2	z	0	10	56.5	21.4	56.1	21.3	56.6	0.147	11073
2359612	5216	2	TW	802	2017-08-10-17-30-24	0	2	z	0	10	56.5	21.4	56.1	21.3	56.6	0.147	11073
2359613	5217	2	TW	802	2017-08-10-17-30-26	0	2	z	0	10	56.5	21.4	56.1	21.3	56.6	0.147	11073
2359614	5218	2	TW	802	2017-08-10-17-30-28	0	2	z	0	10	56.5	21.4	56.1	21.3	56.6	0.147	11073
2359615	5219	2	TW	802	2017-08-10-17-30-30	0	2	z	0	10	56.5	21.4	56.1	21.3	56.6	0.147	11073
2359616	5220	2	TW	802	2017-08-10-17-30-32	0	2	z	0	10	56.5	21.4	56.1	21.3	56.6	0.147	11073
2359617	5221	2	TW	802	2017-08-10-17-30-34	0	2	z	0	10	56.5	21.4	56.1	21.3	56.6	0.147	11073
2359618	5222	2	TW	802	2017-08-10-17-30-36	0	2	z	0	10	56.5	21.4	56.1	21.3	56.6	0.147	11073
2359619	5223	2	TW	802	2017-08-10-17-30-38	0	2	z	0	10	56.5	21.4	56.1	21.3	56.6	0.147	11073
2359620	5224	2	TW	802	2017-08-10-17-30-40	0	2	z	0	10	56.5	21.4	56.1	21.3	56.6	0.147	11073
2359621	5225	2	TW	802	2017-08-10-17-30-42	0	2	z	0	10	56.5	21.4	56.1	21.3	56.6	0.147	11073
2359622	5226	2	TW	802	2017-08-10-17-30-44	0	2	z	0	10	56.5	21.4	56.1	21.3	56.6	0.147	11073
2359623	5227	2	TW	802	2017-08-10-17-30-46	0	2	z	0	10	56.5	21.4	56.1	21.3	56.6	0.147	11073
2359624	5228	2	TW	802	2017-08-10-17-30-48	0	2	z	0	10	56.5	21.4	56.1	21.3	56.6	0.147	11073
2359625	5229	2	TW	802	2017-08-10-17-30-50	0	2	z	0	10	56.5	21.4	56.1	21.3	56.6	0.147	11073
2359626	5230	2	TW	802	2017-08-10-17-30-52	0	2	z	0	10	56.5	21.4	56.1	21.3	56.6	0.147	11073
2359627	5231	2	TW	802	2017-08-10-17-30-54	0	2	z	0	10	56.5	21.4	56.1	21.3	56.6	0.147	11073
2359628	5232	2	TW	802	2017-08-10-17-30-56	0	2	z	0	10	56.5	21.4	56.1	21.3	56.6	0.147	11073
2359629	5233	2	TW	802	2017-08-10-17-30-58	0	2	z	0	10	56.5	21.4	56.1	21.3	56.6	0.147	11073
2359630	5234	2	TW	802	2017-08-10-17-31-00	0	2	z	0	10	56.5	21.4	56.2	21.4	56.8	0.256	11073
2359631	5235	2	TW	802	2017-08-10-17-31-02	0	2	z	0	10	56.5	21.4	56.2	21.4	56.8	0.256	11073
2359632	5236	2	TW	802	2017-08-10-17-31-04	0	2	z	0	10	56.5	21.4	56	21.3	56.5	0.038	11073
2359633	5237	2	TW	802	2017-08-10-17-31-06	0	2	z	0	10	56.5	21.4	56.1	21.3	56.6	0.147	11073
2359634	5238	2	TW	802	2017-08-10-17-31-08	0	2	z	0	10	56.5	21.4	56.1	21.3	56.6	0.147	11073
2359635	5239	2	TW	802	2017-08-10-17-31-10	0	2	z	0	10	56.5	21.4	56.2	21.3	56.8	0.256	11073
2359636	5240	2	TW	802	2017-08-10-17-31-12	0	2	z	0	10	56.5	21.4	56.2	21.3	56.8	0.256	11073
2359637	5241	2	TW	802	2017-08-10-17-31-14	0	2	z	0	10	56.5	21.4	56.2	21.3	56.8	0.256	11073
2359638	5242	2	TW	802	2017-08-10-17-31-16	0	2	z	0	10	56.5	21.4	56.2	21.3	56.8	0.256	11073
2359639	5243	2	TW	802	2017-08-10-17-31-18	0	2	z	0	10	56.5	21.4	56.2	21.3	56.8	0.256	11073
2359640	5244	2	TW	802	2017-08-10-17-31-20	0	2	z	0	10	56.5	21.4	56.1	21.3	56.6	0.147	11073
2359641	5245	2	TW	802	2017-08-10-17-31-22	0	2	z	0	10	56.5	21.4	56.1	21.3	56.6	0.147	11073
2359642	5246	2	TW	802	2017-08-10-17-31-24	0	2	z	0	10	56.5	21.4	56.1	21.3	56.6	0.147	11073
2359643	5247	2	TW	802	2017-08-10-17-31-26	0	2	z	0	10	56.5	21.4	56.1	21.3	56.6	0.147	11073
2359644	5248	2	TW	802	2017-08-10-17-31-28	0	2	z	0	10	56.5	21.4	56.1	21.3	56.6	0.147	11073
2359645	5249	2	TW	802	2017-08-10-17-31-30	0	2	z	0	10	56.5	21.4	56.1	21.3	56.6	0.147	11073
2359646	5250	2	TW	802	2017-08-10-17-31-32	0	2	z	0	10	56.5	21.4	56.1	21.3	56.6	0.147	11073
2359647	5251	2	TW	802	2017-08-10-17-31-34	0	2	z	0	10	56.5	21.4	56.1	21.3	56.6	0.147	11073
2359648	5252	2	TW	802	2017-08-10-17-31-36	0	2	z	0	10	56.5	21.4	56.1	21.3	56.6	0.147	11073
2359649	5253	2	TW	802	2017-08-10-17-31-38	0	2	z	0	10	56.5	21.4	56.2	21.3	56.8	0.256	11073
2359650	5254	2	TW	802	2017-08-10-17-31-40	0	2	z	0	10	56.5	21.4	56.2	21.3	56.8	0.256	11073
2359651	5255	2	TW	802	2017-08-10-17-31-42	0	2	z	0	10	56.5	21.4	56.2	21.3	56.8	0.256	11073
2359652	5256	2	TW	802	2017-08-10-17-31-44	0	2	z	0	10	56.5	21.4	56.2	21.3	56.8	0.256	11073
2359653	5257	2	TW	802	2017-08-10-17-31-46	0	2	z	0	10	56.5	21.4	56.2	21.3	56.8	0.256	11073
2359654	5258	2	TW	802	2017-08-10-17-31-48	0	2	z	0	10	56.5	21.4	56.2	21.3	56.8	0.256	11073
2359655	5259	2	TW	802	2017-08-10-17-31-50	0	2	z	0	10	56.5	21.4	56.2	21.3	56.8	0.256	11073
2359656	5260	2	TW	802	2017-08-10-17-31-52	0	2	z	0	10	56.5	21.4	56.3	21.4	56.9	0.365	11073
2359657	5261	2	TW	802	2017-08-10-17-31-54	0	2	z	0	10	56.5	21.4	56.1	21.3	56.6	0.147	11073
2359658	5262	2	TW	802	2017-08-10-17-31-56	0	2	z	0	10	56.5	21.4	56.1	21.3	56.6	0.147	11073
2359659	5263	2	TW	802	2017-08-10-17-31-58	0	2	z	0	10	56.5	21.4	56.2	21.3	56.8	0.256	11073
2359660	5264	2	TW	802	2017-08-10-17-32-00	0	2	z	0	10	56.5	21.4	56.1	21.3	56.6	0.147	11073
2359661	5265	2	TW	802	2017-08-10-17-32-02	0	2	z	0	10	56.5	21.4	56.2	21.3	56.8	0.256	11073
2359662	5266	2	TW	802	2017-08-10-17-32-04	0	2	z	0	10	56.5	21.4	56.2	21.3	56.8	0.256	11073
2359663	5267	2	TW	802	2017-08-10-17-32-06	0	2	z	0	10	56.5	21.4	56.2	21.3	56.8	0.256	11073
2359664	5268	2	TW	802	2017-08-10-17-32-08	0	2	z	0	10	56.5	21.4	56.2	21.3	56.8	0.256	11073
2359665	5269	2	TW	802	2017-08-10-17-32-10	0	2	z	0	10	56.5	21.4	56.3	21.3	56.9	0.365	11073
2359666	5270	2	TW	802	2017-08-10-17-32-12	0	2	z	0	10	56.5	21.4	56.2	21.3	56.8	0.256	11073
2359667	5271	2	TW	802	2017-08-10-17-32-14	0	2	z	0	10	56.5	21.4	56.3	21.3	56.9	0.365	11073
2359668	5272	2	TW	802	2017-08-10-17-32-16	0	2	z	0	10	56.5	21.4	56.3	21.3	56.9	0.365	11073
2359669	5273	2	TW	802	2017-08-10-17-32-18	0	2	z	0	10	56.5	21.4	56.4	21.3	57	0.474	11073
2359670	5274	2	TW	802	2017-08-10-17-32-20	0	2	z	0	10	56.5	21.4	56.3	21.3	56.9	0.365	11073
2359671	5275	2	TW	802	2017-08-10-17-32-22	0	2	z	0	10	56.5	21.4	56.3	21.3	56.9	0.365	11073
2359672	5276	2	TW	802	2017-08-10-17-32-24	0	2	z	0	10	56.5	21.4	56.3	21.3	56.9	0.365	11073
2359673	5277	2	TW	802	2017-08-10-17-32-26	0	2	z	0	10	56.5	21.4	56.3	21.3	56.9	0.365	11073
2359674	5278	2	TW	802	2017-08-10-17-32-28	0	2	z	0	10	56.5	21.4	56.2	21.3	56.8	0.256	11073
2359675	5279	2	TW	802	2017-08-10-17-32-30	0	2	z	0	10	56.5	21.4	56.2	21.3	56.8	0.256	11073
2359676	5280	2	TW	802	2017-08-10-17-33-04	0	2	z	0	15	56.5	21.4	56.1	21.3	56.6	0.147	11074
2359677	5281	2	TW	802	2017-08-10-17-33-06	0	2	z	0	15	56.5	21.4	56.1	21.3	56.6	0.147	11074
2359678	5282	2	TW	802	2017-08-10-17-33-08	0	2	z	0	15	56.5	21.4	56.1	21.3	56.6	0.147	11074
2359679	5283	2	TW	802	2017-08-10-17-33-10	0	2	z	0	15	56.6	21.4	56.1	21.3	56.6	0.047	11074
2359680	5284	2	TW	802	2017-08-10-17-33-12	0	2	z	0	15	56.5	21.4	56.1	21.3	56.6	0.147	11074
2359681	5285	2	TW	802	2017-08-10-17-33-14	0	2	z	0	15	56.6	21.4	56.1	21.3	56.6	0.047	11074
2359682	5286	2	TW	802	2017-08-10-17-33-16	0	2	z	0	15	56.5	21.4	56.1	21.3	56.6	0.147	11074
2359683	5287	2	TW	802	2017-08-10-17-33-18	0	2	z	0	15	56.5	21.4	56.2	21.3	56.8	0.256	11074
2359684	5288	2	TW	802	2017-08-10-17-33-20	0	2	z	0	15	56.5	21.4	56.2	21.3	56.8	0.256	11074
2359685	5289	2	TW	802	2017-08-10-17-33-22	0	2	z	0	15	56.5	21.4	56.2	21.3	56.8	0.256	11074
2359686	5290	2	TW	802	2017-08-10-17-33-24	0	2	z	0	15	56.5	21.4	56.2	21.3	56.8	0.256	11074
2359687	5291	2	TW	802	2017-08-10-17-33-26	0	2	z	0	15	56.5	21.4	56.1	21.3	56.6	0.147	11074
2359688	5292	2	TW	802	2017-08-10-17-33-28	0	2	z	0	15	56.5	21.4	56.2	21.3	56.8	0.256	11074
2359689	5293	2	TW	802	2017-08-10-17-33-30	0	2	z	0	15	56.5	21.4	56.2	21.3	56.8	0.256	11074
2359690	5294	2	TW	802	2017-08-10-17-33-32	0	2	z	0	15	56.5	21.4	56.1	21.3	56.6	0.147	11074
2359691	5295	2	TW	802	2017-08-10-17-33-34	0	2	z	0	15	56.5	21.4	56.1	21.3	56.6	0.147	11074
2359692	5296	2	TW	802	2017-08-10-17-33-36	0	2	z	0	15	56.5	21.4	56.1	21.3	56.6	0.147	11074
2359693	5297	2	TW	802	2017-08-10-17-33-38	0	2	z	0	15	56.5	21.4	56.1	21.3	56.6	0.147	11074
2359694	5298	2	TW	802	2017-08-10-17-33-40	0	2	z	0	15	56.5	21.4	56.2	21.3	56.8	0.256	11074
2359695	5299	2	TW	802	2017-08-10-17-33-42	0	2	z	0	15	56.5	21.4	56.1	21.3	56.6	0.147	11074
2359696	5300	2	TW	802	2017-08-10-17-33-44	0	2	z	0	15	56.5	21.4	56.1	21.3	56.6	0.147	11074
2359697	5301	2	TW	802	2017-08-10-17-33-46	0	2	z	0	15	56.6	21.4	56.1	21.3	56.6	0.047	11074
2359698	5302	2	TW	802	2017-08-10-17-33-48	0	2	z	0	15	56.6	21.4	56.1	21.3	56.6	0.047	11074
2359699	5303	2	TW	802	2017-08-10-17-33-50	0	2	z	0	15	56.6	21.4	56.2	21.4	56.8	0.156	11074
2359700	5304	2	TW	802	2017-08-10-17-33-52	0	2	z	0	15	56.6	21.4	56.1	21.3	56.6	0.047	11074
2359701	5305	2	TW	802	2017-08-10-17-33-54	0	2	z	0	15	56.6	21.4	56.1	21.3	56.6	0.047	11074
2359702	5306	2	TW	802	2017-08-10-17-33-56	0	2	z	0	15	56.6	21.4	56.1	21.3	56.6	0.047	11074
2359703	5307	2	TW	802	2017-08-10-17-33-58	0	2	z	0	15	56.6	21.4	56.1	21.3	56.6	0.047	11074
2359704	5308	2	TW	802	2017-08-10-17-34-00	0	2	z	0	15	56.6	21.4	56.1	21.3	56.6	0.047	11074
2359705	5309	2	TW	802	2017-08-10-17-34-02	0	2	z	0	15	56.6	21.4	56.1	21.3	56.6	0.047	11074
2359706	5310	2	TW	802	2017-08-10-17-34-04	0	2	z	0	15	56.6	21.4	56.1	21.3	56.6	0.047	11074
2359707	5311	2	TW	802	2017-08-10-17-34-07	0	2	z	0	15	56.6	21.4	56.1	21.3	56.6	0.047	11074
2359708	5312	2	TW	802	2017-08-10-17-34-09	0	2	z	0	15	56.6	21.4	56.1	21.3	56.6	0.047	11074
2359709	5313	2	TW	802	2017-08-10-17-34-11	0	2	z	0	15	56.6	21.4	56.1	21.3	56.6	0.047	11074
2359710	5314	2	TW	802	2017-08-10-17-34-13	0	2	z	0	15	56.6	21.4	56.1	21.3	56.6	0.047	11074
2359711	5315	2	TW	802	2017-08-10-17-34-15	0	2	z	0	15	56.6	21.4	56.1	21.3	56.6	0.047	11074
2359712	5316	2	TW	802	2017-08-10-17-34-17	0	2	z	0	15	56.6	21.4	56.2	21.4	56.8	0.156	11074
2359713	5317	2	TW	802	2017-08-10-17-34-19	0	2	z	0	15	56.6	21.4	56.2	21.4	56.8	0.156	11074
2359714	5318	2	TW	802	2017-08-10-17-34-21	0	2	z	0	15	56.6	21.4	56.2	21.4	56.8	0.156	11074
2359715	5319	2	TW	802	2017-08-10-17-34-23	0	2	z	0	15	56.6	21.4	56.1	21.3	56.6	0.047	11074
2359716	5320	2	TW	802	2017-08-10-17-34-25	0	2	z	0	15	56.6	21.4	56.1	21.3	56.6	0.047	11074
2359717	5321	2	TW	802	2017-08-10-17-34-27	0	2	z	0	15	56.6	21.4	56.1	21.3	56.6	0.047	11074
2359718	5322	2	TW	802	2017-08-10-17-34-29	0	2	z	0	15	56.6	21.4	56.1	21.3	56.6	0.047	11074
2359719	5323	2	TW	802	2017-08-10-17-34-31	0	2	z	0	15	56.6	21.4	56.2	21.4	56.8	0.156	11074
2359720	5324	2	TW	802	2017-08-10-17-34-33	0	2	z	0	15	56.6	21.4	56.2	21.4	56.8	0.156	11074
2359721	5325	2	TW	802	2017-08-10-17-34-35	0	2	z	0	15	56.6	21.4	56.1	21.3	56.6	0.047	11074
2359722	5326	2	TW	802	2017-08-10-17-34-37	0	2	z	0	15	56.6	21.4	56.1	21.3	56.6	0.047	11074
2359723	5327	2	TW	802	2017-08-10-17-34-39	0	2	z	0	15	56.6	21.4	56.2	21.3	56.8	0.156	11074
2359724	5328	2	TW	802	2017-08-10-17-34-41	0	2	z	0	15	56.6	21.4	56.2	21.3	56.8	0.156	11074
2359725	5329	2	TW	802	2017-08-10-17-34-43	0	2	z	0	15	56.6	21.4	56.2	21.3	56.8	0.156	11074
2359726	5330	2	TW	802	2017-08-10-17-34-45	0	2	z	0	15	56.6	21.4	56.3	21.4	56.9	0.265	11074
2359727	5331	2	TW	802	2017-08-10-17-34-47	0	2	z	0	15	56.6	21.4	56.2	21.3	56.8	0.156	11074
2359728	5332	2	TW	802	2017-08-10-17-34-49	0	2	z	0	15	56.6	21.4	56.2	21.3	56.8	0.156	11074
2359729	5333	2	TW	802	2017-08-10-17-34-51	0	2	z	0	15	56.6	21.4	56.2	21.3	56.8	0.156	11074
2359730	5334	2	TW	802	2017-08-10-17-34-53	0	2	z	0	15	56.6	21.4	56.2	21.3	56.8	0.156	11074
2359731	5335	2	TW	802	2017-08-10-17-34-55	0	2	z	0	15	56.6	21.4	56.3	21.4	56.9	0.265	11074
2359732	5336	2	TW	802	2017-08-10-17-34-57	0	2	z	0	15	56.6	21.4	56.2	21.3	56.8	0.156	11074
2359733	5337	2	TW	802	2017-08-10-17-34-59	0	2	z	0	15	56.6	21.4	56.2	21.3	56.8	0.156	11074
2359734	5338	2	TW	802	2017-08-10-17-35-01	0	2	z	0	15	56.6	21.4	56.2	21.4	56.8	0.156	11074
2359735	5339	2	TW	802	2017-08-10-17-35-03	0	2	z	0	15	56.6	21.4	56.3	21.4	56.9	0.265	11074
2359736	5340	2	TW	802	2017-08-10-17-35-05	0	2	z	0	15	56.6	21.4	56.2	21.3	56.8	0.156	11074
2359737	5341	2	TW	802	2017-08-10-17-35-07	0	2	z	0	15	56.6	21.4	56.4	21.4	57	0.374	11074
2359738	5342	2	TW	802	2017-08-10-17-35-09	0	2	z	0	15	56.6	21.4	56.3	21.3	56.9	0.265	11074
2359739	5343	2	TW	802	2017-08-10-17-35-11	0	2	z	0	15	56.6	21.4	56.3	21.4	56.9	0.265	11074
2359740	5344	2	TW	802	2017-08-10-17-35-13	0	2	z	0	15	56.6	21.4	56.3	21.4	56.9	0.265	11074
2359741	5345	2	TW	802	2017-08-10-17-35-15	0	2	z	0	15	56.6	21.4	56.2	21.3	56.8	0.156	11074
2359742	5346	2	TW	802	2017-08-10-17-35-17	0	2	z	0	15	56.6	21.4	56.2	21.3	56.8	0.156	11074
2359743	5347	2	TW	802	2017-08-10-17-35-19	0	2	z	0	15	56.6	21.4	56.2	21.3	56.8	0.156	11074
2359744	5348	2	TW	802	2017-08-10-17-35-21	0	2	z	0	15	56.6	21.4	56.2	21.3	56.8	0.156	11074
2359745	5349	2	TW	802	2017-08-10-17-35-23	0	2	z	0	15	56.6	21.4	56.2	21.4	56.8	0.156	11074
2359746	5350	2	TW	802	2017-08-10-17-35-25	0	2	z	0	15	56.6	21.4	56.2	21.3	56.8	0.156	11074
2359747	5351	2	TW	802	2017-08-10-17-35-27	0	2	z	0	15	56.6	21.4	56.1	21.3	56.6	0.047	11074
2359748	5352	2	TW	802	2017-08-10-17-35-29	0	2	z	0	15	56.6	21.4	56.2	21.3	56.8	0.156	11074
2359749	5353	2	TW	802	2017-08-10-17-35-31	0	2	z	0	15	56.6	21.4	56.2	21.3	56.8	0.156	11074
2359750	5354	2	TW	802	2017-08-10-17-35-33	0	2	z	0	15	56.6	21.4	56.2	21.4	56.8	0.156	11074
2359751	5355	2	TW	802	2017-08-10-17-35-35	0	2	z	0	15	56.6	21.4	56.2	21.4	56.8	0.156	11074
2359752	5356	2	TW	802	2017-08-10-17-35-37	0	2	z	0	15	56.6	21.4	56.1	21.3	56.6	0.047	11074
2359753	5357	2	TW	802	2017-08-10-17-35-39	0	2	z	0	15	56.6	21.4	56.1	21.3	56.6	0.047	11074
2359754	5358	2	TW	802	2017-08-10-17-35-41	0	2	z	0	15	56.6	21.4	56.1	21.3	56.6	0.047	11074
2359755	5359	2	TW	802	2017-08-10-17-35-43	0	2	z	0	15	56.6	21.4	56.1	21.3	56.6	0.047	11074
2359756	5360	2	TW	802	2017-08-10-17-35-45	0	2	z	0	15	56.6	21.4	56.1	21.3	56.6	0.047	11074
2359757	5361	2	TW	802	2017-08-10-17-35-47	0	2	z	0	15	56.6	21.4	56.1	21.3	56.6	0.047	11074
2359758	5362	2	TW	802	2017-08-10-17-35-49	0	2	z	0	15	56.6	21.4	56.1	21.3	56.6	0.047	11074
2359759	5363	2	TW	802	2017-08-10-17-35-51	0	2	z	0	15	56.6	21.4	56.1	21.3	56.6	0.047	11074
2359760	5364	2	TW	802	2017-08-10-17-35-53	0	2	z	0	15	56.6	21.4	56.1	21.3	56.6	0.047	11074
2359761	5365	2	TW	802	2017-08-10-17-35-55	0	2	z	0	15	56.6	21.4	56.1	21.3	56.6	0.047	11074
2359762	5366	2	TW	802	2017-08-10-17-35-57	0	2	z	0	15	56.6	21.4	56.1	21.3	56.6	0.047	11074
2359763	5367	2	TW	802	2017-08-10-17-35-59	0	2	z	0	15	56.6	21.4	56.1	21.3	56.6	0.047	11074
2359764	5368	2	TW	802	2017-08-10-17-36-01	0	2	z	0	15	56.6	21.4	56.1	21.3	56.6	0.047	11074
2359765	5369	2	TW	802	2017-08-10-17-36-03	0	2	z	0	15	56.6	21.4	56.2	21.4	56.8	0.156	11074
2359766	5370	2	TW	802	2017-08-10-17-36-05	0	2	z	0	15	56.6	21.4	56.2	21.4	56.8	0.156	11074
2359767	5371	2	TW	802	2017-08-10-17-36-07	0	2	z	0	15	56.6	21.4	56.1	21.3	56.6	0.047	11074
2359768	5372	2	TW	802	2017-08-10-17-36-09	0	2	z	0	15	56.6	21.4	56.1	21.3	56.6	0.047	11074
2359769	5373	2	TW	802	2017-08-10-17-36-11	0	2	z	0	15	56.6	21.4	56.1	21.3	56.6	0.047	11074
2359770	5374	2	TW	802	2017-08-10-17-36-13	0	2	z	0	15	56.6	21.4	56.1	21.3	56.6	0.047	11074
2359771	5375	2	TW	802	2017-08-10-17-36-15	0	2	z	0	15	56.6	21.4	56.1	21.3	56.6	0.047	11074
2359772	5376	2	TW	802	2017-08-10-17-36-17	0	2	z	0	15	56.6	21.4	56.1	21.3	56.6	0.047	11074
2359773	5377	2	TW	802	2017-08-10-17-36-19	0	2	z	0	15	56.6	21.4	56.2	21.4	56.8	0.156	11074
2359774	5378	2	TW	802	2017-08-10-17-36-21	0	2	z	0	15	56.6	21.4	56.2	21.4	56.8	0.156	11074
2359775	5379	2	TW	802	2017-08-10-17-36-55	0	2	z	0	20	56.6	21.4	56.2	21.4	56.8	0.156	11075
2359776	5380	2	TW	802	2017-08-10-17-36-57	0	2	z	0	20	56.6	21.4	56.1	21.3	56.6	0.047	11075
2359777	5381	2	TW	802	2017-08-10-17-36-59	0	2	z	0	20	56.6	21.4	56.1	21.3	56.6	0.047	11075
2359778	5382	2	TW	802	2017-08-10-17-37-01	0	2	z	0	20	56.6	21.4	56.1	21.3	56.6	0.047	11075
2359779	5383	2	TW	802	2017-08-10-17-37-03	0	2	z	0	20	56.6	21.4	56.1	21.3	56.6	0.047	11075
2359780	5384	2	TW	802	2017-08-10-17-37-05	0	2	z	0	20	56.6	21.4	56.1	21.3	56.6	0.047	11075
2359781	5385	2	TW	802	2017-08-10-17-37-07	0	2	z	0	20	56.6	21.4	56.1	21.3	56.6	0.047	11075
2359782	5386	2	TW	802	2017-08-10-17-37-09	0	2	z	0	20	56.6	21.4	56.1	21.3	56.6	0.047	11075
2359783	5387	2	TW	802	2017-08-10-17-37-11	0	2	z	0	20	56.6	21.4	56.2	21.4	56.8	0.156	11075
2359784	5388	2	TW	802	2017-08-10-17-37-13	0	2	z	0	20	56.6	21.4	56.1	21.3	56.6	0.047	11075
2359785	5389	2	TW	802	2017-08-10-17-37-15	0	2	z	0	20	56.6	21.4	56.1	21.3	56.6	0.047	11075
2359786	5390	2	TW	802	2017-08-10-17-37-17	0	2	z	0	20	56.6	21.4	56.2	21.3	56.8	0.156	11075
2359787	5391	2	TW	802	2017-08-10-17-37-19	0	2	z	0	20	56.6	21.4	56.2	21.3	56.8	0.156	11075
2359788	5392	2	TW	802	2017-08-10-17-37-21	0	2	z	0	20	56.6	21.4	56.2	21.3	56.8	0.156	11075
2359789	5393	2	TW	802	2017-08-10-17-37-23	0	2	z	0	20	56.6	21.4	56.2	21.3	56.8	0.156	11075
2359790	5394	2	TW	802	2017-08-10-17-37-25	0	2	z	0	20	56.6	21.4	56.2	21.3	56.8	0.156	11075
2359791	5395	2	TW	802	2017-08-10-17-37-27	0	2	z	0	20	56.6	21.4	56.2	21.3	56.8	0.156	11075
2359792	5396	2	TW	802	2017-08-10-17-37-29	0	2	z	0	20	56.6	21.4	56.2	21.3	56.8	0.156	11075
2359793	5397	2	TW	802	2017-08-10-17-37-31	0	2	z	0	20	56.6	21.4	56.3	21.4	56.9	0.265	11075
2359794	5398	2	TW	802	2017-08-10-17-37-33	0	2	z	0	20	56.6	21.4	56.2	21.3	56.8	0.156	11075
2359795	5399	2	TW	802	2017-08-10-17-37-35	0	2	z	0	20	56.6	21.4	56.2	21.3	56.8	0.156	11075
2359796	5400	2	TW	802	2017-08-10-17-37-37	0	2	z	0	20	56.6	21.4	56.2	21.3	56.8	0.156	11075
2359797	5401	2	TW	802	2017-08-10-17-37-39	0	2	z	0	20	56.6	21.4	56.2	21.3	56.8	0.156	11075
2359798	5402	2	TW	802	2017-08-10-17-37-41	0	2	z	0	20	56.6	21.4	56.2	21.3	56.8	0.156	11075
2359799	5403	2	TW	802	2017-08-10-17-37-43	0	2	z	0	20	56.6	21.4	56.2	21.3	56.8	0.156	11075
2359800	5404	2	TW	802	2017-08-10-17-37-45	0	2	z	0	20	56.6	21.4	56.1	21.3	56.6	0.047	11075
2359801	5405	2	TW	802	2017-08-10-17-37-47	0	2	z	0	20	56.6	21.4	56.2	21.3	56.8	0.156	11075
2359802	5406	2	TW	802	2017-08-10-17-37-49	0	2	z	0	20	56.6	21.3	56.1	21.3	56.6	0.047	11075
2359803	5407	2	TW	802	2017-08-10-17-37-51	0	2	z	0	20	56.6	21.4	56.2	21.3	56.8	0.156	11075
2359804	5408	2	TW	802	2017-08-10-17-37-53	0	2	z	0	20	56.6	21.4	56.1	21.3	56.6	0.047	11075
2359805	5409	2	TW	802	2017-08-10-17-37-55	0	2	z	0	20	56.6	21.4	56.1	21.3	56.6	0.047	11075
2359806	5410	2	TW	802	2017-08-10-17-37-57	0	2	z	0	20	56.6	21.4	56.1	21.3	56.6	0.047	11075
2359807	5411	2	TW	802	2017-08-10-17-37-59	0	2	z	0	20	56.6	21.4	56.1	21.3	56.6	0.047	11075
2359808	5412	2	TW	802	2017-08-10-17-38-01	0	2	z	0	20	56.6	21.4	56.1	21.3	56.6	0.047	11075
2359809	5413	2	TW	802	2017-08-10-17-38-03	0	2	z	0	20	56.6	21.4	56.1	21.3	56.6	0.047	11075
2359810	5414	2	TW	802	2017-08-10-17-38-05	0	2	z	0	20	56.6	21.4	56.2	21.3	56.8	0.156	11075
2359811	5415	2	TW	802	2017-08-10-17-38-07	0	2	z	0	20	56.6	21.4	56.3	21.4	56.9	0.265	11075
2359812	5416	2	TW	802	2017-08-10-17-38-09	0	2	z	0	20	56.6	21.4	56.2	21.4	56.8	0.156	11075
2359813	5417	2	TW	802	2017-08-10-17-38-11	0	2	z	0	20	56.6	21.4	56.1	21.3	56.6	0.047	11075
2359814	5418	2	TW	802	2017-08-10-17-38-13	0	2	z	0	20	56.6	21.4	56.2	21.3	56.8	0.156	11075
2359815	5419	2	TW	802	2017-08-10-17-38-15	0	2	z	0	20	56.7	21.4	56.2	21.3	56.8	0.056	11075
2359816	5420	2	TW	802	2017-08-10-17-38-17	0	2	z	0	20	56.6	21.4	56.2	21.3	56.8	0.156	11075
2359817	5421	2	TW	802	2017-08-10-17-38-19	0	2	z	0	20	56.6	21.4	56.2	21.3	56.8	0.156	11075
2359818	5422	2	TW	802	2017-08-10-17-38-21	0	2	z	0	20	56.6	21.4	56.2	21.3	56.8	0.156	11075
2359819	5423	2	TW	802	2017-08-10-17-38-23	0	2	z	0	20	56.6	21.4	56.1	21.3	56.6	0.047	11075
2359820	5424	2	TW	802	2017-08-10-17-38-25	0	2	z	0	20	56.7	21.4	56.3	21.4	56.9	0.165	11075
2359821	5425	2	TW	802	2017-08-10-17-38-27	0	2	z	0	20	56.6	21.4	56.2	21.3	56.8	0.156	11075
2359822	5426	2	TW	802	2017-08-10-17-38-29	0	2	z	0	20	56.6	21.4	56.2	21.3	56.8	0.156	11075
2359823	5427	2	TW	802	2017-08-10-17-38-31	0	2	z	0	20	56.6	21.4	56.3	21.4	56.9	0.265	11075
2359824	5428	2	TW	802	2017-08-10-17-38-33	0	2	z	0	20	56.6	21.4	56.2	21.3	56.8	0.156	11075
2359825	5429	2	TW	802	2017-08-10-17-38-35	0	2	z	0	20	56.7	21.4	56.2	21.3	56.8	0.056	11075
2359826	5430	2	TW	802	2017-08-10-17-38-37	0	2	z	0	20	56.6	21.4	56.2	21.3	56.8	0.156	11075
2359827	5431	2	TW	802	2017-08-10-17-38-39	0	2	z	0	20	56.7	21.4	56.2	21.3	56.8	0.056	11075
2359828	5432	2	TW	802	2017-08-10-17-38-41	0	2	z	0	20	56.7	21.4	56.3	21.4	56.9	0.165	11075
2359829	5433	2	TW	802	2017-08-10-17-38-43	0	2	z	0	20	56.6	21.4	56.3	21.4	56.9	0.265	11075
2359830	5434	2	TW	802	2017-08-10-17-38-45	0	2	z	0	20	56.7	21.4	56.2	21.3	56.8	0.056	11075
2359831	5435	2	TW	802	2017-08-10-17-38-47	0	2	z	0	20	56.6	21.4	56.2	21.3	56.8	0.156	11075
2359832	5436	2	TW	802	2017-08-10-17-38-49	0	2	z	0	20	56.7	21.4	56.2	21.3	56.8	0.056	11075
2359833	5437	2	TW	802	2017-08-10-17-38-51	0	2	z	0	20	56.7	21.4	56.3	21.4	56.9	0.165	11075
2359834	5438	2	TW	802	2017-08-10-17-38-53	0	2	z	0	20	56.6	21.4	56.3	21.4	56.9	0.265	11075
2359835	5439	2	TW	802	2017-08-10-17-38-55	0	2	z	0	20	56.6	21.4	56.3	21.4	56.9	0.265	11075
2359836	5440	2	TW	802	2017-08-10-17-38-57	0	2	z	0	20	56.7	21.4	56.3	21.3	56.9	0.165	11075
2359837	5441	2	TW	802	2017-08-10-17-38-59	0	2	z	0	20	56.6	21.4	56.3	21.3	56.9	0.265	11075
2359838	5442	2	TW	802	2017-08-10-17-39-01	0	2	z	0	20	56.6	21.4	56.4	21.4	57	0.374	11075
2359839	5443	2	TW	802	2017-08-10-17-39-03	0	2	z	0	20	56.6	21.4	56.3	21.4	56.9	0.265	11075
2359840	5444	2	TW	802	2017-08-10-17-39-05	0	2	z	0	20	56.7	21.4	56.2	21.3	56.8	0.056	11075
2359841	5445	2	TW	802	2017-08-10-17-39-07	0	2	z	0	20	56.6	21.4	56.2	21.3	56.8	0.156	11075
2359842	5446	2	TW	802	2017-08-10-17-39-09	0	2	z	0	20	56.7	21.4	56.2	21.3	56.8	0.056	11075
2359843	5447	2	TW	802	2017-08-10-17-39-11	0	2	z	0	20	56.7	21.4	56.3	21.4	56.9	0.165	11075
2359844	5448	2	TW	802	2017-08-10-17-39-13	0	2	z	0	20	56.7	21.4	56.3	21.4	56.9	0.165	11075
2359845	5449	2	TW	802	2017-08-10-17-39-15	0	2	z	0	20	56.7	21.4	56.3	21.4	56.9	0.165	11075
2359846	5450	2	TW	802	2017-08-10-17-39-17	0	2	z	0	20	56.7	21.4	56.2	21.3	56.8	0.056	11075
2359847	5451	2	TW	802	2017-08-10-17-39-19	0	2	z	0	20	56.7	21.4	56.2	21.3	56.8	0.056	11075
2359848	5452	2	TW	802	2017-08-10-17-39-22	0	2	z	0	20	56.7	21.4	56.2	21.4	56.8	0.056	11075
2359849	5453	2	TW	802	2017-08-10-17-39-24	0	2	z	0	20	56.7	21.4	56.2	21.3	56.8	0.056	11075
2359850	5454	2	TW	802	2017-08-10-17-39-26	0	2	z	0	20	56.7	21.4	56.3	21.4	56.9	0.165	11075
2359851	5455	2	TW	802	2017-08-10-17-39-28	0	2	z	0	20	56.7	21.4	56.3	21.4	56.9	0.165	11075
2359852	5456	2	TW	802	2017-08-10-17-39-30	0	2	z	0	20	56.7	21.4	56.3	21.4	56.9	0.165	11075
2359853	5457	2	TW	802	2017-08-10-17-39-32	0	2	z	0	20	56.7	21.4	56.3	21.4	56.9	0.165	11075
2359854	5458	2	TW	802	2017-08-10-17-39-34	0	2	z	0	20	56.7	21.4	56.2	21.4	56.8	0.056	11075
2359855	5459	2	TW	802	2017-08-10-17-39-36	0	2	z	0	20	56.7	21.4	56.1	21.3	56.6	-0.053	11075
2359856	5460	2	TW	802	2017-08-10-17-39-38	0	2	z	0	20	56.7	21.4	56.1	21.3	56.6	-0.053	11075
2359857	5461	2	TW	802	2017-08-10-17-39-40	0	2	z	0	20	56.7	21.4	56.2	21.4	56.8	0.056	11075
2359858	5462	2	TW	802	2017-08-10-17-39-42	0	2	z	0	20	56.7	21.4	56.1	21.3	56.6	-0.053	11075
2359859	5463	2	TW	802	2017-08-10-17-39-44	0	2	z	0	20	56.7	21.4	56.2	21.4	56.8	0.056	11075
2359860	5464	2	TW	802	2017-08-10-17-39-46	0	2	z	0	20	56.7	21.4	56.2	21.4	56.8	0.056	11075
2359861	5465	2	TW	802	2017-08-10-17-39-48	0	2	z	0	20	56.7	21.4	56.2	21.3	56.8	0.056	11075
2359862	5466	2	TW	802	2017-08-10-17-39-50	0	2	z	0	20	56.7	21.4	56.2	21.3	56.8	0.056	11075
2359863	5467	2	TW	802	2017-08-10-17-39-52	0	2	z	0	20	56.7	21.4	56.2	21.3	56.8	0.056	11075
2359864	5468	2	TW	802	2017-08-10-17-39-54	0	2	z	0	20	56.7	21.4	56.2	21.3	56.8	0.056	11075
2359865	5469	2	TW	802	2017-08-10-17-39-56	0	2	z	0	20	56.7	21.4	56.2	21.3	56.8	0.056	11075
2359866	5470	2	TW	802	2017-08-10-17-39-58	0	2	z	0	20	56.7	21.4	56.2	21.3	56.8	0.056	11075
2359867	5471	2	TW	802	2017-08-10-17-40-00	0	2	z	0	20	56.7	21.4	56.2	21.3	56.8	0.056	11075
2359868	5472	2	TW	802	2017-08-10-17-40-02	0	2	z	0	20	56.7	21.4	56.2	21.3	56.8	0.056	11075
2359869	5473	2	TW	802	2017-08-10-17-40-04	0	2	z	0	20	56.7	21.4	56.3	21.4	56.9	0.165	11075
2359870	5474	2	TW	802	2017-08-10-17-40-06	0	2	z	0	20	56.7	21.4	56.2	21.3	56.8	0.056	11075
2359871	5475	2	TW	802	2017-08-10-17-40-08	0	2	z	0	20	56.7	21.4	56.2	21.3	56.8	0.056	11075
2359872	5476	2	TW	802	2017-08-10-17-40-10	0	2	z	0	20	56.7	21.4	56.1	21.3	56.6	-0.053	11075
2359873	5477	2	TW	802	2017-08-10-17-40-12	0	2	z	0	20	56.7	21.4	56.2	21.3	56.8	0.056	11075
2359874	5478	2	TW	802	2017-08-10-17-40-46	0	2	z	0	25	56.7	21.4	56.1	21.3	56.6	-0.053	11076
2359875	5479	2	TW	802	2017-08-10-17-40-48	0	2	z	0	25	56.7	21.4	56.2	21.4	56.8	0.056	11076
2359876	5480	2	TW	802	2017-08-10-17-40-50	0	2	z	0	25	56.7	21.4	56.2	21.4	56.8	0.056	11076
2359877	5481	2	TW	802	2017-08-10-17-40-52	0	2	z	0	25	56.7	21.4	56.2	21.4	56.8	0.056	11076
2359878	5482	2	TW	802	2017-08-10-17-40-54	0	2	z	0	25	56.7	21.4	56.2	21.4	56.8	0.056	11076
2359879	5483	2	TW	802	2017-08-10-17-40-56	0	2	z	0	25	56.7	21.4	56.2	21.4	56.8	0.056	11076
2359880	5484	2	TW	802	2017-08-10-17-40-58	0	2	z	0	25	56.7	21.4	56.2	21.4	56.8	0.056	11076
2359881	5485	2	TW	802	2017-08-10-17-41-00	0	2	z	0	25	56.7	21.4	56.1	21.3	56.6	-0.053	11076
2359882	5486	2	TW	802	2017-08-10-17-41-02	0	2	z	0	25	56.7	21.4	56.2	21.4	56.8	0.056	11076
2359883	5487	2	TW	802	2017-08-10-17-41-04	0	2	z	0	25	56.7	21.4	56.1	21.3	56.6	-0.053	11076
2359884	5488	2	TW	802	2017-08-10-17-41-06	0	2	z	0	25	56.7	21.4	56.1	21.3	56.6	-0.053	11076
2359885	5489	2	TW	802	2017-08-10-17-41-08	0	2	z	0	25	56.7	21.4	56.1	21.3	56.6	-0.053	11076
2359886	5490	2	TW	802	2017-08-10-17-41-10	0	2	z	0	25	56.7	21.4	56.1	21.3	56.6	-0.053	11076
2359887	5491	2	TW	802	2017-08-10-17-41-12	0	2	z	0	25	56.7	21.4	56.1	21.3	56.6	-0.053	11076
2359888	5492	2	TW	802	2017-08-10-17-41-14	0	2	z	0	25	56.7	21.4	56.1	21.3	56.6	-0.053	11076
2359889	5493	2	TW	802	2017-08-10-17-41-16	0	2	z	0	25	56.7	21.4	56.1	21.3	56.6	-0.053	11076
2359890	5494	2	TW	802	2017-08-10-17-41-18	0	2	z	0	25	56.7	21.4	56.1	21.3	56.6	-0.053	11076
2359891	5495	2	TW	802	2017-08-10-17-41-20	0	2	z	0	25	56.7	21.4	56.2	21.4	56.8	0.056	11076
2359892	5496	2	TW	802	2017-08-10-17-41-22	0	2	z	0	25	56.7	21.4	56.2	21.4	56.8	0.056	11076
2359893	5497	2	TW	802	2017-08-10-17-41-24	0	2	z	0	25	56.7	21.4	56.1	21.3	56.6	-0.053	11076
2359894	5498	2	TW	802	2017-08-10-17-41-26	0	2	z	0	25	56.7	21.4	56.2	21.4	56.8	0.056	11076
2359895	5499	2	TW	802	2017-08-10-17-41-28	0	2	z	0	25	56.7	21.4	56.2	21.4	56.8	0.056	11076
2359896	5500	2	TW	802	2017-08-10-17-41-30	0	2	z	0	25	56.7	21.4	56.1	21.3	56.6	-0.053	11076
2359897	5501	2	TW	802	2017-08-10-17-41-32	0	2	z	0	25	56.7	21.4	56.1	21.3	56.6	-0.053	11076
2359898	5502	2	TW	802	2017-08-10-17-41-34	0	2	z	0	25	56.7	21.4	56.2	21.4	56.8	0.056	11076
2359899	5503	2	TW	802	2017-08-10-17-41-36	0	2	z	0	25	56.7	21.4	56.2	21.4	56.8	0.056	11076
2359900	5504	2	TW	802	2017-08-10-17-41-38	0	2	z	0	25	56.7	21.4	56.1	21.3	56.6	-0.053	11076
2359901	5505	2	TW	802	2017-08-10-17-41-40	0	2	z	0	25	56.7	21.4	56.3	21.4	56.9	0.165	11076
2359902	5506	2	TW	802	2017-08-10-17-41-42	0	2	z	0	25	56.7	21.4	56.2	21.4	56.8	0.056	11076
2359903	5507	2	TW	802	2017-08-10-17-41-44	0	2	z	0	25	56.7	21.4	56.3	21.4	56.9	0.165	11076
2359904	5508	2	TW	802	2017-08-10-17-41-46	0	2	z	0	25	56.7	21.4	56.3	21.4	56.9	0.165	11076
2359905	5509	2	TW	802	2017-08-10-17-41-48	0	2	z	0	25	56.7	21.4	56.3	21.4	56.9	0.165	11076
2359906	5510	2	TW	802	2017-08-10-17-41-50	0	2	z	0	25	56.7	21.4	56.3	21.4	56.9	0.165	11076
2359907	5511	2	TW	802	2017-08-10-17-41-52	0	2	z	0	25	56.7	21.4	56.2	21.3	56.8	0.056	11076
2359908	5512	2	TW	802	2017-08-10-17-41-54	0	2	z	0	25	56.7	21.4	56.2	21.4	56.8	0.056	11076
2359909	5513	2	TW	802	2017-08-10-17-41-56	0	2	z	0	25	56.7	21.4	56.3	21.4	56.9	0.165	11076
2359910	5514	2	TW	802	2017-08-10-17-41-58	0	2	z	0	25	56.7	21.4	56.3	21.4	56.9	0.165	11076
2359911	5515	2	TW	802	2017-08-10-17-42-00	0	2	z	0	25	56.7	21.4	56.3	21.4	56.9	0.165	11076
2359912	5516	2	TW	802	2017-08-10-17-42-02	0	2	z	0	25	56.7	21.4	56.2	21.3	56.8	0.056	11076
2359913	5517	2	TW	802	2017-08-10-17-42-04	0	2	z	0	25	56.7	21.4	56.3	21.4	56.9	0.165	11076
2359914	5518	2	TW	802	2017-08-10-17-42-06	0	2	z	0	25	56.7	21.4	56.2	21.3	56.8	0.056	11076
2359915	5519	2	TW	802	2017-08-10-17-42-08	0	2	z	0	25	56.7	21.4	56.4	21.4	57	0.274	11076
2359916	5520	2	TW	802	2017-08-10-17-42-10	0	2	z	0	25	56.7	21.4	56.3	21.4	56.9	0.165	11076
2359917	5521	2	TW	802	2017-08-10-17-42-12	0	2	z	0	25	56.7	21.4	56.2	21.3	56.8	0.056	11076
2359918	5522	2	TW	802	2017-08-10-17-42-14	0	2	z	0	25	56.7	21.4	56.2	21.3	56.8	0.056	11076
2359919	5523	2	TW	802	2017-08-10-17-42-16	0	2	z	0	25	56.7	21.4	56.3	21.4	56.9	0.165	11076
2359920	5524	2	TW	802	2017-08-10-17-42-18	0	2	z	0	25	56.7	21.4	56.2	21.3	56.8	0.056	11076
2359921	5525	2	TW	802	2017-08-10-17-42-20	0	2	z	0	25	56.7	21.4	56.3	21.4	56.9	0.165	11076
2359922	5526	2	TW	802	2017-08-10-17-42-22	0	2	z	0	25	56.7	21.4	56.2	21.3	56.8	0.056	11076
2359923	5527	2	TW	802	2017-08-10-17-42-24	0	2	z	0	25	56.7	21.4	56.3	21.4	56.9	0.165	11076
2359924	5528	2	TW	802	2017-08-10-17-42-26	0	2	z	0	25	56.7	21.4	56.2	21.3	56.8	0.056	11076
2359925	5529	2	TW	802	2017-08-10-17-42-28	0	2	z	0	25	56.7	21.4	56.3	21.4	56.9	0.165	11076
2359926	5530	2	TW	802	2017-08-10-17-42-30	0	2	z	0	25	56.7	21.4	56.2	21.3	56.8	0.056	11076
2359927	5531	2	TW	802	2017-08-10-17-42-32	0	2	z	0	25	56.7	21.4	56.3	21.4	56.9	0.165	11076
2359928	5532	2	TW	802	2017-08-10-17-42-34	0	2	z	0	25	56.7	21.4	56.2	21.3	56.8	0.056	11076
2359929	5533	2	TW	802	2017-08-10-17-42-36	0	2	z	0	25	56.7	21.4	56.3	21.4	56.9	0.165	11076
2359930	5534	2	TW	802	2017-08-10-17-42-38	0	2	z	0	25	56.7	21.4	56.1	21.3	56.6	-0.053	11076
2359931	5535	2	TW	802	2017-08-10-17-42-40	0	2	z	0	25	56.7	21.4	56.3	21.4	56.9	0.165	11076
2359932	5536	2	TW	802	2017-08-10-17-42-42	0	2	z	0	25	56.7	21.4	56.3	21.4	56.9	0.165	11076
2359933	5537	2	TW	802	2017-08-10-17-42-44	0	2	z	0	25	56.7	21.4	56.2	21.3	56.8	0.056	11076
2359934	5538	2	TW	802	2017-08-10-17-42-46	0	2	z	0	25	56.7	21.4	56.2	21.3	56.8	0.056	11076
2359935	5539	2	TW	802	2017-08-10-17-42-48	0	2	z	0	25	56.7	21.4	56.2	21.3	56.8	0.056	11076
2359936	5540	2	TW	802	2017-08-10-17-42-50	0	2	z	0	25	56.7	21.4	56.3	21.4	56.9	0.165	11076
2359937	5541	2	TW	802	2017-08-10-17-42-52	0	2	z	0	25	56.7	21.4	56.2	21.3	56.8	0.056	11076
2359938	5542	2	TW	802	2017-08-10-17-42-54	0	2	z	0	25	56.7	21.4	56.2	21.4	56.8	0.056	11076
2359939	5543	2	TW	802	2017-08-10-17-42-56	0	2	z	0	25	56.7	21.4	56.1	21.3	56.6	-0.053	11076
2359940	5544	2	TW	802	2017-08-10-17-42-58	0	2	z	0	25	56.7	21.4	56.3	21.4	56.9	0.165	11076
2359941	5545	2	TW	802	2017-08-10-17-43-02	0	2	z	0	25	56.7	21.4	56.3	21.4	56.9	0.165	11076
2359942	5546	2	TW	802	2017-08-10-17-43-04	0	2	z	0	25	56.7	21.4	56.3	21.4	56.9	0.165	11076
2359943	5547	2	TW	802	2017-08-10-17-43-06	0	2	z	0	25	56.7	21.4	56.3	21.4	56.9	0.165	11076
2359944	5548	2	TW	802	2017-08-10-17-43-08	0	2	z	0	25	56.7	21.4	56.3	21.4	56.9	0.165	11076
2359945	5549	2	TW	802	2017-08-10-17-43-10	0	2	z	0	25	56.7	21.4	56.2	21.3	56.8	0.056	11076
2359946	5550	2	TW	802	2017-08-10-17-43-12	0	2	z	0	25	56.7	21.4	56.2	21.3	56.8	0.056	11076
2359947	5551	2	TW	802	2017-08-10-17-43-14	0	2	z	0	25	56.7	21.4	56.2	21.4	56.8	0.056	11076
2359948	5552	2	TW	802	2017-08-10-17-43-16	0	2	z	0	25	56.7	21.4	56.2	21.3	56.8	0.056	11076
2359949	5553	2	TW	802	2017-08-10-17-43-18	0	2	z	0	25	56.7	21.4	56.2	21.3	56.8	0.056	11076
2359950	5554	2	TW	802	2017-08-10-17-43-20	0	2	z	0	25	56.7	21.4	56.2	21.3	56.8	0.056	11076
2359951	5555	2	TW	802	2017-08-10-17-43-22	0	2	z	0	25	56.7	21.4	56.2	21.3	56.8	0.056	11076
2359952	5556	2	TW	802	2017-08-10-17-43-24	0	2	z	0	25	56.7	21.4	56.3	21.4	56.9	0.165	11076
2359953	5557	2	TW	802	2017-08-10-17-43-26	0	2	z	0	25	56.7	21.4	56.2	21.3	56.8	0.056	11076
2359954	5558	2	TW	802	2017-08-10-17-43-28	0	2	z	0	25	56.7	21.4	56.2	21.3	56.8	0.056	11076
2359955	5559	2	TW	802	2017-08-10-17-43-30	0	2	z	0	25	56.7	21.4	56.3	21.4	56.9	0.165	11076
2359956	5560	2	TW	802	2017-08-10-17-43-32	0	2	z	0	25	56.7	21.4	56.3	21.4	56.9	0.165	11076
2359957	5561	2	TW	802	2017-08-10-17-43-34	0	2	z	0	25	56.7	21.4	56.3	21.4	56.9	0.165	11076
2359958	5562	2	TW	802	2017-08-10-17-43-36	0	2	z	0	25	56.7	21.4	56.3	21.4	56.9	0.165	11076
2359959	5563	2	TW	802	2017-08-10-17-43-38	0	2	z	0	25	56.7	21.4	56.2	21.3	56.8	0.056	11076
2359960	5564	2	TW	802	2017-08-10-17-43-40	0	2	z	0	25	56.7	21.4	56.3	21.4	56.9	0.165	11076
2359961	5565	2	TW	802	2017-08-10-17-43-42	0	2	z	0	25	56.7	21.4	56.3	21.4	56.9	0.165	11076
2359962	5566	2	TW	802	2017-08-10-17-43-44	0	2	z	0	25	56.7	21.4	56.2	21.3	56.8	0.056	11076
2359963	5567	2	TW	802	2017-08-10-17-43-46	0	2	z	0	25	56.7	21.4	56.2	21.3	56.8	0.056	11076
2359964	5568	2	TW	802	2017-08-10-17-43-48	0	2	z	0	25	56.7	21.4	56.3	21.4	56.9	0.165	11076
2359965	5569	2	TW	802	2017-08-10-17-43-50	0	2	z	0	25	56.7	21.4	56.3	21.4	56.9	0.165	11076
2359966	5570	2	TW	802	2017-08-10-17-43-52	0	2	z	0	25	56.7	21.4	56.2	21.3	56.8	0.056	11076
2359967	5571	2	TW	802	2017-08-10-17-43-54	0	2	z	0	25	56.7	21.4	56.3	21.4	56.9	0.165	11076
2359968	5572	2	TW	802	2017-08-10-17-43-56	0	2	z	0	25	56.8	21.4	56.3	21.4	56.9	0.065	11076
2359969	5573	2	TW	802	2017-08-10-17-43-58	0	2	z	0	25	56.8	21.4	56.3	21.4	56.9	0.065	11076
2359970	5574	2	TW	802	2017-08-10-17-44-00	0	2	z	0	25	56.7	21.4	56.3	21.4	56.9	0.165	11076
2359971	5575	2	TW	802	2017-08-10-17-44-02	0	2	z	0	25	56.7	21.4	56.4	21.4	57	0.274	11076
2359972	5576	2	TW	802	2017-08-10-17-44-35	0	2	z	0	30	56.7	21.4	56.2	21.3	56.8	0.056	11077
2359973	5577	2	TW	802	2017-08-10-17-44-37	0	2	z	0	30	56.7	21.4	56.3	21.4	56.9	0.165	11077
2359974	5578	2	TW	802	2017-08-10-17-44-39	0	2	z	0	30	56.7	21.4	56.3	21.4	56.9	0.165	11077
2359975	5579	2	TW	802	2017-08-10-17-44-41	0	2	z	0	30	56.7	21.4	56.2	21.3	56.8	0.056	11077
2359976	5580	2	TW	802	2017-08-10-17-44-43	0	2	z	0	30	56.7	21.4	56.2	21.3	56.8	0.056	11077
2359977	5581	2	TW	802	2017-08-10-17-44-45	0	2	z	0	30	56.7	21.4	56.3	21.4	56.9	0.165	11077
2359978	5582	2	TW	802	2017-08-10-17-44-47	0	2	z	0	30	56.7	21.4	56.3	21.4	56.9	0.165	11077
2359979	5583	2	TW	802	2017-08-10-17-44-49	0	2	z	0	30	56.7	21.4	56.3	21.4	56.9	0.165	11077
2359980	5584	2	TW	802	2017-08-10-17-44-51	0	2	z	0	30	56.7	21.4	56.2	21.3	56.8	0.056	11077
2359981	5585	2	TW	802	2017-08-10-17-44-53	0	2	z	0	30	56.7	21.4	56.3	21.4	56.9	0.165	11077
2359982	5586	2	TW	802	2017-08-10-17-44-55	0	2	z	0	30	56.7	21.4	56.3	21.4	56.9	0.165	11077
2359983	5587	2	TW	802	2017-08-10-17-44-57	0	2	z	0	30	56.7	21.4	56.3	21.4	56.9	0.165	11077
2359984	5588	2	TW	802	2017-08-10-17-44-59	0	2	z	0	30	56.7	21.4	56.3	21.4	56.9	0.165	11077
2359985	5589	2	TW	802	2017-08-10-17-45-01	0	2	z	0	30	56.7	21.4	56.3	21.4	56.9	0.165	11077
2359986	5590	2	TW	802	2017-08-10-17-45-03	0	2	z	0	30	56.7	21.4	56.3	21.4	56.9	0.165	11077
2359987	5591	2	TW	802	2017-08-10-17-45-05	0	2	z	0	30	56.7	21.4	56.3	21.4	56.9	0.165	11077
2359988	5592	2	TW	802	2017-08-10-17-45-07	0	2	z	0	30	56.7	21.4	56.2	21.3	56.8	0.056	11077
2359989	5593	2	TW	802	2017-08-10-17-45-09	0	2	z	0	30	56.7	21.4	56.3	21.4	56.9	0.165	11077
2359990	5594	2	TW	802	2017-08-10-17-45-11	0	2	z	0	30	56.7	21.4	56.3	21.4	56.9	0.165	11077
2359991	5595	2	TW	802	2017-08-10-17-45-13	0	2	z	0	30	56.7	21.4	56.3	21.4	56.9	0.165	11077
2359992	5596	2	TW	802	2017-08-10-17-45-15	0	2	z	0	30	56.7	21.4	56.3	21.4	56.9	0.165	11077
2359993	5597	2	TW	802	2017-08-10-17-45-17	0	2	z	0	30	56.7	21.4	56.3	21.4	56.9	0.165	11077
2359994	5598	2	TW	802	2017-08-10-17-45-19	0	2	z	0	30	56.7	21.4	56.3	21.4	56.9	0.165	11077
2359995	5599	2	TW	802	2017-08-10-17-45-21	0	2	z	0	30	56.7	21.4	56.3	21.4	56.9	0.165	11077
2359996	5600	2	TW	802	2017-08-10-17-45-23	0	2	z	0	30	56.7	21.4	56.3	21.4	56.9	0.165	11077
2359997	5601	2	TW	802	2017-08-10-17-45-25	0	2	z	0	30	56.7	21.4	56.2	21.3	56.8	0.056	11077
2359998	5602	2	TW	802	2017-08-10-17-45-27	0	2	z	0	30	56.7	21.4	56.3	21.4	56.9	0.165	11077
2359999	5603	2	TW	802	2017-08-10-17-45-29	0	2	z	0	30	56.7	21.4	56.3	21.4	56.9	0.165	11077
2360000	5604	2	TW	802	2017-08-10-17-45-31	0	2	z	0	30	56.7	21.4	56.3	21.4	56.9	0.165	11077
2360001	5605	2	TW	802	2017-08-10-17-45-33	0	2	z	0	30	56.7	21.4	56.3	21.4	56.9	0.165	11077
2360002	5606	2	TW	802	2017-08-10-17-45-35	0	2	z	0	30	56.7	21.4	56.2	21.3	56.8	0.056	11077
2360003	5607	2	TW	802	2017-08-10-17-45-37	0	2	z	0	30	56.7	21.4	56.2	21.3	56.8	0.056	11077
2360004	5608	2	TW	802	2017-08-10-17-45-39	0	2	z	0	30	56.7	21.4	56.2	21.3	56.8	0.056	11077
2360005	5609	2	TW	802	2017-08-10-17-45-41	0	2	z	0	30	56.7	21.4	56.2	21.3	56.8	0.056	11077
2360006	5610	2	TW	802	2017-08-10-17-45-43	0	2	z	0	30	56.7	21.4	56.2	21.3	56.8	0.056	11077
2360007	5611	2	TW	802	2017-08-10-17-45-45	0	2	z	0	30	56.7	21.4	56.2	21.3	56.8	0.056	11077
2360008	5612	2	TW	802	2017-08-10-17-45-47	0	2	z	0	30	56.7	21.4	56.3	21.4	56.9	0.165	11077
2360009	5613	2	TW	802	2017-08-10-17-45-49	0	2	z	0	30	56.7	21.4	56.3	21.4	56.9	0.165	11077
2360010	5614	2	TW	802	2017-08-10-17-45-51	0	2	z	0	30	56.7	21.4	56.3	21.4	56.9	0.165	11077
2360011	5615	2	TW	802	2017-08-10-17-45-53	0	2	z	0	30	56.7	21.4	56.3	21.4	56.9	0.165	11077
2360012	5616	2	TW	802	2017-08-10-17-45-55	0	2	z	0	30	56.7	21.4	56.2	21.3	56.8	0.056	11077
2360013	5617	2	TW	802	2017-08-10-17-45-57	0	2	z	0	30	56.7	21.4	56.3	21.4	56.9	0.165	11077
2360014	5618	2	TW	802	2017-08-10-17-45-59	0	2	z	0	30	56.7	21.4	56.3	21.4	56.9	0.165	11077
2360015	5619	2	TW	802	2017-08-10-17-46-01	0	2	z	0	30	56.7	21.4	56.3	21.4	56.9	0.165	11077
2360016	5620	2	TW	802	2017-08-10-17-46-03	0	2	z	0	30	56.7	21.4	56.3	21.4	56.9	0.165	11077
2360017	5621	2	TW	802	2017-08-10-17-46-05	0	2	z	0	30	56.7	21.4	56.3	21.4	56.9	0.165	11077
2360018	5622	2	TW	802	2017-08-10-17-46-07	0	2	z	0	30	56.7	21.4	56.2	21.3	56.8	0.056	11077
2360019	5623	2	TW	802	2017-08-10-17-46-09	0	2	z	0	30	56.7	21.4	56.2	21.3	56.8	0.056	11077
2360020	5624	2	TW	802	2017-08-10-17-46-11	0	2	z	0	30	56.7	21.4	56.2	21.3	56.8	0.056	11077
2360021	5625	2	TW	802	2017-08-10-17-46-13	0	2	z	0	30	56.7	21.4	56.3	21.4	56.9	0.165	11077
2360022	5626	2	TW	802	2017-08-10-17-46-15	0	2	z	0	30	56.7	21.4	56.3	21.4	56.9	0.165	11077
2360023	5627	2	TW	802	2017-08-10-17-46-17	0	2	z	0	30	56.7	21.4	56.3	21.4	56.9	0.165	11077
2360024	5628	2	TW	802	2017-08-10-17-46-19	0	2	z	0	30	56.7	21.4	56.3	21.4	56.9	0.165	11077
2360025	5629	2	TW	802	2017-08-10-17-46-21	0	2	z	0	30	56.7	21.4	56.3	21.4	56.9	0.165	11077
2360026	5630	2	TW	802	2017-08-10-17-46-23	0	2	z	0	30	56.7	21.4	56.4	21.4	57	0.274	11077
2360027	5631	2	TW	802	2017-08-10-17-46-25	0	2	z	0	30	56.7	21.4	56.3	21.3	56.9	0.165	11077
2360028	5632	2	TW	802	2017-08-10-17-46-27	0	2	z	0	30	56.7	21.4	56.4	21.4	57	0.274	11077
2360029	5633	2	TW	802	2017-08-10-17-46-29	0	2	z	0	30	56.7	21.4	56.2	21.3	56.8	0.056	11077
2360030	5634	2	TW	802	2017-08-10-17-46-31	0	2	z	0	30	56.7	21.4	56.3	21.3	56.9	0.165	11077
2360031	5635	2	TW	802	2017-08-10-17-46-33	0	2	z	0	30	56.7	21.4	56.3	21.3	56.9	0.165	11077
2360032	5636	2	TW	802	2017-08-10-17-46-35	0	2	z	0	30	56.7	21.4	56.2	21.3	56.8	0.056	11077
2360033	5637	2	TW	802	2017-08-10-17-46-37	0	2	z	0	30	56.7	21.4	56.3	21.4	56.9	0.165	11077
2360034	5638	2	TW	802	2017-08-10-17-46-39	0	2	z	0	30	56.7	21.4	56.3	21.4	56.9	0.165	11077
2360035	5639	2	TW	802	2017-08-10-17-46-41	0	2	z	0	30	56.7	21.4	56.2	21.3	56.8	0.056	11077
2360036	5640	2	TW	802	2017-08-10-17-46-45	0	2	z	0	30	56.7	21.4	56.2	21.3	56.8	0.056	11077
2360037	5641	2	TW	802	2017-08-10-17-46-47	0	2	z	0	30	56.7	21.4	56.2	21.3	56.8	0.056	11077
2360038	5642	2	TW	802	2017-08-10-17-46-49	0	2	z	0	30	56.7	21.4	56.3	21.4	56.9	0.165	11077
2360039	5643	2	TW	802	2017-08-10-17-46-51	0	2	z	0	30	56.7	21.4	56.3	21.4	56.9	0.165	11077
2360040	5644	2	TW	802	2017-08-10-17-46-53	0	2	z	0	30	56.7	21.4	56.3	21.4	56.9	0.165	11077
2360041	5645	2	TW	802	2017-08-10-17-46-55	0	2	z	0	30	56.7	21.4	56.3	21.4	56.9	0.165	11077
2360042	5646	2	TW	802	2017-08-10-17-46-57	0	2	z	0	30	56.7	21.4	56.3	21.4	56.9	0.165	11077
2360043	5647	2	TW	802	2017-08-10-17-46-59	0	2	z	0	30	56.7	21.4	56.3	21.4	56.9	0.165	11077
2360044	5648	2	TW	802	2017-08-10-17-47-01	0	2	z	0	30	56.7	21.4	56.3	21.4	56.9	0.165	11077
2360045	5649	2	TW	802	2017-08-10-17-47-03	0	2	z	0	30	56.7	21.4	56.3	21.4	56.9	0.165	11077
2360046	5650	2	TW	802	2017-08-10-17-47-05	0	2	z	0	30	56.7	21.4	56.3	21.4	56.9	0.165	11077
2360047	5651	2	TW	802	2017-08-10-17-47-07	0	2	z	0	30	56.7	21.4	56.3	21.4	56.9	0.165	11077
2360048	5652	2	TW	802	2017-08-10-17-47-09	0	2	z	0	30	56.7	21.4	56.3	21.4	56.9	0.165	11077
2360049	5653	2	TW	802	2017-08-10-17-47-11	0	2	z	0	30	56.7	21.4	56.3	21.4	56.9	0.165	11077
2360050	5654	2	TW	802	2017-08-10-17-47-13	0	2	z	0	30	56.7	21.4	56.2	21.3	56.8	0.056	11077
2360051	5655	2	TW	802	2017-08-10-17-47-15	0	2	z	0	30	56.7	21.4	56.2	21.3	56.8	0.056	11077
2360052	5656	2	TW	802	2017-08-10-17-47-17	0	2	z	0	30	56.7	21.4	56.2	21.3	56.8	0.056	11077
2360053	5657	2	TW	802	2017-08-10-17-47-19	0	2	z	0	30	56.7	21.4	56.2	21.3	56.8	0.056	11077
2360054	5658	2	TW	802	2017-08-10-17-47-21	0	2	z	0	30	56.7	21.4	56.2	21.3	56.8	0.056	11077
2360055	5659	2	TW	802	2017-08-10-17-47-23	0	2	z	0	30	56.7	21.4	56.2	21.3	56.8	0.056	11077
2360056	5660	2	TW	802	2017-08-10-17-47-25	0	2	z	0	30	56.8	21.4	56.3	21.4	56.9	0.065	11077
2360057	5661	2	TW	802	2017-08-10-17-47-27	0	2	z	0	30	56.7	21.4	56.3	21.4	56.9	0.165	11077
2360058	5662	2	TW	802	2017-08-10-17-47-29	0	2	z	0	30	56.8	21.4	56.2	21.3	56.8	-0.044	11077
2360059	5663	2	TW	802	2017-08-10-17-47-31	0	2	z	0	30	56.8	21.4	56.3	21.4	56.9	0.065	11077
2360060	5664	2	TW	802	2017-08-10-17-47-33	0	2	z	0	30	56.8	21.4	56.3	21.4	56.9	0.065	11077
2360061	5665	2	TW	802	2017-08-10-17-47-35	0	2	z	0	30	56.7	21.4	56.2	21.3	56.8	0.056	11077
2360062	5666	2	TW	802	2017-08-10-17-47-37	0	2	z	0	30	56.8	21.4	56.2	21.3	56.8	-0.044	11077
2360063	5667	2	TW	802	2017-08-10-17-47-39	0	2	z	0	30	56.7	21.4	56.2	21.3	56.8	0.056	11077
2360064	5668	2	TW	802	2017-08-10-17-47-41	0	2	z	0	30	56.7	21.4	56.2	21.3	56.8	0.056	11077
2360065	5669	2	TW	802	2017-08-10-17-47-43	0	2	z	0	30	56.8	21.4	56.3	21.4	56.9	0.065	11077
2360066	5670	2	TW	802	2017-08-10-17-47-45	0	2	z	0	30	56.7	21.4	56.3	21.4	56.9	0.165	11077
2360067	5671	2	TW	802	2017-08-10-17-47-47	0	2	z	0	30	56.8	21.4	56.3	21.4	56.9	0.065	11077
2360068	5672	2	TW	802	2017-08-10-17-47-49	0	2	z	0	30	56.7	21.4	56.2	21.3	56.8	0.056	11077
2360069	5673	2	TW	802	2017-08-10-17-47-51	0	2	z	0	30	56.8	21.4	56.3	21.4	56.9	0.065	11077
2360070	5674	2	TW	802	2017-08-10-17-47-53	0	2	z	0	30	56.8	21.4	56.3	21.4	56.9	0.065	11077
2365749	11353	2	TW	802	2017-08-10-21-45-03	1	2	x	-30	0	59	21.2	58.4	21.2	59.2	0.153	11135
2365750	11354	2	TW	802	2017-08-10-21-45-05	1	2	x	-30	0	59	21.2	58.3	21.2	59	0.044	11135
2365751	11355	2	TW	802	2017-08-10-21-45-07	1	2	x	-30	0	59	21.2	58.3	21.2	59	0.044	11135
2365752	11356	2	TW	802	2017-08-10-21-45-09	1	2	x	-30	0	59	21.2	58.3	21.2	59	0.044	11135
2365753	11357	2	TW	802	2017-08-10-21-45-11	1	2	x	-30	0	59	21.2	58.3	21.2	59	0.044	11135
2365754	11358	2	TW	802	2017-08-10-21-45-13	1	2	x	-30	0	59	21.2	58.3	21.2	59	0.044	11135
2365755	11359	2	TW	802	2017-08-10-21-45-15	1	2	x	-30	0	59	21.2	58.3	21.2	59	0.044	11135
2365756	11360	2	TW	802	2017-08-10-21-45-17	1	2	x	-30	0	59	21.2	58.3	21.2	59	0.044	11135
2365757	11361	2	TW	802	2017-08-10-21-45-19	1	2	x	-30	0	59	21.2	58.3	21.2	59	0.044	11135
2365758	11362	2	TW	802	2017-08-10-21-45-21	1	2	x	-30	0	59	21.2	58.3	21.2	59	0.044	11135
2365759	11363	2	TW	802	2017-08-10-21-45-23	1	2	x	-30	0	59	21.2	58.3	21.2	59	0.044	11135
2365760	11364	2	TW	802	2017-08-10-21-45-25	1	2	x	-30	0	59	21.2	58.3	21.2	59	0.044	11135
2365761	11365	2	TW	802	2017-08-10-21-45-27	1	2	x	-30	0	59	21.2	58.3	21.2	59	0.044	11135
2365762	11366	2	TW	802	2017-08-10-21-45-29	1	2	x	-30	0	59	21.2	58.3	21.2	59	0.044	11135
2365763	11367	2	TW	802	2017-08-10-21-45-31	1	2	x	-30	0	59	21.2	58.3	21.2	59	0.044	11135
2365764	11368	2	TW	802	2017-08-10-21-45-33	1	2	x	-30	0	59	21.2	58.3	21.2	59	0.044	11135
2365765	11369	2	TW	802	2017-08-10-21-45-35	1	2	x	-30	0	59	21.2	58.3	21.2	59	0.044	11135
2365766	11370	2	TW	802	2017-08-10-21-45-37	1	2	x	-30	0	59	21.2	58.3	21.2	59	0.044	11135
2365767	11371	2	TW	802	2017-08-10-21-45-39	1	2	x	-30	0	59	21.2	58.3	21.2	59	0.044	11135
2365768	11372	2	TW	802	2017-08-10-21-45-41	1	2	x	-30	0	59	21.2	58.3	21.2	59	0.044	11135
2365769	11373	2	TW	802	2017-08-10-21-45-43	1	2	x	-30	0	59	21.2	58.3	21.2	59	0.044	11135
2365770	11374	2	TW	802	2017-08-10-21-45-45	1	2	x	-30	0	59	21.2	58.3	21.2	59	0.044	11135
2365771	11375	2	TW	802	2017-08-10-21-45-47	1	2	x	-30	0	59	21.2	58.3	21.2	59	0.044	11135
2365772	11376	2	TW	802	2017-08-10-21-45-49	1	2	x	-30	0	59	21.2	58.3	21.2	59	0.044	11135
2365773	11377	2	TW	802	2017-08-10-21-45-51	1	2	x	-30	0	59	21.2	58.3	21.2	59	0.044	11135
2365774	11378	2	TW	802	2017-08-10-21-45-53	1	2	x	-30	0	59	21.2	58.3	21.2	59	0.044	11135
2365775	11379	2	TW	802	2017-08-10-21-45-55	1	2	x	-30	0	59	21.2	58.2	21.1	58.9	-0.065	11135
2365776	11380	2	TW	802	2017-08-10-21-45-57	1	2	x	-30	0	59	21.2	58.2	21.1	58.9	-0.065	11135
2365777	11381	2	TW	802	2017-08-10-21-45-59	1	2	x	-30	0	59	21.2	58.3	21.2	59	0.044	11135
2365778	11382	2	TW	802	2017-08-10-21-46-01	1	2	x	-30	0	59	21.2	58.3	21.2	59	0.044	11135
2365779	11383	2	TW	802	2017-08-10-21-46-03	1	2	x	-30	0	59	21.2	58.4	21.2	59.2	0.153	11135
2365780	11384	2	TW	802	2017-08-10-21-46-05	1	2	x	-30	0	59	21.2	58.4	21.2	59.2	0.153	11135
2365781	11385	2	TW	802	2017-08-10-21-46-07	1	2	x	-30	0	59	21.2	58.4	21.2	59.2	0.153	11135
2365782	11386	2	TW	802	2017-08-10-21-46-09	1	2	x	-30	0	59	21.2	58.4	21.2	59.2	0.153	11135
2365783	11387	2	TW	802	2017-08-10-21-46-11	1	2	x	-30	0	59	21.2	58.4	21.2	59.2	0.153	11135
2365784	11388	2	TW	802	2017-08-10-21-46-13	1	2	x	-30	0	59	21.2	58.4	21.2	59.2	0.153	11135
2365785	11389	2	TW	802	2017-08-10-21-46-15	1	2	x	-30	0	59	21.2	58.4	21.2	59.2	0.153	11135
2365786	11390	2	TW	802	2017-08-10-21-46-17	1	2	x	-30	0	59	21.2	58.4	21.2	59.2	0.153	11135
2365787	11391	2	TW	802	2017-08-10-21-46-19	1	2	x	-30	0	59	21.2	58.4	21.2	59.2	0.153	11135
2365788	11392	2	TW	802	2017-08-10-21-46-21	1	2	x	-30	0	59	21.2	58.4	21.2	59.2	0.153	11135
2365789	11393	2	TW	802	2017-08-10-21-46-23	1	2	x	-30	0	59	21.2	58.4	21.2	59.2	0.153	11135
2365790	11394	2	TW	802	2017-08-10-21-46-25	1	2	x	-30	0	59	21.2	58.4	21.2	59.2	0.153	11135
2365791	11395	2	TW	802	2017-08-10-21-46-27	1	2	x	-30	0	59	21.2	58.4	21.2	59.2	0.153	11135
2365792	11396	2	TW	802	2017-08-10-21-46-29	1	2	x	-30	0	59	21.2	58.4	21.2	59.2	0.153	11135
2365793	11397	2	TW	802	2017-08-10-21-46-31	1	2	x	-30	0	59	21.2	58.4	21.2	59.2	0.153	11135
2365794	11398	2	TW	802	2017-08-10-21-46-33	1	2	x	-30	0	59	21.2	58.4	21.2	59.2	0.153	11135
2365795	11399	2	TW	802	2017-08-10-21-46-35	1	2	x	-30	0	59	21.2	58.3	21.2	59	0.044	11135
2365796	11400	2	TW	802	2017-08-10-21-46-37	1	2	x	-30	0	59	21.2	58.2	21.1	58.9	-0.065	11135
2365797	11401	2	TW	802	2017-08-10-21-46-39	1	2	x	-30	0	59	21.2	58.4	21.2	59.2	0.153	11135
2365798	11402	2	TW	802	2017-08-10-21-46-41	1	2	x	-30	0	59	21.2	58.4	21.2	59.2	0.153	11135
2365799	11403	2	TW	802	2017-08-10-21-46-43	1	2	x	-30	0	59	21.2	58.4	21.2	59.2	0.153	11135
2365800	11404	2	TW	802	2017-08-10-21-46-45	1	2	x	-30	0	59	21.2	58.4	21.2	59.2	0.153	11135
2365801	11405	2	TW	802	2017-08-10-21-46-47	1	2	x	-30	0	59	21.2	58.4	21.2	59.2	0.153	11135
2365802	11406	2	TW	802	2017-08-10-21-46-49	1	2	x	-30	0	59	21.2	58.3	21.2	59	0.044	11135
2365803	11407	2	TW	802	2017-08-10-21-46-51	1	2	x	-30	0	59	21.2	58.4	21.2	59.2	0.153	11135
2365804	11408	2	TW	802	2017-08-10-21-46-53	1	2	x	-30	0	59	21.2	58.4	21.2	59.2	0.153	11135
2365805	11409	2	TW	802	2017-08-10-21-46-55	1	2	x	-30	0	59	21.2	58.4	21.1	59.2	0.153	11135
2365806	11410	2	TW	802	2017-08-10-21-46-57	1	2	x	-30	0	59	21.2	58.5	21.2	59.3	0.262	11135
2365807	11411	2	TW	802	2017-08-10-21-46-59	1	2	x	-30	0	59	21.2	58.5	21.2	59.3	0.262	11135
2365808	11412	2	TW	802	2017-08-10-21-47-01	1	2	x	-30	0	59	21.2	58.5	21.2	59.3	0.262	11135
2365809	11413	2	TW	802	2017-08-10-21-47-03	1	2	x	-30	0	59	21.2	58.5	21.2	59.3	0.262	11135
2365810	11414	2	TW	802	2017-08-10-21-47-05	1	2	x	-30	0	59	21.2	58.5	21.2	59.3	0.262	11135
2365811	11415	2	TW	802	2017-08-10-21-47-07	1	2	x	-30	0	59	21.2	58.5	21.2	59.3	0.262	11135
2365812	11416	2	TW	802	2017-08-10-21-47-09	1	2	x	-30	0	59	21.2	58.5	21.2	59.3	0.262	11135
2365813	11417	2	TW	802	2017-08-10-21-47-11	1	2	x	-30	0	59	21.2	58.4	21.2	59.2	0.153	11135
2365814	11418	2	TW	802	2017-08-10-21-47-13	1	2	x	-30	0	59	21.2	58.4	21.2	59.2	0.153	11135
2365815	11419	2	TW	802	2017-08-10-21-47-15	1	2	x	-30	0	59	21.2	58.4	21.2	59.2	0.153	11135
2365816	11420	2	TW	802	2017-08-10-21-47-17	1	2	x	-30	0	59	21.2	58.4	21.2	59.2	0.153	11135
2365817	11421	2	TW	802	2017-08-10-21-47-19	1	2	x	-30	0	59	21.2	58.4	21.2	59.2	0.153	11135
2365818	11422	2	TW	802	2017-08-10-21-47-21	1	2	x	-30	0	59	21.2	58.4	21.2	59.2	0.153	11135
2365819	11423	2	TW	802	2017-08-10-21-47-23	1	2	x	-30	0	59	21.2	58.4	21.2	59.2	0.153	11135
2365820	11424	2	TW	802	2017-08-10-21-47-25	1	2	x	-30	0	59	21.2	58.4	21.2	59.2	0.153	11135
2365821	11425	2	TW	802	2017-08-10-21-47-27	1	2	x	-30	0	59	21.2	58.4	21.2	59.2	0.153	11135
2365822	11426	2	TW	802	2017-08-10-21-47-29	1	2	x	-30	0	59	21.2	58.4	21.2	59.2	0.153	11135
2365823	11427	2	TW	802	2017-08-10-21-47-31	1	2	x	-30	0	59	21.2	58.4	21.2	59.2	0.153	11135
2365824	11428	2	TW	802	2017-08-10-21-47-33	1	2	x	-30	0	59	21.2	58.4	21.2	59.2	0.153	11135
2365825	11429	2	TW	802	2017-08-10-21-47-35	1	2	x	-30	0	59	21.2	58.4	21.2	59.2	0.153	11135
2365826	11430	2	TW	802	2017-08-10-21-47-37	1	2	x	-30	0	59	21.2	58.4	21.2	59.2	0.153	11135
2365827	11431	2	TW	802	2017-08-10-21-47-39	1	2	x	-30	0	59	21.2	58.3	21.1	59	0.044	11135
2365828	11432	2	TW	802	2017-08-10-21-47-41	1	2	x	-30	0	59	21.2	58.4	21.2	59.2	0.153	11135
2365829	11433	2	TW	802	2017-08-10-21-47-43	1	2	x	-30	0	59	21.2	58.4	21.2	59.2	0.153	11135
2365830	11434	2	TW	802	2017-08-10-21-47-45	1	2	x	-30	0	59	21.2	58.4	21.2	59.2	0.153	11135
2365831	11435	2	TW	802	2017-08-10-21-47-47	1	2	x	-30	0	59	21.2	58.4	21.2	59.2	0.153	11135
2365832	11436	2	TW	802	2017-08-10-21-47-49	1	2	x	-30	0	59	21.2	58.4	21.2	59.2	0.153	11135
2365833	11437	2	TW	802	2017-08-10-21-47-51	1	2	x	-30	0	59	21.2	58.4	21.2	59.2	0.153	11135
2365834	11438	2	TW	802	2017-08-10-21-47-53	1	2	x	-30	0	59	21.2	58.4	21.2	59.2	0.153	11135
2365835	11439	2	TW	802	2017-08-10-21-47-55	1	2	x	-30	0	59	21.2	58.4	21.2	59.2	0.153	11135
2365836	11440	2	TW	802	2017-08-10-21-47-57	1	2	x	-30	0	59	21.2	58.4	21.2	59.2	0.153	11135
2365837	11441	2	TW	802	2017-08-10-21-47-59	1	2	x	-30	0	59	21.2	58.3	21.2	59	0.044	11135
2365838	11442	2	TW	802	2017-08-10-21-48-01	1	2	x	-30	0	59	21.2	58.4	21.2	59.2	0.153	11135
2365839	11443	2	TW	802	2017-08-10-21-48-03	1	2	x	-30	0	59	21.2	58.3	21.1	59	0.044	11135
2365840	11444	2	TW	802	2017-08-10-21-48-05	1	2	x	-30	0	59	21.2	58.4	21.2	59.2	0.153	11135
2365841	11445	2	TW	802	2017-08-10-21-48-07	1	2	x	-30	0	59	21.2	58.3	21.1	59	0.044	11135
2365842	11446	2	TW	802	2017-08-10-21-48-09	1	2	x	-30	0	59	21.2	58.3	21.1	59	0.044	11135
2365843	11447	2	TW	802	2017-08-10-21-48-11	1	2	x	-30	0	59	21.2	58.4	21.2	59.2	0.153	11135
2365844	11448	2	TW	802	2017-08-10-21-48-13	1	2	x	-30	0	59	21.2	58.3	21.2	59	0.044	11135
2365845	11449	2	TW	802	2017-08-10-21-48-15	1	2	x	-30	0	59	21.2	58.3	21.2	59	0.044	11135
2365846	11450	2	TW	802	2017-08-10-21-48-17	1	2	x	-30	0	59	21.2	58.4	21.2	59.2	0.153	11135
2365847	11451	2	TW	802	2017-08-10-21-48-19	1	2	x	-30	0	59	21.2	58.3	21.2	59	0.044	11135
2365848	11452	2	TW	802	2017-08-10-21-48-51	1	2	x	-25	0	59.1	21.2	58.4	21.2	59.2	0.053	11136
2365849	11453	2	TW	802	2017-08-10-21-48-53	1	2	x	-25	0	59.1	21.2	58.4	21.2	59.2	0.053	11136
2365850	11454	2	TW	802	2017-08-10-21-48-55	1	2	x	-25	0	59.1	21.2	58.4	21.2	59.2	0.053	11136
2365851	11455	2	TW	802	2017-08-10-21-48-57	1	2	x	-25	0	59.1	21.2	58.3	21.1	59	-0.056	11136
2365852	11456	2	TW	802	2017-08-10-21-49-00	1	2	x	-25	0	59.1	21.2	58.4	21.2	59.2	0.053	11136
2365853	11457	2	TW	802	2017-08-10-21-49-02	1	2	x	-25	0	59.1	21.2	58.4	21.2	59.2	0.053	11136
2365854	11458	2	TW	802	2017-08-10-21-49-04	1	2	x	-25	0	59.1	21.2	58.4	21.2	59.2	0.053	11136
2365855	11459	2	TW	802	2017-08-10-21-49-06	1	2	x	-25	0	59.1	21.2	58.4	21.2	59.2	0.053	11136
2365856	11460	2	TW	802	2017-08-10-21-49-08	1	2	x	-25	0	59.1	21.2	58.4	21.2	59.2	0.053	11136
2365857	11461	2	TW	802	2017-08-10-21-49-10	1	2	x	-25	0	59.1	21.2	58.4	21.2	59.2	0.053	11136
[truncated: 50,982 more rows]
