# Supplementary material for: Floral Humidity in Flowering Plants: A Preliminary Survey
Source: Front Plant Sci. 2020 Mar 6;11:249. doi: 10.3389/fpls.2020.00249 (PMC7068853; doi:10.3389/fpls.2020.00249)
Supplement: SUPPLEMENTARY FILE 2 — A zipped file containing floral humidity data collected by the robot arm transects as described in the main text. A word document within the zipped files explains the data formatting in detail. Datafiles themselves are in CSV format. [file Data_Sheet_2.zip › Floral humidity data/Flowers/Abutilon x milleri hort Means.csv]

	Block	Sp	xORz	Individual	totIndividual	sample..	Sample.order	xoffset	zoffset	x2	z2	Background.Humidity	Background.Temperature	Focal.Humidity	Focal.Temperature	Corrected.Focal.humidity	Change.in.RH.	block
1	3497	Abutilon x milleri hort.	x	1	301	0	0	-30	0	900	0	58.6	21.3	58.572	21.202	58.772	0.16908	3497
2	3498	Abutilon x milleri hort.	x	1	301	0	0	-25	0	625	0	58.57777778	21.3	58.57575758	21.2030303	58.77575758	0.195585859	3498
3	3499	Abutilon x milleri hort.	x	1	301	0	0	-20	0	400	0	58.49393939	21.3	58.51212121	21.2020202	58.71212121	0.206878788	3499
4	3500	Abutilon x milleri hort.	x	1	301	0	0	-15	0	225	0	58.4010101	21.3	58.45353535	21.2030303	58.65353535	0.233020202	3500
5	3501	Abutilon x milleri hort.	x	1	301	0	0	-10	0	100	0	58.39494949	21.3	58.44545455	21.20505051	58.64545455	0.229868687	3501
6	3502	Abutilon x milleri hort.	x	1	301	0	0	-5	0	25	0	58.4	21.3	58.513	21.211	58.713	0.30182	3502
7	3503	Abutilon x milleri hort.	x	1	301	0	0	0	0	0	0	58.364	21.303	58.578	21.245	58.778	0.41192	3503
8	3504	Abutilon x milleri hort.	x	1	301	0	0	5	0	25	0	58.371	21.3	58.53	21.275	58.73	0.3502	3504
9	3505	Abutilon x milleri hort.	x	1	301	0	0	10	0	100	0	58.4	21.3	58.636	21.266	58.836	0.44204	3505
10	3506	Abutilon x milleri hort.	x	1	301	0	0	15	0	225	0	58.401	21.301	58.488	21.294	58.688	0.27232	3506
11	3507	Abutilon x milleri hort.	x	1	301	0	0	20	0	400	0	58.404	21.316	58.405	21.299	58.605	0.1747	3507
12	3508	Abutilon x milleri hort.	x	1	301	0	0	25	0	625	0	58.38	21.362	58.364	21.3	58.564	0.15196	3508
13	3509	Abutilon x milleri hort.	x	1	301	0	0	30	0	900	0	58.358	21.369	58.299	21.3	58.497	0.09986	3509
14	3573	Abutilon x milleri hort.	x	1	301	1	0	-30	0	900	0	65.4877551	21.29387755	64.3	21.2	65.3	-0.189755102	3573
15	3574	Abutilon x milleri hort.	x	1	301	1	0	-25	0	625	0	65.30606061	21.28989899	64.16969697	21.2	65.16969697	-0.156606061	3574
16	3575	Abutilon x milleri hort.	x	1	301	1	0	-20	0	400	0	64.9030303	21.26464646	63.94444444	21.1989899	64.90707071	-0.010363636	3575
17	3576	Abutilon x milleri hort.	x	1	301	1	0	-15	0	225	0	64.472	21.205	63.571	21.198	64.471	-0.00506	3576
18	3577	Abutilon x milleri hort.	x	1	301	1	0	-10	0	100	0	63.957	21.21	63.217	21.199	64.071	0.10638	3577
19	3578	Abutilon x milleri hort.	x	1	301	1	0	-5	0	25	0	63.523	21.202	62.859	21.187	63.659	0.13226	3578
20	3579	Abutilon x milleri hort.	x	1	301	1	0	0	0	0	0	63.10808081	21.2010101	62.48282828	21.17070707	63.22323232	0.118343434	3579
21	3580	Abutilon x milleri hort.	x	1	301	1	0	5	0	25	0	62.78	21.2	62.198	21.168	62.898	0.12172	3580
22	3581	Abutilon x milleri hort.	x	1	301	1	0	10	0	100	0	62.434	21.2	61.928	21.161	62.603	0.15992	3581
23	3582	Abutilon x milleri hort.	x	1	301	1	0	15	0	225	0	62.238	21.2	61.635	21.11	62.235	0.0219	3582
24	3583	Abutilon x milleri hort.	x	1	301	1	0	20	0	400	0	62.021	21.2	61.451	21.152	62.051	0.02914	3583
25	3584	Abutilon x milleri hort.	x	1	301	1	0	25	0	625	0	61.74949495	21.2	61.2	21.15252525	61.8	0.014505051	3584
26	3585	Abutilon x milleri hort.	x	1	301	1	0	30	0	900	0	61.46868687	21.2	60.95757576	21.11717172	61.47070707	0.018949495	3585
27	3649	Abutilon x milleri hort.	x	1	301	2	0	-30	0	900	0	53.02	21.099	53.413	21.005	52.913	-0.13218	3649
28	3650	Abutilon x milleri hort.	x	1	301	2	0	-25	0	625	0	53.041	21.061	53.5	21	53	-0.054	3650
29	3651	Abutilon x milleri hort.	x	1	301	2	0	-20	0	400	0	53.023	21.02	53.556	21	53.056	0.02784	3651
30	3652	Abutilon x milleri hort.	x	1	301	2	0	-15	0	225	0	53.02929293	21.06363636	53.51313131	21	53.01313131	-0.027323232	3652
31	3653	Abutilon x milleri hort.	x	1	301	2	0	-10	0	100	0	53.024	21.058	53.533	21	53.033	0.00062	3653
32	3654	Abutilon x milleri hort.	x	1	301	2	0	-5	0	25	0	53.011	21.024	53.545	21	53.045	0.0273	3654
33	3655	Abutilon x milleri hort.	x	1	301	2	0	0	0	0	0	53.02626263	21.01010101	53.58585859	20.9959596	53.08585859	0.058616162	3655
34	3656	Abutilon x milleri hort.	x	1	301	2	0	5	0	25	0	53.04646465	21.04040404	53.56666667	21	53.06666667	0.016535354	3656
35	3657	Abutilon x milleri hort.	x	1	301	2	0	10	0	100	0	53.04747475	21.05959596	53.59090909	21	53.09090909	0.043161616	3657
36	3658	Abutilon x milleri hort.	x	1	301	2	0	15	0	225	0	53.05959596	21.07777778	53.55353535	21	53.05353535	-0.011565657	3658
37	3659	Abutilon x milleri hort.	x	1	301	2	0	20	0	400	0	53.107	21.019	53.616	21	53.116	0.01224	3659
38	3660	Abutilon x milleri hort.	x	1	301	2	0	25	0	625	0	53.14848485	21.00909091	53.67979798	21	53.17979798	0.043484848	3660
39	3661	Abutilon x milleri hort.	x	1	301	2	0	30	0	900	0	53.152	21.017	53.673	20.999	53.173	0.03222	3661
40	3725	Abutilon x milleri hort.	x	1	301	3	0	-30	0	900	0	53.134	21.001	53.663	21	53.163	0.03882	3725
41	3726	Abutilon x milleri hort.	x	1	301	3	0	-25	0	625	0	53.2	21	53.73333333	20.97474747	53.23333333	0.053	3726
42	3727	Abutilon x milleri hort.	x	1	301	3	0	-20	0	400	0	53.25151515	21	53.81111111	20.96666667	53.31111111	0.090151515	3727
43	3728	Abutilon x milleri hort.	x	1	301	3	0	-15	0	225	0	53.30102041	21.00102041	53.8377551	20.92653061	53.34387755	0.071020408	3728
44	3729	Abutilon x milleri hort.	x	1	301	3	0	-10	0	100	0	53.3020202	21	53.82727273	20.92222222	53.32727273	0.058070707	3729
45	3730	Abutilon x milleri hort.	x	1	301	3	0	-5	0	25	0	53.258	21	53.825	20.931	53.326	0.0995	3730
46	3731	Abutilon x milleri hort.	x	1	301	3	0	0	0	0	0	53.21	21	53.837	20.958	53.337	0.16118	3731
47	3732	Abutilon x milleri hort.	x	1	301	3	0	5	0	25	0	53.243	21	53.786	20.963	53.286	0.07004	3732
48	3733	Abutilon x milleri hort.	x	1	301	3	0	10	0	100	0	53.22	21	53.771	20.943	53.271	0.07594	3733
49	3734	Abutilon x milleri hort.	x	1	301	3	0	15	0	225	0	53.265	21	53.761	20.922	53.261	0.01954	3734
50	3735	Abutilon x milleri hort.	x	1	301	3	0	20	0	400	0	53.29693878	21	53.79081633	20.90306122	53.29081633	0.021591837	3735
51	3736	Abutilon x milleri hort.	x	1	301	3	0	25	0	625	0	53.299	21	53.801	20.915	53.301	0.03114	3736
52	3737	Abutilon x milleri hort.	x	1	301	3	0	30	0	900	0	53.3030303	21	53.83030303	20.93232323	53.33030303	0.060515152	3737
53	3839	Abutilon x milleri hort.	x	5	305	0	2	-30	0	900	0	49.07373737	21.41515152	49.58181818	21.4	48.96363636	-0.134737374	3839
54	3840	Abutilon x milleri hort.	x	5	305	0	2	-25	0	625	0	49.12121212	21.45757576	49.71818182	21.4	49.11818182	-0.031030303	3840
55	3841	Abutilon x milleri hort.	x	5	305	0	2	-20	0	400	0	49.28888889	21.49393939	49.86565657	21.4	49.26565657	-0.035050505	3841
56	3842	Abutilon x milleri hort.	x	5	305	0	2	-15	0	225	0	49.3	21.499	50.02	21.4	49.42	0.12436	3842
57	3843	Abutilon x milleri hort.	x	5	305	0	2	-10	0	100	0	49.36	21.5	50.262	21.4	49.671	0.33273	3843
58	3844	Abutilon x milleri hort.	x	5	305	0	2	-5	0	25	0	49.314	21.5	50.131	21.401	49.531	0.23341	3844
59	3845	Abutilon x milleri hort.	x	5	305	0	2	0	0	0	0	49.259	21.5	50.153	21.4	49.553	0.31283	3845
60	3846	Abutilon x milleri hort.	x	5	305	0	2	5	0	25	0	49.317	21.5	50.162	21.402	49.562	0.26482	3846
61	3847	Abutilon x milleri hort.	x	5	305	0	2	10	0	100	0	49.306	21.5	50.134	21.403	49.534	0.24474	3847
62	3848	Abutilon x milleri hort.	x	5	305	0	2	15	0	225	0	49.27777778	21.5	49.88484848	21.43333333	49.28484848	-0.002787879	3848
63	3849	Abutilon x milleri hort.	x	5	305	0	2	20	0	400	0	49.147	21.5	49.751	21.449	49.151	-0.02039	3849
64	3850	Abutilon x milleri hort.	x	5	305	0	2	25	0	625	0	49.03265306	21.50102041	49.60714286	21.45102041	48.98877551	-0.065540816	3850
65	3851	Abutilon x milleri hort.	x	5	305	0	2	30	0	900	0	48.87171717	21.5040404	49.45454545	21.46767677	48.75454545	-0.073171717	3851
66	3915	Abutilon x milleri hort.	x	5	305	1	2	-30	0	900	0	50.48989899	21.8	51.13232323	21.74343434	50.63232323	0.166979798	3915
67	3916	Abutilon x milleri hort.	x	5	305	1	2	-25	0	625	0	50.57474747	21.8	51.29393939	21.72424242	50.81313131	0.261333333	3916
68	3917	Abutilon x milleri hort.	x	5	305	1	2	-20	0	400	0	50.744	21.8	51.47	21.701	51.07	0.2867	3917
69	3918	Abutilon x milleri hort.	x	5	305	1	2	-15	0	225	0	50.871	21.8	51.615	21.7	51.215	0.32065	3918
70	3919	Abutilon x milleri hort.	x	5	305	1	2	-10	0	100	0	50.986	21.8	51.78	21.701	51.38	0.38852	3919
71	3920	Abutilon x milleri hort.	x	5	305	1	2	-5	0	25	0	51.053	21.8	51.795	21.7	51.395	0.33825	3920
72	3921	Abutilon x milleri hort.	x	5	305	1	2	0	0	0	0	51.032	21.8	51.758	21.7	51.358	0.3183	3921
73	3922	Abutilon x milleri hort.	x	5	305	1	2	5	0	25	0	50.892	21.8	51.739	21.712	51.339	0.43714	3922
74	3923	Abutilon x milleri hort.	x	5	305	1	2	10	0	100	0	50.773	21.8	51.487	21.702	51.087	0.27657	3923
75	3924	Abutilon x milleri hort.	x	5	305	1	2	15	0	225	0	50.614	21.8	51.387	21.704	50.97	0.32474	3924
76	3925	Abutilon x milleri hort.	x	5	305	1	2	20	0	400	0	50.45555556	21.8	51.14545455	21.7	50.64545455	0.21589899	3925
77	3926	Abutilon x milleri hort.	x	5	305	1	2	25	0	625	0	50.3040404	21.8	50.92424242	21.70505051	50.42424242	0.122010101	3926
78	3927	Abutilon x milleri hort.	x	5	305	1	2	30	0	900	0	50.07777778	21.8	50.68989899	21.70505051	50.18989899	0.088979798	3927
79	3991	Abutilon x milleri hort.	x	5	305	2	2	-30	0	900	0	55.75959596	21.89191919	56.16666667	21.8010101	56.26464646	0.474424242	3991
80	3992	Abutilon x milleri hort.	x	5	305	2	2	-25	0	625	0	55.91111111	21.87373737	56.35858586	21.8	56.45858586	0.535919192	3992
81	3993	Abutilon x milleri hort.	x	5	305	2	2	-20	0	400	0	56.03333333	21.88383838	56.47676768	21.7959596	56.57676768	0.544131313	3993
82	3994	Abutilon x milleri hort.	x	5	305	2	2	-15	0	225	0	56.134	21.882	56.645	21.797	56.745	0.62995	3994
83	3995	Abutilon x milleri hort.	x	5	305	2	2	-10	0	100	0	56.222	21.899	56.794	21.8	56.904	0.70724	3995
84	3996	Abutilon x milleri hort.	x	5	305	2	2	-5	0	25	0	56.311	21.9	56.838	21.8	56.943	0.66713	3996
85	3997	Abutilon x milleri hort.	x	5	305	2	2	0	0	0	0	56.434	21.9	56.904	21.8	57.013	0.61735	3997
86	3998	Abutilon x milleri hort.	x	5	305	2	2	5	0	25	0	56.562	21.898	57.052	21.8	57.252	0.65272	3998
87	3999	Abutilon x milleri hort.	x	5	305	2	2	10	0	100	0	56.71212121	21.8979798	57.12929293	21.8	57.32929293	0.588393939	3999
88	4000	Abutilon x milleri hort.	x	5	305	2	2	15	0	225	0	56.809	21.9	57.164	21.8	57.364	0.53004	4000
89	4001	Abutilon x milleri hort.	x	5	305	2	2	20	0	400	0	56.966	21.9	57.232	21.8	57.432	0.44852	4001
90	4002	Abutilon x milleri hort.	x	5	305	2	2	25	0	625	0	56.99090909	21.9	57.33131313	21.81010101	57.53131313	0.533828283	4002
91	4003	Abutilon x milleri hort.	x	5	305	2	2	30	0	900	0	57.10808081	21.9010101	57.37979798	21.81616162	57.57979798	0.470373737	4003
92	4067	Abutilon x milleri hort.	x	5	305	3	2	-30	0	900	0	65.809	22.005	64.705	21.952	65.705	-0.11547	4067
93	4068	Abutilon x milleri hort.	x	5	305	3	2	-25	0	625	0	65.918	22.004	64.841	21.906	65.841	-0.0739	4068
94	4069	Abutilon x milleri hort.	x	5	305	3	2	-20	0	400	0	66.028	22	64.966	21.9	65.966	-0.04574	4069
95	4070	Abutilon x milleri hort.	x	5	305	3	2	-15	0	225	0	65.98787879	22.00505051	64.99393939	21.9010101	65.99393939	0.025393939	4070
96	4071	Abutilon x milleri hort.	x	5	305	3	2	-10	0	100	0	66.07676768	22	65.01515152	21.9030303	66.01515152	-0.039949495	4071
97	4072	Abutilon x milleri hort.	x	5	305	3	2	-5	0	25	0	66.07474747	22.01616162	65.08585859	21.9010101	66.08585859	0.040555556	4072
98	4073	Abutilon x milleri hort.	x	5	305	3	2	0	0	0	0	66.092	22.027	65.112	21.9	66.112	0.05232	4073
99	4074	Abutilon x milleri hort.	x	5	305	3	2	5	0	25	0	66.195	22.002	65.105	21.901	66.114	-0.05845	4074
100	4075	Abutilon x milleri hort.	x	5	305	3	2	10	0	100	0	66.194	22	65.102	21.903	66.102	-0.06078	4075
101	4076	Abutilon x milleri hort.	x	5	305	3	2	15	0	225	0	66.177	22.008	65.084	21.908	66.084	-0.06376	4076
102	4077	Abutilon x milleri hort.	x	5	305	3	2	20	0	400	0	66.209	22.013	65.041	21.94	66.041	-0.14349	4077
103	4078	Abutilon x milleri hort.	x	5	305	3	2	25	0	625	0	66.349	22.006	65.106	21.917	66.106	-0.21134	4078
104	4079	Abutilon x milleri hort.	x	5	305	3	2	30	0	900	0	66.428	22	65.155	21.934	66.159	-0.23595	4079
105	4124	Abutilon x milleri hort.	x	9	309	0	1	-30	0	900	0	45.841	22.837	46.133	22.802	45.733	-0.142	4124
106	4125	Abutilon x milleri hort.	x	9	309	0	1	-25	0	625	0	45.60909091	22.7030303	45.96565657	22.62626263	45.56565657	-0.077060606	4125
107	4126	Abutilon x milleri hort.	x	9	309	0	1	-20	0	400	0	45.40808081	22.59090909	45.93636364	22.5030303	45.53636364	0.094747475	4126
108	4127	Abutilon x milleri hort.	x	9	309	0	1	-15	0	225	0	45.30808081	22.4989899	45.8020202	22.41717172	45.4020202	0.060929293	4127
109	4128	Abutilon x milleri hort.	x	9	309	0	1	-10	0	100	0	45.11632653	22.42142857	45.7	22.36632653	45.3	0.150755102	4128
110	4129	Abutilon x milleri hort.	x	9	309	0	1	-5	0	25	0	45.032	22.38	45.66	22.299	45.26	0.1952	4129
111	4130	Abutilon x milleri hort.	x	9	309	0	1	0	0	0	0	44.943	22.301	45.524	22.213	45.124	0.14865	4130
112	4131	Abutilon x milleri hort.	x	9	309	0	1	5	0	25	0	44.814	22.299	45.416	22.2	45.016	0.16992	4131
113	4132	Abutilon x milleri hort.	x	9	309	0	1	10	0	100	0	44.757	22.289	45.325	22.195	44.925	0.13603	4132
114	4133	Abutilon x milleri hort.	x	9	309	0	1	15	0	225	0	44.552	22.261	45.094	22.152	44.694	0.11076	4133
115	4134	Abutilon x milleri hort.	x	9	309	0	1	20	0	400	0	44.485	22.2	44.959	22.12	44.559	0.043	4134
116	4135	Abutilon x milleri hort.	x	9	309	0	1	25	0	625	0	44.358	22.199	44.8	22.107	44.4	0.01196	4135
117	4136	Abutilon x milleri hort.	x	9	309	0	1	30	0	900	0	44.281	22.154	44.691	22.1	44.291	-0.02	4136
118	4200	Abutilon x milleri hort.	x	9	309	1	1	-30	0	900	0	46.17857143	22.14285714	46.72142857	22.09183673	46.32142857	0.107540816	4200
119	4201	Abutilon x milleri hort.	x	9	309	1	1	-25	0	625	0	46.13838384	22.1040404	46.79393939	22.02727273	46.39393939	0.21979798	4201
120	4202	Abutilon x milleri hort.	x	9	309	1	1	-20	0	400	0	46.232	22.098	46.886	22.003	46.486	0.218	4202
121	4203	Abutilon x milleri hort.	x	9	309	1	1	-15	0	225	0	46.292	22.09	47.006	21.999	46.606	0.278	4203
122	4204	Abutilon x milleri hort.	x	9	309	1	1	-10	0	100	0	46.372	22.038	47.169	21.926	46.769	0.36036	4204
123	4205	Abutilon x milleri hort.	x	9	309	1	1	-5	0	25	0	46.41	22.01	47.276	21.94	46.876	0.429	4205
124	4206	Abutilon x milleri hort.	x	9	309	1	1	0	0	0	0	46.54	22.001	47.34	21.938	46.94	0.363	4206
125	4207	Abutilon x milleri hort.	x	9	309	1	1	5	0	25	0	46.692	22	47.472	21.916	47.072	0.34278	4207
126	4208	Abutilon x milleri hort.	x	9	309	1	1	10	0	100	0	46.858	22	47.636	21.905	47.236	0.34003	4208
127	4209	Abutilon x milleri hort.	x	9	309	1	1	15	0	225	0	47.03469388	21.99897959	47.74489796	21.9	47.34489796	0.272204082	4209
128	4210	Abutilon x milleri hort.	x	9	309	1	1	20	0	400	0	47.19292929	21.99292929	47.88989899	21.9	47.48989899	0.258949495	4210
129	4211	Abutilon x milleri hort.	x	9	309	1	1	25	0	625	0	47.31919192	21.97575758	47.97171717	21.9	47.57171717	0.213818182	4211
130	4212	Abutilon x milleri hort.	x	9	309	1	1	30	0	900	0	47.40505051	21.94545455	48.04848485	21.9	47.64848485	0.204434343	4212
131	4276	Abutilon x milleri hort.	x	9	309	2	1	-30	0	900	0	48.555	21.596	49.184	21.519	48.784	0.18727	4276
132	4277	Abutilon x milleri hort.	x	9	309	2	1	-25	0	625	0	48.41919192	21.5969697	49.12424242	21.5020202	48.72424242	0.263808081	4277
133	4278	Abutilon x milleri hort.	x	9	309	2	1	-20	0	400	0	48.396	21.597	49.073	21.5	48.673	0.23599	4278
134	4279	Abutilon x milleri hort.	x	9	309	2	1	-15	0	225	0	48.351	21.551	49.073	21.5	48.673	0.2809	4279
135	4280	Abutilon x milleri hort.	x	9	309	2	1	-10	0	100	0	48.285	21.521	49.072	21.482	48.672	0.34592	4280
136	4281	Abutilon x milleri hort.	x	9	309	2	1	-5	0	25	0	48.18181818	21.51313131	49	21.47777778	48.6	0.377151515	4281
137	4282	Abutilon x milleri hort.	x	9	309	2	1	0	0	0	0	48.10707071	21.51515152	48.93030303	21.5	48.53030303	0.382232323	4282
138	4283	Abutilon x milleri hort.	x	9	309	2	1	5	0	25	0	48.04343434	21.51515152	48.86262626	21.4969697	48.46262626	0.37820202	4283
139	4284	Abutilon x milleri hort.	x	9	309	2	1	10	0	100	0	47.978	21.501	48.808	21.485	48.408	0.38922	4284
140	4285	Abutilon x milleri hort.	x	9	309	2	1	15	0	225	0	47.916	21.502	48.622	21.441	48.222	0.26592	4285
141	4286	Abutilon x milleri hort.	x	9	309	2	1	20	0	400	0	47.821	21.501	48.498	21.441	48.098	0.237	4286
142	4287	Abutilon x milleri hort.	x	9	309	2	1	25	0	625	0	47.77	21.501	48.397	21.444	47.997	0.18723	4287
143	4288	Abutilon x milleri hort.	x	9	309	2	1	30	0	900	0	47.635	21.5	48.278	21.445	47.878	0.2039	4288
144	4352	Abutilon x milleri hort.	x	9	309	3	1	-30	0	900	0	50.878	21.4	51.585	21.396	51.185	0.25914	4352
145	4353	Abutilon x milleri hort.	x	9	309	3	1	-25	0	625	0	50.83434343	21.4	51.58181818	21.38080808	51.18181818	0.299666667	4353
146	4354	Abutilon x milleri hort.	x	9	309	3	1	-20	0	400	0	50.84545455	21.4	51.63737374	21.37575758	51.23737374	0.343989899	4354
147	4355	Abutilon x milleri hort.	x	9	309	3	1	-15	0	225	0	50.90606061	21.4	51.64747475	21.35151515	51.24747475	0.293424242	4355
148	4356	Abutilon x milleri hort.	x	9	309	3	1	-10	0	100	0	50.9010101	21.4	51.71212121	21.38989899	51.31212121	0.363111111	4356
149	4357	Abutilon x milleri hort.	x	9	309	3	1	-5	0	25	0	50.969	21.4	51.731	21.383	51.331	0.314	4357
150	4358	Abutilon x milleri hort.	x	9	309	3	1	0	0	0	0	50.95	21.401	51.788	21.4	51.388	0.39	4358
151	4359	Abutilon x milleri hort.	x	9	309	3	1	5	0	25	0	50.999	21.401	51.764	21.388	51.364	0.317	4359
152	4360	Abutilon x milleri hort.	x	9	309	3	1	10	0	100	0	51.071	21.4	51.774	21.325	51.374	0.255	4360
153	4361	Abutilon x milleri hort.	x	9	309	3	1	15	0	225	0	51.1	21.4	51.798	21.348	51.398	0.25	4361
154	4362	Abutilon x milleri hort.	x	9	309	3	1	20	0	400	0	51.078	21.4	51.754	21.358	51.354	0.228	4362
155	4363	Abutilon x milleri hort.	x	9	309	3	1	25	0	625	0	51.009	21.4	51.785	21.393	51.385	0.328	4363
156	4364	Abutilon x milleri hort.	x	9	309	3	1	30	0	900	0	51.08	21.4	51.752	21.378	51.352	0.224	4364
157	4409	Abutilon x milleri hort.	x	13	313	0	0	-30	0	900	0	53.575	21.325	52.347	21.315	53.379	-0.16885	4409
158	4410	Abutilon x milleri hort.	x	13	313	0	0	-25	0	625	0	53.737	21.295	52.507	21.212	53.607	-0.12264	4410
159	4411	Abutilon x milleri hort.	x	13	313	0	0	-20	0	400	0	53.758	21.213	52.629	21.2	53.768	0.0156	4411
160	4412	Abutilon x milleri hort.	x	13	313	0	0	-15	0	225	0	53.838	21.236	52.765	21.2	53.964	0.11253	4412
161	4413	Abutilon x milleri hort.	x	13	313	0	0	-10	0	100	0	53.892	21.232	52.965	21.2	54.223	0.31937	4413
162	4414	Abutilon x milleri hort.	x	13	313	0	0	-5	0	25	0	54.026	21.256	53.101	21.2	54.401	0.36251	4414
163	4415	Abutilon x milleri hort.	x	13	313	0	0	0	0	0	0	54.102	21.262	53.072	21.2	54.372	0.24881	4415
164	4416	Abutilon x milleri hort.	x	13	313	0	0	5	0	25	0	54.168	21.293	53.028	21.2	54.324	0.12541	4416
165	4417	Abutilon x milleri hort.	x	13	313	0	0	10	0	100	0	54.27575758	21.29292929	53.06464646	21.2	54.36464646	0.065292929	4417
166	4418	Abutilon x milleri hort.	x	13	313	0	0	15	0	225	0	54.31515152	21.3	53.1	21.2	54.4	0.072181818	4418
167	4419	Abutilon x milleri hort.	x	13	313	0	0	20	0	400	0	54.4040404	21.3	53.07474747	21.2	54.37474747	-0.049868687	4419
168	4420	Abutilon x milleri hort.	x	13	313	0	0	25	0	625	0	54.4040404	21.3	53.06363636	21.20808081	54.36363636	-0.064242424	4420
169	4421	Abutilon x milleri hort.	x	13	313	0	0	30	0	900	0	54.452	21.3	53.128	21.237	54.428	-0.02823	4421
170	4485	Abutilon x milleri hort.	x	13	313	1	0	-30	0	900	0	52.325	21.145	51.358	21.11	52.116	-0.20802	4485
171	4486	Abutilon x milleri hort.	x	13	313	1	0	-25	0	625	0	52.276	21.114	51.4	21.1	52.198	-0.10402	4486
172	4487	Abutilon x milleri hort.	x	13	313	1	0	-20	0	400	0	52.34242424	21.16262626	51.45959596	21.1	52.25959596	-0.092949495	4487
173	4488	Abutilon x milleri hort.	x	13	313	1	0	-15	0	225	0	52.445	21.17	51.55	21.1	52.35	-0.078	4488
174	4489	Abutilon x milleri hort.	x	13	313	1	0	-10	0	100	0	52.498	21.159	51.645	21.1	52.488	-0.00707	4489
175	4490	Abutilon x milleri hort.	x	13	313	1	0	-5	0	25	0	52.54343434	21.14343434	51.76161616	21.1	52.64949495	0.099545455	4490
176	4491	Abutilon x milleri hort.	x	13	313	1	0	0	0	0	0	52.57373737	21.18181818	51.71818182	21.1	52.61111111	0.012828283	4491
177	4492	Abutilon x milleri hort.	x	13	313	1	0	5	0	25	0	52.68585859	21.17575758	51.78787879	21.1	52.6979798	-0.008515152	4492
178	4493	Abutilon x milleri hort.	x	13	313	1	0	10	0	100	0	52.89292929	21.13636364	52.03434343	21.1	53.01515152	0.105525253	4493
179	4494	Abutilon x milleri hort.	x	13	313	1	0	15	0	225	0	53.133	21.166	52.11	21.1	53.11	-0.036	4494
180	4495	Abutilon x milleri hort.	x	13	313	1	0	20	0	400	0	53.306	21.182	52.218	21.1	53.218	-0.06842	4495
181	4496	Abutilon x milleri hort.	x	13	313	1	0	25	0	625	0	53.385	21.186	52.279	21.1	53.279	-0.06751	4496
182	4497	Abutilon x milleri hort.	x	13	313	1	0	30	0	900	0	53.453	21.161	52.363	21.101	53.426	-0.0261	4497
183	4561	Abutilon x milleri hort.	x	13	313	2	0	-30	0	900	0	54.181	21.1	52.989	21.015	54.261	0.0617	4561
184	4562	Abutilon x milleri hort.	x	13	313	2	0	-25	0	625	0	54.229	21.1	53.013	21.002	54.313	0.04491	4562
185	4563	Abutilon x milleri hort.	x	13	313	2	0	-20	0	400	0	54.201	21.099	53.03	21	54.33	0.095	4563
186	4564	Abutilon x milleri hort.	x	13	313	2	0	-15	0	225	0	54.20505051	21.1	53.08787879	21	54.38787879	0.166222222	4564
187	4565	Abutilon x milleri hort.	x	13	313	2	0	-10	0	100	0	54.1959596	21.1	53.12121212	21	54.42121212	0.21889899	4565
188	4566	Abutilon x milleri hort.	x	13	313	2	0	-5	0	25	0	54.07676768	21.1	53.12727273	21.0010101	54.42727273	0.346020202	4566
189	4567	Abutilon x milleri hort.	x	13	313	2	0	0	0	0	0	54.09191919	21.1	53.0040404	21.0020202	54.2989899	0.170343434	4567
190	4568	Abutilon x milleri hort.	x	13	313	2	0	5	0	25	0	54.006	21.1	52.92	21.001	54.145	0.14695	4568
191	4569	Abutilon x milleri hort.	x	13	313	2	0	10	0	100	0	53.988	21.1	52.809	21	54.009	0.01979	4569
192	4570	Abutilon x milleri hort.	x	13	313	2	0	15	0	225	0	53.96868687	21.1	52.8010101	21	54.0010101	0.028636364	4570
193	4571	Abutilon x milleri hort.	x	13	313	2	0	20	0	400	0	53.983	21.1	52.806	21	54.006	0.02086	4571
194	4572	Abutilon x milleri hort.	x	13	313	2	0	25	0	625	0	53.988	21.096	52.8	21	54	0.008	4572
195	4573	Abutilon x milleri hort.	x	13	313	2	0	30	0	900	0	53.993	21.098	52.8	21	54	0.003	4573
196	4637	Abutilon x milleri hort.	x	13	313	3	0	-30	0	900	0	53.193	21	52.204	20.999	53.204	0.02628	4637
197	4638	Abutilon x milleri hort.	x	13	313	3	0	-25	0	625	0	53.3030303	21	52.31717172	20.99191919	53.34343434	0.06420202	4638
198	4639	Abutilon x milleri hort.	x	13	313	3	0	-20	0	400	0	53.378	21.001	52.384	20.938	53.461	0.0762	4639
199	4640	Abutilon x milleri hort.	x	13	313	3	0	-15	0	225	0	53.47070707	21	52.46868687	20.91212121	53.56868687	0.093686869	4640
200	4641	Abutilon x milleri hort.	x	13	313	3	0	-10	0	100	0	53.5010101	21	52.53636364	20.93535354	53.64040404	0.151636364	4641
201	4642	Abutilon x milleri hort.	x	13	313	3	0	-5	0	25	0	53.43838384	21.0010101	52.49090909	20.98787879	53.58888889	0.154959596	4642
202	4643	Abutilon x milleri hort.	x	13	313	3	0	0	0	0	0	53.40909091	21	52.48282828	20.97070707	53.58181818	0.17369697	4643
203	4644	Abutilon x milleri hort.	x	13	313	3	0	5	0	25	0	53.445	21.001	52.466	20.964	53.566	0.11583	4644
204	4645	Abutilon x milleri hort.	x	13	313	3	0	10	0	100	0	53.5	21	52.546	20.977	53.648	0.16535	4645
205	4646	Abutilon x milleri hort.	x	13	313	3	0	15	0	225	0	53.584	21	52.576	20.98	53.677	0.12055	4646
206	4647	Abutilon x milleri hort.	x	13	313	3	0	20	0	400	0	53.7	21	52.66428571	20.99183673	53.82959184	0.119561224	4647
207	4648	Abutilon x milleri hort.	x	13	313	3	0	25	0	625	0	53.749	21.003	52.709	21	53.903	0.1287	4648
208	4649	Abutilon x milleri hort.	x	13	313	3	0	30	0	900	0	53.922	21	52.787	20.99	53.987	0.0571	4649
209	20047	Abutilon x milleri hort.	x	0	3000	0	3	-30	0	900	0	32.10510204	23.09795918	31	23	32	-0.13805102	20047
210	20048	Abutilon x milleri hort.	x	0	3000	0	3	-25	0	625	0	31.99	23.096	31.032	22.992	32.027	0.00616	20048
211	20049	Abutilon x milleri hort.	x	0	3000	0	3	-20	0	400	0	31.852	23.1	30.934	22.997	31.934	0.05558	20049
212	20050	Abutilon x milleri hort.	x	0	3000	0	3	-15	0	225	0	31.842	23.1	31.011	22.992	32.008	0.13513	20050
213	20051	Abutilon x milleri hort.	x	0	3000	0	3	-10	0	100	0	31.854	23.1	31.127	23	32.095	0.22856	20051
214	20052	Abutilon x milleri hort.	x	0	3000	0	3	-5	0	25	0	32.013	23.1	31.25	23	32.165	0.18105	20052
215	20053	Abutilon x milleri hort.	x	0	3000	0	3	0	0	0	0	32.077	23.1	31.403	23	32.303	0.25571	20053
216	20054	Abutilon x milleri hort.	x	0	3000	0	3	5	0	25	0	32.093	23.1	31.422	23	32.322	0.25692	20054
217	20055	Abutilon x milleri hort.	x	0	3000	0	3	10	0	100	0	31.984	23.1	31.175	23	32.13	0.14203	20055
218	20056	Abutilon x milleri hort.	x	0	3000	0	3	15	0	225	0	31.805	23.1	30.957	23.022	31.946	0.12342	20056
219	20057	Abutilon x milleri hort.	x	0	3000	0	3	20	0	400	0	31.645	23.1	30.791	23.002	31.791	0.13284	20057
220	20058	Abutilon x milleri hort.	x	0	3000	0	3	25	0	625	0	31.71111111	23.1030303	30.77373737	23.02222222	31.77373737	0.051131313	20058
221	20059	Abutilon x milleri hort.	x	0	3000	0	3	30	0	900	0	31.66464646	23.1010101	30.79090909	23.03636364	31.79090909	0.113080808	20059
222	20123	Abutilon x milleri hort.	x	0	3000	1	3	-30	0	900	0	31.515	23.28	30.491	23.192	31.491	-0.00911	20123
223	20124	Abutilon x milleri hort.	x	0	3000	1	3	-25	0	625	0	31.576	23.276	30.719	23.16	31.719	0.13639	20124
224	20125	Abutilon x milleri hort.	x	0	3000	1	3	-20	0	400	0	31.70707071	23.28585859	30.7959596	23.15050505	31.7959596	0.075252525	20125
225	20126	Abutilon x milleri hort.	x	0	3000	1	3	-15	0	225	0	31.8	23.298	30.979	23.145	31.979	0.14828	20126
226	20127	Abutilon x milleri hort.	x	0	3000	1	3	-10	0	100	0	31.808	23.3	31.065	23.164	32.05	0.21824	20127
227	20128	Abutilon x milleri hort.	x	0	3000	1	3	-5	0	25	0	31.786	23.299	31.112	23.158	32.078	0.28285	20128
228	20129	Abutilon x milleri hort.	x	0	3000	1	3	0	0	0	0	31.67857143	23.3	31.04183673	23.18469388	32.04081633	0.326571429	20129
229	20130	Abutilon x milleri hort.	x	0	3000	1	3	5	0	25	0	31.6010101	23.29191919	30.87575758	23.19494949	31.87575758	0.25379798	20130
230	20131	Abutilon x milleri hort.	x	0	3000	1	3	10	0	100	0	31.55555556	23.27171717	30.76363636	23.1989899	31.76363636	0.197414141	20131
231	20132	Abutilon x milleri hort.	x	0	3000	1	3	15	0	225	0	31.48787879	23.27474747	30.69393939	23.2	31.69393939	0.201919192	20132
232	20133	Abutilon x milleri hort.	x	0	3000	1	3	20	0	400	0	31.421	23.245	30.588	23.2	31.588	0.17303	20133
233	20134	Abutilon x milleri hort.	x	0	3000	1	3	25	0	625	0	31.4989899	23.23737374	30.67272727	23.1969697	31.67272727	0.171464646	20134
234	20135	Abutilon x milleri hort.	x	0	3000	1	3	30	0	900	0	31.547	23.29	30.603	23.2	31.603	0.06062	20135
235	20199	Abutilon x milleri hort.	x	0	3000	2	3	-30	0	900	0	32.428	23.2	31.512	23.099	32.412	0.00346	20199
236	20200	Abutilon x milleri hort.	x	0	3000	2	3	-25	0	625	0	32.40707071	23.2	31.64343434	23.08383838	32.54343434	0.143474747	20200
237	20201	Abutilon x milleri hort.	x	0	3000	2	3	-20	0	400	0	32.43877551	23.2	31.76836735	23.07040816	32.66836735	0.225367347	20201
238	20202	Abutilon x milleri hort.	x	0	3000	2	3	-15	0	225	0	32.4989899	23.2	31.74343434	23.07474747	32.64343434	0.142474747	20202
239	20203	Abutilon x milleri hort.	x	0	3000	2	3	-10	0	100	0	32.51010101	23.2	31.76666667	23.05959596	32.66666667	0.152353535	20203
240	20204	Abutilon x milleri hort.	x	0	3000	2	3	-5	0	25	0	32.552	23.2	31.963	23.086	32.863	0.2883	20204
241	20205	Abutilon x milleri hort.	x	0	3000	2	3	0	0	0	0	32.62424242	23.2	32.05656566	23.0969697	32.95656566	0.300717172	20205
242	20206	Abutilon x milleri hort.	x	0	3000	2	3	5	0	25	0	32.62121212	23.2	32.02626263	23.1	32.92626263	0.276373737	20206
243	20207	Abutilon x milleri hort.	x	0	3000	2	3	10	0	100	0	32.662	23.198	32.002	23.1	32.902	0.21374	20207
244	20208	Abutilon x milleri hort.	x	0	3000	2	3	15	0	225	0	32.72	23.188	31.964	23.098	32.864	0.12124	20208
245	20209	Abutilon x milleri hort.	x	0	3000	2	3	20	0	400	0	32.788	23.193	31.989	23.1	32.889	0.07598	20209
246	20210	Abutilon x milleri hort.	x	0	3000	2	3	25	0	625	0	32.78	23.198	31.968	23.1	32.868	0.06486	20210
247	20211	Abutilon x milleri hort.	x	0	3000	2	3	30	0	900	0	32.8	23.2	31.952	23.1	32.852	0.03032	20211
248	20275	Abutilon x milleri hort.	x	0	3000	3	3	-30	0	900	0	35.506	23.192	34.925	23.087	35.525	0.01947	20275
249	20276	Abutilon x milleri hort.	x	0	3000	3	3	-25	0	625	0	35.547	23.172	35.066	23.05	35.666	0.10606	20276
250	20277	Abutilon x milleri hort.	x	0	3000	3	3	-20	0	400	0	35.609	23.182	35.128	23.023	35.728	0.10048	20277
251	20278	Abutilon x milleri hort.	x	0	3000	3	3	-15	0	225	0	35.693	23.194	35.28	23.002	35.88	0.15402	20278
252	20279	Abutilon x milleri hort.	x	0	3000	3	3	-10	0	100	0	35.724	23.193	35.346	23.044	35.942	0.18288	20279
253	20280	Abutilon x milleri hort.	x	0	3000	3	3	-5	0	25	0	35.805	23.15	35.466	23.071	36.003	0.21097	20280
254	20281	Abutilon x milleri hort.	x	0	3000	3	3	0	0	0	0	35.864	23.175	35.553	23.085	36.064	0.23061	20281
255	20282	Abutilon x milleri hort.	x	0	3000	3	3	5	0	25	0	35.8969697	23.18787879	35.57575758	23.08686869	36.07777778	0.218191919	20282
256	20283	Abutilon x milleri hort.	x	0	3000	3	3	10	0	100	0	35.98383838	23.18787879	35.64242424	23.08484848	36.14242424	0.191808081	20283
257	20284	Abutilon x milleri hort.	x	0	3000	3	3	15	0	225	0	36	23.18484848	35.62424242	23.09393939	36.12424242	0.159111111	20284
258	20285	Abutilon x milleri hort.	x	0	3000	3	3	20	0	400	0	36.01818182	23.12525253	35.57777778	23.09191919	36.08383838	0.098777778	20285
259	20286	Abutilon x milleri hort.	x	0	3000	3	3	25	0	625	0	36.06363636	23.16262626	35.5969697	23.0989899	36.0969697	0.070656566	20286
260	20287	Abutilon x milleri hort.	x	0	3000	3	3	30	0	900	0	36.09494949	23.18989899	35.57171717	23.0989899	36.07272727	0.016585859	20287
261	22175	Abutilon x milleri hort.	x	28	3028	0	3	-30	0	900	0	52.45959596	24.85353535	52.1010101	24.72727273	53.00707071	0.534737374	22175
262	22176	Abutilon x milleri hort.	x	28	3028	0	3	-25	0	625	0	52.613	24.872	52.365	24.7	53.361	0.72715	22176
263	22177	Abutilon x milleri hort.	x	28	3028	0	3	-20	0	400	0	52.677	24.868	52.492	24.7	53.492	0.82952	22177
264	22178	Abutilon x milleri hort.	x	28	3028	0	3	-15	0	225	0	52.813	24.852	52.595	24.7	53.598	0.82842	22178
265	22179	Abutilon x milleri hort.	x	28	3028	0	3	-10	0	100	0	53.02	24.869	52.789	24.7	53.889	0.87459	22179
266	22180	Abutilon x milleri hort.	x	28	3028	0	3	-5	0	25	0	53.35	24.881	53.101	24.7	54.304	0.95331	22180
267	22181	Abutilon x milleri hort.	x	28	3028	0	3	0	0	0	0	53.773	24.893	53.485	24.7	54.809	1.03266	22181
268	22182	Abutilon x milleri hort.	x	28	3028	0	3	5	0	25	0	54.209	24.881	53.727	24.7	55.127	0.91337	22182
269	22183	Abutilon x milleri hort.	x	28	3028	0	3	10	0	100	0	54.472	24.896	53.884	24.7	55.304	0.85604	22183
270	22184	Abutilon x milleri hort.	x	28	3028	0	3	15	0	225	0	54.72424242	24.8989899	54.08989899	24.7	55.58686869	0.873242424	22184
271	22185	Abutilon x milleri hort.	x	28	3028	0	3	20	0	400	0	55.0979798	24.9	54.31717172	24.71313131	55.91616162	0.796515152	22185
272	22186	Abutilon x milleri hort.	x	28	3028	0	3	25	0	625	0	55.36767677	24.89090909	54.5	24.70909091	56.12626263	0.766323232	22186
273	22187	Abutilon x milleri hort.	x	28	3028	0	3	30	0	900	0	55.533	24.888	54.6	24.71	56.292	0.732	22187
274	22251	Abutilon x milleri hort.	x	28	3028	1	3	-30	0	900	0	63.196	24.909	59.76	24.8	63.022	-0.1784	22251
275	22252	Abutilon x milleri hort.	x	28	3028	1	3	-25	0	625	0	63.244	24.962	59.942	24.8	63.242	0.01202	22252
276	22253	Abutilon x milleri hort.	x	28	3028	1	3	-20	0	400	0	63.275	24.933	59.941	24.8	63.241	-0.02029	22253
277	22254	Abutilon x milleri hort.	x	28	3028	1	3	-15	0	225	0	63.31	24.918	60.025	24.799	63.351	0.05475	22254
278	22255	Abutilon x milleri hort.	x	28	3028	1	3	-10	0	100	0	63.314	24.904	60.109	24.792	63.497	0.16079	22255
279	22256	Abutilon x milleri hort.	x	28	3028	1	3	-5	0	25	0	63.36464646	24.90707071	60.07272727	24.7989899	63.44545455	0.062626263	22256
280	22257	Abutilon x milleri hort.	x	28	3028	1	3	0	0	0	0	63.31616162	24.9030303	60.01313131	24.8	63.33636364	0.033040404	22257
281	22258	Abutilon x milleri hort.	x	28	3028	1	3	5	0	25	0	63.24242424	24.9010101	59.94444444	24.7989899	63.24444444	0.01679798	22258
282	22259	Abutilon x milleri hort.	x	28	3028	1	3	10	0	100	0	62.97676768	24.90606061	59.84444444	24.7979798	63.14242424	0.151454545	22259
283	22260	Abutilon x milleri hort.	x	28	3028	1	3	15	0	225	0	62.867	24.925	59.711	24.8	62.924	0.08641	22260
284	22261	Abutilon x milleri hort.	x	28	3028	1	3	20	0	400	0	62.777	24.901	59.542	24.8	62.741	-0.04497	22261
285	22262	Abutilon x milleri hort.	x	28	3028	1	3	25	0	625	0	62.643	24.903	59.416	24.8	62.543	-0.07531	22262
286	22263	Abutilon x milleri hort.	x	28	3028	1	3	30	0	900	0	62.555	24.905	59.362	24.8	62.462	-0.05778	22263
287	22327	Abutilon x milleri hort.	x	28	3028	2	3	-30	0	900	0	62.83434343	24.83434343	59.53333333	24.70808081	62.73333333	-0.113676768	22327
288	22328	Abutilon x milleri hort.	x	28	3028	2	3	-25	0	625	0	62.73939394	24.88181818	59.54343434	24.7	62.74343434	-0.005494949	22328
289	22329	Abutilon x milleri hort.	x	28	3028	2	3	-20	0	400	0	62.69090909	24.86363636	59.57676768	24.7	62.77676768	0.086656566	22329
290	22330	Abutilon x milleri hort.	x	28	3028	2	3	-15	0	225	0	62.653	24.818	59.55	24.7	62.75	0.0895	22330
291	22331	Abutilon x milleri hort.	x	28	3028	2	3	-10	0	100	0	62.563	24.838	59.508	24.7	62.698	0.12458	22331
292	22332	Abutilon x milleri hort.	x	28	3028	2	3	-5	0	25	0	62.511	24.818	59.468	24.7	62.635	0.12441	22332
293	22333	Abutilon x milleri hort.	x	28	3028	2	3	0	0	0	0	62.375	24.807	59.41	24.7	62.52	0.185	22333
294	22334	Abutilon x milleri hort.	x	28	3028	2	3	5	0	25	0	62.267	24.801	59.335	24.7	62.435	0.19485	22334
295	22335	Abutilon x milleri hort.	x	28	3028	2	3	10	0	100	0	62.226	24.803	59.228	24.7	62.328	0.09568	22335
296	22336	Abutilon x milleri hort.	x	28	3028	2	3	15	0	225	0	62.157	24.801	59.086	24.7	62.153	-0.02134	22336
297	22337	Abutilon x milleri hort.	x	28	3028	2	3	20	0	400	0	61.96	24.8	58.946	24.7	61.946	-0.00774	22337
298	22338	Abutilon x milleri hort.	x	28	3028	2	3	25	0	625	0	61.84040404	24.8010101	58.8979798	24.7	61.8979798	0.048949495	22338
299	22339	Abutilon x milleri hort.	x	28	3028	2	3	30	0	900	0	61.7959596	24.8	58.83535354	24.7	61.83535354	0.011353535	22339
300	22403	Abutilon x milleri hort.	x	28	3028	3	3	-30	0	900	0	62.447	24.671	59.266	24.526	62.366	-0.07554	22403
301	22404	Abutilon x milleri hort.	x	28	3028	3	3	-25	0	625	0	62.332	24.7	59.328	24.503	62.428	0.12068	22404
302	22405	Abutilon x milleri hort.	x	28	3028	3	3	-20	0	400	0	62.47474747	24.7	59.3969697	24.5	62.5	0.068252525	22405
303	22406	Abutilon x milleri hort.	x	28	3028	3	3	-15	0	225	0	62.547	24.699	59.478	24.5	62.656	0.1014	22406
304	22407	Abutilon x milleri hort.	x	28	3028	3	3	-10	0	100	0	62.527	24.7	59.534	24.513	62.734	0.19454	22407
305	22408	Abutilon x milleri hort.	x	28	3028	3	3	-5	0	25	0	62.609	24.7	59.525	24.529	62.723	0.10077	22408
306	22409	Abutilon x milleri hort.	x	28	3028	3	3	0	0	0	0	62.793	24.7	59.603	24.548	62.803	0.01893	22409
307	22410	Abutilon x milleri hort.	x	28	3028	3	3	5	0	25	0	62.78282828	24.7	59.60707071	24.51313131	62.80707071	0.034434343	22410
308	22411	Abutilon x milleri hort.	x	28	3028	3	3	10	0	100	0	63.06868687	24.68080808	59.65959596	24.53434343	62.85959596	-0.182616162	22411
309	22412	Abutilon x milleri hort.	x	28	3028	3	3	15	0	225	0	63.10707071	24.6989899	59.72828283	24.53535354	62.95757576	-0.131020202	22412
310	22413	Abutilon x milleri hort.	x	28	3028	3	3	20	0	400	0	63.201	24.699	59.785	24.582	63.069	-0.15065	22413
311	22414	Abutilon x milleri hort.	x	28	3028	3	3	25	0	625	0	63.271	24.7	59.812	24.59	63.111	-0.18528	22414
312	22415	Abutilon x milleri hort.	x	28	3028	3	3	30	0	900	0	63.418	24.7	59.801	24.6	63.101	-0.34669	22415
313	3510	Abutilon x milleri hort.	z	1	301	0	0	0	5	0	25	58.344	21.311	58.348	21.3	58.548	0.16972	3510
314	3511	Abutilon x milleri hort.	z	1	301	0	0	0	10	0	100	58.406	21.302	58.404	21.299	58.604	0.17156	3511
315	3512	Abutilon x milleri hort.	z	1	301	0	0	0	15	0	225	58.452	21.302	58.505	21.283	58.705	0.2407	3512
316	3513	Abutilon x milleri hort.	z	1	301	0	0	0	20	0	400	58.59292929	21.3	58.55959596	21.23535354	58.75959596	0.162010101	3513
317	3514	Abutilon x milleri hort.	z	1	301	0	0	0	25	0	625	58.65555556	21.3010101	58.62121212	21.23535354	58.82121212	0.169626263	3514
318	3515	Abutilon x milleri hort.	z	1	301	0	0	0	30	0	900	58.76464646	21.2969697	58.61313131	21.2	58.81313131	0.051323232	3515
319	3586	Abutilon x milleri hort.	z	1	301	1	0	0	5	0	25	61.415	21.2	60.919	21.103	61.419	0.02866	3586
320	3587	Abutilon x milleri hort.	z	1	301	1	0	0	10	0	100	61.35959596	21.19494949	60.85555556	21.1	61.35555556	0.011737374	3587
321	3588	Abutilon x milleri hort.	z	1	301	1	0	0	15	0	225	61.21515152	21.1989899	60.75656566	21.1	61.25656566	0.043333333	3588
322	3589	Abutilon x milleri hort.	z	1	301	1	0	0	20	0	400	61.19292929	21.19292929	60.70505051	21.1	61.20505051	0.006828283	3589
323	3590	Abutilon x milleri hort.	z	1	301	1	0	0	25	0	625	61.12222222	21.18888889	60.68383838	21.1	61.18383838	0.053353535	3590
324	3591	Abutilon x milleri hort.	z	1	301	1	0	0	30	0	900	61.077	21.194	60.597	21.1	61.097	-0.00042	3591
325	3662	Abutilon x milleri hort.	z	1	301	2	0	0	5	0	25	53.208	21.008	53.742	20.995	53.242	0.05488	3662
326	3663	Abutilon x milleri hort.	z	1	301	2	0	0	10	0	100	53.227	21.012	53.757	21	53.257	0.05298	3663
327	3664	Abutilon x milleri hort.	z	1	301	2	0	0	15	0	225	53.29494949	21	53.79090909	20.99393939	53.29090909	0.023686869	3664
328	3665	Abutilon x milleri hort.	z	1	301	2	0	0	20	0	400	53.243	21.009	53.799	21	53.299	0.08486	3665
329	3666	Abutilon x milleri hort.	z	1	301	2	0	0	25	0	625	53.236	21.018	53.772	21	53.272	0.06108	3666
330	3667	Abutilon x milleri hort.	z	1	301	2	0	0	30	0	900	53.217	21.023	53.706	21	53.206	0.00484	3667
331	3738	Abutilon x milleri hort.	z	1	301	3	0	0	5	0	25	53.398	21	53.841	20.907	53.341	-0.02226	3738
332	3739	Abutilon x milleri hort.	z	1	301	3	0	0	10	0	100	53.421	21	53.901	20.906	53.407	0.02314	3739
333	3740	Abutilon x milleri hort.	z	1	301	3	0	0	15	0	225	53.48673469	20.98367347	53.92142857	20.9	53.44285714	-0.019306122	3740
334	3741	Abutilon x milleri hort.	z	1	301	3	0	0	20	0	400	53.49494949	20.99090909	53.94343434	20.90505051	53.48585859	-0.002434343	3741
335	3742	Abutilon x milleri hort.	z	1	301	3	0	0	25	0	625	53.51632653	20.99489796	53.98877551	20.9	53.57755102	0.027877551	3742
336	3743	Abutilon x milleri hort.	z	1	301	3	0	0	30	0	900	53.511	21	53.988	20.922	53.563	0.03232	3743
337	3852	Abutilon x milleri hort.	z	5	305	0	2	0	5	0	25	48.67878788	21.5040404	49.30808081	21.48080808	48.60808081	-0.042818182	3852
338	3853	Abutilon x milleri hort.	z	5	305	0	2	0	10	0	100	48.50618557	21.51237113	49.1257732	21.48762887	48.4257732	-0.072463918	3853
339	3854	Abutilon x milleri hort.	z	5	305	0	2	0	15	0	225	48.2969697	21.57676768	48.82121212	21.5	48.12121212	-0.200424242	3854
340	3855	Abutilon x milleri hort.	z	5	305	0	2	0	20	0	400	48.156	21.565	48.653	21.498	47.952	-0.24616	3855
341	3856	Abutilon x milleri hort.	z	5	305	0	2	0	25	0	625	48.021	21.586	48.484	21.497	47.684	-0.29776	3856
342	3857	Abutilon x milleri hort.	z	5	305	0	2	0	30	0	900	47.892	21.588	48.405	21.5	47.605	-0.25645	3857
343	3928	Abutilon x milleri hort.	z	5	305	1	2	0	5	0	25	49.91212121	21.8	50.5020202	21.7010101	49.98181818	0.046323232	3928
344	3929	Abutilon x milleri hort.	z	5	305	1	2	0	10	0	100	49.62828283	21.8	50.25252525	21.7	49.65252525	0.054020202	3929
345	3930	Abutilon x milleri hort.	z	5	305	1	2	0	15	0	225	49.41515152	21.8	50.04343434	21.7	49.44343434	0.035090909	3930
346	3931	Abutilon x milleri hort.	z	5	305	1	2	0	20	0	400	49.239	21.8	49.86	21.7	49.26	0.00857	3931
347	3932	Abutilon x milleri hort.	z	5	305	1	2	0	25	0	625	49.053	21.8	49.693	21.7	49.093	0.00923	3932
348	3933	Abutilon x milleri hort.	z	5	305	1	2	0	30	0	900	48.9	21.799	49.568	21.7	48.936	0.0238	3933
349	4004	Abutilon x milleri hort.	z	5	305	2	2	0	5	0	25	57.274	21.9	57.588	21.804	57.788	0.53468	4004
350	4005	Abutilon x milleri hort.	z	5	305	2	2	0	10	0	100	57.37474747	21.9	57.74848485	21.8	57.94848485	0.612070707	4005
351	4006	Abutilon x milleri hort.	z	5	305	2	2	0	15	0	225	57.56262626	21.9010101	57.85151515	21.8	58.1030303	0.538040404	4006
352	4007	Abutilon x milleri hort.	z	5	305	2	2	0	20	0	400	57.68282828	21.9	57.94545455	21.8010101	58.24545455	0.521626263	4007
353	4008	Abutilon x milleri hort.	z	5	305	2	2	0	25	0	625	57.739	21.901	58.027	21.816	58.327	0.55597	4008
354	4009	Abutilon x milleri hort.	z	5	305	2	2	0	30	0	900	57.923	21.9	58.161	21.802	58.461	0.52071	4009
355	4080	Abutilon x milleri hort.	z	5	305	3	2	0	5	0	25	66.44	22	65.204	21.91	66.218	-0.19357	4080
356	4081	Abutilon x milleri hort.	z	5	305	3	2	0	10	0	100	66.55	22	65.196	21.906	66.206	-0.31245	4081
357	4082	Abutilon x milleri hort.	z	5	305	3	2	0	15	0	225	66.58989899	22	65.3	21.9010101	66.3989899	-0.236909091	4082
358	4083	Abutilon x milleri hort.	z	5	305	3	2	0	20	0	400	66.601	22	65.31	21.901	66.41	-0.237	4083
359	4084	Abutilon x milleri hort.	z	5	305	3	2	0	25	0	625	66.58989899	22.0010101	65.2969697	21.9040404	66.38989899	-0.24030303	4084
360	4085	Abutilon x milleri hort.	z	5	305	3	2	0	30	0	900	66.53737374	22	65.3	21.9040404	66.3959596	-0.184414141	4085
361	4137	Abutilon x milleri hort.	z	9	309	0	1	0	5	0	25	44.234	22.1	44.677	22.038	44.277	0.013	4137
362	4138	Abutilon x milleri hort.	z	9	309	0	1	0	10	0	100	44.233	22.097	44.644	22.002	44.244	-0.019	4138
363	4139	Abutilon x milleri hort.	z	9	309	0	1	0	15	0	225	44.31111111	22.09191919	44.68181818	22	44.28181818	-0.059292929	4139
364	4140	Abutilon x milleri hort.	z	9	309	0	1	0	20	0	400	44.21414141	22.08383838	44.66565657	22	44.26565657	0.021515152	4140
365	4141	Abutilon x milleri hort.	z	9	309	0	1	0	25	0	625	44.18787879	22.05555556	44.68989899	22	44.28989899	0.072020202	4141
366	4142	Abutilon x milleri hort.	z	9	309	0	1	0	30	0	900	44.2010101	22.0020202	44.66161616	21.96767677	44.26161616	0.030606061	4142
367	4213	Abutilon x milleri hort.	z	9	309	1	1	0	5	0	25	47.50707071	21.9010101	48.18888889	21.84949495	47.78888889	0.242818182	4213
368	4214	Abutilon x milleri hort.	z	9	309	1	1	0	10	0	100	47.66666667	21.9	48.35454545	21.81919192	47.95454545	0.248252525	4214
369	4215	Abutilon x milleri hort.	z	9	309	1	1	0	15	0	225	47.773	21.9	48.454	21.808	48.054	0.241	4215
370	4216	Abutilon x milleri hort.	z	9	309	1	1	0	20	0	400	47.904	21.9	48.548	21.809	48.148	0.204	4216
371	4217	Abutilon x milleri hort.	z	9	309	1	1	0	25	0	625	48.004	21.9	48.638	21.807	48.238	0.19397	4217
372	4218	Abutilon x milleri hort.	z	9	309	1	1	0	30	0	900	48.10909091	21.9	48.77171717	21.8020202	48.37171717	0.221929293	4218
373	4289	Abutilon x milleri hort.	z	9	309	2	1	0	5	0	25	47.584	21.5	48.232	21.476	47.832	0.209	4289
374	4290	Abutilon x milleri hort.	z	9	309	2	1	0	10	0	100	47.507	21.501	48.224	21.479	47.824	0.278	4290
375	4291	Abutilon x milleri hort.	z	9	309	2	1	0	15	0	225	47.513	21.501	48.147	21.434	47.747	0.195	4291
376	4292	Abutilon x milleri hort.	z	9	309	2	1	0	20	0	400	47.498	21.5	48.125	21.4	47.725	0.188	4292
377	4293	Abutilon x milleri hort.	z	9	309	2	1	0	25	0	625	47.472	21.5	48.081	21.4	47.681	0.17	4293
378	4294	Abutilon x milleri hort.	z	9	309	2	1	0	30	0	900	47.43131313	21.5	48.03535354	21.4040404	47.63535354	0.165040404	4294
379	4365	Abutilon x milleri hort.	z	9	309	3	1	0	5	0	25	51.00606061	21.4	51.76161616	21.35858586	51.36161616	0.307555556	4365
380	4366	Abutilon x milleri hort.	z	9	309	3	1	0	10	0	100	51.029	21.4	51.732	21.333	51.332	0.255	4366
381	4367	Abutilon x milleri hort.	z	9	309	3	1	0	15	0	225	51	21.4	51.67373737	21.33232323	51.27373737	0.225737374	4367
382	4368	Abutilon x milleri hort.	z	9	309	3	1	0	20	0	400	50.95757576	21.4	51.62222222	21.33737374	51.22222222	0.216737374	4368
383	4369	Abutilon x milleri hort.	z	9	309	3	1	0	25	0	625	50.87373737	21.4	51.58282828	21.35959596	51.18282828	0.261383838	4369
384	4370	Abutilon x milleri hort.	z	9	309	3	1	0	30	0	900	50.88888889	21.3989899	51.54242424	21.34242424	51.14242424	0.206111111	4370
385	4422	Abutilon x milleri hort.	z	13	313	0	0	0	5	0	25	54.56565657	21.3010101	53.21010101	21.26565657	54.51010101	-0.034666667	4422
386	4423	Abutilon x milleri hort.	z	13	313	0	0	0	10	0	100	54.61919192	21.3010101	53.33232323	21.28383838	54.66767677	0.070828283	4423
387	4424	Abutilon x milleri hort.	z	13	313	0	0	0	15	0	225	54.763	21.31	53.432	21.3	54.832	0.05684	4424
388	4425	Abutilon x milleri hort.	z	13	313	0	0	0	20	0	400	54.913	21.318	53.529	21.3	54.929	0.0337	4425
389	4426	Abutilon x milleri hort.	z	13	313	0	0	0	25	0	625	55.083	21.31	53.654	21.3	55.108	0.0262	4426
390	4427	Abutilon x milleri hort.	z	13	313	0	0	0	30	0	900	55.167	21.305	53.746	21.3	55.246	0.06226	4427
391	4498	Abutilon x milleri hort.	z	13	313	1	0	0	5	0	25	53.484	21.121	52.44	21.099	53.534	0.043	4498
392	4499	Abutilon x milleri hort.	z	13	313	1	0	0	10	0	100	53.51	21.103	52.493	21.1	53.593	0.0859	4499
393	4500	Abutilon x milleri hort.	z	13	313	1	0	0	15	0	225	53.51717172	21.1040404	52.5040404	21.0989899	53.6040404	0.093121212	4500
394	4501	Abutilon x milleri hort.	z	13	313	1	0	0	20	0	400	53.56767677	21.11010101	52.4979798	21.1	53.5979798	0.03469697	4501
395	4502	Abutilon x milleri hort.	z	13	313	1	0	0	25	0	625	53.553	21.116	52.5	21.1	53.6	0.052	4502
396	4503	Abutilon x milleri hort.	z	13	313	1	0	0	30	0	900	53.59090909	21.12323232	52.5	21.1	53.6	0.014090909	4503
397	4574	Abutilon x milleri hort.	z	13	313	2	0	0	5	0	25	54.012	21.083	52.894	21	54.095	0.10713	4574
398	4575	Abutilon x milleri hort.	z	13	313	2	0	0	10	0	100	54.05	21.084	52.863	21	54.063	0.02853	4575
399	4576	Abutilon x milleri hort.	z	13	313	2	0	0	15	0	225	54.033	21.098	52.863	21	54.063	0.04553	4576
400	4577	Abutilon x milleri hort.	z	13	313	2	0	0	20	0	400	54.084	21.096	52.896	21	54.096	0.03776	4577
401	4578	Abutilon x milleri hort.	z	13	313	2	0	0	25	0	625	54.11	21.096	52.899	21	54.099	0.01569	4578
402	4579	Abutilon x milleri hort.	z	13	313	2	0	0	30	0	900	54.179	21.081	52.994	21	54.288	0.0702	4579
403	4650	Abutilon x milleri hort.	z	13	313	3	0	0	5	0	25	54.002	21	52.898	20.989	54.11	0.12226	4650
404	4651	Abutilon x milleri hort.	z	13	313	3	0	0	10	0	100	54.102	21	52.969	20.962	54.234	0.1147	4651
405	4652	Abutilon x milleri hort.	z	13	313	3	0	0	15	0	225	54.193	21	53.005	20.957	54.288	0.0705	4652
406	4653	Abutilon x milleri hort.	z	13	313	3	0	0	20	0	400	54.2	21	53.049	20.955	54.349	0.1207	4653
407	4654	Abutilon x milleri hort.	z	13	313	3	0	0	25	0	625	54.253	21	53.075	20.958	54.374	0.10161	4654
408	4655	Abutilon x milleri hort.	z	13	313	3	0	0	30	0	900	54.376	21	53.17	20.922	54.47	0.10256	4655
409	20060	Abutilon x milleri hort.	z	0	3000	0	3	0	5	0	25	31.818	23.1	30.965	23.028	31.957	0.11766	20060
410	20061	Abutilon x milleri hort.	z	0	3000	0	3	0	10	0	100	31.91818182	23.1	31.01414141	23.01515152	32.01414141	0.061686869	20061
411	20062	Abutilon x milleri hort.	z	0	3000	0	3	0	15	0	225	31.93636364	23.10505051	30.92727273	23.01414141	31.92727273	-0.035020202	20062
412	20063	Abutilon x milleri hort.	z	0	3000	0	3	0	20	0	400	31.77171717	23.11010101	30.75858586	23.00606061	31.75858586	-0.02340404	20063
413	20064	Abutilon x milleri hort.	z	0	3000	0	3	0	25	0	625	31.76565657	23.12424242	30.75858586	23.02929293	31.75858586	-0.017333333	20064
414	20065	Abutilon x milleri hort.	z	0	3000	0	3	0	30	0	900	31.844	23.124	30.912	23.051	31.912	0.04366	20065
415	20136	Abutilon x milleri hort.	z	0	3000	1	3	0	5	0	25	31.544	23.231	30.727	23.195	31.727	0.17572	20136
416	20137	Abutilon x milleri hort.	z	0	3000	1	3	0	10	0	100	31.70808081	23.27171717	30.83131313	23.1989899	31.83131313	0.106414141	20137
417	20138	Abutilon x milleri hort.	z	0	3000	1	3	0	15	0	225	31.745	23.298	30.874	23.183	31.874	0.10817	20138
418	20139	Abutilon x milleri hort.	z	0	3000	1	3	0	20	0	400	31.939	23.299	30.998	23.167	31.998	0.02639	20139
419	20140	Abutilon x milleri hort.	z	0	3000	1	3	0	25	0	625	31.949	23.298	31.058	23.169	32.058	0.07082	20140
420	20141	Abutilon x milleri hort.	z	0	3000	1	3	0	30	0	900	32.031	23.295	31.152	23.182	32.095	0.0743	20141
421	20212	Abutilon x milleri hort.	z	0	3000	2	3	0	5	0	25	32.816	23.2	32.044	23.1	32.944	0.0976	20212
422	20213	Abutilon x milleri hort.	z	0	3000	2	3	0	10	0	100	32.776	23.181	32.09	23.09	32.99	0.17901	20213
423	20214	Abutilon x milleri hort.	z	0	3000	2	3	0	15	0	225	32.895	23.188	32.12	23.085	33.02	0.08734	20214
424	20215	Abutilon x milleri hort.	z	0	3000	2	3	0	20	0	400	32.892	23.156	32.192	23.082	33.076	0.15572	20215
425	20216	Abutilon x milleri hort.	z	0	3000	2	3	0	25	0	625	32.963	23.14	32.262	23.078	33.102	0.14839	20216
426	20217	Abutilon x milleri hort.	z	0	3000	2	3	0	30	0	900	33.03131313	23.1979798	32.27777778	23.06969697	33.1010101	0.094454545	20217
427	20288	Abutilon x milleri hort.	z	0	3000	3	3	0	5	0	25	36.1	23.1969697	35.68686869	23.09494949	36.18686869	0.116050505	20288
428	20289	Abutilon x milleri hort.	z	0	3000	3	3	0	10	0	100	36.12020202	23.19090909	35.67878788	23.06767677	36.17878788	0.088494949	20289
429	20290	Abutilon x milleri hort.	z	0	3000	3	3	0	15	0	225	36.148	23.158	35.724	23.062	36.224	0.10184	20290
430	20291	Abutilon x milleri hort.	z	0	3000	3	3	0	20	0	400	36.185	23.193	35.764	23.074	36.264	0.10124	20291
431	20292	Abutilon x milleri hort.	z	0	3000	3	3	0	25	0	625	36.205	23.17	35.8	23.068	36.3	0.11389	20292
432	20293	Abutilon x milleri hort.	z	0	3000	3	3	0	30	0	900	36.246	23.169	35.868	23.084	36.368	0.1342	20293
433	22188	Abutilon x milleri hort.	z	28	3028	0	3	0	5	0	25	55.63030303	24.87373737	54.73434343	24.7030303	56.43434343	0.810686869	22188
434	22189	Abutilon x milleri hort.	z	28	3028	0	3	0	10	0	100	55.76464646	24.88383838	54.85555556	24.7	56.61111111	0.835131313	22189
435	22190	Abutilon x milleri hort.	z	28	3028	0	3	0	15	0	225	55.88282828	24.89292929	54.93636364	24.7	56.73636364	0.822444444	22190
436	22191	Abutilon x milleri hort.	z	28	3028	0	3	0	20	0	400	55.97	24.883	54.999	24.7	56.799	0.8167	22191
437	22192	Abutilon x milleri hort.	z	28	3028	0	3	0	25	0	625	55.951	24.897	54.938	24.7	56.738	0.7564	22192
438	22193	Abutilon x milleri hort.	z	28	3028	0	3	0	30	0	900	55.79	24.891	54.823	24.7	56.546	0.76713	22193
439	22264	Abutilon x milleri hort.	z	28	3028	1	3	0	5	0	25	62.57	24.9	59.372	24.8	62.474	-0.0597	22264
440	22265	Abutilon x milleri hort.	z	28	3028	1	3	0	10	0	100	62.451	24.901	59.338	24.776	62.438	0.01478	22265
441	22266	Abutilon x milleri hort.	z	28	3028	1	3	0	15	0	225	62.35252525	24.9	59.37272727	24.77171717	62.47272727	0.158747475	22266
442	22267	Abutilon x milleri hort.	z	28	3028	1	3	0	20	0	400	62.287	24.9	59.325	24.767	62.425	0.16175	22267
443	22268	Abutilon x milleri hort.	z	28	3028	1	3	0	25	0	625	62.378	24.9	59.315	24.766	62.415	0.05765	22268
444	22269	Abutilon x milleri hort.	z	28	3028	1	3	0	30	0	900	62.413	24.9	59.343	24.766	62.443	0.05933	22269
445	22340	Abutilon x milleri hort.	z	28	3028	2	3	0	5	0	25	61.748	24.8	58.949	24.691	61.949	0.20819	22340
446	22341	Abutilon x milleri hort.	z	28	3028	2	3	0	10	0	100	61.919	24.8	59.002	24.696	62.009	0.10662	22341
447	22342	Abutilon x milleri hort.	z	28	3028	2	3	0	15	0	225	62.11313131	24.8	59.11414141	24.68181818	62.2020202	0.059393939	22342
448	22343	Abutilon x milleri hort.	z	28	3028	2	3	0	20	0	400	62.07171717	24.8	59.15353535	24.64747475	62.25353535	0.152414141	22343
449	22344	Abutilon x milleri hort.	z	28	3028	2	3	0	25	0	625	62.16060606	24.8	59.2040404	24.63030303	62.3040404	0.129686869	22344
450	22345	Abutilon x milleri hort.	z	28	3028	2	3	0	30	0	900	62.128	24.8	59.17	24.659	62.268	0.1177	22345
451	22416	Abutilon x milleri hort.	z	28	3028	3	3	0	5	0	25	63.50606061	24.7	59.91313131	24.5959596	63.21313131	-0.287858586	22416
452	22417	Abutilon x milleri hort.	z	28	3028	3	3	0	10	0	100	63.546	24.7	59.946	24.592	63.246	-0.28474	22417
453	22418	Abutilon x milleri hort.	z	28	3028	3	3	0	15	0	225	63.446	24.7	60.008	24.594	63.318	-0.10352	22418
454	22419	Abutilon x milleri hort.	z	28	3028	3	3	0	20	0	400	63.44747475	24.7030303	60.01010101	24.59494949	63.32121212	-0.102242424	22419
455	22420	Abutilon x milleri hort.	z	28	3028	3	3	0	25	0	625	63.527	24.7	60.034	24.595	63.368	-0.15046	22420
456	22421	Abutilon x milleri hort.	z	28	3028	3	3	0	30	0	900	63.57373737	24.7030303	60.08989899	24.5969697	63.47979798	-0.123969697	22421
