# Supplementary material for: Floral Humidity in Flowering Plants: A Preliminary Survey
Source: Front Plant Sci. 2020 Mar 6;11:249. doi: 10.3389/fpls.2020.00249 (PMC7068853; doi:10.3389/fpls.2020.00249)
Supplement: SUPPLEMENTARY FILE 2 — A zipped file containing floral humidity data collected by the robot arm transects as described in the main text. A word document within the zipped files explains the data formatting in detail. Datafiles themselves are in CSV format. [file Data_Sheet_2.zip › Floral humidity data/Flowers/Abutilon x milleri hort Raw.csv]

	X.	Individual	Species	totIndividual	date	sample..	Sample.order	x.or.z.transect	xoffset	zoffset	Background.Humidity	Background.Temperature	Focal.Humidity	Focal.Temperature	Corrected.Focal.humidity	Change.in.RH.	block	BE	Tag	N
1	1	1	Abutilon x milleri hort	301	2017-10-11-12-14-25	0	0	x	-30	0	58.6	21.3	58.6	21.2	58.8	0.201	3497	First10	Here	1
2	2	1	Abutilon x milleri hort	301	2017-10-11-12-14-27	0	0	x	-30	0	58.6	21.3	58.6	21.2	58.8	0.201	3497	First10	Here	2
3	3	1	Abutilon x milleri hort	301	2017-10-11-12-14-29	0	0	x	-30	0	58.6	21.3	58.6	21.2	58.8	0.201	3497	First10	Here	3
4	4	1	Abutilon x milleri hort	301	2017-10-11-12-14-31	0	0	x	-30	0	58.6	21.3	58.6	21.2	58.8	0.201	3497	First10	Here	4
5	5	1	Abutilon x milleri hort	301	2017-10-11-12-14-33	0	0	x	-30	0	58.6	21.3	58.6	21.2	58.8	0.201	3497	First10	Here	5
6	6	1	Abutilon x milleri hort	301	2017-10-11-12-14-35	0	0	x	-30	0	58.6	21.3	58.6	21.2	58.8	0.201	3497	First10	Here	6
7	7	1	Abutilon x milleri hort	301	2017-10-11-12-14-37	0	0	x	-30	0	58.6	21.3	58.6	21.2	58.8	0.201	3497	First10	Here	7
8	8	1	Abutilon x milleri hort	301	2017-10-11-12-14-39	0	0	x	-30	0	58.6	21.3	58.6	21.2	58.8	0.201	3497	First10	Here	8
9	9	1	Abutilon x milleri hort	301	2017-10-11-12-14-41	0	0	x	-30	0	58.6	21.3	58.6	21.2	58.8	0.201	3497	First10	Here	9
10	10	1	Abutilon x milleri hort	301	2017-10-11-12-14-43	0	0	x	-30	0	58.6	21.3	58.7	21.3	58.9	0.315	3497	First10	Here	10
11	11	1	Abutilon x milleri hort	301	2017-10-11-12-14-45	0	0	x	-30	0	58.6	21.3	58.6	21.2	58.8	0.201	3497			11
12	12	1	Abutilon x milleri hort	301	2017-10-11-12-14-47	0	0	x	-30	0	58.6	21.3	58.6	21.2	58.8	0.201	3497			12
13	13	1	Abutilon x milleri hort	301	2017-10-11-12-14-49	0	0	x	-30	0	58.6	21.3	58.6	21.2	58.8	0.201	3497			13
14	14	1	Abutilon x milleri hort	301	2017-10-11-12-14-51	0	0	x	-30	0	58.6	21.3	58.6	21.2	58.8	0.201	3497			14
15	15	1	Abutilon x milleri hort	301	2017-10-11-12-14-53	0	0	x	-30	0	58.6	21.3	58.6	21.2	58.8	0.201	3497			15
16	16	1	Abutilon x milleri hort	301	2017-10-11-12-14-55	0	0	x	-30	0	58.6	21.3	58.6	21.2	58.8	0.201	3497			16
17	17	1	Abutilon x milleri hort	301	2017-10-11-12-14-57	0	0	x	-30	0	58.6	21.3	58.6	21.2	58.8	0.201	3497			17
18	18	1	Abutilon x milleri hort	301	2017-10-11-12-14-59	0	0	x	-30	0	58.6	21.3	58.6	21.2	58.8	0.201	3497			18
19	19	1	Abutilon x milleri hort	301	2017-10-11-12-15-01	0	0	x	-30	0	58.6	21.3	58.7	21.2	58.9	0.315	3497			19
20	20	1	Abutilon x milleri hort	301	2017-10-11-12-15-03	0	0	x	-30	0	58.6	21.3	58.6	21.2	58.8	0.201	3497			20
21	21	1	Abutilon x milleri hort	301	2017-10-11-12-15-05	0	0	x	-30	0	58.6	21.3	58.6	21.2	58.8	0.201	3497			21
22	22	1	Abutilon x milleri hort	301	2017-10-11-12-15-07	0	0	x	-30	0	58.6	21.3	58.7	21.2	58.9	0.315	3497			22
23	23	1	Abutilon x milleri hort	301	2017-10-11-12-15-09	0	0	x	-30	0	58.6	21.3	58.6	21.2	58.8	0.201	3497			23
24	24	1	Abutilon x milleri hort	301	2017-10-11-12-15-11	0	0	x	-30	0	58.6	21.3	58.6	21.2	58.8	0.201	3497			24
25	25	1	Abutilon x milleri hort	301	2017-10-11-12-15-13	0	0	x	-30	0	58.6	21.3	58.6	21.2	58.8	0.201	3497			25
26	26	1	Abutilon x milleri hort	301	2017-10-11-12-15-15	0	0	x	-30	0	58.6	21.3	58.6	21.2	58.8	0.201	3497			26
27	27	1	Abutilon x milleri hort	301	2017-10-11-12-15-17	0	0	x	-30	0	58.6	21.3	58.6	21.2	58.8	0.201	3497			27
28	28	1	Abutilon x milleri hort	301	2017-10-11-12-15-19	0	0	x	-30	0	58.6	21.3	58.6	21.2	58.8	0.201	3497			28
29	29	1	Abutilon x milleri hort	301	2017-10-11-12-15-21	0	0	x	-30	0	58.6	21.3	58.6	21.2	58.8	0.201	3497			29
30	30	1	Abutilon x milleri hort	301	2017-10-11-12-15-23	0	0	x	-30	0	58.6	21.3	58.6	21.2	58.8	0.201	3497			30
31	31	1	Abutilon x milleri hort	301	2017-10-11-12-15-25	0	0	x	-30	0	58.6	21.3	58.6	21.2	58.8	0.201	3497			31
32	32	1	Abutilon x milleri hort	301	2017-10-11-12-15-27	0	0	x	-30	0	58.6	21.3	58.6	21.2	58.8	0.201	3497			32
33	33	1	Abutilon x milleri hort	301	2017-10-11-12-15-29	0	0	x	-30	0	58.6	21.3	58.6	21.2	58.8	0.201	3497			33
34	34	1	Abutilon x milleri hort	301	2017-10-11-12-15-31	0	0	x	-30	0	58.6	21.3	58.5	21.2	58.7	0.087	3497			34
35	35	1	Abutilon x milleri hort	301	2017-10-11-12-15-33	0	0	x	-30	0	58.6	21.3	58.6	21.2	58.8	0.201	3497			35
36	36	1	Abutilon x milleri hort	301	2017-10-11-12-15-35	0	0	x	-30	0	58.6	21.3	58.6	21.2	58.8	0.201	3497			36
37	37	1	Abutilon x milleri hort	301	2017-10-11-12-15-37	0	0	x	-30	0	58.6	21.3	58.6	21.2	58.8	0.201	3497			37
38	38	1	Abutilon x milleri hort	301	2017-10-11-12-15-39	0	0	x	-30	0	58.6	21.3	58.5	21.2	58.7	0.087	3497			38
39	39	1	Abutilon x milleri hort	301	2017-10-11-12-15-41	0	0	x	-30	0	58.6	21.3	58.6	21.3	58.8	0.201	3497			39
40	40	1	Abutilon x milleri hort	301	2017-10-11-12-15-43	0	0	x	-30	0	58.6	21.3	58.6	21.2	58.8	0.201	3497			40
41	41	1	Abutilon x milleri hort	301	2017-10-11-12-15-45	0	0	x	-30	0	58.6	21.3	58.5	21.2	58.7	0.087	3497			41
42	42	1	Abutilon x milleri hort	301	2017-10-11-12-15-47	0	0	x	-30	0	58.6	21.3	58.5	21.2	58.7	0.087	3497			42
43	43	1	Abutilon x milleri hort	301	2017-10-11-12-15-49	0	0	x	-30	0	58.6	21.3	58.5	21.2	58.7	0.087	3497			43
44	44	1	Abutilon x milleri hort	301	2017-10-11-12-15-51	0	0	x	-30	0	58.6	21.3	58.5	21.2	58.7	0.087	3497			44
45	45	1	Abutilon x milleri hort	301	2017-10-11-12-15-53	0	0	x	-30	0	58.6	21.3	58.5	21.2	58.7	0.087	3497			45
46	46	1	Abutilon x milleri hort	301	2017-10-11-12-15-55	0	0	x	-30	0	58.6	21.3	58.5	21.2	58.7	0.087	3497			46
47	47	1	Abutilon x milleri hort	301	2017-10-11-12-15-57	0	0	x	-30	0	58.6	21.3	58.5	21.2	58.7	0.087	3497			47
48	48	1	Abutilon x milleri hort	301	2017-10-11-12-15-59	0	0	x	-30	0	58.6	21.3	58.5	21.2	58.7	0.087	3497			48
49	49	1	Abutilon x milleri hort	301	2017-10-11-12-16-01	0	0	x	-30	0	58.6	21.3	58.5	21.2	58.7	0.087	3497			49
50	50	1	Abutilon x milleri hort	301	2017-10-11-12-16-03	0	0	x	-30	0	58.6	21.3	58.6	21.2	58.8	0.201	3497			50
51	51	1	Abutilon x milleri hort	301	2017-10-11-12-16-05	0	0	x	-30	0	58.6	21.3	58.6	21.2	58.8	0.201	3497			51
52	52	1	Abutilon x milleri hort	301	2017-10-11-12-16-07	0	0	x	-30	0	58.6	21.3	58.5	21.2	58.7	0.087	3497			52
53	53	1	Abutilon x milleri hort	301	2017-10-11-12-16-09	0	0	x	-30	0	58.6	21.3	58.6	21.2	58.8	0.201	3497			53
54	54	1	Abutilon x milleri hort	301	2017-10-11-12-16-11	0	0	x	-30	0	58.6	21.3	58.5	21.2	58.7	0.087	3497			54
55	55	1	Abutilon x milleri hort	301	2017-10-11-12-16-13	0	0	x	-30	0	58.6	21.3	58.5	21.2	58.7	0.087	3497			55
56	56	1	Abutilon x milleri hort	301	2017-10-11-12-16-15	0	0	x	-30	0	58.6	21.3	58.5	21.2	58.7	0.087	3497			56
57	57	1	Abutilon x milleri hort	301	2017-10-11-12-16-17	0	0	x	-30	0	58.6	21.3	58.5	21.2	58.7	0.087	3497			57
58	58	1	Abutilon x milleri hort	301	2017-10-11-12-16-19	0	0	x	-30	0	58.6	21.3	58.5	21.2	58.7	0.087	3497			58
59	59	1	Abutilon x milleri hort	301	2017-10-11-12-16-21	0	0	x	-30	0	58.6	21.3	58.5	21.2	58.7	0.087	3497			59
60	60	1	Abutilon x milleri hort	301	2017-10-11-12-16-23	0	0	x	-30	0	58.6	21.3	58.5	21.2	58.7	0.087	3497			60
61	61	1	Abutilon x milleri hort	301	2017-10-11-12-16-25	0	0	x	-30	0	58.6	21.3	58.5	21.2	58.7	0.087	3497			61
62	62	1	Abutilon x milleri hort	301	2017-10-11-12-16-27	0	0	x	-30	0	58.6	21.3	58.5	21.2	58.7	0.087	3497			62
63	63	1	Abutilon x milleri hort	301	2017-10-11-12-16-29	0	0	x	-30	0	58.6	21.3	58.5	21.2	58.7	0.087	3497			63
64	64	1	Abutilon x milleri hort	301	2017-10-11-12-16-31	0	0	x	-30	0	58.6	21.3	58.5	21.2	58.7	0.087	3497			64
65	65	1	Abutilon x milleri hort	301	2017-10-11-12-16-33	0	0	x	-30	0	58.6	21.3	58.5	21.2	58.7	0.087	3497			65
66	66	1	Abutilon x milleri hort	301	2017-10-11-12-16-35	0	0	x	-30	0	58.6	21.3	58.6	21.2	58.8	0.201	3497			66
67	67	1	Abutilon x milleri hort	301	2017-10-11-12-16-37	0	0	x	-30	0	58.6	21.3	58.6	21.2	58.8	0.201	3497			67
68	68	1	Abutilon x milleri hort	301	2017-10-11-12-16-39	0	0	x	-30	0	58.6	21.3	58.6	21.2	58.8	0.201	3497			68
69	69	1	Abutilon x milleri hort	301	2017-10-11-12-16-41	0	0	x	-30	0	58.6	21.3	58.6	21.2	58.8	0.201	3497			69
70	70	1	Abutilon x milleri hort	301	2017-10-11-12-16-43	0	0	x	-30	0	58.6	21.3	58.6	21.2	58.8	0.201	3497			70
71	71	1	Abutilon x milleri hort	301	2017-10-11-12-16-45	0	0	x	-30	0	58.6	21.3	58.6	21.2	58.8	0.201	3497			71
72	72	1	Abutilon x milleri hort	301	2017-10-11-12-16-47	0	0	x	-30	0	58.6	21.3	58.6	21.2	58.8	0.201	3497			72
73	73	1	Abutilon x milleri hort	301	2017-10-11-12-16-49	0	0	x	-30	0	58.6	21.3	58.6	21.2	58.8	0.201	3497			73
74	74	1	Abutilon x milleri hort	301	2017-10-11-12-16-51	0	0	x	-30	0	58.6	21.3	58.6	21.2	58.8	0.201	3497			74
75	75	1	Abutilon x milleri hort	301	2017-10-11-12-16-53	0	0	x	-30	0	58.6	21.3	58.6	21.2	58.8	0.201	3497			75
76	76	1	Abutilon x milleri hort	301	2017-10-11-12-16-55	0	0	x	-30	0	58.6	21.3	58.6	21.2	58.8	0.201	3497			76
77	77	1	Abutilon x milleri hort	301	2017-10-11-12-16-57	0	0	x	-30	0	58.6	21.3	58.6	21.2	58.8	0.201	3497			77
78	78	1	Abutilon x milleri hort	301	2017-10-11-12-16-59	0	0	x	-30	0	58.6	21.3	58.6	21.2	58.8	0.201	3497			78
79	79	1	Abutilon x milleri hort	301	2017-10-11-12-17-01	0	0	x	-30	0	58.6	21.3	58.6	21.2	58.8	0.201	3497			79
80	80	1	Abutilon x milleri hort	301	2017-10-11-12-17-03	0	0	x	-30	0	58.6	21.3	58.6	21.2	58.8	0.201	3497			80
81	81	1	Abutilon x milleri hort	301	2017-10-11-12-17-05	0	0	x	-30	0	58.6	21.3	58.6	21.2	58.8	0.201	3497			81
82	82	1	Abutilon x milleri hort	301	2017-10-11-12-17-07	0	0	x	-30	0	58.6	21.3	58.6	21.2	58.8	0.201	3497			82
83	83	1	Abutilon x milleri hort	301	2017-10-11-12-17-09	0	0	x	-30	0	58.6	21.3	58.6	21.2	58.8	0.201	3497			83
84	84	1	Abutilon x milleri hort	301	2017-10-11-12-17-11	0	0	x	-30	0	58.6	21.3	58.6	21.2	58.8	0.201	3497			84
85	85	1	Abutilon x milleri hort	301	2017-10-11-12-17-13	0	0	x	-30	0	58.6	21.3	58.6	21.2	58.8	0.201	3497			85
86	86	1	Abutilon x milleri hort	301	2017-10-11-12-17-15	0	0	x	-30	0	58.6	21.3	58.5	21.2	58.7	0.087	3497			86
87	87	1	Abutilon x milleri hort	301	2017-10-11-12-17-17	0	0	x	-30	0	58.6	21.3	58.5	21.2	58.7	0.087	3497			87
88	88	1	Abutilon x milleri hort	301	2017-10-11-12-17-19	0	0	x	-30	0	58.6	21.3	58.5	21.2	58.7	0.087	3497			88
89	89	1	Abutilon x milleri hort	301	2017-10-11-12-17-21	0	0	x	-30	0	58.6	21.3	58.6	21.2	58.8	0.201	3497			89
90	90	1	Abutilon x milleri hort	301	2017-10-11-12-17-23	0	0	x	-30	0	58.6	21.3	58.6	21.2	58.8	0.201	3497			90
91	91	1	Abutilon x milleri hort	301	2017-10-11-12-17-25	0	0	x	-30	0	58.6	21.3	58.6	21.2	58.8	0.201	3497	Last10	Here	91
92	92	1	Abutilon x milleri hort	301	2017-10-11-12-17-27	0	0	x	-30	0	58.6	21.3	58.6	21.2	58.8	0.201	3497	Last10	Here	92
93	93	1	Abutilon x milleri hort	301	2017-10-11-12-17-29	0	0	x	-30	0	58.6	21.3	58.6	21.2	58.8	0.201	3497	Last10	Here	93
94	94	1	Abutilon x milleri hort	301	2017-10-11-12-17-31	0	0	x	-30	0	58.6	21.3	58.6	21.2	58.8	0.201	3497	Last10	Here	94
95	95	1	Abutilon x milleri hort	301	2017-10-11-12-17-33	0	0	x	-30	0	58.6	21.3	58.5	21.2	58.7	0.087	3497	Last10	Here	95
96	96	1	Abutilon x milleri hort	301	2017-10-11-12-17-35	0	0	x	-30	0	58.6	21.3	58.6	21.2	58.8	0.201	3497	Last10	Here	96
97	97	1	Abutilon x milleri hort	301	2017-10-11-12-17-37	0	0	x	-30	0	58.6	21.3	58.5	21.2	58.7	0.087	3497	Last10	Here	97
98	98	1	Abutilon x milleri hort	301	2017-10-11-12-17-39	0	0	x	-30	0	58.6	21.3	58.6	21.2	58.8	0.201	3497	Last10	Here	98
99	99	1	Abutilon x milleri hort	301	2017-10-11-12-17-41	0	0	x	-30	0	58.6	21.3	58.5	21.2	58.7	0.087	3497	Last10	Here	99
100	100	1	Abutilon x milleri hort	301	2017-10-11-12-17-43	0	0	x	-30	0	58.6	21.3	58.5	21.2	58.7	0.087	3497	Last10	Here	100
101	101	1	Abutilon x milleri hort	301	2017-10-11-12-18-15	0	0	x	-25	0	58.6	21.3	58.6	21.2	58.8	0.201	3498	First10	Here	1
102	102	1	Abutilon x milleri hort	301	2017-10-11-12-18-17	0	0	x	-25	0	58.6	21.3	58.6	21.2	58.8	0.201	3498	First10	Here	2
103	103	1	Abutilon x milleri hort	301	2017-10-11-12-18-19	0	0	x	-25	0	58.6	21.3	58.6	21.2	58.8	0.201	3498	First10	Here	3
104	104	1	Abutilon x milleri hort	301	2017-10-11-12-18-21	0	0	x	-25	0	58.6	21.3	58.6	21.2	58.8	0.201	3498	First10	Here	4
105	105	1	Abutilon x milleri hort	301	2017-10-11-12-18-23	0	0	x	-25	0	58.6	21.3	58.6	21.2	58.8	0.201	3498	First10	Here	5
106	106	1	Abutilon x milleri hort	301	2017-10-11-12-18-25	0	0	x	-25	0	58.6	21.3	58.6	21.2	58.8	0.201	3498	First10	Here	6
107	107	1	Abutilon x milleri hort	301	2017-10-11-12-18-27	0	0	x	-25	0	58.6	21.3	58.6	21.2	58.8	0.201	3498	First10	Here	7
108	108	1	Abutilon x milleri hort	301	2017-10-11-12-18-29	0	0	x	-25	0	58.6	21.3	58.6	21.2	58.8	0.201	3498	First10	Here	8
109	109	1	Abutilon x milleri hort	301	2017-10-11-12-18-31	0	0	x	-25	0	58.6	21.3	58.6	21.2	58.8	0.201	3498	First10	Here	9
110	110	1	Abutilon x milleri hort	301	2017-10-11-12-18-33	0	0	x	-25	0	58.6	21.3	58.6	21.2	58.8	0.201	3498	First10	Here	10
111	111	1	Abutilon x milleri hort	301	2017-10-11-12-18-35	0	0	x	-25	0	58.6	21.3	58.6	21.2	58.8	0.201	3498			11
112	112	1	Abutilon x milleri hort	301	2017-10-11-12-18-37	0	0	x	-25	0	58.6	21.3	58.6	21.2	58.8	0.201	3498			12
113	113	1	Abutilon x milleri hort	301	2017-10-11-12-18-39	0	0	x	-25	0	58.6	21.3	58.6	21.2	58.8	0.201	3498			13
114	114	1	Abutilon x milleri hort	301	2017-10-11-12-18-41	0	0	x	-25	0	58.6	21.3	58.5	21.2	58.7	0.087	3498			14
115	115	1	Abutilon x milleri hort	301	2017-10-11-12-18-43	0	0	x	-25	0	58.6	21.3	58.6	21.2	58.8	0.201	3498			15
116	116	1	Abutilon x milleri hort	301	2017-10-11-12-18-45	0	0	x	-25	0	58.6	21.3	58.6	21.2	58.8	0.201	3498			16
117	117	1	Abutilon x milleri hort	301	2017-10-11-12-18-47	0	0	x	-25	0	58.6	21.3	58.6	21.2	58.8	0.201	3498			17
118	118	1	Abutilon x milleri hort	301	2017-10-11-12-18-49	0	0	x	-25	0	58.6	21.3	58.6	21.2	58.8	0.201	3498			18
119	119	1	Abutilon x milleri hort	301	2017-10-11-12-18-51	0	0	x	-25	0	58.6	21.3	58.6	21.2	58.8	0.201	3498			19
120	120	1	Abutilon x milleri hort	301	2017-10-11-12-18-53	0	0	x	-25	0	58.6	21.3	58.6	21.2	58.8	0.201	3498			20
121	121	1	Abutilon x milleri hort	301	2017-10-11-12-18-55	0	0	x	-25	0	58.6	21.3	58.6	21.2	58.8	0.201	3498			21
122	122	1	Abutilon x milleri hort	301	2017-10-11-12-18-57	0	0	x	-25	0	58.6	21.3	58.6	21.2	58.8	0.201	3498			22
123	123	1	Abutilon x milleri hort	301	2017-10-11-12-18-59	0	0	x	-25	0	58.6	21.3	58.6	21.2	58.8	0.201	3498			23
124	124	1	Abutilon x milleri hort	301	2017-10-11-12-19-01	0	0	x	-25	0	58.6	21.3	58.6	21.2	58.8	0.201	3498			24
125	125	1	Abutilon x milleri hort	301	2017-10-11-12-19-03	0	0	x	-25	0	58.6	21.3	58.6	21.2	58.8	0.201	3498			25
126	126	1	Abutilon x milleri hort	301	2017-10-11-12-19-05	0	0	x	-25	0	58.6	21.3	58.6	21.2	58.8	0.201	3498			26
127	127	1	Abutilon x milleri hort	301	2017-10-11-12-19-07	0	0	x	-25	0	58.6	21.3	58.6	21.2	58.8	0.201	3498			27
128	128	1	Abutilon x milleri hort	301	2017-10-11-12-19-09	0	0	x	-25	0	58.6	21.3	58.6	21.2	58.8	0.201	3498			28
129	129	1	Abutilon x milleri hort	301	2017-10-11-12-19-11	0	0	x	-25	0	58.6	21.3	58.6	21.2	58.8	0.201	3498			29
130	130	1	Abutilon x milleri hort	301	2017-10-11-12-19-13	0	0	x	-25	0	58.6	21.3	58.6	21.2	58.8	0.201	3498			30
131	131	1	Abutilon x milleri hort	301	2017-10-11-12-19-15	0	0	x	-25	0	58.6	21.3	58.6	21.2	58.8	0.201	3498			31
132	132	1	Abutilon x milleri hort	301	2017-10-11-12-19-17	0	0	x	-25	0	58.6	21.3	58.6	21.2	58.8	0.201	3498			32
133	133	1	Abutilon x milleri hort	301	2017-10-11-12-19-19	0	0	x	-25	0	58.6	21.3	58.6	21.2	58.8	0.201	3498			33
134	134	1	Abutilon x milleri hort	301	2017-10-11-12-19-21	0	0	x	-25	0	58.6	21.3	58.5	21.2	58.7	0.087	3498			34
135	135	1	Abutilon x milleri hort	301	2017-10-11-12-19-24	0	0	x	-25	0	58.6	21.3	58.6	21.2	58.8	0.201	3498			35
136	136	1	Abutilon x milleri hort	301	2017-10-11-12-19-26	0	0	x	-25	0	58.6	21.3	58.6	21.2	58.8	0.201	3498			36
137	137	1	Abutilon x milleri hort	301	2017-10-11-12-19-28	0	0	x	-25	0	58.6	21.3	58.6	21.2	58.8	0.201	3498			37
138	138	1	Abutilon x milleri hort	301	2017-10-11-12-19-30	0	0	x	-25	0	58.6	21.3	58.6	21.2	58.8	0.201	3498			38
139	139	1	Abutilon x milleri hort	301	2017-10-11-12-19-32	0	0	x	-25	0	58.6	21.3	58.6	21.2	58.8	0.201	3498			39
140	140	1	Abutilon x milleri hort	301	2017-10-11-12-19-34	0	0	x	-25	0	58.6	21.3	58.6	21.2	58.8	0.201	3498			40
141	141	1	Abutilon x milleri hort	301	2017-10-11-12-19-36	0	0	x	-25	0	58.6	21.3	58.6	21.2	58.8	0.201	3498			41
142	142	1	Abutilon x milleri hort	301	2017-10-11-12-19-38	0	0	x	-25	0	58.6	21.3	58.6	21.2	58.8	0.201	3498			42
143	143	1	Abutilon x milleri hort	301	2017-10-11-12-19-40	0	0	x	-25	0	58.6	21.3	58.6	21.2	58.8	0.201	3498			43
144	144	1	Abutilon x milleri hort	301	2017-10-11-12-19-42	0	0	x	-25	0	58.6	21.3	58.6	21.2	58.8	0.201	3498			44
145	145	1	Abutilon x milleri hort	301	2017-10-11-12-19-44	0	0	x	-25	0	58.6	21.3	58.6	21.2	58.8	0.201	3498			45
146	146	1	Abutilon x milleri hort	301	2017-10-11-12-19-46	0	0	x	-25	0	58.6	21.3	58.6	21.2	58.8	0.201	3498			46
147	147	1	Abutilon x milleri hort	301	2017-10-11-12-19-48	0	0	x	-25	0	58.6	21.3	58.6	21.2	58.8	0.201	3498			47
148	148	1	Abutilon x milleri hort	301	2017-10-11-12-19-50	0	0	x	-25	0	58.6	21.3	58.6	21.2	58.8	0.201	3498			48
149	149	1	Abutilon x milleri hort	301	2017-10-11-12-19-52	0	0	x	-25	0	58.6	21.3	58.6	21.2	58.8	0.201	3498			49
150	150	1	Abutilon x milleri hort	301	2017-10-11-12-19-54	0	0	x	-25	0	58.6	21.3	58.6	21.2	58.8	0.201	3498			50
151	151	1	Abutilon x milleri hort	301	2017-10-11-12-19-56	0	0	x	-25	0	58.6	21.3	58.6	21.2	58.8	0.201	3498			51
152	152	1	Abutilon x milleri hort	301	2017-10-11-12-19-58	0	0	x	-25	0	58.6	21.3	58.6	21.2	58.8	0.201	3498			52
153	153	1	Abutilon x milleri hort	301	2017-10-11-12-20-00	0	0	x	-25	0	58.6	21.3	58.6	21.2	58.8	0.201	3498			53
154	154	1	Abutilon x milleri hort	301	2017-10-11-12-20-02	0	0	x	-25	0	58.6	21.3	58.6	21.2	58.8	0.201	3498			54
155	155	1	Abutilon x milleri hort	301	2017-10-11-12-20-04	0	0	x	-25	0	58.6	21.3	58.6	21.2	58.8	0.201	3498			55
156	156	1	Abutilon x milleri hort	301	2017-10-11-12-20-06	0	0	x	-25	0	58.6	21.3	58.6	21.2	58.8	0.201	3498			56
157	157	1	Abutilon x milleri hort	301	2017-10-11-12-20-08	0	0	x	-25	0	58.6	21.3	58.6	21.2	58.8	0.201	3498			57
158	158	1	Abutilon x milleri hort	301	2017-10-11-12-20-10	0	0	x	-25	0	58.6	21.3	58.6	21.2	58.8	0.201	3498			58
159	159	1	Abutilon x milleri hort	301	2017-10-11-12-20-12	0	0	x	-25	0	58.6	21.3	58.6	21.2	58.8	0.201	3498			59
160	160	1	Abutilon x milleri hort	301	2017-10-11-12-20-14	0	0	x	-25	0	58.6	21.3	58.6	21.2	58.8	0.201	3498			60
161	161	1	Abutilon x milleri hort	301	2017-10-11-12-20-16	0	0	x	-25	0	58.6	21.3	58.6	21.2	58.8	0.201	3498			61
162	162	1	Abutilon x milleri hort	301	2017-10-11-12-20-18	0	0	x	-25	0	58.6	21.3	58.6	21.2	58.8	0.201	3498			62
163	163	1	Abutilon x milleri hort	301	2017-10-11-12-20-20	0	0	x	-25	0	58.6	21.3	58.6	21.2	58.8	0.201	3498			63
164	164	1	Abutilon x milleri hort	301	2017-10-11-12-20-22	0	0	x	-25	0	58.6	21.3	58.6	21.2	58.8	0.201	3498			64
165	165	1	Abutilon x milleri hort	301	2017-10-11-12-20-24	0	0	x	-25	0	58.6	21.3	58.6	21.2	58.8	0.201	3498			65
166	166	1	Abutilon x milleri hort	301	2017-10-11-12-20-26	0	0	x	-25	0	58.6	21.3	58.7	21.3	58.9	0.315	3498			66
167	167	1	Abutilon x milleri hort	301	2017-10-11-12-20-28	0	0	x	-25	0	58.6	21.3	58.6	21.2	58.8	0.201	3498			67
168	168	1	Abutilon x milleri hort	301	2017-10-11-12-20-30	0	0	x	-25	0	58.6	21.3	58.6	21.2	58.8	0.201	3498			68
169	169	1	Abutilon x milleri hort	301	2017-10-11-12-20-32	0	0	x	-25	0	58.6	21.3	58.6	21.2	58.8	0.201	3498			69
170	170	1	Abutilon x milleri hort	301	2017-10-11-12-20-34	0	0	x	-25	0	58.6	21.3	58.6	21.2	58.8	0.201	3498			70
171	171	1	Abutilon x milleri hort	301	2017-10-11-12-20-36	0	0	x	-25	0	58.6	21.3	58.6	21.2	58.8	0.201	3498			71
172	172	1	Abutilon x milleri hort	301	2017-10-11-12-20-38	0	0	x	-25	0	58.6	21.3	58.6	21.2	58.8	0.201	3498			72
173	173	1	Abutilon x milleri hort	301	2017-10-11-12-20-40	0	0	x	-25	0	58.6	21.3	58.7	21.3	58.9	0.315	3498			73
174	174	1	Abutilon x milleri hort	301	2017-10-11-12-20-42	0	0	x	-25	0	58.5	21.3	58.6	21.3	58.8	0.301	3498			74
175	175	1	Abutilon x milleri hort	301	2017-10-11-12-20-44	0	0	x	-25	0	58.6	21.3	58.5	21.2	58.7	0.087	3498			75
176	176	1	Abutilon x milleri hort	301	2017-10-11-12-20-46	0	0	x	-25	0	58.6	21.3	58.5	21.2	58.7	0.087	3498			76
177	177	1	Abutilon x milleri hort	301	2017-10-11-12-20-48	0	0	x	-25	0	58.6	21.3	58.5	21.2	58.7	0.087	3498			77
178	178	1	Abutilon x milleri hort	301	2017-10-11-12-20-50	0	0	x	-25	0	58.6	21.3	58.5	21.2	58.7	0.087	3498			78
179	179	1	Abutilon x milleri hort	301	2017-10-11-12-20-52	0	0	x	-25	0	58.5	21.3	58.5	21.2	58.7	0.187	3498			79
180	180	1	Abutilon x milleri hort	301	2017-10-11-12-20-54	0	0	x	-25	0	58.5	21.3	58.5	21.2	58.7	0.187	3498			80
181	181	1	Abutilon x milleri hort	301	2017-10-11-12-20-56	0	0	x	-25	0	58.5	21.3	58.5	21.2	58.7	0.187	3498			81
182	182	1	Abutilon x milleri hort	301	2017-10-11-12-20-58	0	0	x	-25	0	58.5	21.3	58.5	21.2	58.7	0.187	3498			82
183	183	1	Abutilon x milleri hort	301	2017-10-11-12-21-00	0	0	x	-25	0	58.5	21.3	58.5	21.2	58.7	0.187	3498			83
184	184	1	Abutilon x milleri hort	301	2017-10-11-12-21-02	0	0	x	-25	0	58.5	21.3	58.5	21.2	58.7	0.187	3498			84
185	185	1	Abutilon x milleri hort	301	2017-10-11-12-21-04	0	0	x	-25	0	58.5	21.3	58.5	21.2	58.7	0.187	3498			85
186	186	1	Abutilon x milleri hort	301	2017-10-11-12-21-06	0	0	x	-25	0	58.5	21.3	58.5	21.2	58.7	0.187	3498			86
187	187	1	Abutilon x milleri hort	301	2017-10-11-12-21-08	0	0	x	-25	0	58.5	21.3	58.6	21.2	58.8	0.301	3498			87
188	188	1	Abutilon x milleri hort	301	2017-10-11-12-21-10	0	0	x	-25	0	58.5	21.3	58.5	21.2	58.7	0.187	3498			88
189	189	1	Abutilon x milleri hort	301	2017-10-11-12-21-12	0	0	x	-25	0	58.5	21.3	58.5	21.2	58.7	0.187	3498			89
190	190	1	Abutilon x milleri hort	301	2017-10-11-12-21-14	0	0	x	-25	0	58.5	21.3	58.5	21.2	58.7	0.187	3498			90
191	191	1	Abutilon x milleri hort	301	2017-10-11-12-21-16	0	0	x	-25	0	58.5	21.3	58.5	21.2	58.7	0.187	3498	Last10	Here	91
192	192	1	Abutilon x milleri hort	301	2017-10-11-12-21-18	0	0	x	-25	0	58.5	21.3	58.5	21.2	58.7	0.187	3498	Last10	Here	92
193	193	1	Abutilon x milleri hort	301	2017-10-11-12-21-20	0	0	x	-25	0	58.5	21.3	58.5	21.2	58.7	0.187	3498	Last10	Here	93
194	194	1	Abutilon x milleri hort	301	2017-10-11-12-21-22	0	0	x	-25	0	58.5	21.3	58.5	21.2	58.7	0.187	3498	Last10	Here	94
195	195	1	Abutilon x milleri hort	301	2017-10-11-12-21-24	0	0	x	-25	0	58.5	21.3	58.5	21.2	58.7	0.187	3498	Last10	Here	95
196	196	1	Abutilon x milleri hort	301	2017-10-11-12-21-26	0	0	x	-25	0	58.5	21.3	58.5	21.2	58.7	0.187	3498	Last10	Here	96
197	197	1	Abutilon x milleri hort	301	2017-10-11-12-21-28	0	0	x	-25	0	58.5	21.3	58.5	21.2	58.7	0.187	3498	Last10	Here	97
198	198	1	Abutilon x milleri hort	301	2017-10-11-12-21-30	0	0	x	-25	0	58.5	21.3	58.5	21.2	58.7	0.187	3498	Last10	Here	98
199	199	1	Abutilon x milleri hort	301	2017-10-11-12-21-32	0	0	x	-25	0	58.5	21.3	58.5	21.2	58.7	0.187	3498	Last10	Here	99
200	200	1	Abutilon x milleri hort	301	2017-10-11-12-22-06	0	0	x	-20	0	58.5	21.3	58.5	21.2	58.7	0.187	3499	First10	Here	1
201	201	1	Abutilon x milleri hort	301	2017-10-11-12-22-08	0	0	x	-20	0	58.5	21.3	58.5	21.2	58.7	0.187	3499	First10	Here	2
202	202	1	Abutilon x milleri hort	301	2017-10-11-12-22-10	0	0	x	-20	0	58.5	21.3	58.5	21.2	58.7	0.187	3499	First10	Here	3
203	203	1	Abutilon x milleri hort	301	2017-10-11-12-22-12	0	0	x	-20	0	58.5	21.3	58.5	21.2	58.7	0.187	3499	First10	Here	4
204	204	1	Abutilon x milleri hort	301	2017-10-11-12-22-14	0	0	x	-20	0	58.5	21.3	58.5	21.2	58.7	0.187	3499	First10	Here	5
205	205	1	Abutilon x milleri hort	301	2017-10-11-12-22-16	0	0	x	-20	0	58.5	21.3	58.5	21.2	58.7	0.187	3499	First10	Here	6
206	206	1	Abutilon x milleri hort	301	2017-10-11-12-22-18	0	0	x	-20	0	58.5	21.3	58.5	21.2	58.7	0.187	3499	First10	Here	7
207	207	1	Abutilon x milleri hort	301	2017-10-11-12-22-20	0	0	x	-20	0	58.5	21.3	58.5	21.2	58.7	0.187	3499	First10	Here	8
208	208	1	Abutilon x milleri hort	301	2017-10-11-12-22-22	0	0	x	-20	0	58.5	21.3	58.5	21.2	58.7	0.187	3499	First10	Here	9
209	209	1	Abutilon x milleri hort	301	2017-10-11-12-22-24	0	0	x	-20	0	58.5	21.3	58.5	21.3	58.7	0.187	3499	First10	Here	10
210	210	1	Abutilon x milleri hort	301	2017-10-11-12-22-26	0	0	x	-20	0	58.5	21.3	58.5	21.2	58.7	0.187	3499			11
211	211	1	Abutilon x milleri hort	301	2017-10-11-12-22-28	0	0	x	-20	0	58.5	21.3	58.5	21.2	58.7	0.187	3499			12
212	212	1	Abutilon x milleri hort	301	2017-10-11-12-22-30	0	0	x	-20	0	58.5	21.3	58.5	21.2	58.7	0.187	3499			13
213	213	1	Abutilon x milleri hort	301	2017-10-11-12-22-32	0	0	x	-20	0	58.5	21.3	58.5	21.3	58.7	0.187	3499			14
214	214	1	Abutilon x milleri hort	301	2017-10-11-12-22-34	0	0	x	-20	0	58.5	21.3	58.5	21.2	58.7	0.187	3499			15
215	215	1	Abutilon x milleri hort	301	2017-10-11-12-22-36	0	0	x	-20	0	58.5	21.3	58.5	21.2	58.7	0.187	3499			16
216	216	1	Abutilon x milleri hort	301	2017-10-11-12-22-38	0	0	x	-20	0	58.5	21.3	58.5	21.2	58.7	0.187	3499			17
217	217	1	Abutilon x milleri hort	301	2017-10-11-12-22-40	0	0	x	-20	0	58.5	21.3	58.5	21.2	58.7	0.187	3499			18
218	218	1	Abutilon x milleri hort	301	2017-10-11-12-22-42	0	0	x	-20	0	58.5	21.3	58.5	21.2	58.7	0.187	3499			19
219	219	1	Abutilon x milleri hort	301	2017-10-11-12-22-44	0	0	x	-20	0	58.5	21.3	58.5	21.2	58.7	0.187	3499			20
220	220	1	Abutilon x milleri hort	301	2017-10-11-12-22-46	0	0	x	-20	0	58.5	21.3	58.5	21.2	58.7	0.187	3499			21
221	221	1	Abutilon x milleri hort	301	2017-10-11-12-22-48	0	0	x	-20	0	58.5	21.3	58.5	21.2	58.7	0.187	3499			22
222	222	1	Abutilon x milleri hort	301	2017-10-11-12-22-50	0	0	x	-20	0	58.5	21.3	58.5	21.2	58.7	0.187	3499			23
223	223	1	Abutilon x milleri hort	301	2017-10-11-12-22-52	0	0	x	-20	0	58.5	21.3	58.5	21.2	58.7	0.187	3499			24
224	224	1	Abutilon x milleri hort	301	2017-10-11-12-22-54	0	0	x	-20	0	58.5	21.3	58.5	21.2	58.7	0.187	3499			25
225	225	1	Abutilon x milleri hort	301	2017-10-11-12-22-56	0	0	x	-20	0	58.5	21.3	58.5	21.2	58.7	0.187	3499			26
226	226	1	Abutilon x milleri hort	301	2017-10-11-12-22-58	0	0	x	-20	0	58.5	21.3	58.5	21.2	58.7	0.187	3499			27
227	227	1	Abutilon x milleri hort	301	2017-10-11-12-23-00	0	0	x	-20	0	58.5	21.3	58.4	21.2	58.6	0.073	3499			28
228	228	1	Abutilon x milleri hort	301	2017-10-11-12-23-02	0	0	x	-20	0	58.5	21.3	58.5	21.2	58.7	0.187	3499			29
229	229	1	Abutilon x milleri hort	301	2017-10-11-12-23-04	0	0	x	-20	0	58.5	21.3	58.5	21.2	58.7	0.187	3499			30
230	230	1	Abutilon x milleri hort	301	2017-10-11-12-23-06	0	0	x	-20	0	58.5	21.3	58.5	21.2	58.7	0.187	3499			31
231	231	1	Abutilon x milleri hort	301	2017-10-11-12-23-08	0	0	x	-20	0	58.5	21.3	58.5	21.2	58.7	0.187	3499			32
232	232	1	Abutilon x milleri hort	301	2017-10-11-12-23-10	0	0	x	-20	0	58.5	21.3	58.5	21.2	58.7	0.187	3499			33
233	233	1	Abutilon x milleri hort	301	2017-10-11-12-23-12	0	0	x	-20	0	58.5	21.3	58.5	21.2	58.7	0.187	3499			34
234	234	1	Abutilon x milleri hort	301	2017-10-11-12-23-14	0	0	x	-20	0	58.5	21.3	58.5	21.2	58.7	0.187	3499			35
235	235	1	Abutilon x milleri hort	301	2017-10-11-12-23-16	0	0	x	-20	0	58.5	21.3	58.5	21.2	58.7	0.187	3499			36
236	236	1	Abutilon x milleri hort	301	2017-10-11-12-23-18	0	0	x	-20	0	58.5	21.3	58.5	21.2	58.7	0.187	3499			37
237	237	1	Abutilon x milleri hort	301	2017-10-11-12-23-20	0	0	x	-20	0	58.5	21.3	58.6	21.2	58.8	0.301	3499			38
238	238	1	Abutilon x milleri hort	301	2017-10-11-12-23-22	0	0	x	-20	0	58.5	21.3	58.6	21.2	58.8	0.301	3499			39
239	239	1	Abutilon x milleri hort	301	2017-10-11-12-23-24	0	0	x	-20	0	58.5	21.3	58.6	21.2	58.8	0.301	3499			40
240	240	1	Abutilon x milleri hort	301	2017-10-11-12-23-26	0	0	x	-20	0	58.5	21.3	58.6	21.2	58.8	0.301	3499			41
241	241	1	Abutilon x milleri hort	301	2017-10-11-12-23-28	0	0	x	-20	0	58.5	21.3	58.6	21.2	58.8	0.301	3499			42
242	242	1	Abutilon x milleri hort	301	2017-10-11-12-23-30	0	0	x	-20	0	58.5	21.3	58.6	21.2	58.8	0.301	3499			43
243	243	1	Abutilon x milleri hort	301	2017-10-11-12-23-32	0	0	x	-20	0	58.5	21.3	58.6	21.2	58.8	0.301	3499			44
244	244	1	Abutilon x milleri hort	301	2017-10-11-12-23-34	0	0	x	-20	0	58.5	21.3	58.6	21.2	58.8	0.301	3499			45
245	245	1	Abutilon x milleri hort	301	2017-10-11-12-23-36	0	0	x	-20	0	58.5	21.3	58.6	21.2	58.8	0.301	3499			46
246	246	1	Abutilon x milleri hort	301	2017-10-11-12-23-38	0	0	x	-20	0	58.5	21.3	58.6	21.2	58.8	0.301	3499			47
247	247	1	Abutilon x milleri hort	301	2017-10-11-12-23-40	0	0	x	-20	0	58.5	21.3	58.6	21.2	58.8	0.301	3499			48
248	248	1	Abutilon x milleri hort	301	2017-10-11-12-23-42	0	0	x	-20	0	58.5	21.3	58.5	21.2	58.7	0.187	3499			49
249	249	1	Abutilon x milleri hort	301	2017-10-11-12-23-44	0	0	x	-20	0	58.5	21.3	58.6	21.2	58.8	0.301	3499			50
250	250	1	Abutilon x milleri hort	301	2017-10-11-12-23-46	0	0	x	-20	0	58.5	21.3	58.5	21.2	58.7	0.187	3499			51
251	251	1	Abutilon x milleri hort	301	2017-10-11-12-23-48	0	0	x	-20	0	58.5	21.3	58.5	21.2	58.7	0.187	3499			52
252	252	1	Abutilon x milleri hort	301	2017-10-11-12-23-50	0	0	x	-20	0	58.5	21.3	58.5	21.2	58.7	0.187	3499			53
253	253	1	Abutilon x milleri hort	301	2017-10-11-12-23-52	0	0	x	-20	0	58.5	21.3	58.5	21.2	58.7	0.187	3499			54
254	254	1	Abutilon x milleri hort	301	2017-10-11-12-23-54	0	0	x	-20	0	58.5	21.3	58.5	21.2	58.7	0.187	3499			55
255	255	1	Abutilon x milleri hort	301	2017-10-11-12-23-56	0	0	x	-20	0	58.5	21.3	58.6	21.2	58.8	0.301	3499			56
256	256	1	Abutilon x milleri hort	301	2017-10-11-12-23-58	0	0	x	-20	0	58.5	21.3	58.6	21.2	58.8	0.301	3499			57
257	257	1	Abutilon x milleri hort	301	2017-10-11-12-24-00	0	0	x	-20	0	58.5	21.3	58.5	21.2	58.7	0.187	3499			58
258	258	1	Abutilon x milleri hort	301	2017-10-11-12-24-02	0	0	x	-20	0	58.5	21.3	58.5	21.2	58.7	0.187	3499			59
259	259	1	Abutilon x milleri hort	301	2017-10-11-12-24-04	0	0	x	-20	0	58.5	21.3	58.5	21.2	58.7	0.187	3499			60
260	260	1	Abutilon x milleri hort	301	2017-10-11-12-24-06	0	0	x	-20	0	58.5	21.3	58.5	21.2	58.7	0.187	3499			61
261	261	1	Abutilon x milleri hort	301	2017-10-11-12-24-08	0	0	x	-20	0	58.5	21.3	58.5	21.2	58.7	0.187	3499			62
262	262	1	Abutilon x milleri hort	301	2017-10-11-12-24-10	0	0	x	-20	0	58.5	21.3	58.5	21.2	58.7	0.187	3499			63
263	263	1	Abutilon x milleri hort	301	2017-10-11-12-24-12	0	0	x	-20	0	58.5	21.3	58.5	21.2	58.7	0.187	3499			64
264	264	1	Abutilon x milleri hort	301	2017-10-11-12-24-14	0	0	x	-20	0	58.5	21.3	58.5	21.2	58.7	0.187	3499			65
265	265	1	Abutilon x milleri hort	301	2017-10-11-12-24-16	0	0	x	-20	0	58.5	21.3	58.5	21.2	58.7	0.187	3499			66
266	266	1	Abutilon x milleri hort	301	2017-10-11-12-24-18	0	0	x	-20	0	58.5	21.3	58.5	21.2	58.7	0.187	3499			67
267	267	1	Abutilon x milleri hort	301	2017-10-11-12-24-20	0	0	x	-20	0	58.5	21.3	58.5	21.2	58.7	0.187	3499			68
268	268	1	Abutilon x milleri hort	301	2017-10-11-12-24-22	0	0	x	-20	0	58.5	21.3	58.5	21.2	58.7	0.187	3499			69
269	269	1	Abutilon x milleri hort	301	2017-10-11-12-24-24	0	0	x	-20	0	58.5	21.3	58.5	21.2	58.7	0.187	3499			70
270	270	1	Abutilon x milleri hort	301	2017-10-11-12-24-26	0	0	x	-20	0	58.5	21.3	58.5	21.2	58.7	0.187	3499			71
271	271	1	Abutilon x milleri hort	301	2017-10-11-12-24-28	0	0	x	-20	0	58.5	21.3	58.5	21.2	58.7	0.187	3499			72
272	272	1	Abutilon x milleri hort	301	2017-10-11-12-24-30	0	0	x	-20	0	58.5	21.3	58.5	21.2	58.7	0.187	3499			73
273	273	1	Abutilon x milleri hort	301	2017-10-11-12-24-32	0	0	x	-20	0	58.5	21.3	58.5	21.2	58.7	0.187	3499			74
274	274	1	Abutilon x milleri hort	301	2017-10-11-12-24-34	0	0	x	-20	0	58.5	21.3	58.5	21.2	58.7	0.187	3499			75
275	275	1	Abutilon x milleri hort	301	2017-10-11-12-24-36	0	0	x	-20	0	58.5	21.3	58.5	21.2	58.7	0.187	3499			76
276	276	1	Abutilon x milleri hort	301	2017-10-11-12-24-39	0	0	x	-20	0	58.5	21.3	58.5	21.2	58.7	0.187	3499			77
277	277	1	Abutilon x milleri hort	301	2017-10-11-12-24-41	0	0	x	-20	0	58.5	21.3	58.5	21.2	58.7	0.187	3499			78
278	278	1	Abutilon x milleri hort	301	2017-10-11-12-24-43	0	0	x	-20	0	58.5	21.3	58.5	21.2	58.7	0.187	3499			79
279	279	1	Abutilon x milleri hort	301	2017-10-11-12-24-45	0	0	x	-20	0	58.5	21.3	58.5	21.2	58.7	0.187	3499			80
280	280	1	Abutilon x milleri hort	301	2017-10-11-12-24-47	0	0	x	-20	0	58.5	21.3	58.5	21.2	58.7	0.187	3499			81
281	281	1	Abutilon x milleri hort	301	2017-10-11-12-24-49	0	0	x	-20	0	58.5	21.3	58.5	21.2	58.7	0.187	3499			82
282	282	1	Abutilon x milleri hort	301	2017-10-11-12-24-51	0	0	x	-20	0	58.5	21.3	58.5	21.2	58.7	0.187	3499			83
283	283	1	Abutilon x milleri hort	301	2017-10-11-12-24-53	0	0	x	-20	0	58.5	21.3	58.5	21.2	58.7	0.187	3499			84
284	284	1	Abutilon x milleri hort	301	2017-10-11-12-24-55	0	0	x	-20	0	58.5	21.3	58.5	21.2	58.7	0.187	3499			85
285	285	1	Abutilon x milleri hort	301	2017-10-11-12-24-57	0	0	x	-20	0	58.4	21.3	58.5	21.2	58.7	0.287	3499			86
286	286	1	Abutilon x milleri hort	301	2017-10-11-12-24-59	0	0	x	-20	0	58.5	21.3	58.5	21.2	58.7	0.187	3499			87
287	287	1	Abutilon x milleri hort	301	2017-10-11-12-25-01	0	0	x	-20	0	58.5	21.3	58.5	21.2	58.7	0.187	3499			88
288	288	1	Abutilon x milleri hort	301	2017-10-11-12-25-03	0	0	x	-20	0	58.5	21.3	58.5	21.2	58.7	0.187	3499			89
289	289	1	Abutilon x milleri hort	301	2017-10-11-12-25-05	0	0	x	-20	0	58.4	21.3	58.5	21.2	58.7	0.287	3499			90
290	290	1	Abutilon x milleri hort	301	2017-10-11-12-25-07	0	0	x	-20	0	58.5	21.3	58.5	21.2	58.7	0.187	3499	Last10	Here	91
291	291	1	Abutilon x milleri hort	301	2017-10-11-12-25-09	0	0	x	-20	0	58.4	21.3	58.5	21.2	58.7	0.287	3499	Last10	Here	92
292	292	1	Abutilon x milleri hort	301	2017-10-11-12-25-11	0	0	x	-20	0	58.4	21.3	58.5	21.2	58.7	0.287	3499	Last10	Here	93
293	293	1	Abutilon x milleri hort	301	2017-10-11-12-25-13	0	0	x	-20	0	58.4	21.3	58.5	21.2	58.7	0.287	3499	Last10	Here	94
294	294	1	Abutilon x milleri hort	301	2017-10-11-12-25-15	0	0	x	-20	0	58.5	21.3	58.4	21.2	58.6	0.073	3499	Last10	Here	95
295	295	1	Abutilon x milleri hort	301	2017-10-11-12-25-17	0	0	x	-20	0	58.5	21.3	58.5	21.2	58.7	0.187	3499	Last10	Here	96
296	296	1	Abutilon x milleri hort	301	2017-10-11-12-25-19	0	0	x	-20	0	58.5	21.3	58.5	21.2	58.7	0.187	3499	Last10	Here	97
297	297	1	Abutilon x milleri hort	301	2017-10-11-12-25-21	0	0	x	-20	0	58.4	21.3	58.5	21.2	58.7	0.287	3499	Last10	Here	98
298	298	1	Abutilon x milleri hort	301	2017-10-11-12-25-23	0	0	x	-20	0	58.5	21.3	58.5	21.2	58.7	0.187	3499	Last10	Here	99
299	299	1	Abutilon x milleri hort	301	2017-10-11-12-25-57	0	0	x	-15	0	58.4	21.3	58.5	21.2	58.7	0.287	3500	First10	Here	1
300	300	1	Abutilon x milleri hort	301	2017-10-11-12-25-59	0	0	x	-15	0	58.4	21.3	58.5	21.2	58.7	0.287	3500	First10	Here	2
301	301	1	Abutilon x milleri hort	301	2017-10-11-12-26-01	0	0	x	-15	0	58.4	21.3	58.5	21.2	58.7	0.287	3500	First10	Here	3
302	302	1	Abutilon x milleri hort	301	2017-10-11-12-26-03	0	0	x	-15	0	58.4	21.3	58.5	21.2	58.7	0.287	3500	First10	Here	4
303	303	1	Abutilon x milleri hort	301	2017-10-11-12-26-05	0	0	x	-15	0	58.4	21.3	58.5	21.2	58.7	0.287	3500	First10	Here	5
304	304	1	Abutilon x milleri hort	301	2017-10-11-12-26-07	0	0	x	-15	0	58.4	21.3	58.4	21.2	58.6	0.173	3500	First10	Here	6
305	305	1	Abutilon x milleri hort	301	2017-10-11-12-26-09	0	0	x	-15	0	58.4	21.3	58.4	21.2	58.6	0.173	3500	First10	Here	7
306	306	1	Abutilon x milleri hort	301	2017-10-11-12-26-11	0	0	x	-15	0	58.5	21.3	58.4	21.2	58.6	0.073	3500	First10	Here	8
307	307	1	Abutilon x milleri hort	301	2017-10-11-12-26-13	0	0	x	-15	0	58.4	21.3	58.5	21.2	58.7	0.287	3500	First10	Here	9
308	308	1	Abutilon x milleri hort	301	2017-10-11-12-26-15	0	0	x	-15	0	58.4	21.3	58.4	21.2	58.6	0.173	3500	First10	Here	10
309	309	1	Abutilon x milleri hort	301	2017-10-11-12-26-17	0	0	x	-15	0	58.4	21.3	58.4	21.2	58.6	0.173	3500			11
310	310	1	Abutilon x milleri hort	301	2017-10-11-12-26-19	0	0	x	-15	0	58.4	21.3	58.4	21.2	58.6	0.173	3500			12
311	311	1	Abutilon x milleri hort	301	2017-10-11-12-26-21	0	0	x	-15	0	58.4	21.3	58.4	21.2	58.6	0.173	3500			13
312	312	1	Abutilon x milleri hort	301	2017-10-11-12-26-23	0	0	x	-15	0	58.4	21.3	58.4	21.2	58.6	0.173	3500			14
313	313	1	Abutilon x milleri hort	301	2017-10-11-12-26-25	0	0	x	-15	0	58.4	21.3	58.4	21.2	58.6	0.173	3500			15
314	314	1	Abutilon x milleri hort	301	2017-10-11-12-26-27	0	0	x	-15	0	58.4	21.3	58.4	21.2	58.6	0.173	3500			16
315	315	1	Abutilon x milleri hort	301	2017-10-11-12-26-29	0	0	x	-15	0	58.4	21.3	58.4	21.2	58.6	0.173	3500			17
316	316	1	Abutilon x milleri hort	301	2017-10-11-12-26-31	0	0	x	-15	0	58.4	21.3	58.4	21.2	58.6	0.173	3500			18
317	317	1	Abutilon x milleri hort	301	2017-10-11-12-26-33	0	0	x	-15	0	58.4	21.3	58.5	21.3	58.7	0.287	3500			19
318	318	1	Abutilon x milleri hort	301	2017-10-11-12-26-35	0	0	x	-15	0	58.4	21.3	58.4	21.2	58.6	0.173	3500			20
319	319	1	Abutilon x milleri hort	301	2017-10-11-12-26-37	0	0	x	-15	0	58.4	21.3	58.4	21.2	58.6	0.173	3500			21
320	320	1	Abutilon x milleri hort	301	2017-10-11-12-26-39	0	0	x	-15	0	58.4	21.3	58.4	21.2	58.6	0.173	3500			22
321	321	1	Abutilon x milleri hort	301	2017-10-11-12-26-41	0	0	x	-15	0	58.4	21.3	58.4	21.2	58.6	0.173	3500			23
322	322	1	Abutilon x milleri hort	301	2017-10-11-12-26-43	0	0	x	-15	0	58.4	21.3	58.4	21.2	58.6	0.173	3500			24
323	323	1	Abutilon x milleri hort	301	2017-10-11-12-26-45	0	0	x	-15	0	58.4	21.3	58.4	21.2	58.6	0.173	3500			25
324	324	1	Abutilon x milleri hort	301	2017-10-11-12-26-47	0	0	x	-15	0	58.4	21.3	58.4	21.2	58.6	0.173	3500			26
325	325	1	Abutilon x milleri hort	301	2017-10-11-12-26-49	0	0	x	-15	0	58.4	21.3	58.4	21.2	58.6	0.173	3500			27
326	326	1	Abutilon x milleri hort	301	2017-10-11-12-26-51	0	0	x	-15	0	58.4	21.3	58.4	21.2	58.6	0.173	3500			28
327	327	1	Abutilon x milleri hort	301	2017-10-11-12-26-53	0	0	x	-15	0	58.4	21.3	58.4	21.2	58.6	0.173	3500			29
328	328	1	Abutilon x milleri hort	301	2017-10-11-12-26-55	0	0	x	-15	0	58.4	21.3	58.4	21.2	58.6	0.173	3500			30
329	329	1	Abutilon x milleri hort	301	2017-10-11-12-26-57	0	0	x	-15	0	58.4	21.3	58.4	21.2	58.6	0.173	3500			31
330	330	1	Abutilon x milleri hort	301	2017-10-11-12-26-59	0	0	x	-15	0	58.4	21.3	58.4	21.2	58.6	0.173	3500			32
331	331	1	Abutilon x milleri hort	301	2017-10-11-12-27-01	0	0	x	-15	0	58.4	21.3	58.5	21.2	58.7	0.287	3500			33
332	332	1	Abutilon x milleri hort	301	2017-10-11-12-27-03	0	0	x	-15	0	58.4	21.3	58.5	21.2	58.7	0.287	3500			34
333	333	1	Abutilon x milleri hort	301	2017-10-11-12-27-05	0	0	x	-15	0	58.4	21.3	58.4	21.2	58.6	0.173	3500			35
334	334	1	Abutilon x milleri hort	301	2017-10-11-12-27-07	0	0	x	-15	0	58.4	21.3	58.4	21.2	58.6	0.173	3500			36
335	335	1	Abutilon x milleri hort	301	2017-10-11-12-27-09	0	0	x	-15	0	58.4	21.3	58.4	21.2	58.6	0.173	3500			37
336	336	1	Abutilon x milleri hort	301	2017-10-11-12-27-11	0	0	x	-15	0	58.4	21.3	58.4	21.2	58.6	0.173	3500			38
337	337	1	Abutilon x milleri hort	301	2017-10-11-12-27-13	0	0	x	-15	0	58.4	21.3	58.5	21.2	58.7	0.287	3500			39
338	338	1	Abutilon x milleri hort	301	2017-10-11-12-27-15	0	0	x	-15	0	58.4	21.3	58.5	21.2	58.7	0.287	3500			40
339	339	1	Abutilon x milleri hort	301	2017-10-11-12-27-17	0	0	x	-15	0	58.4	21.3	58.5	21.2	58.7	0.287	3500			41
340	340	1	Abutilon x milleri hort	301	2017-10-11-12-27-19	0	0	x	-15	0	58.4	21.3	58.5	21.2	58.7	0.287	3500			42
341	341	1	Abutilon x milleri hort	301	2017-10-11-12-27-21	0	0	x	-15	0	58.4	21.3	58.5	21.2	58.7	0.287	3500			43
342	342	1	Abutilon x milleri hort	301	2017-10-11-12-27-23	0	0	x	-15	0	58.4	21.3	58.5	21.2	58.7	0.287	3500			44
343	343	1	Abutilon x milleri hort	301	2017-10-11-12-27-25	0	0	x	-15	0	58.4	21.3	58.5	21.2	58.7	0.287	3500			45
344	344	1	Abutilon x milleri hort	301	2017-10-11-12-27-27	0	0	x	-15	0	58.4	21.3	58.5	21.2	58.7	0.287	3500			46
345	345	1	Abutilon x milleri hort	301	2017-10-11-12-27-29	0	0	x	-15	0	58.4	21.3	58.5	21.2	58.7	0.287	3500			47
346	346	1	Abutilon x milleri hort	301	2017-10-11-12-27-31	0	0	x	-15	0	58.4	21.3	58.5	21.2	58.7	0.287	3500			48
347	347	1	Abutilon x milleri hort	301	2017-10-11-12-27-33	0	0	x	-15	0	58.4	21.3	58.5	21.2	58.7	0.287	3500			49
348	348	1	Abutilon x milleri hort	301	2017-10-11-12-27-35	0	0	x	-15	0	58.4	21.3	58.5	21.2	58.7	0.287	3500			50
349	349	1	Abutilon x milleri hort	301	2017-10-11-12-27-37	0	0	x	-15	0	58.4	21.3	58.5	21.2	58.7	0.287	3500			51
350	350	1	Abutilon x milleri hort	301	2017-10-11-12-27-39	0	0	x	-15	0	58.4	21.3	58.5	21.2	58.7	0.287	3500			52
351	351	1	Abutilon x milleri hort	301	2017-10-11-12-27-41	0	0	x	-15	0	58.4	21.3	58.5	21.2	58.7	0.287	3500			53
352	352	1	Abutilon x milleri hort	301	2017-10-11-12-27-43	0	0	x	-15	0	58.4	21.3	58.5	21.2	58.7	0.287	3500			54
353	353	1	Abutilon x milleri hort	301	2017-10-11-12-27-45	0	0	x	-15	0	58.4	21.3	58.5	21.2	58.7	0.287	3500			55
354	354	1	Abutilon x milleri hort	301	2017-10-11-12-27-47	0	0	x	-15	0	58.4	21.3	58.5	21.2	58.7	0.287	3500			56
355	355	1	Abutilon x milleri hort	301	2017-10-11-12-27-49	0	0	x	-15	0	58.4	21.3	58.5	21.2	58.7	0.287	3500			57
356	356	1	Abutilon x milleri hort	301	2017-10-11-12-27-51	0	0	x	-15	0	58.4	21.3	58.5	21.2	58.7	0.287	3500			58
357	357	1	Abutilon x milleri hort	301	2017-10-11-12-27-53	0	0	x	-15	0	58.4	21.3	58.5	21.2	58.7	0.287	3500			59
358	358	1	Abutilon x milleri hort	301	2017-10-11-12-27-55	0	0	x	-15	0	58.4	21.3	58.5	21.2	58.7	0.287	3500			60
359	359	1	Abutilon x milleri hort	301	2017-10-11-12-27-57	0	0	x	-15	0	58.4	21.3	58.5	21.2	58.7	0.287	3500			61
360	360	1	Abutilon x milleri hort	301	2017-10-11-12-27-59	0	0	x	-15	0	58.4	21.3	58.4	21.2	58.6	0.173	3500			62
361	361	1	Abutilon x milleri hort	301	2017-10-11-12-28-01	0	0	x	-15	0	58.4	21.3	58.5	21.2	58.7	0.287	3500			63
362	362	1	Abutilon x milleri hort	301	2017-10-11-12-28-03	0	0	x	-15	0	58.4	21.3	58.5	21.2	58.7	0.287	3500			64
363	363	1	Abutilon x milleri hort	301	2017-10-11-12-28-05	0	0	x	-15	0	58.4	21.3	58.5	21.2	58.7	0.287	3500			65
364	364	1	Abutilon x milleri hort	301	2017-10-11-12-28-07	0	0	x	-15	0	58.4	21.3	58.5	21.2	58.7	0.287	3500			66
365	365	1	Abutilon x milleri hort	301	2017-10-11-12-28-09	0	0	x	-15	0	58.4	21.3	58.5	21.2	58.7	0.287	3500			67
366	366	1	Abutilon x milleri hort	301	2017-10-11-12-28-11	0	0	x	-15	0	58.4	21.3	58.5	21.2	58.7	0.287	3500			68
367	367	1	Abutilon x milleri hort	301	2017-10-11-12-28-13	0	0	x	-15	0	58.4	21.3	58.5	21.2	58.7	0.287	3500			69
368	368	1	Abutilon x milleri hort	301	2017-10-11-12-28-15	0	0	x	-15	0	58.4	21.3	58.5	21.2	58.7	0.287	3500			70
369	369	1	Abutilon x milleri hort	301	2017-10-11-12-28-17	0	0	x	-15	0	58.4	21.3	58.5	21.2	58.7	0.287	3500			71
370	370	1	Abutilon x milleri hort	301	2017-10-11-12-28-19	0	0	x	-15	0	58.4	21.3	58.5	21.2	58.7	0.287	3500			72
371	371	1	Abutilon x milleri hort	301	2017-10-11-12-28-21	0	0	x	-15	0	58.4	21.3	58.5	21.2	58.7	0.287	3500			73
372	372	1	Abutilon x milleri hort	301	2017-10-11-12-28-23	0	0	x	-15	0	58.4	21.3	58.5	21.2	58.7	0.287	3500			74
373	373	1	Abutilon x milleri hort	301	2017-10-11-12-28-25	0	0	x	-15	0	58.4	21.3	58.5	21.2	58.7	0.287	3500			75
374	374	1	Abutilon x milleri hort	301	2017-10-11-12-28-27	0	0	x	-15	0	58.4	21.3	58.4	21.2	58.6	0.173	3500			76
375	375	1	Abutilon x milleri hort	301	2017-10-11-12-28-29	0	0	x	-15	0	58.4	21.3	58.5	21.2	58.7	0.287	3500			77
376	376	1	Abutilon x milleri hort	301	2017-10-11-12-28-31	0	0	x	-15	0	58.4	21.3	58.4	21.2	58.6	0.173	3500			78
377	377	1	Abutilon x milleri hort	301	2017-10-11-12-28-33	0	0	x	-15	0	58.4	21.3	58.4	21.2	58.6	0.173	3500			79
378	378	1	Abutilon x milleri hort	301	2017-10-11-12-28-35	0	0	x	-15	0	58.4	21.3	58.4	21.2	58.6	0.173	3500			80
379	379	1	Abutilon x milleri hort	301	2017-10-11-12-28-37	0	0	x	-15	0	58.4	21.3	58.4	21.2	58.6	0.173	3500			81
380	380	1	Abutilon x milleri hort	301	2017-10-11-12-28-39	0	0	x	-15	0	58.4	21.3	58.4	21.2	58.6	0.173	3500			82
381	381	1	Abutilon x milleri hort	301	2017-10-11-12-28-41	0	0	x	-15	0	58.4	21.3	58.4	21.2	58.6	0.173	3500			83
382	382	1	Abutilon x milleri hort	301	2017-10-11-12-28-43	0	0	x	-15	0	58.4	21.3	58.4	21.2	58.6	0.173	3500			84
383	383	1	Abutilon x milleri hort	301	2017-10-11-12-28-45	0	0	x	-15	0	58.4	21.3	58.4	21.2	58.6	0.173	3500			85
384	384	1	Abutilon x milleri hort	301	2017-10-11-12-28-47	0	0	x	-15	0	58.4	21.3	58.4	21.2	58.6	0.173	3500			86
385	385	1	Abutilon x milleri hort	301	2017-10-11-12-28-49	0	0	x	-15	0	58.4	21.3	58.5	21.2	58.7	0.287	3500			87
386	386	1	Abutilon x milleri hort	301	2017-10-11-12-28-51	0	0	x	-15	0	58.4	21.3	58.5	21.3	58.7	0.287	3500			88
387	387	1	Abutilon x milleri hort	301	2017-10-11-12-28-53	0	0	x	-15	0	58.4	21.3	58.5	21.2	58.7	0.287	3500			89
388	388	1	Abutilon x milleri hort	301	2017-10-11-12-28-55	0	0	x	-15	0	58.4	21.3	58.5	21.2	58.7	0.287	3500			90
389	389	1	Abutilon x milleri hort	301	2017-10-11-12-28-57	0	0	x	-15	0	58.4	21.3	58.5	21.3	58.7	0.287	3500	Last10	Here	91
390	390	1	Abutilon x milleri hort	301	2017-10-11-12-28-59	0	0	x	-15	0	58.4	21.3	58.4	21.2	58.6	0.173	3500	Last10	Here	92
391	391	1	Abutilon x milleri hort	301	2017-10-11-12-29-01	0	0	x	-15	0	58.4	21.3	58.4	21.2	58.6	0.173	3500	Last10	Here	93
392	392	1	Abutilon x milleri hort	301	2017-10-11-12-29-03	0	0	x	-15	0	58.4	21.3	58.5	21.2	58.7	0.287	3500	Last10	Here	94
393	393	1	Abutilon x milleri hort	301	2017-10-11-12-29-05	0	0	x	-15	0	58.4	21.3	58.4	21.2	58.6	0.173	3500	Last10	Here	95
394	394	1	Abutilon x milleri hort	301	2017-10-11-12-29-07	0	0	x	-15	0	58.4	21.3	58.4	21.2	58.6	0.173	3500	Last10	Here	96
395	395	1	Abutilon x milleri hort	301	2017-10-11-12-29-09	0	0	x	-15	0	58.4	21.3	58.4	21.2	58.6	0.173	3500	Last10	Here	97
396	396	1	Abutilon x milleri hort	301	2017-10-11-12-29-11	0	0	x	-15	0	58.4	21.3	58.4	21.2	58.6	0.173	3500	Last10	Here	98
397	397	1	Abutilon x milleri hort	301	2017-10-11-12-29-13	0	0	x	-15	0	58.4	21.3	58.5	21.2	58.7	0.287	3500	Last10	Here	99
398	398	1	Abutilon x milleri hort	301	2017-10-11-12-29-47	0	0	x	-10	0	58.4	21.3	58.5	21.2	58.7	0.287	3501	First10	Here	1
399	399	1	Abutilon x milleri hort	301	2017-10-11-12-29-49	0	0	x	-10	0	58.4	21.3	58.4	21.2	58.6	0.173	3501	First10	Here	2
400	400	1	Abutilon x milleri hort	301	2017-10-11-12-29-52	0	0	x	-10	0	58.4	21.3	58.4	21.2	58.6	0.173	3501	First10	Here	3
401	401	1	Abutilon x milleri hort	301	2017-10-11-12-29-54	0	0	x	-10	0	58.4	21.3	58.4	21.2	58.6	0.173	3501	First10	Here	4
402	402	1	Abutilon x milleri hort	301	2017-10-11-12-29-56	0	0	x	-10	0	58.4	21.3	58.4	21.2	58.6	0.173	3501	First10	Here	5
403	403	1	Abutilon x milleri hort	301	2017-10-11-12-29-58	0	0	x	-10	0	58.4	21.3	58.4	21.2	58.6	0.173	3501	First10	Here	6
404	404	1	Abutilon x milleri hort	301	2017-10-11-12-30-00	0	0	x	-10	0	58.4	21.3	58.4	21.2	58.6	0.173	3501	First10	Here	7
405	405	1	Abutilon x milleri hort	301	2017-10-11-12-30-02	0	0	x	-10	0	58.4	21.3	58.4	21.2	58.6	0.173	3501	First10	Here	8
406	406	1	Abutilon x milleri hort	301	2017-10-11-12-30-04	0	0	x	-10	0	58.4	21.3	58.5	21.3	58.7	0.287	3501	First10	Here	9
407	407	1	Abutilon x milleri hort	301	2017-10-11-12-30-06	0	0	x	-10	0	58.4	21.3	58.4	21.2	58.6	0.173	3501	First10	Here	10
408	408	1	Abutilon x milleri hort	301	2017-10-11-12-30-08	0	0	x	-10	0	58.4	21.3	58.4	21.2	58.6	0.173	3501			11
409	409	1	Abutilon x milleri hort	301	2017-10-11-12-30-10	0	0	x	-10	0	58.4	21.3	58.4	21.2	58.6	0.173	3501			12
410	410	1	Abutilon x milleri hort	301	2017-10-11-12-30-12	0	0	x	-10	0	58.4	21.3	58.4	21.2	58.6	0.173	3501			13
411	411	1	Abutilon x milleri hort	301	2017-10-11-12-30-14	0	0	x	-10	0	58.4	21.3	58.4	21.2	58.6	0.173	3501			14
412	412	1	Abutilon x milleri hort	301	2017-10-11-12-30-16	0	0	x	-10	0	58.4	21.3	58.5	21.2	58.7	0.287	3501			15
413	413	1	Abutilon x milleri hort	301	2017-10-11-12-30-18	0	0	x	-10	0	58.4	21.3	58.5	21.2	58.7	0.287	3501			16
414	414	1	Abutilon x milleri hort	301	2017-10-11-12-30-20	0	0	x	-10	0	58.4	21.3	58.5	21.2	58.7	0.287	3501			17
415	415	1	Abutilon x milleri hort	301	2017-10-11-12-30-22	0	0	x	-10	0	58.4	21.3	58.5	21.2	58.7	0.287	3501			18
416	416	1	Abutilon x milleri hort	301	2017-10-11-12-30-24	0	0	x	-10	0	58.4	21.3	58.5	21.2	58.7	0.287	3501			19
417	417	1	Abutilon x milleri hort	301	2017-10-11-12-30-26	0	0	x	-10	0	58.4	21.3	58.5	21.2	58.7	0.287	3501			20
418	418	1	Abutilon x milleri hort	301	2017-10-11-12-30-28	0	0	x	-10	0	58.4	21.3	58.5	21.2	58.7	0.287	3501			21
419	419	1	Abutilon x milleri hort	301	2017-10-11-12-30-30	0	0	x	-10	0	58.4	21.3	58.7	21.3	58.9	0.515	3501			22
420	420	1	Abutilon x milleri hort	301	2017-10-11-12-30-32	0	0	x	-10	0	58.4	21.3	58.5	21.2	58.7	0.287	3501			23
421	421	1	Abutilon x milleri hort	301	2017-10-11-12-30-34	0	0	x	-10	0	58.4	21.3	58.5	21.2	58.7	0.287	3501			24
422	422	1	Abutilon x milleri hort	301	2017-10-11-12-30-36	0	0	x	-10	0	58.4	21.3	58.6	21.3	58.8	0.401	3501			25
423	423	1	Abutilon x milleri hort	301	2017-10-11-12-30-38	0	0	x	-10	0	58.4	21.3	58.5	21.2	58.7	0.287	3501			26
424	424	1	Abutilon x milleri hort	301	2017-10-11-12-30-40	0	0	x	-10	0	58.4	21.3	58.5	21.2	58.7	0.287	3501			27
425	425	1	Abutilon x milleri hort	301	2017-10-11-12-30-42	0	0	x	-10	0	58.4	21.3	58.5	21.2	58.7	0.287	3501			28
426	426	1	Abutilon x milleri hort	301	2017-10-11-12-30-44	0	0	x	-10	0	58.4	21.3	58.5	21.2	58.7	0.287	3501			29
427	427	1	Abutilon x milleri hort	301	2017-10-11-12-30-46	0	0	x	-10	0	58.4	21.3	58.5	21.2	58.7	0.287	3501			30
428	428	1	Abutilon x milleri hort	301	2017-10-11-12-30-48	0	0	x	-10	0	58.4	21.3	58.5	21.2	58.7	0.287	3501			31
429	429	1	Abutilon x milleri hort	301	2017-10-11-12-30-50	0	0	x	-10	0	58.4	21.3	58.5	21.2	58.7	0.287	3501			32
430	430	1	Abutilon x milleri hort	301	2017-10-11-12-30-52	0	0	x	-10	0	58.4	21.3	58.5	21.2	58.7	0.287	3501			33
431	431	1	Abutilon x milleri hort	301	2017-10-11-12-30-54	0	0	x	-10	0	58.4	21.3	58.5	21.2	58.7	0.287	3501			34
432	432	1	Abutilon x milleri hort	301	2017-10-11-12-30-56	0	0	x	-10	0	58.3	21.3	58.5	21.2	58.7	0.387	3501			35
433	433	1	Abutilon x milleri hort	301	2017-10-11-12-30-58	0	0	x	-10	0	58.4	21.3	58.5	21.2	58.7	0.287	3501			36
434	434	1	Abutilon x milleri hort	301	2017-10-11-12-31-00	0	0	x	-10	0	58.3	21.3	58.6	21.3	58.8	0.501	3501			37
435	435	1	Abutilon x milleri hort	301	2017-10-11-12-31-02	0	0	x	-10	0	58.3	21.3	58.5	21.2	58.7	0.387	3501			38
436	436	1	Abutilon x milleri hort	301	2017-10-11-12-31-04	0	0	x	-10	0	58.3	21.3	58.5	21.2	58.7	0.387	3501			39
437	437	1	Abutilon x milleri hort	301	2017-10-11-12-31-06	0	0	x	-10	0	58.4	21.3	58.5	21.2	58.7	0.287	3501			40
438	438	1	Abutilon x milleri hort	301	2017-10-11-12-31-08	0	0	x	-10	0	58.4	21.3	58.5	21.2	58.7	0.287	3501			41
439	439	1	Abutilon x milleri hort	301	2017-10-11-12-31-10	0	0	x	-10	0	58.4	21.3	58.5	21.2	58.7	0.287	3501			42
440	440	1	Abutilon x milleri hort	301	2017-10-11-12-31-12	0	0	x	-10	0	58.4	21.3	58.5	21.2	58.7	0.287	3501			43
441	441	1	Abutilon x milleri hort	301	2017-10-11-12-31-14	0	0	x	-10	0	58.4	21.3	58.5	21.2	58.7	0.287	3501			44
442	442	1	Abutilon x milleri hort	301	2017-10-11-12-31-16	0	0	x	-10	0	58.4	21.3	58.5	21.2	58.7	0.287	3501			45
443	443	1	Abutilon x milleri hort	301	2017-10-11-12-31-18	0	0	x	-10	0	58.4	21.3	58.5	21.2	58.7	0.287	3501			46
444	444	1	Abutilon x milleri hort	301	2017-10-11-12-31-20	0	0	x	-10	0	58.4	21.3	58.5	21.2	58.7	0.287	3501			47
445	445	1	Abutilon x milleri hort	301	2017-10-11-12-31-22	0	0	x	-10	0	58.4	21.3	58.5	21.2	58.7	0.287	3501			48
446	446	1	Abutilon x milleri hort	301	2017-10-11-12-31-24	0	0	x	-10	0	58.4	21.3	58.5	21.2	58.7	0.287	3501			49
447	447	1	Abutilon x milleri hort	301	2017-10-11-12-31-26	0	0	x	-10	0	58.4	21.3	58.5	21.2	58.7	0.287	3501			50
448	448	1	Abutilon x milleri hort	301	2017-10-11-12-31-28	0	0	x	-10	0	58.4	21.3	58.5	21.2	58.7	0.287	3501			51
449	449	1	Abutilon x milleri hort	301	2017-10-11-12-31-30	0	0	x	-10	0	58.4	21.3	58.4	21.2	58.6	0.173	3501			52
450	450	1	Abutilon x milleri hort	301	2017-10-11-12-31-32	0	0	x	-10	0	58.4	21.3	58.5	21.2	58.7	0.287	3501			53
451	451	1	Abutilon x milleri hort	301	2017-10-11-12-31-34	0	0	x	-10	0	58.3	21.3	58.4	21.2	58.6	0.273	3501			54
452	452	1	Abutilon x milleri hort	301	2017-10-11-12-31-36	0	0	x	-10	0	58.4	21.3	58.4	21.2	58.6	0.173	3501			55
453	453	1	Abutilon x milleri hort	301	2017-10-11-12-31-38	0	0	x	-10	0	58.4	21.3	58.4	21.2	58.6	0.173	3501			56
454	454	1	Abutilon x milleri hort	301	2017-10-11-12-31-40	0	0	x	-10	0	58.4	21.3	58.4	21.2	58.6	0.173	3501			57
455	455	1	Abutilon x milleri hort	301	2017-10-11-12-31-42	0	0	x	-10	0	58.4	21.3	58.4	21.2	58.6	0.173	3501			58
456	456	1	Abutilon x milleri hort	301	2017-10-11-12-31-44	0	0	x	-10	0	58.4	21.3	58.4	21.2	58.6	0.173	3501			59
457	457	1	Abutilon x milleri hort	301	2017-10-11-12-31-46	0	0	x	-10	0	58.4	21.3	58.4	21.2	58.6	0.173	3501			60
458	458	1	Abutilon x milleri hort	301	2017-10-11-12-31-48	0	0	x	-10	0	58.4	21.3	58.4	21.2	58.6	0.173	3501			61
459	459	1	Abutilon x milleri hort	301	2017-10-11-12-31-50	0	0	x	-10	0	58.4	21.3	58.4	21.2	58.6	0.173	3501			62
460	460	1	Abutilon x milleri hort	301	2017-10-11-12-31-52	0	0	x	-10	0	58.4	21.3	58.4	21.2	58.6	0.173	3501			63
461	461	1	Abutilon x milleri hort	301	2017-10-11-12-31-54	0	0	x	-10	0	58.4	21.3	58.4	21.2	58.6	0.173	3501			64
462	462	1	Abutilon x milleri hort	301	2017-10-11-12-31-56	0	0	x	-10	0	58.4	21.3	58.4	21.2	58.6	0.173	3501			65
463	463	1	Abutilon x milleri hort	301	2017-10-11-12-31-58	0	0	x	-10	0	58.4	21.3	58.4	21.2	58.6	0.173	3501			66
464	464	1	Abutilon x milleri hort	301	2017-10-11-12-32-00	0	0	x	-10	0	58.4	21.3	58.4	21.2	58.6	0.173	3501			67
465	465	1	Abutilon x milleri hort	301	2017-10-11-12-32-02	0	0	x	-10	0	58.4	21.3	58.4	21.3	58.6	0.173	3501			68
466	466	1	Abutilon x milleri hort	301	2017-10-11-12-32-04	0	0	x	-10	0	58.4	21.3	58.4	21.2	58.6	0.173	3501			69
467	467	1	Abutilon x milleri hort	301	2017-10-11-12-32-06	0	0	x	-10	0	58.4	21.3	58.4	21.2	58.6	0.173	3501			70
468	468	1	Abutilon x milleri hort	301	2017-10-11-12-32-08	0	0	x	-10	0	58.4	21.3	58.4	21.2	58.6	0.173	3501			71
469	469	1	Abutilon x milleri hort	301	2017-10-11-12-32-10	0	0	x	-10	0	58.4	21.3	58.4	21.2	58.6	0.173	3501			72
470	470	1	Abutilon x milleri hort	301	2017-10-11-12-32-12	0	0	x	-10	0	58.4	21.3	58.4	21.2	58.6	0.173	3501			73
471	471	1	Abutilon x milleri hort	301	2017-10-11-12-32-14	0	0	x	-10	0	58.4	21.3	58.4	21.2	58.6	0.173	3501			74
472	472	1	Abutilon x milleri hort	301	2017-10-11-12-32-16	0	0	x	-10	0	58.4	21.3	58.4	21.2	58.6	0.173	3501			75
473	473	1	Abutilon x milleri hort	301	2017-10-11-12-32-18	0	0	x	-10	0	58.4	21.3	58.4	21.2	58.6	0.173	3501			76
474	474	1	Abutilon x milleri hort	301	2017-10-11-12-32-20	0	0	x	-10	0	58.4	21.3	58.4	21.2	58.6	0.173	3501			77
475	475	1	Abutilon x milleri hort	301	2017-10-11-12-32-22	0	0	x	-10	0	58.4	21.3	58.4	21.2	58.6	0.173	3501			78
476	476	1	Abutilon x milleri hort	301	2017-10-11-12-32-24	0	0	x	-10	0	58.4	21.3	58.4	21.2	58.6	0.173	3501			79
477	477	1	Abutilon x milleri hort	301	2017-10-11-12-32-26	0	0	x	-10	0	58.4	21.3	58.4	21.2	58.6	0.173	3501			80
478	478	1	Abutilon x milleri hort	301	2017-10-11-12-32-28	0	0	x	-10	0	58.4	21.3	58.3	21.2	58.5	0.059	3501			81
479	479	1	Abutilon x milleri hort	301	2017-10-11-12-32-30	0	0	x	-10	0	58.4	21.3	58.4	21.2	58.6	0.173	3501			82
480	480	1	Abutilon x milleri hort	301	2017-10-11-12-32-32	0	0	x	-10	0	58.4	21.3	58.4	21.2	58.6	0.173	3501			83
481	481	1	Abutilon x milleri hort	301	2017-10-11-12-32-34	0	0	x	-10	0	58.4	21.3	58.4	21.2	58.6	0.173	3501			84
482	482	1	Abutilon x milleri hort	301	2017-10-11-12-32-36	0	0	x	-10	0	58.4	21.3	58.4	21.2	58.6	0.173	3501			85
483	483	1	Abutilon x milleri hort	301	2017-10-11-12-32-38	0	0	x	-10	0	58.4	21.3	58.4	21.2	58.6	0.173	3501			86
484	484	1	Abutilon x milleri hort	301	2017-10-11-12-32-40	0	0	x	-10	0	58.4	21.3	58.4	21.2	58.6	0.173	3501			87
485	485	1	Abutilon x milleri hort	301	2017-10-11-12-32-42	0	0	x	-10	0	58.4	21.3	58.3	21.2	58.5	0.059	3501			88
486	486	1	Abutilon x milleri hort	301	2017-10-11-12-32-44	0	0	x	-10	0	58.4	21.3	58.4	21.2	58.6	0.173	3501			89
487	487	1	Abutilon x milleri hort	301	2017-10-11-12-32-46	0	0	x	-10	0	58.4	21.3	58.4	21.2	58.6	0.173	3501			90
488	488	1	Abutilon x milleri hort	301	2017-10-11-12-32-48	0	0	x	-10	0	58.4	21.3	58.4	21.2	58.6	0.173	3501	Last10	Here	91
489	489	1	Abutilon x milleri hort	301	2017-10-11-12-32-50	0	0	x	-10	0	58.4	21.3	58.4	21.2	58.6	0.173	3501	Last10	Here	92
490	490	1	Abutilon x milleri hort	301	2017-10-11-12-32-52	0	0	x	-10	0	58.4	21.3	58.4	21.2	58.6	0.173	3501	Last10	Here	93
491	491	1	Abutilon x milleri hort	301	2017-10-11-12-32-54	0	0	x	-10	0	58.4	21.3	58.4	21.2	58.6	0.173	3501	Last10	Here	94
492	492	1	Abutilon x milleri hort	301	2017-10-11-12-32-56	0	0	x	-10	0	58.4	21.3	58.4	21.2	58.6	0.173	3501	Last10	Here	95
493	493	1	Abutilon x milleri hort	301	2017-10-11-12-32-58	0	0	x	-10	0	58.4	21.3	58.5	21.2	58.7	0.287	3501	Last10	Here	96
494	494	1	Abutilon x milleri hort	301	2017-10-11-12-33-00	0	0	x	-10	0	58.4	21.3	58.4	21.2	58.6	0.173	3501	Last10	Here	97
495	495	1	Abutilon x milleri hort	301	2017-10-11-12-33-02	0	0	x	-10	0	58.4	21.3	58.5	21.2	58.7	0.287	3501	Last10	Here	98
496	496	1	Abutilon x milleri hort	301	2017-10-11-12-33-04	0	0	x	-10	0	58.4	21.3	58.5	21.2	58.7	0.287	3501	Last10	Here	99
497	497	1	Abutilon x milleri hort	301	2017-10-11-12-33-36	0	0	x	-5	0	58.4	21.3	58.6	21.2	58.8	0.401	3502	First10	Here	1
498	498	1	Abutilon x milleri hort	301	2017-10-11-12-33-38	0	0	x	-5	0	58.4	21.3	58.6	21.2	58.8	0.401	3502	First10	Here	2
499	499	1	Abutilon x milleri hort	301	2017-10-11-12-33-40	0	0	x	-5	0	58.4	21.3	58.6	21.2	58.8	0.401	3502	First10	Here	3
500	500	1	Abutilon x milleri hort	301	2017-10-11-12-33-42	0	0	x	-5	0	58.4	21.3	58.6	21.2	58.8	0.401	3502	First10	Here	4
501	501	1	Abutilon x milleri hort	301	2017-10-11-12-33-44	0	0	x	-5	0	58.4	21.3	58.6	21.2	58.8	0.401	3502	First10	Here	5
502	502	1	Abutilon x milleri hort	301	2017-10-11-12-33-46	0	0	x	-5	0	58.4	21.3	58.6	21.2	58.8	0.401	3502	First10	Here	6
503	503	1	Abutilon x milleri hort	301	2017-10-11-12-33-48	0	0	x	-5	0	58.4	21.3	58.5	21.2	58.7	0.287	3502	First10	Here	7
504	504	1	Abutilon x milleri hort	301	2017-10-11-12-33-50	0	0	x	-5	0	58.4	21.3	58.5	21.2	58.7	0.287	3502	First10	Here	8
505	505	1	Abutilon x milleri hort	301	2017-10-11-12-33-52	0	0	x	-5	0	58.4	21.3	58.5	21.2	58.7	0.287	3502	First10	Here	9
506	506	1	Abutilon x milleri hort	301	2017-10-11-12-33-54	0	0	x	-5	0	58.4	21.3	58.5	21.2	58.7	0.287	3502	First10	Here	10
507	507	1	Abutilon x milleri hort	301	2017-10-11-12-33-56	0	0	x	-5	0	58.4	21.3	58.5	21.2	58.7	0.287	3502			11
508	508	1	Abutilon x milleri hort	301	2017-10-11-12-33-58	0	0	x	-5	0	58.4	21.3	58.5	21.2	58.7	0.287	3502			12
509	509	1	Abutilon x milleri hort	301	2017-10-11-12-34-00	0	0	x	-5	0	58.4	21.3	58.5	21.2	58.7	0.287	3502			13
510	510	1	Abutilon x milleri hort	301	2017-10-11-12-34-02	0	0	x	-5	0	58.4	21.3	58.5	21.2	58.7	0.287	3502			14
511	511	1	Abutilon x milleri hort	301	2017-10-11-12-34-04	0	0	x	-5	0	58.4	21.3	58.5	21.2	58.7	0.287	3502			15
512	512	1	Abutilon x milleri hort	301	2017-10-11-12-34-06	0	0	x	-5	0	58.4	21.3	58.5	21.2	58.7	0.287	3502			16
513	513	1	Abutilon x milleri hort	301	2017-10-11-12-34-08	0	0	x	-5	0	58.4	21.3	58.6	21.2	58.8	0.401	3502			17
514	514	1	Abutilon x milleri hort	301	2017-10-11-12-34-10	0	0	x	-5	0	58.4	21.3	58.6	21.2	58.8	0.401	3502			18
515	515	1	Abutilon x milleri hort	301	2017-10-11-12-34-12	0	0	x	-5	0	58.4	21.3	58.5	21.2	58.7	0.287	3502			19
516	516	1	Abutilon x milleri hort	301	2017-10-11-12-34-14	0	0	x	-5	0	58.4	21.3	58.5	21.2	58.7	0.287	3502			20
517	517	1	Abutilon x milleri hort	301	2017-10-11-12-34-16	0	0	x	-5	0	58.4	21.3	58.5	21.2	58.7	0.287	3502			21
518	518	1	Abutilon x milleri hort	301	2017-10-11-12-34-18	0	0	x	-5	0	58.4	21.3	58.5	21.2	58.7	0.287	3502			22
519	519	1	Abutilon x milleri hort	301	2017-10-11-12-34-20	0	0	x	-5	0	58.4	21.3	58.5	21.2	58.7	0.287	3502			23
520	520	1	Abutilon x milleri hort	301	2017-10-11-12-34-22	0	0	x	-5	0	58.4	21.3	58.5	21.2	58.7	0.287	3502			24
521	521	1	Abutilon x milleri hort	301	2017-10-11-12-34-24	0	0	x	-5	0	58.4	21.3	58.5	21.2	58.7	0.287	3502			25
522	522	1	Abutilon x milleri hort	301	2017-10-11-12-34-26	0	0	x	-5	0	58.4	21.3	58.5	21.2	58.7	0.287	3502			26
523	523	1	Abutilon x milleri hort	301	2017-10-11-12-34-28	0	0	x	-5	0	58.4	21.3	58.5	21.2	58.7	0.287	3502			27
524	524	1	Abutilon x milleri hort	301	2017-10-11-12-34-30	0	0	x	-5	0	58.4	21.3	58.6	21.2	58.8	0.401	3502			28
525	525	1	Abutilon x milleri hort	301	2017-10-11-12-34-32	0	0	x	-5	0	58.4	21.3	58.6	21.2	58.8	0.401	3502			29
526	526	1	Abutilon x milleri hort	301	2017-10-11-12-34-34	0	0	x	-5	0	58.4	21.3	58.5	21.2	58.7	0.287	3502			30
527	527	1	Abutilon x milleri hort	301	2017-10-11-12-34-36	0	0	x	-5	0	58.4	21.3	58.5	21.2	58.7	0.287	3502			31
528	528	1	Abutilon x milleri hort	301	2017-10-11-12-34-38	0	0	x	-5	0	58.4	21.3	58.5	21.2	58.7	0.287	3502			32
529	529	1	Abutilon x milleri hort	301	2017-10-11-12-34-40	0	0	x	-5	0	58.4	21.3	58.6	21.2	58.8	0.401	3502			33
530	530	1	Abutilon x milleri hort	301	2017-10-11-12-34-42	0	0	x	-5	0	58.4	21.3	58.6	21.2	58.8	0.401	3502			34
531	531	1	Abutilon x milleri hort	301	2017-10-11-12-34-44	0	0	x	-5	0	58.4	21.3	58.5	21.2	58.7	0.287	3502			35
532	532	1	Abutilon x milleri hort	301	2017-10-11-12-34-46	0	0	x	-5	0	58.4	21.3	58.6	21.2	58.8	0.401	3502			36
533	533	1	Abutilon x milleri hort	301	2017-10-11-12-34-48	0	0	x	-5	0	58.4	21.3	58.5	21.2	58.7	0.287	3502			37
534	534	1	Abutilon x milleri hort	301	2017-10-11-12-34-50	0	0	x	-5	0	58.4	21.3	58.6	21.2	58.8	0.401	3502			38
535	535	1	Abutilon x milleri hort	301	2017-10-11-12-34-52	0	0	x	-5	0	58.4	21.3	58.6	21.2	58.8	0.401	3502			39
536	536	1	Abutilon x milleri hort	301	2017-10-11-12-34-54	0	0	x	-5	0	58.4	21.3	58.6	21.2	58.8	0.401	3502			40
537	537	1	Abutilon x milleri hort	301	2017-10-11-12-34-56	0	0	x	-5	0	58.4	21.3	58.6	21.2	58.8	0.401	3502			41
538	538	1	Abutilon x milleri hort	301	2017-10-11-12-34-58	0	0	x	-5	0	58.4	21.3	58.6	21.2	58.8	0.401	3502			42
539	539	1	Abutilon x milleri hort	301	2017-10-11-12-35-00	0	0	x	-5	0	58.4	21.3	58.6	21.2	58.8	0.401	3502			43
540	540	1	Abutilon x milleri hort	301	2017-10-11-12-35-02	0	0	x	-5	0	58.4	21.3	58.6	21.2	58.8	0.401	3502			44
541	541	1	Abutilon x milleri hort	301	2017-10-11-12-35-04	0	0	x	-5	0	58.4	21.3	58.6	21.2	58.8	0.401	3502			45
542	542	1	Abutilon x milleri hort	301	2017-10-11-12-35-07	0	0	x	-5	0	58.4	21.3	58.6	21.2	58.8	0.401	3502			46
543	543	1	Abutilon x milleri hort	301	2017-10-11-12-35-09	0	0	x	-5	0	58.4	21.3	58.7	21.2	58.9	0.515	3502			47
544	544	1	Abutilon x milleri hort	301	2017-10-11-12-35-11	0	0	x	-5	0	58.4	21.3	58.7	21.2	58.9	0.515	3502			48
545	545	1	Abutilon x milleri hort	301	2017-10-11-12-35-13	0	0	x	-5	0	58.4	21.3	58.7	21.2	58.9	0.515	3502			49
546	546	1	Abutilon x milleri hort	301	2017-10-11-12-35-15	0	0	x	-5	0	58.4	21.3	58.7	21.2	58.9	0.515	3502			50
547	547	1	Abutilon x milleri hort	301	2017-10-11-12-35-17	0	0	x	-5	0	58.4	21.3	58.6	21.2	58.8	0.401	3502			51
548	548	1	Abutilon x milleri hort	301	2017-10-11-12-35-19	0	0	x	-5	0	58.4	21.3	58.6	21.2	58.8	0.401	3502			52
549	549	1	Abutilon x milleri hort	301	2017-10-11-12-35-21	0	0	x	-5	0	58.4	21.3	58.6	21.2	58.8	0.401	3502			53
550	550	1	Abutilon x milleri hort	301	2017-10-11-12-35-23	0	0	x	-5	0	58.4	21.3	58.6	21.2	58.8	0.401	3502			54
551	551	1	Abutilon x milleri hort	301	2017-10-11-12-35-25	0	0	x	-5	0	58.4	21.3	58.6	21.3	58.8	0.401	3502			55
552	552	1	Abutilon x milleri hort	301	2017-10-11-12-35-27	0	0	x	-5	0	58.4	21.3	58.5	21.2	58.7	0.287	3502			56
553	553	1	Abutilon x milleri hort	301	2017-10-11-12-35-29	0	0	x	-5	0	58.4	21.3	58.5	21.2	58.7	0.287	3502			57
554	554	1	Abutilon x milleri hort	301	2017-10-11-12-35-31	0	0	x	-5	0	58.4	21.3	58.5	21.2	58.7	0.287	3502			58
555	555	1	Abutilon x milleri hort	301	2017-10-11-12-35-33	0	0	x	-5	0	58.4	21.3	58.5	21.2	58.7	0.287	3502			59
556	556	1	Abutilon x milleri hort	301	2017-10-11-12-35-35	0	0	x	-5	0	58.4	21.3	58.5	21.2	58.7	0.287	3502			60
557	557	1	Abutilon x milleri hort	301	2017-10-11-12-35-37	0	0	x	-5	0	58.4	21.3	58.6	21.3	58.8	0.401	3502			61
558	558	1	Abutilon x milleri hort	301	2017-10-11-12-35-39	0	0	x	-5	0	58.4	21.3	58.5	21.2	58.7	0.287	3502			62
559	559	1	Abutilon x milleri hort	301	2017-10-11-12-35-41	0	0	x	-5	0	58.4	21.3	58.5	21.2	58.7	0.287	3502			63
560	560	1	Abutilon x milleri hort	301	2017-10-11-12-35-43	0	0	x	-5	0	58.4	21.3	58.4	21.2	58.6	0.173	3502			64
561	561	1	Abutilon x milleri hort	301	2017-10-11-12-35-45	0	0	x	-5	0	58.4	21.3	58.4	21.2	58.6	0.173	3502			65
562	562	1	Abutilon x milleri hort	301	2017-10-11-12-35-47	0	0	x	-5	0	58.4	21.3	58.5	21.2	58.7	0.287	3502			66
563	563	1	Abutilon x milleri hort	301	2017-10-11-12-35-49	0	0	x	-5	0	58.4	21.3	58.4	21.2	58.6	0.173	3502			67
564	564	1	Abutilon x milleri hort	301	2017-10-11-12-35-51	0	0	x	-5	0	58.4	21.3	58.5	21.3	58.7	0.287	3502			68
565	565	1	Abutilon x milleri hort	301	2017-10-11-12-35-53	0	0	x	-5	0	58.4	21.3	58.4	21.2	58.6	0.173	3502			69
566	566	1	Abutilon x milleri hort	301	2017-10-11-12-35-55	0	0	x	-5	0	58.4	21.3	58.4	21.2	58.6	0.173	3502			70
567	567	1	Abutilon x milleri hort	301	2017-10-11-12-35-57	0	0	x	-5	0	58.4	21.3	58.4	21.2	58.6	0.173	3502			71
568	568	1	Abutilon x milleri hort	301	2017-10-11-12-35-59	0	0	x	-5	0	58.4	21.3	58.4	21.2	58.6	0.173	3502			72
569	569	1	Abutilon x milleri hort	301	2017-10-11-12-36-01	0	0	x	-5	0	58.4	21.3	58.5	21.3	58.7	0.287	3502			73
570	570	1	Abutilon x milleri hort	301	2017-10-11-12-36-03	0	0	x	-5	0	58.4	21.3	58.4	21.2	58.6	0.173	3502			74
571	571	1	Abutilon x milleri hort	301	2017-10-11-12-36-05	0	0	x	-5	0	58.4	21.3	58.5	21.3	58.7	0.287	3502			75
572	572	1	Abutilon x milleri hort	301	2017-10-11-12-36-07	0	0	x	-5	0	58.4	21.3	58.4	21.2	58.6	0.173	3502			76
573	573	1	Abutilon x milleri hort	301	2017-10-11-12-36-09	0	0	x	-5	0	58.4	21.3	58.4	21.3	58.6	0.173	3502			77
574	574	1	Abutilon x milleri hort	301	2017-10-11-12-36-11	0	0	x	-5	0	58.4	21.3	58.4	21.3	58.6	0.173	3502			78
575	575	1	Abutilon x milleri hort	301	2017-10-11-12-36-13	0	0	x	-5	0	58.4	21.3	58.4	21.2	58.6	0.173	3502			79
576	576	1	Abutilon x milleri hort	301	2017-10-11-12-36-15	0	0	x	-5	0	58.4	21.3	58.4	21.3	58.6	0.173	3502			80
577	577	1	Abutilon x milleri hort	301	2017-10-11-12-36-17	0	0	x	-5	0	58.4	21.3	58.4	21.2	58.6	0.173	3502			81
578	578	1	Abutilon x milleri hort	301	2017-10-11-12-36-19	0	0	x	-5	0	58.4	21.3	58.5	21.3	58.7	0.287	3502			82
579	579	1	Abutilon x milleri hort	301	2017-10-11-12-36-21	0	0	x	-5	0	58.4	21.3	58.4	21.2	58.6	0.173	3502			83
580	580	1	Abutilon x milleri hort	301	2017-10-11-12-36-23	0	0	x	-5	0	58.4	21.3	58.4	21.2	58.6	0.173	3502			84
581	581	1	Abutilon x milleri hort	301	2017-10-11-12-36-25	0	0	x	-5	0	58.4	21.3	58.4	21.2	58.6	0.173	3502			85
582	582	1	Abutilon x milleri hort	301	2017-10-11-12-36-27	0	0	x	-5	0	58.4	21.3	58.5	21.3	58.7	0.287	3502			86
583	583	1	Abutilon x milleri hort	301	2017-10-11-12-36-29	0	0	x	-5	0	58.4	21.3	58.5	21.3	58.7	0.287	3502			87
584	584	1	Abutilon x milleri hort	301	2017-10-11-12-36-31	0	0	x	-5	0	58.4	21.3	58.4	21.2	58.6	0.173	3502			88
585	585	1	Abutilon x milleri hort	301	2017-10-11-12-36-33	0	0	x	-5	0	58.4	21.3	58.4	21.2	58.6	0.173	3502			89
586	586	1	Abutilon x milleri hort	301	2017-10-11-12-36-35	0	0	x	-5	0	58.4	21.3	58.4	21.2	58.6	0.173	3502			90
587	587	1	Abutilon x milleri hort	301	2017-10-11-12-36-37	0	0	x	-5	0	58.4	21.3	58.5	21.2	58.7	0.287	3502	Last10	Here	91
588	588	1	Abutilon x milleri hort	301	2017-10-11-12-36-39	0	0	x	-5	0	58.4	21.3	58.4	21.2	58.6	0.173	3502	Last10	Here	92
589	589	1	Abutilon x milleri hort	301	2017-10-11-12-36-41	0	0	x	-5	0	58.4	21.3	58.5	21.2	58.7	0.287	3502	Last10	Here	93
590	590	1	Abutilon x milleri hort	301	2017-10-11-12-36-43	0	0	x	-5	0	58.4	21.3	58.4	21.2	58.6	0.173	3502	Last10	Here	94
591	591	1	Abutilon x milleri hort	301	2017-10-11-12-36-45	0	0	x	-5	0	58.4	21.3	58.5	21.2	58.7	0.287	3502	Last10	Here	95
592	592	1	Abutilon x milleri hort	301	2017-10-11-12-36-47	0	0	x	-5	0	58.4	21.3	58.5	21.2	58.7	0.287	3502	Last10	Here	96
593	593	1	Abutilon x milleri hort	301	2017-10-11-12-36-49	0	0	x	-5	0	58.4	21.3	58.5	21.2	58.7	0.287	3502	Last10	Here	97
594	594	1	Abutilon x milleri hort	301	2017-10-11-12-36-51	0	0	x	-5	0	58.4	21.3	58.4	21.2	58.6	0.173	3502	Last10	Here	98
595	595	1	Abutilon x milleri hort	301	2017-10-11-12-36-53	0	0	x	-5	0	58.4	21.3	58.5	21.2	58.7	0.287	3502	Last10	Here	99
596	596	1	Abutilon x milleri hort	301	2017-10-11-12-36-55	0	0	x	-5	0	58.4	21.3	58.5	21.2	58.7	0.287	3502	Last10	Here	100
597	597	1	Abutilon x milleri hort	301	2017-10-11-12-37-27	0	0	x	0	0	58.4	21.3	58.7	21.3	58.9	0.515	3503	First10	Here	1
598	598	1	Abutilon x milleri hort	301	2017-10-11-12-37-29	0	0	x	0	0	58.4	21.3	58.7	21.3	58.9	0.515	3503	First10	Here	2
599	599	1	Abutilon x milleri hort	301	2017-10-11-12-37-31	0	0	x	0	0	58.4	21.3	58.7	21.3	58.9	0.515	3503	First10	Here	3
600	600	1	Abutilon x milleri hort	301	2017-10-11-12-37-33	0	0	x	0	0	58.4	21.3	58.7	21.3	58.9	0.515	3503	First10	Here	4
601	601	1	Abutilon x milleri hort	301	2017-10-11-12-37-35	0	0	x	0	0	58.4	21.3	58.7	21.3	58.9	0.515	3503	First10	Here	5
602	602	1	Abutilon x milleri hort	301	2017-10-11-12-37-37	0	0	x	0	0	58.3	21.3	58.7	21.3	58.9	0.615	3503	First10	Here	6
603	603	1	Abutilon x milleri hort	301	2017-10-11-12-37-39	0	0	x	0	0	58.4	21.3	58.7	21.3	58.9	0.515	3503	First10	Here	7
604	604	1	Abutilon x milleri hort	301	2017-10-11-12-37-41	0	0	x	0	0	58.3	21.3	58.7	21.3	58.9	0.615	3503	First10	Here	8
605	605	1	Abutilon x milleri hort	301	2017-10-11-12-37-43	0	0	x	0	0	58.4	21.3	58.6	21.2	58.8	0.401	3503	First10	Here	9
606	606	1	Abutilon x milleri hort	301	2017-10-11-12-37-45	0	0	x	0	0	58.4	21.3	58.5	21.2	58.7	0.287	3503	First10	Here	10
607	607	1	Abutilon x milleri hort	301	2017-10-11-12-37-47	0	0	x	0	0	58.4	21.3	58.6	21.2	58.8	0.401	3503			11
608	608	1	Abutilon x milleri hort	301	2017-10-11-12-37-49	0	0	x	0	0	58.4	21.3	58.5	21.2	58.7	0.287	3503			12
609	609	1	Abutilon x milleri hort	301	2017-10-11-12-37-51	0	0	x	0	0	58.4	21.3	58.5	21.2	58.7	0.287	3503			13
610	610	1	Abutilon x milleri hort	301	2017-10-11-12-37-53	0	0	x	0	0	58.4	21.3	58.6	21.3	58.8	0.401	3503			14
611	611	1	Abutilon x milleri hort	301	2017-10-11-12-37-55	0	0	x	0	0	58.4	21.3	58.6	21.3	58.8	0.401	3503			15
612	612	1	Abutilon x milleri hort	301	2017-10-11-12-37-57	0	0	x	0	0	58.3	21.3	58.5	21.2	58.7	0.387	3503			16
613	613	1	Abutilon x milleri hort	301	2017-10-11-12-37-59	0	0	x	0	0	58.3	21.3	58.6	21.2	58.8	0.501	3503			17
614	614	1	Abutilon x milleri hort	301	2017-10-11-12-38-01	0	0	x	0	0	58.3	21.3	58.6	21.3	58.8	0.501	3503			18
615	615	1	Abutilon x milleri hort	301	2017-10-11-12-38-03	0	0	x	0	0	58.4	21.3	58.6	21.3	58.8	0.401	3503			19
616	616	1	Abutilon x milleri hort	301	2017-10-11-12-38-05	0	0	x	0	0	58.3	21.3	58.5	21.2	58.7	0.387	3503			20
617	617	1	Abutilon x milleri hort	301	2017-10-11-12-38-07	0	0	x	0	0	58.3	21.3	58.5	21.2	58.7	0.387	3503			21
618	618	1	Abutilon x milleri hort	301	2017-10-11-12-38-09	0	0	x	0	0	58.4	21.3	58.5	21.2	58.7	0.287	3503			22
619	619	1	Abutilon x milleri hort	301	2017-10-11-12-38-11	0	0	x	0	0	58.4	21.3	58.5	21.2	58.7	0.287	3503			23
620	620	1	Abutilon x milleri hort	301	2017-10-11-12-38-13	0	0	x	0	0	58.3	21.3	58.6	21.3	58.8	0.501	3503			24
621	621	1	Abutilon x milleri hort	301	2017-10-11-12-38-15	0	0	x	0	0	58.3	21.3	58.6	21.3	58.8	0.501	3503			25
622	622	1	Abutilon x milleri hort	301	2017-10-11-12-38-17	0	0	x	0	0	58.3	21.3	58.5	21.2	58.7	0.387	3503			26
623	623	1	Abutilon x milleri hort	301	2017-10-11-12-38-19	0	0	x	0	0	58.3	21.3	58.6	21.3	58.8	0.501	3503			27
624	624	1	Abutilon x milleri hort	301	2017-10-11-12-38-21	0	0	x	0	0	58.3	21.3	58.5	21.3	58.7	0.387	3503			28
625	625	1	Abutilon x milleri hort	301	2017-10-11-12-38-23	0	0	x	0	0	58.3	21.3	58.5	21.2	58.7	0.387	3503			29
626	626	1	Abutilon x milleri hort	301	2017-10-11-12-38-25	0	0	x	0	0	58.3	21.3	58.5	21.2	58.7	0.387	3503			30
627	627	1	Abutilon x milleri hort	301	2017-10-11-12-38-27	0	0	x	0	0	58.3	21.3	58.4	21.2	58.6	0.273	3503			31
628	628	1	Abutilon x milleri hort	301	2017-10-11-12-38-29	0	0	x	0	0	58.3	21.3	58.5	21.2	58.7	0.387	3503			32
629	629	1	Abutilon x milleri hort	301	2017-10-11-12-38-31	0	0	x	0	0	58.3	21.3	58.5	21.2	58.7	0.387	3503			33
630	630	1	Abutilon x milleri hort	301	2017-10-11-12-38-33	0	0	x	0	0	58.3	21.3	58.5	21.2	58.7	0.387	3503			34
631	631	1	Abutilon x milleri hort	301	2017-10-11-12-38-35	0	0	x	0	0	58.3	21.3	58.5	21.3	58.7	0.387	3503			35
632	632	1	Abutilon x milleri hort	301	2017-10-11-12-38-37	0	0	x	0	0	58.3	21.3	58.5	21.2	58.7	0.387	3503			36
633	633	1	Abutilon x milleri hort	301	2017-10-11-12-38-39	0	0	x	0	0	58.3	21.3	58.5	21.2	58.7	0.387	3503			37
634	634	1	Abutilon x milleri hort	301	2017-10-11-12-38-41	0	0	x	0	0	58.3	21.3	58.6	21.3	58.8	0.501	3503			38
635	635	1	Abutilon x milleri hort	301	2017-10-11-12-38-43	0	0	x	0	0	58.3	21.3	58.5	21.2	58.7	0.387	3503			39
636	636	1	Abutilon x milleri hort	301	2017-10-11-12-38-45	0	0	x	0	0	58.4	21.3	58.5	21.2	58.7	0.287	3503			40
637	637	1	Abutilon x milleri hort	301	2017-10-11-12-38-47	0	0	x	0	0	58.4	21.3	58.5	21.2	58.7	0.287	3503			41
638	638	1	Abutilon x milleri hort	301	2017-10-11-12-38-49	0	0	x	0	0	58.4	21.3	58.6	21.2	58.8	0.401	3503			42
639	639	1	Abutilon x milleri hort	301	2017-10-11-12-38-51	0	0	x	0	0	58.3	21.3	58.6	21.2	58.8	0.501	3503			43
640	640	1	Abutilon x milleri hort	301	2017-10-11-12-38-53	0	0	x	0	0	58.3	21.3	58.6	21.2	58.8	0.501	3503			44
641	641	1	Abutilon x milleri hort	301	2017-10-11-12-38-55	0	0	x	0	0	58.4	21.3	58.6	21.2	58.8	0.401	3503			45
642	642	1	Abutilon x milleri hort	301	2017-10-11-12-38-57	0	0	x	0	0	58.3	21.3	58.7	21.3	58.9	0.615	3503			46
643	643	1	Abutilon x milleri hort	301	2017-10-11-12-38-59	0	0	x	0	0	58.3	21.3	58.6	21.2	58.8	0.501	3503			47
644	644	1	Abutilon x milleri hort	301	2017-10-11-12-39-01	0	0	x	0	0	58.3	21.3	58.7	21.3	58.9	0.615	3503			48
645	645	1	Abutilon x milleri hort	301	2017-10-11-12-39-03	0	0	x	0	0	58.4	21.3	58.7	21.3	58.9	0.515	3503			49
646	646	1	Abutilon x milleri hort	301	2017-10-11-12-39-05	0	0	x	0	0	58.4	21.3	58.7	21.3	58.9	0.515	3503			50
647	647	1	Abutilon x milleri hort	301	2017-10-11-12-39-07	0	0	x	0	0	58.4	21.3	58.7	21.3	58.9	0.515	3503			51
648	648	1	Abutilon x milleri hort	301	2017-10-11-12-39-09	0	0	x	0	0	58.4	21.3	58.7	21.3	58.9	0.515	3503			52
649	649	1	Abutilon x milleri hort	301	2017-10-11-12-39-11	0	0	x	0	0	58.4	21.4	58.7	21.3	58.9	0.515	3503			53
650	650	1	Abutilon x milleri hort	301	2017-10-11-12-39-13	0	0	x	0	0	58.3	21.3	58.7	21.3	58.9	0.615	3503			54
651	651	1	Abutilon x milleri hort	301	2017-10-11-12-39-15	0	0	x	0	0	58.3	21.3	58.6	21.2	58.8	0.501	3503			55
652	652	1	Abutilon x milleri hort	301	2017-10-11-12-39-17	0	0	x	0	0	58.3	21.3	58.7	21.3	58.9	0.615	3503			56
653	653	1	Abutilon x milleri hort	301	2017-10-11-12-39-19	0	0	x	0	0	58.3	21.3	58.6	21.2	58.8	0.501	3503			57
654	654	1	Abutilon x milleri hort	301	2017-10-11-12-39-21	0	0	x	0	0	58.3	21.3	58.6	21.2	58.8	0.501	3503			58
655	655	1	Abutilon x milleri hort	301	2017-10-11-12-39-23	0	0	x	0	0	58.4	21.3	58.6	21.2	58.8	0.401	3503			59
656	656	1	Abutilon x milleri hort	301	2017-10-11-12-39-25	0	0	x	0	0	58.3	21.3	58.5	21.2	58.7	0.387	3503			60
657	657	1	Abutilon x milleri hort	301	2017-10-11-12-39-27	0	0	x	0	0	58.4	21.3	58.5	21.2	58.7	0.287	3503			61
658	658	1	Abutilon x milleri hort	301	2017-10-11-12-39-29	0	0	x	0	0	58.4	21.3	58.5	21.2	58.7	0.287	3503			62
659	659	1	Abutilon x milleri hort	301	2017-10-11-12-39-31	0	0	x	0	0	58.4	21.3	58.5	21.2	58.7	0.287	3503			63
660	660	1	Abutilon x milleri hort	301	2017-10-11-12-39-33	0	0	x	0	0	58.4	21.3	58.6	21.3	58.8	0.401	3503			64
661	661	1	Abutilon x milleri hort	301	2017-10-11-12-39-35	0	0	x	0	0	58.4	21.3	58.5	21.2	58.7	0.287	3503			65
662	662	1	Abutilon x milleri hort	301	2017-10-11-12-39-37	0	0	x	0	0	58.3	21.3	58.6	21.3	58.8	0.501	3503			66
663	663	1	Abutilon x milleri hort	301	2017-10-11-12-39-39	0	0	x	0	0	58.3	21.3	58.5	21.2	58.7	0.387	3503			67
664	664	1	Abutilon x milleri hort	301	2017-10-11-12-39-41	0	0	x	0	0	58.4	21.4	58.5	21.2	58.7	0.287	3503			68
665	665	1	Abutilon x milleri hort	301	2017-10-11-12-39-43	0	0	x	0	0	58.4	21.3	58.5	21.2	58.7	0.287	3503			69
666	666	1	Abutilon x milleri hort	301	2017-10-11-12-39-45	0	0	x	0	0	58.4	21.3	58.6	21.2	58.8	0.401	3503			70
667	667	1	Abutilon x milleri hort	301	2017-10-11-12-39-47	0	0	x	0	0	58.4	21.3	58.5	21.2	58.7	0.287	3503			71
668	668	1	Abutilon x milleri hort	301	2017-10-11-12-39-49	0	0	x	0	0	58.4	21.3	58.5	21.2	58.7	0.287	3503			72
669	669	1	Abutilon x milleri hort	301	2017-10-11-12-39-51	0	0	x	0	0	58.4	21.3	58.5	21.2	58.7	0.287	3503			73
670	670	1	Abutilon x milleri hort	301	2017-10-11-12-39-53	0	0	x	0	0	58.4	21.3	58.5	21.2	58.7	0.287	3503			74
671	671	1	Abutilon x milleri hort	301	2017-10-11-12-39-55	0	0	x	0	0	58.4	21.4	58.5	21.2	58.7	0.287	3503			75
672	672	1	Abutilon x milleri hort	301	2017-10-11-12-39-57	0	0	x	0	0	58.4	21.3	58.6	21.3	58.8	0.401	3503			76
673	673	1	Abutilon x milleri hort	301	2017-10-11-12-39-59	0	0	x	0	0	58.4	21.3	58.5	21.2	58.7	0.287	3503			77
674	674	1	Abutilon x milleri hort	301	2017-10-11-12-40-01	0	0	x	0	0	58.4	21.3	58.5	21.2	58.7	0.287	3503			78
675	675	1	Abutilon x milleri hort	301	2017-10-11-12-40-03	0	0	x	0	0	58.4	21.3	58.6	21.3	58.8	0.401	3503			79
676	676	1	Abutilon x milleri hort	301	2017-10-11-12-40-05	0	0	x	0	0	58.4	21.3	58.5	21.3	58.7	0.287	3503			80
677	677	1	Abutilon x milleri hort	301	2017-10-11-12-40-07	0	0	x	0	0	58.4	21.3	58.5	21.2	58.7	0.287	3503			81
678	678	1	Abutilon x milleri hort	301	2017-10-11-12-40-09	0	0	x	0	0	58.4	21.3	58.6	21.3	58.8	0.401	3503			82
679	679	1	Abutilon x milleri hort	301	2017-10-11-12-40-11	0	0	x	0	0	58.4	21.3	58.6	21.3	58.8	0.401	3503			83
680	680	1	Abutilon x milleri hort	301	2017-10-11-12-40-13	0	0	x	0	0	58.4	21.3	58.6	21.3	58.8	0.401	3503			84
681	681	1	Abutilon x milleri hort	301	2017-10-11-12-40-15	0	0	x	0	0	58.4	21.3	58.5	21.2	58.7	0.287	3503			85
682	682	1	Abutilon x milleri hort	301	2017-10-11-12-40-17	0	0	x	0	0	58.4	21.3	58.5	21.2	58.7	0.287	3503			86
683	683	1	Abutilon x milleri hort	301	2017-10-11-12-40-20	0	0	x	0	0	58.4	21.3	58.6	21.3	58.8	0.401	3503			87
684	684	1	Abutilon x milleri hort	301	2017-10-11-12-40-22	0	0	x	0	0	58.4	21.3	58.6	21.3	58.8	0.401	3503			88
685	685	1	Abutilon x milleri hort	301	2017-10-11-12-40-24	0	0	x	0	0	58.4	21.3	58.6	21.3	58.8	0.401	3503			89
686	686	1	Abutilon x milleri hort	301	2017-10-11-12-40-26	0	0	x	0	0	58.4	21.3	58.7	21.3	58.9	0.515	3503			90
687	687	1	Abutilon x milleri hort	301	2017-10-11-12-40-28	0	0	x	0	0	58.4	21.3	58.7	21.3	58.9	0.515	3503	Last10	Here	91
688	688	1	Abutilon x milleri hort	301	2017-10-11-12-40-30	0	0	x	0	0	58.4	21.3	58.6	21.2	58.8	0.401	3503	Last10	Here	92
689	689	1	Abutilon x milleri hort	301	2017-10-11-12-40-32	0	0	x	0	0	58.4	21.3	58.7	21.3	58.9	0.515	3503	Last10	Here	93
690	690	1	Abutilon x milleri hort	301	2017-10-11-12-40-34	0	0	x	0	0	58.4	21.3	58.7	21.3	58.9	0.515	3503	Last10	Here	94
691	691	1	Abutilon x milleri hort	301	2017-10-11-12-40-36	0	0	x	0	0	58.4	21.3	58.7	21.3	58.9	0.515	3503	Last10	Here	95
692	692	1	Abutilon x milleri hort	301	2017-10-11-12-40-38	0	0	x	0	0	58.4	21.3	58.7	21.3	58.9	0.515	3503	Last10	Here	96
693	693	1	Abutilon x milleri hort	301	2017-10-11-12-40-40	0	0	x	0	0	58.4	21.3	58.6	21.3	58.8	0.401	3503	Last10	Here	97
694	694	1	Abutilon x milleri hort	301	2017-10-11-12-40-42	0	0	x	0	0	58.4	21.3	58.5	21.2	58.7	0.287	3503	Last10	Here	98
695	695	1	Abutilon x milleri hort	301	2017-10-11-12-40-44	0	0	x	0	0	58.4	21.3	58.5	21.2	58.7	0.287	3503	Last10	Here	99
696	696	1	Abutilon x milleri hort	301	2017-10-11-12-40-46	0	0	x	0	0	58.4	21.3	58.5	21.2	58.7	0.287	3503	Last10	Here	100
697	697	1	Abutilon x milleri hort	301	2017-10-11-12-41-18	0	0	x	5	0	58.4	21.3	58.4	21.2	58.6	0.173	3504	First10	Here	1
698	698	1	Abutilon x milleri hort	301	2017-10-11-12-41-20	0	0	x	5	0	58.3	21.3	58.5	21.3	58.7	0.387	3504	First10	Here	2
699	699	1	Abutilon x milleri hort	301	2017-10-11-12-41-22	0	0	x	5	0	58.4	21.3	58.5	21.3	58.7	0.287	3504	First10	Here	3
700	700	1	Abutilon x milleri hort	301	2017-10-11-12-41-24	0	0	x	5	0	58.4	21.3	58.5	21.2	58.7	0.287	3504	First10	Here	4
701	701	1	Abutilon x milleri hort	301	2017-10-11-12-41-26	0	0	x	5	0	58.4	21.3	58.5	21.2	58.7	0.287	3504	First10	Here	5
702	702	1	Abutilon x milleri hort	301	2017-10-11-12-41-28	0	0	x	5	0	58.4	21.3	58.6	21.3	58.8	0.401	3504	First10	Here	6
703	703	1	Abutilon x milleri hort	301	2017-10-11-12-41-30	0	0	x	5	0	58.4	21.3	58.6	21.3	58.8	0.401	3504	First10	Here	7
704	704	1	Abutilon x milleri hort	301	2017-10-11-12-41-32	0	0	x	5	0	58.4	21.3	58.7	21.3	58.9	0.515	3504	First10	Here	8
705	705	1	Abutilon x milleri hort	301	2017-10-11-12-41-34	0	0	x	5	0	58.4	21.3	58.6	21.3	58.8	0.401	3504	First10	Here	9
706	706	1	Abutilon x milleri hort	301	2017-10-11-12-41-36	0	0	x	5	0	58.4	21.3	58.6	21.3	58.8	0.401	3504	First10	Here	10
707	707	1	Abutilon x milleri hort	301	2017-10-11-12-41-38	0	0	x	5	0	58.3	21.3	58.6	21.3	58.8	0.501	3504			11
708	708	1	Abutilon x milleri hort	301	2017-10-11-12-41-40	0	0	x	5	0	58.3	21.3	58.5	21.3	58.7	0.387	3504			12
709	709	1	Abutilon x milleri hort	301	2017-10-11-12-41-42	0	0	x	5	0	58.4	21.3	58.5	21.2	58.7	0.287	3504			13
710	710	1	Abutilon x milleri hort	301	2017-10-11-12-41-44	0	0	x	5	0	58.4	21.3	58.5	21.3	58.7	0.287	3504			14
711	711	1	Abutilon x milleri hort	301	2017-10-11-12-41-46	0	0	x	5	0	58.4	21.3	58.5	21.3	58.7	0.287	3504			15
712	712	1	Abutilon x milleri hort	301	2017-10-11-12-41-48	0	0	x	5	0	58.4	21.3	58.5	21.2	58.7	0.287	3504			16
713	713	1	Abutilon x milleri hort	301	2017-10-11-12-41-50	0	0	x	5	0	58.3	21.3	58.5	21.3	58.7	0.387	3504			17
714	714	1	Abutilon x milleri hort	301	2017-10-11-12-41-52	0	0	x	5	0	58.4	21.3	58.4	21.2	58.6	0.173	3504			18
715	715	1	Abutilon x milleri hort	301	2017-10-11-12-41-54	0	0	x	5	0	58.4	21.3	58.4	21.2	58.6	0.173	3504			19
716	716	1	Abutilon x milleri hort	301	2017-10-11-12-41-56	0	0	x	5	0	58.4	21.3	58.5	21.3	58.7	0.287	3504			20
717	717	1	Abutilon x milleri hort	301	2017-10-11-12-41-58	0	0	x	5	0	58.4	21.3	58.5	21.3	58.7	0.287	3504			21
718	718	1	Abutilon x milleri hort	301	2017-10-11-12-42-00	0	0	x	5	0	58.4	21.3	58.4	21.2	58.6	0.173	3504			22
719	719	1	Abutilon x milleri hort	301	2017-10-11-12-42-02	0	0	x	5	0	58.3	21.3	58.5	21.3	58.7	0.387	3504			23
720	720	1	Abutilon x milleri hort	301	2017-10-11-12-42-04	0	0	x	5	0	58.3	21.3	58.5	21.3	58.7	0.387	3504			24
721	721	1	Abutilon x milleri hort	301	2017-10-11-12-42-06	0	0	x	5	0	58.4	21.3	58.5	21.3	58.7	0.287	3504			25
722	722	1	Abutilon x milleri hort	301	2017-10-11-12-42-08	0	0	x	5	0	58.3	21.3	58.4	21.2	58.6	0.273	3504			26
723	723	1	Abutilon x milleri hort	301	2017-10-11-12-42-10	0	0	x	5	0	58.3	21.3	58.5	21.3	58.7	0.387	3504			27
724	724	1	Abutilon x milleri hort	301	2017-10-11-12-42-12	0	0	x	5	0	58.3	21.3	58.5	21.3	58.7	0.387	3504			28
725	725	1	Abutilon x milleri hort	301	2017-10-11-12-42-14	0	0	x	5	0	58.3	21.3	58.5	21.3	58.7	0.387	3504			29
726	726	1	Abutilon x milleri hort	301	2017-10-11-12-42-16	0	0	x	5	0	58.3	21.3	58.5	21.3	58.7	0.387	3504			30
727	727	1	Abutilon x milleri hort	301	2017-10-11-12-42-18	0	0	x	5	0	58.4	21.3	58.5	21.3	58.7	0.287	3504			31
728	728	1	Abutilon x milleri hort	301	2017-10-11-12-42-20	0	0	x	5	0	58.3	21.3	58.5	21.3	58.7	0.387	3504			32
729	729	1	Abutilon x milleri hort	301	2017-10-11-12-42-22	0	0	x	5	0	58.3	21.3	58.5	21.3	58.7	0.387	3504			33
730	730	1	Abutilon x milleri hort	301	2017-10-11-12-42-24	0	0	x	5	0	58.3	21.3	58.5	21.3	58.7	0.387	3504			34
731	731	1	Abutilon x milleri hort	301	2017-10-11-12-42-26	0	0	x	5	0	58.4	21.3	58.5	21.3	58.7	0.287	3504			35
732	732	1	Abutilon x milleri hort	301	2017-10-11-12-42-28	0	0	x	5	0	58.4	21.3	58.4	21.2	58.6	0.173	3504			36
733	733	1	Abutilon x milleri hort	301	2017-10-11-12-42-30	0	0	x	5	0	58.4	21.3	58.5	21.3	58.7	0.287	3504			37
734	734	1	Abutilon x milleri hort	301	2017-10-11-12-42-32	0	0	x	5	0	58.3	21.3	58.5	21.2	58.7	0.387	3504			38
735	735	1	Abutilon x milleri hort	301	2017-10-11-12-42-34	0	0	x	5	0	58.3	21.3	58.5	21.3	58.7	0.387	3504			39
736	736	1	Abutilon x milleri hort	301	2017-10-11-12-42-36	0	0	x	5	0	58.3	21.3	58.5	21.3	58.7	0.387	3504			40
737	737	1	Abutilon x milleri hort	301	2017-10-11-12-42-38	0	0	x	5	0	58.3	21.3	58.5	21.3	58.7	0.387	3504			41
738	738	1	Abutilon x milleri hort	301	2017-10-11-12-42-40	0	0	x	5	0	58.4	21.3	58.5	21.3	58.7	0.287	3504			42
739	739	1	Abutilon x milleri hort	301	2017-10-11-12-42-42	0	0	x	5	0	58.3	21.3	58.5	21.3	58.7	0.387	3504			43
740	740	1	Abutilon x milleri hort	301	2017-10-11-12-42-44	0	0	x	5	0	58.4	21.3	58.4	21.2	58.6	0.173	3504			44
741	741	1	Abutilon x milleri hort	301	2017-10-11-12-42-46	0	0	x	5	0	58.4	21.3	58.5	21.3	58.7	0.287	3504			45
742	742	1	Abutilon x milleri hort	301	2017-10-11-12-42-48	0	0	x	5	0	58.4	21.3	58.5	21.3	58.7	0.287	3504			46
743	743	1	Abutilon x milleri hort	301	2017-10-11-12-42-50	0	0	x	5	0	58.4	21.3	58.5	21.3	58.7	0.287	3504			47
744	744	1	Abutilon x milleri hort	301	2017-10-11-12-42-52	0	0	x	5	0	58.4	21.3	58.5	21.3	58.7	0.287	3504			48
745	745	1	Abutilon x milleri hort	301	2017-10-11-12-42-54	0	0	x	5	0	58.4	21.3	58.5	21.3	58.7	0.287	3504			49
746	746	1	Abutilon x milleri hort	301	2017-10-11-12-42-56	0	0	x	5	0	58.3	21.3	58.4	21.2	58.6	0.273	3504			50
747	747	1	Abutilon x milleri hort	301	2017-10-11-12-42-58	0	0	x	5	0	58.3	21.3	58.5	21.3	58.7	0.387	3504			51
748	748	1	Abutilon x milleri hort	301	2017-10-11-12-43-00	0	0	x	5	0	58.3	21.3	58.4	21.3	58.6	0.273	3504			52
749	749	1	Abutilon x milleri hort	301	2017-10-11-12-43-02	0	0	x	5	0	58.3	21.3	58.4	21.3	58.6	0.273	3504			53
750	750	1	Abutilon x milleri hort	301	2017-10-11-12-43-04	0	0	x	5	0	58.4	21.3	58.5	21.3	58.7	0.287	3504			54
751	751	1	Abutilon x milleri hort	301	2017-10-11-12-43-06	0	0	x	5	0	58.3	21.3	58.5	21.3	58.7	0.387	3504			55
752	752	1	Abutilon x milleri hort	301	2017-10-11-12-43-08	0	0	x	5	0	58.3	21.3	58.5	21.3	58.7	0.387	3504			56
753	753	1	Abutilon x milleri hort	301	2017-10-11-12-43-10	0	0	x	5	0	58.3	21.3	58.5	21.3	58.7	0.387	3504			57
754	754	1	Abutilon x milleri hort	301	2017-10-11-12-43-12	0	0	x	5	0	58.3	21.3	58.5	21.3	58.7	0.387	3504			58
755	755	1	Abutilon x milleri hort	301	2017-10-11-12-43-14	0	0	x	5	0	58.3	21.3	58.4	21.3	58.6	0.273	3504			59
756	756	1	Abutilon x milleri hort	301	2017-10-11-12-43-16	0	0	x	5	0	58.3	21.3	58.5	21.3	58.7	0.387	3504			60
757	757	1	Abutilon x milleri hort	301	2017-10-11-12-43-18	0	0	x	5	0	58.4	21.3	58.4	21.2	58.6	0.173	3504			61
758	758	1	Abutilon x milleri hort	301	2017-10-11-12-43-20	0	0	x	5	0	58.4	21.3	58.5	21.3	58.7	0.287	3504			62
759	759	1	Abutilon x milleri hort	301	2017-10-11-12-43-22	0	0	x	5	0	58.4	21.3	58.4	21.2	58.6	0.173	3504			63
760	760	1	Abutilon x milleri hort	301	2017-10-11-12-43-24	0	0	x	5	0	58.4	21.3	58.4	21.2	58.6	0.173	3504			64
761	761	1	Abutilon x milleri hort	301	2017-10-11-12-43-26	0	0	x	5	0	58.4	21.3	58.5	21.3	58.7	0.287	3504			65
762	762	1	Abutilon x milleri hort	301	2017-10-11-12-43-28	0	0	x	5	0	58.4	21.3	58.5	21.3	58.7	0.287	3504			66
763	763	1	Abutilon x milleri hort	301	2017-10-11-12-43-30	0	0	x	5	0	58.4	21.3	58.5	21.2	58.7	0.287	3504			67
764	764	1	Abutilon x milleri hort	301	2017-10-11-12-43-32	0	0	x	5	0	58.4	21.3	58.5	21.3	58.7	0.287	3504			68
765	765	1	Abutilon x milleri hort	301	2017-10-11-12-43-34	0	0	x	5	0	58.4	21.3	58.5	21.2	58.7	0.287	3504			69
766	766	1	Abutilon x milleri hort	301	2017-10-11-12-43-36	0	0	x	5	0	58.4	21.3	58.6	21.3	58.8	0.401	3504			70
767	767	1	Abutilon x milleri hort	301	2017-10-11-12-43-38	0	0	x	5	0	58.4	21.3	58.6	21.3	58.8	0.401	3504			71
768	768	1	Abutilon x milleri hort	301	2017-10-11-12-43-40	0	0	x	5	0	58.4	21.3	58.5	21.3	58.7	0.287	3504			72
769	769	1	Abutilon x milleri hort	301	2017-10-11-12-43-42	0	0	x	5	0	58.4	21.3	58.6	21.3	58.8	0.401	3504			73
770	770	1	Abutilon x milleri hort	301	2017-10-11-12-43-44	0	0	x	5	0	58.4	21.3	58.5	21.3	58.7	0.287	3504			74
771	771	1	Abutilon x milleri hort	301	2017-10-11-12-43-46	0	0	x	5	0	58.4	21.3	58.5	21.3	58.7	0.287	3504			75
772	772	1	Abutilon x milleri hort	301	2017-10-11-12-43-48	0	0	x	5	0	58.4	21.3	58.5	21.3	58.7	0.287	3504			76
773	773	1	Abutilon x milleri hort	301	2017-10-11-12-43-50	0	0	x	5	0	58.4	21.3	58.5	21.2	58.7	0.287	3504			77
774	774	1	Abutilon x milleri hort	301	2017-10-11-12-43-52	0	0	x	5	0	58.4	21.3	58.5	21.3	58.7	0.287	3504			78
775	775	1	Abutilon x milleri hort	301	2017-10-11-12-43-54	0	0	x	5	0	58.4	21.3	58.5	21.3	58.7	0.287	3504			79
776	776	1	Abutilon x milleri hort	301	2017-10-11-12-43-56	0	0	x	5	0	58.4	21.3	58.6	21.3	58.8	0.401	3504			80
777	777	1	Abutilon x milleri hort	301	2017-10-11-12-43-58	0	0	x	5	0	58.4	21.3	58.6	21.3	58.8	0.401	3504			81
778	778	1	Abutilon x milleri hort	301	2017-10-11-12-44-00	0	0	x	5	0	58.4	21.3	58.6	21.3	58.8	0.401	3504			82
779	779	1	Abutilon x milleri hort	301	2017-10-11-12-44-02	0	0	x	5	0	58.4	21.3	58.6	21.2	58.8	0.401	3504			83
780	780	1	Abutilon x milleri hort	301	2017-10-11-12-44-04	0	0	x	5	0	58.4	21.3	58.7	21.3	58.9	0.515	3504			84
781	781	1	Abutilon x milleri hort	301	2017-10-11-12-44-06	0	0	x	5	0	58.4	21.3	58.7	21.3	58.9	0.515	3504			85
782	782	1	Abutilon x milleri hort	301	2017-10-11-12-44-08	0	0	x	5	0	58.4	21.3	58.7	21.3	58.9	0.515	3504			86
783	783	1	Abutilon x milleri hort	301	2017-10-11-12-44-10	0	0	x	5	0	58.4	21.3	58.6	21.2	58.8	0.401	3504			87
784	784	1	Abutilon x milleri hort	301	2017-10-11-12-44-12	0	0	x	5	0	58.4	21.3	58.7	21.3	58.9	0.515	3504			88
785	785	1	Abutilon x milleri hort	301	2017-10-11-12-44-14	0	0	x	5	0	58.4	21.3	58.7	21.3	58.9	0.515	3504			89
786	786	1	Abutilon x milleri hort	301	2017-10-11-12-44-16	0	0	x	5	0	58.4	21.3	58.6	21.2	58.8	0.401	3504			90
787	787	1	Abutilon x milleri hort	301	2017-10-11-12-44-18	0	0	x	5	0	58.4	21.3	58.7	21.3	58.9	0.515	3504	Last10	Here	91
788	788	1	Abutilon x milleri hort	301	2017-10-11-12-44-20	0	0	x	5	0	58.4	21.3	58.7	21.3	58.9	0.515	3504	Last10	Here	92
789	789	1	Abutilon x milleri hort	301	2017-10-11-12-44-22	0	0	x	5	0	58.4	21.3	58.7	21.3	58.9	0.515	3504	Last10	Here	93
790	790	1	Abutilon x milleri hort	301	2017-10-11-12-44-24	0	0	x	5	0	58.4	21.3	58.7	21.3	58.9	0.515	3504	Last10	Here	94
791	791	1	Abutilon x milleri hort	301	2017-10-11-12-44-26	0	0	x	5	0	58.4	21.3	58.7	21.3	58.9	0.515	3504	Last10	Here	95
792	792	1	Abutilon x milleri hort	301	2017-10-11-12-44-28	0	0	x	5	0	58.4	21.3	58.6	21.2	58.8	0.401	3504	Last10	Here	96
793	793	1	Abutilon x milleri hort	301	2017-10-11-12-44-30	0	0	x	5	0	58.4	21.3	58.7	21.2	58.9	0.515	3504	Last10	Here	97
794	794	1	Abutilon x milleri hort	301	2017-10-11-12-44-32	0	0	x	5	0	58.4	21.3	58.6	21.2	58.8	0.401	3504	Last10	Here	98
795	795	1	Abutilon x milleri hort	301	2017-10-11-12-44-34	0	0	x	5	0	58.4	21.3	58.7	21.3	58.9	0.515	3504	Last10	Here	99
796	796	1	Abutilon x milleri hort	301	2017-10-11-12-44-36	0	0	x	5	0	58.4	21.3	58.7	21.3	58.9	0.515	3504	Last10	Here	100
797	797	1	Abutilon x milleri hort	301	2017-10-11-12-45-08	0	0	x	10	0	58.4	21.3	58.5	21.3	58.7	0.287	3505	First10	Here	1
798	798	1	Abutilon x milleri hort	301	2017-10-11-12-45-10	0	0	x	10	0	58.4	21.3	58.5	21.2	58.7	0.287	3505	First10	Here	2
799	799	1	Abutilon x milleri hort	301	2017-10-11-12-45-12	0	0	x	10	0	58.4	21.3	58.5	21.2	58.7	0.287	3505	First10	Here	3
800	800	1	Abutilon x milleri hort	301	2017-10-11-12-45-14	0	0	x	10	0	58.4	21.3	58.6	21.3	58.8	0.401	3505	First10	Here	4
801	801	1	Abutilon x milleri hort	301	2017-10-11-12-45-16	0	0	x	10	0	58.4	21.3	58.5	21.2	58.7	0.287	3505	First10	Here	5
802	802	1	Abutilon x milleri hort	301	2017-10-11-12-45-18	0	0	x	10	0	58.4	21.3	58.6	21.3	58.8	0.401	3505	First10	Here	6
803	803	1	Abutilon x milleri hort	301	2017-10-11-12-45-20	0	0	x	10	0	58.4	21.3	58.6	21.3	58.8	0.401	3505	First10	Here	7
804	804	1	Abutilon x milleri hort	301	2017-10-11-12-45-22	0	0	x	10	0	58.4	21.3	58.5	21.2	58.7	0.287	3505	First10	Here	8
805	805	1	Abutilon x milleri hort	301	2017-10-11-12-45-24	0	0	x	10	0	58.4	21.3	58.5	21.2	58.7	0.287	3505	First10	Here	9
806	806	1	Abutilon x milleri hort	301	2017-10-11-12-45-26	0	0	x	10	0	58.4	21.3	58.7	21.3	58.9	0.515	3505	First10	Here	10
807	807	1	Abutilon x milleri hort	301	2017-10-11-12-45-28	0	0	x	10	0	58.4	21.3	58.6	21.3	58.8	0.401	3505			11
808	808	1	Abutilon x milleri hort	301	2017-10-11-12-45-30	0	0	x	10	0	58.4	21.3	58.7	21.3	58.9	0.515	3505			12
809	809	1	Abutilon x milleri hort	301	2017-10-11-12-45-32	0	0	x	10	0	58.4	21.3	58.7	21.3	58.9	0.515	3505			13
810	810	1	Abutilon x milleri hort	301	2017-10-11-12-45-34	0	0	x	10	0	58.4	21.3	58.6	21.3	58.8	0.401	3505			14
811	811	1	Abutilon x milleri hort	301	2017-10-11-12-45-37	0	0	x	10	0	58.4	21.3	58.6	21.3	58.8	0.401	3505			15
812	812	1	Abutilon x milleri hort	301	2017-10-11-12-45-39	0	0	x	10	0	58.4	21.3	58.5	21.2	58.7	0.287	3505			16
813	813	1	Abutilon x milleri hort	301	2017-10-11-12-45-41	0	0	x	10	0	58.4	21.3	58.6	21.3	58.8	0.401	3505			17
814	814	1	Abutilon x milleri hort	301	2017-10-11-12-45-43	0	0	x	10	0	58.4	21.3	58.6	21.3	58.8	0.401	3505			18
815	815	1	Abutilon x milleri hort	301	2017-10-11-12-45-45	0	0	x	10	0	58.4	21.3	58.7	21.3	58.9	0.515	3505			19
816	816	1	Abutilon x milleri hort	301	2017-10-11-12-45-47	0	0	x	10	0	58.4	21.3	58.6	21.2	58.8	0.401	3505			20
817	817	1	Abutilon x milleri hort	301	2017-10-11-12-45-49	0	0	x	10	0	58.4	21.3	58.7	21.3	58.9	0.515	3505			21
818	818	1	Abutilon x milleri hort	301	2017-10-11-12-45-51	0	0	x	10	0	58.4	21.3	58.7	21.3	58.9	0.515	3505			22
819	819	1	Abutilon x milleri hort	301	2017-10-11-12-45-53	0	0	x	10	0	58.4	21.3	58.7	21.3	58.9	0.515	3505			23
820	820	1	Abutilon x milleri hort	301	2017-10-11-12-45-55	0	0	x	10	0	58.4	21.3	58.7	21.3	58.9	0.515	3505			24
821	821	1	Abutilon x milleri hort	301	2017-10-11-12-45-57	0	0	x	10	0	58.4	21.3	58.7	21.3	58.9	0.515	3505			25
822	822	1	Abutilon x milleri hort	301	2017-10-11-12-45-59	0	0	x	10	0	58.4	21.3	58.8	21.3	59	0.629	3505			26
823	823	1	Abutilon x milleri hort	301	2017-10-11-12-46-01	0	0	x	10	0	58.4	21.3	58.8	21.3	59	0.629	3505			27
824	824	1	Abutilon x milleri hort	301	2017-10-11-12-46-03	0	0	x	10	0	58.4	21.3	58.8	21.3	59	0.629	3505			28
825	825	1	Abutilon x milleri hort	301	2017-10-11-12-46-05	0	0	x	10	0	58.4	21.3	58.7	21.2	58.9	0.515	3505			29
826	826	1	Abutilon x milleri hort	301	2017-10-11-12-46-07	0	0	x	10	0	58.4	21.3	58.7	21.2	58.9	0.515	3505			30
827	827	1	Abutilon x milleri hort	301	2017-10-11-12-46-09	0	0	x	10	0	58.4	21.3	58.6	21.2	58.8	0.401	3505			31
828	828	1	Abutilon x milleri hort	301	2017-10-11-12-46-11	0	0	x	10	0	58.4	21.3	58.7	21.3	58.9	0.515	3505			32
829	829	1	Abutilon x milleri hort	301	2017-10-11-12-46-13	0	0	x	10	0	58.4	21.3	58.7	21.2	58.9	0.515	3505			33
830	830	1	Abutilon x milleri hort	301	2017-10-11-12-46-15	0	0	x	10	0	58.4	21.3	58.8	21.3	59	0.629	3505			34
831	831	1	Abutilon x milleri hort	301	2017-10-11-12-46-17	0	0	x	10	0	58.4	21.3	58.7	21.2	58.9	0.515	3505			35
832	832	1	Abutilon x milleri hort	301	2017-10-11-12-46-19	0	0	x	10	0	58.4	21.3	58.8	21.3	59	0.629	3505			36
833	833	1	Abutilon x milleri hort	301	2017-10-11-12-46-21	0	0	x	10	0	58.4	21.3	58.8	21.3	59	0.629	3505			37
834	834	1	Abutilon x milleri hort	301	2017-10-11-12-46-23	0	0	x	10	0	58.4	21.3	58.8	21.3	59	0.629	3505			38
835	835	1	Abutilon x milleri hort	301	2017-10-11-12-46-25	0	0	x	10	0	58.4	21.3	58.8	21.3	59	0.629	3505			39
836	836	1	Abutilon x milleri hort	301	2017-10-11-12-46-27	0	0	x	10	0	58.4	21.3	58.6	21.2	58.8	0.401	3505			40
837	837	1	Abutilon x milleri hort	301	2017-10-11-12-46-29	0	0	x	10	0	58.4	21.3	58.6	21.2	58.8	0.401	3505			41
838	838	1	Abutilon x milleri hort	301	2017-10-11-12-46-31	0	0	x	10	0	58.4	21.3	58.7	21.3	58.9	0.515	3505			42
839	839	1	Abutilon x milleri hort	301	2017-10-11-12-46-33	0	0	x	10	0	58.4	21.3	58.6	21.3	58.8	0.401	3505			43
840	840	1	Abutilon x milleri hort	301	2017-10-11-12-46-35	0	0	x	10	0	58.4	21.3	58.5	21.2	58.7	0.287	3505			44
841	841	1	Abutilon x milleri hort	301	2017-10-11-12-46-37	0	0	x	10	0	58.4	21.3	58.6	21.3	58.8	0.401	3505			45
842	842	1	Abutilon x milleri hort	301	2017-10-11-12-46-39	0	0	x	10	0	58.4	21.3	58.5	21.2	58.7	0.287	3505			46
843	843	1	Abutilon x milleri hort	301	2017-10-11-12-46-41	0	0	x	10	0	58.4	21.3	58.6	21.3	58.8	0.401	3505			47
844	844	1	Abutilon x milleri hort	301	2017-10-11-12-46-43	0	0	x	10	0	58.4	21.3	58.5	21.2	58.7	0.287	3505			48
845	845	1	Abutilon x milleri hort	301	2017-10-11-12-46-45	0	0	x	10	0	58.4	21.3	58.6	21.3	58.8	0.401	3505			49
846	846	1	Abutilon x milleri hort	301	2017-10-11-12-46-47	0	0	x	10	0	58.4	21.3	58.5	21.2	58.7	0.287	3505			50
847	847	1	Abutilon x milleri hort	301	2017-10-11-12-46-49	0	0	x	10	0	58.4	21.3	58.6	21.3	58.8	0.401	3505			51
848	848	1	Abutilon x milleri hort	301	2017-10-11-12-46-51	0	0	x	10	0	58.4	21.3	58.6	21.3	58.8	0.401	3505			52
849	849	1	Abutilon x milleri hort	301	2017-10-11-12-46-53	0	0	x	10	0	58.4	21.3	58.6	21.3	58.8	0.401	3505			53
850	850	1	Abutilon x milleri hort	301	2017-10-11-12-46-55	0	0	x	10	0	58.4	21.3	58.6	21.3	58.8	0.401	3505			54
851	851	1	Abutilon x milleri hort	301	2017-10-11-12-46-57	0	0	x	10	0	58.4	21.3	58.5	21.2	58.7	0.287	3505			55
852	852	1	Abutilon x milleri hort	301	2017-10-11-12-46-59	0	0	x	10	0	58.4	21.3	58.5	21.2	58.7	0.287	3505			56
853	853	1	Abutilon x milleri hort	301	2017-10-11-12-47-01	0	0	x	10	0	58.4	21.3	58.6	21.2	58.8	0.401	3505			57
854	854	1	Abutilon x milleri hort	301	2017-10-11-12-47-03	0	0	x	10	0	58.4	21.3	58.6	21.2	58.8	0.401	3505			58
855	855	1	Abutilon x milleri hort	301	2017-10-11-12-47-05	0	0	x	10	0	58.4	21.3	58.7	21.3	58.9	0.515	3505			59
856	856	1	Abutilon x milleri hort	301	2017-10-11-12-47-07	0	0	x	10	0	58.4	21.3	58.7	21.3	58.9	0.515	3505			60
857	857	1	Abutilon x milleri hort	301	2017-10-11-12-47-09	0	0	x	10	0	58.4	21.3	58.7	21.2	58.9	0.515	3505			61
858	858	1	Abutilon x milleri hort	301	2017-10-11-12-47-11	0	0	x	10	0	58.4	21.3	58.7	21.3	58.9	0.515	3505			62
859	859	1	Abutilon x milleri hort	301	2017-10-11-12-47-13	0	0	x	10	0	58.4	21.3	58.7	21.3	58.9	0.515	3505			63
860	860	1	Abutilon x milleri hort	301	2017-10-11-12-47-15	0	0	x	10	0	58.4	21.3	58.7	21.2	58.9	0.515	3505			64
861	861	1	Abutilon x milleri hort	301	2017-10-11-12-47-17	0	0	x	10	0	58.4	21.3	58.7	21.2	58.9	0.515	3505			65
862	862	1	Abutilon x milleri hort	301	2017-10-11-12-47-19	0	0	x	10	0	58.4	21.3	58.6	21.2	58.8	0.401	3505			66
863	863	1	Abutilon x milleri hort	301	2017-10-11-12-47-21	0	0	x	10	0	58.4	21.3	58.7	21.3	58.9	0.515	3505			67
864	864	1	Abutilon x milleri hort	301	2017-10-11-12-47-23	0	0	x	10	0	58.4	21.3	58.7	21.3	58.9	0.515	3505			68
865	865	1	Abutilon x milleri hort	301	2017-10-11-12-47-25	0	0	x	10	0	58.4	21.3	58.7	21.3	58.9	0.515	3505			69
866	866	1	Abutilon x milleri hort	301	2017-10-11-12-47-27	0	0	x	10	0	58.4	21.3	58.6	21.3	58.8	0.401	3505			70
867	867	1	Abutilon x milleri hort	301	2017-10-11-12-47-29	0	0	x	10	0	58.4	21.3	58.5	21.2	58.7	0.287	3505			71
868	868	1	Abutilon x milleri hort	301	2017-10-11-12-47-31	0	0	x	10	0	58.4	21.3	58.6	21.3	58.8	0.401	3505			72
869	869	1	Abutilon x milleri hort	301	2017-10-11-12-47-33	0	0	x	10	0	58.4	21.3	58.6	21.3	58.8	0.401	3505			73
870	870	1	Abutilon x milleri hort	301	2017-10-11-12-47-35	0	0	x	10	0	58.4	21.3	58.5	21.2	58.7	0.287	3505			74
871	871	1	Abutilon x milleri hort	301	2017-10-11-12-47-37	0	0	x	10	0	58.4	21.3	58.6	21.3	58.8	0.401	3505			75
872	872	1	Abutilon x milleri hort	301	2017-10-11-12-47-39	0	0	x	10	0	58.4	21.3	58.5	21.2	58.7	0.287	3505			76
873	873	1	Abutilon x milleri hort	301	2017-10-11-12-47-41	0	0	x	10	0	58.4	21.3	58.5	21.2	58.7	0.287	3505			77
874	874	1	Abutilon x milleri hort	301	2017-10-11-12-47-43	0	0	x	10	0	58.4	21.3	58.6	21.3	58.8	0.401	3505			78
875	875	1	Abutilon x milleri hort	301	2017-10-11-12-47-45	0	0	x	10	0	58.4	21.3	58.5	21.2	58.7	0.287	3505			79
876	876	1	Abutilon x milleri hort	301	2017-10-11-12-47-47	0	0	x	10	0	58.4	21.3	58.7	21.3	58.9	0.515	3505			80
877	877	1	Abutilon x milleri hort	301	2017-10-11-12-47-49	0	0	x	10	0	58.4	21.3	58.8	21.3	59	0.629	3505			81
878	878	1	Abutilon x milleri hort	301	2017-10-11-12-47-51	0	0	x	10	0	58.4	21.3	58.7	21.2	58.9	0.515	3505			82
879	879	1	Abutilon x milleri hort	301	2017-10-11-12-47-53	0	0	x	10	0	58.4	21.3	58.8	21.3	59	0.629	3505			83
880	880	1	Abutilon x milleri hort	301	2017-10-11-12-47-55	0	0	x	10	0	58.4	21.3	58.8	21.3	59	0.629	3505			84
881	881	1	Abutilon x milleri hort	301	2017-10-11-12-47-57	0	0	x	10	0	58.4	21.3	58.7	21.3	58.9	0.515	3505			85
882	882	1	Abutilon x milleri hort	301	2017-10-11-12-47-59	0	0	x	10	0	58.4	21.3	58.7	21.3	58.9	0.515	3505			86
883	883	1	Abutilon x milleri hort	301	2017-10-11-12-48-01	0	0	x	10	0	58.4	21.3	58.7	21.3	58.9	0.515	3505			87
884	884	1	Abutilon x milleri hort	301	2017-10-11-12-48-03	0	0	x	10	0	58.4	21.3	58.7	21.3	58.9	0.515	3505			88
885	885	1	Abutilon x milleri hort	301	2017-10-11-12-48-05	0	0	x	10	0	58.4	21.3	58.7	21.3	58.9	0.515	3505			89
886	886	1	Abutilon x milleri hort	301	2017-10-11-12-48-07	0	0	x	10	0	58.4	21.3	58.7	21.3	58.9	0.515	3505			90
887	887	1	Abutilon x milleri hort	301	2017-10-11-12-48-09	0	0	x	10	0	58.4	21.3	58.7	21.3	58.9	0.515	3505	Last10	Here	91
888	888	1	Abutilon x milleri hort	301	2017-10-11-12-48-11	0	0	x	10	0	58.4	21.3	58.6	21.3	58.8	0.401	3505	Last10	Here	92
889	889	1	Abutilon x milleri hort	301	2017-10-11-12-48-13	0	0	x	10	0	58.4	21.3	58.5	21.2	58.7	0.287	3505	Last10	Here	93
890	890	1	Abutilon x milleri hort	301	2017-10-11-12-48-15	0	0	x	10	0	58.4	21.3	58.6	21.3	58.8	0.401	3505	Last10	Here	94
891	891	1	Abutilon x milleri hort	301	2017-10-11-12-48-17	0	0	x	10	0	58.4	21.3	58.6	21.3	58.8	0.401	3505	Last10	Here	95
892	892	1	Abutilon x milleri hort	301	2017-10-11-12-48-19	0	0	x	10	0	58.4	21.3	58.6	21.3	58.8	0.401	3505	Last10	Here	96
893	893	1	Abutilon x milleri hort	301	2017-10-11-12-48-21	0	0	x	10	0	58.4	21.3	58.6	21.3	58.8	0.401	3505	Last10	Here	97
894	894	1	Abutilon x milleri hort	301	2017-10-11-12-48-23	0	0	x	10	0	58.4	21.3	58.6	21.3	58.8	0.401	3505	Last10	Here	98
895	895	1	Abutilon x milleri hort	301	2017-10-11-12-48-25	0	0	x	10	0	58.4	21.3	58.6	21.3	58.8	0.401	3505	Last10	Here	99
896	896	1	Abutilon x milleri hort	301	2017-10-11-12-48-27	0	0	x	10	0	58.4	21.3	58.5	21.2	58.7	0.287	3505	Last10	Here	100
897	897	1	Abutilon x milleri hort	301	2017-10-11-12-48-59	0	0	x	15	0	58.4	21.3	58.5	21.3	58.7	0.287	3506	First10	Here	1
898	898	1	Abutilon x milleri hort	301	2017-10-11-12-49-01	0	0	x	15	0	58.4	21.3	58.5	21.3	58.7	0.287	3506	First10	Here	2
899	899	1	Abutilon x milleri hort	301	2017-10-11-12-49-03	0	0	x	15	0	58.4	21.3	58.5	21.3	58.7	0.287	3506	First10	Here	3
900	900	1	Abutilon x milleri hort	301	2017-10-11-12-49-05	0	0	x	15	0	58.4	21.3	58.5	21.3	58.7	0.287	3506	First10	Here	4
901	901	1	Abutilon x milleri hort	301	2017-10-11-12-49-07	0	0	x	15	0	58.4	21.3	58.5	21.3	58.7	0.287	3506	First10	Here	5
902	902	1	Abutilon x milleri hort	301	2017-10-11-12-49-09	0	0	x	15	0	58.4	21.3	58.6	21.3	58.8	0.401	3506	First10	Here	6
903	903	1	Abutilon x milleri hort	301	2017-10-11-12-49-11	0	0	x	15	0	58.4	21.3	58.5	21.3	58.7	0.287	3506	First10	Here	7
904	904	1	Abutilon x milleri hort	301	2017-10-11-12-49-13	0	0	x	15	0	58.4	21.3	58.5	21.3	58.7	0.287	3506	First10	Here	8
905	905	1	Abutilon x milleri hort	301	2017-10-11-12-49-15	0	0	x	15	0	58.4	21.3	58.5	21.3	58.7	0.287	3506	First10	Here	9
906	906	1	Abutilon x milleri hort	301	2017-10-11-12-49-17	0	0	x	15	0	58.4	21.3	58.5	21.3	58.7	0.287	3506	First10	Here	10
907	907	1	Abutilon x milleri hort	301	2017-10-11-12-49-19	0	0	x	15	0	58.4	21.3	58.5	21.3	58.7	0.287	3506			11
908	908	1	Abutilon x milleri hort	301	2017-10-11-12-49-21	0	0	x	15	0	58.4	21.3	58.5	21.3	58.7	0.287	3506			12
909	909	1	Abutilon x milleri hort	301	2017-10-11-12-49-23	0	0	x	15	0	58.4	21.3	58.5	21.3	58.7	0.287	3506			13
910	910	1	Abutilon x milleri hort	301	2017-10-11-12-49-25	0	0	x	15	0	58.4	21.3	58.5	21.3	58.7	0.287	3506			14
911	911	1	Abutilon x milleri hort	301	2017-10-11-12-49-27	0	0	x	15	0	58.4	21.3	58.5	21.3	58.7	0.287	3506			15
912	912	1	Abutilon x milleri hort	301	2017-10-11-12-49-29	0	0	x	15	0	58.4	21.3	58.5	21.3	58.7	0.287	3506			16
913	913	1	Abutilon x milleri hort	301	2017-10-11-12-49-31	0	0	x	15	0	58.4	21.3	58.5	21.3	58.7	0.287	3506			17
914	914	1	Abutilon x milleri hort	301	2017-10-11-12-49-33	0	0	x	15	0	58.4	21.3	58.5	21.3	58.7	0.287	3506			18
915	915	1	Abutilon x milleri hort	301	2017-10-11-12-49-35	0	0	x	15	0	58.4	21.3	58.4	21.3	58.6	0.173	3506			19
916	916	1	Abutilon x milleri hort	301	2017-10-11-12-49-37	0	0	x	15	0	58.4	21.3	58.5	21.3	58.7	0.287	3506			20
917	917	1	Abutilon x milleri hort	301	2017-10-11-12-49-39	0	0	x	15	0	58.4	21.3	58.5	21.3	58.7	0.287	3506			21
918	918	1	Abutilon x milleri hort	301	2017-10-11-12-49-41	0	0	x	15	0	58.4	21.3	58.4	21.3	58.6	0.173	3506			22
919	919	1	Abutilon x milleri hort	301	2017-10-11-12-49-43	0	0	x	15	0	58.4	21.3	58.5	21.3	58.7	0.287	3506			23
920	920	1	Abutilon x milleri hort	301	2017-10-11-12-49-45	0	0	x	15	0	58.4	21.3	58.5	21.3	58.7	0.287	3506			24
921	921	1	Abutilon x milleri hort	301	2017-10-11-12-49-47	0	0	x	15	0	58.4	21.3	58.5	21.3	58.7	0.287	3506			25
922	922	1	Abutilon x milleri hort	301	2017-10-11-12-49-49	0	0	x	15	0	58.4	21.3	58.4	21.3	58.6	0.173	3506			26
923	923	1	Abutilon x milleri hort	301	2017-10-11-12-49-51	0	0	x	15	0	58.4	21.3	58.4	21.3	58.6	0.173	3506			27
924	924	1	Abutilon x milleri hort	301	2017-10-11-12-49-53	0	0	x	15	0	58.4	21.3	58.4	21.3	58.6	0.173	3506			28
925	925	1	Abutilon x milleri hort	301	2017-10-11-12-49-55	0	0	x	15	0	58.4	21.3	58.4	21.3	58.6	0.173	3506			29
926	926	1	Abutilon x milleri hort	301	2017-10-11-12-49-57	0	0	x	15	0	58.4	21.3	58.5	21.3	58.7	0.287	3506			30
927	927	1	Abutilon x milleri hort	301	2017-10-11-12-49-59	0	0	x	15	0	58.4	21.3	58.4	21.2	58.6	0.173	3506			31
928	928	1	Abutilon x milleri hort	301	2017-10-11-12-50-01	0	0	x	15	0	58.5	21.4	58.4	21.3	58.6	0.073	3506			32
929	929	1	Abutilon x milleri hort	301	2017-10-11-12-50-03	0	0	x	15	0	58.4	21.3	58.4	21.2	58.6	0.173	3506			33
930	930	1	Abutilon x milleri hort	301	2017-10-11-12-50-05	0	0	x	15	0	58.4	21.3	58.5	21.3	58.7	0.287	3506			34
931	931	1	Abutilon x milleri hort	301	2017-10-11-12-50-07	0	0	x	15	0	58.4	21.3	58.5	21.3	58.7	0.287	3506			35
932	932	1	Abutilon x milleri hort	301	2017-10-11-12-50-09	0	0	x	15	0	58.4	21.3	58.5	21.3	58.7	0.287	3506			36
933	933	1	Abutilon x milleri hort	301	2017-10-11-12-50-11	0	0	x	15	0	58.4	21.3	58.5	21.3	58.7	0.287	3506			37
934	934	1	Abutilon x milleri hort	301	2017-10-11-12-50-13	0	0	x	15	0	58.4	21.3	58.4	21.3	58.6	0.173	3506			38
935	935	1	Abutilon x milleri hort	301	2017-10-11-12-50-15	0	0	x	15	0	58.4	21.3	58.4	21.2	58.6	0.173	3506			39
936	936	1	Abutilon x milleri hort	301	2017-10-11-12-50-17	0	0	x	15	0	58.4	21.3	58.4	21.3	58.6	0.173	3506			40
937	937	1	Abutilon x milleri hort	301	2017-10-11-12-50-19	0	0	x	15	0	58.4	21.3	58.5	21.3	58.7	0.287	3506			41
938	938	1	Abutilon x milleri hort	301	2017-10-11-12-50-21	0	0	x	15	0	58.4	21.3	58.5	21.3	58.7	0.287	3506			42
939	939	1	Abutilon x milleri hort	301	2017-10-11-12-50-23	0	0	x	15	0	58.4	21.3	58.4	21.2	58.6	0.173	3506			43
940	940	1	Abutilon x milleri hort	301	2017-10-11-12-50-25	0	0	x	15	0	58.4	21.3	58.5	21.3	58.7	0.287	3506			44
941	941	1	Abutilon x milleri hort	301	2017-10-11-12-50-27	0	0	x	15	0	58.4	21.3	58.4	21.2	58.6	0.173	3506			45
942	942	1	Abutilon x milleri hort	301	2017-10-11-12-50-29	0	0	x	15	0	58.4	21.3	58.4	21.3	58.6	0.173	3506			46
943	943	1	Abutilon x milleri hort	301	2017-10-11-12-50-31	0	0	x	15	0	58.4	21.3	58.4	21.3	58.6	0.173	3506			47
944	944	1	Abutilon x milleri hort	301	2017-10-11-12-50-33	0	0	x	15	0	58.4	21.3	58.4	21.3	58.6	0.173	3506			48
945	945	1	Abutilon x milleri hort	301	2017-10-11-12-50-35	0	0	x	15	0	58.4	21.3	58.4	21.3	58.6	0.173	3506			49
946	946	1	Abutilon x milleri hort	301	2017-10-11-12-50-37	0	0	x	15	0	58.4	21.3	58.4	21.3	58.6	0.173	3506			50
947	947	1	Abutilon x milleri hort	301	2017-10-11-12-50-39	0	0	x	15	0	58.4	21.3	58.4	21.3	58.6	0.173	3506			51
948	948	1	Abutilon x milleri hort	301	2017-10-11-12-50-41	0	0	x	15	0	58.4	21.3	58.5	21.3	58.7	0.287	3506			52
949	949	1	Abutilon x milleri hort	301	2017-10-11-12-50-43	0	0	x	15	0	58.4	21.3	58.5	21.3	58.7	0.287	3506			53
950	950	1	Abutilon x milleri hort	301	2017-10-11-12-50-45	0	0	x	15	0	58.4	21.3	58.4	21.3	58.6	0.173	3506			54
951	951	1	Abutilon x milleri hort	301	2017-10-11-12-50-47	0	0	x	15	0	58.4	21.3	58.5	21.3	58.7	0.287	3506			55
952	952	1	Abutilon x milleri hort	301	2017-10-11-12-50-49	0	0	x	15	0	58.4	21.3	58.5	21.3	58.7	0.287	3506			56
953	953	1	Abutilon x milleri hort	301	2017-10-11-12-50-51	0	0	x	15	0	58.4	21.3	58.5	21.3	58.7	0.287	3506			57
954	954	1	Abutilon x milleri hort	301	2017-10-11-12-50-54	0	0	x	15	0	58.4	21.3	58.5	21.3	58.7	0.287	3506			58
955	955	1	Abutilon x milleri hort	301	2017-10-11-12-50-56	0	0	x	15	0	58.4	21.3	58.5	21.3	58.7	0.287	3506			59
956	956	1	Abutilon x milleri hort	301	2017-10-11-12-50-58	0	0	x	15	0	58.4	21.3	58.5	21.3	58.7	0.287	3506			60
957	957	1	Abutilon x milleri hort	301	2017-10-11-12-51-00	0	0	x	15	0	58.4	21.3	58.5	21.3	58.7	0.287	3506			61
958	958	1	Abutilon x milleri hort	301	2017-10-11-12-51-02	0	0	x	15	0	58.4	21.3	58.5	21.3	58.7	0.287	3506			62
959	959	1	Abutilon x milleri hort	301	2017-10-11-12-51-04	0	0	x	15	0	58.4	21.3	58.5	21.3	58.7	0.287	3506			63
960	960	1	Abutilon x milleri hort	301	2017-10-11-12-51-06	0	0	x	15	0	58.4	21.3	58.5	21.3	58.7	0.287	3506			64
961	961	1	Abutilon x milleri hort	301	2017-10-11-12-51-08	0	0	x	15	0	58.4	21.3	58.5	21.3	58.7	0.287	3506			65
962	962	1	Abutilon x milleri hort	301	2017-10-11-12-51-10	0	0	x	15	0	58.4	21.3	58.5	21.3	58.7	0.287	3506			66
963	963	1	Abutilon x milleri hort	301	2017-10-11-12-51-12	0	0	x	15	0	58.4	21.3	58.5	21.3	58.7	0.287	3506			67
964	964	1	Abutilon x milleri hort	301	2017-10-11-12-51-14	0	0	x	15	0	58.4	21.3	58.5	21.3	58.7	0.287	3506			68
965	965	1	Abutilon x milleri hort	301	2017-10-11-12-51-16	0	0	x	15	0	58.4	21.3	58.5	21.3	58.7	0.287	3506			69
966	966	1	Abutilon x milleri hort	301	2017-10-11-12-51-18	0	0	x	15	0	58.4	21.3	58.5	21.3	58.7	0.287	3506			70
967	967	1	Abutilon x milleri hort	301	2017-10-11-12-51-20	0	0	x	15	0	58.4	21.3	58.5	21.3	58.7	0.287	3506			71
968	968	1	Abutilon x milleri hort	301	2017-10-11-12-51-22	0	0	x	15	0	58.4	21.3	58.5	21.3	58.7	0.287	3506			72
969	969	1	Abutilon x milleri hort	301	2017-10-11-12-51-24	0	0	x	15	0	58.4	21.3	58.5	21.3	58.7	0.287	3506			73
970	970	1	Abutilon x milleri hort	301	2017-10-11-12-51-26	0	0	x	15	0	58.4	21.3	58.5	21.3	58.7	0.287	3506			74
971	971	1	Abutilon x milleri hort	301	2017-10-11-12-51-28	0	0	x	15	0	58.4	21.3	58.5	21.3	58.7	0.287	3506			75
972	972	1	Abutilon x milleri hort	301	2017-10-11-12-51-30	0	0	x	15	0	58.4	21.3	58.6	21.3	58.8	0.401	3506			76
973	973	1	Abutilon x milleri hort	301	2017-10-11-12-51-32	0	0	x	15	0	58.4	21.3	58.6	21.3	58.8	0.401	3506			77
974	974	1	Abutilon x milleri hort	301	2017-10-11-12-51-34	0	0	x	15	0	58.4	21.3	58.6	21.3	58.8	0.401	3506			78
975	975	1	Abutilon x milleri hort	301	2017-10-11-12-51-36	0	0	x	15	0	58.4	21.3	58.6	21.3	58.8	0.401	3506			79
976	976	1	Abutilon x milleri hort	301	2017-10-11-12-51-38	0	0	x	15	0	58.4	21.3	58.5	21.3	58.7	0.287	3506			80
977	977	1	Abutilon x milleri hort	301	2017-10-11-12-51-40	0	0	x	15	0	58.4	21.3	58.5	21.3	58.7	0.287	3506			81
978	978	1	Abutilon x milleri hort	301	2017-10-11-12-51-42	0	0	x	15	0	58.4	21.3	58.5	21.3	58.7	0.287	3506			82
979	979	1	Abutilon x milleri hort	301	2017-10-11-12-51-44	0	0	x	15	0	58.4	21.3	58.5	21.3	58.7	0.287	3506			83
980	980	1	Abutilon x milleri hort	301	2017-10-11-12-51-46	0	0	x	15	0	58.4	21.3	58.6	21.3	58.8	0.401	3506			84
981	981	1	Abutilon x milleri hort	301	2017-10-11-12-51-48	0	0	x	15	0	58.4	21.3	58.6	21.3	58.8	0.401	3506			85
982	982	1	Abutilon x milleri hort	301	2017-10-11-12-51-50	0	0	x	15	0	58.4	21.3	58.5	21.3	58.7	0.287	3506			86
983	983	1	Abutilon x milleri hort	301	2017-10-11-12-51-52	0	0	x	15	0	58.4	21.3	58.5	21.3	58.7	0.287	3506			87
984	984	1	Abutilon x milleri hort	301	2017-10-11-12-51-54	0	0	x	15	0	58.4	21.3	58.5	21.3	58.7	0.287	3506			88
985	985	1	Abutilon x milleri hort	301	2017-10-11-12-51-56	0	0	x	15	0	58.4	21.3	58.5	21.2	58.7	0.287	3506			89
986	986	1	Abutilon x milleri hort	301	2017-10-11-12-51-58	0	0	x	15	0	58.4	21.3	58.6	21.3	58.8	0.401	3506			90
987	987	1	Abutilon x milleri hort	301	2017-10-11-12-52-00	0	0	x	15	0	58.4	21.3	58.6	21.3	58.8	0.401	3506	Last10	Here	91
988	988	1	Abutilon x milleri hort	301	2017-10-11-12-52-02	0	0	x	15	0	58.4	21.3	58.5	21.3	58.7	0.287	3506	Last10	Here	92
989	989	1	Abutilon x milleri hort	301	2017-10-11-12-52-04	0	0	x	15	0	58.4	21.3	58.5	21.3	58.7	0.287	3506	Last10	Here	93
990	990	1	Abutilon x milleri hort	301	2017-10-11-12-52-06	0	0	x	15	0	58.4	21.3	58.5	21.3	58.7	0.287	3506	Last10	Here	94
991	991	1	Abutilon x milleri hort	301	2017-10-11-12-52-08	0	0	x	15	0	58.4	21.3	58.5	21.3	58.7	0.287	3506	Last10	Here	95
992	992	1	Abutilon x milleri hort	301	2017-10-11-12-52-10	0	0	x	15	0	58.4	21.3	58.5	21.3	58.7	0.287	3506	Last10	Here	96
993	993	1	Abutilon x milleri hort	301	2017-10-11-12-52-12	0	0	x	15	0	58.4	21.3	58.5	21.3	58.7	0.287	3506	Last10	Here	97
994	994	1	Abutilon x milleri hort	301	2017-10-11-12-52-14	0	0	x	15	0	58.4	21.3	58.5	21.3	58.7	0.287	3506	Last10	Here	98
995	995	1	Abutilon x milleri hort	301	2017-10-11-12-52-16	0	0	x	15	0	58.4	21.3	58.5	21.3	58.7	0.287	3506	Last10	Here	99
996	996	1	Abutilon x milleri hort	301	2017-10-11-12-52-18	0	0	x	15	0	58.4	21.3	58.5	21.3	58.7	0.287	3506	Last10	Here	100
997	997	1	Abutilon x milleri hort	301	2017-10-11-12-52-50	0	0	x	20	0	58.4	21.3	58.4	21.3	58.6	0.173	3507	First10	Here	1
998	998	1	Abutilon x milleri hort	301	2017-10-11-12-52-52	0	0	x	20	0	58.4	21.3	58.4	21.3	58.6	0.173	3507	First10	Here	2
999	999	1	Abutilon x milleri hort	301	2017-10-11-12-52-54	0	0	x	20	0	58.4	21.3	58.5	21.3	58.7	0.287	3507	First10	Here	3
1000	1000	1	Abutilon x milleri hort	301	2017-10-11-12-52-56	0	0	x	20	0	58.5	21.4	58.4	21.3	58.6	0.073	3507	First10	Here	4
1001	1001	1	Abutilon x milleri hort	301	2017-10-11-12-52-58	0	0	x	20	0	58.4	21.3	58.4	21.3	58.6	0.173	3507	First10	Here	5
1002	1002	1	Abutilon x milleri hort	301	2017-10-11-12-53-00	0	0	x	20	0	58.4	21.3	58.4	21.3	58.6	0.173	3507	First10	Here	6
1003	1003	1	Abutilon x milleri hort	301	2017-10-11-12-53-02	0	0	x	20	0	58.4	21.3	58.4	21.3	58.6	0.173	3507	First10	Here	7
1004	1004	1	Abutilon x milleri hort	301	2017-10-11-12-53-04	0	0	x	20	0	58.4	21.3	58.4	21.3	58.6	0.173	3507	First10	Here	8
1005	1005	1	Abutilon x milleri hort	301	2017-10-11-12-53-06	0	0	x	20	0	58.4	21.3	58.4	21.3	58.6	0.173	3507	First10	Here	9
1006	1006	1	Abutilon x milleri hort	301	2017-10-11-12-53-08	0	0	x	20	0	58.5	21.4	58.4	21.3	58.6	0.073	3507	First10	Here	10
1007	1007	1	Abutilon x milleri hort	301	2017-10-11-12-53-10	0	0	x	20	0	58.4	21.3	58.4	21.3	58.6	0.173	3507			11
1008	1008	1	Abutilon x milleri hort	301	2017-10-11-12-53-12	0	0	x	20	0	58.4	21.3	58.4	21.3	58.6	0.173	3507			12
1009	1009	1	Abutilon x milleri hort	301	2017-10-11-12-53-14	0	0	x	20	0	58.4	21.3	58.4	21.3	58.6	0.173	3507			13
1010	1010	1	Abutilon x milleri hort	301	2017-10-11-12-53-16	0	0	x	20	0	58.4	21.3	58.4	21.3	58.6	0.173	3507			14
1011	1011	1	Abutilon x milleri hort	301	2017-10-11-12-53-18	0	0	x	20	0	58.4	21.3	58.4	21.3	58.6	0.173	3507			15
1012	1012	1	Abutilon x milleri hort	301	2017-10-11-12-53-20	0	0	x	20	0	58.4	21.3	58.4	21.3	58.6	0.173	3507			16
1013	1013	1	Abutilon x milleri hort	301	2017-10-11-12-53-22	0	0	x	20	0	58.4	21.3	58.4	21.3	58.6	0.173	3507			17
1014	1014	1	Abutilon x milleri hort	301	2017-10-11-12-53-24	0	0	x	20	0	58.4	21.3	58.4	21.3	58.6	0.173	3507			18
1015	1015	1	Abutilon x milleri hort	301	2017-10-11-12-53-26	0	0	x	20	0	58.5	21.4	58.4	21.3	58.6	0.073	3507			19
1016	1016	1	Abutilon x milleri hort	301	2017-10-11-12-53-28	0	0	x	20	0	58.4	21.3	58.4	21.3	58.6	0.173	3507			20
1017	1017	1	Abutilon x milleri hort	301	2017-10-11-12-53-30	0	0	x	20	0	58.4	21.3	58.4	21.3	58.6	0.173	3507			21
1018	1018	1	Abutilon x milleri hort	301	2017-10-11-12-53-32	0	0	x	20	0	58.4	21.3	58.4	21.3	58.6	0.173	3507			22
1019	1019	1	Abutilon x milleri hort	301	2017-10-11-12-53-34	0	0	x	20	0	58.4	21.3	58.4	21.3	58.6	0.173	3507			23
1020	1020	1	Abutilon x milleri hort	301	2017-10-11-12-53-36	0	0	x	20	0	58.4	21.3	58.4	21.2	58.6	0.173	3507			24
1021	1021	1	Abutilon x milleri hort	301	2017-10-11-12-53-38	0	0	x	20	0	58.4	21.3	58.5	21.3	58.7	0.287	3507			25
1022	1022	1	Abutilon x milleri hort	301	2017-10-11-12-53-40	0	0	x	20	0	58.4	21.3	58.4	21.3	58.6	0.173	3507			26
1023	1023	1	Abutilon x milleri hort	301	2017-10-11-12-53-42	0	0	x	20	0	58.4	21.3	58.4	21.3	58.6	0.173	3507			27
1024	1024	1	Abutilon x milleri hort	301	2017-10-11-12-53-44	0	0	x	20	0	58.4	21.3	58.4	21.3	58.6	0.173	3507			28
1025	1025	1	Abutilon x milleri hort	301	2017-10-11-12-53-46	0	0	x	20	0	58.5	21.4	58.5	21.3	58.7	0.187	3507			29
1026	1026	1	Abutilon x milleri hort	301	2017-10-11-12-53-48	0	0	x	20	0	58.4	21.3	58.5	21.3	58.7	0.287	3507			30
1027	1027	1	Abutilon x milleri hort	301	2017-10-11-12-53-50	0	0	x	20	0	58.4	21.3	58.5	21.3	58.7	0.287	3507			31
1028	1028	1	Abutilon x milleri hort	301	2017-10-11-12-53-52	0	0	x	20	0	58.4	21.3	58.4	21.3	58.6	0.173	3507			32
1029	1029	1	Abutilon x milleri hort	301	2017-10-11-12-53-54	0	0	x	20	0	58.4	21.3	58.4	21.3	58.6	0.173	3507			33
1030	1030	1	Abutilon x milleri hort	301	2017-10-11-12-53-56	0	0	x	20	0	58.4	21.3	58.4	21.3	58.6	0.173	3507			34
1031	1031	1	Abutilon x milleri hort	301	2017-10-11-12-53-58	0	0	x	20	0	58.4	21.3	58.4	21.3	58.6	0.173	3507			35
1032	1032	1	Abutilon x milleri hort	301	2017-10-11-12-54-00	0	0	x	20	0	58.4	21.3	58.4	21.3	58.6	0.173	3507			36
1033	1033	1	Abutilon x milleri hort	301	2017-10-11-12-54-02	0	0	x	20	0	58.4	21.3	58.4	21.3	58.6	0.173	3507			37
1034	1034	1	Abutilon x milleri hort	301	2017-10-11-12-54-04	0	0	x	20	0	58.4	21.3	58.4	21.3	58.6	0.173	3507			38
1035	1035	1	Abutilon x milleri hort	301	2017-10-11-12-54-06	0	0	x	20	0	58.4	21.4	58.4	21.3	58.6	0.173	3507			39
1036	1036	1	Abutilon x milleri hort	301	2017-10-11-12-54-08	0	0	x	20	0	58.4	21.3	58.4	21.3	58.6	0.173	3507			40
1037	1037	1	Abutilon x milleri hort	301	2017-10-11-12-54-10	0	0	x	20	0	58.4	21.3	58.4	21.3	58.6	0.173	3507			41
1038	1038	1	Abutilon x milleri hort	301	2017-10-11-12-54-12	0	0	x	20	0	58.4	21.3	58.4	21.3	58.6	0.173	3507			42
1039	1039	1	Abutilon x milleri hort	301	2017-10-11-12-54-14	0	0	x	20	0	58.4	21.3	58.4	21.3	58.6	0.173	3507			43
1040	1040	1	Abutilon x milleri hort	301	2017-10-11-12-54-16	0	0	x	20	0	58.4	21.3	58.4	21.3	58.6	0.173	3507			44
1041	1041	1	Abutilon x milleri hort	301	2017-10-11-12-54-18	0	0	x	20	0	58.5	21.4	58.4	21.3	58.6	0.073	3507			45
1042	1042	1	Abutilon x milleri hort	301	2017-10-11-12-54-20	0	0	x	20	0	58.4	21.3	58.4	21.3	58.6	0.173	3507			46
1043	1043	1	Abutilon x milleri hort	301	2017-10-11-12-54-22	0	0	x	20	0	58.4	21.3	58.4	21.3	58.6	0.173	3507			47
1044	1044	1	Abutilon x milleri hort	301	2017-10-11-12-54-24	0	0	x	20	0	58.4	21.3	58.4	21.3	58.6	0.173	3507			48
1045	1045	1	Abutilon x milleri hort	301	2017-10-11-12-54-26	0	0	x	20	0	58.4	21.3	58.4	21.3	58.6	0.173	3507			49
1046	1046	1	Abutilon x milleri hort	301	2017-10-11-12-54-28	0	0	x	20	0	58.4	21.3	58.4	21.3	58.6	0.173	3507			50
1047	1047	1	Abutilon x milleri hort	301	2017-10-11-12-54-30	0	0	x	20	0	58.4	21.3	58.4	21.3	58.6	0.173	3507			51
1048	1048	1	Abutilon x milleri hort	301	2017-10-11-12-54-32	0	0	x	20	0	58.4	21.3	58.4	21.3	58.6	0.173	3507			52
1049	1049	1	Abutilon x milleri hort	301	2017-10-11-12-54-34	0	0	x	20	0	58.4	21.3	58.4	21.3	58.6	0.173	3507			53
1050	1050	1	Abutilon x milleri hort	301	2017-10-11-12-54-36	0	0	x	20	0	58.4	21.3	58.4	21.3	58.6	0.173	3507			54
1051	1051	1	Abutilon x milleri hort	301	2017-10-11-12-54-38	0	0	x	20	0	58.4	21.3	58.4	21.3	58.6	0.173	3507			55
1052	1052	1	Abutilon x milleri hort	301	2017-10-11-12-54-40	0	0	x	20	0	58.4	21.3	58.4	21.3	58.6	0.173	3507			56
1053	1053	1	Abutilon x milleri hort	301	2017-10-11-12-54-42	0	0	x	20	0	58.4	21.3	58.4	21.3	58.6	0.173	3507			57
1054	1054	1	Abutilon x milleri hort	301	2017-10-11-12-54-44	0	0	x	20	0	58.4	21.3	58.4	21.3	58.6	0.173	3507			58
1055	1055	1	Abutilon x milleri hort	301	2017-10-11-12-54-46	0	0	x	20	0	58.4	21.4	58.4	21.3	58.6	0.173	3507			59
1056	1056	1	Abutilon x milleri hort	301	2017-10-11-12-54-48	0	0	x	20	0	58.4	21.4	58.4	21.3	58.6	0.173	3507			60
1057	1057	1	Abutilon x milleri hort	301	2017-10-11-12-54-50	0	0	x	20	0	58.4	21.3	58.4	21.3	58.6	0.173	3507			61
1058	1058	1	Abutilon x milleri hort	301	2017-10-11-12-54-52	0	0	x	20	0	58.4	21.3	58.4	21.3	58.6	0.173	3507			62
1059	1059	1	Abutilon x milleri hort	301	2017-10-11-12-54-54	0	0	x	20	0	58.4	21.3	58.4	21.3	58.6	0.173	3507			63
1060	1060	1	Abutilon x milleri hort	301	2017-10-11-12-54-56	0	0	x	20	0	58.4	21.3	58.4	21.3	58.6	0.173	3507			64
1061	1061	1	Abutilon x milleri hort	301	2017-10-11-12-54-58	0	0	x	20	0	58.4	21.3	58.4	21.3	58.6	0.173	3507			65
1062	1062	1	Abutilon x milleri hort	301	2017-10-11-12-55-00	0	0	x	20	0	58.4	21.3	58.4	21.3	58.6	0.173	3507			66
1063	1063	1	Abutilon x milleri hort	301	2017-10-11-12-55-02	0	0	x	20	0	58.4	21.3	58.4	21.3	58.6	0.173	3507			67
1064	1064	1	Abutilon x milleri hort	301	2017-10-11-12-55-04	0	0	x	20	0	58.4	21.3	58.4	21.3	58.6	0.173	3507			68
1065	1065	1	Abutilon x milleri hort	301	2017-10-11-12-55-06	0	0	x	20	0	58.4	21.3	58.4	21.3	58.6	0.173	3507			69
1066	1066	1	Abutilon x milleri hort	301	2017-10-11-12-55-08	0	0	x	20	0	58.4	21.3	58.4	21.3	58.6	0.173	3507			70
1067	1067	1	Abutilon x milleri hort	301	2017-10-11-12-55-10	0	0	x	20	0	58.4	21.3	58.4	21.3	58.6	0.173	3507			71
1068	1068	1	Abutilon x milleri hort	301	2017-10-11-12-55-12	0	0	x	20	0	58.4	21.3	58.4	21.3	58.6	0.173	3507			72
1069	1069	1	Abutilon x milleri hort	301	2017-10-11-12-55-14	0	0	x	20	0	58.4	21.3	58.4	21.3	58.6	0.173	3507			73
1070	1070	1	Abutilon x milleri hort	301	2017-10-11-12-55-16	0	0	x	20	0	58.4	21.3	58.4	21.3	58.6	0.173	3507			74
1071	1071	1	Abutilon x milleri hort	301	2017-10-11-12-55-18	0	0	x	20	0	58.4	21.3	58.4	21.3	58.6	0.173	3507			75
1072	1072	1	Abutilon x milleri hort	301	2017-10-11-12-55-20	0	0	x	20	0	58.4	21.4	58.4	21.3	58.6	0.173	3507			76
1073	1073	1	Abutilon x milleri hort	301	2017-10-11-12-55-22	0	0	x	20	0	58.4	21.3	58.4	21.3	58.6	0.173	3507			77
1074	1074	1	Abutilon x milleri hort	301	2017-10-11-12-55-24	0	0	x	20	0	58.4	21.3	58.4	21.3	58.6	0.173	3507			78
1075	1075	1	Abutilon x milleri hort	301	2017-10-11-12-55-26	0	0	x	20	0	58.4	21.4	58.4	21.3	58.6	0.173	3507			79
1076	1076	1	Abutilon x milleri hort	301	2017-10-11-12-55-28	0	0	x	20	0	58.4	21.3	58.4	21.3	58.6	0.173	3507			80
1077	1077	1	Abutilon x milleri hort	301	2017-10-11-12-55-30	0	0	x	20	0	58.4	21.3	58.4	21.3	58.6	0.173	3507			81
1078	1078	1	Abutilon x milleri hort	301	2017-10-11-12-55-32	0	0	x	20	0	58.4	21.3	58.4	21.3	58.6	0.173	3507			82
1079	1079	1	Abutilon x milleri hort	301	2017-10-11-12-55-34	0	0	x	20	0	58.4	21.3	58.4	21.3	58.6	0.173	3507			83
1080	1080	1	Abutilon x milleri hort	301	2017-10-11-12-55-36	0	0	x	20	0	58.4	21.3	58.4	21.3	58.6	0.173	3507			84
1081	1081	1	Abutilon x milleri hort	301	2017-10-11-12-55-38	0	0	x	20	0	58.4	21.3	58.4	21.3	58.6	0.173	3507			85
1082	1082	1	Abutilon x milleri hort	301	2017-10-11-12-55-40	0	0	x	20	0	58.4	21.3	58.4	21.3	58.6	0.173	3507			86
1083	1083	1	Abutilon x milleri hort	301	2017-10-11-12-55-42	0	0	x	20	0	58.4	21.4	58.4	21.3	58.6	0.173	3507			87
1084	1084	1	Abutilon x milleri hort	301	2017-10-11-12-55-44	0	0	x	20	0	58.4	21.3	58.4	21.3	58.6	0.173	3507			88
1085	1085	1	Abutilon x milleri hort	301	2017-10-11-12-55-46	0	0	x	20	0	58.4	21.3	58.4	21.3	58.6	0.173	3507			89
1086	1086	1	Abutilon x milleri hort	301	2017-10-11-12-55-48	0	0	x	20	0	58.4	21.3	58.4	21.3	58.6	0.173	3507			90
1087	1087	1	Abutilon x milleri hort	301	2017-10-11-12-55-50	0	0	x	20	0	58.4	21.3	58.4	21.3	58.6	0.173	3507	Last10	Here	91
1088	1088	1	Abutilon x milleri hort	301	2017-10-11-12-55-52	0	0	x	20	0	58.4	21.4	58.4	21.3	58.6	0.173	3507	Last10	Here	92
1089	1089	1	Abutilon x milleri hort	301	2017-10-11-12-55-54	0	0	x	20	0	58.3	21.3	58.4	21.3	58.6	0.273	3507	Last10	Here	93
1090	1090	1	Abutilon x milleri hort	301	2017-10-11-12-55-56	0	0	x	20	0	58.4	21.3	58.4	21.3	58.6	0.173	3507	Last10	Here	94
1091	1091	1	Abutilon x milleri hort	301	2017-10-11-12-55-58	0	0	x	20	0	58.4	21.3	58.4	21.3	58.6	0.173	3507	Last10	Here	95
1092	1092	1	Abutilon x milleri hort	301	2017-10-11-12-56-00	0	0	x	20	0	58.4	21.4	58.4	21.3	58.6	0.173	3507	Last10	Here	96
1093	1093	1	Abutilon x milleri hort	301	2017-10-11-12-56-02	0	0	x	20	0	58.4	21.4	58.4	21.3	58.6	0.173	3507	Last10	Here	97
1094	1094	1	Abutilon x milleri hort	301	2017-10-11-12-56-04	0	0	x	20	0	58.4	21.4	58.4	21.3	58.6	0.173	3507	Last10	Here	98
1095	1095	1	Abutilon x milleri hort	301	2017-10-11-12-56-07	0	0	x	20	0	58.4	21.3	58.4	21.3	58.6	0.173	3507	Last10	Here	99
1096	1096	1	Abutilon x milleri hort	301	2017-10-11-12-56-09	0	0	x	20	0	58.4	21.4	58.4	21.3	58.6	0.173	3507	Last10	Here	100
1097	1097	1	Abutilon x milleri hort	301	2017-10-11-12-56-41	0	0	x	25	0	58.4	21.3	58.4	21.3	58.6	0.173	3508	First10	Here	1
1098	1098	1	Abutilon x milleri hort	301	2017-10-11-12-56-43	0	0	x	25	0	58.4	21.3	58.4	21.3	58.6	0.173	3508	First10	Here	2
1099	1099	1	Abutilon x milleri hort	301	2017-10-11-12-56-45	0	0	x	25	0	58.4	21.3	58.4	21.3	58.6	0.173	3508	First10	Here	3
1100	1100	1	Abutilon x milleri hort	301	2017-10-11-12-56-47	0	0	x	25	0	58.4	21.4	58.4	21.3	58.6	0.173	3508	First10	Here	4
1101	1101	1	Abutilon x milleri hort	301	2017-10-11-12-56-49	0	0	x	25	0	58.4	21.3	58.4	21.3	58.6	0.173	3508	First10	Here	5
1102	1102	1	Abutilon x milleri hort	301	2017-10-11-12-56-51	0	0	x	25	0	58.4	21.4	58.4	21.3	58.6	0.173	3508	First10	Here	6
1103	1103	1	Abutilon x milleri hort	301	2017-10-11-12-56-53	0	0	x	25	0	58.4	21.3	58.4	21.3	58.6	0.173	3508	First10	Here	7
1104	1104	1	Abutilon x milleri hort	301	2017-10-11-12-56-55	0	0	x	25	0	58.4	21.3	58.4	21.3	58.6	0.173	3508	First10	Here	8
1105	1105	1	Abutilon x milleri hort	301	2017-10-11-12-56-57	0	0	x	25	0	58.4	21.4	58.4	21.3	58.6	0.173	3508	First10	Here	9
1106	1106	1	Abutilon x milleri hort	301	2017-10-11-12-56-59	0	0	x	25	0	58.4	21.4	58.4	21.3	58.6	0.173	3508	First10	Here	10
1107	1107	1	Abutilon x milleri hort	301	2017-10-11-12-57-01	0	0	x	25	0	58.4	21.3	58.4	21.3	58.6	0.173	3508			11
1108	1108	1	Abutilon x milleri hort	301	2017-10-11-12-57-03	0	0	x	25	0	58.4	21.3	58.4	21.3	58.6	0.173	3508			12
1109	1109	1	Abutilon x milleri hort	301	2017-10-11-12-57-05	0	0	x	25	0	58.4	21.4	58.4	21.3	58.6	0.173	3508			13
1110	1110	1	Abutilon x milleri hort	301	2017-10-11-12-57-07	0	0	x	25	0	58.4	21.3	58.4	21.3	58.6	0.173	3508			14
1111	1111	1	Abutilon x milleri hort	301	2017-10-11-12-57-09	0	0	x	25	0	58.4	21.3	58.4	21.3	58.6	0.173	3508			15
1112	1112	1	Abutilon x milleri hort	301	2017-10-11-12-57-11	0	0	x	25	0	58.4	21.3	58.4	21.3	58.6	0.173	3508			16
1113	1113	1	Abutilon x milleri hort	301	2017-10-11-12-57-13	0	0	x	25	0	58.4	21.3	58.4	21.3	58.6	0.173	3508			17
1114	1114	1	Abutilon x milleri hort	301	2017-10-11-12-57-15	0	0	x	25	0	58.4	21.3	58.4	21.3	58.6	0.173	3508			18
1115	1115	1	Abutilon x milleri hort	301	2017-10-11-12-57-17	0	0	x	25	0	58.3	21.3	58.4	21.3	58.6	0.273	3508			19
1116	1116	1	Abutilon x milleri hort	301	2017-10-11-12-57-19	0	0	x	25	0	58.3	21.3	58.4	21.3	58.6	0.273	3508			20
1117	1117	1	Abutilon x milleri hort	301	2017-10-11-12-57-21	0	0	x	25	0	58.3	21.3	58.4	21.3	58.6	0.273	3508			21
1118	1118	1	Abutilon x milleri hort	301	2017-10-11-12-57-23	0	0	x	25	0	58.4	21.3	58.4	21.3	58.6	0.173	3508			22
1119	1119	1	Abutilon x milleri hort	301	2017-10-11-12-57-25	0	0	x	25	0	58.4	21.3	58.4	21.3	58.6	0.173	3508			23
1120	1120	1	Abutilon x milleri hort	301	2017-10-11-12-57-27	0	0	x	25	0	58.4	21.4	58.4	21.3	58.6	0.173	3508			24
1121	1121	1	Abutilon x milleri hort	301	2017-10-11-12-57-29	0	0	x	25	0	58.3	21.3	58.4	21.3	58.6	0.273	3508			25
1122	1122	1	Abutilon x milleri hort	301	2017-10-11-12-57-31	0	0	x	25	0	58.4	21.3	58.4	21.3	58.6	0.173	3508			26
1123	1123	1	Abutilon x milleri hort	301	2017-10-11-12-57-33	0	0	x	25	0	58.3	21.3	58.4	21.3	58.6	0.273	3508			27
1124	1124	1	Abutilon x milleri hort	301	2017-10-11-12-57-35	0	0	x	25	0	58.4	21.3	58.4	21.3	58.6	0.173	3508			28
1125	1125	1	Abutilon x milleri hort	301	2017-10-11-12-57-37	0	0	x	25	0	58.4	21.4	58.4	21.3	58.6	0.173	3508			29
1126	1126	1	Abutilon x milleri hort	301	2017-10-11-12-57-39	0	0	x	25	0	58.4	21.3	58.4	21.3	58.6	0.173	3508			30
1127	1127	1	Abutilon x milleri hort	301	2017-10-11-12-57-41	0	0	x	25	0	58.4	21.4	58.4	21.3	58.6	0.173	3508			31
1128	1128	1	Abutilon x milleri hort	301	2017-10-11-12-57-43	0	0	x	25	0	58.3	21.3	58.4	21.3	58.6	0.273	3508			32
1129	1129	1	Abutilon x milleri hort	301	2017-10-11-12-57-45	0	0	x	25	0	58.4	21.4	58.4	21.3	58.6	0.173	3508			33
1130	1130	1	Abutilon x milleri hort	301	2017-10-11-12-57-47	0	0	x	25	0	58.4	21.4	58.3	21.3	58.5	0.059	3508			34
1131	1131	1	Abutilon x milleri hort	301	2017-10-11-12-57-49	0	0	x	25	0	58.4	21.4	58.3	21.3	58.5	0.059	3508			35
1132	1132	1	Abutilon x milleri hort	301	2017-10-11-12-57-51	0	0	x	25	0	58.3	21.3	58.3	21.3	58.5	0.159	3508			36
1133	1133	1	Abutilon x milleri hort	301	2017-10-11-12-57-53	0	0	x	25	0	58.4	21.4	58.3	21.3	58.5	0.059	3508			37
1134	1134	1	Abutilon x milleri hort	301	2017-10-11-12-57-55	0	0	x	25	0	58.3	21.3	58.3	21.3	58.5	0.159	3508			38
1135	1135	1	Abutilon x milleri hort	301	2017-10-11-12-57-57	0	0	x	25	0	58.4	21.4	58.4	21.3	58.6	0.173	3508			39
1136	1136	1	Abutilon x milleri hort	301	2017-10-11-12-57-59	0	0	x	25	0	58.4	21.4	58.4	21.3	58.6	0.173	3508			40
1137	1137	1	Abutilon x milleri hort	301	2017-10-11-12-58-01	0	0	x	25	0	58.4	21.4	58.4	21.3	58.6	0.173	3508			41
1138	1138	1	Abutilon x milleri hort	301	2017-10-11-12-58-03	0	0	x	25	0	58.3	21.3	58.4	21.3	58.6	0.273	3508			42
1139	1139	1	Abutilon x milleri hort	301	2017-10-11-12-58-05	0	0	x	25	0	58.4	21.4	58.4	21.3	58.6	0.173	3508			43
1140	1140	1	Abutilon x milleri hort	301	2017-10-11-12-58-07	0	0	x	25	0	58.4	21.4	58.4	21.3	58.6	0.173	3508			44
1141	1141	1	Abutilon x milleri hort	301	2017-10-11-12-58-09	0	0	x	25	0	58.4	21.4	58.4	21.3	58.6	0.173	3508			45
1142	1142	1	Abutilon x milleri hort	301	2017-10-11-12-58-11	0	0	x	25	0	58.4	21.4	58.4	21.3	58.6	0.173	3508			46
1143	1143	1	Abutilon x milleri hort	301	2017-10-11-12-58-13	0	0	x	25	0	58.4	21.4	58.4	21.3	58.6	0.173	3508			47
1144	1144	1	Abutilon x milleri hort	301	2017-10-11-12-58-15	0	0	x	25	0	58.4	21.4	58.4	21.3	58.6	0.173	3508			48
1145	1145	1	Abutilon x milleri hort	301	2017-10-11-12-58-17	0	0	x	25	0	58.4	21.4	58.4	21.3	58.6	0.173	3508			49
1146	1146	1	Abutilon x milleri hort	301	2017-10-11-12-58-19	0	0	x	25	0	58.4	21.4	58.4	21.3	58.6	0.173	3508			50
1147	1147	1	Abutilon x milleri hort	301	2017-10-11-12-58-21	0	0	x	25	0	58.4	21.4	58.4	21.3	58.6	0.173	3508			51
1148	1148	1	Abutilon x milleri hort	301	2017-10-11-12-58-23	0	0	x	25	0	58.4	21.4	58.4	21.3	58.6	0.173	3508			52
1149	1149	1	Abutilon x milleri hort	301	2017-10-11-12-58-25	0	0	x	25	0	58.4	21.4	58.4	21.3	58.6	0.173	3508			53
1150	1150	1	Abutilon x milleri hort	301	2017-10-11-12-58-27	0	0	x	25	0	58.4	21.4	58.4	21.3	58.6	0.173	3508			54
1151	1151	1	Abutilon x milleri hort	301	2017-10-11-12-58-29	0	0	x	25	0	58.4	21.4	58.4	21.3	58.6	0.173	3508			55
1152	1152	1	Abutilon x milleri hort	301	2017-10-11-12-58-31	0	0	x	25	0	58.4	21.4	58.3	21.3	58.5	0.059	3508			56
1153	1153	1	Abutilon x milleri hort	301	2017-10-11-12-58-33	0	0	x	25	0	58.4	21.4	58.4	21.3	58.6	0.173	3508			57
1154	1154	1	Abutilon x milleri hort	301	2017-10-11-12-58-35	0	0	x	25	0	58.4	21.4	58.4	21.3	58.6	0.173	3508			58
1155	1155	1	Abutilon x milleri hort	301	2017-10-11-12-58-37	0	0	x	25	0	58.4	21.4	58.4	21.3	58.6	0.173	3508			59
1156	1156	1	Abutilon x milleri hort	301	2017-10-11-12-58-39	0	0	x	25	0	58.4	21.4	58.4	21.3	58.6	0.173	3508			60
1157	1157	1	Abutilon x milleri hort	301	2017-10-11-12-58-41	0	0	x	25	0	58.4	21.4	58.3	21.3	58.5	0.059	3508			61
1158	1158	1	Abutilon x milleri hort	301	2017-10-11-12-58-43	0	0	x	25	0	58.4	21.4	58.4	21.3	58.6	0.173	3508			62
1159	1159	1	Abutilon x milleri hort	301	2017-10-11-12-58-45	0	0	x	25	0	58.4	21.4	58.4	21.3	58.6	0.173	3508			63
1160	1160	1	Abutilon x milleri hort	301	2017-10-11-12-58-47	0	0	x	25	0	58.3	21.3	58.4	21.3	58.6	0.273	3508			64
1161	1161	1	Abutilon x milleri hort	301	2017-10-11-12-58-49	0	0	x	25	0	58.3	21.3	58.4	21.3	58.6	0.273	3508			65
1162	1162	1	Abutilon x milleri hort	301	2017-10-11-12-58-51	0	0	x	25	0	58.4	21.4	58.4	21.3	58.6	0.173	3508			66
1163	1163	1	Abutilon x milleri hort	301	2017-10-11-12-58-53	0	0	x	25	0	58.4	21.4	58.4	21.3	58.6	0.173	3508			67
1164	1164	1	Abutilon x milleri hort	301	2017-10-11-12-58-55	0	0	x	25	0	58.4	21.4	58.4	21.3	58.6	0.173	3508			68
1165	1165	1	Abutilon x milleri hort	301	2017-10-11-12-58-57	0	0	x	25	0	58.4	21.4	58.4	21.3	58.6	0.173	3508			69
1166	1166	1	Abutilon x milleri hort	301	2017-10-11-12-58-59	0	0	x	25	0	58.4	21.4	58.3	21.3	58.5	0.059	3508			70
1167	1167	1	Abutilon x milleri hort	301	2017-10-11-12-59-01	0	0	x	25	0	58.4	21.4	58.3	21.3	58.5	0.059	3508			71
1168	1168	1	Abutilon x milleri hort	301	2017-10-11-12-59-03	0	0	x	25	0	58.4	21.4	58.4	21.3	58.6	0.173	3508			72
1169	1169	1	Abutilon x milleri hort	301	2017-10-11-12-59-05	0	0	x	25	0	58.3	21.3	58.3	21.3	58.5	0.159	3508			73
1170	1170	1	Abutilon x milleri hort	301	2017-10-11-12-59-07	0	0	x	25	0	58.4	21.4	58.3	21.3	58.5	0.059	3508			74
1171	1171	1	Abutilon x milleri hort	301	2017-10-11-12-59-09	0	0	x	25	0	58.4	21.4	58.3	21.3	58.5	0.059	3508			75
1172	1172	1	Abutilon x milleri hort	301	2017-10-11-12-59-11	0	0	x	25	0	58.4	21.4	58.3	21.3	58.5	0.059	3508			76
1173	1173	1	Abutilon x milleri hort	301	2017-10-11-12-59-13	0	0	x	25	0	58.3	21.3	58.4	21.3	58.6	0.273	3508			77
1174	1174	1	Abutilon x milleri hort	301	2017-10-11-12-59-15	0	0	x	25	0	58.3	21.3	58.3	21.3	58.5	0.159	3508			78
1175	1175	1	Abutilon x milleri hort	301	2017-10-11-12-59-17	0	0	x	25	0	58.3	21.3	58.3	21.3	58.5	0.159	3508			79
1176	1176	1	Abutilon x milleri hort	301	2017-10-11-12-59-19	0	0	x	25	0	58.3	21.3	58.3	21.3	58.5	0.159	3508			80
1177	1177	1	Abutilon x milleri hort	301	2017-10-11-12-59-21	0	0	x	25	0	58.4	21.4	58.3	21.3	58.5	0.059	3508			81
1178	1178	1	Abutilon x milleri hort	301	2017-10-11-12-59-23	0	0	x	25	0	58.4	21.4	58.3	21.3	58.5	0.059	3508			82
1179	1179	1	Abutilon x milleri hort	301	2017-10-11-12-59-25	0	0	x	25	0	58.4	21.4	58.3	21.3	58.5	0.059	3508			83
1180	1180	1	Abutilon x milleri hort	301	2017-10-11-12-59-27	0	0	x	25	0	58.3	21.3	58.3	21.3	58.5	0.159	3508			84
1181	1181	1	Abutilon x milleri hort	301	2017-10-11-12-59-29	0	0	x	25	0	58.3	21.3	58.3	21.3	58.5	0.159	3508			85
1182	1182	1	Abutilon x milleri hort	301	2017-10-11-12-59-31	0	0	x	25	0	58.4	21.4	58.3	21.3	58.5	0.059	3508			86
1183	1183	1	Abutilon x milleri hort	301	2017-10-11-12-59-33	0	0	x	25	0	58.4	21.4	58.3	21.3	58.5	0.059	3508			87
1184	1184	1	Abutilon x milleri hort	301	2017-10-11-12-59-35	0	0	x	25	0	58.4	21.4	58.3	21.3	58.5	0.059	3508			88
1185	1185	1	Abutilon x milleri hort	301	2017-10-11-12-59-37	0	0	x	25	0	58.4	21.4	58.3	21.3	58.5	0.059	3508			89
1186	1186	1	Abutilon x milleri hort	301	2017-10-11-12-59-39	0	0	x	25	0	58.4	21.4	58.3	21.3	58.5	0.059	3508			90
1187	1187	1	Abutilon x milleri hort	301	2017-10-11-12-59-41	0	0	x	25	0	58.4	21.4	58.3	21.3	58.5	0.059	3508	Last10	Here	91
1188	1188	1	Abutilon x milleri hort	301	2017-10-11-12-59-43	0	0	x	25	0	58.4	21.4	58.3	21.3	58.5	0.059	3508	Last10	Here	92
1189	1189	1	Abutilon x milleri hort	301	2017-10-11-12-59-45	0	0	x	25	0	58.4	21.4	58.3	21.3	58.5	0.059	3508	Last10	Here	93
1190	1190	1	Abutilon x milleri hort	301	2017-10-11-12-59-47	0	0	x	25	0	58.4	21.4	58.3	21.3	58.5	0.059	3508	Last10	Here	94
1191	1191	1	Abutilon x milleri hort	301	2017-10-11-12-59-49	0	0	x	25	0	58.3	21.3	58.3	21.3	58.5	0.159	3508	Last10	Here	95
1192	1192	1	Abutilon x milleri hort	301	2017-10-11-12-59-51	0	0	x	25	0	58.3	21.3	58.3	21.3	58.5	0.159	3508	Last10	Here	96
1193	1193	1	Abutilon x milleri hort	301	2017-10-11-12-59-53	0	0	x	25	0	58.4	21.4	58.3	21.3	58.5	0.059	3508	Last10	Here	97
1194	1194	1	Abutilon x milleri hort	301	2017-10-11-12-59-55	0	0	x	25	0	58.4	21.4	58.3	21.3	58.5	0.059	3508	Last10	Here	98
1195	1195	1	Abutilon x milleri hort	301	2017-10-11-12-59-57	0	0	x	25	0	58.4	21.4	58.3	21.3	58.5	0.059	3508	Last10	Here	99
1196	1196	1	Abutilon x milleri hort	301	2017-10-11-12-59-59	0	0	x	25	0	58.4	21.4	58.3	21.3	58.5	0.059	3508	Last10	Here	100
1197	1197	1	Abutilon x milleri hort	301	2017-10-11-13-00-31	0	0	x	30	0	58.4	21.4	58.3	21.3	58.5	0.059	3509	First10	Here	1
1198	1198	1	Abutilon x milleri hort	301	2017-10-11-13-00-33	0	0	x	30	0	58.4	21.4	58.3	21.3	58.5	0.059	3509	First10	Here	2
1199	1199	1	Abutilon x milleri hort	301	2017-10-11-13-00-35	0	0	x	30	0	58.4	21.4	58.3	21.3	58.5	0.059	3509	First10	Here	3
1200	1200	1	Abutilon x milleri hort	301	2017-10-11-13-00-37	0	0	x	30	0	58.4	21.4	58.3	21.3	58.5	0.059	3509	First10	Here	4
1201	1201	1	Abutilon x milleri hort	301	2017-10-11-13-00-39	0	0	x	30	0	58.4	21.4	58.3	21.3	58.5	0.059	3509	First10	Here	5
1202	1202	1	Abutilon x milleri hort	301	2017-10-11-13-00-41	0	0	x	30	0	58.4	21.4	58.3	21.3	58.5	0.059	3509	First10	Here	6
1203	1203	1	Abutilon x milleri hort	301	2017-10-11-13-00-43	0	0	x	30	0	58.4	21.4	58.3	21.3	58.5	0.059	3509	First10	Here	7
1204	1204	1	Abutilon x milleri hort	301	2017-10-11-13-00-45	0	0	x	30	0	58.4	21.4	58.3	21.3	58.5	0.059	3509	First10	Here	8
1205	1205	1	Abutilon x milleri hort	301	2017-10-11-13-00-47	0	0	x	30	0	58.4	21.4	58.3	21.3	58.5	0.059	3509	First10	Here	9
1206	1206	1	Abutilon x milleri hort	301	2017-10-11-13-00-49	0	0	x	30	0	58.4	21.4	58.3	21.3	58.5	0.059	3509	First10	Here	10
1207	1207	1	Abutilon x milleri hort	301	2017-10-11-13-00-51	0	0	x	30	0	58.4	21.4	58.3	21.3	58.5	0.059	3509			11
1208	1208	1	Abutilon x milleri hort	301	2017-10-11-13-00-53	0	0	x	30	0	58.4	21.4	58.3	21.3	58.5	0.059	3509			12
1209	1209	1	Abutilon x milleri hort	301	2017-10-11-13-00-55	0	0	x	30	0	58.4	21.4	58.3	21.3	58.5	0.059	3509			13
1210	1210	1	Abutilon x milleri hort	301	2017-10-11-13-00-57	0	0	x	30	0	58.4	21.4	58.3	21.3	58.5	0.059	3509			14
1211	1211	1	Abutilon x milleri hort	301	2017-10-11-13-00-59	0	0	x	30	0	58.3	21.3	58.3	21.3	58.5	0.159	3509			15
1212	1212	1	Abutilon x milleri hort	301	2017-10-11-13-01-01	0	0	x	30	0	58.4	21.4	58.3	21.3	58.5	0.059	3509			16
1213	1213	1	Abutilon x milleri hort	301	2017-10-11-13-01-03	0	0	x	30	0	58.4	21.4	58.3	21.3	58.5	0.059	3509			17
1214	1214	1	Abutilon x milleri hort	301	2017-10-11-13-01-05	0	0	x	30	0	58.4	21.4	58.3	21.3	58.5	0.059	3509			18
1215	1215	1	Abutilon x milleri hort	301	2017-10-11-13-01-07	0	0	x	30	0	58.4	21.4	58.3	21.3	58.5	0.059	3509			19
1216	1216	1	Abutilon x milleri hort	301	2017-10-11-13-01-09	0	0	x	30	0	58.4	21.4	58.3	21.3	58.5	0.059	3509			20
1217	1217	1	Abutilon x milleri hort	301	2017-10-11-13-01-11	0	0	x	30	0	58.3	21.3	58.3	21.3	58.5	0.159	3509			21
1218	1218	1	Abutilon x milleri hort	301	2017-10-11-13-01-13	0	0	x	30	0	58.3	21.3	58.3	21.3	58.5	0.159	3509			22
1219	1219	1	Abutilon x milleri hort	301	2017-10-11-13-01-16	0	0	x	30	0	58.4	21.4	58.3	21.3	58.5	0.059	3509			23
1220	1220	1	Abutilon x milleri hort	301	2017-10-11-13-01-18	0	0	x	30	0	58.4	21.4	58.3	21.3	58.5	0.059	3509			24
1221	1221	1	Abutilon x milleri hort	301	2017-10-11-13-01-20	0	0	x	30	0	58.4	21.4	58.3	21.3	58.5	0.059	3509			25
1222	1222	1	Abutilon x milleri hort	301	2017-10-11-13-01-22	0	0	x	30	0	58.3	21.3	58.3	21.3	58.5	0.159	3509			26
1223	1223	1	Abutilon x milleri hort	301	2017-10-11-13-01-24	0	0	x	30	0	58.4	21.4	58.3	21.3	58.5	0.059	3509			27
1224	1224	1	Abutilon x milleri hort	301	2017-10-11-13-01-26	0	0	x	30	0	58.4	21.4	58.3	21.3	58.5	0.059	3509			28
1225	1225	1	Abutilon x milleri hort	301	2017-10-11-13-01-28	0	0	x	30	0	58.4	21.4	58.3	21.3	58.5	0.059	3509			29
1226	1226	1	Abutilon x milleri hort	301	2017-10-11-13-01-30	0	0	x	30	0	58.4	21.4	58.3	21.3	58.5	0.059	3509			30
1227	1227	1	Abutilon x milleri hort	301	2017-10-11-13-01-32	0	0	x	30	0	58.4	21.4	58.3	21.3	58.5	0.059	3509			31
1228	1228	1	Abutilon x milleri hort	301	2017-10-11-13-01-34	0	0	x	30	0	58.4	21.4	58.3	21.3	58.5	0.059	3509			32
1229	1229	1	Abutilon x milleri hort	301	2017-10-11-13-01-36	0	0	x	30	0	58.4	21.4	58.3	21.3	58.5	0.059	3509			33
1230	1230	1	Abutilon x milleri hort	301	2017-10-11-13-01-38	0	0	x	30	0	58.3	21.3	58.3	21.3	58.5	0.159	3509			34
1231	1231	1	Abutilon x milleri hort	301	2017-10-11-13-01-40	0	0	x	30	0	58.3	21.4	58.3	21.3	58.5	0.159	3509			35
1232	1232	1	Abutilon x milleri hort	301	2017-10-11-13-01-42	0	0	x	30	0	58.4	21.4	58.3	21.3	58.5	0.059	3509			36
1233	1233	1	Abutilon x milleri hort	301	2017-10-11-13-01-44	0	0	x	30	0	58.4	21.4	58.3	21.3	58.5	0.059	3509			37
1234	1234	1	Abutilon x milleri hort	301	2017-10-11-13-01-46	0	0	x	30	0	58.4	21.4	58.3	21.3	58.5	0.059	3509			38
1235	1235	1	Abutilon x milleri hort	301	2017-10-11-13-01-48	0	0	x	30	0	58.3	21.4	58.3	21.3	58.5	0.159	3509			39
1236	1236	1	Abutilon x milleri hort	301	2017-10-11-13-01-50	0	0	x	30	0	58.3	21.4	58.3	21.3	58.5	0.159	3509			40
1237	1237	1	Abutilon x milleri hort	301	2017-10-11-13-01-52	0	0	x	30	0	58.4	21.4	58.3	21.3	58.5	0.059	3509			41
1238	1238	1	Abutilon x milleri hort	301	2017-10-11-13-01-54	0	0	x	30	0	58.3	21.3	58.3	21.3	58.5	0.159	3509			42
1239	1239	1	Abutilon x milleri hort	301	2017-10-11-13-01-56	0	0	x	30	0	58.4	21.4	58.3	21.3	58.5	0.059	3509			43
1240	1240	1	Abutilon x milleri hort	301	2017-10-11-13-01-58	0	0	x	30	0	58.4	21.4	58.3	21.3	58.5	0.059	3509			44
1241	1241	1	Abutilon x milleri hort	301	2017-10-11-13-02-00	0	0	x	30	0	58.4	21.4	58.3	21.3	58.5	0.059	3509			45
1242	1242	1	Abutilon x milleri hort	301	2017-10-11-13-02-02	0	0	x	30	0	58.4	21.4	58.3	21.3	58.5	0.059	3509			46
1243	1243	1	Abutilon x milleri hort	301	2017-10-11-13-02-04	0	0	x	30	0	58.3	21.3	58.3	21.3	58.5	0.159	3509			47
1244	1244	1	Abutilon x milleri hort	301	2017-10-11-13-02-06	0	0	x	30	0	58.3	21.3	58.3	21.3	58.5	0.159	3509			48
1245	1245	1	Abutilon x milleri hort	301	2017-10-11-13-02-08	0	0	x	30	0	58.3	21.3	58.3	21.3	58.5	0.159	3509			49
1246	1246	1	Abutilon x milleri hort	301	2017-10-11-13-02-10	0	0	x	30	0	58.4	21.4	58.3	21.3	58.5	0.059	3509			50
1247	1247	1	Abutilon x milleri hort	301	2017-10-11-13-02-12	0	0	x	30	0	58.3	21.3	58.3	21.3	58.5	0.159	3509			51
1248	1248	1	Abutilon x milleri hort	301	2017-10-11-13-02-14	0	0	x	30	0	58.4	21.4	58.3	21.3	58.5	0.059	3509			52
1249	1249	1	Abutilon x milleri hort	301	2017-10-11-13-02-16	0	0	x	30	0	58.3	21.3	58.3	21.3	58.5	0.159	3509			53
1250	1250	1	Abutilon x milleri hort	301	2017-10-11-13-02-18	0	0	x	30	0	58.3	21.3	58.3	21.3	58.5	0.159	3509			54
1251	1251	1	Abutilon x milleri hort	301	2017-10-11-13-02-20	0	0	x	30	0	58.3	21.3	58.3	21.3	58.5	0.159	3509			55
1252	1252	1	Abutilon x milleri hort	301	2017-10-11-13-02-22	0	0	x	30	0	58.4	21.4	58.3	21.3	58.5	0.059	3509			56
1253	1253	1	Abutilon x milleri hort	301	2017-10-11-13-02-24	0	0	x	30	0	58.3	21.3	58.3	21.3	58.5	0.159	3509			57
1254	1254	1	Abutilon x milleri hort	301	2017-10-11-13-02-26	0	0	x	30	0	58.4	21.4	58.3	21.3	58.5	0.059	3509			58
1255	1255	1	Abutilon x milleri hort	301	2017-10-11-13-02-28	0	0	x	30	0	58.3	21.4	58.3	21.3	58.5	0.159	3509			59
1256	1256	1	Abutilon x milleri hort	301	2017-10-11-13-02-30	0	0	x	30	0	58.3	21.3	58.3	21.3	58.5	0.159	3509			60
1257	1257	1	Abutilon x milleri hort	301	2017-10-11-13-02-32	0	0	x	30	0	58.4	21.4	58.3	21.3	58.5	0.059	3509			61
1258	1258	1	Abutilon x milleri hort	301	2017-10-11-13-02-34	0	0	x	30	0	58.4	21.4	58.3	21.3	58.5	0.059	3509			62
1259	1259	1	Abutilon x milleri hort	301	2017-10-11-13-02-36	0	0	x	30	0	58.4	21.4	58.3	21.3	58.5	0.059	3509			63
1260	1260	1	Abutilon x milleri hort	301	2017-10-11-13-02-38	0	0	x	30	0	58.4	21.4	58.3	21.3	58.5	0.059	3509			64
1261	1261	1	Abutilon x milleri hort	301	2017-10-11-13-02-40	0	0	x	30	0	58.4	21.4	58.2	21.3	58.3	-0.055	3509			65
1262	1262	1	Abutilon x milleri hort	301	2017-10-11-13-02-42	0	0	x	30	0	58.4	21.4	58.2	21.3	58.3	-0.055	3509			66
1263	1263	1	Abutilon x milleri hort	301	2017-10-11-13-02-44	0	0	x	30	0	58.3	21.3	58.3	21.3	58.5	0.159	3509			67
1264	1264	1	Abutilon x milleri hort	301	2017-10-11-13-02-46	0	0	x	30	0	58.3	21.3	58.3	21.3	58.5	0.159	3509			68
1265	1265	1	Abutilon x milleri hort	301	2017-10-11-13-02-48	0	0	x	30	0	58.3	21.4	58.3	21.3	58.5	0.159	3509			69
1266	1266	1	Abutilon x milleri hort	301	2017-10-11-13-02-50	0	0	x	30	0	58.3	21.3	58.3	21.3	58.5	0.159	3509			70
1267	1267	1	Abutilon x milleri hort	301	2017-10-11-13-02-52	0	0	x	30	0	58.3	21.3	58.3	21.3	58.5	0.159	3509			71
1268	1268	1	Abutilon x milleri hort	301	2017-10-11-13-02-54	0	0	x	30	0	58.3	21.3	58.3	21.3	58.5	0.159	3509			72
1269	1269	1	Abutilon x milleri hort	301	2017-10-11-13-02-56	0	0	x	30	0	58.3	21.4	58.3	21.3	58.5	0.159	3509			73
1270	1270	1	Abutilon x milleri hort	301	2017-10-11-13-02-58	0	0	x	30	0	58.3	21.3	58.3	21.3	58.5	0.159	3509			74
1271	1271	1	Abutilon x milleri hort	301	2017-10-11-13-03-00	0	0	x	30	0	58.2	21.3	58.3	21.3	58.5	0.259	3509			75
1272	1272	1	Abutilon x milleri hort	301	2017-10-11-13-03-02	0	0	x	30	0	58.3	21.3	58.3	21.3	58.5	0.159	3509			76
1273	1273	1	Abutilon x milleri hort	301	2017-10-11-13-03-04	0	0	x	30	0	58.3	21.3	58.3	21.3	58.5	0.159	3509			77
1274	1274	1	Abutilon x milleri hort	301	2017-10-11-13-03-06	0	0	x	30	0	58.4	21.4	58.3	21.3	58.5	0.059	3509			78
1275	1275	1	Abutilon x milleri hort	301	2017-10-11-13-03-08	0	0	x	30	0	58.4	21.4	58.3	21.3	58.5	0.059	3509			79
1276	1276	1	Abutilon x milleri hort	301	2017-10-11-13-03-10	0	0	x	30	0	58.4	21.4	58.3	21.3	58.5	0.059	3509			80
1277	1277	1	Abutilon x milleri hort	301	2017-10-11-13-03-12	0	0	x	30	0	58.3	21.3	58.3	21.3	58.5	0.159	3509			81
1278	1278	1	Abutilon x milleri hort	301	2017-10-11-13-03-14	0	0	x	30	0	58.4	21.4	58.3	21.3	58.5	0.059	3509			82
1279	1279	1	Abutilon x milleri hort	301	2017-10-11-13-03-16	0	0	x	30	0	58.3	21.4	58.3	21.3	58.5	0.159	3509			83
1280	1280	1	Abutilon x milleri hort	301	2017-10-11-13-03-18	0	0	x	30	0	58.3	21.4	58.3	21.3	58.5	0.159	3509			84
1281	1281	1	Abutilon x milleri hort	301	2017-10-11-13-03-20	0	0	x	30	0	58.4	21.4	58.3	21.3	58.5	0.059	3509			85
1282	1282	1	Abutilon x milleri hort	301	2017-10-11-13-03-22	0	0	x	30	0	58.4	21.4	58.3	21.3	58.5	0.059	3509			86
1283	1283	1	Abutilon x milleri hort	301	2017-10-11-13-03-24	0	0	x	30	0	58.3	21.3	58.3	21.3	58.5	0.159	3509			87
1284	1284	1	Abutilon x milleri hort	301	2017-10-11-13-03-26	0	0	x	30	0	58.3	21.4	58.3	21.3	58.5	0.159	3509			88
1285	1285	1	Abutilon x milleri hort	301	2017-10-11-13-03-28	0	0	x	30	0	58.4	21.4	58.3	21.3	58.5	0.059	3509			89
1286	1286	1	Abutilon x milleri hort	301	2017-10-11-13-03-30	0	0	x	30	0	58.3	21.4	58.3	21.3	58.5	0.159	3509			90
1287	1287	1	Abutilon x milleri hort	301	2017-10-11-13-03-32	0	0	x	30	0	58.4	21.4	58.3	21.3	58.5	0.059	3509	Last10	Here	91
1288	1288	1	Abutilon x milleri hort	301	2017-10-11-13-03-34	0	0	x	30	0	58.3	21.3	58.3	21.3	58.5	0.159	3509	Last10	Here	92
1289	1289	1	Abutilon x milleri hort	301	2017-10-11-13-03-36	0	0	x	30	0	58.4	21.4	58.3	21.3	58.5	0.059	3509	Last10	Here	93
1290	1290	1	Abutilon x milleri hort	301	2017-10-11-13-03-38	0	0	x	30	0	58.3	21.3	58.3	21.3	58.5	0.159	3509	Last10	Here	94
1291	1291	1	Abutilon x milleri hort	301	2017-10-11-13-03-40	0	0	x	30	0	58.4	21.4	58.3	21.3	58.5	0.059	3509	Last10	Here	95
1292	1292	1	Abutilon x milleri hort	301	2017-10-11-13-03-42	0	0	x	30	0	58.3	21.3	58.3	21.3	58.5	0.159	3509	Last10	Here	96
1293	1293	1	Abutilon x milleri hort	301	2017-10-11-13-03-44	0	0	x	30	0	58.4	21.4	58.3	21.3	58.5	0.059	3509	Last10	Here	97
1294	1294	1	Abutilon x milleri hort	301	2017-10-11-13-03-46	0	0	x	30	0	58.3	21.3	58.3	21.3	58.5	0.159	3509	Last10	Here	98
1295	1295	1	Abutilon x milleri hort	301	2017-10-11-13-03-48	0	0	x	30	0	58.3	21.3	58.4	21.3	58.6	0.273	3509	Last10	Here	99
1296	1296	1	Abutilon x milleri hort	301	2017-10-11-13-03-50	0	0	x	30	0	58.4	21.4	58.3	21.3	58.5	0.059	3509	Last10	Here	100
1297	1297	1	Abutilon x milleri hort	301	2017-10-11-13-04-22	0	0	z	0	5	58.4	21.4	58.3	21.3	58.5	0.059	3510	First10	Here	1
1298	1298	1	Abutilon x milleri hort	301	2017-10-11-13-04-24	0	0	z	0	5	58.3	21.3	58.3	21.3	58.5	0.159	3510	First10	Here	2
1299	1299	1	Abutilon x milleri hort	301	2017-10-11-13-04-26	0	0	z	0	5	58.3	21.3	58.3	21.3	58.5	0.159	3510	First10	Here	3
1300	1300	1	Abutilon x milleri hort	301	2017-10-11-13-04-28	0	0	z	0	5	58.4	21.4	58.3	21.3	58.5	0.059	3510	First10	Here	4
1301	1301	1	Abutilon x milleri hort	301	2017-10-11-13-04-30	0	0	z	0	5	58.4	21.4	58.3	21.3	58.5	0.059	3510	First10	Here	5
1302	1302	1	Abutilon x milleri hort	301	2017-10-11-13-04-32	0	0	z	0	5	58.3	21.3	58.3	21.3	58.5	0.159	3510	First10	Here	6
1303	1303	1	Abutilon x milleri hort	301	2017-10-11-13-04-34	0	0	z	0	5	58.3	21.3	58.3	21.3	58.5	0.159	3510	First10	Here	7
1304	1304	1	Abutilon x milleri hort	301	2017-10-11-13-04-36	0	0	z	0	5	58.3	21.3	58.3	21.3	58.5	0.159	3510	First10	Here	8
1305	1305	1	Abutilon x milleri hort	301	2017-10-11-13-04-38	0	0	z	0	5	58.4	21.3	58.3	21.3	58.5	0.059	3510	First10	Here	9
1306	1306	1	Abutilon x milleri hort	301	2017-10-11-13-04-40	0	0	z	0	5	58.3	21.3	58.3	21.3	58.5	0.159	3510	First10	Here	10
1307	1307	1	Abutilon x milleri hort	301	2017-10-11-13-04-42	0	0	z	0	5	58.3	21.3	58.3	21.3	58.5	0.159	3510			11
1308	1308	1	Abutilon x milleri hort	301	2017-10-11-13-04-44	0	0	z	0	5	58.3	21.3	58.3	21.3	58.5	0.159	3510			12
1309	1309	1	Abutilon x milleri hort	301	2017-10-11-13-04-46	0	0	z	0	5	58.4	21.4	58.3	21.3	58.5	0.059	3510			13
1310	1310	1	Abutilon x milleri hort	301	2017-10-11-13-04-48	0	0	z	0	5	58.3	21.3	58.3	21.3	58.5	0.159	3510			14
1311	1311	1	Abutilon x milleri hort	301	2017-10-11-13-04-50	0	0	z	0	5	58.3	21.3	58.3	21.3	58.5	0.159	3510			15
1312	1312	1	Abutilon x milleri hort	301	2017-10-11-13-04-52	0	0	z	0	5	58.3	21.3	58.3	21.3	58.5	0.159	3510			16
1313	1313	1	Abutilon x milleri hort	301	2017-10-11-13-04-54	0	0	z	0	5	58.3	21.3	58.3	21.3	58.5	0.159	3510			17
1314	1314	1	Abutilon x milleri hort	301	2017-10-11-13-04-56	0	0	z	0	5	58.3	21.3	58.3	21.3	58.5	0.159	3510			18
1315	1315	1	Abutilon x milleri hort	301	2017-10-11-13-04-58	0	0	z	0	5	58.4	21.4	58.3	21.3	58.5	0.059	3510			19
1316	1316	1	Abutilon x milleri hort	301	2017-10-11-13-05-00	0	0	z	0	5	58.4	21.3	58.3	21.3	58.5	0.059	3510			20
1317	1317	1	Abutilon x milleri hort	301	2017-10-11-13-05-02	0	0	z	0	5	58.3	21.3	58.3	21.3	58.5	0.159	3510			21
1318	1318	1	Abutilon x milleri hort	301	2017-10-11-13-05-04	0	0	z	0	5	58.3	21.3	58.3	21.3	58.5	0.159	3510			22
1319	1319	1	Abutilon x milleri hort	301	2017-10-11-13-05-06	0	0	z	0	5	58.3	21.3	58.3	21.3	58.5	0.159	3510			23
1320	1320	1	Abutilon x milleri hort	301	2017-10-11-13-05-08	0	0	z	0	5	58.3	21.3	58.3	21.3	58.5	0.159	3510			24
1321	1321	1	Abutilon x milleri hort	301	2017-10-11-13-05-10	0	0	z	0	5	58.3	21.3	58.3	21.3	58.5	0.159	3510			25
1322	1322	1	Abutilon x milleri hort	301	2017-10-11-13-05-12	0	0	z	0	5	58.3	21.3	58.3	21.3	58.5	0.159	3510			26
1323	1323	1	Abutilon x milleri hort	301	2017-10-11-13-05-14	0	0	z	0	5	58.3	21.3	58.3	21.3	58.5	0.159	3510			27
1324	1324	1	Abutilon x milleri hort	301	2017-10-11-13-05-16	0	0	z	0	5	58.3	21.3	58.3	21.3	58.5	0.159	3510			28
1325	1325	1	Abutilon x milleri hort	301	2017-10-11-13-05-18	0	0	z	0	5	58.3	21.3	58.3	21.3	58.5	0.159	3510			29
1326	1326	1	Abutilon x milleri hort	301	2017-10-11-13-05-20	0	0	z	0	5	58.3	21.3	58.3	21.3	58.5	0.159	3510			30
1327	1327	1	Abutilon x milleri hort	301	2017-10-11-13-05-22	0	0	z	0	5	58.3	21.3	58.3	21.3	58.5	0.159	3510			31
1328	1328	1	Abutilon x milleri hort	301	2017-10-11-13-05-24	0	0	z	0	5	58.4	21.4	58.3	21.3	58.5	0.059	3510			32
1329	1329	1	Abutilon x milleri hort	301	2017-10-11-13-05-26	0	0	z	0	5	58.3	21.3	58.3	21.3	58.5	0.159	3510			33
1330	1330	1	Abutilon x milleri hort	301	2017-10-11-13-05-28	0	0	z	0	5	58.3	21.3	58.3	21.3	58.5	0.159	3510			34
1331	1331	1	Abutilon x milleri hort	301	2017-10-11-13-05-30	0	0	z	0	5	58.3	21.3	58.3	21.3	58.5	0.159	3510			35
1332	1332	1	Abutilon x milleri hort	301	2017-10-11-13-05-32	0	0	z	0	5	58.3	21.3	58.3	21.3	58.5	0.159	3510			36
1333	1333	1	Abutilon x milleri hort	301	2017-10-11-13-05-34	0	0	z	0	5	58.3	21.3	58.4	21.3	58.6	0.273	3510			37
1334	1334	1	Abutilon x milleri hort	301	2017-10-11-13-05-36	0	0	z	0	5	58.3	21.3	58.3	21.3	58.5	0.159	3510			38
1335	1335	1	Abutilon x milleri hort	301	2017-10-11-13-05-38	0	0	z	0	5	58.3	21.3	58.3	21.3	58.5	0.159	3510			39
1336	1336	1	Abutilon x milleri hort	301	2017-10-11-13-05-40	0	0	z	0	5	58.3	21.3	58.3	21.3	58.5	0.159	3510			40
1337	1337	1	Abutilon x milleri hort	301	2017-10-11-13-05-42	0	0	z	0	5	58.3	21.3	58.3	21.3	58.5	0.159	3510			41
1338	1338	1	Abutilon x milleri hort	301	2017-10-11-13-05-44	0	0	z	0	5	58.3	21.3	58.3	21.3	58.5	0.159	3510			42
1339	1339	1	Abutilon x milleri hort	301	2017-10-11-13-05-46	0	0	z	0	5	58.3	21.3	58.3	21.3	58.5	0.159	3510			43
1340	1340	1	Abutilon x milleri hort	301	2017-10-11-13-05-48	0	0	z	0	5	58.3	21.3	58.3	21.3	58.5	0.159	3510			44
1341	1341	1	Abutilon x milleri hort	301	2017-10-11-13-05-50	0	0	z	0	5	58.3	21.3	58.3	21.3	58.5	0.159	3510			45
1342	1342	1	Abutilon x milleri hort	301	2017-10-11-13-05-52	0	0	z	0	5	58.3	21.3	58.3	21.3	58.5	0.159	3510			46
1343	1343	1	Abutilon x milleri hort	301	2017-10-11-13-05-54	0	0	z	0	5	58.3	21.3	58.3	21.3	58.5	0.159	3510			47
1344	1344	1	Abutilon x milleri hort	301	2017-10-11-13-05-56	0	0	z	0	5	58.3	21.3	58.3	21.3	58.5	0.159	3510			48
1345	1345	1	Abutilon x milleri hort	301	2017-10-11-13-05-58	0	0	z	0	5	58.4	21.3	58.3	21.3	58.5	0.059	3510			49
1346	1346	1	Abutilon x milleri hort	301	2017-10-11-13-06-00	0	0	z	0	5	58.4	21.4	58.4	21.3	58.6	0.173	3510			50
1347	1347	1	Abutilon x milleri hort	301	2017-10-11-13-06-02	0	0	z	0	5	58.3	21.3	58.4	21.3	58.6	0.273	3510			51
1348	1348	1	Abutilon x milleri hort	301	2017-10-11-13-06-04	0	0	z	0	5	58.3	21.3	58.4	21.3	58.6	0.273	3510			52
1349	1349	1	Abutilon x milleri hort	301	2017-10-11-13-06-06	0	0	z	0	5	58.3	21.3	58.4	21.3	58.6	0.273	3510			53
1350	1350	1	Abutilon x milleri hort	301	2017-10-11-13-06-08	0	0	z	0	5	58.3	21.3	58.4	21.3	58.6	0.273	3510			54
1351	1351	1	Abutilon x milleri hort	301	2017-10-11-13-06-10	0	0	z	0	5	58.3	21.3	58.4	21.3	58.6	0.273	3510			55
1352	1352	1	Abutilon x milleri hort	301	2017-10-11-13-06-12	0	0	z	0	5	58.3	21.3	58.4	21.3	58.6	0.273	3510			56
1353	1353	1	Abutilon x milleri hort	301	2017-10-11-13-06-14	0	0	z	0	5	58.3	21.3	58.4	21.3	58.6	0.273	3510			57
1354	1354	1	Abutilon x milleri hort	301	2017-10-11-13-06-16	0	0	z	0	5	58.3	21.3	58.4	21.3	58.6	0.273	3510			58
1355	1355	1	Abutilon x milleri hort	301	2017-10-11-13-06-18	0	0	z	0	5	58.4	21.3	58.4	21.3	58.6	0.173	3510			59
1356	1356	1	Abutilon x milleri hort	301	2017-10-11-13-06-20	0	0	z	0	5	58.3	21.3	58.4	21.3	58.6	0.273	3510			60
1357	1357	1	Abutilon x milleri hort	301	2017-10-11-13-06-22	0	0	z	0	5	58.3	21.3	58.4	21.3	58.6	0.273	3510			61
1358	1358	1	Abutilon x milleri hort	301	2017-10-11-13-06-24	0	0	z	0	5	58.4	21.3	58.4	21.3	58.6	0.173	3510			62
1359	1359	1	Abutilon x milleri hort	301	2017-10-11-13-06-27	0	0	z	0	5	58.4	21.4	58.4	21.3	58.6	0.173	3510			63
1360	1360	1	Abutilon x milleri hort	301	2017-10-11-13-06-29	0	0	z	0	5	58.4	21.3	58.4	21.3	58.6	0.173	3510			64
1361	1361	1	Abutilon x milleri hort	301	2017-10-11-13-06-31	0	0	z	0	5	58.4	21.3	58.4	21.3	58.6	0.173	3510			65
1362	1362	1	Abutilon x milleri hort	301	2017-10-11-13-06-33	0	0	z	0	5	58.4	21.3	58.4	21.3	58.6	0.173	3510			66
1363	1363	1	Abutilon x milleri hort	301	2017-10-11-13-06-35	0	0	z	0	5	58.4	21.3	58.4	21.3	58.6	0.173	3510			67
1364	1364	1	Abutilon x milleri hort	301	2017-10-11-13-06-37	0	0	z	0	5	58.3	21.3	58.4	21.3	58.6	0.273	3510			68
1365	1365	1	Abutilon x milleri hort	301	2017-10-11-13-06-39	0	0	z	0	5	58.3	21.3	58.4	21.3	58.6	0.273	3510			69
1366	1366	1	Abutilon x milleri hort	301	2017-10-11-13-06-41	0	0	z	0	5	58.3	21.3	58.3	21.3	58.5	0.159	3510			70
1367	1367	1	Abutilon x milleri hort	301	2017-10-11-13-06-43	0	0	z	0	5	58.4	21.4	58.4	21.3	58.6	0.173	3510			71
1368	1368	1	Abutilon x milleri hort	301	2017-10-11-13-06-45	0	0	z	0	5	58.3	21.3	58.4	21.3	58.6	0.273	3510			72
1369	1369	1	Abutilon x milleri hort	301	2017-10-11-13-06-47	0	0	z	0	5	58.3	21.3	58.4	21.3	58.6	0.273	3510			73
1370	1370	1	Abutilon x milleri hort	301	2017-10-11-13-06-49	0	0	z	0	5	58.3	21.3	58.4	21.3	58.6	0.273	3510			74
1371	1371	1	Abutilon x milleri hort	301	2017-10-11-13-06-51	0	0	z	0	5	58.4	21.4	58.4	21.3	58.6	0.173	3510			75
1372	1372	1	Abutilon x milleri hort	301	2017-10-11-13-06-53	0	0	z	0	5	58.4	21.4	58.4	21.3	58.6	0.173	3510			76
1373	1373	1	Abutilon x milleri hort	301	2017-10-11-13-06-55	0	0	z	0	5	58.4	21.3	58.4	21.3	58.6	0.173	3510			77
1374	1374	1	Abutilon x milleri hort	301	2017-10-11-13-06-57	0	0	z	0	5	58.4	21.3	58.4	21.3	58.6	0.173	3510			78
1375	1375	1	Abutilon x milleri hort	301	2017-10-11-13-06-59	0	0	z	0	5	58.4	21.3	58.4	21.3	58.6	0.173	3510			79
1376	1376	1	Abutilon x milleri hort	301	2017-10-11-13-07-01	0	0	z	0	5	58.4	21.3	58.4	21.3	58.6	0.173	3510			80
1377	1377	1	Abutilon x milleri hort	301	2017-10-11-13-07-03	0	0	z	0	5	58.4	21.3	58.4	21.3	58.6	0.173	3510			81
1378	1378	1	Abutilon x milleri hort	301	2017-10-11-13-07-05	0	0	z	0	5	58.4	21.3	58.4	21.3	58.6	0.173	3510			82
1379	1379	1	Abutilon x milleri hort	301	2017-10-11-13-07-07	0	0	z	0	5	58.4	21.3	58.4	21.3	58.6	0.173	3510			83
1380	1380	1	Abutilon x milleri hort	301	2017-10-11-13-07-09	0	0	z	0	5	58.4	21.3	58.4	21.3	58.6	0.173	3510			84
1381	1381	1	Abutilon x milleri hort	301	2017-10-11-13-07-11	0	0	z	0	5	58.4	21.3	58.4	21.3	58.6	0.173	3510			85
1382	1382	1	Abutilon x milleri hort	301	2017-10-11-13-07-13	0	0	z	0	5	58.4	21.3	58.4	21.3	58.6	0.173	3510			86
1383	1383	1	Abutilon x milleri hort	301	2017-10-11-13-07-15	0	0	z	0	5	58.4	21.3	58.4	21.3	58.6	0.173	3510			87
1384	1384	1	Abutilon x milleri hort	301	2017-10-11-13-07-17	0	0	z	0	5	58.4	21.3	58.4	21.3	58.6	0.173	3510			88
1385	1385	1	Abutilon x milleri hort	301	2017-10-11-13-07-19	0	0	z	0	5	58.4	21.3	58.4	21.3	58.6	0.173	3510			89
1386	1386	1	Abutilon x milleri hort	301	2017-10-11-13-07-21	0	0	z	0	5	58.4	21.3	58.4	21.3	58.6	0.173	3510			90
1387	1387	1	Abutilon x milleri hort	301	2017-10-11-13-07-23	0	0	z	0	5	58.4	21.3	58.4	21.3	58.6	0.173	3510	Last10	Here	91
1388	1388	1	Abutilon x milleri hort	301	2017-10-11-13-07-25	0	0	z	0	5	58.4	21.3	58.4	21.3	58.6	0.173	3510	Last10	Here	92
1389	1389	1	Abutilon x milleri hort	301	2017-10-11-13-07-27	0	0	z	0	5	58.4	21.3	58.3	21.3	58.5	0.059	3510	Last10	Here	93
1390	1390	1	Abutilon x milleri hort	301	2017-10-11-13-07-29	0	0	z	0	5	58.4	21.3	58.4	21.3	58.6	0.173	3510	Last10	Here	94
1391	1391	1	Abutilon x milleri hort	301	2017-10-11-13-07-31	0	0	z	0	5	58.4	21.3	58.3	21.3	58.5	0.059	3510	Last10	Here	95
1392	1392	1	Abutilon x milleri hort	301	2017-10-11-13-07-33	0	0	z	0	5	58.4	21.3	58.4	21.3	58.6	0.173	3510	Last10	Here	96
1393	1393	1	Abutilon x milleri hort	301	2017-10-11-13-07-35	0	0	z	0	5	58.4	21.3	58.4	21.3	58.6	0.173	3510	Last10	Here	97
1394	1394	1	Abutilon x milleri hort	301	2017-10-11-13-07-37	0	0	z	0	5	58.4	21.3	58.3	21.3	58.5	0.059	3510	Last10	Here	98
1395	1395	1	Abutilon x milleri hort	301	2017-10-11-13-07-39	0	0	z	0	5	58.4	21.3	58.4	21.3	58.6	0.173	3510	Last10	Here	99
1396	1396	1	Abutilon x milleri hort	301	2017-10-11-13-07-41	0	0	z	0	5	58.4	21.3	58.4	21.3	58.6	0.173	3510	Last10	Here	100
1397	1397	1	Abutilon x milleri hort	301	2017-10-11-13-08-13	0	0	z	0	10	58.4	21.3	58.4	21.3	58.6	0.173	3511	First10	Here	1
1398	1398	1	Abutilon x milleri hort	301	2017-10-11-13-08-15	0	0	z	0	10	58.4	21.3	58.4	21.3	58.6	0.173	3511	First10	Here	2
1399	1399	1	Abutilon x milleri hort	301	2017-10-11-13-08-17	0	0	z	0	10	58.4	21.3	58.4	21.3	58.6	0.173	3511	First10	Here	3
1400	1400	1	Abutilon x milleri hort	301	2017-10-11-13-08-19	0	0	z	0	10	58.4	21.3	58.4	21.3	58.6	0.173	3511	First10	Here	4
1401	1401	1	Abutilon x milleri hort	301	2017-10-11-13-08-21	0	0	z	0	10	58.4	21.3	58.4	21.3	58.6	0.173	3511	First10	Here	5
1402	1402	1	Abutilon x milleri hort	301	2017-10-11-13-08-23	0	0	z	0	10	58.4	21.3	58.4	21.3	58.6	0.173	3511	First10	Here	6
1403	1403	1	Abutilon x milleri hort	301	2017-10-11-13-08-25	0	0	z	0	10	58.5	21.4	58.4	21.3	58.6	0.073	3511	First10	Here	7
1404	1404	1	Abutilon x milleri hort	301	2017-10-11-13-08-27	0	0	z	0	10	58.4	21.3	58.4	21.3	58.6	0.173	3511	First10	Here	8
1405	1405	1	Abutilon x milleri hort	301	2017-10-11-13-08-29	0	0	z	0	10	58.4	21.3	58.4	21.3	58.6	0.173	3511	First10	Here	9
1406	1406	1	Abutilon x milleri hort	301	2017-10-11-13-08-31	0	0	z	0	10	58.4	21.3	58.4	21.3	58.6	0.173	3511	First10	Here	10
1407	1407	1	Abutilon x milleri hort	301	2017-10-11-13-08-33	0	0	z	0	10	58.4	21.3	58.4	21.3	58.6	0.173	3511			11
1408	1408	1	Abutilon x milleri hort	301	2017-10-11-13-08-35	0	0	z	0	10	58.4	21.3	58.4	21.3	58.6	0.173	3511			12
1409	1409	1	Abutilon x milleri hort	301	2017-10-11-13-08-37	0	0	z	0	10	58.4	21.3	58.4	21.3	58.6	0.173	3511			13
1410	1410	1	Abutilon x milleri hort	301	2017-10-11-13-08-39	0	0	z	0	10	58.4	21.3	58.4	21.3	58.6	0.173	3511			14
1411	1411	1	Abutilon x milleri hort	301	2017-10-11-13-08-41	0	0	z	0	10	58.4	21.3	58.4	21.3	58.6	0.173	3511			15
1412	1412	1	Abutilon x milleri hort	301	2017-10-11-13-08-43	0	0	z	0	10	58.4	21.3	58.4	21.3	58.6	0.173	3511			16
1413	1413	1	Abutilon x milleri hort	301	2017-10-11-13-08-45	0	0	z	0	10	58.4	21.3	58.4	21.3	58.6	0.173	3511			17
1414	1414	1	Abutilon x milleri hort	301	2017-10-11-13-08-47	0	0	z	0	10	58.4	21.3	58.4	21.3	58.6	0.173	3511			18
1415	1415	1	Abutilon x milleri hort	301	2017-10-11-13-08-49	0	0	z	0	10	58.4	21.3	58.4	21.3	58.6	0.173	3511			19
1416	1416	1	Abutilon x milleri hort	301	2017-10-11-13-08-51	0	0	z	0	10	58.4	21.3	58.4	21.3	58.6	0.173	3511			20
1417	1417	1	Abutilon x milleri hort	301	2017-10-11-13-08-53	0	0	z	0	10	58.4	21.3	58.4	21.3	58.6	0.173	3511			21
1418	1418	1	Abutilon x milleri hort	301	2017-10-11-13-08-55	0	0	z	0	10	58.4	21.3	58.4	21.3	58.6	0.173	3511			22
1419	1419	1	Abutilon x milleri hort	301	2017-10-11-13-08-57	0	0	z	0	10	58.4	21.3	58.4	21.3	58.6	0.173	3511			23
1420	1420	1	Abutilon x milleri hort	301	2017-10-11-13-08-59	0	0	z	0	10	58.4	21.3	58.4	21.3	58.6	0.173	3511			24
1421	1421	1	Abutilon x milleri hort	301	2017-10-11-13-09-01	0	0	z	0	10	58.4	21.3	58.4	21.3	58.6	0.173	3511			25
1422	1422	1	Abutilon x milleri hort	301	2017-10-11-13-09-03	0	0	z	0	10	58.4	21.3	58.4	21.3	58.6	0.173	3511			26
1423	1423	1	Abutilon x milleri hort	301	2017-10-11-13-09-05	0	0	z	0	10	58.4	21.3	58.4	21.3	58.6	0.173	3511			27
1424	1424	1	Abutilon x milleri hort	301	2017-10-11-13-09-07	0	0	z	0	10	58.4	21.3	58.4	21.3	58.6	0.173	3511			28
1425	1425	1	Abutilon x milleri hort	301	2017-10-11-13-09-09	0	0	z	0	10	58.4	21.3	58.4	21.3	58.6	0.173	3511			29
1426	1426	1	Abutilon x milleri hort	301	2017-10-11-13-09-11	0	0	z	0	10	58.4	21.3	58.4	21.3	58.6	0.173	3511			30
1427	1427	1	Abutilon x milleri hort	301	2017-10-11-13-09-13	0	0	z	0	10	58.4	21.3	58.4	21.3	58.6	0.173	3511			31
1428	1428	1	Abutilon x milleri hort	301	2017-10-11-13-09-15	0	0	z	0	10	58.4	21.3	58.4	21.3	58.6	0.173	3511			32
1429	1429	1	Abutilon x milleri hort	301	2017-10-11-13-09-17	0	0	z	0	10	58.4	21.3	58.4	21.3	58.6	0.173	3511			33
1430	1430	1	Abutilon x milleri hort	301	2017-10-11-13-09-19	0	0	z	0	10	58.4	21.3	58.4	21.3	58.6	0.173	3511			34
1431	1431	1	Abutilon x milleri hort	301	2017-10-11-13-09-21	0	0	z	0	10	58.4	21.3	58.4	21.3	58.6	0.173	3511			35
1432	1432	1	Abutilon x milleri hort	301	2017-10-11-13-09-23	0	0	z	0	10	58.4	21.3	58.4	21.3	58.6	0.173	3511			36
1433	1433	1	Abutilon x milleri hort	301	2017-10-11-13-09-25	0	0	z	0	10	58.4	21.3	58.4	21.3	58.6	0.173	3511			37
1434	1434	1	Abutilon x milleri hort	301	2017-10-11-13-09-27	0	0	z	0	10	58.4	21.3	58.4	21.3	58.6	0.173	3511			38
1435	1435	1	Abutilon x milleri hort	301	2017-10-11-13-09-29	0	0	z	0	10	58.4	21.3	58.4	21.3	58.6	0.173	3511			39
1436	1436	1	Abutilon x milleri hort	301	2017-10-11-13-09-31	0	0	z	0	10	58.4	21.3	58.4	21.3	58.6	0.173	3511			40
1437	1437	1	Abutilon x milleri hort	301	2017-10-11-13-09-33	0	0	z	0	10	58.4	21.3	58.4	21.3	58.6	0.173	3511			41
1438	1438	1	Abutilon x milleri hort	301	2017-10-11-13-09-35	0	0	z	0	10	58.4	21.3	58.4	21.3	58.6	0.173	3511			42
1439	1439	1	Abutilon x milleri hort	301	2017-10-11-13-09-37	0	0	z	0	10	58.4	21.3	58.4	21.3	58.6	0.173	3511			43
1440	1440	1	Abutilon x milleri hort	301	2017-10-11-13-09-39	0	0	z	0	10	58.4	21.3	58.4	21.3	58.6	0.173	3511			44
1441	1441	1	Abutilon x milleri hort	301	2017-10-11-13-09-41	0	0	z	0	10	58.4	21.3	58.4	21.3	58.6	0.173	3511			45
1442	1442	1	Abutilon x milleri hort	301	2017-10-11-13-09-43	0	0	z	0	10	58.4	21.3	58.4	21.3	58.6	0.173	3511			46
1443	1443	1	Abutilon x milleri hort	301	2017-10-11-13-09-45	0	0	z	0	10	58.4	21.3	58.5	21.3	58.7	0.287	3511			47
1444	1444	1	Abutilon x milleri hort	301	2017-10-11-13-09-47	0	0	z	0	10	58.4	21.3	58.3	21.2	58.5	0.059	3511			48
1445	1445	1	Abutilon x milleri hort	301	2017-10-11-13-09-49	0	0	z	0	10	58.4	21.3	58.4	21.3	58.6	0.173	3511			49
1446	1446	1	Abutilon x milleri hort	301	2017-10-11-13-09-51	0	0	z	0	10	58.4	21.3	58.4	21.3	58.6	0.173	3511			50
1447	1447	1	Abutilon x milleri hort	301	2017-10-11-13-09-53	0	0	z	0	10	58.4	21.3	58.4	21.3	58.6	0.173	3511			51
1448	1448	1	Abutilon x milleri hort	301	2017-10-11-13-09-55	0	0	z	0	10	58.4	21.3	58.4	21.3	58.6	0.173	3511			52
1449	1449	1	Abutilon x milleri hort	301	2017-10-11-13-09-57	0	0	z	0	10	58.4	21.3	58.4	21.3	58.6	0.173	3511			53
1450	1450	1	Abutilon x milleri hort	301	2017-10-11-13-09-59	0	0	z	0	10	58.4	21.3	58.4	21.3	58.6	0.173	3511			54
1451	1451	1	Abutilon x milleri hort	301	2017-10-11-13-10-01	0	0	z	0	10	58.4	21.3	58.4	21.3	58.6	0.173	3511			55
1452	1452	1	Abutilon x milleri hort	301	2017-10-11-13-10-03	0	0	z	0	10	58.4	21.3	58.4	21.3	58.6	0.173	3511			56
1453	1453	1	Abutilon x milleri hort	301	2017-10-11-13-10-05	0	0	z	0	10	58.4	21.3	58.4	21.3	58.6	0.173	3511			57
1454	1454	1	Abutilon x milleri hort	301	2017-10-11-13-10-07	0	0	z	0	10	58.4	21.3	58.4	21.3	58.6	0.173	3511			58
1455	1455	1	Abutilon x milleri hort	301	2017-10-11-13-10-09	0	0	z	0	10	58.4	21.3	58.4	21.3	58.6	0.173	3511			59
1456	1456	1	Abutilon x milleri hort	301	2017-10-11-13-10-11	0	0	z	0	10	58.4	21.3	58.4	21.3	58.6	0.173	3511			60
1457	1457	1	Abutilon x milleri hort	301	2017-10-11-13-10-13	0	0	z	0	10	58.4	21.3	58.4	21.3	58.6	0.173	3511			61
1458	1458	1	Abutilon x milleri hort	301	2017-10-11-13-10-15	0	0	z	0	10	58.4	21.3	58.4	21.3	58.6	0.173	3511			62
1459	1459	1	Abutilon x milleri hort	301	2017-10-11-13-10-17	0	0	z	0	10	58.4	21.3	58.4	21.3	58.6	0.173	3511			63
1460	1460	1	Abutilon x milleri hort	301	2017-10-11-13-10-19	0	0	z	0	10	58.4	21.3	58.4	21.3	58.6	0.173	3511			64
1461	1461	1	Abutilon x milleri hort	301	2017-10-11-13-10-21	0	0	z	0	10	58.4	21.3	58.4	21.3	58.6	0.173	3511			65
1462	1462	1	Abutilon x milleri hort	301	2017-10-11-13-10-23	0	0	z	0	10	58.4	21.3	58.4	21.3	58.6	0.173	3511			66
1463	1463	1	Abutilon x milleri hort	301	2017-10-11-13-10-25	0	0	z	0	10	58.4	21.3	58.4	21.3	58.6	0.173	3511			67
1464	1464	1	Abutilon x milleri hort	301	2017-10-11-13-10-27	0	0	z	0	10	58.4	21.3	58.4	21.3	58.6	0.173	3511			68
1465	1465	1	Abutilon x milleri hort	301	2017-10-11-13-10-29	0	0	z	0	10	58.4	21.3	58.4	21.3	58.6	0.173	3511			69
1466	1466	1	Abutilon x milleri hort	301	2017-10-11-13-10-31	0	0	z	0	10	58.4	21.3	58.4	21.3	58.6	0.173	3511			70
1467	1467	1	Abutilon x milleri hort	301	2017-10-11-13-10-33	0	0	z	0	10	58.5	21.4	58.4	21.3	58.6	0.073	3511			71
1468	1468	1	Abutilon x milleri hort	301	2017-10-11-13-10-35	0	0	z	0	10	58.4	21.3	58.4	21.3	58.6	0.173	3511			72
1469	1469	1	Abutilon x milleri hort	301	2017-10-11-13-10-37	0	0	z	0	10	58.4	21.3	58.4	21.3	58.6	0.173	3511			73
1470	1470	1	Abutilon x milleri hort	301	2017-10-11-13-10-39	0	0	z	0	10	58.4	21.3	58.4	21.3	58.6	0.173	3511			74
1471	1471	1	Abutilon x milleri hort	301	2017-10-11-13-10-41	0	0	z	0	10	58.4	21.3	58.4	21.3	58.6	0.173	3511			75
1472	1472	1	Abutilon x milleri hort	301	2017-10-11-13-10-43	0	0	z	0	10	58.4	21.3	58.4	21.3	58.6	0.173	3511			76
1473	1473	1	Abutilon x milleri hort	301	2017-10-11-13-10-45	0	0	z	0	10	58.4	21.3	58.4	21.3	58.6	0.173	3511			77
1474	1474	1	Abutilon x milleri hort	301	2017-10-11-13-10-47	0	0	z	0	10	58.4	21.3	58.4	21.3	58.6	0.173	3511			78
1475	1475	1	Abutilon x milleri hort	301	2017-10-11-13-10-49	0	0	z	0	10	58.4	21.3	58.4	21.3	58.6	0.173	3511			79
1476	1476	1	Abutilon x milleri hort	301	2017-10-11-13-10-51	0	0	z	0	10	58.4	21.3	58.4	21.3	58.6	0.173	3511			80
1477	1477	1	Abutilon x milleri hort	301	2017-10-11-13-10-53	0	0	z	0	10	58.4	21.3	58.5	21.3	58.7	0.287	3511			81
1478	1478	1	Abutilon x milleri hort	301	2017-10-11-13-10-55	0	0	z	0	10	58.4	21.3	58.4	21.3	58.6	0.173	3511			82
1479	1479	1	Abutilon x milleri hort	301	2017-10-11-13-10-57	0	0	z	0	10	58.4	21.3	58.4	21.3	58.6	0.173	3511			83
1480	1480	1	Abutilon x milleri hort	301	2017-10-11-13-10-59	0	0	z	0	10	58.4	21.3	58.4	21.3	58.6	0.173	3511			84
1481	1481	1	Abutilon x milleri hort	301	2017-10-11-13-11-01	0	0	z	0	10	58.4	21.3	58.4	21.3	58.6	0.173	3511			85
1482	1482	1	Abutilon x milleri hort	301	2017-10-11-13-11-03	0	0	z	0	10	58.5	21.3	58.4	21.3	58.6	0.073	3511			86
1483	1483	1	Abutilon x milleri hort	301	2017-10-11-13-11-05	0	0	z	0	10	58.4	21.3	58.4	21.3	58.6	0.173	3511			87
1484	1484	1	Abutilon x milleri hort	301	2017-10-11-13-11-07	0	0	z	0	10	58.5	21.3	58.4	21.3	58.6	0.073	3511			88
1485	1485	1	Abutilon x milleri hort	301	2017-10-11-13-11-09	0	0	z	0	10	58.4	21.3	58.4	21.3	58.6	0.173	3511			89
1486	1486	1	Abutilon x milleri hort	301	2017-10-11-13-11-11	0	0	z	0	10	58.4	21.3	58.4	21.3	58.6	0.173	3511			90
1487	1487	1	Abutilon x milleri hort	301	2017-10-11-13-11-13	0	0	z	0	10	58.4	21.3	58.4	21.3	58.6	0.173	3511	Last10	Here	91
1488	1488	1	Abutilon x milleri hort	301	2017-10-11-13-11-15	0	0	z	0	10	58.5	21.3	58.4	21.3	58.6	0.073	3511	Last10	Here	92
1489	1489	1	Abutilon x milleri hort	301	2017-10-11-13-11-17	0	0	z	0	10	58.4	21.3	58.4	21.3	58.6	0.173	3511	Last10	Here	93
1490	1490	1	Abutilon x milleri hort	301	2017-10-11-13-11-19	0	0	z	0	10	58.4	21.3	58.4	21.3	58.6	0.173	3511	Last10	Here	94
1491	1491	1	Abutilon x milleri hort	301	2017-10-11-13-11-21	0	0	z	0	10	58.5	21.3	58.4	21.3	58.6	0.073	3511	Last10	Here	95
1492	1492	1	Abutilon x milleri hort	301	2017-10-11-13-11-23	0	0	z	0	10	58.4	21.3	58.4	21.3	58.6	0.173	3511	Last10	Here	96
1493	1493	1	Abutilon x milleri hort	301	2017-10-11-13-11-25	0	0	z	0	10	58.4	21.3	58.5	21.3	58.7	0.287	3511	Last10	Here	97
1494	1494	1	Abutilon x milleri hort	301	2017-10-11-13-11-27	0	0	z	0	10	58.4	21.3	58.4	21.3	58.6	0.173	3511	Last10	Here	98
1495	1495	1	Abutilon x milleri hort	301	2017-10-11-13-11-29	0	0	z	0	10	58.4	21.3	58.5	21.3	58.7	0.287	3511	Last10	Here	99
1496	1496	1	Abutilon x milleri hort	301	2017-10-11-13-11-31	0	0	z	0	10	58.4	21.3	58.5	21.3	58.7	0.287	3511	Last10	Here	100
1497	1497	1	Abutilon x milleri hort	301	2017-10-11-13-12-04	0	0	z	0	15	58.4	21.3	58.4	21.2	58.6	0.173	3512	First10	Here	1
1498	1498	1	Abutilon x milleri hort	301	2017-10-11-13-12-06	0	0	z	0	15	58.4	21.3	58.4	21.3	58.6	0.173	3512	First10	Here	2
1499	1499	1	Abutilon x milleri hort	301	2017-10-11-13-12-08	0	0	z	0	15	58.4	21.3	58.5	21.3	58.7	0.287	3512	First10	Here	3
1500	1500	1	Abutilon x milleri hort	301	2017-10-11-13-12-10	0	0	z	0	15	58.4	21.3	58.5	21.3	58.7	0.287	3512	First10	Here	4
1501	1501	1	Abutilon x milleri hort	301	2017-10-11-13-12-12	0	0	z	0	15	58.4	21.3	58.5	21.3	58.7	0.287	3512	First10	Here	5
1502	1502	1	Abutilon x milleri hort	301	2017-10-11-13-12-14	0	0	z	0	15	58.4	21.3	58.5	21.3	58.7	0.287	3512	First10	Here	6
1503	1503	1	Abutilon x milleri hort	301	2017-10-11-13-12-16	0	0	z	0	15	58.4	21.3	58.5	21.3	58.7	0.287	3512	First10	Here	7
1504	1504	1	Abutilon x milleri hort	301	2017-10-11-13-12-18	0	0	z	0	15	58.4	21.3	58.5	21.3	58.7	0.287	3512	First10	Here	8
1505	1505	1	Abutilon x milleri hort	301	2017-10-11-13-12-20	0	0	z	0	15	58.4	21.3	58.5	21.3	58.7	0.287	3512	First10	Here	9
1506	1506	1	Abutilon x milleri hort	301	2017-10-11-13-12-22	0	0	z	0	15	58.4	21.3	58.4	21.2	58.6	0.173	3512	First10	Here	10
1507	1507	1	Abutilon x milleri hort	301	2017-10-11-13-12-24	0	0	z	0	15	58.4	21.3	58.5	21.3	58.7	0.287	3512			11
1508	1508	1	Abutilon x milleri hort	301	2017-10-11-13-12-26	0	0	z	0	15	58.5	21.4	58.5	21.3	58.7	0.187	3512			12
1509	1509	1	Abutilon x milleri hort	301	2017-10-11-13-12-28	0	0	z	0	15	58.4	21.3	58.4	21.2	58.6	0.173	3512			13
1510	1510	1	Abutilon x milleri hort	301	2017-10-11-13-12-30	0	0	z	0	15	58.4	21.3	58.5	21.3	58.7	0.287	3512			14
1511	1511	1	Abutilon x milleri hort	301	2017-10-11-13-12-32	0	0	z	0	15	58.4	21.3	58.5	21.3	58.7	0.287	3512			15
1512	1512	1	Abutilon x milleri hort	301	2017-10-11-13-12-34	0	0	z	0	15	58.4	21.3	58.5	21.3	58.7	0.287	3512			16
1513	1513	1	Abutilon x milleri hort	301	2017-10-11-13-12-36	0	0	z	0	15	58.4	21.3	58.5	21.3	58.7	0.287	3512			17
1514	1514	1	Abutilon x milleri hort	301	2017-10-11-13-12-38	0	0	z	0	15	58.4	21.3	58.5	21.3	58.7	0.287	3512			18
1515	1515	1	Abutilon x milleri hort	301	2017-10-11-13-12-40	0	0	z	0	15	58.4	21.3	58.5	21.3	58.7	0.287	3512			19
1516	1516	1	Abutilon x milleri hort	301	2017-10-11-13-12-42	0	0	z	0	15	58.4	21.3	58.5	21.3	58.7	0.287	3512			20
1517	1517	1	Abutilon x milleri hort	301	2017-10-11-13-12-44	0	0	z	0	15	58.4	21.3	58.5	21.3	58.7	0.287	3512			21
1518	1518	1	Abutilon x milleri hort	301	2017-10-11-13-12-46	0	0	z	0	15	58.4	21.3	58.5	21.3	58.7	0.287	3512			22
1519	1519	1	Abutilon x milleri hort	301	2017-10-11-13-12-48	0	0	z	0	15	58.4	21.3	58.5	21.3	58.7	0.287	3512			23
1520	1520	1	Abutilon x milleri hort	301	2017-10-11-13-12-50	0	0	z	0	15	58.4	21.3	58.5	21.3	58.7	0.287	3512			24
1521	1521	1	Abutilon x milleri hort	301	2017-10-11-13-12-52	0	0	z	0	15	58.4	21.3	58.5	21.3	58.7	0.287	3512			25
1522	1522	1	Abutilon x milleri hort	301	2017-10-11-13-12-54	0	0	z	0	15	58.4	21.3	58.5	21.3	58.7	0.287	3512			26
1523	1523	1	Abutilon x milleri hort	301	2017-10-11-13-12-56	0	0	z	0	15	58.4	21.3	58.5	21.3	58.7	0.287	3512			27
1524	1524	1	Abutilon x milleri hort	301	2017-10-11-13-12-58	0	0	z	0	15	58.5	21.4	58.5	21.3	58.7	0.187	3512			28
1525	1525	1	Abutilon x milleri hort	301	2017-10-11-13-13-00	0	0	z	0	15	58.4	21.3	58.4	21.3	58.6	0.173	3512			29
1526	1526	1	Abutilon x milleri hort	301	2017-10-11-13-13-02	0	0	z	0	15	58.4	21.3	58.5	21.3	58.7	0.287	3512			30
1527	1527	1	Abutilon x milleri hort	301	2017-10-11-13-13-04	0	0	z	0	15	58.4	21.3	58.5	21.3	58.7	0.287	3512			31
1528	1528	1	Abutilon x milleri hort	301	2017-10-11-13-13-06	0	0	z	0	15	58.4	21.3	58.5	21.3	58.7	0.287	3512			32
1529	1529	1	Abutilon x milleri hort	301	2017-10-11-13-13-08	0	0	z	0	15	58.4	21.3	58.5	21.3	58.7	0.287	3512			33
1530	1530	1	Abutilon x milleri hort	301	2017-10-11-13-13-10	0	0	z	0	15	58.4	21.3	58.5	21.3	58.7	0.287	3512			34
1531	1531	1	Abutilon x milleri hort	301	2017-10-11-13-13-12	0	0	z	0	15	58.4	21.3	58.5	21.3	58.7	0.287	3512			35
1532	1532	1	Abutilon x milleri hort	301	2017-10-11-13-13-14	0	0	z	0	15	58.4	21.3	58.5	21.3	58.7	0.287	3512			36
1533	1533	1	Abutilon x milleri hort	301	2017-10-11-13-13-16	0	0	z	0	15	58.4	21.3	58.4	21.3	58.6	0.173	3512			37
1534	1534	1	Abutilon x milleri hort	301	2017-10-11-13-13-18	0	0	z	0	15	58.4	21.3	58.5	21.3	58.7	0.287	3512			38
1535	1535	1	Abutilon x milleri hort	301	2017-10-11-13-13-20	0	0	z	0	15	58.4	21.3	58.5	21.3	58.7	0.287	3512			39
1536	1536	1	Abutilon x milleri hort	301	2017-10-11-13-13-22	0	0	z	0	15	58.4	21.3	58.5	21.3	58.7	0.287	3512			40
1537	1537	1	Abutilon x milleri hort	301	2017-10-11-13-13-24	0	0	z	0	15	58.4	21.3	58.5	21.3	58.7	0.287	3512			41
1538	1538	1	Abutilon x milleri hort	301	2017-10-11-13-13-26	0	0	z	0	15	58.4	21.3	58.5	21.3	58.7	0.287	3512			42
1539	1539	1	Abutilon x milleri hort	301	2017-10-11-13-13-28	0	0	z	0	15	58.4	21.3	58.5	21.3	58.7	0.287	3512			43
1540	1540	1	Abutilon x milleri hort	301	2017-10-11-13-13-30	0	0	z	0	15	58.4	21.3	58.5	21.3	58.7	0.287	3512			44
1541	1541	1	Abutilon x milleri hort	301	2017-10-11-13-13-32	0	0	z	0	15	58.5	21.3	58.5	21.3	58.7	0.187	3512			45
1542	1542	1	Abutilon x milleri hort	301	2017-10-11-13-13-34	0	0	z	0	15	58.4	21.3	58.5	21.3	58.7	0.287	3512			46
1543	1543	1	Abutilon x milleri hort	301	2017-10-11-13-13-36	0	0	z	0	15	58.5	21.3	58.5	21.3	58.7	0.187	3512			47
1544	1544	1	Abutilon x milleri hort	301	2017-10-11-13-13-38	0	0	z	0	15	58.4	21.3	58.5	21.3	58.7	0.287	3512			48
1545	1545	1	Abutilon x milleri hort	301	2017-10-11-13-13-40	0	0	z	0	15	58.5	21.3	58.5	21.3	58.7	0.187	3512			49
1546	1546	1	Abutilon x milleri hort	301	2017-10-11-13-13-42	0	0	z	0	15	58.5	21.3	58.5	21.3	58.7	0.187	3512			50
1547	1547	1	Abutilon x milleri hort	301	2017-10-11-13-13-44	0	0	z	0	15	58.5	21.3	58.5	21.3	58.7	0.187	3512			51
1548	1548	1	Abutilon x milleri hort	301	2017-10-11-13-13-46	0	0	z	0	15	58.4	21.3	58.5	21.3	58.7	0.287	3512			52
1549	1549	1	Abutilon x milleri hort	301	2017-10-11-13-13-48	0	0	z	0	15	58.4	21.3	58.5	21.3	58.7	0.287	3512			53
1550	1550	1	Abutilon x milleri hort	301	2017-10-11-13-13-50	0	0	z	0	15	58.5	21.3	58.5	21.3	58.7	0.187	3512			54
1551	1551	1	Abutilon x milleri hort	301	2017-10-11-13-13-52	0	0	z	0	15	58.4	21.3	58.4	21.2	58.6	0.173	3512			55
1552	1552	1	Abutilon x milleri hort	301	2017-10-11-13-13-54	0	0	z	0	15	58.5	21.3	58.5	21.3	58.7	0.187	3512			56
1553	1553	1	Abutilon x milleri hort	301	2017-10-11-13-13-56	0	0	z	0	15	58.5	21.3	58.5	21.3	58.7	0.187	3512			57
1554	1554	1	Abutilon x milleri hort	301	2017-10-11-13-13-58	0	0	z	0	15	58.5	21.3	58.4	21.2	58.6	0.073	3512			58
1555	1555	1	Abutilon x milleri hort	301	2017-10-11-13-14-00	0	0	z	0	15	58.5	21.3	58.5	21.3	58.7	0.187	3512			59
1556	1556	1	Abutilon x milleri hort	301	2017-10-11-13-14-02	0	0	z	0	15	58.5	21.3	58.5	21.3	58.7	0.187	3512			60
1557	1557	1	Abutilon x milleri hort	301	2017-10-11-13-14-04	0	0	z	0	15	58.5	21.3	58.5	21.3	58.7	0.187	3512			61
1558	1558	1	Abutilon x milleri hort	301	2017-10-11-13-14-06	0	0	z	0	15	58.4	21.3	58.5	21.2	58.7	0.287	3512			62
1559	1559	1	Abutilon x milleri hort	301	2017-10-11-13-14-08	0	0	z	0	15	58.5	21.3	58.5	21.3	58.7	0.187	3512			63
1560	1560	1	Abutilon x milleri hort	301	2017-10-11-13-14-10	0	0	z	0	15	58.5	21.3	58.6	21.3	58.8	0.301	3512			64
1561	1561	1	Abutilon x milleri hort	301	2017-10-11-13-14-12	0	0	z	0	15	58.5	21.3	58.6	21.3	58.8	0.301	3512			65
1562	1562	1	Abutilon x milleri hort	301	2017-10-11-13-14-14	0	0	z	0	15	58.5	21.3	58.6	21.3	58.8	0.301	3512			66
1563	1563	1	Abutilon x milleri hort	301	2017-10-11-13-14-16	0	0	z	0	15	58.5	21.3	58.5	21.3	58.7	0.187	3512			67
1564	1564	1	Abutilon x milleri hort	301	2017-10-11-13-14-18	0	0	z	0	15	58.5	21.3	58.5	21.3	58.7	0.187	3512			68
1565	1565	1	Abutilon x milleri hort	301	2017-10-11-13-14-20	0	0	z	0	15	58.5	21.3	58.5	21.2	58.7	0.187	3512			69
1566	1566	1	Abutilon x milleri hort	301	2017-10-11-13-14-22	0	0	z	0	15	58.5	21.3	58.6	21.3	58.8	0.301	3512			70
1567	1567	1	Abutilon x milleri hort	301	2017-10-11-13-14-24	0	0	z	0	15	58.5	21.3	58.5	21.3	58.7	0.187	3512			71
1568	1568	1	Abutilon x milleri hort	301	2017-10-11-13-14-26	0	0	z	0	15	58.5	21.3	58.5	21.3	58.7	0.187	3512			72
1569	1569	1	Abutilon x milleri hort	301	2017-10-11-13-14-28	0	0	z	0	15	58.5	21.3	58.5	21.3	58.7	0.187	3512			73
1570	1570	1	Abutilon x milleri hort	301	2017-10-11-13-14-30	0	0	z	0	15	58.5	21.3	58.5	21.3	58.7	0.187	3512			74
1571	1571	1	Abutilon x milleri hort	301	2017-10-11-13-14-32	0	0	z	0	15	58.5	21.3	58.5	21.3	58.7	0.187	3512			75
1572	1572	1	Abutilon x milleri hort	301	2017-10-11-13-14-34	0	0	z	0	15	58.5	21.3	58.5	21.3	58.7	0.187	3512			76
1573	1573	1	Abutilon x milleri hort	301	2017-10-11-13-14-36	0	0	z	0	15	58.5	21.3	58.5	21.3	58.7	0.187	3512			77
1574	1574	1	Abutilon x milleri hort	301	2017-10-11-13-14-38	0	0	z	0	15	58.5	21.3	58.5	21.2	58.7	0.187	3512			78
1575	1575	1	Abutilon x milleri hort	301	2017-10-11-13-14-40	0	0	z	0	15	58.5	21.3	58.5	21.3	58.7	0.187	3512			79
1576	1576	1	Abutilon x milleri hort	301	2017-10-11-13-14-42	0	0	z	0	15	58.5	21.3	58.6	21.3	58.8	0.301	3512			80
1577	1577	1	Abutilon x milleri hort	301	2017-10-11-13-14-44	0	0	z	0	15	58.5	21.3	58.5	21.3	58.7	0.187	3512			81
1578	1578	1	Abutilon x milleri hort	301	2017-10-11-13-14-46	0	0	z	0	15	58.5	21.3	58.5	21.2	58.7	0.187	3512			82
1579	1579	1	Abutilon x milleri hort	301	2017-10-11-13-14-48	0	0	z	0	15	58.5	21.3	58.5	21.3	58.7	0.187	3512			83
1580	1580	1	Abutilon x milleri hort	301	2017-10-11-13-14-50	0	0	z	0	15	58.5	21.3	58.5	21.2	58.7	0.187	3512			84
1581	1581	1	Abutilon x milleri hort	301	2017-10-11-13-14-52	0	0	z	0	15	58.5	21.3	58.5	21.2	58.7	0.187	3512			85
1582	1582	1	Abutilon x milleri hort	301	2017-10-11-13-14-54	0	0	z	0	15	58.5	21.3	58.6	21.3	58.8	0.301	3512			86
1583	1583	1	Abutilon x milleri hort	301	2017-10-11-13-14-56	0	0	z	0	15	58.5	21.3	58.6	21.3	58.8	0.301	3512			87
1584	1584	1	Abutilon x milleri hort	301	2017-10-11-13-14-58	0	0	z	0	15	58.5	21.3	58.5	21.3	58.7	0.187	3512			88
1585	1585	1	Abutilon x milleri hort	301	2017-10-11-13-15-00	0	0	z	0	15	58.5	21.3	58.6	21.3	58.8	0.301	3512			89
1586	1586	1	Abutilon x milleri hort	301	2017-10-11-13-15-02	0	0	z	0	15	58.5	21.3	58.6	21.3	58.8	0.301	3512			90
1587	1587	1	Abutilon x milleri hort	301	2017-10-11-13-15-04	0	0	z	0	15	58.5	21.3	58.5	21.2	58.7	0.187	3512	Last10	Here	91
1588	1588	1	Abutilon x milleri hort	301	2017-10-11-13-15-06	0	0	z	0	15	58.5	21.3	58.5	21.2	58.7	0.187	3512	Last10	Here	92
1589	1589	1	Abutilon x milleri hort	301	2017-10-11-13-15-08	0	0	z	0	15	58.5	21.3	58.6	21.3	58.8	0.301	3512	Last10	Here	93
1590	1590	1	Abutilon x milleri hort	301	2017-10-11-13-15-10	0	0	z	0	15	58.5	21.3	58.6	21.3	58.8	0.301	3512	Last10	Here	94
1591	1591	1	Abutilon x milleri hort	301	2017-10-11-13-15-12	0	0	z	0	15	58.5	21.3	58.5	21.2	58.7	0.187	3512	Last10	Here	95
1592	1592	1	Abutilon x milleri hort	301	2017-10-11-13-15-14	0	0	z	0	15	58.5	21.3	58.5	21.2	58.7	0.187	3512	Last10	Here	96
1593	1593	1	Abutilon x milleri hort	301	2017-10-11-13-15-16	0	0	z	0	15	58.5	21.3	58.5	21.2	58.7	0.187	3512	Last10	Here	97
1594	1594	1	Abutilon x milleri hort	301	2017-10-11-13-15-18	0	0	z	0	15	58.5	21.3	58.6	21.3	58.8	0.301	3512	Last10	Here	98
1595	1595	1	Abutilon x milleri hort	301	2017-10-11-13-15-20	0	0	z	0	15	58.5	21.3	58.5	21.2	58.7	0.187	3512	Last10	Here	99
1596	1596	1	Abutilon x milleri hort	301	2017-10-11-13-15-22	0	0	z	0	15	58.5	21.3	58.6	21.3	58.8	0.301	3512	Last10	Here	100
1597	1597	1	Abutilon x milleri hort	301	2017-10-11-13-15-54	0	0	z	0	20	58.5	21.3	58.6	21.3	58.8	0.301	3513	First10	Here	1
1598	1598	1	Abutilon x milleri hort	301	2017-10-11-13-15-56	0	0	z	0	20	58.5	21.3	58.6	21.3	58.8	0.301	3513	First10	Here	2
1599	1599	1	Abutilon x milleri hort	301	2017-10-11-13-15-58	0	0	z	0	20	58.5	21.3	58.5	21.2	58.7	0.187	3513	First10	Here	3
1600	1600	1	Abutilon x milleri hort	301	2017-10-11-13-16-00	0	0	z	0	20	58.5	21.3	58.5	21.2	58.7	0.187	3513	First10	Here	4
1601	1601	1	Abutilon x milleri hort	301	2017-10-11-13-16-02	0	0	z	0	20	58.5	21.3	58.6	21.3	58.8	0.301	3513	First10	Here	5
1602	1602	1	Abutilon x milleri hort	301	2017-10-11-13-16-04	0	0	z	0	20	58.5	21.3	58.6	21.3	58.8	0.301	3513	First10	Here	6
1603	1603	1	Abutilon x milleri hort	301	2017-10-11-13-16-06	0	0	z	0	20	58.5	21.3	58.5	21.2	58.7	0.187	3513	First10	Here	7
1604	1604	1	Abutilon x milleri hort	301	2017-10-11-13-16-08	0	0	z	0	20	58.6	21.3	58.6	21.3	58.8	0.201	3513	First10	Here	8
1605	1605	1	Abutilon x milleri hort	301	2017-10-11-13-16-10	0	0	z	0	20	58.6	21.3	58.6	21.3	58.8	0.201	3513	First10	Here	9
1606	1606	1	Abutilon x milleri hort	301	2017-10-11-13-16-12	0	0	z	0	20	58.6	21.3	58.5	21.2	58.7	0.087	3513	First10	Here	10
1607	1607	1	Abutilon x milleri hort	301	2017-10-11-13-16-14	0	0	z	0	20	58.6	21.3	58.5	21.2	58.7	0.087	3513			11
1608	1608	1	Abutilon x milleri hort	301	2017-10-11-13-16-16	0	0	z	0	20	58.6	21.3	58.5	21.2	58.7	0.087	3513			12
1609	1609	1	Abutilon x milleri hort	301	2017-10-11-13-16-18	0	0	z	0	20	58.6	21.3	58.6	21.3	58.8	0.201	3513			13
1610	1610	1	Abutilon x milleri hort	301	2017-10-11-13-16-20	0	0	z	0	20	58.6	21.3	58.6	21.3	58.8	0.201	3513			14
1611	1611	1	Abutilon x milleri hort	301	2017-10-11-13-16-22	0	0	z	0	20	58.6	21.3	58.5	21.2	58.7	0.087	3513			15
1612	1612	1	Abutilon x milleri hort	301	2017-10-11-13-16-24	0	0	z	0	20	58.6	21.3	58.5	21.2	58.7	0.087	3513			16
1613	1613	1	Abutilon x milleri hort	301	2017-10-11-13-16-26	0	0	z	0	20	58.6	21.3	58.5	21.2	58.7	0.087	3513			17
1614	1614	1	Abutilon x milleri hort	301	2017-10-11-13-16-30	0	0	z	0	20	58.6	21.3	58.6	21.3	58.8	0.201	3513			18
1615	1615	1	Abutilon x milleri hort	301	2017-10-11-13-16-32	0	0	z	0	20	58.6	21.3	58.5	21.2	58.7	0.087	3513			19
1616	1616	1	Abutilon x milleri hort	301	2017-10-11-13-16-34	0	0	z	0	20	58.6	21.3	58.5	21.2	58.7	0.087	3513			20
1617	1617	1	Abutilon x milleri hort	301	2017-10-11-13-16-36	0	0	z	0	20	58.6	21.3	58.5	21.2	58.7	0.087	3513			21
1618	1618	1	Abutilon x milleri hort	301	2017-10-11-13-16-38	0	0	z	0	20	58.6	21.3	58.5	21.2	58.7	0.087	3513			22
1619	1619	1	Abutilon x milleri hort	301	2017-10-11-13-16-40	0	0	z	0	20	58.6	21.3	58.6	21.3	58.8	0.201	3513			23
1620	1620	1	Abutilon x milleri hort	301	2017-10-11-13-16-42	0	0	z	0	20	58.6	21.3	58.5	21.2	58.7	0.087	3513			24
1621	1621	1	Abutilon x milleri hort	301	2017-10-11-13-16-44	0	0	z	0	20	58.6	21.3	58.5	21.2	58.7	0.087	3513			25
1622	1622	1	Abutilon x milleri hort	301	2017-10-11-13-16-46	0	0	z	0	20	58.6	21.3	58.6	21.3	58.8	0.201	3513			26
1623	1623	1	Abutilon x milleri hort	301	2017-10-11-13-16-48	0	0	z	0	20	58.6	21.3	58.6	21.3	58.8	0.201	3513			27
1624	1624	1	Abutilon x milleri hort	301	2017-10-11-13-16-50	0	0	z	0	20	58.6	21.3	58.5	21.2	58.7	0.087	3513			28
1625	1625	1	Abutilon x milleri hort	301	2017-10-11-13-16-52	0	0	z	0	20	58.6	21.3	58.6	21.3	58.8	0.201	3513			29
1626	1626	1	Abutilon x milleri hort	301	2017-10-11-13-16-55	0	0	z	0	20	58.6	21.3	58.5	21.2	58.7	0.087	3513			30
1627	1627	1	Abutilon x milleri hort	301	2017-10-11-13-16-57	0	0	z	0	20	58.6	21.3	58.5	21.2	58.7	0.087	3513			31
1628	1628	1	Abutilon x milleri hort	301	2017-10-11-13-16-59	0	0	z	0	20	58.6	21.3	58.5	21.2	58.7	0.087	3513			32
1629	1629	1	Abutilon x milleri hort	301	2017-10-11-13-17-01	0	0	z	0	20	58.6	21.3	58.5	21.2	58.7	0.087	3513			33
1630	1630	1	Abutilon x milleri hort	301	2017-10-11-13-17-03	0	0	z	0	20	58.6	21.3	58.5	21.2	58.7	0.087	3513			34
1631	1631	1	Abutilon x milleri hort	301	2017-10-11-13-17-05	0	0	z	0	20	58.6	21.3	58.6	21.3	58.8	0.201	3513			35
1632	1632	1	Abutilon x milleri hort	301	2017-10-11-13-17-07	0	0	z	0	20	58.6	21.3	58.6	21.3	58.8	0.201	3513			36
1633	1633	1	Abutilon x milleri hort	301	2017-10-11-13-17-09	0	0	z	0	20	58.6	21.3	58.5	21.2	58.7	0.087	3513			37
1634	1634	1	Abutilon x milleri hort	301	2017-10-11-13-17-11	0	0	z	0	20	58.6	21.3	58.6	21.3	58.8	0.201	3513			38
1635	1635	1	Abutilon x milleri hort	301	2017-10-11-13-17-13	0	0	z	0	20	58.6	21.3	58.5	21.2	58.7	0.087	3513			39
1636	1636	1	Abutilon x milleri hort	301	2017-10-11-13-17-15	0	0	z	0	20	58.6	21.3	58.5	21.2	58.7	0.087	3513			40
1637	1637	1	Abutilon x milleri hort	301	2017-10-11-13-17-17	0	0	z	0	20	58.6	21.3	58.5	21.2	58.7	0.087	3513			41
1638	1638	1	Abutilon x milleri hort	301	2017-10-11-13-17-19	0	0	z	0	20	58.6	21.3	58.6	21.3	58.8	0.201	3513			42
1639	1639	1	Abutilon x milleri hort	301	2017-10-11-13-17-21	0	0	z	0	20	58.6	21.3	58.5	21.2	58.7	0.087	3513			43
1640	1640	1	Abutilon x milleri hort	301	2017-10-11-13-17-23	0	0	z	0	20	58.6	21.3	58.5	21.2	58.7	0.087	3513			44
1641	1641	1	Abutilon x milleri hort	301	2017-10-11-13-17-25	0	0	z	0	20	58.6	21.3	58.6	21.3	58.8	0.201	3513			45
1642	1642	1	Abutilon x milleri hort	301	2017-10-11-13-17-27	0	0	z	0	20	58.6	21.3	58.5	21.2	58.7	0.087	3513			46
1643	1643	1	Abutilon x milleri hort	301	2017-10-11-13-17-29	0	0	z	0	20	58.6	21.3	58.6	21.3	58.8	0.201	3513			47
1644	1644	1	Abutilon x milleri hort	301	2017-10-11-13-17-31	0	0	z	0	20	58.6	21.3	58.5	21.2	58.7	0.087	3513			48
1645	1645	1	Abutilon x milleri hort	301	2017-10-11-13-17-33	0	0	z	0	20	58.6	21.3	58.5	21.2	58.7	0.087	3513			49
1646	1646	1	Abutilon x milleri hort	301	2017-10-11-13-17-35	0	0	z	0	20	58.6	21.3	58.5	21.2	58.7	0.087	3513			50
1647	1647	1	Abutilon x milleri hort	301	2017-10-11-13-17-37	0	0	z	0	20	58.6	21.3	58.6	21.3	58.8	0.201	3513			51
1648	1648	1	Abutilon x milleri hort	301	2017-10-11-13-17-39	0	0	z	0	20	58.6	21.3	58.5	21.2	58.7	0.087	3513			52
1649	1649	1	Abutilon x milleri hort	301	2017-10-11-13-17-41	0	0	z	0	20	58.6	21.3	58.5	21.2	58.7	0.087	3513			53
1650	1650	1	Abutilon x milleri hort	301	2017-10-11-13-17-43	0	0	z	0	20	58.6	21.3	58.5	21.2	58.7	0.087	3513			54
1651	1651	1	Abutilon x milleri hort	301	2017-10-11-13-17-45	0	0	z	0	20	58.6	21.3	58.5	21.2	58.7	0.087	3513			55
1652	1652	1	Abutilon x milleri hort	301	2017-10-11-13-17-47	0	0	z	0	20	58.6	21.3	58.5	21.2	58.7	0.087	3513			56
1653	1653	1	Abutilon x milleri hort	301	2017-10-11-13-17-49	0	0	z	0	20	58.6	21.3	58.5	21.2	58.7	0.087	3513			57
1654	1654	1	Abutilon x milleri hort	301	2017-10-11-13-17-51	0	0	z	0	20	58.6	21.3	58.5	21.2	58.7	0.087	3513			58
1655	1655	1	Abutilon x milleri hort	301	2017-10-11-13-17-53	0	0	z	0	20	58.6	21.3	58.6	21.3	58.8	0.201	3513			59
1656	1656	1	Abutilon x milleri hort	301	2017-10-11-13-17-55	0	0	z	0	20	58.6	21.3	58.5	21.2	58.7	0.087	3513			60
1657	1657	1	Abutilon x milleri hort	301	2017-10-11-13-17-57	0	0	z	0	20	58.6	21.3	58.5	21.2	58.7	0.087	3513			61
1658	1658	1	Abutilon x milleri hort	301	2017-10-11-13-17-59	0	0	z	0	20	58.6	21.3	58.6	21.3	58.8	0.201	3513			62
1659	1659	1	Abutilon x milleri hort	301	2017-10-11-13-18-01	0	0	z	0	20	58.6	21.3	58.5	21.2	58.7	0.087	3513			63
1660	1660	1	Abutilon x milleri hort	301	2017-10-11-13-18-03	0	0	z	0	20	58.6	21.3	58.5	21.2	58.7	0.087	3513			64
1661	1661	1	Abutilon x milleri hort	301	2017-10-11-13-18-05	0	0	z	0	20	58.6	21.3	58.6	21.3	58.8	0.201	3513			65
1662	1662	1	Abutilon x milleri hort	301	2017-10-11-13-18-07	0	0	z	0	20	58.6	21.3	58.5	21.2	58.7	0.087	3513			66
1663	1663	1	Abutilon x milleri hort	301	2017-10-11-13-18-09	0	0	z	0	20	58.6	21.3	58.6	21.3	58.8	0.201	3513			67
1664	1664	1	Abutilon x milleri hort	301	2017-10-11-13-18-11	0	0	z	0	20	58.6	21.3	58.5	21.2	58.7	0.087	3513			68
1665	1665	1	Abutilon x milleri hort	301	2017-10-11-13-18-13	0	0	z	0	20	58.6	21.3	58.6	21.3	58.8	0.201	3513			69
1666	1666	1	Abutilon x milleri hort	301	2017-10-11-13-18-15	0	0	z	0	20	58.6	21.3	58.6	21.2	58.8	0.201	3513			70
1667	1667	1	Abutilon x milleri hort	301	2017-10-11-13-18-17	0	0	z	0	20	58.6	21.3	58.6	21.2	58.8	0.201	3513			71
1668	1668	1	Abutilon x milleri hort	301	2017-10-11-13-18-19	0	0	z	0	20	58.6	21.3	58.5	21.2	58.7	0.087	3513			72
1669	1669	1	Abutilon x milleri hort	301	2017-10-11-13-18-21	0	0	z	0	20	58.6	21.3	58.7	21.3	58.9	0.315	3513			73
1670	1670	1	Abutilon x milleri hort	301	2017-10-11-13-18-23	0	0	z	0	20	58.6	21.3	58.6	21.2	58.8	0.201	3513			74
1671	1671	1	Abutilon x milleri hort	301	2017-10-11-13-18-25	0	0	z	0	20	58.6	21.3	58.6	21.2	58.8	0.201	3513			75
1672	1672	1	Abutilon x milleri hort	301	2017-10-11-13-18-27	0	0	z	0	20	58.6	21.3	58.7	21.3	58.9	0.315	3513			76
1673	1673	1	Abutilon x milleri hort	301	2017-10-11-13-18-29	0	0	z	0	20	58.6	21.3	58.7	21.3	58.9	0.315	3513			77
1674	1674	1	Abutilon x milleri hort	301	2017-10-11-13-18-31	0	0	z	0	20	58.6	21.3	58.7	21.3	58.9	0.315	3513			78
1675	1675	1	Abutilon x milleri hort	301	2017-10-11-13-18-33	0	0	z	0	20	58.6	21.3	58.6	21.2	58.8	0.201	3513			79
1676	1676	1	Abutilon x milleri hort	301	2017-10-11-13-18-35	0	0	z	0	20	58.6	21.3	58.6	21.2	58.8	0.201	3513			80
1677	1677	1	Abutilon x milleri hort	301	2017-10-11-13-18-37	0	0	z	0	20	58.6	21.3	58.6	21.2	58.8	0.201	3513			81
1678	1678	1	Abutilon x milleri hort	301	2017-10-11-13-18-39	0	0	z	0	20	58.6	21.3	58.6	21.2	58.8	0.201	3513			82
1679	1679	1	Abutilon x milleri hort	301	2017-10-11-13-18-41	0	0	z	0	20	58.6	21.3	58.6	21.2	58.8	0.201	3513			83
1680	1680	1	Abutilon x milleri hort	301	2017-10-11-13-18-43	0	0	z	0	20	58.6	21.3	58.7	21.3	58.9	0.315	3513			84
1681	1681	1	Abutilon x milleri hort	301	2017-10-11-13-18-45	0	0	z	0	20	58.6	21.3	58.5	21.2	58.7	0.087	3513			85
1682	1682	1	Abutilon x milleri hort	301	2017-10-11-13-18-47	0	0	z	0	20	58.6	21.3	58.5	21.2	58.7	0.087	3513			86
1683	1683	1	Abutilon x milleri hort	301	2017-10-11-13-18-49	0	0	z	0	20	58.6	21.3	58.5	21.2	58.7	0.087	3513			87
1684	1684	1	Abutilon x milleri hort	301	2017-10-11-13-18-51	0	0	z	0	20	58.6	21.3	58.5	21.2	58.7	0.087	3513			88
1685	1685	1	Abutilon x milleri hort	301	2017-10-11-13-18-53	0	0	z	0	20	58.6	21.3	58.7	21.3	58.9	0.315	3513			89
1686	1686	1	Abutilon x milleri hort	301	2017-10-11-13-18-55	0	0	z	0	20	58.6	21.3	58.7	21.3	58.9	0.315	3513			90
1687	1687	1	Abutilon x milleri hort	301	2017-10-11-13-18-57	0	0	z	0	20	58.6	21.3	58.7	21.3	58.9	0.315	3513	Last10	Here	91
1688	1688	1	Abutilon x milleri hort	301	2017-10-11-13-18-59	0	0	z	0	20	58.6	21.3	58.6	21.2	58.8	0.201	3513	Last10	Here	92
1689	1689	1	Abutilon x milleri hort	301	2017-10-11-13-19-01	0	0	z	0	20	58.6	21.3	58.6	21.2	58.8	0.201	3513	Last10	Here	93
1690	1690	1	Abutilon x milleri hort	301	2017-10-11-13-19-03	0	0	z	0	20	58.6	21.3	58.6	21.2	58.8	0.201	3513	Last10	Here	94
1691	1691	1	Abutilon x milleri hort	301	2017-10-11-13-19-05	0	0	z	0	20	58.6	21.3	58.6	21.2	58.8	0.201	3513	Last10	Here	95
1692	1692	1	Abutilon x milleri hort	301	2017-10-11-13-19-07	0	0	z	0	20	58.6	21.3	58.6	21.2	58.8	0.201	3513	Last10	Here	96
1693	1693	1	Abutilon x milleri hort	301	2017-10-11-13-19-09	0	0	z	0	20	58.6	21.3	58.5	21.2	58.7	0.087	3513	Last10	Here	97
1694	1694	1	Abutilon x milleri hort	301	2017-10-11-13-19-11	0	0	z	0	20	58.6	21.3	58.7	21.3	58.9	0.315	3513	Last10	Here	98
1695	1695	1	Abutilon x milleri hort	301	2017-10-11-13-19-13	0	0	z	0	20	58.6	21.3	58.7	21.3	58.9	0.315	3513	Last10	Here	99
1696	1696	1	Abutilon x milleri hort	301	2017-10-11-13-19-45	0	0	z	0	25	58.6	21.3	58.7	21.3	58.9	0.315	3514	First10	Here	1
1697	1697	1	Abutilon x milleri hort	301	2017-10-11-13-19-47	0	0	z	0	25	58.6	21.3	58.5	21.2	58.7	0.087	3514	First10	Here	2
1698	1698	1	Abutilon x milleri hort	301	2017-10-11-13-19-49	0	0	z	0	25	58.6	21.3	58.6	21.3	58.8	0.201	3514	First10	Here	3
1699	1699	1	Abutilon x milleri hort	301	2017-10-11-13-19-51	0	0	z	0	25	58.6	21.3	58.7	21.3	58.9	0.315	3514	First10	Here	4
1700	1700	1	Abutilon x milleri hort	301	2017-10-11-13-19-53	0	0	z	0	25	58.7	21.4	58.7	21.3	58.9	0.215	3514	First10	Here	5
1701	1701	1	Abutilon x milleri hort	301	2017-10-11-13-19-55	0	0	z	0	25	58.6	21.3	58.6	21.2	58.8	0.201	3514	First10	Here	6
1702	1702	1	Abutilon x milleri hort	301	2017-10-11-13-19-57	0	0	z	0	25	58.6	21.3	58.6	21.2	58.8	0.201	3514	First10	Here	7
1703	1703	1	Abutilon x milleri hort	301	2017-10-11-13-19-59	0	0	z	0	25	58.7	21.3	58.7	21.3	58.9	0.215	3514	First10	Here	8
1704	1704	1	Abutilon x milleri hort	301	2017-10-11-13-20-01	0	0	z	0	25	58.6	21.3	58.6	21.3	58.8	0.201	3514	First10	Here	9
1705	1705	1	Abutilon x milleri hort	301	2017-10-11-13-20-03	0	0	z	0	25	58.6	21.3	58.6	21.2	58.8	0.201	3514	First10	Here	10
1706	1706	1	Abutilon x milleri hort	301	2017-10-11-13-20-05	0	0	z	0	25	58.6	21.3	58.7	21.3	58.9	0.315	3514			11
1707	1707	1	Abutilon x milleri hort	301	2017-10-11-13-20-07	0	0	z	0	25	58.6	21.3	58.6	21.2	58.8	0.201	3514			12
1708	1708	1	Abutilon x milleri hort	301	2017-10-11-13-20-09	0	0	z	0	25	58.6	21.3	58.7	21.3	58.9	0.315	3514			13
1709	1709	1	Abutilon x milleri hort	301	2017-10-11-13-20-11	0	0	z	0	25	58.6	21.3	58.6	21.2	58.8	0.201	3514			14
1710	1710	1	Abutilon x milleri hort	301	2017-10-11-13-20-13	0	0	z	0	25	58.6	21.3	58.6	21.2	58.8	0.201	3514			15
1711	1711	1	Abutilon x milleri hort	301	2017-10-11-13-20-15	0	0	z	0	25	58.6	21.3	58.6	21.3	58.8	0.201	3514			16
1712	1712	1	Abutilon x milleri hort	301	2017-10-11-13-20-17	0	0	z	0	25	58.6	21.3	58.5	21.2	58.7	0.087	3514			17
1713	1713	1	Abutilon x milleri hort	301	2017-10-11-13-20-19	0	0	z	0	25	58.6	21.3	58.5	21.2	58.7	0.087	3514			18
1714	1714	1	Abutilon x milleri hort	301	2017-10-11-13-20-21	0	0	z	0	25	58.6	21.3	58.6	21.2	58.8	0.201	3514			19
1715	1715	1	Abutilon x milleri hort	301	2017-10-11-13-20-23	0	0	z	0	25	58.6	21.3	58.7	21.3	58.9	0.315	3514			20
1716	1716	1	Abutilon x milleri hort	301	2017-10-11-13-20-25	0	0	z	0	25	58.6	21.3	58.6	21.2	58.8	0.201	3514			21
1717	1717	1	Abutilon x milleri hort	301	2017-10-11-13-20-27	0	0	z	0	25	58.6	21.3	58.7	21.3	58.9	0.315	3514			22
1718	1718	1	Abutilon x milleri hort	301	2017-10-11-13-20-29	0	0	z	0	25	58.6	21.3	58.6	21.2	58.8	0.201	3514			23
1719	1719	1	Abutilon x milleri hort	301	2017-10-11-13-20-31	0	0	z	0	25	58.6	21.3	58.6	21.2	58.8	0.201	3514			24
1720	1720	1	Abutilon x milleri hort	301	2017-10-11-13-20-33	0	0	z	0	25	58.6	21.3	58.5	21.2	58.7	0.087	3514			25
1721	1721	1	Abutilon x milleri hort	301	2017-10-11-13-20-35	0	0	z	0	25	58.6	21.3	58.5	21.2	58.7	0.087	3514			26
1722	1722	1	Abutilon x milleri hort	301	2017-10-11-13-20-37	0	0	z	0	25	58.6	21.3	58.6	21.2	58.8	0.201	3514			27
1723	1723	1	Abutilon x milleri hort	301	2017-10-11-13-20-39	0	0	z	0	25	58.6	21.3	58.6	21.2	58.8	0.201	3514			28
1724	1724	1	Abutilon x milleri hort	301	2017-10-11-13-20-41	0	0	z	0	25	58.6	21.3	58.6	21.2	58.8	0.201	3514			29
1725	1725	1	Abutilon x milleri hort	301	2017-10-11-13-20-43	0	0	z	0	25	58.6	21.3	58.6	21.2	58.8	0.201	3514			30
1726	1726	1	Abutilon x milleri hort	301	2017-10-11-13-20-45	0	0	z	0	25	58.6	21.3	58.6	21.2	58.8	0.201	3514			31
1727	1727	1	Abutilon x milleri hort	301	2017-10-11-13-20-47	0	0	z	0	25	58.6	21.3	58.5	21.2	58.7	0.087	3514			32
1728	1728	1	Abutilon x milleri hort	301	2017-10-11-13-20-49	0	0	z	0	25	58.6	21.3	58.7	21.3	58.9	0.315	3514			33
1729	1729	1	Abutilon x milleri hort	301	2017-10-11-13-20-51	0	0	z	0	25	58.6	21.3	58.6	21.2	58.8	0.201	3514			34
1730	1730	1	Abutilon x milleri hort	301	2017-10-11-13-20-53	0	0	z	0	25	58.6	21.3	58.7	21.3	58.9	0.315	3514			35
1731	1731	1	Abutilon x milleri hort	301	2017-10-11-13-20-55	0	0	z	0	25	58.6	21.3	58.6	21.2	58.8	0.201	3514			36
1732	1732	1	Abutilon x milleri hort	301	2017-10-11-13-20-57	0	0	z	0	25	58.6	21.3	58.7	21.3	58.9	0.315	3514			37
1733	1733	1	Abutilon x milleri hort	301	2017-10-11-13-20-59	0	0	z	0	25	58.6	21.3	58.6	21.2	58.8	0.201	3514			38
1734	1734	1	Abutilon x milleri hort	301	2017-10-11-13-21-01	0	0	z	0	25	58.6	21.3	58.6	21.2	58.8	0.201	3514			39
1735	1735	1	Abutilon x milleri hort	301	2017-10-11-13-21-03	0	0	z	0	25	58.6	21.3	58.7	21.3	58.9	0.315	3514			40
1736	1736	1	Abutilon x milleri hort	301	2017-10-11-13-21-05	0	0	z	0	25	58.6	21.3	58.6	21.2	58.8	0.201	3514			41
1737	1737	1	Abutilon x milleri hort	301	2017-10-11-13-21-07	0	0	z	0	25	58.6	21.3	58.6	21.2	58.8	0.201	3514			42
1738	1738	1	Abutilon x milleri hort	301	2017-10-11-13-21-09	0	0	z	0	25	58.7	21.3	58.7	21.3	58.9	0.215	3514			43
1739	1739	1	Abutilon x milleri hort	301	2017-10-11-13-21-11	0	0	z	0	25	58.6	21.3	58.7	21.3	58.9	0.315	3514			44
1740	1740	1	Abutilon x milleri hort	301	2017-10-11-13-21-13	0	0	z	0	25	58.6	21.3	58.6	21.2	58.8	0.201	3514			45
1741	1741	1	Abutilon x milleri hort	301	2017-10-11-13-21-15	0	0	z	0	25	58.6	21.3	58.6	21.2	58.8	0.201	3514			46
1742	1742	1	Abutilon x milleri hort	301	2017-10-11-13-21-17	0	0	z	0	25	58.7	21.3	58.6	21.2	58.8	0.101	3514			47
1743	1743	1	Abutilon x milleri hort	301	2017-10-11-13-21-19	0	0	z	0	25	58.7	21.3	58.7	21.3	58.9	0.215	3514			48
1744	1744	1	Abutilon x milleri hort	301	2017-10-11-13-21-21	0	0	z	0	25	58.7	21.3	58.6	21.2	58.8	0.101	3514			49
1745	1745	1	Abutilon x milleri hort	301	2017-10-11-13-21-23	0	0	z	0	25	58.7	21.3	58.6	21.2	58.8	0.101	3514			50
1746	1746	1	Abutilon x milleri hort	301	2017-10-11-13-21-25	0	0	z	0	25	58.7	21.3	58.6	21.2	58.8	0.101	3514			51
1747	1747	1	Abutilon x milleri hort	301	2017-10-11-13-21-27	0	0	z	0	25	58.7	21.3	58.6	21.2	58.8	0.101	3514			52
1748	1748	1	Abutilon x milleri hort	301	2017-10-11-13-21-29	0	0	z	0	25	58.6	21.3	58.7	21.3	58.9	0.315	3514			53
1749	1749	1	Abutilon x milleri hort	301	2017-10-11-13-21-31	0	0	z	0	25	58.7	21.3	58.5	21.2	58.7	-0.013	3514			54
1750	1750	1	Abutilon x milleri hort	301	2017-10-11-13-21-33	0	0	z	0	25	58.7	21.3	58.7	21.3	58.9	0.215	3514			55
1751	1751	1	Abutilon x milleri hort	301	2017-10-11-13-21-35	0	0	z	0	25	58.7	21.3	58.7	21.3	58.9	0.215	3514			56
1752	1752	1	Abutilon x milleri hort	301	2017-10-11-13-21-37	0	0	z	0	25	58.7	21.3	58.6	21.2	58.8	0.101	3514			57
1753	1753	1	Abutilon x milleri hort	301	2017-10-11-13-21-39	0	0	z	0	25	58.7	21.3	58.6	21.3	58.8	0.101	3514			58
1754	1754	1	Abutilon x milleri hort	301	2017-10-11-13-21-41	0	0	z	0	25	58.7	21.3	58.6	21.2	58.8	0.101	3514			59
1755	1755	1	Abutilon x milleri hort	301	2017-10-11-13-21-43	0	0	z	0	25	58.7	21.3	58.6	21.2	58.8	0.101	3514			60
1756	1756	1	Abutilon x milleri hort	301	2017-10-11-13-21-45	0	0	z	0	25	58.7	21.3	58.5	21.2	58.7	-0.013	3514			61
1757	1757	1	Abutilon x milleri hort	301	2017-10-11-13-21-47	0	0	z	0	25	58.7	21.3	58.6	21.2	58.8	0.101	3514			62
1758	1758	1	Abutilon x milleri hort	301	2017-10-11-13-21-49	0	0	z	0	25	58.7	21.3	58.6	21.2	58.8	0.101	3514			63
1759	1759	1	Abutilon x milleri hort	301	2017-10-11-13-21-51	0	0	z	0	25	58.7	21.3	58.6	21.2	58.8	0.101	3514			64
1760	1760	1	Abutilon x milleri hort	301	2017-10-11-13-21-53	0	0	z	0	25	58.7	21.3	58.6	21.2	58.8	0.101	3514			65
1761	1761	1	Abutilon x milleri hort	301	2017-10-11-13-21-55	0	0	z	0	25	58.7	21.3	58.6	21.2	58.8	0.101	3514			66
1762	1762	1	Abutilon x milleri hort	301	2017-10-11-13-21-57	0	0	z	0	25	58.7	21.3	58.6	21.2	58.8	0.101	3514			67
1763	1763	1	Abutilon x milleri hort	301	2017-10-11-13-21-59	0	0	z	0	25	58.7	21.3	58.6	21.2	58.8	0.101	3514			68
1764	1764	1	Abutilon x milleri hort	301	2017-10-11-13-22-01	0	0	z	0	25	58.7	21.3	58.6	21.2	58.8	0.101	3514			69
1765	1765	1	Abutilon x milleri hort	301	2017-10-11-13-22-03	0	0	z	0	25	58.7	21.3	58.7	21.3	58.9	0.215	3514			70
1766	1766	1	Abutilon x milleri hort	301	2017-10-11-13-22-05	0	0	z	0	25	58.7	21.3	58.6	21.2	58.8	0.101	3514			71
1767	1767	1	Abutilon x milleri hort	301	2017-10-11-13-22-07	0	0	z	0	25	58.7	21.3	58.6	21.2	58.8	0.101	3514			72
1768	1768	1	Abutilon x milleri hort	301	2017-10-11-13-22-10	0	0	z	0	25	58.7	21.3	58.6	21.2	58.8	0.101	3514			73
1769	1769	1	Abutilon x milleri hort	301	2017-10-11-13-22-12	0	0	z	0	25	58.7	21.3	58.7	21.3	58.9	0.215	3514			74
1770	1770	1	Abutilon x milleri hort	301	2017-10-11-13-22-14	0	0	z	0	25	58.7	21.3	58.5	21.2	58.7	-0.013	3514			75
1771	1771	1	Abutilon x milleri hort	301	2017-10-11-13-22-16	0	0	z	0	25	58.7	21.3	58.6	21.2	58.8	0.101	3514			76
1772	1772	1	Abutilon x milleri hort	301	2017-10-11-13-22-18	0	0	z	0	25	58.7	21.3	58.6	21.2	58.8	0.101	3514			77
1773	1773	1	Abutilon x milleri hort	301	2017-10-11-13-22-20	0	0	z	0	25	58.7	21.3	58.6	21.2	58.8	0.101	3514			78
1774	1774	1	Abutilon x milleri hort	301	2017-10-11-13-22-22	0	0	z	0	25	58.7	21.3	58.7	21.3	58.9	0.215	3514			79
1775	1775	1	Abutilon x milleri hort	301	2017-10-11-13-22-24	0	0	z	0	25	58.7	21.3	58.6	21.2	58.8	0.101	3514			80
1776	1776	1	Abutilon x milleri hort	301	2017-10-11-13-22-26	0	0	z	0	25	58.7	21.3	58.7	21.3	58.9	0.215	3514			81
1777	1777	1	Abutilon x milleri hort	301	2017-10-11-13-22-28	0	0	z	0	25	58.7	21.3	58.7	21.3	58.9	0.215	3514			82
1778	1778	1	Abutilon x milleri hort	301	2017-10-11-13-22-30	0	0	z	0	25	58.7	21.3	58.6	21.2	58.8	0.101	3514			83
1779	1779	1	Abutilon x milleri hort	301	2017-10-11-13-22-32	0	0	z	0	25	58.7	21.3	58.7	21.3	58.9	0.215	3514			84
1780	1780	1	Abutilon x milleri hort	301	2017-10-11-13-22-34	0	0	z	0	25	58.7	21.3	58.7	21.3	58.9	0.215	3514			85
1781	1781	1	Abutilon x milleri hort	301	2017-10-11-13-22-36	0	0	z	0	25	58.7	21.3	58.6	21.2	58.8	0.101	3514			86
1782	1782	1	Abutilon x milleri hort	301	2017-10-11-13-22-38	0	0	z	0	25	58.7	21.3	58.7	21.3	58.9	0.215	3514			87
1783	1783	1	Abutilon x milleri hort	301	2017-10-11-13-22-40	0	0	z	0	25	58.7	21.3	58.6	21.2	58.8	0.101	3514			88
1784	1784	1	Abutilon x milleri hort	301	2017-10-11-13-22-42	0	0	z	0	25	58.7	21.3	58.6	21.2	58.8	0.101	3514			89
1785	1785	1	Abutilon x milleri hort	301	2017-10-11-13-22-44	0	0	z	0	25	58.7	21.3	58.7	21.3	58.9	0.215	3514			90
1786	1786	1	Abutilon x milleri hort	301	2017-10-11-13-22-46	0	0	z	0	25	58.7	21.3	58.7	21.3	58.9	0.215	3514	Last10	Here	91
1787	1787	1	Abutilon x milleri hort	301	2017-10-11-13-22-48	0	0	z	0	25	58.7	21.3	58.6	21.2	58.8	0.101	3514	Last10	Here	92
1788	1788	1	Abutilon x milleri hort	301	2017-10-11-13-22-50	0	0	z	0	25	58.7	21.3	58.7	21.3	58.9	0.215	3514	Last10	Here	93
1789	1789	1	Abutilon x milleri hort	301	2017-10-11-13-22-52	0	0	z	0	25	58.7	21.3	58.6	21.2	58.8	0.101	3514	Last10	Here	94
1790	1790	1	Abutilon x milleri hort	301	2017-10-11-13-22-54	0	0	z	0	25	58.7	21.3	58.7	21.3	58.9	0.215	3514	Last10	Here	95
1791	1791	1	Abutilon x milleri hort	301	2017-10-11-13-22-56	0	0	z	0	25	58.7	21.3	58.6	21.2	58.8	0.101	3514	Last10	Here	96
1792	1792	1	Abutilon x milleri hort	301	2017-10-11-13-22-58	0	0	z	0	25	58.7	21.3	58.6	21.2	58.8	0.101	3514	Last10	Here	97
1793	1793	1	Abutilon x milleri hort	301	2017-10-11-13-23-00	0	0	z	0	25	58.7	21.3	58.7	21.3	58.9	0.215	3514	Last10	Here	98
1794	1794	1	Abutilon x milleri hort	301	2017-10-11-13-23-02	0	0	z	0	25	58.7	21.3	58.5	21.2	58.7	-0.013	3514	Last10	Here	99
1795	1795	1	Abutilon x milleri hort	301	2017-10-11-13-23-36	0	0	z	0	30	58.7	21.3	58.6	21.2	58.8	0.101	3515	First10	Here	1
1796	1796	1	Abutilon x milleri hort	301	2017-10-11-13-23-38	0	0	z	0	30	58.7	21.3	58.6	21.2	58.8	0.101	3515	First10	Here	2
1797	1797	1	Abutilon x milleri hort	301	2017-10-11-13-23-40	0	0	z	0	30	58.7	21.3	58.6	21.2	58.8	0.101	3515	First10	Here	3
1798	1798	1	Abutilon x milleri hort	301	2017-10-11-13-23-42	0	0	z	0	30	58.7	21.3	58.6	21.2	58.8	0.101	3515	First10	Here	4
1799	1799	1	Abutilon x milleri hort	301	2017-10-11-13-23-44	0	0	z	0	30	58.7	21.3	58.6	21.2	58.8	0.101	3515	First10	Here	5
1800	1800	1	Abutilon x milleri hort	301	2017-10-11-13-23-46	0	0	z	0	30	58.7	21.3	58.6	21.2	58.8	0.101	3515	First10	Here	6
1801	1801	1	Abutilon x milleri hort	301	2017-10-11-13-23-48	0	0	z	0	30	58.7	21.3	58.6	21.2	58.8	0.101	3515	First10	Here	7
1802	1802	1	Abutilon x milleri hort	301	2017-10-11-13-23-50	0	0	z	0	30	58.7	21.3	58.6	21.2	58.8	0.101	3515	First10	Here	8
1803	1803	1	Abutilon x milleri hort	301	2017-10-11-13-23-52	0	0	z	0	30	58.6	21.2	58.6	21.2	58.8	0.201	3515	First10	Here	9
1804	1804	1	Abutilon x milleri hort	301	2017-10-11-13-23-54	0	0	z	0	30	58.7	21.3	58.6	21.2	58.8	0.101	3515	First10	Here	10
1805	1805	1	Abutilon x milleri hort	301	2017-10-11-13-23-56	0	0	z	0	30	58.7	21.3	58.6	21.2	58.8	0.101	3515			11
1806	1806	1	Abutilon x milleri hort	301	2017-10-11-13-23-58	0	0	z	0	30	58.7	21.3	58.6	21.2	58.8	0.101	3515			12
1807	1807	1	Abutilon x milleri hort	301	2017-10-11-13-24-00	0	0	z	0	30	58.7	21.3	58.6	21.2	58.8	0.101	3515			13
1808	1808	1	Abutilon x milleri hort	301	2017-10-11-13-24-02	0	0	z	0	30	58.7	21.3	58.6	21.2	58.8	0.101	3515			14
1809	1809	1	Abutilon x milleri hort	301	2017-10-11-13-24-04	0	0	z	0	30	58.7	21.3	58.6	21.2	58.8	0.101	3515			15
1810	1810	1	Abutilon x milleri hort	301	2017-10-11-13-24-06	0	0	z	0	30	58.7	21.3	58.6	21.2	58.8	0.101	3515			16
1811	1811	1	Abutilon x milleri hort	301	2017-10-11-13-24-08	0	0	z	0	30	58.7	21.3	58.6	21.2	58.8	0.101	3515			17
1812	1812	1	Abutilon x milleri hort	301	2017-10-11-13-24-10	0	0	z	0	30	58.7	21.3	58.6	21.2	58.8	0.101	3515			18
1813	1813	1	Abutilon x milleri hort	301	2017-10-11-13-24-12	0	0	z	0	30	58.7	21.3	58.6	21.2	58.8	0.101	3515			19
1814	1814	1	Abutilon x milleri hort	301	2017-10-11-13-24-14	0	0	z	0	30	58.7	21.3	58.6	21.2	58.8	0.101	3515			20
1815	1815	1	Abutilon x milleri hort	301	2017-10-11-13-24-16	0	0	z	0	30	58.8	21.3	58.6	21.2	58.8	0.001	3515			21
1816	1816	1	Abutilon x milleri hort	301	2017-10-11-13-24-18	0	0	z	0	30	58.7	21.3	58.6	21.2	58.8	0.101	3515			22
1817	1817	1	Abutilon x milleri hort	301	2017-10-11-13-24-20	0	0	z	0	30	58.7	21.3	58.6	21.2	58.8	0.101	3515			23
1818	1818	1	Abutilon x milleri hort	301	2017-10-11-13-24-22	0	0	z	0	30	58.7	21.3	58.6	21.2	58.8	0.101	3515			24
1819	1819	1	Abutilon x milleri hort	301	2017-10-11-13-24-24	0	0	z	0	30	58.7	21.3	58.6	21.2	58.8	0.101	3515			25
1820	1820	1	Abutilon x milleri hort	301	2017-10-11-13-24-26	0	0	z	0	30	58.6	21.2	58.6	21.2	58.8	0.201	3515			26
1821	1821	1	Abutilon x milleri hort	301	2017-10-11-13-24-28	0	0	z	0	30	58.7	21.3	58.6	21.2	58.8	0.101	3515			27
1822	1822	1	Abutilon x milleri hort	301	2017-10-11-13-24-30	0	0	z	0	30	58.7	21.3	58.6	21.2	58.8	0.101	3515			28
1823	1823	1	Abutilon x milleri hort	301	2017-10-11-13-24-32	0	0	z	0	30	58.8	21.3	58.6	21.2	58.8	0.001	3515			29
1824	1824	1	Abutilon x milleri hort	301	2017-10-11-13-24-34	0	0	z	0	30	58.8	21.3	58.6	21.2	58.8	0.001	3515			30
1825	1825	1	Abutilon x milleri hort	301	2017-10-11-13-24-36	0	0	z	0	30	58.8	21.3	58.6	21.2	58.8	0.001	3515			31
1826	1826	1	Abutilon x milleri hort	301	2017-10-11-13-24-38	0	0	z	0	30	58.8	21.3	58.6	21.2	58.8	0.001	3515			32
1827	1827	1	Abutilon x milleri hort	301	2017-10-11-13-24-40	0	0	z	0	30	58.8	21.3	58.6	21.2	58.8	0.001	3515			33
1828	1828	1	Abutilon x milleri hort	301	2017-10-11-13-24-42	0	0	z	0	30	58.8	21.3	58.6	21.2	58.8	0.001	3515			34
1829	1829	1	Abutilon x milleri hort	301	2017-10-11-13-24-44	0	0	z	0	30	58.7	21.3	58.6	21.2	58.8	0.101	3515			35
1830	1830	1	Abutilon x milleri hort	301	2017-10-11-13-24-46	0	0	z	0	30	58.8	21.3	58.6	21.2	58.8	0.001	3515			36
1831	1831	1	Abutilon x milleri hort	301	2017-10-11-13-24-48	0	0	z	0	30	58.7	21.3	58.6	21.2	58.8	0.101	3515			37
1832	1832	1	Abutilon x milleri hort	301	2017-10-11-13-24-50	0	0	z	0	30	58.8	21.3	58.7	21.2	58.9	0.115	3515			38
1833	1833	1	Abutilon x milleri hort	301	2017-10-11-13-24-52	0	0	z	0	30	58.8	21.3	58.6	21.2	58.8	0.001	3515			39
1834	1834	1	Abutilon x milleri hort	301	2017-10-11-13-24-54	0	0	z	0	30	58.8	21.3	58.6	21.2	58.8	0.001	3515			40
1835	1835	1	Abutilon x milleri hort	301	2017-10-11-13-24-56	0	0	z	0	30	58.8	21.3	58.6	21.2	58.8	0.001	3515			41
1836	1836	1	Abutilon x milleri hort	301	2017-10-11-13-24-58	0	0	z	0	30	58.7	21.2	58.6	21.2	58.8	0.101	3515			42
1837	1837	1	Abutilon x milleri hort	301	2017-10-11-13-25-00	0	0	z	0	30	58.8	21.3	58.6	21.2	58.8	0.001	3515			43
1838	1838	1	Abutilon x milleri hort	301	2017-10-11-13-25-02	0	0	z	0	30	58.8	21.3	58.6	21.2	58.8	0.001	3515			44
1839	1839	1	Abutilon x milleri hort	301	2017-10-11-13-25-04	0	0	z	0	30	58.8	21.3	58.6	21.2	58.8	0.001	3515			45
1840	1840	1	Abutilon x milleri hort	301	2017-10-11-13-25-06	0	0	z	0	30	58.8	21.3	58.6	21.2	58.8	0.001	3515			46
1841	1841	1	Abutilon x milleri hort	301	2017-10-11-13-25-08	0	0	z	0	30	58.8	21.3	58.6	21.2	58.8	0.001	3515			47
1842	1842	1	Abutilon x milleri hort	301	2017-10-11-13-25-10	0	0	z	0	30	58.8	21.3	58.6	21.2	58.8	0.001	3515			48
1843	1843	1	Abutilon x milleri hort	301	2017-10-11-13-25-12	0	0	z	0	30	58.8	21.3	58.6	21.2	58.8	0.001	3515			49
1844	1844	1	Abutilon x milleri hort	301	2017-10-11-13-25-14	0	0	z	0	30	58.8	21.3	58.6	21.2	58.8	0.001	3515			50
1845	1845	1	Abutilon x milleri hort	301	2017-10-11-13-25-16	0	0	z	0	30	58.8	21.3	58.6	21.2	58.8	0.001	3515			51
1846	1846	1	Abutilon x milleri hort	301	2017-10-11-13-25-18	0	0	z	0	30	58.8	21.3	58.6	21.2	58.8	0.001	3515			52
1847	1847	1	Abutilon x milleri hort	301	2017-10-11-13-25-20	0	0	z	0	30	58.7	21.3	58.6	21.2	58.8	0.101	3515			53
1848	1848	1	Abutilon x milleri hort	301	2017-10-11-13-25-22	0	0	z	0	30	58.7	21.3	58.6	21.2	58.8	0.101	3515			54
1849	1849	1	Abutilon x milleri hort	301	2017-10-11-13-25-24	0	0	z	0	30	58.8	21.3	58.6	21.2	58.8	0.001	3515			55
1850	1850	1	Abutilon x milleri hort	301	2017-10-11-13-25-26	0	0	z	0	30	58.7	21.3	58.6	21.2	58.8	0.101	3515			56
1851	1851	1	Abutilon x milleri hort	301	2017-10-11-13-25-28	0	0	z	0	30	58.8	21.3	58.6	21.2	58.8	0.001	3515			57
1852	1852	1	Abutilon x milleri hort	301	2017-10-11-13-25-30	0	0	z	0	30	58.8	21.3	58.6	21.2	58.8	0.001	3515			58
1853	1853	1	Abutilon x milleri hort	301	2017-10-11-13-25-32	0	0	z	0	30	58.8	21.3	58.6	21.2	58.8	0.001	3515			59
1854	1854	1	Abutilon x milleri hort	301	2017-10-11-13-25-34	0	0	z	0	30	58.8	21.3	58.6	21.2	58.8	0.001	3515			60
1855	1855	1	Abutilon x milleri hort	301	2017-10-11-13-25-36	0	0	z	0	30	58.8	21.3	58.6	21.2	58.8	0.001	3515			61
1856	1856	1	Abutilon x milleri hort	301	2017-10-11-13-25-38	0	0	z	0	30	58.8	21.3	58.6	21.2	58.8	0.001	3515			62
1857	1857	1	Abutilon x milleri hort	301	2017-10-11-13-25-40	0	0	z	0	30	58.8	21.3	58.6	21.2	58.8	0.001	3515			63
1858	1858	1	Abutilon x milleri hort	301	2017-10-11-13-25-42	0	0	z	0	30	58.8	21.3	58.6	21.2	58.8	0.001	3515			64
1859	1859	1	Abutilon x milleri hort	301	2017-10-11-13-25-44	0	0	z	0	30	58.8	21.3	58.6	21.2	58.8	0.001	3515			65
1860	1860	1	Abutilon x milleri hort	301	2017-10-11-13-25-46	0	0	z	0	30	58.8	21.3	58.6	21.2	58.8	0.001	3515			66
1861	1861	1	Abutilon x milleri hort	301	2017-10-11-13-25-48	0	0	z	0	30	58.8	21.3	58.6	21.2	58.8	0.001	3515			67
1862	1862	1	Abutilon x milleri hort	301	2017-10-11-13-25-50	0	0	z	0	30	58.8	21.3	58.6	21.2	58.8	0.001	3515			68
1863	1863	1	Abutilon x milleri hort	301	2017-10-11-13-25-52	0	0	z	0	30	58.8	21.3	58.6	21.2	58.8	0.001	3515			69
1864	1864	1	Abutilon x milleri hort	301	2017-10-11-13-25-54	0	0	z	0	30	58.8	21.3	58.6	21.2	58.8	0.001	3515			70
1865	1865	1	Abutilon x milleri hort	301	2017-10-11-13-25-56	0	0	z	0	30	58.8	21.3	58.6	21.2	58.8	0.001	3515			71
1866	1866	1	Abutilon x milleri hort	301	2017-10-11-13-25-58	0	0	z	0	30	58.8	21.3	58.6	21.2	58.8	0.001	3515			72
1867	1867	1	Abutilon x milleri hort	301	2017-10-11-13-26-00	0	0	z	0	30	58.8	21.3	58.6	21.2	58.8	0.001	3515			73
1868	1868	1	Abutilon x milleri hort	301	2017-10-11-13-26-02	0	0	z	0	30	58.8	21.3	58.6	21.2	58.8	0.001	3515			74
1869	1869	1	Abutilon x milleri hort	301	2017-10-11-13-26-04	0	0	z	0	30	58.8	21.3	58.6	21.2	58.8	0.001	3515			75
1870	1870	1	Abutilon x milleri hort	301	2017-10-11-13-26-06	0	0	z	0	30	58.8	21.3	58.6	21.2	58.8	0.001	3515			76
1871	1871	1	Abutilon x milleri hort	301	2017-10-11-13-26-08	0	0	z	0	30	58.8	21.3	58.6	21.2	58.8	0.001	3515			77
1872	1872	1	Abutilon x milleri hort	301	2017-10-11-13-26-10	0	0	z	0	30	58.8	21.3	58.6	21.2	58.8	0.001	3515			78
1873	1873	1	Abutilon x milleri hort	301	2017-10-11-13-26-12	0	0	z	0	30	58.8	21.3	58.6	21.2	58.8	0.001	3515			79
1874	1874	1	Abutilon x milleri hort	301	2017-10-11-13-26-14	0	0	z	0	30	58.8	21.3	58.6	21.2	58.8	0.001	3515			80
1875	1875	1	Abutilon x milleri hort	301	2017-10-11-13-26-16	0	0	z	0	30	58.8	21.3	58.6	21.2	58.8	0.001	3515			81
1876	1876	1	Abutilon x milleri hort	301	2017-10-11-13-26-18	0	0	z	0	30	58.8	21.3	58.6	21.2	58.8	0.001	3515			82
1877	1877	1	Abutilon x milleri hort	301	2017-10-11-13-26-20	0	0	z	0	30	58.8	21.3	58.6	21.2	58.8	0.001	3515			83
1878	1878	1	Abutilon x milleri hort	301	2017-10-11-13-26-22	0	0	z	0	30	58.8	21.3	58.7	21.2	58.9	0.115	3515			84
1879	1879	1	Abutilon x milleri hort	301	2017-10-11-13-26-24	0	0	z	0	30	58.8	21.3	58.6	21.2	58.8	0.001	3515			85
1880	1880	1	Abutilon x milleri hort	301	2017-10-11-13-26-26	0	0	z	0	30	58.8	21.3	58.6	21.2	58.8	0.001	3515			86
1881	1881	1	Abutilon x milleri hort	301	2017-10-11-13-26-28	0	0	z	0	30	58.8	21.3	58.7	21.2	58.9	0.115	3515			87
1882	1882	1	Abutilon x milleri hort	301	2017-10-11-13-26-30	0	0	z	0	30	58.8	21.3	58.6	21.2	58.8	0.001	3515			88
1883	1883	1	Abutilon x milleri hort	301	2017-10-11-13-26-32	0	0	z	0	30	58.8	21.3	58.7	21.2	58.9	0.115	3515			89
1884	1884	1	Abutilon x milleri hort	301	2017-10-11-13-26-34	0	0	z	0	30	58.8	21.3	58.7	21.2	58.9	0.115	3515			90
1885	1885	1	Abutilon x milleri hort	301	2017-10-11-13-26-36	0	0	z	0	30	58.8	21.3	58.7	21.2	58.9	0.115	3515	Last10	Here	91
1886	1886	1	Abutilon x milleri hort	301	2017-10-11-13-26-38	0	0	z	0	30	58.8	21.3	58.7	21.2	58.9	0.115	3515	Last10	Here	92
1887	1887	1	Abutilon x milleri hort	301	2017-10-11-13-26-40	0	0	z	0	30	58.8	21.3	58.7	21.2	58.9	0.115	3515	Last10	Here	93
1888	1888	1	Abutilon x milleri hort	301	2017-10-11-13-26-42	0	0	z	0	30	58.8	21.3	58.7	21.2	58.9	0.115	3515	Last10	Here	94
1889	1889	1	Abutilon x milleri hort	301	2017-10-11-13-26-44	0	0	z	0	30	58.8	21.3	58.7	21.2	58.9	0.115	3515	Last10	Here	95
1890	1890	1	Abutilon x milleri hort	301	2017-10-11-13-26-46	0	0	z	0	30	58.8	21.3	58.7	21.2	58.9	0.115	3515	Last10	Here	96
1891	1891	1	Abutilon x milleri hort	301	2017-10-11-13-26-48	0	0	z	0	30	58.8	21.3	58.7	21.2	58.9	0.115	3515	Last10	Here	97
1892	1892	1	Abutilon x milleri hort	301	2017-10-11-13-26-50	0	0	z	0	30	58.8	21.3	58.7	21.2	58.9	0.115	3515	Last10	Here	98
1893	1893	1	Abutilon x milleri hort	301	2017-10-11-13-26-52	0	0	z	0	30	58.8	21.3	58.6	21.2	58.8	0.001	3515	Last10	Here	99
1894	7573	1	Abutilon x milleri hort	301	2017-10-11-17-24-00	1	0	x	-30	0	65.5	21.3	64.3	21.2	65.3	-0.202	3573	First10	Here	1
1895	7574	1	Abutilon x milleri hort	301	2017-10-11-17-24-02	1	0	x	-30	0	65.5	21.3	64.3	21.2	65.3	-0.202	3573	First10	Here	2
1896	7575	1	Abutilon x milleri hort	301	2017-10-11-17-24-04	1	0	x	-30	0	65.5	21.3	64.3	21.2	65.3	-0.202	3573	First10	Here	3
1897	7576	1	Abutilon x milleri hort	301	2017-10-11-17-24-06	1	0	x	-30	0	65.5	21.3	64.3	21.2	65.3	-0.202	3573	First10	Here	4
1898	7577	1	Abutilon x milleri hort	301	2017-10-11-17-24-08	1	0	x	-30	0	65.5	21.3	64.3	21.2	65.3	-0.202	3573	First10	Here	5
1899	7578	1	Abutilon x milleri hort	301	2017-10-11-17-24-10	1	0	x	-30	0	65.5	21.3	64.3	21.2	65.3	-0.202	3573	First10	Here	6
1900	7579	1	Abutilon x milleri hort	301	2017-10-11-17-24-12	1	0	x	-30	0	65.5	21.3	64.3	21.2	65.3	-0.202	3573	First10	Here	7
1901	7580	1	Abutilon x milleri hort	301	2017-10-11-17-24-14	1	0	x	-30	0	65.5	21.3	64.3	21.2	65.3	-0.202	3573	First10	Here	8
1902	7581	1	Abutilon x milleri hort	301	2017-10-11-17-24-16	1	0	x	-30	0	65.5	21.3	64.3	21.2	65.3	-0.202	3573	First10	Here	9
1903	7582	1	Abutilon x milleri hort	301	2017-10-11-17-24-18	1	0	x	-30	0	65.5	21.3	64.3	21.2	65.3	-0.202	3573	First10	Here	10
1904	7583	1	Abutilon x milleri hort	301	2017-10-11-17-24-20	1	0	x	-30	0	65.5	21.3	64.3	21.2	65.3	-0.202	3573			11
1905	7584	1	Abutilon x milleri hort	301	2017-10-11-17-24-22	1	0	x	-30	0	65.5	21.3	64.3	21.2	65.3	-0.202	3573			12
1906	7585	1	Abutilon x milleri hort	301	2017-10-11-17-24-24	1	0	x	-30	0	65.5	21.3	64.3	21.2	65.3	-0.202	3573			13
1907	7586	1	Abutilon x milleri hort	301	2017-10-11-17-24-26	1	0	x	-30	0	65.5	21.3	64.3	21.2	65.3	-0.202	3573			14
1908	7587	1	Abutilon x milleri hort	301	2017-10-11-17-24-28	1	0	x	-30	0	65.5	21.3	64.3	21.2	65.3	-0.202	3573			15
1909	7588	1	Abutilon x milleri hort	301	2017-10-11-17-24-30	1	0	x	-30	0	65.5	21.3	64.3	21.2	65.3	-0.202	3573			16
1910	7589	1	Abutilon x milleri hort	301	2017-10-11-17-24-32	1	0	x	-30	0	65.5	21.3	64.3	21.2	65.3	-0.202	3573			17
1911	7590	1	Abutilon x milleri hort	301	2017-10-11-17-24-34	1	0	x	-30	0	65.5	21.3	64.3	21.2	65.3	-0.202	3573			18
1912	7591	1	Abutilon x milleri hort	301	2017-10-11-17-24-36	1	0	x	-30	0	65.5	21.3	64.3	21.2	65.3	-0.202	3573			19
1913	7592	1	Abutilon x milleri hort	301	2017-10-11-17-24-38	1	0	x	-30	0	65.5	21.3	64.3	21.2	65.3	-0.202	3573			20
1914	7593	1	Abutilon x milleri hort	301	2017-10-11-17-24-40	1	0	x	-30	0	65.4	21.3	64.3	21.2	65.3	-0.102	3573			21
1915	7594	1	Abutilon x milleri hort	301	2017-10-11-17-24-42	1	0	x	-30	0	65.4	21.3	64.3	21.2	65.3	-0.102	3573			22
1916	7595	1	Abutilon x milleri hort	301	2017-10-11-17-24-44	1	0	x	-30	0	65.4	21.3	64.3	21.2	65.3	-0.102	3573			23
1917	7596	1	Abutilon x milleri hort	301	2017-10-11-17-24-46	1	0	x	-30	0	65.4	21.3	64.3	21.2	65.3	-0.102	3573			24
1918	7597	1	Abutilon x milleri hort	301	2017-10-11-17-24-48	1	0	x	-30	0	65.4	21.3	64.3	21.2	65.3	-0.102	3573			25
1919	7598	1	Abutilon x milleri hort	301	2017-10-11-17-24-50	1	0	x	-30	0	65.4	21.3	64.3	21.2	65.3	-0.102	3573			26
1920	7599	1	Abutilon x milleri hort	301	2017-10-11-17-24-52	1	0	x	-30	0	65.4	21.3	64.3	21.2	65.3	-0.102	3573			27
1921	7600	1	Abutilon x milleri hort	301	2017-10-11-17-24-54	1	0	x	-30	0	65.4	21.3	64.3	21.2	65.3	-0.102	3573			28
1922	7601	1	Abutilon x milleri hort	301	2017-10-11-17-24-56	1	0	x	-30	0	65.4	21.3	64.3	21.2	65.3	-0.102	3573			29
1923	7602	1	Abutilon x milleri hort	301	2017-10-11-17-24-58	1	0	x	-30	0	65.5	21.3	64.3	21.2	65.3	-0.202	3573			30
1924	7603	1	Abutilon x milleri hort	301	2017-10-11-17-25-00	1	0	x	-30	0	65.5	21.3	64.3	21.2	65.3	-0.202	3573			31
1925	7604	1	Abutilon x milleri hort	301	2017-10-11-17-25-02	1	0	x	-30	0	65.5	21.3	64.3	21.2	65.3	-0.202	3573			32
1926	7605	1	Abutilon x milleri hort	301	2017-10-11-17-25-04	1	0	x	-30	0	65.5	21.3	64.3	21.2	65.3	-0.202	3573			33
1927	7606	1	Abutilon x milleri hort	301	2017-10-11-17-25-06	1	0	x	-30	0	65.5	21.3	64.3	21.2	65.3	-0.202	3573			34
1928	7607	1	Abutilon x milleri hort	301	2017-10-11-17-25-08	1	0	x	-30	0	65.5	21.3	64.3	21.2	65.3	-0.202	3573			35
1929	7608	1	Abutilon x milleri hort	301	2017-10-11-17-25-10	1	0	x	-30	0	65.5	21.3	64.3	21.2	65.3	-0.202	3573			36
1930	7609	1	Abutilon x milleri hort	301	2017-10-11-17-25-12	1	0	x	-30	0	65.5	21.3	64.3	21.2	65.3	-0.202	3573			37
1931	7610	1	Abutilon x milleri hort	301	2017-10-11-17-25-14	1	0	x	-30	0	65.5	21.3	64.3	21.2	65.3	-0.202	3573			38
1932	7611	1	Abutilon x milleri hort	301	2017-10-11-17-25-16	1	0	x	-30	0	65.5	21.3	64.3	21.2	65.3	-0.202	3573			39
1933	7612	1	Abutilon x milleri hort	301	2017-10-11-17-25-18	1	0	x	-30	0	65.5	21.3	64.3	21.2	65.3	-0.202	3573			40
1934	7613	1	Abutilon x milleri hort	301	2017-10-11-17-25-20	1	0	x	-30	0	65.5	21.3	64.3	21.2	65.3	-0.202	3573			41
1935	7614	1	Abutilon x milleri hort	301	2017-10-11-17-25-22	1	0	x	-30	0	65.5	21.3	64.3	21.2	65.3	-0.202	3573			42
1936	7615	1	Abutilon x milleri hort	301	2017-10-11-17-25-24	1	0	x	-30	0	65.5	21.3	64.3	21.2	65.3	-0.202	3573			43
1937	7616	1	Abutilon x milleri hort	301	2017-10-11-17-25-26	1	0	x	-30	0	65.4	21.2	64.3	21.2	65.3	-0.102	3573			44
1938	7617	1	Abutilon x milleri hort	301	2017-10-11-17-25-28	1	0	x	-30	0	65.5	21.3	64.3	21.2	65.3	-0.202	3573			45
1939	7618	1	Abutilon x milleri hort	301	2017-10-11-17-25-30	1	0	x	-30	0	65.5	21.3	64.3	21.2	65.3	-0.202	3573			46
1940	7619	1	Abutilon x milleri hort	301	2017-10-11-17-25-32	1	0	x	-30	0	65.5	21.3	64.3	21.2	65.3	-0.202	3573			47
1941	7620	1	Abutilon x milleri hort	301	2017-10-11-17-25-34	1	0	x	-30	0	65.5	21.3	64.3	21.2	65.3	-0.202	3573			48
1942	7621	1	Abutilon x milleri hort	301	2017-10-11-17-25-36	1	0	x	-30	0	65.6	21.3	64.3	21.2	65.3	-0.302	3573			49
1943	7622	1	Abutilon x milleri hort	301	2017-10-11-17-25-38	1	0	x	-30	0	65.5	21.3	64.3	21.2	65.3	-0.202	3573			50
1944	7623	1	Abutilon x milleri hort	301	2017-10-11-17-25-40	1	0	x	-30	0	65.5	21.3	64.3	21.2	65.3	-0.202	3573			51
1945	7624	1	Abutilon x milleri hort	301	2017-10-11-17-25-42	1	0	x	-30	0	65.5	21.3	64.3	21.2	65.3	-0.202	3573			52
1946	7625	1	Abutilon x milleri hort	301	2017-10-11-17-25-44	1	0	x	-30	0	65.6	21.3	64.3	21.2	65.3	-0.302	3573			53
1947	7626	1	Abutilon x milleri hort	301	2017-10-11-17-25-46	1	0	x	-30	0	65.5	21.3	64.3	21.2	65.3	-0.202	3573			54
1948	7627	1	Abutilon x milleri hort	301	2017-10-11-17-25-48	1	0	x	-30	0	65.6	21.3	64.3	21.2	65.3	-0.302	3573			55
1949	7628	1	Abutilon x milleri hort	301	2017-10-11-17-25-50	1	0	x	-30	0	65.5	21.2	64.3	21.2	65.3	-0.202	3573			56
1950	7629	1	Abutilon x milleri hort	301	2017-10-11-17-25-52	1	0	x	-30	0	65.6	21.3	64.3	21.2	65.3	-0.302	3573			57
1951	7630	1	Abutilon x milleri hort	301	2017-10-11-17-25-54	1	0	x	-30	0	65.4	21.2	64.3	21.2	65.3	-0.102	3573			58
1952	7631	1	Abutilon x milleri hort	301	2017-10-11-17-25-56	1	0	x	-30	0	65.5	21.3	64.3	21.2	65.3	-0.202	3573			59
1953	7632	1	Abutilon x milleri hort	301	2017-10-11-17-25-58	1	0	x	-30	0	65.5	21.3	64.3	21.2	65.3	-0.202	3573			60
1954	7633	1	Abutilon x milleri hort	301	2017-10-11-17-26-00	1	0	x	-30	0	65.6	21.3	64.3	21.2	65.3	-0.302	3573			61
1955	7634	1	Abutilon x milleri hort	301	2017-10-11-17-26-02	1	0	x	-30	0	65.6	21.3	64.3	21.2	65.3	-0.302	3573			62
1956	7635	1	Abutilon x milleri hort	301	2017-10-11-17-26-04	1	0	x	-30	0	65.6	21.3	64.3	21.2	65.3	-0.302	3573			63
1957	7636	1	Abutilon x milleri hort	301	2017-10-11-17-26-06	1	0	x	-30	0	65.5	21.3	64.3	21.2	65.3	-0.202	3573			64
1958	7637	1	Abutilon x milleri hort	301	2017-10-11-17-26-08	1	0	x	-30	0	65.6	21.3	64.3	21.2	65.3	-0.302	3573			65
1959	7638	1	Abutilon x milleri hort	301	2017-10-11-17-26-10	1	0	x	-30	0	65.5	21.3	64.3	21.2	65.3	-0.202	3573			66
1960	7639	1	Abutilon x milleri hort	301	2017-10-11-17-26-12	1	0	x	-30	0	65.5	21.3	64.3	21.2	65.3	-0.202	3573			67
1961	7640	1	Abutilon x milleri hort	301	2017-10-11-17-26-14	1	0	x	-30	0	65.5	21.3	64.3	21.2	65.3	-0.202	3573			68
1962	7641	1	Abutilon x milleri hort	301	2017-10-11-17-26-16	1	0	x	-30	0	65.4	21.3	64.3	21.2	65.3	-0.102	3573			69
1963	7642	1	Abutilon x milleri hort	301	2017-10-11-17-26-18	1	0	x	-30	0	65.4	21.3	64.3	21.2	65.3	-0.102	3573			70
1964	7643	1	Abutilon x milleri hort	301	2017-10-11-17-26-20	1	0	x	-30	0	65.4	21.3	64.3	21.2	65.3	-0.102	3573			71
1965	7644	1	Abutilon x milleri hort	301	2017-10-11-17-26-24	1	0	x	-30	0	65.5	21.3	64.3	21.2	65.3	-0.202	3573			72
1966	7645	1	Abutilon x milleri hort	301	2017-10-11-17-26-26	1	0	x	-30	0	65.5	21.3	64.3	21.2	65.3	-0.202	3573			73
1967	7646	1	Abutilon x milleri hort	301	2017-10-11-17-26-28	1	0	x	-30	0	65.5	21.3	64.3	21.2	65.3	-0.202	3573			74
1968	7647	1	Abutilon x milleri hort	301	2017-10-11-17-26-30	1	0	x	-30	0	65.5	21.3	64.3	21.2	65.3	-0.202	3573			75
1969	7648	1	Abutilon x milleri hort	301	2017-10-11-17-26-32	1	0	x	-30	0	65.5	21.3	64.3	21.2	65.3	-0.202	3573			76
1970	7649	1	Abutilon x milleri hort	301	2017-10-11-17-26-34	1	0	x	-30	0	65.5	21.3	64.3	21.2	65.3	-0.202	3573			77
1971	7650	1	Abutilon x milleri hort	301	2017-10-11-17-26-36	1	0	x	-30	0	65.5	21.3	64.3	21.2	65.3	-0.202	3573			78
1972	7651	1	Abutilon x milleri hort	301	2017-10-11-17-26-38	1	0	x	-30	0	65.5	21.3	64.3	21.2	65.3	-0.202	3573			79
1973	7652	1	Abutilon x milleri hort	301	2017-10-11-17-26-40	1	0	x	-30	0	65.5	21.3	64.3	21.2	65.3	-0.202	3573			80
1974	7653	1	Abutilon x milleri hort	301	2017-10-11-17-26-42	1	0	x	-30	0	65.5	21.3	64.3	21.2	65.3	-0.202	3573			81
1975	7654	1	Abutilon x milleri hort	301	2017-10-11-17-26-44	1	0	x	-30	0	65.5	21.3	64.3	21.2	65.3	-0.202	3573			82
1976	7655	1	Abutilon x milleri hort	301	2017-10-11-17-26-46	1	0	x	-30	0	65.5	21.3	64.3	21.2	65.3	-0.202	3573			83
1977	7656	1	Abutilon x milleri hort	301	2017-10-11-17-26-48	1	0	x	-30	0	65.5	21.3	64.3	21.2	65.3	-0.202	3573			84
1978	7657	1	Abutilon x milleri hort	301	2017-10-11-17-26-50	1	0	x	-30	0	65.5	21.3	64.3	21.2	65.3	-0.202	3573			85
1979	7658	1	Abutilon x milleri hort	301	2017-10-11-17-26-52	1	0	x	-30	0	65.5	21.3	64.3	21.2	65.3	-0.202	3573			86
1980	7659	1	Abutilon x milleri hort	301	2017-10-11-17-26-54	1	0	x	-30	0	65.5	21.3	64.3	21.2	65.3	-0.202	3573			87
1981	7660	1	Abutilon x milleri hort	301	2017-10-11-17-26-56	1	0	x	-30	0	65.4	21.3	64.3	21.2	65.3	-0.102	3573			88
1982	7661	1	Abutilon x milleri hort	301	2017-10-11-17-26-58	1	0	x	-30	0	65.3	21.2	64.3	21.2	65.3	-0.002	3573			89
1983	7662	1	Abutilon x milleri hort	301	2017-10-11-17-27-00	1	0	x	-30	0	65.5	21.3	64.3	21.2	65.3	-0.202	3573			90
1984	7663	1	Abutilon x milleri hort	301	2017-10-11-17-27-02	1	0	x	-30	0	65.5	21.3	64.3	21.2	65.3	-0.202	3573	Last10	Here	91
1985	7664	1	Abutilon x milleri hort	301	2017-10-11-17-27-04	1	0	x	-30	0	65.5	21.3	64.3	21.2	65.3	-0.202	3573	Last10	Here	92
1986	7665	1	Abutilon x milleri hort	301	2017-10-11-17-27-06	1	0	x	-30	0	65.4	21.2	64.3	21.2	65.3	-0.102	3573	Last10	Here	93
1987	7666	1	Abutilon x milleri hort	301	2017-10-11-17-27-08	1	0	x	-30	0	65.5	21.3	64.3	21.2	65.3	-0.202	3573	Last10	Here	94
1988	7667	1	Abutilon x milleri hort	301	2017-10-11-17-27-10	1	0	x	-30	0	65.5	21.3	64.3	21.2	65.3	-0.202	3573	Last10	Here	95
1989	7668	1	Abutilon x milleri hort	301	2017-10-11-17-27-12	1	0	x	-30	0	65.5	21.3	64.3	21.2	65.3	-0.202	3573	Last10	Here	96
1990	7669	1	Abutilon x milleri hort	301	2017-10-11-17-27-14	1	0	x	-30	0	65.3	21.2	64.3	21.2	65.3	-0.002	3573	Last10	Here	97
1991	7670	1	Abutilon x milleri hort	301	2017-10-11-17-27-16	1	0	x	-30	0	65.5	21.3	64.3	21.2	65.3	-0.202	3573	Last10	Here	98
1992	7671	1	Abutilon x milleri hort	301	2017-10-11-17-27-51	1	0	x	-25	0	65.4	21.2	64.3	21.2	65.3	-0.102	3574	First10	Here	1
1993	7672	1	Abutilon x milleri hort	301	2017-10-11-17-27-53	1	0	x	-25	0	65.5	21.3	64.3	21.2	65.3	-0.202	3574	First10	Here	2
1994	7673	1	Abutilon x milleri hort	301	2017-10-11-17-27-55	1	0	x	-25	0	65.5	21.3	64.3	21.2	65.3	-0.202	3574	First10	Here	3
1995	7674	1	Abutilon x milleri hort	301	2017-10-11-17-27-57	1	0	x	-25	0	65.4	21.3	64.3	21.2	65.3	-0.102	3574	First10	Here	4
1996	7675	1	Abutilon x milleri hort	301	2017-10-11-17-27-59	1	0	x	-25	0	65.4	21.3	64.3	21.2	65.3	-0.102	3574	First10	Here	5
1997	7676	1	Abutilon x milleri hort	301	2017-10-11-17-28-01	1	0	x	-25	0	65.4	21.3	64.3	21.2	65.3	-0.102	3574	First10	Here	6
1998	7677	1	Abutilon x milleri hort	301	2017-10-11-17-28-03	1	0	x	-25	0	65.4	21.3	64.3	21.2	65.3	-0.102	3574	First10	Here	7
1999	7678	1	Abutilon x milleri hort	301	2017-10-11-17-28-05	1	0	x	-25	0	65.5	21.3	64.3	21.2	65.3	-0.202	3574	First10	Here	8
[truncated: 43,409 more rows]
