# Supplementary material for: Floral Humidity in Flowering Plants: A Preliminary Survey
Source: Front Plant Sci. 2020 Mar 6;11:249. doi: 10.3389/fpls.2020.00249 (PMC7068853; doi:10.3389/fpls.2020.00249)
Supplement: SUPPLEMENTARY FILE 2 — A zipped file containing floral humidity data collected by the robot arm transects as described in the main text. A word document within the zipped files explains the data formatting in detail. Datafiles themselves are in CSV format. [file Data_Sheet_2.zip › Floral humidity data/Flowers/Achillea millefolium Means.csv]

	Block	Sp	xORz	Individual	totIndividual	sample..	Sample.order	xoffset	zoffset	x2	z2	Background.Humidity	Background.Temperature	Focal.Humidity	Focal.Temperature	Corrected.Focal.humidity	Change.in.RH.	block
1	24170	Achillea millefolium	x	2	5002	0	0	-30	0	900	0	51.804	23.1	51.499	23.097	51.499	-0.35099	24170
2	24171	Achillea millefolium	x	2	5002	0	0	-25	0	625	0	51.623	23.098	51.378	23.064	51.378	-0.28943	24171
3	24172	Achillea millefolium	x	2	5002	0	0	-20	0	400	0	51.379	23.1	51.221	23.008	51.221	-0.20028	24172
4	24173	Achillea millefolium	x	2	5002	0	0	-15	0	225	0	51.15408163	23.1	51.18061224	23.00306122	51.18061224	-0.015306122	24173
5	24174	Achillea millefolium	x	2	5002	0	0	-10	0	100	0	50.96060606	23.1010101	51.28282828	23.01313131	51.28282828	0.27910101	24174
6	24175	Achillea millefolium	x	2	5002	0	0	-5	0	25	0	50.79183673	23.10612245	51.55306122	23.01122449	51.55204082	0.714755102	24175
7	24176	Achillea millefolium	x	2	5002	0	0	0	0	0	0	50.69292929	23.15050505	51.65252525	23.04141414	51.63737374	0.91179798	24176
8	24177	Achillea millefolium	x	2	5002	0	0	5	0	25	0	50.6020202	23.1989899	51.46565657	23.07373737	51.46565657	0.818080808	24177
9	24178	Achillea millefolium	x	2	5002	0	0	10	0	100	0	50.476	23.2	51.11	23.1	51.11	0.59324	24178
10	24179	Achillea millefolium	x	2	5002	0	0	15	0	225	0	50.363	23.209	50.681	23.161	50.681	0.28299	24179
11	24180	Achillea millefolium	x	2	5002	0	0	20	0	400	0	50.31	23.255	50.431	23.199	50.431	0.08897	24180
12	24181	Achillea millefolium	x	2	5002	0	0	25	0	625	0	50.269	23.299	50.251	23.212	50.251	-0.04756	24181
13	24182	Achillea millefolium	x	2	5002	0	0	30	0	900	0	50.16	23.3	50.089	23.28	50.089	-0.09866	24182
14	24189	Achillea millefolium	x	3	5003	0	1	-30	0	900	0	49.555	23.431	49.427	23.4	49.427	-0.14727	24189
15	24190	Achillea millefolium	x	3	5003	0	1	-25	0	625	0	49.505	23.48	49.453	23.4	49.453	-0.07153	24190
16	24191	Achillea millefolium	x	3	5003	0	1	-20	0	400	0	49.32020202	23.5	49.36060606	23.4	49.36060606	0.022313131	24191
17	24192	Achillea millefolium	x	3	5003	0	1	-15	0	225	0	48.975	23.5	49.222	23.4	49.222	0.23078	24192
18	24193	Achillea millefolium	x	3	5003	0	1	-10	0	100	0	48.62828283	23.5	49.07474747	23.4	49.07474747	0.432121212	24193
19	24194	Achillea millefolium	x	3	5003	0	1	-5	0	25	0	48.33131313	23.5010101	49.55454545	23.4	49.55454545	1.202717172	24194
20	24195	Achillea millefolium	x	3	5003	0	1	0	0	0	0	48.05757576	23.51111111	49.74141414	23.4	49.74141414	1.660848485	24195
21	24196	Achillea millefolium	x	3	5003	0	1	5	0	25	0	47.87373737	23.56767677	49.7989899	23.4	49.7989899	1.901525253	24196
22	24197	Achillea millefolium	x	3	5003	0	1	10	0	100	0	47.7040404	23.5979798	48.8979798	23.40505051	48.8979798	1.181959596	24197
23	24198	Achillea millefolium	x	3	5003	0	1	15	0	225	0	47.563	23.6	48.324	23.479	48.324	0.75635	24198
24	24199	Achillea millefolium	x	3	5003	0	1	20	0	400	0	47.501	23.6	48.026	23.5	48.026	0.52437	24199
25	24200	Achillea millefolium	x	3	5003	0	1	25	0	625	0	47.465	23.6	47.672	23.501	47.672	0.21114	24200
26	24201	Achillea millefolium	x	3	5003	0	1	30	0	900	0	47.33	23.6	47.463	23.521	47.463	0.13959	24201
27	24246	Achillea millefolium	x	2	5002	1	0	-30	0	900	0	45.516	24.399	45.599	24.303	45.599	0.11399	24246
28	24247	Achillea millefolium	x	2	5002	1	0	-25	0	625	0	45.497	24.4	45.667	24.3	45.667	0.20021	24247
29	24248	Achillea millefolium	x	2	5002	1	0	-20	0	400	0	45.47070707	24.4	45.92121212	24.3	45.92121212	0.477212121	24248
30	24249	Achillea millefolium	x	2	5002	1	0	-15	0	225	0	45.42323232	24.41313131	46.39393939	24.3	46.39393939	0.991222222	24249
31	24250	Achillea millefolium	x	2	5002	1	0	-10	0	100	0	45.41010101	24.46666667	46.97474747	24.2989899	46.97474747	1.577666667	24250
32	24251	Achillea millefolium	x	2	5002	1	0	-5	0	25	0	45.399	24.477	47.251	24.251	47.251	1.86141	24251
33	24252	Achillea millefolium	x	2	5002	1	0	0	0	0	0	45.39	24.488	47.805	24.231	47.805	2.41718	24252
34	24253	Achillea millefolium	x	2	5002	1	0	5	0	25	0	45.398	24.485	47.649	24.253	47.649	2.25524	24253
35	24254	Achillea millefolium	x	2	5002	1	0	10	0	100	0	45.387	24.5	47.139	24.3	47.139	1.76285	24254
36	24255	Achillea millefolium	x	2	5002	1	0	15	0	225	0	45.362	24.5	46.403	24.308	46.403	1.06121	24255
37	24256	Achillea millefolium	x	2	5002	1	0	20	0	400	0	45.317	24.5	45.985	24.392	45.985	0.69385	24256
38	24257	Achillea millefolium	x	2	5002	1	0	25	0	625	0	45.319	24.5	45.72	24.401	45.72	0.43051	24257
39	24258	Achillea millefolium	x	2	5002	1	0	30	0	900	0	45.31	24.501	45.544	24.407	45.544	0.26556	24258
40	24265	Achillea millefolium	x	3	5003	1	1	-30	0	900	0	45.245	24.646	45.259	24.543	45.259	0.0494	24265
41	24266	Achillea millefolium	x	3	5003	1	1	-25	0	625	0	45.218	24.677	45.37	24.5	45.37	0.1858	24266
42	24267	Achillea millefolium	x	3	5003	1	1	-20	0	400	0	45.123	24.678	45.552	24.5	45.552	0.46047	24267
43	24268	Achillea millefolium	x	3	5003	1	1	-15	0	225	0	45.01414141	24.68282828	45.68484848	24.5	45.68484848	0.700515152	24268
44	24269	Achillea millefolium	x	3	5003	1	1	-10	0	100	0	44.93737374	24.69393939	46.27171717	24.5	46.27171717	1.356424242	24269
45	24270	Achillea millefolium	x	3	5003	1	1	-5	0	25	0	44.85555556	24.6979798	47.38282828	24.48080808	47.38282828	2.534959596	24270
46	24271	Achillea millefolium	x	3	5003	1	1	0	0	0	0	44.794	24.698	47.789	24.443	47.789	2.99739	24271
47	24272	Achillea millefolium	x	3	5003	1	1	5	0	25	0	44.703	24.7	47.822	24.473	47.822	3.12095	24272
48	24273	Achillea millefolium	x	3	5003	1	1	10	0	100	0	44.707	24.7	46.607	24.5	46.607	1.91778	24273
49	24274	Achillea millefolium	x	3	5003	1	1	15	0	225	0	44.655	24.7	45.721	24.5	45.721	1.09527	24274
50	24275	Achillea millefolium	x	3	5003	1	1	20	0	400	0	44.62	24.7	45.103	24.565	45.103	0.52027	24275
51	24276	Achillea millefolium	x	3	5003	1	1	25	0	625	0	44.57	24.7	44.837	24.6	44.837	0.30774	24276
52	24277	Achillea millefolium	x	3	5003	1	1	30	0	900	0	44.518	24.7	44.648	24.603	44.648	0.17348	24277
53	24322	Achillea millefolium	x	2	5002	2	0	-30	0	900	0	49.36868687	24.7	49.44444444	24.6	49.44444444	0.056313131	24322
54	24323	Achillea millefolium	x	2	5002	2	0	-25	0	625	0	49.239	24.703	49.486	24.588	49.486	0.22718	24323
55	24324	Achillea millefolium	x	2	5002	2	0	-20	0	400	0	49.178	24.721	49.5	24.525	49.5	0.30202	24324
56	24325	Achillea millefolium	x	2	5002	2	0	-15	0	225	0	49.101	24.7	49.77	24.5	49.77	0.64563	24325
57	24326	Achillea millefolium	x	2	5002	2	0	-10	0	100	0	49.095	24.7	49.938	24.5	49.938	0.81743	24326
58	24327	Achillea millefolium	x	2	5002	2	0	-5	0	25	0	49.052	24.7	50.484	24.466	50.484	1.39936	24327
59	24328	Achillea millefolium	x	2	5002	2	0	0	0	0	0	49.042	24.7	51.047	24.425	51.047	1.96504	24328
60	24329	Achillea millefolium	x	2	5002	2	0	5	0	25	0	49.02	24.7	50.876	24.433	50.876	1.81835	24329
61	24330	Achillea millefolium	x	2	5002	2	0	10	0	100	0	49.08888889	24.6969697	50.54848485	24.43434343	50.54848485	1.426030303	24330
62	24331	Achillea millefolium	x	2	5002	2	0	15	0	225	0	49.06363636	24.69191919	50.04141414	24.49393939	50.04141414	0.95089899	24331
63	24332	Achillea millefolium	x	2	5002	2	0	20	0	400	0	49.08383838	24.68585859	49.68888889	24.5	49.68888889	0.582959596	24332
64	24333	Achillea millefolium	x	2	5002	2	0	25	0	625	0	49.06161616	24.68787879	49.37676768	24.5	49.37676768	0.296707071	24333
65	24334	Achillea millefolium	x	2	5002	2	0	30	0	900	0	49.173	24.603	49.413	24.5	49.413	0.221	24334
66	24341	Achillea millefolium	x	3	5003	2	1	-30	0	900	0	50.65151515	24.59494949	50.70505051	24.43636364	50.70505051	0.018171717	24341
67	24342	Achillea millefolium	x	3	5003	2	1	-25	0	625	0	50.706	24.599	50.885	24.4	50.885	0.14115	24342
68	24343	Achillea millefolium	x	3	5003	2	1	-20	0	400	0	50.836	24.58	51.013	24.4	51.013	0.13774	24343
69	24344	Achillea millefolium	x	3	5003	2	1	-15	0	225	0	50.869	24.594	51.332	24.4	51.332	0.41928	24344
70	24345	Achillea millefolium	x	3	5003	2	1	-10	0	100	0	50.938	24.573	51.584	24.368	51.57	0.599	24345
71	24346	Achillea millefolium	x	3	5003	2	1	-5	0	25	0	50.913	24.586	52.362	24.306	52.272	1.39195	24346
72	24347	Achillea millefolium	x	3	5003	2	1	0	0	0	0	50.866	24.576	52.966	24.3	52.866	2.03515	24347
73	24348	Achillea millefolium	x	3	5003	2	1	5	0	25	0	50.788	24.57	52.929	24.3	52.829	2.07665	24348
74	24349	Achillea millefolium	x	3	5003	2	1	10	0	100	0	50.657	24.582	52.397	24.306	52.297	1.68249	24349
75	24350	Achillea millefolium	x	3	5003	2	1	15	0	225	0	50.56262626	24.58686869	51.70707071	24.34141414	51.69191919	1.095939394	24350
76	24351	Achillea millefolium	x	3	5003	2	1	20	0	400	0	50.47878788	24.58787879	51.18181818	24.3979798	51.18181818	0.661282828	24351
77	24352	Achillea millefolium	x	3	5003	2	1	25	0	625	0	50.36969697	24.56565657	50.7030303	24.4	50.7030303	0.298080808	24352
78	24353	Achillea millefolium	x	3	5003	2	1	30	0	900	0	50.24545455	24.50606061	50.48787879	24.4	50.48787879	0.209545455	24353
79	24398	Achillea millefolium	x	2	5002	3	0	-30	0	900	0	49.5020202	24.48888889	49.41919192	24.34646465	49.41919192	-0.10179798	24398
80	24399	Achillea millefolium	x	2	5002	3	0	-25	0	625	0	49.174	24.497	49.233	24.302	49.233	0.04265	24399
81	24400	Achillea millefolium	x	2	5002	3	0	-20	0	400	0	48.864	24.5	49.156	24.3	49.156	0.27669	24400
82	24401	Achillea millefolium	x	2	5002	3	0	-15	0	225	0	48.60909091	24.4969697	49.18686869	24.3	49.18686869	0.561959596	24401
83	24402	Achillea millefolium	x	2	5002	3	0	-10	0	100	0	48.33737374	24.48989899	49.18686869	24.3	49.18686869	0.833676768	24402
84	24403	Achillea millefolium	x	2	5002	3	0	-5	0	25	0	48.02727273	24.4979798	49.73939394	24.24242424	49.73939394	1.689171717	24403
85	24404	Achillea millefolium	x	2	5002	3	0	0	0	0	0	47.72626263	24.47777778	49.55555556	24.21212121	49.55555556	1.808666667	24404
86	24405	Achillea millefolium	x	2	5002	3	0	5	0	25	0	47.473	24.485	49.367	24.206	49.367	1.87587	24405
87	24406	Achillea millefolium	x	2	5002	3	0	10	0	100	0	47.197	24.48	48.726	24.213	48.726	1.51923	24406
88	24407	Achillea millefolium	x	2	5002	3	0	15	0	225	0	46.96	24.433	48.01	24.268	48.01	1.04955	24407
89	24408	Achillea millefolium	x	2	5002	3	0	20	0	400	0	46.722	24.464	47.416	24.298	47.416	0.7011	24408
90	24409	Achillea millefolium	x	2	5002	3	0	25	0	625	0	46.53	24.424	46.982	24.3	46.982	0.46499	24409
91	24410	Achillea millefolium	x	2	5002	3	0	30	0	900	0	46.396	24.41	46.636	24.304	46.636	0.25764	24410
92	24417	Achillea millefolium	x	3	5003	3	1	-30	0	900	0	45.745	24.4	45.773	24.3	45.773	0.05666	24417
93	24418	Achillea millefolium	x	3	5003	3	1	-25	0	625	0	45.547	24.4	45.731	24.255	45.731	0.21334	24418
94	24419	Achillea millefolium	x	3	5003	3	1	-20	0	400	0	45.405	24.4	45.528	24.203	45.528	0.15472	24419
95	24420	Achillea millefolium	x	3	5003	3	1	-15	0	225	0	45.232	24.399	45.707	24.199	45.707	0.50452	24420
96	24421	Achillea millefolium	x	3	5003	3	1	-10	0	100	0	45.07575758	24.4	45.91919192	24.14242424	45.91919192	0.870292929	24421
97	24422	Achillea millefolium	x	3	5003	3	1	-5	0	25	0	44.86868687	24.4	46.48484848	24.1	46.48484848	1.635535354	24422
98	24423	Achillea millefolium	x	3	5003	3	1	0	0	0	0	44.70707071	24.3979798	47.30505051	24.0989899	47.30505051	2.606717172	24423
99	24424	Achillea millefolium	x	3	5003	3	1	5	0	25	0	44.6030303	24.39494949	47.27171717	24.09090909	47.27171717	2.67779798	24424
100	24425	Achillea millefolium	x	3	5003	3	1	10	0	100	0	44.39	24.397	46.679	24.1	46.679	2.30587	24425
101	24426	Achillea millefolium	x	3	5003	3	1	15	0	225	0	44.25454545	24.3959596	45.55757576	24.1010101	45.55757576	1.334424242	24426
102	24427	Achillea millefolium	x	3	5003	3	1	20	0	400	0	44.078	24.396	44.962	24.13	44.962	0.92326	24427
103	24428	Achillea millefolium	x	3	5003	3	1	25	0	625	0	43.92	24.389	44.263	24.17	44.267	0.39129	24428
104	24429	Achillea millefolium	x	3	5003	3	1	30	0	900	0	43.809	24.383	43.95	24.198	44.05	0.19342	24429
105	24474	Achillea millefolium	x	7	5007	0	0	-30	0	900	0	43.687	24.387	43.742	24.31	43.546	-0.09992	24474
106	24475	Achillea millefolium	x	7	5007	0	0	-25	0	625	0	43.702	24.3	43.897	24.207	43.791	0.04985	24475
107	24476	Achillea millefolium	x	7	5007	0	0	-20	0	400	0	43.76632653	24.29591837	43.92653061	24.12653061	43.82653061	0.017030612	24476
108	24477	Achillea millefolium	x	7	5007	0	0	-15	0	225	0	43.75454545	24.27474747	43.96868687	24.1	43.86868687	0.073737374	24477
109	24478	Achillea millefolium	x	7	5007	0	0	-10	0	100	0	43.70909091	24.20909091	44.02424242	24.1	43.92424242	0.178545455	24478
110	24479	Achillea millefolium	x	7	5007	0	0	-5	0	25	0	43.7	24.2	44.441	24.1	44.341	0.631	24479
111	24480	Achillea millefolium	x	7	5007	0	0	0	0	0	0	43.702	24.202	44.935	24.089	44.835	1.15501	24480
112	24481	Achillea millefolium	x	7	5007	0	0	5	0	25	0	43.738	24.248	44.827	24.083	44.727	1.004	24481
113	24482	Achillea millefolium	x	7	5007	0	0	10	0	100	0	43.711	24.211	44.676	24.092	44.576	0.87016	24482
114	24483	Achillea millefolium	x	7	5007	0	0	15	0	225	0	43.79090909	24.20606061	44.43131313	24.1	44.33131313	0.529717172	24483
115	24484	Achillea millefolium	x	7	5007	0	0	20	0	400	0	43.822	24.222	44.2	24.1	44.1	0.25281	24484
116	24485	Achillea millefolium	x	7	5007	0	0	25	0	625	0	43.833	24.249	44.003	24.1	43.903	0.03211	24485
117	24486	Achillea millefolium	x	7	5007	0	0	30	0	900	0	43.794	24.293	43.912	24.112	43.812	-0.02616	24486
118	24512	Achillea millefolium	x	6	5006	0	2	-30	0	900	0	43.701	24.399	43.766	24.3	43.566	-0.08838	24512
119	24513	Achillea millefolium	x	6	5006	0	2	-25	0	625	0	43.751	24.4	43.956	24.3	43.856	0.0639	24513
120	24514	Achillea millefolium	x	6	5006	0	2	-20	0	400	0	43.812	24.4	44.103	24.281	44.003	0.15946	24514
121	24515	Achillea millefolium	x	6	5006	0	2	-15	0	225	0	43.87	24.4	44.343	24.261	44.243	0.3568	24515
122	24516	Achillea millefolium	x	6	5006	0	2	-10	0	100	0	43.897	24.4	44.627	24.243	44.527	0.63199	24516
123	24517	Achillea millefolium	x	6	5006	0	2	-5	0	25	0	43.975	24.4	45.221	24.226	45.155	1.18652	24517
124	24518	Achillea millefolium	x	6	5006	0	2	0	0	0	0	43.995	24.402	45.656	24.22	45.647	1.62964	24518
125	24519	Achillea millefolium	x	6	5006	0	2	5	0	25	0	44.02	24.454	45.984	24.261	45.984	1.9537	24519
126	24520	Achillea millefolium	x	6	5006	0	2	10	0	100	0	44.0989899	24.44242424	45.66666667	24.3	45.66666667	1.536959596	24520
127	24521	Achillea millefolium	x	6	5006	0	2	15	0	225	0	44.2040404	24.43232323	45.13636364	24.3	45.04343434	0.867383838	24521
128	24522	Achillea millefolium	x	6	5006	0	2	20	0	400	0	44.27777778	24.43737374	44.72222222	24.30505051	44.62222222	0.352575758	24522
129	24523	Achillea millefolium	x	6	5006	0	2	25	0	625	0	44.35656566	24.48686869	44.69494949	24.32929293	44.59494949	0.244929293	24523
130	24524	Achillea millefolium	x	6	5006	0	2	30	0	900	0	44.477	24.491	44.713	24.385	44.613	0.14365	24524
131	24550	Achillea millefolium	x	7	5007	1	0	-30	0	900	0	46.12222222	24.70909091	46.22323232	24.6030303	46.22323232	0.106313131	24550
132	24551	Achillea millefolium	x	7	5007	1	0	-25	0	625	0	46.11515152	24.72020202	46.3	24.6	46.3	0.194888889	24551
133	24552	Achillea millefolium	x	7	5007	1	0	-20	0	400	0	46.11111111	24.72222222	46.39191919	24.5989899	46.39191919	0.297040404	24552
134	24553	Achillea millefolium	x	7	5007	1	0	-15	0	225	0	46.065	24.787	46.354	24.6	46.354	0.30273	24553
135	24554	Achillea millefolium	x	7	5007	1	0	-10	0	100	0	45.92626263	24.78585859	46.55656566	24.6	46.55656566	0.65720202	24554
136	24555	Achillea millefolium	x	7	5007	1	0	-5	0	25	0	45.733	24.783	47.04	24.597	47.093	1.36507	24555
137	24556	Achillea millefolium	x	7	5007	1	0	0	0	0	0	45.582	24.796	47.237	24.588	47.323	1.72571	24556
138	24557	Achillea millefolium	x	7	5007	1	0	5	0	25	0	45.436	24.787	46.97	24.591	47.025	1.58754	24557
139	24558	Achillea millefolium	x	7	5007	1	0	10	0	100	0	45.246	24.778	46.645	24.598	46.645	1.43165	24558
140	24559	Achillea millefolium	x	7	5007	1	0	15	0	225	0	45.11	24.791	46.042	24.6	46.042	0.92545	24559
141	24560	Achillea millefolium	x	7	5007	1	0	20	0	400	0	44.877	24.798	45.279	24.6	45.206	0.34635	24560
142	24561	Achillea millefolium	x	7	5007	1	0	25	0	625	0	44.65353535	24.7989899	44.85656566	24.60707071	44.75656566	0.119939394	24561
143	24562	Achillea millefolium	x	7	5007	1	0	30	0	900	0	44.51717172	24.79494949	44.64040404	24.61515152	44.54040404	0.026020202	24562
144	24588	Achillea millefolium	x	6	5006	1	2	-30	0	900	0	44.793	24.8	44.956	24.702	44.856	0.08645	24588
145	24589	Achillea millefolium	x	6	5006	1	2	-25	0	625	0	44.915	24.8	45.246	24.691	45.154	0.27324	24589
146	24590	Achillea millefolium	x	6	5006	1	2	-20	0	400	0	44.916	24.815	45.497	24.657	45.483	0.53947	24590
147	24591	Achillea millefolium	x	6	5006	1	2	-15	0	225	0	44.97979798	24.81717172	45.61414141	24.61111111	45.61414141	0.600232323	24591
148	24592	Achillea millefolium	x	6	5006	1	2	-10	0	100	0	45.08787879	24.8	46.01414141	24.6030303	46.01414141	0.917909091	24592
149	24593	Achillea millefolium	x	6	5006	1	2	-5	0	25	0	45.18181818	24.8	46.46565657	24.6	46.48080808	1.304727273	24593
150	24594	Achillea millefolium	x	6	5006	1	2	0	0	0	0	45.23434343	24.8	47.15656566	24.6	47.22626263	1.987757576	24594
151	24595	Achillea millefolium	x	6	5006	1	2	5	0	25	0	45.432	24.8	47.387	24.6	47.483	2.03538	24595
152	24596	Achillea millefolium	x	6	5006	1	2	10	0	100	0	45.605	24.8	47.143	24.6	47.217	1.60261	24596
153	24597	Achillea millefolium	x	6	5006	1	2	15	0	225	0	45.758	24.8	46.766	24.6	46.771	1.0485	24597
154	24598	Achillea millefolium	x	6	5006	1	2	20	0	400	0	45.942	24.8	46.596	24.6	46.596	0.68356	24598
155	24599	Achillea millefolium	x	6	5006	1	2	25	0	625	0	46.25	24.796	46.665	24.6	46.665	0.44901	24599
156	24600	Achillea millefolium	x	6	5006	1	2	30	0	900	0	46.558	24.786	46.856	24.6	46.866	0.34433	24600
157	24626	Achillea millefolium	x	7	5007	2	0	-30	0	900	0	53.684	24.712	53.393	24.596	53.893	0.17758	24626
158	24627	Achillea millefolium	x	7	5007	2	0	-25	0	625	0	53.684	24.74	53.493	24.535	53.993	0.28372	24627
159	24628	Achillea millefolium	x	7	5007	2	0	-20	0	400	0	53.692	24.701	53.564	24.506	54.064	0.35132	24628
160	24629	Achillea millefolium	x	7	5007	2	0	-15	0	225	0	53.60808081	24.72525253	53.63131313	24.5040404	54.13131313	0.506888889	24629
161	24630	Achillea millefolium	x	7	5007	2	0	-10	0	100	0	53.623	24.7	53.807	24.5	54.307	0.67924	24630
162	24631	Achillea millefolium	x	7	5007	2	0	-5	0	25	0	53.71	24.7	54.145	24.5	54.649	0.95211	24631
163	24632	Achillea millefolium	x	7	5007	2	0	0	0	0	0	53.749	24.7	54.638	24.5	55.19	1.43791	24632
164	24633	Achillea millefolium	x	7	5007	2	0	5	0	25	0	53.89489796	24.70306122	54.99897959	24.5	55.59897959	1.676234694	24633
165	24634	Achillea millefolium	x	7	5007	2	0	10	0	100	0	54.14444444	24.7	54.78181818	24.5	55.36161616	1.195363636	24634
166	24635	Achillea millefolium	x	7	5007	2	0	15	0	225	0	54.18484848	24.7	54.52727273	24.5	55.04343434	0.884121212	24635
167	24636	Achillea millefolium	x	7	5007	2	0	20	0	400	0	54.22929293	24.71717172	54.21010101	24.50505051	54.71010101	0.502343434	24636
168	24637	Achillea millefolium	x	7	5007	2	0	25	0	625	0	54.299	24.7	54.06	24.508	54.56	0.27266	24637
169	24638	Achillea millefolium	x	7	5007	2	0	30	0	900	0	54.232	24.7	53.912	24.505	54.412	0.18184	24638
170	24664	Achillea millefolium	x	6	5006	2	2	-30	0	900	0	52.855	24.691	52.6	24.503	53	0.16234	24664
171	24665	Achillea millefolium	x	6	5006	2	2	-25	0	625	0	53.033	24.675	52.906	24.497	53.306	0.31025	24665
172	24666	Achillea millefolium	x	6	5006	2	2	-20	0	400	0	53.21111111	24.66767677	53.10707071	24.45858586	53.54040404	0.34620202	24666
173	24667	Achillea millefolium	x	6	5006	2	2	-15	0	225	0	53.451	24.653	53.399	24.416	53.899	0.41692	24667
174	24668	Achillea millefolium	x	6	5006	2	2	-10	0	100	0	53.671	24.628	53.803	24.406	54.303	0.62696	24668
175	24669	Achillea millefolium	x	6	5006	2	2	-5	0	25	0	53.83939394	24.61515152	54.39191919	24.4	54.9010101	1.085515152	24669
176	24670	Achillea millefolium	x	6	5006	2	2	0	0	0	0	54.01212121	24.6040404	54.89393939	24.4	55.47272727	1.447151515	24670
177	24671	Achillea millefolium	x	6	5006	2	2	5	0	25	0	54.1877551	24.60102041	55.12244898	24.4	55.72244898	1.514918367	24671
178	24672	Achillea millefolium	x	6	5006	2	2	10	0	100	0	54.28888889	24.6020202	55.11919192	24.40707071	55.71919192	1.410313131	24672
179	24673	Achillea millefolium	x	6	5006	2	2	15	0	225	0	54.5020202	24.6010101	54.77878788	24.42323232	55.36363636	0.83459596	24673
180	24674	Achillea millefolium	x	6	5006	2	2	20	0	400	0	54.646	24.602	54.532	24.452	55.045	0.42802	24674
181	24675	Achillea millefolium	x	6	5006	2	2	25	0	625	0	54.755	24.601	54.406	24.498	54.906	0.18523	24675
182	24676	Achillea millefolium	x	6	5006	2	2	30	0	900	0	54.924	24.602	54.398	24.5	54.898	0.00776	24676
183	24702	Achillea millefolium	x	7	5007	3	0	-30	0	900	0	52.377	24.486	52.028	24.322	52.428	0.03164	24702
184	24703	Achillea millefolium	x	7	5007	3	0	-25	0	625	0	52.24343434	24.4030303	52.07272727	24.27272727	52.47272727	0.212656566	24703
185	24704	Achillea millefolium	x	7	5007	3	0	-20	0	400	0	52.16565657	24.4010101	52.04242424	24.23434343	52.44242424	0.258313131	24704
186	24705	Achillea millefolium	x	7	5007	3	0	-15	0	225	0	52.08673469	24.40612245	52.03061224	24.21428571	52.43061224	0.324704082	24705
187	24706	Achillea millefolium	x	7	5007	3	0	-10	0	100	0	52.13333333	24.4020202	52.18989899	24.2	52.58989899	0.447141414	24706
188	24707	Achillea millefolium	x	7	5007	3	0	-5	0	25	0	52.2	24.4	52.543	24.196	52.943	0.75654	24707
189	24708	Achillea millefolium	x	7	5007	3	0	0	0	0	0	52.275	24.4	53.116	24.174	53.558	1.2918	24708
190	24709	Achillea millefolium	x	7	5007	3	0	5	0	25	0	52.423	24.4	53.493	24.168	53.982	1.54497	24709
191	24710	Achillea millefolium	x	7	5007	3	0	10	0	100	0	52.562	24.4	53.376	24.191	53.868	1.28152	24710
192	24711	Achillea millefolium	x	7	5007	3	0	15	0	225	0	52.617	24.4	53.078	24.198	53.508	0.9092	24711
193	24712	Achillea millefolium	x	7	5007	3	0	20	0	400	0	52.652	24.4	52.754	24.2	53.154	0.5293	24712
194	24713	Achillea millefolium	x	7	5007	3	0	25	0	625	0	52.684	24.4	52.637	24.223	53.037	0.37259	24713
195	24714	Achillea millefolium	x	7	5007	3	0	30	0	900	0	52.868	24.4	52.672	24.224	53.072	0.22597	24714
196	24740	Achillea millefolium	x	6	5006	3	2	-30	0	900	0	55.28383838	24.4	54.53636364	24.28484848	55.04242424	-0.205232323	24740
197	24741	Achillea millefolium	x	6	5006	3	2	-25	0	625	0	55.28484848	24.3989899	54.61616162	24.21313131	55.13131313	-0.121565657	24741
198	24742	Achillea millefolium	x	6	5006	3	2	-20	0	400	0	55.2979798	24.3969697	54.69292929	24.19494949	55.28383838	-0.052565657	24742
199	24743	Achillea millefolium	x	6	5006	3	2	-15	0	225	0	55.298	24.395	54.937	24.195	55.537	0.20714	24743
200	24744	Achillea millefolium	x	6	5006	3	2	-10	0	100	0	55.28888889	24.39292929	54.92121212	24.16565657	55.52020202	0.199464646	24744
201	24745	Achillea millefolium	x	6	5006	3	2	-5	0	25	0	55.116	24.399	55.235	24.132	55.835	0.70654	24745
202	24746	Achillea millefolium	x	6	5006	3	2	0	0	0	0	54.969	24.399	55.618	24.124	56.221	1.26128	24746
203	24747	Achillea millefolium	x	6	5006	3	2	5	0	25	0	54.79	24.387	55.706	24.104	56.306	1.53398	24747
204	24748	Achillea millefolium	x	6	5006	3	2	10	0	100	0	54.528	24.394	55.109	24.12	55.709	1.16035	24748
205	24749	Achillea millefolium	x	6	5006	3	2	15	0	225	0	54.281	24.368	54.534	24.143	55.052	0.79513	24749
206	24750	Achillea millefolium	x	6	5006	3	2	20	0	400	0	54.074	24.334	53.94	24.183	54.44	0.36985	24750
207	24751	Achillea millefolium	x	6	5006	3	2	25	0	625	0	53.846	24.314	53.56	24.2	54.06	0.19302	24751
208	24752	Achillea millefolium	x	6	5006	3	2	30	0	900	0	53.67272727	24.31616162	53.32828283	24.2	53.82828283	0.120141414	24752
209	24816	Achillea millefolium	x	11	5011	0	2	-30	0	900	0	69.93535354	24.7	64.62626263	24.6	70.15454545	0.237414141	24816
210	24817	Achillea millefolium	x	11	5011	0	2	-25	0	625	0	69.71616162	24.7020202	64.72626263	24.6	70.31212121	0.59620202	24817
211	24818	Achillea millefolium	x	11	5011	0	2	-20	0	400	0	69.55656566	24.72121212	64.88585859	24.6	70.53131313	0.978434343	24818
212	24819	Achillea millefolium	x	11	5011	0	2	-15	0	225	0	69.34040404	24.76363636	64.73939394	24.6	70.32626263	0.990242424	24819
213	24820	Achillea millefolium	x	11	5011	0	2	-10	0	100	0	69.062	24.796	65.376	24.6	71.223	2.15708	24820
214	24821	Achillea millefolium	x	11	5011	0	2	-5	0	25	0	68.885	24.8	65.611	24.6	71.555	2.66209	24821
215	24822	Achillea millefolium	x	11	5011	0	2	0	0	0	0	68.83	24.8	65.845	24.6	71.884	3.04369	24822
216	24823	Achillea millefolium	x	11	5011	0	2	5	0	25	0	68.703	24.801	65.388	24.601	71.248	2.53278	24823
217	24824	Achillea millefolium	x	11	5011	0	2	10	0	100	0	68.53	24.833	65.01	24.656	70.712	2.17815	24824
218	24825	Achillea millefolium	x	11	5011	0	2	15	0	225	0	68.438	24.887	64.34	24.699	69.784	1.33511	24825
219	24826	Achillea millefolium	x	11	5011	0	2	20	0	400	0	68.395	24.898	63.903	24.707	69.175	0.76818	24826
220	24827	Achillea millefolium	x	11	5011	0	2	25	0	625	0	68.317	24.9	63.764	24.771	68.973	0.65207	24827
221	24828	Achillea millefolium	x	11	5011	0	2	30	0	900	0	68.28989899	24.9	63.5979798	24.8	68.71616162	0.447474747	24828
222	24835	Achillea millefolium	x	10	5010	0	3	-30	0	900	0	67.379	25.01	62.622	24.904	67.356	-0.00405	24835
223	24836	Achillea millefolium	x	10	5010	0	3	-25	0	625	0	67.23979592	25.01326531	62.83877551	24.9	67.67959184	0.438020408	24836
224	24837	Achillea millefolium	x	10	5010	0	3	-20	0	400	0	67.05050505	25.06767677	62.74545455	24.9	67.54141414	0.496969697	24837
225	24838	Achillea millefolium	x	10	5010	0	3	-15	0	225	0	66.88989899	25.08585859	63.18888889	24.87676768	68.16868687	1.276484848	24838
226	24839	Achillea millefolium	x	10	5010	0	3	-10	0	100	0	66.629	25.097	63.745	24.832	68.938	2.31357	24839
227	24840	Achillea millefolium	x	10	5010	0	3	-5	0	25	0	66.466	25.099	64.47	24.805	69.957	3.48851	24840
228	24841	Achillea millefolium	x	10	5010	0	3	0	0	0	0	66.254	25.1	65.492	24.8	71.391	5.12709	24841
229	24842	Achillea millefolium	x	10	5010	0	3	5	0	25	0	66.197	25.1	65.027	24.812	70.742	4.53499	24842
230	24843	Achillea millefolium	x	10	5010	0	3	10	0	100	0	66.268	25.1	64.14	24.875	69.495	3.22601	24843
231	24844	Achillea millefolium	x	10	5010	0	3	15	0	225	0	66.569	25.096	63.155	24.9	68.111	1.55004	24844
232	24845	Achillea millefolium	x	10	5010	0	3	20	0	400	0	66.613	25.1	62.834	24.911	67.666	1.05812	24845
233	24846	Achillea millefolium	x	10	5010	0	3	25	0	625	0	66.468	25.1	62.223	24.985	66.808	0.35002	24846
234	24847	Achillea millefolium	x	10	5010	0	3	30	0	900	0	66.28080808	25.1	61.96262626	25.0020202	66.46363636	0.173737374	24847
235	24892	Achillea millefolium	x	11	5011	1	2	-30	0	900	0	64.065	25.3	60.125	25.172	63.92	-0.17528	24892
236	24893	Achillea millefolium	x	11	5011	1	2	-25	0	625	0	64.001	25.3	60.287	25.116	64.112	0.11473	24893
237	24894	Achillea millefolium	x	11	5011	1	2	-20	0	400	0	63.878	25.301	60.541	25.1	64.464	0.59248	24894
238	24895	Achillea millefolium	x	11	5011	1	2	-15	0	225	0	63.769	25.3	60.811	25.1	64.849	1.07829	24895
239	24896	Achillea millefolium	x	11	5011	1	2	-10	0	100	0	63.619	25.3	61.536	25.071	65.861	2.24025	24896
240	24897	Achillea millefolium	x	11	5011	1	2	-5	0	25	0	63.524	25.299	61.847	25.016	66.29	2.76928	24897
241	24898	Achillea millefolium	x	11	5011	1	2	0	0	0	0	63.332	25.299	61.819	25.001	66.255	2.92222	24898
242	24899	Achillea millefolium	x	11	5011	1	2	5	0	25	0	63.206	25.298	61.876	25.012	66.332	3.12768	24899
243	24900	Achillea millefolium	x	11	5011	1	2	10	0	100	0	63.06868687	25.28787879	60.73636364	25.04141414	64.74747475	1.674464646	24900
244	24901	Achillea millefolium	x	11	5011	1	2	15	0	225	0	62.88888889	25.26767677	60.07777778	25.0969697	63.83737374	0.934888889	24901
245	24902	Achillea millefolium	x	11	5011	1	2	20	0	400	0	62.72121212	25.25353535	59.62929293	25.1	63.21818182	0.476767677	24902
246	24903	Achillea millefolium	x	11	5011	1	2	25	0	625	0	62.5377551	25.26122449	59.36836735	25.1	62.8255102	0.295846939	24903
247	24904	Achillea millefolium	x	11	5011	1	2	30	0	900	0	62.373	25.23	59.109	25.1	62.494	0.0986	24904
248	24911	Achillea millefolium	x	10	5010	1	3	-30	0	900	0	61.254	25.2	58.326	25.098	61.358	0.12449	24911
249	24912	Achillea millefolium	x	10	5010	1	3	-25	0	625	0	61.183	25.2	58.35	25.022	61.395	0.229	24912
250	24913	Achillea millefolium	x	10	5010	1	3	-20	0	400	0	61.041	25.2	58.533	25.004	61.668	0.62666	24913
251	24914	Achillea millefolium	x	10	5010	1	3	-15	0	225	0	60.9	25.2	58.794	24.999	62.033	1.13196	24914
252	24915	Achillea millefolium	x	10	5010	1	3	-10	0	100	0	60.80808081	25.2	59.27070707	24.93838384	62.70606061	1.889353535	24915
253	24916	Achillea millefolium	x	10	5010	1	3	-5	0	25	0	60.787	25.2	60.131	24.904	63.903	3.11111	24916
254	24917	Achillea millefolium	x	10	5010	1	3	0	0	0	0	60.725	25.198	60.783	24.9	64.818	4.08327	24917
255	24918	Achillea millefolium	x	10	5010	1	3	5	0	25	0	60.738	25.19	60.677	24.9	64.665	3.92235	24918
256	24919	Achillea millefolium	x	10	5010	1	3	10	0	100	0	60.791	25.191	59.919	24.9	63.614	2.81119	24919
257	24920	Achillea millefolium	x	10	5010	1	3	15	0	225	0	60.83636364	25.17676768	59.28383838	24.91010101	62.72525253	1.879373737	24920
258	24921	Achillea millefolium	x	10	5010	1	3	20	0	400	0	60.91414141	25.15050505	58.64040404	24.93737374	61.82626263	0.903444444	24921
259	24922	Achillea millefolium	x	10	5010	1	3	25	0	625	0	60.92040816	25.13469388	58.37346939	24.99387755	61.43163265	0.524459184	24922
260	24923	Achillea millefolium	x	10	5010	1	3	30	0	900	0	60.94545455	25.10808081	58.2979798	24.9969697	61.30505051	0.393808081	24923
261	24968	Achillea millefolium	x	11	5011	2	2	-30	0	900	0	61.317	24.825	58.331	24.7	61.373	0.06866	24968
262	24969	Achillea millefolium	x	11	5011	2	2	-25	0	625	0	61.421	24.817	58.552	24.657	61.699	0.27333	24969
263	24970	Achillea millefolium	x	11	5011	2	2	-20	0	400	0	61.586	24.801	58.765	24.622	61.971	0.4054	24970
264	24971	Achillea millefolium	x	11	5011	2	2	-15	0	225	0	61.73	24.8	58.989	24.601	62.314	0.57408	24971
265	24972	Achillea millefolium	x	11	5011	2	2	-10	0	100	0	61.812	24.8	59.524	24.6	63.055	1.2389	24972
266	24973	Achillea millefolium	x	11	5011	2	2	-5	0	25	0	61.901	24.801	59.899	24.6	63.586	1.67341	24973
267	24974	Achillea millefolium	x	11	5011	2	2	0	0	0	0	62.031	24.806	60.529	24.6	64.465	2.42271	24974
268	24975	Achillea millefolium	x	11	5011	2	2	5	0	25	0	62.138	24.808	60.629	24.6	64.605	2.45525	24975
269	24976	Achillea millefolium	x	11	5011	2	2	10	0	100	0	62.22626263	24.82626263	60.20909091	24.6	64.01515152	1.780787879	24976
270	24977	Achillea millefolium	x	11	5011	2	2	15	0	225	0	62.35959596	24.8040404	59.73131313	24.6	63.34242424	0.980717172	24977
271	24978	Achillea millefolium	x	11	5011	2	2	20	0	400	0	62.51616162	24.8	59.62323232	24.62323232	63.21313131	0.673232323	24978
272	24979	Achillea millefolium	x	11	5011	2	2	25	0	625	0	62.623	24.801	59.51	24.648	63.044	0.40825	24979
273	24980	Achillea millefolium	x	11	5011	2	2	30	0	900	0	62.75	24.8	59.528	24.634	63.06	0.30624	24980
274	24987	Achillea millefolium	x	10	5010	2	3	-30	0	900	0	63.536	24.802	59.874	24.692	63.53	0.00342	24987
275	24988	Achillea millefolium	x	10	5010	2	3	-25	0	625	0	63.633	24.8	60.148	24.644	63.933	0.28874	24988
276	24989	Achillea millefolium	x	10	5010	2	3	-20	0	400	0	63.704	24.801	60.299	24.619	64.128	0.42859	24989
277	24990	Achillea millefolium	x	10	5010	2	3	-15	0	225	0	63.825	24.802	60.536	24.601	64.477	0.63853	24990
278	24991	Achillea millefolium	x	10	5010	2	3	-10	0	100	0	63.967	24.8	60.717	24.6	64.732	0.74912	24991
279	24992	Achillea millefolium	x	10	5010	2	3	-5	0	25	0	64.12	24.8	62.102	24.592	66.64	2.52927	24992
280	24993	Achillea millefolium	x	10	5010	2	3	0	0	0	0	64.223	24.8	62.942	24.559	67.823	3.59881	24993
281	24994	Achillea millefolium	x	10	5010	2	3	5	0	25	0	64.305	24.8	63.199	24.559	68.175	3.87548	24994
282	24995	Achillea millefolium	x	10	5010	2	3	10	0	100	0	64.36060606	24.8	62.62323232	24.5979798	67.37575758	3.016272727	24995
283	24996	Achillea millefolium	x	10	5010	2	3	15	0	225	0	64.41616162	24.8	61.85757576	24.6	66.2969697	1.891979798	24996
284	24997	Achillea millefolium	x	10	5010	2	3	20	0	400	0	64.42525253	24.8	61.21717172	24.6020202	65.41717172	0.989030303	24997
285	24998	Achillea millefolium	x	10	5010	2	3	25	0	625	0	64.558	24.798	60.888	24.611	64.965	0.39698	24998
286	24999	Achillea millefolium	x	10	5010	2	3	30	0	900	0	64.539	24.8	60.797	24.648	64.826	0.28879	24999
287	25044	Achillea millefolium	x	11	5011	3	2	-30	0	900	0	63.161	24.785	59.553	24.622	63.107	-0.06979	25044
288	25045	Achillea millefolium	x	11	5011	3	2	-25	0	625	0	63.031	24.791	59.624	24.6	63.224	0.15955	25045
289	25046	Achillea millefolium	x	11	5011	3	2	-20	0	400	0	62.82828283	24.7979798	59.69393939	24.58787879	63.2989899	0.459838384	25046
290	25047	Achillea millefolium	x	11	5011	3	2	-15	0	225	0	62.789	24.79	59.763	24.541	63.393	0.5955	25047
291	25048	Achillea millefolium	x	11	5011	3	2	-10	0	100	0	62.7	24.789	60.066	24.502	63.812	1.10741	25048
292	25049	Achillea millefolium	x	11	5011	3	2	-5	0	25	0	62.51616162	24.78080808	60.09090909	24.5	63.84747475	1.325949495	25049
293	25050	Achillea millefolium	x	11	5011	3	2	0	0	0	0	62.28080808	24.76666667	60.48787879	24.5	64.40505051	2.115454545	25050
294	25051	Achillea millefolium	x	11	5011	3	2	5	0	25	0	62.07070707	24.72525253	60.29090909	24.5	64.12424242	2.050535354	25051
295	25052	Achillea millefolium	x	11	5011	3	2	10	0	100	0	61.83163265	24.72653061	60.03571429	24.5	63.76632653	1.933428571	25052
296	25053	Achillea millefolium	x	11	5011	3	2	15	0	225	0	61.612	24.769	59.325	24.504	62.769	1.16117	25053
297	25054	Achillea millefolium	x	11	5011	3	2	20	0	400	0	61.298	24.78	58.779	24.543	62.018	0.71295	25054
298	25055	Achillea millefolium	x	11	5011	3	2	25	0	625	0	61.01	24.706	58.455	24.551	61.554	0.54886	25055
299	25056	Achillea millefolium	x	11	5011	3	2	30	0	900	0	60.799	24.71	58.219	24.562	61.222	0.43033	25056
300	25063	Achillea millefolium	x	10	5010	3	3	-30	0	900	0	60.48181818	24.7040404	57.91717172	24.6	60.81313131	0.326262626	25063
301	25064	Achillea millefolium	x	10	5010	3	3	-25	0	625	0	60.371	24.702	57.957	24.544	60.864	0.49273	25064
302	25065	Achillea millefolium	x	10	5010	3	3	-20	0	400	0	60.388	24.7	58.06	24.503	61.007	0.61953	25065
303	25066	Achillea millefolium	x	10	5010	3	3	-15	0	225	0	60.442	24.7	58.376	24.5	61.444	1.00649	25066
304	25067	Achillea millefolium	x	10	5010	3	3	-10	0	100	0	60.502	24.7	58.978	24.5	62.282	1.78678	25067
305	25068	Achillea millefolium	x	10	5010	3	3	-5	0	25	0	60.569	24.7	59.788	24.475	63.425	2.85042	25068
306	25069	Achillea millefolium	x	10	5010	3	3	0	0	0	0	60.59285714	24.7	60.45102041	24.41734694	64.35816327	3.752040816	25069
307	25070	Achillea millefolium	x	10	5010	3	3	5	0	25	0	60.66565657	24.7	60.58989899	24.4020202	64.54242424	3.873010101	25070
308	25071	Achillea millefolium	x	10	5010	3	3	10	0	100	0	60.74141414	24.6979798	60.2020202	24.44949495	64.0030303	3.255757576	25071
309	25072	Achillea millefolium	x	10	5010	3	3	15	0	225	0	60.8	24.7	59.30909091	24.49090909	62.75050505	1.95089899	25072
310	25073	Achillea millefolium	x	10	5010	3	3	20	0	400	0	60.73	24.7	58.729	24.5	61.932	1.2112	25073
311	25074	Achillea millefolium	x	10	5010	3	3	25	0	625	0	60.77	24.7	58.385	24.504	61.443	0.69101	25074
312	25075	Achillea millefolium	x	10	5010	3	3	30	0	900	0	60.799	24.7	58.271	24.525	61.273	0.5027	25075
313	24183	Achillea millefolium	z	2	5002	0	0	0	5	0	25	50.1	23.3	50.146	23.289	50.146	0.01762	24183
314	24184	Achillea millefolium	z	2	5002	0	0	0	10	0	100	50.024	23.317	50.104	23.291	50.104	0.05206	24184
315	24185	Achillea millefolium	z	2	5002	0	0	0	15	0	225	50.006	23.38	49.995	23.3	49.995	-0.03695	24185
316	24186	Achillea millefolium	z	2	5002	0	0	0	20	0	400	49.989	23.399	49.936	23.301	49.936	-0.07836	24186
317	24187	Achillea millefolium	z	2	5002	0	0	0	25	0	625	49.877	23.4	49.826	23.325	49.826	-0.07524	24187
318	24188	Achillea millefolium	z	2	5002	0	0	0	30	0	900	49.72525253	23.4020202	49.76060606	23.37171717	49.76060606	0.012080808	24188
319	24202	Achillea millefolium	z	3	5003	0	1	0	5	0	25	47.212	23.602	47.491	23.515	47.491	0.28521	24202
320	24203	Achillea millefolium	z	3	5003	0	1	0	10	0	100	47.095	23.603	47.253	23.525	47.253	0.16739	24203
321	24204	Achillea millefolium	z	3	5003	0	1	0	15	0	225	46.974	23.679	47.053	23.563	47.053	0.09096	24204
322	24205	Achillea millefolium	z	3	5003	0	1	0	20	0	400	46.778	23.695	46.888	23.598	46.888	0.12412	24205
323	24206	Achillea millefolium	z	3	5003	0	1	0	25	0	625	46.617	23.699	46.744	23.6	46.744	0.14317	24206
324	24207	Achillea millefolium	z	3	5003	0	1	0	30	0	900	46.511	23.699	46.631	23.6	46.631	0.13769	24207
325	24259	Achillea millefolium	z	2	5002	1	0	0	5	0	25	45.319	24.517	45.926	24.401	45.926	0.63372	24259
326	24260	Achillea millefolium	z	2	5002	1	0	0	10	0	100	45.339	24.552	45.626	24.402	45.626	0.31768	24260
327	24261	Achillea millefolium	z	2	5002	1	0	0	15	0	225	45.36	24.575	45.554	24.422	45.554	0.22546	24261
328	24262	Achillea millefolium	z	2	5002	1	0	0	20	0	400	45.379	24.586	45.619	24.452	45.619	0.2708	24262
329	24263	Achillea millefolium	z	2	5002	1	0	0	25	0	625	45.4	24.6	45.62653061	24.5	45.62653061	0.257265306	24263
330	24264	Achillea millefolium	z	2	5002	1	0	0	30	0	900	45.38571429	24.6	45.58061224	24.5	45.58061224	0.226091837	24264
331	24278	Achillea millefolium	z	3	5003	1	1	0	5	0	25	44.5	24.7	45.09	24.6	45.09	0.6274	24278
332	24279	Achillea millefolium	z	3	5003	1	1	0	10	0	100	44.521	24.7	44.811	24.6	44.811	0.33117	24279
333	24280	Achillea millefolium	z	3	5003	1	1	0	15	0	225	44.485	24.701	44.616	24.599	44.616	0.17484	24280
334	24281	Achillea millefolium	z	3	5003	1	1	0	20	0	400	44.46	24.709	44.589	24.6	44.589	0.17311	24281
335	24282	Achillea millefolium	z	3	5003	1	1	0	25	0	625	44.47272727	24.70707071	44.48181818	24.6	44.48181818	0.054272727	24282
336	24283	Achillea millefolium	z	3	5003	1	1	0	30	0	900	44.38484848	24.70505051	44.44444444	24.6	44.44444444	0.105151515	24283
337	24335	Achillea millefolium	z	2	5002	2	0	0	5	0	25	49.39191919	24.6	49.79393939	24.43838384	49.79393939	0.378474747	24335
338	24336	Achillea millefolium	z	2	5002	2	0	0	10	0	100	49.58989899	24.5989899	49.85353535	24.4	49.85353535	0.239121212	24336
339	24337	Achillea millefolium	z	2	5002	2	0	0	15	0	225	49.771	24.585	50.054	24.4	50.054	0.25592	24337
340	24338	Achillea millefolium	z	2	5002	2	0	0	20	0	400	49.965	24.597	50.196	24.401	50.196	0.20204	24338
341	24339	Achillea millefolium	z	2	5002	2	0	0	25	0	625	50.165	24.59	50.352	24.4	50.352	0.15596	24339
342	24340	Achillea millefolium	z	2	5002	2	0	0	30	0	900	50.353	24.586	50.518	24.4	50.518	0.13182	24340
343	24354	Achillea millefolium	z	3	5003	2	1	0	5	0	25	50.16868687	24.5030303	50.46464646	24.38585859	50.46464646	0.263323232	24354
344	24355	Achillea millefolium	z	3	5003	2	1	0	10	0	100	50.09292929	24.5	50.33131313	24.34747475	50.33131313	0.207767677	24355
345	24356	Achillea millefolium	z	3	5003	2	1	0	15	0	225	49.9969697	24.50909091	50.25353535	24.37676768	50.25353535	0.227	24356
346	24357	Achillea millefolium	z	3	5003	2	1	0	20	0	400	49.972	24.502	50.204	24.378	50.204	0.20296	24357
347	24358	Achillea millefolium	z	3	5003	2	1	0	25	0	625	49.903	24.504	50.105	24.4	50.105	0.17395	24358
348	24359	Achillea millefolium	z	3	5003	2	1	0	30	0	900	49.848	24.504	50.066	24.4	50.066	0.19068	24359
349	24411	Achillea millefolium	z	2	5002	3	0	0	5	0	25	46.299	24.4	46.744	24.3	46.744	0.46116	24411
350	24412	Achillea millefolium	z	2	5002	3	0	0	10	0	100	46.217	24.4	46.482	24.274	46.482	0.28418	24412
351	24413	Achillea millefolium	z	2	5002	3	0	0	15	0	225	46.145	24.4	46.399	24.291	46.399	0.27428	24413
352	24414	Achillea millefolium	z	2	5002	3	0	0	20	0	400	46.013	24.4	46.29	24.297	46.29	0.29906	24414
353	24415	Achillea millefolium	z	2	5002	3	0	0	25	0	625	45.973	24.4	46.153	24.293	46.153	0.20351	24415
354	24416	Achillea millefolium	z	2	5002	3	0	0	30	0	900	45.91111111	24.4	46.07373737	24.28282828	46.07373737	0.187161616	24416
355	24430	Achillea millefolium	z	3	5003	3	1	0	5	0	25	43.653	24.346	43.92	24.159	44.018	0.31967	24430
356	24431	Achillea millefolium	z	3	5003	3	1	0	10	0	100	43.501	24.356	43.644	24.128	43.744	0.19951	24431
357	24432	Achillea millefolium	z	3	5003	3	1	0	15	0	225	43.393	24.301	43.559	24.124	43.659	0.22341	24432
358	24433	Achillea millefolium	z	3	5003	3	1	0	20	0	400	43.293	24.304	43.371	24.13	43.471	0.13763	24433
359	24434	Achillea millefolium	z	3	5003	3	1	0	25	0	625	43.141	24.3	43.228	24.128	43.328	0.14868	24434
360	24435	Achillea millefolium	z	3	5003	3	1	0	30	0	900	43.033	24.302	43.071	24.147	43.171	0.10164	24435
361	24487	Achillea millefolium	z	7	5007	0	0	0	5	0	25	43.796	24.294	43.977	24.102	43.876	0.04124	24487
362	24488	Achillea millefolium	z	7	5007	0	0	0	10	0	100	43.794	24.294	43.894	24.102	43.788	-0.04536	24488
363	24489	Achillea millefolium	z	7	5007	0	0	0	15	0	225	43.73333333	24.2989899	43.85858586	24.1010101	43.71616162	-0.022222222	24489
364	24490	Achillea millefolium	z	7	5007	0	0	0	20	0	400	43.695	24.295	43.8	24.1	43.6	-0.046	24490
365	24491	Achillea millefolium	z	7	5007	0	0	0	25	0	625	43.64848485	24.2979798	43.76767677	24.1040404	43.56767677	-0.034070707	24491
366	24492	Achillea millefolium	z	7	5007	0	0	0	30	0	900	43.6	24.3	43.70808081	24.12323232	43.50808081	-0.049333333	24492
367	24525	Achillea millefolium	z	6	5006	0	2	0	5	0	25	44.67979798	24.4969697	44.98787879	24.36565657	44.88787879	0.233585859	24525
368	24526	Achillea millefolium	z	6	5006	0	2	0	10	0	100	44.88888889	24.5	45.21717172	24.35151515	45.12020202	0.26869697	24526
369	24527	Achillea millefolium	z	6	5006	0	2	0	15	0	225	45.162	24.5	45.462	24.398	45.461	0.2561	24527
370	24528	Achillea millefolium	z	6	5006	0	2	0	20	0	400	45.419	24.5	45.735	24.4	45.735	0.2895	24528
371	24529	Achillea millefolium	z	6	5006	0	2	0	25	0	625	45.722	24.5	46.027	24.4	46.027	0.2976	24529
372	24530	Achillea millefolium	z	6	5006	0	2	0	30	0	900	45.9969697	24.5	46.27070707	24.4	46.27070707	0.282161616	24530
373	24563	Achillea millefolium	z	7	5007	1	0	0	5	0	25	44.418	24.79	44.708	24.605	44.608	0.19721	24563
374	24564	Achillea millefolium	z	7	5007	1	0	0	10	0	100	44.34545455	24.79191919	44.4959596	24.60909091	44.3959596	0.044050505	24564
375	24565	Achillea millefolium	z	7	5007	1	0	0	15	0	225	44.29494949	24.7989899	44.38787879	24.61515152	44.28787879	-0.020676768	24565
376	24566	Achillea millefolium	z	7	5007	1	0	0	20	0	400	44.21313131	24.7989899	44.24949495	24.61818182	44.14949495	-0.085666667	24566
377	24567	Achillea millefolium	z	7	5007	1	0	0	25	0	625	44.11616162	24.8	44.13737374	24.66060606	44.03737374	-0.10810101	24567
378	24568	Achillea millefolium	z	7	5007	1	0	0	30	0	900	43.945	24.8	43.992	24.654	43.892	-0.09181	24568
379	24601	Achillea millefolium	z	6	5006	1	2	0	5	0	25	46.78282828	24.77171717	47.37777778	24.6	47.47777778	0.674787879	24601
380	24602	Achillea millefolium	z	6	5006	1	2	0	10	0	100	47.022	24.748	47.441	24.599	47.541	0.50285	24602
381	24603	Achillea millefolium	z	6	5006	1	2	0	15	0	225	47.435	24.708	47.845	24.587	47.945	0.52018	24603
382	24604	Achillea millefolium	z	6	5006	1	2	0	20	0	400	47.935	24.712	48.378	24.594	48.511	0.58737	24604
383	24605	Achillea millefolium	z	6	5006	1	2	0	25	0	625	48.543	24.701	48.903	24.543	49.103	0.53845	24605
384	24606	Achillea millefolium	z	6	5006	1	2	0	30	0	900	48.94040404	24.7040404	49.38080808	24.53838384	49.58080808	0.649777778	24606
385	24639	Achillea millefolium	z	7	5007	2	0	0	5	0	25	54.13030303	24.7	53.87979798	24.5010101	54.37979798	0.249424242	24639
386	24640	Achillea millefolium	z	7	5007	2	0	0	10	0	100	54.03737374	24.7	53.8040404	24.5	54.3040404	0.261868687	24640
387	24641	Achillea millefolium	z	7	5007	2	0	0	15	0	225	53.854	24.7	53.649	24.5	54.149	0.27994	24641
388	24642	Achillea millefolium	z	7	5007	2	0	0	20	0	400	53.748	24.7	53.526	24.5	54.026	0.25482	24642
389	24643	Achillea millefolium	z	7	5007	2	0	0	25	0	625	53.64	24.7	53.396	24.5	53.896	0.22476	24643
390	24644	Achillea millefolium	z	7	5007	2	0	0	30	0	900	53.49	24.696	53.241	24.5	53.741	0.20987	24644
391	24677	Achillea millefolium	z	6	5006	2	2	0	5	0	25	55.174	24.6	54.743	24.441	55.331	0.12463	24677
392	24678	Achillea millefolium	z	6	5006	2	2	0	10	0	100	55.424	24.597	54.859	24.406	55.459	-0.00189	24678
393	24679	Achillea millefolium	z	6	5006	2	2	0	15	0	225	55.573	24.599	54.972	24.403	55.572	-0.03068	24679
394	24680	Achillea millefolium	z	6	5006	2	2	0	20	0	400	55.718	24.588	55.087	24.4	55.687	-0.05292	24680
395	24681	Achillea millefolium	z	6	5006	2	2	0	25	0	625	55.821	24.588	55.17	24.4	55.77	-0.0678	24681
396	24682	Achillea millefolium	z	6	5006	2	2	0	30	0	900	55.824	24.585	55.13	24.4	55.73	-0.11321	24682
397	24715	Achillea millefolium	z	7	5007	3	0	0	5	0	25	53.08888889	24.4	52.79292929	24.20606061	53.19292929	0.13369697	24715
398	24716	Achillea millefolium	z	7	5007	3	0	0	10	0	100	53.092	24.4	52.897	24.2	53.297	0.24176	24716
399	24717	Achillea millefolium	z	7	5007	3	0	0	15	0	225	53.249	24.4	53.033	24.206	53.434	0.2294	24717
400	24718	Achillea millefolium	z	7	5007	3	0	0	20	0	400	53.447	24.4	53.176	24.2	53.642	0.18366	24718
401	24719	Achillea millefolium	z	7	5007	3	0	0	25	0	625	53.632	24.4	53.351	24.203	53.851	0.18506	24719
402	24720	Achillea millefolium	z	7	5007	3	0	0	30	0	900	53.80909091	24.4	53.46262626	24.21313131	53.96262626	0.126292929	24720
403	24753	Achillea millefolium	z	6	5006	3	2	0	5	0	25	53.53737374	24.33939394	53.24949495	24.17070707	53.74040404	0.171555556	24753
404	24754	Achillea millefolium	z	6	5006	3	2	0	10	0	100	53.39393939	24.33939394	53.14343434	24.15656566	53.58282828	0.202111111	24754
405	24755	Achillea millefolium	z	6	5006	3	2	0	15	0	225	53.249	24.336	52.939	24.187	53.339	0.12934	24755
406	24756	Achillea millefolium	z	6	5006	3	2	0	20	0	400	53.08061224	24.31530612	52.78673469	24.18673469	53.18673469	0.135316327	24756
407	24757	Achillea millefolium	z	6	5006	3	2	0	25	0	625	52.93838384	24.34040404	52.68989899	24.19292929	53.08989899	0.174727273	24757
408	24758	Achillea millefolium	z	6	5006	3	2	0	30	0	900	52.83737374	24.3020202	52.57474747	24.18282828	52.97474747	0.152858586	24758
409	24829	Achillea millefolium	z	11	5011	0	2	0	5	0	25	68.231	24.9	63.747	24.8	68.939	0.71434	24829
410	24830	Achillea millefolium	z	11	5011	0	2	0	10	0	100	68.122	24.909	63.466	24.8	68.564	0.43135	24830
411	24831	Achillea millefolium	z	11	5011	0	2	0	15	0	225	68.035	24.944	63.303	24.8	68.323	0.29037	24831
412	24832	Achillea millefolium	z	11	5011	0	2	0	20	0	400	67.86868687	24.94747475	63.10808081	24.80505051	68.03131313	0.184777778	24832
413	24833	Achillea millefolium	z	11	5011	0	2	0	25	0	625	67.71919192	24.97979798	62.95757576	24.82424242	67.85656566	0.124333333	24833
414	24834	Achillea millefolium	z	11	5011	0	2	0	30	0	900	67.57171717	25	62.88080808	24.88484848	67.75252525	0.16469697	24834
415	24848	Achillea millefolium	z	10	5010	0	3	0	5	0	25	66.141	25.114	62.57	24.999	67.303	1.16156	24848
416	24849	Achillea millefolium	z	10	5010	0	3	0	10	0	100	66.088	25.109	62.081	24.999	66.607	0.53175	24849
417	24850	Achillea millefolium	z	10	5010	0	3	0	15	0	225	66.03469388	25.1377551	61.89081633	25	66.38061224	0.31955102	24850
418	24851	Achillea millefolium	z	10	5010	0	3	0	20	0	400	66.02653061	25.13469388	61.82653061	25	66.25510204	0.238326531	24851
419	24852	Achillea millefolium	z	10	5010	0	3	0	25	0	625	65.94949495	25.15353535	61.66262626	25.0020202	66.02525253	0.086555556	24852
420	24853	Achillea millefolium	z	10	5010	0	3	0	30	0	900	65.8030303	25.17878788	61.58080808	25.00808081	65.88585859	0.119050505	24853
421	24905	Achillea millefolium	z	11	5011	1	2	0	5	0	25	62.18163265	25.22755102	59.14285714	25.1	62.54183673	0.337306122	24905
422	24906	Achillea millefolium	z	11	5011	1	2	0	10	0	100	62.01010101	25.2030303	58.93131313	25.08686869	62.22828283	0.213393939	24906
423	24907	Achillea millefolium	z	11	5011	1	2	0	15	0	225	61.846	25.206	58.787	25.083	62	0.17606	24907
424	24908	Achillea millefolium	z	11	5011	1	2	0	20	0	400	61.71	25.202	58.692	25.096	61.893	0.17966	24908
425	24909	Achillea millefolium	z	11	5011	1	2	0	25	0	625	61.597	25.2	58.59	25.071	61.768	0.15022	24909
426	24910	Achillea millefolium	z	11	5011	1	2	0	30	0	900	61.451	25.2	58.526	25.066	61.654	0.20712	24910
427	24924	Achillea millefolium	z	10	5010	1	3	0	5	0	25	61.01717172	25.10606061	58.49090909	24.92828283	61.60808081	0.591727273	24924
428	24925	Achillea millefolium	z	10	5010	1	3	0	10	0	100	61.15353535	25.1	58.44242424	24.9030303	61.54242424	0.387858586	24925
429	24926	Achillea millefolium	z	10	5010	1	3	0	15	0	225	61.24343434	25.1	58.45151515	24.9	61.55353535	0.310666667	24926
430	24927	Achillea millefolium	z	10	5010	1	3	0	20	0	400	61.461	25.1	58.551	24.9	61.702	0.23189	24927
431	24928	Achillea millefolium	z	10	5010	1	3	0	25	0	625	61.61	25.098	58.618	24.9	61.818	0.1762	24928
432	24929	Achillea millefolium	z	10	5010	1	3	0	30	0	900	61.631	25.1	58.685	24.9	61.885	0.249	24929
433	24981	Achillea millefolium	z	11	5011	2	2	0	5	0	25	62.84545455	24.8	59.67272727	24.60808081	63.27373737	0.413191919	24981
434	24982	Achillea millefolium	z	11	5011	2	2	0	10	0	100	63.06565657	24.8	59.69090909	24.6	63.29090909	0.218606061	24982
435	24983	Achillea millefolium	z	11	5011	2	2	0	15	0	225	63.164	24.8	59.707	24.601	63.307	0.14273	24983
436	24984	Achillea millefolium	z	11	5011	2	2	0	20	0	400	63.22	24.8	59.801	24.617	63.414	0.21752	24984
437	24985	Achillea millefolium	z	11	5011	2	2	0	25	0	625	63.295	24.8	59.846	24.648	63.493	0.20541	24985
438	24986	Achillea millefolium	z	11	5011	2	2	0	30	0	900	63.371	24.801	59.891	24.624	63.569	0.19227	24986
439	25000	Achillea millefolium	z	10	5010	2	3	0	5	0	25	64.49393939	24.8	61.05555556	24.62727273	65.20909091	0.694868687	25000
440	25001	Achillea millefolium	z	10	5010	2	3	0	10	0	100	64.57244898	24.8	60.83469388	24.6	64.86938776	0.308122449	25001
441	25002	Achillea millefolium	z	10	5010	2	3	0	15	0	225	64.512	24.8	60.777	24.601	64.785	0.2878	25002
442	25003	Achillea millefolium	z	10	5010	2	3	0	20	0	400	64.575	24.799	60.732	24.611	64.737	0.16181	25003
443	25004	Achillea millefolium	z	10	5010	2	3	0	25	0	625	64.472	24.8	60.633	24.611	64.633	0.12695	25004
444	25005	Achillea millefolium	z	10	5010	2	3	0	30	0	900	64.314	24.8	60.582	24.602	64.563	0.21379	25005
445	25057	Achillea millefolium	z	11	5011	3	2	0	5	0	25	60.584	24.725	58.151	24.557	61.141	0.55042	25057
446	25058	Achillea millefolium	z	11	5011	3	2	0	10	0	100	60.50707071	24.7010101	58.03232323	24.50606061	60.96060606	0.46189899	25058
447	25059	Achillea millefolium	z	11	5011	3	2	0	15	0	225	60.524	24.7	57.969	24.502	60.871	0.35658	25059
448	25060	Achillea millefolium	z	11	5011	3	2	0	20	0	400	60.517	24.7	57.959	24.501	60.86	0.34959	25060
449	25061	Achillea millefolium	z	11	5011	3	2	0	25	0	625	60.501	24.7	57.954	24.523	60.864	0.3585	25061
450	25062	Achillea millefolium	z	11	5011	3	2	0	30	0	900	60.428	24.7	57.926	24.527	60.826	0.3924	25062
451	25076	Achillea millefolium	z	10	5010	3	3	0	5	0	25	60.798	24.7	58.438	24.516	61.531	0.73707	25076
452	25077	Achillea millefolium	z	10	5010	3	3	0	10	0	100	60.77373737	24.7	58.21010101	24.5	61.21111111	0.443222222	25077
453	25078	Achillea millefolium	z	10	5010	3	3	0	15	0	225	60.68	24.7	58.158	24.509	61.152	0.46421	25078
454	25079	Achillea millefolium	z	10	5010	3	3	0	20	0	400	60.441	24.7	57.915	24.509	60.813	0.36402	25079
455	25080	Achillea millefolium	z	10	5010	3	3	0	25	0	625	60.285	24.7	57.81	24.527	60.622	0.37388	25080
456	25081	Achillea millefolium	z	10	5010	3	3	0	30	0	900	60.082	24.7	57.669	24.545	60.469	0.3796	25081
