# Supplementary material for: Floral Humidity in Flowering Plants: A Preliminary Survey
Source: Front Plant Sci. 2020 Mar 6;11:249. doi: 10.3389/fpls.2020.00249 (PMC7068853; doi:10.3389/fpls.2020.00249)
Supplement: SUPPLEMENTARY FILE 2 — A zipped file containing floral humidity data collected by the robot arm transects as described in the main text. A word document within the zipped files explains the data formatting in detail. Datafiles themselves are in CSV format. [file Data_Sheet_2.zip › Floral humidity data/Flowers/Achillea millefolium Raw.csv]

	X.	Individual	Species	totIndividual	date	sample..	Sample.order	x.or.z.transect	xoffset	zoffset	Background.Humidity	Background.Temperature	Focal.Humidity	Focal.Temperature	Corrected.Focal.humidity	Change.in.RH.	block	BE	Tag	N
1	1	2	Achillea millefolium	5002	2018-07-19-10-28-34	0	0	x	-30	0	51.9	23.1	51.4	23.1	51.4	-0.545	24170	First10	Here	1
2	2	2	Achillea millefolium	5002	2018-07-19-10-28-36	0	0	x	-30	0	51.9	23.1	51.4	23.1	51.4	-0.545	24170	First10	Here	2
3	3	2	Achillea millefolium	5002	2018-07-19-10-28-38	0	0	x	-30	0	51.8	23.1	51.4	23.1	51.4	-0.445	24170	First10	Here	3
4	4	2	Achillea millefolium	5002	2018-07-19-10-28-40	0	0	x	-30	0	51.9	23.1	51.4	23.1	51.4	-0.545	24170	First10	Here	4
5	5	2	Achillea millefolium	5002	2018-07-19-10-28-42	0	0	x	-30	0	51.9	23.1	51.5	23.1	51.5	-0.446	24170	First10	Here	5
6	6	2	Achillea millefolium	5002	2018-07-19-10-28-44	0	0	x	-30	0	51.9	23.1	51.5	23.1	51.5	-0.446	24170	First10	Here	6
7	7	2	Achillea millefolium	5002	2018-07-19-10-28-46	0	0	x	-30	0	51.8	23.1	51.5	23.1	51.5	-0.346	24170	First10	Here	7
8	8	2	Achillea millefolium	5002	2018-07-19-10-28-48	0	0	x	-30	0	51.8	23.1	51.5	23.1	51.5	-0.346	24170	First10	Here	8
9	9	2	Achillea millefolium	5002	2018-07-19-10-28-50	0	0	x	-30	0	51.8	23.1	51.4	23.1	51.4	-0.445	24170	First10	Here	9
10	10	2	Achillea millefolium	5002	2018-07-19-10-28-52	0	0	x	-30	0	51.8	23.1	51.5	23.1	51.5	-0.346	24170	First10	Here	10
11	11	2	Achillea millefolium	5002	2018-07-19-10-28-54	0	0	x	-30	0	51.8	23.1	51.5	23.1	51.5	-0.346	24170			11
12	12	2	Achillea millefolium	5002	2018-07-19-10-28-56	0	0	x	-30	0	51.8	23.1	51.5	23.1	51.5	-0.346	24170			12
13	13	2	Achillea millefolium	5002	2018-07-19-10-28-58	0	0	x	-30	0	51.8	23.1	51.5	23.1	51.5	-0.346	24170			13
14	14	2	Achillea millefolium	5002	2018-07-19-10-29-00	0	0	x	-30	0	51.8	23.1	51.5	23.1	51.5	-0.346	24170			14
15	15	2	Achillea millefolium	5002	2018-07-19-10-29-02	0	0	x	-30	0	51.8	23.1	51.5	23.1	51.5	-0.346	24170			15
16	16	2	Achillea millefolium	5002	2018-07-19-10-29-04	0	0	x	-30	0	51.8	23.1	51.5	23.1	51.5	-0.346	24170			16
17	17	2	Achillea millefolium	5002	2018-07-19-10-29-06	0	0	x	-30	0	51.8	23.1	51.5	23.1	51.5	-0.346	24170			17
18	18	2	Achillea millefolium	5002	2018-07-19-10-29-08	0	0	x	-30	0	51.8	23.1	51.5	23.1	51.5	-0.346	24170			18
19	19	2	Achillea millefolium	5002	2018-07-19-10-29-10	0	0	x	-30	0	51.8	23.1	51.5	23.1	51.5	-0.346	24170			19
20	20	2	Achillea millefolium	5002	2018-07-19-10-29-12	0	0	x	-30	0	51.8	23.1	51.5	23.1	51.5	-0.346	24170			20
21	21	2	Achillea millefolium	5002	2018-07-19-10-29-14	0	0	x	-30	0	51.8	23.1	51.5	23.1	51.5	-0.346	24170			21
22	22	2	Achillea millefolium	5002	2018-07-19-10-29-16	0	0	x	-30	0	51.8	23.1	51.5	23.1	51.5	-0.346	24170			22
23	23	2	Achillea millefolium	5002	2018-07-19-10-29-18	0	0	x	-30	0	51.8	23.1	51.5	23.1	51.5	-0.346	24170			23
24	24	2	Achillea millefolium	5002	2018-07-19-10-29-20	0	0	x	-30	0	51.8	23.1	51.5	23.1	51.5	-0.346	24170			24
25	25	2	Achillea millefolium	5002	2018-07-19-10-29-22	0	0	x	-30	0	51.8	23.1	51.5	23.1	51.5	-0.346	24170			25
26	26	2	Achillea millefolium	5002	2018-07-19-10-29-24	0	0	x	-30	0	51.8	23.1	51.4	23.1	51.4	-0.445	24170			26
27	27	2	Achillea millefolium	5002	2018-07-19-10-29-26	0	0	x	-30	0	51.8	23.1	51.5	23.1	51.5	-0.346	24170			27
28	28	2	Achillea millefolium	5002	2018-07-19-10-29-28	0	0	x	-30	0	51.8	23.1	51.5	23.1	51.5	-0.346	24170			28
29	29	2	Achillea millefolium	5002	2018-07-19-10-29-30	0	0	x	-30	0	51.8	23.1	51.5	23.1	51.5	-0.346	24170			29
30	30	2	Achillea millefolium	5002	2018-07-19-10-29-32	0	0	x	-30	0	51.8	23.1	51.5	23.1	51.5	-0.346	24170			30
31	31	2	Achillea millefolium	5002	2018-07-19-10-29-34	0	0	x	-30	0	51.8	23.1	51.4	23.1	51.4	-0.445	24170			31
32	32	2	Achillea millefolium	5002	2018-07-19-10-29-36	0	0	x	-30	0	51.8	23.1	51.5	23.1	51.5	-0.346	24170			32
33	33	2	Achillea millefolium	5002	2018-07-19-10-29-38	0	0	x	-30	0	51.8	23.1	51.4	23.1	51.4	-0.445	24170			33
34	34	2	Achillea millefolium	5002	2018-07-19-10-29-40	0	0	x	-30	0	51.8	23.1	51.4	23.1	51.4	-0.445	24170			34
35	35	2	Achillea millefolium	5002	2018-07-19-10-29-42	0	0	x	-30	0	51.8	23.1	51.4	23.1	51.4	-0.445	24170			35
36	36	2	Achillea millefolium	5002	2018-07-19-10-29-44	0	0	x	-30	0	51.8	23.1	51.4	23.1	51.4	-0.445	24170			36
37	37	2	Achillea millefolium	5002	2018-07-19-10-29-46	0	0	x	-30	0	51.8	23.1	51.4	23.1	51.4	-0.445	24170			37
38	38	2	Achillea millefolium	5002	2018-07-19-10-29-48	0	0	x	-30	0	51.8	23.1	51.4	23.1	51.4	-0.445	24170			38
39	39	2	Achillea millefolium	5002	2018-07-19-10-29-50	0	0	x	-30	0	51.8	23.1	51.5	23.1	51.5	-0.346	24170			39
40	40	2	Achillea millefolium	5002	2018-07-19-10-29-52	0	0	x	-30	0	51.8	23.1	51.5	23.1	51.5	-0.346	24170			40
41	41	2	Achillea millefolium	5002	2018-07-19-10-29-54	0	0	x	-30	0	51.8	23.1	51.5	23.1	51.5	-0.346	24170			41
42	42	2	Achillea millefolium	5002	2018-07-19-10-29-56	0	0	x	-30	0	51.8	23.1	51.5	23.1	51.5	-0.346	24170			42
43	43	2	Achillea millefolium	5002	2018-07-19-10-29-58	0	0	x	-30	0	51.8	23.1	51.5	23.1	51.5	-0.346	24170			43
44	44	2	Achillea millefolium	5002	2018-07-19-10-30-00	0	0	x	-30	0	51.8	23.1	51.5	23.1	51.5	-0.346	24170			44
45	45	2	Achillea millefolium	5002	2018-07-19-10-30-02	0	0	x	-30	0	51.8	23.1	51.5	23.1	51.5	-0.346	24170			45
46	46	2	Achillea millefolium	5002	2018-07-19-10-30-04	0	0	x	-30	0	51.8	23.1	51.5	23.1	51.5	-0.346	24170			46
47	47	2	Achillea millefolium	5002	2018-07-19-10-30-06	0	0	x	-30	0	51.8	23.1	51.5	23.1	51.5	-0.346	24170			47
48	48	2	Achillea millefolium	5002	2018-07-19-10-30-08	0	0	x	-30	0	51.8	23.1	51.5	23.1	51.5	-0.346	24170			48
49	49	2	Achillea millefolium	5002	2018-07-19-10-30-10	0	0	x	-30	0	51.8	23.1	51.5	23.1	51.5	-0.346	24170			49
50	50	2	Achillea millefolium	5002	2018-07-19-10-30-12	0	0	x	-30	0	51.8	23.1	51.5	23.1	51.5	-0.346	24170			50
51	51	2	Achillea millefolium	5002	2018-07-19-10-30-14	0	0	x	-30	0	51.8	23.1	51.6	23.1	51.6	-0.247	24170			51
52	52	2	Achillea millefolium	5002	2018-07-19-10-30-16	0	0	x	-30	0	51.8	23.1	51.6	23.1	51.6	-0.247	24170			52
53	53	2	Achillea millefolium	5002	2018-07-19-10-30-18	0	0	x	-30	0	51.8	23.1	51.5	23.1	51.5	-0.346	24170			53
54	54	2	Achillea millefolium	5002	2018-07-19-10-30-20	0	0	x	-30	0	51.8	23.1	51.6	23.1	51.6	-0.247	24170			54
55	55	2	Achillea millefolium	5002	2018-07-19-10-30-22	0	0	x	-30	0	51.8	23.1	51.6	23.1	51.6	-0.247	24170			55
56	56	2	Achillea millefolium	5002	2018-07-19-10-30-24	0	0	x	-30	0	51.8	23.1	51.6	23.1	51.6	-0.247	24170			56
57	57	2	Achillea millefolium	5002	2018-07-19-10-30-26	0	0	x	-30	0	51.8	23.1	51.6	23.1	51.6	-0.247	24170			57
58	58	2	Achillea millefolium	5002	2018-07-19-10-30-28	0	0	x	-30	0	51.8	23.1	51.6	23.1	51.6	-0.247	24170			58
59	59	2	Achillea millefolium	5002	2018-07-19-10-30-30	0	0	x	-30	0	51.8	23.1	51.6	23.1	51.6	-0.247	24170			59
60	60	2	Achillea millefolium	5002	2018-07-19-10-30-32	0	0	x	-30	0	51.8	23.1	51.6	23.1	51.6	-0.247	24170			60
61	61	2	Achillea millefolium	5002	2018-07-19-10-30-34	0	0	x	-30	0	51.8	23.1	51.5	23.1	51.5	-0.346	24170			61
62	62	2	Achillea millefolium	5002	2018-07-19-10-30-36	0	0	x	-30	0	51.8	23.1	51.5	23.1	51.5	-0.346	24170			62
63	63	2	Achillea millefolium	5002	2018-07-19-10-30-38	0	0	x	-30	0	51.8	23.1	51.5	23.1	51.5	-0.346	24170			63
64	64	2	Achillea millefolium	5002	2018-07-19-10-30-40	0	0	x	-30	0	51.8	23.1	51.5	23.1	51.5	-0.346	24170			64
65	65	2	Achillea millefolium	5002	2018-07-19-10-30-42	0	0	x	-30	0	51.8	23.1	51.5	23.1	51.5	-0.346	24170			65
66	66	2	Achillea millefolium	5002	2018-07-19-10-30-44	0	0	x	-30	0	51.8	23.1	51.5	23.1	51.5	-0.346	24170			66
67	67	2	Achillea millefolium	5002	2018-07-19-10-30-46	0	0	x	-30	0	51.8	23.1	51.5	23.1	51.5	-0.346	24170			67
68	68	2	Achillea millefolium	5002	2018-07-19-10-30-48	0	0	x	-30	0	51.8	23.1	51.5	23.1	51.5	-0.346	24170			68
69	69	2	Achillea millefolium	5002	2018-07-19-10-30-50	0	0	x	-30	0	51.8	23.1	51.5	23.1	51.5	-0.346	24170			69
70	70	2	Achillea millefolium	5002	2018-07-19-10-30-52	0	0	x	-30	0	51.8	23.1	51.5	23.1	51.5	-0.346	24170			70
71	71	2	Achillea millefolium	5002	2018-07-19-10-30-54	0	0	x	-30	0	51.8	23.1	51.5	23.1	51.5	-0.346	24170			71
72	72	2	Achillea millefolium	5002	2018-07-19-10-30-56	0	0	x	-30	0	51.8	23.1	51.5	23.1	51.5	-0.346	24170			72
73	73	2	Achillea millefolium	5002	2018-07-19-10-30-58	0	0	x	-30	0	51.8	23.1	51.5	23.1	51.5	-0.346	24170			73
74	74	2	Achillea millefolium	5002	2018-07-19-10-31-00	0	0	x	-30	0	51.8	23.1	51.5	23.1	51.5	-0.346	24170			74
75	75	2	Achillea millefolium	5002	2018-07-19-10-31-02	0	0	x	-30	0	51.8	23.1	51.5	23.1	51.5	-0.346	24170			75
76	76	2	Achillea millefolium	5002	2018-07-19-10-31-04	0	0	x	-30	0	51.8	23.1	51.5	23.1	51.5	-0.346	24170			76
77	77	2	Achillea millefolium	5002	2018-07-19-10-31-06	0	0	x	-30	0	51.8	23.1	51.5	23.1	51.5	-0.346	24170			77
78	78	2	Achillea millefolium	5002	2018-07-19-10-31-08	0	0	x	-30	0	51.8	23.1	51.5	23.1	51.5	-0.346	24170			78
79	79	2	Achillea millefolium	5002	2018-07-19-10-31-10	0	0	x	-30	0	51.8	23.1	51.5	23.1	51.5	-0.346	24170			79
80	80	2	Achillea millefolium	5002	2018-07-19-10-31-12	0	0	x	-30	0	51.8	23.1	51.5	23.1	51.5	-0.346	24170			80
81	81	2	Achillea millefolium	5002	2018-07-19-10-31-14	0	0	x	-30	0	51.8	23.1	51.5	23.1	51.5	-0.346	24170			81
82	82	2	Achillea millefolium	5002	2018-07-19-10-31-16	0	0	x	-30	0	51.8	23.1	51.5	23.1	51.5	-0.346	24170			82
83	83	2	Achillea millefolium	5002	2018-07-19-10-31-18	0	0	x	-30	0	51.8	23.1	51.5	23.1	51.5	-0.346	24170			83
84	84	2	Achillea millefolium	5002	2018-07-19-10-31-20	0	0	x	-30	0	51.8	23.1	51.5	23.1	51.5	-0.346	24170			84
85	85	2	Achillea millefolium	5002	2018-07-19-10-31-22	0	0	x	-30	0	51.8	23.1	51.5	23.1	51.5	-0.346	24170			85
86	86	2	Achillea millefolium	5002	2018-07-19-10-31-24	0	0	x	-30	0	51.8	23.1	51.5	23.1	51.5	-0.346	24170			86
87	87	2	Achillea millefolium	5002	2018-07-19-10-31-26	0	0	x	-30	0	51.8	23.1	51.5	23.1	51.5	-0.346	24170			87
88	88	2	Achillea millefolium	5002	2018-07-19-10-31-28	0	0	x	-30	0	51.8	23.1	51.5	23.1	51.5	-0.346	24170			88
89	89	2	Achillea millefolium	5002	2018-07-19-10-31-30	0	0	x	-30	0	51.8	23.1	51.5	23.1	51.5	-0.346	24170			89
90	90	2	Achillea millefolium	5002	2018-07-19-10-31-32	0	0	x	-30	0	51.8	23.1	51.4	23	51.4	-0.445	24170			90
91	91	2	Achillea millefolium	5002	2018-07-19-10-31-34	0	0	x	-30	0	51.8	23.1	51.5	23.1	51.5	-0.346	24170	Last10	Here	91
92	92	2	Achillea millefolium	5002	2018-07-19-10-31-36	0	0	x	-30	0	51.8	23.1	51.4	23	51.4	-0.445	24170	Last10	Here	92
93	93	2	Achillea millefolium	5002	2018-07-19-10-31-38	0	0	x	-30	0	51.8	23.1	51.5	23.1	51.5	-0.346	24170	Last10	Here	93
94	94	2	Achillea millefolium	5002	2018-07-19-10-31-40	0	0	x	-30	0	51.8	23.1	51.5	23.1	51.5	-0.346	24170	Last10	Here	94
95	95	2	Achillea millefolium	5002	2018-07-19-10-31-42	0	0	x	-30	0	51.8	23.1	51.6	23.1	51.6	-0.247	24170	Last10	Here	95
96	96	2	Achillea millefolium	5002	2018-07-19-10-31-44	0	0	x	-30	0	51.8	23.1	51.6	23.1	51.6	-0.247	24170	Last10	Here	96
97	97	2	Achillea millefolium	5002	2018-07-19-10-31-46	0	0	x	-30	0	51.8	23.1	51.5	23	51.5	-0.346	24170	Last10	Here	97
98	98	2	Achillea millefolium	5002	2018-07-19-10-31-48	0	0	x	-30	0	51.8	23.1	51.6	23.1	51.6	-0.247	24170	Last10	Here	98
99	99	2	Achillea millefolium	5002	2018-07-19-10-31-50	0	0	x	-30	0	51.8	23.1	51.6	23.1	51.6	-0.247	24170	Last10	Here	99
100	100	2	Achillea millefolium	5002	2018-07-19-10-31-52	0	0	x	-30	0	51.7	23.1	51.6	23.1	51.6	-0.147	24170	Last10	Here	100
101	101	2	Achillea millefolium	5002	2018-07-19-10-32-24	0	0	x	-25	0	51.7	23.1	51.4	23.1	51.4	-0.345	24171	First10	Here	1
102	102	2	Achillea millefolium	5002	2018-07-19-10-32-26	0	0	x	-25	0	51.7	23.1	51.4	23.1	51.4	-0.345	24171	First10	Here	2
103	103	2	Achillea millefolium	5002	2018-07-19-10-32-28	0	0	x	-25	0	51.7	23.1	51.4	23.1	51.4	-0.345	24171	First10	Here	3
104	104	2	Achillea millefolium	5002	2018-07-19-10-32-30	0	0	x	-25	0	51.7	23.1	51.4	23.1	51.4	-0.345	24171	First10	Here	4
105	105	2	Achillea millefolium	5002	2018-07-19-10-32-32	0	0	x	-25	0	51.7	23.1	51.4	23.1	51.4	-0.345	24171	First10	Here	5
106	106	2	Achillea millefolium	5002	2018-07-19-10-32-34	0	0	x	-25	0	51.7	23.1	51.4	23.1	51.4	-0.345	24171	First10	Here	6
107	107	2	Achillea millefolium	5002	2018-07-19-10-32-36	0	0	x	-25	0	51.7	23.1	51.4	23	51.4	-0.345	24171	First10	Here	7
108	108	2	Achillea millefolium	5002	2018-07-19-10-32-38	0	0	x	-25	0	51.7	23.1	51.4	23.1	51.4	-0.345	24171	First10	Here	8
109	109	2	Achillea millefolium	5002	2018-07-19-10-32-40	0	0	x	-25	0	51.7	23.1	51.4	23.1	51.4	-0.345	24171	First10	Here	9
110	110	2	Achillea millefolium	5002	2018-07-19-10-32-42	0	0	x	-25	0	51.7	23.1	51.5	23.1	51.5	-0.246	24171	First10	Here	10
111	111	2	Achillea millefolium	5002	2018-07-19-10-32-44	0	0	x	-25	0	51.6	23	51.5	23.1	51.5	-0.146	24171			11
112	112	2	Achillea millefolium	5002	2018-07-19-10-32-46	0	0	x	-25	0	51.7	23.1	51.5	23.1	51.5	-0.246	24171			12
113	113	2	Achillea millefolium	5002	2018-07-19-10-32-48	0	0	x	-25	0	51.7	23.1	51.5	23.1	51.5	-0.246	24171			13
114	114	2	Achillea millefolium	5002	2018-07-19-10-32-50	0	0	x	-25	0	51.7	23.1	51.5	23.1	51.5	-0.246	24171			14
115	115	2	Achillea millefolium	5002	2018-07-19-10-32-52	0	0	x	-25	0	51.7	23.1	51.5	23.1	51.5	-0.246	24171			15
116	116	2	Achillea millefolium	5002	2018-07-19-10-32-54	0	0	x	-25	0	51.6	23	51.5	23.1	51.5	-0.146	24171			16
117	117	2	Achillea millefolium	5002	2018-07-19-10-32-56	0	0	x	-25	0	51.7	23.1	51.5	23	51.5	-0.246	24171			17
118	118	2	Achillea millefolium	5002	2018-07-19-10-32-58	0	0	x	-25	0	51.7	23.1	51.5	23.1	51.5	-0.246	24171			18
119	119	2	Achillea millefolium	5002	2018-07-19-10-33-00	0	0	x	-25	0	51.7	23.1	51.4	23	51.4	-0.345	24171			19
120	120	2	Achillea millefolium	5002	2018-07-19-10-33-02	0	0	x	-25	0	51.7	23.1	51.5	23.1	51.5	-0.246	24171			20
121	121	2	Achillea millefolium	5002	2018-07-19-10-33-04	0	0	x	-25	0	51.7	23.1	51.5	23.1	51.5	-0.246	24171			21
122	122	2	Achillea millefolium	5002	2018-07-19-10-33-06	0	0	x	-25	0	51.7	23.1	51.5	23.1	51.5	-0.246	24171			22
123	123	2	Achillea millefolium	5002	2018-07-19-10-33-08	0	0	x	-25	0	51.7	23.1	51.5	23.1	51.5	-0.246	24171			23
124	124	2	Achillea millefolium	5002	2018-07-19-10-33-10	0	0	x	-25	0	51.7	23.1	51.5	23.1	51.5	-0.246	24171			24
125	125	2	Achillea millefolium	5002	2018-07-19-10-33-12	0	0	x	-25	0	51.7	23.1	51.5	23.1	51.5	-0.246	24171			25
126	126	2	Achillea millefolium	5002	2018-07-19-10-33-14	0	0	x	-25	0	51.7	23.1	51.5	23.1	51.5	-0.246	24171			26
127	127	2	Achillea millefolium	5002	2018-07-19-10-33-17	0	0	x	-25	0	51.7	23.1	51.4	23	51.4	-0.345	24171			27
128	128	2	Achillea millefolium	5002	2018-07-19-10-33-19	0	0	x	-25	0	51.7	23.1	51.5	23.1	51.5	-0.246	24171			28
129	129	2	Achillea millefolium	5002	2018-07-19-10-33-21	0	0	x	-25	0	51.6	23.1	51.5	23	51.5	-0.146	24171			29
130	130	2	Achillea millefolium	5002	2018-07-19-10-33-23	0	0	x	-25	0	51.7	23.1	51.5	23.1	51.5	-0.246	24171			30
131	131	2	Achillea millefolium	5002	2018-07-19-10-33-25	0	0	x	-25	0	51.7	23.1	51.5	23.1	51.5	-0.246	24171			31
132	132	2	Achillea millefolium	5002	2018-07-19-10-33-27	0	0	x	-25	0	51.6	23.1	51.5	23.1	51.5	-0.146	24171			32
133	133	2	Achillea millefolium	5002	2018-07-19-10-33-29	0	0	x	-25	0	51.6	23.1	51.4	23	51.4	-0.245	24171			33
134	134	2	Achillea millefolium	5002	2018-07-19-10-33-31	0	0	x	-25	0	51.7	23.1	51.5	23.1	51.5	-0.246	24171			34
135	135	2	Achillea millefolium	5002	2018-07-19-10-33-33	0	0	x	-25	0	51.7	23.1	51.5	23.1	51.5	-0.246	24171			35
136	136	2	Achillea millefolium	5002	2018-07-19-10-33-35	0	0	x	-25	0	51.6	23.1	51.4	23.1	51.4	-0.245	24171			36
137	137	2	Achillea millefolium	5002	2018-07-19-10-33-37	0	0	x	-25	0	51.7	23.1	51.4	23	51.4	-0.345	24171			37
138	138	2	Achillea millefolium	5002	2018-07-19-10-33-39	0	0	x	-25	0	51.7	23.1	51.4	23.1	51.4	-0.345	24171			38
139	139	2	Achillea millefolium	5002	2018-07-19-10-33-41	0	0	x	-25	0	51.7	23.1	51.4	23.1	51.4	-0.345	24171			39
140	140	2	Achillea millefolium	5002	2018-07-19-10-33-43	0	0	x	-25	0	51.7	23.1	51.3	23	51.3	-0.443	24171			40
141	141	2	Achillea millefolium	5002	2018-07-19-10-33-45	0	0	x	-25	0	51.6	23.1	51.4	23.1	51.4	-0.245	24171			41
142	142	2	Achillea millefolium	5002	2018-07-19-10-33-47	0	0	x	-25	0	51.6	23.1	51.4	23.1	51.4	-0.245	24171			42
143	143	2	Achillea millefolium	5002	2018-07-19-10-33-49	0	0	x	-25	0	51.6	23.1	51.3	23	51.3	-0.343	24171			43
144	144	2	Achillea millefolium	5002	2018-07-19-10-33-51	0	0	x	-25	0	51.6	23.1	51.4	23.1	51.4	-0.245	24171			44
145	145	2	Achillea millefolium	5002	2018-07-19-10-33-53	0	0	x	-25	0	51.6	23.1	51.4	23.1	51.4	-0.245	24171			45
146	146	2	Achillea millefolium	5002	2018-07-19-10-33-55	0	0	x	-25	0	51.6	23.1	51.4	23.1	51.4	-0.245	24171			46
147	147	2	Achillea millefolium	5002	2018-07-19-10-33-57	0	0	x	-25	0	51.6	23.1	51.4	23.1	51.4	-0.245	24171			47
148	148	2	Achillea millefolium	5002	2018-07-19-10-33-59	0	0	x	-25	0	51.6	23.1	51.4	23.1	51.4	-0.245	24171			48
149	149	2	Achillea millefolium	5002	2018-07-19-10-34-01	0	0	x	-25	0	51.6	23.1	51.4	23.1	51.4	-0.245	24171			49
150	150	2	Achillea millefolium	5002	2018-07-19-10-34-03	0	0	x	-25	0	51.6	23.1	51.4	23.1	51.4	-0.245	24171			50
151	151	2	Achillea millefolium	5002	2018-07-19-10-34-05	0	0	x	-25	0	51.6	23.1	51.4	23.1	51.4	-0.245	24171			51
152	152	2	Achillea millefolium	5002	2018-07-19-10-34-07	0	0	x	-25	0	51.6	23.1	51.4	23.1	51.4	-0.245	24171			52
153	153	2	Achillea millefolium	5002	2018-07-19-10-34-09	0	0	x	-25	0	51.6	23.1	51.4	23.1	51.4	-0.245	24171			53
154	154	2	Achillea millefolium	5002	2018-07-19-10-34-11	0	0	x	-25	0	51.6	23.1	51.4	23.1	51.4	-0.245	24171			54
155	155	2	Achillea millefolium	5002	2018-07-19-10-34-13	0	0	x	-25	0	51.6	23.1	51.3	23	51.3	-0.343	24171			55
156	156	2	Achillea millefolium	5002	2018-07-19-10-34-15	0	0	x	-25	0	51.6	23.1	51.3	23	51.3	-0.343	24171			56
157	157	2	Achillea millefolium	5002	2018-07-19-10-34-17	0	0	x	-25	0	51.6	23.1	51.3	23	51.3	-0.343	24171			57
158	158	2	Achillea millefolium	5002	2018-07-19-10-34-19	0	0	x	-25	0	51.6	23.1	51.3	23	51.3	-0.343	24171			58
159	159	2	Achillea millefolium	5002	2018-07-19-10-34-21	0	0	x	-25	0	51.6	23.1	51.4	23.1	51.4	-0.245	24171			59
160	160	2	Achillea millefolium	5002	2018-07-19-10-34-23	0	0	x	-25	0	51.6	23.1	51.3	23	51.3	-0.343	24171			60
161	161	2	Achillea millefolium	5002	2018-07-19-10-34-25	0	0	x	-25	0	51.6	23.1	51.3	23	51.3	-0.343	24171			61
162	162	2	Achillea millefolium	5002	2018-07-19-10-34-27	0	0	x	-25	0	51.6	23.1	51.4	23.1	51.4	-0.245	24171			62
163	163	2	Achillea millefolium	5002	2018-07-19-10-34-29	0	0	x	-25	0	51.6	23.1	51.4	23.1	51.4	-0.245	24171			63
164	164	2	Achillea millefolium	5002	2018-07-19-10-34-31	0	0	x	-25	0	51.6	23.1	51.4	23.1	51.4	-0.245	24171			64
165	165	2	Achillea millefolium	5002	2018-07-19-10-34-33	0	0	x	-25	0	51.6	23.1	51.4	23.1	51.4	-0.245	24171			65
166	166	2	Achillea millefolium	5002	2018-07-19-10-34-35	0	0	x	-25	0	51.6	23.1	51.4	23.1	51.4	-0.245	24171			66
167	167	2	Achillea millefolium	5002	2018-07-19-10-34-37	0	0	x	-25	0	51.6	23.1	51.2	23	51.2	-0.442	24171			67
168	168	2	Achillea millefolium	5002	2018-07-19-10-34-39	0	0	x	-25	0	51.6	23.1	51.3	23.1	51.3	-0.343	24171			68
169	169	2	Achillea millefolium	5002	2018-07-19-10-34-41	0	0	x	-25	0	51.6	23.1	51.2	23	51.2	-0.442	24171			69
170	170	2	Achillea millefolium	5002	2018-07-19-10-34-43	0	0	x	-25	0	51.6	23.1	51.2	23	51.2	-0.442	24171			70
171	171	2	Achillea millefolium	5002	2018-07-19-10-34-45	0	0	x	-25	0	51.6	23.1	51.3	23	51.3	-0.343	24171			71
172	172	2	Achillea millefolium	5002	2018-07-19-10-34-47	0	0	x	-25	0	51.6	23.1	51.3	23	51.3	-0.343	24171			72
173	173	2	Achillea millefolium	5002	2018-07-19-10-34-49	0	0	x	-25	0	51.6	23.1	51.3	23	51.3	-0.343	24171			73
174	174	2	Achillea millefolium	5002	2018-07-19-10-34-51	0	0	x	-25	0	51.6	23.1	51.4	23.1	51.4	-0.245	24171			74
175	175	2	Achillea millefolium	5002	2018-07-19-10-34-53	0	0	x	-25	0	51.6	23.1	51.4	23.1	51.4	-0.245	24171			75
176	176	2	Achillea millefolium	5002	2018-07-19-10-34-55	0	0	x	-25	0	51.6	23.1	51.3	23	51.3	-0.343	24171			76
177	177	2	Achillea millefolium	5002	2018-07-19-10-34-57	0	0	x	-25	0	51.6	23.1	51.3	23	51.3	-0.343	24171			77
178	178	2	Achillea millefolium	5002	2018-07-19-10-34-59	0	0	x	-25	0	51.6	23.1	51.3	23	51.3	-0.343	24171			78
179	179	2	Achillea millefolium	5002	2018-07-19-10-35-01	0	0	x	-25	0	51.6	23.1	51.3	23	51.3	-0.343	24171			79
180	180	2	Achillea millefolium	5002	2018-07-19-10-35-03	0	0	x	-25	0	51.6	23.1	51.3	23	51.3	-0.343	24171			80
181	181	2	Achillea millefolium	5002	2018-07-19-10-35-05	0	0	x	-25	0	51.5	23.1	51.4	23.1	51.4	-0.145	24171			81
182	182	2	Achillea millefolium	5002	2018-07-19-10-35-07	0	0	x	-25	0	51.5	23.1	51.3	23	51.3	-0.243	24171			82
183	183	2	Achillea millefolium	5002	2018-07-19-10-35-09	0	0	x	-25	0	51.6	23.1	51.3	23	51.3	-0.343	24171			83
184	184	2	Achillea millefolium	5002	2018-07-19-10-35-11	0	0	x	-25	0	51.5	23.1	51.4	23.1	51.4	-0.145	24171			84
185	185	2	Achillea millefolium	5002	2018-07-19-10-35-13	0	0	x	-25	0	51.5	23.1	51.4	23.1	51.4	-0.145	24171			85
186	186	2	Achillea millefolium	5002	2018-07-19-10-35-15	0	0	x	-25	0	51.6	23.1	51.4	23.1	51.4	-0.245	24171			86
187	187	2	Achillea millefolium	5002	2018-07-19-10-35-17	0	0	x	-25	0	51.5	23.1	51.2	23	51.2	-0.342	24171			87
188	188	2	Achillea millefolium	5002	2018-07-19-10-35-19	0	0	x	-25	0	51.6	23.1	51.4	23.1	51.4	-0.245	24171			88
189	189	2	Achillea millefolium	5002	2018-07-19-10-35-21	0	0	x	-25	0	51.6	23.1	51.3	23	51.3	-0.343	24171			89
190	190	2	Achillea millefolium	5002	2018-07-19-10-35-23	0	0	x	-25	0	51.6	23.1	51.2	23	51.2	-0.442	24171			90
191	191	2	Achillea millefolium	5002	2018-07-19-10-35-25	0	0	x	-25	0	51.5	23.1	51.2	23	51.2	-0.342	24171	Last10	Here	91
192	192	2	Achillea millefolium	5002	2018-07-19-10-35-27	0	0	x	-25	0	51.6	23.1	51.3	23.1	51.3	-0.343	24171	Last10	Here	92
193	193	2	Achillea millefolium	5002	2018-07-19-10-35-29	0	0	x	-25	0	51.6	23.1	51.3	23.1	51.3	-0.343	24171	Last10	Here	93
194	194	2	Achillea millefolium	5002	2018-07-19-10-35-31	0	0	x	-25	0	51.6	23.1	51.2	23	51.2	-0.442	24171	Last10	Here	94
195	195	2	Achillea millefolium	5002	2018-07-19-10-35-33	0	0	x	-25	0	51.5	23.1	51.2	23	51.2	-0.342	24171	Last10	Here	95
196	196	2	Achillea millefolium	5002	2018-07-19-10-35-35	0	0	x	-25	0	51.6	23.1	51.2	23	51.2	-0.442	24171	Last10	Here	96
197	197	2	Achillea millefolium	5002	2018-07-19-10-35-37	0	0	x	-25	0	51.5	23.1	51.2	23	51.2	-0.342	24171	Last10	Here	97
198	198	2	Achillea millefolium	5002	2018-07-19-10-35-39	0	0	x	-25	0	51.5	23.1	51.3	23.1	51.3	-0.243	24171	Last10	Here	98
199	199	2	Achillea millefolium	5002	2018-07-19-10-35-41	0	0	x	-25	0	51.5	23.1	51.3	23.1	51.3	-0.243	24171	Last10	Here	99
200	200	2	Achillea millefolium	5002	2018-07-19-10-35-43	0	0	x	-25	0	51.5	23.1	51.3	23.1	51.3	-0.243	24171	Last10	Here	100
201	201	2	Achillea millefolium	5002	2018-07-19-10-36-15	0	0	x	-20	0	51.4	23.1	51.2	23	51.2	-0.242	24172	First10	Here	1
202	202	2	Achillea millefolium	5002	2018-07-19-10-36-17	0	0	x	-20	0	51.4	23.1	51.3	23.1	51.3	-0.143	24172	First10	Here	2
203	203	2	Achillea millefolium	5002	2018-07-19-10-36-19	0	0	x	-20	0	51.4	23.1	51.2	23	51.2	-0.242	24172	First10	Here	3
204	204	2	Achillea millefolium	5002	2018-07-19-10-36-21	0	0	x	-20	0	51.4	23.1	51.2	23	51.2	-0.242	24172	First10	Here	4
205	205	2	Achillea millefolium	5002	2018-07-19-10-36-23	0	0	x	-20	0	51.4	23.1	51.2	23	51.2	-0.242	24172	First10	Here	5
206	206	2	Achillea millefolium	5002	2018-07-19-10-36-25	0	0	x	-20	0	51.4	23.1	51.3	23.1	51.3	-0.143	24172	First10	Here	6
207	207	2	Achillea millefolium	5002	2018-07-19-10-36-27	0	0	x	-20	0	51.4	23.1	51.2	23	51.2	-0.242	24172	First10	Here	7
208	208	2	Achillea millefolium	5002	2018-07-19-10-36-29	0	0	x	-20	0	51.5	23.1	51.2	23	51.2	-0.342	24172	First10	Here	8
209	209	2	Achillea millefolium	5002	2018-07-19-10-36-31	0	0	x	-20	0	51.4	23.1	51.3	23	51.3	-0.143	24172	First10	Here	9
210	210	2	Achillea millefolium	5002	2018-07-19-10-36-33	0	0	x	-20	0	51.4	23.1	51.3	23	51.3	-0.143	24172	First10	Here	10
211	211	2	Achillea millefolium	5002	2018-07-19-10-36-35	0	0	x	-20	0	51.4	23.1	51.4	23.1	51.4	-0.045	24172			11
212	212	2	Achillea millefolium	5002	2018-07-19-10-36-37	0	0	x	-20	0	51.4	23.1	51.4	23	51.4	-0.045	24172			12
213	213	2	Achillea millefolium	5002	2018-07-19-10-36-39	0	0	x	-20	0	51.5	23.1	51.4	23	51.4	-0.145	24172			13
214	214	2	Achillea millefolium	5002	2018-07-19-10-36-41	0	0	x	-20	0	51.5	23.1	51.4	23	51.4	-0.145	24172			14
215	215	2	Achillea millefolium	5002	2018-07-19-10-36-43	0	0	x	-20	0	51.4	23.1	51.3	23	51.3	-0.143	24172			15
216	216	2	Achillea millefolium	5002	2018-07-19-10-36-45	0	0	x	-20	0	51.4	23.1	51.3	23	51.3	-0.143	24172			16
217	217	2	Achillea millefolium	5002	2018-07-19-10-36-47	0	0	x	-20	0	51.4	23.1	51.3	23	51.3	-0.143	24172			17
218	218	2	Achillea millefolium	5002	2018-07-19-10-36-49	0	0	x	-20	0	51.4	23.1	51.3	23	51.3	-0.143	24172			18
219	219	2	Achillea millefolium	5002	2018-07-19-10-36-51	0	0	x	-20	0	51.4	23.1	51.3	23	51.3	-0.143	24172			19
220	220	2	Achillea millefolium	5002	2018-07-19-10-36-53	0	0	x	-20	0	51.4	23.1	51.3	23	51.3	-0.143	24172			20
221	221	2	Achillea millefolium	5002	2018-07-19-10-36-55	0	0	x	-20	0	51.4	23.1	51.3	23	51.3	-0.143	24172			21
222	222	2	Achillea millefolium	5002	2018-07-19-10-36-57	0	0	x	-20	0	51.4	23.1	51.3	23	51.3	-0.143	24172			22
223	223	2	Achillea millefolium	5002	2018-07-19-10-36-59	0	0	x	-20	0	51.4	23.1	51.3	23	51.3	-0.143	24172			23
224	224	2	Achillea millefolium	5002	2018-07-19-10-37-01	0	0	x	-20	0	51.4	23.1	51.2	23	51.2	-0.242	24172			24
225	225	2	Achillea millefolium	5002	2018-07-19-10-37-03	0	0	x	-20	0	51.4	23.1	51.2	23	51.2	-0.242	24172			25
226	226	2	Achillea millefolium	5002	2018-07-19-10-37-05	0	0	x	-20	0	51.4	23.1	51.3	23.1	51.3	-0.143	24172			26
227	227	2	Achillea millefolium	5002	2018-07-19-10-37-07	0	0	x	-20	0	51.4	23.1	51.2	23	51.2	-0.242	24172			27
228	228	2	Achillea millefolium	5002	2018-07-19-10-37-09	0	0	x	-20	0	51.4	23.1	51.2	23	51.2	-0.242	24172			28
229	229	2	Achillea millefolium	5002	2018-07-19-10-37-11	0	0	x	-20	0	51.4	23.1	51.2	23	51.2	-0.242	24172			29
230	230	2	Achillea millefolium	5002	2018-07-19-10-37-13	0	0	x	-20	0	51.4	23.1	51.2	23	51.2	-0.242	24172			30
231	231	2	Achillea millefolium	5002	2018-07-19-10-37-15	0	0	x	-20	0	51.4	23.1	51.2	23	51.2	-0.242	24172			31
232	232	2	Achillea millefolium	5002	2018-07-19-10-37-17	0	0	x	-20	0	51.4	23.1	51.3	23.1	51.3	-0.143	24172			32
233	233	2	Achillea millefolium	5002	2018-07-19-10-37-19	0	0	x	-20	0	51.4	23.1	51.2	23	51.2	-0.242	24172			33
234	234	2	Achillea millefolium	5002	2018-07-19-10-37-21	0	0	x	-20	0	51.4	23.1	51.2	23	51.2	-0.242	24172			34
235	235	2	Achillea millefolium	5002	2018-07-19-10-37-23	0	0	x	-20	0	51.4	23.1	51.2	23	51.2	-0.242	24172			35
236	236	2	Achillea millefolium	5002	2018-07-19-10-37-25	0	0	x	-20	0	51.4	23.1	51.2	23	51.2	-0.242	24172			36
237	237	2	Achillea millefolium	5002	2018-07-19-10-37-27	0	0	x	-20	0	51.4	23.1	51.2	23	51.2	-0.242	24172			37
238	238	2	Achillea millefolium	5002	2018-07-19-10-37-29	0	0	x	-20	0	51.4	23.1	51.2	23	51.2	-0.242	24172			38
239	239	2	Achillea millefolium	5002	2018-07-19-10-37-31	0	0	x	-20	0	51.4	23.1	51.2	23	51.2	-0.242	24172			39
240	240	2	Achillea millefolium	5002	2018-07-19-10-37-33	0	0	x	-20	0	51.4	23.1	51.1	23	51.1	-0.341	24172			40
241	241	2	Achillea millefolium	5002	2018-07-19-10-37-35	0	0	x	-20	0	51.4	23.1	51.1	23	51.1	-0.341	24172			41
242	242	2	Achillea millefolium	5002	2018-07-19-10-37-37	0	0	x	-20	0	51.4	23.1	51.2	23.1	51.2	-0.242	24172			42
243	243	2	Achillea millefolium	5002	2018-07-19-10-37-39	0	0	x	-20	0	51.4	23.1	51.2	23	51.2	-0.242	24172			43
244	244	2	Achillea millefolium	5002	2018-07-19-10-37-41	0	0	x	-20	0	51.4	23.1	51.1	23	51.1	-0.341	24172			44
245	245	2	Achillea millefolium	5002	2018-07-19-10-37-43	0	0	x	-20	0	51.4	23.1	51.1	23	51.1	-0.341	24172			45
246	246	2	Achillea millefolium	5002	2018-07-19-10-37-45	0	0	x	-20	0	51.4	23.1	51.2	23	51.2	-0.242	24172			46
247	247	2	Achillea millefolium	5002	2018-07-19-10-37-47	0	0	x	-20	0	51.4	23.1	51.1	23	51.1	-0.341	24172			47
248	248	2	Achillea millefolium	5002	2018-07-19-10-37-49	0	0	x	-20	0	51.4	23.1	51.2	23	51.2	-0.242	24172			48
249	249	2	Achillea millefolium	5002	2018-07-19-10-37-51	0	0	x	-20	0	51.4	23.1	51.1	23	51.1	-0.341	24172			49
250	250	2	Achillea millefolium	5002	2018-07-19-10-37-53	0	0	x	-20	0	51.4	23.1	51.2	23	51.2	-0.242	24172			50
251	251	2	Achillea millefolium	5002	2018-07-19-10-37-55	0	0	x	-20	0	51.4	23.1	51.2	23	51.2	-0.242	24172			51
252	252	2	Achillea millefolium	5002	2018-07-19-10-37-57	0	0	x	-20	0	51.4	23.1	51.2	23	51.2	-0.242	24172			52
253	253	2	Achillea millefolium	5002	2018-07-19-10-37-59	0	0	x	-20	0	51.4	23.1	51.3	23	51.3	-0.143	24172			53
254	254	2	Achillea millefolium	5002	2018-07-19-10-38-01	0	0	x	-20	0	51.4	23.1	51.3	23	51.3	-0.143	24172			54
255	255	2	Achillea millefolium	5002	2018-07-19-10-38-03	0	0	x	-20	0	51.4	23.1	51.4	23	51.4	-0.045	24172			55
256	256	2	Achillea millefolium	5002	2018-07-19-10-38-05	0	0	x	-20	0	51.4	23.1	51.4	23	51.4	-0.045	24172			56
257	257	2	Achillea millefolium	5002	2018-07-19-10-38-07	0	0	x	-20	0	51.4	23.1	51.3	23	51.3	-0.143	24172			57
258	258	2	Achillea millefolium	5002	2018-07-19-10-38-09	0	0	x	-20	0	51.4	23.1	51.3	23	51.3	-0.143	24172			58
259	259	2	Achillea millefolium	5002	2018-07-19-10-38-11	0	0	x	-20	0	51.4	23.1	51.3	23	51.3	-0.143	24172			59
260	260	2	Achillea millefolium	5002	2018-07-19-10-38-13	0	0	x	-20	0	51.4	23.1	51.3	23	51.3	-0.143	24172			60
261	261	2	Achillea millefolium	5002	2018-07-19-10-38-15	0	0	x	-20	0	51.4	23.1	51.2	23	51.2	-0.242	24172			61
262	262	2	Achillea millefolium	5002	2018-07-19-10-38-17	0	0	x	-20	0	51.4	23.1	51.2	23	51.2	-0.242	24172			62
263	263	2	Achillea millefolium	5002	2018-07-19-10-38-19	0	0	x	-20	0	51.4	23.1	51.2	23	51.2	-0.242	24172			63
264	264	2	Achillea millefolium	5002	2018-07-19-10-38-21	0	0	x	-20	0	51.4	23.1	51.3	23	51.3	-0.143	24172			64
265	265	2	Achillea millefolium	5002	2018-07-19-10-38-23	0	0	x	-20	0	51.4	23.1	51.3	23	51.3	-0.143	24172			65
266	266	2	Achillea millefolium	5002	2018-07-19-10-38-25	0	0	x	-20	0	51.4	23.1	51.3	23	51.3	-0.143	24172			66
267	267	2	Achillea millefolium	5002	2018-07-19-10-38-27	0	0	x	-20	0	51.4	23.1	51.3	23	51.3	-0.143	24172			67
268	268	2	Achillea millefolium	5002	2018-07-19-10-38-29	0	0	x	-20	0	51.4	23.1	51.3	23	51.3	-0.143	24172			68
269	269	2	Achillea millefolium	5002	2018-07-19-10-38-32	0	0	x	-20	0	51.4	23.1	51.4	23	51.4	-0.045	24172			69
270	270	2	Achillea millefolium	5002	2018-07-19-10-38-34	0	0	x	-20	0	51.4	23.1	51.3	23	51.3	-0.143	24172			70
271	271	2	Achillea millefolium	5002	2018-07-19-10-38-36	0	0	x	-20	0	51.4	23.1	51.3	23	51.3	-0.143	24172			71
272	272	2	Achillea millefolium	5002	2018-07-19-10-38-38	0	0	x	-20	0	51.4	23.1	51.3	23	51.3	-0.143	24172			72
273	273	2	Achillea millefolium	5002	2018-07-19-10-38-40	0	0	x	-20	0	51.4	23.1	51.3	23	51.3	-0.143	24172			73
274	274	2	Achillea millefolium	5002	2018-07-19-10-38-42	0	0	x	-20	0	51.4	23.1	51.2	23	51.2	-0.242	24172			74
275	275	2	Achillea millefolium	5002	2018-07-19-10-38-44	0	0	x	-20	0	51.4	23.1	51.2	23	51.2	-0.242	24172			75
276	276	2	Achillea millefolium	5002	2018-07-19-10-38-46	0	0	x	-20	0	51.4	23.1	51.2	23	51.2	-0.242	24172			76
277	277	2	Achillea millefolium	5002	2018-07-19-10-38-48	0	0	x	-20	0	51.3	23.1	51.2	23	51.2	-0.142	24172			77
278	278	2	Achillea millefolium	5002	2018-07-19-10-38-50	0	0	x	-20	0	51.3	23.1	51.2	23	51.2	-0.142	24172			78
279	279	2	Achillea millefolium	5002	2018-07-19-10-38-52	0	0	x	-20	0	51.3	23.1	51.2	23	51.2	-0.142	24172			79
280	280	2	Achillea millefolium	5002	2018-07-19-10-38-54	0	0	x	-20	0	51.3	23.1	51.3	23.1	51.3	-0.043	24172			80
281	281	2	Achillea millefolium	5002	2018-07-19-10-38-56	0	0	x	-20	0	51.3	23.1	51.2	23	51.2	-0.142	24172			81
282	282	2	Achillea millefolium	5002	2018-07-19-10-38-58	0	0	x	-20	0	51.3	23.1	51.1	23	51.1	-0.241	24172			82
283	283	2	Achillea millefolium	5002	2018-07-19-10-39-00	0	0	x	-20	0	51.3	23.1	51.1	23	51.1	-0.241	24172			83
284	284	2	Achillea millefolium	5002	2018-07-19-10-39-02	0	0	x	-20	0	51.3	23.1	51.1	23	51.1	-0.241	24172			84
285	285	2	Achillea millefolium	5002	2018-07-19-10-39-04	0	0	x	-20	0	51.3	23.1	51.1	23	51.1	-0.241	24172			85
286	286	2	Achillea millefolium	5002	2018-07-19-10-39-06	0	0	x	-20	0	51.3	23.1	51.1	23	51.1	-0.241	24172			86
287	287	2	Achillea millefolium	5002	2018-07-19-10-39-08	0	0	x	-20	0	51.3	23.1	51.1	23	51.1	-0.241	24172			87
288	288	2	Achillea millefolium	5002	2018-07-19-10-39-10	0	0	x	-20	0	51.3	23.1	51.1	23	51.1	-0.241	24172			88
289	289	2	Achillea millefolium	5002	2018-07-19-10-39-12	0	0	x	-20	0	51.3	23.1	51.1	23	51.1	-0.241	24172			89
290	290	2	Achillea millefolium	5002	2018-07-19-10-39-14	0	0	x	-20	0	51.3	23.1	51.1	23	51.1	-0.241	24172			90
291	291	2	Achillea millefolium	5002	2018-07-19-10-39-16	0	0	x	-20	0	51.3	23.1	51.1	23	51.1	-0.241	24172	Last10	Here	91
292	292	2	Achillea millefolium	5002	2018-07-19-10-39-18	0	0	x	-20	0	51.3	23.1	51.1	23	51.1	-0.241	24172	Last10	Here	92
293	293	2	Achillea millefolium	5002	2018-07-19-10-39-20	0	0	x	-20	0	51.3	23.1	51.1	23	51.1	-0.241	24172	Last10	Here	93
294	294	2	Achillea millefolium	5002	2018-07-19-10-39-22	0	0	x	-20	0	51.3	23.1	51.1	23	51.1	-0.241	24172	Last10	Here	94
295	295	2	Achillea millefolium	5002	2018-07-19-10-39-24	0	0	x	-20	0	51.3	23.1	51.1	23	51.1	-0.241	24172	Last10	Here	95
296	296	2	Achillea millefolium	5002	2018-07-19-10-39-26	0	0	x	-20	0	51.3	23.1	51.1	23	51.1	-0.241	24172	Last10	Here	96
297	297	2	Achillea millefolium	5002	2018-07-19-10-39-28	0	0	x	-20	0	51.3	23.1	51.1	23	51.1	-0.241	24172	Last10	Here	97
298	298	2	Achillea millefolium	5002	2018-07-19-10-39-30	0	0	x	-20	0	51.3	23.1	51.1	23	51.1	-0.241	24172	Last10	Here	98
299	299	2	Achillea millefolium	5002	2018-07-19-10-39-32	0	0	x	-20	0	51.3	23.1	51.2	23.1	51.2	-0.142	24172	Last10	Here	99
300	300	2	Achillea millefolium	5002	2018-07-19-10-39-34	0	0	x	-20	0	51.3	23.1	51.1	23	51.1	-0.241	24172	Last10	Here	100
301	301	2	Achillea millefolium	5002	2018-07-19-10-40-06	0	0	x	-15	0	51.2	23.1	51.1	23	51.1	-0.141	24173	First10	Here	1
302	302	2	Achillea millefolium	5002	2018-07-19-10-40-08	0	0	x	-15	0	51.2	23.1	51.1	23	51.1	-0.141	24173	First10	Here	2
303	303	2	Achillea millefolium	5002	2018-07-19-10-40-10	0	0	x	-15	0	51.2	23.1	51.1	23	51.1	-0.141	24173	First10	Here	3
304	304	2	Achillea millefolium	5002	2018-07-19-10-40-12	0	0	x	-15	0	51.2	23.1	51.1	23	51.1	-0.141	24173	First10	Here	4
305	305	2	Achillea millefolium	5002	2018-07-19-10-40-14	0	0	x	-15	0	51.2	23.1	51.2	23	51.2	-0.042	24173	First10	Here	5
306	306	2	Achillea millefolium	5002	2018-07-19-10-40-16	0	0	x	-15	0	51.2	23.1	51.2	23	51.2	-0.042	24173	First10	Here	6
307	307	2	Achillea millefolium	5002	2018-07-19-10-40-18	0	0	x	-15	0	51.2	23.1	51.3	23	51.3	0.057	24173	First10	Here	7
308	308	2	Achillea millefolium	5002	2018-07-19-10-40-20	0	0	x	-15	0	51.2	23.1	51.2	23	51.2	-0.042	24173	First10	Here	8
309	309	2	Achillea millefolium	5002	2018-07-19-10-40-22	0	0	x	-15	0	51.2	23.1	51.2	23	51.2	-0.042	24173	First10	Here	9
310	310	2	Achillea millefolium	5002	2018-07-19-10-40-24	0	0	x	-15	0	51.2	23.1	51.2	23	51.2	-0.042	24173	First10	Here	10
311	311	2	Achillea millefolium	5002	2018-07-19-10-40-26	0	0	x	-15	0	51.2	23.1	51.4	23.1	51.4	0.155	24173			11
312	312	2	Achillea millefolium	5002	2018-07-19-10-40-28	0	0	x	-15	0	51.2	23.1	51.3	23	51.3	0.057	24173			12
313	313	2	Achillea millefolium	5002	2018-07-19-10-40-30	0	0	x	-15	0	51.2	23.1	51.2	23	51.2	-0.042	24173			13
314	314	2	Achillea millefolium	5002	2018-07-19-10-40-32	0	0	x	-15	0	51.2	23.1	51.2	23	51.2	-0.042	24173			14
315	315	2	Achillea millefolium	5002	2018-07-19-10-40-34	0	0	x	-15	0	51.2	23.1	51.2	23	51.2	-0.042	24173			15
316	316	2	Achillea millefolium	5002	2018-07-19-10-40-36	0	0	x	-15	0	51.2	23.1	51.2	23	51.2	-0.042	24173			16
317	317	2	Achillea millefolium	5002	2018-07-19-10-40-38	0	0	x	-15	0	51.2	23.1	51.2	23	51.2	-0.042	24173			17
318	318	2	Achillea millefolium	5002	2018-07-19-10-40-40	0	0	x	-15	0	51.2	23.1	51.2	23	51.2	-0.042	24173			18
319	319	2	Achillea millefolium	5002	2018-07-19-10-40-42	0	0	x	-15	0	51.2	23.1	51.1	23	51.1	-0.141	24173			19
320	320	2	Achillea millefolium	5002	2018-07-19-10-40-44	0	0	x	-15	0	51.2	23.1	51.1	23	51.1	-0.141	24173			20
321	321	2	Achillea millefolium	5002	2018-07-19-10-40-46	0	0	x	-15	0	51.2	23.1	51.1	23	51.1	-0.141	24173			21
322	322	2	Achillea millefolium	5002	2018-07-19-10-40-48	0	0	x	-15	0	51.2	23.1	51.1	23	51.1	-0.141	24173			22
323	323	2	Achillea millefolium	5002	2018-07-19-10-40-50	0	0	x	-15	0	51.2	23.1	51.1	23	51.1	-0.141	24173			23
324	324	2	Achillea millefolium	5002	2018-07-19-10-40-52	0	0	x	-15	0	51.2	23.1	51.1	23	51.1	-0.141	24173			24
325	325	2	Achillea millefolium	5002	2018-07-19-10-40-54	0	0	x	-15	0	51.2	23.1	51.1	23	51.1	-0.141	24173			25
326	326	2	Achillea millefolium	5002	2018-07-19-10-40-56	0	0	x	-15	0	51.2	23.1	51.1	23	51.1	-0.141	24173			26
327	327	2	Achillea millefolium	5002	2018-07-19-10-40-58	0	0	x	-15	0	51.2	23.1	51.1	23	51.1	-0.141	24173			27
328	328	2	Achillea millefolium	5002	2018-07-19-10-41-02	0	0	x	-15	0	51.2	23.1	51.2	23	51.2	-0.042	24173			28
329	329	2	Achillea millefolium	5002	2018-07-19-10-41-04	0	0	x	-15	0	51.2	23.1	51.2	23	51.2	-0.042	24173			29
330	330	2	Achillea millefolium	5002	2018-07-19-10-41-06	0	0	x	-15	0	51.2	23.1	51.2	23	51.2	-0.042	24173			30
331	331	2	Achillea millefolium	5002	2018-07-19-10-41-08	0	0	x	-15	0	51.2	23.1	51.2	23	51.2	-0.042	24173			31
332	332	2	Achillea millefolium	5002	2018-07-19-10-41-10	0	0	x	-15	0	51.2	23.1	51.2	23	51.2	-0.042	24173			32
333	333	2	Achillea millefolium	5002	2018-07-19-10-41-12	0	0	x	-15	0	51.2	23.1	51.2	23	51.2	-0.042	24173			33
334	334	2	Achillea millefolium	5002	2018-07-19-10-41-14	0	0	x	-15	0	51.2	23.1	51.2	23	51.2	-0.042	24173			34
335	335	2	Achillea millefolium	5002	2018-07-19-10-41-16	0	0	x	-15	0	51.2	23.1	51.1	23	51.1	-0.141	24173			35
336	336	2	Achillea millefolium	5002	2018-07-19-10-41-18	0	0	x	-15	0	51.2	23.1	51.2	23	51.2	-0.042	24173			36
337	337	2	Achillea millefolium	5002	2018-07-19-10-41-20	0	0	x	-15	0	51.2	23.1	51.2	23	51.2	-0.042	24173			37
338	338	2	Achillea millefolium	5002	2018-07-19-10-41-22	0	0	x	-15	0	51.2	23.1	51.1	23	51.1	-0.141	24173			38
339	339	2	Achillea millefolium	5002	2018-07-19-10-41-24	0	0	x	-15	0	51.2	23.1	51.1	23	51.1	-0.141	24173			39
340	340	2	Achillea millefolium	5002	2018-07-19-10-41-26	0	0	x	-15	0	51.2	23.1	51.1	23	51.1	-0.141	24173			40
341	341	2	Achillea millefolium	5002	2018-07-19-10-41-28	0	0	x	-15	0	51.2	23.1	51.1	23	51.1	-0.141	24173			41
342	342	2	Achillea millefolium	5002	2018-07-19-10-41-30	0	0	x	-15	0	51.1	23.1	51.1	23	51.1	-0.041	24173			42
343	343	2	Achillea millefolium	5002	2018-07-19-10-41-32	0	0	x	-15	0	51.2	23.1	51.2	23	51.2	-0.042	24173			43
344	344	2	Achillea millefolium	5002	2018-07-19-10-41-34	0	0	x	-15	0	51.2	23.1	51.1	23	51.1	-0.141	24173			44
345	345	2	Achillea millefolium	5002	2018-07-19-10-41-36	0	0	x	-15	0	51.2	23.1	51.1	23	51.1	-0.141	24173			45
346	346	2	Achillea millefolium	5002	2018-07-19-10-41-38	0	0	x	-15	0	51.2	23.1	51.2	23	51.2	-0.042	24173			46
347	347	2	Achillea millefolium	5002	2018-07-19-10-41-40	0	0	x	-15	0	51.2	23.1	51.2	23	51.2	-0.042	24173			47
348	348	2	Achillea millefolium	5002	2018-07-19-10-41-42	0	0	x	-15	0	51.2	23.1	51.3	23	51.3	0.057	24173			48
349	349	2	Achillea millefolium	5002	2018-07-19-10-41-44	0	0	x	-15	0	51.2	23.1	51.3	23	51.3	0.057	24173			49
350	350	2	Achillea millefolium	5002	2018-07-19-10-41-46	0	0	x	-15	0	51.1	23.1	51.3	23	51.3	0.157	24173			50
351	351	2	Achillea millefolium	5002	2018-07-19-10-41-48	0	0	x	-15	0	51.1	23.1	51.3	23	51.3	0.157	24173			51
352	352	2	Achillea millefolium	5002	2018-07-19-10-41-50	0	0	x	-15	0	51.2	23.1	51.3	23	51.3	0.057	24173			52
353	353	2	Achillea millefolium	5002	2018-07-19-10-41-52	0	0	x	-15	0	51.1	23.1	51.4	23.1	51.4	0.255	24173			53
354	354	2	Achillea millefolium	5002	2018-07-19-10-41-54	0	0	x	-15	0	51.2	23.1	51.4	23	51.4	0.155	24173			54
355	355	2	Achillea millefolium	5002	2018-07-19-10-41-56	0	0	x	-15	0	51.2	23.1	51.4	23	51.4	0.155	24173			55
356	356	2	Achillea millefolium	5002	2018-07-19-10-41-58	0	0	x	-15	0	51.2	23.1	51.4	23	51.4	0.155	24173			56
357	357	2	Achillea millefolium	5002	2018-07-19-10-42-00	0	0	x	-15	0	51.2	23.1	51.4	23	51.4	0.155	24173			57
358	358	2	Achillea millefolium	5002	2018-07-19-10-42-02	0	0	x	-15	0	51.1	23.1	51.3	23	51.3	0.157	24173			58
359	359	2	Achillea millefolium	5002	2018-07-19-10-42-04	0	0	x	-15	0	51.1	23.1	51.3	23	51.3	0.157	24173			59
360	360	2	Achillea millefolium	5002	2018-07-19-10-42-06	0	0	x	-15	0	51.1	23.1	51.3	23	51.3	0.157	24173			60
361	361	2	Achillea millefolium	5002	2018-07-19-10-42-08	0	0	x	-15	0	51.1	23.1	51.3	23	51.3	0.157	24173			61
362	362	2	Achillea millefolium	5002	2018-07-19-10-42-10	0	0	x	-15	0	51.1	23.1	51.3	23	51.3	0.157	24173			62
363	363	2	Achillea millefolium	5002	2018-07-19-10-42-12	0	0	x	-15	0	51.1	23.1	51.3	23	51.3	0.157	24173			63
364	364	2	Achillea millefolium	5002	2018-07-19-10-42-14	0	0	x	-15	0	51.1	23.1	51.2	23	51.2	0.058	24173			64
365	365	2	Achillea millefolium	5002	2018-07-19-10-42-16	0	0	x	-15	0	51.1	23.1	51.2	23	51.2	0.058	24173			65
366	366	2	Achillea millefolium	5002	2018-07-19-10-42-18	0	0	x	-15	0	51.1	23.1	51.2	23	51.2	0.058	24173			66
367	367	2	Achillea millefolium	5002	2018-07-19-10-42-20	0	0	x	-15	0	51.1	23.1	51.2	23	51.2	0.058	24173			67
368	368	2	Achillea millefolium	5002	2018-07-19-10-42-22	0	0	x	-15	0	51.1	23.1	51.2	23	51.2	0.058	24173			68
369	369	2	Achillea millefolium	5002	2018-07-19-10-42-24	0	0	x	-15	0	51.1	23.1	51.1	23	51.1	-0.041	24173			69
370	370	2	Achillea millefolium	5002	2018-07-19-10-42-26	0	0	x	-15	0	51.1	23.1	51.1	23	51.1	-0.041	24173			70
371	371	2	Achillea millefolium	5002	2018-07-19-10-42-28	0	0	x	-15	0	51.1	23.1	51.2	23	51.2	0.058	24173			71
372	372	2	Achillea millefolium	5002	2018-07-19-10-42-30	0	0	x	-15	0	51.1	23.1	51.1	23	51.1	-0.041	24173			72
373	373	2	Achillea millefolium	5002	2018-07-19-10-42-32	0	0	x	-15	0	51.1	23.1	51.1	23	51.1	-0.041	24173			73
374	374	2	Achillea millefolium	5002	2018-07-19-10-42-34	0	0	x	-15	0	51.1	23.1	51.1	23	51.1	-0.041	24173			74
375	375	2	Achillea millefolium	5002	2018-07-19-10-42-36	0	0	x	-15	0	51.1	23.1	51.1	23	51.1	-0.041	24173			75
376	376	2	Achillea millefolium	5002	2018-07-19-10-42-38	0	0	x	-15	0	51.1	23.1	51.2	23	51.2	0.058	24173			76
377	377	2	Achillea millefolium	5002	2018-07-19-10-42-40	0	0	x	-15	0	51.1	23.1	51.2	23	51.2	0.058	24173			77
378	378	2	Achillea millefolium	5002	2018-07-19-10-42-42	0	0	x	-15	0	51.1	23.1	51.2	23	51.2	0.058	24173			78
379	379	2	Achillea millefolium	5002	2018-07-19-10-42-44	0	0	x	-15	0	51.1	23.1	51.2	23	51.2	0.058	24173			79
380	380	2	Achillea millefolium	5002	2018-07-19-10-42-46	0	0	x	-15	0	51.1	23.1	51.1	23	51.1	-0.041	24173			80
381	381	2	Achillea millefolium	5002	2018-07-19-10-42-48	0	0	x	-15	0	51.1	23.1	51.1	23	51.1	-0.041	24173			81
382	382	2	Achillea millefolium	5002	2018-07-19-10-42-50	0	0	x	-15	0	51.1	23.1	51.1	23	51.1	-0.041	24173			82
383	383	2	Achillea millefolium	5002	2018-07-19-10-42-52	0	0	x	-15	0	51.1	23.1	51.1	23	51.1	-0.041	24173			83
384	384	2	Achillea millefolium	5002	2018-07-19-10-42-54	0	0	x	-15	0	51.1	23.1	51.1	23	51.1	-0.041	24173			84
385	385	2	Achillea millefolium	5002	2018-07-19-10-42-56	0	0	x	-15	0	51.1	23.1	51	23	51	-0.139	24173			85
386	386	2	Achillea millefolium	5002	2018-07-19-10-42-58	0	0	x	-15	0	51.1	23.1	51	23	51	-0.139	24173			86
387	387	2	Achillea millefolium	5002	2018-07-19-10-43-00	0	0	x	-15	0	51.1	23.1	51	23	51	-0.139	24173			87
388	388	2	Achillea millefolium	5002	2018-07-19-10-43-02	0	0	x	-15	0	51.1	23.1	51.1	23.1	51.1	-0.041	24173			88
389	389	2	Achillea millefolium	5002	2018-07-19-10-43-04	0	0	x	-15	0	51.1	23.1	51.1	23	51.1	-0.041	24173			89
390	390	2	Achillea millefolium	5002	2018-07-19-10-43-06	0	0	x	-15	0	51.1	23.1	51.2	23	51.2	0.058	24173			90
391	391	2	Achillea millefolium	5002	2018-07-19-10-43-08	0	0	x	-15	0	51.1	23.1	51.2	23	51.2	0.058	24173	Last10	Here	91
392	392	2	Achillea millefolium	5002	2018-07-19-10-43-10	0	0	x	-15	0	51.1	23.1	51.2	23	51.2	0.058	24173	Last10	Here	92
393	393	2	Achillea millefolium	5002	2018-07-19-10-43-12	0	0	x	-15	0	51.1	23.1	51.2	23	51.2	0.058	24173	Last10	Here	93
394	394	2	Achillea millefolium	5002	2018-07-19-10-43-14	0	0	x	-15	0	51.1	23.1	51.1	23	51.1	-0.041	24173	Last10	Here	94
395	395	2	Achillea millefolium	5002	2018-07-19-10-43-16	0	0	x	-15	0	51.1	23.1	51.1	23	51.1	-0.041	24173	Last10	Here	95
396	396	2	Achillea millefolium	5002	2018-07-19-10-43-18	0	0	x	-15	0	51.1	23.1	51.2	23	51.2	0.058	24173	Last10	Here	96
397	397	2	Achillea millefolium	5002	2018-07-19-10-43-20	0	0	x	-15	0	51.1	23.1	51.1	23	51.1	-0.041	24173	Last10	Here	97
398	398	2	Achillea millefolium	5002	2018-07-19-10-43-22	0	0	x	-15	0	51.1	23.1	51.1	23	51.1	-0.041	24173	Last10	Here	98
399	399	2	Achillea millefolium	5002	2018-07-19-10-43-57	0	0	x	-10	0	51	23.1	51.1	23.1	51.1	0.059	24174	First10	Here	1
400	400	2	Achillea millefolium	5002	2018-07-19-10-43-59	0	0	x	-10	0	51	23.1	51	23	51	-0.039	24174	First10	Here	2
401	401	2	Achillea millefolium	5002	2018-07-19-10-44-01	0	0	x	-10	0	51	23.1	51.1	23	51.1	0.059	24174	First10	Here	3
402	402	2	Achillea millefolium	5002	2018-07-19-10-44-03	0	0	x	-10	0	51	23.1	51.1	23	51.1	0.059	24174	First10	Here	4
403	403	2	Achillea millefolium	5002	2018-07-19-10-44-05	0	0	x	-10	0	51	23.1	51.1	23	51.1	0.059	24174	First10	Here	5
404	404	2	Achillea millefolium	5002	2018-07-19-10-44-07	0	0	x	-10	0	51	23.1	51.2	23	51.2	0.158	24174	First10	Here	6
405	405	2	Achillea millefolium	5002	2018-07-19-10-44-09	0	0	x	-10	0	51	23.1	51.3	23	51.3	0.257	24174	First10	Here	7
406	406	2	Achillea millefolium	5002	2018-07-19-10-44-11	0	0	x	-10	0	51	23.1	51.3	23	51.3	0.257	24174	First10	Here	8
407	407	2	Achillea millefolium	5002	2018-07-19-10-44-13	0	0	x	-10	0	51	23.1	51.2	23	51.2	0.158	24174	First10	Here	9
408	408	2	Achillea millefolium	5002	2018-07-19-10-44-15	0	0	x	-10	0	51	23.1	51.3	23	51.3	0.257	24174	First10	Here	10
409	409	2	Achillea millefolium	5002	2018-07-19-10-44-17	0	0	x	-10	0	51	23.1	51.3	23	51.3	0.257	24174			11
410	410	2	Achillea millefolium	5002	2018-07-19-10-44-19	0	0	x	-10	0	51	23.1	51.3	23	51.3	0.257	24174			12
411	411	2	Achillea millefolium	5002	2018-07-19-10-44-21	0	0	x	-10	0	51	23.1	51.3	23	51.3	0.257	24174			13
412	412	2	Achillea millefolium	5002	2018-07-19-10-44-23	0	0	x	-10	0	51	23.1	51.3	23	51.3	0.257	24174			14
413	413	2	Achillea millefolium	5002	2018-07-19-10-44-25	0	0	x	-10	0	51	23.1	51.3	23	51.3	0.257	24174			15
414	414	2	Achillea millefolium	5002	2018-07-19-10-44-27	0	0	x	-10	0	51	23.1	51.3	23	51.3	0.257	24174			16
415	415	2	Achillea millefolium	5002	2018-07-19-10-44-29	0	0	x	-10	0	51	23.1	51.4	23	51.4	0.355	24174			17
416	416	2	Achillea millefolium	5002	2018-07-19-10-44-31	0	0	x	-10	0	51	23.1	51.4	23	51.4	0.355	24174			18
417	417	2	Achillea millefolium	5002	2018-07-19-10-44-33	0	0	x	-10	0	51	23.1	51.5	23	51.5	0.454	24174			19
418	418	2	Achillea millefolium	5002	2018-07-19-10-44-35	0	0	x	-10	0	51	23.1	51.5	23	51.5	0.454	24174			20
419	419	2	Achillea millefolium	5002	2018-07-19-10-44-37	0	0	x	-10	0	51	23.1	51.4	23	51.4	0.355	24174			21
420	420	2	Achillea millefolium	5002	2018-07-19-10-44-39	0	0	x	-10	0	51	23.1	51.4	23	51.4	0.355	24174			22
421	421	2	Achillea millefolium	5002	2018-07-19-10-44-41	0	0	x	-10	0	51	23.1	51.4	23	51.4	0.355	24174			23
422	422	2	Achillea millefolium	5002	2018-07-19-10-44-43	0	0	x	-10	0	51	23.1	51.3	23	51.3	0.257	24174			24
423	423	2	Achillea millefolium	5002	2018-07-19-10-44-45	0	0	x	-10	0	51	23.1	51.3	23	51.3	0.257	24174			25
424	424	2	Achillea millefolium	5002	2018-07-19-10-44-47	0	0	x	-10	0	51	23.1	51.2	23	51.2	0.158	24174			26
425	425	2	Achillea millefolium	5002	2018-07-19-10-44-49	0	0	x	-10	0	51	23.1	51.3	23	51.3	0.257	24174			27
426	426	2	Achillea millefolium	5002	2018-07-19-10-44-51	0	0	x	-10	0	51	23.1	51.4	23	51.4	0.355	24174			28
427	427	2	Achillea millefolium	5002	2018-07-19-10-44-53	0	0	x	-10	0	51	23.1	51.4	23	51.4	0.355	24174			29
428	428	2	Achillea millefolium	5002	2018-07-19-10-44-55	0	0	x	-10	0	51	23.1	51.4	23	51.4	0.355	24174			30
429	429	2	Achillea millefolium	5002	2018-07-19-10-44-57	0	0	x	-10	0	51	23.1	51.4	23	51.4	0.355	24174			31
430	430	2	Achillea millefolium	5002	2018-07-19-10-44-59	0	0	x	-10	0	51	23.1	51.3	23	51.3	0.257	24174			32
431	431	2	Achillea millefolium	5002	2018-07-19-10-45-01	0	0	x	-10	0	51	23.1	51.3	23	51.3	0.257	24174			33
432	432	2	Achillea millefolium	5002	2018-07-19-10-45-03	0	0	x	-10	0	51	23.1	51.2	23	51.2	0.158	24174			34
433	433	2	Achillea millefolium	5002	2018-07-19-10-45-05	0	0	x	-10	0	51	23.1	51.2	23	51.2	0.158	24174			35
434	434	2	Achillea millefolium	5002	2018-07-19-10-45-07	0	0	x	-10	0	51	23.1	51.2	23	51.2	0.158	24174			36
435	435	2	Achillea millefolium	5002	2018-07-19-10-45-09	0	0	x	-10	0	51	23.1	51.2	23.1	51.2	0.158	24174			37
436	436	2	Achillea millefolium	5002	2018-07-19-10-45-11	0	0	x	-10	0	51	23.1	51.1	23	51.1	0.059	24174			38
437	437	2	Achillea millefolium	5002	2018-07-19-10-45-13	0	0	x	-10	0	51	23.1	51.1	23	51.1	0.059	24174			39
438	438	2	Achillea millefolium	5002	2018-07-19-10-45-15	0	0	x	-10	0	51	23.1	51.1	23	51.1	0.059	24174			40
439	439	2	Achillea millefolium	5002	2018-07-19-10-45-17	0	0	x	-10	0	51	23.1	51	23	51	-0.039	24174			41
440	440	2	Achillea millefolium	5002	2018-07-19-10-45-19	0	0	x	-10	0	51	23.1	51	23	51	-0.039	24174			42
441	441	2	Achillea millefolium	5002	2018-07-19-10-45-21	0	0	x	-10	0	51	23.1	51	23	51	-0.039	24174			43
442	442	2	Achillea millefolium	5002	2018-07-19-10-45-23	0	0	x	-10	0	51	23.1	51	23	51	-0.039	24174			44
443	443	2	Achillea millefolium	5002	2018-07-19-10-45-25	0	0	x	-10	0	51	23.1	51	23	51	-0.039	24174			45
444	444	2	Achillea millefolium	5002	2018-07-19-10-45-27	0	0	x	-10	0	51	23.1	51	23	51	-0.039	24174			46
445	445	2	Achillea millefolium	5002	2018-07-19-10-45-29	0	0	x	-10	0	50.9	23.1	51.1	23.1	51.1	0.159	24174			47
446	446	2	Achillea millefolium	5002	2018-07-19-10-45-31	0	0	x	-10	0	51	23.1	51.1	23.1	51.1	0.059	24174			48
447	447	2	Achillea millefolium	5002	2018-07-19-10-45-33	0	0	x	-10	0	51	23.1	51.1	23	51.1	0.059	24174			49
448	448	2	Achillea millefolium	5002	2018-07-19-10-45-35	0	0	x	-10	0	51	23.1	51.2	23	51.2	0.158	24174			50
449	449	2	Achillea millefolium	5002	2018-07-19-10-45-37	0	0	x	-10	0	51	23.1	51.2	23	51.2	0.158	24174			51
450	450	2	Achillea millefolium	5002	2018-07-19-10-45-39	0	0	x	-10	0	51	23.1	51.3	23.1	51.3	0.257	24174			52
451	451	2	Achillea millefolium	5002	2018-07-19-10-45-41	0	0	x	-10	0	51	23.1	51.3	23	51.3	0.257	24174			53
452	452	2	Achillea millefolium	5002	2018-07-19-10-45-43	0	0	x	-10	0	51	23.1	51.3	23	51.3	0.257	24174			54
453	453	2	Achillea millefolium	5002	2018-07-19-10-45-45	0	0	x	-10	0	51	23.1	51.4	23.1	51.4	0.355	24174			55
454	454	2	Achillea millefolium	5002	2018-07-19-10-45-47	0	0	x	-10	0	51	23.1	51.3	23	51.3	0.257	24174			56
455	455	2	Achillea millefolium	5002	2018-07-19-10-45-49	0	0	x	-10	0	51	23.1	51.3	23	51.3	0.257	24174			57
456	456	2	Achillea millefolium	5002	2018-07-19-10-45-51	0	0	x	-10	0	50.9	23.1	51.4	23	51.4	0.455	24174			58
457	457	2	Achillea millefolium	5002	2018-07-19-10-45-53	0	0	x	-10	0	50.9	23.1	51.5	23	51.5	0.554	24174			59
458	458	2	Achillea millefolium	5002	2018-07-19-10-45-55	0	0	x	-10	0	50.9	23.1	51.5	23.1	51.5	0.554	24174			60
459	459	2	Achillea millefolium	5002	2018-07-19-10-45-57	0	0	x	-10	0	50.9	23.1	51.4	23	51.4	0.455	24174			61
460	460	2	Achillea millefolium	5002	2018-07-19-10-45-59	0	0	x	-10	0	50.9	23.1	51.4	23	51.4	0.455	24174			62
461	461	2	Achillea millefolium	5002	2018-07-19-10-46-01	0	0	x	-10	0	51	23.1	51.4	23	51.4	0.355	24174			63
462	462	2	Achillea millefolium	5002	2018-07-19-10-46-03	0	0	x	-10	0	50.9	23.1	51.4	23	51.4	0.455	24174			64
463	463	2	Achillea millefolium	5002	2018-07-19-10-46-05	0	0	x	-10	0	50.9	23.1	51.4	23	51.4	0.455	24174			65
464	464	2	Achillea millefolium	5002	2018-07-19-10-46-07	0	0	x	-10	0	50.9	23.1	51.4	23	51.4	0.455	24174			66
465	465	2	Achillea millefolium	5002	2018-07-19-10-46-09	0	0	x	-10	0	51	23.1	51.3	23	51.3	0.257	24174			67
466	466	2	Achillea millefolium	5002	2018-07-19-10-46-11	0	0	x	-10	0	51	23.1	51.3	23	51.3	0.257	24174			68
467	467	2	Achillea millefolium	5002	2018-07-19-10-46-13	0	0	x	-10	0	50.9	23.1	51.3	23	51.3	0.357	24174			69
468	468	2	Achillea millefolium	5002	2018-07-19-10-46-15	0	0	x	-10	0	50.9	23.1	51.3	23	51.3	0.357	24174			70
469	469	2	Achillea millefolium	5002	2018-07-19-10-46-17	0	0	x	-10	0	50.9	23.1	51.2	23	51.2	0.258	24174			71
470	470	2	Achillea millefolium	5002	2018-07-19-10-46-19	0	0	x	-10	0	50.9	23.1	51.2	23	51.2	0.258	24174			72
471	471	2	Achillea millefolium	5002	2018-07-19-10-46-21	0	0	x	-10	0	50.9	23.1	51.4	23.1	51.4	0.455	24174			73
472	472	2	Achillea millefolium	5002	2018-07-19-10-46-23	0	0	x	-10	0	50.9	23.1	51.4	23	51.4	0.455	24174			74
473	473	2	Achillea millefolium	5002	2018-07-19-10-46-25	0	0	x	-10	0	50.9	23.1	51.4	23	51.4	0.455	24174			75
474	474	2	Achillea millefolium	5002	2018-07-19-10-46-27	0	0	x	-10	0	50.9	23.1	51.5	23	51.5	0.554	24174			76
475	475	2	Achillea millefolium	5002	2018-07-19-10-46-29	0	0	x	-10	0	50.9	23.1	51.6	23	51.6	0.653	24174			77
476	476	2	Achillea millefolium	5002	2018-07-19-10-46-31	0	0	x	-10	0	50.9	23.1	51.5	23	51.5	0.554	24174			78
477	477	2	Achillea millefolium	5002	2018-07-19-10-46-33	0	0	x	-10	0	50.9	23.1	51.5	23	51.5	0.554	24174			79
478	478	2	Achillea millefolium	5002	2018-07-19-10-46-35	0	0	x	-10	0	50.9	23.1	51.5	23	51.5	0.554	24174			80
479	479	2	Achillea millefolium	5002	2018-07-19-10-46-37	0	0	x	-10	0	50.9	23.1	51.4	23	51.4	0.455	24174			81
480	480	2	Achillea millefolium	5002	2018-07-19-10-46-39	0	0	x	-10	0	50.9	23.1	51.4	23.1	51.4	0.455	24174			82
481	481	2	Achillea millefolium	5002	2018-07-19-10-46-41	0	0	x	-10	0	50.9	23.1	51.4	23.1	51.4	0.455	24174			83
482	482	2	Achillea millefolium	5002	2018-07-19-10-46-43	0	0	x	-10	0	50.9	23.1	51.4	23	51.4	0.455	24174			84
483	483	2	Achillea millefolium	5002	2018-07-19-10-46-45	0	0	x	-10	0	50.9	23.1	51.4	23	51.4	0.455	24174			85
484	484	2	Achillea millefolium	5002	2018-07-19-10-46-47	0	0	x	-10	0	50.9	23.1	51.4	23	51.4	0.455	24174			86
485	485	2	Achillea millefolium	5002	2018-07-19-10-46-49	0	0	x	-10	0	50.9	23.1	51.4	23	51.4	0.455	24174			87
486	486	2	Achillea millefolium	5002	2018-07-19-10-46-51	0	0	x	-10	0	50.9	23.1	51.3	23	51.3	0.357	24174			88
487	487	2	Achillea millefolium	5002	2018-07-19-10-46-53	0	0	x	-10	0	51	23.2	51.3	23	51.3	0.257	24174			89
488	488	2	Achillea millefolium	5002	2018-07-19-10-46-55	0	0	x	-10	0	50.9	23.1	51.4	23.1	51.4	0.455	24174			90
489	489	2	Achillea millefolium	5002	2018-07-19-10-46-57	0	0	x	-10	0	50.9	23.1	51.3	23	51.3	0.357	24174	Last10	Here	91
490	490	2	Achillea millefolium	5002	2018-07-19-10-46-59	0	0	x	-10	0	50.9	23.1	51.2	23	51.2	0.258	24174	Last10	Here	92
491	491	2	Achillea millefolium	5002	2018-07-19-10-47-01	0	0	x	-10	0	50.9	23.1	51.3	23.1	51.3	0.357	24174	Last10	Here	93
492	492	2	Achillea millefolium	5002	2018-07-19-10-47-03	0	0	x	-10	0	50.9	23.1	51.2	23	51.2	0.258	24174	Last10	Here	94
493	493	2	Achillea millefolium	5002	2018-07-19-10-47-05	0	0	x	-10	0	50.9	23.1	51.1	23	51.1	0.159	24174	Last10	Here	95
494	494	2	Achillea millefolium	5002	2018-07-19-10-47-07	0	0	x	-10	0	50.9	23.1	51.2	23.1	51.2	0.258	24174	Last10	Here	96
495	495	2	Achillea millefolium	5002	2018-07-19-10-47-09	0	0	x	-10	0	50.9	23.1	51.1	23	51.1	0.159	24174	Last10	Here	97
496	496	2	Achillea millefolium	5002	2018-07-19-10-47-11	0	0	x	-10	0	50.9	23.1	51.1	23	51.1	0.159	24174	Last10	Here	98
497	497	2	Achillea millefolium	5002	2018-07-19-10-47-13	0	0	x	-10	0	50.9	23.1	51	23	51	0.061	24174	Last10	Here	99
498	498	2	Achillea millefolium	5002	2018-07-19-10-47-47	0	0	x	-5	0	50.9	23.1	51.7	23.1	51.7	0.752	24175	First10	Here	1
499	499	2	Achillea millefolium	5002	2018-07-19-10-47-49	0	0	x	-5	0	50.9	23.1	51.6	23	51.6	0.653	24175	First10	Here	2
500	500	2	Achillea millefolium	5002	2018-07-19-10-47-51	0	0	x	-5	0	50.9	23.1	51.6	23	51.6	0.653	24175	First10	Here	3
501	501	2	Achillea millefolium	5002	2018-07-19-10-47-53	0	0	x	-5	0	50.8	23.1	51.7	23	51.7	0.852	24175	First10	Here	4
502	502	2	Achillea millefolium	5002	2018-07-19-10-47-55	0	0	x	-5	0	50.8	23.1	51.7	23	51.7	0.852	24175	First10	Here	5
503	503	2	Achillea millefolium	5002	2018-07-19-10-47-57	0	0	x	-5	0	50.8	23.1	51.7	23	51.7	0.852	24175	First10	Here	6
504	504	2	Achillea millefolium	5002	2018-07-19-10-47-59	0	0	x	-5	0	50.9	23.1	51.8	23.1	51.8	0.85	24175	First10	Here	7
505	505	2	Achillea millefolium	5002	2018-07-19-10-48-01	0	0	x	-5	0	50.8	23.1	51.6	23	51.6	0.753	24175	First10	Here	8
506	506	2	Achillea millefolium	5002	2018-07-19-10-48-03	0	0	x	-5	0	50.9	23.1	51.5	23	51.5	0.554	24175	First10	Here	9
507	507	2	Achillea millefolium	5002	2018-07-19-10-48-05	0	0	x	-5	0	50.9	23.1	51.5	23	51.5	0.554	24175	First10	Here	10
508	508	2	Achillea millefolium	5002	2018-07-19-10-48-07	0	0	x	-5	0	50.9	23.2	51.4	23	51.4	0.455	24175			11
509	509	2	Achillea millefolium	5002	2018-07-19-10-48-09	0	0	x	-5	0	50.8	23.1	51.4	23	51.4	0.555	24175			12
510	510	2	Achillea millefolium	5002	2018-07-19-10-48-11	0	0	x	-5	0	50.8	23.1	51.4	23.1	51.4	0.555	24175			13
511	511	2	Achillea millefolium	5002	2018-07-19-10-48-13	0	0	x	-5	0	50.9	23.1	51.3	23	51.3	0.357	24175			14
512	512	2	Achillea millefolium	5002	2018-07-19-10-48-15	0	0	x	-5	0	50.9	23.1	51.4	23	51.4	0.455	24175			15
513	513	2	Achillea millefolium	5002	2018-07-19-10-48-17	0	0	x	-5	0	50.9	23.1	51.5	23	51.5	0.554	24175			16
514	514	2	Achillea millefolium	5002	2018-07-19-10-48-19	0	0	x	-5	0	50.9	23.1	51.5	23	51.5	0.554	24175			17
515	515	2	Achillea millefolium	5002	2018-07-19-10-48-21	0	0	x	-5	0	50.8	23.1	51.6	23	51.6	0.753	24175			18
516	516	2	Achillea millefolium	5002	2018-07-19-10-48-23	0	0	x	-5	0	50.8	23.1	51.6	23	51.6	0.753	24175			19
517	517	2	Achillea millefolium	5002	2018-07-19-10-48-25	0	0	x	-5	0	50.8	23.1	51.7	23	51.7	0.852	24175			20
518	518	2	Achillea millefolium	5002	2018-07-19-10-48-27	0	0	x	-5	0	50.8	23.1	51.8	23	51.8	0.95	24175			21
519	519	2	Achillea millefolium	5002	2018-07-19-10-48-29	0	0	x	-5	0	50.8	23.1	51.9	23.1	51.8	1.049	24175			22
520	520	2	Achillea millefolium	5002	2018-07-19-10-48-31	0	0	x	-5	0	50.8	23.1	51.8	23	51.8	0.95	24175			23
521	521	2	Achillea millefolium	5002	2018-07-19-10-48-33	0	0	x	-5	0	50.8	23.1	51.8	23	51.8	0.95	24175			24
522	522	2	Achillea millefolium	5002	2018-07-19-10-48-35	0	0	x	-5	0	50.8	23.1	51.8	23	51.8	0.95	24175			25
523	523	2	Achillea millefolium	5002	2018-07-19-10-48-37	0	0	x	-5	0	50.8	23.1	51.7	23	51.7	0.852	24175			26
524	524	2	Achillea millefolium	5002	2018-07-19-10-48-39	0	0	x	-5	0	50.8	23.1	51.7	23	51.7	0.852	24175			27
525	525	2	Achillea millefolium	5002	2018-07-19-10-48-41	0	0	x	-5	0	50.8	23.1	51.7	23	51.7	0.852	24175			28
526	526	2	Achillea millefolium	5002	2018-07-19-10-48-43	0	0	x	-5	0	50.8	23.1	51.7	23	51.7	0.852	24175			29
527	527	2	Achillea millefolium	5002	2018-07-19-10-48-45	0	0	x	-5	0	50.8	23.1	51.7	23	51.7	0.852	24175			30
528	528	2	Achillea millefolium	5002	2018-07-19-10-48-47	0	0	x	-5	0	50.8	23.1	51.7	23	51.7	0.852	24175			31
529	529	2	Achillea millefolium	5002	2018-07-19-10-48-49	0	0	x	-5	0	50.8	23.1	51.6	23	51.6	0.753	24175			32
530	530	2	Achillea millefolium	5002	2018-07-19-10-48-52	0	0	x	-5	0	50.8	23.1	51.6	23	51.6	0.753	24175			33
531	531	2	Achillea millefolium	5002	2018-07-19-10-48-54	0	0	x	-5	0	50.8	23.1	51.6	23	51.6	0.753	24175			34
532	532	2	Achillea millefolium	5002	2018-07-19-10-48-56	0	0	x	-5	0	50.8	23.1	51.6	23	51.6	0.753	24175			35
533	533	2	Achillea millefolium	5002	2018-07-19-10-48-58	0	0	x	-5	0	50.8	23.1	51.6	23	51.6	0.753	24175			36
534	534	2	Achillea millefolium	5002	2018-07-19-10-49-00	0	0	x	-5	0	50.8	23.1	51.5	23	51.5	0.654	24175			37
535	535	2	Achillea millefolium	5002	2018-07-19-10-49-02	0	0	x	-5	0	50.8	23.1	51.4	23	51.4	0.555	24175			38
536	536	2	Achillea millefolium	5002	2018-07-19-10-49-04	0	0	x	-5	0	50.8	23.1	51.4	23	51.4	0.555	24175			39
537	537	2	Achillea millefolium	5002	2018-07-19-10-49-06	0	0	x	-5	0	50.8	23.1	51.4	23	51.4	0.555	24175			40
538	538	2	Achillea millefolium	5002	2018-07-19-10-49-08	0	0	x	-5	0	50.8	23.1	51.5	23	51.5	0.654	24175			41
539	539	2	Achillea millefolium	5002	2018-07-19-10-49-10	0	0	x	-5	0	50.8	23.1	51.4	23	51.4	0.555	24175			42
540	540	2	Achillea millefolium	5002	2018-07-19-10-49-12	0	0	x	-5	0	50.8	23.1	51.3	23	51.3	0.457	24175			43
541	541	2	Achillea millefolium	5002	2018-07-19-10-49-14	0	0	x	-5	0	50.8	23.1	51.3	23	51.3	0.457	24175			44
542	542	2	Achillea millefolium	5002	2018-07-19-10-49-16	0	0	x	-5	0	50.8	23.1	51.3	23	51.3	0.457	24175			45
543	543	2	Achillea millefolium	5002	2018-07-19-10-49-18	0	0	x	-5	0	50.8	23.1	51.3	23	51.3	0.457	24175			46
544	544	2	Achillea millefolium	5002	2018-07-19-10-49-20	0	0	x	-5	0	50.8	23.1	51.3	23	51.3	0.457	24175			47
545	545	2	Achillea millefolium	5002	2018-07-19-10-49-22	0	0	x	-5	0	50.8	23.1	51.3	23	51.3	0.457	24175			48
546	546	2	Achillea millefolium	5002	2018-07-19-10-49-24	0	0	x	-5	0	50.8	23.1	51.3	23	51.3	0.457	24175			49
547	547	2	Achillea millefolium	5002	2018-07-19-10-49-26	0	0	x	-5	0	50.8	23.1	51.3	23	51.3	0.457	24175			50
548	548	2	Achillea millefolium	5002	2018-07-19-10-49-28	0	0	x	-5	0	50.8	23.1	51.4	23	51.4	0.555	24175			51
549	549	2	Achillea millefolium	5002	2018-07-19-10-49-30	0	0	x	-5	0	50.8	23.1	51.4	23	51.4	0.555	24175			52
550	550	2	Achillea millefolium	5002	2018-07-19-10-49-32	0	0	x	-5	0	50.8	23.1	51.4	23	51.4	0.555	24175			53
551	551	2	Achillea millefolium	5002	2018-07-19-10-49-34	0	0	x	-5	0	50.8	23.1	51.5	23	51.5	0.654	24175			54
552	552	2	Achillea millefolium	5002	2018-07-19-10-49-36	0	0	x	-5	0	50.8	23.1	51.5	23	51.5	0.654	24175			55
553	553	2	Achillea millefolium	5002	2018-07-19-10-49-38	0	0	x	-5	0	50.8	23.1	51.5	23	51.5	0.654	24175			56
554	554	2	Achillea millefolium	5002	2018-07-19-10-49-40	0	0	x	-5	0	50.8	23.1	51.5	23	51.5	0.654	24175			57
555	555	2	Achillea millefolium	5002	2018-07-19-10-49-42	0	0	x	-5	0	50.8	23.1	51.4	23	51.4	0.555	24175			58
556	556	2	Achillea millefolium	5002	2018-07-19-10-49-44	0	0	x	-5	0	50.9	23.2	51.5	23	51.5	0.554	24175			59
557	557	2	Achillea millefolium	5002	2018-07-19-10-49-46	0	0	x	-5	0	50.8	23.1	51.5	23	51.5	0.654	24175			60
558	558	2	Achillea millefolium	5002	2018-07-19-10-49-48	0	0	x	-5	0	50.8	23.1	51.5	23	51.5	0.654	24175			61
559	559	2	Achillea millefolium	5002	2018-07-19-10-49-50	0	0	x	-5	0	50.8	23.1	51.5	23	51.5	0.654	24175			62
560	560	2	Achillea millefolium	5002	2018-07-19-10-49-52	0	0	x	-5	0	50.8	23.1	51.5	23	51.5	0.654	24175			63
561	561	2	Achillea millefolium	5002	2018-07-19-10-49-54	0	0	x	-5	0	50.8	23.1	51.7	23.1	51.7	0.852	24175			64
562	562	2	Achillea millefolium	5002	2018-07-19-10-49-56	0	0	x	-5	0	50.8	23.1	51.7	23.1	51.7	0.852	24175			65
563	563	2	Achillea millefolium	5002	2018-07-19-10-49-58	0	0	x	-5	0	50.8	23.1	51.6	23	51.6	0.753	24175			66
564	564	2	Achillea millefolium	5002	2018-07-19-10-50-00	0	0	x	-5	0	50.8	23.1	51.6	23	51.6	0.753	24175			67
565	565	2	Achillea millefolium	5002	2018-07-19-10-50-02	0	0	x	-5	0	50.8	23.1	51.6	23	51.6	0.753	24175			68
566	566	2	Achillea millefolium	5002	2018-07-19-10-50-04	0	0	x	-5	0	50.8	23.1	51.6	23	51.6	0.753	24175			69
567	567	2	Achillea millefolium	5002	2018-07-19-10-50-06	0	0	x	-5	0	50.9	23.2	51.6	23	51.6	0.653	24175			70
568	568	2	Achillea millefolium	5002	2018-07-19-10-50-08	0	0	x	-5	0	50.8	23.1	51.7	23	51.7	0.852	24175			71
569	569	2	Achillea millefolium	5002	2018-07-19-10-50-10	0	0	x	-5	0	50.8	23.1	51.7	23	51.7	0.852	24175			72
570	570	2	Achillea millefolium	5002	2018-07-19-10-50-12	0	0	x	-5	0	50.8	23.2	51.6	23	51.6	0.753	24175			73
571	571	2	Achillea millefolium	5002	2018-07-19-10-50-14	0	0	x	-5	0	50.7	23.1	51.6	23	51.6	0.853	24175			74
572	572	2	Achillea millefolium	5002	2018-07-19-10-50-16	0	0	x	-5	0	50.7	23.1	51.6	23	51.6	0.853	24175			75
573	573	2	Achillea millefolium	5002	2018-07-19-10-50-18	0	0	x	-5	0	50.7	23.1	51.6	23	51.6	0.853	24175			76
574	574	2	Achillea millefolium	5002	2018-07-19-10-50-20	0	0	x	-5	0	50.7	23.1	51.7	23	51.7	0.952	24175			77
575	575	2	Achillea millefolium	5002	2018-07-19-10-50-22	0	0	x	-5	0	50.8	23.1	51.7	23	51.7	0.852	24175			78
576	576	2	Achillea millefolium	5002	2018-07-19-10-50-24	0	0	x	-5	0	50.7	23.1	51.7	23	51.7	0.952	24175			79
577	577	2	Achillea millefolium	5002	2018-07-19-10-50-26	0	0	x	-5	0	50.7	23.1	51.7	23	51.7	0.952	24175			80
578	578	2	Achillea millefolium	5002	2018-07-19-10-50-28	0	0	x	-5	0	50.7	23.1	51.7	23	51.7	0.952	24175			81
579	579	2	Achillea millefolium	5002	2018-07-19-10-50-32	0	0	x	-5	0	50.7	23.1	51.7	23	51.7	0.952	24175			82
580	580	2	Achillea millefolium	5002	2018-07-19-10-50-34	0	0	x	-5	0	50.7	23.1	51.7	23	51.7	0.952	24175			83
581	581	2	Achillea millefolium	5002	2018-07-19-10-50-36	0	0	x	-5	0	50.7	23.1	51.7	23	51.7	0.952	24175			84
582	582	2	Achillea millefolium	5002	2018-07-19-10-50-38	0	0	x	-5	0	50.8	23.2	51.8	23.1	51.8	0.95	24175			85
583	583	2	Achillea millefolium	5002	2018-07-19-10-50-40	0	0	x	-5	0	50.8	23.1	51.7	23	51.7	0.852	24175			86
584	584	2	Achillea millefolium	5002	2018-07-19-10-50-42	0	0	x	-5	0	50.7	23.1	51.7	23	51.7	0.952	24175			87
585	585	2	Achillea millefolium	5002	2018-07-19-10-50-44	0	0	x	-5	0	50.7	23.1	51.6	23	51.6	0.853	24175			88
586	586	2	Achillea millefolium	5002	2018-07-19-10-50-46	0	0	x	-5	0	50.7	23.1	51.6	23.1	51.6	0.853	24175			89
587	587	2	Achillea millefolium	5002	2018-07-19-10-50-48	0	0	x	-5	0	50.7	23.1	51.5	23	51.5	0.754	24175			90
588	588	2	Achillea millefolium	5002	2018-07-19-10-50-50	0	0	x	-5	0	50.8	23.2	51.5	23	51.5	0.654	24175	Last10	Here	91
589	589	2	Achillea millefolium	5002	2018-07-19-10-50-52	0	0	x	-5	0	50.7	23.1	51.5	23	51.5	0.754	24175	Last10	Here	92
590	590	2	Achillea millefolium	5002	2018-07-19-10-50-54	0	0	x	-5	0	50.7	23.1	51.5	23.1	51.5	0.754	24175	Last10	Here	93
591	591	2	Achillea millefolium	5002	2018-07-19-10-50-56	0	0	x	-5	0	50.7	23.1	51.4	23	51.4	0.655	24175	Last10	Here	94
592	592	2	Achillea millefolium	5002	2018-07-19-10-50-58	0	0	x	-5	0	50.7	23.1	51.3	23	51.3	0.557	24175	Last10	Here	95
593	593	2	Achillea millefolium	5002	2018-07-19-10-51-00	0	0	x	-5	0	50.7	23.1	51.3	23.1	51.3	0.557	24175	Last10	Here	96
594	594	2	Achillea millefolium	5002	2018-07-19-10-51-02	0	0	x	-5	0	50.7	23.1	51.3	23.1	51.3	0.557	24175	Last10	Here	97
595	595	2	Achillea millefolium	5002	2018-07-19-10-51-04	0	0	x	-5	0	50.7	23.1	51.1	23	51.1	0.359	24175	Last10	Here	98
596	596	2	Achillea millefolium	5002	2018-07-19-10-51-38	0	0	x	0	0	50.7	23.1	51.7	23.1	51.7	0.952	24176	First10	Here	1
597	597	2	Achillea millefolium	5002	2018-07-19-10-51-40	0	0	x	0	0	50.7	23.1	51.7	23.1	51.7	0.952	24176	First10	Here	2
598	598	2	Achillea millefolium	5002	2018-07-19-10-51-42	0	0	x	0	0	50.8	23.2	51.7	23	51.7	0.852	24176	First10	Here	3
599	599	2	Achillea millefolium	5002	2018-07-19-10-51-44	0	0	x	0	0	50.7	23.1	51.7	23	51.7	0.952	24176	First10	Here	4
600	600	2	Achillea millefolium	5002	2018-07-19-10-51-46	0	0	x	0	0	50.7	23.1	51.9	23.1	51.8	1.149	24176	First10	Here	5
601	601	2	Achillea millefolium	5002	2018-07-19-10-51-48	0	0	x	0	0	50.7	23.1	51.9	23.1	51.8	1.149	24176	First10	Here	6
602	602	2	Achillea millefolium	5002	2018-07-19-10-51-50	0	0	x	0	0	50.7	23.1	51.9	23	51.8	1.149	24176	First10	Here	7
603	603	2	Achillea millefolium	5002	2018-07-19-10-51-52	0	0	x	0	0	50.8	23.2	51.9	23	51.8	1.049	24176	First10	Here	8
604	604	2	Achillea millefolium	5002	2018-07-19-10-51-54	0	0	x	0	0	50.7	23.1	51.9	23	51.8	1.149	24176	First10	Here	9
605	605	2	Achillea millefolium	5002	2018-07-19-10-51-56	0	0	x	0	0	50.7	23.1	51.9	23	51.8	1.149	24176	First10	Here	10
606	606	2	Achillea millefolium	5002	2018-07-19-10-51-58	0	0	x	0	0	50.7	23.1	51.9	23	51.8	1.149	24176			11
607	607	2	Achillea millefolium	5002	2018-07-19-10-52-00	0	0	x	0	0	50.7	23.1	51.9	23	51.8	1.149	24176			12
608	608	2	Achillea millefolium	5002	2018-07-19-10-52-02	0	0	x	0	0	50.7	23.1	51.9	23	51.8	1.149	24176			13
609	609	2	Achillea millefolium	5002	2018-07-19-10-52-04	0	0	x	0	0	50.7	23.1	51.9	23	51.8	1.149	24176			14
610	610	2	Achillea millefolium	5002	2018-07-19-10-52-06	0	0	x	0	0	50.7	23.1	51.9	23	51.8	1.149	24176			15
611	611	2	Achillea millefolium	5002	2018-07-19-10-52-08	0	0	x	0	0	50.8	23.2	52	23.1	51.9	1.148	24176			16
612	612	2	Achillea millefolium	5002	2018-07-19-10-52-10	0	0	x	0	0	50.7	23.1	51.8	23	51.8	1.05	24176			17
613	613	2	Achillea millefolium	5002	2018-07-19-10-52-12	0	0	x	0	0	50.7	23.1	51.8	23	51.8	1.05	24176			18
614	614	2	Achillea millefolium	5002	2018-07-19-10-52-14	0	0	x	0	0	50.7	23.1	51.8	23	51.8	1.05	24176			19
615	615	2	Achillea millefolium	5002	2018-07-19-10-52-16	0	0	x	0	0	50.7	23.2	51.9	23.1	51.8	1.149	24176			20
616	616	2	Achillea millefolium	5002	2018-07-19-10-52-18	0	0	x	0	0	50.8	23.2	51.7	23	51.7	0.852	24176			21
617	617	2	Achillea millefolium	5002	2018-07-19-10-52-20	0	0	x	0	0	50.7	23.1	51.7	23	51.7	0.952	24176			22
618	618	2	Achillea millefolium	5002	2018-07-19-10-52-22	0	0	x	0	0	50.7	23.1	51.6	23	51.6	0.853	24176			23
619	619	2	Achillea millefolium	5002	2018-07-19-10-52-24	0	0	x	0	0	50.8	23.2	51.8	23.1	51.8	0.95	24176			24
620	620	2	Achillea millefolium	5002	2018-07-19-10-52-26	0	0	x	0	0	50.7	23.2	51.7	23	51.7	0.952	24176			25
621	621	2	Achillea millefolium	5002	2018-07-19-10-52-28	0	0	x	0	0	50.7	23.2	51.7	23	51.7	0.952	24176			26
622	622	2	Achillea millefolium	5002	2018-07-19-10-52-30	0	0	x	0	0	50.7	23.2	51.7	23	51.7	0.952	24176			27
623	623	2	Achillea millefolium	5002	2018-07-19-10-52-32	0	0	x	0	0	50.7	23.1	51.7	23.1	51.7	0.952	24176			28
624	624	2	Achillea millefolium	5002	2018-07-19-10-52-34	0	0	x	0	0	50.7	23.1	51.6	23	51.6	0.853	24176			29
625	625	2	Achillea millefolium	5002	2018-07-19-10-52-36	0	0	x	0	0	50.7	23.1	51.5	23	51.5	0.754	24176			30
626	626	2	Achillea millefolium	5002	2018-07-19-10-52-38	0	0	x	0	0	50.7	23.1	51.5	23	51.5	0.754	24176			31
627	627	2	Achillea millefolium	5002	2018-07-19-10-52-40	0	0	x	0	0	50.7	23.1	51.6	23.1	51.6	0.853	24176			32
628	628	2	Achillea millefolium	5002	2018-07-19-10-52-42	0	0	x	0	0	50.7	23.1	51.6	23.1	51.6	0.853	24176			33
629	629	2	Achillea millefolium	5002	2018-07-19-10-52-44	0	0	x	0	0	50.7	23.1	51.5	23	51.5	0.754	24176			34
630	630	2	Achillea millefolium	5002	2018-07-19-10-52-46	0	0	x	0	0	50.7	23.1	51.5	23	51.5	0.754	24176			35
631	631	2	Achillea millefolium	5002	2018-07-19-10-52-48	0	0	x	0	0	50.7	23.2	51.5	23	51.5	0.754	24176			36
632	632	2	Achillea millefolium	5002	2018-07-19-10-52-50	0	0	x	0	0	50.7	23.1	51.7	23.1	51.7	0.952	24176			37
633	633	2	Achillea millefolium	5002	2018-07-19-10-52-52	0	0	x	0	0	50.8	23.2	51.7	23	51.7	0.852	24176			38
634	634	2	Achillea millefolium	5002	2018-07-19-10-52-54	0	0	x	0	0	50.8	23.2	51.8	23.1	51.8	0.95	24176			39
635	635	2	Achillea millefolium	5002	2018-07-19-10-52-56	0	0	x	0	0	50.7	23.2	51.8	23.1	51.8	1.05	24176			40
636	636	2	Achillea millefolium	5002	2018-07-19-10-52-58	0	0	x	0	0	50.7	23.2	51.8	23	51.8	1.05	24176			41
637	637	2	Achillea millefolium	5002	2018-07-19-10-53-00	0	0	x	0	0	50.7	23.2	51.8	23	51.8	1.05	24176			42
638	638	2	Achillea millefolium	5002	2018-07-19-10-53-02	0	0	x	0	0	50.6	23.1	51.8	23.1	51.8	1.15	24176			43
639	639	2	Achillea millefolium	5002	2018-07-19-10-53-04	0	0	x	0	0	50.7	23.1	51.7	23.1	51.7	0.952	24176			44
640	640	2	Achillea millefolium	5002	2018-07-19-10-53-06	0	0	x	0	0	50.7	23.2	51.6	23	51.6	0.853	24176			45
641	641	2	Achillea millefolium	5002	2018-07-19-10-53-08	0	0	x	0	0	50.7	23.2	51.7	23.1	51.7	0.952	24176			46
642	642	2	Achillea millefolium	5002	2018-07-19-10-53-10	0	0	x	0	0	50.7	23.2	51.6	23	51.6	0.853	24176			47
643	643	2	Achillea millefolium	5002	2018-07-19-10-53-12	0	0	x	0	0	50.7	23.1	51.6	23.1	51.6	0.853	24176			48
644	644	2	Achillea millefolium	5002	2018-07-19-10-53-14	0	0	x	0	0	50.7	23.1	51.6	23	51.6	0.853	24176			49
645	645	2	Achillea millefolium	5002	2018-07-19-10-53-16	0	0	x	0	0	50.7	23.1	51.5	23	51.5	0.754	24176			50
646	646	2	Achillea millefolium	5002	2018-07-19-10-53-18	0	0	x	0	0	50.7	23.2	51.5	23.1	51.5	0.754	24176			51
647	647	2	Achillea millefolium	5002	2018-07-19-10-53-20	0	0	x	0	0	50.7	23.1	51.3	23	51.3	0.557	24176			52
648	648	2	Achillea millefolium	5002	2018-07-19-10-53-22	0	0	x	0	0	50.7	23.1	51.3	23	51.3	0.557	24176			53
649	649	2	Achillea millefolium	5002	2018-07-19-10-53-24	0	0	x	0	0	50.7	23.2	51.4	23	51.4	0.655	24176			54
650	650	2	Achillea millefolium	5002	2018-07-19-10-53-26	0	0	x	0	0	50.7	23.1	51.4	23	51.4	0.655	24176			55
651	651	2	Achillea millefolium	5002	2018-07-19-10-53-28	0	0	x	0	0	50.6	23.1	51.5	23.1	51.5	0.854	24176			56
652	652	2	Achillea millefolium	5002	2018-07-19-10-53-30	0	0	x	0	0	50.7	23.2	51.5	23	51.5	0.754	24176			57
653	653	2	Achillea millefolium	5002	2018-07-19-10-53-32	0	0	x	0	0	50.7	23.2	51.6	23.1	51.6	0.853	24176			58
654	654	2	Achillea millefolium	5002	2018-07-19-10-53-34	0	0	x	0	0	50.7	23.1	51.6	23	51.6	0.853	24176			59
655	655	2	Achillea millefolium	5002	2018-07-19-10-53-36	0	0	x	0	0	50.7	23.2	51.6	23.1	51.6	0.853	24176			60
656	656	2	Achillea millefolium	5002	2018-07-19-10-53-38	0	0	x	0	0	50.7	23.2	51.7	23.1	51.7	0.952	24176			61
657	657	2	Achillea millefolium	5002	2018-07-19-10-53-40	0	0	x	0	0	50.7	23.2	51.7	23.1	51.7	0.952	24176			62
658	658	2	Achillea millefolium	5002	2018-07-19-10-53-42	0	0	x	0	0	50.7	23.2	51.6	23.1	51.6	0.853	24176			63
659	659	2	Achillea millefolium	5002	2018-07-19-10-53-44	0	0	x	0	0	50.6	23.1	51.5	23	51.5	0.854	24176			64
660	660	2	Achillea millefolium	5002	2018-07-19-10-53-46	0	0	x	0	0	50.7	23.2	51.5	23.1	51.5	0.754	24176			65
661	661	2	Achillea millefolium	5002	2018-07-19-10-53-48	0	0	x	0	0	50.7	23.2	51.5	23.1	51.5	0.754	24176			66
662	662	2	Achillea millefolium	5002	2018-07-19-10-53-50	0	0	x	0	0	50.6	23.1	51.4	23.1	51.4	0.755	24176			67
663	663	2	Achillea millefolium	5002	2018-07-19-10-53-52	0	0	x	0	0	50.7	23.2	51.4	23	51.4	0.655	24176			68
664	664	2	Achillea millefolium	5002	2018-07-19-10-53-54	0	0	x	0	0	50.7	23.2	51.4	23.1	51.4	0.655	24176			69
665	665	2	Achillea millefolium	5002	2018-07-19-10-53-56	0	0	x	0	0	50.6	23.1	51.5	23.1	51.5	0.854	24176			70
666	666	2	Achillea millefolium	5002	2018-07-19-10-53-58	0	0	x	0	0	50.7	23.2	51.5	23.1	51.5	0.754	24176			71
667	667	2	Achillea millefolium	5002	2018-07-19-10-54-00	0	0	x	0	0	50.7	23.2	51.5	23	51.5	0.754	24176			72
668	668	2	Achillea millefolium	5002	2018-07-19-10-54-03	0	0	x	0	0	50.7	23.2	51.4	23	51.4	0.655	24176			73
669	669	2	Achillea millefolium	5002	2018-07-19-10-54-05	0	0	x	0	0	50.6	23.1	51.5	23	51.5	0.854	24176			74
670	670	2	Achillea millefolium	5002	2018-07-19-10-54-07	0	0	x	0	0	50.7	23.2	51.5	23	51.5	0.754	24176			75
671	671	2	Achillea millefolium	5002	2018-07-19-10-54-09	0	0	x	0	0	50.7	23.2	51.5	23.1	51.5	0.754	24176			76
672	672	2	Achillea millefolium	5002	2018-07-19-10-54-11	0	0	x	0	0	50.7	23.2	51.5	23.1	51.5	0.754	24176			77
673	673	2	Achillea millefolium	5002	2018-07-19-10-54-13	0	0	x	0	0	50.6	23.1	51.5	23.1	51.5	0.854	24176			78
674	674	2	Achillea millefolium	5002	2018-07-19-10-54-15	0	0	x	0	0	50.7	23.2	51.4	23	51.4	0.655	24176			79
675	675	2	Achillea millefolium	5002	2018-07-19-10-54-17	0	0	x	0	0	50.7	23.2	51.5	23.1	51.5	0.754	24176			80
676	676	2	Achillea millefolium	5002	2018-07-19-10-54-19	0	0	x	0	0	50.7	23.2	51.5	23	51.5	0.754	24176			81
677	677	2	Achillea millefolium	5002	2018-07-19-10-54-21	0	0	x	0	0	50.6	23.1	51.6	23.1	51.6	0.953	24176			82
678	678	2	Achillea millefolium	5002	2018-07-19-10-54-23	0	0	x	0	0	50.6	23.1	51.5	23	51.5	0.854	24176			83
679	679	2	Achillea millefolium	5002	2018-07-19-10-54-25	0	0	x	0	0	50.7	23.2	51.5	23	51.5	0.754	24176			84
680	680	2	Achillea millefolium	5002	2018-07-19-10-54-27	0	0	x	0	0	50.6	23.1	51.6	23.1	51.6	0.953	24176			85
681	681	2	Achillea millefolium	5002	2018-07-19-10-54-29	0	0	x	0	0	50.7	23.2	51.6	23	51.6	0.853	24176			86
682	682	2	Achillea millefolium	5002	2018-07-19-10-54-31	0	0	x	0	0	50.7	23.2	51.7	23.1	51.7	0.952	24176			87
683	683	2	Achillea millefolium	5002	2018-07-19-10-54-33	0	0	x	0	0	50.6	23.1	51.7	23	51.7	1.052	24176			88
684	684	2	Achillea millefolium	5002	2018-07-19-10-54-35	0	0	x	0	0	50.7	23.2	51.7	23	51.7	0.952	24176			89
685	685	2	Achillea millefolium	5002	2018-07-19-10-54-37	0	0	x	0	0	50.6	23.1	51.9	23.1	51.8	1.249	24176			90
686	686	2	Achillea millefolium	5002	2018-07-19-10-54-39	0	0	x	0	0	50.7	23.2	51.8	23	51.8	1.05	24176	Last10	Here	91
687	687	2	Achillea millefolium	5002	2018-07-19-10-54-41	0	0	x	0	0	50.6	23.1	51.9	23.1	51.8	1.249	24176	Last10	Here	92
688	688	2	Achillea millefolium	5002	2018-07-19-10-54-43	0	0	x	0	0	50.7	23.2	51.8	23	51.8	1.05	24176	Last10	Here	93
689	689	2	Achillea millefolium	5002	2018-07-19-10-54-45	0	0	x	0	0	50.7	23.2	51.8	23	51.8	1.05	24176	Last10	Here	94
690	690	2	Achillea millefolium	5002	2018-07-19-10-54-47	0	0	x	0	0	50.7	23.2	51.8	23.1	51.8	1.05	24176	Last10	Here	95
691	691	2	Achillea millefolium	5002	2018-07-19-10-54-49	0	0	x	0	0	50.7	23.2	51.7	23	51.7	0.952	24176	Last10	Here	96
692	692	2	Achillea millefolium	5002	2018-07-19-10-54-51	0	0	x	0	0	50.7	23.2	51.7	23	51.7	0.952	24176	Last10	Here	97
693	693	2	Achillea millefolium	5002	2018-07-19-10-54-53	0	0	x	0	0	50.6	23.1	51.8	23.1	51.8	1.15	24176	Last10	Here	98
694	694	2	Achillea millefolium	5002	2018-07-19-10-54-55	0	0	x	0	0	50.7	23.2	51.7	23	51.7	0.952	24176	Last10	Here	99
695	695	2	Achillea millefolium	5002	2018-07-19-10-55-27	0	0	x	5	0	50.7	23.2	51.6	23.1	51.6	0.853	24177	First10	Here	1
696	696	2	Achillea millefolium	5002	2018-07-19-10-55-29	0	0	x	5	0	50.7	23.2	51.6	23.1	51.6	0.853	24177	First10	Here	2
697	697	2	Achillea millefolium	5002	2018-07-19-10-55-31	0	0	x	5	0	50.7	23.2	51.6	23.1	51.6	0.853	24177	First10	Here	3
698	698	2	Achillea millefolium	5002	2018-07-19-10-55-33	0	0	x	5	0	50.7	23.2	51.5	23.1	51.5	0.754	24177	First10	Here	4
699	699	2	Achillea millefolium	5002	2018-07-19-10-55-35	0	0	x	5	0	50.7	23.2	51.5	23.1	51.5	0.754	24177	First10	Here	5
700	700	2	Achillea millefolium	5002	2018-07-19-10-55-37	0	0	x	5	0	50.7	23.2	51.5	23.1	51.5	0.754	24177	First10	Here	6
701	701	2	Achillea millefolium	5002	2018-07-19-10-55-39	0	0	x	5	0	50.6	23.1	51.5	23.1	51.5	0.854	24177	First10	Here	7
702	702	2	Achillea millefolium	5002	2018-07-19-10-55-41	0	0	x	5	0	50.7	23.2	51.4	23	51.4	0.655	24177	First10	Here	8
703	703	2	Achillea millefolium	5002	2018-07-19-10-55-43	0	0	x	5	0	50.7	23.2	51.5	23	51.5	0.754	24177	First10	Here	9
704	704	2	Achillea millefolium	5002	2018-07-19-10-55-45	0	0	x	5	0	50.7	23.2	51.5	23	51.5	0.754	24177	First10	Here	10
705	705	2	Achillea millefolium	5002	2018-07-19-10-55-47	0	0	x	5	0	50.7	23.2	51.5	23.1	51.5	0.754	24177			11
706	706	2	Achillea millefolium	5002	2018-07-19-10-55-49	0	0	x	5	0	50.7	23.2	51.4	23	51.4	0.655	24177			12
707	707	2	Achillea millefolium	5002	2018-07-19-10-55-51	0	0	x	5	0	50.7	23.2	51.6	23.1	51.6	0.853	24177			13
708	708	2	Achillea millefolium	5002	2018-07-19-10-55-53	0	0	x	5	0	50.7	23.2	51.7	23.1	51.7	0.952	24177			14
709	709	2	Achillea millefolium	5002	2018-07-19-10-55-55	0	0	x	5	0	50.7	23.2	51.6	23.1	51.6	0.853	24177			15
710	710	2	Achillea millefolium	5002	2018-07-19-10-55-57	0	0	x	5	0	50.7	23.2	51.6	23.1	51.6	0.853	24177			16
711	711	2	Achillea millefolium	5002	2018-07-19-10-55-59	0	0	x	5	0	50.6	23.2	51.6	23.1	51.6	0.953	24177			17
712	712	2	Achillea millefolium	5002	2018-07-19-10-56-01	0	0	x	5	0	50.7	23.2	51.5	23.1	51.5	0.754	24177			18
713	713	2	Achillea millefolium	5002	2018-07-19-10-56-03	0	0	x	5	0	50.7	23.2	51.5	23	51.5	0.754	24177			19
714	714	2	Achillea millefolium	5002	2018-07-19-10-56-05	0	0	x	5	0	50.6	23.2	51.5	23.1	51.5	0.854	24177			20
715	715	2	Achillea millefolium	5002	2018-07-19-10-56-07	0	0	x	5	0	50.7	23.2	51.5	23.1	51.5	0.754	24177			21
716	716	2	Achillea millefolium	5002	2018-07-19-10-56-09	0	0	x	5	0	50.6	23.2	51.5	23.1	51.5	0.854	24177			22
717	717	2	Achillea millefolium	5002	2018-07-19-10-56-11	0	0	x	5	0	50.6	23.2	51.6	23	51.6	0.953	24177			23
718	718	2	Achillea millefolium	5002	2018-07-19-10-56-13	0	0	x	5	0	50.6	23.2	51.7	23.1	51.7	1.052	24177			24
719	719	2	Achillea millefolium	5002	2018-07-19-10-56-15	0	0	x	5	0	50.7	23.2	51.7	23.1	51.7	0.952	24177			25
720	720	2	Achillea millefolium	5002	2018-07-19-10-56-17	0	0	x	5	0	50.6	23.2	51.7	23.1	51.7	1.052	24177			26
721	721	2	Achillea millefolium	5002	2018-07-19-10-56-19	0	0	x	5	0	50.6	23.2	51.6	23	51.6	0.953	24177			27
722	722	2	Achillea millefolium	5002	2018-07-19-10-56-21	0	0	x	5	0	50.6	23.2	51.6	23.1	51.6	0.953	24177			28
723	723	2	Achillea millefolium	5002	2018-07-19-10-56-23	0	0	x	5	0	50.6	23.2	51.6	23	51.6	0.953	24177			29
724	724	2	Achillea millefolium	5002	2018-07-19-10-56-25	0	0	x	5	0	50.6	23.2	51.6	23.1	51.6	0.953	24177			30
725	725	2	Achillea millefolium	5002	2018-07-19-10-56-27	0	0	x	5	0	50.6	23.2	51.5	23	51.5	0.854	24177			31
726	726	2	Achillea millefolium	5002	2018-07-19-10-56-29	0	0	x	5	0	50.6	23.2	51.4	23	51.4	0.755	24177			32
727	727	2	Achillea millefolium	5002	2018-07-19-10-56-31	0	0	x	5	0	50.6	23.2	51.5	23.1	51.5	0.854	24177			33
728	728	2	Achillea millefolium	5002	2018-07-19-10-56-33	0	0	x	5	0	50.6	23.2	51.5	23.1	51.5	0.854	24177			34
729	729	2	Achillea millefolium	5002	2018-07-19-10-56-35	0	0	x	5	0	50.6	23.2	51.3	23	51.3	0.657	24177			35
730	730	2	Achillea millefolium	5002	2018-07-19-10-56-37	0	0	x	5	0	50.6	23.2	51.4	23.1	51.4	0.755	24177			36
731	731	2	Achillea millefolium	5002	2018-07-19-10-56-39	0	0	x	5	0	50.6	23.2	51.3	23	51.3	0.657	24177			37
732	732	2	Achillea millefolium	5002	2018-07-19-10-56-41	0	0	x	5	0	50.6	23.2	51.3	23	51.3	0.657	24177			38
733	733	2	Achillea millefolium	5002	2018-07-19-10-56-43	0	0	x	5	0	50.6	23.2	51.4	23.1	51.4	0.755	24177			39
734	734	2	Achillea millefolium	5002	2018-07-19-10-56-45	0	0	x	5	0	50.6	23.2	51.3	23	51.3	0.657	24177			40
735	735	2	Achillea millefolium	5002	2018-07-19-10-56-47	0	0	x	5	0	50.6	23.2	51.4	23.1	51.4	0.755	24177			41
736	736	2	Achillea millefolium	5002	2018-07-19-10-56-49	0	0	x	5	0	50.6	23.2	51.4	23.1	51.4	0.755	24177			42
737	737	2	Achillea millefolium	5002	2018-07-19-10-56-51	0	0	x	5	0	50.6	23.2	51.4	23.1	51.4	0.755	24177			43
738	738	2	Achillea millefolium	5002	2018-07-19-10-56-53	0	0	x	5	0	50.6	23.2	51.4	23.1	51.4	0.755	24177			44
739	739	2	Achillea millefolium	5002	2018-07-19-10-56-55	0	0	x	5	0	50.6	23.2	51.3	23	51.3	0.657	24177			45
740	740	2	Achillea millefolium	5002	2018-07-19-10-56-57	0	0	x	5	0	50.6	23.2	51.4	23.1	51.4	0.755	24177			46
741	741	2	Achillea millefolium	5002	2018-07-19-10-56-59	0	0	x	5	0	50.6	23.2	51.3	23	51.3	0.657	24177			47
742	742	2	Achillea millefolium	5002	2018-07-19-10-57-01	0	0	x	5	0	50.6	23.2	51.4	23.1	51.4	0.755	24177			48
743	743	2	Achillea millefolium	5002	2018-07-19-10-57-03	0	0	x	5	0	50.6	23.2	51.4	23.1	51.4	0.755	24177			49
744	744	2	Achillea millefolium	5002	2018-07-19-10-57-05	0	0	x	5	0	50.6	23.2	51.4	23	51.4	0.755	24177			50
745	745	2	Achillea millefolium	5002	2018-07-19-10-57-07	0	0	x	5	0	50.6	23.2	51.4	23	51.4	0.755	24177			51
746	746	2	Achillea millefolium	5002	2018-07-19-10-57-09	0	0	x	5	0	50.6	23.2	51.5	23.1	51.5	0.854	24177			52
747	747	2	Achillea millefolium	5002	2018-07-19-10-57-11	0	0	x	5	0	50.6	23.2	51.5	23.1	51.5	0.854	24177			53
748	748	2	Achillea millefolium	5002	2018-07-19-10-57-15	0	0	x	5	0	50.6	23.2	51.5	23	51.5	0.854	24177			54
749	749	2	Achillea millefolium	5002	2018-07-19-10-57-17	0	0	x	5	0	50.6	23.2	51.5	23.1	51.5	0.854	24177			55
750	750	2	Achillea millefolium	5002	2018-07-19-10-57-19	0	0	x	5	0	50.6	23.2	51.5	23	51.5	0.854	24177			56
751	751	2	Achillea millefolium	5002	2018-07-19-10-57-21	0	0	x	5	0	50.6	23.2	51.5	23.1	51.5	0.854	24177			57
752	752	2	Achillea millefolium	5002	2018-07-19-10-57-23	0	0	x	5	0	50.6	23.2	51.4	23	51.4	0.755	24177			58
753	753	2	Achillea millefolium	5002	2018-07-19-10-57-25	0	0	x	5	0	50.6	23.2	51.5	23.1	51.5	0.854	24177			59
754	754	2	Achillea millefolium	5002	2018-07-19-10-57-27	0	0	x	5	0	50.6	23.2	51.5	23.1	51.5	0.854	24177			60
755	755	2	Achillea millefolium	5002	2018-07-19-10-57-29	0	0	x	5	0	50.6	23.2	51.6	23.1	51.6	0.953	24177			61
756	756	2	Achillea millefolium	5002	2018-07-19-10-57-31	0	0	x	5	0	50.6	23.2	51.5	23	51.5	0.854	24177			62
757	757	2	Achillea millefolium	5002	2018-07-19-10-57-33	0	0	x	5	0	50.6	23.2	51.6	23.1	51.6	0.953	24177			63
758	758	2	Achillea millefolium	5002	2018-07-19-10-57-35	0	0	x	5	0	50.5	23.2	51.5	23.1	51.5	0.954	24177			64
759	759	2	Achillea millefolium	5002	2018-07-19-10-57-37	0	0	x	5	0	50.6	23.2	51.4	23.1	51.4	0.755	24177			65
760	760	2	Achillea millefolium	5002	2018-07-19-10-57-39	0	0	x	5	0	50.5	23.2	51.3	23	51.3	0.757	24177			66
761	761	2	Achillea millefolium	5002	2018-07-19-10-57-41	0	0	x	5	0	50.6	23.2	51.4	23.1	51.4	0.755	24177			67
762	762	2	Achillea millefolium	5002	2018-07-19-10-57-43	0	0	x	5	0	50.6	23.2	51.4	23.1	51.4	0.755	24177			68
763	763	2	Achillea millefolium	5002	2018-07-19-10-57-45	0	0	x	5	0	50.6	23.2	51.4	23.1	51.4	0.755	24177			69
764	764	2	Achillea millefolium	5002	2018-07-19-10-57-47	0	0	x	5	0	50.6	23.2	51.4	23	51.4	0.755	24177			70
765	765	2	Achillea millefolium	5002	2018-07-19-10-57-49	0	0	x	5	0	50.6	23.2	51.5	23.1	51.5	0.854	24177			71
766	766	2	Achillea millefolium	5002	2018-07-19-10-57-51	0	0	x	5	0	50.6	23.2	51.5	23.1	51.5	0.854	24177			72
767	767	2	Achillea millefolium	5002	2018-07-19-10-57-53	0	0	x	5	0	50.6	23.2	51.4	23.1	51.4	0.755	24177			73
768	768	2	Achillea millefolium	5002	2018-07-19-10-57-55	0	0	x	5	0	50.6	23.2	51.4	23.1	51.4	0.755	24177			74
769	769	2	Achillea millefolium	5002	2018-07-19-10-57-57	0	0	x	5	0	50.6	23.2	51.3	23.1	51.3	0.657	24177			75
770	770	2	Achillea millefolium	5002	2018-07-19-10-57-59	0	0	x	5	0	50.6	23.2	51.4	23.1	51.4	0.755	24177			76
771	771	2	Achillea millefolium	5002	2018-07-19-10-58-01	0	0	x	5	0	50.6	23.2	51.4	23.1	51.4	0.755	24177			77
772	772	2	Achillea millefolium	5002	2018-07-19-10-58-03	0	0	x	5	0	50.6	23.2	51.5	23.1	51.5	0.854	24177			78
773	773	2	Achillea millefolium	5002	2018-07-19-10-58-05	0	0	x	5	0	50.5	23.2	51.5	23.1	51.5	0.954	24177			79
774	774	2	Achillea millefolium	5002	2018-07-19-10-58-07	0	0	x	5	0	50.5	23.2	51.5	23.1	51.5	0.954	24177			80
775	775	2	Achillea millefolium	5002	2018-07-19-10-58-09	0	0	x	5	0	50.5	23.2	51.5	23.1	51.5	0.954	24177			81
776	776	2	Achillea millefolium	5002	2018-07-19-10-58-11	0	0	x	5	0	50.6	23.2	51.5	23.1	51.5	0.854	24177			82
777	777	2	Achillea millefolium	5002	2018-07-19-10-58-13	0	0	x	5	0	50.6	23.2	51.5	23.1	51.5	0.854	24177			83
778	778	2	Achillea millefolium	5002	2018-07-19-10-58-15	0	0	x	5	0	50.6	23.2	51.5	23.1	51.5	0.854	24177			84
779	779	2	Achillea millefolium	5002	2018-07-19-10-58-17	0	0	x	5	0	50.5	23.2	51.5	23.1	51.5	0.954	24177			85
780	780	2	Achillea millefolium	5002	2018-07-19-10-58-19	0	0	x	5	0	50.5	23.2	51.4	23.1	51.4	0.855	24177			86
781	781	2	Achillea millefolium	5002	2018-07-19-10-58-21	0	0	x	5	0	50.5	23.2	51.4	23.1	51.4	0.855	24177			87
782	782	2	Achillea millefolium	5002	2018-07-19-10-58-23	0	0	x	5	0	50.5	23.2	51.3	23	51.3	0.757	24177			88
783	783	2	Achillea millefolium	5002	2018-07-19-10-58-25	0	0	x	5	0	50.5	23.2	51.4	23.1	51.4	0.855	24177			89
784	784	2	Achillea millefolium	5002	2018-07-19-10-58-27	0	0	x	5	0	50.5	23.2	51.4	23.1	51.4	0.855	24177			90
785	785	2	Achillea millefolium	5002	2018-07-19-10-58-29	0	0	x	5	0	50.5	23.2	51.4	23.1	51.4	0.855	24177	Last10	Here	91
786	786	2	Achillea millefolium	5002	2018-07-19-10-58-31	0	0	x	5	0	50.6	23.2	51.4	23.1	51.4	0.755	24177	Last10	Here	92
787	787	2	Achillea millefolium	5002	2018-07-19-10-58-33	0	0	x	5	0	50.6	23.2	51.4	23.1	51.4	0.755	24177	Last10	Here	93
788	788	2	Achillea millefolium	5002	2018-07-19-10-58-35	0	0	x	5	0	50.6	23.2	51.4	23.1	51.4	0.755	24177	Last10	Here	94
789	789	2	Achillea millefolium	5002	2018-07-19-10-58-37	0	0	x	5	0	50.5	23.2	51.3	23	51.3	0.757	24177	Last10	Here	95
790	790	2	Achillea millefolium	5002	2018-07-19-10-58-39	0	0	x	5	0	50.5	23.2	51.4	23.1	51.4	0.855	24177	Last10	Here	96
791	791	2	Achillea millefolium	5002	2018-07-19-10-58-41	0	0	x	5	0	50.5	23.2	51.4	23.1	51.4	0.855	24177	Last10	Here	97
792	792	2	Achillea millefolium	5002	2018-07-19-10-58-43	0	0	x	5	0	50.5	23.2	51.4	23.1	51.4	0.855	24177	Last10	Here	98
793	793	2	Achillea millefolium	5002	2018-07-19-10-58-45	0	0	x	5	0	50.5	23.2	51.4	23.1	51.4	0.855	24177	Last10	Here	99
794	794	2	Achillea millefolium	5002	2018-07-19-10-59-18	0	0	x	10	0	50.5	23.2	51	23.1	51	0.461	24178	First10	Here	1
795	795	2	Achillea millefolium	5002	2018-07-19-10-59-20	0	0	x	10	0	50.5	23.2	51.1	23.1	51.1	0.559	24178	First10	Here	2
796	796	2	Achillea millefolium	5002	2018-07-19-10-59-22	0	0	x	10	0	50.5	23.2	51.2	23.1	51.2	0.658	24178	First10	Here	3
797	797	2	Achillea millefolium	5002	2018-07-19-10-59-24	0	0	x	10	0	50.5	23.2	51.2	23.1	51.2	0.658	24178	First10	Here	4
798	798	2	Achillea millefolium	5002	2018-07-19-10-59-26	0	0	x	10	0	50.5	23.2	51.3	23.1	51.3	0.757	24178	First10	Here	5
799	799	2	Achillea millefolium	5002	2018-07-19-10-59-28	0	0	x	10	0	50.5	23.2	51.3	23.1	51.3	0.757	24178	First10	Here	6
800	800	2	Achillea millefolium	5002	2018-07-19-10-59-30	0	0	x	10	0	50.5	23.2	51.4	23.1	51.4	0.855	24178	First10	Here	7
801	801	2	Achillea millefolium	5002	2018-07-19-10-59-32	0	0	x	10	0	50.5	23.2	51.3	23.1	51.3	0.757	24178	First10	Here	8
802	802	2	Achillea millefolium	5002	2018-07-19-10-59-34	0	0	x	10	0	50.5	23.2	51.4	23.1	51.4	0.855	24178	First10	Here	9
803	803	2	Achillea millefolium	5002	2018-07-19-10-59-36	0	0	x	10	0	50.5	23.2	51.4	23.1	51.4	0.855	24178	First10	Here	10
804	804	2	Achillea millefolium	5002	2018-07-19-10-59-38	0	0	x	10	0	50.5	23.2	51.4	23.1	51.4	0.855	24178			11
805	805	2	Achillea millefolium	5002	2018-07-19-10-59-40	0	0	x	10	0	50.5	23.2	51.3	23.1	51.3	0.757	24178			12
806	806	2	Achillea millefolium	5002	2018-07-19-10-59-42	0	0	x	10	0	50.5	23.2	51.4	23.1	51.4	0.855	24178			13
807	807	2	Achillea millefolium	5002	2018-07-19-10-59-44	0	0	x	10	0	50.5	23.2	51.4	23.1	51.4	0.855	24178			14
808	808	2	Achillea millefolium	5002	2018-07-19-10-59-46	0	0	x	10	0	50.5	23.2	51.3	23.1	51.3	0.757	24178			15
809	809	2	Achillea millefolium	5002	2018-07-19-10-59-48	0	0	x	10	0	50.5	23.2	51.3	23.1	51.3	0.757	24178			16
810	810	2	Achillea millefolium	5002	2018-07-19-10-59-50	0	0	x	10	0	50.5	23.2	51.3	23.1	51.3	0.757	24178			17
811	811	2	Achillea millefolium	5002	2018-07-19-10-59-52	0	0	x	10	0	50.5	23.2	51.3	23.1	51.3	0.757	24178			18
812	812	2	Achillea millefolium	5002	2018-07-19-10-59-54	0	0	x	10	0	50.5	23.2	51.3	23.1	51.3	0.757	24178			19
813	813	2	Achillea millefolium	5002	2018-07-19-10-59-56	0	0	x	10	0	50.5	23.2	51.3	23.1	51.3	0.757	24178			20
814	814	2	Achillea millefolium	5002	2018-07-19-10-59-58	0	0	x	10	0	50.5	23.2	51.2	23.1	51.2	0.658	24178			21
815	815	2	Achillea millefolium	5002	2018-07-19-11-00-00	0	0	x	10	0	50.5	23.2	51.2	23.1	51.2	0.658	24178			22
816	816	2	Achillea millefolium	5002	2018-07-19-11-00-02	0	0	x	10	0	50.5	23.2	51.2	23.1	51.2	0.658	24178			23
817	817	2	Achillea millefolium	5002	2018-07-19-11-00-04	0	0	x	10	0	50.5	23.2	51.2	23.1	51.2	0.658	24178			24
818	818	2	Achillea millefolium	5002	2018-07-19-11-00-06	0	0	x	10	0	50.5	23.2	51.3	23.1	51.3	0.757	24178			25
819	819	2	Achillea millefolium	5002	2018-07-19-11-00-08	0	0	x	10	0	50.5	23.2	51.3	23.1	51.3	0.757	24178			26
820	820	2	Achillea millefolium	5002	2018-07-19-11-00-10	0	0	x	10	0	50.5	23.2	51.3	23.1	51.3	0.757	24178			27
821	821	2	Achillea millefolium	5002	2018-07-19-11-00-12	0	0	x	10	0	50.5	23.2	51.3	23.1	51.3	0.757	24178			28
822	822	2	Achillea millefolium	5002	2018-07-19-11-00-14	0	0	x	10	0	50.5	23.2	51.3	23.1	51.3	0.757	24178			29
823	823	2	Achillea millefolium	5002	2018-07-19-11-00-16	0	0	x	10	0	50.5	23.2	51.3	23.1	51.3	0.757	24178			30
824	824	2	Achillea millefolium	5002	2018-07-19-11-00-18	0	0	x	10	0	50.5	23.2	51.3	23.1	51.3	0.757	24178			31
825	825	2	Achillea millefolium	5002	2018-07-19-11-00-20	0	0	x	10	0	50.5	23.2	51.4	23.1	51.4	0.855	24178			32
826	826	2	Achillea millefolium	5002	2018-07-19-11-00-22	0	0	x	10	0	50.5	23.2	51.4	23.1	51.4	0.855	24178			33
827	827	2	Achillea millefolium	5002	2018-07-19-11-00-24	0	0	x	10	0	50.5	23.2	51.3	23.1	51.3	0.757	24178			34
828	828	2	Achillea millefolium	5002	2018-07-19-11-00-26	0	0	x	10	0	50.5	23.2	51.3	23.1	51.3	0.757	24178			35
829	829	2	Achillea millefolium	5002	2018-07-19-11-00-28	0	0	x	10	0	50.5	23.2	51.3	23.1	51.3	0.757	24178			36
830	830	2	Achillea millefolium	5002	2018-07-19-11-00-30	0	0	x	10	0	50.5	23.2	51.3	23.1	51.3	0.757	24178			37
831	831	2	Achillea millefolium	5002	2018-07-19-11-00-32	0	0	x	10	0	50.5	23.2	51.3	23.1	51.3	0.757	24178			38
832	832	2	Achillea millefolium	5002	2018-07-19-11-00-34	0	0	x	10	0	50.5	23.2	51.3	23.1	51.3	0.757	24178			39
833	833	2	Achillea millefolium	5002	2018-07-19-11-00-36	0	0	x	10	0	50.5	23.2	51.2	23.1	51.2	0.658	24178			40
834	834	2	Achillea millefolium	5002	2018-07-19-11-00-38	0	0	x	10	0	50.5	23.2	51.2	23.1	51.2	0.658	24178			41
835	835	2	Achillea millefolium	5002	2018-07-19-11-00-40	0	0	x	10	0	50.5	23.2	51.2	23.1	51.2	0.658	24178			42
836	836	2	Achillea millefolium	5002	2018-07-19-11-00-42	0	0	x	10	0	50.5	23.2	51.2	23.1	51.2	0.658	24178			43
837	837	2	Achillea millefolium	5002	2018-07-19-11-00-44	0	0	x	10	0	50.5	23.2	51.1	23.1	51.1	0.559	24178			44
838	838	2	Achillea millefolium	5002	2018-07-19-11-00-46	0	0	x	10	0	50.5	23.2	51.1	23.1	51.1	0.559	24178			45
839	839	2	Achillea millefolium	5002	2018-07-19-11-00-48	0	0	x	10	0	50.5	23.2	51.1	23.1	51.1	0.559	24178			46
840	840	2	Achillea millefolium	5002	2018-07-19-11-00-50	0	0	x	10	0	50.5	23.2	51.1	23.1	51.1	0.559	24178			47
841	841	2	Achillea millefolium	5002	2018-07-19-11-00-52	0	0	x	10	0	50.5	23.2	51.1	23.1	51.1	0.559	24178			48
842	842	2	Achillea millefolium	5002	2018-07-19-11-00-54	0	0	x	10	0	50.5	23.2	51.1	23.1	51.1	0.559	24178			49
843	843	2	Achillea millefolium	5002	2018-07-19-11-00-56	0	0	x	10	0	50.5	23.2	51	23.1	51	0.461	24178			50
844	844	2	Achillea millefolium	5002	2018-07-19-11-00-58	0	0	x	10	0	50.5	23.2	51	23.1	51	0.461	24178			51
845	845	2	Achillea millefolium	5002	2018-07-19-11-01-00	0	0	x	10	0	50.5	23.2	51	23.1	51	0.461	24178			52
846	846	2	Achillea millefolium	5002	2018-07-19-11-01-02	0	0	x	10	0	50.5	23.2	51	23.1	51	0.461	24178			53
847	847	2	Achillea millefolium	5002	2018-07-19-11-01-04	0	0	x	10	0	50.5	23.2	51	23.1	51	0.461	24178			54
848	848	2	Achillea millefolium	5002	2018-07-19-11-01-06	0	0	x	10	0	50.5	23.2	51	23.1	51	0.461	24178			55
849	849	2	Achillea millefolium	5002	2018-07-19-11-01-08	0	0	x	10	0	50.5	23.2	51.1	23.1	51.1	0.559	24178			56
850	850	2	Achillea millefolium	5002	2018-07-19-11-01-10	0	0	x	10	0	50.5	23.2	51	23.1	51	0.461	24178			57
851	851	2	Achillea millefolium	5002	2018-07-19-11-01-12	0	0	x	10	0	50.5	23.2	51	23.1	51	0.461	24178			58
852	852	2	Achillea millefolium	5002	2018-07-19-11-01-14	0	0	x	10	0	50.5	23.2	51.1	23.1	51.1	0.559	24178			59
853	853	2	Achillea millefolium	5002	2018-07-19-11-01-16	0	0	x	10	0	50.5	23.2	51.2	23.1	51.2	0.658	24178			60
854	854	2	Achillea millefolium	5002	2018-07-19-11-01-18	0	0	x	10	0	50.5	23.2	51.2	23.1	51.2	0.658	24178			61
855	855	2	Achillea millefolium	5002	2018-07-19-11-01-20	0	0	x	10	0	50.5	23.2	51.2	23.1	51.2	0.658	24178			62
856	856	2	Achillea millefolium	5002	2018-07-19-11-01-22	0	0	x	10	0	50.5	23.2	51.2	23.1	51.2	0.658	24178			63
857	857	2	Achillea millefolium	5002	2018-07-19-11-01-24	0	0	x	10	0	50.5	23.2	51.2	23.1	51.2	0.658	24178			64
858	858	2	Achillea millefolium	5002	2018-07-19-11-01-26	0	0	x	10	0	50.4	23.2	51.1	23.1	51.1	0.659	24178			65
859	859	2	Achillea millefolium	5002	2018-07-19-11-01-28	0	0	x	10	0	50.5	23.2	51.1	23.1	51.1	0.559	24178			66
860	860	2	Achillea millefolium	5002	2018-07-19-11-01-30	0	0	x	10	0	50.5	23.2	51.1	23.1	51.1	0.559	24178			67
861	861	2	Achillea millefolium	5002	2018-07-19-11-01-32	0	0	x	10	0	50.5	23.2	51	23.1	51	0.461	24178			68
862	862	2	Achillea millefolium	5002	2018-07-19-11-01-34	0	0	x	10	0	50.5	23.2	51	23.1	51	0.461	24178			69
863	863	2	Achillea millefolium	5002	2018-07-19-11-01-36	0	0	x	10	0	50.5	23.2	51	23.1	51	0.461	24178			70
864	864	2	Achillea millefolium	5002	2018-07-19-11-01-38	0	0	x	10	0	50.5	23.2	50.9	23.1	50.9	0.362	24178			71
865	865	2	Achillea millefolium	5002	2018-07-19-11-01-40	0	0	x	10	0	50.5	23.2	50.9	23.1	50.9	0.362	24178			72
866	866	2	Achillea millefolium	5002	2018-07-19-11-01-42	0	0	x	10	0	50.5	23.2	50.9	23.1	50.9	0.362	24178			73
867	867	2	Achillea millefolium	5002	2018-07-19-11-01-44	0	0	x	10	0	50.4	23.2	50.9	23.1	50.9	0.462	24178			74
868	868	2	Achillea millefolium	5002	2018-07-19-11-01-46	0	0	x	10	0	50.4	23.2	50.8	23.1	50.8	0.363	24178			75
869	869	2	Achillea millefolium	5002	2018-07-19-11-01-48	0	0	x	10	0	50.5	23.2	50.9	23.1	50.9	0.362	24178			76
870	870	2	Achillea millefolium	5002	2018-07-19-11-01-50	0	0	x	10	0	50.5	23.2	50.9	23.1	50.9	0.362	24178			77
871	871	2	Achillea millefolium	5002	2018-07-19-11-01-52	0	0	x	10	0	50.5	23.2	50.9	23.1	50.9	0.362	24178			78
872	872	2	Achillea millefolium	5002	2018-07-19-11-01-54	0	0	x	10	0	50.4	23.2	50.9	23.1	50.9	0.462	24178			79
873	873	2	Achillea millefolium	5002	2018-07-19-11-01-56	0	0	x	10	0	50.4	23.2	51	23.1	51	0.561	24178			80
874	874	2	Achillea millefolium	5002	2018-07-19-11-01-58	0	0	x	10	0	50.5	23.2	50.9	23.1	50.9	0.362	24178			81
875	875	2	Achillea millefolium	5002	2018-07-19-11-02-00	0	0	x	10	0	50.4	23.2	51	23.1	51	0.561	24178			82
876	876	2	Achillea millefolium	5002	2018-07-19-11-02-02	0	0	x	10	0	50.4	23.2	51	23.1	51	0.561	24178			83
877	877	2	Achillea millefolium	5002	2018-07-19-11-02-04	0	0	x	10	0	50.4	23.2	50.9	23.1	50.9	0.462	24178			84
878	878	2	Achillea millefolium	5002	2018-07-19-11-02-06	0	0	x	10	0	50.4	23.2	51	23.1	51	0.561	24178			85
879	879	2	Achillea millefolium	5002	2018-07-19-11-02-08	0	0	x	10	0	50.4	23.2	50.9	23.1	50.9	0.462	24178			86
880	880	2	Achillea millefolium	5002	2018-07-19-11-02-10	0	0	x	10	0	50.4	23.2	50.9	23.1	50.9	0.462	24178			87
881	881	2	Achillea millefolium	5002	2018-07-19-11-02-12	0	0	x	10	0	50.4	23.2	50.9	23.1	50.9	0.462	24178			88
882	882	2	Achillea millefolium	5002	2018-07-19-11-02-14	0	0	x	10	0	50.4	23.2	50.9	23.1	50.9	0.462	24178			89
883	883	2	Achillea millefolium	5002	2018-07-19-11-02-16	0	0	x	10	0	50.4	23.2	50.9	23.1	50.9	0.462	24178			90
884	884	2	Achillea millefolium	5002	2018-07-19-11-02-18	0	0	x	10	0	50.4	23.2	50.9	23.1	50.9	0.462	24178	Last10	Here	91
885	885	2	Achillea millefolium	5002	2018-07-19-11-02-20	0	0	x	10	0	50.4	23.2	50.9	23.1	50.9	0.462	24178	Last10	Here	92
886	886	2	Achillea millefolium	5002	2018-07-19-11-02-22	0	0	x	10	0	50.4	23.2	50.9	23.1	50.9	0.462	24178	Last10	Here	93
887	887	2	Achillea millefolium	5002	2018-07-19-11-02-24	0	0	x	10	0	50.4	23.2	50.9	23.1	50.9	0.462	24178	Last10	Here	94
888	888	2	Achillea millefolium	5002	2018-07-19-11-02-26	0	0	x	10	0	50.4	23.2	50.8	23.1	50.8	0.363	24178	Last10	Here	95
889	889	2	Achillea millefolium	5002	2018-07-19-11-02-28	0	0	x	10	0	50.4	23.2	50.8	23.1	50.8	0.363	24178	Last10	Here	96
890	890	2	Achillea millefolium	5002	2018-07-19-11-02-30	0	0	x	10	0	50.4	23.2	50.8	23.1	50.8	0.363	24178	Last10	Here	97
891	891	2	Achillea millefolium	5002	2018-07-19-11-02-32	0	0	x	10	0	50.4	23.2	50.8	23.1	50.8	0.363	24178	Last10	Here	98
892	892	2	Achillea millefolium	5002	2018-07-19-11-02-34	0	0	x	10	0	50.4	23.2	50.8	23.1	50.8	0.363	24178	Last10	Here	99
893	893	2	Achillea millefolium	5002	2018-07-19-11-02-36	0	0	x	10	0	50.4	23.2	50.8	23.1	50.8	0.363	24178	Last10	Here	100
894	894	2	Achillea millefolium	5002	2018-07-19-11-03-08	0	0	x	15	0	50.4	23.2	50.7	23.1	50.7	0.265	24179	First10	Here	1
895	895	2	Achillea millefolium	5002	2018-07-19-11-03-10	0	0	x	15	0	50.4	23.2	50.7	23.1	50.7	0.265	24179	First10	Here	2
896	896	2	Achillea millefolium	5002	2018-07-19-11-03-12	0	0	x	15	0	50.4	23.2	50.8	23.1	50.8	0.363	24179	First10	Here	3
897	897	2	Achillea millefolium	5002	2018-07-19-11-03-14	0	0	x	15	0	50.4	23.2	50.8	23.1	50.8	0.363	24179	First10	Here	4
898	898	2	Achillea millefolium	5002	2018-07-19-11-03-16	0	0	x	15	0	50.4	23.2	50.7	23.1	50.7	0.265	24179	First10	Here	5
899	899	2	Achillea millefolium	5002	2018-07-19-11-03-18	0	0	x	15	0	50.4	23.2	50.7	23.1	50.7	0.265	24179	First10	Here	6
900	900	2	Achillea millefolium	5002	2018-07-19-11-03-20	0	0	x	15	0	50.4	23.2	50.7	23.1	50.7	0.265	24179	First10	Here	7
901	901	2	Achillea millefolium	5002	2018-07-19-11-03-22	0	0	x	15	0	50.4	23.2	50.8	23.2	50.8	0.363	24179	First10	Here	8
902	902	2	Achillea millefolium	5002	2018-07-19-11-03-24	0	0	x	15	0	50.4	23.2	50.7	23.1	50.7	0.265	24179	First10	Here	9
903	903	2	Achillea millefolium	5002	2018-07-19-11-03-26	0	0	x	15	0	50.4	23.2	50.7	23.1	50.7	0.265	24179	First10	Here	10
904	904	2	Achillea millefolium	5002	2018-07-19-11-03-28	0	0	x	15	0	50.4	23.2	50.7	23.1	50.7	0.265	24179			11
905	905	2	Achillea millefolium	5002	2018-07-19-11-03-30	0	0	x	15	0	50.4	23.2	50.7	23.1	50.7	0.265	24179			12
906	906	2	Achillea millefolium	5002	2018-07-19-11-03-32	0	0	x	15	0	50.4	23.2	50.7	23.2	50.7	0.265	24179			13
907	907	2	Achillea millefolium	5002	2018-07-19-11-03-34	0	0	x	15	0	50.4	23.2	50.6	23.1	50.6	0.166	24179			14
908	908	2	Achillea millefolium	5002	2018-07-19-11-03-36	0	0	x	15	0	50.4	23.2	50.6	23.1	50.6	0.166	24179			15
909	909	2	Achillea millefolium	5002	2018-07-19-11-03-38	0	0	x	15	0	50.4	23.2	50.6	23.1	50.6	0.166	24179			16
910	910	2	Achillea millefolium	5002	2018-07-19-11-03-40	0	0	x	15	0	50.4	23.2	50.6	23.1	50.6	0.166	24179			17
911	911	2	Achillea millefolium	5002	2018-07-19-11-03-42	0	0	x	15	0	50.4	23.2	50.6	23.1	50.6	0.166	24179			18
912	912	2	Achillea millefolium	5002	2018-07-19-11-03-44	0	0	x	15	0	50.4	23.2	50.7	23.2	50.7	0.265	24179			19
913	913	2	Achillea millefolium	5002	2018-07-19-11-03-46	0	0	x	15	0	50.5	23.3	50.6	23.2	50.6	0.066	24179			20
914	914	2	Achillea millefolium	5002	2018-07-19-11-03-48	0	0	x	15	0	50.4	23.2	50.6	23.2	50.6	0.166	24179			21
915	915	2	Achillea millefolium	5002	2018-07-19-11-03-50	0	0	x	15	0	50.4	23.2	50.6	23.1	50.6	0.166	24179			22
916	916	2	Achillea millefolium	5002	2018-07-19-11-03-52	0	0	x	15	0	50.4	23.2	50.5	23.1	50.5	0.067	24179			23
917	917	2	Achillea millefolium	5002	2018-07-19-11-03-54	0	0	x	15	0	50.3	23.2	50.5	23.1	50.5	0.167	24179			24
918	918	2	Achillea millefolium	5002	2018-07-19-11-03-56	0	0	x	15	0	50.5	23.3	50.5	23.1	50.5	-0.033	24179			25
919	919	2	Achillea millefolium	5002	2018-07-19-11-03-58	0	0	x	15	0	50.4	23.2	50.5	23.1	50.5	0.067	24179			26
920	920	2	Achillea millefolium	5002	2018-07-19-11-04-00	0	0	x	15	0	50.4	23.2	50.6	23.2	50.6	0.166	24179			27
921	921	2	Achillea millefolium	5002	2018-07-19-11-04-02	0	0	x	15	0	50.4	23.2	50.6	23.2	50.6	0.166	24179			28
922	922	2	Achillea millefolium	5002	2018-07-19-11-04-04	0	0	x	15	0	50.3	23.2	50.6	23.2	50.6	0.266	24179			29
923	923	2	Achillea millefolium	5002	2018-07-19-11-04-06	0	0	x	15	0	50.3	23.2	50.5	23.1	50.5	0.167	24179			30
924	924	2	Achillea millefolium	5002	2018-07-19-11-04-08	0	0	x	15	0	50.3	23.2	50.7	23.2	50.7	0.365	24179			31
925	925	2	Achillea millefolium	5002	2018-07-19-11-04-10	0	0	x	15	0	50.4	23.2	50.5	23.1	50.5	0.067	24179			32
926	926	2	Achillea millefolium	5002	2018-07-19-11-04-12	0	0	x	15	0	50.3	23.2	50.6	23.2	50.6	0.266	24179			33
927	927	2	Achillea millefolium	5002	2018-07-19-11-04-14	0	0	x	15	0	50.4	23.2	50.6	23.2	50.6	0.166	24179			34
928	928	2	Achillea millefolium	5002	2018-07-19-11-04-17	0	0	x	15	0	50.4	23.2	50.5	23.1	50.5	0.067	24179			35
929	929	2	Achillea millefolium	5002	2018-07-19-11-04-19	0	0	x	15	0	50.4	23.2	50.6	23.2	50.6	0.166	24179			36
930	930	2	Achillea millefolium	5002	2018-07-19-11-04-21	0	0	x	15	0	50.4	23.2	50.6	23.2	50.6	0.166	24179			37
931	931	2	Achillea millefolium	5002	2018-07-19-11-04-23	0	0	x	15	0	50.4	23.2	50.5	23.1	50.5	0.067	24179			38
932	932	2	Achillea millefolium	5002	2018-07-19-11-04-25	0	0	x	15	0	50.4	23.2	50.5	23.1	50.5	0.067	24179			39
933	933	2	Achillea millefolium	5002	2018-07-19-11-04-27	0	0	x	15	0	50.3	23.2	50.6	23.2	50.6	0.266	24179			40
934	934	2	Achillea millefolium	5002	2018-07-19-11-04-29	0	0	x	15	0	50.4	23.2	50.6	23.2	50.6	0.166	24179			41
935	935	2	Achillea millefolium	5002	2018-07-19-11-04-31	0	0	x	15	0	50.4	23.2	50.6	23.2	50.6	0.166	24179			42
936	936	2	Achillea millefolium	5002	2018-07-19-11-04-33	0	0	x	15	0	50.4	23.2	50.6	23.2	50.6	0.166	24179			43
937	937	2	Achillea millefolium	5002	2018-07-19-11-04-35	0	0	x	15	0	50.4	23.2	50.5	23.1	50.5	0.067	24179			44
938	938	2	Achillea millefolium	5002	2018-07-19-11-04-37	0	0	x	15	0	50.4	23.2	50.6	23.2	50.6	0.166	24179			45
939	939	2	Achillea millefolium	5002	2018-07-19-11-04-39	0	0	x	15	0	50.4	23.2	50.6	23.1	50.6	0.166	24179			46
940	940	2	Achillea millefolium	5002	2018-07-19-11-04-41	0	0	x	15	0	50.4	23.2	50.7	23.2	50.7	0.265	24179			47
941	941	2	Achillea millefolium	5002	2018-07-19-11-04-43	0	0	x	15	0	50.4	23.2	50.7	23.2	50.7	0.265	24179			48
942	942	2	Achillea millefolium	5002	2018-07-19-11-04-45	0	0	x	15	0	50.4	23.2	50.7	23.2	50.7	0.265	24179			49
943	943	2	Achillea millefolium	5002	2018-07-19-11-04-47	0	0	x	15	0	50.4	23.2	50.7	23.2	50.7	0.265	24179			50
944	944	2	Achillea millefolium	5002	2018-07-19-11-04-49	0	0	x	15	0	50.4	23.2	50.7	23.2	50.7	0.265	24179			51
945	945	2	Achillea millefolium	5002	2018-07-19-11-04-51	0	0	x	15	0	50.4	23.2	50.7	23.2	50.7	0.265	24179			52
946	946	2	Achillea millefolium	5002	2018-07-19-11-04-53	0	0	x	15	0	50.5	23.3	50.7	23.2	50.7	0.165	24179			53
947	947	2	Achillea millefolium	5002	2018-07-19-11-04-55	0	0	x	15	0	50.4	23.2	50.7	23.1	50.7	0.265	24179			54
948	948	2	Achillea millefolium	5002	2018-07-19-11-04-57	0	0	x	15	0	50.4	23.2	50.6	23.1	50.6	0.166	24179			55
949	949	2	Achillea millefolium	5002	2018-07-19-11-04-59	0	0	x	15	0	50.4	23.2	50.7	23.2	50.7	0.265	24179			56
950	950	2	Achillea millefolium	5002	2018-07-19-11-05-01	0	0	x	15	0	50.3	23.2	50.6	23.1	50.6	0.266	24179			57
951	951	2	Achillea millefolium	5002	2018-07-19-11-05-03	0	0	x	15	0	50.3	23.2	50.7	23.2	50.7	0.365	24179			58
952	952	2	Achillea millefolium	5002	2018-07-19-11-05-05	0	0	x	15	0	50.4	23.2	50.7	23.2	50.7	0.265	24179			59
953	953	2	Achillea millefolium	5002	2018-07-19-11-05-07	0	0	x	15	0	50.3	23.2	50.7	23.2	50.7	0.365	24179			60
954	954	2	Achillea millefolium	5002	2018-07-19-11-05-09	0	0	x	15	0	50.4	23.2	50.7	23.1	50.7	0.265	24179			61
955	955	2	Achillea millefolium	5002	2018-07-19-11-05-11	0	0	x	15	0	50.4	23.3	50.8	23.2	50.8	0.363	24179			62
956	956	2	Achillea millefolium	5002	2018-07-19-11-05-13	0	0	x	15	0	50.3	23.2	50.8	23.2	50.8	0.463	24179			63
957	957	2	Achillea millefolium	5002	2018-07-19-11-05-15	0	0	x	15	0	50.3	23.2	50.8	23.2	50.8	0.463	24179			64
958	958	2	Achillea millefolium	5002	2018-07-19-11-05-17	0	0	x	15	0	50.4	23.2	50.7	23.2	50.7	0.265	24179			65
959	959	2	Achillea millefolium	5002	2018-07-19-11-05-19	0	0	x	15	0	50.3	23.2	50.7	23.2	50.7	0.365	24179			66
960	960	2	Achillea millefolium	5002	2018-07-19-11-05-21	0	0	x	15	0	50.3	23.2	50.7	23.2	50.7	0.365	24179			67
961	961	2	Achillea millefolium	5002	2018-07-19-11-05-23	0	0	x	15	0	50.3	23.2	50.7	23.2	50.7	0.365	24179			68
962	962	2	Achillea millefolium	5002	2018-07-19-11-05-25	0	0	x	15	0	50.4	23.2	50.7	23.1	50.7	0.265	24179			69
963	963	2	Achillea millefolium	5002	2018-07-19-11-05-27	0	0	x	15	0	50.4	23.3	50.7	23.2	50.7	0.265	24179			70
964	964	2	Achillea millefolium	5002	2018-07-19-11-05-29	0	0	x	15	0	50.3	23.2	50.7	23.2	50.7	0.365	24179			71
965	965	2	Achillea millefolium	5002	2018-07-19-11-05-31	0	0	x	15	0	50.3	23.2	50.7	23.2	50.7	0.365	24179			72
966	966	2	Achillea millefolium	5002	2018-07-19-11-05-33	0	0	x	15	0	50.3	23.2	50.6	23.1	50.6	0.266	24179			73
967	967	2	Achillea millefolium	5002	2018-07-19-11-05-35	0	0	x	15	0	50.3	23.2	50.7	23.2	50.7	0.365	24179			74
968	968	2	Achillea millefolium	5002	2018-07-19-11-05-37	0	0	x	15	0	50.3	23.2	50.7	23.1	50.7	0.365	24179			75
969	969	2	Achillea millefolium	5002	2018-07-19-11-05-39	0	0	x	15	0	50.3	23.2	50.8	23.2	50.8	0.463	24179			76
970	970	2	Achillea millefolium	5002	2018-07-19-11-05-41	0	0	x	15	0	50.3	23.2	50.7	23.1	50.7	0.365	24179			77
971	971	2	Achillea millefolium	5002	2018-07-19-11-05-43	0	0	x	15	0	50.3	23.2	50.9	23.2	50.9	0.562	24179			78
972	972	2	Achillea millefolium	5002	2018-07-19-11-05-45	0	0	x	15	0	50.3	23.2	50.9	23.2	50.9	0.562	24179			79
973	973	2	Achillea millefolium	5002	2018-07-19-11-05-47	0	0	x	15	0	50.3	23.2	50.9	23.2	50.9	0.562	24179			80
974	974	2	Achillea millefolium	5002	2018-07-19-11-05-49	0	0	x	15	0	50.3	23.2	50.9	23.2	50.9	0.562	24179			81
975	975	2	Achillea millefolium	5002	2018-07-19-11-05-51	0	0	x	15	0	50.4	23.3	50.9	23.2	50.9	0.462	24179			82
976	976	2	Achillea millefolium	5002	2018-07-19-11-05-53	0	0	x	15	0	50.3	23.2	50.8	23.2	50.8	0.463	24179			83
977	977	2	Achillea millefolium	5002	2018-07-19-11-05-55	0	0	x	15	0	50.3	23.2	50.7	23.1	50.7	0.365	24179			84
978	978	2	Achillea millefolium	5002	2018-07-19-11-05-57	0	0	x	15	0	50.3	23.2	50.8	23.2	50.8	0.463	24179			85
979	979	2	Achillea millefolium	5002	2018-07-19-11-05-59	0	0	x	15	0	50.3	23.2	50.8	23.2	50.8	0.463	24179			86
980	980	2	Achillea millefolium	5002	2018-07-19-11-06-01	0	0	x	15	0	50.3	23.2	50.7	23.2	50.7	0.365	24179			87
981	981	2	Achillea millefolium	5002	2018-07-19-11-06-03	0	0	x	15	0	50.4	23.3	50.7	23.2	50.7	0.265	24179			88
982	982	2	Achillea millefolium	5002	2018-07-19-11-06-05	0	0	x	15	0	50.3	23.2	50.7	23.2	50.7	0.365	24179			89
983	983	2	Achillea millefolium	5002	2018-07-19-11-06-07	0	0	x	15	0	50.3	23.2	50.7	23.2	50.7	0.365	24179			90
984	984	2	Achillea millefolium	5002	2018-07-19-11-06-09	0	0	x	15	0	50.3	23.2	50.7	23.2	50.7	0.365	24179	Last10	Here	91
985	985	2	Achillea millefolium	5002	2018-07-19-11-06-11	0	0	x	15	0	50.3	23.2	50.7	23.2	50.7	0.365	24179	Last10	Here	92
986	986	2	Achillea millefolium	5002	2018-07-19-11-06-13	0	0	x	15	0	50.3	23.2	50.7	23.1	50.7	0.365	24179	Last10	Here	93
987	987	2	Achillea millefolium	5002	2018-07-19-11-06-15	0	0	x	15	0	50.4	23.3	50.7	23.1	50.7	0.265	24179	Last10	Here	94
988	988	2	Achillea millefolium	5002	2018-07-19-11-06-17	0	0	x	15	0	50.3	23.2	50.7	23.2	50.7	0.365	24179	Last10	Here	95
989	989	2	Achillea millefolium	5002	2018-07-19-11-06-19	0	0	x	15	0	50.3	23.2	50.8	23.2	50.8	0.463	24179	Last10	Here	96
990	990	2	Achillea millefolium	5002	2018-07-19-11-06-21	0	0	x	15	0	50.3	23.2	50.8	23.2	50.8	0.463	24179	Last10	Here	97
991	991	2	Achillea millefolium	5002	2018-07-19-11-06-23	0	0	x	15	0	50.3	23.2	50.8	23.2	50.8	0.463	24179	Last10	Here	98
992	992	2	Achillea millefolium	5002	2018-07-19-11-06-25	0	0	x	15	0	50.3	23.2	50.8	23.2	50.8	0.463	24179	Last10	Here	99
993	993	2	Achillea millefolium	5002	2018-07-19-11-06-27	0	0	x	15	0	50.4	23.3	50.8	23.2	50.8	0.363	24179	Last10	Here	100
994	994	2	Achillea millefolium	5002	2018-07-19-11-06-59	0	0	x	20	0	50.3	23.2	50.5	23.2	50.5	0.167	24180	First10	Here	1
995	995	2	Achillea millefolium	5002	2018-07-19-11-07-01	0	0	x	20	0	50.3	23.2	50.5	23.2	50.5	0.167	24180	First10	Here	2
996	996	2	Achillea millefolium	5002	2018-07-19-11-07-03	0	0	x	20	0	50.3	23.2	50.4	23.1	50.4	0.068	24180	First10	Here	3
997	997	2	Achillea millefolium	5002	2018-07-19-11-07-05	0	0	x	20	0	50.3	23.2	50.5	23.2	50.5	0.167	24180	First10	Here	4
998	998	2	Achillea millefolium	5002	2018-07-19-11-07-07	0	0	x	20	0	50.3	23.2	50.5	23.2	50.5	0.167	24180	First10	Here	5
999	999	2	Achillea millefolium	5002	2018-07-19-11-07-09	0	0	x	20	0	50.3	23.2	50.5	23.2	50.5	0.167	24180	First10	Here	6
1000	1000	2	Achillea millefolium	5002	2018-07-19-11-07-11	0	0	x	20	0	50.3	23.2	50.5	23.2	50.5	0.167	24180	First10	Here	7
1001	1001	2	Achillea millefolium	5002	2018-07-19-11-07-13	0	0	x	20	0	50.4	23.3	50.5	23.2	50.5	0.067	24180	First10	Here	8
1002	1002	2	Achillea millefolium	5002	2018-07-19-11-07-15	0	0	x	20	0	50.3	23.2	50.5	23.2	50.5	0.167	24180	First10	Here	9
1003	1003	2	Achillea millefolium	5002	2018-07-19-11-07-17	0	0	x	20	0	50.3	23.2	50.5	23.2	50.5	0.167	24180	First10	Here	10
1004	1004	2	Achillea millefolium	5002	2018-07-19-11-07-19	0	0	x	20	0	50.3	23.2	50.5	23.2	50.5	0.167	24180			11
1005	1005	2	Achillea millefolium	5002	2018-07-19-11-07-21	0	0	x	20	0	50.3	23.2	50.5	23.2	50.5	0.167	24180			12
1006	1006	2	Achillea millefolium	5002	2018-07-19-11-07-23	0	0	x	20	0	50.3	23.2	50.5	23.2	50.5	0.167	24180			13
1007	1007	2	Achillea millefolium	5002	2018-07-19-11-07-25	0	0	x	20	0	50.3	23.2	50.4	23.2	50.4	0.068	24180			14
1008	1008	2	Achillea millefolium	5002	2018-07-19-11-07-27	0	0	x	20	0	50.4	23.3	50.5	23.2	50.5	0.067	24180			15
1009	1009	2	Achillea millefolium	5002	2018-07-19-11-07-29	0	0	x	20	0	50.3	23.2	50.4	23.2	50.4	0.068	24180			16
1010	1010	2	Achillea millefolium	5002	2018-07-19-11-07-31	0	0	x	20	0	50.3	23.2	50.5	23.2	50.5	0.167	24180			17
1011	1011	2	Achillea millefolium	5002	2018-07-19-11-07-33	0	0	x	20	0	50.3	23.2	50.5	23.2	50.5	0.167	24180			18
1012	1012	2	Achillea millefolium	5002	2018-07-19-11-07-35	0	0	x	20	0	50.3	23.2	50.5	23.2	50.5	0.167	24180			19
1013	1013	2	Achillea millefolium	5002	2018-07-19-11-07-37	0	0	x	20	0	50.3	23.2	50.5	23.2	50.5	0.167	24180			20
1014	1014	2	Achillea millefolium	5002	2018-07-19-11-07-39	0	0	x	20	0	50.3	23.2	50.5	23.2	50.5	0.167	24180			21
1015	1015	2	Achillea millefolium	5002	2018-07-19-11-07-41	0	0	x	20	0	50.3	23.2	50.5	23.2	50.5	0.167	24180			22
1016	1016	2	Achillea millefolium	5002	2018-07-19-11-07-43	0	0	x	20	0	50.3	23.2	50.5	23.2	50.5	0.167	24180			23
1017	1017	2	Achillea millefolium	5002	2018-07-19-11-07-45	0	0	x	20	0	50.3	23.2	50.5	23.2	50.5	0.167	24180			24
1018	1018	2	Achillea millefolium	5002	2018-07-19-11-07-47	0	0	x	20	0	50.3	23.2	50.4	23.2	50.4	0.068	24180			25
1019	1019	2	Achillea millefolium	5002	2018-07-19-11-07-49	0	0	x	20	0	50.3	23.2	50.4	23.2	50.4	0.068	24180			26
1020	1020	2	Achillea millefolium	5002	2018-07-19-11-07-51	0	0	x	20	0	50.3	23.2	50.4	23.2	50.4	0.068	24180			27
1021	1021	2	Achillea millefolium	5002	2018-07-19-11-07-53	0	0	x	20	0	50.3	23.2	50.4	23.2	50.4	0.068	24180			28
1022	1022	2	Achillea millefolium	5002	2018-07-19-11-07-55	0	0	x	20	0	50.3	23.2	50.4	23.2	50.4	0.068	24180			29
1023	1023	2	Achillea millefolium	5002	2018-07-19-11-07-57	0	0	x	20	0	50.3	23.2	50.4	23.2	50.4	0.068	24180			30
1024	1024	2	Achillea millefolium	5002	2018-07-19-11-07-59	0	0	x	20	0	50.3	23.2	50.4	23.2	50.4	0.068	24180			31
1025	1025	2	Achillea millefolium	5002	2018-07-19-11-08-01	0	0	x	20	0	50.3	23.2	50.4	23.2	50.4	0.068	24180			32
1026	1026	2	Achillea millefolium	5002	2018-07-19-11-08-03	0	0	x	20	0	50.4	23.3	50.4	23.2	50.4	-0.032	24180			33
1027	1027	2	Achillea millefolium	5002	2018-07-19-11-08-05	0	0	x	20	0	50.4	23.3	50.4	23.2	50.4	-0.032	24180			34
1028	1028	2	Achillea millefolium	5002	2018-07-19-11-08-07	0	0	x	20	0	50.4	23.3	50.4	23.2	50.4	-0.032	24180			35
1029	1029	2	Achillea millefolium	5002	2018-07-19-11-08-09	0	0	x	20	0	50.3	23.2	50.4	23.2	50.4	0.068	24180			36
1030	1030	2	Achillea millefolium	5002	2018-07-19-11-08-11	0	0	x	20	0	50.3	23.2	50.5	23.2	50.5	0.167	24180			37
1031	1031	2	Achillea millefolium	5002	2018-07-19-11-08-13	0	0	x	20	0	50.3	23.2	50.6	23.2	50.6	0.266	24180			38
1032	1032	2	Achillea millefolium	5002	2018-07-19-11-08-15	0	0	x	20	0	50.3	23.2	50.7	23.2	50.7	0.365	24180			39
1033	1033	2	Achillea millefolium	5002	2018-07-19-11-08-17	0	0	x	20	0	50.3	23.2	50.6	23.2	50.6	0.266	24180			40
1034	1034	2	Achillea millefolium	5002	2018-07-19-11-08-19	0	0	x	20	0	50.3	23.2	50.6	23.2	50.6	0.266	24180			41
1035	1035	2	Achillea millefolium	5002	2018-07-19-11-08-21	0	0	x	20	0	50.4	23.3	50.6	23.2	50.6	0.166	24180			42
1036	1036	2	Achillea millefolium	5002	2018-07-19-11-08-23	0	0	x	20	0	50.3	23.3	50.5	23.2	50.5	0.167	24180			43
1037	1037	2	Achillea millefolium	5002	2018-07-19-11-08-25	0	0	x	20	0	50.3	23.3	50.6	23.2	50.6	0.266	24180			44
1038	1038	2	Achillea millefolium	5002	2018-07-19-11-08-27	0	0	x	20	0	50.4	23.3	50.5	23.2	50.5	0.067	24180			45
1039	1039	2	Achillea millefolium	5002	2018-07-19-11-08-29	0	0	x	20	0	50.4	23.3	50.5	23.2	50.5	0.067	24180			46
1040	1040	2	Achillea millefolium	5002	2018-07-19-11-08-31	0	0	x	20	0	50.4	23.3	50.5	23.2	50.5	0.067	24180			47
1041	1041	2	Achillea millefolium	5002	2018-07-19-11-08-33	0	0	x	20	0	50.3	23.2	50.5	23.2	50.5	0.167	24180			48
1042	1042	2	Achillea millefolium	5002	2018-07-19-11-08-35	0	0	x	20	0	50.3	23.2	50.5	23.2	50.5	0.167	24180			49
1043	1043	2	Achillea millefolium	5002	2018-07-19-11-08-37	0	0	x	20	0	50.4	23.3	50.6	23.2	50.6	0.166	24180			50
1044	1044	2	Achillea millefolium	5002	2018-07-19-11-08-39	0	0	x	20	0	50.3	23.2	50.6	23.2	50.6	0.266	24180			51
1045	1045	2	Achillea millefolium	5002	2018-07-19-11-08-41	0	0	x	20	0	50.3	23.2	50.5	23.2	50.5	0.167	24180			52
1046	1046	2	Achillea millefolium	5002	2018-07-19-11-08-43	0	0	x	20	0	50.3	23.2	50.5	23.2	50.5	0.167	24180			53
1047	1047	2	Achillea millefolium	5002	2018-07-19-11-08-45	0	0	x	20	0	50.3	23.3	50.5	23.2	50.5	0.167	24180			54
1048	1048	2	Achillea millefolium	5002	2018-07-19-11-08-47	0	0	x	20	0	50.3	23.3	50.5	23.2	50.5	0.167	24180			55
1049	1049	2	Achillea millefolium	5002	2018-07-19-11-08-49	0	0	x	20	0	50.3	23.2	50.5	23.2	50.5	0.167	24180			56
1050	1050	2	Achillea millefolium	5002	2018-07-19-11-08-51	0	0	x	20	0	50.3	23.3	50.5	23.2	50.5	0.167	24180			57
1051	1051	2	Achillea millefolium	5002	2018-07-19-11-08-53	0	0	x	20	0	50.3	23.3	50.5	23.2	50.5	0.167	24180			58
1052	1052	2	Achillea millefolium	5002	2018-07-19-11-08-55	0	0	x	20	0	50.3	23.3	50.4	23.2	50.4	0.068	24180			59
1053	1053	2	Achillea millefolium	5002	2018-07-19-11-08-57	0	0	x	20	0	50.3	23.3	50.4	23.2	50.4	0.068	24180			60
1054	1054	2	Achillea millefolium	5002	2018-07-19-11-08-59	0	0	x	20	0	50.3	23.2	50.4	23.2	50.4	0.068	24180			61
1055	1055	2	Achillea millefolium	5002	2018-07-19-11-09-01	0	0	x	20	0	50.3	23.3	50.4	23.2	50.4	0.068	24180			62
1056	1056	2	Achillea millefolium	5002	2018-07-19-11-09-03	0	0	x	20	0	50.4	23.3	50.4	23.2	50.4	-0.032	24180			63
1057	1057	2	Achillea millefolium	5002	2018-07-19-11-09-05	0	0	x	20	0	50.3	23.3	50.3	23.2	50.3	-0.03	24180			64
1058	1058	2	Achillea millefolium	5002	2018-07-19-11-09-07	0	0	x	20	0	50.3	23.3	50.3	23.2	50.3	-0.03	24180			65
1059	1059	2	Achillea millefolium	5002	2018-07-19-11-09-09	0	0	x	20	0	50.3	23.3	50.3	23.2	50.3	-0.03	24180			66
1060	1060	2	Achillea millefolium	5002	2018-07-19-11-09-11	0	0	x	20	0	50.3	23.3	50.3	23.2	50.3	-0.03	24180			67
1061	1061	2	Achillea millefolium	5002	2018-07-19-11-09-13	0	0	x	20	0	50.3	23.2	50.3	23.2	50.3	-0.03	24180			68
1062	1062	2	Achillea millefolium	5002	2018-07-19-11-09-15	0	0	x	20	0	50.3	23.3	50.3	23.2	50.3	-0.03	24180			69
1063	1063	2	Achillea millefolium	5002	2018-07-19-11-09-17	0	0	x	20	0	50.3	23.3	50.3	23.2	50.3	-0.03	24180			70
1064	1064	2	Achillea millefolium	5002	2018-07-19-11-09-19	0	0	x	20	0	50.3	23.3	50.3	23.2	50.3	-0.03	24180			71
1065	1065	2	Achillea millefolium	5002	2018-07-19-11-09-22	0	0	x	20	0	50.3	23.3	50.3	23.2	50.3	-0.03	24180			72
1066	1066	2	Achillea millefolium	5002	2018-07-19-11-09-24	0	0	x	20	0	50.3	23.3	50.3	23.2	50.3	-0.03	24180			73
1067	1067	2	Achillea millefolium	5002	2018-07-19-11-09-26	0	0	x	20	0	50.3	23.3	50.3	23.2	50.3	-0.03	24180			74
1068	1068	2	Achillea millefolium	5002	2018-07-19-11-09-28	0	0	x	20	0	50.3	23.3	50.3	23.2	50.3	-0.03	24180			75
1069	1069	2	Achillea millefolium	5002	2018-07-19-11-09-30	0	0	x	20	0	50.3	23.3	50.3	23.2	50.3	-0.03	24180			76
1070	1070	2	Achillea millefolium	5002	2018-07-19-11-09-32	0	0	x	20	0	50.3	23.3	50.3	23.2	50.3	-0.03	24180			77
1071	1071	2	Achillea millefolium	5002	2018-07-19-11-09-34	0	0	x	20	0	50.3	23.3	50.3	23.2	50.3	-0.03	24180			78
1072	1072	2	Achillea millefolium	5002	2018-07-19-11-09-36	0	0	x	20	0	50.3	23.3	50.3	23.2	50.3	-0.03	24180			79
1073	1073	2	Achillea millefolium	5002	2018-07-19-11-09-38	0	0	x	20	0	50.3	23.3	50.3	23.2	50.3	-0.03	24180			80
1074	1074	2	Achillea millefolium	5002	2018-07-19-11-09-40	0	0	x	20	0	50.3	23.3	50.3	23.2	50.3	-0.03	24180			81
1075	1075	2	Achillea millefolium	5002	2018-07-19-11-09-42	0	0	x	20	0	50.3	23.3	50.3	23.2	50.3	-0.03	24180			82
1076	1076	2	Achillea millefolium	5002	2018-07-19-11-09-44	0	0	x	20	0	50.3	23.3	50.3	23.2	50.3	-0.03	24180			83
1077	1077	2	Achillea millefolium	5002	2018-07-19-11-09-46	0	0	x	20	0	50.3	23.3	50.3	23.2	50.3	-0.03	24180			84
1078	1078	2	Achillea millefolium	5002	2018-07-19-11-09-48	0	0	x	20	0	50.3	23.3	50.3	23.2	50.3	-0.03	24180			85
1079	1079	2	Achillea millefolium	5002	2018-07-19-11-09-50	0	0	x	20	0	50.3	23.3	50.3	23.2	50.3	-0.03	24180			86
1080	1080	2	Achillea millefolium	5002	2018-07-19-11-09-52	0	0	x	20	0	50.3	23.3	50.3	23.2	50.3	-0.03	24180			87
1081	1081	2	Achillea millefolium	5002	2018-07-19-11-09-54	0	0	x	20	0	50.3	23.3	50.3	23.2	50.3	-0.03	24180			88
1082	1082	2	Achillea millefolium	5002	2018-07-19-11-09-56	0	0	x	20	0	50.3	23.3	50.3	23.2	50.3	-0.03	24180			89
1083	1083	2	Achillea millefolium	5002	2018-07-19-11-09-58	0	0	x	20	0	50.3	23.3	50.3	23.2	50.3	-0.03	24180			90
1084	1084	2	Achillea millefolium	5002	2018-07-19-11-10-00	0	0	x	20	0	50.3	23.3	50.3	23.2	50.3	-0.03	24180	Last10	Here	91
1085	1085	2	Achillea millefolium	5002	2018-07-19-11-10-02	0	0	x	20	0	50.3	23.3	50.4	23.2	50.4	0.068	24180	Last10	Here	92
1086	1086	2	Achillea millefolium	5002	2018-07-19-11-10-04	0	0	x	20	0	50.3	23.3	50.4	23.2	50.4	0.068	24180	Last10	Here	93
1087	1087	2	Achillea millefolium	5002	2018-07-19-11-10-06	0	0	x	20	0	50.3	23.3	50.5	23.2	50.5	0.167	24180	Last10	Here	94
1088	1088	2	Achillea millefolium	5002	2018-07-19-11-10-08	0	0	x	20	0	50.3	23.3	50.5	23.2	50.5	0.167	24180	Last10	Here	95
1089	1089	2	Achillea millefolium	5002	2018-07-19-11-10-10	0	0	x	20	0	50.3	23.3	50.5	23.2	50.5	0.167	24180	Last10	Here	96
1090	1090	2	Achillea millefolium	5002	2018-07-19-11-10-12	0	0	x	20	0	50.3	23.3	50.6	23.2	50.6	0.266	24180	Last10	Here	97
1091	1091	2	Achillea millefolium	5002	2018-07-19-11-10-14	0	0	x	20	0	50.2	23.2	50.5	23.2	50.5	0.267	24180	Last10	Here	98
1092	1092	2	Achillea millefolium	5002	2018-07-19-11-10-16	0	0	x	20	0	50.3	23.3	50.5	23.2	50.5	0.167	24180	Last10	Here	99
1093	1093	2	Achillea millefolium	5002	2018-07-19-11-10-18	0	0	x	20	0	50.3	23.3	50.4	23.2	50.4	0.068	24180	Last10	Here	100
1094	1094	2	Achillea millefolium	5002	2018-07-19-11-10-50	0	0	x	25	0	50.2	23.2	50.4	23.2	50.4	0.168	24181	First10	Here	1
1095	1095	2	Achillea millefolium	5002	2018-07-19-11-10-52	0	0	x	25	0	50.3	23.3	50.4	23.2	50.4	0.068	24181	First10	Here	2
1096	1096	2	Achillea millefolium	5002	2018-07-19-11-10-54	0	0	x	25	0	50.3	23.3	50.4	23.2	50.4	0.068	24181	First10	Here	3
1097	1097	2	Achillea millefolium	5002	2018-07-19-11-10-56	0	0	x	25	0	50.3	23.3	50.3	23.2	50.3	-0.03	24181	First10	Here	4
1098	1098	2	Achillea millefolium	5002	2018-07-19-11-10-58	0	0	x	25	0	50.3	23.3	50.3	23.2	50.3	-0.03	24181	First10	Here	5
1099	1099	2	Achillea millefolium	5002	2018-07-19-11-11-00	0	0	x	25	0	50.3	23.3	50.3	23.2	50.3	-0.03	24181	First10	Here	6
1100	1100	2	Achillea millefolium	5002	2018-07-19-11-11-02	0	0	x	25	0	50.3	23.3	50.4	23.2	50.4	0.068	24181	First10	Here	7
1101	1101	2	Achillea millefolium	5002	2018-07-19-11-11-04	0	0	x	25	0	50.3	23.3	50.4	23.2	50.4	0.068	24181	First10	Here	8
1102	1102	2	Achillea millefolium	5002	2018-07-19-11-11-06	0	0	x	25	0	50.3	23.3	50.3	23.2	50.3	-0.03	24181	First10	Here	9
1103	1103	2	Achillea millefolium	5002	2018-07-19-11-11-08	0	0	x	25	0	50.3	23.3	50.3	23.2	50.3	-0.03	24181	First10	Here	10
1104	1104	2	Achillea millefolium	5002	2018-07-19-11-11-10	0	0	x	25	0	50.3	23.3	50.3	23.2	50.3	-0.03	24181			11
1105	1105	2	Achillea millefolium	5002	2018-07-19-11-11-12	0	0	x	25	0	50.3	23.3	50.3	23.2	50.3	-0.03	24181			12
1106	1106	2	Achillea millefolium	5002	2018-07-19-11-11-14	0	0	x	25	0	50.3	23.3	50.3	23.2	50.3	-0.03	24181			13
1107	1107	2	Achillea millefolium	5002	2018-07-19-11-11-16	0	0	x	25	0	50.3	23.3	50.3	23.2	50.3	-0.03	24181			14
1108	1108	2	Achillea millefolium	5002	2018-07-19-11-11-18	0	0	x	25	0	50.3	23.3	50.3	23.2	50.3	-0.03	24181			15
1109	1109	2	Achillea millefolium	5002	2018-07-19-11-11-20	0	0	x	25	0	50.3	23.3	50.3	23.2	50.3	-0.03	24181			16
1110	1110	2	Achillea millefolium	5002	2018-07-19-11-11-22	0	0	x	25	0	50.3	23.3	50.3	23.2	50.3	-0.03	24181			17
1111	1111	2	Achillea millefolium	5002	2018-07-19-11-11-24	0	0	x	25	0	50.3	23.3	50.3	23.2	50.3	-0.03	24181			18
1112	1112	2	Achillea millefolium	5002	2018-07-19-11-11-26	0	0	x	25	0	50.3	23.3	50.3	23.2	50.3	-0.03	24181			19
1113	1113	2	Achillea millefolium	5002	2018-07-19-11-11-28	0	0	x	25	0	50.3	23.3	50.3	23.2	50.3	-0.03	24181			20
1114	1114	2	Achillea millefolium	5002	2018-07-19-11-11-30	0	0	x	25	0	50.3	23.3	50.3	23.2	50.3	-0.03	24181			21
1115	1115	2	Achillea millefolium	5002	2018-07-19-11-11-32	0	0	x	25	0	50.3	23.3	50.3	23.2	50.3	-0.03	24181			22
1116	1116	2	Achillea millefolium	5002	2018-07-19-11-11-34	0	0	x	25	0	50.3	23.3	50.3	23.2	50.3	-0.03	24181			23
1117	1117	2	Achillea millefolium	5002	2018-07-19-11-11-36	0	0	x	25	0	50.3	23.3	50.3	23.2	50.3	-0.03	24181			24
1118	1118	2	Achillea millefolium	5002	2018-07-19-11-11-38	0	0	x	25	0	50.3	23.3	50.2	23.2	50.2	-0.129	24181			25
1119	1119	2	Achillea millefolium	5002	2018-07-19-11-11-40	0	0	x	25	0	50.3	23.3	50.2	23.2	50.2	-0.129	24181			26
1120	1120	2	Achillea millefolium	5002	2018-07-19-11-11-42	0	0	x	25	0	50.3	23.3	50.2	23.2	50.2	-0.129	24181			27
1121	1121	2	Achillea millefolium	5002	2018-07-19-11-11-44	0	0	x	25	0	50.3	23.3	50.2	23.2	50.2	-0.129	24181			28
1122	1122	2	Achillea millefolium	5002	2018-07-19-11-11-46	0	0	x	25	0	50.3	23.3	50.2	23.2	50.2	-0.129	24181			29
1123	1123	2	Achillea millefolium	5002	2018-07-19-11-11-48	0	0	x	25	0	50.3	23.3	50.3	23.2	50.3	-0.03	24181			30
1124	1124	2	Achillea millefolium	5002	2018-07-19-11-11-50	0	0	x	25	0	50.3	23.3	50.3	23.2	50.3	-0.03	24181			31
1125	1125	2	Achillea millefolium	5002	2018-07-19-11-11-52	0	0	x	25	0	50.3	23.3	50.3	23.2	50.3	-0.03	24181			32
1126	1126	2	Achillea millefolium	5002	2018-07-19-11-11-54	0	0	x	25	0	50.3	23.3	50.3	23.2	50.3	-0.03	24181			33
1127	1127	2	Achillea millefolium	5002	2018-07-19-11-11-56	0	0	x	25	0	50.3	23.3	50.3	23.2	50.3	-0.03	24181			34
1128	1128	2	Achillea millefolium	5002	2018-07-19-11-11-58	0	0	x	25	0	50.3	23.3	50.3	23.2	50.3	-0.03	24181			35
1129	1129	2	Achillea millefolium	5002	2018-07-19-11-12-00	0	0	x	25	0	50.3	23.3	50.3	23.2	50.3	-0.03	24181			36
1130	1130	2	Achillea millefolium	5002	2018-07-19-11-12-02	0	0	x	25	0	50.3	23.3	50.3	23.2	50.3	-0.03	24181			37
1131	1131	2	Achillea millefolium	5002	2018-07-19-11-12-04	0	0	x	25	0	50.3	23.3	50.3	23.2	50.3	-0.03	24181			38
1132	1132	2	Achillea millefolium	5002	2018-07-19-11-12-06	0	0	x	25	0	50.3	23.3	50.3	23.2	50.3	-0.03	24181			39
1133	1133	2	Achillea millefolium	5002	2018-07-19-11-12-08	0	0	x	25	0	50.3	23.3	50.3	23.2	50.3	-0.03	24181			40
1134	1134	2	Achillea millefolium	5002	2018-07-19-11-12-10	0	0	x	25	0	50.3	23.3	50.3	23.2	50.3	-0.03	24181			41
1135	1135	2	Achillea millefolium	5002	2018-07-19-11-12-12	0	0	x	25	0	50.3	23.3	50.3	23.2	50.3	-0.03	24181			42
1136	1136	2	Achillea millefolium	5002	2018-07-19-11-12-14	0	0	x	25	0	50.2	23.3	50.3	23.2	50.3	0.07	24181			43
1137	1137	2	Achillea millefolium	5002	2018-07-19-11-12-16	0	0	x	25	0	50.3	23.3	50.3	23.2	50.3	-0.03	24181			44
1138	1138	2	Achillea millefolium	5002	2018-07-19-11-12-18	0	0	x	25	0	50.2	23.3	50.3	23.2	50.3	0.07	24181			45
1139	1139	2	Achillea millefolium	5002	2018-07-19-11-12-20	0	0	x	25	0	50.2	23.3	50.3	23.2	50.3	0.07	24181			46
1140	1140	2	Achillea millefolium	5002	2018-07-19-11-12-22	0	0	x	25	0	50.2	23.3	50.3	23.2	50.3	0.07	24181			47
1141	1141	2	Achillea millefolium	5002	2018-07-19-11-12-24	0	0	x	25	0	50.3	23.3	50.3	23.2	50.3	-0.03	24181			48
1142	1142	2	Achillea millefolium	5002	2018-07-19-11-12-26	0	0	x	25	0	50.2	23.3	50.3	23.2	50.3	0.07	24181			49
1143	1143	2	Achillea millefolium	5002	2018-07-19-11-12-28	0	0	x	25	0	50.2	23.3	50.3	23.2	50.3	0.07	24181			50
1144	1144	2	Achillea millefolium	5002	2018-07-19-11-12-30	0	0	x	25	0	50.2	23.3	50.3	23.2	50.3	0.07	24181			51
1145	1145	2	Achillea millefolium	5002	2018-07-19-11-12-32	0	0	x	25	0	50.2	23.3	50.3	23.2	50.3	0.07	24181			52
1146	1146	2	Achillea millefolium	5002	2018-07-19-11-12-34	0	0	x	25	0	50.3	23.3	50.3	23.3	50.3	-0.03	24181			53
1147	1147	2	Achillea millefolium	5002	2018-07-19-11-12-36	0	0	x	25	0	50.3	23.3	50.3	23.2	50.3	-0.03	24181			54
1148	1148	2	Achillea millefolium	5002	2018-07-19-11-12-38	0	0	x	25	0	50.3	23.3	50.2	23.2	50.2	-0.129	24181			55
1149	1149	2	Achillea millefolium	5002	2018-07-19-11-12-40	0	0	x	25	0	50.3	23.3	50.3	23.2	50.3	-0.03	24181			56
1150	1150	2	Achillea millefolium	5002	2018-07-19-11-12-42	0	0	x	25	0	50.3	23.3	50.2	23.2	50.2	-0.129	24181			57
1151	1151	2	Achillea millefolium	5002	2018-07-19-11-12-44	0	0	x	25	0	50.3	23.3	50.2	23.2	50.2	-0.129	24181			58
1152	1152	2	Achillea millefolium	5002	2018-07-19-11-12-46	0	0	x	25	0	50.3	23.3	50.2	23.2	50.2	-0.129	24181			59
1153	1153	2	Achillea millefolium	5002	2018-07-19-11-12-48	0	0	x	25	0	50.2	23.3	50.2	23.2	50.2	-0.029	24181			60
1154	1154	2	Achillea millefolium	5002	2018-07-19-11-12-50	0	0	x	25	0	50.3	23.3	50.3	23.2	50.3	-0.03	24181			61
1155	1155	2	Achillea millefolium	5002	2018-07-19-11-12-52	0	0	x	25	0	50.3	23.3	50.2	23.2	50.2	-0.129	24181			62
1156	1156	2	Achillea millefolium	5002	2018-07-19-11-12-54	0	0	x	25	0	50.3	23.3	50.2	23.2	50.2	-0.129	24181			63
1157	1157	2	Achillea millefolium	5002	2018-07-19-11-12-56	0	0	x	25	0	50.2	23.3	50.2	23.2	50.2	-0.029	24181			64
1158	1158	2	Achillea millefolium	5002	2018-07-19-11-12-58	0	0	x	25	0	50.3	23.3	50.2	23.2	50.2	-0.129	24181			65
1159	1159	2	Achillea millefolium	5002	2018-07-19-11-13-00	0	0	x	25	0	50.3	23.3	50.2	23.2	50.2	-0.129	24181			66
1160	1160	2	Achillea millefolium	5002	2018-07-19-11-13-02	0	0	x	25	0	50.3	23.3	50.2	23.2	50.2	-0.129	24181			67
1161	1161	2	Achillea millefolium	5002	2018-07-19-11-13-04	0	0	x	25	0	50.3	23.3	50.2	23.2	50.2	-0.129	24181			68
1162	1162	2	Achillea millefolium	5002	2018-07-19-11-13-06	0	0	x	25	0	50.3	23.3	50.2	23.2	50.2	-0.129	24181			69
1163	1163	2	Achillea millefolium	5002	2018-07-19-11-13-08	0	0	x	25	0	50.3	23.3	50.2	23.2	50.2	-0.129	24181			70
1164	1164	2	Achillea millefolium	5002	2018-07-19-11-13-10	0	0	x	25	0	50.3	23.3	50.2	23.2	50.2	-0.129	24181			71
1165	1165	2	Achillea millefolium	5002	2018-07-19-11-13-12	0	0	x	25	0	50.3	23.3	50.2	23.2	50.2	-0.129	24181			72
1166	1166	2	Achillea millefolium	5002	2018-07-19-11-13-14	0	0	x	25	0	50.3	23.3	50.2	23.2	50.2	-0.129	24181			73
1167	1167	2	Achillea millefolium	5002	2018-07-19-11-13-16	0	0	x	25	0	50.3	23.3	50.2	23.2	50.2	-0.129	24181			74
1168	1168	2	Achillea millefolium	5002	2018-07-19-11-13-18	0	0	x	25	0	50.3	23.3	50.2	23.2	50.2	-0.129	24181			75
1169	1169	2	Achillea millefolium	5002	2018-07-19-11-13-20	0	0	x	25	0	50.3	23.3	50.2	23.2	50.2	-0.129	24181			76
1170	1170	2	Achillea millefolium	5002	2018-07-19-11-13-22	0	0	x	25	0	50.3	23.3	50.2	23.2	50.2	-0.129	24181			77
1171	1171	2	Achillea millefolium	5002	2018-07-19-11-13-24	0	0	x	25	0	50.2	23.3	50.3	23.3	50.3	0.07	24181			78
1172	1172	2	Achillea millefolium	5002	2018-07-19-11-13-26	0	0	x	25	0	50.2	23.3	50.2	23.2	50.2	-0.029	24181			79
1173	1173	2	Achillea millefolium	5002	2018-07-19-11-13-28	0	0	x	25	0	50.2	23.3	50.2	23.2	50.2	-0.029	24181			80
1174	1174	2	Achillea millefolium	5002	2018-07-19-11-13-30	0	0	x	25	0	50.2	23.3	50.2	23.2	50.2	-0.029	24181			81
1175	1175	2	Achillea millefolium	5002	2018-07-19-11-13-32	0	0	x	25	0	50.2	23.3	50.1	23.2	50.1	-0.128	24181			82
1176	1176	2	Achillea millefolium	5002	2018-07-19-11-13-34	0	0	x	25	0	50.2	23.3	50.1	23.2	50.1	-0.128	24181			83
1177	1177	2	Achillea millefolium	5002	2018-07-19-11-13-36	0	0	x	25	0	50.2	23.3	50.3	23.3	50.3	0.07	24181			84
1178	1178	2	Achillea millefolium	5002	2018-07-19-11-13-38	0	0	x	25	0	50.3	23.3	50.1	23.2	50.1	-0.228	24181			85
1179	1179	2	Achillea millefolium	5002	2018-07-19-11-13-40	0	0	x	25	0	50.2	23.3	50.3	23.3	50.3	0.07	24181			86
1180	1180	2	Achillea millefolium	5002	2018-07-19-11-13-42	0	0	x	25	0	50.2	23.3	50.3	23.3	50.3	0.07	24181			87
1181	1181	2	Achillea millefolium	5002	2018-07-19-11-13-44	0	0	x	25	0	50.3	23.3	50.2	23.3	50.2	-0.129	24181			88
1182	1182	2	Achillea millefolium	5002	2018-07-19-11-13-46	0	0	x	25	0	50.3	23.3	50.2	23.3	50.2	-0.129	24181			89
1183	1183	2	Achillea millefolium	5002	2018-07-19-11-13-48	0	0	x	25	0	50.2	23.3	50.1	23.2	50.1	-0.128	24181			90
1184	1184	2	Achillea millefolium	5002	2018-07-19-11-13-50	0	0	x	25	0	50.2	23.3	50.1	23.2	50.1	-0.128	24181	Last10	Here	91
1185	1185	2	Achillea millefolium	5002	2018-07-19-11-13-52	0	0	x	25	0	50.2	23.3	50.2	23.3	50.2	-0.029	24181	Last10	Here	92
1186	1186	2	Achillea millefolium	5002	2018-07-19-11-13-54	0	0	x	25	0	50.2	23.3	50.1	23.2	50.1	-0.128	24181	Last10	Here	93
1187	1187	2	Achillea millefolium	5002	2018-07-19-11-13-56	0	0	x	25	0	50.2	23.3	50.2	23.3	50.2	-0.029	24181	Last10	Here	94
1188	1188	2	Achillea millefolium	5002	2018-07-19-11-13-58	0	0	x	25	0	50.2	23.3	50.1	23.2	50.1	-0.128	24181	Last10	Here	95
1189	1189	2	Achillea millefolium	5002	2018-07-19-11-14-00	0	0	x	25	0	50.2	23.3	50.2	23.3	50.2	-0.029	24181	Last10	Here	96
1190	1190	2	Achillea millefolium	5002	2018-07-19-11-14-02	0	0	x	25	0	50.2	23.3	50.1	23.2	50.1	-0.128	24181	Last10	Here	97
1191	1191	2	Achillea millefolium	5002	2018-07-19-11-14-04	0	0	x	25	0	50.2	23.3	50.2	23.3	50.2	-0.029	24181	Last10	Here	98
1192	1192	2	Achillea millefolium	5002	2018-07-19-11-14-06	0	0	x	25	0	50.2	23.3	50.1	23.2	50.1	-0.128	24181	Last10	Here	99
1193	1193	2	Achillea millefolium	5002	2018-07-19-11-14-08	0	0	x	25	0	50.2	23.3	50.2	23.3	50.2	-0.029	24181	Last10	Here	100
1194	1194	2	Achillea millefolium	5002	2018-07-19-11-14-41	0	0	x	30	0	50.2	23.3	50.2	23.3	50.2	-0.029	24182	First10	Here	1
1195	1195	2	Achillea millefolium	5002	2018-07-19-11-14-43	0	0	x	30	0	50.2	23.3	50.2	23.3	50.2	-0.029	24182	First10	Here	2
1196	1196	2	Achillea millefolium	5002	2018-07-19-11-14-45	0	0	x	30	0	50.2	23.3	50.1	23.2	50.1	-0.128	24182	First10	Here	3
1197	1197	2	Achillea millefolium	5002	2018-07-19-11-14-47	0	0	x	30	0	50.2	23.3	50.1	23.3	50.1	-0.128	24182	First10	Here	4
1198	1198	2	Achillea millefolium	5002	2018-07-19-11-14-49	0	0	x	30	0	50.2	23.3	50	23.2	50	-0.226	24182	First10	Here	5
1199	1199	2	Achillea millefolium	5002	2018-07-19-11-14-51	0	0	x	30	0	50.2	23.3	50.1	23.3	50.1	-0.128	24182	First10	Here	6
1200	1200	2	Achillea millefolium	5002	2018-07-19-11-14-53	0	0	x	30	0	50.2	23.3	50.2	23.3	50.2	-0.029	24182	First10	Here	7
1201	1201	2	Achillea millefolium	5002	2018-07-19-11-14-55	0	0	x	30	0	50.2	23.3	50.1	23.2	50.1	-0.128	24182	First10	Here	8
1202	1202	2	Achillea millefolium	5002	2018-07-19-11-14-57	0	0	x	30	0	50.2	23.3	50.2	23.3	50.2	-0.029	24182	First10	Here	9
1203	1203	2	Achillea millefolium	5002	2018-07-19-11-14-59	0	0	x	30	0	50.2	23.3	50.1	23.2	50.1	-0.128	24182	First10	Here	10
1204	1204	2	Achillea millefolium	5002	2018-07-19-11-15-01	0	0	x	30	0	50.2	23.3	50.2	23.3	50.2	-0.029	24182			11
1205	1205	2	Achillea millefolium	5002	2018-07-19-11-15-03	0	0	x	30	0	50.2	23.3	50	23.2	50	-0.226	24182			12
1206	1206	2	Achillea millefolium	5002	2018-07-19-11-15-05	0	0	x	30	0	50.2	23.3	50.1	23.3	50.1	-0.128	24182			13
1207	1207	2	Achillea millefolium	5002	2018-07-19-11-15-07	0	0	x	30	0	50.2	23.3	50.1	23.3	50.1	-0.128	24182			14
1208	1208	2	Achillea millefolium	5002	2018-07-19-11-15-09	0	0	x	30	0	50.2	23.3	50.1	23.3	50.1	-0.128	24182			15
1209	1209	2	Achillea millefolium	5002	2018-07-19-11-15-11	0	0	x	30	0	50.2	23.3	50.1	23.3	50.1	-0.128	24182			16
1210	1210	2	Achillea millefolium	5002	2018-07-19-11-15-13	0	0	x	30	0	50.2	23.3	50	23.2	50	-0.226	24182			17
1211	1211	2	Achillea millefolium	5002	2018-07-19-11-15-15	0	0	x	30	0	50.2	23.3	50.1	23.3	50.1	-0.128	24182			18
1212	1212	2	Achillea millefolium	5002	2018-07-19-11-15-17	0	0	x	30	0	50.2	23.3	50.1	23.3	50.1	-0.128	24182			19
1213	1213	2	Achillea millefolium	5002	2018-07-19-11-15-19	0	0	x	30	0	50.2	23.3	50	23.2	50	-0.226	24182			20
1214	1214	2	Achillea millefolium	5002	2018-07-19-11-15-21	0	0	x	30	0	50.2	23.3	50	23.2	50	-0.226	24182			21
1215	1215	2	Achillea millefolium	5002	2018-07-19-11-15-23	0	0	x	30	0	50.2	23.3	50.1	23.3	50.1	-0.128	24182			22
1216	1216	2	Achillea millefolium	5002	2018-07-19-11-15-25	0	0	x	30	0	50.2	23.3	50.1	23.3	50.1	-0.128	24182			23
1217	1217	2	Achillea millefolium	5002	2018-07-19-11-15-27	0	0	x	30	0	50.2	23.3	50	23.2	50	-0.226	24182			24
1218	1218	2	Achillea millefolium	5002	2018-07-19-11-15-29	0	0	x	30	0	50.2	23.3	50.2	23.3	50.2	-0.029	24182			25
1219	1219	2	Achillea millefolium	5002	2018-07-19-11-15-31	0	0	x	30	0	50.2	23.3	50.1	23.3	50.1	-0.128	24182			26
1220	1220	2	Achillea millefolium	5002	2018-07-19-11-15-33	0	0	x	30	0	50.2	23.3	50.2	23.3	50.2	-0.029	24182			27
1221	1221	2	Achillea millefolium	5002	2018-07-19-11-15-35	0	0	x	30	0	50.2	23.3	50.2	23.3	50.2	-0.029	24182			28
1222	1222	2	Achillea millefolium	5002	2018-07-19-11-15-37	0	0	x	30	0	50.2	23.3	50.2	23.3	50.2	-0.029	24182			29
1223	1223	2	Achillea millefolium	5002	2018-07-19-11-15-39	0	0	x	30	0	50.2	23.3	50.1	23.2	50.1	-0.128	24182			30
1224	1224	2	Achillea millefolium	5002	2018-07-19-11-15-41	0	0	x	30	0	50.2	23.3	50.2	23.3	50.2	-0.029	24182			31
1225	1225	2	Achillea millefolium	5002	2018-07-19-11-15-43	0	0	x	30	0	50.2	23.3	50	23.2	50	-0.226	24182			32
1226	1226	2	Achillea millefolium	5002	2018-07-19-11-15-45	0	0	x	30	0	50.2	23.3	50.1	23.3	50.1	-0.128	24182			33
1227	1227	2	Achillea millefolium	5002	2018-07-19-11-15-47	0	0	x	30	0	50.2	23.3	50.1	23.3	50.1	-0.128	24182			34
1228	1228	2	Achillea millefolium	5002	2018-07-19-11-15-49	0	0	x	30	0	50.2	23.3	50	23.2	50	-0.226	24182			35
1229	1229	2	Achillea millefolium	5002	2018-07-19-11-15-51	0	0	x	30	0	50.2	23.3	50.1	23.3	50.1	-0.128	24182			36
1230	1230	2	Achillea millefolium	5002	2018-07-19-11-15-53	0	0	x	30	0	50.2	23.3	50.1	23.3	50.1	-0.128	24182			37
1231	1231	2	Achillea millefolium	5002	2018-07-19-11-15-55	0	0	x	30	0	50.2	23.3	50.1	23.3	50.1	-0.128	24182			38
1232	1232	2	Achillea millefolium	5002	2018-07-19-11-15-57	0	0	x	30	0	50.2	23.3	50.1	23.3	50.1	-0.128	24182			39
1233	1233	2	Achillea millefolium	5002	2018-07-19-11-15-59	0	0	x	30	0	50.2	23.3	50.1	23.3	50.1	-0.128	24182			40
1234	1234	2	Achillea millefolium	5002	2018-07-19-11-16-01	0	0	x	30	0	50.2	23.3	50	23.2	50	-0.226	24182			41
1235	1235	2	Achillea millefolium	5002	2018-07-19-11-16-03	0	0	x	30	0	50.2	23.3	50.1	23.3	50.1	-0.128	24182			42
1236	1236	2	Achillea millefolium	5002	2018-07-19-11-16-05	0	0	x	30	0	50.2	23.3	50.1	23.3	50.1	-0.128	24182			43
1237	1237	2	Achillea millefolium	5002	2018-07-19-11-16-07	0	0	x	30	0	50.2	23.3	50.1	23.3	50.1	-0.128	24182			44
1238	1238	2	Achillea millefolium	5002	2018-07-19-11-16-09	0	0	x	30	0	50.2	23.3	50.1	23.3	50.1	-0.128	24182			45
1239	1239	2	Achillea millefolium	5002	2018-07-19-11-16-11	0	0	x	30	0	50.2	23.3	50	23.2	50	-0.226	24182			46
1240	1240	2	Achillea millefolium	5002	2018-07-19-11-16-13	0	0	x	30	0	50.2	23.3	50.1	23.3	50.1	-0.128	24182			47
1241	1241	2	Achillea millefolium	5002	2018-07-19-11-16-15	0	0	x	30	0	50.2	23.3	50	23.2	50	-0.226	24182			48
1242	1242	2	Achillea millefolium	5002	2018-07-19-11-16-17	0	0	x	30	0	50.1	23.3	50.2	23.3	50.2	0.071	24182			49
1243	1243	2	Achillea millefolium	5002	2018-07-19-11-16-19	0	0	x	30	0	50.2	23.3	50.1	23.3	50.1	-0.128	24182			50
1244	1244	2	Achillea millefolium	5002	2018-07-19-11-16-21	0	0	x	30	0	50.2	23.3	50.2	23.3	50.2	-0.029	24182			51
1245	1245	2	Achillea millefolium	5002	2018-07-19-11-16-23	0	0	x	30	0	50.2	23.3	50.1	23.3	50.1	-0.128	24182			52
1246	1246	2	Achillea millefolium	5002	2018-07-19-11-16-25	0	0	x	30	0	50.1	23.3	50	23.2	50	-0.126	24182			53
1247	1247	2	Achillea millefolium	5002	2018-07-19-11-16-27	0	0	x	30	0	50.2	23.3	50.1	23.3	50.1	-0.128	24182			54
1248	1248	2	Achillea millefolium	5002	2018-07-19-11-16-29	0	0	x	30	0	50.2	23.3	50	23.2	50	-0.226	24182			55
1249	1249	2	Achillea millefolium	5002	2018-07-19-11-16-31	0	0	x	30	0	50.2	23.3	50.1	23.3	50.1	-0.128	24182			56
1250	1250	2	Achillea millefolium	5002	2018-07-19-11-16-33	0	0	x	30	0	50.1	23.3	50.1	23.3	50.1	-0.028	24182			57
1251	1251	2	Achillea millefolium	5002	2018-07-19-11-16-35	0	0	x	30	0	50.2	23.3	50.1	23.3	50.1	-0.128	24182			58
1252	1252	2	Achillea millefolium	5002	2018-07-19-11-16-37	0	0	x	30	0	50.1	23.3	50	23.2	50	-0.126	24182			59
1253	1253	2	Achillea millefolium	5002	2018-07-19-11-16-39	0	0	x	30	0	50.2	23.3	50.1	23.3	50.1	-0.128	24182			60
1254	1254	2	Achillea millefolium	5002	2018-07-19-11-16-41	0	0	x	30	0	50.2	23.3	50.1	23.3	50.1	-0.128	24182			61
1255	1255	2	Achillea millefolium	5002	2018-07-19-11-16-43	0	0	x	30	0	50.2	23.3	50.1	23.3	50.1	-0.128	24182			62
1256	1256	2	Achillea millefolium	5002	2018-07-19-11-16-45	0	0	x	30	0	50.2	23.3	50	23.2	50	-0.226	24182			63
1257	1257	2	Achillea millefolium	5002	2018-07-19-11-16-47	0	0	x	30	0	50.1	23.3	50.1	23.3	50.1	-0.028	24182			64
1258	1258	2	Achillea millefolium	5002	2018-07-19-11-16-49	0	0	x	30	0	50.2	23.3	50.1	23.3	50.1	-0.128	24182			65
1259	1259	2	Achillea millefolium	5002	2018-07-19-11-16-51	0	0	x	30	0	50.1	23.3	50.1	23.3	50.1	-0.028	24182			66
1260	1260	2	Achillea millefolium	5002	2018-07-19-11-16-53	0	0	x	30	0	50.1	23.3	50.1	23.3	50.1	-0.028	24182			67
1261	1261	2	Achillea millefolium	5002	2018-07-19-11-16-55	0	0	x	30	0	50.1	23.3	50.1	23.3	50.1	-0.028	24182			68
1262	1262	2	Achillea millefolium	5002	2018-07-19-11-16-57	0	0	x	30	0	50.1	23.3	50.1	23.3	50.1	-0.028	24182			69
1263	1263	2	Achillea millefolium	5002	2018-07-19-11-16-59	0	0	x	30	0	50.1	23.3	50	23.2	50	-0.126	24182			70
1264	1264	2	Achillea millefolium	5002	2018-07-19-11-17-01	0	0	x	30	0	50.1	23.3	50.1	23.3	50.1	-0.028	24182			71
1265	1265	2	Achillea millefolium	5002	2018-07-19-11-17-03	0	0	x	30	0	50.1	23.3	50.1	23.3	50.1	-0.028	24182			72
1266	1266	2	Achillea millefolium	5002	2018-07-19-11-17-05	0	0	x	30	0	50.1	23.3	50.1	23.3	50.1	-0.028	24182			73
1267	1267	2	Achillea millefolium	5002	2018-07-19-11-17-07	0	0	x	30	0	50.1	23.3	50.1	23.3	50.1	-0.028	24182			74
1268	1268	2	Achillea millefolium	5002	2018-07-19-11-17-09	0	0	x	30	0	50.1	23.3	50	23.3	50	-0.126	24182			75
1269	1269	2	Achillea millefolium	5002	2018-07-19-11-17-11	0	0	x	30	0	50.1	23.3	50.1	23.3	50.1	-0.028	24182			76
1270	1270	2	Achillea millefolium	5002	2018-07-19-11-17-13	0	0	x	30	0	50.1	23.3	50.1	23.3	50.1	-0.028	24182			77
1271	1271	2	Achillea millefolium	5002	2018-07-19-11-17-15	0	0	x	30	0	50.1	23.3	50.1	23.3	50.1	-0.028	24182			78
1272	1272	2	Achillea millefolium	5002	2018-07-19-11-17-17	0	0	x	30	0	50.1	23.3	50.1	23.3	50.1	-0.028	24182			79
1273	1273	2	Achillea millefolium	5002	2018-07-19-11-17-19	0	0	x	30	0	50.1	23.3	50.1	23.3	50.1	-0.028	24182			80
1274	1274	2	Achillea millefolium	5002	2018-07-19-11-17-21	0	0	x	30	0	50.1	23.3	50.1	23.3	50.1	-0.028	24182			81
1275	1275	2	Achillea millefolium	5002	2018-07-19-11-17-23	0	0	x	30	0	50.1	23.3	50.1	23.3	50.1	-0.028	24182			82
1276	1276	2	Achillea millefolium	5002	2018-07-19-11-17-25	0	0	x	30	0	50.1	23.3	50.1	23.3	50.1	-0.028	24182			83
1277	1277	2	Achillea millefolium	5002	2018-07-19-11-17-27	0	0	x	30	0	50.1	23.3	50.1	23.3	50.1	-0.028	24182			84
1278	1278	2	Achillea millefolium	5002	2018-07-19-11-17-29	0	0	x	30	0	50.1	23.3	50.1	23.3	50.1	-0.028	24182			85
1279	1279	2	Achillea millefolium	5002	2018-07-19-11-17-31	0	0	x	30	0	50.1	23.3	50	23.3	50	-0.126	24182			86
1280	1280	2	Achillea millefolium	5002	2018-07-19-11-17-33	0	0	x	30	0	50.1	23.3	50	23.3	50	-0.126	24182			87
1281	1281	2	Achillea millefolium	5002	2018-07-19-11-17-35	0	0	x	30	0	50.1	23.3	50.1	23.3	50.1	-0.028	24182			88
1282	1282	2	Achillea millefolium	5002	2018-07-19-11-17-37	0	0	x	30	0	50.1	23.3	50.1	23.3	50.1	-0.028	24182			89
1283	1283	2	Achillea millefolium	5002	2018-07-19-11-17-39	0	0	x	30	0	50.1	23.3	50	23.3	50	-0.126	24182			90
1284	1284	2	Achillea millefolium	5002	2018-07-19-11-17-41	0	0	x	30	0	50.1	23.3	50	23.3	50	-0.126	24182	Last10	Here	91
1285	1285	2	Achillea millefolium	5002	2018-07-19-11-17-43	0	0	x	30	0	50.1	23.3	50.1	23.3	50.1	-0.028	24182	Last10	Here	92
1286	1286	2	Achillea millefolium	5002	2018-07-19-11-17-45	0	0	x	30	0	50.1	23.3	50.1	23.3	50.1	-0.028	24182	Last10	Here	93
1287	1287	2	Achillea millefolium	5002	2018-07-19-11-17-47	0	0	x	30	0	50.1	23.3	50.1	23.3	50.1	-0.028	24182	Last10	Here	94
1288	1288	2	Achillea millefolium	5002	2018-07-19-11-17-49	0	0	x	30	0	50.1	23.3	50.1	23.3	50.1	-0.028	24182	Last10	Here	95
1289	1289	2	Achillea millefolium	5002	2018-07-19-11-17-51	0	0	x	30	0	50.1	23.3	50.1	23.3	50.1	-0.028	24182	Last10	Here	96
1290	1290	2	Achillea millefolium	5002	2018-07-19-11-17-53	0	0	x	30	0	50.1	23.3	50.1	23.3	50.1	-0.028	24182	Last10	Here	97
1291	1291	2	Achillea millefolium	5002	2018-07-19-11-17-55	0	0	x	30	0	50.1	23.3	50.1	23.3	50.1	-0.028	24182	Last10	Here	98
1292	1292	2	Achillea millefolium	5002	2018-07-19-11-17-57	0	0	x	30	0	50.1	23.3	50	23.3	50	-0.126	24182	Last10	Here	99
1293	1293	2	Achillea millefolium	5002	2018-07-19-11-17-59	0	0	x	30	0	50.1	23.3	50	23.3	50	-0.126	24182	Last10	Here	100
1294	1294	2	Achillea millefolium	5002	2018-07-19-11-18-31	0	0	z	0	5	50.1	23.3	50	23.3	50	-0.126	24183	First10	Here	1
1295	1295	2	Achillea millefolium	5002	2018-07-19-11-18-33	0	0	z	0	5	50.1	23.3	50	23.3	50	-0.126	24183	First10	Here	2
1296	1296	2	Achillea millefolium	5002	2018-07-19-11-18-35	0	0	z	0	5	50.1	23.3	50.1	23.3	50.1	-0.028	24183	First10	Here	3
1297	1297	2	Achillea millefolium	5002	2018-07-19-11-18-37	0	0	z	0	5	50.1	23.3	50.1	23.3	50.1	-0.028	24183	First10	Here	4
1298	1298	2	Achillea millefolium	5002	2018-07-19-11-18-39	0	0	z	0	5	50.1	23.3	50.1	23.3	50.1	-0.028	24183	First10	Here	5
1299	1299	2	Achillea millefolium	5002	2018-07-19-11-18-41	0	0	z	0	5	50.1	23.3	50	23.3	50	-0.126	24183	First10	Here	6
1300	1300	2	Achillea millefolium	5002	2018-07-19-11-18-43	0	0	z	0	5	50.1	23.3	50	23.3	50	-0.126	24183	First10	Here	7
1301	1301	2	Achillea millefolium	5002	2018-07-19-11-18-45	0	0	z	0	5	50.1	23.3	50.1	23.3	50.1	-0.028	24183	First10	Here	8
1302	1302	2	Achillea millefolium	5002	2018-07-19-11-18-47	0	0	z	0	5	50.1	23.3	50.2	23.3	50.2	0.071	24183	First10	Here	9
1303	1303	2	Achillea millefolium	5002	2018-07-19-11-18-49	0	0	z	0	5	50.1	23.3	50.3	23.3	50.3	0.17	24183	First10	Here	10
1304	1304	2	Achillea millefolium	5002	2018-07-19-11-18-51	0	0	z	0	5	50.1	23.3	50.3	23.3	50.3	0.17	24183			11
1305	1305	2	Achillea millefolium	5002	2018-07-19-11-18-53	0	0	z	0	5	50.1	23.3	50.4	23.3	50.4	0.268	24183			12
1306	1306	2	Achillea millefolium	5002	2018-07-19-11-18-55	0	0	z	0	5	50.1	23.3	50.4	23.3	50.4	0.268	24183			13
1307	1307	2	Achillea millefolium	5002	2018-07-19-11-18-57	0	0	z	0	5	50.1	23.3	50.3	23.3	50.3	0.17	24183			14
1308	1308	2	Achillea millefolium	5002	2018-07-19-11-18-59	0	0	z	0	5	50.1	23.3	50.3	23.3	50.3	0.17	24183			15
1309	1309	2	Achillea millefolium	5002	2018-07-19-11-19-01	0	0	z	0	5	50.1	23.3	50.3	23.3	50.3	0.17	24183			16
1310	1310	2	Achillea millefolium	5002	2018-07-19-11-19-03	0	0	z	0	5	50.1	23.3	50.3	23.3	50.3	0.17	24183			17
1311	1311	2	Achillea millefolium	5002	2018-07-19-11-19-05	0	0	z	0	5	50.1	23.3	50.3	23.3	50.3	0.17	24183			18
1312	1312	2	Achillea millefolium	5002	2018-07-19-11-19-07	0	0	z	0	5	50.1	23.3	50.3	23.3	50.3	0.17	24183			19
1313	1313	2	Achillea millefolium	5002	2018-07-19-11-19-09	0	0	z	0	5	50.1	23.3	50.2	23.3	50.2	0.071	24183			20
1314	1314	2	Achillea millefolium	5002	2018-07-19-11-19-11	0	0	z	0	5	50.1	23.3	50.2	23.3	50.2	0.071	24183			21
1315	1315	2	Achillea millefolium	5002	2018-07-19-11-19-13	0	0	z	0	5	50.1	23.3	50.1	23.2	50.1	-0.028	24183			22
1316	1316	2	Achillea millefolium	5002	2018-07-19-11-19-15	0	0	z	0	5	50.1	23.3	50.2	23.3	50.2	0.071	24183			23
1317	1317	2	Achillea millefolium	5002	2018-07-19-11-19-17	0	0	z	0	5	50.1	23.3	50.2	23.3	50.2	0.071	24183			24
1318	1318	2	Achillea millefolium	5002	2018-07-19-11-19-19	0	0	z	0	5	50.1	23.3	50.2	23.3	50.2	0.071	24183			25
1319	1319	2	Achillea millefolium	5002	2018-07-19-11-19-21	0	0	z	0	5	50.1	23.3	50.2	23.3	50.2	0.071	24183			26
1320	1320	2	Achillea millefolium	5002	2018-07-19-11-19-23	0	0	z	0	5	50.1	23.3	50.1	23.3	50.1	-0.028	24183			27
1321	1321	2	Achillea millefolium	5002	2018-07-19-11-19-25	0	0	z	0	5	50.1	23.3	50.2	23.3	50.2	0.071	24183			28
1322	1322	2	Achillea millefolium	5002	2018-07-19-11-19-27	0	0	z	0	5	50.1	23.3	50.1	23.3	50.1	-0.028	24183			29
1323	1323	2	Achillea millefolium	5002	2018-07-19-11-19-29	0	0	z	0	5	50.1	23.3	50.1	23.3	50.1	-0.028	24183			30
1324	1324	2	Achillea millefolium	5002	2018-07-19-11-19-32	0	0	z	0	5	50.1	23.3	50	23.2	50	-0.126	24183			31
1325	1325	2	Achillea millefolium	5002	2018-07-19-11-19-34	0	0	z	0	5	50.1	23.3	50.1	23.3	50.1	-0.028	24183			32
1326	1326	2	Achillea millefolium	5002	2018-07-19-11-19-36	0	0	z	0	5	50.1	23.3	50.1	23.3	50.1	-0.028	24183			33
1327	1327	2	Achillea millefolium	5002	2018-07-19-11-19-38	0	0	z	0	5	50.1	23.3	50.1	23.3	50.1	-0.028	24183			34
1328	1328	2	Achillea millefolium	5002	2018-07-19-11-19-40	0	0	z	0	5	50.1	23.3	50.1	23.3	50.1	-0.028	24183			35
1329	1329	2	Achillea millefolium	5002	2018-07-19-11-19-42	0	0	z	0	5	50.1	23.3	50.1	23.3	50.1	-0.028	24183			36
1330	1330	2	Achillea millefolium	5002	2018-07-19-11-19-44	0	0	z	0	5	50.1	23.3	50.1	23.3	50.1	-0.028	24183			37
1331	1331	2	Achillea millefolium	5002	2018-07-19-11-19-46	0	0	z	0	5	50.1	23.3	50.1	23.3	50.1	-0.028	24183			38
1332	1332	2	Achillea millefolium	5002	2018-07-19-11-19-48	0	0	z	0	5	50.1	23.3	50.1	23.3	50.1	-0.028	24183			39
1333	1333	2	Achillea millefolium	5002	2018-07-19-11-19-50	0	0	z	0	5	50.1	23.3	50.1	23.3	50.1	-0.028	24183			40
1334	1334	2	Achillea millefolium	5002	2018-07-19-11-19-52	0	0	z	0	5	50.1	23.3	50.1	23.3	50.1	-0.028	24183			41
1335	1335	2	Achillea millefolium	5002	2018-07-19-11-19-54	0	0	z	0	5	50.1	23.3	50.1	23.3	50.1	-0.028	24183			42
1336	1336	2	Achillea millefolium	5002	2018-07-19-11-19-56	0	0	z	0	5	50.1	23.3	50.1	23.3	50.1	-0.028	24183			43
1337	1337	2	Achillea millefolium	5002	2018-07-19-11-19-58	0	0	z	0	5	50.1	23.3	50.1	23.3	50.1	-0.028	24183			44
1338	1338	2	Achillea millefolium	5002	2018-07-19-11-20-00	0	0	z	0	5	50.1	23.3	50.1	23.3	50.1	-0.028	24183			45
1339	1339	2	Achillea millefolium	5002	2018-07-19-11-20-02	0	0	z	0	5	50.1	23.3	50.1	23.3	50.1	-0.028	24183			46
1340	1340	2	Achillea millefolium	5002	2018-07-19-11-20-04	0	0	z	0	5	50.1	23.3	50.1	23.3	50.1	-0.028	24183			47
1341	1341	2	Achillea millefolium	5002	2018-07-19-11-20-06	0	0	z	0	5	50.1	23.3	50.1	23.3	50.1	-0.028	24183			48
1342	1342	2	Achillea millefolium	5002	2018-07-19-11-20-08	0	0	z	0	5	50.1	23.3	50.1	23.3	50.1	-0.028	24183			49
1343	1343	2	Achillea millefolium	5002	2018-07-19-11-20-10	0	0	z	0	5	50.1	23.3	50.1	23.3	50.1	-0.028	24183			50
1344	1344	2	Achillea millefolium	5002	2018-07-19-11-20-12	0	0	z	0	5	50.1	23.3	50	23.2	50	-0.126	24183			51
1345	1345	2	Achillea millefolium	5002	2018-07-19-11-20-14	0	0	z	0	5	50.1	23.3	50.1	23.3	50.1	-0.028	24183			52
1346	1346	2	Achillea millefolium	5002	2018-07-19-11-20-16	0	0	z	0	5	50.1	23.3	50.1	23.3	50.1	-0.028	24183			53
1347	1347	2	Achillea millefolium	5002	2018-07-19-11-20-18	0	0	z	0	5	50.1	23.3	50.1	23.3	50.1	-0.028	24183			54
1348	1348	2	Achillea millefolium	5002	2018-07-19-11-20-20	0	0	z	0	5	50.1	23.3	50.1	23.2	50.1	-0.028	24183			55
1349	1349	2	Achillea millefolium	5002	2018-07-19-11-20-22	0	0	z	0	5	50.1	23.3	50.2	23.3	50.2	0.071	24183			56
1350	1350	2	Achillea millefolium	5002	2018-07-19-11-20-24	0	0	z	0	5	50.1	23.3	50.2	23.3	50.2	0.071	24183			57
1351	1351	2	Achillea millefolium	5002	2018-07-19-11-20-26	0	0	z	0	5	50.1	23.3	50.2	23.3	50.2	0.071	24183			58
1352	1352	2	Achillea millefolium	5002	2018-07-19-11-20-28	0	0	z	0	5	50.1	23.3	50	23.2	50	-0.126	24183			59
1353	1353	2	Achillea millefolium	5002	2018-07-19-11-20-30	0	0	z	0	5	50.1	23.3	50.2	23.3	50.2	0.071	24183			60
1354	1354	2	Achillea millefolium	5002	2018-07-19-11-20-32	0	0	z	0	5	50.1	23.3	50.1	23.3	50.1	-0.028	24183			61
1355	1355	2	Achillea millefolium	5002	2018-07-19-11-20-34	0	0	z	0	5	50.1	23.3	50.2	23.3	50.2	0.071	24183			62
1356	1356	2	Achillea millefolium	5002	2018-07-19-11-20-36	0	0	z	0	5	50.1	23.3	50.2	23.3	50.2	0.071	24183			63
1357	1357	2	Achillea millefolium	5002	2018-07-19-11-20-38	0	0	z	0	5	50.1	23.3	50.1	23.3	50.1	-0.028	24183			64
1358	1358	2	Achillea millefolium	5002	2018-07-19-11-20-40	0	0	z	0	5	50.1	23.3	50.2	23.3	50.2	0.071	24183			65
1359	1359	2	Achillea millefolium	5002	2018-07-19-11-20-42	0	0	z	0	5	50.1	23.3	50.2	23.3	50.2	0.071	24183			66
1360	1360	2	Achillea millefolium	5002	2018-07-19-11-20-44	0	0	z	0	5	50.1	23.3	50.2	23.3	50.2	0.071	24183			67
1361	1361	2	Achillea millefolium	5002	2018-07-19-11-20-46	0	0	z	0	5	50.1	23.3	50.2	23.3	50.2	0.071	24183			68
1362	1362	2	Achillea millefolium	5002	2018-07-19-11-20-48	0	0	z	0	5	50.1	23.3	50.2	23.3	50.2	0.071	24183			69
1363	1363	2	Achillea millefolium	5002	2018-07-19-11-20-50	0	0	z	0	5	50.1	23.3	50.2	23.3	50.2	0.071	24183			70
1364	1364	2	Achillea millefolium	5002	2018-07-19-11-20-52	0	0	z	0	5	50.1	23.3	50.2	23.3	50.2	0.071	24183			71
1365	1365	2	Achillea millefolium	5002	2018-07-19-11-20-54	0	0	z	0	5	50.1	23.3	50.2	23.3	50.2	0.071	24183			72
1366	1366	2	Achillea millefolium	5002	2018-07-19-11-20-56	0	0	z	0	5	50.1	23.3	50.1	23.3	50.1	-0.028	24183			73
1367	1367	2	Achillea millefolium	5002	2018-07-19-11-20-58	0	0	z	0	5	50.1	23.3	50.2	23.3	50.2	0.071	24183			74
1368	1368	2	Achillea millefolium	5002	2018-07-19-11-21-00	0	0	z	0	5	50.1	23.3	50.2	23.3	50.2	0.071	24183			75
1369	1369	2	Achillea millefolium	5002	2018-07-19-11-21-02	0	0	z	0	5	50.1	23.3	50.2	23.3	50.2	0.071	24183			76
1370	1370	2	Achillea millefolium	5002	2018-07-19-11-21-04	0	0	z	0	5	50.1	23.3	50.2	23.3	50.2	0.071	24183			77
1371	1371	2	Achillea millefolium	5002	2018-07-19-11-21-06	0	0	z	0	5	50.1	23.3	50.1	23.2	50.1	-0.028	24183			78
1372	1372	2	Achillea millefolium	5002	2018-07-19-11-21-08	0	0	z	0	5	50.1	23.3	50.2	23.3	50.2	0.071	24183			79
1373	1373	2	Achillea millefolium	5002	2018-07-19-11-21-10	0	0	z	0	5	50.1	23.3	50.2	23.3	50.2	0.071	24183			80
1374	1374	2	Achillea millefolium	5002	2018-07-19-11-21-12	0	0	z	0	5	50.1	23.3	50.1	23.3	50.1	-0.028	24183			81
1375	1375	2	Achillea millefolium	5002	2018-07-19-11-21-14	0	0	z	0	5	50.1	23.3	50.2	23.3	50.2	0.071	24183			82
1376	1376	2	Achillea millefolium	5002	2018-07-19-11-21-16	0	0	z	0	5	50.1	23.3	50.2	23.3	50.2	0.071	24183			83
1377	1377	2	Achillea millefolium	5002	2018-07-19-11-21-18	0	0	z	0	5	50.1	23.3	50.2	23.3	50.2	0.071	24183			84
1378	1378	2	Achillea millefolium	5002	2018-07-19-11-21-20	0	0	z	0	5	50.1	23.3	50.1	23.3	50.1	-0.028	24183			85
1379	1379	2	Achillea millefolium	5002	2018-07-19-11-21-22	0	0	z	0	5	50.1	23.3	50.1	23.3	50.1	-0.028	24183			86
1380	1380	2	Achillea millefolium	5002	2018-07-19-11-21-24	0	0	z	0	5	50.1	23.3	50.1	23.3	50.1	-0.028	24183			87
1381	1381	2	Achillea millefolium	5002	2018-07-19-11-21-26	0	0	z	0	5	50.1	23.3	50.1	23.3	50.1	-0.028	24183			88
1382	1382	2	Achillea millefolium	5002	2018-07-19-11-21-28	0	0	z	0	5	50.1	23.3	50.1	23.3	50.1	-0.028	24183			89
1383	1383	2	Achillea millefolium	5002	2018-07-19-11-21-30	0	0	z	0	5	50.1	23.3	50	23.2	50	-0.126	24183			90
1384	1384	2	Achillea millefolium	5002	2018-07-19-11-21-32	0	0	z	0	5	50.1	23.3	50.2	23.3	50.2	0.071	24183	Last10	Here	91
1385	1385	2	Achillea millefolium	5002	2018-07-19-11-21-34	0	0	z	0	5	50.1	23.3	50.1	23.2	50.1	-0.028	24183	Last10	Here	92
1386	1386	2	Achillea millefolium	5002	2018-07-19-11-21-36	0	0	z	0	5	50.1	23.3	50	23.2	50	-0.126	24183	Last10	Here	93
1387	1387	2	Achillea millefolium	5002	2018-07-19-11-21-38	0	0	z	0	5	50.1	23.3	50.1	23.3	50.1	-0.028	24183	Last10	Here	94
1388	1388	2	Achillea millefolium	5002	2018-07-19-11-21-40	0	0	z	0	5	50.1	23.3	50.2	23.3	50.2	0.071	24183	Last10	Here	95
1389	1389	2	Achillea millefolium	5002	2018-07-19-11-21-42	0	0	z	0	5	50.1	23.3	50.1	23.3	50.1	-0.028	24183	Last10	Here	96
1390	1390	2	Achillea millefolium	5002	2018-07-19-11-21-44	0	0	z	0	5	50.1	23.3	50	23.2	50	-0.126	24183	Last10	Here	97
1391	1391	2	Achillea millefolium	5002	2018-07-19-11-21-46	0	0	z	0	5	50.1	23.3	50.1	23.3	50.1	-0.028	24183	Last10	Here	98
1392	1392	2	Achillea millefolium	5002	2018-07-19-11-21-48	0	0	z	0	5	50.1	23.3	50.2	23.3	50.2	0.071	24183	Last10	Here	99
1393	1393	2	Achillea millefolium	5002	2018-07-19-11-21-50	0	0	z	0	5	50.1	23.3	50.1	23.2	50.1	-0.028	24183	Last10	Here	100
1394	1394	2	Achillea millefolium	5002	2018-07-19-11-22-22	0	0	z	0	10	50.1	23.3	50.1	23.2	50.1	-0.028	24184	First10	Here	1
1395	1395	2	Achillea millefolium	5002	2018-07-19-11-22-24	0	0	z	0	10	50.1	23.3	50.1	23.3	50.1	-0.028	24184	First10	Here	2
1396	1396	2	Achillea millefolium	5002	2018-07-19-11-22-26	0	0	z	0	10	50.1	23.3	50	23.2	50	-0.126	24184	First10	Here	3
1397	1397	2	Achillea millefolium	5002	2018-07-19-11-22-28	0	0	z	0	10	50.1	23.3	50.1	23.3	50.1	-0.028	24184	First10	Here	4
1398	1398	2	Achillea millefolium	5002	2018-07-19-11-22-30	0	0	z	0	10	50.1	23.3	50	23.2	50	-0.126	24184	First10	Here	5
1399	1399	2	Achillea millefolium	5002	2018-07-19-11-22-32	0	0	z	0	10	50.1	23.3	50.2	23.3	50.2	0.071	24184	First10	Here	6
1400	1400	2	Achillea millefolium	5002	2018-07-19-11-22-34	0	0	z	0	10	50.1	23.3	50.1	23.3	50.1	-0.028	24184	First10	Here	7
1401	1401	2	Achillea millefolium	5002	2018-07-19-11-22-36	0	0	z	0	10	50.1	23.3	50	23.2	50	-0.126	24184	First10	Here	8
1402	1402	2	Achillea millefolium	5002	2018-07-19-11-22-38	0	0	z	0	10	50.1	23.3	50.2	23.3	50.2	0.071	24184	First10	Here	9
1403	1403	2	Achillea millefolium	5002	2018-07-19-11-22-40	0	0	z	0	10	50.1	23.3	50.1	23.2	50.1	-0.028	24184	First10	Here	10
1404	1404	2	Achillea millefolium	5002	2018-07-19-11-22-42	0	0	z	0	10	50.1	23.3	50.2	23.3	50.2	0.071	24184			11
1405	1405	2	Achillea millefolium	5002	2018-07-19-11-22-44	0	0	z	0	10	50.1	23.3	50.1	23.2	50.1	-0.028	24184			12
1406	1406	2	Achillea millefolium	5002	2018-07-19-11-22-46	0	0	z	0	10	50.1	23.3	50.2	23.3	50.2	0.071	24184			13
1407	1407	2	Achillea millefolium	5002	2018-07-19-11-22-48	0	0	z	0	10	50.1	23.3	50.2	23.3	50.2	0.071	24184			14
1408	1408	2	Achillea millefolium	5002	2018-07-19-11-22-50	0	0	z	0	10	50.1	23.3	50.2	23.3	50.2	0.071	24184			15
1409	1409	2	Achillea millefolium	5002	2018-07-19-11-22-52	0	0	z	0	10	50	23.3	50.1	23.2	50.1	0.072	24184			16
1410	1410	2	Achillea millefolium	5002	2018-07-19-11-22-54	0	0	z	0	10	50.1	23.3	50.2	23.3	50.2	0.071	24184			17
1411	1411	2	Achillea millefolium	5002	2018-07-19-11-22-56	0	0	z	0	10	50	23.3	50.2	23.3	50.2	0.171	24184			18
1412	1412	2	Achillea millefolium	5002	2018-07-19-11-22-58	0	0	z	0	10	50.1	23.3	50.2	23.3	50.2	0.071	24184			19
1413	1413	2	Achillea millefolium	5002	2018-07-19-11-23-00	0	0	z	0	10	50.1	23.3	50.2	23.3	50.2	0.071	24184			20
1414	1414	2	Achillea millefolium	5002	2018-07-19-11-23-02	0	0	z	0	10	50	23.3	50.1	23.2	50.1	0.072	24184			21
1415	1415	2	Achillea millefolium	5002	2018-07-19-11-23-04	0	0	z	0	10	50	23.3	50.2	23.3	50.2	0.171	24184			22
1416	1416	2	Achillea millefolium	5002	2018-07-19-11-23-06	0	0	z	0	10	50	23.3	50.1	23.3	50.1	0.072	24184			23
1417	1417	2	Achillea millefolium	5002	2018-07-19-11-23-08	0	0	z	0	10	50	23.3	50.2	23.3	50.2	0.171	24184			24
1418	1418	2	Achillea millefolium	5002	2018-07-19-11-23-10	0	0	z	0	10	50.1	23.3	50.2	23.3	50.2	0.071	24184			25
1419	1419	2	Achillea millefolium	5002	2018-07-19-11-23-12	0	0	z	0	10	50.1	23.3	50.2	23.3	50.2	0.071	24184			26
1420	1420	2	Achillea millefolium	5002	2018-07-19-11-23-14	0	0	z	0	10	50	23.3	50.1	23.3	50.1	0.072	24184			27
1421	1421	2	Achillea millefolium	5002	2018-07-19-11-23-16	0	0	z	0	10	50	23.3	50.1	23.3	50.1	0.072	24184			28
1422	1422	2	Achillea millefolium	5002	2018-07-19-11-23-18	0	0	z	0	10	50	23.3	50.1	23.3	50.1	0.072	24184			29
1423	1423	2	Achillea millefolium	5002	2018-07-19-11-23-20	0	0	z	0	10	50	23.3	50.1	23.3	50.1	0.072	24184			30
1424	1424	2	Achillea millefolium	5002	2018-07-19-11-23-22	0	0	z	0	10	50.1	23.3	50.1	23.3	50.1	-0.028	24184			31
1425	1425	2	Achillea millefolium	5002	2018-07-19-11-23-24	0	0	z	0	10	50	23.3	50.1	23.3	50.1	0.072	24184			32
1426	1426	2	Achillea millefolium	5002	2018-07-19-11-23-26	0	0	z	0	10	50.1	23.4	50.1	23.3	50.1	-0.028	24184			33
1427	1427	2	Achillea millefolium	5002	2018-07-19-11-23-28	0	0	z	0	10	50	23.3	50.1	23.3	50.1	0.072	24184			34
1428	1428	2	Achillea millefolium	5002	2018-07-19-11-23-30	0	0	z	0	10	50	23.3	50.1	23.3	50.1	0.072	24184			35
1429	1429	2	Achillea millefolium	5002	2018-07-19-11-23-32	0	0	z	0	10	50	23.3	50.1	23.3	50.1	0.072	24184			36
1430	1430	2	Achillea millefolium	5002	2018-07-19-11-23-34	0	0	z	0	10	50	23.3	50.1	23.3	50.1	0.072	24184			37
1431	1431	2	Achillea millefolium	5002	2018-07-19-11-23-36	0	0	z	0	10	50	23.3	50.1	23.3	50.1	0.072	24184			38
1432	1432	2	Achillea millefolium	5002	2018-07-19-11-23-38	0	0	z	0	10	50	23.3	50.1	23.3	50.1	0.072	24184			39
1433	1433	2	Achillea millefolium	5002	2018-07-19-11-23-40	0	0	z	0	10	50	23.3	50	23.3	50	-0.026	24184			40
1434	1434	2	Achillea millefolium	5002	2018-07-19-11-23-42	0	0	z	0	10	50	23.3	50.1	23.3	50.1	0.072	24184			41
1435	1435	2	Achillea millefolium	5002	2018-07-19-11-23-44	0	0	z	0	10	50	23.3	50	23.2	50	-0.026	24184			42
1436	1436	2	Achillea millefolium	5002	2018-07-19-11-23-46	0	0	z	0	10	50	23.3	50.1	23.3	50.1	0.072	24184			43
1437	1437	2	Achillea millefolium	5002	2018-07-19-11-23-48	0	0	z	0	10	50	23.3	50	23.3	50	-0.026	24184			44
1438	1438	2	Achillea millefolium	5002	2018-07-19-11-23-50	0	0	z	0	10	50	23.3	50.1	23.3	50.1	0.072	24184			45
1439	1439	2	Achillea millefolium	5002	2018-07-19-11-23-52	0	0	z	0	10	50	23.3	50.1	23.3	50.1	0.072	24184			46
1440	1440	2	Achillea millefolium	5002	2018-07-19-11-23-54	0	0	z	0	10	50.1	23.4	50.1	23.3	50.1	-0.028	24184			47
1441	1441	2	Achillea millefolium	5002	2018-07-19-11-23-56	0	0	z	0	10	50	23.3	50.1	23.3	50.1	0.072	24184			48
1442	1442	2	Achillea millefolium	5002	2018-07-19-11-23-58	0	0	z	0	10	50	23.3	50.1	23.3	50.1	0.072	24184			49
1443	1443	2	Achillea millefolium	5002	2018-07-19-11-24-00	0	0	z	0	10	50	23.3	50.1	23.3	50.1	0.072	24184			50
1444	1444	2	Achillea millefolium	5002	2018-07-19-11-24-02	0	0	z	0	10	50	23.3	50.1	23.3	50.1	0.072	24184			51
1445	1445	2	Achillea millefolium	5002	2018-07-19-11-24-04	0	0	z	0	10	50	23.3	50.1	23.3	50.1	0.072	24184			52
1446	1446	2	Achillea millefolium	5002	2018-07-19-11-24-06	0	0	z	0	10	50	23.3	50	23.3	50	-0.026	24184			53
1447	1447	2	Achillea millefolium	5002	2018-07-19-11-24-08	0	0	z	0	10	50	23.3	50.1	23.3	50.1	0.072	24184			54
1448	1448	2	Achillea millefolium	5002	2018-07-19-11-24-10	0	0	z	0	10	50.1	23.4	50.1	23.3	50.1	-0.028	24184			55
1449	1449	2	Achillea millefolium	5002	2018-07-19-11-24-12	0	0	z	0	10	50	23.3	50.1	23.3	50.1	0.072	24184			56
1450	1450	2	Achillea millefolium	5002	2018-07-19-11-24-14	0	0	z	0	10	50	23.3	50	23.3	50	-0.026	24184			57
1451	1451	2	Achillea millefolium	5002	2018-07-19-11-24-16	0	0	z	0	10	50	23.3	50.1	23.3	50.1	0.072	24184			58
1452	1452	2	Achillea millefolium	5002	2018-07-19-11-24-18	0	0	z	0	10	50	23.3	50.1	23.3	50.1	0.072	24184			59
1453	1453	2	Achillea millefolium	5002	2018-07-19-11-24-20	0	0	z	0	10	50	23.3	50.1	23.3	50.1	0.072	24184			60
1454	1454	2	Achillea millefolium	5002	2018-07-19-11-24-22	0	0	z	0	10	50	23.3	50.1	23.3	50.1	0.072	24184			61
1455	1455	2	Achillea millefolium	5002	2018-07-19-11-24-24	0	0	z	0	10	50	23.3	50.1	23.3	50.1	0.072	24184			62
1456	1456	2	Achillea millefolium	5002	2018-07-19-11-24-26	0	0	z	0	10	50.1	23.4	50.1	23.3	50.1	-0.028	24184			63
1457	1457	2	Achillea millefolium	5002	2018-07-19-11-24-28	0	0	z	0	10	50	23.3	50.1	23.3	50.1	0.072	24184			64
1458	1458	2	Achillea millefolium	5002	2018-07-19-11-24-30	0	0	z	0	10	50	23.3	50.1	23.3	50.1	0.072	24184			65
1459	1459	2	Achillea millefolium	5002	2018-07-19-11-24-32	0	0	z	0	10	50	23.3	50.1	23.3	50.1	0.072	24184			66
1460	1460	2	Achillea millefolium	5002	2018-07-19-11-24-35	0	0	z	0	10	50	23.3	50.1	23.3	50.1	0.072	24184			67
1461	1461	2	Achillea millefolium	5002	2018-07-19-11-24-37	0	0	z	0	10	50	23.3	50.1	23.3	50.1	0.072	24184			68
1462	1462	2	Achillea millefolium	5002	2018-07-19-11-24-39	0	0	z	0	10	50.1	23.4	50.1	23.3	50.1	-0.028	24184			69
1463	1463	2	Achillea millefolium	5002	2018-07-19-11-24-41	0	0	z	0	10	50.1	23.4	50.1	23.3	50.1	-0.028	24184			70
1464	1464	2	Achillea millefolium	5002	2018-07-19-11-24-43	0	0	z	0	10	50	23.3	50.1	23.3	50.1	0.072	24184			71
1465	1465	2	Achillea millefolium	5002	2018-07-19-11-24-45	0	0	z	0	10	50.1	23.4	50.1	23.3	50.1	-0.028	24184			72
1466	1466	2	Achillea millefolium	5002	2018-07-19-11-24-47	0	0	z	0	10	50.1	23.4	50.1	23.3	50.1	-0.028	24184			73
1467	1467	2	Achillea millefolium	5002	2018-07-19-11-24-49	0	0	z	0	10	50	23.3	50.1	23.3	50.1	0.072	24184			74
1468	1468	2	Achillea millefolium	5002	2018-07-19-11-24-51	0	0	z	0	10	50	23.3	50.1	23.3	50.1	0.072	24184			75
1469	1469	2	Achillea millefolium	5002	2018-07-19-11-24-53	0	0	z	0	10	50	23.3	50.1	23.3	50.1	0.072	24184			76
1470	1470	2	Achillea millefolium	5002	2018-07-19-11-24-55	0	0	z	0	10	50	23.4	50.1	23.3	50.1	0.072	24184			77
1471	1471	2	Achillea millefolium	5002	2018-07-19-11-24-57	0	0	z	0	10	50	23.3	50.1	23.3	50.1	0.072	24184			78
1472	1472	2	Achillea millefolium	5002	2018-07-19-11-24-59	0	0	z	0	10	50	23.4	50.1	23.3	50.1	0.072	24184			79
1473	1473	2	Achillea millefolium	5002	2018-07-19-11-25-01	0	0	z	0	10	50	23.4	50.1	23.3	50.1	0.072	24184			80
1474	1474	2	Achillea millefolium	5002	2018-07-19-11-25-03	0	0	z	0	10	50	23.3	50.1	23.3	50.1	0.072	24184			81
1475	1475	2	Achillea millefolium	5002	2018-07-19-11-25-05	0	0	z	0	10	50	23.3	50.1	23.3	50.1	0.072	24184			82
1476	1476	2	Achillea millefolium	5002	2018-07-19-11-25-07	0	0	z	0	10	50	23.4	50.1	23.3	50.1	0.072	24184			83
1477	1477	2	Achillea millefolium	5002	2018-07-19-11-25-09	0	0	z	0	10	50	23.4	50.1	23.3	50.1	0.072	24184			84
1478	1478	2	Achillea millefolium	5002	2018-07-19-11-25-11	0	0	z	0	10	50	23.3	50.1	23.3	50.1	0.072	24184			85
1479	1479	2	Achillea millefolium	5002	2018-07-19-11-25-13	0	0	z	0	10	50	23.3	50.1	23.3	50.1	0.072	24184			86
1480	1480	2	Achillea millefolium	5002	2018-07-19-11-25-15	0	0	z	0	10	50	23.4	50.1	23.3	50.1	0.072	24184			87
1481	1481	2	Achillea millefolium	5002	2018-07-19-11-25-17	0	0	z	0	10	50	23.3	50.1	23.3	50.1	0.072	24184			88
1482	1482	2	Achillea millefolium	5002	2018-07-19-11-25-19	0	0	z	0	10	50	23.3	50.1	23.3	50.1	0.072	24184			89
1483	1483	2	Achillea millefolium	5002	2018-07-19-11-25-21	0	0	z	0	10	50	23.3	50.1	23.3	50.1	0.072	24184			90
1484	1484	2	Achillea millefolium	5002	2018-07-19-11-25-23	0	0	z	0	10	50	23.3	50.1	23.3	50.1	0.072	24184	Last10	Here	91
1485	1485	2	Achillea millefolium	5002	2018-07-19-11-25-25	0	0	z	0	10	49.9	23.3	50.1	23.3	50.1	0.172	24184	Last10	Here	92
1486	1486	2	Achillea millefolium	5002	2018-07-19-11-25-27	0	0	z	0	10	49.9	23.3	50.1	23.3	50.1	0.172	24184	Last10	Here	93
1487	1487	2	Achillea millefolium	5002	2018-07-19-11-25-29	0	0	z	0	10	49.9	23.3	50.1	23.3	50.1	0.172	24184	Last10	Here	94
1488	1488	2	Achillea millefolium	5002	2018-07-19-11-25-31	0	0	z	0	10	50	23.3	50.1	23.3	50.1	0.072	24184	Last10	Here	95
1489	1489	2	Achillea millefolium	5002	2018-07-19-11-25-33	0	0	z	0	10	50	23.4	50.1	23.3	50.1	0.072	24184	Last10	Here	96
1490	1490	2	Achillea millefolium	5002	2018-07-19-11-25-35	0	0	z	0	10	49.9	23.3	50.1	23.3	50.1	0.172	24184	Last10	Here	97
1491	1491	2	Achillea millefolium	5002	2018-07-19-11-25-37	0	0	z	0	10	50	23.4	50	23.3	50	-0.026	24184	Last10	Here	98
1492	1492	2	Achillea millefolium	5002	2018-07-19-11-25-39	0	0	z	0	10	50	23.4	50	23.3	50	-0.026	24184	Last10	Here	99
1493	1493	2	Achillea millefolium	5002	2018-07-19-11-25-41	0	0	z	0	10	49.9	23.3	50.1	23.3	50.1	0.172	24184	Last10	Here	100
1494	1494	2	Achillea millefolium	5002	2018-07-19-11-26-13	0	0	z	0	15	50	23.4	50	23.3	50	-0.026	24185	First10	Here	1
1495	1495	2	Achillea millefolium	5002	2018-07-19-11-26-15	0	0	z	0	15	50	23.4	50	23.3	50	-0.026	24185	First10	Here	2
1496	1496	2	Achillea millefolium	5002	2018-07-19-11-26-17	0	0	z	0	15	50	23.4	50	23.3	50	-0.026	24185	First10	Here	3
1497	1497	2	Achillea millefolium	5002	2018-07-19-11-26-19	0	0	z	0	15	50	23.4	50	23.3	50	-0.026	24185	First10	Here	4
1498	1498	2	Achillea millefolium	5002	2018-07-19-11-26-21	0	0	z	0	15	50	23.3	50	23.3	50	-0.026	24185	First10	Here	5
1499	1499	2	Achillea millefolium	5002	2018-07-19-11-26-23	0	0	z	0	15	50	23.4	50	23.3	50	-0.026	24185	First10	Here	6
1500	1500	2	Achillea millefolium	5002	2018-07-19-11-26-25	0	0	z	0	15	50	23.4	50	23.3	50	-0.026	24185	First10	Here	7
1501	1501	2	Achillea millefolium	5002	2018-07-19-11-26-27	0	0	z	0	15	50	23.3	50	23.3	50	-0.026	24185	First10	Here	8
1502	1502	2	Achillea millefolium	5002	2018-07-19-11-26-29	0	0	z	0	15	50	23.4	50	23.3	50	-0.026	24185	First10	Here	9
1503	1503	2	Achillea millefolium	5002	2018-07-19-11-26-31	0	0	z	0	15	50	23.4	50	23.3	50	-0.026	24185	First10	Here	10
1504	1504	2	Achillea millefolium	5002	2018-07-19-11-26-33	0	0	z	0	15	50	23.3	50	23.3	50	-0.026	24185			11
1505	1505	2	Achillea millefolium	5002	2018-07-19-11-26-35	0	0	z	0	15	50	23.4	50	23.3	50	-0.026	24185			12
1506	1506	2	Achillea millefolium	5002	2018-07-19-11-26-37	0	0	z	0	15	50	23.3	50	23.3	50	-0.026	24185			13
1507	1507	2	Achillea millefolium	5002	2018-07-19-11-26-39	0	0	z	0	15	50.1	23.4	50	23.3	50	-0.126	24185			14
1508	1508	2	Achillea millefolium	5002	2018-07-19-11-26-41	0	0	z	0	15	50	23.4	50	23.3	50	-0.026	24185			15
1509	1509	2	Achillea millefolium	5002	2018-07-19-11-26-43	0	0	z	0	15	50	23.4	50	23.3	50	-0.026	24185			16
1510	1510	2	Achillea millefolium	5002	2018-07-19-11-26-45	0	0	z	0	15	50	23.4	50	23.3	50	-0.026	24185			17
1511	1511	2	Achillea millefolium	5002	2018-07-19-11-26-47	0	0	z	0	15	50	23.4	50	23.3	50	-0.026	24185			18
1512	1512	2	Achillea millefolium	5002	2018-07-19-11-26-49	0	0	z	0	15	50	23.4	50	23.3	50	-0.026	24185			19
1513	1513	2	Achillea millefolium	5002	2018-07-19-11-26-51	0	0	z	0	15	50	23.4	50	23.3	50	-0.026	24185			20
1514	1514	2	Achillea millefolium	5002	2018-07-19-11-26-53	0	0	z	0	15	50	23.4	50	23.3	50	-0.026	24185			21
1515	1515	2	Achillea millefolium	5002	2018-07-19-11-26-55	0	0	z	0	15	50	23.4	50	23.3	50	-0.026	24185			22
1516	1516	2	Achillea millefolium	5002	2018-07-19-11-26-57	0	0	z	0	15	50	23.4	50	23.3	50	-0.026	24185			23
1517	1517	2	Achillea millefolium	5002	2018-07-19-11-26-59	0	0	z	0	15	50	23.3	50	23.3	50	-0.026	24185			24
1518	1518	2	Achillea millefolium	5002	2018-07-19-11-27-01	0	0	z	0	15	50	23.4	50	23.3	50	-0.026	24185			25
1519	1519	2	Achillea millefolium	5002	2018-07-19-11-27-03	0	0	z	0	15	50	23.3	50	23.3	50	-0.026	24185			26
1520	1520	2	Achillea millefolium	5002	2018-07-19-11-27-05	0	0	z	0	15	50	23.4	50	23.3	50	-0.026	24185			27
1521	1521	2	Achillea millefolium	5002	2018-07-19-11-27-07	0	0	z	0	15	50	23.4	50	23.3	50	-0.026	24185			28
1522	1522	2	Achillea millefolium	5002	2018-07-19-11-27-09	0	0	z	0	15	50	23.4	50	23.3	50	-0.026	24185			29
1523	1523	2	Achillea millefolium	5002	2018-07-19-11-27-11	0	0	z	0	15	50	23.3	50	23.3	50	-0.026	24185			30
1524	1524	2	Achillea millefolium	5002	2018-07-19-11-27-13	0	0	z	0	15	50	23.4	50	23.3	50	-0.026	24185			31
1525	1525	2	Achillea millefolium	5002	2018-07-19-11-27-15	0	0	z	0	15	50	23.3	50	23.3	50	-0.026	24185			32
1526	1526	2	Achillea millefolium	5002	2018-07-19-11-27-17	0	0	z	0	15	50	23.3	50	23.3	50	-0.026	24185			33
1527	1527	2	Achillea millefolium	5002	2018-07-19-11-27-19	0	0	z	0	15	50	23.4	50	23.3	50	-0.026	24185			34
1528	1528	2	Achillea millefolium	5002	2018-07-19-11-27-21	0	0	z	0	15	50	23.4	50	23.3	50	-0.026	24185			35
1529	1529	2	Achillea millefolium	5002	2018-07-19-11-27-23	0	0	z	0	15	50	23.4	50	23.3	50	-0.026	24185			36
1530	1530	2	Achillea millefolium	5002	2018-07-19-11-27-25	0	0	z	0	15	50	23.4	50	23.3	50	-0.026	24185			37
1531	1531	2	Achillea millefolium	5002	2018-07-19-11-27-27	0	0	z	0	15	50.1	23.4	50	23.3	50	-0.126	24185			38
1532	1532	2	Achillea millefolium	5002	2018-07-19-11-27-29	0	0	z	0	15	50	23.4	50	23.3	50	-0.026	24185			39
1533	1533	2	Achillea millefolium	5002	2018-07-19-11-27-31	0	0	z	0	15	50	23.4	50	23.3	50	-0.026	24185			40
1534	1534	2	Achillea millefolium	5002	2018-07-19-11-27-33	0	0	z	0	15	50	23.4	50	23.3	50	-0.026	24185			41
1535	1535	2	Achillea millefolium	5002	2018-07-19-11-27-35	0	0	z	0	15	50	23.3	50	23.3	50	-0.026	24185			42
1536	1536	2	Achillea millefolium	5002	2018-07-19-11-27-37	0	0	z	0	15	50	23.3	50	23.3	50	-0.026	24185			43
1537	1537	2	Achillea millefolium	5002	2018-07-19-11-27-39	0	0	z	0	15	50	23.3	50	23.3	50	-0.026	24185			44
1538	1538	2	Achillea millefolium	5002	2018-07-19-11-27-41	0	0	z	0	15	50	23.4	50	23.3	50	-0.026	24185			45
1539	1539	2	Achillea millefolium	5002	2018-07-19-11-27-43	0	0	z	0	15	50	23.4	50	23.3	50	-0.026	24185			46
1540	1540	2	Achillea millefolium	5002	2018-07-19-11-27-45	0	0	z	0	15	50	23.4	50	23.3	50	-0.026	24185			47
1541	1541	2	Achillea millefolium	5002	2018-07-19-11-27-47	0	0	z	0	15	50	23.3	50	23.3	50	-0.026	24185			48
1542	1542	2	Achillea millefolium	5002	2018-07-19-11-27-49	0	0	z	0	15	50.1	23.4	50	23.3	50	-0.126	24185			49
1543	1543	2	Achillea millefolium	5002	2018-07-19-11-27-51	0	0	z	0	15	50.1	23.4	50	23.3	50	-0.126	24185			50
1544	1544	2	Achillea millefolium	5002	2018-07-19-11-27-53	0	0	z	0	15	50.1	23.4	50	23.3	50	-0.126	24185			51
1545	1545	2	Achillea millefolium	5002	2018-07-19-11-27-55	0	0	z	0	15	50	23.4	50	23.3	50	-0.026	24185			52
1546	1546	2	Achillea millefolium	5002	2018-07-19-11-27-57	0	0	z	0	15	50.1	23.4	50	23.3	50	-0.126	24185			53
1547	1547	2	Achillea millefolium	5002	2018-07-19-11-27-59	0	0	z	0	15	50.1	23.4	50	23.3	50	-0.126	24185			54
1548	1548	2	Achillea millefolium	5002	2018-07-19-11-28-01	0	0	z	0	15	50	23.4	50	23.3	50	-0.026	24185			55
1549	1549	2	Achillea millefolium	5002	2018-07-19-11-28-03	0	0	z	0	15	50	23.3	50	23.3	50	-0.026	24185			56
1550	1550	2	Achillea millefolium	5002	2018-07-19-11-28-05	0	0	z	0	15	50	23.4	49.9	23.3	49.9	-0.125	24185			57
1551	1551	2	Achillea millefolium	5002	2018-07-19-11-28-07	0	0	z	0	15	50	23.4	50	23.3	50	-0.026	24185			58
1552	1552	2	Achillea millefolium	5002	2018-07-19-11-28-09	0	0	z	0	15	50	23.4	50	23.3	50	-0.026	24185			59
1553	1553	2	Achillea millefolium	5002	2018-07-19-11-28-11	0	0	z	0	15	50	23.4	50	23.3	50	-0.026	24185			60
1554	1554	2	Achillea millefolium	5002	2018-07-19-11-28-13	0	0	z	0	15	50	23.4	50	23.3	50	-0.026	24185			61
1555	1555	2	Achillea millefolium	5002	2018-07-19-11-28-15	0	0	z	0	15	50	23.3	50	23.3	50	-0.026	24185			62
1556	1556	2	Achillea millefolium	5002	2018-07-19-11-28-17	0	0	z	0	15	50	23.4	50	23.3	50	-0.026	24185			63
1557	1557	2	Achillea millefolium	5002	2018-07-19-11-28-19	0	0	z	0	15	50	23.4	50	23.3	50	-0.026	24185			64
1558	1558	2	Achillea millefolium	5002	2018-07-19-11-28-21	0	0	z	0	15	50	23.4	50	23.3	50	-0.026	24185			65
1559	1559	2	Achillea millefolium	5002	2018-07-19-11-28-23	0	0	z	0	15	50	23.4	50	23.3	50	-0.026	24185			66
1560	1560	2	Achillea millefolium	5002	2018-07-19-11-28-25	0	0	z	0	15	50	23.4	50	23.3	50	-0.026	24185			67
1561	1561	2	Achillea millefolium	5002	2018-07-19-11-28-27	0	0	z	0	15	50	23.3	50	23.3	50	-0.026	24185			68
1562	1562	2	Achillea millefolium	5002	2018-07-19-11-28-29	0	0	z	0	15	50	23.4	50	23.3	50	-0.026	24185			69
1563	1563	2	Achillea millefolium	5002	2018-07-19-11-28-31	0	0	z	0	15	50	23.4	50	23.3	50	-0.026	24185			70
1564	1564	2	Achillea millefolium	5002	2018-07-19-11-28-33	0	0	z	0	15	50	23.4	50	23.3	50	-0.026	24185			71
1565	1565	2	Achillea millefolium	5002	2018-07-19-11-28-35	0	0	z	0	15	50	23.3	50	23.3	50	-0.026	24185			72
1566	1566	2	Achillea millefolium	5002	2018-07-19-11-28-37	0	0	z	0	15	50	23.3	50	23.3	50	-0.026	24185			73
1567	1567	2	Achillea millefolium	5002	2018-07-19-11-28-39	0	0	z	0	15	50	23.3	50	23.3	50	-0.026	24185			74
1568	1568	2	Achillea millefolium	5002	2018-07-19-11-28-41	0	0	z	0	15	50	23.4	50	23.3	50	-0.026	24185			75
1569	1569	2	Achillea millefolium	5002	2018-07-19-11-28-43	0	0	z	0	15	50	23.4	50	23.3	50	-0.026	24185			76
1570	1570	2	Achillea millefolium	5002	2018-07-19-11-28-45	0	0	z	0	15	50	23.4	50	23.3	50	-0.026	24185			77
1571	1571	2	Achillea millefolium	5002	2018-07-19-11-28-47	0	0	z	0	15	50	23.4	50	23.3	50	-0.026	24185			78
1572	1572	2	Achillea millefolium	5002	2018-07-19-11-28-49	0	0	z	0	15	50	23.4	50	23.3	50	-0.026	24185			79
1573	1573	2	Achillea millefolium	5002	2018-07-19-11-28-51	0	0	z	0	15	50	23.4	50	23.3	50	-0.026	24185			80
1574	1574	2	Achillea millefolium	5002	2018-07-19-11-28-53	0	0	z	0	15	50	23.4	50	23.3	50	-0.026	24185			81
1575	1575	2	Achillea millefolium	5002	2018-07-19-11-28-55	0	0	z	0	15	50	23.4	50	23.3	50	-0.026	24185			82
1576	1576	2	Achillea millefolium	5002	2018-07-19-11-28-57	0	0	z	0	15	50	23.4	50	23.3	50	-0.026	24185			83
1577	1577	2	Achillea millefolium	5002	2018-07-19-11-28-59	0	0	z	0	15	50	23.4	50	23.3	50	-0.026	24185			84
1578	1578	2	Achillea millefolium	5002	2018-07-19-11-29-01	0	0	z	0	15	50	23.4	50	23.3	50	-0.026	24185			85
1579	1579	2	Achillea millefolium	5002	2018-07-19-11-29-03	0	0	z	0	15	50	23.4	50	23.3	50	-0.026	24185			86
1580	1580	2	Achillea millefolium	5002	2018-07-19-11-29-05	0	0	z	0	15	50	23.4	50	23.3	50	-0.026	24185			87
1581	1581	2	Achillea millefolium	5002	2018-07-19-11-29-07	0	0	z	0	15	50	23.4	50	23.3	50	-0.026	24185			88
1582	1582	2	Achillea millefolium	5002	2018-07-19-11-29-09	0	0	z	0	15	50	23.4	50	23.3	50	-0.026	24185			89
1583	1583	2	Achillea millefolium	5002	2018-07-19-11-29-11	0	0	z	0	15	50	23.4	50	23.3	50	-0.026	24185			90
1584	1584	2	Achillea millefolium	5002	2018-07-19-11-29-13	0	0	z	0	15	50	23.4	50	23.3	50	-0.026	24185	Last10	Here	91
1585	1585	2	Achillea millefolium	5002	2018-07-19-11-29-15	0	0	z	0	15	50	23.4	50	23.3	50	-0.026	24185	Last10	Here	92
1586	1586	2	Achillea millefolium	5002	2018-07-19-11-29-17	0	0	z	0	15	50	23.4	49.9	23.3	49.9	-0.125	24185	Last10	Here	93
1587	1587	2	Achillea millefolium	5002	2018-07-19-11-29-19	0	0	z	0	15	50	23.4	49.9	23.3	49.9	-0.125	24185	Last10	Here	94
1588	1588	2	Achillea millefolium	5002	2018-07-19-11-29-21	0	0	z	0	15	50	23.4	49.9	23.3	49.9	-0.125	24185	Last10	Here	95
1589	1589	2	Achillea millefolium	5002	2018-07-19-11-29-23	0	0	z	0	15	50	23.4	50	23.3	50	-0.026	24185	Last10	Here	96
1590	1590	2	Achillea millefolium	5002	2018-07-19-11-29-25	0	0	z	0	15	50	23.4	50	23.3	50	-0.026	24185	Last10	Here	97
1591	1591	2	Achillea millefolium	5002	2018-07-19-11-29-27	0	0	z	0	15	49.9	23.3	49.9	23.3	49.9	-0.025	24185	Last10	Here	98
1592	1592	2	Achillea millefolium	5002	2018-07-19-11-29-29	0	0	z	0	15	50	23.4	50	23.3	50	-0.026	24185	Last10	Here	99
1593	1593	2	Achillea millefolium	5002	2018-07-19-11-29-31	0	0	z	0	15	50	23.4	50	23.3	50	-0.026	24185	Last10	Here	100
1594	1594	2	Achillea millefolium	5002	2018-07-19-11-30-04	0	0	z	0	20	50	23.4	50	23.3	50	-0.026	24186	First10	Here	1
1595	1595	2	Achillea millefolium	5002	2018-07-19-11-30-06	0	0	z	0	20	50	23.4	50	23.3	50	-0.026	24186	First10	Here	2
1596	1596	2	Achillea millefolium	5002	2018-07-19-11-30-08	0	0	z	0	20	50	23.4	50	23.3	50	-0.026	24186	First10	Here	3
1597	1597	2	Achillea millefolium	5002	2018-07-19-11-30-10	0	0	z	0	20	50	23.4	50	23.3	50	-0.026	24186	First10	Here	4
1598	1598	2	Achillea millefolium	5002	2018-07-19-11-30-12	0	0	z	0	20	50	23.4	50	23.3	50	-0.026	24186	First10	Here	5
1599	1599	2	Achillea millefolium	5002	2018-07-19-11-30-14	0	0	z	0	20	50	23.4	50	23.3	50	-0.026	24186	First10	Here	6
1600	1600	2	Achillea millefolium	5002	2018-07-19-11-30-16	0	0	z	0	20	50	23.4	50	23.3	50	-0.026	24186	First10	Here	7
1601	1601	2	Achillea millefolium	5002	2018-07-19-11-30-18	0	0	z	0	20	50	23.4	50	23.3	50	-0.026	24186	First10	Here	8
1602	1602	2	Achillea millefolium	5002	2018-07-19-11-30-20	0	0	z	0	20	50	23.4	50	23.3	50	-0.026	24186	First10	Here	9
1603	1603	2	Achillea millefolium	5002	2018-07-19-11-30-22	0	0	z	0	20	50	23.4	50	23.3	50	-0.026	24186	First10	Here	10
1604	1604	2	Achillea millefolium	5002	2018-07-19-11-30-24	0	0	z	0	20	50	23.4	50	23.3	50	-0.026	24186			11
1605	1605	2	Achillea millefolium	5002	2018-07-19-11-30-26	0	0	z	0	20	50	23.4	50	23.3	50	-0.026	24186			12
1606	1606	2	Achillea millefolium	5002	2018-07-19-11-30-28	0	0	z	0	20	49.9	23.3	50	23.3	50	0.074	24186			13
1607	1607	2	Achillea millefolium	5002	2018-07-19-11-30-30	0	0	z	0	20	50	23.4	50	23.3	50	-0.026	24186			14
1608	1608	2	Achillea millefolium	5002	2018-07-19-11-30-32	0	0	z	0	20	50	23.4	49.9	23.3	49.9	-0.125	24186			15
1609	1609	2	Achillea millefolium	5002	2018-07-19-11-30-34	0	0	z	0	20	50	23.4	49.9	23.3	49.9	-0.125	24186			16
1610	1610	2	Achillea millefolium	5002	2018-07-19-11-30-36	0	0	z	0	20	50	23.4	49.9	23.3	49.9	-0.125	24186			17
1611	1611	2	Achillea millefolium	5002	2018-07-19-11-30-38	0	0	z	0	20	50	23.4	50	23.3	50	-0.026	24186			18
1612	1612	2	Achillea millefolium	5002	2018-07-19-11-30-40	0	0	z	0	20	50	23.4	50	23.3	50	-0.026	24186			19
1613	1613	2	Achillea millefolium	5002	2018-07-19-11-30-42	0	0	z	0	20	50	23.4	49.9	23.3	49.9	-0.125	24186			20
1614	1614	2	Achillea millefolium	5002	2018-07-19-11-30-44	0	0	z	0	20	50	23.4	49.9	23.3	49.9	-0.125	24186			21
1615	1615	2	Achillea millefolium	5002	2018-07-19-11-30-46	0	0	z	0	20	50	23.4	50	23.3	50	-0.026	24186			22
1616	1616	2	Achillea millefolium	5002	2018-07-19-11-30-48	0	0	z	0	20	50	23.4	49.9	23.3	49.9	-0.125	24186			23
1617	1617	2	Achillea millefolium	5002	2018-07-19-11-30-50	0	0	z	0	20	50	23.4	49.9	23.3	49.9	-0.125	24186			24
1618	1618	2	Achillea millefolium	5002	2018-07-19-11-30-52	0	0	z	0	20	50	23.4	49.9	23.3	49.9	-0.125	24186			25
1619	1619	2	Achillea millefolium	5002	2018-07-19-11-30-54	0	0	z	0	20	50	23.4	49.9	23.3	49.9	-0.125	24186			26
1620	1620	2	Achillea millefolium	5002	2018-07-19-11-30-56	0	0	z	0	20	50	23.4	49.9	23.3	49.9	-0.125	24186			27
1621	1621	2	Achillea millefolium	5002	2018-07-19-11-30-58	0	0	z	0	20	50	23.4	50	23.3	50	-0.026	24186			28
1622	1622	2	Achillea millefolium	5002	2018-07-19-11-31-00	0	0	z	0	20	50	23.4	50	23.3	50	-0.026	24186			29
1623	1623	2	Achillea millefolium	5002	2018-07-19-11-31-02	0	0	z	0	20	50	23.4	50	23.3	50	-0.026	24186			30
1624	1624	2	Achillea millefolium	5002	2018-07-19-11-31-04	0	0	z	0	20	50	23.4	49.9	23.3	49.9	-0.125	24186			31
1625	1625	2	Achillea millefolium	5002	2018-07-19-11-31-06	0	0	z	0	20	50	23.4	50	23.3	50	-0.026	24186			32
1626	1626	2	Achillea millefolium	5002	2018-07-19-11-31-08	0	0	z	0	20	50	23.4	50	23.3	50	-0.026	24186			33
1627	1627	2	Achillea millefolium	5002	2018-07-19-11-31-10	0	0	z	0	20	50	23.4	50	23.3	50	-0.026	24186			34
1628	1628	2	Achillea millefolium	5002	2018-07-19-11-31-12	0	0	z	0	20	50	23.4	50	23.3	50	-0.026	24186			35
1629	1629	2	Achillea millefolium	5002	2018-07-19-11-31-14	0	0	z	0	20	50	23.4	50	23.3	50	-0.026	24186			36
1630	1630	2	Achillea millefolium	5002	2018-07-19-11-31-16	0	0	z	0	20	50	23.4	49.9	23.3	49.9	-0.125	24186			37
1631	1631	2	Achillea millefolium	5002	2018-07-19-11-31-18	0	0	z	0	20	50	23.4	50	23.3	50	-0.026	24186			38
1632	1632	2	Achillea millefolium	5002	2018-07-19-11-31-20	0	0	z	0	20	50	23.4	50	23.3	50	-0.026	24186			39
1633	1633	2	Achillea millefolium	5002	2018-07-19-11-31-22	0	0	z	0	20	50	23.4	50	23.3	50	-0.026	24186			40
1634	1634	2	Achillea millefolium	5002	2018-07-19-11-31-24	0	0	z	0	20	50	23.4	50	23.3	50	-0.026	24186			41
1635	1635	2	Achillea millefolium	5002	2018-07-19-11-31-26	0	0	z	0	20	50	23.4	50	23.3	50	-0.026	24186			42
1636	1636	2	Achillea millefolium	5002	2018-07-19-11-31-28	0	0	z	0	20	50	23.4	50	23.3	50	-0.026	24186			43
1637	1637	2	Achillea millefolium	5002	2018-07-19-11-31-30	0	0	z	0	20	50	23.4	50	23.3	50	-0.026	24186			44
1638	1638	2	Achillea millefolium	5002	2018-07-19-11-31-32	0	0	z	0	20	50	23.4	50	23.3	50	-0.026	24186			45
1639	1639	2	Achillea millefolium	5002	2018-07-19-11-31-34	0	0	z	0	20	50	23.4	50	23.3	50	-0.026	24186			46
1640	1640	2	Achillea millefolium	5002	2018-07-19-11-31-36	0	0	z	0	20	50	23.4	50	23.3	50	-0.026	24186			47
1641	1641	2	Achillea millefolium	5002	2018-07-19-11-31-38	0	0	z	0	20	50	23.4	49.9	23.3	49.9	-0.125	24186			48
1642	1642	2	Achillea millefolium	5002	2018-07-19-11-31-40	0	0	z	0	20	50	23.4	49.9	23.3	49.9	-0.125	24186			49
1643	1643	2	Achillea millefolium	5002	2018-07-19-11-31-42	0	0	z	0	20	50	23.4	49.9	23.3	49.9	-0.125	24186			50
1644	1644	2	Achillea millefolium	5002	2018-07-19-11-31-44	0	0	z	0	20	50	23.4	49.9	23.3	49.9	-0.125	24186			51
1645	1645	2	Achillea millefolium	5002	2018-07-19-11-31-46	0	0	z	0	20	50	23.4	49.9	23.3	49.9	-0.125	24186			52
1646	1646	2	Achillea millefolium	5002	2018-07-19-11-31-48	0	0	z	0	20	50	23.4	49.9	23.3	49.9	-0.125	24186			53
1647	1647	2	Achillea millefolium	5002	2018-07-19-11-31-50	0	0	z	0	20	50	23.4	49.9	23.3	49.9	-0.125	24186			54
1648	1648	2	Achillea millefolium	5002	2018-07-19-11-31-52	0	0	z	0	20	50	23.4	49.9	23.3	49.9	-0.125	24186			55
1649	1649	2	Achillea millefolium	5002	2018-07-19-11-31-54	0	0	z	0	20	50	23.4	49.9	23.3	49.9	-0.125	24186			56
1650	1650	2	Achillea millefolium	5002	2018-07-19-11-31-56	0	0	z	0	20	50	23.4	49.9	23.3	49.9	-0.125	24186			57
1651	1651	2	Achillea millefolium	5002	2018-07-19-11-31-58	0	0	z	0	20	50	23.4	49.9	23.3	49.9	-0.125	24186			58
1652	1652	2	Achillea millefolium	5002	2018-07-19-11-32-00	0	0	z	0	20	50	23.4	49.9	23.3	49.9	-0.125	24186			59
1653	1653	2	Achillea millefolium	5002	2018-07-19-11-32-02	0	0	z	0	20	50	23.4	49.9	23.3	49.9	-0.125	24186			60
1654	1654	2	Achillea millefolium	5002	2018-07-19-11-32-04	0	0	z	0	20	50	23.4	49.9	23.3	49.9	-0.125	24186			61
1655	1655	2	Achillea millefolium	5002	2018-07-19-11-32-06	0	0	z	0	20	50	23.4	49.9	23.3	49.9	-0.125	24186			62
1656	1656	2	Achillea millefolium	5002	2018-07-19-11-32-08	0	0	z	0	20	50	23.4	49.9	23.3	49.9	-0.125	24186			63
1657	1657	2	Achillea millefolium	5002	2018-07-19-11-32-10	0	0	z	0	20	50	23.4	49.9	23.3	49.9	-0.125	24186			64
1658	1658	2	Achillea millefolium	5002	2018-07-19-11-32-12	0	0	z	0	20	50	23.4	49.9	23.3	49.9	-0.125	24186			65
1659	1659	2	Achillea millefolium	5002	2018-07-19-11-32-14	0	0	z	0	20	50	23.4	49.9	23.3	49.9	-0.125	24186			66
1660	1660	2	Achillea millefolium	5002	2018-07-19-11-32-16	0	0	z	0	20	50	23.4	49.9	23.3	49.9	-0.125	24186			67
1661	1661	2	Achillea millefolium	5002	2018-07-19-11-32-18	0	0	z	0	20	50	23.4	49.9	23.3	49.9	-0.125	24186			68
1662	1662	2	Achillea millefolium	5002	2018-07-19-11-32-20	0	0	z	0	20	50	23.4	49.9	23.3	49.9	-0.125	24186			69
1663	1663	2	Achillea millefolium	5002	2018-07-19-11-32-22	0	0	z	0	20	50	23.4	49.9	23.3	49.9	-0.125	24186			70
1664	1664	2	Achillea millefolium	5002	2018-07-19-11-32-24	0	0	z	0	20	50	23.4	49.9	23.3	49.9	-0.125	24186			71
1665	1665	2	Achillea millefolium	5002	2018-07-19-11-32-26	0	0	z	0	20	50	23.4	49.9	23.3	49.9	-0.125	24186			72
1666	1666	2	Achillea millefolium	5002	2018-07-19-11-32-28	0	0	z	0	20	50	23.4	49.9	23.3	49.9	-0.125	24186			73
1667	1667	2	Achillea millefolium	5002	2018-07-19-11-32-30	0	0	z	0	20	50	23.4	49.9	23.3	49.9	-0.125	24186			74
1668	1668	2	Achillea millefolium	5002	2018-07-19-11-32-32	0	0	z	0	20	50	23.4	49.9	23.3	49.9	-0.125	24186			75
1669	1669	2	Achillea millefolium	5002	2018-07-19-11-32-34	0	0	z	0	20	50	23.4	49.9	23.3	49.9	-0.125	24186			76
1670	1670	2	Achillea millefolium	5002	2018-07-19-11-32-36	0	0	z	0	20	50	23.4	49.9	23.3	49.9	-0.125	24186			77
1671	1671	2	Achillea millefolium	5002	2018-07-19-11-32-38	0	0	z	0	20	49.9	23.4	49.9	23.3	49.9	-0.025	24186			78
1672	1672	2	Achillea millefolium	5002	2018-07-19-11-32-40	0	0	z	0	20	50	23.4	49.9	23.3	49.9	-0.125	24186			79
1673	1673	2	Achillea millefolium	5002	2018-07-19-11-32-42	0	0	z	0	20	50	23.4	49.9	23.3	49.9	-0.125	24186			80
1674	1674	2	Achillea millefolium	5002	2018-07-19-11-32-44	0	0	z	0	20	50	23.4	49.9	23.3	49.9	-0.125	24186			81
1675	1675	2	Achillea millefolium	5002	2018-07-19-11-32-46	0	0	z	0	20	50	23.4	49.9	23.3	49.9	-0.125	24186			82
1676	1676	2	Achillea millefolium	5002	2018-07-19-11-32-48	0	0	z	0	20	50	23.4	49.9	23.3	49.9	-0.125	24186			83
1677	1677	2	Achillea millefolium	5002	2018-07-19-11-32-50	0	0	z	0	20	50	23.4	49.9	23.3	49.9	-0.125	24186			84
1678	1678	2	Achillea millefolium	5002	2018-07-19-11-32-52	0	0	z	0	20	50	23.4	49.9	23.3	49.9	-0.125	24186			85
1679	1679	2	Achillea millefolium	5002	2018-07-19-11-32-54	0	0	z	0	20	50	23.4	49.9	23.3	49.9	-0.125	24186			86
1680	1680	2	Achillea millefolium	5002	2018-07-19-11-32-56	0	0	z	0	20	50	23.4	49.9	23.3	49.9	-0.125	24186			87
1681	1681	2	Achillea millefolium	5002	2018-07-19-11-32-58	0	0	z	0	20	49.9	23.4	49.9	23.3	49.9	-0.025	24186			88
1682	1682	2	Achillea millefolium	5002	2018-07-19-11-33-00	0	0	z	0	20	50	23.4	49.9	23.3	49.9	-0.125	24186			89
1683	1683	2	Achillea millefolium	5002	2018-07-19-11-33-02	0	0	z	0	20	50	23.4	50	23.4	50	-0.026	24186			90
1684	1684	2	Achillea millefolium	5002	2018-07-19-11-33-04	0	0	z	0	20	49.9	23.4	49.9	23.3	49.9	-0.025	24186	Last10	Here	91
1685	1685	2	Achillea millefolium	5002	2018-07-19-11-33-06	0	0	z	0	20	49.9	23.4	49.9	23.3	49.9	-0.025	24186	Last10	Here	92
1686	1686	2	Achillea millefolium	5002	2018-07-19-11-33-08	0	0	z	0	20	50	23.4	49.9	23.3	49.9	-0.125	24186	Last10	Here	93
1687	1687	2	Achillea millefolium	5002	2018-07-19-11-33-10	0	0	z	0	20	49.9	23.4	49.9	23.3	49.9	-0.025	24186	Last10	Here	94
1688	1688	2	Achillea millefolium	5002	2018-07-19-11-33-12	0	0	z	0	20	49.9	23.4	49.9	23.3	49.9	-0.025	24186	Last10	Here	95
1689	1689	2	Achillea millefolium	5002	2018-07-19-11-33-14	0	0	z	0	20	49.9	23.4	49.9	23.3	49.9	-0.025	24186	Last10	Here	96
1690	1690	2	Achillea millefolium	5002	2018-07-19-11-33-16	0	0	z	0	20	49.9	23.4	49.9	23.3	49.9	-0.025	24186	Last10	Here	97
1691	1691	2	Achillea millefolium	5002	2018-07-19-11-33-18	0	0	z	0	20	49.9	23.4	49.9	23.3	49.9	-0.025	24186	Last10	Here	98
1692	1692	2	Achillea millefolium	5002	2018-07-19-11-33-20	0	0	z	0	20	49.9	23.4	49.9	23.3	49.9	-0.025	24186	Last10	Here	99
1693	1693	2	Achillea millefolium	5002	2018-07-19-11-33-22	0	0	z	0	20	50	23.4	49.9	23.3	49.9	-0.125	24186	Last10	Here	100
1694	1694	2	Achillea millefolium	5002	2018-07-19-11-33-54	0	0	z	0	25	49.9	23.4	49.8	23.3	49.8	-0.124	24187	First10	Here	1
1695	1695	2	Achillea millefolium	5002	2018-07-19-11-33-56	0	0	z	0	25	49.9	23.4	49.8	23.3	49.8	-0.124	24187	First10	Here	2
1696	1696	2	Achillea millefolium	5002	2018-07-19-11-33-58	0	0	z	0	25	49.9	23.4	49.8	23.3	49.8	-0.124	24187	First10	Here	3
1697	1697	2	Achillea millefolium	5002	2018-07-19-11-34-00	0	0	z	0	25	49.9	23.4	49.8	23.3	49.8	-0.124	24187	First10	Here	4
1698	1698	2	Achillea millefolium	5002	2018-07-19-11-34-02	0	0	z	0	25	49.9	23.4	49.8	23.3	49.8	-0.124	24187	First10	Here	5
1699	1699	2	Achillea millefolium	5002	2018-07-19-11-34-04	0	0	z	0	25	49.9	23.4	49.8	23.3	49.8	-0.124	24187	First10	Here	6
1700	1700	2	Achillea millefolium	5002	2018-07-19-11-34-06	0	0	z	0	25	49.9	23.4	49.8	23.3	49.8	-0.124	24187	First10	Here	7
1701	1701	2	Achillea millefolium	5002	2018-07-19-11-34-08	0	0	z	0	25	49.9	23.4	49.8	23.3	49.8	-0.124	24187	First10	Here	8
1702	1702	2	Achillea millefolium	5002	2018-07-19-11-34-10	0	0	z	0	25	49.9	23.4	49.8	23.3	49.8	-0.124	24187	First10	Here	9
1703	1703	2	Achillea millefolium	5002	2018-07-19-11-34-12	0	0	z	0	25	49.9	23.4	49.8	23.3	49.8	-0.124	24187	First10	Here	10
1704	1704	2	Achillea millefolium	5002	2018-07-19-11-34-14	0	0	z	0	25	49.9	23.4	49.8	23.3	49.8	-0.124	24187			11
1705	1705	2	Achillea millefolium	5002	2018-07-19-11-34-16	0	0	z	0	25	49.9	23.4	49.8	23.3	49.8	-0.124	24187			12
1706	1706	2	Achillea millefolium	5002	2018-07-19-11-34-18	0	0	z	0	25	49.9	23.4	49.8	23.3	49.8	-0.124	24187			13
1707	1707	2	Achillea millefolium	5002	2018-07-19-11-34-20	0	0	z	0	25	49.9	23.4	49.8	23.3	49.8	-0.124	24187			14
1708	1708	2	Achillea millefolium	5002	2018-07-19-11-34-22	0	0	z	0	25	49.9	23.4	49.9	23.4	49.9	-0.025	24187			15
1709	1709	2	Achillea millefolium	5002	2018-07-19-11-34-24	0	0	z	0	25	49.9	23.4	49.8	23.3	49.8	-0.124	24187			16
1710	1710	2	Achillea millefolium	5002	2018-07-19-11-34-26	0	0	z	0	25	49.9	23.4	49.8	23.3	49.8	-0.124	24187			17
1711	1711	2	Achillea millefolium	5002	2018-07-19-11-34-28	0	0	z	0	25	49.9	23.4	49.8	23.3	49.8	-0.124	24187			18
1712	1712	2	Achillea millefolium	5002	2018-07-19-11-34-30	0	0	z	0	25	49.9	23.4	49.9	23.3	49.9	-0.025	24187			19
1713	1713	2	Achillea millefolium	5002	2018-07-19-11-34-32	0	0	z	0	25	49.9	23.4	49.8	23.3	49.8	-0.124	24187			20
1714	1714	2	Achillea millefolium	5002	2018-07-19-11-34-34	0	0	z	0	25	49.9	23.4	49.9	23.3	49.9	-0.025	24187			21
1715	1715	2	Achillea millefolium	5002	2018-07-19-11-34-36	0	0	z	0	25	49.9	23.4	49.8	23.3	49.8	-0.124	24187			22
1716	1716	2	Achillea millefolium	5002	2018-07-19-11-34-38	0	0	z	0	25	49.9	23.4	49.8	23.3	49.8	-0.124	24187			23
1717	1717	2	Achillea millefolium	5002	2018-07-19-11-34-41	0	0	z	0	25	49.9	23.4	49.8	23.3	49.8	-0.124	24187			24
1718	1718	2	Achillea millefolium	5002	2018-07-19-11-34-43	0	0	z	0	25	49.9	23.4	49.9	23.3	49.9	-0.025	24187			25
1719	1719	2	Achillea millefolium	5002	2018-07-19-11-34-45	0	0	z	0	25	49.9	23.4	49.8	23.3	49.8	-0.124	24187			26
1720	1720	2	Achillea millefolium	5002	2018-07-19-11-34-47	0	0	z	0	25	49.9	23.4	49.8	23.3	49.8	-0.124	24187			27
1721	1721	2	Achillea millefolium	5002	2018-07-19-11-34-49	0	0	z	0	25	49.9	23.4	49.9	23.4	49.9	-0.025	24187			28
1722	1722	2	Achillea millefolium	5002	2018-07-19-11-34-51	0	0	z	0	25	49.9	23.4	49.8	23.3	49.8	-0.124	24187			29
1723	1723	2	Achillea millefolium	5002	2018-07-19-11-34-53	0	0	z	0	25	49.9	23.4	49.8	23.3	49.8	-0.124	24187			30
1724	1724	2	Achillea millefolium	5002	2018-07-19-11-34-55	0	0	z	0	25	49.9	23.4	49.8	23.3	49.8	-0.124	24187			31
1725	1725	2	Achillea millefolium	5002	2018-07-19-11-34-57	0	0	z	0	25	49.9	23.4	49.8	23.3	49.8	-0.124	24187			32
1726	1726	2	Achillea millefolium	5002	2018-07-19-11-34-59	0	0	z	0	25	50	23.4	49.8	23.3	49.8	-0.224	24187			33
1727	1727	2	Achillea millefolium	5002	2018-07-19-11-35-01	0	0	z	0	25	49.9	23.4	49.8	23.3	49.8	-0.124	24187			34
1728	1728	2	Achillea millefolium	5002	2018-07-19-11-35-03	0	0	z	0	25	49.9	23.4	49.8	23.3	49.8	-0.124	24187			35
1729	1729	2	Achillea millefolium	5002	2018-07-19-11-35-05	0	0	z	0	25	49.9	23.4	49.8	23.3	49.8	-0.124	24187			36
1730	1730	2	Achillea millefolium	5002	2018-07-19-11-35-07	0	0	z	0	25	49.9	23.4	49.9	23.4	49.9	-0.025	24187			37
1731	1731	2	Achillea millefolium	5002	2018-07-19-11-35-09	0	0	z	0	25	49.9	23.4	49.8	23.3	49.8	-0.124	24187			38
1732	1732	2	Achillea millefolium	5002	2018-07-19-11-35-11	0	0	z	0	25	49.9	23.4	49.9	23.4	49.9	-0.025	24187			39
1733	1733	2	Achillea millefolium	5002	2018-07-19-11-35-13	0	0	z	0	25	49.9	23.4	49.8	23.3	49.8	-0.124	24187			40
1734	1734	2	Achillea millefolium	5002	2018-07-19-11-35-15	0	0	z	0	25	49.9	23.4	49.8	23.3	49.8	-0.124	24187			41
1735	1735	2	Achillea millefolium	5002	2018-07-19-11-35-17	0	0	z	0	25	49.9	23.4	49.9	23.4	49.9	-0.025	24187			42
1736	1736	2	Achillea millefolium	5002	2018-07-19-11-35-19	0	0	z	0	25	49.9	23.4	49.9	23.4	49.9	-0.025	24187			43
1737	1737	2	Achillea millefolium	5002	2018-07-19-11-35-21	0	0	z	0	25	49.9	23.4	49.8	23.3	49.8	-0.124	24187			44
1738	1738	2	Achillea millefolium	5002	2018-07-19-11-35-23	0	0	z	0	25	49.9	23.4	49.8	23.3	49.8	-0.124	24187			45
1739	1739	2	Achillea millefolium	5002	2018-07-19-11-35-25	0	0	z	0	25	49.9	23.4	49.8	23.3	49.8	-0.124	24187			46
1740	1740	2	Achillea millefolium	5002	2018-07-19-11-35-27	0	0	z	0	25	49.9	23.4	49.8	23.3	49.8	-0.124	24187			47
1741	1741	2	Achillea millefolium	5002	2018-07-19-11-35-29	0	0	z	0	25	49.9	23.4	49.8	23.3	49.8	-0.124	24187			48
1742	1742	2	Achillea millefolium	5002	2018-07-19-11-35-31	0	0	z	0	25	49.9	23.4	49.8	23.3	49.8	-0.124	24187			49
1743	1743	2	Achillea millefolium	5002	2018-07-19-11-35-33	0	0	z	0	25	49.9	23.4	49.8	23.3	49.8	-0.124	24187			50
1744	1744	2	Achillea millefolium	5002	2018-07-19-11-35-35	0	0	z	0	25	49.9	23.4	49.8	23.3	49.8	-0.124	24187			51
1745	1745	2	Achillea millefolium	5002	2018-07-19-11-35-37	0	0	z	0	25	49.9	23.4	49.9	23.4	49.9	-0.025	24187			52
1746	1746	2	Achillea millefolium	5002	2018-07-19-11-35-39	0	0	z	0	25	49.9	23.4	49.9	23.4	49.9	-0.025	24187			53
1747	1747	2	Achillea millefolium	5002	2018-07-19-11-35-41	0	0	z	0	25	49.9	23.4	49.8	23.3	49.8	-0.124	24187			54
1748	1748	2	Achillea millefolium	5002	2018-07-19-11-35-43	0	0	z	0	25	49.9	23.4	49.8	23.3	49.8	-0.124	24187			55
1749	1749	2	Achillea millefolium	5002	2018-07-19-11-35-45	0	0	z	0	25	49.9	23.4	49.9	23.4	49.9	-0.025	24187			56
1750	1750	2	Achillea millefolium	5002	2018-07-19-11-35-47	0	0	z	0	25	49.9	23.4	49.8	23.3	49.8	-0.124	24187			57
1751	1751	2	Achillea millefolium	5002	2018-07-19-11-35-49	0	0	z	0	25	49.9	23.4	49.8	23.3	49.8	-0.124	24187			58
1752	1752	2	Achillea millefolium	5002	2018-07-19-11-35-51	0	0	z	0	25	49.9	23.4	49.9	23.4	49.9	-0.025	24187			59
1753	1753	2	Achillea millefolium	5002	2018-07-19-11-35-53	0	0	z	0	25	49.9	23.4	49.8	23.3	49.8	-0.124	24187			60
1754	1754	2	Achillea millefolium	5002	2018-07-19-11-35-55	0	0	z	0	25	49.9	23.4	49.9	23.4	49.9	-0.025	24187			61
1755	1755	2	Achillea millefolium	5002	2018-07-19-11-35-57	0	0	z	0	25	49.9	23.4	49.8	23.3	49.8	-0.124	24187			62
1756	1756	2	Achillea millefolium	5002	2018-07-19-11-35-59	0	0	z	0	25	49.9	23.4	49.8	23.3	49.8	-0.124	24187			63
1757	1757	2	Achillea millefolium	5002	2018-07-19-11-36-01	0	0	z	0	25	49.9	23.4	49.8	23.3	49.8	-0.124	24187			64
1758	1758	2	Achillea millefolium	5002	2018-07-19-11-36-03	0	0	z	0	25	49.9	23.4	49.8	23.3	49.8	-0.124	24187			65
1759	1759	2	Achillea millefolium	5002	2018-07-19-11-36-05	0	0	z	0	25	49.9	23.4	49.8	23.3	49.8	-0.124	24187			66
1760	1760	2	Achillea millefolium	5002	2018-07-19-11-36-07	0	0	z	0	25	49.9	23.4	49.8	23.3	49.8	-0.124	24187			67
1761	1761	2	Achillea millefolium	5002	2018-07-19-11-36-09	0	0	z	0	25	49.9	23.4	49.9	23.4	49.9	-0.025	24187			68
1762	1762	2	Achillea millefolium	5002	2018-07-19-11-36-11	0	0	z	0	25	49.9	23.4	49.8	23.3	49.8	-0.124	24187			69
1763	1763	2	Achillea millefolium	5002	2018-07-19-11-36-13	0	0	z	0	25	49.9	23.4	49.8	23.3	49.8	-0.124	24187			70
1764	1764	2	Achillea millefolium	5002	2018-07-19-11-36-15	0	0	z	0	25	49.8	23.4	49.8	23.3	49.8	-0.024	24187			71
1765	1765	2	Achillea millefolium	5002	2018-07-19-11-36-17	0	0	z	0	25	49.9	23.4	49.7	23.3	49.7	-0.222	24187			72
1766	1766	2	Achillea millefolium	5002	2018-07-19-11-36-19	0	0	z	0	25	49.9	23.4	49.8	23.3	49.8	-0.124	24187			73
1767	1767	2	Achillea millefolium	5002	2018-07-19-11-36-21	0	0	z	0	25	49.9	23.4	49.9	23.4	49.9	-0.025	24187			74
1768	1768	2	Achillea millefolium	5002	2018-07-19-11-36-23	0	0	z	0	25	49.9	23.4	49.9	23.4	49.9	-0.025	24187			75
1769	1769	2	Achillea millefolium	5002	2018-07-19-11-36-25	0	0	z	0	25	49.8	23.4	49.8	23.3	49.8	-0.024	24187			76
1770	1770	2	Achillea millefolium	5002	2018-07-19-11-36-27	0	0	z	0	25	49.8	23.4	49.9	23.4	49.9	0.075	24187			77
1771	1771	2	Achillea millefolium	5002	2018-07-19-11-36-29	0	0	z	0	25	49.8	23.4	49.9	23.4	49.9	0.075	24187			78
1772	1772	2	Achillea millefolium	5002	2018-07-19-11-36-31	0	0	z	0	25	49.8	23.4	49.9	23.4	49.9	0.075	24187			79
1773	1773	2	Achillea millefolium	5002	2018-07-19-11-36-33	0	0	z	0	25	49.8	23.4	49.8	23.3	49.8	-0.024	24187			80
1774	1774	2	Achillea millefolium	5002	2018-07-19-11-36-35	0	0	z	0	25	49.9	23.4	49.8	23.3	49.8	-0.124	24187			81
1775	1775	2	Achillea millefolium	5002	2018-07-19-11-36-37	0	0	z	0	25	49.9	23.4	49.8	23.3	49.8	-0.124	24187			82
1776	1776	2	Achillea millefolium	5002	2018-07-19-11-36-39	0	0	z	0	25	49.8	23.4	49.8	23.3	49.8	-0.024	24187			83
1777	1777	2	Achillea millefolium	5002	2018-07-19-11-36-41	0	0	z	0	25	49.8	23.4	49.9	23.4	49.9	0.075	24187			84
1778	1778	2	Achillea millefolium	5002	2018-07-19-11-36-43	0	0	z	0	25	49.8	23.4	49.9	23.4	49.9	0.075	24187			85
1779	1779	2	Achillea millefolium	5002	2018-07-19-11-36-45	0	0	z	0	25	49.8	23.4	49.8	23.3	49.8	-0.024	24187			86
1780	1780	2	Achillea millefolium	5002	2018-07-19-11-36-47	0	0	z	0	25	49.8	23.4	49.8	23.3	49.8	-0.024	24187			87
1781	1781	2	Achillea millefolium	5002	2018-07-19-11-36-49	0	0	z	0	25	49.8	23.4	49.8	23.3	49.8	-0.024	24187			88
1782	1782	2	Achillea millefolium	5002	2018-07-19-11-36-51	0	0	z	0	25	49.8	23.4	49.8	23.3	49.8	-0.024	24187			89
1783	1783	2	Achillea millefolium	5002	2018-07-19-11-36-53	0	0	z	0	25	49.8	23.4	49.8	23.3	49.8	-0.024	24187			90
1784	1784	2	Achillea millefolium	5002	2018-07-19-11-36-55	0	0	z	0	25	49.8	23.4	49.9	23.4	49.9	0.075	24187	Last10	Here	91
1785	1785	2	Achillea millefolium	5002	2018-07-19-11-36-57	0	0	z	0	25	49.8	23.4	49.9	23.4	49.9	0.075	24187	Last10	Here	92
1786	1786	2	Achillea millefolium	5002	2018-07-19-11-36-59	0	0	z	0	25	49.8	23.4	49.8	23.3	49.8	-0.024	24187	Last10	Here	93
1787	1787	2	Achillea millefolium	5002	2018-07-19-11-37-01	0	0	z	0	25	49.8	23.4	49.7	23.3	49.7	-0.122	24187	Last10	Here	94
1788	1788	2	Achillea millefolium	5002	2018-07-19-11-37-03	0	0	z	0	25	49.8	23.4	49.9	23.4	49.9	0.075	24187	Last10	Here	95
1789	1789	2	Achillea millefolium	5002	2018-07-19-11-37-05	0	0	z	0	25	49.8	23.4	49.8	23.3	49.8	-0.024	24187	Last10	Here	96
1790	1790	2	Achillea millefolium	5002	2018-07-19-11-37-07	0	0	z	0	25	49.8	23.4	49.9	23.4	49.9	0.075	24187	Last10	Here	97
1791	1791	2	Achillea millefolium	5002	2018-07-19-11-37-09	0	0	z	0	25	49.8	23.4	49.9	23.4	49.9	0.075	24187	Last10	Here	98
1792	1792	2	Achillea millefolium	5002	2018-07-19-11-37-11	0	0	z	0	25	49.8	23.4	49.8	23.3	49.8	-0.024	24187	Last10	Here	99
1793	1793	2	Achillea millefolium	5002	2018-07-19-11-37-13	0	0	z	0	25	49.8	23.4	49.9	23.4	49.9	0.075	24187	Last10	Here	100
1794	1794	2	Achillea millefolium	5002	2018-07-19-11-37-45	0	0	z	0	30	49.7	23.4	49.8	23.4	49.8	0.076	24188	First10	Here	1
1795	1795	2	Achillea millefolium	5002	2018-07-19-11-37-47	0	0	z	0	30	49.7	23.4	49.8	23.4	49.8	0.076	24188	First10	Here	2
1796	1796	2	Achillea millefolium	5002	2018-07-19-11-37-49	0	0	z	0	30	49.7	23.4	49.7	23.3	49.7	-0.022	24188	First10	Here	3
1797	1797	2	Achillea millefolium	5002	2018-07-19-11-37-51	0	0	z	0	30	49.7	23.4	49.7	23.3	49.7	-0.022	24188	First10	Here	4
1798	1798	2	Achillea millefolium	5002	2018-07-19-11-37-53	0	0	z	0	30	49.7	23.4	49.8	23.4	49.8	0.076	24188	First10	Here	5
1799	1799	2	Achillea millefolium	5002	2018-07-19-11-37-55	0	0	z	0	30	49.7	23.4	49.8	23.4	49.8	0.076	24188	First10	Here	6
1800	1800	2	Achillea millefolium	5002	2018-07-19-11-37-57	0	0	z	0	30	49.8	23.4	49.7	23.3	49.7	-0.122	24188	First10	Here	7
1801	1801	2	Achillea millefolium	5002	2018-07-19-11-37-59	0	0	z	0	30	49.7	23.4	49.8	23.4	49.8	0.076	24188	First10	Here	8
1802	1802	2	Achillea millefolium	5002	2018-07-19-11-38-01	0	0	z	0	30	49.7	23.4	49.8	23.4	49.8	0.076	24188	First10	Here	9
1803	1803	2	Achillea millefolium	5002	2018-07-19-11-38-03	0	0	z	0	30	49.7	23.4	49.8	23.4	49.8	0.076	24188	First10	Here	10
1804	1804	2	Achillea millefolium	5002	2018-07-19-11-38-05	0	0	z	0	30	49.7	23.4	49.7	23.3	49.7	-0.022	24188			11
1805	1805	2	Achillea millefolium	5002	2018-07-19-11-38-07	0	0	z	0	30	49.7	23.4	49.8	23.4	49.8	0.076	24188			12
1806	1806	2	Achillea millefolium	5002	2018-07-19-11-38-09	0	0	z	0	30	49.8	23.4	49.7	23.3	49.7	-0.122	24188			13
1807	1807	2	Achillea millefolium	5002	2018-07-19-11-38-11	0	0	z	0	30	49.8	23.4	49.8	23.4	49.8	-0.024	24188			14
1808	1808	2	Achillea millefolium	5002	2018-07-19-11-38-13	0	0	z	0	30	49.8	23.4	49.8	23.4	49.8	-0.024	24188			15
1809	1809	2	Achillea millefolium	5002	2018-07-19-11-38-15	0	0	z	0	30	49.7	23.4	49.8	23.4	49.8	0.076	24188			16
1810	1810	2	Achillea millefolium	5002	2018-07-19-11-38-17	0	0	z	0	30	49.8	23.4	49.8	23.4	49.8	-0.024	24188			17
1811	1811	2	Achillea millefolium	5002	2018-07-19-11-38-19	0	0	z	0	30	49.8	23.4	49.8	23.4	49.8	-0.024	24188			18
1812	1812	2	Achillea millefolium	5002	2018-07-19-11-38-21	0	0	z	0	30	49.8	23.4	49.8	23.4	49.8	-0.024	24188			19
1813	1813	2	Achillea millefolium	5002	2018-07-19-11-38-23	0	0	z	0	30	49.8	23.4	49.8	23.4	49.8	-0.024	24188			20
1814	1814	2	Achillea millefolium	5002	2018-07-19-11-38-25	0	0	z	0	30	49.8	23.4	49.7	23.3	49.7	-0.122	24188			21
1815	1815	2	Achillea millefolium	5002	2018-07-19-11-38-27	0	0	z	0	30	49.8	23.4	49.7	23.3	49.7	-0.122	24188			22
1816	1816	2	Achillea millefolium	5002	2018-07-19-11-38-29	0	0	z	0	30	49.8	23.4	49.8	23.4	49.8	-0.024	24188			23
1817	1817	2	Achillea millefolium	5002	2018-07-19-11-38-31	0	0	z	0	30	49.8	23.4	49.8	23.4	49.8	-0.024	24188			24
1818	1818	2	Achillea millefolium	5002	2018-07-19-11-38-33	0	0	z	0	30	49.8	23.4	49.7	23.3	49.7	-0.122	24188			25
1819	1819	2	Achillea millefolium	5002	2018-07-19-11-38-35	0	0	z	0	30	49.9	23.5	49.8	23.4	49.8	-0.124	24188			26
1820	1820	2	Achillea millefolium	5002	2018-07-19-11-38-37	0	0	z	0	30	49.9	23.5	49.8	23.4	49.8	-0.124	24188			27
1821	1821	2	Achillea millefolium	5002	2018-07-19-11-38-39	0	0	z	0	30	49.8	23.4	49.8	23.4	49.8	-0.024	24188			28
1822	1822	2	Achillea millefolium	5002	2018-07-19-11-38-41	0	0	z	0	30	49.8	23.4	49.8	23.4	49.8	-0.024	24188			29
1823	1823	2	Achillea millefolium	5002	2018-07-19-11-38-43	0	0	z	0	30	49.8	23.4	49.7	23.3	49.7	-0.122	24188			30
1824	1824	2	Achillea millefolium	5002	2018-07-19-11-38-45	0	0	z	0	30	49.8	23.4	49.8	23.4	49.8	-0.024	24188			31
1825	1825	2	Achillea millefolium	5002	2018-07-19-11-38-47	0	0	z	0	30	49.8	23.4	49.8	23.4	49.8	-0.024	24188			32
1826	1826	2	Achillea millefolium	5002	2018-07-19-11-38-49	0	0	z	0	30	49.8	23.4	49.8	23.4	49.8	-0.024	24188			33
1827	1827	2	Achillea millefolium	5002	2018-07-19-11-38-51	0	0	z	0	30	49.7	23.4	49.7	23.3	49.7	-0.022	24188			34
1828	1828	2	Achillea millefolium	5002	2018-07-19-11-38-53	0	0	z	0	30	49.8	23.4	49.8	23.4	49.8	-0.024	24188			35
1829	1829	2	Achillea millefolium	5002	2018-07-19-11-38-55	0	0	z	0	30	49.8	23.4	49.8	23.4	49.8	-0.024	24188			36
1830	1830	2	Achillea millefolium	5002	2018-07-19-11-38-57	0	0	z	0	30	49.7	23.4	49.8	23.4	49.8	0.076	24188			37
1831	1831	2	Achillea millefolium	5002	2018-07-19-11-38-59	0	0	z	0	30	49.7	23.4	49.8	23.4	49.8	0.076	24188			38
1832	1832	2	Achillea millefolium	5002	2018-07-19-11-39-01	0	0	z	0	30	49.7	23.4	49.7	23.3	49.7	-0.022	24188			39
1833	1833	2	Achillea millefolium	5002	2018-07-19-11-39-03	0	0	z	0	30	49.7	23.4	49.7	23.3	49.7	-0.022	24188			40
1834	1834	2	Achillea millefolium	5002	2018-07-19-11-39-05	0	0	z	0	30	49.7	23.4	49.7	23.3	49.7	-0.022	24188			41
1835	1835	2	Achillea millefolium	5002	2018-07-19-11-39-07	0	0	z	0	30	49.7	23.4	49.8	23.4	49.8	0.076	24188			42
1836	1836	2	Achillea millefolium	5002	2018-07-19-11-39-09	0	0	z	0	30	49.7	23.4	49.8	23.4	49.8	0.076	24188			43
1837	1837	2	Achillea millefolium	5002	2018-07-19-11-39-11	0	0	z	0	30	49.7	23.4	49.7	23.3	49.7	-0.022	24188			44
1838	1838	2	Achillea millefolium	5002	2018-07-19-11-39-13	0	0	z	0	30	49.7	23.4	49.8	23.4	49.8	0.076	24188			45
1839	1839	2	Achillea millefolium	5002	2018-07-19-11-39-15	0	0	z	0	30	49.7	23.4	49.8	23.4	49.8	0.076	24188			46
1840	1840	2	Achillea millefolium	5002	2018-07-19-11-39-17	0	0	z	0	30	49.7	23.4	49.8	23.4	49.8	0.076	24188			47
1841	1841	2	Achillea millefolium	5002	2018-07-19-11-39-19	0	0	z	0	30	49.7	23.4	49.8	23.4	49.8	0.076	24188			48
1842	1842	2	Achillea millefolium	5002	2018-07-19-11-39-21	0	0	z	0	30	49.7	23.4	49.8	23.4	49.8	0.076	24188			49
1843	1843	2	Achillea millefolium	5002	2018-07-19-11-39-23	0	0	z	0	30	49.7	23.4	49.8	23.4	49.8	0.076	24188			50
1844	1844	2	Achillea millefolium	5002	2018-07-19-11-39-25	0	0	z	0	30	49.7	23.4	49.7	23.3	49.7	-0.022	24188			51
1845	1845	2	Achillea millefolium	5002	2018-07-19-11-39-27	0	0	z	0	30	49.7	23.4	49.8	23.4	49.8	0.076	24188			52
1846	1846	2	Achillea millefolium	5002	2018-07-19-11-39-29	0	0	z	0	30	49.7	23.4	49.8	23.4	49.8	0.076	24188			53
1847	1847	2	Achillea millefolium	5002	2018-07-19-11-39-31	0	0	z	0	30	49.7	23.4	49.8	23.4	49.8	0.076	24188			54
1848	1848	2	Achillea millefolium	5002	2018-07-19-11-39-33	0	0	z	0	30	49.7	23.4	49.8	23.4	49.8	0.076	24188			55
1849	1849	2	Achillea millefolium	5002	2018-07-19-11-39-35	0	0	z	0	30	49.7	23.4	49.7	23.3	49.7	-0.022	24188			56
1850	1850	2	Achillea millefolium	5002	2018-07-19-11-39-37	0	0	z	0	30	49.7	23.4	49.8	23.4	49.8	0.076	24188			57
1851	1851	2	Achillea millefolium	5002	2018-07-19-11-39-39	0	0	z	0	30	49.7	23.4	49.7	23.3	49.7	-0.022	24188			58
1852	1852	2	Achillea millefolium	5002	2018-07-19-11-39-41	0	0	z	0	30	49.7	23.4	49.7	23.3	49.7	-0.022	24188			59
1853	1853	2	Achillea millefolium	5002	2018-07-19-11-39-44	0	0	z	0	30	49.7	23.4	49.8	23.4	49.8	0.076	24188			60
1854	1854	2	Achillea millefolium	5002	2018-07-19-11-39-46	0	0	z	0	30	49.7	23.4	49.8	23.4	49.8	0.076	24188			61
1855	1855	2	Achillea millefolium	5002	2018-07-19-11-39-48	0	0	z	0	30	49.7	23.4	49.8	23.4	49.8	0.076	24188			62
1856	1856	2	Achillea millefolium	5002	2018-07-19-11-39-50	0	0	z	0	30	49.7	23.4	49.8	23.4	49.8	0.076	24188			63
1857	1857	2	Achillea millefolium	5002	2018-07-19-11-39-52	0	0	z	0	30	49.7	23.4	49.7	23.3	49.7	-0.022	24188			64
1858	1858	2	Achillea millefolium	5002	2018-07-19-11-39-54	0	0	z	0	30	49.7	23.4	49.7	23.3	49.7	-0.022	24188			65
1859	1859	2	Achillea millefolium	5002	2018-07-19-11-39-56	0	0	z	0	30	49.7	23.4	49.7	23.3	49.7	-0.022	24188			66
1860	1860	2	Achillea millefolium	5002	2018-07-19-11-39-58	0	0	z	0	30	49.7	23.4	49.8	23.4	49.8	0.076	24188			67
1861	1861	2	Achillea millefolium	5002	2018-07-19-11-40-00	0	0	z	0	30	49.7	23.4	49.8	23.4	49.8	0.076	24188			68
1862	1862	2	Achillea millefolium	5002	2018-07-19-11-40-02	0	0	z	0	30	49.7	23.4	49.7	23.4	49.7	-0.022	24188			69
1863	1863	2	Achillea millefolium	5002	2018-07-19-11-40-04	0	0	z	0	30	49.7	23.4	49.6	23.3	49.6	-0.121	24188			70
1864	1864	2	Achillea millefolium	5002	2018-07-19-11-40-06	0	0	z	0	30	49.7	23.4	49.7	23.4	49.7	-0.022	24188			71
1865	1865	2	Achillea millefolium	5002	2018-07-19-11-40-08	0	0	z	0	30	49.7	23.4	49.8	23.4	49.8	0.076	24188			72
1866	1866	2	Achillea millefolium	5002	2018-07-19-11-40-10	0	0	z	0	30	49.7	23.4	49.8	23.4	49.8	0.076	24188			73
1867	1867	2	Achillea millefolium	5002	2018-07-19-11-40-12	0	0	z	0	30	49.7	23.4	49.8	23.4	49.8	0.076	24188			74
1868	1868	2	Achillea millefolium	5002	2018-07-19-11-40-14	0	0	z	0	30	49.7	23.4	49.8	23.4	49.8	0.076	24188			75
1869	1869	2	Achillea millefolium	5002	2018-07-19-11-40-16	0	0	z	0	30	49.7	23.4	49.8	23.4	49.8	0.076	24188			76
1870	1870	2	Achillea millefolium	5002	2018-07-19-11-40-18	0	0	z	0	30	49.7	23.4	49.8	23.4	49.8	0.076	24188			77
1871	1871	2	Achillea millefolium	5002	2018-07-19-11-40-20	0	0	z	0	30	49.7	23.4	49.8	23.4	49.8	0.076	24188			78
1872	1872	2	Achillea millefolium	5002	2018-07-19-11-40-22	0	0	z	0	30	49.7	23.4	49.8	23.4	49.8	0.076	24188			79
1873	1873	2	Achillea millefolium	5002	2018-07-19-11-40-24	0	0	z	0	30	49.7	23.4	49.6	23.3	49.6	-0.121	24188			80
1874	1874	2	Achillea millefolium	5002	2018-07-19-11-40-26	0	0	z	0	30	49.7	23.4	49.8	23.4	49.8	0.076	24188			81
1875	1875	2	Achillea millefolium	5002	2018-07-19-11-40-28	0	0	z	0	30	49.7	23.4	49.8	23.4	49.8	0.076	24188			82
1876	1876	2	Achillea millefolium	5002	2018-07-19-11-40-30	0	0	z	0	30	49.7	23.4	49.8	23.4	49.8	0.076	24188			83
1877	1877	2	Achillea millefolium	5002	2018-07-19-11-40-32	0	0	z	0	30	49.7	23.4	49.6	23.3	49.6	-0.121	24188			84
1878	1878	2	Achillea millefolium	5002	2018-07-19-11-40-34	0	0	z	0	30	49.7	23.4	49.8	23.4	49.8	0.076	24188			85
1879	1879	2	Achillea millefolium	5002	2018-07-19-11-40-36	0	0	z	0	30	49.7	23.4	49.6	23.3	49.6	-0.121	24188			86
1880	1880	2	Achillea millefolium	5002	2018-07-19-11-40-38	0	0	z	0	30	49.7	23.4	49.7	23.3	49.7	-0.022	24188			87
1881	1881	2	Achillea millefolium	5002	2018-07-19-11-40-40	0	0	z	0	30	49.7	23.4	49.8	23.4	49.8	0.076	24188			88
1882	1882	2	Achillea millefolium	5002	2018-07-19-11-40-42	0	0	z	0	30	49.7	23.4	49.8	23.4	49.8	0.076	24188			89
1883	1883	2	Achillea millefolium	5002	2018-07-19-11-40-44	0	0	z	0	30	49.7	23.4	49.8	23.4	49.8	0.076	24188			90
1884	1884	2	Achillea millefolium	5002	2018-07-19-11-40-46	0	0	z	0	30	49.7	23.4	49.8	23.4	49.8	0.076	24188	Last10	Here	91
1885	1885	2	Achillea millefolium	5002	2018-07-19-11-40-48	0	0	z	0	30	49.7	23.4	49.7	23.4	49.7	-0.022	24188	Last10	Here	92
1886	1886	2	Achillea millefolium	5002	2018-07-19-11-40-50	0	0	z	0	30	49.7	23.4	49.6	23.3	49.6	-0.121	24188	Last10	Here	93
1887	1887	2	Achillea millefolium	5002	2018-07-19-11-40-52	0	0	z	0	30	49.7	23.4	49.7	23.4	49.7	-0.022	24188	Last10	Here	94
1888	1888	2	Achillea millefolium	5002	2018-07-19-11-40-54	0	0	z	0	30	49.7	23.4	49.6	23.3	49.6	-0.121	24188	Last10	Here	95
1889	1889	2	Achillea millefolium	5002	2018-07-19-11-40-56	0	0	z	0	30	49.7	23.4	49.8	23.4	49.8	0.076	24188	Last10	Here	96
1890	1890	2	Achillea millefolium	5002	2018-07-19-11-40-58	0	0	z	0	30	49.7	23.4	49.8	23.4	49.8	0.076	24188	Last10	Here	97
1891	1891	2	Achillea millefolium	5002	2018-07-19-11-41-00	0	0	z	0	30	49.7	23.4	49.8	23.4	49.8	0.076	24188	Last10	Here	98
1892	1892	2	Achillea millefolium	5002	2018-07-19-11-41-02	0	0	z	0	30	49.7	23.4	49.7	23.4	49.7	-0.022	24188	Last10	Here	99
1893	1893	3	Achillea millefolium	5003	2018-07-19-11-46-03	0	1	x	-30	0	49.6	23.4	49.4	23.4	49.4	-0.219	24189	First10	Here	1
1894	1894	3	Achillea millefolium	5003	2018-07-19-11-46-05	0	1	x	-30	0	49.6	23.4	49.4	23.4	49.4	-0.219	24189	First10	Here	2
1895	1895	3	Achillea millefolium	5003	2018-07-19-11-46-07	0	1	x	-30	0	49.6	23.4	49.4	23.4	49.4	-0.219	24189	First10	Here	3
1896	1896	3	Achillea millefolium	5003	2018-07-19-11-46-09	0	1	x	-30	0	49.6	23.4	49.4	23.4	49.4	-0.219	24189	First10	Here	4
1897	1897	3	Achillea millefolium	5003	2018-07-19-11-46-11	0	1	x	-30	0	49.6	23.4	49.4	23.4	49.4	-0.219	24189	First10	Here	5
1898	1898	3	Achillea millefolium	5003	2018-07-19-11-46-13	0	1	x	-30	0	49.6	23.4	49.4	23.4	49.4	-0.219	24189	First10	Here	6
1899	1899	3	Achillea millefolium	5003	2018-07-19-11-46-15	0	1	x	-30	0	49.6	23.4	49.4	23.4	49.4	-0.219	24189	First10	Here	7
1900	1900	3	Achillea millefolium	5003	2018-07-19-11-46-17	0	1	x	-30	0	49.6	23.4	49.4	23.4	49.4	-0.219	24189	First10	Here	8
1901	1901	3	Achillea millefolium	5003	2018-07-19-11-46-19	0	1	x	-30	0	49.6	23.4	49.4	23.4	49.4	-0.219	24189	First10	Here	9
1902	1902	3	Achillea millefolium	5003	2018-07-19-11-46-21	0	1	x	-30	0	49.6	23.4	49.4	23.4	49.4	-0.219	24189	First10	Here	10
1903	1903	3	Achillea millefolium	5003	2018-07-19-11-46-23	0	1	x	-30	0	49.6	23.4	49.4	23.4	49.4	-0.219	24189			11
1904	1904	3	Achillea millefolium	5003	2018-07-19-11-46-25	0	1	x	-30	0	49.6	23.4	49.4	23.4	49.4	-0.219	24189			12
1905	1905	3	Achillea millefolium	5003	2018-07-19-11-46-27	0	1	x	-30	0	49.6	23.4	49.4	23.4	49.4	-0.219	24189			13
1906	1906	3	Achillea millefolium	5003	2018-07-19-11-46-29	0	1	x	-30	0	49.6	23.4	49.4	23.4	49.4	-0.219	24189			14
1907	1907	3	Achillea millefolium	5003	2018-07-19-11-46-31	0	1	x	-30	0	49.7	23.5	49.4	23.4	49.4	-0.319	24189			15
1908	1908	3	Achillea millefolium	5003	2018-07-19-11-46-33	0	1	x	-30	0	49.7	23.5	49.4	23.4	49.4	-0.319	24189			16
1909	1909	3	Achillea millefolium	5003	2018-07-19-11-46-35	0	1	x	-30	0	49.6	23.4	49.4	23.4	49.4	-0.219	24189			17
1910	1910	3	Achillea millefolium	5003	2018-07-19-11-46-37	0	1	x	-30	0	49.6	23.4	49.4	23.4	49.4	-0.219	24189			18
1911	1911	3	Achillea millefolium	5003	2018-07-19-11-46-39	0	1	x	-30	0	49.6	23.4	49.4	23.4	49.4	-0.219	24189			19
1912	1912	3	Achillea millefolium	5003	2018-07-19-11-46-41	0	1	x	-30	0	49.6	23.4	49.4	23.4	49.4	-0.219	24189			20
1913	1913	3	Achillea millefolium	5003	2018-07-19-11-46-43	0	1	x	-30	0	49.5	23.4	49.4	23.4	49.4	-0.119	24189			21
1914	1914	3	Achillea millefolium	5003	2018-07-19-11-46-45	0	1	x	-30	0	49.6	23.4	49.4	23.4	49.4	-0.219	24189			22
1915	1915	3	Achillea millefolium	5003	2018-07-19-11-46-47	0	1	x	-30	0	49.6	23.4	49.4	23.4	49.4	-0.219	24189			23
1916	1916	3	Achillea millefolium	5003	2018-07-19-11-46-49	0	1	x	-30	0	49.6	23.5	49.4	23.4	49.4	-0.219	24189			24
1917	1917	3	Achillea millefolium	5003	2018-07-19-11-46-51	0	1	x	-30	0	49.5	23.4	49.4	23.4	49.4	-0.119	24189			25
1918	1918	3	Achillea millefolium	5003	2018-07-19-11-46-53	0	1	x	-30	0	49.6	23.4	49.4	23.4	49.4	-0.219	24189			26
1919	1919	3	Achillea millefolium	5003	2018-07-19-11-46-55	0	1	x	-30	0	49.5	23.4	49.4	23.4	49.4	-0.119	24189			27
1920	1920	3	Achillea millefolium	5003	2018-07-19-11-46-57	0	1	x	-30	0	49.6	23.5	49.4	23.4	49.4	-0.219	24189			28
1921	1921	3	Achillea millefolium	5003	2018-07-19-11-46-59	0	1	x	-30	0	49.6	23.5	49.4	23.4	49.4	-0.219	24189			29
1922	1922	3	Achillea millefolium	5003	2018-07-19-11-47-01	0	1	x	-30	0	49.5	23.4	49.4	23.4	49.4	-0.119	24189			30
1923	1923	3	Achillea millefolium	5003	2018-07-19-11-47-03	0	1	x	-30	0	49.7	23.5	49.4	23.4	49.4	-0.319	24189			31
1924	1924	3	Achillea millefolium	5003	2018-07-19-11-47-05	0	1	x	-30	0	49.7	23.5	49.4	23.4	49.4	-0.319	24189			32
1925	1925	3	Achillea millefolium	5003	2018-07-19-11-47-07	0	1	x	-30	0	49.6	23.4	49.4	23.4	49.4	-0.219	24189			33
1926	1926	3	Achillea millefolium	5003	2018-07-19-11-47-09	0	1	x	-30	0	49.6	23.4	49.4	23.4	49.4	-0.219	24189			34
1927	1927	3	Achillea millefolium	5003	2018-07-19-11-47-11	0	1	x	-30	0	49.6	23.5	49.4	23.4	49.4	-0.219	24189			35
1928	1928	3	Achillea millefolium	5003	2018-07-19-11-47-13	0	1	x	-30	0	49.5	23.4	49.4	23.4	49.4	-0.119	24189			36
1929	1929	3	Achillea millefolium	5003	2018-07-19-11-47-15	0	1	x	-30	0	49.5	23.4	49.4	23.4	49.4	-0.119	24189			37
1930	1930	3	Achillea millefolium	5003	2018-07-19-11-47-17	0	1	x	-30	0	49.6	23.5	49.4	23.4	49.4	-0.219	24189			38
1931	1931	3	Achillea millefolium	5003	2018-07-19-11-47-19	0	1	x	-30	0	49.5	23.4	49.4	23.4	49.4	-0.119	24189			39
1932	1932	3	Achillea millefolium	5003	2018-07-19-11-47-21	0	1	x	-30	0	49.6	23.5	49.4	23.4	49.4	-0.219	24189			40
1933	1933	3	Achillea millefolium	5003	2018-07-19-11-47-23	0	1	x	-30	0	49.5	23.4	49.4	23.4	49.4	-0.119	24189			41
1934	1934	3	Achillea millefolium	5003	2018-07-19-11-47-25	0	1	x	-30	0	49.6	23.5	49.4	23.4	49.4	-0.219	24189			42
1935	1935	3	Achillea millefolium	5003	2018-07-19-11-47-27	0	1	x	-30	0	49.5	23.4	49.5	23.4	49.5	-0.02	24189			43
1936	1936	3	Achillea millefolium	5003	2018-07-19-11-47-29	0	1	x	-30	0	49.5	23.4	49.4	23.4	49.4	-0.119	24189			44
1937	1937	3	Achillea millefolium	5003	2018-07-19-11-47-31	0	1	x	-30	0	49.5	23.4	49.4	23.4	49.4	-0.119	24189			45
1938	1938	3	Achillea millefolium	5003	2018-07-19-11-47-33	0	1	x	-30	0	49.5	23.4	49.4	23.4	49.4	-0.119	24189			46
1939	1939	3	Achillea millefolium	5003	2018-07-19-11-47-35	0	1	x	-30	0	49.5	23.4	49.4	23.4	49.4	-0.119	24189			47
1940	1940	3	Achillea millefolium	5003	2018-07-19-11-47-37	0	1	x	-30	0	49.5	23.4	49.4	23.4	49.4	-0.119	24189			48
1941	1941	3	Achillea millefolium	5003	2018-07-19-11-47-39	0	1	x	-30	0	49.5	23.4	49.4	23.4	49.4	-0.119	24189			49
1942	1942	3	Achillea millefolium	5003	2018-07-19-11-47-41	0	1	x	-30	0	49.5	23.4	49.4	23.4	49.4	-0.119	24189			50
1943	1943	3	Achillea millefolium	5003	2018-07-19-11-47-43	0	1	x	-30	0	49.6	23.5	49.4	23.4	49.4	-0.219	24189			51
1944	1944	3	Achillea millefolium	5003	2018-07-19-11-47-45	0	1	x	-30	0	49.6	23.5	49.5	23.4	49.5	-0.12	24189			52
1945	1945	3	Achillea millefolium	5003	2018-07-19-11-47-47	0	1	x	-30	0	49.5	23.4	49.4	23.4	49.4	-0.119	24189			53
1946	1946	3	Achillea millefolium	5003	2018-07-19-11-47-49	0	1	x	-30	0	49.5	23.4	49.4	23.4	49.4	-0.119	24189			54
1947	1947	3	Achillea millefolium	5003	2018-07-19-11-47-51	0	1	x	-30	0	49.5	23.4	49.5	23.4	49.5	-0.02	24189			55
1948	1948	3	Achillea millefolium	5003	2018-07-19-11-47-53	0	1	x	-30	0	49.6	23.5	49.4	23.4	49.4	-0.219	24189			56
1949	1949	3	Achillea millefolium	5003	2018-07-19-11-47-55	0	1	x	-30	0	49.5	23.4	49.4	23.4	49.4	-0.119	24189			57
1950	1950	3	Achillea millefolium	5003	2018-07-19-11-47-57	0	1	x	-30	0	49.5	23.4	49.4	23.4	49.4	-0.119	24189			58
1951	1951	3	Achillea millefolium	5003	2018-07-19-11-47-59	0	1	x	-30	0	49.6	23.5	49.4	23.4	49.4	-0.219	24189			59
1952	1952	3	Achillea millefolium	5003	2018-07-19-11-48-01	0	1	x	-30	0	49.6	23.5	49.4	23.4	49.4	-0.219	24189			60
1953	1953	3	Achillea millefolium	5003	2018-07-19-11-48-03	0	1	x	-30	0	49.5	23.4	49.4	23.4	49.4	-0.119	24189			61
1954	1954	3	Achillea millefolium	5003	2018-07-19-11-48-05	0	1	x	-30	0	49.6	23.5	49.4	23.4	49.4	-0.219	24189			62
1955	1955	3	Achillea millefolium	5003	2018-07-19-11-48-07	0	1	x	-30	0	49.5	23.4	49.4	23.4	49.4	-0.119	24189			63
1956	1956	3	Achillea millefolium	5003	2018-07-19-11-48-09	0	1	x	-30	0	49.5	23.4	49.4	23.4	49.4	-0.119	24189			64
1957	1957	3	Achillea millefolium	5003	2018-07-19-11-48-11	0	1	x	-30	0	49.5	23.4	49.4	23.4	49.4	-0.119	24189			65
1958	1958	3	Achillea millefolium	5003	2018-07-19-11-48-13	0	1	x	-30	0	49.5	23.4	49.4	23.4	49.4	-0.119	24189			66
1959	1959	3	Achillea millefolium	5003	2018-07-19-11-48-15	0	1	x	-30	0	49.5	23.4	49.4	23.4	49.4	-0.119	24189			67
1960	1960	3	Achillea millefolium	5003	2018-07-19-11-48-17	0	1	x	-30	0	49.6	23.5	49.4	23.4	49.4	-0.219	24189			68
1961	1961	3	Achillea millefolium	5003	2018-07-19-11-48-19	0	1	x	-30	0	49.6	23.5	49.4	23.4	49.4	-0.219	24189			69
1962	1962	3	Achillea millefolium	5003	2018-07-19-11-48-21	0	1	x	-30	0	49.6	23.5	49.4	23.4	49.4	-0.219	24189			70
1963	1963	3	Achillea millefolium	5003	2018-07-19-11-48-23	0	1	x	-30	0	49.5	23.4	49.4	23.4	49.4	-0.119	24189			71
1964	1964	3	Achillea millefolium	5003	2018-07-19-11-48-25	0	1	x	-30	0	49.5	23.4	49.5	23.4	49.5	-0.02	24189			72
1965	1965	3	Achillea millefolium	5003	2018-07-19-11-48-27	0	1	x	-30	0	49.6	23.5	49.4	23.4	49.4	-0.219	24189			73
1966	1966	3	Achillea millefolium	5003	2018-07-19-11-48-29	0	1	x	-30	0	49.6	23.5	49.4	23.4	49.4	-0.219	24189			74
1967	1967	3	Achillea millefolium	5003	2018-07-19-11-48-31	0	1	x	-30	0	49.6	23.5	49.4	23.4	49.4	-0.219	24189			75
1968	1968	3	Achillea millefolium	5003	2018-07-19-11-48-33	0	1	x	-30	0	49.5	23.4	49.5	23.4	49.5	-0.02	24189			76
1969	1969	3	Achillea millefolium	5003	2018-07-19-11-48-35	0	1	x	-30	0	49.6	23.5	49.5	23.4	49.5	-0.12	24189			77
1970	1970	3	Achillea millefolium	5003	2018-07-19-11-48-37	0	1	x	-30	0	49.5	23.4	49.5	23.4	49.5	-0.02	24189			78
1971	1971	3	Achillea millefolium	5003	2018-07-19-11-48-39	0	1	x	-30	0	49.5	23.4	49.5	23.4	49.5	-0.02	24189			79
1972	1972	3	Achillea millefolium	5003	2018-07-19-11-48-41	0	1	x	-30	0	49.5	23.4	49.5	23.4	49.5	-0.02	24189			80
1973	1973	3	Achillea millefolium	5003	2018-07-19-11-48-43	0	1	x	-30	0	49.5	23.4	49.4	23.4	49.4	-0.119	24189			81
1974	1974	3	Achillea millefolium	5003	2018-07-19-11-48-45	0	1	x	-30	0	49.5	23.4	49.5	23.4	49.5	-0.02	24189			82
1975	1975	3	Achillea millefolium	5003	2018-07-19-11-48-47	0	1	x	-30	0	49.5	23.4	49.5	23.4	49.5	-0.02	24189			83
1976	1976	3	Achillea millefolium	5003	2018-07-19-11-48-49	0	1	x	-30	0	49.5	23.4	49.5	23.4	49.5	-0.02	24189			84
1977	1977	3	Achillea millefolium	5003	2018-07-19-11-48-51	0	1	x	-30	0	49.5	23.4	49.5	23.4	49.5	-0.02	24189			85
1978	1978	3	Achillea millefolium	5003	2018-07-19-11-48-53	0	1	x	-30	0	49.6	23.5	49.5	23.4	49.5	-0.12	24189			86
1979	1979	3	Achillea millefolium	5003	2018-07-19-11-48-55	0	1	x	-30	0	49.5	23.4	49.5	23.4	49.5	-0.02	24189			87
1980	1980	3	Achillea millefolium	5003	2018-07-19-11-48-57	0	1	x	-30	0	49.6	23.5	49.5	23.4	49.5	-0.12	24189			88
1981	1981	3	Achillea millefolium	5003	2018-07-19-11-48-59	0	1	x	-30	0	49.6	23.5	49.5	23.4	49.5	-0.12	24189			89
1982	1982	3	Achillea millefolium	5003	2018-07-19-11-49-01	0	1	x	-30	0	49.5	23.4	49.5	23.4	49.5	-0.02	24189			90
1983	1983	3	Achillea millefolium	5003	2018-07-19-11-49-03	0	1	x	-30	0	49.5	23.4	49.5	23.4	49.5	-0.02	24189	Last10	Here	91
1984	1984	3	Achillea millefolium	5003	2018-07-19-11-49-05	0	1	x	-30	0	49.5	23.4	49.5	23.4	49.5	-0.02	24189	Last10	Here	92
1985	1985	3	Achillea millefolium	5003	2018-07-19-11-49-07	0	1	x	-30	0	49.5	23.5	49.5	23.4	49.5	-0.02	24189	Last10	Here	93
1986	1986	3	Achillea millefolium	5003	2018-07-19-11-49-09	0	1	x	-30	0	49.6	23.5	49.5	23.4	49.5	-0.12	24189	Last10	Here	94
1987	1987	3	Achillea millefolium	5003	2018-07-19-11-49-11	0	1	x	-30	0	49.5	23.4	49.5	23.4	49.5	-0.02	24189	Last10	Here	95
1988	1988	3	Achillea millefolium	5003	2018-07-19-11-49-13	0	1	x	-30	0	49.5	23.4	49.5	23.4	49.5	-0.02	24189	Last10	Here	96
1989	1989	3	Achillea millefolium	5003	2018-07-19-11-49-15	0	1	x	-30	0	49.5	23.4	49.5	23.4	49.5	-0.02	24189	Last10	Here	97
1990	1990	3	Achillea millefolium	5003	2018-07-19-11-49-17	0	1	x	-30	0	49.5	23.4	49.5	23.4	49.5	-0.02	24189	Last10	Here	98
1991	1991	3	Achillea millefolium	5003	2018-07-19-11-49-19	0	1	x	-30	0	49.5	23.5	49.5	23.4	49.5	-0.02	24189	Last10	Here	99
1992	1992	3	Achillea millefolium	5003	2018-07-19-11-49-21	0	1	x	-30	0	49.5	23.5	49.4	23.4	49.4	-0.119	24189	Last10	Here	100
1993	1993	3	Achillea millefolium	5003	2018-07-19-11-49-54	0	1	x	-25	0	49.5	23.4	49.4	23.4	49.4	-0.119	24190	First10	Here	1
1994	1994	3	Achillea millefolium	5003	2018-07-19-11-49-56	0	1	x	-25	0	49.5	23.4	49.5	23.4	49.5	-0.02	24190	First10	Here	2
1995	1995	3	Achillea millefolium	5003	2018-07-19-11-49-58	0	1	x	-25	0	49.5	23.4	49.5	23.4	49.5	-0.02	24190	First10	Here	3
1996	1996	3	Achillea millefolium	5003	2018-07-19-11-50-00	0	1	x	-25	0	49.5	23.4	49.5	23.4	49.5	-0.02	24190	First10	Here	4
1997	1997	3	Achillea millefolium	5003	2018-07-19-11-50-02	0	1	x	-25	0	49.5	23.5	49.5	23.4	49.5	-0.02	24190	First10	Here	5
1998	1998	3	Achillea millefolium	5003	2018-07-19-11-50-04	0	1	x	-25	0	49.5	23.4	49.5	23.4	49.5	-0.02	24190	First10	Here	6
1999	1999	3	Achillea millefolium	5003	2018-07-19-11-50-06	0	1	x	-25	0	49.5	23.4	49.4	23.4	49.4	-0.119	24190	First10	Here	7
[truncated: 43,424 more rows]
