# Supplementary material for: Floral Humidity in Flowering Plants: A Preliminary Survey
Source: Front Plant Sci. 2020 Mar 6;11:249. doi: 10.3389/fpls.2020.00249 (PMC7068853; doi:10.3389/fpls.2020.00249)
Supplement: SUPPLEMENTARY FILE 2 — A zipped file containing floral humidity data collected by the robot arm transects as described in the main text. A word document within the zipped files explains the data formatting in detail. Datafiles themselves are in CSV format. [file Data_Sheet_2.zip › Floral humidity data/Flowers/Allium ursinum Means.csv]

	Block	Sp	xORz	Individual	totIndividual	sample..	Sample.order	xoffset	zoffset	x2	z2	Background.Humidity	Background.Temperature	Focal.Humidity	Focal.Temperature	Corrected.Focal.humidity	Change.in.RH.	block
1	17881	Allium ursinum	x	10	2010	0	1	-30	0	900	0	71.78484848	22.9010101	65.43232323	22.89494949	71.57373737	-0.203767677	17881
2	17882	Allium ursinum	x	10	2010	0	1	-25	0	625	0	71.77	22.947	65.542	22.889	71.734	-0.05292	17882
3	17883	Allium ursinum	x	10	2010	0	1	-20	0	400	0	71.737	22.996	65.542	22.892	71.737	-0.01992	17883
4	17884	Allium ursinum	x	10	2010	0	1	-15	0	225	0	71.68282828	23	65.58080808	22.8969697	71.77979798	0.082444444	17884
5	17885	Allium ursinum	x	10	2010	0	1	-10	0	100	0	71.58484848	23	65.55454545	22.9	71.75151515	0.147848485	17885
6	17886	Allium ursinum	x	10	2010	0	1	-5	0	25	0	71.41919192	23	65.44545455	22.9	71.58686869	0.178212121	17886
7	17887	Allium ursinum	x	10	2010	0	1	0	0	0	0	71.32959184	23.00816327	65.56632653	22.90918367	71.74897959	0.417959184	17887
8	17888	Allium ursinum	x	10	2010	0	1	5	0	25	0	71.322	23.03	65.465	22.97	71.626	0.29961	17888
9	17889	Allium ursinum	x	10	2010	0	1	10	0	100	0	71.32	23.062	65.262	22.983	71.362	0.04988	17889
10	17890	Allium ursinum	x	10	2010	0	1	15	0	225	0	71.206	23.09	65.073	23	71.144	-0.0705	17890
11	17891	Allium ursinum	x	10	2010	0	1	20	0	400	0	70.949	23.098	64.763	23	70.76	-0.19888	17891
12	17892	Allium ursinum	x	10	2010	0	1	25	0	625	0	70.691	23.1	64.495	23.001	70.395	-0.2732	17892
13	17893	Allium ursinum	x	10	2010	0	1	30	0	900	0	70.495	23.1	64.356	23.022	70.256	-0.2496	17893
14	17957	Allium ursinum	x	10	2010	1	1	-30	0	900	0	79.22424242	23.48585859	71.46969697	23.39494949	79.06969697	-0.147818182	17957
15	17958	Allium ursinum	x	10	2010	1	1	-25	0	625	0	79.09292929	23.49494949	71.48686869	23.33737374	79.08686869	0.004787879	17958
16	17959	Allium ursinum	x	10	2010	1	1	-20	0	400	0	78.885	23.496	71.429	23.33	79.029	0.14096	17959
17	17960	Allium ursinum	x	10	2010	1	1	-15	0	225	0	78.747	23.492	71.382	23.312	78.981	0.22067	17960
18	17961	Allium ursinum	x	10	2010	1	1	-10	0	100	0	78.678	23.489	71.344	23.362	78.926	0.24238	17961
19	17962	Allium ursinum	x	10	2010	1	1	-5	0	25	0	78.649	23.486	71.34	23.349	78.927	0.26647	17962
20	17963	Allium ursinum	x	10	2010	1	1	0	0	0	0	78.663	23.499	71.526	23.379	79.13	0.48324	17963
21	17964	Allium ursinum	x	10	2010	1	1	5	0	25	0	78.96	23.497	71.47	23.4	79.07	0.1168	17964
22	17965	Allium ursinum	x	10	2010	1	1	10	0	100	0	79.009	23.5	71.45	23.4	79.05	0.043	17965
23	17966	Allium ursinum	x	10	2010	1	1	15	0	225	0	79.029	23.5	71.411	23.4	79.011	-0.02536	17966
24	17967	Allium ursinum	x	10	2010	1	1	20	0	400	0	78.85757576	23.5	71.26666667	23.4	78.82727273	-0.03330303	17967
25	17968	Allium ursinum	x	10	2010	1	1	25	0	625	0	79.03434343	23.5	71.3020202	23.4010101	78.87272727	-0.166131313	17968
26	17969	Allium ursinum	x	10	2010	1	1	30	0	900	0	79.25252525	23.5	71.47676768	23.4	79.07676768	-0.167333333	17969
27	18033	Allium ursinum	x	10	2010	2	1	-30	0	900	0	74.385	23.4	67.71	23.313	74.405	0.02386	18033
28	18034	Allium ursinum	x	10	2010	2	1	-25	0	625	0	74.41	23.4	67.911	23.3	74.622	0.24864	18034
29	18035	Allium ursinum	x	10	2010	2	1	-20	0	400	0	74.53535354	23.4	68.00606061	23.3	74.7959596	0.241161616	18035
30	18036	Allium ursinum	x	10	2010	2	1	-15	0	225	0	74.584	23.401	68.11	23.3	74.91	0.3214	18036
31	18037	Allium ursinum	x	10	2010	2	1	-10	0	100	0	74.654	23.404	68.226	23.3	75.026	0.39524	18037
32	18038	Allium ursinum	x	10	2010	2	1	-5	0	25	0	74.73838384	23.4	68.41919192	23.3	75.2979798	0.55079798	18038
33	18039	Allium ursinum	x	10	2010	2	1	0	0	0	0	74.84489796	23.4	68.47346939	23.3	75.35510204	0.511938776	18039
34	18040	Allium ursinum	x	10	2010	2	1	5	0	25	0	75.01818182	23.4	68.44343434	23.3	75.33939394	0.301151515	18040
35	18041	Allium ursinum	x	10	2010	2	1	10	0	100	0	75.03939394	23.4	68.3040404	23.3	75.10909091	0.106616162	18041
36	18042	Allium ursinum	x	10	2010	2	1	15	0	225	0	75.026	23.401	68.243	23.311	75.046	0.04432	18042
37	18043	Allium ursinum	x	10	2010	2	1	20	0	400	0	75.132	23.4	68.277	23.308	75.082	-0.01952	18043
38	18044	Allium ursinum	x	10	2010	2	1	25	0	625	0	75.181	23.4	68.288	23.317	75.097	-0.05488	18044
39	18045	Allium ursinum	x	10	2010	2	1	30	0	900	0	75.286	23.4	68.388	23.308	75.27	-0.03582	18045
40	18109	Allium ursinum	x	10	2010	3	1	-30	0	900	0	71.45757576	23.33333333	65.41111111	23.27878788	71.54141414	0.09720202	18109
41	18110	Allium ursinum	x	10	2010	3	1	-25	0	625	0	71.29191919	23.37777778	65.38585859	23.21212121	71.4959596	0.231545455	18110
42	18111	Allium ursinum	x	10	2010	3	1	-20	0	400	0	71.08989899	23.35555556	65.2989899	23.2	71.3989899	0.325848485	18111
43	18112	Allium ursinum	x	10	2010	3	1	-15	0	225	0	71.05757576	23.32323232	65.28787879	23.2010101	71.38888889	0.344393939	18112
44	18113	Allium ursinum	x	10	2010	3	1	-10	0	100	0	70.903	23.326	65.17	23.2	71.266	0.3528	18113
45	18114	Allium ursinum	x	10	2010	3	1	-5	0	25	0	70.748	23.333	65.194	23.204	71.276	0.53755	18114
46	18115	Allium ursinum	x	10	2010	3	1	0	0	0	0	70.709	23.314	65.109	23.2	71.177	0.47116	18115
47	18116	Allium ursinum	x	10	2010	3	1	5	0	25	0	70.734	23.3	64.993	23.209	70.999	0.30219	18116
48	18117	Allium ursinum	x	10	2010	3	1	10	0	100	0	70.671	23.3	64.848	23.234	70.848	0.18459	18117
49	18118	Allium ursinum	x	10	2010	3	1	15	0	225	0	70.619	23.3	64.78	23.259	70.78	0.1522	18118
50	18119	Allium ursinum	x	10	2010	3	1	20	0	400	0	70.523	23.3	64.617	23.211	70.532	0.04608	18119
51	18120	Allium ursinum	x	10	2010	3	1	25	0	625	0	70.492	23.3	64.538	23.227	70.438	-0.02088	18120
52	18121	Allium ursinum	x	10	2010	3	1	30	0	900	0	70.375	23.302	64.458	23.256	70.358	-0.00308	18121
53	18223	Allium ursinum	x	14	2014	0	3	-30	0	900	0	64.802	23.602	59.925	23.548	64.525	-0.27623	18223
54	18224	Allium ursinum	x	14	2014	0	3	-25	0	625	0	64.8020202	23.6010101	60.01414141	23.5	64.62828283	-0.156070707	18224
55	18225	Allium ursinum	x	14	2014	0	3	-20	0	400	0	64.8	23.6	59.9979798	23.5	64.6	-0.175747475	18225
56	18226	Allium ursinum	x	14	2014	0	3	-15	0	225	0	64.75252525	23.62020202	59.98080808	23.5020202	64.58282828	-0.151454545	18226
57	18227	Allium ursinum	x	14	2014	0	3	-10	0	100	0	64.55959596	23.6020202	59.84646465	23.5010101	64.43838384	-0.139292929	18227
58	18228	Allium ursinum	x	14	2014	0	3	-5	0	25	0	64.259	23.612	59.705	23.507	64.222	-0.0283	18228
59	18229	Allium ursinum	x	14	2014	0	3	0	0	0	0	64.128	23.628	59.647	23.544	64.161	0.02498	18229
60	18230	Allium ursinum	x	14	2014	0	3	5	0	25	0	64.073	23.657	59.58	23.537	64.08	-0.0098	18230
61	18231	Allium ursinum	x	14	2014	0	3	10	0	100	0	63.852	23.66	59.418	23.567	63.852	-0.00588	18231
62	18232	Allium ursinum	x	14	2014	0	3	15	0	225	0	63.587	23.647	59.133	23.598	63.473	-0.12278	18232
63	18233	Allium ursinum	x	14	2014	0	3	20	0	400	0	63.338	23.673	58.931	23.599	63.23	-0.14446	18233
64	18234	Allium ursinum	x	14	2014	0	3	25	0	625	0	63.31	23.666	58.845	23.599	63.091	-0.2317	18234
65	18235	Allium ursinum	x	14	2014	0	3	30	0	900	0	63.092	23.665	58.702	23.6	62.902	-0.20532	18235
66	18299	Allium ursinum	x	14	2014	1	3	-30	0	900	0	64.63737374	23.79494949	59.83535354	23.6989899	64.42828283	-0.232	18299
67	18300	Allium ursinum	x	14	2014	1	3	-25	0	625	0	64.402	23.789	59.828	23.687	64.42	-0.00648	18300
68	18301	Allium ursinum	x	14	2014	1	3	-20	0	400	0	64.34343434	23.78181818	59.72020202	23.68585859	64.25353535	-0.092363636	18301
69	18302	Allium ursinum	x	14	2014	1	3	-15	0	225	0	64.144	23.793	59.607	23.693	64.107	-0.04462	18302
70	18303	Allium ursinum	x	14	2014	1	3	-10	0	100	0	63.978	23.762	59.531	23.687	64.027	0.01954	18303
71	18304	Allium ursinum	x	14	2014	1	3	-5	0	25	0	63.898	23.766	59.501	23.668	63.986	0.05934	18304
72	18305	Allium ursinum	x	14	2014	1	3	0	0	0	0	63.779	23.774	59.461	23.692	63.928	0.12474	18305
73	18306	Allium ursinum	x	14	2014	1	3	5	0	25	0	63.702	23.792	59.368	23.693	63.768	0.07712	18306
74	18307	Allium ursinum	x	14	2014	1	3	10	0	100	0	63.632	23.78	59.285	23.684	63.685	0.0359	18307
75	18308	Allium ursinum	x	14	2014	1	3	15	0	225	0	63.62828283	23.76464646	59.23131313	23.68989899	63.62626263	-0.032323232	18308
76	18309	Allium ursinum	x	14	2014	1	3	20	0	400	0	63.62727273	23.74242424	59.18484848	23.68181818	63.56969697	-0.093575758	18309
77	18310	Allium ursinum	x	14	2014	1	3	25	0	625	0	63.61515152	23.71717172	59.18888889	23.68888889	63.57777778	-0.076040404	18310
78	18311	Allium ursinum	x	14	2014	1	3	30	0	900	0	63.67373737	23.70505051	59.18686869	23.68989899	63.57373737	-0.137333333	18311
79	18375	Allium ursinum	x	14	2014	2	3	-30	0	900	0	62.317	23.494	58.301	23.391	62.321	0.03234	18375
80	18376	Allium ursinum	x	14	2014	2	3	-25	0	625	0	62.262	23.482	58.329	23.326	62.359	0.12486	18376
81	18377	Allium ursinum	x	14	2014	2	3	-20	0	400	0	62.21	23.493	58.346	23.348	62.392	0.19964	18377
82	18378	Allium ursinum	x	14	2014	2	3	-15	0	225	0	62.12323232	23.48686869	58.27777778	23.32525253	62.29494949	0.194989899	18378
83	18379	Allium ursinum	x	14	2014	2	3	-10	0	100	0	62.081	23.466	58.294	23.321	62.302	0.25896	18379
84	18380	Allium ursinum	x	14	2014	2	3	-5	0	25	0	62.047	23.463	58.324	23.351	62.364	0.33316	18380
85	18381	Allium ursinum	x	14	2014	2	3	0	0	0	0	61.984	23.482	58.288	23.387	62.3	0.34792	18381
86	18382	Allium ursinum	x	14	2014	2	3	5	0	25	0	61.91111111	23.48787879	58.16767677	23.38686869	62.16767677	0.259575758	18382
87	18383	Allium ursinum	x	14	2014	2	3	10	0	100	0	61.84693878	23.47040816	58.10510204	23.39489796	62.10102041	0.239897959	18383
88	18384	Allium ursinum	x	14	2014	2	3	15	0	225	0	61.7989899	23.43838384	58.01313131	23.39090909	61.93333333	0.164606061	18384
89	18385	Allium ursinum	x	14	2014	2	3	20	0	400	0	61.75959596	23.40909091	57.98686869	23.39090909	61.88686869	0.168808081	18385
90	18386	Allium ursinum	x	14	2014	2	3	25	0	625	0	61.728	23.41	57.96	23.384	61.86	0.1644	18386
91	18387	Allium ursinum	x	14	2014	2	3	30	0	900	0	61.731	23.415	57.957	23.358	61.857	0.15738	18387
92	18451	Allium ursinum	x	14	2014	3	3	-30	0	900	0	61.92755102	23.39693878	58.03979592	23.29897959	61.97959184	0.07177551	18451
93	18452	Allium ursinum	x	14	2014	3	3	-25	0	625	0	61.861	23.399	58.086	23.286	62.072	0.20024	18452
94	18453	Allium ursinum	x	14	2014	3	3	-20	0	400	0	61.734	23.399	58.09	23.277	62.069	0.3326	18453
95	18454	Allium ursinum	x	14	2014	3	3	-15	0	225	0	61.626	23.4	58.024	23.3	61.949	0.35216	18454
96	18455	Allium ursinum	x	14	2014	3	3	-10	0	100	0	61.58877551	23.4	58.01938776	23.29897959	61.93979592	0.383204082	18455
97	18456	Allium ursinum	x	14	2014	3	3	-5	0	25	0	61.498	23.4	57.958	23.292	61.861	0.39172	18456
98	18457	Allium ursinum	x	14	2014	3	3	0	0	0	0	61.492	23.392	57.974	23.295	61.875	0.41916	18457
99	18458	Allium ursinum	x	14	2014	3	3	5	0	25	0	61.51	23.385	57.911	23.296	61.811	0.31674	18458
100	18459	Allium ursinum	x	14	2014	3	3	10	0	100	0	61.5	23.4	57.85959596	23.2979798	61.75959596	0.257858586	18459
101	18460	Allium ursinum	x	14	2014	3	3	15	0	225	0	61.49393939	23.39393939	57.85151515	23.2989899	61.75151515	0.253090909	18460
102	18461	Allium ursinum	x	14	2014	3	3	20	0	400	0	61.51616162	23.3959596	57.80606061	23.2989899	61.70606061	0.169959596	18461
103	18462	Allium ursinum	x	14	2014	3	3	25	0	625	0	61.4969697	23.3979798	57.81212121	23.3	61.71212121	0.197272727	18462
104	18463	Allium ursinum	x	14	2014	3	3	30	0	900	0	61.458	23.398	57.8	23.3	61.7	0.22	18463
105	18470	Allium ursinum	x	18	2018	0	0	-30	0	900	0	66.289	23.4	61.369	23.332	65.969	-0.32598	18470
106	18471	Allium ursinum	x	18	2018	0	0	-25	0	625	0	66.343	23.38	61.399	23.299	65.999	-0.34129	18471
107	18472	Allium ursinum	x	18	2018	0	0	-20	0	400	0	66.305	23.344	61.438	23.274	66.04	-0.25262	18472
108	18473	Allium ursinum	x	18	2018	0	0	-15	0	225	0	66.298	23.313	61.45	23.24	66.057	-0.23007	18473
109	18474	Allium ursinum	x	18	2018	0	0	-10	0	100	0	66.24747475	23.30707071	61.53232323	23.28181818	66.18080808	-0.072979798	18474
110	18475	Allium ursinum	x	18	2018	0	0	-5	0	25	0	66.06	23.34	61.484	23.295	66.111	0.05191	18475
111	18476	Allium ursinum	x	18	2018	0	0	0	0	0	0	65.78888889	23.37575758	61.18989899	23.2979798	65.71717172	-0.056909091	18476
112	18477	Allium ursinum	x	18	2018	0	0	5	0	25	0	65.66363636	23.36060606	61.06767677	23.2969697	65.56767677	-0.089333333	18477
113	18478	Allium ursinum	x	18	2018	0	0	10	0	100	0	65.58989899	23.37777778	60.88585859	23.3	65.37171717	-0.250282828	18478
114	18479	Allium ursinum	x	18	2018	0	0	15	0	225	0	65.59292929	23.39292929	60.77676768	23.3	65.17676768	-0.39489899	18479
115	18480	Allium ursinum	x	18	2018	0	0	20	0	400	0	65.4969697	23.3979798	60.65959596	23.3	65.05959596	-0.450090909	18480
116	18481	Allium ursinum	x	18	2018	0	0	25	0	625	0	65.498	23.4	60.612	23.304	65.012	-0.51252	18481
117	18482	Allium ursinum	x	18	2018	0	0	30	0	900	0	65.53131313	23.4	60.64242424	23.32727273	65.04242424	-0.506585859	18482
118	18546	Allium ursinum	x	18	2018	1	0	-30	0	900	0	60.30606061	23.76060606	57.17979798	23.7	60.55959596	0.246676768	18546
119	18547	Allium ursinum	x	18	2018	1	0	-25	0	625	0	60.063	23.746	57.062	23.646	60.368	0.33704	18547
120	18548	Allium ursinum	x	18	2018	1	0	-20	0	400	0	59.747	23.752	56.883	23.671	60.181	0.42207	18548
121	18549	Allium ursinum	x	18	2018	1	0	-15	0	225	0	59.645	23.776	56.824	23.664	60.111	0.44796	18549
122	18550	Allium ursinum	x	18	2018	1	0	-10	0	100	0	59.68989899	23.77676768	56.95151515	23.67777778	60.25151515	0.567555556	18550
123	18551	Allium ursinum	x	18	2018	1	0	-5	0	25	0	59.61313131	23.78989899	56.91515152	23.68282828	60.21212121	0.597414141	18551
124	18552	Allium ursinum	x	18	2018	1	0	0	0	0	0	59.39191919	23.79494949	56.78888889	23.68585859	60.05959596	0.655747475	18552
125	18553	Allium ursinum	x	18	2018	1	0	5	0	25	0	59.16161616	23.8	56.56363636	23.7	59.76363636	0.594949495	18553
126	18554	Allium ursinum	x	18	2018	1	0	10	0	100	0	58.942	23.799	56.293	23.699	59.393	0.46497	18554
127	18555	Allium ursinum	x	18	2018	1	0	15	0	225	0	58.818	23.791	56.163	23.7	59.263	0.42127	18555
128	18556	Allium ursinum	x	18	2018	1	0	20	0	400	0	58.806	23.792	56.053	23.7	59.106	0.29137	18556
129	18557	Allium ursinum	x	18	2018	1	0	25	0	625	0	58.809	23.799	56.098	23.7	59.196	0.34642	18557
130	18558	Allium ursinum	x	18	2018	1	0	30	0	900	0	58.888	23.799	56.1	23.7	59.199	0.27	18558
131	18622	Allium ursinum	x	18	2018	2	0	-30	0	900	0	56.086	23.786	53.814	23.697	56.214	0.11906	18622
132	18623	Allium ursinum	x	18	2018	2	0	-25	0	625	0	56.03030303	23.74646465	53.84646465	23.64646465	56.24646465	0.216636364	18623
133	18624	Allium ursinum	x	18	2018	2	0	-20	0	400	0	55.93737374	23.75151515	53.8	23.6040404	56.2	0.249626263	18624
134	18625	Allium ursinum	x	18	2018	2	0	-15	0	225	0	55.85252525	23.74242424	53.8040404	23.6040404	56.2040404	0.339686869	18625
135	18626	Allium ursinum	x	18	2018	2	0	-10	0	100	0	55.84545455	23.72727273	53.82222222	23.60707071	56.22222222	0.370212121	18626
136	18627	Allium ursinum	x	18	2018	2	0	-5	0	25	0	55.84545455	23.72222222	53.85353535	23.6010101	56.25353535	0.410606061	18627
137	18628	Allium ursinum	x	18	2018	2	0	0	0	0	0	55.812	23.738	53.861	23.6	56.261	0.45369	18628
138	18629	Allium ursinum	x	18	2018	2	0	5	0	25	0	55.761	23.71	53.843	23.601	56.243	0.48147	18629
139	18630	Allium ursinum	x	18	2018	2	0	10	0	100	0	55.721	23.703	53.642	23.615	55.981	0.26218	18630
140	18631	Allium ursinum	x	18	2018	2	0	15	0	225	0	55.677	23.701	53.568	23.606	55.868	0.21072	18631
141	18632	Allium ursinum	x	18	2018	2	0	20	0	400	0	55.7	23.7	53.578	23.6	55.878	0.20062	18632
142	18633	Allium ursinum	x	18	2018	2	0	25	0	625	0	55.708	23.7	53.58	23.602	55.88	0.1952	18633
143	18634	Allium ursinum	x	18	2018	2	0	30	0	900	0	55.706	23.7	53.556	23.6	55.856	0.16624	18634
144	18698	Allium ursinum	x	18	2018	3	0	-30	0	900	0	52.43030303	23.5	50.84444444	23.40909091	52.34545455	-0.060969697	18698
145	18699	Allium ursinum	x	18	2018	3	0	-25	0	625	0	52.42222222	23.5010101	50.92222222	23.4	52.44444444	0.047444444	18699
146	18700	Allium ursinum	x	18	2018	3	0	-20	0	400	0	52.28571429	23.50306122	50.84081633	23.4	52.34081633	0.078938776	18700
147	18701	Allium ursinum	x	18	2018	3	0	-15	0	225	0	52.23	23.507	50.822	23.4	52.322	0.11038	18701
148	18702	Allium ursinum	x	18	2018	3	0	-10	0	100	0	52.176	23.5	50.799	23.4	52.299	0.13471	18702
149	18703	Allium ursinum	x	18	2018	3	0	-5	0	25	0	52.1	23.5	50.831	23.4	52.332	0.25199	18703
150	18704	Allium ursinum	x	18	2018	3	0	0	0	0	0	51.995	23.5	50.698	23.401	52.198	0.18542	18704
151	18705	Allium ursinum	x	18	2018	3	0	5	0	25	0	51.905	23.5	50.567	23.401	52.023	0.10643	18705
152	18706	Allium ursinum	x	18	2018	3	0	10	0	100	0	51.815	23.5	50.392	23.4	51.792	-0.03026	18706
153	18707	Allium ursinum	x	18	2018	3	0	15	0	225	0	51.731	23.5	50.298	23.4	51.696	-0.06758	18707
154	18708	Allium ursinum	x	18	2018	3	0	20	0	400	0	51.724	23.5	50.235	23.4	51.57	-0.14185	18708
155	18709	Allium ursinum	x	18	2018	3	0	25	0	625	0	51.68585859	23.5	50.16161616	23.4	51.46161616	-0.198373737	18709
156	18710	Allium ursinum	x	18	2018	3	0	30	0	900	0	51.54242424	23.5	50.05353535	23.4	51.35353535	-0.194363636	18710
157	18831	Allium ursinum	x	22	2022	0	3	-30	0	900	0	48.04242424	23.31111111	47.26969697	23.25151515	47.96969697	-0.045555556	18831
158	18832	Allium ursinum	x	22	2022	0	3	-25	0	625	0	48.07575758	23.34444444	47.37979798	23.2030303	48.07979798	0.040434343	18832
159	18833	Allium ursinum	x	22	2022	0	3	-20	0	400	0	48.096	23.329	47.397	23.201	48.097	0.03877	18833
160	18834	Allium ursinum	x	22	2022	0	3	-15	0	225	0	48.084	23.322	47.445	23.205	48.145	0.10306	18834
161	18835	Allium ursinum	x	22	2022	0	3	-10	0	100	0	48.212	23.349	47.573	23.232	48.329	0.11438	18835
162	18836	Allium ursinum	x	22	2022	0	3	-5	0	25	0	48.256	23.369	47.772	23.282	48.572	0.28649	18836
163	18837	Allium ursinum	x	22	2022	0	3	0	0	0	0	48.316	23.353	47.861	23.29	48.661	0.32345	18837
164	18838	Allium ursinum	x	22	2022	0	3	5	0	25	0	48.283	23.372	47.676	23.292	48.474	0.15521	18838
165	18839	Allium ursinum	x	22	2022	0	3	10	0	100	0	48.329	23.359	47.634	23.297	48.432	0.0637	18839
166	18840	Allium ursinum	x	22	2022	0	3	15	0	225	0	48.28	23.372	47.512	23.3	48.224	-0.01992	18840
167	18841	Allium ursinum	x	22	2022	0	3	20	0	400	0	48.26363636	23.38989899	47.45858586	23.3	48.15858586	-0.061777778	18841
168	18842	Allium ursinum	x	22	2022	0	3	25	0	625	0	48.22727273	23.39494949	47.4	23.3	48.1	-0.089272727	18842
169	18843	Allium ursinum	x	22	2022	0	3	30	0	900	0	48.21616162	23.4	47.41212121	23.3	48.11212121	-0.064949495	18843
170	18907	Allium ursinum	x	22	2022	1	3	-30	0	900	0	48.365	23.5	47.607	23.424	48.398	-0.00153	18907
171	18908	Allium ursinum	x	22	2022	1	3	-25	0	625	0	48.446	23.5	47.783	23.4	48.583	0.10847	18908
172	18909	Allium ursinum	x	22	2022	1	3	-20	0	400	0	48.57	23.5	47.895	23.4	48.695	0.10654	18909
173	18910	Allium ursinum	x	22	2022	1	3	-15	0	225	0	48.633	23.501	48.062	23.4	48.862	0.22465	18910
174	18911	Allium ursinum	x	22	2022	1	3	-10	0	100	0	48.79494949	23.5	48.31212121	23.4	49.11212121	0.334383838	18911
175	18912	Allium ursinum	x	22	2022	1	3	-5	0	25	0	48.91414141	23.5	48.41818182	23.4	49.21818182	0.330676768	18912
176	18913	Allium ursinum	x	22	2022	1	3	0	0	0	0	49.01313131	23.5	48.52323232	23.4040404	49.33131313	0.345747475	18913
177	18914	Allium ursinum	x	22	2022	1	3	5	0	25	0	49.1	23.5	48.487	23.402	49.287	0.21978	18914
178	18915	Allium ursinum	x	22	2022	1	3	10	0	100	0	49.112	23.502	48.463	23.447	49.263	0.18164	18915
179	18916	Allium ursinum	x	22	2022	1	3	15	0	225	0	49.131	23.5	48.436	23.439	49.236	0.13324	18916
180	18917	Allium ursinum	x	22	2022	1	3	20	0	400	0	49.232	23.5	48.422	23.43	49.222	0.01698	18917
181	18918	Allium ursinum	x	22	2022	1	3	25	0	625	0	49.23	23.5	48.374	23.46	49.174	-0.03334	18918
182	18919	Allium ursinum	x	22	2022	1	3	30	0	900	0	49.286	23.502	48.409	23.453	49.209	-0.05119	18919
183	18983	Allium ursinum	x	22	2022	2	3	-30	0	900	0	48.21111111	23.46666667	47.56868687	23.38787879	48.33737374	0.110757576	18983
184	18984	Allium ursinum	x	22	2022	2	3	-25	0	625	0	48.206	23.464	47.567	23.32	48.32	0.11389	18984
185	18985	Allium ursinum	x	22	2022	2	3	-20	0	400	0	48.125	23.42	47.603	23.3	48.398	0.23419	18985
186	18986	Allium ursinum	x	22	2022	2	3	-15	0	225	0	48.17	23.415	47.601	23.3	48.388	0.18695	18986
187	18987	Allium ursinum	x	22	2022	2	3	-10	0	100	0	48.139	23.439	47.591	23.3	48.363	0.207	18987
188	18988	Allium ursinum	x	22	2022	2	3	-5	0	25	0	48.102	23.401	47.776	23.3	48.576	0.44497	18988
189	18989	Allium ursinum	x	22	2022	2	3	0	0	0	0	48.10707071	23.40707071	47.82626263	23.3	48.62626263	0.494535354	18989
190	18990	Allium ursinum	x	22	2022	2	3	5	0	25	0	48.106	23.4	47.67	23.3	48.47	0.32561	18990
191	18991	Allium ursinum	x	22	2022	2	3	10	0	100	0	48.137	23.4	47.631	23.3	48.427	0.25247	18991
192	18992	Allium ursinum	x	22	2022	2	3	15	0	225	0	48.18888889	23.4	47.52626263	23.3	48.25252525	0.086737374	18992
193	18993	Allium ursinum	x	22	2022	2	3	20	0	400	0	48.2	23.4	47.50714286	23.3	48.21428571	0.054785714	18993
194	18994	Allium ursinum	x	22	2022	2	3	25	0	625	0	48.1979798	23.3989899	47.5	23.3	48.2	0.049020202	18994
195	18995	Allium ursinum	x	22	2022	2	3	30	0	900	0	48.16666667	23.4	47.45757576	23.3	48.15757576	0.034090909	18995
196	19059	Allium ursinum	x	22	2022	3	3	-30	0	900	0	45.219	23.185	44.674	23.099	45.174	-0.04234	19059
197	19060	Allium ursinum	x	22	2022	3	3	-25	0	625	0	45.095	23.192	44.655	23.062	45.155	0.06095	19060
198	19061	Allium ursinum	x	22	2022	3	3	-20	0	400	0	44.957	23.185	44.589	23.084	45.089	0.12701	19061
199	19062	Allium ursinum	x	22	2022	3	3	-15	0	225	0	44.92727273	23.19393939	44.5040404	23.06767677	45.0040404	0.06430303	19062
200	19063	Allium ursinum	x	22	2022	3	3	-10	0	100	0	44.83333333	23.19292929	44.51717172	23.02121212	45.01717172	0.172515152	19063
201	19064	Allium ursinum	x	22	2022	3	3	-5	0	25	0	44.68787879	23.18585859	44.56161616	23.03434343	45.06161616	0.366313131	19064
202	19065	Allium ursinum	x	22	2022	3	3	0	0	0	0	44.66938776	23.17755102	44.52244898	23.04285714	45.02244898	0.342336735	19065
203	19066	Allium ursinum	x	22	2022	3	3	5	0	25	0	44.562	23.157	44.419	23.064	44.919	0.3374	19066
204	19067	Allium ursinum	x	22	2022	3	3	10	0	100	0	44.505	23.14	44.228	23.077	44.728	0.18667	19067
205	19068	Allium ursinum	x	22	2022	3	3	15	0	225	0	44.427	23.129	44.103	23.055	44.578	0.12899	19068
206	19069	Allium ursinum	x	22	2022	3	3	20	0	400	0	44.337	23.111	44.029	23.07	44.465	0.13861	19069
207	19070	Allium ursinum	x	22	2022	3	3	25	0	625	0	44.279	23.11	43.894	23.091	44.294	0.04963	19070
208	19071	Allium ursinum	x	22	2022	3	3	30	0	900	0	44.201	23.108	43.81	23.093	44.21	0.03674	19071
209	17894	Allium ursinum	z	10	2010	0	1	0	5	0	25	70.475	23.1	64.388	23.001	70.288	-0.18988	17894
210	17895	Allium ursinum	z	10	2010	0	1	0	10	0	100	70.309	23.101	64.257	23	70.157	-0.18675	17895
211	17896	Allium ursinum	z	10	2010	0	1	0	15	0	225	70.04	23.1	64.124	23.002	69.953	-0.08323	17896
212	17897	Allium ursinum	z	10	2010	0	1	0	20	0	400	69.911	23.106	63.923	23.007	69.723	-0.20348	17897
213	17898	Allium ursinum	z	10	2010	0	1	0	25	0	625	69.938	23.145	63.984	23.002	69.784	-0.15484	17898
214	17899	Allium ursinum	z	10	2010	0	1	0	30	0	900	70.087	23.164	64.123	23.035	69.953	-0.13148	17899
215	17970	Allium ursinum	z	10	2010	1	1	0	5	0	25	79.32727273	23.5	71.63838384	23.4	79.28383838	-0.041676768	17970
216	17971	Allium ursinum	z	10	2010	1	1	0	10	0	100	79.44545455	23.5	71.75555556	23.4	79.45555556	-0.014565657	17971
217	17972	Allium ursinum	z	10	2010	1	1	0	15	0	225	79.56969697	23.5	71.89292929	23.4	79.59292929	0.031535354	17972
218	17973	Allium ursinum	z	10	2010	1	1	0	20	0	400	79.51111111	23.5	71.9020202	23.4	79.6020202	0.101525253	17973
219	17974	Allium ursinum	z	10	2010	1	1	0	25	0	625	79.288	23.501	71.701	23.4	79.375	0.07524	17974
220	17975	Allium ursinum	z	10	2010	1	1	0	30	0	900	78.86	23.5	71.302	23.4	78.854	0.008	17975
221	18046	Allium ursinum	z	10	2010	2	1	0	5	0	25	75.374	23.4	68.525	23.302	75.425	0.04677	18046
222	18047	Allium ursinum	z	10	2010	2	1	0	10	0	100	75.44646465	23.4	68.61919192	23.3	75.51919192	0.091333333	18047
223	18048	Allium ursinum	z	10	2010	2	1	0	15	0	225	75.422	23.402	68.688	23.3	75.59	0.20112	18048
224	18049	Allium ursinum	z	10	2010	2	1	0	20	0	400	75.497	23.408	68.733	23.3	75.666	0.18192	18049
225	18050	Allium ursinum	z	10	2010	2	1	0	25	0	625	75.581	23.4	68.792	23.3	75.784	0.17108	18050
226	18051	Allium ursinum	z	10	2010	2	1	0	30	0	900	75.627	23.4	68.8	23.3	75.8	0.135	18051
227	18122	Allium ursinum	z	10	2010	3	1	0	5	0	25	70.168	23.3	64.355	23.252	70.255	0.0762	18122
228	18123	Allium ursinum	z	10	2010	3	1	0	10	0	100	69.922	23.31	64.185	23.202	70.069	0.11041	18123
229	18124	Allium ursinum	z	10	2010	3	1	0	15	0	225	69.749	23.3	64.036	23.2	69.836	0.09864	18124
230	18125	Allium ursinum	z	10	2010	3	1	0	20	0	400	69.55454545	23.3	63.97474747	23.2	69.77474747	0.217141414	18125
231	18126	Allium ursinum	z	10	2010	3	1	0	25	0	625	69.42121212	23.3	63.78080808	23.2	69.55454545	0.109989899	18126
232	18127	Allium ursinum	z	10	2010	3	1	0	30	0	900	69.18686869	23.3	63.61919192	23.2	69.31919192	0.143929293	18127
233	18236	Allium ursinum	z	14	2014	0	3	0	5	0	25	62.977	23.674	58.72	23.6	62.92	-0.0662	18236
234	18237	Allium ursinum	z	14	2014	0	3	0	10	0	100	63.026	23.678	58.777	23.597	62.979	-0.03882	18237
235	18238	Allium ursinum	z	14	2014	0	3	0	15	0	225	63.137	23.691	58.838	23.59	63.08	-0.06808	18238
236	18239	Allium ursinum	z	14	2014	0	3	0	20	0	400	63.189	23.686	58.88	23.584	63.16	-0.0638	18239
237	18240	Allium ursinum	z	14	2014	0	3	0	25	0	625	63.34747475	23.7	59.01515152	23.58888889	63.31515152	-0.041171717	18240
238	18241	Allium ursinum	z	14	2014	0	3	0	30	0	900	63.47979798	23.7	59.12121212	23.6	63.44242424	-0.031373737	18241
239	18312	Allium ursinum	z	14	2014	1	3	0	5	0	25	63.7	23.7	59.21111111	23.64444444	63.6040404	-0.131111111	18312
240	18313	Allium ursinum	z	14	2014	1	3	0	10	0	100	63.70102041	23.7	59.2744898	23.6	63.6744898	-0.047204082	18313
241	18314	Allium ursinum	z	14	2014	1	3	0	15	0	225	63.74848485	23.7	59.32626263	23.6	63.72626263	-0.025292929	18314
242	18315	Allium ursinum	z	14	2014	1	3	0	20	0	400	63.83434343	23.7	59.39494949	23.6	63.79494949	-0.019111111	18315
243	18316	Allium ursinum	z	14	2014	1	3	0	25	0	625	63.798	23.7	59.375	23.599	63.775	-0.0095	18316
244	18317	Allium ursinum	z	14	2014	1	3	0	30	0	900	63.61919192	23.7	59.28383838	23.6	63.68383838	0.047151515	18317
245	18388	Allium ursinum	z	14	2014	2	3	0	5	0	25	61.68571429	23.41530612	57.90612245	23.36428571	61.80612245	0.134489796	18388
246	18389	Allium ursinum	z	14	2014	2	3	0	10	0	100	61.64747475	23.44747475	57.90707071	23.30909091	61.80707071	0.174	18389
247	18390	Allium ursinum	z	14	2014	2	3	0	15	0	225	61.574	23.457	57.885	23.301	61.785	0.2179	18390
248	18391	Allium ursinum	z	14	2014	2	3	0	20	0	400	61.541	23.438	57.9	23.3	61.8	0.271	18391
249	18392	Allium ursinum	z	14	2014	2	3	0	25	0	625	61.584	23.402	57.903	23.303	61.803	0.23202	18392
250	18393	Allium ursinum	z	14	2014	2	3	0	30	0	900	61.599	23.423	57.93	23.3	61.83	0.2532	18393
251	18464	Allium ursinum	z	14	2014	3	3	0	5	0	25	61.51313131	23.3969697	57.87474747	23.28989899	61.77474747	0.265030303	18464
252	18465	Allium ursinum	z	14	2014	3	3	0	10	0	100	61.54242424	23.36464646	57.93434343	23.29292929	61.83434343	0.31559596	18465
253	18466	Allium ursinum	z	14	2014	3	3	0	15	0	225	61.593	23.391	57.907	23.292	61.807	0.22838	18466
254	18467	Allium ursinum	z	14	2014	3	3	0	20	0	400	61.583	23.38	57.912	23.293	61.812	0.24508	18467
255	18468	Allium ursinum	z	14	2014	3	3	0	25	0	625	61.545	23.395	57.907	23.293	61.807	0.27638	18468
256	18469	Allium ursinum	z	14	2014	3	3	0	30	0	900	61.542	23.399	57.891	23.291	61.791	0.25794	18469
257	18483	Allium ursinum	z	18	2018	0	0	0	5	0	25	65.64444444	23.4	60.76666667	23.33030303	65.17070707	-0.45940404	18483
258	18484	Allium ursinum	z	18	2018	0	0	0	10	0	100	65.74	23.4	60.877	23.316	65.347	-0.41197	18484
259	18485	Allium ursinum	z	18	2018	0	0	0	15	0	225	65.739	23.401	60.921	23.322	65.42	-0.35392	18485
260	18486	Allium ursinum	z	18	2018	0	0	0	20	0	400	65.735	23.415	60.966	23.378	65.463	-0.29189	18486
261	18487	Allium ursinum	z	18	2018	0	0	0	25	0	625	65.779	23.439	60.988	23.39	65.488	-0.30748	18487
262	18488	Allium ursinum	z	18	2018	0	0	0	30	0	900	65.927	23.46	61.034	23.389	65.534	-0.39614	18488
263	18559	Allium ursinum	z	18	2018	1	0	0	5	0	25	58.898	23.799	56.17	23.7	59.27	0.3503	18559
264	18560	Allium ursinum	z	18	2018	1	0	0	10	0	100	58.85	23.796	56.106	23.7	59.205	0.31574	18560
265	18561	Allium ursinum	z	18	2018	1	0	0	15	0	225	58.702	23.8	55.984	23.7	58.991	0.30613	18561
266	18562	Allium ursinum	z	18	2018	1	0	0	20	0	400	58.514	23.8	55.9	23.7	58.9	0.385	18562
267	18563	Allium ursinum	z	18	2018	1	0	0	25	0	625	58.519	23.8	55.941	23.7	58.941	0.4333	18563
268	18564	Allium ursinum	z	18	2018	1	0	0	30	0	900	58.532	23.8	55.998	23.7	58.998	0.4944	18564
269	18635	Allium ursinum	z	18	2018	2	0	0	5	0	25	55.754	23.7	53.657	23.6	56.014	0.24853	18635
270	18636	Allium ursinum	z	18	2018	2	0	0	10	0	100	55.846	23.696	53.697	23.598	56.094	0.20813	18636
271	18637	Allium ursinum	z	18	2018	2	0	0	15	0	225	55.837	23.692	53.757	23.598	56.156	0.29453	18637
272	18638	Allium ursinum	z	18	2018	2	0	0	20	0	400	55.87373737	23.7	53.7959596	23.5969697	56.1959596	0.308050505	18638
273	18639	Allium ursinum	z	18	2018	2	0	0	25	0	625	55.94242424	23.6969697	53.87474747	23.58888889	56.27474747	0.341	18639
274	18640	Allium ursinum	z	18	2018	2	0	0	30	0	900	55.962	23.698	53.862	23.593	56.262	0.30498	18640
275	18711	Allium ursinum	z	18	2018	3	0	0	5	0	25	51.489	23.497	50.053	23.4	51.353	-0.14163	18711
276	18712	Allium ursinum	z	18	2018	3	0	0	10	0	100	51.35656566	23.4979798	49.95252525	23.4	51.20505051	-0.138808081	18712
277	18713	Allium ursinum	z	18	2018	3	0	0	15	0	225	51.2	23.4969697	49.82020202	23.3979798	51.02020202	-0.152959596	18713
278	18714	Allium ursinum	z	18	2018	3	0	0	20	0	400	51.02828283	23.49191919	49.73030303	23.39393939	50.93030303	-0.097828283	18714
279	18715	Allium ursinum	z	18	2018	3	0	0	25	0	625	51.02020202	23.48585859	49.68787879	23.39090909	50.88787879	-0.144838384	18715
280	18716	Allium ursinum	z	18	2018	3	0	0	30	0	900	50.916	23.477	49.597	23.378	50.788	-0.15787	18716
281	18844	Allium ursinum	z	22	2022	0	3	0	5	0	25	48.23636364	23.3959596	47.48888889	23.3	48.18888889	-0.001474747	18844
282	18845	Allium ursinum	z	22	2022	0	3	0	10	0	100	48.23636364	23.3979798	47.5	23.3	48.2010101	0.010636364	18845
283	18846	Allium ursinum	z	22	2022	0	3	0	15	0	225	48.3020202	23.3989899	47.5030303	23.3	48.20606061	-0.051717172	18846
284	18847	Allium ursinum	z	22	2022	0	3	0	20	0	400	48.32222222	23.4	47.53535354	23.3	48.27070707	-0.036686869	18847
285	18848	Allium ursinum	z	22	2022	0	3	0	25	0	625	48.356	23.4	47.598	23.3	48.396	-0.00218	18848
286	18849	Allium ursinum	z	22	2022	0	3	0	30	0	900	48.353	23.4	47.6	23.3	48.4	0.003	18849
287	18920	Allium ursinum	z	22	2022	1	3	0	5	0	25	49.294	23.503	48.45	23.424	49.25	-0.0145	18920
288	18921	Allium ursinum	z	22	2022	1	3	0	10	0	100	49.304	23.5	48.496	23.4	49.296	0.02564	18921
289	18922	Allium ursinum	z	22	2022	1	3	0	15	0	225	49.3	23.501	48.44	23.4	49.24	-0.0314	18922
290	18923	Allium ursinum	z	22	2022	1	3	0	20	0	400	49.293	23.502	48.494	23.401	49.294	0.03445	18923
291	18924	Allium ursinum	z	22	2022	1	3	0	25	0	625	49.303	23.5	48.502	23.402	49.302	0.03316	18924
292	18925	Allium ursinum	z	22	2022	1	3	0	30	0	900	49.30510204	23.50408163	48.5	23.4	49.3	0.028897959	18925
293	18996	Allium ursinum	z	22	2022	2	3	0	5	0	25	48.14141414	23.4	47.4979798	23.3	48.1979798	0.103383838	18996
294	18997	Allium ursinum	z	22	2022	2	3	0	10	0	100	48.09292929	23.4	47.5010101	23.3	48.2020202	0.155171717	18997
295	18998	Allium ursinum	z	22	2022	2	3	0	15	0	225	48.09292929	23.3969697	47.49090909	23.29494949	48.19090909	0.144161616	18998
296	18999	Allium ursinum	z	22	2022	2	3	0	20	0	400	48.082	23.396	47.485	23.276	48.185	0.14865	18999
297	19000	Allium ursinum	z	22	2022	2	3	0	25	0	625	48.043	23.367	47.435	23.235	48.135	0.13315	19000
298	19001	Allium ursinum	z	22	2022	2	3	0	30	0	900	48.072	23.352	47.435	23.202	48.135	0.10415	19001
299	19072	Allium ursinum	z	22	2022	3	3	0	5	0	25	44.111	23.105	43.76	23.059	44.16	0.07232	19072
300	19073	Allium ursinum	z	22	2022	3	3	0	10	0	100	44.059	23.101	43.71	23	44.11	0.0699	19073
301	19074	Allium ursinum	z	22	2022	3	3	0	15	0	225	44.047	23.1	43.657	23	44.057	0.02413	19074
302	19075	Allium ursinum	z	22	2022	3	3	0	20	0	400	43.941	23.101	43.592	23	43.992	0.05936	19075
303	19076	Allium ursinum	z	22	2022	3	3	0	25	0	625	43.89	23.1	43.527	23	43.927	0.04016	19076
304	19077	Allium ursinum	z	22	2022	3	3	0	30	0	900	43.86767677	23.1	43.5030303	23	43.9030303	0.03659596	19077
