# Supplementary material for: Floral Humidity in Flowering Plants: A Preliminary Survey
Source: Front Plant Sci. 2020 Mar 6;11:249. doi: 10.3389/fpls.2020.00249 (PMC7068853; doi:10.3389/fpls.2020.00249)
Supplement: SUPPLEMENTARY FILE 2 — A zipped file containing floral humidity data collected by the robot arm transects as described in the main text. A word document within the zipped files explains the data formatting in detail. Datafiles themselves are in CSV format. [file Data_Sheet_2.zip › Floral humidity data/Flowers/Allium ursinum Raw.csv]

	X.	Individual	Species	totIndividual	date	sample..	Sample.order	x.or.z.transect	xoffset	zoffset	Background.Humidity	Background.Temperature	Focal.Humidity	Focal.Temperature	Corrected.Focal.humidity	Change.in.RH.	block	BE	Tag	N
1	62485	10	Allium ursinum	2010	2018-05-31-12-45-26	0	1	x	-30	0	71.8	22.9	65.3	22.9	71.4	-0.383	17881	First10	Here	1
2	62486	10	Allium ursinum	2010	2018-05-31-12-45-28	0	1	x	-30	0	71.8	22.9	65.3	22.9	71.4	-0.383	17881	First10	Here	2
3	62487	10	Allium ursinum	2010	2018-05-31-12-45-30	0	1	x	-30	0	71.8	22.9	65.3	22.9	71.4	-0.383	17881	First10	Here	3
4	62488	10	Allium ursinum	2010	2018-05-31-12-45-32	0	1	x	-30	0	71.8	22.9	65.3	22.9	71.4	-0.383	17881	First10	Here	4
5	62489	10	Allium ursinum	2010	2018-05-31-12-45-34	0	1	x	-30	0	71.8	22.9	65.4	22.9	71.5	-0.259	17881	First10	Here	5
6	62490	10	Allium ursinum	2010	2018-05-31-12-45-36	0	1	x	-30	0	71.8	22.9	65.3	22.9	71.4	-0.383	17881	First10	Here	6
7	62491	10	Allium ursinum	2010	2018-05-31-12-45-38	0	1	x	-30	0	71.8	22.9	65.3	22.9	71.4	-0.383	17881	First10	Here	7
8	62492	10	Allium ursinum	2010	2018-05-31-12-45-40	0	1	x	-30	0	71.8	22.9	65.4	22.9	71.5	-0.259	17881	First10	Here	8
9	62493	10	Allium ursinum	2010	2018-05-31-12-45-42	0	1	x	-30	0	71.9	23	65.3	22.9	71.4	-0.483	17881	First10	Here	9
10	62494	10	Allium ursinum	2010	2018-05-31-12-45-44	0	1	x	-30	0	71.8	22.9	65.4	22.9	71.5	-0.259	17881	First10	Here	10
11	62495	10	Allium ursinum	2010	2018-05-31-12-45-46	0	1	x	-30	0	71.8	22.9	65.4	22.9	71.5	-0.259	17881			11
12	62496	10	Allium ursinum	2010	2018-05-31-12-45-48	0	1	x	-30	0	71.8	22.9	65.4	22.9	71.5	-0.259	17881			12
13	62497	10	Allium ursinum	2010	2018-05-31-12-45-50	0	1	x	-30	0	71.8	22.9	65.4	22.9	71.5	-0.259	17881			13
14	62498	10	Allium ursinum	2010	2018-05-31-12-45-52	0	1	x	-30	0	71.8	22.9	65.4	22.9	71.5	-0.259	17881			14
15	62499	10	Allium ursinum	2010	2018-05-31-12-45-54	0	1	x	-30	0	71.8	22.9	65.4	22.9	71.5	-0.259	17881			15
16	62500	10	Allium ursinum	2010	2018-05-31-12-45-56	0	1	x	-30	0	71.8	22.9	65.4	22.9	71.5	-0.259	17881			16
17	62501	10	Allium ursinum	2010	2018-05-31-12-45-58	0	1	x	-30	0	71.8	22.9	65.4	22.9	71.5	-0.259	17881			17
18	62502	10	Allium ursinum	2010	2018-05-31-12-46-00	0	1	x	-30	0	71.8	22.9	65.4	22.9	71.5	-0.259	17881			18
19	62503	10	Allium ursinum	2010	2018-05-31-12-46-02	0	1	x	-30	0	71.8	22.9	65.4	22.9	71.5	-0.259	17881			19
20	62504	10	Allium ursinum	2010	2018-05-31-12-46-04	0	1	x	-30	0	71.8	22.9	65.4	22.9	71.5	-0.259	17881			20
21	62505	10	Allium ursinum	2010	2018-05-31-12-46-06	0	1	x	-30	0	71.8	22.9	65.4	22.9	71.5	-0.259	17881			21
22	62506	10	Allium ursinum	2010	2018-05-31-12-46-10	0	1	x	-30	0	71.8	22.9	65.4	22.9	71.5	-0.259	17881			22
23	62507	10	Allium ursinum	2010	2018-05-31-12-46-12	0	1	x	-30	0	71.8	22.9	65.4	22.9	71.5	-0.259	17881			23
24	62508	10	Allium ursinum	2010	2018-05-31-12-46-14	0	1	x	-30	0	71.8	22.9	65.4	22.9	71.5	-0.259	17881			24
25	62509	10	Allium ursinum	2010	2018-05-31-12-46-16	0	1	x	-30	0	71.7	22.9	65.4	22.9	71.5	-0.159	17881			25
26	62510	10	Allium ursinum	2010	2018-05-31-12-46-18	0	1	x	-30	0	71.7	22.9	65.4	22.9	71.5	-0.159	17881			26
27	62511	10	Allium ursinum	2010	2018-05-31-12-46-20	0	1	x	-30	0	71.8	22.9	65.4	22.9	71.5	-0.259	17881			27
28	62512	10	Allium ursinum	2010	2018-05-31-12-46-22	0	1	x	-30	0	71.8	22.9	65.4	22.9	71.5	-0.259	17881			28
29	62513	10	Allium ursinum	2010	2018-05-31-12-46-24	0	1	x	-30	0	71.7	22.9	65.4	22.9	71.5	-0.159	17881			29
30	62514	10	Allium ursinum	2010	2018-05-31-12-46-26	0	1	x	-30	0	71.7	22.9	65.4	22.9	71.5	-0.159	17881			30
31	62515	10	Allium ursinum	2010	2018-05-31-12-46-28	0	1	x	-30	0	71.7	22.9	65.4	22.9	71.5	-0.159	17881			31
32	62516	10	Allium ursinum	2010	2018-05-31-12-46-30	0	1	x	-30	0	71.7	22.9	65.4	22.9	71.5	-0.159	17881			32
33	62517	10	Allium ursinum	2010	2018-05-31-12-46-32	0	1	x	-30	0	71.7	22.9	65.4	22.9	71.5	-0.159	17881			33
34	62518	10	Allium ursinum	2010	2018-05-31-12-46-34	0	1	x	-30	0	71.7	22.9	65.4	22.9	71.5	-0.159	17881			34
35	62519	10	Allium ursinum	2010	2018-05-31-12-46-36	0	1	x	-30	0	71.8	22.9	65.4	22.9	71.5	-0.259	17881			35
36	62520	10	Allium ursinum	2010	2018-05-31-12-46-38	0	1	x	-30	0	71.8	22.9	65.4	22.9	71.5	-0.259	17881			36
37	62521	10	Allium ursinum	2010	2018-05-31-12-46-40	0	1	x	-30	0	71.8	22.9	65.4	22.9	71.5	-0.259	17881			37
38	62522	10	Allium ursinum	2010	2018-05-31-12-46-43	0	1	x	-30	0	71.8	22.9	65.4	22.9	71.5	-0.259	17881			38
39	62523	10	Allium ursinum	2010	2018-05-31-12-46-45	0	1	x	-30	0	71.7	22.9	65.4	22.9	71.5	-0.159	17881			39
40	62524	10	Allium ursinum	2010	2018-05-31-12-46-47	0	1	x	-30	0	71.8	22.9	65.4	22.9	71.5	-0.259	17881			40
41	62525	10	Allium ursinum	2010	2018-05-31-12-46-49	0	1	x	-30	0	71.7	22.9	65.4	22.9	71.5	-0.159	17881			41
42	62526	10	Allium ursinum	2010	2018-05-31-12-46-51	0	1	x	-30	0	71.8	22.9	65.4	22.9	71.5	-0.259	17881			42
43	62527	10	Allium ursinum	2010	2018-05-31-12-46-53	0	1	x	-30	0	71.7	22.9	65.4	22.9	71.5	-0.159	17881			43
44	62528	10	Allium ursinum	2010	2018-05-31-12-46-55	0	1	x	-30	0	71.8	22.9	65.4	22.9	71.5	-0.259	17881			44
45	62529	10	Allium ursinum	2010	2018-05-31-12-46-57	0	1	x	-30	0	71.8	22.9	65.4	22.9	71.5	-0.259	17881			45
46	62530	10	Allium ursinum	2010	2018-05-31-12-46-59	0	1	x	-30	0	71.8	22.9	65.4	22.9	71.5	-0.259	17881			46
47	62531	10	Allium ursinum	2010	2018-05-31-12-47-01	0	1	x	-30	0	71.8	22.9	65.3	22.8	71.4	-0.383	17881			47
48	62532	10	Allium ursinum	2010	2018-05-31-12-47-03	0	1	x	-30	0	71.8	22.9	65.4	22.9	71.5	-0.259	17881			48
49	62533	10	Allium ursinum	2010	2018-05-31-12-47-05	0	1	x	-30	0	71.8	22.9	65.4	22.9	71.5	-0.259	17881			49
50	62534	10	Allium ursinum	2010	2018-05-31-12-47-07	0	1	x	-30	0	71.8	22.9	65.3	22.8	71.4	-0.383	17881			50
51	62535	10	Allium ursinum	2010	2018-05-31-12-47-09	0	1	x	-30	0	71.8	22.9	65.5	22.9	71.7	-0.135	17881			51
52	62536	10	Allium ursinum	2010	2018-05-31-12-47-11	0	1	x	-30	0	71.8	22.9	65.5	22.9	71.7	-0.135	17881			52
53	62537	10	Allium ursinum	2010	2018-05-31-12-47-13	0	1	x	-30	0	71.8	22.9	65.4	22.9	71.5	-0.259	17881			53
54	62538	10	Allium ursinum	2010	2018-05-31-12-47-15	0	1	x	-30	0	71.8	22.9	65.4	22.9	71.5	-0.259	17881			54
55	62539	10	Allium ursinum	2010	2018-05-31-12-47-17	0	1	x	-30	0	71.8	22.9	65.5	22.9	71.7	-0.135	17881			55
56	62540	10	Allium ursinum	2010	2018-05-31-12-47-19	0	1	x	-30	0	71.8	22.9	65.5	22.9	71.7	-0.135	17881			56
57	62541	10	Allium ursinum	2010	2018-05-31-12-47-21	0	1	x	-30	0	71.8	22.9	65.5	22.9	71.7	-0.135	17881			57
58	62542	10	Allium ursinum	2010	2018-05-31-12-47-23	0	1	x	-30	0	71.8	22.9	65.5	22.9	71.7	-0.135	17881			58
59	62543	10	Allium ursinum	2010	2018-05-31-12-47-25	0	1	x	-30	0	71.8	22.9	65.5	22.9	71.7	-0.135	17881			59
60	62544	10	Allium ursinum	2010	2018-05-31-12-47-27	0	1	x	-30	0	71.8	22.9	65.5	22.9	71.7	-0.135	17881			60
61	62545	10	Allium ursinum	2010	2018-05-31-12-47-29	0	1	x	-30	0	71.8	22.9	65.5	22.9	71.7	-0.135	17881			61
62	62546	10	Allium ursinum	2010	2018-05-31-12-47-31	0	1	x	-30	0	71.8	22.9	65.5	22.9	71.7	-0.135	17881			62
63	62547	10	Allium ursinum	2010	2018-05-31-12-47-33	0	1	x	-30	0	71.8	22.9	65.5	22.9	71.7	-0.135	17881			63
64	62548	10	Allium ursinum	2010	2018-05-31-12-47-35	0	1	x	-30	0	71.8	22.9	65.5	22.9	71.7	-0.135	17881			64
65	62549	10	Allium ursinum	2010	2018-05-31-12-47-37	0	1	x	-30	0	71.8	22.9	65.5	22.9	71.7	-0.135	17881			65
66	62550	10	Allium ursinum	2010	2018-05-31-12-47-39	0	1	x	-30	0	71.8	22.9	65.5	22.9	71.7	-0.135	17881			66
67	62551	10	Allium ursinum	2010	2018-05-31-12-47-41	0	1	x	-30	0	71.8	22.9	65.5	22.9	71.7	-0.135	17881			67
68	62552	10	Allium ursinum	2010	2018-05-31-12-47-43	0	1	x	-30	0	71.8	22.9	65.5	22.9	71.7	-0.135	17881			68
69	62553	10	Allium ursinum	2010	2018-05-31-12-47-45	0	1	x	-30	0	71.8	22.9	65.4	22.9	71.5	-0.259	17881			69
70	62554	10	Allium ursinum	2010	2018-05-31-12-47-47	0	1	x	-30	0	71.8	22.9	65.4	22.9	71.5	-0.259	17881			70
71	62555	10	Allium ursinum	2010	2018-05-31-12-47-49	0	1	x	-30	0	71.8	22.9	65.5	22.9	71.7	-0.135	17881			71
72	62556	10	Allium ursinum	2010	2018-05-31-12-47-51	0	1	x	-30	0	71.8	22.9	65.4	22.9	71.5	-0.259	17881			72
73	62557	10	Allium ursinum	2010	2018-05-31-12-47-53	0	1	x	-30	0	71.7	22.9	65.5	22.9	71.7	-0.035	17881			73
74	62558	10	Allium ursinum	2010	2018-05-31-12-47-55	0	1	x	-30	0	71.8	22.9	65.5	22.9	71.7	-0.135	17881			74
75	62559	10	Allium ursinum	2010	2018-05-31-12-47-57	0	1	x	-30	0	71.7	22.9	65.5	22.9	71.7	-0.035	17881			75
76	62560	10	Allium ursinum	2010	2018-05-31-12-47-59	0	1	x	-30	0	71.8	22.9	65.5	22.9	71.7	-0.135	17881			76
77	62561	10	Allium ursinum	2010	2018-05-31-12-48-01	0	1	x	-30	0	71.8	22.9	65.5	22.9	71.7	-0.135	17881			77
78	62562	10	Allium ursinum	2010	2018-05-31-12-48-03	0	1	x	-30	0	71.8	22.9	65.5	22.9	71.7	-0.135	17881			78
79	62563	10	Allium ursinum	2010	2018-05-31-12-48-05	0	1	x	-30	0	71.8	22.9	65.5	22.9	71.7	-0.135	17881			79
80	62564	10	Allium ursinum	2010	2018-05-31-12-48-07	0	1	x	-30	0	71.8	22.9	65.5	22.9	71.7	-0.135	17881			80
81	62565	10	Allium ursinum	2010	2018-05-31-12-48-09	0	1	x	-30	0	71.8	22.9	65.5	22.9	71.7	-0.135	17881			81
82	62566	10	Allium ursinum	2010	2018-05-31-12-48-11	0	1	x	-30	0	71.8	22.9	65.5	22.9	71.7	-0.135	17881			82
83	62567	10	Allium ursinum	2010	2018-05-31-12-48-13	0	1	x	-30	0	71.8	22.9	65.5	22.9	71.7	-0.135	17881			83
84	62568	10	Allium ursinum	2010	2018-05-31-12-48-15	0	1	x	-30	0	71.8	22.9	65.5	22.9	71.7	-0.135	17881			84
85	62569	10	Allium ursinum	2010	2018-05-31-12-48-17	0	1	x	-30	0	71.8	22.9	65.5	22.9	71.7	-0.135	17881			85
86	62570	10	Allium ursinum	2010	2018-05-31-12-48-19	0	1	x	-30	0	71.8	22.9	65.5	22.9	71.7	-0.135	17881			86
87	62571	10	Allium ursinum	2010	2018-05-31-12-48-21	0	1	x	-30	0	71.7	22.9	65.5	22.9	71.7	-0.035	17881			87
88	62572	10	Allium ursinum	2010	2018-05-31-12-48-23	0	1	x	-30	0	71.8	22.9	65.5	22.9	71.7	-0.135	17881			88
89	62573	10	Allium ursinum	2010	2018-05-31-12-48-25	0	1	x	-30	0	71.8	22.9	65.4	22.8	71.5	-0.259	17881			89
90	62574	10	Allium ursinum	2010	2018-05-31-12-48-27	0	1	x	-30	0	71.8	22.9	65.5	22.9	71.7	-0.135	17881			90
91	62575	10	Allium ursinum	2010	2018-05-31-12-48-29	0	1	x	-30	0	71.7	22.9	65.4	22.8	71.5	-0.159	17881	Last10	Here	91
92	62576	10	Allium ursinum	2010	2018-05-31-12-48-31	0	1	x	-30	0	71.8	22.9	65.5	22.9	71.7	-0.135	17881	Last10	Here	92
93	62577	10	Allium ursinum	2010	2018-05-31-12-48-33	0	1	x	-30	0	71.8	22.9	65.5	22.9	71.7	-0.135	17881	Last10	Here	93
94	62578	10	Allium ursinum	2010	2018-05-31-12-48-35	0	1	x	-30	0	71.8	22.9	65.5	22.9	71.7	-0.135	17881	Last10	Here	94
95	62579	10	Allium ursinum	2010	2018-05-31-12-48-37	0	1	x	-30	0	71.8	22.9	65.4	22.8	71.5	-0.259	17881	Last10	Here	95
96	62580	10	Allium ursinum	2010	2018-05-31-12-48-39	0	1	x	-30	0	71.8	22.9	65.5	22.9	71.7	-0.135	17881	Last10	Here	96
97	62581	10	Allium ursinum	2010	2018-05-31-12-48-41	0	1	x	-30	0	71.7	22.9	65.5	22.9	71.7	-0.035	17881	Last10	Here	97
98	62582	10	Allium ursinum	2010	2018-05-31-12-48-43	0	1	x	-30	0	71.8	22.9	65.5	22.9	71.7	-0.135	17881	Last10	Here	98
99	62583	10	Allium ursinum	2010	2018-05-31-12-48-45	0	1	x	-30	0	71.8	22.9	65.5	22.9	71.7	-0.135	17881	Last10	Here	99
100	62584	10	Allium ursinum	2010	2018-05-31-12-49-17	0	1	x	-25	0	71.8	22.9	65.5	22.9	71.7	-0.135	17882	First10	Here	1
101	62585	10	Allium ursinum	2010	2018-05-31-12-49-19	0	1	x	-25	0	71.7	22.9	65.5	22.9	71.7	-0.035	17882	First10	Here	2
102	62586	10	Allium ursinum	2010	2018-05-31-12-49-21	0	1	x	-25	0	71.7	22.9	65.6	22.9	71.8	0.089	17882	First10	Here	3
103	62587	10	Allium ursinum	2010	2018-05-31-12-49-23	0	1	x	-25	0	71.7	22.9	65.5	22.9	71.7	-0.035	17882	First10	Here	4
104	62588	10	Allium ursinum	2010	2018-05-31-12-49-25	0	1	x	-25	0	71.7	22.9	65.6	22.9	71.8	0.089	17882	First10	Here	5
105	62589	10	Allium ursinum	2010	2018-05-31-12-49-27	0	1	x	-25	0	71.7	22.9	65.5	22.9	71.7	-0.035	17882	First10	Here	6
106	62590	10	Allium ursinum	2010	2018-05-31-12-49-29	0	1	x	-25	0	71.7	22.9	65.6	22.9	71.8	0.089	17882	First10	Here	7
107	62591	10	Allium ursinum	2010	2018-05-31-12-49-31	0	1	x	-25	0	71.7	22.9	65.5	22.9	71.7	-0.035	17882	First10	Here	8
108	62592	10	Allium ursinum	2010	2018-05-31-12-49-33	0	1	x	-25	0	71.7	22.9	65.5	22.9	71.7	-0.035	17882	First10	Here	9
109	62593	10	Allium ursinum	2010	2018-05-31-12-49-35	0	1	x	-25	0	71.7	22.9	65.6	22.9	71.8	0.089	17882	First10	Here	10
110	62594	10	Allium ursinum	2010	2018-05-31-12-49-37	0	1	x	-25	0	71.7	22.9	65.5	22.9	71.7	-0.035	17882			11
111	62595	10	Allium ursinum	2010	2018-05-31-12-49-39	0	1	x	-25	0	71.8	22.9	65.4	22.8	71.5	-0.259	17882			12
112	62596	10	Allium ursinum	2010	2018-05-31-12-49-41	0	1	x	-25	0	71.7	22.9	65.6	22.9	71.8	0.089	17882			13
113	62597	10	Allium ursinum	2010	2018-05-31-12-49-43	0	1	x	-25	0	71.7	22.9	65.6	22.9	71.8	0.089	17882			14
114	62598	10	Allium ursinum	2010	2018-05-31-12-49-45	0	1	x	-25	0	71.7	22.9	65.5	22.9	71.7	-0.035	17882			15
115	62599	10	Allium ursinum	2010	2018-05-31-12-49-47	0	1	x	-25	0	71.7	22.9	65.6	22.9	71.8	0.089	17882			16
116	62600	10	Allium ursinum	2010	2018-05-31-12-49-49	0	1	x	-25	0	71.7	22.9	65.6	22.9	71.8	0.089	17882			17
117	62601	10	Allium ursinum	2010	2018-05-31-12-49-51	0	1	x	-25	0	71.7	22.9	65.5	22.9	71.7	-0.035	17882			18
118	62602	10	Allium ursinum	2010	2018-05-31-12-49-53	0	1	x	-25	0	71.8	23	65.5	22.9	71.7	-0.135	17882			19
119	62603	10	Allium ursinum	2010	2018-05-31-12-49-55	0	1	x	-25	0	71.8	23	65.5	22.9	71.7	-0.135	17882			20
120	62604	10	Allium ursinum	2010	2018-05-31-12-49-57	0	1	x	-25	0	71.7	22.9	65.5	22.9	71.7	-0.035	17882			21
121	62605	10	Allium ursinum	2010	2018-05-31-12-49-59	0	1	x	-25	0	71.7	22.9	65.5	22.9	71.7	-0.035	17882			22
122	62606	10	Allium ursinum	2010	2018-05-31-12-50-01	0	1	x	-25	0	71.7	22.9	65.5	22.9	71.7	-0.035	17882			23
123	62607	10	Allium ursinum	2010	2018-05-31-12-50-03	0	1	x	-25	0	71.7	22.9	65.5	22.9	71.7	-0.035	17882			24
124	62608	10	Allium ursinum	2010	2018-05-31-12-50-05	0	1	x	-25	0	71.8	23	65.5	22.9	71.7	-0.135	17882			25
125	62609	10	Allium ursinum	2010	2018-05-31-12-50-07	0	1	x	-25	0	71.7	22.9	65.5	22.9	71.7	-0.035	17882			26
126	62610	10	Allium ursinum	2010	2018-05-31-12-50-09	0	1	x	-25	0	71.8	23	65.5	22.9	71.7	-0.135	17882			27
127	62611	10	Allium ursinum	2010	2018-05-31-12-50-11	0	1	x	-25	0	71.7	22.9	65.5	22.9	71.7	-0.035	17882			28
128	62612	10	Allium ursinum	2010	2018-05-31-12-50-13	0	1	x	-25	0	71.7	22.9	65.5	22.9	71.7	-0.035	17882			29
129	62613	10	Allium ursinum	2010	2018-05-31-12-50-15	0	1	x	-25	0	71.8	23	65.5	22.9	71.7	-0.135	17882			30
130	62614	10	Allium ursinum	2010	2018-05-31-12-50-17	0	1	x	-25	0	71.7	22.9	65.5	22.9	71.7	-0.035	17882			31
131	62615	10	Allium ursinum	2010	2018-05-31-12-50-19	0	1	x	-25	0	71.7	22.9	65.5	22.9	71.7	-0.035	17882			32
132	62616	10	Allium ursinum	2010	2018-05-31-12-50-21	0	1	x	-25	0	71.8	23	65.5	22.9	71.7	-0.135	17882			33
133	62617	10	Allium ursinum	2010	2018-05-31-12-50-23	0	1	x	-25	0	71.8	23	65.5	22.9	71.7	-0.135	17882			34
134	62618	10	Allium ursinum	2010	2018-05-31-12-50-25	0	1	x	-25	0	71.7	22.9	65.5	22.9	71.7	-0.035	17882			35
135	62619	10	Allium ursinum	2010	2018-05-31-12-50-27	0	1	x	-25	0	71.7	22.9	65.5	22.9	71.7	-0.035	17882			36
136	62620	10	Allium ursinum	2010	2018-05-31-12-50-29	0	1	x	-25	0	71.8	23	65.5	22.9	71.7	-0.135	17882			37
137	62621	10	Allium ursinum	2010	2018-05-31-12-50-31	0	1	x	-25	0	71.7	22.9	65.6	22.9	71.8	0.089	17882			38
138	62622	10	Allium ursinum	2010	2018-05-31-12-50-33	0	1	x	-25	0	71.8	22.9	65.4	22.8	71.5	-0.259	17882			39
139	62623	10	Allium ursinum	2010	2018-05-31-12-50-35	0	1	x	-25	0	71.7	22.9	65.5	22.9	71.7	-0.035	17882			40
140	62624	10	Allium ursinum	2010	2018-05-31-12-50-37	0	1	x	-25	0	71.8	23	65.4	22.8	71.5	-0.259	17882			41
141	62625	10	Allium ursinum	2010	2018-05-31-12-50-39	0	1	x	-25	0	71.8	23	65.5	22.9	71.7	-0.135	17882			42
142	62626	10	Allium ursinum	2010	2018-05-31-12-50-41	0	1	x	-25	0	71.8	22.9	65.6	22.9	71.8	-0.011	17882			43
143	62627	10	Allium ursinum	2010	2018-05-31-12-50-43	0	1	x	-25	0	71.9	23	65.6	22.9	71.8	-0.111	17882			44
144	62628	10	Allium ursinum	2010	2018-05-31-12-50-45	0	1	x	-25	0	71.9	23	65.4	22.8	71.5	-0.359	17882			45
145	62629	10	Allium ursinum	2010	2018-05-31-12-50-47	0	1	x	-25	0	71.8	23	65.5	22.9	71.7	-0.135	17882			46
146	62630	10	Allium ursinum	2010	2018-05-31-12-50-49	0	1	x	-25	0	71.9	23	65.6	22.9	71.8	-0.111	17882			47
147	62631	10	Allium ursinum	2010	2018-05-31-12-50-51	0	1	x	-25	0	71.9	23	65.5	22.9	71.7	-0.235	17882			48
148	62632	10	Allium ursinum	2010	2018-05-31-12-50-53	0	1	x	-25	0	71.9	23	65.6	22.9	71.8	-0.111	17882			49
149	62633	10	Allium ursinum	2010	2018-05-31-12-50-55	0	1	x	-25	0	71.8	23	65.6	22.9	71.8	-0.011	17882			50
150	62634	10	Allium ursinum	2010	2018-05-31-12-50-57	0	1	x	-25	0	71.7	22.9	65.5	22.9	71.7	-0.035	17882			51
151	62635	10	Allium ursinum	2010	2018-05-31-12-50-59	0	1	x	-25	0	71.7	22.9	65.5	22.9	71.7	-0.035	17882			52
152	62636	10	Allium ursinum	2010	2018-05-31-12-51-01	0	1	x	-25	0	71.9	23	65.5	22.9	71.7	-0.235	17882			53
153	62637	10	Allium ursinum	2010	2018-05-31-12-51-03	0	1	x	-25	0	71.7	22.9	65.5	22.9	71.7	-0.035	17882			54
154	62638	10	Allium ursinum	2010	2018-05-31-12-51-05	0	1	x	-25	0	71.8	22.9	65.6	22.9	71.8	-0.011	17882			55
155	62639	10	Allium ursinum	2010	2018-05-31-12-51-07	0	1	x	-25	0	71.8	22.9	65.6	22.9	71.8	-0.011	17882			56
156	62640	10	Allium ursinum	2010	2018-05-31-12-51-09	0	1	x	-25	0	71.9	23	65.6	22.9	71.8	-0.111	17882			57
157	62641	10	Allium ursinum	2010	2018-05-31-12-51-11	0	1	x	-25	0	71.9	23	65.6	22.9	71.8	-0.111	17882			58
158	62642	10	Allium ursinum	2010	2018-05-31-12-51-13	0	1	x	-25	0	71.9	23	65.6	22.9	71.8	-0.111	17882			59
159	62643	10	Allium ursinum	2010	2018-05-31-12-51-15	0	1	x	-25	0	71.8	22.9	65.6	22.9	71.8	-0.011	17882			60
160	62644	10	Allium ursinum	2010	2018-05-31-12-51-17	0	1	x	-25	0	71.8	22.9	65.6	22.9	71.8	-0.011	17882			61
161	62645	10	Allium ursinum	2010	2018-05-31-12-51-19	0	1	x	-25	0	71.8	23	65.6	22.9	71.8	-0.011	17882			62
162	62646	10	Allium ursinum	2010	2018-05-31-12-51-21	0	1	x	-25	0	71.7	22.9	65.6	22.9	71.8	0.089	17882			63
163	62647	10	Allium ursinum	2010	2018-05-31-12-51-23	0	1	x	-25	0	71.8	23	65.6	22.9	71.8	-0.011	17882			64
164	62648	10	Allium ursinum	2010	2018-05-31-12-51-25	0	1	x	-25	0	71.7	22.9	65.6	22.9	71.8	0.089	17882			65
165	62649	10	Allium ursinum	2010	2018-05-31-12-51-27	0	1	x	-25	0	71.8	23	65.6	22.9	71.8	-0.011	17882			66
166	62650	10	Allium ursinum	2010	2018-05-31-12-51-29	0	1	x	-25	0	71.7	22.9	65.6	22.9	71.8	0.089	17882			67
167	62651	10	Allium ursinum	2010	2018-05-31-12-51-31	0	1	x	-25	0	71.8	23	65.6	22.9	71.8	-0.011	17882			68
168	62652	10	Allium ursinum	2010	2018-05-31-12-51-33	0	1	x	-25	0	71.8	23	65.4	22.8	71.5	-0.259	17882			69
169	62653	10	Allium ursinum	2010	2018-05-31-12-51-35	0	1	x	-25	0	71.7	22.9	65.5	22.9	71.7	-0.035	17882			70
170	62654	10	Allium ursinum	2010	2018-05-31-12-51-37	0	1	x	-25	0	71.7	22.9	65.6	22.9	71.8	0.089	17882			71
171	62655	10	Allium ursinum	2010	2018-05-31-12-51-39	0	1	x	-25	0	71.8	23	65.6	22.9	71.8	-0.011	17882			72
172	62656	10	Allium ursinum	2010	2018-05-31-12-51-41	0	1	x	-25	0	71.7	22.9	65.6	22.9	71.8	0.089	17882			73
173	62657	10	Allium ursinum	2010	2018-05-31-12-51-43	0	1	x	-25	0	71.7	22.9	65.5	22.8	71.7	-0.035	17882			74
174	62658	10	Allium ursinum	2010	2018-05-31-12-51-45	0	1	x	-25	0	71.8	23	65.6	22.9	71.8	-0.011	17882			75
175	62659	10	Allium ursinum	2010	2018-05-31-12-51-47	0	1	x	-25	0	71.7	22.9	65.6	22.9	71.8	0.089	17882			76
176	62660	10	Allium ursinum	2010	2018-05-31-12-51-49	0	1	x	-25	0	71.8	23	65.5	22.9	71.7	-0.135	17882			77
177	62661	10	Allium ursinum	2010	2018-05-31-12-51-52	0	1	x	-25	0	71.8	23	65.5	22.9	71.7	-0.135	17882			78
178	62662	10	Allium ursinum	2010	2018-05-31-12-51-54	0	1	x	-25	0	71.9	23	65.4	22.8	71.5	-0.359	17882			79
179	62663	10	Allium ursinum	2010	2018-05-31-12-51-56	0	1	x	-25	0	71.9	23	65.6	22.9	71.8	-0.111	17882			80
180	62664	10	Allium ursinum	2010	2018-05-31-12-51-58	0	1	x	-25	0	71.9	23	65.6	22.9	71.8	-0.111	17882			81
181	62665	10	Allium ursinum	2010	2018-05-31-12-52-00	0	1	x	-25	0	71.8	23	65.6	22.9	71.8	-0.011	17882			82
182	62666	10	Allium ursinum	2010	2018-05-31-12-52-02	0	1	x	-25	0	71.7	22.9	65.6	22.9	71.8	0.089	17882			83
183	62667	10	Allium ursinum	2010	2018-05-31-12-52-04	0	1	x	-25	0	71.9	23	65.6	22.9	71.8	-0.111	17882			84
184	62668	10	Allium ursinum	2010	2018-05-31-12-52-06	0	1	x	-25	0	71.9	23	65.6	22.9	71.8	-0.111	17882			85
185	62669	10	Allium ursinum	2010	2018-05-31-12-52-08	0	1	x	-25	0	71.9	23	65.6	22.9	71.8	-0.111	17882			86
186	62670	10	Allium ursinum	2010	2018-05-31-12-52-10	0	1	x	-25	0	71.8	23	65.6	22.9	71.8	-0.011	17882			87
187	62671	10	Allium ursinum	2010	2018-05-31-12-52-12	0	1	x	-25	0	71.7	22.9	65.4	22.8	71.5	-0.159	17882			88
188	62672	10	Allium ursinum	2010	2018-05-31-12-52-14	0	1	x	-25	0	71.8	23	65.6	22.9	71.8	-0.011	17882			89
189	62673	10	Allium ursinum	2010	2018-05-31-12-52-16	0	1	x	-25	0	71.8	23	65.6	22.9	71.8	-0.011	17882			90
190	62674	10	Allium ursinum	2010	2018-05-31-12-52-18	0	1	x	-25	0	71.8	23	65.6	22.9	71.8	-0.011	17882	Last10	Here	91
191	62675	10	Allium ursinum	2010	2018-05-31-12-52-20	0	1	x	-25	0	71.7	22.9	65.6	22.9	71.8	0.089	17882	Last10	Here	92
192	62676	10	Allium ursinum	2010	2018-05-31-12-52-22	0	1	x	-25	0	71.8	23	65.5	22.8	71.7	-0.135	17882	Last10	Here	93
193	62677	10	Allium ursinum	2010	2018-05-31-12-52-24	0	1	x	-25	0	71.8	23	65.6	22.9	71.8	-0.011	17882	Last10	Here	94
194	62678	10	Allium ursinum	2010	2018-05-31-12-52-26	0	1	x	-25	0	71.8	23	65.6	22.9	71.8	-0.011	17882	Last10	Here	95
195	62679	10	Allium ursinum	2010	2018-05-31-12-52-28	0	1	x	-25	0	71.8	23	65.5	22.8	71.7	-0.135	17882	Last10	Here	96
196	62680	10	Allium ursinum	2010	2018-05-31-12-52-30	0	1	x	-25	0	71.8	23	65.6	22.9	71.8	-0.011	17882	Last10	Here	97
197	62681	10	Allium ursinum	2010	2018-05-31-12-52-32	0	1	x	-25	0	71.8	23	65.4	22.8	71.5	-0.259	17882	Last10	Here	98
198	62682	10	Allium ursinum	2010	2018-05-31-12-52-34	0	1	x	-25	0	71.7	22.9	65.6	22.9	71.8	0.089	17882	Last10	Here	99
199	62683	10	Allium ursinum	2010	2018-05-31-12-52-36	0	1	x	-25	0	71.7	22.9	65.6	22.9	71.8	0.089	17882	Last10	Here	100
200	62684	10	Allium ursinum	2010	2018-05-31-12-53-08	0	1	x	-20	0	71.8	23	65.6	22.9	71.8	-0.011	17883	First10	Here	1
201	62685	10	Allium ursinum	2010	2018-05-31-12-53-10	0	1	x	-20	0	71.8	23	65.6	22.9	71.8	-0.011	17883	First10	Here	2
202	62686	10	Allium ursinum	2010	2018-05-31-12-53-12	0	1	x	-20	0	71.8	23	65.5	22.8	71.7	-0.135	17883	First10	Here	3
203	62687	10	Allium ursinum	2010	2018-05-31-12-53-14	0	1	x	-20	0	71.7	22.9	65.6	22.9	71.8	0.089	17883	First10	Here	4
204	62688	10	Allium ursinum	2010	2018-05-31-12-53-16	0	1	x	-20	0	71.8	23	65.6	22.9	71.8	-0.011	17883	First10	Here	5
205	62689	10	Allium ursinum	2010	2018-05-31-12-53-18	0	1	x	-20	0	71.8	23	65.5	22.8	71.7	-0.135	17883	First10	Here	6
206	62690	10	Allium ursinum	2010	2018-05-31-12-53-20	0	1	x	-20	0	71.8	23	65.6	22.9	71.8	-0.011	17883	First10	Here	7
207	62691	10	Allium ursinum	2010	2018-05-31-12-53-22	0	1	x	-20	0	71.8	23	65.6	22.9	71.8	-0.011	17883	First10	Here	8
208	62692	10	Allium ursinum	2010	2018-05-31-12-53-24	0	1	x	-20	0	71.8	23	65.6	22.9	71.8	-0.011	17883	First10	Here	9
209	62693	10	Allium ursinum	2010	2018-05-31-12-53-26	0	1	x	-20	0	71.8	23	65.6	22.9	71.8	-0.011	17883	First10	Here	10
210	62694	10	Allium ursinum	2010	2018-05-31-12-53-28	0	1	x	-20	0	71.8	23	65.4	22.8	71.5	-0.259	17883			11
211	62695	10	Allium ursinum	2010	2018-05-31-12-53-30	0	1	x	-20	0	71.8	23	65.6	22.9	71.8	-0.011	17883			12
212	62696	10	Allium ursinum	2010	2018-05-31-12-53-32	0	1	x	-20	0	71.8	23	65.6	22.9	71.8	-0.011	17883			13
213	62697	10	Allium ursinum	2010	2018-05-31-12-53-34	0	1	x	-20	0	71.8	23	65.6	22.9	71.8	-0.011	17883			14
214	62698	10	Allium ursinum	2010	2018-05-31-12-53-36	0	1	x	-20	0	71.8	23	65.6	22.9	71.8	-0.011	17883			15
215	62699	10	Allium ursinum	2010	2018-05-31-12-53-38	0	1	x	-20	0	71.8	23	65.6	22.9	71.8	-0.011	17883			16
216	62700	10	Allium ursinum	2010	2018-05-31-12-53-40	0	1	x	-20	0	71.8	23	65.6	22.9	71.8	-0.011	17883			17
217	62701	10	Allium ursinum	2010	2018-05-31-12-53-42	0	1	x	-20	0	71.8	23	65.5	22.8	71.7	-0.135	17883			18
218	62702	10	Allium ursinum	2010	2018-05-31-12-53-44	0	1	x	-20	0	71.8	23	65.6	22.9	71.8	-0.011	17883			19
219	62703	10	Allium ursinum	2010	2018-05-31-12-53-46	0	1	x	-20	0	71.8	23	65.6	22.9	71.8	-0.011	17883			20
220	62704	10	Allium ursinum	2010	2018-05-31-12-53-48	0	1	x	-20	0	71.8	23	65.6	22.9	71.8	-0.011	17883			21
221	62705	10	Allium ursinum	2010	2018-05-31-12-53-50	0	1	x	-20	0	71.8	23	65.6	22.9	71.8	-0.011	17883			22
222	62706	10	Allium ursinum	2010	2018-05-31-12-53-52	0	1	x	-20	0	71.8	23	65.6	22.9	71.8	-0.011	17883			23
223	62707	10	Allium ursinum	2010	2018-05-31-12-53-54	0	1	x	-20	0	71.8	23	65.6	22.9	71.8	-0.011	17883			24
224	62708	10	Allium ursinum	2010	2018-05-31-12-53-56	0	1	x	-20	0	71.8	23	65.6	22.9	71.8	-0.011	17883			25
225	62709	10	Allium ursinum	2010	2018-05-31-12-53-58	0	1	x	-20	0	71.8	23	65.6	22.9	71.8	-0.011	17883			26
226	62710	10	Allium ursinum	2010	2018-05-31-12-54-00	0	1	x	-20	0	71.8	23	65.4	22.8	71.5	-0.259	17883			27
227	62711	10	Allium ursinum	2010	2018-05-31-12-54-02	0	1	x	-20	0	71.8	23	65.6	22.9	71.8	-0.011	17883			28
228	62712	10	Allium ursinum	2010	2018-05-31-12-54-04	0	1	x	-20	0	71.8	23	65.6	22.9	71.8	-0.011	17883			29
229	62713	10	Allium ursinum	2010	2018-05-31-12-54-06	0	1	x	-20	0	71.8	23	65.6	22.9	71.8	-0.011	17883			30
230	62714	10	Allium ursinum	2010	2018-05-31-12-54-08	0	1	x	-20	0	71.7	22.9	65.6	22.9	71.8	0.089	17883			31
231	62715	10	Allium ursinum	2010	2018-05-31-12-54-10	0	1	x	-20	0	71.8	23	65.6	22.9	71.8	-0.011	17883			32
232	62716	10	Allium ursinum	2010	2018-05-31-12-54-12	0	1	x	-20	0	71.8	23	65.6	22.9	71.8	-0.011	17883			33
233	62717	10	Allium ursinum	2010	2018-05-31-12-54-14	0	1	x	-20	0	71.8	23	65.6	22.9	71.8	-0.011	17883			34
234	62718	10	Allium ursinum	2010	2018-05-31-12-54-16	0	1	x	-20	0	71.8	23	65.5	22.9	71.7	-0.135	17883			35
235	62719	10	Allium ursinum	2010	2018-05-31-12-54-18	0	1	x	-20	0	71.8	23	65.5	22.9	71.7	-0.135	17883			36
236	62720	10	Allium ursinum	2010	2018-05-31-12-54-20	0	1	x	-20	0	71.8	23	65.5	22.9	71.7	-0.135	17883			37
237	62721	10	Allium ursinum	2010	2018-05-31-12-54-22	0	1	x	-20	0	71.8	23	65.5	22.9	71.7	-0.135	17883			38
238	62722	10	Allium ursinum	2010	2018-05-31-12-54-24	0	1	x	-20	0	71.8	23	65.5	22.9	71.7	-0.135	17883			39
239	62723	10	Allium ursinum	2010	2018-05-31-12-54-26	0	1	x	-20	0	71.7	23	65.5	22.9	71.7	-0.035	17883			40
240	62724	10	Allium ursinum	2010	2018-05-31-12-54-28	0	1	x	-20	0	71.8	23	65.5	22.9	71.7	-0.135	17883			41
241	62725	10	Allium ursinum	2010	2018-05-31-12-54-30	0	1	x	-20	0	71.8	23	65.5	22.9	71.7	-0.135	17883			42
242	62726	10	Allium ursinum	2010	2018-05-31-12-54-32	0	1	x	-20	0	71.8	23	65.5	22.9	71.7	-0.135	17883			43
243	62727	10	Allium ursinum	2010	2018-05-31-12-54-34	0	1	x	-20	0	71.7	23	65.5	22.9	71.7	-0.035	17883			44
244	62728	10	Allium ursinum	2010	2018-05-31-12-54-36	0	1	x	-20	0	71.7	23	65.5	22.9	71.7	-0.035	17883			45
245	62729	10	Allium ursinum	2010	2018-05-31-12-54-38	0	1	x	-20	0	71.7	23	65.5	22.9	71.7	-0.035	17883			46
246	62730	10	Allium ursinum	2010	2018-05-31-12-54-40	0	1	x	-20	0	71.7	23	65.6	22.9	71.8	0.089	17883			47
247	62731	10	Allium ursinum	2010	2018-05-31-12-54-42	0	1	x	-20	0	71.7	23	65.5	22.9	71.7	-0.035	17883			48
248	62732	10	Allium ursinum	2010	2018-05-31-12-54-44	0	1	x	-20	0	71.7	23	65.5	22.9	71.7	-0.035	17883			49
249	62733	10	Allium ursinum	2010	2018-05-31-12-54-46	0	1	x	-20	0	71.7	23	65.5	22.9	71.7	-0.035	17883			50
250	62734	10	Allium ursinum	2010	2018-05-31-12-54-48	0	1	x	-20	0	71.7	23	65.5	22.9	71.7	-0.035	17883			51
251	62735	10	Allium ursinum	2010	2018-05-31-12-54-50	0	1	x	-20	0	71.7	23	65.5	22.9	71.7	-0.035	17883			52
252	62736	10	Allium ursinum	2010	2018-05-31-12-54-52	0	1	x	-20	0	71.7	23	65.5	22.9	71.7	-0.035	17883			53
253	62737	10	Allium ursinum	2010	2018-05-31-12-54-54	0	1	x	-20	0	71.6	22.9	65.5	22.9	71.7	0.065	17883			54
254	62738	10	Allium ursinum	2010	2018-05-31-12-54-56	0	1	x	-20	0	71.6	23	65.5	22.9	71.7	0.065	17883			55
255	62739	10	Allium ursinum	2010	2018-05-31-12-54-58	0	1	x	-20	0	71.7	23	65.5	22.9	71.7	-0.035	17883			56
256	62740	10	Allium ursinum	2010	2018-05-31-12-55-00	0	1	x	-20	0	71.7	23	65.5	22.9	71.7	-0.035	17883			57
257	62741	10	Allium ursinum	2010	2018-05-31-12-55-02	0	1	x	-20	0	71.7	23	65.5	22.9	71.7	-0.035	17883			58
258	62742	10	Allium ursinum	2010	2018-05-31-12-55-04	0	1	x	-20	0	71.7	23	65.5	22.9	71.7	-0.035	17883			59
259	62743	10	Allium ursinum	2010	2018-05-31-12-55-06	0	1	x	-20	0	71.7	23	65.5	22.9	71.7	-0.035	17883			60
260	62744	10	Allium ursinum	2010	2018-05-31-12-55-08	0	1	x	-20	0	71.7	23	65.5	22.9	71.7	-0.035	17883			61
261	62745	10	Allium ursinum	2010	2018-05-31-12-55-10	0	1	x	-20	0	71.7	23	65.5	22.9	71.7	-0.035	17883			62
262	62746	10	Allium ursinum	2010	2018-05-31-12-55-12	0	1	x	-20	0	71.7	23	65.5	22.9	71.7	-0.035	17883			63
263	62747	10	Allium ursinum	2010	2018-05-31-12-55-14	0	1	x	-20	0	71.7	23	65.5	22.9	71.7	-0.035	17883			64
264	62748	10	Allium ursinum	2010	2018-05-31-12-55-16	0	1	x	-20	0	71.7	23	65.5	22.9	71.7	-0.035	17883			65
265	62749	10	Allium ursinum	2010	2018-05-31-12-55-18	0	1	x	-20	0	71.7	23	65.5	22.9	71.7	-0.035	17883			66
266	62750	10	Allium ursinum	2010	2018-05-31-12-55-20	0	1	x	-20	0	71.7	23	65.5	22.9	71.7	-0.035	17883			67
267	62751	10	Allium ursinum	2010	2018-05-31-12-55-22	0	1	x	-20	0	71.7	23	65.5	22.9	71.7	-0.035	17883			68
268	62752	10	Allium ursinum	2010	2018-05-31-12-55-24	0	1	x	-20	0	71.7	23	65.5	22.9	71.7	-0.035	17883			69
269	62753	10	Allium ursinum	2010	2018-05-31-12-55-26	0	1	x	-20	0	71.7	23	65.5	22.9	71.7	-0.035	17883			70
270	62754	10	Allium ursinum	2010	2018-05-31-12-55-28	0	1	x	-20	0	71.7	23	65.5	22.9	71.7	-0.035	17883			71
271	62755	10	Allium ursinum	2010	2018-05-31-12-55-30	0	1	x	-20	0	71.6	22.9	65.5	22.9	71.7	0.065	17883			72
272	62756	10	Allium ursinum	2010	2018-05-31-12-55-32	0	1	x	-20	0	71.7	23	65.6	22.9	71.8	0.089	17883			73
273	62757	10	Allium ursinum	2010	2018-05-31-12-55-34	0	1	x	-20	0	71.7	23	65.5	22.9	71.7	-0.035	17883			74
274	62758	10	Allium ursinum	2010	2018-05-31-12-55-36	0	1	x	-20	0	71.7	23	65.5	22.9	71.7	-0.035	17883			75
275	62759	10	Allium ursinum	2010	2018-05-31-12-55-38	0	1	x	-20	0	71.7	23	65.5	22.9	71.7	-0.035	17883			76
276	62760	10	Allium ursinum	2010	2018-05-31-12-55-40	0	1	x	-20	0	71.7	23	65.5	22.9	71.7	-0.035	17883			77
277	62761	10	Allium ursinum	2010	2018-05-31-12-55-42	0	1	x	-20	0	71.7	23	65.5	22.9	71.7	-0.035	17883			78
278	62762	10	Allium ursinum	2010	2018-05-31-12-55-44	0	1	x	-20	0	71.7	23	65.6	22.9	71.8	0.089	17883			79
279	62763	10	Allium ursinum	2010	2018-05-31-12-55-46	0	1	x	-20	0	71.7	23	65.6	22.9	71.8	0.089	17883			80
280	62764	10	Allium ursinum	2010	2018-05-31-12-55-48	0	1	x	-20	0	71.7	23	65.4	22.8	71.5	-0.159	17883			81
281	62765	10	Allium ursinum	2010	2018-05-31-12-55-50	0	1	x	-20	0	71.7	23	65.4	22.8	71.5	-0.159	17883			82
282	62766	10	Allium ursinum	2010	2018-05-31-12-55-52	0	1	x	-20	0	71.7	23	65.6	22.9	71.8	0.089	17883			83
283	62767	10	Allium ursinum	2010	2018-05-31-12-55-54	0	1	x	-20	0	71.7	23	65.6	22.9	71.8	0.089	17883			84
284	62768	10	Allium ursinum	2010	2018-05-31-12-55-56	0	1	x	-20	0	71.7	23	65.6	22.9	71.8	0.089	17883			85
285	62769	10	Allium ursinum	2010	2018-05-31-12-55-58	0	1	x	-20	0	71.7	23	65.6	22.9	71.8	0.089	17883			86
286	62770	10	Allium ursinum	2010	2018-05-31-12-56-00	0	1	x	-20	0	71.7	23	65.6	22.9	71.8	0.089	17883			87
287	62771	10	Allium ursinum	2010	2018-05-31-12-56-02	0	1	x	-20	0	71.7	23	65.4	22.8	71.5	-0.159	17883			88
288	62772	10	Allium ursinum	2010	2018-05-31-12-56-04	0	1	x	-20	0	71.7	23	65.6	22.9	71.8	0.089	17883			89
289	62773	10	Allium ursinum	2010	2018-05-31-12-56-06	0	1	x	-20	0	71.7	23	65.6	22.9	71.8	0.089	17883			90
290	62774	10	Allium ursinum	2010	2018-05-31-12-56-08	0	1	x	-20	0	71.7	23	65.6	22.9	71.8	0.089	17883	Last10	Here	91
291	62775	10	Allium ursinum	2010	2018-05-31-12-56-10	0	1	x	-20	0	71.7	23	65.6	22.9	71.8	0.089	17883	Last10	Here	92
292	62776	10	Allium ursinum	2010	2018-05-31-12-56-12	0	1	x	-20	0	71.7	23	65.6	22.9	71.8	0.089	17883	Last10	Here	93
293	62777	10	Allium ursinum	2010	2018-05-31-12-56-14	0	1	x	-20	0	71.7	23	65.6	22.9	71.8	0.089	17883	Last10	Here	94
294	62778	10	Allium ursinum	2010	2018-05-31-12-56-16	0	1	x	-20	0	71.7	23	65.6	22.9	71.8	0.089	17883	Last10	Here	95
295	62779	10	Allium ursinum	2010	2018-05-31-12-56-18	0	1	x	-20	0	71.7	23	65.6	22.9	71.8	0.089	17883	Last10	Here	96
296	62780	10	Allium ursinum	2010	2018-05-31-12-56-20	0	1	x	-20	0	71.7	23	65.6	22.9	71.8	0.089	17883	Last10	Here	97
297	62781	10	Allium ursinum	2010	2018-05-31-12-56-22	0	1	x	-20	0	71.7	23	65.5	22.9	71.7	-0.035	17883	Last10	Here	98
298	62782	10	Allium ursinum	2010	2018-05-31-12-56-24	0	1	x	-20	0	71.7	23	65.5	22.9	71.7	-0.035	17883	Last10	Here	99
299	62783	10	Allium ursinum	2010	2018-05-31-12-56-26	0	1	x	-20	0	71.7	23	65.5	22.9	71.7	-0.035	17883	Last10	Here	100
300	62784	10	Allium ursinum	2010	2018-05-31-12-56-59	0	1	x	-15	0	71.7	23	65.5	22.9	71.7	-0.035	17884	First10	Here	1
301	62785	10	Allium ursinum	2010	2018-05-31-12-57-01	0	1	x	-15	0	71.7	23	65.5	22.9	71.7	-0.035	17884	First10	Here	2
302	62786	10	Allium ursinum	2010	2018-05-31-12-57-03	0	1	x	-15	0	71.7	23	65.6	22.9	71.8	0.089	17884	First10	Here	3
303	62787	10	Allium ursinum	2010	2018-05-31-12-57-05	0	1	x	-15	0	71.7	23	65.6	22.9	71.8	0.089	17884	First10	Here	4
304	62788	10	Allium ursinum	2010	2018-05-31-12-57-07	0	1	x	-15	0	71.7	23	65.5	22.9	71.7	-0.035	17884	First10	Here	5
305	62789	10	Allium ursinum	2010	2018-05-31-12-57-09	0	1	x	-15	0	71.7	23	65.5	22.9	71.7	-0.035	17884	First10	Here	6
306	62790	10	Allium ursinum	2010	2018-05-31-12-57-11	0	1	x	-15	0	71.7	23	65.5	22.9	71.7	-0.035	17884	First10	Here	7
307	62791	10	Allium ursinum	2010	2018-05-31-12-57-13	0	1	x	-15	0	71.7	23	65.5	22.9	71.7	-0.035	17884	First10	Here	8
308	62792	10	Allium ursinum	2010	2018-05-31-12-57-15	0	1	x	-15	0	71.7	23	65.5	22.9	71.7	-0.035	17884	First10	Here	9
309	62793	10	Allium ursinum	2010	2018-05-31-12-57-17	0	1	x	-15	0	71.7	23	65.5	22.9	71.7	-0.035	17884	First10	Here	10
310	62794	10	Allium ursinum	2010	2018-05-31-12-57-19	0	1	x	-15	0	71.7	23	65.4	22.8	71.5	-0.159	17884			11
311	62795	10	Allium ursinum	2010	2018-05-31-12-57-21	0	1	x	-15	0	71.7	23	65.5	22.9	71.7	-0.035	17884			12
312	62796	10	Allium ursinum	2010	2018-05-31-12-57-23	0	1	x	-15	0	71.7	23	65.5	22.9	71.7	-0.035	17884			13
313	62797	10	Allium ursinum	2010	2018-05-31-12-57-25	0	1	x	-15	0	71.7	23	65.5	22.9	71.7	-0.035	17884			14
314	62798	10	Allium ursinum	2010	2018-05-31-12-57-27	0	1	x	-15	0	71.7	23	65.5	22.9	71.7	-0.035	17884			15
315	62799	10	Allium ursinum	2010	2018-05-31-12-57-29	0	1	x	-15	0	71.7	23	65.5	22.9	71.7	-0.035	17884			16
316	62800	10	Allium ursinum	2010	2018-05-31-12-57-31	0	1	x	-15	0	71.7	23	65.5	22.9	71.7	-0.035	17884			17
317	62801	10	Allium ursinum	2010	2018-05-31-12-57-33	0	1	x	-15	0	71.7	23	65.5	22.9	71.7	-0.035	17884			18
318	62802	10	Allium ursinum	2010	2018-05-31-12-57-35	0	1	x	-15	0	71.7	23	65.6	22.9	71.8	0.089	17884			19
319	62803	10	Allium ursinum	2010	2018-05-31-12-57-37	0	1	x	-15	0	71.7	23	65.6	22.9	71.8	0.089	17884			20
320	62804	10	Allium ursinum	2010	2018-05-31-12-57-39	0	1	x	-15	0	71.6	23	65.6	22.9	71.8	0.189	17884			21
321	62805	10	Allium ursinum	2010	2018-05-31-12-57-41	0	1	x	-15	0	71.7	23	65.6	22.9	71.8	0.089	17884			22
322	62806	10	Allium ursinum	2010	2018-05-31-12-57-43	0	1	x	-15	0	71.7	23	65.6	22.9	71.8	0.089	17884			23
323	62807	10	Allium ursinum	2010	2018-05-31-12-57-45	0	1	x	-15	0	71.7	23	65.6	22.9	71.8	0.089	17884			24
324	62808	10	Allium ursinum	2010	2018-05-31-12-57-47	0	1	x	-15	0	71.7	23	65.6	22.9	71.8	0.089	17884			25
325	62809	10	Allium ursinum	2010	2018-05-31-12-57-49	0	1	x	-15	0	71.7	23	65.6	22.9	71.8	0.089	17884			26
326	62810	10	Allium ursinum	2010	2018-05-31-12-57-51	0	1	x	-15	0	71.7	23	65.6	22.9	71.8	0.089	17884			27
327	62811	10	Allium ursinum	2010	2018-05-31-12-57-53	0	1	x	-15	0	71.7	23	65.6	22.9	71.8	0.089	17884			28
328	62812	10	Allium ursinum	2010	2018-05-31-12-57-55	0	1	x	-15	0	71.6	23	65.7	22.9	71.9	0.314	17884			29
329	62813	10	Allium ursinum	2010	2018-05-31-12-57-57	0	1	x	-15	0	71.7	23	65.7	22.9	71.9	0.214	17884			30
330	62814	10	Allium ursinum	2010	2018-05-31-12-57-59	0	1	x	-15	0	71.7	23	65.7	22.9	71.9	0.214	17884			31
331	62815	10	Allium ursinum	2010	2018-05-31-12-58-01	0	1	x	-15	0	71.7	23	65.6	22.8	71.8	0.089	17884			32
332	62816	10	Allium ursinum	2010	2018-05-31-12-58-03	0	1	x	-15	0	71.7	23	65.7	22.9	71.9	0.214	17884			33
333	62817	10	Allium ursinum	2010	2018-05-31-12-58-05	0	1	x	-15	0	71.7	23	65.7	22.9	71.9	0.214	17884			34
334	62818	10	Allium ursinum	2010	2018-05-31-12-58-07	0	1	x	-15	0	71.6	23	65.6	22.9	71.8	0.189	17884			35
335	62819	10	Allium ursinum	2010	2018-05-31-12-58-09	0	1	x	-15	0	71.7	23	65.6	22.9	71.8	0.089	17884			36
336	62820	10	Allium ursinum	2010	2018-05-31-12-58-11	0	1	x	-15	0	71.6	23	65.6	22.9	71.8	0.189	17884			37
337	62821	10	Allium ursinum	2010	2018-05-31-12-58-13	0	1	x	-15	0	71.6	23	65.6	22.9	71.8	0.189	17884			38
338	62822	10	Allium ursinum	2010	2018-05-31-12-58-15	0	1	x	-15	0	71.6	23	65.6	22.9	71.8	0.189	17884			39
339	62823	10	Allium ursinum	2010	2018-05-31-12-58-17	0	1	x	-15	0	71.6	23	65.6	22.9	71.8	0.189	17884			40
340	62824	10	Allium ursinum	2010	2018-05-31-12-58-19	0	1	x	-15	0	71.7	23	65.6	22.9	71.8	0.089	17884			41
341	62825	10	Allium ursinum	2010	2018-05-31-12-58-21	0	1	x	-15	0	71.7	23	65.6	22.9	71.8	0.089	17884			42
342	62826	10	Allium ursinum	2010	2018-05-31-12-58-23	0	1	x	-15	0	71.6	23	65.6	22.9	71.8	0.189	17884			43
343	62827	10	Allium ursinum	2010	2018-05-31-12-58-25	0	1	x	-15	0	71.7	23	65.6	22.9	71.8	0.089	17884			44
344	62828	10	Allium ursinum	2010	2018-05-31-12-58-27	0	1	x	-15	0	71.6	23	65.6	22.9	71.8	0.189	17884			45
345	62829	10	Allium ursinum	2010	2018-05-31-12-58-29	0	1	x	-15	0	71.6	23	65.6	22.9	71.8	0.189	17884			46
346	62830	10	Allium ursinum	2010	2018-05-31-12-58-31	0	1	x	-15	0	71.7	23	65.6	22.9	71.8	0.089	17884			47
347	62831	10	Allium ursinum	2010	2018-05-31-12-58-33	0	1	x	-15	0	71.7	23	65.6	22.9	71.8	0.089	17884			48
348	62832	10	Allium ursinum	2010	2018-05-31-12-58-35	0	1	x	-15	0	71.7	23	65.6	22.9	71.8	0.089	17884			49
349	62833	10	Allium ursinum	2010	2018-05-31-12-58-37	0	1	x	-15	0	71.6	23	65.6	22.9	71.8	0.189	17884			50
350	62834	10	Allium ursinum	2010	2018-05-31-12-58-39	0	1	x	-15	0	71.7	23	65.6	22.9	71.8	0.089	17884			51
351	62835	10	Allium ursinum	2010	2018-05-31-12-58-41	0	1	x	-15	0	71.6	23	65.6	22.9	71.8	0.189	17884			52
352	62836	10	Allium ursinum	2010	2018-05-31-12-58-43	0	1	x	-15	0	71.7	23	65.6	22.9	71.8	0.089	17884			53
353	62837	10	Allium ursinum	2010	2018-05-31-12-58-45	0	1	x	-15	0	71.7	23	65.6	22.9	71.8	0.089	17884			54
354	62838	10	Allium ursinum	2010	2018-05-31-12-58-47	0	1	x	-15	0	71.7	23	65.6	22.9	71.8	0.089	17884			55
355	62839	10	Allium ursinum	2010	2018-05-31-12-58-49	0	1	x	-15	0	71.7	23	65.6	22.9	71.8	0.089	17884			56
356	62840	10	Allium ursinum	2010	2018-05-31-12-58-51	0	1	x	-15	0	71.7	23	65.6	22.9	71.8	0.089	17884			57
357	62841	10	Allium ursinum	2010	2018-05-31-12-58-53	0	1	x	-15	0	71.7	23	65.6	22.9	71.8	0.089	17884			58
358	62842	10	Allium ursinum	2010	2018-05-31-12-58-55	0	1	x	-15	0	71.7	23	65.6	22.9	71.8	0.089	17884			59
359	62843	10	Allium ursinum	2010	2018-05-31-12-58-57	0	1	x	-15	0	71.6	23	65.5	22.9	71.7	0.065	17884			60
360	62844	10	Allium ursinum	2010	2018-05-31-12-58-59	0	1	x	-15	0	71.7	23	65.5	22.9	71.7	-0.035	17884			61
361	62845	10	Allium ursinum	2010	2018-05-31-12-59-01	0	1	x	-15	0	71.7	23	65.5	22.9	71.7	-0.035	17884			62
362	62846	10	Allium ursinum	2010	2018-05-31-12-59-03	0	1	x	-15	0	71.7	23	65.5	22.9	71.7	-0.035	17884			63
363	62847	10	Allium ursinum	2010	2018-05-31-12-59-05	0	1	x	-15	0	71.7	23	65.5	22.9	71.7	-0.035	17884			64
364	62848	10	Allium ursinum	2010	2018-05-31-12-59-07	0	1	x	-15	0	71.7	23	65.6	22.9	71.8	0.089	17884			65
365	62849	10	Allium ursinum	2010	2018-05-31-12-59-09	0	1	x	-15	0	71.7	23	65.6	22.9	71.8	0.089	17884			66
366	62850	10	Allium ursinum	2010	2018-05-31-12-59-11	0	1	x	-15	0	71.7	23	65.6	22.9	71.8	0.089	17884			67
367	62851	10	Allium ursinum	2010	2018-05-31-12-59-13	0	1	x	-15	0	71.7	23	65.6	22.9	71.8	0.089	17884			68
368	62852	10	Allium ursinum	2010	2018-05-31-12-59-15	0	1	x	-15	0	71.7	23	65.6	22.9	71.8	0.089	17884			69
369	62853	10	Allium ursinum	2010	2018-05-31-12-59-17	0	1	x	-15	0	71.7	23	65.6	22.9	71.8	0.089	17884			70
370	62854	10	Allium ursinum	2010	2018-05-31-12-59-19	0	1	x	-15	0	71.7	23	65.5	22.8	71.7	-0.035	17884			71
371	62855	10	Allium ursinum	2010	2018-05-31-12-59-21	0	1	x	-15	0	71.7	23	65.6	22.9	71.8	0.089	17884			72
372	62856	10	Allium ursinum	2010	2018-05-31-12-59-23	0	1	x	-15	0	71.7	23	65.6	22.9	71.8	0.089	17884			73
373	62857	10	Allium ursinum	2010	2018-05-31-12-59-25	0	1	x	-15	0	71.7	23	65.6	22.9	71.8	0.089	17884			74
374	62858	10	Allium ursinum	2010	2018-05-31-12-59-27	0	1	x	-15	0	71.7	23	65.6	22.9	71.8	0.089	17884			75
375	62859	10	Allium ursinum	2010	2018-05-31-12-59-29	0	1	x	-15	0	71.7	23	65.6	22.9	71.8	0.089	17884			76
376	62860	10	Allium ursinum	2010	2018-05-31-12-59-31	0	1	x	-15	0	71.7	23	65.6	22.9	71.8	0.089	17884			77
377	62861	10	Allium ursinum	2010	2018-05-31-12-59-33	0	1	x	-15	0	71.7	23	65.5	22.9	71.7	-0.035	17884			78
378	62862	10	Allium ursinum	2010	2018-05-31-12-59-35	0	1	x	-15	0	71.7	23	65.5	22.9	71.7	-0.035	17884			79
379	62863	10	Allium ursinum	2010	2018-05-31-12-59-37	0	1	x	-15	0	71.7	23	65.6	22.9	71.8	0.089	17884			80
380	62864	10	Allium ursinum	2010	2018-05-31-12-59-39	0	1	x	-15	0	71.7	23	65.6	22.9	71.8	0.089	17884			81
381	62865	10	Allium ursinum	2010	2018-05-31-12-59-41	0	1	x	-15	0	71.7	23	65.6	22.9	71.8	0.089	17884			82
382	62866	10	Allium ursinum	2010	2018-05-31-12-59-43	0	1	x	-15	0	71.7	23	65.6	22.9	71.8	0.089	17884			83
383	62867	10	Allium ursinum	2010	2018-05-31-12-59-45	0	1	x	-15	0	71.7	23	65.5	22.9	71.7	-0.035	17884			84
384	62868	10	Allium ursinum	2010	2018-05-31-12-59-47	0	1	x	-15	0	71.6	23	65.6	22.9	71.8	0.189	17884			85
385	62869	10	Allium ursinum	2010	2018-05-31-12-59-49	0	1	x	-15	0	71.7	23	65.6	22.9	71.8	0.089	17884			86
386	62870	10	Allium ursinum	2010	2018-05-31-12-59-51	0	1	x	-15	0	71.7	23	65.6	22.9	71.8	0.089	17884			87
387	62871	10	Allium ursinum	2010	2018-05-31-12-59-53	0	1	x	-15	0	71.7	23	65.6	22.9	71.8	0.089	17884			88
388	62872	10	Allium ursinum	2010	2018-05-31-12-59-55	0	1	x	-15	0	71.7	23	65.6	22.9	71.8	0.089	17884			89
389	62873	10	Allium ursinum	2010	2018-05-31-12-59-57	0	1	x	-15	0	71.7	23	65.6	22.9	71.8	0.089	17884			90
390	62874	10	Allium ursinum	2010	2018-05-31-12-59-59	0	1	x	-15	0	71.7	23	65.6	22.9	71.8	0.089	17884	Last10	Here	91
391	62875	10	Allium ursinum	2010	2018-05-31-13-00-01	0	1	x	-15	0	71.7	23	65.6	22.9	71.8	0.089	17884	Last10	Here	92
392	62876	10	Allium ursinum	2010	2018-05-31-13-00-03	0	1	x	-15	0	71.7	23	65.7	22.9	71.9	0.214	17884	Last10	Here	93
393	62877	10	Allium ursinum	2010	2018-05-31-13-00-05	0	1	x	-15	0	71.7	23	65.6	22.9	71.8	0.089	17884	Last10	Here	94
394	62878	10	Allium ursinum	2010	2018-05-31-13-00-07	0	1	x	-15	0	71.6	23	65.7	22.9	71.9	0.314	17884	Last10	Here	95
395	62879	10	Allium ursinum	2010	2018-05-31-13-00-09	0	1	x	-15	0	71.6	23	65.6	22.9	71.8	0.189	17884	Last10	Here	96
396	62880	10	Allium ursinum	2010	2018-05-31-13-00-11	0	1	x	-15	0	71.6	23	65.6	22.9	71.8	0.189	17884	Last10	Here	97
397	62881	10	Allium ursinum	2010	2018-05-31-13-00-13	0	1	x	-15	0	71.7	23	65.6	22.9	71.8	0.089	17884	Last10	Here	98
398	62882	10	Allium ursinum	2010	2018-05-31-13-00-15	0	1	x	-15	0	71.7	23	65.6	22.9	71.8	0.089	17884	Last10	Here	99
399	62883	10	Allium ursinum	2010	2018-05-31-13-00-49	0	1	x	-10	0	71.6	23	65.6	22.9	71.8	0.189	17885	First10	Here	1
400	62884	10	Allium ursinum	2010	2018-05-31-13-00-51	0	1	x	-10	0	71.6	23	65.7	22.9	71.9	0.314	17885	First10	Here	2
401	62885	10	Allium ursinum	2010	2018-05-31-13-00-53	0	1	x	-10	0	71.6	23	65.6	22.9	71.8	0.189	17885	First10	Here	3
402	62886	10	Allium ursinum	2010	2018-05-31-13-00-55	0	1	x	-10	0	71.6	23	65.7	22.9	71.9	0.314	17885	First10	Here	4
403	62887	10	Allium ursinum	2010	2018-05-31-13-00-57	0	1	x	-10	0	71.6	23	65.6	22.9	71.8	0.189	17885	First10	Here	5
404	62888	10	Allium ursinum	2010	2018-05-31-13-00-59	0	1	x	-10	0	71.6	23	65.6	22.9	71.8	0.189	17885	First10	Here	6
405	62889	10	Allium ursinum	2010	2018-05-31-13-01-01	0	1	x	-10	0	71.6	23	65.6	22.9	71.8	0.189	17885	First10	Here	7
406	62890	10	Allium ursinum	2010	2018-05-31-13-01-03	0	1	x	-10	0	71.6	23	65.6	22.9	71.8	0.189	17885	First10	Here	8
407	62891	10	Allium ursinum	2010	2018-05-31-13-01-05	0	1	x	-10	0	71.6	23	65.6	22.9	71.8	0.189	17885	First10	Here	9
408	62892	10	Allium ursinum	2010	2018-05-31-13-01-07	0	1	x	-10	0	71.6	23	65.6	22.9	71.8	0.189	17885	First10	Here	10
409	62893	10	Allium ursinum	2010	2018-05-31-13-01-09	0	1	x	-10	0	71.6	23	65.6	22.9	71.8	0.189	17885			11
410	62894	10	Allium ursinum	2010	2018-05-31-13-01-11	0	1	x	-10	0	71.6	23	65.6	22.9	71.8	0.189	17885			12
411	62895	10	Allium ursinum	2010	2018-05-31-13-01-13	0	1	x	-10	0	71.6	23	65.6	22.9	71.8	0.189	17885			13
412	62896	10	Allium ursinum	2010	2018-05-31-13-01-15	0	1	x	-10	0	71.6	23	65.6	22.9	71.8	0.189	17885			14
413	62897	10	Allium ursinum	2010	2018-05-31-13-01-17	0	1	x	-10	0	71.6	23	65.6	22.9	71.8	0.189	17885			15
414	62898	10	Allium ursinum	2010	2018-05-31-13-01-19	0	1	x	-10	0	71.6	23	65.5	22.9	71.7	0.065	17885			16
415	62899	10	Allium ursinum	2010	2018-05-31-13-01-21	0	1	x	-10	0	71.6	23	65.5	22.9	71.7	0.065	17885			17
416	62900	10	Allium ursinum	2010	2018-05-31-13-01-23	0	1	x	-10	0	71.6	23	65.5	22.9	71.7	0.065	17885			18
417	62901	10	Allium ursinum	2010	2018-05-31-13-01-25	0	1	x	-10	0	71.6	23	65.5	22.9	71.7	0.065	17885			19
418	62902	10	Allium ursinum	2010	2018-05-31-13-01-27	0	1	x	-10	0	71.6	23	65.5	22.9	71.7	0.065	17885			20
419	62903	10	Allium ursinum	2010	2018-05-31-13-01-29	0	1	x	-10	0	71.6	23	65.5	22.9	71.7	0.065	17885			21
420	62904	10	Allium ursinum	2010	2018-05-31-13-01-31	0	1	x	-10	0	71.6	23	65.5	22.9	71.7	0.065	17885			22
421	62905	10	Allium ursinum	2010	2018-05-31-13-01-33	0	1	x	-10	0	71.6	23	65.5	22.9	71.7	0.065	17885			23
422	62906	10	Allium ursinum	2010	2018-05-31-13-01-35	0	1	x	-10	0	71.6	23	65.5	22.9	71.7	0.065	17885			24
423	62907	10	Allium ursinum	2010	2018-05-31-13-01-37	0	1	x	-10	0	71.6	23	65.5	22.9	71.7	0.065	17885			25
424	62908	10	Allium ursinum	2010	2018-05-31-13-01-39	0	1	x	-10	0	71.6	23	65.5	22.9	71.7	0.065	17885			26
425	62909	10	Allium ursinum	2010	2018-05-31-13-01-41	0	1	x	-10	0	71.6	23	65.5	22.9	71.7	0.065	17885			27
426	62910	10	Allium ursinum	2010	2018-05-31-13-01-43	0	1	x	-10	0	71.6	23	65.5	22.9	71.7	0.065	17885			28
427	62911	10	Allium ursinum	2010	2018-05-31-13-01-45	0	1	x	-10	0	71.6	23	65.5	22.9	71.7	0.065	17885			29
428	62912	10	Allium ursinum	2010	2018-05-31-13-01-47	0	1	x	-10	0	71.5	23	65.5	22.9	71.7	0.165	17885			30
429	62913	10	Allium ursinum	2010	2018-05-31-13-01-49	0	1	x	-10	0	71.5	23	65.5	22.9	71.7	0.165	17885			31
430	62914	10	Allium ursinum	2010	2018-05-31-13-01-51	0	1	x	-10	0	71.5	23	65.5	22.9	71.7	0.165	17885			32
431	62915	10	Allium ursinum	2010	2018-05-31-13-01-53	0	1	x	-10	0	71.6	23	65.5	22.9	71.7	0.065	17885			33
432	62916	10	Allium ursinum	2010	2018-05-31-13-01-55	0	1	x	-10	0	71.6	23	65.5	22.9	71.7	0.065	17885			34
433	62917	10	Allium ursinum	2010	2018-05-31-13-01-57	0	1	x	-10	0	71.6	23	65.5	22.9	71.7	0.065	17885			35
434	62918	10	Allium ursinum	2010	2018-05-31-13-01-59	0	1	x	-10	0	71.6	23	65.5	22.9	71.7	0.065	17885			36
435	62919	10	Allium ursinum	2010	2018-05-31-13-02-01	0	1	x	-10	0	71.6	23	65.5	22.9	71.7	0.065	17885			37
436	62920	10	Allium ursinum	2010	2018-05-31-13-02-03	0	1	x	-10	0	71.6	23	65.5	22.9	71.7	0.065	17885			38
437	62921	10	Allium ursinum	2010	2018-05-31-13-02-05	0	1	x	-10	0	71.6	23	65.5	22.9	71.7	0.065	17885			39
438	62922	10	Allium ursinum	2010	2018-05-31-13-02-08	0	1	x	-10	0	71.6	23	65.5	22.9	71.7	0.065	17885			40
439	62923	10	Allium ursinum	2010	2018-05-31-13-02-10	0	1	x	-10	0	71.6	23	65.5	22.9	71.7	0.065	17885			41
440	62924	10	Allium ursinum	2010	2018-05-31-13-02-12	0	1	x	-10	0	71.6	23	65.5	22.9	71.7	0.065	17885			42
441	62925	10	Allium ursinum	2010	2018-05-31-13-02-14	0	1	x	-10	0	71.6	23	65.5	22.9	71.7	0.065	17885			43
442	62926	10	Allium ursinum	2010	2018-05-31-13-02-16	0	1	x	-10	0	71.6	23	65.5	22.9	71.7	0.065	17885			44
443	62927	10	Allium ursinum	2010	2018-05-31-13-02-18	0	1	x	-10	0	71.6	23	65.5	22.9	71.7	0.065	17885			45
444	62928	10	Allium ursinum	2010	2018-05-31-13-02-20	0	1	x	-10	0	71.6	23	65.5	22.9	71.7	0.065	17885			46
445	62929	10	Allium ursinum	2010	2018-05-31-13-02-22	0	1	x	-10	0	71.6	23	65.5	22.9	71.7	0.065	17885			47
446	62930	10	Allium ursinum	2010	2018-05-31-13-02-24	0	1	x	-10	0	71.6	23	65.5	22.9	71.7	0.065	17885			48
447	62931	10	Allium ursinum	2010	2018-05-31-13-02-26	0	1	x	-10	0	71.6	23	65.4	22.9	71.5	-0.059	17885			49
448	62932	10	Allium ursinum	2010	2018-05-31-13-02-28	0	1	x	-10	0	71.6	23	65.5	22.9	71.7	0.065	17885			50
449	62933	10	Allium ursinum	2010	2018-05-31-13-02-30	0	1	x	-10	0	71.6	23	65.5	22.9	71.7	0.065	17885			51
450	62934	10	Allium ursinum	2010	2018-05-31-13-02-32	0	1	x	-10	0	71.6	23	65.4	22.9	71.5	-0.059	17885			52
451	62935	10	Allium ursinum	2010	2018-05-31-13-02-34	0	1	x	-10	0	71.6	23	65.4	22.9	71.5	-0.059	17885			53
452	62936	10	Allium ursinum	2010	2018-05-31-13-02-36	0	1	x	-10	0	71.6	23	65.5	22.9	71.7	0.065	17885			54
453	62937	10	Allium ursinum	2010	2018-05-31-13-02-38	0	1	x	-10	0	71.6	23	65.5	22.9	71.7	0.065	17885			55
454	62938	10	Allium ursinum	2010	2018-05-31-13-02-40	0	1	x	-10	0	71.6	23	65.6	22.9	71.8	0.189	17885			56
455	62939	10	Allium ursinum	2010	2018-05-31-13-02-42	0	1	x	-10	0	71.6	23	65.6	22.9	71.8	0.189	17885			57
456	62940	10	Allium ursinum	2010	2018-05-31-13-02-44	0	1	x	-10	0	71.6	23	65.6	22.9	71.8	0.189	17885			58
457	62941	10	Allium ursinum	2010	2018-05-31-13-02-46	0	1	x	-10	0	71.6	23	65.6	22.9	71.8	0.189	17885			59
458	62942	10	Allium ursinum	2010	2018-05-31-13-02-48	0	1	x	-10	0	71.6	23	65.6	22.9	71.8	0.189	17885			60
459	62943	10	Allium ursinum	2010	2018-05-31-13-02-50	0	1	x	-10	0	71.6	23	65.6	22.9	71.8	0.189	17885			61
460	62944	10	Allium ursinum	2010	2018-05-31-13-02-52	0	1	x	-10	0	71.6	23	65.6	22.9	71.8	0.189	17885			62
461	62945	10	Allium ursinum	2010	2018-05-31-13-02-54	0	1	x	-10	0	71.6	23	65.6	22.9	71.8	0.189	17885			63
462	62946	10	Allium ursinum	2010	2018-05-31-13-02-56	0	1	x	-10	0	71.6	23	65.6	22.9	71.8	0.189	17885			64
463	62947	10	Allium ursinum	2010	2018-05-31-13-02-58	0	1	x	-10	0	71.6	23	65.6	22.9	71.8	0.189	17885			65
464	62948	10	Allium ursinum	2010	2018-05-31-13-03-00	0	1	x	-10	0	71.6	23	65.6	22.9	71.8	0.189	17885			66
465	62949	10	Allium ursinum	2010	2018-05-31-13-03-02	0	1	x	-10	0	71.6	23	65.6	22.9	71.8	0.189	17885			67
466	62950	10	Allium ursinum	2010	2018-05-31-13-03-04	0	1	x	-10	0	71.6	23	65.6	22.9	71.8	0.189	17885			68
467	62951	10	Allium ursinum	2010	2018-05-31-13-03-06	0	1	x	-10	0	71.6	23	65.6	22.9	71.8	0.189	17885			69
468	62952	10	Allium ursinum	2010	2018-05-31-13-03-08	0	1	x	-10	0	71.6	23	65.6	22.9	71.8	0.189	17885			70
469	62953	10	Allium ursinum	2010	2018-05-31-13-03-10	0	1	x	-10	0	71.6	23	65.6	22.9	71.8	0.189	17885			71
470	62954	10	Allium ursinum	2010	2018-05-31-13-03-12	0	1	x	-10	0	71.6	23	65.6	22.9	71.8	0.189	17885			72
471	62955	10	Allium ursinum	2010	2018-05-31-13-03-14	0	1	x	-10	0	71.6	23	65.6	22.9	71.8	0.189	17885			73
472	62956	10	Allium ursinum	2010	2018-05-31-13-03-16	0	1	x	-10	0	71.6	23	65.7	22.9	71.9	0.314	17885			74
473	62957	10	Allium ursinum	2010	2018-05-31-13-03-18	0	1	x	-10	0	71.6	23	65.7	22.9	71.9	0.314	17885			75
474	62958	10	Allium ursinum	2010	2018-05-31-13-03-20	0	1	x	-10	0	71.6	23	65.7	22.9	71.9	0.314	17885			76
475	62959	10	Allium ursinum	2010	2018-05-31-13-03-22	0	1	x	-10	0	71.5	23	65.7	22.9	71.9	0.414	17885			77
476	62960	10	Allium ursinum	2010	2018-05-31-13-03-24	0	1	x	-10	0	71.6	23	65.6	22.9	71.8	0.189	17885			78
477	62961	10	Allium ursinum	2010	2018-05-31-13-03-26	0	1	x	-10	0	71.6	23	65.6	22.9	71.8	0.189	17885			79
478	62962	10	Allium ursinum	2010	2018-05-31-13-03-28	0	1	x	-10	0	71.6	23	65.6	22.9	71.8	0.189	17885			80
479	62963	10	Allium ursinum	2010	2018-05-31-13-03-30	0	1	x	-10	0	71.6	23	65.6	22.9	71.8	0.189	17885			81
480	62964	10	Allium ursinum	2010	2018-05-31-13-03-32	0	1	x	-10	0	71.6	23	65.6	22.9	71.8	0.189	17885			82
481	62965	10	Allium ursinum	2010	2018-05-31-13-03-34	0	1	x	-10	0	71.6	23	65.6	22.9	71.8	0.189	17885			83
482	62966	10	Allium ursinum	2010	2018-05-31-13-03-36	0	1	x	-10	0	71.6	23	65.6	22.9	71.8	0.189	17885			84
483	62967	10	Allium ursinum	2010	2018-05-31-13-03-38	0	1	x	-10	0	71.6	23	65.6	22.9	71.8	0.189	17885			85
484	62968	10	Allium ursinum	2010	2018-05-31-13-03-40	0	1	x	-10	0	71.6	23	65.6	22.9	71.8	0.189	17885			86
485	62969	10	Allium ursinum	2010	2018-05-31-13-03-42	0	1	x	-10	0	71.6	23	65.6	22.9	71.8	0.189	17885			87
486	62970	10	Allium ursinum	2010	2018-05-31-13-03-44	0	1	x	-10	0	71.5	23	65.6	22.9	71.8	0.289	17885			88
487	62971	10	Allium ursinum	2010	2018-05-31-13-03-46	0	1	x	-10	0	71.5	23	65.6	22.9	71.8	0.289	17885			89
488	62972	10	Allium ursinum	2010	2018-05-31-13-03-48	0	1	x	-10	0	71.5	23	65.6	22.9	71.8	0.289	17885			90
489	62973	10	Allium ursinum	2010	2018-05-31-13-03-50	0	1	x	-10	0	71.5	23	65.6	22.9	71.8	0.289	17885	Last10	Here	91
490	62974	10	Allium ursinum	2010	2018-05-31-13-03-52	0	1	x	-10	0	71.5	23	65.5	22.9	71.7	0.165	17885	Last10	Here	92
491	62975	10	Allium ursinum	2010	2018-05-31-13-03-54	0	1	x	-10	0	71.5	23	65.5	22.9	71.7	0.165	17885	Last10	Here	93
492	62976	10	Allium ursinum	2010	2018-05-31-13-03-56	0	1	x	-10	0	71.5	23	65.5	22.9	71.7	0.165	17885	Last10	Here	94
493	62977	10	Allium ursinum	2010	2018-05-31-13-03-58	0	1	x	-10	0	71.6	23	65.5	22.9	71.7	0.065	17885	Last10	Here	95
494	62978	10	Allium ursinum	2010	2018-05-31-13-04-00	0	1	x	-10	0	71.5	23	65.5	22.9	71.7	0.165	17885	Last10	Here	96
495	62979	10	Allium ursinum	2010	2018-05-31-13-04-02	0	1	x	-10	0	71.5	23	65.5	22.9	71.7	0.165	17885	Last10	Here	97
496	62980	10	Allium ursinum	2010	2018-05-31-13-04-04	0	1	x	-10	0	71.5	23	65.5	22.9	71.7	0.165	17885	Last10	Here	98
497	62981	10	Allium ursinum	2010	2018-05-31-13-04-06	0	1	x	-10	0	71.5	23	65.5	22.9	71.7	0.165	17885	Last10	Here	99
498	62982	10	Allium ursinum	2010	2018-05-31-13-04-40	0	1	x	-5	0	71.5	23	65.7	22.9	71.9	0.414	17886	First10	Here	1
499	62983	10	Allium ursinum	2010	2018-05-31-13-04-42	0	1	x	-5	0	71.5	23	65.7	22.9	71.9	0.414	17886	First10	Here	2
500	62984	10	Allium ursinum	2010	2018-05-31-13-04-44	0	1	x	-5	0	71.5	23	65.7	22.9	71.9	0.414	17886	First10	Here	3
501	62985	10	Allium ursinum	2010	2018-05-31-13-04-46	0	1	x	-5	0	71.5	23	65.6	22.9	71.8	0.289	17886	First10	Here	4
502	62986	10	Allium ursinum	2010	2018-05-31-13-04-48	0	1	x	-5	0	71.5	23	65.7	22.9	71.9	0.414	17886	First10	Here	5
503	62987	10	Allium ursinum	2010	2018-05-31-13-04-50	0	1	x	-5	0	71.5	23	65.6	22.9	71.8	0.289	17886	First10	Here	6
504	62988	10	Allium ursinum	2010	2018-05-31-13-04-52	0	1	x	-5	0	71.4	23	65.6	22.9	71.8	0.389	17886	First10	Here	7
505	62989	10	Allium ursinum	2010	2018-05-31-13-04-54	0	1	x	-5	0	71.4	23	65.6	22.9	71.8	0.389	17886	First10	Here	8
506	62990	10	Allium ursinum	2010	2018-05-31-13-04-56	0	1	x	-5	0	71.4	23	65.5	22.9	71.7	0.265	17886	First10	Here	9
507	62991	10	Allium ursinum	2010	2018-05-31-13-04-58	0	1	x	-5	0	71.4	23	65.5	22.9	71.7	0.265	17886	First10	Here	10
508	62992	10	Allium ursinum	2010	2018-05-31-13-05-00	0	1	x	-5	0	71.4	23	65.4	22.9	71.5	0.141	17886			11
509	62993	10	Allium ursinum	2010	2018-05-31-13-05-02	0	1	x	-5	0	71.5	23	65.5	22.9	71.7	0.165	17886			12
510	62994	10	Allium ursinum	2010	2018-05-31-13-05-04	0	1	x	-5	0	71.5	23	65.5	22.9	71.7	0.165	17886			13
511	62995	10	Allium ursinum	2010	2018-05-31-13-05-06	0	1	x	-5	0	71.5	23	65.6	22.9	71.8	0.289	17886			14
512	62996	10	Allium ursinum	2010	2018-05-31-13-05-08	0	1	x	-5	0	71.5	23	65.6	22.9	71.8	0.289	17886			15
513	62997	10	Allium ursinum	2010	2018-05-31-13-05-10	0	1	x	-5	0	71.4	23	65.5	22.9	71.7	0.265	17886			16
514	62998	10	Allium ursinum	2010	2018-05-31-13-05-12	0	1	x	-5	0	71.5	23	65.5	22.9	71.7	0.165	17886			17
515	62999	10	Allium ursinum	2010	2018-05-31-13-05-14	0	1	x	-5	0	71.5	23	65.5	22.9	71.7	0.165	17886			18
516	63000	10	Allium ursinum	2010	2018-05-31-13-05-16	0	1	x	-5	0	71.5	23	65.4	22.9	71.5	0.041	17886			19
517	63001	10	Allium ursinum	2010	2018-05-31-13-05-18	0	1	x	-5	0	71.4	23	65.4	22.9	71.5	0.141	17886			20
518	63002	10	Allium ursinum	2010	2018-05-31-13-05-20	0	1	x	-5	0	71.4	23	65.4	22.9	71.5	0.141	17886			21
519	63003	10	Allium ursinum	2010	2018-05-31-13-05-22	0	1	x	-5	0	71.4	23	65.4	22.9	71.5	0.141	17886			22
520	63004	10	Allium ursinum	2010	2018-05-31-13-05-24	0	1	x	-5	0	71.4	23	65.4	22.9	71.5	0.141	17886			23
521	63005	10	Allium ursinum	2010	2018-05-31-13-05-26	0	1	x	-5	0	71.4	23	65.4	22.9	71.5	0.141	17886			24
522	63006	10	Allium ursinum	2010	2018-05-31-13-05-28	0	1	x	-5	0	71.4	23	65.4	22.9	71.5	0.141	17886			25
523	63007	10	Allium ursinum	2010	2018-05-31-13-05-30	0	1	x	-5	0	71.4	23	65.4	22.9	71.5	0.141	17886			26
524	63008	10	Allium ursinum	2010	2018-05-31-13-05-32	0	1	x	-5	0	71.4	23	65.4	22.9	71.5	0.141	17886			27
525	63009	10	Allium ursinum	2010	2018-05-31-13-05-34	0	1	x	-5	0	71.4	23	65.4	22.9	71.5	0.141	17886			28
526	63010	10	Allium ursinum	2010	2018-05-31-13-05-36	0	1	x	-5	0	71.4	23	65.4	22.9	71.5	0.141	17886			29
527	63011	10	Allium ursinum	2010	2018-05-31-13-05-38	0	1	x	-5	0	71.4	23	65.4	22.9	71.5	0.141	17886			30
528	63012	10	Allium ursinum	2010	2018-05-31-13-05-40	0	1	x	-5	0	71.4	23	65.4	22.9	71.5	0.141	17886			31
529	63013	10	Allium ursinum	2010	2018-05-31-13-05-42	0	1	x	-5	0	71.4	23	65.5	22.9	71.7	0.265	17886			32
530	63014	10	Allium ursinum	2010	2018-05-31-13-05-44	0	1	x	-5	0	71.5	23	65.4	22.9	71.5	0.041	17886			33
531	63015	10	Allium ursinum	2010	2018-05-31-13-05-46	0	1	x	-5	0	71.5	23	65.4	22.9	71.5	0.041	17886			34
532	63016	10	Allium ursinum	2010	2018-05-31-13-05-48	0	1	x	-5	0	71.5	23	65.4	22.9	71.5	0.041	17886			35
533	63017	10	Allium ursinum	2010	2018-05-31-13-05-50	0	1	x	-5	0	71.5	23	65.5	22.9	71.7	0.165	17886			36
534	63018	10	Allium ursinum	2010	2018-05-31-13-05-52	0	1	x	-5	0	71.4	23	65.5	22.9	71.7	0.265	17886			37
535	63019	10	Allium ursinum	2010	2018-05-31-13-05-54	0	1	x	-5	0	71.5	23	65.5	22.9	71.7	0.165	17886			38
536	63020	10	Allium ursinum	2010	2018-05-31-13-05-56	0	1	x	-5	0	71.5	23	65.4	22.9	71.5	0.041	17886			39
537	63021	10	Allium ursinum	2010	2018-05-31-13-05-58	0	1	x	-5	0	71.5	23	65.5	22.9	71.7	0.165	17886			40
538	63022	10	Allium ursinum	2010	2018-05-31-13-06-00	0	1	x	-5	0	71.4	23	65.5	22.9	71.7	0.265	17886			41
539	63023	10	Allium ursinum	2010	2018-05-31-13-06-02	0	1	x	-5	0	71.4	23	65.5	22.9	71.7	0.265	17886			42
540	63024	10	Allium ursinum	2010	2018-05-31-13-06-04	0	1	x	-5	0	71.4	23	65.5	22.9	71.7	0.265	17886			43
541	63025	10	Allium ursinum	2010	2018-05-31-13-06-06	0	1	x	-5	0	71.4	23	65.5	22.9	71.7	0.265	17886			44
542	63026	10	Allium ursinum	2010	2018-05-31-13-06-08	0	1	x	-5	0	71.4	23	65.5	22.9	71.7	0.265	17886			45
543	63027	10	Allium ursinum	2010	2018-05-31-13-06-10	0	1	x	-5	0	71.4	23	65.5	22.9	71.7	0.265	17886			46
544	63028	10	Allium ursinum	2010	2018-05-31-13-06-12	0	1	x	-5	0	71.4	23	65.5	22.9	71.7	0.265	17886			47
545	63029	10	Allium ursinum	2010	2018-05-31-13-06-14	0	1	x	-5	0	71.4	23	65.5	22.9	71.7	0.265	17886			48
546	63030	10	Allium ursinum	2010	2018-05-31-13-06-16	0	1	x	-5	0	71.4	23	65.5	22.9	71.7	0.265	17886			49
547	63031	10	Allium ursinum	2010	2018-05-31-13-06-18	0	1	x	-5	0	71.4	23	65.5	22.9	71.7	0.265	17886			50
548	63032	10	Allium ursinum	2010	2018-05-31-13-06-20	0	1	x	-5	0	71.4	23	65.5	22.9	71.7	0.265	17886			51
549	63033	10	Allium ursinum	2010	2018-05-31-13-06-22	0	1	x	-5	0	71.4	23	65.5	22.9	71.7	0.265	17886			52
550	63034	10	Allium ursinum	2010	2018-05-31-13-06-24	0	1	x	-5	0	71.4	23	65.5	22.9	71.7	0.265	17886			53
551	63035	10	Allium ursinum	2010	2018-05-31-13-06-26	0	1	x	-5	0	71.4	23	65.5	22.9	71.7	0.265	17886			54
552	63036	10	Allium ursinum	2010	2018-05-31-13-06-28	0	1	x	-5	0	71.4	23	65.5	22.9	71.7	0.265	17886			55
553	63037	10	Allium ursinum	2010	2018-05-31-13-06-30	0	1	x	-5	0	71.4	23	65.4	22.9	71.5	0.141	17886			56
554	63038	10	Allium ursinum	2010	2018-05-31-13-06-32	0	1	x	-5	0	71.4	23	65.5	22.9	71.7	0.265	17886			57
555	63039	10	Allium ursinum	2010	2018-05-31-13-06-34	0	1	x	-5	0	71.4	23	65.4	22.9	71.5	0.141	17886			58
556	63040	10	Allium ursinum	2010	2018-05-31-13-06-36	0	1	x	-5	0	71.4	23	65.4	22.9	71.5	0.141	17886			59
557	63041	10	Allium ursinum	2010	2018-05-31-13-06-38	0	1	x	-5	0	71.4	23	65.4	22.9	71.5	0.141	17886			60
558	63042	10	Allium ursinum	2010	2018-05-31-13-06-40	0	1	x	-5	0	71.4	23	65.4	22.9	71.5	0.141	17886			61
559	63043	10	Allium ursinum	2010	2018-05-31-13-06-42	0	1	x	-5	0	71.4	23	65.4	22.9	71.5	0.141	17886			62
560	63044	10	Allium ursinum	2010	2018-05-31-13-06-44	0	1	x	-5	0	71.4	23	65.4	22.9	71.5	0.141	17886			63
561	63045	10	Allium ursinum	2010	2018-05-31-13-06-46	0	1	x	-5	0	71.4	23	65.4	22.9	71.5	0.141	17886			64
562	63046	10	Allium ursinum	2010	2018-05-31-13-06-48	0	1	x	-5	0	71.4	23	65.4	22.9	71.5	0.141	17886			65
563	63047	10	Allium ursinum	2010	2018-05-31-13-06-50	0	1	x	-5	0	71.4	23	65.4	22.9	71.5	0.141	17886			66
564	63048	10	Allium ursinum	2010	2018-05-31-13-06-52	0	1	x	-5	0	71.4	23	65.4	22.9	71.5	0.141	17886			67
565	63049	10	Allium ursinum	2010	2018-05-31-13-06-54	0	1	x	-5	0	71.4	23	65.4	22.9	71.5	0.141	17886			68
566	63050	10	Allium ursinum	2010	2018-05-31-13-06-56	0	1	x	-5	0	71.4	23	65.4	22.9	71.5	0.141	17886			69
567	63051	10	Allium ursinum	2010	2018-05-31-13-06-58	0	1	x	-5	0	71.4	23	65.4	22.9	71.5	0.141	17886			70
568	63052	10	Allium ursinum	2010	2018-05-31-13-07-00	0	1	x	-5	0	71.4	23	65.4	22.9	71.5	0.141	17886			71
569	63053	10	Allium ursinum	2010	2018-05-31-13-07-02	0	1	x	-5	0	71.4	23	65.4	22.9	71.5	0.141	17886			72
570	63054	10	Allium ursinum	2010	2018-05-31-13-07-04	0	1	x	-5	0	71.4	23	65.4	22.9	71.5	0.141	17886			73
571	63055	10	Allium ursinum	2010	2018-05-31-13-07-06	0	1	x	-5	0	71.4	23	65.4	22.9	71.5	0.141	17886			74
572	63056	10	Allium ursinum	2010	2018-05-31-13-07-08	0	1	x	-5	0	71.4	23	65.4	22.9	71.5	0.141	17886			75
573	63057	10	Allium ursinum	2010	2018-05-31-13-07-10	0	1	x	-5	0	71.4	23	65.4	22.9	71.5	0.141	17886			76
574	63058	10	Allium ursinum	2010	2018-05-31-13-07-12	0	1	x	-5	0	71.4	23	65.4	22.9	71.5	0.141	17886			77
575	63059	10	Allium ursinum	2010	2018-05-31-13-07-15	0	1	x	-5	0	71.4	23	65.3	22.9	71.4	0.017	17886			78
576	63060	10	Allium ursinum	2010	2018-05-31-13-07-17	0	1	x	-5	0	71.4	23	65.3	22.9	71.4	0.017	17886			79
577	63061	10	Allium ursinum	2010	2018-05-31-13-07-19	0	1	x	-5	0	71.4	23	65.3	22.9	71.4	0.017	17886			80
578	63062	10	Allium ursinum	2010	2018-05-31-13-07-21	0	1	x	-5	0	71.4	23	65.4	22.9	71.5	0.141	17886			81
579	63063	10	Allium ursinum	2010	2018-05-31-13-07-23	0	1	x	-5	0	71.4	23	65.3	22.9	71.4	0.017	17886			82
580	63064	10	Allium ursinum	2010	2018-05-31-13-07-25	0	1	x	-5	0	71.4	23	65.4	22.9	71.5	0.141	17886			83
581	63065	10	Allium ursinum	2010	2018-05-31-13-07-27	0	1	x	-5	0	71.4	23	65.3	22.9	71.4	0.017	17886			84
582	63066	10	Allium ursinum	2010	2018-05-31-13-07-29	0	1	x	-5	0	71.4	23	65.3	22.9	71.4	0.017	17886			85
583	63067	10	Allium ursinum	2010	2018-05-31-13-07-31	0	1	x	-5	0	71.4	23	65.3	22.9	71.4	0.017	17886			86
584	63068	10	Allium ursinum	2010	2018-05-31-13-07-33	0	1	x	-5	0	71.4	23	65.3	22.9	71.4	0.017	17886			87
585	63069	10	Allium ursinum	2010	2018-05-31-13-07-35	0	1	x	-5	0	71.4	23	65.3	22.9	71.4	0.017	17886			88
586	63070	10	Allium ursinum	2010	2018-05-31-13-07-37	0	1	x	-5	0	71.4	23	65.3	22.9	71.4	0.017	17886			89
587	63071	10	Allium ursinum	2010	2018-05-31-13-07-39	0	1	x	-5	0	71.4	23	65.4	22.9	71.5	0.141	17886			90
588	63072	10	Allium ursinum	2010	2018-05-31-13-07-41	0	1	x	-5	0	71.4	23	65.4	22.9	71.5	0.141	17886	Last10	Here	91
589	63073	10	Allium ursinum	2010	2018-05-31-13-07-43	0	1	x	-5	0	71.4	23	65.4	22.9	71.5	0.141	17886	Last10	Here	92
590	63074	10	Allium ursinum	2010	2018-05-31-13-07-45	0	1	x	-5	0	71.4	23	65.4	22.9	71.5	0.141	17886	Last10	Here	93
591	63075	10	Allium ursinum	2010	2018-05-31-13-07-47	0	1	x	-5	0	71.4	23	65.4	22.9	71.5	0.141	17886	Last10	Here	94
592	63076	10	Allium ursinum	2010	2018-05-31-13-07-49	0	1	x	-5	0	71.4	23	65.4	22.9	71.5	0.141	17886	Last10	Here	95
593	63077	10	Allium ursinum	2010	2018-05-31-13-07-51	0	1	x	-5	0	71.4	23	65.4	22.9	71.5	0.141	17886	Last10	Here	96
594	63078	10	Allium ursinum	2010	2018-05-31-13-07-53	0	1	x	-5	0	71.4	23	65.5	22.9	71.7	0.265	17886	Last10	Here	97
595	63079	10	Allium ursinum	2010	2018-05-31-13-07-55	0	1	x	-5	0	71.3	23	65.5	22.9	71.7	0.365	17886	Last10	Here	98
596	63080	10	Allium ursinum	2010	2018-05-31-13-07-57	0	1	x	-5	0	71.4	23	65.5	22.9	71.7	0.265	17886	Last10	Here	99
597	63081	10	Allium ursinum	2010	2018-05-31-13-08-31	0	1	x	0	0	71.4	23	65.7	22.9	71.9	0.514	17887	First10	Here	1
598	63082	10	Allium ursinum	2010	2018-05-31-13-08-33	0	1	x	0	0	71.3	23	65.7	22.9	71.9	0.614	17887	First10	Here	2
599	63083	10	Allium ursinum	2010	2018-05-31-13-08-35	0	1	x	0	0	71.4	23	65.7	22.9	71.9	0.514	17887	First10	Here	3
600	63084	10	Allium ursinum	2010	2018-05-31-13-08-37	0	1	x	0	0	71.4	23	65.7	22.9	71.9	0.514	17887	First10	Here	4
601	63085	10	Allium ursinum	2010	2018-05-31-13-08-39	0	1	x	0	0	71.4	23	65.7	22.9	71.9	0.514	17887	First10	Here	5
602	63086	10	Allium ursinum	2010	2018-05-31-13-08-41	0	1	x	0	0	71.3	23	65.7	22.9	71.9	0.614	17887	First10	Here	6
603	63087	10	Allium ursinum	2010	2018-05-31-13-08-43	0	1	x	0	0	71.4	23	65.8	22.9	72	0.638	17887	First10	Here	7
604	63088	10	Allium ursinum	2010	2018-05-31-13-08-45	0	1	x	0	0	71.4	23	65.8	22.9	72	0.638	17887	First10	Here	8
605	63089	10	Allium ursinum	2010	2018-05-31-13-08-47	0	1	x	0	0	71.4	23	65.7	22.9	71.9	0.514	17887	First10	Here	9
606	63090	10	Allium ursinum	2010	2018-05-31-13-08-49	0	1	x	0	0	71.4	23	65.7	22.9	71.9	0.514	17887	First10	Here	10
607	63091	10	Allium ursinum	2010	2018-05-31-13-08-51	0	1	x	0	0	71.4	23	65.8	22.9	72	0.638	17887			11
608	63092	10	Allium ursinum	2010	2018-05-31-13-08-53	0	1	x	0	0	71.4	23	65.8	22.9	72	0.638	17887			12
609	63093	10	Allium ursinum	2010	2018-05-31-13-08-55	0	1	x	0	0	71.3	23	65.8	22.9	72	0.738	17887			13
610	63094	10	Allium ursinum	2010	2018-05-31-13-08-57	0	1	x	0	0	71.4	23	65.8	22.9	72	0.638	17887			14
611	63095	10	Allium ursinum	2010	2018-05-31-13-08-59	0	1	x	0	0	71.5	23.1	65.8	22.9	72	0.538	17887			15
612	63096	10	Allium ursinum	2010	2018-05-31-13-09-01	0	1	x	0	0	71.4	23	65.7	22.9	71.9	0.514	17887			16
613	63097	10	Allium ursinum	2010	2018-05-31-13-09-03	0	1	x	0	0	71.5	23.1	65.7	22.9	71.9	0.414	17887			17
614	63098	10	Allium ursinum	2010	2018-05-31-13-09-05	0	1	x	0	0	71.4	23	65.7	22.9	71.9	0.514	17887			18
615	63099	10	Allium ursinum	2010	2018-05-31-13-09-07	0	1	x	0	0	71.4	23	65.7	22.9	71.9	0.514	17887			19
616	63100	10	Allium ursinum	2010	2018-05-31-13-09-09	0	1	x	0	0	71.3	23	65.7	22.9	71.9	0.614	17887			20
617	63101	10	Allium ursinum	2010	2018-05-31-13-09-11	0	1	x	0	0	71.4	23	65.7	22.9	71.9	0.514	17887			21
618	63102	10	Allium ursinum	2010	2018-05-31-13-09-13	0	1	x	0	0	71.4	23	65.7	22.9	71.9	0.514	17887			22
619	63103	10	Allium ursinum	2010	2018-05-31-13-09-15	0	1	x	0	0	71.3	23	65.7	22.9	71.9	0.614	17887			23
620	63104	10	Allium ursinum	2010	2018-05-31-13-09-17	0	1	x	0	0	71.3	23	65.7	22.9	71.9	0.614	17887			24
621	63105	10	Allium ursinum	2010	2018-05-31-13-09-19	0	1	x	0	0	71.3	23	65.7	22.9	71.9	0.614	17887			25
622	63106	10	Allium ursinum	2010	2018-05-31-13-09-21	0	1	x	0	0	71.4	23	65.6	22.9	71.8	0.389	17887			26
623	63107	10	Allium ursinum	2010	2018-05-31-13-09-23	0	1	x	0	0	71.3	23	65.6	22.9	71.8	0.489	17887			27
624	63108	10	Allium ursinum	2010	2018-05-31-13-09-25	0	1	x	0	0	71.4	23	65.6	22.9	71.8	0.389	17887			28
625	63109	10	Allium ursinum	2010	2018-05-31-13-09-27	0	1	x	0	0	71.3	23	65.5	22.9	71.7	0.365	17887			29
626	63110	10	Allium ursinum	2010	2018-05-31-13-09-29	0	1	x	0	0	71.4	23	65.7	23	71.9	0.514	17887			30
627	63111	10	Allium ursinum	2010	2018-05-31-13-09-31	0	1	x	0	0	71.3	23	65.7	23	71.9	0.614	17887			31
628	63112	10	Allium ursinum	2010	2018-05-31-13-09-33	0	1	x	0	0	71.3	23	65.6	22.9	71.8	0.489	17887			32
629	63113	10	Allium ursinum	2010	2018-05-31-13-09-35	0	1	x	0	0	71.3	23	65.5	22.9	71.7	0.365	17887			33
630	63114	10	Allium ursinum	2010	2018-05-31-13-09-37	0	1	x	0	0	71.3	23	65.5	22.9	71.7	0.365	17887			34
631	63115	10	Allium ursinum	2010	2018-05-31-13-09-39	0	1	x	0	0	71.3	23	65.5	22.9	71.7	0.365	17887			35
632	63116	10	Allium ursinum	2010	2018-05-31-13-09-41	0	1	x	0	0	71.3	23	65.5	22.9	71.7	0.365	17887			36
633	63117	10	Allium ursinum	2010	2018-05-31-13-09-43	0	1	x	0	0	71.4	23.1	65.5	22.9	71.7	0.265	17887			37
634	63118	10	Allium ursinum	2010	2018-05-31-13-09-45	0	1	x	0	0	71.3	23	65.5	22.9	71.7	0.365	17887			38
635	63119	10	Allium ursinum	2010	2018-05-31-13-09-47	0	1	x	0	0	71.3	23	65.5	22.9	71.7	0.365	17887			39
636	63120	10	Allium ursinum	2010	2018-05-31-13-09-49	0	1	x	0	0	71.3	23	65.6	23	71.8	0.489	17887			40
637	63121	10	Allium ursinum	2010	2018-05-31-13-09-51	0	1	x	0	0	71.3	23	65.6	23	71.8	0.489	17887			41
638	63122	10	Allium ursinum	2010	2018-05-31-13-09-53	0	1	x	0	0	71.3	23	65.5	23	71.7	0.365	17887			42
639	63123	10	Allium ursinum	2010	2018-05-31-13-09-55	0	1	x	0	0	71.3	23	65.4	22.9	71.5	0.241	17887			43
640	63124	10	Allium ursinum	2010	2018-05-31-13-09-57	0	1	x	0	0	71.4	23.1	65.5	23	71.7	0.265	17887			44
641	63125	10	Allium ursinum	2010	2018-05-31-13-09-59	0	1	x	0	0	71.3	23	65.4	22.9	71.5	0.241	17887			45
642	63126	10	Allium ursinum	2010	2018-05-31-13-10-01	0	1	x	0	0	71.3	23	65.4	22.9	71.5	0.241	17887			46
643	63127	10	Allium ursinum	2010	2018-05-31-13-10-03	0	1	x	0	0	71.3	23	65.4	22.9	71.5	0.241	17887			47
644	63128	10	Allium ursinum	2010	2018-05-31-13-10-05	0	1	x	0	0	71.3	23	65.4	22.9	71.5	0.241	17887			48
645	63129	10	Allium ursinum	2010	2018-05-31-13-10-07	0	1	x	0	0	71.3	23	65.5	23	71.7	0.365	17887			49
646	63130	10	Allium ursinum	2010	2018-05-31-13-10-09	0	1	x	0	0	71.3	23	65.4	22.9	71.5	0.241	17887			50
647	63131	10	Allium ursinum	2010	2018-05-31-13-10-11	0	1	x	0	0	71.3	23	65.4	22.9	71.5	0.241	17887			51
648	63132	10	Allium ursinum	2010	2018-05-31-13-10-13	0	1	x	0	0	71.3	23	65.4	22.9	71.5	0.241	17887			52
649	63133	10	Allium ursinum	2010	2018-05-31-13-10-15	0	1	x	0	0	71.3	23	65.4	22.9	71.5	0.241	17887			53
650	63134	10	Allium ursinum	2010	2018-05-31-13-10-17	0	1	x	0	0	71.3	23	65.4	22.9	71.5	0.241	17887			54
651	63135	10	Allium ursinum	2010	2018-05-31-13-10-19	0	1	x	0	0	71.3	23	65.4	22.9	71.5	0.241	17887			55
652	63136	10	Allium ursinum	2010	2018-05-31-13-10-21	0	1	x	0	0	71.3	23	65.4	22.9	71.5	0.241	17887			56
653	63137	10	Allium ursinum	2010	2018-05-31-13-10-23	0	1	x	0	0	71.3	23	65.4	22.9	71.5	0.241	17887			57
654	63138	10	Allium ursinum	2010	2018-05-31-13-10-25	0	1	x	0	0	71.3	23	65.4	22.9	71.5	0.241	17887			58
655	63139	10	Allium ursinum	2010	2018-05-31-13-10-27	0	1	x	0	0	71.3	23	65.5	22.9	71.7	0.365	17887			59
656	63140	10	Allium ursinum	2010	2018-05-31-13-10-29	0	1	x	0	0	71.3	23	65.5	22.9	71.7	0.365	17887			60
657	63141	10	Allium ursinum	2010	2018-05-31-13-10-31	0	1	x	0	0	71.3	23	65.5	22.9	71.7	0.365	17887			61
658	63142	10	Allium ursinum	2010	2018-05-31-13-10-33	0	1	x	0	0	71.3	23	65.5	22.9	71.7	0.365	17887			62
659	63143	10	Allium ursinum	2010	2018-05-31-13-10-35	0	1	x	0	0	71.3	23	65.5	22.9	71.7	0.365	17887			63
660	63144	10	Allium ursinum	2010	2018-05-31-13-10-37	0	1	x	0	0	71.3	23	65.6	23	71.8	0.489	17887			64
661	63145	10	Allium ursinum	2010	2018-05-31-13-10-39	0	1	x	0	0	71.3	23	65.6	22.9	71.8	0.489	17887			65
662	63146	10	Allium ursinum	2010	2018-05-31-13-10-41	0	1	x	0	0	71.3	23	65.6	22.9	71.8	0.489	17887			66
663	63147	10	Allium ursinum	2010	2018-05-31-13-10-43	0	1	x	0	0	71.3	23	65.6	22.9	71.8	0.489	17887			67
664	63148	10	Allium ursinum	2010	2018-05-31-13-10-45	0	1	x	0	0	71.4	23.1	65.6	22.9	71.8	0.389	17887			68
665	63149	10	Allium ursinum	2010	2018-05-31-13-10-47	0	1	x	0	0	71.4	23.1	65.6	22.9	71.8	0.389	17887			69
666	63150	10	Allium ursinum	2010	2018-05-31-13-10-49	0	1	x	0	0	71.3	23	65.5	22.9	71.7	0.365	17887			70
667	63151	10	Allium ursinum	2010	2018-05-31-13-10-51	0	1	x	0	0	71.3	23	65.5	22.9	71.7	0.365	17887			71
668	63152	10	Allium ursinum	2010	2018-05-31-13-10-53	0	1	x	0	0	71.3	23	65.5	22.9	71.7	0.365	17887			72
669	63153	10	Allium ursinum	2010	2018-05-31-13-10-55	0	1	x	0	0	71.3	23	65.5	22.9	71.7	0.365	17887			73
670	63154	10	Allium ursinum	2010	2018-05-31-13-10-57	0	1	x	0	0	71.3	23	65.5	22.9	71.7	0.365	17887			74
671	63155	10	Allium ursinum	2010	2018-05-31-13-10-59	0	1	x	0	0	71.3	23	65.5	22.9	71.7	0.365	17887			75
672	63156	10	Allium ursinum	2010	2018-05-31-13-11-01	0	1	x	0	0	71.3	23	65.5	22.9	71.7	0.365	17887			76
673	63157	10	Allium ursinum	2010	2018-05-31-13-11-03	0	1	x	0	0	71.3	23	65.5	22.9	71.7	0.365	17887			77
674	63158	10	Allium ursinum	2010	2018-05-31-13-11-05	0	1	x	0	0	71.3	23	65.5	22.9	71.7	0.365	17887			78
675	63159	10	Allium ursinum	2010	2018-05-31-13-11-07	0	1	x	0	0	71.3	23	65.5	22.9	71.7	0.365	17887			79
676	63160	10	Allium ursinum	2010	2018-05-31-13-11-11	0	1	x	0	0	71.3	23	65.4	22.9	71.5	0.241	17887			80
677	63161	10	Allium ursinum	2010	2018-05-31-13-11-13	0	1	x	0	0	71.3	23	65.5	22.9	71.7	0.365	17887			81
678	63162	10	Allium ursinum	2010	2018-05-31-13-11-15	0	1	x	0	0	71.3	23	65.5	22.9	71.7	0.365	17887			82
679	63163	10	Allium ursinum	2010	2018-05-31-13-11-17	0	1	x	0	0	71.3	23	65.4	22.9	71.5	0.241	17887			83
680	63164	10	Allium ursinum	2010	2018-05-31-13-11-19	0	1	x	0	0	71.3	23	65.4	22.9	71.5	0.241	17887			84
681	63165	10	Allium ursinum	2010	2018-05-31-13-11-21	0	1	x	0	0	71.3	23	65.5	22.9	71.7	0.365	17887			85
682	63166	10	Allium ursinum	2010	2018-05-31-13-11-23	0	1	x	0	0	71.3	23	65.5	22.9	71.7	0.365	17887			86
683	63167	10	Allium ursinum	2010	2018-05-31-13-11-25	0	1	x	0	0	71.3	23	65.5	22.9	71.7	0.365	17887			87
684	63168	10	Allium ursinum	2010	2018-05-31-13-11-27	0	1	x	0	0	71.3	23	65.5	22.9	71.7	0.365	17887			88
685	63169	10	Allium ursinum	2010	2018-05-31-13-11-29	0	1	x	0	0	71.3	23	65.5	22.9	71.7	0.365	17887			89
686	63170	10	Allium ursinum	2010	2018-05-31-13-11-31	0	1	x	0	0	71.3	23	65.5	22.9	71.7	0.365	17887			90
687	63171	10	Allium ursinum	2010	2018-05-31-13-11-33	0	1	x	0	0	71.3	23	65.6	22.9	71.8	0.489	17887	Last10	Here	91
688	63172	10	Allium ursinum	2010	2018-05-31-13-11-35	0	1	x	0	0	71.3	23	65.6	23	71.8	0.489	17887	Last10	Here	92
689	63173	10	Allium ursinum	2010	2018-05-31-13-11-37	0	1	x	0	0	71.3	23	65.5	22.9	71.7	0.365	17887	Last10	Here	93
690	63174	10	Allium ursinum	2010	2018-05-31-13-11-39	0	1	x	0	0	71.3	23	65.5	22.9	71.7	0.365	17887	Last10	Here	94
691	63175	10	Allium ursinum	2010	2018-05-31-13-11-41	0	1	x	0	0	71.3	23	65.6	22.9	71.8	0.489	17887	Last10	Here	95
692	63176	10	Allium ursinum	2010	2018-05-31-13-11-43	0	1	x	0	0	71.3	23	65.7	22.9	71.9	0.614	17887	Last10	Here	96
693	63177	10	Allium ursinum	2010	2018-05-31-13-11-45	0	1	x	0	0	71.4	23.1	65.7	22.9	71.9	0.514	17887	Last10	Here	97
694	63178	10	Allium ursinum	2010	2018-05-31-13-11-47	0	1	x	0	0	71.4	23.1	65.7	22.9	71.9	0.514	17887	Last10	Here	98
695	63179	10	Allium ursinum	2010	2018-05-31-13-12-19	0	1	x	5	0	71.3	23	65.6	23	71.8	0.489	17888	First10	Here	1
696	63180	10	Allium ursinum	2010	2018-05-31-13-12-22	0	1	x	5	0	71.3	23	65.7	23	71.9	0.614	17888	First10	Here	2
697	63181	10	Allium ursinum	2010	2018-05-31-13-12-24	0	1	x	5	0	71.3	23	65.5	22.9	71.7	0.365	17888	First10	Here	3
698	63182	10	Allium ursinum	2010	2018-05-31-13-12-26	0	1	x	5	0	71.3	23	65.6	23	71.8	0.489	17888	First10	Here	4
699	63183	10	Allium ursinum	2010	2018-05-31-13-12-28	0	1	x	5	0	71.3	23	65.5	22.9	71.7	0.365	17888	First10	Here	5
700	63184	10	Allium ursinum	2010	2018-05-31-13-12-30	0	1	x	5	0	71.3	23	65.6	23	71.8	0.489	17888	First10	Here	6
701	63185	10	Allium ursinum	2010	2018-05-31-13-12-32	0	1	x	5	0	71.3	23	65.5	22.9	71.7	0.365	17888	First10	Here	7
702	63186	10	Allium ursinum	2010	2018-05-31-13-12-34	0	1	x	5	0	71.3	23	65.4	22.9	71.5	0.241	17888	First10	Here	8
703	63187	10	Allium ursinum	2010	2018-05-31-13-12-36	0	1	x	5	0	71.3	23	65.4	22.9	71.5	0.241	17888	First10	Here	9
704	63188	10	Allium ursinum	2010	2018-05-31-13-12-38	0	1	x	5	0	71.3	23	65.5	23	71.7	0.365	17888	First10	Here	10
705	63189	10	Allium ursinum	2010	2018-05-31-13-12-40	0	1	x	5	0	71.3	23	65.5	23	71.7	0.365	17888			11
706	63190	10	Allium ursinum	2010	2018-05-31-13-12-42	0	1	x	5	0	71.3	23	65.6	23	71.8	0.489	17888			12
707	63191	10	Allium ursinum	2010	2018-05-31-13-12-44	0	1	x	5	0	71.3	23	65.6	23	71.8	0.489	17888			13
708	63192	10	Allium ursinum	2010	2018-05-31-13-12-46	0	1	x	5	0	71.3	23	65.5	23	71.7	0.365	17888			14
709	63193	10	Allium ursinum	2010	2018-05-31-13-12-48	0	1	x	5	0	71.4	23.1	65.4	22.9	71.5	0.141	17888			15
710	63194	10	Allium ursinum	2010	2018-05-31-13-12-50	0	1	x	5	0	71.4	23.1	65.5	23	71.7	0.265	17888			16
711	63195	10	Allium ursinum	2010	2018-05-31-13-12-52	0	1	x	5	0	71.3	23	65.5	23	71.7	0.365	17888			17
712	63196	10	Allium ursinum	2010	2018-05-31-13-12-54	0	1	x	5	0	71.3	23	65.6	23	71.8	0.489	17888			18
713	63197	10	Allium ursinum	2010	2018-05-31-13-12-56	0	1	x	5	0	71.4	23.1	65.5	23	71.7	0.265	17888			19
714	63198	10	Allium ursinum	2010	2018-05-31-13-12-58	0	1	x	5	0	71.4	23.1	65.5	23	71.7	0.265	17888			20
715	63199	10	Allium ursinum	2010	2018-05-31-13-13-00	0	1	x	5	0	71.3	23	65.5	23	71.7	0.365	17888			21
716	63200	10	Allium ursinum	2010	2018-05-31-13-13-02	0	1	x	5	0	71.4	23.1	65.5	23	71.7	0.265	17888			22
717	63201	10	Allium ursinum	2010	2018-05-31-13-13-04	0	1	x	5	0	71.3	23	65.5	23	71.7	0.365	17888			23
718	63202	10	Allium ursinum	2010	2018-05-31-13-13-06	0	1	x	5	0	71.3	23	65.4	22.9	71.5	0.241	17888			24
719	63203	10	Allium ursinum	2010	2018-05-31-13-13-08	0	1	x	5	0	71.4	23.1	65.5	23	71.7	0.265	17888			25
720	63204	10	Allium ursinum	2010	2018-05-31-13-13-10	0	1	x	5	0	71.4	23.1	65.4	22.9	71.5	0.141	17888			26
721	63205	10	Allium ursinum	2010	2018-05-31-13-13-12	0	1	x	5	0	71.4	23.1	65.5	23	71.7	0.265	17888			27
722	63206	10	Allium ursinum	2010	2018-05-31-13-13-14	0	1	x	5	0	71.4	23.1	65.5	23	71.7	0.265	17888			28
723	63207	10	Allium ursinum	2010	2018-05-31-13-13-16	0	1	x	5	0	71.3	23	65.5	23	71.7	0.365	17888			29
724	63208	10	Allium ursinum	2010	2018-05-31-13-13-18	0	1	x	5	0	71.3	23	65.5	23	71.7	0.365	17888			30
725	63209	10	Allium ursinum	2010	2018-05-31-13-13-20	0	1	x	5	0	71.3	23	65.4	23	71.5	0.241	17888			31
726	63210	10	Allium ursinum	2010	2018-05-31-13-13-22	0	1	x	5	0	71.4	23.1	65.4	22.9	71.5	0.141	17888			32
727	63211	10	Allium ursinum	2010	2018-05-31-13-13-24	0	1	x	5	0	71.4	23.1	65.5	23	71.7	0.265	17888			33
728	63212	10	Allium ursinum	2010	2018-05-31-13-13-26	0	1	x	5	0	71.4	23.1	65.3	22.9	71.4	0.017	17888			34
729	63213	10	Allium ursinum	2010	2018-05-31-13-13-28	0	1	x	5	0	71.3	23	65.4	23	71.5	0.241	17888			35
730	63214	10	Allium ursinum	2010	2018-05-31-13-13-30	0	1	x	5	0	71.3	23	65.3	22.9	71.4	0.117	17888			36
731	63215	10	Allium ursinum	2010	2018-05-31-13-13-32	0	1	x	5	0	71.3	23	65.4	23	71.5	0.241	17888			37
732	63216	10	Allium ursinum	2010	2018-05-31-13-13-34	0	1	x	5	0	71.3	23	65.4	23	71.5	0.241	17888			38
733	63217	10	Allium ursinum	2010	2018-05-31-13-13-36	0	1	x	5	0	71.4	23.1	65.4	23	71.5	0.141	17888			39
734	63218	10	Allium ursinum	2010	2018-05-31-13-13-38	0	1	x	5	0	71.3	23	65.4	23	71.5	0.241	17888			40
735	63219	10	Allium ursinum	2010	2018-05-31-13-13-40	0	1	x	5	0	71.3	23	65.4	23	71.5	0.241	17888			41
736	63220	10	Allium ursinum	2010	2018-05-31-13-13-42	0	1	x	5	0	71.3	23	65.5	23	71.7	0.365	17888			42
737	63221	10	Allium ursinum	2010	2018-05-31-13-13-44	0	1	x	5	0	71.4	23.1	65.4	22.9	71.5	0.141	17888			43
738	63222	10	Allium ursinum	2010	2018-05-31-13-13-46	0	1	x	5	0	71.4	23.1	65.4	23	71.5	0.141	17888			44
739	63223	10	Allium ursinum	2010	2018-05-31-13-13-48	0	1	x	5	0	71.4	23.1	65.4	23	71.5	0.141	17888			45
740	63224	10	Allium ursinum	2010	2018-05-31-13-13-50	0	1	x	5	0	71.4	23.1	65.3	22.9	71.4	0.017	17888			46
741	63225	10	Allium ursinum	2010	2018-05-31-13-13-52	0	1	x	5	0	71.3	23	65.4	23	71.5	0.241	17888			47
742	63226	10	Allium ursinum	2010	2018-05-31-13-13-54	0	1	x	5	0	71.3	23	65.5	23	71.7	0.365	17888			48
743	63227	10	Allium ursinum	2010	2018-05-31-13-13-56	0	1	x	5	0	71.4	23.1	65.5	23	71.7	0.265	17888			49
744	63228	10	Allium ursinum	2010	2018-05-31-13-13-58	0	1	x	5	0	71.4	23.1	65.5	23	71.7	0.265	17888			50
745	63229	10	Allium ursinum	2010	2018-05-31-13-14-00	0	1	x	5	0	71.3	23	65.4	22.9	71.5	0.241	17888			51
746	63230	10	Allium ursinum	2010	2018-05-31-13-14-02	0	1	x	5	0	71.3	23	65.5	23	71.7	0.365	17888			52
747	63231	10	Allium ursinum	2010	2018-05-31-13-14-04	0	1	x	5	0	71.3	23	65.5	23	71.7	0.365	17888			53
748	63232	10	Allium ursinum	2010	2018-05-31-13-14-06	0	1	x	5	0	71.3	23	65.5	23	71.7	0.365	17888			54
749	63233	10	Allium ursinum	2010	2018-05-31-13-14-08	0	1	x	5	0	71.3	23	65.5	23	71.7	0.365	17888			55
750	63234	10	Allium ursinum	2010	2018-05-31-13-14-10	0	1	x	5	0	71.4	23.1	65.5	23	71.7	0.265	17888			56
751	63235	10	Allium ursinum	2010	2018-05-31-13-14-12	0	1	x	5	0	71.4	23.1	65.5	23	71.7	0.265	17888			57
752	63236	10	Allium ursinum	2010	2018-05-31-13-14-14	0	1	x	5	0	71.3	23.1	65.5	23	71.7	0.365	17888			58
753	63237	10	Allium ursinum	2010	2018-05-31-13-14-16	0	1	x	5	0	71.3	23.1	65.5	23	71.7	0.365	17888			59
754	63238	10	Allium ursinum	2010	2018-05-31-13-14-18	0	1	x	5	0	71.3	23.1	65.5	23	71.7	0.365	17888			60
755	63239	10	Allium ursinum	2010	2018-05-31-13-14-20	0	1	x	5	0	71.2	23	65.5	23	71.7	0.465	17888			61
756	63240	10	Allium ursinum	2010	2018-05-31-13-14-22	0	1	x	5	0	71.2	23	65.4	22.9	71.5	0.341	17888			62
757	63241	10	Allium ursinum	2010	2018-05-31-13-14-24	0	1	x	5	0	71.2	23	65.5	23	71.7	0.465	17888			63
758	63242	10	Allium ursinum	2010	2018-05-31-13-14-26	0	1	x	5	0	71.4	23.1	65.5	23	71.7	0.265	17888			64
759	63243	10	Allium ursinum	2010	2018-05-31-13-14-28	0	1	x	5	0	71.3	23	65.4	22.9	71.5	0.241	17888			65
760	63244	10	Allium ursinum	2010	2018-05-31-13-14-30	0	1	x	5	0	71.3	23	65.5	23	71.7	0.365	17888			66
761	63245	10	Allium ursinum	2010	2018-05-31-13-14-32	0	1	x	5	0	71.4	23.1	65.5	23	71.7	0.265	17888			67
762	63246	10	Allium ursinum	2010	2018-05-31-13-14-34	0	1	x	5	0	71.3	23	65.4	22.9	71.5	0.241	17888			68
763	63247	10	Allium ursinum	2010	2018-05-31-13-14-36	0	1	x	5	0	71.4	23.1	65.5	23	71.7	0.265	17888			69
764	63248	10	Allium ursinum	2010	2018-05-31-13-14-38	0	1	x	5	0	71.3	23	65.5	23	71.7	0.365	17888			70
765	63249	10	Allium ursinum	2010	2018-05-31-13-14-40	0	1	x	5	0	71.3	23	65.4	22.9	71.5	0.241	17888			71
766	63250	10	Allium ursinum	2010	2018-05-31-13-14-42	0	1	x	5	0	71.4	23.1	65.5	23	71.7	0.265	17888			72
767	63251	10	Allium ursinum	2010	2018-05-31-13-14-44	0	1	x	5	0	71.3	23	65.5	23	71.7	0.365	17888			73
768	63252	10	Allium ursinum	2010	2018-05-31-13-14-46	0	1	x	5	0	71.3	23	65.5	23	71.7	0.365	17888			74
769	63253	10	Allium ursinum	2010	2018-05-31-13-14-48	0	1	x	5	0	71.3	23	65.4	22.9	71.5	0.241	17888			75
770	63254	10	Allium ursinum	2010	2018-05-31-13-14-50	0	1	x	5	0	71.3	23	65.5	23	71.7	0.365	17888			76
771	63255	10	Allium ursinum	2010	2018-05-31-13-14-52	0	1	x	5	0	71.3	23	65.5	23	71.7	0.365	17888			77
772	63256	10	Allium ursinum	2010	2018-05-31-13-14-54	0	1	x	5	0	71.3	23	65.4	22.9	71.5	0.241	17888			78
773	63257	10	Allium ursinum	2010	2018-05-31-13-14-56	0	1	x	5	0	71.3	23	65.4	23	71.5	0.241	17888			79
774	63258	10	Allium ursinum	2010	2018-05-31-13-14-58	0	1	x	5	0	71.4	23.1	65.4	23	71.5	0.141	17888			80
775	63259	10	Allium ursinum	2010	2018-05-31-13-15-00	0	1	x	5	0	71.3	23	65.5	23	71.7	0.365	17888			81
776	63260	10	Allium ursinum	2010	2018-05-31-13-15-02	0	1	x	5	0	71.3	23	65.5	23	71.7	0.365	17888			82
777	63261	10	Allium ursinum	2010	2018-05-31-13-15-04	0	1	x	5	0	71.3	23	65.4	22.9	71.5	0.241	17888			83
778	63262	10	Allium ursinum	2010	2018-05-31-13-15-06	0	1	x	5	0	71.4	23.1	65.3	22.9	71.4	0.017	17888			84
779	63263	10	Allium ursinum	2010	2018-05-31-13-15-08	0	1	x	5	0	71.3	23	65.4	22.9	71.5	0.241	17888			85
780	63264	10	Allium ursinum	2010	2018-05-31-13-15-10	0	1	x	5	0	71.3	23	65.4	22.9	71.5	0.241	17888			86
781	63265	10	Allium ursinum	2010	2018-05-31-13-15-12	0	1	x	5	0	71.3	23	65.5	23	71.7	0.365	17888			87
782	63266	10	Allium ursinum	2010	2018-05-31-13-15-14	0	1	x	5	0	71.3	23	65.4	22.9	71.5	0.241	17888			88
783	63267	10	Allium ursinum	2010	2018-05-31-13-15-16	0	1	x	5	0	71.2	23	65.5	23	71.7	0.465	17888			89
784	63268	10	Allium ursinum	2010	2018-05-31-13-15-18	0	1	x	5	0	71.2	23	65.5	23	71.7	0.465	17888			90
785	63269	10	Allium ursinum	2010	2018-05-31-13-15-20	0	1	x	5	0	71.3	23	65.4	22.9	71.5	0.241	17888	Last10	Here	91
786	63270	10	Allium ursinum	2010	2018-05-31-13-15-22	0	1	x	5	0	71.3	23	65.4	22.9	71.5	0.241	17888	Last10	Here	92
787	63271	10	Allium ursinum	2010	2018-05-31-13-15-24	0	1	x	5	0	71.3	23	65.5	23	71.7	0.365	17888	Last10	Here	93
788	63272	10	Allium ursinum	2010	2018-05-31-13-15-26	0	1	x	5	0	71.3	23	65.4	22.9	71.5	0.241	17888	Last10	Here	94
789	63273	10	Allium ursinum	2010	2018-05-31-13-15-28	0	1	x	5	0	71.3	23	65.4	22.9	71.5	0.241	17888	Last10	Here	95
790	63274	10	Allium ursinum	2010	2018-05-31-13-15-30	0	1	x	5	0	71.3	23	65.5	23	71.7	0.365	17888	Last10	Here	96
791	63275	10	Allium ursinum	2010	2018-05-31-13-15-32	0	1	x	5	0	71.3	23	65.4	22.9	71.5	0.241	17888	Last10	Here	97
792	63276	10	Allium ursinum	2010	2018-05-31-13-15-34	0	1	x	5	0	71.3	23	65.5	23	71.7	0.365	17888	Last10	Here	98
793	63277	10	Allium ursinum	2010	2018-05-31-13-15-36	0	1	x	5	0	71.3	23	65.5	23	71.7	0.365	17888	Last10	Here	99
794	63278	10	Allium ursinum	2010	2018-05-31-13-15-38	0	1	x	5	0	71.3	23	65.5	23	71.7	0.365	17888	Last10	Here	100
795	63279	10	Allium ursinum	2010	2018-05-31-13-16-10	0	1	x	10	0	71.3	23	65.3	23	71.4	0.117	17889	First10	Here	1
796	63280	10	Allium ursinum	2010	2018-05-31-13-16-12	0	1	x	10	0	71.3	23	65.2	22.9	71.3	-0.007	17889	First10	Here	2
797	63281	10	Allium ursinum	2010	2018-05-31-13-16-14	0	1	x	10	0	71.3	23	65.2	22.9	71.3	-0.007	17889	First10	Here	3
798	63282	10	Allium ursinum	2010	2018-05-31-13-16-16	0	1	x	10	0	71.4	23.1	65.3	23	71.4	0.017	17889	First10	Here	4
799	63283	10	Allium ursinum	2010	2018-05-31-13-16-18	0	1	x	10	0	71.3	23	65.2	22.9	71.3	-0.007	17889	First10	Here	5
800	63284	10	Allium ursinum	2010	2018-05-31-13-16-20	0	1	x	10	0	71.3	23	65.3	23	71.4	0.117	17889	First10	Here	6
801	63285	10	Allium ursinum	2010	2018-05-31-13-16-22	0	1	x	10	0	71.3	23	65.3	23	71.4	0.117	17889	First10	Here	7
802	63286	10	Allium ursinum	2010	2018-05-31-13-16-24	0	1	x	10	0	71.4	23.1	65.3	23	71.4	0.017	17889	First10	Here	8
803	63287	10	Allium ursinum	2010	2018-05-31-13-16-26	0	1	x	10	0	71.4	23.1	65.2	22.9	71.3	-0.107	17889	First10	Here	9
804	63288	10	Allium ursinum	2010	2018-05-31-13-16-28	0	1	x	10	0	71.3	23	65.2	22.9	71.3	-0.007	17889	First10	Here	10
805	63289	10	Allium ursinum	2010	2018-05-31-13-16-30	0	1	x	10	0	71.4	23.1	65.2	22.9	71.3	-0.107	17889			11
806	63290	10	Allium ursinum	2010	2018-05-31-13-16-32	0	1	x	10	0	71.3	23	65.3	23	71.4	0.117	17889			12
807	63291	10	Allium ursinum	2010	2018-05-31-13-16-34	0	1	x	10	0	71.4	23.1	65.3	23	71.4	0.017	17889			13
808	63292	10	Allium ursinum	2010	2018-05-31-13-16-36	0	1	x	10	0	71.3	23	65.2	22.9	71.3	-0.007	17889			14
809	63293	10	Allium ursinum	2010	2018-05-31-13-16-38	0	1	x	10	0	71.3	23	65.3	23	71.4	0.117	17889			15
810	63294	10	Allium ursinum	2010	2018-05-31-13-16-40	0	1	x	10	0	71.3	23	65.3	23	71.4	0.117	17889			16
811	63295	10	Allium ursinum	2010	2018-05-31-13-16-42	0	1	x	10	0	71.4	23.1	65.2	22.9	71.3	-0.107	17889			17
812	63296	10	Allium ursinum	2010	2018-05-31-13-16-44	0	1	x	10	0	71.4	23.1	65.3	23	71.4	0.017	17889			18
813	63297	10	Allium ursinum	2010	2018-05-31-13-16-46	0	1	x	10	0	71.3	23	65.3	23	71.4	0.117	17889			19
814	63298	10	Allium ursinum	2010	2018-05-31-13-16-48	0	1	x	10	0	71.3	23	65.3	23	71.4	0.117	17889			20
815	63299	10	Allium ursinum	2010	2018-05-31-13-16-50	0	1	x	10	0	71.4	23.1	65.3	23	71.4	0.017	17889			21
816	63300	10	Allium ursinum	2010	2018-05-31-13-16-52	0	1	x	10	0	71.4	23.1	65.4	23	71.5	0.141	17889			22
817	63301	10	Allium ursinum	2010	2018-05-31-13-16-54	0	1	x	10	0	71.4	23.1	65.3	23	71.4	0.017	17889			23
818	63302	10	Allium ursinum	2010	2018-05-31-13-16-56	0	1	x	10	0	71.3	23	65.3	23	71.4	0.117	17889			24
819	63303	10	Allium ursinum	2010	2018-05-31-13-16-58	0	1	x	10	0	71.3	23	65.3	23	71.4	0.117	17889			25
820	63304	10	Allium ursinum	2010	2018-05-31-13-17-00	0	1	x	10	0	71.3	23	65.3	23	71.4	0.117	17889			26
821	63305	10	Allium ursinum	2010	2018-05-31-13-17-02	0	1	x	10	0	71.3	23	65.3	23	71.4	0.117	17889			27
822	63306	10	Allium ursinum	2010	2018-05-31-13-17-04	0	1	x	10	0	71.3	23	65.4	23	71.5	0.241	17889			28
823	63307	10	Allium ursinum	2010	2018-05-31-13-17-06	0	1	x	10	0	71.4	23.1	65.3	23	71.4	0.017	17889			29
824	63308	10	Allium ursinum	2010	2018-05-31-13-17-08	0	1	x	10	0	71.4	23.1	65.3	23	71.4	0.017	17889			30
825	63309	10	Allium ursinum	2010	2018-05-31-13-17-10	0	1	x	10	0	71.4	23.1	65.3	23	71.4	0.017	17889			31
826	63310	10	Allium ursinum	2010	2018-05-31-13-17-12	0	1	x	10	0	71.4	23.1	65.2	22.9	71.3	-0.107	17889			32
827	63311	10	Allium ursinum	2010	2018-05-31-13-17-14	0	1	x	10	0	71.3	23.1	65.3	23	71.4	0.117	17889			33
828	63312	10	Allium ursinum	2010	2018-05-31-13-17-16	0	1	x	10	0	71.3	23	65.3	23	71.4	0.117	17889			34
829	63313	10	Allium ursinum	2010	2018-05-31-13-17-18	0	1	x	10	0	71.3	23	65.2	22.9	71.3	-0.007	17889			35
830	63314	10	Allium ursinum	2010	2018-05-31-13-17-20	0	1	x	10	0	71.2	23	65.2	22.9	71.3	0.093	17889			36
831	63315	10	Allium ursinum	2010	2018-05-31-13-17-22	0	1	x	10	0	71.3	23	65.3	23	71.4	0.117	17889			37
832	63316	10	Allium ursinum	2010	2018-05-31-13-17-24	0	1	x	10	0	71.4	23.1	65.2	22.9	71.3	-0.107	17889			38
833	63317	10	Allium ursinum	2010	2018-05-31-13-17-26	0	1	x	10	0	71.4	23.1	65.2	22.9	71.3	-0.107	17889			39
834	63318	10	Allium ursinum	2010	2018-05-31-13-17-29	0	1	x	10	0	71.4	23.1	65.3	23	71.4	0.017	17889			40
835	63319	10	Allium ursinum	2010	2018-05-31-13-17-31	0	1	x	10	0	71.3	23.1	65.3	23	71.4	0.117	17889			41
836	63320	10	Allium ursinum	2010	2018-05-31-13-17-33	0	1	x	10	0	71.4	23.1	65.3	23	71.4	0.017	17889			42
837	63321	10	Allium ursinum	2010	2018-05-31-13-17-35	0	1	x	10	0	71.4	23.1	65.3	23	71.4	0.017	17889			43
838	63322	10	Allium ursinum	2010	2018-05-31-13-17-37	0	1	x	10	0	71.2	23	65.3	23	71.4	0.217	17889			44
839	63323	10	Allium ursinum	2010	2018-05-31-13-17-39	0	1	x	10	0	71.3	23.1	65.1	22.9	71.2	-0.131	17889			45
840	63324	10	Allium ursinum	2010	2018-05-31-13-17-41	0	1	x	10	0	71.3	23.1	65.3	23	71.4	0.117	17889			46
841	63325	10	Allium ursinum	2010	2018-05-31-13-17-43	0	1	x	10	0	71.2	23	65.3	23	71.4	0.217	17889			47
842	63326	10	Allium ursinum	2010	2018-05-31-13-17-45	0	1	x	10	0	71.3	23.1	65.2	22.9	71.3	-0.007	17889			48
843	63327	10	Allium ursinum	2010	2018-05-31-13-17-47	0	1	x	10	0	71.4	23.1	65.2	23	71.3	-0.107	17889			49
844	63328	10	Allium ursinum	2010	2018-05-31-13-17-49	0	1	x	10	0	71.4	23.1	65.2	23	71.3	-0.107	17889			50
845	63329	10	Allium ursinum	2010	2018-05-31-13-17-51	0	1	x	10	0	71.2	23	65.1	22.9	71.2	-0.031	17889			51
846	63330	10	Allium ursinum	2010	2018-05-31-13-17-53	0	1	x	10	0	71.3	23.1	65.2	23	71.3	-0.007	17889			52
847	63331	10	Allium ursinum	2010	2018-05-31-13-17-55	0	1	x	10	0	71.2	23	65.3	23	71.4	0.217	17889			53
848	63332	10	Allium ursinum	2010	2018-05-31-13-17-57	0	1	x	10	0	71.4	23.1	65.2	23	71.3	-0.107	17889			54
849	63333	10	Allium ursinum	2010	2018-05-31-13-17-59	0	1	x	10	0	71.3	23.1	65.2	23	71.3	-0.007	17889			55
850	63334	10	Allium ursinum	2010	2018-05-31-13-18-01	0	1	x	10	0	71.4	23.1	65.2	23	71.3	-0.107	17889			56
851	63335	10	Allium ursinum	2010	2018-05-31-13-18-03	0	1	x	10	0	71.4	23.1	65.2	23	71.3	-0.107	17889			57
852	63336	10	Allium ursinum	2010	2018-05-31-13-18-05	0	1	x	10	0	71.4	23.1	65.2	23	71.3	-0.107	17889			58
853	63337	10	Allium ursinum	2010	2018-05-31-13-18-07	0	1	x	10	0	71.4	23.1	65.3	23	71.4	0.017	17889			59
854	63338	10	Allium ursinum	2010	2018-05-31-13-18-09	0	1	x	10	0	71.3	23	65.3	23	71.4	0.117	17889			60
855	63339	10	Allium ursinum	2010	2018-05-31-13-18-11	0	1	x	10	0	71.3	23	65.3	23	71.4	0.117	17889			61
856	63340	10	Allium ursinum	2010	2018-05-31-13-18-13	0	1	x	10	0	71.4	23.1	65.3	23	71.4	0.017	17889			62
857	63341	10	Allium ursinum	2010	2018-05-31-13-18-15	0	1	x	10	0	71.3	23	65.3	23	71.4	0.117	17889			63
858	63342	10	Allium ursinum	2010	2018-05-31-13-18-17	0	1	x	10	0	71.3	23	65.3	23	71.4	0.117	17889			64
859	63343	10	Allium ursinum	2010	2018-05-31-13-18-19	0	1	x	10	0	71.4	23.1	65.3	23	71.4	0.017	17889			65
860	63344	10	Allium ursinum	2010	2018-05-31-13-18-21	0	1	x	10	0	71.3	23	65.3	23	71.4	0.117	17889			66
861	63345	10	Allium ursinum	2010	2018-05-31-13-18-23	0	1	x	10	0	71.4	23.1	65.3	23	71.4	0.017	17889			67
862	63346	10	Allium ursinum	2010	2018-05-31-13-18-25	0	1	x	10	0	71.3	23	65.3	23	71.4	0.117	17889			68
863	63347	10	Allium ursinum	2010	2018-05-31-13-18-27	0	1	x	10	0	71.4	23.1	65.3	23	71.4	0.017	17889			69
864	63348	10	Allium ursinum	2010	2018-05-31-13-18-29	0	1	x	10	0	71.3	23.1	65.3	23	71.4	0.117	17889			70
865	63349	10	Allium ursinum	2010	2018-05-31-13-18-31	0	1	x	10	0	71.3	23.1	65.3	23	71.4	0.117	17889			71
866	63350	10	Allium ursinum	2010	2018-05-31-13-18-33	0	1	x	10	0	71.3	23.1	65.3	23	71.4	0.117	17889			72
867	63351	10	Allium ursinum	2010	2018-05-31-13-18-35	0	1	x	10	0	71.3	23.1	65.3	23	71.4	0.117	17889			73
868	63352	10	Allium ursinum	2010	2018-05-31-13-18-37	0	1	x	10	0	71.3	23.1	65.3	23	71.4	0.117	17889			74
869	63353	10	Allium ursinum	2010	2018-05-31-13-18-39	0	1	x	10	0	71.3	23.1	65.3	23	71.4	0.117	17889			75
870	63354	10	Allium ursinum	2010	2018-05-31-13-18-41	0	1	x	10	0	71.3	23.1	65.3	23	71.4	0.117	17889			76
871	63355	10	Allium ursinum	2010	2018-05-31-13-18-43	0	1	x	10	0	71.3	23.1	65.2	23	71.3	-0.007	17889			77
872	63356	10	Allium ursinum	2010	2018-05-31-13-18-45	0	1	x	10	0	71.3	23.1	65.3	23	71.4	0.117	17889			78
873	63357	10	Allium ursinum	2010	2018-05-31-13-18-47	0	1	x	10	0	71.2	23	65.2	23	71.3	0.093	17889			79
874	63358	10	Allium ursinum	2010	2018-05-31-13-18-49	0	1	x	10	0	71.3	23.1	65.3	23	71.4	0.117	17889			80
875	63359	10	Allium ursinum	2010	2018-05-31-13-18-51	0	1	x	10	0	71.3	23.1	65.3	23	71.4	0.117	17889			81
876	63360	10	Allium ursinum	2010	2018-05-31-13-18-53	0	1	x	10	0	71.3	23.1	65.3	23	71.4	0.117	17889			82
877	63361	10	Allium ursinum	2010	2018-05-31-13-18-55	0	1	x	10	0	71.3	23.1	65.2	23	71.3	-0.007	17889			83
878	63362	10	Allium ursinum	2010	2018-05-31-13-18-57	0	1	x	10	0	71.2	23	65.2	23	71.3	0.093	17889			84
879	63363	10	Allium ursinum	2010	2018-05-31-13-18-59	0	1	x	10	0	71.3	23.1	65.3	23	71.4	0.117	17889			85
880	63364	10	Allium ursinum	2010	2018-05-31-13-19-01	0	1	x	10	0	71.3	23.1	65.3	23	71.4	0.117	17889			86
881	63365	10	Allium ursinum	2010	2018-05-31-13-19-03	0	1	x	10	0	71.2	23	65.2	23	71.3	0.093	17889			87
882	63366	10	Allium ursinum	2010	2018-05-31-13-19-05	0	1	x	10	0	71.3	23.1	65.1	22.9	71.2	-0.131	17889			88
883	63367	10	Allium ursinum	2010	2018-05-31-13-19-07	0	1	x	10	0	71.4	23.1	65.2	23	71.3	-0.107	17889			89
884	63368	10	Allium ursinum	2010	2018-05-31-13-19-09	0	1	x	10	0	71.3	23.1	65.3	23	71.4	0.117	17889			90
885	63369	10	Allium ursinum	2010	2018-05-31-13-19-11	0	1	x	10	0	71.2	23	65.2	23	71.3	0.093	17889	Last10	Here	91
886	63370	10	Allium ursinum	2010	2018-05-31-13-19-13	0	1	x	10	0	71.3	23.1	65.2	23	71.3	-0.007	17889	Last10	Here	92
887	63371	10	Allium ursinum	2010	2018-05-31-13-19-15	0	1	x	10	0	71.2	23	65.2	23	71.3	0.093	17889	Last10	Here	93
888	63372	10	Allium ursinum	2010	2018-05-31-13-19-17	0	1	x	10	0	71.2	23	65.2	23	71.3	0.093	17889	Last10	Here	94
889	63373	10	Allium ursinum	2010	2018-05-31-13-19-19	0	1	x	10	0	71.3	23.1	65.2	23	71.3	-0.007	17889	Last10	Here	95
890	63374	10	Allium ursinum	2010	2018-05-31-13-19-21	0	1	x	10	0	71.3	23.1	65.3	23	71.4	0.117	17889	Last10	Here	96
891	63375	10	Allium ursinum	2010	2018-05-31-13-19-23	0	1	x	10	0	71.3	23.1	65.2	23	71.3	-0.007	17889	Last10	Here	97
892	63376	10	Allium ursinum	2010	2018-05-31-13-19-25	0	1	x	10	0	71.3	23.1	65.3	23	71.4	0.117	17889	Last10	Here	98
893	63377	10	Allium ursinum	2010	2018-05-31-13-19-27	0	1	x	10	0	71.3	23.1	65.3	23	71.4	0.117	17889	Last10	Here	99
894	63378	10	Allium ursinum	2010	2018-05-31-13-19-29	0	1	x	10	0	71.3	23.1	65.3	23	71.4	0.117	17889	Last10	Here	100
895	63379	10	Allium ursinum	2010	2018-05-31-13-20-01	0	1	x	15	0	71.3	23.1	65.2	23	71.3	-0.007	17890	First10	Here	1
896	63380	10	Allium ursinum	2010	2018-05-31-13-20-03	0	1	x	15	0	71.3	23.1	65.2	23	71.3	-0.007	17890	First10	Here	2
897	63381	10	Allium ursinum	2010	2018-05-31-13-20-05	0	1	x	15	0	71.3	23.1	65.2	23	71.3	-0.007	17890	First10	Here	3
898	63382	10	Allium ursinum	2010	2018-05-31-13-20-07	0	1	x	15	0	71.3	23.1	65.2	23	71.3	-0.007	17890	First10	Here	4
899	63383	10	Allium ursinum	2010	2018-05-31-13-20-09	0	1	x	15	0	71.3	23.1	65.1	23	71.2	-0.131	17890	First10	Here	5
900	63384	10	Allium ursinum	2010	2018-05-31-13-20-11	0	1	x	15	0	71.3	23.1	65.1	23	71.2	-0.131	17890	First10	Here	6
901	63385	10	Allium ursinum	2010	2018-05-31-13-20-13	0	1	x	15	0	71.3	23.1	65.1	23	71.2	-0.131	17890	First10	Here	7
902	63386	10	Allium ursinum	2010	2018-05-31-13-20-15	0	1	x	15	0	71.3	23.1	65.1	23	71.2	-0.131	17890	First10	Here	8
903	63387	10	Allium ursinum	2010	2018-05-31-13-20-17	0	1	x	15	0	71.3	23.1	65.1	23	71.2	-0.131	17890	First10	Here	9
904	63388	10	Allium ursinum	2010	2018-05-31-13-20-19	0	1	x	15	0	71.3	23.1	65.1	23	71.2	-0.131	17890	First10	Here	10
905	63389	10	Allium ursinum	2010	2018-05-31-13-20-21	0	1	x	15	0	71.3	23.1	65.1	23	71.2	-0.131	17890			11
906	63390	10	Allium ursinum	2010	2018-05-31-13-20-23	0	1	x	15	0	71.3	23.1	65.1	23	71.2	-0.131	17890			12
907	63391	10	Allium ursinum	2010	2018-05-31-13-20-25	0	1	x	15	0	71.2	23	65.1	23	71.2	-0.031	17890			13
908	63392	10	Allium ursinum	2010	2018-05-31-13-20-27	0	1	x	15	0	71.3	23.1	65.1	23	71.2	-0.131	17890			14
909	63393	10	Allium ursinum	2010	2018-05-31-13-20-29	0	1	x	15	0	71.3	23.1	65.1	23	71.2	-0.131	17890			15
910	63394	10	Allium ursinum	2010	2018-05-31-13-20-31	0	1	x	15	0	71.2	23	65.1	23	71.2	-0.031	17890			16
911	63395	10	Allium ursinum	2010	2018-05-31-13-20-33	0	1	x	15	0	71.2	23	65.1	23	71.2	-0.031	17890			17
912	63396	10	Allium ursinum	2010	2018-05-31-13-20-35	0	1	x	15	0	71.3	23.1	65.1	23	71.2	-0.131	17890			18
913	63397	10	Allium ursinum	2010	2018-05-31-13-20-37	0	1	x	15	0	71.3	23.1	65.1	23	71.2	-0.131	17890			19
914	63398	10	Allium ursinum	2010	2018-05-31-13-20-39	0	1	x	15	0	71.3	23.1	65.1	23	71.2	-0.131	17890			20
915	63399	10	Allium ursinum	2010	2018-05-31-13-20-41	0	1	x	15	0	71.3	23.1	65.1	23	71.2	-0.131	17890			21
916	63400	10	Allium ursinum	2010	2018-05-31-13-20-43	0	1	x	15	0	71.3	23.1	65.1	23	71.2	-0.131	17890			22
917	63401	10	Allium ursinum	2010	2018-05-31-13-20-45	0	1	x	15	0	71.3	23.1	65.1	23	71.2	-0.131	17890			23
918	63402	10	Allium ursinum	2010	2018-05-31-13-20-47	0	1	x	15	0	71.3	23.1	65.1	23	71.2	-0.131	17890			24
919	63403	10	Allium ursinum	2010	2018-05-31-13-20-49	0	1	x	15	0	71.3	23.1	65.1	23	71.2	-0.131	17890			25
920	63404	10	Allium ursinum	2010	2018-05-31-13-20-51	0	1	x	15	0	71.2	23	65.1	23	71.2	-0.031	17890			26
921	63405	10	Allium ursinum	2010	2018-05-31-13-20-53	0	1	x	15	0	71.3	23.1	65.1	23	71.2	-0.131	17890			27
922	63406	10	Allium ursinum	2010	2018-05-31-13-20-55	0	1	x	15	0	71.2	23	65.1	23	71.2	-0.031	17890			28
923	63407	10	Allium ursinum	2010	2018-05-31-13-20-57	0	1	x	15	0	71.3	23.1	65.1	23	71.2	-0.131	17890			29
924	63408	10	Allium ursinum	2010	2018-05-31-13-20-59	0	1	x	15	0	71.3	23.1	65.1	23	71.2	-0.131	17890			30
925	63409	10	Allium ursinum	2010	2018-05-31-13-21-01	0	1	x	15	0	71.3	23.1	65.1	23	71.2	-0.131	17890			31
926	63410	10	Allium ursinum	2010	2018-05-31-13-21-03	0	1	x	15	0	71.3	23.1	65.1	23	71.2	-0.131	17890			32
927	63411	10	Allium ursinum	2010	2018-05-31-13-21-05	0	1	x	15	0	71.3	23.1	65.1	23	71.2	-0.131	17890			33
928	63412	10	Allium ursinum	2010	2018-05-31-13-21-07	0	1	x	15	0	71.3	23.1	65.1	23	71.2	-0.131	17890			34
929	63413	10	Allium ursinum	2010	2018-05-31-13-21-09	0	1	x	15	0	71.2	23.1	65.1	23	71.2	-0.031	17890			35
930	63414	10	Allium ursinum	2010	2018-05-31-13-21-11	0	1	x	15	0	71.2	23.1	65.1	23	71.2	-0.031	17890			36
931	63415	10	Allium ursinum	2010	2018-05-31-13-21-13	0	1	x	15	0	71.2	23.1	65.1	23	71.2	-0.031	17890			37
932	63416	10	Allium ursinum	2010	2018-05-31-13-21-15	0	1	x	15	0	71.3	23.1	65.1	23	71.2	-0.131	17890			38
933	63417	10	Allium ursinum	2010	2018-05-31-13-21-17	0	1	x	15	0	71.2	23	65.1	23	71.2	-0.031	17890			39
934	63418	10	Allium ursinum	2010	2018-05-31-13-21-19	0	1	x	15	0	71.2	23.1	65.1	23	71.2	-0.031	17890			40
935	63419	10	Allium ursinum	2010	2018-05-31-13-21-21	0	1	x	15	0	71.2	23.1	65.1	23	71.2	-0.031	17890			41
936	63420	10	Allium ursinum	2010	2018-05-31-13-21-23	0	1	x	15	0	71.2	23.1	65.1	23	71.2	-0.031	17890			42
937	63421	10	Allium ursinum	2010	2018-05-31-13-21-25	0	1	x	15	0	71.2	23.1	65.1	23	71.2	-0.031	17890			43
938	63422	10	Allium ursinum	2010	2018-05-31-13-21-27	0	1	x	15	0	71.2	23.1	65.1	23	71.2	-0.031	17890			44
939	63423	10	Allium ursinum	2010	2018-05-31-13-21-29	0	1	x	15	0	71.1	23	65.1	23	71.2	0.069	17890			45
940	63424	10	Allium ursinum	2010	2018-05-31-13-21-31	0	1	x	15	0	71.2	23.1	65.1	23	71.2	-0.031	17890			46
941	63425	10	Allium ursinum	2010	2018-05-31-13-21-33	0	1	x	15	0	71.2	23.1	65.1	23	71.2	-0.031	17890			47
942	63426	10	Allium ursinum	2010	2018-05-31-13-21-35	0	1	x	15	0	71.2	23.1	65.1	23	71.2	-0.031	17890			48
943	63427	10	Allium ursinum	2010	2018-05-31-13-21-37	0	1	x	15	0	71.2	23.1	65.1	23	71.2	-0.031	17890			49
944	63428	10	Allium ursinum	2010	2018-05-31-13-21-39	0	1	x	15	0	71.2	23.1	65.1	23	71.2	-0.031	17890			50
945	63429	10	Allium ursinum	2010	2018-05-31-13-21-41	0	1	x	15	0	71.2	23.1	65.1	23	71.2	-0.031	17890			51
946	63430	10	Allium ursinum	2010	2018-05-31-13-21-43	0	1	x	15	0	71.2	23.1	65.1	23	71.2	-0.031	17890			52
947	63431	10	Allium ursinum	2010	2018-05-31-13-21-45	0	1	x	15	0	71.2	23.1	65.1	23	71.2	-0.031	17890			53
948	63432	10	Allium ursinum	2010	2018-05-31-13-21-47	0	1	x	15	0	71.2	23.1	65.1	23	71.2	-0.031	17890			54
949	63433	10	Allium ursinum	2010	2018-05-31-13-21-49	0	1	x	15	0	71.2	23.1	65.1	23	71.2	-0.031	17890			55
950	63434	10	Allium ursinum	2010	2018-05-31-13-21-51	0	1	x	15	0	71.2	23.1	65.1	23	71.2	-0.031	17890			56
951	63435	10	Allium ursinum	2010	2018-05-31-13-21-53	0	1	x	15	0	71.1	23	65.1	23	71.2	0.069	17890			57
952	63436	10	Allium ursinum	2010	2018-05-31-13-21-55	0	1	x	15	0	71.2	23.1	65.1	23	71.2	-0.031	17890			58
953	63437	10	Allium ursinum	2010	2018-05-31-13-21-57	0	1	x	15	0	71.1	23	65.1	23	71.2	0.069	17890			59
954	63438	10	Allium ursinum	2010	2018-05-31-13-21-59	0	1	x	15	0	71.2	23.1	65.1	23	71.2	-0.031	17890			60
955	63439	10	Allium ursinum	2010	2018-05-31-13-22-01	0	1	x	15	0	71.2	23.1	65.1	23	71.2	-0.031	17890			61
956	63440	10	Allium ursinum	2010	2018-05-31-13-22-03	0	1	x	15	0	71.1	23	65.1	23	71.2	0.069	17890			62
957	63441	10	Allium ursinum	2010	2018-05-31-13-22-05	0	1	x	15	0	71.2	23.1	65.1	23	71.2	-0.031	17890			63
958	63442	10	Allium ursinum	2010	2018-05-31-13-22-07	0	1	x	15	0	71.2	23.1	65.1	23	71.2	-0.031	17890			64
959	63443	10	Allium ursinum	2010	2018-05-31-13-22-09	0	1	x	15	0	71.2	23.1	65.1	23	71.2	-0.031	17890			65
960	63444	10	Allium ursinum	2010	2018-05-31-13-22-11	0	1	x	15	0	71.2	23.1	65.1	23	71.2	-0.031	17890			66
961	63445	10	Allium ursinum	2010	2018-05-31-13-22-13	0	1	x	15	0	71.2	23.1	65.1	23	71.2	-0.031	17890			67
962	63446	10	Allium ursinum	2010	2018-05-31-13-22-15	0	1	x	15	0	71.2	23.1	65.1	23	71.2	-0.031	17890			68
963	63447	10	Allium ursinum	2010	2018-05-31-13-22-17	0	1	x	15	0	71.2	23.1	65.1	23	71.2	-0.031	17890			69
964	63448	10	Allium ursinum	2010	2018-05-31-13-22-19	0	1	x	15	0	71.2	23.1	65.1	23	71.2	-0.031	17890			70
965	63449	10	Allium ursinum	2010	2018-05-31-13-22-21	0	1	x	15	0	71.2	23.1	65.1	23	71.2	-0.031	17890			71
966	63450	10	Allium ursinum	2010	2018-05-31-13-22-23	0	1	x	15	0	71.2	23.1	65	23	71	-0.155	17890			72
967	63451	10	Allium ursinum	2010	2018-05-31-13-22-25	0	1	x	15	0	71.2	23.1	65	23	71	-0.155	17890			73
968	63452	10	Allium ursinum	2010	2018-05-31-13-22-27	0	1	x	15	0	71.2	23.1	65	23	71	-0.155	17890			74
969	63453	10	Allium ursinum	2010	2018-05-31-13-22-29	0	1	x	15	0	71.2	23.1	65	23	71	-0.155	17890			75
970	63454	10	Allium ursinum	2010	2018-05-31-13-22-31	0	1	x	15	0	71.2	23.1	65	23	71	-0.155	17890			76
971	63455	10	Allium ursinum	2010	2018-05-31-13-22-33	0	1	x	15	0	71.2	23.1	65	23	71	-0.155	17890			77
972	63456	10	Allium ursinum	2010	2018-05-31-13-22-35	0	1	x	15	0	71.2	23.1	65	23	71	-0.155	17890			78
973	63457	10	Allium ursinum	2010	2018-05-31-13-22-38	0	1	x	15	0	71.1	23.1	65	23	71	-0.055	17890			79
974	63458	10	Allium ursinum	2010	2018-05-31-13-22-40	0	1	x	15	0	71.1	23.1	65	23	71	-0.055	17890			80
975	63459	10	Allium ursinum	2010	2018-05-31-13-22-42	0	1	x	15	0	71.1	23.1	65	23	71	-0.055	17890			81
976	63460	10	Allium ursinum	2010	2018-05-31-13-22-44	0	1	x	15	0	71.1	23.1	65	23	71	-0.055	17890			82
977	63461	10	Allium ursinum	2010	2018-05-31-13-22-46	0	1	x	15	0	71.1	23.1	65	23	71	-0.055	17890			83
978	63462	10	Allium ursinum	2010	2018-05-31-13-22-48	0	1	x	15	0	71.1	23.1	64.9	23	70.9	-0.18	17890			84
979	63463	10	Allium ursinum	2010	2018-05-31-13-22-50	0	1	x	15	0	71.1	23.1	65	23	71	-0.055	17890			85
980	63464	10	Allium ursinum	2010	2018-05-31-13-22-52	0	1	x	15	0	71.1	23.1	65	23	71	-0.055	17890			86
981	63465	10	Allium ursinum	2010	2018-05-31-13-22-54	0	1	x	15	0	71.1	23.1	65	23	71	-0.055	17890			87
982	63466	10	Allium ursinum	2010	2018-05-31-13-22-56	0	1	x	15	0	71.1	23.1	65	23	71	-0.055	17890			88
983	63467	10	Allium ursinum	2010	2018-05-31-13-22-58	0	1	x	15	0	71.2	23.1	65	23	71	-0.155	17890			89
984	63468	10	Allium ursinum	2010	2018-05-31-13-23-00	0	1	x	15	0	71.1	23.1	65	23	71	-0.055	17890			90
985	63469	10	Allium ursinum	2010	2018-05-31-13-23-02	0	1	x	15	0	71.2	23.1	65	23	71	-0.155	17890	Last10	Here	91
986	63470	10	Allium ursinum	2010	2018-05-31-13-23-04	0	1	x	15	0	71.1	23.1	65	23	71	-0.055	17890	Last10	Here	92
987	63471	10	Allium ursinum	2010	2018-05-31-13-23-06	0	1	x	15	0	71.1	23.1	65	23	71	-0.055	17890	Last10	Here	93
988	63472	10	Allium ursinum	2010	2018-05-31-13-23-08	0	1	x	15	0	71.1	23.1	65	23	71	-0.055	17890	Last10	Here	94
989	63473	10	Allium ursinum	2010	2018-05-31-13-23-10	0	1	x	15	0	71.1	23.1	65	23	71	-0.055	17890	Last10	Here	95
990	63474	10	Allium ursinum	2010	2018-05-31-13-23-12	0	1	x	15	0	71.1	23.1	65	23	71	-0.055	17890	Last10	Here	96
991	63475	10	Allium ursinum	2010	2018-05-31-13-23-14	0	1	x	15	0	71.1	23.1	65	23	71	-0.055	17890	Last10	Here	97
992	63476	10	Allium ursinum	2010	2018-05-31-13-23-16	0	1	x	15	0	71.1	23.1	65	23	71	-0.055	17890	Last10	Here	98
993	63477	10	Allium ursinum	2010	2018-05-31-13-23-18	0	1	x	15	0	71.1	23.1	65	23	71	-0.055	17890	Last10	Here	99
994	63478	10	Allium ursinum	2010	2018-05-31-13-23-20	0	1	x	15	0	71.1	23.1	64.9	23	70.9	-0.18	17890	Last10	Here	100
995	63479	10	Allium ursinum	2010	2018-05-31-13-23-52	0	1	x	20	0	71	23.1	64.9	23	70.9	-0.08	17891	First10	Here	1
996	63480	10	Allium ursinum	2010	2018-05-31-13-23-54	0	1	x	20	0	71	23.1	64.9	23	70.9	-0.08	17891	First10	Here	2
997	63481	10	Allium ursinum	2010	2018-05-31-13-23-56	0	1	x	20	0	71	23.1	64.9	23	70.9	-0.08	17891	First10	Here	3
998	63482	10	Allium ursinum	2010	2018-05-31-13-23-58	0	1	x	20	0	71	23.1	64.9	23	70.9	-0.08	17891	First10	Here	4
999	63483	10	Allium ursinum	2010	2018-05-31-13-24-00	0	1	x	20	0	71	23.1	64.9	23	70.9	-0.08	17891	First10	Here	5
1000	63484	10	Allium ursinum	2010	2018-05-31-13-24-02	0	1	x	20	0	71	23.1	64.9	23	70.9	-0.08	17891	First10	Here	6
1001	63485	10	Allium ursinum	2010	2018-05-31-13-24-04	0	1	x	20	0	71	23.1	64.9	23	70.9	-0.08	17891	First10	Here	7
1002	63486	10	Allium ursinum	2010	2018-05-31-13-24-06	0	1	x	20	0	71	23.1	64.9	23	70.9	-0.08	17891	First10	Here	8
1003	63487	10	Allium ursinum	2010	2018-05-31-13-24-08	0	1	x	20	0	71	23.1	64.8	23	70.8	-0.204	17891	First10	Here	9
1004	63488	10	Allium ursinum	2010	2018-05-31-13-24-10	0	1	x	20	0	71	23.1	64.9	23	70.9	-0.08	17891	First10	Here	10
1005	63489	10	Allium ursinum	2010	2018-05-31-13-24-12	0	1	x	20	0	71	23.1	64.9	23	70.9	-0.08	17891			11
1006	63490	10	Allium ursinum	2010	2018-05-31-13-24-14	0	1	x	20	0	71	23.1	64.9	23	70.9	-0.08	17891			12
1007	63491	10	Allium ursinum	2010	2018-05-31-13-24-16	0	1	x	20	0	70.9	23	64.9	23	70.9	0.02	17891			13
1008	63492	10	Allium ursinum	2010	2018-05-31-13-24-18	0	1	x	20	0	71	23.1	64.8	23	70.8	-0.204	17891			14
1009	63493	10	Allium ursinum	2010	2018-05-31-13-24-20	0	1	x	20	0	71	23.1	64.9	23	70.9	-0.08	17891			15
1010	63494	10	Allium ursinum	2010	2018-05-31-13-24-22	0	1	x	20	0	71	23.1	64.8	23	70.8	-0.204	17891			16
1011	63495	10	Allium ursinum	2010	2018-05-31-13-24-24	0	1	x	20	0	71	23.1	64.8	23	70.8	-0.204	17891			17
1012	63496	10	Allium ursinum	2010	2018-05-31-13-24-26	0	1	x	20	0	71	23.1	64.8	23	70.8	-0.204	17891			18
1013	63497	10	Allium ursinum	2010	2018-05-31-13-24-28	0	1	x	20	0	71	23.1	64.8	23	70.8	-0.204	17891			19
1014	63498	10	Allium ursinum	2010	2018-05-31-13-24-30	0	1	x	20	0	71	23.1	64.8	23	70.8	-0.204	17891			20
1015	63499	10	Allium ursinum	2010	2018-05-31-13-24-32	0	1	x	20	0	71	23.1	64.8	23	70.8	-0.204	17891			21
1016	63500	10	Allium ursinum	2010	2018-05-31-13-24-34	0	1	x	20	0	71	23.1	64.8	23	70.8	-0.204	17891			22
1017	63501	10	Allium ursinum	2010	2018-05-31-13-24-36	0	1	x	20	0	71	23.1	64.8	23	70.8	-0.204	17891			23
1018	63502	10	Allium ursinum	2010	2018-05-31-13-24-38	0	1	x	20	0	71	23.1	64.8	23	70.8	-0.204	17891			24
1019	63503	10	Allium ursinum	2010	2018-05-31-13-24-40	0	1	x	20	0	71	23.1	64.8	23	70.8	-0.204	17891			25
1020	63504	10	Allium ursinum	2010	2018-05-31-13-24-42	0	1	x	20	0	71	23.1	64.8	23	70.8	-0.204	17891			26
1021	63505	10	Allium ursinum	2010	2018-05-31-13-24-44	0	1	x	20	0	71	23.1	64.8	23	70.8	-0.204	17891			27
1022	63506	10	Allium ursinum	2010	2018-05-31-13-24-46	0	1	x	20	0	71	23.1	64.8	23	70.8	-0.204	17891			28
1023	63507	10	Allium ursinum	2010	2018-05-31-13-24-48	0	1	x	20	0	71	23.1	64.8	23	70.8	-0.204	17891			29
1024	63508	10	Allium ursinum	2010	2018-05-31-13-24-50	0	1	x	20	0	71	23.1	64.8	23	70.8	-0.204	17891			30
1025	63509	10	Allium ursinum	2010	2018-05-31-13-24-52	0	1	x	20	0	71	23.1	64.8	23	70.8	-0.204	17891			31
1026	63510	10	Allium ursinum	2010	2018-05-31-13-24-54	0	1	x	20	0	71	23.1	64.8	23	70.8	-0.204	17891			32
1027	63511	10	Allium ursinum	2010	2018-05-31-13-24-56	0	1	x	20	0	71	23.1	64.8	23	70.8	-0.204	17891			33
1028	63512	10	Allium ursinum	2010	2018-05-31-13-24-58	0	1	x	20	0	71	23.1	64.8	23	70.8	-0.204	17891			34
1029	63513	10	Allium ursinum	2010	2018-05-31-13-25-00	0	1	x	20	0	71	23.1	64.8	23	70.8	-0.204	17891			35
1030	63514	10	Allium ursinum	2010	2018-05-31-13-25-02	0	1	x	20	0	71	23.1	64.8	23	70.8	-0.204	17891			36
1031	63515	10	Allium ursinum	2010	2018-05-31-13-25-04	0	1	x	20	0	71	23.1	64.8	23	70.8	-0.204	17891			37
1032	63516	10	Allium ursinum	2010	2018-05-31-13-25-06	0	1	x	20	0	71	23.1	64.8	23	70.8	-0.204	17891			38
1033	63517	10	Allium ursinum	2010	2018-05-31-13-25-08	0	1	x	20	0	71	23.1	64.8	23	70.8	-0.204	17891			39
1034	63518	10	Allium ursinum	2010	2018-05-31-13-25-10	0	1	x	20	0	71	23.1	64.8	23	70.8	-0.204	17891			40
1035	63519	10	Allium ursinum	2010	2018-05-31-13-25-12	0	1	x	20	0	71	23.1	64.8	23	70.8	-0.204	17891			41
1036	63520	10	Allium ursinum	2010	2018-05-31-13-25-14	0	1	x	20	0	71	23.1	64.8	23	70.8	-0.204	17891			42
1037	63521	10	Allium ursinum	2010	2018-05-31-13-25-16	0	1	x	20	0	71	23.1	64.8	23	70.8	-0.204	17891			43
1038	63522	10	Allium ursinum	2010	2018-05-31-13-25-18	0	1	x	20	0	71	23.1	64.8	23	70.8	-0.204	17891			44
1039	63523	10	Allium ursinum	2010	2018-05-31-13-25-20	0	1	x	20	0	71	23.1	64.8	23	70.8	-0.204	17891			45
1040	63524	10	Allium ursinum	2010	2018-05-31-13-25-22	0	1	x	20	0	71	23.1	64.8	23	70.8	-0.204	17891			46
1041	63525	10	Allium ursinum	2010	2018-05-31-13-25-24	0	1	x	20	0	71	23.1	64.8	23	70.8	-0.204	17891			47
1042	63526	10	Allium ursinum	2010	2018-05-31-13-25-26	0	1	x	20	0	71	23.1	64.8	23	70.8	-0.204	17891			48
1043	63527	10	Allium ursinum	2010	2018-05-31-13-25-28	0	1	x	20	0	71	23.1	64.8	23	70.8	-0.204	17891			49
1044	63528	10	Allium ursinum	2010	2018-05-31-13-25-30	0	1	x	20	0	71	23.1	64.8	23	70.8	-0.204	17891			50
1045	63529	10	Allium ursinum	2010	2018-05-31-13-25-32	0	1	x	20	0	70.9	23.1	64.7	23	70.7	-0.228	17891			51
1046	63530	10	Allium ursinum	2010	2018-05-31-13-25-34	0	1	x	20	0	71	23.1	64.8	23	70.8	-0.204	17891			52
1047	63531	10	Allium ursinum	2010	2018-05-31-13-25-36	0	1	x	20	0	70.9	23.1	64.7	23	70.7	-0.228	17891			53
1048	63532	10	Allium ursinum	2010	2018-05-31-13-25-38	0	1	x	20	0	70.9	23.1	64.7	23	70.7	-0.228	17891			54
1049	63533	10	Allium ursinum	2010	2018-05-31-13-25-40	0	1	x	20	0	71	23.1	64.7	23	70.7	-0.328	17891			55
1050	63534	10	Allium ursinum	2010	2018-05-31-13-25-42	0	1	x	20	0	70.9	23.1	64.7	23	70.7	-0.228	17891			56
1051	63535	10	Allium ursinum	2010	2018-05-31-13-25-44	0	1	x	20	0	70.9	23.1	64.8	23	70.8	-0.104	17891			57
1052	63536	10	Allium ursinum	2010	2018-05-31-13-25-46	0	1	x	20	0	70.9	23.1	64.8	23	70.8	-0.104	17891			58
1053	63537	10	Allium ursinum	2010	2018-05-31-13-25-48	0	1	x	20	0	70.9	23.1	64.7	23	70.7	-0.228	17891			59
1054	63538	10	Allium ursinum	2010	2018-05-31-13-25-50	0	1	x	20	0	70.9	23.1	64.7	23	70.7	-0.228	17891			60
1055	63539	10	Allium ursinum	2010	2018-05-31-13-25-52	0	1	x	20	0	70.9	23.1	64.7	23	70.7	-0.228	17891			61
1056	63540	10	Allium ursinum	2010	2018-05-31-13-25-54	0	1	x	20	0	70.9	23.1	64.7	23	70.7	-0.228	17891			62
1057	63541	10	Allium ursinum	2010	2018-05-31-13-25-56	0	1	x	20	0	70.9	23.1	64.7	23	70.7	-0.228	17891			63
1058	63542	10	Allium ursinum	2010	2018-05-31-13-25-58	0	1	x	20	0	70.9	23.1	64.7	23	70.7	-0.228	17891			64
1059	63543	10	Allium ursinum	2010	2018-05-31-13-26-00	0	1	x	20	0	70.9	23.1	64.7	23	70.7	-0.228	17891			65
1060	63544	10	Allium ursinum	2010	2018-05-31-13-26-02	0	1	x	20	0	70.9	23.1	64.7	23	70.7	-0.228	17891			66
1061	63545	10	Allium ursinum	2010	2018-05-31-13-26-04	0	1	x	20	0	70.9	23.1	64.7	23	70.7	-0.228	17891			67
1062	63546	10	Allium ursinum	2010	2018-05-31-13-26-06	0	1	x	20	0	70.9	23.1	64.7	23	70.7	-0.228	17891			68
1063	63547	10	Allium ursinum	2010	2018-05-31-13-26-08	0	1	x	20	0	70.9	23.1	64.7	23	70.7	-0.228	17891			69
1064	63548	10	Allium ursinum	2010	2018-05-31-13-26-10	0	1	x	20	0	70.9	23.1	64.7	23	70.7	-0.228	17891			70
1065	63549	10	Allium ursinum	2010	2018-05-31-13-26-12	0	1	x	20	0	70.9	23.1	64.7	23	70.7	-0.228	17891			71
1066	63550	10	Allium ursinum	2010	2018-05-31-13-26-14	0	1	x	20	0	70.9	23.1	64.7	23	70.7	-0.228	17891			72
1067	63551	10	Allium ursinum	2010	2018-05-31-13-26-16	0	1	x	20	0	70.9	23.1	64.7	23	70.7	-0.228	17891			73
1068	63552	10	Allium ursinum	2010	2018-05-31-13-26-18	0	1	x	20	0	70.9	23.1	64.7	23	70.7	-0.228	17891			74
1069	63553	10	Allium ursinum	2010	2018-05-31-13-26-20	0	1	x	20	0	70.9	23.1	64.7	23	70.7	-0.228	17891			75
1070	63554	10	Allium ursinum	2010	2018-05-31-13-26-22	0	1	x	20	0	70.9	23.1	64.7	23	70.7	-0.228	17891			76
1071	63555	10	Allium ursinum	2010	2018-05-31-13-26-24	0	1	x	20	0	70.9	23.1	64.7	23	70.7	-0.228	17891			77
1072	63556	10	Allium ursinum	2010	2018-05-31-13-26-26	0	1	x	20	0	70.9	23.1	64.7	23	70.7	-0.228	17891			78
1073	63557	10	Allium ursinum	2010	2018-05-31-13-26-28	0	1	x	20	0	70.9	23.1	64.7	23	70.7	-0.228	17891			79
1074	63558	10	Allium ursinum	2010	2018-05-31-13-26-30	0	1	x	20	0	70.9	23.1	64.7	23	70.7	-0.228	17891			80
1075	63559	10	Allium ursinum	2010	2018-05-31-13-26-32	0	1	x	20	0	70.9	23.1	64.6	23	70.5	-0.352	17891			81
1076	63560	10	Allium ursinum	2010	2018-05-31-13-26-34	0	1	x	20	0	70.9	23.1	64.7	23	70.7	-0.228	17891			82
1077	63561	10	Allium ursinum	2010	2018-05-31-13-26-36	0	1	x	20	0	70.9	23.1	64.7	23	70.7	-0.228	17891			83
1078	63562	10	Allium ursinum	2010	2018-05-31-13-26-38	0	1	x	20	0	70.9	23.1	64.7	23	70.7	-0.228	17891			84
1079	63563	10	Allium ursinum	2010	2018-05-31-13-26-40	0	1	x	20	0	70.9	23.1	64.6	23	70.5	-0.352	17891			85
1080	63564	10	Allium ursinum	2010	2018-05-31-13-26-42	0	1	x	20	0	70.9	23.1	64.7	23	70.7	-0.228	17891			86
1081	63565	10	Allium ursinum	2010	2018-05-31-13-26-44	0	1	x	20	0	70.9	23.1	64.7	23	70.7	-0.228	17891			87
1082	63566	10	Allium ursinum	2010	2018-05-31-13-26-46	0	1	x	20	0	70.9	23.1	64.7	23	70.7	-0.228	17891			88
1083	63567	10	Allium ursinum	2010	2018-05-31-13-26-48	0	1	x	20	0	70.9	23.1	64.7	23	70.7	-0.228	17891			89
1084	63568	10	Allium ursinum	2010	2018-05-31-13-26-50	0	1	x	20	0	70.8	23	64.7	23	70.7	-0.128	17891			90
1085	63569	10	Allium ursinum	2010	2018-05-31-13-26-52	0	1	x	20	0	70.9	23.1	64.7	23	70.7	-0.228	17891	Last10	Here	91
1086	63570	10	Allium ursinum	2010	2018-05-31-13-26-54	0	1	x	20	0	70.9	23.1	64.7	23	70.7	-0.228	17891	Last10	Here	92
1087	63571	10	Allium ursinum	2010	2018-05-31-13-26-56	0	1	x	20	0	70.9	23.1	64.7	23	70.7	-0.228	17891	Last10	Here	93
1088	63572	10	Allium ursinum	2010	2018-05-31-13-26-58	0	1	x	20	0	70.9	23.1	64.6	23	70.5	-0.352	17891	Last10	Here	94
1089	63573	10	Allium ursinum	2010	2018-05-31-13-27-00	0	1	x	20	0	70.9	23.1	64.7	23	70.7	-0.228	17891	Last10	Here	95
1090	63574	10	Allium ursinum	2010	2018-05-31-13-27-02	0	1	x	20	0	70.9	23.1	64.7	23	70.7	-0.228	17891	Last10	Here	96
1091	63575	10	Allium ursinum	2010	2018-05-31-13-27-04	0	1	x	20	0	70.9	23.1	64.7	23	70.7	-0.228	17891	Last10	Here	97
1092	63576	10	Allium ursinum	2010	2018-05-31-13-27-06	0	1	x	20	0	70.9	23.1	64.7	23	70.7	-0.228	17891	Last10	Here	98
1093	63577	10	Allium ursinum	2010	2018-05-31-13-27-08	0	1	x	20	0	70.9	23.1	64.7	23	70.7	-0.228	17891	Last10	Here	99
1094	63578	10	Allium ursinum	2010	2018-05-31-13-27-10	0	1	x	20	0	70.8	23.1	64.7	23	70.7	-0.128	17891	Last10	Here	100
1095	63579	10	Allium ursinum	2010	2018-05-31-13-27-42	0	1	x	25	0	70.8	23.1	64.6	23	70.5	-0.252	17892	First10	Here	1
1096	63580	10	Allium ursinum	2010	2018-05-31-13-27-44	0	1	x	25	0	70.8	23.1	64.6	23	70.5	-0.252	17892	First10	Here	2
1097	63581	10	Allium ursinum	2010	2018-05-31-13-27-46	0	1	x	25	0	70.8	23.1	64.6	23	70.5	-0.252	17892	First10	Here	3
1098	63582	10	Allium ursinum	2010	2018-05-31-13-27-49	0	1	x	25	0	70.8	23.1	64.6	23	70.5	-0.252	17892	First10	Here	4
1099	63583	10	Allium ursinum	2010	2018-05-31-13-27-51	0	1	x	25	0	70.8	23.1	64.6	23	70.5	-0.252	17892	First10	Here	5
1100	63584	10	Allium ursinum	2010	2018-05-31-13-27-53	0	1	x	25	0	70.8	23.1	64.6	23	70.5	-0.252	17892	First10	Here	6
1101	63585	10	Allium ursinum	2010	2018-05-31-13-27-55	0	1	x	25	0	70.8	23.1	64.6	23	70.5	-0.252	17892	First10	Here	7
1102	63586	10	Allium ursinum	2010	2018-05-31-13-27-57	0	1	x	25	0	70.8	23.1	64.6	23	70.5	-0.252	17892	First10	Here	8
1103	63587	10	Allium ursinum	2010	2018-05-31-13-27-59	0	1	x	25	0	70.8	23.1	64.6	23	70.5	-0.252	17892	First10	Here	9
1104	63588	10	Allium ursinum	2010	2018-05-31-13-28-01	0	1	x	25	0	70.8	23.1	64.6	23	70.5	-0.252	17892	First10	Here	10
1105	63589	10	Allium ursinum	2010	2018-05-31-13-28-03	0	1	x	25	0	70.8	23.1	64.6	23	70.5	-0.252	17892			11
1106	63590	10	Allium ursinum	2010	2018-05-31-13-28-05	0	1	x	25	0	70.7	23.1	64.6	23	70.5	-0.152	17892			12
1107	63591	10	Allium ursinum	2010	2018-05-31-13-28-07	0	1	x	25	0	70.7	23.1	64.6	23	70.5	-0.152	17892			13
1108	63592	10	Allium ursinum	2010	2018-05-31-13-28-09	0	1	x	25	0	70.7	23.1	64.6	23	70.5	-0.152	17892			14
1109	63593	10	Allium ursinum	2010	2018-05-31-13-28-11	0	1	x	25	0	70.7	23.1	64.6	23	70.5	-0.152	17892			15
1110	63594	10	Allium ursinum	2010	2018-05-31-13-28-13	0	1	x	25	0	70.7	23.1	64.6	23	70.5	-0.152	17892			16
1111	63595	10	Allium ursinum	2010	2018-05-31-13-28-15	0	1	x	25	0	70.7	23.1	64.6	23	70.5	-0.152	17892			17
1112	63596	10	Allium ursinum	2010	2018-05-31-13-28-17	0	1	x	25	0	70.8	23.1	64.6	23	70.5	-0.252	17892			18
1113	63597	10	Allium ursinum	2010	2018-05-31-13-28-19	0	1	x	25	0	70.8	23.1	64.6	23	70.5	-0.252	17892			19
1114	63598	10	Allium ursinum	2010	2018-05-31-13-28-21	0	1	x	25	0	70.8	23.1	64.6	23	70.5	-0.252	17892			20
1115	63599	10	Allium ursinum	2010	2018-05-31-13-28-23	0	1	x	25	0	70.8	23.1	64.6	23	70.5	-0.252	17892			21
1116	63600	10	Allium ursinum	2010	2018-05-31-13-28-25	0	1	x	25	0	70.8	23.1	64.6	23	70.5	-0.252	17892			22
1117	63601	10	Allium ursinum	2010	2018-05-31-13-28-27	0	1	x	25	0	70.8	23.1	64.6	23	70.5	-0.252	17892			23
1118	63602	10	Allium ursinum	2010	2018-05-31-13-28-29	0	1	x	25	0	70.8	23.1	64.6	23	70.5	-0.252	17892			24
1119	63603	10	Allium ursinum	2010	2018-05-31-13-28-31	0	1	x	25	0	70.8	23.1	64.6	23	70.5	-0.252	17892			25
1120	63604	10	Allium ursinum	2010	2018-05-31-13-28-33	0	1	x	25	0	70.8	23.1	64.6	23	70.5	-0.252	17892			26
1121	63605	10	Allium ursinum	2010	2018-05-31-13-28-35	0	1	x	25	0	70.8	23.1	64.6	23	70.5	-0.252	17892			27
1122	63606	10	Allium ursinum	2010	2018-05-31-13-28-37	0	1	x	25	0	70.7	23.1	64.6	23	70.5	-0.152	17892			28
1123	63607	10	Allium ursinum	2010	2018-05-31-13-28-39	0	1	x	25	0	70.7	23.1	64.6	23	70.5	-0.152	17892			29
1124	63608	10	Allium ursinum	2010	2018-05-31-13-28-41	0	1	x	25	0	70.8	23.1	64.6	23	70.5	-0.252	17892			30
1125	63609	10	Allium ursinum	2010	2018-05-31-13-28-43	0	1	x	25	0	70.7	23.1	64.6	23	70.5	-0.152	17892			31
1126	63610	10	Allium ursinum	2010	2018-05-31-13-28-45	0	1	x	25	0	70.7	23.1	64.6	23	70.5	-0.152	17892			32
1127	63611	10	Allium ursinum	2010	2018-05-31-13-28-47	0	1	x	25	0	70.7	23.1	64.6	23	70.5	-0.152	17892			33
1128	63612	10	Allium ursinum	2010	2018-05-31-13-28-49	0	1	x	25	0	70.7	23.1	64.6	23	70.5	-0.152	17892			34
1129	63613	10	Allium ursinum	2010	2018-05-31-13-28-51	0	1	x	25	0	70.7	23.1	64.6	23	70.5	-0.152	17892			35
1130	63614	10	Allium ursinum	2010	2018-05-31-13-28-53	0	1	x	25	0	70.7	23.1	64.6	23	70.5	-0.152	17892			36
1131	63615	10	Allium ursinum	2010	2018-05-31-13-28-55	0	1	x	25	0	70.7	23.1	64.5	23	70.4	-0.276	17892			37
1132	63616	10	Allium ursinum	2010	2018-05-31-13-28-57	0	1	x	25	0	70.7	23.1	64.5	23	70.4	-0.276	17892			38
1133	63617	10	Allium ursinum	2010	2018-05-31-13-28-59	0	1	x	25	0	70.7	23.1	64.5	23	70.4	-0.276	17892			39
1134	63618	10	Allium ursinum	2010	2018-05-31-13-29-01	0	1	x	25	0	70.7	23.1	64.5	23	70.4	-0.276	17892			40
1135	63619	10	Allium ursinum	2010	2018-05-31-13-29-03	0	1	x	25	0	70.7	23.1	64.5	23	70.4	-0.276	17892			41
1136	63620	10	Allium ursinum	2010	2018-05-31-13-29-05	0	1	x	25	0	70.7	23.1	64.5	23	70.4	-0.276	17892			42
1137	63621	10	Allium ursinum	2010	2018-05-31-13-29-07	0	1	x	25	0	70.7	23.1	64.5	23	70.4	-0.276	17892			43
1138	63622	10	Allium ursinum	2010	2018-05-31-13-29-09	0	1	x	25	0	70.7	23.1	64.5	23	70.4	-0.276	17892			44
1139	63623	10	Allium ursinum	2010	2018-05-31-13-29-11	0	1	x	25	0	70.7	23.1	64.5	23	70.4	-0.276	17892			45
1140	63624	10	Allium ursinum	2010	2018-05-31-13-29-13	0	1	x	25	0	70.7	23.1	64.5	23	70.4	-0.276	17892			46
1141	63625	10	Allium ursinum	2010	2018-05-31-13-29-15	0	1	x	25	0	70.7	23.1	64.5	23	70.4	-0.276	17892			47
1142	63626	10	Allium ursinum	2010	2018-05-31-13-29-17	0	1	x	25	0	70.7	23.1	64.5	23	70.4	-0.276	17892			48
1143	63627	10	Allium ursinum	2010	2018-05-31-13-29-19	0	1	x	25	0	70.7	23.1	64.5	23	70.4	-0.276	17892			49
1144	63628	10	Allium ursinum	2010	2018-05-31-13-29-21	0	1	x	25	0	70.7	23.1	64.6	23.1	70.5	-0.152	17892			50
1145	63629	10	Allium ursinum	2010	2018-05-31-13-29-23	0	1	x	25	0	70.7	23.1	64.5	23	70.4	-0.276	17892			51
1146	63630	10	Allium ursinum	2010	2018-05-31-13-29-25	0	1	x	25	0	70.7	23.1	64.4	23	70.3	-0.4	17892			52
1147	63631	10	Allium ursinum	2010	2018-05-31-13-29-27	0	1	x	25	0	70.7	23.1	64.5	23	70.4	-0.276	17892			53
1148	63632	10	Allium ursinum	2010	2018-05-31-13-29-29	0	1	x	25	0	70.7	23.1	64.5	23	70.4	-0.276	17892			54
1149	63633	10	Allium ursinum	2010	2018-05-31-13-29-31	0	1	x	25	0	70.7	23.1	64.4	23	70.3	-0.4	17892			55
1150	63634	10	Allium ursinum	2010	2018-05-31-13-29-33	0	1	x	25	0	70.7	23.1	64.4	23	70.3	-0.4	17892			56
1151	63635	10	Allium ursinum	2010	2018-05-31-13-29-35	0	1	x	25	0	70.7	23.1	64.5	23	70.4	-0.276	17892			57
1152	63636	10	Allium ursinum	2010	2018-05-31-13-29-37	0	1	x	25	0	70.7	23.1	64.5	23	70.4	-0.276	17892			58
1153	63637	10	Allium ursinum	2010	2018-05-31-13-29-39	0	1	x	25	0	70.7	23.1	64.4	23	70.3	-0.4	17892			59
1154	63638	10	Allium ursinum	2010	2018-05-31-13-29-41	0	1	x	25	0	70.7	23.1	64.4	23	70.3	-0.4	17892			60
1155	63639	10	Allium ursinum	2010	2018-05-31-13-29-43	0	1	x	25	0	70.7	23.1	64.4	23	70.3	-0.4	17892			61
1156	63640	10	Allium ursinum	2010	2018-05-31-13-29-45	0	1	x	25	0	70.7	23.1	64.4	23	70.3	-0.4	17892			62
1157	63641	10	Allium ursinum	2010	2018-05-31-13-29-47	0	1	x	25	0	70.7	23.1	64.4	23	70.3	-0.4	17892			63
1158	63642	10	Allium ursinum	2010	2018-05-31-13-29-49	0	1	x	25	0	70.7	23.1	64.4	23	70.3	-0.4	17892			64
1159	63643	10	Allium ursinum	2010	2018-05-31-13-29-51	0	1	x	25	0	70.7	23.1	64.4	23	70.3	-0.4	17892			65
1160	63644	10	Allium ursinum	2010	2018-05-31-13-29-53	0	1	x	25	0	70.6	23.1	64.4	23	70.3	-0.3	17892			66
1161	63645	10	Allium ursinum	2010	2018-05-31-13-29-55	0	1	x	25	0	70.6	23.1	64.4	23	70.3	-0.3	17892			67
1162	63646	10	Allium ursinum	2010	2018-05-31-13-29-57	0	1	x	25	0	70.6	23.1	64.4	23	70.3	-0.3	17892			68
1163	63647	10	Allium ursinum	2010	2018-05-31-13-29-59	0	1	x	25	0	70.6	23.1	64.4	23	70.3	-0.3	17892			69
1164	63648	10	Allium ursinum	2010	2018-05-31-13-30-01	0	1	x	25	0	70.7	23.1	64.4	23	70.3	-0.4	17892			70
1165	63649	10	Allium ursinum	2010	2018-05-31-13-30-03	0	1	x	25	0	70.7	23.1	64.4	23	70.3	-0.4	17892			71
1166	63650	10	Allium ursinum	2010	2018-05-31-13-30-05	0	1	x	25	0	70.6	23.1	64.4	23	70.3	-0.3	17892			72
1167	63651	10	Allium ursinum	2010	2018-05-31-13-30-07	0	1	x	25	0	70.7	23.1	64.5	23	70.4	-0.276	17892			73
1168	63652	10	Allium ursinum	2010	2018-05-31-13-30-09	0	1	x	25	0	70.7	23.1	64.4	23	70.3	-0.4	17892			74
1169	63653	10	Allium ursinum	2010	2018-05-31-13-30-11	0	1	x	25	0	70.7	23.1	64.4	23	70.3	-0.4	17892			75
1170	63654	10	Allium ursinum	2010	2018-05-31-13-30-13	0	1	x	25	0	70.6	23.1	64.4	23	70.3	-0.3	17892			76
1171	63655	10	Allium ursinum	2010	2018-05-31-13-30-15	0	1	x	25	0	70.6	23.1	64.4	23	70.3	-0.3	17892			77
1172	63656	10	Allium ursinum	2010	2018-05-31-13-30-17	0	1	x	25	0	70.6	23.1	64.5	23	70.4	-0.176	17892			78
1173	63657	10	Allium ursinum	2010	2018-05-31-13-30-19	0	1	x	25	0	70.6	23.1	64.4	23	70.3	-0.3	17892			79
1174	63658	10	Allium ursinum	2010	2018-05-31-13-30-21	0	1	x	25	0	70.6	23.1	64.4	23	70.3	-0.3	17892			80
1175	63659	10	Allium ursinum	2010	2018-05-31-13-30-23	0	1	x	25	0	70.6	23.1	64.4	23	70.3	-0.3	17892			81
1176	63660	10	Allium ursinum	2010	2018-05-31-13-30-25	0	1	x	25	0	70.6	23.1	64.4	23	70.3	-0.3	17892			82
1177	63661	10	Allium ursinum	2010	2018-05-31-13-30-27	0	1	x	25	0	70.6	23.1	64.5	23	70.4	-0.176	17892			83
1178	63662	10	Allium ursinum	2010	2018-05-31-13-30-29	0	1	x	25	0	70.6	23.1	64.4	23	70.3	-0.3	17892			84
1179	63663	10	Allium ursinum	2010	2018-05-31-13-30-31	0	1	x	25	0	70.6	23.1	64.4	23	70.3	-0.3	17892			85
1180	63664	10	Allium ursinum	2010	2018-05-31-13-30-33	0	1	x	25	0	70.6	23.1	64.4	23	70.3	-0.3	17892			86
1181	63665	10	Allium ursinum	2010	2018-05-31-13-30-35	0	1	x	25	0	70.6	23.1	64.4	23	70.3	-0.3	17892			87
1182	63666	10	Allium ursinum	2010	2018-05-31-13-30-37	0	1	x	25	0	70.6	23.1	64.4	23	70.3	-0.3	17892			88
1183	63667	10	Allium ursinum	2010	2018-05-31-13-30-39	0	1	x	25	0	70.6	23.1	64.4	23	70.3	-0.3	17892			89
1184	63668	10	Allium ursinum	2010	2018-05-31-13-30-41	0	1	x	25	0	70.6	23.1	64.4	23	70.3	-0.3	17892			90
1185	63669	10	Allium ursinum	2010	2018-05-31-13-30-43	0	1	x	25	0	70.6	23.1	64.4	23	70.3	-0.3	17892	Last10	Here	91
1186	63670	10	Allium ursinum	2010	2018-05-31-13-30-45	0	1	x	25	0	70.6	23.1	64.4	23	70.3	-0.3	17892	Last10	Here	92
1187	63671	10	Allium ursinum	2010	2018-05-31-13-30-47	0	1	x	25	0	70.6	23.1	64.4	23	70.3	-0.3	17892	Last10	Here	93
1188	63672	10	Allium ursinum	2010	2018-05-31-13-30-49	0	1	x	25	0	70.6	23.1	64.4	23	70.3	-0.3	17892	Last10	Here	94
1189	63673	10	Allium ursinum	2010	2018-05-31-13-30-51	0	1	x	25	0	70.6	23.1	64.4	23	70.3	-0.3	17892	Last10	Here	95
1190	63674	10	Allium ursinum	2010	2018-05-31-13-30-53	0	1	x	25	0	70.6	23.1	64.4	23	70.3	-0.3	17892	Last10	Here	96
1191	63675	10	Allium ursinum	2010	2018-05-31-13-30-55	0	1	x	25	0	70.6	23.1	64.4	23	70.3	-0.3	17892	Last10	Here	97
1192	63676	10	Allium ursinum	2010	2018-05-31-13-30-57	0	1	x	25	0	70.5	23.1	64.4	23	70.3	-0.2	17892	Last10	Here	98
1193	63677	10	Allium ursinum	2010	2018-05-31-13-30-59	0	1	x	25	0	70.6	23.1	64.4	23	70.3	-0.3	17892	Last10	Here	99
1194	63678	10	Allium ursinum	2010	2018-05-31-13-31-01	0	1	x	25	0	70.6	23.1	64.4	23	70.3	-0.3	17892	Last10	Here	100
1195	63679	10	Allium ursinum	2010	2018-05-31-13-31-33	0	1	x	30	0	70.5	23.1	64.4	23	70.3	-0.2	17893	First10	Here	1
1196	63680	10	Allium ursinum	2010	2018-05-31-13-31-35	0	1	x	30	0	70.5	23.1	64.4	23	70.3	-0.2	17893	First10	Here	2
1197	63681	10	Allium ursinum	2010	2018-05-31-13-31-37	0	1	x	30	0	70.5	23.1	64.4	23	70.3	-0.2	17893	First10	Here	3
1198	63682	10	Allium ursinum	2010	2018-05-31-13-31-39	0	1	x	30	0	70.6	23.1	64.4	23	70.3	-0.3	17893	First10	Here	4
1199	63683	10	Allium ursinum	2010	2018-05-31-13-31-41	0	1	x	30	0	70.5	23.1	64.4	23	70.3	-0.2	17893	First10	Here	5
1200	63684	10	Allium ursinum	2010	2018-05-31-13-31-43	0	1	x	30	0	70.5	23.1	64.4	23	70.3	-0.2	17893	First10	Here	6
1201	63685	10	Allium ursinum	2010	2018-05-31-13-31-45	0	1	x	30	0	70.5	23.1	64.4	23	70.3	-0.2	17893	First10	Here	7
1202	63686	10	Allium ursinum	2010	2018-05-31-13-31-47	0	1	x	30	0	70.5	23.1	64.4	23	70.3	-0.2	17893	First10	Here	8
1203	63687	10	Allium ursinum	2010	2018-05-31-13-31-49	0	1	x	30	0	70.5	23.1	64.4	23	70.3	-0.2	17893	First10	Here	9
1204	63688	10	Allium ursinum	2010	2018-05-31-13-31-51	0	1	x	30	0	70.5	23.1	64.4	23	70.3	-0.2	17893	First10	Here	10
1205	63689	10	Allium ursinum	2010	2018-05-31-13-31-53	0	1	x	30	0	70.5	23.1	64.4	23	70.3	-0.2	17893			11
1206	63690	10	Allium ursinum	2010	2018-05-31-13-31-55	0	1	x	30	0	70.5	23.1	64.4	23	70.3	-0.2	17893			12
1207	63691	10	Allium ursinum	2010	2018-05-31-13-31-57	0	1	x	30	0	70.5	23.1	64.4	23	70.3	-0.2	17893			13
1208	63692	10	Allium ursinum	2010	2018-05-31-13-31-59	0	1	x	30	0	70.5	23.1	64.4	23	70.3	-0.2	17893			14
1209	63693	10	Allium ursinum	2010	2018-05-31-13-32-01	0	1	x	30	0	70.5	23.1	64.4	23	70.3	-0.2	17893			15
1210	63694	10	Allium ursinum	2010	2018-05-31-13-32-03	0	1	x	30	0	70.5	23.1	64.4	23	70.3	-0.2	17893			16
1211	63695	10	Allium ursinum	2010	2018-05-31-13-32-05	0	1	x	30	0	70.5	23.1	64.4	23	70.3	-0.2	17893			17
1212	63696	10	Allium ursinum	2010	2018-05-31-13-32-07	0	1	x	30	0	70.5	23.1	64.4	23	70.3	-0.2	17893			18
1213	63697	10	Allium ursinum	2010	2018-05-31-13-32-09	0	1	x	30	0	70.5	23.1	64.4	23	70.3	-0.2	17893			19
1214	63698	10	Allium ursinum	2010	2018-05-31-13-32-11	0	1	x	30	0	70.5	23.1	64.4	23	70.3	-0.2	17893			20
1215	63699	10	Allium ursinum	2010	2018-05-31-13-32-13	0	1	x	30	0	70.5	23.1	64.4	23	70.3	-0.2	17893			21
1216	63700	10	Allium ursinum	2010	2018-05-31-13-32-15	0	1	x	30	0	70.5	23.1	64.4	23	70.3	-0.2	17893			22
1217	63701	10	Allium ursinum	2010	2018-05-31-13-32-17	0	1	x	30	0	70.6	23.1	64.5	23.1	70.4	-0.176	17893			23
1218	63702	10	Allium ursinum	2010	2018-05-31-13-32-19	0	1	x	30	0	70.5	23.1	64.4	23	70.3	-0.2	17893			24
1219	63703	10	Allium ursinum	2010	2018-05-31-13-32-21	0	1	x	30	0	70.5	23.1	64.4	23	70.3	-0.2	17893			25
1220	63704	10	Allium ursinum	2010	2018-05-31-13-32-23	0	1	x	30	0	70.5	23.1	64.4	23	70.3	-0.2	17893			26
1221	63705	10	Allium ursinum	2010	2018-05-31-13-32-25	0	1	x	30	0	70.5	23.1	64.4	23	70.3	-0.2	17893			27
1222	63706	10	Allium ursinum	2010	2018-05-31-13-32-27	0	1	x	30	0	70.5	23.1	64.4	23	70.3	-0.2	17893			28
1223	63707	10	Allium ursinum	2010	2018-05-31-13-32-29	0	1	x	30	0	70.5	23.1	64.5	23.1	70.4	-0.076	17893			29
1224	63708	10	Allium ursinum	2010	2018-05-31-13-32-31	0	1	x	30	0	70.5	23.1	64.4	23	70.3	-0.2	17893			30
1225	63709	10	Allium ursinum	2010	2018-05-31-13-32-33	0	1	x	30	0	70.5	23.1	64.4	23	70.3	-0.2	17893			31
1226	63710	10	Allium ursinum	2010	2018-05-31-13-32-35	0	1	x	30	0	70.5	23.1	64.4	23	70.3	-0.2	17893			32
1227	63711	10	Allium ursinum	2010	2018-05-31-13-32-37	0	1	x	30	0	70.5	23.1	64.3	23	70.2	-0.324	17893			33
1228	63712	10	Allium ursinum	2010	2018-05-31-13-32-39	0	1	x	30	0	70.5	23.1	64.4	23.1	70.3	-0.2	17893			34
1229	63713	10	Allium ursinum	2010	2018-05-31-13-32-41	0	1	x	30	0	70.5	23.1	64.5	23.1	70.4	-0.076	17893			35
1230	63714	10	Allium ursinum	2010	2018-05-31-13-32-43	0	1	x	30	0	70.5	23.1	64.3	23	70.2	-0.324	17893			36
1231	63715	10	Allium ursinum	2010	2018-05-31-13-32-45	0	1	x	30	0	70.5	23.1	64.5	23.1	70.4	-0.076	17893			37
1232	63716	10	Allium ursinum	2010	2018-05-31-13-32-47	0	1	x	30	0	70.5	23.1	64.5	23.1	70.4	-0.076	17893			38
1233	63717	10	Allium ursinum	2010	2018-05-31-13-32-49	0	1	x	30	0	70.5	23.1	64.3	23	70.2	-0.324	17893			39
1234	63718	10	Allium ursinum	2010	2018-05-31-13-32-51	0	1	x	30	0	70.5	23.1	64.3	23	70.2	-0.324	17893			40
1235	63719	10	Allium ursinum	2010	2018-05-31-13-32-53	0	1	x	30	0	70.5	23.1	64.4	23	70.3	-0.2	17893			41
1236	63720	10	Allium ursinum	2010	2018-05-31-13-32-55	0	1	x	30	0	70.5	23.1	64.3	23	70.2	-0.324	17893			42
1237	63721	10	Allium ursinum	2010	2018-05-31-13-32-58	0	1	x	30	0	70.5	23.1	64.5	23.1	70.4	-0.076	17893			43
1238	63722	10	Allium ursinum	2010	2018-05-31-13-33-00	0	1	x	30	0	70.5	23.1	64.4	23	70.3	-0.2	17893			44
1239	63723	10	Allium ursinum	2010	2018-05-31-13-33-02	0	1	x	30	0	70.5	23.1	64.3	23	70.2	-0.324	17893			45
1240	63724	10	Allium ursinum	2010	2018-05-31-13-33-04	0	1	x	30	0	70.5	23.1	64.4	23	70.3	-0.2	17893			46
1241	63725	10	Allium ursinum	2010	2018-05-31-13-33-06	0	1	x	30	0	70.5	23.1	64.4	23	70.3	-0.2	17893			47
1242	63726	10	Allium ursinum	2010	2018-05-31-13-33-08	0	1	x	30	0	70.5	23.1	64.4	23.1	70.3	-0.2	17893			48
1243	63727	10	Allium ursinum	2010	2018-05-31-13-33-10	0	1	x	30	0	70.5	23.1	64.3	23	70.2	-0.324	17893			49
1244	63728	10	Allium ursinum	2010	2018-05-31-13-33-12	0	1	x	30	0	70.5	23.1	64.3	23	70.2	-0.324	17893			50
1245	63729	10	Allium ursinum	2010	2018-05-31-13-33-14	0	1	x	30	0	70.5	23.1	64.3	23	70.2	-0.324	17893			51
1246	63730	10	Allium ursinum	2010	2018-05-31-13-33-16	0	1	x	30	0	70.5	23.1	64.3	23	70.2	-0.324	17893			52
1247	63731	10	Allium ursinum	2010	2018-05-31-13-33-18	0	1	x	30	0	70.5	23.1	64.4	23.1	70.3	-0.2	17893			53
1248	63732	10	Allium ursinum	2010	2018-05-31-13-33-20	0	1	x	30	0	70.5	23.1	64.3	23	70.2	-0.324	17893			54
1249	63733	10	Allium ursinum	2010	2018-05-31-13-33-22	0	1	x	30	0	70.5	23.1	64.3	23	70.2	-0.324	17893			55
1250	63734	10	Allium ursinum	2010	2018-05-31-13-33-24	0	1	x	30	0	70.5	23.1	64.3	23	70.2	-0.324	17893			56
1251	63735	10	Allium ursinum	2010	2018-05-31-13-33-26	0	1	x	30	0	70.5	23.1	64.3	23	70.2	-0.324	17893			57
1252	63736	10	Allium ursinum	2010	2018-05-31-13-33-28	0	1	x	30	0	70.5	23.1	64.3	23	70.2	-0.324	17893			58
1253	63737	10	Allium ursinum	2010	2018-05-31-13-33-30	0	1	x	30	0	70.4	23.1	64.3	23	70.2	-0.224	17893			59
1254	63738	10	Allium ursinum	2010	2018-05-31-13-33-32	0	1	x	30	0	70.4	23.1	64.3	23	70.2	-0.224	17893			60
1255	63739	10	Allium ursinum	2010	2018-05-31-13-33-34	0	1	x	30	0	70.4	23.1	64.2	23	70.1	-0.349	17893			61
1256	63740	10	Allium ursinum	2010	2018-05-31-13-33-36	0	1	x	30	0	70.5	23.1	64.3	23	70.2	-0.324	17893			62
1257	63741	10	Allium ursinum	2010	2018-05-31-13-33-38	0	1	x	30	0	70.5	23.1	64.3	23	70.2	-0.324	17893			63
1258	63742	10	Allium ursinum	2010	2018-05-31-13-33-40	0	1	x	30	0	70.5	23.1	64.3	23	70.2	-0.324	17893			64
1259	63743	10	Allium ursinum	2010	2018-05-31-13-33-42	0	1	x	30	0	70.5	23.1	64.3	23	70.2	-0.324	17893			65
1260	63744	10	Allium ursinum	2010	2018-05-31-13-33-44	0	1	x	30	0	70.5	23.1	64.3	23	70.2	-0.324	17893			66
1261	63745	10	Allium ursinum	2010	2018-05-31-13-33-46	0	1	x	30	0	70.5	23.1	64.3	23	70.2	-0.324	17893			67
1262	63746	10	Allium ursinum	2010	2018-05-31-13-33-48	0	1	x	30	0	70.5	23.1	64.3	23	70.2	-0.324	17893			68
1263	63747	10	Allium ursinum	2010	2018-05-31-13-33-50	0	1	x	30	0	70.5	23.1	64.3	23	70.2	-0.324	17893			69
1264	63748	10	Allium ursinum	2010	2018-05-31-13-33-52	0	1	x	30	0	70.5	23.1	64.3	23	70.2	-0.324	17893			70
1265	63749	10	Allium ursinum	2010	2018-05-31-13-33-54	0	1	x	30	0	70.5	23.1	64.3	23	70.2	-0.324	17893			71
1266	63750	10	Allium ursinum	2010	2018-05-31-13-33-56	0	1	x	30	0	70.5	23.1	64.4	23.1	70.3	-0.2	17893			72
1267	63751	10	Allium ursinum	2010	2018-05-31-13-33-58	0	1	x	30	0	70.5	23.1	64.4	23.1	70.3	-0.2	17893			73
1268	63752	10	Allium ursinum	2010	2018-05-31-13-34-00	0	1	x	30	0	70.5	23.1	64.3	23	70.2	-0.324	17893			74
1269	63753	10	Allium ursinum	2010	2018-05-31-13-34-02	0	1	x	30	0	70.5	23.1	64.3	23	70.2	-0.324	17893			75
1270	63754	10	Allium ursinum	2010	2018-05-31-13-34-04	0	1	x	30	0	70.5	23.1	64.3	23	70.2	-0.324	17893			76
1271	63755	10	Allium ursinum	2010	2018-05-31-13-34-06	0	1	x	30	0	70.4	23.1	64.3	23	70.2	-0.224	17893			77
1272	63756	10	Allium ursinum	2010	2018-05-31-13-34-08	0	1	x	30	0	70.5	23.1	64.4	23.1	70.3	-0.2	17893			78
1273	63757	10	Allium ursinum	2010	2018-05-31-13-34-10	0	1	x	30	0	70.5	23.1	64.3	23	70.2	-0.324	17893			79
1274	63758	10	Allium ursinum	2010	2018-05-31-13-34-12	0	1	x	30	0	70.5	23.1	64.4	23.1	70.3	-0.2	17893			80
1275	63759	10	Allium ursinum	2010	2018-05-31-13-34-14	0	1	x	30	0	70.5	23.1	64.2	23	70.1	-0.449	17893			81
1276	63760	10	Allium ursinum	2010	2018-05-31-13-34-16	0	1	x	30	0	70.5	23.1	64.4	23.1	70.3	-0.2	17893			82
1277	63761	10	Allium ursinum	2010	2018-05-31-13-34-18	0	1	x	30	0	70.5	23.1	64.3	23	70.2	-0.324	17893			83
1278	63762	10	Allium ursinum	2010	2018-05-31-13-34-20	0	1	x	30	0	70.5	23.1	64.3	23	70.2	-0.324	17893			84
1279	63763	10	Allium ursinum	2010	2018-05-31-13-34-22	0	1	x	30	0	70.5	23.1	64.4	23.1	70.3	-0.2	17893			85
1280	63764	10	Allium ursinum	2010	2018-05-31-13-34-24	0	1	x	30	0	70.5	23.1	64.4	23.1	70.3	-0.2	17893			86
1281	63765	10	Allium ursinum	2010	2018-05-31-13-34-26	0	1	x	30	0	70.4	23.1	64.3	23	70.2	-0.224	17893			87
1282	63766	10	Allium ursinum	2010	2018-05-31-13-34-28	0	1	x	30	0	70.5	23.1	64.4	23.1	70.3	-0.2	17893			88
1283	63767	10	Allium ursinum	2010	2018-05-31-13-34-30	0	1	x	30	0	70.5	23.1	64.3	23	70.2	-0.324	17893			89
1284	63768	10	Allium ursinum	2010	2018-05-31-13-34-32	0	1	x	30	0	70.4	23.1	64.3	23.1	70.2	-0.224	17893			90
1285	63769	10	Allium ursinum	2010	2018-05-31-13-34-34	0	1	x	30	0	70.5	23.1	64.4	23.1	70.3	-0.2	17893	Last10	Here	91
1286	63770	10	Allium ursinum	2010	2018-05-31-13-34-36	0	1	x	30	0	70.5	23.1	64.2	23	70.1	-0.449	17893	Last10	Here	92
1287	63771	10	Allium ursinum	2010	2018-05-31-13-34-38	0	1	x	30	0	70.5	23.1	64.3	23	70.2	-0.324	17893	Last10	Here	93
1288	63772	10	Allium ursinum	2010	2018-05-31-13-34-40	0	1	x	30	0	70.5	23.1	64.3	23.1	70.2	-0.324	17893	Last10	Here	94
1289	63773	10	Allium ursinum	2010	2018-05-31-13-34-42	0	1	x	30	0	70.5	23.1	64.3	23	70.2	-0.324	17893	Last10	Here	95
1290	63774	10	Allium ursinum	2010	2018-05-31-13-34-44	0	1	x	30	0	70.5	23.1	64.2	23	70.1	-0.449	17893	Last10	Here	96
1291	63775	10	Allium ursinum	2010	2018-05-31-13-34-46	0	1	x	30	0	70.5	23.1	64.4	23.1	70.3	-0.2	17893	Last10	Here	97
1292	63776	10	Allium ursinum	2010	2018-05-31-13-34-48	0	1	x	30	0	70.5	23.1	64.4	23.1	70.3	-0.2	17893	Last10	Here	98
1293	63777	10	Allium ursinum	2010	2018-05-31-13-34-50	0	1	x	30	0	70.5	23.1	64.3	23	70.2	-0.324	17893	Last10	Here	99
1294	63778	10	Allium ursinum	2010	2018-05-31-13-34-52	0	1	x	30	0	70.4	23.1	64.3	23	70.2	-0.224	17893	Last10	Here	100
1295	63779	10	Allium ursinum	2010	2018-05-31-13-35-24	0	1	z	0	5	70.5	23.1	64.3	23	70.2	-0.324	17894	First10	Here	1
1296	63780	10	Allium ursinum	2010	2018-05-31-13-35-26	0	1	z	0	5	70.5	23.1	64.3	23	70.2	-0.324	17894	First10	Here	2
1297	63781	10	Allium ursinum	2010	2018-05-31-13-35-28	0	1	z	0	5	70.5	23.1	64.3	23	70.2	-0.324	17894	First10	Here	3
1298	63782	10	Allium ursinum	2010	2018-05-31-13-35-30	0	1	z	0	5	70.5	23.1	64.4	23.1	70.3	-0.2	17894	First10	Here	4
1299	63783	10	Allium ursinum	2010	2018-05-31-13-35-32	0	1	z	0	5	70.5	23.1	64.3	23	70.2	-0.324	17894	First10	Here	5
1300	63784	10	Allium ursinum	2010	2018-05-31-13-35-34	0	1	z	0	5	70.5	23.1	64.4	23	70.3	-0.2	17894	First10	Here	6
1301	63785	10	Allium ursinum	2010	2018-05-31-13-35-36	0	1	z	0	5	70.5	23.1	64.3	23	70.2	-0.324	17894	First10	Here	7
1302	63786	10	Allium ursinum	2010	2018-05-31-13-35-38	0	1	z	0	5	70.5	23.1	64.3	23	70.2	-0.324	17894	First10	Here	8
1303	63787	10	Allium ursinum	2010	2018-05-31-13-35-40	0	1	z	0	5	70.5	23.1	64.3	23	70.2	-0.324	17894	First10	Here	9
1304	63788	10	Allium ursinum	2010	2018-05-31-13-35-42	0	1	z	0	5	70.5	23.1	64.4	23	70.3	-0.2	17894	First10	Here	10
1305	63789	10	Allium ursinum	2010	2018-05-31-13-35-44	0	1	z	0	5	70.5	23.1	64.4	23	70.3	-0.2	17894			11
1306	63790	10	Allium ursinum	2010	2018-05-31-13-35-46	0	1	z	0	5	70.5	23.1	64.4	23	70.3	-0.2	17894			12
1307	63791	10	Allium ursinum	2010	2018-05-31-13-35-48	0	1	z	0	5	70.5	23.1	64.4	23	70.3	-0.2	17894			13
1308	63792	10	Allium ursinum	2010	2018-05-31-13-35-50	0	1	z	0	5	70.5	23.1	64.4	23	70.3	-0.2	17894			14
1309	63793	10	Allium ursinum	2010	2018-05-31-13-35-52	0	1	z	0	5	70.5	23.1	64.4	23	70.3	-0.2	17894			15
1310	63794	10	Allium ursinum	2010	2018-05-31-13-35-54	0	1	z	0	5	70.5	23.1	64.4	23	70.3	-0.2	17894			16
1311	63795	10	Allium ursinum	2010	2018-05-31-13-35-56	0	1	z	0	5	70.5	23.1	64.4	23	70.3	-0.2	17894			17
1312	63796	10	Allium ursinum	2010	2018-05-31-13-35-58	0	1	z	0	5	70.5	23.1	64.4	23	70.3	-0.2	17894			18
1313	63797	10	Allium ursinum	2010	2018-05-31-13-36-00	0	1	z	0	5	70.5	23.1	64.4	23	70.3	-0.2	17894			19
1314	63798	10	Allium ursinum	2010	2018-05-31-13-36-02	0	1	z	0	5	70.5	23.1	64.4	23	70.3	-0.2	17894			20
1315	63799	10	Allium ursinum	2010	2018-05-31-13-36-04	0	1	z	0	5	70.5	23.1	64.4	23	70.3	-0.2	17894			21
1316	63800	10	Allium ursinum	2010	2018-05-31-13-36-06	0	1	z	0	5	70.5	23.1	64.4	23	70.3	-0.2	17894			22
1317	63801	10	Allium ursinum	2010	2018-05-31-13-36-08	0	1	z	0	5	70.5	23.1	64.4	23	70.3	-0.2	17894			23
1318	63802	10	Allium ursinum	2010	2018-05-31-13-36-10	0	1	z	0	5	70.5	23.1	64.4	23	70.3	-0.2	17894			24
1319	63803	10	Allium ursinum	2010	2018-05-31-13-36-12	0	1	z	0	5	70.5	23.1	64.4	23	70.3	-0.2	17894			25
1320	63804	10	Allium ursinum	2010	2018-05-31-13-36-14	0	1	z	0	5	70.5	23.1	64.4	23	70.3	-0.2	17894			26
1321	63805	10	Allium ursinum	2010	2018-05-31-13-36-16	0	1	z	0	5	70.5	23.1	64.4	23	70.3	-0.2	17894			27
1322	63806	10	Allium ursinum	2010	2018-05-31-13-36-18	0	1	z	0	5	70.5	23.1	64.3	23	70.2	-0.324	17894			28
1323	63807	10	Allium ursinum	2010	2018-05-31-13-36-20	0	1	z	0	5	70.5	23.1	64.4	23	70.3	-0.2	17894			29
1324	63808	10	Allium ursinum	2010	2018-05-31-13-36-22	0	1	z	0	5	70.5	23.1	64.4	23	70.3	-0.2	17894			30
1325	63809	10	Allium ursinum	2010	2018-05-31-13-36-24	0	1	z	0	5	70.5	23.1	64.4	23	70.3	-0.2	17894			31
1326	63810	10	Allium ursinum	2010	2018-05-31-13-36-26	0	1	z	0	5	70.5	23.1	64.4	23	70.3	-0.2	17894			32
1327	63811	10	Allium ursinum	2010	2018-05-31-13-36-28	0	1	z	0	5	70.5	23.1	64.4	23	70.3	-0.2	17894			33
1328	63812	10	Allium ursinum	2010	2018-05-31-13-36-30	0	1	z	0	5	70.5	23.1	64.4	23	70.3	-0.2	17894			34
1329	63813	10	Allium ursinum	2010	2018-05-31-13-36-32	0	1	z	0	5	70.5	23.1	64.4	23	70.3	-0.2	17894			35
1330	63814	10	Allium ursinum	2010	2018-05-31-13-36-34	0	1	z	0	5	70.5	23.1	64.4	23	70.3	-0.2	17894			36
1331	63815	10	Allium ursinum	2010	2018-05-31-13-36-36	0	1	z	0	5	70.5	23.1	64.4	23	70.3	-0.2	17894			37
1332	63816	10	Allium ursinum	2010	2018-05-31-13-36-38	0	1	z	0	5	70.5	23.1	64.4	23	70.3	-0.2	17894			38
1333	63817	10	Allium ursinum	2010	2018-05-31-13-36-40	0	1	z	0	5	70.5	23.1	64.4	23	70.3	-0.2	17894			39
1334	63818	10	Allium ursinum	2010	2018-05-31-13-36-42	0	1	z	0	5	70.5	23.1	64.4	23	70.3	-0.2	17894			40
1335	63819	10	Allium ursinum	2010	2018-05-31-13-36-44	0	1	z	0	5	70.5	23.1	64.4	23	70.3	-0.2	17894			41
1336	63820	10	Allium ursinum	2010	2018-05-31-13-36-46	0	1	z	0	5	70.5	23.1	64.4	23	70.3	-0.2	17894			42
1337	63821	10	Allium ursinum	2010	2018-05-31-13-36-48	0	1	z	0	5	70.5	23.1	64.4	23	70.3	-0.2	17894			43
1338	63822	10	Allium ursinum	2010	2018-05-31-13-36-50	0	1	z	0	5	70.5	23.1	64.4	23	70.3	-0.2	17894			44
1339	63823	10	Allium ursinum	2010	2018-05-31-13-36-52	0	1	z	0	5	70.5	23.1	64.4	23	70.3	-0.2	17894			45
1340	63824	10	Allium ursinum	2010	2018-05-31-13-36-54	0	1	z	0	5	70.5	23.1	64.4	23	70.3	-0.2	17894			46
1341	63825	10	Allium ursinum	2010	2018-05-31-13-36-56	0	1	z	0	5	70.5	23.1	64.4	23	70.3	-0.2	17894			47
1342	63826	10	Allium ursinum	2010	2018-05-31-13-36-58	0	1	z	0	5	70.5	23.1	64.4	23	70.3	-0.2	17894			48
1343	63827	10	Allium ursinum	2010	2018-05-31-13-37-00	0	1	z	0	5	70.5	23.1	64.4	23	70.3	-0.2	17894			49
1344	63828	10	Allium ursinum	2010	2018-05-31-13-37-02	0	1	z	0	5	70.5	23.1	64.4	23	70.3	-0.2	17894			50
1345	63829	10	Allium ursinum	2010	2018-05-31-13-37-04	0	1	z	0	5	70.5	23.1	64.4	23	70.3	-0.2	17894			51
1346	63830	10	Allium ursinum	2010	2018-05-31-13-37-06	0	1	z	0	5	70.5	23.1	64.4	23	70.3	-0.2	17894			52
1347	63831	10	Allium ursinum	2010	2018-05-31-13-37-08	0	1	z	0	5	70.5	23.1	64.4	23	70.3	-0.2	17894			53
1348	63832	10	Allium ursinum	2010	2018-05-31-13-37-10	0	1	z	0	5	70.5	23.1	64.4	23	70.3	-0.2	17894			54
1349	63833	10	Allium ursinum	2010	2018-05-31-13-37-12	0	1	z	0	5	70.5	23.1	64.4	23	70.3	-0.2	17894			55
1350	63834	10	Allium ursinum	2010	2018-05-31-13-37-14	0	1	z	0	5	70.5	23.1	64.4	23	70.3	-0.2	17894			56
1351	63835	10	Allium ursinum	2010	2018-05-31-13-37-16	0	1	z	0	5	70.5	23.1	64.4	23	70.3	-0.2	17894			57
1352	63836	10	Allium ursinum	2010	2018-05-31-13-37-18	0	1	z	0	5	70.5	23.1	64.4	23	70.3	-0.2	17894			58
1353	63837	10	Allium ursinum	2010	2018-05-31-13-37-20	0	1	z	0	5	70.5	23.1	64.4	23	70.3	-0.2	17894			59
1354	63838	10	Allium ursinum	2010	2018-05-31-13-37-22	0	1	z	0	5	70.5	23.1	64.4	23	70.3	-0.2	17894			60
1355	63839	10	Allium ursinum	2010	2018-05-31-13-37-24	0	1	z	0	5	70.5	23.1	64.4	23	70.3	-0.2	17894			61
1356	63840	10	Allium ursinum	2010	2018-05-31-13-37-26	0	1	z	0	5	70.5	23.1	64.4	23	70.3	-0.2	17894			62
1357	63841	10	Allium ursinum	2010	2018-05-31-13-37-28	0	1	z	0	5	70.5	23.1	64.4	23	70.3	-0.2	17894			63
1358	63842	10	Allium ursinum	2010	2018-05-31-13-37-30	0	1	z	0	5	70.4	23.1	64.4	23	70.3	-0.1	17894			64
1359	63843	10	Allium ursinum	2010	2018-05-31-13-37-32	0	1	z	0	5	70.5	23.1	64.4	23	70.3	-0.2	17894			65
1360	63844	10	Allium ursinum	2010	2018-05-31-13-37-34	0	1	z	0	5	70.5	23.1	64.4	23	70.3	-0.2	17894			66
1361	63845	10	Allium ursinum	2010	2018-05-31-13-37-36	0	1	z	0	5	70.5	23.1	64.4	23	70.3	-0.2	17894			67
1362	63846	10	Allium ursinum	2010	2018-05-31-13-37-38	0	1	z	0	5	70.4	23.1	64.4	23	70.3	-0.1	17894			68
1363	63847	10	Allium ursinum	2010	2018-05-31-13-37-40	0	1	z	0	5	70.5	23.1	64.4	23	70.3	-0.2	17894			69
1364	63848	10	Allium ursinum	2010	2018-05-31-13-37-42	0	1	z	0	5	70.5	23.1	64.4	23	70.3	-0.2	17894			70
1365	63849	10	Allium ursinum	2010	2018-05-31-13-37-44	0	1	z	0	5	70.4	23.1	64.4	23	70.3	-0.1	17894			71
1366	63850	10	Allium ursinum	2010	2018-05-31-13-37-46	0	1	z	0	5	70.5	23.1	64.4	23	70.3	-0.2	17894			72
1367	63851	10	Allium ursinum	2010	2018-05-31-13-37-48	0	1	z	0	5	70.4	23.1	64.4	23	70.3	-0.1	17894			73
1368	63852	10	Allium ursinum	2010	2018-05-31-13-37-50	0	1	z	0	5	70.5	23.1	64.4	23	70.3	-0.2	17894			74
1369	63853	10	Allium ursinum	2010	2018-05-31-13-37-52	0	1	z	0	5	70.4	23.1	64.4	23	70.3	-0.1	17894			75
1370	63854	10	Allium ursinum	2010	2018-05-31-13-37-54	0	1	z	0	5	70.5	23.1	64.4	23	70.3	-0.2	17894			76
1371	63855	10	Allium ursinum	2010	2018-05-31-13-37-56	0	1	z	0	5	70.5	23.1	64.4	23	70.3	-0.2	17894			77
1372	63856	10	Allium ursinum	2010	2018-05-31-13-37-58	0	1	z	0	5	70.5	23.1	64.4	23	70.3	-0.2	17894			78
1373	63857	10	Allium ursinum	2010	2018-05-31-13-38-00	0	1	z	0	5	70.5	23.1	64.4	23	70.3	-0.2	17894			79
1374	63858	10	Allium ursinum	2010	2018-05-31-13-38-02	0	1	z	0	5	70.5	23.1	64.3	23	70.2	-0.324	17894			80
1375	63859	10	Allium ursinum	2010	2018-05-31-13-38-04	0	1	z	0	5	70.4	23.1	64.4	23	70.3	-0.1	17894			81
1376	63860	10	Allium ursinum	2010	2018-05-31-13-38-06	0	1	z	0	5	70.4	23.1	64.4	23	70.3	-0.1	17894			82
1377	63861	10	Allium ursinum	2010	2018-05-31-13-38-08	0	1	z	0	5	70.4	23.1	64.4	23	70.3	-0.1	17894			83
1378	63862	10	Allium ursinum	2010	2018-05-31-13-38-11	0	1	z	0	5	70.4	23.1	64.4	23	70.3	-0.1	17894			84
1379	63863	10	Allium ursinum	2010	2018-05-31-13-38-13	0	1	z	0	5	70.4	23.1	64.4	23	70.3	-0.1	17894			85
1380	63864	10	Allium ursinum	2010	2018-05-31-13-38-15	0	1	z	0	5	70.4	23.1	64.4	23	70.3	-0.1	17894			86
1381	63865	10	Allium ursinum	2010	2018-05-31-13-38-17	0	1	z	0	5	70.4	23.1	64.4	23	70.3	-0.1	17894			87
1382	63866	10	Allium ursinum	2010	2018-05-31-13-38-19	0	1	z	0	5	70.4	23.1	64.3	23	70.2	-0.224	17894			88
1383	63867	10	Allium ursinum	2010	2018-05-31-13-38-21	0	1	z	0	5	70.4	23.1	64.3	23	70.2	-0.224	17894			89
1384	63868	10	Allium ursinum	2010	2018-05-31-13-38-23	0	1	z	0	5	70.4	23.1	64.3	23	70.2	-0.224	17894			90
1385	63869	10	Allium ursinum	2010	2018-05-31-13-38-25	0	1	z	0	5	70.4	23.1	64.4	23	70.3	-0.1	17894	Last10	Here	91
1386	63870	10	Allium ursinum	2010	2018-05-31-13-38-27	0	1	z	0	5	70.4	23.1	64.4	23	70.3	-0.1	17894	Last10	Here	92
1387	63871	10	Allium ursinum	2010	2018-05-31-13-38-29	0	1	z	0	5	70.4	23.1	64.4	23	70.3	-0.1	17894	Last10	Here	93
1388	63872	10	Allium ursinum	2010	2018-05-31-13-38-31	0	1	z	0	5	70.4	23.1	64.4	23	70.3	-0.1	17894	Last10	Here	94
1389	63873	10	Allium ursinum	2010	2018-05-31-13-38-33	0	1	z	0	5	70.4	23.1	64.4	23	70.3	-0.1	17894	Last10	Here	95
1390	63874	10	Allium ursinum	2010	2018-05-31-13-38-35	0	1	z	0	5	70.4	23.1	64.4	23	70.3	-0.1	17894	Last10	Here	96
1391	63875	10	Allium ursinum	2010	2018-05-31-13-38-37	0	1	z	0	5	70.4	23.1	64.4	23	70.3	-0.1	17894	Last10	Here	97
1392	63876	10	Allium ursinum	2010	2018-05-31-13-38-39	0	1	z	0	5	70.4	23.1	64.4	23	70.3	-0.1	17894	Last10	Here	98
1393	63877	10	Allium ursinum	2010	2018-05-31-13-38-41	0	1	z	0	5	70.4	23.1	64.4	23	70.3	-0.1	17894	Last10	Here	99
1394	63878	10	Allium ursinum	2010	2018-05-31-13-38-43	0	1	z	0	5	70.4	23.1	64.4	23	70.3	-0.1	17894	Last10	Here	100
1395	63879	10	Allium ursinum	2010	2018-05-31-13-39-15	0	1	z	0	10	70.4	23.1	64.3	23	70.2	-0.224	17895	First10	Here	1
1396	63880	10	Allium ursinum	2010	2018-05-31-13-39-17	0	1	z	0	10	70.4	23.1	64.3	23	70.2	-0.224	17895	First10	Here	2
1397	63881	10	Allium ursinum	2010	2018-05-31-13-39-19	0	1	z	0	10	70.4	23.1	64.3	23	70.2	-0.224	17895	First10	Here	3
1398	63882	10	Allium ursinum	2010	2018-05-31-13-39-21	0	1	z	0	10	70.4	23.1	64.3	23	70.2	-0.224	17895	First10	Here	4
1399	63883	10	Allium ursinum	2010	2018-05-31-13-39-23	0	1	z	0	10	70.4	23.1	64.3	23	70.2	-0.224	17895	First10	Here	5
1400	63884	10	Allium ursinum	2010	2018-05-31-13-39-25	0	1	z	0	10	70.4	23.1	64.3	23	70.2	-0.224	17895	First10	Here	6
1401	63885	10	Allium ursinum	2010	2018-05-31-13-39-27	0	1	z	0	10	70.4	23.1	64.3	23	70.2	-0.224	17895	First10	Here	7
1402	63886	10	Allium ursinum	2010	2018-05-31-13-39-29	0	1	z	0	10	70.4	23.1	64.3	23	70.2	-0.224	17895	First10	Here	8
1403	63887	10	Allium ursinum	2010	2018-05-31-13-39-31	0	1	z	0	10	70.4	23.1	64.3	23	70.2	-0.224	17895	First10	Here	9
1404	63888	10	Allium ursinum	2010	2018-05-31-13-39-33	0	1	z	0	10	70.4	23.1	64.3	23	70.2	-0.224	17895	First10	Here	10
1405	63889	10	Allium ursinum	2010	2018-05-31-13-39-35	0	1	z	0	10	70.4	23.1	64.3	23	70.2	-0.224	17895			11
1406	63890	10	Allium ursinum	2010	2018-05-31-13-39-37	0	1	z	0	10	70.4	23.1	64.3	23	70.2	-0.224	17895			12
1407	63891	10	Allium ursinum	2010	2018-05-31-13-39-39	0	1	z	0	10	70.4	23.1	64.3	23	70.2	-0.224	17895			13
1408	63892	10	Allium ursinum	2010	2018-05-31-13-39-41	0	1	z	0	10	70.4	23.1	64.3	23	70.2	-0.224	17895			14
1409	63893	10	Allium ursinum	2010	2018-05-31-13-39-43	0	1	z	0	10	70.4	23.1	64.3	23	70.2	-0.224	17895			15
1410	63894	10	Allium ursinum	2010	2018-05-31-13-39-45	0	1	z	0	10	70.4	23.1	64.3	23	70.2	-0.224	17895			16
1411	63895	10	Allium ursinum	2010	2018-05-31-13-39-47	0	1	z	0	10	70.4	23.1	64.3	23	70.2	-0.224	17895			17
1412	63896	10	Allium ursinum	2010	2018-05-31-13-39-49	0	1	z	0	10	70.4	23.1	64.3	23	70.2	-0.224	17895			18
1413	63897	10	Allium ursinum	2010	2018-05-31-13-39-51	0	1	z	0	10	70.4	23.1	64.3	23	70.2	-0.224	17895			19
1414	63898	10	Allium ursinum	2010	2018-05-31-13-39-53	0	1	z	0	10	70.4	23.1	64.3	23	70.2	-0.224	17895			20
1415	63899	10	Allium ursinum	2010	2018-05-31-13-39-55	0	1	z	0	10	70.4	23.1	64.3	23	70.2	-0.224	17895			21
1416	63900	10	Allium ursinum	2010	2018-05-31-13-39-57	0	1	z	0	10	70.4	23.1	64.3	23	70.2	-0.224	17895			22
1417	63901	10	Allium ursinum	2010	2018-05-31-13-39-59	0	1	z	0	10	70.4	23.1	64.3	23	70.2	-0.224	17895			23
1418	63902	10	Allium ursinum	2010	2018-05-31-13-40-01	0	1	z	0	10	70.4	23.1	64.3	23	70.2	-0.224	17895			24
1419	63903	10	Allium ursinum	2010	2018-05-31-13-40-03	0	1	z	0	10	70.3	23.1	64.3	23	70.2	-0.124	17895			25
1420	63904	10	Allium ursinum	2010	2018-05-31-13-40-05	0	1	z	0	10	70.4	23.1	64.3	23	70.2	-0.224	17895			26
1421	63905	10	Allium ursinum	2010	2018-05-31-13-40-07	0	1	z	0	10	70.4	23.1	64.3	23	70.2	-0.224	17895			27
1422	63906	10	Allium ursinum	2010	2018-05-31-13-40-09	0	1	z	0	10	70.3	23.1	64.3	23	70.2	-0.124	17895			28
1423	63907	10	Allium ursinum	2010	2018-05-31-13-40-11	0	1	z	0	10	70.3	23.1	64.3	23	70.2	-0.124	17895			29
1424	63908	10	Allium ursinum	2010	2018-05-31-13-40-13	0	1	z	0	10	70.3	23.1	64.3	23	70.2	-0.124	17895			30
1425	63909	10	Allium ursinum	2010	2018-05-31-13-40-15	0	1	z	0	10	70.3	23.1	64.3	23	70.2	-0.124	17895			31
1426	63910	10	Allium ursinum	2010	2018-05-31-13-40-17	0	1	z	0	10	70.3	23.1	64.3	23	70.2	-0.124	17895			32
1427	63911	10	Allium ursinum	2010	2018-05-31-13-40-19	0	1	z	0	10	70.3	23.1	64.3	23	70.2	-0.124	17895			33
1428	63912	10	Allium ursinum	2010	2018-05-31-13-40-21	0	1	z	0	10	70.3	23.1	64.3	23	70.2	-0.124	17895			34
1429	63913	10	Allium ursinum	2010	2018-05-31-13-40-23	0	1	z	0	10	70.3	23.1	64.3	23	70.2	-0.124	17895			35
1430	63914	10	Allium ursinum	2010	2018-05-31-13-40-25	0	1	z	0	10	70.3	23.1	64.3	23	70.2	-0.124	17895			36
1431	63915	10	Allium ursinum	2010	2018-05-31-13-40-27	0	1	z	0	10	70.3	23.1	64.3	23	70.2	-0.124	17895			37
1432	63916	10	Allium ursinum	2010	2018-05-31-13-40-29	0	1	z	0	10	70.3	23.1	64.3	23	70.2	-0.124	17895			38
1433	63917	10	Allium ursinum	2010	2018-05-31-13-40-31	0	1	z	0	10	70.3	23.1	64.3	23	70.2	-0.124	17895			39
1434	63918	10	Allium ursinum	2010	2018-05-31-13-40-33	0	1	z	0	10	70.3	23.1	64.3	23	70.2	-0.124	17895			40
1435	63919	10	Allium ursinum	2010	2018-05-31-13-40-35	0	1	z	0	10	70.3	23.1	64.3	23	70.2	-0.124	17895			41
1436	63920	10	Allium ursinum	2010	2018-05-31-13-40-37	0	1	z	0	10	70.4	23.1	64.3	23	70.2	-0.224	17895			42
1437	63921	10	Allium ursinum	2010	2018-05-31-13-40-39	0	1	z	0	10	70.3	23.1	64.3	23	70.2	-0.124	17895			43
1438	63922	10	Allium ursinum	2010	2018-05-31-13-40-41	0	1	z	0	10	70.3	23.1	64.3	23	70.2	-0.124	17895			44
1439	63923	10	Allium ursinum	2010	2018-05-31-13-40-43	0	1	z	0	10	70.3	23.1	64.3	23	70.2	-0.124	17895			45
1440	63924	10	Allium ursinum	2010	2018-05-31-13-40-45	0	1	z	0	10	70.3	23.1	64.3	23	70.2	-0.124	17895			46
1441	63925	10	Allium ursinum	2010	2018-05-31-13-40-47	0	1	z	0	10	70.3	23.1	64.3	23	70.2	-0.124	17895			47
1442	63926	10	Allium ursinum	2010	2018-05-31-13-40-49	0	1	z	0	10	70.3	23.1	64.3	23	70.2	-0.124	17895			48
1443	63927	10	Allium ursinum	2010	2018-05-31-13-40-51	0	1	z	0	10	70.3	23.1	64.3	23	70.2	-0.124	17895			49
1444	63928	10	Allium ursinum	2010	2018-05-31-13-40-53	0	1	z	0	10	70.3	23.1	64.3	23	70.2	-0.124	17895			50
1445	63929	10	Allium ursinum	2010	2018-05-31-13-40-55	0	1	z	0	10	70.3	23.1	64.3	23	70.2	-0.124	17895			51
1446	63930	10	Allium ursinum	2010	2018-05-31-13-40-57	0	1	z	0	10	70.3	23.1	64.3	23	70.2	-0.124	17895			52
1447	63931	10	Allium ursinum	2010	2018-05-31-13-40-59	0	1	z	0	10	70.3	23.1	64.3	23	70.2	-0.124	17895			53
1448	63932	10	Allium ursinum	2010	2018-05-31-13-41-01	0	1	z	0	10	70.4	23.2	64.3	23	70.2	-0.224	17895			54
1449	63933	10	Allium ursinum	2010	2018-05-31-13-41-03	0	1	z	0	10	70.3	23.1	64.3	23	70.2	-0.124	17895			55
1450	63934	10	Allium ursinum	2010	2018-05-31-13-41-05	0	1	z	0	10	70.3	23.1	64.2	23	70.1	-0.249	17895			56
1451	63935	10	Allium ursinum	2010	2018-05-31-13-41-07	0	1	z	0	10	70.3	23.1	64.2	23	70.1	-0.249	17895			57
1452	63936	10	Allium ursinum	2010	2018-05-31-13-41-09	0	1	z	0	10	70.3	23.1	64.3	23	70.2	-0.124	17895			58
1453	63937	10	Allium ursinum	2010	2018-05-31-13-41-11	0	1	z	0	10	70.3	23.1	64.3	23	70.2	-0.124	17895			59
1454	63938	10	Allium ursinum	2010	2018-05-31-13-41-13	0	1	z	0	10	70.3	23.1	64.2	23	70.1	-0.249	17895			60
1455	63939	10	Allium ursinum	2010	2018-05-31-13-41-15	0	1	z	0	10	70.3	23.1	64.2	23	70.1	-0.249	17895			61
1456	63940	10	Allium ursinum	2010	2018-05-31-13-41-17	0	1	z	0	10	70.3	23.1	64.2	23	70.1	-0.249	17895			62
1457	63941	10	Allium ursinum	2010	2018-05-31-13-41-19	0	1	z	0	10	70.3	23.1	64.2	23	70.1	-0.249	17895			63
1458	63942	10	Allium ursinum	2010	2018-05-31-13-41-21	0	1	z	0	10	70.3	23.1	64.2	23	70.1	-0.249	17895			64
1459	63943	10	Allium ursinum	2010	2018-05-31-13-41-23	0	1	z	0	10	70.3	23.1	64.2	23	70.1	-0.249	17895			65
1460	63944	10	Allium ursinum	2010	2018-05-31-13-41-25	0	1	z	0	10	70.3	23.1	64.2	23	70.1	-0.249	17895			66
1461	63945	10	Allium ursinum	2010	2018-05-31-13-41-27	0	1	z	0	10	70.3	23.1	64.2	23	70.1	-0.249	17895			67
1462	63946	10	Allium ursinum	2010	2018-05-31-13-41-29	0	1	z	0	10	70.3	23.1	64.2	23	70.1	-0.249	17895			68
1463	63947	10	Allium ursinum	2010	2018-05-31-13-41-31	0	1	z	0	10	70.3	23.1	64.2	23	70.1	-0.249	17895			69
1464	63948	10	Allium ursinum	2010	2018-05-31-13-41-33	0	1	z	0	10	70.3	23.1	64.2	23	70.1	-0.249	17895			70
1465	63949	10	Allium ursinum	2010	2018-05-31-13-41-35	0	1	z	0	10	70.3	23.1	64.2	23	70.1	-0.249	17895			71
1466	63950	10	Allium ursinum	2010	2018-05-31-13-41-37	0	1	z	0	10	70.3	23.1	64.2	23	70.1	-0.249	17895			72
1467	63951	10	Allium ursinum	2010	2018-05-31-13-41-39	0	1	z	0	10	70.3	23.1	64.2	23	70.1	-0.249	17895			73
1468	63952	10	Allium ursinum	2010	2018-05-31-13-41-41	0	1	z	0	10	70.3	23.1	64.2	23	70.1	-0.249	17895			74
1469	63953	10	Allium ursinum	2010	2018-05-31-13-41-43	0	1	z	0	10	70.3	23.1	64.2	23	70.1	-0.249	17895			75
1470	63954	10	Allium ursinum	2010	2018-05-31-13-41-45	0	1	z	0	10	70.3	23.1	64.2	23	70.1	-0.249	17895			76
1471	63955	10	Allium ursinum	2010	2018-05-31-13-41-47	0	1	z	0	10	70.3	23.1	64.2	23	70.1	-0.249	17895			77
1472	63956	10	Allium ursinum	2010	2018-05-31-13-41-49	0	1	z	0	10	70.3	23.1	64.2	23	70.1	-0.249	17895			78
1473	63957	10	Allium ursinum	2010	2018-05-31-13-41-51	0	1	z	0	10	70.3	23.1	64.2	23	70.1	-0.249	17895			79
1474	63958	10	Allium ursinum	2010	2018-05-31-13-41-53	0	1	z	0	10	70.2	23.1	64.2	23	70.1	-0.149	17895			80
1475	63959	10	Allium ursinum	2010	2018-05-31-13-41-55	0	1	z	0	10	70.2	23.1	64.2	23	70.1	-0.149	17895			81
1476	63960	10	Allium ursinum	2010	2018-05-31-13-41-57	0	1	z	0	10	70.2	23.1	64.2	23	70.1	-0.149	17895			82
1477	63961	10	Allium ursinum	2010	2018-05-31-13-41-59	0	1	z	0	10	70.3	23.1	64.2	23	70.1	-0.249	17895			83
1478	63962	10	Allium ursinum	2010	2018-05-31-13-42-01	0	1	z	0	10	70.2	23.1	64.2	23	70.1	-0.149	17895			84
1479	63963	10	Allium ursinum	2010	2018-05-31-13-42-03	0	1	z	0	10	70.3	23.1	64.2	23	70.1	-0.249	17895			85
1480	63964	10	Allium ursinum	2010	2018-05-31-13-42-05	0	1	z	0	10	70.2	23.1	64.2	23	70.1	-0.149	17895			86
1481	63965	10	Allium ursinum	2010	2018-05-31-13-42-07	0	1	z	0	10	70.2	23.1	64.2	23	70.1	-0.149	17895			87
1482	63966	10	Allium ursinum	2010	2018-05-31-13-42-09	0	1	z	0	10	70.2	23.1	64.2	23	70.1	-0.149	17895			88
1483	63967	10	Allium ursinum	2010	2018-05-31-13-42-11	0	1	z	0	10	70.2	23.1	64.2	23	70.1	-0.149	17895			89
1484	63968	10	Allium ursinum	2010	2018-05-31-13-42-13	0	1	z	0	10	70.2	23.1	64.2	23	70.1	-0.149	17895			90
1485	63969	10	Allium ursinum	2010	2018-05-31-13-42-15	0	1	z	0	10	70.2	23.1	64.2	23	70.1	-0.149	17895	Last10	Here	91
1486	63970	10	Allium ursinum	2010	2018-05-31-13-42-17	0	1	z	0	10	70.2	23.1	64.2	23	70.1	-0.149	17895	Last10	Here	92
1487	63971	10	Allium ursinum	2010	2018-05-31-13-42-19	0	1	z	0	10	70.2	23.1	64.2	23	70.1	-0.149	17895	Last10	Here	93
1488	63972	10	Allium ursinum	2010	2018-05-31-13-42-21	0	1	z	0	10	70.2	23.1	64.2	23	70.1	-0.149	17895	Last10	Here	94
1489	63973	10	Allium ursinum	2010	2018-05-31-13-42-23	0	1	z	0	10	70.2	23.1	64.2	23	70.1	-0.149	17895	Last10	Here	95
1490	63974	10	Allium ursinum	2010	2018-05-31-13-42-25	0	1	z	0	10	70.2	23.1	64.2	23	70.1	-0.149	17895	Last10	Here	96
1491	63975	10	Allium ursinum	2010	2018-05-31-13-42-27	0	1	z	0	10	70.2	23.1	64.2	23	70.1	-0.149	17895	Last10	Here	97
1492	63976	10	Allium ursinum	2010	2018-05-31-13-42-29	0	1	z	0	10	70.2	23.1	64.2	23	70.1	-0.149	17895	Last10	Here	98
1493	63977	10	Allium ursinum	2010	2018-05-31-13-42-31	0	1	z	0	10	70.2	23.1	64.2	23	70.1	-0.149	17895	Last10	Here	99
1494	63978	10	Allium ursinum	2010	2018-05-31-13-42-33	0	1	z	0	10	70.2	23.1	64.2	23	70.1	-0.149	17895	Last10	Here	100
1495	63979	10	Allium ursinum	2010	2018-05-31-13-43-05	0	1	z	0	15	70.1	23.1	64.2	23	70.1	-0.049	17896	First10	Here	1
1496	63980	10	Allium ursinum	2010	2018-05-31-13-43-07	0	1	z	0	15	70.1	23.1	64.2	23	70.1	-0.049	17896	First10	Here	2
1497	63981	10	Allium ursinum	2010	2018-05-31-13-43-09	0	1	z	0	15	70.2	23.1	64.2	23	70.1	-0.149	17896	First10	Here	3
1498	63982	10	Allium ursinum	2010	2018-05-31-13-43-11	0	1	z	0	15	70.1	23.1	64.2	23	70.1	-0.049	17896	First10	Here	4
1499	63983	10	Allium ursinum	2010	2018-05-31-13-43-13	0	1	z	0	15	70.1	23.1	64.2	23	70.1	-0.049	17896	First10	Here	5
1500	63984	10	Allium ursinum	2010	2018-05-31-13-43-15	0	1	z	0	15	70.1	23.1	64.2	23	70.1	-0.049	17896	First10	Here	6
1501	63985	10	Allium ursinum	2010	2018-05-31-13-43-17	0	1	z	0	15	70.1	23.1	64.2	23	70.1	-0.049	17896	First10	Here	7
1502	63986	10	Allium ursinum	2010	2018-05-31-13-43-19	0	1	z	0	15	70.1	23.1	64.2	23	70.1	-0.049	17896	First10	Here	8
1503	63987	10	Allium ursinum	2010	2018-05-31-13-43-22	0	1	z	0	15	70.1	23.1	64.2	23	70.1	-0.049	17896	First10	Here	9
1504	63988	10	Allium ursinum	2010	2018-05-31-13-43-24	0	1	z	0	15	70.1	23.1	64.2	23	70.1	-0.049	17896	First10	Here	10
1505	63989	10	Allium ursinum	2010	2018-05-31-13-43-26	0	1	z	0	15	70.1	23.1	64.2	23	70.1	-0.049	17896			11
1506	63990	10	Allium ursinum	2010	2018-05-31-13-43-28	0	1	z	0	15	70.1	23.1	64.2	23	70.1	-0.049	17896			12
1507	63991	10	Allium ursinum	2010	2018-05-31-13-43-30	0	1	z	0	15	70.1	23.1	64.2	23	70.1	-0.049	17896			13
1508	63992	10	Allium ursinum	2010	2018-05-31-13-43-32	0	1	z	0	15	70.1	23.1	64.2	23	70.1	-0.049	17896			14
1509	63993	10	Allium ursinum	2010	2018-05-31-13-43-34	0	1	z	0	15	70.1	23.1	64.2	23	70.1	-0.049	17896			15
1510	63994	10	Allium ursinum	2010	2018-05-31-13-43-36	0	1	z	0	15	70.1	23.1	64.2	23	70.1	-0.049	17896			16
1511	63995	10	Allium ursinum	2010	2018-05-31-13-43-38	0	1	z	0	15	70.1	23.1	64.2	23	70.1	-0.049	17896			17
1512	63996	10	Allium ursinum	2010	2018-05-31-13-43-40	0	1	z	0	15	70.1	23.1	64.2	23	70.1	-0.049	17896			18
1513	63997	10	Allium ursinum	2010	2018-05-31-13-43-42	0	1	z	0	15	70.1	23.1	64.1	23	69.9	-0.173	17896			19
1514	63998	10	Allium ursinum	2010	2018-05-31-13-43-44	0	1	z	0	15	70.1	23.1	64.2	23	70.1	-0.049	17896			20
1515	63999	10	Allium ursinum	2010	2018-05-31-13-43-46	0	1	z	0	15	70.1	23.1	64.3	23.1	70.2	0.076	17896			21
1516	64000	10	Allium ursinum	2010	2018-05-31-13-43-48	0	1	z	0	15	70.1	23.1	64.2	23	70.1	-0.049	17896			22
1517	64001	10	Allium ursinum	2010	2018-05-31-13-43-50	0	1	z	0	15	70.1	23.1	64.2	23	70.1	-0.049	17896			23
1518	64002	10	Allium ursinum	2010	2018-05-31-13-43-52	0	1	z	0	15	70.1	23.1	64.2	23	70.1	-0.049	17896			24
1519	64003	10	Allium ursinum	2010	2018-05-31-13-43-54	0	1	z	0	15	70.1	23.1	64.2	23	70.1	-0.049	17896			25
1520	64004	10	Allium ursinum	2010	2018-05-31-13-43-56	0	1	z	0	15	70.1	23.1	64.1	23	69.9	-0.173	17896			26
1521	64005	10	Allium ursinum	2010	2018-05-31-13-43-58	0	1	z	0	15	70.1	23.1	64.1	23	69.9	-0.173	17896			27
1522	64006	10	Allium ursinum	2010	2018-05-31-13-44-00	0	1	z	0	15	70.1	23.1	64.2	23	70.1	-0.049	17896			28
1523	64007	10	Allium ursinum	2010	2018-05-31-13-44-02	0	1	z	0	15	70.1	23.1	64.2	23	70.1	-0.049	17896			29
1524	64008	10	Allium ursinum	2010	2018-05-31-13-44-04	0	1	z	0	15	70.1	23.1	64.2	23	70.1	-0.049	17896			30
1525	64009	10	Allium ursinum	2010	2018-05-31-13-44-06	0	1	z	0	15	70.1	23.1	64.2	23	70.1	-0.049	17896			31
1526	64010	10	Allium ursinum	2010	2018-05-31-13-44-08	0	1	z	0	15	70.1	23.1	64.1	23	69.9	-0.173	17896			32
1527	64011	10	Allium ursinum	2010	2018-05-31-13-44-10	0	1	z	0	15	70	23.1	64.2	23	70.1	0.051	17896			33
1528	64012	10	Allium ursinum	2010	2018-05-31-13-44-12	0	1	z	0	15	70.1	23.1	64.1	23	69.9	-0.173	17896			34
1529	64013	10	Allium ursinum	2010	2018-05-31-13-44-14	0	1	z	0	15	70.1	23.1	64.1	23	69.9	-0.173	17896			35
1530	64014	10	Allium ursinum	2010	2018-05-31-13-44-16	0	1	z	0	15	70.1	23.1	64.1	23	69.9	-0.173	17896			36
1531	64015	10	Allium ursinum	2010	2018-05-31-13-44-18	0	1	z	0	15	70	23.1	64.1	23	69.9	-0.073	17896			37
1532	64016	10	Allium ursinum	2010	2018-05-31-13-44-20	0	1	z	0	15	70	23.1	64.1	23	69.9	-0.073	17896			38
1533	64017	10	Allium ursinum	2010	2018-05-31-13-44-22	0	1	z	0	15	70	23.1	64.1	23	69.9	-0.073	17896			39
1534	64018	10	Allium ursinum	2010	2018-05-31-13-44-24	0	1	z	0	15	70.1	23.1	64.1	23	69.9	-0.173	17896			40
1535	64019	10	Allium ursinum	2010	2018-05-31-13-44-26	0	1	z	0	15	70	23.1	64.1	23	69.9	-0.073	17896			41
1536	64020	10	Allium ursinum	2010	2018-05-31-13-44-28	0	1	z	0	15	70	23.1	64.1	23	69.9	-0.073	17896			42
1537	64021	10	Allium ursinum	2010	2018-05-31-13-44-30	0	1	z	0	15	70	23.1	64.1	23	69.9	-0.073	17896			43
1538	64022	10	Allium ursinum	2010	2018-05-31-13-44-32	0	1	z	0	15	70	23.1	64.1	23	69.9	-0.073	17896			44
1539	64023	10	Allium ursinum	2010	2018-05-31-13-44-34	0	1	z	0	15	70	23.1	64.1	23	69.9	-0.073	17896			45
1540	64024	10	Allium ursinum	2010	2018-05-31-13-44-36	0	1	z	0	15	70	23.1	64.1	23	69.9	-0.073	17896			46
1541	64025	10	Allium ursinum	2010	2018-05-31-13-44-38	0	1	z	0	15	70	23.1	64.1	23	69.9	-0.073	17896			47
1542	64026	10	Allium ursinum	2010	2018-05-31-13-44-40	0	1	z	0	15	70	23.1	64.1	23	69.9	-0.073	17896			48
1543	64027	10	Allium ursinum	2010	2018-05-31-13-44-42	0	1	z	0	15	70	23.1	64.1	23	69.9	-0.073	17896			49
1544	64028	10	Allium ursinum	2010	2018-05-31-13-44-44	0	1	z	0	15	70	23.1	64.1	23	69.9	-0.073	17896			50
1545	64029	10	Allium ursinum	2010	2018-05-31-13-44-46	0	1	z	0	15	70	23.1	64.1	23	69.9	-0.073	17896			51
1546	64030	10	Allium ursinum	2010	2018-05-31-13-44-48	0	1	z	0	15	70.1	23.1	64.1	23	69.9	-0.173	17896			52
1547	64031	10	Allium ursinum	2010	2018-05-31-13-44-50	0	1	z	0	15	70	23.1	64.1	23	69.9	-0.073	17896			53
1548	64032	10	Allium ursinum	2010	2018-05-31-13-44-52	0	1	z	0	15	70	23.1	64.1	23	69.9	-0.073	17896			54
1549	64033	10	Allium ursinum	2010	2018-05-31-13-44-54	0	1	z	0	15	70	23.1	64.1	23	69.9	-0.073	17896			55
1550	64034	10	Allium ursinum	2010	2018-05-31-13-44-56	0	1	z	0	15	70	23.1	64.1	23	69.9	-0.073	17896			56
1551	64035	10	Allium ursinum	2010	2018-05-31-13-44-58	0	1	z	0	15	70.1	23.1	64.1	23	69.9	-0.173	17896			57
1552	64036	10	Allium ursinum	2010	2018-05-31-13-45-00	0	1	z	0	15	70.1	23.1	64.1	23	69.9	-0.173	17896			58
1553	64037	10	Allium ursinum	2010	2018-05-31-13-45-02	0	1	z	0	15	70	23.1	64.1	23	69.9	-0.073	17896			59
1554	64038	10	Allium ursinum	2010	2018-05-31-13-45-04	0	1	z	0	15	70	23.1	64.1	23	69.9	-0.073	17896			60
1555	64039	10	Allium ursinum	2010	2018-05-31-13-45-06	0	1	z	0	15	70	23.1	64.1	23	69.9	-0.073	17896			61
1556	64040	10	Allium ursinum	2010	2018-05-31-13-45-08	0	1	z	0	15	70	23.1	64.1	23	69.9	-0.073	17896			62
1557	64041	10	Allium ursinum	2010	2018-05-31-13-45-10	0	1	z	0	15	70	23.1	64.1	23	69.9	-0.073	17896			63
1558	64042	10	Allium ursinum	2010	2018-05-31-13-45-12	0	1	z	0	15	70	23.1	64.1	23	69.9	-0.073	17896			64
1559	64043	10	Allium ursinum	2010	2018-05-31-13-45-14	0	1	z	0	15	70	23.1	64.1	23	69.9	-0.073	17896			65
1560	64044	10	Allium ursinum	2010	2018-05-31-13-45-16	0	1	z	0	15	70	23.1	64.1	23	69.9	-0.073	17896			66
1561	64045	10	Allium ursinum	2010	2018-05-31-13-45-18	0	1	z	0	15	70	23.1	64.1	23	69.9	-0.073	17896			67
1562	64046	10	Allium ursinum	2010	2018-05-31-13-45-20	0	1	z	0	15	70	23.1	64.1	23	69.9	-0.073	17896			68
1563	64047	10	Allium ursinum	2010	2018-05-31-13-45-22	0	1	z	0	15	70	23.1	64.1	23	69.9	-0.073	17896			69
1564	64048	10	Allium ursinum	2010	2018-05-31-13-45-24	0	1	z	0	15	70	23.1	64.1	23	69.9	-0.073	17896			70
1565	64049	10	Allium ursinum	2010	2018-05-31-13-45-26	0	1	z	0	15	70	23.1	64.1	23	69.9	-0.073	17896			71
1566	64050	10	Allium ursinum	2010	2018-05-31-13-45-28	0	1	z	0	15	70	23.1	64.1	23	69.9	-0.073	17896			72
1567	64051	10	Allium ursinum	2010	2018-05-31-13-45-30	0	1	z	0	15	70	23.1	64.1	23	69.9	-0.073	17896			73
1568	64052	10	Allium ursinum	2010	2018-05-31-13-45-32	0	1	z	0	15	70	23.1	64.1	23	69.9	-0.073	17896			74
1569	64053	10	Allium ursinum	2010	2018-05-31-13-45-34	0	1	z	0	15	70	23.1	64.1	23	69.9	-0.073	17896			75
1570	64054	10	Allium ursinum	2010	2018-05-31-13-45-36	0	1	z	0	15	70	23.1	64.1	23	69.9	-0.073	17896			76
1571	64055	10	Allium ursinum	2010	2018-05-31-13-45-38	0	1	z	0	15	70	23.1	64.1	23	69.9	-0.073	17896			77
1572	64056	10	Allium ursinum	2010	2018-05-31-13-45-40	0	1	z	0	15	70	23.1	64.1	23	69.9	-0.073	17896			78
1573	64057	10	Allium ursinum	2010	2018-05-31-13-45-42	0	1	z	0	15	70	23.1	64.1	23	69.9	-0.073	17896			79
1574	64058	10	Allium ursinum	2010	2018-05-31-13-45-44	0	1	z	0	15	70	23.1	64.1	23	69.9	-0.073	17896			80
1575	64059	10	Allium ursinum	2010	2018-05-31-13-45-46	0	1	z	0	15	70	23.1	64.1	23	69.9	-0.073	17896			81
1576	64060	10	Allium ursinum	2010	2018-05-31-13-45-48	0	1	z	0	15	70	23.1	64.1	23	69.9	-0.073	17896			82
1577	64061	10	Allium ursinum	2010	2018-05-31-13-45-50	0	1	z	0	15	70	23.1	64.1	23	69.9	-0.073	17896			83
1578	64062	10	Allium ursinum	2010	2018-05-31-13-45-52	0	1	z	0	15	70	23.1	64.1	23	69.9	-0.073	17896			84
1579	64063	10	Allium ursinum	2010	2018-05-31-13-45-54	0	1	z	0	15	70	23.1	64.1	23	69.9	-0.073	17896			85
1580	64064	10	Allium ursinum	2010	2018-05-31-13-45-56	0	1	z	0	15	70	23.1	64.1	23	69.9	-0.073	17896			86
1581	64065	10	Allium ursinum	2010	2018-05-31-13-45-58	0	1	z	0	15	70	23.1	64.1	23	69.9	-0.073	17896			87
1582	64066	10	Allium ursinum	2010	2018-05-31-13-46-00	0	1	z	0	15	70	23.1	64.1	23	69.9	-0.073	17896			88
1583	64067	10	Allium ursinum	2010	2018-05-31-13-46-02	0	1	z	0	15	70	23.1	64.1	23	69.9	-0.073	17896			89
1584	64068	10	Allium ursinum	2010	2018-05-31-13-46-04	0	1	z	0	15	70	23.1	64	23	69.8	-0.197	17896			90
1585	64069	10	Allium ursinum	2010	2018-05-31-13-46-06	0	1	z	0	15	70	23.1	64	23	69.8	-0.197	17896	Last10	Here	91
1586	64070	10	Allium ursinum	2010	2018-05-31-13-46-08	0	1	z	0	15	70	23.1	64.1	23	69.9	-0.073	17896	Last10	Here	92
1587	64071	10	Allium ursinum	2010	2018-05-31-13-46-10	0	1	z	0	15	70	23.1	64	23	69.8	-0.197	17896	Last10	Here	93
1588	64072	10	Allium ursinum	2010	2018-05-31-13-46-12	0	1	z	0	15	70	23.1	64.1	23	69.9	-0.073	17896	Last10	Here	94
1589	64073	10	Allium ursinum	2010	2018-05-31-13-46-14	0	1	z	0	15	70	23.1	64.1	23	69.9	-0.073	17896	Last10	Here	95
1590	64074	10	Allium ursinum	2010	2018-05-31-13-46-16	0	1	z	0	15	70	23.1	64.1	23	69.9	-0.073	17896	Last10	Here	96
1591	64075	10	Allium ursinum	2010	2018-05-31-13-46-18	0	1	z	0	15	70	23.1	64.1	23.1	69.9	-0.073	17896	Last10	Here	97
1592	64076	10	Allium ursinum	2010	2018-05-31-13-46-20	0	1	z	0	15	70	23.1	64	23	69.8	-0.197	17896	Last10	Here	98
1593	64077	10	Allium ursinum	2010	2018-05-31-13-46-22	0	1	z	0	15	70	23.1	64	23	69.8	-0.197	17896	Last10	Here	99
1594	64078	10	Allium ursinum	2010	2018-05-31-13-46-24	0	1	z	0	15	70	23.1	64	23	69.8	-0.197	17896	Last10	Here	100
1595	64079	10	Allium ursinum	2010	2018-05-31-13-46-56	0	1	z	0	20	70	23.1	64	23	69.8	-0.197	17897	First10	Here	1
1596	64080	10	Allium ursinum	2010	2018-05-31-13-46-58	0	1	z	0	20	70	23.1	64	23	69.8	-0.197	17897	First10	Here	2
1597	64081	10	Allium ursinum	2010	2018-05-31-13-47-00	0	1	z	0	20	70	23.1	64	23	69.8	-0.197	17897	First10	Here	3
1598	64082	10	Allium ursinum	2010	2018-05-31-13-47-02	0	1	z	0	20	70	23.1	64	23	69.8	-0.197	17897	First10	Here	4
1599	64083	10	Allium ursinum	2010	2018-05-31-13-47-04	0	1	z	0	20	70	23.1	64	23	69.8	-0.197	17897	First10	Here	5
1600	64084	10	Allium ursinum	2010	2018-05-31-13-47-06	0	1	z	0	20	70	23.1	64	23	69.8	-0.197	17897	First10	Here	6
1601	64085	10	Allium ursinum	2010	2018-05-31-13-47-08	0	1	z	0	20	70	23.1	64	23	69.8	-0.197	17897	First10	Here	7
1602	64086	10	Allium ursinum	2010	2018-05-31-13-47-10	0	1	z	0	20	69.9	23.1	64	23	69.8	-0.097	17897	First10	Here	8
1603	64087	10	Allium ursinum	2010	2018-05-31-13-47-12	0	1	z	0	20	69.9	23.1	64	23	69.8	-0.097	17897	First10	Here	9
1604	64088	10	Allium ursinum	2010	2018-05-31-13-47-14	0	1	z	0	20	69.9	23.1	64	23.1	69.8	-0.097	17897	First10	Here	10
1605	64089	10	Allium ursinum	2010	2018-05-31-13-47-16	0	1	z	0	20	70	23.1	64	23	69.8	-0.197	17897			11
1606	64090	10	Allium ursinum	2010	2018-05-31-13-47-18	0	1	z	0	20	69.9	23.1	64	23	69.8	-0.097	17897			12
1607	64091	10	Allium ursinum	2010	2018-05-31-13-47-20	0	1	z	0	20	69.9	23.1	63.9	23	69.7	-0.221	17897			13
1608	64092	10	Allium ursinum	2010	2018-05-31-13-47-22	0	1	z	0	20	69.9	23.1	63.9	23	69.7	-0.221	17897			14
1609	64093	10	Allium ursinum	2010	2018-05-31-13-47-24	0	1	z	0	20	69.9	23.1	63.9	23	69.7	-0.221	17897			15
1610	64094	10	Allium ursinum	2010	2018-05-31-13-47-26	0	1	z	0	20	69.9	23.1	64	23	69.8	-0.097	17897			16
1611	64095	10	Allium ursinum	2010	2018-05-31-13-47-28	0	1	z	0	20	69.9	23.1	63.9	23	69.7	-0.221	17897			17
1612	64096	10	Allium ursinum	2010	2018-05-31-13-47-30	0	1	z	0	20	69.9	23.1	63.9	23	69.7	-0.221	17897			18
1613	64097	10	Allium ursinum	2010	2018-05-31-13-47-32	0	1	z	0	20	69.9	23.1	63.9	23	69.7	-0.221	17897			19
1614	64098	10	Allium ursinum	2010	2018-05-31-13-47-34	0	1	z	0	20	69.9	23.1	64	23.1	69.8	-0.097	17897			20
1615	64099	10	Allium ursinum	2010	2018-05-31-13-47-36	0	1	z	0	20	69.9	23.1	63.9	23	69.7	-0.221	17897			21
1616	64100	10	Allium ursinum	2010	2018-05-31-13-47-38	0	1	z	0	20	69.9	23.1	63.9	23	69.7	-0.221	17897			22
1617	64101	10	Allium ursinum	2010	2018-05-31-13-47-40	0	1	z	0	20	69.9	23.1	64.1	23.1	69.9	0.027	17897			23
1618	64102	10	Allium ursinum	2010	2018-05-31-13-47-42	0	1	z	0	20	69.9	23.1	63.9	23	69.7	-0.221	17897			24
1619	64103	10	Allium ursinum	2010	2018-05-31-13-47-44	0	1	z	0	20	69.9	23.1	63.9	23	69.7	-0.221	17897			25
1620	64104	10	Allium ursinum	2010	2018-05-31-13-47-46	0	1	z	0	20	69.9	23.1	63.9	23	69.7	-0.221	17897			26
1621	64105	10	Allium ursinum	2010	2018-05-31-13-47-48	0	1	z	0	20	69.9	23.1	64	23.1	69.8	-0.097	17897			27
1622	64106	10	Allium ursinum	2010	2018-05-31-13-47-50	0	1	z	0	20	69.9	23.1	64	23.1	69.8	-0.097	17897			28
1623	64107	10	Allium ursinum	2010	2018-05-31-13-47-52	0	1	z	0	20	69.9	23.1	64	23.1	69.8	-0.097	17897			29
1624	64108	10	Allium ursinum	2010	2018-05-31-13-47-54	0	1	z	0	20	69.9	23.1	63.9	23	69.7	-0.221	17897			30
1625	64109	10	Allium ursinum	2010	2018-05-31-13-47-56	0	1	z	0	20	69.9	23.1	63.9	23	69.7	-0.221	17897			31
1626	64110	10	Allium ursinum	2010	2018-05-31-13-47-58	0	1	z	0	20	69.9	23.1	64	23	69.8	-0.097	17897			32
1627	64111	10	Allium ursinum	2010	2018-05-31-13-48-00	0	1	z	0	20	69.9	23.1	63.9	23	69.7	-0.221	17897			33
1628	64112	10	Allium ursinum	2010	2018-05-31-13-48-02	0	1	z	0	20	69.9	23.1	63.9	23	69.7	-0.221	17897			34
1629	64113	10	Allium ursinum	2010	2018-05-31-13-48-04	0	1	z	0	20	69.9	23.1	63.9	23	69.7	-0.221	17897			35
1630	64114	10	Allium ursinum	2010	2018-05-31-13-48-06	0	1	z	0	20	69.9	23.1	63.9	23	69.7	-0.221	17897			36
1631	64115	10	Allium ursinum	2010	2018-05-31-13-48-08	0	1	z	0	20	69.9	23.1	63.9	23	69.7	-0.221	17897			37
1632	64116	10	Allium ursinum	2010	2018-05-31-13-48-10	0	1	z	0	20	69.9	23.1	63.9	23	69.7	-0.221	17897			38
1633	64117	10	Allium ursinum	2010	2018-05-31-13-48-12	0	1	z	0	20	69.9	23.1	63.9	23	69.7	-0.221	17897			39
1634	64118	10	Allium ursinum	2010	2018-05-31-13-48-14	0	1	z	0	20	69.9	23.1	63.9	23	69.7	-0.221	17897			40
1635	64119	10	Allium ursinum	2010	2018-05-31-13-48-16	0	1	z	0	20	69.9	23.1	63.9	23	69.7	-0.221	17897			41
1636	64120	10	Allium ursinum	2010	2018-05-31-13-48-18	0	1	z	0	20	69.9	23.1	63.9	23	69.7	-0.221	17897			42
1637	64121	10	Allium ursinum	2010	2018-05-31-13-48-20	0	1	z	0	20	70	23.2	63.9	23	69.7	-0.321	17897			43
1638	64122	10	Allium ursinum	2010	2018-05-31-13-48-22	0	1	z	0	20	69.8	23.1	63.9	23	69.7	-0.121	17897			44
1639	64123	10	Allium ursinum	2010	2018-05-31-13-48-24	0	1	z	0	20	69.9	23.1	63.9	23	69.7	-0.221	17897			45
1640	64124	10	Allium ursinum	2010	2018-05-31-13-48-26	0	1	z	0	20	69.9	23.1	63.9	23	69.7	-0.221	17897			46
1641	64125	10	Allium ursinum	2010	2018-05-31-13-48-28	0	1	z	0	20	69.9	23.1	63.9	23	69.7	-0.221	17897			47
1642	64126	10	Allium ursinum	2010	2018-05-31-13-48-30	0	1	z	0	20	69.9	23.1	63.9	23	69.7	-0.221	17897			48
1643	64127	10	Allium ursinum	2010	2018-05-31-13-48-32	0	1	z	0	20	69.8	23.1	63.9	23	69.7	-0.121	17897			49
1644	64128	10	Allium ursinum	2010	2018-05-31-13-48-35	0	1	z	0	20	70	23.2	63.9	23	69.7	-0.321	17897			50
1645	64129	10	Allium ursinum	2010	2018-05-31-13-48-37	0	1	z	0	20	69.9	23.1	63.9	23	69.7	-0.221	17897			51
1646	64130	10	Allium ursinum	2010	2018-05-31-13-48-39	0	1	z	0	20	69.9	23.1	63.9	23	69.7	-0.221	17897			52
1647	64131	10	Allium ursinum	2010	2018-05-31-13-48-41	0	1	z	0	20	69.9	23.1	63.9	23	69.7	-0.221	17897			53
1648	64132	10	Allium ursinum	2010	2018-05-31-13-48-43	0	1	z	0	20	69.8	23.1	63.9	23	69.7	-0.121	17897			54
1649	64133	10	Allium ursinum	2010	2018-05-31-13-48-45	0	1	z	0	20	69.9	23.1	63.9	23	69.7	-0.221	17897			55
1650	64134	10	Allium ursinum	2010	2018-05-31-13-48-47	0	1	z	0	20	69.9	23.1	63.9	23	69.7	-0.221	17897			56
1651	64135	10	Allium ursinum	2010	2018-05-31-13-48-49	0	1	z	0	20	69.9	23.1	63.9	23	69.7	-0.221	17897			57
1652	64136	10	Allium ursinum	2010	2018-05-31-13-48-51	0	1	z	0	20	69.9	23.1	63.9	23	69.7	-0.221	17897			58
1653	64137	10	Allium ursinum	2010	2018-05-31-13-48-53	0	1	z	0	20	69.9	23.1	63.9	23	69.7	-0.221	17897			59
1654	64138	10	Allium ursinum	2010	2018-05-31-13-48-55	0	1	z	0	20	69.9	23.1	63.9	23	69.7	-0.221	17897			60
1655	64139	10	Allium ursinum	2010	2018-05-31-13-48-57	0	1	z	0	20	69.9	23.1	63.9	23	69.7	-0.221	17897			61
1656	64140	10	Allium ursinum	2010	2018-05-31-13-48-59	0	1	z	0	20	69.9	23.1	63.9	23	69.7	-0.221	17897			62
1657	64141	10	Allium ursinum	2010	2018-05-31-13-49-01	0	1	z	0	20	69.9	23.1	63.9	23	69.7	-0.221	17897			63
1658	64142	10	Allium ursinum	2010	2018-05-31-13-49-03	0	1	z	0	20	69.9	23.1	63.9	23	69.7	-0.221	17897			64
1659	64143	10	Allium ursinum	2010	2018-05-31-13-49-05	0	1	z	0	20	69.9	23.1	63.9	23	69.7	-0.221	17897			65
1660	64144	10	Allium ursinum	2010	2018-05-31-13-49-07	0	1	z	0	20	69.9	23.1	63.9	23	69.7	-0.221	17897			66
1661	64145	10	Allium ursinum	2010	2018-05-31-13-49-09	0	1	z	0	20	69.9	23.1	63.9	23	69.7	-0.221	17897			67
1662	64146	10	Allium ursinum	2010	2018-05-31-13-49-11	0	1	z	0	20	69.9	23.1	63.9	23	69.7	-0.221	17897			68
1663	64147	10	Allium ursinum	2010	2018-05-31-13-49-13	0	1	z	0	20	69.9	23.1	63.9	23	69.7	-0.221	17897			69
1664	64148	10	Allium ursinum	2010	2018-05-31-13-49-15	0	1	z	0	20	69.9	23.1	63.9	23	69.7	-0.221	17897			70
1665	64149	10	Allium ursinum	2010	2018-05-31-13-49-17	0	1	z	0	20	69.9	23.1	63.9	23	69.7	-0.221	17897			71
1666	64150	10	Allium ursinum	2010	2018-05-31-13-49-19	0	1	z	0	20	69.9	23.1	63.9	23	69.7	-0.221	17897			72
1667	64151	10	Allium ursinum	2010	2018-05-31-13-49-21	0	1	z	0	20	69.9	23.1	63.9	23	69.7	-0.221	17897			73
1668	64152	10	Allium ursinum	2010	2018-05-31-13-49-23	0	1	z	0	20	69.9	23.1	63.9	23	69.7	-0.221	17897			74
1669	64153	10	Allium ursinum	2010	2018-05-31-13-49-25	0	1	z	0	20	69.9	23.1	63.9	23	69.7	-0.221	17897			75
1670	64154	10	Allium ursinum	2010	2018-05-31-13-49-27	0	1	z	0	20	69.9	23.1	63.9	23	69.7	-0.221	17897			76
1671	64155	10	Allium ursinum	2010	2018-05-31-13-49-29	0	1	z	0	20	70	23.2	63.9	23	69.7	-0.321	17897			77
1672	64156	10	Allium ursinum	2010	2018-05-31-13-49-31	0	1	z	0	20	69.9	23.1	63.9	23	69.7	-0.221	17897			78
1673	64157	10	Allium ursinum	2010	2018-05-31-13-49-33	0	1	z	0	20	69.9	23.1	63.9	23	69.7	-0.221	17897			79
1674	64158	10	Allium ursinum	2010	2018-05-31-13-49-35	0	1	z	0	20	69.9	23.1	63.9	23	69.7	-0.221	17897			80
1675	64159	10	Allium ursinum	2010	2018-05-31-13-49-37	0	1	z	0	20	69.9	23.1	63.9	23	69.7	-0.221	17897			81
1676	64160	10	Allium ursinum	2010	2018-05-31-13-49-39	0	1	z	0	20	69.9	23.1	63.9	23	69.7	-0.221	17897			82
1677	64161	10	Allium ursinum	2010	2018-05-31-13-49-41	0	1	z	0	20	70	23.2	63.9	23	69.7	-0.321	17897			83
1678	64162	10	Allium ursinum	2010	2018-05-31-13-49-43	0	1	z	0	20	70	23.2	64	23	69.8	-0.197	17897			84
1679	64163	10	Allium ursinum	2010	2018-05-31-13-49-45	0	1	z	0	20	69.9	23.1	63.9	23	69.7	-0.221	17897			85
1680	64164	10	Allium ursinum	2010	2018-05-31-13-49-47	0	1	z	0	20	69.9	23.1	63.9	23	69.7	-0.221	17897			86
1681	64165	10	Allium ursinum	2010	2018-05-31-13-49-49	0	1	z	0	20	69.9	23.1	63.9	23	69.7	-0.221	17897			87
1682	64166	10	Allium ursinum	2010	2018-05-31-13-49-51	0	1	z	0	20	69.9	23.1	63.9	23	69.7	-0.221	17897			88
1683	64167	10	Allium ursinum	2010	2018-05-31-13-49-53	0	1	z	0	20	69.9	23.1	63.9	23	69.7	-0.221	17897			89
1684	64168	10	Allium ursinum	2010	2018-05-31-13-49-55	0	1	z	0	20	69.9	23.1	63.9	23	69.7	-0.221	17897			90
1685	64169	10	Allium ursinum	2010	2018-05-31-13-49-57	0	1	z	0	20	69.9	23.1	64	23.1	69.8	-0.097	17897	Last10	Here	91
1686	64170	10	Allium ursinum	2010	2018-05-31-13-49-59	0	1	z	0	20	69.9	23.1	63.9	23	69.7	-0.221	17897	Last10	Here	92
1687	64171	10	Allium ursinum	2010	2018-05-31-13-50-01	0	1	z	0	20	69.9	23.1	63.9	23	69.7	-0.221	17897	Last10	Here	93
1688	64172	10	Allium ursinum	2010	2018-05-31-13-50-03	0	1	z	0	20	70	23.2	63.9	23	69.7	-0.321	17897	Last10	Here	94
1689	64173	10	Allium ursinum	2010	2018-05-31-13-50-05	0	1	z	0	20	69.9	23.1	64	23	69.8	-0.097	17897	Last10	Here	95
1690	64174	10	Allium ursinum	2010	2018-05-31-13-50-07	0	1	z	0	20	69.9	23.1	63.9	23	69.7	-0.221	17897	Last10	Here	96
1691	64175	10	Allium ursinum	2010	2018-05-31-13-50-09	0	1	z	0	20	69.9	23.1	63.9	23	69.7	-0.221	17897	Last10	Here	97
1692	64176	10	Allium ursinum	2010	2018-05-31-13-50-11	0	1	z	0	20	69.9	23.1	63.9	23	69.7	-0.221	17897	Last10	Here	98
1693	64177	10	Allium ursinum	2010	2018-05-31-13-50-13	0	1	z	0	20	69.9	23.1	63.9	23	69.7	-0.221	17897	Last10	Here	99
1694	64178	10	Allium ursinum	2010	2018-05-31-13-50-15	0	1	z	0	20	69.9	23.1	63.9	23	69.7	-0.221	17897	Last10	Here	100
1695	64179	10	Allium ursinum	2010	2018-05-31-13-50-47	0	1	z	0	25	69.9	23.1	63.9	23	69.7	-0.221	17898	First10	Here	1
1696	64180	10	Allium ursinum	2010	2018-05-31-13-50-49	0	1	z	0	25	69.9	23.2	64	23.1	69.8	-0.097	17898	First10	Here	2
1697	64181	10	Allium ursinum	2010	2018-05-31-13-50-51	0	1	z	0	25	69.9	23.2	63.9	23	69.7	-0.221	17898	First10	Here	3
1698	64182	10	Allium ursinum	2010	2018-05-31-13-50-53	0	1	z	0	25	69.9	23.2	63.9	23	69.7	-0.221	17898	First10	Here	4
1699	64183	10	Allium ursinum	2010	2018-05-31-13-50-55	0	1	z	0	25	69.9	23.1	63.9	23	69.7	-0.221	17898	First10	Here	5
1700	64184	10	Allium ursinum	2010	2018-05-31-13-50-57	0	1	z	0	25	69.9	23.1	63.9	23	69.7	-0.221	17898	First10	Here	6
1701	64185	10	Allium ursinum	2010	2018-05-31-13-50-59	0	1	z	0	25	69.9	23.1	63.9	23	69.7	-0.221	17898	First10	Here	7
1702	64186	10	Allium ursinum	2010	2018-05-31-13-51-01	0	1	z	0	25	70	23.2	63.9	23	69.7	-0.321	17898	First10	Here	8
1703	64187	10	Allium ursinum	2010	2018-05-31-13-51-03	0	1	z	0	25	70	23.2	63.9	23	69.7	-0.321	17898	First10	Here	9
1704	64188	10	Allium ursinum	2010	2018-05-31-13-51-05	0	1	z	0	25	70	23.2	63.9	23	69.7	-0.321	17898	First10	Here	10
1705	64189	10	Allium ursinum	2010	2018-05-31-13-51-07	0	1	z	0	25	70	23.2	63.9	23	69.7	-0.321	17898			11
1706	64190	10	Allium ursinum	2010	2018-05-31-13-51-09	0	1	z	0	25	69.9	23.1	63.9	23	69.7	-0.221	17898			12
1707	64191	10	Allium ursinum	2010	2018-05-31-13-51-11	0	1	z	0	25	69.9	23.1	63.9	23	69.7	-0.221	17898			13
1708	64192	10	Allium ursinum	2010	2018-05-31-13-51-13	0	1	z	0	25	69.9	23.1	63.9	23	69.7	-0.221	17898			14
1709	64193	10	Allium ursinum	2010	2018-05-31-13-51-15	0	1	z	0	25	69.9	23.1	63.9	23	69.7	-0.221	17898			15
1710	64194	10	Allium ursinum	2010	2018-05-31-13-51-17	0	1	z	0	25	69.9	23.1	63.9	23	69.7	-0.221	17898			16
1711	64195	10	Allium ursinum	2010	2018-05-31-13-51-19	0	1	z	0	25	69.8	23.1	63.9	23	69.7	-0.121	17898			17
1712	64196	10	Allium ursinum	2010	2018-05-31-13-51-21	0	1	z	0	25	69.8	23.1	63.9	23	69.7	-0.121	17898			18
1713	64197	10	Allium ursinum	2010	2018-05-31-13-51-23	0	1	z	0	25	70	23.2	63.9	23	69.7	-0.321	17898			19
1714	64198	10	Allium ursinum	2010	2018-05-31-13-51-25	0	1	z	0	25	69.8	23.1	63.9	23	69.7	-0.121	17898			20
1715	64199	10	Allium ursinum	2010	2018-05-31-13-51-27	0	1	z	0	25	69.8	23.1	63.9	23	69.7	-0.121	17898			21
1716	64200	10	Allium ursinum	2010	2018-05-31-13-51-29	0	1	z	0	25	69.8	23.1	63.9	23	69.7	-0.121	17898			22
1717	64201	10	Allium ursinum	2010	2018-05-31-13-51-31	0	1	z	0	25	70	23.2	63.9	23	69.7	-0.321	17898			23
1718	64202	10	Allium ursinum	2010	2018-05-31-13-51-33	0	1	z	0	25	69.8	23.1	64	23	69.8	0.003	17898			24
1719	64203	10	Allium ursinum	2010	2018-05-31-13-51-35	0	1	z	0	25	69.9	23.1	64	23	69.8	-0.097	17898			25
1720	64204	10	Allium ursinum	2010	2018-05-31-13-51-37	0	1	z	0	25	70	23.2	64	23	69.8	-0.197	17898			26
1721	64205	10	Allium ursinum	2010	2018-05-31-13-51-39	0	1	z	0	25	70	23.2	64	23	69.8	-0.197	17898			27
1722	64206	10	Allium ursinum	2010	2018-05-31-13-51-41	0	1	z	0	25	70	23.2	64	23	69.8	-0.197	17898			28
1723	64207	10	Allium ursinum	2010	2018-05-31-13-51-43	0	1	z	0	25	69.9	23.1	64	23	69.8	-0.097	17898			29
1724	64208	10	Allium ursinum	2010	2018-05-31-13-51-45	0	1	z	0	25	69.9	23.1	64	23	69.8	-0.097	17898			30
1725	64209	10	Allium ursinum	2010	2018-05-31-13-51-47	0	1	z	0	25	70	23.2	64	23	69.8	-0.197	17898			31
1726	64210	10	Allium ursinum	2010	2018-05-31-13-51-49	0	1	z	0	25	69.9	23.1	64	23	69.8	-0.097	17898			32
1727	64211	10	Allium ursinum	2010	2018-05-31-13-51-51	0	1	z	0	25	69.9	23.1	64	23	69.8	-0.097	17898			33
1728	64212	10	Allium ursinum	2010	2018-05-31-13-51-53	0	1	z	0	25	69.9	23.1	64	23	69.8	-0.097	17898			34
1729	64213	10	Allium ursinum	2010	2018-05-31-13-51-55	0	1	z	0	25	69.9	23.1	63.9	23	69.7	-0.221	17898			35
1730	64214	10	Allium ursinum	2010	2018-05-31-13-51-57	0	1	z	0	25	69.9	23.1	64	23	69.8	-0.097	17898			36
1731	64215	10	Allium ursinum	2010	2018-05-31-13-51-59	0	1	z	0	25	69.9	23.1	64	23	69.8	-0.097	17898			37
1732	64216	10	Allium ursinum	2010	2018-05-31-13-52-01	0	1	z	0	25	69.9	23.2	64	23	69.8	-0.097	17898			38
1733	64217	10	Allium ursinum	2010	2018-05-31-13-52-03	0	1	z	0	25	70	23.2	64	23	69.8	-0.197	17898			39
1734	64218	10	Allium ursinum	2010	2018-05-31-13-52-05	0	1	z	0	25	69.9	23.1	64	23	69.8	-0.097	17898			40
1735	64219	10	Allium ursinum	2010	2018-05-31-13-52-07	0	1	z	0	25	69.9	23.1	64	23	69.8	-0.097	17898			41
1736	64220	10	Allium ursinum	2010	2018-05-31-13-52-09	0	1	z	0	25	69.9	23.1	64	23	69.8	-0.097	17898			42
1737	64221	10	Allium ursinum	2010	2018-05-31-13-52-11	0	1	z	0	25	69.9	23.1	64	23	69.8	-0.097	17898			43
1738	64222	10	Allium ursinum	2010	2018-05-31-13-52-13	0	1	z	0	25	69.8	23.1	64	23	69.8	0.003	17898			44
1739	64223	10	Allium ursinum	2010	2018-05-31-13-52-15	0	1	z	0	25	69.8	23.1	64	23	69.8	0.003	17898			45
1740	64224	10	Allium ursinum	2010	2018-05-31-13-52-17	0	1	z	0	25	69.8	23.1	64	23	69.8	0.003	17898			46
1741	64225	10	Allium ursinum	2010	2018-05-31-13-52-19	0	1	z	0	25	69.8	23.1	64	23	69.8	0.003	17898			47
1742	64226	10	Allium ursinum	2010	2018-05-31-13-52-21	0	1	z	0	25	69.9	23.1	64	23	69.8	-0.097	17898			48
1743	64227	10	Allium ursinum	2010	2018-05-31-13-52-23	0	1	z	0	25	70	23.2	64	23	69.8	-0.197	17898			49
1744	64228	10	Allium ursinum	2010	2018-05-31-13-52-25	0	1	z	0	25	69.9	23.1	64	23	69.8	-0.097	17898			50
1745	64229	10	Allium ursinum	2010	2018-05-31-13-52-27	0	1	z	0	25	70	23.2	64	23	69.8	-0.197	17898			51
1746	64230	10	Allium ursinum	2010	2018-05-31-13-52-29	0	1	z	0	25	70	23.2	64	23	69.8	-0.197	17898			52
1747	64231	10	Allium ursinum	2010	2018-05-31-13-52-31	0	1	z	0	25	70	23.2	64	23	69.8	-0.197	17898			53
1748	64232	10	Allium ursinum	2010	2018-05-31-13-52-33	0	1	z	0	25	70	23.2	64	23	69.8	-0.197	17898			54
1749	64233	10	Allium ursinum	2010	2018-05-31-13-52-35	0	1	z	0	25	70	23.2	64	23	69.8	-0.197	17898			55
1750	64234	10	Allium ursinum	2010	2018-05-31-13-52-37	0	1	z	0	25	70	23.2	64	23	69.8	-0.197	17898			56
1751	64235	10	Allium ursinum	2010	2018-05-31-13-52-39	0	1	z	0	25	69.9	23.1	64	23	69.8	-0.097	17898			57
1752	64236	10	Allium ursinum	2010	2018-05-31-13-52-41	0	1	z	0	25	70	23.2	64	23	69.8	-0.197	17898			58
1753	64237	10	Allium ursinum	2010	2018-05-31-13-52-43	0	1	z	0	25	69.9	23.1	64	23	69.8	-0.097	17898			59
1754	64238	10	Allium ursinum	2010	2018-05-31-13-52-45	0	1	z	0	25	69.9	23.1	64	23	69.8	-0.097	17898			60
1755	64239	10	Allium ursinum	2010	2018-05-31-13-52-47	0	1	z	0	25	69.9	23.1	64	23	69.8	-0.097	17898			61
1756	64240	10	Allium ursinum	2010	2018-05-31-13-52-49	0	1	z	0	25	70	23.2	64	23	69.8	-0.197	17898			62
1757	64241	10	Allium ursinum	2010	2018-05-31-13-52-51	0	1	z	0	25	69.9	23.1	64	23	69.8	-0.097	17898			63
1758	64242	10	Allium ursinum	2010	2018-05-31-13-52-53	0	1	z	0	25	70	23.2	64	23	69.8	-0.197	17898			64
1759	64243	10	Allium ursinum	2010	2018-05-31-13-52-55	0	1	z	0	25	69.9	23.1	64	23	69.8	-0.097	17898			65
1760	64244	10	Allium ursinum	2010	2018-05-31-13-52-57	0	1	z	0	25	70	23.2	64	23	69.8	-0.197	17898			66
1761	64245	10	Allium ursinum	2010	2018-05-31-13-52-59	0	1	z	0	25	70	23.2	64.1	23.1	69.9	-0.073	17898			67
1762	64246	10	Allium ursinum	2010	2018-05-31-13-53-01	0	1	z	0	25	70	23.2	64	23	69.8	-0.197	17898			68
1763	64247	10	Allium ursinum	2010	2018-05-31-13-53-03	0	1	z	0	25	70	23.2	64	23	69.8	-0.197	17898			69
1764	64248	10	Allium ursinum	2010	2018-05-31-13-53-05	0	1	z	0	25	70	23.2	64	23	69.8	-0.197	17898			70
1765	64249	10	Allium ursinum	2010	2018-05-31-13-53-07	0	1	z	0	25	70	23.2	64	23	69.8	-0.197	17898			71
1766	64250	10	Allium ursinum	2010	2018-05-31-13-53-09	0	1	z	0	25	70	23.2	64	23	69.8	-0.197	17898			72
1767	64251	10	Allium ursinum	2010	2018-05-31-13-53-11	0	1	z	0	25	70	23.2	64	23	69.8	-0.197	17898			73
1768	64252	10	Allium ursinum	2010	2018-05-31-13-53-13	0	1	z	0	25	69.9	23.1	64	23	69.8	-0.097	17898			74
1769	64253	10	Allium ursinum	2010	2018-05-31-13-53-15	0	1	z	0	25	70	23.2	64	23	69.8	-0.197	17898			75
1770	64254	10	Allium ursinum	2010	2018-05-31-13-53-17	0	1	z	0	25	70	23.2	64	23	69.8	-0.197	17898			76
1771	64255	10	Allium ursinum	2010	2018-05-31-13-53-19	0	1	z	0	25	69.9	23.1	64	23	69.8	-0.097	17898			77
1772	64256	10	Allium ursinum	2010	2018-05-31-13-53-21	0	1	z	0	25	69.9	23.1	64	23	69.8	-0.097	17898			78
1773	64257	10	Allium ursinum	2010	2018-05-31-13-53-23	0	1	z	0	25	70	23.2	64	23	69.8	-0.197	17898			79
1774	64258	10	Allium ursinum	2010	2018-05-31-13-53-25	0	1	z	0	25	69.9	23.1	64	23	69.8	-0.097	17898			80
1775	64259	10	Allium ursinum	2010	2018-05-31-13-53-27	0	1	z	0	25	69.9	23.1	64	23	69.8	-0.097	17898			81
1776	64260	10	Allium ursinum	2010	2018-05-31-13-53-29	0	1	z	0	25	70	23.2	64	23	69.8	-0.197	17898			82
1777	64261	10	Allium ursinum	2010	2018-05-31-13-53-31	0	1	z	0	25	69.9	23.1	64	23	69.8	-0.097	17898			83
1778	64262	10	Allium ursinum	2010	2018-05-31-13-53-33	0	1	z	0	25	70	23.2	64	23	69.8	-0.197	17898			84
1779	64263	10	Allium ursinum	2010	2018-05-31-13-53-35	0	1	z	0	25	69.9	23.1	64.1	23	69.9	0.027	17898			85
1780	64264	10	Allium ursinum	2010	2018-05-31-13-53-37	0	1	z	0	25	69.9	23.1	64.1	23	69.9	0.027	17898			86
1781	64265	10	Allium ursinum	2010	2018-05-31-13-53-39	0	1	z	0	25	70	23.2	64	23	69.8	-0.197	17898			87
1782	64266	10	Allium ursinum	2010	2018-05-31-13-53-42	0	1	z	0	25	70	23.2	64	23	69.8	-0.197	17898			88
1783	64267	10	Allium ursinum	2010	2018-05-31-13-53-44	0	1	z	0	25	70	23.1	64	23	69.8	-0.197	17898			89
1784	64268	10	Allium ursinum	2010	2018-05-31-13-53-46	0	1	z	0	25	69.9	23.1	64.1	23	69.9	0.027	17898			90
1785	64269	10	Allium ursinum	2010	2018-05-31-13-53-48	0	1	z	0	25	69.9	23.1	64	23	69.8	-0.097	17898	Last10	Here	91
1786	64270	10	Allium ursinum	2010	2018-05-31-13-53-50	0	1	z	0	25	70	23.1	64.1	23	69.9	-0.073	17898	Last10	Here	92
1787	64271	10	Allium ursinum	2010	2018-05-31-13-53-52	0	1	z	0	25	70.1	23.2	64	23	69.8	-0.297	17898	Last10	Here	93
1788	64272	10	Allium ursinum	2010	2018-05-31-13-53-54	0	1	z	0	25	70.1	23.2	64.1	23	69.9	-0.173	17898	Last10	Here	94
1789	64273	10	Allium ursinum	2010	2018-05-31-13-53-56	0	1	z	0	25	70	23.1	64	23	69.8	-0.197	17898	Last10	Here	95
1790	64274	10	Allium ursinum	2010	2018-05-31-13-53-58	0	1	z	0	25	70.1	23.2	64	23	69.8	-0.297	17898	Last10	Here	96
1791	64275	10	Allium ursinum	2010	2018-05-31-13-54-00	0	1	z	0	25	70.1	23.2	64.1	23	69.9	-0.173	17898	Last10	Here	97
1792	64276	10	Allium ursinum	2010	2018-05-31-13-54-02	0	1	z	0	25	69.9	23.1	64	23	69.8	-0.097	17898	Last10	Here	98
1793	64277	10	Allium ursinum	2010	2018-05-31-13-54-04	0	1	z	0	25	69.9	23.1	64	23	69.8	-0.097	17898	Last10	Here	99
1794	64278	10	Allium ursinum	2010	2018-05-31-13-54-06	0	1	z	0	25	70	23.2	64	23	69.8	-0.197	17898	Last10	Here	100
1795	64279	10	Allium ursinum	2010	2018-05-31-13-54-38	0	1	z	0	30	70	23.2	64	23	69.8	-0.197	17899	First10	Here	1
1796	64280	10	Allium ursinum	2010	2018-05-31-13-54-40	0	1	z	0	30	70	23.2	64.1	23	69.9	-0.073	17899	First10	Here	2
1797	64281	10	Allium ursinum	2010	2018-05-31-13-54-42	0	1	z	0	30	70.1	23.2	64.1	23.1	69.9	-0.173	17899	First10	Here	3
1798	64282	10	Allium ursinum	2010	2018-05-31-13-54-44	0	1	z	0	30	70	23.1	64.2	23.1	70.1	0.051	17899	First10	Here	4
1799	64283	10	Allium ursinum	2010	2018-05-31-13-54-46	0	1	z	0	30	70.1	23.2	64	23	69.8	-0.297	17899	First10	Here	5
1800	64284	10	Allium ursinum	2010	2018-05-31-13-54-48	0	1	z	0	30	70.1	23.2	64.2	23.1	70.1	-0.049	17899	First10	Here	6
1801	64285	10	Allium ursinum	2010	2018-05-31-13-54-50	0	1	z	0	30	70.1	23.2	64.1	23	69.9	-0.173	17899	First10	Here	7
1802	64286	10	Allium ursinum	2010	2018-05-31-13-54-52	0	1	z	0	30	70	23.1	64.2	23.1	70.1	0.051	17899	First10	Here	8
1803	64287	10	Allium ursinum	2010	2018-05-31-13-54-54	0	1	z	0	30	70.1	23.2	64.2	23.1	70.1	-0.049	17899	First10	Here	9
1804	64288	10	Allium ursinum	2010	2018-05-31-13-54-56	0	1	z	0	30	70.1	23.2	64.2	23.1	70.1	-0.049	17899	First10	Here	10
1805	64289	10	Allium ursinum	2010	2018-05-31-13-54-58	0	1	z	0	30	70.1	23.2	64.1	23.1	69.9	-0.173	17899			11
1806	64290	10	Allium ursinum	2010	2018-05-31-13-55-00	0	1	z	0	30	70.1	23.2	64.1	23	69.9	-0.173	17899			12
1807	64291	10	Allium ursinum	2010	2018-05-31-13-55-02	0	1	z	0	30	70.1	23.2	64.2	23.1	70.1	-0.049	17899			13
1808	64292	10	Allium ursinum	2010	2018-05-31-13-55-04	0	1	z	0	30	70.1	23.2	64.1	23	69.9	-0.173	17899			14
1809	64293	10	Allium ursinum	2010	2018-05-31-13-55-06	0	1	z	0	30	70.1	23.2	64.1	23	69.9	-0.173	17899			15
1810	64294	10	Allium ursinum	2010	2018-05-31-13-55-08	0	1	z	0	30	70.1	23.2	64.1	23	69.9	-0.173	17899			16
1811	64295	10	Allium ursinum	2010	2018-05-31-13-55-10	0	1	z	0	30	70	23.1	64.1	23	69.9	-0.073	17899			17
1812	64296	10	Allium ursinum	2010	2018-05-31-13-55-12	0	1	z	0	30	70.1	23.2	64.1	23	69.9	-0.173	17899			18
1813	64297	10	Allium ursinum	2010	2018-05-31-13-55-14	0	1	z	0	30	70	23.1	64.1	23	69.9	-0.073	17899			19
1814	64298	10	Allium ursinum	2010	2018-05-31-13-55-16	0	1	z	0	30	70.1	23.2	64.2	23.1	70.1	-0.049	17899			20
1815	64299	10	Allium ursinum	2010	2018-05-31-13-55-18	0	1	z	0	30	70	23.1	64.2	23.1	70.1	0.051	17899			21
1816	64300	10	Allium ursinum	2010	2018-05-31-13-55-20	0	1	z	0	30	70	23.1	64.1	23	69.9	-0.073	17899			22
1817	64301	10	Allium ursinum	2010	2018-05-31-13-55-22	0	1	z	0	30	70.1	23.2	64.1	23	69.9	-0.173	17899			23
1818	64302	10	Allium ursinum	2010	2018-05-31-13-55-24	0	1	z	0	30	70.1	23.2	64.1	23	69.9	-0.173	17899			24
1819	64303	10	Allium ursinum	2010	2018-05-31-13-55-26	0	1	z	0	30	70.1	23.2	64.1	23	69.9	-0.173	17899			25
1820	64304	10	Allium ursinum	2010	2018-05-31-13-55-28	0	1	z	0	30	70	23.1	64.2	23.1	70.1	0.051	17899			26
1821	64305	10	Allium ursinum	2010	2018-05-31-13-55-30	0	1	z	0	30	70	23.1	64.1	23	69.9	-0.073	17899			27
1822	64306	10	Allium ursinum	2010	2018-05-31-13-55-32	0	1	z	0	30	70	23.1	64	23	69.8	-0.197	17899			28
1823	64307	10	Allium ursinum	2010	2018-05-31-13-55-34	0	1	z	0	30	70.1	23.2	64.1	23	69.9	-0.173	17899			29
1824	64308	10	Allium ursinum	2010	2018-05-31-13-55-36	0	1	z	0	30	70.1	23.2	64.1	23.1	69.9	-0.173	17899			30
1825	64309	10	Allium ursinum	2010	2018-05-31-13-55-38	0	1	z	0	30	70.1	23.2	64.1	23	69.9	-0.173	17899			31
1826	64310	10	Allium ursinum	2010	2018-05-31-13-55-40	0	1	z	0	30	70.1	23.2	64.1	23.1	69.9	-0.173	17899			32
1827	64311	10	Allium ursinum	2010	2018-05-31-13-55-42	0	1	z	0	30	70.1	23.2	64.1	23.1	69.9	-0.173	17899			33
1828	64312	10	Allium ursinum	2010	2018-05-31-13-55-44	0	1	z	0	30	70.1	23.2	64.1	23.1	69.9	-0.173	17899			34
1829	64313	10	Allium ursinum	2010	2018-05-31-13-55-46	0	1	z	0	30	70.1	23.2	64.2	23.1	70.1	-0.049	17899			35
1830	64314	10	Allium ursinum	2010	2018-05-31-13-55-48	0	1	z	0	30	70.1	23.2	64.1	23.1	69.9	-0.173	17899			36
1831	64315	10	Allium ursinum	2010	2018-05-31-13-55-50	0	1	z	0	30	70.1	23.2	64.1	23.1	69.9	-0.173	17899			37
1832	64316	10	Allium ursinum	2010	2018-05-31-13-55-52	0	1	z	0	30	70.1	23.2	64.2	23.1	70.1	-0.049	17899			38
1833	64317	10	Allium ursinum	2010	2018-05-31-13-55-54	0	1	z	0	30	70.1	23.2	64.2	23.1	70.1	-0.049	17899			39
1834	64318	10	Allium ursinum	2010	2018-05-31-13-55-56	0	1	z	0	30	70.1	23.2	64	23	69.8	-0.297	17899			40
1835	64319	10	Allium ursinum	2010	2018-05-31-13-55-58	0	1	z	0	30	70	23.1	64.2	23.1	70.1	0.051	17899			41
1836	64320	10	Allium ursinum	2010	2018-05-31-13-56-00	0	1	z	0	30	70.1	23.2	64	23	69.8	-0.297	17899			42
1837	64321	10	Allium ursinum	2010	2018-05-31-13-56-02	0	1	z	0	30	70.1	23.2	64	23	69.8	-0.297	17899			43
1838	64322	10	Allium ursinum	2010	2018-05-31-13-56-04	0	1	z	0	30	70.1	23.2	64.1	23.1	69.9	-0.173	17899			44
1839	64323	10	Allium ursinum	2010	2018-05-31-13-56-06	0	1	z	0	30	70.1	23.2	64.1	23.1	69.9	-0.173	17899			45
1840	64324	10	Allium ursinum	2010	2018-05-31-13-56-08	0	1	z	0	30	70.1	23.2	64.2	23.1	70.1	-0.049	17899			46
1841	64325	10	Allium ursinum	2010	2018-05-31-13-56-10	0	1	z	0	30	70.1	23.2	64.1	23	69.9	-0.173	17899			47
1842	64326	10	Allium ursinum	2010	2018-05-31-13-56-12	0	1	z	0	30	70.1	23.2	64.2	23.1	70.1	-0.049	17899			48
1843	64327	10	Allium ursinum	2010	2018-05-31-13-56-14	0	1	z	0	30	70.1	23.2	64	23	69.8	-0.297	17899			49
1844	64328	10	Allium ursinum	2010	2018-05-31-13-56-16	0	1	z	0	30	70.1	23.2	64.2	23.1	70.1	-0.049	17899			50
1845	64329	10	Allium ursinum	2010	2018-05-31-13-56-18	0	1	z	0	30	70.1	23.2	64.2	23.1	70.1	-0.049	17899			51
1846	64330	10	Allium ursinum	2010	2018-05-31-13-56-20	0	1	z	0	30	70.1	23.2	64.2	23.1	70.1	-0.049	17899			52
1847	64331	10	Allium ursinum	2010	2018-05-31-13-56-22	0	1	z	0	30	70.1	23.2	64.1	23	69.9	-0.173	17899			53
1848	64332	10	Allium ursinum	2010	2018-05-31-13-56-24	0	1	z	0	30	70.1	23.2	64.2	23.1	70.1	-0.049	17899			54
1849	64333	10	Allium ursinum	2010	2018-05-31-13-56-26	0	1	z	0	30	70	23.1	64.1	23	69.9	-0.073	17899			55
1850	64334	10	Allium ursinum	2010	2018-05-31-13-56-28	0	1	z	0	30	70.1	23.2	64.1	23	69.9	-0.173	17899			56
1851	64335	10	Allium ursinum	2010	2018-05-31-13-56-30	0	1	z	0	30	70.1	23.2	64.1	23	69.9	-0.173	17899			57
1852	64336	10	Allium ursinum	2010	2018-05-31-13-56-32	0	1	z	0	30	70.1	23.2	64.1	23	69.9	-0.173	17899			58
1853	64337	10	Allium ursinum	2010	2018-05-31-13-56-34	0	1	z	0	30	70.1	23.2	64.1	23	69.9	-0.173	17899			59
1854	64338	10	Allium ursinum	2010	2018-05-31-13-56-36	0	1	z	0	30	70	23.1	64.1	23	69.9	-0.073	17899			60
1855	64339	10	Allium ursinum	2010	2018-05-31-13-56-38	0	1	z	0	30	70.1	23.2	64.1	23	69.9	-0.173	17899			61
1856	64340	10	Allium ursinum	2010	2018-05-31-13-56-40	0	1	z	0	30	70.1	23.2	64.1	23	69.9	-0.173	17899			62
1857	64341	10	Allium ursinum	2010	2018-05-31-13-56-42	0	1	z	0	30	70	23.1	64.1	23	69.9	-0.073	17899			63
1858	64342	10	Allium ursinum	2010	2018-05-31-13-56-44	0	1	z	0	30	70	23.1	64.1	23	69.9	-0.073	17899			64
1859	64343	10	Allium ursinum	2010	2018-05-31-13-56-46	0	1	z	0	30	70	23.1	64.1	23	69.9	-0.073	17899			65
1860	64344	10	Allium ursinum	2010	2018-05-31-13-56-48	0	1	z	0	30	70	23.1	64.1	23	69.9	-0.073	17899			66
1861	64345	10	Allium ursinum	2010	2018-05-31-13-56-50	0	1	z	0	30	70.1	23.2	64.1	23	69.9	-0.173	17899			67
1862	64346	10	Allium ursinum	2010	2018-05-31-13-56-52	0	1	z	0	30	70.1	23.2	64.1	23	69.9	-0.173	17899			68
1863	64347	10	Allium ursinum	2010	2018-05-31-13-56-54	0	1	z	0	30	70	23.1	64.2	23.1	70.1	0.051	17899			69
1864	64348	10	Allium ursinum	2010	2018-05-31-13-56-56	0	1	z	0	30	70	23.1	64.1	23	69.9	-0.073	17899			70
1865	64349	10	Allium ursinum	2010	2018-05-31-13-56-58	0	1	z	0	30	70	23.1	64.1	23	69.9	-0.073	17899			71
1866	64350	10	Allium ursinum	2010	2018-05-31-13-57-00	0	1	z	0	30	70.1	23.1	64.1	23	69.9	-0.173	17899			72
1867	64351	10	Allium ursinum	2010	2018-05-31-13-57-02	0	1	z	0	30	70	23.1	64.1	23	69.9	-0.073	17899			73
1868	64352	10	Allium ursinum	2010	2018-05-31-13-57-04	0	1	z	0	30	70.2	23.2	64.1	23	69.9	-0.273	17899			74
1869	64353	10	Allium ursinum	2010	2018-05-31-13-57-06	0	1	z	0	30	70.1	23.1	64.1	23	69.9	-0.173	17899			75
1870	64354	10	Allium ursinum	2010	2018-05-31-13-57-08	0	1	z	0	30	70.1	23.2	64.1	23	69.9	-0.173	17899			76
1871	64355	10	Allium ursinum	2010	2018-05-31-13-57-10	0	1	z	0	30	70	23.1	64.2	23.1	70.1	0.051	17899			77
1872	64356	10	Allium ursinum	2010	2018-05-31-13-57-12	0	1	z	0	30	70	23.1	64.1	23	69.9	-0.073	17899			78
1873	64357	10	Allium ursinum	2010	2018-05-31-13-57-14	0	1	z	0	30	70.1	23.1	64.1	23	69.9	-0.173	17899			79
1874	64358	10	Allium ursinum	2010	2018-05-31-13-57-16	0	1	z	0	30	70.2	23.2	64.1	23	69.9	-0.273	17899			80
1875	64359	10	Allium ursinum	2010	2018-05-31-13-57-18	0	1	z	0	30	70.2	23.2	64.2	23.1	70.1	-0.149	17899			81
1876	64360	10	Allium ursinum	2010	2018-05-31-13-57-20	0	1	z	0	30	70.1	23.1	64.1	23	69.9	-0.173	17899			82
1877	64361	10	Allium ursinum	2010	2018-05-31-13-57-22	0	1	z	0	30	70.1	23.1	64.1	23	69.9	-0.173	17899			83
1878	64362	10	Allium ursinum	2010	2018-05-31-13-57-24	0	1	z	0	30	70.1	23.1	64.1	23	69.9	-0.173	17899			84
1879	64363	10	Allium ursinum	2010	2018-05-31-13-57-26	0	1	z	0	30	70.2	23.2	64.1	23	69.9	-0.273	17899			85
1880	64364	10	Allium ursinum	2010	2018-05-31-13-57-28	0	1	z	0	30	70.2	23.2	64.1	23	69.9	-0.273	17899			86
1881	64365	10	Allium ursinum	2010	2018-05-31-13-57-30	0	1	z	0	30	70.1	23.1	64.1	23	69.9	-0.173	17899			87
1882	64366	10	Allium ursinum	2010	2018-05-31-13-57-32	0	1	z	0	30	70.1	23.1	64.1	23	69.9	-0.173	17899			88
1883	64367	10	Allium ursinum	2010	2018-05-31-13-57-34	0	1	z	0	30	70.1	23.1	64.2	23.1	70.1	-0.049	17899			89
1884	64368	10	Allium ursinum	2010	2018-05-31-13-57-36	0	1	z	0	30	70.2	23.2	64.2	23.1	70.1	-0.149	17899			90
1885	64369	10	Allium ursinum	2010	2018-05-31-13-57-38	0	1	z	0	30	70.2	23.2	64.1	23	69.9	-0.273	17899	Last10	Here	91
1886	64370	10	Allium ursinum	2010	2018-05-31-13-57-40	0	1	z	0	30	70.1	23.1	64.1	23	69.9	-0.173	17899	Last10	Here	92
1887	64371	10	Allium ursinum	2010	2018-05-31-13-57-42	0	1	z	0	30	70.2	23.2	64.1	23	69.9	-0.273	17899	Last10	Here	93
1888	64372	10	Allium ursinum	2010	2018-05-31-13-57-44	0	1	z	0	30	70.2	23.2	64.2	23.1	70.1	-0.149	17899	Last10	Here	94
1889	64373	10	Allium ursinum	2010	2018-05-31-13-57-46	0	1	z	0	30	70.2	23.2	64.1	23	69.9	-0.273	17899	Last10	Here	95
1890	64374	10	Allium ursinum	2010	2018-05-31-13-57-48	0	1	z	0	30	70.1	23.1	64.2	23	70.1	-0.049	17899	Last10	Here	96
1891	64375	10	Allium ursinum	2010	2018-05-31-13-57-50	0	1	z	0	30	70.2	23.2	64.2	23	70.1	-0.149	17899	Last10	Here	97
1892	64376	10	Allium ursinum	2010	2018-05-31-13-57-52	0	1	z	0	30	70.1	23.1	64.2	23	70.1	-0.049	17899	Last10	Here	98
1893	64377	10	Allium ursinum	2010	2018-05-31-13-57-54	0	1	z	0	30	70.1	23.1	64.2	23	70.1	-0.049	17899	Last10	Here	99
1894	64378	10	Allium ursinum	2010	2018-05-31-13-57-56	0	1	z	0	30	70.1	23.1	64.2	23	70.1	-0.049	17899	Last10	Here	100
1895	70060	10	Allium ursinum	2010	2018-05-31-17-55-17	1	1	x	-30	0	79.1	23.4	71.4	23.4	79	-0.11	17957	First10	Here	1
1896	70061	10	Allium ursinum	2010	2018-05-31-17-55-19	1	1	x	-30	0	79.2	23.5	71.4	23.4	79	-0.21	17957	First10	Here	2
1897	70062	10	Allium ursinum	2010	2018-05-31-17-55-21	1	1	x	-30	0	79.2	23.5	71.4	23.4	79	-0.21	17957	First10	Here	3
1898	70063	10	Allium ursinum	2010	2018-05-31-17-55-23	1	1	x	-30	0	79.3	23.5	71.4	23.4	79	-0.31	17957	First10	Here	4
1899	70064	10	Allium ursinum	2010	2018-05-31-17-55-25	1	1	x	-30	0	79.3	23.5	71.4	23.4	79	-0.31	17957	First10	Here	5
1900	70065	10	Allium ursinum	2010	2018-05-31-17-55-27	1	1	x	-30	0	79.3	23.5	71.4	23.4	79	-0.31	17957	First10	Here	6
1901	70066	10	Allium ursinum	2010	2018-05-31-17-55-29	1	1	x	-30	0	79.3	23.5	71.4	23.4	79	-0.31	17957	First10	Here	7
1902	70067	10	Allium ursinum	2010	2018-05-31-17-55-31	1	1	x	-30	0	79.3	23.5	71.4	23.4	79	-0.31	17957	First10	Here	8
1903	70068	10	Allium ursinum	2010	2018-05-31-17-55-33	1	1	x	-30	0	79.3	23.5	71.4	23.4	79	-0.31	17957	First10	Here	9
1904	70069	10	Allium ursinum	2010	2018-05-31-17-55-35	1	1	x	-30	0	79.3	23.5	71.4	23.4	79	-0.31	17957	First10	Here	10
1905	70070	10	Allium ursinum	2010	2018-05-31-17-55-37	1	1	x	-30	0	79.3	23.5	71.4	23.4	79	-0.31	17957			11
1906	70071	10	Allium ursinum	2010	2018-05-31-17-55-39	1	1	x	-30	0	79.3	23.5	71.4	23.4	79	-0.31	17957			12
1907	70072	10	Allium ursinum	2010	2018-05-31-17-55-41	1	1	x	-30	0	79.2	23.4	71.4	23.4	79	-0.21	17957			13
1908	70073	10	Allium ursinum	2010	2018-05-31-17-55-43	1	1	x	-30	0	79.3	23.5	71.4	23.4	79	-0.31	17957			14
1909	70074	10	Allium ursinum	2010	2018-05-31-17-55-45	1	1	x	-30	0	79.3	23.5	71.4	23.4	79	-0.31	17957			15
1910	70075	10	Allium ursinum	2010	2018-05-31-17-55-47	1	1	x	-30	0	79.3	23.5	71.5	23.4	79.1	-0.186	17957			16
1911	70076	10	Allium ursinum	2010	2018-05-31-17-55-49	1	1	x	-30	0	79.3	23.5	71.4	23.4	79	-0.31	17957			17
1912	70077	10	Allium ursinum	2010	2018-05-31-17-55-51	1	1	x	-30	0	79.3	23.5	71.4	23.4	79	-0.31	17957			18
1913	70078	10	Allium ursinum	2010	2018-05-31-17-55-53	1	1	x	-30	0	79.3	23.5	71.4	23.4	79	-0.31	17957			19
1914	70079	10	Allium ursinum	2010	2018-05-31-17-55-55	1	1	x	-30	0	79.3	23.5	71.4	23.4	79	-0.31	17957			20
1915	70080	10	Allium ursinum	2010	2018-05-31-17-55-57	1	1	x	-30	0	79.3	23.5	71.4	23.4	79	-0.31	17957			21
1916	70081	10	Allium ursinum	2010	2018-05-31-17-55-59	1	1	x	-30	0	79.3	23.5	71.4	23.4	79	-0.31	17957			22
1917	70082	10	Allium ursinum	2010	2018-05-31-17-56-01	1	1	x	-30	0	79.3	23.5	71.4	23.4	79	-0.31	17957			23
1918	70083	10	Allium ursinum	2010	2018-05-31-17-56-03	1	1	x	-30	0	79.2	23.5	71.4	23.4	79	-0.21	17957			24
1919	70084	10	Allium ursinum	2010	2018-05-31-17-56-05	1	1	x	-30	0	79.2	23.5	71.4	23.4	79	-0.21	17957			25
1920	70085	10	Allium ursinum	2010	2018-05-31-17-56-07	1	1	x	-30	0	79.2	23.5	71.4	23.4	79	-0.21	17957			26
1921	70086	10	Allium ursinum	2010	2018-05-31-17-56-09	1	1	x	-30	0	79.2	23.5	71.5	23.4	79.1	-0.086	17957			27
1922	70087	10	Allium ursinum	2010	2018-05-31-17-56-11	1	1	x	-30	0	79.2	23.5	71.5	23.4	79.1	-0.086	17957			28
1923	70088	10	Allium ursinum	2010	2018-05-31-17-56-13	1	1	x	-30	0	79.2	23.5	71.5	23.4	79.1	-0.086	17957			29
1924	70089	10	Allium ursinum	2010	2018-05-31-17-56-15	1	1	x	-30	0	79.2	23.5	71.5	23.4	79.1	-0.086	17957			30
1925	70090	10	Allium ursinum	2010	2018-05-31-17-56-17	1	1	x	-30	0	79.2	23.5	71.5	23.4	79.1	-0.086	17957			31
1926	70091	10	Allium ursinum	2010	2018-05-31-17-56-19	1	1	x	-30	0	79.3	23.5	71.5	23.4	79.1	-0.186	17957			32
1927	70092	10	Allium ursinum	2010	2018-05-31-17-56-21	1	1	x	-30	0	79.3	23.5	71.5	23.4	79.1	-0.186	17957			33
1928	70093	10	Allium ursinum	2010	2018-05-31-17-56-23	1	1	x	-30	0	79.3	23.5	71.5	23.4	79.1	-0.186	17957			34
1929	70094	10	Allium ursinum	2010	2018-05-31-17-56-25	1	1	x	-30	0	79.2	23.4	71.5	23.4	79.1	-0.086	17957			35
1930	70095	10	Allium ursinum	2010	2018-05-31-17-56-27	1	1	x	-30	0	79.1	23.4	71.5	23.4	79.1	0.014	17957			36
1931	70096	10	Allium ursinum	2010	2018-05-31-17-56-29	1	1	x	-30	0	79.3	23.5	71.5	23.4	79.1	-0.186	17957			37
1932	70097	10	Allium ursinum	2010	2018-05-31-17-56-31	1	1	x	-30	0	79.3	23.5	71.5	23.4	79.1	-0.186	17957			38
1933	70098	10	Allium ursinum	2010	2018-05-31-17-56-33	1	1	x	-30	0	79.2	23.4	71.5	23.4	79.1	-0.086	17957			39
1934	70099	10	Allium ursinum	2010	2018-05-31-17-56-35	1	1	x	-30	0	79.2	23.5	71.5	23.4	79.1	-0.086	17957			40
1935	70100	10	Allium ursinum	2010	2018-05-31-17-56-37	1	1	x	-30	0	79.3	23.5	71.5	23.4	79.1	-0.186	17957			41
1936	70101	10	Allium ursinum	2010	2018-05-31-17-56-39	1	1	x	-30	0	79.3	23.5	71.5	23.4	79.1	-0.186	17957			42
1937	70102	10	Allium ursinum	2010	2018-05-31-17-56-41	1	1	x	-30	0	79.3	23.5	71.5	23.4	79.1	-0.186	17957			43
1938	70103	10	Allium ursinum	2010	2018-05-31-17-56-43	1	1	x	-30	0	79.1	23.4	71.5	23.4	79.1	0.014	17957			44
1939	70104	10	Allium ursinum	2010	2018-05-31-17-56-45	1	1	x	-30	0	79.3	23.5	71.5	23.4	79.1	-0.186	17957			45
1940	70105	10	Allium ursinum	2010	2018-05-31-17-56-47	1	1	x	-30	0	79.3	23.5	71.5	23.4	79.1	-0.186	17957			46
1941	70106	10	Allium ursinum	2010	2018-05-31-17-56-49	1	1	x	-30	0	79.3	23.5	71.4	23.3	79	-0.31	17957			47
1942	70107	10	Allium ursinum	2010	2018-05-31-17-56-51	1	1	x	-30	0	79.3	23.5	71.5	23.4	79.1	-0.186	17957			48
1943	70108	10	Allium ursinum	2010	2018-05-31-17-56-53	1	1	x	-30	0	79.3	23.5	71.5	23.4	79.1	-0.186	17957			49
1944	70109	10	Allium ursinum	2010	2018-05-31-17-56-55	1	1	x	-30	0	79.1	23.4	71.5	23.4	79.1	0.014	17957			50
1945	70110	10	Allium ursinum	2010	2018-05-31-17-56-57	1	1	x	-30	0	79.2	23.5	71.5	23.4	79.1	-0.086	17957			51
1946	70111	10	Allium ursinum	2010	2018-05-31-17-56-59	1	1	x	-30	0	79.2	23.5	71.5	23.4	79.1	-0.086	17957			52
1947	70112	10	Allium ursinum	2010	2018-05-31-17-57-01	1	1	x	-30	0	79.2	23.5	71.5	23.4	79.1	-0.086	17957			53
1948	70113	10	Allium ursinum	2010	2018-05-31-17-57-03	1	1	x	-30	0	79.2	23.5	71.5	23.4	79.1	-0.086	17957			54
1949	70114	10	Allium ursinum	2010	2018-05-31-17-57-05	1	1	x	-30	0	79.2	23.5	71.4	23.3	79	-0.21	17957			55
1950	70115	10	Allium ursinum	2010	2018-05-31-17-57-07	1	1	x	-30	0	79.2	23.4	71.5	23.4	79.1	-0.086	17957			56
1951	70116	10	Allium ursinum	2010	2018-05-31-17-57-09	1	1	x	-30	0	79.2	23.5	71.5	23.4	79.1	-0.086	17957			57
1952	70117	10	Allium ursinum	2010	2018-05-31-17-57-11	1	1	x	-30	0	79.2	23.5	71.5	23.4	79.1	-0.086	17957			58
1953	70118	10	Allium ursinum	2010	2018-05-31-17-57-13	1	1	x	-30	0	79.1	23.4	71.5	23.4	79.1	0.014	17957			59
1954	70119	10	Allium ursinum	2010	2018-05-31-17-57-15	1	1	x	-30	0	79.2	23.5	71.5	23.4	79.1	-0.086	17957			60
1955	70120	10	Allium ursinum	2010	2018-05-31-17-57-17	1	1	x	-30	0	79.3	23.5	71.5	23.4	79.1	-0.186	17957			61
1956	70121	10	Allium ursinum	2010	2018-05-31-17-57-19	1	1	x	-30	0	79.3	23.5	71.5	23.4	79.1	-0.186	17957			62
1957	70122	10	Allium ursinum	2010	2018-05-31-17-57-21	1	1	x	-30	0	79.2	23.4	71.5	23.4	79.1	-0.086	17957			63
1958	70123	10	Allium ursinum	2010	2018-05-31-17-57-23	1	1	x	-30	0	79.3	23.5	71.5	23.4	79.1	-0.186	17957			64
1959	70124	10	Allium ursinum	2010	2018-05-31-17-57-25	1	1	x	-30	0	79.3	23.5	71.5	23.4	79.1	-0.186	17957			65
1960	70125	10	Allium ursinum	2010	2018-05-31-17-57-27	1	1	x	-30	0	79.3	23.5	71.5	23.4	79.1	-0.186	17957			66
1961	70126	10	Allium ursinum	2010	2018-05-31-17-57-29	1	1	x	-30	0	79.2	23.5	71.5	23.4	79.1	-0.086	17957			67
1962	70127	10	Allium ursinum	2010	2018-05-31-17-57-31	1	1	x	-30	0	79.2	23.5	71.5	23.4	79.1	-0.086	17957			68
1963	70128	10	Allium ursinum	2010	2018-05-31-17-57-33	1	1	x	-30	0	79.3	23.5	71.5	23.4	79.1	-0.186	17957			69
1964	70129	10	Allium ursinum	2010	2018-05-31-17-57-35	1	1	x	-30	0	79.1	23.4	71.5	23.4	79.1	0.014	17957			70
1965	70130	10	Allium ursinum	2010	2018-05-31-17-57-37	1	1	x	-30	0	79.2	23.5	71.5	23.4	79.1	-0.086	17957			71
1966	70131	10	Allium ursinum	2010	2018-05-31-17-57-39	1	1	x	-30	0	79.2	23.5	71.5	23.4	79.1	-0.086	17957			72
1967	70132	10	Allium ursinum	2010	2018-05-31-17-57-41	1	1	x	-30	0	79.1	23.5	71.5	23.4	79.1	0.014	17957			73
1968	70133	10	Allium ursinum	2010	2018-05-31-17-57-43	1	1	x	-30	0	78.9	23.4	71.5	23.4	79.1	0.214	17957			74
1969	70134	10	Allium ursinum	2010	2018-05-31-17-57-45	1	1	x	-30	0	79.1	23.5	71.4	23.3	79	-0.11	17957			75
1970	70135	10	Allium ursinum	2010	2018-05-31-17-57-47	1	1	x	-30	0	79.1	23.4	71.5	23.4	79.1	0.014	17957			76
1971	70136	10	Allium ursinum	2010	2018-05-31-17-57-49	1	1	x	-30	0	79.2	23.5	71.5	23.4	79.1	-0.086	17957			77
1972	70137	10	Allium ursinum	2010	2018-05-31-17-57-51	1	1	x	-30	0	79.1	23.4	71.5	23.4	79.1	0.014	17957			78
1973	70138	10	Allium ursinum	2010	2018-05-31-17-57-53	1	1	x	-30	0	79.2	23.5	71.5	23.4	79.1	-0.086	17957			79
1974	70139	10	Allium ursinum	2010	2018-05-31-17-57-55	1	1	x	-30	0	79.2	23.5	71.5	23.4	79.1	-0.086	17957			80
1975	70140	10	Allium ursinum	2010	2018-05-31-17-57-57	1	1	x	-30	0	79.2	23.5	71.4	23.3	79	-0.21	17957			81
1976	70141	10	Allium ursinum	2010	2018-05-31-17-57-59	1	1	x	-30	0	79.2	23.5	71.5	23.4	79.1	-0.086	17957			82
1977	70142	10	Allium ursinum	2010	2018-05-31-17-58-01	1	1	x	-30	0	79.2	23.5	71.5	23.4	79.1	-0.086	17957			83
1978	70143	10	Allium ursinum	2010	2018-05-31-17-58-03	1	1	x	-30	0	79.2	23.5	71.5	23.4	79.1	-0.086	17957			84
1979	70144	10	Allium ursinum	2010	2018-05-31-17-58-05	1	1	x	-30	0	79.2	23.5	71.5	23.4	79.1	-0.086	17957			85
1980	70145	10	Allium ursinum	2010	2018-05-31-17-58-07	1	1	x	-30	0	79.2	23.5	71.5	23.4	79.1	-0.086	17957			86
1981	70146	10	Allium ursinum	2010	2018-05-31-17-58-09	1	1	x	-30	0	79.2	23.5	71.5	23.4	79.1	-0.086	17957			87
1982	70147	10	Allium ursinum	2010	2018-05-31-17-58-11	1	1	x	-30	0	79.2	23.5	71.5	23.4	79.1	-0.086	17957			88
1983	70148	10	Allium ursinum	2010	2018-05-31-17-58-13	1	1	x	-30	0	79.1	23.5	71.5	23.4	79.1	0.014	17957			89
1984	70149	10	Allium ursinum	2010	2018-05-31-17-58-15	1	1	x	-30	0	79.2	23.5	71.5	23.4	79.1	-0.086	17957			90
1985	70150	10	Allium ursinum	2010	2018-05-31-17-58-17	1	1	x	-30	0	79.2	23.5	71.5	23.4	79.1	-0.086	17957	Last10	Here	91
1986	70151	10	Allium ursinum	2010	2018-05-31-17-58-19	1	1	x	-30	0	79.2	23.5	71.5	23.4	79.1	-0.086	17957	Last10	Here	92
1987	70152	10	Allium ursinum	2010	2018-05-31-17-58-21	1	1	x	-30	0	79.2	23.5	71.5	23.4	79.1	-0.086	17957	Last10	Here	93
1988	70153	10	Allium ursinum	2010	2018-05-31-17-58-23	1	1	x	-30	0	79.2	23.5	71.5	23.4	79.1	-0.086	17957	Last10	Here	94
1989	70154	10	Allium ursinum	2010	2018-05-31-17-58-25	1	1	x	-30	0	79.2	23.5	71.5	23.4	79.1	-0.086	17957	Last10	Here	95
1990	70155	10	Allium ursinum	2010	2018-05-31-17-58-27	1	1	x	-30	0	79.2	23.5	71.5	23.4	79.1	-0.086	17957	Last10	Here	96
1991	70156	10	Allium ursinum	2010	2018-05-31-17-58-29	1	1	x	-30	0	79.2	23.5	71.5	23.4	79.1	-0.086	17957	Last10	Here	97
1992	70157	10	Allium ursinum	2010	2018-05-31-17-58-31	1	1	x	-30	0	79.2	23.5	71.5	23.4	79.1	-0.086	17957	Last10	Here	98
1993	70158	10	Allium ursinum	2010	2018-05-31-17-58-33	1	1	x	-30	0	79.2	23.5	71.4	23.3	79	-0.21	17957	Last10	Here	99
1994	70159	10	Allium ursinum	2010	2018-05-31-17-59-07	1	1	x	-25	0	79.2	23.5	71.5	23.3	79.1	-0.086	17958	First10	Here	1
1995	70160	10	Allium ursinum	2010	2018-05-31-17-59-09	1	1	x	-25	0	79.2	23.5	71.5	23.4	79.1	-0.086	17958	First10	Here	2
1996	70161	10	Allium ursinum	2010	2018-05-31-17-59-11	1	1	x	-25	0	79.2	23.5	71.5	23.4	79.1	-0.086	17958	First10	Here	3
1997	70162	10	Allium ursinum	2010	2018-05-31-17-59-13	1	1	x	-25	0	79.2	23.5	71.4	23.3	79	-0.21	17958	First10	Here	4
1998	70163	10	Allium ursinum	2010	2018-05-31-17-59-15	1	1	x	-25	0	79.2	23.5	71.4	23.3	79	-0.21	17958	First10	Here	5
1999	70164	10	Allium ursinum	2010	2018-05-31-17-59-17	1	1	x	-25	0	79.2	23.5	71.5	23.4	79.1	-0.086	17958	First10	Here	6
[truncated: 28,275 more rows]
