# Supplementary material for: Floral Humidity in Flowering Plants: A Preliminary Survey
Source: Front Plant Sci. 2020 Mar 6;11:249. doi: 10.3389/fpls.2020.00249 (PMC7068853; doi:10.3389/fpls.2020.00249)
Supplement: SUPPLEMENTARY FILE 2 — A zipped file containing floral humidity data collected by the robot arm transects as described in the main text. A word document within the zipped files explains the data formatting in detail. Datafiles themselves are in CSV format. [file Data_Sheet_2.zip › Floral humidity data/Flowers/Bellis perennis Means.csv]

	Block	Sp	xORz	Individual	totIndividual	sample..	Sample.order	xoffset	zoffset	x2	z2	Background.Humidity	Background.Temperature	Focal.Humidity	Focal.Temperature	Corrected.Focal.humidity	Change.in.RH.	block
1	14517	Bellis perennis	x	16	1016	0	0	-30	0	900	0	35.907	21.988	35.344	21.92	35.844	-0.02552	14517
2	14518	Bellis perennis	x	16	1016	0	0	-25	0	625	0	35.87171717	21.92424242	35.33636364	21.82222222	35.83636364	0.002737374	14518
3	14519	Bellis perennis	x	16	1016	0	0	-20	0	400	0	35.734	21.9	35.263	21.8	35.769	0.07296	14519
4	14520	Bellis perennis	x	16	1016	0	0	-15	0	225	0	35.601	21.9	35.245	21.8	35.77	0.1894	14520
5	14521	Bellis perennis	x	16	1016	0	0	-10	0	100	0	35.5	21.9	35.558	21.8	36.058	0.57836	14521
6	14522	Bellis perennis	x	16	1016	0	0	-5	0	25	0	35.491	21.913	35.847	21.8	36.347	0.85324	14522
7	14523	Bellis perennis	x	16	1016	0	0	0	0	0	0	35.491	21.927	35.803	21.8	36.303	0.81276	14523
8	14524	Bellis perennis	x	16	1016	0	0	5	0	25	0	35.4979798	21.93030303	35.64444444	21.8	36.14444444	0.659909091	14524
9	14525	Bellis perennis	x	16	1016	0	0	10	0	100	0	35.47474747	21.95252525	35.31212121	21.82323232	35.81919192	0.37740404	14525
10	14526	Bellis perennis	x	16	1016	0	0	15	0	225	0	35.31122449	22	34.85714286	21.89693878	35.45714286	0.122346939	14526
11	14527	Bellis perennis	x	16	1016	0	0	20	0	400	0	35.10606061	22	34.54747475	21.9	35.14747475	0.042616162	14527
12	14528	Bellis perennis	x	16	1016	0	0	25	0	625	0	35.02	22	34.398	21.901	34.998	-0.00884	14528
13	14529	Bellis perennis	x	16	1016	0	0	30	0	900	0	35.038	22.001	34.39	21.958	34.99	-0.0342	14529
14	14555	Bellis perennis	x	17	1017	0	2	-30	0	900	0	30.18989899	21.8979798	29.31919192	21.8030303	30.31919192	0.147757576	14555
15	14556	Bellis perennis	x	17	1017	0	2	-25	0	625	0	30.242	21.9	29.476	21.8	30.476	0.23992	14556
16	14557	Bellis perennis	x	17	1017	0	2	-20	0	400	0	30.318	21.897	29.58	21.8	30.58	0.2596	14557
17	14558	Bellis perennis	x	17	1017	0	2	-15	0	225	0	30.326	21.9	29.644	21.8	30.644	0.31048	14558
18	14559	Bellis perennis	x	17	1017	0	2	-10	0	100	0	30.314	21.899	29.752	21.8	30.752	0.42184	14559
19	14560	Bellis perennis	x	17	1017	0	2	-5	0	25	0	30.391	21.899	29.847	21.8	30.847	0.43224	14560
20	14561	Bellis perennis	x	17	1017	0	2	0	0	0	0	30.303	21.898	29.852	21.8	30.852	0.52484	14561
21	14562	Bellis perennis	x	17	1017	0	2	5	0	25	0	30.23030303	21.9	29.84141414	21.8	30.84141414	0.58779798	14562
22	14563	Bellis perennis	x	17	1017	0	2	10	0	100	0	30.368	21.9	29.843	21.8	30.843	0.45156	14563
23	14564	Bellis perennis	x	17	1017	0	2	15	0	225	0	30.57	21.9	29.896	21.8	30.896	0.29832	14564
24	14565	Bellis perennis	x	17	1017	0	2	20	0	400	0	30.77373737	21.9	29.96262626	21.8	30.96262626	0.155878788	14565
25	14566	Bellis perennis	x	17	1017	0	2	25	0	625	0	30.95612245	21.9	30.00510204	21.80612245	31.00510204	0.012571429	14566
26	14567	Bellis perennis	x	17	1017	0	2	30	0	900	0	31.16363636	21.9	30.15050505	21.80808081	31.09393939	-0.061171717	14567
27	14574	Bellis perennis	x	18	1018	0	3	-30	0	900	0	31.35	21.9	30.341	21.833	31.241	-0.07228	14574
28	14575	Bellis perennis	x	18	1018	0	3	-25	0	625	0	31.207	21.9	30.254	21.801	31.161	-0.00932	14575
29	14576	Bellis perennis	x	18	1018	0	3	-20	0	400	0	30.998	21.9	30.104	21.8	31.072	0.06168	14576
30	14577	Bellis perennis	x	18	1018	0	3	-15	0	225	0	30.843	21.9	30.011	21.8	31.011	0.13112	14577
31	14578	Bellis perennis	x	18	1018	0	3	-10	0	100	0	30.764	21.9	30.061	21.8	31.044	0.25612	14578
32	14579	Bellis perennis	x	18	1018	0	3	-5	0	25	0	30.701	21.9	30.429	21.8	31.33	0.65768	14579
33	14580	Bellis perennis	x	18	1018	0	3	0	0	0	0	30.715	21.9	30.353	21.8	31.255	0.57376	14580
34	14581	Bellis perennis	x	18	1018	0	3	5	0	25	0	30.774	21.9	30.514	21.8	31.414	0.66288	14581
35	14582	Bellis perennis	x	18	1018	0	3	10	0	100	0	30.798	21.9	30.171	21.8	31.113	0.32332	14582
36	14583	Bellis perennis	x	18	1018	0	3	15	0	225	0	30.82222222	21.9	30.06565657	21.80505051	31.06060606	0.202181818	14583
37	14584	Bellis perennis	x	18	1018	0	3	20	0	400	0	30.98585859	21.9	30.03636364	21.80909091	31.03636364	0.01159596	14584
38	14585	Bellis perennis	x	18	1018	0	3	25	0	625	0	31.10909091	21.9	30.12424242	21.82222222	31.09090909	-0.030787879	14585
39	14586	Bellis perennis	x	18	1018	0	3	30	0	900	0	31.2959596	21.9	30.32525253	21.80909091	31.22525253	-0.032727273	14586
40	14593	Bellis perennis	x	16	1016	1	0	-30	0	900	0	32.723	21.985	31.821	21.901	32.621	-0.08268	14593
41	14594	Bellis perennis	x	16	1016	1	0	-25	0	625	0	32.837	21.962	32.072	21.891	32.872	0.03424	14594
42	14595	Bellis perennis	x	16	1016	1	0	-20	0	400	0	33.02626263	21.98585859	32.32222222	21.9	33.12222222	0.075181818	14595
43	14596	Bellis perennis	x	16	1016	1	0	-15	0	225	0	33.21010101	21.98585859	32.58484848	21.8979798	33.35555556	0.132959596	14596
44	14597	Bellis perennis	x	16	1016	1	0	-10	0	100	0	33.36666667	21.9989899	32.86464646	21.89494949	33.56565657	0.233808081	14597
45	14598	Bellis perennis	x	16	1016	1	0	-5	0	25	0	33.42929293	21.9989899	33.17474747	21.86060606	33.87474747	0.456474747	14598
46	14599	Bellis perennis	x	16	1016	1	0	0	0	0	0	33.5	22	33.397	21.887	34.097	0.59024	14599
47	14600	Bellis perennis	x	16	1016	1	0	5	0	25	0	33.577	22	33.478	21.9	34.178	0.58776	14600
48	14601	Bellis perennis	x	16	1016	1	0	10	0	100	0	33.637	22	33.195	21.9	33.895	0.2674	14601
49	14602	Bellis perennis	x	16	1016	1	0	15	0	225	0	33.738	22	33.143	21.902	33.843	0.11856	14602
50	14603	Bellis perennis	x	16	1016	1	0	20	0	400	0	33.8	22	33.129	21.907	33.829	0.04368	14603
51	14604	Bellis perennis	x	16	1016	1	0	25	0	625	0	33.87777778	22	33.16767677	21.91515152	33.86767677	0.001484848	14604
52	14605	Bellis perennis	x	16	1016	1	0	30	0	900	0	33.987	22	33.269	21.923	33.969	-0.01452	14605
53	14631	Bellis perennis	x	17	1017	1	2	-30	0	900	0	34.891	22.119	34.376	22.065	34.976	0.09992	14631
54	14632	Bellis perennis	x	17	1017	1	2	-25	0	625	0	35.043	22.12	34.56	22.007	35.16	0.1172	14632
55	14633	Bellis perennis	x	17	1017	1	2	-20	0	400	0	35.119	22.119	34.671	22.002	35.271	0.14332	14633
56	14634	Bellis perennis	x	17	1017	1	2	-15	0	225	0	35.17575758	22.11717172	34.8040404	22	35.4040404	0.208959596	14634
57	14635	Bellis perennis	x	17	1017	1	2	-10	0	100	0	35.17676768	22.13030303	34.9010101	22.0010101	35.5010101	0.297161616	14635
58	14636	Bellis perennis	x	17	1017	1	2	-5	0	25	0	35.12323232	22.12222222	34.85353535	22	35.45353535	0.307020202	14636
59	14637	Bellis perennis	x	17	1017	1	2	0	0	0	0	35.08787879	22.14242424	34.96363636	22.0020202	35.55858586	0.443666667	14637
60	14638	Bellis perennis	x	17	1017	1	2	5	0	25	0	34.991	22.151	34.778	22	35.378	0.36976	14638
61	14639	Bellis perennis	x	17	1017	1	2	10	0	100	0	34.866	22.163	34.538	22.013	35.138	0.27396	14639
62	14640	Bellis perennis	x	17	1017	1	2	15	0	225	0	34.647	22.123	34.25	22.016	34.85	0.228	14640
63	14641	Bellis perennis	x	17	1017	1	2	20	0	400	0	34.453	22.13	34.037	22.09	34.649	0.22604	14641
64	14642	Bellis perennis	x	17	1017	1	2	25	0	625	0	34.297	22.135	33.773	22.1	34.473	0.13916	14642
65	14643	Bellis perennis	x	17	1017	1	2	30	0	900	0	34.143	22.14	33.522	22.098	34.222	0.06224	14643
66	14650	Bellis perennis	x	18	1018	1	3	-30	0	900	0	33.58282828	22.18080808	32.86363636	22.0989899	33.56363636	0.016717172	14650
67	14651	Bellis perennis	x	18	1018	1	3	-25	0	625	0	33.64343434	22.18080808	33.05454545	22.09494949	33.75454545	0.131747475	14651
68	14652	Bellis perennis	x	18	1018	1	3	-20	0	400	0	33.67272727	22.17575758	33.12121212	22.07373737	33.82121212	0.163787879	14652
69	14653	Bellis perennis	x	18	1018	1	3	-15	0	225	0	33.6969697	22.18585859	33.24848485	22.03939394	33.94848485	0.256636364	14653
70	14654	Bellis perennis	x	18	1018	1	3	-10	0	100	0	33.72	22.192	33.455	22.018	34.154	0.4236	14654
71	14655	Bellis perennis	x	18	1018	1	3	-5	0	25	0	33.744	22.174	33.703	22.003	34.379	0.62776	14655
72	14656	Bellis perennis	x	18	1018	1	3	0	0	0	0	33.776	22.173	34.047	22.002	34.684	0.91224	14656
73	14657	Bellis perennis	x	18	1018	1	3	5	0	25	0	33.863	22.196	34.089	22.015	34.702	0.86388	14657
74	14658	Bellis perennis	x	18	1018	1	3	10	0	100	0	33.988	22.191	34.024	22.059	34.657	0.67908	14658
75	14659	Bellis perennis	x	18	1018	1	3	15	0	225	0	34.157	22.158	33.891	22.098	34.568	0.38772	14659
76	14660	Bellis perennis	x	18	1018	1	3	20	0	400	0	34.252	22.154	33.753	22.1	34.453	0.16576	14660
77	14661	Bellis perennis	x	18	1018	1	3	25	0	625	0	34.329	22.152	33.773	22.1	34.473	0.10716	14661
78	14662	Bellis perennis	x	18	1018	1	3	30	0	900	0	34.434	22.183	33.799	22.1	34.499	0.02608	14662
79	14669	Bellis perennis	x	16	1016	2	0	-30	0	900	0	34.9020202	22.2	34.28080808	22.1	34.88080808	0.001323232	14669
80	14670	Bellis perennis	x	16	1016	2	0	-25	0	625	0	34.999	22.2	34.471	22.098	35.071	0.07932	14670
81	14671	Bellis perennis	x	16	1016	2	0	-20	0	400	0	35	22.2	34.61	22.1	35.21	0.2062	14671
82	14672	Bellis perennis	x	16	1016	2	0	-15	0	225	0	35.106	22.2	34.746	22.099	35.346	0.22532	14672
83	14673	Bellis perennis	x	16	1016	2	0	-10	0	100	0	35.19393939	22.2	35.05656566	22.0959596	35.62424242	0.42310101	14673
84	14674	Bellis perennis	x	16	1016	2	0	-5	0	25	0	35.2040404	22.2	35.13636364	22.0989899	35.6979798	0.486414141	14674
85	14675	Bellis perennis	x	16	1016	2	0	0	0	0	0	35.27979798	22.2	35.49191919	22.0979798	35.99191919	0.737767677	14675
86	14676	Bellis perennis	x	16	1016	2	0	5	0	25	0	35.30606061	22.2	35.50707071	22.0989899	36.00707071	0.725444444	14676
87	14677	Bellis perennis	x	16	1016	2	0	10	0	100	0	35.397	22.2	35.316	22.1	35.816	0.45872	14677
88	14678	Bellis perennis	x	16	1016	2	0	15	0	225	0	35.431	22.2	35.136	22.1	35.7	0.25912	14678
89	14679	Bellis perennis	x	16	1016	2	0	20	0	400	0	35.515	22.2	35.093	22.099	35.693	0.13556	14679
90	14680	Bellis perennis	x	16	1016	2	0	25	0	625	0	35.555	22.2	35.097	22.1	35.696	0.09924	14680
91	14681	Bellis perennis	x	16	1016	2	0	30	0	900	0	35.615	22.2	35.115	22.1	35.7	0.0558	14681
92	14707	Bellis perennis	x	17	1017	2	2	-30	0	900	0	39.819	22.283	39.746	22.188	39.946	0.11332	14707
93	14708	Bellis perennis	x	17	1017	2	2	-25	0	625	0	39.937	22.28	39.929	22.11	40.129	0.16368	14708
94	14709	Bellis perennis	x	17	1017	2	2	-20	0	400	0	39.995	22.246	40.024	22.1	40.224	0.19308	14709
95	14710	Bellis perennis	x	17	1017	2	2	-15	0	225	0	40.05	22.25	40.117	22.1	40.299	0.22364	14710
96	14711	Bellis perennis	x	17	1017	2	2	-10	0	100	0	40.11313131	22.28888889	40.31515152	22.1	40.41515152	0.342808081	14711
97	14712	Bellis perennis	x	17	1017	2	2	-5	0	25	0	40.17777778	22.27979798	40.48686869	22.1	40.58686869	0.436141414	14712
98	14713	Bellis perennis	x	17	1017	2	2	0	0	0	0	40.23434343	22.25454545	40.64242424	22.1	40.74242424	0.522686869	14713
99	14714	Bellis perennis	x	17	1017	2	2	5	0	25	0	40.3010101	22.27474747	40.55555556	22.1010101	40.65555556	0.37610101	14714
100	14715	Bellis perennis	x	17	1017	2	2	10	0	100	0	40.323	22.29	40.581	22.106	40.681	0.37752	14715
101	14716	Bellis perennis	x	17	1017	2	2	15	0	225	0	40.367	22.268	40.467	22.128	40.567	0.22864	14716
102	14717	Bellis perennis	x	17	1017	2	2	20	0	400	0	40.36	22.27	40.382	22.196	40.482	0.15744	14717
103	14718	Bellis perennis	x	17	1017	2	2	25	0	625	0	40.348	22.245	40.34	22.179	40.44	0.1308	14718
104	14719	Bellis perennis	x	17	1017	2	2	30	0	900	0	40.381	22.287	40.301	22.191	40.401	0.06192	14719
105	14726	Bellis perennis	x	18	1018	2	3	-30	0	900	0	40.30808081	22.2959596	40.22424242	22.1969697	40.33535354	0.064222222	14726
106	14727	Bellis perennis	x	18	1018	2	3	-25	0	625	0	40.2969697	22.2959596	40.26565657	22.12222222	40.36565657	0.113434343	14727
107	14728	Bellis perennis	x	18	1018	2	3	-20	0	400	0	40.2989899	22.28585859	40.34646465	22.1030303	40.44646465	0.185757576	14728
108	14729	Bellis perennis	x	18	1018	2	3	-15	0	225	0	40.298	22.3	40.491	22.101	40.591	0.31972	14729
109	14730	Bellis perennis	x	18	1018	2	3	-10	0	100	0	40.307	22.3	40.684	22.102	40.784	0.48828	14730
110	14731	Bellis perennis	x	18	1018	2	3	-5	0	25	0	40.354	22.3	40.925	22.1	41.025	0.663	14731
111	14732	Bellis perennis	x	18	1018	2	3	0	0	0	0	40.391	22.3	41.107	22.1	41.207	0.79344	14732
112	14733	Bellis perennis	x	18	1018	2	3	5	0	25	0	40.35858586	22.28888889	41.33434343	22.1010101	41.41616162	1.035010101	14733
113	14734	Bellis perennis	x	18	1018	2	3	10	0	100	0	40.335	22.297	40.776	22.115	40.876	0.54492	14734
114	14735	Bellis perennis	x	18	1018	2	3	15	0	225	0	40.365	22.265	40.501	22.182	40.601	0.26192	14735
115	14736	Bellis perennis	x	18	1018	2	3	20	0	400	0	40.36666667	22.26868687	40.35757576	22.1979798	40.45757576	0.12830303	14736
116	14737	Bellis perennis	x	18	1018	2	3	25	0	625	0	40.331	22.296	40.3	22.2	40.4	0.111	14737
117	14738	Bellis perennis	x	18	1018	2	3	30	0	900	0	40.31111111	22.23333333	40.23838384	22.1979798	40.34040404	0.07420202	14738
118	14745	Bellis perennis	x	16	1016	3	0	-30	0	900	0	40.283	22.295	40.11	22.187	40.282	-0.0158	14745
119	14746	Bellis perennis	x	16	1016	3	0	-25	0	625	0	40.201	22.296	40.108	22.109	40.299	0.06436	14746
120	14747	Bellis perennis	x	16	1016	3	0	-20	0	400	0	40.176	22.267	40.117	22.115	40.3	0.09764	14747
121	14748	Bellis perennis	x	16	1016	3	0	-15	0	225	0	40.18383838	22.28787879	40.18787879	22.1040404	40.32828283	0.155010101	14748
122	14749	Bellis perennis	x	16	1016	3	0	-10	0	100	0	40.15050505	22.29393939	40.31313131	22.1030303	40.43030303	0.303575758	14749
123	14750	Bellis perennis	x	16	1016	3	0	-5	0	25	0	40.0989899	22.2979798	40.66161616	22.1020202	40.76161616	0.67569697	14750
124	14751	Bellis perennis	x	16	1016	3	0	0	0	0	0	40.09393939	22.29494949	40.78282828	22.1010101	40.88282828	0.792262626	14751
125	14752	Bellis perennis	x	16	1016	3	0	5	0	25	0	40.083	22.281	40.7	22.108	40.8	0.727	14752
126	14753	Bellis perennis	x	16	1016	3	0	10	0	100	0	40.081	22.281	40.348	22.129	40.448	0.40516	14753
127	14754	Bellis perennis	x	16	1016	3	0	15	0	225	0	40.08585859	22.29292929	40.07676768	22.16262626	40.26262626	0.150767677	14754
128	14755	Bellis perennis	x	16	1016	3	0	20	0	400	0	40.039	22.3	39.973	22.2	40.173	0.10216	14755
129	14756	Bellis perennis	x	16	1016	3	0	25	0	625	0	40.06464646	22.28080808	39.87979798	22.17171717	40.07979798	-0.009232323	14756
130	14757	Bellis perennis	x	16	1016	3	0	30	0	900	0	40.073	22.278	39.867	22.195	40.067	-0.02936	14757
131	14783	Bellis perennis	x	17	1017	3	2	-30	0	900	0	40.061	22.261	39.873	22.179	40.073	-0.01184	14783
132	14784	Bellis perennis	x	17	1017	3	2	-25	0	625	0	40.071	22.298	39.954	22.11	40.154	0.05268	14784
133	14785	Bellis perennis	x	17	1017	3	2	-20	0	400	0	40.08686869	22.28686869	40.01212121	22.1010101	40.21111111	0.090282828	14785
134	14786	Bellis perennis	x	17	1017	3	2	-15	0	225	0	40.08282828	22.27272727	40.0989899	22.1010101	40.27878788	0.174242424	14786
135	14787	Bellis perennis	x	17	1017	3	2	-10	0	100	0	40.1020202	22.27777778	40.09393939	22.1	40.27676768	0.15040404	14787
136	14788	Bellis perennis	x	17	1017	3	2	-5	0	25	0	40.09494949	22.29494949	40.29090909	22.1	40.4010101	0.338686869	14788
137	14789	Bellis perennis	x	17	1017	3	2	0	0	0	0	40.09	22.29	40.359	22.1	40.467	0.40628	14789
138	14790	Bellis perennis	x	17	1017	3	2	5	0	25	0	40.074	22.263	40.387	22.101	40.487	0.44804	14790
139	14791	Bellis perennis	x	17	1017	3	2	10	0	100	0	40.091	22.275	40.295	22.109	40.396	0.3464	14791
140	14792	Bellis perennis	x	17	1017	3	2	15	0	225	0	40.094	22.293	40.178	22.144	40.312	0.23576	14792
141	14793	Bellis perennis	x	17	1017	3	2	20	0	400	0	40.096	22.281	40.068	22.186	40.259	0.13256	14793
142	14794	Bellis perennis	x	17	1017	3	2	25	0	625	0	40.139	22.272	40.066	22.195	40.266	0.08772	14794
143	14795	Bellis perennis	x	17	1017	3	2	30	0	900	0	40.157	22.268	40.019	22.2	40.219	0.02648	14795
144	14802	Bellis perennis	x	18	1018	3	3	-30	0	900	0	40.37979798	22.27979798	40.20909091	22.1979798	40.31717172	-0.021434343	14802
145	14803	Bellis perennis	x	18	1018	3	3	-25	0	625	0	40.397	22.3	40.31	22.15	40.41	0.0542	14803
146	14804	Bellis perennis	x	18	1018	3	3	-20	0	400	0	40.4	22.294	40.474	22.108	40.574	0.20208	14804
147	14805	Bellis perennis	x	18	1018	3	3	-15	0	225	0	40.492	22.294	40.557	22.104	40.657	0.18644	14805
148	14806	Bellis perennis	x	18	1018	3	3	-10	0	100	0	40.508	22.293	40.774	22.1	40.874	0.37008	14806
149	14807	Bellis perennis	x	18	1018	3	3	-5	0	25	0	40.512	22.3	41.267	22.1	41.35	0.81964	14807
150	14808	Bellis perennis	x	18	1018	3	3	0	0	0	0	40.545	22.299	41.576	22.1	41.59	1.07092	14808
151	14809	Bellis perennis	x	18	1018	3	3	5	0	25	0	40.599	22.295	41.321	22.107	41.404	0.78232	14809
152	14810	Bellis perennis	x	18	1018	3	3	10	0	100	0	40.674	22.273	41.065	22.127	41.165	0.4718	14810
153	14811	Bellis perennis	x	18	1018	3	3	15	0	225	0	40.756	22.3	40.888	22.188	40.988	0.22696	14811
154	14812	Bellis perennis	x	18	1018	3	3	20	0	400	0	40.80707071	22.28686869	40.84747475	22.1989899	40.94747475	0.138606061	14812
155	14813	Bellis perennis	x	18	1018	3	3	25	0	625	0	40.92020202	22.2959596	40.88383838	22.2	40.98383838	0.058929293	14813
156	14814	Bellis perennis	x	18	1018	3	3	30	0	900	0	41	22.28686869	40.93030303	22.2	41.03030303	0.021878788	14814
157	15125	Bellis perennis	x	24	1024	0	0	-30	0	900	0	40.723	22.385	40.444	22.3	40.744	0.01792	15125
158	15126	Bellis perennis	x	24	1024	0	0	-25	0	625	0	40.72222222	22.32121212	40.56262626	22.25353535	40.86262626	0.128434343	15126
159	15127	Bellis perennis	x	24	1024	0	0	-20	0	400	0	40.677	22.306	40.532	22.204	40.832	0.14545	15127
160	15128	Bellis perennis	x	24	1024	0	0	-15	0	225	0	40.60808081	22.3	40.69191919	22.2	40.99191919	0.36240404	15128
161	15129	Bellis perennis	x	24	1024	0	0	-10	0	100	0	40.61515152	22.3	40.76363636	22.2	41.06363636	0.422242424	15129
162	15130	Bellis perennis	x	24	1024	0	0	-5	0	25	0	40.51212121	22.3030303	40.9969697	22.2	41.26868687	0.74210101	15130
163	15131	Bellis perennis	x	24	1024	0	0	0	0	0	0	40.32525253	22.3010101	41.10606061	22.2	41.35555556	1.030383838	15131
164	15132	Bellis perennis	x	24	1024	0	0	5	0	25	0	40.103	22.301	40.811	22.2	41.111	0.9783	15132
165	15133	Bellis perennis	x	24	1024	0	0	10	0	100	0	39.893	22.302	40.327	22.2	40.627	0.73902	15133
166	15134	Bellis perennis	x	24	1024	0	0	15	0	225	0	39.674	22.321	39.711	22.207	40.031	0.38523	15134
167	15135	Bellis perennis	x	24	1024	0	0	20	0	400	0	39.427	22.341	39.247	22.277	39.647	0.20071	15135
168	15136	Bellis perennis	x	24	1024	0	0	25	0	625	0	39.047	22.323	38.764	22.296	39.164	0.13251	15136
169	15137	Bellis perennis	x	24	1024	0	0	30	0	900	0	38.824	22.326	38.515	22.298	38.915	0.12395	15137
170	15144	Bellis perennis	x	25	1025	0	1	-30	0	900	0	37.23131313	22.4	36.54949495	22.31616162	37.14949495	-0.110282828	15144
171	15145	Bellis perennis	x	25	1025	0	1	-25	0	625	0	36.99393939	22.4	36.42323232	22.3	37.02323232	0.009666667	15145
172	15146	Bellis perennis	x	25	1025	0	1	-20	0	400	0	36.81111111	22.4	36.36767677	22.3	36.96767677	0.140828283	15146
173	15147	Bellis perennis	x	25	1025	0	1	-15	0	225	0	36.6	22.4	36.24646465	22.3	36.84646465	0.239212121	15147
174	15148	Bellis perennis	x	25	1025	0	1	-10	0	100	0	36.466	22.4	36.361	22.3	36.96	0.47973	15148
175	15149	Bellis perennis	x	25	1025	0	1	-5	0	25	0	36.33838384	22.4	36.41616162	22.3	37.01010101	0.658646465	15149
176	15150	Bellis perennis	x	25	1025	0	1	0	0	0	0	36.325	22.4	36.442	22.3	37.042	0.69606	15150
177	15151	Bellis perennis	x	25	1025	0	1	5	0	25	0	36.39	22.4	36.581	22.3	37.179	0.76033	15151
178	15152	Bellis perennis	x	25	1025	0	1	10	0	100	0	36.491	22.4	36.34	22.302	36.94	0.4352	15152
179	15153	Bellis perennis	x	25	1025	0	1	15	0	225	0	36.596	22.4	36.319	22.303	36.919	0.31067	15153
180	15154	Bellis perennis	x	25	1025	0	1	20	0	400	0	36.689	22.4	36.179	22.307	36.779	0.08747	15154
181	15155	Bellis perennis	x	25	1025	0	1	25	0	625	0	36.70306122	22.4	36.13571429	22.31632653	36.73571429	0.033153061	15155
182	15156	Bellis perennis	x	25	1025	0	1	30	0	900	0	36.71717172	22.40505051	36.12929293	22.38282828	36.72929293	0.013070707	15156
183	15201	Bellis perennis	x	24	1024	1	0	-30	0	900	0	38.66464646	22.71212121	38.20909091	22.62020202	38.69393939	-0.001191919	15201
184	15202	Bellis perennis	x	24	1024	1	0	-25	0	625	0	38.62626263	22.76161616	38.29090909	22.6	38.71414141	0.113282828	15202
185	15203	Bellis perennis	x	24	1024	1	0	-20	0	400	0	38.582	22.777	38.293	22.6	38.718	0.15949	15203
186	15204	Bellis perennis	x	24	1024	1	0	-15	0	225	0	38.608	22.771	38.453	22.599	38.854	0.28229	15204
187	15205	Bellis perennis	x	24	1024	1	0	-10	0	100	0	38.587	22.787	38.652	22.6	39.052	0.48827	15205
188	15206	Bellis perennis	x	24	1024	1	0	-5	0	25	0	38.599	22.798	38.824	22.6	39.224	0.63611	15206
189	15207	Bellis perennis	x	24	1024	1	0	0	0	0	0	38.591	22.79	38.858	22.6	39.258	0.67562	15207
190	15208	Bellis perennis	x	24	1024	1	0	5	0	25	0	38.679	22.779	39.011	22.6	39.411	0.72969	15208
191	15209	Bellis perennis	x	24	1024	1	0	10	0	100	0	38.717	22.798	38.792	22.604	39.192	0.48856	15209
192	15210	Bellis perennis	x	24	1024	1	0	15	0	225	0	38.78	22.783	38.629	22.605	39.029	0.27397	15210
193	15211	Bellis perennis	x	24	1024	1	0	20	0	400	0	38.814	22.71	38.559	22.604	38.959	0.17487	15211
194	15212	Bellis perennis	x	24	1024	1	0	25	0	625	0	38.947	22.7	38.621	22.6	39.021	0.09953	15212
195	15213	Bellis perennis	x	24	1024	1	0	30	0	900	0	39.08383838	22.7	38.69191919	22.6	39.09191919	0.028646465	15213
196	15220	Bellis perennis	x	25	1025	1	1	-30	0	900	0	39.607	22.561	39.328	22.5	39.728	0.09604	15220
197	15221	Bellis perennis	x	25	1025	1	1	-25	0	625	0	39.612	22.526	39.413	22.433	39.813	0.17009	15221
198	15222	Bellis perennis	x	25	1025	1	1	-20	0	400	0	39.607	22.513	39.41	22.407	39.81	0.1723	15222
199	15223	Bellis perennis	x	25	1025	1	1	-15	0	225	0	39.6040404	22.50505051	39.45454545	22.4	39.85454545	0.216686869	15223
200	15224	Bellis perennis	x	25	1025	1	1	-10	0	100	0	39.6	22.5	39.575	22.4	39.959	0.33275	15224
201	15225	Bellis perennis	x	25	1025	1	1	-5	0	25	0	39.622	22.5	40.08	22.4	40.39	0.7803	15225
202	15226	Bellis perennis	x	25	1025	1	1	0	0	0	0	39.709	22.5	39.977	22.399	40.277	0.59761	15226
203	15227	Bellis perennis	x	25	1025	1	1	5	0	25	0	39.802	22.498	40.016	22.399	40.316	0.54088	15227
204	15228	Bellis perennis	x	25	1025	1	1	10	0	100	0	39.811	22.498	39.911	22.4	40.211	0.43423	15228
205	15229	Bellis perennis	x	25	1025	1	1	15	0	225	0	39.88484848	22.48484848	39.76060606	22.4	40.06060606	0.220515152	15229
206	15230	Bellis perennis	x	25	1025	1	1	20	0	400	0	39.9010101	22.4959596	39.75858586	22.3989899	40.05858586	0.202474747	15230
207	15231	Bellis perennis	x	25	1025	1	1	25	0	625	0	39.97171717	22.47777778	39.74141414	22.4	40.04141414	0.11579798	15231
208	15232	Bellis perennis	x	25	1025	1	1	30	0	900	0	39.95151515	22.45151515	39.72020202	22.3989899	40.02020202	0.116272727	15232
209	15277	Bellis perennis	x	24	1024	2	0	-30	0	900	0	39.8	22.4	39.449	22.307	39.849	0.01557	15277
210	15278	Bellis perennis	x	24	1024	2	0	-25	0	625	0	39.856	22.391	39.63	22.3	39.999	0.1279	15278
211	15279	Bellis perennis	x	24	1024	2	0	-20	0	400	0	39.889	22.393	39.767	22.299	40.069	0.22231	15279
212	15280	Bellis perennis	x	24	1024	2	0	-15	0	225	0	39.96734694	22.3755102	40.04285714	22.28877551	40.34285714	0.400510204	15280
213	15281	Bellis perennis	x	24	1024	2	0	-10	0	100	0	39.99183673	22.38469388	40.24489796	22.23877551	40.54489796	0.563836735	15281
214	15282	Bellis perennis	x	24	1024	2	0	-5	0	25	0	40.04040404	22.3969697	40.90707071	22.23030303	41.1959596	1.130212121	15282
215	15283	Bellis perennis	x	24	1024	2	0	0	0	0	0	40.09292929	22.39090909	41.22525253	22.20909091	41.45151515	1.373555556	15283
216	15284	Bellis perennis	x	24	1024	2	0	5	0	25	0	40.099	22.399	40.999	22.261	41.292	1.15707	15284
217	15285	Bellis perennis	x	24	1024	2	0	10	0	100	0	40.135	22.4	40.556	22.296	40.856	0.70961	15285
218	15286	Bellis perennis	x	24	1024	2	0	15	0	225	0	40.241	22.37	40.288	22.299	40.588	0.35484	15286
219	15287	Bellis perennis	x	24	1024	2	0	20	0	400	0	40.354	22.387	40.214	22.3	40.514	0.17302	15287
220	15288	Bellis perennis	x	24	1024	2	0	25	0	625	0	40.517	22.386	40.306	22.299	40.606	0.09558	15288
221	15289	Bellis perennis	x	24	1024	2	0	30	0	900	0	40.775	22.362	40.582	22.297	40.882	0.0935	15289
222	15296	Bellis perennis	x	25	1025	2	1	-30	0	900	0	43.17575758	22.4	43.13838384	22.31111111	43.23838384	0.068939394	15296
223	15297	Bellis perennis	x	25	1025	2	1	-25	0	625	0	43.59090909	22.4	43.64444444	22.2989899	43.74444444	0.12420202	15297
224	15298	Bellis perennis	x	25	1025	2	1	-20	0	400	0	43.864	22.4	44.077	22.3	44.093	0.25261	15298
225	15299	Bellis perennis	x	25	1025	2	1	-15	0	225	0	44.248	22.4	44.409	22.3	44.409	0.17737	15299
226	15300	Bellis perennis	x	25	1025	2	1	-10	0	100	0	44.505	22.4	44.924	22.296	44.924	0.39932	15300
227	15301	Bellis perennis	x	25	1025	2	1	-5	0	25	0	44.816	22.4	45.361	22.282	45.303	0.49415	15301
228	15302	Bellis perennis	x	25	1025	2	1	0	0	0	0	45.036	22.399	45.703	22.279	45.603	0.59179	15302
229	15303	Bellis perennis	x	25	1025	2	1	5	0	25	0	45.137	22.4	45.84	22.3	45.74	0.6182	15303
230	15304	Bellis perennis	x	25	1025	2	1	10	0	100	0	45.32	22.4	45.758	22.3	45.658	0.35894	15304
231	15305	Bellis perennis	x	25	1025	2	1	15	0	225	0	45.381	22.4	45.564	22.3	45.464	0.11752	15305
232	15306	Bellis perennis	x	25	1025	2	1	20	0	400	0	45.4	22.3989899	45.45454545	22.3	45.35454545	-0.003272727	15306
233	15307	Bellis perennis	x	25	1025	2	1	25	0	625	0	45.38787879	22.4	45.36262626	22.3	45.3	-0.076262626	15307
234	15308	Bellis perennis	x	25	1025	2	1	30	0	900	0	45.3040404	22.4	45.27373737	22.3040404	45.27272727	-0.074474747	15308
235	15353	Bellis perennis	x	24	1024	3	0	-30	0	900	0	38.947	22.3	38.544	22.2	38.944	0.02792	15353
236	15354	Bellis perennis	x	24	1024	3	0	-25	0	625	0	38.867	22.3	38.501	22.186	38.901	0.06793	15354
237	15355	Bellis perennis	x	24	1024	3	0	-20	0	400	0	38.753	22.299	38.479	22.139	38.879	0.16147	15355
238	15356	Bellis perennis	x	24	1024	3	0	-15	0	225	0	38.694	22.294	38.698	22.124	39.098	0.42411	15356
239	15357	Bellis perennis	x	24	1024	3	0	-10	0	100	0	38.642	22.288	39.111	22.107	39.511	0.85951	15357
240	15358	Bellis perennis	x	24	1024	3	0	-5	0	25	0	38.56262626	22.28282828	39.48181818	22.1	39.84949495	1.283464646	15358
241	15359	Bellis perennis	x	24	1024	3	0	0	0	0	0	38.48585859	22.28282828	39.78787879	22.1	40.09292929	1.644868687	15359
242	15360	Bellis perennis	x	24	1024	3	0	5	0	25	0	38.44848485	22.27979798	39.40707071	22.1	39.80707071	1.328090909	15360
243	15361	Bellis perennis	x	24	1024	3	0	10	0	100	0	38.36262626	22.23333333	38.71414141	22.1	39.11414141	0.770373737	15361
244	15362	Bellis perennis	x	24	1024	3	0	15	0	225	0	38.33030303	22.25656566	38.19191919	22.1020202	38.66060606	0.317181818	15362
245	15363	Bellis perennis	x	24	1024	3	0	20	0	400	0	38.156	22.208	37.836	22.104	38.336	0.16048	15363
246	15364	Bellis perennis	x	24	1024	3	0	25	0	625	0	38.099	22.2	37.706	22.102	38.206	0.09658	15364
247	15365	Bellis perennis	x	24	1024	3	0	30	0	900	0	38.023	22.213	37.576	22.123	38.076	0.05168	15365
248	15372	Bellis perennis	x	25	1025	3	1	-30	0	900	0	37.84949495	22.22525253	37.45858586	22.14646465	37.95858586	0.116	15372
249	15373	Bellis perennis	x	25	1025	3	1	-25	0	625	0	37.84848485	22.22121212	37.52929293	22.1020202	38.02929293	0.182757576	15373
250	15374	Bellis perennis	x	25	1025	3	1	-20	0	400	0	37.92626263	22.21515152	37.67979798	22.1	38.17979798	0.244949495	15374
251	15375	Bellis perennis	x	25	1025	3	1	-15	0	225	0	37.93636364	22.20505051	37.71313131	22.1	38.21313131	0.265848485	15375
252	15376	Bellis perennis	x	25	1025	3	1	-10	0	100	0	38.045	22.2	37.962	22.098	38.455	0.38866	15376
253	15377	Bellis perennis	x	25	1025	3	1	-5	0	25	0	38.096	22.202	38.433	22.1	38.858	0.77569	15377
254	15378	Bellis perennis	x	25	1025	3	1	0	0	0	0	38.098	22.201	38.511	22.099	38.911	0.84623	15378
255	15379	Bellis perennis	x	25	1025	3	1	5	0	25	0	38.1030303	22.2	38.47676768	22.1	38.87676768	0.809363636	15379
256	15380	Bellis perennis	x	25	1025	3	1	10	0	100	0	38.121	22.201	38.192	22.1	38.666	0.52656	15380
257	15381	Bellis perennis	x	25	1025	3	1	15	0	225	0	38.137	22.226	38.031	22.101	38.531	0.36083	15381
258	15382	Bellis perennis	x	25	1025	3	1	20	0	400	0	38.171	22.215	37.9	22.101	38.4	0.205	15382
259	15383	Bellis perennis	x	25	1025	3	1	25	0	625	0	38.195	22.2	37.834	22.103	38.334	0.11962	15383
260	15384	Bellis perennis	x	25	1025	3	1	30	0	900	0	38.2030303	22.2030303	37.80909091	22.11515152	38.30909091	0.088424242	15384
261	17558	Bellis perennis	x	4	2004	0	0	-30	0	900	0	44.035	22.838	43.976	22.735	44.176	0.10057	17558
262	17559	Bellis perennis	x	4	2004	0	0	-25	0	625	0	43.926	22.775	43.954	22.653	44.154	0.18835	17559
263	17560	Bellis perennis	x	4	2004	0	0	-20	0	400	0	43.74141414	22.7020202	43.76868687	22.6	43.96868687	0.194525253	17560
264	17561	Bellis perennis	x	4	2004	0	0	-15	0	225	0	43.54141414	22.7	43.6	22.5989899	43.8	0.232575758	17561
265	17562	Bellis perennis	x	4	2004	0	0	-10	0	100	0	43.26060606	22.7	43.42222222	22.5969697	43.62222222	0.342131313	17562
266	17563	Bellis perennis	x	4	2004	0	0	-5	0	25	0	42.89090909	22.7010101	43.13030303	22.5959596	43.33030303	0.430777778	17563
267	17564	Bellis perennis	x	4	2004	0	0	0	0	0	0	42.506	22.7	42.86	22.586	43.06	0.55562	17564
268	17565	Bellis perennis	x	4	2004	0	0	5	0	25	0	42.194	22.7	42.774	22.581	42.974	0.78486	17565
269	17566	Bellis perennis	x	4	2004	0	0	10	0	100	0	41.901	22.7	42.3	22.6	42.5	0.62161	17566
270	17567	Bellis perennis	x	4	2004	0	0	15	0	225	0	41.69	22.7	41.873	22.6	42.073	0.42194	17567
271	17568	Bellis perennis	x	4	2004	0	0	20	0	400	0	41.423	22.703	41.43	22.615	41.713	0.26255	17568
272	17569	Bellis perennis	x	4	2004	0	0	25	0	625	0	41.033	22.702	40.882	22.654	41.182	0.12511	17569
273	17570	Bellis perennis	x	4	2004	0	0	30	0	900	0	40.593	22.711	40.339	22.692	40.639	0.04249	17570
274	17634	Bellis perennis	x	4	2004	1	0	-30	0	900	0	43.83232323	23.3	43.72323232	23.20808081	43.92323232	0.059979798	17634
275	17635	Bellis perennis	x	4	2004	1	0	-25	0	625	0	43.86060606	23.3	43.88787879	23.2	44.08787879	0.189767677	17635
276	17636	Bellis perennis	x	4	2004	1	0	-20	0	400	0	43.92828283	23.3	44.04040404	23.2	44.24040404	0.269484848	17636
277	17637	Bellis perennis	x	4	2004	1	0	-15	0	225	0	43.999	23.3	44.16	23.192	44.356	0.3136	17637
278	17638	Bellis perennis	x	4	2004	1	0	-10	0	100	0	43.933	23.3	44.126	23.196	44.324	0.34696	17638
279	17639	Bellis perennis	x	4	2004	1	0	-5	0	25	0	43.956	23.303	44.448	23.194	44.551	0.63389	17639
280	17640	Bellis perennis	x	4	2004	1	0	0	0	0	0	44.068	23.3	45.017	23.19	45.117	1.06951	17640
281	17641	Bellis perennis	x	4	2004	1	0	5	0	25	0	44.161	23.302	44.89	23.199	44.99	0.85417	17641
282	17642	Bellis perennis	x	4	2004	1	0	10	0	100	0	44.276	23.301	44.701	23.2	44.801	0.55723	17642
283	17643	Bellis perennis	x	4	2004	1	0	15	0	225	0	44.347	23.301	44.674	23.2	44.774	0.46013	17643
284	17644	Bellis perennis	x	4	2004	1	0	20	0	400	0	44.443	23.304	44.607	23.219	44.707	0.29972	17644
285	17645	Bellis perennis	x	4	2004	1	0	25	0	625	0	44.55306122	23.30816327	44.67244898	23.27244898	44.77244898	0.252683673	17645
286	17646	Bellis perennis	x	4	2004	1	0	30	0	900	0	44.71111111	23.33333333	44.76161616	23.28787879	44.86161616	0.180656566	17646
287	17710	Bellis perennis	x	4	2004	2	0	-30	0	900	0	47.429	23.324	47.415	23.238	47.415	0.01635	17710
288	17711	Bellis perennis	x	4	2004	2	0	-25	0	625	0	47.106	23.306	47.233	23.2	47.233	0.16368	17711
289	17712	Bellis perennis	x	4	2004	2	0	-20	0	400	0	46.888	23.3	47.059	23.198	47.059	0.21464	17712
290	17713	Bellis perennis	x	4	2004	2	0	-15	0	225	0	46.658	23.303	46.841	23.199	46.897	0.2348	17713
291	17714	Bellis perennis	x	4	2004	2	0	-10	0	100	0	46.449	23.302	46.988	23.2	47.023	0.58521	17714
292	17715	Bellis perennis	x	4	2004	2	0	-5	0	25	0	46.318	23.3	47.017	23.199	47.042	0.74417	17715
293	17716	Bellis perennis	x	4	2004	2	0	0	0	0	0	46.19292929	23.3	47.17979798	23.2	47.18181818	1.025828283	17716
294	17717	Bellis perennis	x	4	2004	2	0	5	0	25	0	46.04343434	23.3	46.79191919	23.2	46.85555556	0.802171717	17717
295	17718	Bellis perennis	x	4	2004	2	0	10	0	100	0	45.88888889	23.3	46.30505051	23.2	46.40505051	0.488131313	17718
296	17719	Bellis perennis	x	4	2004	2	0	15	0	225	0	45.75757576	23.3	46.0030303	23.2	46.1030303	0.328616162	17719
297	17720	Bellis perennis	x	4	2004	2	0	20	0	400	0	45.609	23.3	45.647	23.2	45.747	0.13458	17720
298	17721	Bellis perennis	x	4	2004	2	0	25	0	625	0	45.395	23.3	45.377	23.201	45.477	0.08892	17721
299	17722	Bellis perennis	x	4	2004	2	0	30	0	900	0	45.24	23.3	45.197	23.232	45.297	0.07078	17722
300	17786	Bellis perennis	x	4	2004	3	0	-30	0	900	0	42.666	23.2	42.361	23.119	42.561	-0.08444	17786
301	17787	Bellis perennis	x	4	2004	3	0	-25	0	625	0	42.48686869	23.2	42.34747475	23.09292929	42.54747475	0.081656566	17787
302	17788	Bellis perennis	x	4	2004	3	0	-20	0	400	0	42.33030303	23.2	42.1969697	23.06060606	42.3969697	0.092929293	17788
303	17789	Bellis perennis	x	4	2004	3	0	-15	0	225	0	42.19191919	23.2	42.13535354	23.04343434	42.33535354	0.172272727	17789
304	17790	Bellis perennis	x	4	2004	3	0	-10	0	100	0	42.081	23.196	42.117	23.001	42.317	0.26546	17790
305	17791	Bellis perennis	x	4	2004	3	0	-5	0	25	0	41.953	23.196	42.583	23.01	42.783	0.84197	17791
306	17792	Bellis perennis	x	4	2004	3	0	0	0	0	0	41.807	23.195	42.608	23.004	42.808	1.01202	17792
307	17793	Bellis perennis	x	4	2004	3	0	5	0	25	0	41.702	23.195	42.373	23.002	42.573	0.8909	17793
308	17794	Bellis perennis	x	4	2004	3	0	10	0	100	0	41.581	23.198	41.894	23.054	42.094	0.55118	17794
309	17795	Bellis perennis	x	4	2004	3	0	15	0	225	0	41.495	23.196	41.515	23.084	41.785	0.27238	17795
310	17796	Bellis perennis	x	4	2004	3	0	20	0	400	0	41.477	23.19	41.382	23.084	41.682	0.16252	17796
311	17797	Bellis perennis	x	4	2004	3	0	25	0	625	0	41.404	23.179	41.291	23.088	41.591	0.14743	17797
312	17798	Bellis perennis	x	4	2004	3	0	30	0	900	0	41.397	23.179	41.199	23.091	41.499	0.06604	17798
313	14530	Bellis perennis	z	16	1016	0	0	0	5	0	25	35.15656566	22.03131313	34.60505051	21.95252525	35.20505051	0.045080808	14530
314	14531	Bellis perennis	z	16	1016	0	0	0	10	0	100	35.1969697	22	34.59494949	21.90808081	35.19494949	-0.004616162	14531
315	14532	Bellis perennis	z	16	1016	0	0	0	15	0	225	35.103	22	34.432	21.901	35.032	-0.06056	14532
316	14533	Bellis perennis	z	16	1016	0	0	0	20	0	400	35.045	22	34.357	21.9	34.957	-0.07156	14533
317	14534	Bellis perennis	z	16	1016	0	0	0	25	0	625	34.891	22	34.221	21.9	34.821	-0.04268	14534
318	14535	Bellis perennis	z	16	1016	0	0	0	30	0	900	34.664	21.986	33.969	21.897	34.61	-0.04752	14535
319	14568	Bellis perennis	z	17	1017	0	2	0	5	0	25	31.321	21.9	30.384	21.801	31.284	-0.00372	14568
320	14569	Bellis perennis	z	17	1017	0	2	0	10	0	100	31.385	21.9	30.494	21.8	31.394	0.03348	14569
321	14570	Bellis perennis	z	17	1017	0	2	0	15	0	225	31.42727273	21.9	30.51111111	21.8	31.41111111	0.006949495	14570
322	14571	Bellis perennis	z	17	1017	0	2	0	20	0	400	31.5	21.9	30.52424242	21.8	31.42424242	-0.05369697	14571
323	14572	Bellis perennis	z	17	1017	0	2	0	25	0	625	31.5	21.9	30.51020408	21.8	31.41020408	-0.066612245	14572
324	14573	Bellis perennis	z	17	1017	0	2	0	30	0	900	31.43535354	21.9	30.46363636	21.8	31.36363636	-0.044808081	14573
325	14587	Bellis perennis	z	18	1018	0	3	0	5	0	25	31.47777778	21.9	30.62121212	21.81010101	31.52121212	0.057737374	14587
326	14588	Bellis perennis	z	18	1018	0	3	0	10	0	100	31.65757576	21.9	30.78585859	21.8020202	31.68585859	0.029414141	14588
327	14589	Bellis perennis	z	18	1018	0	3	0	15	0	225	31.87979798	21.9	31.03939394	21.8020202	31.93939394	0.040444444	14589
328	14590	Bellis perennis	z	18	1018	0	3	0	20	0	400	32.09393939	21.91111111	31.28282828	21.81919192	32.18282828	0.05040404	14590
329	14591	Bellis perennis	z	18	1018	0	3	0	25	0	625	32.29292929	21.92828283	31.43838384	21.81919192	32.30505051	-0.004616162	14591
330	14592	Bellis perennis	z	18	1018	0	3	0	30	0	900	32.442	21.923	31.606	21.825	32.406	0.00052	14592
331	14606	Bellis perennis	z	16	1016	1	0	0	5	0	25	34.062	22	33.438	21.915	34.138	0.06596	14606
332	14607	Bellis perennis	z	16	1016	1	0	0	10	0	100	34.129	22.004	33.466	21.913	34.166	0.02472	14607
333	14608	Bellis perennis	z	16	1016	1	0	0	15	0	225	34.227	22.009	33.584	21.922	34.284	0.03528	14608
334	14609	Bellis perennis	z	16	1016	1	0	0	20	0	400	34.39081633	22.01734694	33.76836735	21.92959184	34.46836735	0.041081633	14609
335	14610	Bellis perennis	z	16	1016	1	0	0	25	0	625	34.521	22.046	33.936	21.964	34.592	0.06512	14610
336	14611	Bellis perennis	z	16	1016	1	0	0	30	0	900	34.58181818	22.08080808	33.99292929	21.9979798	34.6	0.056676768	14611
337	14644	Bellis perennis	z	17	1017	1	2	0	5	0	25	34.001	22.165	33.394	22.096	34.094	0.08648	14644
338	14645	Bellis perennis	z	17	1017	1	2	0	10	0	100	33.855	22.127	33.266	22.061	33.966	0.11472	14645
339	14646	Bellis perennis	z	17	1017	1	2	0	15	0	225	33.751	22.119	33.114	22.044	33.814	0.07888	14646
340	14647	Bellis perennis	z	17	1017	1	2	0	20	0	400	33.669	22.128	32.99	22.044	33.69	0.0468	14647
341	14648	Bellis perennis	z	17	1017	1	2	0	25	0	625	33.609	22.134	32.936	22.027	33.636	0.05712	14648
342	14649	Bellis perennis	z	17	1017	1	2	0	30	0	900	33.581	22.142	32.884	22.029	33.584	0.03728	14649
343	14663	Bellis perennis	z	18	1018	1	3	0	5	0	25	34.5	22.2	34.013	22.098	34.645	0.15696	14663
344	14664	Bellis perennis	z	18	1018	1	3	0	10	0	100	34.534	22.194	34.019	22.095	34.623	0.12848	14664
345	14665	Bellis perennis	z	18	1018	1	3	0	15	0	225	34.631	22.184	34.096	22.098	34.696	0.10232	14665
346	14666	Bellis perennis	z	18	1018	1	3	0	20	0	400	34.68383838	22.19494949	34.1010101	22.0989899	34.7010101	0.054090909	14666
347	14667	Bellis perennis	z	18	1018	1	3	0	25	0	625	34.69494949	22.19494949	34.17878788	22.0979798	34.77878788	0.114535354	14667
348	14668	Bellis perennis	z	18	1018	1	3	0	30	0	900	34.72727273	22.1979798	34.2020202	22.0989899	34.8020202	0.103585859	14668
349	14682	Bellis perennis	z	16	1016	2	0	0	5	0	25	35.735	22.2	35.333	22.1	35.833	0.13636	14682
350	14683	Bellis perennis	z	16	1016	2	0	0	10	0	100	35.84	22.2	35.464	22.1	35.964	0.15188	14683
351	14684	Bellis perennis	z	16	1016	2	0	0	15	0	225	36.043	22.2	35.648	22.1	36.148	0.11816	14684
352	14685	Bellis perennis	z	16	1016	2	0	0	20	0	400	36.208	22.2	35.821	22.098	36.321	0.11232	14685
353	14686	Bellis perennis	z	16	1016	2	0	0	25	0	625	36.33	22.207	36.034	22.1	36.534	0.18628	14686
354	14687	Bellis perennis	z	16	1016	2	0	0	30	0	900	36.578	22.2	36.291	22.1	36.791	0.17472	14687
355	14720	Bellis perennis	z	17	1017	2	2	0	5	0	25	40.353	22.255	40.342	22.133	40.442	0.12764	14720
356	14721	Bellis perennis	z	17	1017	2	2	0	10	0	100	40.303	22.285	40.321	22.107	40.421	0.15832	14721
357	14722	Bellis perennis	z	17	1017	2	2	0	15	0	225	40.31	22.283	40.284	22.111	40.384	0.11728	14722
358	14723	Bellis perennis	z	17	1017	2	2	0	20	0	400	40.333	22.285	40.302	22.109	40.402	0.11084	14723
359	14724	Bellis perennis	z	17	1017	2	2	0	25	0	625	40.344	22.262	40.249	22.109	40.349	0.05108	14724
360	14725	Bellis perennis	z	17	1017	2	2	0	30	0	900	40.353	22.254	40.248	22.111	40.348	0.04116	14725
361	14739	Bellis perennis	z	18	1018	2	3	0	5	0	25	40.325	22.225	40.323	22.134	40.423	0.13816	14739
362	14740	Bellis perennis	z	18	1018	2	3	0	10	0	100	40.32	22.279	40.317	22.113	40.417	0.13764	14740
363	14741	Bellis perennis	z	18	1018	2	3	0	15	0	225	40.34545455	22.25151515	40.30707071	22.10909091	40.40707071	0.103050505	14741
364	14742	Bellis perennis	z	18	1018	2	3	0	20	0	400	40.29494949	22.29494949	40.25656566	22.11717172	40.35656566	0.107090909	14742
365	14743	Bellis perennis	z	18	1018	2	3	0	25	0	625	40.27676768	22.27575758	40.22424242	22.12424242	40.32424242	0.095535354	14743
366	14744	Bellis perennis	z	18	1018	2	3	0	30	0	900	40.30505051	22.23636364	40.1989899	22.13535354	40.32121212	0.044020202	14744
367	14758	Bellis perennis	z	16	1016	3	0	0	5	0	25	40.008	22.3	39.94	22.157	40.14	0.1028	14758
368	14759	Bellis perennis	z	16	1016	3	0	0	10	0	100	40.001	22.297	39.918	22.127	40.118	0.08956	14759
369	14760	Bellis perennis	z	16	1016	3	0	0	15	0	225	40.01	22.299	39.896	22.12	40.096	0.06032	14760
370	14761	Bellis perennis	z	16	1016	3	0	0	20	0	400	40.015	22.284	39.881	22.116	40.081	0.04152	14761
371	14762	Bellis perennis	z	16	1016	3	0	0	25	0	625	39.974	22.295	39.836	22.112	40.036	0.04112	14762
372	14763	Bellis perennis	z	16	1016	3	0	0	30	0	900	39.952	22.298	39.809	22.103	40.009	0.03828	14763
373	14796	Bellis perennis	z	17	1017	3	2	0	5	0	25	40.219	22.239	40.105	22.145	40.288	0.0436	14796
374	14797	Bellis perennis	z	17	1017	3	2	0	10	0	100	40.205	22.297	40.12	22.123	40.298	0.0714	14797
375	14798	Bellis perennis	z	17	1017	3	2	0	15	0	225	40.227	22.28	40.163	22.111	40.306	0.08896	14798
376	14799	Bellis perennis	z	17	1017	3	2	0	20	0	400	40.276	22.292	40.191	22.107	40.307	0.06572	14799
377	14800	Bellis perennis	z	17	1017	3	2	0	25	0	625	40.286	22.284	40.208	22.112	40.311	0.07136	14800
378	14801	Bellis perennis	z	17	1017	3	2	0	30	0	900	40.32121212	22.25050505	40.20707071	22.10505051	40.30707071	0.035292929	14801
379	14815	Bellis perennis	z	18	1018	3	3	0	5	0	25	41.08787879	22.25959596	41.10909091	22.15656566	41.20909091	0.098484848	14815
380	14816	Bellis perennis	z	18	1018	3	3	0	10	0	100	41.17171717	22.29494949	41.18585859	22.16161616	41.28585859	0.085272727	14816
381	14817	Bellis perennis	z	18	1018	3	3	0	15	0	225	41.24646465	22.27777778	41.25151515	22.13434343	41.35151515	0.070929293	14817
382	14818	Bellis perennis	z	18	1018	3	3	0	20	0	400	41.36565657	22.29191919	41.38585859	22.11010101	41.48282828	0.075333333	14818
383	14819	Bellis perennis	z	18	1018	3	3	0	25	0	625	41.478	22.28	41.456	22.134	41.508	0.02752	14819
384	14820	Bellis perennis	z	18	1018	3	3	0	30	0	900	41.56060606	22.29292929	41.57373737	22.14545455	41.57373737	0.053232323	14820
385	15138	Bellis perennis	z	24	1024	0	0	0	5	0	25	38.793	22.369	38.456	22.293	38.856	0.10008	15138
386	15139	Bellis perennis	z	24	1024	0	0	0	10	0	100	38.773	22.379	38.425	22.279	38.825	0.09125	15139
387	15140	Bellis perennis	z	24	1024	0	0	0	15	0	225	38.613	22.393	38.209	22.276	38.681	0.05037	15140
388	15141	Bellis perennis	z	24	1024	0	0	0	20	0	400	38.27878788	22.37171717	37.84444444	22.28787879	38.34444444	0.045545455	15141
389	15142	Bellis perennis	z	24	1024	0	0	0	25	0	625	38.04	22.386	37.526	22.297	38.026	-0.01182	15142
390	15143	Bellis perennis	z	24	1024	0	0	0	30	0	900	37.814	22.399	37.296	22.299	37.796	0.00101	15143
391	15157	Bellis perennis	z	25	1025	0	1	0	5	0	25	36.799	22.413	36.289	22.362	36.889	0.07977	15157
392	15158	Bellis perennis	z	25	1025	0	1	0	10	0	100	36.947	22.425	36.392	22.308	36.992	0.02756	15158
393	15159	Bellis perennis	z	25	1025	0	1	0	15	0	225	37.15454545	22.41212121	36.64343434	22.3030303	37.24343434	0.053848485	15159
394	15160	Bellis perennis	z	25	1025	0	1	0	20	0	400	37.30510204	22.41020408	36.83979592	22.33061224	37.40204082	0.085908163	15160
395	15161	Bellis perennis	z	25	1025	0	1	0	25	0	625	37.42828283	22.43535354	36.90909091	22.36262626	37.41717172	0.027171717	15161
396	15162	Bellis perennis	z	25	1025	0	1	0	30	0	900	37.47070707	22.47171717	36.97171717	22.38888889	37.47171717	0.042989899	15162
397	15214	Bellis perennis	z	24	1024	1	0	0	5	0	25	39.199	22.7	38.91	22.557	39.31	0.11611	15214
398	15215	Bellis perennis	z	24	1024	1	0	0	10	0	100	39.289	22.638	38.993	22.5	39.393	0.10257	15215
399	15216	Bellis perennis	z	24	1024	1	0	0	15	0	225	39.37777778	22.6	39.08585859	22.5	39.48585859	0.100070707	15216
400	15217	Bellis perennis	z	24	1024	1	0	0	20	0	400	39.40204082	22.60204082	39.15510204	22.49795918	39.55510204	0.140204082	15217
401	15218	Bellis perennis	z	24	1024	1	0	0	25	0	625	39.5	22.6	39.20909091	22.4989899	39.60909091	0.092454545	15218
402	15219	Bellis perennis	z	24	1024	1	0	0	30	0	900	39.56464646	22.5989899	39.2989899	22.4979798	39.6989899	0.111414141	15219
403	15233	Bellis perennis	z	25	1025	1	1	0	5	0	25	39.93469388	22.43469388	39.81122449	22.37040816	40.11122449	0.217744898	15233
404	15234	Bellis perennis	z	25	1025	1	1	0	10	0	100	39.9989899	22.41616162	39.7989899	22.33838384	40.0989899	0.142070707	15234
405	15235	Bellis perennis	z	25	1025	1	1	0	15	0	225	40.06122449	22.40612245	39.79795918	22.31428571	40.09795918	0.078877551	15235
406	15236	Bellis perennis	z	25	1025	1	1	0	20	0	400	40.02222222	22.40808081	39.7979798	22.31616162	40.0979798	0.11789899	15236
407	15237	Bellis perennis	z	25	1025	1	1	0	25	0	625	40.003	22.407	39.769	22.308	40.069	0.11017	15237
408	15238	Bellis perennis	z	25	1025	1	1	0	30	0	900	40.002	22.402	39.729	22.301	40.029	0.07397	15238
409	15290	Bellis perennis	z	24	1024	2	0	0	5	0	25	41.036	22.362	41.041	22.3	41.328	0.25913	15290
410	15291	Bellis perennis	z	24	1024	2	0	0	10	0	100	41.293	22.323	41.229	22.296	41.444	0.17697	15291
411	15292	Bellis perennis	z	24	1024	2	0	0	15	0	225	41.552	22.37	41.426	22.298	41.626	0.10118	15292
412	15293	Bellis perennis	z	24	1024	2	0	0	20	0	400	41.782	22.39	41.701	22.3	41.901	0.12693	15293
413	15294	Bellis perennis	z	24	1024	2	0	0	25	0	625	42.077	22.39	42.004	22.3	42.204	0.11372	15294
414	15295	Bellis perennis	z	24	1024	2	0	0	30	0	900	42.3959596	22.4	42.36767677	22.3	42.55858586	0.131979798	15295
415	15309	Bellis perennis	z	25	1025	2	1	0	5	0	25	45.21919192	22.4	45.27272727	22.3	45.27272727	0.009444444	15309
416	15310	Bellis perennis	z	25	1025	2	1	0	10	0	100	45.2	22.4	45.27171717	22.3	45.27171717	0.02769697	15310
417	15311	Bellis perennis	z	25	1025	2	1	0	15	0	225	45.21212121	22.3989899	45.23131313	22.3	45.23131313	-0.022	15311
418	15312	Bellis perennis	z	25	1025	2	1	0	20	0	400	45.25858586	22.39494949	45.23838384	22.2959596	45.23838384	-0.061888889	15312
419	15313	Bellis perennis	z	25	1025	2	1	0	25	0	625	45.149	22.392	45.177	22.3	45.177	-0.00939	15313
420	15314	Bellis perennis	z	25	1025	2	1	0	30	0	900	44.983	22.4	45.046	22.3	45.046	0.03478	15314
421	15366	Bellis perennis	z	24	1024	3	0	0	5	0	25	37.991	22.2	37.692	22.101	38.192	0.19156	15366
422	15367	Bellis perennis	z	24	1024	3	0	0	10	0	100	37.929	22.206	37.609	22.101	38.109	0.17637	15367
423	15368	Bellis perennis	z	24	1024	3	0	0	15	0	225	37.934	22.206	37.529	22.101	38.029	0.09697	15368
424	15369	Bellis perennis	z	24	1024	3	0	0	20	0	400	37.912	22.212	37.503	22.1	38.003	0.09479	15369
425	15370	Bellis perennis	z	24	1024	3	0	0	25	0	625	37.922	22.202	37.504	22.102	38.004	0.08572	15370
426	15371	Bellis perennis	z	24	1024	3	0	0	30	0	900	37.905	22.204	37.49	22.1	37.99	0.0897	15371
427	15385	Bellis perennis	z	25	1025	3	1	0	5	0	25	38.194	22.23	37.861	22.101	38.361	0.14573	15385
428	15386	Bellis perennis	z	25	1025	3	1	0	10	0	100	38.163	22.226	37.801	22.101	38.301	0.12093	15386
429	15387	Bellis perennis	z	25	1025	3	1	0	15	0	225	38.115	22.215	37.768	22.106	38.268	0.13824	15387
430	15388	Bellis perennis	z	25	1025	3	1	0	20	0	400	38.13333333	22.2020202	37.76363636	22.1	38.26363636	0.115848485	15388
431	15389	Bellis perennis	z	25	1025	3	1	0	25	0	625	38.11414141	22.2	37.76464646	22.1	38.26464646	0.135979798	15389
432	15390	Bellis perennis	z	25	1025	3	1	0	30	0	900	38.09693878	22.20918367	37.70204082	22.10204082	38.20204082	0.094959184	15390
433	17571	Bellis perennis	z	4	2004	0	0	0	5	0	25	40.109	22.707	39.858	22.634	40.158	0.06367	17571
434	17572	Bellis perennis	z	4	2004	0	0	0	10	0	100	39.724	22.705	39.443	22.604	39.743	0.04922	17572
435	17573	Bellis perennis	z	4	2004	0	0	0	15	0	225	39.365	22.701	38.991	22.606	39.327	-0.02679	17573
436	17574	Bellis perennis	z	4	2004	0	0	0	20	0	400	38.892	22.708	38.484	22.6	38.884	-0.04158	17574
437	17575	Bellis perennis	z	4	2004	0	0	0	25	0	625	38.406	22.711	37.926	22.615	38.326	-0.09266	17575
438	17576	Bellis perennis	z	4	2004	0	0	0	30	0	900	38.027	22.725	37.491	22.647	37.891	-0.1323	17576
439	17647	Bellis perennis	z	4	2004	1	0	0	5	0	25	44.814	23.347	44.927	23.277	45.027	0.23692	17647
440	17648	Bellis perennis	z	4	2004	1	0	0	10	0	100	44.891	23.384	44.966	23.253	45.066	0.19736	17648
441	17649	Bellis perennis	z	4	2004	1	0	0	15	0	225	44.98888889	23.37171717	45.02020202	23.22020202	45.12020202	0.151505051	17649
442	17650	Bellis perennis	z	4	2004	1	0	0	20	0	400	44.97979798	23.3989899	45.05252525	23.28080808	45.15252525	0.191626263	17650
443	17651	Bellis perennis	z	4	2004	1	0	0	25	0	625	45.07272727	23.3979798	45.14747475	23.27979798	45.24747475	0.190434343	17651
444	17652	Bellis perennis	z	4	2004	1	0	0	30	0	900	45.17171717	23.3969697	45.24141414	23.2959596	45.34141414	0.182010101	17652
445	17723	Bellis perennis	z	4	2004	2	0	0	5	0	25	45.17878788	23.3010101	45.20707071	23.20707071	45.30707071	0.141808081	17723
446	17724	Bellis perennis	z	4	2004	2	0	0	10	0	100	45.105	23.3	45.102	23.2	45.202	0.11396	17724
447	17725	Bellis perennis	z	4	2004	2	0	0	15	0	225	45.003	23.3	45	23.199	45.1	0.118	17725
448	17726	Bellis perennis	z	4	2004	2	0	0	20	0	400	44.845	23.302	44.907	23.198	45.007	0.18672	17726
449	17727	Bellis perennis	z	4	2004	2	0	0	25	0	625	44.76	23.3	44.811	23.198	44.911	0.17954	17727
450	17728	Bellis perennis	z	4	2004	2	0	0	30	0	900	44.752	23.3	44.79	23.193	44.89	0.1673	17728
451	17799	Bellis perennis	z	4	2004	3	0	0	5	0	25	41.372	23.147	41.257	23.045	41.557	0.14681	17799
452	17800	Bellis perennis	z	4	2004	3	0	0	10	0	100	41.381	23.107	41.199	23.008	41.499	0.08205	17800
453	17801	Bellis perennis	z	4	2004	3	0	0	15	0	225	41.4040404	23.1040404	41.18686869	23	41.48686869	0.047353535	17801
454	17802	Bellis perennis	z	4	2004	3	0	0	20	0	400	41.4	23.1	41.223	23.002	41.523	0.08609	17802
455	17803	Bellis perennis	z	4	2004	3	0	0	25	0	625	41.45656566	23.1	41.24242424	23.0010101	41.54242424	0.048161616	17803
456	17804	Bellis perennis	z	4	2004	3	0	0	30	0	900	41.46363636	23.1030303	41.3	23.0010101	41.6	0.096373737	17804
