# Supplementary material for: Floral Humidity in Flowering Plants: A Preliminary Survey
Source: Front Plant Sci. 2020 Mar 6;11:249. doi: 10.3389/fpls.2020.00249 (PMC7068853; doi:10.3389/fpls.2020.00249)
Supplement: SUPPLEMENTARY FILE 2 — A zipped file containing floral humidity data collected by the robot arm transects as described in the main text. A word document within the zipped files explains the data formatting in detail. Datafiles themselves are in CSV format. [file Data_Sheet_2.zip › Floral humidity data/Flowers/Bellis perennis Raw.csv]

	X.	Individual	Species	totIndividual	date	sample..	Sample.order	x.or.z.transect	xoffset	zoffset	Background.Humidity	Background.Temperature	Focal.Humidity	Focal.Temperature	Corrected.Focal.humidity	Change.in.RH.	block	BE	Tag	N
1	121124	16	Bellis perennis	1016	2018-05-03-10-02-36	0	0	x	-30	0	35.9	22	35.4	22	35.9	0.033	14517	First10	Here	1
2	121125	16	Bellis perennis	1016	2018-05-03-10-02-38	0	0	x	-30	0	35.9	22	35.4	22	35.9	0.033	14517	First10	Here	2
3	121126	16	Bellis perennis	1016	2018-05-03-10-02-40	0	0	x	-30	0	35.9	22	35.3	22	35.8	-0.059	14517	First10	Here	3
4	121127	16	Bellis perennis	1016	2018-05-03-10-02-42	0	0	x	-30	0	35.8	22	35.3	22	35.8	0.041	14517	First10	Here	4
5	121128	16	Bellis perennis	1016	2018-05-03-10-02-44	0	0	x	-30	0	35.9	22	35.4	22	35.9	0.033	14517	First10	Here	5
6	121129	16	Bellis perennis	1016	2018-05-03-10-02-46	0	0	x	-30	0	35.8	22	35.3	22	35.8	0.041	14517	First10	Here	6
7	121130	16	Bellis perennis	1016	2018-05-03-10-02-48	0	0	x	-30	0	35.9	22	35.3	22	35.8	-0.059	14517	First10	Here	7
8	121131	16	Bellis perennis	1016	2018-05-03-10-02-50	0	0	x	-30	0	35.8	22	35.3	22	35.8	0.041	14517	First10	Here	8
9	121132	16	Bellis perennis	1016	2018-05-03-10-02-52	0	0	x	-30	0	35.9	22	35.4	22	35.9	0.033	14517	First10	Here	9
10	121133	16	Bellis perennis	1016	2018-05-03-10-02-54	0	0	x	-30	0	35.8	22	35.4	22	35.9	0.133	14517	First10	Here	10
11	121134	16	Bellis perennis	1016	2018-05-03-10-02-56	0	0	x	-30	0	35.9	22	35.3	22	35.8	-0.059	14517			11
12	121135	16	Bellis perennis	1016	2018-05-03-10-02-58	0	0	x	-30	0	35.8	22	35.4	22	35.9	0.133	14517			12
13	121136	16	Bellis perennis	1016	2018-05-03-10-03-00	0	0	x	-30	0	35.9	22	35.4	22	35.9	0.033	14517			13
14	121137	16	Bellis perennis	1016	2018-05-03-10-03-02	0	0	x	-30	0	35.8	22	35.4	22	35.9	0.133	14517			14
15	121138	16	Bellis perennis	1016	2018-05-03-10-03-04	0	0	x	-30	0	35.9	22	35.3	21.9	35.8	-0.059	14517			15
16	121139	16	Bellis perennis	1016	2018-05-03-10-03-06	0	0	x	-30	0	35.8	22	35.3	22	35.8	0.041	14517			16
17	121140	16	Bellis perennis	1016	2018-05-03-10-03-08	0	0	x	-30	0	35.8	22	35.3	21.9	35.8	0.041	14517			17
18	121141	16	Bellis perennis	1016	2018-05-03-10-03-10	0	0	x	-30	0	35.9	22	35.3	21.9	35.8	-0.059	14517			18
19	121142	16	Bellis perennis	1016	2018-05-03-10-03-12	0	0	x	-30	0	35.9	22	35.4	22	35.9	0.033	14517			19
20	121143	16	Bellis perennis	1016	2018-05-03-10-03-14	0	0	x	-30	0	35.9	22	35.3	22	35.8	-0.059	14517			20
21	121144	16	Bellis perennis	1016	2018-05-03-10-03-16	0	0	x	-30	0	35.9	22	35.3	21.9	35.8	-0.059	14517			21
22	121145	16	Bellis perennis	1016	2018-05-03-10-03-18	0	0	x	-30	0	35.9	22	35.3	21.9	35.8	-0.059	14517			22
23	121146	16	Bellis perennis	1016	2018-05-03-10-03-20	0	0	x	-30	0	35.9	22	35.3	22	35.8	-0.059	14517			23
24	121147	16	Bellis perennis	1016	2018-05-03-10-03-22	0	0	x	-30	0	35.9	22	35.3	21.9	35.8	-0.059	14517			24
25	121148	16	Bellis perennis	1016	2018-05-03-10-03-24	0	0	x	-30	0	35.9	22	35.3	21.9	35.8	-0.059	14517			25
26	121149	16	Bellis perennis	1016	2018-05-03-10-03-26	0	0	x	-30	0	35.9	22	35.3	21.9	35.8	-0.059	14517			26
27	121150	16	Bellis perennis	1016	2018-05-03-10-03-28	0	0	x	-30	0	35.9	22	35.3	21.9	35.8	-0.059	14517			27
28	121151	16	Bellis perennis	1016	2018-05-03-10-03-30	0	0	x	-30	0	35.9	22	35.3	21.9	35.8	-0.059	14517			28
29	121152	16	Bellis perennis	1016	2018-05-03-10-03-32	0	0	x	-30	0	35.9	22	35.3	21.9	35.8	-0.059	14517			29
30	121153	16	Bellis perennis	1016	2018-05-03-10-03-34	0	0	x	-30	0	35.9	22	35.3	21.9	35.8	-0.059	14517			30
31	121154	16	Bellis perennis	1016	2018-05-03-10-03-36	0	0	x	-30	0	35.9	22	35.3	21.9	35.8	-0.059	14517			31
32	121155	16	Bellis perennis	1016	2018-05-03-10-03-38	0	0	x	-30	0	35.9	22	35.4	22	35.9	0.033	14517			32
33	121156	16	Bellis perennis	1016	2018-05-03-10-03-40	0	0	x	-30	0	35.9	22	35.3	21.9	35.8	-0.059	14517			33
34	121157	16	Bellis perennis	1016	2018-05-03-10-03-42	0	0	x	-30	0	35.9	22	35.3	21.9	35.8	-0.059	14517			34
35	121158	16	Bellis perennis	1016	2018-05-03-10-03-44	0	0	x	-30	0	35.9	22	35.3	22	35.8	-0.059	14517			35
36	121159	16	Bellis perennis	1016	2018-05-03-10-03-46	0	0	x	-30	0	35.9	22	35.3	21.9	35.8	-0.059	14517			36
37	121160	16	Bellis perennis	1016	2018-05-03-10-03-48	0	0	x	-30	0	35.9	22	35.3	21.9	35.8	-0.059	14517			37
38	121161	16	Bellis perennis	1016	2018-05-03-10-03-50	0	0	x	-30	0	35.9	22	35.3	21.9	35.8	-0.059	14517			38
39	121162	16	Bellis perennis	1016	2018-05-03-10-03-52	0	0	x	-30	0	35.9	22	35.3	21.9	35.8	-0.059	14517			39
40	121163	16	Bellis perennis	1016	2018-05-03-10-03-54	0	0	x	-30	0	35.9	22	35.3	21.9	35.8	-0.059	14517			40
41	121164	16	Bellis perennis	1016	2018-05-03-10-03-56	0	0	x	-30	0	35.9	22	35.3	21.9	35.8	-0.059	14517			41
42	121165	16	Bellis perennis	1016	2018-05-03-10-03-58	0	0	x	-30	0	35.9	22	35.3	21.9	35.8	-0.059	14517			42
43	121166	16	Bellis perennis	1016	2018-05-03-10-04-00	0	0	x	-30	0	35.9	22	35.3	21.9	35.8	-0.059	14517			43
44	121167	16	Bellis perennis	1016	2018-05-03-10-04-02	0	0	x	-30	0	35.9	22	35.3	21.9	35.8	-0.059	14517			44
45	121168	16	Bellis perennis	1016	2018-05-03-10-04-04	0	0	x	-30	0	35.9	22	35.3	21.9	35.8	-0.059	14517			45
46	121169	16	Bellis perennis	1016	2018-05-03-10-04-06	0	0	x	-30	0	35.9	22	35.3	21.9	35.8	-0.059	14517			46
47	121170	16	Bellis perennis	1016	2018-05-03-10-04-08	0	0	x	-30	0	35.9	22	35.3	21.9	35.8	-0.059	14517			47
48	121171	16	Bellis perennis	1016	2018-05-03-10-04-10	0	0	x	-30	0	35.9	22	35.3	21.9	35.8	-0.059	14517			48
49	121172	16	Bellis perennis	1016	2018-05-03-10-04-12	0	0	x	-30	0	35.9	22	35.3	21.9	35.8	-0.059	14517			49
50	121173	16	Bellis perennis	1016	2018-05-03-10-04-14	0	0	x	-30	0	35.9	22	35.3	21.9	35.8	-0.059	14517			50
51	121174	16	Bellis perennis	1016	2018-05-03-10-04-16	0	0	x	-30	0	35.9	22	35.3	21.9	35.8	-0.059	14517			51
52	121175	16	Bellis perennis	1016	2018-05-03-10-04-18	0	0	x	-30	0	35.9	22	35.3	21.9	35.8	-0.059	14517			52
53	121176	16	Bellis perennis	1016	2018-05-03-10-04-20	0	0	x	-30	0	35.9	22	35.3	21.9	35.8	-0.059	14517			53
54	121177	16	Bellis perennis	1016	2018-05-03-10-04-22	0	0	x	-30	0	35.9	22	35.3	21.9	35.8	-0.059	14517			54
55	121178	16	Bellis perennis	1016	2018-05-03-10-04-24	0	0	x	-30	0	35.9	22	35.3	21.9	35.8	-0.059	14517			55
56	121179	16	Bellis perennis	1016	2018-05-03-10-04-26	0	0	x	-30	0	35.9	22	35.3	21.9	35.8	-0.059	14517			56
57	121180	16	Bellis perennis	1016	2018-05-03-10-04-28	0	0	x	-30	0	35.9	22	35.3	21.9	35.8	-0.059	14517			57
58	121181	16	Bellis perennis	1016	2018-05-03-10-04-30	0	0	x	-30	0	35.9	22	35.3	21.9	35.8	-0.059	14517			58
59	121182	16	Bellis perennis	1016	2018-05-03-10-04-32	0	0	x	-30	0	36	22	35.3	21.9	35.8	-0.159	14517			59
60	121183	16	Bellis perennis	1016	2018-05-03-10-04-34	0	0	x	-30	0	35.9	22	35.3	21.9	35.8	-0.059	14517			60
61	121184	16	Bellis perennis	1016	2018-05-03-10-04-36	0	0	x	-30	0	35.9	22	35.3	21.9	35.8	-0.059	14517			61
62	121185	16	Bellis perennis	1016	2018-05-03-10-04-38	0	0	x	-30	0	36	22	35.4	21.9	35.9	-0.067	14517			62
63	121186	16	Bellis perennis	1016	2018-05-03-10-04-40	0	0	x	-30	0	35.9	22	35.4	21.9	35.9	0.033	14517			63
64	121187	16	Bellis perennis	1016	2018-05-03-10-04-42	0	0	x	-30	0	35.9	22	35.4	21.9	35.9	0.033	14517			64
65	121188	16	Bellis perennis	1016	2018-05-03-10-04-44	0	0	x	-30	0	35.9	22	35.4	21.9	35.9	0.033	14517			65
66	121189	16	Bellis perennis	1016	2018-05-03-10-04-46	0	0	x	-30	0	35.9	22	35.4	21.9	35.9	0.033	14517			66
67	121190	16	Bellis perennis	1016	2018-05-03-10-04-48	0	0	x	-30	0	36	22	35.4	21.9	35.9	-0.067	14517			67
68	121191	16	Bellis perennis	1016	2018-05-03-10-04-50	0	0	x	-30	0	35.9	22	35.5	21.9	36	0.125	14517			68
69	121192	16	Bellis perennis	1016	2018-05-03-10-04-52	0	0	x	-30	0	35.9	22	35.5	21.9	36	0.125	14517			69
70	121193	16	Bellis perennis	1016	2018-05-03-10-04-54	0	0	x	-30	0	35.9	22	35.5	21.9	36	0.125	14517			70
71	121194	16	Bellis perennis	1016	2018-05-03-10-04-56	0	0	x	-30	0	35.9	22	35.5	21.9	36	0.125	14517			71
72	121195	16	Bellis perennis	1016	2018-05-03-10-04-58	0	0	x	-30	0	36	22	35.5	21.9	36	0.025	14517			72
73	121196	16	Bellis perennis	1016	2018-05-03-10-05-00	0	0	x	-30	0	35.9	22	35.4	21.9	35.9	0.033	14517			73
74	121197	16	Bellis perennis	1016	2018-05-03-10-05-02	0	0	x	-30	0	35.9	22	35.5	21.9	36	0.125	14517			74
75	121198	16	Bellis perennis	1016	2018-05-03-10-05-04	0	0	x	-30	0	35.8	21.9	35.4	21.9	35.9	0.133	14517			75
76	121199	16	Bellis perennis	1016	2018-05-03-10-05-06	0	0	x	-30	0	36	22	35.4	21.9	35.9	-0.067	14517			76
77	121200	16	Bellis perennis	1016	2018-05-03-10-05-08	0	0	x	-30	0	36	22	35.4	21.9	35.9	-0.067	14517			77
78	121201	16	Bellis perennis	1016	2018-05-03-10-05-10	0	0	x	-30	0	35.9	22	35.4	21.9	35.9	0.033	14517			78
79	121202	16	Bellis perennis	1016	2018-05-03-10-05-12	0	0	x	-30	0	36	22	35.4	21.9	35.9	-0.067	14517			79
80	121203	16	Bellis perennis	1016	2018-05-03-10-05-14	0	0	x	-30	0	35.9	21.9	35.4	21.9	35.9	0.033	14517			80
81	121204	16	Bellis perennis	1016	2018-05-03-10-05-16	0	0	x	-30	0	36	22	35.4	21.9	35.9	-0.067	14517			81
82	121205	16	Bellis perennis	1016	2018-05-03-10-05-18	0	0	x	-30	0	36	22	35.4	21.9	35.9	-0.067	14517			82
83	121206	16	Bellis perennis	1016	2018-05-03-10-05-20	0	0	x	-30	0	35.9	21.9	35.4	21.9	35.9	0.033	14517			83
84	121207	16	Bellis perennis	1016	2018-05-03-10-05-22	0	0	x	-30	0	36	22	35.4	21.9	35.9	-0.067	14517			84
85	121208	16	Bellis perennis	1016	2018-05-03-10-05-24	0	0	x	-30	0	36	22	35.4	21.9	35.9	-0.067	14517			85
86	121209	16	Bellis perennis	1016	2018-05-03-10-05-26	0	0	x	-30	0	36	22	35.4	21.9	35.9	-0.067	14517			86
87	121210	16	Bellis perennis	1016	2018-05-03-10-05-28	0	0	x	-30	0	36	22	35.4	21.9	35.9	-0.067	14517			87
88	121211	16	Bellis perennis	1016	2018-05-03-10-05-30	0	0	x	-30	0	36	22	35.4	21.9	35.9	-0.067	14517			88
89	121212	16	Bellis perennis	1016	2018-05-03-10-05-32	0	0	x	-30	0	35.9	21.9	35.4	21.9	35.9	0.033	14517			89
90	121213	16	Bellis perennis	1016	2018-05-03-10-05-34	0	0	x	-30	0	35.9	21.9	35.3	21.9	35.8	-0.059	14517			90
91	121214	16	Bellis perennis	1016	2018-05-03-10-05-36	0	0	x	-30	0	36	22	35.3	21.9	35.8	-0.159	14517	Last10	Here	91
92	121215	16	Bellis perennis	1016	2018-05-03-10-05-38	0	0	x	-30	0	35.9	21.9	35.3	21.9	35.8	-0.059	14517	Last10	Here	92
93	121216	16	Bellis perennis	1016	2018-05-03-10-05-40	0	0	x	-30	0	35.9	21.9	35.3	21.9	35.8	-0.059	14517	Last10	Here	93
94	121217	16	Bellis perennis	1016	2018-05-03-10-05-42	0	0	x	-30	0	36	22	35.3	21.9	35.8	-0.159	14517	Last10	Here	94
95	121218	16	Bellis perennis	1016	2018-05-03-10-05-44	0	0	x	-30	0	35.9	21.9	35.3	21.9	35.8	-0.059	14517	Last10	Here	95
96	121219	16	Bellis perennis	1016	2018-05-03-10-05-46	0	0	x	-30	0	35.9	21.9	35.3	21.9	35.8	-0.059	14517	Last10	Here	96
97	121220	16	Bellis perennis	1016	2018-05-03-10-05-48	0	0	x	-30	0	35.8	21.9	35.3	21.9	35.8	0.041	14517	Last10	Here	97
98	121221	16	Bellis perennis	1016	2018-05-03-10-05-50	0	0	x	-30	0	35.9	21.9	35.3	21.9	35.8	-0.059	14517	Last10	Here	98
99	121222	16	Bellis perennis	1016	2018-05-03-10-05-52	0	0	x	-30	0	35.9	21.9	35.3	21.9	35.8	-0.059	14517	Last10	Here	99
100	121223	16	Bellis perennis	1016	2018-05-03-10-05-54	0	0	x	-30	0	36	22	35.3	21.9	35.8	-0.159	14517	Last10	Here	100
101	121224	16	Bellis perennis	1016	2018-05-03-10-06-26	0	0	x	-25	0	35.9	22	35.4	21.9	35.9	0.033	14518	First10	Here	1
102	121225	16	Bellis perennis	1016	2018-05-03-10-06-28	0	0	x	-25	0	35.8	21.9	35.3	21.8	35.8	0.041	14518	First10	Here	2
103	121226	16	Bellis perennis	1016	2018-05-03-10-06-30	0	0	x	-25	0	35.8	21.9	35.4	21.9	35.9	0.133	14518	First10	Here	3
104	121227	16	Bellis perennis	1016	2018-05-03-10-06-32	0	0	x	-25	0	35.9	22	35.4	21.8	35.9	0.033	14518	First10	Here	4
105	121228	16	Bellis perennis	1016	2018-05-03-10-06-34	0	0	x	-25	0	35.9	22	35.4	21.9	35.9	0.033	14518	First10	Here	5
106	121229	16	Bellis perennis	1016	2018-05-03-10-06-36	0	0	x	-25	0	35.9	22	35.4	21.9	35.9	0.033	14518	First10	Here	6
107	121230	16	Bellis perennis	1016	2018-05-03-10-06-38	0	0	x	-25	0	35.8	21.9	35.4	21.9	35.9	0.133	14518	First10	Here	7
108	121231	16	Bellis perennis	1016	2018-05-03-10-06-40	0	0	x	-25	0	35.8	21.9	35.4	21.8	35.9	0.133	14518	First10	Here	8
109	121232	16	Bellis perennis	1016	2018-05-03-10-06-42	0	0	x	-25	0	35.9	22	35.4	21.9	35.9	0.033	14518	First10	Here	9
110	121233	16	Bellis perennis	1016	2018-05-03-10-06-44	0	0	x	-25	0	35.8	21.9	35.4	21.9	35.9	0.133	14518	First10	Here	10
111	121234	16	Bellis perennis	1016	2018-05-03-10-06-46	0	0	x	-25	0	35.9	22	35.4	21.9	35.9	0.033	14518			11
112	121235	16	Bellis perennis	1016	2018-05-03-10-06-48	0	0	x	-25	0	36	22	35.4	21.9	35.9	-0.067	14518			12
113	121236	16	Bellis perennis	1016	2018-05-03-10-06-50	0	0	x	-25	0	35.9	21.9	35.4	21.9	35.9	0.033	14518			13
114	121237	16	Bellis perennis	1016	2018-05-03-10-06-52	0	0	x	-25	0	36	22	35.3	21.8	35.8	-0.159	14518			14
115	121238	16	Bellis perennis	1016	2018-05-03-10-06-54	0	0	x	-25	0	35.9	21.9	35.3	21.8	35.8	-0.059	14518			15
116	121239	16	Bellis perennis	1016	2018-05-03-10-06-56	0	0	x	-25	0	36	22	35.3	21.8	35.8	-0.159	14518			16
117	121240	16	Bellis perennis	1016	2018-05-03-10-06-58	0	0	x	-25	0	35.9	21.9	35.3	21.8	35.8	-0.059	14518			17
118	121241	16	Bellis perennis	1016	2018-05-03-10-07-00	0	0	x	-25	0	35.9	21.9	35.4	21.8	35.9	0.033	14518			18
119	121242	16	Bellis perennis	1016	2018-05-03-10-07-02	0	0	x	-25	0	35.9	21.9	35.4	21.8	35.9	0.033	14518			19
120	121243	16	Bellis perennis	1016	2018-05-03-10-07-04	0	0	x	-25	0	36	22	35.4	21.9	35.9	-0.067	14518			20
121	121244	16	Bellis perennis	1016	2018-05-03-10-07-06	0	0	x	-25	0	35.9	21.9	35.4	21.9	35.9	0.033	14518			21
122	121245	16	Bellis perennis	1016	2018-05-03-10-07-08	0	0	x	-25	0	35.9	21.9	35.4	21.9	35.9	0.033	14518			22
123	121246	16	Bellis perennis	1016	2018-05-03-10-07-10	0	0	x	-25	0	35.9	21.9	35.4	21.9	35.9	0.033	14518			23
124	121247	16	Bellis perennis	1016	2018-05-03-10-07-12	0	0	x	-25	0	36	22	35.4	21.8	35.9	-0.067	14518			24
125	121248	16	Bellis perennis	1016	2018-05-03-10-07-14	0	0	x	-25	0	35.9	21.9	35.3	21.8	35.8	-0.059	14518			25
126	121249	16	Bellis perennis	1016	2018-05-03-10-07-16	0	0	x	-25	0	36	22	35.3	21.8	35.8	-0.159	14518			26
127	121250	16	Bellis perennis	1016	2018-05-03-10-07-18	0	0	x	-25	0	36	22	35.3	21.8	35.8	-0.159	14518			27
128	121251	16	Bellis perennis	1016	2018-05-03-10-07-20	0	0	x	-25	0	35.9	21.9	35.4	21.9	35.9	0.033	14518			28
129	121252	16	Bellis perennis	1016	2018-05-03-10-07-22	0	0	x	-25	0	35.9	21.9	35.3	21.8	35.8	-0.059	14518			29
130	121253	16	Bellis perennis	1016	2018-05-03-10-07-24	0	0	x	-25	0	35.9	21.9	35.3	21.9	35.8	-0.059	14518			30
131	121254	16	Bellis perennis	1016	2018-05-03-10-07-26	0	0	x	-25	0	35.9	21.9	35.4	21.9	35.9	0.033	14518			31
132	121255	16	Bellis perennis	1016	2018-05-03-10-07-28	0	0	x	-25	0	36	22	35.4	21.9	35.9	-0.067	14518			32
133	121256	16	Bellis perennis	1016	2018-05-03-10-07-30	0	0	x	-25	0	35.9	21.9	35.3	21.8	35.8	-0.059	14518			33
134	121257	16	Bellis perennis	1016	2018-05-03-10-07-32	0	0	x	-25	0	35.9	21.9	35.3	21.8	35.8	-0.059	14518			34
135	121258	16	Bellis perennis	1016	2018-05-03-10-07-34	0	0	x	-25	0	35.9	21.9	35.3	21.8	35.8	-0.059	14518			35
136	121259	16	Bellis perennis	1016	2018-05-03-10-07-37	0	0	x	-25	0	35.9	21.9	35.3	21.8	35.8	-0.059	14518			36
137	121260	16	Bellis perennis	1016	2018-05-03-10-07-39	0	0	x	-25	0	35.9	21.9	35.3	21.8	35.8	-0.059	14518			37
138	121261	16	Bellis perennis	1016	2018-05-03-10-07-41	0	0	x	-25	0	35.8	21.9	35.3	21.8	35.8	0.041	14518			38
139	121262	16	Bellis perennis	1016	2018-05-03-10-07-43	0	0	x	-25	0	35.8	21.9	35.3	21.8	35.8	0.041	14518			39
140	121263	16	Bellis perennis	1016	2018-05-03-10-07-45	0	0	x	-25	0	35.8	21.9	35.3	21.8	35.8	0.041	14518			40
141	121264	16	Bellis perennis	1016	2018-05-03-10-07-47	0	0	x	-25	0	35.9	22	35.3	21.8	35.8	-0.059	14518			41
142	121265	16	Bellis perennis	1016	2018-05-03-10-07-49	0	0	x	-25	0	35.9	22	35.3	21.8	35.8	-0.059	14518			42
143	121266	16	Bellis perennis	1016	2018-05-03-10-07-51	0	0	x	-25	0	36	22	35.4	21.9	35.9	-0.067	14518			43
144	121267	16	Bellis perennis	1016	2018-05-03-10-07-53	0	0	x	-25	0	35.9	21.9	35.4	21.9	35.9	0.033	14518			44
145	121268	16	Bellis perennis	1016	2018-05-03-10-07-55	0	0	x	-25	0	35.9	21.9	35.4	21.9	35.9	0.033	14518			45
146	121269	16	Bellis perennis	1016	2018-05-03-10-07-57	0	0	x	-25	0	35.9	21.9	35.3	21.8	35.8	-0.059	14518			46
147	121270	16	Bellis perennis	1016	2018-05-03-10-07-59	0	0	x	-25	0	35.9	21.9	35.3	21.8	35.8	-0.059	14518			47
148	121271	16	Bellis perennis	1016	2018-05-03-10-08-01	0	0	x	-25	0	35.8	21.9	35.3	21.8	35.8	0.041	14518			48
149	121272	16	Bellis perennis	1016	2018-05-03-10-08-03	0	0	x	-25	0	36	22	35.3	21.8	35.8	-0.159	14518			49
150	121273	16	Bellis perennis	1016	2018-05-03-10-08-05	0	0	x	-25	0	35.9	21.9	35.3	21.8	35.8	-0.059	14518			50
151	121274	16	Bellis perennis	1016	2018-05-03-10-08-07	0	0	x	-25	0	35.9	21.9	35.3	21.8	35.8	-0.059	14518			51
152	121275	16	Bellis perennis	1016	2018-05-03-10-08-09	0	0	x	-25	0	35.9	21.9	35.3	21.8	35.8	-0.059	14518			52
153	121276	16	Bellis perennis	1016	2018-05-03-10-08-13	0	0	x	-25	0	35.8	21.9	35.3	21.8	35.8	0.041	14518			53
154	121277	16	Bellis perennis	1016	2018-05-03-10-08-15	0	0	x	-25	0	35.9	21.9	35.3	21.8	35.8	-0.059	14518			54
155	121278	16	Bellis perennis	1016	2018-05-03-10-08-17	0	0	x	-25	0	35.9	22	35.3	21.8	35.8	-0.059	14518			55
156	121279	16	Bellis perennis	1016	2018-05-03-10-08-19	0	0	x	-25	0	35.9	22	35.3	21.8	35.8	-0.059	14518			56
157	121280	16	Bellis perennis	1016	2018-05-03-10-08-21	0	0	x	-25	0	35.8	21.9	35.3	21.8	35.8	0.041	14518			57
158	121281	16	Bellis perennis	1016	2018-05-03-10-08-23	0	0	x	-25	0	35.8	21.9	35.3	21.8	35.8	0.041	14518			58
159	121282	16	Bellis perennis	1016	2018-05-03-10-08-25	0	0	x	-25	0	35.8	21.9	35.3	21.8	35.8	0.041	14518			59
160	121283	16	Bellis perennis	1016	2018-05-03-10-08-27	0	0	x	-25	0	35.9	21.9	35.3	21.8	35.8	-0.059	14518			60
161	121284	16	Bellis perennis	1016	2018-05-03-10-08-29	0	0	x	-25	0	35.9	21.9	35.3	21.8	35.8	-0.059	14518			61
162	121285	16	Bellis perennis	1016	2018-05-03-10-08-31	0	0	x	-25	0	35.8	21.9	35.3	21.8	35.8	0.041	14518			62
163	121286	16	Bellis perennis	1016	2018-05-03-10-08-33	0	0	x	-25	0	36	22	35.3	21.9	35.8	-0.159	14518			63
164	121287	16	Bellis perennis	1016	2018-05-03-10-08-35	0	0	x	-25	0	35.9	21.9	35.3	21.8	35.8	-0.059	14518			64
165	121288	16	Bellis perennis	1016	2018-05-03-10-08-37	0	0	x	-25	0	35.9	21.9	35.3	21.8	35.8	-0.059	14518			65
166	121289	16	Bellis perennis	1016	2018-05-03-10-08-39	0	0	x	-25	0	35.8	21.9	35.3	21.8	35.8	0.041	14518			66
167	121290	16	Bellis perennis	1016	2018-05-03-10-08-41	0	0	x	-25	0	35.8	21.9	35.3	21.8	35.8	0.041	14518			67
168	121291	16	Bellis perennis	1016	2018-05-03-10-08-43	0	0	x	-25	0	35.8	21.9	35.3	21.8	35.8	0.041	14518			68
169	121292	16	Bellis perennis	1016	2018-05-03-10-08-45	0	0	x	-25	0	35.8	21.9	35.3	21.8	35.8	0.041	14518			69
170	121293	16	Bellis perennis	1016	2018-05-03-10-08-47	0	0	x	-25	0	35.8	21.9	35.3	21.8	35.8	0.041	14518			70
171	121294	16	Bellis perennis	1016	2018-05-03-10-08-49	0	0	x	-25	0	35.8	21.9	35.3	21.8	35.8	0.041	14518			71
172	121295	16	Bellis perennis	1016	2018-05-03-10-08-51	0	0	x	-25	0	35.8	21.9	35.3	21.8	35.8	0.041	14518			72
173	121296	16	Bellis perennis	1016	2018-05-03-10-08-53	0	0	x	-25	0	35.9	22	35.3	21.8	35.8	-0.059	14518			73
174	121297	16	Bellis perennis	1016	2018-05-03-10-08-55	0	0	x	-25	0	35.8	21.9	35.3	21.8	35.8	0.041	14518			74
175	121298	16	Bellis perennis	1016	2018-05-03-10-08-57	0	0	x	-25	0	35.8	21.9	35.4	21.8	35.9	0.133	14518			75
176	121299	16	Bellis perennis	1016	2018-05-03-10-08-59	0	0	x	-25	0	35.8	21.9	35.3	21.8	35.8	0.041	14518			76
177	121300	16	Bellis perennis	1016	2018-05-03-10-09-01	0	0	x	-25	0	35.8	21.9	35.3	21.8	35.8	0.041	14518			77
178	121301	16	Bellis perennis	1016	2018-05-03-10-09-03	0	0	x	-25	0	35.9	22	35.3	21.8	35.8	-0.059	14518			78
179	121302	16	Bellis perennis	1016	2018-05-03-10-09-05	0	0	x	-25	0	35.8	21.9	35.3	21.8	35.8	0.041	14518			79
180	121303	16	Bellis perennis	1016	2018-05-03-10-09-07	0	0	x	-25	0	35.8	21.9	35.3	21.8	35.8	0.041	14518			80
181	121304	16	Bellis perennis	1016	2018-05-03-10-09-09	0	0	x	-25	0	35.8	21.9	35.3	21.8	35.8	0.041	14518			81
182	121305	16	Bellis perennis	1016	2018-05-03-10-09-11	0	0	x	-25	0	35.8	21.9	35.3	21.8	35.8	0.041	14518			82
183	121306	16	Bellis perennis	1016	2018-05-03-10-09-13	0	0	x	-25	0	35.8	21.9	35.3	21.8	35.8	0.041	14518			83
184	121307	16	Bellis perennis	1016	2018-05-03-10-09-15	0	0	x	-25	0	35.8	21.9	35.3	21.8	35.8	0.041	14518			84
185	121308	16	Bellis perennis	1016	2018-05-03-10-09-17	0	0	x	-25	0	35.8	21.9	35.4	21.8	35.9	0.133	14518			85
186	121309	16	Bellis perennis	1016	2018-05-03-10-09-19	0	0	x	-25	0	35.9	22	35.4	21.8	35.9	0.033	14518			86
187	121310	16	Bellis perennis	1016	2018-05-03-10-09-21	0	0	x	-25	0	35.8	21.9	35.4	21.8	35.9	0.133	14518			87
188	121311	16	Bellis perennis	1016	2018-05-03-10-09-23	0	0	x	-25	0	35.9	21.9	35.3	21.8	35.8	-0.059	14518			88
189	121312	16	Bellis perennis	1016	2018-05-03-10-09-25	0	0	x	-25	0	35.8	21.9	35.4	21.8	35.9	0.133	14518			89
190	121313	16	Bellis perennis	1016	2018-05-03-10-09-27	0	0	x	-25	0	35.9	21.9	35.4	21.8	35.9	0.033	14518			90
191	121314	16	Bellis perennis	1016	2018-05-03-10-09-29	0	0	x	-25	0	35.9	21.9	35.4	21.8	35.9	0.033	14518	Last10	Here	91
192	121315	16	Bellis perennis	1016	2018-05-03-10-09-31	0	0	x	-25	0	35.8	21.9	35.4	21.8	35.9	0.133	14518	Last10	Here	92
193	121316	16	Bellis perennis	1016	2018-05-03-10-09-33	0	0	x	-25	0	35.9	21.9	35.4	21.8	35.9	0.033	14518	Last10	Here	93
194	121317	16	Bellis perennis	1016	2018-05-03-10-09-35	0	0	x	-25	0	35.8	21.9	35.4	21.8	35.9	0.133	14518	Last10	Here	94
195	121318	16	Bellis perennis	1016	2018-05-03-10-09-37	0	0	x	-25	0	35.9	21.9	35.3	21.8	35.8	-0.059	14518	Last10	Here	95
196	121319	16	Bellis perennis	1016	2018-05-03-10-09-39	0	0	x	-25	0	35.9	21.9	35.4	21.8	35.9	0.033	14518	Last10	Here	96
197	121320	16	Bellis perennis	1016	2018-05-03-10-09-41	0	0	x	-25	0	35.8	21.9	35.3	21.8	35.8	0.041	14518	Last10	Here	97
198	121321	16	Bellis perennis	1016	2018-05-03-10-09-43	0	0	x	-25	0	35.8	21.9	35.3	21.8	35.8	0.041	14518	Last10	Here	98
199	121322	16	Bellis perennis	1016	2018-05-03-10-09-45	0	0	x	-25	0	35.8	21.9	35.3	21.8	35.8	0.041	14518	Last10	Here	99
200	121323	16	Bellis perennis	1016	2018-05-03-10-10-17	0	0	x	-20	0	35.8	21.9	35.5	21.8	36	0.225	14519	First10	Here	1
201	121324	16	Bellis perennis	1016	2018-05-03-10-10-19	0	0	x	-20	0	35.8	21.9	35.5	21.8	36	0.225	14519	First10	Here	2
202	121325	16	Bellis perennis	1016	2018-05-03-10-10-21	0	0	x	-20	0	35.8	21.9	35.5	21.8	36	0.225	14519	First10	Here	3
203	121326	16	Bellis perennis	1016	2018-05-03-10-10-23	0	0	x	-20	0	35.8	21.9	35.5	21.8	36	0.225	14519	First10	Here	4
204	121327	16	Bellis perennis	1016	2018-05-03-10-10-25	0	0	x	-20	0	35.8	21.9	35.4	21.8	35.9	0.133	14519	First10	Here	5
205	121328	16	Bellis perennis	1016	2018-05-03-10-10-27	0	0	x	-20	0	35.8	21.9	35.5	21.8	36	0.225	14519	First10	Here	6
206	121329	16	Bellis perennis	1016	2018-05-03-10-10-29	0	0	x	-20	0	35.8	21.9	35.5	21.8	36	0.225	14519	First10	Here	7
207	121330	16	Bellis perennis	1016	2018-05-03-10-10-31	0	0	x	-20	0	35.8	21.9	35.4	21.8	35.9	0.133	14519	First10	Here	8
208	121331	16	Bellis perennis	1016	2018-05-03-10-10-33	0	0	x	-20	0	35.8	21.9	35.4	21.8	35.9	0.133	14519	First10	Here	9
209	121332	16	Bellis perennis	1016	2018-05-03-10-10-35	0	0	x	-20	0	35.8	21.9	35.4	21.8	35.9	0.133	14519	First10	Here	10
210	121333	16	Bellis perennis	1016	2018-05-03-10-10-37	0	0	x	-20	0	35.8	21.9	35.4	21.8	35.9	0.133	14519			11
211	121334	16	Bellis perennis	1016	2018-05-03-10-10-39	0	0	x	-20	0	35.8	21.9	35.4	21.8	35.9	0.133	14519			12
212	121335	16	Bellis perennis	1016	2018-05-03-10-10-41	0	0	x	-20	0	35.8	21.9	35.3	21.8	35.8	0.041	14519			13
213	121336	16	Bellis perennis	1016	2018-05-03-10-10-43	0	0	x	-20	0	35.8	21.9	35.3	21.8	35.8	0.041	14519			14
214	121337	16	Bellis perennis	1016	2018-05-03-10-10-45	0	0	x	-20	0	35.7	21.9	35.3	21.8	35.8	0.141	14519			15
215	121338	16	Bellis perennis	1016	2018-05-03-10-10-47	0	0	x	-20	0	35.7	21.9	35.3	21.8	35.8	0.141	14519			16
216	121339	16	Bellis perennis	1016	2018-05-03-10-10-49	0	0	x	-20	0	35.7	21.9	35.3	21.8	35.8	0.141	14519			17
217	121340	16	Bellis perennis	1016	2018-05-03-10-10-51	0	0	x	-20	0	35.7	21.9	35.3	21.8	35.8	0.141	14519			18
218	121341	16	Bellis perennis	1016	2018-05-03-10-10-53	0	0	x	-20	0	35.7	21.9	35.3	21.8	35.8	0.141	14519			19
219	121342	16	Bellis perennis	1016	2018-05-03-10-10-55	0	0	x	-20	0	35.7	21.9	35.3	21.8	35.8	0.141	14519			20
220	121343	16	Bellis perennis	1016	2018-05-03-10-10-57	0	0	x	-20	0	35.7	21.9	35.3	21.8	35.8	0.141	14519			21
221	121344	16	Bellis perennis	1016	2018-05-03-10-10-59	0	0	x	-20	0	35.7	21.9	35.3	21.8	35.8	0.141	14519			22
222	121345	16	Bellis perennis	1016	2018-05-03-10-11-01	0	0	x	-20	0	35.7	21.9	35.3	21.8	35.8	0.141	14519			23
223	121346	16	Bellis perennis	1016	2018-05-03-10-11-03	0	0	x	-20	0	35.7	21.9	35.3	21.8	35.8	0.141	14519			24
224	121347	16	Bellis perennis	1016	2018-05-03-10-11-05	0	0	x	-20	0	35.7	21.9	35.3	21.8	35.8	0.141	14519			25
225	121348	16	Bellis perennis	1016	2018-05-03-10-11-07	0	0	x	-20	0	35.8	21.9	35.3	21.8	35.8	0.041	14519			26
226	121349	16	Bellis perennis	1016	2018-05-03-10-11-09	0	0	x	-20	0	35.8	21.9	35.3	21.8	35.8	0.041	14519			27
227	121350	16	Bellis perennis	1016	2018-05-03-10-11-11	0	0	x	-20	0	35.7	21.9	35.3	21.8	35.8	0.141	14519			28
228	121351	16	Bellis perennis	1016	2018-05-03-10-11-13	0	0	x	-20	0	35.7	21.9	35.4	21.8	35.9	0.233	14519			29
229	121352	16	Bellis perennis	1016	2018-05-03-10-11-15	0	0	x	-20	0	35.7	21.9	35.3	21.8	35.8	0.141	14519			30
230	121353	16	Bellis perennis	1016	2018-05-03-10-11-17	0	0	x	-20	0	35.7	21.9	35.3	21.8	35.8	0.141	14519			31
231	121354	16	Bellis perennis	1016	2018-05-03-10-11-19	0	0	x	-20	0	35.7	21.9	35.3	21.8	35.8	0.141	14519			32
232	121355	16	Bellis perennis	1016	2018-05-03-10-11-21	0	0	x	-20	0	35.7	21.9	35.3	21.8	35.8	0.141	14519			33
233	121356	16	Bellis perennis	1016	2018-05-03-10-11-23	0	0	x	-20	0	35.8	21.9	35.3	21.8	35.8	0.041	14519			34
234	121357	16	Bellis perennis	1016	2018-05-03-10-11-25	0	0	x	-20	0	35.8	21.9	35.3	21.8	35.8	0.041	14519			35
235	121358	16	Bellis perennis	1016	2018-05-03-10-11-27	0	0	x	-20	0	35.8	21.9	35.3	21.8	35.8	0.041	14519			36
236	121359	16	Bellis perennis	1016	2018-05-03-10-11-29	0	0	x	-20	0	35.8	21.9	35.3	21.8	35.8	0.041	14519			37
237	121360	16	Bellis perennis	1016	2018-05-03-10-11-31	0	0	x	-20	0	35.8	21.9	35.3	21.8	35.8	0.041	14519			38
238	121361	16	Bellis perennis	1016	2018-05-03-10-11-33	0	0	x	-20	0	35.8	21.9	35.3	21.8	35.8	0.041	14519			39
239	121362	16	Bellis perennis	1016	2018-05-03-10-11-35	0	0	x	-20	0	35.8	21.9	35.3	21.8	35.8	0.041	14519			40
240	121363	16	Bellis perennis	1016	2018-05-03-10-11-37	0	0	x	-20	0	35.8	21.9	35.3	21.8	35.8	0.041	14519			41
241	121364	16	Bellis perennis	1016	2018-05-03-10-11-39	0	0	x	-20	0	35.8	21.9	35.3	21.8	35.8	0.041	14519			42
242	121365	16	Bellis perennis	1016	2018-05-03-10-11-41	0	0	x	-20	0	35.8	21.9	35.3	21.8	35.8	0.041	14519			43
243	121366	16	Bellis perennis	1016	2018-05-03-10-11-43	0	0	x	-20	0	35.8	21.9	35.3	21.8	35.8	0.041	14519			44
244	121367	16	Bellis perennis	1016	2018-05-03-10-11-45	0	0	x	-20	0	35.8	21.9	35.3	21.8	35.8	0.041	14519			45
245	121368	16	Bellis perennis	1016	2018-05-03-10-11-47	0	0	x	-20	0	35.8	21.9	35.3	21.8	35.8	0.041	14519			46
246	121369	16	Bellis perennis	1016	2018-05-03-10-11-49	0	0	x	-20	0	35.8	21.9	35.3	21.8	35.8	0.041	14519			47
247	121370	16	Bellis perennis	1016	2018-05-03-10-11-51	0	0	x	-20	0	35.8	21.9	35.3	21.8	35.8	0.041	14519			48
248	121371	16	Bellis perennis	1016	2018-05-03-10-11-53	0	0	x	-20	0	35.8	21.9	35.3	21.8	35.8	0.041	14519			49
249	121372	16	Bellis perennis	1016	2018-05-03-10-11-55	0	0	x	-20	0	35.7	21.9	35.2	21.8	35.7	0.049	14519			50
250	121373	16	Bellis perennis	1016	2018-05-03-10-11-57	0	0	x	-20	0	35.7	21.9	35.2	21.8	35.7	0.049	14519			51
251	121374	16	Bellis perennis	1016	2018-05-03-10-11-59	0	0	x	-20	0	35.8	21.9	35.2	21.8	35.7	-0.051	14519			52
252	121375	16	Bellis perennis	1016	2018-05-03-10-12-01	0	0	x	-20	0	35.7	21.9	35.2	21.8	35.7	0.049	14519			53
253	121376	16	Bellis perennis	1016	2018-05-03-10-12-03	0	0	x	-20	0	35.8	21.9	35.2	21.8	35.7	-0.051	14519			54
254	121377	16	Bellis perennis	1016	2018-05-03-10-12-05	0	0	x	-20	0	35.7	21.9	35.2	21.8	35.7	0.049	14519			55
255	121378	16	Bellis perennis	1016	2018-05-03-10-12-07	0	0	x	-20	0	35.7	21.9	35.2	21.8	35.7	0.049	14519			56
256	121379	16	Bellis perennis	1016	2018-05-03-10-12-09	0	0	x	-20	0	35.7	21.9	35.2	21.8	35.7	0.049	14519			57
257	121380	16	Bellis perennis	1016	2018-05-03-10-12-11	0	0	x	-20	0	35.7	21.9	35.2	21.8	35.7	0.049	14519			58
258	121381	16	Bellis perennis	1016	2018-05-03-10-12-13	0	0	x	-20	0	35.7	21.9	35.2	21.8	35.7	0.049	14519			59
259	121382	16	Bellis perennis	1016	2018-05-03-10-12-15	0	0	x	-20	0	35.7	21.9	35.2	21.8	35.7	0.049	14519			60
260	121383	16	Bellis perennis	1016	2018-05-03-10-12-17	0	0	x	-20	0	35.7	21.9	35.2	21.8	35.7	0.049	14519			61
261	121384	16	Bellis perennis	1016	2018-05-03-10-12-19	0	0	x	-20	0	35.7	21.9	35.2	21.8	35.7	0.049	14519			62
262	121385	16	Bellis perennis	1016	2018-05-03-10-12-21	0	0	x	-20	0	35.7	21.9	35.2	21.8	35.7	0.049	14519			63
263	121386	16	Bellis perennis	1016	2018-05-03-10-12-23	0	0	x	-20	0	35.7	21.9	35.2	21.8	35.7	0.049	14519			64
264	121387	16	Bellis perennis	1016	2018-05-03-10-12-25	0	0	x	-20	0	35.7	21.9	35.2	21.8	35.7	0.049	14519			65
265	121388	16	Bellis perennis	1016	2018-05-03-10-12-27	0	0	x	-20	0	35.7	21.9	35.2	21.8	35.7	0.049	14519			66
266	121389	16	Bellis perennis	1016	2018-05-03-10-12-29	0	0	x	-20	0	35.7	21.9	35.2	21.8	35.7	0.049	14519			67
267	121390	16	Bellis perennis	1016	2018-05-03-10-12-31	0	0	x	-20	0	35.7	21.9	35.3	21.8	35.8	0.141	14519			68
268	121391	16	Bellis perennis	1016	2018-05-03-10-12-33	0	0	x	-20	0	35.7	21.9	35.2	21.8	35.7	0.049	14519			69
269	121392	16	Bellis perennis	1016	2018-05-03-10-12-35	0	0	x	-20	0	35.7	21.9	35.2	21.8	35.7	0.049	14519			70
270	121393	16	Bellis perennis	1016	2018-05-03-10-12-37	0	0	x	-20	0	35.7	21.9	35.2	21.8	35.7	0.049	14519			71
271	121394	16	Bellis perennis	1016	2018-05-03-10-12-39	0	0	x	-20	0	35.7	21.9	35.2	21.8	35.7	0.049	14519			72
272	121395	16	Bellis perennis	1016	2018-05-03-10-12-41	0	0	x	-20	0	35.7	21.9	35.2	21.8	35.7	0.049	14519			73
273	121396	16	Bellis perennis	1016	2018-05-03-10-12-43	0	0	x	-20	0	35.7	21.9	35.2	21.8	35.7	0.049	14519			74
274	121397	16	Bellis perennis	1016	2018-05-03-10-12-45	0	0	x	-20	0	35.7	21.9	35.2	21.8	35.7	0.049	14519			75
275	121398	16	Bellis perennis	1016	2018-05-03-10-12-47	0	0	x	-20	0	35.7	21.9	35.2	21.8	35.7	0.049	14519			76
276	121399	16	Bellis perennis	1016	2018-05-03-10-12-50	0	0	x	-20	0	35.7	21.9	35.2	21.8	35.7	0.049	14519			77
277	121400	16	Bellis perennis	1016	2018-05-03-10-12-52	0	0	x	-20	0	35.7	21.9	35.2	21.8	35.7	0.049	14519			78
278	121401	16	Bellis perennis	1016	2018-05-03-10-12-54	0	0	x	-20	0	35.7	21.9	35.2	21.8	35.7	0.049	14519			79
279	121402	16	Bellis perennis	1016	2018-05-03-10-12-56	0	0	x	-20	0	35.7	21.9	35.2	21.8	35.7	0.049	14519			80
280	121403	16	Bellis perennis	1016	2018-05-03-10-12-58	0	0	x	-20	0	35.7	21.9	35.1	21.8	35.7	-0.043	14519			81
281	121404	16	Bellis perennis	1016	2018-05-03-10-13-00	0	0	x	-20	0	35.7	21.9	35.1	21.8	35.7	-0.043	14519			82
282	121405	16	Bellis perennis	1016	2018-05-03-10-13-02	0	0	x	-20	0	35.7	21.9	35.2	21.8	35.7	0.049	14519			83
283	121406	16	Bellis perennis	1016	2018-05-03-10-13-04	0	0	x	-20	0	35.7	21.9	35.1	21.8	35.7	-0.043	14519			84
284	121407	16	Bellis perennis	1016	2018-05-03-10-13-06	0	0	x	-20	0	35.7	21.9	35.1	21.8	35.7	-0.043	14519			85
285	121408	16	Bellis perennis	1016	2018-05-03-10-13-08	0	0	x	-20	0	35.7	21.9	35.2	21.8	35.7	0.049	14519			86
286	121409	16	Bellis perennis	1016	2018-05-03-10-13-10	0	0	x	-20	0	35.7	21.9	35.1	21.8	35.7	-0.043	14519			87
287	121410	16	Bellis perennis	1016	2018-05-03-10-13-12	0	0	x	-20	0	35.7	21.9	35.1	21.8	35.7	-0.043	14519			88
288	121411	16	Bellis perennis	1016	2018-05-03-10-13-14	0	0	x	-20	0	35.7	21.9	35.2	21.8	35.7	0.049	14519			89
289	121412	16	Bellis perennis	1016	2018-05-03-10-13-16	0	0	x	-20	0	35.7	21.9	35.2	21.8	35.7	0.049	14519			90
290	121413	16	Bellis perennis	1016	2018-05-03-10-13-18	0	0	x	-20	0	35.7	21.9	35.2	21.8	35.7	0.049	14519	Last10	Here	91
291	121414	16	Bellis perennis	1016	2018-05-03-10-13-20	0	0	x	-20	0	35.7	21.9	35.2	21.8	35.7	0.049	14519	Last10	Here	92
292	121415	16	Bellis perennis	1016	2018-05-03-10-13-22	0	0	x	-20	0	35.7	21.9	35.2	21.8	35.7	0.049	14519	Last10	Here	93
293	121416	16	Bellis perennis	1016	2018-05-03-10-13-24	0	0	x	-20	0	35.7	21.9	35.2	21.8	35.7	0.049	14519	Last10	Here	94
294	121417	16	Bellis perennis	1016	2018-05-03-10-13-26	0	0	x	-20	0	35.7	21.9	35.2	21.8	35.7	0.049	14519	Last10	Here	95
295	121418	16	Bellis perennis	1016	2018-05-03-10-13-28	0	0	x	-20	0	35.7	21.9	35.2	21.8	35.7	0.049	14519	Last10	Here	96
296	121419	16	Bellis perennis	1016	2018-05-03-10-13-30	0	0	x	-20	0	35.7	21.9	35.2	21.8	35.7	0.049	14519	Last10	Here	97
297	121420	16	Bellis perennis	1016	2018-05-03-10-13-32	0	0	x	-20	0	35.7	21.9	35.2	21.8	35.7	0.049	14519	Last10	Here	98
298	121421	16	Bellis perennis	1016	2018-05-03-10-13-34	0	0	x	-20	0	35.7	21.9	35.2	21.8	35.7	0.049	14519	Last10	Here	99
299	121422	16	Bellis perennis	1016	2018-05-03-10-13-36	0	0	x	-20	0	35.7	21.9	35.2	21.8	35.7	0.049	14519	Last10	Here	100
300	121423	16	Bellis perennis	1016	2018-05-03-10-14-08	0	0	x	-15	0	35.7	21.9	35.5	21.8	36	0.325	14520	First10	Here	1
301	121424	16	Bellis perennis	1016	2018-05-03-10-14-10	0	0	x	-15	0	35.7	21.9	35.5	21.8	36	0.325	14520	First10	Here	2
302	121425	16	Bellis perennis	1016	2018-05-03-10-14-12	0	0	x	-15	0	35.6	21.9	35.5	21.8	36	0.425	14520	First10	Here	3
303	121426	16	Bellis perennis	1016	2018-05-03-10-14-14	0	0	x	-15	0	35.6	21.9	35.5	21.8	36	0.425	14520	First10	Here	4
304	121427	16	Bellis perennis	1016	2018-05-03-10-14-16	0	0	x	-15	0	35.6	21.9	35.4	21.8	35.9	0.333	14520	First10	Here	5
305	121428	16	Bellis perennis	1016	2018-05-03-10-14-18	0	0	x	-15	0	35.6	21.9	35.4	21.8	35.9	0.333	14520	First10	Here	6
306	121429	16	Bellis perennis	1016	2018-05-03-10-14-20	0	0	x	-15	0	35.6	21.9	35.4	21.8	35.9	0.333	14520	First10	Here	7
307	121430	16	Bellis perennis	1016	2018-05-03-10-14-22	0	0	x	-15	0	35.6	21.9	35.4	21.8	35.9	0.333	14520	First10	Here	8
308	121431	16	Bellis perennis	1016	2018-05-03-10-14-24	0	0	x	-15	0	35.6	21.9	35.4	21.8	35.9	0.333	14520	First10	Here	9
309	121432	16	Bellis perennis	1016	2018-05-03-10-14-26	0	0	x	-15	0	35.6	21.9	35.4	21.8	35.9	0.333	14520	First10	Here	10
310	121433	16	Bellis perennis	1016	2018-05-03-10-14-28	0	0	x	-15	0	35.6	21.9	35.3	21.8	35.8	0.241	14520			11
311	121434	16	Bellis perennis	1016	2018-05-03-10-14-30	0	0	x	-15	0	35.6	21.9	35.3	21.8	35.8	0.241	14520			12
312	121435	16	Bellis perennis	1016	2018-05-03-10-14-32	0	0	x	-15	0	35.6	21.9	35.3	21.8	35.8	0.241	14520			13
313	121436	16	Bellis perennis	1016	2018-05-03-10-14-34	0	0	x	-15	0	35.6	21.9	35.4	21.8	35.9	0.333	14520			14
314	121437	16	Bellis perennis	1016	2018-05-03-10-14-36	0	0	x	-15	0	35.6	21.9	35.4	21.8	35.9	0.333	14520			15
315	121438	16	Bellis perennis	1016	2018-05-03-10-14-38	0	0	x	-15	0	35.6	21.9	35.4	21.8	35.9	0.333	14520			16
316	121439	16	Bellis perennis	1016	2018-05-03-10-14-40	0	0	x	-15	0	35.6	21.9	35.4	21.8	35.9	0.333	14520			17
317	121440	16	Bellis perennis	1016	2018-05-03-10-14-42	0	0	x	-15	0	35.6	21.9	35.4	21.8	35.9	0.333	14520			18
318	121441	16	Bellis perennis	1016	2018-05-03-10-14-44	0	0	x	-15	0	35.6	21.9	35.4	21.8	35.9	0.333	14520			19
319	121442	16	Bellis perennis	1016	2018-05-03-10-14-46	0	0	x	-15	0	35.6	21.9	35.4	21.8	35.9	0.333	14520			20
320	121443	16	Bellis perennis	1016	2018-05-03-10-14-48	0	0	x	-15	0	35.6	21.9	35.4	21.8	35.9	0.333	14520			21
321	121444	16	Bellis perennis	1016	2018-05-03-10-14-50	0	0	x	-15	0	35.6	21.9	35.4	21.8	35.9	0.333	14520			22
322	121445	16	Bellis perennis	1016	2018-05-03-10-14-52	0	0	x	-15	0	35.6	21.9	35.4	21.8	35.9	0.333	14520			23
323	121446	16	Bellis perennis	1016	2018-05-03-10-14-54	0	0	x	-15	0	35.6	21.9	35.3	21.8	35.8	0.241	14520			24
324	121447	16	Bellis perennis	1016	2018-05-03-10-14-56	0	0	x	-15	0	35.6	21.9	35.3	21.8	35.8	0.241	14520			25
325	121448	16	Bellis perennis	1016	2018-05-03-10-14-58	0	0	x	-15	0	35.6	21.9	35.3	21.8	35.8	0.241	14520			26
326	121449	16	Bellis perennis	1016	2018-05-03-10-15-00	0	0	x	-15	0	35.6	21.9	35.2	21.8	35.7	0.149	14520			27
327	121450	16	Bellis perennis	1016	2018-05-03-10-15-02	0	0	x	-15	0	35.6	21.9	35.2	21.8	35.7	0.149	14520			28
328	121451	16	Bellis perennis	1016	2018-05-03-10-15-04	0	0	x	-15	0	35.6	21.9	35.2	21.8	35.7	0.149	14520			29
329	121452	16	Bellis perennis	1016	2018-05-03-10-15-06	0	0	x	-15	0	35.6	21.9	35.2	21.8	35.7	0.149	14520			30
330	121453	16	Bellis perennis	1016	2018-05-03-10-15-08	0	0	x	-15	0	35.6	21.9	35.2	21.8	35.7	0.149	14520			31
331	121454	16	Bellis perennis	1016	2018-05-03-10-15-10	0	0	x	-15	0	35.6	21.9	35.2	21.8	35.7	0.149	14520			32
332	121455	16	Bellis perennis	1016	2018-05-03-10-15-12	0	0	x	-15	0	35.6	21.9	35.2	21.8	35.7	0.149	14520			33
333	121456	16	Bellis perennis	1016	2018-05-03-10-15-14	0	0	x	-15	0	35.6	21.9	35.2	21.8	35.7	0.149	14520			34
334	121457	16	Bellis perennis	1016	2018-05-03-10-15-16	0	0	x	-15	0	35.6	21.9	35.2	21.8	35.7	0.149	14520			35
335	121458	16	Bellis perennis	1016	2018-05-03-10-15-18	0	0	x	-15	0	35.6	21.9	35.2	21.8	35.7	0.149	14520			36
336	121459	16	Bellis perennis	1016	2018-05-03-10-15-20	0	0	x	-15	0	35.6	21.9	35.2	21.8	35.7	0.149	14520			37
337	121460	16	Bellis perennis	1016	2018-05-03-10-15-22	0	0	x	-15	0	35.6	21.9	35.2	21.8	35.7	0.149	14520			38
338	121461	16	Bellis perennis	1016	2018-05-03-10-15-24	0	0	x	-15	0	35.6	21.9	35.1	21.8	35.7	0.057	14520			39
339	121462	16	Bellis perennis	1016	2018-05-03-10-15-26	0	0	x	-15	0	35.6	21.9	35.1	21.8	35.7	0.057	14520			40
340	121463	16	Bellis perennis	1016	2018-05-03-10-15-28	0	0	x	-15	0	35.6	21.9	35.1	21.8	35.7	0.057	14520			41
341	121464	16	Bellis perennis	1016	2018-05-03-10-15-30	0	0	x	-15	0	35.6	21.9	35.1	21.8	35.7	0.057	14520			42
342	121465	16	Bellis perennis	1016	2018-05-03-10-15-32	0	0	x	-15	0	35.6	21.9	35.1	21.8	35.7	0.057	14520			43
343	121466	16	Bellis perennis	1016	2018-05-03-10-15-34	0	0	x	-15	0	35.6	21.9	35.1	21.8	35.7	0.057	14520			44
344	121467	16	Bellis perennis	1016	2018-05-03-10-15-36	0	0	x	-15	0	35.6	21.9	35.1	21.8	35.7	0.057	14520			45
345	121468	16	Bellis perennis	1016	2018-05-03-10-15-38	0	0	x	-15	0	35.6	21.9	35.1	21.8	35.7	0.057	14520			46
346	121469	16	Bellis perennis	1016	2018-05-03-10-15-40	0	0	x	-15	0	35.6	21.9	35.1	21.8	35.7	0.057	14520			47
347	121470	16	Bellis perennis	1016	2018-05-03-10-15-42	0	0	x	-15	0	35.6	21.9	35.1	21.8	35.7	0.057	14520			48
348	121471	16	Bellis perennis	1016	2018-05-03-10-15-44	0	0	x	-15	0	35.6	21.9	35.1	21.8	35.7	0.057	14520			49
349	121472	16	Bellis perennis	1016	2018-05-03-10-15-46	0	0	x	-15	0	35.6	21.9	35.1	21.8	35.7	0.057	14520			50
350	121473	16	Bellis perennis	1016	2018-05-03-10-15-48	0	0	x	-15	0	35.6	21.9	35.1	21.8	35.7	0.057	14520			51
351	121474	16	Bellis perennis	1016	2018-05-03-10-15-50	0	0	x	-15	0	35.6	21.9	35.1	21.8	35.7	0.057	14520			52
352	121475	16	Bellis perennis	1016	2018-05-03-10-15-52	0	0	x	-15	0	35.7	21.9	35.1	21.8	35.7	-0.043	14520			53
353	121476	16	Bellis perennis	1016	2018-05-03-10-15-54	0	0	x	-15	0	35.6	21.9	35.1	21.8	35.7	0.057	14520			54
354	121477	16	Bellis perennis	1016	2018-05-03-10-15-56	0	0	x	-15	0	35.7	21.9	35.1	21.8	35.7	-0.043	14520			55
355	121478	16	Bellis perennis	1016	2018-05-03-10-15-58	0	0	x	-15	0	35.6	21.9	35.1	21.8	35.7	0.057	14520			56
356	121479	16	Bellis perennis	1016	2018-05-03-10-16-00	0	0	x	-15	0	35.6	21.9	35.1	21.8	35.7	0.057	14520			57
357	121480	16	Bellis perennis	1016	2018-05-03-10-16-02	0	0	x	-15	0	35.6	21.9	35.2	21.8	35.7	0.149	14520			58
358	121481	16	Bellis perennis	1016	2018-05-03-10-16-04	0	0	x	-15	0	35.6	21.9	35.2	21.8	35.7	0.149	14520			59
359	121482	16	Bellis perennis	1016	2018-05-03-10-16-06	0	0	x	-15	0	35.6	21.9	35.2	21.8	35.7	0.149	14520			60
360	121483	16	Bellis perennis	1016	2018-05-03-10-16-08	0	0	x	-15	0	35.6	21.9	35.2	21.8	35.7	0.149	14520			61
361	121484	16	Bellis perennis	1016	2018-05-03-10-16-10	0	0	x	-15	0	35.6	21.9	35.3	21.8	35.8	0.241	14520			62
362	121485	16	Bellis perennis	1016	2018-05-03-10-16-12	0	0	x	-15	0	35.6	21.9	35.2	21.8	35.7	0.149	14520			63
363	121486	16	Bellis perennis	1016	2018-05-03-10-16-14	0	0	x	-15	0	35.6	21.9	35.2	21.8	35.7	0.149	14520			64
364	121487	16	Bellis perennis	1016	2018-05-03-10-16-16	0	0	x	-15	0	35.6	21.9	35.3	21.8	35.8	0.241	14520			65
365	121488	16	Bellis perennis	1016	2018-05-03-10-16-18	0	0	x	-15	0	35.6	21.9	35.3	21.8	35.8	0.241	14520			66
366	121489	16	Bellis perennis	1016	2018-05-03-10-16-20	0	0	x	-15	0	35.6	21.9	35.2	21.8	35.7	0.149	14520			67
367	121490	16	Bellis perennis	1016	2018-05-03-10-16-22	0	0	x	-15	0	35.6	21.9	35.2	21.8	35.7	0.149	14520			68
368	121491	16	Bellis perennis	1016	2018-05-03-10-16-24	0	0	x	-15	0	35.6	21.9	35.3	21.8	35.8	0.241	14520			69
369	121492	16	Bellis perennis	1016	2018-05-03-10-16-26	0	0	x	-15	0	35.6	21.9	35.3	21.8	35.8	0.241	14520			70
370	121493	16	Bellis perennis	1016	2018-05-03-10-16-28	0	0	x	-15	0	35.6	21.9	35.4	21.8	35.9	0.333	14520			71
371	121494	16	Bellis perennis	1016	2018-05-03-10-16-30	0	0	x	-15	0	35.6	21.9	35.4	21.8	35.9	0.333	14520			72
372	121495	16	Bellis perennis	1016	2018-05-03-10-16-32	0	0	x	-15	0	35.5	21.9	35.4	21.8	35.9	0.433	14520			73
373	121496	16	Bellis perennis	1016	2018-05-03-10-16-34	0	0	x	-15	0	35.6	21.9	35.4	21.8	35.9	0.333	14520			74
374	121497	16	Bellis perennis	1016	2018-05-03-10-16-36	0	0	x	-15	0	35.6	21.9	35.4	21.8	35.9	0.333	14520			75
375	121498	16	Bellis perennis	1016	2018-05-03-10-16-38	0	0	x	-15	0	35.6	21.9	35.3	21.8	35.8	0.241	14520			76
376	121499	16	Bellis perennis	1016	2018-05-03-10-16-40	0	0	x	-15	0	35.6	21.9	35.3	21.8	35.8	0.241	14520			77
377	121500	16	Bellis perennis	1016	2018-05-03-10-16-42	0	0	x	-15	0	35.6	21.9	35.3	21.8	35.8	0.241	14520			78
378	121501	16	Bellis perennis	1016	2018-05-03-10-16-44	0	0	x	-15	0	35.6	21.9	35.3	21.8	35.8	0.241	14520			79
379	121502	16	Bellis perennis	1016	2018-05-03-10-16-46	0	0	x	-15	0	35.6	21.9	35.3	21.8	35.8	0.241	14520			80
380	121503	16	Bellis perennis	1016	2018-05-03-10-16-48	0	0	x	-15	0	35.6	21.9	35.2	21.8	35.7	0.149	14520			81
381	121504	16	Bellis perennis	1016	2018-05-03-10-16-50	0	0	x	-15	0	35.6	21.9	35.2	21.8	35.7	0.149	14520			82
382	121505	16	Bellis perennis	1016	2018-05-03-10-16-52	0	0	x	-15	0	35.6	21.9	35.2	21.8	35.7	0.149	14520			83
383	121506	16	Bellis perennis	1016	2018-05-03-10-16-54	0	0	x	-15	0	35.6	21.9	35.2	21.8	35.7	0.149	14520			84
384	121507	16	Bellis perennis	1016	2018-05-03-10-16-56	0	0	x	-15	0	35.6	21.9	35.2	21.8	35.7	0.149	14520			85
385	121508	16	Bellis perennis	1016	2018-05-03-10-16-58	0	0	x	-15	0	35.6	21.9	35.2	21.8	35.7	0.149	14520			86
386	121509	16	Bellis perennis	1016	2018-05-03-10-17-00	0	0	x	-15	0	35.6	21.9	35.1	21.8	35.7	0.057	14520			87
387	121510	16	Bellis perennis	1016	2018-05-03-10-17-02	0	0	x	-15	0	35.6	21.9	35.1	21.8	35.7	0.057	14520			88
388	121511	16	Bellis perennis	1016	2018-05-03-10-17-04	0	0	x	-15	0	35.6	21.9	35.1	21.8	35.7	0.057	14520			89
389	121512	16	Bellis perennis	1016	2018-05-03-10-17-06	0	0	x	-15	0	35.6	21.9	35.1	21.8	35.7	0.057	14520			90
390	121513	16	Bellis perennis	1016	2018-05-03-10-17-08	0	0	x	-15	0	35.6	21.9	35.2	21.8	35.7	0.149	14520	Last10	Here	91
391	121514	16	Bellis perennis	1016	2018-05-03-10-17-10	0	0	x	-15	0	35.6	21.9	35.2	21.8	35.7	0.149	14520	Last10	Here	92
392	121515	16	Bellis perennis	1016	2018-05-03-10-17-12	0	0	x	-15	0	35.6	21.9	35.2	21.8	35.7	0.149	14520	Last10	Here	93
393	121516	16	Bellis perennis	1016	2018-05-03-10-17-14	0	0	x	-15	0	35.6	21.9	35.2	21.8	35.7	0.149	14520	Last10	Here	94
394	121517	16	Bellis perennis	1016	2018-05-03-10-17-16	0	0	x	-15	0	35.6	21.9	35.2	21.8	35.7	0.149	14520	Last10	Here	95
395	121518	16	Bellis perennis	1016	2018-05-03-10-17-18	0	0	x	-15	0	35.6	21.9	35.2	21.8	35.7	0.149	14520	Last10	Here	96
396	121519	16	Bellis perennis	1016	2018-05-03-10-17-20	0	0	x	-15	0	35.6	21.9	35.2	21.8	35.7	0.149	14520	Last10	Here	97
397	121520	16	Bellis perennis	1016	2018-05-03-10-17-22	0	0	x	-15	0	35.6	21.9	35.1	21.8	35.7	0.057	14520	Last10	Here	98
398	121521	16	Bellis perennis	1016	2018-05-03-10-17-24	0	0	x	-15	0	35.5	21.9	35.1	21.8	35.7	0.157	14520	Last10	Here	99
399	121522	16	Bellis perennis	1016	2018-05-03-10-17-26	0	0	x	-15	0	35.5	21.9	35.2	21.8	35.7	0.249	14520	Last10	Here	100
400	121523	16	Bellis perennis	1016	2018-05-03-10-17-58	0	0	x	-10	0	35.5	21.9	35.3	21.8	35.8	0.341	14521	First10	Here	1
401	121524	16	Bellis perennis	1016	2018-05-03-10-18-00	0	0	x	-10	0	35.5	21.9	35.3	21.8	35.8	0.341	14521	First10	Here	2
402	121525	16	Bellis perennis	1016	2018-05-03-10-18-03	0	0	x	-10	0	35.5	21.9	35.3	21.8	35.8	0.341	14521	First10	Here	3
403	121526	16	Bellis perennis	1016	2018-05-03-10-18-05	0	0	x	-10	0	35.5	21.9	35.3	21.8	35.8	0.341	14521	First10	Here	4
404	121527	16	Bellis perennis	1016	2018-05-03-10-18-07	0	0	x	-10	0	35.5	21.9	35.3	21.8	35.8	0.341	14521	First10	Here	5
405	121528	16	Bellis perennis	1016	2018-05-03-10-18-09	0	0	x	-10	0	35.5	21.9	35.3	21.8	35.8	0.341	14521	First10	Here	6
406	121529	16	Bellis perennis	1016	2018-05-03-10-18-11	0	0	x	-10	0	35.5	21.9	35.3	21.8	35.8	0.341	14521	First10	Here	7
407	121530	16	Bellis perennis	1016	2018-05-03-10-18-13	0	0	x	-10	0	35.5	21.9	35.3	21.8	35.8	0.341	14521	First10	Here	8
408	121531	16	Bellis perennis	1016	2018-05-03-10-18-15	0	0	x	-10	0	35.5	21.9	35.4	21.8	35.9	0.433	14521	First10	Here	9
409	121532	16	Bellis perennis	1016	2018-05-03-10-18-17	0	0	x	-10	0	35.5	21.9	35.3	21.8	35.8	0.341	14521	First10	Here	10
410	121533	16	Bellis perennis	1016	2018-05-03-10-18-19	0	0	x	-10	0	35.5	21.9	35.3	21.8	35.8	0.341	14521			11
411	121534	16	Bellis perennis	1016	2018-05-03-10-18-21	0	0	x	-10	0	35.5	21.9	35.3	21.8	35.8	0.341	14521			12
412	121535	16	Bellis perennis	1016	2018-05-03-10-18-23	0	0	x	-10	0	35.5	21.9	35.3	21.8	35.8	0.341	14521			13
413	121536	16	Bellis perennis	1016	2018-05-03-10-18-25	0	0	x	-10	0	35.5	21.9	35.3	21.8	35.8	0.341	14521			14
414	121537	16	Bellis perennis	1016	2018-05-03-10-18-27	0	0	x	-10	0	35.5	21.9	35.4	21.8	35.9	0.433	14521			15
415	121538	16	Bellis perennis	1016	2018-05-03-10-18-29	0	0	x	-10	0	35.5	21.9	35.5	21.8	36	0.525	14521			16
416	121539	16	Bellis perennis	1016	2018-05-03-10-18-31	0	0	x	-10	0	35.5	21.9	35.6	21.8	36.1	0.617	14521			17
417	121540	16	Bellis perennis	1016	2018-05-03-10-18-33	0	0	x	-10	0	35.5	21.9	35.5	21.8	36	0.525	14521			18
418	121541	16	Bellis perennis	1016	2018-05-03-10-18-35	0	0	x	-10	0	35.5	21.9	35.5	21.8	36	0.525	14521			19
419	121542	16	Bellis perennis	1016	2018-05-03-10-18-37	0	0	x	-10	0	35.5	21.9	35.5	21.8	36	0.525	14521			20
420	121543	16	Bellis perennis	1016	2018-05-03-10-18-39	0	0	x	-10	0	35.5	21.9	35.5	21.8	36	0.525	14521			21
421	121544	16	Bellis perennis	1016	2018-05-03-10-18-41	0	0	x	-10	0	35.5	21.9	35.5	21.8	36	0.525	14521			22
422	121545	16	Bellis perennis	1016	2018-05-03-10-18-43	0	0	x	-10	0	35.5	21.9	35.6	21.8	36.1	0.617	14521			23
423	121546	16	Bellis perennis	1016	2018-05-03-10-18-45	0	0	x	-10	0	35.5	21.9	35.5	21.8	36	0.525	14521			24
424	121547	16	Bellis perennis	1016	2018-05-03-10-18-47	0	0	x	-10	0	35.5	21.9	35.5	21.8	36	0.525	14521			25
425	121548	16	Bellis perennis	1016	2018-05-03-10-18-49	0	0	x	-10	0	35.5	21.9	35.6	21.8	36.1	0.617	14521			26
426	121549	16	Bellis perennis	1016	2018-05-03-10-18-51	0	0	x	-10	0	35.5	21.9	35.6	21.8	36.1	0.617	14521			27
427	121550	16	Bellis perennis	1016	2018-05-03-10-18-53	0	0	x	-10	0	35.5	21.9	35.6	21.8	36.1	0.617	14521			28
428	121551	16	Bellis perennis	1016	2018-05-03-10-18-55	0	0	x	-10	0	35.5	21.9	35.6	21.8	36.1	0.617	14521			29
429	121552	16	Bellis perennis	1016	2018-05-03-10-18-57	0	0	x	-10	0	35.5	21.9	35.7	21.8	36.2	0.709	14521			30
430	121553	16	Bellis perennis	1016	2018-05-03-10-18-59	0	0	x	-10	0	35.5	21.9	35.7	21.8	36.2	0.709	14521			31
431	121554	16	Bellis perennis	1016	2018-05-03-10-19-01	0	0	x	-10	0	35.5	21.9	35.7	21.8	36.2	0.709	14521			32
432	121555	16	Bellis perennis	1016	2018-05-03-10-19-03	0	0	x	-10	0	35.5	21.9	35.8	21.8	36.3	0.801	14521			33
433	121556	16	Bellis perennis	1016	2018-05-03-10-19-05	0	0	x	-10	0	35.5	21.9	35.8	21.8	36.3	0.801	14521			34
434	121557	16	Bellis perennis	1016	2018-05-03-10-19-07	0	0	x	-10	0	35.5	21.9	35.8	21.8	36.3	0.801	14521			35
435	121558	16	Bellis perennis	1016	2018-05-03-10-19-09	0	0	x	-10	0	35.5	21.9	35.8	21.8	36.3	0.801	14521			36
436	121559	16	Bellis perennis	1016	2018-05-03-10-19-11	0	0	x	-10	0	35.5	21.9	35.7	21.8	36.2	0.709	14521			37
437	121560	16	Bellis perennis	1016	2018-05-03-10-19-13	0	0	x	-10	0	35.5	21.9	35.7	21.8	36.2	0.709	14521			38
438	121561	16	Bellis perennis	1016	2018-05-03-10-19-15	0	0	x	-10	0	35.5	21.9	35.7	21.8	36.2	0.709	14521			39
439	121562	16	Bellis perennis	1016	2018-05-03-10-19-17	0	0	x	-10	0	35.5	21.9	35.7	21.8	36.2	0.709	14521			40
440	121563	16	Bellis perennis	1016	2018-05-03-10-19-19	0	0	x	-10	0	35.5	21.9	35.8	21.8	36.3	0.801	14521			41
441	121564	16	Bellis perennis	1016	2018-05-03-10-19-21	0	0	x	-10	0	35.5	21.9	35.9	21.8	36.4	0.893	14521			42
442	121565	16	Bellis perennis	1016	2018-05-03-10-19-23	0	0	x	-10	0	35.5	21.9	35.9	21.8	36.4	0.893	14521			43
443	121566	16	Bellis perennis	1016	2018-05-03-10-19-25	0	0	x	-10	0	35.5	21.9	35.8	21.8	36.3	0.801	14521			44
444	121567	16	Bellis perennis	1016	2018-05-03-10-19-27	0	0	x	-10	0	35.5	21.9	35.9	21.8	36.4	0.893	14521			45
445	121568	16	Bellis perennis	1016	2018-05-03-10-19-29	0	0	x	-10	0	35.5	21.9	35.9	21.8	36.4	0.893	14521			46
446	121569	16	Bellis perennis	1016	2018-05-03-10-19-31	0	0	x	-10	0	35.5	21.9	35.9	21.8	36.4	0.893	14521			47
447	121570	16	Bellis perennis	1016	2018-05-03-10-19-33	0	0	x	-10	0	35.5	21.9	35.9	21.8	36.4	0.893	14521			48
448	121571	16	Bellis perennis	1016	2018-05-03-10-19-35	0	0	x	-10	0	35.5	21.9	35.9	21.8	36.4	0.893	14521			49
449	121572	16	Bellis perennis	1016	2018-05-03-10-19-37	0	0	x	-10	0	35.5	21.9	35.9	21.8	36.4	0.893	14521			50
450	121573	16	Bellis perennis	1016	2018-05-03-10-19-39	0	0	x	-10	0	35.5	21.9	35.9	21.8	36.4	0.893	14521			51
451	121574	16	Bellis perennis	1016	2018-05-03-10-19-41	0	0	x	-10	0	35.5	21.9	35.8	21.8	36.3	0.801	14521			52
452	121575	16	Bellis perennis	1016	2018-05-03-10-19-43	0	0	x	-10	0	35.5	21.9	35.8	21.8	36.3	0.801	14521			53
453	121576	16	Bellis perennis	1016	2018-05-03-10-19-45	0	0	x	-10	0	35.5	21.9	35.8	21.8	36.3	0.801	14521			54
454	121577	16	Bellis perennis	1016	2018-05-03-10-19-47	0	0	x	-10	0	35.5	21.9	35.8	21.8	36.3	0.801	14521			55
455	121578	16	Bellis perennis	1016	2018-05-03-10-19-49	0	0	x	-10	0	35.5	21.9	35.8	21.8	36.3	0.801	14521			56
456	121579	16	Bellis perennis	1016	2018-05-03-10-19-51	0	0	x	-10	0	35.5	21.9	35.8	21.8	36.3	0.801	14521			57
457	121580	16	Bellis perennis	1016	2018-05-03-10-19-53	0	0	x	-10	0	35.5	21.9	35.8	21.8	36.3	0.801	14521			58
458	121581	16	Bellis perennis	1016	2018-05-03-10-19-55	0	0	x	-10	0	35.5	21.9	35.7	21.8	36.2	0.709	14521			59
459	121582	16	Bellis perennis	1016	2018-05-03-10-19-57	0	0	x	-10	0	35.5	21.9	35.7	21.8	36.2	0.709	14521			60
460	121583	16	Bellis perennis	1016	2018-05-03-10-19-59	0	0	x	-10	0	35.5	21.9	35.7	21.8	36.2	0.709	14521			61
461	121584	16	Bellis perennis	1016	2018-05-03-10-20-01	0	0	x	-10	0	35.5	21.9	35.7	21.8	36.2	0.709	14521			62
462	121585	16	Bellis perennis	1016	2018-05-03-10-20-03	0	0	x	-10	0	35.5	21.9	35.7	21.8	36.2	0.709	14521			63
463	121586	16	Bellis perennis	1016	2018-05-03-10-20-05	0	0	x	-10	0	35.5	21.9	35.7	21.8	36.2	0.709	14521			64
464	121587	16	Bellis perennis	1016	2018-05-03-10-20-07	0	0	x	-10	0	35.5	21.9	35.7	21.8	36.2	0.709	14521			65
465	121588	16	Bellis perennis	1016	2018-05-03-10-20-09	0	0	x	-10	0	35.5	21.9	35.6	21.8	36.1	0.617	14521			66
466	121589	16	Bellis perennis	1016	2018-05-03-10-20-11	0	0	x	-10	0	35.5	21.9	35.5	21.8	36	0.525	14521			67
467	121590	16	Bellis perennis	1016	2018-05-03-10-20-13	0	0	x	-10	0	35.5	21.9	35.5	21.8	36	0.525	14521			68
468	121591	16	Bellis perennis	1016	2018-05-03-10-20-15	0	0	x	-10	0	35.5	21.9	35.5	21.8	36	0.525	14521			69
469	121592	16	Bellis perennis	1016	2018-05-03-10-20-17	0	0	x	-10	0	35.5	21.9	35.4	21.8	35.9	0.433	14521			70
470	121593	16	Bellis perennis	1016	2018-05-03-10-20-19	0	0	x	-10	0	35.5	21.9	35.4	21.8	35.9	0.433	14521			71
471	121594	16	Bellis perennis	1016	2018-05-03-10-20-21	0	0	x	-10	0	35.5	21.9	35.3	21.8	35.8	0.341	14521			72
472	121595	16	Bellis perennis	1016	2018-05-03-10-20-23	0	0	x	-10	0	35.5	21.9	35.3	21.8	35.8	0.341	14521			73
473	121596	16	Bellis perennis	1016	2018-05-03-10-20-25	0	0	x	-10	0	35.5	21.9	35.3	21.8	35.8	0.341	14521			74
474	121597	16	Bellis perennis	1016	2018-05-03-10-20-27	0	0	x	-10	0	35.5	21.9	35.3	21.8	35.8	0.341	14521			75
475	121598	16	Bellis perennis	1016	2018-05-03-10-20-29	0	0	x	-10	0	35.5	21.9	35.2	21.8	35.7	0.249	14521			76
476	121599	16	Bellis perennis	1016	2018-05-03-10-20-31	0	0	x	-10	0	35.5	21.9	35.2	21.8	35.7	0.249	14521			77
477	121600	16	Bellis perennis	1016	2018-05-03-10-20-33	0	0	x	-10	0	35.5	21.9	35.2	21.8	35.7	0.249	14521			78
478	121601	16	Bellis perennis	1016	2018-05-03-10-20-35	0	0	x	-10	0	35.5	21.9	35.2	21.8	35.7	0.249	14521			79
479	121602	16	Bellis perennis	1016	2018-05-03-10-20-37	0	0	x	-10	0	35.5	21.9	35.2	21.8	35.7	0.249	14521			80
480	121603	16	Bellis perennis	1016	2018-05-03-10-20-39	0	0	x	-10	0	35.5	21.9	35.2	21.8	35.7	0.249	14521			81
481	121604	16	Bellis perennis	1016	2018-05-03-10-20-41	0	0	x	-10	0	35.5	21.9	35.2	21.8	35.7	0.249	14521			82
482	121605	16	Bellis perennis	1016	2018-05-03-10-20-43	0	0	x	-10	0	35.5	21.9	35.2	21.8	35.7	0.249	14521			83
483	121606	16	Bellis perennis	1016	2018-05-03-10-20-45	0	0	x	-10	0	35.5	21.9	35.3	21.8	35.8	0.341	14521			84
484	121607	16	Bellis perennis	1016	2018-05-03-10-20-47	0	0	x	-10	0	35.5	21.9	35.4	21.8	35.9	0.433	14521			85
485	121608	16	Bellis perennis	1016	2018-05-03-10-20-49	0	0	x	-10	0	35.5	21.9	35.4	21.8	35.9	0.433	14521			86
486	121609	16	Bellis perennis	1016	2018-05-03-10-20-51	0	0	x	-10	0	35.5	21.9	35.4	21.8	35.9	0.433	14521			87
487	121610	16	Bellis perennis	1016	2018-05-03-10-20-53	0	0	x	-10	0	35.5	21.9	35.5	21.8	36	0.525	14521			88
488	121611	16	Bellis perennis	1016	2018-05-03-10-20-55	0	0	x	-10	0	35.5	21.9	35.6	21.8	36.1	0.617	14521			89
489	121612	16	Bellis perennis	1016	2018-05-03-10-20-57	0	0	x	-10	0	35.5	21.9	35.6	21.8	36.1	0.617	14521			90
490	121613	16	Bellis perennis	1016	2018-05-03-10-20-59	0	0	x	-10	0	35.5	21.9	35.6	21.8	36.1	0.617	14521	Last10	Here	91
491	121614	16	Bellis perennis	1016	2018-05-03-10-21-01	0	0	x	-10	0	35.5	21.9	35.5	21.8	36	0.525	14521	Last10	Here	92
492	121615	16	Bellis perennis	1016	2018-05-03-10-21-03	0	0	x	-10	0	35.5	21.9	35.5	21.8	36	0.525	14521	Last10	Here	93
493	121616	16	Bellis perennis	1016	2018-05-03-10-21-05	0	0	x	-10	0	35.5	21.9	35.6	21.8	36.1	0.617	14521	Last10	Here	94
494	121617	16	Bellis perennis	1016	2018-05-03-10-21-07	0	0	x	-10	0	35.5	21.9	35.7	21.8	36.2	0.709	14521	Last10	Here	95
495	121618	16	Bellis perennis	1016	2018-05-03-10-21-09	0	0	x	-10	0	35.5	21.9	35.7	21.8	36.2	0.709	14521	Last10	Here	96
496	121619	16	Bellis perennis	1016	2018-05-03-10-21-11	0	0	x	-10	0	35.5	21.9	35.7	21.8	36.2	0.709	14521	Last10	Here	97
497	121620	16	Bellis perennis	1016	2018-05-03-10-21-13	0	0	x	-10	0	35.5	21.9	35.7	21.8	36.2	0.709	14521	Last10	Here	98
498	121621	16	Bellis perennis	1016	2018-05-03-10-21-15	0	0	x	-10	0	35.5	21.9	35.6	21.8	36.1	0.617	14521	Last10	Here	99
499	121622	16	Bellis perennis	1016	2018-05-03-10-21-17	0	0	x	-10	0	35.5	21.9	35.7	21.8	36.2	0.709	14521	Last10	Here	100
500	121623	16	Bellis perennis	1016	2018-05-03-10-21-49	0	0	x	-5	0	35.5	21.9	35.7	21.8	36.2	0.709	14522	First10	Here	1
501	121624	16	Bellis perennis	1016	2018-05-03-10-21-51	0	0	x	-5	0	35.5	21.9	35.7	21.8	36.2	0.709	14522	First10	Here	2
502	121625	16	Bellis perennis	1016	2018-05-03-10-21-53	0	0	x	-5	0	35.5	21.9	35.7	21.8	36.2	0.709	14522	First10	Here	3
503	121626	16	Bellis perennis	1016	2018-05-03-10-21-55	0	0	x	-5	0	35.5	21.9	35.7	21.8	36.2	0.709	14522	First10	Here	4
504	121627	16	Bellis perennis	1016	2018-05-03-10-21-57	0	0	x	-5	0	35.5	21.9	35.8	21.8	36.3	0.801	14522	First10	Here	5
505	121628	16	Bellis perennis	1016	2018-05-03-10-21-59	0	0	x	-5	0	35.5	21.9	35.8	21.8	36.3	0.801	14522	First10	Here	6
506	121629	16	Bellis perennis	1016	2018-05-03-10-22-01	0	0	x	-5	0	35.5	21.9	35.9	21.8	36.4	0.893	14522	First10	Here	7
507	121630	16	Bellis perennis	1016	2018-05-03-10-22-03	0	0	x	-5	0	35.5	21.9	36	21.8	36.5	0.985	14522	First10	Here	8
508	121631	16	Bellis perennis	1016	2018-05-03-10-22-05	0	0	x	-5	0	35.5	21.9	36	21.8	36.5	0.985	14522	First10	Here	9
509	121632	16	Bellis perennis	1016	2018-05-03-10-22-07	0	0	x	-5	0	35.5	21.9	36.1	21.8	36.6	1.077	14522	First10	Here	10
510	121633	16	Bellis perennis	1016	2018-05-03-10-22-09	0	0	x	-5	0	35.5	21.9	36.1	21.8	36.6	1.077	14522			11
511	121634	16	Bellis perennis	1016	2018-05-03-10-22-11	0	0	x	-5	0	35.5	21.9	36.1	21.8	36.6	1.077	14522			12
512	121635	16	Bellis perennis	1016	2018-05-03-10-22-13	0	0	x	-5	0	35.5	21.9	36.1	21.8	36.6	1.077	14522			13
513	121636	16	Bellis perennis	1016	2018-05-03-10-22-15	0	0	x	-5	0	35.5	21.9	36	21.8	36.5	0.985	14522			14
514	121637	16	Bellis perennis	1016	2018-05-03-10-22-17	0	0	x	-5	0	35.5	21.9	36	21.8	36.5	0.985	14522			15
515	121638	16	Bellis perennis	1016	2018-05-03-10-22-19	0	0	x	-5	0	35.5	21.9	36	21.8	36.5	0.985	14522			16
516	121639	16	Bellis perennis	1016	2018-05-03-10-22-21	0	0	x	-5	0	35.5	21.9	36	21.8	36.5	0.985	14522			17
517	121640	16	Bellis perennis	1016	2018-05-03-10-22-23	0	0	x	-5	0	35.5	21.9	36	21.8	36.5	0.985	14522			18
518	121641	16	Bellis perennis	1016	2018-05-03-10-22-25	0	0	x	-5	0	35.5	21.9	36.1	21.8	36.6	1.077	14522			19
519	121642	16	Bellis perennis	1016	2018-05-03-10-22-27	0	0	x	-5	0	35.5	21.9	36.2	21.8	36.7	1.169	14522			20
520	121643	16	Bellis perennis	1016	2018-05-03-10-22-29	0	0	x	-5	0	35.5	21.9	36.2	21.8	36.7	1.169	14522			21
521	121644	16	Bellis perennis	1016	2018-05-03-10-22-31	0	0	x	-5	0	35.5	21.9	36.1	21.8	36.6	1.077	14522			22
522	121645	16	Bellis perennis	1016	2018-05-03-10-22-33	0	0	x	-5	0	35.5	21.9	36	21.8	36.5	0.985	14522			23
523	121646	16	Bellis perennis	1016	2018-05-03-10-22-35	0	0	x	-5	0	35.5	21.9	35.9	21.8	36.4	0.893	14522			24
524	121647	16	Bellis perennis	1016	2018-05-03-10-22-37	0	0	x	-5	0	35.5	21.9	35.9	21.8	36.4	0.893	14522			25
525	121648	16	Bellis perennis	1016	2018-05-03-10-22-39	0	0	x	-5	0	35.5	21.9	35.8	21.8	36.3	0.801	14522			26
526	121649	16	Bellis perennis	1016	2018-05-03-10-22-41	0	0	x	-5	0	35.5	21.9	35.7	21.8	36.2	0.709	14522			27
527	121650	16	Bellis perennis	1016	2018-05-03-10-22-43	0	0	x	-5	0	35.5	21.9	35.7	21.8	36.2	0.709	14522			28
528	121651	16	Bellis perennis	1016	2018-05-03-10-22-45	0	0	x	-5	0	35.5	21.9	35.6	21.8	36.1	0.617	14522			29
529	121652	16	Bellis perennis	1016	2018-05-03-10-22-47	0	0	x	-5	0	35.5	21.9	35.6	21.8	36.1	0.617	14522			30
530	121653	16	Bellis perennis	1016	2018-05-03-10-22-49	0	0	x	-5	0	35.5	21.9	35.6	21.8	36.1	0.617	14522			31
531	121654	16	Bellis perennis	1016	2018-05-03-10-22-51	0	0	x	-5	0	35.5	21.9	35.6	21.8	36.1	0.617	14522			32
532	121655	16	Bellis perennis	1016	2018-05-03-10-22-53	0	0	x	-5	0	35.5	21.9	35.6	21.8	36.1	0.617	14522			33
533	121656	16	Bellis perennis	1016	2018-05-03-10-22-55	0	0	x	-5	0	35.5	21.9	35.7	21.8	36.2	0.709	14522			34
534	121657	16	Bellis perennis	1016	2018-05-03-10-22-57	0	0	x	-5	0	35.5	21.9	35.8	21.8	36.3	0.801	14522			35
535	121658	16	Bellis perennis	1016	2018-05-03-10-22-59	0	0	x	-5	0	35.5	21.9	35.8	21.8	36.3	0.801	14522			36
536	121659	16	Bellis perennis	1016	2018-05-03-10-23-01	0	0	x	-5	0	35.5	21.9	35.9	21.8	36.4	0.893	14522			37
537	121660	16	Bellis perennis	1016	2018-05-03-10-23-03	0	0	x	-5	0	35.5	21.9	36.1	21.8	36.6	1.077	14522			38
538	121661	16	Bellis perennis	1016	2018-05-03-10-23-05	0	0	x	-5	0	35.5	21.9	36.2	21.8	36.7	1.169	14522			39
539	121662	16	Bellis perennis	1016	2018-05-03-10-23-07	0	0	x	-5	0	35.5	21.9	36.2	21.8	36.7	1.169	14522			40
540	121663	16	Bellis perennis	1016	2018-05-03-10-23-09	0	0	x	-5	0	35.5	21.9	36.1	21.8	36.6	1.077	14522			41
541	121664	16	Bellis perennis	1016	2018-05-03-10-23-11	0	0	x	-5	0	35.5	21.9	36	21.8	36.5	0.985	14522			42
542	121665	16	Bellis perennis	1016	2018-05-03-10-23-13	0	0	x	-5	0	35.5	21.9	36	21.8	36.5	0.985	14522			43
543	121666	16	Bellis perennis	1016	2018-05-03-10-23-16	0	0	x	-5	0	35.5	21.9	35.9	21.8	36.4	0.893	14522			44
544	121667	16	Bellis perennis	1016	2018-05-03-10-23-18	0	0	x	-5	0	35.5	21.9	35.8	21.8	36.3	0.801	14522			45
545	121668	16	Bellis perennis	1016	2018-05-03-10-23-20	0	0	x	-5	0	35.5	22	35.8	21.8	36.3	0.801	14522			46
546	121669	16	Bellis perennis	1016	2018-05-03-10-23-22	0	0	x	-5	0	35.5	21.9	35.8	21.8	36.3	0.801	14522			47
547	121670	16	Bellis perennis	1016	2018-05-03-10-23-24	0	0	x	-5	0	35.5	21.9	35.8	21.8	36.3	0.801	14522			48
548	121671	16	Bellis perennis	1016	2018-05-03-10-23-26	0	0	x	-5	0	35.5	21.9	35.8	21.8	36.3	0.801	14522			49
549	121672	16	Bellis perennis	1016	2018-05-03-10-23-28	0	0	x	-5	0	35.4	21.9	35.8	21.8	36.3	0.901	14522			50
550	121673	16	Bellis perennis	1016	2018-05-03-10-23-30	0	0	x	-5	0	35.4	21.9	35.8	21.8	36.3	0.901	14522			51
551	121674	16	Bellis perennis	1016	2018-05-03-10-23-32	0	0	x	-5	0	35.5	22	35.8	21.8	36.3	0.801	14522			52
552	121675	16	Bellis perennis	1016	2018-05-03-10-23-34	0	0	x	-5	0	35.4	21.9	35.8	21.8	36.3	0.901	14522			53
553	121676	16	Bellis perennis	1016	2018-05-03-10-23-36	0	0	x	-5	0	35.4	21.9	35.7	21.8	36.2	0.809	14522			54
554	121677	16	Bellis perennis	1016	2018-05-03-10-23-38	0	0	x	-5	0	35.4	21.9	35.7	21.8	36.2	0.809	14522			55
555	121678	16	Bellis perennis	1016	2018-05-03-10-23-40	0	0	x	-5	0	35.4	21.9	35.8	21.8	36.3	0.901	14522			56
556	121679	16	Bellis perennis	1016	2018-05-03-10-23-42	0	0	x	-5	0	35.5	22	35.8	21.8	36.3	0.801	14522			57
557	121680	16	Bellis perennis	1016	2018-05-03-10-23-44	0	0	x	-5	0	35.4	21.9	35.8	21.8	36.3	0.901	14522			58
558	121681	16	Bellis perennis	1016	2018-05-03-10-23-46	0	0	x	-5	0	35.5	21.9	35.8	21.8	36.3	0.801	14522			59
559	121682	16	Bellis perennis	1016	2018-05-03-10-23-48	0	0	x	-5	0	35.4	21.9	35.8	21.8	36.3	0.901	14522			60
560	121683	16	Bellis perennis	1016	2018-05-03-10-23-50	0	0	x	-5	0	35.4	21.9	35.8	21.8	36.3	0.901	14522			61
561	121684	16	Bellis perennis	1016	2018-05-03-10-23-52	0	0	x	-5	0	35.4	21.9	35.8	21.8	36.3	0.901	14522			62
562	121685	16	Bellis perennis	1016	2018-05-03-10-23-54	0	0	x	-5	0	35.5	21.9	35.9	21.8	36.4	0.893	14522			63
563	121686	16	Bellis perennis	1016	2018-05-03-10-23-56	0	0	x	-5	0	35.5	21.9	35.8	21.8	36.3	0.801	14522			64
564	121687	16	Bellis perennis	1016	2018-05-03-10-23-58	0	0	x	-5	0	35.5	22	35.9	21.8	36.4	0.893	14522			65
565	121688	16	Bellis perennis	1016	2018-05-03-10-24-00	0	0	x	-5	0	35.5	22	35.9	21.8	36.4	0.893	14522			66
566	121689	16	Bellis perennis	1016	2018-05-03-10-24-02	0	0	x	-5	0	35.5	21.9	35.8	21.8	36.3	0.801	14522			67
567	121690	16	Bellis perennis	1016	2018-05-03-10-24-04	0	0	x	-5	0	35.5	21.9	35.8	21.8	36.3	0.801	14522			68
568	121691	16	Bellis perennis	1016	2018-05-03-10-24-06	0	0	x	-5	0	35.5	22	35.9	21.8	36.4	0.893	14522			69
569	121692	16	Bellis perennis	1016	2018-05-03-10-24-08	0	0	x	-5	0	35.5	21.9	35.9	21.8	36.4	0.893	14522			70
570	121693	16	Bellis perennis	1016	2018-05-03-10-24-10	0	0	x	-5	0	35.6	22	35.9	21.8	36.4	0.793	14522			71
571	121694	16	Bellis perennis	1016	2018-05-03-10-24-12	0	0	x	-5	0	35.5	21.9	35.8	21.8	36.3	0.801	14522			72
572	121695	16	Bellis perennis	1016	2018-05-03-10-24-14	0	0	x	-5	0	35.5	22	35.8	21.8	36.3	0.801	14522			73
573	121696	16	Bellis perennis	1016	2018-05-03-10-24-16	0	0	x	-5	0	35.5	21.9	35.8	21.8	36.3	0.801	14522			74
574	121697	16	Bellis perennis	1016	2018-05-03-10-24-18	0	0	x	-5	0	35.5	21.9	35.9	21.8	36.4	0.893	14522			75
575	121698	16	Bellis perennis	1016	2018-05-03-10-24-20	0	0	x	-5	0	35.5	21.9	35.9	21.8	36.4	0.893	14522			76
576	121699	16	Bellis perennis	1016	2018-05-03-10-24-22	0	0	x	-5	0	35.5	22	35.9	21.8	36.4	0.893	14522			77
577	121700	16	Bellis perennis	1016	2018-05-03-10-24-24	0	0	x	-5	0	35.5	21.9	35.9	21.8	36.4	0.893	14522			78
578	121701	16	Bellis perennis	1016	2018-05-03-10-24-26	0	0	x	-5	0	35.5	22	36	21.8	36.5	0.985	14522			79
579	121702	16	Bellis perennis	1016	2018-05-03-10-24-28	0	0	x	-5	0	35.5	21.9	35.9	21.8	36.4	0.893	14522			80
580	121703	16	Bellis perennis	1016	2018-05-03-10-24-30	0	0	x	-5	0	35.5	21.9	35.9	21.8	36.4	0.893	14522			81
581	121704	16	Bellis perennis	1016	2018-05-03-10-24-32	0	0	x	-5	0	35.5	21.9	35.9	21.8	36.4	0.893	14522			82
582	121705	16	Bellis perennis	1016	2018-05-03-10-24-34	0	0	x	-5	0	35.5	21.9	35.9	21.8	36.4	0.893	14522			83
583	121706	16	Bellis perennis	1016	2018-05-03-10-24-36	0	0	x	-5	0	35.5	22	35.9	21.8	36.4	0.893	14522			84
584	121707	16	Bellis perennis	1016	2018-05-03-10-24-38	0	0	x	-5	0	35.5	21.9	35.8	21.8	36.3	0.801	14522			85
585	121708	16	Bellis perennis	1016	2018-05-03-10-24-40	0	0	x	-5	0	35.5	22	35.8	21.8	36.3	0.801	14522			86
586	121709	16	Bellis perennis	1016	2018-05-03-10-24-42	0	0	x	-5	0	35.5	21.9	35.8	21.8	36.3	0.801	14522			87
587	121710	16	Bellis perennis	1016	2018-05-03-10-24-44	0	0	x	-5	0	35.5	21.9	35.8	21.8	36.3	0.801	14522			88
588	121711	16	Bellis perennis	1016	2018-05-03-10-24-46	0	0	x	-5	0	35.5	21.9	35.7	21.8	36.2	0.709	14522			89
589	121712	16	Bellis perennis	1016	2018-05-03-10-24-48	0	0	x	-5	0	35.5	21.9	35.7	21.8	36.2	0.709	14522			90
590	121713	16	Bellis perennis	1016	2018-05-03-10-24-50	0	0	x	-5	0	35.5	21.9	35.7	21.8	36.2	0.709	14522	Last10	Here	91
591	121714	16	Bellis perennis	1016	2018-05-03-10-24-52	0	0	x	-5	0	35.5	21.9	35.7	21.8	36.2	0.709	14522	Last10	Here	92
592	121715	16	Bellis perennis	1016	2018-05-03-10-24-54	0	0	x	-5	0	35.5	21.9	35.7	21.8	36.2	0.709	14522	Last10	Here	93
593	121716	16	Bellis perennis	1016	2018-05-03-10-24-56	0	0	x	-5	0	35.5	21.9	35.6	21.8	36.1	0.617	14522	Last10	Here	94
594	121717	16	Bellis perennis	1016	2018-05-03-10-24-58	0	0	x	-5	0	35.5	22	35.6	21.8	36.1	0.617	14522	Last10	Here	95
595	121718	16	Bellis perennis	1016	2018-05-03-10-25-00	0	0	x	-5	0	35.5	21.9	35.7	21.8	36.2	0.709	14522	Last10	Here	96
596	121719	16	Bellis perennis	1016	2018-05-03-10-25-02	0	0	x	-5	0	35.5	21.9	35.7	21.8	36.2	0.709	14522	Last10	Here	97
597	121720	16	Bellis perennis	1016	2018-05-03-10-25-04	0	0	x	-5	0	35.5	21.9	35.7	21.8	36.2	0.709	14522	Last10	Here	98
598	121721	16	Bellis perennis	1016	2018-05-03-10-25-06	0	0	x	-5	0	35.5	21.9	35.6	21.8	36.1	0.617	14522	Last10	Here	99
599	121722	16	Bellis perennis	1016	2018-05-03-10-25-08	0	0	x	-5	0	35.5	21.9	35.6	21.8	36.1	0.617	14522	Last10	Here	100
600	121723	16	Bellis perennis	1016	2018-05-03-10-25-40	0	0	x	0	0	35.5	21.9	35.8	21.8	36.3	0.801	14523	First10	Here	1
601	121724	16	Bellis perennis	1016	2018-05-03-10-25-42	0	0	x	0	0	35.5	21.9	35.8	21.8	36.3	0.801	14523	First10	Here	2
602	121725	16	Bellis perennis	1016	2018-05-03-10-25-44	0	0	x	0	0	35.5	21.9	36	21.8	36.5	0.985	14523	First10	Here	3
603	121726	16	Bellis perennis	1016	2018-05-03-10-25-46	0	0	x	0	0	35.5	22	36	21.8	36.5	0.985	14523	First10	Here	4
604	121727	16	Bellis perennis	1016	2018-05-03-10-25-48	0	0	x	0	0	35.5	22	36.1	21.8	36.6	1.077	14523	First10	Here	5
605	121728	16	Bellis perennis	1016	2018-05-03-10-25-50	0	0	x	0	0	35.5	22	36.1	21.8	36.6	1.077	14523	First10	Here	6
606	121729	16	Bellis perennis	1016	2018-05-03-10-25-52	0	0	x	0	0	35.4	21.9	36	21.8	36.5	1.085	14523	First10	Here	7
607	121730	16	Bellis perennis	1016	2018-05-03-10-25-54	0	0	x	0	0	35.5	21.9	36	21.8	36.5	0.985	14523	First10	Here	8
608	121731	16	Bellis perennis	1016	2018-05-03-10-25-56	0	0	x	0	0	35.5	22	36	21.8	36.5	0.985	14523	First10	Here	9
609	121732	16	Bellis perennis	1016	2018-05-03-10-25-58	0	0	x	0	0	35.4	21.9	35.9	21.8	36.4	0.993	14523	First10	Here	10
610	121733	16	Bellis perennis	1016	2018-05-03-10-26-00	0	0	x	0	0	35.4	21.9	36	21.8	36.5	1.085	14523			11
611	121734	16	Bellis perennis	1016	2018-05-03-10-26-02	0	0	x	0	0	35.4	21.9	35.9	21.8	36.4	0.993	14523			12
612	121735	16	Bellis perennis	1016	2018-05-03-10-26-04	0	0	x	0	0	35.4	21.9	36	21.8	36.5	1.085	14523			13
613	121736	16	Bellis perennis	1016	2018-05-03-10-26-06	0	0	x	0	0	35.4	21.9	36	21.8	36.5	1.085	14523			14
614	121737	16	Bellis perennis	1016	2018-05-03-10-26-08	0	0	x	0	0	35.5	21.9	36	21.8	36.5	0.985	14523			15
615	121738	16	Bellis perennis	1016	2018-05-03-10-26-10	0	0	x	0	0	35.4	21.9	35.9	21.8	36.4	0.993	14523			16
616	121739	16	Bellis perennis	1016	2018-05-03-10-26-12	0	0	x	0	0	35.4	21.9	35.8	21.8	36.3	0.901	14523			17
617	121740	16	Bellis perennis	1016	2018-05-03-10-26-14	0	0	x	0	0	35.4	21.9	35.8	21.8	36.3	0.901	14523			18
618	121741	16	Bellis perennis	1016	2018-05-03-10-26-16	0	0	x	0	0	35.4	21.9	35.8	21.8	36.3	0.901	14523			19
619	121742	16	Bellis perennis	1016	2018-05-03-10-26-18	0	0	x	0	0	35.4	21.9	35.8	21.8	36.3	0.901	14523			20
620	121743	16	Bellis perennis	1016	2018-05-03-10-26-20	0	0	x	0	0	35.5	22	35.9	21.8	36.4	0.893	14523			21
621	121744	16	Bellis perennis	1016	2018-05-03-10-26-22	0	0	x	0	0	35.5	21.9	35.9	21.8	36.4	0.893	14523			22
622	121745	16	Bellis perennis	1016	2018-05-03-10-26-24	0	0	x	0	0	35.5	21.9	35.8	21.8	36.3	0.801	14523			23
623	121746	16	Bellis perennis	1016	2018-05-03-10-26-26	0	0	x	0	0	35.5	21.9	35.8	21.8	36.3	0.801	14523			24
624	121747	16	Bellis perennis	1016	2018-05-03-10-26-28	0	0	x	0	0	35.5	21.9	35.8	21.8	36.3	0.801	14523			25
625	121748	16	Bellis perennis	1016	2018-05-03-10-26-30	0	0	x	0	0	35.4	21.9	35.7	21.8	36.2	0.809	14523			26
626	121749	16	Bellis perennis	1016	2018-05-03-10-26-32	0	0	x	0	0	35.5	22	35.7	21.8	36.2	0.709	14523			27
627	121750	16	Bellis perennis	1016	2018-05-03-10-26-34	0	0	x	0	0	35.5	21.9	35.6	21.8	36.1	0.617	14523			28
628	121751	16	Bellis perennis	1016	2018-05-03-10-26-36	0	0	x	0	0	35.5	21.9	35.7	21.8	36.2	0.709	14523			29
629	121752	16	Bellis perennis	1016	2018-05-03-10-26-38	0	0	x	0	0	35.5	21.9	35.6	21.8	36.1	0.617	14523			30
630	121753	16	Bellis perennis	1016	2018-05-03-10-26-40	0	0	x	0	0	35.5	22	35.6	21.8	36.1	0.617	14523			31
631	121754	16	Bellis perennis	1016	2018-05-03-10-26-42	0	0	x	0	0	35.5	22	35.5	21.8	36	0.525	14523			32
632	121755	16	Bellis perennis	1016	2018-05-03-10-26-44	0	0	x	0	0	35.5	22	35.5	21.8	36	0.525	14523			33
633	121756	16	Bellis perennis	1016	2018-05-03-10-26-46	0	0	x	0	0	35.5	21.9	35.5	21.8	36	0.525	14523			34
634	121757	16	Bellis perennis	1016	2018-05-03-10-26-48	0	0	x	0	0	35.5	22	35.4	21.8	35.9	0.433	14523			35
635	121758	16	Bellis perennis	1016	2018-05-03-10-26-50	0	0	x	0	0	35.5	22	35.4	21.8	35.9	0.433	14523			36
636	121759	16	Bellis perennis	1016	2018-05-03-10-26-52	0	0	x	0	0	35.5	22	35.4	21.8	35.9	0.433	14523			37
637	121760	16	Bellis perennis	1016	2018-05-03-10-26-54	0	0	x	0	0	35.5	21.9	35.4	21.8	35.9	0.433	14523			38
638	121761	16	Bellis perennis	1016	2018-05-03-10-26-56	0	0	x	0	0	35.5	22	35.3	21.8	35.8	0.341	14523			39
639	121762	16	Bellis perennis	1016	2018-05-03-10-26-58	0	0	x	0	0	35.5	22	35.4	21.8	35.9	0.433	14523			40
640	121763	16	Bellis perennis	1016	2018-05-03-10-27-00	0	0	x	0	0	35.5	21.9	35.5	21.8	36	0.525	14523			41
641	121764	16	Bellis perennis	1016	2018-05-03-10-27-02	0	0	x	0	0	35.5	21.9	35.5	21.8	36	0.525	14523			42
642	121765	16	Bellis perennis	1016	2018-05-03-10-27-04	0	0	x	0	0	35.5	21.9	35.6	21.8	36.1	0.617	14523			43
643	121766	16	Bellis perennis	1016	2018-05-03-10-27-06	0	0	x	0	0	35.5	21.9	35.7	21.8	36.2	0.709	14523			44
644	121767	16	Bellis perennis	1016	2018-05-03-10-27-08	0	0	x	0	0	35.5	21.9	35.6	21.8	36.1	0.617	14523			45
645	121768	16	Bellis perennis	1016	2018-05-03-10-27-10	0	0	x	0	0	35.5	21.9	35.6	21.8	36.1	0.617	14523			46
646	121769	16	Bellis perennis	1016	2018-05-03-10-27-12	0	0	x	0	0	35.5	21.9	35.5	21.8	36	0.525	14523			47
647	121770	16	Bellis perennis	1016	2018-05-03-10-27-14	0	0	x	0	0	35.5	21.9	35.5	21.8	36	0.525	14523			48
648	121771	16	Bellis perennis	1016	2018-05-03-10-27-16	0	0	x	0	0	35.5	21.9	35.5	21.8	36	0.525	14523			49
649	121772	16	Bellis perennis	1016	2018-05-03-10-27-18	0	0	x	0	0	35.5	21.9	35.4	21.8	35.9	0.433	14523			50
650	121773	16	Bellis perennis	1016	2018-05-03-10-27-20	0	0	x	0	0	35.5	21.9	35.4	21.8	35.9	0.433	14523			51
651	121774	16	Bellis perennis	1016	2018-05-03-10-27-22	0	0	x	0	0	35.5	21.9	35.4	21.8	35.9	0.433	14523			52
652	121775	16	Bellis perennis	1016	2018-05-03-10-27-24	0	0	x	0	0	35.5	21.9	35.4	21.8	35.9	0.433	14523			53
653	121776	16	Bellis perennis	1016	2018-05-03-10-27-26	0	0	x	0	0	35.6	22	35.4	21.8	35.9	0.333	14523			54
654	121777	16	Bellis perennis	1016	2018-05-03-10-27-28	0	0	x	0	0	35.5	21.9	35.4	21.8	35.9	0.433	14523			55
655	121778	16	Bellis perennis	1016	2018-05-03-10-27-30	0	0	x	0	0	35.5	21.9	35.5	21.8	36	0.525	14523			56
656	121779	16	Bellis perennis	1016	2018-05-03-10-27-32	0	0	x	0	0	35.5	21.9	35.6	21.8	36.1	0.617	14523			57
657	121780	16	Bellis perennis	1016	2018-05-03-10-27-34	0	0	x	0	0	35.5	21.9	35.7	21.8	36.2	0.709	14523			58
658	121781	16	Bellis perennis	1016	2018-05-03-10-27-36	0	0	x	0	0	35.5	21.9	35.8	21.8	36.3	0.801	14523			59
659	121782	16	Bellis perennis	1016	2018-05-03-10-27-38	0	0	x	0	0	35.5	21.9	35.9	21.8	36.4	0.893	14523			60
660	121783	16	Bellis perennis	1016	2018-05-03-10-27-40	0	0	x	0	0	35.5	21.9	36	21.8	36.5	0.985	14523			61
661	121784	16	Bellis perennis	1016	2018-05-03-10-27-42	0	0	x	0	0	35.5	21.9	35.9	21.8	36.4	0.893	14523			62
662	121785	16	Bellis perennis	1016	2018-05-03-10-27-44	0	0	x	0	0	35.5	21.9	35.9	21.8	36.4	0.893	14523			63
663	121786	16	Bellis perennis	1016	2018-05-03-10-27-46	0	0	x	0	0	35.5	21.9	35.9	21.8	36.4	0.893	14523			64
664	121787	16	Bellis perennis	1016	2018-05-03-10-27-48	0	0	x	0	0	35.5	21.9	35.9	21.8	36.4	0.893	14523			65
665	121788	16	Bellis perennis	1016	2018-05-03-10-27-50	0	0	x	0	0	35.5	21.9	35.8	21.8	36.3	0.801	14523			66
666	121789	16	Bellis perennis	1016	2018-05-03-10-27-52	0	0	x	0	0	35.5	21.9	35.8	21.8	36.3	0.801	14523			67
667	121790	16	Bellis perennis	1016	2018-05-03-10-27-54	0	0	x	0	0	35.5	21.9	35.8	21.8	36.3	0.801	14523			68
668	121791	16	Bellis perennis	1016	2018-05-03-10-27-56	0	0	x	0	0	35.5	21.9	35.8	21.8	36.3	0.801	14523			69
669	121792	16	Bellis perennis	1016	2018-05-03-10-27-58	0	0	x	0	0	35.5	21.9	35.8	21.8	36.3	0.801	14523			70
670	121793	16	Bellis perennis	1016	2018-05-03-10-28-00	0	0	x	0	0	35.5	21.9	35.7	21.8	36.2	0.709	14523			71
671	121794	16	Bellis perennis	1016	2018-05-03-10-28-02	0	0	x	0	0	35.5	21.9	35.7	21.8	36.2	0.709	14523			72
672	121795	16	Bellis perennis	1016	2018-05-03-10-28-04	0	0	x	0	0	35.5	21.9	35.7	21.8	36.2	0.709	14523			73
673	121796	16	Bellis perennis	1016	2018-05-03-10-28-06	0	0	x	0	0	35.5	22	35.8	21.8	36.3	0.801	14523			74
674	121797	16	Bellis perennis	1016	2018-05-03-10-28-08	0	0	x	0	0	35.5	21.9	35.8	21.8	36.3	0.801	14523			75
675	121798	16	Bellis perennis	1016	2018-05-03-10-28-10	0	0	x	0	0	35.4	21.9	35.9	21.8	36.4	0.993	14523			76
676	121799	16	Bellis perennis	1016	2018-05-03-10-28-12	0	0	x	0	0	35.5	21.9	36	21.8	36.5	0.985	14523			77
677	121800	16	Bellis perennis	1016	2018-05-03-10-28-14	0	0	x	0	0	35.6	22	36	21.8	36.5	0.885	14523			78
678	121801	16	Bellis perennis	1016	2018-05-03-10-28-16	0	0	x	0	0	35.5	21.9	36	21.8	36.5	0.985	14523			79
679	121802	16	Bellis perennis	1016	2018-05-03-10-28-18	0	0	x	0	0	35.5	21.9	36	21.8	36.5	0.985	14523			80
680	121803	16	Bellis perennis	1016	2018-05-03-10-28-20	0	0	x	0	0	35.5	22	36	21.8	36.5	0.985	14523			81
681	121804	16	Bellis perennis	1016	2018-05-03-10-28-22	0	0	x	0	0	35.5	21.9	36	21.8	36.5	0.985	14523			82
682	121805	16	Bellis perennis	1016	2018-05-03-10-28-24	0	0	x	0	0	35.5	22	36.1	21.8	36.6	1.077	14523			83
683	121806	16	Bellis perennis	1016	2018-05-03-10-28-26	0	0	x	0	0	35.5	21.9	36.1	21.8	36.6	1.077	14523			84
684	121807	16	Bellis perennis	1016	2018-05-03-10-28-28	0	0	x	0	0	35.5	22	36.1	21.8	36.6	1.077	14523			85
685	121808	16	Bellis perennis	1016	2018-05-03-10-28-31	0	0	x	0	0	35.5	21.9	36.2	21.8	36.7	1.169	14523			86
686	121809	16	Bellis perennis	1016	2018-05-03-10-28-33	0	0	x	0	0	35.5	21.9	36.2	21.8	36.7	1.169	14523			87
687	121810	16	Bellis perennis	1016	2018-05-03-10-28-35	0	0	x	0	0	35.5	21.9	36.1	21.8	36.6	1.077	14523			88
688	121811	16	Bellis perennis	1016	2018-05-03-10-28-37	0	0	x	0	0	35.5	21.9	36	21.8	36.5	0.985	14523			89
689	121812	16	Bellis perennis	1016	2018-05-03-10-28-39	0	0	x	0	0	35.5	22	35.9	21.8	36.4	0.893	14523			90
690	121813	16	Bellis perennis	1016	2018-05-03-10-28-41	0	0	x	0	0	35.6	22	36	21.8	36.5	0.885	14523	Last10	Here	91
691	121814	16	Bellis perennis	1016	2018-05-03-10-28-43	0	0	x	0	0	35.5	22	36	21.8	36.5	0.985	14523	Last10	Here	92
692	121815	16	Bellis perennis	1016	2018-05-03-10-28-45	0	0	x	0	0	35.5	22	36	21.8	36.5	0.985	14523	Last10	Here	93
693	121816	16	Bellis perennis	1016	2018-05-03-10-28-47	0	0	x	0	0	35.5	21.9	36	21.8	36.5	0.985	14523	Last10	Here	94
694	121817	16	Bellis perennis	1016	2018-05-03-10-28-49	0	0	x	0	0	35.5	21.9	36	21.8	36.5	0.985	14523	Last10	Here	95
695	121818	16	Bellis perennis	1016	2018-05-03-10-28-51	0	0	x	0	0	35.5	21.9	36.1	21.8	36.6	1.077	14523	Last10	Here	96
696	121819	16	Bellis perennis	1016	2018-05-03-10-28-53	0	0	x	0	0	35.6	22	36.2	21.8	36.7	1.069	14523	Last10	Here	97
697	121820	16	Bellis perennis	1016	2018-05-03-10-28-55	0	0	x	0	0	35.5	22	36.2	21.8	36.7	1.169	14523	Last10	Here	98
698	121821	16	Bellis perennis	1016	2018-05-03-10-28-57	0	0	x	0	0	35.5	22	36.2	21.8	36.7	1.169	14523	Last10	Here	99
699	121822	16	Bellis perennis	1016	2018-05-03-10-28-59	0	0	x	0	0	35.5	21.9	36.2	21.8	36.7	1.169	14523	Last10	Here	100
700	121823	16	Bellis perennis	1016	2018-05-03-10-29-31	0	0	x	5	0	35.5	22	35.8	21.8	36.3	0.801	14524	First10	Here	1
701	121824	16	Bellis perennis	1016	2018-05-03-10-29-33	0	0	x	5	0	35.5	22	35.9	21.8	36.4	0.893	14524	First10	Here	2
702	121825	16	Bellis perennis	1016	2018-05-03-10-29-35	0	0	x	5	0	35.5	21.9	36	21.8	36.5	0.985	14524	First10	Here	3
703	121826	16	Bellis perennis	1016	2018-05-03-10-29-37	0	0	x	5	0	35.5	22	36	21.8	36.5	0.985	14524	First10	Here	4
704	121827	16	Bellis perennis	1016	2018-05-03-10-29-39	0	0	x	5	0	35.5	22	36	21.8	36.5	0.985	14524	First10	Here	5
705	121828	16	Bellis perennis	1016	2018-05-03-10-29-41	0	0	x	5	0	35.5	21.9	36	21.8	36.5	0.985	14524	First10	Here	6
706	121829	16	Bellis perennis	1016	2018-05-03-10-29-43	0	0	x	5	0	35.5	22	35.9	21.8	36.4	0.893	14524	First10	Here	7
707	121830	16	Bellis perennis	1016	2018-05-03-10-29-45	0	0	x	5	0	35.5	21.9	35.9	21.8	36.4	0.893	14524	First10	Here	8
708	121831	16	Bellis perennis	1016	2018-05-03-10-29-47	0	0	x	5	0	35.5	21.9	35.9	21.8	36.4	0.893	14524	First10	Here	9
709	121832	16	Bellis perennis	1016	2018-05-03-10-29-49	0	0	x	5	0	35.5	21.9	35.9	21.8	36.4	0.893	14524	First10	Here	10
710	121833	16	Bellis perennis	1016	2018-05-03-10-29-51	0	0	x	5	0	35.6	22	35.9	21.8	36.4	0.793	14524			11
711	121834	16	Bellis perennis	1016	2018-05-03-10-29-53	0	0	x	5	0	35.5	21.9	35.9	21.8	36.4	0.893	14524			12
712	121835	16	Bellis perennis	1016	2018-05-03-10-29-55	0	0	x	5	0	35.6	22	35.9	21.8	36.4	0.793	14524			13
713	121836	16	Bellis perennis	1016	2018-05-03-10-29-57	0	0	x	5	0	35.6	22	35.8	21.8	36.3	0.701	14524			14
714	121837	16	Bellis perennis	1016	2018-05-03-10-29-59	0	0	x	5	0	35.5	21.9	35.8	21.8	36.3	0.801	14524			15
715	121838	16	Bellis perennis	1016	2018-05-03-10-30-01	0	0	x	5	0	35.5	21.9	35.8	21.8	36.3	0.801	14524			16
716	121839	16	Bellis perennis	1016	2018-05-03-10-30-03	0	0	x	5	0	35.5	22	35.8	21.8	36.3	0.801	14524			17
717	121840	16	Bellis perennis	1016	2018-05-03-10-30-05	0	0	x	5	0	35.5	22	35.8	21.8	36.3	0.801	14524			18
718	121841	16	Bellis perennis	1016	2018-05-03-10-30-07	0	0	x	5	0	35.5	21.9	35.8	21.8	36.3	0.801	14524			19
719	121842	16	Bellis perennis	1016	2018-05-03-10-30-09	0	0	x	5	0	35.5	22	35.8	21.8	36.3	0.801	14524			20
720	121843	16	Bellis perennis	1016	2018-05-03-10-30-11	0	0	x	5	0	35.5	22	35.8	21.8	36.3	0.801	14524			21
721	121844	16	Bellis perennis	1016	2018-05-03-10-30-13	0	0	x	5	0	35.5	22	35.9	21.8	36.4	0.893	14524			22
722	121845	16	Bellis perennis	1016	2018-05-03-10-30-15	0	0	x	5	0	35.5	22	35.9	21.8	36.4	0.893	14524			23
723	121846	16	Bellis perennis	1016	2018-05-03-10-30-17	0	0	x	5	0	35.5	21.9	35.8	21.8	36.3	0.801	14524			24
724	121847	16	Bellis perennis	1016	2018-05-03-10-30-19	0	0	x	5	0	35.5	22	35.8	21.8	36.3	0.801	14524			25
725	121848	16	Bellis perennis	1016	2018-05-03-10-30-21	0	0	x	5	0	35.5	22	35.7	21.8	36.2	0.709	14524			26
726	121849	16	Bellis perennis	1016	2018-05-03-10-30-23	0	0	x	5	0	35.5	21.9	35.7	21.8	36.2	0.709	14524			27
727	121850	16	Bellis perennis	1016	2018-05-03-10-30-25	0	0	x	5	0	35.5	21.9	35.7	21.8	36.2	0.709	14524			28
728	121851	16	Bellis perennis	1016	2018-05-03-10-30-27	0	0	x	5	0	35.5	22	35.7	21.8	36.2	0.709	14524			29
729	121852	16	Bellis perennis	1016	2018-05-03-10-30-29	0	0	x	5	0	35.5	22	35.7	21.8	36.2	0.709	14524			30
730	121853	16	Bellis perennis	1016	2018-05-03-10-30-31	0	0	x	5	0	35.4	21.9	35.6	21.8	36.1	0.717	14524			31
731	121854	16	Bellis perennis	1016	2018-05-03-10-30-33	0	0	x	5	0	35.5	22	35.6	21.8	36.1	0.617	14524			32
732	121855	16	Bellis perennis	1016	2018-05-03-10-30-35	0	0	x	5	0	35.5	22	35.5	21.8	36	0.525	14524			33
733	121856	16	Bellis perennis	1016	2018-05-03-10-30-37	0	0	x	5	0	35.4	21.9	35.5	21.8	36	0.625	14524			34
734	121857	16	Bellis perennis	1016	2018-05-03-10-30-39	0	0	x	5	0	35.5	21.9	35.5	21.8	36	0.525	14524			35
735	121858	16	Bellis perennis	1016	2018-05-03-10-30-41	0	0	x	5	0	35.5	21.9	35.4	21.8	35.9	0.433	14524			36
736	121859	16	Bellis perennis	1016	2018-05-03-10-30-43	0	0	x	5	0	35.5	21.9	35.4	21.8	35.9	0.433	14524			37
737	121860	16	Bellis perennis	1016	2018-05-03-10-30-45	0	0	x	5	0	35.5	22	35.4	21.8	35.9	0.433	14524			38
738	121861	16	Bellis perennis	1016	2018-05-03-10-30-47	0	0	x	5	0	35.5	21.9	35.5	21.8	36	0.525	14524			39
739	121862	16	Bellis perennis	1016	2018-05-03-10-30-49	0	0	x	5	0	35.4	21.9	35.5	21.8	36	0.625	14524			40
740	121863	16	Bellis perennis	1016	2018-05-03-10-30-51	0	0	x	5	0	35.5	21.9	35.5	21.8	36	0.525	14524			41
741	121864	16	Bellis perennis	1016	2018-05-03-10-30-53	0	0	x	5	0	35.4	21.9	35.5	21.8	36	0.625	14524			42
742	121865	16	Bellis perennis	1016	2018-05-03-10-30-55	0	0	x	5	0	35.5	21.9	35.5	21.8	36	0.525	14524			43
743	121866	16	Bellis perennis	1016	2018-05-03-10-30-57	0	0	x	5	0	35.4	21.9	35.5	21.8	36	0.625	14524			44
744	121867	16	Bellis perennis	1016	2018-05-03-10-30-59	0	0	x	5	0	35.5	22	35.5	21.8	36	0.525	14524			45
745	121868	16	Bellis perennis	1016	2018-05-03-10-31-01	0	0	x	5	0	35.5	21.9	35.5	21.8	36	0.525	14524			46
746	121869	16	Bellis perennis	1016	2018-05-03-10-31-03	0	0	x	5	0	35.5	22	35.6	21.8	36.1	0.617	14524			47
747	121870	16	Bellis perennis	1016	2018-05-03-10-31-05	0	0	x	5	0	35.5	21.9	35.6	21.8	36.1	0.617	14524			48
748	121871	16	Bellis perennis	1016	2018-05-03-10-31-07	0	0	x	5	0	35.5	21.9	35.6	21.8	36.1	0.617	14524			49
749	121872	16	Bellis perennis	1016	2018-05-03-10-31-09	0	0	x	5	0	35.5	21.9	35.6	21.8	36.1	0.617	14524			50
750	121873	16	Bellis perennis	1016	2018-05-03-10-31-11	0	0	x	5	0	35.5	21.9	35.6	21.8	36.1	0.617	14524			51
751	121874	16	Bellis perennis	1016	2018-05-03-10-31-13	0	0	x	5	0	35.5	21.9	35.7	21.8	36.2	0.709	14524			52
752	121875	16	Bellis perennis	1016	2018-05-03-10-31-15	0	0	x	5	0	35.4	21.9	35.6	21.8	36.1	0.717	14524			53
753	121876	16	Bellis perennis	1016	2018-05-03-10-31-17	0	0	x	5	0	35.4	21.9	35.6	21.8	36.1	0.717	14524			54
754	121877	16	Bellis perennis	1016	2018-05-03-10-31-19	0	0	x	5	0	35.5	21.9	35.6	21.8	36.1	0.617	14524			55
755	121878	16	Bellis perennis	1016	2018-05-03-10-31-21	0	0	x	5	0	35.5	21.9	35.6	21.8	36.1	0.617	14524			56
756	121879	16	Bellis perennis	1016	2018-05-03-10-31-23	0	0	x	5	0	35.5	21.9	35.6	21.8	36.1	0.617	14524			57
757	121880	16	Bellis perennis	1016	2018-05-03-10-31-25	0	0	x	5	0	35.5	21.9	35.6	21.8	36.1	0.617	14524			58
758	121881	16	Bellis perennis	1016	2018-05-03-10-31-27	0	0	x	5	0	35.5	22	35.6	21.8	36.1	0.617	14524			59
759	121882	16	Bellis perennis	1016	2018-05-03-10-31-29	0	0	x	5	0	35.5	21.9	35.7	21.8	36.2	0.709	14524			60
760	121883	16	Bellis perennis	1016	2018-05-03-10-31-31	0	0	x	5	0	35.5	21.9	35.7	21.8	36.2	0.709	14524			61
761	121884	16	Bellis perennis	1016	2018-05-03-10-31-33	0	0	x	5	0	35.5	21.9	35.8	21.8	36.3	0.801	14524			62
762	121885	16	Bellis perennis	1016	2018-05-03-10-31-35	0	0	x	5	0	35.5	22	35.8	21.8	36.3	0.801	14524			63
763	121886	16	Bellis perennis	1016	2018-05-03-10-31-37	0	0	x	5	0	35.5	21.9	35.7	21.8	36.2	0.709	14524			64
764	121887	16	Bellis perennis	1016	2018-05-03-10-31-39	0	0	x	5	0	35.5	21.9	35.7	21.8	36.2	0.709	14524			65
765	121888	16	Bellis perennis	1016	2018-05-03-10-31-41	0	0	x	5	0	35.4	21.9	35.7	21.8	36.2	0.809	14524			66
766	121889	16	Bellis perennis	1016	2018-05-03-10-31-43	0	0	x	5	0	35.5	21.9	35.7	21.8	36.2	0.709	14524			67
767	121890	16	Bellis perennis	1016	2018-05-03-10-31-45	0	0	x	5	0	35.5	21.9	35.7	21.8	36.2	0.709	14524			68
768	121891	16	Bellis perennis	1016	2018-05-03-10-31-47	0	0	x	5	0	35.5	21.9	35.7	21.8	36.2	0.709	14524			69
769	121892	16	Bellis perennis	1016	2018-05-03-10-31-49	0	0	x	5	0	35.5	21.9	35.7	21.8	36.2	0.709	14524			70
770	121893	16	Bellis perennis	1016	2018-05-03-10-31-51	0	0	x	5	0	35.5	21.9	35.7	21.8	36.2	0.709	14524			71
771	121894	16	Bellis perennis	1016	2018-05-03-10-31-53	0	0	x	5	0	35.5	21.9	35.7	21.8	36.2	0.709	14524			72
772	121895	16	Bellis perennis	1016	2018-05-03-10-31-55	0	0	x	5	0	35.5	21.9	35.6	21.8	36.1	0.617	14524			73
773	121896	16	Bellis perennis	1016	2018-05-03-10-31-57	0	0	x	5	0	35.5	21.9	35.6	21.8	36.1	0.617	14524			74
774	121897	16	Bellis perennis	1016	2018-05-03-10-31-59	0	0	x	5	0	35.6	22	35.5	21.8	36	0.425	14524			75
775	121898	16	Bellis perennis	1016	2018-05-03-10-32-01	0	0	x	5	0	35.5	21.9	35.5	21.8	36	0.525	14524			76
776	121899	16	Bellis perennis	1016	2018-05-03-10-32-03	0	0	x	5	0	35.5	21.9	35.5	21.8	36	0.525	14524			77
777	121900	16	Bellis perennis	1016	2018-05-03-10-32-05	0	0	x	5	0	35.5	21.9	35.5	21.8	36	0.525	14524			78
778	121901	16	Bellis perennis	1016	2018-05-03-10-32-07	0	0	x	5	0	35.5	21.9	35.5	21.8	36	0.525	14524			79
779	121902	16	Bellis perennis	1016	2018-05-03-10-32-09	0	0	x	5	0	35.5	21.9	35.4	21.8	35.9	0.433	14524			80
780	121903	16	Bellis perennis	1016	2018-05-03-10-32-11	0	0	x	5	0	35.5	22	35.4	21.8	35.9	0.433	14524			81
781	121904	16	Bellis perennis	1016	2018-05-03-10-32-13	0	0	x	5	0	35.5	21.9	35.4	21.8	35.9	0.433	14524			82
782	121905	16	Bellis perennis	1016	2018-05-03-10-32-15	0	0	x	5	0	35.5	21.9	35.4	21.8	35.9	0.433	14524			83
783	121906	16	Bellis perennis	1016	2018-05-03-10-32-17	0	0	x	5	0	35.5	21.9	35.5	21.8	36	0.525	14524			84
784	121907	16	Bellis perennis	1016	2018-05-03-10-32-19	0	0	x	5	0	35.5	21.9	35.5	21.8	36	0.525	14524			85
785	121908	16	Bellis perennis	1016	2018-05-03-10-32-21	0	0	x	5	0	35.5	21.9	35.5	21.8	36	0.525	14524			86
786	121909	16	Bellis perennis	1016	2018-05-03-10-32-23	0	0	x	5	0	35.5	21.9	35.5	21.8	36	0.525	14524			87
787	121910	16	Bellis perennis	1016	2018-05-03-10-32-25	0	0	x	5	0	35.5	21.9	35.5	21.8	36	0.525	14524			88
788	121911	16	Bellis perennis	1016	2018-05-03-10-32-27	0	0	x	5	0	35.5	21.9	35.5	21.8	36	0.525	14524			89
789	121912	16	Bellis perennis	1016	2018-05-03-10-32-29	0	0	x	5	0	35.5	21.9	35.5	21.8	36	0.525	14524			90
790	121913	16	Bellis perennis	1016	2018-05-03-10-32-31	0	0	x	5	0	35.5	22	35.5	21.8	36	0.525	14524	Last10	Here	91
791	121914	16	Bellis perennis	1016	2018-05-03-10-32-33	0	0	x	5	0	35.5	21.9	35.5	21.8	36	0.525	14524	Last10	Here	92
792	121915	16	Bellis perennis	1016	2018-05-03-10-32-35	0	0	x	5	0	35.5	21.9	35.5	21.8	36	0.525	14524	Last10	Here	93
793	121916	16	Bellis perennis	1016	2018-05-03-10-32-37	0	0	x	5	0	35.5	21.9	35.5	21.8	36	0.525	14524	Last10	Here	94
794	121917	16	Bellis perennis	1016	2018-05-03-10-32-39	0	0	x	5	0	35.5	21.9	35.5	21.8	36	0.525	14524	Last10	Here	95
795	121918	16	Bellis perennis	1016	2018-05-03-10-32-41	0	0	x	5	0	35.5	21.9	35.6	21.8	36.1	0.617	14524	Last10	Here	96
796	121919	16	Bellis perennis	1016	2018-05-03-10-32-43	0	0	x	5	0	35.5	21.9	35.5	21.8	36	0.525	14524	Last10	Here	97
797	121920	16	Bellis perennis	1016	2018-05-03-10-32-45	0	0	x	5	0	35.6	22	35.5	21.8	36	0.425	14524	Last10	Here	98
798	121921	16	Bellis perennis	1016	2018-05-03-10-32-47	0	0	x	5	0	35.6	22	35.5	21.8	36	0.425	14524	Last10	Here	99
799	121922	16	Bellis perennis	1016	2018-05-03-10-33-21	0	0	x	10	0	35.5	21.9	35.4	21.8	35.9	0.433	14525	First10	Here	1
800	121923	16	Bellis perennis	1016	2018-05-03-10-33-23	0	0	x	10	0	35.5	21.9	35.4	21.8	35.9	0.433	14525	First10	Here	2
801	121924	16	Bellis perennis	1016	2018-05-03-10-33-25	0	0	x	10	0	35.5	21.9	35.4	21.8	35.9	0.433	14525	First10	Here	3
802	121925	16	Bellis perennis	1016	2018-05-03-10-33-27	0	0	x	10	0	35.5	21.9	35.4	21.8	35.9	0.433	14525	First10	Here	4
803	121926	16	Bellis perennis	1016	2018-05-03-10-33-29	0	0	x	10	0	35.5	21.9	35.5	21.8	36	0.525	14525	First10	Here	5
804	121927	16	Bellis perennis	1016	2018-05-03-10-33-31	0	0	x	10	0	35.5	21.9	35.5	21.8	36	0.525	14525	First10	Here	6
805	121928	16	Bellis perennis	1016	2018-05-03-10-33-33	0	0	x	10	0	35.5	21.9	35.6	21.9	36.1	0.617	14525	First10	Here	7
806	121929	16	Bellis perennis	1016	2018-05-03-10-33-35	0	0	x	10	0	35.5	21.9	35.5	21.8	36	0.525	14525	First10	Here	8
807	121930	16	Bellis perennis	1016	2018-05-03-10-33-37	0	0	x	10	0	35.5	22	35.5	21.8	36	0.525	14525	First10	Here	9
808	121931	16	Bellis perennis	1016	2018-05-03-10-33-39	0	0	x	10	0	35.5	22	35.5	21.8	36	0.525	14525	First10	Here	10
809	121932	16	Bellis perennis	1016	2018-05-03-10-33-41	0	0	x	10	0	35.5	21.9	35.5	21.8	36	0.525	14525			11
810	121933	16	Bellis perennis	1016	2018-05-03-10-33-44	0	0	x	10	0	35.5	21.9	35.4	21.8	35.9	0.433	14525			12
811	121934	16	Bellis perennis	1016	2018-05-03-10-33-46	0	0	x	10	0	35.5	21.9	35.5	21.8	36	0.525	14525			13
812	121935	16	Bellis perennis	1016	2018-05-03-10-33-48	0	0	x	10	0	35.5	21.9	35.6	21.9	36.1	0.617	14525			14
813	121936	16	Bellis perennis	1016	2018-05-03-10-33-50	0	0	x	10	0	35.5	21.9	35.5	21.8	36	0.525	14525			15
814	121937	16	Bellis perennis	1016	2018-05-03-10-33-52	0	0	x	10	0	35.5	21.9	35.6	21.8	36.1	0.617	14525			16
815	121938	16	Bellis perennis	1016	2018-05-03-10-33-54	0	0	x	10	0	35.5	22	35.6	21.8	36.1	0.617	14525			17
816	121939	16	Bellis perennis	1016	2018-05-03-10-33-56	0	0	x	10	0	35.5	21.9	35.6	21.8	36.1	0.617	14525			18
817	121940	16	Bellis perennis	1016	2018-05-03-10-33-58	0	0	x	10	0	35.5	21.9	35.6	21.8	36.1	0.617	14525			19
818	121941	16	Bellis perennis	1016	2018-05-03-10-34-00	0	0	x	10	0	35.5	22	35.5	21.8	36	0.525	14525			20
819	121942	16	Bellis perennis	1016	2018-05-03-10-34-02	0	0	x	10	0	35.5	21.9	35.5	21.8	36	0.525	14525			21
820	121943	16	Bellis perennis	1016	2018-05-03-10-34-04	0	0	x	10	0	35.6	22	35.4	21.8	35.9	0.333	14525			22
821	121944	16	Bellis perennis	1016	2018-05-03-10-34-06	0	0	x	10	0	35.5	21.9	35.4	21.8	35.9	0.433	14525			23
822	121945	16	Bellis perennis	1016	2018-05-03-10-34-08	0	0	x	10	0	35.5	22	35.4	21.8	35.9	0.433	14525			24
823	121946	16	Bellis perennis	1016	2018-05-03-10-34-10	0	0	x	10	0	35.4	21.9	35.3	21.8	35.8	0.441	14525			25
824	121947	16	Bellis perennis	1016	2018-05-03-10-34-12	0	0	x	10	0	35.5	22	35.3	21.8	35.8	0.341	14525			26
825	121948	16	Bellis perennis	1016	2018-05-03-10-34-14	0	0	x	10	0	35.4	21.9	35.3	21.8	35.8	0.441	14525			27
826	121949	16	Bellis perennis	1016	2018-05-03-10-34-16	0	0	x	10	0	35.4	21.9	35.2	21.8	35.7	0.349	14525			28
827	121950	16	Bellis perennis	1016	2018-05-03-10-34-18	0	0	x	10	0	35.4	21.9	35.2	21.8	35.7	0.349	14525			29
828	121951	16	Bellis perennis	1016	2018-05-03-10-34-20	0	0	x	10	0	35.5	22	35.2	21.8	35.7	0.249	14525			30
829	121952	16	Bellis perennis	1016	2018-05-03-10-34-22	0	0	x	10	0	35.5	22	35.2	21.8	35.7	0.249	14525			31
830	121953	16	Bellis perennis	1016	2018-05-03-10-34-24	0	0	x	10	0	35.5	22	35.2	21.8	35.7	0.249	14525			32
831	121954	16	Bellis perennis	1016	2018-05-03-10-34-26	0	0	x	10	0	35.5	22	35.2	21.8	35.7	0.249	14525			33
832	121955	16	Bellis perennis	1016	2018-05-03-10-34-28	0	0	x	10	0	35.5	21.9	35.3	21.8	35.8	0.341	14525			34
833	121956	16	Bellis perennis	1016	2018-05-03-10-34-30	0	0	x	10	0	35.5	22	35.3	21.8	35.8	0.341	14525			35
834	121957	16	Bellis perennis	1016	2018-05-03-10-34-32	0	0	x	10	0	35.5	21.9	35.3	21.8	35.8	0.341	14525			36
835	121958	16	Bellis perennis	1016	2018-05-03-10-34-34	0	0	x	10	0	35.5	22	35.2	21.8	35.7	0.249	14525			37
836	121959	16	Bellis perennis	1016	2018-05-03-10-34-36	0	0	x	10	0	35.5	22	35.3	21.8	35.8	0.341	14525			38
837	121960	16	Bellis perennis	1016	2018-05-03-10-34-38	0	0	x	10	0	35.5	22	35.3	21.8	35.8	0.341	14525			39
838	121961	16	Bellis perennis	1016	2018-05-03-10-34-40	0	0	x	10	0	35.5	21.9	35.3	21.8	35.8	0.341	14525			40
839	121962	16	Bellis perennis	1016	2018-05-03-10-34-42	0	0	x	10	0	35.5	21.9	35.3	21.8	35.8	0.341	14525			41
840	121963	16	Bellis perennis	1016	2018-05-03-10-34-44	0	0	x	10	0	35.4	21.9	35.3	21.8	35.8	0.441	14525			42
841	121964	16	Bellis perennis	1016	2018-05-03-10-34-46	0	0	x	10	0	35.4	21.9	35.3	21.8	35.8	0.441	14525			43
842	121965	16	Bellis perennis	1016	2018-05-03-10-34-48	0	0	x	10	0	35.4	21.9	35.3	21.8	35.8	0.441	14525			44
843	121966	16	Bellis perennis	1016	2018-05-03-10-34-50	0	0	x	10	0	35.4	21.9	35.3	21.8	35.8	0.441	14525			45
844	121967	16	Bellis perennis	1016	2018-05-03-10-34-52	0	0	x	10	0	35.5	22	35.3	21.8	35.8	0.341	14525			46
845	121968	16	Bellis perennis	1016	2018-05-03-10-34-54	0	0	x	10	0	35.5	22	35.3	21.8	35.8	0.341	14525			47
846	121969	16	Bellis perennis	1016	2018-05-03-10-34-56	0	0	x	10	0	35.5	22	35.3	21.8	35.8	0.341	14525			48
847	121970	16	Bellis perennis	1016	2018-05-03-10-34-58	0	0	x	10	0	35.4	21.9	35.3	21.8	35.8	0.441	14525			49
848	121971	16	Bellis perennis	1016	2018-05-03-10-35-00	0	0	x	10	0	35.4	21.9	35.3	21.8	35.8	0.441	14525			50
849	121972	16	Bellis perennis	1016	2018-05-03-10-35-02	0	0	x	10	0	35.4	21.9	35.3	21.8	35.8	0.441	14525			51
850	121973	16	Bellis perennis	1016	2018-05-03-10-35-04	0	0	x	10	0	35.5	22	35.3	21.8	35.8	0.341	14525			52
851	121974	16	Bellis perennis	1016	2018-05-03-10-35-06	0	0	x	10	0	35.5	22	35.3	21.8	35.8	0.341	14525			53
852	121975	16	Bellis perennis	1016	2018-05-03-10-35-08	0	0	x	10	0	35.5	22	35.2	21.8	35.7	0.249	14525			54
853	121976	16	Bellis perennis	1016	2018-05-03-10-35-10	0	0	x	10	0	35.5	22	35.2	21.8	35.7	0.249	14525			55
854	121977	16	Bellis perennis	1016	2018-05-03-10-35-12	0	0	x	10	0	35.5	22	35.3	21.8	35.8	0.341	14525			56
855	121978	16	Bellis perennis	1016	2018-05-03-10-35-14	0	0	x	10	0	35.5	22	35.3	21.8	35.8	0.341	14525			57
856	121979	16	Bellis perennis	1016	2018-05-03-10-35-16	0	0	x	10	0	35.5	22	35.3	21.8	35.8	0.341	14525			58
857	121980	16	Bellis perennis	1016	2018-05-03-10-35-18	0	0	x	10	0	35.5	22	35.3	21.8	35.8	0.341	14525			59
858	121981	16	Bellis perennis	1016	2018-05-03-10-35-20	0	0	x	10	0	35.5	22	35.3	21.8	35.8	0.341	14525			60
859	121982	16	Bellis perennis	1016	2018-05-03-10-35-22	0	0	x	10	0	35.4	21.9	35.3	21.8	35.8	0.441	14525			61
860	121983	16	Bellis perennis	1016	2018-05-03-10-35-24	0	0	x	10	0	35.4	21.9	35.3	21.8	35.8	0.441	14525			62
861	121984	16	Bellis perennis	1016	2018-05-03-10-35-26	0	0	x	10	0	35.5	22	35.3	21.8	35.8	0.341	14525			63
862	121985	16	Bellis perennis	1016	2018-05-03-10-35-28	0	0	x	10	0	35.4	21.9	35.3	21.8	35.8	0.441	14525			64
863	121986	16	Bellis perennis	1016	2018-05-03-10-35-30	0	0	x	10	0	35.5	22	35.2	21.8	35.7	0.249	14525			65
864	121987	16	Bellis perennis	1016	2018-05-03-10-35-32	0	0	x	10	0	35.5	22	35.3	21.9	35.8	0.341	14525			66
865	121988	16	Bellis perennis	1016	2018-05-03-10-35-34	0	0	x	10	0	35.5	22	35.3	21.8	35.8	0.341	14525			67
866	121989	16	Bellis perennis	1016	2018-05-03-10-35-36	0	0	x	10	0	35.5	22	35.3	21.9	35.8	0.341	14525			68
867	121990	16	Bellis perennis	1016	2018-05-03-10-35-38	0	0	x	10	0	35.4	21.9	35.3	21.9	35.8	0.441	14525			69
868	121991	16	Bellis perennis	1016	2018-05-03-10-35-40	0	0	x	10	0	35.4	21.9	35.3	21.9	35.8	0.441	14525			70
869	121992	16	Bellis perennis	1016	2018-05-03-10-35-42	0	0	x	10	0	35.4	21.9	35.3	21.9	35.8	0.441	14525			71
870	121993	16	Bellis perennis	1016	2018-05-03-10-35-44	0	0	x	10	0	35.5	22	35.3	21.8	35.8	0.341	14525			72
871	121994	16	Bellis perennis	1016	2018-05-03-10-35-46	0	0	x	10	0	35.5	22	35.2	21.8	35.7	0.249	14525			73
872	121995	16	Bellis perennis	1016	2018-05-03-10-35-48	0	0	x	10	0	35.5	22	35.3	21.9	35.8	0.341	14525			74
873	121996	16	Bellis perennis	1016	2018-05-03-10-35-50	0	0	x	10	0	35.4	21.9	35.3	21.9	35.8	0.441	14525			75
874	121997	16	Bellis perennis	1016	2018-05-03-10-35-52	0	0	x	10	0	35.4	21.9	35.3	21.9	35.8	0.441	14525			76
875	121998	16	Bellis perennis	1016	2018-05-03-10-35-54	0	0	x	10	0	35.5	22	35.3	21.9	35.8	0.341	14525			77
876	121999	16	Bellis perennis	1016	2018-05-03-10-35-56	0	0	x	10	0	35.4	21.9	35.3	21.9	35.8	0.441	14525			78
877	122000	16	Bellis perennis	1016	2018-05-03-10-35-58	0	0	x	10	0	35.4	21.9	35.3	21.9	35.8	0.441	14525			79
878	122001	16	Bellis perennis	1016	2018-05-03-10-36-00	0	0	x	10	0	35.4	21.9	35.3	21.9	35.8	0.441	14525			80
879	122002	16	Bellis perennis	1016	2018-05-03-10-36-02	0	0	x	10	0	35.5	22	35.2	21.8	35.7	0.249	14525			81
880	122003	16	Bellis perennis	1016	2018-05-03-10-36-04	0	0	x	10	0	35.4	21.9	35.2	21.8	35.7	0.349	14525			82
881	122004	16	Bellis perennis	1016	2018-05-03-10-36-06	0	0	x	10	0	35.5	22	35.2	21.8	35.7	0.249	14525			83
882	122005	16	Bellis perennis	1016	2018-05-03-10-36-08	0	0	x	10	0	35.5	22	35.3	21.9	35.8	0.341	14525			84
883	122006	16	Bellis perennis	1016	2018-05-03-10-36-10	0	0	x	10	0	35.5	22	35.3	21.9	35.8	0.341	14525			85
884	122007	16	Bellis perennis	1016	2018-05-03-10-36-12	0	0	x	10	0	35.5	22	35.3	21.9	35.8	0.341	14525			86
885	122008	16	Bellis perennis	1016	2018-05-03-10-36-14	0	0	x	10	0	35.4	21.9	35.2	21.8	35.7	0.349	14525			87
886	122009	16	Bellis perennis	1016	2018-05-03-10-36-16	0	0	x	10	0	35.5	22	35.2	21.8	35.7	0.249	14525			88
887	122010	16	Bellis perennis	1016	2018-05-03-10-36-18	0	0	x	10	0	35.5	22	35.2	21.8	35.7	0.249	14525			89
888	122011	16	Bellis perennis	1016	2018-05-03-10-36-20	0	0	x	10	0	35.4	22	35.2	21.8	35.7	0.349	14525			90
889	122012	16	Bellis perennis	1016	2018-05-03-10-36-22	0	0	x	10	0	35.5	22	35.1	21.8	35.7	0.157	14525	Last10	Here	91
890	122013	16	Bellis perennis	1016	2018-05-03-10-36-24	0	0	x	10	0	35.5	22	35.2	21.9	35.7	0.249	14525	Last10	Here	92
891	122014	16	Bellis perennis	1016	2018-05-03-10-36-26	0	0	x	10	0	35.5	22	35.1	21.8	35.7	0.157	14525	Last10	Here	93
892	122015	16	Bellis perennis	1016	2018-05-03-10-36-28	0	0	x	10	0	35.5	22	35.1	21.8	35.7	0.157	14525	Last10	Here	94
893	122016	16	Bellis perennis	1016	2018-05-03-10-36-30	0	0	x	10	0	35.4	21.9	35.1	21.9	35.7	0.257	14525	Last10	Here	95
894	122017	16	Bellis perennis	1016	2018-05-03-10-36-32	0	0	x	10	0	35.5	22	35.1	21.9	35.7	0.157	14525	Last10	Here	96
895	122018	16	Bellis perennis	1016	2018-05-03-10-36-34	0	0	x	10	0	35.5	22	35.1	21.9	35.7	0.157	14525	Last10	Here	97
896	122019	16	Bellis perennis	1016	2018-05-03-10-36-36	0	0	x	10	0	35.5	22	35.1	21.9	35.7	0.157	14525	Last10	Here	98
897	122020	16	Bellis perennis	1016	2018-05-03-10-36-38	0	0	x	10	0	35.5	22	35.2	21.9	35.7	0.249	14525	Last10	Here	99
898	122021	16	Bellis perennis	1016	2018-05-03-10-37-12	0	0	x	15	0	35.5	22	35	21.9	35.6	0.065	14526	First10	Here	1
899	122022	16	Bellis perennis	1016	2018-05-03-10-37-14	0	0	x	15	0	35.5	22	34.9	21.8	35.5	-0.027	14526	First10	Here	2
900	122023	16	Bellis perennis	1016	2018-05-03-10-37-16	0	0	x	15	0	35.5	22	35	21.9	35.6	0.065	14526	First10	Here	3
901	122024	16	Bellis perennis	1016	2018-05-03-10-37-18	0	0	x	15	0	35.4	22	35	21.9	35.6	0.165	14526	First10	Here	4
902	122025	16	Bellis perennis	1016	2018-05-03-10-37-20	0	0	x	15	0	35.5	22	34.9	21.8	35.5	-0.027	14526	First10	Here	5
903	122026	16	Bellis perennis	1016	2018-05-03-10-37-22	0	0	x	15	0	35.4	22	35	21.9	35.6	0.165	14526	First10	Here	6
904	122027	16	Bellis perennis	1016	2018-05-03-10-37-24	0	0	x	15	0	35.5	22	35	21.9	35.6	0.065	14526	First10	Here	7
905	122028	16	Bellis perennis	1016	2018-05-03-10-37-26	0	0	x	15	0	35.4	22	35	21.9	35.6	0.165	14526	First10	Here	8
906	122029	16	Bellis perennis	1016	2018-05-03-10-37-28	0	0	x	15	0	35.4	22	35	21.9	35.6	0.165	14526	First10	Here	9
907	122030	16	Bellis perennis	1016	2018-05-03-10-37-30	0	0	x	15	0	35.4	22	35	21.9	35.6	0.165	14526	First10	Here	10
908	122031	16	Bellis perennis	1016	2018-05-03-10-37-32	0	0	x	15	0	35.4	22	35	21.9	35.6	0.165	14526			11
909	122032	16	Bellis perennis	1016	2018-05-03-10-37-34	0	0	x	15	0	35.4	22	35	21.9	35.6	0.165	14526			12
910	122033	16	Bellis perennis	1016	2018-05-03-10-37-36	0	0	x	15	0	35.4	22	35	21.9	35.6	0.165	14526			13
911	122034	16	Bellis perennis	1016	2018-05-03-10-37-38	0	0	x	15	0	35.4	22	35	21.9	35.6	0.165	14526			14
912	122035	16	Bellis perennis	1016	2018-05-03-10-37-40	0	0	x	15	0	35.4	22	35	21.9	35.6	0.165	14526			15
913	122036	16	Bellis perennis	1016	2018-05-03-10-37-42	0	0	x	15	0	35.4	22	35	21.9	35.6	0.165	14526			16
914	122037	16	Bellis perennis	1016	2018-05-03-10-37-44	0	0	x	15	0	35.4	22	35	21.9	35.6	0.165	14526			17
915	122038	16	Bellis perennis	1016	2018-05-03-10-37-46	0	0	x	15	0	35.4	22	34.9	21.9	35.5	0.073	14526			18
916	122039	16	Bellis perennis	1016	2018-05-03-10-37-48	0	0	x	15	0	35.4	22	35	21.9	35.6	0.165	14526			19
917	122040	16	Bellis perennis	1016	2018-05-03-10-37-50	0	0	x	15	0	35.4	22	34.9	21.9	35.5	0.073	14526			20
918	122041	16	Bellis perennis	1016	2018-05-03-10-37-52	0	0	x	15	0	35.4	22	35	21.9	35.6	0.165	14526			21
919	122042	16	Bellis perennis	1016	2018-05-03-10-37-54	0	0	x	15	0	35.4	22	35	21.9	35.6	0.165	14526			22
920	122043	16	Bellis perennis	1016	2018-05-03-10-37-56	0	0	x	15	0	35.4	22	35	21.9	35.6	0.165	14526			23
921	122044	16	Bellis perennis	1016	2018-05-03-10-37-58	0	0	x	15	0	35.4	22	34.9	21.9	35.5	0.073	14526			24
922	122045	16	Bellis perennis	1016	2018-05-03-10-38-00	0	0	x	15	0	35.4	22	34.9	21.9	35.5	0.073	14526			25
923	122046	16	Bellis perennis	1016	2018-05-03-10-38-02	0	0	x	15	0	35.4	22	34.9	21.9	35.5	0.073	14526			26
924	122047	16	Bellis perennis	1016	2018-05-03-10-38-04	0	0	x	15	0	35.4	22	34.9	21.8	35.5	0.073	14526			27
925	122048	16	Bellis perennis	1016	2018-05-03-10-38-06	0	0	x	15	0	35.4	22	34.9	21.9	35.5	0.073	14526			28
926	122049	16	Bellis perennis	1016	2018-05-03-10-38-08	0	0	x	15	0	35.4	22	34.9	21.9	35.5	0.073	14526			29
927	122050	16	Bellis perennis	1016	2018-05-03-10-38-10	0	0	x	15	0	35.4	22	34.9	21.9	35.5	0.073	14526			30
928	122051	16	Bellis perennis	1016	2018-05-03-10-38-12	0	0	x	15	0	35.4	22	34.9	21.9	35.5	0.073	14526			31
929	122052	16	Bellis perennis	1016	2018-05-03-10-38-14	0	0	x	15	0	35.3	22	34.8	21.9	35.4	0.081	14526			32
930	122053	16	Bellis perennis	1016	2018-05-03-10-38-16	0	0	x	15	0	35.4	22	34.9	21.9	35.5	0.073	14526			33
931	122054	16	Bellis perennis	1016	2018-05-03-10-38-18	0	0	x	15	0	35.3	22	34.9	21.9	35.5	0.173	14526			34
932	122055	16	Bellis perennis	1016	2018-05-03-10-38-20	0	0	x	15	0	35.3	22	34.9	21.9	35.5	0.173	14526			35
933	122056	16	Bellis perennis	1016	2018-05-03-10-38-22	0	0	x	15	0	35.3	22	34.9	21.9	35.5	0.173	14526			36
934	122057	16	Bellis perennis	1016	2018-05-03-10-38-24	0	0	x	15	0	35.3	22	34.9	21.9	35.5	0.173	14526			37
935	122058	16	Bellis perennis	1016	2018-05-03-10-38-26	0	0	x	15	0	35.3	22	34.9	21.9	35.5	0.173	14526			38
936	122059	16	Bellis perennis	1016	2018-05-03-10-38-28	0	0	x	15	0	35.3	22	34.9	21.9	35.5	0.173	14526			39
937	122060	16	Bellis perennis	1016	2018-05-03-10-38-30	0	0	x	15	0	35.3	22	34.9	21.9	35.5	0.173	14526			40
938	122061	16	Bellis perennis	1016	2018-05-03-10-38-32	0	0	x	15	0	35.3	22	34.9	21.9	35.5	0.173	14526			41
939	122062	16	Bellis perennis	1016	2018-05-03-10-38-34	0	0	x	15	0	35.3	22	34.9	21.9	35.5	0.173	14526			42
940	122063	16	Bellis perennis	1016	2018-05-03-10-38-36	0	0	x	15	0	35.3	22	34.9	21.9	35.5	0.173	14526			43
941	122064	16	Bellis perennis	1016	2018-05-03-10-38-38	0	0	x	15	0	35.3	22	34.9	21.9	35.5	0.173	14526			44
942	122065	16	Bellis perennis	1016	2018-05-03-10-38-42	0	0	x	15	0	35.3	22	34.9	21.9	35.5	0.173	14526			45
943	122066	16	Bellis perennis	1016	2018-05-03-10-38-44	0	0	x	15	0	35.3	22	34.9	21.9	35.5	0.173	14526			46
944	122067	16	Bellis perennis	1016	2018-05-03-10-38-46	0	0	x	15	0	35.3	22	34.9	21.9	35.5	0.173	14526			47
945	122068	16	Bellis perennis	1016	2018-05-03-10-38-48	0	0	x	15	0	35.3	22	34.9	21.9	35.5	0.173	14526			48
946	122069	16	Bellis perennis	1016	2018-05-03-10-38-50	0	0	x	15	0	35.3	22	34.9	21.9	35.5	0.173	14526			49
947	122070	16	Bellis perennis	1016	2018-05-03-10-38-53	0	0	x	15	0	35.3	22	34.9	21.9	35.5	0.173	14526			50
948	122071	16	Bellis perennis	1016	2018-05-03-10-38-55	0	0	x	15	0	35.3	22	34.9	21.9	35.5	0.173	14526			51
949	122072	16	Bellis perennis	1016	2018-05-03-10-38-57	0	0	x	15	0	35.3	22	34.9	21.9	35.5	0.173	14526			52
950	122073	16	Bellis perennis	1016	2018-05-03-10-38-59	0	0	x	15	0	35.3	22	34.9	21.9	35.5	0.173	14526			53
951	122074	16	Bellis perennis	1016	2018-05-03-10-39-01	0	0	x	15	0	35.3	22	34.9	21.9	35.5	0.173	14526			54
952	122075	16	Bellis perennis	1016	2018-05-03-10-39-03	0	0	x	15	0	35.3	22	34.9	21.9	35.5	0.173	14526			55
953	122076	16	Bellis perennis	1016	2018-05-03-10-39-05	0	0	x	15	0	35.3	22	34.8	21.9	35.4	0.081	14526			56
954	122077	16	Bellis perennis	1016	2018-05-03-10-39-07	0	0	x	15	0	35.3	22	34.8	21.9	35.4	0.081	14526			57
955	122078	16	Bellis perennis	1016	2018-05-03-10-39-09	0	0	x	15	0	35.3	22	34.8	21.9	35.4	0.081	14526			58
956	122079	16	Bellis perennis	1016	2018-05-03-10-39-11	0	0	x	15	0	35.3	22	34.8	21.9	35.4	0.081	14526			59
957	122080	16	Bellis perennis	1016	2018-05-03-10-39-13	0	0	x	15	0	35.3	22	34.8	21.9	35.4	0.081	14526			60
958	122081	16	Bellis perennis	1016	2018-05-03-10-39-15	0	0	x	15	0	35.3	22	34.8	21.9	35.4	0.081	14526			61
959	122082	16	Bellis perennis	1016	2018-05-03-10-39-17	0	0	x	15	0	35.3	22	34.8	21.9	35.4	0.081	14526			62
960	122083	16	Bellis perennis	1016	2018-05-03-10-39-19	0	0	x	15	0	35.3	22	34.8	21.9	35.4	0.081	14526			63
961	122084	16	Bellis perennis	1016	2018-05-03-10-39-21	0	0	x	15	0	35.3	22	34.8	21.9	35.4	0.081	14526			64
962	122085	16	Bellis perennis	1016	2018-05-03-10-39-23	0	0	x	15	0	35.3	22	34.9	21.9	35.5	0.173	14526			65
963	122086	16	Bellis perennis	1016	2018-05-03-10-39-25	0	0	x	15	0	35.3	22	34.9	21.9	35.5	0.173	14526			66
964	122087	16	Bellis perennis	1016	2018-05-03-10-39-27	0	0	x	15	0	35.2	22	34.8	21.9	35.4	0.181	14526			67
965	122088	16	Bellis perennis	1016	2018-05-03-10-39-29	0	0	x	15	0	35.3	22	34.8	21.9	35.4	0.081	14526			68
966	122089	16	Bellis perennis	1016	2018-05-03-10-39-31	0	0	x	15	0	35.3	22	34.8	21.9	35.4	0.081	14526			69
967	122090	16	Bellis perennis	1016	2018-05-03-10-39-33	0	0	x	15	0	35.3	22	34.8	21.9	35.4	0.081	14526			70
968	122091	16	Bellis perennis	1016	2018-05-03-10-39-35	0	0	x	15	0	35.3	22	34.8	21.9	35.4	0.081	14526			71
969	122092	16	Bellis perennis	1016	2018-05-03-10-39-37	0	0	x	15	0	35.2	22	34.8	21.9	35.4	0.181	14526			72
970	122093	16	Bellis perennis	1016	2018-05-03-10-39-39	0	0	x	15	0	35.2	22	34.8	21.9	35.4	0.181	14526			73
971	122094	16	Bellis perennis	1016	2018-05-03-10-39-41	0	0	x	15	0	35.3	22	34.8	21.9	35.4	0.081	14526			74
972	122095	16	Bellis perennis	1016	2018-05-03-10-39-43	0	0	x	15	0	35.3	22	34.8	21.9	35.4	0.081	14526			75
973	122096	16	Bellis perennis	1016	2018-05-03-10-39-45	0	0	x	15	0	35.2	22	34.8	21.9	35.4	0.181	14526			76
974	122097	16	Bellis perennis	1016	2018-05-03-10-39-47	0	0	x	15	0	35.2	22	34.8	21.9	35.4	0.181	14526			77
975	122098	16	Bellis perennis	1016	2018-05-03-10-39-49	0	0	x	15	0	35.2	22	34.8	21.9	35.4	0.181	14526			78
976	122099	16	Bellis perennis	1016	2018-05-03-10-39-51	0	0	x	15	0	35.2	22	34.8	21.9	35.4	0.181	14526			79
977	122100	16	Bellis perennis	1016	2018-05-03-10-39-53	0	0	x	15	0	35.2	22	34.8	21.9	35.4	0.181	14526			80
978	122101	16	Bellis perennis	1016	2018-05-03-10-39-55	0	0	x	15	0	35.2	22	34.8	21.9	35.4	0.181	14526			81
979	122102	16	Bellis perennis	1016	2018-05-03-10-39-57	0	0	x	15	0	35.2	22	34.7	21.9	35.3	0.089	14526			82
980	122103	16	Bellis perennis	1016	2018-05-03-10-39-59	0	0	x	15	0	35.2	22	34.7	21.9	35.3	0.089	14526			83
981	122104	16	Bellis perennis	1016	2018-05-03-10-40-01	0	0	x	15	0	35.2	22	34.7	21.9	35.3	0.089	14526			84
982	122105	16	Bellis perennis	1016	2018-05-03-10-40-03	0	0	x	15	0	35.2	22	34.7	21.9	35.3	0.089	14526			85
983	122106	16	Bellis perennis	1016	2018-05-03-10-40-05	0	0	x	15	0	35.2	22	34.7	21.9	35.3	0.089	14526			86
984	122107	16	Bellis perennis	1016	2018-05-03-10-40-07	0	0	x	15	0	35.2	22	34.7	21.9	35.3	0.089	14526			87
985	122108	16	Bellis perennis	1016	2018-05-03-10-40-09	0	0	x	15	0	35.2	22	34.7	21.9	35.3	0.089	14526			88
986	122109	16	Bellis perennis	1016	2018-05-03-10-40-11	0	0	x	15	0	35.2	22	34.7	21.9	35.3	0.089	14526			89
987	122110	16	Bellis perennis	1016	2018-05-03-10-40-13	0	0	x	15	0	35.2	22	34.6	21.9	35.2	-0.003	14526			90
988	122111	16	Bellis perennis	1016	2018-05-03-10-40-15	0	0	x	15	0	35.2	22	34.7	21.9	35.3	0.089	14526	Last10	Here	91
989	122112	16	Bellis perennis	1016	2018-05-03-10-40-17	0	0	x	15	0	35.2	22	34.6	21.9	35.2	-0.003	14526	Last10	Here	92
990	122113	16	Bellis perennis	1016	2018-05-03-10-40-19	0	0	x	15	0	35.2	22	34.7	21.9	35.3	0.089	14526	Last10	Here	93
991	122114	16	Bellis perennis	1016	2018-05-03-10-40-21	0	0	x	15	0	35.2	22	34.7	21.9	35.3	0.089	14526	Last10	Here	94
992	122115	16	Bellis perennis	1016	2018-05-03-10-40-23	0	0	x	15	0	35.2	22	34.7	21.9	35.3	0.089	14526	Last10	Here	95
993	122116	16	Bellis perennis	1016	2018-05-03-10-40-25	0	0	x	15	0	35.2	22	34.7	21.9	35.3	0.089	14526	Last10	Here	96
994	122117	16	Bellis perennis	1016	2018-05-03-10-40-27	0	0	x	15	0	35.2	22	34.7	21.9	35.3	0.089	14526	Last10	Here	97
995	122118	16	Bellis perennis	1016	2018-05-03-10-40-29	0	0	x	15	0	35.2	22	34.7	21.9	35.3	0.089	14526	Last10	Here	98
996	122119	16	Bellis perennis	1016	2018-05-03-10-41-03	0	0	x	20	0	35.2	22	34.6	21.9	35.2	-0.003	14527	First10	Here	1
997	122120	16	Bellis perennis	1016	2018-05-03-10-41-05	0	0	x	20	0	35.2	22	34.6	21.9	35.2	-0.003	14527	First10	Here	2
998	122121	16	Bellis perennis	1016	2018-05-03-10-41-07	0	0	x	20	0	35.1	22	34.6	21.9	35.2	0.097	14527	First10	Here	3
999	122122	16	Bellis perennis	1016	2018-05-03-10-41-09	0	0	x	20	0	35.1	22	34.6	21.9	35.2	0.097	14527	First10	Here	4
1000	122123	16	Bellis perennis	1016	2018-05-03-10-41-11	0	0	x	20	0	35.1	22	34.6	21.9	35.2	0.097	14527	First10	Here	5
1001	122124	16	Bellis perennis	1016	2018-05-03-10-41-13	0	0	x	20	0	35.2	22	34.6	21.9	35.2	-0.003	14527	First10	Here	6
1002	122125	16	Bellis perennis	1016	2018-05-03-10-41-15	0	0	x	20	0	35.2	22	34.6	21.9	35.2	-0.003	14527	First10	Here	7
1003	122126	16	Bellis perennis	1016	2018-05-03-10-41-17	0	0	x	20	0	35.2	22	34.6	21.9	35.2	-0.003	14527	First10	Here	8
1004	122127	16	Bellis perennis	1016	2018-05-03-10-41-19	0	0	x	20	0	35.2	22	34.7	21.9	35.3	0.089	14527	First10	Here	9
1005	122128	16	Bellis perennis	1016	2018-05-03-10-41-21	0	0	x	20	0	35.2	22	34.6	21.9	35.2	-0.003	14527	First10	Here	10
1006	122129	16	Bellis perennis	1016	2018-05-03-10-41-23	0	0	x	20	0	35.2	22	34.6	21.9	35.2	-0.003	14527			11
1007	122130	16	Bellis perennis	1016	2018-05-03-10-41-25	0	0	x	20	0	35.1	22	34.6	21.9	35.2	0.097	14527			12
1008	122131	16	Bellis perennis	1016	2018-05-03-10-41-27	0	0	x	20	0	35.1	22	34.7	21.9	35.3	0.189	14527			13
1009	122132	16	Bellis perennis	1016	2018-05-03-10-41-29	0	0	x	20	0	35.1	22	34.7	21.9	35.3	0.189	14527			14
1010	122133	16	Bellis perennis	1016	2018-05-03-10-41-31	0	0	x	20	0	35.2	22	34.7	21.9	35.3	0.089	14527			15
1011	122134	16	Bellis perennis	1016	2018-05-03-10-41-33	0	0	x	20	0	35.2	22	34.7	21.9	35.3	0.089	14527			16
1012	122135	16	Bellis perennis	1016	2018-05-03-10-41-35	0	0	x	20	0	35.1	22	34.6	21.9	35.2	0.097	14527			17
1013	122136	16	Bellis perennis	1016	2018-05-03-10-41-37	0	0	x	20	0	35.1	22	34.6	21.9	35.2	0.097	14527			18
1014	122137	16	Bellis perennis	1016	2018-05-03-10-41-39	0	0	x	20	0	35.1	22	34.6	21.9	35.2	0.097	14527			19
1015	122138	16	Bellis perennis	1016	2018-05-03-10-41-41	0	0	x	20	0	35.1	22	34.6	21.9	35.2	0.097	14527			20
1016	122139	16	Bellis perennis	1016	2018-05-03-10-41-43	0	0	x	20	0	35.1	22	34.6	21.9	35.2	0.097	14527			21
1017	122140	16	Bellis perennis	1016	2018-05-03-10-41-45	0	0	x	20	0	35.1	22	34.6	21.9	35.2	0.097	14527			22
1018	122141	16	Bellis perennis	1016	2018-05-03-10-41-47	0	0	x	20	0	35.1	22	34.6	21.9	35.2	0.097	14527			23
1019	122142	16	Bellis perennis	1016	2018-05-03-10-41-49	0	0	x	20	0	35.1	22	34.6	21.9	35.2	0.097	14527			24
1020	122143	16	Bellis perennis	1016	2018-05-03-10-41-51	0	0	x	20	0	35.1	22	34.6	21.9	35.2	0.097	14527			25
1021	122144	16	Bellis perennis	1016	2018-05-03-10-41-53	0	0	x	20	0	35.1	22	34.6	21.9	35.2	0.097	14527			26
1022	122145	16	Bellis perennis	1016	2018-05-03-10-41-55	0	0	x	20	0	35.1	22	34.6	21.9	35.2	0.097	14527			27
1023	122146	16	Bellis perennis	1016	2018-05-03-10-41-57	0	0	x	20	0	35.1	22	34.6	21.9	35.2	0.097	14527			28
1024	122147	16	Bellis perennis	1016	2018-05-03-10-41-59	0	0	x	20	0	35.1	22	34.6	21.9	35.2	0.097	14527			29
1025	122148	16	Bellis perennis	1016	2018-05-03-10-42-01	0	0	x	20	0	35.1	22	34.6	21.9	35.2	0.097	14527			30
1026	122149	16	Bellis perennis	1016	2018-05-03-10-42-03	0	0	x	20	0	35.1	22	34.6	21.9	35.2	0.097	14527			31
1027	122150	16	Bellis perennis	1016	2018-05-03-10-42-05	0	0	x	20	0	35.1	22	34.6	21.9	35.2	0.097	14527			32
1028	122151	16	Bellis perennis	1016	2018-05-03-10-42-07	0	0	x	20	0	35.1	22	34.6	21.9	35.2	0.097	14527			33
1029	122152	16	Bellis perennis	1016	2018-05-03-10-42-09	0	0	x	20	0	35.1	22	34.6	21.9	35.2	0.097	14527			34
1030	122153	16	Bellis perennis	1016	2018-05-03-10-42-11	0	0	x	20	0	35.1	22	34.6	21.9	35.2	0.097	14527			35
1031	122154	16	Bellis perennis	1016	2018-05-03-10-42-13	0	0	x	20	0	35.1	22	34.6	21.9	35.2	0.097	14527			36
1032	122155	16	Bellis perennis	1016	2018-05-03-10-42-15	0	0	x	20	0	35.1	22	34.6	21.9	35.2	0.097	14527			37
1033	122156	16	Bellis perennis	1016	2018-05-03-10-42-17	0	0	x	20	0	35.1	22	34.6	21.9	35.2	0.097	14527			38
1034	122157	16	Bellis perennis	1016	2018-05-03-10-42-19	0	0	x	20	0	35.1	22	34.6	21.9	35.2	0.097	14527			39
1035	122158	16	Bellis perennis	1016	2018-05-03-10-42-21	0	0	x	20	0	35.1	22	34.6	21.9	35.2	0.097	14527			40
1036	122159	16	Bellis perennis	1016	2018-05-03-10-42-23	0	0	x	20	0	35.1	22	34.6	21.9	35.2	0.097	14527			41
1037	122160	16	Bellis perennis	1016	2018-05-03-10-42-25	0	0	x	20	0	35.1	22	34.6	21.9	35.2	0.097	14527			42
1038	122161	16	Bellis perennis	1016	2018-05-03-10-42-27	0	0	x	20	0	35.1	22	34.6	21.9	35.2	0.097	14527			43
1039	122162	16	Bellis perennis	1016	2018-05-03-10-42-29	0	0	x	20	0	35.1	22	34.5	21.9	35.1	0.005	14527			44
1040	122163	16	Bellis perennis	1016	2018-05-03-10-42-31	0	0	x	20	0	35.1	22	34.5	21.9	35.1	0.005	14527			45
1041	122164	16	Bellis perennis	1016	2018-05-03-10-42-33	0	0	x	20	0	35.1	22	34.5	21.9	35.1	0.005	14527			46
1042	122165	16	Bellis perennis	1016	2018-05-03-10-42-35	0	0	x	20	0	35.1	22	34.5	21.9	35.1	0.005	14527			47
1043	122166	16	Bellis perennis	1016	2018-05-03-10-42-37	0	0	x	20	0	35.1	22	34.5	21.9	35.1	0.005	14527			48
1044	122167	16	Bellis perennis	1016	2018-05-03-10-42-39	0	0	x	20	0	35.1	22	34.5	21.9	35.1	0.005	14527			49
1045	122168	16	Bellis perennis	1016	2018-05-03-10-42-41	0	0	x	20	0	35.1	22	34.5	21.9	35.1	0.005	14527			50
1046	122169	16	Bellis perennis	1016	2018-05-03-10-42-43	0	0	x	20	0	35.1	22	34.5	21.9	35.1	0.005	14527			51
1047	122170	16	Bellis perennis	1016	2018-05-03-10-42-45	0	0	x	20	0	35.1	22	34.5	21.9	35.1	0.005	14527			52
1048	122171	16	Bellis perennis	1016	2018-05-03-10-42-47	0	0	x	20	0	35.1	22	34.5	21.9	35.1	0.005	14527			53
1049	122172	16	Bellis perennis	1016	2018-05-03-10-42-49	0	0	x	20	0	35.1	22	34.5	21.9	35.1	0.005	14527			54
1050	122173	16	Bellis perennis	1016	2018-05-03-10-42-51	0	0	x	20	0	35.1	22	34.5	21.9	35.1	0.005	14527			55
1051	122174	16	Bellis perennis	1016	2018-05-03-10-42-53	0	0	x	20	0	35.1	22	34.5	21.9	35.1	0.005	14527			56
1052	122175	16	Bellis perennis	1016	2018-05-03-10-42-55	0	0	x	20	0	35.1	22	34.5	21.9	35.1	0.005	14527			57
1053	122176	16	Bellis perennis	1016	2018-05-03-10-42-57	0	0	x	20	0	35.1	22	34.5	21.9	35.1	0.005	14527			58
1054	122177	16	Bellis perennis	1016	2018-05-03-10-42-59	0	0	x	20	0	35.1	22	34.5	21.9	35.1	0.005	14527			59
1055	122178	16	Bellis perennis	1016	2018-05-03-10-43-01	0	0	x	20	0	35.1	22	34.5	21.9	35.1	0.005	14527			60
1056	122179	16	Bellis perennis	1016	2018-05-03-10-43-03	0	0	x	20	0	35.1	22	34.5	21.9	35.1	0.005	14527			61
1057	122180	16	Bellis perennis	1016	2018-05-03-10-43-05	0	0	x	20	0	35.1	22	34.5	21.9	35.1	0.005	14527			62
1058	122181	16	Bellis perennis	1016	2018-05-03-10-43-07	0	0	x	20	0	35.1	22	34.5	21.9	35.1	0.005	14527			63
1059	122182	16	Bellis perennis	1016	2018-05-03-10-43-09	0	0	x	20	0	35.1	22	34.5	21.9	35.1	0.005	14527			64
1060	122183	16	Bellis perennis	1016	2018-05-03-10-43-11	0	0	x	20	0	35.1	22	34.5	21.9	35.1	0.005	14527			65
1061	122184	16	Bellis perennis	1016	2018-05-03-10-43-13	0	0	x	20	0	35.1	22	34.5	21.9	35.1	0.005	14527			66
1062	122185	16	Bellis perennis	1016	2018-05-03-10-43-15	0	0	x	20	0	35.1	22	34.5	21.9	35.1	0.005	14527			67
1063	122186	16	Bellis perennis	1016	2018-05-03-10-43-17	0	0	x	20	0	35.1	22	34.5	21.9	35.1	0.005	14527			68
1064	122187	16	Bellis perennis	1016	2018-05-03-10-43-19	0	0	x	20	0	35.1	22	34.5	21.9	35.1	0.005	14527			69
1065	122188	16	Bellis perennis	1016	2018-05-03-10-43-21	0	0	x	20	0	35.1	22	34.5	21.9	35.1	0.005	14527			70
1066	122189	16	Bellis perennis	1016	2018-05-03-10-43-23	0	0	x	20	0	35.1	22	34.5	21.9	35.1	0.005	14527			71
1067	122190	16	Bellis perennis	1016	2018-05-03-10-43-25	0	0	x	20	0	35.1	22	34.5	21.9	35.1	0.005	14527			72
1068	122191	16	Bellis perennis	1016	2018-05-03-10-43-27	0	0	x	20	0	35.1	22	34.5	21.9	35.1	0.005	14527			73
1069	122192	16	Bellis perennis	1016	2018-05-03-10-43-29	0	0	x	20	0	35.1	22	34.5	21.9	35.1	0.005	14527			74
1070	122193	16	Bellis perennis	1016	2018-05-03-10-43-31	0	0	x	20	0	35.1	22	34.5	21.9	35.1	0.005	14527			75
1071	122194	16	Bellis perennis	1016	2018-05-03-10-43-33	0	0	x	20	0	35.1	22	34.5	21.9	35.1	0.005	14527			76
1072	122195	16	Bellis perennis	1016	2018-05-03-10-43-35	0	0	x	20	0	35.1	22	34.5	21.9	35.1	0.005	14527			77
1073	122196	16	Bellis perennis	1016	2018-05-03-10-43-37	0	0	x	20	0	35.1	22	34.5	21.9	35.1	0.005	14527			78
1074	122197	16	Bellis perennis	1016	2018-05-03-10-43-39	0	0	x	20	0	35.1	22	34.5	21.9	35.1	0.005	14527			79
1075	122198	16	Bellis perennis	1016	2018-05-03-10-43-41	0	0	x	20	0	35.1	22	34.5	21.9	35.1	0.005	14527			80
1076	122199	16	Bellis perennis	1016	2018-05-03-10-43-43	0	0	x	20	0	35.1	22	34.5	21.9	35.1	0.005	14527			81
1077	122200	16	Bellis perennis	1016	2018-05-03-10-43-45	0	0	x	20	0	35.1	22	34.5	21.9	35.1	0.005	14527			82
1078	122201	16	Bellis perennis	1016	2018-05-03-10-43-47	0	0	x	20	0	35.1	22	34.5	21.9	35.1	0.005	14527			83
1079	122202	16	Bellis perennis	1016	2018-05-03-10-43-49	0	0	x	20	0	35.1	22	34.5	21.9	35.1	0.005	14527			84
1080	122203	16	Bellis perennis	1016	2018-05-03-10-43-51	0	0	x	20	0	35.1	22	34.5	21.9	35.1	0.005	14527			85
1081	122204	16	Bellis perennis	1016	2018-05-03-10-43-53	0	0	x	20	0	35.1	22	34.5	21.9	35.1	0.005	14527			86
1082	122205	16	Bellis perennis	1016	2018-05-03-10-43-55	0	0	x	20	0	35.1	22	34.5	21.9	35.1	0.005	14527			87
1083	122206	16	Bellis perennis	1016	2018-05-03-10-43-57	0	0	x	20	0	35.1	22	34.5	21.9	35.1	0.005	14527			88
1084	122207	16	Bellis perennis	1016	2018-05-03-10-43-59	0	0	x	20	0	35	22	34.5	21.9	35.1	0.105	14527			89
1085	122208	16	Bellis perennis	1016	2018-05-03-10-44-02	0	0	x	20	0	35	22	34.4	21.9	35	0.013	14527			90
1086	122209	16	Bellis perennis	1016	2018-05-03-10-44-04	0	0	x	20	0	35	22	34.5	21.9	35.1	0.105	14527	Last10	Here	91
1087	122210	16	Bellis perennis	1016	2018-05-03-10-44-06	0	0	x	20	0	35	22	34.5	21.9	35.1	0.105	14527	Last10	Here	92
1088	122211	16	Bellis perennis	1016	2018-05-03-10-44-08	0	0	x	20	0	35.1	22	34.5	21.9	35.1	0.005	14527	Last10	Here	93
1089	122212	16	Bellis perennis	1016	2018-05-03-10-44-10	0	0	x	20	0	35.1	22	34.5	21.9	35.1	0.005	14527	Last10	Here	94
1090	122213	16	Bellis perennis	1016	2018-05-03-10-44-12	0	0	x	20	0	35.1	22	34.5	21.9	35.1	0.005	14527	Last10	Here	95
1091	122214	16	Bellis perennis	1016	2018-05-03-10-44-14	0	0	x	20	0	35.1	22	34.5	21.9	35.1	0.005	14527	Last10	Here	96
1092	122215	16	Bellis perennis	1016	2018-05-03-10-44-16	0	0	x	20	0	35.1	22	34.5	21.9	35.1	0.005	14527	Last10	Here	97
1093	122216	16	Bellis perennis	1016	2018-05-03-10-44-18	0	0	x	20	0	35.1	22	34.5	21.9	35.1	0.005	14527	Last10	Here	98
1094	122217	16	Bellis perennis	1016	2018-05-03-10-44-20	0	0	x	20	0	35.1	22	34.5	21.9	35.1	0.005	14527	Last10	Here	99
1095	122218	16	Bellis perennis	1016	2018-05-03-10-44-52	0	0	x	25	0	35.1	22	34.4	21.9	35	-0.087	14528	First10	Here	1
1096	122219	16	Bellis perennis	1016	2018-05-03-10-44-54	0	0	x	25	0	35.1	22	34.4	21.9	35	-0.087	14528	First10	Here	2
1097	122220	16	Bellis perennis	1016	2018-05-03-10-44-56	0	0	x	25	0	35.1	22	34.4	21.9	35	-0.087	14528	First10	Here	3
1098	122221	16	Bellis perennis	1016	2018-05-03-10-44-58	0	0	x	25	0	35.1	22	34.4	21.9	35	-0.087	14528	First10	Here	4
1099	122222	16	Bellis perennis	1016	2018-05-03-10-45-00	0	0	x	25	0	35.1	22	34.4	21.9	35	-0.087	14528	First10	Here	5
1100	122223	16	Bellis perennis	1016	2018-05-03-10-45-02	0	0	x	25	0	35.1	22	34.4	21.9	35	-0.087	14528	First10	Here	6
1101	122224	16	Bellis perennis	1016	2018-05-03-10-45-04	0	0	x	25	0	35.1	22	34.4	21.9	35	-0.087	14528	First10	Here	7
1102	122225	16	Bellis perennis	1016	2018-05-03-10-45-06	0	0	x	25	0	35.1	22	34.4	21.9	35	-0.087	14528	First10	Here	8
1103	122226	16	Bellis perennis	1016	2018-05-03-10-45-08	0	0	x	25	0	35.1	22	34.4	21.9	35	-0.087	14528	First10	Here	9
1104	122227	16	Bellis perennis	1016	2018-05-03-10-45-10	0	0	x	25	0	35.1	22	34.4	21.9	35	-0.087	14528	First10	Here	10
1105	122228	16	Bellis perennis	1016	2018-05-03-10-45-12	0	0	x	25	0	35.1	22	34.4	21.9	35	-0.087	14528			11
1106	122229	16	Bellis perennis	1016	2018-05-03-10-45-14	0	0	x	25	0	35.1	22	34.4	21.9	35	-0.087	14528			12
1107	122230	16	Bellis perennis	1016	2018-05-03-10-45-16	0	0	x	25	0	35.1	22	34.4	21.9	35	-0.087	14528			13
1108	122231	16	Bellis perennis	1016	2018-05-03-10-45-18	0	0	x	25	0	35.1	22	34.4	21.9	35	-0.087	14528			14
1109	122232	16	Bellis perennis	1016	2018-05-03-10-45-20	0	0	x	25	0	35.1	22	34.4	21.9	35	-0.087	14528			15
1110	122233	16	Bellis perennis	1016	2018-05-03-10-45-22	0	0	x	25	0	35.1	22	34.4	21.9	35	-0.087	14528			16
1111	122234	16	Bellis perennis	1016	2018-05-03-10-45-24	0	0	x	25	0	35	22	34.4	21.9	35	0.013	14528			17
1112	122235	16	Bellis perennis	1016	2018-05-03-10-45-26	0	0	x	25	0	35	22	34.4	21.9	35	0.013	14528			18
1113	122236	16	Bellis perennis	1016	2018-05-03-10-45-28	0	0	x	25	0	35.1	22	34.4	21.9	35	-0.087	14528			19
1114	122237	16	Bellis perennis	1016	2018-05-03-10-45-30	0	0	x	25	0	35.1	22	34.4	21.9	35	-0.087	14528			20
1115	122238	16	Bellis perennis	1016	2018-05-03-10-45-32	0	0	x	25	0	35.1	22	34.4	21.9	35	-0.087	14528			21
1116	122239	16	Bellis perennis	1016	2018-05-03-10-45-34	0	0	x	25	0	35	22	34.4	21.9	35	0.013	14528			22
1117	122240	16	Bellis perennis	1016	2018-05-03-10-45-36	0	0	x	25	0	35	22	34.4	21.9	35	0.013	14528			23
1118	122241	16	Bellis perennis	1016	2018-05-03-10-45-38	0	0	x	25	0	35	22	34.4	21.9	35	0.013	14528			24
1119	122242	16	Bellis perennis	1016	2018-05-03-10-45-40	0	0	x	25	0	35	22	34.3	21.9	34.9	-0.079	14528			25
1120	122243	16	Bellis perennis	1016	2018-05-03-10-45-42	0	0	x	25	0	35	22	34.4	21.9	35	0.013	14528			26
1121	122244	16	Bellis perennis	1016	2018-05-03-10-45-44	0	0	x	25	0	35	22	34.4	21.9	35	0.013	14528			27
1122	122245	16	Bellis perennis	1016	2018-05-03-10-45-46	0	0	x	25	0	35	22	34.3	21.9	34.9	-0.079	14528			28
1123	122246	16	Bellis perennis	1016	2018-05-03-10-45-48	0	0	x	25	0	35	22	34.3	21.9	34.9	-0.079	14528			29
1124	122247	16	Bellis perennis	1016	2018-05-03-10-45-50	0	0	x	25	0	35	22	34.3	21.9	34.9	-0.079	14528			30
1125	122248	16	Bellis perennis	1016	2018-05-03-10-45-52	0	0	x	25	0	35	22	34.4	21.9	35	0.013	14528			31
1126	122249	16	Bellis perennis	1016	2018-05-03-10-45-54	0	0	x	25	0	35	22	34.3	21.9	34.9	-0.079	14528			32
1127	122250	16	Bellis perennis	1016	2018-05-03-10-45-56	0	0	x	25	0	35	22	34.4	21.9	35	0.013	14528			33
1128	122251	16	Bellis perennis	1016	2018-05-03-10-45-58	0	0	x	25	0	35	22	34.4	21.9	35	0.013	14528			34
1129	122252	16	Bellis perennis	1016	2018-05-03-10-46-00	0	0	x	25	0	35	22	34.3	21.9	34.9	-0.079	14528			35
1130	122253	16	Bellis perennis	1016	2018-05-03-10-46-02	0	0	x	25	0	35	22	34.3	21.9	34.9	-0.079	14528			36
1131	122254	16	Bellis perennis	1016	2018-05-03-10-46-04	0	0	x	25	0	35	22	34.3	21.9	34.9	-0.079	14528			37
1132	122255	16	Bellis perennis	1016	2018-05-03-10-46-06	0	0	x	25	0	35	22	34.3	21.9	34.9	-0.079	14528			38
1133	122256	16	Bellis perennis	1016	2018-05-03-10-46-08	0	0	x	25	0	35	22	34.3	21.9	34.9	-0.079	14528			39
1134	122257	16	Bellis perennis	1016	2018-05-03-10-46-10	0	0	x	25	0	35	22	34.3	21.9	34.9	-0.079	14528			40
1135	122258	16	Bellis perennis	1016	2018-05-03-10-46-12	0	0	x	25	0	35	22	34.4	21.9	35	0.013	14528			41
1136	122259	16	Bellis perennis	1016	2018-05-03-10-46-14	0	0	x	25	0	35	22	34.4	21.9	35	0.013	14528			42
1137	122260	16	Bellis perennis	1016	2018-05-03-10-46-16	0	0	x	25	0	35	22	34.4	22	35	0.013	14528			43
1138	122261	16	Bellis perennis	1016	2018-05-03-10-46-18	0	0	x	25	0	35	22	34.4	21.9	35	0.013	14528			44
1139	122262	16	Bellis perennis	1016	2018-05-03-10-46-20	0	0	x	25	0	35	22	34.4	21.9	35	0.013	14528			45
1140	122263	16	Bellis perennis	1016	2018-05-03-10-46-22	0	0	x	25	0	35	22	34.4	21.9	35	0.013	14528			46
1141	122264	16	Bellis perennis	1016	2018-05-03-10-46-24	0	0	x	25	0	35	22	34.4	21.9	35	0.013	14528			47
1142	122265	16	Bellis perennis	1016	2018-05-03-10-46-26	0	0	x	25	0	35	22	34.4	21.9	35	0.013	14528			48
1143	122266	16	Bellis perennis	1016	2018-05-03-10-46-28	0	0	x	25	0	35	22	34.4	21.9	35	0.013	14528			49
1144	122267	16	Bellis perennis	1016	2018-05-03-10-46-30	0	0	x	25	0	35	22	34.4	21.9	35	0.013	14528			50
1145	122268	16	Bellis perennis	1016	2018-05-03-10-46-32	0	0	x	25	0	35	22	34.4	21.9	35	0.013	14528			51
1146	122269	16	Bellis perennis	1016	2018-05-03-10-46-34	0	0	x	25	0	35	22	34.4	21.9	35	0.013	14528			52
1147	122270	16	Bellis perennis	1016	2018-05-03-10-46-36	0	0	x	25	0	35	22	34.4	21.9	35	0.013	14528			53
1148	122271	16	Bellis perennis	1016	2018-05-03-10-46-38	0	0	x	25	0	35	22	34.4	21.9	35	0.013	14528			54
1149	122272	16	Bellis perennis	1016	2018-05-03-10-46-40	0	0	x	25	0	35	22	34.4	21.9	35	0.013	14528			55
1150	122273	16	Bellis perennis	1016	2018-05-03-10-46-42	0	0	x	25	0	35	22	34.5	21.9	35.1	0.105	14528			56
1151	122274	16	Bellis perennis	1016	2018-05-03-10-46-44	0	0	x	25	0	35	22	34.4	21.9	35	0.013	14528			57
1152	122275	16	Bellis perennis	1016	2018-05-03-10-46-46	0	0	x	25	0	35	22	34.5	21.9	35.1	0.105	14528			58
1153	122276	16	Bellis perennis	1016	2018-05-03-10-46-48	0	0	x	25	0	35	22	34.5	21.9	35.1	0.105	14528			59
1154	122277	16	Bellis perennis	1016	2018-05-03-10-46-50	0	0	x	25	0	35.1	22	34.4	21.9	35	-0.087	14528			60
1155	122278	16	Bellis perennis	1016	2018-05-03-10-46-52	0	0	x	25	0	35	22	34.4	21.9	35	0.013	14528			61
1156	122279	16	Bellis perennis	1016	2018-05-03-10-46-54	0	0	x	25	0	35	22	34.4	21.9	35	0.013	14528			62
1157	122280	16	Bellis perennis	1016	2018-05-03-10-46-56	0	0	x	25	0	35	22	34.4	21.9	35	0.013	14528			63
1158	122281	16	Bellis perennis	1016	2018-05-03-10-46-58	0	0	x	25	0	35	22	34.5	21.9	35.1	0.105	14528			64
1159	122282	16	Bellis perennis	1016	2018-05-03-10-47-00	0	0	x	25	0	35	22	34.4	21.9	35	0.013	14528			65
1160	122283	16	Bellis perennis	1016	2018-05-03-10-47-02	0	0	x	25	0	35	22	34.5	21.9	35.1	0.105	14528			66
1161	122284	16	Bellis perennis	1016	2018-05-03-10-47-04	0	0	x	25	0	35	22	34.5	21.9	35.1	0.105	14528			67
1162	122285	16	Bellis perennis	1016	2018-05-03-10-47-06	0	0	x	25	0	35	22	34.5	21.9	35.1	0.105	14528			68
1163	122286	16	Bellis perennis	1016	2018-05-03-10-47-08	0	0	x	25	0	35	22	34.5	21.9	35.1	0.105	14528			69
1164	122287	16	Bellis perennis	1016	2018-05-03-10-47-10	0	0	x	25	0	35	22	34.5	21.9	35.1	0.105	14528			70
1165	122288	16	Bellis perennis	1016	2018-05-03-10-47-12	0	0	x	25	0	35	22	34.4	21.9	35	0.013	14528			71
1166	122289	16	Bellis perennis	1016	2018-05-03-10-47-14	0	0	x	25	0	35	22	34.4	21.9	35	0.013	14528			72
1167	122290	16	Bellis perennis	1016	2018-05-03-10-47-16	0	0	x	25	0	35	22	34.4	21.9	35	0.013	14528			73
1168	122291	16	Bellis perennis	1016	2018-05-03-10-47-18	0	0	x	25	0	35	22	34.4	21.9	35	0.013	14528			74
1169	122292	16	Bellis perennis	1016	2018-05-03-10-47-20	0	0	x	25	0	35	22	34.4	21.9	35	0.013	14528			75
1170	122293	16	Bellis perennis	1016	2018-05-03-10-47-22	0	0	x	25	0	35	22	34.4	21.9	35	0.013	14528			76
1171	122294	16	Bellis perennis	1016	2018-05-03-10-47-24	0	0	x	25	0	35	22	34.4	21.9	35	0.013	14528			77
1172	122295	16	Bellis perennis	1016	2018-05-03-10-47-26	0	0	x	25	0	35	22	34.4	21.9	35	0.013	14528			78
1173	122296	16	Bellis perennis	1016	2018-05-03-10-47-28	0	0	x	25	0	35	22	34.4	21.9	35	0.013	14528			79
1174	122297	16	Bellis perennis	1016	2018-05-03-10-47-30	0	0	x	25	0	35	22	34.4	21.9	35	0.013	14528			80
1175	122298	16	Bellis perennis	1016	2018-05-03-10-47-32	0	0	x	25	0	35	22	34.4	21.9	35	0.013	14528			81
1176	122299	16	Bellis perennis	1016	2018-05-03-10-47-34	0	0	x	25	0	35	22	34.4	21.9	35	0.013	14528			82
1177	122300	16	Bellis perennis	1016	2018-05-03-10-47-36	0	0	x	25	0	35	22	34.4	21.9	35	0.013	14528			83
1178	122301	16	Bellis perennis	1016	2018-05-03-10-47-38	0	0	x	25	0	35	22	34.4	21.9	35	0.013	14528			84
1179	122302	16	Bellis perennis	1016	2018-05-03-10-47-40	0	0	x	25	0	35	22	34.4	21.9	35	0.013	14528			85
1180	122303	16	Bellis perennis	1016	2018-05-03-10-47-42	0	0	x	25	0	35	22	34.4	21.9	35	0.013	14528			86
1181	122304	16	Bellis perennis	1016	2018-05-03-10-47-44	0	0	x	25	0	35	22	34.4	21.9	35	0.013	14528			87
1182	122305	16	Bellis perennis	1016	2018-05-03-10-47-46	0	0	x	25	0	35	22	34.4	21.9	35	0.013	14528			88
1183	122306	16	Bellis perennis	1016	2018-05-03-10-47-48	0	0	x	25	0	35	22	34.4	21.9	35	0.013	14528			89
1184	122307	16	Bellis perennis	1016	2018-05-03-10-47-50	0	0	x	25	0	35	22	34.4	21.9	35	0.013	14528			90
1185	122308	16	Bellis perennis	1016	2018-05-03-10-47-52	0	0	x	25	0	35	22	34.4	21.9	35	0.013	14528	Last10	Here	91
1186	122309	16	Bellis perennis	1016	2018-05-03-10-47-54	0	0	x	25	0	35	22	34.4	21.9	35	0.013	14528	Last10	Here	92
1187	122310	16	Bellis perennis	1016	2018-05-03-10-47-56	0	0	x	25	0	35	22	34.4	21.9	35	0.013	14528	Last10	Here	93
1188	122311	16	Bellis perennis	1016	2018-05-03-10-47-58	0	0	x	25	0	35	22	34.4	21.9	35	0.013	14528	Last10	Here	94
1189	122312	16	Bellis perennis	1016	2018-05-03-10-48-00	0	0	x	25	0	35	22	34.4	21.9	35	0.013	14528	Last10	Here	95
1190	122313	16	Bellis perennis	1016	2018-05-03-10-48-02	0	0	x	25	0	35	22	34.4	21.9	35	0.013	14528	Last10	Here	96
1191	122314	16	Bellis perennis	1016	2018-05-03-10-48-04	0	0	x	25	0	35	22	34.4	21.9	35	0.013	14528	Last10	Here	97
1192	122315	16	Bellis perennis	1016	2018-05-03-10-48-06	0	0	x	25	0	35	22	34.4	21.9	35	0.013	14528	Last10	Here	98
1193	122316	16	Bellis perennis	1016	2018-05-03-10-48-08	0	0	x	25	0	35	22	34.4	21.9	35	0.013	14528	Last10	Here	99
1194	122317	16	Bellis perennis	1016	2018-05-03-10-48-10	0	0	x	25	0	35	22	34.4	21.9	35	0.013	14528	Last10	Here	100
1195	122318	16	Bellis perennis	1016	2018-05-03-10-48-42	0	0	x	30	0	35	22	34.4	21.9	35	0.013	14529	First10	Here	1
1196	122319	16	Bellis perennis	1016	2018-05-03-10-48-44	0	0	x	30	0	35	22	34.3	21.9	34.9	-0.079	14529	First10	Here	2
1197	122320	16	Bellis perennis	1016	2018-05-03-10-48-46	0	0	x	30	0	35	22	34.4	21.9	35	0.013	14529	First10	Here	3
1198	122321	16	Bellis perennis	1016	2018-05-03-10-48-48	0	0	x	30	0	35	22	34.4	21.9	35	0.013	14529	First10	Here	4
1199	122322	16	Bellis perennis	1016	2018-05-03-10-48-50	0	0	x	30	0	35	22	34.4	21.9	35	0.013	14529	First10	Here	5
1200	122323	16	Bellis perennis	1016	2018-05-03-10-48-52	0	0	x	30	0	35	22	34.4	21.9	35	0.013	14529	First10	Here	6
1201	122324	16	Bellis perennis	1016	2018-05-03-10-48-54	0	0	x	30	0	35	22	34.4	22	35	0.013	14529	First10	Here	7
1202	122325	16	Bellis perennis	1016	2018-05-03-10-48-56	0	0	x	30	0	35	22	34.4	22	35	0.013	14529	First10	Here	8
1203	122326	16	Bellis perennis	1016	2018-05-03-10-48-58	0	0	x	30	0	35	22	34.3	21.9	34.9	-0.079	14529	First10	Here	9
1204	122327	16	Bellis perennis	1016	2018-05-03-10-49-00	0	0	x	30	0	35	22	34.4	21.9	35	0.013	14529	First10	Here	10
1205	122328	16	Bellis perennis	1016	2018-05-03-10-49-02	0	0	x	30	0	35	22	34.3	21.9	34.9	-0.079	14529			11
1206	122329	16	Bellis perennis	1016	2018-05-03-10-49-04	0	0	x	30	0	35	22	34.4	21.9	35	0.013	14529			12
1207	122330	16	Bellis perennis	1016	2018-05-03-10-49-06	0	0	x	30	0	35	22	34.4	21.9	35	0.013	14529			13
1208	122331	16	Bellis perennis	1016	2018-05-03-10-49-08	0	0	x	30	0	35	22	34.4	21.9	35	0.013	14529			14
1209	122332	16	Bellis perennis	1016	2018-05-03-10-49-10	0	0	x	30	0	35	22	34.4	21.9	35	0.013	14529			15
1210	122333	16	Bellis perennis	1016	2018-05-03-10-49-12	0	0	x	30	0	35	22	34.4	21.9	35	0.013	14529			16
1211	122334	16	Bellis perennis	1016	2018-05-03-10-49-15	0	0	x	30	0	35	22	34.4	21.9	35	0.013	14529			17
1212	122335	16	Bellis perennis	1016	2018-05-03-10-49-17	0	0	x	30	0	35	22	34.4	22	35	0.013	14529			18
1213	122336	16	Bellis perennis	1016	2018-05-03-10-49-19	0	0	x	30	0	35	22	34.3	21.9	34.9	-0.079	14529			19
1214	122337	16	Bellis perennis	1016	2018-05-03-10-49-21	0	0	x	30	0	35	22	34.3	21.9	34.9	-0.079	14529			20
1215	122338	16	Bellis perennis	1016	2018-05-03-10-49-23	0	0	x	30	0	35	22	34.4	21.9	35	0.013	14529			21
1216	122339	16	Bellis perennis	1016	2018-05-03-10-49-25	0	0	x	30	0	35	22	34.3	21.9	34.9	-0.079	14529			22
1217	122340	16	Bellis perennis	1016	2018-05-03-10-49-27	0	0	x	30	0	35	22	34.3	21.9	34.9	-0.079	14529			23
1218	122341	16	Bellis perennis	1016	2018-05-03-10-49-29	0	0	x	30	0	35	22	34.4	22	35	0.013	14529			24
1219	122342	16	Bellis perennis	1016	2018-05-03-10-49-31	0	0	x	30	0	35	22	34.3	21.9	34.9	-0.079	14529			25
1220	122343	16	Bellis perennis	1016	2018-05-03-10-49-33	0	0	x	30	0	35	22	34.4	22	35	0.013	14529			26
1221	122344	16	Bellis perennis	1016	2018-05-03-10-49-35	0	0	x	30	0	35	22	34.3	21.9	34.9	-0.079	14529			27
1222	122345	16	Bellis perennis	1016	2018-05-03-10-49-37	0	0	x	30	0	35	22	34.4	22	35	0.013	14529			28
1223	122346	16	Bellis perennis	1016	2018-05-03-10-49-39	0	0	x	30	0	35	22	34.4	22	35	0.013	14529			29
1224	122347	16	Bellis perennis	1016	2018-05-03-10-49-41	0	0	x	30	0	35	22	34.4	22	35	0.013	14529			30
1225	122348	16	Bellis perennis	1016	2018-05-03-10-49-43	0	0	x	30	0	35	22	34.3	21.9	34.9	-0.079	14529			31
1226	122349	16	Bellis perennis	1016	2018-05-03-10-49-45	0	0	x	30	0	35.1	22	34.3	21.9	34.9	-0.179	14529			32
1227	122350	16	Bellis perennis	1016	2018-05-03-10-49-47	0	0	x	30	0	35	22	34.4	22	35	0.013	14529			33
1228	122351	16	Bellis perennis	1016	2018-05-03-10-49-49	0	0	x	30	0	35	22	34.4	21.9	35	0.013	14529			34
1229	122352	16	Bellis perennis	1016	2018-05-03-10-49-51	0	0	x	30	0	35	22	34.4	21.9	35	0.013	14529			35
1230	122353	16	Bellis perennis	1016	2018-05-03-10-49-53	0	0	x	30	0	35	22	34.4	21.9	35	0.013	14529			36
1231	122354	16	Bellis perennis	1016	2018-05-03-10-49-55	0	0	x	30	0	35	22	34.4	21.9	35	0.013	14529			37
1232	122355	16	Bellis perennis	1016	2018-05-03-10-49-57	0	0	x	30	0	35	22	34.5	22	35.1	0.105	14529			38
1233	122356	16	Bellis perennis	1016	2018-05-03-10-49-59	0	0	x	30	0	35	22	34.4	21.9	35	0.013	14529			39
1234	122357	16	Bellis perennis	1016	2018-05-03-10-50-01	0	0	x	30	0	35	22	34.4	22	35	0.013	14529			40
1235	122358	16	Bellis perennis	1016	2018-05-03-10-50-03	0	0	x	30	0	35	22	34.4	22	35	0.013	14529			41
1236	122359	16	Bellis perennis	1016	2018-05-03-10-50-05	0	0	x	30	0	35	22	34.4	21.9	35	0.013	14529			42
1237	122360	16	Bellis perennis	1016	2018-05-03-10-50-07	0	0	x	30	0	35	22	34.4	22	35	0.013	14529			43
1238	122361	16	Bellis perennis	1016	2018-05-03-10-50-09	0	0	x	30	0	35	22	34.5	22	35.1	0.105	14529			44
1239	122362	16	Bellis perennis	1016	2018-05-03-10-50-11	0	0	x	30	0	35	22	34.4	22	35	0.013	14529			45
1240	122363	16	Bellis perennis	1016	2018-05-03-10-50-13	0	0	x	30	0	35	22	34.4	22	35	0.013	14529			46
1241	122364	16	Bellis perennis	1016	2018-05-03-10-50-15	0	0	x	30	0	35.1	22	34.3	21.9	34.9	-0.179	14529			47
1242	122365	16	Bellis perennis	1016	2018-05-03-10-50-17	0	0	x	30	0	35.1	22	34.4	22	35	-0.087	14529			48
1243	122366	16	Bellis perennis	1016	2018-05-03-10-50-19	0	0	x	30	0	35	22	34.4	21.9	35	0.013	14529			49
1244	122367	16	Bellis perennis	1016	2018-05-03-10-50-21	0	0	x	30	0	35	22	34.4	22	35	0.013	14529			50
1245	122368	16	Bellis perennis	1016	2018-05-03-10-50-23	0	0	x	30	0	35	22	34.4	22	35	0.013	14529			51
1246	122369	16	Bellis perennis	1016	2018-05-03-10-50-25	0	0	x	30	0	35	22	34.4	22	35	0.013	14529			52
1247	122370	16	Bellis perennis	1016	2018-05-03-10-50-27	0	0	x	30	0	35	22	34.4	22	35	0.013	14529			53
1248	122371	16	Bellis perennis	1016	2018-05-03-10-50-29	0	0	x	30	0	35	22	34.4	22	35	0.013	14529			54
1249	122372	16	Bellis perennis	1016	2018-05-03-10-50-31	0	0	x	30	0	35	22	34.4	22	35	0.013	14529			55
1250	122373	16	Bellis perennis	1016	2018-05-03-10-50-33	0	0	x	30	0	35	22	34.3	21.9	34.9	-0.079	14529			56
1251	122374	16	Bellis perennis	1016	2018-05-03-10-50-35	0	0	x	30	0	35	22	34.4	22	35	0.013	14529			57
1252	122375	16	Bellis perennis	1016	2018-05-03-10-50-37	0	0	x	30	0	35	22	34.4	22	35	0.013	14529			58
1253	122376	16	Bellis perennis	1016	2018-05-03-10-50-39	0	0	x	30	0	35.1	22	34.4	22	35	-0.087	14529			59
1254	122377	16	Bellis perennis	1016	2018-05-03-10-50-41	0	0	x	30	0	35	22	34.4	22	35	0.013	14529			60
1255	122378	16	Bellis perennis	1016	2018-05-03-10-50-43	0	0	x	30	0	35	22	34.4	22	35	0.013	14529			61
1256	122379	16	Bellis perennis	1016	2018-05-03-10-50-45	0	0	x	30	0	35	22	34.4	22	35	0.013	14529			62
1257	122380	16	Bellis perennis	1016	2018-05-03-10-50-47	0	0	x	30	0	35	22	34.4	22	35	0.013	14529			63
1258	122381	16	Bellis perennis	1016	2018-05-03-10-50-49	0	0	x	30	0	35.1	22	34.4	22	35	-0.087	14529			64
1259	122382	16	Bellis perennis	1016	2018-05-03-10-50-51	0	0	x	30	0	35.1	22	34.4	21.9	35	-0.087	14529			65
1260	122383	16	Bellis perennis	1016	2018-05-03-10-50-53	0	0	x	30	0	35.1	22	34.4	22	35	-0.087	14529			66
1261	122384	16	Bellis perennis	1016	2018-05-03-10-50-55	0	0	x	30	0	35.1	22	34.5	22	35.1	0.005	14529			67
1262	122385	16	Bellis perennis	1016	2018-05-03-10-50-57	0	0	x	30	0	35.1	22	34.4	21.9	35	-0.087	14529			68
1263	122386	16	Bellis perennis	1016	2018-05-03-10-50-59	0	0	x	30	0	35.1	22	34.4	21.9	35	-0.087	14529			69
1264	122387	16	Bellis perennis	1016	2018-05-03-10-51-01	0	0	x	30	0	35.1	22	34.4	21.9	35	-0.087	14529			70
1265	122388	16	Bellis perennis	1016	2018-05-03-10-51-03	0	0	x	30	0	35.1	22	34.4	22	35	-0.087	14529			71
1266	122389	16	Bellis perennis	1016	2018-05-03-10-51-05	0	0	x	30	0	35	22	34.4	22	35	0.013	14529			72
1267	122390	16	Bellis perennis	1016	2018-05-03-10-51-07	0	0	x	30	0	35.1	22	34.4	21.9	35	-0.087	14529			73
1268	122391	16	Bellis perennis	1016	2018-05-03-10-51-09	0	0	x	30	0	35.1	22	34.4	22	35	-0.087	14529			74
1269	122392	16	Bellis perennis	1016	2018-05-03-10-51-11	0	0	x	30	0	35.1	22	34.4	21.9	35	-0.087	14529			75
1270	122393	16	Bellis perennis	1016	2018-05-03-10-51-13	0	0	x	30	0	35.1	22	34.3	21.9	34.9	-0.179	14529			76
1271	122394	16	Bellis perennis	1016	2018-05-03-10-51-15	0	0	x	30	0	35.1	22	34.4	22	35	-0.087	14529			77
1272	122395	16	Bellis perennis	1016	2018-05-03-10-51-17	0	0	x	30	0	35	22	34.4	21.9	35	0.013	14529			78
1273	122396	16	Bellis perennis	1016	2018-05-03-10-51-19	0	0	x	30	0	35.1	22	34.5	22	35.1	0.005	14529			79
1274	122397	16	Bellis perennis	1016	2018-05-03-10-51-21	0	0	x	30	0	35.1	22	34.4	22	35	-0.087	14529			80
1275	122398	16	Bellis perennis	1016	2018-05-03-10-51-23	0	0	x	30	0	35.1	22	34.4	22	35	-0.087	14529			81
1276	122399	16	Bellis perennis	1016	2018-05-03-10-51-25	0	0	x	30	0	35.1	22	34.4	21.9	35	-0.087	14529			82
1277	122400	16	Bellis perennis	1016	2018-05-03-10-51-27	0	0	x	30	0	35.1	22	34.4	22	35	-0.087	14529			83
1278	122401	16	Bellis perennis	1016	2018-05-03-10-51-29	0	0	x	30	0	35	22	34.4	22	35	0.013	14529			84
1279	122402	16	Bellis perennis	1016	2018-05-03-10-51-31	0	0	x	30	0	35.1	22	34.4	22	35	-0.087	14529			85
1280	122403	16	Bellis perennis	1016	2018-05-03-10-51-33	0	0	x	30	0	35.1	22	34.4	22	35	-0.087	14529			86
1281	122404	16	Bellis perennis	1016	2018-05-03-10-51-35	0	0	x	30	0	35.1	22	34.4	22	35	-0.087	14529			87
1282	122405	16	Bellis perennis	1016	2018-05-03-10-51-37	0	0	x	30	0	35.1	22	34.4	22	35	-0.087	14529			88
1283	122406	16	Bellis perennis	1016	2018-05-03-10-51-39	0	0	x	30	0	35.1	22	34.4	22	35	-0.087	14529			89
1284	122407	16	Bellis perennis	1016	2018-05-03-10-51-41	0	0	x	30	0	35.1	22	34.4	22	35	-0.087	14529			90
1285	122408	16	Bellis perennis	1016	2018-05-03-10-51-43	0	0	x	30	0	35.1	22.1	34.4	22	35	-0.087	14529	Last10	Here	91
1286	122409	16	Bellis perennis	1016	2018-05-03-10-51-45	0	0	x	30	0	35.1	22	34.4	22	35	-0.087	14529	Last10	Here	92
1287	122410	16	Bellis perennis	1016	2018-05-03-10-51-47	0	0	x	30	0	35.1	22	34.4	22	35	-0.087	14529	Last10	Here	93
1288	122411	16	Bellis perennis	1016	2018-05-03-10-51-49	0	0	x	30	0	35.1	22	34.4	22	35	-0.087	14529	Last10	Here	94
1289	122412	16	Bellis perennis	1016	2018-05-03-10-51-51	0	0	x	30	0	35.1	22	34.4	22	35	-0.087	14529	Last10	Here	95
1290	122413	16	Bellis perennis	1016	2018-05-03-10-51-53	0	0	x	30	0	35.1	22	34.4	22	35	-0.087	14529	Last10	Here	96
1291	122414	16	Bellis perennis	1016	2018-05-03-10-51-55	0	0	x	30	0	35.1	22	34.4	22	35	-0.087	14529	Last10	Here	97
1292	122415	16	Bellis perennis	1016	2018-05-03-10-51-57	0	0	x	30	0	35.1	22	34.4	22	35	-0.087	14529	Last10	Here	98
1293	122416	16	Bellis perennis	1016	2018-05-03-10-51-59	0	0	x	30	0	35.1	22	34.4	22	35	-0.087	14529	Last10	Here	99
1294	122417	16	Bellis perennis	1016	2018-05-03-10-52-01	0	0	x	30	0	35.1	22	34.4	22	35	-0.087	14529	Last10	Here	100
1295	122418	16	Bellis perennis	1016	2018-05-03-10-52-35	0	0	z	0	5	35.1	22	34.6	22	35.2	0.097	14530	First10	Here	1
1296	122419	16	Bellis perennis	1016	2018-05-03-10-52-37	0	0	z	0	5	35.1	22	34.6	22	35.2	0.097	14530	First10	Here	2
1297	122420	16	Bellis perennis	1016	2018-05-03-10-52-39	0	0	z	0	5	35.1	22	34.6	22	35.2	0.097	14530	First10	Here	3
1298	122421	16	Bellis perennis	1016	2018-05-03-10-52-41	0	0	z	0	5	35.1	22	34.6	22	35.2	0.097	14530	First10	Here	4
1299	122422	16	Bellis perennis	1016	2018-05-03-10-52-43	0	0	z	0	5	35.2	22.1	34.6	22	35.2	-0.003	14530	First10	Here	5
1300	122423	16	Bellis perennis	1016	2018-05-03-10-52-45	0	0	z	0	5	35.2	22.1	34.6	22	35.2	-0.003	14530	First10	Here	6
1301	122424	16	Bellis perennis	1016	2018-05-03-10-52-47	0	0	z	0	5	35.1	22	34.6	22	35.2	0.097	14530	First10	Here	7
1302	122425	16	Bellis perennis	1016	2018-05-03-10-52-49	0	0	z	0	5	35.1	22	34.6	22	35.2	0.097	14530	First10	Here	8
1303	122426	16	Bellis perennis	1016	2018-05-03-10-52-51	0	0	z	0	5	35.1	22	34.6	22	35.2	0.097	14530	First10	Here	9
1304	122427	16	Bellis perennis	1016	2018-05-03-10-52-53	0	0	z	0	5	35.1	22	34.6	22	35.2	0.097	14530	First10	Here	10
1305	122428	16	Bellis perennis	1016	2018-05-03-10-52-55	0	0	z	0	5	35.1	22	34.6	22	35.2	0.097	14530			11
1306	122429	16	Bellis perennis	1016	2018-05-03-10-52-57	0	0	z	0	5	35.2	22.1	34.6	22	35.2	-0.003	14530			12
1307	122430	16	Bellis perennis	1016	2018-05-03-10-52-59	0	0	z	0	5	35.2	22.1	34.6	22	35.2	-0.003	14530			13
1308	122431	16	Bellis perennis	1016	2018-05-03-10-53-01	0	0	z	0	5	35.1	22	34.6	22	35.2	0.097	14530			14
1309	122432	16	Bellis perennis	1016	2018-05-03-10-53-03	0	0	z	0	5	35.1	22	34.6	22	35.2	0.097	14530			15
1310	122433	16	Bellis perennis	1016	2018-05-03-10-53-05	0	0	z	0	5	35.1	22	34.5	21.9	35.1	0.005	14530			16
1311	122434	16	Bellis perennis	1016	2018-05-03-10-53-07	0	0	z	0	5	35.1	22	34.6	22	35.2	0.097	14530			17
1312	122435	16	Bellis perennis	1016	2018-05-03-10-53-09	0	0	z	0	5	35.2	22.1	34.6	22	35.2	-0.003	14530			18
1313	122436	16	Bellis perennis	1016	2018-05-03-10-53-11	0	0	z	0	5	35.2	22.1	34.6	21.9	35.2	-0.003	14530			19
1314	122437	16	Bellis perennis	1016	2018-05-03-10-53-13	0	0	z	0	5	35.1	22	34.6	22	35.2	0.097	14530			20
1315	122438	16	Bellis perennis	1016	2018-05-03-10-53-15	0	0	z	0	5	35.2	22.1	34.6	22	35.2	-0.003	14530			21
1316	122439	16	Bellis perennis	1016	2018-05-03-10-53-17	0	0	z	0	5	35.1	22	34.6	22	35.2	0.097	14530			22
1317	122440	16	Bellis perennis	1016	2018-05-03-10-53-19	0	0	z	0	5	35.1	22	34.6	22	35.2	0.097	14530			23
1318	122441	16	Bellis perennis	1016	2018-05-03-10-53-21	0	0	z	0	5	35.2	22.1	34.6	22	35.2	-0.003	14530			24
1319	122442	16	Bellis perennis	1016	2018-05-03-10-53-23	0	0	z	0	5	35.2	22.1	34.6	22	35.2	-0.003	14530			25
1320	122443	16	Bellis perennis	1016	2018-05-03-10-53-25	0	0	z	0	5	35.1	22	34.5	21.9	35.1	0.005	14530			26
1321	122444	16	Bellis perennis	1016	2018-05-03-10-53-27	0	0	z	0	5	35.1	22	34.5	21.9	35.1	0.005	14530			27
1322	122445	16	Bellis perennis	1016	2018-05-03-10-53-29	0	0	z	0	5	35.1	22	34.6	22	35.2	0.097	14530			28
1323	122446	16	Bellis perennis	1016	2018-05-03-10-53-31	0	0	z	0	5	35.1	22	34.6	22	35.2	0.097	14530			29
1324	122447	16	Bellis perennis	1016	2018-05-03-10-53-33	0	0	z	0	5	35.1	22	34.5	21.9	35.1	0.005	14530			30
1325	122448	16	Bellis perennis	1016	2018-05-03-10-53-35	0	0	z	0	5	35.1	22	34.5	21.9	35.1	0.005	14530			31
1326	122449	16	Bellis perennis	1016	2018-05-03-10-53-37	0	0	z	0	5	35.1	22	34.5	21.9	35.1	0.005	14530			32
1327	122450	16	Bellis perennis	1016	2018-05-03-10-53-39	0	0	z	0	5	35.2	22.1	34.6	22	35.2	-0.003	14530			33
1328	122451	16	Bellis perennis	1016	2018-05-03-10-53-41	0	0	z	0	5	35.2	22.1	34.6	22	35.2	-0.003	14530			34
1329	122452	16	Bellis perennis	1016	2018-05-03-10-53-43	0	0	z	0	5	35.2	22.1	34.6	22	35.2	-0.003	14530			35
1330	122453	16	Bellis perennis	1016	2018-05-03-10-53-45	0	0	z	0	5	35.1	22	34.5	21.9	35.1	0.005	14530			36
1331	122454	16	Bellis perennis	1016	2018-05-03-10-53-47	0	0	z	0	5	35.2	22.1	34.6	22	35.2	-0.003	14530			37
1332	122455	16	Bellis perennis	1016	2018-05-03-10-53-49	0	0	z	0	5	35.1	22	34.6	21.9	35.2	0.097	14530			38
1333	122456	16	Bellis perennis	1016	2018-05-03-10-53-51	0	0	z	0	5	35.1	22	34.6	21.9	35.2	0.097	14530			39
1334	122457	16	Bellis perennis	1016	2018-05-03-10-53-53	0	0	z	0	5	35.2	22.1	34.6	22	35.2	-0.003	14530			40
1335	122458	16	Bellis perennis	1016	2018-05-03-10-53-55	0	0	z	0	5	35.1	22	34.6	22	35.2	0.097	14530			41
1336	122459	16	Bellis perennis	1016	2018-05-03-10-53-57	0	0	z	0	5	35.2	22.1	34.5	21.9	35.1	-0.095	14530			42
1337	122460	16	Bellis perennis	1016	2018-05-03-10-53-59	0	0	z	0	5	35.2	22.1	34.5	21.9	35.1	-0.095	14530			43
1338	122461	16	Bellis perennis	1016	2018-05-03-10-54-01	0	0	z	0	5	35.2	22.1	34.6	22	35.2	-0.003	14530			44
1339	122462	16	Bellis perennis	1016	2018-05-03-10-54-03	0	0	z	0	5	35.1	22	34.5	21.9	35.1	0.005	14530			45
1340	122463	16	Bellis perennis	1016	2018-05-03-10-54-05	0	0	z	0	5	35.1	22	34.6	22	35.2	0.097	14530			46
1341	122464	16	Bellis perennis	1016	2018-05-03-10-54-07	0	0	z	0	5	35.1	22	34.6	22	35.2	0.097	14530			47
1342	122465	16	Bellis perennis	1016	2018-05-03-10-54-09	0	0	z	0	5	35.1	22	34.6	21.9	35.2	0.097	14530			48
1343	122466	16	Bellis perennis	1016	2018-05-03-10-54-11	0	0	z	0	5	35.1	22	34.7	22	35.3	0.189	14530			49
1344	122467	16	Bellis perennis	1016	2018-05-03-10-54-13	0	0	z	0	5	35.1	22	34.7	21.9	35.3	0.189	14530			50
1345	122468	16	Bellis perennis	1016	2018-05-03-10-54-15	0	0	z	0	5	35.2	22.1	34.7	21.9	35.3	0.089	14530			51
1346	122469	16	Bellis perennis	1016	2018-05-03-10-54-17	0	0	z	0	5	35.2	22.1	34.6	21.9	35.2	-0.003	14530			52
1347	122470	16	Bellis perennis	1016	2018-05-03-10-54-19	0	0	z	0	5	35.2	22.1	34.7	22	35.3	0.089	14530			53
1348	122471	16	Bellis perennis	1016	2018-05-03-10-54-21	0	0	z	0	5	35.1	22	34.6	21.9	35.2	0.097	14530			54
1349	122472	16	Bellis perennis	1016	2018-05-03-10-54-23	0	0	z	0	5	35.2	22.1	34.6	21.9	35.2	-0.003	14530			55
1350	122473	16	Bellis perennis	1016	2018-05-03-10-54-26	0	0	z	0	5	35.1	22	34.6	21.9	35.2	0.097	14530			56
1351	122474	16	Bellis perennis	1016	2018-05-03-10-54-28	0	0	z	0	5	35.1	22	34.6	21.9	35.2	0.097	14530			57
1352	122475	16	Bellis perennis	1016	2018-05-03-10-54-30	0	0	z	0	5	35.1	22	34.7	22	35.3	0.189	14530			58
1353	122476	16	Bellis perennis	1016	2018-05-03-10-54-32	0	0	z	0	5	35.1	22	34.7	22	35.3	0.189	14530			59
1354	122477	16	Bellis perennis	1016	2018-05-03-10-54-34	0	0	z	0	5	35.1	22	34.6	21.9	35.2	0.097	14530			60
1355	122478	16	Bellis perennis	1016	2018-05-03-10-54-36	0	0	z	0	5	35.2	22.1	34.6	21.9	35.2	-0.003	14530			61
1356	122479	16	Bellis perennis	1016	2018-05-03-10-54-38	0	0	z	0	5	35.1	22	34.6	21.9	35.2	0.097	14530			62
1357	122480	16	Bellis perennis	1016	2018-05-03-10-54-40	0	0	z	0	5	35.2	22.1	34.7	22	35.3	0.089	14530			63
1358	122481	16	Bellis perennis	1016	2018-05-03-10-54-42	0	0	z	0	5	35.1	22	34.6	21.9	35.2	0.097	14530			64
1359	122482	16	Bellis perennis	1016	2018-05-03-10-54-44	0	0	z	0	5	35.1	22	34.6	21.9	35.2	0.097	14530			65
1360	122483	16	Bellis perennis	1016	2018-05-03-10-54-46	0	0	z	0	5	35.1	22	34.6	21.9	35.2	0.097	14530			66
1361	122484	16	Bellis perennis	1016	2018-05-03-10-54-48	0	0	z	0	5	35.1	22	34.6	22	35.2	0.097	14530			67
1362	122485	16	Bellis perennis	1016	2018-05-03-10-54-50	0	0	z	0	5	35.2	22.1	34.6	22	35.2	-0.003	14530			68
1363	122486	16	Bellis perennis	1016	2018-05-03-10-54-52	0	0	z	0	5	35.3	22.1	34.6	22	35.2	-0.103	14530			69
1364	122487	16	Bellis perennis	1016	2018-05-03-10-54-54	0	0	z	0	5	35.1	22	34.6	22	35.2	0.097	14530			70
1365	122488	16	Bellis perennis	1016	2018-05-03-10-54-56	0	0	z	0	5	35.2	22.1	34.7	22	35.3	0.089	14530			71
1366	122489	16	Bellis perennis	1016	2018-05-03-10-54-58	0	0	z	0	5	35.2	22.1	34.6	21.9	35.2	-0.003	14530			72
1367	122490	16	Bellis perennis	1016	2018-05-03-10-55-00	0	0	z	0	5	35.1	22	34.6	21.9	35.2	0.097	14530			73
1368	122491	16	Bellis perennis	1016	2018-05-03-10-55-02	0	0	z	0	5	35.2	22	34.7	22	35.3	0.089	14530			74
1369	122492	16	Bellis perennis	1016	2018-05-03-10-55-04	0	0	z	0	5	35.2	22	34.7	22	35.3	0.089	14530			75
1370	122493	16	Bellis perennis	1016	2018-05-03-10-55-06	0	0	z	0	5	35.2	22	34.7	22	35.3	0.089	14530			76
1371	122494	16	Bellis perennis	1016	2018-05-03-10-55-08	0	0	z	0	5	35.2	22.1	34.6	21.9	35.2	-0.003	14530			77
1372	122495	16	Bellis perennis	1016	2018-05-03-10-55-10	0	0	z	0	5	35.2	22	34.6	22	35.2	-0.003	14530			78
1373	122496	16	Bellis perennis	1016	2018-05-03-10-55-12	0	0	z	0	5	35.1	22	34.6	21.9	35.2	0.097	14530			79
1374	122497	16	Bellis perennis	1016	2018-05-03-10-55-14	0	0	z	0	5	35.2	22	34.6	21.9	35.2	-0.003	14530			80
1375	122498	16	Bellis perennis	1016	2018-05-03-10-55-16	0	0	z	0	5	35.2	22	34.7	22	35.3	0.089	14530			81
1376	122499	16	Bellis perennis	1016	2018-05-03-10-55-18	0	0	z	0	5	35.2	22	34.6	21.9	35.2	-0.003	14530			82
1377	122500	16	Bellis perennis	1016	2018-05-03-10-55-20	0	0	z	0	5	35.2	22	34.6	21.9	35.2	-0.003	14530			83
1378	122501	16	Bellis perennis	1016	2018-05-03-10-55-22	0	0	z	0	5	35.2	22	34.7	22	35.3	0.089	14530			84
1379	122502	16	Bellis perennis	1016	2018-05-03-10-55-24	0	0	z	0	5	35.2	22	34.7	22	35.3	0.089	14530			85
1380	122503	16	Bellis perennis	1016	2018-05-03-10-55-26	0	0	z	0	5	35.2	22	34.6	21.9	35.2	-0.003	14530			86
1381	122504	16	Bellis perennis	1016	2018-05-03-10-55-28	0	0	z	0	5	35.2	22	34.6	21.9	35.2	-0.003	14530			87
1382	122505	16	Bellis perennis	1016	2018-05-03-10-55-30	0	0	z	0	5	35.2	22	34.6	21.9	35.2	-0.003	14530			88
1383	122506	16	Bellis perennis	1016	2018-05-03-10-55-32	0	0	z	0	5	35.2	22	34.7	22	35.3	0.089	14530			89
1384	122507	16	Bellis perennis	1016	2018-05-03-10-55-34	0	0	z	0	5	35.2	22	34.6	21.9	35.2	-0.003	14530			90
1385	122508	16	Bellis perennis	1016	2018-05-03-10-55-36	0	0	z	0	5	35.3	22.1	34.6	21.9	35.2	-0.103	14530	Last10	Here	91
1386	122509	16	Bellis perennis	1016	2018-05-03-10-55-38	0	0	z	0	5	35.2	22	34.6	21.9	35.2	-0.003	14530	Last10	Here	92
1387	122510	16	Bellis perennis	1016	2018-05-03-10-55-40	0	0	z	0	5	35.2	22	34.6	21.9	35.2	-0.003	14530	Last10	Here	93
1388	122511	16	Bellis perennis	1016	2018-05-03-10-55-42	0	0	z	0	5	35.3	22.1	34.6	21.9	35.2	-0.103	14530	Last10	Here	94
1389	122512	16	Bellis perennis	1016	2018-05-03-10-55-44	0	0	z	0	5	35.2	22	34.6	21.9	35.2	-0.003	14530	Last10	Here	95
1390	122513	16	Bellis perennis	1016	2018-05-03-10-55-46	0	0	z	0	5	35.3	22.1	34.6	21.9	35.2	-0.103	14530	Last10	Here	96
1391	122514	16	Bellis perennis	1016	2018-05-03-10-55-48	0	0	z	0	5	35.2	22	34.6	21.9	35.2	-0.003	14530	Last10	Here	97
1392	122515	16	Bellis perennis	1016	2018-05-03-10-55-50	0	0	z	0	5	35.2	22	34.6	21.9	35.2	-0.003	14530	Last10	Here	98
1393	122516	16	Bellis perennis	1016	2018-05-03-10-55-52	0	0	z	0	5	35.2	22	34.6	21.9	35.2	-0.003	14530	Last10	Here	99
1394	122517	16	Bellis perennis	1016	2018-05-03-10-56-26	0	0	z	0	10	35.2	22	34.6	21.9	35.2	-0.003	14531	First10	Here	1
1395	122518	16	Bellis perennis	1016	2018-05-03-10-56-28	0	0	z	0	10	35.2	22	34.6	21.9	35.2	-0.003	14531	First10	Here	2
1396	122519	16	Bellis perennis	1016	2018-05-03-10-56-30	0	0	z	0	10	35.2	22	34.6	21.9	35.2	-0.003	14531	First10	Here	3
1397	122520	16	Bellis perennis	1016	2018-05-03-10-56-32	0	0	z	0	10	35.2	22	34.6	21.9	35.2	-0.003	14531	First10	Here	4
1398	122521	16	Bellis perennis	1016	2018-05-03-10-56-34	0	0	z	0	10	35.2	22	34.6	21.9	35.2	-0.003	14531	First10	Here	5
1399	122522	16	Bellis perennis	1016	2018-05-03-10-56-36	0	0	z	0	10	35.2	22	34.6	21.9	35.2	-0.003	14531	First10	Here	6
1400	122523	16	Bellis perennis	1016	2018-05-03-10-56-38	0	0	z	0	10	35.2	22	34.6	21.9	35.2	-0.003	14531	First10	Here	7
1401	122524	16	Bellis perennis	1016	2018-05-03-10-56-40	0	0	z	0	10	35.2	22	34.6	21.9	35.2	-0.003	14531	First10	Here	8
1402	122525	16	Bellis perennis	1016	2018-05-03-10-56-42	0	0	z	0	10	35.2	22	34.6	21.9	35.2	-0.003	14531	First10	Here	9
1403	122526	16	Bellis perennis	1016	2018-05-03-10-56-44	0	0	z	0	10	35.2	22	34.6	21.9	35.2	-0.003	14531	First10	Here	10
1404	122527	16	Bellis perennis	1016	2018-05-03-10-56-46	0	0	z	0	10	35.2	22	34.6	21.9	35.2	-0.003	14531			11
1405	122528	16	Bellis perennis	1016	2018-05-03-10-56-48	0	0	z	0	10	35.2	22	34.6	21.9	35.2	-0.003	14531			12
1406	122529	16	Bellis perennis	1016	2018-05-03-10-56-50	0	0	z	0	10	35.2	22	34.7	22	35.3	0.089	14531			13
1407	122530	16	Bellis perennis	1016	2018-05-03-10-56-52	0	0	z	0	10	35.2	22	34.7	22	35.3	0.089	14531			14
1408	122531	16	Bellis perennis	1016	2018-05-03-10-56-54	0	0	z	0	10	35.2	22	34.6	21.9	35.2	-0.003	14531			15
1409	122532	16	Bellis perennis	1016	2018-05-03-10-56-56	0	0	z	0	10	35.2	22	34.6	21.9	35.2	-0.003	14531			16
1410	122533	16	Bellis perennis	1016	2018-05-03-10-56-58	0	0	z	0	10	35.2	22	34.7	22	35.3	0.089	14531			17
1411	122534	16	Bellis perennis	1016	2018-05-03-10-57-00	0	0	z	0	10	35.2	22	34.7	22	35.3	0.089	14531			18
1412	122535	16	Bellis perennis	1016	2018-05-03-10-57-02	0	0	z	0	10	35.2	22	34.6	21.9	35.2	-0.003	14531			19
1413	122536	16	Bellis perennis	1016	2018-05-03-10-57-04	0	0	z	0	10	35.2	22	34.6	21.9	35.2	-0.003	14531			20
1414	122537	16	Bellis perennis	1016	2018-05-03-10-57-06	0	0	z	0	10	35.2	22	34.6	21.9	35.2	-0.003	14531			21
1415	122538	16	Bellis perennis	1016	2018-05-03-10-57-08	0	0	z	0	10	35.2	22	34.6	21.9	35.2	-0.003	14531			22
1416	122539	16	Bellis perennis	1016	2018-05-03-10-57-10	0	0	z	0	10	35.2	22	34.6	21.9	35.2	-0.003	14531			23
1417	122540	16	Bellis perennis	1016	2018-05-03-10-57-12	0	0	z	0	10	35.2	22	34.6	21.9	35.2	-0.003	14531			24
1418	122541	16	Bellis perennis	1016	2018-05-03-10-57-14	0	0	z	0	10	35.2	22	34.6	21.9	35.2	-0.003	14531			25
1419	122542	16	Bellis perennis	1016	2018-05-03-10-57-16	0	0	z	0	10	35.2	22	34.6	21.9	35.2	-0.003	14531			26
1420	122543	16	Bellis perennis	1016	2018-05-03-10-57-18	0	0	z	0	10	35.2	22	34.6	21.9	35.2	-0.003	14531			27
1421	122544	16	Bellis perennis	1016	2018-05-03-10-57-20	0	0	z	0	10	35.2	22	34.6	21.9	35.2	-0.003	14531			28
1422	122545	16	Bellis perennis	1016	2018-05-03-10-57-22	0	0	z	0	10	35.2	22	34.7	22	35.3	0.089	14531			29
1423	122546	16	Bellis perennis	1016	2018-05-03-10-57-24	0	0	z	0	10	35.2	22	34.6	21.9	35.2	-0.003	14531			30
1424	122547	16	Bellis perennis	1016	2018-05-03-10-57-26	0	0	z	0	10	35.2	22	34.6	21.9	35.2	-0.003	14531			31
1425	122548	16	Bellis perennis	1016	2018-05-03-10-57-28	0	0	z	0	10	35.2	22	34.6	21.9	35.2	-0.003	14531			32
1426	122549	16	Bellis perennis	1016	2018-05-03-10-57-30	0	0	z	0	10	35.2	22	34.6	21.9	35.2	-0.003	14531			33
1427	122550	16	Bellis perennis	1016	2018-05-03-10-57-32	0	0	z	0	10	35.2	22	34.6	21.9	35.2	-0.003	14531			34
1428	122551	16	Bellis perennis	1016	2018-05-03-10-57-34	0	0	z	0	10	35.2	22	34.6	21.9	35.2	-0.003	14531			35
1429	122552	16	Bellis perennis	1016	2018-05-03-10-57-36	0	0	z	0	10	35.2	22	34.6	21.9	35.2	-0.003	14531			36
1430	122553	16	Bellis perennis	1016	2018-05-03-10-57-38	0	0	z	0	10	35.2	22	34.7	22	35.3	0.089	14531			37
1431	122554	16	Bellis perennis	1016	2018-05-03-10-57-40	0	0	z	0	10	35.2	22	34.6	21.9	35.2	-0.003	14531			38
1432	122555	16	Bellis perennis	1016	2018-05-03-10-57-42	0	0	z	0	10	35.2	22	34.6	21.9	35.2	-0.003	14531			39
1433	122556	16	Bellis perennis	1016	2018-05-03-10-57-44	0	0	z	0	10	35.2	22	34.6	21.9	35.2	-0.003	14531			40
1434	122557	16	Bellis perennis	1016	2018-05-03-10-57-46	0	0	z	0	10	35.2	22	34.7	22	35.3	0.089	14531			41
1435	122558	16	Bellis perennis	1016	2018-05-03-10-57-48	0	0	z	0	10	35.2	22	34.6	21.9	35.2	-0.003	14531			42
1436	122559	16	Bellis perennis	1016	2018-05-03-10-57-50	0	0	z	0	10	35.3	22	34.6	21.9	35.2	-0.103	14531			43
1437	122560	16	Bellis perennis	1016	2018-05-03-10-57-52	0	0	z	0	10	35.2	22	34.6	21.9	35.2	-0.003	14531			44
1438	122561	16	Bellis perennis	1016	2018-05-03-10-57-54	0	0	z	0	10	35.2	22	34.7	22	35.3	0.089	14531			45
1439	122562	16	Bellis perennis	1016	2018-05-03-10-57-56	0	0	z	0	10	35.3	22	34.6	21.9	35.2	-0.103	14531			46
1440	122563	16	Bellis perennis	1016	2018-05-03-10-57-58	0	0	z	0	10	35.2	22	34.6	21.9	35.2	-0.003	14531			47
1441	122564	16	Bellis perennis	1016	2018-05-03-10-58-00	0	0	z	0	10	35.2	22	34.6	21.9	35.2	-0.003	14531			48
1442	122565	16	Bellis perennis	1016	2018-05-03-10-58-02	0	0	z	0	10	35.2	22	34.6	21.9	35.2	-0.003	14531			49
1443	122566	16	Bellis perennis	1016	2018-05-03-10-58-04	0	0	z	0	10	35.2	22	34.6	21.9	35.2	-0.003	14531			50
1444	122567	16	Bellis perennis	1016	2018-05-03-10-58-06	0	0	z	0	10	35.2	22	34.6	21.9	35.2	-0.003	14531			51
1445	122568	16	Bellis perennis	1016	2018-05-03-10-58-08	0	0	z	0	10	35.2	22	34.6	21.9	35.2	-0.003	14531			52
1446	122569	16	Bellis perennis	1016	2018-05-03-10-58-10	0	0	z	0	10	35.2	22	34.6	21.9	35.2	-0.003	14531			53
1447	122570	16	Bellis perennis	1016	2018-05-03-10-58-12	0	0	z	0	10	35.2	22	34.6	21.9	35.2	-0.003	14531			54
1448	122571	16	Bellis perennis	1016	2018-05-03-10-58-14	0	0	z	0	10	35.2	22	34.6	21.9	35.2	-0.003	14531			55
1449	122572	16	Bellis perennis	1016	2018-05-03-10-58-16	0	0	z	0	10	35.2	22	34.6	21.9	35.2	-0.003	14531			56
1450	122573	16	Bellis perennis	1016	2018-05-03-10-58-18	0	0	z	0	10	35.2	22	34.6	21.9	35.2	-0.003	14531			57
1451	122574	16	Bellis perennis	1016	2018-05-03-10-58-20	0	0	z	0	10	35.2	22	34.6	21.9	35.2	-0.003	14531			58
1452	122575	16	Bellis perennis	1016	2018-05-03-10-58-22	0	0	z	0	10	35.2	22	34.6	21.9	35.2	-0.003	14531			59
1453	122576	16	Bellis perennis	1016	2018-05-03-10-58-24	0	0	z	0	10	35.2	22	34.6	21.9	35.2	-0.003	14531			60
1454	122577	16	Bellis perennis	1016	2018-05-03-10-58-26	0	0	z	0	10	35.2	22	34.6	21.9	35.2	-0.003	14531			61
1455	122578	16	Bellis perennis	1016	2018-05-03-10-58-28	0	0	z	0	10	35.2	22	34.6	21.9	35.2	-0.003	14531			62
1456	122579	16	Bellis perennis	1016	2018-05-03-10-58-30	0	0	z	0	10	35.2	22	34.6	21.9	35.2	-0.003	14531			63
1457	122580	16	Bellis perennis	1016	2018-05-03-10-58-32	0	0	z	0	10	35.2	22	34.6	21.9	35.2	-0.003	14531			64
1458	122581	16	Bellis perennis	1016	2018-05-03-10-58-34	0	0	z	0	10	35.2	22	34.6	21.9	35.2	-0.003	14531			65
1459	122582	16	Bellis perennis	1016	2018-05-03-10-58-36	0	0	z	0	10	35.2	22	34.6	21.9	35.2	-0.003	14531			66
1460	122583	16	Bellis perennis	1016	2018-05-03-10-58-38	0	0	z	0	10	35.2	22	34.6	21.9	35.2	-0.003	14531			67
1461	122584	16	Bellis perennis	1016	2018-05-03-10-58-40	0	0	z	0	10	35.2	22	34.6	21.9	35.2	-0.003	14531			68
1462	122585	16	Bellis perennis	1016	2018-05-03-10-58-42	0	0	z	0	10	35.2	22	34.6	21.9	35.2	-0.003	14531			69
1463	122586	16	Bellis perennis	1016	2018-05-03-10-58-44	0	0	z	0	10	35.2	22	34.6	21.9	35.2	-0.003	14531			70
1464	122587	16	Bellis perennis	1016	2018-05-03-10-58-46	0	0	z	0	10	35.2	22	34.6	21.9	35.2	-0.003	14531			71
1465	122588	16	Bellis perennis	1016	2018-05-03-10-58-48	0	0	z	0	10	35.2	22	34.6	21.9	35.2	-0.003	14531			72
1466	122589	16	Bellis perennis	1016	2018-05-03-10-58-50	0	0	z	0	10	35.2	22	34.6	21.9	35.2	-0.003	14531			73
1467	122590	16	Bellis perennis	1016	2018-05-03-10-58-52	0	0	z	0	10	35.2	22	34.6	21.9	35.2	-0.003	14531			74
1468	122591	16	Bellis perennis	1016	2018-05-03-10-58-54	0	0	z	0	10	35.2	22	34.6	21.9	35.2	-0.003	14531			75
1469	122592	16	Bellis perennis	1016	2018-05-03-10-58-56	0	0	z	0	10	35.2	22	34.6	21.9	35.2	-0.003	14531			76
1470	122593	16	Bellis perennis	1016	2018-05-03-10-58-58	0	0	z	0	10	35.1	22	34.6	21.9	35.2	0.097	14531			77
1471	122594	16	Bellis perennis	1016	2018-05-03-10-59-00	0	0	z	0	10	35.1	22	34.6	21.9	35.2	0.097	14531			78
1472	122595	16	Bellis perennis	1016	2018-05-03-10-59-02	0	0	z	0	10	35.2	22	34.6	21.9	35.2	-0.003	14531			79
1473	122596	16	Bellis perennis	1016	2018-05-03-10-59-04	0	0	z	0	10	35.1	22	34.6	21.9	35.2	0.097	14531			80
1474	122597	16	Bellis perennis	1016	2018-05-03-10-59-06	0	0	z	0	10	35.2	22	34.5	21.9	35.1	-0.095	14531			81
1475	122598	16	Bellis perennis	1016	2018-05-03-10-59-08	0	0	z	0	10	35.1	22	34.6	21.9	35.2	0.097	14531			82
1476	122599	16	Bellis perennis	1016	2018-05-03-10-59-10	0	0	z	0	10	35.2	22	34.6	21.9	35.2	-0.003	14531			83
1477	122600	16	Bellis perennis	1016	2018-05-03-10-59-12	0	0	z	0	10	35.2	22	34.5	21.9	35.1	-0.095	14531			84
1478	122601	16	Bellis perennis	1016	2018-05-03-10-59-14	0	0	z	0	10	35.1	22	34.6	21.9	35.2	0.097	14531			85
1479	122602	16	Bellis perennis	1016	2018-05-03-10-59-16	0	0	z	0	10	35.2	22	34.5	21.9	35.1	-0.095	14531			86
1480	122603	16	Bellis perennis	1016	2018-05-03-10-59-18	0	0	z	0	10	35.2	22	34.6	21.9	35.2	-0.003	14531			87
1481	122604	16	Bellis perennis	1016	2018-05-03-10-59-20	0	0	z	0	10	35.2	22	34.5	21.9	35.1	-0.095	14531			88
1482	122605	16	Bellis perennis	1016	2018-05-03-10-59-22	0	0	z	0	10	35.2	22	34.5	21.9	35.1	-0.095	14531			89
1483	122606	16	Bellis perennis	1016	2018-05-03-10-59-24	0	0	z	0	10	35.2	22	34.5	21.9	35.1	-0.095	14531			90
1484	122607	16	Bellis perennis	1016	2018-05-03-10-59-26	0	0	z	0	10	35.2	22	34.5	21.9	35.1	-0.095	14531	Last10	Here	91
1485	122608	16	Bellis perennis	1016	2018-05-03-10-59-28	0	0	z	0	10	35.2	22	34.5	21.9	35.1	-0.095	14531	Last10	Here	92
1486	122609	16	Bellis perennis	1016	2018-05-03-10-59-30	0	0	z	0	10	35.2	22	34.5	21.9	35.1	-0.095	14531	Last10	Here	93
1487	122610	16	Bellis perennis	1016	2018-05-03-10-59-32	0	0	z	0	10	35.2	22	34.5	21.9	35.1	-0.095	14531	Last10	Here	94
1488	122611	16	Bellis perennis	1016	2018-05-03-10-59-35	0	0	z	0	10	35.2	22	34.5	21.9	35.1	-0.095	14531	Last10	Here	95
1489	122612	16	Bellis perennis	1016	2018-05-03-10-59-37	0	0	z	0	10	35.2	22	34.5	21.9	35.1	-0.095	14531	Last10	Here	96
1490	122613	16	Bellis perennis	1016	2018-05-03-10-59-39	0	0	z	0	10	35.2	22	34.5	21.9	35.1	-0.095	14531	Last10	Here	97
1491	122614	16	Bellis perennis	1016	2018-05-03-10-59-41	0	0	z	0	10	35.2	22	34.6	21.9	35.2	-0.003	14531	Last10	Here	98
1492	122615	16	Bellis perennis	1016	2018-05-03-10-59-43	0	0	z	0	10	35.2	22	34.6	21.9	35.2	-0.003	14531	Last10	Here	99
1493	122616	16	Bellis perennis	1016	2018-05-03-11-00-15	0	0	z	0	15	35.2	22	34.6	21.9	35.2	-0.003	14532	First10	Here	1
1494	122617	16	Bellis perennis	1016	2018-05-03-11-00-17	0	0	z	0	15	35.2	22	34.5	21.9	35.1	-0.095	14532	First10	Here	2
1495	122618	16	Bellis perennis	1016	2018-05-03-11-00-19	0	0	z	0	15	35.2	22	34.5	21.9	35.1	-0.095	14532	First10	Here	3
1496	122619	16	Bellis perennis	1016	2018-05-03-11-00-21	0	0	z	0	15	35.1	22	34.5	21.9	35.1	0.005	14532	First10	Here	4
1497	122620	16	Bellis perennis	1016	2018-05-03-11-00-23	0	0	z	0	15	35.1	22	34.5	21.9	35.1	0.005	14532	First10	Here	5
1498	122621	16	Bellis perennis	1016	2018-05-03-11-00-25	0	0	z	0	15	35.1	22	34.6	22	35.2	0.097	14532	First10	Here	6
1499	122622	16	Bellis perennis	1016	2018-05-03-11-00-27	0	0	z	0	15	35.1	22	34.5	21.9	35.1	0.005	14532	First10	Here	7
1500	122623	16	Bellis perennis	1016	2018-05-03-11-00-29	0	0	z	0	15	35.1	22	34.5	21.9	35.1	0.005	14532	First10	Here	8
1501	122624	16	Bellis perennis	1016	2018-05-03-11-00-31	0	0	z	0	15	35.1	22	34.5	21.9	35.1	0.005	14532	First10	Here	9
1502	122625	16	Bellis perennis	1016	2018-05-03-11-00-33	0	0	z	0	15	35.1	22	34.5	21.9	35.1	0.005	14532	First10	Here	10
1503	122626	16	Bellis perennis	1016	2018-05-03-11-00-35	0	0	z	0	15	35.1	22	34.5	21.9	35.1	0.005	14532			11
1504	122627	16	Bellis perennis	1016	2018-05-03-11-00-37	0	0	z	0	15	35.1	22	34.5	21.9	35.1	0.005	14532			12
1505	122628	16	Bellis perennis	1016	2018-05-03-11-00-39	0	0	z	0	15	35.1	22	34.5	21.9	35.1	0.005	14532			13
1506	122629	16	Bellis perennis	1016	2018-05-03-11-00-41	0	0	z	0	15	35.1	22	34.5	21.9	35.1	0.005	14532			14
1507	122630	16	Bellis perennis	1016	2018-05-03-11-00-43	0	0	z	0	15	35.1	22	34.5	21.9	35.1	0.005	14532			15
1508	122631	16	Bellis perennis	1016	2018-05-03-11-00-45	0	0	z	0	15	35.1	22	34.5	21.9	35.1	0.005	14532			16
1509	122632	16	Bellis perennis	1016	2018-05-03-11-00-47	0	0	z	0	15	35.1	22	34.5	21.9	35.1	0.005	14532			17
1510	122633	16	Bellis perennis	1016	2018-05-03-11-00-49	0	0	z	0	15	35.1	22	34.5	21.9	35.1	0.005	14532			18
1511	122634	16	Bellis perennis	1016	2018-05-03-11-00-51	0	0	z	0	15	35.1	22	34.5	21.9	35.1	0.005	14532			19
1512	122635	16	Bellis perennis	1016	2018-05-03-11-00-53	0	0	z	0	15	35.1	22	34.5	21.9	35.1	0.005	14532			20
1513	122636	16	Bellis perennis	1016	2018-05-03-11-00-55	0	0	z	0	15	35.1	22	34.5	21.9	35.1	0.005	14532			21
1514	122637	16	Bellis perennis	1016	2018-05-03-11-00-57	0	0	z	0	15	35.1	22	34.5	21.9	35.1	0.005	14532			22
1515	122638	16	Bellis perennis	1016	2018-05-03-11-00-59	0	0	z	0	15	35.1	22	34.5	21.9	35.1	0.005	14532			23
1516	122639	16	Bellis perennis	1016	2018-05-03-11-01-01	0	0	z	0	15	35.1	22	34.5	21.9	35.1	0.005	14532			24
1517	122640	16	Bellis perennis	1016	2018-05-03-11-01-03	0	0	z	0	15	35.1	22	34.5	21.9	35.1	0.005	14532			25
1518	122641	16	Bellis perennis	1016	2018-05-03-11-01-05	0	0	z	0	15	35.1	22	34.5	21.9	35.1	0.005	14532			26
1519	122642	16	Bellis perennis	1016	2018-05-03-11-01-07	0	0	z	0	15	35.1	22	34.5	21.9	35.1	0.005	14532			27
1520	122643	16	Bellis perennis	1016	2018-05-03-11-01-09	0	0	z	0	15	35.1	22	34.4	21.9	35	-0.087	14532			28
1521	122644	16	Bellis perennis	1016	2018-05-03-11-01-11	0	0	z	0	15	35.1	22	34.5	21.9	35.1	0.005	14532			29
1522	122645	16	Bellis perennis	1016	2018-05-03-11-01-13	0	0	z	0	15	35.1	22	34.4	21.9	35	-0.087	14532			30
1523	122646	16	Bellis perennis	1016	2018-05-03-11-01-15	0	0	z	0	15	35.1	22	34.4	21.9	35	-0.087	14532			31
1524	122647	16	Bellis perennis	1016	2018-05-03-11-01-17	0	0	z	0	15	35.1	22	34.4	21.9	35	-0.087	14532			32
1525	122648	16	Bellis perennis	1016	2018-05-03-11-01-19	0	0	z	0	15	35.1	22	34.5	21.9	35.1	0.005	14532			33
1526	122649	16	Bellis perennis	1016	2018-05-03-11-01-21	0	0	z	0	15	35.1	22	34.5	21.9	35.1	0.005	14532			34
1527	122650	16	Bellis perennis	1016	2018-05-03-11-01-23	0	0	z	0	15	35.1	22	34.4	21.9	35	-0.087	14532			35
1528	122651	16	Bellis perennis	1016	2018-05-03-11-01-25	0	0	z	0	15	35.1	22	34.4	21.9	35	-0.087	14532			36
1529	122652	16	Bellis perennis	1016	2018-05-03-11-01-27	0	0	z	0	15	35.1	22	34.4	21.9	35	-0.087	14532			37
1530	122653	16	Bellis perennis	1016	2018-05-03-11-01-29	0	0	z	0	15	35.1	22	34.4	21.9	35	-0.087	14532			38
1531	122654	16	Bellis perennis	1016	2018-05-03-11-01-31	0	0	z	0	15	35.1	22	34.4	21.9	35	-0.087	14532			39
1532	122655	16	Bellis perennis	1016	2018-05-03-11-01-33	0	0	z	0	15	35.1	22	34.4	21.9	35	-0.087	14532			40
1533	122656	16	Bellis perennis	1016	2018-05-03-11-01-35	0	0	z	0	15	35.1	22	34.4	21.9	35	-0.087	14532			41
1534	122657	16	Bellis perennis	1016	2018-05-03-11-01-37	0	0	z	0	15	35.1	22	34.4	21.9	35	-0.087	14532			42
1535	122658	16	Bellis perennis	1016	2018-05-03-11-01-39	0	0	z	0	15	35.1	22	34.4	21.9	35	-0.087	14532			43
1536	122659	16	Bellis perennis	1016	2018-05-03-11-01-41	0	0	z	0	15	35.1	22	34.4	21.9	35	-0.087	14532			44
1537	122660	16	Bellis perennis	1016	2018-05-03-11-01-43	0	0	z	0	15	35.1	22	34.4	21.9	35	-0.087	14532			45
1538	122661	16	Bellis perennis	1016	2018-05-03-11-01-45	0	0	z	0	15	35.1	22	34.4	21.9	35	-0.087	14532			46
1539	122662	16	Bellis perennis	1016	2018-05-03-11-01-47	0	0	z	0	15	35.1	22	34.4	21.9	35	-0.087	14532			47
1540	122663	16	Bellis perennis	1016	2018-05-03-11-01-49	0	0	z	0	15	35.1	22	34.4	21.9	35	-0.087	14532			48
1541	122664	16	Bellis perennis	1016	2018-05-03-11-01-51	0	0	z	0	15	35.1	22	34.4	21.9	35	-0.087	14532			49
1542	122665	16	Bellis perennis	1016	2018-05-03-11-01-53	0	0	z	0	15	35.1	22	34.4	21.9	35	-0.087	14532			50
1543	122666	16	Bellis perennis	1016	2018-05-03-11-01-55	0	0	z	0	15	35.1	22	34.4	21.9	35	-0.087	14532			51
1544	122667	16	Bellis perennis	1016	2018-05-03-11-01-57	0	0	z	0	15	35.1	22	34.4	21.9	35	-0.087	14532			52
1545	122668	16	Bellis perennis	1016	2018-05-03-11-01-59	0	0	z	0	15	35.1	22	34.4	21.9	35	-0.087	14532			53
1546	122669	16	Bellis perennis	1016	2018-05-03-11-02-01	0	0	z	0	15	35.1	22	34.4	21.9	35	-0.087	14532			54
1547	122670	16	Bellis perennis	1016	2018-05-03-11-02-03	0	0	z	0	15	35.1	22	34.4	21.9	35	-0.087	14532			55
1548	122671	16	Bellis perennis	1016	2018-05-03-11-02-05	0	0	z	0	15	35.1	22	34.4	21.9	35	-0.087	14532			56
1549	122672	16	Bellis perennis	1016	2018-05-03-11-02-07	0	0	z	0	15	35.1	22	34.4	21.9	35	-0.087	14532			57
1550	122673	16	Bellis perennis	1016	2018-05-03-11-02-09	0	0	z	0	15	35.1	22	34.4	21.9	35	-0.087	14532			58
1551	122674	16	Bellis perennis	1016	2018-05-03-11-02-11	0	0	z	0	15	35.1	22	34.4	21.9	35	-0.087	14532			59
1552	122675	16	Bellis perennis	1016	2018-05-03-11-02-13	0	0	z	0	15	35.1	22	34.4	21.9	35	-0.087	14532			60
1553	122676	16	Bellis perennis	1016	2018-05-03-11-02-15	0	0	z	0	15	35.1	22	34.4	21.9	35	-0.087	14532			61
1554	122677	16	Bellis perennis	1016	2018-05-03-11-02-17	0	0	z	0	15	35.1	22	34.4	21.9	35	-0.087	14532			62
1555	122678	16	Bellis perennis	1016	2018-05-03-11-02-19	0	0	z	0	15	35.1	22	34.4	21.9	35	-0.087	14532			63
1556	122679	16	Bellis perennis	1016	2018-05-03-11-02-21	0	0	z	0	15	35.1	22	34.4	21.9	35	-0.087	14532			64
1557	122680	16	Bellis perennis	1016	2018-05-03-11-02-23	0	0	z	0	15	35.1	22	34.4	21.9	35	-0.087	14532			65
1558	122681	16	Bellis perennis	1016	2018-05-03-11-02-25	0	0	z	0	15	35.1	22	34.4	21.9	35	-0.087	14532			66
1559	122682	16	Bellis perennis	1016	2018-05-03-11-02-27	0	0	z	0	15	35.1	22	34.4	21.9	35	-0.087	14532			67
1560	122683	16	Bellis perennis	1016	2018-05-03-11-02-29	0	0	z	0	15	35.1	22	34.4	21.9	35	-0.087	14532			68
1561	122684	16	Bellis perennis	1016	2018-05-03-11-02-31	0	0	z	0	15	35.1	22	34.4	21.9	35	-0.087	14532			69
1562	122685	16	Bellis perennis	1016	2018-05-03-11-02-33	0	0	z	0	15	35.1	22	34.4	21.9	35	-0.087	14532			70
1563	122686	16	Bellis perennis	1016	2018-05-03-11-02-35	0	0	z	0	15	35.1	22	34.4	21.9	35	-0.087	14532			71
1564	122687	16	Bellis perennis	1016	2018-05-03-11-02-37	0	0	z	0	15	35.1	22	34.4	21.9	35	-0.087	14532			72
1565	122688	16	Bellis perennis	1016	2018-05-03-11-02-39	0	0	z	0	15	35.1	22	34.4	21.9	35	-0.087	14532			73
1566	122689	16	Bellis perennis	1016	2018-05-03-11-02-41	0	0	z	0	15	35.1	22	34.4	21.9	35	-0.087	14532			74
1567	122690	16	Bellis perennis	1016	2018-05-03-11-02-43	0	0	z	0	15	35.1	22	34.4	21.9	35	-0.087	14532			75
1568	122691	16	Bellis perennis	1016	2018-05-03-11-02-45	0	0	z	0	15	35.1	22	34.4	21.9	35	-0.087	14532			76
1569	122692	16	Bellis perennis	1016	2018-05-03-11-02-47	0	0	z	0	15	35.1	22	34.4	21.9	35	-0.087	14532			77
1570	122693	16	Bellis perennis	1016	2018-05-03-11-02-49	0	0	z	0	15	35.1	22	34.4	21.9	35	-0.087	14532			78
1571	122694	16	Bellis perennis	1016	2018-05-03-11-02-51	0	0	z	0	15	35.1	22	34.4	21.9	35	-0.087	14532			79
1572	122695	16	Bellis perennis	1016	2018-05-03-11-02-53	0	0	z	0	15	35.1	22	34.4	21.9	35	-0.087	14532			80
1573	122696	16	Bellis perennis	1016	2018-05-03-11-02-55	0	0	z	0	15	35.1	22	34.4	21.9	35	-0.087	14532			81
1574	122697	16	Bellis perennis	1016	2018-05-03-11-02-57	0	0	z	0	15	35.1	22	34.4	21.9	35	-0.087	14532			82
1575	122698	16	Bellis perennis	1016	2018-05-03-11-02-59	0	0	z	0	15	35.1	22	34.4	21.9	35	-0.087	14532			83
1576	122699	16	Bellis perennis	1016	2018-05-03-11-03-01	0	0	z	0	15	35.1	22	34.4	21.9	35	-0.087	14532			84
1577	122700	16	Bellis perennis	1016	2018-05-03-11-03-03	0	0	z	0	15	35.1	22	34.4	21.9	35	-0.087	14532			85
1578	122701	16	Bellis perennis	1016	2018-05-03-11-03-05	0	0	z	0	15	35.1	22	34.4	21.9	35	-0.087	14532			86
1579	122702	16	Bellis perennis	1016	2018-05-03-11-03-07	0	0	z	0	15	35.1	22	34.4	21.9	35	-0.087	14532			87
1580	122703	16	Bellis perennis	1016	2018-05-03-11-03-09	0	0	z	0	15	35.1	22	34.4	21.9	35	-0.087	14532			88
1581	122704	16	Bellis perennis	1016	2018-05-03-11-03-11	0	0	z	0	15	35.1	22	34.4	21.9	35	-0.087	14532			89
1582	122705	16	Bellis perennis	1016	2018-05-03-11-03-13	0	0	z	0	15	35.1	22	34.4	21.9	35	-0.087	14532			90
1583	122706	16	Bellis perennis	1016	2018-05-03-11-03-15	0	0	z	0	15	35.1	22	34.4	21.9	35	-0.087	14532	Last10	Here	91
1584	122707	16	Bellis perennis	1016	2018-05-03-11-03-17	0	0	z	0	15	35.1	22	34.4	21.9	35	-0.087	14532	Last10	Here	92
1585	122708	16	Bellis perennis	1016	2018-05-03-11-03-19	0	0	z	0	15	35.1	22	34.4	21.9	35	-0.087	14532	Last10	Here	93
1586	122709	16	Bellis perennis	1016	2018-05-03-11-03-21	0	0	z	0	15	35.1	22	34.4	21.9	35	-0.087	14532	Last10	Here	94
1587	122710	16	Bellis perennis	1016	2018-05-03-11-03-23	0	0	z	0	15	35.1	22	34.4	21.9	35	-0.087	14532	Last10	Here	95
1588	122711	16	Bellis perennis	1016	2018-05-03-11-03-25	0	0	z	0	15	35.1	22	34.4	21.9	35	-0.087	14532	Last10	Here	96
1589	122712	16	Bellis perennis	1016	2018-05-03-11-03-27	0	0	z	0	15	35.1	22	34.4	21.9	35	-0.087	14532	Last10	Here	97
1590	122713	16	Bellis perennis	1016	2018-05-03-11-03-29	0	0	z	0	15	35.1	22	34.4	21.9	35	-0.087	14532	Last10	Here	98
1591	122714	16	Bellis perennis	1016	2018-05-03-11-03-31	0	0	z	0	15	35.1	22	34.4	21.9	35	-0.087	14532	Last10	Here	99
1592	122715	16	Bellis perennis	1016	2018-05-03-11-03-33	0	0	z	0	15	35.1	22	34.4	21.9	35	-0.087	14532	Last10	Here	100
1593	122716	16	Bellis perennis	1016	2018-05-03-11-04-05	0	0	z	0	20	35.1	22	34.4	21.9	35	-0.087	14533	First10	Here	1
1594	122717	16	Bellis perennis	1016	2018-05-03-11-04-07	0	0	z	0	20	35	22	34.4	21.9	35	0.013	14533	First10	Here	2
1595	122718	16	Bellis perennis	1016	2018-05-03-11-04-09	0	0	z	0	20	35.1	22	34.4	21.9	35	-0.087	14533	First10	Here	3
1596	122719	16	Bellis perennis	1016	2018-05-03-11-04-11	0	0	z	0	20	35	22	34.4	21.9	35	0.013	14533	First10	Here	4
1597	122720	16	Bellis perennis	1016	2018-05-03-11-04-13	0	0	z	0	20	35	22	34.4	21.9	35	0.013	14533	First10	Here	5
1598	122721	16	Bellis perennis	1016	2018-05-03-11-04-15	0	0	z	0	20	35.1	22	34.4	21.9	35	-0.087	14533	First10	Here	6
1599	122722	16	Bellis perennis	1016	2018-05-03-11-04-17	0	0	z	0	20	35.1	22	34.4	21.9	35	-0.087	14533	First10	Here	7
1600	122723	16	Bellis perennis	1016	2018-05-03-11-04-19	0	0	z	0	20	35.1	22	34.4	21.9	35	-0.087	14533	First10	Here	8
1601	122724	16	Bellis perennis	1016	2018-05-03-11-04-21	0	0	z	0	20	35.1	22	34.4	21.9	35	-0.087	14533	First10	Here	9
1602	122725	16	Bellis perennis	1016	2018-05-03-11-04-23	0	0	z	0	20	35.1	22	34.4	21.9	35	-0.087	14533	First10	Here	10
1603	122726	16	Bellis perennis	1016	2018-05-03-11-04-25	0	0	z	0	20	35.1	22	34.4	21.9	35	-0.087	14533			11
1604	122727	16	Bellis perennis	1016	2018-05-03-11-04-27	0	0	z	0	20	35.1	22	34.4	21.9	35	-0.087	14533			12
1605	122728	16	Bellis perennis	1016	2018-05-03-11-04-29	0	0	z	0	20	35.1	22	34.4	21.9	35	-0.087	14533			13
1606	122729	16	Bellis perennis	1016	2018-05-03-11-04-31	0	0	z	0	20	35.1	22	34.4	21.9	35	-0.087	14533			14
1607	122730	16	Bellis perennis	1016	2018-05-03-11-04-33	0	0	z	0	20	35.1	22	34.4	21.9	35	-0.087	14533			15
1608	122731	16	Bellis perennis	1016	2018-05-03-11-04-35	0	0	z	0	20	35.1	22	34.4	21.9	35	-0.087	14533			16
1609	122732	16	Bellis perennis	1016	2018-05-03-11-04-37	0	0	z	0	20	35.1	22	34.4	21.9	35	-0.087	14533			17
1610	122733	16	Bellis perennis	1016	2018-05-03-11-04-39	0	0	z	0	20	35.1	22	34.4	21.9	35	-0.087	14533			18
1611	122734	16	Bellis perennis	1016	2018-05-03-11-04-41	0	0	z	0	20	35.1	22	34.4	21.9	35	-0.087	14533			19
1612	122735	16	Bellis perennis	1016	2018-05-03-11-04-43	0	0	z	0	20	35.1	22	34.4	21.9	35	-0.087	14533			20
1613	122736	16	Bellis perennis	1016	2018-05-03-11-04-46	0	0	z	0	20	35	22	34.4	21.9	35	0.013	14533			21
1614	122737	16	Bellis perennis	1016	2018-05-03-11-04-48	0	0	z	0	20	35.1	22	34.4	21.9	35	-0.087	14533			22
1615	122738	16	Bellis perennis	1016	2018-05-03-11-04-50	0	0	z	0	20	35.1	22	34.4	21.9	35	-0.087	14533			23
1616	122739	16	Bellis perennis	1016	2018-05-03-11-04-52	0	0	z	0	20	35.1	22	34.4	21.9	35	-0.087	14533			24
1617	122740	16	Bellis perennis	1016	2018-05-03-11-04-54	0	0	z	0	20	35.1	22	34.4	21.9	35	-0.087	14533			25
1618	122741	16	Bellis perennis	1016	2018-05-03-11-04-56	0	0	z	0	20	35.1	22	34.4	21.9	35	-0.087	14533			26
1619	122742	16	Bellis perennis	1016	2018-05-03-11-04-58	0	0	z	0	20	35.1	22	34.4	21.9	35	-0.087	14533			27
1620	122743	16	Bellis perennis	1016	2018-05-03-11-05-00	0	0	z	0	20	35.1	22	34.4	21.9	35	-0.087	14533			28
1621	122744	16	Bellis perennis	1016	2018-05-03-11-05-02	0	0	z	0	20	35.1	22	34.4	21.9	35	-0.087	14533			29
1622	122745	16	Bellis perennis	1016	2018-05-03-11-05-04	0	0	z	0	20	35.1	22	34.4	21.9	35	-0.087	14533			30
1623	122746	16	Bellis perennis	1016	2018-05-03-11-05-06	0	0	z	0	20	35.1	22	34.4	21.9	35	-0.087	14533			31
1624	122747	16	Bellis perennis	1016	2018-05-03-11-05-08	0	0	z	0	20	35.1	22	34.4	21.9	35	-0.087	14533			32
1625	122748	16	Bellis perennis	1016	2018-05-03-11-05-10	0	0	z	0	20	35.1	22	34.3	21.9	34.9	-0.179	14533			33
1626	122749	16	Bellis perennis	1016	2018-05-03-11-05-12	0	0	z	0	20	35.1	22	34.3	21.9	34.9	-0.179	14533			34
1627	122750	16	Bellis perennis	1016	2018-05-03-11-05-14	0	0	z	0	20	35	22	34.3	21.9	34.9	-0.079	14533			35
1628	122751	16	Bellis perennis	1016	2018-05-03-11-05-16	0	0	z	0	20	35.1	22	34.3	21.9	34.9	-0.179	14533			36
1629	122752	16	Bellis perennis	1016	2018-05-03-11-05-18	0	0	z	0	20	35.1	22	34.3	21.9	34.9	-0.179	14533			37
1630	122753	16	Bellis perennis	1016	2018-05-03-11-05-20	0	0	z	0	20	35.1	22	34.3	21.9	34.9	-0.179	14533			38
1631	122754	16	Bellis perennis	1016	2018-05-03-11-05-22	0	0	z	0	20	35.1	22	34.3	21.9	34.9	-0.179	14533			39
1632	122755	16	Bellis perennis	1016	2018-05-03-11-05-24	0	0	z	0	20	35.1	22	34.3	21.9	34.9	-0.179	14533			40
1633	122756	16	Bellis perennis	1016	2018-05-03-11-05-26	0	0	z	0	20	35.1	22	34.3	21.9	34.9	-0.179	14533			41
1634	122757	16	Bellis perennis	1016	2018-05-03-11-05-28	0	0	z	0	20	35.1	22	34.4	21.9	35	-0.087	14533			42
1635	122758	16	Bellis perennis	1016	2018-05-03-11-05-30	0	0	z	0	20	35	22	34.3	21.9	34.9	-0.079	14533			43
1636	122759	16	Bellis perennis	1016	2018-05-03-11-05-32	0	0	z	0	20	35	22	34.3	21.9	34.9	-0.079	14533			44
1637	122760	16	Bellis perennis	1016	2018-05-03-11-05-34	0	0	z	0	20	35	22	34.3	21.9	34.9	-0.079	14533			45
1638	122761	16	Bellis perennis	1016	2018-05-03-11-05-36	0	0	z	0	20	35	22	34.3	21.9	34.9	-0.079	14533			46
1639	122762	16	Bellis perennis	1016	2018-05-03-11-05-38	0	0	z	0	20	35.1	22	34.3	21.9	34.9	-0.179	14533			47
1640	122763	16	Bellis perennis	1016	2018-05-03-11-05-40	0	0	z	0	20	35	22	34.4	21.9	35	0.013	14533			48
1641	122764	16	Bellis perennis	1016	2018-05-03-11-05-42	0	0	z	0	20	35	22	34.4	21.9	35	0.013	14533			49
1642	122765	16	Bellis perennis	1016	2018-05-03-11-05-44	0	0	z	0	20	35	22	34.4	21.9	35	0.013	14533			50
1643	122766	16	Bellis perennis	1016	2018-05-03-11-05-46	0	0	z	0	20	35	22	34.4	21.9	35	0.013	14533			51
1644	122767	16	Bellis perennis	1016	2018-05-03-11-05-48	0	0	z	0	20	35	22	34.4	21.9	35	0.013	14533			52
1645	122768	16	Bellis perennis	1016	2018-05-03-11-05-50	0	0	z	0	20	35	22	34.4	21.9	35	0.013	14533			53
1646	122769	16	Bellis perennis	1016	2018-05-03-11-05-52	0	0	z	0	20	35	22	34.4	21.9	35	0.013	14533			54
1647	122770	16	Bellis perennis	1016	2018-05-03-11-05-54	0	0	z	0	20	35.1	22	34.4	21.9	35	-0.087	14533			55
1648	122771	16	Bellis perennis	1016	2018-05-03-11-05-56	0	0	z	0	20	35	22	34.4	21.9	35	0.013	14533			56
1649	122772	16	Bellis perennis	1016	2018-05-03-11-05-58	0	0	z	0	20	35.1	22	34.4	21.9	35	-0.087	14533			57
1650	122773	16	Bellis perennis	1016	2018-05-03-11-06-00	0	0	z	0	20	35	22	34.4	21.9	35	0.013	14533			58
1651	122774	16	Bellis perennis	1016	2018-05-03-11-06-02	0	0	z	0	20	35.1	22	34.4	21.9	35	-0.087	14533			59
1652	122775	16	Bellis perennis	1016	2018-05-03-11-06-04	0	0	z	0	20	35	22	34.4	21.9	35	0.013	14533			60
1653	122776	16	Bellis perennis	1016	2018-05-03-11-06-06	0	0	z	0	20	35.1	22	34.4	21.9	35	-0.087	14533			61
1654	122777	16	Bellis perennis	1016	2018-05-03-11-06-08	0	0	z	0	20	35	22	34.4	21.9	35	0.013	14533			62
1655	122778	16	Bellis perennis	1016	2018-05-03-11-06-10	0	0	z	0	20	35.1	22	34.4	21.9	35	-0.087	14533			63
1656	122779	16	Bellis perennis	1016	2018-05-03-11-06-12	0	0	z	0	20	35	22	34.4	21.9	35	0.013	14533			64
1657	122780	16	Bellis perennis	1016	2018-05-03-11-06-14	0	0	z	0	20	35	22	34.4	21.9	35	0.013	14533			65
1658	122781	16	Bellis perennis	1016	2018-05-03-11-06-16	0	0	z	0	20	35	22	34.4	21.9	35	0.013	14533			66
1659	122782	16	Bellis perennis	1016	2018-05-03-11-06-18	0	0	z	0	20	35	22	34.3	21.9	34.9	-0.079	14533			67
1660	122783	16	Bellis perennis	1016	2018-05-03-11-06-20	0	0	z	0	20	35	22	34.4	21.9	35	0.013	14533			68
1661	122784	16	Bellis perennis	1016	2018-05-03-11-06-22	0	0	z	0	20	35	22	34.3	21.9	34.9	-0.079	14533			69
1662	122785	16	Bellis perennis	1016	2018-05-03-11-06-24	0	0	z	0	20	35	22	34.4	21.9	35	0.013	14533			70
1663	122786	16	Bellis perennis	1016	2018-05-03-11-06-26	0	0	z	0	20	35	22	34.3	21.9	34.9	-0.079	14533			71
1664	122787	16	Bellis perennis	1016	2018-05-03-11-06-28	0	0	z	0	20	35	22	34.3	21.9	34.9	-0.079	14533			72
1665	122788	16	Bellis perennis	1016	2018-05-03-11-06-30	0	0	z	0	20	35	22	34.4	21.9	35	0.013	14533			73
1666	122789	16	Bellis perennis	1016	2018-05-03-11-06-32	0	0	z	0	20	35	22	34.4	21.9	35	0.013	14533			74
1667	122790	16	Bellis perennis	1016	2018-05-03-11-06-34	0	0	z	0	20	35	22	34.4	21.9	35	0.013	14533			75
1668	122791	16	Bellis perennis	1016	2018-05-03-11-06-36	0	0	z	0	20	35.1	22	34.3	21.9	34.9	-0.179	14533			76
1669	122792	16	Bellis perennis	1016	2018-05-03-11-06-38	0	0	z	0	20	35	22	34.3	21.9	34.9	-0.079	14533			77
1670	122793	16	Bellis perennis	1016	2018-05-03-11-06-40	0	0	z	0	20	35.1	22	34.3	21.9	34.9	-0.179	14533			78
1671	122794	16	Bellis perennis	1016	2018-05-03-11-06-42	0	0	z	0	20	35	22	34.3	21.9	34.9	-0.079	14533			79
1672	122795	16	Bellis perennis	1016	2018-05-03-11-06-44	0	0	z	0	20	35	22	34.3	21.9	34.9	-0.079	14533			80
1673	122796	16	Bellis perennis	1016	2018-05-03-11-06-46	0	0	z	0	20	35	22	34.3	21.9	34.9	-0.079	14533			81
1674	122797	16	Bellis perennis	1016	2018-05-03-11-06-48	0	0	z	0	20	35	22	34.3	21.9	34.9	-0.079	14533			82
1675	122798	16	Bellis perennis	1016	2018-05-03-11-06-50	0	0	z	0	20	35	22	34.3	21.9	34.9	-0.079	14533			83
1676	122799	16	Bellis perennis	1016	2018-05-03-11-06-52	0	0	z	0	20	35	22	34.3	21.9	34.9	-0.079	14533			84
1677	122800	16	Bellis perennis	1016	2018-05-03-11-06-54	0	0	z	0	20	35	22	34.3	21.9	34.9	-0.079	14533			85
1678	122801	16	Bellis perennis	1016	2018-05-03-11-06-56	0	0	z	0	20	35	22	34.3	21.9	34.9	-0.079	14533			86
1679	122802	16	Bellis perennis	1016	2018-05-03-11-06-58	0	0	z	0	20	35	22	34.3	21.9	34.9	-0.079	14533			87
1680	122803	16	Bellis perennis	1016	2018-05-03-11-07-00	0	0	z	0	20	35	22	34.3	21.9	34.9	-0.079	14533			88
1681	122804	16	Bellis perennis	1016	2018-05-03-11-07-02	0	0	z	0	20	35	22	34.3	21.9	34.9	-0.079	14533			89
1682	122805	16	Bellis perennis	1016	2018-05-03-11-07-04	0	0	z	0	20	35	22	34.3	21.9	34.9	-0.079	14533			90
1683	122806	16	Bellis perennis	1016	2018-05-03-11-07-06	0	0	z	0	20	35	22	34.3	21.9	34.9	-0.079	14533	Last10	Here	91
1684	122807	16	Bellis perennis	1016	2018-05-03-11-07-08	0	0	z	0	20	35	22	34.3	21.9	34.9	-0.079	14533	Last10	Here	92
1685	122808	16	Bellis perennis	1016	2018-05-03-11-07-10	0	0	z	0	20	35	22	34.3	21.9	34.9	-0.079	14533	Last10	Here	93
1686	122809	16	Bellis perennis	1016	2018-05-03-11-07-12	0	0	z	0	20	35	22	34.3	21.9	34.9	-0.079	14533	Last10	Here	94
1687	122810	16	Bellis perennis	1016	2018-05-03-11-07-14	0	0	z	0	20	35	22	34.3	21.9	34.9	-0.079	14533	Last10	Here	95
1688	122811	16	Bellis perennis	1016	2018-05-03-11-07-16	0	0	z	0	20	35	22	34.3	21.9	34.9	-0.079	14533	Last10	Here	96
1689	122812	16	Bellis perennis	1016	2018-05-03-11-07-18	0	0	z	0	20	35	22	34.3	21.9	34.9	-0.079	14533	Last10	Here	97
1690	122813	16	Bellis perennis	1016	2018-05-03-11-07-20	0	0	z	0	20	35	22	34.3	21.9	34.9	-0.079	14533	Last10	Here	98
1691	122814	16	Bellis perennis	1016	2018-05-03-11-07-22	0	0	z	0	20	35	22	34.3	21.9	34.9	-0.079	14533	Last10	Here	99
1692	122815	16	Bellis perennis	1016	2018-05-03-11-07-24	0	0	z	0	20	35	22	34.3	21.9	34.9	-0.079	14533	Last10	Here	100
1693	122816	16	Bellis perennis	1016	2018-05-03-11-07-56	0	0	z	0	25	35	22	34.3	21.9	34.9	-0.079	14534	First10	Here	1
1694	122817	16	Bellis perennis	1016	2018-05-03-11-07-58	0	0	z	0	25	35	22	34.3	21.9	34.9	-0.079	14534	First10	Here	2
1695	122818	16	Bellis perennis	1016	2018-05-03-11-08-00	0	0	z	0	25	35	22	34.3	21.9	34.9	-0.079	14534	First10	Here	3
1696	122819	16	Bellis perennis	1016	2018-05-03-11-08-02	0	0	z	0	25	35	22	34.3	21.9	34.9	-0.079	14534	First10	Here	4
1697	122820	16	Bellis perennis	1016	2018-05-03-11-08-04	0	0	z	0	25	35	22	34.3	21.9	34.9	-0.079	14534	First10	Here	5
1698	122821	16	Bellis perennis	1016	2018-05-03-11-08-06	0	0	z	0	25	35	22	34.3	21.9	34.9	-0.079	14534	First10	Here	6
1699	122822	16	Bellis perennis	1016	2018-05-03-11-08-08	0	0	z	0	25	35	22	34.3	21.9	34.9	-0.079	14534	First10	Here	7
1700	122823	16	Bellis perennis	1016	2018-05-03-11-08-10	0	0	z	0	25	35	22	34.3	21.9	34.9	-0.079	14534	First10	Here	8
1701	122824	16	Bellis perennis	1016	2018-05-03-11-08-12	0	0	z	0	25	35	22	34.3	21.9	34.9	-0.079	14534	First10	Here	9
1702	122825	16	Bellis perennis	1016	2018-05-03-11-08-14	0	0	z	0	25	35	22	34.3	21.9	34.9	-0.079	14534	First10	Here	10
1703	122826	16	Bellis perennis	1016	2018-05-03-11-08-16	0	0	z	0	25	34.9	22	34.3	21.9	34.9	0.021	14534			11
1704	122827	16	Bellis perennis	1016	2018-05-03-11-08-18	0	0	z	0	25	35	22	34.3	21.9	34.9	-0.079	14534			12
1705	122828	16	Bellis perennis	1016	2018-05-03-11-08-20	0	0	z	0	25	35	22	34.3	21.9	34.9	-0.079	14534			13
1706	122829	16	Bellis perennis	1016	2018-05-03-11-08-22	0	0	z	0	25	35	22	34.3	21.9	34.9	-0.079	14534			14
1707	122830	16	Bellis perennis	1016	2018-05-03-11-08-24	0	0	z	0	25	35	22	34.3	21.9	34.9	-0.079	14534			15
1708	122831	16	Bellis perennis	1016	2018-05-03-11-08-26	0	0	z	0	25	35	22	34.3	21.9	34.9	-0.079	14534			16
1709	122832	16	Bellis perennis	1016	2018-05-03-11-08-28	0	0	z	0	25	35	22	34.3	21.9	34.9	-0.079	14534			17
1710	122833	16	Bellis perennis	1016	2018-05-03-11-08-30	0	0	z	0	25	34.9	22	34.3	21.9	34.9	0.021	14534			18
1711	122834	16	Bellis perennis	1016	2018-05-03-11-08-32	0	0	z	0	25	35	22	34.3	21.9	34.9	-0.079	14534			19
1712	122835	16	Bellis perennis	1016	2018-05-03-11-08-34	0	0	z	0	25	35	22	34.3	21.9	34.9	-0.079	14534			20
1713	122836	16	Bellis perennis	1016	2018-05-03-11-08-36	0	0	z	0	25	35	22	34.3	21.9	34.9	-0.079	14534			21
1714	122837	16	Bellis perennis	1016	2018-05-03-11-08-38	0	0	z	0	25	35	22	34.3	21.9	34.9	-0.079	14534			22
1715	122838	16	Bellis perennis	1016	2018-05-03-11-08-40	0	0	z	0	25	35	22	34.3	21.9	34.9	-0.079	14534			23
1716	122839	16	Bellis perennis	1016	2018-05-03-11-08-42	0	0	z	0	25	35	22	34.3	21.9	34.9	-0.079	14534			24
1717	122840	16	Bellis perennis	1016	2018-05-03-11-08-44	0	0	z	0	25	35	22	34.2	21.9	34.8	-0.171	14534			25
1718	122841	16	Bellis perennis	1016	2018-05-03-11-08-46	0	0	z	0	25	35	22	34.2	21.9	34.8	-0.171	14534			26
1719	122842	16	Bellis perennis	1016	2018-05-03-11-08-48	0	0	z	0	25	35	22	34.2	21.9	34.8	-0.171	14534			27
1720	122843	16	Bellis perennis	1016	2018-05-03-11-08-50	0	0	z	0	25	35	22	34.3	21.9	34.9	-0.079	14534			28
1721	122844	16	Bellis perennis	1016	2018-05-03-11-08-52	0	0	z	0	25	35	22	34.3	21.9	34.9	-0.079	14534			29
1722	122845	16	Bellis perennis	1016	2018-05-03-11-08-54	0	0	z	0	25	35	22	34.2	21.9	34.8	-0.171	14534			30
1723	122846	16	Bellis perennis	1016	2018-05-03-11-08-56	0	0	z	0	25	35	22	34.2	21.9	34.8	-0.171	14534			31
1724	122847	16	Bellis perennis	1016	2018-05-03-11-08-58	0	0	z	0	25	35	22	34.2	21.9	34.8	-0.171	14534			32
1725	122848	16	Bellis perennis	1016	2018-05-03-11-09-00	0	0	z	0	25	35	22	34.3	21.9	34.9	-0.079	14534			33
1726	122849	16	Bellis perennis	1016	2018-05-03-11-09-02	0	0	z	0	25	35	22	34.3	21.9	34.9	-0.079	14534			34
1727	122850	16	Bellis perennis	1016	2018-05-03-11-09-04	0	0	z	0	25	34.9	22	34.2	21.9	34.8	-0.071	14534			35
1728	122851	16	Bellis perennis	1016	2018-05-03-11-09-06	0	0	z	0	25	34.9	22	34.3	21.9	34.9	0.021	14534			36
1729	122852	16	Bellis perennis	1016	2018-05-03-11-09-08	0	0	z	0	25	34.9	22	34.3	21.9	34.9	0.021	14534			37
1730	122853	16	Bellis perennis	1016	2018-05-03-11-09-10	0	0	z	0	25	34.9	22	34.2	21.9	34.8	-0.071	14534			38
1731	122854	16	Bellis perennis	1016	2018-05-03-11-09-12	0	0	z	0	25	34.9	22	34.2	21.9	34.8	-0.071	14534			39
1732	122855	16	Bellis perennis	1016	2018-05-03-11-09-14	0	0	z	0	25	34.9	22	34.2	21.9	34.8	-0.071	14534			40
1733	122856	16	Bellis perennis	1016	2018-05-03-11-09-16	0	0	z	0	25	34.9	22	34.2	21.9	34.8	-0.071	14534			41
1734	122857	16	Bellis perennis	1016	2018-05-03-11-09-18	0	0	z	0	25	34.9	22	34.2	21.9	34.8	-0.071	14534			42
1735	122858	16	Bellis perennis	1016	2018-05-03-11-09-20	0	0	z	0	25	34.9	22	34.2	21.9	34.8	-0.071	14534			43
1736	122859	16	Bellis perennis	1016	2018-05-03-11-09-22	0	0	z	0	25	34.9	22	34.2	21.9	34.8	-0.071	14534			44
1737	122860	16	Bellis perennis	1016	2018-05-03-11-09-24	0	0	z	0	25	34.9	22	34.2	21.9	34.8	-0.071	14534			45
1738	122861	16	Bellis perennis	1016	2018-05-03-11-09-26	0	0	z	0	25	34.9	22	34.2	21.9	34.8	-0.071	14534			46
1739	122862	16	Bellis perennis	1016	2018-05-03-11-09-28	0	0	z	0	25	34.9	22	34.2	21.9	34.8	-0.071	14534			47
1740	122863	16	Bellis perennis	1016	2018-05-03-11-09-30	0	0	z	0	25	34.9	22	34.2	21.9	34.8	-0.071	14534			48
1741	122864	16	Bellis perennis	1016	2018-05-03-11-09-32	0	0	z	0	25	34.9	22	34.2	21.9	34.8	-0.071	14534			49
1742	122865	16	Bellis perennis	1016	2018-05-03-11-09-34	0	0	z	0	25	34.9	22	34.2	21.9	34.8	-0.071	14534			50
1743	122866	16	Bellis perennis	1016	2018-05-03-11-09-36	0	0	z	0	25	34.9	22	34.2	21.9	34.8	-0.071	14534			51
1744	122867	16	Bellis perennis	1016	2018-05-03-11-09-38	0	0	z	0	25	34.9	22	34.2	21.9	34.8	-0.071	14534			52
1745	122868	16	Bellis perennis	1016	2018-05-03-11-09-40	0	0	z	0	25	34.9	22	34.2	21.9	34.8	-0.071	14534			53
1746	122869	16	Bellis perennis	1016	2018-05-03-11-09-42	0	0	z	0	25	34.9	22	34.2	21.9	34.8	-0.071	14534			54
1747	122870	16	Bellis perennis	1016	2018-05-03-11-09-44	0	0	z	0	25	34.8	22	34.2	21.9	34.8	0.029	14534			55
1748	122871	16	Bellis perennis	1016	2018-05-03-11-09-46	0	0	z	0	25	34.8	22	34.2	21.9	34.8	0.029	14534			56
1749	122872	16	Bellis perennis	1016	2018-05-03-11-09-48	0	0	z	0	25	34.8	22	34.2	21.9	34.8	0.029	14534			57
1750	122873	16	Bellis perennis	1016	2018-05-03-11-09-50	0	0	z	0	25	34.8	22	34.2	21.9	34.8	0.029	14534			58
1751	122874	16	Bellis perennis	1016	2018-05-03-11-09-52	0	0	z	0	25	34.8	22	34.2	21.9	34.8	0.029	14534			59
1752	122875	16	Bellis perennis	1016	2018-05-03-11-09-55	0	0	z	0	25	34.8	22	34.2	21.9	34.8	0.029	14534			60
1753	122876	16	Bellis perennis	1016	2018-05-03-11-09-57	0	0	z	0	25	34.8	22	34.2	21.9	34.8	0.029	14534			61
1754	122877	16	Bellis perennis	1016	2018-05-03-11-09-59	0	0	z	0	25	34.8	22	34.2	21.9	34.8	0.029	14534			62
1755	122878	16	Bellis perennis	1016	2018-05-03-11-10-01	0	0	z	0	25	34.8	22	34.2	21.9	34.8	0.029	14534			63
1756	122879	16	Bellis perennis	1016	2018-05-03-11-10-03	0	0	z	0	25	34.8	22	34.2	21.9	34.8	0.029	14534			64
1757	122880	16	Bellis perennis	1016	2018-05-03-11-10-05	0	0	z	0	25	34.8	22	34.2	21.9	34.8	0.029	14534			65
1758	122881	16	Bellis perennis	1016	2018-05-03-11-10-07	0	0	z	0	25	34.8	22	34.2	21.9	34.8	0.029	14534			66
1759	122882	16	Bellis perennis	1016	2018-05-03-11-10-09	0	0	z	0	25	34.8	22	34.2	21.9	34.8	0.029	14534			67
1760	122883	16	Bellis perennis	1016	2018-05-03-11-10-11	0	0	z	0	25	34.8	22	34.2	21.9	34.8	0.029	14534			68
1761	122884	16	Bellis perennis	1016	2018-05-03-11-10-13	0	0	z	0	25	34.8	22	34.2	21.9	34.8	0.029	14534			69
1762	122885	16	Bellis perennis	1016	2018-05-03-11-10-15	0	0	z	0	25	34.8	22	34.2	21.9	34.8	0.029	14534			70
1763	122886	16	Bellis perennis	1016	2018-05-03-11-10-17	0	0	z	0	25	34.8	22	34.2	21.9	34.8	0.029	14534			71
1764	122887	16	Bellis perennis	1016	2018-05-03-11-10-19	0	0	z	0	25	34.8	22	34.2	21.9	34.8	0.029	14534			72
1765	122888	16	Bellis perennis	1016	2018-05-03-11-10-21	0	0	z	0	25	34.8	22	34.2	21.9	34.8	0.029	14534			73
1766	122889	16	Bellis perennis	1016	2018-05-03-11-10-23	0	0	z	0	25	34.8	22	34.2	21.9	34.8	0.029	14534			74
1767	122890	16	Bellis perennis	1016	2018-05-03-11-10-25	0	0	z	0	25	34.9	22	34.2	21.9	34.8	-0.071	14534			75
1768	122891	16	Bellis perennis	1016	2018-05-03-11-10-27	0	0	z	0	25	34.9	22	34.2	21.9	34.8	-0.071	14534			76
1769	122892	16	Bellis perennis	1016	2018-05-03-11-10-29	0	0	z	0	25	34.8	22	34.2	21.9	34.8	0.029	14534			77
1770	122893	16	Bellis perennis	1016	2018-05-03-11-10-31	0	0	z	0	25	34.9	22	34.1	21.9	34.7	-0.163	14534			78
1771	122894	16	Bellis perennis	1016	2018-05-03-11-10-33	0	0	z	0	25	34.8	22	34.2	21.9	34.8	0.029	14534			79
1772	122895	16	Bellis perennis	1016	2018-05-03-11-10-35	0	0	z	0	25	34.8	22	34.1	21.9	34.7	-0.063	14534			80
1773	122896	16	Bellis perennis	1016	2018-05-03-11-10-37	0	0	z	0	25	34.9	22	34.1	21.9	34.7	-0.163	14534			81
1774	122897	16	Bellis perennis	1016	2018-05-03-11-10-39	0	0	z	0	25	34.8	22	34.2	21.9	34.8	0.029	14534			82
1775	122898	16	Bellis perennis	1016	2018-05-03-11-10-41	0	0	z	0	25	34.8	22	34.2	21.9	34.8	0.029	14534			83
1776	122899	16	Bellis perennis	1016	2018-05-03-11-10-43	0	0	z	0	25	34.8	22	34.2	21.9	34.8	0.029	14534			84
1777	122900	16	Bellis perennis	1016	2018-05-03-11-10-45	0	0	z	0	25	34.9	22	34.2	21.9	34.8	-0.071	14534			85
1778	122901	16	Bellis perennis	1016	2018-05-03-11-10-47	0	0	z	0	25	34.8	22	34.2	21.9	34.8	0.029	14534			86
1779	122902	16	Bellis perennis	1016	2018-05-03-11-10-49	0	0	z	0	25	34.8	22	34.2	21.9	34.8	0.029	14534			87
1780	122903	16	Bellis perennis	1016	2018-05-03-11-10-51	0	0	z	0	25	34.8	22	34.2	21.9	34.8	0.029	14534			88
1781	122904	16	Bellis perennis	1016	2018-05-03-11-10-53	0	0	z	0	25	34.8	22	34.2	21.9	34.8	0.029	14534			89
1782	122905	16	Bellis perennis	1016	2018-05-03-11-10-55	0	0	z	0	25	34.8	22	34.2	21.9	34.8	0.029	14534			90
1783	122906	16	Bellis perennis	1016	2018-05-03-11-10-57	0	0	z	0	25	34.8	22	34.2	21.9	34.8	0.029	14534	Last10	Here	91
1784	122907	16	Bellis perennis	1016	2018-05-03-11-10-59	0	0	z	0	25	34.8	22	34.1	21.9	34.7	-0.063	14534	Last10	Here	92
1785	122908	16	Bellis perennis	1016	2018-05-03-11-11-01	0	0	z	0	25	34.8	22	34.1	21.9	34.7	-0.063	14534	Last10	Here	93
1786	122909	16	Bellis perennis	1016	2018-05-03-11-11-03	0	0	z	0	25	34.8	22	34.1	21.9	34.7	-0.063	14534	Last10	Here	94
1787	122910	16	Bellis perennis	1016	2018-05-03-11-11-05	0	0	z	0	25	34.8	22	34.1	21.9	34.7	-0.063	14534	Last10	Here	95
1788	122911	16	Bellis perennis	1016	2018-05-03-11-11-07	0	0	z	0	25	34.8	22	34.2	21.9	34.8	0.029	14534	Last10	Here	96
1789	122912	16	Bellis perennis	1016	2018-05-03-11-11-09	0	0	z	0	25	34.8	22	34.2	21.9	34.8	0.029	14534	Last10	Here	97
1790	122913	16	Bellis perennis	1016	2018-05-03-11-11-11	0	0	z	0	25	34.8	22	34.2	21.9	34.8	0.029	14534	Last10	Here	98
1791	122914	16	Bellis perennis	1016	2018-05-03-11-11-13	0	0	z	0	25	34.8	22	34.1	21.9	34.7	-0.063	14534	Last10	Here	99
1792	122915	16	Bellis perennis	1016	2018-05-03-11-11-15	0	0	z	0	25	34.8	22	34.1	21.9	34.7	-0.063	14534	Last10	Here	100
1793	122916	16	Bellis perennis	1016	2018-05-03-11-11-47	0	0	z	0	30	34.8	22	34.1	21.9	34.7	-0.063	14535	First10	Here	1
1794	122917	16	Bellis perennis	1016	2018-05-03-11-11-49	0	0	z	0	30	34.8	22	34.1	21.9	34.7	-0.063	14535	First10	Here	2
1795	122918	16	Bellis perennis	1016	2018-05-03-11-11-51	0	0	z	0	30	34.8	22	34.1	21.9	34.7	-0.063	14535	First10	Here	3
1796	122919	16	Bellis perennis	1016	2018-05-03-11-11-53	0	0	z	0	30	34.8	22	34.1	21.9	34.7	-0.063	14535	First10	Here	4
1797	122920	16	Bellis perennis	1016	2018-05-03-11-11-55	0	0	z	0	30	34.8	22	34.1	21.9	34.7	-0.063	14535	First10	Here	5
1798	122921	16	Bellis perennis	1016	2018-05-03-11-11-57	0	0	z	0	30	34.8	22	34.1	21.9	34.7	-0.063	14535	First10	Here	6
1799	122922	16	Bellis perennis	1016	2018-05-03-11-11-59	0	0	z	0	30	34.8	22	34.1	21.9	34.7	-0.063	14535	First10	Here	7
1800	122923	16	Bellis perennis	1016	2018-05-03-11-12-01	0	0	z	0	30	34.8	22	34	21.9	34.6	-0.155	14535	First10	Here	8
1801	122924	16	Bellis perennis	1016	2018-05-03-11-12-03	0	0	z	0	30	34.8	22	34	21.9	34.6	-0.155	14535	First10	Here	9
1802	122925	16	Bellis perennis	1016	2018-05-03-11-12-05	0	0	z	0	30	34.7	22	34.1	21.9	34.7	0.037	14535	First10	Here	10
1803	122926	16	Bellis perennis	1016	2018-05-03-11-12-07	0	0	z	0	30	34.8	22	34	21.9	34.6	-0.155	14535			11
1804	122927	16	Bellis perennis	1016	2018-05-03-11-12-09	0	0	z	0	30	34.8	22	34	21.9	34.6	-0.155	14535			12
1805	122928	16	Bellis perennis	1016	2018-05-03-11-12-11	0	0	z	0	30	34.7	22	34	21.9	34.6	-0.055	14535			13
1806	122929	16	Bellis perennis	1016	2018-05-03-11-12-13	0	0	z	0	30	34.7	22	34.1	21.9	34.7	0.037	14535			14
1807	122930	16	Bellis perennis	1016	2018-05-03-11-12-15	0	0	z	0	30	34.7	22	34	21.9	34.6	-0.055	14535			15
1808	122931	16	Bellis perennis	1016	2018-05-03-11-12-17	0	0	z	0	30	34.7	22	34.1	21.9	34.7	0.037	14535			16
1809	122932	16	Bellis perennis	1016	2018-05-03-11-12-19	0	0	z	0	30	34.7	22	34.1	21.9	34.7	0.037	14535			17
1810	122933	16	Bellis perennis	1016	2018-05-03-11-12-21	0	0	z	0	30	34.7	22	34.1	21.9	34.7	0.037	14535			18
1811	122934	16	Bellis perennis	1016	2018-05-03-11-12-23	0	0	z	0	30	34.7	22	34	21.9	34.6	-0.055	14535			19
1812	122935	16	Bellis perennis	1016	2018-05-03-11-12-25	0	0	z	0	30	34.7	22	34	21.9	34.6	-0.055	14535			20
1813	122936	16	Bellis perennis	1016	2018-05-03-11-12-27	0	0	z	0	30	34.7	22	34	21.9	34.6	-0.055	14535			21
1814	122937	16	Bellis perennis	1016	2018-05-03-11-12-29	0	0	z	0	30	34.6	21.9	34	21.9	34.6	0.045	14535			22
1815	122938	16	Bellis perennis	1016	2018-05-03-11-12-31	0	0	z	0	30	34.7	22	34	21.9	34.6	-0.055	14535			23
1816	122939	16	Bellis perennis	1016	2018-05-03-11-12-33	0	0	z	0	30	34.7	22	34	21.9	34.6	-0.055	14535			24
1817	122940	16	Bellis perennis	1016	2018-05-03-11-12-35	0	0	z	0	30	34.6	21.9	34	21.9	34.6	0.045	14535			25
1818	122941	16	Bellis perennis	1016	2018-05-03-11-12-37	0	0	z	0	30	34.7	22	34	21.9	34.6	-0.055	14535			26
1819	122942	16	Bellis perennis	1016	2018-05-03-11-12-39	0	0	z	0	30	34.7	22	34	21.9	34.6	-0.055	14535			27
1820	122943	16	Bellis perennis	1016	2018-05-03-11-12-41	0	0	z	0	30	34.7	22	34	21.9	34.6	-0.055	14535			28
1821	122944	16	Bellis perennis	1016	2018-05-03-11-12-43	0	0	z	0	30	34.7	22	34	21.9	34.6	-0.055	14535			29
1822	122945	16	Bellis perennis	1016	2018-05-03-11-12-45	0	0	z	0	30	34.7	22	34	21.9	34.6	-0.055	14535			30
1823	122946	16	Bellis perennis	1016	2018-05-03-11-12-47	0	0	z	0	30	34.7	22	34	21.9	34.6	-0.055	14535			31
1824	122947	16	Bellis perennis	1016	2018-05-03-11-12-49	0	0	z	0	30	34.7	22	34	21.9	34.6	-0.055	14535			32
1825	122948	16	Bellis perennis	1016	2018-05-03-11-12-51	0	0	z	0	30	34.7	22	34	21.9	34.6	-0.055	14535			33
1826	122949	16	Bellis perennis	1016	2018-05-03-11-12-53	0	0	z	0	30	34.7	22	34	21.9	34.6	-0.055	14535			34
1827	122950	16	Bellis perennis	1016	2018-05-03-11-12-55	0	0	z	0	30	34.7	22	34	21.9	34.6	-0.055	14535			35
1828	122951	16	Bellis perennis	1016	2018-05-03-11-12-57	0	0	z	0	30	34.6	21.9	34	21.9	34.6	0.045	14535			36
1829	122952	16	Bellis perennis	1016	2018-05-03-11-12-59	0	0	z	0	30	34.7	22	34	21.9	34.6	-0.055	14535			37
1830	122953	16	Bellis perennis	1016	2018-05-03-11-13-01	0	0	z	0	30	34.7	22	34	21.9	34.6	-0.055	14535			38
1831	122954	16	Bellis perennis	1016	2018-05-03-11-13-03	0	0	z	0	30	34.7	22	34	21.9	34.6	-0.055	14535			39
1832	122955	16	Bellis perennis	1016	2018-05-03-11-13-05	0	0	z	0	30	34.7	22	34	21.9	34.6	-0.055	14535			40
1833	122956	16	Bellis perennis	1016	2018-05-03-11-13-07	0	0	z	0	30	34.7	22	34	21.9	34.6	-0.055	14535			41
1834	122957	16	Bellis perennis	1016	2018-05-03-11-13-09	0	0	z	0	30	34.7	22	34	21.9	34.6	-0.055	14535			42
1835	122958	16	Bellis perennis	1016	2018-05-03-11-13-11	0	0	z	0	30	34.7	22	34	21.9	34.6	-0.055	14535			43
1836	122959	16	Bellis perennis	1016	2018-05-03-11-13-13	0	0	z	0	30	34.7	22	34	21.9	34.6	-0.055	14535			44
1837	122960	16	Bellis perennis	1016	2018-05-03-11-13-15	0	0	z	0	30	34.7	22	34	21.9	34.6	-0.055	14535			45
1838	122961	16	Bellis perennis	1016	2018-05-03-11-13-17	0	0	z	0	30	34.7	22	34	21.9	34.6	-0.055	14535			46
1839	122962	16	Bellis perennis	1016	2018-05-03-11-13-19	0	0	z	0	30	34.7	22	34	21.9	34.6	-0.055	14535			47
1840	122963	16	Bellis perennis	1016	2018-05-03-11-13-21	0	0	z	0	30	34.7	22	34	21.9	34.6	-0.055	14535			48
1841	122964	16	Bellis perennis	1016	2018-05-03-11-13-23	0	0	z	0	30	34.7	22	34	21.9	34.6	-0.055	14535			49
1842	122965	16	Bellis perennis	1016	2018-05-03-11-13-25	0	0	z	0	30	34.7	22	34	21.9	34.6	-0.055	14535			50
1843	122966	16	Bellis perennis	1016	2018-05-03-11-13-27	0	0	z	0	30	34.7	22	34	21.9	34.6	-0.055	14535			51
1844	122967	16	Bellis perennis	1016	2018-05-03-11-13-29	0	0	z	0	30	34.7	22	34	21.9	34.6	-0.055	14535			52
1845	122968	16	Bellis perennis	1016	2018-05-03-11-13-31	0	0	z	0	30	34.7	22	34	21.9	34.6	-0.055	14535			53
1846	122969	16	Bellis perennis	1016	2018-05-03-11-13-33	0	0	z	0	30	34.7	22	34	21.9	34.6	-0.055	14535			54
1847	122970	16	Bellis perennis	1016	2018-05-03-11-13-35	0	0	z	0	30	34.7	22	34	21.9	34.6	-0.055	14535			55
1848	122971	16	Bellis perennis	1016	2018-05-03-11-13-37	0	0	z	0	30	34.6	22	33.9	21.9	34.6	-0.047	14535			56
1849	122972	16	Bellis perennis	1016	2018-05-03-11-13-39	0	0	z	0	30	34.6	22	33.9	21.9	34.6	-0.047	14535			57
1850	122973	16	Bellis perennis	1016	2018-05-03-11-13-41	0	0	z	0	30	34.7	22	34	21.9	34.6	-0.055	14535			58
1851	122974	16	Bellis perennis	1016	2018-05-03-11-13-43	0	0	z	0	30	34.7	22	33.9	21.9	34.6	-0.147	14535			59
1852	122975	16	Bellis perennis	1016	2018-05-03-11-13-45	0	0	z	0	30	34.6	22	33.9	21.9	34.6	-0.047	14535			60
1853	122976	16	Bellis perennis	1016	2018-05-03-11-13-47	0	0	z	0	30	34.7	22	33.9	21.9	34.6	-0.147	14535			61
1854	122977	16	Bellis perennis	1016	2018-05-03-11-13-49	0	0	z	0	30	34.6	22	33.9	21.8	34.6	-0.047	14535			62
1855	122978	16	Bellis perennis	1016	2018-05-03-11-13-51	0	0	z	0	30	34.7	22	33.9	21.9	34.6	-0.147	14535			63
1856	122979	16	Bellis perennis	1016	2018-05-03-11-13-53	0	0	z	0	30	34.6	21.9	33.9	21.9	34.6	-0.047	14535			64
1857	122980	16	Bellis perennis	1016	2018-05-03-11-13-55	0	0	z	0	30	34.6	22	33.9	21.9	34.6	-0.047	14535			65
1858	122981	16	Bellis perennis	1016	2018-05-03-11-13-57	0	0	z	0	30	34.6	22	33.9	21.9	34.6	-0.047	14535			66
1859	122982	16	Bellis perennis	1016	2018-05-03-11-13-59	0	0	z	0	30	34.6	22	34	21.9	34.6	0.045	14535			67
1860	122983	16	Bellis perennis	1016	2018-05-03-11-14-01	0	0	z	0	30	34.6	22	33.9	21.9	34.6	-0.047	14535			68
1861	122984	16	Bellis perennis	1016	2018-05-03-11-14-03	0	0	z	0	30	34.6	22	33.9	21.9	34.6	-0.047	14535			69
1862	122985	16	Bellis perennis	1016	2018-05-03-11-14-05	0	0	z	0	30	34.6	22	33.9	21.9	34.6	-0.047	14535			70
1863	122986	16	Bellis perennis	1016	2018-05-03-11-14-07	0	0	z	0	30	34.6	22	34	21.9	34.6	0.045	14535			71
1864	122987	16	Bellis perennis	1016	2018-05-03-11-14-09	0	0	z	0	30	34.6	22	34	21.9	34.6	0.045	14535			72
1865	122988	16	Bellis perennis	1016	2018-05-03-11-14-11	0	0	z	0	30	34.6	22	33.9	21.9	34.6	-0.047	14535			73
1866	122989	16	Bellis perennis	1016	2018-05-03-11-14-13	0	0	z	0	30	34.6	21.9	33.9	21.9	34.6	-0.047	14535			74
1867	122990	16	Bellis perennis	1016	2018-05-03-11-14-15	0	0	z	0	30	34.6	22	33.9	21.9	34.6	-0.047	14535			75
1868	122991	16	Bellis perennis	1016	2018-05-03-11-14-17	0	0	z	0	30	34.6	21.9	33.9	21.9	34.6	-0.047	14535			76
1869	122992	16	Bellis perennis	1016	2018-05-03-11-14-19	0	0	z	0	30	34.6	22	33.9	21.9	34.6	-0.047	14535			77
1870	122993	16	Bellis perennis	1016	2018-05-03-11-14-21	0	0	z	0	30	34.6	22	33.9	21.9	34.6	-0.047	14535			78
1871	122994	16	Bellis perennis	1016	2018-05-03-11-14-23	0	0	z	0	30	34.6	22	33.9	21.9	34.6	-0.047	14535			79
1872	122995	16	Bellis perennis	1016	2018-05-03-11-14-25	0	0	z	0	30	34.5	21.9	33.9	21.9	34.6	0.053	14535			80
1873	122996	16	Bellis perennis	1016	2018-05-03-11-14-27	0	0	z	0	30	34.6	22	33.9	21.9	34.6	-0.047	14535			81
1874	122997	16	Bellis perennis	1016	2018-05-03-11-14-29	0	0	z	0	30	34.6	22	33.9	21.9	34.6	-0.047	14535			82
1875	122998	16	Bellis perennis	1016	2018-05-03-11-14-31	0	0	z	0	30	34.6	22	33.9	21.9	34.6	-0.047	14535			83
1876	122999	16	Bellis perennis	1016	2018-05-03-11-14-33	0	0	z	0	30	34.6	22	33.9	21.9	34.6	-0.047	14535			84
1877	123000	16	Bellis perennis	1016	2018-05-03-11-14-35	0	0	z	0	30	34.6	22	33.9	21.9	34.6	-0.047	14535			85
1878	123001	16	Bellis perennis	1016	2018-05-03-11-14-37	0	0	z	0	30	34.6	22	33.9	21.9	34.6	-0.047	14535			86
1879	123002	16	Bellis perennis	1016	2018-05-03-11-14-39	0	0	z	0	30	34.6	22	33.9	21.9	34.6	-0.047	14535			87
1880	123003	16	Bellis perennis	1016	2018-05-03-11-14-41	0	0	z	0	30	34.6	22	33.9	21.9	34.6	-0.047	14535			88
1881	123004	16	Bellis perennis	1016	2018-05-03-11-14-43	0	0	z	0	30	34.6	21.9	33.9	21.9	34.6	-0.047	14535			89
1882	123005	16	Bellis perennis	1016	2018-05-03-11-14-45	0	0	z	0	30	34.5	21.9	33.9	21.9	34.6	0.053	14535			90
1883	123006	16	Bellis perennis	1016	2018-05-03-11-14-47	0	0	z	0	30	34.6	22	33.9	21.9	34.6	-0.047	14535	Last10	Here	91
1884	123007	16	Bellis perennis	1016	2018-05-03-11-14-49	0	0	z	0	30	34.6	22	33.9	21.9	34.6	-0.047	14535	Last10	Here	92
1885	123008	16	Bellis perennis	1016	2018-05-03-11-14-51	0	0	z	0	30	34.6	22	33.9	21.9	34.6	-0.047	14535	Last10	Here	93
1886	123009	16	Bellis perennis	1016	2018-05-03-11-14-53	0	0	z	0	30	34.5	21.9	33.8	21.8	34.5	-0.039	14535	Last10	Here	94
1887	123010	16	Bellis perennis	1016	2018-05-03-11-14-55	0	0	z	0	30	34.6	22	33.8	21.8	34.5	-0.139	14535	Last10	Here	95
1888	123011	16	Bellis perennis	1016	2018-05-03-11-14-57	0	0	z	0	30	34.6	21.9	33.9	21.9	34.6	-0.047	14535	Last10	Here	96
1889	123012	16	Bellis perennis	1016	2018-05-03-11-14-59	0	0	z	0	30	34.6	21.9	33.9	21.9	34.6	-0.047	14535	Last10	Here	97
1890	123013	16	Bellis perennis	1016	2018-05-03-11-15-01	0	0	z	0	30	34.6	21.9	33.9	21.9	34.6	-0.047	14535	Last10	Here	98
1891	123014	16	Bellis perennis	1016	2018-05-03-11-15-03	0	0	z	0	30	34.6	22	33.9	21.9	34.6	-0.047	14535	Last10	Here	99
1892	123015	16	Bellis perennis	1016	2018-05-03-11-15-06	0	0	z	0	30	34.6	21.9	33.9	21.9	34.6	-0.047	14535	Last10	Here	100
1893	124911	17	Bellis perennis	1017	2018-05-03-12-37-33	0	2	x	-30	0	30.2	21.9	29.2	21.8	30.2	0.028	14555	First10	Here	1
1894	124912	17	Bellis perennis	1017	2018-05-03-12-37-35	0	2	x	-30	0	30.2	21.9	29.2	21.8	30.2	0.028	14555	First10	Here	2
1895	124913	17	Bellis perennis	1017	2018-05-03-12-37-37	0	2	x	-30	0	30.2	21.9	29.2	21.8	30.2	0.028	14555	First10	Here	3
1896	124914	17	Bellis perennis	1017	2018-05-03-12-37-39	0	2	x	-30	0	30.2	21.9	29.3	21.9	30.3	0.12	14555	First10	Here	4
1897	124915	17	Bellis perennis	1017	2018-05-03-12-37-41	0	2	x	-30	0	30.1	21.9	29.2	21.8	30.2	0.128	14555	First10	Here	5
1898	124916	17	Bellis perennis	1017	2018-05-03-12-37-43	0	2	x	-30	0	30.1	21.9	29.2	21.8	30.2	0.128	14555	First10	Here	6
1899	124917	17	Bellis perennis	1017	2018-05-03-12-37-45	0	2	x	-30	0	30.1	21.9	29.2	21.8	30.2	0.128	14555	First10	Here	7
1900	124918	17	Bellis perennis	1017	2018-05-03-12-37-47	0	2	x	-30	0	30.1	21.9	29.3	21.9	30.3	0.22	14555	First10	Here	8
1901	124919	17	Bellis perennis	1017	2018-05-03-12-37-49	0	2	x	-30	0	30.1	21.9	29.3	21.8	30.3	0.22	14555	First10	Here	9
1902	124920	17	Bellis perennis	1017	2018-05-03-12-37-51	0	2	x	-30	0	30.1	21.9	29.2	21.8	30.2	0.128	14555	First10	Here	10
1903	124921	17	Bellis perennis	1017	2018-05-03-12-37-53	0	2	x	-30	0	30.2	21.9	29.3	21.9	30.3	0.12	14555			11
1904	124922	17	Bellis perennis	1017	2018-05-03-12-37-55	0	2	x	-30	0	30.2	21.9	29.3	21.8	30.3	0.12	14555			12
1905	124923	17	Bellis perennis	1017	2018-05-03-12-37-57	0	2	x	-30	0	30.2	21.9	29.3	21.8	30.3	0.12	14555			13
1906	124924	17	Bellis perennis	1017	2018-05-03-12-37-59	0	2	x	-30	0	30.2	21.9	29.3	21.8	30.3	0.12	14555			14
1907	124925	17	Bellis perennis	1017	2018-05-03-12-38-01	0	2	x	-30	0	30.2	21.9	29.2	21.8	30.2	0.028	14555			15
1908	124926	17	Bellis perennis	1017	2018-05-03-12-38-03	0	2	x	-30	0	30.2	21.9	29.3	21.8	30.3	0.12	14555			16
1909	124927	17	Bellis perennis	1017	2018-05-03-12-38-05	0	2	x	-30	0	30.2	21.9	29.3	21.8	30.3	0.12	14555			17
1910	124928	17	Bellis perennis	1017	2018-05-03-12-38-07	0	2	x	-30	0	30.2	21.9	29.2	21.8	30.2	0.028	14555			18
1911	124929	17	Bellis perennis	1017	2018-05-03-12-38-09	0	2	x	-30	0	30.2	21.9	29.3	21.8	30.3	0.12	14555			19
1912	124930	17	Bellis perennis	1017	2018-05-03-12-38-11	0	2	x	-30	0	30.2	21.9	29.2	21.8	30.2	0.028	14555			20
1913	124931	17	Bellis perennis	1017	2018-05-03-12-38-13	0	2	x	-30	0	30.2	21.9	29.2	21.8	30.2	0.028	14555			21
1914	124932	17	Bellis perennis	1017	2018-05-03-12-38-15	0	2	x	-30	0	30.2	21.9	29.3	21.8	30.3	0.12	14555			22
1915	124933	17	Bellis perennis	1017	2018-05-03-12-38-17	0	2	x	-30	0	30.2	21.9	29.3	21.8	30.3	0.12	14555			23
1916	124934	17	Bellis perennis	1017	2018-05-03-12-38-19	0	2	x	-30	0	30.2	21.9	29.3	21.8	30.3	0.12	14555			24
1917	124935	17	Bellis perennis	1017	2018-05-03-12-38-21	0	2	x	-30	0	30.1	21.8	29.3	21.8	30.3	0.22	14555			25
1918	124936	17	Bellis perennis	1017	2018-05-03-12-38-23	0	2	x	-30	0	30.2	21.9	29.3	21.8	30.3	0.12	14555			26
1919	124937	17	Bellis perennis	1017	2018-05-03-12-38-25	0	2	x	-30	0	30.2	21.9	29.3	21.8	30.3	0.12	14555			27
1920	124938	17	Bellis perennis	1017	2018-05-03-12-38-27	0	2	x	-30	0	30.2	21.9	29.3	21.8	30.3	0.12	14555			28
1921	124939	17	Bellis perennis	1017	2018-05-03-12-38-29	0	2	x	-30	0	30.2	21.9	29.3	21.8	30.3	0.12	14555			29
1922	124940	17	Bellis perennis	1017	2018-05-03-12-38-31	0	2	x	-30	0	30.2	21.9	29.3	21.8	30.3	0.12	14555			30
1923	124941	17	Bellis perennis	1017	2018-05-03-12-38-33	0	2	x	-30	0	30.2	21.9	29.3	21.8	30.3	0.12	14555			31
1924	124942	17	Bellis perennis	1017	2018-05-03-12-38-35	0	2	x	-30	0	30.2	21.9	29.3	21.8	30.3	0.12	14555			32
1925	124943	17	Bellis perennis	1017	2018-05-03-12-38-37	0	2	x	-30	0	30.2	21.9	29.3	21.8	30.3	0.12	14555			33
1926	124944	17	Bellis perennis	1017	2018-05-03-12-38-39	0	2	x	-30	0	30.1	21.8	29.3	21.8	30.3	0.22	14555			34
1927	124945	17	Bellis perennis	1017	2018-05-03-12-38-41	0	2	x	-30	0	30.2	21.9	29.3	21.8	30.3	0.12	14555			35
1928	124946	17	Bellis perennis	1017	2018-05-03-12-38-43	0	2	x	-30	0	30.2	21.9	29.3	21.8	30.3	0.12	14555			36
1929	124947	17	Bellis perennis	1017	2018-05-03-12-38-45	0	2	x	-30	0	30.2	21.9	29.3	21.8	30.3	0.12	14555			37
1930	124948	17	Bellis perennis	1017	2018-05-03-12-38-47	0	2	x	-30	0	30.2	21.9	29.3	21.8	30.3	0.12	14555			38
1931	124949	17	Bellis perennis	1017	2018-05-03-12-38-49	0	2	x	-30	0	30.2	21.9	29.3	21.8	30.3	0.12	14555			39
1932	124950	17	Bellis perennis	1017	2018-05-03-12-38-51	0	2	x	-30	0	30.2	21.9	29.3	21.8	30.3	0.12	14555			40
1933	124951	17	Bellis perennis	1017	2018-05-03-12-38-53	0	2	x	-30	0	30.2	21.9	29.3	21.8	30.3	0.12	14555			41
1934	124952	17	Bellis perennis	1017	2018-05-03-12-38-55	0	2	x	-30	0	30.2	21.9	29.3	21.8	30.3	0.12	14555			42
1935	124953	17	Bellis perennis	1017	2018-05-03-12-38-57	0	2	x	-30	0	30.2	21.9	29.3	21.8	30.3	0.12	14555			43
1936	124954	17	Bellis perennis	1017	2018-05-03-12-38-59	0	2	x	-30	0	30.2	21.9	29.3	21.8	30.3	0.12	14555			44
1937	124955	17	Bellis perennis	1017	2018-05-03-12-39-01	0	2	x	-30	0	30.2	21.9	29.3	21.8	30.3	0.12	14555			45
1938	124956	17	Bellis perennis	1017	2018-05-03-12-39-03	0	2	x	-30	0	30.2	21.9	29.3	21.8	30.3	0.12	14555			46
1939	124957	17	Bellis perennis	1017	2018-05-03-12-39-05	0	2	x	-30	0	30.2	21.9	29.3	21.8	30.3	0.12	14555			47
1940	124958	17	Bellis perennis	1017	2018-05-03-12-39-07	0	2	x	-30	0	30.2	21.9	29.3	21.8	30.3	0.12	14555			48
1941	124959	17	Bellis perennis	1017	2018-05-03-12-39-09	0	2	x	-30	0	30.2	21.9	29.3	21.8	30.3	0.12	14555			49
1942	124960	17	Bellis perennis	1017	2018-05-03-12-39-11	0	2	x	-30	0	30.2	21.9	29.3	21.8	30.3	0.12	14555			50
1943	124961	17	Bellis perennis	1017	2018-05-03-12-39-14	0	2	x	-30	0	30.2	21.9	29.3	21.8	30.3	0.12	14555			51
1944	124962	17	Bellis perennis	1017	2018-05-03-12-39-16	0	2	x	-30	0	30.2	21.9	29.3	21.8	30.3	0.12	14555			52
1945	124963	17	Bellis perennis	1017	2018-05-03-12-39-18	0	2	x	-30	0	30.2	21.9	29.3	21.8	30.3	0.12	14555			53
1946	124964	17	Bellis perennis	1017	2018-05-03-12-39-20	0	2	x	-30	0	30.2	21.9	29.3	21.8	30.3	0.12	14555			54
1947	124965	17	Bellis perennis	1017	2018-05-03-12-39-22	0	2	x	-30	0	30.2	21.9	29.3	21.8	30.3	0.12	14555			55
1948	124966	17	Bellis perennis	1017	2018-05-03-12-39-24	0	2	x	-30	0	30.2	21.9	29.3	21.8	30.3	0.12	14555			56
1949	124967	17	Bellis perennis	1017	2018-05-03-12-39-26	0	2	x	-30	0	30.2	21.9	29.3	21.8	30.3	0.12	14555			57
1950	124968	17	Bellis perennis	1017	2018-05-03-12-39-28	0	2	x	-30	0	30.2	21.9	29.3	21.8	30.3	0.12	14555			58
1951	124969	17	Bellis perennis	1017	2018-05-03-12-39-30	0	2	x	-30	0	30.2	21.9	29.3	21.8	30.3	0.12	14555			59
1952	124970	17	Bellis perennis	1017	2018-05-03-12-39-32	0	2	x	-30	0	30.2	21.9	29.3	21.8	30.3	0.12	14555			60
1953	124971	17	Bellis perennis	1017	2018-05-03-12-39-34	0	2	x	-30	0	30.2	21.9	29.3	21.8	30.3	0.12	14555			61
1954	124972	17	Bellis perennis	1017	2018-05-03-12-39-36	0	2	x	-30	0	30.2	21.9	29.3	21.8	30.3	0.12	14555			62
1955	124973	17	Bellis perennis	1017	2018-05-03-12-39-38	0	2	x	-30	0	30.2	21.9	29.3	21.8	30.3	0.12	14555			63
1956	124974	17	Bellis perennis	1017	2018-05-03-12-39-40	0	2	x	-30	0	30.2	21.9	29.3	21.8	30.3	0.12	14555			64
1957	124975	17	Bellis perennis	1017	2018-05-03-12-39-42	0	2	x	-30	0	30.2	21.9	29.3	21.8	30.3	0.12	14555			65
1958	124976	17	Bellis perennis	1017	2018-05-03-12-39-44	0	2	x	-30	0	30.2	21.9	29.4	21.8	30.4	0.212	14555			66
1959	124977	17	Bellis perennis	1017	2018-05-03-12-39-46	0	2	x	-30	0	30.2	21.9	29.3	21.8	30.3	0.12	14555			67
1960	124978	17	Bellis perennis	1017	2018-05-03-12-39-48	0	2	x	-30	0	30.1	21.9	29.4	21.8	30.4	0.312	14555			68
1961	124979	17	Bellis perennis	1017	2018-05-03-12-39-50	0	2	x	-30	0	30.2	21.9	29.4	21.8	30.4	0.212	14555			69
1962	124980	17	Bellis perennis	1017	2018-05-03-12-39-52	0	2	x	-30	0	30.2	21.9	29.4	21.8	30.4	0.212	14555			70
1963	124981	17	Bellis perennis	1017	2018-05-03-12-39-54	0	2	x	-30	0	30.2	21.9	29.4	21.8	30.4	0.212	14555			71
1964	124982	17	Bellis perennis	1017	2018-05-03-12-39-56	0	2	x	-30	0	30.2	21.9	29.4	21.8	30.4	0.212	14555			72
1965	124983	17	Bellis perennis	1017	2018-05-03-12-39-58	0	2	x	-30	0	30.2	21.9	29.3	21.8	30.3	0.12	14555			73
1966	124984	17	Bellis perennis	1017	2018-05-03-12-40-00	0	2	x	-30	0	30.2	21.9	29.4	21.8	30.4	0.212	14555			74
1967	124985	17	Bellis perennis	1017	2018-05-03-12-40-02	0	2	x	-30	0	30.2	21.9	29.4	21.8	30.4	0.212	14555			75
1968	124986	17	Bellis perennis	1017	2018-05-03-12-40-04	0	2	x	-30	0	30.2	21.9	29.4	21.8	30.4	0.212	14555			76
1969	124987	17	Bellis perennis	1017	2018-05-03-12-40-06	0	2	x	-30	0	30.1	21.9	29.4	21.8	30.4	0.312	14555			77
1970	124988	17	Bellis perennis	1017	2018-05-03-12-40-08	0	2	x	-30	0	30.2	21.9	29.4	21.8	30.4	0.212	14555			78
1971	124989	17	Bellis perennis	1017	2018-05-03-12-40-10	0	2	x	-30	0	30.2	21.9	29.4	21.8	30.4	0.212	14555			79
1972	124990	17	Bellis perennis	1017	2018-05-03-12-40-12	0	2	x	-30	0	30.2	21.9	29.4	21.8	30.4	0.212	14555			80
1973	124991	17	Bellis perennis	1017	2018-05-03-12-40-14	0	2	x	-30	0	30.1	21.9	29.4	21.8	30.4	0.312	14555			81
1974	124992	17	Bellis perennis	1017	2018-05-03-12-40-16	0	2	x	-30	0	30.1	21.9	29.4	21.8	30.4	0.312	14555			82
1975	124993	17	Bellis perennis	1017	2018-05-03-12-40-18	0	2	x	-30	0	30.2	21.9	29.4	21.8	30.4	0.212	14555			83
1976	124994	17	Bellis perennis	1017	2018-05-03-12-40-20	0	2	x	-30	0	30.2	21.9	29.4	21.8	30.4	0.212	14555			84
1977	124995	17	Bellis perennis	1017	2018-05-03-12-40-22	0	2	x	-30	0	30.2	21.9	29.3	21.8	30.3	0.12	14555			85
1978	124996	17	Bellis perennis	1017	2018-05-03-12-40-24	0	2	x	-30	0	30.2	21.9	29.3	21.8	30.3	0.12	14555			86
1979	124997	17	Bellis perennis	1017	2018-05-03-12-40-26	0	2	x	-30	0	30.2	21.9	29.4	21.8	30.4	0.212	14555			87
1980	124998	17	Bellis perennis	1017	2018-05-03-12-40-28	0	2	x	-30	0	30.2	21.9	29.4	21.8	30.4	0.212	14555			88
1981	124999	17	Bellis perennis	1017	2018-05-03-12-40-30	0	2	x	-30	0	30.2	21.9	29.4	21.8	30.4	0.212	14555			89
1982	125000	17	Bellis perennis	1017	2018-05-03-12-40-32	0	2	x	-30	0	30.2	21.9	29.4	21.8	30.4	0.212	14555			90
1983	125001	17	Bellis perennis	1017	2018-05-03-12-40-34	0	2	x	-30	0	30.2	21.9	29.4	21.8	30.4	0.212	14555	Last10	Here	91
1984	125002	17	Bellis perennis	1017	2018-05-03-12-40-36	0	2	x	-30	0	30.2	21.9	29.4	21.8	30.4	0.212	14555	Last10	Here	92
1985	125003	17	Bellis perennis	1017	2018-05-03-12-40-38	0	2	x	-30	0	30.2	21.9	29.4	21.8	30.4	0.212	14555	Last10	Here	93
1986	125004	17	Bellis perennis	1017	2018-05-03-12-40-40	0	2	x	-30	0	30.2	21.9	29.4	21.8	30.4	0.212	14555	Last10	Here	94
1987	125005	17	Bellis perennis	1017	2018-05-03-12-40-42	0	2	x	-30	0	30.2	21.9	29.4	21.8	30.4	0.212	14555	Last10	Here	95
1988	125006	17	Bellis perennis	1017	2018-05-03-12-40-44	0	2	x	-30	0	30.2	21.9	29.4	21.8	30.4	0.212	14555	Last10	Here	96
1989	125007	17	Bellis perennis	1017	2018-05-03-12-40-46	0	2	x	-30	0	30.3	21.9	29.4	21.8	30.4	0.112	14555	Last10	Here	97
1990	125008	17	Bellis perennis	1017	2018-05-03-12-40-48	0	2	x	-30	0	30.3	21.9	29.4	21.8	30.4	0.112	14555	Last10	Here	98
1991	125009	17	Bellis perennis	1017	2018-05-03-12-40-50	0	2	x	-30	0	30.2	21.9	29.4	21.8	30.4	0.212	14555	Last10	Here	99
1992	125010	17	Bellis perennis	1017	2018-05-03-12-41-22	0	2	x	-25	0	30.3	21.9	29.5	21.8	30.5	0.204	14556	First10	Here	1
1993	125011	17	Bellis perennis	1017	2018-05-03-12-41-24	0	2	x	-25	0	30.3	21.9	29.5	21.8	30.5	0.204	14556	First10	Here	2
1994	125012	17	Bellis perennis	1017	2018-05-03-12-41-26	0	2	x	-25	0	30.3	21.9	29.4	21.8	30.4	0.112	14556	First10	Here	3
1995	125013	17	Bellis perennis	1017	2018-05-03-12-41-28	0	2	x	-25	0	30.3	21.9	29.5	21.8	30.5	0.204	14556	First10	Here	4
1996	125014	17	Bellis perennis	1017	2018-05-03-12-41-30	0	2	x	-25	0	30.3	21.9	29.4	21.8	30.4	0.112	14556	First10	Here	5
1997	125015	17	Bellis perennis	1017	2018-05-03-12-41-32	0	2	x	-25	0	30.3	21.9	29.5	21.8	30.5	0.204	14556	First10	Here	6
1998	125016	17	Bellis perennis	1017	2018-05-03-12-41-34	0	2	x	-25	0	30.2	21.9	29.5	21.8	30.5	0.304	14556	First10	Here	7
1999	125017	17	Bellis perennis	1017	2018-05-03-12-41-36	0	2	x	-25	0	30.2	21.9	29.5	21.8	30.5	0.304	14556	First10	Here	8
[truncated: 43,421 more rows]
