# Supplementary material for: Floral Humidity in Flowering Plants: A Preliminary Survey
Source: Front Plant Sci. 2020 Mar 6;11:249. doi: 10.3389/fpls.2020.00249 (PMC7068853; doi:10.3389/fpls.2020.00249)
Supplement: SUPPLEMENTARY FILE 2 — A zipped file containing floral humidity data collected by the robot arm transects as described in the main text. A word document within the zipped files explains the data formatting in detail. Datafiles themselves are in CSV format. [file Data_Sheet_2.zip › Floral humidity data/Flowers/Calystegia silvatica Means.csv]

	Block	Sp	xORz	Individual	totIndividual	sample..	Sample.order	xoffset	zoffset	x2	z2	Background.Humidity	Background.Temperature	Focal.Humidity	Focal.Temperature	Corrected.Focal.humidity	Change.in.RH.	block
1	20294	Calystegia silvatica	x	4	3004	0	0	-30	0	900	0	42.56767677	23.6010101	42.50606061	23.5	42.60606061	0.003888889	20294
2	20295	Calystegia silvatica	x	4	3004	0	0	-25	0	625	0	42.369	23.6	42.574	23.5	42.663	0.26504	20295
3	20296	Calystegia silvatica	x	4	3004	0	0	-20	0	400	0	42.166	23.6	42.565	23.5	42.652	0.4598	20296
4	20297	Calystegia silvatica	x	4	3004	0	0	-15	0	225	0	42.009	23.6	42.514	23.5	42.614	0.56955	20297
5	20298	Calystegia silvatica	x	4	3004	0	0	-10	0	100	0	41.856	23.6	42.518	23.5	42.618	0.72628	20298
6	20299	Calystegia silvatica	x	4	3004	0	0	-5	0	25	0	41.701	23.6	42.465	23.5	42.558	0.83225	20299
7	20300	Calystegia silvatica	x	4	3004	0	0	0	0	0	0	41.7	23.6	42.54	23.501	42.631	0.90256	20300
8	20301	Calystegia silvatica	x	4	3004	0	0	5	0	25	0	41.619	23.6	42.241	23.51	42.341	0.70718	20301
9	20302	Calystegia silvatica	x	4	3004	0	0	10	0	100	0	41.6	23.601	42.442	23.556	42.531	0.91204	20302
10	20303	Calystegia silvatica	x	4	3004	0	0	15	0	225	0	41.607	23.609	42.26	23.589	42.36	0.73675	20303
11	20304	Calystegia silvatica	x	4	3004	0	0	20	0	400	0	41.62323232	23.62626263	41.92626263	23.58585859	42.02626263	0.412040404	20304
12	20305	Calystegia silvatica	x	4	3004	0	0	25	0	625	0	41.56326531	23.6255102	41.66938776	23.59183673	41.76938776	0.234530612	20305
13	20306	Calystegia silvatica	x	4	3004	0	0	30	0	900	0	41.5969697	23.65353535	41.54646465	23.5969697	41.64646465	0.087272727	20306
14	20370	Calystegia silvatica	x	4	3004	1	0	-30	0	900	0	33.51919192	24.3	32.68181818	24.2040404	33.48181818	-0.026939394	20370
15	20371	Calystegia silvatica	x	4	3004	1	0	-25	0	625	0	33.58282828	24.3010101	32.84040404	24.15656566	33.64040404	0.055808081	20371
16	20372	Calystegia silvatica	x	4	3004	1	0	-20	0	400	0	33.498	24.3	33.258	24.145	34.038	0.5266	20372
17	20373	Calystegia silvatica	x	4	3004	1	0	-15	0	225	0	33.507	24.304	33.9	24.15	34.603	1.11096	20373
18	20374	Calystegia silvatica	x	4	3004	1	0	-10	0	100	0	33.655	24.3	34.2	24.163	34.9	1.24023	20374
19	20375	Calystegia silvatica	x	4	3004	1	0	-5	0	25	0	33.747	24.3	34.555	24.159	35.226	1.47623	20375
20	20376	Calystegia silvatica	x	4	3004	1	0	0	0	0	0	33.924	24.303	35.832	24.194	36.41	2.47935	20376
21	20377	Calystegia silvatica	x	4	3004	1	0	5	0	25	0	33.814	24.315	35.76	24.201	36.358	2.52287	20377
22	20378	Calystegia silvatica	x	4	3004	1	0	10	0	100	0	33.417	24.314	35.572	24.208	36.154	2.74618	20378
23	20379	Calystegia silvatica	x	4	3004	1	0	15	0	225	0	33.402	24.36	34.65	24.257	35.312	1.90911	20379
24	20380	Calystegia silvatica	x	4	3004	1	0	20	0	400	0	33.444	24.355	33.743	24.291	34.443	1.02909	20380
25	20381	Calystegia silvatica	x	4	3004	1	0	25	0	625	0	33.58265306	24.38979592	33.2755102	24.3	34.0755102	0.458	20381
26	20382	Calystegia silvatica	x	4	3004	1	0	30	0	900	0	33.58787879	24.3969697	32.92424242	24.3	33.72424242	0.128383838	20382
27	20446	Calystegia silvatica	x	4	3004	2	0	-30	0	900	0	42.14545455	24.5020202	42.18888889	24.40505051	42.28888889	0.132535354	20446
28	20447	Calystegia silvatica	x	4	3004	2	0	-25	0	625	0	42.086	24.501	42.274	24.33	42.374	0.27064	20447
29	20448	Calystegia silvatica	x	4	3004	2	0	-20	0	400	0	42.029	24.5	42.3	24.3	42.4	0.35199	20448
30	20449	Calystegia silvatica	x	4	3004	2	0	-15	0	225	0	42	24.5	42.32	24.3	42.42	0.39938	20449
31	20450	Calystegia silvatica	x	4	3004	2	0	-10	0	100	0	42	24.5	42.315	24.3	42.415	0.3946	20450
32	20451	Calystegia silvatica	x	4	3004	2	0	-5	0	25	0	41.985	24.499	42.35	24.3	42.45	0.44205	20451
33	20452	Calystegia silvatica	x	4	3004	2	0	0	0	0	0	41.921	24.499	42.791	24.3	42.831	0.9135	20452
34	20453	Calystegia silvatica	x	4	3004	2	0	5	0	25	0	41.899	24.499	42.662	24.299	42.73	0.8163	20453
35	20454	Calystegia silvatica	x	4	3004	2	0	10	0	100	0	41.917	24.5	44.297	24.206	44.222	2.30924	20454
36	20455	Calystegia silvatica	x	4	3004	2	0	15	0	225	0	41.9979798	24.4969697	44.19090909	24.25757576	44.11818182	2.130212121	20455
37	20456	Calystegia silvatica	x	4	3004	2	0	20	0	400	0	41.9979798	24.46969697	43.32929293	24.2979798	43.32929293	1.333888889	20456
38	20457	Calystegia silvatica	x	4	3004	2	0	25	0	625	0	42.04897959	24.46836735	42.60204082	24.3	42.69897959	0.610928571	20457
39	20458	Calystegia silvatica	x	4	3004	2	0	30	0	900	0	42.03535354	24.42727273	42.29292929	24.3	42.39292929	0.33889899	20458
40	20522	Calystegia silvatica	x	4	3004	3	0	-30	0	900	0	42.729	24.303	42.768	24.185	42.805	0.08419	20522
41	20523	Calystegia silvatica	x	4	3004	3	0	-25	0	625	0	42.803	24.3	42.908	24.144	42.908	0.1395	20523
42	20524	Calystegia silvatica	x	4	3004	3	0	-20	0	400	0	42.864	24.3	42.952	24.109	42.952	0.11936	20524
43	20525	Calystegia silvatica	x	4	3004	3	0	-15	0	225	0	42.909	24.301	43.169	24.1	43.169	0.27453	20525
44	20526	Calystegia silvatica	x	4	3004	3	0	-10	0	100	0	42.927	24.304	43.264	24.1	43.264	0.34448	20526
45	20527	Calystegia silvatica	x	4	3004	3	0	-5	0	25	0	43	24.3	43.56969697	24.1	43.56969697	0.554262626	20527
46	20528	Calystegia silvatica	x	4	3004	3	0	0	0	0	0	43.063	24.3	43.874	24.1	43.857	0.77237	20528
47	20529	Calystegia silvatica	x	4	3004	3	0	5	0	25	0	43.1	24.3	44.32121212	24.1	44.23434343	1.14859596	20529
48	20530	Calystegia silvatica	x	4	3004	3	0	10	0	100	0	43.1040404	24.3010101	47.81818182	24.1	47.48787879	4.376171717	20530
49	20531	Calystegia silvatica	x	4	3004	3	0	15	0	225	0	43.14848485	24.3010101	51.07575758	24.08787879	50.48989899	7.342171717	20531
50	20532	Calystegia silvatica	x	4	3004	3	0	20	0	400	0	43.291	24.3	49.19	24.097	48.749	5.45698	20532
51	20533	Calystegia silvatica	x	4	3004	3	0	25	0	625	0	43.366	24.3	46.812	24.099	46.557	3.18446	20533
52	20534	Calystegia silvatica	x	4	3004	3	0	30	0	900	0	43.486	24.3	44.633	24.1	44.533	1.05062	20534
53	20921	Calystegia silvatica	x	12	3012	0	1	-30	0	900	0	51.51	24.399	51.702	24.298	52.202	0.71524	20921
54	20922	Calystegia silvatica	x	12	3012	0	1	-25	0	625	0	51.664	24.4	52.446	24.289	53.057	1.39366	20922
55	20923	Calystegia silvatica	x	12	3012	0	1	-20	0	400	0	51.805	24.4	53.277	24.284	53.971	2.18234	20923
56	20924	Calystegia silvatica	x	12	3012	0	1	-15	0	225	0	52.05454545	24.40909091	53.5010101	24.2989899	54.23030303	2.183484848	20924
57	20925	Calystegia silvatica	x	12	3012	0	1	-10	0	100	0	52.216	24.419	53.612	24.3	54.352	2.14616	20925
58	20926	Calystegia silvatica	x	12	3012	0	1	-5	0	25	0	52.544	24.441	53.33	24.3	54.03	1.5026	20926
59	20927	Calystegia silvatica	x	12	3012	0	1	0	0	0	0	52.776	24.471	53.485	24.301	54.186	1.4442	20927
60	20928	Calystegia silvatica	x	12	3012	0	1	5	0	25	0	53.081	24.479	53.8	24.347	54.572	1.49137	20928
61	20929	Calystegia silvatica	x	12	3012	0	1	10	0	100	0	53.33939394	24.47676768	53.82727273	24.37171717	54.61212121	1.263464646	20929
62	20930	Calystegia silvatica	x	12	3012	0	1	15	0	225	0	53.46363636	24.4969697	54.37878788	24.38383838	55.21616162	1.756353535	20930
63	20931	Calystegia silvatica	x	12	3012	0	1	20	0	400	0	53.66363636	24.5	54.57474747	24.38585859	55.45454545	1.775474747	20931
64	20932	Calystegia silvatica	x	12	3012	0	1	25	0	625	0	53.77979798	24.5	54.07777778	24.39494949	54.87777778	1.103313131	20932
65	20933	Calystegia silvatica	x	12	3012	0	1	30	0	900	0	54.045	24.5	53.668	24.4	54.425	0.38004	20933
66	20997	Calystegia silvatica	x	12	3012	1	1	-30	0	900	0	51.73737374	25.1	51.95151515	24.9959596	52.5	0.76730303	20997
67	20998	Calystegia silvatica	x	12	3012	1	1	-25	0	625	0	51.53673469	25.1122449	52.60918367	24.90306122	53.23367347	1.703510204	20998
68	20999	Calystegia silvatica	x	12	3012	1	1	-20	0	400	0	51.367	25.104	53.263	24.9	53.967	2.60465	20999
69	21000	Calystegia silvatica	x	12	3012	1	1	-15	0	225	0	51.277	25.155	53.253	24.94	53.961	2.68347	21000
70	21001	Calystegia silvatica	x	12	3012	1	1	-10	0	100	0	51.239	25.175	53.143	24.987	53.846	2.59843	21001
71	21002	Calystegia silvatica	x	12	3012	1	1	-5	0	25	0	51.259	25.177	52.51	24.998	53.129	1.87023	21002
72	21003	Calystegia silvatica	x	12	3012	1	1	0	0	0	0	51.287	25.151	52.386	25	52.989	1.70343	21003
73	21004	Calystegia silvatica	x	12	3012	1	1	5	0	25	0	51.31	25.166	52.236	25.005	52.817	1.51274	21004
74	21005	Calystegia silvatica	x	12	3012	1	1	10	0	100	0	51.325	25.2	52.536	25.056	53.161	1.83331	21005
75	21006	Calystegia silvatica	x	12	3012	1	1	15	0	225	0	51.244	25.199	52.985	25.035	53.672	2.41651	21006
76	21007	Calystegia silvatica	x	12	3012	1	1	20	0	400	0	51.033	25.2	52.887	25.044	53.572	2.51808	21007
77	21008	Calystegia silvatica	x	12	3012	1	1	25	0	625	0	50.89693878	25.2	51.96938776	25.0755102	52.52244898	1.62777551	21008
78	21009	Calystegia silvatica	x	12	3012	1	1	30	0	900	0	50.7989899	25.1989899	51.02323232	25.07878788	51.45757576	0.667030303	21009
79	21073	Calystegia silvatica	x	12	3012	2	1	-30	0	900	0	46.56464646	25	47.18383838	24.86767677	47.18282828	0.606030303	21073
80	21074	Calystegia silvatica	x	12	3012	2	1	-25	0	625	0	46.62626263	25.0010101	47.88989899	24.8	47.95353535	1.334181818	21074
81	21075	Calystegia silvatica	x	12	3012	2	1	-20	0	400	0	46.722	24.999	48.631	24.793	48.788	2.0676	21075
82	21076	Calystegia silvatica	x	12	3012	2	1	-15	0	225	0	46.797	25.001	49.273	24.8	49.503	2.71083	21076
83	21077	Calystegia silvatica	x	12	3012	2	1	-10	0	100	0	46.834	25	49.352	24.794	49.587	2.7622	21077
84	21078	Calystegia silvatica	x	12	3012	2	1	-5	0	25	0	46.958	25	49.919	24.787	50.235	3.27268	21078
85	21079	Calystegia silvatica	x	12	3012	2	1	0	0	0	0	47.025	24.999	50.157	24.784	50.491	3.47185	21079
86	21080	Calystegia silvatica	x	12	3012	2	1	5	0	25	0	47.114	24.985	50.645	24.786	51.047	3.92876	21080
87	21081	Calystegia silvatica	x	12	3012	2	1	10	0	100	0	47.214	24.922	50.839	24.785	51.263	4.04577	21081
88	21082	Calystegia silvatica	x	12	3012	2	1	15	0	225	0	47.319	24.964	50.562	24.785	50.963	3.63094	21082
89	21083	Calystegia silvatica	x	12	3012	2	1	20	0	400	0	47.41919192	24.92323232	49.93434343	24.77979798	50.23434343	2.82840404	21083
90	21084	Calystegia silvatica	x	12	3012	2	1	25	0	625	0	47.5020202	24.9030303	48.96464646	24.78787879	49.16464646	1.660959596	21084
91	21085	Calystegia silvatica	x	12	3012	2	1	30	0	900	0	47.60204082	24.90204082	48.07142857	24.79081633	48.17142857	0.561816327	21085
92	21149	Calystegia silvatica	x	12	3012	3	1	-30	0	900	0	53.68585859	24.8	53.31717172	24.69393939	54.01717172	0.346373737	21149
93	21150	Calystegia silvatica	x	12	3012	3	1	-25	0	625	0	53.601	24.803	53.283	24.612	53.983	0.39296	21150
94	21151	Calystegia silvatica	x	12	3012	3	1	-20	0	400	0	53.598	24.802	53.418	24.6	54.118	0.54716	21151
95	21152	Calystegia silvatica	x	12	3012	3	1	-15	0	225	0	53.562	24.804	53.533	24.6	54.247	0.71195	21152
96	21153	Calystegia silvatica	x	12	3012	3	1	-10	0	100	0	53.598	24.8	53.925	24.6	54.725	1.11418	21153
97	21154	Calystegia silvatica	x	12	3012	3	1	-5	0	25	0	53.596	24.8	54.751	24.6	55.64	2.04027	21154
98	21155	Calystegia silvatica	x	12	3012	3	1	0	0	0	0	53.55252525	24.8	54.92424242	24.6	55.82727273	2.277616162	21155
99	21156	Calystegia silvatica	x	12	3012	3	1	5	0	25	0	53.50102041	24.8	55.77346939	24.6	56.7744898	3.279265306	21156
100	21157	Calystegia silvatica	x	12	3012	3	1	10	0	100	0	53.5010101	24.8	55.82020202	24.6	56.83535354	3.331464646	21157
101	21158	Calystegia silvatica	x	12	3012	3	1	15	0	225	0	53.44646465	24.8	55.87777778	24.6	56.88484848	3.450616162	21158
102	21159	Calystegia silvatica	x	12	3012	3	1	20	0	400	0	53.421	24.799	55.569	24.6	56.566	3.13041	21159
103	21160	Calystegia silvatica	x	12	3012	3	1	25	0	625	0	53.348	24.8	53.884	24.6	54.686	1.31825	21160
104	21161	Calystegia silvatica	x	12	3012	3	1	30	0	900	0	53.227	24.8	53.104	24.6	53.804	0.56648	21161
105	21244	Calystegia silvatica	x	16	3016	0	2	-30	0	900	0	49.273	24.7	49.15	24.561	49.15	-0.13348	21244
106	21245	Calystegia silvatica	x	16	3016	0	2	-25	0	625	0	49.2	24.7	49.226	24.512	49.226	0.01351	21245
107	21246	Calystegia silvatica	x	16	3016	0	2	-20	0	400	0	49.08888889	24.7	49.18686869	24.53535354	49.18686869	0.086535354	21246
108	21247	Calystegia silvatica	x	16	3016	0	2	-15	0	225	0	48.91212121	24.7	49.10606061	24.54747475	49.10606061	0.184515152	21247
109	21248	Calystegia silvatica	x	16	3016	0	2	-10	0	100	0	48.74343434	24.7	49.11616162	24.56565657	49.11616162	0.363080808	21248
110	21249	Calystegia silvatica	x	16	3016	0	2	-5	0	25	0	48.651	24.7	48.936	24.6	48.936	0.27928	21249
111	21250	Calystegia silvatica	x	16	3016	0	2	0	0	0	0	48.56	24.703	49.002	24.6	49.002	0.43493	21250
112	21251	Calystegia silvatica	x	16	3016	0	2	5	0	25	0	48.444	24.707	49.011	24.6	49.011	0.55965	21251
113	21252	Calystegia silvatica	x	16	3016	0	2	10	0	100	0	48.372	24.703	48.914	24.612	48.914	0.5369	21252
114	21253	Calystegia silvatica	x	16	3016	0	2	15	0	225	0	48.315	24.751	48.819	24.651	48.819	0.50125	21253
115	21254	Calystegia silvatica	x	16	3016	0	2	20	0	400	0	48.274	24.774	48.673	24.675	48.673	0.40001	21254
116	21255	Calystegia silvatica	x	16	3016	0	2	25	0	625	0	48.201	24.796	48.387	24.681	48.387	0.19406	21255
117	21256	Calystegia silvatica	x	16	3016	0	2	30	0	900	0	48.101	24.799	48.188	24.697	48.188	0.09944	21256
118	21320	Calystegia silvatica	x	16	3016	1	2	-30	0	900	0	39.167	25.179	38.759	25.044	38.959	-0.16624	21320
119	21321	Calystegia silvatica	x	16	3016	1	2	-25	0	625	0	39.058	25.161	38.809	24.997	39.009	-0.00849	21321
120	21322	Calystegia silvatica	x	16	3016	1	2	-20	0	400	0	38.982	25.161	38.733	24.986	38.933	-0.00655	21322
121	21323	Calystegia silvatica	x	16	3016	1	2	-15	0	225	0	38.747	25.135	38.646	24.974	38.851	0.14352	21323
122	21324	Calystegia silvatica	x	16	3016	1	2	-10	0	100	0	38.537	25.118	38.717	24.993	38.917	0.42283	21324
123	21325	Calystegia silvatica	x	16	3016	1	2	-5	0	25	0	38.35757576	25.11818182	38.62727273	24.9989899	38.83737374	0.514686869	21325
124	21326	Calystegia silvatica	x	16	3016	1	2	0	0	0	0	38.17676768	25.10505051	38.51111111	25	38.74949495	0.582010101	21326
125	21327	Calystegia silvatica	x	16	3016	1	2	5	0	25	0	38.06122449	25.10816327	38.6877551	25.00204082	38.91938776	0.86994898	21327
126	21328	Calystegia silvatica	x	16	3016	1	2	10	0	100	0	37.885	25.104	38.397	25.004	38.654	0.76252	21328
127	21329	Calystegia silvatica	x	16	3016	1	2	15	0	225	0	37.725	25.103	38.168	25.01	38.465	0.69904	21329
128	21330	Calystegia silvatica	x	16	3016	1	2	20	0	400	0	37.67	25.101	37.77	25	38.07	0.3656	21330
129	21331	Calystegia silvatica	x	16	3016	1	2	25	0	625	0	37.589	25.103	37.451	25.003	37.751	0.13548	21331
130	21332	Calystegia silvatica	x	16	3016	1	2	30	0	900	0	37.584	25.103	37.158	25.002	37.458	-0.14528	21332
131	21396	Calystegia silvatica	x	16	3016	2	2	-30	0	900	0	45.92	24.9	46.087	24.763	46.187	0.23063	21396
132	21397	Calystegia silvatica	x	16	3016	2	2	-25	0	625	0	45.993	24.9	46.261	24.7	46.361	0.3276	21397
133	21398	Calystegia silvatica	x	16	3016	2	2	-20	0	400	0	46.09090909	24.8979798	46.58989899	24.7	46.66565657	0.550525253	21398
134	21399	Calystegia silvatica	x	16	3016	2	2	-15	0	225	0	46.19	24.9	46.89	24.7	46.89	0.74421	21399
135	21400	Calystegia silvatica	x	16	3016	2	2	-10	0	100	0	46.309	24.897	47.185	24.7	47.185	0.91312	21400
136	21401	Calystegia silvatica	x	16	3016	2	2	-5	0	25	0	46.462	24.899	47.717	24.7	47.717	1.27915	21401
137	21402	Calystegia silvatica	x	16	3016	2	2	0	0	0	0	46.53737374	24.8989899	48.41010101	24.7	48.41010101	1.880020202	21402
138	21403	Calystegia silvatica	x	16	3016	2	2	5	0	25	0	46.68080808	24.9	49.26161616	24.7	49.26161616	2.567444444	21403
139	21404	Calystegia silvatica	x	16	3016	2	2	10	0	100	0	46.84646465	24.87575758	50.71717172	24.7	50.67373737	3.822070707	21404
140	21405	Calystegia silvatica	x	16	3016	2	2	15	0	225	0	46.986	24.89	51.823	24.7	51.723	4.76141	21405
141	21406	Calystegia silvatica	x	16	3016	2	2	20	0	400	0	47.143	24.867	51.285	24.7	51.185	4.07963	21406
142	21407	Calystegia silvatica	x	16	3016	2	2	25	0	625	0	47.305	24.825	49.913	24.7	49.913	2.57902	21407
143	21408	Calystegia silvatica	x	16	3016	2	2	30	0	900	0	47.416	24.85	48.682	24.702	48.682	1.26672	21408
144	21472	Calystegia silvatica	x	16	3016	3	2	-30	0	900	0	43.248	24.4	43.33	24.3	43.43	0.21258	21472
145	21473	Calystegia silvatica	x	16	3016	3	2	-25	0	625	0	43.356	24.4	43.519	24.296	43.619	0.28942	21473
146	21474	Calystegia silvatica	x	16	3016	3	2	-20	0	400	0	43.49	24.4	43.645	24.262	43.745	0.27806	21474
147	21475	Calystegia silvatica	x	16	3016	3	2	-15	0	225	0	43.609	24.4	44.014	24.258	44.114	0.51904	21475
148	21476	Calystegia silvatica	x	16	3016	3	2	-10	0	100	0	43.768	24.4	44.456	24.271	44.556	0.79135	21476
149	21477	Calystegia silvatica	x	16	3016	3	2	-5	0	25	0	43.84	24.4	44.78	24.248	44.88	1.03545	21477
150	21478	Calystegia silvatica	x	16	3016	3	2	0	0	0	0	43.97777778	24.4	45.38989899	24.24545455	45.48989899	1.492676768	21478
151	21479	Calystegia silvatica	x	16	3016	3	2	5	0	25	0	44.00707071	24.4	45.95959596	24.25757576	46.05959596	2.019393939	21479
152	21480	Calystegia silvatica	x	16	3016	3	2	10	0	100	0	44.1	24.4	45.98282828	24.24444444	46.08282828	1.949141414	21480
153	21481	Calystegia silvatica	x	16	3016	3	2	15	0	225	0	44.1040404	24.3989899	46.05252525	24.23434343	46.15252525	2.013020202	21481
154	21482	Calystegia silvatica	x	16	3016	3	2	20	0	400	0	44.188	24.4	46.949	24.212	46.955	2.80379	21482
155	21483	Calystegia silvatica	x	16	3016	3	2	25	0	625	0	44.102	24.4	46.66	24.202	46.711	2.60784	21483
156	21484	Calystegia silvatica	x	16	3016	3	2	30	0	900	0	44.106	24.4	47.41	24.2	47.422	3.33563	21484
157	21548	Calystegia silvatica	x	21	3021	0	2	-30	0	900	0	38.68282828	24.7	38.29191919	24.62626263	38.69191919	0.037020202	21548
158	21549	Calystegia silvatica	x	21	3021	0	2	-25	0	625	0	38.732	24.702	38.477	24.6	38.877	0.15784	21549
159	21550	Calystegia silvatica	x	21	3021	0	2	-20	0	400	0	38.806	24.718	38.88	24.6	39.28	0.45407	21550
160	21551	Calystegia silvatica	x	21	3021	0	2	-15	0	225	0	38.974	24.731	39.054	24.604	39.454	0.44568	21551
161	21552	Calystegia silvatica	x	21	3021	0	2	-10	0	100	0	39.111	24.755	39.265	24.657	39.617	0.50277	21552
162	21553	Calystegia silvatica	x	21	3021	0	2	-5	0	25	0	39.211	24.773	39.486	24.67	39.787	0.60546	21553
163	21554	Calystegia silvatica	x	21	3021	0	2	0	0	0	0	39.364	24.797	39.332	24.698	39.642	0.31133	21554
164	21555	Calystegia silvatica	x	21	3021	0	2	5	0	25	0	39.451	24.8	39.374	24.7	39.682	0.26289	21555
165	21556	Calystegia silvatica	x	21	3021	0	2	10	0	100	0	39.589	24.801	39.509	24.705	39.809	0.24848	21556
166	21557	Calystegia silvatica	x	21	3021	0	2	15	0	225	0	39.62626263	24.81414141	39.53030303	24.75656566	39.83030303	0.230717172	21557
167	21558	Calystegia silvatica	x	21	3021	0	2	20	0	400	0	39.76464646	24.87373737	39.5010101	24.78787879	39.8010101	0.065383838	21558
168	21559	Calystegia silvatica	x	21	3021	0	2	25	0	625	0	39.81818182	24.89494949	39.53939394	24.8	39.83939394	0.047070707	21559
169	21560	Calystegia silvatica	x	21	3021	0	2	30	0	900	0	39.81313131	24.8989899	39.50505051	24.8	39.80505051	0.020555556	21560
170	21624	Calystegia silvatica	x	21	3021	1	2	-30	0	900	0	36.404	25.299	35.731	25.194	36.331	-0.03548	21624
171	21625	Calystegia silvatica	x	21	3021	1	2	-25	0	625	0	36.413	25.293	35.8	25.132	36.4	0.019	21625
172	21626	Calystegia silvatica	x	21	3021	1	2	-20	0	400	0	36.35	25.3	35.832	25.101	36.432	0.11144	21626
173	21627	Calystegia silvatica	x	21	3021	1	2	-15	0	225	0	36.3	25.3	35.93131313	25.1	36.53131313	0.252424242	21627
174	21628	Calystegia silvatica	x	21	3021	1	2	-10	0	100	0	36.28787879	25.29393939	35.94444444	25.1	36.54444444	0.276646465	21628
175	21629	Calystegia silvatica	x	21	3021	1	2	-5	0	25	0	36.33636364	25.29393939	36.17777778	25.1	36.77777778	0.442191919	21629
176	21630	Calystegia silvatica	x	21	3021	1	2	0	0	0	0	36.47979798	25.28888889	36.58888889	25.0979798	37.18888889	0.676333333	21630
177	21631	Calystegia silvatica	x	21	3021	1	2	5	0	25	0	36.54343434	25.28989899	37.05555556	25.06666667	37.57070707	1.041373737	21631
178	21632	Calystegia silvatica	x	21	3021	1	2	10	0	100	0	36.525	25.258	37.672	25.036	38.168	1.62582	21632
179	21633	Calystegia silvatica	x	21	3021	1	2	15	0	225	0	36.55	25.282	39.208	25.001	39.568	3.01127	21633
180	21634	Calystegia silvatica	x	21	3021	1	2	20	0	400	0	36.57777778	25.20707071	41.43838384	24.97474747	41.6020202	5.031565657	21634
181	21635	Calystegia silvatica	x	21	3021	1	2	25	0	625	0	36.58	25.221	42.017	24.96	42.138	5.56065	21635
182	21636	Calystegia silvatica	x	21	3021	1	2	30	0	900	0	36.7	25.227	41.914	24.953	42.038	5.34612	21636
183	21700	Calystegia silvatica	x	21	3021	2	2	-30	0	900	0	35.03	24.798	34.227	24.631	35.027	-0.0425	21700
184	21701	Calystegia silvatica	x	21	3021	2	2	-25	0	625	0	35.009	24.796	34.289	24.6	35.089	0.03499	21701
185	21702	Calystegia silvatica	x	21	3021	2	2	-20	0	400	0	34.971	24.772	34.242	24.6	35.042	0.03022	21702
186	21703	Calystegia silvatica	x	21	3021	2	2	-15	0	225	0	34.971	24.795	34.265	24.601	35.065	0.05115	21703
187	21704	Calystegia silvatica	x	21	3021	2	2	-10	0	100	0	34.912	24.779	34.317	24.6	35.1	0.15764	21704
188	21705	Calystegia silvatica	x	21	3021	2	2	-5	0	25	0	34.935	24.745	34.587	24.597	35.287	0.38304	21705
189	21706	Calystegia silvatica	x	21	3021	2	2	0	0	0	0	34.8969697	24.73030303	35.10606061	24.56565657	35.80606061	0.897606061	21706
190	21707	Calystegia silvatica	x	21	3021	2	2	5	0	25	0	34.85555556	24.75151515	35.87373737	24.52929293	36.48484848	1.643939394	21707
191	21708	Calystegia silvatica	x	21	3021	2	2	10	0	100	0	34.83636364	24.74444444	37.53737374	24.5	38.02828283	3.190838384	21708
192	21709	Calystegia silvatica	x	21	3021	2	2	15	0	225	0	34.81919192	24.71717172	39.43737374	24.48686869	39.76161616	4.952747475	21709
193	21710	Calystegia silvatica	x	21	3021	2	2	20	0	400	0	34.796	24.716	40.569	24.452	40.792	6.0151	21710
194	21711	Calystegia silvatica	x	21	3021	2	2	25	0	625	0	34.701	24.705	38.345	24.499	38.763	4.0679	21711
195	21712	Calystegia silvatica	x	21	3021	2	2	30	0	900	0	34.738	24.707	35.826	24.514	36.447	1.71764	21712
196	21776	Calystegia silvatica	x	21	3021	3	2	-30	0	900	0	38.4	24.4	38.05757576	24.3	38.5	0.104969697	21776
197	21777	Calystegia silvatica	x	21	3021	3	2	-25	0	625	0	38.41414141	24.4	38.22020202	24.3	38.62020202	0.24020202	21777
198	21778	Calystegia silvatica	x	21	3021	3	2	-20	0	400	0	38.5020202	24.4	38.31919192	24.3	38.71919192	0.242636364	21778
199	21779	Calystegia silvatica	x	21	3021	3	2	-15	0	225	0	38.589	24.4	38.396	24.3	38.796	0.22632	21779
200	21780	Calystegia silvatica	x	21	3021	3	2	-10	0	100	0	38.6	24.4	38.465	24.3	38.865	0.2788	21780
201	21781	Calystegia silvatica	x	21	3021	3	2	-5	0	25	0	38.6	24.4	39.061	24.287	39.461	0.82621	21781
202	21782	Calystegia silvatica	x	21	3021	3	2	0	0	0	0	38.635	24.4	39.529	24.235	39.841	1.22102	21782
203	21783	Calystegia silvatica	x	21	3021	3	2	5	0	25	0	38.6989899	24.4	40.01313131	24.2	40.31313131	1.601737374	21783
204	21784	Calystegia silvatica	x	21	3021	3	2	10	0	100	0	38.704	24.4	42.456	24.159	42.538	3.83987	21784
205	21785	Calystegia silvatica	x	21	3021	3	2	15	0	225	0	38.7	24.4	43.791	24.101	43.784	5.06972	21785
206	21786	Calystegia silvatica	x	21	3021	3	2	20	0	400	0	38.725	24.4	42.869	24.151	42.938	4.19817	21786
207	21787	Calystegia silvatica	x	21	3021	3	2	25	0	625	0	38.70707071	24.3989899	40.4010101	24.18686869	40.68585859	1.949747475	21787
208	21788	Calystegia silvatica	x	21	3021	3	2	30	0	900	0	38.72929293	24.3969697	39.02121212	24.2	39.41616162	0.660232323	21788
209	21871	Calystegia silvatica	x	25	3025	0	3	-30	0	900	0	39.092	25	39.203	24.879	39.503	0.41226	21871
210	21872	Calystegia silvatica	x	25	3025	0	3	-25	0	625	0	39.022	25.007	39.218	24.81	39.518	0.49608	21872
211	21873	Calystegia silvatica	x	25	3025	0	3	-20	0	400	0	38.933	25.002	39.347	24.8	39.647	0.70542	21873
212	21874	Calystegia silvatica	x	25	3025	0	3	-15	0	225	0	38.916	25	39.496	24.8	39.787	0.8611	21874
213	21875	Calystegia silvatica	x	25	3025	0	3	-10	0	100	0	38.78181818	25.01111111	40.01717172	24.8	40.26060606	1.480717172	21875
214	21876	Calystegia silvatica	x	25	3025	0	3	-5	0	25	0	38.652	25.02	40.521	24.8	40.725	2.07987	21876
215	21877	Calystegia silvatica	x	25	3025	0	3	0	0	0	0	38.517	25.013	41.639	24.8	41.766	3.25609	21877
216	21878	Calystegia silvatica	x	25	3025	0	3	5	0	25	0	38.412	25.015	41.574	24.8	41.713	3.30064	21878
217	21879	Calystegia silvatica	x	25	3025	0	3	10	0	100	0	38.40505051	25.02424242	42.92222222	24.82323232	42.96565657	4.563353535	21879
218	21880	Calystegia silvatica	x	25	3025	0	3	15	0	225	0	38.36868687	25.06363636	44.13131313	24.85454545	44.09292929	5.725888889	21880
219	21881	Calystegia silvatica	x	25	3025	0	3	20	0	400	0	38.35757576	25.08080808	44.57171717	24.8959596	44.5	6.147262626	21881
220	21882	Calystegia silvatica	x	25	3025	0	3	25	0	625	0	38.29494949	25.09191919	42.9959596	24.9	43.04040404	4.742252525	21882
221	21883	Calystegia silvatica	x	25	3025	0	3	30	0	900	0	38.196	25.096	40.811	24.9	41.01	2.806	21883
222	21947	Calystegia silvatica	x	25	3025	1	3	-30	0	900	0	37.3	25.0979798	36.78282828	24.9010101	37.28282828	-0.049969697	21947
223	21948	Calystegia silvatica	x	25	3025	1	3	-25	0	625	0	37.29292929	25.09191919	36.86767677	24.9	37.36767677	0.036010101	21948
224	21949	Calystegia silvatica	x	25	3025	1	3	-20	0	400	0	37.3	25.096	37.021	24.893	37.496	0.17153	21949
225	21950	Calystegia silvatica	x	25	3025	1	3	-15	0	225	0	37.409	25.098	37.245	24.89	37.645	0.27129	21950
226	21951	Calystegia silvatica	x	25	3025	1	3	-10	0	100	0	37.805	25.086	37.721	24.871	38.121	0.31861	21951
227	21952	Calystegia silvatica	x	25	3025	1	3	-5	0	25	0	38.315	25.088	38.37	24.859	38.729	0.41311	21952
228	21953	Calystegia silvatica	x	25	3025	1	3	0	0	0	0	38.803	25.095	38.973	24.853	39.273	0.48693	21953
229	21954	Calystegia silvatica	x	25	3025	1	3	5	0	25	0	39.365	25.095	40.093	24.856	40.309	0.96833	21954
230	21955	Calystegia silvatica	x	25	3025	1	3	10	0	100	0	39.959	25.099	41.576	24.82	41.705	1.75557	21955
231	21956	Calystegia silvatica	x	25	3025	1	3	15	0	225	0	40.488	25.097	43.479	24.8	43.49	2.99896	21956
232	21957	Calystegia silvatica	x	25	3025	1	3	20	0	400	0	40.95757576	25.0969697	45.49292929	24.8	45.36767677	4.405282828	21957
233	21958	Calystegia silvatica	x	25	3025	1	3	25	0	625	0	41.37070707	25.1	47.00505051	24.8	46.77070707	5.400585859	21958
234	21959	Calystegia silvatica	x	25	3025	1	3	30	0	900	0	41.70606061	25.0989899	47.98989899	24.8	47.68989899	5.982555556	21959
235	22023	Calystegia silvatica	x	25	3025	2	3	-30	0	900	0	46.7	24.9	46.772	24.794	46.572	-0.14604	22023
236	22024	Calystegia silvatica	x	25	3025	2	3	-25	0	625	0	46.672	24.9	46.882	24.769	46.682	-0.01563	22024
237	22025	Calystegia silvatica	x	25	3025	2	3	-20	0	400	0	46.67676768	24.9	46.88383838	24.76161616	46.68383838	-0.018676768	22025
238	22026	Calystegia silvatica	x	25	3025	2	3	-15	0	225	0	46.68383838	24.9	46.89292929	24.70808081	46.69292929	-0.017252525	22026
239	22027	Calystegia silvatica	x	25	3025	2	3	-10	0	100	0	46.7	24.9	46.96632653	24.7	46.76632653	0.035326531	22027
240	22028	Calystegia silvatica	x	25	3025	2	3	-5	0	25	0	46.7	24.9	47.464	24.701	47.173	0.49852	22028
241	22029	Calystegia silvatica	x	25	3025	2	3	0	0	0	0	46.7	24.9	47.873	24.7	47.573	0.87986	22029
242	22030	Calystegia silvatica	x	25	3025	2	3	5	0	25	0	46.694	24.9	48.558	24.7	48.232	1.52391	22030
243	22031	Calystegia silvatica	x	25	3025	2	3	10	0	100	0	46.614	24.901	49.644	24.673	49.241	2.61538	22031
244	22032	Calystegia silvatica	x	25	3025	2	3	15	0	225	0	46.604	24.9	51.253	24.605	50.732	4.12404	22032
245	22033	Calystegia silvatica	x	25	3025	2	3	20	0	400	0	46.568	24.901	54.78	24.578	54.008	7.4453	22033
246	22034	Calystegia silvatica	x	25	3025	2	3	25	0	625	0	46.641	24.9	59.677	24.501	58.582	11.93363	22034
247	22035	Calystegia silvatica	x	25	3025	2	3	30	0	900	0	46.7	24.9	58.894	24.48	57.847	11.14534	22035
248	22099	Calystegia silvatica	x	25	3025	3	3	-30	0	900	0	45.624	24.7	45.746	24.592	45.597	-0.02522	22099
249	22100	Calystegia silvatica	x	25	3025	3	3	-25	0	625	0	45.73939394	24.7	45.85555556	24.52020202	45.65555556	-0.038727273	22100
250	22101	Calystegia silvatica	x	25	3025	3	3	-20	0	400	0	45.8	24.7	46.032	24.511	45.832	0.06476	22101
251	22102	Calystegia silvatica	x	25	3025	3	3	-15	0	225	0	45.89292929	24.7	46.16666667	24.50505051	45.96666667	0.097131313	22102
252	22103	Calystegia silvatica	x	25	3025	3	3	-10	0	100	0	45.93535354	24.7	46.47272727	24.5	46.27272727	0.340282828	22103
253	22104	Calystegia silvatica	x	25	3025	3	3	-5	0	25	0	46.02244898	24.7	46.81530612	24.5	46.61530612	0.571846939	22104
254	22105	Calystegia silvatica	x	25	3025	3	3	0	0	0	0	46.03636364	24.7010101	47.51111111	24.5	47.21212121	1.206111111	22105
255	22106	Calystegia silvatica	x	25	3025	3	3	5	0	25	0	46.101	24.701	47.765	24.497	47.469	1.37821	22106
256	22107	Calystegia silvatica	x	25	3025	3	3	10	0	100	0	46.157	24.7	50.011	24.478	49.58	3.41429	22107
257	22108	Calystegia silvatica	x	25	3025	3	3	15	0	225	0	46.15102041	24.7	52.51428571	24.42346939	51.91428571	5.752	22108
258	22109	Calystegia silvatica	x	25	3025	3	3	20	0	400	0	46.265	24.7	51.254	24.428	50.74	4.46405	22109
259	22110	Calystegia silvatica	x	25	3025	3	3	25	0	625	0	46.292	24.7	48.591	24.484	48.267	1.95671	22110
260	22111	Calystegia silvatica	x	25	3025	3	3	30	0	900	0	46.301	24.7	47.256	24.5	47.022	0.70414	22111
261	22422	Calystegia silvatica	x	33	3033	0	0	-30	0	900	0	53.657	24.402	52.86	24.372	53.765	0.145	22422
262	22423	Calystegia silvatica	x	33	3033	0	0	-25	0	625	0	53.667	24.399	53.123	24.3	54.123	0.44984	22423
263	22424	Calystegia silvatica	x	33	3033	0	0	-20	0	400	0	53.626	24.309	53.153	24.26	54.153	0.52673	22424
264	22425	Calystegia silvatica	x	33	3033	0	0	-15	0	225	0	53.522	24.3	53.205	24.213	54.207	0.6932	22425
265	22426	Calystegia silvatica	x	33	3033	0	0	-10	0	100	0	53.396	24.3	53.32	24.203	54.339	0.95697	22426
266	22427	Calystegia silvatica	x	33	3033	0	0	-5	0	25	0	53.302	24.3	53.222	24.207	54.232	0.93357	22427
267	22428	Calystegia silvatica	x	33	3033	0	0	0	0	0	0	53.293	24.3	52.927	24.202	53.864	0.58932	22428
268	22429	Calystegia silvatica	x	33	3033	0	0	5	0	25	0	53.182	24.3	52.87	24.201	53.796	0.63194	22429
269	22430	Calystegia silvatica	x	33	3033	0	0	10	0	100	0	53.077	24.3	52.723	24.204	53.625	0.5606	22430
270	22431	Calystegia silvatica	x	33	3033	0	0	15	0	225	0	52.997	24.299	52.443	24.233	53.333	0.30553	22431
271	22432	Calystegia silvatica	x	33	3033	0	0	20	0	400	0	52.91414141	24.3	52.25858586	24.21010101	53.06565657	0.167161616	22432
272	22433	Calystegia silvatica	x	33	3033	0	0	25	0	625	0	52.9010101	24.3	52.29292929	24.27878788	53.1030303	0.221505051	22433
273	22434	Calystegia silvatica	x	33	3033	0	0	30	0	900	0	53	24.3	52.25757576	24.28787879	53.05757576	0.080111111	22434
274	22498	Calystegia silvatica	x	33	3033	1	0	-30	0	900	0	51.2030303	25.07373737	50.67878788	24.96060606	51.17878788	-0.013525253	22498
275	22499	Calystegia silvatica	x	33	3033	1	0	-25	0	625	0	51.10808081	25.09292929	50.7040404	24.90909091	51.20606061	0.11159596	22499
276	22500	Calystegia silvatica	x	33	3033	1	0	-20	0	400	0	51.0040404	25.1	50.78585859	24.90505051	51.31818182	0.313535354	22500
277	22501	Calystegia silvatica	x	33	3033	1	0	-15	0	225	0	50.923	25.1	50.823	24.922	51.367	0.4389	22501
278	22502	Calystegia silvatica	x	33	3033	1	0	-10	0	100	0	50.929	25.1	50.963	24.965	51.545	0.60059	22502
279	22503	Calystegia silvatica	x	33	3033	1	0	-5	0	25	0	51.121	25.1	51.35	24.977	52.006	0.87229	22503
280	22504	Calystegia silvatica	x	33	3033	1	0	0	0	0	0	51.2	25.1	51.474	24.985	52.162	0.94174	22504
281	22505	Calystegia silvatica	x	33	3033	1	0	5	0	25	0	51.264	25.101	51.393	24.993	52.061	0.78069	22505
282	22506	Calystegia silvatica	x	33	3033	1	0	10	0	100	0	51.15	25.1	51.136	25	51.736	0.58706	22506
283	22507	Calystegia silvatica	x	33	3033	1	0	15	0	225	0	50.997	25.102	50.797	25.009	51.314	0.33361	22507
284	22508	Calystegia silvatica	x	33	3033	1	0	20	0	400	0	51.09191919	25.1	50.80909091	25.01515152	51.33737374	0.25320202	22508
285	22509	Calystegia silvatica	x	33	3033	1	0	25	0	625	0	51.24545455	25.1	50.8989899	25.05454545	51.48484848	0.207333333	22509
286	22510	Calystegia silvatica	x	33	3033	1	0	30	0	900	0	51.23939394	25.10808081	50.83434343	25.06666667	51.37373737	0.135868687	22510
287	22574	Calystegia silvatica	x	33	3033	2	0	-30	0	900	0	58.02222222	25.1	56.46363636	24.97070707	58.12727273	0.096141414	22574
288	22575	Calystegia silvatica	x	33	3033	2	0	-25	0	625	0	58.01010101	25.1	56.53434343	24.9	58.23333333	0.193111111	22575
289	22576	Calystegia silvatica	x	33	3033	2	0	-20	0	400	0	57.95858586	25.1	56.69292929	24.9	58.39292929	0.434	22576
290	22577	Calystegia silvatica	x	33	3033	2	0	-15	0	225	0	57.916	25.1	56.741	24.899	58.441	0.5342	22577
291	22578	Calystegia silvatica	x	33	3033	2	0	-10	0	100	0	57.931	25.076	56.795	24.885	58.507	0.58403	22578
292	22579	Calystegia silvatica	x	33	3033	2	0	-5	0	25	0	57.853	25.071	57.011	24.865	58.785	0.92112	22579
293	22580	Calystegia silvatica	x	33	3033	2	0	0	0	0	0	57.762	25.037	57.28	24.815	59.084	1.33411	22580
294	22581	Calystegia silvatica	x	33	3033	2	0	5	0	25	0	57.674	25.01	57.7	24.8	59.592	1.9252	22581
295	22582	Calystegia silvatica	x	33	3033	2	0	10	0	100	0	57.7	25.001	57.979	24.8	59.948	2.23365	22582
296	22583	Calystegia silvatica	x	33	3033	2	0	15	0	225	0	57.684	25	57.65	24.8	59.55	1.85507	22583
297	22584	Calystegia silvatica	x	33	3033	2	0	20	0	400	0	57.604	24.998	56.821	24.8	58.53	0.9422	22584
298	22585	Calystegia silvatica	x	33	3033	2	0	25	0	625	0	57.58383838	24.97272727	56.32424242	24.8	57.92424242	0.367323232	22585
299	22586	Calystegia silvatica	x	33	3033	2	0	30	0	900	0	57.51414141	24.93636364	56.08989899	24.8	57.68989899	0.156737374	22586
300	22650	Calystegia silvatica	x	33	3033	3	0	-30	0	900	0	58.68181818	24.74747475	56.83535354	24.6	58.53535354	-0.118393939	22650
301	22651	Calystegia silvatica	x	33	3033	3	0	-25	0	625	0	58.694	24.705	56.983	24.6	58.766	0.0466	22651
302	22652	Calystegia silvatica	x	33	3033	3	0	-20	0	400	0	58.674	24.754	57.005	24.6	58.805	0.093	22652
303	22653	Calystegia silvatica	x	33	3033	3	0	-15	0	225	0	58.685	24.725	57.008	24.6	58.808	0.0856	22653
304	22654	Calystegia silvatica	x	33	3033	3	0	-10	0	100	0	58.69191919	24.76666667	57.10505051	24.6	58.90505051	0.19489899	22654
305	22655	Calystegia silvatica	x	33	3033	3	0	-5	0	25	0	58.71616162	24.75050505	57.3	24.59494949	59.1	0.403838384	22655
306	22656	Calystegia silvatica	x	33	3033	3	0	0	0	0	0	58.7010101	24.72626263	57.51212121	24.5969697	59.39292929	0.673232323	22656
307	22657	Calystegia silvatica	x	33	3033	3	0	5	0	25	0	58.71414141	24.72222222	58.31414141	24.56969697	60.32424242	1.620727273	22657
308	22658	Calystegia silvatica	x	33	3033	3	0	10	0	100	0	58.677	24.734	58.322	24.566	60.329	1.66733	22658
309	22659	Calystegia silvatica	x	33	3033	3	0	15	0	225	0	58.692	24.705	58.302	24.591	60.303	1.62839	22659
310	22660	Calystegia silvatica	x	33	3033	3	0	20	0	400	0	58.65	24.763	57.606	24.598	59.506	0.83644	22660
311	22661	Calystegia silvatica	x	33	3033	3	0	25	0	625	0	58.681	24.734	57.161	24.6	58.961	0.27265	22661
312	22662	Calystegia silvatica	x	33	3033	3	0	30	0	900	0	58.695	24.705	57.002	24.6	58.801	0.0684	22662
313	20307	Calystegia silvatica	z	4	3004	0	0	0	5	0	25	41.55757576	23.6969697	41.66363636	23.5979798	41.76363636	0.234949495	20307
314	20308	Calystegia silvatica	z	4	3004	0	0	0	10	0	100	41.47575758	23.6989899	41.45353535	23.5979798	41.55454545	0.12259596	20308
315	20309	Calystegia silvatica	z	4	3004	0	0	0	15	0	225	41.38181818	23.68181818	41.32525253	23.58585859	41.49494949	0.098343434	20309
316	20310	Calystegia silvatica	z	4	3004	0	0	0	20	0	400	41.31212121	23.7	41.2010101	23.5979798	41.4010101	0.052838384	20310
317	20311	Calystegia silvatica	z	4	3004	0	0	0	25	0	625	41.267	23.7	41.115	23.6	41.315	0.0188	20311
318	20312	Calystegia silvatica	z	4	3004	0	0	0	30	0	900	41.142	23.7	41.018	23.6	41.218	0.05374	20312
319	20383	Calystegia silvatica	z	4	3004	1	0	0	5	0	25	33.525	24.4	33.765	24.3	34.465	0.96833	20383
320	20384	Calystegia silvatica	z	4	3004	1	0	0	10	0	100	33.55757576	24.4	33.14747475	24.3	33.94747475	0.365080808	20384
321	20385	Calystegia silvatica	z	4	3004	1	0	0	15	0	225	33.76734694	24.4	33.18469388	24.3	33.98469388	0.189571429	20385
322	20386	Calystegia silvatica	z	4	3004	1	0	0	20	0	400	34.01717172	24.4	33.33939394	24.3	34.13939394	0.082535354	20386
323	20387	Calystegia silvatica	z	4	3004	1	0	0	25	0	625	34.25757576	24.4	33.58484848	24.3	34.28484848	0.069171717	20387
324	20388	Calystegia silvatica	z	4	3004	1	0	0	30	0	900	34.406	24.402	33.827	24.3	34.527	0.14469	20388
325	20459	Calystegia silvatica	z	4	3004	2	0	0	5	0	25	41.94949495	24.4030303	42.96060606	24.3	42.96060606	1.041787879	20459
326	20460	Calystegia silvatica	z	4	3004	2	0	0	10	0	100	41.77777778	24.4030303	42.23737374	24.28989899	42.33737374	0.545080808	20460
327	20461	Calystegia silvatica	z	4	3004	2	0	0	15	0	225	41.66161616	24.4010101	41.81919192	24.25656566	41.91919192	0.27489899	20461
328	20462	Calystegia silvatica	z	4	3004	2	0	0	20	0	400	41.45050505	24.4030303	41.56464646	24.24242424	41.66464646	0.250575758	20462
329	20463	Calystegia silvatica	z	4	3004	2	0	0	25	0	625	41.291	24.4	41.364	24.208	41.503	0.22488	20463
330	20464	Calystegia silvatica	z	4	3004	2	0	0	30	0	900	41.143	24.4	41.18	24.214	41.38	0.2027	20464
331	20535	Calystegia silvatica	z	4	3004	3	0	0	5	0	25	43.643	24.3	50.836	24.096	50.252	6.62618	20535
332	20536	Calystegia silvatica	z	4	3004	3	0	0	10	0	100	43.743	24.3	45.582	24.098	45.414	1.6708	20536
333	20537	Calystegia silvatica	z	4	3004	3	0	0	15	0	225	43.89	24.3	44.572	24.1	44.472	0.59038	20537
334	20538	Calystegia silvatica	z	4	3004	3	0	0	20	0	400	44.023	24.3	44.453	24.1	44.353	0.34729	20538
335	20539	Calystegia silvatica	z	4	3004	3	0	0	25	0	625	44.153	24.3	44.498	24.1	44.398	0.25913	20539
336	20540	Calystegia silvatica	z	4	3004	3	0	0	30	0	900	44.252	24.3	44.601	24.1	44.501	0.25493	20540
337	20934	Calystegia silvatica	z	12	3012	0	1	0	5	0	25	54.18787879	24.5	53.85959596	24.4	54.65959596	0.450878788	20934
338	20935	Calystegia silvatica	z	12	3012	0	1	0	10	0	100	54.31414141	24.5	53.80808081	24.4	54.60808081	0.266909091	20935
339	20936	Calystegia silvatica	z	12	3012	0	1	0	15	0	225	54.33333333	24.50909091	53.83030303	24.4	54.63030303	0.272606061	20936
340	20937	Calystegia silvatica	z	12	3012	0	1	0	20	0	400	54.428	24.509	53.857	24.4	54.657	0.20784	20937
341	20938	Calystegia silvatica	z	12	3012	0	1	0	25	0	625	54.55252525	24.51717172	53.9020202	24.4	54.7020202	0.133737374	20938
342	20939	Calystegia silvatica	z	12	3012	0	1	0	30	0	900	54.609	24.527	53.915	24.4	54.715	0.0918	20939
343	21010	Calystegia silvatica	z	12	3012	1	1	0	5	0	25	50.697	25.2	51.072	25.083	51.523	0.8236	21010
344	21011	Calystegia silvatica	z	12	3012	1	1	0	10	0	100	50.6	25.2	50.82222222	25.07979798	51.22222222	0.640888889	21011
345	21012	Calystegia silvatica	z	12	3012	1	1	0	15	0	225	50.52222222	25.2	50.58585859	25.07272727	50.98585859	0.454161616	21012
346	21013	Calystegia silvatica	z	12	3012	1	1	0	20	0	400	50.40505051	25.2	50.42626263	25.07474747	50.82626263	0.393363636	21013
347	21014	Calystegia silvatica	z	12	3012	1	1	0	25	0	625	50.35	25.2	50.279	25.071	50.656	0.28348	21014
348	21015	Calystegia silvatica	z	12	3012	1	1	0	30	0	900	50.173	25.2	50.12	25.057	50.42	0.2824	21015
349	21086	Calystegia silvatica	z	12	3012	2	1	0	5	0	25	47.7040404	24.90606061	48.34343434	24.78585859	48.44343434	0.763606061	21086
350	21087	Calystegia silvatica	z	12	3012	2	1	0	10	0	100	47.8	24.9	48.19090909	24.77171717	48.29090909	0.497151515	21087
351	21088	Calystegia silvatica	z	12	3012	2	1	0	15	0	225	47.94444444	24.9	48.16868687	24.71414141	48.26868687	0.327808081	21088
352	21089	Calystegia silvatica	z	12	3012	2	1	0	20	0	400	48.1	24.9	48.3	24.7	48.4	0.319	21089
353	21090	Calystegia silvatica	z	12	3012	2	1	0	25	0	625	48.353	24.899	48.492	24.7	48.624	0.28104	21090
354	21091	Calystegia silvatica	z	12	3012	2	1	0	30	0	900	48.65	24.9	48.79	24.7	48.99	0.3178	21091
355	21162	Calystegia silvatica	z	12	3012	3	1	0	5	0	25	53.247	24.797	53.699	24.6	54.473	1.21248	21162
356	21163	Calystegia silvatica	z	12	3012	3	1	0	10	0	100	53.192	24.792	53.426	24.597	54.131	0.96212	21163
357	21164	Calystegia silvatica	z	12	3012	3	1	0	15	0	225	53.182	24.763	53.01	24.597	53.71	0.50637	21164
358	21165	Calystegia silvatica	z	12	3012	3	1	0	20	0	400	53.101	24.726	52.85	24.585	53.55	0.409	21165
359	21166	Calystegia silvatica	z	12	3012	3	1	0	25	0	625	53.053	24.717	52.735	24.541	53.371	0.3282	21166
360	21167	Calystegia silvatica	z	12	3012	3	1	0	30	0	900	53.011	24.711	52.667	24.566	53.267	0.29404	21167
361	21257	Calystegia silvatica	z	16	3016	0	2	0	5	0	25	48.041	24.8	48.136	24.689	48.136	0.10887	21257
362	21258	Calystegia silvatica	z	16	3016	0	2	0	10	0	100	47.923	24.8	48.002	24.681	48.002	0.09611	21258
363	21259	Calystegia silvatica	z	16	3016	0	2	0	15	0	225	47.76	24.8	47.817	24.677	47.817	0.07881	21259
364	21260	Calystegia silvatica	z	16	3016	0	2	0	20	0	400	47.61836735	24.8	47.67346939	24.69387755	47.67346939	0.080632653	21260
365	21261	Calystegia silvatica	z	16	3016	0	2	0	25	0	625	47.48571429	24.80204082	47.56326531	24.7	47.56326531	0.105285714	21261
366	21262	Calystegia silvatica	z	16	3016	0	2	0	30	0	900	47.37171717	24.80707071	47.42828283	24.7	47.42828283	0.087616162	21262
367	21333	Calystegia silvatica	z	16	3016	1	2	0	5	0	25	37.526	25.101	37.218	24.998	37.518	-0.02867	21333
368	21334	Calystegia silvatica	z	16	3016	1	2	0	10	0	100	37.486	25.1	37.095	24.968	37.395	-0.1089	21334
369	21335	Calystegia silvatica	z	16	3016	1	2	0	15	0	225	37.457	25.1	37.01	24.953	37.31	-0.16301	21335
370	21336	Calystegia silvatica	z	16	3016	1	2	0	20	0	400	37.39	25.1	36.947	24.96	37.247	-0.15742	21336
371	21337	Calystegia silvatica	z	16	3016	1	2	0	25	0	625	37.379	25.1	36.921	24.946	37.221	-0.1718	21337
372	21338	Calystegia silvatica	z	16	3016	1	2	0	30	0	900	37.428	25.1	36.969	24.91	37.269	-0.174	21338
373	21409	Calystegia silvatica	z	16	3016	2	2	0	5	0	25	47.548	24.857	50.226	24.7	50.224	2.64119	21409
374	21410	Calystegia silvatica	z	16	3016	2	2	0	10	0	100	47.697	24.882	49.169	24.7	49.169	1.46091	21410
375	21411	Calystegia silvatica	z	16	3016	2	2	0	15	0	225	47.813	24.868	48.364	24.7	48.364	0.55957	21411
376	21412	Calystegia silvatica	z	16	3016	2	2	0	20	0	400	47.906	24.889	48.274	24.7	48.274	0.37852	21412
377	21413	Calystegia silvatica	z	16	3016	2	2	0	25	0	625	48.018	24.807	48.318	24.695	48.318	0.30964	21413
378	21414	Calystegia silvatica	z	16	3016	2	2	0	30	0	900	48.108	24.806	48.378	24.698	48.378	0.27844	21414
379	21485	Calystegia silvatica	z	16	3016	3	2	0	5	0	25	44.109	24.399	44.527	24.212	44.627	0.51964	21485
380	21486	Calystegia silvatica	z	16	3016	3	2	0	10	0	100	44.097	24.399	44.292	24.229	44.392	0.30239	21486
381	21487	Calystegia silvatica	z	16	3016	3	2	0	15	0	225	44.042	24.392	44.221	24.221	44.321	0.28837	21487
382	21488	Calystegia silvatica	z	16	3016	3	2	0	20	0	400	44.031	24.336	44.197	24.206	44.297	0.27601	21488
383	21489	Calystegia silvatica	z	16	3016	3	2	0	25	0	625	43.951	24.329	44.122	24.207	44.222	0.28256	21489
384	21490	Calystegia silvatica	z	16	3016	3	2	0	30	0	900	43.912	24.343	44.054	24.205	44.154	0.25493	21490
385	21561	Calystegia silvatica	z	21	3021	0	2	0	5	0	25	39.8010101	24.9	39.56969697	24.8	39.86969697	0.092191919	21561
386	21562	Calystegia silvatica	z	21	3021	0	2	0	10	0	100	39.86565657	24.9	39.57676768	24.8	39.87676768	0.033969697	21562
387	21563	Calystegia silvatica	z	21	3021	0	2	0	15	0	225	39.90505051	24.9010101	39.55454545	24.8010101	39.85454545	-0.025868687	21563
388	21564	Calystegia silvatica	z	21	3021	0	2	0	20	0	400	39.85959596	24.91111111	39.48989899	24.80808081	39.78989899	-0.039717172	21564
389	21565	Calystegia silvatica	z	21	3021	0	2	0	25	0	625	39.78484848	24.93535354	39.38282828	24.82727273	39.68282828	-0.062757576	21565
390	21566	Calystegia silvatica	z	21	3021	0	2	0	30	0	900	39.71414141	24.97777778	39.28181818	24.82929293	39.61515152	-0.084868687	21566
391	21637	Calystegia silvatica	z	21	3021	1	2	0	5	0	25	36.738	25.215	43.11	24.903	43.124	6.40634	21637
392	21638	Calystegia silvatica	z	21	3021	1	2	0	10	0	100	36.933	25.205	37.927	24.983	38.404	1.45192	21638
393	21639	Calystegia silvatica	z	21	3021	1	2	0	15	0	225	37.05	25.202	37.138	25.058	37.638	0.61063	21639
394	21640	Calystegia silvatica	z	21	3021	1	2	0	20	0	400	37.199	25.202	37.017	25.088	37.517	0.35064	21640
395	21641	Calystegia silvatica	z	21	3021	1	2	0	25	0	625	37.362	25.201	37.121	25.098	37.621	0.28309	21641
396	21642	Calystegia silvatica	z	21	3021	1	2	0	30	0	900	37.50606061	25.2040404	37.24848485	25.09292929	37.74848485	0.255555556	21642
397	21713	Calystegia silvatica	z	21	3021	2	2	0	5	0	25	34.669	24.708	37.863	24.499	38.329	3.65717	21713
398	21714	Calystegia silvatica	z	21	3021	2	2	0	10	0	100	34.661	24.706	34.701	24.511	35.405	0.76167	21714
399	21715	Calystegia silvatica	z	21	3021	2	2	0	15	0	225	34.607	24.702	34.135	24.585	34.935	0.29617	21715
400	21716	Calystegia silvatica	z	21	3021	2	2	0	20	0	400	34.57	24.7	33.993	24.596	34.793	0.20256	21716
401	21717	Calystegia silvatica	z	21	3021	2	2	0	25	0	625	34.525	24.701	33.909	24.598	34.709	0.17028	21717
402	21718	Calystegia silvatica	z	21	3021	2	2	0	30	0	900	34.517	24.7	33.903	24.6	34.703	0.17276	21718
403	21789	Calystegia silvatica	z	21	3021	3	2	0	5	0	25	38.732	24.395	39.309	24.202	39.654	0.92202	21789
404	21790	Calystegia silvatica	z	21	3021	3	2	0	10	0	100	38.752	24.396	38.676	24.202	39.076	0.32091	21790
405	21791	Calystegia silvatica	z	21	3021	3	2	0	15	0	225	38.7979798	24.3979798	38.67171717	24.24646465	39.07171717	0.270969697	21791
406	21792	Calystegia silvatica	z	21	3021	3	2	0	20	0	400	38.76666667	24.4	38.63131313	24.28585859	39.03131313	0.265141414	21792
407	21793	Calystegia silvatica	z	21	3021	3	2	0	25	0	625	38.78989899	24.3959596	38.5979798	24.28686869	38.9979798	0.211242424	21793
408	21794	Calystegia silvatica	z	21	3021	3	2	0	30	0	900	38.8010101	24.3969697	38.63333333	24.28282828	39.03333333	0.232656566	21794
409	21884	Calystegia silvatica	z	25	3025	0	3	0	5	0	25	38.14040404	25.1	45.31818182	24.9	45.2010101	7.059707071	21884
410	21885	Calystegia silvatica	z	25	3025	0	3	0	10	0	100	38.13232323	25.0979798	46.57373737	24.9	46.37373737	8.237181818	21885
411	21886	Calystegia silvatica	z	25	3025	0	3	0	15	0	225	38.107	25.099	42.469	24.9	42.543	4.43923	21886
412	21887	Calystegia silvatica	z	25	3025	0	3	0	20	0	400	38.104	25.1	39.229	24.9	39.522	1.42442	21887
413	21888	Calystegia silvatica	z	25	3025	0	3	0	25	0	625	38.198	25.1	38.315	24.9	38.715	0.47895	21888
414	21889	Calystegia silvatica	z	25	3025	0	3	0	30	0	900	38.24242424	25.1	38.19292929	24.9	38.59292929	0.321	21889
415	21960	Calystegia silvatica	z	25	3025	1	3	0	5	0	25	42.04343434	25.1	49.23939394	24.73838384	48.84141414	6.809131313	21960
416	21961	Calystegia silvatica	z	25	3025	1	3	0	10	0	100	42.27878788	25.1	45.4	24.78585859	45.28686869	2.997545455	21961
417	21962	Calystegia silvatica	z	25	3025	1	3	0	15	0	225	42.52626263	25.09393939	43.48888889	24.8020202	43.48888889	0.969888889	21962
418	21963	Calystegia silvatica	z	25	3025	1	3	0	20	0	400	42.69494949	25.1	43.19090909	24.87070707	43.19090909	0.52359596	21963
419	21964	Calystegia silvatica	z	25	3025	1	3	0	25	0	625	42.768	25.1	43.199	24.893	43.199	0.45807	21964
420	21965	Calystegia silvatica	z	25	3025	1	3	0	30	0	900	42.865	25.099	43.186	24.897	43.186	0.34898	21965
421	22036	Calystegia silvatica	z	25	3025	2	3	0	5	0	25	46.6	24.9	57.434	24.463	56.488	9.88537	22036
422	22037	Calystegia silvatica	z	25	3025	2	3	0	10	0	100	46.609	24.9	50.081	24.551	49.625	3.02747	22037
423	22038	Calystegia silvatica	z	25	3025	2	3	0	15	0	225	46.509	24.9	47.736	24.619	47.436	0.94313	22038
424	22039	Calystegia silvatica	z	25	3025	2	3	0	20	0	400	46.47575758	24.9	47.20505051	24.69393939	46.96868687	0.481939394	22039
425	22040	Calystegia silvatica	z	25	3025	2	3	0	25	0	625	46.36666667	24.9	46.87676768	24.7	46.67676768	0.284858586	22040
426	22041	Calystegia silvatica	z	25	3025	2	3	0	30	0	900	46.27474747	24.9	46.67272727	24.7	46.47272727	0.186888889	22041
427	22112	Calystegia silvatica	z	25	3025	3	3	0	5	0	25	46.3	24.7	50.693	24.497	50.195	3.90641	22112
428	22113	Calystegia silvatica	z	25	3025	3	3	0	10	0	100	46.272	24.7	47.615	24.497	47.318	1.06731	22113
429	22114	Calystegia silvatica	z	25	3025	3	3	0	15	0	225	46.171	24.7	46.673	24.5	46.473	0.29089	22114
430	22115	Calystegia silvatica	z	25	3025	3	3	0	20	0	400	46.13	24.7	46.452	24.516	46.252	0.12636	22115
431	22116	Calystegia silvatica	z	25	3025	3	3	0	25	0	625	46.1	24.7	46.364	24.546	46.164	0.07452	22116
432	22117	Calystegia silvatica	z	25	3025	3	3	0	30	0	900	46.04949495	24.7	46.33939394	24.53939394	46.13939394	0.102141414	22117
433	22435	Calystegia silvatica	z	33	3033	0	0	0	5	0	25	52.981	24.3	52.321	24.248	53.16	0.1752	22435
434	22436	Calystegia silvatica	z	33	3033	0	0	0	10	0	100	52.87171717	24.3	52.2030303	24.21717172	53.0030303	0.143020202	22436
435	22437	Calystegia silvatica	z	33	3033	0	0	0	15	0	225	52.74545455	24.30707071	52.15353535	24.25959596	52.95353535	0.210252525	22437
436	22438	Calystegia silvatica	z	33	3033	0	0	0	20	0	400	52.69285714	24.3122449	52.06122449	24.24489796	52.86122449	0.152612245	22438
437	22439	Calystegia silvatica	z	33	3033	0	0	0	25	0	625	52.641	24.31	52.065	24.291	52.865	0.209	22439
438	22440	Calystegia silvatica	z	33	3033	0	0	0	30	0	900	52.604	24.361	52.006	24.292	52.806	0.1752	22440
439	22511	Calystegia silvatica	z	33	3033	1	0	0	5	0	25	51.06464646	25.17979798	50.78686869	25.07171717	51.2969697	0.253828283	22511
440	22512	Calystegia silvatica	z	33	3033	1	0	0	10	0	100	50.93838384	25.19191919	50.63131313	25.07979798	51.13131313	0.194191919	22512
441	22513	Calystegia silvatica	z	33	3033	1	0	0	15	0	225	50.86464646	25.1959596	50.55050505	25.09090909	51.05050505	0.170959596	22513
442	22514	Calystegia silvatica	z	33	3033	1	0	0	20	0	400	50.741	25.199	50.383	25.1	50.846	0.09397	22514
443	22515	Calystegia silvatica	z	33	3033	1	0	0	25	0	625	50.671	25.2	50.327	25.1	50.754	0.09713	22515
444	22516	Calystegia silvatica	z	33	3033	1	0	0	30	0	900	50.622	25.201	50.32	25.104	50.741	0.13779	22516
445	22587	Calystegia silvatica	z	33	3033	2	0	0	5	0	25	57.419	24.908	56.785	24.798	58.504	1.08423	22587
446	22588	Calystegia silvatica	z	33	3033	2	0	0	10	0	100	57.273	24.901	56.166	24.786	57.766	0.48905	22588
447	22589	Calystegia silvatica	z	33	3033	2	0	0	15	0	225	57.0755102	24.92040816	55.87755102	24.79795918	57.38877551	0.34055102	22589
448	22590	Calystegia silvatica	z	33	3033	2	0	0	20	0	400	56.98383838	24.91616162	55.77373737	24.78989899	57.27373737	0.307909091	22590
449	22591	Calystegia silvatica	z	33	3033	2	0	0	25	0	625	56.95151515	24.9020202	55.69090909	24.7969697	57.19090909	0.241575758	22591
450	22592	Calystegia silvatica	z	33	3033	2	0	0	30	0	900	56.906	24.901	55.636	24.789	57.136	0.2212	22592
451	22663	Calystegia silvatica	z	33	3033	3	0	0	5	0	25	58.704	24.711	57.132	24.6	58.932	0.21497	22663
452	22664	Calystegia silvatica	z	33	3033	3	0	0	10	0	100	58.7	24.736	57.077	24.6	58.877	0.1534	22664
453	22665	Calystegia silvatica	z	33	3033	3	0	0	15	0	225	58.733	24.754	57.1	24.6	58.9	0.148	22665
454	22666	Calystegia silvatica	z	33	3033	3	0	0	20	0	400	58.845	24.704	57.136	24.598	58.936	0.07884	22666
455	22667	Calystegia silvatica	z	33	3033	3	0	0	25	0	625	58.952	24.701	57.205	24.6	59.005	0.054	22667
456	22668	Calystegia silvatica	z	33	3033	3	0	0	30	0	900	58.958	24.708	57.248	24.6	59.048	0.0996	22668
