# Supplementary material for: Floral Humidity in Flowering Plants: A Preliminary Survey
Source: Front Plant Sci. 2020 Mar 6;11:249. doi: 10.3389/fpls.2020.00249 (PMC7068853; doi:10.3389/fpls.2020.00249)
Supplement: SUPPLEMENTARY FILE 2 — A zipped file containing floral humidity data collected by the robot arm transects as described in the main text. A word document within the zipped files explains the data formatting in detail. Datafiles themselves are in CSV format. [file Data_Sheet_2.zip › Floral humidity data/Flowers/Calystegia silvatica Raw.csv]

	X.	Individual	Species	totIndividual	date	sample..	Sample.order	x.or.z.transect	xoffset	zoffset	Background.Humidity	Background.Temperature	Focal.Humidity	Focal.Temperature	Corrected.Focal.humidity	Change.in.RH.	block	BE	Tag	N
1	30267	4	Calystegia silvatica	3004	2018-06-25-11-11-10	0	0	x	-30	0	42.6	23.6	42.5	23.5	42.6	-0.034	20294	First10	Here	1
2	30268	4	Calystegia silvatica	3004	2018-06-25-11-11-12	0	0	x	-30	0	42.6	23.6	42.5	23.5	42.6	-0.034	20294	First10	Here	2
3	30269	4	Calystegia silvatica	3004	2018-06-25-11-11-14	0	0	x	-30	0	42.6	23.6	42.5	23.5	42.6	-0.034	20294	First10	Here	3
4	30270	4	Calystegia silvatica	3004	2018-06-25-11-11-16	0	0	x	-30	0	42.6	23.6	42.5	23.5	42.6	-0.034	20294	First10	Here	4
5	30271	4	Calystegia silvatica	3004	2018-06-25-11-11-18	0	0	x	-30	0	42.6	23.6	42.5	23.5	42.6	-0.034	20294	First10	Here	5
6	30272	4	Calystegia silvatica	3004	2018-06-25-11-11-20	0	0	x	-30	0	42.6	23.6	42.5	23.5	42.6	-0.034	20294	First10	Here	6
7	30273	4	Calystegia silvatica	3004	2018-06-25-11-11-22	0	0	x	-30	0	42.6	23.6	42.5	23.5	42.6	-0.034	20294	First10	Here	7
8	30274	4	Calystegia silvatica	3004	2018-06-25-11-11-24	0	0	x	-30	0	42.6	23.6	42.5	23.5	42.6	-0.034	20294	First10	Here	8
9	30275	4	Calystegia silvatica	3004	2018-06-25-11-11-26	0	0	x	-30	0	42.6	23.6	42.5	23.5	42.6	-0.034	20294	First10	Here	9
10	30276	4	Calystegia silvatica	3004	2018-06-25-11-11-28	0	0	x	-30	0	42.6	23.6	42.5	23.5	42.6	-0.034	20294	First10	Here	10
11	30277	4	Calystegia silvatica	3004	2018-06-25-11-11-30	0	0	x	-30	0	42.6	23.6	42.5	23.5	42.6	-0.034	20294			11
12	30278	4	Calystegia silvatica	3004	2018-06-25-11-11-32	0	0	x	-30	0	42.6	23.6	42.5	23.5	42.6	-0.034	20294			12
13	30279	4	Calystegia silvatica	3004	2018-06-25-11-11-34	0	0	x	-30	0	42.6	23.6	42.5	23.5	42.6	-0.034	20294			13
14	30280	4	Calystegia silvatica	3004	2018-06-25-11-11-36	0	0	x	-30	0	42.6	23.6	42.5	23.5	42.6	-0.034	20294			14
15	30281	4	Calystegia silvatica	3004	2018-06-25-11-11-38	0	0	x	-30	0	42.6	23.6	42.5	23.5	42.6	-0.034	20294			15
16	30282	4	Calystegia silvatica	3004	2018-06-25-11-11-40	0	0	x	-30	0	42.6	23.6	42.4	23.5	42.5	-0.127	20294			16
17	30283	4	Calystegia silvatica	3004	2018-06-25-11-11-42	0	0	x	-30	0	42.6	23.6	42.5	23.5	42.6	-0.034	20294			17
18	30284	4	Calystegia silvatica	3004	2018-06-25-11-11-44	0	0	x	-30	0	42.6	23.6	42.5	23.5	42.6	-0.034	20294			18
19	30285	4	Calystegia silvatica	3004	2018-06-25-11-11-46	0	0	x	-30	0	42.6	23.6	42.5	23.5	42.6	-0.034	20294			19
20	30286	4	Calystegia silvatica	3004	2018-06-25-11-11-48	0	0	x	-30	0	42.6	23.6	42.5	23.5	42.6	-0.034	20294			20
21	30287	4	Calystegia silvatica	3004	2018-06-25-11-11-50	0	0	x	-30	0	42.5	23.6	42.5	23.5	42.6	0.066	20294			21
22	30288	4	Calystegia silvatica	3004	2018-06-25-11-11-52	0	0	x	-30	0	42.6	23.6	42.5	23.5	42.6	-0.034	20294			22
23	30289	4	Calystegia silvatica	3004	2018-06-25-11-11-54	0	0	x	-30	0	42.6	23.6	42.5	23.5	42.6	-0.034	20294			23
24	30290	4	Calystegia silvatica	3004	2018-06-25-11-11-56	0	0	x	-30	0	42.6	23.6	42.5	23.5	42.6	-0.034	20294			24
25	30291	4	Calystegia silvatica	3004	2018-06-25-11-11-58	0	0	x	-30	0	42.6	23.6	42.5	23.5	42.6	-0.034	20294			25
26	30292	4	Calystegia silvatica	3004	2018-06-25-11-12-00	0	0	x	-30	0	42.6	23.6	42.5	23.5	42.6	-0.034	20294			26
27	30293	4	Calystegia silvatica	3004	2018-06-25-11-12-02	0	0	x	-30	0	42.6	23.6	42.5	23.5	42.6	-0.034	20294			27
28	30294	4	Calystegia silvatica	3004	2018-06-25-11-12-04	0	0	x	-30	0	42.6	23.6	42.5	23.5	42.6	-0.034	20294			28
29	30295	4	Calystegia silvatica	3004	2018-06-25-11-12-06	0	0	x	-30	0	42.6	23.6	42.5	23.5	42.6	-0.034	20294			29
30	30296	4	Calystegia silvatica	3004	2018-06-25-11-12-08	0	0	x	-30	0	42.6	23.6	42.5	23.5	42.6	-0.034	20294			30
31	30297	4	Calystegia silvatica	3004	2018-06-25-11-12-10	0	0	x	-30	0	42.6	23.6	42.5	23.5	42.6	-0.034	20294			31
32	30298	4	Calystegia silvatica	3004	2018-06-25-11-12-12	0	0	x	-30	0	42.6	23.6	42.5	23.5	42.6	-0.034	20294			32
33	30299	4	Calystegia silvatica	3004	2018-06-25-11-12-14	0	0	x	-30	0	42.6	23.6	42.5	23.5	42.6	-0.034	20294			33
34	30300	4	Calystegia silvatica	3004	2018-06-25-11-12-16	0	0	x	-30	0	42.6	23.6	42.5	23.5	42.6	-0.034	20294			34
35	30301	4	Calystegia silvatica	3004	2018-06-25-11-12-18	0	0	x	-30	0	42.6	23.6	42.5	23.5	42.6	-0.034	20294			35
36	30302	4	Calystegia silvatica	3004	2018-06-25-11-12-20	0	0	x	-30	0	42.6	23.6	42.5	23.5	42.6	-0.034	20294			36
37	30303	4	Calystegia silvatica	3004	2018-06-25-11-12-22	0	0	x	-30	0	42.6	23.6	42.5	23.5	42.6	-0.034	20294			37
38	30304	4	Calystegia silvatica	3004	2018-06-25-11-12-24	0	0	x	-30	0	42.6	23.6	42.5	23.5	42.6	-0.034	20294			38
39	30305	4	Calystegia silvatica	3004	2018-06-25-11-12-26	0	0	x	-30	0	42.6	23.6	42.5	23.5	42.6	-0.034	20294			39
40	30306	4	Calystegia silvatica	3004	2018-06-25-11-12-28	0	0	x	-30	0	42.6	23.6	42.5	23.5	42.6	-0.034	20294			40
41	30307	4	Calystegia silvatica	3004	2018-06-25-11-12-30	0	0	x	-30	0	42.6	23.6	42.5	23.5	42.6	-0.034	20294			41
42	30308	4	Calystegia silvatica	3004	2018-06-25-11-12-32	0	0	x	-30	0	42.6	23.6	42.5	23.5	42.6	-0.034	20294			42
43	30309	4	Calystegia silvatica	3004	2018-06-25-11-12-35	0	0	x	-30	0	42.6	23.6	42.5	23.5	42.6	-0.034	20294			43
44	30310	4	Calystegia silvatica	3004	2018-06-25-11-12-37	0	0	x	-30	0	42.6	23.6	42.6	23.5	42.7	0.058	20294			44
45	30311	4	Calystegia silvatica	3004	2018-06-25-11-12-39	0	0	x	-30	0	42.6	23.6	42.5	23.5	42.6	-0.034	20294			45
46	30312	4	Calystegia silvatica	3004	2018-06-25-11-12-41	0	0	x	-30	0	42.6	23.6	42.5	23.5	42.6	-0.034	20294			46
47	30313	4	Calystegia silvatica	3004	2018-06-25-11-12-43	0	0	x	-30	0	42.6	23.6	42.5	23.5	42.6	-0.034	20294			47
48	30314	4	Calystegia silvatica	3004	2018-06-25-11-12-45	0	0	x	-30	0	42.6	23.6	42.5	23.5	42.6	-0.034	20294			48
49	30315	4	Calystegia silvatica	3004	2018-06-25-11-12-47	0	0	x	-30	0	42.6	23.6	42.5	23.5	42.6	-0.034	20294			49
50	30316	4	Calystegia silvatica	3004	2018-06-25-11-12-49	0	0	x	-30	0	42.6	23.6	42.5	23.5	42.6	-0.034	20294			50
51	30317	4	Calystegia silvatica	3004	2018-06-25-11-12-51	0	0	x	-30	0	42.6	23.6	42.5	23.5	42.6	-0.034	20294			51
52	30318	4	Calystegia silvatica	3004	2018-06-25-11-12-53	0	0	x	-30	0	42.6	23.6	42.6	23.5	42.7	0.058	20294			52
53	30319	4	Calystegia silvatica	3004	2018-06-25-11-12-55	0	0	x	-30	0	42.6	23.6	42.6	23.5	42.7	0.058	20294			53
54	30320	4	Calystegia silvatica	3004	2018-06-25-11-12-57	0	0	x	-30	0	42.6	23.6	42.6	23.5	42.7	0.058	20294			54
55	30321	4	Calystegia silvatica	3004	2018-06-25-11-12-59	0	0	x	-30	0	42.6	23.6	42.6	23.5	42.7	0.058	20294			55
56	30322	4	Calystegia silvatica	3004	2018-06-25-11-13-01	0	0	x	-30	0	42.6	23.6	42.5	23.5	42.6	-0.034	20294			56
57	30323	4	Calystegia silvatica	3004	2018-06-25-11-13-03	0	0	x	-30	0	42.5	23.6	42.6	23.5	42.7	0.158	20294			57
58	30324	4	Calystegia silvatica	3004	2018-06-25-11-13-05	0	0	x	-30	0	42.5	23.6	42.6	23.5	42.7	0.158	20294			58
59	30325	4	Calystegia silvatica	3004	2018-06-25-11-13-07	0	0	x	-30	0	42.5	23.6	42.5	23.5	42.6	0.066	20294			59
60	30326	4	Calystegia silvatica	3004	2018-06-25-11-13-09	0	0	x	-30	0	42.6	23.6	42.5	23.5	42.6	-0.034	20294			60
61	30327	4	Calystegia silvatica	3004	2018-06-25-11-13-11	0	0	x	-30	0	42.5	23.6	42.5	23.5	42.6	0.066	20294			61
62	30328	4	Calystegia silvatica	3004	2018-06-25-11-13-13	0	0	x	-30	0	42.6	23.6	42.5	23.5	42.6	-0.034	20294			62
63	30329	4	Calystegia silvatica	3004	2018-06-25-11-13-15	0	0	x	-30	0	42.6	23.6	42.5	23.5	42.6	-0.034	20294			63
64	30330	4	Calystegia silvatica	3004	2018-06-25-11-13-17	0	0	x	-30	0	42.5	23.6	42.5	23.5	42.6	0.066	20294			64
65	30331	4	Calystegia silvatica	3004	2018-06-25-11-13-19	0	0	x	-30	0	42.6	23.6	42.5	23.5	42.6	-0.034	20294			65
66	30332	4	Calystegia silvatica	3004	2018-06-25-11-13-21	0	0	x	-30	0	42.6	23.6	42.5	23.5	42.6	-0.034	20294			66
67	30333	4	Calystegia silvatica	3004	2018-06-25-11-13-23	0	0	x	-30	0	42.6	23.6	42.5	23.5	42.6	-0.034	20294			67
68	30334	4	Calystegia silvatica	3004	2018-06-25-11-13-25	0	0	x	-30	0	42.5	23.6	42.5	23.5	42.6	0.066	20294			68
69	30335	4	Calystegia silvatica	3004	2018-06-25-11-13-27	0	0	x	-30	0	42.6	23.6	42.5	23.5	42.6	-0.034	20294			69
70	30336	4	Calystegia silvatica	3004	2018-06-25-11-13-29	0	0	x	-30	0	42.6	23.6	42.5	23.5	42.6	-0.034	20294			70
71	30337	4	Calystegia silvatica	3004	2018-06-25-11-13-31	0	0	x	-30	0	42.6	23.6	42.5	23.5	42.6	-0.034	20294			71
72	30338	4	Calystegia silvatica	3004	2018-06-25-11-13-33	0	0	x	-30	0	42.6	23.6	42.5	23.5	42.6	-0.034	20294			72
73	30339	4	Calystegia silvatica	3004	2018-06-25-11-13-35	0	0	x	-30	0	42.6	23.6	42.5	23.5	42.6	-0.034	20294			73
74	30340	4	Calystegia silvatica	3004	2018-06-25-11-13-37	0	0	x	-30	0	42.6	23.6	42.5	23.5	42.6	-0.034	20294			74
75	30341	4	Calystegia silvatica	3004	2018-06-25-11-13-39	0	0	x	-30	0	42.6	23.6	42.5	23.5	42.6	-0.034	20294			75
76	30342	4	Calystegia silvatica	3004	2018-06-25-11-13-41	0	0	x	-30	0	42.6	23.6	42.5	23.5	42.6	-0.034	20294			76
77	30343	4	Calystegia silvatica	3004	2018-06-25-11-13-43	0	0	x	-30	0	42.6	23.6	42.5	23.5	42.6	-0.034	20294			77
78	30344	4	Calystegia silvatica	3004	2018-06-25-11-13-45	0	0	x	-30	0	42.5	23.6	42.5	23.5	42.6	0.066	20294			78
79	30345	4	Calystegia silvatica	3004	2018-06-25-11-13-47	0	0	x	-30	0	42.6	23.6	42.5	23.5	42.6	-0.034	20294			79
80	30346	4	Calystegia silvatica	3004	2018-06-25-11-13-49	0	0	x	-30	0	42.6	23.6	42.5	23.5	42.6	-0.034	20294			80
81	30347	4	Calystegia silvatica	3004	2018-06-25-11-13-51	0	0	x	-30	0	42.5	23.6	42.5	23.5	42.6	0.066	20294			81
82	30348	4	Calystegia silvatica	3004	2018-06-25-11-13-53	0	0	x	-30	0	42.5	23.6	42.5	23.5	42.6	0.066	20294			82
83	30349	4	Calystegia silvatica	3004	2018-06-25-11-13-55	0	0	x	-30	0	42.5	23.6	42.5	23.5	42.6	0.066	20294			83
84	30350	4	Calystegia silvatica	3004	2018-06-25-11-13-57	0	0	x	-30	0	42.6	23.6	42.5	23.5	42.6	-0.034	20294			84
85	30351	4	Calystegia silvatica	3004	2018-06-25-11-13-59	0	0	x	-30	0	42.5	23.6	42.5	23.5	42.6	0.066	20294			85
86	30352	4	Calystegia silvatica	3004	2018-06-25-11-14-01	0	0	x	-30	0	42.5	23.6	42.5	23.5	42.6	0.066	20294			86
87	30353	4	Calystegia silvatica	3004	2018-06-25-11-14-03	0	0	x	-30	0	42.5	23.6	42.5	23.5	42.6	0.066	20294			87
88	30354	4	Calystegia silvatica	3004	2018-06-25-11-14-05	0	0	x	-30	0	42.5	23.6	42.5	23.5	42.6	0.066	20294			88
89	30355	4	Calystegia silvatica	3004	2018-06-25-11-14-07	0	0	x	-30	0	42.5	23.6	42.5	23.5	42.6	0.066	20294			89
90	30356	4	Calystegia silvatica	3004	2018-06-25-11-14-09	0	0	x	-30	0	42.6	23.7	42.5	23.5	42.6	-0.034	20294			90
91	30357	4	Calystegia silvatica	3004	2018-06-25-11-14-11	0	0	x	-30	0	42.5	23.6	42.5	23.5	42.6	0.066	20294	Last10	Here	91
92	30358	4	Calystegia silvatica	3004	2018-06-25-11-14-13	0	0	x	-30	0	42.4	23.6	42.5	23.5	42.6	0.166	20294	Last10	Here	92
93	30359	4	Calystegia silvatica	3004	2018-06-25-11-14-15	0	0	x	-30	0	42.5	23.6	42.5	23.5	42.6	0.066	20294	Last10	Here	93
94	30360	4	Calystegia silvatica	3004	2018-06-25-11-14-17	0	0	x	-30	0	42.4	23.6	42.5	23.5	42.6	0.166	20294	Last10	Here	94
95	30361	4	Calystegia silvatica	3004	2018-06-25-11-14-19	0	0	x	-30	0	42.4	23.6	42.5	23.5	42.6	0.166	20294	Last10	Here	95
96	30362	4	Calystegia silvatica	3004	2018-06-25-11-14-21	0	0	x	-30	0	42.4	23.6	42.5	23.5	42.6	0.166	20294	Last10	Here	96
97	30363	4	Calystegia silvatica	3004	2018-06-25-11-14-23	0	0	x	-30	0	42.4	23.6	42.5	23.5	42.6	0.166	20294	Last10	Here	97
98	30364	4	Calystegia silvatica	3004	2018-06-25-11-14-25	0	0	x	-30	0	42.4	23.6	42.5	23.5	42.6	0.166	20294	Last10	Here	98
99	30365	4	Calystegia silvatica	3004	2018-06-25-11-14-27	0	0	x	-30	0	42.4	23.6	42.5	23.5	42.6	0.166	20294	Last10	Here	99
100	30366	4	Calystegia silvatica	3004	2018-06-25-11-14-59	0	0	x	-25	0	42.4	23.6	42.6	23.5	42.7	0.258	20295	First10	Here	1
101	30367	4	Calystegia silvatica	3004	2018-06-25-11-15-01	0	0	x	-25	0	42.4	23.6	42.7	23.5	42.8	0.35	20295	First10	Here	2
102	30368	4	Calystegia silvatica	3004	2018-06-25-11-15-03	0	0	x	-25	0	42.4	23.6	42.7	23.5	42.8	0.35	20295	First10	Here	3
103	30369	4	Calystegia silvatica	3004	2018-06-25-11-15-05	0	0	x	-25	0	42.4	23.6	42.7	23.5	42.8	0.35	20295	First10	Here	4
104	30370	4	Calystegia silvatica	3004	2018-06-25-11-15-07	0	0	x	-25	0	42.4	23.6	42.7	23.5	42.8	0.35	20295	First10	Here	5
105	30371	4	Calystegia silvatica	3004	2018-06-25-11-15-09	0	0	x	-25	0	42.4	23.6	42.7	23.5	42.8	0.35	20295	First10	Here	6
106	30372	4	Calystegia silvatica	3004	2018-06-25-11-15-11	0	0	x	-25	0	42.4	23.6	42.7	23.5	42.8	0.35	20295	First10	Here	7
107	30373	4	Calystegia silvatica	3004	2018-06-25-11-15-13	0	0	x	-25	0	42.4	23.6	42.6	23.5	42.7	0.258	20295	First10	Here	8
108	30374	4	Calystegia silvatica	3004	2018-06-25-11-15-15	0	0	x	-25	0	42.4	23.6	42.6	23.5	42.7	0.258	20295	First10	Here	9
109	30375	4	Calystegia silvatica	3004	2018-06-25-11-15-17	0	0	x	-25	0	42.4	23.6	42.6	23.5	42.7	0.258	20295	First10	Here	10
110	30376	4	Calystegia silvatica	3004	2018-06-25-11-15-19	0	0	x	-25	0	42.4	23.6	42.6	23.5	42.7	0.258	20295			11
111	30377	4	Calystegia silvatica	3004	2018-06-25-11-15-21	0	0	x	-25	0	42.4	23.6	42.6	23.5	42.7	0.258	20295			12
112	30378	4	Calystegia silvatica	3004	2018-06-25-11-15-23	0	0	x	-25	0	42.4	23.6	42.6	23.5	42.7	0.258	20295			13
113	30379	4	Calystegia silvatica	3004	2018-06-25-11-15-25	0	0	x	-25	0	42.4	23.6	42.6	23.5	42.7	0.258	20295			14
114	30380	4	Calystegia silvatica	3004	2018-06-25-11-15-27	0	0	x	-25	0	42.4	23.6	42.6	23.5	42.7	0.258	20295			15
115	30381	4	Calystegia silvatica	3004	2018-06-25-11-15-29	0	0	x	-25	0	42.4	23.6	42.6	23.5	42.7	0.258	20295			16
116	30382	4	Calystegia silvatica	3004	2018-06-25-11-15-31	0	0	x	-25	0	42.4	23.6	42.6	23.5	42.7	0.258	20295			17
117	30383	4	Calystegia silvatica	3004	2018-06-25-11-15-33	0	0	x	-25	0	42.4	23.6	42.6	23.5	42.7	0.258	20295			18
118	30384	4	Calystegia silvatica	3004	2018-06-25-11-15-35	0	0	x	-25	0	42.4	23.6	42.6	23.5	42.7	0.258	20295			19
119	30385	4	Calystegia silvatica	3004	2018-06-25-11-15-37	0	0	x	-25	0	42.4	23.6	42.6	23.5	42.7	0.258	20295			20
120	30386	4	Calystegia silvatica	3004	2018-06-25-11-15-39	0	0	x	-25	0	42.4	23.6	42.6	23.5	42.7	0.258	20295			21
121	30387	4	Calystegia silvatica	3004	2018-06-25-11-15-41	0	0	x	-25	0	42.4	23.6	42.7	23.5	42.8	0.35	20295			22
122	30388	4	Calystegia silvatica	3004	2018-06-25-11-15-43	0	0	x	-25	0	42.4	23.6	42.7	23.5	42.8	0.35	20295			23
123	30389	4	Calystegia silvatica	3004	2018-06-25-11-15-45	0	0	x	-25	0	42.4	23.6	42.7	23.5	42.8	0.35	20295			24
124	30390	4	Calystegia silvatica	3004	2018-06-25-11-15-47	0	0	x	-25	0	42.4	23.6	42.7	23.5	42.8	0.35	20295			25
125	30391	4	Calystegia silvatica	3004	2018-06-25-11-15-49	0	0	x	-25	0	42.4	23.6	42.8	23.5	42.8	0.443	20295			26
126	30392	4	Calystegia silvatica	3004	2018-06-25-11-15-51	0	0	x	-25	0	42.4	23.6	42.8	23.5	42.8	0.443	20295			27
127	30393	4	Calystegia silvatica	3004	2018-06-25-11-15-53	0	0	x	-25	0	42.4	23.6	42.8	23.5	42.8	0.443	20295			28
128	30394	4	Calystegia silvatica	3004	2018-06-25-11-15-55	0	0	x	-25	0	42.4	23.6	42.8	23.5	42.8	0.443	20295			29
129	30395	4	Calystegia silvatica	3004	2018-06-25-11-15-57	0	0	x	-25	0	42.4	23.6	42.8	23.5	42.8	0.443	20295			30
130	30396	4	Calystegia silvatica	3004	2018-06-25-11-15-59	0	0	x	-25	0	42.4	23.6	42.8	23.5	42.8	0.443	20295			31
131	30397	4	Calystegia silvatica	3004	2018-06-25-11-16-01	0	0	x	-25	0	42.4	23.6	42.8	23.5	42.8	0.443	20295			32
132	30398	4	Calystegia silvatica	3004	2018-06-25-11-16-03	0	0	x	-25	0	42.4	23.6	42.8	23.5	42.8	0.443	20295			33
133	30399	4	Calystegia silvatica	3004	2018-06-25-11-16-05	0	0	x	-25	0	42.4	23.6	42.8	23.5	42.8	0.443	20295			34
134	30400	4	Calystegia silvatica	3004	2018-06-25-11-16-07	0	0	x	-25	0	42.4	23.6	42.8	23.5	42.8	0.443	20295			35
135	30401	4	Calystegia silvatica	3004	2018-06-25-11-16-09	0	0	x	-25	0	42.4	23.6	42.8	23.5	42.8	0.443	20295			36
136	30402	4	Calystegia silvatica	3004	2018-06-25-11-16-11	0	0	x	-25	0	42.4	23.6	42.7	23.5	42.8	0.35	20295			37
137	30403	4	Calystegia silvatica	3004	2018-06-25-11-16-13	0	0	x	-25	0	42.4	23.6	42.7	23.5	42.8	0.35	20295			38
138	30404	4	Calystegia silvatica	3004	2018-06-25-11-16-15	0	0	x	-25	0	42.4	23.6	42.7	23.5	42.8	0.35	20295			39
139	30405	4	Calystegia silvatica	3004	2018-06-25-11-16-17	0	0	x	-25	0	42.4	23.6	42.7	23.5	42.8	0.35	20295			40
140	30406	4	Calystegia silvatica	3004	2018-06-25-11-16-19	0	0	x	-25	0	42.4	23.6	42.6	23.5	42.7	0.258	20295			41
141	30407	4	Calystegia silvatica	3004	2018-06-25-11-16-21	0	0	x	-25	0	42.4	23.6	42.6	23.5	42.7	0.258	20295			42
142	30408	4	Calystegia silvatica	3004	2018-06-25-11-16-23	0	0	x	-25	0	42.4	23.6	42.6	23.5	42.7	0.258	20295			43
143	30409	4	Calystegia silvatica	3004	2018-06-25-11-16-25	0	0	x	-25	0	42.4	23.6	42.6	23.5	42.7	0.258	20295			44
144	30410	4	Calystegia silvatica	3004	2018-06-25-11-16-27	0	0	x	-25	0	42.4	23.6	42.6	23.5	42.7	0.258	20295			45
145	30411	4	Calystegia silvatica	3004	2018-06-25-11-16-29	0	0	x	-25	0	42.4	23.6	42.6	23.5	42.7	0.258	20295			46
146	30412	4	Calystegia silvatica	3004	2018-06-25-11-16-31	0	0	x	-25	0	42.4	23.6	42.6	23.5	42.7	0.258	20295			47
147	30413	4	Calystegia silvatica	3004	2018-06-25-11-16-33	0	0	x	-25	0	42.4	23.6	42.6	23.5	42.7	0.258	20295			48
148	30414	4	Calystegia silvatica	3004	2018-06-25-11-16-35	0	0	x	-25	0	42.4	23.6	42.5	23.5	42.6	0.166	20295			49
149	30415	4	Calystegia silvatica	3004	2018-06-25-11-16-37	0	0	x	-25	0	42.4	23.6	42.6	23.5	42.7	0.258	20295			50
150	30416	4	Calystegia silvatica	3004	2018-06-25-11-16-39	0	0	x	-25	0	42.4	23.6	42.6	23.5	42.7	0.258	20295			51
151	30417	4	Calystegia silvatica	3004	2018-06-25-11-16-41	0	0	x	-25	0	42.4	23.6	42.6	23.5	42.7	0.258	20295			52
152	30418	4	Calystegia silvatica	3004	2018-06-25-11-16-43	0	0	x	-25	0	42.4	23.6	42.6	23.5	42.7	0.258	20295			53
153	30419	4	Calystegia silvatica	3004	2018-06-25-11-16-45	0	0	x	-25	0	42.4	23.6	42.6	23.5	42.7	0.258	20295			54
154	30420	4	Calystegia silvatica	3004	2018-06-25-11-16-47	0	0	x	-25	0	42.4	23.6	42.6	23.5	42.7	0.258	20295			55
155	30421	4	Calystegia silvatica	3004	2018-06-25-11-16-49	0	0	x	-25	0	42.4	23.6	42.5	23.5	42.6	0.166	20295			56
156	30422	4	Calystegia silvatica	3004	2018-06-25-11-16-51	0	0	x	-25	0	42.4	23.6	42.5	23.5	42.6	0.166	20295			57
157	30423	4	Calystegia silvatica	3004	2018-06-25-11-16-53	0	0	x	-25	0	42.4	23.6	42.5	23.5	42.6	0.166	20295			58
158	30424	4	Calystegia silvatica	3004	2018-06-25-11-16-55	0	0	x	-25	0	42.4	23.6	42.5	23.5	42.6	0.166	20295			59
159	30425	4	Calystegia silvatica	3004	2018-06-25-11-16-57	0	0	x	-25	0	42.4	23.6	42.5	23.5	42.6	0.166	20295			60
160	30426	4	Calystegia silvatica	3004	2018-06-25-11-16-59	0	0	x	-25	0	42.3	23.6	42.5	23.5	42.6	0.266	20295			61
161	30427	4	Calystegia silvatica	3004	2018-06-25-11-17-01	0	0	x	-25	0	42.4	23.6	42.5	23.5	42.6	0.166	20295			62
162	30428	4	Calystegia silvatica	3004	2018-06-25-11-17-03	0	0	x	-25	0	42.3	23.6	42.5	23.5	42.6	0.266	20295			63
163	30429	4	Calystegia silvatica	3004	2018-06-25-11-17-05	0	0	x	-25	0	42.3	23.6	42.5	23.5	42.6	0.266	20295			64
164	30430	4	Calystegia silvatica	3004	2018-06-25-11-17-07	0	0	x	-25	0	42.4	23.6	42.5	23.5	42.6	0.166	20295			65
165	30431	4	Calystegia silvatica	3004	2018-06-25-11-17-09	0	0	x	-25	0	42.4	23.6	42.5	23.5	42.6	0.166	20295			66
166	30432	4	Calystegia silvatica	3004	2018-06-25-11-17-11	0	0	x	-25	0	42.3	23.6	42.5	23.5	42.6	0.266	20295			67
167	30433	4	Calystegia silvatica	3004	2018-06-25-11-17-13	0	0	x	-25	0	42.3	23.6	42.5	23.5	42.6	0.266	20295			68
168	30434	4	Calystegia silvatica	3004	2018-06-25-11-17-15	0	0	x	-25	0	42.4	23.6	42.5	23.5	42.6	0.166	20295			69
169	30435	4	Calystegia silvatica	3004	2018-06-25-11-17-17	0	0	x	-25	0	42.3	23.6	42.5	23.5	42.6	0.266	20295			70
170	30436	4	Calystegia silvatica	3004	2018-06-25-11-17-19	0	0	x	-25	0	42.3	23.6	42.5	23.5	42.6	0.266	20295			71
171	30437	4	Calystegia silvatica	3004	2018-06-25-11-17-21	0	0	x	-25	0	42.3	23.6	42.5	23.5	42.6	0.266	20295			72
172	30438	4	Calystegia silvatica	3004	2018-06-25-11-17-23	0	0	x	-25	0	42.3	23.6	42.5	23.5	42.6	0.266	20295			73
173	30439	4	Calystegia silvatica	3004	2018-06-25-11-17-25	0	0	x	-25	0	42.3	23.6	42.5	23.5	42.6	0.266	20295			74
174	30440	4	Calystegia silvatica	3004	2018-06-25-11-17-27	0	0	x	-25	0	42.4	23.6	42.5	23.5	42.6	0.166	20295			75
175	30441	4	Calystegia silvatica	3004	2018-06-25-11-17-29	0	0	x	-25	0	42.3	23.6	42.5	23.5	42.6	0.266	20295			76
176	30442	4	Calystegia silvatica	3004	2018-06-25-11-17-31	0	0	x	-25	0	42.4	23.6	42.5	23.5	42.6	0.166	20295			77
177	30443	4	Calystegia silvatica	3004	2018-06-25-11-17-33	0	0	x	-25	0	42.4	23.6	42.5	23.5	42.6	0.166	20295			78
178	30444	4	Calystegia silvatica	3004	2018-06-25-11-17-35	0	0	x	-25	0	42.4	23.6	42.5	23.5	42.6	0.166	20295			79
179	30445	4	Calystegia silvatica	3004	2018-06-25-11-17-37	0	0	x	-25	0	42.4	23.6	42.5	23.5	42.6	0.166	20295			80
180	30446	4	Calystegia silvatica	3004	2018-06-25-11-17-39	0	0	x	-25	0	42.3	23.6	42.4	23.5	42.5	0.173	20295			81
181	30447	4	Calystegia silvatica	3004	2018-06-25-11-17-42	0	0	x	-25	0	42.3	23.6	42.4	23.5	42.5	0.173	20295			82
182	30448	4	Calystegia silvatica	3004	2018-06-25-11-17-44	0	0	x	-25	0	42.3	23.6	42.4	23.5	42.5	0.173	20295			83
183	30449	4	Calystegia silvatica	3004	2018-06-25-11-17-46	0	0	x	-25	0	42.3	23.6	42.4	23.5	42.5	0.173	20295			84
184	30450	4	Calystegia silvatica	3004	2018-06-25-11-17-48	0	0	x	-25	0	42.3	23.6	42.4	23.5	42.5	0.173	20295			85
185	30451	4	Calystegia silvatica	3004	2018-06-25-11-17-50	0	0	x	-25	0	42.3	23.6	42.4	23.5	42.5	0.173	20295			86
186	30452	4	Calystegia silvatica	3004	2018-06-25-11-17-52	0	0	x	-25	0	42.3	23.6	42.5	23.5	42.6	0.266	20295			87
187	30453	4	Calystegia silvatica	3004	2018-06-25-11-17-54	0	0	x	-25	0	42.3	23.6	42.5	23.5	42.6	0.266	20295			88
188	30454	4	Calystegia silvatica	3004	2018-06-25-11-17-56	0	0	x	-25	0	42.3	23.6	42.5	23.5	42.6	0.266	20295			89
189	30455	4	Calystegia silvatica	3004	2018-06-25-11-17-58	0	0	x	-25	0	42.3	23.6	42.5	23.5	42.6	0.266	20295			90
190	30456	4	Calystegia silvatica	3004	2018-06-25-11-18-00	0	0	x	-25	0	42.3	23.6	42.5	23.5	42.6	0.266	20295	Last10	Here	91
191	30457	4	Calystegia silvatica	3004	2018-06-25-11-18-02	0	0	x	-25	0	42.3	23.6	42.4	23.5	42.5	0.173	20295	Last10	Here	92
192	30458	4	Calystegia silvatica	3004	2018-06-25-11-18-04	0	0	x	-25	0	42.3	23.6	42.4	23.5	42.5	0.173	20295	Last10	Here	93
193	30459	4	Calystegia silvatica	3004	2018-06-25-11-18-06	0	0	x	-25	0	42.3	23.6	42.4	23.5	42.5	0.173	20295	Last10	Here	94
194	30460	4	Calystegia silvatica	3004	2018-06-25-11-18-08	0	0	x	-25	0	42.3	23.6	42.4	23.5	42.5	0.173	20295	Last10	Here	95
195	30461	4	Calystegia silvatica	3004	2018-06-25-11-18-10	0	0	x	-25	0	42.3	23.6	42.4	23.5	42.5	0.173	20295	Last10	Here	96
196	30462	4	Calystegia silvatica	3004	2018-06-25-11-18-12	0	0	x	-25	0	42.3	23.6	42.4	23.5	42.5	0.173	20295	Last10	Here	97
197	30463	4	Calystegia silvatica	3004	2018-06-25-11-18-14	0	0	x	-25	0	42.3	23.6	42.4	23.5	42.5	0.173	20295	Last10	Here	98
198	30464	4	Calystegia silvatica	3004	2018-06-25-11-18-16	0	0	x	-25	0	42.3	23.6	42.4	23.5	42.5	0.173	20295	Last10	Here	99
199	30465	4	Calystegia silvatica	3004	2018-06-25-11-18-18	0	0	x	-25	0	42.3	23.6	42.3	23.5	42.4	0.081	20295	Last10	Here	100
200	30466	4	Calystegia silvatica	3004	2018-06-25-11-18-50	0	0	x	-20	0	42.2	23.6	42.4	23.5	42.5	0.273	20296	First10	Here	1
201	30467	4	Calystegia silvatica	3004	2018-06-25-11-18-52	0	0	x	-20	0	42.3	23.6	42.5	23.5	42.6	0.266	20296	First10	Here	2
202	30468	4	Calystegia silvatica	3004	2018-06-25-11-18-54	0	0	x	-20	0	42.2	23.6	42.5	23.5	42.6	0.366	20296	First10	Here	3
203	30469	4	Calystegia silvatica	3004	2018-06-25-11-18-56	0	0	x	-20	0	42.2	23.6	42.5	23.5	42.6	0.366	20296	First10	Here	4
204	30470	4	Calystegia silvatica	3004	2018-06-25-11-18-58	0	0	x	-20	0	42.2	23.6	42.5	23.5	42.6	0.366	20296	First10	Here	5
205	30471	4	Calystegia silvatica	3004	2018-06-25-11-19-00	0	0	x	-20	0	42.2	23.6	42.5	23.5	42.6	0.366	20296	First10	Here	6
206	30472	4	Calystegia silvatica	3004	2018-06-25-11-19-02	0	0	x	-20	0	42.2	23.6	42.5	23.5	42.6	0.366	20296	First10	Here	7
207	30473	4	Calystegia silvatica	3004	2018-06-25-11-19-04	0	0	x	-20	0	42.2	23.6	42.5	23.5	42.6	0.366	20296	First10	Here	8
208	30474	4	Calystegia silvatica	3004	2018-06-25-11-19-06	0	0	x	-20	0	42.2	23.6	42.5	23.5	42.6	0.366	20296	First10	Here	9
209	30475	4	Calystegia silvatica	3004	2018-06-25-11-19-08	0	0	x	-20	0	42.2	23.6	42.5	23.5	42.6	0.366	20296	First10	Here	10
210	30476	4	Calystegia silvatica	3004	2018-06-25-11-19-10	0	0	x	-20	0	42.2	23.6	42.5	23.5	42.6	0.366	20296			11
211	30477	4	Calystegia silvatica	3004	2018-06-25-11-19-12	0	0	x	-20	0	42.2	23.6	42.4	23.5	42.5	0.273	20296			12
212	30478	4	Calystegia silvatica	3004	2018-06-25-11-19-14	0	0	x	-20	0	42.2	23.6	42.4	23.5	42.5	0.273	20296			13
213	30479	4	Calystegia silvatica	3004	2018-06-25-11-19-16	0	0	x	-20	0	42.2	23.6	42.5	23.5	42.6	0.366	20296			14
214	30480	4	Calystegia silvatica	3004	2018-06-25-11-19-18	0	0	x	-20	0	42.2	23.6	42.4	23.5	42.5	0.273	20296			15
215	30481	4	Calystegia silvatica	3004	2018-06-25-11-19-20	0	0	x	-20	0	42.2	23.6	42.5	23.5	42.6	0.366	20296			16
216	30482	4	Calystegia silvatica	3004	2018-06-25-11-19-22	0	0	x	-20	0	42.2	23.6	42.5	23.5	42.6	0.366	20296			17
217	30483	4	Calystegia silvatica	3004	2018-06-25-11-19-24	0	0	x	-20	0	42.2	23.6	42.5	23.5	42.6	0.366	20296			18
218	30484	4	Calystegia silvatica	3004	2018-06-25-11-19-26	0	0	x	-20	0	42.2	23.6	42.5	23.5	42.6	0.366	20296			19
219	30485	4	Calystegia silvatica	3004	2018-06-25-11-19-28	0	0	x	-20	0	42.2	23.6	42.5	23.5	42.6	0.366	20296			20
220	30486	4	Calystegia silvatica	3004	2018-06-25-11-19-30	0	0	x	-20	0	42.2	23.6	42.5	23.5	42.6	0.366	20296			21
221	30487	4	Calystegia silvatica	3004	2018-06-25-11-19-32	0	0	x	-20	0	42.2	23.6	42.5	23.5	42.6	0.366	20296			22
222	30488	4	Calystegia silvatica	3004	2018-06-25-11-19-34	0	0	x	-20	0	42.2	23.6	42.5	23.5	42.6	0.366	20296			23
223	30489	4	Calystegia silvatica	3004	2018-06-25-11-19-36	0	0	x	-20	0	42.2	23.6	42.5	23.5	42.6	0.366	20296			24
224	30490	4	Calystegia silvatica	3004	2018-06-25-11-19-38	0	0	x	-20	0	42.2	23.6	42.5	23.5	42.6	0.366	20296			25
225	30491	4	Calystegia silvatica	3004	2018-06-25-11-19-40	0	0	x	-20	0	42.2	23.6	42.5	23.5	42.6	0.366	20296			26
226	30492	4	Calystegia silvatica	3004	2018-06-25-11-19-42	0	0	x	-20	0	42.2	23.6	42.5	23.5	42.6	0.366	20296			27
227	30493	4	Calystegia silvatica	3004	2018-06-25-11-19-44	0	0	x	-20	0	42.2	23.6	42.6	23.5	42.7	0.458	20296			28
228	30494	4	Calystegia silvatica	3004	2018-06-25-11-19-46	0	0	x	-20	0	42.2	23.6	42.7	23.5	42.8	0.55	20296			29
229	30495	4	Calystegia silvatica	3004	2018-06-25-11-19-48	0	0	x	-20	0	42.2	23.6	42.7	23.5	42.8	0.55	20296			30
230	30496	4	Calystegia silvatica	3004	2018-06-25-11-19-50	0	0	x	-20	0	42.2	23.6	42.7	23.5	42.8	0.55	20296			31
231	30497	4	Calystegia silvatica	3004	2018-06-25-11-19-52	0	0	x	-20	0	42.2	23.6	42.7	23.5	42.8	0.55	20296			32
232	30498	4	Calystegia silvatica	3004	2018-06-25-11-19-54	0	0	x	-20	0	42.2	23.6	42.7	23.5	42.8	0.55	20296			33
233	30499	4	Calystegia silvatica	3004	2018-06-25-11-19-56	0	0	x	-20	0	42.2	23.6	42.8	23.5	42.8	0.643	20296			34
234	30500	4	Calystegia silvatica	3004	2018-06-25-11-19-58	0	0	x	-20	0	42.2	23.6	42.8	23.5	42.8	0.643	20296			35
235	30501	4	Calystegia silvatica	3004	2018-06-25-11-20-00	0	0	x	-20	0	42.2	23.6	42.8	23.5	42.8	0.643	20296			36
236	30502	4	Calystegia silvatica	3004	2018-06-25-11-20-02	0	0	x	-20	0	42.2	23.6	42.8	23.5	42.8	0.643	20296			37
237	30503	4	Calystegia silvatica	3004	2018-06-25-11-20-04	0	0	x	-20	0	42.2	23.6	42.7	23.5	42.8	0.55	20296			38
238	30504	4	Calystegia silvatica	3004	2018-06-25-11-20-06	0	0	x	-20	0	42.2	23.6	42.8	23.5	42.8	0.643	20296			39
239	30505	4	Calystegia silvatica	3004	2018-06-25-11-20-08	0	0	x	-20	0	42.2	23.6	42.8	23.5	42.8	0.643	20296			40
240	30506	4	Calystegia silvatica	3004	2018-06-25-11-20-10	0	0	x	-20	0	42.2	23.6	42.9	23.5	42.9	0.735	20296			41
241	30507	4	Calystegia silvatica	3004	2018-06-25-11-20-12	0	0	x	-20	0	42.2	23.6	42.9	23.5	42.9	0.735	20296			42
242	30508	4	Calystegia silvatica	3004	2018-06-25-11-20-14	0	0	x	-20	0	42.2	23.6	42.9	23.5	42.9	0.735	20296			43
243	30509	4	Calystegia silvatica	3004	2018-06-25-11-20-16	0	0	x	-20	0	42.2	23.6	42.9	23.5	42.9	0.735	20296			44
244	30510	4	Calystegia silvatica	3004	2018-06-25-11-20-18	0	0	x	-20	0	42.2	23.6	42.9	23.5	42.9	0.735	20296			45
245	30511	4	Calystegia silvatica	3004	2018-06-25-11-20-20	0	0	x	-20	0	42.2	23.6	42.9	23.5	42.9	0.735	20296			46
246	30512	4	Calystegia silvatica	3004	2018-06-25-11-20-22	0	0	x	-20	0	42.2	23.6	42.8	23.5	42.8	0.643	20296			47
247	30513	4	Calystegia silvatica	3004	2018-06-25-11-20-24	0	0	x	-20	0	42.2	23.6	42.7	23.5	42.8	0.55	20296			48
248	30514	4	Calystegia silvatica	3004	2018-06-25-11-20-26	0	0	x	-20	0	42.2	23.6	42.7	23.5	42.8	0.55	20296			49
249	30515	4	Calystegia silvatica	3004	2018-06-25-11-20-28	0	0	x	-20	0	42.2	23.6	42.7	23.5	42.8	0.55	20296			50
250	30516	4	Calystegia silvatica	3004	2018-06-25-11-20-30	0	0	x	-20	0	42.1	23.6	42.7	23.5	42.8	0.65	20296			51
251	30517	4	Calystegia silvatica	3004	2018-06-25-11-20-32	0	0	x	-20	0	42.2	23.6	42.6	23.5	42.7	0.458	20296			52
252	30518	4	Calystegia silvatica	3004	2018-06-25-11-20-34	0	0	x	-20	0	42.2	23.6	42.6	23.5	42.7	0.458	20296			53
253	30519	4	Calystegia silvatica	3004	2018-06-25-11-20-36	0	0	x	-20	0	42.2	23.6	42.6	23.5	42.7	0.458	20296			54
254	30520	4	Calystegia silvatica	3004	2018-06-25-11-20-38	0	0	x	-20	0	42.1	23.6	42.5	23.5	42.6	0.466	20296			55
255	30521	4	Calystegia silvatica	3004	2018-06-25-11-20-40	0	0	x	-20	0	42.1	23.6	42.5	23.5	42.6	0.466	20296			56
256	30522	4	Calystegia silvatica	3004	2018-06-25-11-20-42	0	0	x	-20	0	42.1	23.6	42.5	23.5	42.6	0.466	20296			57
257	30523	4	Calystegia silvatica	3004	2018-06-25-11-20-44	0	0	x	-20	0	42.1	23.6	42.5	23.5	42.6	0.466	20296			58
258	30524	4	Calystegia silvatica	3004	2018-06-25-11-20-46	0	0	x	-20	0	42.1	23.6	42.5	23.5	42.6	0.466	20296			59
259	30525	4	Calystegia silvatica	3004	2018-06-25-11-20-48	0	0	x	-20	0	42.1	23.6	42.5	23.5	42.6	0.466	20296			60
260	30526	4	Calystegia silvatica	3004	2018-06-25-11-20-50	0	0	x	-20	0	42.1	23.6	42.4	23.5	42.5	0.373	20296			61
261	30527	4	Calystegia silvatica	3004	2018-06-25-11-20-52	0	0	x	-20	0	42.1	23.6	42.4	23.5	42.5	0.373	20296			62
262	30528	4	Calystegia silvatica	3004	2018-06-25-11-20-54	0	0	x	-20	0	42.2	23.6	42.4	23.5	42.5	0.273	20296			63
263	30529	4	Calystegia silvatica	3004	2018-06-25-11-20-56	0	0	x	-20	0	42.1	23.6	42.5	23.5	42.6	0.466	20296			64
264	30530	4	Calystegia silvatica	3004	2018-06-25-11-20-58	0	0	x	-20	0	42.1	23.6	42.5	23.5	42.6	0.466	20296			65
265	30531	4	Calystegia silvatica	3004	2018-06-25-11-21-00	0	0	x	-20	0	42.2	23.6	42.5	23.5	42.6	0.366	20296			66
266	30532	4	Calystegia silvatica	3004	2018-06-25-11-21-02	0	0	x	-20	0	42.1	23.6	42.5	23.5	42.6	0.466	20296			67
267	30533	4	Calystegia silvatica	3004	2018-06-25-11-21-04	0	0	x	-20	0	42.1	23.6	42.5	23.5	42.6	0.466	20296			68
268	30534	4	Calystegia silvatica	3004	2018-06-25-11-21-06	0	0	x	-20	0	42.2	23.6	42.5	23.5	42.6	0.366	20296			69
269	30535	4	Calystegia silvatica	3004	2018-06-25-11-21-08	0	0	x	-20	0	42.1	23.6	42.4	23.5	42.5	0.373	20296			70
270	30536	4	Calystegia silvatica	3004	2018-06-25-11-21-10	0	0	x	-20	0	42.2	23.6	42.5	23.5	42.6	0.366	20296			71
271	30537	4	Calystegia silvatica	3004	2018-06-25-11-21-12	0	0	x	-20	0	42.1	23.6	42.5	23.5	42.6	0.466	20296			72
272	30538	4	Calystegia silvatica	3004	2018-06-25-11-21-14	0	0	x	-20	0	42.2	23.6	42.5	23.5	42.6	0.366	20296			73
273	30539	4	Calystegia silvatica	3004	2018-06-25-11-21-16	0	0	x	-20	0	42.2	23.6	42.5	23.5	42.6	0.366	20296			74
274	30540	4	Calystegia silvatica	3004	2018-06-25-11-21-18	0	0	x	-20	0	42.1	23.6	42.5	23.5	42.6	0.466	20296			75
275	30541	4	Calystegia silvatica	3004	2018-06-25-11-21-20	0	0	x	-20	0	42.1	23.6	42.5	23.5	42.6	0.466	20296			76
276	30542	4	Calystegia silvatica	3004	2018-06-25-11-21-22	0	0	x	-20	0	42.1	23.6	42.5	23.5	42.6	0.466	20296			77
277	30543	4	Calystegia silvatica	3004	2018-06-25-11-21-24	0	0	x	-20	0	42.1	23.6	42.6	23.5	42.7	0.558	20296			78
278	30544	4	Calystegia silvatica	3004	2018-06-25-11-21-26	0	0	x	-20	0	42.1	23.6	42.6	23.5	42.7	0.558	20296			79
279	30545	4	Calystegia silvatica	3004	2018-06-25-11-21-28	0	0	x	-20	0	42.1	23.6	42.5	23.5	42.6	0.466	20296			80
280	30546	4	Calystegia silvatica	3004	2018-06-25-11-21-30	0	0	x	-20	0	42.1	23.6	42.6	23.5	42.7	0.558	20296			81
281	30547	4	Calystegia silvatica	3004	2018-06-25-11-21-32	0	0	x	-20	0	42.1	23.6	42.6	23.5	42.7	0.558	20296			82
282	30548	4	Calystegia silvatica	3004	2018-06-25-11-21-34	0	0	x	-20	0	42.1	23.6	42.6	23.5	42.7	0.558	20296			83
283	30549	4	Calystegia silvatica	3004	2018-06-25-11-21-36	0	0	x	-20	0	42.2	23.6	42.5	23.5	42.6	0.366	20296			84
284	30550	4	Calystegia silvatica	3004	2018-06-25-11-21-38	0	0	x	-20	0	42.2	23.6	42.6	23.5	42.7	0.458	20296			85
285	30551	4	Calystegia silvatica	3004	2018-06-25-11-21-40	0	0	x	-20	0	42.2	23.6	42.6	23.5	42.7	0.458	20296			86
286	30552	4	Calystegia silvatica	3004	2018-06-25-11-21-42	0	0	x	-20	0	42.1	23.6	42.6	23.5	42.7	0.558	20296			87
287	30553	4	Calystegia silvatica	3004	2018-06-25-11-21-44	0	0	x	-20	0	42.2	23.6	42.6	23.5	42.7	0.458	20296			88
288	30554	4	Calystegia silvatica	3004	2018-06-25-11-21-46	0	0	x	-20	0	42.2	23.6	42.5	23.5	42.6	0.366	20296			89
289	30555	4	Calystegia silvatica	3004	2018-06-25-11-21-48	0	0	x	-20	0	42.2	23.6	42.5	23.5	42.6	0.366	20296			90
290	30556	4	Calystegia silvatica	3004	2018-06-25-11-21-50	0	0	x	-20	0	42.1	23.6	42.5	23.5	42.6	0.466	20296	Last10	Here	91
291	30557	4	Calystegia silvatica	3004	2018-06-25-11-21-52	0	0	x	-20	0	42.1	23.6	42.5	23.5	42.6	0.466	20296	Last10	Here	92
292	30558	4	Calystegia silvatica	3004	2018-06-25-11-21-54	0	0	x	-20	0	42.1	23.6	42.5	23.5	42.6	0.466	20296	Last10	Here	93
293	30559	4	Calystegia silvatica	3004	2018-06-25-11-21-56	0	0	x	-20	0	42.1	23.6	42.5	23.5	42.6	0.466	20296	Last10	Here	94
294	30560	4	Calystegia silvatica	3004	2018-06-25-11-21-58	0	0	x	-20	0	42.1	23.6	42.5	23.5	42.6	0.466	20296	Last10	Here	95
295	30561	4	Calystegia silvatica	3004	2018-06-25-11-22-00	0	0	x	-20	0	42.1	23.6	42.4	23.5	42.5	0.373	20296	Last10	Here	96
296	30562	4	Calystegia silvatica	3004	2018-06-25-11-22-02	0	0	x	-20	0	42.1	23.6	42.4	23.5	42.5	0.373	20296	Last10	Here	97
297	30563	4	Calystegia silvatica	3004	2018-06-25-11-22-04	0	0	x	-20	0	42.1	23.6	42.4	23.5	42.5	0.373	20296	Last10	Here	98
298	30564	4	Calystegia silvatica	3004	2018-06-25-11-22-06	0	0	x	-20	0	42.1	23.6	42.4	23.5	42.5	0.373	20296	Last10	Here	99
299	30565	4	Calystegia silvatica	3004	2018-06-25-11-22-08	0	0	x	-20	0	42.1	23.6	42.4	23.5	42.5	0.373	20296	Last10	Here	100
300	30566	4	Calystegia silvatica	3004	2018-06-25-11-22-40	0	0	x	-15	0	42	23.6	42.6	23.5	42.7	0.658	20297	First10	Here	1
301	30567	4	Calystegia silvatica	3004	2018-06-25-11-22-42	0	0	x	-15	0	42.1	23.6	42.6	23.5	42.7	0.558	20297	First10	Here	2
302	30568	4	Calystegia silvatica	3004	2018-06-25-11-22-44	0	0	x	-15	0	42.1	23.6	42.6	23.5	42.7	0.558	20297	First10	Here	3
303	30569	4	Calystegia silvatica	3004	2018-06-25-11-22-46	0	0	x	-15	0	42	23.6	42.5	23.5	42.6	0.566	20297	First10	Here	4
304	30570	4	Calystegia silvatica	3004	2018-06-25-11-22-49	0	0	x	-15	0	42	23.6	42.5	23.5	42.6	0.566	20297	First10	Here	5
305	30571	4	Calystegia silvatica	3004	2018-06-25-11-22-51	0	0	x	-15	0	42	23.6	42.5	23.5	42.6	0.566	20297	First10	Here	6
306	30572	4	Calystegia silvatica	3004	2018-06-25-11-22-53	0	0	x	-15	0	42	23.6	42.4	23.5	42.5	0.473	20297	First10	Here	7
307	30573	4	Calystegia silvatica	3004	2018-06-25-11-22-55	0	0	x	-15	0	42	23.6	42.4	23.5	42.5	0.473	20297	First10	Here	8
308	30574	4	Calystegia silvatica	3004	2018-06-25-11-22-57	0	0	x	-15	0	42	23.6	42.4	23.5	42.5	0.473	20297	First10	Here	9
309	30575	4	Calystegia silvatica	3004	2018-06-25-11-22-59	0	0	x	-15	0	42	23.6	42.4	23.5	42.5	0.473	20297	First10	Here	10
310	30576	4	Calystegia silvatica	3004	2018-06-25-11-23-01	0	0	x	-15	0	42	23.6	42.4	23.5	42.5	0.473	20297			11
311	30577	4	Calystegia silvatica	3004	2018-06-25-11-23-03	0	0	x	-15	0	42	23.6	42.4	23.5	42.5	0.473	20297			12
312	30578	4	Calystegia silvatica	3004	2018-06-25-11-23-05	0	0	x	-15	0	42	23.6	42.4	23.5	42.5	0.473	20297			13
313	30579	4	Calystegia silvatica	3004	2018-06-25-11-23-07	0	0	x	-15	0	42	23.6	42.5	23.5	42.6	0.566	20297			14
314	30580	4	Calystegia silvatica	3004	2018-06-25-11-23-09	0	0	x	-15	0	42	23.6	42.5	23.5	42.6	0.566	20297			15
315	30581	4	Calystegia silvatica	3004	2018-06-25-11-23-11	0	0	x	-15	0	42	23.6	42.5	23.5	42.6	0.566	20297			16
316	30582	4	Calystegia silvatica	3004	2018-06-25-11-23-13	0	0	x	-15	0	42	23.6	42.5	23.5	42.6	0.566	20297			17
317	30583	4	Calystegia silvatica	3004	2018-06-25-11-23-15	0	0	x	-15	0	42	23.6	42.5	23.5	42.6	0.566	20297			18
318	30584	4	Calystegia silvatica	3004	2018-06-25-11-23-17	0	0	x	-15	0	42.1	23.6	42.5	23.5	42.6	0.466	20297			19
319	30585	4	Calystegia silvatica	3004	2018-06-25-11-23-19	0	0	x	-15	0	42.1	23.6	42.4	23.5	42.5	0.373	20297			20
320	30586	4	Calystegia silvatica	3004	2018-06-25-11-23-21	0	0	x	-15	0	42.1	23.6	42.4	23.5	42.5	0.373	20297			21
321	30587	4	Calystegia silvatica	3004	2018-06-25-11-23-23	0	0	x	-15	0	42.1	23.6	42.4	23.5	42.5	0.373	20297			22
322	30588	4	Calystegia silvatica	3004	2018-06-25-11-23-25	0	0	x	-15	0	42.1	23.6	42.4	23.5	42.5	0.373	20297			23
323	30589	4	Calystegia silvatica	3004	2018-06-25-11-23-27	0	0	x	-15	0	42	23.6	42.4	23.5	42.5	0.473	20297			24
324	30590	4	Calystegia silvatica	3004	2018-06-25-11-23-29	0	0	x	-15	0	42	23.6	42.3	23.5	42.4	0.381	20297			25
325	30591	4	Calystegia silvatica	3004	2018-06-25-11-23-31	0	0	x	-15	0	42	23.6	42.3	23.5	42.4	0.381	20297			26
326	30592	4	Calystegia silvatica	3004	2018-06-25-11-23-33	0	0	x	-15	0	42	23.6	42.3	23.5	42.4	0.381	20297			27
327	30593	4	Calystegia silvatica	3004	2018-06-25-11-23-35	0	0	x	-15	0	42	23.6	42.3	23.5	42.4	0.381	20297			28
328	30594	4	Calystegia silvatica	3004	2018-06-25-11-23-37	0	0	x	-15	0	42	23.6	42.3	23.5	42.4	0.381	20297			29
329	30595	4	Calystegia silvatica	3004	2018-06-25-11-23-39	0	0	x	-15	0	42	23.6	42.3	23.5	42.4	0.381	20297			30
330	30596	4	Calystegia silvatica	3004	2018-06-25-11-23-41	0	0	x	-15	0	42	23.6	42.3	23.5	42.4	0.381	20297			31
331	30597	4	Calystegia silvatica	3004	2018-06-25-11-23-43	0	0	x	-15	0	42	23.6	42.4	23.5	42.5	0.473	20297			32
332	30598	4	Calystegia silvatica	3004	2018-06-25-11-23-45	0	0	x	-15	0	42	23.6	42.5	23.5	42.6	0.566	20297			33
333	30599	4	Calystegia silvatica	3004	2018-06-25-11-23-47	0	0	x	-15	0	42	23.6	42.5	23.5	42.6	0.566	20297			34
334	30600	4	Calystegia silvatica	3004	2018-06-25-11-23-49	0	0	x	-15	0	42.1	23.6	42.5	23.5	42.6	0.466	20297			35
335	30601	4	Calystegia silvatica	3004	2018-06-25-11-23-51	0	0	x	-15	0	42.1	23.6	42.5	23.5	42.6	0.466	20297			36
336	30602	4	Calystegia silvatica	3004	2018-06-25-11-23-53	0	0	x	-15	0	42	23.6	42.5	23.5	42.6	0.566	20297			37
337	30603	4	Calystegia silvatica	3004	2018-06-25-11-23-55	0	0	x	-15	0	42.1	23.6	42.5	23.5	42.6	0.466	20297			38
338	30604	4	Calystegia silvatica	3004	2018-06-25-11-23-57	0	0	x	-15	0	42.1	23.6	42.5	23.5	42.6	0.466	20297			39
339	30605	4	Calystegia silvatica	3004	2018-06-25-11-23-59	0	0	x	-15	0	42	23.6	42.5	23.5	42.6	0.566	20297			40
340	30606	4	Calystegia silvatica	3004	2018-06-25-11-24-01	0	0	x	-15	0	42	23.6	42.5	23.5	42.6	0.566	20297			41
341	30607	4	Calystegia silvatica	3004	2018-06-25-11-24-03	0	0	x	-15	0	42.1	23.6	42.4	23.5	42.5	0.373	20297			42
342	30608	4	Calystegia silvatica	3004	2018-06-25-11-24-05	0	0	x	-15	0	42	23.6	42.4	23.5	42.5	0.473	20297			43
343	30609	4	Calystegia silvatica	3004	2018-06-25-11-24-07	0	0	x	-15	0	42.1	23.6	42.4	23.5	42.5	0.373	20297			44
344	30610	4	Calystegia silvatica	3004	2018-06-25-11-24-09	0	0	x	-15	0	42.1	23.6	42.4	23.5	42.5	0.373	20297			45
345	30611	4	Calystegia silvatica	3004	2018-06-25-11-24-11	0	0	x	-15	0	42.1	23.6	42.4	23.5	42.5	0.373	20297			46
346	30612	4	Calystegia silvatica	3004	2018-06-25-11-24-13	0	0	x	-15	0	42	23.6	42.4	23.5	42.5	0.473	20297			47
347	30613	4	Calystegia silvatica	3004	2018-06-25-11-24-15	0	0	x	-15	0	42	23.6	42.3	23.5	42.4	0.381	20297			48
348	30614	4	Calystegia silvatica	3004	2018-06-25-11-24-17	0	0	x	-15	0	42	23.6	42.4	23.5	42.5	0.473	20297			49
349	30615	4	Calystegia silvatica	3004	2018-06-25-11-24-19	0	0	x	-15	0	42	23.6	42.4	23.5	42.5	0.473	20297			50
350	30616	4	Calystegia silvatica	3004	2018-06-25-11-24-21	0	0	x	-15	0	42	23.6	42.4	23.5	42.5	0.473	20297			51
351	30617	4	Calystegia silvatica	3004	2018-06-25-11-24-23	0	0	x	-15	0	42	23.6	42.4	23.5	42.5	0.473	20297			52
352	30618	4	Calystegia silvatica	3004	2018-06-25-11-24-25	0	0	x	-15	0	42	23.6	42.4	23.5	42.5	0.473	20297			53
353	30619	4	Calystegia silvatica	3004	2018-06-25-11-24-27	0	0	x	-15	0	42	23.6	42.4	23.5	42.5	0.473	20297			54
354	30620	4	Calystegia silvatica	3004	2018-06-25-11-24-29	0	0	x	-15	0	42	23.6	42.5	23.5	42.6	0.566	20297			55
355	30621	4	Calystegia silvatica	3004	2018-06-25-11-24-31	0	0	x	-15	0	42	23.6	42.5	23.5	42.6	0.566	20297			56
356	30622	4	Calystegia silvatica	3004	2018-06-25-11-24-33	0	0	x	-15	0	42	23.6	42.5	23.5	42.6	0.566	20297			57
357	30623	4	Calystegia silvatica	3004	2018-06-25-11-24-35	0	0	x	-15	0	42	23.6	42.6	23.5	42.7	0.658	20297			58
358	30624	4	Calystegia silvatica	3004	2018-06-25-11-24-37	0	0	x	-15	0	42	23.6	42.6	23.5	42.7	0.658	20297			59
359	30625	4	Calystegia silvatica	3004	2018-06-25-11-24-39	0	0	x	-15	0	42	23.6	42.6	23.5	42.7	0.658	20297			60
360	30626	4	Calystegia silvatica	3004	2018-06-25-11-24-41	0	0	x	-15	0	42	23.6	42.6	23.5	42.7	0.658	20297			61
361	30627	4	Calystegia silvatica	3004	2018-06-25-11-24-43	0	0	x	-15	0	42	23.6	42.7	23.5	42.8	0.75	20297			62
362	30628	4	Calystegia silvatica	3004	2018-06-25-11-24-45	0	0	x	-15	0	42	23.6	42.7	23.5	42.8	0.75	20297			63
363	30629	4	Calystegia silvatica	3004	2018-06-25-11-24-47	0	0	x	-15	0	42	23.6	42.7	23.5	42.8	0.75	20297			64
364	30630	4	Calystegia silvatica	3004	2018-06-25-11-24-49	0	0	x	-15	0	42	23.6	42.7	23.5	42.8	0.75	20297			65
365	30631	4	Calystegia silvatica	3004	2018-06-25-11-24-51	0	0	x	-15	0	42	23.6	42.7	23.5	42.8	0.75	20297			66
366	30632	4	Calystegia silvatica	3004	2018-06-25-11-24-53	0	0	x	-15	0	42	23.6	42.7	23.5	42.8	0.75	20297			67
367	30633	4	Calystegia silvatica	3004	2018-06-25-11-24-55	0	0	x	-15	0	42	23.6	42.6	23.5	42.7	0.658	20297			68
368	30634	4	Calystegia silvatica	3004	2018-06-25-11-24-57	0	0	x	-15	0	42	23.6	42.6	23.5	42.7	0.658	20297			69
369	30635	4	Calystegia silvatica	3004	2018-06-25-11-24-59	0	0	x	-15	0	42	23.6	42.6	23.5	42.7	0.658	20297			70
370	30636	4	Calystegia silvatica	3004	2018-06-25-11-25-01	0	0	x	-15	0	42	23.6	42.6	23.5	42.7	0.658	20297			71
371	30637	4	Calystegia silvatica	3004	2018-06-25-11-25-03	0	0	x	-15	0	42	23.6	42.6	23.5	42.7	0.658	20297			72
372	30638	4	Calystegia silvatica	3004	2018-06-25-11-25-05	0	0	x	-15	0	42	23.6	42.6	23.5	42.7	0.658	20297			73
373	30639	4	Calystegia silvatica	3004	2018-06-25-11-25-07	0	0	x	-15	0	42	23.6	42.6	23.5	42.7	0.658	20297			74
374	30640	4	Calystegia silvatica	3004	2018-06-25-11-25-09	0	0	x	-15	0	42	23.6	42.6	23.5	42.7	0.658	20297			75
375	30641	4	Calystegia silvatica	3004	2018-06-25-11-25-11	0	0	x	-15	0	42	23.6	42.6	23.5	42.7	0.658	20297			76
376	30642	4	Calystegia silvatica	3004	2018-06-25-11-25-13	0	0	x	-15	0	42	23.6	42.6	23.5	42.7	0.658	20297			77
377	30643	4	Calystegia silvatica	3004	2018-06-25-11-25-15	0	0	x	-15	0	42	23.6	42.6	23.5	42.7	0.658	20297			78
378	30644	4	Calystegia silvatica	3004	2018-06-25-11-25-17	0	0	x	-15	0	42	23.6	42.6	23.5	42.7	0.658	20297			79
379	30645	4	Calystegia silvatica	3004	2018-06-25-11-25-19	0	0	x	-15	0	42	23.6	42.6	23.5	42.7	0.658	20297			80
380	30646	4	Calystegia silvatica	3004	2018-06-25-11-25-21	0	0	x	-15	0	42	23.6	42.6	23.5	42.7	0.658	20297			81
381	30647	4	Calystegia silvatica	3004	2018-06-25-11-25-23	0	0	x	-15	0	42	23.6	42.6	23.5	42.7	0.658	20297			82
382	30648	4	Calystegia silvatica	3004	2018-06-25-11-25-25	0	0	x	-15	0	42	23.6	42.5	23.5	42.6	0.566	20297			83
383	30649	4	Calystegia silvatica	3004	2018-06-25-11-25-27	0	0	x	-15	0	42	23.6	42.6	23.5	42.7	0.658	20297			84
384	30650	4	Calystegia silvatica	3004	2018-06-25-11-25-29	0	0	x	-15	0	42	23.6	42.6	23.5	42.7	0.658	20297			85
385	30651	4	Calystegia silvatica	3004	2018-06-25-11-25-31	0	0	x	-15	0	42	23.6	42.6	23.5	42.7	0.658	20297			86
386	30652	4	Calystegia silvatica	3004	2018-06-25-11-25-33	0	0	x	-15	0	42	23.6	42.6	23.5	42.7	0.658	20297			87
387	30653	4	Calystegia silvatica	3004	2018-06-25-11-25-35	0	0	x	-15	0	42	23.6	42.6	23.5	42.7	0.658	20297			88
388	30654	4	Calystegia silvatica	3004	2018-06-25-11-25-37	0	0	x	-15	0	42	23.6	42.5	23.5	42.6	0.566	20297			89
389	30655	4	Calystegia silvatica	3004	2018-06-25-11-25-39	0	0	x	-15	0	42	23.6	42.6	23.5	42.7	0.658	20297			90
390	30656	4	Calystegia silvatica	3004	2018-06-25-11-25-41	0	0	x	-15	0	42	23.6	42.6	23.5	42.7	0.658	20297	Last10	Here	91
391	30657	4	Calystegia silvatica	3004	2018-06-25-11-25-43	0	0	x	-15	0	42	23.6	42.7	23.5	42.8	0.75	20297	Last10	Here	92
392	30658	4	Calystegia silvatica	3004	2018-06-25-11-25-45	0	0	x	-15	0	42	23.6	42.7	23.5	42.8	0.75	20297	Last10	Here	93
393	30659	4	Calystegia silvatica	3004	2018-06-25-11-25-47	0	0	x	-15	0	41.9	23.6	42.7	23.5	42.8	0.85	20297	Last10	Here	94
394	30660	4	Calystegia silvatica	3004	2018-06-25-11-25-49	0	0	x	-15	0	41.9	23.6	42.7	23.5	42.8	0.85	20297	Last10	Here	95
395	30661	4	Calystegia silvatica	3004	2018-06-25-11-25-51	0	0	x	-15	0	41.9	23.6	42.7	23.5	42.8	0.85	20297	Last10	Here	96
396	30662	4	Calystegia silvatica	3004	2018-06-25-11-25-53	0	0	x	-15	0	41.9	23.6	42.6	23.5	42.7	0.758	20297	Last10	Here	97
397	30663	4	Calystegia silvatica	3004	2018-06-25-11-25-55	0	0	x	-15	0	42	23.6	42.6	23.5	42.7	0.658	20297	Last10	Here	98
398	30664	4	Calystegia silvatica	3004	2018-06-25-11-25-57	0	0	x	-15	0	41.9	23.6	42.6	23.5	42.7	0.758	20297	Last10	Here	99
399	30665	4	Calystegia silvatica	3004	2018-06-25-11-25-59	0	0	x	-15	0	41.9	23.6	42.6	23.5	42.7	0.758	20297	Last10	Here	100
400	30666	4	Calystegia silvatica	3004	2018-06-25-11-26-31	0	0	x	-10	0	41.9	23.6	42.7	23.5	42.8	0.85	20298	First10	Here	1
401	30667	4	Calystegia silvatica	3004	2018-06-25-11-26-33	0	0	x	-10	0	41.9	23.6	42.7	23.5	42.8	0.85	20298	First10	Here	2
402	30668	4	Calystegia silvatica	3004	2018-06-25-11-26-35	0	0	x	-10	0	41.9	23.6	42.7	23.5	42.8	0.85	20298	First10	Here	3
403	30669	4	Calystegia silvatica	3004	2018-06-25-11-26-37	0	0	x	-10	0	41.9	23.6	42.7	23.5	42.8	0.85	20298	First10	Here	4
404	30670	4	Calystegia silvatica	3004	2018-06-25-11-26-39	0	0	x	-10	0	41.9	23.6	42.7	23.5	42.8	0.85	20298	First10	Here	5
405	30671	4	Calystegia silvatica	3004	2018-06-25-11-26-41	0	0	x	-10	0	41.9	23.6	42.7	23.5	42.8	0.85	20298	First10	Here	6
406	30672	4	Calystegia silvatica	3004	2018-06-25-11-26-43	0	0	x	-10	0	41.9	23.6	42.7	23.5	42.8	0.85	20298	First10	Here	7
407	30673	4	Calystegia silvatica	3004	2018-06-25-11-26-45	0	0	x	-10	0	41.9	23.6	42.6	23.5	42.7	0.758	20298	First10	Here	8
408	30674	4	Calystegia silvatica	3004	2018-06-25-11-26-47	0	0	x	-10	0	41.9	23.6	42.6	23.5	42.7	0.758	20298	First10	Here	9
409	30675	4	Calystegia silvatica	3004	2018-06-25-11-26-49	0	0	x	-10	0	41.9	23.6	42.6	23.5	42.7	0.758	20298	First10	Here	10
410	30676	4	Calystegia silvatica	3004	2018-06-25-11-26-51	0	0	x	-10	0	41.9	23.6	42.6	23.5	42.7	0.758	20298			11
411	30677	4	Calystegia silvatica	3004	2018-06-25-11-26-53	0	0	x	-10	0	41.9	23.6	42.6	23.5	42.7	0.758	20298			12
412	30678	4	Calystegia silvatica	3004	2018-06-25-11-26-55	0	0	x	-10	0	41.9	23.6	42.6	23.5	42.7	0.758	20298			13
413	30679	4	Calystegia silvatica	3004	2018-06-25-11-26-57	0	0	x	-10	0	41.9	23.6	42.6	23.5	42.7	0.758	20298			14
414	30680	4	Calystegia silvatica	3004	2018-06-25-11-26-59	0	0	x	-10	0	41.9	23.6	42.6	23.5	42.7	0.758	20298			15
415	30681	4	Calystegia silvatica	3004	2018-06-25-11-27-01	0	0	x	-10	0	41.9	23.6	42.6	23.5	42.7	0.758	20298			16
416	30682	4	Calystegia silvatica	3004	2018-06-25-11-27-03	0	0	x	-10	0	41.9	23.6	42.5	23.5	42.6	0.666	20298			17
417	30683	4	Calystegia silvatica	3004	2018-06-25-11-27-05	0	0	x	-10	0	41.9	23.6	42.5	23.5	42.6	0.666	20298			18
418	30684	4	Calystegia silvatica	3004	2018-06-25-11-27-07	0	0	x	-10	0	41.9	23.6	42.5	23.5	42.6	0.666	20298			19
419	30685	4	Calystegia silvatica	3004	2018-06-25-11-27-09	0	0	x	-10	0	41.9	23.6	42.5	23.5	42.6	0.666	20298			20
420	30686	4	Calystegia silvatica	3004	2018-06-25-11-27-11	0	0	x	-10	0	41.9	23.6	42.6	23.5	42.7	0.758	20298			21
421	30687	4	Calystegia silvatica	3004	2018-06-25-11-27-13	0	0	x	-10	0	41.9	23.6	42.6	23.5	42.7	0.758	20298			22
422	30688	4	Calystegia silvatica	3004	2018-06-25-11-27-15	0	0	x	-10	0	41.9	23.6	42.6	23.5	42.7	0.758	20298			23
423	30689	4	Calystegia silvatica	3004	2018-06-25-11-27-17	0	0	x	-10	0	41.9	23.6	42.6	23.5	42.7	0.758	20298			24
424	30690	4	Calystegia silvatica	3004	2018-06-25-11-27-19	0	0	x	-10	0	41.9	23.6	42.6	23.5	42.7	0.758	20298			25
425	30691	4	Calystegia silvatica	3004	2018-06-25-11-27-21	0	0	x	-10	0	41.9	23.6	42.6	23.5	42.7	0.758	20298			26
426	30692	4	Calystegia silvatica	3004	2018-06-25-11-27-23	0	0	x	-10	0	41.9	23.6	42.6	23.5	42.7	0.758	20298			27
427	30693	4	Calystegia silvatica	3004	2018-06-25-11-27-25	0	0	x	-10	0	41.9	23.6	42.6	23.5	42.7	0.758	20298			28
428	30694	4	Calystegia silvatica	3004	2018-06-25-11-27-27	0	0	x	-10	0	41.9	23.6	42.5	23.5	42.6	0.666	20298			29
429	30695	4	Calystegia silvatica	3004	2018-06-25-11-27-29	0	0	x	-10	0	41.9	23.6	42.5	23.5	42.6	0.666	20298			30
430	30696	4	Calystegia silvatica	3004	2018-06-25-11-27-31	0	0	x	-10	0	41.9	23.6	42.5	23.5	42.6	0.666	20298			31
431	30697	4	Calystegia silvatica	3004	2018-06-25-11-27-33	0	0	x	-10	0	41.9	23.6	42.5	23.5	42.6	0.666	20298			32
432	30698	4	Calystegia silvatica	3004	2018-06-25-11-27-35	0	0	x	-10	0	41.9	23.6	42.5	23.5	42.6	0.666	20298			33
433	30699	4	Calystegia silvatica	3004	2018-06-25-11-27-37	0	0	x	-10	0	41.9	23.6	42.5	23.5	42.6	0.666	20298			34
434	30700	4	Calystegia silvatica	3004	2018-06-25-11-27-39	0	0	x	-10	0	41.9	23.6	42.5	23.5	42.6	0.666	20298			35
435	30701	4	Calystegia silvatica	3004	2018-06-25-11-27-41	0	0	x	-10	0	41.9	23.6	42.5	23.5	42.6	0.666	20298			36
436	30702	4	Calystegia silvatica	3004	2018-06-25-11-27-43	0	0	x	-10	0	41.9	23.6	42.6	23.5	42.7	0.758	20298			37
437	30703	4	Calystegia silvatica	3004	2018-06-25-11-27-45	0	0	x	-10	0	41.9	23.6	42.6	23.5	42.7	0.758	20298			38
438	30704	4	Calystegia silvatica	3004	2018-06-25-11-27-47	0	0	x	-10	0	41.8	23.6	42.7	23.5	42.8	0.95	20298			39
439	30705	4	Calystegia silvatica	3004	2018-06-25-11-27-49	0	0	x	-10	0	41.9	23.6	42.7	23.5	42.8	0.85	20298			40
440	30706	4	Calystegia silvatica	3004	2018-06-25-11-27-51	0	0	x	-10	0	41.8	23.6	42.6	23.5	42.7	0.858	20298			41
441	30707	4	Calystegia silvatica	3004	2018-06-25-11-27-53	0	0	x	-10	0	41.9	23.6	42.6	23.5	42.7	0.758	20298			42
442	30708	4	Calystegia silvatica	3004	2018-06-25-11-27-56	0	0	x	-10	0	41.9	23.6	42.6	23.5	42.7	0.758	20298			43
443	30709	4	Calystegia silvatica	3004	2018-06-25-11-27-58	0	0	x	-10	0	41.9	23.6	42.6	23.5	42.7	0.758	20298			44
444	30710	4	Calystegia silvatica	3004	2018-06-25-11-28-00	0	0	x	-10	0	41.9	23.6	42.6	23.5	42.7	0.758	20298			45
445	30711	4	Calystegia silvatica	3004	2018-06-25-11-28-02	0	0	x	-10	0	41.9	23.6	42.6	23.5	42.7	0.758	20298			46
446	30712	4	Calystegia silvatica	3004	2018-06-25-11-28-04	0	0	x	-10	0	41.9	23.6	42.5	23.5	42.6	0.666	20298			47
447	30713	4	Calystegia silvatica	3004	2018-06-25-11-28-06	0	0	x	-10	0	41.8	23.6	42.5	23.5	42.6	0.766	20298			48
448	30714	4	Calystegia silvatica	3004	2018-06-25-11-28-08	0	0	x	-10	0	41.9	23.6	42.6	23.5	42.7	0.758	20298			49
449	30715	4	Calystegia silvatica	3004	2018-06-25-11-28-10	0	0	x	-10	0	41.8	23.6	42.6	23.5	42.7	0.858	20298			50
450	30716	4	Calystegia silvatica	3004	2018-06-25-11-28-12	0	0	x	-10	0	41.8	23.6	42.6	23.5	42.7	0.858	20298			51
451	30717	4	Calystegia silvatica	3004	2018-06-25-11-28-14	0	0	x	-10	0	41.8	23.6	42.6	23.5	42.7	0.858	20298			52
452	30718	4	Calystegia silvatica	3004	2018-06-25-11-28-16	0	0	x	-10	0	41.8	23.6	42.6	23.5	42.7	0.858	20298			53
453	30719	4	Calystegia silvatica	3004	2018-06-25-11-28-18	0	0	x	-10	0	41.8	23.6	42.7	23.5	42.8	0.95	20298			54
454	30720	4	Calystegia silvatica	3004	2018-06-25-11-28-20	0	0	x	-10	0	41.8	23.6	42.7	23.5	42.8	0.95	20298			55
455	30721	4	Calystegia silvatica	3004	2018-06-25-11-28-22	0	0	x	-10	0	41.8	23.6	42.7	23.5	42.8	0.95	20298			56
456	30722	4	Calystegia silvatica	3004	2018-06-25-11-28-24	0	0	x	-10	0	41.9	23.6	42.7	23.5	42.8	0.85	20298			57
457	30723	4	Calystegia silvatica	3004	2018-06-25-11-28-26	0	0	x	-10	0	41.8	23.6	42.7	23.5	42.8	0.95	20298			58
458	30724	4	Calystegia silvatica	3004	2018-06-25-11-28-28	0	0	x	-10	0	41.8	23.6	42.7	23.5	42.8	0.95	20298			59
459	30725	4	Calystegia silvatica	3004	2018-06-25-11-28-30	0	0	x	-10	0	41.8	23.6	42.6	23.5	42.7	0.858	20298			60
460	30726	4	Calystegia silvatica	3004	2018-06-25-11-28-32	0	0	x	-10	0	41.8	23.6	42.6	23.5	42.7	0.858	20298			61
461	30727	4	Calystegia silvatica	3004	2018-06-25-11-28-34	0	0	x	-10	0	41.8	23.6	42.6	23.5	42.7	0.858	20298			62
462	30728	4	Calystegia silvatica	3004	2018-06-25-11-28-36	0	0	x	-10	0	41.8	23.6	42.6	23.5	42.7	0.858	20298			63
463	30729	4	Calystegia silvatica	3004	2018-06-25-11-28-38	0	0	x	-10	0	41.8	23.6	42.5	23.5	42.6	0.766	20298			64
464	30730	4	Calystegia silvatica	3004	2018-06-25-11-28-40	0	0	x	-10	0	41.8	23.6	42.5	23.5	42.6	0.766	20298			65
465	30731	4	Calystegia silvatica	3004	2018-06-25-11-28-42	0	0	x	-10	0	41.9	23.6	42.5	23.5	42.6	0.666	20298			66
466	30732	4	Calystegia silvatica	3004	2018-06-25-11-28-44	0	0	x	-10	0	41.9	23.6	42.5	23.5	42.6	0.666	20298			67
467	30733	4	Calystegia silvatica	3004	2018-06-25-11-28-46	0	0	x	-10	0	41.9	23.6	42.5	23.5	42.6	0.666	20298			68
468	30734	4	Calystegia silvatica	3004	2018-06-25-11-28-48	0	0	x	-10	0	41.8	23.6	42.6	23.5	42.7	0.858	20298			69
469	30735	4	Calystegia silvatica	3004	2018-06-25-11-28-50	0	0	x	-10	0	41.9	23.6	42.6	23.5	42.7	0.758	20298			70
470	30736	4	Calystegia silvatica	3004	2018-06-25-11-28-52	0	0	x	-10	0	41.9	23.6	42.5	23.5	42.6	0.666	20298			71
471	30737	4	Calystegia silvatica	3004	2018-06-25-11-28-54	0	0	x	-10	0	41.9	23.6	42.5	23.5	42.6	0.666	20298			72
472	30738	4	Calystegia silvatica	3004	2018-06-25-11-28-56	0	0	x	-10	0	41.8	23.6	42.5	23.5	42.6	0.766	20298			73
473	30739	4	Calystegia silvatica	3004	2018-06-25-11-28-58	0	0	x	-10	0	41.9	23.6	42.5	23.5	42.6	0.666	20298			74
474	30740	4	Calystegia silvatica	3004	2018-06-25-11-29-00	0	0	x	-10	0	41.9	23.6	42.5	23.5	42.6	0.666	20298			75
475	30741	4	Calystegia silvatica	3004	2018-06-25-11-29-02	0	0	x	-10	0	41.9	23.6	42.5	23.5	42.6	0.666	20298			76
476	30742	4	Calystegia silvatica	3004	2018-06-25-11-29-04	0	0	x	-10	0	41.8	23.6	42.5	23.5	42.6	0.766	20298			77
477	30743	4	Calystegia silvatica	3004	2018-06-25-11-29-06	0	0	x	-10	0	41.8	23.6	42.5	23.5	42.6	0.766	20298			78
478	30744	4	Calystegia silvatica	3004	2018-06-25-11-29-08	0	0	x	-10	0	41.8	23.6	42.4	23.5	42.5	0.673	20298			79
479	30745	4	Calystegia silvatica	3004	2018-06-25-11-29-10	0	0	x	-10	0	41.8	23.6	42.4	23.5	42.5	0.673	20298			80
480	30746	4	Calystegia silvatica	3004	2018-06-25-11-29-12	0	0	x	-10	0	41.8	23.6	42.4	23.5	42.5	0.673	20298			81
481	30747	4	Calystegia silvatica	3004	2018-06-25-11-29-14	0	0	x	-10	0	41.8	23.6	42.3	23.5	42.4	0.581	20298			82
482	30748	4	Calystegia silvatica	3004	2018-06-25-11-29-16	0	0	x	-10	0	41.8	23.6	42.3	23.5	42.4	0.581	20298			83
483	30749	4	Calystegia silvatica	3004	2018-06-25-11-29-18	0	0	x	-10	0	41.8	23.6	42.2	23.5	42.3	0.488	20298			84
484	30750	4	Calystegia silvatica	3004	2018-06-25-11-29-20	0	0	x	-10	0	41.8	23.6	42.3	23.5	42.4	0.581	20298			85
485	30751	4	Calystegia silvatica	3004	2018-06-25-11-29-22	0	0	x	-10	0	41.8	23.6	42.3	23.5	42.4	0.581	20298			86
486	30752	4	Calystegia silvatica	3004	2018-06-25-11-29-24	0	0	x	-10	0	41.8	23.6	42.3	23.5	42.4	0.581	20298			87
487	30753	4	Calystegia silvatica	3004	2018-06-25-11-29-26	0	0	x	-10	0	41.8	23.6	42.3	23.5	42.4	0.581	20298			88
488	30754	4	Calystegia silvatica	3004	2018-06-25-11-29-28	0	0	x	-10	0	41.8	23.6	42.3	23.5	42.4	0.581	20298			89
489	30755	4	Calystegia silvatica	3004	2018-06-25-11-29-30	0	0	x	-10	0	41.8	23.6	42.3	23.5	42.4	0.581	20298			90
490	30756	4	Calystegia silvatica	3004	2018-06-25-11-29-32	0	0	x	-10	0	41.8	23.6	42.3	23.5	42.4	0.581	20298	Last10	Here	91
491	30757	4	Calystegia silvatica	3004	2018-06-25-11-29-34	0	0	x	-10	0	41.8	23.6	42.3	23.5	42.4	0.581	20298	Last10	Here	92
492	30758	4	Calystegia silvatica	3004	2018-06-25-11-29-36	0	0	x	-10	0	41.8	23.6	42.2	23.5	42.3	0.488	20298	Last10	Here	93
493	30759	4	Calystegia silvatica	3004	2018-06-25-11-29-38	0	0	x	-10	0	41.8	23.6	42.3	23.5	42.4	0.581	20298	Last10	Here	94
494	30760	4	Calystegia silvatica	3004	2018-06-25-11-29-40	0	0	x	-10	0	41.8	23.6	42.3	23.5	42.4	0.581	20298	Last10	Here	95
495	30761	4	Calystegia silvatica	3004	2018-06-25-11-29-42	0	0	x	-10	0	41.8	23.6	42.3	23.5	42.4	0.581	20298	Last10	Here	96
496	30762	4	Calystegia silvatica	3004	2018-06-25-11-29-44	0	0	x	-10	0	41.8	23.6	42.2	23.5	42.3	0.488	20298	Last10	Here	97
497	30763	4	Calystegia silvatica	3004	2018-06-25-11-29-46	0	0	x	-10	0	41.8	23.6	42.2	23.5	42.3	0.488	20298	Last10	Here	98
498	30764	4	Calystegia silvatica	3004	2018-06-25-11-29-48	0	0	x	-10	0	41.8	23.6	42.2	23.5	42.3	0.488	20298	Last10	Here	99
499	30765	4	Calystegia silvatica	3004	2018-06-25-11-29-50	0	0	x	-10	0	41.8	23.6	42.1	23.5	42.2	0.396	20298	Last10	Here	100
500	30766	4	Calystegia silvatica	3004	2018-06-25-11-30-22	0	0	x	-5	0	41.7	23.6	42.6	23.5	42.7	0.958	20299	First10	Here	1
501	30767	4	Calystegia silvatica	3004	2018-06-25-11-30-24	0	0	x	-5	0	41.7	23.6	42.6	23.5	42.7	0.958	20299	First10	Here	2
502	30768	4	Calystegia silvatica	3004	2018-06-25-11-30-26	0	0	x	-5	0	41.7	23.6	42.7	23.5	42.8	1.05	20299	First10	Here	3
503	30769	4	Calystegia silvatica	3004	2018-06-25-11-30-28	0	0	x	-5	0	41.8	23.6	42.7	23.5	42.8	0.95	20299	First10	Here	4
504	30770	4	Calystegia silvatica	3004	2018-06-25-11-30-30	0	0	x	-5	0	41.7	23.6	42.7	23.5	42.8	1.05	20299	First10	Here	5
505	30771	4	Calystegia silvatica	3004	2018-06-25-11-30-32	0	0	x	-5	0	41.7	23.6	42.8	23.5	42.8	1.143	20299	First10	Here	6
506	30772	4	Calystegia silvatica	3004	2018-06-25-11-30-34	0	0	x	-5	0	41.7	23.6	42.7	23.5	42.8	1.05	20299	First10	Here	7
507	30773	4	Calystegia silvatica	3004	2018-06-25-11-30-36	0	0	x	-5	0	41.7	23.6	42.7	23.5	42.8	1.05	20299	First10	Here	8
508	30774	4	Calystegia silvatica	3004	2018-06-25-11-30-38	0	0	x	-5	0	41.7	23.6	42.7	23.5	42.8	1.05	20299	First10	Here	9
509	30775	4	Calystegia silvatica	3004	2018-06-25-11-30-40	0	0	x	-5	0	41.7	23.6	42.8	23.5	42.8	1.143	20299	First10	Here	10
510	30776	4	Calystegia silvatica	3004	2018-06-25-11-30-42	0	0	x	-5	0	41.7	23.6	42.8	23.5	42.8	1.143	20299			11
511	30777	4	Calystegia silvatica	3004	2018-06-25-11-30-44	0	0	x	-5	0	41.7	23.6	42.8	23.5	42.8	1.143	20299			12
512	30778	4	Calystegia silvatica	3004	2018-06-25-11-30-46	0	0	x	-5	0	41.7	23.6	42.8	23.5	42.8	1.143	20299			13
513	30779	4	Calystegia silvatica	3004	2018-06-25-11-30-48	0	0	x	-5	0	41.7	23.6	42.8	23.5	42.8	1.143	20299			14
514	30780	4	Calystegia silvatica	3004	2018-06-25-11-30-50	0	0	x	-5	0	41.7	23.6	42.8	23.5	42.8	1.143	20299			15
515	30781	4	Calystegia silvatica	3004	2018-06-25-11-30-52	0	0	x	-5	0	41.7	23.6	42.7	23.5	42.8	1.05	20299			16
516	30782	4	Calystegia silvatica	3004	2018-06-25-11-30-54	0	0	x	-5	0	41.7	23.6	42.7	23.5	42.8	1.05	20299			17
517	30783	4	Calystegia silvatica	3004	2018-06-25-11-30-56	0	0	x	-5	0	41.7	23.6	42.7	23.5	42.8	1.05	20299			18
518	30784	4	Calystegia silvatica	3004	2018-06-25-11-30-58	0	0	x	-5	0	41.7	23.6	42.7	23.5	42.8	1.05	20299			19
519	30785	4	Calystegia silvatica	3004	2018-06-25-11-31-00	0	0	x	-5	0	41.7	23.6	42.6	23.5	42.7	0.958	20299			20
520	30786	4	Calystegia silvatica	3004	2018-06-25-11-31-02	0	0	x	-5	0	41.7	23.6	42.7	23.5	42.8	1.05	20299			21
521	30787	4	Calystegia silvatica	3004	2018-06-25-11-31-04	0	0	x	-5	0	41.7	23.6	42.6	23.5	42.7	0.958	20299			22
522	30788	4	Calystegia silvatica	3004	2018-06-25-11-31-06	0	0	x	-5	0	41.7	23.6	42.6	23.5	42.7	0.958	20299			23
523	30789	4	Calystegia silvatica	3004	2018-06-25-11-31-08	0	0	x	-5	0	41.7	23.6	42.6	23.5	42.7	0.958	20299			24
524	30790	4	Calystegia silvatica	3004	2018-06-25-11-31-10	0	0	x	-5	0	41.7	23.6	42.6	23.5	42.7	0.958	20299			25
525	30791	4	Calystegia silvatica	3004	2018-06-25-11-31-12	0	0	x	-5	0	41.7	23.6	42.5	23.5	42.6	0.866	20299			26
526	30792	4	Calystegia silvatica	3004	2018-06-25-11-31-14	0	0	x	-5	0	41.7	23.6	42.5	23.5	42.6	0.866	20299			27
527	30793	4	Calystegia silvatica	3004	2018-06-25-11-31-16	0	0	x	-5	0	41.7	23.6	42.5	23.5	42.6	0.866	20299			28
528	30794	4	Calystegia silvatica	3004	2018-06-25-11-31-18	0	0	x	-5	0	41.7	23.6	42.5	23.5	42.6	0.866	20299			29
529	30795	4	Calystegia silvatica	3004	2018-06-25-11-31-20	0	0	x	-5	0	41.7	23.6	42.6	23.5	42.7	0.958	20299			30
530	30796	4	Calystegia silvatica	3004	2018-06-25-11-31-22	0	0	x	-5	0	41.7	23.6	42.6	23.5	42.7	0.958	20299			31
531	30797	4	Calystegia silvatica	3004	2018-06-25-11-31-24	0	0	x	-5	0	41.7	23.6	42.6	23.5	42.7	0.958	20299			32
532	30798	4	Calystegia silvatica	3004	2018-06-25-11-31-26	0	0	x	-5	0	41.7	23.6	42.6	23.5	42.7	0.958	20299			33
533	30799	4	Calystegia silvatica	3004	2018-06-25-11-31-28	0	0	x	-5	0	41.7	23.6	42.6	23.5	42.7	0.958	20299			34
534	30800	4	Calystegia silvatica	3004	2018-06-25-11-31-30	0	0	x	-5	0	41.7	23.6	42.6	23.5	42.7	0.958	20299			35
535	30801	4	Calystegia silvatica	3004	2018-06-25-11-31-32	0	0	x	-5	0	41.7	23.6	42.5	23.5	42.6	0.866	20299			36
536	30802	4	Calystegia silvatica	3004	2018-06-25-11-31-34	0	0	x	-5	0	41.7	23.6	42.5	23.5	42.6	0.866	20299			37
537	30803	4	Calystegia silvatica	3004	2018-06-25-11-31-36	0	0	x	-5	0	41.7	23.6	42.5	23.5	42.6	0.866	20299			38
538	30804	4	Calystegia silvatica	3004	2018-06-25-11-31-38	0	0	x	-5	0	41.7	23.6	42.5	23.5	42.6	0.866	20299			39
539	30805	4	Calystegia silvatica	3004	2018-06-25-11-31-40	0	0	x	-5	0	41.7	23.6	42.4	23.5	42.5	0.773	20299			40
540	30806	4	Calystegia silvatica	3004	2018-06-25-11-31-42	0	0	x	-5	0	41.7	23.6	42.4	23.5	42.5	0.773	20299			41
541	30807	4	Calystegia silvatica	3004	2018-06-25-11-31-44	0	0	x	-5	0	41.7	23.6	42.4	23.5	42.5	0.773	20299			42
542	30808	4	Calystegia silvatica	3004	2018-06-25-11-31-46	0	0	x	-5	0	41.7	23.6	42.4	23.5	42.5	0.773	20299			43
543	30809	4	Calystegia silvatica	3004	2018-06-25-11-31-48	0	0	x	-5	0	41.7	23.6	42.4	23.5	42.5	0.773	20299			44
544	30810	4	Calystegia silvatica	3004	2018-06-25-11-31-50	0	0	x	-5	0	41.7	23.6	42.4	23.5	42.5	0.773	20299			45
545	30811	4	Calystegia silvatica	3004	2018-06-25-11-31-52	0	0	x	-5	0	41.7	23.6	42.4	23.5	42.5	0.773	20299			46
546	30812	4	Calystegia silvatica	3004	2018-06-25-11-31-54	0	0	x	-5	0	41.7	23.6	42.4	23.5	42.5	0.773	20299			47
547	30813	4	Calystegia silvatica	3004	2018-06-25-11-31-56	0	0	x	-5	0	41.7	23.6	42.5	23.5	42.6	0.866	20299			48
548	30814	4	Calystegia silvatica	3004	2018-06-25-11-31-58	0	0	x	-5	0	41.7	23.6	42.5	23.5	42.6	0.866	20299			49
549	30815	4	Calystegia silvatica	3004	2018-06-25-11-32-00	0	0	x	-5	0	41.7	23.6	42.5	23.5	42.6	0.866	20299			50
550	30816	4	Calystegia silvatica	3004	2018-06-25-11-32-02	0	0	x	-5	0	41.7	23.6	42.4	23.5	42.5	0.773	20299			51
551	30817	4	Calystegia silvatica	3004	2018-06-25-11-32-04	0	0	x	-5	0	41.7	23.6	42.5	23.5	42.6	0.866	20299			52
552	30818	4	Calystegia silvatica	3004	2018-06-25-11-32-06	0	0	x	-5	0	41.7	23.6	42.4	23.5	42.5	0.773	20299			53
553	30819	4	Calystegia silvatica	3004	2018-06-25-11-32-08	0	0	x	-5	0	41.7	23.6	42.3	23.5	42.4	0.681	20299			54
554	30820	4	Calystegia silvatica	3004	2018-06-25-11-32-10	0	0	x	-5	0	41.7	23.6	42.3	23.5	42.4	0.681	20299			55
555	30821	4	Calystegia silvatica	3004	2018-06-25-11-32-12	0	0	x	-5	0	41.7	23.6	42.3	23.5	42.4	0.681	20299			56
556	30822	4	Calystegia silvatica	3004	2018-06-25-11-32-14	0	0	x	-5	0	41.7	23.6	42.3	23.5	42.4	0.681	20299			57
557	30823	4	Calystegia silvatica	3004	2018-06-25-11-32-16	0	0	x	-5	0	41.7	23.6	42.3	23.5	42.4	0.681	20299			58
558	30824	4	Calystegia silvatica	3004	2018-06-25-11-32-18	0	0	x	-5	0	41.7	23.6	42.3	23.5	42.4	0.681	20299			59
559	30825	4	Calystegia silvatica	3004	2018-06-25-11-32-20	0	0	x	-5	0	41.7	23.6	42.3	23.5	42.4	0.681	20299			60
560	30826	4	Calystegia silvatica	3004	2018-06-25-11-32-22	0	0	x	-5	0	41.7	23.6	42.3	23.5	42.4	0.681	20299			61
561	30827	4	Calystegia silvatica	3004	2018-06-25-11-32-24	0	0	x	-5	0	41.7	23.6	42.3	23.5	42.4	0.681	20299			62
562	30828	4	Calystegia silvatica	3004	2018-06-25-11-32-26	0	0	x	-5	0	41.7	23.6	42.3	23.5	42.4	0.681	20299			63
563	30829	4	Calystegia silvatica	3004	2018-06-25-11-32-28	0	0	x	-5	0	41.7	23.6	42.4	23.5	42.5	0.773	20299			64
564	30830	4	Calystegia silvatica	3004	2018-06-25-11-32-30	0	0	x	-5	0	41.7	23.6	42.4	23.5	42.5	0.773	20299			65
565	30831	4	Calystegia silvatica	3004	2018-06-25-11-32-32	0	0	x	-5	0	41.7	23.6	42.5	23.5	42.6	0.866	20299			66
566	30832	4	Calystegia silvatica	3004	2018-06-25-11-32-34	0	0	x	-5	0	41.7	23.6	42.4	23.5	42.5	0.773	20299			67
567	30833	4	Calystegia silvatica	3004	2018-06-25-11-32-36	0	0	x	-5	0	41.7	23.6	42.4	23.5	42.5	0.773	20299			68
568	30834	4	Calystegia silvatica	3004	2018-06-25-11-32-38	0	0	x	-5	0	41.7	23.6	42.4	23.5	42.5	0.773	20299			69
569	30835	4	Calystegia silvatica	3004	2018-06-25-11-32-40	0	0	x	-5	0	41.7	23.6	42.4	23.5	42.5	0.773	20299			70
570	30836	4	Calystegia silvatica	3004	2018-06-25-11-32-42	0	0	x	-5	0	41.7	23.6	42.4	23.5	42.5	0.773	20299			71
571	30837	4	Calystegia silvatica	3004	2018-06-25-11-32-44	0	0	x	-5	0	41.7	23.6	42.4	23.5	42.5	0.773	20299			72
572	30838	4	Calystegia silvatica	3004	2018-06-25-11-32-46	0	0	x	-5	0	41.7	23.6	42.4	23.5	42.5	0.773	20299			73
573	30839	4	Calystegia silvatica	3004	2018-06-25-11-32-48	0	0	x	-5	0	41.7	23.6	42.5	23.5	42.6	0.866	20299			74
574	30840	4	Calystegia silvatica	3004	2018-06-25-11-32-50	0	0	x	-5	0	41.7	23.6	42.5	23.5	42.6	0.866	20299			75
575	30841	4	Calystegia silvatica	3004	2018-06-25-11-32-52	0	0	x	-5	0	41.7	23.6	42.4	23.5	42.5	0.773	20299			76
576	30842	4	Calystegia silvatica	3004	2018-06-25-11-32-54	0	0	x	-5	0	41.7	23.6	42.4	23.5	42.5	0.773	20299			77
577	30843	4	Calystegia silvatica	3004	2018-06-25-11-32-56	0	0	x	-5	0	41.7	23.6	42.3	23.5	42.4	0.681	20299			78
578	30844	4	Calystegia silvatica	3004	2018-06-25-11-32-58	0	0	x	-5	0	41.7	23.6	42.4	23.5	42.5	0.773	20299			79
579	30845	4	Calystegia silvatica	3004	2018-06-25-11-33-00	0	0	x	-5	0	41.7	23.6	42.4	23.5	42.5	0.773	20299			80
580	30846	4	Calystegia silvatica	3004	2018-06-25-11-33-02	0	0	x	-5	0	41.7	23.6	42.4	23.5	42.5	0.773	20299			81
581	30847	4	Calystegia silvatica	3004	2018-06-25-11-33-05	0	0	x	-5	0	41.7	23.6	42.4	23.5	42.5	0.773	20299			82
582	30848	4	Calystegia silvatica	3004	2018-06-25-11-33-07	0	0	x	-5	0	41.7	23.6	42.4	23.5	42.5	0.773	20299			83
583	30849	4	Calystegia silvatica	3004	2018-06-25-11-33-09	0	0	x	-5	0	41.7	23.6	42.4	23.5	42.5	0.773	20299			84
584	30850	4	Calystegia silvatica	3004	2018-06-25-11-33-11	0	0	x	-5	0	41.7	23.6	42.4	23.5	42.5	0.773	20299			85
585	30851	4	Calystegia silvatica	3004	2018-06-25-11-33-13	0	0	x	-5	0	41.7	23.6	42.3	23.5	42.4	0.681	20299			86
586	30852	4	Calystegia silvatica	3004	2018-06-25-11-33-15	0	0	x	-5	0	41.7	23.6	42.4	23.5	42.5	0.773	20299			87
587	30853	4	Calystegia silvatica	3004	2018-06-25-11-33-17	0	0	x	-5	0	41.7	23.6	42.3	23.5	42.4	0.681	20299			88
588	30854	4	Calystegia silvatica	3004	2018-06-25-11-33-19	0	0	x	-5	0	41.7	23.6	42.3	23.5	42.4	0.681	20299			89
589	30855	4	Calystegia silvatica	3004	2018-06-25-11-33-21	0	0	x	-5	0	41.7	23.6	42.3	23.5	42.4	0.681	20299			90
590	30856	4	Calystegia silvatica	3004	2018-06-25-11-33-23	0	0	x	-5	0	41.7	23.6	42.3	23.5	42.4	0.681	20299	Last10	Here	91
591	30857	4	Calystegia silvatica	3004	2018-06-25-11-33-25	0	0	x	-5	0	41.7	23.6	42.3	23.5	42.4	0.681	20299	Last10	Here	92
592	30858	4	Calystegia silvatica	3004	2018-06-25-11-33-27	0	0	x	-5	0	41.7	23.6	42.2	23.5	42.3	0.588	20299	Last10	Here	93
593	30859	4	Calystegia silvatica	3004	2018-06-25-11-33-29	0	0	x	-5	0	41.7	23.6	42.2	23.5	42.3	0.588	20299	Last10	Here	94
594	30860	4	Calystegia silvatica	3004	2018-06-25-11-33-31	0	0	x	-5	0	41.7	23.6	42.2	23.5	42.3	0.588	20299	Last10	Here	95
595	30861	4	Calystegia silvatica	3004	2018-06-25-11-33-33	0	0	x	-5	0	41.7	23.6	42.2	23.5	42.3	0.588	20299	Last10	Here	96
596	30862	4	Calystegia silvatica	3004	2018-06-25-11-33-35	0	0	x	-5	0	41.7	23.6	42.1	23.5	42.2	0.496	20299	Last10	Here	97
597	30863	4	Calystegia silvatica	3004	2018-06-25-11-33-37	0	0	x	-5	0	41.7	23.6	42.1	23.5	42.2	0.496	20299	Last10	Here	98
598	30864	4	Calystegia silvatica	3004	2018-06-25-11-33-39	0	0	x	-5	0	41.7	23.6	42.1	23.5	42.2	0.496	20299	Last10	Here	99
599	30865	4	Calystegia silvatica	3004	2018-06-25-11-33-41	0	0	x	-5	0	41.7	23.6	42.1	23.5	42.2	0.496	20299	Last10	Here	100
600	30866	4	Calystegia silvatica	3004	2018-06-25-11-34-13	0	0	x	0	0	41.7	23.6	42.1	23.5	42.2	0.496	20300	First10	Here	1
601	30867	4	Calystegia silvatica	3004	2018-06-25-11-34-15	0	0	x	0	0	41.7	23.6	42.2	23.5	42.3	0.588	20300	First10	Here	2
602	30868	4	Calystegia silvatica	3004	2018-06-25-11-34-17	0	0	x	0	0	41.7	23.6	42.2	23.5	42.3	0.588	20300	First10	Here	3
603	30869	4	Calystegia silvatica	3004	2018-06-25-11-34-19	0	0	x	0	0	41.7	23.6	42.2	23.5	42.3	0.588	20300	First10	Here	4
604	30870	4	Calystegia silvatica	3004	2018-06-25-11-34-21	0	0	x	0	0	41.7	23.6	42.2	23.5	42.3	0.588	20300	First10	Here	5
605	30871	4	Calystegia silvatica	3004	2018-06-25-11-34-23	0	0	x	0	0	41.7	23.6	42.2	23.5	42.3	0.588	20300	First10	Here	6
606	30872	4	Calystegia silvatica	3004	2018-06-25-11-34-25	0	0	x	0	0	41.7	23.6	42.2	23.5	42.3	0.588	20300	First10	Here	7
607	30873	4	Calystegia silvatica	3004	2018-06-25-11-34-27	0	0	x	0	0	41.7	23.6	42.3	23.5	42.4	0.681	20300	First10	Here	8
608	30874	4	Calystegia silvatica	3004	2018-06-25-11-34-29	0	0	x	0	0	41.7	23.6	42.3	23.5	42.4	0.681	20300	First10	Here	9
609	30875	4	Calystegia silvatica	3004	2018-06-25-11-34-31	0	0	x	0	0	41.7	23.6	42.4	23.5	42.5	0.773	20300	First10	Here	10
610	30876	4	Calystegia silvatica	3004	2018-06-25-11-34-33	0	0	x	0	0	41.7	23.6	42.3	23.5	42.4	0.681	20300			11
611	30877	4	Calystegia silvatica	3004	2018-06-25-11-34-35	0	0	x	0	0	41.7	23.6	42.4	23.5	42.5	0.773	20300			12
612	30878	4	Calystegia silvatica	3004	2018-06-25-11-34-37	0	0	x	0	0	41.7	23.6	42.4	23.5	42.5	0.773	20300			13
613	30879	4	Calystegia silvatica	3004	2018-06-25-11-34-39	0	0	x	0	0	41.7	23.6	42.5	23.5	42.6	0.866	20300			14
614	30880	4	Calystegia silvatica	3004	2018-06-25-11-34-41	0	0	x	0	0	41.7	23.6	42.5	23.5	42.6	0.866	20300			15
615	30881	4	Calystegia silvatica	3004	2018-06-25-11-34-43	0	0	x	0	0	41.7	23.6	42.6	23.5	42.7	0.958	20300			16
616	30882	4	Calystegia silvatica	3004	2018-06-25-11-34-45	0	0	x	0	0	41.7	23.6	42.5	23.5	42.6	0.866	20300			17
617	30883	4	Calystegia silvatica	3004	2018-06-25-11-34-47	0	0	x	0	0	41.7	23.6	42.5	23.5	42.6	0.866	20300			18
618	30884	4	Calystegia silvatica	3004	2018-06-25-11-34-49	0	0	x	0	0	41.7	23.6	42.5	23.5	42.6	0.866	20300			19
619	30885	4	Calystegia silvatica	3004	2018-06-25-11-34-51	0	0	x	0	0	41.7	23.6	42.5	23.5	42.6	0.866	20300			20
620	30886	4	Calystegia silvatica	3004	2018-06-25-11-34-53	0	0	x	0	0	41.7	23.6	42.5	23.5	42.6	0.866	20300			21
621	30887	4	Calystegia silvatica	3004	2018-06-25-11-34-55	0	0	x	0	0	41.7	23.6	42.5	23.5	42.6	0.866	20300			22
622	30888	4	Calystegia silvatica	3004	2018-06-25-11-34-57	0	0	x	0	0	41.7	23.6	42.5	23.5	42.6	0.866	20300			23
623	30889	4	Calystegia silvatica	3004	2018-06-25-11-34-59	0	0	x	0	0	41.7	23.6	42.5	23.5	42.6	0.866	20300			24
624	30890	4	Calystegia silvatica	3004	2018-06-25-11-35-01	0	0	x	0	0	41.7	23.6	42.5	23.5	42.6	0.866	20300			25
625	30891	4	Calystegia silvatica	3004	2018-06-25-11-35-03	0	0	x	0	0	41.7	23.6	42.6	23.5	42.7	0.958	20300			26
626	30892	4	Calystegia silvatica	3004	2018-06-25-11-35-05	0	0	x	0	0	41.7	23.6	42.6	23.5	42.7	0.958	20300			27
627	30893	4	Calystegia silvatica	3004	2018-06-25-11-35-07	0	0	x	0	0	41.7	23.6	42.6	23.5	42.7	0.958	20300			28
628	30894	4	Calystegia silvatica	3004	2018-06-25-11-35-09	0	0	x	0	0	41.7	23.6	42.6	23.5	42.7	0.958	20300			29
629	30895	4	Calystegia silvatica	3004	2018-06-25-11-35-11	0	0	x	0	0	41.7	23.6	42.7	23.5	42.8	1.05	20300			30
630	30896	4	Calystegia silvatica	3004	2018-06-25-11-35-13	0	0	x	0	0	41.7	23.6	42.6	23.5	42.7	0.958	20300			31
631	30897	4	Calystegia silvatica	3004	2018-06-25-11-35-15	0	0	x	0	0	41.7	23.6	42.6	23.5	42.7	0.958	20300			32
632	30898	4	Calystegia silvatica	3004	2018-06-25-11-35-17	0	0	x	0	0	41.7	23.6	42.6	23.5	42.7	0.958	20300			33
633	30899	4	Calystegia silvatica	3004	2018-06-25-11-35-19	0	0	x	0	0	41.7	23.6	42.6	23.5	42.7	0.958	20300			34
634	30900	4	Calystegia silvatica	3004	2018-06-25-11-35-21	0	0	x	0	0	41.7	23.6	42.6	23.5	42.7	0.958	20300			35
635	30901	4	Calystegia silvatica	3004	2018-06-25-11-35-23	0	0	x	0	0	41.7	23.6	42.6	23.5	42.7	0.958	20300			36
636	30902	4	Calystegia silvatica	3004	2018-06-25-11-35-25	0	0	x	0	0	41.7	23.6	42.7	23.5	42.8	1.05	20300			37
637	30903	4	Calystegia silvatica	3004	2018-06-25-11-35-27	0	0	x	0	0	41.7	23.6	42.8	23.5	42.8	1.143	20300			38
638	30904	4	Calystegia silvatica	3004	2018-06-25-11-35-29	0	0	x	0	0	41.7	23.6	42.8	23.5	42.8	1.143	20300			39
639	30905	4	Calystegia silvatica	3004	2018-06-25-11-35-31	0	0	x	0	0	41.7	23.6	42.8	23.5	42.8	1.143	20300			40
640	30906	4	Calystegia silvatica	3004	2018-06-25-11-35-33	0	0	x	0	0	41.7	23.6	42.7	23.5	42.8	1.05	20300			41
641	30907	4	Calystegia silvatica	3004	2018-06-25-11-35-35	0	0	x	0	0	41.7	23.6	42.7	23.5	42.8	1.05	20300			42
642	30908	4	Calystegia silvatica	3004	2018-06-25-11-35-37	0	0	x	0	0	41.7	23.6	42.6	23.5	42.7	0.958	20300			43
643	30909	4	Calystegia silvatica	3004	2018-06-25-11-35-39	0	0	x	0	0	41.7	23.6	42.6	23.5	42.7	0.958	20300			44
644	30910	4	Calystegia silvatica	3004	2018-06-25-11-35-41	0	0	x	0	0	41.7	23.6	42.6	23.5	42.7	0.958	20300			45
645	30911	4	Calystegia silvatica	3004	2018-06-25-11-35-43	0	0	x	0	0	41.7	23.6	42.6	23.5	42.7	0.958	20300			46
646	30912	4	Calystegia silvatica	3004	2018-06-25-11-35-45	0	0	x	0	0	41.7	23.6	42.6	23.5	42.7	0.958	20300			47
647	30913	4	Calystegia silvatica	3004	2018-06-25-11-35-47	0	0	x	0	0	41.7	23.6	42.7	23.5	42.8	1.05	20300			48
648	30914	4	Calystegia silvatica	3004	2018-06-25-11-35-49	0	0	x	0	0	41.7	23.6	42.7	23.5	42.8	1.05	20300			49
649	30915	4	Calystegia silvatica	3004	2018-06-25-11-35-51	0	0	x	0	0	41.7	23.6	42.6	23.5	42.7	0.958	20300			50
650	30916	4	Calystegia silvatica	3004	2018-06-25-11-35-53	0	0	x	0	0	41.7	23.6	42.6	23.5	42.7	0.958	20300			51
651	30917	4	Calystegia silvatica	3004	2018-06-25-11-35-55	0	0	x	0	0	41.7	23.6	42.6	23.5	42.7	0.958	20300			52
652	30918	4	Calystegia silvatica	3004	2018-06-25-11-35-57	0	0	x	0	0	41.7	23.6	42.6	23.5	42.7	0.958	20300			53
653	30919	4	Calystegia silvatica	3004	2018-06-25-11-35-59	0	0	x	0	0	41.7	23.6	42.5	23.5	42.6	0.866	20300			54
654	30920	4	Calystegia silvatica	3004	2018-06-25-11-36-01	0	0	x	0	0	41.7	23.6	42.5	23.5	42.6	0.866	20300			55
655	30921	4	Calystegia silvatica	3004	2018-06-25-11-36-03	0	0	x	0	0	41.7	23.6	42.4	23.5	42.5	0.773	20300			56
656	30922	4	Calystegia silvatica	3004	2018-06-25-11-36-05	0	0	x	0	0	41.7	23.6	42.4	23.5	42.5	0.773	20300			57
657	30923	4	Calystegia silvatica	3004	2018-06-25-11-36-07	0	0	x	0	0	41.7	23.6	42.4	23.5	42.5	0.773	20300			58
658	30924	4	Calystegia silvatica	3004	2018-06-25-11-36-09	0	0	x	0	0	41.7	23.6	42.4	23.5	42.5	0.773	20300			59
659	30925	4	Calystegia silvatica	3004	2018-06-25-11-36-11	0	0	x	0	0	41.7	23.6	42.4	23.5	42.5	0.773	20300			60
660	30926	4	Calystegia silvatica	3004	2018-06-25-11-36-13	0	0	x	0	0	41.7	23.6	42.4	23.5	42.5	0.773	20300			61
661	30927	4	Calystegia silvatica	3004	2018-06-25-11-36-15	0	0	x	0	0	41.7	23.6	42.3	23.5	42.4	0.681	20300			62
662	30928	4	Calystegia silvatica	3004	2018-06-25-11-36-17	0	0	x	0	0	41.7	23.6	42.3	23.5	42.4	0.681	20300			63
663	30929	4	Calystegia silvatica	3004	2018-06-25-11-36-19	0	0	x	0	0	41.7	23.6	42.3	23.5	42.4	0.681	20300			64
664	30930	4	Calystegia silvatica	3004	2018-06-25-11-36-21	0	0	x	0	0	41.7	23.6	42.3	23.5	42.4	0.681	20300			65
665	30931	4	Calystegia silvatica	3004	2018-06-25-11-36-23	0	0	x	0	0	41.7	23.6	42.3	23.5	42.4	0.681	20300			66
666	30932	4	Calystegia silvatica	3004	2018-06-25-11-36-25	0	0	x	0	0	41.7	23.6	42.4	23.5	42.5	0.773	20300			67
667	30933	4	Calystegia silvatica	3004	2018-06-25-11-36-27	0	0	x	0	0	41.7	23.6	42.4	23.5	42.5	0.773	20300			68
668	30934	4	Calystegia silvatica	3004	2018-06-25-11-36-29	0	0	x	0	0	41.7	23.6	42.5	23.5	42.6	0.866	20300			69
669	30935	4	Calystegia silvatica	3004	2018-06-25-11-36-31	0	0	x	0	0	41.7	23.6	42.5	23.5	42.6	0.866	20300			70
670	30936	4	Calystegia silvatica	3004	2018-06-25-11-36-33	0	0	x	0	0	41.7	23.6	42.5	23.5	42.6	0.866	20300			71
671	30937	4	Calystegia silvatica	3004	2018-06-25-11-36-35	0	0	x	0	0	41.7	23.6	42.5	23.5	42.6	0.866	20300			72
672	30938	4	Calystegia silvatica	3004	2018-06-25-11-36-37	0	0	x	0	0	41.7	23.6	42.6	23.5	42.7	0.958	20300			73
673	30939	4	Calystegia silvatica	3004	2018-06-25-11-36-39	0	0	x	0	0	41.7	23.6	42.7	23.5	42.8	1.05	20300			74
674	30940	4	Calystegia silvatica	3004	2018-06-25-11-36-41	0	0	x	0	0	41.7	23.6	42.7	23.5	42.8	1.05	20300			75
675	30941	4	Calystegia silvatica	3004	2018-06-25-11-36-43	0	0	x	0	0	41.7	23.6	42.7	23.5	42.8	1.05	20300			76
676	30942	4	Calystegia silvatica	3004	2018-06-25-11-36-45	0	0	x	0	0	41.7	23.6	42.6	23.5	42.7	0.958	20300			77
677	30943	4	Calystegia silvatica	3004	2018-06-25-11-36-47	0	0	x	0	0	41.7	23.6	42.6	23.5	42.7	0.958	20300			78
678	30944	4	Calystegia silvatica	3004	2018-06-25-11-36-49	0	0	x	0	0	41.7	23.6	42.6	23.5	42.7	0.958	20300			79
679	30945	4	Calystegia silvatica	3004	2018-06-25-11-36-51	0	0	x	0	0	41.7	23.6	42.6	23.5	42.7	0.958	20300			80
680	30946	4	Calystegia silvatica	3004	2018-06-25-11-36-53	0	0	x	0	0	41.7	23.6	42.7	23.5	42.8	1.05	20300			81
681	30947	4	Calystegia silvatica	3004	2018-06-25-11-36-55	0	0	x	0	0	41.7	23.6	42.7	23.5	42.8	1.05	20300			82
682	30948	4	Calystegia silvatica	3004	2018-06-25-11-36-57	0	0	x	0	0	41.7	23.6	42.8	23.5	42.8	1.143	20300			83
683	30949	4	Calystegia silvatica	3004	2018-06-25-11-36-59	0	0	x	0	0	41.7	23.6	42.8	23.5	42.8	1.143	20300			84
684	30950	4	Calystegia silvatica	3004	2018-06-25-11-37-01	0	0	x	0	0	41.7	23.6	42.8	23.5	42.8	1.143	20300			85
685	30951	4	Calystegia silvatica	3004	2018-06-25-11-37-03	0	0	x	0	0	41.7	23.6	42.7	23.5	42.8	1.05	20300			86
686	30952	4	Calystegia silvatica	3004	2018-06-25-11-37-05	0	0	x	0	0	41.7	23.6	42.7	23.5	42.8	1.05	20300			87
687	30953	4	Calystegia silvatica	3004	2018-06-25-11-37-07	0	0	x	0	0	41.7	23.6	42.8	23.5	42.8	1.143	20300			88
688	30954	4	Calystegia silvatica	3004	2018-06-25-11-37-09	0	0	x	0	0	41.7	23.6	42.8	23.5	42.8	1.143	20300			89
689	30955	4	Calystegia silvatica	3004	2018-06-25-11-37-11	0	0	x	0	0	41.7	23.6	42.8	23.5	42.8	1.143	20300			90
690	30956	4	Calystegia silvatica	3004	2018-06-25-11-37-13	0	0	x	0	0	41.7	23.6	42.7	23.5	42.8	1.05	20300	Last10	Here	91
691	30957	4	Calystegia silvatica	3004	2018-06-25-11-37-15	0	0	x	0	0	41.7	23.6	42.7	23.5	42.8	1.05	20300	Last10	Here	92
692	30958	4	Calystegia silvatica	3004	2018-06-25-11-37-17	0	0	x	0	0	41.7	23.6	42.7	23.5	42.8	1.05	20300	Last10	Here	93
693	30959	4	Calystegia silvatica	3004	2018-06-25-11-37-19	0	0	x	0	0	41.7	23.6	42.7	23.6	42.8	1.05	20300	Last10	Here	94
694	30960	4	Calystegia silvatica	3004	2018-06-25-11-37-21	0	0	x	0	0	41.7	23.6	42.6	23.5	42.7	0.958	20300	Last10	Here	95
695	30961	4	Calystegia silvatica	3004	2018-06-25-11-37-23	0	0	x	0	0	41.7	23.6	42.5	23.5	42.6	0.866	20300	Last10	Here	96
696	30962	4	Calystegia silvatica	3004	2018-06-25-11-37-25	0	0	x	0	0	41.7	23.6	42.5	23.5	42.6	0.866	20300	Last10	Here	97
697	30963	4	Calystegia silvatica	3004	2018-06-25-11-37-27	0	0	x	0	0	41.7	23.6	42.6	23.5	42.7	0.958	20300	Last10	Here	98
698	30964	4	Calystegia silvatica	3004	2018-06-25-11-37-29	0	0	x	0	0	41.7	23.6	42.6	23.5	42.7	0.958	20300	Last10	Here	99
699	30965	4	Calystegia silvatica	3004	2018-06-25-11-37-31	0	0	x	0	0	41.7	23.6	42.5	23.5	42.6	0.866	20300	Last10	Here	100
700	30966	4	Calystegia silvatica	3004	2018-06-25-11-38-03	0	0	x	5	0	41.7	23.6	42.6	23.6	42.7	0.958	20301	First10	Here	1
701	30967	4	Calystegia silvatica	3004	2018-06-25-11-38-05	0	0	x	5	0	41.7	23.6	42.6	23.5	42.7	0.958	20301	First10	Here	2
702	30968	4	Calystegia silvatica	3004	2018-06-25-11-38-07	0	0	x	5	0	41.7	23.6	42.7	23.6	42.8	1.05	20301	First10	Here	3
703	30969	4	Calystegia silvatica	3004	2018-06-25-11-38-09	0	0	x	5	0	41.7	23.6	42.5	23.5	42.6	0.866	20301	First10	Here	4
704	30970	4	Calystegia silvatica	3004	2018-06-25-11-38-12	0	0	x	5	0	41.7	23.6	42.5	23.5	42.6	0.866	20301	First10	Here	5
705	30971	4	Calystegia silvatica	3004	2018-06-25-11-38-14	0	0	x	5	0	41.7	23.6	42.5	23.6	42.6	0.866	20301	First10	Here	6
706	30972	4	Calystegia silvatica	3004	2018-06-25-11-38-16	0	0	x	5	0	41.7	23.6	42.5	23.6	42.6	0.866	20301	First10	Here	7
707	30973	4	Calystegia silvatica	3004	2018-06-25-11-38-18	0	0	x	5	0	41.7	23.6	42.4	23.5	42.5	0.773	20301	First10	Here	8
708	30974	4	Calystegia silvatica	3004	2018-06-25-11-38-20	0	0	x	5	0	41.7	23.6	42.3	23.5	42.4	0.681	20301	First10	Here	9
709	30975	4	Calystegia silvatica	3004	2018-06-25-11-38-22	0	0	x	5	0	41.7	23.6	42.3	23.5	42.4	0.681	20301	First10	Here	10
710	30976	4	Calystegia silvatica	3004	2018-06-25-11-38-24	0	0	x	5	0	41.7	23.6	42.3	23.5	42.4	0.681	20301			11
711	30977	4	Calystegia silvatica	3004	2018-06-25-11-38-26	0	0	x	5	0	41.7	23.6	42.3	23.6	42.4	0.681	20301			12
712	30978	4	Calystegia silvatica	3004	2018-06-25-11-38-28	0	0	x	5	0	41.6	23.6	42.2	23.5	42.3	0.688	20301			13
713	30979	4	Calystegia silvatica	3004	2018-06-25-11-38-30	0	0	x	5	0	41.6	23.6	42.2	23.5	42.3	0.688	20301			14
714	30980	4	Calystegia silvatica	3004	2018-06-25-11-38-32	0	0	x	5	0	41.6	23.6	42.1	23.5	42.2	0.596	20301			15
715	30981	4	Calystegia silvatica	3004	2018-06-25-11-38-34	0	0	x	5	0	41.7	23.6	42.1	23.5	42.2	0.496	20301			16
716	30982	4	Calystegia silvatica	3004	2018-06-25-11-38-36	0	0	x	5	0	41.6	23.6	42.2	23.5	42.3	0.688	20301			17
717	30983	4	Calystegia silvatica	3004	2018-06-25-11-38-38	0	0	x	5	0	41.7	23.6	42.2	23.5	42.3	0.588	20301			18
718	30984	4	Calystegia silvatica	3004	2018-06-25-11-38-40	0	0	x	5	0	41.7	23.6	42.3	23.5	42.4	0.681	20301			19
719	30985	4	Calystegia silvatica	3004	2018-06-25-11-38-42	0	0	x	5	0	41.7	23.6	42.2	23.5	42.3	0.588	20301			20
720	30986	4	Calystegia silvatica	3004	2018-06-25-11-38-44	0	0	x	5	0	41.7	23.6	42.2	23.5	42.3	0.588	20301			21
721	30987	4	Calystegia silvatica	3004	2018-06-25-11-38-46	0	0	x	5	0	41.6	23.6	42.2	23.5	42.3	0.688	20301			22
722	30988	4	Calystegia silvatica	3004	2018-06-25-11-38-48	0	0	x	5	0	41.6	23.6	42.1	23.5	42.2	0.596	20301			23
723	30989	4	Calystegia silvatica	3004	2018-06-25-11-38-50	0	0	x	5	0	41.6	23.6	42.1	23.5	42.2	0.596	20301			24
724	30990	4	Calystegia silvatica	3004	2018-06-25-11-38-52	0	0	x	5	0	41.6	23.6	42.1	23.5	42.2	0.596	20301			25
725	30991	4	Calystegia silvatica	3004	2018-06-25-11-38-54	0	0	x	5	0	41.7	23.6	42.2	23.6	42.3	0.588	20301			26
726	30992	4	Calystegia silvatica	3004	2018-06-25-11-38-56	0	0	x	5	0	41.7	23.6	42.1	23.5	42.2	0.496	20301			27
727	30993	4	Calystegia silvatica	3004	2018-06-25-11-38-58	0	0	x	5	0	41.6	23.6	42.2	23.6	42.3	0.688	20301			28
728	30994	4	Calystegia silvatica	3004	2018-06-25-11-39-00	0	0	x	5	0	41.6	23.6	42	23.5	42.1	0.503	20301			29
729	30995	4	Calystegia silvatica	3004	2018-06-25-11-39-02	0	0	x	5	0	41.6	23.6	42	23.5	42.1	0.503	20301			30
730	30996	4	Calystegia silvatica	3004	2018-06-25-11-39-04	0	0	x	5	0	41.6	23.6	42.1	23.5	42.2	0.596	20301			31
731	30997	4	Calystegia silvatica	3004	2018-06-25-11-39-06	0	0	x	5	0	41.7	23.6	42.1	23.5	42.2	0.496	20301			32
732	30998	4	Calystegia silvatica	3004	2018-06-25-11-39-08	0	0	x	5	0	41.6	23.6	42.2	23.5	42.3	0.688	20301			33
733	30999	4	Calystegia silvatica	3004	2018-06-25-11-39-10	0	0	x	5	0	41.6	23.6	42.2	23.5	42.3	0.688	20301			34
734	31000	4	Calystegia silvatica	3004	2018-06-25-11-39-12	0	0	x	5	0	41.6	23.6	42.2	23.5	42.3	0.688	20301			35
735	31001	4	Calystegia silvatica	3004	2018-06-25-11-39-14	0	0	x	5	0	41.6	23.6	42.1	23.5	42.2	0.596	20301			36
736	31002	4	Calystegia silvatica	3004	2018-06-25-11-39-16	0	0	x	5	0	41.6	23.6	42.1	23.5	42.2	0.596	20301			37
737	31003	4	Calystegia silvatica	3004	2018-06-25-11-39-18	0	0	x	5	0	41.6	23.6	42.2	23.5	42.3	0.688	20301			38
738	31004	4	Calystegia silvatica	3004	2018-06-25-11-39-20	0	0	x	5	0	41.6	23.6	42.3	23.5	42.4	0.781	20301			39
739	31005	4	Calystegia silvatica	3004	2018-06-25-11-39-22	0	0	x	5	0	41.6	23.6	42.3	23.5	42.4	0.781	20301			40
740	31006	4	Calystegia silvatica	3004	2018-06-25-11-39-24	0	0	x	5	0	41.6	23.6	42.3	23.5	42.4	0.781	20301			41
741	31007	4	Calystegia silvatica	3004	2018-06-25-11-39-26	0	0	x	5	0	41.6	23.6	42.3	23.5	42.4	0.781	20301			42
742	31008	4	Calystegia silvatica	3004	2018-06-25-11-39-28	0	0	x	5	0	41.6	23.6	42.3	23.5	42.4	0.781	20301			43
743	31009	4	Calystegia silvatica	3004	2018-06-25-11-39-30	0	0	x	5	0	41.6	23.6	42.3	23.5	42.4	0.781	20301			44
744	31010	4	Calystegia silvatica	3004	2018-06-25-11-39-32	0	0	x	5	0	41.6	23.6	42.3	23.5	42.4	0.781	20301			45
745	31011	4	Calystegia silvatica	3004	2018-06-25-11-39-34	0	0	x	5	0	41.6	23.6	42.3	23.5	42.4	0.781	20301			46
746	31012	4	Calystegia silvatica	3004	2018-06-25-11-39-36	0	0	x	5	0	41.6	23.6	42.2	23.5	42.3	0.688	20301			47
747	31013	4	Calystegia silvatica	3004	2018-06-25-11-39-38	0	0	x	5	0	41.6	23.6	42.3	23.5	42.4	0.781	20301			48
748	31014	4	Calystegia silvatica	3004	2018-06-25-11-39-40	0	0	x	5	0	41.6	23.6	42.2	23.5	42.3	0.688	20301			49
749	31015	4	Calystegia silvatica	3004	2018-06-25-11-39-42	0	0	x	5	0	41.6	23.6	42.3	23.5	42.4	0.781	20301			50
750	31016	4	Calystegia silvatica	3004	2018-06-25-11-39-44	0	0	x	5	0	41.6	23.6	42.3	23.5	42.4	0.781	20301			51
751	31017	4	Calystegia silvatica	3004	2018-06-25-11-39-46	0	0	x	5	0	41.6	23.6	42.3	23.5	42.4	0.781	20301			52
752	31018	4	Calystegia silvatica	3004	2018-06-25-11-39-48	0	0	x	5	0	41.6	23.6	42.3	23.5	42.4	0.781	20301			53
753	31019	4	Calystegia silvatica	3004	2018-06-25-11-39-50	0	0	x	5	0	41.6	23.6	42.2	23.5	42.3	0.688	20301			54
754	31020	4	Calystegia silvatica	3004	2018-06-25-11-39-52	0	0	x	5	0	41.6	23.6	42.3	23.5	42.4	0.781	20301			55
755	31021	4	Calystegia silvatica	3004	2018-06-25-11-39-54	0	0	x	5	0	41.6	23.6	42.3	23.5	42.4	0.781	20301			56
756	31022	4	Calystegia silvatica	3004	2018-06-25-11-39-56	0	0	x	5	0	41.6	23.6	42.4	23.5	42.5	0.873	20301			57
757	31023	4	Calystegia silvatica	3004	2018-06-25-11-39-58	0	0	x	5	0	41.6	23.6	42.4	23.5	42.5	0.873	20301			58
758	31024	4	Calystegia silvatica	3004	2018-06-25-11-40-00	0	0	x	5	0	41.6	23.6	42.3	23.5	42.4	0.781	20301			59
759	31025	4	Calystegia silvatica	3004	2018-06-25-11-40-02	0	0	x	5	0	41.6	23.6	42.3	23.5	42.4	0.781	20301			60
760	31026	4	Calystegia silvatica	3004	2018-06-25-11-40-04	0	0	x	5	0	41.6	23.6	42.3	23.5	42.4	0.781	20301			61
761	31027	4	Calystegia silvatica	3004	2018-06-25-11-40-06	0	0	x	5	0	41.6	23.6	42.2	23.5	42.3	0.688	20301			62
762	31028	4	Calystegia silvatica	3004	2018-06-25-11-40-08	0	0	x	5	0	41.6	23.6	42.2	23.5	42.3	0.688	20301			63
763	31029	4	Calystegia silvatica	3004	2018-06-25-11-40-10	0	0	x	5	0	41.6	23.6	42.2	23.5	42.3	0.688	20301			64
764	31030	4	Calystegia silvatica	3004	2018-06-25-11-40-12	0	0	x	5	0	41.6	23.6	42.3	23.5	42.4	0.781	20301			65
765	31031	4	Calystegia silvatica	3004	2018-06-25-11-40-14	0	0	x	5	0	41.6	23.6	42.2	23.5	42.3	0.688	20301			66
766	31032	4	Calystegia silvatica	3004	2018-06-25-11-40-16	0	0	x	5	0	41.6	23.6	42.3	23.5	42.4	0.781	20301			67
767	31033	4	Calystegia silvatica	3004	2018-06-25-11-40-18	0	0	x	5	0	41.6	23.6	42.3	23.5	42.4	0.781	20301			68
768	31034	4	Calystegia silvatica	3004	2018-06-25-11-40-20	0	0	x	5	0	41.6	23.6	42.2	23.5	42.3	0.688	20301			69
769	31035	4	Calystegia silvatica	3004	2018-06-25-11-40-22	0	0	x	5	0	41.6	23.6	42.2	23.5	42.3	0.688	20301			70
770	31036	4	Calystegia silvatica	3004	2018-06-25-11-40-24	0	0	x	5	0	41.6	23.6	42.2	23.5	42.3	0.688	20301			71
771	31037	4	Calystegia silvatica	3004	2018-06-25-11-40-26	0	0	x	5	0	41.6	23.6	42.2	23.5	42.3	0.688	20301			72
772	31038	4	Calystegia silvatica	3004	2018-06-25-11-40-28	0	0	x	5	0	41.6	23.6	42.2	23.5	42.3	0.688	20301			73
773	31039	4	Calystegia silvatica	3004	2018-06-25-11-40-30	0	0	x	5	0	41.6	23.6	42.2	23.5	42.3	0.688	20301			74
774	31040	4	Calystegia silvatica	3004	2018-06-25-11-40-32	0	0	x	5	0	41.6	23.6	42.1	23.5	42.2	0.596	20301			75
775	31041	4	Calystegia silvatica	3004	2018-06-25-11-40-34	0	0	x	5	0	41.6	23.6	42.1	23.5	42.2	0.596	20301			76
776	31042	4	Calystegia silvatica	3004	2018-06-25-11-40-36	0	0	x	5	0	41.6	23.6	42.1	23.5	42.2	0.596	20301			77
777	31043	4	Calystegia silvatica	3004	2018-06-25-11-40-38	0	0	x	5	0	41.6	23.6	42.2	23.5	42.3	0.688	20301			78
778	31044	4	Calystegia silvatica	3004	2018-06-25-11-40-40	0	0	x	5	0	41.6	23.6	42.3	23.5	42.4	0.781	20301			79
779	31045	4	Calystegia silvatica	3004	2018-06-25-11-40-42	0	0	x	5	0	41.5	23.6	42.3	23.5	42.4	0.881	20301			80
780	31046	4	Calystegia silvatica	3004	2018-06-25-11-40-44	0	0	x	5	0	41.6	23.6	42.2	23.5	42.3	0.688	20301			81
781	31047	4	Calystegia silvatica	3004	2018-06-25-11-40-46	0	0	x	5	0	41.6	23.6	42.2	23.5	42.3	0.688	20301			82
782	31048	4	Calystegia silvatica	3004	2018-06-25-11-40-48	0	0	x	5	0	41.6	23.6	42.2	23.5	42.3	0.688	20301			83
783	31049	4	Calystegia silvatica	3004	2018-06-25-11-40-50	0	0	x	5	0	41.6	23.6	42.2	23.5	42.3	0.688	20301			84
784	31050	4	Calystegia silvatica	3004	2018-06-25-11-40-52	0	0	x	5	0	41.6	23.6	42.1	23.5	42.2	0.596	20301			85
785	31051	4	Calystegia silvatica	3004	2018-06-25-11-40-54	0	0	x	5	0	41.6	23.6	42.2	23.5	42.3	0.688	20301			86
786	31052	4	Calystegia silvatica	3004	2018-06-25-11-40-56	0	0	x	5	0	41.6	23.6	42.2	23.6	42.3	0.688	20301			87
787	31053	4	Calystegia silvatica	3004	2018-06-25-11-40-58	0	0	x	5	0	41.6	23.6	42.1	23.5	42.2	0.596	20301			88
788	31054	4	Calystegia silvatica	3004	2018-06-25-11-41-00	0	0	x	5	0	41.6	23.6	42	23.5	42.1	0.503	20301			89
789	31055	4	Calystegia silvatica	3004	2018-06-25-11-41-02	0	0	x	5	0	41.6	23.6	42.1	23.5	42.2	0.596	20301			90
790	31056	4	Calystegia silvatica	3004	2018-06-25-11-41-04	0	0	x	5	0	41.6	23.6	42.1	23.5	42.2	0.596	20301	Last10	Here	91
791	31057	4	Calystegia silvatica	3004	2018-06-25-11-41-06	0	0	x	5	0	41.6	23.6	42.2	23.5	42.3	0.688	20301	Last10	Here	92
792	31058	4	Calystegia silvatica	3004	2018-06-25-11-41-08	0	0	x	5	0	41.6	23.6	42.3	23.5	42.4	0.781	20301	Last10	Here	93
793	31059	4	Calystegia silvatica	3004	2018-06-25-11-41-10	0	0	x	5	0	41.6	23.6	42.3	23.5	42.4	0.781	20301	Last10	Here	94
794	31060	4	Calystegia silvatica	3004	2018-06-25-11-41-12	0	0	x	5	0	41.6	23.6	42.4	23.6	42.5	0.873	20301	Last10	Here	95
795	31061	4	Calystegia silvatica	3004	2018-06-25-11-41-14	0	0	x	5	0	41.6	23.6	42.2	23.5	42.3	0.688	20301	Last10	Here	96
796	31062	4	Calystegia silvatica	3004	2018-06-25-11-41-16	0	0	x	5	0	41.6	23.6	42.2	23.5	42.3	0.688	20301	Last10	Here	97
797	31063	4	Calystegia silvatica	3004	2018-06-25-11-41-18	0	0	x	5	0	41.6	23.6	42.3	23.6	42.4	0.781	20301	Last10	Here	98
798	31064	4	Calystegia silvatica	3004	2018-06-25-11-41-20	0	0	x	5	0	41.6	23.6	42.2	23.5	42.3	0.688	20301	Last10	Here	99
799	31065	4	Calystegia silvatica	3004	2018-06-25-11-41-22	0	0	x	5	0	41.6	23.6	42.2	23.5	42.3	0.688	20301	Last10	Here	100
800	31066	4	Calystegia silvatica	3004	2018-06-25-11-41-54	0	0	x	10	0	41.6	23.6	42.6	23.5	42.7	1.058	20302	First10	Here	1
801	31067	4	Calystegia silvatica	3004	2018-06-25-11-41-56	0	0	x	10	0	41.6	23.6	42.6	23.5	42.7	1.058	20302	First10	Here	2
802	31068	4	Calystegia silvatica	3004	2018-06-25-11-41-58	0	0	x	10	0	41.6	23.6	42.6	23.5	42.7	1.058	20302	First10	Here	3
803	31069	4	Calystegia silvatica	3004	2018-06-25-11-42-00	0	0	x	10	0	41.6	23.6	42.6	23.6	42.7	1.058	20302	First10	Here	4
804	31070	4	Calystegia silvatica	3004	2018-06-25-11-42-02	0	0	x	10	0	41.6	23.6	42.5	23.6	42.6	0.966	20302	First10	Here	5
805	31071	4	Calystegia silvatica	3004	2018-06-25-11-42-04	0	0	x	10	0	41.6	23.6	42.4	23.5	42.5	0.873	20302	First10	Here	6
806	31072	4	Calystegia silvatica	3004	2018-06-25-11-42-06	0	0	x	10	0	41.6	23.6	42.4	23.5	42.5	0.873	20302	First10	Here	7
807	31073	4	Calystegia silvatica	3004	2018-06-25-11-42-08	0	0	x	10	0	41.6	23.6	42.3	23.5	42.4	0.781	20302	First10	Here	8
808	31074	4	Calystegia silvatica	3004	2018-06-25-11-42-10	0	0	x	10	0	41.6	23.6	42.3	23.5	42.4	0.781	20302	First10	Here	9
809	31075	4	Calystegia silvatica	3004	2018-06-25-11-42-12	0	0	x	10	0	41.6	23.6	42.3	23.5	42.4	0.781	20302	First10	Here	10
810	31076	4	Calystegia silvatica	3004	2018-06-25-11-42-14	0	0	x	10	0	41.6	23.6	42.3	23.5	42.4	0.781	20302			11
811	31077	4	Calystegia silvatica	3004	2018-06-25-11-42-16	0	0	x	10	0	41.6	23.6	42.3	23.6	42.4	0.781	20302			12
812	31078	4	Calystegia silvatica	3004	2018-06-25-11-42-18	0	0	x	10	0	41.6	23.6	42.3	23.6	42.4	0.781	20302			13
813	31079	4	Calystegia silvatica	3004	2018-06-25-11-42-20	0	0	x	10	0	41.6	23.6	42.2	23.6	42.3	0.688	20302			14
814	31080	4	Calystegia silvatica	3004	2018-06-25-11-42-22	0	0	x	10	0	41.6	23.6	42.1	23.5	42.2	0.596	20302			15
815	31081	4	Calystegia silvatica	3004	2018-06-25-11-42-24	0	0	x	10	0	41.6	23.6	42.1	23.6	42.2	0.596	20302			16
816	31082	4	Calystegia silvatica	3004	2018-06-25-11-42-26	0	0	x	10	0	41.6	23.6	42	23.5	42.1	0.503	20302			17
817	31083	4	Calystegia silvatica	3004	2018-06-25-11-42-28	0	0	x	10	0	41.6	23.6	42	23.5	42.1	0.503	20302			18
818	31084	4	Calystegia silvatica	3004	2018-06-25-11-42-30	0	0	x	10	0	41.6	23.6	42	23.5	42.1	0.503	20302			19
819	31085	4	Calystegia silvatica	3004	2018-06-25-11-42-32	0	0	x	10	0	41.6	23.6	42.1	23.6	42.2	0.596	20302			20
820	31086	4	Calystegia silvatica	3004	2018-06-25-11-42-34	0	0	x	10	0	41.6	23.6	42	23.5	42.1	0.503	20302			21
821	31087	4	Calystegia silvatica	3004	2018-06-25-11-42-36	0	0	x	10	0	41.6	23.6	42.1	23.5	42.2	0.596	20302			22
822	31088	4	Calystegia silvatica	3004	2018-06-25-11-42-38	0	0	x	10	0	41.6	23.6	42.1	23.5	42.2	0.596	20302			23
823	31089	4	Calystegia silvatica	3004	2018-06-25-11-42-40	0	0	x	10	0	41.6	23.6	42.3	23.6	42.4	0.781	20302			24
824	31090	4	Calystegia silvatica	3004	2018-06-25-11-42-42	0	0	x	10	0	41.6	23.6	42.2	23.6	42.3	0.688	20302			25
825	31091	4	Calystegia silvatica	3004	2018-06-25-11-42-44	0	0	x	10	0	41.6	23.6	42.2	23.6	42.3	0.688	20302			26
826	31092	4	Calystegia silvatica	3004	2018-06-25-11-42-46	0	0	x	10	0	41.6	23.6	42.1	23.5	42.2	0.596	20302			27
827	31093	4	Calystegia silvatica	3004	2018-06-25-11-42-48	0	0	x	10	0	41.6	23.6	42.2	23.5	42.3	0.688	20302			28
828	31094	4	Calystegia silvatica	3004	2018-06-25-11-42-50	0	0	x	10	0	41.6	23.6	42.2	23.5	42.3	0.688	20302			29
829	31095	4	Calystegia silvatica	3004	2018-06-25-11-42-52	0	0	x	10	0	41.6	23.6	42.4	23.6	42.5	0.873	20302			30
830	31096	4	Calystegia silvatica	3004	2018-06-25-11-42-54	0	0	x	10	0	41.6	23.6	42.4	23.5	42.5	0.873	20302			31
831	31097	4	Calystegia silvatica	3004	2018-06-25-11-42-56	0	0	x	10	0	41.6	23.6	42.5	23.6	42.6	0.966	20302			32
832	31098	4	Calystegia silvatica	3004	2018-06-25-11-42-58	0	0	x	10	0	41.6	23.6	42.3	23.5	42.4	0.781	20302			33
833	31099	4	Calystegia silvatica	3004	2018-06-25-11-43-00	0	0	x	10	0	41.6	23.6	42.4	23.5	42.5	0.873	20302			34
834	31100	4	Calystegia silvatica	3004	2018-06-25-11-43-02	0	0	x	10	0	41.6	23.6	42.5	23.6	42.6	0.966	20302			35
835	31101	4	Calystegia silvatica	3004	2018-06-25-11-43-04	0	0	x	10	0	41.6	23.6	42.4	23.5	42.5	0.873	20302			36
836	31102	4	Calystegia silvatica	3004	2018-06-25-11-43-06	0	0	x	10	0	41.6	23.6	42.4	23.6	42.5	0.873	20302			37
837	31103	4	Calystegia silvatica	3004	2018-06-25-11-43-08	0	0	x	10	0	41.6	23.6	42.5	23.6	42.6	0.966	20302			38
838	31104	4	Calystegia silvatica	3004	2018-06-25-11-43-10	0	0	x	10	0	41.6	23.6	42.5	23.6	42.6	0.966	20302			39
839	31105	4	Calystegia silvatica	3004	2018-06-25-11-43-12	0	0	x	10	0	41.6	23.6	42.5	23.6	42.6	0.966	20302			40
840	31106	4	Calystegia silvatica	3004	2018-06-25-11-43-14	0	0	x	10	0	41.6	23.6	42.4	23.5	42.5	0.873	20302			41
841	31107	4	Calystegia silvatica	3004	2018-06-25-11-43-16	0	0	x	10	0	41.6	23.6	42.5	23.6	42.6	0.966	20302			42
842	31108	4	Calystegia silvatica	3004	2018-06-25-11-43-18	0	0	x	10	0	41.6	23.6	42.5	23.6	42.6	0.966	20302			43
843	31109	4	Calystegia silvatica	3004	2018-06-25-11-43-21	0	0	x	10	0	41.6	23.6	42.6	23.6	42.7	1.058	20302			44
844	31110	4	Calystegia silvatica	3004	2018-06-25-11-43-23	0	0	x	10	0	41.6	23.6	42.6	23.6	42.7	1.058	20302			45
845	31111	4	Calystegia silvatica	3004	2018-06-25-11-43-25	0	0	x	10	0	41.6	23.6	42.5	23.5	42.6	0.966	20302			46
846	31112	4	Calystegia silvatica	3004	2018-06-25-11-43-27	0	0	x	10	0	41.6	23.6	42.6	23.6	42.7	1.058	20302			47
847	31113	4	Calystegia silvatica	3004	2018-06-25-11-43-29	0	0	x	10	0	41.6	23.6	42.6	23.6	42.7	1.058	20302			48
848	31114	4	Calystegia silvatica	3004	2018-06-25-11-43-31	0	0	x	10	0	41.6	23.6	42.5	23.6	42.6	0.966	20302			49
849	31115	4	Calystegia silvatica	3004	2018-06-25-11-43-33	0	0	x	10	0	41.6	23.6	42.4	23.5	42.5	0.873	20302			50
850	31116	4	Calystegia silvatica	3004	2018-06-25-11-43-35	0	0	x	10	0	41.6	23.6	42.4	23.5	42.5	0.873	20302			51
851	31117	4	Calystegia silvatica	3004	2018-06-25-11-43-37	0	0	x	10	0	41.6	23.6	42.5	23.6	42.6	0.966	20302			52
852	31118	4	Calystegia silvatica	3004	2018-06-25-11-43-39	0	0	x	10	0	41.6	23.6	42.5	23.6	42.6	0.966	20302			53
853	31119	4	Calystegia silvatica	3004	2018-06-25-11-43-41	0	0	x	10	0	41.6	23.6	42.4	23.5	42.5	0.873	20302			54
854	31120	4	Calystegia silvatica	3004	2018-06-25-11-43-43	0	0	x	10	0	41.6	23.6	42.3	23.5	42.4	0.781	20302			55
855	31121	4	Calystegia silvatica	3004	2018-06-25-11-43-45	0	0	x	10	0	41.6	23.6	42.4	23.6	42.5	0.873	20302			56
856	31122	4	Calystegia silvatica	3004	2018-06-25-11-43-47	0	0	x	10	0	41.6	23.6	42.4	23.6	42.5	0.873	20302			57
857	31123	4	Calystegia silvatica	3004	2018-06-25-11-43-49	0	0	x	10	0	41.6	23.6	42.5	23.6	42.6	0.966	20302			58
858	31124	4	Calystegia silvatica	3004	2018-06-25-11-43-51	0	0	x	10	0	41.6	23.6	42.5	23.6	42.6	0.966	20302			59
859	31125	4	Calystegia silvatica	3004	2018-06-25-11-43-53	0	0	x	10	0	41.6	23.6	42.5	23.6	42.6	0.966	20302			60
860	31126	4	Calystegia silvatica	3004	2018-06-25-11-43-55	0	0	x	10	0	41.6	23.6	42.4	23.5	42.5	0.873	20302			61
861	31127	4	Calystegia silvatica	3004	2018-06-25-11-43-57	0	0	x	10	0	41.6	23.6	42.5	23.6	42.6	0.966	20302			62
862	31128	4	Calystegia silvatica	3004	2018-06-25-11-43-59	0	0	x	10	0	41.6	23.6	42.5	23.6	42.6	0.966	20302			63
863	31129	4	Calystegia silvatica	3004	2018-06-25-11-44-01	0	0	x	10	0	41.6	23.6	42.4	23.6	42.5	0.873	20302			64
864	31130	4	Calystegia silvatica	3004	2018-06-25-11-44-03	0	0	x	10	0	41.6	23.6	42.3	23.5	42.4	0.781	20302			65
865	31131	4	Calystegia silvatica	3004	2018-06-25-11-44-05	0	0	x	10	0	41.6	23.6	42.2	23.5	42.3	0.688	20302			66
866	31132	4	Calystegia silvatica	3004	2018-06-25-11-44-07	0	0	x	10	0	41.6	23.6	42.3	23.6	42.4	0.781	20302			67
867	31133	4	Calystegia silvatica	3004	2018-06-25-11-44-09	0	0	x	10	0	41.6	23.6	42.4	23.6	42.5	0.873	20302			68
868	31134	4	Calystegia silvatica	3004	2018-06-25-11-44-11	0	0	x	10	0	41.6	23.6	42.3	23.5	42.4	0.781	20302			69
869	31135	4	Calystegia silvatica	3004	2018-06-25-11-44-13	0	0	x	10	0	41.6	23.6	42.4	23.6	42.5	0.873	20302			70
870	31136	4	Calystegia silvatica	3004	2018-06-25-11-44-15	0	0	x	10	0	41.6	23.6	42.4	23.6	42.5	0.873	20302			71
871	31137	4	Calystegia silvatica	3004	2018-06-25-11-44-17	0	0	x	10	0	41.6	23.6	42.4	23.6	42.5	0.873	20302			72
872	31138	4	Calystegia silvatica	3004	2018-06-25-11-44-19	0	0	x	10	0	41.6	23.6	42.4	23.6	42.5	0.873	20302			73
873	31139	4	Calystegia silvatica	3004	2018-06-25-11-44-21	0	0	x	10	0	41.6	23.6	42.4	23.6	42.5	0.873	20302			74
874	31140	4	Calystegia silvatica	3004	2018-06-25-11-44-23	0	0	x	10	0	41.6	23.6	42.4	23.6	42.5	0.873	20302			75
875	31141	4	Calystegia silvatica	3004	2018-06-25-11-44-25	0	0	x	10	0	41.6	23.6	42.4	23.5	42.5	0.873	20302			76
876	31142	4	Calystegia silvatica	3004	2018-06-25-11-44-27	0	0	x	10	0	41.6	23.6	42.5	23.6	42.6	0.966	20302			77
877	31143	4	Calystegia silvatica	3004	2018-06-25-11-44-29	0	0	x	10	0	41.6	23.6	42.5	23.5	42.6	0.966	20302			78
878	31144	4	Calystegia silvatica	3004	2018-06-25-11-44-31	0	0	x	10	0	41.6	23.6	42.6	23.6	42.7	1.058	20302			79
879	31145	4	Calystegia silvatica	3004	2018-06-25-11-44-33	0	0	x	10	0	41.6	23.6	42.5	23.5	42.6	0.966	20302			80
880	31146	4	Calystegia silvatica	3004	2018-06-25-11-44-35	0	0	x	10	0	41.6	23.6	42.5	23.5	42.6	0.966	20302			81
881	31147	4	Calystegia silvatica	3004	2018-06-25-11-44-37	0	0	x	10	0	41.6	23.6	42.5	23.5	42.6	0.966	20302			82
882	31148	4	Calystegia silvatica	3004	2018-06-25-11-44-39	0	0	x	10	0	41.6	23.6	42.5	23.5	42.6	0.966	20302			83
883	31149	4	Calystegia silvatica	3004	2018-06-25-11-44-41	0	0	x	10	0	41.6	23.6	42.6	23.6	42.7	1.058	20302			84
884	31150	4	Calystegia silvatica	3004	2018-06-25-11-44-43	0	0	x	10	0	41.6	23.6	42.6	23.5	42.7	1.058	20302			85
885	31151	4	Calystegia silvatica	3004	2018-06-25-11-44-45	0	0	x	10	0	41.6	23.6	42.6	23.5	42.7	1.058	20302			86
886	31152	4	Calystegia silvatica	3004	2018-06-25-11-44-47	0	0	x	10	0	41.6	23.6	42.6	23.5	42.7	1.058	20302			87
887	31153	4	Calystegia silvatica	3004	2018-06-25-11-44-49	0	0	x	10	0	41.6	23.6	42.7	23.5	42.8	1.15	20302			88
888	31154	4	Calystegia silvatica	3004	2018-06-25-11-44-51	0	0	x	10	0	41.6	23.6	42.8	23.6	42.8	1.243	20302			89
889	31155	4	Calystegia silvatica	3004	2018-06-25-11-44-53	0	0	x	10	0	41.6	23.6	42.8	23.6	42.8	1.243	20302			90
890	31156	4	Calystegia silvatica	3004	2018-06-25-11-44-55	0	0	x	10	0	41.6	23.6	42.8	23.6	42.8	1.243	20302	Last10	Here	91
891	31157	4	Calystegia silvatica	3004	2018-06-25-11-44-57	0	0	x	10	0	41.6	23.6	42.8	23.6	42.8	1.243	20302	Last10	Here	92
892	31158	4	Calystegia silvatica	3004	2018-06-25-11-44-59	0	0	x	10	0	41.6	23.6	42.8	23.6	42.8	1.243	20302	Last10	Here	93
893	31159	4	Calystegia silvatica	3004	2018-06-25-11-45-01	0	0	x	10	0	41.6	23.6	42.9	23.6	42.9	1.335	20302	Last10	Here	94
894	31160	4	Calystegia silvatica	3004	2018-06-25-11-45-03	0	0	x	10	0	41.6	23.6	42.8	23.5	42.8	1.243	20302	Last10	Here	95
895	31161	4	Calystegia silvatica	3004	2018-06-25-11-45-05	0	0	x	10	0	41.6	23.6	42.8	23.6	42.8	1.243	20302	Last10	Here	96
896	31162	4	Calystegia silvatica	3004	2018-06-25-11-45-07	0	0	x	10	0	41.7	23.7	42.8	23.6	42.8	1.143	20302	Last10	Here	97
897	31163	4	Calystegia silvatica	3004	2018-06-25-11-45-09	0	0	x	10	0	41.6	23.6	42.8	23.6	42.8	1.243	20302	Last10	Here	98
898	31164	4	Calystegia silvatica	3004	2018-06-25-11-45-11	0	0	x	10	0	41.6	23.6	42.8	23.6	42.8	1.243	20302	Last10	Here	99
899	31165	4	Calystegia silvatica	3004	2018-06-25-11-45-13	0	0	x	10	0	41.5	23.6	42.7	23.6	42.8	1.25	20302	Last10	Here	100
900	31166	4	Calystegia silvatica	3004	2018-06-25-11-45-45	0	0	x	15	0	41.6	23.6	42.4	23.6	42.5	0.873	20303	First10	Here	1
901	31167	4	Calystegia silvatica	3004	2018-06-25-11-45-47	0	0	x	15	0	41.6	23.6	42.4	23.6	42.5	0.873	20303	First10	Here	2
902	31168	4	Calystegia silvatica	3004	2018-06-25-11-45-49	0	0	x	15	0	41.6	23.6	42.4	23.6	42.5	0.873	20303	First10	Here	3
903	31169	4	Calystegia silvatica	3004	2018-06-25-11-45-51	0	0	x	15	0	41.6	23.6	42.4	23.6	42.5	0.873	20303	First10	Here	4
904	31170	4	Calystegia silvatica	3004	2018-06-25-11-45-53	0	0	x	15	0	41.6	23.6	42.4	23.6	42.5	0.873	20303	First10	Here	5
905	31171	4	Calystegia silvatica	3004	2018-06-25-11-45-55	0	0	x	15	0	41.7	23.7	42.3	23.6	42.4	0.681	20303	First10	Here	6
906	31172	4	Calystegia silvatica	3004	2018-06-25-11-45-57	0	0	x	15	0	41.6	23.6	42.3	23.6	42.4	0.781	20303	First10	Here	7
907	31173	4	Calystegia silvatica	3004	2018-06-25-11-45-59	0	0	x	15	0	41.5	23.6	42.3	23.6	42.4	0.881	20303	First10	Here	8
908	31174	4	Calystegia silvatica	3004	2018-06-25-11-46-01	0	0	x	15	0	41.6	23.6	42.3	23.6	42.4	0.781	20303	First10	Here	9
909	31175	4	Calystegia silvatica	3004	2018-06-25-11-46-03	0	0	x	15	0	41.5	23.6	42.3	23.6	42.4	0.881	20303	First10	Here	10
910	31176	4	Calystegia silvatica	3004	2018-06-25-11-46-05	0	0	x	15	0	41.6	23.6	42.3	23.6	42.4	0.781	20303			11
911	31177	4	Calystegia silvatica	3004	2018-06-25-11-46-07	0	0	x	15	0	41.6	23.6	42.3	23.6	42.4	0.781	20303			12
912	31178	4	Calystegia silvatica	3004	2018-06-25-11-46-09	0	0	x	15	0	41.6	23.6	42.3	23.6	42.4	0.781	20303			13
913	31179	4	Calystegia silvatica	3004	2018-06-25-11-46-11	0	0	x	15	0	41.6	23.6	42.3	23.6	42.4	0.781	20303			14
914	31180	4	Calystegia silvatica	3004	2018-06-25-11-46-13	0	0	x	15	0	41.6	23.6	42.3	23.6	42.4	0.781	20303			15
915	31181	4	Calystegia silvatica	3004	2018-06-25-11-46-15	0	0	x	15	0	41.6	23.6	42.3	23.6	42.4	0.781	20303			16
916	31182	4	Calystegia silvatica	3004	2018-06-25-11-46-17	0	0	x	15	0	41.6	23.6	42.3	23.6	42.4	0.781	20303			17
917	31183	4	Calystegia silvatica	3004	2018-06-25-11-46-19	0	0	x	15	0	41.6	23.6	42.1	23.5	42.2	0.596	20303			18
918	31184	4	Calystegia silvatica	3004	2018-06-25-11-46-21	0	0	x	15	0	41.6	23.6	42.2	23.6	42.3	0.688	20303			19
919	31185	4	Calystegia silvatica	3004	2018-06-25-11-46-23	0	0	x	15	0	41.6	23.6	42.1	23.5	42.2	0.596	20303			20
920	31186	4	Calystegia silvatica	3004	2018-06-25-11-46-25	0	0	x	15	0	41.6	23.6	42	23.5	42.1	0.503	20303			21
921	31187	4	Calystegia silvatica	3004	2018-06-25-11-46-27	0	0	x	15	0	41.6	23.6	42.2	23.6	42.3	0.688	20303			22
922	31188	4	Calystegia silvatica	3004	2018-06-25-11-46-29	0	0	x	15	0	41.6	23.6	42.2	23.6	42.3	0.688	20303			23
923	31189	4	Calystegia silvatica	3004	2018-06-25-11-46-31	0	0	x	15	0	41.6	23.6	42.2	23.6	42.3	0.688	20303			24
924	31190	4	Calystegia silvatica	3004	2018-06-25-11-46-33	0	0	x	15	0	41.6	23.6	42.3	23.6	42.4	0.781	20303			25
925	31191	4	Calystegia silvatica	3004	2018-06-25-11-46-35	0	0	x	15	0	41.6	23.6	42.1	23.5	42.2	0.596	20303			26
926	31192	4	Calystegia silvatica	3004	2018-06-25-11-46-37	0	0	x	15	0	41.6	23.6	42.3	23.6	42.4	0.781	20303			27
927	31193	4	Calystegia silvatica	3004	2018-06-25-11-46-39	0	0	x	15	0	41.6	23.6	42.3	23.6	42.4	0.781	20303			28
928	31194	4	Calystegia silvatica	3004	2018-06-25-11-46-41	0	0	x	15	0	41.6	23.6	42.3	23.6	42.4	0.781	20303			29
929	31195	4	Calystegia silvatica	3004	2018-06-25-11-46-43	0	0	x	15	0	41.6	23.6	42.3	23.6	42.4	0.781	20303			30
930	31196	4	Calystegia silvatica	3004	2018-06-25-11-46-45	0	0	x	15	0	41.6	23.6	42.3	23.6	42.4	0.781	20303			31
931	31197	4	Calystegia silvatica	3004	2018-06-25-11-46-47	0	0	x	15	0	41.6	23.6	42.3	23.6	42.4	0.781	20303			32
932	31198	4	Calystegia silvatica	3004	2018-06-25-11-46-49	0	0	x	15	0	41.6	23.6	42.4	23.6	42.5	0.873	20303			33
933	31199	4	Calystegia silvatica	3004	2018-06-25-11-46-51	0	0	x	15	0	41.6	23.6	42.4	23.6	42.5	0.873	20303			34
934	31200	4	Calystegia silvatica	3004	2018-06-25-11-46-53	0	0	x	15	0	41.6	23.6	42.3	23.6	42.4	0.781	20303			35
935	31201	4	Calystegia silvatica	3004	2018-06-25-11-46-55	0	0	x	15	0	41.6	23.6	42.4	23.6	42.5	0.873	20303			36
936	31202	4	Calystegia silvatica	3004	2018-06-25-11-46-57	0	0	x	15	0	41.6	23.6	42.3	23.5	42.4	0.781	20303			37
937	31203	4	Calystegia silvatica	3004	2018-06-25-11-46-59	0	0	x	15	0	41.7	23.7	42.4	23.6	42.5	0.773	20303			38
938	31204	4	Calystegia silvatica	3004	2018-06-25-11-47-01	0	0	x	15	0	41.6	23.6	42.4	23.6	42.5	0.873	20303			39
939	31205	4	Calystegia silvatica	3004	2018-06-25-11-47-03	0	0	x	15	0	41.6	23.6	42.4	23.6	42.5	0.873	20303			40
940	31206	4	Calystegia silvatica	3004	2018-06-25-11-47-05	0	0	x	15	0	41.6	23.6	42.4	23.6	42.5	0.873	20303			41
941	31207	4	Calystegia silvatica	3004	2018-06-25-11-47-07	0	0	x	15	0	41.6	23.6	42.5	23.6	42.6	0.966	20303			42
942	31208	4	Calystegia silvatica	3004	2018-06-25-11-47-09	0	0	x	15	0	41.6	23.6	42.5	23.6	42.6	0.966	20303			43
943	31209	4	Calystegia silvatica	3004	2018-06-25-11-47-11	0	0	x	15	0	41.6	23.6	42.4	23.6	42.5	0.873	20303			44
944	31210	4	Calystegia silvatica	3004	2018-06-25-11-47-13	0	0	x	15	0	41.6	23.6	42.4	23.6	42.5	0.873	20303			45
945	31211	4	Calystegia silvatica	3004	2018-06-25-11-47-15	0	0	x	15	0	41.6	23.6	42.4	23.6	42.5	0.873	20303			46
946	31212	4	Calystegia silvatica	3004	2018-06-25-11-47-17	0	0	x	15	0	41.6	23.6	42.4	23.6	42.5	0.873	20303			47
947	31213	4	Calystegia silvatica	3004	2018-06-25-11-47-19	0	0	x	15	0	41.6	23.6	42.3	23.5	42.4	0.781	20303			48
948	31214	4	Calystegia silvatica	3004	2018-06-25-11-47-21	0	0	x	15	0	41.6	23.6	42.4	23.6	42.5	0.873	20303			49
949	31215	4	Calystegia silvatica	3004	2018-06-25-11-47-23	0	0	x	15	0	41.6	23.6	42.4	23.6	42.5	0.873	20303			50
950	31216	4	Calystegia silvatica	3004	2018-06-25-11-47-25	0	0	x	15	0	41.6	23.6	42.4	23.6	42.5	0.873	20303			51
951	31217	4	Calystegia silvatica	3004	2018-06-25-11-47-27	0	0	x	15	0	41.6	23.6	42.4	23.6	42.5	0.873	20303			52
952	31218	4	Calystegia silvatica	3004	2018-06-25-11-47-29	0	0	x	15	0	41.6	23.6	42.3	23.6	42.4	0.781	20303			53
953	31219	4	Calystegia silvatica	3004	2018-06-25-11-47-31	0	0	x	15	0	41.6	23.6	42.3	23.6	42.4	0.781	20303			54
954	31220	4	Calystegia silvatica	3004	2018-06-25-11-47-33	0	0	x	15	0	41.6	23.6	42.3	23.6	42.4	0.781	20303			55
955	31221	4	Calystegia silvatica	3004	2018-06-25-11-47-35	0	0	x	15	0	41.6	23.6	42.3	23.6	42.4	0.781	20303			56
956	31222	4	Calystegia silvatica	3004	2018-06-25-11-47-37	0	0	x	15	0	41.6	23.6	42.2	23.6	42.3	0.688	20303			57
957	31223	4	Calystegia silvatica	3004	2018-06-25-11-47-39	0	0	x	15	0	41.6	23.6	42.3	23.6	42.4	0.781	20303			58
958	31224	4	Calystegia silvatica	3004	2018-06-25-11-47-41	0	0	x	15	0	41.6	23.6	42.3	23.6	42.4	0.781	20303			59
959	31225	4	Calystegia silvatica	3004	2018-06-25-11-47-43	0	0	x	15	0	41.6	23.6	42.3	23.6	42.4	0.781	20303			60
960	31226	4	Calystegia silvatica	3004	2018-06-25-11-47-45	0	0	x	15	0	41.6	23.6	42.2	23.5	42.3	0.688	20303			61
961	31227	4	Calystegia silvatica	3004	2018-06-25-11-47-47	0	0	x	15	0	41.6	23.6	42.3	23.6	42.4	0.781	20303			62
962	31228	4	Calystegia silvatica	3004	2018-06-25-11-47-49	0	0	x	15	0	41.6	23.6	42.3	23.6	42.4	0.781	20303			63
963	31229	4	Calystegia silvatica	3004	2018-06-25-11-47-51	0	0	x	15	0	41.6	23.6	42.2	23.6	42.3	0.688	20303			64
964	31230	4	Calystegia silvatica	3004	2018-06-25-11-47-53	0	0	x	15	0	41.6	23.6	42.2	23.6	42.3	0.688	20303			65
965	31231	4	Calystegia silvatica	3004	2018-06-25-11-47-55	0	0	x	15	0	41.6	23.6	42.1	23.6	42.2	0.596	20303			66
966	31232	4	Calystegia silvatica	3004	2018-06-25-11-47-57	0	0	x	15	0	41.6	23.6	42.1	23.5	42.2	0.596	20303			67
967	31233	4	Calystegia silvatica	3004	2018-06-25-11-47-59	0	0	x	15	0	41.6	23.6	42.2	23.6	42.3	0.688	20303			68
968	31234	4	Calystegia silvatica	3004	2018-06-25-11-48-01	0	0	x	15	0	41.7	23.7	42.2	23.6	42.3	0.588	20303			69
969	31235	4	Calystegia silvatica	3004	2018-06-25-11-48-03	0	0	x	15	0	41.6	23.6	42.2	23.6	42.3	0.688	20303			70
970	31236	4	Calystegia silvatica	3004	2018-06-25-11-48-05	0	0	x	15	0	41.6	23.6	42.2	23.6	42.3	0.688	20303			71
971	31237	4	Calystegia silvatica	3004	2018-06-25-11-48-07	0	0	x	15	0	41.6	23.6	42.2	23.6	42.3	0.688	20303			72
972	31238	4	Calystegia silvatica	3004	2018-06-25-11-48-09	0	0	x	15	0	41.6	23.6	42.1	23.6	42.2	0.596	20303			73
973	31239	4	Calystegia silvatica	3004	2018-06-25-11-48-11	0	0	x	15	0	41.6	23.6	42	23.5	42.1	0.503	20303			74
974	31240	4	Calystegia silvatica	3004	2018-06-25-11-48-13	0	0	x	15	0	41.6	23.6	42.1	23.6	42.2	0.596	20303			75
975	31241	4	Calystegia silvatica	3004	2018-06-25-11-48-15	0	0	x	15	0	41.6	23.6	42.1	23.6	42.2	0.596	20303			76
976	31242	4	Calystegia silvatica	3004	2018-06-25-11-48-17	0	0	x	15	0	41.7	23.7	42.1	23.6	42.2	0.496	20303			77
977	31243	4	Calystegia silvatica	3004	2018-06-25-11-48-19	0	0	x	15	0	41.7	23.7	42.1	23.6	42.2	0.496	20303			78
978	31244	4	Calystegia silvatica	3004	2018-06-25-11-48-21	0	0	x	15	0	41.7	23.7	42.1	23.6	42.2	0.496	20303			79
979	31245	4	Calystegia silvatica	3004	2018-06-25-11-48-23	0	0	x	15	0	41.7	23.7	42.2	23.6	42.3	0.588	20303			80
980	31246	4	Calystegia silvatica	3004	2018-06-25-11-48-25	0	0	x	15	0	41.7	23.7	42.1	23.5	42.2	0.496	20303			81
981	31247	4	Calystegia silvatica	3004	2018-06-25-11-48-27	0	0	x	15	0	41.6	23.6	42.2	23.6	42.3	0.688	20303			82
982	31248	4	Calystegia silvatica	3004	2018-06-25-11-48-30	0	0	x	15	0	41.6	23.6	42.2	23.6	42.3	0.688	20303			83
983	31249	4	Calystegia silvatica	3004	2018-06-25-11-48-32	0	0	x	15	0	41.6	23.6	42.2	23.6	42.3	0.688	20303			84
984	31250	4	Calystegia silvatica	3004	2018-06-25-11-48-34	0	0	x	15	0	41.6	23.6	42.1	23.6	42.2	0.596	20303			85
985	31251	4	Calystegia silvatica	3004	2018-06-25-11-48-36	0	0	x	15	0	41.6	23.6	42.2	23.6	42.3	0.688	20303			86
986	31252	4	Calystegia silvatica	3004	2018-06-25-11-48-38	0	0	x	15	0	41.6	23.6	42.1	23.6	42.2	0.596	20303			87
987	31253	4	Calystegia silvatica	3004	2018-06-25-11-48-40	0	0	x	15	0	41.6	23.6	42.2	23.6	42.3	0.688	20303			88
988	31254	4	Calystegia silvatica	3004	2018-06-25-11-48-42	0	0	x	15	0	41.6	23.6	42.2	23.6	42.3	0.688	20303			89
989	31255	4	Calystegia silvatica	3004	2018-06-25-11-48-44	0	0	x	15	0	41.7	23.7	42.2	23.6	42.3	0.588	20303			90
990	31256	4	Calystegia silvatica	3004	2018-06-25-11-48-46	0	0	x	15	0	41.6	23.6	42.1	23.5	42.2	0.596	20303	Last10	Here	91
991	31257	4	Calystegia silvatica	3004	2018-06-25-11-48-48	0	0	x	15	0	41.6	23.6	42.2	23.6	42.3	0.688	20303	Last10	Here	92
992	31258	4	Calystegia silvatica	3004	2018-06-25-11-48-50	0	0	x	15	0	41.6	23.6	42.2	23.6	42.3	0.688	20303	Last10	Here	93
993	31259	4	Calystegia silvatica	3004	2018-06-25-11-48-52	0	0	x	15	0	41.6	23.6	42.2	23.6	42.3	0.688	20303	Last10	Here	94
994	31260	4	Calystegia silvatica	3004	2018-06-25-11-48-54	0	0	x	15	0	41.6	23.6	42.2	23.6	42.3	0.688	20303	Last10	Here	95
995	31261	4	Calystegia silvatica	3004	2018-06-25-11-48-56	0	0	x	15	0	41.6	23.6	42.2	23.6	42.3	0.688	20303	Last10	Here	96
996	31262	4	Calystegia silvatica	3004	2018-06-25-11-48-58	0	0	x	15	0	41.6	23.6	42.2	23.6	42.3	0.688	20303	Last10	Here	97
997	31263	4	Calystegia silvatica	3004	2018-06-25-11-49-00	0	0	x	15	0	41.6	23.6	42.2	23.6	42.3	0.688	20303	Last10	Here	98
998	31264	4	Calystegia silvatica	3004	2018-06-25-11-49-02	0	0	x	15	0	41.6	23.6	42.3	23.6	42.4	0.781	20303	Last10	Here	99
999	31265	4	Calystegia silvatica	3004	2018-06-25-11-49-04	0	0	x	15	0	41.6	23.6	42.3	23.6	42.4	0.781	20303	Last10	Here	100
1000	31266	4	Calystegia silvatica	3004	2018-06-25-11-49-36	0	0	x	20	0	41.6	23.6	42.1	23.6	42.2	0.596	20304	First10	Here	1
1001	31267	4	Calystegia silvatica	3004	2018-06-25-11-49-38	0	0	x	20	0	41.6	23.6	42.1	23.6	42.2	0.596	20304	First10	Here	2
1002	31268	4	Calystegia silvatica	3004	2018-06-25-11-49-40	0	0	x	20	0	41.6	23.6	42.1	23.6	42.2	0.596	20304	First10	Here	3
1003	31269	4	Calystegia silvatica	3004	2018-06-25-11-49-42	0	0	x	20	0	41.6	23.6	42.1	23.6	42.2	0.596	20304	First10	Here	4
1004	31270	4	Calystegia silvatica	3004	2018-06-25-11-49-44	0	0	x	20	0	41.6	23.6	42.1	23.6	42.2	0.596	20304	First10	Here	5
1005	31271	4	Calystegia silvatica	3004	2018-06-25-11-49-46	0	0	x	20	0	41.6	23.6	42.1	23.6	42.2	0.596	20304	First10	Here	6
1006	31272	4	Calystegia silvatica	3004	2018-06-25-11-49-48	0	0	x	20	0	41.6	23.6	42.1	23.6	42.2	0.596	20304	First10	Here	7
1007	31273	4	Calystegia silvatica	3004	2018-06-25-11-49-50	0	0	x	20	0	41.6	23.6	42.1	23.6	42.2	0.596	20304	First10	Here	8
1008	31274	4	Calystegia silvatica	3004	2018-06-25-11-49-52	0	0	x	20	0	41.6	23.6	42.1	23.6	42.2	0.596	20304	First10	Here	9
1009	31275	4	Calystegia silvatica	3004	2018-06-25-11-49-54	0	0	x	20	0	41.6	23.6	42.1	23.6	42.2	0.596	20304	First10	Here	10
1010	31276	4	Calystegia silvatica	3004	2018-06-25-11-49-56	0	0	x	20	0	41.7	23.7	42.1	23.6	42.2	0.496	20304			11
1011	31277	4	Calystegia silvatica	3004	2018-06-25-11-49-58	0	0	x	20	0	41.6	23.6	42	23.5	42.1	0.503	20304			12
1012	31278	4	Calystegia silvatica	3004	2018-06-25-11-50-00	0	0	x	20	0	41.6	23.6	42	23.6	42.1	0.503	20304			13
1013	31279	4	Calystegia silvatica	3004	2018-06-25-11-50-02	0	0	x	20	0	41.6	23.6	41.9	23.5	42	0.411	20304			14
1014	31280	4	Calystegia silvatica	3004	2018-06-25-11-50-04	0	0	x	20	0	41.7	23.7	41.9	23.5	42	0.311	20304			15
1015	31281	4	Calystegia silvatica	3004	2018-06-25-11-50-06	0	0	x	20	0	41.6	23.6	41.8	23.5	41.9	0.319	20304			16
1016	31282	4	Calystegia silvatica	3004	2018-06-25-11-50-08	0	0	x	20	0	41.6	23.6	41.9	23.6	42	0.411	20304			17
1017	31283	4	Calystegia silvatica	3004	2018-06-25-11-50-10	0	0	x	20	0	41.6	23.6	41.9	23.6	42	0.411	20304			18
1018	31284	4	Calystegia silvatica	3004	2018-06-25-11-50-12	0	0	x	20	0	41.6	23.6	41.9	23.6	42	0.411	20304			19
1019	31285	4	Calystegia silvatica	3004	2018-06-25-11-50-14	0	0	x	20	0	41.6	23.6	41.9	23.6	42	0.411	20304			20
1020	31286	4	Calystegia silvatica	3004	2018-06-25-11-50-16	0	0	x	20	0	41.6	23.6	41.9	23.6	42	0.411	20304			21
1021	31287	4	Calystegia silvatica	3004	2018-06-25-11-50-18	0	0	x	20	0	41.6	23.6	41.8	23.5	41.9	0.319	20304			22
1022	31288	4	Calystegia silvatica	3004	2018-06-25-11-50-20	0	0	x	20	0	41.6	23.6	41.9	23.6	42	0.411	20304			23
1023	31289	4	Calystegia silvatica	3004	2018-06-25-11-50-22	0	0	x	20	0	41.6	23.6	41.8	23.5	41.9	0.319	20304			24
1024	31290	4	Calystegia silvatica	3004	2018-06-25-11-50-24	0	0	x	20	0	41.6	23.6	41.9	23.6	42	0.411	20304			25
1025	31291	4	Calystegia silvatica	3004	2018-06-25-11-50-26	0	0	x	20	0	41.6	23.6	41.8	23.6	41.9	0.319	20304			26
1026	31292	4	Calystegia silvatica	3004	2018-06-25-11-50-28	0	0	x	20	0	41.6	23.6	41.8	23.6	41.9	0.319	20304			27
1027	31293	4	Calystegia silvatica	3004	2018-06-25-11-50-30	0	0	x	20	0	41.6	23.6	41.8	23.6	41.9	0.319	20304			28
1028	31294	4	Calystegia silvatica	3004	2018-06-25-11-50-32	0	0	x	20	0	41.6	23.6	41.8	23.6	41.9	0.319	20304			29
1029	31295	4	Calystegia silvatica	3004	2018-06-25-11-50-34	0	0	x	20	0	41.6	23.6	41.8	23.6	41.9	0.319	20304			30
1030	31296	4	Calystegia silvatica	3004	2018-06-25-11-50-36	0	0	x	20	0	41.7	23.7	41.8	23.6	41.9	0.219	20304			31
1031	31297	4	Calystegia silvatica	3004	2018-06-25-11-50-38	0	0	x	20	0	41.7	23.7	41.8	23.6	41.9	0.219	20304			32
1032	31298	4	Calystegia silvatica	3004	2018-06-25-11-50-40	0	0	x	20	0	41.6	23.6	41.8	23.6	41.9	0.319	20304			33
1033	31299	4	Calystegia silvatica	3004	2018-06-25-11-50-42	0	0	x	20	0	41.6	23.6	41.8	23.6	41.9	0.319	20304			34
1034	31300	4	Calystegia silvatica	3004	2018-06-25-11-50-44	0	0	x	20	0	41.7	23.7	41.8	23.6	41.9	0.219	20304			35
1035	31301	4	Calystegia silvatica	3004	2018-06-25-11-50-46	0	0	x	20	0	41.6	23.6	41.9	23.6	42	0.411	20304			36
1036	31302	4	Calystegia silvatica	3004	2018-06-25-11-50-48	0	0	x	20	0	41.7	23.7	41.9	23.6	42	0.311	20304			37
1037	31303	4	Calystegia silvatica	3004	2018-06-25-11-50-50	0	0	x	20	0	41.7	23.7	41.8	23.6	41.9	0.219	20304			38
1038	31304	4	Calystegia silvatica	3004	2018-06-25-11-50-52	0	0	x	20	0	41.7	23.7	41.8	23.6	41.9	0.219	20304			39
1039	31305	4	Calystegia silvatica	3004	2018-06-25-11-50-54	0	0	x	20	0	41.6	23.6	41.9	23.6	42	0.411	20304			40
1040	31306	4	Calystegia silvatica	3004	2018-06-25-11-50-56	0	0	x	20	0	41.6	23.6	41.9	23.6	42	0.411	20304			41
1041	31307	4	Calystegia silvatica	3004	2018-06-25-11-50-58	0	0	x	20	0	41.6	23.6	41.8	23.5	41.9	0.319	20304			42
1042	31308	4	Calystegia silvatica	3004	2018-06-25-11-51-00	0	0	x	20	0	41.7	23.7	42	23.6	42.1	0.403	20304			43
1043	31309	4	Calystegia silvatica	3004	2018-06-25-11-51-02	0	0	x	20	0	41.7	23.7	41.9	23.6	42	0.311	20304			44
1044	31310	4	Calystegia silvatica	3004	2018-06-25-11-51-04	0	0	x	20	0	41.6	23.6	41.8	23.5	41.9	0.319	20304			45
1045	31311	4	Calystegia silvatica	3004	2018-06-25-11-51-06	0	0	x	20	0	41.6	23.6	41.9	23.6	42	0.411	20304			46
1046	31312	4	Calystegia silvatica	3004	2018-06-25-11-51-08	0	0	x	20	0	41.6	23.6	41.9	23.5	42	0.411	20304			47
1047	31313	4	Calystegia silvatica	3004	2018-06-25-11-51-10	0	0	x	20	0	41.6	23.6	41.9	23.5	42	0.411	20304			48
1048	31314	4	Calystegia silvatica	3004	2018-06-25-11-51-12	0	0	x	20	0	41.6	23.6	42	23.6	42.1	0.503	20304			49
1049	31315	4	Calystegia silvatica	3004	2018-06-25-11-51-14	0	0	x	20	0	41.6	23.6	42	23.6	42.1	0.503	20304			50
1050	31316	4	Calystegia silvatica	3004	2018-06-25-11-51-16	0	0	x	20	0	41.6	23.6	42	23.6	42.1	0.503	20304			51
1051	31317	4	Calystegia silvatica	3004	2018-06-25-11-51-18	0	0	x	20	0	41.7	23.7	42	23.6	42.1	0.403	20304			52
1052	31318	4	Calystegia silvatica	3004	2018-06-25-11-51-20	0	0	x	20	0	41.6	23.6	42	23.6	42.1	0.503	20304			53
1053	31319	4	Calystegia silvatica	3004	2018-06-25-11-51-22	0	0	x	20	0	41.6	23.6	41.9	23.5	42	0.411	20304			54
1054	31320	4	Calystegia silvatica	3004	2018-06-25-11-51-24	0	0	x	20	0	41.6	23.6	41.9	23.6	42	0.411	20304			55
1055	31321	4	Calystegia silvatica	3004	2018-06-25-11-51-26	0	0	x	20	0	41.6	23.6	41.9	23.6	42	0.411	20304			56
1056	31322	4	Calystegia silvatica	3004	2018-06-25-11-51-28	0	0	x	20	0	41.6	23.6	41.9	23.5	42	0.411	20304			57
1057	31323	4	Calystegia silvatica	3004	2018-06-25-11-51-30	0	0	x	20	0	41.6	23.6	42	23.6	42.1	0.503	20304			58
1058	31324	4	Calystegia silvatica	3004	2018-06-25-11-51-32	0	0	x	20	0	41.6	23.6	42	23.6	42.1	0.503	20304			59
1059	31325	4	Calystegia silvatica	3004	2018-06-25-11-51-34	0	0	x	20	0	41.7	23.7	42	23.6	42.1	0.403	20304			60
1060	31326	4	Calystegia silvatica	3004	2018-06-25-11-51-36	0	0	x	20	0	41.6	23.6	42	23.6	42.1	0.503	20304			61
1061	31327	4	Calystegia silvatica	3004	2018-06-25-11-51-38	0	0	x	20	0	41.6	23.6	42	23.6	42.1	0.503	20304			62
1062	31328	4	Calystegia silvatica	3004	2018-06-25-11-51-40	0	0	x	20	0	41.6	23.6	42	23.6	42.1	0.503	20304			63
1063	31329	4	Calystegia silvatica	3004	2018-06-25-11-51-42	0	0	x	20	0	41.6	23.6	42	23.6	42.1	0.503	20304			64
1064	31330	4	Calystegia silvatica	3004	2018-06-25-11-51-44	0	0	x	20	0	41.6	23.6	42	23.6	42.1	0.503	20304			65
1065	31331	4	Calystegia silvatica	3004	2018-06-25-11-51-46	0	0	x	20	0	41.7	23.7	42	23.6	42.1	0.403	20304			66
1066	31332	4	Calystegia silvatica	3004	2018-06-25-11-51-48	0	0	x	20	0	41.6	23.6	42	23.6	42.1	0.503	20304			67
1067	31333	4	Calystegia silvatica	3004	2018-06-25-11-51-50	0	0	x	20	0	41.7	23.7	42	23.6	42.1	0.403	20304			68
1068	31334	4	Calystegia silvatica	3004	2018-06-25-11-51-52	0	0	x	20	0	41.7	23.7	42	23.6	42.1	0.403	20304			69
1069	31335	4	Calystegia silvatica	3004	2018-06-25-11-51-54	0	0	x	20	0	41.7	23.7	42	23.6	42.1	0.403	20304			70
1070	31336	4	Calystegia silvatica	3004	2018-06-25-11-51-56	0	0	x	20	0	41.6	23.6	42	23.6	42.1	0.503	20304			71
1071	31337	4	Calystegia silvatica	3004	2018-06-25-11-51-58	0	0	x	20	0	41.6	23.6	42	23.6	42.1	0.503	20304			72
1072	31338	4	Calystegia silvatica	3004	2018-06-25-11-52-00	0	0	x	20	0	41.7	23.7	42	23.6	42.1	0.403	20304			73
1073	31339	4	Calystegia silvatica	3004	2018-06-25-11-52-02	0	0	x	20	0	41.6	23.6	42	23.6	42.1	0.503	20304			74
1074	31340	4	Calystegia silvatica	3004	2018-06-25-11-52-04	0	0	x	20	0	41.6	23.6	42	23.6	42.1	0.503	20304			75
1075	31341	4	Calystegia silvatica	3004	2018-06-25-11-52-06	0	0	x	20	0	41.6	23.6	42	23.6	42.1	0.503	20304			76
1076	31342	4	Calystegia silvatica	3004	2018-06-25-11-52-08	0	0	x	20	0	41.7	23.7	41.9	23.6	42	0.311	20304			77
1077	31343	4	Calystegia silvatica	3004	2018-06-25-11-52-10	0	0	x	20	0	41.7	23.7	41.9	23.6	42	0.311	20304			78
1078	31344	4	Calystegia silvatica	3004	2018-06-25-11-52-12	0	0	x	20	0	41.6	23.6	41.9	23.6	42	0.411	20304			79
1079	31345	4	Calystegia silvatica	3004	2018-06-25-11-52-14	0	0	x	20	0	41.7	23.7	41.9	23.6	42	0.311	20304			80
1080	31346	4	Calystegia silvatica	3004	2018-06-25-11-52-16	0	0	x	20	0	41.6	23.6	41.9	23.6	42	0.411	20304			81
1081	31347	4	Calystegia silvatica	3004	2018-06-25-11-52-18	0	0	x	20	0	41.6	23.6	41.9	23.6	42	0.411	20304			82
1082	31348	4	Calystegia silvatica	3004	2018-06-25-11-52-20	0	0	x	20	0	41.6	23.6	41.9	23.6	42	0.411	20304			83
1083	31349	4	Calystegia silvatica	3004	2018-06-25-11-52-22	0	0	x	20	0	41.6	23.6	41.9	23.6	42	0.411	20304			84
1084	31350	4	Calystegia silvatica	3004	2018-06-25-11-52-24	0	0	x	20	0	41.6	23.6	42	23.6	42.1	0.503	20304			85
1085	31351	4	Calystegia silvatica	3004	2018-06-25-11-52-26	0	0	x	20	0	41.7	23.7	41.9	23.6	42	0.311	20304			86
1086	31352	4	Calystegia silvatica	3004	2018-06-25-11-52-28	0	0	x	20	0	41.6	23.6	41.9	23.6	42	0.411	20304			87
1087	31353	4	Calystegia silvatica	3004	2018-06-25-11-52-30	0	0	x	20	0	41.7	23.7	41.9	23.6	42	0.311	20304			88
1088	31354	4	Calystegia silvatica	3004	2018-06-25-11-52-32	0	0	x	20	0	41.6	23.6	41.8	23.5	41.9	0.319	20304			89
1089	31355	4	Calystegia silvatica	3004	2018-06-25-11-52-34	0	0	x	20	0	41.6	23.7	41.9	23.6	42	0.411	20304			90
1090	31356	4	Calystegia silvatica	3004	2018-06-25-11-52-36	0	0	x	20	0	41.7	23.7	41.8	23.6	41.9	0.219	20304	Last10	Here	91
1091	31357	4	Calystegia silvatica	3004	2018-06-25-11-52-38	0	0	x	20	0	41.6	23.6	41.8	23.6	41.9	0.319	20304	Last10	Here	92
1092	31358	4	Calystegia silvatica	3004	2018-06-25-11-52-40	0	0	x	20	0	41.6	23.6	41.8	23.6	41.9	0.319	20304	Last10	Here	93
1093	31359	4	Calystegia silvatica	3004	2018-06-25-11-52-42	0	0	x	20	0	41.7	23.7	41.8	23.6	41.9	0.219	20304	Last10	Here	94
1094	31360	4	Calystegia silvatica	3004	2018-06-25-11-52-44	0	0	x	20	0	41.6	23.6	41.9	23.6	42	0.411	20304	Last10	Here	95
1095	31361	4	Calystegia silvatica	3004	2018-06-25-11-52-46	0	0	x	20	0	41.7	23.7	41.9	23.6	42	0.311	20304	Last10	Here	96
1096	31362	4	Calystegia silvatica	3004	2018-06-25-11-52-48	0	0	x	20	0	41.5	23.6	41.9	23.6	42	0.511	20304	Last10	Here	97
1097	31363	4	Calystegia silvatica	3004	2018-06-25-11-52-50	0	0	x	20	0	41.5	23.6	41.8	23.5	41.9	0.419	20304	Last10	Here	98
1098	31364	4	Calystegia silvatica	3004	2018-06-25-11-52-52	0	0	x	20	0	41.6	23.6	41.8	23.6	41.9	0.319	20304	Last10	Here	99
1099	31365	4	Calystegia silvatica	3004	2018-06-25-11-53-26	0	0	x	25	0	41.5	23.6	41.7	23.6	41.8	0.326	20305	First10	Here	1
1100	31366	4	Calystegia silvatica	3004	2018-06-25-11-53-28	0	0	x	25	0	41.6	23.7	41.7	23.6	41.8	0.226	20305	First10	Here	2
1101	31367	4	Calystegia silvatica	3004	2018-06-25-11-53-30	0	0	x	25	0	41.5	23.6	41.7	23.6	41.8	0.326	20305	First10	Here	3
1102	31368	4	Calystegia silvatica	3004	2018-06-25-11-53-32	0	0	x	25	0	41.5	23.6	41.7	23.6	41.8	0.326	20305	First10	Here	4
1103	31369	4	Calystegia silvatica	3004	2018-06-25-11-53-34	0	0	x	25	0	41.5	23.6	41.6	23.5	41.7	0.234	20305	First10	Here	5
1104	31370	4	Calystegia silvatica	3004	2018-06-25-11-53-36	0	0	x	25	0	41.5	23.6	41.7	23.6	41.8	0.326	20305	First10	Here	6
1105	31371	4	Calystegia silvatica	3004	2018-06-25-11-53-38	0	0	x	25	0	41.6	23.7	41.7	23.6	41.8	0.226	20305	First10	Here	7
1106	31372	4	Calystegia silvatica	3004	2018-06-25-11-53-41	0	0	x	25	0	41.5	23.6	41.7	23.6	41.8	0.326	20305	First10	Here	8
1107	31373	4	Calystegia silvatica	3004	2018-06-25-11-53-43	0	0	x	25	0	41.5	23.6	41.7	23.6	41.8	0.326	20305	First10	Here	9
1108	31374	4	Calystegia silvatica	3004	2018-06-25-11-53-45	0	0	x	25	0	41.6	23.7	41.7	23.6	41.8	0.226	20305	First10	Here	10
1109	31375	4	Calystegia silvatica	3004	2018-06-25-11-53-47	0	0	x	25	0	41.6	23.7	41.6	23.6	41.7	0.134	20305			11
1110	31376	4	Calystegia silvatica	3004	2018-06-25-11-53-49	0	0	x	25	0	41.5	23.6	41.7	23.6	41.8	0.326	20305			12
1111	31377	4	Calystegia silvatica	3004	2018-06-25-11-53-51	0	0	x	25	0	41.6	23.7	41.7	23.6	41.8	0.226	20305			13
1112	31378	4	Calystegia silvatica	3004	2018-06-25-11-53-53	0	0	x	25	0	41.6	23.7	41.6	23.6	41.7	0.134	20305			14
1113	31379	4	Calystegia silvatica	3004	2018-06-25-11-53-55	0	0	x	25	0	41.5	23.6	41.7	23.6	41.8	0.326	20305			15
1114	31380	4	Calystegia silvatica	3004	2018-06-25-11-53-57	0	0	x	25	0	41.6	23.7	41.7	23.6	41.8	0.226	20305			16
1115	31381	4	Calystegia silvatica	3004	2018-06-25-11-53-59	0	0	x	25	0	41.6	23.7	41.7	23.6	41.8	0.226	20305			17
1116	31382	4	Calystegia silvatica	3004	2018-06-25-11-54-01	0	0	x	25	0	41.5	23.6	41.7	23.6	41.8	0.326	20305			18
1117	31383	4	Calystegia silvatica	3004	2018-06-25-11-54-03	0	0	x	25	0	41.6	23.7	41.7	23.6	41.8	0.226	20305			19
1118	31384	4	Calystegia silvatica	3004	2018-06-25-11-54-05	0	0	x	25	0	41.6	23.7	41.7	23.6	41.8	0.226	20305			20
1119	31385	4	Calystegia silvatica	3004	2018-06-25-11-54-07	0	0	x	25	0	41.7	23.7	41.7	23.6	41.8	0.126	20305			21
1120	31386	4	Calystegia silvatica	3004	2018-06-25-11-54-09	0	0	x	25	0	41.5	23.6	41.7	23.6	41.8	0.326	20305			22
1121	31387	4	Calystegia silvatica	3004	2018-06-25-11-54-11	0	0	x	25	0	41.6	23.7	41.7	23.6	41.8	0.226	20305			23
1122	31388	4	Calystegia silvatica	3004	2018-06-25-11-54-13	0	0	x	25	0	41.6	23.7	41.7	23.6	41.8	0.226	20305			24
1123	31389	4	Calystegia silvatica	3004	2018-06-25-11-54-15	0	0	x	25	0	41.5	23.6	41.7	23.6	41.8	0.326	20305			25
1124	31390	4	Calystegia silvatica	3004	2018-06-25-11-54-17	0	0	x	25	0	41.5	23.6	41.7	23.6	41.8	0.326	20305			26
1125	31391	4	Calystegia silvatica	3004	2018-06-25-11-54-19	0	0	x	25	0	41.5	23.6	41.7	23.6	41.8	0.326	20305			27
1126	31392	4	Calystegia silvatica	3004	2018-06-25-11-54-21	0	0	x	25	0	41.5	23.6	41.7	23.6	41.8	0.326	20305			28
1127	31393	4	Calystegia silvatica	3004	2018-06-25-11-54-23	0	0	x	25	0	41.5	23.6	41.7	23.6	41.8	0.326	20305			29
1128	31394	4	Calystegia silvatica	3004	2018-06-25-11-54-25	0	0	x	25	0	41.6	23.7	41.7	23.6	41.8	0.226	20305			30
1129	31395	4	Calystegia silvatica	3004	2018-06-25-11-54-27	0	0	x	25	0	41.5	23.6	41.7	23.6	41.8	0.326	20305			31
1130	31396	4	Calystegia silvatica	3004	2018-06-25-11-54-29	0	0	x	25	0	41.5	23.6	41.7	23.6	41.8	0.326	20305			32
1131	31397	4	Calystegia silvatica	3004	2018-06-25-11-54-31	0	0	x	25	0	41.5	23.6	41.7	23.6	41.8	0.326	20305			33
1132	31398	4	Calystegia silvatica	3004	2018-06-25-11-54-33	0	0	x	25	0	41.5	23.6	41.7	23.6	41.8	0.326	20305			34
1133	31399	4	Calystegia silvatica	3004	2018-06-25-11-54-35	0	0	x	25	0	41.6	23.7	41.7	23.6	41.8	0.226	20305			35
1134	31400	4	Calystegia silvatica	3004	2018-06-25-11-54-37	0	0	x	25	0	41.5	23.6	41.7	23.6	41.8	0.326	20305			36
1135	31401	4	Calystegia silvatica	3004	2018-06-25-11-54-39	0	0	x	25	0	41.5	23.6	41.6	23.5	41.7	0.234	20305			37
1136	31402	4	Calystegia silvatica	3004	2018-06-25-11-54-41	0	0	x	25	0	41.5	23.6	41.7	23.6	41.8	0.326	20305			38
1137	31403	4	Calystegia silvatica	3004	2018-06-25-11-54-43	0	0	x	25	0	41.6	23.7	41.7	23.6	41.8	0.226	20305			39
1138	31404	4	Calystegia silvatica	3004	2018-06-25-11-54-45	0	0	x	25	0	41.6	23.7	41.7	23.6	41.8	0.226	20305			40
1139	31405	4	Calystegia silvatica	3004	2018-06-25-11-54-47	0	0	x	25	0	41.5	23.6	41.7	23.6	41.8	0.326	20305			41
1140	31406	4	Calystegia silvatica	3004	2018-06-25-11-54-49	0	0	x	25	0	41.5	23.6	41.6	23.5	41.7	0.234	20305			42
1141	31407	4	Calystegia silvatica	3004	2018-06-25-11-54-51	0	0	x	25	0	41.5	23.6	41.7	23.6	41.8	0.326	20305			43
1142	31408	4	Calystegia silvatica	3004	2018-06-25-11-54-53	0	0	x	25	0	41.5	23.6	41.7	23.6	41.8	0.326	20305			44
1143	31409	4	Calystegia silvatica	3004	2018-06-25-11-54-55	0	0	x	25	0	41.6	23.7	41.5	23.5	41.6	0.041	20305			45
1144	31410	4	Calystegia silvatica	3004	2018-06-25-11-54-57	0	0	x	25	0	41.6	23.7	41.7	23.6	41.8	0.226	20305			46
1145	31411	4	Calystegia silvatica	3004	2018-06-25-11-54-59	0	0	x	25	0	41.5	23.6	41.6	23.6	41.7	0.234	20305			47
1146	31412	4	Calystegia silvatica	3004	2018-06-25-11-55-01	0	0	x	25	0	41.5	23.6	41.7	23.6	41.8	0.326	20305			48
1147	31413	4	Calystegia silvatica	3004	2018-06-25-11-55-03	0	0	x	25	0	41.5	23.6	41.6	23.6	41.7	0.234	20305			49
1148	31414	4	Calystegia silvatica	3004	2018-06-25-11-55-05	0	0	x	25	0	41.5	23.6	41.6	23.6	41.7	0.234	20305			50
1149	31415	4	Calystegia silvatica	3004	2018-06-25-11-55-07	0	0	x	25	0	41.5	23.6	41.5	23.5	41.6	0.141	20305			51
1150	31416	4	Calystegia silvatica	3004	2018-06-25-11-55-09	0	0	x	25	0	41.5	23.6	41.6	23.6	41.7	0.234	20305			52
1151	31417	4	Calystegia silvatica	3004	2018-06-25-11-55-11	0	0	x	25	0	41.5	23.6	41.6	23.6	41.7	0.234	20305			53
1152	31418	4	Calystegia silvatica	3004	2018-06-25-11-55-13	0	0	x	25	0	41.6	23.7	41.6	23.6	41.7	0.134	20305			54
1153	31419	4	Calystegia silvatica	3004	2018-06-25-11-55-15	0	0	x	25	0	41.5	23.6	41.6	23.6	41.7	0.234	20305			55
1154	31420	4	Calystegia silvatica	3004	2018-06-25-11-55-17	0	0	x	25	0	41.6	23.7	41.7	23.6	41.8	0.226	20305			56
1155	31421	4	Calystegia silvatica	3004	2018-06-25-11-55-19	0	0	x	25	0	41.5	23.6	41.7	23.6	41.8	0.326	20305			57
1156	31422	4	Calystegia silvatica	3004	2018-06-25-11-55-21	0	0	x	25	0	41.5	23.6	41.7	23.6	41.8	0.326	20305			58
1157	31423	4	Calystegia silvatica	3004	2018-06-25-11-55-23	0	0	x	25	0	41.6	23.6	41.7	23.6	41.8	0.226	20305			59
1158	31424	4	Calystegia silvatica	3004	2018-06-25-11-55-25	0	0	x	25	0	41.5	23.6	41.7	23.6	41.8	0.326	20305			60
1159	31425	4	Calystegia silvatica	3004	2018-06-25-11-55-27	0	0	x	25	0	41.5	23.6	41.6	23.6	41.7	0.234	20305			61
1160	31426	4	Calystegia silvatica	3004	2018-06-25-11-55-29	0	0	x	25	0	41.5	23.6	41.6	23.5	41.7	0.234	20305			62
1161	31427	4	Calystegia silvatica	3004	2018-06-25-11-55-31	0	0	x	25	0	41.6	23.6	41.7	23.6	41.8	0.226	20305			63
1162	31428	4	Calystegia silvatica	3004	2018-06-25-11-55-33	0	0	x	25	0	41.6	23.6	41.7	23.6	41.8	0.226	20305			64
1163	31429	4	Calystegia silvatica	3004	2018-06-25-11-55-35	0	0	x	25	0	41.6	23.6	41.7	23.6	41.8	0.226	20305			65
1164	31430	4	Calystegia silvatica	3004	2018-06-25-11-55-37	0	0	x	25	0	41.6	23.6	41.7	23.6	41.8	0.226	20305			66
1165	31431	4	Calystegia silvatica	3004	2018-06-25-11-55-39	0	0	x	25	0	41.6	23.6	41.7	23.6	41.8	0.226	20305			67
1166	31432	4	Calystegia silvatica	3004	2018-06-25-11-55-41	0	0	x	25	0	41.6	23.6	41.7	23.6	41.8	0.226	20305			68
1167	31433	4	Calystegia silvatica	3004	2018-06-25-11-55-43	0	0	x	25	0	41.6	23.6	41.7	23.6	41.8	0.226	20305			69
1168	31434	4	Calystegia silvatica	3004	2018-06-25-11-55-45	0	0	x	25	0	41.6	23.6	41.6	23.6	41.7	0.134	20305			70
1169	31435	4	Calystegia silvatica	3004	2018-06-25-11-55-47	0	0	x	25	0	41.6	23.6	41.6	23.6	41.7	0.134	20305			71
1170	31436	4	Calystegia silvatica	3004	2018-06-25-11-55-49	0	0	x	25	0	41.6	23.6	41.6	23.6	41.7	0.134	20305			72
1171	31437	4	Calystegia silvatica	3004	2018-06-25-11-55-51	0	0	x	25	0	41.6	23.6	41.7	23.6	41.8	0.226	20305			73
1172	31438	4	Calystegia silvatica	3004	2018-06-25-11-55-53	0	0	x	25	0	41.6	23.6	41.6	23.6	41.7	0.134	20305			74
1173	31439	4	Calystegia silvatica	3004	2018-06-25-11-55-55	0	0	x	25	0	41.6	23.6	41.5	23.5	41.6	0.041	20305			75
1174	31440	4	Calystegia silvatica	3004	2018-06-25-11-55-57	0	0	x	25	0	41.6	23.6	41.7	23.6	41.8	0.226	20305			76
1175	31441	4	Calystegia silvatica	3004	2018-06-25-11-56-01	0	0	x	25	0	41.6	23.6	41.7	23.6	41.8	0.226	20305			77
1176	31442	4	Calystegia silvatica	3004	2018-06-25-11-56-03	0	0	x	25	0	41.6	23.6	41.6	23.6	41.7	0.134	20305			78
1177	31443	4	Calystegia silvatica	3004	2018-06-25-11-56-05	0	0	x	25	0	41.6	23.6	41.7	23.6	41.8	0.226	20305			79
1178	31444	4	Calystegia silvatica	3004	2018-06-25-11-56-07	0	0	x	25	0	41.6	23.6	41.7	23.6	41.8	0.226	20305			80
1179	31445	4	Calystegia silvatica	3004	2018-06-25-11-56-09	0	0	x	25	0	41.6	23.6	41.7	23.6	41.8	0.226	20305			81
1180	31446	4	Calystegia silvatica	3004	2018-06-25-11-56-11	0	0	x	25	0	41.6	23.6	41.7	23.6	41.8	0.226	20305			82
1181	31447	4	Calystegia silvatica	3004	2018-06-25-11-56-13	0	0	x	25	0	41.6	23.6	41.7	23.6	41.8	0.226	20305			83
1182	31448	4	Calystegia silvatica	3004	2018-06-25-11-56-15	0	0	x	25	0	41.6	23.6	41.7	23.6	41.8	0.226	20305			84
1183	31449	4	Calystegia silvatica	3004	2018-06-25-11-56-17	0	0	x	25	0	41.6	23.6	41.7	23.6	41.8	0.226	20305			85
1184	31450	4	Calystegia silvatica	3004	2018-06-25-11-56-19	0	0	x	25	0	41.6	23.6	41.7	23.6	41.8	0.226	20305			86
1185	31451	4	Calystegia silvatica	3004	2018-06-25-11-56-21	0	0	x	25	0	41.7	23.7	41.7	23.6	41.8	0.126	20305			87
1186	31452	4	Calystegia silvatica	3004	2018-06-25-11-56-23	0	0	x	25	0	41.6	23.6	41.7	23.6	41.8	0.226	20305			88
1187	31453	4	Calystegia silvatica	3004	2018-06-25-11-56-25	0	0	x	25	0	41.6	23.6	41.7	23.6	41.8	0.226	20305			89
1188	31454	4	Calystegia silvatica	3004	2018-06-25-11-56-27	0	0	x	25	0	41.6	23.6	41.7	23.6	41.8	0.226	20305			90
1189	31455	4	Calystegia silvatica	3004	2018-06-25-11-56-29	0	0	x	25	0	41.7	23.7	41.6	23.6	41.7	0.034	20305	Last10	Here	91
1190	31456	4	Calystegia silvatica	3004	2018-06-25-11-56-31	0	0	x	25	0	41.6	23.6	41.7	23.6	41.8	0.226	20305	Last10	Here	92
1191	31457	4	Calystegia silvatica	3004	2018-06-25-11-56-33	0	0	x	25	0	41.7	23.7	41.7	23.6	41.8	0.126	20305	Last10	Here	93
1192	31458	4	Calystegia silvatica	3004	2018-06-25-11-56-35	0	0	x	25	0	41.6	23.6	41.7	23.6	41.8	0.226	20305	Last10	Here	94
1193	31459	4	Calystegia silvatica	3004	2018-06-25-11-56-37	0	0	x	25	0	41.6	23.6	41.6	23.6	41.7	0.134	20305	Last10	Here	95
1194	31460	4	Calystegia silvatica	3004	2018-06-25-11-56-39	0	0	x	25	0	41.6	23.6	41.7	23.6	41.8	0.226	20305	Last10	Here	96
1195	31461	4	Calystegia silvatica	3004	2018-06-25-11-56-41	0	0	x	25	0	41.7	23.7	41.6	23.6	41.7	0.034	20305	Last10	Here	97
1196	31462	4	Calystegia silvatica	3004	2018-06-25-11-56-43	0	0	x	25	0	41.5	23.6	41.5	23.5	41.6	0.141	20305	Last10	Here	98
1197	31463	4	Calystegia silvatica	3004	2018-06-25-11-57-17	0	0	x	30	0	41.6	23.6	41.5	23.6	41.6	0.041	20306	First10	Here	1
1198	31464	4	Calystegia silvatica	3004	2018-06-25-11-57-19	0	0	x	30	0	41.6	23.6	41.5	23.6	41.6	0.041	20306	First10	Here	2
1199	31465	4	Calystegia silvatica	3004	2018-06-25-11-57-21	0	0	x	30	0	41.6	23.6	41.5	23.6	41.6	0.041	20306	First10	Here	3
1200	31466	4	Calystegia silvatica	3004	2018-06-25-11-57-23	0	0	x	30	0	41.6	23.6	41.5	23.6	41.6	0.041	20306	First10	Here	4
1201	31467	4	Calystegia silvatica	3004	2018-06-25-11-57-25	0	0	x	30	0	41.5	23.6	41.5	23.6	41.6	0.141	20306	First10	Here	5
1202	31468	4	Calystegia silvatica	3004	2018-06-25-11-57-27	0	0	x	30	0	41.6	23.6	41.4	23.5	41.5	-0.051	20306	First10	Here	6
1203	31469	4	Calystegia silvatica	3004	2018-06-25-11-57-29	0	0	x	30	0	41.7	23.7	41.5	23.6	41.6	-0.059	20306	First10	Here	7
1204	31470	4	Calystegia silvatica	3004	2018-06-25-11-57-31	0	0	x	30	0	41.5	23.6	41.6	23.6	41.7	0.234	20306	First10	Here	8
1205	31471	4	Calystegia silvatica	3004	2018-06-25-11-57-33	0	0	x	30	0	41.6	23.7	41.6	23.6	41.7	0.134	20306	First10	Here	9
1206	31472	4	Calystegia silvatica	3004	2018-06-25-11-57-35	0	0	x	30	0	41.5	23.6	41.6	23.6	41.7	0.234	20306	First10	Here	10
1207	31473	4	Calystegia silvatica	3004	2018-06-25-11-57-37	0	0	x	30	0	41.6	23.6	41.6	23.6	41.7	0.134	20306			11
1208	31474	4	Calystegia silvatica	3004	2018-06-25-11-57-39	0	0	x	30	0	41.7	23.7	41.6	23.6	41.7	0.034	20306			12
1209	31475	4	Calystegia silvatica	3004	2018-06-25-11-57-41	0	0	x	30	0	41.5	23.6	41.6	23.6	41.7	0.234	20306			13
1210	31476	4	Calystegia silvatica	3004	2018-06-25-11-57-43	0	0	x	30	0	41.5	23.6	41.6	23.6	41.7	0.234	20306			14
1211	31477	4	Calystegia silvatica	3004	2018-06-25-11-57-45	0	0	x	30	0	41.7	23.7	41.6	23.6	41.7	0.034	20306			15
1212	31478	4	Calystegia silvatica	3004	2018-06-25-11-57-47	0	0	x	30	0	41.6	23.6	41.6	23.6	41.7	0.134	20306			16
1213	31479	4	Calystegia silvatica	3004	2018-06-25-11-57-49	0	0	x	30	0	41.7	23.7	41.6	23.6	41.7	0.034	20306			17
1214	31480	4	Calystegia silvatica	3004	2018-06-25-11-57-51	0	0	x	30	0	41.6	23.7	41.6	23.6	41.7	0.134	20306			18
1215	31481	4	Calystegia silvatica	3004	2018-06-25-11-57-53	0	0	x	30	0	41.6	23.7	41.6	23.6	41.7	0.134	20306			19
1216	31482	4	Calystegia silvatica	3004	2018-06-25-11-57-55	0	0	x	30	0	41.6	23.6	41.6	23.6	41.7	0.134	20306			20
1217	31483	4	Calystegia silvatica	3004	2018-06-25-11-57-57	0	0	x	30	0	41.5	23.6	41.4	23.5	41.5	0.049	20306			21
1218	31484	4	Calystegia silvatica	3004	2018-06-25-11-57-59	0	0	x	30	0	41.6	23.6	41.5	23.6	41.6	0.041	20306			22
1219	31485	4	Calystegia silvatica	3004	2018-06-25-11-58-01	0	0	x	30	0	41.6	23.7	41.5	23.6	41.6	0.041	20306			23
1220	31486	4	Calystegia silvatica	3004	2018-06-25-11-58-03	0	0	x	30	0	41.5	23.6	41.5	23.6	41.6	0.141	20306			24
1221	31487	4	Calystegia silvatica	3004	2018-06-25-11-58-05	0	0	x	30	0	41.7	23.7	41.5	23.6	41.6	-0.059	20306			25
1222	31488	4	Calystegia silvatica	3004	2018-06-25-11-58-07	0	0	x	30	0	41.7	23.7	41.6	23.6	41.7	0.034	20306			26
1223	31489	4	Calystegia silvatica	3004	2018-06-25-11-58-09	0	0	x	30	0	41.5	23.6	41.6	23.6	41.7	0.234	20306			27
1224	31490	4	Calystegia silvatica	3004	2018-06-25-11-58-11	0	0	x	30	0	41.5	23.6	41.6	23.6	41.7	0.234	20306			28
1225	31491	4	Calystegia silvatica	3004	2018-06-25-11-58-13	0	0	x	30	0	41.5	23.6	41.5	23.6	41.6	0.141	20306			29
1226	31492	4	Calystegia silvatica	3004	2018-06-25-11-58-15	0	0	x	30	0	41.5	23.6	41.5	23.6	41.6	0.141	20306			30
1227	31493	4	Calystegia silvatica	3004	2018-06-25-11-58-17	0	0	x	30	0	41.6	23.6	41.5	23.6	41.6	0.041	20306			31
1228	31494	4	Calystegia silvatica	3004	2018-06-25-11-58-19	0	0	x	30	0	41.5	23.6	41.6	23.6	41.7	0.234	20306			32
1229	31495	4	Calystegia silvatica	3004	2018-06-25-11-58-21	0	0	x	30	0	41.6	23.6	41.6	23.6	41.7	0.134	20306			33
1230	31496	4	Calystegia silvatica	3004	2018-06-25-11-58-23	0	0	x	30	0	41.6	23.6	41.6	23.6	41.7	0.134	20306			34
1231	31497	4	Calystegia silvatica	3004	2018-06-25-11-58-25	0	0	x	30	0	41.6	23.6	41.6	23.6	41.7	0.134	20306			35
1232	31498	4	Calystegia silvatica	3004	2018-06-25-11-58-27	0	0	x	30	0	41.6	23.6	41.6	23.6	41.7	0.134	20306			36
1233	31499	4	Calystegia silvatica	3004	2018-06-25-11-58-29	0	0	x	30	0	41.6	23.6	41.6	23.6	41.7	0.134	20306			37
1234	31500	4	Calystegia silvatica	3004	2018-06-25-11-58-31	0	0	x	30	0	41.6	23.6	41.6	23.6	41.7	0.134	20306			38
1235	31501	4	Calystegia silvatica	3004	2018-06-25-11-58-33	0	0	x	30	0	41.6	23.6	41.6	23.6	41.7	0.134	20306			39
1236	31502	4	Calystegia silvatica	3004	2018-06-25-11-58-35	0	0	x	30	0	41.7	23.7	41.6	23.6	41.7	0.034	20306			40
1237	31503	4	Calystegia silvatica	3004	2018-06-25-11-58-37	0	0	x	30	0	41.6	23.6	41.6	23.6	41.7	0.134	20306			41
1238	31504	4	Calystegia silvatica	3004	2018-06-25-11-58-39	0	0	x	30	0	41.7	23.7	41.6	23.6	41.7	0.034	20306			42
1239	31505	4	Calystegia silvatica	3004	2018-06-25-11-58-41	0	0	x	30	0	41.6	23.6	41.6	23.6	41.7	0.134	20306			43
1240	31506	4	Calystegia silvatica	3004	2018-06-25-11-58-43	0	0	x	30	0	41.7	23.7	41.6	23.6	41.7	0.034	20306			44
1241	31507	4	Calystegia silvatica	3004	2018-06-25-11-58-45	0	0	x	30	0	41.6	23.6	41.6	23.6	41.7	0.134	20306			45
1242	31508	4	Calystegia silvatica	3004	2018-06-25-11-58-47	0	0	x	30	0	41.7	23.7	41.6	23.6	41.7	0.034	20306			46
1243	31509	4	Calystegia silvatica	3004	2018-06-25-11-58-49	0	0	x	30	0	41.7	23.7	41.6	23.6	41.7	0.034	20306			47
1244	31510	4	Calystegia silvatica	3004	2018-06-25-11-58-51	0	0	x	30	0	41.6	23.6	41.6	23.6	41.7	0.134	20306			48
1245	31511	4	Calystegia silvatica	3004	2018-06-25-11-58-54	0	0	x	30	0	41.6	23.6	41.6	23.6	41.7	0.134	20306			49
1246	31512	4	Calystegia silvatica	3004	2018-06-25-11-58-56	0	0	x	30	0	41.7	23.7	41.6	23.6	41.7	0.034	20306			50
1247	31513	4	Calystegia silvatica	3004	2018-06-25-11-58-58	0	0	x	30	0	41.7	23.7	41.6	23.6	41.7	0.034	20306			51
1248	31514	4	Calystegia silvatica	3004	2018-06-25-11-59-00	0	0	x	30	0	41.7	23.7	41.6	23.6	41.7	0.034	20306			52
1249	31515	4	Calystegia silvatica	3004	2018-06-25-11-59-02	0	0	x	30	0	41.6	23.6	41.6	23.6	41.7	0.134	20306			53
1250	31516	4	Calystegia silvatica	3004	2018-06-25-11-59-04	0	0	x	30	0	41.7	23.7	41.6	23.6	41.7	0.034	20306			54
1251	31517	4	Calystegia silvatica	3004	2018-06-25-11-59-06	0	0	x	30	0	41.7	23.7	41.6	23.6	41.7	0.034	20306			55
1252	31518	4	Calystegia silvatica	3004	2018-06-25-11-59-08	0	0	x	30	0	41.6	23.6	41.6	23.6	41.7	0.134	20306			56
1253	31519	4	Calystegia silvatica	3004	2018-06-25-11-59-10	0	0	x	30	0	41.7	23.7	41.6	23.6	41.7	0.034	20306			57
1254	31520	4	Calystegia silvatica	3004	2018-06-25-11-59-12	0	0	x	30	0	41.7	23.7	41.6	23.6	41.7	0.034	20306			58
1255	31521	4	Calystegia silvatica	3004	2018-06-25-11-59-14	0	0	x	30	0	41.6	23.6	41.6	23.6	41.7	0.134	20306			59
1256	31522	4	Calystegia silvatica	3004	2018-06-25-11-59-16	0	0	x	30	0	41.6	23.7	41.6	23.6	41.7	0.134	20306			60
1257	31523	4	Calystegia silvatica	3004	2018-06-25-11-59-18	0	0	x	30	0	41.6	23.7	41.6	23.6	41.7	0.134	20306			61
1258	31524	4	Calystegia silvatica	3004	2018-06-25-11-59-20	0	0	x	30	0	41.6	23.7	41.6	23.6	41.7	0.134	20306			62
1259	31525	4	Calystegia silvatica	3004	2018-06-25-11-59-22	0	0	x	30	0	41.6	23.7	41.5	23.6	41.6	0.041	20306			63
1260	31526	4	Calystegia silvatica	3004	2018-06-25-11-59-24	0	0	x	30	0	41.6	23.7	41.6	23.6	41.7	0.134	20306			64
1261	31527	4	Calystegia silvatica	3004	2018-06-25-11-59-26	0	0	x	30	0	41.5	23.6	41.5	23.6	41.6	0.141	20306			65
1262	31528	4	Calystegia silvatica	3004	2018-06-25-11-59-28	0	0	x	30	0	41.6	23.7	41.5	23.6	41.6	0.041	20306			66
1263	31529	4	Calystegia silvatica	3004	2018-06-25-11-59-30	0	0	x	30	0	41.6	23.7	41.5	23.6	41.6	0.041	20306			67
1264	31530	4	Calystegia silvatica	3004	2018-06-25-11-59-32	0	0	x	30	0	41.6	23.7	41.5	23.6	41.6	0.041	20306			68
1265	31531	4	Calystegia silvatica	3004	2018-06-25-11-59-34	0	0	x	30	0	41.6	23.7	41.5	23.6	41.6	0.041	20306			69
1266	31532	4	Calystegia silvatica	3004	2018-06-25-11-59-36	0	0	x	30	0	41.6	23.7	41.5	23.6	41.6	0.041	20306			70
1267	31533	4	Calystegia silvatica	3004	2018-06-25-11-59-38	0	0	x	30	0	41.6	23.7	41.5	23.6	41.6	0.041	20306			71
1268	31534	4	Calystegia silvatica	3004	2018-06-25-11-59-40	0	0	x	30	0	41.6	23.7	41.5	23.6	41.6	0.041	20306			72
1269	31535	4	Calystegia silvatica	3004	2018-06-25-11-59-42	0	0	x	30	0	41.6	23.7	41.5	23.6	41.6	0.041	20306			73
1270	31536	4	Calystegia silvatica	3004	2018-06-25-11-59-44	0	0	x	30	0	41.6	23.7	41.5	23.6	41.6	0.041	20306			74
1271	31537	4	Calystegia silvatica	3004	2018-06-25-11-59-46	0	0	x	30	0	41.6	23.7	41.6	23.6	41.7	0.134	20306			75
1272	31538	4	Calystegia silvatica	3004	2018-06-25-11-59-48	0	0	x	30	0	41.6	23.7	41.5	23.6	41.6	0.041	20306			76
1273	31539	4	Calystegia silvatica	3004	2018-06-25-11-59-50	0	0	x	30	0	41.6	23.7	41.5	23.6	41.6	0.041	20306			77
1274	31540	4	Calystegia silvatica	3004	2018-06-25-11-59-52	0	0	x	30	0	41.6	23.7	41.5	23.6	41.6	0.041	20306			78
1275	31541	4	Calystegia silvatica	3004	2018-06-25-11-59-54	0	0	x	30	0	41.5	23.6	41.5	23.6	41.6	0.141	20306			79
1276	31542	4	Calystegia silvatica	3004	2018-06-25-11-59-56	0	0	x	30	0	41.5	23.6	41.5	23.6	41.6	0.141	20306			80
1277	31543	4	Calystegia silvatica	3004	2018-06-25-11-59-58	0	0	x	30	0	41.6	23.7	41.5	23.6	41.6	0.041	20306			81
1278	31544	4	Calystegia silvatica	3004	2018-06-25-12-00-00	0	0	x	30	0	41.6	23.7	41.5	23.6	41.6	0.041	20306			82
1279	31545	4	Calystegia silvatica	3004	2018-06-25-12-00-02	0	0	x	30	0	41.5	23.6	41.5	23.6	41.6	0.141	20306			83
1280	31546	4	Calystegia silvatica	3004	2018-06-25-12-00-04	0	0	x	30	0	41.6	23.7	41.5	23.6	41.6	0.041	20306			84
1281	31547	4	Calystegia silvatica	3004	2018-06-25-12-00-06	0	0	x	30	0	41.5	23.6	41.5	23.6	41.6	0.141	20306			85
1282	31548	4	Calystegia silvatica	3004	2018-06-25-12-00-08	0	0	x	30	0	41.6	23.7	41.5	23.6	41.6	0.041	20306			86
1283	31549	4	Calystegia silvatica	3004	2018-06-25-12-00-10	0	0	x	30	0	41.6	23.7	41.5	23.6	41.6	0.041	20306			87
1284	31550	4	Calystegia silvatica	3004	2018-06-25-12-00-12	0	0	x	30	0	41.6	23.7	41.5	23.6	41.6	0.041	20306			88
1285	31551	4	Calystegia silvatica	3004	2018-06-25-12-00-14	0	0	x	30	0	41.6	23.7	41.5	23.6	41.6	0.041	20306			89
1286	31552	4	Calystegia silvatica	3004	2018-06-25-12-00-16	0	0	x	30	0	41.6	23.7	41.5	23.6	41.6	0.041	20306			90
1287	31553	4	Calystegia silvatica	3004	2018-06-25-12-00-18	0	0	x	30	0	41.5	23.6	41.5	23.6	41.6	0.141	20306	Last10	Here	91
1288	31554	4	Calystegia silvatica	3004	2018-06-25-12-00-20	0	0	x	30	0	41.6	23.7	41.5	23.6	41.6	0.041	20306	Last10	Here	92
1289	31555	4	Calystegia silvatica	3004	2018-06-25-12-00-22	0	0	x	30	0	41.6	23.7	41.5	23.6	41.6	0.041	20306	Last10	Here	93
1290	31556	4	Calystegia silvatica	3004	2018-06-25-12-00-24	0	0	x	30	0	41.6	23.7	41.4	23.5	41.5	-0.051	20306	Last10	Here	94
1291	31557	4	Calystegia silvatica	3004	2018-06-25-12-00-26	0	0	x	30	0	41.6	23.7	41.5	23.6	41.6	0.041	20306	Last10	Here	95
1292	31558	4	Calystegia silvatica	3004	2018-06-25-12-00-28	0	0	x	30	0	41.5	23.6	41.5	23.6	41.6	0.141	20306	Last10	Here	96
1293	31559	4	Calystegia silvatica	3004	2018-06-25-12-00-30	0	0	x	30	0	41.5	23.6	41.5	23.6	41.6	0.141	20306	Last10	Here	97
1294	31560	4	Calystegia silvatica	3004	2018-06-25-12-00-32	0	0	x	30	0	41.6	23.7	41.5	23.6	41.6	0.041	20306	Last10	Here	98
1295	31561	4	Calystegia silvatica	3004	2018-06-25-12-00-34	0	0	x	30	0	41.5	23.6	41.5	23.6	41.6	0.141	20306	Last10	Here	99
1296	31562	4	Calystegia silvatica	3004	2018-06-25-12-01-08	0	0	z	0	5	41.6	23.7	41.6	23.6	41.7	0.134	20307	First10	Here	1
1297	31563	4	Calystegia silvatica	3004	2018-06-25-12-01-10	0	0	z	0	5	41.6	23.7	41.6	23.6	41.7	0.134	20307	First10	Here	2
1298	31564	4	Calystegia silvatica	3004	2018-06-25-12-01-12	0	0	z	0	5	41.6	23.7	41.7	23.6	41.8	0.226	20307	First10	Here	3
1299	31565	4	Calystegia silvatica	3004	2018-06-25-12-01-14	0	0	z	0	5	41.6	23.7	41.7	23.6	41.8	0.226	20307	First10	Here	4
1300	31566	4	Calystegia silvatica	3004	2018-06-25-12-01-16	0	0	z	0	5	41.6	23.7	41.7	23.6	41.8	0.226	20307	First10	Here	5
1301	31567	4	Calystegia silvatica	3004	2018-06-25-12-01-18	0	0	z	0	5	41.6	23.7	41.7	23.6	41.8	0.226	20307	First10	Here	6
1302	31568	4	Calystegia silvatica	3004	2018-06-25-12-01-20	0	0	z	0	5	41.6	23.7	41.7	23.6	41.8	0.226	20307	First10	Here	7
1303	31569	4	Calystegia silvatica	3004	2018-06-25-12-01-22	0	0	z	0	5	41.6	23.7	41.7	23.6	41.8	0.226	20307	First10	Here	8
1304	31570	4	Calystegia silvatica	3004	2018-06-25-12-01-24	0	0	z	0	5	41.6	23.7	41.7	23.6	41.8	0.226	20307	First10	Here	9
1305	31571	4	Calystegia silvatica	3004	2018-06-25-12-01-26	0	0	z	0	5	41.6	23.7	41.7	23.6	41.8	0.226	20307	First10	Here	10
1306	31572	4	Calystegia silvatica	3004	2018-06-25-12-01-28	0	0	z	0	5	41.6	23.7	41.7	23.6	41.8	0.226	20307			11
1307	31573	4	Calystegia silvatica	3004	2018-06-25-12-01-30	0	0	z	0	5	41.6	23.7	41.7	23.6	41.8	0.226	20307			12
1308	31574	4	Calystegia silvatica	3004	2018-06-25-12-01-32	0	0	z	0	5	41.6	23.7	41.7	23.6	41.8	0.226	20307			13
1309	31575	4	Calystegia silvatica	3004	2018-06-25-12-01-34	0	0	z	0	5	41.6	23.7	41.7	23.6	41.8	0.226	20307			14
1310	31576	4	Calystegia silvatica	3004	2018-06-25-12-01-36	0	0	z	0	5	41.6	23.7	41.7	23.6	41.8	0.226	20307			15
1311	31577	4	Calystegia silvatica	3004	2018-06-25-12-01-38	0	0	z	0	5	41.6	23.7	41.7	23.6	41.8	0.226	20307			16
1312	31578	4	Calystegia silvatica	3004	2018-06-25-12-01-40	0	0	z	0	5	41.6	23.7	41.7	23.6	41.8	0.226	20307			17
1313	31579	4	Calystegia silvatica	3004	2018-06-25-12-01-42	0	0	z	0	5	41.6	23.7	41.7	23.6	41.8	0.226	20307			18
1314	31580	4	Calystegia silvatica	3004	2018-06-25-12-01-44	0	0	z	0	5	41.6	23.7	41.7	23.6	41.8	0.226	20307			19
1315	31581	4	Calystegia silvatica	3004	2018-06-25-12-01-46	0	0	z	0	5	41.6	23.7	41.7	23.6	41.8	0.226	20307			20
1316	31582	4	Calystegia silvatica	3004	2018-06-25-12-01-48	0	0	z	0	5	41.6	23.7	41.7	23.6	41.8	0.226	20307			21
1317	31583	4	Calystegia silvatica	3004	2018-06-25-12-01-50	0	0	z	0	5	41.5	23.6	41.7	23.6	41.8	0.326	20307			22
1318	31584	4	Calystegia silvatica	3004	2018-06-25-12-01-52	0	0	z	0	5	41.6	23.7	41.7	23.6	41.8	0.226	20307			23
1319	31585	4	Calystegia silvatica	3004	2018-06-25-12-01-54	0	0	z	0	5	41.6	23.7	41.7	23.6	41.8	0.226	20307			24
1320	31586	4	Calystegia silvatica	3004	2018-06-25-12-01-56	0	0	z	0	5	41.6	23.7	41.7	23.6	41.8	0.226	20307			25
1321	31587	4	Calystegia silvatica	3004	2018-06-25-12-01-58	0	0	z	0	5	41.6	23.7	41.7	23.6	41.8	0.226	20307			26
1322	31588	4	Calystegia silvatica	3004	2018-06-25-12-02-00	0	0	z	0	5	41.6	23.7	41.6	23.6	41.7	0.134	20307			27
1323	31589	4	Calystegia silvatica	3004	2018-06-25-12-02-02	0	0	z	0	5	41.6	23.7	41.6	23.6	41.7	0.134	20307			28
1324	31590	4	Calystegia silvatica	3004	2018-06-25-12-02-04	0	0	z	0	5	41.6	23.7	41.6	23.6	41.7	0.134	20307			29
1325	31591	4	Calystegia silvatica	3004	2018-06-25-12-02-06	0	0	z	0	5	41.6	23.7	41.6	23.6	41.7	0.134	20307			30
1326	31592	4	Calystegia silvatica	3004	2018-06-25-12-02-08	0	0	z	0	5	41.6	23.7	41.7	23.6	41.8	0.226	20307			31
1327	31593	4	Calystegia silvatica	3004	2018-06-25-12-02-10	0	0	z	0	5	41.6	23.7	41.6	23.6	41.7	0.134	20307			32
1328	31594	4	Calystegia silvatica	3004	2018-06-25-12-02-12	0	0	z	0	5	41.6	23.7	41.7	23.6	41.8	0.226	20307			33
1329	31595	4	Calystegia silvatica	3004	2018-06-25-12-02-14	0	0	z	0	5	41.6	23.7	41.6	23.6	41.7	0.134	20307			34
1330	31596	4	Calystegia silvatica	3004	2018-06-25-12-02-16	0	0	z	0	5	41.6	23.7	41.6	23.6	41.7	0.134	20307			35
1331	31597	4	Calystegia silvatica	3004	2018-06-25-12-02-18	0	0	z	0	5	41.6	23.7	41.6	23.6	41.7	0.134	20307			36
1332	31598	4	Calystegia silvatica	3004	2018-06-25-12-02-20	0	0	z	0	5	41.6	23.7	41.7	23.6	41.8	0.226	20307			37
1333	31599	4	Calystegia silvatica	3004	2018-06-25-12-02-22	0	0	z	0	5	41.6	23.7	41.6	23.6	41.7	0.134	20307			38
1334	31600	4	Calystegia silvatica	3004	2018-06-25-12-02-24	0	0	z	0	5	41.6	23.7	41.7	23.6	41.8	0.226	20307			39
1335	31601	4	Calystegia silvatica	3004	2018-06-25-12-02-26	0	0	z	0	5	41.6	23.7	41.7	23.6	41.8	0.226	20307			40
1336	31602	4	Calystegia silvatica	3004	2018-06-25-12-02-28	0	0	z	0	5	41.6	23.7	41.7	23.6	41.8	0.226	20307			41
1337	31603	4	Calystegia silvatica	3004	2018-06-25-12-02-30	0	0	z	0	5	41.6	23.7	41.7	23.6	41.8	0.226	20307			42
1338	31604	4	Calystegia silvatica	3004	2018-06-25-12-02-32	0	0	z	0	5	41.6	23.7	41.7	23.6	41.8	0.226	20307			43
1339	31605	4	Calystegia silvatica	3004	2018-06-25-12-02-34	0	0	z	0	5	41.6	23.7	41.7	23.6	41.8	0.226	20307			44
1340	31606	4	Calystegia silvatica	3004	2018-06-25-12-02-36	0	0	z	0	5	41.6	23.7	41.7	23.6	41.8	0.226	20307			45
1341	31607	4	Calystegia silvatica	3004	2018-06-25-12-02-38	0	0	z	0	5	41.6	23.7	41.7	23.6	41.8	0.226	20307			46
1342	31608	4	Calystegia silvatica	3004	2018-06-25-12-02-40	0	0	z	0	5	41.6	23.7	41.7	23.6	41.8	0.226	20307			47
1343	31609	4	Calystegia silvatica	3004	2018-06-25-12-02-42	0	0	z	0	5	41.6	23.7	41.7	23.6	41.8	0.226	20307			48
1344	31610	4	Calystegia silvatica	3004	2018-06-25-12-02-44	0	0	z	0	5	41.6	23.7	41.6	23.6	41.7	0.134	20307			49
1345	31611	4	Calystegia silvatica	3004	2018-06-25-12-02-46	0	0	z	0	5	41.6	23.7	41.6	23.6	41.7	0.134	20307			50
1346	31612	4	Calystegia silvatica	3004	2018-06-25-12-02-48	0	0	z	0	5	41.6	23.7	41.6	23.6	41.7	0.134	20307			51
1347	31613	4	Calystegia silvatica	3004	2018-06-25-12-02-50	0	0	z	0	5	41.6	23.7	41.6	23.6	41.7	0.134	20307			52
1348	31614	4	Calystegia silvatica	3004	2018-06-25-12-02-52	0	0	z	0	5	41.5	23.7	41.6	23.6	41.7	0.234	20307			53
1349	31615	4	Calystegia silvatica	3004	2018-06-25-12-02-54	0	0	z	0	5	41.6	23.7	41.6	23.6	41.7	0.134	20307			54
1350	31616	4	Calystegia silvatica	3004	2018-06-25-12-02-56	0	0	z	0	5	41.5	23.7	41.6	23.6	41.7	0.234	20307			55
1351	31617	4	Calystegia silvatica	3004	2018-06-25-12-02-58	0	0	z	0	5	41.5	23.7	41.6	23.6	41.7	0.234	20307			56
1352	31618	4	Calystegia silvatica	3004	2018-06-25-12-03-00	0	0	z	0	5	41.5	23.7	41.6	23.6	41.7	0.234	20307			57
1353	31619	4	Calystegia silvatica	3004	2018-06-25-12-03-02	0	0	z	0	5	41.5	23.7	41.6	23.6	41.7	0.234	20307			58
1354	31620	4	Calystegia silvatica	3004	2018-06-25-12-03-04	0	0	z	0	5	41.5	23.7	41.5	23.5	41.6	0.141	20307			59
1355	31621	4	Calystegia silvatica	3004	2018-06-25-12-03-06	0	0	z	0	5	41.5	23.7	41.6	23.6	41.7	0.234	20307			60
1356	31622	4	Calystegia silvatica	3004	2018-06-25-12-03-08	0	0	z	0	5	41.5	23.7	41.6	23.6	41.7	0.234	20307			61
1357	31623	4	Calystegia silvatica	3004	2018-06-25-12-03-10	0	0	z	0	5	41.5	23.7	41.6	23.6	41.7	0.234	20307			62
1358	31624	4	Calystegia silvatica	3004	2018-06-25-12-03-12	0	0	z	0	5	41.5	23.7	41.7	23.6	41.8	0.326	20307			63
1359	31625	4	Calystegia silvatica	3004	2018-06-25-12-03-14	0	0	z	0	5	41.5	23.7	41.7	23.6	41.8	0.326	20307			64
1360	31626	4	Calystegia silvatica	3004	2018-06-25-12-03-16	0	0	z	0	5	41.5	23.7	41.7	23.6	41.8	0.326	20307			65
1361	31627	4	Calystegia silvatica	3004	2018-06-25-12-03-18	0	0	z	0	5	41.5	23.7	41.7	23.6	41.8	0.326	20307			66
1362	31628	4	Calystegia silvatica	3004	2018-06-25-12-03-20	0	0	z	0	5	41.5	23.7	41.7	23.6	41.8	0.326	20307			67
1363	31629	4	Calystegia silvatica	3004	2018-06-25-12-03-22	0	0	z	0	5	41.5	23.7	41.7	23.6	41.8	0.326	20307			68
1364	31630	4	Calystegia silvatica	3004	2018-06-25-12-03-24	0	0	z	0	5	41.5	23.7	41.7	23.6	41.8	0.326	20307			69
1365	31631	4	Calystegia silvatica	3004	2018-06-25-12-03-26	0	0	z	0	5	41.5	23.7	41.7	23.6	41.8	0.326	20307			70
1366	31632	4	Calystegia silvatica	3004	2018-06-25-12-03-28	0	0	z	0	5	41.5	23.7	41.7	23.6	41.8	0.326	20307			71
1367	31633	4	Calystegia silvatica	3004	2018-06-25-12-03-30	0	0	z	0	5	41.5	23.7	41.7	23.6	41.8	0.326	20307			72
1368	31634	4	Calystegia silvatica	3004	2018-06-25-12-03-32	0	0	z	0	5	41.5	23.7	41.7	23.6	41.8	0.326	20307			73
1369	31635	4	Calystegia silvatica	3004	2018-06-25-12-03-34	0	0	z	0	5	41.5	23.7	41.7	23.6	41.8	0.326	20307			74
1370	31636	4	Calystegia silvatica	3004	2018-06-25-12-03-36	0	0	z	0	5	41.5	23.7	41.7	23.6	41.8	0.326	20307			75
1371	31637	4	Calystegia silvatica	3004	2018-06-25-12-03-38	0	0	z	0	5	41.4	23.6	41.7	23.6	41.8	0.426	20307			76
1372	31638	4	Calystegia silvatica	3004	2018-06-25-12-03-40	0	0	z	0	5	41.5	23.6	41.6	23.6	41.7	0.234	20307			77
1373	31639	4	Calystegia silvatica	3004	2018-06-25-12-03-42	0	0	z	0	5	41.5	23.7	41.6	23.6	41.7	0.234	20307			78
1374	31640	4	Calystegia silvatica	3004	2018-06-25-12-03-44	0	0	z	0	5	41.5	23.7	41.5	23.5	41.6	0.141	20307			79
1375	31641	4	Calystegia silvatica	3004	2018-06-25-12-03-46	0	0	z	0	5	41.5	23.7	41.7	23.6	41.8	0.326	20307			80
1376	31642	4	Calystegia silvatica	3004	2018-06-25-12-03-48	0	0	z	0	5	41.5	23.7	41.7	23.6	41.8	0.326	20307			81
1377	31643	4	Calystegia silvatica	3004	2018-06-25-12-03-50	0	0	z	0	5	41.5	23.7	41.7	23.6	41.8	0.326	20307			82
1378	31644	4	Calystegia silvatica	3004	2018-06-25-12-03-52	0	0	z	0	5	41.5	23.7	41.7	23.6	41.8	0.326	20307			83
1379	31645	4	Calystegia silvatica	3004	2018-06-25-12-03-54	0	0	z	0	5	41.5	23.7	41.7	23.6	41.8	0.326	20307			84
1380	31646	4	Calystegia silvatica	3004	2018-06-25-12-03-56	0	0	z	0	5	41.5	23.7	41.7	23.6	41.8	0.326	20307			85
1381	31647	4	Calystegia silvatica	3004	2018-06-25-12-03-58	0	0	z	0	5	41.5	23.7	41.7	23.6	41.8	0.326	20307			86
1382	31648	4	Calystegia silvatica	3004	2018-06-25-12-04-00	0	0	z	0	5	41.5	23.7	41.7	23.6	41.8	0.326	20307			87
1383	31649	4	Calystegia silvatica	3004	2018-06-25-12-04-02	0	0	z	0	5	41.5	23.7	41.7	23.6	41.8	0.326	20307			88
1384	31650	4	Calystegia silvatica	3004	2018-06-25-12-04-05	0	0	z	0	5	41.5	23.7	41.7	23.6	41.8	0.326	20307			89
1385	31651	4	Calystegia silvatica	3004	2018-06-25-12-04-07	0	0	z	0	5	41.5	23.7	41.7	23.6	41.8	0.326	20307			90
1386	31652	4	Calystegia silvatica	3004	2018-06-25-12-04-09	0	0	z	0	5	41.5	23.7	41.7	23.6	41.8	0.326	20307	Last10	Here	91
1387	31653	4	Calystegia silvatica	3004	2018-06-25-12-04-11	0	0	z	0	5	41.6	23.7	41.7	23.6	41.8	0.226	20307	Last10	Here	92
1388	31654	4	Calystegia silvatica	3004	2018-06-25-12-04-13	0	0	z	0	5	41.6	23.7	41.7	23.6	41.8	0.226	20307	Last10	Here	93
1389	31655	4	Calystegia silvatica	3004	2018-06-25-12-04-15	0	0	z	0	5	41.5	23.7	41.6	23.6	41.7	0.234	20307	Last10	Here	94
1390	31656	4	Calystegia silvatica	3004	2018-06-25-12-04-17	0	0	z	0	5	41.6	23.7	41.6	23.6	41.7	0.134	20307	Last10	Here	95
1391	31657	4	Calystegia silvatica	3004	2018-06-25-12-04-19	0	0	z	0	5	41.5	23.7	41.6	23.6	41.7	0.234	20307	Last10	Here	96
1392	31658	4	Calystegia silvatica	3004	2018-06-25-12-04-21	0	0	z	0	5	41.6	23.7	41.6	23.6	41.7	0.134	20307	Last10	Here	97
1393	31659	4	Calystegia silvatica	3004	2018-06-25-12-04-23	0	0	z	0	5	41.6	23.7	41.6	23.6	41.7	0.134	20307	Last10	Here	98
1394	31660	4	Calystegia silvatica	3004	2018-06-25-12-04-25	0	0	z	0	5	41.6	23.7	41.6	23.6	41.7	0.134	20307	Last10	Here	99
1395	31661	4	Calystegia silvatica	3004	2018-06-25-12-04-59	0	0	z	0	10	41.5	23.7	41.6	23.6	41.7	0.234	20308	First10	Here	1
1396	31662	4	Calystegia silvatica	3004	2018-06-25-12-05-01	0	0	z	0	10	41.5	23.7	41.6	23.6	41.7	0.234	20308	First10	Here	2
1397	31663	4	Calystegia silvatica	3004	2018-06-25-12-05-03	0	0	z	0	10	41.5	23.7	41.5	23.6	41.6	0.141	20308	First10	Here	3
1398	31664	4	Calystegia silvatica	3004	2018-06-25-12-05-05	0	0	z	0	10	41.5	23.7	41.5	23.6	41.6	0.141	20308	First10	Here	4
1399	31665	4	Calystegia silvatica	3004	2018-06-25-12-05-07	0	0	z	0	10	41.5	23.7	41.5	23.6	41.6	0.141	20308	First10	Here	5
1400	31666	4	Calystegia silvatica	3004	2018-06-25-12-05-09	0	0	z	0	10	41.5	23.7	41.5	23.6	41.6	0.141	20308	First10	Here	6
1401	31667	4	Calystegia silvatica	3004	2018-06-25-12-05-11	0	0	z	0	10	41.5	23.7	41.5	23.6	41.6	0.141	20308	First10	Here	7
1402	31668	4	Calystegia silvatica	3004	2018-06-25-12-05-13	0	0	z	0	10	41.5	23.7	41.5	23.6	41.6	0.141	20308	First10	Here	8
1403	31669	4	Calystegia silvatica	3004	2018-06-25-12-05-15	0	0	z	0	10	41.5	23.7	41.6	23.6	41.7	0.234	20308	First10	Here	9
1404	31670	4	Calystegia silvatica	3004	2018-06-25-12-05-17	0	0	z	0	10	41.5	23.7	41.6	23.6	41.7	0.234	20308	First10	Here	10
1405	31671	4	Calystegia silvatica	3004	2018-06-25-12-05-19	0	0	z	0	10	41.5	23.7	41.6	23.6	41.7	0.234	20308			11
1406	31672	4	Calystegia silvatica	3004	2018-06-25-12-05-21	0	0	z	0	10	41.5	23.7	41.6	23.6	41.7	0.234	20308			12
1407	31673	4	Calystegia silvatica	3004	2018-06-25-12-05-23	0	0	z	0	10	41.5	23.7	41.6	23.6	41.7	0.234	20308			13
1408	31674	4	Calystegia silvatica	3004	2018-06-25-12-05-25	0	0	z	0	10	41.5	23.7	41.5	23.6	41.6	0.141	20308			14
1409	31675	4	Calystegia silvatica	3004	2018-06-25-12-05-27	0	0	z	0	10	41.5	23.7	41.6	23.6	41.7	0.234	20308			15
1410	31676	4	Calystegia silvatica	3004	2018-06-25-12-05-29	0	0	z	0	10	41.5	23.7	41.5	23.6	41.6	0.141	20308			16
1411	31677	4	Calystegia silvatica	3004	2018-06-25-12-05-31	0	0	z	0	10	41.5	23.7	41.6	23.6	41.7	0.234	20308			17
1412	31678	4	Calystegia silvatica	3004	2018-06-25-12-05-33	0	0	z	0	10	41.5	23.7	41.6	23.6	41.7	0.234	20308			18
1413	31679	4	Calystegia silvatica	3004	2018-06-25-12-05-35	0	0	z	0	10	41.5	23.7	41.5	23.6	41.6	0.141	20308			19
1414	31680	4	Calystegia silvatica	3004	2018-06-25-12-05-37	0	0	z	0	10	41.5	23.7	41.5	23.6	41.6	0.141	20308			20
1415	31681	4	Calystegia silvatica	3004	2018-06-25-12-05-39	0	0	z	0	10	41.5	23.7	41.5	23.6	41.6	0.141	20308			21
1416	31682	4	Calystegia silvatica	3004	2018-06-25-12-05-41	0	0	z	0	10	41.5	23.7	41.5	23.6	41.6	0.141	20308			22
1417	31683	4	Calystegia silvatica	3004	2018-06-25-12-05-43	0	0	z	0	10	41.5	23.7	41.5	23.6	41.6	0.141	20308			23
1418	31684	4	Calystegia silvatica	3004	2018-06-25-12-05-45	0	0	z	0	10	41.5	23.7	41.5	23.6	41.6	0.141	20308			24
1419	31685	4	Calystegia silvatica	3004	2018-06-25-12-05-47	0	0	z	0	10	41.5	23.7	41.5	23.6	41.6	0.141	20308			25
1420	31686	4	Calystegia silvatica	3004	2018-06-25-12-05-49	0	0	z	0	10	41.5	23.7	41.4	23.5	41.5	0.049	20308			26
1421	31687	4	Calystegia silvatica	3004	2018-06-25-12-05-51	0	0	z	0	10	41.5	23.7	41.5	23.6	41.6	0.141	20308			27
1422	31688	4	Calystegia silvatica	3004	2018-06-25-12-05-53	0	0	z	0	10	41.5	23.7	41.5	23.6	41.6	0.141	20308			28
1423	31689	4	Calystegia silvatica	3004	2018-06-25-12-05-55	0	0	z	0	10	41.5	23.7	41.5	23.6	41.6	0.141	20308			29
1424	31690	4	Calystegia silvatica	3004	2018-06-25-12-05-57	0	0	z	0	10	41.5	23.7	41.5	23.6	41.6	0.141	20308			30
1425	31691	4	Calystegia silvatica	3004	2018-06-25-12-05-59	0	0	z	0	10	41.5	23.7	41.5	23.6	41.6	0.141	20308			31
1426	31692	4	Calystegia silvatica	3004	2018-06-25-12-06-01	0	0	z	0	10	41.5	23.7	41.5	23.6	41.6	0.141	20308			32
1427	31693	4	Calystegia silvatica	3004	2018-06-25-12-06-03	0	0	z	0	10	41.5	23.7	41.5	23.6	41.6	0.141	20308			33
1428	31694	4	Calystegia silvatica	3004	2018-06-25-12-06-05	0	0	z	0	10	41.5	23.7	41.5	23.6	41.6	0.141	20308			34
1429	31695	4	Calystegia silvatica	3004	2018-06-25-12-06-07	0	0	z	0	10	41.5	23.7	41.5	23.6	41.6	0.141	20308			35
1430	31696	4	Calystegia silvatica	3004	2018-06-25-12-06-09	0	0	z	0	10	41.5	23.7	41.5	23.6	41.6	0.141	20308			36
1431	31697	4	Calystegia silvatica	3004	2018-06-25-12-06-11	0	0	z	0	10	41.5	23.7	41.5	23.6	41.6	0.141	20308			37
1432	31698	4	Calystegia silvatica	3004	2018-06-25-12-06-13	0	0	z	0	10	41.5	23.7	41.5	23.6	41.6	0.141	20308			38
1433	31699	4	Calystegia silvatica	3004	2018-06-25-12-06-15	0	0	z	0	10	41.5	23.7	41.4	23.6	41.5	0.049	20308			39
1434	31700	4	Calystegia silvatica	3004	2018-06-25-12-06-17	0	0	z	0	10	41.5	23.7	41.4	23.6	41.5	0.049	20308			40
1435	31701	4	Calystegia silvatica	3004	2018-06-25-12-06-19	0	0	z	0	10	41.5	23.7	41.4	23.6	41.5	0.049	20308			41
1436	31702	4	Calystegia silvatica	3004	2018-06-25-12-06-21	0	0	z	0	10	41.5	23.7	41.5	23.6	41.6	0.141	20308			42
1437	31703	4	Calystegia silvatica	3004	2018-06-25-12-06-23	0	0	z	0	10	41.5	23.7	41.4	23.6	41.5	0.049	20308			43
1438	31704	4	Calystegia silvatica	3004	2018-06-25-12-06-25	0	0	z	0	10	41.5	23.7	41.4	23.6	41.5	0.049	20308			44
1439	31705	4	Calystegia silvatica	3004	2018-06-25-12-06-27	0	0	z	0	10	41.5	23.7	41.4	23.6	41.5	0.049	20308			45
1440	31706	4	Calystegia silvatica	3004	2018-06-25-12-06-29	0	0	z	0	10	41.5	23.7	41.4	23.6	41.5	0.049	20308			46
1441	31707	4	Calystegia silvatica	3004	2018-06-25-12-06-31	0	0	z	0	10	41.5	23.7	41.4	23.6	41.5	0.049	20308			47
1442	31708	4	Calystegia silvatica	3004	2018-06-25-12-06-33	0	0	z	0	10	41.5	23.7	41.4	23.6	41.5	0.049	20308			48
1443	31709	4	Calystegia silvatica	3004	2018-06-25-12-06-35	0	0	z	0	10	41.5	23.7	41.4	23.6	41.5	0.049	20308			49
1444	31710	4	Calystegia silvatica	3004	2018-06-25-12-06-37	0	0	z	0	10	41.5	23.7	41.4	23.6	41.5	0.049	20308			50
1445	31711	4	Calystegia silvatica	3004	2018-06-25-12-06-39	0	0	z	0	10	41.5	23.7	41.4	23.6	41.5	0.049	20308			51
1446	31712	4	Calystegia silvatica	3004	2018-06-25-12-06-41	0	0	z	0	10	41.5	23.7	41.5	23.6	41.6	0.141	20308			52
1447	31713	4	Calystegia silvatica	3004	2018-06-25-12-06-43	0	0	z	0	10	41.5	23.7	41.5	23.6	41.6	0.141	20308			53
1448	31714	4	Calystegia silvatica	3004	2018-06-25-12-06-45	0	0	z	0	10	41.5	23.7	41.5	23.6	41.6	0.141	20308			54
1449	31715	4	Calystegia silvatica	3004	2018-06-25-12-06-47	0	0	z	0	10	41.5	23.7	41.5	23.6	41.6	0.141	20308			55
1450	31716	4	Calystegia silvatica	3004	2018-06-25-12-06-49	0	0	z	0	10	41.5	23.7	41.5	23.6	41.6	0.141	20308			56
1451	31717	4	Calystegia silvatica	3004	2018-06-25-12-06-51	0	0	z	0	10	41.5	23.7	41.4	23.6	41.5	0.049	20308			57
1452	31718	4	Calystegia silvatica	3004	2018-06-25-12-06-53	0	0	z	0	10	41.5	23.7	41.4	23.6	41.5	0.049	20308			58
1453	31719	4	Calystegia silvatica	3004	2018-06-25-12-06-55	0	0	z	0	10	41.5	23.7	41.4	23.6	41.5	0.049	20308			59
1454	31720	4	Calystegia silvatica	3004	2018-06-25-12-06-57	0	0	z	0	10	41.5	23.7	41.5	23.6	41.6	0.141	20308			60
1455	31721	4	Calystegia silvatica	3004	2018-06-25-12-06-59	0	0	z	0	10	41.5	23.7	41.4	23.6	41.5	0.049	20308			61
1456	31722	4	Calystegia silvatica	3004	2018-06-25-12-07-01	0	0	z	0	10	41.5	23.7	41.4	23.6	41.5	0.049	20308			62
1457	31723	4	Calystegia silvatica	3004	2018-06-25-12-07-03	0	0	z	0	10	41.5	23.7	41.4	23.6	41.5	0.049	20308			63
1458	31724	4	Calystegia silvatica	3004	2018-06-25-12-07-05	0	0	z	0	10	41.5	23.7	41.4	23.6	41.5	0.049	20308			64
1459	31725	4	Calystegia silvatica	3004	2018-06-25-12-07-07	0	0	z	0	10	41.5	23.7	41.4	23.6	41.5	0.049	20308			65
1460	31726	4	Calystegia silvatica	3004	2018-06-25-12-07-09	0	0	z	0	10	41.5	23.7	41.4	23.6	41.5	0.049	20308			66
1461	31727	4	Calystegia silvatica	3004	2018-06-25-12-07-11	0	0	z	0	10	41.5	23.7	41.4	23.6	41.5	0.049	20308			67
1462	31728	4	Calystegia silvatica	3004	2018-06-25-12-07-13	0	0	z	0	10	41.5	23.7	41.4	23.6	41.5	0.049	20308			68
1463	31729	4	Calystegia silvatica	3004	2018-06-25-12-07-15	0	0	z	0	10	41.5	23.7	41.4	23.6	41.5	0.049	20308			69
1464	31730	4	Calystegia silvatica	3004	2018-06-25-12-07-17	0	0	z	0	10	41.4	23.7	41.4	23.6	41.5	0.149	20308			70
1465	31731	4	Calystegia silvatica	3004	2018-06-25-12-07-19	0	0	z	0	10	41.4	23.7	41.4	23.6	41.5	0.149	20308			71
1466	31732	4	Calystegia silvatica	3004	2018-06-25-12-07-21	0	0	z	0	10	41.4	23.7	41.4	23.6	41.5	0.149	20308			72
1467	31733	4	Calystegia silvatica	3004	2018-06-25-12-07-23	0	0	z	0	10	41.4	23.7	41.4	23.6	41.5	0.149	20308			73
1468	31734	4	Calystegia silvatica	3004	2018-06-25-12-07-25	0	0	z	0	10	41.4	23.7	41.4	23.6	41.5	0.149	20308			74
1469	31735	4	Calystegia silvatica	3004	2018-06-25-12-07-27	0	0	z	0	10	41.4	23.7	41.4	23.6	41.5	0.149	20308			75
1470	31736	4	Calystegia silvatica	3004	2018-06-25-12-07-29	0	0	z	0	10	41.4	23.7	41.4	23.6	41.5	0.149	20308			76
1471	31737	4	Calystegia silvatica	3004	2018-06-25-12-07-31	0	0	z	0	10	41.4	23.7	41.4	23.6	41.5	0.149	20308			77
1472	31738	4	Calystegia silvatica	3004	2018-06-25-12-07-33	0	0	z	0	10	41.4	23.7	41.4	23.6	41.5	0.149	20308			78
1473	31739	4	Calystegia silvatica	3004	2018-06-25-12-07-35	0	0	z	0	10	41.4	23.7	41.4	23.6	41.5	0.149	20308			79
1474	31740	4	Calystegia silvatica	3004	2018-06-25-12-07-37	0	0	z	0	10	41.4	23.7	41.4	23.6	41.5	0.149	20308			80
1475	31741	4	Calystegia silvatica	3004	2018-06-25-12-07-39	0	0	z	0	10	41.4	23.7	41.3	23.5	41.5	0.057	20308			81
1476	31742	4	Calystegia silvatica	3004	2018-06-25-12-07-41	0	0	z	0	10	41.4	23.7	41.4	23.6	41.5	0.149	20308			82
1477	31743	4	Calystegia silvatica	3004	2018-06-25-12-07-43	0	0	z	0	10	41.4	23.7	41.4	23.6	41.5	0.149	20308			83
1478	31744	4	Calystegia silvatica	3004	2018-06-25-12-07-45	0	0	z	0	10	41.4	23.7	41.4	23.6	41.5	0.149	20308			84
1479	31745	4	Calystegia silvatica	3004	2018-06-25-12-07-47	0	0	z	0	10	41.4	23.7	41.4	23.6	41.5	0.149	20308			85
1480	31746	4	Calystegia silvatica	3004	2018-06-25-12-07-49	0	0	z	0	10	41.4	23.7	41.4	23.6	41.5	0.149	20308			86
1481	31747	4	Calystegia silvatica	3004	2018-06-25-12-07-51	0	0	z	0	10	41.4	23.7	41.4	23.6	41.5	0.149	20308			87
1482	31748	4	Calystegia silvatica	3004	2018-06-25-12-07-53	0	0	z	0	10	41.4	23.7	41.4	23.6	41.5	0.149	20308			88
1483	31749	4	Calystegia silvatica	3004	2018-06-25-12-07-55	0	0	z	0	10	41.4	23.7	41.4	23.6	41.5	0.149	20308			89
1484	31750	4	Calystegia silvatica	3004	2018-06-25-12-07-57	0	0	z	0	10	41.4	23.7	41.4	23.6	41.5	0.149	20308			90
1485	31751	4	Calystegia silvatica	3004	2018-06-25-12-07-59	0	0	z	0	10	41.4	23.7	41.4	23.6	41.5	0.149	20308	Last10	Here	91
1486	31752	4	Calystegia silvatica	3004	2018-06-25-12-08-01	0	0	z	0	10	41.4	23.7	41.4	23.6	41.5	0.149	20308	Last10	Here	92
1487	31753	4	Calystegia silvatica	3004	2018-06-25-12-08-03	0	0	z	0	10	41.5	23.7	41.4	23.6	41.5	0.049	20308	Last10	Here	93
1488	31754	4	Calystegia silvatica	3004	2018-06-25-12-08-05	0	0	z	0	10	41.5	23.7	41.4	23.6	41.5	0.049	20308	Last10	Here	94
1489	31755	4	Calystegia silvatica	3004	2018-06-25-12-08-07	0	0	z	0	10	41.5	23.7	41.4	23.6	41.5	0.049	20308	Last10	Here	95
1490	31756	4	Calystegia silvatica	3004	2018-06-25-12-08-09	0	0	z	0	10	41.4	23.6	41.4	23.6	41.5	0.149	20308	Last10	Here	96
1491	31757	4	Calystegia silvatica	3004	2018-06-25-12-08-11	0	0	z	0	10	41.5	23.7	41.4	23.6	41.5	0.049	20308	Last10	Here	97
1492	31758	4	Calystegia silvatica	3004	2018-06-25-12-08-13	0	0	z	0	10	41.5	23.7	41.4	23.6	41.5	0.049	20308	Last10	Here	98
1493	31759	4	Calystegia silvatica	3004	2018-06-25-12-08-15	0	0	z	0	10	41.5	23.7	41.4	23.6	41.5	0.049	20308	Last10	Here	99
1494	31760	4	Calystegia silvatica	3004	2018-06-25-12-08-49	0	0	z	0	15	41.4	23.7	41.5	23.6	41.6	0.241	20309	First10	Here	1
1495	31761	4	Calystegia silvatica	3004	2018-06-25-12-08-51	0	0	z	0	15	41.4	23.7	41.5	23.6	41.6	0.241	20309	First10	Here	2
1496	31762	4	Calystegia silvatica	3004	2018-06-25-12-08-53	0	0	z	0	15	41.4	23.7	41.4	23.6	41.5	0.149	20309	First10	Here	3
1497	31763	4	Calystegia silvatica	3004	2018-06-25-12-08-55	0	0	z	0	15	41.4	23.7	41.4	23.6	41.5	0.149	20309	First10	Here	4
1498	31764	4	Calystegia silvatica	3004	2018-06-25-12-08-57	0	0	z	0	15	41.4	23.7	41.4	23.6	41.5	0.149	20309	First10	Here	5
1499	31765	4	Calystegia silvatica	3004	2018-06-25-12-08-59	0	0	z	0	15	41.4	23.7	41.4	23.6	41.5	0.149	20309	First10	Here	6
1500	31766	4	Calystegia silvatica	3004	2018-06-25-12-09-01	0	0	z	0	15	41.4	23.7	41.4	23.6	41.5	0.149	20309	First10	Here	7
1501	31767	4	Calystegia silvatica	3004	2018-06-25-12-09-03	0	0	z	0	15	41.4	23.7	41.4	23.6	41.5	0.149	20309	First10	Here	8
1502	31768	4	Calystegia silvatica	3004	2018-06-25-12-09-05	0	0	z	0	15	41.4	23.7	41.4	23.6	41.5	0.149	20309	First10	Here	9
1503	31769	4	Calystegia silvatica	3004	2018-06-25-12-09-07	0	0	z	0	15	41.4	23.7	41.3	23.6	41.5	0.057	20309	First10	Here	10
1504	31770	4	Calystegia silvatica	3004	2018-06-25-12-09-09	0	0	z	0	15	41.4	23.7	41.3	23.6	41.5	0.057	20309			11
1505	31771	4	Calystegia silvatica	3004	2018-06-25-12-09-11	0	0	z	0	15	41.4	23.7	41.3	23.6	41.5	0.057	20309			12
1506	31772	4	Calystegia silvatica	3004	2018-06-25-12-09-14	0	0	z	0	15	41.4	23.7	41.3	23.6	41.5	0.057	20309			13
1507	31773	4	Calystegia silvatica	3004	2018-06-25-12-09-16	0	0	z	0	15	41.4	23.7	41.3	23.6	41.5	0.057	20309			14
1508	31774	4	Calystegia silvatica	3004	2018-06-25-12-09-18	0	0	z	0	15	41.4	23.7	41.3	23.6	41.5	0.057	20309			15
1509	31775	4	Calystegia silvatica	3004	2018-06-25-12-09-20	0	0	z	0	15	41.4	23.7	41.3	23.6	41.5	0.057	20309			16
1510	31776	4	Calystegia silvatica	3004	2018-06-25-12-09-22	0	0	z	0	15	41.3	23.6	41.3	23.6	41.5	0.157	20309			17
1511	31777	4	Calystegia silvatica	3004	2018-06-25-12-09-24	0	0	z	0	15	41.4	23.7	41.3	23.6	41.5	0.057	20309			18
1512	31778	4	Calystegia silvatica	3004	2018-06-25-12-09-26	0	0	z	0	15	41.4	23.7	41.3	23.6	41.5	0.057	20309			19
1513	31779	4	Calystegia silvatica	3004	2018-06-25-12-09-28	0	0	z	0	15	41.4	23.7	41.3	23.6	41.5	0.057	20309			20
1514	31780	4	Calystegia silvatica	3004	2018-06-25-12-09-30	0	0	z	0	15	41.4	23.7	41.3	23.6	41.5	0.057	20309			21
1515	31781	4	Calystegia silvatica	3004	2018-06-25-12-09-32	0	0	z	0	15	41.4	23.7	41.3	23.6	41.5	0.057	20309			22
1516	31782	4	Calystegia silvatica	3004	2018-06-25-12-09-34	0	0	z	0	15	41.4	23.7	41.3	23.6	41.5	0.057	20309			23
1517	31783	4	Calystegia silvatica	3004	2018-06-25-12-09-36	0	0	z	0	15	41.5	23.7	41.3	23.6	41.5	-0.043	20309			24
1518	31784	4	Calystegia silvatica	3004	2018-06-25-12-09-38	0	0	z	0	15	41.4	23.7	41.3	23.6	41.5	0.057	20309			25
1519	31785	4	Calystegia silvatica	3004	2018-06-25-12-09-40	0	0	z	0	15	41.5	23.7	41.3	23.6	41.5	-0.043	20309			26
1520	31786	4	Calystegia silvatica	3004	2018-06-25-12-09-42	0	0	z	0	15	41.3	23.6	41.3	23.6	41.5	0.157	20309			27
1521	31787	4	Calystegia silvatica	3004	2018-06-25-12-09-44	0	0	z	0	15	41.4	23.7	41.4	23.6	41.5	0.149	20309			28
1522	31788	4	Calystegia silvatica	3004	2018-06-25-12-09-46	0	0	z	0	15	41.4	23.7	41.2	23.5	41.4	-0.036	20309			29
1523	31789	4	Calystegia silvatica	3004	2018-06-25-12-09-48	0	0	z	0	15	41.4	23.7	41.4	23.6	41.5	0.149	20309			30
1524	31790	4	Calystegia silvatica	3004	2018-06-25-12-09-50	0	0	z	0	15	41.4	23.7	41.4	23.6	41.5	0.149	20309			31
1525	31791	4	Calystegia silvatica	3004	2018-06-25-12-09-52	0	0	z	0	15	41.4	23.7	41.3	23.5	41.5	0.057	20309			32
1526	31792	4	Calystegia silvatica	3004	2018-06-25-12-09-54	0	0	z	0	15	41.3	23.6	41.4	23.6	41.5	0.249	20309			33
1527	31793	4	Calystegia silvatica	3004	2018-06-25-12-09-56	0	0	z	0	15	41.3	23.6	41.3	23.5	41.5	0.157	20309			34
1528	31794	4	Calystegia silvatica	3004	2018-06-25-12-09-58	0	0	z	0	15	41.4	23.7	41.4	23.6	41.5	0.149	20309			35
1529	31795	4	Calystegia silvatica	3004	2018-06-25-12-10-00	0	0	z	0	15	41.4	23.7	41.4	23.6	41.5	0.149	20309			36
1530	31796	4	Calystegia silvatica	3004	2018-06-25-12-10-02	0	0	z	0	15	41.4	23.7	41.4	23.6	41.5	0.149	20309			37
1531	31797	4	Calystegia silvatica	3004	2018-06-25-12-10-04	0	0	z	0	15	41.4	23.7	41.4	23.6	41.5	0.149	20309			38
1532	31798	4	Calystegia silvatica	3004	2018-06-25-12-10-06	0	0	z	0	15	41.4	23.7	41.3	23.5	41.5	0.057	20309			39
1533	31799	4	Calystegia silvatica	3004	2018-06-25-12-10-08	0	0	z	0	15	41.4	23.7	41.4	23.6	41.5	0.149	20309			40
1534	31800	4	Calystegia silvatica	3004	2018-06-25-12-10-10	0	0	z	0	15	41.3	23.6	41.3	23.5	41.5	0.157	20309			41
1535	31801	4	Calystegia silvatica	3004	2018-06-25-12-10-12	0	0	z	0	15	41.4	23.7	41.3	23.5	41.5	0.057	20309			42
1536	31802	4	Calystegia silvatica	3004	2018-06-25-12-10-14	0	0	z	0	15	41.4	23.7	41.4	23.6	41.5	0.149	20309			43
1537	31803	4	Calystegia silvatica	3004	2018-06-25-12-10-16	0	0	z	0	15	41.4	23.7	41.4	23.6	41.5	0.149	20309			44
1538	31804	4	Calystegia silvatica	3004	2018-06-25-12-10-18	0	0	z	0	15	41.4	23.7	41.4	23.6	41.5	0.149	20309			45
1539	31805	4	Calystegia silvatica	3004	2018-06-25-12-10-20	0	0	z	0	15	41.4	23.7	41.2	23.5	41.4	-0.036	20309			46
1540	31806	4	Calystegia silvatica	3004	2018-06-25-12-10-22	0	0	z	0	15	41.4	23.7	41.4	23.6	41.5	0.149	20309			47
1541	31807	4	Calystegia silvatica	3004	2018-06-25-12-10-24	0	0	z	0	15	41.3	23.6	41.4	23.6	41.5	0.249	20309			48
1542	31808	4	Calystegia silvatica	3004	2018-06-25-12-10-26	0	0	z	0	15	41.4	23.7	41.3	23.6	41.5	0.057	20309			49
1543	31809	4	Calystegia silvatica	3004	2018-06-25-12-10-28	0	0	z	0	15	41.4	23.7	41.2	23.5	41.4	-0.036	20309			50
1544	31810	4	Calystegia silvatica	3004	2018-06-25-12-10-30	0	0	z	0	15	41.4	23.7	41.3	23.6	41.5	0.057	20309			51
1545	31811	4	Calystegia silvatica	3004	2018-06-25-12-10-32	0	0	z	0	15	41.3	23.6	41.3	23.6	41.5	0.157	20309			52
1546	31812	4	Calystegia silvatica	3004	2018-06-25-12-10-34	0	0	z	0	15	41.3	23.6	41.3	23.6	41.5	0.157	20309			53
1547	31813	4	Calystegia silvatica	3004	2018-06-25-12-10-36	0	0	z	0	15	41.4	23.7	41.3	23.6	41.5	0.057	20309			54
1548	31814	4	Calystegia silvatica	3004	2018-06-25-12-10-38	0	0	z	0	15	41.3	23.6	41.3	23.6	41.5	0.157	20309			55
1549	31815	4	Calystegia silvatica	3004	2018-06-25-12-10-40	0	0	z	0	15	41.3	23.6	41.2	23.5	41.4	0.064	20309			56
1550	31816	4	Calystegia silvatica	3004	2018-06-25-12-10-42	0	0	z	0	15	41.3	23.6	41.2	23.5	41.4	0.064	20309			57
1551	31817	4	Calystegia silvatica	3004	2018-06-25-12-10-44	0	0	z	0	15	41.4	23.7	41.4	23.6	41.5	0.149	20309			58
1552	31818	4	Calystegia silvatica	3004	2018-06-25-12-10-46	0	0	z	0	15	41.4	23.7	41.4	23.6	41.5	0.149	20309			59
1553	31819	4	Calystegia silvatica	3004	2018-06-25-12-10-48	0	0	z	0	15	41.3	23.6	41.3	23.6	41.5	0.157	20309			60
1554	31820	4	Calystegia silvatica	3004	2018-06-25-12-10-50	0	0	z	0	15	41.4	23.7	41.3	23.6	41.5	0.057	20309			61
1555	31821	4	Calystegia silvatica	3004	2018-06-25-12-10-52	0	0	z	0	15	41.4	23.7	41.3	23.6	41.5	0.057	20309			62
1556	31822	4	Calystegia silvatica	3004	2018-06-25-12-10-54	0	0	z	0	15	41.4	23.7	41.3	23.6	41.5	0.057	20309			63
1557	31823	4	Calystegia silvatica	3004	2018-06-25-12-10-56	0	0	z	0	15	41.4	23.7	41.3	23.6	41.5	0.057	20309			64
1558	31824	4	Calystegia silvatica	3004	2018-06-25-12-10-58	0	0	z	0	15	41.4	23.7	41.4	23.6	41.5	0.149	20309			65
1559	31825	4	Calystegia silvatica	3004	2018-06-25-12-11-00	0	0	z	0	15	41.4	23.7	41.3	23.5	41.5	0.057	20309			66
1560	31826	4	Calystegia silvatica	3004	2018-06-25-12-11-02	0	0	z	0	15	41.4	23.7	41.2	23.5	41.4	-0.036	20309			67
1561	31827	4	Calystegia silvatica	3004	2018-06-25-12-11-04	0	0	z	0	15	41.4	23.7	41.4	23.6	41.5	0.149	20309			68
1562	31828	4	Calystegia silvatica	3004	2018-06-25-12-11-06	0	0	z	0	15	41.4	23.7	41.3	23.6	41.5	0.057	20309			69
1563	31829	4	Calystegia silvatica	3004	2018-06-25-12-11-08	0	0	z	0	15	41.3	23.6	41.3	23.6	41.5	0.157	20309			70
1564	31830	4	Calystegia silvatica	3004	2018-06-25-12-11-10	0	0	z	0	15	41.3	23.6	41.3	23.6	41.5	0.157	20309			71
1565	31831	4	Calystegia silvatica	3004	2018-06-25-12-11-12	0	0	z	0	15	41.3	23.6	41.4	23.6	41.5	0.249	20309			72
1566	31832	4	Calystegia silvatica	3004	2018-06-25-12-11-14	0	0	z	0	15	41.4	23.7	41.3	23.5	41.5	0.057	20309			73
1567	31833	4	Calystegia silvatica	3004	2018-06-25-12-11-16	0	0	z	0	15	41.4	23.7	41.3	23.5	41.5	0.057	20309			74
1568	31834	4	Calystegia silvatica	3004	2018-06-25-12-11-18	0	0	z	0	15	41.4	23.7	41.4	23.6	41.5	0.149	20309			75
1569	31835	4	Calystegia silvatica	3004	2018-06-25-12-11-20	0	0	z	0	15	41.3	23.6	41.3	23.6	41.5	0.157	20309			76
1570	31836	4	Calystegia silvatica	3004	2018-06-25-12-11-22	0	0	z	0	15	41.3	23.6	41.4	23.6	41.5	0.249	20309			77
1571	31837	4	Calystegia silvatica	3004	2018-06-25-12-11-24	0	0	z	0	15	41.4	23.7	41.3	23.6	41.5	0.057	20309			78
1572	31838	4	Calystegia silvatica	3004	2018-06-25-12-11-26	0	0	z	0	15	41.4	23.7	41.3	23.6	41.5	0.057	20309			79
1573	31839	4	Calystegia silvatica	3004	2018-06-25-12-11-28	0	0	z	0	15	41.4	23.7	41.3	23.6	41.5	0.057	20309			80
1574	31840	4	Calystegia silvatica	3004	2018-06-25-12-11-30	0	0	z	0	15	41.4	23.7	41.3	23.6	41.5	0.057	20309			81
1575	31841	4	Calystegia silvatica	3004	2018-06-25-12-11-32	0	0	z	0	15	41.4	23.7	41.3	23.6	41.5	0.057	20309			82
1576	31842	4	Calystegia silvatica	3004	2018-06-25-12-11-34	0	0	z	0	15	41.4	23.7	41.3	23.6	41.5	0.057	20309			83
1577	31843	4	Calystegia silvatica	3004	2018-06-25-12-11-36	0	0	z	0	15	41.4	23.7	41.3	23.6	41.5	0.057	20309			84
1578	31844	4	Calystegia silvatica	3004	2018-06-25-12-11-38	0	0	z	0	15	41.3	23.6	41.3	23.6	41.5	0.157	20309			85
1579	31845	4	Calystegia silvatica	3004	2018-06-25-12-11-40	0	0	z	0	15	41.4	23.7	41.3	23.6	41.5	0.057	20309			86
1580	31846	4	Calystegia silvatica	3004	2018-06-25-12-11-42	0	0	z	0	15	41.4	23.7	41.3	23.6	41.5	0.057	20309			87
1581	31847	4	Calystegia silvatica	3004	2018-06-25-12-11-44	0	0	z	0	15	41.4	23.7	41.3	23.6	41.5	0.057	20309			88
1582	31848	4	Calystegia silvatica	3004	2018-06-25-12-11-46	0	0	z	0	15	41.4	23.7	41.3	23.6	41.5	0.057	20309			89
1583	31849	4	Calystegia silvatica	3004	2018-06-25-12-11-48	0	0	z	0	15	41.4	23.7	41.3	23.6	41.5	0.057	20309			90
1584	31850	4	Calystegia silvatica	3004	2018-06-25-12-11-50	0	0	z	0	15	41.3	23.7	41.3	23.6	41.5	0.157	20309	Last10	Here	91
1585	31851	4	Calystegia silvatica	3004	2018-06-25-12-11-52	0	0	z	0	15	41.4	23.7	41.3	23.6	41.5	0.057	20309	Last10	Here	92
1586	31852	4	Calystegia silvatica	3004	2018-06-25-12-11-54	0	0	z	0	15	41.4	23.7	41.3	23.6	41.5	0.057	20309	Last10	Here	93
1587	31853	4	Calystegia silvatica	3004	2018-06-25-12-11-56	0	0	z	0	15	41.3	23.7	41.3	23.6	41.5	0.157	20309	Last10	Here	94
1588	31854	4	Calystegia silvatica	3004	2018-06-25-12-11-58	0	0	z	0	15	41.4	23.7	41.3	23.6	41.5	0.057	20309	Last10	Here	95
1589	31855	4	Calystegia silvatica	3004	2018-06-25-12-12-00	0	0	z	0	15	41.4	23.7	41.3	23.6	41.5	0.057	20309	Last10	Here	96
1590	31856	4	Calystegia silvatica	3004	2018-06-25-12-12-02	0	0	z	0	15	41.4	23.7	41.2	23.6	41.4	-0.036	20309	Last10	Here	97
1591	31857	4	Calystegia silvatica	3004	2018-06-25-12-12-04	0	0	z	0	15	41.4	23.7	41.3	23.6	41.5	0.057	20309	Last10	Here	98
1592	31858	4	Calystegia silvatica	3004	2018-06-25-12-12-06	0	0	z	0	15	41.4	23.7	41.3	23.6	41.5	0.057	20309	Last10	Here	99
1593	31859	4	Calystegia silvatica	3004	2018-06-25-12-12-40	0	0	z	0	20	41.4	23.7	41.2	23.6	41.4	-0.036	20310	First10	Here	1
1594	31860	4	Calystegia silvatica	3004	2018-06-25-12-12-42	0	0	z	0	20	41.3	23.7	41.2	23.6	41.4	0.064	20310	First10	Here	2
1595	31861	4	Calystegia silvatica	3004	2018-06-25-12-12-44	0	0	z	0	20	41.4	23.7	41.2	23.6	41.4	-0.036	20310	First10	Here	3
1596	31862	4	Calystegia silvatica	3004	2018-06-25-12-12-46	0	0	z	0	20	41.3	23.7	41.2	23.6	41.4	0.064	20310	First10	Here	4
1597	31863	4	Calystegia silvatica	3004	2018-06-25-12-12-48	0	0	z	0	20	41.3	23.7	41.2	23.6	41.4	0.064	20310	First10	Here	5
1598	31864	4	Calystegia silvatica	3004	2018-06-25-12-12-50	0	0	z	0	20	41.3	23.7	41.2	23.6	41.4	0.064	20310	First10	Here	6
1599	31865	4	Calystegia silvatica	3004	2018-06-25-12-12-52	0	0	z	0	20	41.3	23.7	41.2	23.6	41.4	0.064	20310	First10	Here	7
1600	31866	4	Calystegia silvatica	3004	2018-06-25-12-12-54	0	0	z	0	20	41.3	23.7	41.2	23.6	41.4	0.064	20310	First10	Here	8
1601	31867	4	Calystegia silvatica	3004	2018-06-25-12-12-56	0	0	z	0	20	41.3	23.7	41.1	23.5	41.3	-0.028	20310	First10	Here	9
1602	31868	4	Calystegia silvatica	3004	2018-06-25-12-12-58	0	0	z	0	20	41.3	23.7	41.2	23.6	41.4	0.064	20310	First10	Here	10
1603	31869	4	Calystegia silvatica	3004	2018-06-25-12-13-00	0	0	z	0	20	41.3	23.7	41.2	23.6	41.4	0.064	20310			11
1604	31870	4	Calystegia silvatica	3004	2018-06-25-12-13-02	0	0	z	0	20	41.4	23.7	41.2	23.6	41.4	-0.036	20310			12
1605	31871	4	Calystegia silvatica	3004	2018-06-25-12-13-04	0	0	z	0	20	41.4	23.7	41.2	23.6	41.4	-0.036	20310			13
1606	31872	4	Calystegia silvatica	3004	2018-06-25-12-13-06	0	0	z	0	20	41.3	23.7	41.2	23.6	41.4	0.064	20310			14
1607	31873	4	Calystegia silvatica	3004	2018-06-25-12-13-08	0	0	z	0	20	41.3	23.7	41.2	23.6	41.4	0.064	20310			15
1608	31874	4	Calystegia silvatica	3004	2018-06-25-12-13-10	0	0	z	0	20	41.3	23.7	41.2	23.6	41.4	0.064	20310			16
1609	31875	4	Calystegia silvatica	3004	2018-06-25-12-13-12	0	0	z	0	20	41.3	23.7	41.2	23.6	41.4	0.064	20310			17
1610	31876	4	Calystegia silvatica	3004	2018-06-25-12-13-14	0	0	z	0	20	41.3	23.7	41.2	23.6	41.4	0.064	20310			18
1611	31877	4	Calystegia silvatica	3004	2018-06-25-12-13-16	0	0	z	0	20	41.3	23.7	41.2	23.6	41.4	0.064	20310			19
1612	31878	4	Calystegia silvatica	3004	2018-06-25-12-13-18	0	0	z	0	20	41.3	23.7	41.2	23.6	41.4	0.064	20310			20
1613	31879	4	Calystegia silvatica	3004	2018-06-25-12-13-20	0	0	z	0	20	41.3	23.7	41.2	23.6	41.4	0.064	20310			21
1614	31880	4	Calystegia silvatica	3004	2018-06-25-12-13-22	0	0	z	0	20	41.3	23.7	41.1	23.5	41.3	-0.028	20310			22
1615	31881	4	Calystegia silvatica	3004	2018-06-25-12-13-24	0	0	z	0	20	41.3	23.7	41.2	23.6	41.4	0.064	20310			23
1616	31882	4	Calystegia silvatica	3004	2018-06-25-12-13-26	0	0	z	0	20	41.4	23.7	41.2	23.6	41.4	-0.036	20310			24
1617	31883	4	Calystegia silvatica	3004	2018-06-25-12-13-28	0	0	z	0	20	41.3	23.7	41.2	23.6	41.4	0.064	20310			25
1618	31884	4	Calystegia silvatica	3004	2018-06-25-12-13-30	0	0	z	0	20	41.3	23.7	41.2	23.6	41.4	0.064	20310			26
1619	31885	4	Calystegia silvatica	3004	2018-06-25-12-13-32	0	0	z	0	20	41.3	23.7	41.2	23.6	41.4	0.064	20310			27
1620	31886	4	Calystegia silvatica	3004	2018-06-25-12-13-34	0	0	z	0	20	41.3	23.7	41.2	23.6	41.4	0.064	20310			28
1621	31887	4	Calystegia silvatica	3004	2018-06-25-12-13-36	0	0	z	0	20	41.3	23.7	41.2	23.6	41.4	0.064	20310			29
1622	31888	4	Calystegia silvatica	3004	2018-06-25-12-13-38	0	0	z	0	20	41.3	23.7	41.2	23.6	41.4	0.064	20310			30
1623	31889	4	Calystegia silvatica	3004	2018-06-25-12-13-40	0	0	z	0	20	41.4	23.7	41.2	23.6	41.4	-0.036	20310			31
1624	31890	4	Calystegia silvatica	3004	2018-06-25-12-13-42	0	0	z	0	20	41.3	23.7	41.2	23.6	41.4	0.064	20310			32
1625	31891	4	Calystegia silvatica	3004	2018-06-25-12-13-44	0	0	z	0	20	41.4	23.7	41.2	23.6	41.4	-0.036	20310			33
1626	31892	4	Calystegia silvatica	3004	2018-06-25-12-13-46	0	0	z	0	20	41.4	23.7	41.2	23.6	41.4	-0.036	20310			34
1627	31893	4	Calystegia silvatica	3004	2018-06-25-12-13-48	0	0	z	0	20	41.3	23.7	41.3	23.6	41.5	0.157	20310			35
1628	31894	4	Calystegia silvatica	3004	2018-06-25-12-13-50	0	0	z	0	20	41.4	23.7	41.3	23.6	41.5	0.057	20310			36
1629	31895	4	Calystegia silvatica	3004	2018-06-25-12-13-52	0	0	z	0	20	41.4	23.7	41.2	23.6	41.4	-0.036	20310			37
1630	31896	4	Calystegia silvatica	3004	2018-06-25-12-13-54	0	0	z	0	20	41.4	23.7	41.2	23.6	41.4	-0.036	20310			38
1631	31897	4	Calystegia silvatica	3004	2018-06-25-12-13-56	0	0	z	0	20	41.3	23.7	41.2	23.6	41.4	0.064	20310			39
1632	31898	4	Calystegia silvatica	3004	2018-06-25-12-13-58	0	0	z	0	20	41.3	23.7	41.2	23.6	41.4	0.064	20310			40
1633	31899	4	Calystegia silvatica	3004	2018-06-25-12-14-00	0	0	z	0	20	41.3	23.7	41.2	23.6	41.4	0.064	20310			41
1634	31900	4	Calystegia silvatica	3004	2018-06-25-12-14-02	0	0	z	0	20	41.3	23.7	41.2	23.6	41.4	0.064	20310			42
1635	31901	4	Calystegia silvatica	3004	2018-06-25-12-14-04	0	0	z	0	20	41.3	23.7	41.2	23.6	41.4	0.064	20310			43
1636	31902	4	Calystegia silvatica	3004	2018-06-25-12-14-06	0	0	z	0	20	41.4	23.7	41.2	23.6	41.4	-0.036	20310			44
1637	31903	4	Calystegia silvatica	3004	2018-06-25-12-14-08	0	0	z	0	20	41.3	23.7	41.2	23.6	41.4	0.064	20310			45
1638	31904	4	Calystegia silvatica	3004	2018-06-25-12-14-10	0	0	z	0	20	41.3	23.7	41.3	23.6	41.5	0.157	20310			46
1639	31905	4	Calystegia silvatica	3004	2018-06-25-12-14-12	0	0	z	0	20	41.3	23.7	41.2	23.6	41.4	0.064	20310			47
1640	31906	4	Calystegia silvatica	3004	2018-06-25-12-14-14	0	0	z	0	20	41.3	23.7	41.2	23.6	41.4	0.064	20310			48
1641	31907	4	Calystegia silvatica	3004	2018-06-25-12-14-16	0	0	z	0	20	41.3	23.7	41.2	23.6	41.4	0.064	20310			49
1642	31908	4	Calystegia silvatica	3004	2018-06-25-12-14-18	0	0	z	0	20	41.3	23.7	41.2	23.6	41.4	0.064	20310			50
1643	31909	4	Calystegia silvatica	3004	2018-06-25-12-14-20	0	0	z	0	20	41.3	23.7	41.2	23.6	41.4	0.064	20310			51
1644	31910	4	Calystegia silvatica	3004	2018-06-25-12-14-23	0	0	z	0	20	41.3	23.7	41.2	23.6	41.4	0.064	20310			52
1645	31911	4	Calystegia silvatica	3004	2018-06-25-12-14-25	0	0	z	0	20	41.3	23.7	41.2	23.6	41.4	0.064	20310			53
1646	31912	4	Calystegia silvatica	3004	2018-06-25-12-14-27	0	0	z	0	20	41.3	23.7	41.2	23.6	41.4	0.064	20310			54
1647	31913	4	Calystegia silvatica	3004	2018-06-25-12-14-29	0	0	z	0	20	41.3	23.7	41.2	23.6	41.4	0.064	20310			55
1648	31914	4	Calystegia silvatica	3004	2018-06-25-12-14-31	0	0	z	0	20	41.3	23.7	41.2	23.6	41.4	0.064	20310			56
1649	31915	4	Calystegia silvatica	3004	2018-06-25-12-14-33	0	0	z	0	20	41.3	23.7	41.2	23.6	41.4	0.064	20310			57
1650	31916	4	Calystegia silvatica	3004	2018-06-25-12-14-35	0	0	z	0	20	41.3	23.7	41.2	23.6	41.4	0.064	20310			58
1651	31917	4	Calystegia silvatica	3004	2018-06-25-12-14-37	0	0	z	0	20	41.3	23.7	41.2	23.6	41.4	0.064	20310			59
1652	31918	4	Calystegia silvatica	3004	2018-06-25-12-14-39	0	0	z	0	20	41.3	23.7	41.2	23.6	41.4	0.064	20310			60
1653	31919	4	Calystegia silvatica	3004	2018-06-25-12-14-41	0	0	z	0	20	41.3	23.7	41.2	23.6	41.4	0.064	20310			61
1654	31920	4	Calystegia silvatica	3004	2018-06-25-12-14-43	0	0	z	0	20	41.3	23.7	41.2	23.6	41.4	0.064	20310			62
1655	31921	4	Calystegia silvatica	3004	2018-06-25-12-14-45	0	0	z	0	20	41.3	23.7	41.2	23.6	41.4	0.064	20310			63
1656	31922	4	Calystegia silvatica	3004	2018-06-25-12-14-47	0	0	z	0	20	41.3	23.7	41.2	23.6	41.4	0.064	20310			64
1657	31923	4	Calystegia silvatica	3004	2018-06-25-12-14-49	0	0	z	0	20	41.3	23.7	41.2	23.6	41.4	0.064	20310			65
1658	31924	4	Calystegia silvatica	3004	2018-06-25-12-14-51	0	0	z	0	20	41.3	23.7	41.2	23.6	41.4	0.064	20310			66
1659	31925	4	Calystegia silvatica	3004	2018-06-25-12-14-53	0	0	z	0	20	41.3	23.7	41.2	23.6	41.4	0.064	20310			67
1660	31926	4	Calystegia silvatica	3004	2018-06-25-12-14-55	0	0	z	0	20	41.3	23.7	41.2	23.6	41.4	0.064	20310			68
1661	31927	4	Calystegia silvatica	3004	2018-06-25-12-14-57	0	0	z	0	20	41.3	23.7	41.2	23.6	41.4	0.064	20310			69
1662	31928	4	Calystegia silvatica	3004	2018-06-25-12-14-59	0	0	z	0	20	41.3	23.7	41.2	23.6	41.4	0.064	20310			70
1663	31929	4	Calystegia silvatica	3004	2018-06-25-12-15-01	0	0	z	0	20	41.3	23.7	41.2	23.6	41.4	0.064	20310			71
1664	31930	4	Calystegia silvatica	3004	2018-06-25-12-15-03	0	0	z	0	20	41.3	23.7	41.2	23.6	41.4	0.064	20310			72
1665	31931	4	Calystegia silvatica	3004	2018-06-25-12-15-05	0	0	z	0	20	41.3	23.7	41.2	23.6	41.4	0.064	20310			73
1666	31932	4	Calystegia silvatica	3004	2018-06-25-12-15-07	0	0	z	0	20	41.3	23.7	41.2	23.6	41.4	0.064	20310			74
1667	31933	4	Calystegia silvatica	3004	2018-06-25-12-15-09	0	0	z	0	20	41.3	23.7	41.2	23.6	41.4	0.064	20310			75
1668	31934	4	Calystegia silvatica	3004	2018-06-25-12-15-11	0	0	z	0	20	41.3	23.7	41.2	23.6	41.4	0.064	20310			76
1669	31935	4	Calystegia silvatica	3004	2018-06-25-12-15-13	0	0	z	0	20	41.3	23.7	41.2	23.6	41.4	0.064	20310			77
1670	31936	4	Calystegia silvatica	3004	2018-06-25-12-15-15	0	0	z	0	20	41.3	23.7	41.2	23.6	41.4	0.064	20310			78
1671	31937	4	Calystegia silvatica	3004	2018-06-25-12-15-17	0	0	z	0	20	41.3	23.7	41.2	23.6	41.4	0.064	20310			79
1672	31938	4	Calystegia silvatica	3004	2018-06-25-12-15-19	0	0	z	0	20	41.3	23.7	41.2	23.6	41.4	0.064	20310			80
1673	31939	4	Calystegia silvatica	3004	2018-06-25-12-15-21	0	0	z	0	20	41.3	23.7	41.2	23.6	41.4	0.064	20310			81
1674	31940	4	Calystegia silvatica	3004	2018-06-25-12-15-23	0	0	z	0	20	41.3	23.7	41.2	23.6	41.4	0.064	20310			82
1675	31941	4	Calystegia silvatica	3004	2018-06-25-12-15-25	0	0	z	0	20	41.3	23.7	41.2	23.6	41.4	0.064	20310			83
1676	31942	4	Calystegia silvatica	3004	2018-06-25-12-15-27	0	0	z	0	20	41.3	23.7	41.2	23.6	41.4	0.064	20310			84
1677	31943	4	Calystegia silvatica	3004	2018-06-25-12-15-29	0	0	z	0	20	41.3	23.7	41.2	23.6	41.4	0.064	20310			85
1678	31944	4	Calystegia silvatica	3004	2018-06-25-12-15-31	0	0	z	0	20	41.3	23.7	41.2	23.6	41.4	0.064	20310			86
1679	31945	4	Calystegia silvatica	3004	2018-06-25-12-15-33	0	0	z	0	20	41.3	23.7	41.2	23.6	41.4	0.064	20310			87
1680	31946	4	Calystegia silvatica	3004	2018-06-25-12-15-35	0	0	z	0	20	41.3	23.7	41.2	23.6	41.4	0.064	20310			88
1681	31947	4	Calystegia silvatica	3004	2018-06-25-12-15-37	0	0	z	0	20	41.3	23.7	41.2	23.6	41.4	0.064	20310			89
1682	31948	4	Calystegia silvatica	3004	2018-06-25-12-15-39	0	0	z	0	20	41.3	23.7	41.2	23.6	41.4	0.064	20310			90
1683	31949	4	Calystegia silvatica	3004	2018-06-25-12-15-41	0	0	z	0	20	41.3	23.7	41.2	23.6	41.4	0.064	20310	Last10	Here	91
1684	31950	4	Calystegia silvatica	3004	2018-06-25-12-15-43	0	0	z	0	20	41.3	23.7	41.2	23.6	41.4	0.064	20310	Last10	Here	92
1685	31951	4	Calystegia silvatica	3004	2018-06-25-12-15-45	0	0	z	0	20	41.3	23.7	41.2	23.6	41.4	0.064	20310	Last10	Here	93
1686	31952	4	Calystegia silvatica	3004	2018-06-25-12-15-47	0	0	z	0	20	41.3	23.7	41.2	23.6	41.4	0.064	20310	Last10	Here	94
1687	31953	4	Calystegia silvatica	3004	2018-06-25-12-15-49	0	0	z	0	20	41.3	23.7	41.2	23.6	41.4	0.064	20310	Last10	Here	95
1688	31954	4	Calystegia silvatica	3004	2018-06-25-12-15-51	0	0	z	0	20	41.3	23.7	41.2	23.6	41.4	0.064	20310	Last10	Here	96
1689	31955	4	Calystegia silvatica	3004	2018-06-25-12-15-53	0	0	z	0	20	41.3	23.7	41.2	23.6	41.4	0.064	20310	Last10	Here	97
1690	31956	4	Calystegia silvatica	3004	2018-06-25-12-15-55	0	0	z	0	20	41.3	23.7	41.2	23.6	41.4	0.064	20310	Last10	Here	98
1691	31957	4	Calystegia silvatica	3004	2018-06-25-12-15-57	0	0	z	0	20	41.3	23.7	41.2	23.6	41.4	0.064	20310	Last10	Here	99
1692	31958	4	Calystegia silvatica	3004	2018-06-25-12-16-29	0	0	z	0	25	41.3	23.7	41.2	23.6	41.4	0.064	20311	First10	Here	1
1693	31959	4	Calystegia silvatica	3004	2018-06-25-12-16-31	0	0	z	0	25	41.3	23.7	41.2	23.6	41.4	0.064	20311	First10	Here	2
1694	31960	4	Calystegia silvatica	3004	2018-06-25-12-16-33	0	0	z	0	25	41.3	23.7	41.2	23.6	41.4	0.064	20311	First10	Here	3
1695	31961	4	Calystegia silvatica	3004	2018-06-25-12-16-35	0	0	z	0	25	41.3	23.7	41.2	23.6	41.4	0.064	20311	First10	Here	4
1696	31962	4	Calystegia silvatica	3004	2018-06-25-12-16-37	0	0	z	0	25	41.3	23.7	41.2	23.6	41.4	0.064	20311	First10	Here	5
1697	31963	4	Calystegia silvatica	3004	2018-06-25-12-16-39	0	0	z	0	25	41.3	23.7	41.2	23.6	41.4	0.064	20311	First10	Here	6
1698	31964	4	Calystegia silvatica	3004	2018-06-25-12-16-41	0	0	z	0	25	41.3	23.7	41.2	23.6	41.4	0.064	20311	First10	Here	7
1699	31965	4	Calystegia silvatica	3004	2018-06-25-12-16-43	0	0	z	0	25	41.3	23.7	41.2	23.6	41.4	0.064	20311	First10	Here	8
1700	31966	4	Calystegia silvatica	3004	2018-06-25-12-16-45	0	0	z	0	25	41.3	23.7	41.1	23.6	41.3	-0.028	20311	First10	Here	9
1701	31967	4	Calystegia silvatica	3004	2018-06-25-12-16-47	0	0	z	0	25	41.3	23.7	41.2	23.6	41.4	0.064	20311	First10	Here	10
1702	31968	4	Calystegia silvatica	3004	2018-06-25-12-16-49	0	0	z	0	25	41.3	23.7	41.2	23.6	41.4	0.064	20311			11
1703	31969	4	Calystegia silvatica	3004	2018-06-25-12-16-51	0	0	z	0	25	41.3	23.7	41.2	23.6	41.4	0.064	20311			12
1704	31970	4	Calystegia silvatica	3004	2018-06-25-12-16-53	0	0	z	0	25	41.3	23.7	41.1	23.6	41.3	-0.028	20311			13
1705	31971	4	Calystegia silvatica	3004	2018-06-25-12-16-55	0	0	z	0	25	41.3	23.7	41.1	23.6	41.3	-0.028	20311			14
1706	31972	4	Calystegia silvatica	3004	2018-06-25-12-16-57	0	0	z	0	25	41.3	23.7	41.2	23.6	41.4	0.064	20311			15
1707	31973	4	Calystegia silvatica	3004	2018-06-25-12-16-59	0	0	z	0	25	41.3	23.7	41.1	23.6	41.3	-0.028	20311			16
1708	31974	4	Calystegia silvatica	3004	2018-06-25-12-17-01	0	0	z	0	25	41.3	23.7	41.1	23.6	41.3	-0.028	20311			17
1709	31975	4	Calystegia silvatica	3004	2018-06-25-12-17-03	0	0	z	0	25	41.3	23.7	41.1	23.6	41.3	-0.028	20311			18
1710	31976	4	Calystegia silvatica	3004	2018-06-25-12-17-05	0	0	z	0	25	41.3	23.7	41.1	23.6	41.3	-0.028	20311			19
1711	31977	4	Calystegia silvatica	3004	2018-06-25-12-17-07	0	0	z	0	25	41.3	23.7	41.1	23.6	41.3	-0.028	20311			20
1712	31978	4	Calystegia silvatica	3004	2018-06-25-12-17-09	0	0	z	0	25	41.3	23.7	41.1	23.6	41.3	-0.028	20311			21
1713	31979	4	Calystegia silvatica	3004	2018-06-25-12-17-11	0	0	z	0	25	41.3	23.7	41.1	23.6	41.3	-0.028	20311			22
1714	31980	4	Calystegia silvatica	3004	2018-06-25-12-17-13	0	0	z	0	25	41.3	23.7	41.1	23.6	41.3	-0.028	20311			23
1715	31981	4	Calystegia silvatica	3004	2018-06-25-12-17-15	0	0	z	0	25	41.3	23.7	41.1	23.6	41.3	-0.028	20311			24
1716	31982	4	Calystegia silvatica	3004	2018-06-25-12-17-17	0	0	z	0	25	41.3	23.7	41.1	23.6	41.3	-0.028	20311			25
1717	31983	4	Calystegia silvatica	3004	2018-06-25-12-17-19	0	0	z	0	25	41.3	23.7	41.1	23.6	41.3	-0.028	20311			26
1718	31984	4	Calystegia silvatica	3004	2018-06-25-12-17-21	0	0	z	0	25	41.3	23.7	41.2	23.6	41.4	0.064	20311			27
1719	31985	4	Calystegia silvatica	3004	2018-06-25-12-17-23	0	0	z	0	25	41.3	23.7	41.1	23.6	41.3	-0.028	20311			28
1720	31986	4	Calystegia silvatica	3004	2018-06-25-12-17-25	0	0	z	0	25	41.3	23.7	41.1	23.6	41.3	-0.028	20311			29
1721	31987	4	Calystegia silvatica	3004	2018-06-25-12-17-27	0	0	z	0	25	41.3	23.7	41.1	23.6	41.3	-0.028	20311			30
1722	31988	4	Calystegia silvatica	3004	2018-06-25-12-17-29	0	0	z	0	25	41.3	23.7	41.1	23.6	41.3	-0.028	20311			31
1723	31989	4	Calystegia silvatica	3004	2018-06-25-12-17-31	0	0	z	0	25	41.3	23.7	41.1	23.6	41.3	-0.028	20311			32
1724	31990	4	Calystegia silvatica	3004	2018-06-25-12-17-33	0	0	z	0	25	41.3	23.7	41.1	23.6	41.3	-0.028	20311			33
1725	31991	4	Calystegia silvatica	3004	2018-06-25-12-17-35	0	0	z	0	25	41.3	23.7	41.1	23.6	41.3	-0.028	20311			34
1726	31992	4	Calystegia silvatica	3004	2018-06-25-12-17-37	0	0	z	0	25	41.3	23.7	41.1	23.6	41.3	-0.028	20311			35
1727	31993	4	Calystegia silvatica	3004	2018-06-25-12-17-39	0	0	z	0	25	41.3	23.7	41.1	23.6	41.3	-0.028	20311			36
1728	31994	4	Calystegia silvatica	3004	2018-06-25-12-17-41	0	0	z	0	25	41.3	23.7	41.1	23.6	41.3	-0.028	20311			37
1729	31995	4	Calystegia silvatica	3004	2018-06-25-12-17-43	0	0	z	0	25	41.3	23.7	41.1	23.6	41.3	-0.028	20311			38
1730	31996	4	Calystegia silvatica	3004	2018-06-25-12-17-45	0	0	z	0	25	41.3	23.7	41.2	23.6	41.4	0.064	20311			39
1731	31997	4	Calystegia silvatica	3004	2018-06-25-12-17-47	0	0	z	0	25	41.3	23.7	41.1	23.6	41.3	-0.028	20311			40
1732	31998	4	Calystegia silvatica	3004	2018-06-25-12-17-49	0	0	z	0	25	41.3	23.7	41.1	23.6	41.3	-0.028	20311			41
1733	31999	4	Calystegia silvatica	3004	2018-06-25-12-17-51	0	0	z	0	25	41.3	23.7	41.1	23.6	41.3	-0.028	20311			42
1734	32000	4	Calystegia silvatica	3004	2018-06-25-12-17-53	0	0	z	0	25	41.3	23.7	41.1	23.6	41.3	-0.028	20311			43
1735	32001	4	Calystegia silvatica	3004	2018-06-25-12-17-55	0	0	z	0	25	41.3	23.7	41.1	23.6	41.3	-0.028	20311			44
1736	32002	4	Calystegia silvatica	3004	2018-06-25-12-17-57	0	0	z	0	25	41.3	23.7	41.1	23.6	41.3	-0.028	20311			45
1737	32003	4	Calystegia silvatica	3004	2018-06-25-12-17-59	0	0	z	0	25	41.3	23.7	41.1	23.6	41.3	-0.028	20311			46
1738	32004	4	Calystegia silvatica	3004	2018-06-25-12-18-01	0	0	z	0	25	41.3	23.7	41.1	23.6	41.3	-0.028	20311			47
1739	32005	4	Calystegia silvatica	3004	2018-06-25-12-18-03	0	0	z	0	25	41.3	23.7	41.1	23.6	41.3	-0.028	20311			48
1740	32006	4	Calystegia silvatica	3004	2018-06-25-12-18-05	0	0	z	0	25	41.3	23.7	41.1	23.6	41.3	-0.028	20311			49
1741	32007	4	Calystegia silvatica	3004	2018-06-25-12-18-07	0	0	z	0	25	41.3	23.7	41.2	23.6	41.4	0.064	20311			50
1742	32008	4	Calystegia silvatica	3004	2018-06-25-12-18-09	0	0	z	0	25	41.3	23.7	41.1	23.6	41.3	-0.028	20311			51
1743	32009	4	Calystegia silvatica	3004	2018-06-25-12-18-11	0	0	z	0	25	41.3	23.7	41.1	23.6	41.3	-0.028	20311			52
1744	32010	4	Calystegia silvatica	3004	2018-06-25-12-18-13	0	0	z	0	25	41.3	23.7	41.1	23.6	41.3	-0.028	20311			53
1745	32011	4	Calystegia silvatica	3004	2018-06-25-12-18-15	0	0	z	0	25	41.3	23.7	41.1	23.6	41.3	-0.028	20311			54
1746	32012	4	Calystegia silvatica	3004	2018-06-25-12-18-17	0	0	z	0	25	41.3	23.7	41.1	23.6	41.3	-0.028	20311			55
1747	32013	4	Calystegia silvatica	3004	2018-06-25-12-18-19	0	0	z	0	25	41.3	23.7	41.1	23.6	41.3	-0.028	20311			56
1748	32014	4	Calystegia silvatica	3004	2018-06-25-12-18-21	0	0	z	0	25	41.3	23.7	41.1	23.6	41.3	-0.028	20311			57
1749	32015	4	Calystegia silvatica	3004	2018-06-25-12-18-23	0	0	z	0	25	41.3	23.7	41.1	23.6	41.3	-0.028	20311			58
1750	32016	4	Calystegia silvatica	3004	2018-06-25-12-18-25	0	0	z	0	25	41.3	23.7	41.1	23.6	41.3	-0.028	20311			59
1751	32017	4	Calystegia silvatica	3004	2018-06-25-12-18-27	0	0	z	0	25	41.3	23.7	41.1	23.6	41.3	-0.028	20311			60
1752	32018	4	Calystegia silvatica	3004	2018-06-25-12-18-29	0	0	z	0	25	41.3	23.7	41.1	23.6	41.3	-0.028	20311			61
1753	32019	4	Calystegia silvatica	3004	2018-06-25-12-18-31	0	0	z	0	25	41.2	23.7	41.1	23.6	41.3	0.072	20311			62
1754	32020	4	Calystegia silvatica	3004	2018-06-25-12-18-33	0	0	z	0	25	41.3	23.7	41.1	23.6	41.3	-0.028	20311			63
1755	32021	4	Calystegia silvatica	3004	2018-06-25-12-18-35	0	0	z	0	25	41.2	23.7	41.1	23.6	41.3	0.072	20311			64
1756	32022	4	Calystegia silvatica	3004	2018-06-25-12-18-37	0	0	z	0	25	41.3	23.7	41.1	23.6	41.3	-0.028	20311			65
1757	32023	4	Calystegia silvatica	3004	2018-06-25-12-18-39	0	0	z	0	25	41.2	23.7	41.1	23.6	41.3	0.072	20311			66
1758	32024	4	Calystegia silvatica	3004	2018-06-25-12-18-41	0	0	z	0	25	41.3	23.7	41.1	23.6	41.3	-0.028	20311			67
1759	32025	4	Calystegia silvatica	3004	2018-06-25-12-18-43	0	0	z	0	25	41.2	23.7	41.1	23.6	41.3	0.072	20311			68
1760	32026	4	Calystegia silvatica	3004	2018-06-25-12-18-45	0	0	z	0	25	41.2	23.7	41.1	23.6	41.3	0.072	20311			69
1761	32027	4	Calystegia silvatica	3004	2018-06-25-12-18-47	0	0	z	0	25	41.2	23.7	41.1	23.6	41.3	0.072	20311			70
1762	32028	4	Calystegia silvatica	3004	2018-06-25-12-18-49	0	0	z	0	25	41.3	23.7	41.1	23.6	41.3	-0.028	20311			71
1763	32029	4	Calystegia silvatica	3004	2018-06-25-12-18-51	0	0	z	0	25	41.3	23.7	41.1	23.6	41.3	-0.028	20311			72
1764	32030	4	Calystegia silvatica	3004	2018-06-25-12-18-53	0	0	z	0	25	41.3	23.7	41.1	23.6	41.3	-0.028	20311			73
1765	32031	4	Calystegia silvatica	3004	2018-06-25-12-18-55	0	0	z	0	25	41.2	23.7	41.1	23.6	41.3	0.072	20311			74
1766	32032	4	Calystegia silvatica	3004	2018-06-25-12-18-57	0	0	z	0	25	41.2	23.7	41.1	23.6	41.3	0.072	20311			75
1767	32033	4	Calystegia silvatica	3004	2018-06-25-12-18-59	0	0	z	0	25	41.2	23.7	41.1	23.6	41.3	0.072	20311			76
1768	32034	4	Calystegia silvatica	3004	2018-06-25-12-19-01	0	0	z	0	25	41.2	23.7	41.1	23.6	41.3	0.072	20311			77
1769	32035	4	Calystegia silvatica	3004	2018-06-25-12-19-03	0	0	z	0	25	41.2	23.7	41.1	23.6	41.3	0.072	20311			78
1770	32036	4	Calystegia silvatica	3004	2018-06-25-12-19-05	0	0	z	0	25	41.2	23.7	41.1	23.6	41.3	0.072	20311			79
1771	32037	4	Calystegia silvatica	3004	2018-06-25-12-19-07	0	0	z	0	25	41.2	23.7	41.1	23.6	41.3	0.072	20311			80
1772	32038	4	Calystegia silvatica	3004	2018-06-25-12-19-09	0	0	z	0	25	41.2	23.7	41.1	23.6	41.3	0.072	20311			81
1773	32039	4	Calystegia silvatica	3004	2018-06-25-12-19-11	0	0	z	0	25	41.2	23.7	41.1	23.6	41.3	0.072	20311			82
1774	32040	4	Calystegia silvatica	3004	2018-06-25-12-19-13	0	0	z	0	25	41.2	23.7	41.1	23.6	41.3	0.072	20311			83
1775	32041	4	Calystegia silvatica	3004	2018-06-25-12-19-15	0	0	z	0	25	41.2	23.7	41.1	23.6	41.3	0.072	20311			84
1776	32042	4	Calystegia silvatica	3004	2018-06-25-12-19-17	0	0	z	0	25	41.2	23.7	41.1	23.6	41.3	0.072	20311			85
1777	32043	4	Calystegia silvatica	3004	2018-06-25-12-19-19	0	0	z	0	25	41.2	23.7	41.1	23.6	41.3	0.072	20311			86
1778	32044	4	Calystegia silvatica	3004	2018-06-25-12-19-21	0	0	z	0	25	41.2	23.7	41.1	23.6	41.3	0.072	20311			87
1779	32045	4	Calystegia silvatica	3004	2018-06-25-12-19-23	0	0	z	0	25	41.2	23.7	41.1	23.6	41.3	0.072	20311			88
1780	32046	4	Calystegia silvatica	3004	2018-06-25-12-19-25	0	0	z	0	25	41.2	23.7	41.1	23.6	41.3	0.072	20311			89
1781	32047	4	Calystegia silvatica	3004	2018-06-25-12-19-27	0	0	z	0	25	41.2	23.7	41.1	23.6	41.3	0.072	20311			90
1782	32048	4	Calystegia silvatica	3004	2018-06-25-12-19-29	0	0	z	0	25	41.2	23.7	41.1	23.6	41.3	0.072	20311	Last10	Here	91
1783	32049	4	Calystegia silvatica	3004	2018-06-25-12-19-31	0	0	z	0	25	41.2	23.7	41.1	23.6	41.3	0.072	20311	Last10	Here	92
1784	32050	4	Calystegia silvatica	3004	2018-06-25-12-19-34	0	0	z	0	25	41.2	23.7	41.1	23.6	41.3	0.072	20311	Last10	Here	93
1785	32051	4	Calystegia silvatica	3004	2018-06-25-12-19-36	0	0	z	0	25	41.2	23.7	41.1	23.6	41.3	0.072	20311	Last10	Here	94
1786	32052	4	Calystegia silvatica	3004	2018-06-25-12-19-38	0	0	z	0	25	41.2	23.7	41.1	23.6	41.3	0.072	20311	Last10	Here	95
1787	32053	4	Calystegia silvatica	3004	2018-06-25-12-19-40	0	0	z	0	25	41.2	23.7	41.1	23.6	41.3	0.072	20311	Last10	Here	96
1788	32054	4	Calystegia silvatica	3004	2018-06-25-12-19-42	0	0	z	0	25	41.2	23.7	41.1	23.6	41.3	0.072	20311	Last10	Here	97
1789	32055	4	Calystegia silvatica	3004	2018-06-25-12-19-44	0	0	z	0	25	41.2	23.7	41.1	23.6	41.3	0.072	20311	Last10	Here	98
1790	32056	4	Calystegia silvatica	3004	2018-06-25-12-19-46	0	0	z	0	25	41.2	23.7	41.1	23.6	41.3	0.072	20311	Last10	Here	99
1791	32057	4	Calystegia silvatica	3004	2018-06-25-12-19-48	0	0	z	0	25	41.2	23.7	41.1	23.6	41.3	0.072	20311	Last10	Here	100
1792	32058	4	Calystegia silvatica	3004	2018-06-25-12-20-20	0	0	z	0	30	41.2	23.7	41.1	23.6	41.3	0.072	20312	First10	Here	1
1793	32059	4	Calystegia silvatica	3004	2018-06-25-12-20-22	0	0	z	0	30	41.2	23.7	41.1	23.6	41.3	0.072	20312	First10	Here	2
1794	32060	4	Calystegia silvatica	3004	2018-06-25-12-20-24	0	0	z	0	30	41.2	23.7	41.1	23.6	41.3	0.072	20312	First10	Here	3
1795	32061	4	Calystegia silvatica	3004	2018-06-25-12-20-26	0	0	z	0	30	41.2	23.7	41.1	23.6	41.3	0.072	20312	First10	Here	4
1796	32062	4	Calystegia silvatica	3004	2018-06-25-12-20-28	0	0	z	0	30	41.2	23.7	41.1	23.6	41.3	0.072	20312	First10	Here	5
1797	32063	4	Calystegia silvatica	3004	2018-06-25-12-20-30	0	0	z	0	30	41.2	23.7	41.1	23.6	41.3	0.072	20312	First10	Here	6
1798	32064	4	Calystegia silvatica	3004	2018-06-25-12-20-32	0	0	z	0	30	41.2	23.7	41.1	23.6	41.3	0.072	20312	First10	Here	7
1799	32065	4	Calystegia silvatica	3004	2018-06-25-12-20-34	0	0	z	0	30	41.2	23.7	41.1	23.6	41.3	0.072	20312	First10	Here	8
1800	32066	4	Calystegia silvatica	3004	2018-06-25-12-20-36	0	0	z	0	30	41.2	23.7	41	23.6	41.2	-0.021	20312	First10	Here	9
1801	32067	4	Calystegia silvatica	3004	2018-06-25-12-20-38	0	0	z	0	30	41.2	23.7	41	23.6	41.2	-0.021	20312	First10	Here	10
1802	32068	4	Calystegia silvatica	3004	2018-06-25-12-20-40	0	0	z	0	30	41.2	23.7	41	23.6	41.2	-0.021	20312			11
1803	32069	4	Calystegia silvatica	3004	2018-06-25-12-20-42	0	0	z	0	30	41.2	23.7	41.1	23.6	41.3	0.072	20312			12
1804	32070	4	Calystegia silvatica	3004	2018-06-25-12-20-44	0	0	z	0	30	41.2	23.7	41.1	23.6	41.3	0.072	20312			13
1805	32071	4	Calystegia silvatica	3004	2018-06-25-12-20-46	0	0	z	0	30	41.2	23.7	41	23.6	41.2	-0.021	20312			14
1806	32072	4	Calystegia silvatica	3004	2018-06-25-12-20-48	0	0	z	0	30	41.2	23.7	41	23.6	41.2	-0.021	20312			15
1807	32073	4	Calystegia silvatica	3004	2018-06-25-12-20-50	0	0	z	0	30	41.2	23.7	41	23.6	41.2	-0.021	20312			16
1808	32074	4	Calystegia silvatica	3004	2018-06-25-12-20-52	0	0	z	0	30	41.2	23.7	41.1	23.6	41.3	0.072	20312			17
1809	32075	4	Calystegia silvatica	3004	2018-06-25-12-20-54	0	0	z	0	30	41.2	23.7	41.1	23.6	41.3	0.072	20312			18
1810	32076	4	Calystegia silvatica	3004	2018-06-25-12-20-56	0	0	z	0	30	41.2	23.7	41.1	23.6	41.3	0.072	20312			19
1811	32077	4	Calystegia silvatica	3004	2018-06-25-12-20-58	0	0	z	0	30	41.2	23.7	41.1	23.6	41.3	0.072	20312			20
1812	32078	4	Calystegia silvatica	3004	2018-06-25-12-21-00	0	0	z	0	30	41.2	23.7	41	23.6	41.2	-0.021	20312			21
1813	32079	4	Calystegia silvatica	3004	2018-06-25-12-21-02	0	0	z	0	30	41.2	23.7	41.1	23.6	41.3	0.072	20312			22
1814	32080	4	Calystegia silvatica	3004	2018-06-25-12-21-04	0	0	z	0	30	41.2	23.7	41	23.6	41.2	-0.021	20312			23
1815	32081	4	Calystegia silvatica	3004	2018-06-25-12-21-06	0	0	z	0	30	41.2	23.7	41	23.6	41.2	-0.021	20312			24
1816	32082	4	Calystegia silvatica	3004	2018-06-25-12-21-08	0	0	z	0	30	41.2	23.7	41	23.6	41.2	-0.021	20312			25
1817	32083	4	Calystegia silvatica	3004	2018-06-25-12-21-10	0	0	z	0	30	41.2	23.7	41	23.6	41.2	-0.021	20312			26
1818	32084	4	Calystegia silvatica	3004	2018-06-25-12-21-12	0	0	z	0	30	41.2	23.7	41	23.6	41.2	-0.021	20312			27
1819	32085	4	Calystegia silvatica	3004	2018-06-25-12-21-14	0	0	z	0	30	41.2	23.7	41.1	23.6	41.3	0.072	20312			28
1820	32086	4	Calystegia silvatica	3004	2018-06-25-12-21-16	0	0	z	0	30	41.2	23.7	41	23.6	41.2	-0.021	20312			29
1821	32087	4	Calystegia silvatica	3004	2018-06-25-12-21-18	0	0	z	0	30	41.2	23.7	41	23.6	41.2	-0.021	20312			30
1822	32088	4	Calystegia silvatica	3004	2018-06-25-12-21-20	0	0	z	0	30	41.2	23.7	41	23.6	41.2	-0.021	20312			31
1823	32089	4	Calystegia silvatica	3004	2018-06-25-12-21-22	0	0	z	0	30	41.2	23.7	41	23.6	41.2	-0.021	20312			32
1824	32090	4	Calystegia silvatica	3004	2018-06-25-12-21-24	0	0	z	0	30	41.1	23.7	41	23.6	41.2	0.079	20312			33
1825	32091	4	Calystegia silvatica	3004	2018-06-25-12-21-26	0	0	z	0	30	41.2	23.7	41	23.6	41.2	-0.021	20312			34
1826	32092	4	Calystegia silvatica	3004	2018-06-25-12-21-28	0	0	z	0	30	41.2	23.7	41	23.6	41.2	-0.021	20312			35
1827	32093	4	Calystegia silvatica	3004	2018-06-25-12-21-30	0	0	z	0	30	41.2	23.7	41	23.6	41.2	-0.021	20312			36
1828	32094	4	Calystegia silvatica	3004	2018-06-25-12-21-32	0	0	z	0	30	41.2	23.7	41	23.6	41.2	-0.021	20312			37
1829	32095	4	Calystegia silvatica	3004	2018-06-25-12-21-34	0	0	z	0	30	41.2	23.7	41	23.6	41.2	-0.021	20312			38
1830	32096	4	Calystegia silvatica	3004	2018-06-25-12-21-36	0	0	z	0	30	41.2	23.7	41	23.6	41.2	-0.021	20312			39
1831	32097	4	Calystegia silvatica	3004	2018-06-25-12-21-38	0	0	z	0	30	41.2	23.7	41	23.6	41.2	-0.021	20312			40
1832	32098	4	Calystegia silvatica	3004	2018-06-25-12-21-40	0	0	z	0	30	41.2	23.7	41	23.6	41.2	-0.021	20312			41
1833	32099	4	Calystegia silvatica	3004	2018-06-25-12-21-42	0	0	z	0	30	41.1	23.7	41.1	23.6	41.3	0.172	20312			42
1834	32100	4	Calystegia silvatica	3004	2018-06-25-12-21-44	0	0	z	0	30	41.2	23.7	41	23.6	41.2	-0.021	20312			43
1835	32101	4	Calystegia silvatica	3004	2018-06-25-12-21-46	0	0	z	0	30	41.2	23.7	41.1	23.6	41.3	0.072	20312			44
1836	32102	4	Calystegia silvatica	3004	2018-06-25-12-21-48	0	0	z	0	30	41.1	23.7	41	23.6	41.2	0.079	20312			45
1837	32103	4	Calystegia silvatica	3004	2018-06-25-12-21-50	0	0	z	0	30	41.1	23.7	41	23.6	41.2	0.079	20312			46
1838	32104	4	Calystegia silvatica	3004	2018-06-25-12-21-52	0	0	z	0	30	41.1	23.7	41	23.6	41.2	0.079	20312			47
1839	32105	4	Calystegia silvatica	3004	2018-06-25-12-21-54	0	0	z	0	30	41.1	23.7	41	23.6	41.2	0.079	20312			48
1840	32106	4	Calystegia silvatica	3004	2018-06-25-12-21-56	0	0	z	0	30	41.1	23.7	41	23.6	41.2	0.079	20312			49
1841	32107	4	Calystegia silvatica	3004	2018-06-25-12-21-58	0	0	z	0	30	41.1	23.7	41	23.6	41.2	0.079	20312			50
1842	32108	4	Calystegia silvatica	3004	2018-06-25-12-22-00	0	0	z	0	30	41.1	23.7	41	23.6	41.2	0.079	20312			51
1843	32109	4	Calystegia silvatica	3004	2018-06-25-12-22-02	0	0	z	0	30	41.1	23.7	41	23.6	41.2	0.079	20312			52
1844	32110	4	Calystegia silvatica	3004	2018-06-25-12-22-04	0	0	z	0	30	41.1	23.7	41	23.6	41.2	0.079	20312			53
1845	32111	4	Calystegia silvatica	3004	2018-06-25-12-22-06	0	0	z	0	30	41.1	23.7	41	23.6	41.2	0.079	20312			54
1846	32112	4	Calystegia silvatica	3004	2018-06-25-12-22-08	0	0	z	0	30	41.1	23.7	41	23.6	41.2	0.079	20312			55
1847	32113	4	Calystegia silvatica	3004	2018-06-25-12-22-10	0	0	z	0	30	41.1	23.7	41	23.6	41.2	0.079	20312			56
1848	32114	4	Calystegia silvatica	3004	2018-06-25-12-22-12	0	0	z	0	30	41.1	23.7	41	23.6	41.2	0.079	20312			57
1849	32115	4	Calystegia silvatica	3004	2018-06-25-12-22-14	0	0	z	0	30	41.1	23.7	41	23.6	41.2	0.079	20312			58
1850	32116	4	Calystegia silvatica	3004	2018-06-25-12-22-16	0	0	z	0	30	41.1	23.7	41	23.6	41.2	0.079	20312			59
1851	32117	4	Calystegia silvatica	3004	2018-06-25-12-22-18	0	0	z	0	30	41.1	23.7	41	23.6	41.2	0.079	20312			60
1852	32118	4	Calystegia silvatica	3004	2018-06-25-12-22-20	0	0	z	0	30	41.1	23.7	41	23.6	41.2	0.079	20312			61
1853	32119	4	Calystegia silvatica	3004	2018-06-25-12-22-22	0	0	z	0	30	41.1	23.7	41	23.6	41.2	0.079	20312			62
1854	32120	4	Calystegia silvatica	3004	2018-06-25-12-22-24	0	0	z	0	30	41.1	23.7	41	23.6	41.2	0.079	20312			63
1855	32121	4	Calystegia silvatica	3004	2018-06-25-12-22-26	0	0	z	0	30	41.1	23.7	41	23.6	41.2	0.079	20312			64
1856	32122	4	Calystegia silvatica	3004	2018-06-25-12-22-28	0	0	z	0	30	41.1	23.7	41	23.6	41.2	0.079	20312			65
1857	32123	4	Calystegia silvatica	3004	2018-06-25-12-22-30	0	0	z	0	30	41.1	23.7	41	23.6	41.2	0.079	20312			66
1858	32124	4	Calystegia silvatica	3004	2018-06-25-12-22-32	0	0	z	0	30	41.1	23.7	41	23.6	41.2	0.079	20312			67
1859	32125	4	Calystegia silvatica	3004	2018-06-25-12-22-34	0	0	z	0	30	41.1	23.7	41	23.6	41.2	0.079	20312			68
1860	32126	4	Calystegia silvatica	3004	2018-06-25-12-22-36	0	0	z	0	30	41.1	23.7	41	23.6	41.2	0.079	20312			69
1861	32127	4	Calystegia silvatica	3004	2018-06-25-12-22-38	0	0	z	0	30	41.1	23.7	41	23.6	41.2	0.079	20312			70
1862	32128	4	Calystegia silvatica	3004	2018-06-25-12-22-40	0	0	z	0	30	41.1	23.7	41	23.6	41.2	0.079	20312			71
1863	32129	4	Calystegia silvatica	3004	2018-06-25-12-22-42	0	0	z	0	30	41.1	23.7	41	23.6	41.2	0.079	20312			72
1864	32130	4	Calystegia silvatica	3004	2018-06-25-12-22-44	0	0	z	0	30	41.1	23.7	41	23.6	41.2	0.079	20312			73
1865	32131	4	Calystegia silvatica	3004	2018-06-25-12-22-46	0	0	z	0	30	41.1	23.7	41	23.6	41.2	0.079	20312			74
1866	32132	4	Calystegia silvatica	3004	2018-06-25-12-22-48	0	0	z	0	30	41.1	23.7	41	23.6	41.2	0.079	20312			75
1867	32133	4	Calystegia silvatica	3004	2018-06-25-12-22-50	0	0	z	0	30	41.1	23.7	41	23.6	41.2	0.079	20312			76
1868	32134	4	Calystegia silvatica	3004	2018-06-25-12-22-52	0	0	z	0	30	41.1	23.7	41	23.6	41.2	0.079	20312			77
1869	32135	4	Calystegia silvatica	3004	2018-06-25-12-22-54	0	0	z	0	30	41.1	23.7	41	23.6	41.2	0.079	20312			78
1870	32136	4	Calystegia silvatica	3004	2018-06-25-12-22-56	0	0	z	0	30	41.1	23.7	41	23.6	41.2	0.079	20312			79
1871	32137	4	Calystegia silvatica	3004	2018-06-25-12-22-58	0	0	z	0	30	41.1	23.7	41	23.6	41.2	0.079	20312			80
1872	32138	4	Calystegia silvatica	3004	2018-06-25-12-23-00	0	0	z	0	30	41.1	23.7	41	23.6	41.2	0.079	20312			81
1873	32139	4	Calystegia silvatica	3004	2018-06-25-12-23-02	0	0	z	0	30	41.1	23.7	41	23.6	41.2	0.079	20312			82
1874	32140	4	Calystegia silvatica	3004	2018-06-25-12-23-04	0	0	z	0	30	41.1	23.7	41	23.6	41.2	0.079	20312			83
1875	32141	4	Calystegia silvatica	3004	2018-06-25-12-23-06	0	0	z	0	30	41.1	23.7	41	23.6	41.2	0.079	20312			84
1876	32142	4	Calystegia silvatica	3004	2018-06-25-12-23-08	0	0	z	0	30	41.1	23.7	41	23.6	41.2	0.079	20312			85
1877	32143	4	Calystegia silvatica	3004	2018-06-25-12-23-10	0	0	z	0	30	41.1	23.7	41	23.6	41.2	0.079	20312			86
1878	32144	4	Calystegia silvatica	3004	2018-06-25-12-23-12	0	0	z	0	30	41.1	23.7	41	23.6	41.2	0.079	20312			87
1879	32145	4	Calystegia silvatica	3004	2018-06-25-12-23-14	0	0	z	0	30	41.1	23.7	41	23.6	41.2	0.079	20312			88
1880	32146	4	Calystegia silvatica	3004	2018-06-25-12-23-16	0	0	z	0	30	41.1	23.7	41	23.6	41.2	0.079	20312			89
1881	32147	4	Calystegia silvatica	3004	2018-06-25-12-23-18	0	0	z	0	30	41.1	23.7	41	23.6	41.2	0.079	20312			90
1882	32148	4	Calystegia silvatica	3004	2018-06-25-12-23-20	0	0	z	0	30	41.1	23.7	41	23.6	41.2	0.079	20312	Last10	Here	91
1883	32149	4	Calystegia silvatica	3004	2018-06-25-12-23-22	0	0	z	0	30	41.1	23.7	41	23.6	41.2	0.079	20312	Last10	Here	92
1884	32150	4	Calystegia silvatica	3004	2018-06-25-12-23-24	0	0	z	0	30	41.1	23.7	41	23.6	41.2	0.079	20312	Last10	Here	93
1885	32151	4	Calystegia silvatica	3004	2018-06-25-12-23-26	0	0	z	0	30	41.1	23.7	41	23.6	41.2	0.079	20312	Last10	Here	94
1886	32152	4	Calystegia silvatica	3004	2018-06-25-12-23-28	0	0	z	0	30	41.1	23.7	41	23.6	41.2	0.079	20312	Last10	Here	95
1887	32153	4	Calystegia silvatica	3004	2018-06-25-12-23-30	0	0	z	0	30	41.1	23.7	41	23.6	41.2	0.079	20312	Last10	Here	96
1888	32154	4	Calystegia silvatica	3004	2018-06-25-12-23-32	0	0	z	0	30	41.1	23.7	41	23.6	41.2	0.079	20312	Last10	Here	97
1889	32155	4	Calystegia silvatica	3004	2018-06-25-12-23-34	0	0	z	0	30	41.1	23.7	41	23.6	41.2	0.079	20312	Last10	Here	98
1890	32156	4	Calystegia silvatica	3004	2018-06-25-12-23-36	0	0	z	0	30	41.1	23.7	41	23.6	41.2	0.079	20312	Last10	Here	99
1891	32157	4	Calystegia silvatica	3004	2018-06-25-12-23-38	0	0	z	0	30	41.1	23.7	41	23.6	41.2	0.079	20312	Last10	Here	100
1892	37835	4	Calystegia silvatica	3004	2018-06-25-16-20-58	1	0	x	-30	0	33.6	24.3	32.5	24.2	33.3	-0.276	20370	First10	Here	1
1893	37836	4	Calystegia silvatica	3004	2018-06-25-16-21-00	1	0	x	-30	0	33.6	24.3	32.6	24.2	33.4	-0.183	20370	First10	Here	2
1894	37837	4	Calystegia silvatica	3004	2018-06-25-16-21-02	1	0	x	-30	0	33.6	24.3	32.5	24.2	33.3	-0.276	20370	First10	Here	3
1895	37838	4	Calystegia silvatica	3004	2018-06-25-16-21-04	1	0	x	-30	0	33.6	24.3	32.6	24.2	33.4	-0.183	20370	First10	Here	4
1896	37839	4	Calystegia silvatica	3004	2018-06-25-16-21-06	1	0	x	-30	0	33.6	24.3	32.6	24.2	33.4	-0.183	20370	First10	Here	5
1897	37840	4	Calystegia silvatica	3004	2018-06-25-16-21-08	1	0	x	-30	0	33.6	24.3	32.6	24.2	33.4	-0.183	20370	First10	Here	6
1898	37841	4	Calystegia silvatica	3004	2018-06-25-16-21-10	1	0	x	-30	0	33.6	24.3	32.6	24.2	33.4	-0.183	20370	First10	Here	7
1899	37842	4	Calystegia silvatica	3004	2018-06-25-16-21-12	1	0	x	-30	0	33.5	24.3	32.7	24.3	33.5	0.009	20370	First10	Here	8
1900	37843	4	Calystegia silvatica	3004	2018-06-25-16-21-14	1	0	x	-30	0	33.5	24.3	32.7	24.3	33.5	0.009	20370	First10	Here	9
1901	37844	4	Calystegia silvatica	3004	2018-06-25-16-21-16	1	0	x	-30	0	33.5	24.3	32.6	24.2	33.4	-0.083	20370	First10	Here	10
1902	37845	4	Calystegia silvatica	3004	2018-06-25-16-21-18	1	0	x	-30	0	33.5	24.3	32.6	24.2	33.4	-0.083	20370			11
1903	37846	4	Calystegia silvatica	3004	2018-06-25-16-21-20	1	0	x	-30	0	33.5	24.3	32.7	24.3	33.5	0.009	20370			12
1904	37847	4	Calystegia silvatica	3004	2018-06-25-16-21-22	1	0	x	-30	0	33.5	24.3	32.6	24.2	33.4	-0.083	20370			13
1905	37848	4	Calystegia silvatica	3004	2018-06-25-16-21-24	1	0	x	-30	0	33.5	24.3	32.7	24.3	33.5	0.009	20370			14
1906	37849	4	Calystegia silvatica	3004	2018-06-25-16-21-26	1	0	x	-30	0	33.5	24.3	32.6	24.2	33.4	-0.083	20370			15
1907	37850	4	Calystegia silvatica	3004	2018-06-25-16-21-28	1	0	x	-30	0	33.5	24.3	32.6	24.2	33.4	-0.083	20370			16
1908	37851	4	Calystegia silvatica	3004	2018-06-25-16-21-30	1	0	x	-30	0	33.5	24.3	32.6	24.2	33.4	-0.083	20370			17
1909	37852	4	Calystegia silvatica	3004	2018-06-25-16-21-32	1	0	x	-30	0	33.5	24.3	32.6	24.2	33.4	-0.083	20370			18
1910	37853	4	Calystegia silvatica	3004	2018-06-25-16-21-34	1	0	x	-30	0	33.5	24.3	32.6	24.2	33.4	-0.083	20370			19
1911	37854	4	Calystegia silvatica	3004	2018-06-25-16-21-37	1	0	x	-30	0	33.5	24.3	32.7	24.2	33.5	0.009	20370			20
1912	37855	4	Calystegia silvatica	3004	2018-06-25-16-21-39	1	0	x	-30	0	33.5	24.3	32.7	24.2	33.5	0.009	20370			21
1913	37856	4	Calystegia silvatica	3004	2018-06-25-16-21-41	1	0	x	-30	0	33.5	24.3	32.7	24.2	33.5	0.009	20370			22
1914	37857	4	Calystegia silvatica	3004	2018-06-25-16-21-43	1	0	x	-30	0	33.5	24.3	32.7	24.2	33.5	0.009	20370			23
1915	37858	4	Calystegia silvatica	3004	2018-06-25-16-21-45	1	0	x	-30	0	33.5	24.3	32.7	24.2	33.5	0.009	20370			24
1916	37859	4	Calystegia silvatica	3004	2018-06-25-16-21-47	1	0	x	-30	0	33.5	24.3	32.7	24.2	33.5	0.009	20370			25
1917	37860	4	Calystegia silvatica	3004	2018-06-25-16-21-49	1	0	x	-30	0	33.5	24.3	32.8	24.2	33.6	0.101	20370			26
1918	37861	4	Calystegia silvatica	3004	2018-06-25-16-21-51	1	0	x	-30	0	33.5	24.3	32.8	24.2	33.6	0.101	20370			27
1919	37862	4	Calystegia silvatica	3004	2018-06-25-16-21-53	1	0	x	-30	0	33.5	24.3	32.8	24.2	33.6	0.101	20370			28
1920	37863	4	Calystegia silvatica	3004	2018-06-25-16-21-55	1	0	x	-30	0	33.5	24.3	32.8	24.2	33.6	0.101	20370			29
1921	37864	4	Calystegia silvatica	3004	2018-06-25-16-21-57	1	0	x	-30	0	33.5	24.3	32.8	24.2	33.6	0.101	20370			30
1922	37865	4	Calystegia silvatica	3004	2018-06-25-16-21-59	1	0	x	-30	0	33.5	24.3	32.8	24.3	33.6	0.101	20370			31
1923	37866	4	Calystegia silvatica	3004	2018-06-25-16-22-01	1	0	x	-30	0	33.5	24.3	32.8	24.2	33.6	0.101	20370			32
1924	37867	4	Calystegia silvatica	3004	2018-06-25-16-22-03	1	0	x	-30	0	33.6	24.3	32.8	24.2	33.6	0.001	20370			33
1925	37868	4	Calystegia silvatica	3004	2018-06-25-16-22-05	1	0	x	-30	0	33.6	24.3	32.8	24.2	33.6	0.001	20370			34
1926	37869	4	Calystegia silvatica	3004	2018-06-25-16-22-07	1	0	x	-30	0	33.5	24.3	32.7	24.2	33.5	0.009	20370			35
1927	37870	4	Calystegia silvatica	3004	2018-06-25-16-22-09	1	0	x	-30	0	33.5	24.3	32.7	24.2	33.5	0.009	20370			36
1928	37871	4	Calystegia silvatica	3004	2018-06-25-16-22-11	1	0	x	-30	0	33.5	24.3	32.7	24.2	33.5	0.009	20370			37
1929	37872	4	Calystegia silvatica	3004	2018-06-25-16-22-13	1	0	x	-30	0	33.5	24.3	32.7	24.2	33.5	0.009	20370			38
1930	37873	4	Calystegia silvatica	3004	2018-06-25-16-22-15	1	0	x	-30	0	33.5	24.3	32.7	24.2	33.5	0.009	20370			39
1931	37874	4	Calystegia silvatica	3004	2018-06-25-16-22-17	1	0	x	-30	0	33.5	24.3	32.8	24.2	33.6	0.101	20370			40
1932	37875	4	Calystegia silvatica	3004	2018-06-25-16-22-19	1	0	x	-30	0	33.5	24.3	32.7	24.2	33.5	0.009	20370			41
1933	37876	4	Calystegia silvatica	3004	2018-06-25-16-22-21	1	0	x	-30	0	33.5	24.3	32.7	24.2	33.5	0.009	20370			42
1934	37877	4	Calystegia silvatica	3004	2018-06-25-16-22-23	1	0	x	-30	0	33.5	24.3	32.7	24.2	33.5	0.009	20370			43
1935	37878	4	Calystegia silvatica	3004	2018-06-25-16-22-25	1	0	x	-30	0	33.5	24.3	32.7	24.2	33.5	0.009	20370			44
1936	37879	4	Calystegia silvatica	3004	2018-06-25-16-22-27	1	0	x	-30	0	33.5	24.3	32.6	24.2	33.4	-0.083	20370			45
1937	37880	4	Calystegia silvatica	3004	2018-06-25-16-22-29	1	0	x	-30	0	33.5	24.3	32.6	24.2	33.4	-0.083	20370			46
1938	37881	4	Calystegia silvatica	3004	2018-06-25-16-22-31	1	0	x	-30	0	33.5	24.3	32.7	24.2	33.5	0.009	20370			47
1939	37882	4	Calystegia silvatica	3004	2018-06-25-16-22-33	1	0	x	-30	0	33.5	24.3	32.6	24.2	33.4	-0.083	20370			48
1940	37883	4	Calystegia silvatica	3004	2018-06-25-16-22-35	1	0	x	-30	0	33.5	24.3	32.7	24.2	33.5	0.009	20370			49
1941	37884	4	Calystegia silvatica	3004	2018-06-25-16-22-37	1	0	x	-30	0	33.5	24.3	32.6	24.2	33.4	-0.083	20370			50
1942	37885	4	Calystegia silvatica	3004	2018-06-25-16-22-39	1	0	x	-30	0	33.5	24.3	32.6	24.2	33.4	-0.083	20370			51
1943	37886	4	Calystegia silvatica	3004	2018-06-25-16-22-41	1	0	x	-30	0	33.5	24.3	32.6	24.2	33.4	-0.083	20370			52
1944	37887	4	Calystegia silvatica	3004	2018-06-25-16-22-43	1	0	x	-30	0	33.5	24.3	32.6	24.2	33.4	-0.083	20370			53
1945	37888	4	Calystegia silvatica	3004	2018-06-25-16-22-45	1	0	x	-30	0	33.5	24.3	32.6	24.2	33.4	-0.083	20370			54
1946	37889	4	Calystegia silvatica	3004	2018-06-25-16-22-47	1	0	x	-30	0	33.5	24.3	32.7	24.2	33.5	0.009	20370			55
1947	37890	4	Calystegia silvatica	3004	2018-06-25-16-22-49	1	0	x	-30	0	33.5	24.3	32.7	24.2	33.5	0.009	20370			56
1948	37891	4	Calystegia silvatica	3004	2018-06-25-16-22-51	1	0	x	-30	0	33.5	24.3	32.7	24.2	33.5	0.009	20370			57
1949	37892	4	Calystegia silvatica	3004	2018-06-25-16-22-53	1	0	x	-30	0	33.5	24.3	32.7	24.2	33.5	0.009	20370			58
1950	37893	4	Calystegia silvatica	3004	2018-06-25-16-22-55	1	0	x	-30	0	33.5	24.3	32.7	24.2	33.5	0.009	20370			59
1951	37894	4	Calystegia silvatica	3004	2018-06-25-16-22-57	1	0	x	-30	0	33.5	24.3	32.7	24.2	33.5	0.009	20370			60
1952	37895	4	Calystegia silvatica	3004	2018-06-25-16-22-59	1	0	x	-30	0	33.5	24.3	32.7	24.2	33.5	0.009	20370			61
1953	37896	4	Calystegia silvatica	3004	2018-06-25-16-23-01	1	0	x	-30	0	33.5	24.3	32.7	24.2	33.5	0.009	20370			62
1954	37897	4	Calystegia silvatica	3004	2018-06-25-16-23-03	1	0	x	-30	0	33.5	24.3	32.7	24.2	33.5	0.009	20370			63
1955	37898	4	Calystegia silvatica	3004	2018-06-25-16-23-05	1	0	x	-30	0	33.6	24.3	32.7	24.2	33.5	-0.091	20370			64
1956	37899	4	Calystegia silvatica	3004	2018-06-25-16-23-07	1	0	x	-30	0	33.6	24.3	32.6	24.2	33.4	-0.183	20370			65
1957	37900	4	Calystegia silvatica	3004	2018-06-25-16-23-09	1	0	x	-30	0	33.5	24.3	32.7	24.2	33.5	0.009	20370			66
1958	37901	4	Calystegia silvatica	3004	2018-06-25-16-23-11	1	0	x	-30	0	33.5	24.3	32.7	24.2	33.5	0.009	20370			67
1959	37902	4	Calystegia silvatica	3004	2018-06-25-16-23-13	1	0	x	-30	0	33.5	24.3	32.7	24.2	33.5	0.009	20370			68
1960	37903	4	Calystegia silvatica	3004	2018-06-25-16-23-15	1	0	x	-30	0	33.5	24.3	32.7	24.2	33.5	0.009	20370			69
1961	37904	4	Calystegia silvatica	3004	2018-06-25-16-23-17	1	0	x	-30	0	33.5	24.3	32.7	24.2	33.5	0.009	20370			70
1962	37905	4	Calystegia silvatica	3004	2018-06-25-16-23-19	1	0	x	-30	0	33.5	24.3	32.7	24.2	33.5	0.009	20370			71
1963	37906	4	Calystegia silvatica	3004	2018-06-25-16-23-21	1	0	x	-30	0	33.5	24.3	32.6	24.2	33.4	-0.083	20370			72
1964	37907	4	Calystegia silvatica	3004	2018-06-25-16-23-23	1	0	x	-30	0	33.5	24.3	32.7	24.2	33.5	0.009	20370			73
1965	37908	4	Calystegia silvatica	3004	2018-06-25-16-23-25	1	0	x	-30	0	33.5	24.3	32.6	24.2	33.4	-0.083	20370			74
1966	37909	4	Calystegia silvatica	3004	2018-06-25-16-23-27	1	0	x	-30	0	33.5	24.3	32.7	24.2	33.5	0.009	20370			75
1967	37910	4	Calystegia silvatica	3004	2018-06-25-16-23-29	1	0	x	-30	0	33.5	24.3	32.7	24.2	33.5	0.009	20370			76
1968	37911	4	Calystegia silvatica	3004	2018-06-25-16-23-31	1	0	x	-30	0	33.5	24.3	32.7	24.2	33.5	0.009	20370			77
1969	37912	4	Calystegia silvatica	3004	2018-06-25-16-23-33	1	0	x	-30	0	33.5	24.3	32.7	24.2	33.5	0.009	20370			78
1970	37913	4	Calystegia silvatica	3004	2018-06-25-16-23-35	1	0	x	-30	0	33.5	24.3	32.7	24.2	33.5	0.009	20370			79
1971	37914	4	Calystegia silvatica	3004	2018-06-25-16-23-37	1	0	x	-30	0	33.5	24.3	32.7	24.2	33.5	0.009	20370			80
1972	37915	4	Calystegia silvatica	3004	2018-06-25-16-23-39	1	0	x	-30	0	33.5	24.3	32.7	24.2	33.5	0.009	20370			81
1973	37916	4	Calystegia silvatica	3004	2018-06-25-16-23-41	1	0	x	-30	0	33.5	24.3	32.7	24.2	33.5	0.009	20370			82
1974	37917	4	Calystegia silvatica	3004	2018-06-25-16-23-43	1	0	x	-30	0	33.5	24.3	32.7	24.2	33.5	0.009	20370			83
1975	37918	4	Calystegia silvatica	3004	2018-06-25-16-23-45	1	0	x	-30	0	33.5	24.3	32.7	24.2	33.5	0.009	20370			84
1976	37919	4	Calystegia silvatica	3004	2018-06-25-16-23-47	1	0	x	-30	0	33.5	24.3	32.7	24.2	33.5	0.009	20370			85
1977	37920	4	Calystegia silvatica	3004	2018-06-25-16-23-49	1	0	x	-30	0	33.5	24.3	32.7	24.2	33.5	0.009	20370			86
1978	37921	4	Calystegia silvatica	3004	2018-06-25-16-23-51	1	0	x	-30	0	33.5	24.3	32.7	24.2	33.5	0.009	20370			87
1979	37922	4	Calystegia silvatica	3004	2018-06-25-16-23-53	1	0	x	-30	0	33.5	24.3	32.6	24.1	33.4	-0.083	20370			88
1980	37923	4	Calystegia silvatica	3004	2018-06-25-16-23-55	1	0	x	-30	0	33.5	24.3	32.7	24.2	33.5	0.009	20370			89
1981	37924	4	Calystegia silvatica	3004	2018-06-25-16-23-57	1	0	x	-30	0	33.5	24.3	32.7	24.2	33.5	0.009	20370			90
1982	37925	4	Calystegia silvatica	3004	2018-06-25-16-23-59	1	0	x	-30	0	33.5	24.3	32.7	24.2	33.5	0.009	20370	Last10	Here	91
1983	37926	4	Calystegia silvatica	3004	2018-06-25-16-24-01	1	0	x	-30	0	33.6	24.3	32.7	24.2	33.5	-0.091	20370	Last10	Here	92
1984	37927	4	Calystegia silvatica	3004	2018-06-25-16-24-03	1	0	x	-30	0	33.6	24.3	32.7	24.2	33.5	-0.091	20370	Last10	Here	93
1985	37928	4	Calystegia silvatica	3004	2018-06-25-16-24-05	1	0	x	-30	0	33.6	24.3	32.7	24.2	33.5	-0.091	20370	Last10	Here	94
1986	37929	4	Calystegia silvatica	3004	2018-06-25-16-24-07	1	0	x	-30	0	33.6	24.3	32.7	24.2	33.5	-0.091	20370	Last10	Here	95
1987	37930	4	Calystegia silvatica	3004	2018-06-25-16-24-09	1	0	x	-30	0	33.6	24.3	32.7	24.2	33.5	-0.091	20370	Last10	Here	96
1988	37931	4	Calystegia silvatica	3004	2018-06-25-16-24-11	1	0	x	-30	0	33.6	24.3	32.7	24.2	33.5	-0.091	20370	Last10	Here	97
1989	37932	4	Calystegia silvatica	3004	2018-06-25-16-24-13	1	0	x	-30	0	33.6	24.3	32.7	24.2	33.5	-0.091	20370	Last10	Here	98
1990	37933	4	Calystegia silvatica	3004	2018-06-25-16-24-15	1	0	x	-30	0	33.6	24.3	32.8	24.2	33.6	0.001	20370	Last10	Here	99
1991	37934	4	Calystegia silvatica	3004	2018-06-25-16-24-49	1	0	x	-25	0	33.6	24.3	33	24.2	33.8	0.186	20371	First10	Here	1
1992	37935	4	Calystegia silvatica	3004	2018-06-25-16-24-51	1	0	x	-25	0	33.6	24.3	32.9	24.2	33.7	0.094	20371	First10	Here	2
1993	37936	4	Calystegia silvatica	3004	2018-06-25-16-24-53	1	0	x	-25	0	33.6	24.3	32.9	24.2	33.7	0.094	20371	First10	Here	3
1994	37937	4	Calystegia silvatica	3004	2018-06-25-16-24-55	1	0	x	-25	0	33.5	24.3	32.8	24.1	33.6	0.101	20371	First10	Here	4
1995	37938	4	Calystegia silvatica	3004	2018-06-25-16-24-57	1	0	x	-25	0	33.5	24.3	32.9	24.2	33.7	0.194	20371	First10	Here	5
1996	37939	4	Calystegia silvatica	3004	2018-06-25-16-24-59	1	0	x	-25	0	33.5	24.3	32.9	24.2	33.7	0.194	20371	First10	Here	6
1997	37940	4	Calystegia silvatica	3004	2018-06-25-16-25-01	1	0	x	-25	0	33.5	24.3	32.9	24.2	33.7	0.194	20371	First10	Here	7
1998	37941	4	Calystegia silvatica	3004	2018-06-25-16-25-03	1	0	x	-25	0	33.5	24.3	32.8	24.2	33.6	0.101	20371	First10	Here	8
1999	37942	4	Calystegia silvatica	3004	2018-06-25-16-25-05	1	0	x	-25	0	33.5	24.3	32.9	24.2	33.7	0.194	20371	First10	Here	9
[truncated: 43,419 more rows]
