# Supplementary material for: Floral Humidity in Flowering Plants: A Preliminary Survey
Source: Front Plant Sci. 2020 Mar 6;11:249. doi: 10.3389/fpls.2020.00249 (PMC7068853; doi:10.3389/fpls.2020.00249)
Supplement: SUPPLEMENTARY FILE 2 — A zipped file containing floral humidity data collected by the robot arm transects as described in the main text. A word document within the zipped files explains the data formatting in detail. Datafiles themselves are in CSV format. [file Data_Sheet_2.zip › Floral humidity data/Flowers/Campanula Means.csv]

	Block	Sp	xORz	Individual	totIndividual	sample..	Sample.order	xoffset	zoffset	x2	z2	Background.Humidity	Background.Temperature	Focal.Humidity	Focal.Temperature	Corrected.Focal.humidity	Change.in.RH.	block
1	25918	Campanula	x	23	5023	0	0	-30	0	900	0	48.657	24.4	48.441	24.412	48.441	-0.225	25918
2	25919	Campanula	x	23	5023	0	0	-25	0	625	0	48.416	24.322	48.269	24.307	48.269	-0.156	25919
3	25920	Campanula	x	23	5023	0	0	-20	0	400	0	48.257	24.294	48.122	24.23	48.122	-0.144	25920
4	25921	Campanula	x	23	5023	0	0	-15	0	225	0	48.061	24.253	48.001	24.2	48.001	-0.069	25921
5	25922	Campanula	x	23	5023	0	0	-10	0	100	0	47.87676768	24.23232323	47.98989899	24.1989899	47.98989899	0.104131313	25922
6	25923	Campanula	x	23	5023	0	0	-5	0	25	0	47.754	24.241	48.089	24.199	48.089	0.326	25923
7	25924	Campanula	x	23	5023	0	0	0	0	0	0	47.697	24.239	48.059	24.194	48.059	0.353	25924
8	25925	Campanula	x	23	5023	0	0	5	0	25	0	47.59191919	24.28989899	47.81414141	24.2	47.81414141	0.213222222	25925
9	25926	Campanula	x	23	5023	0	0	10	0	100	0	47.49090909	24.29090909	47.55959596	24.2	47.55959596	0.059282828	25926
10	25927	Campanula	x	23	5023	0	0	15	0	225	0	47.43939394	24.2979798	47.43434343	24.2	47.43434343	-0.015050505	25927
11	25928	Campanula	x	23	5023	0	0	20	0	400	0	47.41919192	24.2969697	47.33434343	24.2020202	47.33434343	-0.094848485	25928
12	25929	Campanula	x	23	5023	0	0	25	0	625	0	47.434	24.3	47.34	24.226	47.34	-0.104	25929
13	25930	Campanula	x	23	5023	0	0	30	0	900	0	47.46	24.3	47.358	24.23	47.358	-0.112	25930
14	25937	Campanula	x	25	5025	0	1	-30	0	900	0	47.81111111	24.38383838	47.7969697	24.2969697	47.7969697	-0.023141414	25937
15	25938	Campanula	x	25	5025	0	1	-25	0	625	0	47.99191919	24.3959596	48.03636364	24.28383838	48.03636364	0.035444444	25938
16	25939	Campanula	x	25	5025	0	1	-20	0	400	0	48.12222222	24.3989899	48.18484848	24.2979798	48.18484848	0.053626263	25939
17	25940	Campanula	x	25	5025	0	1	-15	0	225	0	48.201	24.399	48.346	24.295	48.346	0.136	25940
18	25941	Campanula	x	25	5025	0	1	-10	0	100	0	48.239	24.4	48.391	24.3	48.391	0.143	25941
19	25942	Campanula	x	25	5025	0	1	-5	0	25	0	48.177	24.4	48.474	24.3	48.474	0.288	25942
20	25943	Campanula	x	25	5025	0	1	0	0	0	0	48.096	24.4	48.46	24.3	48.46	0.355	25943
21	25944	Campanula	x	25	5025	0	1	5	0	25	0	48.024	24.4	48.37	24.3	48.37	0.337	25944
22	25945	Campanula	x	25	5025	0	1	10	0	100	0	48	24.4	48.24747475	24.3	48.24747475	0.238474747	25945
23	25946	Campanula	x	25	5025	0	1	15	0	225	0	48.047	24.401	48.245	24.307	48.245	0.189	25946
24	25947	Campanula	x	25	5025	0	1	20	0	400	0	48.225	24.4	48.263	24.335	48.263	0.029	25947
25	25948	Campanula	x	25	5025	0	1	25	0	625	0	48.36161616	24.4	48.39090909	24.34949495	48.39090909	0.020292929	25948
26	25949	Campanula	x	25	5025	0	1	30	0	900	0	48.50909091	24.4	48.52020202	24.31414141	48.52020202	0.002111111	25949
27	25956	Campanula	x	24	5024	0	2	-30	0	900	0	47.555	24.491	47.508	24.4	47.508	-0.05692	25956
28	25957	Campanula	x	24	5024	0	2	-25	0	625	0	47.377	24.5	47.461	24.4	47.461	0.07407	25957
29	25958	Campanula	x	24	5024	0	2	-20	0	400	0	47.082	24.5	47.183	24.4	47.183	0.091	25958
30	25959	Campanula	x	24	5024	0	2	-15	0	225	0	46.72525253	24.5	46.97575758	24.4	46.97575758	0.240505051	25959
31	25960	Campanula	x	24	5024	0	2	-10	0	100	0	46.43163265	24.5	46.77244898	24.4	46.77244898	0.330816327	25960
32	25961	Campanula	x	24	5024	0	2	-5	0	25	0	46.23535354	24.5	46.77474747	24.4	46.77474747	0.529393939	25961
33	25962	Campanula	x	24	5024	0	2	0	0	0	0	46.19090909	24.5	46.79292929	24.4030303	46.79292929	0.592020202	25962
34	25963	Campanula	x	24	5024	0	2	5	0	25	0	46.091	24.502	46.616	24.402	46.616	0.515	25963
35	25964	Campanula	x	24	5024	0	2	10	0	100	0	46.03434343	24.52020202	46.37373737	24.43737374	46.37373737	0.329363636	25964
36	25965	Campanula	x	24	5024	0	2	15	0	225	0	46.035	24.532	46.186	24.477	46.186	0.14012	25965
37	25966	Campanula	x	24	5024	0	2	20	0	400	0	46.034	24.595	46.1	24.499	46.1	0.055	25966
38	25967	Campanula	x	24	5024	0	2	25	0	625	0	46.089	24.599	46.099	24.5	46.099	-0.001	25967
39	25968	Campanula	x	24	5024	0	2	30	0	900	0	46.109	24.595	46.115	24.5	46.115	-0.005	25968
40	25975	Campanula	x	23	5023	1	0	-30	0	900	0	47.601	24.601	47.649	24.501	47.649	0.039	25975
41	25976	Campanula	x	23	5023	1	0	-25	0	625	0	47.57272727	24.6010101	47.66565657	24.5	47.66565657	0.083929293	25976
42	25977	Campanula	x	23	5023	1	0	-20	0	400	0	47.485	24.601	47.594	24.5	47.594	0.09991	25977
43	25978	Campanula	x	23	5023	1	0	-15	0	225	0	47.394	24.601	47.527	24.5	47.527	0.12325	25978
44	25979	Campanula	x	23	5023	1	0	-10	0	100	0	47.265	24.622	47.498	24.5	47.498	0.22316	25979
45	25980	Campanula	x	23	5023	1	0	-5	0	25	0	47.183	24.628	47.582	24.5	47.582	0.38968	25980
46	25981	Campanula	x	23	5023	1	0	0	0	0	0	47.11616162	24.60606061	47.62323232	24.5	47.62323232	0.497878788	25981
47	25982	Campanula	x	23	5023	1	0	5	0	25	0	47.2	24.60808081	47.61616162	24.5040404	47.61616162	0.407	25982
48	25983	Campanula	x	23	5023	1	0	10	0	100	0	47.41010101	24.65656566	47.64949495	24.51616162	47.64949495	0.230232323	25983
49	25984	Campanula	x	23	5023	1	0	15	0	225	0	47.597	24.688	47.71	24.535	47.71	0.104	25984
50	25985	Campanula	x	23	5023	1	0	20	0	400	0	47.698	24.684	47.764	24.568	47.764	0.057	25985
51	25986	Campanula	x	23	5023	1	0	25	0	625	0	47.765	24.665	47.778	24.569	47.778	0.004	25986
52	25987	Campanula	x	23	5023	1	0	30	0	900	0	47.703	24.67	47.713	24.58	47.713	0.001	25987
53	25994	Campanula	x	25	5025	1	1	-30	0	900	0	47.13535354	24.7	47.12626263	24.58989899	47.12626263	-0.019090909	25994
54	25995	Campanula	x	25	5025	1	1	-25	0	625	0	47.108	24.7	47.24	24.559	47.24	0.122	25995
55	25996	Campanula	x	25	5025	1	1	-20	0	400	0	47.108	24.7	47.257	24.573	47.257	0.139	25996
56	25997	Campanula	x	25	5025	1	1	-15	0	225	0	47.095	24.7	47.306	24.596	47.306	0.201	25997
57	25998	Campanula	x	25	5025	1	1	-10	0	100	0	47.129	24.7	47.399	24.587	47.399	0.26003	25998
58	25999	Campanula	x	25	5025	1	1	-5	0	25	0	47.141	24.7	47.616	24.599	47.616	0.46564	25999
59	26000	Campanula	x	25	5025	1	1	0	0	0	0	47.2	24.7	47.644	24.6	47.644	0.43492	26000
60	26001	Campanula	x	25	5025	1	1	5	0	25	0	47.24	24.7	47.691	24.6	47.691	0.442	26001
61	26002	Campanula	x	25	5025	1	1	10	0	100	0	47.3030303	24.7	47.63232323	24.6	47.63232323	0.320292929	26002
62	26003	Campanula	x	25	5025	1	1	15	0	225	0	47.2989899	24.7	47.51919192	24.6	47.51919192	0.21040404	26003
63	26004	Campanula	x	25	5025	1	1	20	0	400	0	47.2989899	24.7	47.46060606	24.6	47.46060606	0.151616162	26004
64	26005	Campanula	x	25	5025	1	1	25	0	625	0	47.3010101	24.7010101	47.44444444	24.6	47.44444444	0.133434343	26005
65	26006	Campanula	x	25	5025	1	1	30	0	900	0	47.327	24.701	47.419	24.6	47.419	0.082	26006
66	26013	Campanula	x	24	5024	1	2	-30	0	900	0	47.36565657	24.74848485	47.42626263	24.64747475	47.42626263	0.050606061	26013
67	26014	Campanula	x	24	5024	1	2	-25	0	625	0	47.40808081	24.76060606	47.5	24.6	47.5	0.081919192	26014
68	26015	Campanula	x	24	5024	1	2	-20	0	400	0	47.45252525	24.75454545	47.58585859	24.6	47.58585859	0.124191919	26015
69	26016	Campanula	x	24	5024	1	2	-15	0	225	0	47.45555556	24.75353535	47.71919192	24.6	47.71919192	0.254636364	26016
70	26017	Campanula	x	24	5024	1	2	-10	0	100	0	47.459	24.741	47.814	24.6	47.814	0.346	26017
71	26018	Campanula	x	24	5024	1	2	-5	0	25	0	47.45757576	24.75454545	47.96161616	24.6	47.96161616	0.495040404	26018
72	26019	Campanula	x	24	5024	1	2	0	0	0	0	47.416	24.777	48.074	24.601	48.074	0.649	26019
73	26020	Campanula	x	24	5024	1	2	5	0	25	0	47.347	24.752	47.866	24.609	47.866	0.51	26020
74	26021	Campanula	x	24	5024	1	2	10	0	100	0	47.278	24.781	47.515	24.611	47.515	0.22716	26021
75	26022	Campanula	x	24	5024	1	2	15	0	225	0	47.231	24.777	47.374	24.631	47.374	0.133	26022
76	26023	Campanula	x	24	5024	1	2	20	0	400	0	47.238	24.782	47.284	24.626	47.284	0.036	26023
77	26024	Campanula	x	24	5024	1	2	25	0	625	0	47.206	24.788	47.278	24.675	47.278	0.062	26024
78	26025	Campanula	x	24	5024	1	2	30	0	900	0	47.25353535	24.76363636	47.27777778	24.63434343	47.27777778	0.014242424	26025
79	26032	Campanula	x	23	5023	2	0	-30	0	900	0	47.276	24.79	47.294	24.697	47.294	0.008	26032
80	26033	Campanula	x	23	5023	2	0	-25	0	625	0	47.199	24.8	47.275	24.675	47.275	0.066	26033
81	26034	Campanula	x	23	5023	2	0	-20	0	400	0	47.17373737	24.8	47.29292929	24.68888889	47.29292929	0.109191919	26034
82	26035	Campanula	x	23	5023	2	0	-15	0	225	0	47.12121212	24.8	47.29494949	24.7	47.29494949	0.163737374	26035
83	26036	Campanula	x	23	5023	2	0	-10	0	100	0	47.0969697	24.8	47.37676768	24.6989899	47.37676768	0.26979798	26036
84	26037	Campanula	x	23	5023	2	0	-5	0	25	0	47.08080808	24.8	47.44242424	24.67474747	47.44242424	0.351616162	26037
85	26038	Campanula	x	23	5023	2	0	0	0	0	0	47.06	24.8	47.513	24.681	47.513	0.44325	26038
86	26039	Campanula	x	23	5023	2	0	5	0	25	0	47.071	24.799	47.45	24.679	47.45	0.36909	26039
87	26040	Campanula	x	23	5023	2	0	10	0	100	0	47.065	24.8	47.329	24.697	47.329	0.254	26040
88	26041	Campanula	x	23	5023	2	0	15	0	225	0	47.091	24.8	47.181	24.7	47.181	0.08	26041
89	26042	Campanula	x	23	5023	2	0	20	0	400	0	47.009	24.8	47.102	24.7	47.102	0.083	26042
90	26043	Campanula	x	23	5023	2	0	25	0	625	0	47.06	24.8	47.093	24.7	47.093	0.023	26043
91	26044	Campanula	x	23	5023	2	0	30	0	900	0	47.094	24.8	47.06	24.7	47.06	-0.044	26044
92	26051	Campanula	x	25	5025	2	1	-30	0	900	0	47.012	24.8	47.042	24.7	47.042	0.02	26051
93	26052	Campanula	x	25	5025	2	1	-25	0	625	0	47.023	24.799	47.112	24.657	47.112	0.079	26052
94	26053	Campanula	x	25	5025	2	1	-20	0	400	0	47.099	24.8	47.168	24.615	47.168	0.059	26053
95	26054	Campanula	x	25	5025	2	1	-15	0	225	0	47.077	24.8	47.208	24.608	47.208	0.121	26054
96	26055	Campanula	x	25	5025	2	1	-10	0	100	0	47.02222222	24.8	47.22222222	24.61111111	47.22222222	0.19	26055
97	26056	Campanula	x	25	5025	2	1	-5	0	25	0	47.01717172	24.8	47.36767677	24.62424242	47.36767677	0.340505051	26056
98	26057	Campanula	x	25	5025	2	1	0	0	0	0	47.02020202	24.8	47.50505051	24.62929293	47.50505051	0.475040404	26057
99	26058	Campanula	x	25	5025	2	1	5	0	25	0	47.0969697	24.8	47.54141414	24.65151515	47.54141414	0.434838384	26058
100	26059	Campanula	x	25	5025	2	1	10	0	100	0	47.15353535	24.8	47.41515152	24.62626263	47.41515152	0.251626263	26059
101	26060	Campanula	x	25	5025	2	1	15	0	225	0	47.184	24.8	47.43	24.675	47.43	0.236	26060
102	26061	Campanula	x	25	5025	2	1	20	0	400	0	47.197	24.8	47.398	24.683	47.398	0.191	26061
103	26062	Campanula	x	25	5025	2	1	25	0	625	0	47.308	24.799	47.441	24.7	47.441	0.123	26062
104	26063	Campanula	x	25	5025	2	1	30	0	900	0	47.401	24.795	47.492	24.691	47.492	0.08102	26063
105	26070	Campanula	x	24	5024	2	2	-30	0	900	0	47.712	24.8	47.827	24.7	47.827	0.106	26070
106	26071	Campanula	x	24	5024	2	2	-25	0	625	0	47.77	24.8	47.979	24.696	47.979	0.2	26071
107	26072	Campanula	x	24	5024	2	2	-20	0	400	0	47.839	24.8	48.049	24.631	48.049	0.201	26072
108	26073	Campanula	x	24	5024	2	2	-15	0	225	0	47.927	24.8	48.143	24.617	48.143	0.207	26073
109	26074	Campanula	x	24	5024	2	2	-10	0	100	0	48.007	24.8	48.337	24.616	48.337	0.321	26074
110	26075	Campanula	x	24	5024	2	2	-5	0	25	0	48.1	24.8	48.518	24.648	48.518	0.40902	26075
111	26076	Campanula	x	24	5024	2	2	0	0	0	0	48.1	24.8	48.765	24.658	48.765	0.65648	26076
112	26077	Campanula	x	24	5024	2	2	5	0	25	0	48.12929293	24.8	48.74949495	24.67272727	48.74949495	0.611707071	26077
113	26078	Campanula	x	24	5024	2	2	10	0	100	0	48.23636364	24.78686869	48.4989899	24.62525253	48.4989899	0.253626263	26078
114	26079	Campanula	x	24	5024	2	2	15	0	225	0	48.1979798	24.7969697	48.39191919	24.64848485	48.39191919	0.184939394	26079
115	26080	Campanula	x	24	5024	2	2	20	0	400	0	48.25	24.788	48.328	24.633	48.328	0.069	26080
116	26081	Campanula	x	24	5024	2	2	25	0	625	0	48.205	24.791	48.272	24.643	48.272	0.058	26081
117	26082	Campanula	x	24	5024	2	2	30	0	900	0	48.1989899	24.7989899	48.25757576	24.65757576	48.25757576	0.049585859	26082
118	26089	Campanula	x	23	5023	3	0	-30	0	900	0	48.37272727	24.7	48.42626263	24.6	48.42626263	0.044535354	26089
119	26090	Campanula	x	23	5023	3	0	-25	0	625	0	48.406	24.7	48.499	24.6	48.499	0.084	26090
120	26091	Campanula	x	23	5023	3	0	-20	0	400	0	48.473	24.7	48.606	24.599	48.606	0.124	26091
121	26092	Campanula	x	23	5023	3	0	-15	0	225	0	48.5	24.7	48.714	24.6	48.714	0.20516	26092
122	26093	Campanula	x	23	5023	3	0	-10	0	100	0	48.576	24.7	48.85	24.6	48.85	0.26599	26093
123	26094	Campanula	x	23	5023	3	0	-5	0	25	0	48.699	24.7	49.051	24.599	49.051	0.344	26094
124	26095	Campanula	x	23	5023	3	0	0	0	0	0	48.701	24.7	49.246	24.599	49.246	0.537	26095
125	26096	Campanula	x	23	5023	3	0	5	0	25	0	48.83434343	24.7	49.21818182	24.58484848	49.21818182	0.375838384	26096
126	26097	Campanula	x	23	5023	3	0	10	0	100	0	48.93232323	24.7	49.23535354	24.5989899	49.23535354	0.295030303	26097
127	26098	Campanula	x	23	5023	3	0	15	0	225	0	49.04949495	24.7	49.17777778	24.5979798	49.17777778	0.120282828	26098
128	26099	Campanula	x	23	5023	3	0	20	0	400	0	49.18686869	24.7	49.22929293	24.59393939	49.22929293	0.034424242	26099
129	26100	Campanula	x	23	5023	3	0	25	0	625	0	49.27346939	24.7	49.29081633	24.57959184	49.29081633	0.009346939	26100
130	26101	Campanula	x	23	5023	3	0	30	0	900	0	49.396	24.699	49.377	24.591	49.377	-0.027	26101
131	26108	Campanula	x	25	5025	3	1	-30	0	900	0	50.00909091	24.61313131	49.95050505	24.5020202	49.95050505	-0.066585859	26108
132	26109	Campanula	x	25	5025	3	1	-25	0	625	0	50.02323232	24.68585859	50.06565657	24.49191919	50.06565657	0.035080808	26109
133	26110	Campanula	x	25	5025	3	1	-20	0	400	0	50.08686869	24.68585859	50.18989899	24.5	50.18989899	0.096030303	26110
134	26111	Campanula	x	25	5025	3	1	-15	0	225	0	50.125	24.646	50.271	24.461	50.271	0.139	26111
135	26112	Campanula	x	25	5025	3	1	-10	0	100	0	50.186	24.622	50.344	24.497	50.344	0.151	26112
136	26113	Campanula	x	25	5025	3	1	-5	0	25	0	50.3	24.6	50.443	24.491	50.443	0.136	26113
137	26114	Campanula	x	25	5025	3	1	0	0	0	0	50.3	24.601	50.642	24.49	50.642	0.335	26114
138	26115	Campanula	x	25	5025	3	1	5	0	25	0	50.318	24.6	50.657	24.495	50.657	0.332	26115
139	26116	Campanula	x	25	5025	3	1	10	0	100	0	50.392	24.599	50.64	24.492	50.64	0.241	26116
140	26117	Campanula	x	25	5025	3	1	15	0	225	0	50.417	24.595	50.51	24.498	50.51	0.086	26117
141	26118	Campanula	x	25	5025	3	1	20	0	400	0	50.38	24.599	50.398	24.5	50.398	0.011	26118
142	26119	Campanula	x	25	5025	3	1	25	0	625	0	50.36969697	24.59292929	50.30707071	24.4979798	50.30707071	-0.069626263	26119
143	26120	Campanula	x	25	5025	3	1	30	0	900	0	50.32828283	24.5969697	50.2969697	24.4969697	50.2969697	-0.038313131	26120
144	26127	Campanula	x	24	5024	3	2	-30	0	900	0	49.684	24.531	49.65	24.483	49.65	-0.042	26127
145	26128	Campanula	x	24	5024	3	2	-25	0	625	0	49.537	24.532	49.554	24.417	49.554	0.009	26128
146	26129	Campanula	x	24	5024	3	2	-20	0	400	0	49.46565657	24.55858586	49.51515152	24.40505051	49.51515152	0.041494949	26129
147	26130	Campanula	x	24	5024	3	2	-15	0	225	0	49.37474747	24.56767677	49.48989899	24.4040404	49.48989899	0.107151515	26130
148	26131	Campanula	x	24	5024	3	2	-10	0	100	0	49.32525253	24.58282828	49.52121212	24.41010101	49.52121212	0.187959596	26131
149	26132	Campanula	x	24	5024	3	2	-5	0	25	0	49.27878788	24.56868687	49.54545455	24.41313131	49.54545455	0.258666667	26132
150	26133	Campanula	x	24	5024	3	2	0	0	0	0	49.194	24.582	49.673	24.409	49.673	0.471	26133
151	26134	Campanula	x	24	5024	3	2	5	0	25	0	49.166	24.543	49.594	24.441	49.594	0.42	26134
152	26135	Campanula	x	24	5024	3	2	10	0	100	0	49.083	24.544	49.325	24.45	49.325	0.234	26135
153	26136	Campanula	x	24	5024	3	2	15	0	225	0	49.005	24.504	49.119	24.422	49.119	0.106	26136
154	26137	Campanula	x	24	5024	3	2	20	0	400	0	48.918	24.55	48.997	24.437	48.997	0.071	26137
155	26138	Campanula	x	24	5024	3	2	25	0	625	0	48.826	24.565	48.853	24.433	48.853	0.019	26138
156	26139	Campanula	x	24	5024	3	2	30	0	900	0	48.802	24.502	48.81	24.424	48.81	-4.00E-05	26139
157	26146	Campanula	x	27	5027	0	0	-30	0	900	0	62.639	24.498	59.639	24.482	62.742	0.1163	26146
158	26147	Campanula	x	27	5027	0	0	-25	0	625	0	62.871	24.406	59.898	24.366	63.097	0.2306	26147
159	26148	Campanula	x	27	5027	0	0	-20	0	400	0	63.168	24.396	60.091	24.3	63.382	0.19194	26148
160	26149	Campanula	x	27	5027	0	0	-15	0	225	0	63.17	24.395	60.212	24.3	63.512	0.3514	26149
161	26150	Campanula	x	27	5027	0	0	-10	0	100	0	63.297	24.38	60.54	24.3	63.948	0.66272	26150
162	26151	Campanula	x	27	5027	0	0	-5	0	25	0	63.38484848	24.34747475	60.67474747	24.3	64.14747475	0.755292929	26151
163	26152	Campanula	x	27	5027	0	0	0	0	0	0	63.33838384	24.39393939	60.66363636	24.3	64.12525253	0.786767677	26152
164	26153	Campanula	x	27	5027	0	0	5	0	25	0	63.41919192	24.3979798	60.51919192	24.3	63.91919192	0.512606061	26153
165	26154	Campanula	x	27	5027	0	0	10	0	100	0	63.46161616	24.4	60.39393939	24.3	63.78484848	0.303232323	26154
166	26155	Campanula	x	27	5027	0	0	15	0	225	0	63.54343434	24.4	60.38888889	24.3	63.75353535	0.214434343	26155
167	26156	Campanula	x	27	5027	0	0	20	0	400	0	63.668	24.4	60.404	24.3	63.803	0.11031	26156
168	26157	Campanula	x	27	5027	0	0	25	0	625	0	63.527	24.4	60.346	24.328	63.688	0.1736	26157
169	26158	Campanula	x	27	5027	0	0	30	0	900	0	63.62	24.4	60.393	24.316	63.772	0.14348	26158
170	26165	Campanula	x	26	5026	0	1	-30	0	900	0	64.434	24.453	60.943	24.398	64.492	0.06462	26165
171	26166	Campanula	x	26	5026	0	1	-25	0	625	0	64.478	24.493	61.046	24.394	64.637	0.15807	26166
172	26167	Campanula	x	26	5026	0	1	-20	0	400	0	64.409	24.5	61.12	24.386	64.72	0.32587	26167
173	26168	Campanula	x	26	5026	0	1	-15	0	225	0	64.5040404	24.5	61.26161616	24.4	64.92525253	0.420525253	26168
174	26169	Campanula	x	26	5026	0	1	-10	0	100	0	64.65656566	24.5	61.38383838	24.3979798	65.08484848	0.431080808	26169
175	26170	Campanula	x	26	5026	0	1	-5	0	25	0	64.78888889	24.4959596	61.86969697	24.4	65.72525253	0.947959596	26170
176	26171	Campanula	x	26	5026	0	1	0	0	0	0	64.814	24.499	61.928	24.4	65.815	1.00065	26171
177	26172	Campanula	x	26	5026	0	1	5	0	25	0	64.947	24.5	61.752	24.4	65.56	0.63266	26172
178	26173	Campanula	x	26	5026	0	1	10	0	100	0	65.028	24.5	61.559	24.402	65.316	0.29404	26173
179	26174	Campanula	x	26	5026	0	1	15	0	225	0	65.202	24.5	61.47	24.4	65.17	0.0008	26174
180	26175	Campanula	x	26	5026	0	1	20	0	400	0	65.255	24.5	61.488	24.401	65.194	-0.02808	26175
181	26176	Campanula	x	26	5026	0	1	25	0	625	0	65.13	24.505	61.49	24.427	65.21	0.0996	26176
182	26177	Campanula	x	26	5026	0	1	30	0	900	0	65.242	24.503	61.501	24.443	65.219	0.00233	26177
183	26222	Campanula	x	27	5027	1	0	-30	0	900	0	68.335	24.729	63.745	24.607	68.237	-0.09161	26222
184	26223	Campanula	x	27	5027	1	0	-25	0	625	0	68.323	24.731	63.844	24.6	68.388	0.05296	26223
185	26224	Campanula	x	27	5027	1	0	-20	0	400	0	68.26	24.783	63.945	24.6	68.545	0.25085	26224
186	26225	Campanula	x	27	5027	1	0	-15	0	225	0	68.30808081	24.78383838	64.04949495	24.6	68.65151515	0.342333333	26225
187	26226	Campanula	x	27	5027	1	0	-10	0	100	0	68.49191919	24.75555556	64.15353535	24.6	68.8	0.297757576	26226
188	26227	Campanula	x	27	5027	1	0	-5	0	25	0	68.36363636	24.77171717	64.34646465	24.6	69.06161616	0.683646465	26227
189	26228	Campanula	x	27	5027	1	0	0	0	0	0	68.35858586	24.78383838	64.35151515	24.6010101	69.05656566	0.695464646	26228
190	26229	Campanula	x	27	5027	1	0	5	0	25	0	68.301	24.797	64.084	24.603	68.701	0.39556	26229
191	26230	Campanula	x	27	5027	1	0	10	0	100	0	68.346	24.794	63.912	24.604	68.51	0.12094	26230
192	26231	Campanula	x	27	5027	1	0	15	0	225	0	68.286	24.794	63.866	24.619	68.422	0.11933	26231
193	26232	Campanula	x	27	5027	1	0	20	0	400	0	68.35	24.794	63.791	24.63	68.315	-0.04506	26232
194	26233	Campanula	x	27	5027	1	0	25	0	625	0	68.367	24.793	63.822	24.629	68.351	-0.02052	26233
195	26234	Campanula	x	27	5027	1	0	30	0	900	0	68.292	24.797	63.759	24.667	68.265	-0.02993	26234
196	26241	Campanula	x	26	5026	1	1	-30	0	900	0	66.91111111	24.8	62.67575758	24.66767677	66.77878788	-0.096626263	26241
197	26242	Campanula	x	26	5026	1	1	-25	0	625	0	66.83333333	24.8	62.71616162	24.62020202	66.83737374	0.035111111	26242
198	26243	Campanula	x	26	5026	1	1	-20	0	400	0	66.825	24.8	62.706	24.619	66.823	0.02987	26243
199	26244	Campanula	x	26	5026	1	1	-15	0	225	0	66.76868687	24.8	62.74545455	24.61919192	66.88585859	0.138818182	26244
200	26245	Campanula	x	26	5026	1	1	-10	0	100	0	66.822	24.8	62.937	24.637	67.154	0.34141	26245
201	26246	Campanula	x	26	5026	1	1	-5	0	25	0	66.862	24.8	63.272	24.642	67.599	0.74921	26246
202	26247	Campanula	x	26	5026	1	1	0	0	0	0	66.901	24.8	63.46	24.636	67.861	0.96139	26247
203	26248	Campanula	x	26	5026	1	1	5	0	25	0	66.898	24.8	63.277	24.661	67.604	0.71991	26248
204	26249	Campanula	x	26	5026	1	1	10	0	100	0	66.982	24.798	62.931	24.675	67.13	0.17355	26249
205	26250	Campanula	x	26	5026	1	1	15	0	225	0	66.896	24.798	62.724	24.692	66.853	-0.01713	26250
206	26251	Campanula	x	26	5026	1	1	20	0	400	0	66.78080808	24.8	62.68282828	24.7	66.78484848	0.043161616	26251
207	26252	Campanula	x	26	5026	1	1	25	0	625	0	66.74646465	24.8	62.58585859	24.7	66.68585859	-0.052414141	26252
208	26253	Campanula	x	26	5026	1	1	30	0	900	0	66.73131313	24.8	62.53535354	24.7	66.63333333	-0.104919192	26253
209	26298	Campanula	x	27	5027	2	0	-30	0	900	0	68.189	24.801	63.731	24.7	68.228	0.03557	26298
210	26299	Campanula	x	27	5027	2	0	-25	0	625	0	68.187	24.808	63.895	24.7	68.488	0.25728	26299
211	26300	Campanula	x	27	5027	2	0	-20	0	400	0	68.218	24.846	63.94	24.7	68.54	0.28622	26300
212	26301	Campanula	x	27	5027	2	0	-15	0	225	0	68.323	24.865	64.108	24.7	68.716	0.40572	26301
213	26302	Campanula	x	27	5027	2	0	-10	0	100	0	68.509	24.803	64.294	24.7	68.994	0.46825	26302
214	26303	Campanula	x	27	5027	2	0	-5	0	25	0	68.622	24.8	64.544	24.7	69.327	0.68913	26303
215	26304	Campanula	x	27	5027	2	0	0	0	0	0	68.601	24.803	64.54	24.7	69.324	0.70476	26304
216	26305	Campanula	x	27	5027	2	0	5	0	25	0	68.64	24.83	64.338	24.7	69.038	0.39592	26305
217	26306	Campanula	x	27	5027	2	0	10	0	100	0	68.79494949	24.81010101	64.29090909	24.7	68.99090909	0.178111111	26306
218	26307	Campanula	x	27	5027	2	0	15	0	225	0	68.93333333	24.80909091	64.27676768	24.7010101	68.97676768	0.020838384	26307
219	26308	Campanula	x	27	5027	2	0	20	0	400	0	69.00505051	24.81818182	64.35252525	24.7030303	69.05353535	0.050323232	26308
220	26309	Campanula	x	27	5027	2	0	25	0	625	0	69.092	24.812	64.403	24.7	69.106	0.03099	26309
221	26310	Campanula	x	27	5027	2	0	30	0	900	0	69.143	24.803	64.415	24.7	69.131	-0.00406	26310
222	26317	Campanula	x	26	5026	2	1	-30	0	900	0	70.191	24.895	65.171	24.761	70.168	-0.04183	26317
223	26318	Campanula	x	26	5026	2	1	-25	0	625	0	70.404	24.893	65.352	24.722	70.405	-0.01285	26318
224	26319	Campanula	x	26	5026	2	1	-20	0	400	0	70.537	24.875	65.532	24.702	70.632	0.09488	26319
225	26320	Campanula	x	26	5026	2	1	-15	0	225	0	70.711	24.872	65.694	24.702	70.875	0.13715	26320
226	26321	Campanula	x	26	5026	2	1	-10	0	100	0	70.774	24.87	65.852	24.713	71.069	0.28551	26321
227	26322	Campanula	x	26	5026	2	1	-5	0	25	0	70.81616162	24.88686869	66.1989899	24.70505051	71.52121212	0.707262626	26322
228	26323	Campanula	x	26	5026	2	1	0	0	0	0	70.84545455	24.8979798	66.37272727	24.7040404	71.77070707	0.910020202	26323
229	26324	Campanula	x	26	5026	2	1	5	0	25	0	70.93131313	24.89393939	66.24242424	24.72222222	71.58282828	0.650131313	26324
230	26325	Campanula	x	26	5026	2	1	10	0	100	0	71.127	24.879	65.981	24.741	71.244	0.10491	26325
231	26326	Campanula	x	26	5026	2	1	15	0	225	0	71.124	24.886	65.883	24.738	71.099	-0.02294	26326
232	26327	Campanula	x	26	5026	2	1	20	0	400	0	70.993	24.9	65.875	24.788	71.076	0.09749	26327
233	26328	Campanula	x	26	5026	2	1	25	0	625	0	71.192	24.893	65.889	24.765	71.099	-0.08284	26328
234	26329	Campanula	x	26	5026	2	1	30	0	900	0	71.29	24.872	65.92	24.77	71.152	-0.13952	26329
235	26374	Campanula	x	27	5027	3	0	-30	0	900	0	70.383	24.8	65.298	24.7	70.298	-0.06368	26374
236	26375	Campanula	x	27	5027	3	0	-25	0	625	0	70.345	24.8	65.404	24.7	70.502	0.11538	26375
237	26376	Campanula	x	27	5027	3	0	-20	0	400	0	70.399	24.8	65.423	24.699	70.522	0.08683	26376
238	26377	Campanula	x	27	5027	3	0	-15	0	225	0	70.406	24.8	65.483	24.684	70.577	0.16028	26377
239	26378	Campanula	x	27	5027	3	0	-10	0	100	0	70.375	24.8	65.68	24.7	70.847	0.45453	26378
240	26379	Campanula	x	27	5027	3	0	-5	0	25	0	70.3989899	24.8	65.78484848	24.7	70.97777778	0.570777778	26379
241	26380	Campanula	x	27	5027	3	0	0	0	0	0	70.47171717	24.8	65.84848485	24.7	71.04949495	0.583242424	26380
242	26381	Campanula	x	27	5027	3	0	5	0	25	0	70.49387755	24.8	65.73367347	24.69897959	70.92959184	0.407285714	26381
243	26382	Campanula	x	27	5027	3	0	10	0	100	0	70.63030303	24.7989899	65.6040404	24.69494949	70.72222222	0.097929293	26382
244	26383	Campanula	x	27	5027	3	0	15	0	225	0	70.574	24.8	65.517	24.667	70.617	0.03778	26383
245	26384	Campanula	x	27	5027	3	0	20	0	400	0	70.646	24.799	65.485	24.691	70.583	-0.07708	26384
246	26385	Campanula	x	27	5027	3	0	25	0	625	0	70.656	24.798	65.487	24.693	70.585	-0.0844	26385
247	26386	Campanula	x	27	5027	3	0	30	0	900	0	70.492	24.8	65.409	24.695	70.504	-0.02489	26386
248	26393	Campanula	x	26	5026	3	1	-30	0	900	0	70.64747475	24.72828283	65.37878788	24.62323232	70.44242424	-0.220535354	26393
249	26394	Campanula	x	26	5026	3	1	-25	0	625	0	70.576	24.749	65.518	24.6	70.618	0.03712	26394
250	26395	Campanula	x	26	5026	3	1	-20	0	400	0	70.53737374	24.78080808	65.57676768	24.6	70.68282828	0.154434343	26395
251	26396	Campanula	x	26	5026	3	1	-15	0	225	0	70.52626263	24.72525253	65.52121212	24.6	70.62121212	0.091161616	26396
252	26397	Campanula	x	26	5026	3	1	-10	0	100	0	70.46969697	24.76161616	65.68484848	24.6010101	70.85151515	0.366333333	26397
253	26398	Campanula	x	26	5026	3	1	-5	0	25	0	70.47575758	24.75353535	65.90505051	24.6	71.14343434	0.654626263	26398
254	26399	Campanula	x	26	5026	3	1	0	0	0	0	70.456	24.709	66.056	24.6	71.355	0.87605	26399
255	26400	Campanula	x	26	5026	3	1	5	0	25	0	70.434	24.703	65.939	24.6	71.196	0.74169	26400
256	26401	Campanula	x	26	5026	3	1	10	0	100	0	70.355	24.75	65.492	24.6	70.591	0.22329	26401
257	26402	Campanula	x	26	5026	3	1	15	0	225	0	70.299	24.753	65.315	24.603	70.332	0.04293	26402
258	26403	Campanula	x	26	5026	3	1	20	0	400	0	70.28	24.756	65.263	24.602	70.264	-0.00759	26403
259	26404	Campanula	x	26	5026	3	1	25	0	625	0	70.325	24.714	65.257	24.601	70.258	-0.06063	26404
260	26405	Campanula	x	26	5026	3	1	30	0	900	0	70.294	24.7	65.201	24.602	70.201	-0.10466	26405
261	26507	Campanula	x	30	5030	0	3	-30	0	900	0	67.287	24.761	62.866	24.637	67.266	-0.03833	26507
262	26508	Campanula	x	30	5030	0	3	-25	0	625	0	67.131	24.784	62.847	24.608	67.247	0.09324	26508
263	26509	Campanula	x	30	5030	0	3	-20	0	400	0	67.049	24.786	62.79	24.624	67.164	0.10195	26509
264	26510	Campanula	x	30	5030	0	3	-15	0	225	0	66.972	24.776	62.742	24.624	67.076	0.1171	26510
265	26511	Campanula	x	30	5030	0	3	-10	0	100	0	66.874	24.793	62.817	24.647	67.197	0.31161	26511
266	26512	Campanula	x	30	5030	0	3	-5	0	25	0	66.87676768	24.8	62.9040404	24.64545455	67.3020202	0.420686869	26512
267	26513	Campanula	x	30	5030	0	3	0	0	0	0	67.06363636	24.7979798	62.97878788	24.63232323	67.37878788	0.329818182	26513
268	26514	Campanula	x	30	5030	0	3	5	0	25	0	67.03434343	24.7989899	62.93232323	24.67373737	67.33232323	0.299555556	26514
269	26515	Campanula	x	30	5030	0	3	10	0	100	0	67.111	24.798	62.856	24.653	67.254	0.12471	26515
270	26516	Campanula	x	30	5030	0	3	15	0	225	0	67.165	24.796	62.873	24.69	67.273	0.09245	26516
271	26517	Campanula	x	30	5030	0	3	20	0	400	0	67.165	24.8	62.866	24.7	67.266	0.08348	26517
272	26518	Campanula	x	30	5030	0	3	25	0	625	0	67.229	24.8	62.944	24.7	67.344	0.11976	26518
273	26519	Campanula	x	30	5030	0	3	30	0	900	0	67.492	24.799	63.012	24.7	67.412	-0.05566	26519
274	26583	Campanula	x	30	5030	1	3	-30	0	900	0	73.667	24.899	67.933	24.739	73.776	0.09943	26583
275	26584	Campanula	x	30	5030	1	3	-25	0	625	0	74.056	24.9	68.209	24.722	74.114	0.06527	26584
276	26585	Campanula	x	30	5030	1	3	-20	0	400	0	74.253	24.899	68.422	24.707	74.406	0.14238	26585
277	26586	Campanula	x	30	5030	1	3	-15	0	225	0	74.616	24.88	68.563	24.719	74.575	-0.03925	26586
278	26587	Campanula	x	30	5030	1	3	-10	0	100	0	74.854	24.88	68.803	24.72	74.903	0.03161	26587
279	26588	Campanula	x	30	5030	1	3	-5	0	25	0	74.929	24.896	68.997	24.723	75.11	0.20613	26588
280	26589	Campanula	x	30	5030	1	3	0	0	0	0	75.063	24.893	69.118	24.734	75.307	0.22793	26589
281	26590	Campanula	x	30	5030	1	3	5	0	25	0	75.104	24.9	69.1	24.754	75.266	0.16367	26590
282	26591	Campanula	x	30	5030	1	3	10	0	100	0	75.35353535	24.88787879	69.08181818	24.76666667	75.24848485	-0.109141414	26591
283	26592	Campanula	x	30	5030	1	3	15	0	225	0	75.39191919	24.89393939	69.12323232	24.7959596	75.31919192	-0.094222222	26592
284	26593	Campanula	x	30	5030	1	3	20	0	400	0	75.43737374	24.89191919	69.16363636	24.78686869	75.35959596	-0.087959596	26593
285	26594	Campanula	x	30	5030	1	3	25	0	625	0	75.38787879	24.9	69.19393939	24.7959596	75.39292929	0.000353535	26594
286	26595	Campanula	x	30	5030	1	3	30	0	900	0	75.425	24.9	69.215	24.782	75.415	-0.00962	26595
287	26659	Campanula	x	30	5030	2	3	-30	0	900	0	71.73434343	24.87575758	66.25151515	24.75151515	71.6030303	-0.130888889	26659
288	26660	Campanula	x	30	5030	2	3	-25	0	625	0	71.57878788	24.87575758	66.22323232	24.7030303	71.54646465	-0.011818182	26660
289	26661	Campanula	x	30	5030	2	3	-20	0	400	0	71.396	24.884	66.145	24.7	71.445	0.07057	26661
290	26662	Campanula	x	30	5030	2	3	-15	0	225	0	71.295	24.85	66.02	24.706	71.32	0.01079	26662
291	26663	Campanula	x	30	5030	2	3	-10	0	100	0	71.031	24.864	65.928	24.707	71.217	0.15623	26663
292	26664	Campanula	x	30	5030	2	3	-5	0	25	0	70.805	24.879	65.839	24.705	71.077	0.26793	26664
293	26665	Campanula	x	30	5030	2	3	0	0	0	0	70.589	24.867	65.695	24.704	70.896	0.29854	26665
294	26666	Campanula	x	30	5030	2	3	5	0	25	0	70.46	24.85	65.524	24.711	70.649	0.20771	26666
295	26667	Campanula	x	30	5030	2	3	10	0	100	0	70.371	24.801	65.303	24.704	70.403	0.0119	26667
296	26668	Campanula	x	30	5030	2	3	15	0	225	0	70.15252525	24.82121212	65.07272727	24.7010101	70.07979798	-0.065363636	26668
297	26669	Campanula	x	30	5030	2	3	20	0	400	0	70.01414141	24.8010101	64.95252525	24.7010101	69.95050505	-0.081383838	26669
298	26670	Campanula	x	30	5030	2	3	25	0	625	0	69.83232323	24.8010101	64.84040404	24.7	69.78080808	-0.04420202	26670
299	26671	Campanula	x	30	5030	2	3	30	0	900	0	69.53333333	24.85656566	64.62929293	24.70606061	69.52929293	-0.016606061	26671
300	26735	Campanula	x	30	5030	3	3	-30	0	900	0	66.28	24.782	62.068	24.651	66.234	-0.05794	26735
301	26736	Campanula	x	30	5030	3	3	-25	0	625	0	66.28282828	24.78282828	62.10909091	24.60505051	66.30909091	-0.008131313	26736
302	26737	Campanula	x	30	5030	3	3	-20	0	400	0	66.26464646	24.78787879	62.16868687	24.60505051	66.36868687	0.086919192	26737
303	26738	Campanula	x	30	5030	3	3	-15	0	225	0	66.24444444	24.78888889	62.15151515	24.61010101	66.35151515	0.084909091	26738
304	26739	Campanula	x	30	5030	3	3	-10	0	100	0	66.27272727	24.78484848	62.17979798	24.6020202	66.37979798	0.093161616	26739
305	26740	Campanula	x	30	5030	3	3	-5	0	25	0	66.207	24.782	62.277	24.607	66.48	0.28379	26740
306	26741	Campanula	x	30	5030	3	3	0	0	0	0	66.139	24.788	62.199	24.614	66.399	0.25153	26741
307	26742	Campanula	x	30	5030	3	3	5	0	25	0	65.986	24.787	61.978	24.61	66.086	0.12054	26742
308	26743	Campanula	x	30	5030	3	3	10	0	100	0	65.89	24.774	61.866	24.61	65.966	0.07214	26743
309	26744	Campanula	x	30	5030	3	3	15	0	225	0	65.838	24.733	61.749	24.616	65.796	-0.02626	26744
310	26745	Campanula	x	30	5030	3	3	20	0	400	0	65.771	24.771	61.634	24.622	65.645	-0.10725	26745
311	26746	Campanula	x	30	5030	3	3	25	0	625	0	65.677	24.774	61.614	24.615	65.614	-0.03894	26746
312	26747	Campanula	x	30	5030	3	3	30	0	900	0	65.621	24.715	61.537	24.603	65.537	-0.08227	26747
313	25931	Campanula	z	23	5023	0	0	0	5	0	25	47.42222222	24.3	47.42424242	24.20808081	47.42424242	-0.007979798	25931
314	25932	Campanula	z	23	5023	0	0	0	10	0	100	47.454	24.3	47.436	24.203	47.436	-0.02799	25932
315	25933	Campanula	z	23	5023	0	0	0	15	0	225	47.373	24.301	47.388	24.205	47.388	0.005	25933
316	25934	Campanula	z	23	5023	0	0	0	20	0	400	47.301	24.3	47.342	24.24	47.342	0.031	25934
317	25935	Campanula	z	23	5023	0	0	0	25	0	625	47.356	24.304	47.38	24.235	47.38	0.014	25935
318	25936	Campanula	z	23	5023	0	0	0	30	0	900	47.47373737	24.32222222	47.4959596	24.28888889	47.4959596	0.012292929	25936
319	25950	Campanula	z	25	5025	0	1	0	5	0	25	48.621	24.421	48.665	24.323	48.665	0.0351	25950
320	25951	Campanula	z	25	5025	0	1	0	10	0	100	48.60707071	24.40707071	48.62828283	24.31010101	48.62828283	0.012242424	25951
321	25952	Campanula	z	25	5025	0	1	0	15	0	225	48.5010101	24.43737374	48.47777778	24.31313131	48.47777778	-0.032232323	25952
322	25953	Campanula	z	25	5025	0	1	0	20	0	400	48.26262626	24.40606061	48.29393939	24.3020202	48.29393939	0.022313131	25953
323	25954	Campanula	z	25	5025	0	1	0	25	0	625	48.03737374	24.4030303	48.07373737	24.31818182	48.07373737	0.027363636	25954
324	25955	Campanula	z	25	5025	0	1	0	30	0	900	47.873	24.477	47.865	24.334	47.865	-0.017	25955
325	25969	Campanula	z	24	5024	0	2	0	5	0	25	46.211	24.597	46.301	24.5	46.301	0.0798	25969
326	25970	Campanula	z	24	5024	0	2	0	10	0	100	46.408	24.597	46.498	24.5	46.498	0.08	25970
327	25971	Campanula	z	24	5024	0	2	0	15	0	225	46.704	24.6	46.837	24.5	46.837	0.123	25971
328	25972	Campanula	z	24	5024	0	2	0	20	0	400	47.061	24.6	47.222	24.5	47.222	0.151	25972
329	25973	Campanula	z	24	5024	0	2	0	25	0	625	47.407	24.6	47.533	24.5	47.533	0.11645	25973
330	25974	Campanula	z	24	5024	0	2	0	30	0	900	47.60909091	24.6	47.73131313	24.5	47.73131313	0.113222222	25974
331	25988	Campanula	z	23	5023	1	0	0	5	0	25	47.599	24.697	47.656	24.548	47.656	0.048	25988
332	25989	Campanula	z	23	5023	1	0	0	10	0	100	47.53	24.694	47.567	24.519	47.567	0.02764	25989
333	25990	Campanula	z	23	5023	1	0	0	15	0	225	47.424	24.696	47.469	24.554	47.469	0.03505	25990
334	25991	Campanula	z	23	5023	1	0	0	20	0	400	47.391	24.689	47.461	24.564	47.461	0.06	25991
335	25992	Campanula	z	23	5023	1	0	0	25	0	625	47.37	24.695	47.418	24.574	47.418	0.038	25992
336	25993	Campanula	z	23	5023	1	0	0	30	0	900	47.235	24.7	47.31	24.582	47.31	0.065	25993
337	26007	Campanula	z	25	5025	1	1	0	5	0	25	47.35656566	24.7	47.44040404	24.6	47.44040404	0.073838384	26007
338	26008	Campanula	z	25	5025	1	1	0	10	0	100	47.31938776	24.7	47.42653061	24.6	47.42653061	0.097142857	26008
339	26009	Campanula	z	25	5025	1	1	0	15	0	225	47.3	24.7	47.455	24.599	47.455	0.145	26009
340	26010	Campanula	z	25	5025	1	1	0	20	0	400	47.3	24.7	47.475	24.6	47.475	0.165	26010
341	26011	Campanula	z	25	5025	1	1	0	25	0	625	47.271	24.704	47.403	24.6	47.403	0.122	26011
342	26012	Campanula	z	25	5025	1	1	0	30	0	900	47.296	24.718	47.426	24.6	47.426	0.12	26012
343	26026	Campanula	z	24	5024	1	2	0	5	0	25	47.254	24.791	47.404	24.619	47.404	0.14003	26026
344	26027	Campanula	z	24	5024	1	2	0	10	0	100	47.259	24.791	47.327	24.615	47.327	0.058	26027
345	26028	Campanula	z	24	5024	1	2	0	15	0	225	47.24141414	24.76363636	47.31414141	24.62626263	47.31414141	0.062727273	26028
346	26029	Campanula	z	24	5024	1	2	0	20	0	400	47.23838384	24.77575758	47.28989899	24.63232323	47.28989899	0.041515152	26029
347	26030	Campanula	z	24	5024	1	2	0	25	0	625	47.21919192	24.7959596	47.29191919	24.61919192	47.29191919	0.062727273	26030
348	26031	Campanula	z	24	5024	1	2	0	30	0	900	47.273	24.789	47.319	24.631	47.319	0.036	26031
349	26045	Campanula	z	23	5023	2	0	0	5	0	25	47.001	24.8	47.09	24.7	47.09	0.079	26045
350	26046	Campanula	z	23	5023	2	0	0	10	0	100	46.998	24.8	47.082	24.693	47.082	0.074	26046
351	26047	Campanula	z	23	5023	2	0	0	15	0	225	46.975	24.8	47.085	24.692	47.085	0.1	26047
352	26048	Campanula	z	23	5023	2	0	0	20	0	400	46.96666667	24.8	47.07373737	24.67474747	47.07373737	0.097070707	26048
353	26049	Campanula	z	23	5023	2	0	0	25	0	625	46.9989899	24.7979798	47.04949495	24.63838384	47.04949495	0.040505051	26049
354	26050	Campanula	z	23	5023	2	0	0	30	0	900	47.01111111	24.7989899	47.08484848	24.65757576	47.08484848	0.063737374	26050
355	26064	Campanula	z	25	5025	2	1	0	5	0	25	47.486	24.788	47.574	24.642	47.574	0.07852	26064
356	26065	Campanula	z	25	5025	2	1	0	10	0	100	47.5	24.799	47.577	24.605	47.577	0.06774	26065
357	26066	Campanula	z	25	5025	2	1	0	15	0	225	47.59292929	24.7969697	47.66969697	24.60909091	47.66969697	0.067767677	26066
358	26067	Campanula	z	25	5025	2	1	0	20	0	400	47.596	24.796	47.708	24.609	47.708	0.103	26067
359	26068	Campanula	z	25	5025	2	1	0	25	0	625	47.6	24.8	47.747	24.631	47.747	0.138	26068
360	26069	Campanula	z	25	5025	2	1	0	30	0	900	47.634	24.8	47.812	24.62	47.812	0.169	26069
361	26083	Campanula	z	24	5024	2	2	0	5	0	25	48.213	24.787	48.324	24.611	48.324	0.102	26083
362	26084	Campanula	z	24	5024	2	2	0	10	0	100	48.25	24.749	48.311	24.6	48.311	0.052	26084
363	26085	Campanula	z	24	5024	2	2	0	15	0	225	48.266	24.717	48.377	24.6	48.377	0.102	26085
364	26086	Campanula	z	24	5024	2	2	0	20	0	400	48.261	24.713	48.388	24.6	48.388	0.118	26086
365	26087	Campanula	z	24	5024	2	2	0	25	0	625	48.279	24.731	48.394	24.6	48.394	0.106	26087
366	26088	Campanula	z	24	5024	2	2	0	30	0	900	48.304	24.704	48.415	24.6	48.415	0.102	26088
367	26102	Campanula	z	23	5023	3	0	0	5	0	25	49.46565657	24.6959596	49.51212121	24.54747475	49.51212121	0.038464646	26102
368	26103	Campanula	z	23	5023	3	0	0	10	0	100	49.57878788	24.66767677	49.59494949	24.50606061	49.59494949	0.008161616	26103
369	26104	Campanula	z	23	5023	3	0	0	15	0	225	49.689	24.626	49.696	24.502	49.696	-0.001	26104
370	26105	Campanula	z	23	5023	3	0	0	20	0	400	49.767	24.635	49.764	24.5	49.764	-0.011	26105
371	26106	Campanula	z	23	5023	3	0	0	25	0	625	49.779	24.675	49.805	24.501	49.805	0.018	26106
372	26107	Campanula	z	23	5023	3	0	0	30	0	900	49.84	24.646	49.887	24.5	49.887	0.039	26107
373	26121	Campanula	z	25	5025	3	1	0	5	0	25	50.29292929	24.5959596	50.3040404	24.45151515	50.3040404	0.004111111	26121
374	26122	Campanula	z	25	5025	3	1	0	10	0	100	50.21111111	24.5969697	50.27676768	24.43737374	50.27676768	0.058656566	26122
375	26123	Campanula	z	25	5025	3	1	0	15	0	225	50.15714286	24.59897959	50.19183673	24.44387755	50.19183673	0.027693878	26123
376	26124	Campanula	z	25	5025	3	1	0	20	0	400	50.0989899	24.5989899	50.10808081	24.41515152	50.10808081	0.002060606	26124
377	26125	Campanula	z	25	5025	3	1	0	25	0	625	50.007	24.597	50.056	24.4	50.056	0.04156	26125
378	26126	Campanula	z	25	5025	3	1	0	30	0	900	49.891	24.572	49.957	24.403	49.957	0.058	26126
379	26140	Campanula	z	24	5024	3	2	0	5	0	25	48.792	24.501	48.817	24.405	48.817	0.017	26140
380	26141	Campanula	z	24	5024	3	2	0	10	0	100	48.758	24.5	48.796	24.4	48.796	0.02995	26141
381	26142	Campanula	z	24	5024	3	2	0	15	0	225	48.648	24.524	48.767	24.401	48.767	0.11067	26142
382	26143	Campanula	z	24	5024	3	2	0	20	0	400	48.60606061	24.50505051	48.76161616	24.4	48.76161616	0.147171717	26143
383	26144	Campanula	z	24	5024	3	2	0	25	0	625	48.6	24.5	48.71414141	24.4	48.71414141	0.105282828	26144
384	26145	Campanula	z	24	5024	3	2	0	30	0	900	48.54949495	24.5020202	48.68585859	24.4	48.68585859	0.127363636	26145
385	26159	Campanula	z	27	5027	0	0	0	5	0	25	63.648	24.401	60.472	24.306	63.872	0.22082	26159
386	26160	Campanula	z	27	5027	0	0	0	10	0	100	63.638	24.407	60.47	24.327	63.87	0.22823	26160
387	26161	Campanula	z	27	5027	0	0	0	15	0	225	63.747	24.411	60.531	24.329	63.933	0.20054	26161
388	26162	Campanula	z	27	5027	0	0	0	20	0	400	63.823	24.442	60.636	24.315	64.079	0.26524	26162
389	26163	Campanula	z	27	5027	0	0	0	25	0	625	63.954	24.445	60.724	24.329	64.224	0.25192	26163
390	26164	Campanula	z	27	5027	0	0	0	30	0	900	64.152	24.46	60.822	24.338	64.322	0.18459	26164
391	26178	Campanula	z	26	5026	0	1	0	5	0	25	65.315	24.501	61.631	24.43	65.431	0.10324	26178
392	26179	Campanula	z	26	5026	0	1	0	10	0	100	65.383	24.505	61.64	24.439	65.436	0.04719	26179
393	26180	Campanula	z	26	5026	0	1	0	15	0	225	65.498	24.513	61.708	24.483	65.508	0.02283	26180
394	26181	Campanula	z	26	5026	0	1	0	20	0	400	65.565	24.572	61.8	24.452	65.617	0.07883	26181
395	26182	Campanula	z	26	5026	0	1	0	25	0	625	65.656	24.58	61.899	24.474	65.781	0.11984	26182
396	26183	Campanula	z	26	5026	0	1	0	30	0	900	65.71717172	24.59393939	61.95555556	24.47878788	65.85555556	0.134272727	26183
397	26235	Campanula	z	27	5027	1	0	0	5	0	25	68.266	24.789	63.761	24.629	68.281	-0.00126	26235
398	26236	Campanula	z	27	5027	1	0	0	10	0	100	68.204	24.779	63.676	24.611	68.145	-0.05285	26236
399	26237	Campanula	z	27	5027	1	0	0	15	0	225	68.032	24.777	63.509	24.615	67.912	-0.10397	26237
400	26238	Campanula	z	27	5027	1	0	0	20	0	400	67.706	24.781	63.29	24.614	67.616	-0.07066	26238
401	26239	Campanula	z	27	5027	1	0	0	25	0	625	67.48080808	24.79191919	63.16868687	24.60909091	67.46363636	-0.007717172	26239
402	26240	Campanula	z	27	5027	1	0	0	30	0	900	67.27171717	24.79292929	63.0030303	24.6020202	67.20505051	-0.019676768	26240
403	26254	Campanula	z	26	5026	1	1	0	5	0	25	66.53434343	24.8	62.51212121	24.6989899	66.6040404	0.060979798	26254
404	26255	Campanula	z	26	5026	1	1	0	10	0	100	66.40808081	24.8	62.33939394	24.6989899	66.33939394	-0.043292929	26255
405	26256	Campanula	z	26	5026	1	1	0	15	0	225	66.28383838	24.8	62.28787879	24.68989899	66.28484848	0.011949495	26256
406	26257	Campanula	z	26	5026	1	1	0	20	0	400	66.21212121	24.8	62.21515152	24.62626263	66.2040404	-0.013707071	26257
407	26258	Campanula	z	26	5026	1	1	0	25	0	625	66.227	24.8	62.209	24.648	66.178	-0.03663	26258
408	26259	Campanula	z	26	5026	1	1	0	30	0	900	66.145	24.8	62.192	24.657	66.151	0.02269	26259
409	26311	Campanula	z	27	5027	2	0	0	5	0	25	69.18367347	24.80714286	64.56836735	24.7	69.36530612	0.159969388	26311
410	26312	Campanula	z	27	5027	2	0	0	10	0	100	69.232	24.835	64.59	24.7	69.39	0.1406	26312
411	26313	Campanula	z	27	5027	2	0	0	15	0	225	69.349	24.839	64.628	24.7	69.428	0.07452	26313
412	26314	Campanula	z	27	5027	2	0	0	20	0	400	69.522	24.855	64.768	24.7	69.636	0.08844	26314
413	26315	Campanula	z	27	5027	2	0	0	25	0	625	69.667	24.856	64.888	24.7	69.788	0.10392	26315
414	26316	Campanula	z	27	5027	2	0	0	30	0	900	69.87	24.866	65.048	24.7	69.997	0.11483	26316
415	26330	Campanula	z	26	5026	2	1	0	5	0	25	71.249	24.888	66.052	24.733	71.351	0.07769	26330
416	26331	Campanula	z	26	5026	2	1	0	10	0	100	71.319	24.887	66.038	24.713	71.338	-0.01108	26331
417	26332	Campanula	z	26	5026	2	1	0	15	0	225	71.33	24.875	66.053	24.7	71.353	-0.00198	26332
418	26333	Campanula	z	26	5026	2	1	0	20	0	400	71.314	24.884	66.014	24.713	71.314	-0.03824	26333
419	26334	Campanula	z	26	5026	2	1	0	25	0	625	71.248	24.88	66.011	24.709	71.311	0.02374	26334
420	26335	Campanula	z	26	5026	2	1	0	30	0	900	71.18	24.89	66.008	24.716	71.302	0.08778	26335
421	26387	Campanula	z	27	5027	3	0	0	5	0	25	70.37	24.8	65.448	24.689	70.537	0.14943	26387
422	26388	Campanula	z	27	5027	3	0	0	10	0	100	70.516	24.793	65.454	24.617	70.552	0.01138	26388
423	26389	Campanula	z	27	5027	3	0	0	15	0	225	70.509	24.797	65.486	24.611	70.586	0.06124	26389
424	26390	Campanula	z	27	5027	3	0	0	20	0	400	70.529	24.784	65.461	24.61	70.561	0.00774	26390
425	26391	Campanula	z	27	5027	3	0	0	25	0	625	70.425	24.8	65.464	24.615	70.564	0.11576	26391
426	26392	Campanula	z	27	5027	3	0	0	30	0	900	70.433	24.793	65.45	24.611	70.55	0.089	26392
427	26406	Campanula	z	26	5026	3	1	0	5	0	25	70.326	24.7	65.342	24.6	70.384	0.05186	26406
428	26407	Campanula	z	26	5026	3	1	0	10	0	100	70.338	24.7	65.326	24.6	70.352	0.01858	26407
429	26408	Campanula	z	26	5026	3	1	0	15	0	225	70.36	24.7	65.346	24.6	70.392	0.02318	26408
430	26409	Campanula	z	26	5026	3	1	0	20	0	400	70.325	24.7	65.361	24.598	70.422	0.07813	26409
431	26410	Campanula	z	26	5026	3	1	0	25	0	625	70.273	24.701	65.328	24.598	70.358	0.08622	26410
432	26411	Campanula	z	26	5026	3	1	0	30	0	900	70.28686869	24.7	65.35151515	24.5969697	70.4030303	0.103646465	26411
433	26520	Campanula	z	30	5030	0	3	0	5	0	25	67.658	24.8	63.293	24.695	67.796	0.13966	26520
434	26521	Campanula	z	30	5030	0	3	0	10	0	100	68.068	24.797	63.581	24.684	68.167	0.10022	26521
435	26522	Campanula	z	30	5030	0	3	0	15	0	225	68.348	24.8	63.84	24.66	68.491	0.15351	26522
436	26523	Campanula	z	30	5030	0	3	0	20	0	400	68.652	24.799	64.094	24.675	68.818	0.17611	26523
437	26524	Campanula	z	30	5030	0	3	0	25	0	625	68.848	24.8	64.251	24.679	69.047	0.18183	26524
438	26525	Campanula	z	30	5030	0	3	0	30	0	900	69.13434343	24.8	64.46060606	24.67474747	69.31818182	0.165262626	26525
439	26596	Campanula	z	30	5030	1	3	0	5	0	25	75.6030303	24.8969697	69.23535354	24.74444444	75.44040404	-0.161454545	26596
440	26597	Campanula	z	30	5030	1	3	0	10	0	100	75.642	24.888	69.315	24.726	75.539	-0.09789	26597
441	26598	Campanula	z	30	5030	1	3	0	15	0	225	75.62525253	24.8979798	69.37272727	24.71919192	75.63737374	-0.007080808	26598
442	26599	Campanula	z	30	5030	1	3	0	20	0	400	75.744	24.871	69.388	24.73	75.66	-0.1062	26599
443	26600	Campanula	z	30	5030	1	3	0	25	0	625	75.705	24.89	69.417	24.725	75.708	-0.02998	26600
444	26601	Campanula	z	30	5030	1	3	0	30	0	900	75.564	24.899	69.397	24.735	75.668	0.08542	26601
445	26672	Campanula	z	30	5030	2	3	0	5	0	25	69.40707071	24.80606061	64.55151515	24.7010101	69.45151515	0.009383838	26672
446	26673	Campanula	z	30	5030	2	3	0	10	0	100	69.21818182	24.8	64.45656566	24.7	69.31313131	0.076222222	26673
447	26674	Campanula	z	30	5030	2	3	0	15	0	225	69.08888889	24.8010101	64.35151515	24.6989899	69.15151515	0.070565657	26674
448	26675	Campanula	z	30	5030	2	3	0	20	0	400	68.987	24.8	64.235	24.699	69.034	0.02216	26675
449	26676	Campanula	z	30	5030	2	3	0	25	0	625	68.855	24.8	64.179	24.699	68.958	0.08212	26676
450	26677	Campanula	z	30	5030	2	3	0	30	0	900	68.717	24.8	64.088	24.696	68.788	0.10356	26677
451	26748	Campanula	z	30	5030	3	3	0	5	0	25	65.59494949	24.7040404	61.56464646	24.6	65.56464646	-0.020555556	26748
452	26749	Campanula	z	30	5030	3	3	0	10	0	100	65.495	24.736	61.6	24.6	65.6	0.125	26749
453	26750	Campanula	z	30	5030	3	3	0	15	0	225	65.469	24.707	61.58	24.6	65.58	0.1252	26750
454	26751	Campanula	z	30	5030	3	3	0	20	0	400	65.49591837	24.7	61.53979592	24.6	65.53979592	0.046418367	26751
455	26752	Campanula	z	30	5030	3	3	0	25	0	625	65.46363636	24.7	61.46666667	24.6	65.46666667	-0.015232323	26752
456	26753	Campanula	z	30	5030	3	3	0	30	0	900	65.36767677	24.7	61.4010101	24.6	65.4010101	-0.003383838	26753
