# Supplementary material for: Floral Humidity in Flowering Plants: A Preliminary Survey
Source: Front Plant Sci. 2020 Mar 6;11:249. doi: 10.3389/fpls.2020.00249 (PMC7068853; doi:10.3389/fpls.2020.00249)
Supplement: SUPPLEMENTARY FILE 2 — A zipped file containing floral humidity data collected by the robot arm transects as described in the main text. A word document within the zipped files explains the data formatting in detail. Datafiles themselves are in CSV format. [file Data_Sheet_2.zip › Floral humidity data/Flowers/Campanula Raw.csv]

	X.	Individual	Species	totIndividual	date	sample..	Sample.order	x.or.z.transect	xoffset	zoffset	Background.Humidity	Background.Temperature	Focal.Humidity	Focal.Temperature	Corrected.Focal.humidity	Change.in.RH.	block	BE	Tag	N
1	174137	23	Campanula	5023	2018-08-01-10-22-14	0	0	x	-30	0	48.8	24.4	48.5	24.5	48.5	-0.309	25918	First10	Here	1
2	174138	23	Campanula	5023	2018-08-01-10-22-16	0	0	x	-30	0	48.8	24.4	48.5	24.5	48.5	-0.309	25918	First10	Here	2
3	174139	23	Campanula	5023	2018-08-01-10-22-18	0	0	x	-30	0	48.8	24.4	48.5	24.5	48.5	-0.309	25918	First10	Here	3
4	174140	23	Campanula	5023	2018-08-01-10-22-20	0	0	x	-30	0	48.8	24.4	48.5	24.5	48.5	-0.309	25918	First10	Here	4
5	174141	23	Campanula	5023	2018-08-01-10-22-22	0	0	x	-30	0	48.8	24.4	48.4	24.4	48.4	-0.409	25918	First10	Here	5
6	174142	23	Campanula	5023	2018-08-01-10-22-24	0	0	x	-30	0	48.8	24.4	48.5	24.5	48.5	-0.309	25918	First10	Here	6
7	174143	23	Campanula	5023	2018-08-01-10-22-26	0	0	x	-30	0	48.8	24.4	48.5	24.5	48.5	-0.309	25918	First10	Here	7
8	174144	23	Campanula	5023	2018-08-01-10-22-28	0	0	x	-30	0	48.8	24.4	48.5	24.5	48.5	-0.309	25918	First10	Here	8
9	174145	23	Campanula	5023	2018-08-01-10-22-30	0	0	x	-30	0	48.8	24.4	48.4	24.4	48.4	-0.409	25918	First10	Here	9
10	174146	23	Campanula	5023	2018-08-01-10-22-32	0	0	x	-30	0	48.8	24.4	48.5	24.5	48.5	-0.309	25918	First10	Here	10
11	174147	23	Campanula	5023	2018-08-01-10-22-34	0	0	x	-30	0	48.8	24.4	48.4	24.4	48.4	-0.409	25918			11
12	174148	23	Campanula	5023	2018-08-01-10-22-36	0	0	x	-30	0	48.8	24.4	48.4	24.4	48.4	-0.409	25918			12
13	174149	23	Campanula	5023	2018-08-01-10-22-38	0	0	x	-30	0	48.8	24.4	48.4	24.4	48.4	-0.409	25918			13
14	174150	23	Campanula	5023	2018-08-01-10-22-40	0	0	x	-30	0	48.8	24.4	48.4	24.4	48.4	-0.409	25918			14
15	174151	23	Campanula	5023	2018-08-01-10-22-42	0	0	x	-30	0	48.8	24.4	48.5	24.5	48.5	-0.309	25918			15
16	174152	23	Campanula	5023	2018-08-01-10-22-44	0	0	x	-30	0	48.8	24.4	48.4	24.4	48.4	-0.409	25918			16
17	174153	23	Campanula	5023	2018-08-01-10-22-46	0	0	x	-30	0	48.7	24.4	48.5	24.5	48.5	-0.209	25918			17
18	174154	23	Campanula	5023	2018-08-01-10-22-48	0	0	x	-30	0	48.8	24.4	48.5	24.5	48.5	-0.309	25918			18
19	174155	23	Campanula	5023	2018-08-01-10-22-50	0	0	x	-30	0	48.8	24.4	48.4	24.4	48.4	-0.409	25918			19
20	174156	23	Campanula	5023	2018-08-01-10-22-52	0	0	x	-30	0	48.7	24.4	48.4	24.4	48.4	-0.309	25918			20
21	174157	23	Campanula	5023	2018-08-01-10-22-54	0	0	x	-30	0	48.8	24.4	48.5	24.5	48.5	-0.309	25918			21
22	174158	23	Campanula	5023	2018-08-01-10-22-56	0	0	x	-30	0	48.7	24.4	48.4	24.4	48.4	-0.309	25918			22
23	174159	23	Campanula	5023	2018-08-01-10-22-58	0	0	x	-30	0	48.7	24.4	48.4	24.4	48.4	-0.309	25918			23
24	174160	23	Campanula	5023	2018-08-01-10-23-00	0	0	x	-30	0	48.7	24.4	48.5	24.5	48.5	-0.209	25918			24
25	174161	23	Campanula	5023	2018-08-01-10-23-02	0	0	x	-30	0	48.7	24.4	48.5	24.5	48.5	-0.209	25918			25
26	174162	23	Campanula	5023	2018-08-01-10-23-04	0	0	x	-30	0	48.7	24.4	48.3	24.4	48.3	-0.409	25918			26
27	174163	23	Campanula	5023	2018-08-01-10-23-06	0	0	x	-30	0	48.7	24.4	48.4	24.4	48.4	-0.309	25918			27
28	174164	23	Campanula	5023	2018-08-01-10-23-08	0	0	x	-30	0	48.7	24.4	48.4	24.4	48.4	-0.309	25918			28
29	174165	23	Campanula	5023	2018-08-01-10-23-10	0	0	x	-30	0	48.7	24.4	48.4	24.4	48.4	-0.309	25918			29
30	174166	23	Campanula	5023	2018-08-01-10-23-12	0	0	x	-30	0	48.7	24.4	48.4	24.4	48.4	-0.309	25918			30
31	174167	23	Campanula	5023	2018-08-01-10-23-14	0	0	x	-30	0	48.7	24.4	48.4	24.4	48.4	-0.309	25918			31
32	174168	23	Campanula	5023	2018-08-01-10-23-16	0	0	x	-30	0	48.7	24.4	48.4	24.4	48.4	-0.309	25918			32
33	174169	23	Campanula	5023	2018-08-01-10-23-18	0	0	x	-30	0	48.6	24.4	48.4	24.4	48.4	-0.209	25918			33
34	174170	23	Campanula	5023	2018-08-01-10-23-20	0	0	x	-30	0	48.6	24.4	48.4	24.4	48.4	-0.209	25918			34
35	174171	23	Campanula	5023	2018-08-01-10-23-22	0	0	x	-30	0	48.7	24.4	48.4	24.4	48.4	-0.309	25918			35
36	174172	23	Campanula	5023	2018-08-01-10-23-24	0	0	x	-30	0	48.7	24.4	48.4	24.4	48.4	-0.309	25918			36
37	174173	23	Campanula	5023	2018-08-01-10-23-26	0	0	x	-30	0	48.7	24.4	48.4	24.4	48.4	-0.309	25918			37
38	174174	23	Campanula	5023	2018-08-01-10-23-28	0	0	x	-30	0	48.7	24.4	48.4	24.4	48.4	-0.309	25918			38
39	174175	23	Campanula	5023	2018-08-01-10-23-30	0	0	x	-30	0	48.7	24.4	48.4	24.4	48.4	-0.309	25918			39
40	174176	23	Campanula	5023	2018-08-01-10-23-32	0	0	x	-30	0	48.7	24.4	48.4	24.4	48.4	-0.309	25918			40
41	174177	23	Campanula	5023	2018-08-01-10-23-34	0	0	x	-30	0	48.7	24.4	48.4	24.4	48.4	-0.309	25918			41
42	174178	23	Campanula	5023	2018-08-01-10-23-36	0	0	x	-30	0	48.7	24.4	48.4	24.4	48.4	-0.309	25918			42
43	174179	23	Campanula	5023	2018-08-01-10-23-38	0	0	x	-30	0	48.7	24.4	48.5	24.4	48.5	-0.209	25918			43
44	174180	23	Campanula	5023	2018-08-01-10-23-40	0	0	x	-30	0	48.7	24.4	48.5	24.4	48.5	-0.209	25918			44
45	174181	23	Campanula	5023	2018-08-01-10-23-42	0	0	x	-30	0	48.6	24.4	48.5	24.4	48.5	-0.109	25918			45
46	174182	23	Campanula	5023	2018-08-01-10-23-44	0	0	x	-30	0	48.6	24.4	48.5	24.4	48.5	-0.109	25918			46
47	174183	23	Campanula	5023	2018-08-01-10-23-46	0	0	x	-30	0	48.6	24.4	48.5	24.4	48.5	-0.109	25918			47
48	174184	23	Campanula	5023	2018-08-01-10-23-48	0	0	x	-30	0	48.7	24.4	48.5	24.4	48.5	-0.209	25918			48
49	174185	23	Campanula	5023	2018-08-01-10-23-50	0	0	x	-30	0	48.7	24.4	48.6	24.4	48.6	-0.109	25918			49
50	174186	23	Campanula	5023	2018-08-01-10-23-52	0	0	x	-30	0	48.7	24.4	48.6	24.4	48.6	-0.109	25918			50
51	174187	23	Campanula	5023	2018-08-01-10-23-54	0	0	x	-30	0	48.7	24.4	48.6	24.4	48.6	-0.109	25918			51
52	174188	23	Campanula	5023	2018-08-01-10-23-56	0	0	x	-30	0	48.7	24.4	48.6	24.4	48.6	-0.109	25918			52
53	174189	23	Campanula	5023	2018-08-01-10-23-58	0	0	x	-30	0	48.6	24.4	48.6	24.4	48.6	-0.009	25918			53
54	174190	23	Campanula	5023	2018-08-01-10-24-00	0	0	x	-30	0	48.6	24.4	48.6	24.4	48.6	-0.009	25918			54
55	174191	23	Campanula	5023	2018-08-01-10-24-02	0	0	x	-30	0	48.6	24.4	48.5	24.4	48.5	-0.109	25918			55
56	174192	23	Campanula	5023	2018-08-01-10-24-04	0	0	x	-30	0	48.6	24.4	48.5	24.4	48.5	-0.109	25918			56
57	174193	23	Campanula	5023	2018-08-01-10-24-06	0	0	x	-30	0	48.6	24.4	48.5	24.4	48.5	-0.109	25918			57
58	174194	23	Campanula	5023	2018-08-01-10-24-08	0	0	x	-30	0	48.6	24.4	48.5	24.4	48.5	-0.109	25918			58
59	174195	23	Campanula	5023	2018-08-01-10-24-10	0	0	x	-30	0	48.6	24.4	48.5	24.4	48.5	-0.109	25918			59
60	174196	23	Campanula	5023	2018-08-01-10-24-12	0	0	x	-30	0	48.6	24.4	48.5	24.4	48.5	-0.109	25918			60
61	174197	23	Campanula	5023	2018-08-01-10-24-14	0	0	x	-30	0	48.6	24.4	48.5	24.4	48.5	-0.109	25918			61
62	174198	23	Campanula	5023	2018-08-01-10-24-16	0	0	x	-30	0	48.6	24.4	48.5	24.4	48.5	-0.109	25918			62
63	174199	23	Campanula	5023	2018-08-01-10-24-18	0	0	x	-30	0	48.6	24.4	48.5	24.4	48.5	-0.109	25918			63
64	174200	23	Campanula	5023	2018-08-01-10-24-20	0	0	x	-30	0	48.6	24.4	48.5	24.4	48.5	-0.109	25918			64
65	174201	23	Campanula	5023	2018-08-01-10-24-22	0	0	x	-30	0	48.6	24.4	48.4	24.4	48.4	-0.209	25918			65
66	174202	23	Campanula	5023	2018-08-01-10-24-24	0	0	x	-30	0	48.6	24.4	48.5	24.4	48.5	-0.109	25918			66
67	174203	23	Campanula	5023	2018-08-01-10-24-26	0	0	x	-30	0	48.6	24.4	48.5	24.4	48.5	-0.109	25918			67
68	174204	23	Campanula	5023	2018-08-01-10-24-29	0	0	x	-30	0	48.6	24.4	48.4	24.4	48.4	-0.209	25918			68
69	174205	23	Campanula	5023	2018-08-01-10-24-31	0	0	x	-30	0	48.6	24.4	48.4	24.4	48.4	-0.209	25918			69
70	174206	23	Campanula	5023	2018-08-01-10-24-33	0	0	x	-30	0	48.6	24.4	48.4	24.4	48.4	-0.209	25918			70
71	174207	23	Campanula	5023	2018-08-01-10-24-35	0	0	x	-30	0	48.6	24.4	48.4	24.4	48.4	-0.209	25918			71
72	174208	23	Campanula	5023	2018-08-01-10-24-37	0	0	x	-30	0	48.6	24.4	48.4	24.4	48.4	-0.209	25918			72
73	174209	23	Campanula	5023	2018-08-01-10-24-39	0	0	x	-30	0	48.6	24.4	48.4	24.4	48.4	-0.209	25918			73
74	174210	23	Campanula	5023	2018-08-01-10-24-41	0	0	x	-30	0	48.6	24.4	48.4	24.4	48.4	-0.209	25918			74
75	174211	23	Campanula	5023	2018-08-01-10-24-43	0	0	x	-30	0	48.6	24.4	48.4	24.4	48.4	-0.209	25918			75
76	174212	23	Campanula	5023	2018-08-01-10-24-45	0	0	x	-30	0	48.6	24.4	48.4	24.4	48.4	-0.209	25918			76
77	174213	23	Campanula	5023	2018-08-01-10-24-47	0	0	x	-30	0	48.6	24.4	48.4	24.4	48.4	-0.209	25918			77
78	174214	23	Campanula	5023	2018-08-01-10-24-49	0	0	x	-30	0	48.6	24.4	48.4	24.4	48.4	-0.209	25918			78
79	174215	23	Campanula	5023	2018-08-01-10-24-51	0	0	x	-30	0	48.6	24.4	48.4	24.4	48.4	-0.209	25918			79
80	174216	23	Campanula	5023	2018-08-01-10-24-53	0	0	x	-30	0	48.6	24.4	48.4	24.4	48.4	-0.209	25918			80
81	174217	23	Campanula	5023	2018-08-01-10-24-55	0	0	x	-30	0	48.6	24.4	48.4	24.4	48.4	-0.209	25918			81
82	174218	23	Campanula	5023	2018-08-01-10-24-57	0	0	x	-30	0	48.6	24.4	48.4	24.4	48.4	-0.209	25918			82
83	174219	23	Campanula	5023	2018-08-01-10-24-59	0	0	x	-30	0	48.6	24.4	48.4	24.4	48.4	-0.209	25918			83
84	174220	23	Campanula	5023	2018-08-01-10-25-01	0	0	x	-30	0	48.6	24.4	48.4	24.4	48.4	-0.209	25918			84
85	174221	23	Campanula	5023	2018-08-01-10-25-03	0	0	x	-30	0	48.6	24.4	48.4	24.4	48.4	-0.209	25918			85
86	174222	23	Campanula	5023	2018-08-01-10-25-05	0	0	x	-30	0	48.6	24.4	48.4	24.4	48.4	-0.209	25918			86
87	174223	23	Campanula	5023	2018-08-01-10-25-07	0	0	x	-30	0	48.6	24.4	48.4	24.4	48.4	-0.209	25918			87
88	174224	23	Campanula	5023	2018-08-01-10-25-09	0	0	x	-30	0	48.6	24.4	48.4	24.4	48.4	-0.209	25918			88
89	174225	23	Campanula	5023	2018-08-01-10-25-11	0	0	x	-30	0	48.6	24.4	48.4	24.4	48.4	-0.209	25918			89
90	174226	23	Campanula	5023	2018-08-01-10-25-13	0	0	x	-30	0	48.5	24.4	48.4	24.4	48.4	-0.109	25918			90
91	174227	23	Campanula	5023	2018-08-01-10-25-15	0	0	x	-30	0	48.6	24.4	48.4	24.4	48.4	-0.209	25918	Last10	Here	91
92	174228	23	Campanula	5023	2018-08-01-10-25-17	0	0	x	-30	0	48.6	24.4	48.4	24.4	48.4	-0.209	25918	Last10	Here	92
93	174229	23	Campanula	5023	2018-08-01-10-25-19	0	0	x	-30	0	48.5	24.4	48.4	24.4	48.4	-0.109	25918	Last10	Here	93
94	174230	23	Campanula	5023	2018-08-01-10-25-21	0	0	x	-30	0	48.5	24.4	48.4	24.4	48.4	-0.109	25918	Last10	Here	94
95	174231	23	Campanula	5023	2018-08-01-10-25-23	0	0	x	-30	0	48.5	24.4	48.4	24.4	48.4	-0.109	25918	Last10	Here	95
96	174232	23	Campanula	5023	2018-08-01-10-25-25	0	0	x	-30	0	48.5	24.4	48.4	24.4	48.4	-0.109	25918	Last10	Here	96
97	174233	23	Campanula	5023	2018-08-01-10-25-27	0	0	x	-30	0	48.5	24.4	48.3	24.3	48.3	-0.209	25918	Last10	Here	97
98	174234	23	Campanula	5023	2018-08-01-10-25-29	0	0	x	-30	0	48.5	24.4	48.4	24.4	48.4	-0.109	25918	Last10	Here	98
99	174235	23	Campanula	5023	2018-08-01-10-25-31	0	0	x	-30	0	48.5	24.4	48.3	24.3	48.3	-0.209	25918	Last10	Here	99
100	174236	23	Campanula	5023	2018-08-01-10-25-33	0	0	x	-30	0	48.5	24.4	48.4	24.4	48.4	-0.109	25918	Last10	Here	100
101	174237	23	Campanula	5023	2018-08-01-10-26-05	0	0	x	-25	0	48.4	24.3	48.4	24.4	48.4	-0.009	25919	First10	Here	1
102	174238	23	Campanula	5023	2018-08-01-10-26-07	0	0	x	-25	0	48.5	24.4	48.3	24.3	48.3	-0.209	25919	First10	Here	2
103	174239	23	Campanula	5023	2018-08-01-10-26-09	0	0	x	-25	0	48.5	24.4	48.3	24.3	48.3	-0.209	25919	First10	Here	3
104	174240	23	Campanula	5023	2018-08-01-10-26-11	0	0	x	-25	0	48.5	24.4	48.4	24.4	48.4	-0.109	25919	First10	Here	4
105	174241	23	Campanula	5023	2018-08-01-10-26-13	0	0	x	-25	0	48.5	24.4	48.3	24.3	48.3	-0.209	25919	First10	Here	5
106	174242	23	Campanula	5023	2018-08-01-10-26-15	0	0	x	-25	0	48.5	24.4	48.4	24.4	48.4	-0.109	25919	First10	Here	6
107	174243	23	Campanula	5023	2018-08-01-10-26-17	0	0	x	-25	0	48.5	24.4	48.3	24.3	48.3	-0.209	25919	First10	Here	7
108	174244	23	Campanula	5023	2018-08-01-10-26-19	0	0	x	-25	0	48.6	24.4	48.4	24.4	48.4	-0.209	25919	First10	Here	8
109	174245	23	Campanula	5023	2018-08-01-10-26-21	0	0	x	-25	0	48.5	24.4	48.3	24.3	48.3	-0.209	25919	First10	Here	9
110	174246	23	Campanula	5023	2018-08-01-10-26-23	0	0	x	-25	0	48.5	24.4	48.3	24.3	48.3	-0.209	25919	First10	Here	10
111	174247	23	Campanula	5023	2018-08-01-10-26-25	0	0	x	-25	0	48.5	24.4	48.3	24.3	48.3	-0.209	25919			11
112	174248	23	Campanula	5023	2018-08-01-10-26-27	0	0	x	-25	0	48.5	24.4	48.3	24.3	48.3	-0.209	25919			12
113	174249	23	Campanula	5023	2018-08-01-10-26-29	0	0	x	-25	0	48.5	24.4	48.4	24.4	48.4	-0.109	25919			13
114	174250	23	Campanula	5023	2018-08-01-10-26-31	0	0	x	-25	0	48.5	24.4	48.3	24.3	48.3	-0.209	25919			14
115	174251	23	Campanula	5023	2018-08-01-10-26-33	0	0	x	-25	0	48.5	24.4	48.3	24.4	48.3	-0.209	25919			15
116	174252	23	Campanula	5023	2018-08-01-10-26-35	0	0	x	-25	0	48.5	24.4	48.3	24.3	48.3	-0.209	25919			16
117	174253	23	Campanula	5023	2018-08-01-10-26-37	0	0	x	-25	0	48.5	24.4	48.3	24.3	48.3	-0.209	25919			17
118	174254	23	Campanula	5023	2018-08-01-10-26-39	0	0	x	-25	0	48.4	24.3	48.3	24.3	48.3	-0.109	25919			18
119	174255	23	Campanula	5023	2018-08-01-10-26-41	0	0	x	-25	0	48.5	24.4	48.3	24.3	48.3	-0.209	25919			19
120	174256	23	Campanula	5023	2018-08-01-10-26-43	0	0	x	-25	0	48.5	24.4	48.3	24.3	48.3	-0.209	25919			20
121	174257	23	Campanula	5023	2018-08-01-10-26-45	0	0	x	-25	0	48.5	24.4	48.3	24.4	48.3	-0.209	25919			21
122	174258	23	Campanula	5023	2018-08-01-10-26-47	0	0	x	-25	0	48.5	24.4	48.3	24.3	48.3	-0.209	25919			22
123	174259	23	Campanula	5023	2018-08-01-10-26-49	0	0	x	-25	0	48.4	24.3	48.3	24.3	48.3	-0.109	25919			23
124	174260	23	Campanula	5023	2018-08-01-10-26-51	0	0	x	-25	0	48.4	24.3	48.3	24.3	48.3	-0.109	25919			24
125	174261	23	Campanula	5023	2018-08-01-10-26-53	0	0	x	-25	0	48.5	24.4	48.3	24.3	48.3	-0.209	25919			25
126	174262	23	Campanula	5023	2018-08-01-10-26-55	0	0	x	-25	0	48.4	24.3	48.3	24.3	48.3	-0.109	25919			26
127	174263	23	Campanula	5023	2018-08-01-10-26-57	0	0	x	-25	0	48.4	24.3	48.3	24.3	48.3	-0.109	25919			27
128	174264	23	Campanula	5023	2018-08-01-10-26-59	0	0	x	-25	0	48.4	24.3	48.3	24.3	48.3	-0.109	25919			28
129	174265	23	Campanula	5023	2018-08-01-10-27-01	0	0	x	-25	0	48.4	24.3	48.3	24.3	48.3	-0.109	25919			29
130	174266	23	Campanula	5023	2018-08-01-10-27-03	0	0	x	-25	0	48.5	24.4	48.3	24.3	48.3	-0.209	25919			30
131	174267	23	Campanula	5023	2018-08-01-10-27-05	0	0	x	-25	0	48.4	24.3	48.3	24.3	48.3	-0.109	25919			31
132	174268	23	Campanula	5023	2018-08-01-10-27-07	0	0	x	-25	0	48.4	24.3	48.3	24.3	48.3	-0.109	25919			32
133	174269	23	Campanula	5023	2018-08-01-10-27-09	0	0	x	-25	0	48.4	24.3	48.3	24.3	48.3	-0.109	25919			33
134	174270	23	Campanula	5023	2018-08-01-10-27-11	0	0	x	-25	0	48.4	24.3	48.3	24.3	48.3	-0.109	25919			34
135	174271	23	Campanula	5023	2018-08-01-10-27-13	0	0	x	-25	0	48.4	24.3	48.3	24.3	48.3	-0.109	25919			35
136	174272	23	Campanula	5023	2018-08-01-10-27-15	0	0	x	-25	0	48.4	24.3	48.3	24.3	48.3	-0.109	25919			36
137	174273	23	Campanula	5023	2018-08-01-10-27-17	0	0	x	-25	0	48.4	24.3	48.2	24.3	48.2	-0.209	25919			37
138	174274	23	Campanula	5023	2018-08-01-10-27-19	0	0	x	-25	0	48.4	24.3	48.2	24.3	48.2	-0.209	25919			38
139	174275	23	Campanula	5023	2018-08-01-10-27-21	0	0	x	-25	0	48.4	24.3	48.2	24.3	48.2	-0.209	25919			39
140	174276	23	Campanula	5023	2018-08-01-10-27-23	0	0	x	-25	0	48.4	24.3	48.2	24.3	48.2	-0.209	25919			40
141	174277	23	Campanula	5023	2018-08-01-10-27-25	0	0	x	-25	0	48.4	24.3	48.2	24.3	48.2	-0.209	25919			41
142	174278	23	Campanula	5023	2018-08-01-10-27-27	0	0	x	-25	0	48.4	24.3	48.3	24.3	48.3	-0.109	25919			42
143	174279	23	Campanula	5023	2018-08-01-10-27-29	0	0	x	-25	0	48.4	24.3	48.2	24.3	48.2	-0.209	25919			43
144	174280	23	Campanula	5023	2018-08-01-10-27-31	0	0	x	-25	0	48.4	24.3	48.3	24.3	48.3	-0.109	25919			44
145	174281	23	Campanula	5023	2018-08-01-10-27-33	0	0	x	-25	0	48.4	24.3	48.2	24.3	48.2	-0.209	25919			45
146	174282	23	Campanula	5023	2018-08-01-10-27-35	0	0	x	-25	0	48.4	24.3	48.2	24.3	48.2	-0.209	25919			46
147	174283	23	Campanula	5023	2018-08-01-10-27-37	0	0	x	-25	0	48.4	24.3	48.2	24.3	48.2	-0.209	25919			47
148	174284	23	Campanula	5023	2018-08-01-10-27-39	0	0	x	-25	0	48.4	24.3	48.3	24.3	48.3	-0.109	25919			48
149	174285	23	Campanula	5023	2018-08-01-10-27-41	0	0	x	-25	0	48.4	24.3	48.3	24.3	48.3	-0.109	25919			49
150	174286	23	Campanula	5023	2018-08-01-10-27-43	0	0	x	-25	0	48.4	24.3	48.2	24.3	48.2	-0.209	25919			50
151	174287	23	Campanula	5023	2018-08-01-10-27-45	0	0	x	-25	0	48.4	24.3	48.3	24.3	48.3	-0.109	25919			51
152	174288	23	Campanula	5023	2018-08-01-10-27-47	0	0	x	-25	0	48.4	24.3	48.3	24.3	48.3	-0.109	25919			52
153	174289	23	Campanula	5023	2018-08-01-10-27-49	0	0	x	-25	0	48.4	24.3	48.3	24.3	48.3	-0.109	25919			53
154	174290	23	Campanula	5023	2018-08-01-10-27-51	0	0	x	-25	0	48.4	24.3	48.2	24.3	48.2	-0.209	25919			54
155	174291	23	Campanula	5023	2018-08-01-10-27-53	0	0	x	-25	0	48.4	24.3	48.2	24.3	48.2	-0.209	25919			55
156	174292	23	Campanula	5023	2018-08-01-10-27-55	0	0	x	-25	0	48.4	24.3	48.2	24.3	48.2	-0.209	25919			56
157	174293	23	Campanula	5023	2018-08-01-10-27-57	0	0	x	-25	0	48.4	24.3	48.3	24.3	48.3	-0.109	25919			57
158	174294	23	Campanula	5023	2018-08-01-10-27-59	0	0	x	-25	0	48.4	24.3	48.3	24.3	48.3	-0.109	25919			58
159	174295	23	Campanula	5023	2018-08-01-10-28-01	0	0	x	-25	0	48.3	24.3	48.2	24.3	48.2	-0.109	25919			59
160	174296	23	Campanula	5023	2018-08-01-10-28-03	0	0	x	-25	0	48.4	24.3	48.2	24.3	48.2	-0.209	25919			60
161	174297	23	Campanula	5023	2018-08-01-10-28-05	0	0	x	-25	0	48.4	24.3	48.3	24.3	48.3	-0.109	25919			61
162	174298	23	Campanula	5023	2018-08-01-10-28-07	0	0	x	-25	0	48.4	24.3	48.3	24.3	48.3	-0.109	25919			62
163	174299	23	Campanula	5023	2018-08-01-10-28-09	0	0	x	-25	0	48.4	24.3	48.2	24.3	48.2	-0.209	25919			63
164	174300	23	Campanula	5023	2018-08-01-10-28-11	0	0	x	-25	0	48.4	24.3	48.2	24.3	48.2	-0.209	25919			64
165	174301	23	Campanula	5023	2018-08-01-10-28-13	0	0	x	-25	0	48.4	24.3	48.2	24.3	48.2	-0.209	25919			65
166	174302	23	Campanula	5023	2018-08-01-10-28-15	0	0	x	-25	0	48.3	24.3	48.2	24.3	48.2	-0.109	25919			66
167	174303	23	Campanula	5023	2018-08-01-10-28-17	0	0	x	-25	0	48.4	24.3	48.2	24.3	48.2	-0.209	25919			67
168	174304	23	Campanula	5023	2018-08-01-10-28-19	0	0	x	-25	0	48.4	24.3	48.2	24.3	48.2	-0.209	25919			68
169	174305	23	Campanula	5023	2018-08-01-10-28-21	0	0	x	-25	0	48.3	24.3	48.2	24.3	48.2	-0.109	25919			69
170	174306	23	Campanula	5023	2018-08-01-10-28-23	0	0	x	-25	0	48.4	24.3	48.2	24.3	48.2	-0.209	25919			70
171	174307	23	Campanula	5023	2018-08-01-10-28-25	0	0	x	-25	0	48.4	24.3	48.2	24.3	48.2	-0.209	25919			71
172	174308	23	Campanula	5023	2018-08-01-10-28-27	0	0	x	-25	0	48.4	24.3	48.2	24.3	48.2	-0.209	25919			72
173	174309	23	Campanula	5023	2018-08-01-10-28-29	0	0	x	-25	0	48.4	24.3	48.2	24.3	48.2	-0.209	25919			73
174	174310	23	Campanula	5023	2018-08-01-10-28-31	0	0	x	-25	0	48.4	24.3	48.2	24.3	48.2	-0.209	25919			74
175	174311	23	Campanula	5023	2018-08-01-10-28-33	0	0	x	-25	0	48.4	24.3	48.2	24.3	48.2	-0.209	25919			75
176	174312	23	Campanula	5023	2018-08-01-10-28-35	0	0	x	-25	0	48.4	24.3	48.3	24.3	48.3	-0.109	25919			76
177	174313	23	Campanula	5023	2018-08-01-10-28-37	0	0	x	-25	0	48.4	24.3	48.3	24.3	48.3	-0.109	25919			77
178	174314	23	Campanula	5023	2018-08-01-10-28-39	0	0	x	-25	0	48.3	24.3	48.3	24.3	48.3	-0.009	25919			78
179	174315	23	Campanula	5023	2018-08-01-10-28-41	0	0	x	-25	0	48.4	24.3	48.3	24.3	48.3	-0.109	25919			79
180	174316	23	Campanula	5023	2018-08-01-10-28-43	0	0	x	-25	0	48.3	24.3	48.3	24.3	48.3	-0.009	25919			80
181	174317	23	Campanula	5023	2018-08-01-10-28-45	0	0	x	-25	0	48.4	24.3	48.3	24.3	48.3	-0.109	25919			81
182	174318	23	Campanula	5023	2018-08-01-10-28-47	0	0	x	-25	0	48.4	24.3	48.3	24.3	48.3	-0.109	25919			82
183	174319	23	Campanula	5023	2018-08-01-10-28-49	0	0	x	-25	0	48.4	24.3	48.3	24.3	48.3	-0.109	25919			83
184	174320	23	Campanula	5023	2018-08-01-10-28-51	0	0	x	-25	0	48.4	24.3	48.3	24.3	48.3	-0.109	25919			84
185	174321	23	Campanula	5023	2018-08-01-10-28-53	0	0	x	-25	0	48.4	24.3	48.2	24.3	48.2	-0.209	25919			85
186	174322	23	Campanula	5023	2018-08-01-10-28-55	0	0	x	-25	0	48.4	24.3	48.2	24.3	48.2	-0.209	25919			86
187	174323	23	Campanula	5023	2018-08-01-10-28-57	0	0	x	-25	0	48.4	24.3	48.2	24.3	48.2	-0.209	25919			87
188	174324	23	Campanula	5023	2018-08-01-10-28-59	0	0	x	-25	0	48.4	24.3	48.3	24.3	48.3	-0.109	25919			88
189	174325	23	Campanula	5023	2018-08-01-10-29-01	0	0	x	-25	0	48.4	24.3	48.3	24.3	48.3	-0.109	25919			89
190	174326	23	Campanula	5023	2018-08-01-10-29-03	0	0	x	-25	0	48.4	24.3	48.3	24.3	48.3	-0.109	25919			90
191	174327	23	Campanula	5023	2018-08-01-10-29-05	0	0	x	-25	0	48.4	24.3	48.3	24.3	48.3	-0.109	25919	Last10	Here	91
192	174328	23	Campanula	5023	2018-08-01-10-29-07	0	0	x	-25	0	48.4	24.3	48.3	24.3	48.3	-0.109	25919	Last10	Here	92
193	174329	23	Campanula	5023	2018-08-01-10-29-09	0	0	x	-25	0	48.4	24.3	48.3	24.3	48.3	-0.109	25919	Last10	Here	93
194	174330	23	Campanula	5023	2018-08-01-10-29-11	0	0	x	-25	0	48.4	24.3	48.3	24.3	48.3	-0.109	25919	Last10	Here	94
195	174331	23	Campanula	5023	2018-08-01-10-29-13	0	0	x	-25	0	48.4	24.3	48.3	24.3	48.3	-0.109	25919	Last10	Here	95
196	174332	23	Campanula	5023	2018-08-01-10-29-15	0	0	x	-25	0	48.4	24.3	48.2	24.3	48.2	-0.209	25919	Last10	Here	96
197	174333	23	Campanula	5023	2018-08-01-10-29-17	0	0	x	-25	0	48.4	24.3	48.2	24.3	48.2	-0.209	25919	Last10	Here	97
198	174334	23	Campanula	5023	2018-08-01-10-29-19	0	0	x	-25	0	48.3	24.3	48.2	24.3	48.2	-0.109	25919	Last10	Here	98
199	174335	23	Campanula	5023	2018-08-01-10-29-21	0	0	x	-25	0	48.3	24.3	48.2	24.3	48.2	-0.109	25919	Last10	Here	99
200	174336	23	Campanula	5023	2018-08-01-10-29-23	0	0	x	-25	0	48.4	24.3	48.2	24.3	48.2	-0.209	25919	Last10	Here	100
201	174337	23	Campanula	5023	2018-08-01-10-29-56	0	0	x	-20	0	48.3	24.3	48.3	24.3	48.3	-0.009	25920	First10	Here	1
202	174338	23	Campanula	5023	2018-08-01-10-29-58	0	0	x	-20	0	48.3	24.3	48.3	24.3	48.3	-0.009	25920	First10	Here	2
203	174339	23	Campanula	5023	2018-08-01-10-30-00	0	0	x	-20	0	48.3	24.3	48.3	24.3	48.3	-0.009	25920	First10	Here	3
204	174340	23	Campanula	5023	2018-08-01-10-30-02	0	0	x	-20	0	48.3	24.3	48.3	24.3	48.3	-0.009	25920	First10	Here	4
205	174341	23	Campanula	5023	2018-08-01-10-30-04	0	0	x	-20	0	48.3	24.3	48.3	24.3	48.3	-0.009	25920	First10	Here	5
206	174342	23	Campanula	5023	2018-08-01-10-30-06	0	0	x	-20	0	48.3	24.3	48.3	24.3	48.3	-0.009	25920	First10	Here	6
207	174343	23	Campanula	5023	2018-08-01-10-30-08	0	0	x	-20	0	48.3	24.3	48.2	24.3	48.2	-0.109	25920	First10	Here	7
208	174344	23	Campanula	5023	2018-08-01-10-30-10	0	0	x	-20	0	48.3	24.3	48.2	24.2	48.2	-0.109	25920	First10	Here	8
209	174345	23	Campanula	5023	2018-08-01-10-30-12	0	0	x	-20	0	48.3	24.3	48.2	24.2	48.2	-0.109	25920	First10	Here	9
210	174346	23	Campanula	5023	2018-08-01-10-30-14	0	0	x	-20	0	48.3	24.3	48.2	24.3	48.2	-0.109	25920	First10	Here	10
211	174347	23	Campanula	5023	2018-08-01-10-30-16	0	0	x	-20	0	48.3	24.3	48.2	24.3	48.2	-0.109	25920			11
212	174348	23	Campanula	5023	2018-08-01-10-30-18	0	0	x	-20	0	48.3	24.3	48.1	24.2	48.1	-0.209	25920			12
213	174349	23	Campanula	5023	2018-08-01-10-30-20	0	0	x	-20	0	48.3	24.3	48.2	24.3	48.2	-0.109	25920			13
214	174350	23	Campanula	5023	2018-08-01-10-30-22	0	0	x	-20	0	48.3	24.3	48.2	24.3	48.2	-0.109	25920			14
215	174351	23	Campanula	5023	2018-08-01-10-30-24	0	0	x	-20	0	48.3	24.3	48.2	24.3	48.2	-0.109	25920			15
216	174352	23	Campanula	5023	2018-08-01-10-30-26	0	0	x	-20	0	48.3	24.3	48.1	24.2	48.1	-0.209	25920			16
217	174353	23	Campanula	5023	2018-08-01-10-30-28	0	0	x	-20	0	48.3	24.3	48.2	24.3	48.2	-0.109	25920			17
218	174354	23	Campanula	5023	2018-08-01-10-30-30	0	0	x	-20	0	48.3	24.3	48.1	24.2	48.1	-0.209	25920			18
219	174355	23	Campanula	5023	2018-08-01-10-30-32	0	0	x	-20	0	48.3	24.3	48.2	24.3	48.2	-0.109	25920			19
220	174356	23	Campanula	5023	2018-08-01-10-30-34	0	0	x	-20	0	48.3	24.3	48.1	24.2	48.1	-0.209	25920			20
221	174357	23	Campanula	5023	2018-08-01-10-30-36	0	0	x	-20	0	48.3	24.3	48.2	24.3	48.2	-0.109	25920			21
222	174358	23	Campanula	5023	2018-08-01-10-30-38	0	0	x	-20	0	48.3	24.3	48.2	24.3	48.2	-0.109	25920			22
223	174359	23	Campanula	5023	2018-08-01-10-30-40	0	0	x	-20	0	48.3	24.3	48.2	24.3	48.2	-0.109	25920			23
224	174360	23	Campanula	5023	2018-08-01-10-30-42	0	0	x	-20	0	48.3	24.3	48.1	24.2	48.1	-0.209	25920			24
225	174361	23	Campanula	5023	2018-08-01-10-30-44	0	0	x	-20	0	48.3	24.3	48.1	24.2	48.1	-0.209	25920			25
226	174362	23	Campanula	5023	2018-08-01-10-30-46	0	0	x	-20	0	48.3	24.3	48.2	24.3	48.2	-0.109	25920			26
227	174363	23	Campanula	5023	2018-08-01-10-30-48	0	0	x	-20	0	48.3	24.3	48.1	24.2	48.1	-0.209	25920			27
228	174364	23	Campanula	5023	2018-08-01-10-30-50	0	0	x	-20	0	48.3	24.3	48.2	24.3	48.2	-0.109	25920			28
229	174365	23	Campanula	5023	2018-08-01-10-30-52	0	0	x	-20	0	48.3	24.3	48.1	24.2	48.1	-0.209	25920			29
230	174366	23	Campanula	5023	2018-08-01-10-30-54	0	0	x	-20	0	48.3	24.3	48.1	24.2	48.1	-0.209	25920			30
231	174367	23	Campanula	5023	2018-08-01-10-30-56	0	0	x	-20	0	48.3	24.3	48.2	24.3	48.2	-0.109	25920			31
232	174368	23	Campanula	5023	2018-08-01-10-30-58	0	0	x	-20	0	48.3	24.3	48.1	24.2	48.1	-0.209	25920			32
233	174369	23	Campanula	5023	2018-08-01-10-31-00	0	0	x	-20	0	48.3	24.3	48.1	24.2	48.1	-0.209	25920			33
234	174370	23	Campanula	5023	2018-08-01-10-31-02	0	0	x	-20	0	48.3	24.3	48.2	24.3	48.2	-0.109	25920			34
235	174371	23	Campanula	5023	2018-08-01-10-31-04	0	0	x	-20	0	48.3	24.3	48.1	24.2	48.1	-0.209	25920			35
236	174372	23	Campanula	5023	2018-08-01-10-31-06	0	0	x	-20	0	48.3	24.3	48.1	24.2	48.1	-0.209	25920			36
237	174373	23	Campanula	5023	2018-08-01-10-31-08	0	0	x	-20	0	48.3	24.3	48.1	24.2	48.1	-0.209	25920			37
238	174374	23	Campanula	5023	2018-08-01-10-31-10	0	0	x	-20	0	48.3	24.3	48.2	24.3	48.2	-0.109	25920			38
239	174375	23	Campanula	5023	2018-08-01-10-31-12	0	0	x	-20	0	48.3	24.3	48.1	24.2	48.1	-0.209	25920			39
240	174376	23	Campanula	5023	2018-08-01-10-31-14	0	0	x	-20	0	48.3	24.3	48.2	24.3	48.2	-0.109	25920			40
241	174377	23	Campanula	5023	2018-08-01-10-31-16	0	0	x	-20	0	48.3	24.3	48.2	24.3	48.2	-0.109	25920			41
242	174378	23	Campanula	5023	2018-08-01-10-31-18	0	0	x	-20	0	48.3	24.3	48.1	24.2	48.1	-0.209	25920			42
243	174379	23	Campanula	5023	2018-08-01-10-31-20	0	0	x	-20	0	48.3	24.3	48.1	24.2	48.1	-0.209	25920			43
244	174380	23	Campanula	5023	2018-08-01-10-31-22	0	0	x	-20	0	48.3	24.3	48.1	24.2	48.1	-0.209	25920			44
245	174381	23	Campanula	5023	2018-08-01-10-31-24	0	0	x	-20	0	48.3	24.3	48.1	24.2	48.1	-0.209	25920			45
246	174382	23	Campanula	5023	2018-08-01-10-31-26	0	0	x	-20	0	48.3	24.3	48.1	24.2	48.1	-0.209	25920			46
247	174383	23	Campanula	5023	2018-08-01-10-31-28	0	0	x	-20	0	48.3	24.3	48.2	24.3	48.2	-0.109	25920			47
248	174384	23	Campanula	5023	2018-08-01-10-31-30	0	0	x	-20	0	48.3	24.3	48.1	24.2	48.1	-0.209	25920			48
249	174385	23	Campanula	5023	2018-08-01-10-31-32	0	0	x	-20	0	48.3	24.3	48.1	24.2	48.1	-0.209	25920			49
250	174386	23	Campanula	5023	2018-08-01-10-31-34	0	0	x	-20	0	48.3	24.3	48.1	24.2	48.1	-0.209	25920			50
251	174387	23	Campanula	5023	2018-08-01-10-31-36	0	0	x	-20	0	48.3	24.3	48.1	24.2	48.1	-0.209	25920			51
252	174388	23	Campanula	5023	2018-08-01-10-31-38	0	0	x	-20	0	48.3	24.3	48.2	24.3	48.2	-0.109	25920			52
253	174389	23	Campanula	5023	2018-08-01-10-31-40	0	0	x	-20	0	48.3	24.3	48.1	24.2	48.1	-0.209	25920			53
254	174390	23	Campanula	5023	2018-08-01-10-31-42	0	0	x	-20	0	48.3	24.3	48.1	24.2	48.1	-0.209	25920			54
255	174391	23	Campanula	5023	2018-08-01-10-31-44	0	0	x	-20	0	48.3	24.3	48.1	24.2	48.1	-0.209	25920			55
256	174392	23	Campanula	5023	2018-08-01-10-31-46	0	0	x	-20	0	48.3	24.3	48.1	24.2	48.1	-0.209	25920			56
257	174393	23	Campanula	5023	2018-08-01-10-31-48	0	0	x	-20	0	48.3	24.3	48.1	24.2	48.1	-0.209	25920			57
258	174394	23	Campanula	5023	2018-08-01-10-31-50	0	0	x	-20	0	48.3	24.3	48.1	24.2	48.1	-0.209	25920			58
259	174395	23	Campanula	5023	2018-08-01-10-31-52	0	0	x	-20	0	48.3	24.3	48.1	24.2	48.1	-0.209	25920			59
260	174396	23	Campanula	5023	2018-08-01-10-31-54	0	0	x	-20	0	48.2	24.3	48.1	24.2	48.1	-0.109	25920			60
261	174397	23	Campanula	5023	2018-08-01-10-31-56	0	0	x	-20	0	48.3	24.3	48.1	24.2	48.1	-0.209	25920			61
262	174398	23	Campanula	5023	2018-08-01-10-31-58	0	0	x	-20	0	48.3	24.3	48.1	24.2	48.1	-0.209	25920			62
263	174399	23	Campanula	5023	2018-08-01-10-32-00	0	0	x	-20	0	48.2	24.3	48.1	24.2	48.1	-0.109	25920			63
264	174400	23	Campanula	5023	2018-08-01-10-32-02	0	0	x	-20	0	48.3	24.3	48.1	24.2	48.1	-0.209	25920			64
265	174401	23	Campanula	5023	2018-08-01-10-32-04	0	0	x	-20	0	48.2	24.3	48.2	24.3	48.2	-0.009	25920			65
266	174402	23	Campanula	5023	2018-08-01-10-32-06	0	0	x	-20	0	48.2	24.3	48.1	24.2	48.1	-0.109	25920			66
267	174403	23	Campanula	5023	2018-08-01-10-32-08	0	0	x	-20	0	48.2	24.3	48.1	24.2	48.1	-0.109	25920			67
268	174404	23	Campanula	5023	2018-08-01-10-32-10	0	0	x	-20	0	48.2	24.3	48.2	24.3	48.2	-0.009	25920			68
269	174405	23	Campanula	5023	2018-08-01-10-32-12	0	0	x	-20	0	48.2	24.3	48.1	24.2	48.1	-0.109	25920			69
270	174406	23	Campanula	5023	2018-08-01-10-32-14	0	0	x	-20	0	48.2	24.3	48	24.2	48	-0.209	25920			70
271	174407	23	Campanula	5023	2018-08-01-10-32-16	0	0	x	-20	0	48.3	24.3	48	24.2	48	-0.309	25920			71
272	174408	23	Campanula	5023	2018-08-01-10-32-18	0	0	x	-20	0	48.2	24.3	48.1	24.2	48.1	-0.109	25920			72
273	174409	23	Campanula	5023	2018-08-01-10-32-20	0	0	x	-20	0	48.2	24.3	48.1	24.2	48.1	-0.109	25920			73
274	174410	23	Campanula	5023	2018-08-01-10-32-22	0	0	x	-20	0	48.2	24.3	48	24.2	48	-0.209	25920			74
275	174411	23	Campanula	5023	2018-08-01-10-32-24	0	0	x	-20	0	48.2	24.3	48.2	24.3	48.2	-0.009	25920			75
276	174412	23	Campanula	5023	2018-08-01-10-32-26	0	0	x	-20	0	48.2	24.3	48.1	24.3	48.1	-0.109	25920			76
277	174413	23	Campanula	5023	2018-08-01-10-32-28	0	0	x	-20	0	48.2	24.3	48.1	24.2	48.1	-0.109	25920			77
278	174414	23	Campanula	5023	2018-08-01-10-32-30	0	0	x	-20	0	48.2	24.3	48	24.2	48	-0.209	25920			78
279	174415	23	Campanula	5023	2018-08-01-10-32-32	0	0	x	-20	0	48.2	24.3	48.1	24.2	48.1	-0.109	25920			79
280	174416	23	Campanula	5023	2018-08-01-10-32-34	0	0	x	-20	0	48.2	24.3	48.1	24.2	48.1	-0.109	25920			80
281	174417	23	Campanula	5023	2018-08-01-10-32-36	0	0	x	-20	0	48.2	24.3	48	24.2	48	-0.209	25920			81
282	174418	23	Campanula	5023	2018-08-01-10-32-38	0	0	x	-20	0	48.2	24.3	48.1	24.2	48.1	-0.109	25920			82
283	174419	23	Campanula	5023	2018-08-01-10-32-40	0	0	x	-20	0	48.2	24.3	48.1	24.2	48.1	-0.109	25920			83
284	174420	23	Campanula	5023	2018-08-01-10-32-42	0	0	x	-20	0	48.1	24.2	48	24.2	48	-0.109	25920			84
285	174421	23	Campanula	5023	2018-08-01-10-32-44	0	0	x	-20	0	48.2	24.3	48.1	24.2	48.1	-0.109	25920			85
286	174422	23	Campanula	5023	2018-08-01-10-32-46	0	0	x	-20	0	48.2	24.3	48.1	24.2	48.1	-0.109	25920			86
287	174423	23	Campanula	5023	2018-08-01-10-32-48	0	0	x	-20	0	48.2	24.3	48.1	24.2	48.1	-0.109	25920			87
288	174424	23	Campanula	5023	2018-08-01-10-32-50	0	0	x	-20	0	48.2	24.3	48	24.2	48	-0.209	25920			88
289	174425	23	Campanula	5023	2018-08-01-10-32-52	0	0	x	-20	0	48.2	24.3	48.1	24.2	48.1	-0.109	25920			89
290	174426	23	Campanula	5023	2018-08-01-10-32-54	0	0	x	-20	0	48.2	24.3	48	24.2	48	-0.209	25920			90
291	174427	23	Campanula	5023	2018-08-01-10-32-56	0	0	x	-20	0	48.1	24.2	48.1	24.2	48.1	-0.009	25920	Last10	Here	91
292	174428	23	Campanula	5023	2018-08-01-10-32-58	0	0	x	-20	0	48.1	24.2	48	24.2	48	-0.109	25920	Last10	Here	92
293	174429	23	Campanula	5023	2018-08-01-10-33-00	0	0	x	-20	0	48.1	24.2	48	24.2	48	-0.109	25920	Last10	Here	93
294	174430	23	Campanula	5023	2018-08-01-10-33-02	0	0	x	-20	0	48.2	24.3	48.1	24.2	48.1	-0.109	25920	Last10	Here	94
295	174431	23	Campanula	5023	2018-08-01-10-33-04	0	0	x	-20	0	48.2	24.3	48	24.2	48	-0.209	25920	Last10	Here	95
296	174432	23	Campanula	5023	2018-08-01-10-33-06	0	0	x	-20	0	48.1	24.2	48.1	24.2	48.1	-0.009	25920	Last10	Here	96
297	174433	23	Campanula	5023	2018-08-01-10-33-08	0	0	x	-20	0	48.2	24.3	48	24.2	48	-0.209	25920	Last10	Here	97
298	174434	23	Campanula	5023	2018-08-01-10-33-10	0	0	x	-20	0	48.1	24.2	48	24.2	48	-0.109	25920	Last10	Here	98
299	174435	23	Campanula	5023	2018-08-01-10-33-12	0	0	x	-20	0	48.2	24.3	48	24.2	48	-0.209	25920	Last10	Here	99
300	174436	23	Campanula	5023	2018-08-01-10-33-14	0	0	x	-20	0	48.2	24.3	48	24.2	48	-0.209	25920	Last10	Here	100
301	174437	23	Campanula	5023	2018-08-01-10-33-46	0	0	x	-15	0	48.2	24.3	48	24.2	48	-0.209	25921	First10	Here	1
302	174438	23	Campanula	5023	2018-08-01-10-33-48	0	0	x	-15	0	48.1	24.2	48.1	24.2	48.1	-0.009	25921	First10	Here	2
303	174439	23	Campanula	5023	2018-08-01-10-33-50	0	0	x	-15	0	48.1	24.2	48.1	24.2	48.1	-0.009	25921	First10	Here	3
304	174440	23	Campanula	5023	2018-08-01-10-33-52	0	0	x	-15	0	48.2	24.3	48.1	24.2	48.1	-0.109	25921	First10	Here	4
305	174441	23	Campanula	5023	2018-08-01-10-33-54	0	0	x	-15	0	48.1	24.2	48.1	24.2	48.1	-0.009	25921	First10	Here	5
306	174442	23	Campanula	5023	2018-08-01-10-33-56	0	0	x	-15	0	48.2	24.3	48.1	24.2	48.1	-0.109	25921	First10	Here	6
307	174443	23	Campanula	5023	2018-08-01-10-33-58	0	0	x	-15	0	48.1	24.2	48.1	24.2	48.1	-0.009	25921	First10	Here	7
308	174444	23	Campanula	5023	2018-08-01-10-34-00	0	0	x	-15	0	48.2	24.3	48.1	24.2	48.1	-0.109	25921	First10	Here	8
309	174445	23	Campanula	5023	2018-08-01-10-34-02	0	0	x	-15	0	48.1	24.2	48.1	24.2	48.1	-0.009	25921	First10	Here	9
310	174446	23	Campanula	5023	2018-08-01-10-34-04	0	0	x	-15	0	48.2	24.3	48.1	24.2	48.1	-0.109	25921	First10	Here	10
311	174447	23	Campanula	5023	2018-08-01-10-34-06	0	0	x	-15	0	48.2	24.3	48	24.2	48	-0.209	25921			11
312	174448	23	Campanula	5023	2018-08-01-10-34-08	0	0	x	-15	0	48.2	24.3	48.1	24.2	48.1	-0.109	25921			12
313	174449	23	Campanula	5023	2018-08-01-10-34-10	0	0	x	-15	0	48.2	24.3	48	24.2	48	-0.209	25921			13
314	174450	23	Campanula	5023	2018-08-01-10-34-12	0	0	x	-15	0	48.2	24.3	48	24.2	48	-0.209	25921			14
315	174451	23	Campanula	5023	2018-08-01-10-34-14	0	0	x	-15	0	48.1	24.2	48	24.2	48	-0.109	25921			15
316	174452	23	Campanula	5023	2018-08-01-10-34-16	0	0	x	-15	0	48.1	24.2	48	24.2	48	-0.109	25921			16
317	174453	23	Campanula	5023	2018-08-01-10-34-18	0	0	x	-15	0	48.1	24.2	48	24.2	48	-0.109	25921			17
318	174454	23	Campanula	5023	2018-08-01-10-34-20	0	0	x	-15	0	48	24.2	48	24.2	48	-0.009	25921			18
319	174455	23	Campanula	5023	2018-08-01-10-34-22	0	0	x	-15	0	48.1	24.2	48	24.2	48	-0.109	25921			19
320	174456	23	Campanula	5023	2018-08-01-10-34-24	0	0	x	-15	0	48.1	24.2	48	24.2	48	-0.109	25921			20
321	174457	23	Campanula	5023	2018-08-01-10-34-26	0	0	x	-15	0	48.1	24.2	48	24.2	48	-0.109	25921			21
322	174458	23	Campanula	5023	2018-08-01-10-34-28	0	0	x	-15	0	48.2	24.3	48	24.2	48	-0.209	25921			22
323	174459	23	Campanula	5023	2018-08-01-10-34-30	0	0	x	-15	0	48	24.2	48	24.2	48	-0.009	25921			23
324	174460	23	Campanula	5023	2018-08-01-10-34-32	0	0	x	-15	0	48.1	24.3	48	24.2	48	-0.109	25921			24
325	174461	23	Campanula	5023	2018-08-01-10-34-34	0	0	x	-15	0	48.2	24.3	48.1	24.2	48.1	-0.109	25921			25
326	174462	23	Campanula	5023	2018-08-01-10-34-36	0	0	x	-15	0	48.2	24.3	48.1	24.2	48.1	-0.109	25921			26
327	174463	23	Campanula	5023	2018-08-01-10-34-39	0	0	x	-15	0	48.2	24.3	48.1	24.2	48.1	-0.109	25921			27
328	174464	23	Campanula	5023	2018-08-01-10-34-41	0	0	x	-15	0	48.1	24.2	48.1	24.2	48.1	-0.009	25921			28
329	174465	23	Campanula	5023	2018-08-01-10-34-43	0	0	x	-15	0	48.1	24.3	48.1	24.2	48.1	-0.009	25921			29
330	174466	23	Campanula	5023	2018-08-01-10-34-45	0	0	x	-15	0	48.1	24.3	48.1	24.2	48.1	-0.009	25921			30
331	174467	23	Campanula	5023	2018-08-01-10-34-47	0	0	x	-15	0	48.1	24.3	48.1	24.2	48.1	-0.009	25921			31
332	174468	23	Campanula	5023	2018-08-01-10-34-49	0	0	x	-15	0	48	24.2	48.1	24.2	48.1	0.091	25921			32
333	174469	23	Campanula	5023	2018-08-01-10-34-51	0	0	x	-15	0	48	24.2	48.1	24.2	48.1	0.091	25921			33
334	174470	23	Campanula	5023	2018-08-01-10-34-53	0	0	x	-15	0	48.1	24.3	48.1	24.2	48.1	-0.009	25921			34
335	174471	23	Campanula	5023	2018-08-01-10-34-55	0	0	x	-15	0	48.1	24.3	48.1	24.2	48.1	-0.009	25921			35
336	174472	23	Campanula	5023	2018-08-01-10-34-57	0	0	x	-15	0	48	24.2	48	24.2	48	-0.009	25921			36
337	174473	23	Campanula	5023	2018-08-01-10-34-59	0	0	x	-15	0	48.1	24.3	48.1	24.2	48.1	-0.009	25921			37
338	174474	23	Campanula	5023	2018-08-01-10-35-01	0	0	x	-15	0	48	24.2	48	24.2	48	-0.009	25921			38
339	174475	23	Campanula	5023	2018-08-01-10-35-03	0	0	x	-15	0	48	24.2	48	24.2	48	-0.009	25921			39
340	174476	23	Campanula	5023	2018-08-01-10-35-05	0	0	x	-15	0	48.1	24.2	48	24.2	48	-0.109	25921			40
341	174477	23	Campanula	5023	2018-08-01-10-35-07	0	0	x	-15	0	48	24.2	48	24.2	48	-0.009	25921			41
342	174478	23	Campanula	5023	2018-08-01-10-35-09	0	0	x	-15	0	48	24.2	48	24.2	48	-0.009	25921			42
343	174479	23	Campanula	5023	2018-08-01-10-35-11	0	0	x	-15	0	48	24.2	48	24.2	48	-0.009	25921			43
344	174480	23	Campanula	5023	2018-08-01-10-35-13	0	0	x	-15	0	48	24.2	48.1	24.2	48.1	0.091	25921			44
345	174481	23	Campanula	5023	2018-08-01-10-35-15	0	0	x	-15	0	48.1	24.2	48	24.2	48	-0.109	25921			45
346	174482	23	Campanula	5023	2018-08-01-10-35-17	0	0	x	-15	0	48.1	24.2	48	24.2	48	-0.109	25921			46
347	174483	23	Campanula	5023	2018-08-01-10-35-19	0	0	x	-15	0	48.1	24.2	48	24.2	48	-0.109	25921			47
348	174484	23	Campanula	5023	2018-08-01-10-35-21	0	0	x	-15	0	48.1	24.2	48	24.2	48	-0.109	25921			48
349	174485	23	Campanula	5023	2018-08-01-10-35-23	0	0	x	-15	0	48.1	24.3	48	24.2	48	-0.109	25921			49
350	174486	23	Campanula	5023	2018-08-01-10-35-25	0	0	x	-15	0	48	24.2	48	24.2	48	-0.009	25921			50
351	174487	23	Campanula	5023	2018-08-01-10-35-27	0	0	x	-15	0	48	24.2	48	24.2	48	-0.009	25921			51
352	174488	23	Campanula	5023	2018-08-01-10-35-29	0	0	x	-15	0	48.1	24.3	48	24.2	48	-0.109	25921			52
353	174489	23	Campanula	5023	2018-08-01-10-35-31	0	0	x	-15	0	48	24.2	48	24.2	48	-0.009	25921			53
354	174490	23	Campanula	5023	2018-08-01-10-35-33	0	0	x	-15	0	48.1	24.3	48	24.2	48	-0.109	25921			54
355	174491	23	Campanula	5023	2018-08-01-10-35-35	0	0	x	-15	0	48	24.2	48	24.2	48	-0.009	25921			55
356	174492	23	Campanula	5023	2018-08-01-10-35-37	0	0	x	-15	0	48.1	24.3	48	24.2	48	-0.109	25921			56
357	174493	23	Campanula	5023	2018-08-01-10-35-39	0	0	x	-15	0	48.1	24.3	48	24.2	48	-0.109	25921			57
358	174494	23	Campanula	5023	2018-08-01-10-35-41	0	0	x	-15	0	48.1	24.3	48	24.2	48	-0.109	25921			58
359	174495	23	Campanula	5023	2018-08-01-10-35-43	0	0	x	-15	0	48	24.2	48	24.2	48	-0.009	25921			59
360	174496	23	Campanula	5023	2018-08-01-10-35-45	0	0	x	-15	0	48	24.2	48	24.2	48	-0.009	25921			60
361	174497	23	Campanula	5023	2018-08-01-10-35-47	0	0	x	-15	0	48	24.2	48	24.2	48	-0.009	25921			61
362	174498	23	Campanula	5023	2018-08-01-10-35-49	0	0	x	-15	0	48	24.2	48	24.2	48	-0.009	25921			62
363	174499	23	Campanula	5023	2018-08-01-10-35-51	0	0	x	-15	0	48	24.2	48	24.2	48	-0.009	25921			63
364	174500	23	Campanula	5023	2018-08-01-10-35-53	0	0	x	-15	0	48.1	24.3	48	24.2	48	-0.109	25921			64
365	174501	23	Campanula	5023	2018-08-01-10-35-55	0	0	x	-15	0	48	24.2	48	24.2	48	-0.009	25921			65
366	174502	23	Campanula	5023	2018-08-01-10-35-57	0	0	x	-15	0	48	24.2	48	24.2	48	-0.009	25921			66
367	174503	23	Campanula	5023	2018-08-01-10-35-59	0	0	x	-15	0	48.1	24.3	48	24.2	48	-0.109	25921			67
368	174504	23	Campanula	5023	2018-08-01-10-36-01	0	0	x	-15	0	48.1	24.3	48	24.2	48	-0.109	25921			68
369	174505	23	Campanula	5023	2018-08-01-10-36-03	0	0	x	-15	0	48.1	24.3	48	24.2	48	-0.109	25921			69
370	174506	23	Campanula	5023	2018-08-01-10-36-05	0	0	x	-15	0	48.1	24.3	48	24.2	48	-0.109	25921			70
371	174507	23	Campanula	5023	2018-08-01-10-36-07	0	0	x	-15	0	48.1	24.3	48	24.2	48	-0.109	25921			71
372	174508	23	Campanula	5023	2018-08-01-10-36-09	0	0	x	-15	0	48.1	24.3	48	24.2	48	-0.109	25921			72
373	174509	23	Campanula	5023	2018-08-01-10-36-11	0	0	x	-15	0	48.1	24.3	47.9	24.2	47.9	-0.209	25921			73
374	174510	23	Campanula	5023	2018-08-01-10-36-13	0	0	x	-15	0	48.1	24.3	48	24.2	48	-0.109	25921			74
375	174511	23	Campanula	5023	2018-08-01-10-36-15	0	0	x	-15	0	48.1	24.3	47.9	24.2	47.9	-0.209	25921			75
376	174512	23	Campanula	5023	2018-08-01-10-36-17	0	0	x	-15	0	48.1	24.3	47.9	24.2	47.9	-0.209	25921			76
377	174513	23	Campanula	5023	2018-08-01-10-36-19	0	0	x	-15	0	48	24.3	48	24.2	48	-0.009	25921			77
378	174514	23	Campanula	5023	2018-08-01-10-36-21	0	0	x	-15	0	48	24.3	47.9	24.2	47.9	-0.109	25921			78
379	174515	23	Campanula	5023	2018-08-01-10-36-23	0	0	x	-15	0	48	24.3	47.9	24.2	47.9	-0.109	25921			79
380	174516	23	Campanula	5023	2018-08-01-10-36-25	0	0	x	-15	0	48	24.3	47.9	24.2	47.9	-0.109	25921			80
381	174517	23	Campanula	5023	2018-08-01-10-36-27	0	0	x	-15	0	48	24.3	47.9	24.2	47.9	-0.109	25921			81
382	174518	23	Campanula	5023	2018-08-01-10-36-29	0	0	x	-15	0	47.9	24.2	47.9	24.2	47.9	-0.009	25921			82
383	174519	23	Campanula	5023	2018-08-01-10-36-31	0	0	x	-15	0	48	24.3	47.9	24.2	47.9	-0.109	25921			83
384	174520	23	Campanula	5023	2018-08-01-10-36-33	0	0	x	-15	0	48	24.3	47.9	24.2	47.9	-0.109	25921			84
385	174521	23	Campanula	5023	2018-08-01-10-36-35	0	0	x	-15	0	48	24.3	47.9	24.2	47.9	-0.109	25921			85
386	174522	23	Campanula	5023	2018-08-01-10-36-37	0	0	x	-15	0	48	24.3	47.9	24.2	47.9	-0.109	25921			86
387	174523	23	Campanula	5023	2018-08-01-10-36-39	0	0	x	-15	0	48	24.3	47.9	24.2	47.9	-0.109	25921			87
388	174524	23	Campanula	5023	2018-08-01-10-36-41	0	0	x	-15	0	48	24.3	47.9	24.2	47.9	-0.109	25921			88
389	174525	23	Campanula	5023	2018-08-01-10-36-43	0	0	x	-15	0	48	24.3	47.9	24.2	47.9	-0.109	25921			89
390	174526	23	Campanula	5023	2018-08-01-10-36-45	0	0	x	-15	0	47.9	24.2	47.9	24.2	47.9	-0.009	25921			90
391	174527	23	Campanula	5023	2018-08-01-10-36-47	0	0	x	-15	0	48	24.3	47.9	24.2	47.9	-0.109	25921	Last10	Here	91
392	174528	23	Campanula	5023	2018-08-01-10-36-49	0	0	x	-15	0	47.9	24.2	47.9	24.2	47.9	-0.009	25921	Last10	Here	92
393	174529	23	Campanula	5023	2018-08-01-10-36-51	0	0	x	-15	0	47.9	24.2	47.9	24.2	47.9	-0.009	25921	Last10	Here	93
394	174530	23	Campanula	5023	2018-08-01-10-36-53	0	0	x	-15	0	47.9	24.2	47.9	24.2	47.9	-0.009	25921	Last10	Here	94
395	174531	23	Campanula	5023	2018-08-01-10-36-55	0	0	x	-15	0	48	24.3	47.9	24.2	47.9	-0.109	25921	Last10	Here	95
396	174532	23	Campanula	5023	2018-08-01-10-36-57	0	0	x	-15	0	48	24.2	48	24.2	48	-0.009	25921	Last10	Here	96
397	174533	23	Campanula	5023	2018-08-01-10-36-59	0	0	x	-15	0	47.9	24.2	47.9	24.2	47.9	-0.009	25921	Last10	Here	97
398	174534	23	Campanula	5023	2018-08-01-10-37-01	0	0	x	-15	0	48	24.3	48	24.2	48	-0.009	25921	Last10	Here	98
399	174535	23	Campanula	5023	2018-08-01-10-37-03	0	0	x	-15	0	48	24.3	48	24.2	48	-0.009	25921	Last10	Here	99
400	174536	23	Campanula	5023	2018-08-01-10-37-05	0	0	x	-15	0	48	24.2	48	24.2	48	-0.009	25921	Last10	Here	100
401	174537	23	Campanula	5023	2018-08-01-10-37-37	0	0	x	-10	0	47.9	24.2	48	24.2	48	0.091	25922	First10	Here	1
402	174538	23	Campanula	5023	2018-08-01-10-37-39	0	0	x	-10	0	48	24.3	48	24.2	48	-0.009	25922	First10	Here	2
403	174539	23	Campanula	5023	2018-08-01-10-37-41	0	0	x	-10	0	47.9	24.2	48	24.2	48	0.091	25922	First10	Here	3
404	174540	23	Campanula	5023	2018-08-01-10-37-43	0	0	x	-10	0	47.9	24.2	48	24.2	48	0.091	25922	First10	Here	4
405	174541	23	Campanula	5023	2018-08-01-10-37-45	0	0	x	-10	0	47.9	24.2	48	24.2	48	0.091	25922	First10	Here	5
406	174542	23	Campanula	5023	2018-08-01-10-37-47	0	0	x	-10	0	48	24.3	48	24.2	48	-0.009	25922	First10	Here	6
407	174543	23	Campanula	5023	2018-08-01-10-37-49	0	0	x	-10	0	47.9	24.2	48.1	24.2	48.1	0.191	25922	First10	Here	7
408	174544	23	Campanula	5023	2018-08-01-10-37-51	0	0	x	-10	0	47.9	24.2	48.1	24.2	48.1	0.191	25922	First10	Here	8
409	174545	23	Campanula	5023	2018-08-01-10-37-53	0	0	x	-10	0	47.9	24.2	48	24.2	48	0.091	25922	First10	Here	9
410	174546	23	Campanula	5023	2018-08-01-10-37-55	0	0	x	-10	0	48	24.3	48	24.2	48	-0.009	25922	First10	Here	10
411	174547	23	Campanula	5023	2018-08-01-10-37-57	0	0	x	-10	0	47.9	24.2	48	24.2	48	0.091	25922			11
412	174548	23	Campanula	5023	2018-08-01-10-37-59	0	0	x	-10	0	47.9	24.2	48	24.2	48	0.091	25922			12
413	174549	23	Campanula	5023	2018-08-01-10-38-01	0	0	x	-10	0	47.9	24.2	48	24.2	48	0.091	25922			13
414	174550	23	Campanula	5023	2018-08-01-10-38-03	0	0	x	-10	0	47.9	24.2	48	24.2	48	0.091	25922			14
415	174551	23	Campanula	5023	2018-08-01-10-38-05	0	0	x	-10	0	47.9	24.2	48	24.2	48	0.091	25922			15
416	174552	23	Campanula	5023	2018-08-01-10-38-07	0	0	x	-10	0	48	24.3	47.9	24.2	47.9	-0.109	25922			16
417	174553	23	Campanula	5023	2018-08-01-10-38-09	0	0	x	-10	0	48	24.3	48	24.2	48	-0.009	25922			17
418	174554	23	Campanula	5023	2018-08-01-10-38-11	0	0	x	-10	0	48	24.3	48	24.2	48	-0.009	25922			18
419	174555	23	Campanula	5023	2018-08-01-10-38-13	0	0	x	-10	0	47.9	24.2	48	24.2	48	0.091	25922			19
420	174556	23	Campanula	5023	2018-08-01-10-38-15	0	0	x	-10	0	47.8	24.2	48	24.2	48	0.191	25922			20
421	174557	23	Campanula	5023	2018-08-01-10-38-17	0	0	x	-10	0	48	24.3	48	24.2	48	-0.009	25922			21
422	174558	23	Campanula	5023	2018-08-01-10-38-19	0	0	x	-10	0	48	24.3	47.9	24.2	47.9	-0.109	25922			22
423	174559	23	Campanula	5023	2018-08-01-10-38-21	0	0	x	-10	0	47.9	24.2	48	24.2	48	0.091	25922			23
424	174560	23	Campanula	5023	2018-08-01-10-38-23	0	0	x	-10	0	48	24.3	48	24.2	48	-0.009	25922			24
425	174561	23	Campanula	5023	2018-08-01-10-38-25	0	0	x	-10	0	47.9	24.3	47.9	24.1	47.9	-0.009	25922			25
426	174562	23	Campanula	5023	2018-08-01-10-38-27	0	0	x	-10	0	47.9	24.2	48	24.2	48	0.091	25922			26
427	174563	23	Campanula	5023	2018-08-01-10-38-29	0	0	x	-10	0	47.9	24.2	48	24.2	48	0.091	25922			27
428	174564	23	Campanula	5023	2018-08-01-10-38-31	0	0	x	-10	0	47.9	24.2	48	24.2	48	0.091	25922			28
429	174565	23	Campanula	5023	2018-08-01-10-38-33	0	0	x	-10	0	47.9	24.2	48	24.2	48	0.091	25922			29
430	174566	23	Campanula	5023	2018-08-01-10-38-35	0	0	x	-10	0	47.9	24.2	48	24.2	48	0.091	25922			30
431	174567	23	Campanula	5023	2018-08-01-10-38-37	0	0	x	-10	0	47.9	24.2	48	24.2	48	0.091	25922			31
432	174568	23	Campanula	5023	2018-08-01-10-38-39	0	0	x	-10	0	47.8	24.2	48	24.2	48	0.191	25922			32
433	174569	23	Campanula	5023	2018-08-01-10-38-41	0	0	x	-10	0	47.9	24.2	48	24.2	48	0.091	25922			33
434	174570	23	Campanula	5023	2018-08-01-10-38-43	0	0	x	-10	0	47.9	24.2	48.1	24.2	48.1	0.191	25922			34
435	174571	23	Campanula	5023	2018-08-01-10-38-45	0	0	x	-10	0	47.9	24.2	48.1	24.2	48.1	0.191	25922			35
436	174572	23	Campanula	5023	2018-08-01-10-38-47	0	0	x	-10	0	47.9	24.3	48	24.2	48	0.091	25922			36
437	174573	23	Campanula	5023	2018-08-01-10-38-49	0	0	x	-10	0	47.9	24.2	48	24.2	48	0.091	25922			37
438	174574	23	Campanula	5023	2018-08-01-10-38-51	0	0	x	-10	0	47.9	24.2	48	24.2	48	0.091	25922			38
439	174575	23	Campanula	5023	2018-08-01-10-38-53	0	0	x	-10	0	48	24.3	48	24.2	48	-0.009	25922			39
440	174576	23	Campanula	5023	2018-08-01-10-38-55	0	0	x	-10	0	47.9	24.2	48	24.2	48	0.091	25922			40
441	174577	23	Campanula	5023	2018-08-01-10-38-57	0	0	x	-10	0	47.9	24.2	48	24.2	48	0.091	25922			41
442	174578	23	Campanula	5023	2018-08-01-10-38-59	0	0	x	-10	0	47.9	24.2	48	24.2	48	0.091	25922			42
443	174579	23	Campanula	5023	2018-08-01-10-39-01	0	0	x	-10	0	48	24.3	48	24.2	48	-0.009	25922			43
444	174580	23	Campanula	5023	2018-08-01-10-39-03	0	0	x	-10	0	47.9	24.2	48	24.2	48	0.091	25922			44
445	174581	23	Campanula	5023	2018-08-01-10-39-05	0	0	x	-10	0	47.9	24.2	48	24.2	48	0.091	25922			45
446	174582	23	Campanula	5023	2018-08-01-10-39-07	0	0	x	-10	0	47.8	24.2	48	24.2	48	0.191	25922			46
447	174583	23	Campanula	5023	2018-08-01-10-39-09	0	0	x	-10	0	47.8	24.2	48	24.2	48	0.191	25922			47
448	174584	23	Campanula	5023	2018-08-01-10-39-11	0	0	x	-10	0	47.8	24.2	48	24.2	48	0.191	25922			48
449	174585	23	Campanula	5023	2018-08-01-10-39-13	0	0	x	-10	0	47.8	24.2	48	24.2	48	0.191	25922			49
450	174586	23	Campanula	5023	2018-08-01-10-39-15	0	0	x	-10	0	47.9	24.3	47.9	24.2	47.9	-0.009	25922			50
451	174587	23	Campanula	5023	2018-08-01-10-39-17	0	0	x	-10	0	47.8	24.2	47.9	24.2	47.9	0.091	25922			51
452	174588	23	Campanula	5023	2018-08-01-10-39-19	0	0	x	-10	0	47.9	24.3	47.9	24.2	47.9	-0.009	25922			52
453	174589	23	Campanula	5023	2018-08-01-10-39-21	0	0	x	-10	0	47.9	24.3	47.9	24.2	47.9	-0.009	25922			53
454	174590	23	Campanula	5023	2018-08-01-10-39-23	0	0	x	-10	0	47.9	24.3	47.9	24.2	47.9	-0.009	25922			54
455	174591	23	Campanula	5023	2018-08-01-10-39-25	0	0	x	-10	0	47.9	24.2	47.9	24.2	47.9	-0.009	25922			55
456	174592	23	Campanula	5023	2018-08-01-10-39-27	0	0	x	-10	0	47.9	24.2	47.9	24.2	47.9	-0.009	25922			56
457	174593	23	Campanula	5023	2018-08-01-10-39-31	0	0	x	-10	0	47.9	24.3	48	24.2	48	0.091	25922			57
458	174594	23	Campanula	5023	2018-08-01-10-39-33	0	0	x	-10	0	47.9	24.3	48	24.2	48	0.091	25922			58
459	174595	23	Campanula	5023	2018-08-01-10-39-35	0	0	x	-10	0	47.9	24.3	48	24.2	48	0.091	25922			59
460	174596	23	Campanula	5023	2018-08-01-10-39-37	0	0	x	-10	0	47.8	24.2	48	24.2	48	0.191	25922			60
461	174597	23	Campanula	5023	2018-08-01-10-39-39	0	0	x	-10	0	47.8	24.2	48	24.2	48	0.191	25922			61
462	174598	23	Campanula	5023	2018-08-01-10-39-41	0	0	x	-10	0	47.8	24.2	48	24.2	48	0.191	25922			62
463	174599	23	Campanula	5023	2018-08-01-10-39-43	0	0	x	-10	0	47.8	24.2	48	24.2	48	0.191	25922			63
464	174600	23	Campanula	5023	2018-08-01-10-39-46	0	0	x	-10	0	47.9	24.2	48	24.2	48	0.091	25922			64
465	174601	23	Campanula	5023	2018-08-01-10-39-48	0	0	x	-10	0	47.8	24.2	48	24.2	48	0.191	25922			65
466	174602	23	Campanula	5023	2018-08-01-10-39-50	0	0	x	-10	0	47.9	24.3	48	24.2	48	0.091	25922			66
467	174603	23	Campanula	5023	2018-08-01-10-39-52	0	0	x	-10	0	47.8	24.2	48	24.2	48	0.191	25922			67
468	174604	23	Campanula	5023	2018-08-01-10-39-54	0	0	x	-10	0	47.8	24.2	48	24.2	48	0.191	25922			68
469	174605	23	Campanula	5023	2018-08-01-10-39-56	0	0	x	-10	0	47.9	24.3	48	24.2	48	0.091	25922			69
470	174606	23	Campanula	5023	2018-08-01-10-39-58	0	0	x	-10	0	47.9	24.3	48	24.2	48	0.091	25922			70
471	174607	23	Campanula	5023	2018-08-01-10-40-00	0	0	x	-10	0	47.8	24.2	48	24.2	48	0.191	25922			71
472	174608	23	Campanula	5023	2018-08-01-10-40-02	0	0	x	-10	0	47.9	24.3	48	24.2	48	0.091	25922			72
473	174609	23	Campanula	5023	2018-08-01-10-40-04	0	0	x	-10	0	47.8	24.2	48	24.2	48	0.191	25922			73
474	174610	23	Campanula	5023	2018-08-01-10-40-06	0	0	x	-10	0	47.8	24.2	47.9	24.2	47.9	0.091	25922			74
475	174611	23	Campanula	5023	2018-08-01-10-40-08	0	0	x	-10	0	47.8	24.2	47.9	24.2	47.9	0.091	25922			75
476	174612	23	Campanula	5023	2018-08-01-10-40-10	0	0	x	-10	0	47.8	24.2	47.9	24.2	47.9	0.091	25922			76
477	174613	23	Campanula	5023	2018-08-01-10-40-12	0	0	x	-10	0	47.9	24.3	47.9	24.2	47.9	-0.009	25922			77
478	174614	23	Campanula	5023	2018-08-01-10-40-14	0	0	x	-10	0	47.9	24.3	48	24.2	48	0.091	25922			78
479	174615	23	Campanula	5023	2018-08-01-10-40-16	0	0	x	-10	0	47.8	24.2	48	24.2	48	0.191	25922			79
480	174616	23	Campanula	5023	2018-08-01-10-40-18	0	0	x	-10	0	47.8	24.2	48	24.2	48	0.191	25922			80
481	174617	23	Campanula	5023	2018-08-01-10-40-20	0	0	x	-10	0	47.9	24.3	48	24.2	48	0.091	25922			81
482	174618	23	Campanula	5023	2018-08-01-10-40-22	0	0	x	-10	0	47.9	24.3	48	24.2	48	0.091	25922			82
483	174619	23	Campanula	5023	2018-08-01-10-40-24	0	0	x	-10	0	47.9	24.3	48	24.2	48	0.091	25922			83
484	174620	23	Campanula	5023	2018-08-01-10-40-26	0	0	x	-10	0	47.8	24.2	48	24.2	48	0.191	25922			84
485	174621	23	Campanula	5023	2018-08-01-10-40-28	0	0	x	-10	0	47.9	24.3	48	24.2	48	0.091	25922			85
486	174622	23	Campanula	5023	2018-08-01-10-40-30	0	0	x	-10	0	47.8	24.2	48	24.2	48	0.191	25922			86
487	174623	23	Campanula	5023	2018-08-01-10-40-32	0	0	x	-10	0	47.9	24.3	48	24.2	48	0.091	25922			87
488	174624	23	Campanula	5023	2018-08-01-10-40-34	0	0	x	-10	0	47.8	24.2	48	24.2	48	0.191	25922			88
489	174625	23	Campanula	5023	2018-08-01-10-40-36	0	0	x	-10	0	47.8	24.2	48	24.2	48	0.191	25922			89
490	174626	23	Campanula	5023	2018-08-01-10-40-38	0	0	x	-10	0	47.8	24.2	48	24.2	48	0.191	25922			90
491	174627	23	Campanula	5023	2018-08-01-10-40-40	0	0	x	-10	0	47.8	24.2	48	24.2	48	0.191	25922	Last10	Here	91
492	174628	23	Campanula	5023	2018-08-01-10-40-42	0	0	x	-10	0	47.8	24.2	48	24.2	48	0.191	25922	Last10	Here	92
493	174629	23	Campanula	5023	2018-08-01-10-40-44	0	0	x	-10	0	47.8	24.2	48	24.2	48	0.191	25922	Last10	Here	93
494	174630	23	Campanula	5023	2018-08-01-10-40-46	0	0	x	-10	0	47.8	24.2	48	24.2	48	0.191	25922	Last10	Here	94
495	174631	23	Campanula	5023	2018-08-01-10-40-48	0	0	x	-10	0	47.9	24.3	48	24.2	48	0.091	25922	Last10	Here	95
496	174632	23	Campanula	5023	2018-08-01-10-40-50	0	0	x	-10	0	47.8	24.2	48	24.2	48	0.191	25922	Last10	Here	96
497	174633	23	Campanula	5023	2018-08-01-10-40-52	0	0	x	-10	0	47.8	24.2	48	24.2	48	0.191	25922	Last10	Here	97
498	174634	23	Campanula	5023	2018-08-01-10-40-54	0	0	x	-10	0	47.8	24.2	48	24.2	48	0.191	25922	Last10	Here	98
499	174635	23	Campanula	5023	2018-08-01-10-40-56	0	0	x	-10	0	47.8	24.2	48	24.2	48	0.191	25922	Last10	Here	99
500	174636	23	Campanula	5023	2018-08-01-10-41-28	0	0	x	-5	0	47.8	24.2	48.1	24.2	48.1	0.291	25923	First10	Here	1
501	174637	23	Campanula	5023	2018-08-01-10-41-30	0	0	x	-5	0	47.8	24.2	48.1	24.2	48.1	0.291	25923	First10	Here	2
502	174638	23	Campanula	5023	2018-08-01-10-41-32	0	0	x	-5	0	47.9	24.3	48.1	24.2	48.1	0.191	25923	First10	Here	3
503	174639	23	Campanula	5023	2018-08-01-10-41-34	0	0	x	-5	0	47.7	24.2	48.1	24.2	48.1	0.391	25923	First10	Here	4
504	174640	23	Campanula	5023	2018-08-01-10-41-36	0	0	x	-5	0	47.7	24.2	48.2	24.2	48.2	0.491	25923	First10	Here	5
505	174641	23	Campanula	5023	2018-08-01-10-41-38	0	0	x	-5	0	47.7	24.2	48.2	24.2	48.2	0.491	25923	First10	Here	6
506	174642	23	Campanula	5023	2018-08-01-10-41-40	0	0	x	-5	0	47.8	24.3	48.2	24.2	48.2	0.391	25923	First10	Here	7
507	174643	23	Campanula	5023	2018-08-01-10-41-42	0	0	x	-5	0	47.8	24.3	48.2	24.2	48.2	0.391	25923	First10	Here	8
508	174644	23	Campanula	5023	2018-08-01-10-41-44	0	0	x	-5	0	47.7	24.2	48.2	24.2	48.2	0.491	25923	First10	Here	9
509	174645	23	Campanula	5023	2018-08-01-10-41-46	0	0	x	-5	0	47.8	24.3	48.2	24.2	48.2	0.391	25923	First10	Here	10
510	174646	23	Campanula	5023	2018-08-01-10-41-48	0	0	x	-5	0	47.8	24.3	48.2	24.2	48.2	0.391	25923			11
511	174647	23	Campanula	5023	2018-08-01-10-41-50	0	0	x	-5	0	47.8	24.3	48.2	24.2	48.2	0.391	25923			12
512	174648	23	Campanula	5023	2018-08-01-10-41-52	0	0	x	-5	0	47.8	24.3	48.3	24.2	48.3	0.491	25923			13
513	174649	23	Campanula	5023	2018-08-01-10-41-54	0	0	x	-5	0	47.7	24.2	48.2	24.2	48.2	0.491	25923			14
514	174650	23	Campanula	5023	2018-08-01-10-41-56	0	0	x	-5	0	47.7	24.2	48.2	24.2	48.2	0.491	25923			15
515	174651	23	Campanula	5023	2018-08-01-10-41-58	0	0	x	-5	0	47.8	24.3	48.2	24.2	48.2	0.391	25923			16
516	174652	23	Campanula	5023	2018-08-01-10-42-00	0	0	x	-5	0	47.7	24.2	48.2	24.2	48.2	0.491	25923			17
517	174653	23	Campanula	5023	2018-08-01-10-42-02	0	0	x	-5	0	47.7	24.2	48.2	24.2	48.2	0.491	25923			18
518	174654	23	Campanula	5023	2018-08-01-10-42-04	0	0	x	-5	0	47.7	24.2	48.2	24.2	48.2	0.491	25923			19
519	174655	23	Campanula	5023	2018-08-01-10-42-06	0	0	x	-5	0	47.7	24.2	48.2	24.2	48.2	0.491	25923			20
520	174656	23	Campanula	5023	2018-08-01-10-42-08	0	0	x	-5	0	47.7	24.2	48.2	24.2	48.2	0.491	25923			21
521	174657	23	Campanula	5023	2018-08-01-10-42-10	0	0	x	-5	0	47.7	24.2	48.1	24.2	48.1	0.391	25923			22
522	174658	23	Campanula	5023	2018-08-01-10-42-12	0	0	x	-5	0	47.7	24.2	48.1	24.2	48.1	0.391	25923			23
523	174659	23	Campanula	5023	2018-08-01-10-42-14	0	0	x	-5	0	47.8	24.3	48.1	24.2	48.1	0.291	25923			24
524	174660	23	Campanula	5023	2018-08-01-10-42-16	0	0	x	-5	0	47.7	24.2	48.1	24.2	48.1	0.391	25923			25
525	174661	23	Campanula	5023	2018-08-01-10-42-18	0	0	x	-5	0	47.7	24.2	48.1	24.2	48.1	0.391	25923			26
526	174662	23	Campanula	5023	2018-08-01-10-42-20	0	0	x	-5	0	47.7	24.2	48.1	24.2	48.1	0.391	25923			27
527	174663	23	Campanula	5023	2018-08-01-10-42-22	0	0	x	-5	0	47.7	24.2	48.1	24.2	48.1	0.391	25923			28
528	174664	23	Campanula	5023	2018-08-01-10-42-24	0	0	x	-5	0	47.7	24.2	48.1	24.2	48.1	0.391	25923			29
529	174665	23	Campanula	5023	2018-08-01-10-42-26	0	0	x	-5	0	47.7	24.2	48.1	24.2	48.1	0.391	25923			30
530	174666	23	Campanula	5023	2018-08-01-10-42-28	0	0	x	-5	0	47.8	24.2	48.1	24.2	48.1	0.291	25923			31
531	174667	23	Campanula	5023	2018-08-01-10-42-30	0	0	x	-5	0	47.7	24.2	48.1	24.2	48.1	0.391	25923			32
532	174668	23	Campanula	5023	2018-08-01-10-42-32	0	0	x	-5	0	47.7	24.2	48.2	24.2	48.2	0.491	25923			33
533	174669	23	Campanula	5023	2018-08-01-10-42-34	0	0	x	-5	0	47.7	24.2	48.2	24.2	48.2	0.491	25923			34
534	174670	23	Campanula	5023	2018-08-01-10-42-36	0	0	x	-5	0	47.8	24.3	48.2	24.2	48.2	0.391	25923			35
535	174671	23	Campanula	5023	2018-08-01-10-42-38	0	0	x	-5	0	47.7	24.2	48.1	24.2	48.1	0.391	25923			36
536	174672	23	Campanula	5023	2018-08-01-10-42-40	0	0	x	-5	0	47.8	24.2	48.2	24.2	48.2	0.391	25923			37
537	174673	23	Campanula	5023	2018-08-01-10-42-42	0	0	x	-5	0	47.8	24.2	48.2	24.2	48.2	0.391	25923			38
538	174674	23	Campanula	5023	2018-08-01-10-42-44	0	0	x	-5	0	47.8	24.2	48.1	24.2	48.1	0.291	25923			39
539	174675	23	Campanula	5023	2018-08-01-10-42-46	0	0	x	-5	0	47.8	24.2	48.1	24.2	48.1	0.291	25923			40
540	174676	23	Campanula	5023	2018-08-01-10-42-48	0	0	x	-5	0	47.9	24.3	48	24.2	48	0.091	25923			41
541	174677	23	Campanula	5023	2018-08-01-10-42-50	0	0	x	-5	0	47.9	24.3	48	24.2	48	0.091	25923			42
542	174678	23	Campanula	5023	2018-08-01-10-42-52	0	0	x	-5	0	47.8	24.2	48	24.2	48	0.191	25923			43
543	174679	23	Campanula	5023	2018-08-01-10-42-54	0	0	x	-5	0	47.9	24.3	48	24.2	48	0.091	25923			44
544	174680	23	Campanula	5023	2018-08-01-10-42-56	0	0	x	-5	0	47.9	24.3	48	24.2	48	0.091	25923			45
545	174681	23	Campanula	5023	2018-08-01-10-42-58	0	0	x	-5	0	47.7	24.2	48	24.2	48	0.291	25923			46
546	174682	23	Campanula	5023	2018-08-01-10-43-00	0	0	x	-5	0	47.8	24.3	48	24.2	48	0.191	25923			47
547	174683	23	Campanula	5023	2018-08-01-10-43-02	0	0	x	-5	0	47.7	24.2	48	24.2	48	0.291	25923			48
548	174684	23	Campanula	5023	2018-08-01-10-43-04	0	0	x	-5	0	47.8	24.3	48	24.2	48	0.191	25923			49
549	174685	23	Campanula	5023	2018-08-01-10-43-06	0	0	x	-5	0	47.7	24.2	48	24.2	48	0.291	25923			50
550	174686	23	Campanula	5023	2018-08-01-10-43-08	0	0	x	-5	0	47.8	24.3	48	24.2	48	0.191	25923			51
551	174687	23	Campanula	5023	2018-08-01-10-43-10	0	0	x	-5	0	47.8	24.3	48	24.2	48	0.191	25923			52
552	174688	23	Campanula	5023	2018-08-01-10-43-12	0	0	x	-5	0	47.8	24.3	48	24.2	48	0.191	25923			53
553	174689	23	Campanula	5023	2018-08-01-10-43-14	0	0	x	-5	0	47.7	24.2	48	24.2	48	0.291	25923			54
554	174690	23	Campanula	5023	2018-08-01-10-43-16	0	0	x	-5	0	47.8	24.3	48	24.1	48	0.191	25923			55
555	174691	23	Campanula	5023	2018-08-01-10-43-18	0	0	x	-5	0	47.7	24.2	48	24.2	48	0.291	25923			56
556	174692	23	Campanula	5023	2018-08-01-10-43-20	0	0	x	-5	0	47.7	24.2	48	24.2	48	0.291	25923			57
557	174693	23	Campanula	5023	2018-08-01-10-43-22	0	0	x	-5	0	47.7	24.2	48	24.2	48	0.291	25923			58
558	174694	23	Campanula	5023	2018-08-01-10-43-24	0	0	x	-5	0	47.8	24.3	48.1	24.2	48.1	0.291	25923			59
559	174695	23	Campanula	5023	2018-08-01-10-43-26	0	0	x	-5	0	47.8	24.3	48.1	24.2	48.1	0.291	25923			60
560	174696	23	Campanula	5023	2018-08-01-10-43-28	0	0	x	-5	0	47.8	24.3	48.1	24.2	48.1	0.291	25923			61
561	174697	23	Campanula	5023	2018-08-01-10-43-30	0	0	x	-5	0	47.7	24.2	48.1	24.2	48.1	0.391	25923			62
562	174698	23	Campanula	5023	2018-08-01-10-43-32	0	0	x	-5	0	47.8	24.3	48.1	24.2	48.1	0.291	25923			63
563	174699	23	Campanula	5023	2018-08-01-10-43-34	0	0	x	-5	0	47.7	24.2	48.2	24.2	48.2	0.491	25923			64
564	174700	23	Campanula	5023	2018-08-01-10-43-36	0	0	x	-5	0	47.7	24.2	48.2	24.2	48.2	0.491	25923			65
565	174701	23	Campanula	5023	2018-08-01-10-43-38	0	0	x	-5	0	47.8	24.3	48.1	24.2	48.1	0.291	25923			66
566	174702	23	Campanula	5023	2018-08-01-10-43-40	0	0	x	-5	0	47.7	24.2	48.1	24.2	48.1	0.391	25923			67
567	174703	23	Campanula	5023	2018-08-01-10-43-42	0	0	x	-5	0	47.8	24.3	48.1	24.2	48.1	0.291	25923			68
568	174704	23	Campanula	5023	2018-08-01-10-43-44	0	0	x	-5	0	47.8	24.3	48.1	24.2	48.1	0.291	25923			69
569	174705	23	Campanula	5023	2018-08-01-10-43-46	0	0	x	-5	0	47.8	24.3	48.1	24.2	48.1	0.291	25923			70
570	174706	23	Campanula	5023	2018-08-01-10-43-48	0	0	x	-5	0	47.7	24.2	48.1	24.2	48.1	0.391	25923			71
571	174707	23	Campanula	5023	2018-08-01-10-43-50	0	0	x	-5	0	47.8	24.3	48.1	24.2	48.1	0.291	25923			72
572	174708	23	Campanula	5023	2018-08-01-10-43-52	0	0	x	-5	0	47.7	24.2	48.1	24.2	48.1	0.391	25923			73
573	174709	23	Campanula	5023	2018-08-01-10-43-54	0	0	x	-5	0	47.8	24.3	48.1	24.2	48.1	0.291	25923			74
574	174710	23	Campanula	5023	2018-08-01-10-43-56	0	0	x	-5	0	47.8	24.3	48.1	24.2	48.1	0.291	25923			75
575	174711	23	Campanula	5023	2018-08-01-10-43-58	0	0	x	-5	0	47.7	24.2	48.1	24.2	48.1	0.391	25923			76
576	174712	23	Campanula	5023	2018-08-01-10-44-00	0	0	x	-5	0	47.8	24.3	48.1	24.2	48.1	0.291	25923			77
577	174713	23	Campanula	5023	2018-08-01-10-44-02	0	0	x	-5	0	47.8	24.3	48.1	24.2	48.1	0.291	25923			78
578	174714	23	Campanula	5023	2018-08-01-10-44-04	0	0	x	-5	0	47.8	24.3	48.1	24.2	48.1	0.291	25923			79
579	174715	23	Campanula	5023	2018-08-01-10-44-06	0	0	x	-5	0	47.7	24.2	48.1	24.2	48.1	0.391	25923			80
580	174716	23	Campanula	5023	2018-08-01-10-44-08	0	0	x	-5	0	47.7	24.2	48.1	24.2	48.1	0.391	25923			81
581	174717	23	Campanula	5023	2018-08-01-10-44-10	0	0	x	-5	0	47.7	24.2	48.1	24.2	48.1	0.391	25923			82
582	174718	23	Campanula	5023	2018-08-01-10-44-12	0	0	x	-5	0	47.7	24.2	48	24.2	48	0.291	25923			83
583	174719	23	Campanula	5023	2018-08-01-10-44-14	0	0	x	-5	0	47.7	24.2	48	24.2	48	0.291	25923			84
584	174720	23	Campanula	5023	2018-08-01-10-44-16	0	0	x	-5	0	47.7	24.2	48	24.2	48	0.291	25923			85
585	174721	23	Campanula	5023	2018-08-01-10-44-18	0	0	x	-5	0	47.8	24.3	48	24.2	48	0.191	25923			86
586	174722	23	Campanula	5023	2018-08-01-10-44-20	0	0	x	-5	0	47.7	24.2	48	24.2	48	0.291	25923			87
587	174723	23	Campanula	5023	2018-08-01-10-44-22	0	0	x	-5	0	47.7	24.2	48	24.2	48	0.291	25923			88
588	174724	23	Campanula	5023	2018-08-01-10-44-24	0	0	x	-5	0	47.7	24.2	48	24.2	48	0.291	25923			89
589	174725	23	Campanula	5023	2018-08-01-10-44-26	0	0	x	-5	0	47.8	24.3	48	24.2	48	0.191	25923			90
590	174726	23	Campanula	5023	2018-08-01-10-44-28	0	0	x	-5	0	47.8	24.3	48	24.2	48	0.191	25923	Last10	Here	91
591	174727	23	Campanula	5023	2018-08-01-10-44-30	0	0	x	-5	0	47.7	24.2	48	24.2	48	0.291	25923	Last10	Here	92
592	174728	23	Campanula	5023	2018-08-01-10-44-32	0	0	x	-5	0	47.8	24.3	48	24.2	48	0.191	25923	Last10	Here	93
593	174729	23	Campanula	5023	2018-08-01-10-44-34	0	0	x	-5	0	47.8	24.3	48	24.2	48	0.191	25923	Last10	Here	94
594	174730	23	Campanula	5023	2018-08-01-10-44-36	0	0	x	-5	0	47.8	24.3	48	24.2	48	0.191	25923	Last10	Here	95
595	174731	23	Campanula	5023	2018-08-01-10-44-38	0	0	x	-5	0	47.7	24.2	48	24.2	48	0.291	25923	Last10	Here	96
596	174732	23	Campanula	5023	2018-08-01-10-44-40	0	0	x	-5	0	47.7	24.2	48	24.2	48	0.291	25923	Last10	Here	97
597	174733	23	Campanula	5023	2018-08-01-10-44-42	0	0	x	-5	0	47.7	24.2	48	24.2	48	0.291	25923	Last10	Here	98
598	174734	23	Campanula	5023	2018-08-01-10-44-44	0	0	x	-5	0	47.8	24.3	48	24.2	48	0.191	25923	Last10	Here	99
599	174735	23	Campanula	5023	2018-08-01-10-44-46	0	0	x	-5	0	47.7	24.2	48	24.2	48	0.291	25923	Last10	Here	100
600	174736	23	Campanula	5023	2018-08-01-10-45-19	0	0	x	0	0	47.8	24.3	48	24.2	48	0.191	25924	First10	Here	1
601	174737	23	Campanula	5023	2018-08-01-10-45-21	0	0	x	0	0	47.7	24.2	48	24.2	48	0.291	25924	First10	Here	2
602	174738	23	Campanula	5023	2018-08-01-10-45-23	0	0	x	0	0	47.7	24.2	48	24.2	48	0.291	25924	First10	Here	3
603	174739	23	Campanula	5023	2018-08-01-10-45-25	0	0	x	0	0	47.7	24.2	48	24.2	48	0.291	25924	First10	Here	4
604	174740	23	Campanula	5023	2018-08-01-10-45-27	0	0	x	0	0	47.8	24.3	48	24.2	48	0.191	25924	First10	Here	5
605	174741	23	Campanula	5023	2018-08-01-10-45-29	0	0	x	0	0	47.7	24.2	48	24.2	48	0.291	25924	First10	Here	6
606	174742	23	Campanula	5023	2018-08-01-10-45-31	0	0	x	0	0	47.7	24.2	48	24.2	48	0.291	25924	First10	Here	7
607	174743	23	Campanula	5023	2018-08-01-10-45-33	0	0	x	0	0	47.7	24.2	48	24.1	48	0.291	25924	First10	Here	8
608	174744	23	Campanula	5023	2018-08-01-10-45-35	0	0	x	0	0	47.8	24.3	48	24.1	48	0.191	25924	First10	Here	9
609	174745	23	Campanula	5023	2018-08-01-10-45-37	0	0	x	0	0	47.7	24.2	48.1	24.2	48.1	0.391	25924	First10	Here	10
610	174746	23	Campanula	5023	2018-08-01-10-45-39	0	0	x	0	0	47.8	24.3	48	24.2	48	0.191	25924			11
611	174747	23	Campanula	5023	2018-08-01-10-45-41	0	0	x	0	0	47.8	24.3	48	24.2	48	0.191	25924			12
612	174748	23	Campanula	5023	2018-08-01-10-45-43	0	0	x	0	0	47.7	24.2	48	24.2	48	0.291	25924			13
613	174749	23	Campanula	5023	2018-08-01-10-45-45	0	0	x	0	0	47.8	24.3	48.1	24.2	48.1	0.291	25924			14
614	174750	23	Campanula	5023	2018-08-01-10-45-47	0	0	x	0	0	47.8	24.3	48.1	24.2	48.1	0.291	25924			15
615	174751	23	Campanula	5023	2018-08-01-10-45-49	0	0	x	0	0	47.7	24.2	48.1	24.2	48.1	0.391	25924			16
616	174752	23	Campanula	5023	2018-08-01-10-45-51	0	0	x	0	0	47.7	24.2	48	24.1	48	0.291	25924			17
617	174753	23	Campanula	5023	2018-08-01-10-45-53	0	0	x	0	0	47.7	24.2	48.1	24.2	48.1	0.391	25924			18
618	174754	23	Campanula	5023	2018-08-01-10-45-55	0	0	x	0	0	47.7	24.2	48.1	24.2	48.1	0.391	25924			19
619	174755	23	Campanula	5023	2018-08-01-10-45-57	0	0	x	0	0	47.8	24.3	48.1	24.2	48.1	0.291	25924			20
620	174756	23	Campanula	5023	2018-08-01-10-45-59	0	0	x	0	0	47.7	24.2	48.1	24.2	48.1	0.391	25924			21
621	174757	23	Campanula	5023	2018-08-01-10-46-01	0	0	x	0	0	47.7	24.2	48.1	24.2	48.1	0.391	25924			22
622	174758	23	Campanula	5023	2018-08-01-10-46-03	0	0	x	0	0	47.7	24.2	48.1	24.2	48.1	0.391	25924			23
623	174759	23	Campanula	5023	2018-08-01-10-46-05	0	0	x	0	0	47.8	24.3	48	24.1	48	0.191	25924			24
624	174760	23	Campanula	5023	2018-08-01-10-46-07	0	0	x	0	0	47.7	24.2	48.1	24.2	48.1	0.391	25924			25
625	174761	23	Campanula	5023	2018-08-01-10-46-09	0	0	x	0	0	47.8	24.3	48.1	24.2	48.1	0.291	25924			26
626	174762	23	Campanula	5023	2018-08-01-10-46-11	0	0	x	0	0	47.8	24.3	48	24.1	48	0.191	25924			27
627	174763	23	Campanula	5023	2018-08-01-10-46-13	0	0	x	0	0	47.8	24.3	48.1	24.2	48.1	0.291	25924			28
628	174764	23	Campanula	5023	2018-08-01-10-46-15	0	0	x	0	0	47.8	24.3	48.1	24.2	48.1	0.291	25924			29
629	174765	23	Campanula	5023	2018-08-01-10-46-17	0	0	x	0	0	47.7	24.2	48.1	24.2	48.1	0.391	25924			30
630	174766	23	Campanula	5023	2018-08-01-10-46-19	0	0	x	0	0	47.7	24.2	48.1	24.2	48.1	0.391	25924			31
631	174767	23	Campanula	5023	2018-08-01-10-46-21	0	0	x	0	0	47.8	24.3	48.1	24.2	48.1	0.291	25924			32
632	174768	23	Campanula	5023	2018-08-01-10-46-23	0	0	x	0	0	47.7	24.2	48.1	24.2	48.1	0.391	25924			33
633	174769	23	Campanula	5023	2018-08-01-10-46-25	0	0	x	0	0	47.7	24.2	48.1	24.2	48.1	0.391	25924			34
634	174770	23	Campanula	5023	2018-08-01-10-46-27	0	0	x	0	0	47.7	24.2	48	24.1	48	0.291	25924			35
635	174771	23	Campanula	5023	2018-08-01-10-46-29	0	0	x	0	0	47.7	24.3	48.1	24.2	48.1	0.391	25924			36
636	174772	23	Campanula	5023	2018-08-01-10-46-31	0	0	x	0	0	47.7	24.2	48.1	24.2	48.1	0.391	25924			37
637	174773	23	Campanula	5023	2018-08-01-10-46-33	0	0	x	0	0	47.8	24.3	48.1	24.2	48.1	0.291	25924			38
638	174774	23	Campanula	5023	2018-08-01-10-46-35	0	0	x	0	0	47.7	24.2	48.1	24.2	48.1	0.391	25924			39
639	174775	23	Campanula	5023	2018-08-01-10-46-37	0	0	x	0	0	47.7	24.2	48.1	24.2	48.1	0.391	25924			40
640	174776	23	Campanula	5023	2018-08-01-10-46-39	0	0	x	0	0	47.7	24.2	48.1	24.2	48.1	0.391	25924			41
641	174777	23	Campanula	5023	2018-08-01-10-46-41	0	0	x	0	0	47.7	24.3	48.2	24.2	48.2	0.491	25924			42
642	174778	23	Campanula	5023	2018-08-01-10-46-43	0	0	x	0	0	47.7	24.2	48.2	24.2	48.2	0.491	25924			43
643	174779	23	Campanula	5023	2018-08-01-10-46-45	0	0	x	0	0	47.7	24.2	48.2	24.2	48.2	0.491	25924			44
644	174780	23	Campanula	5023	2018-08-01-10-46-47	0	0	x	0	0	47.7	24.2	48.2	24.2	48.2	0.491	25924			45
645	174781	23	Campanula	5023	2018-08-01-10-46-49	0	0	x	0	0	47.7	24.2	48.1	24.2	48.1	0.391	25924			46
646	174782	23	Campanula	5023	2018-08-01-10-46-51	0	0	x	0	0	47.7	24.2	48.2	24.2	48.2	0.491	25924			47
647	174783	23	Campanula	5023	2018-08-01-10-46-53	0	0	x	0	0	47.7	24.2	48.1	24.2	48.1	0.391	25924			48
648	174784	23	Campanula	5023	2018-08-01-10-46-55	0	0	x	0	0	47.7	24.2	48.1	24.2	48.1	0.391	25924			49
649	174785	23	Campanula	5023	2018-08-01-10-46-57	0	0	x	0	0	47.7	24.3	48.1	24.2	48.1	0.391	25924			50
650	174786	23	Campanula	5023	2018-08-01-10-46-59	0	0	x	0	0	47.6	24.2	48.1	24.2	48.1	0.491	25924			51
651	174787	23	Campanula	5023	2018-08-01-10-47-01	0	0	x	0	0	47.7	24.2	48.1	24.2	48.1	0.391	25924			52
652	174788	23	Campanula	5023	2018-08-01-10-47-03	0	0	x	0	0	47.8	24.3	48.1	24.2	48.1	0.291	25924			53
653	174789	23	Campanula	5023	2018-08-01-10-47-05	0	0	x	0	0	47.7	24.2	48.1	24.2	48.1	0.391	25924			54
654	174790	23	Campanula	5023	2018-08-01-10-47-07	0	0	x	0	0	47.7	24.2	48.2	24.2	48.2	0.491	25924			55
655	174791	23	Campanula	5023	2018-08-01-10-47-09	0	0	x	0	0	47.7	24.2	48.2	24.2	48.2	0.491	25924			56
656	174792	23	Campanula	5023	2018-08-01-10-47-11	0	0	x	0	0	47.7	24.2	48.1	24.2	48.1	0.391	25924			57
657	174793	23	Campanula	5023	2018-08-01-10-47-13	0	0	x	0	0	47.8	24.3	48.1	24.2	48.1	0.291	25924			58
658	174794	23	Campanula	5023	2018-08-01-10-47-15	0	0	x	0	0	47.8	24.3	48.1	24.2	48.1	0.291	25924			59
659	174795	23	Campanula	5023	2018-08-01-10-47-17	0	0	x	0	0	47.7	24.2	48.1	24.2	48.1	0.391	25924			60
660	174796	23	Campanula	5023	2018-08-01-10-47-19	0	0	x	0	0	47.7	24.2	48.1	24.2	48.1	0.391	25924			61
661	174797	23	Campanula	5023	2018-08-01-10-47-21	0	0	x	0	0	47.7	24.3	48.1	24.2	48.1	0.391	25924			62
662	174798	23	Campanula	5023	2018-08-01-10-47-23	0	0	x	0	0	47.7	24.2	48.1	24.2	48.1	0.391	25924			63
663	174799	23	Campanula	5023	2018-08-01-10-47-25	0	0	x	0	0	47.7	24.3	48.1	24.2	48.1	0.391	25924			64
664	174800	23	Campanula	5023	2018-08-01-10-47-27	0	0	x	0	0	47.7	24.3	48	24.2	48	0.291	25924			65
665	174801	23	Campanula	5023	2018-08-01-10-47-29	0	0	x	0	0	47.6	24.2	48	24.2	48	0.391	25924			66
666	174802	23	Campanula	5023	2018-08-01-10-47-31	0	0	x	0	0	47.7	24.3	48	24.2	48	0.291	25924			67
667	174803	23	Campanula	5023	2018-08-01-10-47-33	0	0	x	0	0	47.7	24.3	48	24.2	48	0.291	25924			68
668	174804	23	Campanula	5023	2018-08-01-10-47-35	0	0	x	0	0	47.6	24.2	48	24.2	48	0.391	25924			69
669	174805	23	Campanula	5023	2018-08-01-10-47-37	0	0	x	0	0	47.7	24.3	48	24.2	48	0.291	25924			70
670	174806	23	Campanula	5023	2018-08-01-10-47-39	0	0	x	0	0	47.7	24.3	48	24.2	48	0.291	25924			71
671	174807	23	Campanula	5023	2018-08-01-10-47-41	0	0	x	0	0	47.6	24.2	48	24.2	48	0.391	25924			72
672	174808	23	Campanula	5023	2018-08-01-10-47-43	0	0	x	0	0	47.6	24.2	48	24.2	48	0.391	25924			73
673	174809	23	Campanula	5023	2018-08-01-10-47-45	0	0	x	0	0	47.6	24.2	48	24.2	48	0.391	25924			74
674	174810	23	Campanula	5023	2018-08-01-10-47-47	0	0	x	0	0	47.6	24.2	48	24.2	48	0.391	25924			75
675	174811	23	Campanula	5023	2018-08-01-10-47-49	0	0	x	0	0	47.6	24.2	48	24.2	48	0.391	25924			76
676	174812	23	Campanula	5023	2018-08-01-10-47-51	0	0	x	0	0	47.7	24.3	48	24.2	48	0.291	25924			77
677	174813	23	Campanula	5023	2018-08-01-10-47-53	0	0	x	0	0	47.6	24.2	48	24.2	48	0.391	25924			78
678	174814	23	Campanula	5023	2018-08-01-10-47-55	0	0	x	0	0	47.6	24.2	48	24.2	48	0.391	25924			79
679	174815	23	Campanula	5023	2018-08-01-10-47-57	0	0	x	0	0	47.6	24.2	48	24.2	48	0.391	25924			80
680	174816	23	Campanula	5023	2018-08-01-10-47-59	0	0	x	0	0	47.6	24.2	48	24.2	48	0.391	25924			81
681	174817	23	Campanula	5023	2018-08-01-10-48-01	0	0	x	0	0	47.7	24.3	48	24.2	48	0.291	25924			82
682	174818	23	Campanula	5023	2018-08-01-10-48-03	0	0	x	0	0	47.6	24.2	48	24.2	48	0.391	25924			83
683	174819	23	Campanula	5023	2018-08-01-10-48-05	0	0	x	0	0	47.6	24.2	48	24.2	48	0.391	25924			84
684	174820	23	Campanula	5023	2018-08-01-10-48-07	0	0	x	0	0	47.7	24.3	48	24.2	48	0.291	25924			85
685	174821	23	Campanula	5023	2018-08-01-10-48-09	0	0	x	0	0	47.7	24.3	48	24.2	48	0.291	25924			86
686	174822	23	Campanula	5023	2018-08-01-10-48-11	0	0	x	0	0	47.6	24.2	48	24.2	48	0.391	25924			87
687	174823	23	Campanula	5023	2018-08-01-10-48-13	0	0	x	0	0	47.7	24.3	48	24.2	48	0.291	25924			88
688	174824	23	Campanula	5023	2018-08-01-10-48-15	0	0	x	0	0	47.6	24.2	48	24.2	48	0.391	25924			89
689	174825	23	Campanula	5023	2018-08-01-10-48-17	0	0	x	0	0	47.7	24.3	48	24.2	48	0.291	25924			90
690	174826	23	Campanula	5023	2018-08-01-10-48-19	0	0	x	0	0	47.7	24.3	48	24.2	48	0.291	25924	Last10	Here	91
691	174827	23	Campanula	5023	2018-08-01-10-48-21	0	0	x	0	0	47.6	24.2	48	24.2	48	0.391	25924	Last10	Here	92
692	174828	23	Campanula	5023	2018-08-01-10-48-23	0	0	x	0	0	47.6	24.2	48	24.2	48	0.391	25924	Last10	Here	93
693	174829	23	Campanula	5023	2018-08-01-10-48-25	0	0	x	0	0	47.7	24.3	48	24.2	48	0.291	25924	Last10	Here	94
694	174830	23	Campanula	5023	2018-08-01-10-48-27	0	0	x	0	0	47.6	24.2	48	24.2	48	0.391	25924	Last10	Here	95
695	174831	23	Campanula	5023	2018-08-01-10-48-29	0	0	x	0	0	47.6	24.2	48.1	24.2	48.1	0.491	25924	Last10	Here	96
696	174832	23	Campanula	5023	2018-08-01-10-48-31	0	0	x	0	0	47.7	24.3	48	24.2	48	0.291	25924	Last10	Here	97
697	174833	23	Campanula	5023	2018-08-01-10-48-33	0	0	x	0	0	47.6	24.2	48.1	24.2	48.1	0.491	25924	Last10	Here	98
698	174834	23	Campanula	5023	2018-08-01-10-48-35	0	0	x	0	0	47.7	24.3	48.1	24.2	48.1	0.391	25924	Last10	Here	99
699	174835	23	Campanula	5023	2018-08-01-10-48-37	0	0	x	0	0	47.7	24.3	48.1	24.2	48.1	0.391	25924	Last10	Here	100
700	174836	23	Campanula	5023	2018-08-01-10-49-09	0	0	x	5	0	47.7	24.3	47.9	24.2	47.9	0.191	25925	First10	Here	1
701	174837	23	Campanula	5023	2018-08-01-10-49-11	0	0	x	5	0	47.7	24.3	47.9	24.2	47.9	0.191	25925	First10	Here	2
702	174838	23	Campanula	5023	2018-08-01-10-49-13	0	0	x	5	0	47.7	24.3	47.9	24.2	47.9	0.191	25925	First10	Here	3
703	174839	23	Campanula	5023	2018-08-01-10-49-15	0	0	x	5	0	47.6	24.2	47.9	24.2	47.9	0.291	25925	First10	Here	4
704	174840	23	Campanula	5023	2018-08-01-10-49-17	0	0	x	5	0	47.7	24.3	47.9	24.2	47.9	0.191	25925	First10	Here	5
705	174841	23	Campanula	5023	2018-08-01-10-49-19	0	0	x	5	0	47.7	24.3	47.9	24.2	47.9	0.191	25925	First10	Here	6
706	174842	23	Campanula	5023	2018-08-01-10-49-21	0	0	x	5	0	47.7	24.3	47.9	24.2	47.9	0.191	25925	First10	Here	7
707	174843	23	Campanula	5023	2018-08-01-10-49-23	0	0	x	5	0	47.6	24.2	47.9	24.2	47.9	0.291	25925	First10	Here	8
708	174844	23	Campanula	5023	2018-08-01-10-49-25	0	0	x	5	0	47.7	24.3	47.9	24.2	47.9	0.191	25925	First10	Here	9
709	174845	23	Campanula	5023	2018-08-01-10-49-27	0	0	x	5	0	47.7	24.3	47.9	24.2	47.9	0.191	25925	First10	Here	10
710	174846	23	Campanula	5023	2018-08-01-10-49-29	0	0	x	5	0	47.6	24.2	47.8	24.2	47.8	0.191	25925			11
711	174847	23	Campanula	5023	2018-08-01-10-49-31	0	0	x	5	0	47.6	24.2	47.8	24.2	47.8	0.191	25925			12
712	174848	23	Campanula	5023	2018-08-01-10-49-33	0	0	x	5	0	47.7	24.3	47.8	24.2	47.8	0.091	25925			13
713	174849	23	Campanula	5023	2018-08-01-10-49-35	0	0	x	5	0	47.7	24.3	47.8	24.2	47.8	0.091	25925			14
714	174850	23	Campanula	5023	2018-08-01-10-49-37	0	0	x	5	0	47.7	24.3	47.8	24.2	47.8	0.091	25925			15
715	174851	23	Campanula	5023	2018-08-01-10-49-39	0	0	x	5	0	47.7	24.3	47.8	24.2	47.8	0.091	25925			16
716	174852	23	Campanula	5023	2018-08-01-10-49-41	0	0	x	5	0	47.7	24.3	47.8	24.2	47.8	0.091	25925			17
717	174853	23	Campanula	5023	2018-08-01-10-49-43	0	0	x	5	0	47.7	24.3	47.8	24.2	47.8	0.091	25925			18
718	174854	23	Campanula	5023	2018-08-01-10-49-45	0	0	x	5	0	47.7	24.3	47.8	24.2	47.8	0.091	25925			19
719	174855	23	Campanula	5023	2018-08-01-10-49-47	0	0	x	5	0	47.7	24.3	47.8	24.2	47.8	0.091	25925			20
720	174856	23	Campanula	5023	2018-08-01-10-49-49	0	0	x	5	0	47.7	24.3	47.8	24.2	47.8	0.091	25925			21
721	174857	23	Campanula	5023	2018-08-01-10-49-51	0	0	x	5	0	47.7	24.3	47.8	24.2	47.8	0.091	25925			22
722	174858	23	Campanula	5023	2018-08-01-10-49-53	0	0	x	5	0	47.6	24.2	47.8	24.2	47.8	0.191	25925			23
723	174859	23	Campanula	5023	2018-08-01-10-49-55	0	0	x	5	0	47.6	24.2	47.8	24.2	47.8	0.191	25925			24
724	174860	23	Campanula	5023	2018-08-01-10-49-57	0	0	x	5	0	47.6	24.2	47.8	24.2	47.8	0.191	25925			25
725	174861	23	Campanula	5023	2018-08-01-10-49-59	0	0	x	5	0	47.5	24.2	47.8	24.2	47.8	0.291	25925			26
726	174862	23	Campanula	5023	2018-08-01-10-50-02	0	0	x	5	0	47.6	24.3	47.8	24.2	47.8	0.191	25925			27
727	174863	23	Campanula	5023	2018-08-01-10-50-04	0	0	x	5	0	47.6	24.3	47.8	24.2	47.8	0.191	25925			28
728	174864	23	Campanula	5023	2018-08-01-10-50-06	0	0	x	5	0	47.6	24.3	47.8	24.2	47.8	0.191	25925			29
729	174865	23	Campanula	5023	2018-08-01-10-50-08	0	0	x	5	0	47.6	24.3	47.8	24.2	47.8	0.191	25925			30
730	174866	23	Campanula	5023	2018-08-01-10-50-10	0	0	x	5	0	47.6	24.3	47.8	24.2	47.8	0.191	25925			31
731	174867	23	Campanula	5023	2018-08-01-10-50-12	0	0	x	5	0	47.6	24.3	47.8	24.2	47.8	0.191	25925			32
732	174868	23	Campanula	5023	2018-08-01-10-50-14	0	0	x	5	0	47.6	24.3	47.8	24.2	47.8	0.191	25925			33
733	174869	23	Campanula	5023	2018-08-01-10-50-16	0	0	x	5	0	47.6	24.3	47.8	24.2	47.8	0.191	25925			34
734	174870	23	Campanula	5023	2018-08-01-10-50-18	0	0	x	5	0	47.6	24.3	47.8	24.2	47.8	0.191	25925			35
735	174871	23	Campanula	5023	2018-08-01-10-50-20	0	0	x	5	0	47.6	24.3	47.8	24.2	47.8	0.191	25925			36
736	174872	23	Campanula	5023	2018-08-01-10-50-22	0	0	x	5	0	47.6	24.3	47.8	24.2	47.8	0.191	25925			37
737	174873	23	Campanula	5023	2018-08-01-10-50-24	0	0	x	5	0	47.6	24.3	47.8	24.2	47.8	0.191	25925			38
738	174874	23	Campanula	5023	2018-08-01-10-50-26	0	0	x	5	0	47.6	24.3	47.8	24.2	47.8	0.191	25925			39
739	174875	23	Campanula	5023	2018-08-01-10-50-28	0	0	x	5	0	47.6	24.3	47.8	24.2	47.8	0.191	25925			40
740	174876	23	Campanula	5023	2018-08-01-10-50-30	0	0	x	5	0	47.6	24.3	47.8	24.2	47.8	0.191	25925			41
741	174877	23	Campanula	5023	2018-08-01-10-50-32	0	0	x	5	0	47.6	24.3	47.8	24.2	47.8	0.191	25925			42
742	174878	23	Campanula	5023	2018-08-01-10-50-34	0	0	x	5	0	47.6	24.3	47.8	24.2	47.8	0.191	25925			43
743	174879	23	Campanula	5023	2018-08-01-10-50-36	0	0	x	5	0	47.6	24.3	47.8	24.2	47.8	0.191	25925			44
744	174880	23	Campanula	5023	2018-08-01-10-50-38	0	0	x	5	0	47.6	24.3	47.8	24.2	47.8	0.191	25925			45
745	174881	23	Campanula	5023	2018-08-01-10-50-40	0	0	x	5	0	47.6	24.3	47.8	24.2	47.8	0.191	25925			46
746	174882	23	Campanula	5023	2018-08-01-10-50-42	0	0	x	5	0	47.6	24.3	47.8	24.2	47.8	0.191	25925			47
747	174883	23	Campanula	5023	2018-08-01-10-50-44	0	0	x	5	0	47.6	24.3	47.8	24.2	47.8	0.191	25925			48
748	174884	23	Campanula	5023	2018-08-01-10-50-46	0	0	x	5	0	47.6	24.3	47.8	24.2	47.8	0.191	25925			49
749	174885	23	Campanula	5023	2018-08-01-10-50-48	0	0	x	5	0	47.6	24.3	47.8	24.2	47.8	0.191	25925			50
750	174886	23	Campanula	5023	2018-08-01-10-50-50	0	0	x	5	0	47.6	24.3	47.8	24.2	47.8	0.191	25925			51
751	174887	23	Campanula	5023	2018-08-01-10-50-52	0	0	x	5	0	47.6	24.3	47.8	24.2	47.8	0.191	25925			52
752	174888	23	Campanula	5023	2018-08-01-10-50-54	0	0	x	5	0	47.6	24.3	47.8	24.2	47.8	0.191	25925			53
753	174889	23	Campanula	5023	2018-08-01-10-50-56	0	0	x	5	0	47.6	24.3	47.8	24.2	47.8	0.191	25925			54
754	174890	23	Campanula	5023	2018-08-01-10-50-58	0	0	x	5	0	47.5	24.2	47.8	24.2	47.8	0.291	25925			55
755	174891	23	Campanula	5023	2018-08-01-10-51-00	0	0	x	5	0	47.6	24.3	47.8	24.2	47.8	0.191	25925			56
756	174892	23	Campanula	5023	2018-08-01-10-51-02	0	0	x	5	0	47.6	24.3	47.8	24.2	47.8	0.191	25925			57
757	174893	23	Campanula	5023	2018-08-01-10-51-04	0	0	x	5	0	47.6	24.3	47.8	24.2	47.8	0.191	25925			58
758	174894	23	Campanula	5023	2018-08-01-10-51-06	0	0	x	5	0	47.6	24.3	47.8	24.2	47.8	0.191	25925			59
759	174895	23	Campanula	5023	2018-08-01-10-51-08	0	0	x	5	0	47.6	24.3	47.8	24.2	47.8	0.191	25925			60
760	174896	23	Campanula	5023	2018-08-01-10-51-10	0	0	x	5	0	47.6	24.3	47.8	24.2	47.8	0.191	25925			61
761	174897	23	Campanula	5023	2018-08-01-10-51-12	0	0	x	5	0	47.6	24.3	47.9	24.2	47.9	0.291	25925			62
762	174898	23	Campanula	5023	2018-08-01-10-51-14	0	0	x	5	0	47.6	24.3	47.8	24.2	47.8	0.191	25925			63
763	174899	23	Campanula	5023	2018-08-01-10-51-16	0	0	x	5	0	47.6	24.3	47.9	24.2	47.9	0.291	25925			64
764	174900	23	Campanula	5023	2018-08-01-10-51-18	0	0	x	5	0	47.6	24.3	47.8	24.2	47.8	0.191	25925			65
765	174901	23	Campanula	5023	2018-08-01-10-51-20	0	0	x	5	0	47.6	24.3	47.9	24.2	47.9	0.291	25925			66
766	174902	23	Campanula	5023	2018-08-01-10-51-22	0	0	x	5	0	47.6	24.3	47.8	24.2	47.8	0.191	25925			67
767	174903	23	Campanula	5023	2018-08-01-10-51-24	0	0	x	5	0	47.6	24.3	47.8	24.2	47.8	0.191	25925			68
768	174904	23	Campanula	5023	2018-08-01-10-51-26	0	0	x	5	0	47.5	24.3	47.8	24.2	47.8	0.291	25925			69
769	174905	23	Campanula	5023	2018-08-01-10-51-28	0	0	x	5	0	47.6	24.3	47.8	24.2	47.8	0.191	25925			70
770	174906	23	Campanula	5023	2018-08-01-10-51-30	0	0	x	5	0	47.6	24.3	47.9	24.2	47.9	0.291	25925			71
771	174907	23	Campanula	5023	2018-08-01-10-51-32	0	0	x	5	0	47.6	24.3	47.8	24.2	47.8	0.191	25925			72
772	174908	23	Campanula	5023	2018-08-01-10-51-34	0	0	x	5	0	47.6	24.3	47.8	24.2	47.8	0.191	25925			73
773	174909	23	Campanula	5023	2018-08-01-10-51-36	0	0	x	5	0	47.5	24.3	47.8	24.2	47.8	0.291	25925			74
774	174910	23	Campanula	5023	2018-08-01-10-51-38	0	0	x	5	0	47.6	24.3	47.9	24.2	47.9	0.291	25925			75
775	174911	23	Campanula	5023	2018-08-01-10-51-40	0	0	x	5	0	47.6	24.3	47.9	24.2	47.9	0.291	25925			76
776	174912	23	Campanula	5023	2018-08-01-10-51-42	0	0	x	5	0	47.5	24.3	47.9	24.2	47.9	0.391	25925			77
777	174913	23	Campanula	5023	2018-08-01-10-51-44	0	0	x	5	0	47.6	24.3	47.8	24.2	47.8	0.191	25925			78
778	174914	23	Campanula	5023	2018-08-01-10-51-46	0	0	x	5	0	47.6	24.3	47.9	24.2	47.9	0.291	25925			79
779	174915	23	Campanula	5023	2018-08-01-10-51-48	0	0	x	5	0	47.5	24.3	47.9	24.2	47.9	0.391	25925			80
780	174916	23	Campanula	5023	2018-08-01-10-51-50	0	0	x	5	0	47.5	24.3	47.9	24.2	47.9	0.391	25925			81
781	174917	23	Campanula	5023	2018-08-01-10-51-52	0	0	x	5	0	47.5	24.3	47.9	24.2	47.9	0.391	25925			82
782	174918	23	Campanula	5023	2018-08-01-10-51-54	0	0	x	5	0	47.5	24.3	47.9	24.2	47.9	0.391	25925			83
783	174919	23	Campanula	5023	2018-08-01-10-51-56	0	0	x	5	0	47.5	24.3	47.9	24.2	47.9	0.391	25925			84
784	174920	23	Campanula	5023	2018-08-01-10-51-58	0	0	x	5	0	47.5	24.3	47.8	24.2	47.8	0.291	25925			85
785	174921	23	Campanula	5023	2018-08-01-10-52-00	0	0	x	5	0	47.5	24.3	47.8	24.2	47.8	0.291	25925			86
786	174922	23	Campanula	5023	2018-08-01-10-52-02	0	0	x	5	0	47.5	24.3	47.8	24.2	47.8	0.291	25925			87
787	174923	23	Campanula	5023	2018-08-01-10-52-04	0	0	x	5	0	47.5	24.3	47.8	24.2	47.8	0.291	25925			88
788	174924	23	Campanula	5023	2018-08-01-10-52-06	0	0	x	5	0	47.5	24.3	47.8	24.2	47.8	0.291	25925			89
789	174925	23	Campanula	5023	2018-08-01-10-52-08	0	0	x	5	0	47.5	24.3	47.8	24.2	47.8	0.291	25925			90
790	174926	23	Campanula	5023	2018-08-01-10-52-10	0	0	x	5	0	47.4	24.2	47.7	24.2	47.7	0.291	25925	Last10	Here	91
791	174927	23	Campanula	5023	2018-08-01-10-52-12	0	0	x	5	0	47.5	24.3	47.7	24.2	47.7	0.191	25925	Last10	Here	92
792	174928	23	Campanula	5023	2018-08-01-10-52-14	0	0	x	5	0	47.5	24.3	47.7	24.2	47.7	0.191	25925	Last10	Here	93
793	174929	23	Campanula	5023	2018-08-01-10-52-16	0	0	x	5	0	47.5	24.3	47.7	24.2	47.7	0.191	25925	Last10	Here	94
794	174930	23	Campanula	5023	2018-08-01-10-52-18	0	0	x	5	0	47.5	24.3	47.7	24.2	47.7	0.191	25925	Last10	Here	95
795	174931	23	Campanula	5023	2018-08-01-10-52-20	0	0	x	5	0	47.5	24.3	47.7	24.2	47.7	0.191	25925	Last10	Here	96
796	174932	23	Campanula	5023	2018-08-01-10-52-22	0	0	x	5	0	47.5	24.3	47.7	24.2	47.7	0.191	25925	Last10	Here	97
797	174933	23	Campanula	5023	2018-08-01-10-52-24	0	0	x	5	0	47.5	24.3	47.7	24.2	47.7	0.191	25925	Last10	Here	98
798	174934	23	Campanula	5023	2018-08-01-10-52-26	0	0	x	5	0	47.5	24.3	47.7	24.2	47.7	0.191	25925	Last10	Here	99
799	174935	23	Campanula	5023	2018-08-01-10-53-00	0	0	x	10	0	47.5	24.3	47.6	24.2	47.6	0.091	25926	First10	Here	1
800	174936	23	Campanula	5023	2018-08-01-10-53-02	0	0	x	10	0	47.5	24.3	47.6	24.2	47.6	0.091	25926	First10	Here	2
801	174937	23	Campanula	5023	2018-08-01-10-53-04	0	0	x	10	0	47.5	24.3	47.6	24.2	47.6	0.091	25926	First10	Here	3
802	174938	23	Campanula	5023	2018-08-01-10-53-06	0	0	x	10	0	47.5	24.3	47.6	24.2	47.6	0.091	25926	First10	Here	4
803	174939	23	Campanula	5023	2018-08-01-10-53-08	0	0	x	10	0	47.5	24.3	47.6	24.2	47.6	0.091	25926	First10	Here	5
804	174940	23	Campanula	5023	2018-08-01-10-53-10	0	0	x	10	0	47.5	24.3	47.6	24.2	47.6	0.091	25926	First10	Here	6
805	174941	23	Campanula	5023	2018-08-01-10-53-12	0	0	x	10	0	47.5	24.3	47.6	24.2	47.6	0.091	25926	First10	Here	7
806	174942	23	Campanula	5023	2018-08-01-10-53-14	0	0	x	10	0	47.5	24.3	47.6	24.2	47.6	0.091	25926	First10	Here	8
807	174943	23	Campanula	5023	2018-08-01-10-53-16	0	0	x	10	0	47.5	24.3	47.6	24.2	47.6	0.091	25926	First10	Here	9
808	174944	23	Campanula	5023	2018-08-01-10-53-18	0	0	x	10	0	47.5	24.3	47.6	24.2	47.6	0.091	25926	First10	Here	10
809	174945	23	Campanula	5023	2018-08-01-10-53-20	0	0	x	10	0	47.5	24.3	47.6	24.2	47.6	0.091	25926			11
810	174946	23	Campanula	5023	2018-08-01-10-53-22	0	0	x	10	0	47.5	24.3	47.6	24.2	47.6	0.091	25926			12
811	174947	23	Campanula	5023	2018-08-01-10-53-24	0	0	x	10	0	47.5	24.3	47.6	24.2	47.6	0.091	25926			13
812	174948	23	Campanula	5023	2018-08-01-10-53-26	0	0	x	10	0	47.5	24.3	47.5	24.2	47.5	-0.01	25926			14
813	174949	23	Campanula	5023	2018-08-01-10-53-28	0	0	x	10	0	47.5	24.3	47.5	24.2	47.5	-0.01	25926			15
814	174950	23	Campanula	5023	2018-08-01-10-53-30	0	0	x	10	0	47.5	24.3	47.5	24.2	47.5	-0.01	25926			16
815	174951	23	Campanula	5023	2018-08-01-10-53-32	0	0	x	10	0	47.5	24.3	47.5	24.2	47.5	-0.01	25926			17
816	174952	23	Campanula	5023	2018-08-01-10-53-34	0	0	x	10	0	47.5	24.3	47.5	24.2	47.5	-0.01	25926			18
817	174953	23	Campanula	5023	2018-08-01-10-53-36	0	0	x	10	0	47.5	24.3	47.5	24.2	47.5	-0.01	25926			19
818	174954	23	Campanula	5023	2018-08-01-10-53-38	0	0	x	10	0	47.5	24.3	47.5	24.2	47.5	-0.01	25926			20
819	174955	23	Campanula	5023	2018-08-01-10-53-40	0	0	x	10	0	47.5	24.3	47.5	24.2	47.5	-0.01	25926			21
820	174956	23	Campanula	5023	2018-08-01-10-53-42	0	0	x	10	0	47.5	24.3	47.5	24.2	47.5	-0.01	25926			22
821	174957	23	Campanula	5023	2018-08-01-10-53-44	0	0	x	10	0	47.4	24.2	47.5	24.2	47.5	0.09	25926			23
822	174958	23	Campanula	5023	2018-08-01-10-53-46	0	0	x	10	0	47.5	24.3	47.5	24.2	47.5	-0.01	25926			24
823	174959	23	Campanula	5023	2018-08-01-10-53-48	0	0	x	10	0	47.5	24.3	47.5	24.2	47.5	-0.01	25926			25
824	174960	23	Campanula	5023	2018-08-01-10-53-50	0	0	x	10	0	47.5	24.3	47.5	24.2	47.5	-0.01	25926			26
825	174961	23	Campanula	5023	2018-08-01-10-53-52	0	0	x	10	0	47.5	24.3	47.5	24.2	47.5	-0.01	25926			27
826	174962	23	Campanula	5023	2018-08-01-10-53-54	0	0	x	10	0	47.5	24.3	47.5	24.2	47.5	-0.01	25926			28
827	174963	23	Campanula	5023	2018-08-01-10-53-56	0	0	x	10	0	47.5	24.3	47.5	24.2	47.5	-0.01	25926			29
828	174964	23	Campanula	5023	2018-08-01-10-53-58	0	0	x	10	0	47.5	24.3	47.5	24.2	47.5	-0.01	25926			30
829	174965	23	Campanula	5023	2018-08-01-10-54-00	0	0	x	10	0	47.5	24.3	47.5	24.2	47.5	-0.01	25926			31
830	174966	23	Campanula	5023	2018-08-01-10-54-02	0	0	x	10	0	47.5	24.3	47.5	24.2	47.5	-0.01	25926			32
831	174967	23	Campanula	5023	2018-08-01-10-54-04	0	0	x	10	0	47.5	24.3	47.6	24.2	47.6	0.091	25926			33
832	174968	23	Campanula	5023	2018-08-01-10-54-06	0	0	x	10	0	47.5	24.3	47.5	24.2	47.5	-0.01	25926			34
833	174969	23	Campanula	5023	2018-08-01-10-54-08	0	0	x	10	0	47.5	24.3	47.6	24.2	47.6	0.091	25926			35
834	174970	23	Campanula	5023	2018-08-01-10-54-10	0	0	x	10	0	47.4	24.2	47.5	24.2	47.5	0.09	25926			36
835	174971	23	Campanula	5023	2018-08-01-10-54-12	0	0	x	10	0	47.4	24.2	47.5	24.2	47.5	0.09	25926			37
836	174972	23	Campanula	5023	2018-08-01-10-54-14	0	0	x	10	0	47.4	24.2	47.5	24.2	47.5	0.09	25926			38
837	174973	23	Campanula	5023	2018-08-01-10-54-16	0	0	x	10	0	47.5	24.3	47.6	24.2	47.6	0.091	25926			39
838	174974	23	Campanula	5023	2018-08-01-10-54-18	0	0	x	10	0	47.5	24.3	47.6	24.2	47.6	0.091	25926			40
839	174975	23	Campanula	5023	2018-08-01-10-54-20	0	0	x	10	0	47.5	24.3	47.6	24.2	47.6	0.091	25926			41
840	174976	23	Campanula	5023	2018-08-01-10-54-22	0	0	x	10	0	47.5	24.3	47.6	24.2	47.6	0.091	25926			42
841	174977	23	Campanula	5023	2018-08-01-10-54-24	0	0	x	10	0	47.5	24.3	47.6	24.2	47.6	0.091	25926			43
842	174978	23	Campanula	5023	2018-08-01-10-54-26	0	0	x	10	0	47.5	24.3	47.6	24.2	47.6	0.091	25926			44
843	174979	23	Campanula	5023	2018-08-01-10-54-28	0	0	x	10	0	47.4	24.2	47.6	24.2	47.6	0.191	25926			45
844	174980	23	Campanula	5023	2018-08-01-10-54-30	0	0	x	10	0	47.5	24.3	47.6	24.2	47.6	0.091	25926			46
845	174981	23	Campanula	5023	2018-08-01-10-54-32	0	0	x	10	0	47.4	24.2	47.6	24.2	47.6	0.191	25926			47
846	174982	23	Campanula	5023	2018-08-01-10-54-34	0	0	x	10	0	47.5	24.3	47.6	24.2	47.6	0.091	25926			48
847	174983	23	Campanula	5023	2018-08-01-10-54-36	0	0	x	10	0	47.4	24.2	47.6	24.2	47.6	0.191	25926			49
848	174984	23	Campanula	5023	2018-08-01-10-54-38	0	0	x	10	0	47.5	24.3	47.6	24.2	47.6	0.091	25926			50
849	174985	23	Campanula	5023	2018-08-01-10-54-40	0	0	x	10	0	47.5	24.3	47.6	24.2	47.6	0.091	25926			51
850	174986	23	Campanula	5023	2018-08-01-10-54-42	0	0	x	10	0	47.5	24.3	47.6	24.2	47.6	0.091	25926			52
851	174987	23	Campanula	5023	2018-08-01-10-54-44	0	0	x	10	0	47.5	24.3	47.6	24.2	47.6	0.091	25926			53
852	174988	23	Campanula	5023	2018-08-01-10-54-46	0	0	x	10	0	47.5	24.3	47.6	24.2	47.6	0.091	25926			54
853	174989	23	Campanula	5023	2018-08-01-10-54-48	0	0	x	10	0	47.5	24.3	47.6	24.2	47.6	0.091	25926			55
854	174990	23	Campanula	5023	2018-08-01-10-54-50	0	0	x	10	0	47.5	24.3	47.6	24.2	47.6	0.091	25926			56
855	174991	23	Campanula	5023	2018-08-01-10-54-52	0	0	x	10	0	47.5	24.3	47.6	24.2	47.6	0.091	25926			57
856	174992	23	Campanula	5023	2018-08-01-10-54-54	0	0	x	10	0	47.4	24.2	47.6	24.2	47.6	0.191	25926			58
857	174993	23	Campanula	5023	2018-08-01-10-54-56	0	0	x	10	0	47.5	24.3	47.6	24.2	47.6	0.091	25926			59
858	174994	23	Campanula	5023	2018-08-01-10-54-58	0	0	x	10	0	47.5	24.3	47.6	24.2	47.6	0.091	25926			60
859	174995	23	Campanula	5023	2018-08-01-10-55-00	0	0	x	10	0	47.5	24.3	47.6	24.2	47.6	0.091	25926			61
860	174996	23	Campanula	5023	2018-08-01-10-55-02	0	0	x	10	0	47.5	24.3	47.6	24.2	47.6	0.091	25926			62
861	174997	23	Campanula	5023	2018-08-01-10-55-05	0	0	x	10	0	47.5	24.3	47.6	24.2	47.6	0.091	25926			63
862	174998	23	Campanula	5023	2018-08-01-10-55-07	0	0	x	10	0	47.5	24.3	47.6	24.2	47.6	0.091	25926			64
863	174999	23	Campanula	5023	2018-08-01-10-55-09	0	0	x	10	0	47.5	24.3	47.6	24.2	47.6	0.091	25926			65
864	175000	23	Campanula	5023	2018-08-01-10-55-11	0	0	x	10	0	47.4	24.2	47.6	24.2	47.6	0.191	25926			66
865	175001	23	Campanula	5023	2018-08-01-10-55-13	0	0	x	10	0	47.5	24.3	47.6	24.2	47.6	0.091	25926			67
866	175002	23	Campanula	5023	2018-08-01-10-55-15	0	0	x	10	0	47.5	24.3	47.7	24.2	47.7	0.191	25926			68
867	175003	23	Campanula	5023	2018-08-01-10-55-17	0	0	x	10	0	47.5	24.3	47.6	24.2	47.6	0.091	25926			69
868	175004	23	Campanula	5023	2018-08-01-10-55-19	0	0	x	10	0	47.5	24.3	47.6	24.2	47.6	0.091	25926			70
869	175005	23	Campanula	5023	2018-08-01-10-55-21	0	0	x	10	0	47.5	24.3	47.6	24.2	47.6	0.091	25926			71
870	175006	23	Campanula	5023	2018-08-01-10-55-23	0	0	x	10	0	47.5	24.3	47.6	24.2	47.6	0.091	25926			72
871	175007	23	Campanula	5023	2018-08-01-10-55-25	0	0	x	10	0	47.5	24.3	47.7	24.2	47.7	0.191	25926			73
872	175008	23	Campanula	5023	2018-08-01-10-55-27	0	0	x	10	0	47.5	24.3	47.6	24.2	47.6	0.091	25926			74
873	175009	23	Campanula	5023	2018-08-01-10-55-29	0	0	x	10	0	47.5	24.3	47.6	24.2	47.6	0.091	25926			75
874	175010	23	Campanula	5023	2018-08-01-10-55-31	0	0	x	10	0	47.5	24.3	47.6	24.2	47.6	0.091	25926			76
875	175011	23	Campanula	5023	2018-08-01-10-55-33	0	0	x	10	0	47.5	24.3	47.6	24.2	47.6	0.091	25926			77
876	175012	23	Campanula	5023	2018-08-01-10-55-35	0	0	x	10	0	47.5	24.3	47.6	24.2	47.6	0.091	25926			78
877	175013	23	Campanula	5023	2018-08-01-10-55-37	0	0	x	10	0	47.5	24.3	47.6	24.2	47.6	0.091	25926			79
878	175014	23	Campanula	5023	2018-08-01-10-55-39	0	0	x	10	0	47.5	24.3	47.6	24.2	47.6	0.091	25926			80
879	175015	23	Campanula	5023	2018-08-01-10-55-41	0	0	x	10	0	47.5	24.3	47.6	24.2	47.6	0.091	25926			81
880	175016	23	Campanula	5023	2018-08-01-10-55-43	0	0	x	10	0	47.5	24.3	47.6	24.2	47.6	0.091	25926			82
881	175017	23	Campanula	5023	2018-08-01-10-55-45	0	0	x	10	0	47.5	24.3	47.5	24.2	47.5	-0.01	25926			83
882	175018	23	Campanula	5023	2018-08-01-10-55-47	0	0	x	10	0	47.5	24.3	47.5	24.2	47.5	-0.01	25926			84
883	175019	23	Campanula	5023	2018-08-01-10-55-49	0	0	x	10	0	47.5	24.3	47.5	24.2	47.5	-0.01	25926			85
884	175020	23	Campanula	5023	2018-08-01-10-55-51	0	0	x	10	0	47.5	24.3	47.5	24.2	47.5	-0.01	25926			86
885	175021	23	Campanula	5023	2018-08-01-10-55-53	0	0	x	10	0	47.5	24.3	47.5	24.2	47.5	-0.01	25926			87
886	175022	23	Campanula	5023	2018-08-01-10-55-55	0	0	x	10	0	47.5	24.3	47.5	24.2	47.5	-0.01	25926			88
887	175023	23	Campanula	5023	2018-08-01-10-55-57	0	0	x	10	0	47.5	24.3	47.5	24.2	47.5	-0.01	25926			89
888	175024	23	Campanula	5023	2018-08-01-10-55-59	0	0	x	10	0	47.5	24.3	47.5	24.2	47.5	-0.01	25926			90
889	175025	23	Campanula	5023	2018-08-01-10-56-01	0	0	x	10	0	47.5	24.3	47.5	24.2	47.5	-0.01	25926	Last10	Here	91
890	175026	23	Campanula	5023	2018-08-01-10-56-03	0	0	x	10	0	47.5	24.3	47.5	24.2	47.5	-0.01	25926	Last10	Here	92
891	175027	23	Campanula	5023	2018-08-01-10-56-05	0	0	x	10	0	47.5	24.3	47.5	24.2	47.5	-0.01	25926	Last10	Here	93
892	175028	23	Campanula	5023	2018-08-01-10-56-07	0	0	x	10	0	47.5	24.3	47.5	24.2	47.5	-0.01	25926	Last10	Here	94
893	175029	23	Campanula	5023	2018-08-01-10-56-09	0	0	x	10	0	47.5	24.3	47.4	24.2	47.4	-0.11	25926	Last10	Here	95
894	175030	23	Campanula	5023	2018-08-01-10-56-11	0	0	x	10	0	47.5	24.3	47.5	24.2	47.5	-0.01	25926	Last10	Here	96
895	175031	23	Campanula	5023	2018-08-01-10-56-13	0	0	x	10	0	47.5	24.3	47.5	24.2	47.5	-0.01	25926	Last10	Here	97
896	175032	23	Campanula	5023	2018-08-01-10-56-15	0	0	x	10	0	47.5	24.3	47.5	24.2	47.5	-0.01	25926	Last10	Here	98
897	175033	23	Campanula	5023	2018-08-01-10-56-17	0	0	x	10	0	47.5	24.3	47.4	24.2	47.4	-0.11	25926	Last10	Here	99
898	175034	23	Campanula	5023	2018-08-01-10-56-51	0	0	x	15	0	47.5	24.3	47.4	24.2	47.4	-0.11	25927	First10	Here	1
899	175035	23	Campanula	5023	2018-08-01-10-56-53	0	0	x	15	0	47.5	24.3	47.4	24.2	47.4	-0.11	25927	First10	Here	2
900	175036	23	Campanula	5023	2018-08-01-10-56-55	0	0	x	15	0	47.5	24.3	47.4	24.2	47.4	-0.11	25927	First10	Here	3
901	175037	23	Campanula	5023	2018-08-01-10-56-57	0	0	x	15	0	47.5	24.3	47.4	24.2	47.4	-0.11	25927	First10	Here	4
902	175038	23	Campanula	5023	2018-08-01-10-56-59	0	0	x	15	0	47.5	24.3	47.4	24.2	47.4	-0.11	25927	First10	Here	5
903	175039	23	Campanula	5023	2018-08-01-10-57-01	0	0	x	15	0	47.5	24.3	47.4	24.2	47.4	-0.11	25927	First10	Here	6
904	175040	23	Campanula	5023	2018-08-01-10-57-03	0	0	x	15	0	47.5	24.3	47.4	24.2	47.4	-0.11	25927	First10	Here	7
905	175041	23	Campanula	5023	2018-08-01-10-57-05	0	0	x	15	0	47.5	24.3	47.4	24.2	47.4	-0.11	25927	First10	Here	8
906	175042	23	Campanula	5023	2018-08-01-10-57-07	0	0	x	15	0	47.5	24.3	47.4	24.2	47.4	-0.11	25927	First10	Here	9
907	175043	23	Campanula	5023	2018-08-01-10-57-09	0	0	x	15	0	47.5	24.3	47.4	24.2	47.4	-0.11	25927	First10	Here	10
908	175044	23	Campanula	5023	2018-08-01-10-57-11	0	0	x	15	0	47.5	24.3	47.4	24.2	47.4	-0.11	25927			11
909	175045	23	Campanula	5023	2018-08-01-10-57-13	0	0	x	15	0	47.5	24.3	47.4	24.2	47.4	-0.11	25927			12
910	175046	23	Campanula	5023	2018-08-01-10-57-15	0	0	x	15	0	47.5	24.3	47.4	24.2	47.4	-0.11	25927			13
911	175047	23	Campanula	5023	2018-08-01-10-57-17	0	0	x	15	0	47.5	24.3	47.4	24.2	47.4	-0.11	25927			14
912	175048	23	Campanula	5023	2018-08-01-10-57-19	0	0	x	15	0	47.5	24.3	47.4	24.2	47.4	-0.11	25927			15
913	175049	23	Campanula	5023	2018-08-01-10-57-21	0	0	x	15	0	47.5	24.3	47.5	24.2	47.5	-0.01	25927			16
914	175050	23	Campanula	5023	2018-08-01-10-57-23	0	0	x	15	0	47.5	24.3	47.5	24.2	47.5	-0.01	25927			17
915	175051	23	Campanula	5023	2018-08-01-10-57-25	0	0	x	15	0	47.5	24.3	47.5	24.2	47.5	-0.01	25927			18
916	175052	23	Campanula	5023	2018-08-01-10-57-27	0	0	x	15	0	47.5	24.3	47.5	24.2	47.5	-0.01	25927			19
917	175053	23	Campanula	5023	2018-08-01-10-57-29	0	0	x	15	0	47.5	24.3	47.4	24.2	47.4	-0.11	25927			20
918	175054	23	Campanula	5023	2018-08-01-10-57-31	0	0	x	15	0	47.5	24.3	47.4	24.2	47.4	-0.11	25927			21
919	175055	23	Campanula	5023	2018-08-01-10-57-33	0	0	x	15	0	47.5	24.3	47.4	24.2	47.4	-0.11	25927			22
920	175056	23	Campanula	5023	2018-08-01-10-57-35	0	0	x	15	0	47.4	24.2	47.5	24.2	47.5	0.09	25927			23
921	175057	23	Campanula	5023	2018-08-01-10-57-37	0	0	x	15	0	47.5	24.3	47.5	24.2	47.5	-0.01	25927			24
922	175058	23	Campanula	5023	2018-08-01-10-57-39	0	0	x	15	0	47.5	24.3	47.5	24.2	47.5	-0.01	25927			25
923	175059	23	Campanula	5023	2018-08-01-10-57-41	0	0	x	15	0	47.5	24.3	47.4	24.2	47.4	-0.11	25927			26
924	175060	23	Campanula	5023	2018-08-01-10-57-43	0	0	x	15	0	47.5	24.3	47.5	24.2	47.5	-0.01	25927			27
925	175061	23	Campanula	5023	2018-08-01-10-57-45	0	0	x	15	0	47.5	24.3	47.5	24.2	47.5	-0.01	25927			28
926	175062	23	Campanula	5023	2018-08-01-10-57-47	0	0	x	15	0	47.5	24.3	47.5	24.2	47.5	-0.01	25927			29
927	175063	23	Campanula	5023	2018-08-01-10-57-49	0	0	x	15	0	47.5	24.3	47.5	24.2	47.5	-0.01	25927			30
928	175064	23	Campanula	5023	2018-08-01-10-57-51	0	0	x	15	0	47.5	24.3	47.5	24.2	47.5	-0.01	25927			31
929	175065	23	Campanula	5023	2018-08-01-10-57-53	0	0	x	15	0	47.4	24.3	47.4	24.2	47.4	-0.01	25927			32
930	175066	23	Campanula	5023	2018-08-01-10-57-55	0	0	x	15	0	47.4	24.3	47.5	24.2	47.5	0.09	25927			33
931	175067	23	Campanula	5023	2018-08-01-10-57-57	0	0	x	15	0	47.4	24.3	47.5	24.2	47.5	0.09	25927			34
932	175068	23	Campanula	5023	2018-08-01-10-57-59	0	0	x	15	0	47.4	24.3	47.4	24.2	47.4	-0.01	25927			35
933	175069	23	Campanula	5023	2018-08-01-10-58-01	0	0	x	15	0	47.4	24.3	47.4	24.2	47.4	-0.01	25927			36
934	175070	23	Campanula	5023	2018-08-01-10-58-03	0	0	x	15	0	47.4	24.3	47.5	24.2	47.5	0.09	25927			37
935	175071	23	Campanula	5023	2018-08-01-10-58-05	0	0	x	15	0	47.4	24.3	47.4	24.2	47.4	-0.01	25927			38
936	175072	23	Campanula	5023	2018-08-01-10-58-07	0	0	x	15	0	47.4	24.3	47.4	24.2	47.4	-0.01	25927			39
937	175073	23	Campanula	5023	2018-08-01-10-58-09	0	0	x	15	0	47.4	24.3	47.4	24.2	47.4	-0.01	25927			40
938	175074	23	Campanula	5023	2018-08-01-10-58-11	0	0	x	15	0	47.4	24.3	47.4	24.2	47.4	-0.01	25927			41
939	175075	23	Campanula	5023	2018-08-01-10-58-13	0	0	x	15	0	47.4	24.3	47.4	24.2	47.4	-0.01	25927			42
940	175076	23	Campanula	5023	2018-08-01-10-58-15	0	0	x	15	0	47.4	24.3	47.5	24.2	47.5	0.09	25927			43
941	175077	23	Campanula	5023	2018-08-01-10-58-17	0	0	x	15	0	47.4	24.3	47.5	24.2	47.5	0.09	25927			44
942	175078	23	Campanula	5023	2018-08-01-10-58-19	0	0	x	15	0	47.4	24.3	47.5	24.2	47.5	0.09	25927			45
943	175079	23	Campanula	5023	2018-08-01-10-58-21	0	0	x	15	0	47.4	24.3	47.5	24.2	47.5	0.09	25927			46
944	175080	23	Campanula	5023	2018-08-01-10-58-23	0	0	x	15	0	47.4	24.3	47.5	24.2	47.5	0.09	25927			47
945	175081	23	Campanula	5023	2018-08-01-10-58-25	0	0	x	15	0	47.4	24.3	47.5	24.2	47.5	0.09	25927			48
946	175082	23	Campanula	5023	2018-08-01-10-58-27	0	0	x	15	0	47.4	24.3	47.5	24.2	47.5	0.09	25927			49
947	175083	23	Campanula	5023	2018-08-01-10-58-29	0	0	x	15	0	47.4	24.3	47.5	24.2	47.5	0.09	25927			50
948	175084	23	Campanula	5023	2018-08-01-10-58-31	0	0	x	15	0	47.4	24.3	47.5	24.2	47.5	0.09	25927			51
949	175085	23	Campanula	5023	2018-08-01-10-58-33	0	0	x	15	0	47.4	24.3	47.5	24.2	47.5	0.09	25927			52
950	175086	23	Campanula	5023	2018-08-01-10-58-35	0	0	x	15	0	47.4	24.3	47.5	24.2	47.5	0.09	25927			53
951	175087	23	Campanula	5023	2018-08-01-10-58-37	0	0	x	15	0	47.4	24.3	47.5	24.2	47.5	0.09	25927			54
952	175088	23	Campanula	5023	2018-08-01-10-58-39	0	0	x	15	0	47.4	24.3	47.5	24.2	47.5	0.09	25927			55
953	175089	23	Campanula	5023	2018-08-01-10-58-41	0	0	x	15	0	47.4	24.3	47.5	24.2	47.5	0.09	25927			56
954	175090	23	Campanula	5023	2018-08-01-10-58-43	0	0	x	15	0	47.4	24.3	47.5	24.2	47.5	0.09	25927			57
955	175091	23	Campanula	5023	2018-08-01-10-58-45	0	0	x	15	0	47.4	24.3	47.5	24.2	47.5	0.09	25927			58
956	175092	23	Campanula	5023	2018-08-01-10-58-47	0	0	x	15	0	47.4	24.3	47.4	24.2	47.4	-0.01	25927			59
957	175093	23	Campanula	5023	2018-08-01-10-58-49	0	0	x	15	0	47.4	24.3	47.5	24.2	47.5	0.09	25927			60
958	175094	23	Campanula	5023	2018-08-01-10-58-51	0	0	x	15	0	47.4	24.3	47.5	24.2	47.5	0.09	25927			61
959	175095	23	Campanula	5023	2018-08-01-10-58-53	0	0	x	15	0	47.4	24.3	47.5	24.2	47.5	0.09	25927			62
960	175096	23	Campanula	5023	2018-08-01-10-58-55	0	0	x	15	0	47.4	24.3	47.4	24.2	47.4	-0.01	25927			63
961	175097	23	Campanula	5023	2018-08-01-10-58-57	0	0	x	15	0	47.4	24.3	47.4	24.2	47.4	-0.01	25927			64
962	175098	23	Campanula	5023	2018-08-01-10-58-59	0	0	x	15	0	47.5	24.3	47.4	24.2	47.4	-0.11	25927			65
963	175099	23	Campanula	5023	2018-08-01-10-59-01	0	0	x	15	0	47.4	24.3	47.4	24.2	47.4	-0.01	25927			66
964	175100	23	Campanula	5023	2018-08-01-10-59-03	0	0	x	15	0	47.5	24.3	47.4	24.2	47.4	-0.11	25927			67
965	175101	23	Campanula	5023	2018-08-01-10-59-05	0	0	x	15	0	47.4	24.3	47.4	24.2	47.4	-0.01	25927			68
966	175102	23	Campanula	5023	2018-08-01-10-59-07	0	0	x	15	0	47.4	24.3	47.4	24.2	47.4	-0.01	25927			69
967	175103	23	Campanula	5023	2018-08-01-10-59-09	0	0	x	15	0	47.5	24.3	47.4	24.2	47.4	-0.11	25927			70
968	175104	23	Campanula	5023	2018-08-01-10-59-11	0	0	x	15	0	47.5	24.3	47.4	24.2	47.4	-0.11	25927			71
969	175105	23	Campanula	5023	2018-08-01-10-59-13	0	0	x	15	0	47.4	24.3	47.4	24.2	47.4	-0.01	25927			72
970	175106	23	Campanula	5023	2018-08-01-10-59-15	0	0	x	15	0	47.4	24.3	47.4	24.2	47.4	-0.01	25927			73
971	175107	23	Campanula	5023	2018-08-01-10-59-17	0	0	x	15	0	47.4	24.3	47.4	24.2	47.4	-0.01	25927			74
972	175108	23	Campanula	5023	2018-08-01-10-59-19	0	0	x	15	0	47.4	24.3	47.4	24.2	47.4	-0.01	25927			75
973	175109	23	Campanula	5023	2018-08-01-10-59-21	0	0	x	15	0	47.4	24.3	47.4	24.2	47.4	-0.01	25927			76
974	175110	23	Campanula	5023	2018-08-01-10-59-23	0	0	x	15	0	47.4	24.3	47.4	24.2	47.4	-0.01	25927			77
975	175111	23	Campanula	5023	2018-08-01-10-59-25	0	0	x	15	0	47.4	24.3	47.4	24.2	47.4	-0.01	25927			78
976	175112	23	Campanula	5023	2018-08-01-10-59-27	0	0	x	15	0	47.4	24.3	47.4	24.2	47.4	-0.01	25927			79
977	175113	23	Campanula	5023	2018-08-01-10-59-29	0	0	x	15	0	47.4	24.3	47.4	24.2	47.4	-0.01	25927			80
978	175114	23	Campanula	5023	2018-08-01-10-59-31	0	0	x	15	0	47.5	24.3	47.4	24.2	47.4	-0.11	25927			81
979	175115	23	Campanula	5023	2018-08-01-10-59-33	0	0	x	15	0	47.5	24.3	47.4	24.2	47.4	-0.11	25927			82
980	175116	23	Campanula	5023	2018-08-01-10-59-35	0	0	x	15	0	47.4	24.3	47.4	24.2	47.4	-0.01	25927			83
981	175117	23	Campanula	5023	2018-08-01-10-59-37	0	0	x	15	0	47.4	24.3	47.4	24.2	47.4	-0.01	25927			84
982	175118	23	Campanula	5023	2018-08-01-10-59-39	0	0	x	15	0	47.4	24.3	47.4	24.2	47.4	-0.01	25927			85
983	175119	23	Campanula	5023	2018-08-01-10-59-41	0	0	x	15	0	47.4	24.3	47.4	24.2	47.4	-0.01	25927			86
984	175120	23	Campanula	5023	2018-08-01-10-59-43	0	0	x	15	0	47.4	24.3	47.4	24.2	47.4	-0.01	25927			87
985	175121	23	Campanula	5023	2018-08-01-10-59-45	0	0	x	15	0	47.3	24.2	47.4	24.2	47.4	0.09	25927			88
986	175122	23	Campanula	5023	2018-08-01-10-59-47	0	0	x	15	0	47.4	24.3	47.4	24.2	47.4	-0.01	25927			89
987	175123	23	Campanula	5023	2018-08-01-10-59-49	0	0	x	15	0	47.5	24.3	47.4	24.2	47.4	-0.11	25927			90
988	175124	23	Campanula	5023	2018-08-01-10-59-51	0	0	x	15	0	47.4	24.3	47.4	24.2	47.4	-0.01	25927	Last10	Here	91
989	175125	23	Campanula	5023	2018-08-01-10-59-53	0	0	x	15	0	47.4	24.3	47.4	24.2	47.4	-0.01	25927	Last10	Here	92
990	175126	23	Campanula	5023	2018-08-01-10-59-55	0	0	x	15	0	47.5	24.3	47.4	24.2	47.4	-0.11	25927	Last10	Here	93
991	175127	23	Campanula	5023	2018-08-01-10-59-57	0	0	x	15	0	47.4	24.3	47.4	24.2	47.4	-0.01	25927	Last10	Here	94
992	175128	23	Campanula	5023	2018-08-01-10-59-59	0	0	x	15	0	47.4	24.3	47.4	24.2	47.4	-0.01	25927	Last10	Here	95
993	175129	23	Campanula	5023	2018-08-01-11-00-01	0	0	x	15	0	47.4	24.3	47.4	24.2	47.4	-0.01	25927	Last10	Here	96
994	175130	23	Campanula	5023	2018-08-01-11-00-03	0	0	x	15	0	47.5	24.3	47.4	24.2	47.4	-0.11	25927	Last10	Here	97
995	175131	23	Campanula	5023	2018-08-01-11-00-05	0	0	x	15	0	47.5	24.3	47.4	24.2	47.4	-0.11	25927	Last10	Here	98
996	175132	23	Campanula	5023	2018-08-01-11-00-08	0	0	x	15	0	47.4	24.3	47.4	24.2	47.4	-0.01	25927	Last10	Here	99
997	175133	23	Campanula	5023	2018-08-01-11-00-42	0	0	x	20	0	47.4	24.3	47.4	24.2	47.4	-0.01	25928	First10	Here	1
998	175134	23	Campanula	5023	2018-08-01-11-00-44	0	0	x	20	0	47.4	24.3	47.4	24.2	47.4	-0.01	25928	First10	Here	2
999	175135	23	Campanula	5023	2018-08-01-11-00-46	0	0	x	20	0	47.4	24.3	47.4	24.2	47.4	-0.01	25928	First10	Here	3
1000	175136	23	Campanula	5023	2018-08-01-11-00-48	0	0	x	20	0	47.4	24.3	47.4	24.2	47.4	-0.01	25928	First10	Here	4
1001	175137	23	Campanula	5023	2018-08-01-11-00-50	0	0	x	20	0	47.4	24.3	47.4	24.2	47.4	-0.01	25928	First10	Here	5
1002	175138	23	Campanula	5023	2018-08-01-11-00-52	0	0	x	20	0	47.4	24.3	47.4	24.2	47.4	-0.01	25928	First10	Here	6
1003	175139	23	Campanula	5023	2018-08-01-11-00-54	0	0	x	20	0	47.4	24.3	47.4	24.2	47.4	-0.01	25928	First10	Here	7
1004	175140	23	Campanula	5023	2018-08-01-11-00-56	0	0	x	20	0	47.4	24.3	47.3	24.2	47.3	-0.11	25928	First10	Here	8
1005	175141	23	Campanula	5023	2018-08-01-11-00-58	0	0	x	20	0	47.4	24.3	47.3	24.2	47.3	-0.11	25928	First10	Here	9
1006	175142	23	Campanula	5023	2018-08-01-11-01-00	0	0	x	20	0	47.4	24.3	47.4	24.2	47.4	-0.01	25928	First10	Here	10
1007	175143	23	Campanula	5023	2018-08-01-11-01-02	0	0	x	20	0	47.4	24.3	47.3	24.2	47.3	-0.11	25928			11
1008	175144	23	Campanula	5023	2018-08-01-11-01-04	0	0	x	20	0	47.4	24.3	47.3	24.2	47.3	-0.11	25928			12
1009	175145	23	Campanula	5023	2018-08-01-11-01-06	0	0	x	20	0	47.4	24.3	47.3	24.2	47.3	-0.11	25928			13
1010	175146	23	Campanula	5023	2018-08-01-11-01-08	0	0	x	20	0	47.4	24.3	47.3	24.2	47.3	-0.11	25928			14
1011	175147	23	Campanula	5023	2018-08-01-11-01-10	0	0	x	20	0	47.4	24.3	47.3	24.2	47.3	-0.11	25928			15
1012	175148	23	Campanula	5023	2018-08-01-11-01-12	0	0	x	20	0	47.4	24.3	47.3	24.2	47.3	-0.11	25928			16
1013	175149	23	Campanula	5023	2018-08-01-11-01-14	0	0	x	20	0	47.4	24.3	47.3	24.2	47.3	-0.11	25928			17
1014	175150	23	Campanula	5023	2018-08-01-11-01-16	0	0	x	20	0	47.4	24.3	47.3	24.2	47.3	-0.11	25928			18
1015	175151	23	Campanula	5023	2018-08-01-11-01-18	0	0	x	20	0	47.4	24.3	47.3	24.2	47.3	-0.11	25928			19
1016	175152	23	Campanula	5023	2018-08-01-11-01-20	0	0	x	20	0	47.4	24.3	47.3	24.2	47.3	-0.11	25928			20
1017	175153	23	Campanula	5023	2018-08-01-11-01-22	0	0	x	20	0	47.4	24.3	47.3	24.2	47.3	-0.11	25928			21
1018	175154	23	Campanula	5023	2018-08-01-11-01-24	0	0	x	20	0	47.4	24.3	47.3	24.2	47.3	-0.11	25928			22
1019	175155	23	Campanula	5023	2018-08-01-11-01-26	0	0	x	20	0	47.4	24.3	47.3	24.2	47.3	-0.11	25928			23
1020	175156	23	Campanula	5023	2018-08-01-11-01-28	0	0	x	20	0	47.4	24.3	47.3	24.2	47.3	-0.11	25928			24
1021	175157	23	Campanula	5023	2018-08-01-11-01-30	0	0	x	20	0	47.4	24.3	47.3	24.2	47.3	-0.11	25928			25
1022	175158	23	Campanula	5023	2018-08-01-11-01-32	0	0	x	20	0	47.4	24.3	47.3	24.2	47.3	-0.11	25928			26
1023	175159	23	Campanula	5023	2018-08-01-11-01-34	0	0	x	20	0	47.4	24.3	47.3	24.2	47.3	-0.11	25928			27
1024	175160	23	Campanula	5023	2018-08-01-11-01-36	0	0	x	20	0	47.4	24.3	47.3	24.2	47.3	-0.11	25928			28
1025	175161	23	Campanula	5023	2018-08-01-11-01-38	0	0	x	20	0	47.4	24.3	47.3	24.2	47.3	-0.11	25928			29
1026	175162	23	Campanula	5023	2018-08-01-11-01-40	0	0	x	20	0	47.4	24.3	47.3	24.2	47.3	-0.11	25928			30
1027	175163	23	Campanula	5023	2018-08-01-11-01-42	0	0	x	20	0	47.4	24.3	47.3	24.2	47.3	-0.11	25928			31
1028	175164	23	Campanula	5023	2018-08-01-11-01-44	0	0	x	20	0	47.4	24.3	47.3	24.2	47.3	-0.11	25928			32
1029	175165	23	Campanula	5023	2018-08-01-11-01-46	0	0	x	20	0	47.4	24.3	47.4	24.3	47.4	-0.01	25928			33
1030	175166	23	Campanula	5023	2018-08-01-11-01-48	0	0	x	20	0	47.4	24.3	47.3	24.2	47.3	-0.11	25928			34
1031	175167	23	Campanula	5023	2018-08-01-11-01-50	0	0	x	20	0	47.4	24.3	47.3	24.2	47.3	-0.11	25928			35
1032	175168	23	Campanula	5023	2018-08-01-11-01-52	0	0	x	20	0	47.4	24.3	47.3	24.2	47.3	-0.11	25928			36
1033	175169	23	Campanula	5023	2018-08-01-11-01-54	0	0	x	20	0	47.5	24.3	47.3	24.2	47.3	-0.21	25928			37
1034	175170	23	Campanula	5023	2018-08-01-11-01-56	0	0	x	20	0	47.4	24.3	47.3	24.2	47.3	-0.11	25928			38
1035	175171	23	Campanula	5023	2018-08-01-11-01-58	0	0	x	20	0	47.4	24.3	47.3	24.2	47.3	-0.11	25928			39
1036	175172	23	Campanula	5023	2018-08-01-11-02-00	0	0	x	20	0	47.5	24.3	47.3	24.2	47.3	-0.21	25928			40
1037	175173	23	Campanula	5023	2018-08-01-11-02-02	0	0	x	20	0	47.4	24.3	47.3	24.2	47.3	-0.11	25928			41
1038	175174	23	Campanula	5023	2018-08-01-11-02-04	0	0	x	20	0	47.4	24.3	47.3	24.2	47.3	-0.11	25928			42
1039	175175	23	Campanula	5023	2018-08-01-11-02-06	0	0	x	20	0	47.4	24.3	47.3	24.2	47.3	-0.11	25928			43
1040	175176	23	Campanula	5023	2018-08-01-11-02-08	0	0	x	20	0	47.4	24.3	47.3	24.2	47.3	-0.11	25928			44
1041	175177	23	Campanula	5023	2018-08-01-11-02-10	0	0	x	20	0	47.4	24.3	47.4	24.2	47.4	-0.01	25928			45
1042	175178	23	Campanula	5023	2018-08-01-11-02-12	0	0	x	20	0	47.4	24.3	47.4	24.2	47.4	-0.01	25928			46
1043	175179	23	Campanula	5023	2018-08-01-11-02-14	0	0	x	20	0	47.4	24.3	47.3	24.2	47.3	-0.11	25928			47
1044	175180	23	Campanula	5023	2018-08-01-11-02-16	0	0	x	20	0	47.4	24.3	47.4	24.2	47.4	-0.01	25928			48
1045	175181	23	Campanula	5023	2018-08-01-11-02-18	0	0	x	20	0	47.4	24.3	47.3	24.2	47.3	-0.11	25928			49
1046	175182	23	Campanula	5023	2018-08-01-11-02-20	0	0	x	20	0	47.4	24.3	47.4	24.2	47.4	-0.01	25928			50
1047	175183	23	Campanula	5023	2018-08-01-11-02-22	0	0	x	20	0	47.3	24.2	47.3	24.2	47.3	-0.01	25928			51
1048	175184	23	Campanula	5023	2018-08-01-11-02-24	0	0	x	20	0	47.4	24.3	47.3	24.2	47.3	-0.11	25928			52
1049	175185	23	Campanula	5023	2018-08-01-11-02-26	0	0	x	20	0	47.4	24.3	47.3	24.2	47.3	-0.11	25928			53
1050	175186	23	Campanula	5023	2018-08-01-11-02-28	0	0	x	20	0	47.4	24.3	47.3	24.2	47.3	-0.11	25928			54
1051	175187	23	Campanula	5023	2018-08-01-11-02-30	0	0	x	20	0	47.3	24.2	47.3	24.2	47.3	-0.01	25928			55
1052	175188	23	Campanula	5023	2018-08-01-11-02-32	0	0	x	20	0	47.4	24.3	47.3	24.2	47.3	-0.11	25928			56
1053	175189	23	Campanula	5023	2018-08-01-11-02-34	0	0	x	20	0	47.4	24.3	47.3	24.2	47.3	-0.11	25928			57
1054	175190	23	Campanula	5023	2018-08-01-11-02-36	0	0	x	20	0	47.4	24.3	47.3	24.2	47.3	-0.11	25928			58
1055	175191	23	Campanula	5023	2018-08-01-11-02-38	0	0	x	20	0	47.4	24.3	47.4	24.3	47.4	-0.01	25928			59
1056	175192	23	Campanula	5023	2018-08-01-11-02-40	0	0	x	20	0	47.4	24.3	47.3	24.2	47.3	-0.11	25928			60
1057	175193	23	Campanula	5023	2018-08-01-11-02-42	0	0	x	20	0	47.4	24.3	47.4	24.2	47.4	-0.01	25928			61
1058	175194	23	Campanula	5023	2018-08-01-11-02-44	0	0	x	20	0	47.4	24.3	47.3	24.2	47.3	-0.11	25928			62
1059	175195	23	Campanula	5023	2018-08-01-11-02-46	0	0	x	20	0	47.4	24.3	47.3	24.2	47.3	-0.11	25928			63
1060	175196	23	Campanula	5023	2018-08-01-11-02-48	0	0	x	20	0	47.4	24.3	47.3	24.2	47.3	-0.11	25928			64
1061	175197	23	Campanula	5023	2018-08-01-11-02-50	0	0	x	20	0	47.4	24.3	47.3	24.2	47.3	-0.11	25928			65
1062	175198	23	Campanula	5023	2018-08-01-11-02-52	0	0	x	20	0	47.4	24.3	47.3	24.2	47.3	-0.11	25928			66
1063	175199	23	Campanula	5023	2018-08-01-11-02-54	0	0	x	20	0	47.4	24.3	47.3	24.2	47.3	-0.11	25928			67
1064	175200	23	Campanula	5023	2018-08-01-11-02-56	0	0	x	20	0	47.4	24.3	47.3	24.2	47.3	-0.11	25928			68
1065	175201	23	Campanula	5023	2018-08-01-11-02-58	0	0	x	20	0	47.4	24.3	47.3	24.2	47.3	-0.11	25928			69
1066	175202	23	Campanula	5023	2018-08-01-11-03-00	0	0	x	20	0	47.4	24.3	47.3	24.2	47.3	-0.11	25928			70
1067	175203	23	Campanula	5023	2018-08-01-11-03-02	0	0	x	20	0	47.4	24.3	47.3	24.2	47.3	-0.11	25928			71
1068	175204	23	Campanula	5023	2018-08-01-11-03-04	0	0	x	20	0	47.5	24.3	47.3	24.2	47.3	-0.21	25928			72
1069	175205	23	Campanula	5023	2018-08-01-11-03-06	0	0	x	20	0	47.5	24.3	47.3	24.2	47.3	-0.21	25928			73
1070	175206	23	Campanula	5023	2018-08-01-11-03-08	0	0	x	20	0	47.4	24.3	47.3	24.2	47.3	-0.11	25928			74
1071	175207	23	Campanula	5023	2018-08-01-11-03-10	0	0	x	20	0	47.5	24.3	47.3	24.2	47.3	-0.21	25928			75
1072	175208	23	Campanula	5023	2018-08-01-11-03-12	0	0	x	20	0	47.5	24.3	47.3	24.2	47.3	-0.21	25928			76
1073	175209	23	Campanula	5023	2018-08-01-11-03-14	0	0	x	20	0	47.5	24.3	47.3	24.2	47.3	-0.21	25928			77
1074	175210	23	Campanula	5023	2018-08-01-11-03-16	0	0	x	20	0	47.5	24.3	47.3	24.2	47.3	-0.21	25928			78
1075	175211	23	Campanula	5023	2018-08-01-11-03-18	0	0	x	20	0	47.5	24.3	47.4	24.2	47.4	-0.11	25928			79
1076	175212	23	Campanula	5023	2018-08-01-11-03-20	0	0	x	20	0	47.5	24.3	47.4	24.2	47.4	-0.11	25928			80
1077	175213	23	Campanula	5023	2018-08-01-11-03-22	0	0	x	20	0	47.5	24.3	47.4	24.2	47.4	-0.11	25928			81
1078	175214	23	Campanula	5023	2018-08-01-11-03-24	0	0	x	20	0	47.4	24.3	47.4	24.2	47.4	-0.01	25928			82
1079	175215	23	Campanula	5023	2018-08-01-11-03-26	0	0	x	20	0	47.4	24.3	47.3	24.2	47.3	-0.11	25928			83
1080	175216	23	Campanula	5023	2018-08-01-11-03-28	0	0	x	20	0	47.5	24.3	47.4	24.2	47.4	-0.11	25928			84
1081	175217	23	Campanula	5023	2018-08-01-11-03-30	0	0	x	20	0	47.4	24.3	47.3	24.2	47.3	-0.11	25928			85
1082	175218	23	Campanula	5023	2018-08-01-11-03-32	0	0	x	20	0	47.5	24.3	47.4	24.2	47.4	-0.11	25928			86
1083	175219	23	Campanula	5023	2018-08-01-11-03-34	0	0	x	20	0	47.4	24.3	47.4	24.2	47.4	-0.01	25928			87
1084	175220	23	Campanula	5023	2018-08-01-11-03-36	0	0	x	20	0	47.5	24.3	47.4	24.2	47.4	-0.11	25928			88
1085	175221	23	Campanula	5023	2018-08-01-11-03-38	0	0	x	20	0	47.5	24.3	47.4	24.2	47.4	-0.11	25928			89
1086	175222	23	Campanula	5023	2018-08-01-11-03-40	0	0	x	20	0	47.4	24.3	47.4	24.2	47.4	-0.01	25928			90
1087	175223	23	Campanula	5023	2018-08-01-11-03-42	0	0	x	20	0	47.3	24.2	47.4	24.2	47.4	0.09	25928	Last10	Here	91
1088	175224	23	Campanula	5023	2018-08-01-11-03-44	0	0	x	20	0	47.5	24.3	47.4	24.2	47.4	-0.11	25928	Last10	Here	92
1089	175225	23	Campanula	5023	2018-08-01-11-03-46	0	0	x	20	0	47.5	24.3	47.4	24.2	47.4	-0.11	25928	Last10	Here	93
1090	175226	23	Campanula	5023	2018-08-01-11-03-48	0	0	x	20	0	47.5	24.3	47.4	24.2	47.4	-0.11	25928	Last10	Here	94
1091	175227	23	Campanula	5023	2018-08-01-11-03-50	0	0	x	20	0	47.5	24.3	47.4	24.2	47.4	-0.11	25928	Last10	Here	95
1092	175228	23	Campanula	5023	2018-08-01-11-03-52	0	0	x	20	0	47.5	24.3	47.4	24.2	47.4	-0.11	25928	Last10	Here	96
1093	175229	23	Campanula	5023	2018-08-01-11-03-54	0	0	x	20	0	47.5	24.3	47.4	24.2	47.4	-0.11	25928	Last10	Here	97
1094	175230	23	Campanula	5023	2018-08-01-11-03-56	0	0	x	20	0	47.5	24.3	47.4	24.2	47.4	-0.11	25928	Last10	Here	98
1095	175231	23	Campanula	5023	2018-08-01-11-03-58	0	0	x	20	0	47.4	24.3	47.4	24.2	47.4	-0.01	25928	Last10	Here	99
1096	175232	23	Campanula	5023	2018-08-01-11-04-30	0	0	x	25	0	47.5	24.3	47.3	24.2	47.3	-0.21	25929	First10	Here	1
1097	175233	23	Campanula	5023	2018-08-01-11-04-32	0	0	x	25	0	47.4	24.3	47.4	24.3	47.4	-0.01	25929	First10	Here	2
1098	175234	23	Campanula	5023	2018-08-01-11-04-34	0	0	x	25	0	47.4	24.3	47.3	24.2	47.3	-0.11	25929	First10	Here	3
1099	175235	23	Campanula	5023	2018-08-01-11-04-36	0	0	x	25	0	47.5	24.3	47.4	24.2	47.4	-0.11	25929	First10	Here	4
1100	175236	23	Campanula	5023	2018-08-01-11-04-38	0	0	x	25	0	47.4	24.3	47.4	24.2	47.4	-0.01	25929	First10	Here	5
1101	175237	23	Campanula	5023	2018-08-01-11-04-40	0	0	x	25	0	47.4	24.3	47.4	24.2	47.4	-0.01	25929	First10	Here	6
1102	175238	23	Campanula	5023	2018-08-01-11-04-42	0	0	x	25	0	47.4	24.3	47.4	24.2	47.4	-0.01	25929	First10	Here	7
1103	175239	23	Campanula	5023	2018-08-01-11-04-44	0	0	x	25	0	47.4	24.3	47.4	24.2	47.4	-0.01	25929	First10	Here	8
1104	175240	23	Campanula	5023	2018-08-01-11-04-46	0	0	x	25	0	47.4	24.3	47.4	24.2	47.4	-0.01	25929	First10	Here	9
1105	175241	23	Campanula	5023	2018-08-01-11-04-48	0	0	x	25	0	47.4	24.3	47.4	24.2	47.4	-0.01	25929	First10	Here	10
1106	175242	23	Campanula	5023	2018-08-01-11-04-50	0	0	x	25	0	47.4	24.3	47.4	24.2	47.4	-0.01	25929			11
1107	175243	23	Campanula	5023	2018-08-01-11-04-52	0	0	x	25	0	47.4	24.3	47.3	24.2	47.3	-0.11	25929			12
1108	175244	23	Campanula	5023	2018-08-01-11-04-54	0	0	x	25	0	47.4	24.3	47.5	24.3	47.5	0.09	25929			13
1109	175245	23	Campanula	5023	2018-08-01-11-04-56	0	0	x	25	0	47.4	24.3	47.3	24.2	47.3	-0.11	25929			14
1110	175246	23	Campanula	5023	2018-08-01-11-04-58	0	0	x	25	0	47.4	24.3	47.3	24.2	47.3	-0.11	25929			15
1111	175247	23	Campanula	5023	2018-08-01-11-05-00	0	0	x	25	0	47.4	24.3	47.3	24.2	47.3	-0.11	25929			16
1112	175248	23	Campanula	5023	2018-08-01-11-05-02	0	0	x	25	0	47.4	24.3	47.3	24.2	47.3	-0.11	25929			17
1113	175249	23	Campanula	5023	2018-08-01-11-05-04	0	0	x	25	0	47.4	24.3	47.3	24.2	47.3	-0.11	25929			18
1114	175250	23	Campanula	5023	2018-08-01-11-05-06	0	0	x	25	0	47.4	24.3	47.4	24.3	47.4	-0.01	25929			19
1115	175251	23	Campanula	5023	2018-08-01-11-05-08	0	0	x	25	0	47.4	24.3	47.3	24.2	47.3	-0.11	25929			20
1116	175252	23	Campanula	5023	2018-08-01-11-05-10	0	0	x	25	0	47.4	24.3	47.3	24.2	47.3	-0.11	25929			21
1117	175253	23	Campanula	5023	2018-08-01-11-05-13	0	0	x	25	0	47.4	24.3	47.3	24.2	47.3	-0.11	25929			22
1118	175254	23	Campanula	5023	2018-08-01-11-05-15	0	0	x	25	0	47.4	24.3	47.4	24.3	47.4	-0.01	25929			23
1119	175255	23	Campanula	5023	2018-08-01-11-05-17	0	0	x	25	0	47.4	24.3	47.3	24.2	47.3	-0.11	25929			24
1120	175256	23	Campanula	5023	2018-08-01-11-05-19	0	0	x	25	0	47.4	24.3	47.3	24.2	47.3	-0.11	25929			25
1121	175257	23	Campanula	5023	2018-08-01-11-05-21	0	0	x	25	0	47.4	24.3	47.3	24.2	47.3	-0.11	25929			26
1122	175258	23	Campanula	5023	2018-08-01-11-05-23	0	0	x	25	0	47.4	24.3	47.3	24.2	47.3	-0.11	25929			27
1123	175259	23	Campanula	5023	2018-08-01-11-05-25	0	0	x	25	0	47.4	24.3	47.3	24.2	47.3	-0.11	25929			28
1124	175260	23	Campanula	5023	2018-08-01-11-05-27	0	0	x	25	0	47.4	24.3	47.3	24.2	47.3	-0.11	25929			29
1125	175261	23	Campanula	5023	2018-08-01-11-05-29	0	0	x	25	0	47.4	24.3	47.3	24.2	47.3	-0.11	25929			30
1126	175262	23	Campanula	5023	2018-08-01-11-05-31	0	0	x	25	0	47.4	24.3	47.3	24.2	47.3	-0.11	25929			31
1127	175263	23	Campanula	5023	2018-08-01-11-05-33	0	0	x	25	0	47.4	24.3	47.3	24.2	47.3	-0.11	25929			32
1128	175264	23	Campanula	5023	2018-08-01-11-05-35	0	0	x	25	0	47.4	24.3	47.3	24.2	47.3	-0.11	25929			33
1129	175265	23	Campanula	5023	2018-08-01-11-05-37	0	0	x	25	0	47.4	24.3	47.3	24.2	47.3	-0.11	25929			34
1130	175266	23	Campanula	5023	2018-08-01-11-05-39	0	0	x	25	0	47.4	24.3	47.3	24.2	47.3	-0.11	25929			35
1131	175267	23	Campanula	5023	2018-08-01-11-05-41	0	0	x	25	0	47.4	24.3	47.3	24.2	47.3	-0.11	25929			36
1132	175268	23	Campanula	5023	2018-08-01-11-05-43	0	0	x	25	0	47.4	24.3	47.3	24.2	47.3	-0.11	25929			37
1133	175269	23	Campanula	5023	2018-08-01-11-05-45	0	0	x	25	0	47.4	24.3	47.3	24.2	47.3	-0.11	25929			38
1134	175270	23	Campanula	5023	2018-08-01-11-05-47	0	0	x	25	0	47.4	24.3	47.4	24.3	47.4	-0.01	25929			39
1135	175271	23	Campanula	5023	2018-08-01-11-05-49	0	0	x	25	0	47.4	24.3	47.3	24.2	47.3	-0.11	25929			40
1136	175272	23	Campanula	5023	2018-08-01-11-05-51	0	0	x	25	0	47.4	24.3	47.3	24.2	47.3	-0.11	25929			41
1137	175273	23	Campanula	5023	2018-08-01-11-05-53	0	0	x	25	0	47.4	24.3	47.5	24.3	47.5	0.09	25929			42
1138	175274	23	Campanula	5023	2018-08-01-11-05-55	0	0	x	25	0	47.4	24.3	47.3	24.2	47.3	-0.11	25929			43
1139	175275	23	Campanula	5023	2018-08-01-11-05-57	0	0	x	25	0	47.4	24.3	47.4	24.3	47.4	-0.01	25929			44
1140	175276	23	Campanula	5023	2018-08-01-11-05-59	0	0	x	25	0	47.4	24.3	47.3	24.2	47.3	-0.11	25929			45
1141	175277	23	Campanula	5023	2018-08-01-11-06-01	0	0	x	25	0	47.4	24.3	47.3	24.2	47.3	-0.11	25929			46
1142	175278	23	Campanula	5023	2018-08-01-11-06-03	0	0	x	25	0	47.4	24.3	47.4	24.3	47.4	-0.01	25929			47
1143	175279	23	Campanula	5023	2018-08-01-11-06-05	0	0	x	25	0	47.4	24.3	47.4	24.3	47.4	-0.01	25929			48
1144	175280	23	Campanula	5023	2018-08-01-11-06-07	0	0	x	25	0	47.4	24.3	47.3	24.2	47.3	-0.11	25929			49
1145	175281	23	Campanula	5023	2018-08-01-11-06-09	0	0	x	25	0	47.4	24.3	47.3	24.2	47.3	-0.11	25929			50
1146	175282	23	Campanula	5023	2018-08-01-11-06-11	0	0	x	25	0	47.4	24.3	47.3	24.2	47.3	-0.11	25929			51
1147	175283	23	Campanula	5023	2018-08-01-11-06-13	0	0	x	25	0	47.4	24.3	47.3	24.2	47.3	-0.11	25929			52
1148	175284	23	Campanula	5023	2018-08-01-11-06-15	0	0	x	25	0	47.4	24.3	47.3	24.2	47.3	-0.11	25929			53
1149	175285	23	Campanula	5023	2018-08-01-11-06-17	0	0	x	25	0	47.4	24.3	47.3	24.2	47.3	-0.11	25929			54
1150	175286	23	Campanula	5023	2018-08-01-11-06-19	0	0	x	25	0	47.4	24.3	47.4	24.3	47.4	-0.01	25929			55
1151	175287	23	Campanula	5023	2018-08-01-11-06-21	0	0	x	25	0	47.4	24.3	47.4	24.3	47.4	-0.01	25929			56
1152	175288	23	Campanula	5023	2018-08-01-11-06-23	0	0	x	25	0	47.4	24.3	47.4	24.3	47.4	-0.01	25929			57
1153	175289	23	Campanula	5023	2018-08-01-11-06-25	0	0	x	25	0	47.4	24.3	47.3	24.2	47.3	-0.11	25929			58
1154	175290	23	Campanula	5023	2018-08-01-11-06-27	0	0	x	25	0	47.4	24.3	47.4	24.3	47.4	-0.01	25929			59
1155	175291	23	Campanula	5023	2018-08-01-11-06-29	0	0	x	25	0	47.4	24.3	47.4	24.3	47.4	-0.01	25929			60
1156	175292	23	Campanula	5023	2018-08-01-11-06-31	0	0	x	25	0	47.5	24.3	47.3	24.2	47.3	-0.21	25929			61
1157	175293	23	Campanula	5023	2018-08-01-11-06-33	0	0	x	25	0	47.4	24.3	47.3	24.2	47.3	-0.11	25929			62
1158	175294	23	Campanula	5023	2018-08-01-11-06-35	0	0	x	25	0	47.4	24.3	47.3	24.2	47.3	-0.11	25929			63
1159	175295	23	Campanula	5023	2018-08-01-11-06-37	0	0	x	25	0	47.5	24.3	47.3	24.2	47.3	-0.21	25929			64
1160	175296	23	Campanula	5023	2018-08-01-11-06-39	0	0	x	25	0	47.4	24.3	47.3	24.2	47.3	-0.11	25929			65
1161	175297	23	Campanula	5023	2018-08-01-11-06-41	0	0	x	25	0	47.5	24.3	47.3	24.2	47.3	-0.21	25929			66
1162	175298	23	Campanula	5023	2018-08-01-11-06-43	0	0	x	25	0	47.4	24.3	47.3	24.2	47.3	-0.11	25929			67
1163	175299	23	Campanula	5023	2018-08-01-11-06-45	0	0	x	25	0	47.5	24.3	47.4	24.2	47.4	-0.11	25929			68
1164	175300	23	Campanula	5023	2018-08-01-11-06-47	0	0	x	25	0	47.5	24.3	47.4	24.3	47.4	-0.11	25929			69
1165	175301	23	Campanula	5023	2018-08-01-11-06-49	0	0	x	25	0	47.5	24.3	47.4	24.3	47.4	-0.11	25929			70
1166	175302	23	Campanula	5023	2018-08-01-11-06-51	0	0	x	25	0	47.5	24.3	47.3	24.2	47.3	-0.21	25929			71
1167	175303	23	Campanula	5023	2018-08-01-11-06-53	0	0	x	25	0	47.5	24.3	47.3	24.2	47.3	-0.21	25929			72
1168	175304	23	Campanula	5023	2018-08-01-11-06-55	0	0	x	25	0	47.5	24.3	47.3	24.2	47.3	-0.21	25929			73
1169	175305	23	Campanula	5023	2018-08-01-11-06-57	0	0	x	25	0	47.5	24.3	47.4	24.3	47.4	-0.11	25929			74
1170	175306	23	Campanula	5023	2018-08-01-11-06-59	0	0	x	25	0	47.5	24.3	47.3	24.2	47.3	-0.21	25929			75
1171	175307	23	Campanula	5023	2018-08-01-11-07-01	0	0	x	25	0	47.5	24.3	47.4	24.3	47.4	-0.11	25929			76
1172	175308	23	Campanula	5023	2018-08-01-11-07-03	0	0	x	25	0	47.5	24.3	47.4	24.2	47.4	-0.11	25929			77
1173	175309	23	Campanula	5023	2018-08-01-11-07-05	0	0	x	25	0	47.4	24.3	47.3	24.2	47.3	-0.11	25929			78
1174	175310	23	Campanula	5023	2018-08-01-11-07-07	0	0	x	25	0	47.5	24.3	47.3	24.2	47.3	-0.21	25929			79
1175	175311	23	Campanula	5023	2018-08-01-11-07-09	0	0	x	25	0	47.5	24.3	47.4	24.3	47.4	-0.11	25929			80
1176	175312	23	Campanula	5023	2018-08-01-11-07-11	0	0	x	25	0	47.5	24.3	47.4	24.3	47.4	-0.11	25929			81
1177	175313	23	Campanula	5023	2018-08-01-11-07-13	0	0	x	25	0	47.5	24.3	47.5	24.3	47.5	-0.01	25929			82
1178	175314	23	Campanula	5023	2018-08-01-11-07-15	0	0	x	25	0	47.5	24.3	47.4	24.2	47.4	-0.11	25929			83
1179	175315	23	Campanula	5023	2018-08-01-11-07-17	0	0	x	25	0	47.5	24.3	47.3	24.2	47.3	-0.21	25929			84
1180	175316	23	Campanula	5023	2018-08-01-11-07-19	0	0	x	25	0	47.5	24.3	47.3	24.2	47.3	-0.21	25929			85
1181	175317	23	Campanula	5023	2018-08-01-11-07-21	0	0	x	25	0	47.5	24.3	47.4	24.3	47.4	-0.11	25929			86
1182	175318	23	Campanula	5023	2018-08-01-11-07-23	0	0	x	25	0	47.5	24.3	47.4	24.3	47.4	-0.11	25929			87
1183	175319	23	Campanula	5023	2018-08-01-11-07-25	0	0	x	25	0	47.5	24.3	47.3	24.2	47.3	-0.21	25929			88
1184	175320	23	Campanula	5023	2018-08-01-11-07-27	0	0	x	25	0	47.5	24.3	47.3	24.2	47.3	-0.21	25929			89
1185	175321	23	Campanula	5023	2018-08-01-11-07-29	0	0	x	25	0	47.5	24.3	47.3	24.2	47.3	-0.21	25929			90
1186	175322	23	Campanula	5023	2018-08-01-11-07-31	0	0	x	25	0	47.5	24.3	47.4	24.3	47.4	-0.11	25929	Last10	Here	91
1187	175323	23	Campanula	5023	2018-08-01-11-07-33	0	0	x	25	0	47.5	24.3	47.3	24.2	47.3	-0.21	25929	Last10	Here	92
1188	175324	23	Campanula	5023	2018-08-01-11-07-35	0	0	x	25	0	47.4	24.3	47.4	24.3	47.4	-0.01	25929	Last10	Here	93
1189	175325	23	Campanula	5023	2018-08-01-11-07-37	0	0	x	25	0	47.4	24.3	47.3	24.2	47.3	-0.11	25929	Last10	Here	94
1190	175326	23	Campanula	5023	2018-08-01-11-07-39	0	0	x	25	0	47.4	24.3	47.3	24.2	47.3	-0.11	25929	Last10	Here	95
1191	175327	23	Campanula	5023	2018-08-01-11-07-41	0	0	x	25	0	47.5	24.3	47.4	24.3	47.4	-0.11	25929	Last10	Here	96
1192	175328	23	Campanula	5023	2018-08-01-11-07-43	0	0	x	25	0	47.5	24.3	47.3	24.2	47.3	-0.21	25929	Last10	Here	97
1193	175329	23	Campanula	5023	2018-08-01-11-07-45	0	0	x	25	0	47.5	24.3	47.3	24.2	47.3	-0.21	25929	Last10	Here	98
1194	175330	23	Campanula	5023	2018-08-01-11-07-47	0	0	x	25	0	47.5	24.3	47.3	24.2	47.3	-0.21	25929	Last10	Here	99
1195	175331	23	Campanula	5023	2018-08-01-11-07-49	0	0	x	25	0	47.5	24.3	47.3	24.2	47.3	-0.21	25929	Last10	Here	100
1196	175332	23	Campanula	5023	2018-08-01-11-08-21	0	0	x	30	0	47.5	24.3	47.3	24.2	47.3	-0.21	25930	First10	Here	1
1197	175333	23	Campanula	5023	2018-08-01-11-08-23	0	0	x	30	0	47.5	24.3	47.3	24.2	47.3	-0.21	25930	First10	Here	2
1198	175334	23	Campanula	5023	2018-08-01-11-08-25	0	0	x	30	0	47.4	24.3	47.3	24.2	47.3	-0.11	25930	First10	Here	3
1199	175335	23	Campanula	5023	2018-08-01-11-08-27	0	0	x	30	0	47.5	24.3	47.3	24.2	47.3	-0.21	25930	First10	Here	4
1200	175336	23	Campanula	5023	2018-08-01-11-08-29	0	0	x	30	0	47.5	24.3	47.3	24.2	47.3	-0.21	25930	First10	Here	5
1201	175337	23	Campanula	5023	2018-08-01-11-08-31	0	0	x	30	0	47.5	24.3	47.4	24.2	47.4	-0.11	25930	First10	Here	6
1202	175338	23	Campanula	5023	2018-08-01-11-08-33	0	0	x	30	0	47.5	24.3	47.4	24.3	47.4	-0.11	25930	First10	Here	7
1203	175339	23	Campanula	5023	2018-08-01-11-08-35	0	0	x	30	0	47.5	24.3	47.3	24.2	47.3	-0.21	25930	First10	Here	8
1204	175340	23	Campanula	5023	2018-08-01-11-08-37	0	0	x	30	0	47.5	24.3	47.4	24.3	47.4	-0.11	25930	First10	Here	9
1205	175341	23	Campanula	5023	2018-08-01-11-08-39	0	0	x	30	0	47.5	24.3	47.3	24.2	47.3	-0.21	25930	First10	Here	10
1206	175342	23	Campanula	5023	2018-08-01-11-08-41	0	0	x	30	0	47.5	24.3	47.3	24.2	47.3	-0.21	25930			11
1207	175343	23	Campanula	5023	2018-08-01-11-08-43	0	0	x	30	0	47.5	24.3	47.4	24.2	47.4	-0.11	25930			12
1208	175344	23	Campanula	5023	2018-08-01-11-08-45	0	0	x	30	0	47.5	24.3	47.4	24.2	47.4	-0.11	25930			13
1209	175345	23	Campanula	5023	2018-08-01-11-08-47	0	0	x	30	0	47.5	24.3	47.3	24.2	47.3	-0.21	25930			14
1210	175346	23	Campanula	5023	2018-08-01-11-08-49	0	0	x	30	0	47.5	24.3	47.3	24.2	47.3	-0.21	25930			15
1211	175347	23	Campanula	5023	2018-08-01-11-08-51	0	0	x	30	0	47.5	24.3	47.5	24.3	47.5	-0.01	25930			16
1212	175348	23	Campanula	5023	2018-08-01-11-08-53	0	0	x	30	0	47.5	24.3	47.3	24.2	47.3	-0.21	25930			17
1213	175349	23	Campanula	5023	2018-08-01-11-08-55	0	0	x	30	0	47.5	24.3	47.3	24.2	47.3	-0.21	25930			18
1214	175350	23	Campanula	5023	2018-08-01-11-08-57	0	0	x	30	0	47.5	24.3	47.3	24.2	47.3	-0.21	25930			19
1215	175351	23	Campanula	5023	2018-08-01-11-08-59	0	0	x	30	0	47.5	24.3	47.4	24.3	47.4	-0.11	25930			20
1216	175352	23	Campanula	5023	2018-08-01-11-09-01	0	0	x	30	0	47.5	24.3	47.3	24.2	47.3	-0.21	25930			21
1217	175353	23	Campanula	5023	2018-08-01-11-09-03	0	0	x	30	0	47.5	24.3	47.3	24.2	47.3	-0.21	25930			22
1218	175354	23	Campanula	5023	2018-08-01-11-09-05	0	0	x	30	0	47.4	24.3	47.4	24.2	47.4	-0.01	25930			23
1219	175355	23	Campanula	5023	2018-08-01-11-09-07	0	0	x	30	0	47.5	24.3	47.4	24.2	47.4	-0.11	25930			24
1220	175356	23	Campanula	5023	2018-08-01-11-09-09	0	0	x	30	0	47.5	24.3	47.4	24.2	47.4	-0.11	25930			25
1221	175357	23	Campanula	5023	2018-08-01-11-09-11	0	0	x	30	0	47.4	24.3	47.5	24.3	47.5	0.09	25930			26
1222	175358	23	Campanula	5023	2018-08-01-11-09-13	0	0	x	30	0	47.5	24.3	47.4	24.2	47.4	-0.11	25930			27
1223	175359	23	Campanula	5023	2018-08-01-11-09-15	0	0	x	30	0	47.5	24.3	47.4	24.2	47.4	-0.11	25930			28
1224	175360	23	Campanula	5023	2018-08-01-11-09-17	0	0	x	30	0	47.5	24.3	47.4	24.2	47.4	-0.11	25930			29
1225	175361	23	Campanula	5023	2018-08-01-11-09-19	0	0	x	30	0	47.5	24.3	47.4	24.3	47.4	-0.11	25930			30
1226	175362	23	Campanula	5023	2018-08-01-11-09-21	0	0	x	30	0	47.5	24.3	47.4	24.2	47.4	-0.11	25930			31
1227	175363	23	Campanula	5023	2018-08-01-11-09-23	0	0	x	30	0	47.5	24.3	47.3	24.2	47.3	-0.21	25930			32
1228	175364	23	Campanula	5023	2018-08-01-11-09-25	0	0	x	30	0	47.5	24.3	47.3	24.2	47.3	-0.21	25930			33
1229	175365	23	Campanula	5023	2018-08-01-11-09-27	0	0	x	30	0	47.5	24.3	47.5	24.3	47.5	-0.01	25930			34
1230	175366	23	Campanula	5023	2018-08-01-11-09-29	0	0	x	30	0	47.5	24.3	47.4	24.2	47.4	-0.11	25930			35
1231	175367	23	Campanula	5023	2018-08-01-11-09-31	0	0	x	30	0	47.5	24.3	47.3	24.2	47.3	-0.21	25930			36
1232	175368	23	Campanula	5023	2018-08-01-11-09-33	0	0	x	30	0	47.5	24.3	47.3	24.2	47.3	-0.21	25930			37
1233	175369	23	Campanula	5023	2018-08-01-11-09-35	0	0	x	30	0	47.5	24.3	47.3	24.2	47.3	-0.21	25930			38
1234	175370	23	Campanula	5023	2018-08-01-11-09-37	0	0	x	30	0	47.5	24.3	47.3	24.2	47.3	-0.21	25930			39
1235	175371	23	Campanula	5023	2018-08-01-11-09-39	0	0	x	30	0	47.5	24.3	47.3	24.2	47.3	-0.21	25930			40
1236	175372	23	Campanula	5023	2018-08-01-11-09-41	0	0	x	30	0	47.5	24.3	47.3	24.2	47.3	-0.21	25930			41
1237	175373	23	Campanula	5023	2018-08-01-11-09-43	0	0	x	30	0	47.5	24.3	47.4	24.2	47.4	-0.11	25930			42
1238	175374	23	Campanula	5023	2018-08-01-11-09-45	0	0	x	30	0	47.5	24.3	47.3	24.2	47.3	-0.21	25930			43
1239	175375	23	Campanula	5023	2018-08-01-11-09-47	0	0	x	30	0	47.5	24.3	47.4	24.2	47.4	-0.11	25930			44
1240	175376	23	Campanula	5023	2018-08-01-11-09-49	0	0	x	30	0	47.5	24.3	47.4	24.3	47.4	-0.11	25930			45
1241	175377	23	Campanula	5023	2018-08-01-11-09-51	0	0	x	30	0	47.5	24.3	47.3	24.2	47.3	-0.21	25930			46
1242	175378	23	Campanula	5023	2018-08-01-11-09-53	0	0	x	30	0	47.5	24.3	47.3	24.2	47.3	-0.21	25930			47
1243	175379	23	Campanula	5023	2018-08-01-11-09-55	0	0	x	30	0	47.5	24.3	47.4	24.3	47.4	-0.11	25930			48
1244	175380	23	Campanula	5023	2018-08-01-11-09-57	0	0	x	30	0	47.5	24.3	47.4	24.3	47.4	-0.11	25930			49
1245	175381	23	Campanula	5023	2018-08-01-11-09-59	0	0	x	30	0	47.5	24.3	47.5	24.3	47.5	-0.01	25930			50
1246	175382	23	Campanula	5023	2018-08-01-11-10-01	0	0	x	30	0	47.5	24.3	47.4	24.2	47.4	-0.11	25930			51
1247	175383	23	Campanula	5023	2018-08-01-11-10-03	0	0	x	30	0	47.5	24.3	47.4	24.2	47.4	-0.11	25930			52
1248	175384	23	Campanula	5023	2018-08-01-11-10-05	0	0	x	30	0	47.5	24.3	47.3	24.2	47.3	-0.21	25930			53
1249	175385	23	Campanula	5023	2018-08-01-11-10-07	0	0	x	30	0	47.5	24.3	47.4	24.3	47.4	-0.11	25930			54
1250	175386	23	Campanula	5023	2018-08-01-11-10-09	0	0	x	30	0	47.5	24.3	47.3	24.2	47.3	-0.21	25930			55
1251	175387	23	Campanula	5023	2018-08-01-11-10-11	0	0	x	30	0	47.5	24.3	47.3	24.2	47.3	-0.21	25930			56
1252	175388	23	Campanula	5023	2018-08-01-11-10-13	0	0	x	30	0	47.5	24.3	47.4	24.2	47.4	-0.11	25930			57
1253	175389	23	Campanula	5023	2018-08-01-11-10-15	0	0	x	30	0	47.5	24.3	47.5	24.3	47.5	-0.01	25930			58
1254	175390	23	Campanula	5023	2018-08-01-11-10-18	0	0	x	30	0	47.5	24.3	47.5	24.3	47.5	-0.01	25930			59
1255	175391	23	Campanula	5023	2018-08-01-11-10-20	0	0	x	30	0	47.5	24.3	47.3	24.2	47.3	-0.21	25930			60
1256	175392	23	Campanula	5023	2018-08-01-11-10-22	0	0	x	30	0	47.4	24.3	47.4	24.3	47.4	-0.01	25930			61
1257	175393	23	Campanula	5023	2018-08-01-11-10-24	0	0	x	30	0	47.5	24.3	47.4	24.2	47.4	-0.11	25930			62
1258	175394	23	Campanula	5023	2018-08-01-11-10-26	0	0	x	30	0	47.5	24.3	47.4	24.3	47.4	-0.11	25930			63
1259	175395	23	Campanula	5023	2018-08-01-11-10-28	0	0	x	30	0	47.4	24.3	47.3	24.2	47.3	-0.11	25930			64
1260	175396	23	Campanula	5023	2018-08-01-11-10-30	0	0	x	30	0	47.5	24.3	47.4	24.3	47.4	-0.11	25930			65
1261	175397	23	Campanula	5023	2018-08-01-11-10-32	0	0	x	30	0	47.4	24.3	47.4	24.2	47.4	-0.01	25930			66
1262	175398	23	Campanula	5023	2018-08-01-11-10-34	0	0	x	30	0	47.4	24.3	47.3	24.2	47.3	-0.11	25930			67
1263	175399	23	Campanula	5023	2018-08-01-11-10-36	0	0	x	30	0	47.4	24.3	47.4	24.2	47.4	-0.01	25930			68
1264	175400	23	Campanula	5023	2018-08-01-11-10-38	0	0	x	30	0	47.4	24.3	47.3	24.2	47.3	-0.11	25930			69
1265	175401	23	Campanula	5023	2018-08-01-11-10-40	0	0	x	30	0	47.4	24.3	47.3	24.2	47.3	-0.11	25930			70
1266	175402	23	Campanula	5023	2018-08-01-11-10-42	0	0	x	30	0	47.4	24.3	47.3	24.2	47.3	-0.11	25930			71
1267	175403	23	Campanula	5023	2018-08-01-11-10-44	0	0	x	30	0	47.4	24.3	47.4	24.3	47.4	-0.01	25930			72
1268	175404	23	Campanula	5023	2018-08-01-11-10-46	0	0	x	30	0	47.4	24.3	47.4	24.3	47.4	-0.01	25930			73
1269	175405	23	Campanula	5023	2018-08-01-11-10-48	0	0	x	30	0	47.4	24.3	47.3	24.2	47.3	-0.11	25930			74
1270	175406	23	Campanula	5023	2018-08-01-11-10-50	0	0	x	30	0	47.4	24.3	47.4	24.3	47.4	-0.01	25930			75
1271	175407	23	Campanula	5023	2018-08-01-11-10-52	0	0	x	30	0	47.4	24.3	47.3	24.2	47.3	-0.11	25930			76
1272	175408	23	Campanula	5023	2018-08-01-11-10-54	0	0	x	30	0	47.4	24.3	47.3	24.2	47.3	-0.11	25930			77
1273	175409	23	Campanula	5023	2018-08-01-11-10-56	0	0	x	30	0	47.4	24.3	47.4	24.3	47.4	-0.01	25930			78
1274	175410	23	Campanula	5023	2018-08-01-11-10-58	0	0	x	30	0	47.4	24.3	47.3	24.2	47.3	-0.11	25930			79
1275	175411	23	Campanula	5023	2018-08-01-11-11-00	0	0	x	30	0	47.4	24.3	47.3	24.2	47.3	-0.11	25930			80
1276	175412	23	Campanula	5023	2018-08-01-11-11-02	0	0	x	30	0	47.4	24.3	47.4	24.3	47.4	-0.01	25930			81
1277	175413	23	Campanula	5023	2018-08-01-11-11-04	0	0	x	30	0	47.4	24.3	47.3	24.2	47.3	-0.11	25930			82
1278	175414	23	Campanula	5023	2018-08-01-11-11-06	0	0	x	30	0	47.4	24.3	47.4	24.3	47.4	-0.01	25930			83
1279	175415	23	Campanula	5023	2018-08-01-11-11-08	0	0	x	30	0	47.4	24.3	47.3	24.2	47.3	-0.11	25930			84
1280	175416	23	Campanula	5023	2018-08-01-11-11-10	0	0	x	30	0	47.4	24.3	47.4	24.2	47.4	-0.01	25930			85
1281	175417	23	Campanula	5023	2018-08-01-11-11-12	0	0	x	30	0	47.4	24.3	47.5	24.3	47.5	0.09	25930			86
1282	175418	23	Campanula	5023	2018-08-01-11-11-14	0	0	x	30	0	47.4	24.3	47.4	24.3	47.4	-0.01	25930			87
1283	175419	23	Campanula	5023	2018-08-01-11-11-16	0	0	x	30	0	47.4	24.3	47.4	24.3	47.4	-0.01	25930			88
1284	175420	23	Campanula	5023	2018-08-01-11-11-18	0	0	x	30	0	47.4	24.3	47.4	24.3	47.4	-0.01	25930			89
1285	175421	23	Campanula	5023	2018-08-01-11-11-20	0	0	x	30	0	47.4	24.3	47.4	24.2	47.4	-0.01	25930			90
1286	175422	23	Campanula	5023	2018-08-01-11-11-22	0	0	x	30	0	47.4	24.3	47.3	24.2	47.3	-0.11	25930	Last10	Here	91
1287	175423	23	Campanula	5023	2018-08-01-11-11-24	0	0	x	30	0	47.4	24.3	47.3	24.2	47.3	-0.11	25930	Last10	Here	92
1288	175424	23	Campanula	5023	2018-08-01-11-11-26	0	0	x	30	0	47.4	24.3	47.4	24.3	47.4	-0.01	25930	Last10	Here	93
1289	175425	23	Campanula	5023	2018-08-01-11-11-28	0	0	x	30	0	47.4	24.3	47.3	24.2	47.3	-0.11	25930	Last10	Here	94
1290	175426	23	Campanula	5023	2018-08-01-11-11-30	0	0	x	30	0	47.4	24.3	47.3	24.2	47.3	-0.11	25930	Last10	Here	95
1291	175427	23	Campanula	5023	2018-08-01-11-11-32	0	0	x	30	0	47.4	24.3	47.4	24.3	47.4	-0.01	25930	Last10	Here	96
1292	175428	23	Campanula	5023	2018-08-01-11-11-34	0	0	x	30	0	47.4	24.3	47.3	24.2	47.3	-0.11	25930	Last10	Here	97
1293	175429	23	Campanula	5023	2018-08-01-11-11-36	0	0	x	30	0	47.4	24.3	47.3	24.2	47.3	-0.11	25930	Last10	Here	98
1294	175430	23	Campanula	5023	2018-08-01-11-11-38	0	0	x	30	0	47.4	24.3	47.3	24.2	47.3	-0.11	25930	Last10	Here	99
1295	175431	23	Campanula	5023	2018-08-01-11-11-40	0	0	x	30	0	47.4	24.3	47.4	24.3	47.4	-0.01	25930	Last10	Here	100
1296	175432	23	Campanula	5023	2018-08-01-11-12-14	0	0	z	0	5	47.4	24.3	47.4	24.2	47.4	-0.01	25931	First10	Here	1
1297	175433	23	Campanula	5023	2018-08-01-11-12-16	0	0	z	0	5	47.4	24.3	47.5	24.3	47.5	0.09	25931	First10	Here	2
1298	175434	23	Campanula	5023	2018-08-01-11-12-18	0	0	z	0	5	47.4	24.3	47.4	24.2	47.4	-0.01	25931	First10	Here	3
1299	175435	23	Campanula	5023	2018-08-01-11-12-20	0	0	z	0	5	47.4	24.3	47.5	24.3	47.5	0.09	25931	First10	Here	4
1300	175436	23	Campanula	5023	2018-08-01-11-12-22	0	0	z	0	5	47.4	24.3	47.4	24.2	47.4	-0.01	25931	First10	Here	5
1301	175437	23	Campanula	5023	2018-08-01-11-12-24	0	0	z	0	5	47.4	24.3	47.5	24.3	47.5	0.09	25931	First10	Here	6
1302	175438	23	Campanula	5023	2018-08-01-11-12-26	0	0	z	0	5	47.4	24.3	47.4	24.2	47.4	-0.01	25931	First10	Here	7
1303	175439	23	Campanula	5023	2018-08-01-11-12-28	0	0	z	0	5	47.4	24.3	47.4	24.2	47.4	-0.01	25931	First10	Here	8
1304	175440	23	Campanula	5023	2018-08-01-11-12-30	0	0	z	0	5	47.4	24.3	47.4	24.2	47.4	-0.01	25931	First10	Here	9
1305	175441	23	Campanula	5023	2018-08-01-11-12-32	0	0	z	0	5	47.4	24.3	47.4	24.2	47.4	-0.01	25931	First10	Here	10
1306	175442	23	Campanula	5023	2018-08-01-11-12-34	0	0	z	0	5	47.4	24.3	47.4	24.2	47.4	-0.01	25931			11
1307	175443	23	Campanula	5023	2018-08-01-11-12-36	0	0	z	0	5	47.4	24.3	47.4	24.2	47.4	-0.01	25931			12
1308	175444	23	Campanula	5023	2018-08-01-11-12-38	0	0	z	0	5	47.4	24.3	47.5	24.3	47.5	0.09	25931			13
1309	175445	23	Campanula	5023	2018-08-01-11-12-40	0	0	z	0	5	47.4	24.3	47.4	24.2	47.4	-0.01	25931			14
1310	175446	23	Campanula	5023	2018-08-01-11-12-42	0	0	z	0	5	47.4	24.3	47.5	24.3	47.5	0.09	25931			15
1311	175447	23	Campanula	5023	2018-08-01-11-12-44	0	0	z	0	5	47.4	24.3	47.4	24.2	47.4	-0.01	25931			16
1312	175448	23	Campanula	5023	2018-08-01-11-12-46	0	0	z	0	5	47.4	24.3	47.4	24.2	47.4	-0.01	25931			17
1313	175449	23	Campanula	5023	2018-08-01-11-12-48	0	0	z	0	5	47.4	24.3	47.4	24.2	47.4	-0.01	25931			18
1314	175450	23	Campanula	5023	2018-08-01-11-12-50	0	0	z	0	5	47.4	24.3	47.4	24.2	47.4	-0.01	25931			19
1315	175451	23	Campanula	5023	2018-08-01-11-12-52	0	0	z	0	5	47.4	24.3	47.4	24.2	47.4	-0.01	25931			20
1316	175452	23	Campanula	5023	2018-08-01-11-12-54	0	0	z	0	5	47.4	24.3	47.4	24.2	47.4	-0.01	25931			21
1317	175453	23	Campanula	5023	2018-08-01-11-12-56	0	0	z	0	5	47.4	24.3	47.4	24.2	47.4	-0.01	25931			22
1318	175454	23	Campanula	5023	2018-08-01-11-12-58	0	0	z	0	5	47.4	24.3	47.4	24.2	47.4	-0.01	25931			23
1319	175455	23	Campanula	5023	2018-08-01-11-13-00	0	0	z	0	5	47.4	24.3	47.4	24.2	47.4	-0.01	25931			24
1320	175456	23	Campanula	5023	2018-08-01-11-13-02	0	0	z	0	5	47.4	24.3	47.4	24.2	47.4	-0.01	25931			25
1321	175457	23	Campanula	5023	2018-08-01-11-13-04	0	0	z	0	5	47.4	24.3	47.4	24.2	47.4	-0.01	25931			26
1322	175458	23	Campanula	5023	2018-08-01-11-13-06	0	0	z	0	5	47.4	24.3	47.4	24.2	47.4	-0.01	25931			27
1323	175459	23	Campanula	5023	2018-08-01-11-13-08	0	0	z	0	5	47.4	24.3	47.4	24.2	47.4	-0.01	25931			28
1324	175460	23	Campanula	5023	2018-08-01-11-13-10	0	0	z	0	5	47.4	24.3	47.4	24.2	47.4	-0.01	25931			29
1325	175461	23	Campanula	5023	2018-08-01-11-13-12	0	0	z	0	5	47.4	24.3	47.4	24.2	47.4	-0.01	25931			30
1326	175462	23	Campanula	5023	2018-08-01-11-13-14	0	0	z	0	5	47.4	24.3	47.4	24.2	47.4	-0.01	25931			31
1327	175463	23	Campanula	5023	2018-08-01-11-13-16	0	0	z	0	5	47.4	24.3	47.4	24.2	47.4	-0.01	25931			32
1328	175464	23	Campanula	5023	2018-08-01-11-13-18	0	0	z	0	5	47.4	24.3	47.4	24.2	47.4	-0.01	25931			33
1329	175465	23	Campanula	5023	2018-08-01-11-13-20	0	0	z	0	5	47.4	24.3	47.4	24.2	47.4	-0.01	25931			34
1330	175466	23	Campanula	5023	2018-08-01-11-13-22	0	0	z	0	5	47.4	24.3	47.4	24.2	47.4	-0.01	25931			35
1331	175467	23	Campanula	5023	2018-08-01-11-13-24	0	0	z	0	5	47.4	24.3	47.4	24.2	47.4	-0.01	25931			36
1332	175468	23	Campanula	5023	2018-08-01-11-13-26	0	0	z	0	5	47.4	24.3	47.4	24.2	47.4	-0.01	25931			37
1333	175469	23	Campanula	5023	2018-08-01-11-13-28	0	0	z	0	5	47.4	24.3	47.4	24.2	47.4	-0.01	25931			38
1334	175470	23	Campanula	5023	2018-08-01-11-13-30	0	0	z	0	5	47.4	24.3	47.4	24.2	47.4	-0.01	25931			39
1335	175471	23	Campanula	5023	2018-08-01-11-13-32	0	0	z	0	5	47.5	24.3	47.4	24.2	47.4	-0.11	25931			40
1336	175472	23	Campanula	5023	2018-08-01-11-13-34	0	0	z	0	5	47.4	24.3	47.4	24.2	47.4	-0.01	25931			41
1337	175473	23	Campanula	5023	2018-08-01-11-13-36	0	0	z	0	5	47.4	24.3	47.4	24.2	47.4	-0.01	25931			42
1338	175474	23	Campanula	5023	2018-08-01-11-13-38	0	0	z	0	5	47.4	24.3	47.4	24.2	47.4	-0.01	25931			43
1339	175475	23	Campanula	5023	2018-08-01-11-13-40	0	0	z	0	5	47.4	24.3	47.4	24.2	47.4	-0.01	25931			44
1340	175476	23	Campanula	5023	2018-08-01-11-13-42	0	0	z	0	5	47.4	24.3	47.4	24.2	47.4	-0.01	25931			45
1341	175477	23	Campanula	5023	2018-08-01-11-13-44	0	0	z	0	5	47.4	24.3	47.4	24.2	47.4	-0.01	25931			46
1342	175478	23	Campanula	5023	2018-08-01-11-13-46	0	0	z	0	5	47.4	24.3	47.4	24.2	47.4	-0.01	25931			47
1343	175479	23	Campanula	5023	2018-08-01-11-13-48	0	0	z	0	5	47.4	24.3	47.4	24.2	47.4	-0.01	25931			48
1344	175480	23	Campanula	5023	2018-08-01-11-13-50	0	0	z	0	5	47.4	24.3	47.4	24.2	47.4	-0.01	25931			49
1345	175481	23	Campanula	5023	2018-08-01-11-13-52	0	0	z	0	5	47.4	24.3	47.4	24.2	47.4	-0.01	25931			50
1346	175482	23	Campanula	5023	2018-08-01-11-13-54	0	0	z	0	5	47.4	24.3	47.4	24.2	47.4	-0.01	25931			51
1347	175483	23	Campanula	5023	2018-08-01-11-13-56	0	0	z	0	5	47.4	24.3	47.4	24.2	47.4	-0.01	25931			52
1348	175484	23	Campanula	5023	2018-08-01-11-13-58	0	0	z	0	5	47.4	24.3	47.4	24.2	47.4	-0.01	25931			53
1349	175485	23	Campanula	5023	2018-08-01-11-14-00	0	0	z	0	5	47.4	24.3	47.4	24.2	47.4	-0.01	25931			54
1350	175486	23	Campanula	5023	2018-08-01-11-14-02	0	0	z	0	5	47.4	24.3	47.4	24.2	47.4	-0.01	25931			55
1351	175487	23	Campanula	5023	2018-08-01-11-14-04	0	0	z	0	5	47.4	24.3	47.5	24.3	47.5	0.09	25931			56
1352	175488	23	Campanula	5023	2018-08-01-11-14-06	0	0	z	0	5	47.4	24.3	47.5	24.3	47.5	0.09	25931			57
1353	175489	23	Campanula	5023	2018-08-01-11-14-08	0	0	z	0	5	47.4	24.3	47.4	24.2	47.4	-0.01	25931			58
1354	175490	23	Campanula	5023	2018-08-01-11-14-10	0	0	z	0	5	47.4	24.3	47.5	24.2	47.5	0.09	25931			59
1355	175491	23	Campanula	5023	2018-08-01-11-14-12	0	0	z	0	5	47.4	24.3	47.4	24.2	47.4	-0.01	25931			60
1356	175492	23	Campanula	5023	2018-08-01-11-14-14	0	0	z	0	5	47.4	24.3	47.5	24.2	47.5	0.09	25931			61
1357	175493	23	Campanula	5023	2018-08-01-11-14-16	0	0	z	0	5	47.4	24.3	47.5	24.3	47.5	0.09	25931			62
1358	175494	23	Campanula	5023	2018-08-01-11-14-18	0	0	z	0	5	47.4	24.3	47.4	24.2	47.4	-0.01	25931			63
1359	175495	23	Campanula	5023	2018-08-01-11-14-20	0	0	z	0	5	47.4	24.3	47.4	24.2	47.4	-0.01	25931			64
1360	175496	23	Campanula	5023	2018-08-01-11-14-22	0	0	z	0	5	47.4	24.3	47.4	24.2	47.4	-0.01	25931			65
1361	175497	23	Campanula	5023	2018-08-01-11-14-24	0	0	z	0	5	47.5	24.3	47.4	24.2	47.4	-0.11	25931			66
1362	175498	23	Campanula	5023	2018-08-01-11-14-26	0	0	z	0	5	47.5	24.3	47.5	24.2	47.5	-0.01	25931			67
1363	175499	23	Campanula	5023	2018-08-01-11-14-28	0	0	z	0	5	47.4	24.3	47.5	24.2	47.5	0.09	25931			68
1364	175500	23	Campanula	5023	2018-08-01-11-14-30	0	0	z	0	5	47.4	24.3	47.5	24.2	47.5	0.09	25931			69
1365	175501	23	Campanula	5023	2018-08-01-11-14-32	0	0	z	0	5	47.4	24.3	47.5	24.2	47.5	0.09	25931			70
1366	175502	23	Campanula	5023	2018-08-01-11-14-34	0	0	z	0	5	47.4	24.3	47.4	24.2	47.4	-0.01	25931			71
1367	175503	23	Campanula	5023	2018-08-01-11-14-36	0	0	z	0	5	47.4	24.3	47.5	24.2	47.5	0.09	25931			72
1368	175504	23	Campanula	5023	2018-08-01-11-14-38	0	0	z	0	5	47.4	24.3	47.5	24.2	47.5	0.09	25931			73
1369	175505	23	Campanula	5023	2018-08-01-11-14-40	0	0	z	0	5	47.4	24.3	47.5	24.2	47.5	0.09	25931			74
1370	175506	23	Campanula	5023	2018-08-01-11-14-42	0	0	z	0	5	47.4	24.3	47.4	24.2	47.4	-0.01	25931			75
1371	175507	23	Campanula	5023	2018-08-01-11-14-44	0	0	z	0	5	47.4	24.3	47.5	24.2	47.5	0.09	25931			76
1372	175508	23	Campanula	5023	2018-08-01-11-14-46	0	0	z	0	5	47.5	24.3	47.4	24.2	47.4	-0.11	25931			77
1373	175509	23	Campanula	5023	2018-08-01-11-14-48	0	0	z	0	5	47.5	24.3	47.4	24.2	47.4	-0.11	25931			78
1374	175510	23	Campanula	5023	2018-08-01-11-14-50	0	0	z	0	5	47.5	24.3	47.5	24.2	47.5	-0.01	25931			79
1375	175511	23	Campanula	5023	2018-08-01-11-14-52	0	0	z	0	5	47.5	24.3	47.4	24.2	47.4	-0.11	25931			80
1376	175512	23	Campanula	5023	2018-08-01-11-14-54	0	0	z	0	5	47.5	24.3	47.4	24.2	47.4	-0.11	25931			81
1377	175513	23	Campanula	5023	2018-08-01-11-14-56	0	0	z	0	5	47.5	24.3	47.4	24.2	47.4	-0.11	25931			82
1378	175514	23	Campanula	5023	2018-08-01-11-14-58	0	0	z	0	5	47.4	24.3	47.4	24.2	47.4	-0.01	25931			83
1379	175515	23	Campanula	5023	2018-08-01-11-15-00	0	0	z	0	5	47.5	24.3	47.4	24.2	47.4	-0.11	25931			84
1380	175516	23	Campanula	5023	2018-08-01-11-15-02	0	0	z	0	5	47.5	24.3	47.4	24.2	47.4	-0.11	25931			85
1381	175517	23	Campanula	5023	2018-08-01-11-15-04	0	0	z	0	5	47.5	24.3	47.4	24.2	47.4	-0.11	25931			86
1382	175518	23	Campanula	5023	2018-08-01-11-15-06	0	0	z	0	5	47.4	24.3	47.4	24.2	47.4	-0.01	25931			87
1383	175519	23	Campanula	5023	2018-08-01-11-15-08	0	0	z	0	5	47.4	24.3	47.4	24.2	47.4	-0.01	25931			88
1384	175520	23	Campanula	5023	2018-08-01-11-15-10	0	0	z	0	5	47.5	24.3	47.4	24.2	47.4	-0.11	25931			89
1385	175521	23	Campanula	5023	2018-08-01-11-15-12	0	0	z	0	5	47.5	24.3	47.4	24.2	47.4	-0.11	25931			90
1386	175522	23	Campanula	5023	2018-08-01-11-15-14	0	0	z	0	5	47.4	24.3	47.4	24.2	47.4	-0.01	25931	Last10	Here	91
1387	175523	23	Campanula	5023	2018-08-01-11-15-16	0	0	z	0	5	47.5	24.3	47.4	24.2	47.4	-0.11	25931	Last10	Here	92
1388	175524	23	Campanula	5023	2018-08-01-11-15-18	0	0	z	0	5	47.5	24.3	47.4	24.2	47.4	-0.11	25931	Last10	Here	93
1389	175525	23	Campanula	5023	2018-08-01-11-15-21	0	0	z	0	5	47.5	24.3	47.4	24.2	47.4	-0.11	25931	Last10	Here	94
1390	175526	23	Campanula	5023	2018-08-01-11-15-23	0	0	z	0	5	47.5	24.3	47.5	24.2	47.5	-0.01	25931	Last10	Here	95
1391	175527	23	Campanula	5023	2018-08-01-11-15-25	0	0	z	0	5	47.5	24.3	47.5	24.2	47.5	-0.01	25931	Last10	Here	96
1392	175528	23	Campanula	5023	2018-08-01-11-15-27	0	0	z	0	5	47.5	24.3	47.5	24.2	47.5	-0.01	25931	Last10	Here	97
1393	175529	23	Campanula	5023	2018-08-01-11-15-29	0	0	z	0	5	47.5	24.3	47.5	24.2	47.5	-0.01	25931	Last10	Here	98
1394	175530	23	Campanula	5023	2018-08-01-11-15-31	0	0	z	0	5	47.5	24.3	47.5	24.2	47.5	-0.01	25931	Last10	Here	99
1395	175531	23	Campanula	5023	2018-08-01-11-16-03	0	0	z	0	10	47.5	24.3	47.4	24.2	47.4	-0.11	25932	First10	Here	1
1396	175532	23	Campanula	5023	2018-08-01-11-16-05	0	0	z	0	10	47.4	24.3	47.4	24.2	47.4	-0.01	25932	First10	Here	2
1397	175533	23	Campanula	5023	2018-08-01-11-16-07	0	0	z	0	10	47.4	24.3	47.4	24.2	47.4	-0.01	25932	First10	Here	3
1398	175534	23	Campanula	5023	2018-08-01-11-16-09	0	0	z	0	10	47.5	24.3	47.4	24.2	47.4	-0.11	25932	First10	Here	4
1399	175535	23	Campanula	5023	2018-08-01-11-16-11	0	0	z	0	10	47.5	24.3	47.4	24.2	47.4	-0.11	25932	First10	Here	5
1400	175536	23	Campanula	5023	2018-08-01-11-16-13	0	0	z	0	10	47.5	24.3	47.4	24.2	47.4	-0.11	25932	First10	Here	6
1401	175537	23	Campanula	5023	2018-08-01-11-16-15	0	0	z	0	10	47.5	24.3	47.4	24.2	47.4	-0.11	25932	First10	Here	7
1402	175538	23	Campanula	5023	2018-08-01-11-16-17	0	0	z	0	10	47.5	24.3	47.4	24.2	47.4	-0.11	25932	First10	Here	8
1403	175539	23	Campanula	5023	2018-08-01-11-16-19	0	0	z	0	10	47.5	24.3	47.4	24.2	47.4	-0.11	25932	First10	Here	9
1404	175540	23	Campanula	5023	2018-08-01-11-16-21	0	0	z	0	10	47.5	24.3	47.4	24.2	47.4	-0.11	25932	First10	Here	10
1405	175541	23	Campanula	5023	2018-08-01-11-16-23	0	0	z	0	10	47.5	24.3	47.4	24.2	47.4	-0.11	25932			11
1406	175542	23	Campanula	5023	2018-08-01-11-16-25	0	0	z	0	10	47.5	24.3	47.4	24.2	47.4	-0.11	25932			12
1407	175543	23	Campanula	5023	2018-08-01-11-16-27	0	0	z	0	10	47.5	24.3	47.4	24.2	47.4	-0.11	25932			13
1408	175544	23	Campanula	5023	2018-08-01-11-16-29	0	0	z	0	10	47.5	24.3	47.5	24.3	47.5	-0.01	25932			14
1409	175545	23	Campanula	5023	2018-08-01-11-16-31	0	0	z	0	10	47.4	24.3	47.5	24.3	47.5	0.09	25932			15
1410	175546	23	Campanula	5023	2018-08-01-11-16-33	0	0	z	0	10	47.5	24.3	47.4	24.2	47.4	-0.11	25932			16
1411	175547	23	Campanula	5023	2018-08-01-11-16-35	0	0	z	0	10	47.5	24.3	47.4	24.2	47.4	-0.11	25932			17
1412	175548	23	Campanula	5023	2018-08-01-11-16-37	0	0	z	0	10	47.5	24.3	47.4	24.2	47.4	-0.11	25932			18
1413	175549	23	Campanula	5023	2018-08-01-11-16-39	0	0	z	0	10	47.5	24.3	47.4	24.2	47.4	-0.11	25932			19
1414	175550	23	Campanula	5023	2018-08-01-11-16-41	0	0	z	0	10	47.4	24.3	47.4	24.2	47.4	-0.01	25932			20
1415	175551	23	Campanula	5023	2018-08-01-11-16-43	0	0	z	0	10	47.4	24.3	47.4	24.2	47.4	-0.01	25932			21
1416	175552	23	Campanula	5023	2018-08-01-11-16-45	0	0	z	0	10	47.4	24.3	47.4	24.2	47.4	-0.01	25932			22
1417	175553	23	Campanula	5023	2018-08-01-11-16-47	0	0	z	0	10	47.4	24.3	47.4	24.2	47.4	-0.01	25932			23
1418	175554	23	Campanula	5023	2018-08-01-11-16-49	0	0	z	0	10	47.4	24.3	47.4	24.2	47.4	-0.01	25932			24
1419	175555	23	Campanula	5023	2018-08-01-11-16-51	0	0	z	0	10	47.4	24.3	47.4	24.2	47.4	-0.01	25932			25
1420	175556	23	Campanula	5023	2018-08-01-11-16-53	0	0	z	0	10	47.4	24.3	47.4	24.2	47.4	-0.01	25932			26
1421	175557	23	Campanula	5023	2018-08-01-11-16-55	0	0	z	0	10	47.5	24.3	47.4	24.2	47.4	-0.11	25932			27
1422	175558	23	Campanula	5023	2018-08-01-11-16-57	0	0	z	0	10	47.4	24.3	47.4	24.2	47.4	-0.01	25932			28
1423	175559	23	Campanula	5023	2018-08-01-11-16-59	0	0	z	0	10	47.4	24.3	47.4	24.2	47.4	-0.01	25932			29
1424	175560	23	Campanula	5023	2018-08-01-11-17-01	0	0	z	0	10	47.4	24.3	47.4	24.2	47.4	-0.01	25932			30
1425	175561	23	Campanula	5023	2018-08-01-11-17-03	0	0	z	0	10	47.4	24.3	47.4	24.2	47.4	-0.01	25932			31
1426	175562	23	Campanula	5023	2018-08-01-11-17-05	0	0	z	0	10	47.5	24.3	47.5	24.2	47.5	-0.01	25932			32
1427	175563	23	Campanula	5023	2018-08-01-11-17-07	0	0	z	0	10	47.5	24.3	47.5	24.2	47.5	-0.01	25932			33
1428	175564	23	Campanula	5023	2018-08-01-11-17-09	0	0	z	0	10	47.5	24.3	47.5	24.2	47.5	-0.01	25932			34
1429	175565	23	Campanula	5023	2018-08-01-11-17-11	0	0	z	0	10	47.5	24.3	47.4	24.2	47.4	-0.11	25932			35
1430	175566	23	Campanula	5023	2018-08-01-11-17-13	0	0	z	0	10	47.4	24.3	47.4	24.2	47.4	-0.01	25932			36
1431	175567	23	Campanula	5023	2018-08-01-11-17-15	0	0	z	0	10	47.4	24.3	47.4	24.2	47.4	-0.01	25932			37
1432	175568	23	Campanula	5023	2018-08-01-11-17-17	0	0	z	0	10	47.4	24.3	47.5	24.2	47.5	0.09	25932			38
1433	175569	23	Campanula	5023	2018-08-01-11-17-19	0	0	z	0	10	47.4	24.3	47.5	24.2	47.5	0.09	25932			39
1434	175570	23	Campanula	5023	2018-08-01-11-17-21	0	0	z	0	10	47.5	24.3	47.6	24.3	47.6	0.091	25932			40
1435	175571	23	Campanula	5023	2018-08-01-11-17-23	0	0	z	0	10	47.5	24.3	47.4	24.2	47.4	-0.11	25932			41
1436	175572	23	Campanula	5023	2018-08-01-11-17-25	0	0	z	0	10	47.4	24.3	47.4	24.2	47.4	-0.01	25932			42
1437	175573	23	Campanula	5023	2018-08-01-11-17-27	0	0	z	0	10	47.4	24.3	47.4	24.2	47.4	-0.01	25932			43
1438	175574	23	Campanula	5023	2018-08-01-11-17-29	0	0	z	0	10	47.4	24.3	47.5	24.2	47.5	0.09	25932			44
1439	175575	23	Campanula	5023	2018-08-01-11-17-31	0	0	z	0	10	47.5	24.3	47.5	24.2	47.5	-0.01	25932			45
1440	175576	23	Campanula	5023	2018-08-01-11-17-33	0	0	z	0	10	47.5	24.3	47.5	24.2	47.5	-0.01	25932			46
1441	175577	23	Campanula	5023	2018-08-01-11-17-35	0	0	z	0	10	47.4	24.3	47.5	24.2	47.5	0.09	25932			47
1442	175578	23	Campanula	5023	2018-08-01-11-17-37	0	0	z	0	10	47.5	24.3	47.4	24.2	47.4	-0.11	25932			48
1443	175579	23	Campanula	5023	2018-08-01-11-17-39	0	0	z	0	10	47.5	24.3	47.5	24.2	47.5	-0.01	25932			49
1444	175580	23	Campanula	5023	2018-08-01-11-17-41	0	0	z	0	10	47.5	24.3	47.5	24.2	47.5	-0.01	25932			50
1445	175581	23	Campanula	5023	2018-08-01-11-17-43	0	0	z	0	10	47.4	24.3	47.4	24.2	47.4	-0.01	25932			51
1446	175582	23	Campanula	5023	2018-08-01-11-17-45	0	0	z	0	10	47.5	24.3	47.5	24.2	47.5	-0.01	25932			52
1447	175583	23	Campanula	5023	2018-08-01-11-17-47	0	0	z	0	10	47.5	24.3	47.5	24.2	47.5	-0.01	25932			53
1448	175584	23	Campanula	5023	2018-08-01-11-17-49	0	0	z	0	10	47.5	24.3	47.5	24.2	47.5	-0.01	25932			54
1449	175585	23	Campanula	5023	2018-08-01-11-17-51	0	0	z	0	10	47.5	24.3	47.5	24.2	47.5	-0.01	25932			55
1450	175586	23	Campanula	5023	2018-08-01-11-17-53	0	0	z	0	10	47.4	24.3	47.5	24.2	47.5	0.09	25932			56
1451	175587	23	Campanula	5023	2018-08-01-11-17-55	0	0	z	0	10	47.5	24.3	47.5	24.2	47.5	-0.01	25932			57
1452	175588	23	Campanula	5023	2018-08-01-11-17-57	0	0	z	0	10	47.5	24.3	47.4	24.2	47.4	-0.11	25932			58
1453	175589	23	Campanula	5023	2018-08-01-11-17-59	0	0	z	0	10	47.5	24.3	47.5	24.2	47.5	-0.01	25932			59
1454	175590	23	Campanula	5023	2018-08-01-11-18-01	0	0	z	0	10	47.4	24.3	47.4	24.2	47.4	-0.01	25932			60
1455	175591	23	Campanula	5023	2018-08-01-11-18-03	0	0	z	0	10	47.5	24.3	47.4	24.2	47.4	-0.11	25932			61
1456	175592	23	Campanula	5023	2018-08-01-11-18-05	0	0	z	0	10	47.5	24.3	47.5	24.2	47.5	-0.01	25932			62
1457	175593	23	Campanula	5023	2018-08-01-11-18-07	0	0	z	0	10	47.4	24.3	47.5	24.2	47.5	0.09	25932			63
1458	175594	23	Campanula	5023	2018-08-01-11-18-09	0	0	z	0	10	47.4	24.3	47.5	24.2	47.5	0.09	25932			64
1459	175595	23	Campanula	5023	2018-08-01-11-18-11	0	0	z	0	10	47.4	24.3	47.5	24.2	47.5	0.09	25932			65
1460	175596	23	Campanula	5023	2018-08-01-11-18-13	0	0	z	0	10	47.4	24.3	47.5	24.2	47.5	0.09	25932			66
1461	175597	23	Campanula	5023	2018-08-01-11-18-15	0	0	z	0	10	47.4	24.3	47.4	24.2	47.4	-0.01	25932			67
1462	175598	23	Campanula	5023	2018-08-01-11-18-17	0	0	z	0	10	47.4	24.3	47.5	24.2	47.5	0.09	25932			68
1463	175599	23	Campanula	5023	2018-08-01-11-18-19	0	0	z	0	10	47.4	24.3	47.5	24.2	47.5	0.09	25932			69
1464	175600	23	Campanula	5023	2018-08-01-11-18-21	0	0	z	0	10	47.4	24.3	47.5	24.2	47.5	0.09	25932			70
1465	175601	23	Campanula	5023	2018-08-01-11-18-23	0	0	z	0	10	47.5	24.3	47.5	24.2	47.5	-0.01	25932			71
1466	175602	23	Campanula	5023	2018-08-01-11-18-25	0	0	z	0	10	47.4	24.3	47.5	24.2	47.5	0.09	25932			72
1467	175603	23	Campanula	5023	2018-08-01-11-18-27	0	0	z	0	10	47.4	24.3	47.5	24.2	47.5	0.09	25932			73
1468	175604	23	Campanula	5023	2018-08-01-11-18-29	0	0	z	0	10	47.4	24.3	47.5	24.2	47.5	0.09	25932			74
1469	175605	23	Campanula	5023	2018-08-01-11-18-31	0	0	z	0	10	47.4	24.3	47.5	24.2	47.5	0.09	25932			75
1470	175606	23	Campanula	5023	2018-08-01-11-18-33	0	0	z	0	10	47.4	24.3	47.5	24.2	47.5	0.09	25932			76
1471	175607	23	Campanula	5023	2018-08-01-11-18-35	0	0	z	0	10	47.4	24.3	47.4	24.2	47.4	-0.01	25932			77
1472	175608	23	Campanula	5023	2018-08-01-11-18-37	0	0	z	0	10	47.4	24.3	47.4	24.2	47.4	-0.01	25932			78
1473	175609	23	Campanula	5023	2018-08-01-11-18-39	0	0	z	0	10	47.4	24.3	47.4	24.2	47.4	-0.01	25932			79
1474	175610	23	Campanula	5023	2018-08-01-11-18-41	0	0	z	0	10	47.4	24.3	47.4	24.2	47.4	-0.01	25932			80
1475	175611	23	Campanula	5023	2018-08-01-11-18-43	0	0	z	0	10	47.5	24.3	47.4	24.2	47.4	-0.11	25932			81
1476	175612	23	Campanula	5023	2018-08-01-11-18-45	0	0	z	0	10	47.4	24.3	47.4	24.2	47.4	-0.01	25932			82
1477	175613	23	Campanula	5023	2018-08-01-11-18-47	0	0	z	0	10	47.5	24.3	47.4	24.2	47.4	-0.11	25932			83
1478	175614	23	Campanula	5023	2018-08-01-11-18-49	0	0	z	0	10	47.4	24.3	47.4	24.2	47.4	-0.01	25932			84
1479	175615	23	Campanula	5023	2018-08-01-11-18-51	0	0	z	0	10	47.5	24.3	47.4	24.2	47.4	-0.11	25932			85
1480	175616	23	Campanula	5023	2018-08-01-11-18-53	0	0	z	0	10	47.4	24.3	47.4	24.2	47.4	-0.01	25932			86
1481	175617	23	Campanula	5023	2018-08-01-11-18-55	0	0	z	0	10	47.5	24.3	47.4	24.2	47.4	-0.11	25932			87
1482	175618	23	Campanula	5023	2018-08-01-11-18-57	0	0	z	0	10	47.5	24.3	47.4	24.2	47.4	-0.11	25932			88
1483	175619	23	Campanula	5023	2018-08-01-11-18-59	0	0	z	0	10	47.5	24.3	47.4	24.2	47.4	-0.11	25932			89
1484	175620	23	Campanula	5023	2018-08-01-11-19-01	0	0	z	0	10	47.5	24.3	47.4	24.2	47.4	-0.11	25932			90
1485	175621	23	Campanula	5023	2018-08-01-11-19-03	0	0	z	0	10	47.5	24.3	47.4	24.2	47.4	-0.11	25932	Last10	Here	91
1486	175622	23	Campanula	5023	2018-08-01-11-19-05	0	0	z	0	10	47.5	24.3	47.4	24.2	47.4	-0.11	25932	Last10	Here	92
1487	175623	23	Campanula	5023	2018-08-01-11-19-07	0	0	z	0	10	47.5	24.3	47.4	24.2	47.4	-0.11	25932	Last10	Here	93
1488	175624	23	Campanula	5023	2018-08-01-11-19-09	0	0	z	0	10	47.5	24.3	47.4	24.2	47.4	-0.11	25932	Last10	Here	94
1489	175625	23	Campanula	5023	2018-08-01-11-19-11	0	0	z	0	10	47.5	24.3	47.4	24.2	47.4	-0.11	25932	Last10	Here	95
1490	175626	23	Campanula	5023	2018-08-01-11-19-13	0	0	z	0	10	47.5	24.3	47.4	24.2	47.4	-0.11	25932	Last10	Here	96
1491	175627	23	Campanula	5023	2018-08-01-11-19-15	0	0	z	0	10	47.5	24.3	47.4	24.2	47.4	-0.11	25932	Last10	Here	97
1492	175628	23	Campanula	5023	2018-08-01-11-19-17	0	0	z	0	10	47.4	24.3	47.4	24.2	47.4	-0.01	25932	Last10	Here	98
1493	175629	23	Campanula	5023	2018-08-01-11-19-19	0	0	z	0	10	47.5	24.3	47.4	24.2	47.4	-0.11	25932	Last10	Here	99
1494	175630	23	Campanula	5023	2018-08-01-11-19-21	0	0	z	0	10	47.5	24.3	47.4	24.2	47.4	-0.11	25932	Last10	Here	100
1495	175631	23	Campanula	5023	2018-08-01-11-19-53	0	0	z	0	15	47.5	24.3	47.4	24.2	47.4	-0.11	25933	First10	Here	1
1496	175632	23	Campanula	5023	2018-08-01-11-19-55	0	0	z	0	15	47.5	24.3	47.4	24.2	47.4	-0.11	25933	First10	Here	2
1497	175633	23	Campanula	5023	2018-08-01-11-19-57	0	0	z	0	15	47.5	24.3	47.4	24.2	47.4	-0.11	25933	First10	Here	3
1498	175634	23	Campanula	5023	2018-08-01-11-19-59	0	0	z	0	15	47.5	24.3	47.4	24.2	47.4	-0.11	25933	First10	Here	4
1499	175635	23	Campanula	5023	2018-08-01-11-20-01	0	0	z	0	15	47.4	24.3	47.4	24.2	47.4	-0.01	25933	First10	Here	5
1500	175636	23	Campanula	5023	2018-08-01-11-20-03	0	0	z	0	15	47.5	24.3	47.5	24.3	47.5	-0.01	25933	First10	Here	6
1501	175637	23	Campanula	5023	2018-08-01-11-20-05	0	0	z	0	15	47.5	24.3	47.4	24.2	47.4	-0.11	25933	First10	Here	7
1502	175638	23	Campanula	5023	2018-08-01-11-20-07	0	0	z	0	15	47.4	24.3	47.4	24.2	47.4	-0.01	25933	First10	Here	8
1503	175639	23	Campanula	5023	2018-08-01-11-20-09	0	0	z	0	15	47.4	24.3	47.4	24.2	47.4	-0.01	25933	First10	Here	9
1504	175640	23	Campanula	5023	2018-08-01-11-20-11	0	0	z	0	15	47.5	24.3	47.4	24.2	47.4	-0.11	25933	First10	Here	10
1505	175641	23	Campanula	5023	2018-08-01-11-20-13	0	0	z	0	15	47.4	24.3	47.4	24.2	47.4	-0.01	25933			11
1506	175642	23	Campanula	5023	2018-08-01-11-20-15	0	0	z	0	15	47.4	24.3	47.4	24.2	47.4	-0.01	25933			12
1507	175643	23	Campanula	5023	2018-08-01-11-20-17	0	0	z	0	15	47.4	24.3	47.4	24.2	47.4	-0.01	25933			13
1508	175644	23	Campanula	5023	2018-08-01-11-20-19	0	0	z	0	15	47.4	24.3	47.4	24.2	47.4	-0.01	25933			14
1509	175645	23	Campanula	5023	2018-08-01-11-20-21	0	0	z	0	15	47.4	24.3	47.4	24.2	47.4	-0.01	25933			15
1510	175646	23	Campanula	5023	2018-08-01-11-20-23	0	0	z	0	15	47.4	24.3	47.4	24.2	47.4	-0.01	25933			16
1511	175647	23	Campanula	5023	2018-08-01-11-20-26	0	0	z	0	15	47.4	24.3	47.4	24.2	47.4	-0.01	25933			17
1512	175648	23	Campanula	5023	2018-08-01-11-20-28	0	0	z	0	15	47.4	24.3	47.4	24.2	47.4	-0.01	25933			18
1513	175649	23	Campanula	5023	2018-08-01-11-20-30	0	0	z	0	15	47.4	24.3	47.4	24.2	47.4	-0.01	25933			19
1514	175650	23	Campanula	5023	2018-08-01-11-20-32	0	0	z	0	15	47.4	24.3	47.4	24.2	47.4	-0.01	25933			20
1515	175651	23	Campanula	5023	2018-08-01-11-20-34	0	0	z	0	15	47.4	24.3	47.4	24.2	47.4	-0.01	25933			21
1516	175652	23	Campanula	5023	2018-08-01-11-20-36	0	0	z	0	15	47.4	24.3	47.4	24.2	47.4	-0.01	25933			22
1517	175653	23	Campanula	5023	2018-08-01-11-20-38	0	0	z	0	15	47.4	24.3	47.4	24.2	47.4	-0.01	25933			23
1518	175654	23	Campanula	5023	2018-08-01-11-20-40	0	0	z	0	15	47.4	24.3	47.4	24.2	47.4	-0.01	25933			24
1519	175655	23	Campanula	5023	2018-08-01-11-20-42	0	0	z	0	15	47.4	24.3	47.4	24.2	47.4	-0.01	25933			25
1520	175656	23	Campanula	5023	2018-08-01-11-20-44	0	0	z	0	15	47.4	24.3	47.4	24.2	47.4	-0.01	25933			26
1521	175657	23	Campanula	5023	2018-08-01-11-20-46	0	0	z	0	15	47.4	24.3	47.4	24.2	47.4	-0.01	25933			27
1522	175658	23	Campanula	5023	2018-08-01-11-20-48	0	0	z	0	15	47.4	24.3	47.4	24.2	47.4	-0.01	25933			28
1523	175659	23	Campanula	5023	2018-08-01-11-20-50	0	0	z	0	15	47.4	24.3	47.4	24.2	47.4	-0.01	25933			29
1524	175660	23	Campanula	5023	2018-08-01-11-20-52	0	0	z	0	15	47.4	24.3	47.4	24.2	47.4	-0.01	25933			30
1525	175661	23	Campanula	5023	2018-08-01-11-20-54	0	0	z	0	15	47.4	24.3	47.4	24.2	47.4	-0.01	25933			31
1526	175662	23	Campanula	5023	2018-08-01-11-20-56	0	0	z	0	15	47.4	24.3	47.4	24.2	47.4	-0.01	25933			32
1527	175663	23	Campanula	5023	2018-08-01-11-20-58	0	0	z	0	15	47.4	24.3	47.4	24.2	47.4	-0.01	25933			33
1528	175664	23	Campanula	5023	2018-08-01-11-21-00	0	0	z	0	15	47.4	24.3	47.4	24.2	47.4	-0.01	25933			34
1529	175665	23	Campanula	5023	2018-08-01-11-21-02	0	0	z	0	15	47.4	24.3	47.4	24.2	47.4	-0.01	25933			35
1530	175666	23	Campanula	5023	2018-08-01-11-21-04	0	0	z	0	15	47.4	24.3	47.4	24.2	47.4	-0.01	25933			36
1531	175667	23	Campanula	5023	2018-08-01-11-21-06	0	0	z	0	15	47.4	24.3	47.4	24.2	47.4	-0.01	25933			37
1532	175668	23	Campanula	5023	2018-08-01-11-21-08	0	0	z	0	15	47.4	24.3	47.4	24.2	47.4	-0.01	25933			38
1533	175669	23	Campanula	5023	2018-08-01-11-21-10	0	0	z	0	15	47.4	24.3	47.4	24.2	47.4	-0.01	25933			39
1534	175670	23	Campanula	5023	2018-08-01-11-21-12	0	0	z	0	15	47.4	24.3	47.4	24.2	47.4	-0.01	25933			40
1535	175671	23	Campanula	5023	2018-08-01-11-21-14	0	0	z	0	15	47.4	24.3	47.4	24.2	47.4	-0.01	25933			41
1536	175672	23	Campanula	5023	2018-08-01-11-21-16	0	0	z	0	15	47.4	24.3	47.4	24.2	47.4	-0.01	25933			42
1537	175673	23	Campanula	5023	2018-08-01-11-21-18	0	0	z	0	15	47.4	24.3	47.4	24.2	47.4	-0.01	25933			43
1538	175674	23	Campanula	5023	2018-08-01-11-21-20	0	0	z	0	15	47.4	24.3	47.4	24.2	47.4	-0.01	25933			44
1539	175675	23	Campanula	5023	2018-08-01-11-21-22	0	0	z	0	15	47.4	24.3	47.4	24.2	47.4	-0.01	25933			45
1540	175676	23	Campanula	5023	2018-08-01-11-21-24	0	0	z	0	15	47.4	24.3	47.4	24.2	47.4	-0.01	25933			46
1541	175677	23	Campanula	5023	2018-08-01-11-21-26	0	0	z	0	15	47.4	24.3	47.4	24.2	47.4	-0.01	25933			47
1542	175678	23	Campanula	5023	2018-08-01-11-21-28	0	0	z	0	15	47.4	24.3	47.5	24.3	47.5	0.09	25933			48
1543	175679	23	Campanula	5023	2018-08-01-11-21-30	0	0	z	0	15	47.4	24.3	47.4	24.2	47.4	-0.01	25933			49
1544	175680	23	Campanula	5023	2018-08-01-11-21-32	0	0	z	0	15	47.4	24.3	47.4	24.2	47.4	-0.01	25933			50
1545	175681	23	Campanula	5023	2018-08-01-11-21-34	0	0	z	0	15	47.4	24.3	47.4	24.2	47.4	-0.01	25933			51
1546	175682	23	Campanula	5023	2018-08-01-11-21-36	0	0	z	0	15	47.4	24.3	47.4	24.2	47.4	-0.01	25933			52
1547	175683	23	Campanula	5023	2018-08-01-11-21-38	0	0	z	0	15	47.4	24.3	47.4	24.2	47.4	-0.01	25933			53
1548	175684	23	Campanula	5023	2018-08-01-11-21-40	0	0	z	0	15	47.4	24.3	47.4	24.2	47.4	-0.01	25933			54
1549	175685	23	Campanula	5023	2018-08-01-11-21-42	0	0	z	0	15	47.4	24.3	47.4	24.2	47.4	-0.01	25933			55
1550	175686	23	Campanula	5023	2018-08-01-11-21-44	0	0	z	0	15	47.4	24.3	47.4	24.2	47.4	-0.01	25933			56
1551	175687	23	Campanula	5023	2018-08-01-11-21-46	0	0	z	0	15	47.4	24.3	47.4	24.2	47.4	-0.01	25933			57
1552	175688	23	Campanula	5023	2018-08-01-11-21-48	0	0	z	0	15	47.3	24.3	47.4	24.2	47.4	0.09	25933			58
1553	175689	23	Campanula	5023	2018-08-01-11-21-50	0	0	z	0	15	47.4	24.3	47.4	24.2	47.4	-0.01	25933			59
1554	175690	23	Campanula	5023	2018-08-01-11-21-52	0	0	z	0	15	47.3	24.3	47.4	24.2	47.4	0.09	25933			60
1555	175691	23	Campanula	5023	2018-08-01-11-21-54	0	0	z	0	15	47.4	24.3	47.4	24.2	47.4	-0.01	25933			61
1556	175692	23	Campanula	5023	2018-08-01-11-21-56	0	0	z	0	15	47.3	24.3	47.4	24.2	47.4	0.09	25933			62
1557	175693	23	Campanula	5023	2018-08-01-11-21-58	0	0	z	0	15	47.3	24.3	47.4	24.2	47.4	0.09	25933			63
1558	175694	23	Campanula	5023	2018-08-01-11-22-00	0	0	z	0	15	47.4	24.3	47.4	24.2	47.4	-0.01	25933			64
1559	175695	23	Campanula	5023	2018-08-01-11-22-02	0	0	z	0	15	47.3	24.3	47.4	24.2	47.4	0.09	25933			65
1560	175696	23	Campanula	5023	2018-08-01-11-22-04	0	0	z	0	15	47.4	24.3	47.4	24.2	47.4	-0.01	25933			66
1561	175697	23	Campanula	5023	2018-08-01-11-22-06	0	0	z	0	15	47.3	24.3	47.4	24.2	47.4	0.09	25933			67
1562	175698	23	Campanula	5023	2018-08-01-11-22-08	0	0	z	0	15	47.3	24.3	47.4	24.2	47.4	0.09	25933			68
1563	175699	23	Campanula	5023	2018-08-01-11-22-10	0	0	z	0	15	47.4	24.3	47.4	24.2	47.4	-0.01	25933			69
1564	175700	23	Campanula	5023	2018-08-01-11-22-12	0	0	z	0	15	47.3	24.3	47.4	24.2	47.4	0.09	25933			70
1565	175701	23	Campanula	5023	2018-08-01-11-22-14	0	0	z	0	15	47.4	24.3	47.4	24.2	47.4	-0.01	25933			71
1566	175702	23	Campanula	5023	2018-08-01-11-22-16	0	0	z	0	15	47.3	24.3	47.4	24.2	47.4	0.09	25933			72
1567	175703	23	Campanula	5023	2018-08-01-11-22-18	0	0	z	0	15	47.3	24.3	47.4	24.2	47.4	0.09	25933			73
1568	175704	23	Campanula	5023	2018-08-01-11-22-20	0	0	z	0	15	47.3	24.3	47.4	24.2	47.4	0.09	25933			74
1569	175705	23	Campanula	5023	2018-08-01-11-22-22	0	0	z	0	15	47.3	24.3	47.4	24.2	47.4	0.09	25933			75
1570	175706	23	Campanula	5023	2018-08-01-11-22-24	0	0	z	0	15	47.4	24.4	47.4	24.2	47.4	-0.01	25933			76
1571	175707	23	Campanula	5023	2018-08-01-11-22-26	0	0	z	0	15	47.3	24.3	47.4	24.2	47.4	0.09	25933			77
1572	175708	23	Campanula	5023	2018-08-01-11-22-28	0	0	z	0	15	47.3	24.3	47.4	24.2	47.4	0.09	25933			78
1573	175709	23	Campanula	5023	2018-08-01-11-22-30	0	0	z	0	15	47.3	24.3	47.4	24.2	47.4	0.09	25933			79
1574	175710	23	Campanula	5023	2018-08-01-11-22-32	0	0	z	0	15	47.3	24.3	47.4	24.2	47.4	0.09	25933			80
1575	175711	23	Campanula	5023	2018-08-01-11-22-34	0	0	z	0	15	47.3	24.3	47.3	24.2	47.3	-0.01	25933			81
1576	175712	23	Campanula	5023	2018-08-01-11-22-36	0	0	z	0	15	47.3	24.3	47.3	24.2	47.3	-0.01	25933			82
1577	175713	23	Campanula	5023	2018-08-01-11-22-38	0	0	z	0	15	47.3	24.3	47.3	24.2	47.3	-0.01	25933			83
1578	175714	23	Campanula	5023	2018-08-01-11-22-40	0	0	z	0	15	47.3	24.3	47.3	24.2	47.3	-0.01	25933			84
1579	175715	23	Campanula	5023	2018-08-01-11-22-42	0	0	z	0	15	47.3	24.3	47.4	24.2	47.4	0.09	25933			85
1580	175716	23	Campanula	5023	2018-08-01-11-22-44	0	0	z	0	15	47.3	24.3	47.4	24.2	47.4	0.09	25933			86
1581	175717	23	Campanula	5023	2018-08-01-11-22-46	0	0	z	0	15	47.3	24.3	47.3	24.2	47.3	-0.01	25933			87
1582	175718	23	Campanula	5023	2018-08-01-11-22-48	0	0	z	0	15	47.3	24.3	47.3	24.2	47.3	-0.01	25933			88
1583	175719	23	Campanula	5023	2018-08-01-11-22-50	0	0	z	0	15	47.3	24.3	47.4	24.3	47.4	0.09	25933			89
1584	175720	23	Campanula	5023	2018-08-01-11-22-52	0	0	z	0	15	47.3	24.3	47.3	24.2	47.3	-0.01	25933			90
1585	175721	23	Campanula	5023	2018-08-01-11-22-54	0	0	z	0	15	47.3	24.3	47.4	24.3	47.4	0.09	25933	Last10	Here	91
1586	175722	23	Campanula	5023	2018-08-01-11-22-56	0	0	z	0	15	47.3	24.3	47.3	24.2	47.3	-0.01	25933	Last10	Here	92
1587	175723	23	Campanula	5023	2018-08-01-11-22-58	0	0	z	0	15	47.3	24.3	47.3	24.2	47.3	-0.01	25933	Last10	Here	93
1588	175724	23	Campanula	5023	2018-08-01-11-23-00	0	0	z	0	15	47.3	24.3	47.4	24.3	47.4	0.09	25933	Last10	Here	94
1589	175725	23	Campanula	5023	2018-08-01-11-23-02	0	0	z	0	15	47.3	24.3	47.3	24.2	47.3	-0.01	25933	Last10	Here	95
1590	175726	23	Campanula	5023	2018-08-01-11-23-04	0	0	z	0	15	47.4	24.3	47.3	24.2	47.3	-0.11	25933	Last10	Here	96
1591	175727	23	Campanula	5023	2018-08-01-11-23-06	0	0	z	0	15	47.3	24.3	47.3	24.2	47.3	-0.01	25933	Last10	Here	97
1592	175728	23	Campanula	5023	2018-08-01-11-23-08	0	0	z	0	15	47.3	24.3	47.3	24.2	47.3	-0.01	25933	Last10	Here	98
1593	175729	23	Campanula	5023	2018-08-01-11-23-10	0	0	z	0	15	47.4	24.3	47.4	24.2	47.4	-0.01	25933	Last10	Here	99
1594	175730	23	Campanula	5023	2018-08-01-11-23-12	0	0	z	0	15	47.3	24.3	47.3	24.2	47.3	-0.01	25933	Last10	Here	100
1595	175731	23	Campanula	5023	2018-08-01-11-23-44	0	0	z	0	20	47.4	24.3	47.3	24.2	47.3	-0.11	25934	First10	Here	1
1596	175732	23	Campanula	5023	2018-08-01-11-23-46	0	0	z	0	20	47.3	24.3	47.3	24.2	47.3	-0.01	25934	First10	Here	2
1597	175733	23	Campanula	5023	2018-08-01-11-23-48	0	0	z	0	20	47.3	24.3	47.3	24.2	47.3	-0.01	25934	First10	Here	3
1598	175734	23	Campanula	5023	2018-08-01-11-23-50	0	0	z	0	20	47.3	24.3	47.4	24.3	47.4	0.09	25934	First10	Here	4
1599	175735	23	Campanula	5023	2018-08-01-11-23-52	0	0	z	0	20	47.3	24.3	47.4	24.2	47.4	0.09	25934	First10	Here	5
1600	175736	23	Campanula	5023	2018-08-01-11-23-54	0	0	z	0	20	47.3	24.3	47.4	24.2	47.4	0.09	25934	First10	Here	6
1601	175737	23	Campanula	5023	2018-08-01-11-23-56	0	0	z	0	20	47.3	24.3	47.3	24.2	47.3	-0.01	25934	First10	Here	7
1602	175738	23	Campanula	5023	2018-08-01-11-23-58	0	0	z	0	20	47.3	24.3	47.3	24.2	47.3	-0.01	25934	First10	Here	8
1603	175739	23	Campanula	5023	2018-08-01-11-24-00	0	0	z	0	20	47.3	24.3	47.3	24.2	47.3	-0.01	25934	First10	Here	9
1604	175740	23	Campanula	5023	2018-08-01-11-24-02	0	0	z	0	20	47.3	24.3	47.3	24.2	47.3	-0.01	25934	First10	Here	10
1605	175741	23	Campanula	5023	2018-08-01-11-24-04	0	0	z	0	20	47.3	24.3	47.3	24.2	47.3	-0.01	25934			11
1606	175742	23	Campanula	5023	2018-08-01-11-24-06	0	0	z	0	20	47.3	24.3	47.3	24.2	47.3	-0.01	25934			12
1607	175743	23	Campanula	5023	2018-08-01-11-24-08	0	0	z	0	20	47.3	24.3	47.4	24.3	47.4	0.09	25934			13
1608	175744	23	Campanula	5023	2018-08-01-11-24-10	0	0	z	0	20	47.3	24.3	47.3	24.2	47.3	-0.01	25934			14
1609	175745	23	Campanula	5023	2018-08-01-11-24-12	0	0	z	0	20	47.3	24.3	47.4	24.3	47.4	0.09	25934			15
1610	175746	23	Campanula	5023	2018-08-01-11-24-14	0	0	z	0	20	47.3	24.3	47.3	24.2	47.3	-0.01	25934			16
1611	175747	23	Campanula	5023	2018-08-01-11-24-16	0	0	z	0	20	47.3	24.3	47.3	24.2	47.3	-0.01	25934			17
1612	175748	23	Campanula	5023	2018-08-01-11-24-18	0	0	z	0	20	47.3	24.3	47.3	24.2	47.3	-0.01	25934			18
1613	175749	23	Campanula	5023	2018-08-01-11-24-20	0	0	z	0	20	47.3	24.3	47.3	24.2	47.3	-0.01	25934			19
1614	175750	23	Campanula	5023	2018-08-01-11-24-22	0	0	z	0	20	47.3	24.3	47.4	24.3	47.4	0.09	25934			20
1615	175751	23	Campanula	5023	2018-08-01-11-24-24	0	0	z	0	20	47.3	24.3	47.3	24.2	47.3	-0.01	25934			21
1616	175752	23	Campanula	5023	2018-08-01-11-24-26	0	0	z	0	20	47.3	24.3	47.3	24.2	47.3	-0.01	25934			22
1617	175753	23	Campanula	5023	2018-08-01-11-24-28	0	0	z	0	20	47.3	24.3	47.3	24.2	47.3	-0.01	25934			23
1618	175754	23	Campanula	5023	2018-08-01-11-24-30	0	0	z	0	20	47.3	24.3	47.3	24.2	47.3	-0.01	25934			24
1619	175755	23	Campanula	5023	2018-08-01-11-24-32	0	0	z	0	20	47.3	24.3	47.3	24.2	47.3	-0.01	25934			25
1620	175756	23	Campanula	5023	2018-08-01-11-24-34	0	0	z	0	20	47.3	24.3	47.4	24.3	47.4	0.09	25934			26
1621	175757	23	Campanula	5023	2018-08-01-11-24-36	0	0	z	0	20	47.3	24.3	47.4	24.3	47.4	0.09	25934			27
1622	175758	23	Campanula	5023	2018-08-01-11-24-38	0	0	z	0	20	47.3	24.3	47.3	24.2	47.3	-0.01	25934			28
1623	175759	23	Campanula	5023	2018-08-01-11-24-40	0	0	z	0	20	47.3	24.3	47.3	24.2	47.3	-0.01	25934			29
1624	175760	23	Campanula	5023	2018-08-01-11-24-42	0	0	z	0	20	47.3	24.3	47.4	24.3	47.4	0.09	25934			30
1625	175761	23	Campanula	5023	2018-08-01-11-24-44	0	0	z	0	20	47.3	24.3	47.3	24.2	47.3	-0.01	25934			31
1626	175762	23	Campanula	5023	2018-08-01-11-24-46	0	0	z	0	20	47.3	24.3	47.3	24.2	47.3	-0.01	25934			32
1627	175763	23	Campanula	5023	2018-08-01-11-24-48	0	0	z	0	20	47.3	24.3	47.4	24.3	47.4	0.09	25934			33
1628	175764	23	Campanula	5023	2018-08-01-11-24-50	0	0	z	0	20	47.3	24.3	47.4	24.3	47.4	0.09	25934			34
1629	175765	23	Campanula	5023	2018-08-01-11-24-52	0	0	z	0	20	47.3	24.3	47.3	24.2	47.3	-0.01	25934			35
1630	175766	23	Campanula	5023	2018-08-01-11-24-54	0	0	z	0	20	47.3	24.3	47.4	24.3	47.4	0.09	25934			36
1631	175767	23	Campanula	5023	2018-08-01-11-24-56	0	0	z	0	20	47.3	24.3	47.4	24.3	47.4	0.09	25934			37
1632	175768	23	Campanula	5023	2018-08-01-11-24-58	0	0	z	0	20	47.3	24.3	47.3	24.2	47.3	-0.01	25934			38
1633	175769	23	Campanula	5023	2018-08-01-11-25-00	0	0	z	0	20	47.3	24.3	47.4	24.3	47.4	0.09	25934			39
1634	175770	23	Campanula	5023	2018-08-01-11-25-02	0	0	z	0	20	47.3	24.3	47.3	24.2	47.3	-0.01	25934			40
1635	175771	23	Campanula	5023	2018-08-01-11-25-04	0	0	z	0	20	47.3	24.3	47.4	24.3	47.4	0.09	25934			41
1636	175772	23	Campanula	5023	2018-08-01-11-25-06	0	0	z	0	20	47.3	24.3	47.3	24.2	47.3	-0.01	25934			42
1637	175773	23	Campanula	5023	2018-08-01-11-25-08	0	0	z	0	20	47.3	24.3	47.3	24.2	47.3	-0.01	25934			43
1638	175774	23	Campanula	5023	2018-08-01-11-25-10	0	0	z	0	20	47.3	24.3	47.3	24.2	47.3	-0.01	25934			44
1639	175775	23	Campanula	5023	2018-08-01-11-25-12	0	0	z	0	20	47.3	24.3	47.4	24.3	47.4	0.09	25934			45
1640	175776	23	Campanula	5023	2018-08-01-11-25-14	0	0	z	0	20	47.3	24.3	47.3	24.2	47.3	-0.01	25934			46
1641	175777	23	Campanula	5023	2018-08-01-11-25-16	0	0	z	0	20	47.3	24.3	47.4	24.3	47.4	0.09	25934			47
1642	175778	23	Campanula	5023	2018-08-01-11-25-18	0	0	z	0	20	47.3	24.3	47.4	24.3	47.4	0.09	25934			48
1643	175779	23	Campanula	5023	2018-08-01-11-25-20	0	0	z	0	20	47.3	24.3	47.4	24.3	47.4	0.09	25934			49
1644	175780	23	Campanula	5023	2018-08-01-11-25-22	0	0	z	0	20	47.3	24.3	47.4	24.3	47.4	0.09	25934			50
1645	175781	23	Campanula	5023	2018-08-01-11-25-24	0	0	z	0	20	47.3	24.3	47.4	24.3	47.4	0.09	25934			51
1646	175782	23	Campanula	5023	2018-08-01-11-25-26	0	0	z	0	20	47.3	24.3	47.3	24.2	47.3	-0.01	25934			52
1647	175783	23	Campanula	5023	2018-08-01-11-25-28	0	0	z	0	20	47.3	24.3	47.3	24.2	47.3	-0.01	25934			53
1648	175784	23	Campanula	5023	2018-08-01-11-25-31	0	0	z	0	20	47.3	24.3	47.3	24.2	47.3	-0.01	25934			54
1649	175785	23	Campanula	5023	2018-08-01-11-25-33	0	0	z	0	20	47.3	24.3	47.3	24.2	47.3	-0.01	25934			55
1650	175786	23	Campanula	5023	2018-08-01-11-25-35	0	0	z	0	20	47.3	24.3	47.4	24.3	47.4	0.09	25934			56
1651	175787	23	Campanula	5023	2018-08-01-11-25-37	0	0	z	0	20	47.3	24.3	47.3	24.2	47.3	-0.01	25934			57
1652	175788	23	Campanula	5023	2018-08-01-11-25-39	0	0	z	0	20	47.3	24.3	47.3	24.2	47.3	-0.01	25934			58
1653	175789	23	Campanula	5023	2018-08-01-11-25-41	0	0	z	0	20	47.3	24.3	47.3	24.2	47.3	-0.01	25934			59
1654	175790	23	Campanula	5023	2018-08-01-11-25-43	0	0	z	0	20	47.3	24.3	47.4	24.3	47.4	0.09	25934			60
1655	175791	23	Campanula	5023	2018-08-01-11-25-45	0	0	z	0	20	47.3	24.3	47.4	24.3	47.4	0.09	25934			61
1656	175792	23	Campanula	5023	2018-08-01-11-25-47	0	0	z	0	20	47.3	24.3	47.3	24.2	47.3	-0.01	25934			62
1657	175793	23	Campanula	5023	2018-08-01-11-25-49	0	0	z	0	20	47.3	24.3	47.4	24.3	47.4	0.09	25934			63
1658	175794	23	Campanula	5023	2018-08-01-11-25-51	0	0	z	0	20	47.3	24.3	47.4	24.3	47.4	0.09	25934			64
1659	175795	23	Campanula	5023	2018-08-01-11-25-53	0	0	z	0	20	47.3	24.3	47.3	24.2	47.3	-0.01	25934			65
1660	175796	23	Campanula	5023	2018-08-01-11-25-55	0	0	z	0	20	47.3	24.3	47.4	24.3	47.4	0.09	25934			66
1661	175797	23	Campanula	5023	2018-08-01-11-25-57	0	0	z	0	20	47.3	24.3	47.3	24.2	47.3	-0.01	25934			67
1662	175798	23	Campanula	5023	2018-08-01-11-25-59	0	0	z	0	20	47.3	24.3	47.4	24.3	47.4	0.09	25934			68
1663	175799	23	Campanula	5023	2018-08-01-11-26-01	0	0	z	0	20	47.3	24.3	47.3	24.2	47.3	-0.01	25934			69
1664	175800	23	Campanula	5023	2018-08-01-11-26-03	0	0	z	0	20	47.3	24.3	47.3	24.2	47.3	-0.01	25934			70
1665	175801	23	Campanula	5023	2018-08-01-11-26-05	0	0	z	0	20	47.3	24.3	47.4	24.3	47.4	0.09	25934			71
1666	175802	23	Campanula	5023	2018-08-01-11-26-07	0	0	z	0	20	47.3	24.3	47.3	24.2	47.3	-0.01	25934			72
1667	175803	23	Campanula	5023	2018-08-01-11-26-09	0	0	z	0	20	47.3	24.3	47.3	24.2	47.3	-0.01	25934			73
1668	175804	23	Campanula	5023	2018-08-01-11-26-11	0	0	z	0	20	47.3	24.3	47.3	24.2	47.3	-0.01	25934			74
1669	175805	23	Campanula	5023	2018-08-01-11-26-13	0	0	z	0	20	47.3	24.3	47.4	24.3	47.4	0.09	25934			75
1670	175806	23	Campanula	5023	2018-08-01-11-26-15	0	0	z	0	20	47.3	24.3	47.3	24.2	47.3	-0.01	25934			76
1671	175807	23	Campanula	5023	2018-08-01-11-26-17	0	0	z	0	20	47.3	24.3	47.3	24.2	47.3	-0.01	25934			77
1672	175808	23	Campanula	5023	2018-08-01-11-26-19	0	0	z	0	20	47.3	24.3	47.3	24.2	47.3	-0.01	25934			78
1673	175809	23	Campanula	5023	2018-08-01-11-26-21	0	0	z	0	20	47.3	24.3	47.3	24.2	47.3	-0.01	25934			79
1674	175810	23	Campanula	5023	2018-08-01-11-26-23	0	0	z	0	20	47.3	24.3	47.3	24.2	47.3	-0.01	25934			80
1675	175811	23	Campanula	5023	2018-08-01-11-26-25	0	0	z	0	20	47.3	24.3	47.3	24.2	47.3	-0.01	25934			81
1676	175812	23	Campanula	5023	2018-08-01-11-26-27	0	0	z	0	20	47.3	24.3	47.3	24.2	47.3	-0.01	25934			82
1677	175813	23	Campanula	5023	2018-08-01-11-26-29	0	0	z	0	20	47.3	24.3	47.4	24.3	47.4	0.09	25934			83
1678	175814	23	Campanula	5023	2018-08-01-11-26-31	0	0	z	0	20	47.3	24.3	47.4	24.3	47.4	0.09	25934			84
1679	175815	23	Campanula	5023	2018-08-01-11-26-33	0	0	z	0	20	47.3	24.3	47.3	24.2	47.3	-0.01	25934			85
1680	175816	23	Campanula	5023	2018-08-01-11-26-35	0	0	z	0	20	47.3	24.3	47.4	24.3	47.4	0.09	25934			86
1681	175817	23	Campanula	5023	2018-08-01-11-26-37	0	0	z	0	20	47.3	24.3	47.3	24.2	47.3	-0.01	25934			87
1682	175818	23	Campanula	5023	2018-08-01-11-26-39	0	0	z	0	20	47.3	24.3	47.4	24.3	47.4	0.09	25934			88
1683	175819	23	Campanula	5023	2018-08-01-11-26-41	0	0	z	0	20	47.3	24.3	47.4	24.3	47.4	0.09	25934			89
1684	175820	23	Campanula	5023	2018-08-01-11-26-43	0	0	z	0	20	47.3	24.3	47.3	24.2	47.3	-0.01	25934			90
1685	175821	23	Campanula	5023	2018-08-01-11-26-45	0	0	z	0	20	47.3	24.3	47.4	24.3	47.4	0.09	25934	Last10	Here	91
1686	175822	23	Campanula	5023	2018-08-01-11-26-47	0	0	z	0	20	47.3	24.3	47.3	24.2	47.3	-0.01	25934	Last10	Here	92
1687	175823	23	Campanula	5023	2018-08-01-11-26-49	0	0	z	0	20	47.3	24.3	47.4	24.3	47.4	0.09	25934	Last10	Here	93
1688	175824	23	Campanula	5023	2018-08-01-11-26-51	0	0	z	0	20	47.3	24.3	47.4	24.3	47.4	0.09	25934	Last10	Here	94
1689	175825	23	Campanula	5023	2018-08-01-11-26-53	0	0	z	0	20	47.3	24.3	47.4	24.3	47.4	0.09	25934	Last10	Here	95
1690	175826	23	Campanula	5023	2018-08-01-11-26-55	0	0	z	0	20	47.3	24.3	47.3	24.2	47.3	-0.01	25934	Last10	Here	96
1691	175827	23	Campanula	5023	2018-08-01-11-26-57	0	0	z	0	20	47.3	24.3	47.4	24.3	47.4	0.09	25934	Last10	Here	97
1692	175828	23	Campanula	5023	2018-08-01-11-26-59	0	0	z	0	20	47.3	24.3	47.3	24.2	47.3	-0.01	25934	Last10	Here	98
1693	175829	23	Campanula	5023	2018-08-01-11-27-01	0	0	z	0	20	47.3	24.3	47.4	24.3	47.4	0.09	25934	Last10	Here	99
1694	175830	23	Campanula	5023	2018-08-01-11-27-03	0	0	z	0	20	47.3	24.3	47.4	24.3	47.4	0.09	25934	Last10	Here	100
1695	175831	23	Campanula	5023	2018-08-01-11-27-35	0	0	z	0	25	47.3	24.3	47.4	24.3	47.4	0.09	25935	First10	Here	1
1696	175832	23	Campanula	5023	2018-08-01-11-27-37	0	0	z	0	25	47.4	24.4	47.3	24.2	47.3	-0.11	25935	First10	Here	2
1697	175833	23	Campanula	5023	2018-08-01-11-27-39	0	0	z	0	25	47.3	24.3	47.3	24.2	47.3	-0.01	25935	First10	Here	3
1698	175834	23	Campanula	5023	2018-08-01-11-27-41	0	0	z	0	25	47.3	24.3	47.4	24.3	47.4	0.09	25935	First10	Here	4
1699	175835	23	Campanula	5023	2018-08-01-11-27-43	0	0	z	0	25	47.4	24.4	47.4	24.3	47.4	-0.01	25935	First10	Here	5
1700	175836	23	Campanula	5023	2018-08-01-11-27-45	0	0	z	0	25	47.3	24.3	47.3	24.2	47.3	-0.01	25935	First10	Here	6
1701	175837	23	Campanula	5023	2018-08-01-11-27-47	0	0	z	0	25	47.3	24.3	47.4	24.3	47.4	0.09	25935	First10	Here	7
1702	175838	23	Campanula	5023	2018-08-01-11-27-49	0	0	z	0	25	47.3	24.3	47.3	24.2	47.3	-0.01	25935	First10	Here	8
1703	175839	23	Campanula	5023	2018-08-01-11-27-51	0	0	z	0	25	47.3	24.3	47.4	24.3	47.4	0.09	25935	First10	Here	9
1704	175840	23	Campanula	5023	2018-08-01-11-27-53	0	0	z	0	25	47.3	24.3	47.3	24.2	47.3	-0.01	25935	First10	Here	10
1705	175841	23	Campanula	5023	2018-08-01-11-27-55	0	0	z	0	25	47.3	24.3	47.4	24.3	47.4	0.09	25935			11
1706	175842	23	Campanula	5023	2018-08-01-11-27-57	0	0	z	0	25	47.3	24.3	47.4	24.3	47.4	0.09	25935			12
1707	175843	23	Campanula	5023	2018-08-01-11-27-59	0	0	z	0	25	47.3	24.3	47.3	24.2	47.3	-0.01	25935			13
1708	175844	23	Campanula	5023	2018-08-01-11-28-01	0	0	z	0	25	47.3	24.3	47.3	24.2	47.3	-0.01	25935			14
1709	175845	23	Campanula	5023	2018-08-01-11-28-03	0	0	z	0	25	47.3	24.3	47.4	24.3	47.4	0.09	25935			15
1710	175846	23	Campanula	5023	2018-08-01-11-28-05	0	0	z	0	25	47.3	24.3	47.4	24.3	47.4	0.09	25935			16
1711	175847	23	Campanula	5023	2018-08-01-11-28-07	0	0	z	0	25	47.3	24.3	47.4	24.3	47.4	0.09	25935			17
1712	175848	23	Campanula	5023	2018-08-01-11-28-09	0	0	z	0	25	47.3	24.3	47.3	24.2	47.3	-0.01	25935			18
1713	175849	23	Campanula	5023	2018-08-01-11-28-11	0	0	z	0	25	47.3	24.3	47.3	24.2	47.3	-0.01	25935			19
1714	175850	23	Campanula	5023	2018-08-01-11-28-13	0	0	z	0	25	47.3	24.3	47.3	24.2	47.3	-0.01	25935			20
1715	175851	23	Campanula	5023	2018-08-01-11-28-15	0	0	z	0	25	47.3	24.3	47.4	24.3	47.4	0.09	25935			21
1716	175852	23	Campanula	5023	2018-08-01-11-28-17	0	0	z	0	25	47.3	24.3	47.3	24.2	47.3	-0.01	25935			22
1717	175853	23	Campanula	5023	2018-08-01-11-28-19	0	0	z	0	25	47.3	24.3	47.4	24.3	47.4	0.09	25935			23
1718	175854	23	Campanula	5023	2018-08-01-11-28-21	0	0	z	0	25	47.3	24.3	47.4	24.3	47.4	0.09	25935			24
1719	175855	23	Campanula	5023	2018-08-01-11-28-23	0	0	z	0	25	47.3	24.3	47.3	24.2	47.3	-0.01	25935			25
1720	175856	23	Campanula	5023	2018-08-01-11-28-25	0	0	z	0	25	47.3	24.3	47.4	24.3	47.4	0.09	25935			26
1721	175857	23	Campanula	5023	2018-08-01-11-28-27	0	0	z	0	25	47.3	24.3	47.3	24.2	47.3	-0.01	25935			27
1722	175858	23	Campanula	5023	2018-08-01-11-28-29	0	0	z	0	25	47.3	24.3	47.4	24.3	47.4	0.09	25935			28
1723	175859	23	Campanula	5023	2018-08-01-11-28-31	0	0	z	0	25	47.3	24.3	47.4	24.3	47.4	0.09	25935			29
1724	175860	23	Campanula	5023	2018-08-01-11-28-33	0	0	z	0	25	47.3	24.3	47.4	24.3	47.4	0.09	25935			30
1725	175861	23	Campanula	5023	2018-08-01-11-28-35	0	0	z	0	25	47.3	24.3	47.3	24.2	47.3	-0.01	25935			31
1726	175862	23	Campanula	5023	2018-08-01-11-28-37	0	0	z	0	25	47.3	24.3	47.4	24.3	47.4	0.09	25935			32
1727	175863	23	Campanula	5023	2018-08-01-11-28-39	0	0	z	0	25	47.3	24.3	47.3	24.2	47.3	-0.01	25935			33
1728	175864	23	Campanula	5023	2018-08-01-11-28-41	0	0	z	0	25	47.3	24.3	47.5	24.3	47.5	0.19	25935			34
1729	175865	23	Campanula	5023	2018-08-01-11-28-43	0	0	z	0	25	47.3	24.3	47.3	24.2	47.3	-0.01	25935			35
1730	175866	23	Campanula	5023	2018-08-01-11-28-45	0	0	z	0	25	47.3	24.3	47.3	24.2	47.3	-0.01	25935			36
1731	175867	23	Campanula	5023	2018-08-01-11-28-47	0	0	z	0	25	47.3	24.3	47.3	24.2	47.3	-0.01	25935			37
1732	175868	23	Campanula	5023	2018-08-01-11-28-49	0	0	z	0	25	47.3	24.3	47.3	24.2	47.3	-0.01	25935			38
1733	175869	23	Campanula	5023	2018-08-01-11-28-51	0	0	z	0	25	47.3	24.3	47.3	24.2	47.3	-0.01	25935			39
1734	175870	23	Campanula	5023	2018-08-01-11-28-53	0	0	z	0	25	47.3	24.3	47.4	24.3	47.4	0.09	25935			40
1735	175871	23	Campanula	5023	2018-08-01-11-28-55	0	0	z	0	25	47.3	24.3	47.4	24.3	47.4	0.09	25935			41
1736	175872	23	Campanula	5023	2018-08-01-11-28-57	0	0	z	0	25	47.3	24.3	47.3	24.2	47.3	-0.01	25935			42
1737	175873	23	Campanula	5023	2018-08-01-11-28-59	0	0	z	0	25	47.3	24.3	47.3	24.2	47.3	-0.01	25935			43
1738	175874	23	Campanula	5023	2018-08-01-11-29-01	0	0	z	0	25	47.3	24.3	47.4	24.3	47.4	0.09	25935			44
1739	175875	23	Campanula	5023	2018-08-01-11-29-03	0	0	z	0	25	47.3	24.3	47.3	24.2	47.3	-0.01	25935			45
1740	175876	23	Campanula	5023	2018-08-01-11-29-05	0	0	z	0	25	47.4	24.3	47.4	24.2	47.4	-0.01	25935			46
1741	175877	23	Campanula	5023	2018-08-01-11-29-07	0	0	z	0	25	47.4	24.3	47.3	24.2	47.3	-0.11	25935			47
1742	175878	23	Campanula	5023	2018-08-01-11-29-09	0	0	z	0	25	47.4	24.3	47.5	24.3	47.5	0.09	25935			48
1743	175879	23	Campanula	5023	2018-08-01-11-29-11	0	0	z	0	25	47.4	24.3	47.4	24.3	47.4	-0.01	25935			49
1744	175880	23	Campanula	5023	2018-08-01-11-29-13	0	0	z	0	25	47.3	24.3	47.4	24.2	47.4	0.09	25935			50
1745	175881	23	Campanula	5023	2018-08-01-11-29-15	0	0	z	0	25	47.4	24.3	47.4	24.3	47.4	-0.01	25935			51
1746	175882	23	Campanula	5023	2018-08-01-11-29-17	0	0	z	0	25	47.4	24.3	47.4	24.3	47.4	-0.01	25935			52
1747	175883	23	Campanula	5023	2018-08-01-11-29-19	0	0	z	0	25	47.3	24.3	47.3	24.2	47.3	-0.01	25935			53
1748	175884	23	Campanula	5023	2018-08-01-11-29-21	0	0	z	0	25	47.4	24.3	47.3	24.2	47.3	-0.11	25935			54
1749	175885	23	Campanula	5023	2018-08-01-11-29-23	0	0	z	0	25	47.3	24.3	47.4	24.3	47.4	0.09	25935			55
1750	175886	23	Campanula	5023	2018-08-01-11-29-25	0	0	z	0	25	47.4	24.3	47.4	24.2	47.4	-0.01	25935			56
1751	175887	23	Campanula	5023	2018-08-01-11-29-27	0	0	z	0	25	47.4	24.3	47.3	24.2	47.3	-0.11	25935			57
1752	175888	23	Campanula	5023	2018-08-01-11-29-29	0	0	z	0	25	47.5	24.4	47.4	24.3	47.4	-0.11	25935			58
1753	175889	23	Campanula	5023	2018-08-01-11-29-31	0	0	z	0	25	47.4	24.3	47.4	24.3	47.4	-0.01	25935			59
1754	175890	23	Campanula	5023	2018-08-01-11-29-33	0	0	z	0	25	47.4	24.3	47.4	24.3	47.4	-0.01	25935			60
1755	175891	23	Campanula	5023	2018-08-01-11-29-35	0	0	z	0	25	47.4	24.3	47.4	24.2	47.4	-0.01	25935			61
1756	175892	23	Campanula	5023	2018-08-01-11-29-37	0	0	z	0	25	47.4	24.3	47.4	24.2	47.4	-0.01	25935			62
1757	175893	23	Campanula	5023	2018-08-01-11-29-39	0	0	z	0	25	47.4	24.3	47.4	24.2	47.4	-0.01	25935			63
1758	175894	23	Campanula	5023	2018-08-01-11-29-41	0	0	z	0	25	47.4	24.3	47.4	24.2	47.4	-0.01	25935			64
1759	175895	23	Campanula	5023	2018-08-01-11-29-43	0	0	z	0	25	47.4	24.3	47.4	24.2	47.4	-0.01	25935			65
1760	175896	23	Campanula	5023	2018-08-01-11-29-45	0	0	z	0	25	47.4	24.3	47.4	24.2	47.4	-0.01	25935			66
1761	175897	23	Campanula	5023	2018-08-01-11-29-47	0	0	z	0	25	47.5	24.4	47.5	24.3	47.5	-0.01	25935			67
1762	175898	23	Campanula	5023	2018-08-01-11-29-49	0	0	z	0	25	47.4	24.3	47.4	24.2	47.4	-0.01	25935			68
1763	175899	23	Campanula	5023	2018-08-01-11-29-51	0	0	z	0	25	47.4	24.3	47.4	24.2	47.4	-0.01	25935			69
1764	175900	23	Campanula	5023	2018-08-01-11-29-53	0	0	z	0	25	47.4	24.3	47.5	24.3	47.5	0.09	25935			70
1765	175901	23	Campanula	5023	2018-08-01-11-29-55	0	0	z	0	25	47.4	24.3	47.5	24.3	47.5	0.09	25935			71
1766	175902	23	Campanula	5023	2018-08-01-11-29-57	0	0	z	0	25	47.4	24.3	47.4	24.2	47.4	-0.01	25935			72
1767	175903	23	Campanula	5023	2018-08-01-11-29-59	0	0	z	0	25	47.4	24.3	47.4	24.2	47.4	-0.01	25935			73
1768	175904	23	Campanula	5023	2018-08-01-11-30-01	0	0	z	0	25	47.4	24.3	47.4	24.2	47.4	-0.01	25935			74
1769	175905	23	Campanula	5023	2018-08-01-11-30-03	0	0	z	0	25	47.4	24.3	47.4	24.2	47.4	-0.01	25935			75
1770	175906	23	Campanula	5023	2018-08-01-11-30-05	0	0	z	0	25	47.4	24.3	47.4	24.2	47.4	-0.01	25935			76
1771	175907	23	Campanula	5023	2018-08-01-11-30-07	0	0	z	0	25	47.4	24.3	47.4	24.2	47.4	-0.01	25935			77
1772	175908	23	Campanula	5023	2018-08-01-11-30-09	0	0	z	0	25	47.4	24.3	47.4	24.2	47.4	-0.01	25935			78
1773	175909	23	Campanula	5023	2018-08-01-11-30-11	0	0	z	0	25	47.4	24.3	47.4	24.2	47.4	-0.01	25935			79
1774	175910	23	Campanula	5023	2018-08-01-11-30-13	0	0	z	0	25	47.4	24.3	47.4	24.2	47.4	-0.01	25935			80
1775	175911	23	Campanula	5023	2018-08-01-11-30-15	0	0	z	0	25	47.4	24.3	47.4	24.2	47.4	-0.01	25935			81
1776	175912	23	Campanula	5023	2018-08-01-11-30-17	0	0	z	0	25	47.4	24.3	47.4	24.2	47.4	-0.01	25935			82
1777	175913	23	Campanula	5023	2018-08-01-11-30-19	0	0	z	0	25	47.4	24.3	47.4	24.2	47.4	-0.01	25935			83
1778	175914	23	Campanula	5023	2018-08-01-11-30-21	0	0	z	0	25	47.4	24.3	47.5	24.3	47.5	0.09	25935			84
1779	175915	23	Campanula	5023	2018-08-01-11-30-23	0	0	z	0	25	47.4	24.3	47.4	24.2	47.4	-0.01	25935			85
1780	175916	23	Campanula	5023	2018-08-01-11-30-25	0	0	z	0	25	47.4	24.3	47.4	24.2	47.4	-0.01	25935			86
1781	175917	23	Campanula	5023	2018-08-01-11-30-27	0	0	z	0	25	47.4	24.3	47.4	24.2	47.4	-0.01	25935			87
1782	175918	23	Campanula	5023	2018-08-01-11-30-29	0	0	z	0	25	47.4	24.3	47.4	24.2	47.4	-0.01	25935			88
1783	175919	23	Campanula	5023	2018-08-01-11-30-31	0	0	z	0	25	47.4	24.3	47.4	24.2	47.4	-0.01	25935			89
1784	175920	23	Campanula	5023	2018-08-01-11-30-34	0	0	z	0	25	47.4	24.3	47.4	24.2	47.4	-0.01	25935			90
1785	175921	23	Campanula	5023	2018-08-01-11-30-36	0	0	z	0	25	47.4	24.3	47.4	24.2	47.4	-0.01	25935	Last10	Here	91
1786	175922	23	Campanula	5023	2018-08-01-11-30-38	0	0	z	0	25	47.4	24.3	47.4	24.2	47.4	-0.01	25935	Last10	Here	92
1787	175923	23	Campanula	5023	2018-08-01-11-30-40	0	0	z	0	25	47.4	24.3	47.4	24.2	47.4	-0.01	25935	Last10	Here	93
1788	175924	23	Campanula	5023	2018-08-01-11-30-42	0	0	z	0	25	47.4	24.3	47.4	24.2	47.4	-0.01	25935	Last10	Here	94
1789	175925	23	Campanula	5023	2018-08-01-11-30-44	0	0	z	0	25	47.4	24.3	47.5	24.3	47.5	0.09	25935	Last10	Here	95
1790	175926	23	Campanula	5023	2018-08-01-11-30-46	0	0	z	0	25	47.4	24.3	47.4	24.2	47.4	-0.01	25935	Last10	Here	96
1791	175927	23	Campanula	5023	2018-08-01-11-30-48	0	0	z	0	25	47.4	24.3	47.4	24.2	47.4	-0.01	25935	Last10	Here	97
1792	175928	23	Campanula	5023	2018-08-01-11-30-50	0	0	z	0	25	47.4	24.3	47.4	24.2	47.4	-0.01	25935	Last10	Here	98
1793	175929	23	Campanula	5023	2018-08-01-11-30-52	0	0	z	0	25	47.4	24.3	47.4	24.2	47.4	-0.01	25935	Last10	Here	99
1794	175930	23	Campanula	5023	2018-08-01-11-30-54	0	0	z	0	25	47.4	24.3	47.4	24.2	47.4	-0.01	25935	Last10	Here	100
1795	175931	23	Campanula	5023	2018-08-01-11-31-26	0	0	z	0	30	47.4	24.3	47.5	24.3	47.5	0.09	25936	First10	Here	1
1796	175932	23	Campanula	5023	2018-08-01-11-31-28	0	0	z	0	30	47.4	24.3	47.4	24.2	47.4	-0.01	25936	First10	Here	2
1797	175933	23	Campanula	5023	2018-08-01-11-31-30	0	0	z	0	30	47.5	24.3	47.4	24.2	47.4	-0.11	25936	First10	Here	3
1798	175934	23	Campanula	5023	2018-08-01-11-31-32	0	0	z	0	30	47.4	24.3	47.5	24.3	47.5	0.09	25936	First10	Here	4
1799	175935	23	Campanula	5023	2018-08-01-11-31-34	0	0	z	0	30	47.4	24.3	47.5	24.3	47.5	0.09	25936	First10	Here	5
1800	175936	23	Campanula	5023	2018-08-01-11-31-36	0	0	z	0	30	47.5	24.4	47.4	24.2	47.4	-0.11	25936	First10	Here	6
1801	175937	23	Campanula	5023	2018-08-01-11-31-38	0	0	z	0	30	47.5	24.3	47.5	24.3	47.5	-0.01	25936	First10	Here	7
1802	175938	23	Campanula	5023	2018-08-01-11-31-40	0	0	z	0	30	47.5	24.3	47.5	24.3	47.5	-0.01	25936	First10	Here	8
1803	175939	23	Campanula	5023	2018-08-01-11-31-42	0	0	z	0	30	47.5	24.3	47.4	24.2	47.4	-0.11	25936	First10	Here	9
1804	175940	23	Campanula	5023	2018-08-01-11-31-44	0	0	z	0	30	47.5	24.3	47.5	24.3	47.5	-0.01	25936	First10	Here	10
1805	175941	23	Campanula	5023	2018-08-01-11-31-46	0	0	z	0	30	47.4	24.3	47.5	24.3	47.5	0.09	25936			11
1806	175942	23	Campanula	5023	2018-08-01-11-31-48	0	0	z	0	30	47.5	24.3	47.5	24.3	47.5	-0.01	25936			12
1807	175943	23	Campanula	5023	2018-08-01-11-31-50	0	0	z	0	30	47.5	24.3	47.5	24.3	47.5	-0.01	25936			13
1808	175944	23	Campanula	5023	2018-08-01-11-31-52	0	0	z	0	30	47.5	24.3	47.5	24.3	47.5	-0.01	25936			14
1809	175945	23	Campanula	5023	2018-08-01-11-31-54	0	0	z	0	30	47.4	24.3	47.4	24.2	47.4	-0.01	25936			15
1810	175946	23	Campanula	5023	2018-08-01-11-31-56	0	0	z	0	30	47.5	24.3	47.4	24.2	47.4	-0.11	25936			16
1811	175947	23	Campanula	5023	2018-08-01-11-31-58	0	0	z	0	30	47.5	24.3	47.5	24.3	47.5	-0.01	25936			17
1812	175948	23	Campanula	5023	2018-08-01-11-32-00	0	0	z	0	30	47.5	24.3	47.5	24.3	47.5	-0.01	25936			18
1813	175949	23	Campanula	5023	2018-08-01-11-32-02	0	0	z	0	30	47.4	24.3	47.5	24.3	47.5	0.09	25936			19
1814	175950	23	Campanula	5023	2018-08-01-11-32-04	0	0	z	0	30	47.4	24.3	47.4	24.2	47.4	-0.01	25936			20
1815	175951	23	Campanula	5023	2018-08-01-11-32-06	0	0	z	0	30	47.5	24.4	47.5	24.3	47.5	-0.01	25936			21
1816	175952	23	Campanula	5023	2018-08-01-11-32-08	0	0	z	0	30	47.4	24.3	47.5	24.3	47.5	0.09	25936			22
1817	175953	23	Campanula	5023	2018-08-01-11-32-10	0	0	z	0	30	47.4	24.3	47.4	24.2	47.4	-0.01	25936			23
1818	175954	23	Campanula	5023	2018-08-01-11-32-12	0	0	z	0	30	47.5	24.3	47.5	24.3	47.5	-0.01	25936			24
1819	175955	23	Campanula	5023	2018-08-01-11-32-14	0	0	z	0	30	47.5	24.3	47.5	24.3	47.5	-0.01	25936			25
1820	175956	23	Campanula	5023	2018-08-01-11-32-16	0	0	z	0	30	47.5	24.3	47.5	24.3	47.5	-0.01	25936			26
1821	175957	23	Campanula	5023	2018-08-01-11-32-18	0	0	z	0	30	47.5	24.3	47.4	24.2	47.4	-0.11	25936			27
1822	175958	23	Campanula	5023	2018-08-01-11-32-20	0	0	z	0	30	47.4	24.3	47.5	24.3	47.5	0.09	25936			28
1823	175959	23	Campanula	5023	2018-08-01-11-32-22	0	0	z	0	30	47.5	24.4	47.5	24.3	47.5	-0.01	25936			29
1824	175960	23	Campanula	5023	2018-08-01-11-32-24	0	0	z	0	30	47.4	24.3	47.5	24.3	47.5	0.09	25936			30
1825	175961	23	Campanula	5023	2018-08-01-11-32-26	0	0	z	0	30	47.4	24.3	47.4	24.2	47.4	-0.01	25936			31
1826	175962	23	Campanula	5023	2018-08-01-11-32-28	0	0	z	0	30	47.4	24.3	47.5	24.3	47.5	0.09	25936			32
1827	175963	23	Campanula	5023	2018-08-01-11-32-30	0	0	z	0	30	47.4	24.3	47.5	24.3	47.5	0.09	25936			33
1828	175964	23	Campanula	5023	2018-08-01-11-32-32	0	0	z	0	30	47.4	24.3	47.5	24.3	47.5	0.09	25936			34
1829	175965	23	Campanula	5023	2018-08-01-11-32-34	0	0	z	0	30	47.4	24.3	47.5	24.3	47.5	0.09	25936			35
1830	175966	23	Campanula	5023	2018-08-01-11-32-36	0	0	z	0	30	47.4	24.3	47.4	24.2	47.4	-0.01	25936			36
1831	175967	23	Campanula	5023	2018-08-01-11-32-38	0	0	z	0	30	47.4	24.3	47.5	24.3	47.5	0.09	25936			37
1832	175968	23	Campanula	5023	2018-08-01-11-32-40	0	0	z	0	30	47.4	24.3	47.5	24.3	47.5	0.09	25936			38
1833	175969	23	Campanula	5023	2018-08-01-11-32-42	0	0	z	0	30	47.4	24.3	47.5	24.3	47.5	0.09	25936			39
1834	175970	23	Campanula	5023	2018-08-01-11-32-44	0	0	z	0	30	47.5	24.3	47.5	24.3	47.5	-0.01	25936			40
1835	175971	23	Campanula	5023	2018-08-01-11-32-46	0	0	z	0	30	47.5	24.3	47.5	24.3	47.5	-0.01	25936			41
1836	175972	23	Campanula	5023	2018-08-01-11-32-48	0	0	z	0	30	47.5	24.3	47.5	24.3	47.5	-0.01	25936			42
1837	175973	23	Campanula	5023	2018-08-01-11-32-50	0	0	z	0	30	47.5	24.3	47.5	24.3	47.5	-0.01	25936			43
1838	175974	23	Campanula	5023	2018-08-01-11-32-52	0	0	z	0	30	47.5	24.3	47.5	24.3	47.5	-0.01	25936			44
1839	175975	23	Campanula	5023	2018-08-01-11-32-54	0	0	z	0	30	47.5	24.3	47.6	24.3	47.6	0.091	25936			45
1840	175976	23	Campanula	5023	2018-08-01-11-32-56	0	0	z	0	30	47.5	24.3	47.5	24.3	47.5	-0.01	25936			46
1841	175977	23	Campanula	5023	2018-08-01-11-32-58	0	0	z	0	30	47.5	24.3	47.5	24.3	47.5	-0.01	25936			47
1842	175978	23	Campanula	5023	2018-08-01-11-33-00	0	0	z	0	30	47.5	24.3	47.5	24.3	47.5	-0.01	25936			48
1843	175979	23	Campanula	5023	2018-08-01-11-33-02	0	0	z	0	30	47.5	24.3	47.5	24.3	47.5	-0.01	25936			49
1844	175980	23	Campanula	5023	2018-08-01-11-33-04	0	0	z	0	30	47.4	24.3	47.6	24.3	47.6	0.191	25936			50
1845	175981	23	Campanula	5023	2018-08-01-11-33-06	0	0	z	0	30	47.4	24.3	47.5	24.3	47.5	0.09	25936			51
1846	175982	23	Campanula	5023	2018-08-01-11-33-08	0	0	z	0	30	47.5	24.3	47.5	24.3	47.5	-0.01	25936			52
1847	175983	23	Campanula	5023	2018-08-01-11-33-10	0	0	z	0	30	47.4	24.3	47.5	24.3	47.5	0.09	25936			53
1848	175984	23	Campanula	5023	2018-08-01-11-33-12	0	0	z	0	30	47.5	24.3	47.5	24.3	47.5	-0.01	25936			54
1849	175985	23	Campanula	5023	2018-08-01-11-33-14	0	0	z	0	30	47.5	24.3	47.6	24.3	47.6	0.091	25936			55
1850	175986	23	Campanula	5023	2018-08-01-11-33-16	0	0	z	0	30	47.5	24.3	47.5	24.3	47.5	-0.01	25936			56
1851	175987	23	Campanula	5023	2018-08-01-11-33-18	0	0	z	0	30	47.5	24.3	47.5	24.3	47.5	-0.01	25936			57
1852	175988	23	Campanula	5023	2018-08-01-11-33-20	0	0	z	0	30	47.5	24.4	47.5	24.3	47.5	-0.01	25936			58
1853	175989	23	Campanula	5023	2018-08-01-11-33-22	0	0	z	0	30	47.4	24.3	47.5	24.3	47.5	0.09	25936			59
1854	175990	23	Campanula	5023	2018-08-01-11-33-24	0	0	z	0	30	47.5	24.3	47.5	24.3	47.5	-0.01	25936			60
1855	175991	23	Campanula	5023	2018-08-01-11-33-26	0	0	z	0	30	47.5	24.3	47.5	24.3	47.5	-0.01	25936			61
1856	175992	23	Campanula	5023	2018-08-01-11-33-28	0	0	z	0	30	47.5	24.3	47.5	24.3	47.5	-0.01	25936			62
1857	175993	23	Campanula	5023	2018-08-01-11-33-30	0	0	z	0	30	47.5	24.3	47.5	24.3	47.5	-0.01	25936			63
1858	175994	23	Campanula	5023	2018-08-01-11-33-32	0	0	z	0	30	47.5	24.3	47.5	24.3	47.5	-0.01	25936			64
1859	175995	23	Campanula	5023	2018-08-01-11-33-34	0	0	z	0	30	47.5	24.3	47.6	24.3	47.6	0.091	25936			65
1860	175996	23	Campanula	5023	2018-08-01-11-33-36	0	0	z	0	30	47.5	24.3	47.6	24.3	47.6	0.091	25936			66
1861	175997	23	Campanula	5023	2018-08-01-11-33-38	0	0	z	0	30	47.5	24.3	47.5	24.3	47.5	-0.01	25936			67
1862	175998	23	Campanula	5023	2018-08-01-11-33-40	0	0	z	0	30	47.5	24.3	47.5	24.3	47.5	-0.01	25936			68
1863	175999	23	Campanula	5023	2018-08-01-11-33-42	0	0	z	0	30	47.4	24.3	47.5	24.3	47.5	0.09	25936			69
1864	176000	23	Campanula	5023	2018-08-01-11-33-44	0	0	z	0	30	47.5	24.4	47.5	24.3	47.5	-0.01	25936			70
1865	176001	23	Campanula	5023	2018-08-01-11-33-46	0	0	z	0	30	47.5	24.3	47.5	24.3	47.5	-0.01	25936			71
1866	176002	23	Campanula	5023	2018-08-01-11-33-48	0	0	z	0	30	47.5	24.4	47.5	24.3	47.5	-0.01	25936			72
1867	176003	23	Campanula	5023	2018-08-01-11-33-50	0	0	z	0	30	47.6	24.4	47.5	24.3	47.5	-0.11	25936			73
1868	176004	23	Campanula	5023	2018-08-01-11-33-52	0	0	z	0	30	47.5	24.3	47.5	24.3	47.5	-0.01	25936			74
1869	176005	23	Campanula	5023	2018-08-01-11-33-54	0	0	z	0	30	47.5	24.4	47.5	24.3	47.5	-0.01	25936			75
1870	176006	23	Campanula	5023	2018-08-01-11-33-56	0	0	z	0	30	47.5	24.4	47.5	24.3	47.5	-0.01	25936			76
1871	176007	23	Campanula	5023	2018-08-01-11-33-58	0	0	z	0	30	47.5	24.3	47.5	24.3	47.5	-0.01	25936			77
1872	176008	23	Campanula	5023	2018-08-01-11-34-00	0	0	z	0	30	47.5	24.3	47.5	24.3	47.5	-0.01	25936			78
1873	176009	23	Campanula	5023	2018-08-01-11-34-02	0	0	z	0	30	47.5	24.4	47.5	24.3	47.5	-0.01	25936			79
1874	176010	23	Campanula	5023	2018-08-01-11-34-04	0	0	z	0	30	47.5	24.4	47.5	24.3	47.5	-0.01	25936			80
1875	176011	23	Campanula	5023	2018-08-01-11-34-06	0	0	z	0	30	47.5	24.3	47.5	24.3	47.5	-0.01	25936			81
1876	176012	23	Campanula	5023	2018-08-01-11-34-08	0	0	z	0	30	47.5	24.3	47.5	24.3	47.5	-0.01	25936			82
1877	176013	23	Campanula	5023	2018-08-01-11-34-10	0	0	z	0	30	47.5	24.4	47.5	24.3	47.5	-0.01	25936			83
1878	176014	23	Campanula	5023	2018-08-01-11-34-14	0	0	z	0	30	47.5	24.4	47.5	24.3	47.5	-0.01	25936			84
1879	176015	23	Campanula	5023	2018-08-01-11-34-16	0	0	z	0	30	47.5	24.3	47.5	24.3	47.5	-0.01	25936			85
1880	176016	23	Campanula	5023	2018-08-01-11-34-18	0	0	z	0	30	47.5	24.4	47.6	24.3	47.6	0.091	25936			86
1881	176017	23	Campanula	5023	2018-08-01-11-34-20	0	0	z	0	30	47.5	24.4	47.5	24.3	47.5	-0.01	25936			87
1882	176018	23	Campanula	5023	2018-08-01-11-34-22	0	0	z	0	30	47.4	24.3	47.5	24.3	47.5	0.09	25936			88
1883	176019	23	Campanula	5023	2018-08-01-11-34-24	0	0	z	0	30	47.5	24.4	47.5	24.3	47.5	-0.01	25936			89
1884	176020	23	Campanula	5023	2018-08-01-11-34-26	0	0	z	0	30	47.5	24.3	47.5	24.3	47.5	-0.01	25936			90
1885	176021	23	Campanula	5023	2018-08-01-11-34-28	0	0	z	0	30	47.5	24.4	47.5	24.3	47.5	-0.01	25936	Last10	Here	91
1886	176022	23	Campanula	5023	2018-08-01-11-34-30	0	0	z	0	30	47.5	24.4	47.5	24.3	47.5	-0.01	25936	Last10	Here	92
1887	176023	23	Campanula	5023	2018-08-01-11-34-32	0	0	z	0	30	47.5	24.3	47.5	24.3	47.5	-0.01	25936	Last10	Here	93
1888	176024	23	Campanula	5023	2018-08-01-11-34-34	0	0	z	0	30	47.5	24.4	47.5	24.3	47.5	-0.01	25936	Last10	Here	94
1889	176025	23	Campanula	5023	2018-08-01-11-34-36	0	0	z	0	30	47.5	24.3	47.5	24.3	47.5	-0.01	25936	Last10	Here	95
1890	176026	23	Campanula	5023	2018-08-01-11-34-38	0	0	z	0	30	47.5	24.4	47.5	24.3	47.5	-0.01	25936	Last10	Here	96
1891	176027	23	Campanula	5023	2018-08-01-11-34-40	0	0	z	0	30	47.5	24.4	47.5	24.3	47.5	-0.01	25936	Last10	Here	97
1892	176028	23	Campanula	5023	2018-08-01-11-34-42	0	0	z	0	30	47.5	24.4	47.6	24.3	47.6	0.091	25936	Last10	Here	98
1893	176029	23	Campanula	5023	2018-08-01-11-34-44	0	0	z	0	30	47.5	24.3	47.5	24.3	47.5	-0.01	25936	Last10	Here	99
1894	176030	25	Campanula	5025	2018-08-01-11-39-41	0	1	x	-30	0	47.7	24.3	47.7	24.3	47.7	-0.009	25937	First10	Here	1
1895	176031	25	Campanula	5025	2018-08-01-11-39-43	0	1	x	-30	0	47.7	24.4	47.7	24.3	47.7	-0.009	25937	First10	Here	2
1896	176032	25	Campanula	5025	2018-08-01-11-39-45	0	1	x	-30	0	47.8	24.4	47.6	24.3	47.6	-0.209	25937	First10	Here	3
1897	176033	25	Campanula	5025	2018-08-01-11-39-47	0	1	x	-30	0	47.7	24.3	47.6	24.3	47.6	-0.109	25937	First10	Here	4
1898	176034	25	Campanula	5025	2018-08-01-11-39-49	0	1	x	-30	0	47.8	24.4	47.6	24.3	47.6	-0.209	25937	First10	Here	5
1899	176035	25	Campanula	5025	2018-08-01-11-39-51	0	1	x	-30	0	47.8	24.4	47.7	24.3	47.7	-0.109	25937	First10	Here	6
1900	176036	25	Campanula	5025	2018-08-01-11-39-53	0	1	x	-30	0	47.7	24.4	47.7	24.3	47.7	-0.009	25937	First10	Here	7
1901	176037	25	Campanula	5025	2018-08-01-11-39-55	0	1	x	-30	0	47.7	24.3	47.7	24.3	47.7	-0.009	25937	First10	Here	8
1902	176038	25	Campanula	5025	2018-08-01-11-39-57	0	1	x	-30	0	47.7	24.3	47.7	24.3	47.7	-0.009	25937	First10	Here	9
1903	176039	25	Campanula	5025	2018-08-01-11-39-59	0	1	x	-30	0	47.7	24.3	47.7	24.3	47.7	-0.009	25937	First10	Here	10
1904	176040	25	Campanula	5025	2018-08-01-11-40-01	0	1	x	-30	0	47.8	24.4	47.7	24.3	47.7	-0.109	25937			11
1905	176041	25	Campanula	5025	2018-08-01-11-40-03	0	1	x	-30	0	47.8	24.4	47.7	24.3	47.7	-0.109	25937			12
1906	176042	25	Campanula	5025	2018-08-01-11-40-05	0	1	x	-30	0	47.7	24.3	47.7	24.3	47.7	-0.009	25937			13
1907	176043	25	Campanula	5025	2018-08-01-11-40-07	0	1	x	-30	0	47.8	24.4	47.7	24.3	47.7	-0.109	25937			14
1908	176044	25	Campanula	5025	2018-08-01-11-40-09	0	1	x	-30	0	47.7	24.3	47.7	24.3	47.7	-0.009	25937			15
1909	176045	25	Campanula	5025	2018-08-01-11-40-11	0	1	x	-30	0	47.8	24.4	47.7	24.3	47.7	-0.109	25937			16
1910	176046	25	Campanula	5025	2018-08-01-11-40-13	0	1	x	-30	0	47.8	24.4	47.7	24.3	47.7	-0.109	25937			17
1911	176047	25	Campanula	5025	2018-08-01-11-40-15	0	1	x	-30	0	47.8	24.4	47.7	24.3	47.7	-0.109	25937			18
1912	176048	25	Campanula	5025	2018-08-01-11-40-17	0	1	x	-30	0	47.7	24.3	47.7	24.3	47.7	-0.009	25937			19
1913	176049	25	Campanula	5025	2018-08-01-11-40-19	0	1	x	-30	0	47.8	24.4	47.7	24.3	47.7	-0.109	25937			20
1914	176050	25	Campanula	5025	2018-08-01-11-40-21	0	1	x	-30	0	47.7	24.3	47.7	24.3	47.7	-0.009	25937			21
1915	176051	25	Campanula	5025	2018-08-01-11-40-23	0	1	x	-30	0	47.8	24.4	47.7	24.3	47.7	-0.109	25937			22
1916	176052	25	Campanula	5025	2018-08-01-11-40-25	0	1	x	-30	0	47.7	24.3	47.7	24.3	47.7	-0.009	25937			23
1917	176053	25	Campanula	5025	2018-08-01-11-40-27	0	1	x	-30	0	47.8	24.4	47.7	24.3	47.7	-0.109	25937			24
1918	176054	25	Campanula	5025	2018-08-01-11-40-29	0	1	x	-30	0	47.7	24.3	47.7	24.3	47.7	-0.009	25937			25
1919	176055	25	Campanula	5025	2018-08-01-11-40-31	0	1	x	-30	0	47.8	24.4	47.7	24.3	47.7	-0.109	25937			26
1920	176056	25	Campanula	5025	2018-08-01-11-40-34	0	1	x	-30	0	47.8	24.4	47.7	24.3	47.7	-0.109	25937			27
1921	176057	25	Campanula	5025	2018-08-01-11-40-36	0	1	x	-30	0	47.8	24.4	47.7	24.3	47.7	-0.109	25937			28
1922	176058	25	Campanula	5025	2018-08-01-11-40-38	0	1	x	-30	0	47.8	24.4	47.7	24.3	47.7	-0.109	25937			29
1923	176059	25	Campanula	5025	2018-08-01-11-40-40	0	1	x	-30	0	47.7	24.3	47.7	24.3	47.7	-0.009	25937			30
1924	176060	25	Campanula	5025	2018-08-01-11-40-42	0	1	x	-30	0	47.8	24.4	47.8	24.3	47.8	-0.009	25937			31
1925	176061	25	Campanula	5025	2018-08-01-11-40-44	0	1	x	-30	0	47.8	24.4	47.7	24.3	47.7	-0.109	25937			32
1926	176062	25	Campanula	5025	2018-08-01-11-40-46	0	1	x	-30	0	47.8	24.4	47.8	24.3	47.8	-0.009	25937			33
1927	176063	25	Campanula	5025	2018-08-01-11-40-48	0	1	x	-30	0	47.8	24.4	47.8	24.3	47.8	-0.009	25937			34
1928	176064	25	Campanula	5025	2018-08-01-11-40-50	0	1	x	-30	0	47.8	24.4	47.8	24.3	47.8	-0.009	25937			35
1929	176065	25	Campanula	5025	2018-08-01-11-40-52	0	1	x	-30	0	47.8	24.4	47.8	24.3	47.8	-0.009	25937			36
1930	176066	25	Campanula	5025	2018-08-01-11-40-54	0	1	x	-30	0	47.8	24.4	47.8	24.3	47.8	-0.009	25937			37
1931	176067	25	Campanula	5025	2018-08-01-11-40-56	0	1	x	-30	0	47.8	24.4	47.8	24.3	47.8	-0.009	25937			38
1932	176068	25	Campanula	5025	2018-08-01-11-40-58	0	1	x	-30	0	47.8	24.4	47.8	24.3	47.8	-0.009	25937			39
1933	176069	25	Campanula	5025	2018-08-01-11-41-00	0	1	x	-30	0	47.8	24.4	47.8	24.3	47.8	-0.009	25937			40
1934	176070	25	Campanula	5025	2018-08-01-11-41-02	0	1	x	-30	0	47.8	24.4	47.8	24.3	47.8	-0.009	25937			41
1935	176071	25	Campanula	5025	2018-08-01-11-41-04	0	1	x	-30	0	47.7	24.3	47.8	24.3	47.8	0.091	25937			42
1936	176072	25	Campanula	5025	2018-08-01-11-41-06	0	1	x	-30	0	47.8	24.4	47.8	24.3	47.8	-0.009	25937			43
1937	176073	25	Campanula	5025	2018-08-01-11-41-08	0	1	x	-30	0	47.7	24.3	47.8	24.3	47.8	0.091	25937			44
1938	176074	25	Campanula	5025	2018-08-01-11-41-10	0	1	x	-30	0	47.8	24.4	47.8	24.3	47.8	-0.009	25937			45
1939	176075	25	Campanula	5025	2018-08-01-11-41-12	0	1	x	-30	0	47.8	24.4	47.8	24.3	47.8	-0.009	25937			46
1940	176076	25	Campanula	5025	2018-08-01-11-41-14	0	1	x	-30	0	47.8	24.4	47.8	24.3	47.8	-0.009	25937			47
1941	176077	25	Campanula	5025	2018-08-01-11-41-16	0	1	x	-30	0	47.8	24.4	47.8	24.3	47.8	-0.009	25937			48
1942	176078	25	Campanula	5025	2018-08-01-11-41-18	0	1	x	-30	0	47.8	24.4	47.8	24.3	47.8	-0.009	25937			49
1943	176079	25	Campanula	5025	2018-08-01-11-41-20	0	1	x	-30	0	47.8	24.4	47.8	24.3	47.8	-0.009	25937			50
1944	176080	25	Campanula	5025	2018-08-01-11-41-22	0	1	x	-30	0	47.8	24.4	47.8	24.3	47.8	-0.009	25937			51
1945	176081	25	Campanula	5025	2018-08-01-11-41-24	0	1	x	-30	0	47.8	24.4	47.8	24.3	47.8	-0.009	25937			52
1946	176082	25	Campanula	5025	2018-08-01-11-41-26	0	1	x	-30	0	47.8	24.4	47.8	24.3	47.8	-0.009	25937			53
1947	176083	25	Campanula	5025	2018-08-01-11-41-28	0	1	x	-30	0	47.8	24.4	47.8	24.3	47.8	-0.009	25937			54
1948	176084	25	Campanula	5025	2018-08-01-11-41-30	0	1	x	-30	0	47.8	24.4	47.8	24.3	47.8	-0.009	25937			55
1949	176085	25	Campanula	5025	2018-08-01-11-41-32	0	1	x	-30	0	47.8	24.4	47.8	24.3	47.8	-0.009	25937			56
1950	176086	25	Campanula	5025	2018-08-01-11-41-34	0	1	x	-30	0	47.8	24.4	47.9	24.3	47.9	0.091	25937			57
1951	176087	25	Campanula	5025	2018-08-01-11-41-36	0	1	x	-30	0	47.8	24.4	47.8	24.3	47.8	-0.009	25937			58
1952	176088	25	Campanula	5025	2018-08-01-11-41-38	0	1	x	-30	0	47.8	24.4	47.8	24.3	47.8	-0.009	25937			59
1953	176089	25	Campanula	5025	2018-08-01-11-41-40	0	1	x	-30	0	47.8	24.4	47.8	24.3	47.8	-0.009	25937			60
1954	176090	25	Campanula	5025	2018-08-01-11-41-42	0	1	x	-30	0	47.8	24.4	47.8	24.3	47.8	-0.009	25937			61
1955	176091	25	Campanula	5025	2018-08-01-11-41-44	0	1	x	-30	0	47.8	24.4	47.8	24.3	47.8	-0.009	25937			62
1956	176092	25	Campanula	5025	2018-08-01-11-41-46	0	1	x	-30	0	47.8	24.4	47.9	24.3	47.9	0.091	25937			63
1957	176093	25	Campanula	5025	2018-08-01-11-41-48	0	1	x	-30	0	47.8	24.4	47.9	24.3	47.9	0.091	25937			64
1958	176094	25	Campanula	5025	2018-08-01-11-41-50	0	1	x	-30	0	47.8	24.4	47.8	24.3	47.8	-0.009	25937			65
1959	176095	25	Campanula	5025	2018-08-01-11-41-52	0	1	x	-30	0	47.8	24.4	47.8	24.3	47.8	-0.009	25937			66
1960	176096	25	Campanula	5025	2018-08-01-11-41-54	0	1	x	-30	0	47.8	24.4	47.9	24.3	47.9	0.091	25937			67
1961	176097	25	Campanula	5025	2018-08-01-11-41-56	0	1	x	-30	0	47.8	24.4	47.9	24.3	47.9	0.091	25937			68
1962	176098	25	Campanula	5025	2018-08-01-11-41-58	0	1	x	-30	0	47.8	24.4	47.9	24.3	47.9	0.091	25937			69
1963	176099	25	Campanula	5025	2018-08-01-11-42-00	0	1	x	-30	0	47.9	24.4	47.9	24.3	47.9	-0.009	25937			70
1964	176100	25	Campanula	5025	2018-08-01-11-42-02	0	1	x	-30	0	47.9	24.4	47.9	24.3	47.9	-0.009	25937			71
1965	176101	25	Campanula	5025	2018-08-01-11-42-04	0	1	x	-30	0	47.9	24.4	47.9	24.3	47.9	-0.009	25937			72
1966	176102	25	Campanula	5025	2018-08-01-11-42-06	0	1	x	-30	0	47.9	24.4	47.8	24.3	47.8	-0.109	25937			73
1967	176103	25	Campanula	5025	2018-08-01-11-42-08	0	1	x	-30	0	47.9	24.4	47.8	24.3	47.8	-0.109	25937			74
1968	176104	25	Campanula	5025	2018-08-01-11-42-10	0	1	x	-30	0	47.9	24.4	47.8	24.3	47.8	-0.109	25937			75
1969	176105	25	Campanula	5025	2018-08-01-11-42-12	0	1	x	-30	0	47.9	24.4	47.9	24.3	47.9	-0.009	25937			76
1970	176106	25	Campanula	5025	2018-08-01-11-42-14	0	1	x	-30	0	47.9	24.4	47.9	24.3	47.9	-0.009	25937			77
1971	176107	25	Campanula	5025	2018-08-01-11-42-16	0	1	x	-30	0	47.7	24.3	47.9	24.3	47.9	0.191	25937			78
1972	176108	25	Campanula	5025	2018-08-01-11-42-18	0	1	x	-30	0	47.9	24.4	47.9	24.3	47.9	-0.009	25937			79
1973	176109	25	Campanula	5025	2018-08-01-11-42-20	0	1	x	-30	0	47.9	24.4	47.9	24.3	47.9	-0.009	25937			80
1974	176110	25	Campanula	5025	2018-08-01-11-42-22	0	1	x	-30	0	47.9	24.4	47.9	24.3	47.9	-0.009	25937			81
1975	176111	25	Campanula	5025	2018-08-01-11-42-24	0	1	x	-30	0	47.9	24.4	47.9	24.3	47.9	-0.009	25937			82
1976	176112	25	Campanula	5025	2018-08-01-11-42-26	0	1	x	-30	0	47.8	24.3	47.9	24.3	47.9	0.091	25937			83
1977	176113	25	Campanula	5025	2018-08-01-11-42-28	0	1	x	-30	0	47.9	24.4	47.9	24.3	47.9	-0.009	25937			84
1978	176114	25	Campanula	5025	2018-08-01-11-42-30	0	1	x	-30	0	47.9	24.4	47.8	24.2	47.8	-0.109	25937			85
1979	176115	25	Campanula	5025	2018-08-01-11-42-32	0	1	x	-30	0	47.9	24.4	47.9	24.3	47.9	-0.009	25937			86
1980	176116	25	Campanula	5025	2018-08-01-11-42-34	0	1	x	-30	0	47.9	24.4	47.9	24.3	47.9	-0.009	25937			87
1981	176117	25	Campanula	5025	2018-08-01-11-42-36	0	1	x	-30	0	47.9	24.4	47.8	24.2	47.8	-0.109	25937			88
1982	176118	25	Campanula	5025	2018-08-01-11-42-38	0	1	x	-30	0	47.9	24.4	47.9	24.3	47.9	-0.009	25937			89
1983	176119	25	Campanula	5025	2018-08-01-11-42-40	0	1	x	-30	0	47.9	24.4	47.9	24.3	47.9	-0.009	25937			90
1984	176120	25	Campanula	5025	2018-08-01-11-42-42	0	1	x	-30	0	47.9	24.4	47.9	24.3	47.9	-0.009	25937	Last10	Here	91
1985	176121	25	Campanula	5025	2018-08-01-11-42-44	0	1	x	-30	0	47.9	24.4	47.9	24.3	47.9	-0.009	25937	Last10	Here	92
1986	176122	25	Campanula	5025	2018-08-01-11-42-46	0	1	x	-30	0	47.9	24.4	47.9	24.3	47.9	-0.009	25937	Last10	Here	93
1987	176123	25	Campanula	5025	2018-08-01-11-42-48	0	1	x	-30	0	47.9	24.4	47.9	24.3	47.9	-0.009	25937	Last10	Here	94
1988	176124	25	Campanula	5025	2018-08-01-11-42-50	0	1	x	-30	0	47.9	24.4	47.8	24.2	47.8	-0.109	25937	Last10	Here	95
1989	176125	25	Campanula	5025	2018-08-01-11-42-52	0	1	x	-30	0	47.9	24.4	47.9	24.3	47.9	-0.009	25937	Last10	Here	96
1990	176126	25	Campanula	5025	2018-08-01-11-42-54	0	1	x	-30	0	47.9	24.4	47.9	24.3	47.9	-0.009	25937	Last10	Here	97
1991	176127	25	Campanula	5025	2018-08-01-11-42-56	0	1	x	-30	0	47.9	24.4	48	24.3	48	0.091	25937	Last10	Here	98
1992	176128	25	Campanula	5025	2018-08-01-11-42-58	0	1	x	-30	0	47.9	24.4	47.9	24.3	47.9	-0.009	25937	Last10	Here	99
1993	176129	25	Campanula	5025	2018-08-01-11-43-32	0	1	x	-25	0	47.9	24.4	48	24.3	48	0.091	25938	First10	Here	1
1994	176130	25	Campanula	5025	2018-08-01-11-43-34	0	1	x	-25	0	47.9	24.4	47.9	24.2	47.9	-0.009	25938	First10	Here	2
1995	176131	25	Campanula	5025	2018-08-01-11-43-36	0	1	x	-25	0	47.9	24.4	48	24.3	48	0.091	25938	First10	Here	3
1996	176132	25	Campanula	5025	2018-08-01-11-43-38	0	1	x	-25	0	47.9	24.4	48	24.3	48	0.091	25938	First10	Here	4
1997	176133	25	Campanula	5025	2018-08-01-11-43-40	0	1	x	-25	0	48	24.4	48	24.3	48	-0.009	25938	First10	Here	5
1998	176134	25	Campanula	5025	2018-08-01-11-43-42	0	1	x	-25	0	47.9	24.4	48	24.3	48	0.091	25938	First10	Here	6
1999	176135	25	Campanula	5025	2018-08-01-11-43-44	0	1	x	-25	0	48	24.4	48	24.3	48	-0.009	25938	First10	Here	7
[truncated: 43,441 more rows]
