# Supplementary material for: Floral Humidity in Flowering Plants: A Preliminary Survey
Source: Front Plant Sci. 2020 Mar 6;11:249. doi: 10.3389/fpls.2020.00249 (PMC7068853; doi:10.3389/fpls.2020.00249)
Supplement: SUPPLEMENTARY FILE 2 — A zipped file containing floral humidity data collected by the robot arm transects as described in the main text. A word document within the zipped files explains the data formatting in detail. Datafiles themselves are in CSV format. [file Data_Sheet_2.zip › Floral humidity data/Flowers/Cistus 'Greyswood pink' Means.csv]

	Block	Sp	xORz	Individual	totIndividual	sample..	Sample.order	xoffset	zoffset	x2	z2	Background.Humidity	Background.Temperature	Focal.Humidity	Focal.Temperature	Corrected.Focal.humidity	Change.in.RH.	block
1	15752	Cistus 'Greyswood pink'	x	33	1033	0	1	-30	0	900	0	36.12	23.018	35.521	22.95	36.121	0.0463	15752
2	15753	Cistus 'Greyswood pink'	x	33	1033	0	1	-25	0	625	0	36.22929293	23.04545455	35.72424242	22.9010101	36.32424242	0.123020202	15753
3	15754	Cistus 'Greyswood pink'	x	33	1033	0	1	-20	0	400	0	36.23535354	23.02020202	35.8010101	22.9	36.4010101	0.187515152	15754
4	15755	Cistus 'Greyswood pink'	x	33	1033	0	1	-15	0	225	0	36.32828283	23.07878788	35.91111111	22.9	36.51111111	0.194939394	15755
5	15756	Cistus 'Greyswood pink'	x	33	1033	0	1	-10	0	100	0	36.39393939	23.09393939	36.15757576	22.9	36.75757576	0.355070707	15756
6	15757	Cistus 'Greyswood pink'	x	33	1033	0	1	-5	0	25	0	36.436	23.099	36.264	22.9	36.864	0.41056	15757
7	15758	Cistus 'Greyswood pink'	x	33	1033	0	1	0	0	0	0	36.49	23.098	36.449	22.901	37.04	0.52606	15758
8	15759	Cistus 'Greyswood pink'	x	33	1033	0	1	5	0	25	0	36.5	23.1	36.399	22.921	36.989	0.47035	15759
9	15760	Cistus 'Greyswood pink'	x	33	1033	0	1	10	0	100	0	36.499	23.099	36.306	22.97	36.905	0.38613	15760
10	15761	Cistus 'Greyswood pink'	x	33	1033	0	1	15	0	225	0	36.499	23.1	36.072	22.995	36.672	0.17159	15761
11	15762	Cistus 'Greyswood pink'	x	33	1033	0	1	20	0	400	0	36.411	23.1	35.965	23	36.565	0.16177	15762
12	15763	Cistus 'Greyswood pink'	x	33	1033	0	1	25	0	625	0	36.264	23.1	35.709	23	36.309	0.0745	15763
13	15764	Cistus 'Greyswood pink'	x	33	1033	0	1	30	0	900	0	36.049	23.1	35.428	23	36.095	0.03182	15764
14	15790	Cistus 'Greyswood pink'	x	32	1032	0	3	-30	0	900	0	34.304	23.107	33.493	23.038	34.293	0.0055	15790
15	15791	Cistus 'Greyswood pink'	x	32	1032	0	3	-25	0	625	0	34.303	23.107	33.609	23	34.409	0.11242	15791
16	15792	Cistus 'Greyswood pink'	x	32	1032	0	3	-20	0	400	0	34.33571429	23.10816327	33.78673469	23	34.58673469	0.242397959	15792
17	15793	Cistus 'Greyswood pink'	x	32	1032	0	3	-15	0	225	0	34.4010101	23.10909091	33.89292929	22.9989899	34.69292929	0.274515152	15793
18	15794	Cistus 'Greyswood pink'	x	32	1032	0	3	-10	0	100	0	34.4020202	23.12727273	34.16767677	22.9989899	34.94949495	0.525222222	15794
19	15795	Cistus 'Greyswood pink'	x	32	1032	0	3	-5	0	25	0	34.45151515	23.14444444	34.73636364	22.9959596	35.43636364	0.996393939	15795
20	15796	Cistus 'Greyswood pink'	x	32	1032	0	3	0	0	0	0	34.488	23.151	34.769	22.996	35.471	0.98978	15796
21	15797	Cistus 'Greyswood pink'	x	32	1032	0	3	5	0	25	0	34.566	23.177	34.845	22.998	35.545	0.98146	15797
22	15798	Cistus 'Greyswood pink'	x	32	1032	0	3	10	0	100	0	34.63030303	23.13030303	34.74444444	22.9989899	35.44444444	0.825070707	15798
23	15799	Cistus 'Greyswood pink'	x	32	1032	0	3	15	0	225	0	34.664	23.134	34.391	23	35.091	0.46762	15799
24	15800	Cistus 'Greyswood pink'	x	32	1032	0	3	20	0	400	0	34.747	23.152	34.179	23.005	34.976	0.19065	15800
25	15801	Cistus 'Greyswood pink'	x	32	1032	0	3	25	0	625	0	34.796	23.196	34.209	23.072	34.987	0.16906	15801
26	15802	Cistus 'Greyswood pink'	x	32	1032	0	3	30	0	900	0	34.778	23.197	34.165	23.089	34.965	0.14681	15802
27	15828	Cistus 'Greyswood pink'	x	33	1033	1	1	-30	0	900	0	34.815	23.2	34.121	23.1	34.921	0.06947	15828
28	15829	Cistus 'Greyswood pink'	x	33	1033	1	1	-25	0	625	0	34.88888889	23.2	34.24747475	23.0979798	34.9989899	0.11130303	15829
29	15830	Cistus 'Greyswood pink'	x	33	1033	1	1	-20	0	400	0	34.89393939	23.1979798	34.38787879	23.07777778	35.1	0.234747475	15830
30	15831	Cistus 'Greyswood pink'	x	33	1033	1	1	-15	0	225	0	34.91717172	23.2	34.35353535	23.03838384	35.05656566	0.179979798	15831
31	15832	Cistus 'Greyswood pink'	x	33	1033	1	1	-10	0	100	0	34.953	23.2	34.502	23.002	35.202	0.2802	15832
32	15833	Cistus 'Greyswood pink'	x	33	1033	1	1	-5	0	25	0	34.981	23.2	34.722	23.004	35.422	0.45384	15833
33	15834	Cistus 'Greyswood pink'	x	33	1033	1	1	0	0	0	0	35	23.2	34.789	23.028	35.489	0.49608	15834
34	15835	Cistus 'Greyswood pink'	x	33	1033	1	1	5	0	25	0	35.08282828	23.2	35.04444444	23.07575758	35.73535354	0.647121212	15835
35	15836	Cistus 'Greyswood pink'	x	33	1033	1	1	10	0	100	0	35.21	23.2	34.928	23.096	35.628	0.4134	15836
36	15837	Cistus 'Greyswood pink'	x	33	1033	1	1	15	0	225	0	35.378	23.2	34.99	23.1	35.69	0.3021	15837
37	15838	Cistus 'Greyswood pink'	x	33	1033	1	1	20	0	400	0	35.616	23.2	35.088	23.102	35.787	0.15369	15838
38	15839	Cistus 'Greyswood pink'	x	33	1033	1	1	25	0	625	0	35.943	23.2	35.375	23.103	36.057	0.08937	15839
39	15840	Cistus 'Greyswood pink'	x	33	1033	1	1	30	0	900	0	36.252	23.2	35.736	23.1	36.336	0.11123	15840
40	15866	Cistus 'Greyswood pink'	x	32	1032	1	3	-30	0	900	0	40.04343434	23.2989899	39.83030303	23.19393939	40.13030303	0.068545455	15866
41	15867	Cistus 'Greyswood pink'	x	32	1032	1	3	-25	0	625	0	40.1	23.3	40.05	23.12653061	40.34897959	0.213010204	15867
42	15868	Cistus 'Greyswood pink'	x	32	1032	1	3	-20	0	400	0	40.21010101	23.3	40.19191919	23.11111111	40.47171717	0.233262626	15868
43	15869	Cistus 'Greyswood pink'	x	32	1032	1	3	-15	0	225	0	40.36868687	23.3	40.5040404	23.1020202	40.7040404	0.360353535	15869
44	15870	Cistus 'Greyswood pink'	x	32	1032	1	3	-10	0	100	0	40.542	23.3	40.843	23.1	41.04	0.49734	15870
45	15871	Cistus 'Greyswood pink'	x	32	1032	1	3	-5	0	25	0	40.63434343	23.3	41.34141414	23.1010101	41.49292929	0.861292929	15871
46	15872	Cistus 'Greyswood pink'	x	32	1032	1	3	0	0	0	0	40.823	23.3	41.81	23.1	41.91	1.10165	15872
47	15873	Cistus 'Greyswood pink'	x	32	1032	1	3	5	0	25	0	41.006	23.3	42.037	23.101	42.137	1.12659	15873
48	15874	Cistus 'Greyswood pink'	x	32	1032	1	3	10	0	100	0	41.109	23.3	41.807	23.102	41.907	0.81297	15874
49	15875	Cistus 'Greyswood pink'	x	32	1032	1	3	15	0	225	0	41.344	23.3	41.647	23.162	41.747	0.43148	15875
50	15876	Cistus 'Greyswood pink'	x	32	1032	1	3	20	0	400	0	41.48181818	23.3	41.69494949	23.1989899	41.79494949	0.337545455	15876
51	15877	Cistus 'Greyswood pink'	x	32	1032	1	3	25	0	625	0	41.655	23.301	41.805	23.2	41.905	0.26516	15877
52	15878	Cistus 'Greyswood pink'	x	32	1032	1	3	30	0	900	0	41.846	23.3	41.967	23.2	42.067	0.22261	15878
53	15904	Cistus 'Greyswood pink'	x	33	1033	2	1	-30	0	900	0	44.29393939	23.32323232	44.31818182	23.25858586	44.21818182	-0.072656566	15904
54	15905	Cistus 'Greyswood pink'	x	33	1033	2	1	-25	0	625	0	44.01111111	23.35656566	44.1030303	23.2	44.0030303	0.013383838	15905
55	15906	Cistus 'Greyswood pink'	x	33	1033	2	1	-20	0	400	0	43.69393939	23.37070707	43.84646465	23.2	43.75555556	0.095363636	15906
56	15907	Cistus 'Greyswood pink'	x	33	1033	2	1	-15	0	225	0	43.427	23.315	43.653	23.2	43.634	0.18517	15907
57	15908	Cistus 'Greyswood pink'	x	33	1033	2	1	-10	0	100	0	43.256	23.343	43.481	23.2	43.481	0.1988	15908
58	15909	Cistus 'Greyswood pink'	x	33	1033	2	1	-5	0	25	0	43.062	23.352	43.52	23.2	43.52	0.4285	15909
59	15910	Cistus 'Greyswood pink'	x	33	1033	2	1	0	0	0	0	42.953	23.313	43.348	23.199	43.348	0.38019	15910
60	15911	Cistus 'Greyswood pink'	x	33	1033	2	1	5	0	25	0	42.838	23.328	43.292	23.2	43.292	0.44394	15911
61	15912	Cistus 'Greyswood pink'	x	33	1033	2	1	10	0	100	0	42.758	23.357	43.208	23.2	43.208	0.44696	15912
62	15913	Cistus 'Greyswood pink'	x	33	1033	2	1	15	0	225	0	42.70606061	23.30606061	42.86666667	23.2	42.86666667	0.18620202	15913
63	15914	Cistus 'Greyswood pink'	x	33	1033	2	1	20	0	400	0	42.631	23.307	42.729	23.202	42.729	0.1354	15914
64	15915	Cistus 'Greyswood pink'	x	33	1033	2	1	25	0	625	0	42.584	23.3	42.517	23.213	42.597	-0.01156	15915
65	15916	Cistus 'Greyswood pink'	x	33	1033	2	1	30	0	900	0	42.5020202	23.3020202	42.41212121	23.20909091	42.51212121	-0.025868687	15916
66	15942	Cistus 'Greyswood pink'	x	32	1032	2	3	-30	0	900	0	39.52323232	23.24848485	39.16767677	23.17979798	39.46767677	-0.017979798	15942
67	15943	Cistus 'Greyswood pink'	x	32	1032	2	3	-25	0	625	0	39.37474747	23.28787879	39.08484848	23.1010101	39.40808081	0.054545455	15943
68	15944	Cistus 'Greyswood pink'	x	32	1032	2	3	-20	0	400	0	39.19191919	23.29292929	39.09292929	23.1	39.43333333	0.244868687	15944
69	15945	Cistus 'Greyswood pink'	x	32	1032	2	3	-15	0	225	0	39.04242424	23.29393939	38.92929293	23.1	39.31717172	0.244616162	15945
70	15946	Cistus 'Greyswood pink'	x	32	1032	2	3	-10	0	100	0	38.887	23.284	39.255	23.098	39.587	0.69829	15946
71	15947	Cistus 'Greyswood pink'	x	32	1032	2	3	-5	0	25	0	38.697	23.299	39.489	23.095	39.79	1.10253	15947
72	15948	Cistus 'Greyswood pink'	x	32	1032	2	3	0	0	0	0	38.502	23.287	39.638	23.083	39.938	1.43402	15948
73	15949	Cistus 'Greyswood pink'	x	32	1032	2	3	5	0	25	0	38.319	23.23	39.355	23.098	39.658	1.35779	15949
74	15950	Cistus 'Greyswood pink'	x	32	1032	2	3	10	0	100	0	38.231	23.268	38.604	23.1	39.004	0.75828	15950
75	15951	Cistus 'Greyswood pink'	x	32	1032	2	3	15	0	225	0	38.045	23.261	38.122	23.1	38.522	0.5029	15951
76	15952	Cistus 'Greyswood pink'	x	32	1032	2	3	20	0	400	0	37.961	23.274	37.754	23.157	38.25	0.24972	15952
77	15953	Cistus 'Greyswood pink'	x	32	1032	2	3	25	0	625	0	37.822	23.3	37.483	23.196	37.983	0.14063	15953
78	15954	Cistus 'Greyswood pink'	x	32	1032	2	3	30	0	900	0	37.71515152	23.29292929	37.27474747	23.18484848	37.77474747	0.056969697	15954
79	15980	Cistus 'Greyswood pink'	x	33	1033	3	1	-30	0	900	0	36.45757576	23.2959596	35.8040404	23.19090909	36.4040404	-0.031949495	15980
80	15981	Cistus 'Greyswood pink'	x	33	1033	3	1	-25	0	625	0	36.403	23.298	35.869	23.102	36.469	0.08181	15981
81	15982	Cistus 'Greyswood pink'	x	33	1033	3	1	-20	0	400	0	36.4	23.299	35.884	23.101	36.484	0.09855	15982
82	15983	Cistus 'Greyswood pink'	x	33	1033	3	1	-15	0	225	0	36.39	23.3	36.079	23.101	36.679	0.28721	15983
83	15984	Cistus 'Greyswood pink'	x	33	1033	3	1	-10	0	100	0	36.324	23.3	36.197	23.1	36.797	0.46117	15984
84	15985	Cistus 'Greyswood pink'	x	33	1033	3	1	-5	0	25	0	36.302	23.299	36.138	23.1	36.738	0.42926	15985
85	15986	Cistus 'Greyswood pink'	x	33	1033	3	1	0	0	0	0	36.308	23.296	36.277	23.1	36.877	0.55056	15986
86	15987	Cistus 'Greyswood pink'	x	33	1033	3	1	5	0	25	0	36.26767677	23.26767677	36.32929293	23.1010101	36.92929293	0.638777778	15987
87	15988	Cistus 'Greyswood pink'	x	33	1033	3	1	10	0	100	0	36.27979798	23.29393939	36.1030303	23.1040404	36.7030303	0.419343434	15988
88	15989	Cistus 'Greyswood pink'	x	33	1033	3	1	15	0	225	0	36.25151515	23.28787879	35.88787879	23.14545455	36.48787879	0.250616162	15989
89	15990	Cistus 'Greyswood pink'	x	33	1033	3	1	20	0	400	0	36.27171717	23.29494949	35.80505051	23.18484848	36.40505051	0.154626263	15990
90	15991	Cistus 'Greyswood pink'	x	33	1033	3	1	25	0	625	0	36.24444444	23.25353535	35.6979798	23.1959596	36.2979798	0.083737374	15991
91	15992	Cistus 'Greyswood pink'	x	33	1033	3	1	30	0	900	0	36.23535354	23.22424242	35.6959596	23.2	36.2959596	0.090969697	15992
92	16018	Cistus 'Greyswood pink'	x	32	1032	3	3	-30	0	900	0	36.17272727	23.3	35.52222222	23.22121212	36.13030303	-0.005282828	16018
93	16019	Cistus 'Greyswood pink'	x	32	1032	3	3	-25	0	625	0	36.14949495	23.3020202	35.74444444	23.2	36.34444444	0.221282828	16019
94	16020	Cistus 'Greyswood pink'	x	32	1032	3	3	-20	0	400	0	36.118	23.302	35.892	23.199	36.492	0.38788	16020
95	16021	Cistus 'Greyswood pink'	x	32	1032	3	3	-15	0	225	0	36.103	23.302	36.101	23.2	36.697	0.59428	16021
96	16022	Cistus 'Greyswood pink'	x	32	1032	3	3	-10	0	100	0	36.13	23.302	36.635	23.181	37.183	1.05627	16022
97	16023	Cistus 'Greyswood pink'	x	32	1032	3	3	-5	0	25	0	36.147	23.302	37.065	23.124	37.572	1.43299	16023
98	16024	Cistus 'Greyswood pink'	x	32	1032	3	3	0	0	0	0	36.129	23.306	37.717	23.106	38.175	2.04796	16024
99	16025	Cistus 'Greyswood pink'	x	32	1032	3	3	5	0	25	0	36.114	23.304	37.271	23.124	37.771	1.65464	16025
100	16026	Cistus 'Greyswood pink'	x	32	1032	3	3	10	0	100	0	36.177	23.303	36.6	23.188	37.168	0.97726	16026
101	16027	Cistus 'Greyswood pink'	x	32	1032	3	3	15	0	225	0	36.175	23.3	36.372	23.2	36.972	0.77064	16027
102	16028	Cistus 'Greyswood pink'	x	32	1032	3	3	20	0	400	0	36.156	23.3	35.976	23.2	36.576	0.42686	16028
103	16029	Cistus 'Greyswood pink'	x	32	1032	3	3	25	0	625	0	36.16262626	23.3010101	35.74343434	23.2	36.34343434	0.207333333	16029
104	16030	Cistus 'Greyswood pink'	x	32	1032	3	3	30	0	900	0	36.2	23.3	35.68787879	23.20707071	36.28787879	0.119010101	16030
105	16075	Cistus 'Greyswood pink'	x	37	1037	0	2	-30	0	900	0	27.619	22.901	26.395	22.816	27.595	-0.01265	16075
106	16076	Cistus 'Greyswood pink'	x	37	1037	0	2	-25	0	625	0	27.604	22.907	26.462	22.8	27.662	0.06466	16076
107	16077	Cistus 'Greyswood pink'	x	37	1037	0	2	-20	0	400	0	27.608	22.905	26.55	22.8	27.75	0.1425	16077
108	16078	Cistus 'Greyswood pink'	x	37	1037	0	2	-15	0	225	0	27.62020202	22.90606061	26.76868687	22.8010101	27.96868687	0.333575758	16078
109	16079	Cistus 'Greyswood pink'	x	37	1037	0	2	-10	0	100	0	27.64949495	22.9030303	26.74646465	22.8	27.94646465	0.283464646	16079
110	16080	Cistus 'Greyswood pink'	x	37	1037	0	2	-5	0	25	0	27.71111111	22.91717172	27.09393939	22.8	28.27070707	0.544333333	16080
111	16081	Cistus 'Greyswood pink'	x	37	1037	0	2	0	0	0	0	27.77070707	22.93434343	27.27676768	22.8	28.42727273	0.654686869	16081
112	16082	Cistus 'Greyswood pink'	x	37	1037	0	2	5	0	25	0	27.924	22.935	27.484	22.802	28.584	0.69412	16082
113	16083	Cistus 'Greyswood pink'	x	37	1037	0	2	10	0	100	0	28.066	22.943	27.365	22.821	28.472	0.44145	16083
114	16084	Cistus 'Greyswood pink'	x	37	1037	0	2	15	0	225	0	28.206	22.977	27.438	22.894	28.538	0.36934	16084
115	16085	Cistus 'Greyswood pink'	x	37	1037	0	2	20	0	400	0	28.294	22.943	27.398	22.893	28.499	0.24414	16085
116	16086	Cistus 'Greyswood pink'	x	37	1037	0	2	25	0	625	0	28.439	22.982	27.459	22.9	28.559	0.15587	16086
117	16087	Cistus 'Greyswood pink'	x	37	1037	0	2	30	0	900	0	28.564	23	27.549	22.9	28.649	0.11457	16087
118	16094	Cistus 'Greyswood pink'	x	36	1036	0	3	-30	0	900	0	29.31616162	23	28.32525253	22.89393939	29.42525253	0.083323232	16094
119	16095	Cistus 'Greyswood pink'	x	36	1036	0	3	-25	0	625	0	29.3989899	23	28.50707071	22.8989899	29.60707071	0.169585859	16095
120	16096	Cistus 'Greyswood pink'	x	36	1036	0	3	-20	0	400	0	29.45454545	22.99393939	28.55555556	22.83838384	29.65555556	0.159121212	16096
121	16097	Cistus 'Greyswood pink'	x	36	1036	0	3	-15	0	225	0	29.48571429	22.91326531	28.60204082	22.80204082	29.7	0.171183673	16097
122	16098	Cistus 'Greyswood pink'	x	36	1036	0	3	-10	0	100	0	29.47	22.921	28.613	22.8	29.7	0.19709	16098
123	16099	Cistus 'Greyswood pink'	x	36	1036	0	3	-5	0	25	0	29.447	22.927	28.6	22.801	29.699	0.208	16099
124	16100	Cistus 'Greyswood pink'	x	36	1036	0	3	0	0	0	0	29.43	22.93	28.603	22.802	29.7	0.22779	16100
125	16101	Cistus 'Greyswood pink'	x	36	1036	0	3	5	0	25	0	29.513	22.906	28.685	22.801	29.717	0.22105	16101
126	16102	Cistus 'Greyswood pink'	x	36	1036	0	3	10	0	100	0	29.614	22.918	28.761	22.836	29.761	0.19073	16102
127	16103	Cistus 'Greyswood pink'	x	36	1036	0	3	15	0	225	0	29.67	22.98	28.783	22.861	29.783	0.15519	16103
128	16104	Cistus 'Greyswood pink'	x	36	1036	0	3	20	0	400	0	29.707	22.985	28.885	22.891	29.885	0.21305	16104
129	16105	Cistus 'Greyswood pink'	x	36	1036	0	3	25	0	625	0	29.779	22.969	28.897	22.895	29.897	0.15221	16105
130	16106	Cistus 'Greyswood pink'	x	36	1036	0	3	30	0	900	0	29.793	22.914	28.918	22.894	29.918	0.15774	16106
131	16151	Cistus 'Greyswood pink'	x	37	1037	1	2	-30	0	900	0	38.933	23	38.617	22.91	38.948	0.03081	16151
132	16152	Cistus 'Greyswood pink'	x	37	1037	1	2	-25	0	625	0	39.137	23.001	38.997	22.9	39.297	0.18021	16152
133	16153	Cistus 'Greyswood pink'	x	37	1037	1	2	-20	0	400	0	39.302	23.021	39.284	22.9	39.584	0.28117	16153
134	16154	Cistus 'Greyswood pink'	x	37	1037	1	2	-15	0	225	0	39.554	23.071	39.614	22.899	39.914	0.33602	16154
135	16155	Cistus 'Greyswood pink'	x	37	1037	1	2	-10	0	100	0	39.73333333	23.06060606	40.06060606	22.9	40.28282828	0.571989899	16155
136	16156	Cistus 'Greyswood pink'	x	37	1037	1	2	-5	0	25	0	39.86161616	23.06767677	40.16464646	22.89494949	40.36767677	0.540373737	16156
137	16157	Cistus 'Greyswood pink'	x	37	1037	1	2	0	0	0	0	39.81414141	23.03232323	40.33434343	22.89393939	40.53434343	0.745717172	16157
138	16158	Cistus 'Greyswood pink'	x	37	1037	1	2	5	0	25	0	39.8040404	23.0979798	40.5979798	22.9	40.7979798	1.000484848	16158
139	16159	Cistus 'Greyswood pink'	x	37	1037	1	2	10	0	100	0	40.014	23.095	40.452	22.9	40.652	0.65512	16159
140	16160	Cistus 'Greyswood pink'	x	37	1037	1	2	15	0	225	0	40.191	23.1	40.586	22.902	40.786	0.60234	16160
141	16161	Cistus 'Greyswood pink'	x	37	1037	1	2	20	0	400	0	40.421	23.086	40.55	22.905	40.75	0.33901	16161
142	16162	Cistus 'Greyswood pink'	x	37	1037	1	2	25	0	625	0	40.519	23.078	40.423	22.931	40.623	0.12339	16162
143	16163	Cistus 'Greyswood pink'	x	37	1037	1	2	30	0	900	0	40.532	23.095	40.358	22.991	40.558	0.04994	16163
144	16170	Cistus 'Greyswood pink'	x	36	1036	1	3	-30	0	900	0	41.38989899	23.1	41.34949495	23	41.48585859	0.113131313	16170
145	16171	Cistus 'Greyswood pink'	x	36	1036	1	3	-25	0	625	0	41.51313131	23.1010101	41.6010101	22.98181818	41.7010101	0.223808081	16171
146	16172	Cistus 'Greyswood pink'	x	36	1036	1	3	-20	0	400	0	41.73232323	23.1	41.72626263	22.94949495	41.82626263	0.12110101	16172
147	16173	Cistus 'Greyswood pink'	x	36	1036	1	3	-15	0	225	0	41.9020202	23.0989899	41.94141414	22.92727273	42.04141414	0.150525253	16173
148	16174	Cistus 'Greyswood pink'	x	36	1036	1	3	-10	0	100	0	42.098	23.1	42.188	22.951	42.288	0.18384	16174
149	16175	Cistus 'Greyswood pink'	x	36	1036	1	3	-5	0	25	0	42.235	23.1	42.33	22.939	42.43	0.1789	16175
150	16176	Cistus 'Greyswood pink'	x	36	1036	1	3	0	0	0	0	42.312	23.1	42.511	22.992	42.611	0.27023	16176
151	16177	Cistus 'Greyswood pink'	x	36	1036	1	3	5	0	25	0	42.379	23.1	42.607	22.966	42.707	0.29251	16177
152	16178	Cistus 'Greyswood pink'	x	36	1036	1	3	10	0	100	0	42.537	23.1	42.767	22.993	42.866	0.28331	16178
153	16179	Cistus 'Greyswood pink'	x	36	1036	1	3	15	0	225	0	42.588	23.102	42.855	22.997	42.9	0.31415	16179
154	16180	Cistus 'Greyswood pink'	x	36	1036	1	3	20	0	400	0	42.793	23.1	42.95	22.998	42.95	0.1975	16180
155	16181	Cistus 'Greyswood pink'	x	36	1036	1	3	25	0	625	0	42.872	23.1	43.01	22.999	43.01	0.1743	16181
156	16182	Cistus 'Greyswood pink'	x	36	1036	1	3	30	0	900	0	42.989	23.1	43.062	23	43.062	0.10566	16182
157	16227	Cistus 'Greyswood pink'	x	37	1037	2	2	-30	0	900	0	43.85858586	23	43.95656566	22.8969697	43.95656566	0.067020202	16227
158	16228	Cistus 'Greyswood pink'	x	37	1037	2	2	-25	0	625	0	43.85252525	23	44.05252525	22.81414141	44.05252525	0.162323232	16228
159	16229	Cistus 'Greyswood pink'	x	37	1037	2	2	-20	0	400	0	43.854	23	44.25	22.806	44.206	0.3445	16229
160	16230	Cistus 'Greyswood pink'	x	37	1037	2	2	-15	0	225	0	43.803	23	44.232	22.809	44.194	0.37876	16230
161	16231	Cistus 'Greyswood pink'	x	37	1037	2	2	-10	0	100	0	43.838	23	44.553	22.801	44.453	0.64197	16231
162	16232	Cistus 'Greyswood pink'	x	37	1037	2	2	-5	0	25	0	43.856	23	45.163	22.801	45.059	1.19061	16232
163	16233	Cistus 'Greyswood pink'	x	37	1037	2	2	0	0	0	0	43.892	23	45.705	22.8	45.55	1.65833	16233
164	16234	Cistus 'Greyswood pink'	x	37	1037	2	2	5	0	25	0	43.902	22.999	45.459	22.8	45.317	1.41975	16234
165	16235	Cistus 'Greyswood pink'	x	37	1037	2	2	10	0	100	0	43.9	23	45.58	22.803	45.435	1.53436	16235
166	16236	Cistus 'Greyswood pink'	x	37	1037	2	2	15	0	225	0	43.962	23	45.282	22.812	45.182	1.19526	16236
167	16237	Cistus 'Greyswood pink'	x	37	1037	2	2	20	0	400	0	43.975	22.999	44.903	22.889	44.803	0.82982	16237
168	16238	Cistus 'Greyswood pink'	x	37	1037	2	2	25	0	625	0	44.02323232	23	44.51919192	22.9	44.41919192	0.425555556	16238
169	16239	Cistus 'Greyswood pink'	x	37	1037	2	2	30	0	900	0	44.09393939	22.99393939	44.23333333	22.8989899	44.2	0.089060606	16239
170	16246	Cistus 'Greyswood pink'	x	36	1036	2	3	-30	0	900	0	44.286	22.986	44.28	22.891	44.212	-0.0596	16246
171	16247	Cistus 'Greyswood pink'	x	36	1036	2	3	-25	0	625	0	44.264	22.993	44.381	22.826	44.281	0.05633	16247
172	16248	Cistus 'Greyswood pink'	x	36	1036	2	3	-20	0	400	0	44.337	22.967	44.431	22.807	44.331	0.02983	16248
173	16249	Cistus 'Greyswood pink'	x	36	1036	2	3	-15	0	225	0	44.334	22.996	44.424	22.805	44.324	0.02632	16249
174	16250	Cistus 'Greyswood pink'	x	36	1036	2	3	-10	0	100	0	44.351	22.942	44.45	22.804	44.35	0.0335	16250
175	16251	Cistus 'Greyswood pink'	x	36	1036	2	3	-5	0	25	0	44.366	22.938	44.434	22.807	44.334	0.00362	16251
176	16252	Cistus 'Greyswood pink'	x	36	1036	2	3	0	0	0	0	44.304	22.914	44.468	22.807	44.368	0.09724	16252
177	16253	Cistus 'Greyswood pink'	x	36	1036	2	3	5	0	25	0	44.26	22.94	44.391	22.819	44.291	0.06963	16253
178	16254	Cistus 'Greyswood pink'	x	36	1036	2	3	10	0	100	0	44.23131313	22.94848485	44.33232323	22.84444444	44.24141414	0.043747475	16254
179	16255	Cistus 'Greyswood pink'	x	36	1036	2	3	15	0	225	0	44.14141414	22.92020202	44.23333333	22.82929293	44.1989899	0.041585859	16255
180	16256	Cistus 'Greyswood pink'	x	36	1036	2	3	20	0	400	0	44.05656566	22.95454545	44.15252525	22.88484848	44.15252525	0.051282828	16256
181	16257	Cistus 'Greyswood pink'	x	36	1036	2	3	25	0	625	0	43.911	22.912	43.95	22.897	43.95	0.0085	16257
182	16258	Cistus 'Greyswood pink'	x	36	1036	2	3	30	0	900	0	43.761	22.905	43.739	22.899	43.739	-0.03773	16258
183	16303	Cistus 'Greyswood pink'	x	37	1037	3	2	-30	0	900	0	40.28181818	22.9010101	39.96262626	22.81212121	40.2	-0.067575758	16303
184	16304	Cistus 'Greyswood pink'	x	37	1037	3	2	-25	0	625	0	40.305	22.899	40.095	22.8	40.295	0.03235	16304
185	16305	Cistus 'Greyswood pink'	x	37	1037	3	2	-20	0	400	0	40.317	22.9	40.103	22.794	40.303	0.02779	16305
186	16306	Cistus 'Greyswood pink'	x	37	1037	3	2	-15	0	225	0	40.389	22.9	40.151	22.743	40.351	0.00043	16306
187	16307	Cistus 'Greyswood pink'	x	37	1037	3	2	-10	0	100	0	40.361	22.899	40.355	22.736	40.555	0.21814	16307
188	16308	Cistus 'Greyswood pink'	x	37	1037	3	2	-5	0	25	0	40.304	22.897	40.55	22.743	40.75	0.45607	16308
189	16309	Cistus 'Greyswood pink'	x	37	1037	3	2	0	0	0	0	40.302	22.899	40.562	22.78	40.762	0.46913	16309
190	16310	Cistus 'Greyswood pink'	x	37	1037	3	2	5	0	25	0	40.351	22.897	40.491	22.79	40.691	0.35437	16310
191	16311	Cistus 'Greyswood pink'	x	37	1037	3	2	10	0	100	0	40.354	22.898	40.37	22.799	40.57	0.2391	16311
192	16312	Cistus 'Greyswood pink'	x	37	1037	3	2	15	0	225	0	40.35858586	22.8979798	40.21515152	22.8	40.41515152	0.090505051	16312
193	16313	Cistus 'Greyswood pink'	x	37	1037	3	2	20	0	400	0	40.36969697	22.9	40.1	22.8	40.3	-0.02769697	16313
194	16314	Cistus 'Greyswood pink'	x	37	1037	3	2	25	0	625	0	40.3959596	22.9	40.0969697	22.8	40.2969697	-0.056777778	16314
195	16315	Cistus 'Greyswood pink'	x	37	1037	3	2	30	0	900	0	40.4	22.9	40.07171717	22.8	40.27171717	-0.08430303	16315
196	16322	Cistus 'Greyswood pink'	x	36	1036	3	3	-30	0	900	0	40.498	22.899	40.207	22.798	40.407	-0.05649	16322
197	16323	Cistus 'Greyswood pink'	x	36	1036	3	3	-25	0	625	0	40.41	22.9	40.308	22.775	40.508	0.12544	16323
198	16324	Cistus 'Greyswood pink'	x	36	1036	3	3	-20	0	400	0	40.41	22.9	40.374	22.777	40.574	0.18682	16324
199	16325	Cistus 'Greyswood pink'	x	36	1036	3	3	-15	0	225	0	40.499	22.901	40.388	22.763	40.588	0.11084	16325
200	16326	Cistus 'Greyswood pink'	x	36	1036	3	3	-10	0	100	0	40.519	22.899	40.408	22.731	40.608	0.10943	16326
201	16327	Cistus 'Greyswood pink'	x	36	1036	3	3	-5	0	25	0	40.6	22.9	40.50808081	22.74141414	40.70808081	0.121262626	16327
202	16328	Cistus 'Greyswood pink'	x	36	1036	3	3	0	0	0	0	40.66262626	22.8979798	40.56464646	22.73333333	40.76464646	0.110979798	16328
203	16329	Cistus 'Greyswood pink'	x	36	1036	3	3	5	0	25	0	40.62222222	22.9	40.59090909	22.77676768	40.79090909	0.175535354	16329
204	16330	Cistus 'Greyswood pink'	x	36	1036	3	3	10	0	100	0	40.6010101	22.9010101	40.65050505	22.79393939	40.85050505	0.251989899	16330
205	16331	Cistus 'Greyswood pink'	x	36	1036	3	3	15	0	225	0	40.663	22.898	40.601	22.8	40.801	0.14393	16331
206	16332	Cistus 'Greyswood pink'	x	36	1036	3	3	20	0	400	0	40.722	22.9	40.622	22.8	40.822	0.10446	16332
207	16333	Cistus 'Greyswood pink'	x	36	1036	3	3	25	0	625	0	40.704	22.9	40.586	22.8	40.786	0.08912	16333
208	16334	Cistus 'Greyswood pink'	x	36	1036	3	3	30	0	900	0	40.717	22.904	40.568	22.8	40.768	0.05956	16334
209	16341	Cistus 'Greyswood pink'	x	40	1040	0	0	-30	0	900	0	43.45	22.821	43.547	22.702	43.647	0.24197	16341
210	16342	Cistus 'Greyswood pink'	x	40	1040	0	0	-25	0	625	0	43.567	22.801	43.702	22.695	43.802	0.27793	16342
211	16343	Cistus 'Greyswood pink'	x	40	1040	0	0	-20	0	400	0	43.604	22.8	43.76	22.611	43.86	0.2978	16343
212	16344	Cistus 'Greyswood pink'	x	40	1040	0	0	-15	0	225	0	43.64	22.79	43.831	22.6	43.931	0.33172	16344
213	16345	Cistus 'Greyswood pink'	x	40	1040	0	0	-10	0	100	0	43.626	22.792	44.429	22.601	44.529	0.93529	16345
214	16346	Cistus 'Greyswood pink'	x	40	1040	0	0	-5	0	25	0	43.632	22.797	44.93	22.6	45.03	1.4228	16346
215	16347	Cistus 'Greyswood pink'	x	40	1040	0	0	0	0	0	0	43.64	22.796	44.867	22.6	44.967	1.35271	16347
216	16348	Cistus 'Greyswood pink'	x	40	1040	0	0	5	0	25	0	43.667	22.8	44.947	22.6	45.047	1.40456	16348
217	16349	Cistus 'Greyswood pink'	x	40	1040	0	0	10	0	100	0	43.696	22.796	44.351	22.608	44.451	0.78845	16349
218	16350	Cistus 'Greyswood pink'	x	40	1040	0	0	15	0	225	0	43.6744898	22.8	43.97959184	22.64795918	44.07959184	0.443663265	16350
219	16351	Cistus 'Greyswood pink'	x	40	1040	0	0	20	0	400	0	43.64141414	22.8	43.81515152	22.68989899	43.91515152	0.31469697	16351
220	16352	Cistus 'Greyswood pink'	x	40	1040	0	0	25	0	625	0	43.6959596	22.7959596	43.64747475	22.7	43.74747475	0.095030303	16352
221	16353	Cistus 'Greyswood pink'	x	40	1040	0	0	30	0	900	0	43.5979798	22.7979798	43.49292929	22.7010101	43.59292929	0.041020202	16353
222	16379	Cistus 'Greyswood pink'	x	41	1041	0	2	-30	0	900	0	40.802	22.902	40.583	22.804	40.783	-0.03049	16379
223	16380	Cistus 'Greyswood pink'	x	41	1041	0	2	-25	0	625	0	40.80606061	22.90606061	40.69191919	22.8	40.89191919	0.072939394	16380
224	16381	Cistus 'Greyswood pink'	x	41	1041	0	2	-20	0	400	0	40.82727273	22.9030303	40.73232323	22.8	40.93232323	0.091616162	16381
225	16382	Cistus 'Greyswood pink'	x	41	1041	0	2	-15	0	225	0	40.8040404	22.9040404	40.82020202	22.7989899	41.02020202	0.201676768	16382
226	16383	Cistus 'Greyswood pink'	x	41	1041	0	2	-10	0	100	0	40.81111111	22.91212121	41.21515152	22.8	41.41515152	0.583616162	16383
227	16384	Cistus 'Greyswood pink'	x	41	1041	0	2	-5	0	25	0	40.888	22.913	41.274	22.8	41.474	0.56467	16384
228	16385	Cistus 'Greyswood pink'	x	41	1041	0	2	0	0	0	0	41.056	22.904	41.844	22.8	42.044	0.95806	16385
229	16386	Cistus 'Greyswood pink'	x	41	1041	0	2	5	0	25	0	41.152	22.903	42	22.8	42.2	1.01575	16386
230	16387	Cistus 'Greyswood pink'	x	41	1041	0	2	10	0	100	0	41.201	22.907	41.914	22.8	42.114	0.88205	16387
231	16388	Cistus 'Greyswood pink'	x	41	1041	0	2	15	0	225	0	41.14	22.908	41.587	22.804	41.787	0.62094	16388
232	16389	Cistus 'Greyswood pink'	x	41	1041	0	2	20	0	400	0	41.045	22.911	41.243	22.841	41.443	0.37714	16389
233	16390	Cistus 'Greyswood pink'	x	41	1041	0	2	25	0	625	0	41.045	22.911	41.073	22.893	41.273	0.20962	16390
234	16391	Cistus 'Greyswood pink'	x	41	1041	0	2	30	0	900	0	41.048	22.908	40.878	22.898	41.078	0.01444	16391
235	16417	Cistus 'Greyswood pink'	x	40	1040	1	0	-30	0	900	0	43.294	23.1	43.202	23.008	43.393	0.05805	16417
236	16418	Cistus 'Greyswood pink'	x	40	1040	1	0	-25	0	625	0	43.315	23.1	43.291	23	43.404	0.12505	16418
237	16419	Cistus 'Greyswood pink'	x	40	1040	1	0	-20	0	400	0	43.241	23.1	43.393	23	43.499	0.29939	16419
238	16420	Cistus 'Greyswood pink'	x	40	1040	1	0	-15	0	225	0	43.156	23.1	43.313	23	43.436	0.30551	16420
239	16421	Cistus 'Greyswood pink'	x	40	1040	1	0	-10	0	100	0	43.08383838	23.1010101	43.62020202	22.9979798	43.72020202	0.680333333	16421
240	16422	Cistus 'Greyswood pink'	x	40	1040	1	0	-5	0	25	0	43	23.102	44.353	22.965	44.453	1.48639	16422
241	16423	Cistus 'Greyswood pink'	x	40	1040	1	0	0	0	0	0	42.977	23.104	44.745	22.957	44.845	1.89556	16423
242	16424	Cistus 'Greyswood pink'	x	40	1040	1	0	5	0	25	0	42.919	23.114	44.552	22.969	44.652	1.76348	16424
243	16425	Cistus 'Greyswood pink'	x	40	1040	1	0	10	0	100	0	42.999	23.105	43.979	22.999	44.079	1.11867	16425
244	16426	Cistus 'Greyswood pink'	x	40	1040	1	0	15	0	225	0	43.04141414	23.12222222	43.46262626	23	43.56262626	0.567454545	16426
245	16427	Cistus 'Greyswood pink'	x	40	1040	1	0	20	0	400	0	43.19393939	23.12323232	43.31818182	23.00808081	43.44040404	0.272707071	16427
246	16428	Cistus 'Greyswood pink'	x	40	1040	1	0	25	0	625	0	43.3959596	23.1020202	43.4040404	23.05050505	43.51717172	0.155343434	16428
247	16429	Cistus 'Greyswood pink'	x	40	1040	1	0	30	0	900	0	43.64040404	23.1030303	43.54747475	23.07474747	43.64747475	0.052131313	16429
248	16455	Cistus 'Greyswood pink'	x	41	1041	1	2	-30	0	900	0	46.64949495	23.2	46.81111111	23.1	46.91111111	0.258727273	16455
249	16456	Cistus 'Greyswood pink'	x	41	1041	1	2	-25	0	625	0	47.01212121	23.2	47.27070707	23.06565657	47.37070707	0.348808081	16456
250	16457	Cistus 'Greyswood pink'	x	41	1041	1	2	-20	0	400	0	47.27575758	23.1989899	47.5969697	23.0040404	47.6969697	0.406868687	16457
251	16458	Cistus 'Greyswood pink'	x	41	1041	1	2	-15	0	225	0	47.506	23.196	47.85	23.002	47.95	0.42609	16458
252	16459	Cistus 'Greyswood pink'	x	41	1041	1	2	-10	0	100	0	47.574	23.2	48.201	23	48.301	0.70376	16459
253	16460	Cistus 'Greyswood pink'	x	41	1041	1	2	-5	0	25	0	47.642	23.2	48.419	23	48.519	0.85051	16460
254	16461	Cistus 'Greyswood pink'	x	41	1041	1	2	0	0	0	0	47.723	23.2	48.763	23	48.863	1.10828	16461
255	16462	Cistus 'Greyswood pink'	x	41	1041	1	2	5	0	25	0	47.842	23.2	48.911	23.001	49.011	1.13507	16462
256	16463	Cistus 'Greyswood pink'	x	41	1041	1	2	10	0	100	0	47.967	23.2	48.885	23.034	48.985	0.98454	16463
257	16464	Cistus 'Greyswood pink'	x	41	1041	1	2	15	0	225	0	48.06464646	23.2	48.70606061	23.08686869	48.80606061	0.710585859	16464
258	16465	Cistus 'Greyswood pink'	x	41	1041	1	2	20	0	400	0	48.163	23.2	48.613	23.1	48.713	0.52051	16465
259	16466	Cistus 'Greyswood pink'	x	41	1041	1	2	25	0	625	0	48.44242424	23.19191919	48.53939394	23.0989899	48.63939394	0.168565657	16466
260	16467	Cistus 'Greyswood pink'	x	41	1041	1	2	30	0	900	0	48.56464646	23.2	48.54545455	23.1	48.64545455	0.052343434	16467
261	16493	Cistus 'Greyswood pink'	x	40	1040	2	0	-30	0	900	0	50.2	23.197	50.005	23.096	50.099	-0.14504	16493
262	16494	Cistus 'Greyswood pink'	x	40	1040	2	0	-25	0	625	0	50.24242424	23.16161616	50.02121212	23.02929293	50.0979798	-0.17140404	16494
263	16495	Cistus 'Greyswood pink'	x	40	1040	2	0	-20	0	400	0	50.0959596	23.1989899	50.02929293	23.00505051	50.0989899	-0.016939394	16495
264	16496	Cistus 'Greyswood pink'	x	40	1040	2	0	-15	0	225	0	49.98282828	23.1989899	50.14747475	23.00505051	50.16767677	0.212717172	16496
265	16497	Cistus 'Greyswood pink'	x	40	1040	2	0	-10	0	100	0	49.99393939	23.19090909	50.41010101	23	50.41010101	0.460282828	16497
266	16498	Cistus 'Greyswood pink'	x	40	1040	2	0	-5	0	25	0	49.905	23.196	50.884	23	50.884	1.01618	16498
267	16499	Cistus 'Greyswood pink'	x	40	1040	2	0	0	0	0	0	49.82	23.196	51.873	23	51.873	2.07568	16499
268	16500	Cistus 'Greyswood pink'	x	40	1040	2	0	5	0	25	0	49.746	23.198	51.842	23	51.842	2.11911	16500
269	16501	Cistus 'Greyswood pink'	x	40	1040	2	0	10	0	100	0	49.711	23.198	51.006	23.001	51.006	1.33048	16501
270	16502	Cistus 'Greyswood pink'	x	40	1040	2	0	15	0	225	0	49.628	23.199	50.215	23.028	50.235	0.63406	16502
271	16503	Cistus 'Greyswood pink'	x	40	1040	2	0	20	0	400	0	49.59	23.198	49.86	23.078	49.955	0.32233	16503
272	16504	Cistus 'Greyswood pink'	x	40	1040	2	0	25	0	625	0	49.594	23.195	49.535	23.095	49.635	-0.00167	16504
273	16505	Cistus 'Greyswood pink'	x	40	1040	2	0	30	0	900	0	49.576	23.173	49.401	23.095	49.501	-0.11595	16505
274	16531	Cistus 'Greyswood pink'	x	41	1041	2	2	-30	0	900	0	45.235	23.1	45.083	22.998	45.183	-0.02947	16531
275	16532	Cistus 'Greyswood pink'	x	41	1041	2	2	-25	0	625	0	44.743	23.1	44.68	22.962	44.78	0.06555	16532
276	16533	Cistus 'Greyswood pink'	x	41	1041	2	2	-20	0	400	0	44.28383838	23.1	44.23434343	22.96262626	44.33434343	0.085666667	16533
277	16534	Cistus 'Greyswood pink'	x	41	1041	2	2	-15	0	225	0	43.88888889	23.1	43.8	22.91212121	43.9	0.052323232	16534
278	16535	Cistus 'Greyswood pink'	x	41	1041	2	2	-10	0	100	0	43.6040404	23.0969697	43.6030303	22.9030303	43.7030303	0.143222222	16535
279	16536	Cistus 'Greyswood pink'	x	41	1041	2	2	-5	0	25	0	43.29090909	23.1	43.2979798	22.91212121	43.42626263	0.155909091	16536
280	16537	Cistus 'Greyswood pink'	x	41	1041	2	2	0	0	0	0	43.114	23.097	43.04	22.902	43.24	0.07857	16537
281	16538	Cistus 'Greyswood pink'	x	41	1041	2	2	5	0	25	0	42.936	23.077	42.938	22.901	43.138	0.15618	16538
282	16539	Cistus 'Greyswood pink'	x	41	1041	2	2	10	0	100	0	42.788	23.086	42.736	22.934	42.936	0.10529	16539
283	16540	Cistus 'Greyswood pink'	x	41	1041	2	2	15	0	225	0	42.64141414	23.08282828	42.54343434	22.95858586	42.74343434	0.062151515	16540
284	16541	Cistus 'Greyswood pink'	x	41	1041	2	2	20	0	400	0	42.574	23.037	42.448	22.949	42.648	0.03551	16541
285	16542	Cistus 'Greyswood pink'	x	41	1041	2	2	25	0	625	0	42.533	23.084	42.376	22.974	42.576	0.00524	16542
286	16543	Cistus 'Greyswood pink'	x	41	1041	2	2	30	0	900	0	42.486	23.086	42.295	22.989	42.495	-0.02785	16543
287	16569	Cistus 'Greyswood pink'	x	40	1040	3	0	-30	0	900	0	44.957	23	44.85	22.904	44.95	0.01903	16569
288	16570	Cistus 'Greyswood pink'	x	40	1040	3	0	-25	0	625	0	45.058	23	45.06	22.9	45.16	0.12481	16570
289	16571	Cistus 'Greyswood pink'	x	40	1040	3	0	-20	0	400	0	45.175	23.003	45.212	22.9	45.312	0.15773	16571
290	16572	Cistus 'Greyswood pink'	x	40	1040	3	0	-15	0	225	0	45.349	23	45.375	22.9	45.475	0.1442	16572
291	16573	Cistus 'Greyswood pink'	x	40	1040	3	0	-10	0	100	0	45.487	23	45.749	22.9	45.849	0.37457	16573
292	16574	Cistus 'Greyswood pink'	x	40	1040	3	0	-5	0	25	0	45.54	23	46.308	22.899	46.408	0.8726	16574
293	16575	Cistus 'Greyswood pink'	x	40	1040	3	0	0	0	0	0	45.584	23.002	46.88	22.899	46.98	1.39206	16575
294	16576	Cistus 'Greyswood pink'	x	40	1040	3	0	5	0	25	0	45.66	23.003	47.095	22.895	47.195	1.52791	16576
295	16577	Cistus 'Greyswood pink'	x	40	1040	3	0	10	0	100	0	45.74343434	23	47.03939394	22.8989899	47.13939394	1.389616162	16577
296	16578	Cistus 'Greyswood pink'	x	40	1040	3	0	15	0	225	0	45.8	23.0010101	46.78585859	22.8989899	46.88585859	1.083282828	16578
297	16579	Cistus 'Greyswood pink'	x	40	1040	3	0	20	0	400	0	45.94040404	23	46.47474747	22.9	46.57474747	0.636545455	16579
298	16580	Cistus 'Greyswood pink'	x	40	1040	3	0	25	0	625	0	46.06262626	23	46.26868687	22.9	46.36868687	0.311363636	16580
299	16581	Cistus 'Greyswood pink'	x	40	1040	3	0	30	0	900	0	46.099	23	46.074	22.901	46.174	0.08326	16581
300	16607	Cistus 'Greyswood pink'	x	41	1041	3	2	-30	0	900	0	47.08585859	23	47.06666667	22.89494949	47.16666667	0.074131313	16607
301	16608	Cistus 'Greyswood pink'	x	41	1041	3	2	-25	0	625	0	47.208	22.99	47.185	22.823	47.285	0.06836	16608
302	16609	Cistus 'Greyswood pink'	x	41	1041	3	2	-20	0	400	0	47.268	22.984	47.215	22.813	47.315	0.03785	16609
303	16610	Cistus 'Greyswood pink'	x	41	1041	3	2	-15	0	225	0	47.222	22.992	47.292	22.895	47.392	0.15998	16610
304	16611	Cistus 'Greyswood pink'	x	41	1041	3	2	-10	0	100	0	47.197	22.999	47.277	22.896	47.377	0.17022	16611
305	16612	Cistus 'Greyswood pink'	x	41	1041	3	2	-5	0	25	0	47.179	22.999	47.237	22.894	47.337	0.14864	16612
306	16613	Cistus 'Greyswood pink'	x	41	1041	3	2	0	0	0	0	47.18	22.98	47.209	22.879	47.309	0.12006	16613
307	16614	Cistus 'Greyswood pink'	x	41	1041	3	2	5	0	25	0	47.145	22.911	47.163	22.821	47.263	0.10986	16614
308	16615	Cistus 'Greyswood pink'	x	41	1041	3	2	10	0	100	0	47.097	22.917	47.111	22.893	47.211	0.10675	16615
309	16616	Cistus 'Greyswood pink'	x	41	1041	3	2	15	0	225	0	47.07777778	22.9040404	47.05252525	22.89292929	47.15252525	0.068232323	16616
310	16617	Cistus 'Greyswood pink'	x	41	1041	3	2	20	0	400	0	46.96262626	22.94141414	46.93838384	22.89494949	47.03838384	0.070959596	16617
311	16618	Cistus 'Greyswood pink'	x	41	1041	3	2	25	0	625	0	46.87272727	22.91212121	46.87272727	22.89494949	46.97272727	0.096272727	16618
312	16619	Cistus 'Greyswood pink'	x	41	1041	3	2	30	0	900	0	46.81919192	22.91010101	46.79090909	22.89393939	46.89090909	0.069	16619
313	15765	Cistus 'Greyswood pink'	z	33	1033	0	1	0	5	0	25	35.859	23.1	35.318	23	36.018	0.12136	15765
314	15766	Cistus 'Greyswood pink'	z	33	1033	0	1	0	10	0	100	35.708	23.1	35.127	22.996	35.827	0.09752	15766
315	15767	Cistus 'Greyswood pink'	z	33	1033	0	1	0	15	0	225	35.558	23.1	34.942	22.975	35.642	0.07821	15767
316	15768	Cistus 'Greyswood pink'	z	33	1033	0	1	0	20	0	400	35.451	23.1	34.839	22.99	35.539	0.0909	15768
317	15769	Cistus 'Greyswood pink'	z	33	1033	0	1	0	25	0	625	35.4	23.1	34.807	22.999	35.507	0.11246	15769
318	15770	Cistus 'Greyswood pink'	z	33	1033	0	1	0	30	0	900	35.362	23.1	34.714	22.998	35.414	0.06574	15770
319	15803	Cistus 'Greyswood pink'	z	32	1032	0	3	0	5	0	25	34.767	23.191	34.153	23.014	34.951	0.14676	15803
320	15804	Cistus 'Greyswood pink'	z	32	1032	0	3	0	10	0	100	34.785	23.198	34.188	23.001	34.987	0.16095	15804
321	15805	Cistus 'Greyswood pink'	z	32	1032	0	3	0	15	0	225	34.8	23.196	34.19	23	34.99	0.1478	15805
322	15806	Cistus 'Greyswood pink'	z	32	1032	0	3	0	20	0	400	34.849	23.19	34.223	23.001	35	0.12893	15806
323	15807	Cistus 'Greyswood pink'	z	32	1032	0	3	0	25	0	625	34.908	23.189	34.291	23.004	35.001	0.13182	15807
324	15808	Cistus 'Greyswood pink'	z	32	1032	0	3	0	30	0	900	34.95	23.198	34.309	23.001	35.009	0.10628	15808
325	15841	Cistus 'Greyswood pink'	z	33	1033	1	1	0	5	0	25	36.538	23.2	36.168	23.1	36.768	0.22063	15841
326	15842	Cistus 'Greyswood pink'	z	33	1033	1	1	0	10	0	100	36.806	23.2	36.471	23.1	37.071	0.2301	15842
327	15843	Cistus 'Greyswood pink'	z	33	1033	1	1	0	15	0	225	37.083	23.202	36.804	23.1	37.311	0.25802	15843
328	15844	Cistus 'Greyswood pink'	z	33	1033	1	1	0	20	0	400	37.34	23.232	37.053	23.1	37.553	0.22885	15844
329	15845	Cistus 'Greyswood pink'	z	33	1033	1	1	0	25	0	625	37.58282828	23.21010101	37.26262626	23.1	37.76262626	0.178252525	15845
330	15846	Cistus 'Greyswood pink'	z	33	1033	1	1	0	30	0	900	37.81919192	23.2010101	37.47878788	23.1	37.97878788	0.139686869	15846
331	15879	Cistus 'Greyswood pink'	z	32	1032	1	3	0	5	0	25	42.099	23.308	42.392	23.199	42.488	0.35868	15879
332	15880	Cistus 'Greyswood pink'	z	32	1032	1	3	0	10	0	100	42.453	23.3	42.662	23.196	42.662	0.25202	15880
333	15881	Cistus 'Greyswood pink'	z	32	1032	1	3	0	15	0	225	42.692	23.3	42.888	23.193	42.888	0.21973	15881
334	15882	Cistus 'Greyswood pink'	z	32	1032	1	3	0	20	0	400	42.984	23.3	43.187	23.195	43.187	0.20184	15882
335	15883	Cistus 'Greyswood pink'	z	32	1032	1	3	0	25	0	625	43.13232323	23.3020202	43.44949495	23.19494949	43.44949495	0.293717172	15883
336	15884	Cistus 'Greyswood pink'	z	32	1032	1	3	0	30	0	900	43.36020408	23.30510204	43.64591837	23.19693878	43.64591837	0.2455	15884
337	15917	Cistus 'Greyswood pink'	z	33	1033	2	1	0	5	0	25	42.5	23.3	42.445	23.2	42.543	0.00638	15917
338	15918	Cistus 'Greyswood pink'	z	33	1033	2	1	0	10	0	100	42.385	23.3	42.351	23.2	42.451	0.03492	15918
339	15919	Cistus 'Greyswood pink'	z	33	1033	2	1	0	15	0	225	42.342	23.3	42.271	23.2	42.371	0.00464	15919
340	15920	Cistus 'Greyswood pink'	z	33	1033	2	1	0	20	0	400	42.2	23.3	42.1989899	23.1989899	42.2989899	0.081070707	15920
341	15921	Cistus 'Greyswood pink'	z	33	1033	2	1	0	25	0	625	42.11414141	23.3	42.08888889	23.2	42.18888889	0.065747475	15921
342	15922	Cistus 'Greyswood pink'	z	33	1033	2	1	0	30	0	900	41.95151515	23.3	41.89393939	23.1989899	41.99393939	0.050121212	15922
343	15955	Cistus 'Greyswood pink'	z	32	1032	2	3	0	5	0	25	37.612	23.272	37.298	23.108	37.798	0.1814	15955
344	15956	Cistus 'Greyswood pink'	z	32	1032	2	3	0	10	0	100	37.52121212	23.27171717	37.07878788	23.1040404	37.57878788	0.071272727	15956
345	15957	Cistus 'Greyswood pink'	z	32	1032	2	3	0	15	0	225	37.43	23.276	36.957	23.1	37.457	0.05087	15957
346	15958	Cistus 'Greyswood pink'	z	32	1032	2	3	0	20	0	400	37.33838384	23.23636364	36.9	23.1	37.4	0.090616162	15958
347	15959	Cistus 'Greyswood pink'	z	32	1032	2	3	0	25	0	625	37.2755102	23.22142857	36.78673469	23.1	37.28673469	0.049418367	15959
348	15960	Cistus 'Greyswood pink'	z	32	1032	2	3	0	30	0	900	37.19494949	23.20505051	36.70606061	23.1	37.21212121	0.056505051	15960
349	15993	Cistus 'Greyswood pink'	z	33	1033	3	1	0	5	0	25	36.308	23.267	35.771	23.156	36.371	0.08728	15993
350	15994	Cistus 'Greyswood pink'	z	33	1033	3	1	0	10	0	100	36.3010101	23.29393939	35.75252525	23.12222222	36.35252525	0.077212121	15994
351	15995	Cistus 'Greyswood pink'	z	33	1033	3	1	0	15	0	225	36.33535354	23.27575758	35.76060606	23.13030303	36.36060606	0.05030303	15995
352	15996	Cistus 'Greyswood pink'	z	33	1033	3	1	0	20	0	400	36.3	23.2979798	35.73131313	23.13333333	36.33131313	0.058808081	15996
353	15997	Cistus 'Greyswood pink'	z	33	1033	3	1	0	25	0	625	36.32121212	23.29494949	35.74141414	23.13939394	36.34141414	0.046888889	15997
354	15998	Cistus 'Greyswood pink'	z	33	1033	3	1	0	30	0	900	36.375	23.293	35.73	23.126	36.33	-0.0174	15998
355	16031	Cistus 'Greyswood pink'	z	32	1032	3	3	0	5	0	25	36.202	23.3	36.072	23.2	36.672	0.46867	16031
356	16032	Cistus 'Greyswood pink'	z	32	1032	3	3	0	10	0	100	36.2	23.3010101	35.83232323	23.2	36.43232323	0.251494949	16032
357	16033	Cistus 'Greyswood pink'	z	32	1032	3	3	0	15	0	225	36.2	23.3	35.78787879	23.1979798	36.38787879	0.210828283	16033
358	16034	Cistus 'Greyswood pink'	z	32	1032	3	3	0	20	0	400	36.23535354	23.3	35.70606061	23.1989899	36.30606061	0.100222222	16034
359	16035	Cistus 'Greyswood pink'	z	32	1032	3	3	0	25	0	625	36.22424242	23.3	35.71717172	23.2	36.31717172	0.121555556	16035
360	16036	Cistus 'Greyswood pink'	z	32	1032	3	3	0	30	0	900	36.201	23.3	35.705	23.2	36.305	0.1336	16036
361	16088	Cistus 'Greyswood pink'	z	37	1037	0	2	0	5	0	25	28.69	23	27.818	22.899	28.918	0.23874	16088
362	16089	Cistus 'Greyswood pink'	z	37	1037	0	2	0	10	0	100	28.81	23	27.883	22.896	28.983	0.17919	16089
363	16090	Cistus 'Greyswood pink'	z	37	1037	0	2	0	15	0	225	28.921	23	27.953	22.9	29.053	0.13329	16090
364	16091	Cistus 'Greyswood pink'	z	37	1037	0	2	0	20	0	400	29.00808081	23	28.04343434	22.9	29.14343434	0.130313131	16091
365	16092	Cistus 'Greyswood pink'	z	37	1037	0	2	0	25	0	625	29.1010101	23	28.16161616	22.8979798	29.26161616	0.146666667	16092
366	16093	Cistus 'Greyswood pink'	z	37	1037	0	2	0	30	0	900	29.211	23	28.295	22.9	29.395	0.16035	16093
367	16107	Cistus 'Greyswood pink'	z	36	1036	0	3	0	5	0	25	29.932	22.925	29.117	22.872	30.117	0.20381	16107
368	16108	Cistus 'Greyswood pink'	z	36	1036	0	3	0	10	0	100	30.037	22.989	29.225	22.828	30.225	0.19925	16108
369	16109	Cistus 'Greyswood pink'	z	36	1036	0	3	0	15	0	225	30.084	22.984	29.279	22.832	30.279	0.20247	16109
370	16110	Cistus 'Greyswood pink'	z	36	1036	0	3	0	20	0	400	30.067	22.96	29.309	22.846	30.309	0.24737	16110
371	16111	Cistus 'Greyswood pink'	z	36	1036	0	3	0	25	0	625	30.148	22.975	29.375	22.867	30.375	0.22775	16111
372	16112	Cistus 'Greyswood pink'	z	36	1036	0	3	0	30	0	900	30.3010101	22.97777778	29.4969697	22.85151515	30.4969697	0.188	16112
373	16164	Cistus 'Greyswood pink'	z	37	1037	1	2	0	5	0	25	40.505	23.099	40.495	22.971	40.695	0.2041	16164
374	16165	Cistus 'Greyswood pink'	z	37	1037	1	2	0	10	0	100	40.518	23.1	40.493	22.921	40.693	0.18937	16165
375	16166	Cistus 'Greyswood pink'	z	37	1037	1	2	0	15	0	225	40.653	23.098	40.631	22.902	40.831	0.1819	16166
376	16167	Cistus 'Greyswood pink'	z	37	1037	1	2	0	20	0	400	40.787	23.1	40.769	22.918	40.969	0.17617	16167
377	16168	Cistus 'Greyswood pink'	z	37	1037	1	2	0	25	0	625	41.031	23.1	41.006	22.911	41.206	0.15258	16168
378	16169	Cistus 'Greyswood pink'	z	37	1037	1	2	0	30	0	900	41.162	23.099	41.151	22.931	41.351	0.15643	16169
379	16183	Cistus 'Greyswood pink'	z	36	1036	1	3	0	5	0	25	43.12	23.099	43.177	22.992	43.177	0.08157	16183
380	16184	Cistus 'Greyswood pink'	z	36	1036	1	3	0	10	0	100	43.176	23.1	43.232	22.93	43.232	0.07644	16184
381	16185	Cistus 'Greyswood pink'	z	36	1036	1	3	0	15	0	225	43.187	23.1	43.292	22.924	43.292	0.12073	16185
382	16186	Cistus 'Greyswood pink'	z	36	1036	1	3	0	20	0	400	43.21212121	23.0989899	43.34040404	22.9040404	43.34040404	0.140454545	16186
383	16187	Cistus 'Greyswood pink'	z	36	1036	1	3	0	25	0	625	43.19494949	23.1	43.4020202	22.91212121	43.4020202	0.214929293	16187
384	16188	Cistus 'Greyswood pink'	z	36	1036	1	3	0	30	0	900	43.34949495	23.0979798	43.42424242	22.90505051	43.42424242	0.081050505	16188
385	16240	Cistus 'Greyswood pink'	z	37	1037	2	2	0	5	0	25	44.087	22.998	44.97	22.897	44.87	0.78014	16240
386	16241	Cistus 'Greyswood pink'	z	37	1037	2	2	0	10	0	100	44.129	22.984	44.516	22.891	44.416	0.31688	16241
387	16242	Cistus 'Greyswood pink'	z	37	1037	2	2	0	15	0	225	44.16363636	22.96363636	44.29090909	22.87878788	44.21212121	0.072909091	16242
388	16243	Cistus 'Greyswood pink'	z	37	1037	2	2	0	20	0	400	44.16565657	22.96161616	44.26161616	22.86060606	44.2010101	0.043646465	16243
389	16244	Cistus 'Greyswood pink'	z	37	1037	2	2	0	25	0	625	44.22727273	22.94747475	44.30909091	22.83434343	44.22424242	0.026181818	16244
390	16245	Cistus 'Greyswood pink'	z	37	1037	2	2	0	30	0	900	44.22121212	22.98080808	44.27575758	22.83030303	44.20909091	0.001242424	16245
391	16259	Cistus 'Greyswood pink'	z	36	1036	2	3	0	5	0	25	43.65151515	22.90909091	43.62525253	22.83434343	43.62525253	-0.034030303	16259
392	16260	Cistus 'Greyswood pink'	z	36	1036	2	3	0	10	0	100	43.52020202	22.91111111	43.5020202	22.8020202	43.5020202	-0.017323232	16260
393	16261	Cistus 'Greyswood pink'	z	36	1036	2	3	0	15	0	225	43.45	22.904	43.413	22.8	43.413	-0.02991	16261
394	16262	Cistus 'Greyswood pink'	z	36	1036	2	3	0	20	0	400	43.295	22.91	43.275	22.804	43.275	-0.00296	16262
395	16263	Cistus 'Greyswood pink'	z	36	1036	2	3	0	25	0	625	43.134	22.903	43.089	22.801	43.089	-0.01424	16263
396	16264	Cistus 'Greyswood pink'	z	36	1036	2	3	0	30	0	900	42.976	22.909	42.968	22.8	42.968	0.03124	16264
397	16316	Cistus 'Greyswood pink'	z	37	1037	3	2	0	5	0	25	40.3979798	22.8989899	40.12525253	22.7989899	40.32525253	-0.032494949	16316
398	16317	Cistus 'Greyswood pink'	z	37	1037	3	2	0	10	0	100	40.3969697	22.9	40.19191919	22.79393939	40.39191919	0.030515152	16317
399	16318	Cistus 'Greyswood pink'	z	37	1037	3	2	0	15	0	225	40.3979798	22.9	40.2020202	22.79292929	40.4020202	0.03889899	16318
400	16319	Cistus 'Greyswood pink'	z	37	1037	3	2	0	20	0	400	40.4	22.9	40.18877551	22.78673469	40.38877551	0.024561224	16319
401	16320	Cistus 'Greyswood pink'	z	37	1037	3	2	0	25	0	625	40.396	22.9	40.198	22.796	40.398	0.03714	16320
402	16321	Cistus 'Greyswood pink'	z	37	1037	3	2	0	30	0	900	40.397	22.897	40.167	22.792	40.367	0.00731	16321
403	16335	Cistus 'Greyswood pink'	z	36	1036	3	3	0	5	0	25	40.786	22.9	40.886	22.8	41.086	0.28598	16335
404	16336	Cistus 'Greyswood pink'	z	36	1036	3	3	0	10	0	100	40.847	22.9	40.859	22.799	41.059	0.19987	16336
405	16337	Cistus 'Greyswood pink'	z	36	1036	3	3	0	15	0	225	40.949	22.9	40.876	22.787	41.076	0.11368	16337
406	16338	Cistus 'Greyswood pink'	z	36	1036	3	3	0	20	0	400	41.045	22.899	40.914	22.794	41.114	0.05302	16338
407	16339	Cistus 'Greyswood pink'	z	36	1036	3	3	0	25	0	625	41.1	22.9	40.958	22.799	41.158	0.03894	16339
408	16340	Cistus 'Greyswood pink'	z	36	1036	3	3	0	30	0	900	41.118	22.9	41.006	22.799	41.206	0.06558	16340
409	16354	Cistus 'Greyswood pink'	z	40	1040	0	0	0	5	0	25	43.51443299	22.8	43.60412371	22.7	43.70412371	0.233793814	16354
410	16355	Cistus 'Greyswood pink'	z	40	1040	0	0	0	10	0	100	43.34646465	22.7989899	43.42424242	22.7	43.52424242	0.224636364	16355
411	16356	Cistus 'Greyswood pink'	z	40	1040	0	0	0	15	0	225	43.18686869	22.8	43.22323232	22.7	43.39494949	0.186181818	16356
412	16357	Cistus 'Greyswood pink'	z	40	1040	0	0	0	20	0	400	43.07272727	22.8	43.00707071	22.7	43.20707071	0.087515152	16357
413	16358	Cistus 'Greyswood pink'	z	40	1040	0	0	0	25	0	625	42.829	22.799	42.724	22.7	42.924	0.05229	16358
414	16359	Cistus 'Greyswood pink'	z	40	1040	0	0	0	30	0	900	42.55050505	22.8	42.47474747	22.7	42.67474747	0.085474747	16359
415	16392	Cistus 'Greyswood pink'	z	41	1041	0	2	0	5	0	25	41.016	22.908	41.043	22.889	41.243	0.20909	16392
416	16393	Cistus 'Greyswood pink'	z	41	1041	0	2	0	10	0	100	41.088	22.906	40.981	22.855	41.181	0.07604	16393
417	16394	Cistus 'Greyswood pink'	z	41	1041	0	2	0	15	0	225	41.15252525	22.95252525	41.02020202	22.89292929	41.22020202	0.050252525	16394
418	16395	Cistus 'Greyswood pink'	z	41	1041	0	2	0	20	0	400	41.189	23	41.088	22.896	41.288	0.08028	16395
419	16396	Cistus 'Greyswood pink'	z	41	1041	0	2	0	25	0	625	41.272	23	41.154	22.899	41.354	0.06246	16396
420	16397	Cistus 'Greyswood pink'	z	41	1041	0	2	0	30	0	900	41.384	22.998	41.231	22.895	41.431	0.02636	16397
421	16430	Cistus 'Greyswood pink'	z	40	1040	1	0	0	5	0	25	43.85050505	23.13636364	44.07272727	23.03939394	44.17272727	0.359505051	16430
422	16431	Cistus 'Greyswood pink'	z	40	1040	1	0	0	10	0	100	44.0969697	23.18989899	44.10707071	23.00707071	44.20707071	0.147010101	16431
423	16432	Cistus 'Greyswood pink'	z	40	1040	1	0	0	15	0	225	44.22929293	23.16666667	44.24040404	23.01111111	44.34040404	0.146313131	16432
424	16433	Cistus 'Greyswood pink'	z	40	1040	1	0	0	20	0	400	44.244	23.199	44.284	23.026	44.384	0.17432	16433
425	16434	Cistus 'Greyswood pink'	z	40	1040	1	0	0	25	0	625	44.258	23.2	44.3	23.01	44.4	0.17601	16434
426	16435	Cistus 'Greyswood pink'	z	40	1040	1	0	0	30	0	900	44.366	23.2	44.428	23.075	44.528	0.19427	16435
427	16468	Cistus 'Greyswood pink'	z	41	1041	1	2	0	5	0	25	48.681	23.2	48.956	23.087	49.056	0.34041	16468
428	16469	Cistus 'Greyswood pink'	z	41	1041	1	2	0	10	0	100	48.857	23.2	48.994	23.027	49.094	0.20198	16469
429	16470	Cistus 'Greyswood pink'	z	41	1041	1	2	0	15	0	225	49.08080808	23.1979798	49.10606061	23.0010101	49.20606061	0.088343434	16470
430	16471	Cistus 'Greyswood pink'	z	41	1041	1	2	0	20	0	400	49.23939394	23.1979798	49.28282828	23.0010101	49.38282828	0.104515152	16471
431	16472	Cistus 'Greyswood pink'	z	41	1041	1	2	0	25	0	625	49.38686869	23.2	49.39292929	23.0030303	49.49292929	0.06540404	16472
432	16473	Cistus 'Greyswood pink'	z	41	1041	1	2	0	30	0	900	49.4040404	23.1989899	49.4989899	23.0020202	49.5989899	0.152939394	16473
433	16506	Cistus 'Greyswood pink'	z	40	1040	2	0	0	5	0	25	49.536	23.14	49.897	23.089	49.993	0.4128	16506
434	16507	Cistus 'Greyswood pink'	z	40	1040	2	0	0	10	0	100	49.485	23.183	49.693	23.077	49.793	0.26282	16507
435	16508	Cistus 'Greyswood pink'	z	40	1040	2	0	0	15	0	225	49.424	23.124	49.423	23.022	49.523	0.05776	16508
436	16509	Cistus 'Greyswood pink'	z	40	1040	2	0	0	20	0	400	49.41616162	23.13939394	49.31212121	23.01414141	49.41212121	-0.043292929	16509
437	16510	Cistus 'Greyswood pink'	z	40	1040	2	0	0	25	0	625	49.31313131	23.17373737	49.25959596	23.0020202	49.35959596	0.007868687	16510
438	16511	Cistus 'Greyswood pink'	z	40	1040	2	0	0	30	0	900	49.27676768	23.17575758	49.23030303	23.0030303	49.33030303	0.015222222	16511
439	16544	Cistus 'Greyswood pink'	z	41	1041	2	2	0	5	0	25	42.47	23.07	42.297	22.941	42.497	-0.00966	16544
440	16545	Cistus 'Greyswood pink'	z	41	1041	2	2	0	10	0	100	42.459	23.051	42.271	22.904	42.471	-0.02435	16545
441	16546	Cistus 'Greyswood pink'	z	41	1041	2	2	0	15	0	225	42.452	23.049	42.308	22.9	42.508	0.01893	16546
442	16547	Cistus 'Greyswood pink'	z	41	1041	2	2	0	20	0	400	42.43	23.018	42.311	22.902	42.511	0.04389	16547
443	16548	Cistus 'Greyswood pink'	z	41	1041	2	2	0	25	0	625	42.504	23.015	42.367	22.9	42.567	0.02533	16548
444	16549	Cistus 'Greyswood pink'	z	41	1041	2	2	0	30	0	900	42.507	23.008	42.374	22.9	42.574	0.02926	16549
445	16582	Cistus 'Greyswood pink'	z	40	1040	3	0	0	5	0	25	46.13131313	23	46.5030303	22.9	46.6030303	0.473434343	16582
446	16583	Cistus 'Greyswood pink'	z	40	1040	3	0	0	10	0	100	46.18989899	23.0010101	46.25555556	22.9	46.35555556	0.17110101	16583
447	16584	Cistus 'Greyswood pink'	z	40	1040	3	0	0	15	0	225	46.202	23.001	46.233	22.9	46.333	0.13667	16584
448	16585	Cistus 'Greyswood pink'	z	40	1040	3	0	0	20	0	400	46.3	23	46.245	22.9	46.345	0.05055	16585
449	16586	Cistus 'Greyswood pink'	z	40	1040	3	0	0	25	0	625	46.259	23	46.297	22.9	46.397	0.14303	16586
450	16587	Cistus 'Greyswood pink'	z	40	1040	3	0	0	30	0	900	46.29	23	46.299	22.9	46.399	0.11401	16587
451	16620	Cistus 'Greyswood pink'	z	41	1041	3	2	0	5	0	25	46.70606061	22.91919192	46.7040404	22.89494949	46.8040404	0.096858586	16620
452	16621	Cistus 'Greyswood pink'	z	41	1041	3	2	0	10	0	100	46.62525253	22.92828283	46.58282828	22.83535354	46.68282828	0.058131313	16621
453	16622	Cistus 'Greyswood pink'	z	41	1041	3	2	0	15	0	225	46.52727273	22.91010101	46.48282828	22.83131313	46.58282828	0.057626263	16622
454	16623	Cistus 'Greyswood pink'	z	41	1041	3	2	0	20	0	400	46.41111111	22.91616162	46.3959596	22.84040404	46.4959596	0.088060606	16623
455	16624	Cistus 'Greyswood pink'	z	41	1041	3	2	0	25	0	625	46.284	22.913	46.292	22.806	46.392	0.11299	16624
456	16625	Cistus 'Greyswood pink'	z	41	1041	3	2	0	30	0	900	46.184	22.907	46.204	22.802	46.304	0.12598	16625
