# Supplementary material for: Floral Humidity in Flowering Plants: A Preliminary Survey
Source: Front Plant Sci. 2020 Mar 6;11:249. doi: 10.3389/fpls.2020.00249 (PMC7068853; doi:10.3389/fpls.2020.00249)
Supplement: SUPPLEMENTARY FILE 2 — A zipped file containing floral humidity data collected by the robot arm transects as described in the main text. A word document within the zipped files explains the data formatting in detail. Datafiles themselves are in CSV format. [file Data_Sheet_2.zip › Floral humidity data/Flowers/Cistus 'Greyswood pink' Raw.csv]

	X.	Individual	Species	totIndividual	date	sample..	Sample.order	x.or.z.transect	xoffset	zoffset	Background.Humidity	Background.Temperature	Focal.Humidity	Focal.Temperature	Corrected.Focal.humidity	Change.in.RH.	block	BE	Tag	N
1	244148	33	Cistus 'Greyswood pink'	1033	2018-05-11-11-50-45	0	1	x	-30	0	36.2	23.1	35.5	23	36.1	-0.053	15752	First10	Here	1
2	244149	33	Cistus 'Greyswood pink'	1033	2018-05-11-11-50-47	0	1	x	-30	0	36.1	23	35.5	23	36.1	0.047	15752	First10	Here	2
3	244150	33	Cistus 'Greyswood pink'	1033	2018-05-11-11-50-49	0	1	x	-30	0	36.1	23	35.5	23	36.1	0.047	15752	First10	Here	3
4	244151	33	Cistus 'Greyswood pink'	1033	2018-05-11-11-50-51	0	1	x	-30	0	36.1	23	35.5	23	36.1	0.047	15752	First10	Here	4
5	244152	33	Cistus 'Greyswood pink'	1033	2018-05-11-11-50-53	0	1	x	-30	0	36.1	23	35.5	23	36.1	0.047	15752	First10	Here	5
6	244153	33	Cistus 'Greyswood pink'	1033	2018-05-11-11-50-55	0	1	x	-30	0	36.1	23	35.5	23	36.1	0.047	15752	First10	Here	6
7	244154	33	Cistus 'Greyswood pink'	1033	2018-05-11-11-50-57	0	1	x	-30	0	36.1	23	35.5	23	36.1	0.047	15752	First10	Here	7
8	244155	33	Cistus 'Greyswood pink'	1033	2018-05-11-11-50-59	0	1	x	-30	0	36.1	23	35.5	23	36.1	0.047	15752	First10	Here	8
9	244156	33	Cistus 'Greyswood pink'	1033	2018-05-11-11-51-01	0	1	x	-30	0	36.1	23	35.5	23	36.1	0.047	15752	First10	Here	9
10	244157	33	Cistus 'Greyswood pink'	1033	2018-05-11-11-51-03	0	1	x	-30	0	36.2	23.1	35.5	23	36.1	-0.053	15752	First10	Here	10
11	244158	33	Cistus 'Greyswood pink'	1033	2018-05-11-11-51-05	0	1	x	-30	0	36.1	23	35.5	23	36.1	0.047	15752			11
12	244159	33	Cistus 'Greyswood pink'	1033	2018-05-11-11-51-07	0	1	x	-30	0	36.1	23	35.5	23	36.1	0.047	15752			12
13	244160	33	Cistus 'Greyswood pink'	1033	2018-05-11-11-51-09	0	1	x	-30	0	36.1	23	35.5	23	36.1	0.047	15752			13
14	244161	33	Cistus 'Greyswood pink'	1033	2018-05-11-11-51-11	0	1	x	-30	0	36.1	23	35.5	23	36.1	0.047	15752			14
15	244162	33	Cistus 'Greyswood pink'	1033	2018-05-11-11-51-13	0	1	x	-30	0	36.1	23	35.5	23	36.1	0.047	15752			15
16	244163	33	Cistus 'Greyswood pink'	1033	2018-05-11-11-51-15	0	1	x	-30	0	36.1	23	35.5	23	36.1	0.047	15752			16
17	244164	33	Cistus 'Greyswood pink'	1033	2018-05-11-11-51-17	0	1	x	-30	0	36.2	23.1	35.5	23	36.1	-0.053	15752			17
18	244165	33	Cistus 'Greyswood pink'	1033	2018-05-11-11-51-19	0	1	x	-30	0	36.1	23	35.5	23	36.1	0.047	15752			18
19	244166	33	Cistus 'Greyswood pink'	1033	2018-05-11-11-51-21	0	1	x	-30	0	36.1	23	35.5	23	36.1	0.047	15752			19
20	244167	33	Cistus 'Greyswood pink'	1033	2018-05-11-11-51-23	0	1	x	-30	0	36.1	23	35.5	23	36.1	0.047	15752			20
21	244168	33	Cistus 'Greyswood pink'	1033	2018-05-11-11-51-25	0	1	x	-30	0	36.1	23	35.5	23	36.1	0.047	15752			21
22	244169	33	Cistus 'Greyswood pink'	1033	2018-05-11-11-51-27	0	1	x	-30	0	36.1	23	35.5	23	36.1	0.047	15752			22
23	244170	33	Cistus 'Greyswood pink'	1033	2018-05-11-11-51-29	0	1	x	-30	0	36.1	23	35.5	23	36.1	0.047	15752			23
24	244171	33	Cistus 'Greyswood pink'	1033	2018-05-11-11-51-31	0	1	x	-30	0	36.1	23	35.5	23	36.1	0.047	15752			24
25	244172	33	Cistus 'Greyswood pink'	1033	2018-05-11-11-51-33	0	1	x	-30	0	36.1	23	35.5	23	36.1	0.047	15752			25
26	244173	33	Cistus 'Greyswood pink'	1033	2018-05-11-11-51-35	0	1	x	-30	0	36.1	23	35.5	23	36.1	0.047	15752			26
27	244174	33	Cistus 'Greyswood pink'	1033	2018-05-11-11-51-37	0	1	x	-30	0	36.1	23	35.5	23	36.1	0.047	15752			27
28	244175	33	Cistus 'Greyswood pink'	1033	2018-05-11-11-51-39	0	1	x	-30	0	36.1	23	35.5	23	36.1	0.047	15752			28
29	244176	33	Cistus 'Greyswood pink'	1033	2018-05-11-11-51-41	0	1	x	-30	0	36.2	23.1	35.5	23	36.1	-0.053	15752			29
30	244177	33	Cistus 'Greyswood pink'	1033	2018-05-11-11-51-43	0	1	x	-30	0	36.2	23.1	35.6	23	36.2	0.039	15752			30
31	244178	33	Cistus 'Greyswood pink'	1033	2018-05-11-11-51-45	0	1	x	-30	0	36.2	23.1	35.5	23	36.1	-0.053	15752			31
32	244179	33	Cistus 'Greyswood pink'	1033	2018-05-11-11-51-47	0	1	x	-30	0	36.1	23	35.5	23	36.1	0.047	15752			32
33	244180	33	Cistus 'Greyswood pink'	1033	2018-05-11-11-51-49	0	1	x	-30	0	36.2	23.1	35.5	22.9	36.1	-0.053	15752			33
34	244181	33	Cistus 'Greyswood pink'	1033	2018-05-11-11-51-51	0	1	x	-30	0	36.2	23.1	35.6	23	36.2	0.039	15752			34
35	244182	33	Cistus 'Greyswood pink'	1033	2018-05-11-11-51-53	0	1	x	-30	0	36.1	23	35.6	23	36.2	0.139	15752			35
36	244183	33	Cistus 'Greyswood pink'	1033	2018-05-11-11-51-55	0	1	x	-30	0	36.2	23.1	35.5	23	36.1	-0.053	15752			36
37	244184	33	Cistus 'Greyswood pink'	1033	2018-05-11-11-51-57	0	1	x	-30	0	36.1	23	35.6	23	36.2	0.139	15752			37
38	244185	33	Cistus 'Greyswood pink'	1033	2018-05-11-11-51-59	0	1	x	-30	0	36.1	23	35.5	22.9	36.1	0.047	15752			38
39	244186	33	Cistus 'Greyswood pink'	1033	2018-05-11-11-52-01	0	1	x	-30	0	36.2	23.1	35.6	23	36.2	0.039	15752			39
40	244187	33	Cistus 'Greyswood pink'	1033	2018-05-11-11-52-03	0	1	x	-30	0	36.1	23	35.6	23	36.2	0.139	15752			40
41	244188	33	Cistus 'Greyswood pink'	1033	2018-05-11-11-52-05	0	1	x	-30	0	36.2	23.1	35.5	23	36.1	-0.053	15752			41
42	244189	33	Cistus 'Greyswood pink'	1033	2018-05-11-11-52-07	0	1	x	-30	0	36.1	23	35.5	22.9	36.1	0.047	15752			42
43	244190	33	Cistus 'Greyswood pink'	1033	2018-05-11-11-52-09	0	1	x	-30	0	36.1	23	35.5	22.9	36.1	0.047	15752			43
44	244191	33	Cistus 'Greyswood pink'	1033	2018-05-11-11-52-11	0	1	x	-30	0	36.1	23	35.5	23	36.1	0.047	15752			44
45	244192	33	Cistus 'Greyswood pink'	1033	2018-05-11-11-52-13	0	1	x	-30	0	36.1	23	35.5	22.9	36.1	0.047	15752			45
46	244193	33	Cistus 'Greyswood pink'	1033	2018-05-11-11-52-15	0	1	x	-30	0	36.1	23.1	35.5	22.9	36.1	0.047	15752			46
47	244194	33	Cistus 'Greyswood pink'	1033	2018-05-11-11-52-17	0	1	x	-30	0	36.1	23	35.5	23	36.1	0.047	15752			47
48	244195	33	Cistus 'Greyswood pink'	1033	2018-05-11-11-52-19	0	1	x	-30	0	36.1	23	35.5	23	36.1	0.047	15752			48
49	244196	33	Cistus 'Greyswood pink'	1033	2018-05-11-11-52-21	0	1	x	-30	0	36.1	23	35.5	22.9	36.1	0.047	15752			49
50	244197	33	Cistus 'Greyswood pink'	1033	2018-05-11-11-52-23	0	1	x	-30	0	36.1	23	35.5	23	36.1	0.047	15752			50
51	244198	33	Cistus 'Greyswood pink'	1033	2018-05-11-11-52-25	0	1	x	-30	0	36.1	23	35.5	23	36.1	0.047	15752			51
52	244199	33	Cistus 'Greyswood pink'	1033	2018-05-11-11-52-27	0	1	x	-30	0	36.1	23	35.5	23	36.1	0.047	15752			52
53	244200	33	Cistus 'Greyswood pink'	1033	2018-05-11-11-52-29	0	1	x	-30	0	36.1	23	35.5	22.9	36.1	0.047	15752			53
54	244201	33	Cistus 'Greyswood pink'	1033	2018-05-11-11-52-31	0	1	x	-30	0	36.1	23	35.5	22.9	36.1	0.047	15752			54
55	244202	33	Cistus 'Greyswood pink'	1033	2018-05-11-11-52-33	0	1	x	-30	0	36.1	23	35.5	22.9	36.1	0.047	15752			55
56	244203	33	Cistus 'Greyswood pink'	1033	2018-05-11-11-52-35	0	1	x	-30	0	36.1	23	35.5	22.9	36.1	0.047	15752			56
57	244204	33	Cistus 'Greyswood pink'	1033	2018-05-11-11-52-37	0	1	x	-30	0	36.1	23	35.5	22.9	36.1	0.047	15752			57
58	244205	33	Cistus 'Greyswood pink'	1033	2018-05-11-11-52-39	0	1	x	-30	0	36.1	23	35.5	22.9	36.1	0.047	15752			58
59	244206	33	Cistus 'Greyswood pink'	1033	2018-05-11-11-52-41	0	1	x	-30	0	36.1	23	35.5	22.9	36.1	0.047	15752			59
60	244207	33	Cistus 'Greyswood pink'	1033	2018-05-11-11-52-43	0	1	x	-30	0	36.1	23	35.5	22.9	36.1	0.047	15752			60
61	244208	33	Cistus 'Greyswood pink'	1033	2018-05-11-11-52-45	0	1	x	-30	0	36.2	23.1	35.5	22.9	36.1	-0.053	15752			61
62	244209	33	Cistus 'Greyswood pink'	1033	2018-05-11-11-52-47	0	1	x	-30	0	36.1	23	35.6	23	36.2	0.139	15752			62
63	244210	33	Cistus 'Greyswood pink'	1033	2018-05-11-11-52-49	0	1	x	-30	0	36.1	23	35.6	23	36.2	0.139	15752			63
64	244211	33	Cistus 'Greyswood pink'	1033	2018-05-11-11-52-51	0	1	x	-30	0	36.1	23	35.5	22.9	36.1	0.047	15752			64
65	244212	33	Cistus 'Greyswood pink'	1033	2018-05-11-11-52-53	0	1	x	-30	0	36.1	23	35.5	22.9	36.1	0.047	15752			65
66	244213	33	Cistus 'Greyswood pink'	1033	2018-05-11-11-52-55	0	1	x	-30	0	36.1	23	35.5	22.9	36.1	0.047	15752			66
67	244214	33	Cistus 'Greyswood pink'	1033	2018-05-11-11-52-57	0	1	x	-30	0	36.1	23	35.5	22.9	36.1	0.047	15752			67
68	244215	33	Cistus 'Greyswood pink'	1033	2018-05-11-11-52-59	0	1	x	-30	0	36.1	23	35.5	22.9	36.1	0.047	15752			68
69	244216	33	Cistus 'Greyswood pink'	1033	2018-05-11-11-53-01	0	1	x	-30	0	36.1	23	35.6	23	36.2	0.139	15752			69
70	244217	33	Cistus 'Greyswood pink'	1033	2018-05-11-11-53-03	0	1	x	-30	0	36.2	23.1	35.5	22.9	36.1	-0.053	15752			70
71	244218	33	Cistus 'Greyswood pink'	1033	2018-05-11-11-53-05	0	1	x	-30	0	36.1	23	35.5	22.9	36.1	0.047	15752			71
72	244219	33	Cistus 'Greyswood pink'	1033	2018-05-11-11-53-07	0	1	x	-30	0	36.1	23	35.5	22.9	36.1	0.047	15752			72
73	244220	33	Cistus 'Greyswood pink'	1033	2018-05-11-11-53-09	0	1	x	-30	0	36.1	23	35.5	22.9	36.1	0.047	15752			73
74	244221	33	Cistus 'Greyswood pink'	1033	2018-05-11-11-53-11	0	1	x	-30	0	36.1	23	35.5	22.9	36.1	0.047	15752			74
75	244222	33	Cistus 'Greyswood pink'	1033	2018-05-11-11-53-13	0	1	x	-30	0	36.1	23	35.5	22.9	36.1	0.047	15752			75
76	244223	33	Cistus 'Greyswood pink'	1033	2018-05-11-11-53-15	0	1	x	-30	0	36.2	23.1	35.5	22.9	36.1	-0.053	15752			76
77	244224	33	Cistus 'Greyswood pink'	1033	2018-05-11-11-53-17	0	1	x	-30	0	36.1	23	35.5	22.9	36.1	0.047	15752			77
78	244225	33	Cistus 'Greyswood pink'	1033	2018-05-11-11-53-19	0	1	x	-30	0	36.1	23	35.5	22.9	36.1	0.047	15752			78
79	244226	33	Cistus 'Greyswood pink'	1033	2018-05-11-11-53-21	0	1	x	-30	0	36.2	23.1	35.6	23	36.2	0.039	15752			79
80	244227	33	Cistus 'Greyswood pink'	1033	2018-05-11-11-53-23	0	1	x	-30	0	36.1	23	35.5	22.9	36.1	0.047	15752			80
81	244228	33	Cistus 'Greyswood pink'	1033	2018-05-11-11-53-25	0	1	x	-30	0	36.1	23	35.5	22.9	36.1	0.047	15752			81
82	244229	33	Cistus 'Greyswood pink'	1033	2018-05-11-11-53-27	0	1	x	-30	0	36.1	23	35.5	22.9	36.1	0.047	15752			82
83	244230	33	Cistus 'Greyswood pink'	1033	2018-05-11-11-53-29	0	1	x	-30	0	36.1	23	35.5	22.9	36.1	0.047	15752			83
84	244231	33	Cistus 'Greyswood pink'	1033	2018-05-11-11-53-31	0	1	x	-30	0	36.1	23	35.5	22.9	36.1	0.047	15752			84
85	244232	33	Cistus 'Greyswood pink'	1033	2018-05-11-11-53-33	0	1	x	-30	0	36.1	23	35.5	22.9	36.1	0.047	15752			85
86	244233	33	Cistus 'Greyswood pink'	1033	2018-05-11-11-53-35	0	1	x	-30	0	36.2	23.1	35.6	23	36.2	0.039	15752			86
87	244234	33	Cistus 'Greyswood pink'	1033	2018-05-11-11-53-37	0	1	x	-30	0	36.1	23	35.5	22.9	36.1	0.047	15752			87
88	244235	33	Cistus 'Greyswood pink'	1033	2018-05-11-11-53-39	0	1	x	-30	0	36.2	23.1	35.5	22.9	36.1	-0.053	15752			88
89	244236	33	Cistus 'Greyswood pink'	1033	2018-05-11-11-53-41	0	1	x	-30	0	36.1	23	35.5	22.9	36.1	0.047	15752			89
90	244237	33	Cistus 'Greyswood pink'	1033	2018-05-11-11-53-43	0	1	x	-30	0	36.1	23	35.5	22.9	36.1	0.047	15752			90
91	244238	33	Cistus 'Greyswood pink'	1033	2018-05-11-11-53-45	0	1	x	-30	0	36.1	23	35.5	22.9	36.1	0.047	15752	Last10	Here	91
92	244239	33	Cistus 'Greyswood pink'	1033	2018-05-11-11-53-47	0	1	x	-30	0	36.1	23	35.5	22.9	36.1	0.047	15752	Last10	Here	92
93	244240	33	Cistus 'Greyswood pink'	1033	2018-05-11-11-53-49	0	1	x	-30	0	36.1	23	35.6	22.9	36.2	0.139	15752	Last10	Here	93
94	244241	33	Cistus 'Greyswood pink'	1033	2018-05-11-11-53-51	0	1	x	-30	0	36.2	23	35.6	22.9	36.2	0.039	15752	Last10	Here	94
95	244242	33	Cistus 'Greyswood pink'	1033	2018-05-11-11-53-53	0	1	x	-30	0	36.2	23	35.6	22.9	36.2	0.039	15752	Last10	Here	95
96	244243	33	Cistus 'Greyswood pink'	1033	2018-05-11-11-53-55	0	1	x	-30	0	36.1	23	35.7	22.9	36.3	0.23	15752	Last10	Here	96
97	244244	33	Cistus 'Greyswood pink'	1033	2018-05-11-11-53-57	0	1	x	-30	0	36.1	23	35.7	22.9	36.3	0.23	15752	Last10	Here	97
98	244245	33	Cistus 'Greyswood pink'	1033	2018-05-11-11-53-59	0	1	x	-30	0	36.2	23	35.6	22.9	36.2	0.039	15752	Last10	Here	98
99	244246	33	Cistus 'Greyswood pink'	1033	2018-05-11-11-54-01	0	1	x	-30	0	36.1	23	35.6	22.9	36.2	0.139	15752	Last10	Here	99
100	244247	33	Cistus 'Greyswood pink'	1033	2018-05-11-11-54-03	0	1	x	-30	0	36.1	23	35.6	22.9	36.2	0.139	15752	Last10	Here	100
101	244248	33	Cistus 'Greyswood pink'	1033	2018-05-11-11-54-36	0	1	x	-25	0	36.2	23	35.7	22.9	36.3	0.13	15753	First10	Here	1
102	244249	33	Cistus 'Greyswood pink'	1033	2018-05-11-11-54-38	0	1	x	-25	0	36.2	23	35.7	22.9	36.3	0.13	15753	First10	Here	2
103	244250	33	Cistus 'Greyswood pink'	1033	2018-05-11-11-54-40	0	1	x	-25	0	36.2	23	35.7	22.9	36.3	0.13	15753	First10	Here	3
104	244251	33	Cistus 'Greyswood pink'	1033	2018-05-11-11-54-42	0	1	x	-25	0	36.2	23.1	35.7	22.9	36.3	0.13	15753	First10	Here	4
105	244252	33	Cistus 'Greyswood pink'	1033	2018-05-11-11-54-44	0	1	x	-25	0	36.2	23	35.7	22.9	36.3	0.13	15753	First10	Here	5
106	244253	33	Cistus 'Greyswood pink'	1033	2018-05-11-11-54-46	0	1	x	-25	0	36.2	23	35.7	22.9	36.3	0.13	15753	First10	Here	6
107	244254	33	Cistus 'Greyswood pink'	1033	2018-05-11-11-54-48	0	1	x	-25	0	36.2	23	35.7	22.9	36.3	0.13	15753	First10	Here	7
108	244255	33	Cistus 'Greyswood pink'	1033	2018-05-11-11-54-50	0	1	x	-25	0	36.2	23	35.7	22.9	36.3	0.13	15753	First10	Here	8
109	244256	33	Cistus 'Greyswood pink'	1033	2018-05-11-11-54-52	0	1	x	-25	0	36.2	23	35.7	22.9	36.3	0.13	15753	First10	Here	9
110	244257	33	Cistus 'Greyswood pink'	1033	2018-05-11-11-54-54	0	1	x	-25	0	36.2	23	35.7	22.9	36.3	0.13	15753	First10	Here	10
111	244258	33	Cistus 'Greyswood pink'	1033	2018-05-11-11-54-56	0	1	x	-25	0	36.2	23	35.7	22.9	36.3	0.13	15753			11
112	244259	33	Cistus 'Greyswood pink'	1033	2018-05-11-11-54-58	0	1	x	-25	0	36.2	23	35.7	22.9	36.3	0.13	15753			12
113	244260	33	Cistus 'Greyswood pink'	1033	2018-05-11-11-55-00	0	1	x	-25	0	36.2	23	35.7	22.9	36.3	0.13	15753			13
114	244261	33	Cistus 'Greyswood pink'	1033	2018-05-11-11-55-02	0	1	x	-25	0	36.2	23	35.7	22.9	36.3	0.13	15753			14
115	244262	33	Cistus 'Greyswood pink'	1033	2018-05-11-11-55-04	0	1	x	-25	0	36.3	23.1	35.7	22.9	36.3	0.03	15753			15
116	244263	33	Cistus 'Greyswood pink'	1033	2018-05-11-11-55-06	0	1	x	-25	0	36.1	23	35.7	22.9	36.3	0.23	15753			16
117	244264	33	Cistus 'Greyswood pink'	1033	2018-05-11-11-55-08	0	1	x	-25	0	36.2	23	35.7	22.9	36.3	0.13	15753			17
118	244265	33	Cistus 'Greyswood pink'	1033	2018-05-11-11-55-10	0	1	x	-25	0	36.2	23	35.7	22.9	36.3	0.13	15753			18
119	244266	33	Cistus 'Greyswood pink'	1033	2018-05-11-11-55-12	0	1	x	-25	0	36.2	23	35.7	22.9	36.3	0.13	15753			19
120	244267	33	Cistus 'Greyswood pink'	1033	2018-05-11-11-55-14	0	1	x	-25	0	36.3	23.1	35.7	22.9	36.3	0.03	15753			20
121	244268	33	Cistus 'Greyswood pink'	1033	2018-05-11-11-55-16	0	1	x	-25	0	36.1	23	35.7	22.9	36.3	0.23	15753			21
122	244269	33	Cistus 'Greyswood pink'	1033	2018-05-11-11-55-18	0	1	x	-25	0	36.3	23.1	35.7	22.9	36.3	0.03	15753			22
123	244270	33	Cistus 'Greyswood pink'	1033	2018-05-11-11-55-20	0	1	x	-25	0	36.3	23.1	35.7	22.9	36.3	0.03	15753			23
124	244271	33	Cistus 'Greyswood pink'	1033	2018-05-11-11-55-22	0	1	x	-25	0	36.3	23.1	35.7	22.9	36.3	0.03	15753			24
125	244272	33	Cistus 'Greyswood pink'	1033	2018-05-11-11-55-24	0	1	x	-25	0	36.2	23	35.7	22.9	36.3	0.13	15753			25
126	244273	33	Cistus 'Greyswood pink'	1033	2018-05-11-11-55-26	0	1	x	-25	0	36.2	23	35.6	22.9	36.2	0.039	15753			26
127	244274	33	Cistus 'Greyswood pink'	1033	2018-05-11-11-55-28	0	1	x	-25	0	36.2	23	35.7	22.9	36.3	0.13	15753			27
128	244275	33	Cistus 'Greyswood pink'	1033	2018-05-11-11-55-30	0	1	x	-25	0	36.2	23	35.7	22.9	36.3	0.13	15753			28
129	244276	33	Cistus 'Greyswood pink'	1033	2018-05-11-11-55-32	0	1	x	-25	0	36.2	23	35.7	22.9	36.3	0.13	15753			29
130	244277	33	Cistus 'Greyswood pink'	1033	2018-05-11-11-55-34	0	1	x	-25	0	36.2	23	35.7	22.9	36.3	0.13	15753			30
131	244278	33	Cistus 'Greyswood pink'	1033	2018-05-11-11-55-36	0	1	x	-25	0	36.2	23	35.7	22.9	36.3	0.13	15753			31
132	244279	33	Cistus 'Greyswood pink'	1033	2018-05-11-11-55-38	0	1	x	-25	0	36.3	23.1	35.7	22.9	36.3	0.03	15753			32
133	244280	33	Cistus 'Greyswood pink'	1033	2018-05-11-11-55-40	0	1	x	-25	0	36.2	23	35.7	22.9	36.3	0.13	15753			33
134	244281	33	Cistus 'Greyswood pink'	1033	2018-05-11-11-55-42	0	1	x	-25	0	36.2	23	35.7	22.9	36.3	0.13	15753			34
135	244282	33	Cistus 'Greyswood pink'	1033	2018-05-11-11-55-44	0	1	x	-25	0	36.2	23	35.7	22.9	36.3	0.13	15753			35
136	244283	33	Cistus 'Greyswood pink'	1033	2018-05-11-11-55-46	0	1	x	-25	0	36.3	23.1	35.6	22.9	36.2	-0.061	15753			36
137	244284	33	Cistus 'Greyswood pink'	1033	2018-05-11-11-55-48	0	1	x	-25	0	36.3	23.1	35.7	22.9	36.3	0.03	15753			37
138	244285	33	Cistus 'Greyswood pink'	1033	2018-05-11-11-55-50	0	1	x	-25	0	36.2	23	35.7	22.9	36.3	0.13	15753			38
139	244286	33	Cistus 'Greyswood pink'	1033	2018-05-11-11-55-52	0	1	x	-25	0	36.2	23	35.7	22.9	36.3	0.13	15753			39
140	244287	33	Cistus 'Greyswood pink'	1033	2018-05-11-11-55-54	0	1	x	-25	0	36.3	23.1	35.6	22.9	36.2	-0.061	15753			40
141	244288	33	Cistus 'Greyswood pink'	1033	2018-05-11-11-55-56	0	1	x	-25	0	36.3	23.1	35.7	22.9	36.3	0.03	15753			41
142	244289	33	Cistus 'Greyswood pink'	1033	2018-05-11-11-55-58	0	1	x	-25	0	36.2	23	35.7	22.9	36.3	0.13	15753			42
143	244290	33	Cistus 'Greyswood pink'	1033	2018-05-11-11-56-00	0	1	x	-25	0	36.2	23	35.7	22.9	36.3	0.13	15753			43
144	244291	33	Cistus 'Greyswood pink'	1033	2018-05-11-11-56-02	0	1	x	-25	0	36.3	23.1	35.7	22.9	36.3	0.03	15753			44
145	244292	33	Cistus 'Greyswood pink'	1033	2018-05-11-11-56-04	0	1	x	-25	0	36.1	23	35.7	22.9	36.3	0.23	15753			45
146	244293	33	Cistus 'Greyswood pink'	1033	2018-05-11-11-56-06	0	1	x	-25	0	36.2	23	35.7	22.9	36.3	0.13	15753			46
147	244294	33	Cistus 'Greyswood pink'	1033	2018-05-11-11-56-08	0	1	x	-25	0	36.3	23.1	35.7	22.9	36.3	0.03	15753			47
148	244295	33	Cistus 'Greyswood pink'	1033	2018-05-11-11-56-10	0	1	x	-25	0	36.3	23.1	35.7	22.9	36.3	0.03	15753			48
149	244296	33	Cistus 'Greyswood pink'	1033	2018-05-11-11-56-12	0	1	x	-25	0	36.2	23	35.7	22.9	36.3	0.13	15753			49
150	244297	33	Cistus 'Greyswood pink'	1033	2018-05-11-11-56-14	0	1	x	-25	0	36.2	23	35.7	22.9	36.3	0.13	15753			50
151	244298	33	Cistus 'Greyswood pink'	1033	2018-05-11-11-56-16	0	1	x	-25	0	36.2	23	35.7	22.9	36.3	0.13	15753			51
152	244299	33	Cistus 'Greyswood pink'	1033	2018-05-11-11-56-18	0	1	x	-25	0	36.3	23.1	35.7	22.9	36.3	0.03	15753			52
153	244300	33	Cistus 'Greyswood pink'	1033	2018-05-11-11-56-20	0	1	x	-25	0	36.3	23.1	35.8	22.9	36.4	0.122	15753			53
154	244301	33	Cistus 'Greyswood pink'	1033	2018-05-11-11-56-22	0	1	x	-25	0	36.3	23.1	35.7	22.9	36.3	0.03	15753			54
155	244302	33	Cistus 'Greyswood pink'	1033	2018-05-11-11-56-24	0	1	x	-25	0	36.2	23.1	35.8	22.9	36.4	0.222	15753			55
156	244303	33	Cistus 'Greyswood pink'	1033	2018-05-11-11-56-26	0	1	x	-25	0	36.3	23.1	35.7	22.9	36.3	0.03	15753			56
157	244304	33	Cistus 'Greyswood pink'	1033	2018-05-11-11-56-28	0	1	x	-25	0	36.3	23.1	35.7	22.9	36.3	0.03	15753			57
158	244305	33	Cistus 'Greyswood pink'	1033	2018-05-11-11-56-30	0	1	x	-25	0	36.2	23	35.7	22.9	36.3	0.13	15753			58
159	244306	33	Cistus 'Greyswood pink'	1033	2018-05-11-11-56-32	0	1	x	-25	0	36.3	23.1	35.8	22.9	36.4	0.122	15753			59
160	244307	33	Cistus 'Greyswood pink'	1033	2018-05-11-11-56-34	0	1	x	-25	0	36.3	23.1	35.7	22.9	36.3	0.03	15753			60
161	244308	33	Cistus 'Greyswood pink'	1033	2018-05-11-11-56-36	0	1	x	-25	0	36.2	23	35.8	22.9	36.4	0.222	15753			61
162	244309	33	Cistus 'Greyswood pink'	1033	2018-05-11-11-56-38	0	1	x	-25	0	36.2	23	35.7	22.9	36.3	0.13	15753			62
163	244310	33	Cistus 'Greyswood pink'	1033	2018-05-11-11-56-40	0	1	x	-25	0	36.3	23.1	35.7	22.9	36.3	0.03	15753			63
164	244311	33	Cistus 'Greyswood pink'	1033	2018-05-11-11-56-42	0	1	x	-25	0	36.3	23.1	35.7	22.9	36.3	0.03	15753			64
165	244312	33	Cistus 'Greyswood pink'	1033	2018-05-11-11-56-44	0	1	x	-25	0	36.2	23.1	35.7	22.9	36.3	0.13	15753			65
166	244313	33	Cistus 'Greyswood pink'	1033	2018-05-11-11-56-46	0	1	x	-25	0	36.3	23.1	35.7	22.9	36.3	0.03	15753			66
167	244314	33	Cistus 'Greyswood pink'	1033	2018-05-11-11-56-48	0	1	x	-25	0	36.2	23	35.7	22.9	36.3	0.13	15753			67
168	244315	33	Cistus 'Greyswood pink'	1033	2018-05-11-11-56-50	0	1	x	-25	0	36.2	23.1	35.7	22.9	36.3	0.13	15753			68
169	244316	33	Cistus 'Greyswood pink'	1033	2018-05-11-11-56-52	0	1	x	-25	0	36.2	23	35.7	22.9	36.3	0.13	15753			69
170	244317	33	Cistus 'Greyswood pink'	1033	2018-05-11-11-56-54	0	1	x	-25	0	36.2	23	35.8	22.9	36.4	0.222	15753			70
171	244318	33	Cistus 'Greyswood pink'	1033	2018-05-11-11-56-56	0	1	x	-25	0	36.2	23	35.9	23	36.5	0.313	15753			71
172	244319	33	Cistus 'Greyswood pink'	1033	2018-05-11-11-56-58	0	1	x	-25	0	36.3	23.1	35.8	22.9	36.4	0.122	15753			72
173	244320	33	Cistus 'Greyswood pink'	1033	2018-05-11-11-57-00	0	1	x	-25	0	36.2	23	35.8	22.9	36.4	0.222	15753			73
174	244321	33	Cistus 'Greyswood pink'	1033	2018-05-11-11-57-02	0	1	x	-25	0	36.2	23	35.8	22.9	36.4	0.222	15753			74
175	244322	33	Cistus 'Greyswood pink'	1033	2018-05-11-11-57-04	0	1	x	-25	0	36.2	23	35.8	22.9	36.4	0.222	15753			75
176	244323	33	Cistus 'Greyswood pink'	1033	2018-05-11-11-57-06	0	1	x	-25	0	36.3	23.1	35.8	22.9	36.4	0.122	15753			76
177	244324	33	Cistus 'Greyswood pink'	1033	2018-05-11-11-57-08	0	1	x	-25	0	36.2	23.1	35.8	22.9	36.4	0.222	15753			77
178	244325	33	Cistus 'Greyswood pink'	1033	2018-05-11-11-57-10	0	1	x	-25	0	36.2	23	35.8	22.9	36.4	0.222	15753			78
179	244326	33	Cistus 'Greyswood pink'	1033	2018-05-11-11-57-12	0	1	x	-25	0	36.2	23	35.8	22.9	36.4	0.222	15753			79
180	244327	33	Cistus 'Greyswood pink'	1033	2018-05-11-11-57-14	0	1	x	-25	0	36.2	23	35.9	22.9	36.5	0.313	15753			80
181	244328	33	Cistus 'Greyswood pink'	1033	2018-05-11-11-57-16	0	1	x	-25	0	36.3	23.1	35.8	22.9	36.4	0.122	15753			81
182	244329	33	Cistus 'Greyswood pink'	1033	2018-05-11-11-57-18	0	1	x	-25	0	36.1	23	35.8	22.9	36.4	0.322	15753			82
183	244330	33	Cistus 'Greyswood pink'	1033	2018-05-11-11-57-20	0	1	x	-25	0	36.3	23.1	35.8	22.9	36.4	0.122	15753			83
184	244331	33	Cistus 'Greyswood pink'	1033	2018-05-11-11-57-22	0	1	x	-25	0	36.1	23	35.8	22.9	36.4	0.322	15753			84
185	244332	33	Cistus 'Greyswood pink'	1033	2018-05-11-11-57-24	0	1	x	-25	0	36.3	23.1	35.8	22.9	36.4	0.122	15753			85
186	244333	33	Cistus 'Greyswood pink'	1033	2018-05-11-11-57-26	0	1	x	-25	0	36.3	23.1	35.8	22.9	36.4	0.122	15753			86
187	244334	33	Cistus 'Greyswood pink'	1033	2018-05-11-11-57-28	0	1	x	-25	0	36.3	23.1	35.8	22.9	36.4	0.122	15753			87
188	244335	33	Cistus 'Greyswood pink'	1033	2018-05-11-11-57-30	0	1	x	-25	0	36.2	23.1	35.8	22.9	36.4	0.222	15753			88
189	244336	33	Cistus 'Greyswood pink'	1033	2018-05-11-11-57-32	0	1	x	-25	0	36.3	23.1	35.8	22.9	36.4	0.122	15753			89
190	244337	33	Cistus 'Greyswood pink'	1033	2018-05-11-11-57-34	0	1	x	-25	0	36.2	23.1	35.8	22.9	36.4	0.222	15753			90
191	244338	33	Cistus 'Greyswood pink'	1033	2018-05-11-11-57-36	0	1	x	-25	0	36.2	23	35.7	22.9	36.3	0.13	15753	Last10	Here	91
192	244339	33	Cistus 'Greyswood pink'	1033	2018-05-11-11-57-38	0	1	x	-25	0	36.2	23.1	35.7	22.9	36.3	0.13	15753	Last10	Here	92
193	244340	33	Cistus 'Greyswood pink'	1033	2018-05-11-11-57-40	0	1	x	-25	0	36.2	23.1	35.7	22.9	36.3	0.13	15753	Last10	Here	93
194	244341	33	Cistus 'Greyswood pink'	1033	2018-05-11-11-57-42	0	1	x	-25	0	36.2	23.1	35.7	22.9	36.3	0.13	15753	Last10	Here	94
195	244342	33	Cistus 'Greyswood pink'	1033	2018-05-11-11-57-44	0	1	x	-25	0	36.3	23.1	35.7	22.9	36.3	0.03	15753	Last10	Here	95
196	244343	33	Cistus 'Greyswood pink'	1033	2018-05-11-11-57-46	0	1	x	-25	0	36.3	23.1	35.7	22.9	36.3	0.03	15753	Last10	Here	96
197	244344	33	Cistus 'Greyswood pink'	1033	2018-05-11-11-57-48	0	1	x	-25	0	36.3	23.1	35.7	22.9	36.3	0.03	15753	Last10	Here	97
198	244345	33	Cistus 'Greyswood pink'	1033	2018-05-11-11-57-50	0	1	x	-25	0	36.2	23.1	35.7	22.9	36.3	0.13	15753	Last10	Here	98
199	244346	33	Cistus 'Greyswood pink'	1033	2018-05-11-11-57-52	0	1	x	-25	0	36.2	23	35.7	22.9	36.3	0.13	15753	Last10	Here	99
200	244347	33	Cistus 'Greyswood pink'	1033	2018-05-11-11-58-26	0	1	x	-20	0	36.2	23	35.7	22.9	36.3	0.13	15754	First10	Here	1
201	244348	33	Cistus 'Greyswood pink'	1033	2018-05-11-11-58-28	0	1	x	-20	0	36.2	23	35.7	22.9	36.3	0.13	15754	First10	Here	2
202	244349	33	Cistus 'Greyswood pink'	1033	2018-05-11-11-58-30	0	1	x	-20	0	36.2	23	35.7	22.9	36.3	0.13	15754	First10	Here	3
203	244350	33	Cistus 'Greyswood pink'	1033	2018-05-11-11-58-32	0	1	x	-20	0	36.2	23	35.8	22.9	36.4	0.222	15754	First10	Here	4
204	244351	33	Cistus 'Greyswood pink'	1033	2018-05-11-11-58-34	0	1	x	-20	0	36.2	23	35.8	22.9	36.4	0.222	15754	First10	Here	5
205	244352	33	Cistus 'Greyswood pink'	1033	2018-05-11-11-58-36	0	1	x	-20	0	36.2	23	35.8	22.9	36.4	0.222	15754	First10	Here	6
206	244353	33	Cistus 'Greyswood pink'	1033	2018-05-11-11-58-38	0	1	x	-20	0	36.2	23	35.8	22.9	36.4	0.222	15754	First10	Here	7
207	244354	33	Cistus 'Greyswood pink'	1033	2018-05-11-11-58-40	0	1	x	-20	0	36.2	23	35.8	22.9	36.4	0.222	15754	First10	Here	8
208	244355	33	Cistus 'Greyswood pink'	1033	2018-05-11-11-58-42	0	1	x	-20	0	36.2	23	35.8	22.9	36.4	0.222	15754	First10	Here	9
209	244356	33	Cistus 'Greyswood pink'	1033	2018-05-11-11-58-44	0	1	x	-20	0	36.2	23	35.8	22.9	36.4	0.222	15754	First10	Here	10
210	244357	33	Cistus 'Greyswood pink'	1033	2018-05-11-11-58-46	0	1	x	-20	0	36.2	23	35.8	22.9	36.4	0.222	15754			11
211	244358	33	Cistus 'Greyswood pink'	1033	2018-05-11-11-58-48	0	1	x	-20	0	36.2	23	35.8	22.9	36.4	0.222	15754			12
212	244359	33	Cistus 'Greyswood pink'	1033	2018-05-11-11-58-50	0	1	x	-20	0	36.3	23.1	35.8	22.9	36.4	0.122	15754			13
213	244360	33	Cistus 'Greyswood pink'	1033	2018-05-11-11-58-52	0	1	x	-20	0	36.2	23	35.8	22.9	36.4	0.222	15754			14
214	244361	33	Cistus 'Greyswood pink'	1033	2018-05-11-11-58-54	0	1	x	-20	0	36.2	23	35.8	22.9	36.4	0.222	15754			15
215	244362	33	Cistus 'Greyswood pink'	1033	2018-05-11-11-58-56	0	1	x	-20	0	36.2	23	35.9	22.9	36.5	0.313	15754			16
216	244363	33	Cistus 'Greyswood pink'	1033	2018-05-11-11-58-58	0	1	x	-20	0	36.2	23	35.8	22.9	36.4	0.222	15754			17
217	244364	33	Cistus 'Greyswood pink'	1033	2018-05-11-11-59-00	0	1	x	-20	0	36.2	23	35.9	22.9	36.5	0.313	15754			18
218	244365	33	Cistus 'Greyswood pink'	1033	2018-05-11-11-59-02	0	1	x	-20	0	36.2	23	35.9	22.9	36.5	0.313	15754			19
219	244366	33	Cistus 'Greyswood pink'	1033	2018-05-11-11-59-04	0	1	x	-20	0	36.2	23	35.9	22.9	36.5	0.313	15754			20
220	244367	33	Cistus 'Greyswood pink'	1033	2018-05-11-11-59-06	0	1	x	-20	0	36.2	23	35.8	22.9	36.4	0.222	15754			21
221	244368	33	Cistus 'Greyswood pink'	1033	2018-05-11-11-59-08	0	1	x	-20	0	36.2	23	35.8	22.9	36.4	0.222	15754			22
222	244369	33	Cistus 'Greyswood pink'	1033	2018-05-11-11-59-10	0	1	x	-20	0	36.2	23	35.8	22.9	36.4	0.222	15754			23
223	244370	33	Cistus 'Greyswood pink'	1033	2018-05-11-11-59-12	0	1	x	-20	0	36.2	23	35.8	22.9	36.4	0.222	15754			24
224	244371	33	Cistus 'Greyswood pink'	1033	2018-05-11-11-59-14	0	1	x	-20	0	36.2	23	35.8	22.9	36.4	0.222	15754			25
225	244372	33	Cistus 'Greyswood pink'	1033	2018-05-11-11-59-16	0	1	x	-20	0	36.2	23	35.8	22.9	36.4	0.222	15754			26
226	244373	33	Cistus 'Greyswood pink'	1033	2018-05-11-11-59-18	0	1	x	-20	0	36.2	23	35.8	22.9	36.4	0.222	15754			27
227	244374	33	Cistus 'Greyswood pink'	1033	2018-05-11-11-59-21	0	1	x	-20	0	36.2	23	35.8	22.9	36.4	0.222	15754			28
228	244375	33	Cistus 'Greyswood pink'	1033	2018-05-11-11-59-23	0	1	x	-20	0	36.2	23	35.8	22.9	36.4	0.222	15754			29
229	244376	33	Cistus 'Greyswood pink'	1033	2018-05-11-11-59-25	0	1	x	-20	0	36.2	23	35.8	22.9	36.4	0.222	15754			30
230	244377	33	Cistus 'Greyswood pink'	1033	2018-05-11-11-59-27	0	1	x	-20	0	36.2	23	35.8	22.9	36.4	0.222	15754			31
231	244378	33	Cistus 'Greyswood pink'	1033	2018-05-11-11-59-29	0	1	x	-20	0	36.2	23	35.8	22.9	36.4	0.222	15754			32
232	244379	33	Cistus 'Greyswood pink'	1033	2018-05-11-11-59-31	0	1	x	-20	0	36.2	23	35.8	22.9	36.4	0.222	15754			33
233	244380	33	Cistus 'Greyswood pink'	1033	2018-05-11-11-59-33	0	1	x	-20	0	36.2	23	35.8	22.9	36.4	0.222	15754			34
234	244381	33	Cistus 'Greyswood pink'	1033	2018-05-11-11-59-35	0	1	x	-20	0	36.3	23.1	35.8	22.9	36.4	0.122	15754			35
235	244382	33	Cistus 'Greyswood pink'	1033	2018-05-11-11-59-37	0	1	x	-20	0	36.3	23.1	35.8	22.9	36.4	0.122	15754			36
236	244383	33	Cistus 'Greyswood pink'	1033	2018-05-11-11-59-39	0	1	x	-20	0	36.2	23	35.8	22.9	36.4	0.222	15754			37
237	244384	33	Cistus 'Greyswood pink'	1033	2018-05-11-11-59-41	0	1	x	-20	0	36.2	23	35.8	22.9	36.4	0.222	15754			38
238	244385	33	Cistus 'Greyswood pink'	1033	2018-05-11-11-59-43	0	1	x	-20	0	36.3	23.1	35.8	22.9	36.4	0.122	15754			39
239	244386	33	Cistus 'Greyswood pink'	1033	2018-05-11-11-59-45	0	1	x	-20	0	36.3	23	35.8	22.9	36.4	0.122	15754			40
240	244387	33	Cistus 'Greyswood pink'	1033	2018-05-11-11-59-47	0	1	x	-20	0	36.3	23.1	35.8	22.9	36.4	0.122	15754			41
241	244388	33	Cistus 'Greyswood pink'	1033	2018-05-11-11-59-49	0	1	x	-20	0	36.2	23	35.7	22.9	36.3	0.13	15754			42
242	244389	33	Cistus 'Greyswood pink'	1033	2018-05-11-11-59-51	0	1	x	-20	0	36.2	23	35.8	22.9	36.4	0.222	15754			43
243	244390	33	Cistus 'Greyswood pink'	1033	2018-05-11-11-59-53	0	1	x	-20	0	36.3	23.1	35.8	22.9	36.4	0.122	15754			44
244	244391	33	Cistus 'Greyswood pink'	1033	2018-05-11-11-59-55	0	1	x	-20	0	36.3	23.1	35.7	22.9	36.3	0.03	15754			45
245	244392	33	Cistus 'Greyswood pink'	1033	2018-05-11-11-59-57	0	1	x	-20	0	36.3	23	35.8	22.9	36.4	0.122	15754			46
246	244393	33	Cistus 'Greyswood pink'	1033	2018-05-11-11-59-59	0	1	x	-20	0	36.3	23	35.8	22.9	36.4	0.122	15754			47
247	244394	33	Cistus 'Greyswood pink'	1033	2018-05-11-12-00-01	0	1	x	-20	0	36.2	23	35.8	22.9	36.4	0.222	15754			48
248	244395	33	Cistus 'Greyswood pink'	1033	2018-05-11-12-00-03	0	1	x	-20	0	36.2	23	35.8	22.9	36.4	0.222	15754			49
249	244396	33	Cistus 'Greyswood pink'	1033	2018-05-11-12-00-05	0	1	x	-20	0	36.2	23	35.8	22.9	36.4	0.222	15754			50
250	244397	33	Cistus 'Greyswood pink'	1033	2018-05-11-12-00-07	0	1	x	-20	0	36.2	23	35.8	22.9	36.4	0.222	15754			51
251	244398	33	Cistus 'Greyswood pink'	1033	2018-05-11-12-00-09	0	1	x	-20	0	36.2	23	35.8	22.9	36.4	0.222	15754			52
252	244399	33	Cistus 'Greyswood pink'	1033	2018-05-11-12-00-11	0	1	x	-20	0	36.2	23	35.8	22.9	36.4	0.222	15754			53
253	244400	33	Cistus 'Greyswood pink'	1033	2018-05-11-12-00-13	0	1	x	-20	0	36.3	23.1	35.8	22.9	36.4	0.122	15754			54
254	244401	33	Cistus 'Greyswood pink'	1033	2018-05-11-12-00-15	0	1	x	-20	0	36.2	23	35.8	22.9	36.4	0.222	15754			55
255	244402	33	Cistus 'Greyswood pink'	1033	2018-05-11-12-00-17	0	1	x	-20	0	36.2	23	35.8	22.9	36.4	0.222	15754			56
256	244403	33	Cistus 'Greyswood pink'	1033	2018-05-11-12-00-19	0	1	x	-20	0	36.2	23	35.8	22.9	36.4	0.222	15754			57
257	244404	33	Cistus 'Greyswood pink'	1033	2018-05-11-12-00-21	0	1	x	-20	0	36.3	23.1	35.8	22.9	36.4	0.122	15754			58
258	244405	33	Cistus 'Greyswood pink'	1033	2018-05-11-12-00-23	0	1	x	-20	0	36.2	23	35.8	22.9	36.4	0.222	15754			59
259	244406	33	Cistus 'Greyswood pink'	1033	2018-05-11-12-00-25	0	1	x	-20	0	36.2	23	35.8	22.9	36.4	0.222	15754			60
260	244407	33	Cistus 'Greyswood pink'	1033	2018-05-11-12-00-27	0	1	x	-20	0	36.2	23	35.8	22.9	36.4	0.222	15754			61
261	244408	33	Cistus 'Greyswood pink'	1033	2018-05-11-12-00-29	0	1	x	-20	0	36.3	23	35.8	22.9	36.4	0.122	15754			62
262	244409	33	Cistus 'Greyswood pink'	1033	2018-05-11-12-00-31	0	1	x	-20	0	36.3	23	35.8	22.9	36.4	0.122	15754			63
263	244410	33	Cistus 'Greyswood pink'	1033	2018-05-11-12-00-33	0	1	x	-20	0	36.3	23.1	35.8	22.9	36.4	0.122	15754			64
264	244411	33	Cistus 'Greyswood pink'	1033	2018-05-11-12-00-35	0	1	x	-20	0	36.3	23.1	35.8	22.9	36.4	0.122	15754			65
265	244412	33	Cistus 'Greyswood pink'	1033	2018-05-11-12-00-37	0	1	x	-20	0	36.3	23	35.8	22.9	36.4	0.122	15754			66
266	244413	33	Cistus 'Greyswood pink'	1033	2018-05-11-12-00-39	0	1	x	-20	0	36.2	23	35.8	22.9	36.4	0.222	15754			67
267	244414	33	Cistus 'Greyswood pink'	1033	2018-05-11-12-00-41	0	1	x	-20	0	36.3	23	35.8	22.9	36.4	0.122	15754			68
268	244415	33	Cistus 'Greyswood pink'	1033	2018-05-11-12-00-43	0	1	x	-20	0	36.3	23	35.8	22.9	36.4	0.122	15754			69
269	244416	33	Cistus 'Greyswood pink'	1033	2018-05-11-12-00-45	0	1	x	-20	0	36.3	23.1	35.8	22.9	36.4	0.122	15754			70
270	244417	33	Cistus 'Greyswood pink'	1033	2018-05-11-12-00-47	0	1	x	-20	0	36.2	23	35.8	22.9	36.4	0.222	15754			71
271	244418	33	Cistus 'Greyswood pink'	1033	2018-05-11-12-00-49	0	1	x	-20	0	36.2	23	35.8	22.9	36.4	0.222	15754			72
272	244419	33	Cistus 'Greyswood pink'	1033	2018-05-11-12-00-51	0	1	x	-20	0	36.2	23	35.8	22.9	36.4	0.222	15754			73
273	244420	33	Cistus 'Greyswood pink'	1033	2018-05-11-12-00-53	0	1	x	-20	0	36.3	23	35.8	22.9	36.4	0.122	15754			74
274	244421	33	Cistus 'Greyswood pink'	1033	2018-05-11-12-00-55	0	1	x	-20	0	36.2	23	35.8	22.9	36.4	0.222	15754			75
275	244422	33	Cistus 'Greyswood pink'	1033	2018-05-11-12-00-57	0	1	x	-20	0	36.3	23	35.8	22.9	36.4	0.122	15754			76
276	244423	33	Cistus 'Greyswood pink'	1033	2018-05-11-12-00-59	0	1	x	-20	0	36.3	23.1	35.8	22.9	36.4	0.122	15754			77
277	244424	33	Cistus 'Greyswood pink'	1033	2018-05-11-12-01-01	0	1	x	-20	0	36.3	23.1	35.8	22.9	36.4	0.122	15754			78
278	244425	33	Cistus 'Greyswood pink'	1033	2018-05-11-12-01-03	0	1	x	-20	0	36.3	23	35.8	22.9	36.4	0.122	15754			79
279	244426	33	Cistus 'Greyswood pink'	1033	2018-05-11-12-01-05	0	1	x	-20	0	36.2	23	35.8	22.9	36.4	0.222	15754			80
280	244427	33	Cistus 'Greyswood pink'	1033	2018-05-11-12-01-07	0	1	x	-20	0	36.2	23	35.8	22.9	36.4	0.222	15754			81
281	244428	33	Cistus 'Greyswood pink'	1033	2018-05-11-12-01-09	0	1	x	-20	0	36.3	23	35.8	22.9	36.4	0.122	15754			82
282	244429	33	Cistus 'Greyswood pink'	1033	2018-05-11-12-01-11	0	1	x	-20	0	36.3	23.1	35.8	22.9	36.4	0.122	15754			83
283	244430	33	Cistus 'Greyswood pink'	1033	2018-05-11-12-01-13	0	1	x	-20	0	36.3	23.1	35.8	22.9	36.4	0.122	15754			84
284	244431	33	Cistus 'Greyswood pink'	1033	2018-05-11-12-01-15	0	1	x	-20	0	36.2	23	35.8	22.9	36.4	0.222	15754			85
285	244432	33	Cistus 'Greyswood pink'	1033	2018-05-11-12-01-17	0	1	x	-20	0	36.2	23	35.8	22.9	36.4	0.222	15754			86
286	244433	33	Cistus 'Greyswood pink'	1033	2018-05-11-12-01-19	0	1	x	-20	0	36.2	23	35.8	22.9	36.4	0.222	15754			87
287	244434	33	Cistus 'Greyswood pink'	1033	2018-05-11-12-01-21	0	1	x	-20	0	36.3	23.1	35.8	22.9	36.4	0.122	15754			88
288	244435	33	Cistus 'Greyswood pink'	1033	2018-05-11-12-01-23	0	1	x	-20	0	36.2	23	35.8	22.9	36.4	0.222	15754			89
289	244436	33	Cistus 'Greyswood pink'	1033	2018-05-11-12-01-25	0	1	x	-20	0	36.2	23	35.8	22.9	36.4	0.222	15754			90
290	244437	33	Cistus 'Greyswood pink'	1033	2018-05-11-12-01-27	0	1	x	-20	0	36.2	23	35.8	22.9	36.4	0.222	15754	Last10	Here	91
291	244438	33	Cistus 'Greyswood pink'	1033	2018-05-11-12-01-29	0	1	x	-20	0	36.3	23	35.8	22.9	36.4	0.122	15754	Last10	Here	92
292	244439	33	Cistus 'Greyswood pink'	1033	2018-05-11-12-01-31	0	1	x	-20	0	36.3	23	35.8	22.9	36.4	0.122	15754	Last10	Here	93
293	244440	33	Cistus 'Greyswood pink'	1033	2018-05-11-12-01-33	0	1	x	-20	0	36.3	23.1	35.8	22.9	36.4	0.122	15754	Last10	Here	94
294	244441	33	Cistus 'Greyswood pink'	1033	2018-05-11-12-01-35	0	1	x	-20	0	36.3	23	35.8	22.9	36.4	0.122	15754	Last10	Here	95
295	244442	33	Cistus 'Greyswood pink'	1033	2018-05-11-12-01-37	0	1	x	-20	0	36.3	23.1	35.8	22.9	36.4	0.122	15754	Last10	Here	96
296	244443	33	Cistus 'Greyswood pink'	1033	2018-05-11-12-01-39	0	1	x	-20	0	36.3	23.1	35.8	22.9	36.4	0.122	15754	Last10	Here	97
297	244444	33	Cistus 'Greyswood pink'	1033	2018-05-11-12-01-41	0	1	x	-20	0	36.2	23	35.9	22.9	36.5	0.313	15754	Last10	Here	98
298	244445	33	Cistus 'Greyswood pink'	1033	2018-05-11-12-01-43	0	1	x	-20	0	36.2	23	35.9	22.9	36.5	0.313	15754	Last10	Here	99
299	244446	33	Cistus 'Greyswood pink'	1033	2018-05-11-12-02-17	0	1	x	-15	0	36.3	23.1	35.9	22.9	36.5	0.213	15755	First10	Here	1
300	244447	33	Cistus 'Greyswood pink'	1033	2018-05-11-12-02-19	0	1	x	-15	0	36.2	23	36	22.9	36.6	0.405	15755	First10	Here	2
301	244448	33	Cistus 'Greyswood pink'	1033	2018-05-11-12-02-21	0	1	x	-15	0	36.2	23	35.9	22.9	36.5	0.313	15755	First10	Here	3
302	244449	33	Cistus 'Greyswood pink'	1033	2018-05-11-12-02-23	0	1	x	-15	0	36.3	23.1	35.9	22.9	36.5	0.213	15755	First10	Here	4
303	244450	33	Cistus 'Greyswood pink'	1033	2018-05-11-12-02-25	0	1	x	-15	0	36.3	23.1	35.9	22.9	36.5	0.213	15755	First10	Here	5
304	244451	33	Cistus 'Greyswood pink'	1033	2018-05-11-12-02-27	0	1	x	-15	0	36.3	23.1	35.9	22.9	36.5	0.213	15755	First10	Here	6
305	244452	33	Cistus 'Greyswood pink'	1033	2018-05-11-12-02-29	0	1	x	-15	0	36.3	23.1	35.9	22.9	36.5	0.213	15755	First10	Here	7
306	244453	33	Cistus 'Greyswood pink'	1033	2018-05-11-12-02-31	0	1	x	-15	0	36.3	23.1	35.9	22.9	36.5	0.213	15755	First10	Here	8
307	244454	33	Cistus 'Greyswood pink'	1033	2018-05-11-12-02-33	0	1	x	-15	0	36.3	23.1	36	22.9	36.6	0.305	15755	First10	Here	9
308	244455	33	Cistus 'Greyswood pink'	1033	2018-05-11-12-02-35	0	1	x	-15	0	36.2	23	36	22.9	36.6	0.405	15755	First10	Here	10
309	244456	33	Cistus 'Greyswood pink'	1033	2018-05-11-12-02-37	0	1	x	-15	0	36.3	23.1	35.9	22.9	36.5	0.213	15755			11
310	244457	33	Cistus 'Greyswood pink'	1033	2018-05-11-12-02-39	0	1	x	-15	0	36.2	23	35.9	22.9	36.5	0.313	15755			12
311	244458	33	Cistus 'Greyswood pink'	1033	2018-05-11-12-02-41	0	1	x	-15	0	36.3	23.1	35.9	22.9	36.5	0.213	15755			13
312	244459	33	Cistus 'Greyswood pink'	1033	2018-05-11-12-02-43	0	1	x	-15	0	36.3	23.1	36	22.9	36.6	0.305	15755			14
313	244460	33	Cistus 'Greyswood pink'	1033	2018-05-11-12-02-45	0	1	x	-15	0	36.2	23	35.9	22.9	36.5	0.313	15755			15
314	244461	33	Cistus 'Greyswood pink'	1033	2018-05-11-12-02-47	0	1	x	-15	0	36.2	23	35.9	22.9	36.5	0.313	15755			16
315	244462	33	Cistus 'Greyswood pink'	1033	2018-05-11-12-02-49	0	1	x	-15	0	36.3	23	35.9	22.9	36.5	0.213	15755			17
316	244463	33	Cistus 'Greyswood pink'	1033	2018-05-11-12-02-51	0	1	x	-15	0	36.3	23	35.9	22.9	36.5	0.213	15755			18
317	244464	33	Cistus 'Greyswood pink'	1033	2018-05-11-12-02-53	0	1	x	-15	0	36.3	23	35.9	22.9	36.5	0.213	15755			19
318	244465	33	Cistus 'Greyswood pink'	1033	2018-05-11-12-02-55	0	1	x	-15	0	36.2	23	35.9	22.9	36.5	0.313	15755			20
319	244466	33	Cistus 'Greyswood pink'	1033	2018-05-11-12-02-57	0	1	x	-15	0	36.2	23	35.9	22.9	36.5	0.313	15755			21
320	244467	33	Cistus 'Greyswood pink'	1033	2018-05-11-12-02-59	0	1	x	-15	0	36.2	23	35.9	22.9	36.5	0.313	15755			22
321	244468	33	Cistus 'Greyswood pink'	1033	2018-05-11-12-03-01	0	1	x	-15	0	36.3	23.1	35.9	22.9	36.5	0.213	15755			23
322	244469	33	Cistus 'Greyswood pink'	1033	2018-05-11-12-03-03	0	1	x	-15	0	36.2	23	35.9	22.9	36.5	0.313	15755			24
323	244470	33	Cistus 'Greyswood pink'	1033	2018-05-11-12-03-05	0	1	x	-15	0	36.3	23.1	36	22.9	36.6	0.305	15755			25
324	244471	33	Cistus 'Greyswood pink'	1033	2018-05-11-12-03-07	0	1	x	-15	0	36.3	23	36	22.9	36.6	0.305	15755			26
325	244472	33	Cistus 'Greyswood pink'	1033	2018-05-11-12-03-09	0	1	x	-15	0	36.3	23.1	36	22.9	36.6	0.305	15755			27
326	244473	33	Cistus 'Greyswood pink'	1033	2018-05-11-12-03-11	0	1	x	-15	0	36.3	23	36	22.9	36.6	0.305	15755			28
327	244474	33	Cistus 'Greyswood pink'	1033	2018-05-11-12-03-13	0	1	x	-15	0	36.3	23	36	22.9	36.6	0.305	15755			29
328	244475	33	Cistus 'Greyswood pink'	1033	2018-05-11-12-03-15	0	1	x	-15	0	36.3	23.1	36	22.9	36.6	0.305	15755			30
329	244476	33	Cistus 'Greyswood pink'	1033	2018-05-11-12-03-17	0	1	x	-15	0	36.3	23.1	35.9	22.9	36.5	0.213	15755			31
330	244477	33	Cistus 'Greyswood pink'	1033	2018-05-11-12-03-19	0	1	x	-15	0	36.3	23.1	35.9	22.9	36.5	0.213	15755			32
331	244478	33	Cistus 'Greyswood pink'	1033	2018-05-11-12-03-21	0	1	x	-15	0	36.3	23	35.9	22.9	36.5	0.213	15755			33
332	244479	33	Cistus 'Greyswood pink'	1033	2018-05-11-12-03-23	0	1	x	-15	0	36.3	23	35.9	22.9	36.5	0.213	15755			34
333	244480	33	Cistus 'Greyswood pink'	1033	2018-05-11-12-03-25	0	1	x	-15	0	36.3	23.1	35.9	22.9	36.5	0.213	15755			35
334	244481	33	Cistus 'Greyswood pink'	1033	2018-05-11-12-03-27	0	1	x	-15	0	36.3	23.1	35.9	22.9	36.5	0.213	15755			36
335	244482	33	Cistus 'Greyswood pink'	1033	2018-05-11-12-03-29	0	1	x	-15	0	36.3	23.1	35.9	22.9	36.5	0.213	15755			37
336	244483	33	Cistus 'Greyswood pink'	1033	2018-05-11-12-03-31	0	1	x	-15	0	36.3	23.1	35.9	22.9	36.5	0.213	15755			38
337	244484	33	Cistus 'Greyswood pink'	1033	2018-05-11-12-03-33	0	1	x	-15	0	36.3	23.1	35.9	22.9	36.5	0.213	15755			39
338	244485	33	Cistus 'Greyswood pink'	1033	2018-05-11-12-03-35	0	1	x	-15	0	36.3	23.1	35.9	22.9	36.5	0.213	15755			40
339	244486	33	Cistus 'Greyswood pink'	1033	2018-05-11-12-03-37	0	1	x	-15	0	36.3	23.1	35.9	22.9	36.5	0.213	15755			41
340	244487	33	Cistus 'Greyswood pink'	1033	2018-05-11-12-03-39	0	1	x	-15	0	36.3	23.1	35.9	22.9	36.5	0.213	15755			42
341	244488	33	Cistus 'Greyswood pink'	1033	2018-05-11-12-03-41	0	1	x	-15	0	36.3	23.1	35.9	22.9	36.5	0.213	15755			43
342	244489	33	Cistus 'Greyswood pink'	1033	2018-05-11-12-03-43	0	1	x	-15	0	36.3	23.1	35.9	22.9	36.5	0.213	15755			44
343	244490	33	Cistus 'Greyswood pink'	1033	2018-05-11-12-03-45	0	1	x	-15	0	36.4	23.1	35.9	22.9	36.5	0.113	15755			45
344	244491	33	Cistus 'Greyswood pink'	1033	2018-05-11-12-03-47	0	1	x	-15	0	36.3	23.1	35.9	22.9	36.5	0.213	15755			46
345	244492	33	Cistus 'Greyswood pink'	1033	2018-05-11-12-03-49	0	1	x	-15	0	36.4	23.1	35.9	22.9	36.5	0.113	15755			47
346	244493	33	Cistus 'Greyswood pink'	1033	2018-05-11-12-03-51	0	1	x	-15	0	36.3	23.1	35.9	22.9	36.5	0.213	15755			48
347	244494	33	Cistus 'Greyswood pink'	1033	2018-05-11-12-03-53	0	1	x	-15	0	36.4	23.1	35.9	22.9	36.5	0.113	15755			49
348	244495	33	Cistus 'Greyswood pink'	1033	2018-05-11-12-03-55	0	1	x	-15	0	36.4	23.1	35.9	22.9	36.5	0.113	15755			50
349	244496	33	Cistus 'Greyswood pink'	1033	2018-05-11-12-03-57	0	1	x	-15	0	36.3	23.1	35.9	22.9	36.5	0.213	15755			51
350	244497	33	Cistus 'Greyswood pink'	1033	2018-05-11-12-03-59	0	1	x	-15	0	36.3	23.1	35.9	22.9	36.5	0.213	15755			52
351	244498	33	Cistus 'Greyswood pink'	1033	2018-05-11-12-04-01	0	1	x	-15	0	36.4	23.1	35.9	22.9	36.5	0.113	15755			53
352	244499	33	Cistus 'Greyswood pink'	1033	2018-05-11-12-04-03	0	1	x	-15	0	36.4	23.1	36	22.9	36.6	0.205	15755			54
353	244500	33	Cistus 'Greyswood pink'	1033	2018-05-11-12-04-05	0	1	x	-15	0	36.4	23.1	35.9	22.9	36.5	0.113	15755			55
354	244501	33	Cistus 'Greyswood pink'	1033	2018-05-11-12-04-07	0	1	x	-15	0	36.4	23.1	35.9	22.9	36.5	0.113	15755			56
355	244502	33	Cistus 'Greyswood pink'	1033	2018-05-11-12-04-09	0	1	x	-15	0	36.3	23.1	35.9	22.9	36.5	0.213	15755			57
356	244503	33	Cistus 'Greyswood pink'	1033	2018-05-11-12-04-11	0	1	x	-15	0	36.3	23.1	35.9	22.9	36.5	0.213	15755			58
357	244504	33	Cistus 'Greyswood pink'	1033	2018-05-11-12-04-13	0	1	x	-15	0	36.4	23.1	35.9	22.9	36.5	0.113	15755			59
358	244505	33	Cistus 'Greyswood pink'	1033	2018-05-11-12-04-15	0	1	x	-15	0	36.4	23.1	35.9	22.9	36.5	0.113	15755			60
359	244506	33	Cistus 'Greyswood pink'	1033	2018-05-11-12-04-17	0	1	x	-15	0	36.4	23.1	35.9	22.9	36.5	0.113	15755			61
360	244507	33	Cistus 'Greyswood pink'	1033	2018-05-11-12-04-19	0	1	x	-15	0	36.3	23.1	35.9	22.9	36.5	0.213	15755			62
361	244508	33	Cistus 'Greyswood pink'	1033	2018-05-11-12-04-21	0	1	x	-15	0	36.3	23.1	35.9	22.9	36.5	0.213	15755			63
362	244509	33	Cistus 'Greyswood pink'	1033	2018-05-11-12-04-23	0	1	x	-15	0	36.3	23	35.9	22.9	36.5	0.213	15755			64
363	244510	33	Cistus 'Greyswood pink'	1033	2018-05-11-12-04-25	0	1	x	-15	0	36.3	23.1	35.9	22.9	36.5	0.213	15755			65
364	244511	33	Cistus 'Greyswood pink'	1033	2018-05-11-12-04-27	0	1	x	-15	0	36.3	23.1	35.9	22.9	36.5	0.213	15755			66
365	244512	33	Cistus 'Greyswood pink'	1033	2018-05-11-12-04-30	0	1	x	-15	0	36.4	23.1	35.9	22.9	36.5	0.113	15755			67
366	244513	33	Cistus 'Greyswood pink'	1033	2018-05-11-12-04-32	0	1	x	-15	0	36.4	23.1	35.9	22.9	36.5	0.113	15755			68
367	244514	33	Cistus 'Greyswood pink'	1033	2018-05-11-12-04-34	0	1	x	-15	0	36.4	23.1	35.9	22.9	36.5	0.113	15755			69
368	244515	33	Cistus 'Greyswood pink'	1033	2018-05-11-12-04-36	0	1	x	-15	0	36.4	23.1	35.9	22.9	36.5	0.113	15755			70
369	244516	33	Cistus 'Greyswood pink'	1033	2018-05-11-12-04-38	0	1	x	-15	0	36.3	23.1	35.9	22.9	36.5	0.213	15755			71
370	244517	33	Cistus 'Greyswood pink'	1033	2018-05-11-12-04-40	0	1	x	-15	0	36.3	23	35.9	22.9	36.5	0.213	15755			72
371	244518	33	Cistus 'Greyswood pink'	1033	2018-05-11-12-04-42	0	1	x	-15	0	36.4	23.1	35.9	22.9	36.5	0.113	15755			73
372	244519	33	Cistus 'Greyswood pink'	1033	2018-05-11-12-04-44	0	1	x	-15	0	36.4	23.1	35.9	22.9	36.5	0.113	15755			74
373	244520	33	Cistus 'Greyswood pink'	1033	2018-05-11-12-04-46	0	1	x	-15	0	36.4	23.1	35.9	22.9	36.5	0.113	15755			75
374	244521	33	Cistus 'Greyswood pink'	1033	2018-05-11-12-04-48	0	1	x	-15	0	36.3	23.1	35.9	22.9	36.5	0.213	15755			76
375	244522	33	Cistus 'Greyswood pink'	1033	2018-05-11-12-04-50	0	1	x	-15	0	36.4	23.1	35.9	22.9	36.5	0.113	15755			77
376	244523	33	Cistus 'Greyswood pink'	1033	2018-05-11-12-04-52	0	1	x	-15	0	36.4	23.1	35.9	22.9	36.5	0.113	15755			78
377	244524	33	Cistus 'Greyswood pink'	1033	2018-05-11-12-04-54	0	1	x	-15	0	36.4	23.1	35.9	22.9	36.5	0.113	15755			79
378	244525	33	Cistus 'Greyswood pink'	1033	2018-05-11-12-04-56	0	1	x	-15	0	36.4	23.1	35.9	22.9	36.5	0.113	15755			80
379	244526	33	Cistus 'Greyswood pink'	1033	2018-05-11-12-04-58	0	1	x	-15	0	36.4	23.1	35.9	22.9	36.5	0.113	15755			81
380	244527	33	Cistus 'Greyswood pink'	1033	2018-05-11-12-05-00	0	1	x	-15	0	36.4	23.1	35.9	22.9	36.5	0.113	15755			82
381	244528	33	Cistus 'Greyswood pink'	1033	2018-05-11-12-05-02	0	1	x	-15	0	36.4	23.1	35.9	22.9	36.5	0.113	15755			83
382	244529	33	Cistus 'Greyswood pink'	1033	2018-05-11-12-05-04	0	1	x	-15	0	36.4	23.1	35.9	22.9	36.5	0.113	15755			84
383	244530	33	Cistus 'Greyswood pink'	1033	2018-05-11-12-05-06	0	1	x	-15	0	36.4	23.1	35.9	22.9	36.5	0.113	15755			85
384	244531	33	Cistus 'Greyswood pink'	1033	2018-05-11-12-05-08	0	1	x	-15	0	36.4	23.1	35.9	22.9	36.5	0.113	15755			86
385	244532	33	Cistus 'Greyswood pink'	1033	2018-05-11-12-05-10	0	1	x	-15	0	36.4	23.1	35.9	22.9	36.5	0.113	15755			87
386	244533	33	Cistus 'Greyswood pink'	1033	2018-05-11-12-05-12	0	1	x	-15	0	36.4	23.1	35.9	22.9	36.5	0.113	15755			88
387	244534	33	Cistus 'Greyswood pink'	1033	2018-05-11-12-05-14	0	1	x	-15	0	36.3	23.1	35.9	22.9	36.5	0.213	15755			89
388	244535	33	Cistus 'Greyswood pink'	1033	2018-05-11-12-05-16	0	1	x	-15	0	36.4	23.1	35.9	22.9	36.5	0.113	15755			90
389	244536	33	Cistus 'Greyswood pink'	1033	2018-05-11-12-05-18	0	1	x	-15	0	36.4	23.1	35.9	22.9	36.5	0.113	15755	Last10	Here	91
390	244537	33	Cistus 'Greyswood pink'	1033	2018-05-11-12-05-20	0	1	x	-15	0	36.4	23.1	35.9	22.9	36.5	0.113	15755	Last10	Here	92
391	244538	33	Cistus 'Greyswood pink'	1033	2018-05-11-12-05-22	0	1	x	-15	0	36.4	23.1	35.9	22.9	36.5	0.113	15755	Last10	Here	93
392	244539	33	Cistus 'Greyswood pink'	1033	2018-05-11-12-05-24	0	1	x	-15	0	36.3	23.1	35.9	22.9	36.5	0.213	15755	Last10	Here	94
393	244540	33	Cistus 'Greyswood pink'	1033	2018-05-11-12-05-26	0	1	x	-15	0	36.3	23	35.9	22.9	36.5	0.213	15755	Last10	Here	95
394	244541	33	Cistus 'Greyswood pink'	1033	2018-05-11-12-05-28	0	1	x	-15	0	36.4	23.1	35.9	22.9	36.5	0.113	15755	Last10	Here	96
395	244542	33	Cistus 'Greyswood pink'	1033	2018-05-11-12-05-30	0	1	x	-15	0	36.4	23.1	35.9	22.9	36.5	0.113	15755	Last10	Here	97
396	244543	33	Cistus 'Greyswood pink'	1033	2018-05-11-12-05-32	0	1	x	-15	0	36.4	23.1	35.9	22.9	36.5	0.113	15755	Last10	Here	98
397	244544	33	Cistus 'Greyswood pink'	1033	2018-05-11-12-05-34	0	1	x	-15	0	36.4	23.1	35.9	22.9	36.5	0.113	15755	Last10	Here	99
398	244545	33	Cistus 'Greyswood pink'	1033	2018-05-11-12-06-08	0	1	x	-10	0	36.4	23.1	36	22.9	36.6	0.205	15756	First10	Here	1
399	244546	33	Cistus 'Greyswood pink'	1033	2018-05-11-12-06-10	0	1	x	-10	0	36.4	23.1	36	22.9	36.6	0.205	15756	First10	Here	2
400	244547	33	Cistus 'Greyswood pink'	1033	2018-05-11-12-06-12	0	1	x	-10	0	36.4	23.1	36.1	22.9	36.7	0.296	15756	First10	Here	3
401	244548	33	Cistus 'Greyswood pink'	1033	2018-05-11-12-06-14	0	1	x	-10	0	36.4	23.1	36	22.9	36.6	0.205	15756	First10	Here	4
402	244549	33	Cistus 'Greyswood pink'	1033	2018-05-11-12-06-16	0	1	x	-10	0	36.4	23.1	36	22.9	36.6	0.205	15756	First10	Here	5
403	244550	33	Cistus 'Greyswood pink'	1033	2018-05-11-12-06-18	0	1	x	-10	0	36.4	23.1	36	22.9	36.6	0.205	15756	First10	Here	6
404	244551	33	Cistus 'Greyswood pink'	1033	2018-05-11-12-06-20	0	1	x	-10	0	36.4	23.1	36	22.9	36.6	0.205	15756	First10	Here	7
405	244552	33	Cistus 'Greyswood pink'	1033	2018-05-11-12-06-22	0	1	x	-10	0	36.4	23.1	36	22.9	36.6	0.205	15756	First10	Here	8
406	244553	33	Cistus 'Greyswood pink'	1033	2018-05-11-12-06-24	0	1	x	-10	0	36.4	23.1	36	22.9	36.6	0.205	15756	First10	Here	9
407	244554	33	Cistus 'Greyswood pink'	1033	2018-05-11-12-06-26	0	1	x	-10	0	36.4	23.1	36	22.9	36.6	0.205	15756	First10	Here	10
408	244555	33	Cistus 'Greyswood pink'	1033	2018-05-11-12-06-28	0	1	x	-10	0	36.4	23.1	36	22.9	36.6	0.205	15756			11
409	244556	33	Cistus 'Greyswood pink'	1033	2018-05-11-12-06-30	0	1	x	-10	0	36.4	23.1	36.1	22.9	36.7	0.296	15756			12
410	244557	33	Cistus 'Greyswood pink'	1033	2018-05-11-12-06-32	0	1	x	-10	0	36.4	23.1	36.1	22.9	36.7	0.296	15756			13
411	244558	33	Cistus 'Greyswood pink'	1033	2018-05-11-12-06-34	0	1	x	-10	0	36.3	23	36.1	22.9	36.7	0.396	15756			14
412	244559	33	Cistus 'Greyswood pink'	1033	2018-05-11-12-06-36	0	1	x	-10	0	36.4	23.1	36.1	22.9	36.7	0.296	15756			15
413	244560	33	Cistus 'Greyswood pink'	1033	2018-05-11-12-06-38	0	1	x	-10	0	36.4	23.1	36.1	22.9	36.7	0.296	15756			16
414	244561	33	Cistus 'Greyswood pink'	1033	2018-05-11-12-06-40	0	1	x	-10	0	36.4	23.1	36.1	22.9	36.7	0.296	15756			17
415	244562	33	Cistus 'Greyswood pink'	1033	2018-05-11-12-06-42	0	1	x	-10	0	36.4	23.1	36.1	22.9	36.7	0.296	15756			18
416	244563	33	Cistus 'Greyswood pink'	1033	2018-05-11-12-06-44	0	1	x	-10	0	36.4	23.1	36.2	22.9	36.8	0.388	15756			19
417	244564	33	Cistus 'Greyswood pink'	1033	2018-05-11-12-06-46	0	1	x	-10	0	36.3	23	36.3	22.9	36.9	0.58	15756			20
418	244565	33	Cistus 'Greyswood pink'	1033	2018-05-11-12-06-48	0	1	x	-10	0	36.4	23.1	36.2	22.9	36.8	0.388	15756			21
419	244566	33	Cistus 'Greyswood pink'	1033	2018-05-11-12-06-50	0	1	x	-10	0	36.4	23.1	36.2	22.9	36.8	0.388	15756			22
420	244567	33	Cistus 'Greyswood pink'	1033	2018-05-11-12-06-52	0	1	x	-10	0	36.4	23.1	36.2	22.9	36.8	0.388	15756			23
421	244568	33	Cistus 'Greyswood pink'	1033	2018-05-11-12-06-54	0	1	x	-10	0	36.4	23.1	36.2	22.9	36.8	0.388	15756			24
422	244569	33	Cistus 'Greyswood pink'	1033	2018-05-11-12-06-56	0	1	x	-10	0	36.3	23	36.1	22.9	36.7	0.396	15756			25
423	244570	33	Cistus 'Greyswood pink'	1033	2018-05-11-12-06-58	0	1	x	-10	0	36.4	23.1	36.1	22.9	36.7	0.296	15756			26
424	244571	33	Cistus 'Greyswood pink'	1033	2018-05-11-12-07-00	0	1	x	-10	0	36.4	23.1	36.1	22.9	36.7	0.296	15756			27
425	244572	33	Cistus 'Greyswood pink'	1033	2018-05-11-12-07-02	0	1	x	-10	0	36.4	23.1	36.1	22.9	36.7	0.296	15756			28
426	244573	33	Cistus 'Greyswood pink'	1033	2018-05-11-12-07-04	0	1	x	-10	0	36.4	23.1	36	22.9	36.6	0.205	15756			29
427	244574	33	Cistus 'Greyswood pink'	1033	2018-05-11-12-07-06	0	1	x	-10	0	36.4	23.1	36	22.9	36.6	0.205	15756			30
428	244575	33	Cistus 'Greyswood pink'	1033	2018-05-11-12-07-08	0	1	x	-10	0	36.4	23.1	36	22.9	36.6	0.205	15756			31
429	244576	33	Cistus 'Greyswood pink'	1033	2018-05-11-12-07-10	0	1	x	-10	0	36.4	23.1	36	22.9	36.6	0.205	15756			32
430	244577	33	Cistus 'Greyswood pink'	1033	2018-05-11-12-07-12	0	1	x	-10	0	36.4	23.1	36	22.9	36.6	0.205	15756			33
431	244578	33	Cistus 'Greyswood pink'	1033	2018-05-11-12-07-14	0	1	x	-10	0	36.4	23.1	36.1	22.9	36.7	0.296	15756			34
432	244579	33	Cistus 'Greyswood pink'	1033	2018-05-11-12-07-16	0	1	x	-10	0	36.3	23	36.1	22.9	36.7	0.396	15756			35
433	244580	33	Cistus 'Greyswood pink'	1033	2018-05-11-12-07-18	0	1	x	-10	0	36.4	23.1	36.1	22.9	36.7	0.296	15756			36
434	244581	33	Cistus 'Greyswood pink'	1033	2018-05-11-12-07-20	0	1	x	-10	0	36.4	23.1	36.1	22.9	36.7	0.296	15756			37
435	244582	33	Cistus 'Greyswood pink'	1033	2018-05-11-12-07-22	0	1	x	-10	0	36.4	23.1	36.1	22.9	36.7	0.296	15756			38
436	244583	33	Cistus 'Greyswood pink'	1033	2018-05-11-12-07-24	0	1	x	-10	0	36.4	23.1	36.2	22.9	36.8	0.388	15756			39
437	244584	33	Cistus 'Greyswood pink'	1033	2018-05-11-12-07-26	0	1	x	-10	0	36.4	23.1	36.2	22.9	36.8	0.388	15756			40
438	244585	33	Cistus 'Greyswood pink'	1033	2018-05-11-12-07-28	0	1	x	-10	0	36.4	23.1	36.1	22.9	36.7	0.296	15756			41
439	244586	33	Cistus 'Greyswood pink'	1033	2018-05-11-12-07-30	0	1	x	-10	0	36.4	23.1	36.1	22.9	36.7	0.296	15756			42
440	244587	33	Cistus 'Greyswood pink'	1033	2018-05-11-12-07-32	0	1	x	-10	0	36.4	23.1	36.1	22.9	36.7	0.296	15756			43
441	244588	33	Cistus 'Greyswood pink'	1033	2018-05-11-12-07-34	0	1	x	-10	0	36.4	23.1	36.1	22.9	36.7	0.296	15756			44
442	244589	33	Cistus 'Greyswood pink'	1033	2018-05-11-12-07-36	0	1	x	-10	0	36.4	23.1	36.1	22.9	36.7	0.296	15756			45
443	244590	33	Cistus 'Greyswood pink'	1033	2018-05-11-12-07-38	0	1	x	-10	0	36.4	23.1	36.1	22.9	36.7	0.296	15756			46
444	244591	33	Cistus 'Greyswood pink'	1033	2018-05-11-12-07-40	0	1	x	-10	0	36.4	23.1	36.1	22.9	36.7	0.296	15756			47
445	244592	33	Cistus 'Greyswood pink'	1033	2018-05-11-12-07-42	0	1	x	-10	0	36.4	23.1	36.1	22.9	36.7	0.296	15756			48
446	244593	33	Cistus 'Greyswood pink'	1033	2018-05-11-12-07-44	0	1	x	-10	0	36.4	23.1	36.1	22.9	36.7	0.296	15756			49
447	244594	33	Cistus 'Greyswood pink'	1033	2018-05-11-12-07-46	0	1	x	-10	0	36.4	23.1	36.2	22.9	36.8	0.388	15756			50
448	244595	33	Cistus 'Greyswood pink'	1033	2018-05-11-12-07-48	0	1	x	-10	0	36.4	23.1	36.2	22.9	36.8	0.388	15756			51
449	244596	33	Cistus 'Greyswood pink'	1033	2018-05-11-12-07-50	0	1	x	-10	0	36.4	23.1	36.2	22.9	36.8	0.388	15756			52
450	244597	33	Cistus 'Greyswood pink'	1033	2018-05-11-12-07-52	0	1	x	-10	0	36.4	23.1	36.2	22.9	36.8	0.388	15756			53
451	244598	33	Cistus 'Greyswood pink'	1033	2018-05-11-12-07-54	0	1	x	-10	0	36.4	23.1	36.2	22.9	36.8	0.388	15756			54
452	244599	33	Cistus 'Greyswood pink'	1033	2018-05-11-12-07-56	0	1	x	-10	0	36.4	23.1	36.2	22.9	36.8	0.388	15756			55
453	244600	33	Cistus 'Greyswood pink'	1033	2018-05-11-12-07-58	0	1	x	-10	0	36.4	23.1	36.2	22.9	36.8	0.388	15756			56
454	244601	33	Cistus 'Greyswood pink'	1033	2018-05-11-12-08-00	0	1	x	-10	0	36.4	23.1	36.1	22.9	36.7	0.296	15756			57
455	244602	33	Cistus 'Greyswood pink'	1033	2018-05-11-12-08-02	0	1	x	-10	0	36.4	23.1	36.2	22.9	36.8	0.388	15756			58
456	244603	33	Cistus 'Greyswood pink'	1033	2018-05-11-12-08-04	0	1	x	-10	0	36.4	23.1	36.2	22.9	36.8	0.388	15756			59
457	244604	33	Cistus 'Greyswood pink'	1033	2018-05-11-12-08-06	0	1	x	-10	0	36.4	23.1	36.3	22.9	36.9	0.48	15756			60
458	244605	33	Cistus 'Greyswood pink'	1033	2018-05-11-12-08-08	0	1	x	-10	0	36.4	23.1	36.4	22.9	37	0.571	15756			61
459	244606	33	Cistus 'Greyswood pink'	1033	2018-05-11-12-08-10	0	1	x	-10	0	36.4	23.1	36.5	22.9	37.1	0.663	15756			62
460	244607	33	Cistus 'Greyswood pink'	1033	2018-05-11-12-08-12	0	1	x	-10	0	36.4	23.1	36.4	22.9	37	0.571	15756			63
461	244608	33	Cistus 'Greyswood pink'	1033	2018-05-11-12-08-14	0	1	x	-10	0	36.4	23.1	36.4	22.9	37	0.571	15756			64
462	244609	33	Cistus 'Greyswood pink'	1033	2018-05-11-12-08-16	0	1	x	-10	0	36.4	23.1	36.3	22.9	36.9	0.48	15756			65
463	244610	33	Cistus 'Greyswood pink'	1033	2018-05-11-12-08-18	0	1	x	-10	0	36.4	23.1	36.4	22.9	37	0.571	15756			66
464	244611	33	Cistus 'Greyswood pink'	1033	2018-05-11-12-08-20	0	1	x	-10	0	36.4	23.1	36.4	22.9	37	0.571	15756			67
465	244612	33	Cistus 'Greyswood pink'	1033	2018-05-11-12-08-22	0	1	x	-10	0	36.4	23.1	36.4	22.9	37	0.571	15756			68
466	244613	33	Cistus 'Greyswood pink'	1033	2018-05-11-12-08-24	0	1	x	-10	0	36.4	23.1	36.4	22.9	37	0.571	15756			69
467	244614	33	Cistus 'Greyswood pink'	1033	2018-05-11-12-08-26	0	1	x	-10	0	36.4	23.1	36.4	22.9	37	0.571	15756			70
468	244615	33	Cistus 'Greyswood pink'	1033	2018-05-11-12-08-28	0	1	x	-10	0	36.4	23.1	36.4	22.9	37	0.571	15756			71
469	244616	33	Cistus 'Greyswood pink'	1033	2018-05-11-12-08-30	0	1	x	-10	0	36.4	23.1	36.4	22.9	37	0.571	15756			72
470	244617	33	Cistus 'Greyswood pink'	1033	2018-05-11-12-08-32	0	1	x	-10	0	36.4	23.1	36.3	22.9	36.9	0.48	15756			73
471	244618	33	Cistus 'Greyswood pink'	1033	2018-05-11-12-08-34	0	1	x	-10	0	36.4	23.1	36.3	22.9	36.9	0.48	15756			74
472	244619	33	Cistus 'Greyswood pink'	1033	2018-05-11-12-08-36	0	1	x	-10	0	36.4	23.1	36.3	22.9	36.9	0.48	15756			75
473	244620	33	Cistus 'Greyswood pink'	1033	2018-05-11-12-08-38	0	1	x	-10	0	36.4	23.1	36.2	22.9	36.8	0.388	15756			76
474	244621	33	Cistus 'Greyswood pink'	1033	2018-05-11-12-08-40	0	1	x	-10	0	36.4	23.1	36.2	22.9	36.8	0.388	15756			77
475	244622	33	Cistus 'Greyswood pink'	1033	2018-05-11-12-08-42	0	1	x	-10	0	36.4	23.1	36.2	22.9	36.8	0.388	15756			78
476	244623	33	Cistus 'Greyswood pink'	1033	2018-05-11-12-08-44	0	1	x	-10	0	36.4	23.1	36.1	22.9	36.7	0.296	15756			79
477	244624	33	Cistus 'Greyswood pink'	1033	2018-05-11-12-08-46	0	1	x	-10	0	36.4	23.1	36.1	22.9	36.7	0.296	15756			80
478	244625	33	Cistus 'Greyswood pink'	1033	2018-05-11-12-08-48	0	1	x	-10	0	36.4	23.1	36.1	22.9	36.7	0.296	15756			81
479	244626	33	Cistus 'Greyswood pink'	1033	2018-05-11-12-08-50	0	1	x	-10	0	36.4	23.1	36.1	22.9	36.7	0.296	15756			82
480	244627	33	Cistus 'Greyswood pink'	1033	2018-05-11-12-08-52	0	1	x	-10	0	36.4	23.1	36.1	22.9	36.7	0.296	15756			83
481	244628	33	Cistus 'Greyswood pink'	1033	2018-05-11-12-08-54	0	1	x	-10	0	36.4	23.1	36.1	22.9	36.7	0.296	15756			84
482	244629	33	Cistus 'Greyswood pink'	1033	2018-05-11-12-08-56	0	1	x	-10	0	36.3	23	36.1	22.9	36.7	0.396	15756			85
483	244630	33	Cistus 'Greyswood pink'	1033	2018-05-11-12-08-58	0	1	x	-10	0	36.3	23	36.1	22.9	36.7	0.396	15756			86
484	244631	33	Cistus 'Greyswood pink'	1033	2018-05-11-12-09-00	0	1	x	-10	0	36.4	23.1	36.1	22.9	36.7	0.296	15756			87
485	244632	33	Cistus 'Greyswood pink'	1033	2018-05-11-12-09-02	0	1	x	-10	0	36.4	23.1	36.1	22.9	36.7	0.296	15756			88
486	244633	33	Cistus 'Greyswood pink'	1033	2018-05-11-12-09-04	0	1	x	-10	0	36.4	23.1	36.1	22.9	36.7	0.296	15756			89
487	244634	33	Cistus 'Greyswood pink'	1033	2018-05-11-12-09-06	0	1	x	-10	0	36.4	23.1	36.1	22.9	36.7	0.296	15756			90
488	244635	33	Cistus 'Greyswood pink'	1033	2018-05-11-12-09-08	0	1	x	-10	0	36.4	23.1	36.1	22.9	36.7	0.296	15756	Last10	Here	91
489	244636	33	Cistus 'Greyswood pink'	1033	2018-05-11-12-09-10	0	1	x	-10	0	36.4	23.1	36.1	22.9	36.7	0.296	15756	Last10	Here	92
490	244637	33	Cistus 'Greyswood pink'	1033	2018-05-11-12-09-12	0	1	x	-10	0	36.4	23.1	36.2	22.9	36.8	0.388	15756	Last10	Here	93
491	244638	33	Cistus 'Greyswood pink'	1033	2018-05-11-12-09-14	0	1	x	-10	0	36.4	23.1	36.2	22.9	36.8	0.388	15756	Last10	Here	94
492	244639	33	Cistus 'Greyswood pink'	1033	2018-05-11-12-09-16	0	1	x	-10	0	36.4	23.1	36.2	22.9	36.8	0.388	15756	Last10	Here	95
493	244640	33	Cistus 'Greyswood pink'	1033	2018-05-11-12-09-18	0	1	x	-10	0	36.4	23.1	36.2	22.9	36.8	0.388	15756	Last10	Here	96
494	244641	33	Cistus 'Greyswood pink'	1033	2018-05-11-12-09-20	0	1	x	-10	0	36.4	23.1	36.2	22.9	36.8	0.388	15756	Last10	Here	97
495	244642	33	Cistus 'Greyswood pink'	1033	2018-05-11-12-09-22	0	1	x	-10	0	36.4	23.1	36.2	22.9	36.8	0.388	15756	Last10	Here	98
496	244643	33	Cistus 'Greyswood pink'	1033	2018-05-11-12-09-24	0	1	x	-10	0	36.4	23.1	36.2	22.9	36.8	0.388	15756	Last10	Here	99
497	244644	33	Cistus 'Greyswood pink'	1033	2018-05-11-12-09-57	0	1	x	-5	0	36.4	23.1	36.3	22.9	36.9	0.48	15757	First10	Here	1
498	244645	33	Cistus 'Greyswood pink'	1033	2018-05-11-12-09-59	0	1	x	-5	0	36.4	23.1	36.4	22.9	37	0.571	15757	First10	Here	2
499	244646	33	Cistus 'Greyswood pink'	1033	2018-05-11-12-10-01	0	1	x	-5	0	36.4	23.1	36.4	22.9	37	0.571	15757	First10	Here	3
500	244647	33	Cistus 'Greyswood pink'	1033	2018-05-11-12-10-03	0	1	x	-5	0	36.4	23.1	36.4	22.9	37	0.571	15757	First10	Here	4
501	244648	33	Cistus 'Greyswood pink'	1033	2018-05-11-12-10-05	0	1	x	-5	0	36.5	23.1	36.4	22.9	37	0.471	15757	First10	Here	5
502	244649	33	Cistus 'Greyswood pink'	1033	2018-05-11-12-10-07	0	1	x	-5	0	36.5	23.1	36.4	22.9	37	0.471	15757	First10	Here	6
503	244650	33	Cistus 'Greyswood pink'	1033	2018-05-11-12-10-09	0	1	x	-5	0	36.5	23.1	36.3	22.9	36.9	0.38	15757	First10	Here	7
504	244651	33	Cistus 'Greyswood pink'	1033	2018-05-11-12-10-11	0	1	x	-5	0	36.5	23.1	36.3	22.9	36.9	0.38	15757	First10	Here	8
505	244652	33	Cistus 'Greyswood pink'	1033	2018-05-11-12-10-13	0	1	x	-5	0	36.5	23.1	36.3	22.9	36.9	0.38	15757	First10	Here	9
506	244653	33	Cistus 'Greyswood pink'	1033	2018-05-11-12-10-15	0	1	x	-5	0	36.5	23.1	36.3	22.9	36.9	0.38	15757	First10	Here	10
507	244654	33	Cistus 'Greyswood pink'	1033	2018-05-11-12-10-17	0	1	x	-5	0	36.5	23.1	36.2	22.9	36.8	0.288	15757			11
508	244655	33	Cistus 'Greyswood pink'	1033	2018-05-11-12-10-19	0	1	x	-5	0	36.4	23.1	36.2	22.9	36.8	0.388	15757			12
509	244656	33	Cistus 'Greyswood pink'	1033	2018-05-11-12-10-21	0	1	x	-5	0	36.5	23.1	36.2	22.9	36.8	0.288	15757			13
510	244657	33	Cistus 'Greyswood pink'	1033	2018-05-11-12-10-23	0	1	x	-5	0	36.5	23.1	36.2	22.9	36.8	0.288	15757			14
511	244658	33	Cistus 'Greyswood pink'	1033	2018-05-11-12-10-25	0	1	x	-5	0	36.4	23.1	36.2	22.9	36.8	0.388	15757			15
512	244659	33	Cistus 'Greyswood pink'	1033	2018-05-11-12-10-27	0	1	x	-5	0	36.4	23.1	36.2	22.9	36.8	0.388	15757			16
513	244660	33	Cistus 'Greyswood pink'	1033	2018-05-11-12-10-29	0	1	x	-5	0	36.4	23.1	36.2	22.9	36.8	0.388	15757			17
514	244661	33	Cistus 'Greyswood pink'	1033	2018-05-11-12-10-31	0	1	x	-5	0	36.4	23.1	36.2	22.9	36.8	0.388	15757			18
515	244662	33	Cistus 'Greyswood pink'	1033	2018-05-11-12-10-33	0	1	x	-5	0	36.4	23.1	36.1	22.9	36.7	0.296	15757			19
516	244663	33	Cistus 'Greyswood pink'	1033	2018-05-11-12-10-35	0	1	x	-5	0	36.5	23.1	36.1	22.9	36.7	0.196	15757			20
517	244664	33	Cistus 'Greyswood pink'	1033	2018-05-11-12-10-37	0	1	x	-5	0	36.5	23.1	36.1	22.9	36.7	0.196	15757			21
518	244665	33	Cistus 'Greyswood pink'	1033	2018-05-11-12-10-39	0	1	x	-5	0	36.5	23.1	36.1	22.9	36.7	0.196	15757			22
519	244666	33	Cistus 'Greyswood pink'	1033	2018-05-11-12-10-41	0	1	x	-5	0	36.4	23.1	36.1	22.9	36.7	0.296	15757			23
520	244667	33	Cistus 'Greyswood pink'	1033	2018-05-11-12-10-43	0	1	x	-5	0	36.4	23.1	36.1	22.9	36.7	0.296	15757			24
521	244668	33	Cistus 'Greyswood pink'	1033	2018-05-11-12-10-45	0	1	x	-5	0	36.5	23.1	36.1	22.9	36.7	0.196	15757			25
522	244669	33	Cistus 'Greyswood pink'	1033	2018-05-11-12-10-47	0	1	x	-5	0	36.4	23.1	36.1	22.9	36.7	0.296	15757			26
523	244670	33	Cistus 'Greyswood pink'	1033	2018-05-11-12-10-49	0	1	x	-5	0	36.5	23.1	36.1	22.9	36.7	0.196	15757			27
524	244671	33	Cistus 'Greyswood pink'	1033	2018-05-11-12-10-51	0	1	x	-5	0	36.5	23.1	36.1	22.9	36.7	0.196	15757			28
525	244672	33	Cistus 'Greyswood pink'	1033	2018-05-11-12-10-53	0	1	x	-5	0	36.4	23.1	36.1	22.9	36.7	0.296	15757			29
526	244673	33	Cistus 'Greyswood pink'	1033	2018-05-11-12-10-55	0	1	x	-5	0	36.4	23.1	36.1	22.9	36.7	0.296	15757			30
527	244674	33	Cistus 'Greyswood pink'	1033	2018-05-11-12-10-57	0	1	x	-5	0	36.4	23.1	36.1	22.9	36.7	0.296	15757			31
528	244675	33	Cistus 'Greyswood pink'	1033	2018-05-11-12-10-59	0	1	x	-5	0	36.4	23.1	36.1	22.9	36.7	0.296	15757			32
529	244676	33	Cistus 'Greyswood pink'	1033	2018-05-11-12-11-01	0	1	x	-5	0	36.4	23.1	36.1	22.9	36.7	0.296	15757			33
530	244677	33	Cistus 'Greyswood pink'	1033	2018-05-11-12-11-03	0	1	x	-5	0	36.4	23.1	36.1	22.9	36.7	0.296	15757			34
531	244678	33	Cistus 'Greyswood pink'	1033	2018-05-11-12-11-05	0	1	x	-5	0	36.4	23.1	36.1	22.9	36.7	0.296	15757			35
532	244679	33	Cistus 'Greyswood pink'	1033	2018-05-11-12-11-07	0	1	x	-5	0	36.4	23.1	36.1	22.9	36.7	0.296	15757			36
533	244680	33	Cistus 'Greyswood pink'	1033	2018-05-11-12-11-09	0	1	x	-5	0	36.4	23.1	36.2	22.9	36.8	0.388	15757			37
534	244681	33	Cistus 'Greyswood pink'	1033	2018-05-11-12-11-11	0	1	x	-5	0	36.4	23.1	36.2	22.9	36.8	0.388	15757			38
535	244682	33	Cistus 'Greyswood pink'	1033	2018-05-11-12-11-13	0	1	x	-5	0	36.5	23.1	36.2	22.9	36.8	0.288	15757			39
536	244683	33	Cistus 'Greyswood pink'	1033	2018-05-11-12-11-15	0	1	x	-5	0	36.4	23.1	36.2	22.9	36.8	0.388	15757			40
537	244684	33	Cistus 'Greyswood pink'	1033	2018-05-11-12-11-17	0	1	x	-5	0	36.4	23.1	36.2	22.9	36.8	0.388	15757			41
538	244685	33	Cistus 'Greyswood pink'	1033	2018-05-11-12-11-19	0	1	x	-5	0	36.5	23.1	36.2	22.9	36.8	0.288	15757			42
539	244686	33	Cistus 'Greyswood pink'	1033	2018-05-11-12-11-21	0	1	x	-5	0	36.4	23.1	36.3	22.9	36.9	0.48	15757			43
540	244687	33	Cistus 'Greyswood pink'	1033	2018-05-11-12-11-23	0	1	x	-5	0	36.5	23.1	36.3	22.9	36.9	0.38	15757			44
541	244688	33	Cistus 'Greyswood pink'	1033	2018-05-11-12-11-25	0	1	x	-5	0	36.4	23.1	36.3	22.9	36.9	0.48	15757			45
542	244689	33	Cistus 'Greyswood pink'	1033	2018-05-11-12-11-27	0	1	x	-5	0	36.4	23.1	36.4	22.9	37	0.571	15757			46
543	244690	33	Cistus 'Greyswood pink'	1033	2018-05-11-12-11-29	0	1	x	-5	0	36.4	23.1	36.4	22.9	37	0.571	15757			47
544	244691	33	Cistus 'Greyswood pink'	1033	2018-05-11-12-11-31	0	1	x	-5	0	36.4	23.1	36.5	22.9	37.1	0.663	15757			48
545	244692	33	Cistus 'Greyswood pink'	1033	2018-05-11-12-11-33	0	1	x	-5	0	36.4	23.1	36.5	22.9	37.1	0.663	15757			49
546	244693	33	Cistus 'Greyswood pink'	1033	2018-05-11-12-11-35	0	1	x	-5	0	36.4	23.1	36.5	22.9	37.1	0.663	15757			50
547	244694	33	Cistus 'Greyswood pink'	1033	2018-05-11-12-11-37	0	1	x	-5	0	36.4	23.1	36.4	22.9	37	0.571	15757			51
548	244695	33	Cistus 'Greyswood pink'	1033	2018-05-11-12-11-39	0	1	x	-5	0	36.5	23.1	36.4	22.9	37	0.471	15757			52
549	244696	33	Cistus 'Greyswood pink'	1033	2018-05-11-12-11-41	0	1	x	-5	0	36.4	23.1	36.4	22.9	37	0.571	15757			53
550	244697	33	Cistus 'Greyswood pink'	1033	2018-05-11-12-11-43	0	1	x	-5	0	36.4	23.1	36.4	22.9	37	0.571	15757			54
551	244698	33	Cistus 'Greyswood pink'	1033	2018-05-11-12-11-45	0	1	x	-5	0	36.4	23.1	36.4	22.9	37	0.571	15757			55
552	244699	33	Cistus 'Greyswood pink'	1033	2018-05-11-12-11-47	0	1	x	-5	0	36.4	23.1	36.4	22.9	37	0.571	15757			56
553	244700	33	Cistus 'Greyswood pink'	1033	2018-05-11-12-11-49	0	1	x	-5	0	36.5	23.1	36.4	22.9	37	0.471	15757			57
554	244701	33	Cistus 'Greyswood pink'	1033	2018-05-11-12-11-51	0	1	x	-5	0	36.4	23.1	36.4	22.9	37	0.571	15757			58
555	244702	33	Cistus 'Greyswood pink'	1033	2018-05-11-12-11-53	0	1	x	-5	0	36.4	23.1	36.4	22.9	37	0.571	15757			59
556	244703	33	Cistus 'Greyswood pink'	1033	2018-05-11-12-11-55	0	1	x	-5	0	36.4	23.1	36.4	22.9	37	0.571	15757			60
557	244704	33	Cistus 'Greyswood pink'	1033	2018-05-11-12-11-57	0	1	x	-5	0	36.5	23.1	36.3	22.9	36.9	0.38	15757			61
558	244705	33	Cistus 'Greyswood pink'	1033	2018-05-11-12-11-59	0	1	x	-5	0	36.5	23.1	36.3	22.9	36.9	0.38	15757			62
559	244706	33	Cistus 'Greyswood pink'	1033	2018-05-11-12-12-01	0	1	x	-5	0	36.4	23.1	36.3	22.9	36.9	0.48	15757			63
560	244707	33	Cistus 'Greyswood pink'	1033	2018-05-11-12-12-03	0	1	x	-5	0	36.4	23.1	36.4	22.9	37	0.571	15757			64
561	244708	33	Cistus 'Greyswood pink'	1033	2018-05-11-12-12-05	0	1	x	-5	0	36.4	23.1	36.3	22.9	36.9	0.48	15757			65
562	244709	33	Cistus 'Greyswood pink'	1033	2018-05-11-12-12-07	0	1	x	-5	0	36.5	23.1	36.3	22.9	36.9	0.38	15757			66
563	244710	33	Cistus 'Greyswood pink'	1033	2018-05-11-12-12-09	0	1	x	-5	0	36.5	23.1	36.3	22.9	36.9	0.38	15757			67
564	244711	33	Cistus 'Greyswood pink'	1033	2018-05-11-12-12-11	0	1	x	-5	0	36.4	23.1	36.3	22.9	36.9	0.48	15757			68
565	244712	33	Cistus 'Greyswood pink'	1033	2018-05-11-12-12-13	0	1	x	-5	0	36.4	23.1	36.4	22.9	37	0.571	15757			69
566	244713	33	Cistus 'Greyswood pink'	1033	2018-05-11-12-12-15	0	1	x	-5	0	36.4	23.1	36.4	22.9	37	0.571	15757			70
567	244714	33	Cistus 'Greyswood pink'	1033	2018-05-11-12-12-17	0	1	x	-5	0	36.5	23.1	36.4	22.9	37	0.471	15757			71
568	244715	33	Cistus 'Greyswood pink'	1033	2018-05-11-12-12-19	0	1	x	-5	0	36.5	23.1	36.4	22.9	37	0.471	15757			72
569	244716	33	Cistus 'Greyswood pink'	1033	2018-05-11-12-12-21	0	1	x	-5	0	36.5	23.1	36.4	22.9	37	0.471	15757			73
570	244717	33	Cistus 'Greyswood pink'	1033	2018-05-11-12-12-23	0	1	x	-5	0	36.5	23.1	36.4	22.9	37	0.471	15757			74
571	244718	33	Cistus 'Greyswood pink'	1033	2018-05-11-12-12-25	0	1	x	-5	0	36.5	23.1	36.4	22.9	37	0.471	15757			75
572	244719	33	Cistus 'Greyswood pink'	1033	2018-05-11-12-12-27	0	1	x	-5	0	36.5	23.1	36.4	22.9	37	0.471	15757			76
573	244720	33	Cistus 'Greyswood pink'	1033	2018-05-11-12-12-29	0	1	x	-5	0	36.4	23.1	36.4	22.9	37	0.571	15757			77
574	244721	33	Cistus 'Greyswood pink'	1033	2018-05-11-12-12-31	0	1	x	-5	0	36.4	23.1	36.4	22.9	37	0.571	15757			78
575	244722	33	Cistus 'Greyswood pink'	1033	2018-05-11-12-12-33	0	1	x	-5	0	36.5	23.1	36.4	22.9	37	0.471	15757			79
576	244723	33	Cistus 'Greyswood pink'	1033	2018-05-11-12-12-35	0	1	x	-5	0	36.4	23.1	36.3	22.9	36.9	0.48	15757			80
577	244724	33	Cistus 'Greyswood pink'	1033	2018-05-11-12-12-37	0	1	x	-5	0	36.4	23.1	36.3	22.9	36.9	0.48	15757			81
578	244725	33	Cistus 'Greyswood pink'	1033	2018-05-11-12-12-39	0	1	x	-5	0	36.4	23.1	36.3	22.9	36.9	0.48	15757			82
579	244726	33	Cistus 'Greyswood pink'	1033	2018-05-11-12-12-41	0	1	x	-5	0	36.4	23.1	36.3	22.9	36.9	0.48	15757			83
580	244727	33	Cistus 'Greyswood pink'	1033	2018-05-11-12-12-43	0	1	x	-5	0	36.5	23.1	36.3	22.9	36.9	0.38	15757			84
581	244728	33	Cistus 'Greyswood pink'	1033	2018-05-11-12-12-45	0	1	x	-5	0	36.4	23.1	36.2	22.9	36.8	0.388	15757			85
582	244729	33	Cistus 'Greyswood pink'	1033	2018-05-11-12-12-47	0	1	x	-5	0	36.5	23.1	36.2	22.9	36.8	0.288	15757			86
583	244730	33	Cistus 'Greyswood pink'	1033	2018-05-11-12-12-49	0	1	x	-5	0	36.5	23.1	36.2	22.9	36.8	0.288	15757			87
584	244731	33	Cistus 'Greyswood pink'	1033	2018-05-11-12-12-51	0	1	x	-5	0	36.4	23.1	36.2	22.9	36.8	0.388	15757			88
585	244732	33	Cistus 'Greyswood pink'	1033	2018-05-11-12-12-53	0	1	x	-5	0	36.5	23.1	36.2	22.9	36.8	0.288	15757			89
586	244733	33	Cistus 'Greyswood pink'	1033	2018-05-11-12-12-55	0	1	x	-5	0	36.4	23.1	36.2	22.9	36.8	0.388	15757			90
587	244734	33	Cistus 'Greyswood pink'	1033	2018-05-11-12-12-57	0	1	x	-5	0	36.4	23.1	36.2	22.9	36.8	0.388	15757	Last10	Here	91
588	244735	33	Cistus 'Greyswood pink'	1033	2018-05-11-12-12-59	0	1	x	-5	0	36.4	23.1	36.1	22.9	36.7	0.296	15757	Last10	Here	92
589	244736	33	Cistus 'Greyswood pink'	1033	2018-05-11-12-13-01	0	1	x	-5	0	36.4	23.1	36.2	22.9	36.8	0.388	15757	Last10	Here	93
590	244737	33	Cistus 'Greyswood pink'	1033	2018-05-11-12-13-03	0	1	x	-5	0	36.4	23.1	36.2	22.9	36.8	0.388	15757	Last10	Here	94
591	244738	33	Cistus 'Greyswood pink'	1033	2018-05-11-12-13-05	0	1	x	-5	0	36.5	23.1	36.2	22.9	36.8	0.288	15757	Last10	Here	95
592	244739	33	Cistus 'Greyswood pink'	1033	2018-05-11-12-13-07	0	1	x	-5	0	36.4	23.1	36.2	22.9	36.8	0.388	15757	Last10	Here	96
593	244740	33	Cistus 'Greyswood pink'	1033	2018-05-11-12-13-09	0	1	x	-5	0	36.4	23.1	36.1	22.9	36.7	0.296	15757	Last10	Here	97
594	244741	33	Cistus 'Greyswood pink'	1033	2018-05-11-12-13-11	0	1	x	-5	0	36.4	23	36.1	22.9	36.7	0.296	15757	Last10	Here	98
595	244742	33	Cistus 'Greyswood pink'	1033	2018-05-11-12-13-13	0	1	x	-5	0	36.4	23.1	36.1	22.9	36.7	0.296	15757	Last10	Here	99
596	244743	33	Cistus 'Greyswood pink'	1033	2018-05-11-12-13-15	0	1	x	-5	0	36.4	23.1	36.1	22.9	36.7	0.296	15757	Last10	Here	100
597	244744	33	Cistus 'Greyswood pink'	1033	2018-05-11-12-13-47	0	1	x	0	0	36.5	23.1	36.3	22.9	36.9	0.38	15758	First10	Here	1
598	244745	33	Cistus 'Greyswood pink'	1033	2018-05-11-12-13-49	0	1	x	0	0	36.5	23.1	36.3	22.9	36.9	0.38	15758	First10	Here	2
599	244746	33	Cistus 'Greyswood pink'	1033	2018-05-11-12-13-51	0	1	x	0	0	36.5	23.1	36.3	22.9	36.9	0.38	15758	First10	Here	3
600	244747	33	Cistus 'Greyswood pink'	1033	2018-05-11-12-13-53	0	1	x	0	0	36.5	23.1	36.3	22.9	36.9	0.38	15758	First10	Here	4
601	244748	33	Cistus 'Greyswood pink'	1033	2018-05-11-12-13-55	0	1	x	0	0	36.5	23.1	36.3	22.9	36.9	0.38	15758	First10	Here	5
602	244749	33	Cistus 'Greyswood pink'	1033	2018-05-11-12-13-57	0	1	x	0	0	36.4	23.1	36.3	22.9	36.9	0.48	15758	First10	Here	6
603	244750	33	Cistus 'Greyswood pink'	1033	2018-05-11-12-13-59	0	1	x	0	0	36.4	23.1	36.4	22.9	37	0.571	15758	First10	Here	7
604	244751	33	Cistus 'Greyswood pink'	1033	2018-05-11-12-14-01	0	1	x	0	0	36.5	23.1	36.4	22.9	37	0.471	15758	First10	Here	8
605	244752	33	Cistus 'Greyswood pink'	1033	2018-05-11-12-14-03	0	1	x	0	0	36.5	23.1	36.4	22.9	37	0.471	15758	First10	Here	9
606	244753	33	Cistus 'Greyswood pink'	1033	2018-05-11-12-14-05	0	1	x	0	0	36.4	23.1	36.3	22.9	36.9	0.48	15758	First10	Here	10
607	244754	33	Cistus 'Greyswood pink'	1033	2018-05-11-12-14-07	0	1	x	0	0	36.4	23.1	36.3	22.9	36.9	0.48	15758			11
608	244755	33	Cistus 'Greyswood pink'	1033	2018-05-11-12-14-09	0	1	x	0	0	36.5	23.1	36.2	22.9	36.8	0.288	15758			12
609	244756	33	Cistus 'Greyswood pink'	1033	2018-05-11-12-14-11	0	1	x	0	0	36.4	23.1	36.3	22.9	36.9	0.48	15758			13
610	244757	33	Cistus 'Greyswood pink'	1033	2018-05-11-12-14-13	0	1	x	0	0	36.5	23.1	36.2	22.9	36.8	0.288	15758			14
611	244758	33	Cistus 'Greyswood pink'	1033	2018-05-11-12-14-15	0	1	x	0	0	36.5	23.1	36.2	22.9	36.8	0.288	15758			15
612	244759	33	Cistus 'Greyswood pink'	1033	2018-05-11-12-14-17	0	1	x	0	0	36.5	23.1	36.3	22.9	36.9	0.38	15758			16
613	244760	33	Cistus 'Greyswood pink'	1033	2018-05-11-12-14-19	0	1	x	0	0	36.5	23.1	36.4	22.9	37	0.471	15758			17
614	244761	33	Cistus 'Greyswood pink'	1033	2018-05-11-12-14-21	0	1	x	0	0	36.5	23.1	36.4	22.9	37	0.471	15758			18
615	244762	33	Cistus 'Greyswood pink'	1033	2018-05-11-12-14-23	0	1	x	0	0	36.5	23.1	36.3	22.9	36.9	0.38	15758			19
616	244763	33	Cistus 'Greyswood pink'	1033	2018-05-11-12-14-25	0	1	x	0	0	36.5	23.1	36.3	22.9	36.9	0.38	15758			20
617	244764	33	Cistus 'Greyswood pink'	1033	2018-05-11-12-14-27	0	1	x	0	0	36.5	23.1	36.3	22.9	36.9	0.38	15758			21
618	244765	33	Cistus 'Greyswood pink'	1033	2018-05-11-12-14-29	0	1	x	0	0	36.5	23.1	36.2	22.9	36.8	0.288	15758			22
619	244766	33	Cistus 'Greyswood pink'	1033	2018-05-11-12-14-31	0	1	x	0	0	36.5	23.1	36.2	22.9	36.8	0.288	15758			23
620	244767	33	Cistus 'Greyswood pink'	1033	2018-05-11-12-14-33	0	1	x	0	0	36.5	23.1	36.3	22.9	36.9	0.38	15758			24
621	244768	33	Cistus 'Greyswood pink'	1033	2018-05-11-12-14-35	0	1	x	0	0	36.4	23.1	36.2	22.9	36.8	0.388	15758			25
622	244769	33	Cistus 'Greyswood pink'	1033	2018-05-11-12-14-37	0	1	x	0	0	36.5	23.1	36.3	22.9	36.9	0.38	15758			26
623	244770	33	Cistus 'Greyswood pink'	1033	2018-05-11-12-14-39	0	1	x	0	0	36.5	23.1	36.3	22.9	36.9	0.38	15758			27
624	244771	33	Cistus 'Greyswood pink'	1033	2018-05-11-12-14-41	0	1	x	0	0	36.5	23.1	36.2	22.9	36.8	0.288	15758			28
625	244772	33	Cistus 'Greyswood pink'	1033	2018-05-11-12-14-43	0	1	x	0	0	36.5	23.1	36.2	22.9	36.8	0.288	15758			29
626	244773	33	Cistus 'Greyswood pink'	1033	2018-05-11-12-14-45	0	1	x	0	0	36.5	23.1	36.2	22.9	36.8	0.288	15758			30
627	244774	33	Cistus 'Greyswood pink'	1033	2018-05-11-12-14-47	0	1	x	0	0	36.5	23.1	36.2	22.9	36.8	0.288	15758			31
628	244775	33	Cistus 'Greyswood pink'	1033	2018-05-11-12-14-49	0	1	x	0	0	36.5	23.1	36.2	22.9	36.8	0.288	15758			32
629	244776	33	Cistus 'Greyswood pink'	1033	2018-05-11-12-14-52	0	1	x	0	0	36.5	23.1	36.2	22.9	36.8	0.288	15758			33
630	244777	33	Cistus 'Greyswood pink'	1033	2018-05-11-12-14-54	0	1	x	0	0	36.5	23.1	36.2	22.9	36.8	0.288	15758			34
631	244778	33	Cistus 'Greyswood pink'	1033	2018-05-11-12-14-56	0	1	x	0	0	36.5	23.1	36.3	22.9	36.9	0.38	15758			35
632	244779	33	Cistus 'Greyswood pink'	1033	2018-05-11-12-14-58	0	1	x	0	0	36.5	23.1	36.3	22.9	36.9	0.38	15758			36
633	244780	33	Cistus 'Greyswood pink'	1033	2018-05-11-12-15-00	0	1	x	0	0	36.5	23.1	36.4	22.9	37	0.471	15758			37
634	244781	33	Cistus 'Greyswood pink'	1033	2018-05-11-12-15-02	0	1	x	0	0	36.5	23.1	36.5	22.9	37.1	0.563	15758			38
635	244782	33	Cistus 'Greyswood pink'	1033	2018-05-11-12-15-04	0	1	x	0	0	36.5	23.1	36.6	22.9	37.2	0.654	15758			39
636	244783	33	Cistus 'Greyswood pink'	1033	2018-05-11-12-15-06	0	1	x	0	0	36.5	23.1	36.6	22.9	37.2	0.654	15758			40
637	244784	33	Cistus 'Greyswood pink'	1033	2018-05-11-12-15-08	0	1	x	0	0	36.5	23.1	36.6	22.9	37.2	0.654	15758			41
638	244785	33	Cistus 'Greyswood pink'	1033	2018-05-11-12-15-10	0	1	x	0	0	36.4	23.1	36.6	22.9	37.2	0.754	15758			42
639	244786	33	Cistus 'Greyswood pink'	1033	2018-05-11-12-15-12	0	1	x	0	0	36.5	23.1	36.6	22.9	37.2	0.654	15758			43
640	244787	33	Cistus 'Greyswood pink'	1033	2018-05-11-12-15-14	0	1	x	0	0	36.5	23.1	36.6	22.9	37.2	0.654	15758			44
641	244788	33	Cistus 'Greyswood pink'	1033	2018-05-11-12-15-16	0	1	x	0	0	36.5	23.1	36.6	22.9	37.2	0.654	15758			45
642	244789	33	Cistus 'Greyswood pink'	1033	2018-05-11-12-15-18	0	1	x	0	0	36.4	23.1	36.6	22.9	37.2	0.754	15758			46
643	244790	33	Cistus 'Greyswood pink'	1033	2018-05-11-12-15-20	0	1	x	0	0	36.5	23.1	36.5	22.9	37.1	0.563	15758			47
644	244791	33	Cistus 'Greyswood pink'	1033	2018-05-11-12-15-22	0	1	x	0	0	36.5	23.1	36.5	22.9	37.1	0.563	15758			48
645	244792	33	Cistus 'Greyswood pink'	1033	2018-05-11-12-15-24	0	1	x	0	0	36.5	23.1	36.5	22.9	37.1	0.563	15758			49
646	244793	33	Cistus 'Greyswood pink'	1033	2018-05-11-12-15-26	0	1	x	0	0	36.5	23.1	36.4	22.9	37	0.471	15758			50
647	244794	33	Cistus 'Greyswood pink'	1033	2018-05-11-12-15-28	0	1	x	0	0	36.5	23.1	36.5	22.9	37.1	0.563	15758			51
648	244795	33	Cistus 'Greyswood pink'	1033	2018-05-11-12-15-30	0	1	x	0	0	36.5	23.1	36.6	22.9	37.2	0.654	15758			52
649	244796	33	Cistus 'Greyswood pink'	1033	2018-05-11-12-15-32	0	1	x	0	0	36.5	23.1	36.6	22.9	37.2	0.654	15758			53
650	244797	33	Cistus 'Greyswood pink'	1033	2018-05-11-12-15-34	0	1	x	0	0	36.4	23	36.7	22.9	37.2	0.846	15758			54
651	244798	33	Cistus 'Greyswood pink'	1033	2018-05-11-12-15-36	0	1	x	0	0	36.5	23.1	36.7	22.9	37.2	0.746	15758			55
652	244799	33	Cistus 'Greyswood pink'	1033	2018-05-11-12-15-38	0	1	x	0	0	36.5	23.1	36.7	22.9	37.2	0.746	15758			56
653	244800	33	Cistus 'Greyswood pink'	1033	2018-05-11-12-15-40	0	1	x	0	0	36.5	23.1	36.7	22.9	37.2	0.746	15758			57
654	244801	33	Cistus 'Greyswood pink'	1033	2018-05-11-12-15-42	0	1	x	0	0	36.5	23.1	36.7	22.9	37.2	0.746	15758			58
655	244802	33	Cistus 'Greyswood pink'	1033	2018-05-11-12-15-44	0	1	x	0	0	36.5	23.1	36.7	22.9	37.2	0.746	15758			59
656	244803	33	Cistus 'Greyswood pink'	1033	2018-05-11-12-15-46	0	1	x	0	0	36.5	23.1	36.6	22.9	37.2	0.654	15758			60
657	244804	33	Cistus 'Greyswood pink'	1033	2018-05-11-12-15-48	0	1	x	0	0	36.5	23.1	36.6	22.9	37.2	0.654	15758			61
658	244805	33	Cistus 'Greyswood pink'	1033	2018-05-11-12-15-50	0	1	x	0	0	36.5	23.1	36.6	22.9	37.2	0.654	15758			62
659	244806	33	Cistus 'Greyswood pink'	1033	2018-05-11-12-15-52	0	1	x	0	0	36.5	23.1	36.5	22.9	37.1	0.563	15758			63
660	244807	33	Cistus 'Greyswood pink'	1033	2018-05-11-12-15-54	0	1	x	0	0	36.5	23.1	36.4	22.9	37	0.471	15758			64
661	244808	33	Cistus 'Greyswood pink'	1033	2018-05-11-12-15-56	0	1	x	0	0	36.4	23	36.4	22.9	37	0.571	15758			65
662	244809	33	Cistus 'Greyswood pink'	1033	2018-05-11-12-15-58	0	1	x	0	0	36.5	23.1	36.4	22.9	37	0.471	15758			66
663	244810	33	Cistus 'Greyswood pink'	1033	2018-05-11-12-16-00	0	1	x	0	0	36.5	23.1	36.4	22.9	37	0.471	15758			67
664	244811	33	Cistus 'Greyswood pink'	1033	2018-05-11-12-16-02	0	1	x	0	0	36.5	23.1	36.4	22.9	37	0.471	15758			68
665	244812	33	Cistus 'Greyswood pink'	1033	2018-05-11-12-16-04	0	1	x	0	0	36.5	23.1	36.4	22.9	37	0.471	15758			69
666	244813	33	Cistus 'Greyswood pink'	1033	2018-05-11-12-16-06	0	1	x	0	0	36.5	23.1	36.4	22.9	37	0.471	15758			70
667	244814	33	Cistus 'Greyswood pink'	1033	2018-05-11-12-16-08	0	1	x	0	0	36.5	23.1	36.4	22.9	37	0.471	15758			71
668	244815	33	Cistus 'Greyswood pink'	1033	2018-05-11-12-16-10	0	1	x	0	0	36.5	23.1	36.4	22.9	37	0.471	15758			72
669	244816	33	Cistus 'Greyswood pink'	1033	2018-05-11-12-16-12	0	1	x	0	0	36.5	23.1	36.4	22.9	37	0.471	15758			73
670	244817	33	Cistus 'Greyswood pink'	1033	2018-05-11-12-16-14	0	1	x	0	0	36.5	23.1	36.4	22.9	37	0.471	15758			74
671	244818	33	Cistus 'Greyswood pink'	1033	2018-05-11-12-16-16	0	1	x	0	0	36.5	23.1	36.5	22.9	37.1	0.563	15758			75
672	244819	33	Cistus 'Greyswood pink'	1033	2018-05-11-12-16-18	0	1	x	0	0	36.5	23.1	36.5	22.9	37.1	0.563	15758			76
673	244820	33	Cistus 'Greyswood pink'	1033	2018-05-11-12-16-20	0	1	x	0	0	36.5	23.1	36.5	22.9	37.1	0.563	15758			77
674	244821	33	Cistus 'Greyswood pink'	1033	2018-05-11-12-16-22	0	1	x	0	0	36.5	23.1	36.6	22.9	37.2	0.654	15758			78
675	244822	33	Cistus 'Greyswood pink'	1033	2018-05-11-12-16-24	0	1	x	0	0	36.5	23.1	36.6	22.9	37.2	0.654	15758			79
676	244823	33	Cistus 'Greyswood pink'	1033	2018-05-11-12-16-26	0	1	x	0	0	36.5	23.1	36.6	22.9	37.2	0.654	15758			80
677	244824	33	Cistus 'Greyswood pink'	1033	2018-05-11-12-16-28	0	1	x	0	0	36.5	23.1	36.5	22.9	37.1	0.563	15758			81
678	244825	33	Cistus 'Greyswood pink'	1033	2018-05-11-12-16-30	0	1	x	0	0	36.5	23.1	36.5	22.9	37.1	0.563	15758			82
679	244826	33	Cistus 'Greyswood pink'	1033	2018-05-11-12-16-32	0	1	x	0	0	36.5	23.1	36.5	22.9	37.1	0.563	15758			83
680	244827	33	Cistus 'Greyswood pink'	1033	2018-05-11-12-16-34	0	1	x	0	0	36.5	23.1	36.5	22.9	37.1	0.563	15758			84
681	244828	33	Cistus 'Greyswood pink'	1033	2018-05-11-12-16-36	0	1	x	0	0	36.5	23.1	36.5	22.9	37.1	0.563	15758			85
682	244829	33	Cistus 'Greyswood pink'	1033	2018-05-11-12-16-38	0	1	x	0	0	36.5	23.1	36.6	23	37.2	0.654	15758			86
683	244830	33	Cistus 'Greyswood pink'	1033	2018-05-11-12-16-40	0	1	x	0	0	36.5	23.1	36.5	22.9	37.1	0.563	15758			87
684	244831	33	Cistus 'Greyswood pink'	1033	2018-05-11-12-16-42	0	1	x	0	0	36.5	23.1	36.5	22.9	37.1	0.563	15758			88
685	244832	33	Cistus 'Greyswood pink'	1033	2018-05-11-12-16-44	0	1	x	0	0	36.5	23.1	36.5	22.9	37.1	0.563	15758			89
686	244833	33	Cistus 'Greyswood pink'	1033	2018-05-11-12-16-46	0	1	x	0	0	36.5	23.1	36.6	22.9	37.2	0.654	15758			90
687	244834	33	Cistus 'Greyswood pink'	1033	2018-05-11-12-16-48	0	1	x	0	0	36.5	23.1	36.7	22.9	37.2	0.746	15758	Last10	Here	91
688	244835	33	Cistus 'Greyswood pink'	1033	2018-05-11-12-16-50	0	1	x	0	0	36.5	23.1	36.7	22.9	37.2	0.746	15758	Last10	Here	92
689	244836	33	Cistus 'Greyswood pink'	1033	2018-05-11-12-16-52	0	1	x	0	0	36.5	23.1	36.7	22.9	37.2	0.746	15758	Last10	Here	93
690	244837	33	Cistus 'Greyswood pink'	1033	2018-05-11-12-16-54	0	1	x	0	0	36.5	23.1	36.6	22.9	37.2	0.654	15758	Last10	Here	94
691	244838	33	Cistus 'Greyswood pink'	1033	2018-05-11-12-16-56	0	1	x	0	0	36.5	23.1	36.6	22.9	37.2	0.654	15758	Last10	Here	95
692	244839	33	Cistus 'Greyswood pink'	1033	2018-05-11-12-16-58	0	1	x	0	0	36.5	23.1	36.6	22.9	37.2	0.654	15758	Last10	Here	96
693	244840	33	Cistus 'Greyswood pink'	1033	2018-05-11-12-17-00	0	1	x	0	0	36.5	23.1	36.5	22.9	37.1	0.563	15758	Last10	Here	97
694	244841	33	Cistus 'Greyswood pink'	1033	2018-05-11-12-17-02	0	1	x	0	0	36.5	23.1	36.6	22.9	37.2	0.654	15758	Last10	Here	98
695	244842	33	Cistus 'Greyswood pink'	1033	2018-05-11-12-17-04	0	1	x	0	0	36.5	23.1	36.6	22.9	37.2	0.654	15758	Last10	Here	99
696	244843	33	Cistus 'Greyswood pink'	1033	2018-05-11-12-17-06	0	1	x	0	0	36.5	23.1	36.6	22.9	37.2	0.654	15758	Last10	Here	100
697	244844	33	Cistus 'Greyswood pink'	1033	2018-05-11-12-17-38	0	1	x	5	0	36.5	23.1	36.4	22.9	37	0.471	15759	First10	Here	1
698	244845	33	Cistus 'Greyswood pink'	1033	2018-05-11-12-17-40	0	1	x	5	0	36.5	23.1	36.4	22.9	37	0.471	15759	First10	Here	2
699	244846	33	Cistus 'Greyswood pink'	1033	2018-05-11-12-17-42	0	1	x	5	0	36.5	23.1	36.4	22.9	37	0.471	15759	First10	Here	3
700	244847	33	Cistus 'Greyswood pink'	1033	2018-05-11-12-17-44	0	1	x	5	0	36.5	23.1	36.4	22.9	37	0.471	15759	First10	Here	4
701	244848	33	Cistus 'Greyswood pink'	1033	2018-05-11-12-17-46	0	1	x	5	0	36.5	23.1	36.4	22.9	37	0.471	15759	First10	Here	5
702	244849	33	Cistus 'Greyswood pink'	1033	2018-05-11-12-17-48	0	1	x	5	0	36.5	23.1	36.4	22.9	37	0.471	15759	First10	Here	6
703	244850	33	Cistus 'Greyswood pink'	1033	2018-05-11-12-17-50	0	1	x	5	0	36.5	23.1	36.5	23	37.1	0.563	15759	First10	Here	7
704	244851	33	Cistus 'Greyswood pink'	1033	2018-05-11-12-17-52	0	1	x	5	0	36.5	23.1	36.4	22.9	37	0.471	15759	First10	Here	8
705	244852	33	Cistus 'Greyswood pink'	1033	2018-05-11-12-17-54	0	1	x	5	0	36.5	23.1	36.4	22.9	37	0.471	15759	First10	Here	9
706	244853	33	Cistus 'Greyswood pink'	1033	2018-05-11-12-17-56	0	1	x	5	0	36.5	23.1	36.4	22.9	37	0.471	15759	First10	Here	10
707	244854	33	Cistus 'Greyswood pink'	1033	2018-05-11-12-17-58	0	1	x	5	0	36.5	23.1	36.4	22.9	37	0.471	15759			11
708	244855	33	Cistus 'Greyswood pink'	1033	2018-05-11-12-18-00	0	1	x	5	0	36.5	23.1	36.5	22.9	37.1	0.563	15759			12
709	244856	33	Cistus 'Greyswood pink'	1033	2018-05-11-12-18-02	0	1	x	5	0	36.5	23.1	36.5	22.9	37.1	0.563	15759			13
710	244857	33	Cistus 'Greyswood pink'	1033	2018-05-11-12-18-04	0	1	x	5	0	36.5	23.1	36.6	22.9	37.2	0.654	15759			14
711	244858	33	Cistus 'Greyswood pink'	1033	2018-05-11-12-18-06	0	1	x	5	0	36.5	23.1	36.6	23	37.2	0.654	15759			15
712	244859	33	Cistus 'Greyswood pink'	1033	2018-05-11-12-18-08	0	1	x	5	0	36.5	23.1	36.5	22.9	37.1	0.563	15759			16
713	244860	33	Cistus 'Greyswood pink'	1033	2018-05-11-12-18-10	0	1	x	5	0	36.5	23.1	36.6	23	37.2	0.654	15759			17
714	244861	33	Cistus 'Greyswood pink'	1033	2018-05-11-12-18-12	0	1	x	5	0	36.5	23.1	36.5	22.9	37.1	0.563	15759			18
715	244862	33	Cistus 'Greyswood pink'	1033	2018-05-11-12-18-14	0	1	x	5	0	36.5	23.1	36.5	22.9	37.1	0.563	15759			19
716	244863	33	Cistus 'Greyswood pink'	1033	2018-05-11-12-18-16	0	1	x	5	0	36.5	23.1	36.4	22.9	37	0.471	15759			20
717	244864	33	Cistus 'Greyswood pink'	1033	2018-05-11-12-18-18	0	1	x	5	0	36.5	23.1	36.5	23	37.1	0.563	15759			21
718	244865	33	Cistus 'Greyswood pink'	1033	2018-05-11-12-18-20	0	1	x	5	0	36.5	23.1	36.5	22.9	37.1	0.563	15759			22
719	244866	33	Cistus 'Greyswood pink'	1033	2018-05-11-12-18-22	0	1	x	5	0	36.5	23.1	36.5	22.9	37.1	0.563	15759			23
720	244867	33	Cistus 'Greyswood pink'	1033	2018-05-11-12-18-24	0	1	x	5	0	36.5	23.1	36.5	22.9	37.1	0.563	15759			24
721	244868	33	Cistus 'Greyswood pink'	1033	2018-05-11-12-18-26	0	1	x	5	0	36.5	23.1	36.5	23	37.1	0.563	15759			25
722	244869	33	Cistus 'Greyswood pink'	1033	2018-05-11-12-18-28	0	1	x	5	0	36.5	23.1	36.4	22.9	37	0.471	15759			26
723	244870	33	Cistus 'Greyswood pink'	1033	2018-05-11-12-18-30	0	1	x	5	0	36.5	23.1	36.4	22.9	37	0.471	15759			27
724	244871	33	Cistus 'Greyswood pink'	1033	2018-05-11-12-18-32	0	1	x	5	0	36.5	23.1	36.5	22.9	37.1	0.563	15759			28
725	244872	33	Cistus 'Greyswood pink'	1033	2018-05-11-12-18-34	0	1	x	5	0	36.5	23.1	36.4	22.9	37	0.471	15759			29
726	244873	33	Cistus 'Greyswood pink'	1033	2018-05-11-12-18-36	0	1	x	5	0	36.5	23.1	36.6	23	37.2	0.654	15759			30
727	244874	33	Cistus 'Greyswood pink'	1033	2018-05-11-12-18-38	0	1	x	5	0	36.5	23.1	36.5	22.9	37.1	0.563	15759			31
728	244875	33	Cistus 'Greyswood pink'	1033	2018-05-11-12-18-40	0	1	x	5	0	36.5	23.1	36.4	22.9	37	0.471	15759			32
729	244876	33	Cistus 'Greyswood pink'	1033	2018-05-11-12-18-42	0	1	x	5	0	36.5	23.1	36.5	23	37.1	0.563	15759			33
730	244877	33	Cistus 'Greyswood pink'	1033	2018-05-11-12-18-44	0	1	x	5	0	36.5	23.1	36.4	22.9	37	0.471	15759			34
731	244878	33	Cistus 'Greyswood pink'	1033	2018-05-11-12-18-46	0	1	x	5	0	36.5	23.1	36.4	22.9	37	0.471	15759			35
732	244879	33	Cistus 'Greyswood pink'	1033	2018-05-11-12-18-48	0	1	x	5	0	36.5	23.1	36.3	22.9	36.9	0.38	15759			36
733	244880	33	Cistus 'Greyswood pink'	1033	2018-05-11-12-18-50	0	1	x	5	0	36.5	23.1	36.3	22.9	36.9	0.38	15759			37
734	244881	33	Cistus 'Greyswood pink'	1033	2018-05-11-12-18-52	0	1	x	5	0	36.5	23.1	36.3	22.9	36.9	0.38	15759			38
735	244882	33	Cistus 'Greyswood pink'	1033	2018-05-11-12-18-54	0	1	x	5	0	36.5	23.1	36.3	22.9	36.9	0.38	15759			39
736	244883	33	Cistus 'Greyswood pink'	1033	2018-05-11-12-18-56	0	1	x	5	0	36.5	23.1	36.3	22.9	36.9	0.38	15759			40
737	244884	33	Cistus 'Greyswood pink'	1033	2018-05-11-12-18-58	0	1	x	5	0	36.5	23.1	36.3	22.9	36.9	0.38	15759			41
738	244885	33	Cistus 'Greyswood pink'	1033	2018-05-11-12-19-00	0	1	x	5	0	36.5	23.1	36.3	22.9	36.9	0.38	15759			42
739	244886	33	Cistus 'Greyswood pink'	1033	2018-05-11-12-19-02	0	1	x	5	0	36.5	23.1	36.3	22.9	36.9	0.38	15759			43
740	244887	33	Cistus 'Greyswood pink'	1033	2018-05-11-12-19-04	0	1	x	5	0	36.5	23.1	36.3	22.9	36.9	0.38	15759			44
741	244888	33	Cistus 'Greyswood pink'	1033	2018-05-11-12-19-06	0	1	x	5	0	36.5	23.1	36.2	22.9	36.8	0.288	15759			45
742	244889	33	Cistus 'Greyswood pink'	1033	2018-05-11-12-19-08	0	1	x	5	0	36.5	23.1	36.2	22.9	36.8	0.288	15759			46
743	244890	33	Cistus 'Greyswood pink'	1033	2018-05-11-12-19-10	0	1	x	5	0	36.5	23.1	36.2	22.9	36.8	0.288	15759			47
744	244891	33	Cistus 'Greyswood pink'	1033	2018-05-11-12-19-12	0	1	x	5	0	36.5	23.1	36.3	23	36.9	0.38	15759			48
745	244892	33	Cistus 'Greyswood pink'	1033	2018-05-11-12-19-14	0	1	x	5	0	36.5	23.1	36.2	22.9	36.8	0.288	15759			49
746	244893	33	Cistus 'Greyswood pink'	1033	2018-05-11-12-19-16	0	1	x	5	0	36.5	23.1	36.3	23	36.9	0.38	15759			50
747	244894	33	Cistus 'Greyswood pink'	1033	2018-05-11-12-19-18	0	1	x	5	0	36.5	23.1	36.3	22.9	36.9	0.38	15759			51
748	244895	33	Cistus 'Greyswood pink'	1033	2018-05-11-12-19-20	0	1	x	5	0	36.5	23.1	36.3	22.9	36.9	0.38	15759			52
749	244896	33	Cistus 'Greyswood pink'	1033	2018-05-11-12-19-22	0	1	x	5	0	36.5	23.1	36.3	22.9	36.9	0.38	15759			53
750	244897	33	Cistus 'Greyswood pink'	1033	2018-05-11-12-19-24	0	1	x	5	0	36.5	23.1	36.4	23	37	0.471	15759			54
751	244898	33	Cistus 'Greyswood pink'	1033	2018-05-11-12-19-26	0	1	x	5	0	36.5	23.1	36.3	22.9	36.9	0.38	15759			55
752	244899	33	Cistus 'Greyswood pink'	1033	2018-05-11-12-19-28	0	1	x	5	0	36.5	23.1	36.3	22.9	36.9	0.38	15759			56
753	244900	33	Cistus 'Greyswood pink'	1033	2018-05-11-12-19-30	0	1	x	5	0	36.5	23.1	36.2	22.9	36.8	0.288	15759			57
754	244901	33	Cistus 'Greyswood pink'	1033	2018-05-11-12-19-32	0	1	x	5	0	36.5	23.1	36.3	23	36.9	0.38	15759			58
755	244902	33	Cistus 'Greyswood pink'	1033	2018-05-11-12-19-34	0	1	x	5	0	36.5	23.1	36.2	22.9	36.8	0.288	15759			59
756	244903	33	Cistus 'Greyswood pink'	1033	2018-05-11-12-19-36	0	1	x	5	0	36.5	23.1	36.2	22.9	36.8	0.288	15759			60
757	244904	33	Cistus 'Greyswood pink'	1033	2018-05-11-12-19-38	0	1	x	5	0	36.5	23.1	36.3	22.9	36.9	0.38	15759			61
758	244905	33	Cistus 'Greyswood pink'	1033	2018-05-11-12-19-40	0	1	x	5	0	36.5	23.1	36.3	23	36.9	0.38	15759			62
759	244906	33	Cistus 'Greyswood pink'	1033	2018-05-11-12-19-42	0	1	x	5	0	36.5	23.1	36.2	22.9	36.8	0.288	15759			63
760	244907	33	Cistus 'Greyswood pink'	1033	2018-05-11-12-19-44	0	1	x	5	0	36.5	23.1	36.2	22.9	36.8	0.288	15759			64
761	244908	33	Cistus 'Greyswood pink'	1033	2018-05-11-12-19-46	0	1	x	5	0	36.5	23.1	36.2	22.9	36.8	0.288	15759			65
762	244909	33	Cistus 'Greyswood pink'	1033	2018-05-11-12-19-48	0	1	x	5	0	36.5	23.1	36.3	23	36.9	0.38	15759			66
763	244910	33	Cistus 'Greyswood pink'	1033	2018-05-11-12-19-50	0	1	x	5	0	36.5	23.1	36.3	22.9	36.9	0.38	15759			67
764	244911	33	Cistus 'Greyswood pink'	1033	2018-05-11-12-19-52	0	1	x	5	0	36.5	23.1	36.3	22.9	36.9	0.38	15759			68
765	244912	33	Cistus 'Greyswood pink'	1033	2018-05-11-12-19-54	0	1	x	5	0	36.5	23.1	36.3	22.9	36.9	0.38	15759			69
766	244913	33	Cistus 'Greyswood pink'	1033	2018-05-11-12-19-56	0	1	x	5	0	36.5	23.1	36.3	22.9	36.9	0.38	15759			70
767	244914	33	Cistus 'Greyswood pink'	1033	2018-05-11-12-19-58	0	1	x	5	0	36.5	23.1	36.3	23	36.9	0.38	15759			71
768	244915	33	Cistus 'Greyswood pink'	1033	2018-05-11-12-20-01	0	1	x	5	0	36.5	23.1	36.2	22.9	36.8	0.288	15759			72
769	244916	33	Cistus 'Greyswood pink'	1033	2018-05-11-12-20-03	0	1	x	5	0	36.5	23.1	36.2	22.9	36.8	0.288	15759			73
770	244917	33	Cistus 'Greyswood pink'	1033	2018-05-11-12-20-05	0	1	x	5	0	36.5	23.1	36.2	22.9	36.8	0.288	15759			74
771	244918	33	Cistus 'Greyswood pink'	1033	2018-05-11-12-20-07	0	1	x	5	0	36.5	23.1	36.2	22.9	36.8	0.288	15759			75
772	244919	33	Cistus 'Greyswood pink'	1033	2018-05-11-12-20-09	0	1	x	5	0	36.5	23.1	36.2	22.9	36.8	0.288	15759			76
773	244920	33	Cistus 'Greyswood pink'	1033	2018-05-11-12-20-11	0	1	x	5	0	36.5	23.1	36.2	22.9	36.8	0.288	15759			77
774	244921	33	Cistus 'Greyswood pink'	1033	2018-05-11-12-20-13	0	1	x	5	0	36.5	23.1	36.2	22.9	36.8	0.288	15759			78
775	244922	33	Cistus 'Greyswood pink'	1033	2018-05-11-12-20-15	0	1	x	5	0	36.5	23.1	36.2	22.9	36.8	0.288	15759			79
776	244923	33	Cistus 'Greyswood pink'	1033	2018-05-11-12-20-17	0	1	x	5	0	36.5	23.1	36.3	23	36.9	0.38	15759			80
777	244924	33	Cistus 'Greyswood pink'	1033	2018-05-11-12-20-19	0	1	x	5	0	36.5	23.1	36.2	22.9	36.8	0.288	15759			81
778	244925	33	Cistus 'Greyswood pink'	1033	2018-05-11-12-20-21	0	1	x	5	0	36.5	23.1	36.3	22.9	36.9	0.38	15759			82
779	244926	33	Cistus 'Greyswood pink'	1033	2018-05-11-12-20-23	0	1	x	5	0	36.5	23.1	36.5	23	37.1	0.563	15759			83
780	244927	33	Cistus 'Greyswood pink'	1033	2018-05-11-12-20-25	0	1	x	5	0	36.5	23.1	36.4	22.9	37	0.471	15759			84
781	244928	33	Cistus 'Greyswood pink'	1033	2018-05-11-12-20-27	0	1	x	5	0	36.5	23.1	36.5	22.9	37.1	0.563	15759			85
782	244929	33	Cistus 'Greyswood pink'	1033	2018-05-11-12-20-29	0	1	x	5	0	36.5	23.1	36.5	22.9	37.1	0.563	15759			86
783	244930	33	Cistus 'Greyswood pink'	1033	2018-05-11-12-20-31	0	1	x	5	0	36.5	23.1	36.5	22.9	37.1	0.563	15759			87
784	244931	33	Cistus 'Greyswood pink'	1033	2018-05-11-12-20-33	0	1	x	5	0	36.5	23.1	36.6	23	37.2	0.654	15759			88
785	244932	33	Cistus 'Greyswood pink'	1033	2018-05-11-12-20-35	0	1	x	5	0	36.5	23.1	36.6	22.9	37.2	0.654	15759			89
786	244933	33	Cistus 'Greyswood pink'	1033	2018-05-11-12-20-37	0	1	x	5	0	36.5	23.1	36.6	22.9	37.2	0.654	15759			90
787	244934	33	Cistus 'Greyswood pink'	1033	2018-05-11-12-20-39	0	1	x	5	0	36.5	23.1	36.7	22.9	37.2	0.746	15759	Last10	Here	91
788	244935	33	Cistus 'Greyswood pink'	1033	2018-05-11-12-20-41	0	1	x	5	0	36.5	23.1	36.7	22.9	37.2	0.746	15759	Last10	Here	92
789	244936	33	Cistus 'Greyswood pink'	1033	2018-05-11-12-20-43	0	1	x	5	0	36.5	23.1	36.7	22.9	37.2	0.746	15759	Last10	Here	93
790	244937	33	Cistus 'Greyswood pink'	1033	2018-05-11-12-20-45	0	1	x	5	0	36.5	23.1	36.7	22.9	37.2	0.746	15759	Last10	Here	94
791	244938	33	Cistus 'Greyswood pink'	1033	2018-05-11-12-20-47	0	1	x	5	0	36.5	23.1	36.8	23	37.3	0.837	15759	Last10	Here	95
792	244939	33	Cistus 'Greyswood pink'	1033	2018-05-11-12-20-49	0	1	x	5	0	36.5	23.1	36.8	23	37.3	0.837	15759	Last10	Here	96
793	244940	33	Cistus 'Greyswood pink'	1033	2018-05-11-12-20-51	0	1	x	5	0	36.5	23.1	36.7	22.9	37.2	0.746	15759	Last10	Here	97
794	244941	33	Cistus 'Greyswood pink'	1033	2018-05-11-12-20-53	0	1	x	5	0	36.5	23.1	36.7	23	37.2	0.746	15759	Last10	Here	98
795	244942	33	Cistus 'Greyswood pink'	1033	2018-05-11-12-20-55	0	1	x	5	0	36.5	23.1	36.7	22.9	37.2	0.746	15759	Last10	Here	99
796	244943	33	Cistus 'Greyswood pink'	1033	2018-05-11-12-20-57	0	1	x	5	0	36.5	23.1	36.7	23	37.2	0.746	15759	Last10	Here	100
797	244944	33	Cistus 'Greyswood pink'	1033	2018-05-11-12-21-29	0	1	x	10	0	36.5	23.1	36.2	22.9	36.8	0.288	15760	First10	Here	1
798	244945	33	Cistus 'Greyswood pink'	1033	2018-05-11-12-21-31	0	1	x	10	0	36.5	23.1	36.3	23	36.9	0.38	15760	First10	Here	2
799	244946	33	Cistus 'Greyswood pink'	1033	2018-05-11-12-21-33	0	1	x	10	0	36.5	23.1	36.3	23	36.9	0.38	15760	First10	Here	3
800	244947	33	Cistus 'Greyswood pink'	1033	2018-05-11-12-21-35	0	1	x	10	0	36.5	23.1	36.3	23	36.9	0.38	15760	First10	Here	4
801	244948	33	Cistus 'Greyswood pink'	1033	2018-05-11-12-21-37	0	1	x	10	0	36.5	23.1	36.3	22.9	36.9	0.38	15760	First10	Here	5
802	244949	33	Cistus 'Greyswood pink'	1033	2018-05-11-12-21-39	0	1	x	10	0	36.5	23.1	36.3	23	36.9	0.38	15760	First10	Here	6
803	244950	33	Cistus 'Greyswood pink'	1033	2018-05-11-12-21-41	0	1	x	10	0	36.5	23.1	36.3	23	36.9	0.38	15760	First10	Here	7
804	244951	33	Cistus 'Greyswood pink'	1033	2018-05-11-12-21-43	0	1	x	10	0	36.5	23.1	36.3	23	36.9	0.38	15760	First10	Here	8
805	244952	33	Cistus 'Greyswood pink'	1033	2018-05-11-12-21-45	0	1	x	10	0	36.5	23.1	36.3	22.9	36.9	0.38	15760	First10	Here	9
806	244953	33	Cistus 'Greyswood pink'	1033	2018-05-11-12-21-47	0	1	x	10	0	36.5	23.1	36.2	22.9	36.8	0.288	15760	First10	Here	10
807	244954	33	Cistus 'Greyswood pink'	1033	2018-05-11-12-21-49	0	1	x	10	0	36.5	23.1	36.3	23	36.9	0.38	15760			11
808	244955	33	Cistus 'Greyswood pink'	1033	2018-05-11-12-21-51	0	1	x	10	0	36.5	23.1	36.2	23	36.8	0.288	15760			12
809	244956	33	Cistus 'Greyswood pink'	1033	2018-05-11-12-21-53	0	1	x	10	0	36.5	23.1	36.3	23	36.9	0.38	15760			13
810	244957	33	Cistus 'Greyswood pink'	1033	2018-05-11-12-21-55	0	1	x	10	0	36.5	23.1	36.3	23	36.9	0.38	15760			14
811	244958	33	Cistus 'Greyswood pink'	1033	2018-05-11-12-21-57	0	1	x	10	0	36.5	23.1	36.2	23	36.8	0.288	15760			15
812	244959	33	Cistus 'Greyswood pink'	1033	2018-05-11-12-21-59	0	1	x	10	0	36.5	23.1	36.2	22.9	36.8	0.288	15760			16
813	244960	33	Cistus 'Greyswood pink'	1033	2018-05-11-12-22-01	0	1	x	10	0	36.5	23.1	36.2	23	36.8	0.288	15760			17
814	244961	33	Cistus 'Greyswood pink'	1033	2018-05-11-12-22-03	0	1	x	10	0	36.5	23.1	36.3	23	36.9	0.38	15760			18
815	244962	33	Cistus 'Greyswood pink'	1033	2018-05-11-12-22-05	0	1	x	10	0	36.5	23.1	36.2	22.9	36.8	0.288	15760			19
816	244963	33	Cistus 'Greyswood pink'	1033	2018-05-11-12-22-07	0	1	x	10	0	36.5	23.1	36.2	23	36.8	0.288	15760			20
817	244964	33	Cistus 'Greyswood pink'	1033	2018-05-11-12-22-09	0	1	x	10	0	36.5	23.1	36.2	23	36.8	0.288	15760			21
818	244965	33	Cistus 'Greyswood pink'	1033	2018-05-11-12-22-11	0	1	x	10	0	36.5	23.1	36.3	23	36.9	0.38	15760			22
819	244966	33	Cistus 'Greyswood pink'	1033	2018-05-11-12-22-13	0	1	x	10	0	36.5	23.1	36.2	22.9	36.8	0.288	15760			23
820	244967	33	Cistus 'Greyswood pink'	1033	2018-05-11-12-22-15	0	1	x	10	0	36.5	23.1	36.2	22.9	36.8	0.288	15760			24
821	244968	33	Cistus 'Greyswood pink'	1033	2018-05-11-12-22-17	0	1	x	10	0	36.5	23.1	36.2	23	36.8	0.288	15760			25
822	244969	33	Cistus 'Greyswood pink'	1033	2018-05-11-12-22-19	0	1	x	10	0	36.5	23.1	36.1	22.9	36.7	0.196	15760			26
823	244970	33	Cistus 'Greyswood pink'	1033	2018-05-11-12-22-21	0	1	x	10	0	36.5	23.1	36.2	23	36.8	0.288	15760			27
824	244971	33	Cistus 'Greyswood pink'	1033	2018-05-11-12-22-23	0	1	x	10	0	36.5	23.1	36.2	23	36.8	0.288	15760			28
825	244972	33	Cistus 'Greyswood pink'	1033	2018-05-11-12-22-25	0	1	x	10	0	36.5	23.1	36.2	23	36.8	0.288	15760			29
826	244973	33	Cistus 'Greyswood pink'	1033	2018-05-11-12-22-27	0	1	x	10	0	36.5	23.1	36.2	23	36.8	0.288	15760			30
827	244974	33	Cistus 'Greyswood pink'	1033	2018-05-11-12-22-29	0	1	x	10	0	36.5	23.1	36.1	22.9	36.7	0.196	15760			31
828	244975	33	Cistus 'Greyswood pink'	1033	2018-05-11-12-22-31	0	1	x	10	0	36.5	23.1	36.2	23	36.8	0.288	15760			32
829	244976	33	Cistus 'Greyswood pink'	1033	2018-05-11-12-22-33	0	1	x	10	0	36.5	23.1	36.1	22.9	36.7	0.196	15760			33
830	244977	33	Cistus 'Greyswood pink'	1033	2018-05-11-12-22-35	0	1	x	10	0	36.5	23.1	36.1	22.9	36.7	0.196	15760			34
831	244978	33	Cistus 'Greyswood pink'	1033	2018-05-11-12-22-37	0	1	x	10	0	36.5	23.1	36.1	22.9	36.7	0.196	15760			35
832	244979	33	Cistus 'Greyswood pink'	1033	2018-05-11-12-22-39	0	1	x	10	0	36.5	23.1	36.2	23	36.8	0.288	15760			36
833	244980	33	Cistus 'Greyswood pink'	1033	2018-05-11-12-22-41	0	1	x	10	0	36.5	23.1	36.2	23	36.8	0.288	15760			37
834	244981	33	Cistus 'Greyswood pink'	1033	2018-05-11-12-22-43	0	1	x	10	0	36.5	23.1	36.2	23	36.8	0.288	15760			38
835	244982	33	Cistus 'Greyswood pink'	1033	2018-05-11-12-22-45	0	1	x	10	0	36.5	23.1	36.1	22.9	36.7	0.196	15760			39
836	244983	33	Cistus 'Greyswood pink'	1033	2018-05-11-12-22-47	0	1	x	10	0	36.5	23.1	36.2	23	36.8	0.288	15760			40
837	244984	33	Cistus 'Greyswood pink'	1033	2018-05-11-12-22-49	0	1	x	10	0	36.5	23.1	36.1	22.9	36.7	0.196	15760			41
838	244985	33	Cistus 'Greyswood pink'	1033	2018-05-11-12-22-51	0	1	x	10	0	36.5	23.1	36.1	22.9	36.7	0.196	15760			42
839	244986	33	Cistus 'Greyswood pink'	1033	2018-05-11-12-22-53	0	1	x	10	0	36.5	23.1	36.1	22.9	36.7	0.196	15760			43
840	244987	33	Cistus 'Greyswood pink'	1033	2018-05-11-12-22-55	0	1	x	10	0	36.5	23.1	36.2	23	36.8	0.288	15760			44
841	244988	33	Cistus 'Greyswood pink'	1033	2018-05-11-12-22-57	0	1	x	10	0	36.5	23.1	36.2	22.9	36.8	0.288	15760			45
842	244989	33	Cistus 'Greyswood pink'	1033	2018-05-11-12-22-59	0	1	x	10	0	36.5	23.1	36.3	23	36.9	0.38	15760			46
843	244990	33	Cistus 'Greyswood pink'	1033	2018-05-11-12-23-01	0	1	x	10	0	36.5	23.1	36.2	22.9	36.8	0.288	15760			47
844	244991	33	Cistus 'Greyswood pink'	1033	2018-05-11-12-23-03	0	1	x	10	0	36.5	23.1	36.3	23	36.9	0.38	15760			48
845	244992	33	Cistus 'Greyswood pink'	1033	2018-05-11-12-23-05	0	1	x	10	0	36.5	23.1	36.2	22.9	36.8	0.288	15760			49
846	244993	33	Cistus 'Greyswood pink'	1033	2018-05-11-12-23-07	0	1	x	10	0	36.5	23.1	36.2	23	36.8	0.288	15760			50
847	244994	33	Cistus 'Greyswood pink'	1033	2018-05-11-12-23-09	0	1	x	10	0	36.5	23.1	36.2	22.9	36.8	0.288	15760			51
848	244995	33	Cistus 'Greyswood pink'	1033	2018-05-11-12-23-11	0	1	x	10	0	36.5	23.1	36.2	22.9	36.8	0.288	15760			52
849	244996	33	Cistus 'Greyswood pink'	1033	2018-05-11-12-23-13	0	1	x	10	0	36.5	23.1	36.2	22.9	36.8	0.288	15760			53
850	244997	33	Cistus 'Greyswood pink'	1033	2018-05-11-12-23-15	0	1	x	10	0	36.5	23.1	36.3	23	36.9	0.38	15760			54
851	244998	33	Cistus 'Greyswood pink'	1033	2018-05-11-12-23-17	0	1	x	10	0	36.5	23.1	36.3	23	36.9	0.38	15760			55
852	244999	33	Cistus 'Greyswood pink'	1033	2018-05-11-12-23-19	0	1	x	10	0	36.5	23.1	36.3	23	36.9	0.38	15760			56
853	245000	33	Cistus 'Greyswood pink'	1033	2018-05-11-12-23-21	0	1	x	10	0	36.5	23.1	36.2	22.9	36.8	0.288	15760			57
854	245001	33	Cistus 'Greyswood pink'	1033	2018-05-11-12-23-23	0	1	x	10	0	36.5	23.1	36.3	23	36.9	0.38	15760			58
855	245002	33	Cistus 'Greyswood pink'	1033	2018-05-11-12-23-25	0	1	x	10	0	36.5	23.1	36.3	23	36.9	0.38	15760			59
856	245003	33	Cistus 'Greyswood pink'	1033	2018-05-11-12-23-27	0	1	x	10	0	36.5	23.1	36.3	22.9	36.9	0.38	15760			60
857	245004	33	Cistus 'Greyswood pink'	1033	2018-05-11-12-23-29	0	1	x	10	0	36.5	23.1	36.2	22.9	36.8	0.288	15760			61
858	245005	33	Cistus 'Greyswood pink'	1033	2018-05-11-12-23-31	0	1	x	10	0	36.5	23.1	36.3	23	36.9	0.38	15760			62
859	245006	33	Cistus 'Greyswood pink'	1033	2018-05-11-12-23-33	0	1	x	10	0	36.5	23.1	36.3	22.9	36.9	0.38	15760			63
860	245007	33	Cistus 'Greyswood pink'	1033	2018-05-11-12-23-35	0	1	x	10	0	36.5	23.1	36.3	22.9	36.9	0.38	15760			64
861	245008	33	Cistus 'Greyswood pink'	1033	2018-05-11-12-23-37	0	1	x	10	0	36.5	23.1	36.4	23	37	0.471	15760			65
862	245009	33	Cistus 'Greyswood pink'	1033	2018-05-11-12-23-39	0	1	x	10	0	36.5	23.1	36.4	23	37	0.471	15760			66
863	245010	33	Cistus 'Greyswood pink'	1033	2018-05-11-12-23-41	0	1	x	10	0	36.5	23.1	36.4	23	37	0.471	15760			67
864	245011	33	Cistus 'Greyswood pink'	1033	2018-05-11-12-23-43	0	1	x	10	0	36.5	23.1	36.4	23	37	0.471	15760			68
865	245012	33	Cistus 'Greyswood pink'	1033	2018-05-11-12-23-45	0	1	x	10	0	36.5	23.1	36.4	23	37	0.471	15760			69
866	245013	33	Cistus 'Greyswood pink'	1033	2018-05-11-12-23-47	0	1	x	10	0	36.5	23.1	36.5	23	37.1	0.563	15760			70
867	245014	33	Cistus 'Greyswood pink'	1033	2018-05-11-12-23-49	0	1	x	10	0	36.5	23.1	36.5	23	37.1	0.563	15760			71
868	245015	33	Cistus 'Greyswood pink'	1033	2018-05-11-12-23-51	0	1	x	10	0	36.5	23.1	36.4	22.9	37	0.471	15760			72
869	245016	33	Cistus 'Greyswood pink'	1033	2018-05-11-12-23-53	0	1	x	10	0	36.4	23	36.5	23	37.1	0.663	15760			73
870	245017	33	Cistus 'Greyswood pink'	1033	2018-05-11-12-23-55	0	1	x	10	0	36.5	23.1	36.5	23	37.1	0.563	15760			74
871	245018	33	Cistus 'Greyswood pink'	1033	2018-05-11-12-23-57	0	1	x	10	0	36.5	23.1	36.4	23	37	0.471	15760			75
872	245019	33	Cistus 'Greyswood pink'	1033	2018-05-11-12-23-59	0	1	x	10	0	36.5	23.1	36.4	23	37	0.471	15760			76
873	245020	33	Cistus 'Greyswood pink'	1033	2018-05-11-12-24-01	0	1	x	10	0	36.5	23.1	36.4	23	37	0.471	15760			77
874	245021	33	Cistus 'Greyswood pink'	1033	2018-05-11-12-24-03	0	1	x	10	0	36.5	23.1	36.3	23	36.9	0.38	15760			78
875	245022	33	Cistus 'Greyswood pink'	1033	2018-05-11-12-24-05	0	1	x	10	0	36.5	23.1	36.3	23	36.9	0.38	15760			79
876	245023	33	Cistus 'Greyswood pink'	1033	2018-05-11-12-24-07	0	1	x	10	0	36.5	23.1	36.4	23	37	0.471	15760			80
877	245024	33	Cistus 'Greyswood pink'	1033	2018-05-11-12-24-09	0	1	x	10	0	36.5	23.1	36.4	23	37	0.471	15760			81
878	245025	33	Cistus 'Greyswood pink'	1033	2018-05-11-12-24-11	0	1	x	10	0	36.5	23.1	36.3	23	36.9	0.38	15760			82
879	245026	33	Cistus 'Greyswood pink'	1033	2018-05-11-12-24-13	0	1	x	10	0	36.5	23.1	36.2	22.9	36.8	0.288	15760			83
880	245027	33	Cistus 'Greyswood pink'	1033	2018-05-11-12-24-15	0	1	x	10	0	36.5	23.1	36.3	23	36.9	0.38	15760			84
881	245028	33	Cistus 'Greyswood pink'	1033	2018-05-11-12-24-17	0	1	x	10	0	36.5	23.1	36.3	23	36.9	0.38	15760			85
882	245029	33	Cistus 'Greyswood pink'	1033	2018-05-11-12-24-19	0	1	x	10	0	36.5	23.1	36.4	23	37	0.471	15760			86
883	245030	33	Cistus 'Greyswood pink'	1033	2018-05-11-12-24-21	0	1	x	10	0	36.5	23.1	36.4	23	37	0.471	15760			87
884	245031	33	Cistus 'Greyswood pink'	1033	2018-05-11-12-24-23	0	1	x	10	0	36.5	23.1	36.4	23	37	0.471	15760			88
885	245032	33	Cistus 'Greyswood pink'	1033	2018-05-11-12-24-25	0	1	x	10	0	36.5	23.1	36.5	23	37.1	0.563	15760			89
886	245033	33	Cistus 'Greyswood pink'	1033	2018-05-11-12-24-27	0	1	x	10	0	36.5	23.1	36.5	23	37.1	0.563	15760			90
887	245034	33	Cistus 'Greyswood pink'	1033	2018-05-11-12-24-29	0	1	x	10	0	36.5	23.1	36.6	23	37.2	0.654	15760	Last10	Here	91
888	245035	33	Cistus 'Greyswood pink'	1033	2018-05-11-12-24-31	0	1	x	10	0	36.5	23.1	36.6	23	37.2	0.654	15760	Last10	Here	92
889	245036	33	Cistus 'Greyswood pink'	1033	2018-05-11-12-24-33	0	1	x	10	0	36.5	23.1	36.6	23	37.2	0.654	15760	Last10	Here	93
890	245037	33	Cistus 'Greyswood pink'	1033	2018-05-11-12-24-35	0	1	x	10	0	36.5	23.1	36.6	23	37.2	0.654	15760	Last10	Here	94
891	245038	33	Cistus 'Greyswood pink'	1033	2018-05-11-12-24-37	0	1	x	10	0	36.5	23.1	36.6	23	37.2	0.654	15760	Last10	Here	95
892	245039	33	Cistus 'Greyswood pink'	1033	2018-05-11-12-24-39	0	1	x	10	0	36.5	23.1	36.7	23	37.2	0.746	15760	Last10	Here	96
893	245040	33	Cistus 'Greyswood pink'	1033	2018-05-11-12-24-41	0	1	x	10	0	36.5	23.1	36.6	23	37.2	0.654	15760	Last10	Here	97
894	245041	33	Cistus 'Greyswood pink'	1033	2018-05-11-12-24-43	0	1	x	10	0	36.5	23.1	36.6	23	37.2	0.654	15760	Last10	Here	98
895	245042	33	Cistus 'Greyswood pink'	1033	2018-05-11-12-24-45	0	1	x	10	0	36.5	23.1	36.6	23	37.2	0.654	15760	Last10	Here	99
896	245043	33	Cistus 'Greyswood pink'	1033	2018-05-11-12-24-47	0	1	x	10	0	36.5	23.1	36.5	23	37.1	0.563	15760	Last10	Here	100
897	245044	33	Cistus 'Greyswood pink'	1033	2018-05-11-12-25-20	0	1	x	15	0	36.5	23.1	36.2	23	36.8	0.288	15761	First10	Here	1
898	245045	33	Cistus 'Greyswood pink'	1033	2018-05-11-12-25-22	0	1	x	15	0	36.5	23.1	36.2	23	36.8	0.288	15761	First10	Here	2
899	245046	33	Cistus 'Greyswood pink'	1033	2018-05-11-12-25-24	0	1	x	15	0	36.5	23.1	36.1	22.9	36.7	0.196	15761	First10	Here	3
900	245047	33	Cistus 'Greyswood pink'	1033	2018-05-11-12-25-26	0	1	x	15	0	36.5	23.1	36.2	23	36.8	0.288	15761	First10	Here	4
901	245048	33	Cistus 'Greyswood pink'	1033	2018-05-11-12-25-28	0	1	x	15	0	36.5	23.1	36.2	23	36.8	0.288	15761	First10	Here	5
902	245049	33	Cistus 'Greyswood pink'	1033	2018-05-11-12-25-30	0	1	x	15	0	36.5	23.1	36.2	23	36.8	0.288	15761	First10	Here	6
903	245050	33	Cistus 'Greyswood pink'	1033	2018-05-11-12-25-32	0	1	x	15	0	36.5	23.1	36.2	23	36.8	0.288	15761	First10	Here	7
904	245051	33	Cistus 'Greyswood pink'	1033	2018-05-11-12-25-34	0	1	x	15	0	36.5	23.1	36.1	23	36.7	0.196	15761	First10	Here	8
905	245052	33	Cistus 'Greyswood pink'	1033	2018-05-11-12-25-36	0	1	x	15	0	36.5	23.1	36.1	23	36.7	0.196	15761	First10	Here	9
906	245053	33	Cistus 'Greyswood pink'	1033	2018-05-11-12-25-38	0	1	x	15	0	36.5	23.1	36.1	23	36.7	0.196	15761	First10	Here	10
907	245054	33	Cistus 'Greyswood pink'	1033	2018-05-11-12-25-40	0	1	x	15	0	36.5	23.1	36.1	23	36.7	0.196	15761			11
908	245055	33	Cistus 'Greyswood pink'	1033	2018-05-11-12-25-42	0	1	x	15	0	36.5	23.1	36.1	23	36.7	0.196	15761			12
909	245056	33	Cistus 'Greyswood pink'	1033	2018-05-11-12-25-44	0	1	x	15	0	36.5	23.1	36.1	23	36.7	0.196	15761			13
910	245057	33	Cistus 'Greyswood pink'	1033	2018-05-11-12-25-46	0	1	x	15	0	36.5	23.1	36.1	23	36.7	0.196	15761			14
911	245058	33	Cistus 'Greyswood pink'	1033	2018-05-11-12-25-48	0	1	x	15	0	36.5	23.1	36.1	23	36.7	0.196	15761			15
912	245059	33	Cistus 'Greyswood pink'	1033	2018-05-11-12-25-50	0	1	x	15	0	36.5	23.1	36.1	23	36.7	0.196	15761			16
913	245060	33	Cistus 'Greyswood pink'	1033	2018-05-11-12-25-52	0	1	x	15	0	36.5	23.1	36.1	23	36.7	0.196	15761			17
914	245061	33	Cistus 'Greyswood pink'	1033	2018-05-11-12-25-54	0	1	x	15	0	36.5	23.1	36.1	23	36.7	0.196	15761			18
915	245062	33	Cistus 'Greyswood pink'	1033	2018-05-11-12-25-56	0	1	x	15	0	36.5	23.1	36.1	23	36.7	0.196	15761			19
916	245063	33	Cistus 'Greyswood pink'	1033	2018-05-11-12-25-58	0	1	x	15	0	36.5	23.1	36.2	23	36.8	0.288	15761			20
917	245064	33	Cistus 'Greyswood pink'	1033	2018-05-11-12-26-00	0	1	x	15	0	36.5	23.1	36.2	23	36.8	0.288	15761			21
918	245065	33	Cistus 'Greyswood pink'	1033	2018-05-11-12-26-02	0	1	x	15	0	36.5	23.1	36.2	23	36.8	0.288	15761			22
919	245066	33	Cistus 'Greyswood pink'	1033	2018-05-11-12-26-04	0	1	x	15	0	36.5	23.1	36.2	23	36.8	0.288	15761			23
920	245067	33	Cistus 'Greyswood pink'	1033	2018-05-11-12-26-06	0	1	x	15	0	36.5	23.1	36.1	23	36.7	0.196	15761			24
921	245068	33	Cistus 'Greyswood pink'	1033	2018-05-11-12-26-08	0	1	x	15	0	36.5	23.1	36.1	23	36.7	0.196	15761			25
922	245069	33	Cistus 'Greyswood pink'	1033	2018-05-11-12-26-10	0	1	x	15	0	36.5	23.1	36.1	23	36.7	0.196	15761			26
923	245070	33	Cistus 'Greyswood pink'	1033	2018-05-11-12-26-12	0	1	x	15	0	36.5	23.1	36.1	23	36.7	0.196	15761			27
924	245071	33	Cistus 'Greyswood pink'	1033	2018-05-11-12-26-14	0	1	x	15	0	36.5	23.1	36.1	23	36.7	0.196	15761			28
925	245072	33	Cistus 'Greyswood pink'	1033	2018-05-11-12-26-16	0	1	x	15	0	36.5	23.1	36.1	23	36.7	0.196	15761			29
926	245073	33	Cistus 'Greyswood pink'	1033	2018-05-11-12-26-18	0	1	x	15	0	36.5	23.1	36.1	23	36.7	0.196	15761			30
927	245074	33	Cistus 'Greyswood pink'	1033	2018-05-11-12-26-20	0	1	x	15	0	36.5	23.1	36.1	23	36.7	0.196	15761			31
928	245075	33	Cistus 'Greyswood pink'	1033	2018-05-11-12-26-22	0	1	x	15	0	36.5	23.1	36.1	23	36.7	0.196	15761			32
929	245076	33	Cistus 'Greyswood pink'	1033	2018-05-11-12-26-24	0	1	x	15	0	36.5	23.1	36.1	23	36.7	0.196	15761			33
930	245077	33	Cistus 'Greyswood pink'	1033	2018-05-11-12-26-26	0	1	x	15	0	36.5	23.1	36.1	23	36.7	0.196	15761			34
931	245078	33	Cistus 'Greyswood pink'	1033	2018-05-11-12-26-28	0	1	x	15	0	36.5	23.1	36.1	23	36.7	0.196	15761			35
932	245079	33	Cistus 'Greyswood pink'	1033	2018-05-11-12-26-30	0	1	x	15	0	36.5	23.1	36.1	23	36.7	0.196	15761			36
933	245080	33	Cistus 'Greyswood pink'	1033	2018-05-11-12-26-32	0	1	x	15	0	36.5	23.1	36.1	23	36.7	0.196	15761			37
934	245081	33	Cistus 'Greyswood pink'	1033	2018-05-11-12-26-34	0	1	x	15	0	36.5	23.1	36.1	23	36.7	0.196	15761			38
935	245082	33	Cistus 'Greyswood pink'	1033	2018-05-11-12-26-36	0	1	x	15	0	36.5	23.1	36.1	23	36.7	0.196	15761			39
936	245083	33	Cistus 'Greyswood pink'	1033	2018-05-11-12-26-38	0	1	x	15	0	36.5	23.1	36.1	23	36.7	0.196	15761			40
937	245084	33	Cistus 'Greyswood pink'	1033	2018-05-11-12-26-40	0	1	x	15	0	36.5	23.1	36.1	23	36.7	0.196	15761			41
938	245085	33	Cistus 'Greyswood pink'	1033	2018-05-11-12-26-42	0	1	x	15	0	36.5	23.1	36.1	23	36.7	0.196	15761			42
939	245086	33	Cistus 'Greyswood pink'	1033	2018-05-11-12-26-44	0	1	x	15	0	36.5	23.1	36.1	23	36.7	0.196	15761			43
940	245087	33	Cistus 'Greyswood pink'	1033	2018-05-11-12-26-46	0	1	x	15	0	36.5	23.1	36.1	23	36.7	0.196	15761			44
941	245088	33	Cistus 'Greyswood pink'	1033	2018-05-11-12-26-48	0	1	x	15	0	36.5	23.1	36.1	23	36.7	0.196	15761			45
942	245089	33	Cistus 'Greyswood pink'	1033	2018-05-11-12-26-50	0	1	x	15	0	36.5	23.1	36.1	23	36.7	0.196	15761			46
943	245090	33	Cistus 'Greyswood pink'	1033	2018-05-11-12-26-52	0	1	x	15	0	36.5	23.1	36.1	23	36.7	0.196	15761			47
944	245091	33	Cistus 'Greyswood pink'	1033	2018-05-11-12-26-54	0	1	x	15	0	36.5	23.1	36.1	23	36.7	0.196	15761			48
945	245092	33	Cistus 'Greyswood pink'	1033	2018-05-11-12-26-56	0	1	x	15	0	36.5	23.1	36.1	23	36.7	0.196	15761			49
946	245093	33	Cistus 'Greyswood pink'	1033	2018-05-11-12-26-58	0	1	x	15	0	36.5	23.1	36.1	23	36.7	0.196	15761			50
947	245094	33	Cistus 'Greyswood pink'	1033	2018-05-11-12-27-00	0	1	x	15	0	36.5	23.1	36.1	23	36.7	0.196	15761			51
948	245095	33	Cistus 'Greyswood pink'	1033	2018-05-11-12-27-02	0	1	x	15	0	36.5	23.1	36	23	36.6	0.105	15761			52
949	245096	33	Cistus 'Greyswood pink'	1033	2018-05-11-12-27-04	0	1	x	15	0	36.5	23.1	36.1	23	36.7	0.196	15761			53
950	245097	33	Cistus 'Greyswood pink'	1033	2018-05-11-12-27-06	0	1	x	15	0	36.5	23.1	36.1	23	36.7	0.196	15761			54
951	245098	33	Cistus 'Greyswood pink'	1033	2018-05-11-12-27-08	0	1	x	15	0	36.5	23.1	36.1	23	36.7	0.196	15761			55
952	245099	33	Cistus 'Greyswood pink'	1033	2018-05-11-12-27-10	0	1	x	15	0	36.5	23.1	36.1	23	36.7	0.196	15761			56
953	245100	33	Cistus 'Greyswood pink'	1033	2018-05-11-12-27-12	0	1	x	15	0	36.5	23.1	36.1	23	36.7	0.196	15761			57
954	245101	33	Cistus 'Greyswood pink'	1033	2018-05-11-12-27-14	0	1	x	15	0	36.5	23.1	36.1	23	36.7	0.196	15761			58
955	245102	33	Cistus 'Greyswood pink'	1033	2018-05-11-12-27-16	0	1	x	15	0	36.5	23.1	36.1	23	36.7	0.196	15761			59
956	245103	33	Cistus 'Greyswood pink'	1033	2018-05-11-12-27-18	0	1	x	15	0	36.5	23.1	36	23	36.6	0.105	15761			60
957	245104	33	Cistus 'Greyswood pink'	1033	2018-05-11-12-27-20	0	1	x	15	0	36.5	23.1	36	23	36.6	0.105	15761			61
958	245105	33	Cistus 'Greyswood pink'	1033	2018-05-11-12-27-22	0	1	x	15	0	36.5	23.1	36.1	23	36.7	0.196	15761			62
959	245106	33	Cistus 'Greyswood pink'	1033	2018-05-11-12-27-24	0	1	x	15	0	36.5	23.1	36	23	36.6	0.105	15761			63
960	245107	33	Cistus 'Greyswood pink'	1033	2018-05-11-12-27-26	0	1	x	15	0	36.5	23.1	36.1	23	36.7	0.196	15761			64
961	245108	33	Cistus 'Greyswood pink'	1033	2018-05-11-12-27-28	0	1	x	15	0	36.5	23.1	36.1	23	36.7	0.196	15761			65
962	245109	33	Cistus 'Greyswood pink'	1033	2018-05-11-12-27-30	0	1	x	15	0	36.5	23.1	36	23	36.6	0.105	15761			66
963	245110	33	Cistus 'Greyswood pink'	1033	2018-05-11-12-27-32	0	1	x	15	0	36.5	23.1	36	22.9	36.6	0.105	15761			67
964	245111	33	Cistus 'Greyswood pink'	1033	2018-05-11-12-27-34	0	1	x	15	0	36.5	23.1	36.1	23	36.7	0.196	15761			68
965	245112	33	Cistus 'Greyswood pink'	1033	2018-05-11-12-27-36	0	1	x	15	0	36.5	23.1	36.1	23	36.7	0.196	15761			69
966	245113	33	Cistus 'Greyswood pink'	1033	2018-05-11-12-27-38	0	1	x	15	0	36.5	23.1	36.1	23	36.7	0.196	15761			70
967	245114	33	Cistus 'Greyswood pink'	1033	2018-05-11-12-27-40	0	1	x	15	0	36.5	23.1	36.1	23	36.7	0.196	15761			71
968	245115	33	Cistus 'Greyswood pink'	1033	2018-05-11-12-27-42	0	1	x	15	0	36.5	23.1	36	23	36.6	0.105	15761			72
969	245116	33	Cistus 'Greyswood pink'	1033	2018-05-11-12-27-44	0	1	x	15	0	36.5	23.1	36	23	36.6	0.105	15761			73
970	245117	33	Cistus 'Greyswood pink'	1033	2018-05-11-12-27-46	0	1	x	15	0	36.5	23.1	36	23	36.6	0.105	15761			74
971	245118	33	Cistus 'Greyswood pink'	1033	2018-05-11-12-27-48	0	1	x	15	0	36.5	23.1	36	23	36.6	0.105	15761			75
972	245119	33	Cistus 'Greyswood pink'	1033	2018-05-11-12-27-50	0	1	x	15	0	36.5	23.1	36	23	36.6	0.105	15761			76
973	245120	33	Cistus 'Greyswood pink'	1033	2018-05-11-12-27-52	0	1	x	15	0	36.5	23.1	36	23	36.6	0.105	15761			77
974	245121	33	Cistus 'Greyswood pink'	1033	2018-05-11-12-27-54	0	1	x	15	0	36.5	23.1	36	23	36.6	0.105	15761			78
975	245122	33	Cistus 'Greyswood pink'	1033	2018-05-11-12-27-56	0	1	x	15	0	36.5	23.1	36	23	36.6	0.105	15761			79
976	245123	33	Cistus 'Greyswood pink'	1033	2018-05-11-12-27-58	0	1	x	15	0	36.5	23.1	36	23	36.6	0.105	15761			80
977	245124	33	Cistus 'Greyswood pink'	1033	2018-05-11-12-28-00	0	1	x	15	0	36.5	23.1	36	23	36.6	0.105	15761			81
978	245125	33	Cistus 'Greyswood pink'	1033	2018-05-11-12-28-02	0	1	x	15	0	36.5	23.1	36	23	36.6	0.105	15761			82
979	245126	33	Cistus 'Greyswood pink'	1033	2018-05-11-12-28-04	0	1	x	15	0	36.5	23.1	36	23	36.6	0.105	15761			83
980	245127	33	Cistus 'Greyswood pink'	1033	2018-05-11-12-28-06	0	1	x	15	0	36.5	23.1	36	23	36.6	0.105	15761			84
981	245128	33	Cistus 'Greyswood pink'	1033	2018-05-11-12-28-08	0	1	x	15	0	36.5	23.1	35.9	22.9	36.5	0.013	15761			85
982	245129	33	Cistus 'Greyswood pink'	1033	2018-05-11-12-28-10	0	1	x	15	0	36.5	23.1	36	23	36.6	0.105	15761			86
983	245130	33	Cistus 'Greyswood pink'	1033	2018-05-11-12-28-12	0	1	x	15	0	36.4	23.1	36	23	36.6	0.205	15761			87
984	245131	33	Cistus 'Greyswood pink'	1033	2018-05-11-12-28-14	0	1	x	15	0	36.5	23.1	36	23	36.6	0.105	15761			88
985	245132	33	Cistus 'Greyswood pink'	1033	2018-05-11-12-28-16	0	1	x	15	0	36.5	23.1	36	23	36.6	0.105	15761			89
986	245133	33	Cistus 'Greyswood pink'	1033	2018-05-11-12-28-18	0	1	x	15	0	36.5	23.1	36	23	36.6	0.105	15761			90
987	245134	33	Cistus 'Greyswood pink'	1033	2018-05-11-12-28-20	0	1	x	15	0	36.5	23.1	36	23	36.6	0.105	15761	Last10	Here	91
988	245135	33	Cistus 'Greyswood pink'	1033	2018-05-11-12-28-22	0	1	x	15	0	36.5	23.1	35.9	22.9	36.5	0.013	15761	Last10	Here	92
989	245136	33	Cistus 'Greyswood pink'	1033	2018-05-11-12-28-24	0	1	x	15	0	36.5	23.1	36	23	36.6	0.105	15761	Last10	Here	93
990	245137	33	Cistus 'Greyswood pink'	1033	2018-05-11-12-28-26	0	1	x	15	0	36.5	23.1	36	23	36.6	0.105	15761	Last10	Here	94
991	245138	33	Cistus 'Greyswood pink'	1033	2018-05-11-12-28-28	0	1	x	15	0	36.5	23.1	36	23	36.6	0.105	15761	Last10	Here	95
992	245139	33	Cistus 'Greyswood pink'	1033	2018-05-11-12-28-30	0	1	x	15	0	36.5	23.1	36	23	36.6	0.105	15761	Last10	Here	96
993	245140	33	Cistus 'Greyswood pink'	1033	2018-05-11-12-28-32	0	1	x	15	0	36.5	23.1	36	23	36.6	0.105	15761	Last10	Here	97
994	245141	33	Cistus 'Greyswood pink'	1033	2018-05-11-12-28-34	0	1	x	15	0	36.5	23.1	36	23	36.6	0.105	15761	Last10	Here	98
995	245142	33	Cistus 'Greyswood pink'	1033	2018-05-11-12-28-36	0	1	x	15	0	36.5	23.1	36	23	36.6	0.105	15761	Last10	Here	99
996	245143	33	Cistus 'Greyswood pink'	1033	2018-05-11-12-28-38	0	1	x	15	0	36.5	23.1	35.9	22.9	36.5	0.013	15761	Last10	Here	100
997	245144	33	Cistus 'Greyswood pink'	1033	2018-05-11-12-29-10	0	1	x	20	0	36.4	23.1	36	23	36.6	0.205	15762	First10	Here	1
998	245145	33	Cistus 'Greyswood pink'	1033	2018-05-11-12-29-12	0	1	x	20	0	36.4	23.1	36	23	36.6	0.205	15762	First10	Here	2
999	245146	33	Cistus 'Greyswood pink'	1033	2018-05-11-12-29-14	0	1	x	20	0	36.4	23.1	36	23	36.6	0.205	15762	First10	Here	3
1000	245147	33	Cistus 'Greyswood pink'	1033	2018-05-11-12-29-16	0	1	x	20	0	36.4	23.1	36	23	36.6	0.205	15762	First10	Here	4
1001	245148	33	Cistus 'Greyswood pink'	1033	2018-05-11-12-29-18	0	1	x	20	0	36.4	23.1	36	23	36.6	0.205	15762	First10	Here	5
1002	245149	33	Cistus 'Greyswood pink'	1033	2018-05-11-12-29-20	0	1	x	20	0	36.4	23.1	36	23	36.6	0.205	15762	First10	Here	6
1003	245150	33	Cistus 'Greyswood pink'	1033	2018-05-11-12-29-22	0	1	x	20	0	36.4	23.1	36	23	36.6	0.205	15762	First10	Here	7
1004	245151	33	Cistus 'Greyswood pink'	1033	2018-05-11-12-29-24	0	1	x	20	0	36.4	23.1	36	23	36.6	0.205	15762	First10	Here	8
1005	245152	33	Cistus 'Greyswood pink'	1033	2018-05-11-12-29-26	0	1	x	20	0	36.5	23.1	36	23	36.6	0.105	15762	First10	Here	9
1006	245153	33	Cistus 'Greyswood pink'	1033	2018-05-11-12-29-28	0	1	x	20	0	36.4	23.1	36	23	36.6	0.205	15762	First10	Here	10
1007	245154	33	Cistus 'Greyswood pink'	1033	2018-05-11-12-29-30	0	1	x	20	0	36.4	23.1	36	23	36.6	0.205	15762			11
1008	245155	33	Cistus 'Greyswood pink'	1033	2018-05-11-12-29-32	0	1	x	20	0	36.4	23.1	36	23	36.6	0.205	15762			12
1009	245156	33	Cistus 'Greyswood pink'	1033	2018-05-11-12-29-34	0	1	x	20	0	36.4	23.1	36	23	36.6	0.205	15762			13
1010	245157	33	Cistus 'Greyswood pink'	1033	2018-05-11-12-29-36	0	1	x	20	0	36.4	23.1	36	23	36.6	0.205	15762			14
1011	245158	33	Cistus 'Greyswood pink'	1033	2018-05-11-12-29-38	0	1	x	20	0	36.5	23.1	36	23	36.6	0.105	15762			15
1012	245159	33	Cistus 'Greyswood pink'	1033	2018-05-11-12-29-40	0	1	x	20	0	36.5	23.1	36	23	36.6	0.105	15762			16
1013	245160	33	Cistus 'Greyswood pink'	1033	2018-05-11-12-29-42	0	1	x	20	0	36.5	23.1	36.1	23	36.7	0.196	15762			17
1014	245161	33	Cistus 'Greyswood pink'	1033	2018-05-11-12-29-44	0	1	x	20	0	36.5	23.1	36	23	36.6	0.105	15762			18
1015	245162	33	Cistus 'Greyswood pink'	1033	2018-05-11-12-29-46	0	1	x	20	0	36.5	23.1	36	23	36.6	0.105	15762			19
1016	245163	33	Cistus 'Greyswood pink'	1033	2018-05-11-12-29-48	0	1	x	20	0	36.5	23.1	36.1	23	36.7	0.196	15762			20
1017	245164	33	Cistus 'Greyswood pink'	1033	2018-05-11-12-29-50	0	1	x	20	0	36.5	23.1	36	23	36.6	0.105	15762			21
1018	245165	33	Cistus 'Greyswood pink'	1033	2018-05-11-12-29-52	0	1	x	20	0	36.5	23.1	36	23	36.6	0.105	15762			22
1019	245166	33	Cistus 'Greyswood pink'	1033	2018-05-11-12-29-54	0	1	x	20	0	36.5	23.1	36	23	36.6	0.105	15762			23
1020	245167	33	Cistus 'Greyswood pink'	1033	2018-05-11-12-29-56	0	1	x	20	0	36.5	23.1	36	23	36.6	0.105	15762			24
1021	245168	33	Cistus 'Greyswood pink'	1033	2018-05-11-12-29-58	0	1	x	20	0	36.5	23.1	36.1	23	36.7	0.196	15762			25
1022	245169	33	Cistus 'Greyswood pink'	1033	2018-05-11-12-30-00	0	1	x	20	0	36.5	23.1	36	23	36.6	0.105	15762			26
1023	245170	33	Cistus 'Greyswood pink'	1033	2018-05-11-12-30-02	0	1	x	20	0	36.5	23.1	36	23	36.6	0.105	15762			27
1024	245171	33	Cistus 'Greyswood pink'	1033	2018-05-11-12-30-04	0	1	x	20	0	36.5	23.1	36	23	36.6	0.105	15762			28
1025	245172	33	Cistus 'Greyswood pink'	1033	2018-05-11-12-30-06	0	1	x	20	0	36.4	23.1	36	23	36.6	0.205	15762			29
1026	245173	33	Cistus 'Greyswood pink'	1033	2018-05-11-12-30-08	0	1	x	20	0	36.5	23.1	36	23	36.6	0.105	15762			30
1027	245174	33	Cistus 'Greyswood pink'	1033	2018-05-11-12-30-10	0	1	x	20	0	36.4	23.1	36	23	36.6	0.205	15762			31
1028	245175	33	Cistus 'Greyswood pink'	1033	2018-05-11-12-30-12	0	1	x	20	0	36.4	23.1	36	23	36.6	0.205	15762			32
1029	245176	33	Cistus 'Greyswood pink'	1033	2018-05-11-12-30-14	0	1	x	20	0	36.4	23.1	36	23	36.6	0.205	15762			33
1030	245177	33	Cistus 'Greyswood pink'	1033	2018-05-11-12-30-16	0	1	x	20	0	36.4	23.1	36	23	36.6	0.205	15762			34
1031	245178	33	Cistus 'Greyswood pink'	1033	2018-05-11-12-30-18	0	1	x	20	0	36.4	23.1	36	23	36.6	0.205	15762			35
1032	245179	33	Cistus 'Greyswood pink'	1033	2018-05-11-12-30-20	0	1	x	20	0	36.4	23.1	36	23	36.6	0.205	15762			36
1033	245180	33	Cistus 'Greyswood pink'	1033	2018-05-11-12-30-22	0	1	x	20	0	36.4	23.1	36	23	36.6	0.205	15762			37
1034	245181	33	Cistus 'Greyswood pink'	1033	2018-05-11-12-30-25	0	1	x	20	0	36.4	23.1	36	23	36.6	0.205	15762			38
1035	245182	33	Cistus 'Greyswood pink'	1033	2018-05-11-12-30-27	0	1	x	20	0	36.4	23.1	36	23	36.6	0.205	15762			39
1036	245183	33	Cistus 'Greyswood pink'	1033	2018-05-11-12-30-29	0	1	x	20	0	36.4	23.1	36	23	36.6	0.205	15762			40
1037	245184	33	Cistus 'Greyswood pink'	1033	2018-05-11-12-30-31	0	1	x	20	0	36.4	23.1	36	23	36.6	0.205	15762			41
1038	245185	33	Cistus 'Greyswood pink'	1033	2018-05-11-12-30-33	0	1	x	20	0	36.4	23.1	36	23	36.6	0.205	15762			42
1039	245186	33	Cistus 'Greyswood pink'	1033	2018-05-11-12-30-35	0	1	x	20	0	36.4	23.1	36	23	36.6	0.205	15762			43
1040	245187	33	Cistus 'Greyswood pink'	1033	2018-05-11-12-30-37	0	1	x	20	0	36.4	23.1	36	23	36.6	0.205	15762			44
1041	245188	33	Cistus 'Greyswood pink'	1033	2018-05-11-12-30-39	0	1	x	20	0	36.4	23.1	36	23	36.6	0.205	15762			45
1042	245189	33	Cistus 'Greyswood pink'	1033	2018-05-11-12-30-41	0	1	x	20	0	36.4	23.1	36	23	36.6	0.205	15762			46
1043	245190	33	Cistus 'Greyswood pink'	1033	2018-05-11-12-30-43	0	1	x	20	0	36.4	23.1	36	23	36.6	0.205	15762			47
1044	245191	33	Cistus 'Greyswood pink'	1033	2018-05-11-12-30-45	0	1	x	20	0	36.4	23.1	36	23	36.6	0.205	15762			48
1045	245192	33	Cistus 'Greyswood pink'	1033	2018-05-11-12-30-47	0	1	x	20	0	36.4	23.1	36	23	36.6	0.205	15762			49
1046	245193	33	Cistus 'Greyswood pink'	1033	2018-05-11-12-30-49	0	1	x	20	0	36.4	23.1	36	23	36.6	0.205	15762			50
1047	245194	33	Cistus 'Greyswood pink'	1033	2018-05-11-12-30-51	0	1	x	20	0	36.4	23.1	35.9	23	36.5	0.113	15762			51
1048	245195	33	Cistus 'Greyswood pink'	1033	2018-05-11-12-30-53	0	1	x	20	0	36.4	23.1	36	23	36.6	0.205	15762			52
1049	245196	33	Cistus 'Greyswood pink'	1033	2018-05-11-12-30-55	0	1	x	20	0	36.4	23.1	36	23	36.6	0.205	15762			53
1050	245197	33	Cistus 'Greyswood pink'	1033	2018-05-11-12-30-57	0	1	x	20	0	36.4	23.1	36	23	36.6	0.205	15762			54
1051	245198	33	Cistus 'Greyswood pink'	1033	2018-05-11-12-30-59	0	1	x	20	0	36.4	23.1	35.9	23	36.5	0.113	15762			55
1052	245199	33	Cistus 'Greyswood pink'	1033	2018-05-11-12-31-01	0	1	x	20	0	36.4	23.1	35.9	23	36.5	0.113	15762			56
1053	245200	33	Cistus 'Greyswood pink'	1033	2018-05-11-12-31-03	0	1	x	20	0	36.4	23.1	35.9	23	36.5	0.113	15762			57
1054	245201	33	Cistus 'Greyswood pink'	1033	2018-05-11-12-31-05	0	1	x	20	0	36.4	23.1	35.9	23	36.5	0.113	15762			58
1055	245202	33	Cistus 'Greyswood pink'	1033	2018-05-11-12-31-07	0	1	x	20	0	36.4	23.1	36	23	36.6	0.205	15762			59
1056	245203	33	Cistus 'Greyswood pink'	1033	2018-05-11-12-31-09	0	1	x	20	0	36.4	23.1	36	23	36.6	0.205	15762			60
1057	245204	33	Cistus 'Greyswood pink'	1033	2018-05-11-12-31-11	0	1	x	20	0	36.4	23.1	36	23	36.6	0.205	15762			61
1058	245205	33	Cistus 'Greyswood pink'	1033	2018-05-11-12-31-13	0	1	x	20	0	36.4	23.1	36	23	36.6	0.205	15762			62
1059	245206	33	Cistus 'Greyswood pink'	1033	2018-05-11-12-31-15	0	1	x	20	0	36.4	23.1	36	23	36.6	0.205	15762			63
1060	245207	33	Cistus 'Greyswood pink'	1033	2018-05-11-12-31-17	0	1	x	20	0	36.4	23.1	36	23	36.6	0.205	15762			64
1061	245208	33	Cistus 'Greyswood pink'	1033	2018-05-11-12-31-19	0	1	x	20	0	36.4	23.1	36	23	36.6	0.205	15762			65
1062	245209	33	Cistus 'Greyswood pink'	1033	2018-05-11-12-31-21	0	1	x	20	0	36.4	23.1	36	23	36.6	0.205	15762			66
1063	245210	33	Cistus 'Greyswood pink'	1033	2018-05-11-12-31-23	0	1	x	20	0	36.4	23.1	36	23	36.6	0.205	15762			67
1064	245211	33	Cistus 'Greyswood pink'	1033	2018-05-11-12-31-25	0	1	x	20	0	36.4	23.1	35.9	23	36.5	0.113	15762			68
1065	245212	33	Cistus 'Greyswood pink'	1033	2018-05-11-12-31-27	0	1	x	20	0	36.4	23.1	35.9	23	36.5	0.113	15762			69
1066	245213	33	Cistus 'Greyswood pink'	1033	2018-05-11-12-31-29	0	1	x	20	0	36.4	23.1	35.9	23	36.5	0.113	15762			70
1067	245214	33	Cistus 'Greyswood pink'	1033	2018-05-11-12-31-31	0	1	x	20	0	36.4	23.1	35.9	23	36.5	0.113	15762			71
1068	245215	33	Cistus 'Greyswood pink'	1033	2018-05-11-12-31-33	0	1	x	20	0	36.4	23.1	35.9	23	36.5	0.113	15762			72
1069	245216	33	Cistus 'Greyswood pink'	1033	2018-05-11-12-31-35	0	1	x	20	0	36.4	23.1	35.9	23	36.5	0.113	15762			73
1070	245217	33	Cistus 'Greyswood pink'	1033	2018-05-11-12-31-37	0	1	x	20	0	36.4	23.1	35.9	23	36.5	0.113	15762			74
1071	245218	33	Cistus 'Greyswood pink'	1033	2018-05-11-12-31-39	0	1	x	20	0	36.4	23.1	35.9	23	36.5	0.113	15762			75
1072	245219	33	Cistus 'Greyswood pink'	1033	2018-05-11-12-31-41	0	1	x	20	0	36.4	23.1	35.9	23	36.5	0.113	15762			76
1073	245220	33	Cistus 'Greyswood pink'	1033	2018-05-11-12-31-43	0	1	x	20	0	36.4	23.1	35.9	23	36.5	0.113	15762			77
1074	245221	33	Cistus 'Greyswood pink'	1033	2018-05-11-12-31-45	0	1	x	20	0	36.4	23.1	35.9	23	36.5	0.113	15762			78
1075	245222	33	Cistus 'Greyswood pink'	1033	2018-05-11-12-31-47	0	1	x	20	0	36.4	23.1	35.9	23	36.5	0.113	15762			79
1076	245223	33	Cistus 'Greyswood pink'	1033	2018-05-11-12-31-49	0	1	x	20	0	36.4	23.1	35.9	23	36.5	0.113	15762			80
1077	245224	33	Cistus 'Greyswood pink'	1033	2018-05-11-12-31-51	0	1	x	20	0	36.4	23.1	35.9	23	36.5	0.113	15762			81
1078	245225	33	Cistus 'Greyswood pink'	1033	2018-05-11-12-31-53	0	1	x	20	0	36.4	23.1	35.9	23	36.5	0.113	15762			82
1079	245226	33	Cistus 'Greyswood pink'	1033	2018-05-11-12-31-55	0	1	x	20	0	36.4	23.1	35.9	23	36.5	0.113	15762			83
1080	245227	33	Cistus 'Greyswood pink'	1033	2018-05-11-12-31-57	0	1	x	20	0	36.4	23.1	35.9	23	36.5	0.113	15762			84
1081	245228	33	Cistus 'Greyswood pink'	1033	2018-05-11-12-31-59	0	1	x	20	0	36.4	23.1	35.9	23	36.5	0.113	15762			85
1082	245229	33	Cistus 'Greyswood pink'	1033	2018-05-11-12-32-01	0	1	x	20	0	36.4	23.1	35.9	23	36.5	0.113	15762			86
1083	245230	33	Cistus 'Greyswood pink'	1033	2018-05-11-12-32-03	0	1	x	20	0	36.4	23.1	35.9	23	36.5	0.113	15762			87
1084	245231	33	Cistus 'Greyswood pink'	1033	2018-05-11-12-32-05	0	1	x	20	0	36.4	23.1	35.9	23	36.5	0.113	15762			88
1085	245232	33	Cistus 'Greyswood pink'	1033	2018-05-11-12-32-07	0	1	x	20	0	36.4	23.1	35.9	23	36.5	0.113	15762			89
1086	245233	33	Cistus 'Greyswood pink'	1033	2018-05-11-12-32-09	0	1	x	20	0	36.4	23.1	35.9	23	36.5	0.113	15762			90
1087	245234	33	Cistus 'Greyswood pink'	1033	2018-05-11-12-32-11	0	1	x	20	0	36.4	23.1	35.9	23	36.5	0.113	15762	Last10	Here	91
1088	245235	33	Cistus 'Greyswood pink'	1033	2018-05-11-12-32-13	0	1	x	20	0	36.4	23.1	35.9	23	36.5	0.113	15762	Last10	Here	92
1089	245236	33	Cistus 'Greyswood pink'	1033	2018-05-11-12-32-15	0	1	x	20	0	36.3	23.1	35.9	23	36.5	0.213	15762	Last10	Here	93
1090	245237	33	Cistus 'Greyswood pink'	1033	2018-05-11-12-32-17	0	1	x	20	0	36.4	23.1	35.9	23	36.5	0.113	15762	Last10	Here	94
1091	245238	33	Cistus 'Greyswood pink'	1033	2018-05-11-12-32-19	0	1	x	20	0	36.4	23.1	35.9	23	36.5	0.113	15762	Last10	Here	95
1092	245239	33	Cistus 'Greyswood pink'	1033	2018-05-11-12-32-21	0	1	x	20	0	36.3	23.1	35.9	23	36.5	0.213	15762	Last10	Here	96
1093	245240	33	Cistus 'Greyswood pink'	1033	2018-05-11-12-32-23	0	1	x	20	0	36.4	23.1	35.9	23	36.5	0.113	15762	Last10	Here	97
1094	245241	33	Cistus 'Greyswood pink'	1033	2018-05-11-12-32-25	0	1	x	20	0	36.3	23.1	35.9	23	36.5	0.213	15762	Last10	Here	98
1095	245242	33	Cistus 'Greyswood pink'	1033	2018-05-11-12-32-27	0	1	x	20	0	36.3	23.1	35.9	23	36.5	0.213	15762	Last10	Here	99
1096	245243	33	Cistus 'Greyswood pink'	1033	2018-05-11-12-32-29	0	1	x	20	0	36.3	23.1	35.9	23	36.5	0.213	15762	Last10	Here	100
1097	245244	33	Cistus 'Greyswood pink'	1033	2018-05-11-12-33-01	0	1	x	25	0	36.3	23.1	35.8	23	36.4	0.122	15763	First10	Here	1
1098	245245	33	Cistus 'Greyswood pink'	1033	2018-05-11-12-33-03	0	1	x	25	0	36.3	23.1	35.8	23	36.4	0.122	15763	First10	Here	2
1099	245246	33	Cistus 'Greyswood pink'	1033	2018-05-11-12-33-05	0	1	x	25	0	36.3	23.1	35.8	23	36.4	0.122	15763	First10	Here	3
1100	245247	33	Cistus 'Greyswood pink'	1033	2018-05-11-12-33-07	0	1	x	25	0	36.3	23.1	35.8	23	36.4	0.122	15763	First10	Here	4
1101	245248	33	Cistus 'Greyswood pink'	1033	2018-05-11-12-33-09	0	1	x	25	0	36.3	23.1	35.8	23	36.4	0.122	15763	First10	Here	5
1102	245249	33	Cistus 'Greyswood pink'	1033	2018-05-11-12-33-11	0	1	x	25	0	36.3	23.1	35.8	23	36.4	0.122	15763	First10	Here	6
1103	245250	33	Cistus 'Greyswood pink'	1033	2018-05-11-12-33-13	0	1	x	25	0	36.3	23.1	35.8	23	36.4	0.122	15763	First10	Here	7
1104	245251	33	Cistus 'Greyswood pink'	1033	2018-05-11-12-33-15	0	1	x	25	0	36.3	23.1	35.8	23	36.4	0.122	15763	First10	Here	8
1105	245252	33	Cistus 'Greyswood pink'	1033	2018-05-11-12-33-17	0	1	x	25	0	36.3	23.1	35.8	23	36.4	0.122	15763	First10	Here	9
1106	245253	33	Cistus 'Greyswood pink'	1033	2018-05-11-12-33-19	0	1	x	25	0	36.3	23.1	35.8	23	36.4	0.122	15763	First10	Here	10
1107	245254	33	Cistus 'Greyswood pink'	1033	2018-05-11-12-33-21	0	1	x	25	0	36.3	23.1	35.8	23	36.4	0.122	15763			11
1108	245255	33	Cistus 'Greyswood pink'	1033	2018-05-11-12-33-23	0	1	x	25	0	36.3	23.1	35.8	23	36.4	0.122	15763			12
1109	245256	33	Cistus 'Greyswood pink'	1033	2018-05-11-12-33-25	0	1	x	25	0	36.3	23.1	35.8	23	36.4	0.122	15763			13
1110	245257	33	Cistus 'Greyswood pink'	1033	2018-05-11-12-33-27	0	1	x	25	0	36.3	23.1	35.8	23	36.4	0.122	15763			14
1111	245258	33	Cistus 'Greyswood pink'	1033	2018-05-11-12-33-29	0	1	x	25	0	36.3	23.1	35.8	23	36.4	0.122	15763			15
1112	245259	33	Cistus 'Greyswood pink'	1033	2018-05-11-12-33-31	0	1	x	25	0	36.3	23.1	35.8	23	36.4	0.122	15763			16
1113	245260	33	Cistus 'Greyswood pink'	1033	2018-05-11-12-33-33	0	1	x	25	0	36.3	23.1	35.8	23	36.4	0.122	15763			17
1114	245261	33	Cistus 'Greyswood pink'	1033	2018-05-11-12-33-35	0	1	x	25	0	36.3	23.1	35.8	23	36.4	0.122	15763			18
1115	245262	33	Cistus 'Greyswood pink'	1033	2018-05-11-12-33-37	0	1	x	25	0	36.3	23.1	35.8	23	36.4	0.122	15763			19
1116	245263	33	Cistus 'Greyswood pink'	1033	2018-05-11-12-33-39	0	1	x	25	0	36.3	23.1	35.8	23	36.4	0.122	15763			20
1117	245264	33	Cistus 'Greyswood pink'	1033	2018-05-11-12-33-41	0	1	x	25	0	36.3	23.1	35.8	23	36.4	0.122	15763			21
1118	245265	33	Cistus 'Greyswood pink'	1033	2018-05-11-12-33-43	0	1	x	25	0	36.3	23.1	35.7	23	36.3	0.03	15763			22
1119	245266	33	Cistus 'Greyswood pink'	1033	2018-05-11-12-33-45	0	1	x	25	0	36.3	23.1	35.7	23	36.3	0.03	15763			23
1120	245267	33	Cistus 'Greyswood pink'	1033	2018-05-11-12-33-47	0	1	x	25	0	36.3	23.1	35.7	23	36.3	0.03	15763			24
1121	245268	33	Cistus 'Greyswood pink'	1033	2018-05-11-12-33-49	0	1	x	25	0	36.3	23.1	35.7	23	36.3	0.03	15763			25
1122	245269	33	Cistus 'Greyswood pink'	1033	2018-05-11-12-33-51	0	1	x	25	0	36.3	23.1	35.8	23	36.4	0.122	15763			26
1123	245270	33	Cistus 'Greyswood pink'	1033	2018-05-11-12-33-53	0	1	x	25	0	36.3	23.1	35.7	23	36.3	0.03	15763			27
1124	245271	33	Cistus 'Greyswood pink'	1033	2018-05-11-12-33-55	0	1	x	25	0	36.3	23.1	35.8	23	36.4	0.122	15763			28
1125	245272	33	Cistus 'Greyswood pink'	1033	2018-05-11-12-33-57	0	1	x	25	0	36.3	23.1	35.8	23	36.4	0.122	15763			29
1126	245273	33	Cistus 'Greyswood pink'	1033	2018-05-11-12-33-59	0	1	x	25	0	36.3	23.1	35.8	23	36.4	0.122	15763			30
1127	245274	33	Cistus 'Greyswood pink'	1033	2018-05-11-12-34-01	0	1	x	25	0	36.3	23.1	35.8	23	36.4	0.122	15763			31
1128	245275	33	Cistus 'Greyswood pink'	1033	2018-05-11-12-34-03	0	1	x	25	0	36.3	23.1	35.7	23	36.3	0.03	15763			32
1129	245276	33	Cistus 'Greyswood pink'	1033	2018-05-11-12-34-05	0	1	x	25	0	36.3	23.1	35.7	23	36.3	0.03	15763			33
1130	245277	33	Cistus 'Greyswood pink'	1033	2018-05-11-12-34-07	0	1	x	25	0	36.3	23.1	35.7	23	36.3	0.03	15763			34
1131	245278	33	Cistus 'Greyswood pink'	1033	2018-05-11-12-34-09	0	1	x	25	0	36.3	23.1	35.8	23	36.4	0.122	15763			35
1132	245279	33	Cistus 'Greyswood pink'	1033	2018-05-11-12-34-11	0	1	x	25	0	36.3	23.1	35.8	23	36.4	0.122	15763			36
1133	245280	33	Cistus 'Greyswood pink'	1033	2018-05-11-12-34-13	0	1	x	25	0	36.3	23.1	35.8	23	36.4	0.122	15763			37
1134	245281	33	Cistus 'Greyswood pink'	1033	2018-05-11-12-34-15	0	1	x	25	0	36.3	23.1	35.8	23	36.4	0.122	15763			38
1135	245282	33	Cistus 'Greyswood pink'	1033	2018-05-11-12-34-17	0	1	x	25	0	36.3	23.1	35.7	23	36.3	0.03	15763			39
1136	245283	33	Cistus 'Greyswood pink'	1033	2018-05-11-12-34-19	0	1	x	25	0	36.3	23.1	35.7	23	36.3	0.03	15763			40
1137	245284	33	Cistus 'Greyswood pink'	1033	2018-05-11-12-34-21	0	1	x	25	0	36.3	23.1	35.7	23	36.3	0.03	15763			41
1138	245285	33	Cistus 'Greyswood pink'	1033	2018-05-11-12-34-23	0	1	x	25	0	36.2	23.1	35.8	23	36.4	0.222	15763			42
1139	245286	33	Cistus 'Greyswood pink'	1033	2018-05-11-12-34-25	0	1	x	25	0	36.3	23.1	35.7	23	36.3	0.03	15763			43
1140	245287	33	Cistus 'Greyswood pink'	1033	2018-05-11-12-34-27	0	1	x	25	0	36.3	23.1	35.7	23	36.3	0.03	15763			44
1141	245288	33	Cistus 'Greyswood pink'	1033	2018-05-11-12-34-29	0	1	x	25	0	36.2	23.1	35.7	23	36.3	0.13	15763			45
1142	245289	33	Cistus 'Greyswood pink'	1033	2018-05-11-12-34-31	0	1	x	25	0	36.2	23.1	35.7	23	36.3	0.13	15763			46
1143	245290	33	Cistus 'Greyswood pink'	1033	2018-05-11-12-34-33	0	1	x	25	0	36.3	23.1	35.7	23	36.3	0.03	15763			47
1144	245291	33	Cistus 'Greyswood pink'	1033	2018-05-11-12-34-35	0	1	x	25	0	36.2	23.1	35.7	23	36.3	0.13	15763			48
1145	245292	33	Cistus 'Greyswood pink'	1033	2018-05-11-12-34-37	0	1	x	25	0	36.3	23.1	35.7	23	36.3	0.03	15763			49
1146	245293	33	Cistus 'Greyswood pink'	1033	2018-05-11-12-34-39	0	1	x	25	0	36.3	23.1	35.7	23	36.3	0.03	15763			50
1147	245294	33	Cistus 'Greyswood pink'	1033	2018-05-11-12-34-41	0	1	x	25	0	36.3	23.1	35.7	23	36.3	0.03	15763			51
1148	245295	33	Cistus 'Greyswood pink'	1033	2018-05-11-12-34-43	0	1	x	25	0	36.3	23.1	35.7	23	36.3	0.03	15763			52
1149	245296	33	Cistus 'Greyswood pink'	1033	2018-05-11-12-34-45	0	1	x	25	0	36.3	23.1	35.7	23	36.3	0.03	15763			53
1150	245297	33	Cistus 'Greyswood pink'	1033	2018-05-11-12-34-47	0	1	x	25	0	36.2	23.1	35.7	23	36.3	0.13	15763			54
1151	245298	33	Cistus 'Greyswood pink'	1033	2018-05-11-12-34-49	0	1	x	25	0	36.3	23.1	35.7	23	36.3	0.03	15763			55
1152	245299	33	Cistus 'Greyswood pink'	1033	2018-05-11-12-34-51	0	1	x	25	0	36.3	23.1	35.7	23	36.3	0.03	15763			56
1153	245300	33	Cistus 'Greyswood pink'	1033	2018-05-11-12-34-53	0	1	x	25	0	36.3	23.1	35.7	23	36.3	0.03	15763			57
1154	245301	33	Cistus 'Greyswood pink'	1033	2018-05-11-12-34-55	0	1	x	25	0	36.2	23.1	35.7	23	36.3	0.13	15763			58
1155	245302	33	Cistus 'Greyswood pink'	1033	2018-05-11-12-34-57	0	1	x	25	0	36.3	23.1	35.7	23	36.3	0.03	15763			59
1156	245303	33	Cistus 'Greyswood pink'	1033	2018-05-11-12-34-59	0	1	x	25	0	36.3	23.1	35.7	23	36.3	0.03	15763			60
1157	245304	33	Cistus 'Greyswood pink'	1033	2018-05-11-12-35-01	0	1	x	25	0	36.3	23.1	35.7	23	36.3	0.03	15763			61
1158	245305	33	Cistus 'Greyswood pink'	1033	2018-05-11-12-35-03	0	1	x	25	0	36.3	23.1	35.7	23	36.3	0.03	15763			62
1159	245306	33	Cistus 'Greyswood pink'	1033	2018-05-11-12-35-05	0	1	x	25	0	36.3	23.1	35.7	23	36.3	0.03	15763			63
1160	245307	33	Cistus 'Greyswood pink'	1033	2018-05-11-12-35-07	0	1	x	25	0	36.3	23.1	35.7	23	36.3	0.03	15763			64
1161	245308	33	Cistus 'Greyswood pink'	1033	2018-05-11-12-35-09	0	1	x	25	0	36.3	23.1	35.7	23	36.3	0.03	15763			65
1162	245309	33	Cistus 'Greyswood pink'	1033	2018-05-11-12-35-11	0	1	x	25	0	36.3	23.1	35.7	23	36.3	0.03	15763			66
1163	245310	33	Cistus 'Greyswood pink'	1033	2018-05-11-12-35-13	0	1	x	25	0	36.3	23.1	35.7	23	36.3	0.03	15763			67
1164	245311	33	Cistus 'Greyswood pink'	1033	2018-05-11-12-35-15	0	1	x	25	0	36.3	23.1	35.7	23	36.3	0.03	15763			68
1165	245312	33	Cistus 'Greyswood pink'	1033	2018-05-11-12-35-17	0	1	x	25	0	36.3	23.1	35.7	23	36.3	0.03	15763			69
1166	245313	33	Cistus 'Greyswood pink'	1033	2018-05-11-12-35-19	0	1	x	25	0	36.3	23.1	35.7	23	36.3	0.03	15763			70
1167	245314	33	Cistus 'Greyswood pink'	1033	2018-05-11-12-35-21	0	1	x	25	0	36.3	23.1	35.7	23	36.3	0.03	15763			71
1168	245315	33	Cistus 'Greyswood pink'	1033	2018-05-11-12-35-23	0	1	x	25	0	36.3	23.1	35.7	23	36.3	0.03	15763			72
1169	245316	33	Cistus 'Greyswood pink'	1033	2018-05-11-12-35-25	0	1	x	25	0	36.2	23.1	35.6	23	36.2	0.039	15763			73
1170	245317	33	Cistus 'Greyswood pink'	1033	2018-05-11-12-35-27	0	1	x	25	0	36.2	23.1	35.6	23	36.2	0.039	15763			74
1171	245318	33	Cistus 'Greyswood pink'	1033	2018-05-11-12-35-29	0	1	x	25	0	36.2	23.1	35.6	23	36.2	0.039	15763			75
1172	245319	33	Cistus 'Greyswood pink'	1033	2018-05-11-12-35-31	0	1	x	25	0	36.2	23.1	35.6	23	36.2	0.039	15763			76
1173	245320	33	Cistus 'Greyswood pink'	1033	2018-05-11-12-35-34	0	1	x	25	0	36.2	23.1	35.6	23	36.2	0.039	15763			77
1174	245321	33	Cistus 'Greyswood pink'	1033	2018-05-11-12-35-36	0	1	x	25	0	36.2	23.1	35.7	23	36.3	0.13	15763			78
1175	245322	33	Cistus 'Greyswood pink'	1033	2018-05-11-12-35-38	0	1	x	25	0	36.2	23.1	35.6	23	36.2	0.039	15763			79
1176	245323	33	Cistus 'Greyswood pink'	1033	2018-05-11-12-35-40	0	1	x	25	0	36.2	23.1	35.7	23	36.3	0.13	15763			80
1177	245324	33	Cistus 'Greyswood pink'	1033	2018-05-11-12-35-42	0	1	x	25	0	36.2	23.1	35.7	23	36.3	0.13	15763			81
1178	245325	33	Cistus 'Greyswood pink'	1033	2018-05-11-12-35-44	0	1	x	25	0	36.2	23.1	35.7	23	36.3	0.13	15763			82
1179	245326	33	Cistus 'Greyswood pink'	1033	2018-05-11-12-35-46	0	1	x	25	0	36.2	23.1	35.7	23	36.3	0.13	15763			83
1180	245327	33	Cistus 'Greyswood pink'	1033	2018-05-11-12-35-48	0	1	x	25	0	36.2	23.1	35.7	23	36.3	0.13	15763			84
1181	245328	33	Cistus 'Greyswood pink'	1033	2018-05-11-12-35-50	0	1	x	25	0	36.2	23.1	35.6	23	36.2	0.039	15763			85
1182	245329	33	Cistus 'Greyswood pink'	1033	2018-05-11-12-35-52	0	1	x	25	0	36.2	23.1	35.6	23	36.2	0.039	15763			86
1183	245330	33	Cistus 'Greyswood pink'	1033	2018-05-11-12-35-54	0	1	x	25	0	36.2	23.1	35.6	23	36.2	0.039	15763			87
1184	245331	33	Cistus 'Greyswood pink'	1033	2018-05-11-12-35-56	0	1	x	25	0	36.2	23.1	35.6	23	36.2	0.039	15763			88
1185	245332	33	Cistus 'Greyswood pink'	1033	2018-05-11-12-35-58	0	1	x	25	0	36.2	23.1	35.6	23	36.2	0.039	15763			89
1186	245333	33	Cistus 'Greyswood pink'	1033	2018-05-11-12-36-00	0	1	x	25	0	36.2	23.1	35.6	23	36.2	0.039	15763			90
1187	245334	33	Cistus 'Greyswood pink'	1033	2018-05-11-12-36-02	0	1	x	25	0	36.2	23.1	35.6	23	36.2	0.039	15763	Last10	Here	91
1188	245335	33	Cistus 'Greyswood pink'	1033	2018-05-11-12-36-04	0	1	x	25	0	36.2	23.1	35.6	23	36.2	0.039	15763	Last10	Here	92
1189	245336	33	Cistus 'Greyswood pink'	1033	2018-05-11-12-36-06	0	1	x	25	0	36.2	23.1	35.6	23	36.2	0.039	15763	Last10	Here	93
1190	245337	33	Cistus 'Greyswood pink'	1033	2018-05-11-12-36-08	0	1	x	25	0	36.2	23.1	35.6	23	36.2	0.039	15763	Last10	Here	94
1191	245338	33	Cistus 'Greyswood pink'	1033	2018-05-11-12-36-10	0	1	x	25	0	36.2	23.1	35.6	23	36.2	0.039	15763	Last10	Here	95
1192	245339	33	Cistus 'Greyswood pink'	1033	2018-05-11-12-36-12	0	1	x	25	0	36.2	23.1	35.6	23	36.2	0.039	15763	Last10	Here	96
1193	245340	33	Cistus 'Greyswood pink'	1033	2018-05-11-12-36-14	0	1	x	25	0	36.2	23.1	35.6	23	36.2	0.039	15763	Last10	Here	97
1194	245341	33	Cistus 'Greyswood pink'	1033	2018-05-11-12-36-16	0	1	x	25	0	36.2	23.1	35.6	23	36.2	0.039	15763	Last10	Here	98
1195	245342	33	Cistus 'Greyswood pink'	1033	2018-05-11-12-36-18	0	1	x	25	0	36.1	23.1	35.6	23	36.2	0.139	15763	Last10	Here	99
1196	245343	33	Cistus 'Greyswood pink'	1033	2018-05-11-12-36-20	0	1	x	25	0	36.1	23.1	35.6	23	36.2	0.139	15763	Last10	Here	100
1197	245344	33	Cistus 'Greyswood pink'	1033	2018-05-11-12-36-52	0	1	x	30	0	36.1	23.1	35.5	23	36.1	0.047	15764	First10	Here	1
1198	245345	33	Cistus 'Greyswood pink'	1033	2018-05-11-12-36-54	0	1	x	30	0	36.1	23.1	35.5	23	36.1	0.047	15764	First10	Here	2
1199	245346	33	Cistus 'Greyswood pink'	1033	2018-05-11-12-36-56	0	1	x	30	0	36.1	23.1	35.6	23	36.2	0.139	15764	First10	Here	3
1200	245347	33	Cistus 'Greyswood pink'	1033	2018-05-11-12-36-58	0	1	x	30	0	36.1	23.1	35.5	23	36.1	0.047	15764	First10	Here	4
1201	245348	33	Cistus 'Greyswood pink'	1033	2018-05-11-12-37-00	0	1	x	30	0	36.1	23.1	35.5	23	36.1	0.047	15764	First10	Here	5
1202	245349	33	Cistus 'Greyswood pink'	1033	2018-05-11-12-37-02	0	1	x	30	0	36.1	23.1	35.5	23	36.1	0.047	15764	First10	Here	6
1203	245350	33	Cistus 'Greyswood pink'	1033	2018-05-11-12-37-04	0	1	x	30	0	36.1	23.1	35.5	23	36.1	0.047	15764	First10	Here	7
1204	245351	33	Cistus 'Greyswood pink'	1033	2018-05-11-12-37-06	0	1	x	30	0	36.1	23.1	35.5	23	36.1	0.047	15764	First10	Here	8
1205	245352	33	Cistus 'Greyswood pink'	1033	2018-05-11-12-37-08	0	1	x	30	0	36.1	23.1	35.5	23	36.1	0.047	15764	First10	Here	9
1206	245353	33	Cistus 'Greyswood pink'	1033	2018-05-11-12-37-10	0	1	x	30	0	36.1	23.1	35.5	23	36.1	0.047	15764	First10	Here	10
1207	245354	33	Cistus 'Greyswood pink'	1033	2018-05-11-12-37-12	0	1	x	30	0	36.1	23.1	35.5	23	36.1	0.047	15764			11
1208	245355	33	Cistus 'Greyswood pink'	1033	2018-05-11-12-37-14	0	1	x	30	0	36.1	23.1	35.5	23	36.1	0.047	15764			12
1209	245356	33	Cistus 'Greyswood pink'	1033	2018-05-11-12-37-16	0	1	x	30	0	36.1	23.1	35.5	23	36.1	0.047	15764			13
1210	245357	33	Cistus 'Greyswood pink'	1033	2018-05-11-12-37-18	0	1	x	30	0	36.1	23.1	35.5	23	36.1	0.047	15764			14
1211	245358	33	Cistus 'Greyswood pink'	1033	2018-05-11-12-37-20	0	1	x	30	0	36.1	23.1	35.5	23	36.1	0.047	15764			15
1212	245359	33	Cistus 'Greyswood pink'	1033	2018-05-11-12-37-22	0	1	x	30	0	36.1	23.1	35.5	23	36.1	0.047	15764			16
1213	245360	33	Cistus 'Greyswood pink'	1033	2018-05-11-12-37-24	0	1	x	30	0	36.1	23.1	35.5	23	36.1	0.047	15764			17
1214	245361	33	Cistus 'Greyswood pink'	1033	2018-05-11-12-37-26	0	1	x	30	0	36.1	23.1	35.5	23	36.1	0.047	15764			18
1215	245362	33	Cistus 'Greyswood pink'	1033	2018-05-11-12-37-28	0	1	x	30	0	36.1	23.1	35.5	23	36.1	0.047	15764			19
1216	245363	33	Cistus 'Greyswood pink'	1033	2018-05-11-12-37-30	0	1	x	30	0	36.1	23.1	35.5	23	36.1	0.047	15764			20
1217	245364	33	Cistus 'Greyswood pink'	1033	2018-05-11-12-37-32	0	1	x	30	0	36.1	23.1	35.4	23	36.1	-0.045	15764			21
1218	245365	33	Cistus 'Greyswood pink'	1033	2018-05-11-12-37-34	0	1	x	30	0	36.1	23.1	35.5	23	36.1	0.047	15764			22
1219	245366	33	Cistus 'Greyswood pink'	1033	2018-05-11-12-37-36	0	1	x	30	0	36.1	23.1	35.5	23	36.1	0.047	15764			23
1220	245367	33	Cistus 'Greyswood pink'	1033	2018-05-11-12-37-38	0	1	x	30	0	36.1	23.1	35.5	23	36.1	0.047	15764			24
1221	245368	33	Cistus 'Greyswood pink'	1033	2018-05-11-12-37-40	0	1	x	30	0	36.1	23.1	35.4	23	36.1	-0.045	15764			25
1222	245369	33	Cistus 'Greyswood pink'	1033	2018-05-11-12-37-42	0	1	x	30	0	36.1	23.1	35.4	23	36.1	-0.045	15764			26
1223	245370	33	Cistus 'Greyswood pink'	1033	2018-05-11-12-37-44	0	1	x	30	0	36.1	23.1	35.4	23	36.1	-0.045	15764			27
1224	245371	33	Cistus 'Greyswood pink'	1033	2018-05-11-12-37-46	0	1	x	30	0	36.1	23.1	35.5	23	36.1	0.047	15764			28
1225	245372	33	Cistus 'Greyswood pink'	1033	2018-05-11-12-37-48	0	1	x	30	0	36.1	23.1	35.5	23	36.1	0.047	15764			29
1226	245373	33	Cistus 'Greyswood pink'	1033	2018-05-11-12-37-50	0	1	x	30	0	36.1	23.1	35.5	23	36.1	0.047	15764			30
1227	245374	33	Cistus 'Greyswood pink'	1033	2018-05-11-12-37-52	0	1	x	30	0	36.1	23.1	35.5	23	36.1	0.047	15764			31
1228	245375	33	Cistus 'Greyswood pink'	1033	2018-05-11-12-37-54	0	1	x	30	0	36.1	23.1	35.4	23	36.1	-0.045	15764			32
1229	245376	33	Cistus 'Greyswood pink'	1033	2018-05-11-12-37-56	0	1	x	30	0	36.1	23.1	35.4	23	36.1	-0.045	15764			33
1230	245377	33	Cistus 'Greyswood pink'	1033	2018-05-11-12-37-58	0	1	x	30	0	36.1	23.1	35.5	23	36.1	0.047	15764			34
1231	245378	33	Cistus 'Greyswood pink'	1033	2018-05-11-12-38-00	0	1	x	30	0	36.1	23.1	35.5	23	36.1	0.047	15764			35
1232	245379	33	Cistus 'Greyswood pink'	1033	2018-05-11-12-38-02	0	1	x	30	0	36.1	23.1	35.5	23	36.1	0.047	15764			36
1233	245380	33	Cistus 'Greyswood pink'	1033	2018-05-11-12-38-04	0	1	x	30	0	36.1	23.1	35.4	23	36.1	-0.045	15764			37
1234	245381	33	Cistus 'Greyswood pink'	1033	2018-05-11-12-38-06	0	1	x	30	0	36.1	23.1	35.5	23	36.1	0.047	15764			38
1235	245382	33	Cistus 'Greyswood pink'	1033	2018-05-11-12-38-08	0	1	x	30	0	36.1	23.1	35.4	23	36.1	-0.045	15764			39
1236	245383	33	Cistus 'Greyswood pink'	1033	2018-05-11-12-38-10	0	1	x	30	0	36.1	23.1	35.4	23	36.1	-0.045	15764			40
1237	245384	33	Cistus 'Greyswood pink'	1033	2018-05-11-12-38-12	0	1	x	30	0	36.1	23.1	35.4	23	36.1	-0.045	15764			41
1238	245385	33	Cistus 'Greyswood pink'	1033	2018-05-11-12-38-14	0	1	x	30	0	36.1	23.1	35.4	23	36.1	-0.045	15764			42
1239	245386	33	Cistus 'Greyswood pink'	1033	2018-05-11-12-38-16	0	1	x	30	0	36.1	23.1	35.4	23	36.1	-0.045	15764			43
1240	245387	33	Cistus 'Greyswood pink'	1033	2018-05-11-12-38-18	0	1	x	30	0	36.1	23.1	35.4	23	36.1	-0.045	15764			44
1241	245388	33	Cistus 'Greyswood pink'	1033	2018-05-11-12-38-20	0	1	x	30	0	36.1	23.1	35.4	23	36.1	-0.045	15764			45
1242	245389	33	Cistus 'Greyswood pink'	1033	2018-05-11-12-38-22	0	1	x	30	0	36.1	23.1	35.4	23	36.1	-0.045	15764			46
1243	245390	33	Cistus 'Greyswood pink'	1033	2018-05-11-12-38-24	0	1	x	30	0	36.1	23.1	35.4	23	36.1	-0.045	15764			47
1244	245391	33	Cistus 'Greyswood pink'	1033	2018-05-11-12-38-26	0	1	x	30	0	36	23.1	35.4	23	36.1	0.055	15764			48
1245	245392	33	Cistus 'Greyswood pink'	1033	2018-05-11-12-38-28	0	1	x	30	0	36	23.1	35.4	23	36.1	0.055	15764			49
1246	245393	33	Cistus 'Greyswood pink'	1033	2018-05-11-12-38-30	0	1	x	30	0	36	23.1	35.4	23	36.1	0.055	15764			50
1247	245394	33	Cistus 'Greyswood pink'	1033	2018-05-11-12-38-32	0	1	x	30	0	36	23.1	35.4	23	36.1	0.055	15764			51
1248	245395	33	Cistus 'Greyswood pink'	1033	2018-05-11-12-38-34	0	1	x	30	0	36	23.1	35.4	23	36.1	0.055	15764			52
1249	245396	33	Cistus 'Greyswood pink'	1033	2018-05-11-12-38-36	0	1	x	30	0	36	23.1	35.4	23	36.1	0.055	15764			53
1250	245397	33	Cistus 'Greyswood pink'	1033	2018-05-11-12-38-38	0	1	x	30	0	36	23.1	35.5	23	36.1	0.147	15764			54
1251	245398	33	Cistus 'Greyswood pink'	1033	2018-05-11-12-38-40	0	1	x	30	0	36	23.1	35.4	23	36.1	0.055	15764			55
1252	245399	33	Cistus 'Greyswood pink'	1033	2018-05-11-12-38-42	0	1	x	30	0	36	23.1	35.4	23	36.1	0.055	15764			56
1253	245400	33	Cistus 'Greyswood pink'	1033	2018-05-11-12-38-44	0	1	x	30	0	36	23.1	35.4	23	36.1	0.055	15764			57
1254	245401	33	Cistus 'Greyswood pink'	1033	2018-05-11-12-38-46	0	1	x	30	0	36	23.1	35.5	23	36.1	0.147	15764			58
1255	245402	33	Cistus 'Greyswood pink'	1033	2018-05-11-12-38-48	0	1	x	30	0	36	23.1	35.4	23	36.1	0.055	15764			59
1256	245403	33	Cistus 'Greyswood pink'	1033	2018-05-11-12-38-50	0	1	x	30	0	36	23.1	35.4	23	36.1	0.055	15764			60
1257	245404	33	Cistus 'Greyswood pink'	1033	2018-05-11-12-38-52	0	1	x	30	0	36	23.1	35.4	23	36.1	0.055	15764			61
1258	245405	33	Cistus 'Greyswood pink'	1033	2018-05-11-12-38-54	0	1	x	30	0	36.1	23.1	35.4	23	36.1	-0.045	15764			62
1259	245406	33	Cistus 'Greyswood pink'	1033	2018-05-11-12-38-56	0	1	x	30	0	36.1	23.1	35.4	23	36.1	-0.045	15764			63
1260	245407	33	Cistus 'Greyswood pink'	1033	2018-05-11-12-38-58	0	1	x	30	0	36	23.1	35.4	23	36.1	0.055	15764			64
1261	245408	33	Cistus 'Greyswood pink'	1033	2018-05-11-12-39-00	0	1	x	30	0	36	23.1	35.4	23	36.1	0.055	15764			65
1262	245409	33	Cistus 'Greyswood pink'	1033	2018-05-11-12-39-02	0	1	x	30	0	36	23.1	35.4	23	36.1	0.055	15764			66
1263	245410	33	Cistus 'Greyswood pink'	1033	2018-05-11-12-39-04	0	1	x	30	0	36	23.1	35.4	23	36.1	0.055	15764			67
1264	245411	33	Cistus 'Greyswood pink'	1033	2018-05-11-12-39-06	0	1	x	30	0	36	23.1	35.4	23	36.1	0.055	15764			68
1265	245412	33	Cistus 'Greyswood pink'	1033	2018-05-11-12-39-08	0	1	x	30	0	36	23.1	35.4	23	36.1	0.055	15764			69
1266	245413	33	Cistus 'Greyswood pink'	1033	2018-05-11-12-39-10	0	1	x	30	0	36	23.1	35.4	23	36.1	0.055	15764			70
1267	245414	33	Cistus 'Greyswood pink'	1033	2018-05-11-12-39-12	0	1	x	30	0	36	23.1	35.4	23	36.1	0.055	15764			71
1268	245415	33	Cistus 'Greyswood pink'	1033	2018-05-11-12-39-14	0	1	x	30	0	36	23.1	35.4	23	36.1	0.055	15764			72
1269	245416	33	Cistus 'Greyswood pink'	1033	2018-05-11-12-39-16	0	1	x	30	0	36	23.1	35.4	23	36.1	0.055	15764			73
1270	245417	33	Cistus 'Greyswood pink'	1033	2018-05-11-12-39-18	0	1	x	30	0	36	23.1	35.4	23	36.1	0.055	15764			74
1271	245418	33	Cistus 'Greyswood pink'	1033	2018-05-11-12-39-20	0	1	x	30	0	36	23.1	35.4	23	36.1	0.055	15764			75
1272	245419	33	Cistus 'Greyswood pink'	1033	2018-05-11-12-39-22	0	1	x	30	0	36	23.1	35.4	23	36.1	0.055	15764			76
1273	245420	33	Cistus 'Greyswood pink'	1033	2018-05-11-12-39-24	0	1	x	30	0	36	23.1	35.4	23	36.1	0.055	15764			77
1274	245421	33	Cistus 'Greyswood pink'	1033	2018-05-11-12-39-26	0	1	x	30	0	36	23.1	35.4	23	36.1	0.055	15764			78
1275	245422	33	Cistus 'Greyswood pink'	1033	2018-05-11-12-39-28	0	1	x	30	0	36	23.1	35.4	23	36.1	0.055	15764			79
1276	245423	33	Cistus 'Greyswood pink'	1033	2018-05-11-12-39-30	0	1	x	30	0	36	23.1	35.4	23	36.1	0.055	15764			80
1277	245424	33	Cistus 'Greyswood pink'	1033	2018-05-11-12-39-32	0	1	x	30	0	36	23.1	35.4	23	36.1	0.055	15764			81
1278	245425	33	Cistus 'Greyswood pink'	1033	2018-05-11-12-39-34	0	1	x	30	0	36	23.1	35.4	23	36.1	0.055	15764			82
1279	245426	33	Cistus 'Greyswood pink'	1033	2018-05-11-12-39-36	0	1	x	30	0	36	23.1	35.4	23	36.1	0.055	15764			83
1280	245427	33	Cistus 'Greyswood pink'	1033	2018-05-11-12-39-38	0	1	x	30	0	36	23.1	35.4	23	36.1	0.055	15764			84
1281	245428	33	Cistus 'Greyswood pink'	1033	2018-05-11-12-39-40	0	1	x	30	0	36	23.1	35.4	23	36.1	0.055	15764			85
1282	245429	33	Cistus 'Greyswood pink'	1033	2018-05-11-12-39-42	0	1	x	30	0	36	23.1	35.4	23	36.1	0.055	15764			86
1283	245430	33	Cistus 'Greyswood pink'	1033	2018-05-11-12-39-44	0	1	x	30	0	36	23.1	35.4	23	36.1	0.055	15764			87
1284	245431	33	Cistus 'Greyswood pink'	1033	2018-05-11-12-39-46	0	1	x	30	0	36	23.1	35.4	23	36.1	0.055	15764			88
1285	245432	33	Cistus 'Greyswood pink'	1033	2018-05-11-12-39-48	0	1	x	30	0	36	23.1	35.4	23	36.1	0.055	15764			89
1286	245433	33	Cistus 'Greyswood pink'	1033	2018-05-11-12-39-50	0	1	x	30	0	36	23.1	35.4	23	36.1	0.055	15764			90
1287	245434	33	Cistus 'Greyswood pink'	1033	2018-05-11-12-39-52	0	1	x	30	0	36	23.1	35.4	23	36.1	0.055	15764	Last10	Here	91
1288	245435	33	Cistus 'Greyswood pink'	1033	2018-05-11-12-39-54	0	1	x	30	0	36	23.1	35.3	23	36	-0.036	15764	Last10	Here	92
1289	245436	33	Cistus 'Greyswood pink'	1033	2018-05-11-12-39-56	0	1	x	30	0	36	23.1	35.4	23	36.1	0.055	15764	Last10	Here	93
1290	245437	33	Cistus 'Greyswood pink'	1033	2018-05-11-12-39-58	0	1	x	30	0	36	23.1	35.4	23	36.1	0.055	15764	Last10	Here	94
1291	245438	33	Cistus 'Greyswood pink'	1033	2018-05-11-12-40-00	0	1	x	30	0	36	23.1	35.3	23	36	-0.036	15764	Last10	Here	95
1292	245439	33	Cistus 'Greyswood pink'	1033	2018-05-11-12-40-02	0	1	x	30	0	36	23.1	35.3	23	36	-0.036	15764	Last10	Here	96
1293	245440	33	Cistus 'Greyswood pink'	1033	2018-05-11-12-40-04	0	1	x	30	0	36	23.1	35.3	23	36	-0.036	15764	Last10	Here	97
1294	245441	33	Cistus 'Greyswood pink'	1033	2018-05-11-12-40-06	0	1	x	30	0	36	23.1	35.4	23	36.1	0.055	15764	Last10	Here	98
1295	245442	33	Cistus 'Greyswood pink'	1033	2018-05-11-12-40-08	0	1	x	30	0	36	23.1	35.3	23	36	-0.036	15764	Last10	Here	99
1296	245443	33	Cistus 'Greyswood pink'	1033	2018-05-11-12-40-10	0	1	x	30	0	36	23.1	35.3	23	36	-0.036	15764	Last10	Here	100
1297	245444	33	Cistus 'Greyswood pink'	1033	2018-05-11-12-40-42	0	1	z	0	5	36	23.1	35.3	23	36	-0.036	15765	First10	Here	1
1298	245445	33	Cistus 'Greyswood pink'	1033	2018-05-11-12-40-44	0	1	z	0	5	36	23.1	35.3	23	36	-0.036	15765	First10	Here	2
1299	245446	33	Cistus 'Greyswood pink'	1033	2018-05-11-12-40-46	0	1	z	0	5	36	23.1	35.3	23	36	-0.036	15765	First10	Here	3
1300	245447	33	Cistus 'Greyswood pink'	1033	2018-05-11-12-40-49	0	1	z	0	5	36	23.1	35.3	23	36	-0.036	15765	First10	Here	4
1301	245448	33	Cistus 'Greyswood pink'	1033	2018-05-11-12-40-51	0	1	z	0	5	36	23.1	35.3	23	36	-0.036	15765	First10	Here	5
1302	245449	33	Cistus 'Greyswood pink'	1033	2018-05-11-12-40-53	0	1	z	0	5	36	23.1	35.3	23	36	-0.036	15765	First10	Here	6
1303	245450	33	Cistus 'Greyswood pink'	1033	2018-05-11-12-40-55	0	1	z	0	5	36	23.1	35.3	23	36	-0.036	15765	First10	Here	7
1304	245451	33	Cistus 'Greyswood pink'	1033	2018-05-11-12-40-57	0	1	z	0	5	36	23.1	35.4	23	36.1	0.055	15765	First10	Here	8
1305	245452	33	Cistus 'Greyswood pink'	1033	2018-05-11-12-40-59	0	1	z	0	5	36	23.1	35.4	23	36.1	0.055	15765	First10	Here	9
1306	245453	33	Cistus 'Greyswood pink'	1033	2018-05-11-12-41-01	0	1	z	0	5	36	23.1	35.3	23	36	-0.036	15765	First10	Here	10
1307	245454	33	Cistus 'Greyswood pink'	1033	2018-05-11-12-41-03	0	1	z	0	5	36	23.1	35.4	23	36.1	0.055	15765			11
1308	245455	33	Cistus 'Greyswood pink'	1033	2018-05-11-12-41-05	0	1	z	0	5	36	23.1	35.3	23	36	-0.036	15765			12
1309	245456	33	Cistus 'Greyswood pink'	1033	2018-05-11-12-41-07	0	1	z	0	5	36	23.1	35.4	23	36.1	0.055	15765			13
1310	245457	33	Cistus 'Greyswood pink'	1033	2018-05-11-12-41-09	0	1	z	0	5	35.9	23.1	35.4	23	36.1	0.155	15765			14
1311	245458	33	Cistus 'Greyswood pink'	1033	2018-05-11-12-41-11	0	1	z	0	5	35.9	23.1	35.4	23	36.1	0.155	15765			15
1312	245459	33	Cistus 'Greyswood pink'	1033	2018-05-11-12-41-13	0	1	z	0	5	35.9	23.1	35.4	23	36.1	0.155	15765			16
1313	245460	33	Cistus 'Greyswood pink'	1033	2018-05-11-12-41-15	0	1	z	0	5	35.9	23.1	35.4	23	36.1	0.155	15765			17
1314	245461	33	Cistus 'Greyswood pink'	1033	2018-05-11-12-41-17	0	1	z	0	5	35.9	23.1	35.4	23	36.1	0.155	15765			18
1315	245462	33	Cistus 'Greyswood pink'	1033	2018-05-11-12-41-19	0	1	z	0	5	35.9	23.1	35.4	23	36.1	0.155	15765			19
1316	245463	33	Cistus 'Greyswood pink'	1033	2018-05-11-12-41-21	0	1	z	0	5	35.9	23.1	35.4	23	36.1	0.155	15765			20
1317	245464	33	Cistus 'Greyswood pink'	1033	2018-05-11-12-41-23	0	1	z	0	5	35.9	23.1	35.4	23	36.1	0.155	15765			21
1318	245465	33	Cistus 'Greyswood pink'	1033	2018-05-11-12-41-25	0	1	z	0	5	35.9	23.1	35.3	23	36	0.064	15765			22
1319	245466	33	Cistus 'Greyswood pink'	1033	2018-05-11-12-41-27	0	1	z	0	5	35.9	23.1	35.3	23	36	0.064	15765			23
1320	245467	33	Cistus 'Greyswood pink'	1033	2018-05-11-12-41-29	0	1	z	0	5	35.9	23.1	35.3	23	36	0.064	15765			24
1321	245468	33	Cistus 'Greyswood pink'	1033	2018-05-11-12-41-31	0	1	z	0	5	35.9	23.1	35.3	23	36	0.064	15765			25
1322	245469	33	Cistus 'Greyswood pink'	1033	2018-05-11-12-41-33	0	1	z	0	5	35.9	23.1	35.3	23	36	0.064	15765			26
1323	245470	33	Cistus 'Greyswood pink'	1033	2018-05-11-12-41-35	0	1	z	0	5	35.9	23.1	35.3	23	36	0.064	15765			27
1324	245471	33	Cistus 'Greyswood pink'	1033	2018-05-11-12-41-37	0	1	z	0	5	35.9	23.1	35.3	23	36	0.064	15765			28
1325	245472	33	Cistus 'Greyswood pink'	1033	2018-05-11-12-41-39	0	1	z	0	5	35.9	23.1	35.3	23	36	0.064	15765			29
1326	245473	33	Cistus 'Greyswood pink'	1033	2018-05-11-12-41-41	0	1	z	0	5	35.9	23.1	35.3	23	36	0.064	15765			30
1327	245474	33	Cistus 'Greyswood pink'	1033	2018-05-11-12-41-43	0	1	z	0	5	35.9	23.1	35.3	23	36	0.064	15765			31
1328	245475	33	Cistus 'Greyswood pink'	1033	2018-05-11-12-41-45	0	1	z	0	5	35.9	23.1	35.3	23	36	0.064	15765			32
1329	245476	33	Cistus 'Greyswood pink'	1033	2018-05-11-12-41-47	0	1	z	0	5	35.9	23.1	35.4	23	36.1	0.155	15765			33
1330	245477	33	Cistus 'Greyswood pink'	1033	2018-05-11-12-41-49	0	1	z	0	5	35.9	23.1	35.4	23	36.1	0.155	15765			34
1331	245478	33	Cistus 'Greyswood pink'	1033	2018-05-11-12-41-51	0	1	z	0	5	35.9	23.1	35.3	23	36	0.064	15765			35
1332	245479	33	Cistus 'Greyswood pink'	1033	2018-05-11-12-41-53	0	1	z	0	5	35.9	23.1	35.3	23	36	0.064	15765			36
1333	245480	33	Cistus 'Greyswood pink'	1033	2018-05-11-12-41-55	0	1	z	0	5	35.9	23.1	35.4	23	36.1	0.155	15765			37
1334	245481	33	Cistus 'Greyswood pink'	1033	2018-05-11-12-41-57	0	1	z	0	5	35.9	23.1	35.3	23	36	0.064	15765			38
1335	245482	33	Cistus 'Greyswood pink'	1033	2018-05-11-12-41-59	0	1	z	0	5	35.9	23.1	35.3	23	36	0.064	15765			39
1336	245483	33	Cistus 'Greyswood pink'	1033	2018-05-11-12-42-01	0	1	z	0	5	35.9	23.1	35.3	23	36	0.064	15765			40
1337	245484	33	Cistus 'Greyswood pink'	1033	2018-05-11-12-42-03	0	1	z	0	5	35.9	23.1	35.3	23	36	0.064	15765			41
1338	245485	33	Cistus 'Greyswood pink'	1033	2018-05-11-12-42-05	0	1	z	0	5	35.9	23.1	35.3	23	36	0.064	15765			42
1339	245486	33	Cistus 'Greyswood pink'	1033	2018-05-11-12-42-07	0	1	z	0	5	35.9	23.1	35.4	23	36.1	0.155	15765			43
1340	245487	33	Cistus 'Greyswood pink'	1033	2018-05-11-12-42-09	0	1	z	0	5	35.9	23.1	35.4	23	36.1	0.155	15765			44
1341	245488	33	Cistus 'Greyswood pink'	1033	2018-05-11-12-42-11	0	1	z	0	5	35.9	23.1	35.4	23	36.1	0.155	15765			45
1342	245489	33	Cistus 'Greyswood pink'	1033	2018-05-11-12-42-13	0	1	z	0	5	35.8	23.1	35.3	23	36	0.164	15765			46
1343	245490	33	Cistus 'Greyswood pink'	1033	2018-05-11-12-42-15	0	1	z	0	5	35.9	23.1	35.3	23	36	0.064	15765			47
1344	245491	33	Cistus 'Greyswood pink'	1033	2018-05-11-12-42-17	0	1	z	0	5	35.9	23.1	35.3	23	36	0.064	15765			48
1345	245492	33	Cistus 'Greyswood pink'	1033	2018-05-11-12-42-19	0	1	z	0	5	35.8	23.1	35.3	23	36	0.164	15765			49
1346	245493	33	Cistus 'Greyswood pink'	1033	2018-05-11-12-42-21	0	1	z	0	5	35.8	23.1	35.3	23	36	0.164	15765			50
1347	245494	33	Cistus 'Greyswood pink'	1033	2018-05-11-12-42-23	0	1	z	0	5	35.8	23.1	35.3	23	36	0.164	15765			51
1348	245495	33	Cistus 'Greyswood pink'	1033	2018-05-11-12-42-25	0	1	z	0	5	35.8	23.1	35.4	23	36.1	0.255	15765			52
1349	245496	33	Cistus 'Greyswood pink'	1033	2018-05-11-12-42-27	0	1	z	0	5	35.8	23.1	35.4	23	36.1	0.255	15765			53
1350	245497	33	Cistus 'Greyswood pink'	1033	2018-05-11-12-42-29	0	1	z	0	5	35.8	23.1	35.3	23	36	0.164	15765			54
1351	245498	33	Cistus 'Greyswood pink'	1033	2018-05-11-12-42-31	0	1	z	0	5	35.8	23.1	35.3	23	36	0.164	15765			55
1352	245499	33	Cistus 'Greyswood pink'	1033	2018-05-11-12-42-33	0	1	z	0	5	35.8	23.1	35.3	23	36	0.164	15765			56
1353	245500	33	Cistus 'Greyswood pink'	1033	2018-05-11-12-42-35	0	1	z	0	5	35.8	23.1	35.3	23	36	0.164	15765			57
1354	245501	33	Cistus 'Greyswood pink'	1033	2018-05-11-12-42-37	0	1	z	0	5	35.8	23.1	35.3	23	36	0.164	15765			58
1355	245502	33	Cistus 'Greyswood pink'	1033	2018-05-11-12-42-39	0	1	z	0	5	35.8	23.1	35.3	23	36	0.164	15765			59
1356	245503	33	Cistus 'Greyswood pink'	1033	2018-05-11-12-42-41	0	1	z	0	5	35.8	23.1	35.3	23	36	0.164	15765			60
1357	245504	33	Cistus 'Greyswood pink'	1033	2018-05-11-12-42-43	0	1	z	0	5	35.8	23.1	35.3	23	36	0.164	15765			61
1358	245505	33	Cistus 'Greyswood pink'	1033	2018-05-11-12-42-45	0	1	z	0	5	35.8	23.1	35.3	23	36	0.164	15765			62
1359	245506	33	Cistus 'Greyswood pink'	1033	2018-05-11-12-42-47	0	1	z	0	5	35.8	23.1	35.3	23	36	0.164	15765			63
1360	245507	33	Cistus 'Greyswood pink'	1033	2018-05-11-12-42-49	0	1	z	0	5	35.8	23.1	35.3	23	36	0.164	15765			64
1361	245508	33	Cistus 'Greyswood pink'	1033	2018-05-11-12-42-51	0	1	z	0	5	35.8	23.1	35.3	23	36	0.164	15765			65
1362	245509	33	Cistus 'Greyswood pink'	1033	2018-05-11-12-42-53	0	1	z	0	5	35.8	23.1	35.3	23	36	0.164	15765			66
1363	245510	33	Cistus 'Greyswood pink'	1033	2018-05-11-12-42-55	0	1	z	0	5	35.8	23.1	35.3	23	36	0.164	15765			67
1364	245511	33	Cistus 'Greyswood pink'	1033	2018-05-11-12-42-57	0	1	z	0	5	35.8	23.1	35.3	23	36	0.164	15765			68
1365	245512	33	Cistus 'Greyswood pink'	1033	2018-05-11-12-42-59	0	1	z	0	5	35.8	23.1	35.3	23	36	0.164	15765			69
1366	245513	33	Cistus 'Greyswood pink'	1033	2018-05-11-12-43-01	0	1	z	0	5	35.8	23.1	35.3	23	36	0.164	15765			70
1367	245514	33	Cistus 'Greyswood pink'	1033	2018-05-11-12-43-03	0	1	z	0	5	35.8	23.1	35.3	23	36	0.164	15765			71
1368	245515	33	Cistus 'Greyswood pink'	1033	2018-05-11-12-43-05	0	1	z	0	5	35.8	23.1	35.3	23	36	0.164	15765			72
1369	245516	33	Cistus 'Greyswood pink'	1033	2018-05-11-12-43-07	0	1	z	0	5	35.8	23.1	35.3	23	36	0.164	15765			73
1370	245517	33	Cistus 'Greyswood pink'	1033	2018-05-11-12-43-09	0	1	z	0	5	35.8	23.1	35.3	23	36	0.164	15765			74
1371	245518	33	Cistus 'Greyswood pink'	1033	2018-05-11-12-43-11	0	1	z	0	5	35.8	23.1	35.3	23	36	0.164	15765			75
1372	245519	33	Cistus 'Greyswood pink'	1033	2018-05-11-12-43-13	0	1	z	0	5	35.8	23.1	35.3	23	36	0.164	15765			76
1373	245520	33	Cistus 'Greyswood pink'	1033	2018-05-11-12-43-15	0	1	z	0	5	35.8	23.1	35.3	23	36	0.164	15765			77
1374	245521	33	Cistus 'Greyswood pink'	1033	2018-05-11-12-43-17	0	1	z	0	5	35.8	23.1	35.3	23	36	0.164	15765			78
1375	245522	33	Cistus 'Greyswood pink'	1033	2018-05-11-12-43-19	0	1	z	0	5	35.8	23.1	35.3	23	36	0.164	15765			79
1376	245523	33	Cistus 'Greyswood pink'	1033	2018-05-11-12-43-21	0	1	z	0	5	35.8	23.1	35.3	23	36	0.164	15765			80
1377	245524	33	Cistus 'Greyswood pink'	1033	2018-05-11-12-43-23	0	1	z	0	5	35.8	23.1	35.3	23	36	0.164	15765			81
1378	245525	33	Cistus 'Greyswood pink'	1033	2018-05-11-12-43-25	0	1	z	0	5	35.8	23.1	35.3	23	36	0.164	15765			82
1379	245526	33	Cistus 'Greyswood pink'	1033	2018-05-11-12-43-27	0	1	z	0	5	35.8	23.1	35.3	23	36	0.164	15765			83
1380	245527	33	Cistus 'Greyswood pink'	1033	2018-05-11-12-43-29	0	1	z	0	5	35.8	23.1	35.3	23	36	0.164	15765			84
1381	245528	33	Cistus 'Greyswood pink'	1033	2018-05-11-12-43-31	0	1	z	0	5	35.8	23.1	35.3	23	36	0.164	15765			85
1382	245529	33	Cistus 'Greyswood pink'	1033	2018-05-11-12-43-33	0	1	z	0	5	35.8	23.1	35.3	23	36	0.164	15765			86
1383	245530	33	Cistus 'Greyswood pink'	1033	2018-05-11-12-43-35	0	1	z	0	5	35.8	23.1	35.3	23	36	0.164	15765			87
1384	245531	33	Cistus 'Greyswood pink'	1033	2018-05-11-12-43-37	0	1	z	0	5	35.8	23.1	35.3	23	36	0.164	15765			88
1385	245532	33	Cistus 'Greyswood pink'	1033	2018-05-11-12-43-39	0	1	z	0	5	35.8	23.1	35.3	23	36	0.164	15765			89
1386	245533	33	Cistus 'Greyswood pink'	1033	2018-05-11-12-43-41	0	1	z	0	5	35.8	23.1	35.3	23	36	0.164	15765			90
1387	245534	33	Cistus 'Greyswood pink'	1033	2018-05-11-12-43-43	0	1	z	0	5	35.8	23.1	35.3	23	36	0.164	15765	Last10	Here	91
1388	245535	33	Cistus 'Greyswood pink'	1033	2018-05-11-12-43-45	0	1	z	0	5	35.8	23.1	35.3	23	36	0.164	15765	Last10	Here	92
1389	245536	33	Cistus 'Greyswood pink'	1033	2018-05-11-12-43-47	0	1	z	0	5	35.8	23.1	35.3	23	36	0.164	15765	Last10	Here	93
1390	245537	33	Cistus 'Greyswood pink'	1033	2018-05-11-12-43-49	0	1	z	0	5	35.8	23.1	35.3	23	36	0.164	15765	Last10	Here	94
1391	245538	33	Cistus 'Greyswood pink'	1033	2018-05-11-12-43-51	0	1	z	0	5	35.8	23.1	35.2	23	35.9	0.072	15765	Last10	Here	95
1392	245539	33	Cistus 'Greyswood pink'	1033	2018-05-11-12-43-53	0	1	z	0	5	35.8	23.1	35.2	23	35.9	0.072	15765	Last10	Here	96
1393	245540	33	Cistus 'Greyswood pink'	1033	2018-05-11-12-43-55	0	1	z	0	5	35.8	23.1	35.3	23	36	0.164	15765	Last10	Here	97
1394	245541	33	Cistus 'Greyswood pink'	1033	2018-05-11-12-43-57	0	1	z	0	5	35.8	23.1	35.3	23	36	0.164	15765	Last10	Here	98
1395	245542	33	Cistus 'Greyswood pink'	1033	2018-05-11-12-43-59	0	1	z	0	5	35.8	23.1	35.3	23	36	0.164	15765	Last10	Here	99
1396	245543	33	Cistus 'Greyswood pink'	1033	2018-05-11-12-44-01	0	1	z	0	5	35.7	23.1	35.3	23	36	0.264	15765	Last10	Here	100
1397	245544	33	Cistus 'Greyswood pink'	1033	2018-05-11-12-44-33	0	1	z	0	10	35.8	23.1	35.2	22.9	35.9	0.072	15766	First10	Here	1
1398	245545	33	Cistus 'Greyswood pink'	1033	2018-05-11-12-44-35	0	1	z	0	10	35.8	23.1	35.2	23	35.9	0.072	15766	First10	Here	2
1399	245546	33	Cistus 'Greyswood pink'	1033	2018-05-11-12-44-37	0	1	z	0	10	35.8	23.1	35.2	23	35.9	0.072	15766	First10	Here	3
1400	245547	33	Cistus 'Greyswood pink'	1033	2018-05-11-12-44-39	0	1	z	0	10	35.8	23.1	35.2	23	35.9	0.072	15766	First10	Here	4
1401	245548	33	Cistus 'Greyswood pink'	1033	2018-05-11-12-44-41	0	1	z	0	10	35.8	23.1	35.3	23	36	0.164	15766	First10	Here	5
1402	245549	33	Cistus 'Greyswood pink'	1033	2018-05-11-12-44-43	0	1	z	0	10	35.8	23.1	35.3	23	36	0.164	15766	First10	Here	6
1403	245550	33	Cistus 'Greyswood pink'	1033	2018-05-11-12-44-45	0	1	z	0	10	35.8	23.1	35.2	23	35.9	0.072	15766	First10	Here	7
1404	245551	33	Cistus 'Greyswood pink'	1033	2018-05-11-12-44-47	0	1	z	0	10	35.8	23.1	35.2	23	35.9	0.072	15766	First10	Here	8
1405	245552	33	Cistus 'Greyswood pink'	1033	2018-05-11-12-44-49	0	1	z	0	10	35.8	23.1	35.2	23	35.9	0.072	15766	First10	Here	9
1406	245553	33	Cistus 'Greyswood pink'	1033	2018-05-11-12-44-51	0	1	z	0	10	35.8	23.1	35.2	23	35.9	0.072	15766	First10	Here	10
1407	245554	33	Cistus 'Greyswood pink'	1033	2018-05-11-12-44-53	0	1	z	0	10	35.8	23.1	35.2	23	35.9	0.072	15766			11
1408	245555	33	Cistus 'Greyswood pink'	1033	2018-05-11-12-44-55	0	1	z	0	10	35.8	23.1	35.2	23	35.9	0.072	15766			12
1409	245556	33	Cistus 'Greyswood pink'	1033	2018-05-11-12-44-57	0	1	z	0	10	35.8	23.1	35.1	23	35.8	-0.019	15766			13
1410	245557	33	Cistus 'Greyswood pink'	1033	2018-05-11-12-44-59	0	1	z	0	10	35.8	23.1	35.1	23	35.8	-0.019	15766			14
1411	245558	33	Cistus 'Greyswood pink'	1033	2018-05-11-12-45-01	0	1	z	0	10	35.8	23.1	35.1	23	35.8	-0.019	15766			15
1412	245559	33	Cistus 'Greyswood pink'	1033	2018-05-11-12-45-03	0	1	z	0	10	35.8	23.1	35.1	23	35.8	-0.019	15766			16
1413	245560	33	Cistus 'Greyswood pink'	1033	2018-05-11-12-45-05	0	1	z	0	10	35.8	23.1	35.1	23	35.8	-0.019	15766			17
1414	245561	33	Cistus 'Greyswood pink'	1033	2018-05-11-12-45-07	0	1	z	0	10	35.7	23.1	35.2	23	35.9	0.172	15766			18
1415	245562	33	Cistus 'Greyswood pink'	1033	2018-05-11-12-45-09	0	1	z	0	10	35.7	23.1	35.1	23	35.8	0.081	15766			19
1416	245563	33	Cistus 'Greyswood pink'	1033	2018-05-11-12-45-11	0	1	z	0	10	35.7	23.1	35.1	23	35.8	0.081	15766			20
1417	245564	33	Cistus 'Greyswood pink'	1033	2018-05-11-12-45-13	0	1	z	0	10	35.7	23.1	35.2	23	35.9	0.172	15766			21
1418	245565	33	Cistus 'Greyswood pink'	1033	2018-05-11-12-45-15	0	1	z	0	10	35.7	23.1	35.2	23	35.9	0.172	15766			22
1419	245566	33	Cistus 'Greyswood pink'	1033	2018-05-11-12-45-17	0	1	z	0	10	35.7	23.1	35.2	23	35.9	0.172	15766			23
1420	245567	33	Cistus 'Greyswood pink'	1033	2018-05-11-12-45-19	0	1	z	0	10	35.7	23.1	35.2	23	35.9	0.172	15766			24
1421	245568	33	Cistus 'Greyswood pink'	1033	2018-05-11-12-45-21	0	1	z	0	10	35.7	23.1	35.2	23	35.9	0.172	15766			25
1422	245569	33	Cistus 'Greyswood pink'	1033	2018-05-11-12-45-23	0	1	z	0	10	35.7	23.1	35.2	23	35.9	0.172	15766			26
1423	245570	33	Cistus 'Greyswood pink'	1033	2018-05-11-12-45-25	0	1	z	0	10	35.7	23.1	35.2	23	35.9	0.172	15766			27
1424	245571	33	Cistus 'Greyswood pink'	1033	2018-05-11-12-45-27	0	1	z	0	10	35.7	23.1	35.2	23	35.9	0.172	15766			28
1425	245572	33	Cistus 'Greyswood pink'	1033	2018-05-11-12-45-29	0	1	z	0	10	35.7	23.1	35.1	23	35.8	0.081	15766			29
1426	245573	33	Cistus 'Greyswood pink'	1033	2018-05-11-12-45-31	0	1	z	0	10	35.7	23.1	35.1	23	35.8	0.081	15766			30
1427	245574	33	Cistus 'Greyswood pink'	1033	2018-05-11-12-45-33	0	1	z	0	10	35.7	23.1	35.1	23	35.8	0.081	15766			31
1428	245575	33	Cistus 'Greyswood pink'	1033	2018-05-11-12-45-35	0	1	z	0	10	35.7	23.1	35.1	23	35.8	0.081	15766			32
1429	245576	33	Cistus 'Greyswood pink'	1033	2018-05-11-12-45-37	0	1	z	0	10	35.7	23.1	35.1	23	35.8	0.081	15766			33
1430	245577	33	Cistus 'Greyswood pink'	1033	2018-05-11-12-45-39	0	1	z	0	10	35.7	23.1	35.2	23	35.9	0.172	15766			34
1431	245578	33	Cistus 'Greyswood pink'	1033	2018-05-11-12-45-41	0	1	z	0	10	35.7	23.1	35.2	23	35.9	0.172	15766			35
1432	245579	33	Cistus 'Greyswood pink'	1033	2018-05-11-12-45-43	0	1	z	0	10	35.7	23.1	35.1	23	35.8	0.081	15766			36
1433	245580	33	Cistus 'Greyswood pink'	1033	2018-05-11-12-45-45	0	1	z	0	10	35.7	23.1	35.2	23	35.9	0.172	15766			37
1434	245581	33	Cistus 'Greyswood pink'	1033	2018-05-11-12-45-47	0	1	z	0	10	35.7	23.1	35.2	23	35.9	0.172	15766			38
1435	245582	33	Cistus 'Greyswood pink'	1033	2018-05-11-12-45-49	0	1	z	0	10	35.7	23.1	35.2	23	35.9	0.172	15766			39
1436	245583	33	Cistus 'Greyswood pink'	1033	2018-05-11-12-45-51	0	1	z	0	10	35.7	23.1	35.2	23	35.9	0.172	15766			40
1437	245584	33	Cistus 'Greyswood pink'	1033	2018-05-11-12-45-53	0	1	z	0	10	35.7	23.1	35.2	23	35.9	0.172	15766			41
1438	245585	33	Cistus 'Greyswood pink'	1033	2018-05-11-12-45-55	0	1	z	0	10	35.7	23.1	35.2	23	35.9	0.172	15766			42
1439	245586	33	Cistus 'Greyswood pink'	1033	2018-05-11-12-45-57	0	1	z	0	10	35.7	23.1	35.2	23	35.9	0.172	15766			43
1440	245587	33	Cistus 'Greyswood pink'	1033	2018-05-11-12-45-59	0	1	z	0	10	35.7	23.1	35.2	23	35.9	0.172	15766			44
1441	245588	33	Cistus 'Greyswood pink'	1033	2018-05-11-12-46-01	0	1	z	0	10	35.7	23.1	35.1	23	35.8	0.081	15766			45
1442	245589	33	Cistus 'Greyswood pink'	1033	2018-05-11-12-46-04	0	1	z	0	10	35.7	23.1	35.2	23	35.9	0.172	15766			46
1443	245590	33	Cistus 'Greyswood pink'	1033	2018-05-11-12-46-06	0	1	z	0	10	35.7	23.1	35.1	23	35.8	0.081	15766			47
1444	245591	33	Cistus 'Greyswood pink'	1033	2018-05-11-12-46-08	0	1	z	0	10	35.7	23.1	35.1	23	35.8	0.081	15766			48
1445	245592	33	Cistus 'Greyswood pink'	1033	2018-05-11-12-46-10	0	1	z	0	10	35.7	23.1	35.1	23	35.8	0.081	15766			49
1446	245593	33	Cistus 'Greyswood pink'	1033	2018-05-11-12-46-12	0	1	z	0	10	35.6	23.1	35.1	23	35.8	0.181	15766			50
1447	245594	33	Cistus 'Greyswood pink'	1033	2018-05-11-12-46-14	0	1	z	0	10	35.7	23.1	35.1	23	35.8	0.081	15766			51
1448	245595	33	Cistus 'Greyswood pink'	1033	2018-05-11-12-46-16	0	1	z	0	10	35.7	23.1	35.1	23	35.8	0.081	15766			52
1449	245596	33	Cistus 'Greyswood pink'	1033	2018-05-11-12-46-18	0	1	z	0	10	35.7	23.1	35.1	23	35.8	0.081	15766			53
1450	245597	33	Cistus 'Greyswood pink'	1033	2018-05-11-12-46-20	0	1	z	0	10	35.6	23.1	35.1	23	35.8	0.181	15766			54
1451	245598	33	Cistus 'Greyswood pink'	1033	2018-05-11-12-46-22	0	1	z	0	10	35.7	23.1	35.1	23	35.8	0.081	15766			55
1452	245599	33	Cistus 'Greyswood pink'	1033	2018-05-11-12-46-24	0	1	z	0	10	35.7	23.1	35.1	23	35.8	0.081	15766			56
1453	245600	33	Cistus 'Greyswood pink'	1033	2018-05-11-12-46-26	0	1	z	0	10	35.7	23.1	35.1	23	35.8	0.081	15766			57
1454	245601	33	Cistus 'Greyswood pink'	1033	2018-05-11-12-46-28	0	1	z	0	10	35.7	23.1	35.1	23	35.8	0.081	15766			58
1455	245602	33	Cistus 'Greyswood pink'	1033	2018-05-11-12-46-30	0	1	z	0	10	35.6	23.1	35.1	23	35.8	0.181	15766			59
1456	245603	33	Cistus 'Greyswood pink'	1033	2018-05-11-12-46-32	0	1	z	0	10	35.7	23.1	35.1	23	35.8	0.081	15766			60
1457	245604	33	Cistus 'Greyswood pink'	1033	2018-05-11-12-46-34	0	1	z	0	10	35.7	23.1	35.1	23	35.8	0.081	15766			61
1458	245605	33	Cistus 'Greyswood pink'	1033	2018-05-11-12-46-36	0	1	z	0	10	35.7	23.1	35.1	23	35.8	0.081	15766			62
1459	245606	33	Cistus 'Greyswood pink'	1033	2018-05-11-12-46-38	0	1	z	0	10	35.7	23.1	35.1	23	35.8	0.081	15766			63
1460	245607	33	Cistus 'Greyswood pink'	1033	2018-05-11-12-46-40	0	1	z	0	10	35.7	23.1	35.1	23	35.8	0.081	15766			64
1461	245608	33	Cistus 'Greyswood pink'	1033	2018-05-11-12-46-42	0	1	z	0	10	35.7	23.1	35.1	23	35.8	0.081	15766			65
1462	245609	33	Cistus 'Greyswood pink'	1033	2018-05-11-12-46-44	0	1	z	0	10	35.7	23.1	35.1	23	35.8	0.081	15766			66
1463	245610	33	Cistus 'Greyswood pink'	1033	2018-05-11-12-46-46	0	1	z	0	10	35.7	23.1	35.1	23	35.8	0.081	15766			67
1464	245611	33	Cistus 'Greyswood pink'	1033	2018-05-11-12-46-48	0	1	z	0	10	35.7	23.1	35.1	23	35.8	0.081	15766			68
1465	245612	33	Cistus 'Greyswood pink'	1033	2018-05-11-12-46-50	0	1	z	0	10	35.7	23.1	35.1	23	35.8	0.081	15766			69
1466	245613	33	Cistus 'Greyswood pink'	1033	2018-05-11-12-46-52	0	1	z	0	10	35.6	23.1	35.1	23	35.8	0.181	15766			70
1467	245614	33	Cistus 'Greyswood pink'	1033	2018-05-11-12-46-54	0	1	z	0	10	35.6	23.1	35.1	23	35.8	0.181	15766			71
1468	245615	33	Cistus 'Greyswood pink'	1033	2018-05-11-12-46-56	0	1	z	0	10	35.6	23.1	35.1	23	35.8	0.181	15766			72
1469	245616	33	Cistus 'Greyswood pink'	1033	2018-05-11-12-46-58	0	1	z	0	10	35.6	23.1	35.1	23	35.8	0.181	15766			73
1470	245617	33	Cistus 'Greyswood pink'	1033	2018-05-11-12-47-00	0	1	z	0	10	35.7	23.1	35.1	23	35.8	0.081	15766			74
1471	245618	33	Cistus 'Greyswood pink'	1033	2018-05-11-12-47-02	0	1	z	0	10	35.6	23.1	35.1	23	35.8	0.181	15766			75
1472	245619	33	Cistus 'Greyswood pink'	1033	2018-05-11-12-47-04	0	1	z	0	10	35.7	23.1	35.1	23	35.8	0.081	15766			76
1473	245620	33	Cistus 'Greyswood pink'	1033	2018-05-11-12-47-06	0	1	z	0	10	35.6	23.1	35.1	23	35.8	0.181	15766			77
1474	245621	33	Cistus 'Greyswood pink'	1033	2018-05-11-12-47-08	0	1	z	0	10	35.7	23.1	35.1	23	35.8	0.081	15766			78
1475	245622	33	Cistus 'Greyswood pink'	1033	2018-05-11-12-47-10	0	1	z	0	10	35.7	23.1	35.1	23	35.8	0.081	15766			79
1476	245623	33	Cistus 'Greyswood pink'	1033	2018-05-11-12-47-12	0	1	z	0	10	35.7	23.1	35.1	23	35.8	0.081	15766			80
1477	245624	33	Cistus 'Greyswood pink'	1033	2018-05-11-12-47-14	0	1	z	0	10	35.7	23.1	35.1	23	35.8	0.081	15766			81
1478	245625	33	Cistus 'Greyswood pink'	1033	2018-05-11-12-47-16	0	1	z	0	10	35.7	23.1	35.1	23	35.8	0.081	15766			82
1479	245626	33	Cistus 'Greyswood pink'	1033	2018-05-11-12-47-18	0	1	z	0	10	35.7	23.1	35.1	23	35.8	0.081	15766			83
1480	245627	33	Cistus 'Greyswood pink'	1033	2018-05-11-12-47-20	0	1	z	0	10	35.7	23.1	35.1	23	35.8	0.081	15766			84
1481	245628	33	Cistus 'Greyswood pink'	1033	2018-05-11-12-47-22	0	1	z	0	10	35.7	23.1	35.1	23	35.8	0.081	15766			85
1482	245629	33	Cistus 'Greyswood pink'	1033	2018-05-11-12-47-24	0	1	z	0	10	35.7	23.1	35.1	23	35.8	0.081	15766			86
1483	245630	33	Cistus 'Greyswood pink'	1033	2018-05-11-12-47-26	0	1	z	0	10	35.7	23.1	35	23	35.7	-0.011	15766			87
1484	245631	33	Cistus 'Greyswood pink'	1033	2018-05-11-12-47-28	0	1	z	0	10	35.7	23.1	35	23	35.7	-0.011	15766			88
1485	245632	33	Cistus 'Greyswood pink'	1033	2018-05-11-12-47-30	0	1	z	0	10	35.7	23.1	35	23	35.7	-0.011	15766			89
1486	245633	33	Cistus 'Greyswood pink'	1033	2018-05-11-12-47-32	0	1	z	0	10	35.7	23.1	35.1	23	35.8	0.081	15766			90
1487	245634	33	Cistus 'Greyswood pink'	1033	2018-05-11-12-47-34	0	1	z	0	10	35.7	23.1	35.1	23	35.8	0.081	15766	Last10	Here	91
1488	245635	33	Cistus 'Greyswood pink'	1033	2018-05-11-12-47-36	0	1	z	0	10	35.7	23.1	35.1	23	35.8	0.081	15766	Last10	Here	92
1489	245636	33	Cistus 'Greyswood pink'	1033	2018-05-11-12-47-38	0	1	z	0	10	35.7	23.1	35.1	23	35.8	0.081	15766	Last10	Here	93
1490	245637	33	Cistus 'Greyswood pink'	1033	2018-05-11-12-47-40	0	1	z	0	10	35.7	23.1	35.1	23	35.8	0.081	15766	Last10	Here	94
1491	245638	33	Cistus 'Greyswood pink'	1033	2018-05-11-12-47-42	0	1	z	0	10	35.7	23.1	35	22.9	35.7	-0.011	15766	Last10	Here	95
1492	245639	33	Cistus 'Greyswood pink'	1033	2018-05-11-12-47-44	0	1	z	0	10	35.7	23.1	35	23	35.7	-0.011	15766	Last10	Here	96
1493	245640	33	Cistus 'Greyswood pink'	1033	2018-05-11-12-47-46	0	1	z	0	10	35.7	23.1	35	22.9	35.7	-0.011	15766	Last10	Here	97
1494	245641	33	Cistus 'Greyswood pink'	1033	2018-05-11-12-47-48	0	1	z	0	10	35.7	23.1	35.1	23	35.8	0.081	15766	Last10	Here	98
1495	245642	33	Cistus 'Greyswood pink'	1033	2018-05-11-12-47-50	0	1	z	0	10	35.7	23.1	35	22.9	35.7	-0.011	15766	Last10	Here	99
1496	245643	33	Cistus 'Greyswood pink'	1033	2018-05-11-12-47-52	0	1	z	0	10	35.7	23.1	35.1	23	35.8	0.081	15766	Last10	Here	100
1497	245644	33	Cistus 'Greyswood pink'	1033	2018-05-11-12-48-24	0	1	z	0	15	35.6	23.1	35	22.9	35.7	0.089	15767	First10	Here	1
1498	245645	33	Cistus 'Greyswood pink'	1033	2018-05-11-12-48-26	0	1	z	0	15	35.6	23.1	35.1	23	35.8	0.181	15767	First10	Here	2
1499	245646	33	Cistus 'Greyswood pink'	1033	2018-05-11-12-48-28	0	1	z	0	15	35.6	23.1	35.1	23	35.8	0.181	15767	First10	Here	3
1500	245647	33	Cistus 'Greyswood pink'	1033	2018-05-11-12-48-30	0	1	z	0	15	35.6	23.1	35.1	23	35.8	0.181	15767	First10	Here	4
1501	245648	33	Cistus 'Greyswood pink'	1033	2018-05-11-12-48-32	0	1	z	0	15	35.6	23.1	35	22.9	35.7	0.089	15767	First10	Here	5
1502	245649	33	Cistus 'Greyswood pink'	1033	2018-05-11-12-48-34	0	1	z	0	15	35.6	23.1	35.1	23	35.8	0.181	15767	First10	Here	6
1503	245650	33	Cistus 'Greyswood pink'	1033	2018-05-11-12-48-36	0	1	z	0	15	35.6	23.1	35	22.9	35.7	0.089	15767	First10	Here	7
1504	245651	33	Cistus 'Greyswood pink'	1033	2018-05-11-12-48-38	0	1	z	0	15	35.6	23.1	35	23	35.7	0.089	15767	First10	Here	8
1505	245652	33	Cistus 'Greyswood pink'	1033	2018-05-11-12-48-40	0	1	z	0	15	35.6	23.1	35	22.9	35.7	0.089	15767	First10	Here	9
1506	245653	33	Cistus 'Greyswood pink'	1033	2018-05-11-12-48-42	0	1	z	0	15	35.6	23.1	35	23	35.7	0.089	15767	First10	Here	10
1507	245654	33	Cistus 'Greyswood pink'	1033	2018-05-11-12-48-44	0	1	z	0	15	35.6	23.1	35	23	35.7	0.089	15767			11
1508	245655	33	Cistus 'Greyswood pink'	1033	2018-05-11-12-48-46	0	1	z	0	15	35.6	23.1	35	23	35.7	0.089	15767			12
1509	245656	33	Cistus 'Greyswood pink'	1033	2018-05-11-12-48-48	0	1	z	0	15	35.6	23.1	35	22.9	35.7	0.089	15767			13
1510	245657	33	Cistus 'Greyswood pink'	1033	2018-05-11-12-48-50	0	1	z	0	15	35.6	23.1	35	23	35.7	0.089	15767			14
1511	245658	33	Cistus 'Greyswood pink'	1033	2018-05-11-12-48-52	0	1	z	0	15	35.6	23.1	35	23	35.7	0.089	15767			15
1512	245659	33	Cistus 'Greyswood pink'	1033	2018-05-11-12-48-54	0	1	z	0	15	35.6	23.1	35	23	35.7	0.089	15767			16
1513	245660	33	Cistus 'Greyswood pink'	1033	2018-05-11-12-48-56	0	1	z	0	15	35.6	23.1	35	23	35.7	0.089	15767			17
1514	245661	33	Cistus 'Greyswood pink'	1033	2018-05-11-12-48-58	0	1	z	0	15	35.6	23.1	35	23	35.7	0.089	15767			18
1515	245662	33	Cistus 'Greyswood pink'	1033	2018-05-11-12-49-00	0	1	z	0	15	35.6	23.1	35	23	35.7	0.089	15767			19
1516	245663	33	Cistus 'Greyswood pink'	1033	2018-05-11-12-49-02	0	1	z	0	15	35.6	23.1	34.9	22.9	35.6	-0.002	15767			20
1517	245664	33	Cistus 'Greyswood pink'	1033	2018-05-11-12-49-04	0	1	z	0	15	35.6	23.1	35	23	35.7	0.089	15767			21
1518	245665	33	Cistus 'Greyswood pink'	1033	2018-05-11-12-49-06	0	1	z	0	15	35.6	23.1	35	23	35.7	0.089	15767			22
1519	245666	33	Cistus 'Greyswood pink'	1033	2018-05-11-12-49-08	0	1	z	0	15	35.6	23.1	35	23	35.7	0.089	15767			23
1520	245667	33	Cistus 'Greyswood pink'	1033	2018-05-11-12-49-10	0	1	z	0	15	35.6	23.1	35	23	35.7	0.089	15767			24
1521	245668	33	Cistus 'Greyswood pink'	1033	2018-05-11-12-49-12	0	1	z	0	15	35.6	23.1	35	23	35.7	0.089	15767			25
1522	245669	33	Cistus 'Greyswood pink'	1033	2018-05-11-12-49-14	0	1	z	0	15	35.6	23.1	35	23	35.7	0.089	15767			26
1523	245670	33	Cistus 'Greyswood pink'	1033	2018-05-11-12-49-16	0	1	z	0	15	35.6	23.1	35	23	35.7	0.089	15767			27
1524	245671	33	Cistus 'Greyswood pink'	1033	2018-05-11-12-49-18	0	1	z	0	15	35.6	23.1	35	23	35.7	0.089	15767			28
1525	245672	33	Cistus 'Greyswood pink'	1033	2018-05-11-12-49-20	0	1	z	0	15	35.6	23.1	35	23	35.7	0.089	15767			29
1526	245673	33	Cistus 'Greyswood pink'	1033	2018-05-11-12-49-22	0	1	z	0	15	35.6	23.1	34.9	22.9	35.6	-0.002	15767			30
1527	245674	33	Cistus 'Greyswood pink'	1033	2018-05-11-12-49-24	0	1	z	0	15	35.6	23.1	35	23	35.7	0.089	15767			31
1528	245675	33	Cistus 'Greyswood pink'	1033	2018-05-11-12-49-26	0	1	z	0	15	35.6	23.1	34.9	22.9	35.6	-0.002	15767			32
1529	245676	33	Cistus 'Greyswood pink'	1033	2018-05-11-12-49-28	0	1	z	0	15	35.6	23.1	34.9	22.9	35.6	-0.002	15767			33
1530	245677	33	Cistus 'Greyswood pink'	1033	2018-05-11-12-49-30	0	1	z	0	15	35.6	23.1	35	23	35.7	0.089	15767			34
1531	245678	33	Cistus 'Greyswood pink'	1033	2018-05-11-12-49-32	0	1	z	0	15	35.6	23.1	35	23	35.7	0.089	15767			35
1532	245679	33	Cistus 'Greyswood pink'	1033	2018-05-11-12-49-34	0	1	z	0	15	35.6	23.1	35	23	35.7	0.089	15767			36
1533	245680	33	Cistus 'Greyswood pink'	1033	2018-05-11-12-49-36	0	1	z	0	15	35.6	23.1	35	23	35.7	0.089	15767			37
1534	245681	33	Cistus 'Greyswood pink'	1033	2018-05-11-12-49-38	0	1	z	0	15	35.6	23.1	35	23	35.7	0.089	15767			38
1535	245682	33	Cistus 'Greyswood pink'	1033	2018-05-11-12-49-40	0	1	z	0	15	35.6	23.1	34.9	23	35.6	-0.002	15767			39
1536	245683	33	Cistus 'Greyswood pink'	1033	2018-05-11-12-49-42	0	1	z	0	15	35.6	23.1	35	23	35.7	0.089	15767			40
1537	245684	33	Cistus 'Greyswood pink'	1033	2018-05-11-12-49-44	0	1	z	0	15	35.6	23.1	35	23	35.7	0.089	15767			41
1538	245685	33	Cistus 'Greyswood pink'	1033	2018-05-11-12-49-46	0	1	z	0	15	35.6	23.1	35	23	35.7	0.089	15767			42
1539	245686	33	Cistus 'Greyswood pink'	1033	2018-05-11-12-49-48	0	1	z	0	15	35.6	23.1	35	23	35.7	0.089	15767			43
1540	245687	33	Cistus 'Greyswood pink'	1033	2018-05-11-12-49-50	0	1	z	0	15	35.6	23.1	34.9	22.9	35.6	-0.002	15767			44
1541	245688	33	Cistus 'Greyswood pink'	1033	2018-05-11-12-49-52	0	1	z	0	15	35.6	23.1	35	23	35.7	0.089	15767			45
1542	245689	33	Cistus 'Greyswood pink'	1033	2018-05-11-12-49-54	0	1	z	0	15	35.5	23.1	34.9	23	35.6	0.098	15767			46
1543	245690	33	Cistus 'Greyswood pink'	1033	2018-05-11-12-49-56	0	1	z	0	15	35.6	23.1	35	23	35.7	0.089	15767			47
1544	245691	33	Cistus 'Greyswood pink'	1033	2018-05-11-12-49-58	0	1	z	0	15	35.6	23.1	35	23	35.7	0.089	15767			48
1545	245692	33	Cistus 'Greyswood pink'	1033	2018-05-11-12-50-00	0	1	z	0	15	35.6	23.1	35	23	35.7	0.089	15767			49
1546	245693	33	Cistus 'Greyswood pink'	1033	2018-05-11-12-50-02	0	1	z	0	15	35.5	23.1	34.9	23	35.6	0.098	15767			50
1547	245694	33	Cistus 'Greyswood pink'	1033	2018-05-11-12-50-04	0	1	z	0	15	35.6	23.1	34.9	23	35.6	-0.002	15767			51
1548	245695	33	Cistus 'Greyswood pink'	1033	2018-05-11-12-50-06	0	1	z	0	15	35.6	23.1	34.9	23	35.6	-0.002	15767			52
1549	245696	33	Cistus 'Greyswood pink'	1033	2018-05-11-12-50-08	0	1	z	0	15	35.6	23.1	35	23	35.7	0.089	15767			53
1550	245697	33	Cistus 'Greyswood pink'	1033	2018-05-11-12-50-10	0	1	z	0	15	35.6	23.1	34.9	23	35.6	-0.002	15767			54
1551	245698	33	Cistus 'Greyswood pink'	1033	2018-05-11-12-50-12	0	1	z	0	15	35.6	23.1	34.9	22.9	35.6	-0.002	15767			55
1552	245699	33	Cistus 'Greyswood pink'	1033	2018-05-11-12-50-14	0	1	z	0	15	35.6	23.1	34.9	23	35.6	-0.002	15767			56
1553	245700	33	Cistus 'Greyswood pink'	1033	2018-05-11-12-50-16	0	1	z	0	15	35.5	23.1	34.9	22.9	35.6	0.098	15767			57
1554	245701	33	Cistus 'Greyswood pink'	1033	2018-05-11-12-50-18	0	1	z	0	15	35.5	23.1	34.9	23	35.6	0.098	15767			58
1555	245702	33	Cistus 'Greyswood pink'	1033	2018-05-11-12-50-20	0	1	z	0	15	35.5	23.1	34.8	22.9	35.5	0.006	15767			59
1556	245703	33	Cistus 'Greyswood pink'	1033	2018-05-11-12-50-22	0	1	z	0	15	35.5	23.1	34.9	23	35.6	0.098	15767			60
1557	245704	33	Cistus 'Greyswood pink'	1033	2018-05-11-12-50-24	0	1	z	0	15	35.5	23.1	34.9	23	35.6	0.098	15767			61
1558	245705	33	Cistus 'Greyswood pink'	1033	2018-05-11-12-50-26	0	1	z	0	15	35.5	23.1	34.9	22.9	35.6	0.098	15767			62
1559	245706	33	Cistus 'Greyswood pink'	1033	2018-05-11-12-50-28	0	1	z	0	15	35.5	23.1	34.8	22.9	35.5	0.006	15767			63
1560	245707	33	Cistus 'Greyswood pink'	1033	2018-05-11-12-50-30	0	1	z	0	15	35.5	23.1	34.8	22.9	35.5	0.006	15767			64
1561	245708	33	Cistus 'Greyswood pink'	1033	2018-05-11-12-50-32	0	1	z	0	15	35.5	23.1	34.9	23	35.6	0.098	15767			65
1562	245709	33	Cistus 'Greyswood pink'	1033	2018-05-11-12-50-34	0	1	z	0	15	35.5	23.1	34.9	23	35.6	0.098	15767			66
1563	245710	33	Cistus 'Greyswood pink'	1033	2018-05-11-12-50-36	0	1	z	0	15	35.5	23.1	34.9	23	35.6	0.098	15767			67
1564	245711	33	Cistus 'Greyswood pink'	1033	2018-05-11-12-50-38	0	1	z	0	15	35.5	23.1	34.9	23	35.6	0.098	15767			68
1565	245712	33	Cistus 'Greyswood pink'	1033	2018-05-11-12-50-40	0	1	z	0	15	35.5	23.1	34.9	23	35.6	0.098	15767			69
1566	245713	33	Cistus 'Greyswood pink'	1033	2018-05-11-12-50-42	0	1	z	0	15	35.5	23.1	34.9	23	35.6	0.098	15767			70
1567	245714	33	Cistus 'Greyswood pink'	1033	2018-05-11-12-50-44	0	1	z	0	15	35.5	23.1	34.9	22.9	35.6	0.098	15767			71
1568	245715	33	Cistus 'Greyswood pink'	1033	2018-05-11-12-50-46	0	1	z	0	15	35.5	23.1	34.9	23	35.6	0.098	15767			72
1569	245716	33	Cistus 'Greyswood pink'	1033	2018-05-11-12-50-48	0	1	z	0	15	35.5	23.1	34.9	22.9	35.6	0.098	15767			73
1570	245717	33	Cistus 'Greyswood pink'	1033	2018-05-11-12-50-50	0	1	z	0	15	35.5	23.1	34.9	23	35.6	0.098	15767			74
1571	245718	33	Cistus 'Greyswood pink'	1033	2018-05-11-12-50-52	0	1	z	0	15	35.5	23.1	34.9	23	35.6	0.098	15767			75
1572	245719	33	Cistus 'Greyswood pink'	1033	2018-05-11-12-50-54	0	1	z	0	15	35.5	23.1	34.9	23	35.6	0.098	15767			76
1573	245720	33	Cistus 'Greyswood pink'	1033	2018-05-11-12-50-56	0	1	z	0	15	35.5	23.1	34.8	22.9	35.5	0.006	15767			77
1574	245721	33	Cistus 'Greyswood pink'	1033	2018-05-11-12-50-58	0	1	z	0	15	35.5	23.1	34.9	23	35.6	0.098	15767			78
1575	245722	33	Cistus 'Greyswood pink'	1033	2018-05-11-12-51-00	0	1	z	0	15	35.5	23.1	34.9	23	35.6	0.098	15767			79
1576	245723	33	Cistus 'Greyswood pink'	1033	2018-05-11-12-51-02	0	1	z	0	15	35.5	23.1	34.9	23	35.6	0.098	15767			80
1577	245724	33	Cistus 'Greyswood pink'	1033	2018-05-11-12-51-04	0	1	z	0	15	35.5	23.1	34.9	23	35.6	0.098	15767			81
1578	245725	33	Cistus 'Greyswood pink'	1033	2018-05-11-12-51-06	0	1	z	0	15	35.5	23.1	34.9	22.9	35.6	0.098	15767			82
1579	245726	33	Cistus 'Greyswood pink'	1033	2018-05-11-12-51-08	0	1	z	0	15	35.5	23.1	34.9	23	35.6	0.098	15767			83
1580	245727	33	Cistus 'Greyswood pink'	1033	2018-05-11-12-51-10	0	1	z	0	15	35.5	23.1	34.9	22.9	35.6	0.098	15767			84
1581	245728	33	Cistus 'Greyswood pink'	1033	2018-05-11-12-51-13	0	1	z	0	15	35.5	23.1	34.8	22.9	35.5	0.006	15767			85
1582	245729	33	Cistus 'Greyswood pink'	1033	2018-05-11-12-51-15	0	1	z	0	15	35.5	23.1	34.9	23	35.6	0.098	15767			86
1583	245730	33	Cistus 'Greyswood pink'	1033	2018-05-11-12-51-17	0	1	z	0	15	35.5	23.1	34.9	23	35.6	0.098	15767			87
1584	245731	33	Cistus 'Greyswood pink'	1033	2018-05-11-12-51-19	0	1	z	0	15	35.5	23.1	34.9	22.9	35.6	0.098	15767			88
1585	245732	33	Cistus 'Greyswood pink'	1033	2018-05-11-12-51-21	0	1	z	0	15	35.5	23.1	34.9	23	35.6	0.098	15767			89
1586	245733	33	Cistus 'Greyswood pink'	1033	2018-05-11-12-51-23	0	1	z	0	15	35.5	23.1	34.9	22.9	35.6	0.098	15767			90
1587	245734	33	Cistus 'Greyswood pink'	1033	2018-05-11-12-51-25	0	1	z	0	15	35.5	23.1	34.9	23	35.6	0.098	15767	Last10	Here	91
1588	245735	33	Cistus 'Greyswood pink'	1033	2018-05-11-12-51-27	0	1	z	0	15	35.5	23.1	34.9	23	35.6	0.098	15767	Last10	Here	92
1589	245736	33	Cistus 'Greyswood pink'	1033	2018-05-11-12-51-29	0	1	z	0	15	35.6	23.1	34.9	23	35.6	-0.002	15767	Last10	Here	93
1590	245737	33	Cistus 'Greyswood pink'	1033	2018-05-11-12-51-31	0	1	z	0	15	35.5	23.1	34.9	22.9	35.6	0.098	15767	Last10	Here	94
1591	245738	33	Cistus 'Greyswood pink'	1033	2018-05-11-12-51-33	0	1	z	0	15	35.5	23.1	34.9	23	35.6	0.098	15767	Last10	Here	95
1592	245739	33	Cistus 'Greyswood pink'	1033	2018-05-11-12-51-35	0	1	z	0	15	35.5	23.1	34.9	23	35.6	0.098	15767	Last10	Here	96
1593	245740	33	Cistus 'Greyswood pink'	1033	2018-05-11-12-51-37	0	1	z	0	15	35.5	23.1	34.9	23	35.6	0.098	15767	Last10	Here	97
1594	245741	33	Cistus 'Greyswood pink'	1033	2018-05-11-12-51-39	0	1	z	0	15	35.6	23.1	34.9	23	35.6	-0.002	15767	Last10	Here	98
1595	245742	33	Cistus 'Greyswood pink'	1033	2018-05-11-12-51-41	0	1	z	0	15	35.6	23.1	34.9	23	35.6	-0.002	15767	Last10	Here	99
1596	245743	33	Cistus 'Greyswood pink'	1033	2018-05-11-12-51-43	0	1	z	0	15	35.6	23.1	34.9	23	35.6	-0.002	15767	Last10	Here	100
1597	245744	33	Cistus 'Greyswood pink'	1033	2018-05-11-12-52-15	0	1	z	0	20	35.5	23.1	34.9	23	35.6	0.098	15768	First10	Here	1
1598	245745	33	Cistus 'Greyswood pink'	1033	2018-05-11-12-52-17	0	1	z	0	20	35.5	23.1	34.9	23	35.6	0.098	15768	First10	Here	2
1599	245746	33	Cistus 'Greyswood pink'	1033	2018-05-11-12-52-19	0	1	z	0	20	35.5	23.1	34.9	23	35.6	0.098	15768	First10	Here	3
1600	245747	33	Cistus 'Greyswood pink'	1033	2018-05-11-12-52-21	0	1	z	0	20	35.5	23.1	34.8	22.9	35.5	0.006	15768	First10	Here	4
1601	245748	33	Cistus 'Greyswood pink'	1033	2018-05-11-12-52-23	0	1	z	0	20	35.5	23.1	34.9	23	35.6	0.098	15768	First10	Here	5
1602	245749	33	Cistus 'Greyswood pink'	1033	2018-05-11-12-52-25	0	1	z	0	20	35.5	23.1	34.8	22.9	35.5	0.006	15768	First10	Here	6
1603	245750	33	Cistus 'Greyswood pink'	1033	2018-05-11-12-52-27	0	1	z	0	20	35.5	23.1	34.9	23	35.6	0.098	15768	First10	Here	7
1604	245751	33	Cistus 'Greyswood pink'	1033	2018-05-11-12-52-29	0	1	z	0	20	35.5	23.1	34.9	23	35.6	0.098	15768	First10	Here	8
1605	245752	33	Cistus 'Greyswood pink'	1033	2018-05-11-12-52-31	0	1	z	0	20	35.5	23.1	34.9	23	35.6	0.098	15768	First10	Here	9
1606	245753	33	Cistus 'Greyswood pink'	1033	2018-05-11-12-52-33	0	1	z	0	20	35.5	23.1	34.9	23	35.6	0.098	15768	First10	Here	10
1607	245754	33	Cistus 'Greyswood pink'	1033	2018-05-11-12-52-35	0	1	z	0	20	35.5	23.1	34.8	22.9	35.5	0.006	15768			11
1608	245755	33	Cistus 'Greyswood pink'	1033	2018-05-11-12-52-37	0	1	z	0	20	35.5	23.1	34.9	23	35.6	0.098	15768			12
1609	245756	33	Cistus 'Greyswood pink'	1033	2018-05-11-12-52-39	0	1	z	0	20	35.5	23.1	34.8	23	35.5	0.006	15768			13
1610	245757	33	Cistus 'Greyswood pink'	1033	2018-05-11-12-52-41	0	1	z	0	20	35.5	23.1	34.9	23	35.6	0.098	15768			14
1611	245758	33	Cistus 'Greyswood pink'	1033	2018-05-11-12-52-43	0	1	z	0	20	35.5	23.1	34.9	23	35.6	0.098	15768			15
1612	245759	33	Cistus 'Greyswood pink'	1033	2018-05-11-12-52-45	0	1	z	0	20	35.5	23.1	34.9	23	35.6	0.098	15768			16
1613	245760	33	Cistus 'Greyswood pink'	1033	2018-05-11-12-52-47	0	1	z	0	20	35.5	23.1	34.9	23	35.6	0.098	15768			17
1614	245761	33	Cistus 'Greyswood pink'	1033	2018-05-11-12-52-49	0	1	z	0	20	35.5	23.1	34.9	23	35.6	0.098	15768			18
1615	245762	33	Cistus 'Greyswood pink'	1033	2018-05-11-12-52-51	0	1	z	0	20	35.5	23.1	34.9	23	35.6	0.098	15768			19
1616	245763	33	Cistus 'Greyswood pink'	1033	2018-05-11-12-52-53	0	1	z	0	20	35.5	23.1	34.8	23	35.5	0.006	15768			20
1617	245764	33	Cistus 'Greyswood pink'	1033	2018-05-11-12-52-55	0	1	z	0	20	35.5	23.1	34.8	23	35.5	0.006	15768			21
1618	245765	33	Cistus 'Greyswood pink'	1033	2018-05-11-12-52-57	0	1	z	0	20	35.5	23.1	34.8	23	35.5	0.006	15768			22
1619	245766	33	Cistus 'Greyswood pink'	1033	2018-05-11-12-52-59	0	1	z	0	20	35.5	23.1	34.8	23	35.5	0.006	15768			23
1620	245767	33	Cistus 'Greyswood pink'	1033	2018-05-11-12-53-01	0	1	z	0	20	35.5	23.1	34.8	23	35.5	0.006	15768			24
1621	245768	33	Cistus 'Greyswood pink'	1033	2018-05-11-12-53-03	0	1	z	0	20	35.5	23.1	34.8	23	35.5	0.006	15768			25
1622	245769	33	Cistus 'Greyswood pink'	1033	2018-05-11-12-53-05	0	1	z	0	20	35.5	23.1	34.9	23	35.6	0.098	15768			26
1623	245770	33	Cistus 'Greyswood pink'	1033	2018-05-11-12-53-07	0	1	z	0	20	35.4	23.1	34.8	23	35.5	0.106	15768			27
1624	245771	33	Cistus 'Greyswood pink'	1033	2018-05-11-12-53-09	0	1	z	0	20	35.4	23.1	34.8	22.9	35.5	0.106	15768			28
1625	245772	33	Cistus 'Greyswood pink'	1033	2018-05-11-12-53-11	0	1	z	0	20	35.5	23.1	34.8	23	35.5	0.006	15768			29
1626	245773	33	Cistus 'Greyswood pink'	1033	2018-05-11-12-53-13	0	1	z	0	20	35.4	23.1	34.9	23	35.6	0.198	15768			30
1627	245774	33	Cistus 'Greyswood pink'	1033	2018-05-11-12-53-15	0	1	z	0	20	35.4	23.1	34.9	23	35.6	0.198	15768			31
1628	245775	33	Cistus 'Greyswood pink'	1033	2018-05-11-12-53-17	0	1	z	0	20	35.5	23.1	34.9	23	35.6	0.098	15768			32
1629	245776	33	Cistus 'Greyswood pink'	1033	2018-05-11-12-53-19	0	1	z	0	20	35.5	23.1	34.9	23	35.6	0.098	15768			33
1630	245777	33	Cistus 'Greyswood pink'	1033	2018-05-11-12-53-21	0	1	z	0	20	35.4	23.1	34.9	23	35.6	0.198	15768			34
1631	245778	33	Cistus 'Greyswood pink'	1033	2018-05-11-12-53-23	0	1	z	0	20	35.4	23.1	34.8	22.9	35.5	0.106	15768			35
1632	245779	33	Cistus 'Greyswood pink'	1033	2018-05-11-12-53-25	0	1	z	0	20	35.4	23.1	34.8	23	35.5	0.106	15768			36
1633	245780	33	Cistus 'Greyswood pink'	1033	2018-05-11-12-53-27	0	1	z	0	20	35.4	23.1	34.9	23	35.6	0.198	15768			37
1634	245781	33	Cistus 'Greyswood pink'	1033	2018-05-11-12-53-29	0	1	z	0	20	35.4	23.1	34.8	23	35.5	0.106	15768			38
1635	245782	33	Cistus 'Greyswood pink'	1033	2018-05-11-12-53-31	0	1	z	0	20	35.4	23.1	34.9	23	35.6	0.198	15768			39
1636	245783	33	Cistus 'Greyswood pink'	1033	2018-05-11-12-53-33	0	1	z	0	20	35.4	23.1	34.9	23	35.6	0.198	15768			40
1637	245784	33	Cistus 'Greyswood pink'	1033	2018-05-11-12-53-35	0	1	z	0	20	35.5	23.1	34.9	23	35.6	0.098	15768			41
1638	245785	33	Cistus 'Greyswood pink'	1033	2018-05-11-12-53-37	0	1	z	0	20	35.5	23.1	34.9	23	35.6	0.098	15768			42
1639	245786	33	Cistus 'Greyswood pink'	1033	2018-05-11-12-53-39	0	1	z	0	20	35.5	23.1	34.9	23	35.6	0.098	15768			43
1640	245787	33	Cistus 'Greyswood pink'	1033	2018-05-11-12-53-41	0	1	z	0	20	35.5	23.1	34.9	23	35.6	0.098	15768			44
1641	245788	33	Cistus 'Greyswood pink'	1033	2018-05-11-12-53-43	0	1	z	0	20	35.5	23.1	34.9	23	35.6	0.098	15768			45
1642	245789	33	Cistus 'Greyswood pink'	1033	2018-05-11-12-53-45	0	1	z	0	20	35.5	23.1	34.8	23	35.5	0.006	15768			46
1643	245790	33	Cistus 'Greyswood pink'	1033	2018-05-11-12-53-47	0	1	z	0	20	35.5	23.1	34.9	23	35.6	0.098	15768			47
1644	245791	33	Cistus 'Greyswood pink'	1033	2018-05-11-12-53-49	0	1	z	0	20	35.5	23.1	34.8	23	35.5	0.006	15768			48
1645	245792	33	Cistus 'Greyswood pink'	1033	2018-05-11-12-53-51	0	1	z	0	20	35.5	23.1	34.8	23	35.5	0.006	15768			49
1646	245793	33	Cistus 'Greyswood pink'	1033	2018-05-11-12-53-53	0	1	z	0	20	35.5	23.1	34.8	23	35.5	0.006	15768			50
1647	245794	33	Cistus 'Greyswood pink'	1033	2018-05-11-12-53-55	0	1	z	0	20	35.4	23.1	34.8	23	35.5	0.106	15768			51
1648	245795	33	Cistus 'Greyswood pink'	1033	2018-05-11-12-53-57	0	1	z	0	20	35.5	23.1	34.8	23	35.5	0.006	15768			52
1649	245796	33	Cistus 'Greyswood pink'	1033	2018-05-11-12-53-59	0	1	z	0	20	35.5	23.1	34.8	23	35.5	0.006	15768			53
1650	245797	33	Cistus 'Greyswood pink'	1033	2018-05-11-12-54-01	0	1	z	0	20	35.4	23.1	34.8	23	35.5	0.106	15768			54
1651	245798	33	Cistus 'Greyswood pink'	1033	2018-05-11-12-54-03	0	1	z	0	20	35.5	23.1	34.7	22.9	35.4	-0.085	15768			55
1652	245799	33	Cistus 'Greyswood pink'	1033	2018-05-11-12-54-05	0	1	z	0	20	35.4	23.1	34.8	23	35.5	0.106	15768			56
1653	245800	33	Cistus 'Greyswood pink'	1033	2018-05-11-12-54-07	0	1	z	0	20	35.5	23.1	34.8	23	35.5	0.006	15768			57
1654	245801	33	Cistus 'Greyswood pink'	1033	2018-05-11-12-54-09	0	1	z	0	20	35.5	23.1	34.8	23	35.5	0.006	15768			58
1655	245802	33	Cistus 'Greyswood pink'	1033	2018-05-11-12-54-11	0	1	z	0	20	35.4	23.1	34.8	23	35.5	0.106	15768			59
1656	245803	33	Cistus 'Greyswood pink'	1033	2018-05-11-12-54-13	0	1	z	0	20	35.4	23.1	34.8	23	35.5	0.106	15768			60
1657	245804	33	Cistus 'Greyswood pink'	1033	2018-05-11-12-54-15	0	1	z	0	20	35.4	23.1	34.8	23	35.5	0.106	15768			61
1658	245805	33	Cistus 'Greyswood pink'	1033	2018-05-11-12-54-17	0	1	z	0	20	35.4	23.1	34.8	23	35.5	0.106	15768			62
1659	245806	33	Cistus 'Greyswood pink'	1033	2018-05-11-12-54-19	0	1	z	0	20	35.4	23.1	34.8	23	35.5	0.106	15768			63
1660	245807	33	Cistus 'Greyswood pink'	1033	2018-05-11-12-54-21	0	1	z	0	20	35.4	23.1	34.8	23	35.5	0.106	15768			64
1661	245808	33	Cistus 'Greyswood pink'	1033	2018-05-11-12-54-23	0	1	z	0	20	35.4	23.1	34.8	23	35.5	0.106	15768			65
1662	245809	33	Cistus 'Greyswood pink'	1033	2018-05-11-12-54-25	0	1	z	0	20	35.4	23.1	34.8	23	35.5	0.106	15768			66
1663	245810	33	Cistus 'Greyswood pink'	1033	2018-05-11-12-54-27	0	1	z	0	20	35.4	23.1	34.8	23	35.5	0.106	15768			67
1664	245811	33	Cistus 'Greyswood pink'	1033	2018-05-11-12-54-29	0	1	z	0	20	35.4	23.1	34.8	23	35.5	0.106	15768			68
1665	245812	33	Cistus 'Greyswood pink'	1033	2018-05-11-12-54-31	0	1	z	0	20	35.4	23.1	34.8	23	35.5	0.106	15768			69
1666	245813	33	Cistus 'Greyswood pink'	1033	2018-05-11-12-54-33	0	1	z	0	20	35.4	23.1	34.8	23	35.5	0.106	15768			70
1667	245814	33	Cistus 'Greyswood pink'	1033	2018-05-11-12-54-35	0	1	z	0	20	35.4	23.1	34.8	23	35.5	0.106	15768			71
1668	245815	33	Cistus 'Greyswood pink'	1033	2018-05-11-12-54-37	0	1	z	0	20	35.4	23.1	34.8	23	35.5	0.106	15768			72
1669	245816	33	Cistus 'Greyswood pink'	1033	2018-05-11-12-54-39	0	1	z	0	20	35.4	23.1	34.7	22.9	35.4	0.015	15768			73
1670	245817	33	Cistus 'Greyswood pink'	1033	2018-05-11-12-54-41	0	1	z	0	20	35.4	23.1	34.8	23	35.5	0.106	15768			74
1671	245818	33	Cistus 'Greyswood pink'	1033	2018-05-11-12-54-43	0	1	z	0	20	35.4	23.1	34.8	23	35.5	0.106	15768			75
1672	245819	33	Cistus 'Greyswood pink'	1033	2018-05-11-12-54-45	0	1	z	0	20	35.4	23.1	34.8	23	35.5	0.106	15768			76
1673	245820	33	Cistus 'Greyswood pink'	1033	2018-05-11-12-54-47	0	1	z	0	20	35.4	23.1	34.8	23	35.5	0.106	15768			77
1674	245821	33	Cistus 'Greyswood pink'	1033	2018-05-11-12-54-49	0	1	z	0	20	35.5	23.1	34.8	23	35.5	0.006	15768			78
1675	245822	33	Cistus 'Greyswood pink'	1033	2018-05-11-12-54-51	0	1	z	0	20	35.4	23.1	34.8	23	35.5	0.106	15768			79
1676	245823	33	Cistus 'Greyswood pink'	1033	2018-05-11-12-54-53	0	1	z	0	20	35.4	23.1	34.8	23	35.5	0.106	15768			80
1677	245824	33	Cistus 'Greyswood pink'	1033	2018-05-11-12-54-55	0	1	z	0	20	35.4	23.1	34.8	23	35.5	0.106	15768			81
1678	245825	33	Cistus 'Greyswood pink'	1033	2018-05-11-12-54-57	0	1	z	0	20	35.4	23.1	34.8	22.9	35.5	0.106	15768			82
1679	245826	33	Cistus 'Greyswood pink'	1033	2018-05-11-12-54-59	0	1	z	0	20	35.4	23.1	34.9	23	35.6	0.198	15768			83
1680	245827	33	Cistus 'Greyswood pink'	1033	2018-05-11-12-55-01	0	1	z	0	20	35.4	23.1	34.8	23	35.5	0.106	15768			84
1681	245828	33	Cistus 'Greyswood pink'	1033	2018-05-11-12-55-03	0	1	z	0	20	35.5	23.1	34.9	23	35.6	0.098	15768			85
1682	245829	33	Cistus 'Greyswood pink'	1033	2018-05-11-12-55-05	0	1	z	0	20	35.5	23.1	34.9	23	35.6	0.098	15768			86
1683	245830	33	Cistus 'Greyswood pink'	1033	2018-05-11-12-55-07	0	1	z	0	20	35.5	23.1	34.9	23	35.6	0.098	15768			87
1684	245831	33	Cistus 'Greyswood pink'	1033	2018-05-11-12-55-09	0	1	z	0	20	35.4	23.1	34.9	23	35.6	0.198	15768			88
1685	245832	33	Cistus 'Greyswood pink'	1033	2018-05-11-12-55-11	0	1	z	0	20	35.5	23.1	34.9	23	35.6	0.098	15768			89
1686	245833	33	Cistus 'Greyswood pink'	1033	2018-05-11-12-55-13	0	1	z	0	20	35.5	23.1	34.8	22.9	35.5	0.006	15768			90
1687	245834	33	Cistus 'Greyswood pink'	1033	2018-05-11-12-55-15	0	1	z	0	20	35.5	23.1	34.9	23	35.6	0.098	15768	Last10	Here	91
1688	245835	33	Cistus 'Greyswood pink'	1033	2018-05-11-12-55-17	0	1	z	0	20	35.4	23.1	34.9	23	35.6	0.198	15768	Last10	Here	92
1689	245836	33	Cistus 'Greyswood pink'	1033	2018-05-11-12-55-19	0	1	z	0	20	35.4	23.1	34.8	23	35.5	0.106	15768	Last10	Here	93
1690	245837	33	Cistus 'Greyswood pink'	1033	2018-05-11-12-55-21	0	1	z	0	20	35.4	23.1	34.8	23	35.5	0.106	15768	Last10	Here	94
1691	245838	33	Cistus 'Greyswood pink'	1033	2018-05-11-12-55-23	0	1	z	0	20	35.4	23.1	34.8	23	35.5	0.106	15768	Last10	Here	95
1692	245839	33	Cistus 'Greyswood pink'	1033	2018-05-11-12-55-25	0	1	z	0	20	35.4	23.1	34.9	23	35.6	0.198	15768	Last10	Here	96
1693	245840	33	Cistus 'Greyswood pink'	1033	2018-05-11-12-55-27	0	1	z	0	20	35.4	23.1	34.8	23	35.5	0.106	15768	Last10	Here	97
1694	245841	33	Cistus 'Greyswood pink'	1033	2018-05-11-12-55-29	0	1	z	0	20	35.4	23.1	34.9	23	35.6	0.198	15768	Last10	Here	98
1695	245842	33	Cistus 'Greyswood pink'	1033	2018-05-11-12-55-31	0	1	z	0	20	35.4	23.1	34.8	22.9	35.5	0.106	15768	Last10	Here	99
1696	245843	33	Cistus 'Greyswood pink'	1033	2018-05-11-12-55-33	0	1	z	0	20	35.4	23.1	34.9	23	35.6	0.198	15768	Last10	Here	100
1697	245844	33	Cistus 'Greyswood pink'	1033	2018-05-11-12-56-05	0	1	z	0	25	35.4	23.1	34.8	23	35.5	0.106	15769	First10	Here	1
1698	245845	33	Cistus 'Greyswood pink'	1033	2018-05-11-12-56-07	0	1	z	0	25	35.4	23.1	34.8	23	35.5	0.106	15769	First10	Here	2
1699	245846	33	Cistus 'Greyswood pink'	1033	2018-05-11-12-56-09	0	1	z	0	25	35.4	23.1	34.8	23	35.5	0.106	15769	First10	Here	3
1700	245847	33	Cistus 'Greyswood pink'	1033	2018-05-11-12-56-11	0	1	z	0	25	35.4	23.1	34.8	23	35.5	0.106	15769	First10	Here	4
1701	245848	33	Cistus 'Greyswood pink'	1033	2018-05-11-12-56-13	0	1	z	0	25	35.4	23.1	34.8	23	35.5	0.106	15769	First10	Here	5
1702	245849	33	Cistus 'Greyswood pink'	1033	2018-05-11-12-56-15	0	1	z	0	25	35.4	23.1	34.9	23	35.6	0.198	15769	First10	Here	6
1703	245850	33	Cistus 'Greyswood pink'	1033	2018-05-11-12-56-17	0	1	z	0	25	35.4	23.1	34.9	23	35.6	0.198	15769	First10	Here	7
1704	245851	33	Cistus 'Greyswood pink'	1033	2018-05-11-12-56-19	0	1	z	0	25	35.4	23.1	34.8	23	35.5	0.106	15769	First10	Here	8
1705	245852	33	Cistus 'Greyswood pink'	1033	2018-05-11-12-56-21	0	1	z	0	25	35.4	23.1	34.8	23	35.5	0.106	15769	First10	Here	9
1706	245853	33	Cistus 'Greyswood pink'	1033	2018-05-11-12-56-23	0	1	z	0	25	35.4	23.1	34.8	23	35.5	0.106	15769	First10	Here	10
1707	245854	33	Cistus 'Greyswood pink'	1033	2018-05-11-12-56-26	0	1	z	0	25	35.4	23.1	34.8	23	35.5	0.106	15769			11
1708	245855	33	Cistus 'Greyswood pink'	1033	2018-05-11-12-56-28	0	1	z	0	25	35.4	23.1	34.8	23	35.5	0.106	15769			12
1709	245856	33	Cistus 'Greyswood pink'	1033	2018-05-11-12-56-30	0	1	z	0	25	35.4	23.1	34.8	23	35.5	0.106	15769			13
1710	245857	33	Cistus 'Greyswood pink'	1033	2018-05-11-12-56-32	0	1	z	0	25	35.4	23.1	34.8	23	35.5	0.106	15769			14
1711	245858	33	Cistus 'Greyswood pink'	1033	2018-05-11-12-56-34	0	1	z	0	25	35.4	23.1	34.8	23	35.5	0.106	15769			15
1712	245859	33	Cistus 'Greyswood pink'	1033	2018-05-11-12-56-36	0	1	z	0	25	35.4	23.1	34.8	23	35.5	0.106	15769			16
1713	245860	33	Cistus 'Greyswood pink'	1033	2018-05-11-12-56-38	0	1	z	0	25	35.4	23.1	34.8	23	35.5	0.106	15769			17
1714	245861	33	Cistus 'Greyswood pink'	1033	2018-05-11-12-56-40	0	1	z	0	25	35.4	23.1	34.8	23	35.5	0.106	15769			18
1715	245862	33	Cistus 'Greyswood pink'	1033	2018-05-11-12-56-42	0	1	z	0	25	35.4	23.1	34.8	23	35.5	0.106	15769			19
1716	245863	33	Cistus 'Greyswood pink'	1033	2018-05-11-12-56-44	0	1	z	0	25	35.4	23.1	34.8	23	35.5	0.106	15769			20
1717	245864	33	Cistus 'Greyswood pink'	1033	2018-05-11-12-56-46	0	1	z	0	25	35.4	23.1	34.8	23	35.5	0.106	15769			21
1718	245865	33	Cistus 'Greyswood pink'	1033	2018-05-11-12-56-48	0	1	z	0	25	35.4	23.1	34.8	23	35.5	0.106	15769			22
1719	245866	33	Cistus 'Greyswood pink'	1033	2018-05-11-12-56-50	0	1	z	0	25	35.4	23.1	34.8	23	35.5	0.106	15769			23
1720	245867	33	Cistus 'Greyswood pink'	1033	2018-05-11-12-56-52	0	1	z	0	25	35.4	23.1	34.8	23	35.5	0.106	15769			24
1721	245868	33	Cistus 'Greyswood pink'	1033	2018-05-11-12-56-54	0	1	z	0	25	35.4	23.1	34.8	23	35.5	0.106	15769			25
1722	245869	33	Cistus 'Greyswood pink'	1033	2018-05-11-12-56-56	0	1	z	0	25	35.4	23.1	34.8	23	35.5	0.106	15769			26
1723	245870	33	Cistus 'Greyswood pink'	1033	2018-05-11-12-56-58	0	1	z	0	25	35.4	23.1	34.8	23	35.5	0.106	15769			27
1724	245871	33	Cistus 'Greyswood pink'	1033	2018-05-11-12-57-00	0	1	z	0	25	35.4	23.1	34.8	23	35.5	0.106	15769			28
1725	245872	33	Cistus 'Greyswood pink'	1033	2018-05-11-12-57-02	0	1	z	0	25	35.4	23.1	34.8	23	35.5	0.106	15769			29
1726	245873	33	Cistus 'Greyswood pink'	1033	2018-05-11-12-57-04	0	1	z	0	25	35.4	23.1	34.8	23	35.5	0.106	15769			30
1727	245874	33	Cistus 'Greyswood pink'	1033	2018-05-11-12-57-06	0	1	z	0	25	35.4	23.1	34.8	23	35.5	0.106	15769			31
1728	245875	33	Cistus 'Greyswood pink'	1033	2018-05-11-12-57-08	0	1	z	0	25	35.4	23.1	34.8	23	35.5	0.106	15769			32
1729	245876	33	Cistus 'Greyswood pink'	1033	2018-05-11-12-57-10	0	1	z	0	25	35.4	23.1	34.8	23	35.5	0.106	15769			33
1730	245877	33	Cistus 'Greyswood pink'	1033	2018-05-11-12-57-12	0	1	z	0	25	35.4	23.1	34.8	23	35.5	0.106	15769			34
1731	245878	33	Cistus 'Greyswood pink'	1033	2018-05-11-12-57-14	0	1	z	0	25	35.4	23.1	34.8	23	35.5	0.106	15769			35
1732	245879	33	Cistus 'Greyswood pink'	1033	2018-05-11-12-57-16	0	1	z	0	25	35.4	23.1	34.7	22.9	35.4	0.015	15769			36
1733	245880	33	Cistus 'Greyswood pink'	1033	2018-05-11-12-57-18	0	1	z	0	25	35.4	23.1	34.8	23	35.5	0.106	15769			37
1734	245881	33	Cistus 'Greyswood pink'	1033	2018-05-11-12-57-20	0	1	z	0	25	35.4	23.1	34.8	23	35.5	0.106	15769			38
1735	245882	33	Cistus 'Greyswood pink'	1033	2018-05-11-12-57-22	0	1	z	0	25	35.4	23.1	34.8	23	35.5	0.106	15769			39
1736	245883	33	Cistus 'Greyswood pink'	1033	2018-05-11-12-57-24	0	1	z	0	25	35.4	23.1	34.8	23	35.5	0.106	15769			40
1737	245884	33	Cistus 'Greyswood pink'	1033	2018-05-11-12-57-26	0	1	z	0	25	35.4	23.1	34.9	23	35.6	0.198	15769			41
1738	245885	33	Cistus 'Greyswood pink'	1033	2018-05-11-12-57-28	0	1	z	0	25	35.4	23.1	34.9	23	35.6	0.198	15769			42
1739	245886	33	Cistus 'Greyswood pink'	1033	2018-05-11-12-57-30	0	1	z	0	25	35.4	23.1	34.9	23	35.6	0.198	15769			43
1740	245887	33	Cistus 'Greyswood pink'	1033	2018-05-11-12-57-32	0	1	z	0	25	35.4	23.1	34.9	23	35.6	0.198	15769			44
1741	245888	33	Cistus 'Greyswood pink'	1033	2018-05-11-12-57-34	0	1	z	0	25	35.4	23.1	34.8	23	35.5	0.106	15769			45
1742	245889	33	Cistus 'Greyswood pink'	1033	2018-05-11-12-57-36	0	1	z	0	25	35.4	23.1	34.9	23	35.6	0.198	15769			46
1743	245890	33	Cistus 'Greyswood pink'	1033	2018-05-11-12-57-38	0	1	z	0	25	35.4	23.1	34.9	23	35.6	0.198	15769			47
1744	245891	33	Cistus 'Greyswood pink'	1033	2018-05-11-12-57-40	0	1	z	0	25	35.4	23.1	34.9	23	35.6	0.198	15769			48
1745	245892	33	Cistus 'Greyswood pink'	1033	2018-05-11-12-57-42	0	1	z	0	25	35.4	23.1	34.8	23	35.5	0.106	15769			49
1746	245893	33	Cistus 'Greyswood pink'	1033	2018-05-11-12-57-44	0	1	z	0	25	35.4	23.1	34.8	23	35.5	0.106	15769			50
1747	245894	33	Cistus 'Greyswood pink'	1033	2018-05-11-12-57-46	0	1	z	0	25	35.4	23.1	34.8	23	35.5	0.106	15769			51
1748	245895	33	Cistus 'Greyswood pink'	1033	2018-05-11-12-57-48	0	1	z	0	25	35.4	23.1	34.8	23	35.5	0.106	15769			52
1749	245896	33	Cistus 'Greyswood pink'	1033	2018-05-11-12-57-50	0	1	z	0	25	35.4	23.1	34.8	23	35.5	0.106	15769			53
1750	245897	33	Cistus 'Greyswood pink'	1033	2018-05-11-12-57-52	0	1	z	0	25	35.4	23.1	34.8	23	35.5	0.106	15769			54
1751	245898	33	Cistus 'Greyswood pink'	1033	2018-05-11-12-57-54	0	1	z	0	25	35.4	23.1	34.8	23	35.5	0.106	15769			55
1752	245899	33	Cistus 'Greyswood pink'	1033	2018-05-11-12-57-56	0	1	z	0	25	35.4	23.1	34.8	23	35.5	0.106	15769			56
1753	245900	33	Cistus 'Greyswood pink'	1033	2018-05-11-12-57-58	0	1	z	0	25	35.4	23.1	34.8	23	35.5	0.106	15769			57
1754	245901	33	Cistus 'Greyswood pink'	1033	2018-05-11-12-58-00	0	1	z	0	25	35.4	23.1	34.8	23	35.5	0.106	15769			58
1755	245902	33	Cistus 'Greyswood pink'	1033	2018-05-11-12-58-02	0	1	z	0	25	35.4	23.1	34.8	23	35.5	0.106	15769			59
1756	245903	33	Cistus 'Greyswood pink'	1033	2018-05-11-12-58-04	0	1	z	0	25	35.4	23.1	34.8	23	35.5	0.106	15769			60
1757	245904	33	Cistus 'Greyswood pink'	1033	2018-05-11-12-58-06	0	1	z	0	25	35.4	23.1	34.8	23	35.5	0.106	15769			61
1758	245905	33	Cistus 'Greyswood pink'	1033	2018-05-11-12-58-08	0	1	z	0	25	35.4	23.1	34.8	23	35.5	0.106	15769			62
1759	245906	33	Cistus 'Greyswood pink'	1033	2018-05-11-12-58-10	0	1	z	0	25	35.4	23.1	34.8	23	35.5	0.106	15769			63
1760	245907	33	Cistus 'Greyswood pink'	1033	2018-05-11-12-58-12	0	1	z	0	25	35.4	23.1	34.8	23	35.5	0.106	15769			64
1761	245908	33	Cistus 'Greyswood pink'	1033	2018-05-11-12-58-14	0	1	z	0	25	35.4	23.1	34.8	23	35.5	0.106	15769			65
1762	245909	33	Cistus 'Greyswood pink'	1033	2018-05-11-12-58-16	0	1	z	0	25	35.4	23.1	34.8	23	35.5	0.106	15769			66
1763	245910	33	Cistus 'Greyswood pink'	1033	2018-05-11-12-58-18	0	1	z	0	25	35.4	23.1	34.8	23	35.5	0.106	15769			67
1764	245911	33	Cistus 'Greyswood pink'	1033	2018-05-11-12-58-20	0	1	z	0	25	35.4	23.1	34.8	23	35.5	0.106	15769			68
1765	245912	33	Cistus 'Greyswood pink'	1033	2018-05-11-12-58-22	0	1	z	0	25	35.4	23.1	34.8	23	35.5	0.106	15769			69
1766	245913	33	Cistus 'Greyswood pink'	1033	2018-05-11-12-58-24	0	1	z	0	25	35.4	23.1	34.8	23	35.5	0.106	15769			70
1767	245914	33	Cistus 'Greyswood pink'	1033	2018-05-11-12-58-26	0	1	z	0	25	35.4	23.1	34.8	23	35.5	0.106	15769			71
1768	245915	33	Cistus 'Greyswood pink'	1033	2018-05-11-12-58-28	0	1	z	0	25	35.4	23.1	34.8	23	35.5	0.106	15769			72
1769	245916	33	Cistus 'Greyswood pink'	1033	2018-05-11-12-58-30	0	1	z	0	25	35.4	23.1	34.8	23	35.5	0.106	15769			73
1770	245917	33	Cistus 'Greyswood pink'	1033	2018-05-11-12-58-32	0	1	z	0	25	35.4	23.1	34.8	23	35.5	0.106	15769			74
1771	245918	33	Cistus 'Greyswood pink'	1033	2018-05-11-12-58-34	0	1	z	0	25	35.4	23.1	34.8	23	35.5	0.106	15769			75
1772	245919	33	Cistus 'Greyswood pink'	1033	2018-05-11-12-58-36	0	1	z	0	25	35.4	23.1	34.8	23	35.5	0.106	15769			76
1773	245920	33	Cistus 'Greyswood pink'	1033	2018-05-11-12-58-38	0	1	z	0	25	35.4	23.1	34.8	23	35.5	0.106	15769			77
1774	245921	33	Cistus 'Greyswood pink'	1033	2018-05-11-12-58-40	0	1	z	0	25	35.4	23.1	34.8	23	35.5	0.106	15769			78
1775	245922	33	Cistus 'Greyswood pink'	1033	2018-05-11-12-58-42	0	1	z	0	25	35.4	23.1	34.8	23	35.5	0.106	15769			79
1776	245923	33	Cistus 'Greyswood pink'	1033	2018-05-11-12-58-44	0	1	z	0	25	35.4	23.1	34.8	23	35.5	0.106	15769			80
1777	245924	33	Cistus 'Greyswood pink'	1033	2018-05-11-12-58-46	0	1	z	0	25	35.4	23.1	34.8	23	35.5	0.106	15769			81
1778	245925	33	Cistus 'Greyswood pink'	1033	2018-05-11-12-58-48	0	1	z	0	25	35.4	23.1	34.8	23	35.5	0.106	15769			82
1779	245926	33	Cistus 'Greyswood pink'	1033	2018-05-11-12-58-50	0	1	z	0	25	35.4	23.1	34.8	23	35.5	0.106	15769			83
1780	245927	33	Cistus 'Greyswood pink'	1033	2018-05-11-12-58-52	0	1	z	0	25	35.4	23.1	34.8	23	35.5	0.106	15769			84
1781	245928	33	Cistus 'Greyswood pink'	1033	2018-05-11-12-58-54	0	1	z	0	25	35.4	23.1	34.8	23	35.5	0.106	15769			85
1782	245929	33	Cistus 'Greyswood pink'	1033	2018-05-11-12-58-56	0	1	z	0	25	35.4	23.1	34.8	23	35.5	0.106	15769			86
1783	245930	33	Cistus 'Greyswood pink'	1033	2018-05-11-12-58-58	0	1	z	0	25	35.4	23.1	34.8	23	35.5	0.106	15769			87
1784	245931	33	Cistus 'Greyswood pink'	1033	2018-05-11-12-59-00	0	1	z	0	25	35.4	23.1	34.8	23	35.5	0.106	15769			88
1785	245932	33	Cistus 'Greyswood pink'	1033	2018-05-11-12-59-02	0	1	z	0	25	35.4	23.1	34.8	23	35.5	0.106	15769			89
1786	245933	33	Cistus 'Greyswood pink'	1033	2018-05-11-12-59-04	0	1	z	0	25	35.4	23.1	34.8	23	35.5	0.106	15769			90
1787	245934	33	Cistus 'Greyswood pink'	1033	2018-05-11-12-59-06	0	1	z	0	25	35.4	23.1	34.8	23	35.5	0.106	15769	Last10	Here	91
1788	245935	33	Cistus 'Greyswood pink'	1033	2018-05-11-12-59-08	0	1	z	0	25	35.4	23.1	34.8	23	35.5	0.106	15769	Last10	Here	92
1789	245936	33	Cistus 'Greyswood pink'	1033	2018-05-11-12-59-10	0	1	z	0	25	35.4	23.1	34.8	23	35.5	0.106	15769	Last10	Here	93
1790	245937	33	Cistus 'Greyswood pink'	1033	2018-05-11-12-59-12	0	1	z	0	25	35.4	23.1	34.8	23	35.5	0.106	15769	Last10	Here	94
1791	245938	33	Cistus 'Greyswood pink'	1033	2018-05-11-12-59-14	0	1	z	0	25	35.4	23.1	34.8	23	35.5	0.106	15769	Last10	Here	95
1792	245939	33	Cistus 'Greyswood pink'	1033	2018-05-11-12-59-16	0	1	z	0	25	35.4	23.1	34.8	23	35.5	0.106	15769	Last10	Here	96
1793	245940	33	Cistus 'Greyswood pink'	1033	2018-05-11-12-59-18	0	1	z	0	25	35.4	23.1	34.7	23	35.4	0.015	15769	Last10	Here	97
1794	245941	33	Cistus 'Greyswood pink'	1033	2018-05-11-12-59-20	0	1	z	0	25	35.4	23.1	34.8	23	35.5	0.106	15769	Last10	Here	98
1795	245942	33	Cistus 'Greyswood pink'	1033	2018-05-11-12-59-22	0	1	z	0	25	35.4	23.1	34.8	23	35.5	0.106	15769	Last10	Here	99
1796	245943	33	Cistus 'Greyswood pink'	1033	2018-05-11-12-59-24	0	1	z	0	25	35.4	23.1	34.8	23	35.5	0.106	15769	Last10	Here	100
1797	245944	33	Cistus 'Greyswood pink'	1033	2018-05-11-12-59-56	0	1	z	0	30	35.4	23.1	34.8	23	35.5	0.106	15770	First10	Here	1
1798	245945	33	Cistus 'Greyswood pink'	1033	2018-05-11-12-59-58	0	1	z	0	30	35.4	23.1	34.8	23	35.5	0.106	15770	First10	Here	2
1799	245946	33	Cistus 'Greyswood pink'	1033	2018-05-11-13-00-00	0	1	z	0	30	35.4	23.1	34.8	23	35.5	0.106	15770	First10	Here	3
1800	245947	33	Cistus 'Greyswood pink'	1033	2018-05-11-13-00-02	0	1	z	0	30	35.4	23.1	34.8	23	35.5	0.106	15770	First10	Here	4
1801	245948	33	Cistus 'Greyswood pink'	1033	2018-05-11-13-00-04	0	1	z	0	30	35.4	23.1	34.8	23	35.5	0.106	15770	First10	Here	5
1802	245949	33	Cistus 'Greyswood pink'	1033	2018-05-11-13-00-06	0	1	z	0	30	35.3	23.1	34.7	23	35.4	0.115	15770	First10	Here	6
1803	245950	33	Cistus 'Greyswood pink'	1033	2018-05-11-13-00-08	0	1	z	0	30	35.4	23.1	34.7	23	35.4	0.015	15770	First10	Here	7
1804	245951	33	Cistus 'Greyswood pink'	1033	2018-05-11-13-00-10	0	1	z	0	30	35.4	23.1	34.7	23	35.4	0.015	15770	First10	Here	8
1805	245952	33	Cistus 'Greyswood pink'	1033	2018-05-11-13-00-12	0	1	z	0	30	35.4	23.1	34.7	23	35.4	0.015	15770	First10	Here	9
1806	245953	33	Cistus 'Greyswood pink'	1033	2018-05-11-13-00-14	0	1	z	0	30	35.4	23.1	34.7	23	35.4	0.015	15770	First10	Here	10
1807	245954	33	Cistus 'Greyswood pink'	1033	2018-05-11-13-00-16	0	1	z	0	30	35.4	23.1	34.7	22.9	35.4	0.015	15770			11
1808	245955	33	Cistus 'Greyswood pink'	1033	2018-05-11-13-00-18	0	1	z	0	30	35.4	23.1	34.7	23	35.4	0.015	15770			12
1809	245956	33	Cistus 'Greyswood pink'	1033	2018-05-11-13-00-20	0	1	z	0	30	35.4	23.1	34.7	23	35.4	0.015	15770			13
1810	245957	33	Cistus 'Greyswood pink'	1033	2018-05-11-13-00-22	0	1	z	0	30	35.4	23.1	34.7	23	35.4	0.015	15770			14
1811	245958	33	Cistus 'Greyswood pink'	1033	2018-05-11-13-00-24	0	1	z	0	30	35.4	23.1	34.7	23	35.4	0.015	15770			15
1812	245959	33	Cistus 'Greyswood pink'	1033	2018-05-11-13-00-26	0	1	z	0	30	35.4	23.1	34.7	23	35.4	0.015	15770			16
1813	245960	33	Cistus 'Greyswood pink'	1033	2018-05-11-13-00-28	0	1	z	0	30	35.4	23.1	34.7	23	35.4	0.015	15770			17
1814	245961	33	Cistus 'Greyswood pink'	1033	2018-05-11-13-00-30	0	1	z	0	30	35.4	23.1	34.7	23	35.4	0.015	15770			18
1815	245962	33	Cistus 'Greyswood pink'	1033	2018-05-11-13-00-32	0	1	z	0	30	35.4	23.1	34.7	23	35.4	0.015	15770			19
1816	245963	33	Cistus 'Greyswood pink'	1033	2018-05-11-13-00-34	0	1	z	0	30	35.3	23.1	34.7	23	35.4	0.115	15770			20
1817	245964	33	Cistus 'Greyswood pink'	1033	2018-05-11-13-00-36	0	1	z	0	30	35.4	23.1	34.7	23	35.4	0.015	15770			21
1818	245965	33	Cistus 'Greyswood pink'	1033	2018-05-11-13-00-38	0	1	z	0	30	35.4	23.1	34.8	23	35.5	0.106	15770			22
1819	245966	33	Cistus 'Greyswood pink'	1033	2018-05-11-13-00-40	0	1	z	0	30	35.4	23.1	34.8	23	35.5	0.106	15770			23
1820	245967	33	Cistus 'Greyswood pink'	1033	2018-05-11-13-00-42	0	1	z	0	30	35.4	23.1	34.8	23	35.5	0.106	15770			24
1821	245968	33	Cistus 'Greyswood pink'	1033	2018-05-11-13-00-44	0	1	z	0	30	35.4	23.1	34.8	23	35.5	0.106	15770			25
1822	245969	33	Cistus 'Greyswood pink'	1033	2018-05-11-13-00-46	0	1	z	0	30	35.4	23.1	34.8	23	35.5	0.106	15770			26
1823	245970	33	Cistus 'Greyswood pink'	1033	2018-05-11-13-00-48	0	1	z	0	30	35.3	23.1	34.8	23	35.5	0.206	15770			27
1824	245971	33	Cistus 'Greyswood pink'	1033	2018-05-11-13-00-50	0	1	z	0	30	35.4	23.1	34.8	23	35.5	0.106	15770			28
1825	245972	33	Cistus 'Greyswood pink'	1033	2018-05-11-13-00-52	0	1	z	0	30	35.3	23.1	34.8	23	35.5	0.206	15770			29
1826	245973	33	Cistus 'Greyswood pink'	1033	2018-05-11-13-00-54	0	1	z	0	30	35.4	23.1	34.7	23	35.4	0.015	15770			30
1827	245974	33	Cistus 'Greyswood pink'	1033	2018-05-11-13-00-56	0	1	z	0	30	35.4	23.1	34.7	23	35.4	0.015	15770			31
1828	245975	33	Cistus 'Greyswood pink'	1033	2018-05-11-13-00-58	0	1	z	0	30	35.4	23.1	34.7	23	35.4	0.015	15770			32
1829	245976	33	Cistus 'Greyswood pink'	1033	2018-05-11-13-01-00	0	1	z	0	30	35.4	23.1	34.7	23	35.4	0.015	15770			33
1830	245977	33	Cistus 'Greyswood pink'	1033	2018-05-11-13-01-02	0	1	z	0	30	35.4	23.1	34.7	23	35.4	0.015	15770			34
1831	245978	33	Cistus 'Greyswood pink'	1033	2018-05-11-13-01-04	0	1	z	0	30	35.3	23.1	34.7	23	35.4	0.115	15770			35
1832	245979	33	Cistus 'Greyswood pink'	1033	2018-05-11-13-01-06	0	1	z	0	30	35.4	23.1	34.7	23	35.4	0.015	15770			36
1833	245980	33	Cistus 'Greyswood pink'	1033	2018-05-11-13-01-08	0	1	z	0	30	35.3	23.1	34.7	23	35.4	0.115	15770			37
1834	245981	33	Cistus 'Greyswood pink'	1033	2018-05-11-13-01-10	0	1	z	0	30	35.3	23.1	34.7	23	35.4	0.115	15770			38
1835	245982	33	Cistus 'Greyswood pink'	1033	2018-05-11-13-01-12	0	1	z	0	30	35.3	23.1	34.7	22.9	35.4	0.115	15770			39
1836	245983	33	Cistus 'Greyswood pink'	1033	2018-05-11-13-01-14	0	1	z	0	30	35.3	23.1	34.7	23	35.4	0.115	15770			40
1837	245984	33	Cistus 'Greyswood pink'	1033	2018-05-11-13-01-16	0	1	z	0	30	35.4	23.1	34.8	23	35.5	0.106	15770			41
1838	245985	33	Cistus 'Greyswood pink'	1033	2018-05-11-13-01-18	0	1	z	0	30	35.4	23.1	34.7	23	35.4	0.015	15770			42
1839	245986	33	Cistus 'Greyswood pink'	1033	2018-05-11-13-01-20	0	1	z	0	30	35.4	23.1	34.7	23	35.4	0.015	15770			43
1840	245987	33	Cistus 'Greyswood pink'	1033	2018-05-11-13-01-22	0	1	z	0	30	35.4	23.1	34.7	23	35.4	0.015	15770			44
1841	245988	33	Cistus 'Greyswood pink'	1033	2018-05-11-13-01-24	0	1	z	0	30	35.4	23.1	34.7	23	35.4	0.015	15770			45
1842	245989	33	Cistus 'Greyswood pink'	1033	2018-05-11-13-01-26	0	1	z	0	30	35.4	23.1	34.7	23	35.4	0.015	15770			46
1843	245990	33	Cistus 'Greyswood pink'	1033	2018-05-11-13-01-28	0	1	z	0	30	35.4	23.1	34.7	23	35.4	0.015	15770			47
1844	245991	33	Cistus 'Greyswood pink'	1033	2018-05-11-13-01-30	0	1	z	0	30	35.4	23.1	34.7	23	35.4	0.015	15770			48
1845	245992	33	Cistus 'Greyswood pink'	1033	2018-05-11-13-01-32	0	1	z	0	30	35.4	23.1	34.7	23	35.4	0.015	15770			49
1846	245993	33	Cistus 'Greyswood pink'	1033	2018-05-11-13-01-34	0	1	z	0	30	35.4	23.1	34.7	23	35.4	0.015	15770			50
1847	245994	33	Cistus 'Greyswood pink'	1033	2018-05-11-13-01-36	0	1	z	0	30	35.4	23.1	34.7	23	35.4	0.015	15770			51
1848	245995	33	Cistus 'Greyswood pink'	1033	2018-05-11-13-01-39	0	1	z	0	30	35.4	23.1	34.7	23	35.4	0.015	15770			52
1849	245996	33	Cistus 'Greyswood pink'	1033	2018-05-11-13-01-41	0	1	z	0	30	35.4	23.1	34.7	23	35.4	0.015	15770			53
1850	245997	33	Cistus 'Greyswood pink'	1033	2018-05-11-13-01-43	0	1	z	0	30	35.4	23.1	34.7	23	35.4	0.015	15770			54
1851	245998	33	Cistus 'Greyswood pink'	1033	2018-05-11-13-01-45	0	1	z	0	30	35.4	23.1	34.7	23	35.4	0.015	15770			55
1852	245999	33	Cistus 'Greyswood pink'	1033	2018-05-11-13-01-47	0	1	z	0	30	35.4	23.1	34.7	23	35.4	0.015	15770			56
1853	246000	33	Cistus 'Greyswood pink'	1033	2018-05-11-13-01-49	0	1	z	0	30	35.4	23.1	34.7	23	35.4	0.015	15770			57
1854	246001	33	Cistus 'Greyswood pink'	1033	2018-05-11-13-01-51	0	1	z	0	30	35.4	23.1	34.7	23	35.4	0.015	15770			58
1855	246002	33	Cistus 'Greyswood pink'	1033	2018-05-11-13-01-53	0	1	z	0	30	35.4	23.1	34.7	23	35.4	0.015	15770			59
1856	246003	33	Cistus 'Greyswood pink'	1033	2018-05-11-13-01-55	0	1	z	0	30	35.4	23.1	34.7	23	35.4	0.015	15770			60
1857	246004	33	Cistus 'Greyswood pink'	1033	2018-05-11-13-01-57	0	1	z	0	30	35.4	23.1	34.7	23	35.4	0.015	15770			61
1858	246005	33	Cistus 'Greyswood pink'	1033	2018-05-11-13-01-59	0	1	z	0	30	35.4	23.1	34.7	23	35.4	0.015	15770			62
1859	246006	33	Cistus 'Greyswood pink'	1033	2018-05-11-13-02-01	0	1	z	0	30	35.4	23.1	34.7	23	35.4	0.015	15770			63
1860	246007	33	Cistus 'Greyswood pink'	1033	2018-05-11-13-02-03	0	1	z	0	30	35.4	23.1	34.7	23	35.4	0.015	15770			64
1861	246008	33	Cistus 'Greyswood pink'	1033	2018-05-11-13-02-05	0	1	z	0	30	35.4	23.1	34.7	23	35.4	0.015	15770			65
1862	246009	33	Cistus 'Greyswood pink'	1033	2018-05-11-13-02-07	0	1	z	0	30	35.4	23.1	34.7	23	35.4	0.015	15770			66
1863	246010	33	Cistus 'Greyswood pink'	1033	2018-05-11-13-02-09	0	1	z	0	30	35.3	23.1	34.7	23	35.4	0.115	15770			67
1864	246011	33	Cistus 'Greyswood pink'	1033	2018-05-11-13-02-11	0	1	z	0	30	35.4	23.1	34.7	23	35.4	0.015	15770			68
1865	246012	33	Cistus 'Greyswood pink'	1033	2018-05-11-13-02-13	0	1	z	0	30	35.4	23.1	34.7	23	35.4	0.015	15770			69
1866	246013	33	Cistus 'Greyswood pink'	1033	2018-05-11-13-02-15	0	1	z	0	30	35.4	23.1	34.7	23	35.4	0.015	15770			70
1867	246014	33	Cistus 'Greyswood pink'	1033	2018-05-11-13-02-17	0	1	z	0	30	35.4	23.1	34.7	23	35.4	0.015	15770			71
1868	246015	33	Cistus 'Greyswood pink'	1033	2018-05-11-13-02-19	0	1	z	0	30	35.4	23.1	34.7	23	35.4	0.015	15770			72
1869	246016	33	Cistus 'Greyswood pink'	1033	2018-05-11-13-02-21	0	1	z	0	30	35.3	23.1	34.7	23	35.4	0.115	15770			73
1870	246017	33	Cistus 'Greyswood pink'	1033	2018-05-11-13-02-23	0	1	z	0	30	35.3	23.1	34.7	23	35.4	0.115	15770			74
1871	246018	33	Cistus 'Greyswood pink'	1033	2018-05-11-13-02-25	0	1	z	0	30	35.3	23.1	34.7	23	35.4	0.115	15770			75
1872	246019	33	Cistus 'Greyswood pink'	1033	2018-05-11-13-02-27	0	1	z	0	30	35.3	23.1	34.7	23	35.4	0.115	15770			76
1873	246020	33	Cistus 'Greyswood pink'	1033	2018-05-11-13-02-29	0	1	z	0	30	35.3	23.1	34.7	23	35.4	0.115	15770			77
1874	246021	33	Cistus 'Greyswood pink'	1033	2018-05-11-13-02-31	0	1	z	0	30	35.3	23.1	34.7	23	35.4	0.115	15770			78
1875	246022	33	Cistus 'Greyswood pink'	1033	2018-05-11-13-02-33	0	1	z	0	30	35.3	23.1	34.7	23	35.4	0.115	15770			79
1876	246023	33	Cistus 'Greyswood pink'	1033	2018-05-11-13-02-35	0	1	z	0	30	35.3	23.1	34.7	23	35.4	0.115	15770			80
1877	246024	33	Cistus 'Greyswood pink'	1033	2018-05-11-13-02-37	0	1	z	0	30	35.3	23.1	34.7	23	35.4	0.115	15770			81
1878	246025	33	Cistus 'Greyswood pink'	1033	2018-05-11-13-02-39	0	1	z	0	30	35.3	23.1	34.7	23	35.4	0.115	15770			82
1879	246026	33	Cistus 'Greyswood pink'	1033	2018-05-11-13-02-41	0	1	z	0	30	35.3	23.1	34.7	23	35.4	0.115	15770			83
1880	246027	33	Cistus 'Greyswood pink'	1033	2018-05-11-13-02-43	0	1	z	0	30	35.3	23.1	34.7	23	35.4	0.115	15770			84
1881	246028	33	Cistus 'Greyswood pink'	1033	2018-05-11-13-02-45	0	1	z	0	30	35.3	23.1	34.7	23	35.4	0.115	15770			85
1882	246029	33	Cistus 'Greyswood pink'	1033	2018-05-11-13-02-47	0	1	z	0	30	35.3	23.1	34.7	23	35.4	0.115	15770			86
1883	246030	33	Cistus 'Greyswood pink'	1033	2018-05-11-13-02-49	0	1	z	0	30	35.3	23.1	34.7	23	35.4	0.115	15770			87
1884	246031	33	Cistus 'Greyswood pink'	1033	2018-05-11-13-02-51	0	1	z	0	30	35.3	23.1	34.7	23	35.4	0.115	15770			88
1885	246032	33	Cistus 'Greyswood pink'	1033	2018-05-11-13-02-53	0	1	z	0	30	35.3	23.1	34.7	23	35.4	0.115	15770			89
1886	246033	33	Cistus 'Greyswood pink'	1033	2018-05-11-13-02-55	0	1	z	0	30	35.3	23.1	34.7	23	35.4	0.115	15770			90
1887	246034	33	Cistus 'Greyswood pink'	1033	2018-05-11-13-02-57	0	1	z	0	30	35.3	23.1	34.7	23	35.4	0.115	15770	Last10	Here	91
1888	246035	33	Cistus 'Greyswood pink'	1033	2018-05-11-13-02-59	0	1	z	0	30	35.3	23.1	34.7	23	35.4	0.115	15770	Last10	Here	92
1889	246036	33	Cistus 'Greyswood pink'	1033	2018-05-11-13-03-01	0	1	z	0	30	35.3	23.1	34.7	23	35.4	0.115	15770	Last10	Here	93
1890	246037	33	Cistus 'Greyswood pink'	1033	2018-05-11-13-03-03	0	1	z	0	30	35.3	23.1	34.7	23	35.4	0.115	15770	Last10	Here	94
1891	246038	33	Cistus 'Greyswood pink'	1033	2018-05-11-13-03-05	0	1	z	0	30	35.3	23.1	34.7	23	35.4	0.115	15770	Last10	Here	95
1892	246039	33	Cistus 'Greyswood pink'	1033	2018-05-11-13-03-07	0	1	z	0	30	35.3	23.1	34.7	23	35.4	0.115	15770	Last10	Here	96
1893	246040	33	Cistus 'Greyswood pink'	1033	2018-05-11-13-03-09	0	1	z	0	30	35.3	23.1	34.7	23	35.4	0.115	15770	Last10	Here	97
1894	246041	33	Cistus 'Greyswood pink'	1033	2018-05-11-13-03-11	0	1	z	0	30	35.3	23.1	34.7	23	35.4	0.115	15770	Last10	Here	98
1895	246042	33	Cistus 'Greyswood pink'	1033	2018-05-11-13-03-13	0	1	z	0	30	35.3	23.1	34.7	23	35.4	0.115	15770	Last10	Here	99
1896	246043	33	Cistus 'Greyswood pink'	1033	2018-05-11-13-03-15	0	1	z	0	30	35.3	23.1	34.7	23	35.4	0.115	15770	Last10	Here	100
1897	247939	32	Cistus 'Greyswood pink'	1032	2018-05-11-14-25-43	0	3	x	-30	0	34.3	23.1	33.5	23.1	34.3	0.016	15790	First10	Here	1
1898	247940	32	Cistus 'Greyswood pink'	1032	2018-05-11-14-25-45	0	3	x	-30	0	34.4	23.2	33.5	23.1	34.3	-0.084	15790	First10	Here	2
1899	247941	32	Cistus 'Greyswood pink'	1032	2018-05-11-14-25-47	0	3	x	-30	0	34.3	23.1	33.5	23.1	34.3	0.016	15790	First10	Here	3
1900	247942	32	Cistus 'Greyswood pink'	1032	2018-05-11-14-25-49	0	3	x	-30	0	34.3	23.1	33.5	23.1	34.3	0.016	15790	First10	Here	4
1901	247943	32	Cistus 'Greyswood pink'	1032	2018-05-11-14-25-51	0	3	x	-30	0	34.3	23.1	33.5	23.1	34.3	0.016	15790	First10	Here	5
1902	247944	32	Cistus 'Greyswood pink'	1032	2018-05-11-14-25-53	0	3	x	-30	0	34.3	23.1	33.5	23.1	34.3	0.016	15790	First10	Here	6
1903	247945	32	Cistus 'Greyswood pink'	1032	2018-05-11-14-25-55	0	3	x	-30	0	34.3	23.1	33.5	23.1	34.3	0.016	15790	First10	Here	7
1904	247946	32	Cistus 'Greyswood pink'	1032	2018-05-11-14-25-57	0	3	x	-30	0	34.3	23.1	33.5	23.1	34.3	0.016	15790	First10	Here	8
1905	247947	32	Cistus 'Greyswood pink'	1032	2018-05-11-14-25-59	0	3	x	-30	0	34.3	23.1	33.5	23.1	34.3	0.016	15790	First10	Here	9
1906	247948	32	Cistus 'Greyswood pink'	1032	2018-05-11-14-26-01	0	3	x	-30	0	34.3	23.1	33.5	23.1	34.3	0.016	15790	First10	Here	10
1907	247949	32	Cistus 'Greyswood pink'	1032	2018-05-11-14-26-03	0	3	x	-30	0	34.3	23.1	33.5	23.1	34.3	0.016	15790			11
1908	247950	32	Cistus 'Greyswood pink'	1032	2018-05-11-14-26-05	0	3	x	-30	0	34.3	23.1	33.5	23.1	34.3	0.016	15790			12
1909	247951	32	Cistus 'Greyswood pink'	1032	2018-05-11-14-26-07	0	3	x	-30	0	34.3	23.1	33.5	23.1	34.3	0.016	15790			13
1910	247952	32	Cistus 'Greyswood pink'	1032	2018-05-11-14-26-09	0	3	x	-30	0	34.3	23.1	33.5	23.1	34.3	0.016	15790			14
1911	247953	32	Cistus 'Greyswood pink'	1032	2018-05-11-14-26-11	0	3	x	-30	0	34.3	23.1	33.5	23.1	34.3	0.016	15790			15
1912	247954	32	Cistus 'Greyswood pink'	1032	2018-05-11-14-26-13	0	3	x	-30	0	34.3	23.1	33.5	23.1	34.3	0.016	15790			16
1913	247955	32	Cistus 'Greyswood pink'	1032	2018-05-11-14-26-15	0	3	x	-30	0	34.3	23.1	33.5	23.1	34.3	0.016	15790			17
1914	247956	32	Cistus 'Greyswood pink'	1032	2018-05-11-14-26-17	0	3	x	-30	0	34.3	23.1	33.4	23	34.2	-0.076	15790			18
1915	247957	32	Cistus 'Greyswood pink'	1032	2018-05-11-14-26-19	0	3	x	-30	0	34.3	23.1	33.5	23.1	34.3	0.016	15790			19
1916	247958	32	Cistus 'Greyswood pink'	1032	2018-05-11-14-26-21	0	3	x	-30	0	34.3	23.1	33.5	23.1	34.3	0.016	15790			20
1917	247959	32	Cistus 'Greyswood pink'	1032	2018-05-11-14-26-23	0	3	x	-30	0	34.3	23.1	33.5	23.1	34.3	0.016	15790			21
1918	247960	32	Cistus 'Greyswood pink'	1032	2018-05-11-14-26-25	0	3	x	-30	0	34.3	23.2	33.5	23.1	34.3	0.016	15790			22
1919	247961	32	Cistus 'Greyswood pink'	1032	2018-05-11-14-26-27	0	3	x	-30	0	34.3	23.1	33.5	23.1	34.3	0.016	15790			23
1920	247962	32	Cistus 'Greyswood pink'	1032	2018-05-11-14-26-29	0	3	x	-30	0	34.3	23.1	33.5	23.1	34.3	0.016	15790			24
1921	247963	32	Cistus 'Greyswood pink'	1032	2018-05-11-14-26-31	0	3	x	-30	0	34.3	23.1	33.4	23	34.2	-0.076	15790			25
1922	247964	32	Cistus 'Greyswood pink'	1032	2018-05-11-14-26-33	0	3	x	-30	0	34.3	23.1	33.5	23	34.3	0.016	15790			26
1923	247965	32	Cistus 'Greyswood pink'	1032	2018-05-11-14-26-35	0	3	x	-30	0	34.3	23.1	33.4	23	34.2	-0.076	15790			27
1924	247966	32	Cistus 'Greyswood pink'	1032	2018-05-11-14-26-37	0	3	x	-30	0	34.3	23.1	33.5	23.1	34.3	0.016	15790			28
1925	247967	32	Cistus 'Greyswood pink'	1032	2018-05-11-14-26-39	0	3	x	-30	0	34.3	23.1	33.5	23.1	34.3	0.016	15790			29
1926	247968	32	Cistus 'Greyswood pink'	1032	2018-05-11-14-26-41	0	3	x	-30	0	34.3	23.1	33.5	23.1	34.3	0.016	15790			30
1927	247969	32	Cistus 'Greyswood pink'	1032	2018-05-11-14-26-43	0	3	x	-30	0	34.3	23.1	33.5	23.1	34.3	0.016	15790			31
1928	247970	32	Cistus 'Greyswood pink'	1032	2018-05-11-14-26-45	0	3	x	-30	0	34.3	23.1	33.5	23.1	34.3	0.016	15790			32
1929	247971	32	Cistus 'Greyswood pink'	1032	2018-05-11-14-26-47	0	3	x	-30	0	34.3	23.1	33.5	23.1	34.3	0.016	15790			33
1930	247972	32	Cistus 'Greyswood pink'	1032	2018-05-11-14-26-49	0	3	x	-30	0	34.3	23.1	33.5	23.1	34.3	0.016	15790			34
1931	247973	32	Cistus 'Greyswood pink'	1032	2018-05-11-14-26-51	0	3	x	-30	0	34.3	23.1	33.5	23	34.3	0.016	15790			35
1932	247974	32	Cistus 'Greyswood pink'	1032	2018-05-11-14-26-53	0	3	x	-30	0	34.3	23.1	33.5	23.1	34.3	0.016	15790			36
1933	247975	32	Cistus 'Greyswood pink'	1032	2018-05-11-14-26-55	0	3	x	-30	0	34.3	23.1	33.5	23	34.3	0.016	15790			37
1934	247976	32	Cistus 'Greyswood pink'	1032	2018-05-11-14-26-57	0	3	x	-30	0	34.3	23.1	33.5	23.1	34.3	0.016	15790			38
1935	247977	32	Cistus 'Greyswood pink'	1032	2018-05-11-14-26-59	0	3	x	-30	0	34.3	23.1	33.5	23.1	34.3	0.016	15790			39
1936	247978	32	Cistus 'Greyswood pink'	1032	2018-05-11-14-27-01	0	3	x	-30	0	34.3	23.1	33.5	23.1	34.3	0.016	15790			40
1937	247979	32	Cistus 'Greyswood pink'	1032	2018-05-11-14-27-03	0	3	x	-30	0	34.3	23.1	33.5	23.1	34.3	0.016	15790			41
1938	247980	32	Cistus 'Greyswood pink'	1032	2018-05-11-14-27-05	0	3	x	-30	0	34.3	23.1	33.5	23.1	34.3	0.016	15790			42
1939	247981	32	Cistus 'Greyswood pink'	1032	2018-05-11-14-27-07	0	3	x	-30	0	34.3	23.1	33.4	23	34.2	-0.076	15790			43
1940	247982	32	Cistus 'Greyswood pink'	1032	2018-05-11-14-27-09	0	3	x	-30	0	34.3	23.1	33.4	23	34.2	-0.076	15790			44
1941	247983	32	Cistus 'Greyswood pink'	1032	2018-05-11-14-27-11	0	3	x	-30	0	34.3	23.1	33.5	23.1	34.3	0.016	15790			45
1942	247984	32	Cistus 'Greyswood pink'	1032	2018-05-11-14-27-13	0	3	x	-30	0	34.3	23.1	33.5	23	34.3	0.016	15790			46
1943	247985	32	Cistus 'Greyswood pink'	1032	2018-05-11-14-27-15	0	3	x	-30	0	34.4	23.2	33.5	23	34.3	-0.084	15790			47
1944	247986	32	Cistus 'Greyswood pink'	1032	2018-05-11-14-27-17	0	3	x	-30	0	34.3	23.1	33.5	23	34.3	0.016	15790			48
1945	247987	32	Cistus 'Greyswood pink'	1032	2018-05-11-14-27-19	0	3	x	-30	0	34.3	23.1	33.4	23	34.2	-0.076	15790			49
1946	247988	32	Cistus 'Greyswood pink'	1032	2018-05-11-14-27-21	0	3	x	-30	0	34.3	23.1	33.4	23	34.2	-0.076	15790			50
1947	247989	32	Cistus 'Greyswood pink'	1032	2018-05-11-14-27-23	0	3	x	-30	0	34.3	23.1	33.5	23	34.3	0.016	15790			51
1948	247990	32	Cistus 'Greyswood pink'	1032	2018-05-11-14-27-25	0	3	x	-30	0	34.3	23.1	33.5	23	34.3	0.016	15790			52
1949	247991	32	Cistus 'Greyswood pink'	1032	2018-05-11-14-27-27	0	3	x	-30	0	34.3	23.1	33.5	23	34.3	0.016	15790			53
1950	247992	32	Cistus 'Greyswood pink'	1032	2018-05-11-14-27-29	0	3	x	-30	0	34.3	23.1	33.4	23	34.2	-0.076	15790			54
1951	247993	32	Cistus 'Greyswood pink'	1032	2018-05-11-14-27-31	0	3	x	-30	0	34.3	23.1	33.4	23	34.2	-0.076	15790			55
1952	247994	32	Cistus 'Greyswood pink'	1032	2018-05-11-14-27-33	0	3	x	-30	0	34.3	23.1	33.4	23	34.2	-0.076	15790			56
1953	247995	32	Cistus 'Greyswood pink'	1032	2018-05-11-14-27-35	0	3	x	-30	0	34.3	23.1	33.4	23	34.2	-0.076	15790			57
1954	247996	32	Cistus 'Greyswood pink'	1032	2018-05-11-14-27-37	0	3	x	-30	0	34.3	23.1	33.4	23	34.2	-0.076	15790			58
1955	247997	32	Cistus 'Greyswood pink'	1032	2018-05-11-14-27-39	0	3	x	-30	0	34.3	23.1	33.4	23	34.2	-0.076	15790			59
1956	247998	32	Cistus 'Greyswood pink'	1032	2018-05-11-14-27-41	0	3	x	-30	0	34.3	23.1	33.5	23	34.3	0.016	15790			60
1957	247999	32	Cistus 'Greyswood pink'	1032	2018-05-11-14-27-43	0	3	x	-30	0	34.3	23.1	33.5	23	34.3	0.016	15790			61
1958	248000	32	Cistus 'Greyswood pink'	1032	2018-05-11-14-27-45	0	3	x	-30	0	34.3	23.1	33.5	23	34.3	0.016	15790			62
1959	248001	32	Cistus 'Greyswood pink'	1032	2018-05-11-14-27-47	0	3	x	-30	0	34.3	23.1	33.5	23	34.3	0.016	15790			63
1960	248002	32	Cistus 'Greyswood pink'	1032	2018-05-11-14-27-49	0	3	x	-30	0	34.3	23.1	33.5	23	34.3	0.016	15790			64
1961	248003	32	Cistus 'Greyswood pink'	1032	2018-05-11-14-27-51	0	3	x	-30	0	34.3	23.1	33.6	23.1	34.4	0.107	15790			65
1962	248004	32	Cistus 'Greyswood pink'	1032	2018-05-11-14-27-53	0	3	x	-30	0	34.3	23.1	33.5	23	34.3	0.016	15790			66
1963	248005	32	Cistus 'Greyswood pink'	1032	2018-05-11-14-27-55	0	3	x	-30	0	34.3	23.1	33.5	23	34.3	0.016	15790			67
1964	248006	32	Cistus 'Greyswood pink'	1032	2018-05-11-14-27-57	0	3	x	-30	0	34.3	23.1	33.5	23	34.3	0.016	15790			68
1965	248007	32	Cistus 'Greyswood pink'	1032	2018-05-11-14-27-59	0	3	x	-30	0	34.3	23.1	33.5	23	34.3	0.016	15790			69
1966	248008	32	Cistus 'Greyswood pink'	1032	2018-05-11-14-28-01	0	3	x	-30	0	34.4	23.2	33.5	23	34.3	-0.084	15790			70
1967	248009	32	Cistus 'Greyswood pink'	1032	2018-05-11-14-28-03	0	3	x	-30	0	34.3	23.1	33.5	23	34.3	0.016	15790			71
1968	248010	32	Cistus 'Greyswood pink'	1032	2018-05-11-14-28-05	0	3	x	-30	0	34.3	23.1	33.5	23	34.3	0.016	15790			72
1969	248011	32	Cistus 'Greyswood pink'	1032	2018-05-11-14-28-07	0	3	x	-30	0	34.3	23.1	33.5	23	34.3	0.016	15790			73
1970	248012	32	Cistus 'Greyswood pink'	1032	2018-05-11-14-28-09	0	3	x	-30	0	34.4	23.2	33.5	23	34.3	-0.084	15790			74
1971	248013	32	Cistus 'Greyswood pink'	1032	2018-05-11-14-28-11	0	3	x	-30	0	34.3	23.1	33.5	23	34.3	0.016	15790			75
1972	248014	32	Cistus 'Greyswood pink'	1032	2018-05-11-14-28-13	0	3	x	-30	0	34.3	23.1	33.5	23	34.3	0.016	15790			76
1973	248015	32	Cistus 'Greyswood pink'	1032	2018-05-11-14-28-15	0	3	x	-30	0	34.3	23.1	33.5	23	34.3	0.016	15790			77
1974	248016	32	Cistus 'Greyswood pink'	1032	2018-05-11-14-28-17	0	3	x	-30	0	34.3	23.1	33.5	23	34.3	0.016	15790			78
1975	248017	32	Cistus 'Greyswood pink'	1032	2018-05-11-14-28-19	0	3	x	-30	0	34.3	23.1	33.5	23	34.3	0.016	15790			79
1976	248018	32	Cistus 'Greyswood pink'	1032	2018-05-11-14-28-21	0	3	x	-30	0	34.3	23.1	33.5	23	34.3	0.016	15790			80
1977	248019	32	Cistus 'Greyswood pink'	1032	2018-05-11-14-28-23	0	3	x	-30	0	34.3	23.1	33.5	23	34.3	0.016	15790			81
1978	248020	32	Cistus 'Greyswood pink'	1032	2018-05-11-14-28-25	0	3	x	-30	0	34.3	23.1	33.5	23	34.3	0.016	15790			82
1979	248021	32	Cistus 'Greyswood pink'	1032	2018-05-11-14-28-27	0	3	x	-30	0	34.3	23.1	33.5	23	34.3	0.016	15790			83
1980	248022	32	Cistus 'Greyswood pink'	1032	2018-05-11-14-28-29	0	3	x	-30	0	34.3	23.1	33.6	23	34.4	0.107	15790			84
1981	248023	32	Cistus 'Greyswood pink'	1032	2018-05-11-14-28-31	0	3	x	-30	0	34.3	23.1	33.6	23	34.4	0.107	15790			85
1982	248024	32	Cistus 'Greyswood pink'	1032	2018-05-11-14-28-33	0	3	x	-30	0	34.3	23.2	33.6	23	34.4	0.107	15790			86
1983	248025	32	Cistus 'Greyswood pink'	1032	2018-05-11-14-28-35	0	3	x	-30	0	34.3	23.1	33.6	23	34.4	0.107	15790			87
1984	248026	32	Cistus 'Greyswood pink'	1032	2018-05-11-14-28-37	0	3	x	-30	0	34.3	23.1	33.5	23	34.3	0.016	15790			88
1985	248027	32	Cistus 'Greyswood pink'	1032	2018-05-11-14-28-39	0	3	x	-30	0	34.3	23.1	33.5	23	34.3	0.016	15790			89
1986	248028	32	Cistus 'Greyswood pink'	1032	2018-05-11-14-28-41	0	3	x	-30	0	34.3	23.1	33.5	23	34.3	0.016	15790			90
1987	248029	32	Cistus 'Greyswood pink'	1032	2018-05-11-14-28-43	0	3	x	-30	0	34.3	23.1	33.6	23	34.4	0.107	15790	Last10	Here	91
1988	248030	32	Cistus 'Greyswood pink'	1032	2018-05-11-14-28-45	0	3	x	-30	0	34.3	23.1	33.5	23	34.3	0.016	15790	Last10	Here	92
1989	248031	32	Cistus 'Greyswood pink'	1032	2018-05-11-14-28-47	0	3	x	-30	0	34.3	23.1	33.5	23	34.3	0.016	15790	Last10	Here	93
1990	248032	32	Cistus 'Greyswood pink'	1032	2018-05-11-14-28-49	0	3	x	-30	0	34.3	23.1	33.5	23	34.3	0.016	15790	Last10	Here	94
1991	248033	32	Cistus 'Greyswood pink'	1032	2018-05-11-14-28-51	0	3	x	-30	0	34.3	23.1	33.5	23	34.3	0.016	15790	Last10	Here	95
1992	248034	32	Cistus 'Greyswood pink'	1032	2018-05-11-14-28-53	0	3	x	-30	0	34.3	23.1	33.5	23	34.3	0.016	15790	Last10	Here	96
1993	248035	32	Cistus 'Greyswood pink'	1032	2018-05-11-14-28-55	0	3	x	-30	0	34.3	23.1	33.5	23	34.3	0.016	15790	Last10	Here	97
1994	248036	32	Cistus 'Greyswood pink'	1032	2018-05-11-14-28-57	0	3	x	-30	0	34.3	23.1	33.5	23	34.3	0.016	15790	Last10	Here	98
1995	248037	32	Cistus 'Greyswood pink'	1032	2018-05-11-14-28-59	0	3	x	-30	0	34.3	23.2	33.5	23	34.3	0.016	15790	Last10	Here	99
1996	248038	32	Cistus 'Greyswood pink'	1032	2018-05-11-14-29-01	0	3	x	-30	0	34.3	23.1	33.5	23	34.3	0.016	15790	Last10	Here	100
1997	248039	32	Cistus 'Greyswood pink'	1032	2018-05-11-14-29-33	0	3	x	-25	0	34.3	23.1	33.6	23	34.4	0.107	15791	First10	Here	1
1998	248040	32	Cistus 'Greyswood pink'	1032	2018-05-11-14-29-35	0	3	x	-25	0	34.3	23.1	33.5	23	34.3	0.016	15791	First10	Here	2
1999	248041	32	Cistus 'Greyswood pink'	1032	2018-05-11-14-29-37	0	3	x	-25	0	34.4	23.2	33.5	23	34.3	-0.084	15791	First10	Here	3
[truncated: 43,426 more rows]
