# Supplementary material for: Floral Humidity in Flowering Plants: A Preliminary Survey
Source: Front Plant Sci. 2020 Mar 6;11:249. doi: 10.3389/fpls.2020.00249 (PMC7068853; doi:10.3389/fpls.2020.00249)
Supplement: SUPPLEMENTARY FILE 2 — A zipped file containing floral humidity data collected by the robot arm transects as described in the main text. A word document within the zipped files explains the data formatting in detail. Datafiles themselves are in CSV format. [file Data_Sheet_2.zip › Floral humidity data/Flowers/Clematis chinensis Means.csv]

	Block	Sp	xORz	Individual	totIndividual	sample..	Sample.order	xoffset	zoffset	x2	z2	Background.Humidity	Background.Temperature	Focal.Humidity	Focal.Temperature	Corrected.Focal.humidity	Change.in.RH.	block
1	3535	Clematis chinensis	x	3	303	0	2	-30	0	900	0	59.179	21.2	59.14	21.194	59.44	0.2366	3535
2	3536	Clematis chinensis	x	3	303	0	2	-25	0	625	0	59.199	21.2	59.245	21.169	59.545	0.3363	3536
3	3537	Clematis chinensis	x	3	303	0	2	-20	0	400	0	59.292	21.2	59.408	21.15	59.708	0.42912	3537
4	3538	Clematis chinensis	x	3	303	0	2	-15	0	225	0	59.2989899	21.2	59.61818182	21.13232323	59.95656566	0.661737374	3538
5	3539	Clematis chinensis	x	3	303	0	2	-10	0	100	0	59.35050505	21.2	60.01919192	21.1	60.42828283	1.067373737	3539
6	3540	Clematis chinensis	x	3	303	0	2	-5	0	25	0	59.3969697	21.2	60.3020202	21.1	60.73636364	1.343333333	3540
7	3541	Clematis chinensis	x	3	303	0	2	0	0	0	0	59.481	21.2	60.031	21.1	60.437	0.95034	3541
8	3542	Clematis chinensis	x	3	303	0	2	5	0	25	0	59.558	21.2	60.36	21.093	60.815	1.2484	3542
9	3543	Clematis chinensis	x	3	303	0	2	10	0	100	0	59.673	21.2	59.865	21.1	60.265	0.5691	3543
10	3544	Clematis chinensis	x	3	303	0	2	15	0	225	0	59.672	21.2	59.755	21.112	60.136	0.4447	3544
11	3545	Clematis chinensis	x	3	303	0	2	20	0	400	0	59.7	21.2	59.666	21.149	60.021	0.31524	3545
12	3546	Clematis chinensis	x	3	303	0	2	25	0	625	0	59.785	21.2	59.672	21.171	60.043	0.23708	3546
13	3547	Clematis chinensis	x	3	303	0	2	30	0	900	0	59.896	21.202	59.809	21.194	60.209	0.28226	3547
14	3611	Clematis chinensis	x	3	303	1	2	-30	0	900	0	54.63131313	21.1	55.05757576	21.08888889	54.75757576	0.131323232	3611
15	3612	Clematis chinensis	x	3	303	1	2	-25	0	625	0	54.39393939	21.1	54.87979798	21.01919192	54.57979798	0.166030303	3612
16	3613	Clematis chinensis	x	3	303	1	2	-20	0	400	0	54.154	21.1	54.765	21	54.445	0.2751	3613
17	3614	Clematis chinensis	x	3	303	1	2	-15	0	225	0	53.983	21.1	54.64	21	54.282	0.3036	3614
18	3615	Clematis chinensis	x	3	303	1	2	-10	0	100	0	53.784	21.1	54.6	21	54.236	0.457	3615
19	3616	Clematis chinensis	x	3	303	1	2	-5	0	25	0	53.6	21.1	54.88181818	21	54.56767677	0.962272727	3616
20	3617	Clematis chinensis	x	3	303	1	2	0	0	0	0	53.447	21.1	54.443	20.998	54.049	0.61502	3617
21	3618	Clematis chinensis	x	3	303	1	2	5	0	25	0	53.271	21.1	54.185	21	53.785	0.4969	3618
22	3619	Clematis chinensis	x	3	303	1	2	10	0	100	0	53.221	21.1	53.835	21	53.337	0.1479	3619
23	3620	Clematis chinensis	x	3	303	1	2	15	0	225	0	53.117	21.1	53.717	21	53.217	0.11738	3620
24	3621	Clematis chinensis	x	3	303	1	2	20	0	400	0	53.11818182	21.09494949	53.55656566	21	53.05656566	-0.06669697	3621
25	3622	Clematis chinensis	x	3	303	1	2	25	0	625	0	53.0020202	21.1	53.44040404	21	52.94040404	-0.082959596	3622
26	3623	Clematis chinensis	x	3	303	1	2	30	0	900	0	52.93434343	21.0989899	53.35454545	21	52.85454545	-0.113161616	3623
27	3687	Clematis chinensis	x	3	303	2	2	-30	0	900	0	53.441	21.011	53.951	21	53.502	0.06014	3687
28	3688	Clematis chinensis	x	3	303	2	2	-25	0	625	0	53.398	21.004	54.071	20.998	53.67	0.23994	3688
29	3689	Clematis chinensis	x	3	303	2	2	-20	0	400	0	53.303	21.005	54.023	20.983	53.613	0.28022	3689
30	3690	Clematis chinensis	x	3	303	2	2	-15	0	225	0	53.165	21.007	53.929	20.992	53.463	0.31106	3690
31	3691	Clematis chinensis	x	3	303	2	2	-10	0	100	0	53.03333333	21.00505051	54.1010101	20.97272727	53.69292929	0.638818182	3691
32	3692	Clematis chinensis	x	3	303	2	2	-5	0	25	0	52.95757576	21	53.96666667	20.91717172	53.51414141	0.561424242	3692
33	3693	Clematis chinensis	x	3	303	2	2	0	0	0	0	52.87777778	21	53.72626263	20.9030303	53.22727273	0.367161616	3693
34	3694	Clematis chinensis	x	3	303	2	2	5	0	25	0	52.78181818	21	53.65959596	20.9040404	53.15959596	0.387121212	3694
35	3695	Clematis chinensis	x	3	303	2	2	10	0	100	0	52.64747475	21	53.36868687	20.94545455	52.85858586	0.189828283	3695
36	3696	Clematis chinensis	x	3	303	2	2	15	0	225	0	52.544	21.001	53.273	20.979	52.741	0.18422	3696
37	3697	Clematis chinensis	x	3	303	2	2	20	0	400	0	52.493	21.001	53.153	20.988	52.553	0.09842	3697
38	3698	Clematis chinensis	x	3	303	2	2	25	0	625	0	52.376	21.001	53.008	20.99	52.408	0.05021	3698
39	3699	Clematis chinensis	x	3	303	2	2	30	0	900	0	52.314	21	52.924	20.998	52.324	0.01705	3699
40	3763	Clematis chinensis	x	3	303	3	2	-30	0	900	0	54.39795918	20.99795918	54.85306122	20.95	54.55306122	0.131530612	3763
41	3764	Clematis chinensis	x	3	303	3	2	-25	0	625	0	54.42424242	20.98484848	54.87575758	20.9030303	54.57575758	0.131121212	3764
42	3765	Clematis chinensis	x	3	303	3	2	-20	0	400	0	54.4	21	54.96262626	20.9040404	54.66262626	0.254393939	3765
43	3766	Clematis chinensis	x	3	303	3	2	-15	0	225	0	54.4030303	21	54.99393939	20.9010101	54.69393939	0.287060606	3766
44	3767	Clematis chinensis	x	3	303	3	2	-10	0	100	0	54.486	21	55.14	20.9	54.84	0.3706	3767
45	3768	Clematis chinensis	x	3	303	3	2	-5	0	25	0	54.499	21	55.275	20.9	54.998	0.5115	3768
46	3769	Clematis chinensis	x	3	303	3	2	0	0	0	0	54.49494949	21	55.28585859	20.9	55.01010101	0.527929293	3769
47	3770	Clematis chinensis	x	3	303	3	2	5	0	25	0	54.517	20.972	55.138	20.9	54.838	0.33732	3770
48	3771	Clematis chinensis	x	3	303	3	2	10	0	100	0	54.556	20.956	55.093	20.9	54.793	0.24702	3771
49	3772	Clematis chinensis	x	3	303	3	2	15	0	225	0	54.57878788	20.98383838	55	20.9	54.7	0.118212121	3772
50	3773	Clematis chinensis	x	3	303	3	2	20	0	400	0	54.55454545	20.95454545	55.0020202	20.9	54.7020202	0.144757576	3773
51	3774	Clematis chinensis	x	3	303	3	2	25	0	625	0	54.58888889	20.98383838	55.01111111	20.9020202	54.71111111	0.120777778	3774
52	3775	Clematis chinensis	x	3	303	3	2	30	0	900	0	54.59897959	20.99897959	55.01122449	20.91020408	54.71122449	0.110816327	3775
53	3858	Clematis chinensis	x	7	307	0	3	-30	0	900	0	47.81111111	21.58989899	48.41313131	21.50707071	47.61414141	-0.166545455	3858
54	3859	Clematis chinensis	x	7	307	0	3	-25	0	625	0	47.71010101	21.58484848	48.42727273	21.5	47.62828283	-0.049838384	3859
55	3860	Clematis chinensis	x	7	307	0	3	-20	0	400	0	47.77070707	21.5959596	48.63535354	21.5	47.92020202	0.119686869	3860
56	3861	Clematis chinensis	x	7	307	0	3	-15	0	225	0	47.772	21.599	48.831	21.5	48.131	0.33541	3861
57	3862	Clematis chinensis	x	7	307	0	3	-10	0	100	0	47.733	21.592	49.212	21.491	48.517	0.7964	3862
58	3863	Clematis chinensis	x	7	307	0	3	-5	0	25	0	47.67	21.6	49.46	21.442	48.798	1.1342	3863
59	3864	Clematis chinensis	x	7	307	0	3	0	0	0	0	47.525	21.6	49.339	21.492	48.656	1.14522	3864
60	3865	Clematis chinensis	x	7	307	0	3	5	0	25	0	47.319	21.6	48.948	21.5	48.243	0.918	3865
61	3866	Clematis chinensis	x	7	307	0	3	10	0	100	0	47.15252525	21.6	48.41717172	21.5	47.64848485	0.496474747	3866
62	3867	Clematis chinensis	x	7	307	0	3	15	0	225	0	46.891	21.6	47.694	21.516	46.858	-0.0433	3867
63	3868	Clematis chinensis	x	7	307	0	3	20	0	400	0	46.73939394	21.6	47.48282828	21.57979798	46.5959596	-0.125585859	3868
64	3869	Clematis chinensis	x	7	307	0	3	25	0	625	0	46.62727273	21.6030303	47.25252525	21.6	46.35252525	-0.268969697	3869
65	3870	Clematis chinensis	x	7	307	0	3	30	0	900	0	46.53939394	21.6	47.15252525	21.6	46.25252525	-0.291616162	3870
66	3934	Clematis chinensis	x	7	307	1	3	-30	0	900	0	48.75050505	21.8	49.35959596	21.7020202	48.65959596	-0.057353535	3934
67	3935	Clematis chinensis	x	7	307	1	3	-25	0	625	0	48.78686869	21.8	49.46464646	21.7010101	48.76565657	0.022878788	3935
68	3936	Clematis chinensis	x	7	307	1	3	-20	0	400	0	48.818	21.8	49.667	21.7	49.059	0.21545	3936
69	3937	Clematis chinensis	x	7	307	1	3	-15	0	225	0	48.839	21.799	49.961	21.7	49.364	0.52022	3937
70	3938	Clematis chinensis	x	7	307	1	3	-10	0	100	0	48.949	21.8	50.377	21.698	49.811	0.87113	3938
71	3939	Clematis chinensis	x	7	307	1	3	-5	0	25	0	49.036	21.795	50.668	21.658	50.153	1.10641	3939
72	3940	Clematis chinensis	x	7	307	1	3	0	0	0	0	49.144	21.795	50.693	21.645	50.189	1.02608	3940
73	3941	Clematis chinensis	x	7	307	1	3	5	0	25	0	49.212	21.797	50.324	21.634	49.737	0.54951	3941
74	3942	Clematis chinensis	x	7	307	1	3	10	0	100	0	49.305	21.797	50.353	21.661	49.778	0.48858	3942
75	3943	Clematis chinensis	x	7	307	1	3	15	0	225	0	49.399	21.798	50.154	21.7	49.554	0.17394	3943
76	3944	Clematis chinensis	x	7	307	1	3	20	0	400	0	49.51313131	21.8	50.2030303	21.7	49.6030303	0.114232323	3944
77	3945	Clematis chinensis	x	7	307	1	3	25	0	625	0	49.64040404	21.8	50.28282828	21.7	49.68282828	0.075535354	3945
78	3946	Clematis chinensis	x	7	307	1	3	30	0	900	0	49.75050505	21.7979798	50.40909091	21.7	49.83131313	0.105363636	3946
79	4010	Clematis chinensis	x	7	307	2	3	-30	0	900	0	58.295	21.9	58.321	21.836	58.621	0.32594	4010
80	4011	Clematis chinensis	x	7	307	2	3	-25	0	625	0	58.314	21.9	58.456	21.847	58.756	0.45616	4011
81	4012	Clematis chinensis	x	7	307	2	3	-20	0	400	0	58.41717172	21.9	58.68181818	21.86969697	59.0010101	0.603646465	4012
82	4013	Clematis chinensis	x	7	307	2	3	-15	0	225	0	58.58484848	21.9	58.93030303	21.82121212	59.32323232	0.710989899	4013
83	4014	Clematis chinensis	x	7	307	2	3	-10	0	100	0	58.79191919	21.9	59.36262626	21.81212121	59.76262626	0.983	4014
84	4015	Clematis chinensis	x	7	307	2	3	-5	0	25	0	58.92020202	21.9	59.93434343	21.8010101	60.4010101	1.488121212	4015
85	4016	Clematis chinensis	x	7	307	2	3	0	0	0	0	59.024	21.9	59.909	21.804	60.39	1.35617	4016
86	4017	Clematis chinensis	x	7	307	2	3	5	0	25	0	59.155	21.902	59.646	21.813	60.066	0.93386	4017
87	4018	Clematis chinensis	x	7	307	2	3	10	0	100	0	59.321	21.901	59.567	21.82	59.973	0.68031	4018
88	4019	Clematis chinensis	x	7	307	2	3	15	0	225	0	59.489	21.9	59.557	21.811	59.957	0.50127	4019
89	4020	Clematis chinensis	x	7	307	2	3	20	0	400	0	59.548	21.9	59.552	21.82	59.952	0.43672	4020
90	4021	Clematis chinensis	x	7	307	2	3	25	0	625	0	59.69	21.9	59.599	21.894	59.999	0.34689	4021
91	4022	Clematis chinensis	x	7	307	2	3	30	0	900	0	59.836	21.9	59.718	21.88	60.151	0.33265	4022
92	4086	Clematis chinensis	x	7	307	3	3	-30	0	900	0	66.393	22.081	65.124	22	66.124	-0.23536	4086
93	4087	Clematis chinensis	x	7	307	3	3	-25	0	625	0	66.434	22.068	65.164	21.998	66.164	-0.23196	4087
94	4088	Clematis chinensis	x	7	307	3	3	-20	0	400	0	66.51010101	22.05353535	65.23232323	21.99393939	66.27171717	-0.232282828	4088
95	4089	Clematis chinensis	x	7	307	3	3	-15	0	225	0	66.482	22.048	65.471	21.989	66.57	0.05996	4089
96	4090	Clematis chinensis	x	7	307	3	3	-10	0	100	0	66.45858586	22.06363636	65.94949495	21.95454545	67.05858586	0.613464646	4090
97	4091	Clematis chinensis	x	7	307	3	3	-5	0	25	0	66.45959596	22.06868687	66.15959596	21.91111111	67.27777778	0.845373737	4091
98	4092	Clematis chinensis	x	7	307	3	3	0	0	0	0	66.53838384	22.01616162	66.31717172	21.9020202	67.47373737	0.941090909	4092
99	4093	Clematis chinensis	x	7	307	3	3	5	0	25	0	66.59693878	22.0244898	66.0622449	21.90612245	67.1877551	0.599918367	4093
100	4094	Clematis chinensis	x	7	307	3	3	10	0	100	0	66.662	22.065	65.623	21.944	66.723	0.04844	4094
101	4095	Clematis chinensis	x	7	307	3	3	15	0	225	0	66.684	22.027	65.501	21.987	66.601	-0.10889	4095
102	4096	Clematis chinensis	x	7	307	3	3	20	0	400	0	66.714	22.066	65.415	22	66.515	-0.23435	4096
103	4097	Clematis chinensis	x	7	307	3	3	25	0	625	0	66.724	22.066	65.383	22	66.483	-0.2797	4097
104	4098	Clematis chinensis	x	7	307	3	3	30	0	900	0	66.78	22.059	65.402	22	66.502	-0.31477	4098
105	4162	Clematis chinensis	x	11	311	0	3	-30	0	900	0	44.379	22.049	44.909	22	44.509	0.09936	4162
106	4163	Clematis chinensis	x	11	311	0	3	-25	0	625	0	44.598	22.082	45.105	22	44.705	0.07568	4163
107	4164	Clematis chinensis	x	11	311	0	3	-20	0	400	0	44.851	22.099	45.439	22.001	45.039	0.15591	4164
108	4165	Clematis chinensis	x	11	311	0	3	-15	0	225	0	45.108	22.1	45.785	22.006	45.385	0.24397	4165
109	4166	Clematis chinensis	x	11	311	0	3	-10	0	100	0	45.326	22.118	46.36	22.022	45.96	0.59943	4166
110	4167	Clematis chinensis	x	11	311	0	3	-5	0	25	0	45.56	22.195	46.636	22.08	46.236	0.64078	4167
111	4168	Clematis chinensis	x	11	311	0	3	0	0	0	0	45.644	22.2	46.969	22.1	46.569	0.88889	4168
112	4169	Clematis chinensis	x	11	311	0	3	5	0	25	0	45.724	22.225	46.891	22.1	46.491	0.73123	4169
113	4170	Clematis chinensis	x	11	311	0	3	10	0	100	0	45.75757576	22.23535354	46.8	22.1	46.4	0.606747475	4170
114	4171	Clematis chinensis	x	11	311	0	3	15	0	225	0	45.80707071	22.29090909	46.58585859	22.12828283	46.18585859	0.343656566	4171
115	4172	Clematis chinensis	x	11	311	0	3	20	0	400	0	45.74343434	22.3	46.38383838	22.1969697	45.98383838	0.205636364	4172
116	4173	Clematis chinensis	x	11	311	0	3	25	0	625	0	45.642	22.3	46.264	22.204	45.864	0.1879	4173
117	4174	Clematis chinensis	x	11	311	0	3	30	0	900	0	45.65	22.3	46.136	22.212	45.736	0.052	4174
118	4238	Clematis chinensis	x	11	311	1	3	-30	0	900	0	48.734	21.717	49.403	21.7	49.003	0.227	4238
119	4239	Clematis chinensis	x	11	311	1	3	-25	0	625	0	48.627	21.72	49.321	21.698	48.921	0.252	4239
120	4240	Clematis chinensis	x	11	311	1	3	-20	0	400	0	48.61111111	21.7010101	49.35555556	21.67878788	48.95555556	0.302444444	4240
121	4241	Clematis chinensis	x	11	311	1	3	-15	0	225	0	48.64040404	21.7	49.36060606	21.64141414	48.96060606	0.278191919	4241
122	4242	Clematis chinensis	x	11	311	1	3	-10	0	100	0	48.56363636	21.7	49.47979798	21.63535354	49.07979798	0.473959596	4242
123	4243	Clematis chinensis	x	11	311	1	3	-5	0	25	0	48.56565657	21.7	49.57070707	21.64343434	49.17070707	0.562474747	4243
124	4244	Clematis chinensis	x	11	311	1	3	0	0	0	0	48.599	21.7	49.528	21.648	49.128	0.48652	4244
125	4245	Clematis chinensis	x	11	311	1	3	5	0	25	0	48.69	21.7	49.538	21.63	49.138	0.40556	4245
126	4246	Clematis chinensis	x	11	311	1	3	10	0	100	0	48.787	21.7	49.596	21.622	49.196	0.36628	4246
127	4247	Clematis chinensis	x	11	311	1	3	15	0	225	0	48.956	21.7	49.661	21.66	49.261	0.262	4247
128	4248	Clematis chinensis	x	11	311	1	3	20	0	400	0	49.055	21.699	49.736	21.632	49.336	0.238	4248
129	4249	Clematis chinensis	x	11	311	1	3	25	0	625	0	49.111	21.699	49.758	21.618	49.358	0.204	4249
130	4250	Clematis chinensis	x	11	311	1	3	30	0	900	0	49.186	21.693	49.791	21.625	49.391	0.162	4250
131	4314	Clematis chinensis	x	11	311	2	3	-30	0	900	0	48.1979798	21.48383838	48.83232323	21.40808081	48.43232323	0.193393939	4314
132	4315	Clematis chinensis	x	11	311	2	3	-25	0	625	0	48.32424242	21.44545455	49.01717172	21.4	48.61717172	0.251929293	4315
133	4316	Clematis chinensis	x	11	311	2	3	-20	0	400	0	48.477	21.478	49.188	21.4	48.788	0.26916	4316
134	4317	Clematis chinensis	x	11	311	2	3	-15	0	225	0	48.59	21.494	49.371	21.4	48.971	0.339	4317
135	4318	Clematis chinensis	x	11	311	2	3	-10	0	100	0	48.712	21.498	49.56	21.4	49.16	0.40543	4318
136	4319	Clematis chinensis	x	11	311	2	3	-5	0	25	0	48.835	21.486	49.722	21.4	49.322	0.444	4319
137	4320	Clematis chinensis	x	11	311	2	3	0	0	0	0	48.992	21.447	49.931	21.4	49.531	0.49572	4320
138	4321	Clematis chinensis	x	11	311	2	3	5	0	25	0	49.109	21.448	49.962	21.4	49.562	0.40956	4321
139	4322	Clematis chinensis	x	11	311	2	3	10	0	100	0	49.24343434	21.44949495	50.02424242	21.4	49.62424242	0.336949495	4322
140	4323	Clematis chinensis	x	11	311	2	3	15	0	225	0	49.37474747	21.47575758	50.07373737	21.4	49.67373737	0.254989899	4323
141	4324	Clematis chinensis	x	11	311	2	3	20	0	400	0	49.41414141	21.42323232	50.12626263	21.4	49.72626263	0.268121212	4324
142	4325	Clematis chinensis	x	11	311	2	3	25	0	625	0	49.52323232	21.42525253	50.22121212	21.4	49.82121212	0.253979798	4325
143	4326	Clematis chinensis	x	11	311	2	3	30	0	900	0	49.622	21.473	50.299	21.4	49.899	0.233	4326
144	4390	Clematis chinensis	x	11	311	3	3	-30	0	900	0	51.697	21.396	52.301	21.392	51.901	0.15492	4390
145	4391	Clematis chinensis	x	11	311	3	3	-25	0	625	0	51.698	21.398	52.32	21.35	51.92	0.17264	4391
146	4392	Clematis chinensis	x	11	311	3	3	-20	0	400	0	51.7	21.4	52.257	21.305	51.857	0.10797	4392
147	4393	Clematis chinensis	x	11	311	3	3	-15	0	225	0	51.7	21.4	52.225	21.3	51.825	0.07598	4393
148	4394	Clematis chinensis	x	11	311	3	3	-10	0	100	0	51.7	21.4	52.159	21.3	51.759	0.01	4394
149	4395	Clematis chinensis	x	11	311	3	3	-5	0	25	0	51.7	21.4	52.056	21.3	51.656	-0.09295	4395
150	4396	Clematis chinensis	x	11	311	3	3	0	0	0	0	51.7	21.4	52.017	21.3	51.617	-0.13161	4396
151	4397	Clematis chinensis	x	11	311	3	3	5	0	25	0	51.7	21.4	51.833	21.3	51.433	-0.31527	4397
152	4398	Clematis chinensis	x	11	311	3	3	10	0	100	0	51.7	21.4	51.446	21.303	51.046	-0.70101	4398
153	4399	Clematis chinensis	x	11	311	3	3	15	0	225	0	51.7	21.4	51.26632653	21.30102041	50.86632653	-0.880673469	4399
154	4400	Clematis chinensis	x	11	311	3	3	20	0	400	0	51.7	21.4	51.06767677	21.3	50.66767677	-1.078444444	4400
155	4401	Clematis chinensis	x	11	311	3	3	25	0	625	0	51.7	21.4	50.92222222	21.3020202	50.52222222	-1.223777778	4401
156	4402	Clematis chinensis	x	11	311	3	3	30	0	900	0	51.7	21.4	50.74646465	21.3020202	50.34646465	-1.398969697	4402
157	4447	Clematis chinensis	x	15	315	0	2	-30	0	900	0	55.391	21.296	53.892	21.2	55.423	0.0286	4447
158	4448	Clematis chinensis	x	15	315	0	2	-25	0	625	0	55.385	21.289	53.995	21.2	55.581	0.16859	4448
159	4449	Clematis chinensis	x	15	315	0	2	-20	0	400	0	55.282	21.297	53.971	21.2	55.542	0.2403	4449
160	4450	Clematis chinensis	x	15	315	0	2	-15	0	225	0	55.217	21.292	54.045	21.2	55.645	0.40195	4450
161	4451	Clematis chinensis	x	15	315	0	2	-10	0	100	0	55.131	21.298	54.077	21.2	55.669	0.52969	4451
162	4452	Clematis chinensis	x	15	315	0	2	-5	0	25	0	55.003	21.297	54.136	21.2	55.746	0.73461	4452
163	4453	Clematis chinensis	x	15	315	0	2	0	0	0	0	54.822	21.266	54.137	21.187	55.745	0.91689	4453
164	4454	Clematis chinensis	x	15	315	0	2	5	0	25	0	54.652	21.205	53.799	21.169	55.296	0.64638	4454
165	4455	Clematis chinensis	x	15	315	0	2	10	0	100	0	54.563	21.2	53.451	21.183	54.841	0.28184	4455
166	4456	Clematis chinensis	x	15	315	0	2	15	0	225	0	54.49090909	21.2020202	53.2979798	21.19191919	54.62020202	0.154515152	4456
167	4457	Clematis chinensis	x	15	315	0	2	20	0	400	0	54.43939394	21.2030303	53.3020202	21.18888889	54.61313131	0.211232323	4457
168	4458	Clematis chinensis	x	15	315	0	2	25	0	625	0	54.43131313	21.2	53.21515152	21.2	54.51515152	0.106383838	4458
169	4459	Clematis chinensis	x	15	315	0	2	30	0	900	0	54.41717172	21.2	53.22424242	21.1959596	54.52424242	0.132333333	4459
170	4523	Clematis chinensis	x	15	315	1	2	-30	0	900	0	53.809	21.107	52.709	21.101	53.908	0.0687	4523
171	4524	Clematis chinensis	x	15	315	1	2	-25	0	625	0	53.773	21.132	52.742	21.1	53.942	0.1476	4524
172	4525	Clematis chinensis	x	15	315	1	2	-20	0	400	0	53.727	21.114	52.724	21.099	53.924	0.17021	4525
173	4526	Clematis chinensis	x	15	315	1	2	-15	0	225	0	53.707	21.102	52.953	21.076	54.201	0.48882	4526
174	4527	Clematis chinensis	x	15	315	1	2	-10	0	100	0	53.625	21.103	53.014	21.059	54.283	0.65022	4527
175	4528	Clematis chinensis	x	15	315	1	2	-5	0	25	0	53.592	21.105	52.957	21.022	54.206	0.60889	4528
176	4529	Clematis chinensis	x	15	315	1	2	0	0	0	0	53.52323232	21.1010101	52.92929293	21.02323232	54.17373737	0.641555556	4529
177	4530	Clematis chinensis	x	15	315	1	2	5	0	25	0	53.51212121	21.1020202	52.68080808	21.02424242	53.84141414	0.328949495	4530
178	4531	Clematis chinensis	x	15	315	1	2	10	0	100	0	53.5030303	21.1	52.60909091	21.02727273	53.74040404	0.244414141	4531
179	4532	Clematis chinensis	x	15	315	1	2	15	0	225	0	53.5030303	21.1	52.56565657	21.02323232	53.67676768	0.187878788	4532
180	4533	Clematis chinensis	x	15	315	1	2	20	0	400	0	53.499	21.1	52.51	21.034	53.61	0.11926	4533
181	4534	Clematis chinensis	x	15	315	1	2	25	0	625	0	53.527	21.1	52.477	21.019	53.577	0.04822	4534
182	4535	Clematis chinensis	x	15	315	1	2	30	0	900	0	53.573	21.1	52.498	21.024	53.598	0.02946	4535
183	4599	Clematis chinensis	x	15	315	2	2	-30	0	900	0	53.34	21.008	52.303	21	53.309	0.00887	4599
184	4600	Clematis chinensis	x	15	315	2	2	-25	0	625	0	53.334	21.052	52.394	21	53.481	0.1332	4600
185	4601	Clematis chinensis	x	15	315	2	2	-20	0	400	0	53.289	21.083	52.405	21	53.487	0.1925	4601
186	4602	Clematis chinensis	x	15	315	2	2	-15	0	225	0	53.289	21.056	52.51	21	53.614	0.32929	4602
187	4603	Clematis chinensis	x	15	315	2	2	-10	0	100	0	53.264	21.053	52.604	21	53.727	0.477	4603
188	4604	Clematis chinensis	x	15	315	2	2	-5	0	25	0	53.303	21.083	52.712	20.998	53.875	0.57865	4604
189	4605	Clematis chinensis	x	15	315	2	2	0	0	0	0	53.292	21.017	52.719	20.975	53.885	0.59882	4605
190	4606	Clematis chinensis	x	15	315	2	2	5	0	25	0	53.32020202	21.02828283	52.62323232	20.97878788	53.75454545	0.44589899	4606
191	4607	Clematis chinensis	x	15	315	2	2	10	0	100	0	53.31414141	21.02323232	52.41111111	20.9959596	53.50707071	0.17530303	4607
192	4608	Clematis chinensis	x	15	315	2	2	15	0	225	0	53.29090909	21.06666667	52.35757576	21	53.40707071	0.128939394	4608
193	4609	Clematis chinensis	x	15	315	2	2	20	0	400	0	53.27070707	21.06969697	52.29090909	21	53.2959596	0.062333333	4609
194	4610	Clematis chinensis	x	15	315	2	2	25	0	625	0	53.263	21.047	52.239	21	53.239	0.00209	4610
195	4611	Clematis chinensis	x	15	315	2	2	30	0	900	0	53.276	21.021	52.29	21	53.29	0.0559	4611
196	4675	Clematis chinensis	x	15	315	3	2	-30	0	900	0	56.34444444	21.04545455	54.83333333	20.9989899	56.63333333	0.301888889	4675
197	4676	Clematis chinensis	x	15	315	3	2	-25	0	625	0	56.401	21.008	54.982	21	56.862	0.4394	4676
198	4677	Clematis chinensis	x	15	315	3	2	-20	0	400	0	56.411	21.035	55.036	20.999	56.933	0.49977	4677
199	4678	Clematis chinensis	x	15	315	3	2	-15	0	225	0	56.398	21.025	55.004	21	56.904	0.4712	4678
200	4679	Clematis chinensis	x	15	315	3	2	-10	0	100	0	56.43030303	21.03434343	55.2010101	20.9979798	57.12828283	0.695282828	4679
201	4680	Clematis chinensis	x	15	315	3	2	-5	0	25	0	56.49292929	21.00808081	55.41919192	20.99393939	57.41919192	0.91710101	4680
202	4681	Clematis chinensis	x	15	315	3	2	0	0	0	0	56.59081633	21.03673469	55.35	20.99183673	57.33163265	0.729010204	4681
203	4682	Clematis chinensis	x	15	315	3	2	5	0	25	0	56.67373737	21.02626263	55.37474747	20.98282828	57.36363636	0.678424242	4682
204	4683	Clematis chinensis	x	15	315	3	2	10	0	100	0	56.77474747	21.0010101	55.31919192	20.98787879	57.31313131	0.505141414	4683
205	4684	Clematis chinensis	x	15	315	3	2	15	0	225	0	56.813	21.024	55.318	20.994	57.316	0.46538	4684
206	4685	Clematis chinensis	x	15	315	3	2	20	0	400	0	56.943	21.006	55.356	20.964	57.353	0.38477	4685
207	4686	Clematis chinensis	x	15	315	3	2	25	0	625	0	56.999	21.002	55.394	20.992	57.394	0.3782	4686
208	4687	Clematis chinensis	x	15	315	3	2	30	0	900	0	57.007	21.002	55.399	21	57.399	0.3767	4687
209	3548	Clematis chinensis	z	3	303	0	2	0	5	0	25	60.186	21.2	60.082	21.118	60.486	0.30348	3548
210	3549	Clematis chinensis	z	3	303	0	2	0	10	0	100	60.462	21.2	60.278	21.14	60.7	0.25092	3549
211	3550	Clematis chinensis	z	3	303	0	2	0	15	0	225	60.702	21.2	60.439	21.167	60.934	0.19446	3550
212	3551	Clematis chinensis	z	3	303	0	2	0	20	0	400	60.954	21.2	60.667	21.188	61.167	0.20238	3551
213	3552	Clematis chinensis	z	3	303	0	2	0	25	0	625	61.196	21.2	60.805	21.2	61.305	0.1177	3552
214	3553	Clematis chinensis	z	3	303	0	2	0	30	0	900	61.37070707	21.2	60.96868687	21.19090909	61.47575758	0.12959596	3553
215	3624	Clematis chinensis	z	3	303	1	2	0	5	0	25	52.88080808	21.1	53.39191919	21	52.89191919	-0.017020202	3624
216	3625	Clematis chinensis	z	3	303	1	2	0	10	0	100	52.82020202	21.0989899	53.36565657	21	52.86565657	0.013646465	3625
217	3626	Clematis chinensis	z	3	303	1	2	0	15	0	225	52.81010101	21.1	53.2989899	21	52.7969697	-0.052252525	3626
218	3627	Clematis chinensis	z	3	303	1	2	0	20	0	400	52.81414141	21.0959596	53.32626263	21	52.82626263	-0.02520202	3627
219	3628	Clematis chinensis	z	3	303	1	2	0	25	0	625	52.81	21.092	53.299	21	52.798	-0.05214	3628
220	3629	Clematis chinensis	z	3	303	1	2	0	30	0	900	52.812	21.098	53.302	21	52.802	-0.05072	3629
221	3700	Clematis chinensis	z	3	303	2	2	0	5	0	25	52.20909091	21	52.87575758	20.96666667	52.27575758	0.067171717	3700
222	3701	Clematis chinensis	z	3	303	2	2	0	10	0	100	52.202	21	52.806	20.937	52.206	-0.00517	3701
223	3702	Clematis chinensis	z	3	303	2	2	0	15	0	225	52.185	21	52.733	20.97	52.133	-0.07138	3702
224	3703	Clematis chinensis	z	3	303	2	2	0	20	0	400	52.148	21	52.687	20.968	52.087	-0.08682	3703
225	3704	Clematis chinensis	z	3	303	2	2	0	25	0	625	52.192	21	52.709	20.941	52.109	-0.10574	3704
226	3705	Clematis chinensis	z	3	303	2	2	0	30	0	900	52.124	21	52.681	20.974	52.081	-0.06966	3705
227	3776	Clematis chinensis	z	3	303	3	2	0	5	0	25	54.618	20.996	55.101	20.9	54.801	0.19414	3776
228	3777	Clematis chinensis	z	3	303	3	2	0	10	0	100	54.61111111	20.99191919	55.08080808	20.9	54.78080808	0.178010101	3777
229	3778	Clematis chinensis	z	3	303	3	2	0	15	0	225	54.61010101	20.95353535	55.0989899	20.9	54.7989899	0.199747475	3778
230	3779	Clematis chinensis	z	3	303	3	2	0	20	0	400	54.61111111	20.93535354	55.07373737	20.9	54.77373737	0.169949495	3779
231	3780	Clematis chinensis	z	3	303	3	2	0	25	0	625	54.581	20.932	54.985	20.902	54.685	0.0989	3780
232	3781	Clematis chinensis	z	3	303	3	2	0	30	0	900	54.518	20.958	54.905	20.901	54.605	0.0707	3781
233	3871	Clematis chinensis	z	7	307	0	3	0	5	0	25	46.518	21.602	47.317	21.598	46.417	-0.08795	3871
234	3872	Clematis chinensis	z	7	307	0	3	0	10	0	100	46.5	21.6	47.20707071	21.6	46.30707071	-0.192020202	3872
235	3873	Clematis chinensis	z	7	307	0	3	0	15	0	225	46.54343434	21.6040404	47.23333333	21.6	46.33333333	-0.206434343	3873
236	3874	Clematis chinensis	z	7	307	0	3	0	20	0	400	46.56868687	21.60505051	47.18989899	21.6	46.28989899	-0.279666667	3874
237	3875	Clematis chinensis	z	7	307	0	3	0	25	0	625	46.57	21.623	47.243	21.6	46.343	-0.22226	3875
238	3876	Clematis chinensis	z	7	307	0	3	0	30	0	900	46.668	21.609	47.244	21.6	46.344	-0.31912	3876
239	3947	Clematis chinensis	z	7	307	1	3	0	5	0	25	49.89090909	21.7979798	50.61010101	21.7	50.11010101	0.18730303	3947
240	3948	Clematis chinensis	z	7	307	1	3	0	10	0	100	50.00909091	21.7969697	50.68282828	21.7	50.18282828	0.149848485	3948
241	3949	Clematis chinensis	z	7	307	1	3	0	15	0	225	50.0959596	21.78888889	50.72020202	21.7	50.22020202	0.104464646	3949
242	3950	Clematis chinensis	z	7	307	1	3	0	20	0	400	50.184	21.8	50.848	21.7	50.348	0.1578	3950
243	3951	Clematis chinensis	z	7	307	1	3	0	25	0	625	50.239	21.8	50.917	21.701	50.417	0.17887	3951
244	3952	Clematis chinensis	z	7	307	1	3	0	30	0	900	50.373	21.798	51.014	21.702	50.514	0.15254	3952
245	4023	Clematis chinensis	z	7	307	2	3	0	5	0	25	59.921	21.906	59.937	21.861	60.437	0.49007	4023
246	4024	Clematis chinensis	z	7	307	2	3	0	10	0	100	60.144	21.9	60.055	21.833	60.555	0.39805	4024
247	4025	Clematis chinensis	z	7	307	2	3	0	15	0	225	60.288	21.9	60.161	21.881	60.661	0.37171	4025
248	4026	Clematis chinensis	z	7	307	2	3	0	20	0	400	60.463	21.913	60.241	21.871	60.741	0.28502	4026
249	4027	Clematis chinensis	z	7	307	2	3	0	25	0	625	60.59393939	21.91111111	60.38383838	21.8989899	60.88383838	0.312131313	4027
250	4028	Clematis chinensis	z	7	307	2	3	0	30	0	900	60.6969697	21.94242424	60.47474747	21.9	60.97474747	0.31	4028
251	4099	Clematis chinensis	z	7	307	3	3	0	5	0	25	66.818	22.093	65.536	22	66.636	-0.20404	4099
252	4100	Clematis chinensis	z	7	307	3	3	0	10	0	100	66.846	22.081	65.574	21.986	66.674	-0.18986	4100
253	4101	Clematis chinensis	z	7	307	3	3	0	15	0	225	66.832	22.084	65.598	22	66.698	-0.14922	4101
254	4102	Clematis chinensis	z	7	307	3	3	0	20	0	400	66.961	22.08	65.6	22	66.7	-0.276	4102
255	4103	Clematis chinensis	z	7	307	3	3	0	25	0	625	66.972	22.031	65.541	22	66.641	-0.35249	4103
256	4104	Clematis chinensis	z	7	307	3	3	0	30	0	900	67.04081633	22.02755102	65.5755102	22	66.6755102	-0.383	4104
257	4175	Clematis chinensis	z	11	311	0	3	0	5	0	25	45.52828283	22.3	46.09191919	22.21010101	45.69191919	0.129636364	4175
258	4176	Clematis chinensis	z	11	311	0	3	0	10	0	100	45.478	22.313	45.998	22.207	45.598	0.08608	4176
259	4177	Clematis chinensis	z	11	311	0	3	0	15	0	225	45.524	22.381	46.025	22.255	45.625	0.06702	4177
260	4178	Clematis chinensis	z	11	311	0	3	0	20	0	400	45.409	22.394	45.953	22.299	45.553	0.11048	4178
261	4179	Clematis chinensis	z	11	311	0	3	0	25	0	625	45.415	22.396	45.922	22.3	45.522	0.07377	4179
262	4180	Clematis chinensis	z	11	311	0	3	0	30	0	900	45.412	22.4	45.897	22.3	45.497	0.052	4180
263	4251	Clematis chinensis	z	11	311	1	3	0	5	0	25	49.132	21.696	49.788	21.607	49.388	0.213	4251
264	4252	Clematis chinensis	z	11	311	1	3	0	10	0	100	49.13737374	21.64545455	49.78787879	21.6	49.38787879	0.207505051	4252
265	4253	Clematis chinensis	z	11	311	1	3	0	15	0	225	49.123	21.629	49.777	21.6	49.377	0.211	4253
266	4254	Clematis chinensis	z	11	311	1	3	0	20	0	400	49.12323232	21.66161616	49.76969697	21.6	49.36969697	0.203464646	4254
267	4255	Clematis chinensis	z	11	311	1	3	0	25	0	625	49.14444444	21.64343434	49.7979798	21.6	49.3979798	0.210535354	4255
268	4256	Clematis chinensis	z	11	311	1	3	0	30	0	900	49.15252525	21.65252525	49.79494949	21.6010101	49.39494949	0.199424242	4256
269	4327	Clematis chinensis	z	11	311	2	3	0	5	0	25	49.68585859	21.42727273	50.39090909	21.4	49.99090909	0.260181818	4327
270	4328	Clematis chinensis	z	11	311	2	3	0	10	0	100	49.76767677	21.45353535	50.46161616	21.4	50.06161616	0.248939394	4328
271	4329	Clematis chinensis	z	11	311	2	3	0	15	0	225	49.81	21.412	50.5	21.4	50.1	0.245	4329
272	4330	Clematis chinensis	z	11	311	2	3	0	20	0	400	49.8	21.4	50.502	21.4	50.102	0.257	4330
273	4331	Clematis chinensis	z	11	311	2	3	0	25	0	625	49.918	21.401	50.59	21.4	50.19	0.227	4331
274	4332	Clematis chinensis	z	11	311	2	3	0	30	0	900	49.991	21.4	50.686	21.399	50.286	0.25	4332
275	4403	Clematis chinensis	z	11	311	3	3	0	5	0	25	51.7	21.4	50.7	21.3	50.3	-1.445050505	4403
276	4404	Clematis chinensis	z	11	311	3	3	0	10	0	100	51.7	21.4	50.57272727	21.3	50.17272727	-1.572272727	4404
277	4405	Clematis chinensis	z	11	311	3	3	0	15	0	225	51.7	21.4	50.428	21.3	50.028	-1.717	4405
278	4406	Clematis chinensis	z	11	311	3	3	0	20	0	400	51.7	21.4	50.381	21.3	49.981	-1.76377	4406
279	4407	Clematis chinensis	z	11	311	3	3	0	25	0	625	51.7	21.4	50.346	21.3	49.946	-1.79846	4407
280	4408	Clematis chinensis	z	11	311	3	3	0	30	0	900	51.7	21.4	50.308	21.3	49.908	-1.83608	4408
281	4460	Clematis chinensis	z	15	315	0	2	0	5	0	25	54.4010101	21.2	53.28686869	21.13131313	54.60707071	0.229939394	4460
282	4461	Clematis chinensis	z	15	315	0	2	0	10	0	100	54.37171717	21.2	53.15959596	21.11414141	54.45959596	0.093292929	4461
283	4462	Clematis chinensis	z	15	315	0	2	0	15	0	225	54.24639175	21.2	53.09072165	21.14639175	54.39072165	0.128731959	4462
284	4463	Clematis chinensis	z	15	315	0	2	0	20	0	400	54.232	21.2	53.074	21.161	54.374	0.12122	4463
285	4464	Clematis chinensis	z	15	315	0	2	0	25	0	625	54.217	21.2	53.054	21.174	54.354	0.1102	4464
286	4465	Clematis chinensis	z	15	315	0	2	0	30	0	900	54.212	21.2	53.046	21.19	54.346	0.1048	4465
287	4536	Clematis chinensis	z	15	315	1	2	0	5	0	25	53.56161616	21.1	52.51818182	21.01616162	53.61818182	0.067212121	4536
288	4537	Clematis chinensis	z	15	315	1	2	0	10	0	100	53.506	21.1	52.472	21.022	53.572	0.06264	4537
289	4538	Clematis chinensis	z	15	315	1	2	0	15	0	225	53.513	21.1	52.448	21.022	53.548	0.02442	4538
290	4539	Clematis chinensis	z	15	315	1	2	0	20	0	400	53.498	21.1	52.434	21.034	53.534	0.0212	4539
291	4540	Clematis chinensis	z	15	315	1	2	0	25	0	625	53.486	21.101	52.465	21.061	53.565	0.0735	4540
292	4541	Clematis chinensis	z	15	315	1	2	0	30	0	900	53.512	21.1	52.452	21.041	53.552	0.0306	4541
293	4612	Clematis chinensis	z	15	315	2	2	0	5	0	25	53.2959596	21.02525253	52.33838384	21	53.37575758	0.098919192	4612
294	4613	Clematis chinensis	z	15	315	2	2	0	10	0	100	53.27777778	21.00707071	52.32626263	21	53.35252525	0.101363636	4613
295	4614	Clematis chinensis	z	15	315	2	2	0	15	0	225	53.281	21.001	52.256	20.976	53.256	0.00645	4614
296	4615	Clematis chinensis	z	15	315	2	2	0	20	0	400	53.237	21.002	52.237	20.99	53.24	0.02546	4615
297	4616	Clematis chinensis	z	15	315	2	2	0	25	0	625	53.106	21.003	52.199	20.999	53.199	0.1067	4616
298	4617	Clematis chinensis	z	15	315	2	2	0	30	0	900	53.111	21.011	52.152	21	53.152	0.0406	4617
299	4688	Clematis chinensis	z	15	315	3	2	0	5	0	25	57.1	21.004	55.497	20.993	57.497	0.41116	4688
300	4689	Clematis chinensis	z	15	315	3	2	0	10	0	100	57.113	21.006	55.509	20.999	57.509	0.4138	4689
301	4690	Clematis chinensis	z	15	315	3	2	0	15	0	225	57.201	21.048	55.532	21	57.532	0.35592	4690
302	4691	Clematis chinensis	z	15	315	3	2	0	20	0	400	57.286	21.042	55.608	21	57.625	0.37031	4691
303	4692	Clematis chinensis	z	15	315	3	2	0	25	0	625	57.392	21.012	55.71	21	57.81	0.397	4692
304	4693	Clematis chinensis	z	15	315	3	2	0	30	0	900	57.576	21.021	55.838	21	57.938	0.37978	4693
