# Supplementary material for: Floral Humidity in Flowering Plants: A Preliminary Survey
Source: Front Plant Sci. 2020 Mar 6;11:249. doi: 10.3389/fpls.2020.00249 (PMC7068853; doi:10.3389/fpls.2020.00249)
Supplement: SUPPLEMENTARY FILE 2 — A zipped file containing floral humidity data collected by the robot arm transects as described in the main text. A word document within the zipped files explains the data formatting in detail. Datafiles themselves are in CSV format. [file Data_Sheet_2.zip › Floral humidity data/Flowers/Clematis chinensis Raw.csv]

	X.	Individual	Species	totIndividual	date	sample..	Sample.order	x.or.z.transect	xoffset	zoffset	Background.Humidity	Background.Temperature	Focal.Humidity	Focal.Temperature	Corrected.Focal.humidity	Change.in.RH.	block	BE	Tag	N
1	3784	3	Clematis chinensis	303	2017-10-11-14-49-10	0	2	x	-30	0	59.1	21.2	59.1	21.2	59.4	0.27	3535	First10	Here	1
2	3785	3	Clematis chinensis	303	2017-10-11-14-49-12	0	2	x	-30	0	59.1	21.2	59.1	21.2	59.4	0.27	3535	First10	Here	2
3	3786	3	Clematis chinensis	303	2017-10-11-14-49-14	0	2	x	-30	0	59.2	21.2	59.1	21.2	59.4	0.17	3535	First10	Here	3
4	3787	3	Clematis chinensis	303	2017-10-11-14-49-16	0	2	x	-30	0	59.1	21.2	59.1	21.2	59.4	0.27	3535	First10	Here	4
5	3788	3	Clematis chinensis	303	2017-10-11-14-49-18	0	2	x	-30	0	59.1	21.2	59.1	21.2	59.4	0.27	3535	First10	Here	5
6	3789	3	Clematis chinensis	303	2017-10-11-14-49-20	0	2	x	-30	0	59.2	21.2	59.1	21.2	59.4	0.17	3535	First10	Here	6
7	3790	3	Clematis chinensis	303	2017-10-11-14-49-22	0	2	x	-30	0	59.1	21.2	59.1	21.2	59.4	0.27	3535	First10	Here	7
8	3791	3	Clematis chinensis	303	2017-10-11-14-49-24	0	2	x	-30	0	59.1	21.2	59.1	21.2	59.4	0.27	3535	First10	Here	8
9	3792	3	Clematis chinensis	303	2017-10-11-14-49-26	0	2	x	-30	0	59.1	21.2	59.1	21.2	59.4	0.27	3535	First10	Here	9
10	3793	3	Clematis chinensis	303	2017-10-11-14-49-28	0	2	x	-30	0	59.1	21.2	59.1	21.2	59.4	0.27	3535	First10	Here	10
11	3794	3	Clematis chinensis	303	2017-10-11-14-49-30	0	2	x	-30	0	59.1	21.2	59.1	21.2	59.4	0.27	3535			11
12	3795	3	Clematis chinensis	303	2017-10-11-14-49-32	0	2	x	-30	0	59.1	21.2	59.1	21.2	59.4	0.27	3535			12
13	3796	3	Clematis chinensis	303	2017-10-11-14-49-34	0	2	x	-30	0	59.1	21.2	59.1	21.2	59.4	0.27	3535			13
14	3797	3	Clematis chinensis	303	2017-10-11-14-49-36	0	2	x	-30	0	59.1	21.2	59.1	21.2	59.4	0.27	3535			14
15	3798	3	Clematis chinensis	303	2017-10-11-14-49-38	0	2	x	-30	0	59.1	21.2	59.1	21.2	59.4	0.27	3535			15
16	3799	3	Clematis chinensis	303	2017-10-11-14-49-40	0	2	x	-30	0	59.1	21.2	59.1	21.2	59.4	0.27	3535			16
17	3800	3	Clematis chinensis	303	2017-10-11-14-49-42	0	2	x	-30	0	59.1	21.2	59.1	21.2	59.4	0.27	3535			17
18	3801	3	Clematis chinensis	303	2017-10-11-14-49-44	0	2	x	-30	0	59.1	21.2	59.1	21.2	59.4	0.27	3535			18
19	3802	3	Clematis chinensis	303	2017-10-11-14-49-46	0	2	x	-30	0	59.1	21.2	59.1	21.2	59.4	0.27	3535			19
20	3803	3	Clematis chinensis	303	2017-10-11-14-49-48	0	2	x	-30	0	59.2	21.2	59.1	21.2	59.4	0.17	3535			20
21	3804	3	Clematis chinensis	303	2017-10-11-14-49-50	0	2	x	-30	0	59.2	21.2	59.1	21.2	59.4	0.17	3535			21
22	3805	3	Clematis chinensis	303	2017-10-11-14-49-52	0	2	x	-30	0	59.2	21.2	59.1	21.2	59.4	0.17	3535			22
23	3806	3	Clematis chinensis	303	2017-10-11-14-49-54	0	2	x	-30	0	59.2	21.2	59.1	21.2	59.4	0.17	3535			23
24	3807	3	Clematis chinensis	303	2017-10-11-14-49-56	0	2	x	-30	0	59.2	21.2	59.1	21.2	59.4	0.17	3535			24
25	3808	3	Clematis chinensis	303	2017-10-11-14-49-58	0	2	x	-30	0	59.2	21.2	59.1	21.2	59.4	0.17	3535			25
26	3809	3	Clematis chinensis	303	2017-10-11-14-50-00	0	2	x	-30	0	59.1	21.2	59.1	21.2	59.4	0.27	3535			26
27	3810	3	Clematis chinensis	303	2017-10-11-14-50-02	0	2	x	-30	0	59.2	21.2	59.1	21.2	59.4	0.17	3535			27
28	3811	3	Clematis chinensis	303	2017-10-11-14-50-04	0	2	x	-30	0	59.1	21.2	59.1	21.2	59.4	0.27	3535			28
29	3812	3	Clematis chinensis	303	2017-10-11-14-50-06	0	2	x	-30	0	59.1	21.2	59.1	21.2	59.4	0.27	3535			29
30	3813	3	Clematis chinensis	303	2017-10-11-14-50-08	0	2	x	-30	0	59.1	21.2	59.1	21.2	59.4	0.27	3535			30
31	3814	3	Clematis chinensis	303	2017-10-11-14-50-10	0	2	x	-30	0	59.2	21.2	59.1	21.2	59.4	0.17	3535			31
32	3815	3	Clematis chinensis	303	2017-10-11-14-50-12	0	2	x	-30	0	59.2	21.2	59.1	21.2	59.4	0.17	3535			32
33	3816	3	Clematis chinensis	303	2017-10-11-14-50-14	0	2	x	-30	0	59.2	21.2	59.1	21.2	59.4	0.17	3535			33
34	3817	3	Clematis chinensis	303	2017-10-11-14-50-16	0	2	x	-30	0	59.2	21.2	59.1	21.2	59.4	0.17	3535			34
35	3818	3	Clematis chinensis	303	2017-10-11-14-50-18	0	2	x	-30	0	59.2	21.2	59.1	21.2	59.4	0.17	3535			35
36	3819	3	Clematis chinensis	303	2017-10-11-14-50-20	0	2	x	-30	0	59.2	21.2	59.1	21.2	59.4	0.17	3535			36
37	3820	3	Clematis chinensis	303	2017-10-11-14-50-22	0	2	x	-30	0	59.2	21.2	59.1	21.2	59.4	0.17	3535			37
38	3821	3	Clematis chinensis	303	2017-10-11-14-50-24	0	2	x	-30	0	59.2	21.2	59.1	21.2	59.4	0.17	3535			38
39	3822	3	Clematis chinensis	303	2017-10-11-14-50-26	0	2	x	-30	0	59.2	21.2	59.1	21.2	59.4	0.17	3535			39
40	3823	3	Clematis chinensis	303	2017-10-11-14-50-28	0	2	x	-30	0	59.2	21.2	59.1	21.2	59.4	0.17	3535			40
41	3824	3	Clematis chinensis	303	2017-10-11-14-50-30	0	2	x	-30	0	59.2	21.2	59.1	21.2	59.4	0.17	3535			41
42	3825	3	Clematis chinensis	303	2017-10-11-14-50-32	0	2	x	-30	0	59.2	21.2	59.1	21.2	59.4	0.17	3535			42
43	3826	3	Clematis chinensis	303	2017-10-11-14-50-34	0	2	x	-30	0	59.2	21.2	59.1	21.2	59.4	0.17	3535			43
44	3827	3	Clematis chinensis	303	2017-10-11-14-50-36	0	2	x	-30	0	59.2	21.2	59.2	21.2	59.5	0.284	3535			44
45	3828	3	Clematis chinensis	303	2017-10-11-14-50-38	0	2	x	-30	0	59.2	21.2	59.2	21.2	59.5	0.284	3535			45
46	3829	3	Clematis chinensis	303	2017-10-11-14-50-40	0	2	x	-30	0	59.2	21.2	59.2	21.2	59.5	0.284	3535			46
47	3830	3	Clematis chinensis	303	2017-10-11-14-50-42	0	2	x	-30	0	59.2	21.2	59.1	21.2	59.4	0.17	3535			47
48	3831	3	Clematis chinensis	303	2017-10-11-14-50-44	0	2	x	-30	0	59.2	21.2	59.1	21.2	59.4	0.17	3535			48
49	3832	3	Clematis chinensis	303	2017-10-11-14-50-46	0	2	x	-30	0	59.2	21.2	59.1	21.2	59.4	0.17	3535			49
50	3833	3	Clematis chinensis	303	2017-10-11-14-50-48	0	2	x	-30	0	59.2	21.2	59.1	21.2	59.4	0.17	3535			50
51	3834	3	Clematis chinensis	303	2017-10-11-14-50-50	0	2	x	-30	0	59.2	21.2	59.2	21.2	59.5	0.284	3535			51
52	3835	3	Clematis chinensis	303	2017-10-11-14-50-52	0	2	x	-30	0	59.2	21.2	59.2	21.2	59.5	0.284	3535			52
53	3836	3	Clematis chinensis	303	2017-10-11-14-50-54	0	2	x	-30	0	59.2	21.2	59.2	21.2	59.5	0.284	3535			53
54	3837	3	Clematis chinensis	303	2017-10-11-14-50-56	0	2	x	-30	0	59.2	21.2	59.2	21.2	59.5	0.284	3535			54
55	3838	3	Clematis chinensis	303	2017-10-11-14-50-58	0	2	x	-30	0	59.2	21.2	59.2	21.2	59.5	0.284	3535			55
56	3839	3	Clematis chinensis	303	2017-10-11-14-51-00	0	2	x	-30	0	59.2	21.2	59.1	21.2	59.4	0.17	3535			56
57	3840	3	Clematis chinensis	303	2017-10-11-14-51-02	0	2	x	-30	0	59.2	21.2	59.1	21.1	59.4	0.17	3535			57
58	3841	3	Clematis chinensis	303	2017-10-11-14-51-04	0	2	x	-30	0	59.2	21.2	59.2	21.2	59.5	0.284	3535			58
59	3842	3	Clematis chinensis	303	2017-10-11-14-51-06	0	2	x	-30	0	59.2	21.2	59.2	21.2	59.5	0.284	3535			59
60	3843	3	Clematis chinensis	303	2017-10-11-14-51-08	0	2	x	-30	0	59.2	21.2	59.2	21.2	59.5	0.284	3535			60
61	3844	3	Clematis chinensis	303	2017-10-11-14-51-10	0	2	x	-30	0	59.2	21.2	59.2	21.2	59.5	0.284	3535			61
62	3845	3	Clematis chinensis	303	2017-10-11-14-51-12	0	2	x	-30	0	59.2	21.2	59.2	21.2	59.5	0.284	3535			62
63	3846	3	Clematis chinensis	303	2017-10-11-14-51-14	0	2	x	-30	0	59.2	21.2	59.2	21.2	59.5	0.284	3535			63
64	3847	3	Clematis chinensis	303	2017-10-11-14-51-16	0	2	x	-30	0	59.2	21.2	59.1	21.2	59.4	0.17	3535			64
65	3848	3	Clematis chinensis	303	2017-10-11-14-51-18	0	2	x	-30	0	59.2	21.2	59.2	21.2	59.5	0.284	3535			65
66	3849	3	Clematis chinensis	303	2017-10-11-14-51-20	0	2	x	-30	0	59.2	21.2	59.1	21.2	59.4	0.17	3535			66
67	3850	3	Clematis chinensis	303	2017-10-11-14-51-22	0	2	x	-30	0	59.2	21.2	59.1	21.2	59.4	0.17	3535			67
68	3851	3	Clematis chinensis	303	2017-10-11-14-51-24	0	2	x	-30	0	59.2	21.2	59.1	21.1	59.4	0.17	3535			68
69	3852	3	Clematis chinensis	303	2017-10-11-14-51-26	0	2	x	-30	0	59.2	21.2	59.1	21.2	59.4	0.17	3535			69
70	3853	3	Clematis chinensis	303	2017-10-11-14-51-28	0	2	x	-30	0	59.2	21.2	59.1	21.2	59.4	0.17	3535			70
71	3854	3	Clematis chinensis	303	2017-10-11-14-51-30	0	2	x	-30	0	59.2	21.2	59.1	21.2	59.4	0.17	3535			71
72	3855	3	Clematis chinensis	303	2017-10-11-14-51-32	0	2	x	-30	0	59.2	21.2	59.2	21.2	59.5	0.284	3535			72
73	3856	3	Clematis chinensis	303	2017-10-11-14-51-34	0	2	x	-30	0	59.2	21.2	59.2	21.2	59.5	0.284	3535			73
74	3857	3	Clematis chinensis	303	2017-10-11-14-51-36	0	2	x	-30	0	59.2	21.2	59.2	21.2	59.5	0.284	3535			74
75	3858	3	Clematis chinensis	303	2017-10-11-14-51-38	0	2	x	-30	0	59.2	21.2	59.2	21.2	59.5	0.284	3535			75
76	3859	3	Clematis chinensis	303	2017-10-11-14-51-40	0	2	x	-30	0	59.2	21.2	59.2	21.2	59.5	0.284	3535			76
77	3860	3	Clematis chinensis	303	2017-10-11-14-51-43	0	2	x	-30	0	59.2	21.2	59.2	21.2	59.5	0.284	3535			77
78	3861	3	Clematis chinensis	303	2017-10-11-14-51-45	0	2	x	-30	0	59.2	21.2	59.2	21.2	59.5	0.284	3535			78
79	3862	3	Clematis chinensis	303	2017-10-11-14-51-47	0	2	x	-30	0	59.2	21.2	59.2	21.2	59.5	0.284	3535			79
80	3863	3	Clematis chinensis	303	2017-10-11-14-51-49	0	2	x	-30	0	59.2	21.2	59.2	21.2	59.5	0.284	3535			80
81	3864	3	Clematis chinensis	303	2017-10-11-14-51-51	0	2	x	-30	0	59.2	21.2	59.2	21.2	59.5	0.284	3535			81
82	3865	3	Clematis chinensis	303	2017-10-11-14-51-53	0	2	x	-30	0	59.2	21.2	59.2	21.2	59.5	0.284	3535			82
83	3866	3	Clematis chinensis	303	2017-10-11-14-51-55	0	2	x	-30	0	59.2	21.2	59.2	21.2	59.5	0.284	3535			83
84	3867	3	Clematis chinensis	303	2017-10-11-14-51-57	0	2	x	-30	0	59.2	21.2	59.1	21.1	59.4	0.17	3535			84
85	3868	3	Clematis chinensis	303	2017-10-11-14-51-59	0	2	x	-30	0	59.2	21.2	59.2	21.2	59.5	0.284	3535			85
86	3869	3	Clematis chinensis	303	2017-10-11-14-52-01	0	2	x	-30	0	59.2	21.2	59.2	21.2	59.5	0.284	3535			86
87	3870	3	Clematis chinensis	303	2017-10-11-14-52-03	0	2	x	-30	0	59.2	21.2	59.2	21.2	59.5	0.284	3535			87
88	3871	3	Clematis chinensis	303	2017-10-11-14-52-05	0	2	x	-30	0	59.2	21.2	59.2	21.2	59.5	0.284	3535			88
89	3872	3	Clematis chinensis	303	2017-10-11-14-52-07	0	2	x	-30	0	59.2	21.2	59.2	21.2	59.5	0.284	3535			89
90	3873	3	Clematis chinensis	303	2017-10-11-14-52-09	0	2	x	-30	0	59.2	21.2	59.2	21.2	59.5	0.284	3535			90
91	3874	3	Clematis chinensis	303	2017-10-11-14-52-11	0	2	x	-30	0	59.2	21.2	59.2	21.2	59.5	0.284	3535	Last10	Here	91
92	3875	3	Clematis chinensis	303	2017-10-11-14-52-13	0	2	x	-30	0	59.2	21.2	59.2	21.2	59.5	0.284	3535	Last10	Here	92
93	3876	3	Clematis chinensis	303	2017-10-11-14-52-15	0	2	x	-30	0	59.2	21.2	59.1	21.1	59.4	0.17	3535	Last10	Here	93
94	3877	3	Clematis chinensis	303	2017-10-11-14-52-17	0	2	x	-30	0	59.2	21.2	59.2	21.2	59.5	0.284	3535	Last10	Here	94
95	3878	3	Clematis chinensis	303	2017-10-11-14-52-19	0	2	x	-30	0	59.2	21.2	59.1	21.1	59.4	0.17	3535	Last10	Here	95
96	3879	3	Clematis chinensis	303	2017-10-11-14-52-21	0	2	x	-30	0	59.2	21.2	59.2	21.2	59.5	0.284	3535	Last10	Here	96
97	3880	3	Clematis chinensis	303	2017-10-11-14-52-23	0	2	x	-30	0	59.2	21.2	59.2	21.2	59.5	0.284	3535	Last10	Here	97
98	3881	3	Clematis chinensis	303	2017-10-11-14-52-25	0	2	x	-30	0	59.2	21.2	59.1	21.1	59.4	0.17	3535	Last10	Here	98
99	3882	3	Clematis chinensis	303	2017-10-11-14-52-27	0	2	x	-30	0	59.2	21.2	59.2	21.2	59.5	0.284	3535	Last10	Here	99
100	3883	3	Clematis chinensis	303	2017-10-11-14-52-29	0	2	x	-30	0	59.2	21.2	59.2	21.2	59.5	0.284	3535	Last10	Here	100
101	3884	3	Clematis chinensis	303	2017-10-11-14-53-01	0	2	x	-25	0	59.2	21.2	59.2	21.2	59.5	0.284	3536	First10	Here	1
102	3885	3	Clematis chinensis	303	2017-10-11-14-53-03	0	2	x	-25	0	59.2	21.2	59.2	21.2	59.5	0.284	3536	First10	Here	2
103	3886	3	Clematis chinensis	303	2017-10-11-14-53-05	0	2	x	-25	0	59.2	21.2	59.1	21.1	59.4	0.17	3536	First10	Here	3
104	3887	3	Clematis chinensis	303	2017-10-11-14-53-07	0	2	x	-25	0	59.2	21.2	59.1	21.1	59.4	0.17	3536	First10	Here	4
105	3888	3	Clematis chinensis	303	2017-10-11-14-53-09	0	2	x	-25	0	59.2	21.2	59.2	21.2	59.5	0.284	3536	First10	Here	5
106	3889	3	Clematis chinensis	303	2017-10-11-14-53-11	0	2	x	-25	0	59.2	21.2	59.2	21.2	59.5	0.284	3536	First10	Here	6
107	3890	3	Clematis chinensis	303	2017-10-11-14-53-13	0	2	x	-25	0	59.2	21.2	59.2	21.2	59.5	0.284	3536	First10	Here	7
108	3891	3	Clematis chinensis	303	2017-10-11-14-53-15	0	2	x	-25	0	59.2	21.2	59.2	21.2	59.5	0.284	3536	First10	Here	8
109	3892	3	Clematis chinensis	303	2017-10-11-14-53-17	0	2	x	-25	0	59.2	21.2	59.2	21.2	59.5	0.284	3536	First10	Here	9
110	3893	3	Clematis chinensis	303	2017-10-11-14-53-19	0	2	x	-25	0	59.2	21.2	59.2	21.2	59.5	0.284	3536	First10	Here	10
111	3894	3	Clematis chinensis	303	2017-10-11-14-53-21	0	2	x	-25	0	59.2	21.2	59.1	21.1	59.4	0.17	3536			11
112	3895	3	Clematis chinensis	303	2017-10-11-14-53-23	0	2	x	-25	0	59.2	21.2	59.2	21.1	59.5	0.284	3536			12
113	3896	3	Clematis chinensis	303	2017-10-11-14-53-25	0	2	x	-25	0	59.2	21.2	59.2	21.2	59.5	0.284	3536			13
114	3897	3	Clematis chinensis	303	2017-10-11-14-53-27	0	2	x	-25	0	59.2	21.2	59.1	21.1	59.4	0.17	3536			14
115	3898	3	Clematis chinensis	303	2017-10-11-14-53-29	0	2	x	-25	0	59.2	21.2	59.2	21.1	59.5	0.284	3536			15
116	3899	3	Clematis chinensis	303	2017-10-11-14-53-31	0	2	x	-25	0	59.2	21.2	59.2	21.2	59.5	0.284	3536			16
117	3900	3	Clematis chinensis	303	2017-10-11-14-53-33	0	2	x	-25	0	59.2	21.2	59.2	21.2	59.5	0.284	3536			17
118	3901	3	Clematis chinensis	303	2017-10-11-14-53-35	0	2	x	-25	0	59.2	21.2	59.2	21.1	59.5	0.284	3536			18
119	3902	3	Clematis chinensis	303	2017-10-11-14-53-37	0	2	x	-25	0	59.2	21.2	59.2	21.1	59.5	0.284	3536			19
120	3903	3	Clematis chinensis	303	2017-10-11-14-53-39	0	2	x	-25	0	59.2	21.2	59.2	21.2	59.5	0.284	3536			20
121	3904	3	Clematis chinensis	303	2017-10-11-14-53-41	0	2	x	-25	0	59.2	21.2	59.2	21.2	59.5	0.284	3536			21
122	3905	3	Clematis chinensis	303	2017-10-11-14-53-43	0	2	x	-25	0	59.2	21.2	59.2	21.2	59.5	0.284	3536			22
123	3906	3	Clematis chinensis	303	2017-10-11-14-53-45	0	2	x	-25	0	59.2	21.2	59.2	21.1	59.5	0.284	3536			23
124	3907	3	Clematis chinensis	303	2017-10-11-14-53-47	0	2	x	-25	0	59.2	21.2	59.3	21.2	59.6	0.398	3536			24
125	3908	3	Clematis chinensis	303	2017-10-11-14-53-49	0	2	x	-25	0	59.2	21.2	59.2	21.1	59.5	0.284	3536			25
126	3909	3	Clematis chinensis	303	2017-10-11-14-53-51	0	2	x	-25	0	59.2	21.2	59.2	21.2	59.5	0.284	3536			26
127	3910	3	Clematis chinensis	303	2017-10-11-14-53-53	0	2	x	-25	0	59.2	21.2	59.1	21.1	59.4	0.17	3536			27
128	3911	3	Clematis chinensis	303	2017-10-11-14-53-55	0	2	x	-25	0	59.2	21.2	59.2	21.2	59.5	0.284	3536			28
129	3912	3	Clematis chinensis	303	2017-10-11-14-53-57	0	2	x	-25	0	59.2	21.2	59.2	21.1	59.5	0.284	3536			29
130	3913	3	Clematis chinensis	303	2017-10-11-14-53-59	0	2	x	-25	0	59.2	21.2	59.2	21.2	59.5	0.284	3536			30
131	3914	3	Clematis chinensis	303	2017-10-11-14-54-01	0	2	x	-25	0	59.2	21.2	59.2	21.2	59.5	0.284	3536			31
132	3915	3	Clematis chinensis	303	2017-10-11-14-54-03	0	2	x	-25	0	59.2	21.2	59.1	21.1	59.4	0.17	3536			32
133	3916	3	Clematis chinensis	303	2017-10-11-14-54-05	0	2	x	-25	0	59.2	21.2	59.2	21.2	59.5	0.284	3536			33
134	3917	3	Clematis chinensis	303	2017-10-11-14-54-07	0	2	x	-25	0	59.2	21.2	59.2	21.1	59.5	0.284	3536			34
135	3918	3	Clematis chinensis	303	2017-10-11-14-54-09	0	2	x	-25	0	59.2	21.2	59.2	21.2	59.5	0.284	3536			35
136	3919	3	Clematis chinensis	303	2017-10-11-14-54-11	0	2	x	-25	0	59.2	21.2	59.2	21.2	59.5	0.284	3536			36
137	3920	3	Clematis chinensis	303	2017-10-11-14-54-13	0	2	x	-25	0	59.2	21.2	59.1	21.1	59.4	0.17	3536			37
138	3921	3	Clematis chinensis	303	2017-10-11-14-54-15	0	2	x	-25	0	59.2	21.2	59.2	21.2	59.5	0.284	3536			38
139	3922	3	Clematis chinensis	303	2017-10-11-14-54-17	0	2	x	-25	0	59.2	21.2	59.2	21.2	59.5	0.284	3536			39
140	3923	3	Clematis chinensis	303	2017-10-11-14-54-19	0	2	x	-25	0	59.2	21.2	59.2	21.2	59.5	0.284	3536			40
141	3924	3	Clematis chinensis	303	2017-10-11-14-54-21	0	2	x	-25	0	59.2	21.2	59.2	21.1	59.5	0.284	3536			41
142	3925	3	Clematis chinensis	303	2017-10-11-14-54-23	0	2	x	-25	0	59.2	21.2	59.3	21.2	59.6	0.398	3536			42
143	3926	3	Clematis chinensis	303	2017-10-11-14-54-25	0	2	x	-25	0	59.2	21.2	59.3	21.2	59.6	0.398	3536			43
144	3927	3	Clematis chinensis	303	2017-10-11-14-54-27	0	2	x	-25	0	59.2	21.2	59.3	21.2	59.6	0.398	3536			44
145	3928	3	Clematis chinensis	303	2017-10-11-14-54-29	0	2	x	-25	0	59.2	21.2	59.3	21.2	59.6	0.398	3536			45
146	3929	3	Clematis chinensis	303	2017-10-11-14-54-31	0	2	x	-25	0	59.2	21.2	59.3	21.2	59.6	0.398	3536			46
147	3930	3	Clematis chinensis	303	2017-10-11-14-54-33	0	2	x	-25	0	59.2	21.2	59.3	21.2	59.6	0.398	3536			47
148	3931	3	Clematis chinensis	303	2017-10-11-14-54-35	0	2	x	-25	0	59.2	21.2	59.2	21.2	59.5	0.284	3536			48
149	3932	3	Clematis chinensis	303	2017-10-11-14-54-37	0	2	x	-25	0	59.2	21.2	59.2	21.1	59.5	0.284	3536			49
150	3933	3	Clematis chinensis	303	2017-10-11-14-54-39	0	2	x	-25	0	59.2	21.2	59.2	21.2	59.5	0.284	3536			50
151	3934	3	Clematis chinensis	303	2017-10-11-14-54-41	0	2	x	-25	0	59.2	21.2	59.3	21.2	59.6	0.398	3536			51
152	3935	3	Clematis chinensis	303	2017-10-11-14-54-43	0	2	x	-25	0	59.2	21.2	59.3	21.2	59.6	0.398	3536			52
153	3936	3	Clematis chinensis	303	2017-10-11-14-54-45	0	2	x	-25	0	59.2	21.2	59.3	21.1	59.6	0.398	3536			53
154	3937	3	Clematis chinensis	303	2017-10-11-14-54-47	0	2	x	-25	0	59.2	21.2	59.3	21.1	59.6	0.398	3536			54
155	3938	3	Clematis chinensis	303	2017-10-11-14-54-49	0	2	x	-25	0	59.2	21.2	59.4	21.2	59.7	0.512	3536			55
156	3939	3	Clematis chinensis	303	2017-10-11-14-54-51	0	2	x	-25	0	59.1	21.2	59.3	21.1	59.6	0.498	3536			56
157	3940	3	Clematis chinensis	303	2017-10-11-14-54-53	0	2	x	-25	0	59.2	21.2	59.3	21.1	59.6	0.398	3536			57
158	3941	3	Clematis chinensis	303	2017-10-11-14-54-55	0	2	x	-25	0	59.2	21.2	59.3	21.2	59.6	0.398	3536			58
159	3942	3	Clematis chinensis	303	2017-10-11-14-54-57	0	2	x	-25	0	59.2	21.2	59.3	21.1	59.6	0.398	3536			59
160	3943	3	Clematis chinensis	303	2017-10-11-14-54-59	0	2	x	-25	0	59.2	21.2	59.3	21.2	59.6	0.398	3536			60
161	3944	3	Clematis chinensis	303	2017-10-11-14-55-01	0	2	x	-25	0	59.2	21.2	59.3	21.2	59.6	0.398	3536			61
162	3945	3	Clematis chinensis	303	2017-10-11-14-55-03	0	2	x	-25	0	59.2	21.2	59.3	21.2	59.6	0.398	3536			62
163	3946	3	Clematis chinensis	303	2017-10-11-14-55-05	0	2	x	-25	0	59.2	21.2	59.2	21.1	59.5	0.284	3536			63
164	3947	3	Clematis chinensis	303	2017-10-11-14-55-07	0	2	x	-25	0	59.2	21.2	59.3	21.2	59.6	0.398	3536			64
165	3948	3	Clematis chinensis	303	2017-10-11-14-55-09	0	2	x	-25	0	59.2	21.2	59.3	21.2	59.6	0.398	3536			65
166	3949	3	Clematis chinensis	303	2017-10-11-14-55-11	0	2	x	-25	0	59.2	21.2	59.3	21.2	59.6	0.398	3536			66
167	3950	3	Clematis chinensis	303	2017-10-11-14-55-13	0	2	x	-25	0	59.2	21.2	59.3	21.2	59.6	0.398	3536			67
168	3951	3	Clematis chinensis	303	2017-10-11-14-55-15	0	2	x	-25	0	59.2	21.2	59.3	21.2	59.6	0.398	3536			68
169	3952	3	Clematis chinensis	303	2017-10-11-14-55-17	0	2	x	-25	0	59.2	21.2	59.2	21.1	59.5	0.284	3536			69
170	3953	3	Clematis chinensis	303	2017-10-11-14-55-19	0	2	x	-25	0	59.2	21.2	59.3	21.2	59.6	0.398	3536			70
171	3954	3	Clematis chinensis	303	2017-10-11-14-55-21	0	2	x	-25	0	59.2	21.2	59.3	21.2	59.6	0.398	3536			71
172	3955	3	Clematis chinensis	303	2017-10-11-14-55-23	0	2	x	-25	0	59.2	21.2	59.3	21.2	59.6	0.398	3536			72
173	3956	3	Clematis chinensis	303	2017-10-11-14-55-25	0	2	x	-25	0	59.2	21.2	59.3	21.2	59.6	0.398	3536			73
174	3957	3	Clematis chinensis	303	2017-10-11-14-55-27	0	2	x	-25	0	59.2	21.2	59.3	21.2	59.6	0.398	3536			74
175	3958	3	Clematis chinensis	303	2017-10-11-14-55-29	0	2	x	-25	0	59.2	21.2	59.3	21.2	59.6	0.398	3536			75
176	3959	3	Clematis chinensis	303	2017-10-11-14-55-31	0	2	x	-25	0	59.2	21.2	59.3	21.2	59.6	0.398	3536			76
177	3960	3	Clematis chinensis	303	2017-10-11-14-55-33	0	2	x	-25	0	59.2	21.2	59.2	21.1	59.5	0.284	3536			77
178	3961	3	Clematis chinensis	303	2017-10-11-14-55-35	0	2	x	-25	0	59.2	21.2	59.3	21.2	59.6	0.398	3536			78
179	3962	3	Clematis chinensis	303	2017-10-11-14-55-37	0	2	x	-25	0	59.2	21.2	59.3	21.2	59.6	0.398	3536			79
180	3963	3	Clematis chinensis	303	2017-10-11-14-55-39	0	2	x	-25	0	59.2	21.2	59.3	21.2	59.6	0.398	3536			80
181	3964	3	Clematis chinensis	303	2017-10-11-14-55-41	0	2	x	-25	0	59.2	21.2	59.3	21.2	59.6	0.398	3536			81
182	3965	3	Clematis chinensis	303	2017-10-11-14-55-43	0	2	x	-25	0	59.2	21.2	59.2	21.1	59.5	0.284	3536			82
183	3966	3	Clematis chinensis	303	2017-10-11-14-55-45	0	2	x	-25	0	59.2	21.2	59.2	21.1	59.5	0.284	3536			83
184	3967	3	Clematis chinensis	303	2017-10-11-14-55-47	0	2	x	-25	0	59.2	21.2	59.2	21.1	59.5	0.284	3536			84
185	3968	3	Clematis chinensis	303	2017-10-11-14-55-49	0	2	x	-25	0	59.2	21.2	59.3	21.2	59.6	0.398	3536			85
186	3969	3	Clematis chinensis	303	2017-10-11-14-55-51	0	2	x	-25	0	59.2	21.2	59.3	21.2	59.6	0.398	3536			86
187	3970	3	Clematis chinensis	303	2017-10-11-14-55-53	0	2	x	-25	0	59.2	21.2	59.2	21.1	59.5	0.284	3536			87
188	3971	3	Clematis chinensis	303	2017-10-11-14-55-55	0	2	x	-25	0	59.2	21.2	59.3	21.2	59.6	0.398	3536			88
189	3972	3	Clematis chinensis	303	2017-10-11-14-55-57	0	2	x	-25	0	59.2	21.2	59.3	21.2	59.6	0.398	3536			89
190	3973	3	Clematis chinensis	303	2017-10-11-14-55-59	0	2	x	-25	0	59.2	21.2	59.3	21.2	59.6	0.398	3536			90
191	3974	3	Clematis chinensis	303	2017-10-11-14-56-01	0	2	x	-25	0	59.2	21.2	59.4	21.2	59.7	0.512	3536	Last10	Here	91
192	3975	3	Clematis chinensis	303	2017-10-11-14-56-03	0	2	x	-25	0	59.2	21.2	59.4	21.2	59.7	0.512	3536	Last10	Here	92
193	3976	3	Clematis chinensis	303	2017-10-11-14-56-05	0	2	x	-25	0	59.2	21.2	59.3	21.1	59.6	0.398	3536	Last10	Here	93
194	3977	3	Clematis chinensis	303	2017-10-11-14-56-07	0	2	x	-25	0	59.2	21.2	59.3	21.2	59.6	0.398	3536	Last10	Here	94
195	3978	3	Clematis chinensis	303	2017-10-11-14-56-09	0	2	x	-25	0	59.2	21.2	59.3	21.2	59.6	0.398	3536	Last10	Here	95
196	3979	3	Clematis chinensis	303	2017-10-11-14-56-11	0	2	x	-25	0	59.2	21.2	59.3	21.2	59.6	0.398	3536	Last10	Here	96
197	3980	3	Clematis chinensis	303	2017-10-11-14-56-13	0	2	x	-25	0	59.2	21.2	59.3	21.2	59.6	0.398	3536	Last10	Here	97
198	3981	3	Clematis chinensis	303	2017-10-11-14-56-15	0	2	x	-25	0	59.2	21.2	59.3	21.2	59.6	0.398	3536	Last10	Here	98
199	3982	3	Clematis chinensis	303	2017-10-11-14-56-17	0	2	x	-25	0	59.2	21.2	59.3	21.2	59.6	0.398	3536	Last10	Here	99
200	3983	3	Clematis chinensis	303	2017-10-11-14-56-19	0	2	x	-25	0	59.2	21.2	59.2	21.1	59.5	0.284	3536	Last10	Here	100
201	3984	3	Clematis chinensis	303	2017-10-11-14-56-51	0	2	x	-20	0	59.2	21.2	59.3	21.2	59.6	0.398	3537	First10	Here	1
202	3985	3	Clematis chinensis	303	2017-10-11-14-56-53	0	2	x	-20	0	59.2	21.2	59.2	21.1	59.5	0.284	3537	First10	Here	2
203	3986	3	Clematis chinensis	303	2017-10-11-14-56-55	0	2	x	-20	0	59.3	21.2	59.3	21.1	59.6	0.298	3537	First10	Here	3
204	3987	3	Clematis chinensis	303	2017-10-11-14-56-58	0	2	x	-20	0	59.3	21.2	59.2	21.1	59.5	0.184	3537	First10	Here	4
205	3988	3	Clematis chinensis	303	2017-10-11-14-57-00	0	2	x	-20	0	59.3	21.2	59.2	21.1	59.5	0.184	3537	First10	Here	5
206	3989	3	Clematis chinensis	303	2017-10-11-14-57-02	0	2	x	-20	0	59.3	21.2	59.3	21.1	59.6	0.298	3537	First10	Here	6
207	3990	3	Clematis chinensis	303	2017-10-11-14-57-04	0	2	x	-20	0	59.3	21.2	59.4	21.2	59.7	0.412	3537	First10	Here	7
208	3991	3	Clematis chinensis	303	2017-10-11-14-57-06	0	2	x	-20	0	59.3	21.2	59.3	21.1	59.6	0.298	3537	First10	Here	8
209	3992	3	Clematis chinensis	303	2017-10-11-14-57-08	0	2	x	-20	0	59.3	21.2	59.3	21.1	59.6	0.298	3537	First10	Here	9
210	3993	3	Clematis chinensis	303	2017-10-11-14-57-10	0	2	x	-20	0	59.3	21.2	59.4	21.2	59.7	0.412	3537	First10	Here	10
211	3994	3	Clematis chinensis	303	2017-10-11-14-57-12	0	2	x	-20	0	59.3	21.2	59.4	21.2	59.7	0.412	3537			11
212	3995	3	Clematis chinensis	303	2017-10-11-14-57-14	0	2	x	-20	0	59.2	21.2	59.3	21.1	59.6	0.398	3537			12
213	3996	3	Clematis chinensis	303	2017-10-11-14-57-16	0	2	x	-20	0	59.2	21.2	59.3	21.1	59.6	0.398	3537			13
214	3997	3	Clematis chinensis	303	2017-10-11-14-57-18	0	2	x	-20	0	59.2	21.2	59.4	21.2	59.7	0.512	3537			14
215	3998	3	Clematis chinensis	303	2017-10-11-14-57-20	0	2	x	-20	0	59.3	21.2	59.4	21.1	59.7	0.412	3537			15
216	3999	3	Clematis chinensis	303	2017-10-11-14-57-22	0	2	x	-20	0	59.2	21.2	59.4	21.1	59.7	0.512	3537			16
217	4000	3	Clematis chinensis	303	2017-10-11-14-57-24	0	2	x	-20	0	59.3	21.2	59.4	21.1	59.7	0.412	3537			17
218	4001	3	Clematis chinensis	303	2017-10-11-14-57-26	0	2	x	-20	0	59.3	21.2	59.5	21.1	59.8	0.526	3537			18
219	4002	3	Clematis chinensis	303	2017-10-11-14-57-28	0	2	x	-20	0	59.3	21.2	59.6	21.2	59.9	0.64	3537			19
220	4003	3	Clematis chinensis	303	2017-10-11-14-57-30	0	2	x	-20	0	59.3	21.2	59.5	21.1	59.8	0.526	3537			20
221	4004	3	Clematis chinensis	303	2017-10-11-14-57-32	0	2	x	-20	0	59.3	21.2	59.6	21.2	59.9	0.64	3537			21
222	4005	3	Clematis chinensis	303	2017-10-11-14-57-34	0	2	x	-20	0	59.3	21.2	59.5	21.1	59.8	0.526	3537			22
223	4006	3	Clematis chinensis	303	2017-10-11-14-57-36	0	2	x	-20	0	59.3	21.2	59.4	21.1	59.7	0.412	3537			23
224	4007	3	Clematis chinensis	303	2017-10-11-14-57-38	0	2	x	-20	0	59.3	21.2	59.4	21.1	59.7	0.412	3537			24
225	4008	3	Clematis chinensis	303	2017-10-11-14-57-40	0	2	x	-20	0	59.3	21.2	59.5	21.2	59.8	0.526	3537			25
226	4009	3	Clematis chinensis	303	2017-10-11-14-57-42	0	2	x	-20	0	59.3	21.2	59.4	21.2	59.7	0.412	3537			26
227	4010	3	Clematis chinensis	303	2017-10-11-14-57-44	0	2	x	-20	0	59.3	21.2	59.3	21.1	59.6	0.298	3537			27
228	4011	3	Clematis chinensis	303	2017-10-11-14-57-46	0	2	x	-20	0	59.2	21.2	59.4	21.2	59.7	0.512	3537			28
229	4012	3	Clematis chinensis	303	2017-10-11-14-57-48	0	2	x	-20	0	59.3	21.2	59.3	21.1	59.6	0.298	3537			29
230	4013	3	Clematis chinensis	303	2017-10-11-14-57-50	0	2	x	-20	0	59.3	21.2	59.4	21.2	59.7	0.412	3537			30
231	4014	3	Clematis chinensis	303	2017-10-11-14-57-52	0	2	x	-20	0	59.3	21.2	59.3	21.1	59.6	0.298	3537			31
232	4015	3	Clematis chinensis	303	2017-10-11-14-57-54	0	2	x	-20	0	59.3	21.2	59.4	21.2	59.7	0.412	3537			32
233	4016	3	Clematis chinensis	303	2017-10-11-14-57-56	0	2	x	-20	0	59.3	21.2	59.3	21.1	59.6	0.298	3537			33
234	4017	3	Clematis chinensis	303	2017-10-11-14-57-58	0	2	x	-20	0	59.3	21.2	59.3	21.2	59.6	0.298	3537			34
235	4018	3	Clematis chinensis	303	2017-10-11-14-58-00	0	2	x	-20	0	59.3	21.2	59.4	21.2	59.7	0.412	3537			35
236	4019	3	Clematis chinensis	303	2017-10-11-14-58-02	0	2	x	-20	0	59.3	21.2	59.4	21.2	59.7	0.412	3537			36
237	4020	3	Clematis chinensis	303	2017-10-11-14-58-04	0	2	x	-20	0	59.3	21.2	59.3	21.2	59.6	0.298	3537			37
238	4021	3	Clematis chinensis	303	2017-10-11-14-58-06	0	2	x	-20	0	59.3	21.2	59.3	21.1	59.6	0.298	3537			38
239	4022	3	Clematis chinensis	303	2017-10-11-14-58-08	0	2	x	-20	0	59.3	21.2	59.3	21.1	59.6	0.298	3537			39
240	4023	3	Clematis chinensis	303	2017-10-11-14-58-10	0	2	x	-20	0	59.3	21.2	59.4	21.2	59.7	0.412	3537			40
241	4024	3	Clematis chinensis	303	2017-10-11-14-58-12	0	2	x	-20	0	59.3	21.2	59.4	21.2	59.7	0.412	3537			41
242	4025	3	Clematis chinensis	303	2017-10-11-14-58-14	0	2	x	-20	0	59.3	21.2	59.4	21.1	59.7	0.412	3537			42
243	4026	3	Clematis chinensis	303	2017-10-11-14-58-16	0	2	x	-20	0	59.3	21.2	59.3	21.1	59.6	0.298	3537			43
244	4027	3	Clematis chinensis	303	2017-10-11-14-58-18	0	2	x	-20	0	59.3	21.2	59.4	21.2	59.7	0.412	3537			44
245	4028	3	Clematis chinensis	303	2017-10-11-14-58-20	0	2	x	-20	0	59.3	21.2	59.3	21.1	59.6	0.298	3537			45
246	4029	3	Clematis chinensis	303	2017-10-11-14-58-22	0	2	x	-20	0	59.3	21.2	59.4	21.2	59.7	0.412	3537			46
247	4030	3	Clematis chinensis	303	2017-10-11-14-58-24	0	2	x	-20	0	59.3	21.2	59.4	21.1	59.7	0.412	3537			47
248	4031	3	Clematis chinensis	303	2017-10-11-14-58-26	0	2	x	-20	0	59.3	21.2	59.4	21.1	59.7	0.412	3537			48
249	4032	3	Clematis chinensis	303	2017-10-11-14-58-28	0	2	x	-20	0	59.3	21.2	59.5	21.2	59.8	0.526	3537			49
250	4033	3	Clematis chinensis	303	2017-10-11-14-58-30	0	2	x	-20	0	59.3	21.2	59.5	21.1	59.8	0.526	3537			50
251	4034	3	Clematis chinensis	303	2017-10-11-14-58-32	0	2	x	-20	0	59.3	21.2	59.5	21.2	59.8	0.526	3537			51
252	4035	3	Clematis chinensis	303	2017-10-11-14-58-34	0	2	x	-20	0	59.3	21.2	59.5	21.2	59.8	0.526	3537			52
253	4036	3	Clematis chinensis	303	2017-10-11-14-58-36	0	2	x	-20	0	59.3	21.2	59.4	21.1	59.7	0.412	3537			53
254	4037	3	Clematis chinensis	303	2017-10-11-14-58-38	0	2	x	-20	0	59.3	21.2	59.4	21.1	59.7	0.412	3537			54
255	4038	3	Clematis chinensis	303	2017-10-11-14-58-40	0	2	x	-20	0	59.3	21.2	59.5	21.1	59.8	0.526	3537			55
256	4039	3	Clematis chinensis	303	2017-10-11-14-58-42	0	2	x	-20	0	59.3	21.2	59.6	21.2	59.9	0.64	3537			56
257	4040	3	Clematis chinensis	303	2017-10-11-14-58-44	0	2	x	-20	0	59.3	21.2	59.6	21.2	59.9	0.64	3537			57
258	4041	3	Clematis chinensis	303	2017-10-11-14-58-46	0	2	x	-20	0	59.3	21.2	59.5	21.2	59.8	0.526	3537			58
259	4042	3	Clematis chinensis	303	2017-10-11-14-58-48	0	2	x	-20	0	59.3	21.2	59.5	21.2	59.8	0.526	3537			59
260	4043	3	Clematis chinensis	303	2017-10-11-14-58-50	0	2	x	-20	0	59.3	21.2	59.4	21.1	59.7	0.412	3537			60
261	4044	3	Clematis chinensis	303	2017-10-11-14-58-52	0	2	x	-20	0	59.3	21.2	59.5	21.2	59.8	0.526	3537			61
262	4045	3	Clematis chinensis	303	2017-10-11-14-58-54	0	2	x	-20	0	59.3	21.2	59.5	21.2	59.8	0.526	3537			62
263	4046	3	Clematis chinensis	303	2017-10-11-14-58-56	0	2	x	-20	0	59.3	21.2	59.5	21.2	59.8	0.526	3537			63
264	4047	3	Clematis chinensis	303	2017-10-11-14-58-58	0	2	x	-20	0	59.3	21.2	59.5	21.2	59.8	0.526	3537			64
265	4048	3	Clematis chinensis	303	2017-10-11-14-59-00	0	2	x	-20	0	59.3	21.2	59.5	21.2	59.8	0.526	3537			65
266	4049	3	Clematis chinensis	303	2017-10-11-14-59-02	0	2	x	-20	0	59.3	21.2	59.5	21.2	59.8	0.526	3537			66
267	4050	3	Clematis chinensis	303	2017-10-11-14-59-04	0	2	x	-20	0	59.3	21.2	59.4	21.1	59.7	0.412	3537			67
268	4051	3	Clematis chinensis	303	2017-10-11-14-59-06	0	2	x	-20	0	59.3	21.2	59.4	21.2	59.7	0.412	3537			68
269	4052	3	Clematis chinensis	303	2017-10-11-14-59-08	0	2	x	-20	0	59.3	21.2	59.3	21.1	59.6	0.298	3537			69
270	4053	3	Clematis chinensis	303	2017-10-11-14-59-10	0	2	x	-20	0	59.3	21.2	59.4	21.2	59.7	0.412	3537			70
271	4054	3	Clematis chinensis	303	2017-10-11-14-59-12	0	2	x	-20	0	59.3	21.2	59.3	21.1	59.6	0.298	3537			71
272	4055	3	Clematis chinensis	303	2017-10-11-14-59-14	0	2	x	-20	0	59.3	21.2	59.3	21.1	59.6	0.298	3537			72
273	4056	3	Clematis chinensis	303	2017-10-11-14-59-16	0	2	x	-20	0	59.3	21.2	59.3	21.1	59.6	0.298	3537			73
274	4057	3	Clematis chinensis	303	2017-10-11-14-59-18	0	2	x	-20	0	59.3	21.2	59.4	21.2	59.7	0.412	3537			74
275	4058	3	Clematis chinensis	303	2017-10-11-14-59-20	0	2	x	-20	0	59.3	21.2	59.3	21.1	59.6	0.298	3537			75
276	4059	3	Clematis chinensis	303	2017-10-11-14-59-22	0	2	x	-20	0	59.3	21.2	59.4	21.2	59.7	0.412	3537			76
277	4060	3	Clematis chinensis	303	2017-10-11-14-59-24	0	2	x	-20	0	59.3	21.2	59.3	21.1	59.6	0.298	3537			77
278	4061	3	Clematis chinensis	303	2017-10-11-14-59-26	0	2	x	-20	0	59.3	21.2	59.5	21.2	59.8	0.526	3537			78
279	4062	3	Clematis chinensis	303	2017-10-11-14-59-28	0	2	x	-20	0	59.3	21.2	59.4	21.1	59.7	0.412	3537			79
280	4063	3	Clematis chinensis	303	2017-10-11-14-59-30	0	2	x	-20	0	59.3	21.2	59.5	21.2	59.8	0.526	3537			80
281	4064	3	Clematis chinensis	303	2017-10-11-14-59-32	0	2	x	-20	0	59.3	21.2	59.5	21.2	59.8	0.526	3537			81
282	4065	3	Clematis chinensis	303	2017-10-11-14-59-34	0	2	x	-20	0	59.3	21.2	59.5	21.2	59.8	0.526	3537			82
283	4066	3	Clematis chinensis	303	2017-10-11-14-59-36	0	2	x	-20	0	59.3	21.2	59.5	21.1	59.8	0.526	3537			83
284	4067	3	Clematis chinensis	303	2017-10-11-14-59-38	0	2	x	-20	0	59.3	21.2	59.5	21.2	59.8	0.526	3537			84
285	4068	3	Clematis chinensis	303	2017-10-11-14-59-40	0	2	x	-20	0	59.3	21.2	59.5	21.1	59.8	0.526	3537			85
286	4069	3	Clematis chinensis	303	2017-10-11-14-59-42	0	2	x	-20	0	59.2	21.2	59.5	21.2	59.8	0.626	3537			86
287	4070	3	Clematis chinensis	303	2017-10-11-14-59-44	0	2	x	-20	0	59.3	21.2	59.4	21.1	59.7	0.412	3537			87
288	4071	3	Clematis chinensis	303	2017-10-11-14-59-46	0	2	x	-20	0	59.3	21.2	59.4	21.1	59.7	0.412	3537			88
289	4072	3	Clematis chinensis	303	2017-10-11-14-59-48	0	2	x	-20	0	59.3	21.2	59.5	21.2	59.8	0.526	3537			89
290	4073	3	Clematis chinensis	303	2017-10-11-14-59-50	0	2	x	-20	0	59.3	21.2	59.4	21.1	59.7	0.412	3537			90
291	4074	3	Clematis chinensis	303	2017-10-11-14-59-52	0	2	x	-20	0	59.3	21.2	59.5	21.2	59.8	0.526	3537	Last10	Here	91
292	4075	3	Clematis chinensis	303	2017-10-11-14-59-54	0	2	x	-20	0	59.3	21.2	59.5	21.2	59.8	0.526	3537	Last10	Here	92
293	4076	3	Clematis chinensis	303	2017-10-11-14-59-56	0	2	x	-20	0	59.3	21.2	59.5	21.2	59.8	0.526	3537	Last10	Here	93
294	4077	3	Clematis chinensis	303	2017-10-11-14-59-58	0	2	x	-20	0	59.3	21.2	59.4	21.2	59.7	0.412	3537	Last10	Here	94
295	4078	3	Clematis chinensis	303	2017-10-11-15-00-00	0	2	x	-20	0	59.3	21.2	59.4	21.1	59.7	0.412	3537	Last10	Here	95
296	4079	3	Clematis chinensis	303	2017-10-11-15-00-02	0	2	x	-20	0	59.3	21.2	59.3	21.1	59.6	0.298	3537	Last10	Here	96
297	4080	3	Clematis chinensis	303	2017-10-11-15-00-04	0	2	x	-20	0	59.3	21.2	59.4	21.1	59.7	0.412	3537	Last10	Here	97
298	4081	3	Clematis chinensis	303	2017-10-11-15-00-06	0	2	x	-20	0	59.3	21.2	59.4	21.1	59.7	0.412	3537	Last10	Here	98
299	4082	3	Clematis chinensis	303	2017-10-11-15-00-08	0	2	x	-20	0	59.3	21.2	59.5	21.2	59.8	0.526	3537	Last10	Here	99
300	4083	3	Clematis chinensis	303	2017-10-11-15-00-10	0	2	x	-20	0	59.3	21.2	59.4	21.2	59.7	0.412	3537	Last10	Here	100
301	4084	3	Clematis chinensis	303	2017-10-11-15-00-42	0	2	x	-15	0	59.3	21.2	59.4	21.1	59.7	0.412	3538	First10	Here	1
302	4085	3	Clematis chinensis	303	2017-10-11-15-00-44	0	2	x	-15	0	59.3	21.2	59.5	21.1	59.8	0.526	3538	First10	Here	2
303	4086	3	Clematis chinensis	303	2017-10-11-15-00-46	0	2	x	-15	0	59.3	21.2	59.4	21.1	59.7	0.412	3538	First10	Here	3
304	4087	3	Clematis chinensis	303	2017-10-11-15-00-48	0	2	x	-15	0	59.3	21.2	59.5	21.2	59.8	0.526	3538	First10	Here	4
305	4088	3	Clematis chinensis	303	2017-10-11-15-00-50	0	2	x	-15	0	59.3	21.2	59.4	21.1	59.7	0.412	3538	First10	Here	5
306	4089	3	Clematis chinensis	303	2017-10-11-15-00-52	0	2	x	-15	0	59.3	21.2	59.5	21.2	59.8	0.526	3538	First10	Here	6
307	4090	3	Clematis chinensis	303	2017-10-11-15-00-54	0	2	x	-15	0	59.3	21.2	59.5	21.2	59.8	0.526	3538	First10	Here	7
308	4091	3	Clematis chinensis	303	2017-10-11-15-00-56	0	2	x	-15	0	59.3	21.2	59.6	21.2	59.9	0.64	3538	First10	Here	8
309	4092	3	Clematis chinensis	303	2017-10-11-15-00-58	0	2	x	-15	0	59.3	21.2	59.6	21.1	59.9	0.64	3538	First10	Here	9
310	4093	3	Clematis chinensis	303	2017-10-11-15-01-00	0	2	x	-15	0	59.3	21.2	59.6	21.2	59.9	0.64	3538	First10	Here	10
311	4094	3	Clematis chinensis	303	2017-10-11-15-01-02	0	2	x	-15	0	59.3	21.2	59.6	21.2	59.9	0.64	3538			11
312	4095	3	Clematis chinensis	303	2017-10-11-15-01-04	0	2	x	-15	0	59.3	21.2	59.5	21.2	59.8	0.526	3538			12
313	4096	3	Clematis chinensis	303	2017-10-11-15-01-06	0	2	x	-15	0	59.3	21.2	59.5	21.2	59.8	0.526	3538			13
314	4097	3	Clematis chinensis	303	2017-10-11-15-01-08	0	2	x	-15	0	59.3	21.2	59.5	21.2	59.8	0.526	3538			14
315	4098	3	Clematis chinensis	303	2017-10-11-15-01-10	0	2	x	-15	0	59.3	21.2	59.5	21.2	59.8	0.526	3538			15
316	4099	3	Clematis chinensis	303	2017-10-11-15-01-12	0	2	x	-15	0	59.3	21.2	59.6	21.2	59.9	0.64	3538			16
317	4100	3	Clematis chinensis	303	2017-10-11-15-01-14	0	2	x	-15	0	59.3	21.2	59.6	21.1	59.9	0.64	3538			17
318	4101	3	Clematis chinensis	303	2017-10-11-15-01-16	0	2	x	-15	0	59.3	21.2	59.7	21.2	60.1	0.754	3538			18
319	4102	3	Clematis chinensis	303	2017-10-11-15-01-18	0	2	x	-15	0	59.3	21.2	59.6	21.1	59.9	0.64	3538			19
320	4103	3	Clematis chinensis	303	2017-10-11-15-01-20	0	2	x	-15	0	59.3	21.2	59.6	21.1	59.9	0.64	3538			20
321	4104	3	Clematis chinensis	303	2017-10-11-15-01-22	0	2	x	-15	0	59.3	21.2	59.6	21.1	59.9	0.64	3538			21
322	4105	3	Clematis chinensis	303	2017-10-11-15-01-24	0	2	x	-15	0	59.3	21.2	59.7	21.2	60.1	0.754	3538			22
323	4106	3	Clematis chinensis	303	2017-10-11-15-01-26	0	2	x	-15	0	59.3	21.2	59.7	21.2	60.1	0.754	3538			23
324	4107	3	Clematis chinensis	303	2017-10-11-15-01-28	0	2	x	-15	0	59.3	21.2	59.6	21.1	59.9	0.64	3538			24
325	4108	3	Clematis chinensis	303	2017-10-11-15-01-30	0	2	x	-15	0	59.3	21.2	59.7	21.1	60.1	0.754	3538			25
326	4109	3	Clematis chinensis	303	2017-10-11-15-01-32	0	2	x	-15	0	59.3	21.2	59.8	21.2	60.2	0.868	3538			26
327	4110	3	Clematis chinensis	303	2017-10-11-15-01-34	0	2	x	-15	0	59.3	21.2	59.8	21.2	60.2	0.868	3538			27
328	4111	3	Clematis chinensis	303	2017-10-11-15-01-36	0	2	x	-15	0	59.3	21.2	59.6	21.1	59.9	0.64	3538			28
329	4112	3	Clematis chinensis	303	2017-10-11-15-01-38	0	2	x	-15	0	59.3	21.2	59.7	21.2	60.1	0.754	3538			29
330	4113	3	Clematis chinensis	303	2017-10-11-15-01-40	0	2	x	-15	0	59.3	21.2	59.6	21.1	59.9	0.64	3538			30
331	4114	3	Clematis chinensis	303	2017-10-11-15-01-42	0	2	x	-15	0	59.3	21.2	59.6	21.2	59.9	0.64	3538			31
332	4115	3	Clematis chinensis	303	2017-10-11-15-01-44	0	2	x	-15	0	59.3	21.2	59.6	21.2	59.9	0.64	3538			32
333	4116	3	Clematis chinensis	303	2017-10-11-15-01-46	0	2	x	-15	0	59.3	21.2	59.5	21.1	59.8	0.526	3538			33
334	4117	3	Clematis chinensis	303	2017-10-11-15-01-48	0	2	x	-15	0	59.2	21.2	59.5	21.1	59.8	0.626	3538			34
335	4118	3	Clematis chinensis	303	2017-10-11-15-01-50	0	2	x	-15	0	59.3	21.2	59.5	21.2	59.8	0.526	3538			35
336	4119	3	Clematis chinensis	303	2017-10-11-15-01-52	0	2	x	-15	0	59.3	21.2	59.5	21.1	59.8	0.526	3538			36
337	4120	3	Clematis chinensis	303	2017-10-11-15-01-54	0	2	x	-15	0	59.3	21.2	59.5	21.1	59.8	0.526	3538			37
338	4121	3	Clematis chinensis	303	2017-10-11-15-01-56	0	2	x	-15	0	59.3	21.2	59.5	21.2	59.8	0.526	3538			38
339	4122	3	Clematis chinensis	303	2017-10-11-15-01-58	0	2	x	-15	0	59.3	21.2	59.6	21.2	59.9	0.64	3538			39
340	4123	3	Clematis chinensis	303	2017-10-11-15-02-00	0	2	x	-15	0	59.3	21.2	59.6	21.1	59.9	0.64	3538			40
341	4124	3	Clematis chinensis	303	2017-10-11-15-02-02	0	2	x	-15	0	59.3	21.2	59.6	21.2	59.9	0.64	3538			41
342	4125	3	Clematis chinensis	303	2017-10-11-15-02-04	0	2	x	-15	0	59.3	21.2	59.7	21.2	60.1	0.754	3538			42
343	4126	3	Clematis chinensis	303	2017-10-11-15-02-06	0	2	x	-15	0	59.3	21.2	59.6	21.1	59.9	0.64	3538			43
344	4127	3	Clematis chinensis	303	2017-10-11-15-02-08	0	2	x	-15	0	59.3	21.2	59.6	21.1	59.9	0.64	3538			44
345	4128	3	Clematis chinensis	303	2017-10-11-15-02-11	0	2	x	-15	0	59.3	21.2	59.6	21.1	59.9	0.64	3538			45
346	4129	3	Clematis chinensis	303	2017-10-11-15-02-13	0	2	x	-15	0	59.3	21.2	59.5	21.1	59.8	0.526	3538			46
347	4130	3	Clematis chinensis	303	2017-10-11-15-02-15	0	2	x	-15	0	59.3	21.2	59.5	21.1	59.8	0.526	3538			47
348	4131	3	Clematis chinensis	303	2017-10-11-15-02-17	0	2	x	-15	0	59.3	21.2	59.5	21.1	59.8	0.526	3538			48
349	4132	3	Clematis chinensis	303	2017-10-11-15-02-19	0	2	x	-15	0	59.3	21.2	59.6	21.2	59.9	0.64	3538			49
350	4133	3	Clematis chinensis	303	2017-10-11-15-02-21	0	2	x	-15	0	59.3	21.2	59.6	21.1	59.9	0.64	3538			50
351	4134	3	Clematis chinensis	303	2017-10-11-15-02-23	0	2	x	-15	0	59.3	21.2	59.6	21.2	59.9	0.64	3538			51
352	4135	3	Clematis chinensis	303	2017-10-11-15-02-25	0	2	x	-15	0	59.3	21.2	59.5	21.1	59.8	0.526	3538			52
353	4136	3	Clematis chinensis	303	2017-10-11-15-02-27	0	2	x	-15	0	59.3	21.2	59.6	21.1	59.9	0.64	3538			53
354	4137	3	Clematis chinensis	303	2017-10-11-15-02-29	0	2	x	-15	0	59.3	21.2	59.6	21.1	59.9	0.64	3538			54
355	4138	3	Clematis chinensis	303	2017-10-11-15-02-31	0	2	x	-15	0	59.3	21.2	59.6	21.1	59.9	0.64	3538			55
356	4139	3	Clematis chinensis	303	2017-10-11-15-02-33	0	2	x	-15	0	59.3	21.2	59.6	21.1	59.9	0.64	3538			56
357	4140	3	Clematis chinensis	303	2017-10-11-15-02-35	0	2	x	-15	0	59.3	21.2	59.6	21.1	59.9	0.64	3538			57
358	4141	3	Clematis chinensis	303	2017-10-11-15-02-37	0	2	x	-15	0	59.3	21.2	59.6	21.1	59.9	0.64	3538			58
359	4142	3	Clematis chinensis	303	2017-10-11-15-02-39	0	2	x	-15	0	59.3	21.2	59.8	21.2	60.2	0.868	3538			59
360	4143	3	Clematis chinensis	303	2017-10-11-15-02-41	0	2	x	-15	0	59.3	21.2	59.7	21.1	60.1	0.754	3538			60
361	4144	3	Clematis chinensis	303	2017-10-11-15-02-43	0	2	x	-15	0	59.3	21.2	59.6	21.1	59.9	0.64	3538			61
362	4145	3	Clematis chinensis	303	2017-10-11-15-02-45	0	2	x	-15	0	59.3	21.2	59.7	21.2	60.1	0.754	3538			62
363	4146	3	Clematis chinensis	303	2017-10-11-15-02-47	0	2	x	-15	0	59.3	21.2	59.7	21.1	60.1	0.754	3538			63
364	4147	3	Clematis chinensis	303	2017-10-11-15-02-49	0	2	x	-15	0	59.3	21.2	59.7	21.1	60.1	0.754	3538			64
365	4148	3	Clematis chinensis	303	2017-10-11-15-02-51	0	2	x	-15	0	59.3	21.2	59.7	21.1	60.1	0.754	3538			65
366	4149	3	Clematis chinensis	303	2017-10-11-15-02-53	0	2	x	-15	0	59.3	21.2	59.7	21.1	60.1	0.754	3538			66
367	4150	3	Clematis chinensis	303	2017-10-11-15-02-55	0	2	x	-15	0	59.3	21.2	59.7	21.1	60.1	0.754	3538			67
368	4151	3	Clematis chinensis	303	2017-10-11-15-02-57	0	2	x	-15	0	59.3	21.2	59.7	21.1	60.1	0.754	3538			68
369	4152	3	Clematis chinensis	303	2017-10-11-15-02-59	0	2	x	-15	0	59.3	21.2	59.7	21.1	60.1	0.754	3538			69
370	4153	3	Clematis chinensis	303	2017-10-11-15-03-01	0	2	x	-15	0	59.3	21.2	59.7	21.1	60.1	0.754	3538			70
371	4154	3	Clematis chinensis	303	2017-10-11-15-03-03	0	2	x	-15	0	59.3	21.2	59.7	21.1	60.1	0.754	3538			71
372	4155	3	Clematis chinensis	303	2017-10-11-15-03-05	0	2	x	-15	0	59.3	21.2	59.7	21.1	60.1	0.754	3538			72
373	4156	3	Clematis chinensis	303	2017-10-11-15-03-07	0	2	x	-15	0	59.3	21.2	59.7	21.1	60.1	0.754	3538			73
374	4157	3	Clematis chinensis	303	2017-10-11-15-03-09	0	2	x	-15	0	59.3	21.2	59.7	21.1	60.1	0.754	3538			74
375	4158	3	Clematis chinensis	303	2017-10-11-15-03-11	0	2	x	-15	0	59.3	21.2	59.6	21.1	59.9	0.64	3538			75
376	4159	3	Clematis chinensis	303	2017-10-11-15-03-13	0	2	x	-15	0	59.3	21.2	59.7	21.2	60.1	0.754	3538			76
377	4160	3	Clematis chinensis	303	2017-10-11-15-03-15	0	2	x	-15	0	59.3	21.2	59.6	21.1	59.9	0.64	3538			77
378	4161	3	Clematis chinensis	303	2017-10-11-15-03-17	0	2	x	-15	0	59.3	21.2	59.6	21.1	59.9	0.64	3538			78
379	4162	3	Clematis chinensis	303	2017-10-11-15-03-19	0	2	x	-15	0	59.3	21.2	59.6	21.1	59.9	0.64	3538			79
380	4163	3	Clematis chinensis	303	2017-10-11-15-03-21	0	2	x	-15	0	59.3	21.2	59.7	21.2	60.1	0.754	3538			80
381	4164	3	Clematis chinensis	303	2017-10-11-15-03-23	0	2	x	-15	0	59.3	21.2	59.6	21.1	59.9	0.64	3538			81
382	4165	3	Clematis chinensis	303	2017-10-11-15-03-25	0	2	x	-15	0	59.3	21.2	59.6	21.2	59.9	0.64	3538			82
383	4166	3	Clematis chinensis	303	2017-10-11-15-03-27	0	2	x	-15	0	59.3	21.2	59.6	21.1	59.9	0.64	3538			83
384	4167	3	Clematis chinensis	303	2017-10-11-15-03-29	0	2	x	-15	0	59.3	21.2	59.6	21.1	59.9	0.64	3538			84
385	4168	3	Clematis chinensis	303	2017-10-11-15-03-31	0	2	x	-15	0	59.3	21.2	59.6	21.1	59.9	0.64	3538			85
386	4169	3	Clematis chinensis	303	2017-10-11-15-03-33	0	2	x	-15	0	59.3	21.2	59.7	21.1	60.1	0.754	3538			86
387	4170	3	Clematis chinensis	303	2017-10-11-15-03-35	0	2	x	-15	0	59.3	21.2	59.8	21.2	60.2	0.868	3538			87
388	4171	3	Clematis chinensis	303	2017-10-11-15-03-37	0	2	x	-15	0	59.3	21.2	59.7	21.1	60.1	0.754	3538			88
389	4172	3	Clematis chinensis	303	2017-10-11-15-03-39	0	2	x	-15	0	59.3	21.2	59.7	21.1	60.1	0.754	3538			89
390	4173	3	Clematis chinensis	303	2017-10-11-15-03-41	0	2	x	-15	0	59.3	21.2	59.7	21.1	60.1	0.754	3538			90
391	4174	3	Clematis chinensis	303	2017-10-11-15-03-43	0	2	x	-15	0	59.3	21.2	59.6	21.1	59.9	0.64	3538	Last10	Here	91
392	4175	3	Clematis chinensis	303	2017-10-11-15-03-45	0	2	x	-15	0	59.3	21.2	59.7	21.1	60.1	0.754	3538	Last10	Here	92
393	4176	3	Clematis chinensis	303	2017-10-11-15-03-47	0	2	x	-15	0	59.3	21.2	59.7	21.1	60.1	0.754	3538	Last10	Here	93
394	4177	3	Clematis chinensis	303	2017-10-11-15-03-49	0	2	x	-15	0	59.3	21.2	59.7	21.1	60.1	0.754	3538	Last10	Here	94
395	4178	3	Clematis chinensis	303	2017-10-11-15-03-51	0	2	x	-15	0	59.3	21.2	59.7	21.1	60.1	0.754	3538	Last10	Here	95
396	4179	3	Clematis chinensis	303	2017-10-11-15-03-53	0	2	x	-15	0	59.3	21.2	59.7	21.1	60.1	0.754	3538	Last10	Here	96
397	4180	3	Clematis chinensis	303	2017-10-11-15-03-55	0	2	x	-15	0	59.3	21.2	59.7	21.1	60.1	0.754	3538	Last10	Here	97
398	4181	3	Clematis chinensis	303	2017-10-11-15-03-57	0	2	x	-15	0	59.3	21.2	59.7	21.1	60.1	0.754	3538	Last10	Here	98
399	4182	3	Clematis chinensis	303	2017-10-11-15-03-59	0	2	x	-15	0	59.3	21.2	59.7	21.1	60.1	0.754	3538	Last10	Here	99
400	4183	3	Clematis chinensis	303	2017-10-11-15-04-33	0	2	x	-10	0	59.3	21.2	59.8	21.1	60.2	0.868	3539	First10	Here	1
401	4184	3	Clematis chinensis	303	2017-10-11-15-04-35	0	2	x	-10	0	59.3	21.2	59.8	21.1	60.2	0.868	3539	First10	Here	2
402	4185	3	Clematis chinensis	303	2017-10-11-15-04-37	0	2	x	-10	0	59.3	21.2	59.8	21.1	60.2	0.868	3539	First10	Here	3
403	4186	3	Clematis chinensis	303	2017-10-11-15-04-39	0	2	x	-10	0	59.3	21.2	59.8	21.1	60.2	0.868	3539	First10	Here	4
404	4187	3	Clematis chinensis	303	2017-10-11-15-04-41	0	2	x	-10	0	59.3	21.2	59.8	21.1	60.2	0.868	3539	First10	Here	5
405	4188	3	Clematis chinensis	303	2017-10-11-15-04-43	0	2	x	-10	0	59.3	21.2	59.7	21.1	60.1	0.754	3539	First10	Here	6
406	4189	3	Clematis chinensis	303	2017-10-11-15-04-45	0	2	x	-10	0	59.3	21.2	59.7	21.1	60.1	0.754	3539	First10	Here	7
407	4190	3	Clematis chinensis	303	2017-10-11-15-04-47	0	2	x	-10	0	59.3	21.2	59.7	21.1	60.1	0.754	3539	First10	Here	8
408	4191	3	Clematis chinensis	303	2017-10-11-15-04-49	0	2	x	-10	0	59.3	21.2	59.7	21.1	60.1	0.754	3539	First10	Here	9
409	4192	3	Clematis chinensis	303	2017-10-11-15-04-51	0	2	x	-10	0	59.3	21.2	59.7	21.1	60.1	0.754	3539	First10	Here	10
410	4193	3	Clematis chinensis	303	2017-10-11-15-04-53	0	2	x	-10	0	59.3	21.2	59.8	21.1	60.2	0.868	3539			11
411	4194	3	Clematis chinensis	303	2017-10-11-15-04-55	0	2	x	-10	0	59.3	21.2	59.8	21.1	60.2	0.868	3539			12
412	4195	3	Clematis chinensis	303	2017-10-11-15-04-57	0	2	x	-10	0	59.3	21.2	59.8	21.1	60.2	0.868	3539			13
413	4196	3	Clematis chinensis	303	2017-10-11-15-04-59	0	2	x	-10	0	59.4	21.2	59.8	21.1	60.2	0.768	3539			14
414	4197	3	Clematis chinensis	303	2017-10-11-15-05-01	0	2	x	-10	0	59.3	21.2	59.8	21.1	60.2	0.868	3539			15
415	4198	3	Clematis chinensis	303	2017-10-11-15-05-03	0	2	x	-10	0	59.4	21.2	59.9	21.1	60.3	0.882	3539			16
416	4199	3	Clematis chinensis	303	2017-10-11-15-05-05	0	2	x	-10	0	59.3	21.2	59.9	21.1	60.3	0.982	3539			17
417	4200	3	Clematis chinensis	303	2017-10-11-15-05-07	0	2	x	-10	0	59.3	21.2	59.9	21.1	60.3	0.982	3539			18
418	4201	3	Clematis chinensis	303	2017-10-11-15-05-09	0	2	x	-10	0	59.3	21.2	59.9	21.1	60.3	0.982	3539			19
419	4202	3	Clematis chinensis	303	2017-10-11-15-05-11	0	2	x	-10	0	59.3	21.2	60	21.1	60.4	1.096	3539			20
420	4203	3	Clematis chinensis	303	2017-10-11-15-05-13	0	2	x	-10	0	59.4	21.2	60	21.1	60.4	0.996	3539			21
421	4204	3	Clematis chinensis	303	2017-10-11-15-05-15	0	2	x	-10	0	59.3	21.2	60	21.1	60.4	1.096	3539			22
422	4205	3	Clematis chinensis	303	2017-10-11-15-05-17	0	2	x	-10	0	59.3	21.2	60.1	21.1	60.5	1.21	3539			23
423	4206	3	Clematis chinensis	303	2017-10-11-15-05-19	0	2	x	-10	0	59.4	21.2	60.1	21.1	60.5	1.11	3539			24
424	4207	3	Clematis chinensis	303	2017-10-11-15-05-21	0	2	x	-10	0	59.4	21.2	60.1	21.1	60.5	1.11	3539			25
425	4208	3	Clematis chinensis	303	2017-10-11-15-05-23	0	2	x	-10	0	59.4	21.2	60.1	21.1	60.5	1.11	3539			26
426	4209	3	Clematis chinensis	303	2017-10-11-15-05-25	0	2	x	-10	0	59.4	21.2	60.1	21.1	60.5	1.11	3539			27
427	4210	3	Clematis chinensis	303	2017-10-11-15-05-27	0	2	x	-10	0	59.4	21.2	60.1	21.1	60.5	1.11	3539			28
428	4211	3	Clematis chinensis	303	2017-10-11-15-05-29	0	2	x	-10	0	59.3	21.2	60	21.1	60.4	1.096	3539			29
429	4212	3	Clematis chinensis	303	2017-10-11-15-05-31	0	2	x	-10	0	59.4	21.2	60	21.1	60.4	0.996	3539			30
430	4213	3	Clematis chinensis	303	2017-10-11-15-05-33	0	2	x	-10	0	59.4	21.2	60.1	21.1	60.5	1.11	3539			31
431	4214	3	Clematis chinensis	303	2017-10-11-15-05-35	0	2	x	-10	0	59.3	21.2	60.2	21.1	60.6	1.324	3539			32
432	4215	3	Clematis chinensis	303	2017-10-11-15-05-37	0	2	x	-10	0	59.3	21.2	60.3	21.1	60.7	1.438	3539			33
433	4216	3	Clematis chinensis	303	2017-10-11-15-05-39	0	2	x	-10	0	59.3	21.2	60.3	21.1	60.7	1.438	3539			34
434	4217	3	Clematis chinensis	303	2017-10-11-15-05-41	0	2	x	-10	0	59.4	21.2	60.4	21.1	60.9	1.452	3539			35
435	4218	3	Clematis chinensis	303	2017-10-11-15-05-43	0	2	x	-10	0	59.3	21.2	60.3	21.1	60.7	1.438	3539			36
436	4219	3	Clematis chinensis	303	2017-10-11-15-05-45	0	2	x	-10	0	59.3	21.2	60.3	21.1	60.7	1.438	3539			37
437	4220	3	Clematis chinensis	303	2017-10-11-15-05-47	0	2	x	-10	0	59.3	21.2	60.3	21.1	60.7	1.438	3539			38
438	4221	3	Clematis chinensis	303	2017-10-11-15-05-49	0	2	x	-10	0	59.3	21.2	60.3	21.1	60.7	1.438	3539			39
439	4222	3	Clematis chinensis	303	2017-10-11-15-05-51	0	2	x	-10	0	59.3	21.2	60.4	21.1	60.9	1.552	3539			40
440	4223	3	Clematis chinensis	303	2017-10-11-15-05-53	0	2	x	-10	0	59.3	21.2	60.4	21.1	60.9	1.552	3539			41
441	4224	3	Clematis chinensis	303	2017-10-11-15-05-55	0	2	x	-10	0	59.3	21.2	60.3	21.1	60.7	1.438	3539			42
442	4225	3	Clematis chinensis	303	2017-10-11-15-05-57	0	2	x	-10	0	59.3	21.2	60.2	21.1	60.6	1.324	3539			43
443	4226	3	Clematis chinensis	303	2017-10-11-15-05-59	0	2	x	-10	0	59.3	21.2	60.1	21.1	60.5	1.21	3539			44
444	4227	3	Clematis chinensis	303	2017-10-11-15-06-01	0	2	x	-10	0	59.3	21.2	60	21.1	60.4	1.096	3539			45
445	4228	3	Clematis chinensis	303	2017-10-11-15-06-03	0	2	x	-10	0	59.3	21.2	60	21.1	60.4	1.096	3539			46
446	4229	3	Clematis chinensis	303	2017-10-11-15-06-05	0	2	x	-10	0	59.3	21.2	60.1	21.1	60.5	1.21	3539			47
447	4230	3	Clematis chinensis	303	2017-10-11-15-06-07	0	2	x	-10	0	59.3	21.2	60.1	21.1	60.5	1.21	3539			48
448	4231	3	Clematis chinensis	303	2017-10-11-15-06-09	0	2	x	-10	0	59.4	21.2	60.2	21.1	60.6	1.224	3539			49
449	4232	3	Clematis chinensis	303	2017-10-11-15-06-11	0	2	x	-10	0	59.3	21.2	60.2	21.1	60.6	1.324	3539			50
450	4233	3	Clematis chinensis	303	2017-10-11-15-06-13	0	2	x	-10	0	59.3	21.2	60.1	21.1	60.5	1.21	3539			51
451	4234	3	Clematis chinensis	303	2017-10-11-15-06-15	0	2	x	-10	0	59.3	21.2	60.1	21.1	60.5	1.21	3539			52
452	4235	3	Clematis chinensis	303	2017-10-11-15-06-17	0	2	x	-10	0	59.4	21.2	60.1	21.1	60.5	1.11	3539			53
453	4236	3	Clematis chinensis	303	2017-10-11-15-06-19	0	2	x	-10	0	59.4	21.2	60	21.1	60.4	0.996	3539			54
454	4237	3	Clematis chinensis	303	2017-10-11-15-06-21	0	2	x	-10	0	59.4	21.2	60	21.1	60.4	0.996	3539			55
455	4238	3	Clematis chinensis	303	2017-10-11-15-06-23	0	2	x	-10	0	59.4	21.2	59.9	21.1	60.3	0.882	3539			56
456	4239	3	Clematis chinensis	303	2017-10-11-15-06-25	0	2	x	-10	0	59.3	21.2	59.9	21.1	60.3	0.982	3539			57
457	4240	3	Clematis chinensis	303	2017-10-11-15-06-27	0	2	x	-10	0	59.4	21.2	59.8	21.1	60.2	0.768	3539			58
458	4241	3	Clematis chinensis	303	2017-10-11-15-06-29	0	2	x	-10	0	59.3	21.2	59.8	21.1	60.2	0.868	3539			59
459	4242	3	Clematis chinensis	303	2017-10-11-15-06-31	0	2	x	-10	0	59.4	21.2	59.8	21.1	60.2	0.768	3539			60
460	4243	3	Clematis chinensis	303	2017-10-11-15-06-33	0	2	x	-10	0	59.4	21.2	59.8	21.1	60.2	0.768	3539			61
461	4244	3	Clematis chinensis	303	2017-10-11-15-06-35	0	2	x	-10	0	59.4	21.2	59.8	21.1	60.2	0.768	3539			62
462	4245	3	Clematis chinensis	303	2017-10-11-15-06-37	0	2	x	-10	0	59.4	21.2	59.7	21.1	60.1	0.654	3539			63
463	4246	3	Clematis chinensis	303	2017-10-11-15-06-39	0	2	x	-10	0	59.4	21.2	59.8	21.1	60.2	0.768	3539			64
464	4247	3	Clematis chinensis	303	2017-10-11-15-06-41	0	2	x	-10	0	59.4	21.2	59.9	21.1	60.3	0.882	3539			65
465	4248	3	Clematis chinensis	303	2017-10-11-15-06-43	0	2	x	-10	0	59.4	21.2	60	21.1	60.4	0.996	3539			66
466	4249	3	Clematis chinensis	303	2017-10-11-15-06-45	0	2	x	-10	0	59.4	21.2	60.2	21.1	60.6	1.224	3539			67
467	4250	3	Clematis chinensis	303	2017-10-11-15-06-47	0	2	x	-10	0	59.3	21.2	60.3	21.1	60.7	1.438	3539			68
468	4251	3	Clematis chinensis	303	2017-10-11-15-06-49	0	2	x	-10	0	59.4	21.2	60.5	21.1	61	1.566	3539			69
469	4252	3	Clematis chinensis	303	2017-10-11-15-06-51	0	2	x	-10	0	59.4	21.2	60.5	21.1	61	1.566	3539			70
470	4253	3	Clematis chinensis	303	2017-10-11-15-06-53	0	2	x	-10	0	59.4	21.2	60.5	21.1	61	1.566	3539			71
471	4254	3	Clematis chinensis	303	2017-10-11-15-06-55	0	2	x	-10	0	59.4	21.2	60.4	21.1	60.9	1.452	3539			72
472	4255	3	Clematis chinensis	303	2017-10-11-15-06-57	0	2	x	-10	0	59.4	21.2	60.4	21.1	60.9	1.452	3539			73
473	4256	3	Clematis chinensis	303	2017-10-11-15-06-59	0	2	x	-10	0	59.4	21.2	60.4	21.1	60.9	1.452	3539			74
474	4257	3	Clematis chinensis	303	2017-10-11-15-07-01	0	2	x	-10	0	59.4	21.2	60.3	21.1	60.7	1.338	3539			75
475	4258	3	Clematis chinensis	303	2017-10-11-15-07-03	0	2	x	-10	0	59.4	21.2	60.2	21.1	60.6	1.224	3539			76
476	4259	3	Clematis chinensis	303	2017-10-11-15-07-05	0	2	x	-10	0	59.4	21.2	60.1	21.1	60.5	1.11	3539			77
477	4260	3	Clematis chinensis	303	2017-10-11-15-07-07	0	2	x	-10	0	59.4	21.2	60.1	21.1	60.5	1.11	3539			78
478	4261	3	Clematis chinensis	303	2017-10-11-15-07-09	0	2	x	-10	0	59.4	21.2	60.2	21.1	60.6	1.224	3539			79
479	4262	3	Clematis chinensis	303	2017-10-11-15-07-11	0	2	x	-10	0	59.4	21.2	60.2	21.1	60.6	1.224	3539			80
480	4263	3	Clematis chinensis	303	2017-10-11-15-07-13	0	2	x	-10	0	59.3	21.2	60.3	21.1	60.7	1.438	3539			81
481	4264	3	Clematis chinensis	303	2017-10-11-15-07-15	0	2	x	-10	0	59.4	21.2	60.2	21.1	60.6	1.224	3539			82
482	4265	3	Clematis chinensis	303	2017-10-11-15-07-17	0	2	x	-10	0	59.3	21.2	60.1	21.1	60.5	1.21	3539			83
483	4266	3	Clematis chinensis	303	2017-10-11-15-07-19	0	2	x	-10	0	59.4	21.2	60	21.1	60.4	0.996	3539			84
484	4267	3	Clematis chinensis	303	2017-10-11-15-07-22	0	2	x	-10	0	59.4	21.2	60	21.1	60.4	0.996	3539			85
485	4268	3	Clematis chinensis	303	2017-10-11-15-07-24	0	2	x	-10	0	59.4	21.2	59.9	21.1	60.3	0.882	3539			86
486	4269	3	Clematis chinensis	303	2017-10-11-15-07-26	0	2	x	-10	0	59.3	21.2	59.9	21.1	60.3	0.982	3539			87
487	4270	3	Clematis chinensis	303	2017-10-11-15-07-28	0	2	x	-10	0	59.3	21.2	59.9	21.1	60.3	0.982	3539			88
488	4271	3	Clematis chinensis	303	2017-10-11-15-07-30	0	2	x	-10	0	59.4	21.2	59.9	21.1	60.3	0.882	3539			89
489	4272	3	Clematis chinensis	303	2017-10-11-15-07-32	0	2	x	-10	0	59.4	21.2	59.8	21.1	60.2	0.768	3539			90
490	4273	3	Clematis chinensis	303	2017-10-11-15-07-34	0	2	x	-10	0	59.3	21.2	59.8	21.1	60.2	0.868	3539	Last10	Here	91
491	4274	3	Clematis chinensis	303	2017-10-11-15-07-36	0	2	x	-10	0	59.4	21.2	59.8	21.1	60.2	0.768	3539	Last10	Here	92
492	4275	3	Clematis chinensis	303	2017-10-11-15-07-38	0	2	x	-10	0	59.4	21.2	59.8	21.1	60.2	0.768	3539	Last10	Here	93
493	4276	3	Clematis chinensis	303	2017-10-11-15-07-40	0	2	x	-10	0	59.4	21.2	59.8	21.1	60.2	0.768	3539	Last10	Here	94
494	4277	3	Clematis chinensis	303	2017-10-11-15-07-42	0	2	x	-10	0	59.4	21.2	59.8	21.1	60.2	0.768	3539	Last10	Here	95
495	4278	3	Clematis chinensis	303	2017-10-11-15-07-44	0	2	x	-10	0	59.4	21.2	59.7	21.1	60.1	0.654	3539	Last10	Here	96
496	4279	3	Clematis chinensis	303	2017-10-11-15-07-46	0	2	x	-10	0	59.4	21.2	59.7	21.1	60.1	0.654	3539	Last10	Here	97
497	4280	3	Clematis chinensis	303	2017-10-11-15-07-48	0	2	x	-10	0	59.4	21.2	59.8	21.1	60.2	0.768	3539	Last10	Here	98
498	4281	3	Clematis chinensis	303	2017-10-11-15-07-50	0	2	x	-10	0	59.3	21.2	59.7	21.1	60.1	0.754	3539	Last10	Here	99
499	4282	3	Clematis chinensis	303	2017-10-11-15-08-24	0	2	x	-5	0	59.4	21.2	60.2	21.1	60.6	1.224	3540	First10	Here	1
500	4283	3	Clematis chinensis	303	2017-10-11-15-08-26	0	2	x	-5	0	59.4	21.2	60.3	21.1	60.7	1.338	3540	First10	Here	2
501	4284	3	Clematis chinensis	303	2017-10-11-15-08-28	0	2	x	-5	0	59.4	21.2	60.2	21.1	60.6	1.224	3540	First10	Here	3
502	4285	3	Clematis chinensis	303	2017-10-11-15-08-30	0	2	x	-5	0	59.4	21.2	60.2	21.1	60.6	1.224	3540	First10	Here	4
503	4286	3	Clematis chinensis	303	2017-10-11-15-08-32	0	2	x	-5	0	59.4	21.2	60.3	21.1	60.7	1.338	3540	First10	Here	5
504	4287	3	Clematis chinensis	303	2017-10-11-15-08-34	0	2	x	-5	0	59.4	21.2	60.3	21.1	60.7	1.338	3540	First10	Here	6
505	4288	3	Clematis chinensis	303	2017-10-11-15-08-36	0	2	x	-5	0	59.4	21.2	60.3	21.1	60.7	1.338	3540	First10	Here	7
506	4289	3	Clematis chinensis	303	2017-10-11-15-08-38	0	2	x	-5	0	59.4	21.2	60.3	21.1	60.7	1.338	3540	First10	Here	8
507	4290	3	Clematis chinensis	303	2017-10-11-15-08-40	0	2	x	-5	0	59.3	21.2	60.2	21.1	60.6	1.324	3540	First10	Here	9
508	4291	3	Clematis chinensis	303	2017-10-11-15-08-42	0	2	x	-5	0	59.4	21.2	60.2	21.1	60.6	1.224	3540	First10	Here	10
509	4292	3	Clematis chinensis	303	2017-10-11-15-08-44	0	2	x	-5	0	59.4	21.2	60.2	21.1	60.6	1.224	3540			11
510	4293	3	Clematis chinensis	303	2017-10-11-15-08-46	0	2	x	-5	0	59.4	21.2	60.2	21.1	60.6	1.224	3540			12
511	4294	3	Clematis chinensis	303	2017-10-11-15-08-48	0	2	x	-5	0	59.3	21.2	60.3	21.1	60.7	1.438	3540			13
512	4295	3	Clematis chinensis	303	2017-10-11-15-08-50	0	2	x	-5	0	59.4	21.2	60.4	21.1	60.9	1.452	3540			14
513	4296	3	Clematis chinensis	303	2017-10-11-15-08-52	0	2	x	-5	0	59.3	21.2	60.3	21.1	60.7	1.438	3540			15
514	4297	3	Clematis chinensis	303	2017-10-11-15-08-54	0	2	x	-5	0	59.4	21.2	60.2	21.1	60.6	1.224	3540			16
515	4298	3	Clematis chinensis	303	2017-10-11-15-08-56	0	2	x	-5	0	59.4	21.2	60.2	21.1	60.6	1.224	3540			17
516	4299	3	Clematis chinensis	303	2017-10-11-15-08-58	0	2	x	-5	0	59.4	21.2	60.2	21.1	60.6	1.224	3540			18
517	4300	3	Clematis chinensis	303	2017-10-11-15-09-00	0	2	x	-5	0	59.4	21.2	60.1	21.1	60.5	1.11	3540			19
518	4301	3	Clematis chinensis	303	2017-10-11-15-09-02	0	2	x	-5	0	59.4	21.2	60.1	21.1	60.5	1.11	3540			20
519	4302	3	Clematis chinensis	303	2017-10-11-15-09-04	0	2	x	-5	0	59.4	21.2	60.1	21.1	60.5	1.11	3540			21
520	4303	3	Clematis chinensis	303	2017-10-11-15-09-06	0	2	x	-5	0	59.4	21.2	60.1	21.1	60.5	1.11	3540			22
521	4304	3	Clematis chinensis	303	2017-10-11-15-09-08	0	2	x	-5	0	59.4	21.2	60.1	21.1	60.5	1.11	3540			23
522	4305	3	Clematis chinensis	303	2017-10-11-15-09-10	0	2	x	-5	0	59.4	21.2	60	21.1	60.4	0.996	3540			24
523	4306	3	Clematis chinensis	303	2017-10-11-15-09-12	0	2	x	-5	0	59.4	21.2	60.1	21.1	60.5	1.11	3540			25
524	4307	3	Clematis chinensis	303	2017-10-11-15-09-14	0	2	x	-5	0	59.4	21.2	60	21.1	60.4	0.996	3540			26
525	4308	3	Clematis chinensis	303	2017-10-11-15-09-16	0	2	x	-5	0	59.4	21.2	60.1	21.1	60.5	1.11	3540			27
526	4309	3	Clematis chinensis	303	2017-10-11-15-09-18	0	2	x	-5	0	59.4	21.2	60.1	21.1	60.5	1.11	3540			28
527	4310	3	Clematis chinensis	303	2017-10-11-15-09-20	0	2	x	-5	0	59.4	21.2	60.2	21.1	60.6	1.224	3540			29
528	4311	3	Clematis chinensis	303	2017-10-11-15-09-22	0	2	x	-5	0	59.4	21.2	60.2	21.1	60.6	1.224	3540			30
529	4312	3	Clematis chinensis	303	2017-10-11-15-09-24	0	2	x	-5	0	59.4	21.2	60.1	21.1	60.5	1.11	3540			31
530	4313	3	Clematis chinensis	303	2017-10-11-15-09-26	0	2	x	-5	0	59.4	21.2	60.2	21.1	60.6	1.224	3540			32
531	4314	3	Clematis chinensis	303	2017-10-11-15-09-28	0	2	x	-5	0	59.4	21.2	60.1	21.1	60.5	1.11	3540			33
532	4315	3	Clematis chinensis	303	2017-10-11-15-09-30	0	2	x	-5	0	59.4	21.2	60.1	21.1	60.5	1.11	3540			34
533	4316	3	Clematis chinensis	303	2017-10-11-15-09-32	0	2	x	-5	0	59.4	21.2	60	21.1	60.4	0.996	3540			35
534	4317	3	Clematis chinensis	303	2017-10-11-15-09-34	0	2	x	-5	0	59.4	21.2	60.2	21.1	60.6	1.224	3540			36
535	4318	3	Clematis chinensis	303	2017-10-11-15-09-36	0	2	x	-5	0	59.4	21.2	60.1	21.1	60.5	1.11	3540			37
536	4319	3	Clematis chinensis	303	2017-10-11-15-09-38	0	2	x	-5	0	59.4	21.2	60.1	21.1	60.5	1.11	3540			38
537	4320	3	Clematis chinensis	303	2017-10-11-15-09-40	0	2	x	-5	0	59.4	21.2	60	21.1	60.4	0.996	3540			39
538	4321	3	Clematis chinensis	303	2017-10-11-15-09-42	0	2	x	-5	0	59.4	21.2	59.9	21.1	60.3	0.882	3540			40
539	4322	3	Clematis chinensis	303	2017-10-11-15-09-44	0	2	x	-5	0	59.4	21.2	59.9	21.1	60.3	0.882	3540			41
540	4323	3	Clematis chinensis	303	2017-10-11-15-09-46	0	2	x	-5	0	59.4	21.2	59.9	21.1	60.3	0.882	3540			42
541	4324	3	Clematis chinensis	303	2017-10-11-15-09-48	0	2	x	-5	0	59.4	21.2	59.9	21.1	60.3	0.882	3540			43
542	4325	3	Clematis chinensis	303	2017-10-11-15-09-50	0	2	x	-5	0	59.4	21.2	60	21.1	60.4	0.996	3540			44
543	4326	3	Clematis chinensis	303	2017-10-11-15-09-52	0	2	x	-5	0	59.4	21.2	60	21.1	60.4	0.996	3540			45
544	4327	3	Clematis chinensis	303	2017-10-11-15-09-54	0	2	x	-5	0	59.4	21.2	60	21.1	60.4	0.996	3540			46
545	4328	3	Clematis chinensis	303	2017-10-11-15-09-56	0	2	x	-5	0	59.4	21.2	60	21.1	60.4	0.996	3540			47
546	4329	3	Clematis chinensis	303	2017-10-11-15-09-58	0	2	x	-5	0	59.4	21.2	60.1	21.1	60.5	1.11	3540			48
547	4330	3	Clematis chinensis	303	2017-10-11-15-10-00	0	2	x	-5	0	59.4	21.2	60.2	21.1	60.6	1.224	3540			49
548	4331	3	Clematis chinensis	303	2017-10-11-15-10-02	0	2	x	-5	0	59.4	21.2	60.2	21.1	60.6	1.224	3540			50
549	4332	3	Clematis chinensis	303	2017-10-11-15-10-04	0	2	x	-5	0	59.4	21.2	60.2	21.1	60.6	1.224	3540			51
550	4333	3	Clematis chinensis	303	2017-10-11-15-10-06	0	2	x	-5	0	59.4	21.2	60.2	21.1	60.6	1.224	3540			52
551	4334	3	Clematis chinensis	303	2017-10-11-15-10-08	0	2	x	-5	0	59.4	21.2	60.2	21.1	60.6	1.224	3540			53
552	4335	3	Clematis chinensis	303	2017-10-11-15-10-10	0	2	x	-5	0	59.4	21.2	60.3	21.1	60.7	1.338	3540			54
553	4336	3	Clematis chinensis	303	2017-10-11-15-10-12	0	2	x	-5	0	59.4	21.2	60.3	21.1	60.7	1.338	3540			55
554	4337	3	Clematis chinensis	303	2017-10-11-15-10-14	0	2	x	-5	0	59.4	21.2	60.3	21.1	60.7	1.338	3540			56
555	4338	3	Clematis chinensis	303	2017-10-11-15-10-16	0	2	x	-5	0	59.4	21.2	60.2	21.1	60.6	1.224	3540			57
556	4339	3	Clematis chinensis	303	2017-10-11-15-10-18	0	2	x	-5	0	59.4	21.2	60.2	21.1	60.6	1.224	3540			58
557	4340	3	Clematis chinensis	303	2017-10-11-15-10-20	0	2	x	-5	0	59.4	21.2	60.2	21.1	60.6	1.224	3540			59
558	4341	3	Clematis chinensis	303	2017-10-11-15-10-22	0	2	x	-5	0	59.4	21.2	60.3	21.1	60.7	1.338	3540			60
559	4342	3	Clematis chinensis	303	2017-10-11-15-10-24	0	2	x	-5	0	59.4	21.2	60.4	21.1	60.9	1.452	3540			61
560	4343	3	Clematis chinensis	303	2017-10-11-15-10-26	0	2	x	-5	0	59.4	21.2	60.5	21.1	61	1.566	3540			62
561	4344	3	Clematis chinensis	303	2017-10-11-15-10-28	0	2	x	-5	0	59.4	21.2	60.6	21.1	61.1	1.68	3540			63
562	4345	3	Clematis chinensis	303	2017-10-11-15-10-30	0	2	x	-5	0	59.4	21.2	60.7	21.1	61.2	1.794	3540			64
563	4346	3	Clematis chinensis	303	2017-10-11-15-10-32	0	2	x	-5	0	59.4	21.2	60.8	21.1	61.3	1.908	3540			65
564	4347	3	Clematis chinensis	303	2017-10-11-15-10-34	0	2	x	-5	0	59.4	21.2	60.9	21.1	61.4	2.022	3540			66
565	4348	3	Clematis chinensis	303	2017-10-11-15-10-36	0	2	x	-5	0	59.4	21.2	60.9	21.1	61.4	2.022	3540			67
566	4349	3	Clematis chinensis	303	2017-10-11-15-10-38	0	2	x	-5	0	59.4	21.2	60.7	21.1	61.2	1.794	3540			68
567	4350	3	Clematis chinensis	303	2017-10-11-15-10-40	0	2	x	-5	0	59.4	21.2	60.7	21.1	61.2	1.794	3540			69
568	4351	3	Clematis chinensis	303	2017-10-11-15-10-42	0	2	x	-5	0	59.4	21.2	60.7	21.1	61.2	1.794	3540			70
569	4352	3	Clematis chinensis	303	2017-10-11-15-10-44	0	2	x	-5	0	59.4	21.2	60.6	21.1	61.1	1.68	3540			71
570	4353	3	Clematis chinensis	303	2017-10-11-15-10-46	0	2	x	-5	0	59.4	21.2	60.6	21.1	61.1	1.68	3540			72
571	4354	3	Clematis chinensis	303	2017-10-11-15-10-48	0	2	x	-5	0	59.4	21.2	60.6	21.1	61.1	1.68	3540			73
572	4355	3	Clematis chinensis	303	2017-10-11-15-10-50	0	2	x	-5	0	59.4	21.2	60.7	21.1	61.2	1.794	3540			74
573	4356	3	Clematis chinensis	303	2017-10-11-15-10-52	0	2	x	-5	0	59.4	21.2	60.8	21.1	61.3	1.908	3540			75
574	4357	3	Clematis chinensis	303	2017-10-11-15-10-54	0	2	x	-5	0	59.4	21.2	60.7	21.1	61.2	1.794	3540			76
575	4358	3	Clematis chinensis	303	2017-10-11-15-10-56	0	2	x	-5	0	59.4	21.2	60.7	21.1	61.2	1.794	3540			77
576	4359	3	Clematis chinensis	303	2017-10-11-15-10-58	0	2	x	-5	0	59.4	21.2	60.7	21.1	61.2	1.794	3540			78
577	4360	3	Clematis chinensis	303	2017-10-11-15-11-00	0	2	x	-5	0	59.4	21.2	60.6	21.1	61.1	1.68	3540			79
578	4361	3	Clematis chinensis	303	2017-10-11-15-11-02	0	2	x	-5	0	59.4	21.2	60.5	21.1	61	1.566	3540			80
579	4362	3	Clematis chinensis	303	2017-10-11-15-11-04	0	2	x	-5	0	59.4	21.2	60.5	21.1	61	1.566	3540			81
580	4363	3	Clematis chinensis	303	2017-10-11-15-11-06	0	2	x	-5	0	59.4	21.2	60.5	21.1	61	1.566	3540			82
581	4364	3	Clematis chinensis	303	2017-10-11-15-11-08	0	2	x	-5	0	59.4	21.2	60.5	21.1	61	1.566	3540			83
582	4365	3	Clematis chinensis	303	2017-10-11-15-11-10	0	2	x	-5	0	59.4	21.2	60.4	21.1	60.9	1.452	3540			84
583	4366	3	Clematis chinensis	303	2017-10-11-15-11-12	0	2	x	-5	0	59.4	21.2	60.4	21.1	60.9	1.452	3540			85
584	4367	3	Clematis chinensis	303	2017-10-11-15-11-14	0	2	x	-5	0	59.4	21.2	60.5	21.1	61	1.566	3540			86
585	4368	3	Clematis chinensis	303	2017-10-11-15-11-16	0	2	x	-5	0	59.4	21.2	60.6	21.1	61.1	1.68	3540			87
586	4369	3	Clematis chinensis	303	2017-10-11-15-11-18	0	2	x	-5	0	59.4	21.2	60.5	21.1	61	1.566	3540			88
587	4370	3	Clematis chinensis	303	2017-10-11-15-11-20	0	2	x	-5	0	59.4	21.2	60.5	21.1	61	1.566	3540			89
588	4371	3	Clematis chinensis	303	2017-10-11-15-11-22	0	2	x	-5	0	59.4	21.2	60.4	21.1	60.9	1.452	3540			90
589	4372	3	Clematis chinensis	303	2017-10-11-15-11-24	0	2	x	-5	0	59.4	21.2	60.4	21.1	60.9	1.452	3540	Last10	Here	91
590	4373	3	Clematis chinensis	303	2017-10-11-15-11-26	0	2	x	-5	0	59.4	21.2	60.4	21.1	60.9	1.452	3540	Last10	Here	92
591	4374	3	Clematis chinensis	303	2017-10-11-15-11-28	0	2	x	-5	0	59.4	21.2	60.4	21.1	60.9	1.452	3540	Last10	Here	93
592	4375	3	Clematis chinensis	303	2017-10-11-15-11-30	0	2	x	-5	0	59.4	21.2	60.3	21.1	60.7	1.338	3540	Last10	Here	94
593	4376	3	Clematis chinensis	303	2017-10-11-15-11-32	0	2	x	-5	0	59.4	21.2	60.3	21.1	60.7	1.338	3540	Last10	Here	95
594	4377	3	Clematis chinensis	303	2017-10-11-15-11-34	0	2	x	-5	0	59.4	21.2	60.2	21.1	60.6	1.224	3540	Last10	Here	96
595	4378	3	Clematis chinensis	303	2017-10-11-15-11-36	0	2	x	-5	0	59.4	21.2	60.2	21.1	60.6	1.224	3540	Last10	Here	97
596	4379	3	Clematis chinensis	303	2017-10-11-15-11-38	0	2	x	-5	0	59.4	21.2	60.2	21.1	60.6	1.224	3540	Last10	Here	98
597	4380	3	Clematis chinensis	303	2017-10-11-15-11-40	0	2	x	-5	0	59.4	21.2	60.2	21.1	60.6	1.224	3540	Last10	Here	99
598	4381	3	Clematis chinensis	303	2017-10-11-15-12-12	0	2	x	0	0	59.4	21.2	60.1	21.1	60.5	1.11	3541	First10	Here	1
599	4382	3	Clematis chinensis	303	2017-10-11-15-12-14	0	2	x	0	0	59.5	21.2	60.1	21.1	60.5	1.01	3541	First10	Here	2
600	4383	3	Clematis chinensis	303	2017-10-11-15-12-16	0	2	x	0	0	59.4	21.2	60	21.1	60.4	0.996	3541	First10	Here	3
601	4384	3	Clematis chinensis	303	2017-10-11-15-12-18	0	2	x	0	0	59.5	21.2	60	21.1	60.4	0.896	3541	First10	Here	4
602	4385	3	Clematis chinensis	303	2017-10-11-15-12-20	0	2	x	0	0	59.4	21.2	60	21.1	60.4	0.996	3541	First10	Here	5
603	4386	3	Clematis chinensis	303	2017-10-11-15-12-22	0	2	x	0	0	59.5	21.2	59.9	21.1	60.3	0.782	3541	First10	Here	6
604	4387	3	Clematis chinensis	303	2017-10-11-15-12-24	0	2	x	0	0	59.5	21.2	59.9	21.1	60.3	0.782	3541	First10	Here	7
605	4388	3	Clematis chinensis	303	2017-10-11-15-12-26	0	2	x	0	0	59.4	21.2	59.9	21.1	60.3	0.882	3541	First10	Here	8
606	4389	3	Clematis chinensis	303	2017-10-11-15-12-28	0	2	x	0	0	59.4	21.2	59.9	21.1	60.3	0.882	3541	First10	Here	9
607	4390	3	Clematis chinensis	303	2017-10-11-15-12-31	0	2	x	0	0	59.5	21.2	59.9	21.1	60.3	0.782	3541	First10	Here	10
608	4391	3	Clematis chinensis	303	2017-10-11-15-12-33	0	2	x	0	0	59.5	21.2	59.9	21.1	60.3	0.782	3541			11
609	4392	3	Clematis chinensis	303	2017-10-11-15-12-35	0	2	x	0	0	59.4	21.2	59.9	21.1	60.3	0.882	3541			12
610	4393	3	Clematis chinensis	303	2017-10-11-15-12-37	0	2	x	0	0	59.4	21.2	60	21.1	60.4	0.996	3541			13
611	4394	3	Clematis chinensis	303	2017-10-11-15-12-39	0	2	x	0	0	59.5	21.2	60.1	21.1	60.5	1.01	3541			14
612	4395	3	Clematis chinensis	303	2017-10-11-15-12-41	0	2	x	0	0	59.4	21.2	60.3	21.1	60.7	1.338	3541			15
613	4396	3	Clematis chinensis	303	2017-10-11-15-12-43	0	2	x	0	0	59.4	21.2	60.2	21.1	60.6	1.224	3541			16
614	4397	3	Clematis chinensis	303	2017-10-11-15-12-45	0	2	x	0	0	59.4	21.2	60.2	21.1	60.6	1.224	3541			17
615	4398	3	Clematis chinensis	303	2017-10-11-15-12-47	0	2	x	0	0	59.4	21.2	60.1	21.1	60.5	1.11	3541			18
616	4399	3	Clematis chinensis	303	2017-10-11-15-12-49	0	2	x	0	0	59.5	21.2	60.1	21.1	60.5	1.01	3541			19
617	4400	3	Clematis chinensis	303	2017-10-11-15-12-51	0	2	x	0	0	59.4	21.2	60	21.1	60.4	0.996	3541			20
618	4401	3	Clematis chinensis	303	2017-10-11-15-12-53	0	2	x	0	0	59.5	21.2	60	21.1	60.4	0.896	3541			21
619	4402	3	Clematis chinensis	303	2017-10-11-15-12-55	0	2	x	0	0	59.4	21.2	60.1	21.1	60.5	1.11	3541			22
620	4403	3	Clematis chinensis	303	2017-10-11-15-12-57	0	2	x	0	0	59.5	21.2	60	21.1	60.4	0.896	3541			23
621	4404	3	Clematis chinensis	303	2017-10-11-15-12-59	0	2	x	0	0	59.5	21.2	60	21.1	60.4	0.896	3541			24
622	4405	3	Clematis chinensis	303	2017-10-11-15-13-01	0	2	x	0	0	59.5	21.2	59.9	21.1	60.3	0.782	3541			25
623	4406	3	Clematis chinensis	303	2017-10-11-15-13-03	0	2	x	0	0	59.4	21.2	60	21.1	60.4	0.996	3541			26
624	4407	3	Clematis chinensis	303	2017-10-11-15-13-05	0	2	x	0	0	59.4	21.2	59.9	21.1	60.3	0.882	3541			27
625	4408	3	Clematis chinensis	303	2017-10-11-15-13-07	0	2	x	0	0	59.4	21.2	59.9	21.1	60.3	0.882	3541			28
626	4409	3	Clematis chinensis	303	2017-10-11-15-13-09	0	2	x	0	0	59.4	21.2	59.9	21.1	60.3	0.882	3541			29
627	4410	3	Clematis chinensis	303	2017-10-11-15-13-11	0	2	x	0	0	59.4	21.2	59.9	21.1	60.3	0.882	3541			30
628	4411	3	Clematis chinensis	303	2017-10-11-15-13-13	0	2	x	0	0	59.5	21.2	59.9	21.1	60.3	0.782	3541			31
629	4412	3	Clematis chinensis	303	2017-10-11-15-13-15	0	2	x	0	0	59.4	21.2	60	21.1	60.4	0.996	3541			32
630	4413	3	Clematis chinensis	303	2017-10-11-15-13-17	0	2	x	0	0	59.5	21.2	60.2	21.1	60.6	1.124	3541			33
631	4414	3	Clematis chinensis	303	2017-10-11-15-13-19	0	2	x	0	0	59.5	21.2	60.3	21.1	60.7	1.238	3541			34
632	4415	3	Clematis chinensis	303	2017-10-11-15-13-21	0	2	x	0	0	59.5	21.2	60.4	21.1	60.9	1.352	3541			35
633	4416	3	Clematis chinensis	303	2017-10-11-15-13-23	0	2	x	0	0	59.5	21.2	60.5	21.1	61	1.466	3541			36
634	4417	3	Clematis chinensis	303	2017-10-11-15-13-25	0	2	x	0	0	59.5	21.2	60.5	21.1	61	1.466	3541			37
635	4418	3	Clematis chinensis	303	2017-10-11-15-13-27	0	2	x	0	0	59.5	21.2	60.5	21.1	61	1.466	3541			38
636	4419	3	Clematis chinensis	303	2017-10-11-15-13-29	0	2	x	0	0	59.5	21.2	60.5	21.1	61	1.466	3541			39
637	4420	3	Clematis chinensis	303	2017-10-11-15-13-31	0	2	x	0	0	59.5	21.2	60.4	21.1	60.9	1.352	3541			40
638	4421	3	Clematis chinensis	303	2017-10-11-15-13-33	0	2	x	0	0	59.5	21.2	60.3	21.1	60.7	1.238	3541			41
639	4422	3	Clematis chinensis	303	2017-10-11-15-13-35	0	2	x	0	0	59.5	21.2	60.2	21.1	60.6	1.124	3541			42
640	4423	3	Clematis chinensis	303	2017-10-11-15-13-37	0	2	x	0	0	59.5	21.2	60.2	21.1	60.6	1.124	3541			43
641	4424	3	Clematis chinensis	303	2017-10-11-15-13-39	0	2	x	0	0	59.5	21.2	60.2	21.1	60.6	1.124	3541			44
642	4425	3	Clematis chinensis	303	2017-10-11-15-13-41	0	2	x	0	0	59.5	21.2	60.2	21.1	60.6	1.124	3541			45
643	4426	3	Clematis chinensis	303	2017-10-11-15-13-43	0	2	x	0	0	59.5	21.2	60.1	21.1	60.5	1.01	3541			46
644	4427	3	Clematis chinensis	303	2017-10-11-15-13-45	0	2	x	0	0	59.5	21.2	60.1	21.1	60.5	1.01	3541			47
645	4428	3	Clematis chinensis	303	2017-10-11-15-13-47	0	2	x	0	0	59.5	21.2	60.1	21.1	60.5	1.01	3541			48
646	4429	3	Clematis chinensis	303	2017-10-11-15-13-49	0	2	x	0	0	59.5	21.2	60	21.1	60.4	0.896	3541			49
647	4430	3	Clematis chinensis	303	2017-10-11-15-13-51	0	2	x	0	0	59.5	21.2	60	21.1	60.4	0.896	3541			50
648	4431	3	Clematis chinensis	303	2017-10-11-15-13-53	0	2	x	0	0	59.5	21.2	59.9	21.1	60.3	0.782	3541			51
649	4432	3	Clematis chinensis	303	2017-10-11-15-13-55	0	2	x	0	0	59.5	21.2	59.9	21.1	60.3	0.782	3541			52
650	4433	3	Clematis chinensis	303	2017-10-11-15-13-57	0	2	x	0	0	59.5	21.2	59.9	21.1	60.3	0.782	3541			53
651	4434	3	Clematis chinensis	303	2017-10-11-15-13-59	0	2	x	0	0	59.5	21.2	59.9	21.1	60.3	0.782	3541			54
652	4435	3	Clematis chinensis	303	2017-10-11-15-14-01	0	2	x	0	0	59.5	21.2	59.9	21.1	60.3	0.782	3541			55
653	4436	3	Clematis chinensis	303	2017-10-11-15-14-03	0	2	x	0	0	59.5	21.2	59.8	21.1	60.2	0.668	3541			56
654	4437	3	Clematis chinensis	303	2017-10-11-15-14-05	0	2	x	0	0	59.5	21.2	59.9	21.1	60.3	0.782	3541			57
655	4438	3	Clematis chinensis	303	2017-10-11-15-14-07	0	2	x	0	0	59.5	21.2	59.9	21.1	60.3	0.782	3541			58
656	4439	3	Clematis chinensis	303	2017-10-11-15-14-09	0	2	x	0	0	59.5	21.2	59.8	21.1	60.2	0.668	3541			59
657	4440	3	Clematis chinensis	303	2017-10-11-15-14-11	0	2	x	0	0	59.5	21.2	59.9	21.1	60.3	0.782	3541			60
658	4441	3	Clematis chinensis	303	2017-10-11-15-14-13	0	2	x	0	0	59.5	21.2	59.9	21.1	60.3	0.782	3541			61
659	4442	3	Clematis chinensis	303	2017-10-11-15-14-15	0	2	x	0	0	59.5	21.2	59.9	21.1	60.3	0.782	3541			62
660	4443	3	Clematis chinensis	303	2017-10-11-15-14-17	0	2	x	0	0	59.5	21.2	59.9	21.1	60.3	0.782	3541			63
661	4444	3	Clematis chinensis	303	2017-10-11-15-14-19	0	2	x	0	0	59.5	21.2	59.9	21.1	60.3	0.782	3541			64
662	4445	3	Clematis chinensis	303	2017-10-11-15-14-21	0	2	x	0	0	59.5	21.2	59.9	21.1	60.3	0.782	3541			65
663	4446	3	Clematis chinensis	303	2017-10-11-15-14-23	0	2	x	0	0	59.5	21.2	59.9	21.1	60.3	0.782	3541			66
664	4447	3	Clematis chinensis	303	2017-10-11-15-14-25	0	2	x	0	0	59.5	21.2	60	21.1	60.4	0.896	3541			67
665	4448	3	Clematis chinensis	303	2017-10-11-15-14-27	0	2	x	0	0	59.5	21.2	60	21.1	60.4	0.896	3541			68
666	4449	3	Clematis chinensis	303	2017-10-11-15-14-29	0	2	x	0	0	59.5	21.2	60	21.1	60.4	0.896	3541			69
667	4450	3	Clematis chinensis	303	2017-10-11-15-14-31	0	2	x	0	0	59.5	21.2	60	21.1	60.4	0.896	3541			70
668	4451	3	Clematis chinensis	303	2017-10-11-15-14-33	0	2	x	0	0	59.5	21.2	60	21.1	60.4	0.896	3541			71
669	4452	3	Clematis chinensis	303	2017-10-11-15-14-35	0	2	x	0	0	59.5	21.2	59.9	21.1	60.3	0.782	3541			72
670	4453	3	Clematis chinensis	303	2017-10-11-15-14-37	0	2	x	0	0	59.5	21.2	59.9	21.1	60.3	0.782	3541			73
671	4454	3	Clematis chinensis	303	2017-10-11-15-14-39	0	2	x	0	0	59.5	21.2	59.9	21.1	60.3	0.782	3541			74
672	4455	3	Clematis chinensis	303	2017-10-11-15-14-41	0	2	x	0	0	59.5	21.2	59.9	21.1	60.3	0.782	3541			75
673	4456	3	Clematis chinensis	303	2017-10-11-15-14-43	0	2	x	0	0	59.5	21.2	59.9	21.1	60.3	0.782	3541			76
674	4457	3	Clematis chinensis	303	2017-10-11-15-14-45	0	2	x	0	0	59.5	21.2	59.9	21.1	60.3	0.782	3541			77
675	4458	3	Clematis chinensis	303	2017-10-11-15-14-47	0	2	x	0	0	59.5	21.2	60	21.1	60.4	0.896	3541			78
676	4459	3	Clematis chinensis	303	2017-10-11-15-14-49	0	2	x	0	0	59.5	21.2	60	21.1	60.4	0.896	3541			79
677	4460	3	Clematis chinensis	303	2017-10-11-15-14-51	0	2	x	0	0	59.5	21.2	60	21.1	60.4	0.896	3541			80
678	4461	3	Clematis chinensis	303	2017-10-11-15-14-53	0	2	x	0	0	59.5	21.2	60.1	21.1	60.5	1.01	3541			81
679	4462	3	Clematis chinensis	303	2017-10-11-15-14-55	0	2	x	0	0	59.5	21.2	60.1	21.1	60.5	1.01	3541			82
680	4463	3	Clematis chinensis	303	2017-10-11-15-14-57	0	2	x	0	0	59.5	21.2	60	21.1	60.4	0.896	3541			83
681	4464	3	Clematis chinensis	303	2017-10-11-15-14-59	0	2	x	0	0	59.5	21.2	60.1	21.1	60.5	1.01	3541			84
682	4465	3	Clematis chinensis	303	2017-10-11-15-15-01	0	2	x	0	0	59.5	21.2	60.1	21.1	60.5	1.01	3541			85
683	4466	3	Clematis chinensis	303	2017-10-11-15-15-03	0	2	x	0	0	59.5	21.2	60.1	21.1	60.5	1.01	3541			86
684	4467	3	Clematis chinensis	303	2017-10-11-15-15-05	0	2	x	0	0	59.5	21.2	60.1	21.1	60.5	1.01	3541			87
685	4468	3	Clematis chinensis	303	2017-10-11-15-15-07	0	2	x	0	0	59.5	21.2	60.1	21.1	60.5	1.01	3541			88
686	4469	3	Clematis chinensis	303	2017-10-11-15-15-09	0	2	x	0	0	59.5	21.2	60.1	21.1	60.5	1.01	3541			89
687	4470	3	Clematis chinensis	303	2017-10-11-15-15-11	0	2	x	0	0	59.5	21.2	60	21.1	60.4	0.896	3541			90
688	4471	3	Clematis chinensis	303	2017-10-11-15-15-13	0	2	x	0	0	59.5	21.2	60	21.1	60.4	0.896	3541	Last10	Here	91
689	4472	3	Clematis chinensis	303	2017-10-11-15-15-15	0	2	x	0	0	59.5	21.2	60	21.1	60.4	0.896	3541	Last10	Here	92
690	4473	3	Clematis chinensis	303	2017-10-11-15-15-17	0	2	x	0	0	59.5	21.2	60	21.1	60.4	0.896	3541	Last10	Here	93
691	4474	3	Clematis chinensis	303	2017-10-11-15-15-19	0	2	x	0	0	59.5	21.2	60	21.1	60.4	0.896	3541	Last10	Here	94
692	4475	3	Clematis chinensis	303	2017-10-11-15-15-21	0	2	x	0	0	59.5	21.2	60	21.1	60.4	0.896	3541	Last10	Here	95
693	4476	3	Clematis chinensis	303	2017-10-11-15-15-23	0	2	x	0	0	59.5	21.2	60	21.1	60.4	0.896	3541	Last10	Here	96
694	4477	3	Clematis chinensis	303	2017-10-11-15-15-25	0	2	x	0	0	59.5	21.2	60	21.1	60.4	0.896	3541	Last10	Here	97
695	4478	3	Clematis chinensis	303	2017-10-11-15-15-27	0	2	x	0	0	59.5	21.2	60	21.1	60.4	0.896	3541	Last10	Here	98
696	4479	3	Clematis chinensis	303	2017-10-11-15-15-29	0	2	x	0	0	59.5	21.2	60	21.1	60.4	0.896	3541	Last10	Here	99
697	4480	3	Clematis chinensis	303	2017-10-11-15-15-31	0	2	x	0	0	59.5	21.2	60	21.1	60.4	0.896	3541	Last10	Here	100
698	4481	3	Clematis chinensis	303	2017-10-11-15-16-03	0	2	x	5	0	59.6	21.2	60	21.1	60.4	0.796	3542	First10	Here	1
699	4482	3	Clematis chinensis	303	2017-10-11-15-16-05	0	2	x	5	0	59.6	21.2	59.9	21	60.3	0.682	3542	First10	Here	2
700	4483	3	Clematis chinensis	303	2017-10-11-15-16-07	0	2	x	5	0	59.6	21.2	60	21	60.4	0.796	3542	First10	Here	3
701	4484	3	Clematis chinensis	303	2017-10-11-15-16-09	0	2	x	5	0	59.6	21.2	60.1	21.1	60.5	0.91	3542	First10	Here	4
702	4485	3	Clematis chinensis	303	2017-10-11-15-16-11	0	2	x	5	0	59.6	21.2	60.2	21.1	60.6	1.024	3542	First10	Here	5
703	4486	3	Clematis chinensis	303	2017-10-11-15-16-13	0	2	x	5	0	59.6	21.2	60.3	21.1	60.7	1.138	3542	First10	Here	6
704	4487	3	Clematis chinensis	303	2017-10-11-15-16-15	0	2	x	5	0	59.6	21.2	60.1	21	60.5	0.91	3542	First10	Here	7
705	4488	3	Clematis chinensis	303	2017-10-11-15-16-17	0	2	x	5	0	59.6	21.2	60.2	21	60.6	1.024	3542	First10	Here	8
706	4489	3	Clematis chinensis	303	2017-10-11-15-16-19	0	2	x	5	0	59.6	21.2	60.2	21.1	60.6	1.024	3542	First10	Here	9
707	4490	3	Clematis chinensis	303	2017-10-11-15-16-21	0	2	x	5	0	59.6	21.2	60.2	21.1	60.6	1.024	3542	First10	Here	10
708	4491	3	Clematis chinensis	303	2017-10-11-15-16-23	0	2	x	5	0	59.6	21.2	60.2	21.1	60.6	1.024	3542			11
709	4492	3	Clematis chinensis	303	2017-10-11-15-16-25	0	2	x	5	0	59.5	21.2	60.2	21.1	60.6	1.124	3542			12
710	4493	3	Clematis chinensis	303	2017-10-11-15-16-27	0	2	x	5	0	59.5	21.2	60.2	21.1	60.6	1.124	3542			13
711	4494	3	Clematis chinensis	303	2017-10-11-15-16-29	0	2	x	5	0	59.6	21.2	60.3	21.1	60.7	1.138	3542			14
712	4495	3	Clematis chinensis	303	2017-10-11-15-16-31	0	2	x	5	0	59.6	21.2	60.4	21.1	60.9	1.252	3542			15
713	4496	3	Clematis chinensis	303	2017-10-11-15-16-33	0	2	x	5	0	59.6	21.2	60.6	21.1	61.1	1.48	3542			16
714	4497	3	Clematis chinensis	303	2017-10-11-15-16-35	0	2	x	5	0	59.5	21.2	60.7	21.1	61.2	1.694	3542			17
715	4498	3	Clematis chinensis	303	2017-10-11-15-16-37	0	2	x	5	0	59.6	21.2	60.7	21.1	61.2	1.594	3542			18
716	4499	3	Clematis chinensis	303	2017-10-11-15-16-39	0	2	x	5	0	59.5	21.2	60.6	21.1	61.1	1.58	3542			19
717	4500	3	Clematis chinensis	303	2017-10-11-15-16-41	0	2	x	5	0	59.6	21.2	60.6	21	61.1	1.48	3542			20
718	4501	3	Clematis chinensis	303	2017-10-11-15-16-43	0	2	x	5	0	59.5	21.2	60.7	21.1	61.2	1.694	3542			21
719	4502	3	Clematis chinensis	303	2017-10-11-15-16-45	0	2	x	5	0	59.6	21.2	60.7	21.1	61.2	1.594	3542			22
720	4503	3	Clematis chinensis	303	2017-10-11-15-16-47	0	2	x	5	0	59.6	21.2	60.8	21.1	61.3	1.708	3542			23
721	4504	3	Clematis chinensis	303	2017-10-11-15-16-49	0	2	x	5	0	59.6	21.2	60.7	21.1	61.2	1.594	3542			24
722	4505	3	Clematis chinensis	303	2017-10-11-15-16-51	0	2	x	5	0	59.6	21.2	60.7	21.1	61.2	1.594	3542			25
723	4506	3	Clematis chinensis	303	2017-10-11-15-16-53	0	2	x	5	0	59.6	21.2	60.7	21.1	61.2	1.594	3542			26
724	4507	3	Clematis chinensis	303	2017-10-11-15-16-55	0	2	x	5	0	59.6	21.2	60.6	21.1	61.1	1.48	3542			27
725	4508	3	Clematis chinensis	303	2017-10-11-15-16-57	0	2	x	5	0	59.6	21.2	60.6	21.1	61.1	1.48	3542			28
726	4509	3	Clematis chinensis	303	2017-10-11-15-16-59	0	2	x	5	0	59.5	21.2	60.5	21.1	61	1.466	3542			29
727	4510	3	Clematis chinensis	303	2017-10-11-15-17-01	0	2	x	5	0	59.6	21.2	60.5	21.1	61	1.366	3542			30
728	4511	3	Clematis chinensis	303	2017-10-11-15-17-03	0	2	x	5	0	59.5	21.2	60.4	21.1	60.9	1.352	3542			31
729	4512	3	Clematis chinensis	303	2017-10-11-15-17-05	0	2	x	5	0	59.6	21.2	60.4	21.1	60.9	1.252	3542			32
730	4513	3	Clematis chinensis	303	2017-10-11-15-17-07	0	2	x	5	0	59.6	21.2	60.4	21.1	60.9	1.252	3542			33
731	4514	3	Clematis chinensis	303	2017-10-11-15-17-09	0	2	x	5	0	59.6	21.2	60.5	21.1	61	1.366	3542			34
732	4515	3	Clematis chinensis	303	2017-10-11-15-17-11	0	2	x	5	0	59.5	21.2	60.4	21.1	60.9	1.352	3542			35
733	4516	3	Clematis chinensis	303	2017-10-11-15-17-13	0	2	x	5	0	59.5	21.2	60.4	21.1	60.9	1.352	3542			36
734	4517	3	Clematis chinensis	303	2017-10-11-15-17-15	0	2	x	5	0	59.6	21.2	60.4	21.1	60.9	1.252	3542			37
735	4518	3	Clematis chinensis	303	2017-10-11-15-17-17	0	2	x	5	0	59.6	21.2	60.4	21.1	60.9	1.252	3542			38
736	4519	3	Clematis chinensis	303	2017-10-11-15-17-19	0	2	x	5	0	59.6	21.2	60.4	21.1	60.9	1.252	3542			39
737	4520	3	Clematis chinensis	303	2017-10-11-15-17-21	0	2	x	5	0	59.5	21.2	60.3	21.1	60.7	1.238	3542			40
738	4521	3	Clematis chinensis	303	2017-10-11-15-17-23	0	2	x	5	0	59.6	21.2	60.2	21.1	60.6	1.024	3542			41
739	4522	3	Clematis chinensis	303	2017-10-11-15-17-25	0	2	x	5	0	59.6	21.2	60.2	21.1	60.6	1.024	3542			42
740	4523	3	Clematis chinensis	303	2017-10-11-15-17-27	0	2	x	5	0	59.5	21.2	60.2	21.1	60.6	1.124	3542			43
741	4524	3	Clematis chinensis	303	2017-10-11-15-17-29	0	2	x	5	0	59.5	21.2	60.2	21.1	60.6	1.124	3542			44
742	4525	3	Clematis chinensis	303	2017-10-11-15-17-31	0	2	x	5	0	59.5	21.2	60.1	21.1	60.5	1.01	3542			45
743	4526	3	Clematis chinensis	303	2017-10-11-15-17-33	0	2	x	5	0	59.5	21.2	60.1	21.1	60.5	1.01	3542			46
744	4527	3	Clematis chinensis	303	2017-10-11-15-17-35	0	2	x	5	0	59.5	21.2	60.1	21.1	60.5	1.01	3542			47
745	4528	3	Clematis chinensis	303	2017-10-11-15-17-37	0	2	x	5	0	59.5	21.2	60.2	21.1	60.6	1.124	3542			48
746	4529	3	Clematis chinensis	303	2017-10-11-15-17-39	0	2	x	5	0	59.5	21.2	60.2	21.1	60.6	1.124	3542			49
747	4530	3	Clematis chinensis	303	2017-10-11-15-17-42	0	2	x	5	0	59.5	21.2	60.1	21.1	60.5	1.01	3542			50
748	4531	3	Clematis chinensis	303	2017-10-11-15-17-44	0	2	x	5	0	59.5	21.2	60.1	21.1	60.5	1.01	3542			51
749	4532	3	Clematis chinensis	303	2017-10-11-15-17-46	0	2	x	5	0	59.5	21.2	60	21.1	60.4	0.896	3542			52
750	4533	3	Clematis chinensis	303	2017-10-11-15-17-48	0	2	x	5	0	59.5	21.2	60	21.1	60.4	0.896	3542			53
751	4534	3	Clematis chinensis	303	2017-10-11-15-17-50	0	2	x	5	0	59.5	21.2	60	21.1	60.4	0.896	3542			54
752	4535	3	Clematis chinensis	303	2017-10-11-15-17-52	0	2	x	5	0	59.5	21.2	60	21.1	60.4	0.896	3542			55
753	4536	3	Clematis chinensis	303	2017-10-11-15-17-54	0	2	x	5	0	59.5	21.2	60	21.1	60.4	0.896	3542			56
754	4537	3	Clematis chinensis	303	2017-10-11-15-17-56	0	2	x	5	0	59.5	21.2	59.9	21.1	60.3	0.782	3542			57
755	4538	3	Clematis chinensis	303	2017-10-11-15-17-58	0	2	x	5	0	59.6	21.2	59.9	21.1	60.3	0.682	3542			58
756	4539	3	Clematis chinensis	303	2017-10-11-15-18-00	0	2	x	5	0	59.5	21.2	59.9	21.1	60.3	0.782	3542			59
757	4540	3	Clematis chinensis	303	2017-10-11-15-18-02	0	2	x	5	0	59.5	21.2	59.9	21.1	60.3	0.782	3542			60
758	4541	3	Clematis chinensis	303	2017-10-11-15-18-04	0	2	x	5	0	59.5	21.2	59.9	21.1	60.3	0.782	3542			61
759	4542	3	Clematis chinensis	303	2017-10-11-15-18-06	0	2	x	5	0	59.5	21.2	59.9	21.1	60.3	0.782	3542			62
760	4543	3	Clematis chinensis	303	2017-10-11-15-18-08	0	2	x	5	0	59.5	21.2	59.9	21.1	60.3	0.782	3542			63
761	4544	3	Clematis chinensis	303	2017-10-11-15-18-10	0	2	x	5	0	59.5	21.2	59.9	21.1	60.3	0.782	3542			64
762	4545	3	Clematis chinensis	303	2017-10-11-15-18-12	0	2	x	5	0	59.5	21.2	59.9	21.1	60.3	0.782	3542			65
763	4546	3	Clematis chinensis	303	2017-10-11-15-18-14	0	2	x	5	0	59.5	21.2	60	21.1	60.4	0.896	3542			66
764	4547	3	Clematis chinensis	303	2017-10-11-15-18-16	0	2	x	5	0	59.5	21.2	60.1	21.1	60.5	1.01	3542			67
765	4548	3	Clematis chinensis	303	2017-10-11-15-18-18	0	2	x	5	0	59.5	21.2	60.2	21.1	60.6	1.124	3542			68
766	4549	3	Clematis chinensis	303	2017-10-11-15-18-20	0	2	x	5	0	59.5	21.2	60.4	21.1	60.9	1.352	3542			69
767	4550	3	Clematis chinensis	303	2017-10-11-15-18-22	0	2	x	5	0	59.6	21.2	60.4	21.1	60.9	1.252	3542			70
768	4551	3	Clematis chinensis	303	2017-10-11-15-18-24	0	2	x	5	0	59.5	21.2	60.4	21.1	60.9	1.352	3542			71
769	4552	3	Clematis chinensis	303	2017-10-11-15-18-26	0	2	x	5	0	59.6	21.2	60.5	21.1	61	1.366	3542			72
770	4553	3	Clematis chinensis	303	2017-10-11-15-18-28	0	2	x	5	0	59.5	21.2	60.6	21.1	61.1	1.58	3542			73
771	4554	3	Clematis chinensis	303	2017-10-11-15-18-30	0	2	x	5	0	59.5	21.2	60.7	21.1	61.2	1.694	3542			74
772	4555	3	Clematis chinensis	303	2017-10-11-15-18-32	0	2	x	5	0	59.5	21.2	60.6	21.1	61.1	1.58	3542			75
773	4556	3	Clematis chinensis	303	2017-10-11-15-18-34	0	2	x	5	0	59.5	21.2	60.6	21.1	61.1	1.58	3542			76
774	4557	3	Clematis chinensis	303	2017-10-11-15-18-36	0	2	x	5	0	59.5	21.2	60.7	21.1	61.2	1.694	3542			77
775	4558	3	Clematis chinensis	303	2017-10-11-15-18-38	0	2	x	5	0	59.6	21.2	60.8	21.1	61.3	1.708	3542			78
776	4559	3	Clematis chinensis	303	2017-10-11-15-18-40	0	2	x	5	0	59.6	21.2	60.8	21.1	61.3	1.708	3542			79
777	4560	3	Clematis chinensis	303	2017-10-11-15-18-42	0	2	x	5	0	59.6	21.2	60.8	21.1	61.3	1.708	3542			80
778	4561	3	Clematis chinensis	303	2017-10-11-15-18-44	0	2	x	5	0	59.6	21.2	60.7	21.1	61.2	1.594	3542			81
779	4562	3	Clematis chinensis	303	2017-10-11-15-18-46	0	2	x	5	0	59.6	21.2	60.8	21.1	61.3	1.708	3542			82
780	4563	3	Clematis chinensis	303	2017-10-11-15-18-48	0	2	x	5	0	59.6	21.2	60.8	21.1	61.3	1.708	3542			83
781	4564	3	Clematis chinensis	303	2017-10-11-15-18-50	0	2	x	5	0	59.6	21.2	60.8	21.1	61.3	1.708	3542			84
782	4565	3	Clematis chinensis	303	2017-10-11-15-18-52	0	2	x	5	0	59.6	21.2	60.7	21.1	61.2	1.594	3542			85
783	4566	3	Clematis chinensis	303	2017-10-11-15-18-54	0	2	x	5	0	59.6	21.2	60.5	21	61	1.366	3542			86
784	4567	3	Clematis chinensis	303	2017-10-11-15-18-56	0	2	x	5	0	59.6	21.2	60.6	21.1	61.1	1.48	3542			87
785	4568	3	Clematis chinensis	303	2017-10-11-15-18-58	0	2	x	5	0	59.6	21.2	60.6	21.1	61.1	1.48	3542			88
786	4569	3	Clematis chinensis	303	2017-10-11-15-19-00	0	2	x	5	0	59.6	21.2	60.7	21.1	61.2	1.594	3542			89
787	4570	3	Clematis chinensis	303	2017-10-11-15-19-02	0	2	x	5	0	59.6	21.2	60.8	21.1	61.3	1.708	3542			90
788	4571	3	Clematis chinensis	303	2017-10-11-15-19-04	0	2	x	5	0	59.6	21.2	60.7	21.1	61.2	1.594	3542	Last10	Here	91
789	4572	3	Clematis chinensis	303	2017-10-11-15-19-06	0	2	x	5	0	59.6	21.2	60.6	21.1	61.1	1.48	3542	Last10	Here	92
790	4573	3	Clematis chinensis	303	2017-10-11-15-19-08	0	2	x	5	0	59.6	21.2	60.6	21.1	61.1	1.48	3542	Last10	Here	93
791	4574	3	Clematis chinensis	303	2017-10-11-15-19-10	0	2	x	5	0	59.6	21.2	60.4	21.1	60.9	1.252	3542	Last10	Here	94
792	4575	3	Clematis chinensis	303	2017-10-11-15-19-12	0	2	x	5	0	59.6	21.2	60.4	21.1	60.9	1.252	3542	Last10	Here	95
793	4576	3	Clematis chinensis	303	2017-10-11-15-19-14	0	2	x	5	0	59.6	21.2	60.4	21.1	60.9	1.252	3542	Last10	Here	96
794	4577	3	Clematis chinensis	303	2017-10-11-15-19-16	0	2	x	5	0	59.6	21.2	60.3	21.1	60.7	1.138	3542	Last10	Here	97
795	4578	3	Clematis chinensis	303	2017-10-11-15-19-18	0	2	x	5	0	59.6	21.2	60.4	21.1	60.9	1.252	3542	Last10	Here	98
796	4579	3	Clematis chinensis	303	2017-10-11-15-19-20	0	2	x	5	0	59.6	21.2	60.4	21.1	60.9	1.252	3542	Last10	Here	99
797	4580	3	Clematis chinensis	303	2017-10-11-15-19-22	0	2	x	5	0	59.6	21.2	60.2	21	60.6	1.024	3542	Last10	Here	100
798	4581	3	Clematis chinensis	303	2017-10-11-15-19-54	0	2	x	10	0	59.7	21.2	60.2	21.1	60.6	0.924	3543	First10	Here	1
799	4582	3	Clematis chinensis	303	2017-10-11-15-19-56	0	2	x	10	0	59.7	21.2	60.2	21.1	60.6	0.924	3543	First10	Here	2
800	4583	3	Clematis chinensis	303	2017-10-11-15-19-58	0	2	x	10	0	59.6	21.2	60.2	21.1	60.6	1.024	3543	First10	Here	3
801	4584	3	Clematis chinensis	303	2017-10-11-15-20-00	0	2	x	10	0	59.7	21.2	60.2	21.1	60.6	0.924	3543	First10	Here	4
802	4585	3	Clematis chinensis	303	2017-10-11-15-20-02	0	2	x	10	0	59.7	21.2	60.2	21.1	60.6	0.924	3543	First10	Here	5
803	4586	3	Clematis chinensis	303	2017-10-11-15-20-04	0	2	x	10	0	59.6	21.2	60.1	21.1	60.5	0.91	3543	First10	Here	6
804	4587	3	Clematis chinensis	303	2017-10-11-15-20-06	0	2	x	10	0	59.7	21.2	60.1	21.1	60.5	0.81	3543	First10	Here	7
805	4588	3	Clematis chinensis	303	2017-10-11-15-20-08	0	2	x	10	0	59.6	21.2	60	21.1	60.4	0.796	3543	First10	Here	8
806	4589	3	Clematis chinensis	303	2017-10-11-15-20-10	0	2	x	10	0	59.7	21.2	60	21.1	60.4	0.696	3543	First10	Here	9
807	4590	3	Clematis chinensis	303	2017-10-11-15-20-12	0	2	x	10	0	59.7	21.2	60	21.1	60.4	0.696	3543	First10	Here	10
808	4591	3	Clematis chinensis	303	2017-10-11-15-20-14	0	2	x	10	0	59.7	21.2	60	21.1	60.4	0.696	3543			11
809	4592	3	Clematis chinensis	303	2017-10-11-15-20-16	0	2	x	10	0	59.7	21.2	59.9	21.1	60.3	0.582	3543			12
810	4593	3	Clematis chinensis	303	2017-10-11-15-20-18	0	2	x	10	0	59.7	21.2	59.9	21.1	60.3	0.582	3543			13
811	4594	3	Clematis chinensis	303	2017-10-11-15-20-20	0	2	x	10	0	59.6	21.2	60	21.1	60.4	0.796	3543			14
812	4595	3	Clematis chinensis	303	2017-10-11-15-20-22	0	2	x	10	0	59.7	21.2	59.9	21.1	60.3	0.582	3543			15
813	4596	3	Clematis chinensis	303	2017-10-11-15-20-24	0	2	x	10	0	59.7	21.2	59.9	21.1	60.3	0.582	3543			16
814	4597	3	Clematis chinensis	303	2017-10-11-15-20-26	0	2	x	10	0	59.7	21.2	59.9	21.1	60.3	0.582	3543			17
815	4598	3	Clematis chinensis	303	2017-10-11-15-20-28	0	2	x	10	0	59.7	21.2	59.9	21.1	60.3	0.582	3543			18
816	4599	3	Clematis chinensis	303	2017-10-11-15-20-30	0	2	x	10	0	59.7	21.2	59.9	21.1	60.3	0.582	3543			19
817	4600	3	Clematis chinensis	303	2017-10-11-15-20-32	0	2	x	10	0	59.7	21.2	59.9	21.1	60.3	0.582	3543			20
818	4601	3	Clematis chinensis	303	2017-10-11-15-20-34	0	2	x	10	0	59.7	21.2	59.9	21.1	60.3	0.582	3543			21
819	4602	3	Clematis chinensis	303	2017-10-11-15-20-36	0	2	x	10	0	59.7	21.2	59.9	21.1	60.3	0.582	3543			22
820	4603	3	Clematis chinensis	303	2017-10-11-15-20-38	0	2	x	10	0	59.7	21.2	59.8	21.1	60.2	0.468	3543			23
821	4604	3	Clematis chinensis	303	2017-10-11-15-20-40	0	2	x	10	0	59.7	21.2	59.9	21.1	60.3	0.582	3543			24
822	4605	3	Clematis chinensis	303	2017-10-11-15-20-42	0	2	x	10	0	59.7	21.2	59.8	21.1	60.2	0.468	3543			25
823	4606	3	Clematis chinensis	303	2017-10-11-15-20-44	0	2	x	10	0	59.7	21.2	59.8	21.1	60.2	0.468	3543			26
824	4607	3	Clematis chinensis	303	2017-10-11-15-20-46	0	2	x	10	0	59.7	21.2	59.8	21.1	60.2	0.468	3543			27
825	4608	3	Clematis chinensis	303	2017-10-11-15-20-48	0	2	x	10	0	59.7	21.2	59.8	21.1	60.2	0.468	3543			28
826	4609	3	Clematis chinensis	303	2017-10-11-15-20-50	0	2	x	10	0	59.7	21.2	59.8	21.1	60.2	0.468	3543			29
827	4610	3	Clematis chinensis	303	2017-10-11-15-20-52	0	2	x	10	0	59.7	21.2	59.8	21.1	60.2	0.468	3543			30
828	4611	3	Clematis chinensis	303	2017-10-11-15-20-54	0	2	x	10	0	59.6	21.2	59.8	21.1	60.2	0.568	3543			31
829	4612	3	Clematis chinensis	303	2017-10-11-15-20-56	0	2	x	10	0	59.6	21.2	59.8	21.1	60.2	0.568	3543			32
830	4613	3	Clematis chinensis	303	2017-10-11-15-20-58	0	2	x	10	0	59.7	21.2	59.8	21.1	60.2	0.468	3543			33
831	4614	3	Clematis chinensis	303	2017-10-11-15-21-00	0	2	x	10	0	59.6	21.2	59.8	21.1	60.2	0.568	3543			34
832	4615	3	Clematis chinensis	303	2017-10-11-15-21-02	0	2	x	10	0	59.6	21.2	59.8	21.1	60.2	0.568	3543			35
833	4616	3	Clematis chinensis	303	2017-10-11-15-21-04	0	2	x	10	0	59.7	21.2	59.8	21.1	60.2	0.468	3543			36
834	4617	3	Clematis chinensis	303	2017-10-11-15-21-06	0	2	x	10	0	59.7	21.2	59.8	21.1	60.2	0.468	3543			37
835	4618	3	Clematis chinensis	303	2017-10-11-15-21-08	0	2	x	10	0	59.7	21.2	59.8	21.1	60.2	0.468	3543			38
836	4619	3	Clematis chinensis	303	2017-10-11-15-21-10	0	2	x	10	0	59.7	21.2	59.8	21.1	60.2	0.468	3543			39
837	4620	3	Clematis chinensis	303	2017-10-11-15-21-12	0	2	x	10	0	59.7	21.2	59.8	21.1	60.2	0.468	3543			40
838	4621	3	Clematis chinensis	303	2017-10-11-15-21-14	0	2	x	10	0	59.7	21.2	59.8	21.1	60.2	0.468	3543			41
839	4622	3	Clematis chinensis	303	2017-10-11-15-21-16	0	2	x	10	0	59.7	21.2	59.8	21.1	60.2	0.468	3543			42
840	4623	3	Clematis chinensis	303	2017-10-11-15-21-18	0	2	x	10	0	59.7	21.2	59.8	21.1	60.2	0.468	3543			43
841	4624	3	Clematis chinensis	303	2017-10-11-15-21-20	0	2	x	10	0	59.7	21.2	59.8	21.1	60.2	0.468	3543			44
842	4625	3	Clematis chinensis	303	2017-10-11-15-21-22	0	2	x	10	0	59.7	21.2	59.8	21.1	60.2	0.468	3543			45
843	4626	3	Clematis chinensis	303	2017-10-11-15-21-24	0	2	x	10	0	59.7	21.2	59.8	21.1	60.2	0.468	3543			46
844	4627	3	Clematis chinensis	303	2017-10-11-15-21-26	0	2	x	10	0	59.7	21.2	59.8	21.1	60.2	0.468	3543			47
845	4628	3	Clematis chinensis	303	2017-10-11-15-21-28	0	2	x	10	0	59.7	21.2	59.8	21.1	60.2	0.468	3543			48
846	4629	3	Clematis chinensis	303	2017-10-11-15-21-30	0	2	x	10	0	59.7	21.2	59.8	21.1	60.2	0.468	3543			49
847	4630	3	Clematis chinensis	303	2017-10-11-15-21-32	0	2	x	10	0	59.7	21.2	59.8	21.1	60.2	0.468	3543			50
848	4631	3	Clematis chinensis	303	2017-10-11-15-21-34	0	2	x	10	0	59.7	21.2	59.9	21.1	60.3	0.582	3543			51
849	4632	3	Clematis chinensis	303	2017-10-11-15-21-36	0	2	x	10	0	59.6	21.2	59.9	21.1	60.3	0.682	3543			52
850	4633	3	Clematis chinensis	303	2017-10-11-15-21-38	0	2	x	10	0	59.6	21.2	59.9	21.1	60.3	0.682	3543			53
851	4634	3	Clematis chinensis	303	2017-10-11-15-21-40	0	2	x	10	0	59.6	21.2	59.9	21.1	60.3	0.682	3543			54
852	4635	3	Clematis chinensis	303	2017-10-11-15-21-42	0	2	x	10	0	59.6	21.2	59.9	21.1	60.3	0.682	3543			55
853	4636	3	Clematis chinensis	303	2017-10-11-15-21-44	0	2	x	10	0	59.6	21.2	59.9	21.1	60.3	0.682	3543			56
854	4637	3	Clematis chinensis	303	2017-10-11-15-21-46	0	2	x	10	0	59.7	21.2	59.9	21.1	60.3	0.582	3543			57
855	4638	3	Clematis chinensis	303	2017-10-11-15-21-48	0	2	x	10	0	59.6	21.2	59.8	21.1	60.2	0.568	3543			58
856	4639	3	Clematis chinensis	303	2017-10-11-15-21-50	0	2	x	10	0	59.7	21.2	59.9	21.1	60.3	0.582	3543			59
857	4640	3	Clematis chinensis	303	2017-10-11-15-21-52	0	2	x	10	0	59.6	21.2	59.8	21.1	60.2	0.568	3543			60
858	4641	3	Clematis chinensis	303	2017-10-11-15-21-54	0	2	x	10	0	59.7	21.2	59.8	21.1	60.2	0.468	3543			61
859	4642	3	Clematis chinensis	303	2017-10-11-15-21-56	0	2	x	10	0	59.6	21.2	59.8	21.1	60.2	0.568	3543			62
860	4643	3	Clematis chinensis	303	2017-10-11-15-21-58	0	2	x	10	0	59.6	21.2	59.8	21.1	60.2	0.568	3543			63
861	4644	3	Clematis chinensis	303	2017-10-11-15-22-00	0	2	x	10	0	59.6	21.2	59.8	21.1	60.2	0.568	3543			64
862	4645	3	Clematis chinensis	303	2017-10-11-15-22-02	0	2	x	10	0	59.7	21.2	59.8	21.1	60.2	0.468	3543			65
863	4646	3	Clematis chinensis	303	2017-10-11-15-22-04	0	2	x	10	0	59.7	21.2	59.8	21.1	60.2	0.468	3543			66
864	4647	3	Clematis chinensis	303	2017-10-11-15-22-06	0	2	x	10	0	59.7	21.2	59.8	21.1	60.2	0.468	3543			67
865	4648	3	Clematis chinensis	303	2017-10-11-15-22-08	0	2	x	10	0	59.7	21.2	59.8	21.1	60.2	0.468	3543			68
866	4649	3	Clematis chinensis	303	2017-10-11-15-22-10	0	2	x	10	0	59.7	21.2	59.8	21.1	60.2	0.468	3543			69
867	4650	3	Clematis chinensis	303	2017-10-11-15-22-12	0	2	x	10	0	59.7	21.2	59.8	21.1	60.2	0.468	3543			70
868	4651	3	Clematis chinensis	303	2017-10-11-15-22-14	0	2	x	10	0	59.7	21.2	59.8	21.1	60.2	0.468	3543			71
869	4652	3	Clematis chinensis	303	2017-10-11-15-22-16	0	2	x	10	0	59.7	21.2	59.8	21.1	60.2	0.468	3543			72
870	4653	3	Clematis chinensis	303	2017-10-11-15-22-18	0	2	x	10	0	59.7	21.2	59.9	21.1	60.3	0.582	3543			73
871	4654	3	Clematis chinensis	303	2017-10-11-15-22-20	0	2	x	10	0	59.7	21.2	59.9	21.1	60.3	0.582	3543			74
872	4655	3	Clematis chinensis	303	2017-10-11-15-22-22	0	2	x	10	0	59.6	21.2	59.8	21.1	60.2	0.568	3543			75
873	4656	3	Clematis chinensis	303	2017-10-11-15-22-24	0	2	x	10	0	59.6	21.2	59.8	21.1	60.2	0.568	3543			76
874	4657	3	Clematis chinensis	303	2017-10-11-15-22-26	0	2	x	10	0	59.6	21.2	59.8	21.1	60.2	0.568	3543			77
875	4658	3	Clematis chinensis	303	2017-10-11-15-22-28	0	2	x	10	0	59.7	21.2	59.8	21.1	60.2	0.468	3543			78
876	4659	3	Clematis chinensis	303	2017-10-11-15-22-30	0	2	x	10	0	59.7	21.2	59.8	21.1	60.2	0.468	3543			79
877	4660	3	Clematis chinensis	303	2017-10-11-15-22-32	0	2	x	10	0	59.7	21.2	60	21.1	60.4	0.696	3543			80
878	4661	3	Clematis chinensis	303	2017-10-11-15-22-34	0	2	x	10	0	59.7	21.2	59.9	21.1	60.3	0.582	3543			81
879	4662	3	Clematis chinensis	303	2017-10-11-15-22-36	0	2	x	10	0	59.6	21.2	59.9	21.1	60.3	0.682	3543			82
880	4663	3	Clematis chinensis	303	2017-10-11-15-22-38	0	2	x	10	0	59.6	21.2	59.9	21.1	60.3	0.682	3543			83
881	4664	3	Clematis chinensis	303	2017-10-11-15-22-40	0	2	x	10	0	59.6	21.2	59.9	21.1	60.3	0.682	3543			84
882	4665	3	Clematis chinensis	303	2017-10-11-15-22-42	0	2	x	10	0	59.6	21.2	59.9	21.1	60.3	0.682	3543			85
883	4666	3	Clematis chinensis	303	2017-10-11-15-22-44	0	2	x	10	0	59.6	21.2	59.9	21.1	60.3	0.682	3543			86
884	4667	3	Clematis chinensis	303	2017-10-11-15-22-46	0	2	x	10	0	59.7	21.2	59.8	21.1	60.2	0.468	3543			87
885	4668	3	Clematis chinensis	303	2017-10-11-15-22-48	0	2	x	10	0	59.6	21.2	59.8	21.1	60.2	0.568	3543			88
886	4669	3	Clematis chinensis	303	2017-10-11-15-22-51	0	2	x	10	0	59.7	21.2	59.8	21.1	60.2	0.468	3543			89
887	4670	3	Clematis chinensis	303	2017-10-11-15-22-53	0	2	x	10	0	59.7	21.2	59.9	21.1	60.3	0.582	3543			90
888	4671	3	Clematis chinensis	303	2017-10-11-15-22-55	0	2	x	10	0	59.7	21.2	59.8	21.1	60.2	0.468	3543	Last10	Here	91
889	4672	3	Clematis chinensis	303	2017-10-11-15-22-57	0	2	x	10	0	59.7	21.2	59.8	21.1	60.2	0.468	3543	Last10	Here	92
890	4673	3	Clematis chinensis	303	2017-10-11-15-22-59	0	2	x	10	0	59.7	21.2	59.8	21.1	60.2	0.468	3543	Last10	Here	93
891	4674	3	Clematis chinensis	303	2017-10-11-15-23-01	0	2	x	10	0	59.7	21.2	59.8	21.1	60.2	0.468	3543	Last10	Here	94
892	4675	3	Clematis chinensis	303	2017-10-11-15-23-03	0	2	x	10	0	59.7	21.2	59.8	21.1	60.2	0.468	3543	Last10	Here	95
893	4676	3	Clematis chinensis	303	2017-10-11-15-23-05	0	2	x	10	0	59.7	21.2	59.8	21.1	60.2	0.468	3543	Last10	Here	96
894	4677	3	Clematis chinensis	303	2017-10-11-15-23-07	0	2	x	10	0	59.7	21.2	59.8	21.1	60.2	0.468	3543	Last10	Here	97
895	4678	3	Clematis chinensis	303	2017-10-11-15-23-09	0	2	x	10	0	59.7	21.2	59.7	21.1	60.1	0.354	3543	Last10	Here	98
896	4679	3	Clematis chinensis	303	2017-10-11-15-23-11	0	2	x	10	0	59.7	21.2	59.8	21.1	60.2	0.468	3543	Last10	Here	99
897	4680	3	Clematis chinensis	303	2017-10-11-15-23-13	0	2	x	10	0	59.7	21.2	59.8	21.1	60.2	0.468	3543	Last10	Here	100
898	4681	3	Clematis chinensis	303	2017-10-11-15-23-45	0	2	x	15	0	59.6	21.2	59.7	21.1	60.1	0.454	3544	First10	Here	1
899	4682	3	Clematis chinensis	303	2017-10-11-15-23-47	0	2	x	15	0	59.7	21.2	59.6	21.1	59.9	0.24	3544	First10	Here	2
900	4683	3	Clematis chinensis	303	2017-10-11-15-23-49	0	2	x	15	0	59.6	21.2	59.7	21.1	60.1	0.454	3544	First10	Here	3
901	4684	3	Clematis chinensis	303	2017-10-11-15-23-51	0	2	x	15	0	59.7	21.2	59.7	21.1	60.1	0.354	3544	First10	Here	4
902	4685	3	Clematis chinensis	303	2017-10-11-15-23-53	0	2	x	15	0	59.6	21.2	59.7	21.1	60.1	0.454	3544	First10	Here	5
903	4686	3	Clematis chinensis	303	2017-10-11-15-23-55	0	2	x	15	0	59.6	21.2	59.7	21.1	60.1	0.454	3544	First10	Here	6
904	4687	3	Clematis chinensis	303	2017-10-11-15-23-57	0	2	x	15	0	59.7	21.2	59.7	21.1	60.1	0.354	3544	First10	Here	7
905	4688	3	Clematis chinensis	303	2017-10-11-15-23-59	0	2	x	15	0	59.7	21.2	59.7	21.1	60.1	0.354	3544	First10	Here	8
906	4689	3	Clematis chinensis	303	2017-10-11-15-24-01	0	2	x	15	0	59.7	21.2	59.6	21.1	59.9	0.24	3544	First10	Here	9
907	4690	3	Clematis chinensis	303	2017-10-11-15-24-03	0	2	x	15	0	59.7	21.2	59.6	21.1	59.9	0.24	3544	First10	Here	10
908	4691	3	Clematis chinensis	303	2017-10-11-15-24-05	0	2	x	15	0	59.6	21.2	59.6	21.1	59.9	0.34	3544			11
909	4692	3	Clematis chinensis	303	2017-10-11-15-24-07	0	2	x	15	0	59.7	21.2	59.7	21.2	60.1	0.354	3544			12
910	4693	3	Clematis chinensis	303	2017-10-11-15-24-09	0	2	x	15	0	59.6	21.2	59.6	21.1	59.9	0.34	3544			13
911	4694	3	Clematis chinensis	303	2017-10-11-15-24-11	0	2	x	15	0	59.6	21.2	59.7	21.1	60.1	0.454	3544			14
912	4695	3	Clematis chinensis	303	2017-10-11-15-24-13	0	2	x	15	0	59.6	21.2	59.7	21.1	60.1	0.454	3544			15
913	4696	3	Clematis chinensis	303	2017-10-11-15-24-15	0	2	x	15	0	59.6	21.2	59.7	21.1	60.1	0.454	3544			16
914	4697	3	Clematis chinensis	303	2017-10-11-15-24-17	0	2	x	15	0	59.6	21.2	59.7	21.1	60.1	0.454	3544			17
915	4698	3	Clematis chinensis	303	2017-10-11-15-24-19	0	2	x	15	0	59.7	21.2	59.7	21.1	60.1	0.354	3544			18
916	4699	3	Clematis chinensis	303	2017-10-11-15-24-21	0	2	x	15	0	59.6	21.2	59.7	21.1	60.1	0.454	3544			19
917	4700	3	Clematis chinensis	303	2017-10-11-15-24-23	0	2	x	15	0	59.7	21.2	59.7	21.1	60.1	0.354	3544			20
918	4701	3	Clematis chinensis	303	2017-10-11-15-24-25	0	2	x	15	0	59.7	21.2	59.8	21.1	60.2	0.468	3544			21
919	4702	3	Clematis chinensis	303	2017-10-11-15-24-27	0	2	x	15	0	59.7	21.2	59.9	21.1	60.3	0.582	3544			22
920	4703	3	Clematis chinensis	303	2017-10-11-15-24-29	0	2	x	15	0	59.7	21.2	59.9	21.1	60.3	0.582	3544			23
921	4704	3	Clematis chinensis	303	2017-10-11-15-24-31	0	2	x	15	0	59.7	21.2	59.9	21.1	60.3	0.582	3544			24
922	4705	3	Clematis chinensis	303	2017-10-11-15-24-33	0	2	x	15	0	59.7	21.2	59.9	21.1	60.3	0.582	3544			25
923	4706	3	Clematis chinensis	303	2017-10-11-15-24-35	0	2	x	15	0	59.7	21.2	59.8	21.1	60.2	0.468	3544			26
924	4707	3	Clematis chinensis	303	2017-10-11-15-24-37	0	2	x	15	0	59.7	21.2	59.8	21.1	60.2	0.468	3544			27
925	4708	3	Clematis chinensis	303	2017-10-11-15-24-39	0	2	x	15	0	59.7	21.2	59.8	21.1	60.2	0.468	3544			28
926	4709	3	Clematis chinensis	303	2017-10-11-15-24-41	0	2	x	15	0	59.7	21.2	59.8	21.1	60.2	0.468	3544			29
927	4710	3	Clematis chinensis	303	2017-10-11-15-24-43	0	2	x	15	0	59.7	21.2	59.7	21.1	60.1	0.354	3544			30
928	4711	3	Clematis chinensis	303	2017-10-11-15-24-45	0	2	x	15	0	59.7	21.2	59.7	21.1	60.1	0.354	3544			31
929	4712	3	Clematis chinensis	303	2017-10-11-15-24-47	0	2	x	15	0	59.7	21.2	59.8	21.1	60.2	0.468	3544			32
930	4713	3	Clematis chinensis	303	2017-10-11-15-24-49	0	2	x	15	0	59.7	21.2	59.7	21.1	60.1	0.354	3544			33
931	4714	3	Clematis chinensis	303	2017-10-11-15-24-51	0	2	x	15	0	59.7	21.2	59.7	21.1	60.1	0.354	3544			34
932	4715	3	Clematis chinensis	303	2017-10-11-15-24-53	0	2	x	15	0	59.7	21.2	59.7	21.1	60.1	0.354	3544			35
933	4716	3	Clematis chinensis	303	2017-10-11-15-24-55	0	2	x	15	0	59.6	21.2	59.8	21.2	60.2	0.568	3544			36
934	4717	3	Clematis chinensis	303	2017-10-11-15-24-57	0	2	x	15	0	59.7	21.2	59.8	21.1	60.2	0.468	3544			37
935	4718	3	Clematis chinensis	303	2017-10-11-15-24-59	0	2	x	15	0	59.6	21.2	59.7	21.1	60.1	0.454	3544			38
936	4719	3	Clematis chinensis	303	2017-10-11-15-25-01	0	2	x	15	0	59.6	21.2	59.7	21.1	60.1	0.454	3544			39
937	4720	3	Clematis chinensis	303	2017-10-11-15-25-03	0	2	x	15	0	59.6	21.2	59.7	21.1	60.1	0.454	3544			40
938	4721	3	Clematis chinensis	303	2017-10-11-15-25-05	0	2	x	15	0	59.7	21.2	59.7	21.1	60.1	0.354	3544			41
939	4722	3	Clematis chinensis	303	2017-10-11-15-25-07	0	2	x	15	0	59.7	21.2	59.7	21.1	60.1	0.354	3544			42
940	4723	3	Clematis chinensis	303	2017-10-11-15-25-09	0	2	x	15	0	59.7	21.2	59.7	21.1	60.1	0.354	3544			43
941	4724	3	Clematis chinensis	303	2017-10-11-15-25-11	0	2	x	15	0	59.7	21.2	59.7	21.1	60.1	0.354	3544			44
942	4725	3	Clematis chinensis	303	2017-10-11-15-25-13	0	2	x	15	0	59.7	21.2	59.7	21.1	60.1	0.354	3544			45
943	4726	3	Clematis chinensis	303	2017-10-11-15-25-15	0	2	x	15	0	59.7	21.2	59.6	21.1	59.9	0.24	3544			46
944	4727	3	Clematis chinensis	303	2017-10-11-15-25-17	0	2	x	15	0	59.7	21.2	59.6	21.1	59.9	0.24	3544			47
945	4728	3	Clematis chinensis	303	2017-10-11-15-25-19	0	2	x	15	0	59.6	21.2	59.6	21.1	59.9	0.34	3544			48
946	4729	3	Clematis chinensis	303	2017-10-11-15-25-21	0	2	x	15	0	59.7	21.2	59.6	21.1	59.9	0.24	3544			49
947	4730	3	Clematis chinensis	303	2017-10-11-15-25-23	0	2	x	15	0	59.6	21.2	59.6	21.1	59.9	0.34	3544			50
948	4731	3	Clematis chinensis	303	2017-10-11-15-25-25	0	2	x	15	0	59.7	21.2	59.7	21.2	60.1	0.354	3544			51
949	4732	3	Clematis chinensis	303	2017-10-11-15-25-27	0	2	x	15	0	59.6	21.2	59.7	21.2	60.1	0.454	3544			52
950	4733	3	Clematis chinensis	303	2017-10-11-15-25-29	0	2	x	15	0	59.6	21.2	59.6	21.1	59.9	0.34	3544			53
951	4734	3	Clematis chinensis	303	2017-10-11-15-25-31	0	2	x	15	0	59.6	21.2	59.6	21.1	59.9	0.34	3544			54
952	4735	3	Clematis chinensis	303	2017-10-11-15-25-33	0	2	x	15	0	59.6	21.2	59.6	21.1	59.9	0.34	3544			55
953	4736	3	Clematis chinensis	303	2017-10-11-15-25-35	0	2	x	15	0	59.7	21.2	59.7	21.1	60.1	0.354	3544			56
954	4737	3	Clematis chinensis	303	2017-10-11-15-25-37	0	2	x	15	0	59.7	21.2	59.6	21.1	59.9	0.24	3544			57
955	4738	3	Clematis chinensis	303	2017-10-11-15-25-39	0	2	x	15	0	59.6	21.2	59.6	21.1	59.9	0.34	3544			58
956	4739	3	Clematis chinensis	303	2017-10-11-15-25-41	0	2	x	15	0	59.7	21.2	59.6	21.1	59.9	0.24	3544			59
957	4740	3	Clematis chinensis	303	2017-10-11-15-25-43	0	2	x	15	0	59.6	21.2	59.7	21.1	60.1	0.454	3544			60
958	4741	3	Clematis chinensis	303	2017-10-11-15-25-45	0	2	x	15	0	59.6	21.2	59.7	21.1	60.1	0.454	3544			61
959	4742	3	Clematis chinensis	303	2017-10-11-15-25-47	0	2	x	15	0	59.6	21.2	59.6	21.1	59.9	0.34	3544			62
960	4743	3	Clematis chinensis	303	2017-10-11-15-25-49	0	2	x	15	0	59.6	21.2	59.8	21.2	60.2	0.568	3544			63
961	4744	3	Clematis chinensis	303	2017-10-11-15-25-51	0	2	x	15	0	59.7	21.2	59.7	21.1	60.1	0.354	3544			64
962	4745	3	Clematis chinensis	303	2017-10-11-15-25-53	0	2	x	15	0	59.7	21.2	59.7	21.1	60.1	0.354	3544			65
963	4746	3	Clematis chinensis	303	2017-10-11-15-25-55	0	2	x	15	0	59.7	21.2	59.8	21.2	60.2	0.468	3544			66
964	4747	3	Clematis chinensis	303	2017-10-11-15-25-57	0	2	x	15	0	59.7	21.2	59.6	21.1	59.9	0.24	3544			67
965	4748	3	Clematis chinensis	303	2017-10-11-15-25-59	0	2	x	15	0	59.6	21.2	59.7	21.2	60.1	0.454	3544			68
966	4749	3	Clematis chinensis	303	2017-10-11-15-26-01	0	2	x	15	0	59.7	21.2	59.7	21.2	60.1	0.354	3544			69
967	4750	3	Clematis chinensis	303	2017-10-11-15-26-03	0	2	x	15	0	59.7	21.2	59.6	21.1	59.9	0.24	3544			70
968	4751	3	Clematis chinensis	303	2017-10-11-15-26-05	0	2	x	15	0	59.6	21.2	59.7	21.2	60.1	0.454	3544			71
969	4752	3	Clematis chinensis	303	2017-10-11-15-26-07	0	2	x	15	0	59.7	21.2	59.7	21.1	60.1	0.354	3544			72
970	4753	3	Clematis chinensis	303	2017-10-11-15-26-09	0	2	x	15	0	59.7	21.2	59.7	21.1	60.1	0.354	3544			73
971	4754	3	Clematis chinensis	303	2017-10-11-15-26-11	0	2	x	15	0	59.7	21.2	59.7	21.1	60.1	0.354	3544			74
972	4755	3	Clematis chinensis	303	2017-10-11-15-26-13	0	2	x	15	0	59.7	21.2	59.8	21.1	60.2	0.468	3544			75
973	4756	3	Clematis chinensis	303	2017-10-11-15-26-15	0	2	x	15	0	59.7	21.2	59.8	21.1	60.2	0.468	3544			76
974	4757	3	Clematis chinensis	303	2017-10-11-15-26-17	0	2	x	15	0	59.7	21.2	59.8	21.1	60.2	0.468	3544			77
975	4758	3	Clematis chinensis	303	2017-10-11-15-26-19	0	2	x	15	0	59.7	21.2	59.8	21.1	60.2	0.468	3544			78
976	4759	3	Clematis chinensis	303	2017-10-11-15-26-21	0	2	x	15	0	59.7	21.2	59.8	21.1	60.2	0.468	3544			79
977	4760	3	Clematis chinensis	303	2017-10-11-15-26-23	0	2	x	15	0	59.7	21.2	59.8	21.1	60.2	0.468	3544			80
978	4761	3	Clematis chinensis	303	2017-10-11-15-26-25	0	2	x	15	0	59.7	21.2	59.8	21.1	60.2	0.468	3544			81
979	4762	3	Clematis chinensis	303	2017-10-11-15-26-27	0	2	x	15	0	59.7	21.2	59.9	21.1	60.3	0.582	3544			82
980	4763	3	Clematis chinensis	303	2017-10-11-15-26-29	0	2	x	15	0	59.7	21.2	59.9	21.1	60.3	0.582	3544			83
981	4764	3	Clematis chinensis	303	2017-10-11-15-26-31	0	2	x	15	0	59.7	21.2	59.9	21.1	60.3	0.582	3544			84
982	4765	3	Clematis chinensis	303	2017-10-11-15-26-33	0	2	x	15	0	59.7	21.2	60	21.1	60.4	0.696	3544			85
983	4766	3	Clematis chinensis	303	2017-10-11-15-26-35	0	2	x	15	0	59.7	21.2	60.1	21.2	60.5	0.81	3544			86
984	4767	3	Clematis chinensis	303	2017-10-11-15-26-37	0	2	x	15	0	59.7	21.2	60	21.1	60.4	0.696	3544			87
985	4768	3	Clematis chinensis	303	2017-10-11-15-26-39	0	2	x	15	0	59.7	21.2	60	21.1	60.4	0.696	3544			88
986	4769	3	Clematis chinensis	303	2017-10-11-15-26-41	0	2	x	15	0	59.7	21.2	60.1	21.2	60.5	0.81	3544			89
987	4770	3	Clematis chinensis	303	2017-10-11-15-26-43	0	2	x	15	0	59.7	21.2	60	21.1	60.4	0.696	3544			90
988	4771	3	Clematis chinensis	303	2017-10-11-15-26-45	0	2	x	15	0	59.7	21.2	60	21.1	60.4	0.696	3544	Last10	Here	91
989	4772	3	Clematis chinensis	303	2017-10-11-15-26-47	0	2	x	15	0	59.7	21.2	60	21.1	60.4	0.696	3544	Last10	Here	92
990	4773	3	Clematis chinensis	303	2017-10-11-15-26-49	0	2	x	15	0	59.7	21.2	60	21.1	60.4	0.696	3544	Last10	Here	93
991	4774	3	Clematis chinensis	303	2017-10-11-15-26-51	0	2	x	15	0	59.7	21.2	60	21.1	60.4	0.696	3544	Last10	Here	94
992	4775	3	Clematis chinensis	303	2017-10-11-15-26-53	0	2	x	15	0	59.7	21.2	60	21.1	60.4	0.696	3544	Last10	Here	95
993	4776	3	Clematis chinensis	303	2017-10-11-15-26-55	0	2	x	15	0	59.7	21.2	60	21.2	60.4	0.696	3544	Last10	Here	96
994	4777	3	Clematis chinensis	303	2017-10-11-15-26-57	0	2	x	15	0	59.7	21.2	59.9	21.1	60.3	0.582	3544	Last10	Here	97
995	4778	3	Clematis chinensis	303	2017-10-11-15-26-59	0	2	x	15	0	59.7	21.2	59.8	21.1	60.2	0.468	3544	Last10	Here	98
996	4779	3	Clematis chinensis	303	2017-10-11-15-27-01	0	2	x	15	0	59.7	21.2	59.8	21.1	60.2	0.468	3544	Last10	Here	99
997	4780	3	Clematis chinensis	303	2017-10-11-15-27-03	0	2	x	15	0	59.7	21.2	59.8	21.1	60.2	0.468	3544	Last10	Here	100
998	4781	3	Clematis chinensis	303	2017-10-11-15-27-35	0	2	x	20	0	59.7	21.2	59.8	21.2	60.2	0.468	3545	First10	Here	1
999	4782	3	Clematis chinensis	303	2017-10-11-15-27-37	0	2	x	20	0	59.7	21.2	59.8	21.2	60.2	0.468	3545	First10	Here	2
1000	4783	3	Clematis chinensis	303	2017-10-11-15-27-39	0	2	x	20	0	59.7	21.2	59.8	21.2	60.2	0.468	3545	First10	Here	3
1001	4784	3	Clematis chinensis	303	2017-10-11-15-27-41	0	2	x	20	0	59.7	21.2	59.7	21.1	60.1	0.354	3545	First10	Here	4
1002	4785	3	Clematis chinensis	303	2017-10-11-15-27-43	0	2	x	20	0	59.7	21.2	59.7	21.1	60.1	0.354	3545	First10	Here	5
1003	4786	3	Clematis chinensis	303	2017-10-11-15-27-45	0	2	x	20	0	59.7	21.2	59.6	21.1	59.9	0.24	3545	First10	Here	6
1004	4787	3	Clematis chinensis	303	2017-10-11-15-27-47	0	2	x	20	0	59.7	21.2	59.8	21.2	60.2	0.468	3545	First10	Here	7
1005	4788	3	Clematis chinensis	303	2017-10-11-15-27-49	0	2	x	20	0	59.6	21.2	59.8	21.2	60.2	0.568	3545	First10	Here	8
1006	4789	3	Clematis chinensis	303	2017-10-11-15-27-51	0	2	x	20	0	59.7	21.2	59.6	21.1	59.9	0.24	3545	First10	Here	9
1007	4790	3	Clematis chinensis	303	2017-10-11-15-27-53	0	2	x	20	0	59.6	21.2	59.8	21.2	60.2	0.568	3545	First10	Here	10
1008	4791	3	Clematis chinensis	303	2017-10-11-15-27-55	0	2	x	20	0	59.6	21.2	59.7	21.1	60.1	0.454	3545			11
1009	4792	3	Clematis chinensis	303	2017-10-11-15-27-57	0	2	x	20	0	59.7	21.2	59.6	21.1	59.9	0.24	3545			12
1010	4793	3	Clematis chinensis	303	2017-10-11-15-27-59	0	2	x	20	0	59.7	21.2	59.6	21.1	59.9	0.24	3545			13
1011	4794	3	Clematis chinensis	303	2017-10-11-15-28-02	0	2	x	20	0	59.7	21.2	59.7	21.1	60.1	0.354	3545			14
1012	4795	3	Clematis chinensis	303	2017-10-11-15-28-04	0	2	x	20	0	59.7	21.2	59.7	21.2	60.1	0.354	3545			15
1013	4796	3	Clematis chinensis	303	2017-10-11-15-28-06	0	2	x	20	0	59.7	21.2	59.6	21.1	59.9	0.24	3545			16
1014	4797	3	Clematis chinensis	303	2017-10-11-15-28-08	0	2	x	20	0	59.7	21.2	59.6	21.1	59.9	0.24	3545			17
1015	4798	3	Clematis chinensis	303	2017-10-11-15-28-10	0	2	x	20	0	59.7	21.2	59.7	21.2	60.1	0.354	3545			18
1016	4799	3	Clematis chinensis	303	2017-10-11-15-28-12	0	2	x	20	0	59.7	21.2	59.7	21.2	60.1	0.354	3545			19
1017	4800	3	Clematis chinensis	303	2017-10-11-15-28-14	0	2	x	20	0	59.7	21.2	59.6	21.1	59.9	0.24	3545			20
1018	4801	3	Clematis chinensis	303	2017-10-11-15-28-16	0	2	x	20	0	59.7	21.2	59.6	21.1	59.9	0.24	3545			21
1019	4802	3	Clematis chinensis	303	2017-10-11-15-28-18	0	2	x	20	0	59.7	21.2	59.7	21.2	60.1	0.354	3545			22
1020	4803	3	Clematis chinensis	303	2017-10-11-15-28-20	0	2	x	20	0	59.7	21.2	59.6	21.1	59.9	0.24	3545			23
1021	4804	3	Clematis chinensis	303	2017-10-11-15-28-22	0	2	x	20	0	59.7	21.2	59.7	21.2	60.1	0.354	3545			24
1022	4805	3	Clematis chinensis	303	2017-10-11-15-28-24	0	2	x	20	0	59.7	21.2	59.6	21.1	59.9	0.24	3545			25
1023	4806	3	Clematis chinensis	303	2017-10-11-15-28-26	0	2	x	20	0	59.7	21.2	59.7	21.2	60.1	0.354	3545			26
1024	4807	3	Clematis chinensis	303	2017-10-11-15-28-28	0	2	x	20	0	59.7	21.2	59.7	21.2	60.1	0.354	3545			27
1025	4808	3	Clematis chinensis	303	2017-10-11-15-28-30	0	2	x	20	0	59.7	21.2	59.6	21.1	59.9	0.24	3545			28
1026	4809	3	Clematis chinensis	303	2017-10-11-15-28-32	0	2	x	20	0	59.7	21.2	59.7	21.2	60.1	0.354	3545			29
1027	4810	3	Clematis chinensis	303	2017-10-11-15-28-34	0	2	x	20	0	59.7	21.2	59.7	21.2	60.1	0.354	3545			30
1028	4811	3	Clematis chinensis	303	2017-10-11-15-28-36	0	2	x	20	0	59.7	21.2	59.7	21.2	60.1	0.354	3545			31
1029	4812	3	Clematis chinensis	303	2017-10-11-15-28-38	0	2	x	20	0	59.7	21.2	59.6	21.1	59.9	0.24	3545			32
1030	4813	3	Clematis chinensis	303	2017-10-11-15-28-40	0	2	x	20	0	59.7	21.2	59.7	21.2	60.1	0.354	3545			33
1031	4814	3	Clematis chinensis	303	2017-10-11-15-28-42	0	2	x	20	0	59.7	21.2	59.6	21.1	59.9	0.24	3545			34
1032	4815	3	Clematis chinensis	303	2017-10-11-15-28-44	0	2	x	20	0	59.7	21.2	59.7	21.2	60.1	0.354	3545			35
1033	4816	3	Clematis chinensis	303	2017-10-11-15-28-46	0	2	x	20	0	59.7	21.2	59.6	21.1	59.9	0.24	3545			36
1034	4817	3	Clematis chinensis	303	2017-10-11-15-28-48	0	2	x	20	0	59.7	21.2	59.7	21.2	60.1	0.354	3545			37
1035	4818	3	Clematis chinensis	303	2017-10-11-15-28-50	0	2	x	20	0	59.7	21.2	59.6	21.1	59.9	0.24	3545			38
1036	4819	3	Clematis chinensis	303	2017-10-11-15-28-52	0	2	x	20	0	59.7	21.2	59.7	21.2	60.1	0.354	3545			39
1037	4820	3	Clematis chinensis	303	2017-10-11-15-28-54	0	2	x	20	0	59.7	21.2	59.6	21.1	59.9	0.24	3545			40
1038	4821	3	Clematis chinensis	303	2017-10-11-15-28-56	0	2	x	20	0	59.7	21.2	59.7	21.2	60.1	0.354	3545			41
1039	4822	3	Clematis chinensis	303	2017-10-11-15-28-58	0	2	x	20	0	59.7	21.2	59.7	21.2	60.1	0.354	3545			42
1040	4823	3	Clematis chinensis	303	2017-10-11-15-29-00	0	2	x	20	0	59.7	21.2	59.8	21.2	60.2	0.468	3545			43
1041	4824	3	Clematis chinensis	303	2017-10-11-15-29-02	0	2	x	20	0	59.7	21.2	59.7	21.2	60.1	0.354	3545			44
1042	4825	3	Clematis chinensis	303	2017-10-11-15-29-04	0	2	x	20	0	59.7	21.2	59.7	21.2	60.1	0.354	3545			45
1043	4826	3	Clematis chinensis	303	2017-10-11-15-29-06	0	2	x	20	0	59.7	21.2	59.8	21.2	60.2	0.468	3545			46
1044	4827	3	Clematis chinensis	303	2017-10-11-15-29-08	0	2	x	20	0	59.7	21.2	59.7	21.1	60.1	0.354	3545			47
1045	4828	3	Clematis chinensis	303	2017-10-11-15-29-10	0	2	x	20	0	59.7	21.2	59.7	21.1	60.1	0.354	3545			48
1046	4829	3	Clematis chinensis	303	2017-10-11-15-29-12	0	2	x	20	0	59.7	21.2	59.7	21.2	60.1	0.354	3545			49
1047	4830	3	Clematis chinensis	303	2017-10-11-15-29-14	0	2	x	20	0	59.7	21.2	59.7	21.2	60.1	0.354	3545			50
1048	4831	3	Clematis chinensis	303	2017-10-11-15-29-16	0	2	x	20	0	59.7	21.2	59.8	21.2	60.2	0.468	3545			51
1049	4832	3	Clematis chinensis	303	2017-10-11-15-29-18	0	2	x	20	0	59.7	21.2	59.7	21.2	60.1	0.354	3545			52
1050	4833	3	Clematis chinensis	303	2017-10-11-15-29-20	0	2	x	20	0	59.7	21.2	59.6	21.1	59.9	0.24	3545			53
1051	4834	3	Clematis chinensis	303	2017-10-11-15-29-22	0	2	x	20	0	59.7	21.2	59.7	21.2	60.1	0.354	3545			54
1052	4835	3	Clematis chinensis	303	2017-10-11-15-29-24	0	2	x	20	0	59.7	21.2	59.6	21.1	59.9	0.24	3545			55
1053	4836	3	Clematis chinensis	303	2017-10-11-15-29-26	0	2	x	20	0	59.7	21.2	59.6	21.1	59.9	0.24	3545			56
1054	4837	3	Clematis chinensis	303	2017-10-11-15-29-28	0	2	x	20	0	59.7	21.2	59.7	21.2	60.1	0.354	3545			57
1055	4838	3	Clematis chinensis	303	2017-10-11-15-29-30	0	2	x	20	0	59.7	21.2	59.6	21.1	59.9	0.24	3545			58
1056	4839	3	Clematis chinensis	303	2017-10-11-15-29-32	0	2	x	20	0	59.7	21.2	59.8	21.2	60.2	0.468	3545			59
1057	4840	3	Clematis chinensis	303	2017-10-11-15-29-34	0	2	x	20	0	59.7	21.2	59.8	21.2	60.2	0.468	3545			60
1058	4841	3	Clematis chinensis	303	2017-10-11-15-29-36	0	2	x	20	0	59.7	21.2	59.7	21.2	60.1	0.354	3545			61
1059	4842	3	Clematis chinensis	303	2017-10-11-15-29-38	0	2	x	20	0	59.7	21.2	59.6	21.1	59.9	0.24	3545			62
1060	4843	3	Clematis chinensis	303	2017-10-11-15-29-40	0	2	x	20	0	59.7	21.2	59.7	21.2	60.1	0.354	3545			63
1061	4844	3	Clematis chinensis	303	2017-10-11-15-29-42	0	2	x	20	0	59.7	21.2	59.6	21.1	59.9	0.24	3545			64
1062	4845	3	Clematis chinensis	303	2017-10-11-15-29-44	0	2	x	20	0	59.7	21.2	59.6	21.1	59.9	0.24	3545			65
1063	4846	3	Clematis chinensis	303	2017-10-11-15-29-46	0	2	x	20	0	59.7	21.2	59.6	21.1	59.9	0.24	3545			66
1064	4847	3	Clematis chinensis	303	2017-10-11-15-29-48	0	2	x	20	0	59.7	21.2	59.7	21.2	60.1	0.354	3545			67
1065	4848	3	Clematis chinensis	303	2017-10-11-15-29-50	0	2	x	20	0	59.7	21.2	59.7	21.2	60.1	0.354	3545			68
1066	4849	3	Clematis chinensis	303	2017-10-11-15-29-52	0	2	x	20	0	59.7	21.2	59.6	21.1	59.9	0.24	3545			69
1067	4850	3	Clematis chinensis	303	2017-10-11-15-29-54	0	2	x	20	0	59.7	21.2	59.7	21.2	60.1	0.354	3545			70
1068	4851	3	Clematis chinensis	303	2017-10-11-15-29-56	0	2	x	20	0	59.7	21.2	59.6	21.1	59.9	0.24	3545			71
1069	4852	3	Clematis chinensis	303	2017-10-11-15-29-58	0	2	x	20	0	59.7	21.2	59.7	21.2	60.1	0.354	3545			72
1070	4853	3	Clematis chinensis	303	2017-10-11-15-30-00	0	2	x	20	0	59.7	21.2	59.6	21.1	59.9	0.24	3545			73
1071	4854	3	Clematis chinensis	303	2017-10-11-15-30-02	0	2	x	20	0	59.7	21.2	59.6	21.1	59.9	0.24	3545			74
1072	4855	3	Clematis chinensis	303	2017-10-11-15-30-04	0	2	x	20	0	59.7	21.2	59.6	21.1	59.9	0.24	3545			75
1073	4856	3	Clematis chinensis	303	2017-10-11-15-30-06	0	2	x	20	0	59.7	21.2	59.7	21.2	60.1	0.354	3545			76
1074	4857	3	Clematis chinensis	303	2017-10-11-15-30-08	0	2	x	20	0	59.7	21.2	59.6	21.1	59.9	0.24	3545			77
1075	4858	3	Clematis chinensis	303	2017-10-11-15-30-10	0	2	x	20	0	59.7	21.2	59.7	21.2	60.1	0.354	3545			78
1076	4859	3	Clematis chinensis	303	2017-10-11-15-30-12	0	2	x	20	0	59.7	21.2	59.6	21.1	59.9	0.24	3545			79
1077	4860	3	Clematis chinensis	303	2017-10-11-15-30-14	0	2	x	20	0	59.7	21.2	59.6	21.1	59.9	0.24	3545			80
1078	4861	3	Clematis chinensis	303	2017-10-11-15-30-16	0	2	x	20	0	59.7	21.2	59.6	21.1	59.9	0.24	3545			81
1079	4862	3	Clematis chinensis	303	2017-10-11-15-30-18	0	2	x	20	0	59.7	21.2	59.6	21.1	59.9	0.24	3545			82
1080	4863	3	Clematis chinensis	303	2017-10-11-15-30-20	0	2	x	20	0	59.7	21.2	59.6	21.1	59.9	0.24	3545			83
1081	4864	3	Clematis chinensis	303	2017-10-11-15-30-22	0	2	x	20	0	59.7	21.2	59.7	21.2	60.1	0.354	3545			84
1082	4865	3	Clematis chinensis	303	2017-10-11-15-30-24	0	2	x	20	0	59.7	21.2	59.6	21.1	59.9	0.24	3545			85
1083	4866	3	Clematis chinensis	303	2017-10-11-15-30-26	0	2	x	20	0	59.7	21.2	59.6	21.1	59.9	0.24	3545			86
1084	4867	3	Clematis chinensis	303	2017-10-11-15-30-28	0	2	x	20	0	59.7	21.2	59.7	21.2	60.1	0.354	3545			87
1085	4868	3	Clematis chinensis	303	2017-10-11-15-30-30	0	2	x	20	0	59.7	21.2	59.6	21.1	59.9	0.24	3545			88
1086	4869	3	Clematis chinensis	303	2017-10-11-15-30-32	0	2	x	20	0	59.7	21.2	59.6	21.1	59.9	0.24	3545			89
1087	4870	3	Clematis chinensis	303	2017-10-11-15-30-34	0	2	x	20	0	59.8	21.2	59.6	21.1	59.9	0.14	3545			90
1088	4871	3	Clematis chinensis	303	2017-10-11-15-30-36	0	2	x	20	0	59.8	21.2	59.7	21.2	60.1	0.254	3545	Last10	Here	91
1089	4872	3	Clematis chinensis	303	2017-10-11-15-30-38	0	2	x	20	0	59.8	21.2	59.6	21.1	59.9	0.14	3545	Last10	Here	92
1090	4873	3	Clematis chinensis	303	2017-10-11-15-30-40	0	2	x	20	0	59.7	21.2	59.6	21.1	59.9	0.24	3545	Last10	Here	93
1091	4874	3	Clematis chinensis	303	2017-10-11-15-30-42	0	2	x	20	0	59.7	21.2	59.6	21.1	59.9	0.24	3545	Last10	Here	94
1092	4875	3	Clematis chinensis	303	2017-10-11-15-30-44	0	2	x	20	0	59.7	21.2	59.7	21.2	60.1	0.354	3545	Last10	Here	95
1093	4876	3	Clematis chinensis	303	2017-10-11-15-30-46	0	2	x	20	0	59.7	21.2	59.7	21.2	60.1	0.354	3545	Last10	Here	96
1094	4877	3	Clematis chinensis	303	2017-10-11-15-30-48	0	2	x	20	0	59.7	21.2	59.7	21.2	60.1	0.354	3545	Last10	Here	97
1095	4878	3	Clematis chinensis	303	2017-10-11-15-30-50	0	2	x	20	0	59.7	21.2	59.6	21.1	59.9	0.24	3545	Last10	Here	98
1096	4879	3	Clematis chinensis	303	2017-10-11-15-30-52	0	2	x	20	0	59.7	21.2	59.7	21.2	60.1	0.354	3545	Last10	Here	99
1097	4880	3	Clematis chinensis	303	2017-10-11-15-30-54	0	2	x	20	0	59.7	21.2	59.6	21.1	59.9	0.24	3545	Last10	Here	100
1098	4881	3	Clematis chinensis	303	2017-10-11-15-31-26	0	2	x	25	0	59.7	21.2	59.6	21.1	59.9	0.24	3546	First10	Here	1
1099	4882	3	Clematis chinensis	303	2017-10-11-15-31-28	0	2	x	25	0	59.7	21.2	59.7	21.2	60.1	0.354	3546	First10	Here	2
1100	4883	3	Clematis chinensis	303	2017-10-11-15-31-30	0	2	x	25	0	59.8	21.2	59.6	21.1	59.9	0.14	3546	First10	Here	3
1101	4884	3	Clematis chinensis	303	2017-10-11-15-31-32	0	2	x	25	0	59.7	21.2	59.7	21.2	60.1	0.354	3546	First10	Here	4
1102	4885	3	Clematis chinensis	303	2017-10-11-15-31-34	0	2	x	25	0	59.8	21.2	59.7	21.2	60.1	0.254	3546	First10	Here	5
1103	4886	3	Clematis chinensis	303	2017-10-11-15-31-36	0	2	x	25	0	59.7	21.2	59.6	21.1	59.9	0.24	3546	First10	Here	6
1104	4887	3	Clematis chinensis	303	2017-10-11-15-31-38	0	2	x	25	0	59.7	21.2	59.6	21.1	59.9	0.24	3546	First10	Here	7
1105	4888	3	Clematis chinensis	303	2017-10-11-15-31-40	0	2	x	25	0	59.7	21.2	59.6	21.1	59.9	0.24	3546	First10	Here	8
1106	4889	3	Clematis chinensis	303	2017-10-11-15-31-42	0	2	x	25	0	59.8	21.2	59.7	21.2	60.1	0.254	3546	First10	Here	9
1107	4890	3	Clematis chinensis	303	2017-10-11-15-31-44	0	2	x	25	0	59.8	21.2	59.6	21.1	59.9	0.14	3546	First10	Here	10
1108	4891	3	Clematis chinensis	303	2017-10-11-15-31-46	0	2	x	25	0	59.8	21.2	59.7	21.2	60.1	0.254	3546			11
1109	4892	3	Clematis chinensis	303	2017-10-11-15-31-48	0	2	x	25	0	59.7	21.2	59.6	21.1	59.9	0.24	3546			12
1110	4893	3	Clematis chinensis	303	2017-10-11-15-31-50	0	2	x	25	0	59.8	21.2	59.6	21.1	59.9	0.14	3546			13
1111	4894	3	Clematis chinensis	303	2017-10-11-15-31-52	0	2	x	25	0	59.7	21.2	59.7	21.2	60.1	0.354	3546			14
1112	4895	3	Clematis chinensis	303	2017-10-11-15-31-54	0	2	x	25	0	59.7	21.2	59.7	21.2	60.1	0.354	3546			15
1113	4896	3	Clematis chinensis	303	2017-10-11-15-31-56	0	2	x	25	0	59.8	21.2	59.7	21.2	60.1	0.254	3546			16
1114	4897	3	Clematis chinensis	303	2017-10-11-15-31-58	0	2	x	25	0	59.7	21.2	59.7	21.2	60.1	0.354	3546			17
1115	4898	3	Clematis chinensis	303	2017-10-11-15-32-00	0	2	x	25	0	59.8	21.2	59.6	21.1	59.9	0.14	3546			18
1116	4899	3	Clematis chinensis	303	2017-10-11-15-32-02	0	2	x	25	0	59.8	21.2	59.7	21.2	60.1	0.254	3546			19
1117	4900	3	Clematis chinensis	303	2017-10-11-15-32-04	0	2	x	25	0	59.8	21.2	59.7	21.2	60.1	0.254	3546			20
1118	4901	3	Clematis chinensis	303	2017-10-11-15-32-06	0	2	x	25	0	59.7	21.2	59.7	21.2	60.1	0.354	3546			21
1119	4902	3	Clematis chinensis	303	2017-10-11-15-32-08	0	2	x	25	0	59.8	21.2	59.6	21.1	59.9	0.14	3546			22
1120	4903	3	Clematis chinensis	303	2017-10-11-15-32-10	0	2	x	25	0	59.8	21.2	59.6	21.1	59.9	0.14	3546			23
1121	4904	3	Clematis chinensis	303	2017-10-11-15-32-12	0	2	x	25	0	59.8	21.2	59.7	21.2	60.1	0.254	3546			24
1122	4905	3	Clematis chinensis	303	2017-10-11-15-32-14	0	2	x	25	0	59.7	21.2	59.6	21.1	59.9	0.24	3546			25
1123	4906	3	Clematis chinensis	303	2017-10-11-15-32-16	0	2	x	25	0	59.7	21.2	59.7	21.2	60.1	0.354	3546			26
1124	4907	3	Clematis chinensis	303	2017-10-11-15-32-18	0	2	x	25	0	59.7	21.2	59.6	21.1	59.9	0.24	3546			27
1125	4908	3	Clematis chinensis	303	2017-10-11-15-32-20	0	2	x	25	0	59.8	21.2	59.7	21.2	60.1	0.254	3546			28
1126	4909	3	Clematis chinensis	303	2017-10-11-15-32-22	0	2	x	25	0	59.8	21.2	59.7	21.2	60.1	0.254	3546			29
1127	4910	3	Clematis chinensis	303	2017-10-11-15-32-24	0	2	x	25	0	59.8	21.2	59.7	21.2	60.1	0.254	3546			30
1128	4911	3	Clematis chinensis	303	2017-10-11-15-32-26	0	2	x	25	0	59.8	21.2	59.6	21.1	59.9	0.14	3546			31
1129	4912	3	Clematis chinensis	303	2017-10-11-15-32-28	0	2	x	25	0	59.8	21.2	59.6	21.1	59.9	0.14	3546			32
1130	4913	3	Clematis chinensis	303	2017-10-11-15-32-30	0	2	x	25	0	59.8	21.2	59.6	21.1	59.9	0.14	3546			33
1131	4914	3	Clematis chinensis	303	2017-10-11-15-32-32	0	2	x	25	0	59.8	21.2	59.7	21.2	60.1	0.254	3546			34
1132	4915	3	Clematis chinensis	303	2017-10-11-15-32-34	0	2	x	25	0	59.8	21.2	59.7	21.2	60.1	0.254	3546			35
1133	4916	3	Clematis chinensis	303	2017-10-11-15-32-36	0	2	x	25	0	59.8	21.2	59.7	21.2	60.1	0.254	3546			36
1134	4917	3	Clematis chinensis	303	2017-10-11-15-32-38	0	2	x	25	0	59.8	21.2	59.7	21.2	60.1	0.254	3546			37
1135	4918	3	Clematis chinensis	303	2017-10-11-15-32-40	0	2	x	25	0	59.8	21.2	59.7	21.2	60.1	0.254	3546			38
1136	4919	3	Clematis chinensis	303	2017-10-11-15-32-42	0	2	x	25	0	59.8	21.2	59.7	21.2	60.1	0.254	3546			39
1137	4920	3	Clematis chinensis	303	2017-10-11-15-32-44	0	2	x	25	0	59.8	21.2	59.7	21.2	60.1	0.254	3546			40
1138	4921	3	Clematis chinensis	303	2017-10-11-15-32-46	0	2	x	25	0	59.8	21.2	59.6	21.1	59.9	0.14	3546			41
1139	4922	3	Clematis chinensis	303	2017-10-11-15-32-48	0	2	x	25	0	59.8	21.2	59.7	21.2	60.1	0.254	3546			42
1140	4923	3	Clematis chinensis	303	2017-10-11-15-32-50	0	2	x	25	0	59.8	21.2	59.7	21.2	60.1	0.254	3546			43
1141	4924	3	Clematis chinensis	303	2017-10-11-15-32-52	0	2	x	25	0	59.8	21.2	59.7	21.2	60.1	0.254	3546			44
1142	4925	3	Clematis chinensis	303	2017-10-11-15-32-54	0	2	x	25	0	59.8	21.2	59.6	21.1	59.9	0.14	3546			45
1143	4926	3	Clematis chinensis	303	2017-10-11-15-32-56	0	2	x	25	0	59.8	21.2	59.7	21.2	60.1	0.254	3546			46
1144	4927	3	Clematis chinensis	303	2017-10-11-15-32-58	0	2	x	25	0	59.8	21.2	59.6	21.1	59.9	0.14	3546			47
1145	4928	3	Clematis chinensis	303	2017-10-11-15-33-00	0	2	x	25	0	59.8	21.2	59.7	21.2	60.1	0.254	3546			48
1146	4929	3	Clematis chinensis	303	2017-10-11-15-33-02	0	2	x	25	0	59.8	21.2	59.7	21.2	60.1	0.254	3546			49
1147	4930	3	Clematis chinensis	303	2017-10-11-15-33-04	0	2	x	25	0	59.8	21.2	59.7	21.2	60.1	0.254	3546			50
1148	4931	3	Clematis chinensis	303	2017-10-11-15-33-06	0	2	x	25	0	59.8	21.2	59.7	21.2	60.1	0.254	3546			51
1149	4932	3	Clematis chinensis	303	2017-10-11-15-33-08	0	2	x	25	0	59.8	21.2	59.6	21.1	59.9	0.14	3546			52
1150	4933	3	Clematis chinensis	303	2017-10-11-15-33-10	0	2	x	25	0	59.8	21.2	59.7	21.2	60.1	0.254	3546			53
1151	4934	3	Clematis chinensis	303	2017-10-11-15-33-12	0	2	x	25	0	59.8	21.2	59.7	21.2	60.1	0.254	3546			54
1152	4935	3	Clematis chinensis	303	2017-10-11-15-33-15	0	2	x	25	0	59.8	21.2	59.6	21.1	59.9	0.14	3546			55
1153	4936	3	Clematis chinensis	303	2017-10-11-15-33-17	0	2	x	25	0	59.8	21.2	59.7	21.2	60.1	0.254	3546			56
1154	4937	3	Clematis chinensis	303	2017-10-11-15-33-19	0	2	x	25	0	59.8	21.2	59.6	21.1	59.9	0.14	3546			57
1155	4938	3	Clematis chinensis	303	2017-10-11-15-33-21	0	2	x	25	0	59.8	21.2	59.7	21.2	60.1	0.254	3546			58
1156	4939	3	Clematis chinensis	303	2017-10-11-15-33-23	0	2	x	25	0	59.8	21.2	59.7	21.2	60.1	0.254	3546			59
1157	4940	3	Clematis chinensis	303	2017-10-11-15-33-25	0	2	x	25	0	59.8	21.2	59.6	21.1	59.9	0.14	3546			60
1158	4941	3	Clematis chinensis	303	2017-10-11-15-33-27	0	2	x	25	0	59.8	21.2	59.6	21.1	59.9	0.14	3546			61
1159	4942	3	Clematis chinensis	303	2017-10-11-15-33-29	0	2	x	25	0	59.8	21.2	59.7	21.2	60.1	0.254	3546			62
1160	4943	3	Clematis chinensis	303	2017-10-11-15-33-31	0	2	x	25	0	59.8	21.2	59.7	21.2	60.1	0.254	3546			63
1161	4944	3	Clematis chinensis	303	2017-10-11-15-33-33	0	2	x	25	0	59.8	21.2	59.7	21.2	60.1	0.254	3546			64
1162	4945	3	Clematis chinensis	303	2017-10-11-15-33-35	0	2	x	25	0	59.8	21.2	59.7	21.2	60.1	0.254	3546			65
1163	4946	3	Clematis chinensis	303	2017-10-11-15-33-37	0	2	x	25	0	59.8	21.2	59.7	21.2	60.1	0.254	3546			66
1164	4947	3	Clematis chinensis	303	2017-10-11-15-33-39	0	2	x	25	0	59.8	21.2	59.7	21.2	60.1	0.254	3546			67
1165	4948	3	Clematis chinensis	303	2017-10-11-15-33-41	0	2	x	25	0	59.7	21.2	59.7	21.2	60.1	0.354	3546			68
1166	4949	3	Clematis chinensis	303	2017-10-11-15-33-43	0	2	x	25	0	59.8	21.2	59.7	21.2	60.1	0.254	3546			69
1167	4950	3	Clematis chinensis	303	2017-10-11-15-33-45	0	2	x	25	0	59.8	21.2	59.7	21.2	60.1	0.254	3546			70
1168	4951	3	Clematis chinensis	303	2017-10-11-15-33-47	0	2	x	25	0	59.8	21.2	59.7	21.2	60.1	0.254	3546			71
1169	4952	3	Clematis chinensis	303	2017-10-11-15-33-49	0	2	x	25	0	59.8	21.2	59.7	21.2	60.1	0.254	3546			72
1170	4953	3	Clematis chinensis	303	2017-10-11-15-33-51	0	2	x	25	0	59.8	21.2	59.7	21.2	60.1	0.254	3546			73
1171	4954	3	Clematis chinensis	303	2017-10-11-15-33-53	0	2	x	25	0	59.8	21.2	59.7	21.2	60.1	0.254	3546			74
1172	4955	3	Clematis chinensis	303	2017-10-11-15-33-55	0	2	x	25	0	59.8	21.2	59.7	21.2	60.1	0.254	3546			75
1173	4956	3	Clematis chinensis	303	2017-10-11-15-33-57	0	2	x	25	0	59.8	21.2	59.6	21.1	59.9	0.14	3546			76
1174	4957	3	Clematis chinensis	303	2017-10-11-15-33-59	0	2	x	25	0	59.8	21.2	59.6	21.1	59.9	0.14	3546			77
1175	4958	3	Clematis chinensis	303	2017-10-11-15-34-01	0	2	x	25	0	59.8	21.2	59.7	21.2	60.1	0.254	3546			78
1176	4959	3	Clematis chinensis	303	2017-10-11-15-34-03	0	2	x	25	0	59.8	21.2	59.7	21.2	60.1	0.254	3546			79
1177	4960	3	Clematis chinensis	303	2017-10-11-15-34-05	0	2	x	25	0	59.8	21.2	59.7	21.2	60.1	0.254	3546			80
1178	4961	3	Clematis chinensis	303	2017-10-11-15-34-07	0	2	x	25	0	59.8	21.2	59.7	21.2	60.1	0.254	3546			81
1179	4962	3	Clematis chinensis	303	2017-10-11-15-34-09	0	2	x	25	0	59.8	21.2	59.7	21.2	60.1	0.254	3546			82
1180	4963	3	Clematis chinensis	303	2017-10-11-15-34-11	0	2	x	25	0	59.8	21.2	59.7	21.2	60.1	0.254	3546			83
1181	4964	3	Clematis chinensis	303	2017-10-11-15-34-13	0	2	x	25	0	59.8	21.2	59.7	21.2	60.1	0.254	3546			84
1182	4965	3	Clematis chinensis	303	2017-10-11-15-34-15	0	2	x	25	0	59.8	21.2	59.7	21.2	60.1	0.254	3546			85
1183	4966	3	Clematis chinensis	303	2017-10-11-15-34-17	0	2	x	25	0	59.8	21.2	59.7	21.2	60.1	0.254	3546			86
1184	4967	3	Clematis chinensis	303	2017-10-11-15-34-19	0	2	x	25	0	59.8	21.2	59.7	21.2	60.1	0.254	3546			87
1185	4968	3	Clematis chinensis	303	2017-10-11-15-34-21	0	2	x	25	0	59.8	21.2	59.7	21.2	60.1	0.254	3546			88
1186	4969	3	Clematis chinensis	303	2017-10-11-15-34-23	0	2	x	25	0	59.8	21.2	59.7	21.2	60.1	0.254	3546			89
1187	4970	3	Clematis chinensis	303	2017-10-11-15-34-25	0	2	x	25	0	59.8	21.2	59.8	21.2	60.2	0.368	3546			90
1188	4971	3	Clematis chinensis	303	2017-10-11-15-34-27	0	2	x	25	0	59.8	21.2	59.7	21.2	60.1	0.254	3546	Last10	Here	91
1189	4972	3	Clematis chinensis	303	2017-10-11-15-34-29	0	2	x	25	0	59.8	21.2	59.7	21.2	60.1	0.254	3546	Last10	Here	92
1190	4973	3	Clematis chinensis	303	2017-10-11-15-34-31	0	2	x	25	0	59.8	21.2	59.7	21.2	60.1	0.254	3546	Last10	Here	93
1191	4974	3	Clematis chinensis	303	2017-10-11-15-34-33	0	2	x	25	0	59.8	21.2	59.7	21.2	60.1	0.254	3546	Last10	Here	94
1192	4975	3	Clematis chinensis	303	2017-10-11-15-34-35	0	2	x	25	0	59.8	21.2	59.6	21.1	59.9	0.14	3546	Last10	Here	95
1193	4976	3	Clematis chinensis	303	2017-10-11-15-34-37	0	2	x	25	0	59.8	21.2	59.7	21.2	60.1	0.254	3546	Last10	Here	96
1194	4977	3	Clematis chinensis	303	2017-10-11-15-34-39	0	2	x	25	0	59.8	21.2	59.6	21.1	59.9	0.14	3546	Last10	Here	97
1195	4978	3	Clematis chinensis	303	2017-10-11-15-34-41	0	2	x	25	0	59.8	21.2	59.7	21.2	60.1	0.254	3546	Last10	Here	98
1196	4979	3	Clematis chinensis	303	2017-10-11-15-34-43	0	2	x	25	0	59.8	21.2	59.6	21.1	59.9	0.14	3546	Last10	Here	99
1197	4980	3	Clematis chinensis	303	2017-10-11-15-34-45	0	2	x	25	0	59.8	21.2	59.7	21.2	60.1	0.254	3546	Last10	Here	100
1198	4981	3	Clematis chinensis	303	2017-10-11-15-35-17	0	2	x	30	0	59.8	21.2	59.7	21.2	60.1	0.254	3547	First10	Here	1
1199	4982	3	Clematis chinensis	303	2017-10-11-15-35-19	0	2	x	30	0	59.8	21.2	59.7	21.2	60.1	0.254	3547	First10	Here	2
1200	4983	3	Clematis chinensis	303	2017-10-11-15-35-21	0	2	x	30	0	59.9	21.3	59.7	21.2	60.1	0.154	3547	First10	Here	3
1201	4984	3	Clematis chinensis	303	2017-10-11-15-35-23	0	2	x	30	0	59.8	21.2	59.7	21.2	60.1	0.254	3547	First10	Here	4
1202	4985	3	Clematis chinensis	303	2017-10-11-15-35-25	0	2	x	30	0	59.8	21.2	59.7	21.2	60.1	0.254	3547	First10	Here	5
1203	4986	3	Clematis chinensis	303	2017-10-11-15-35-27	0	2	x	30	0	59.8	21.2	59.7	21.2	60.1	0.254	3547	First10	Here	6
1204	4987	3	Clematis chinensis	303	2017-10-11-15-35-29	0	2	x	30	0	59.8	21.2	59.7	21.2	60.1	0.254	3547	First10	Here	7
1205	4988	3	Clematis chinensis	303	2017-10-11-15-35-31	0	2	x	30	0	59.8	21.2	59.7	21.2	60.1	0.254	3547	First10	Here	8
1206	4989	3	Clematis chinensis	303	2017-10-11-15-35-33	0	2	x	30	0	59.8	21.2	59.8	21.2	60.2	0.368	3547	First10	Here	9
1207	4990	3	Clematis chinensis	303	2017-10-11-15-35-35	0	2	x	30	0	59.8	21.2	59.8	21.2	60.2	0.368	3547	First10	Here	10
1208	4991	3	Clematis chinensis	303	2017-10-11-15-35-37	0	2	x	30	0	59.8	21.2	59.8	21.2	60.2	0.368	3547			11
1209	4992	3	Clematis chinensis	303	2017-10-11-15-35-39	0	2	x	30	0	59.8	21.2	59.8	21.2	60.2	0.368	3547			12
1210	4993	3	Clematis chinensis	303	2017-10-11-15-35-41	0	2	x	30	0	59.8	21.2	59.8	21.2	60.2	0.368	3547			13
1211	4994	3	Clematis chinensis	303	2017-10-11-15-35-43	0	2	x	30	0	59.8	21.2	59.8	21.2	60.2	0.368	3547			14
1212	4995	3	Clematis chinensis	303	2017-10-11-15-35-45	0	2	x	30	0	59.8	21.2	59.8	21.2	60.2	0.368	3547			15
1213	4996	3	Clematis chinensis	303	2017-10-11-15-35-47	0	2	x	30	0	59.8	21.2	59.8	21.2	60.2	0.368	3547			16
1214	4997	3	Clematis chinensis	303	2017-10-11-15-35-49	0	2	x	30	0	59.9	21.2	59.8	21.2	60.2	0.268	3547			17
1215	4998	3	Clematis chinensis	303	2017-10-11-15-35-51	0	2	x	30	0	59.8	21.2	59.8	21.2	60.2	0.368	3547			18
1216	4999	3	Clematis chinensis	303	2017-10-11-15-35-53	0	2	x	30	0	59.8	21.2	59.8	21.2	60.2	0.368	3547			19
1217	5000	3	Clematis chinensis	303	2017-10-11-15-35-55	0	2	x	30	0	59.8	21.2	59.8	21.2	60.2	0.368	3547			20
1218	5001	3	Clematis chinensis	303	2017-10-11-15-35-57	0	2	x	30	0	59.9	21.2	59.8	21.2	60.2	0.268	3547			21
1219	5002	3	Clematis chinensis	303	2017-10-11-15-35-59	0	2	x	30	0	59.8	21.2	59.8	21.2	60.2	0.368	3547			22
1220	5003	3	Clematis chinensis	303	2017-10-11-15-36-01	0	2	x	30	0	59.8	21.2	59.8	21.2	60.2	0.368	3547			23
1221	5004	3	Clematis chinensis	303	2017-10-11-15-36-03	0	2	x	30	0	59.8	21.2	59.8	21.2	60.2	0.368	3547			24
1222	5005	3	Clematis chinensis	303	2017-10-11-15-36-05	0	2	x	30	0	59.9	21.2	59.8	21.2	60.2	0.268	3547			25
1223	5006	3	Clematis chinensis	303	2017-10-11-15-36-07	0	2	x	30	0	59.9	21.2	59.8	21.2	60.2	0.268	3547			26
1224	5007	3	Clematis chinensis	303	2017-10-11-15-36-09	0	2	x	30	0	59.8	21.2	59.8	21.2	60.2	0.368	3547			27
1225	5008	3	Clematis chinensis	303	2017-10-11-15-36-11	0	2	x	30	0	59.8	21.2	59.8	21.2	60.2	0.368	3547			28
1226	5009	3	Clematis chinensis	303	2017-10-11-15-36-13	0	2	x	30	0	59.9	21.2	59.8	21.2	60.2	0.268	3547			29
1227	5010	3	Clematis chinensis	303	2017-10-11-15-36-15	0	2	x	30	0	59.8	21.2	59.8	21.2	60.2	0.368	3547			30
1228	5011	3	Clematis chinensis	303	2017-10-11-15-36-17	0	2	x	30	0	59.9	21.2	59.8	21.2	60.2	0.268	3547			31
1229	5012	3	Clematis chinensis	303	2017-10-11-15-36-19	0	2	x	30	0	59.9	21.2	59.8	21.2	60.2	0.268	3547			32
1230	5013	3	Clematis chinensis	303	2017-10-11-15-36-21	0	2	x	30	0	59.9	21.2	59.8	21.2	60.2	0.268	3547			33
1231	5014	3	Clematis chinensis	303	2017-10-11-15-36-23	0	2	x	30	0	59.9	21.2	59.8	21.2	60.2	0.268	3547			34
1232	5015	3	Clematis chinensis	303	2017-10-11-15-36-25	0	2	x	30	0	59.9	21.2	59.8	21.2	60.2	0.268	3547			35
1233	5016	3	Clematis chinensis	303	2017-10-11-15-36-27	0	2	x	30	0	59.8	21.2	59.8	21.2	60.2	0.368	3547			36
1234	5017	3	Clematis chinensis	303	2017-10-11-15-36-29	0	2	x	30	0	59.8	21.2	59.8	21.2	60.2	0.368	3547			37
1235	5018	3	Clematis chinensis	303	2017-10-11-15-36-31	0	2	x	30	0	59.9	21.2	59.8	21.2	60.2	0.268	3547			38
1236	5019	3	Clematis chinensis	303	2017-10-11-15-36-33	0	2	x	30	0	59.8	21.2	59.8	21.2	60.2	0.368	3547			39
1237	5020	3	Clematis chinensis	303	2017-10-11-15-36-35	0	2	x	30	0	59.9	21.2	59.8	21.2	60.2	0.268	3547			40
1238	5021	3	Clematis chinensis	303	2017-10-11-15-36-37	0	2	x	30	0	59.9	21.2	59.8	21.2	60.2	0.268	3547			41
1239	5022	3	Clematis chinensis	303	2017-10-11-15-36-39	0	2	x	30	0	59.9	21.2	59.8	21.2	60.2	0.268	3547			42
1240	5023	3	Clematis chinensis	303	2017-10-11-15-36-41	0	2	x	30	0	59.9	21.2	59.8	21.2	60.2	0.268	3547			43
1241	5024	3	Clematis chinensis	303	2017-10-11-15-36-43	0	2	x	30	0	59.9	21.2	59.8	21.2	60.2	0.268	3547			44
1242	5025	3	Clematis chinensis	303	2017-10-11-15-36-45	0	2	x	30	0	59.9	21.2	59.8	21.2	60.2	0.268	3547			45
1243	5026	3	Clematis chinensis	303	2017-10-11-15-36-47	0	2	x	30	0	59.9	21.2	59.7	21.1	60.1	0.154	3547			46
1244	5027	3	Clematis chinensis	303	2017-10-11-15-36-49	0	2	x	30	0	59.9	21.2	59.8	21.2	60.2	0.268	3547			47
1245	5028	3	Clematis chinensis	303	2017-10-11-15-36-51	0	2	x	30	0	59.9	21.2	59.7	21.1	60.1	0.154	3547			48
1246	5029	3	Clematis chinensis	303	2017-10-11-15-36-53	0	2	x	30	0	59.9	21.2	59.8	21.2	60.2	0.268	3547			49
1247	5030	3	Clematis chinensis	303	2017-10-11-15-36-55	0	2	x	30	0	59.9	21.2	59.7	21.1	60.1	0.154	3547			50
1248	5031	3	Clematis chinensis	303	2017-10-11-15-36-57	0	2	x	30	0	59.9	21.2	59.8	21.2	60.2	0.268	3547			51
1249	5032	3	Clematis chinensis	303	2017-10-11-15-36-59	0	2	x	30	0	59.9	21.2	59.8	21.2	60.2	0.268	3547			52
1250	5033	3	Clematis chinensis	303	2017-10-11-15-37-01	0	2	x	30	0	59.9	21.2	59.8	21.2	60.2	0.268	3547			53
1251	5034	3	Clematis chinensis	303	2017-10-11-15-37-03	0	2	x	30	0	59.9	21.2	59.8	21.2	60.2	0.268	3547			54
1252	5035	3	Clematis chinensis	303	2017-10-11-15-37-05	0	2	x	30	0	59.9	21.2	59.8	21.2	60.2	0.268	3547			55
1253	5036	3	Clematis chinensis	303	2017-10-11-15-37-07	0	2	x	30	0	59.9	21.2	59.8	21.2	60.2	0.268	3547			56
1254	5037	3	Clematis chinensis	303	2017-10-11-15-37-09	0	2	x	30	0	59.9	21.2	59.8	21.2	60.2	0.268	3547			57
1255	5038	3	Clematis chinensis	303	2017-10-11-15-37-11	0	2	x	30	0	59.9	21.2	59.8	21.2	60.2	0.268	3547			58
1256	5039	3	Clematis chinensis	303	2017-10-11-15-37-13	0	2	x	30	0	59.9	21.2	59.8	21.2	60.2	0.268	3547			59
1257	5040	3	Clematis chinensis	303	2017-10-11-15-37-15	0	2	x	30	0	59.9	21.2	59.8	21.2	60.2	0.268	3547			60
1258	5041	3	Clematis chinensis	303	2017-10-11-15-37-17	0	2	x	30	0	59.9	21.2	59.8	21.2	60.2	0.268	3547			61
1259	5042	3	Clematis chinensis	303	2017-10-11-15-37-19	0	2	x	30	0	59.9	21.2	59.8	21.2	60.2	0.268	3547			62
1260	5043	3	Clematis chinensis	303	2017-10-11-15-37-21	0	2	x	30	0	59.9	21.2	59.8	21.2	60.2	0.268	3547			63
1261	5044	3	Clematis chinensis	303	2017-10-11-15-37-23	0	2	x	30	0	59.9	21.2	59.8	21.2	60.2	0.268	3547			64
1262	5045	3	Clematis chinensis	303	2017-10-11-15-37-25	0	2	x	30	0	59.9	21.2	59.8	21.2	60.2	0.268	3547			65
1263	5046	3	Clematis chinensis	303	2017-10-11-15-37-27	0	2	x	30	0	59.9	21.2	59.8	21.2	60.2	0.268	3547			66
1264	5047	3	Clematis chinensis	303	2017-10-11-15-37-29	0	2	x	30	0	59.9	21.2	59.8	21.2	60.2	0.268	3547			67
1265	5048	3	Clematis chinensis	303	2017-10-11-15-37-31	0	2	x	30	0	59.9	21.2	59.8	21.2	60.2	0.268	3547			68
1266	5049	3	Clematis chinensis	303	2017-10-11-15-37-33	0	2	x	30	0	60	21.2	59.8	21.2	60.2	0.168	3547			69
1267	5050	3	Clematis chinensis	303	2017-10-11-15-37-35	0	2	x	30	0	59.9	21.2	59.8	21.2	60.2	0.268	3547			70
1268	5051	3	Clematis chinensis	303	2017-10-11-15-37-37	0	2	x	30	0	59.9	21.2	59.8	21.2	60.2	0.268	3547			71
1269	5052	3	Clematis chinensis	303	2017-10-11-15-37-39	0	2	x	30	0	59.9	21.2	59.8	21.2	60.2	0.268	3547			72
1270	5053	3	Clematis chinensis	303	2017-10-11-15-37-41	0	2	x	30	0	59.9	21.2	59.8	21.2	60.2	0.268	3547			73
1271	5054	3	Clematis chinensis	303	2017-10-11-15-37-43	0	2	x	30	0	59.9	21.2	59.8	21.2	60.2	0.268	3547			74
1272	5055	3	Clematis chinensis	303	2017-10-11-15-37-45	0	2	x	30	0	59.9	21.2	59.8	21.2	60.2	0.268	3547			75
1273	5056	3	Clematis chinensis	303	2017-10-11-15-37-47	0	2	x	30	0	59.9	21.2	59.8	21.2	60.2	0.268	3547			76
1274	5057	3	Clematis chinensis	303	2017-10-11-15-37-49	0	2	x	30	0	59.9	21.2	59.9	21.2	60.3	0.382	3547			77
1275	5058	3	Clematis chinensis	303	2017-10-11-15-37-51	0	2	x	30	0	59.9	21.2	59.9	21.2	60.3	0.382	3547			78
1276	5059	3	Clematis chinensis	303	2017-10-11-15-37-53	0	2	x	30	0	60	21.2	59.8	21.2	60.2	0.168	3547			79
1277	5060	3	Clematis chinensis	303	2017-10-11-15-37-55	0	2	x	30	0	60	21.2	59.9	21.2	60.3	0.282	3547			80
1278	5061	3	Clematis chinensis	303	2017-10-11-15-37-57	0	2	x	30	0	59.9	21.2	59.9	21.2	60.3	0.382	3547			81
1279	5062	3	Clematis chinensis	303	2017-10-11-15-37-59	0	2	x	30	0	60	21.2	59.9	21.2	60.3	0.282	3547			82
1280	5063	3	Clematis chinensis	303	2017-10-11-15-38-01	0	2	x	30	0	60	21.2	59.9	21.2	60.3	0.282	3547			83
1281	5064	3	Clematis chinensis	303	2017-10-11-15-38-03	0	2	x	30	0	60	21.2	59.9	21.2	60.3	0.282	3547			84
1282	5065	3	Clematis chinensis	303	2017-10-11-15-38-05	0	2	x	30	0	60	21.2	59.8	21.1	60.2	0.168	3547			85
1283	5066	3	Clematis chinensis	303	2017-10-11-15-38-07	0	2	x	30	0	60	21.2	59.9	21.2	60.3	0.282	3547			86
1284	5067	3	Clematis chinensis	303	2017-10-11-15-38-09	0	2	x	30	0	60	21.2	59.9	21.2	60.3	0.282	3547			87
1285	5068	3	Clematis chinensis	303	2017-10-11-15-38-11	0	2	x	30	0	60	21.2	59.9	21.2	60.3	0.282	3547			88
1286	5069	3	Clematis chinensis	303	2017-10-11-15-38-13	0	2	x	30	0	60	21.2	59.9	21.2	60.3	0.282	3547			89
1287	5070	3	Clematis chinensis	303	2017-10-11-15-38-15	0	2	x	30	0	60	21.2	59.9	21.2	60.3	0.282	3547			90
1288	5071	3	Clematis chinensis	303	2017-10-11-15-38-17	0	2	x	30	0	60	21.2	59.9	21.2	60.3	0.282	3547	Last10	Here	91
1289	5072	3	Clematis chinensis	303	2017-10-11-15-38-19	0	2	x	30	0	60.1	21.3	59.9	21.2	60.3	0.182	3547	Last10	Here	92
1290	5073	3	Clematis chinensis	303	2017-10-11-15-38-21	0	2	x	30	0	60	21.2	59.9	21.2	60.3	0.282	3547	Last10	Here	93
1291	5074	3	Clematis chinensis	303	2017-10-11-15-38-23	0	2	x	30	0	60	21.2	59.9	21.2	60.3	0.282	3547	Last10	Here	94
1292	5075	3	Clematis chinensis	303	2017-10-11-15-38-25	0	2	x	30	0	60	21.2	59.8	21.1	60.2	0.168	3547	Last10	Here	95
1293	5076	3	Clematis chinensis	303	2017-10-11-15-38-28	0	2	x	30	0	60	21.2	59.9	21.2	60.3	0.282	3547	Last10	Here	96
1294	5077	3	Clematis chinensis	303	2017-10-11-15-38-30	0	2	x	30	0	60	21.2	59.8	21.1	60.2	0.168	3547	Last10	Here	97
1295	5078	3	Clematis chinensis	303	2017-10-11-15-38-32	0	2	x	30	0	60	21.2	59.9	21.2	60.3	0.282	3547	Last10	Here	98
1296	5079	3	Clematis chinensis	303	2017-10-11-15-38-34	0	2	x	30	0	60	21.2	59.9	21.2	60.3	0.282	3547	Last10	Here	99
1297	5080	3	Clematis chinensis	303	2017-10-11-15-38-36	0	2	x	30	0	60	21.2	59.9	21.2	60.3	0.282	3547	Last10	Here	100
1298	5081	3	Clematis chinensis	303	2017-10-11-15-39-08	0	2	z	0	5	60	21.2	60	21.2	60.4	0.396	3548	First10	Here	1
1299	5082	3	Clematis chinensis	303	2017-10-11-15-39-10	0	2	z	0	5	60.1	21.2	60.1	21.2	60.5	0.41	3548	First10	Here	2
1300	5083	3	Clematis chinensis	303	2017-10-11-15-39-12	0	2	z	0	5	60.1	21.2	60.1	21.2	60.5	0.41	3548	First10	Here	3
1301	5084	3	Clematis chinensis	303	2017-10-11-15-39-14	0	2	z	0	5	60.1	21.2	60.1	21.2	60.5	0.41	3548	First10	Here	4
1302	5085	3	Clematis chinensis	303	2017-10-11-15-39-16	0	2	z	0	5	60.1	21.2	60.1	21.2	60.5	0.41	3548	First10	Here	5
1303	5086	3	Clematis chinensis	303	2017-10-11-15-39-18	0	2	z	0	5	60.1	21.2	60	21.1	60.4	0.296	3548	First10	Here	6
1304	5087	3	Clematis chinensis	303	2017-10-11-15-39-20	0	2	z	0	5	60.1	21.2	60.1	21.2	60.5	0.41	3548	First10	Here	7
1305	5088	3	Clematis chinensis	303	2017-10-11-15-39-22	0	2	z	0	5	60.1	21.2	60	21.1	60.4	0.296	3548	First10	Here	8
1306	5089	3	Clematis chinensis	303	2017-10-11-15-39-24	0	2	z	0	5	60.1	21.2	60	21.1	60.4	0.296	3548	First10	Here	9
1307	5090	3	Clematis chinensis	303	2017-10-11-15-39-26	0	2	z	0	5	60.1	21.2	60	21.1	60.4	0.296	3548	First10	Here	10
1308	5091	3	Clematis chinensis	303	2017-10-11-15-39-28	0	2	z	0	5	60.1	21.2	60.1	21.2	60.5	0.41	3548			11
1309	5092	3	Clematis chinensis	303	2017-10-11-15-39-30	0	2	z	0	5	60.1	21.2	60	21.2	60.4	0.296	3548			12
1310	5093	3	Clematis chinensis	303	2017-10-11-15-39-32	0	2	z	0	5	60.1	21.2	60	21.1	60.4	0.296	3548			13
1311	5094	3	Clematis chinensis	303	2017-10-11-15-39-34	0	2	z	0	5	60.1	21.2	60	21.1	60.4	0.296	3548			14
1312	5095	3	Clematis chinensis	303	2017-10-11-15-39-36	0	2	z	0	5	60.1	21.2	60	21.1	60.4	0.296	3548			15
1313	5096	3	Clematis chinensis	303	2017-10-11-15-39-38	0	2	z	0	5	60.1	21.2	59.9	21.1	60.3	0.182	3548			16
1314	5097	3	Clematis chinensis	303	2017-10-11-15-39-40	0	2	z	0	5	60.1	21.2	59.9	21.1	60.3	0.182	3548			17
1315	5098	3	Clematis chinensis	303	2017-10-11-15-39-42	0	2	z	0	5	60.1	21.2	59.9	21.1	60.3	0.182	3548			18
1316	5099	3	Clematis chinensis	303	2017-10-11-15-39-44	0	2	z	0	5	60.1	21.2	59.9	21.1	60.3	0.182	3548			19
1317	5100	3	Clematis chinensis	303	2017-10-11-15-39-46	0	2	z	0	5	60.1	21.2	59.9	21.1	60.3	0.182	3548			20
1318	5101	3	Clematis chinensis	303	2017-10-11-15-39-48	0	2	z	0	5	60.1	21.2	59.9	21.1	60.3	0.182	3548			21
1319	5102	3	Clematis chinensis	303	2017-10-11-15-39-50	0	2	z	0	5	60.1	21.2	60	21.2	60.4	0.296	3548			22
1320	5103	3	Clematis chinensis	303	2017-10-11-15-39-52	0	2	z	0	5	60.1	21.2	60	21.2	60.4	0.296	3548			23
1321	5104	3	Clematis chinensis	303	2017-10-11-15-39-54	0	2	z	0	5	60.1	21.2	60	21.2	60.4	0.296	3548			24
1322	5105	3	Clematis chinensis	303	2017-10-11-15-39-56	0	2	z	0	5	60.1	21.2	59.9	21.1	60.3	0.182	3548			25
1323	5106	3	Clematis chinensis	303	2017-10-11-15-39-58	0	2	z	0	5	60.1	21.2	59.9	21.1	60.3	0.182	3548			26
1324	5107	3	Clematis chinensis	303	2017-10-11-15-40-00	0	2	z	0	5	60.1	21.2	60	21.1	60.4	0.296	3548			27
1325	5108	3	Clematis chinensis	303	2017-10-11-15-40-02	0	2	z	0	5	60.1	21.2	60	21.1	60.4	0.296	3548			28
1326	5109	3	Clematis chinensis	303	2017-10-11-15-40-04	0	2	z	0	5	60.1	21.2	60	21.1	60.4	0.296	3548			29
1327	5110	3	Clematis chinensis	303	2017-10-11-15-40-06	0	2	z	0	5	60.1	21.2	60.1	21.1	60.5	0.41	3548			30
1328	5111	3	Clematis chinensis	303	2017-10-11-15-40-08	0	2	z	0	5	60.1	21.2	60.1	21.1	60.5	0.41	3548			31
1329	5112	3	Clematis chinensis	303	2017-10-11-15-40-10	0	2	z	0	5	60.1	21.2	60.2	21.2	60.6	0.524	3548			32
1330	5113	3	Clematis chinensis	303	2017-10-11-15-40-12	0	2	z	0	5	60.1	21.2	60.2	21.2	60.6	0.524	3548			33
1331	5114	3	Clematis chinensis	303	2017-10-11-15-40-14	0	2	z	0	5	60.1	21.2	60.1	21.2	60.5	0.41	3548			34
1332	5115	3	Clematis chinensis	303	2017-10-11-15-40-16	0	2	z	0	5	60.1	21.2	60	21.1	60.4	0.296	3548			35
1333	5116	3	Clematis chinensis	303	2017-10-11-15-40-18	0	2	z	0	5	60.1	21.2	60	21.1	60.4	0.296	3548			36
1334	5117	3	Clematis chinensis	303	2017-10-11-15-40-20	0	2	z	0	5	60.2	21.2	60	21.1	60.4	0.196	3548			37
1335	5118	3	Clematis chinensis	303	2017-10-11-15-40-22	0	2	z	0	5	60.2	21.2	60	21.1	60.4	0.196	3548			38
1336	5119	3	Clematis chinensis	303	2017-10-11-15-40-24	0	2	z	0	5	60.1	21.2	60	21.1	60.4	0.296	3548			39
1337	5120	3	Clematis chinensis	303	2017-10-11-15-40-26	0	2	z	0	5	60.1	21.2	60	21.1	60.4	0.296	3548			40
1338	5121	3	Clematis chinensis	303	2017-10-11-15-40-28	0	2	z	0	5	60.1	21.2	60	21.1	60.4	0.296	3548			41
1339	5122	3	Clematis chinensis	303	2017-10-11-15-40-30	0	2	z	0	5	60.1	21.2	60	21.1	60.4	0.296	3548			42
1340	5123	3	Clematis chinensis	303	2017-10-11-15-40-32	0	2	z	0	5	60.1	21.2	60	21.1	60.4	0.296	3548			43
1341	5124	3	Clematis chinensis	303	2017-10-11-15-40-34	0	2	z	0	5	60.1	21.2	60	21.1	60.4	0.296	3548			44
1342	5125	3	Clematis chinensis	303	2017-10-11-15-40-36	0	2	z	0	5	60.1	21.2	60	21.1	60.4	0.296	3548			45
1343	5126	3	Clematis chinensis	303	2017-10-11-15-40-38	0	2	z	0	5	60.1	21.2	60	21.1	60.4	0.296	3548			46
1344	5127	3	Clematis chinensis	303	2017-10-11-15-40-40	0	2	z	0	5	60.2	21.2	60	21.1	60.4	0.196	3548			47
1345	5128	3	Clematis chinensis	303	2017-10-11-15-40-42	0	2	z	0	5	60.2	21.2	60	21.1	60.4	0.196	3548			48
1346	5129	3	Clematis chinensis	303	2017-10-11-15-40-44	0	2	z	0	5	60.2	21.2	60	21.1	60.4	0.196	3548			49
1347	5130	3	Clematis chinensis	303	2017-10-11-15-40-46	0	2	z	0	5	60.2	21.2	60.1	21.2	60.5	0.31	3548			50
1348	5131	3	Clematis chinensis	303	2017-10-11-15-40-48	0	2	z	0	5	60.2	21.2	60	21.1	60.4	0.196	3548			51
1349	5132	3	Clematis chinensis	303	2017-10-11-15-40-50	0	2	z	0	5	60.2	21.2	60	21.1	60.4	0.196	3548			52
1350	5133	3	Clematis chinensis	303	2017-10-11-15-40-52	0	2	z	0	5	60.2	21.2	60	21.1	60.4	0.196	3548			53
1351	5134	3	Clematis chinensis	303	2017-10-11-15-40-54	0	2	z	0	5	60.2	21.2	60	21.1	60.4	0.196	3548			54
1352	5135	3	Clematis chinensis	303	2017-10-11-15-40-56	0	2	z	0	5	60.2	21.2	60	21.1	60.4	0.196	3548			55
1353	5136	3	Clematis chinensis	303	2017-10-11-15-40-58	0	2	z	0	5	60.2	21.2	60	21.1	60.4	0.196	3548			56
1354	5137	3	Clematis chinensis	303	2017-10-11-15-41-00	0	2	z	0	5	60.2	21.2	60	21.1	60.4	0.196	3548			57
1355	5138	3	Clematis chinensis	303	2017-10-11-15-41-02	0	2	z	0	5	60.2	21.2	60	21.1	60.4	0.196	3548			58
1356	5139	3	Clematis chinensis	303	2017-10-11-15-41-04	0	2	z	0	5	60.2	21.2	60.1	21.2	60.5	0.31	3548			59
1357	5140	3	Clematis chinensis	303	2017-10-11-15-41-06	0	2	z	0	5	60.2	21.2	60	21.1	60.4	0.196	3548			60
1358	5141	3	Clematis chinensis	303	2017-10-11-15-41-08	0	2	z	0	5	60.2	21.2	60	21.1	60.4	0.196	3548			61
1359	5142	3	Clematis chinensis	303	2017-10-11-15-41-10	0	2	z	0	5	60.2	21.2	60	21.1	60.4	0.196	3548			62
1360	5143	3	Clematis chinensis	303	2017-10-11-15-41-12	0	2	z	0	5	60.2	21.2	60	21.1	60.4	0.196	3548			63
1361	5144	3	Clematis chinensis	303	2017-10-11-15-41-14	0	2	z	0	5	60.2	21.2	60	21.1	60.4	0.196	3548			64
1362	5145	3	Clematis chinensis	303	2017-10-11-15-41-16	0	2	z	0	5	60.2	21.2	60	21.1	60.4	0.196	3548			65
1363	5146	3	Clematis chinensis	303	2017-10-11-15-41-18	0	2	z	0	5	60.2	21.2	60	21.1	60.4	0.196	3548			66
1364	5147	3	Clematis chinensis	303	2017-10-11-15-41-20	0	2	z	0	5	60.2	21.2	60.1	21.2	60.5	0.31	3548			67
1365	5148	3	Clematis chinensis	303	2017-10-11-15-41-22	0	2	z	0	5	60.2	21.2	60.1	21.1	60.5	0.31	3548			68
1366	5149	3	Clematis chinensis	303	2017-10-11-15-41-24	0	2	z	0	5	60.3	21.2	60.1	21.1	60.5	0.21	3548			69
1367	5150	3	Clematis chinensis	303	2017-10-11-15-41-26	0	2	z	0	5	60.3	21.2	60.1	21.1	60.5	0.21	3548			70
1368	5151	3	Clematis chinensis	303	2017-10-11-15-41-28	0	2	z	0	5	60.3	21.2	60	21.1	60.4	0.096	3548			71
1369	5152	3	Clematis chinensis	303	2017-10-11-15-41-30	0	2	z	0	5	60.3	21.2	60.1	21.1	60.5	0.21	3548			72
1370	5153	3	Clematis chinensis	303	2017-10-11-15-41-32	0	2	z	0	5	60.3	21.2	60.1	21.1	60.5	0.21	3548			73
1371	5154	3	Clematis chinensis	303	2017-10-11-15-41-34	0	2	z	0	5	60.3	21.2	60.1	21.1	60.5	0.21	3548			74
1372	5155	3	Clematis chinensis	303	2017-10-11-15-41-36	0	2	z	0	5	60.3	21.2	60.1	21.1	60.5	0.21	3548			75
1373	5156	3	Clematis chinensis	303	2017-10-11-15-41-38	0	2	z	0	5	60.3	21.2	60.2	21.1	60.6	0.324	3548			76
1374	5157	3	Clematis chinensis	303	2017-10-11-15-41-40	0	2	z	0	5	60.3	21.2	60.2	21.1	60.6	0.324	3548			77
1375	5158	3	Clematis chinensis	303	2017-10-11-15-41-42	0	2	z	0	5	60.3	21.2	60.2	21.1	60.6	0.324	3548			78
1376	5159	3	Clematis chinensis	303	2017-10-11-15-41-44	0	2	z	0	5	60.3	21.2	60.2	21.1	60.6	0.324	3548			79
1377	5160	3	Clematis chinensis	303	2017-10-11-15-41-46	0	2	z	0	5	60.3	21.2	60.2	21.1	60.6	0.324	3548			80
1378	5161	3	Clematis chinensis	303	2017-10-11-15-41-48	0	2	z	0	5	60.3	21.2	60.2	21.1	60.6	0.324	3548			81
1379	5162	3	Clematis chinensis	303	2017-10-11-15-41-50	0	2	z	0	5	60.3	21.2	60.2	21.1	60.6	0.324	3548			82
1380	5163	3	Clematis chinensis	303	2017-10-11-15-41-52	0	2	z	0	5	60.3	21.2	60.2	21.1	60.6	0.324	3548			83
1381	5164	3	Clematis chinensis	303	2017-10-11-15-41-54	0	2	z	0	5	60.3	21.2	60.3	21.1	60.7	0.438	3548			84
1382	5165	3	Clematis chinensis	303	2017-10-11-15-41-56	0	2	z	0	5	60.3	21.2	60.2	21.1	60.6	0.324	3548			85
1383	5166	3	Clematis chinensis	303	2017-10-11-15-41-58	0	2	z	0	5	60.3	21.2	60.3	21.2	60.7	0.438	3548			86
1384	5167	3	Clematis chinensis	303	2017-10-11-15-42-00	0	2	z	0	5	60.3	21.2	60.2	21.1	60.6	0.324	3548			87
1385	5168	3	Clematis chinensis	303	2017-10-11-15-42-02	0	2	z	0	5	60.3	21.2	60.2	21.1	60.6	0.324	3548			88
1386	5169	3	Clematis chinensis	303	2017-10-11-15-42-04	0	2	z	0	5	60.3	21.2	60.3	21.1	60.7	0.438	3548			89
1387	5170	3	Clematis chinensis	303	2017-10-11-15-42-06	0	2	z	0	5	60.3	21.2	60.2	21.1	60.6	0.324	3548			90
1388	5171	3	Clematis chinensis	303	2017-10-11-15-42-08	0	2	z	0	5	60.3	21.2	60.3	21.1	60.7	0.438	3548	Last10	Here	91
1389	5172	3	Clematis chinensis	303	2017-10-11-15-42-10	0	2	z	0	5	60.3	21.2	60.3	21.1	60.7	0.438	3548	Last10	Here	92
1390	5173	3	Clematis chinensis	303	2017-10-11-15-42-12	0	2	z	0	5	60.3	21.2	60.4	21.1	60.9	0.552	3548	Last10	Here	93
1391	5174	3	Clematis chinensis	303	2017-10-11-15-42-14	0	2	z	0	5	60.3	21.2	60.4	21.1	60.9	0.552	3548	Last10	Here	94
1392	5175	3	Clematis chinensis	303	2017-10-11-15-42-16	0	2	z	0	5	60.3	21.2	60.4	21.1	60.9	0.552	3548	Last10	Here	95
1393	5176	3	Clematis chinensis	303	2017-10-11-15-42-18	0	2	z	0	5	60.3	21.2	60.4	21.1	60.9	0.552	3548	Last10	Here	96
1394	5177	3	Clematis chinensis	303	2017-10-11-15-42-20	0	2	z	0	5	60.2	21.2	60.3	21.1	60.7	0.538	3548	Last10	Here	97
1395	5178	3	Clematis chinensis	303	2017-10-11-15-42-22	0	2	z	0	5	60.3	21.2	60.3	21.1	60.7	0.438	3548	Last10	Here	98
1396	5179	3	Clematis chinensis	303	2017-10-11-15-42-24	0	2	z	0	5	60.3	21.2	60.3	21.1	60.7	0.438	3548	Last10	Here	99
1397	5180	3	Clematis chinensis	303	2017-10-11-15-42-26	0	2	z	0	5	60.3	21.2	60.3	21.1	60.7	0.438	3548	Last10	Here	100
1398	5181	3	Clematis chinensis	303	2017-10-11-15-42-58	0	2	z	0	10	60.4	21.2	60.2	21.1	60.6	0.224	3549	First10	Here	1
1399	5182	3	Clematis chinensis	303	2017-10-11-15-43-00	0	2	z	0	10	60.4	21.2	60.2	21.1	60.6	0.224	3549	First10	Here	2
1400	5183	3	Clematis chinensis	303	2017-10-11-15-43-02	0	2	z	0	10	60.4	21.2	60.2	21.1	60.6	0.224	3549	First10	Here	3
1401	5184	3	Clematis chinensis	303	2017-10-11-15-43-04	0	2	z	0	10	60.3	21.2	60.2	21.1	60.6	0.324	3549	First10	Here	4
1402	5185	3	Clematis chinensis	303	2017-10-11-15-43-06	0	2	z	0	10	60.3	21.2	60.3	21.2	60.7	0.438	3549	First10	Here	5
1403	5186	3	Clematis chinensis	303	2017-10-11-15-43-08	0	2	z	0	10	60.3	21.2	60.3	21.2	60.7	0.438	3549	First10	Here	6
1404	5187	3	Clematis chinensis	303	2017-10-11-15-43-10	0	2	z	0	10	60.3	21.2	60.2	21.1	60.6	0.324	3549	First10	Here	7
1405	5188	3	Clematis chinensis	303	2017-10-11-15-43-12	0	2	z	0	10	60.3	21.2	60.2	21.1	60.6	0.324	3549	First10	Here	8
1406	5189	3	Clematis chinensis	303	2017-10-11-15-43-14	0	2	z	0	10	60.3	21.2	60.2	21.2	60.6	0.324	3549	First10	Here	9
1407	5190	3	Clematis chinensis	303	2017-10-11-15-43-16	0	2	z	0	10	60.4	21.2	60.3	21.2	60.7	0.338	3549	First10	Here	10
1408	5191	3	Clematis chinensis	303	2017-10-11-15-43-18	0	2	z	0	10	60.4	21.2	60.2	21.1	60.6	0.224	3549			11
1409	5192	3	Clematis chinensis	303	2017-10-11-15-43-20	0	2	z	0	10	60.4	21.2	60.3	21.2	60.7	0.338	3549			12
1410	5193	3	Clematis chinensis	303	2017-10-11-15-43-22	0	2	z	0	10	60.3	21.2	60.2	21.2	60.6	0.324	3549			13
1411	5194	3	Clematis chinensis	303	2017-10-11-15-43-24	0	2	z	0	10	60.3	21.2	60.2	21.1	60.6	0.324	3549			14
1412	5195	3	Clematis chinensis	303	2017-10-11-15-43-26	0	2	z	0	10	60.3	21.2	60.2	21.1	60.6	0.324	3549			15
1413	5196	3	Clematis chinensis	303	2017-10-11-15-43-28	0	2	z	0	10	60.3	21.2	60.2	21.1	60.6	0.324	3549			16
1414	5197	3	Clematis chinensis	303	2017-10-11-15-43-30	0	2	z	0	10	60.4	21.2	60.1	21.1	60.5	0.11	3549			17
1415	5198	3	Clematis chinensis	303	2017-10-11-15-43-32	0	2	z	0	10	60.4	21.2	60.1	21.1	60.5	0.11	3549			18
1416	5199	3	Clematis chinensis	303	2017-10-11-15-43-34	0	2	z	0	10	60.4	21.2	60.3	21.2	60.7	0.338	3549			19
1417	5200	3	Clematis chinensis	303	2017-10-11-15-43-37	0	2	z	0	10	60.3	21.2	60.2	21.2	60.6	0.324	3549			20
1418	5201	3	Clematis chinensis	303	2017-10-11-15-43-39	0	2	z	0	10	60.3	21.2	60.2	21.2	60.6	0.324	3549			21
1419	5202	3	Clematis chinensis	303	2017-10-11-15-43-41	0	2	z	0	10	60.4	21.2	60.2	21.1	60.6	0.224	3549			22
1420	5203	3	Clematis chinensis	303	2017-10-11-15-43-43	0	2	z	0	10	60.4	21.2	60.3	21.2	60.7	0.338	3549			23
1421	5204	3	Clematis chinensis	303	2017-10-11-15-43-45	0	2	z	0	10	60.4	21.2	60.2	21.2	60.6	0.224	3549			24
1422	5205	3	Clematis chinensis	303	2017-10-11-15-43-47	0	2	z	0	10	60.4	21.2	60.2	21.1	60.6	0.224	3549			25
1423	5206	3	Clematis chinensis	303	2017-10-11-15-43-49	0	2	z	0	10	60.4	21.2	60.2	21.1	60.6	0.224	3549			26
1424	5207	3	Clematis chinensis	303	2017-10-11-15-43-51	0	2	z	0	10	60.4	21.2	60.2	21.1	60.6	0.224	3549			27
1425	5208	3	Clematis chinensis	303	2017-10-11-15-43-53	0	2	z	0	10	60.4	21.2	60.3	21.2	60.7	0.338	3549			28
1426	5209	3	Clematis chinensis	303	2017-10-11-15-43-55	0	2	z	0	10	60.4	21.2	60.1	21.1	60.5	0.11	3549			29
1427	5210	3	Clematis chinensis	303	2017-10-11-15-43-57	0	2	z	0	10	60.4	21.2	60.1	21.1	60.5	0.11	3549			30
1428	5211	3	Clematis chinensis	303	2017-10-11-15-43-59	0	2	z	0	10	60.4	21.2	60.3	21.2	60.7	0.338	3549			31
1429	5212	3	Clematis chinensis	303	2017-10-11-15-44-01	0	2	z	0	10	60.5	21.2	60.2	21.1	60.6	0.124	3549			32
1430	5213	3	Clematis chinensis	303	2017-10-11-15-44-03	0	2	z	0	10	60.4	21.2	60.2	21.1	60.6	0.224	3549			33
1431	5214	3	Clematis chinensis	303	2017-10-11-15-44-05	0	2	z	0	10	60.5	21.2	60.2	21.1	60.6	0.124	3549			34
1432	5215	3	Clematis chinensis	303	2017-10-11-15-44-07	0	2	z	0	10	60.4	21.2	60.2	21.1	60.6	0.224	3549			35
1433	5216	3	Clematis chinensis	303	2017-10-11-15-44-09	0	2	z	0	10	60.4	21.2	60.3	21.2	60.7	0.338	3549			36
1434	5217	3	Clematis chinensis	303	2017-10-11-15-44-11	0	2	z	0	10	60.4	21.2	60.2	21.1	60.6	0.224	3549			37
1435	5218	3	Clematis chinensis	303	2017-10-11-15-44-13	0	2	z	0	10	60.4	21.2	60.3	21.2	60.7	0.338	3549			38
1436	5219	3	Clematis chinensis	303	2017-10-11-15-44-15	0	2	z	0	10	60.4	21.2	60.2	21.1	60.6	0.224	3549			39
1437	5220	3	Clematis chinensis	303	2017-10-11-15-44-17	0	2	z	0	10	60.4	21.2	60.2	21.1	60.6	0.224	3549			40
1438	5221	3	Clematis chinensis	303	2017-10-11-15-44-19	0	2	z	0	10	60.4	21.2	60.3	21.2	60.7	0.338	3549			41
1439	5222	3	Clematis chinensis	303	2017-10-11-15-44-21	0	2	z	0	10	60.4	21.2	60.2	21.1	60.6	0.224	3549			42
1440	5223	3	Clematis chinensis	303	2017-10-11-15-44-23	0	2	z	0	10	60.4	21.2	60.3	21.2	60.7	0.338	3549			43
1441	5224	3	Clematis chinensis	303	2017-10-11-15-44-25	0	2	z	0	10	60.4	21.2	60.2	21.1	60.6	0.224	3549			44
1442	5225	3	Clematis chinensis	303	2017-10-11-15-44-27	0	2	z	0	10	60.4	21.2	60.2	21.1	60.6	0.224	3549			45
1443	5226	3	Clematis chinensis	303	2017-10-11-15-44-29	0	2	z	0	10	60.4	21.2	60.2	21.1	60.6	0.224	3549			46
1444	5227	3	Clematis chinensis	303	2017-10-11-15-44-31	0	2	z	0	10	60.4	21.2	60.3	21.2	60.7	0.338	3549			47
1445	5228	3	Clematis chinensis	303	2017-10-11-15-44-33	0	2	z	0	10	60.4	21.2	60.2	21.1	60.6	0.224	3549			48
1446	5229	3	Clematis chinensis	303	2017-10-11-15-44-35	0	2	z	0	10	60.4	21.2	60.2	21.1	60.6	0.224	3549			49
1447	5230	3	Clematis chinensis	303	2017-10-11-15-44-37	0	2	z	0	10	60.5	21.2	60.4	21.2	60.9	0.352	3549			50
1448	5231	3	Clematis chinensis	303	2017-10-11-15-44-39	0	2	z	0	10	60.5	21.2	60.2	21.1	60.6	0.124	3549			51
1449	5232	3	Clematis chinensis	303	2017-10-11-15-44-41	0	2	z	0	10	60.5	21.2	60.3	21.1	60.7	0.238	3549			52
1450	5233	3	Clematis chinensis	303	2017-10-11-15-44-43	0	2	z	0	10	60.5	21.2	60.2	21.1	60.6	0.124	3549			53
1451	5234	3	Clematis chinensis	303	2017-10-11-15-44-45	0	2	z	0	10	60.5	21.2	60.3	21.2	60.7	0.238	3549			54
1452	5235	3	Clematis chinensis	303	2017-10-11-15-44-47	0	2	z	0	10	60.5	21.2	60.2	21.1	60.6	0.124	3549			55
1453	5236	3	Clematis chinensis	303	2017-10-11-15-44-49	0	2	z	0	10	60.5	21.2	60.2	21.1	60.6	0.124	3549			56
1454	5237	3	Clematis chinensis	303	2017-10-11-15-44-51	0	2	z	0	10	60.5	21.2	60.3	21.1	60.7	0.238	3549			57
1455	5238	3	Clematis chinensis	303	2017-10-11-15-44-53	0	2	z	0	10	60.5	21.2	60.3	21.1	60.7	0.238	3549			58
1456	5239	3	Clematis chinensis	303	2017-10-11-15-44-55	0	2	z	0	10	60.5	21.2	60.3	21.1	60.7	0.238	3549			59
1457	5240	3	Clematis chinensis	303	2017-10-11-15-44-57	0	2	z	0	10	60.5	21.2	60.4	21.2	60.9	0.352	3549			60
1458	5241	3	Clematis chinensis	303	2017-10-11-15-44-59	0	2	z	0	10	60.5	21.2	60.3	21.1	60.7	0.238	3549			61
1459	5242	3	Clematis chinensis	303	2017-10-11-15-45-01	0	2	z	0	10	60.5	21.2	60.3	21.1	60.7	0.238	3549			62
1460	5243	3	Clematis chinensis	303	2017-10-11-15-45-03	0	2	z	0	10	60.5	21.2	60.3	21.1	60.7	0.238	3549			63
1461	5244	3	Clematis chinensis	303	2017-10-11-15-45-05	0	2	z	0	10	60.5	21.2	60.4	21.2	60.9	0.352	3549			64
1462	5245	3	Clematis chinensis	303	2017-10-11-15-45-07	0	2	z	0	10	60.5	21.2	60.4	21.2	60.9	0.352	3549			65
1463	5246	3	Clematis chinensis	303	2017-10-11-15-45-09	0	2	z	0	10	60.5	21.2	60.3	21.1	60.7	0.238	3549			66
1464	5247	3	Clematis chinensis	303	2017-10-11-15-45-11	0	2	z	0	10	60.5	21.2	60.3	21.1	60.7	0.238	3549			67
1465	5248	3	Clematis chinensis	303	2017-10-11-15-45-13	0	2	z	0	10	60.5	21.2	60.4	21.1	60.9	0.352	3549			68
1466	5249	3	Clematis chinensis	303	2017-10-11-15-45-15	0	2	z	0	10	60.5	21.2	60.3	21.1	60.7	0.238	3549			69
1467	5250	3	Clematis chinensis	303	2017-10-11-15-45-17	0	2	z	0	10	60.5	21.2	60.3	21.1	60.7	0.238	3549			70
1468	5251	3	Clematis chinensis	303	2017-10-11-15-45-19	0	2	z	0	10	60.5	21.2	60.4	21.2	60.9	0.352	3549			71
1469	5252	3	Clematis chinensis	303	2017-10-11-15-45-21	0	2	z	0	10	60.5	21.2	60.3	21.1	60.7	0.238	3549			72
1470	5253	3	Clematis chinensis	303	2017-10-11-15-45-23	0	2	z	0	10	60.5	21.2	60.3	21.1	60.7	0.238	3549			73
1471	5254	3	Clematis chinensis	303	2017-10-11-15-45-25	0	2	z	0	10	60.5	21.2	60.4	21.2	60.9	0.352	3549			74
1472	5255	3	Clematis chinensis	303	2017-10-11-15-45-27	0	2	z	0	10	60.5	21.2	60.3	21.1	60.7	0.238	3549			75
1473	5256	3	Clematis chinensis	303	2017-10-11-15-45-29	0	2	z	0	10	60.5	21.2	60.4	21.2	60.9	0.352	3549			76
1474	5257	3	Clematis chinensis	303	2017-10-11-15-45-31	0	2	z	0	10	60.6	21.2	60.4	21.2	60.9	0.252	3549			77
1475	5258	3	Clematis chinensis	303	2017-10-11-15-45-33	0	2	z	0	10	60.5	21.2	60.4	21.2	60.9	0.352	3549			78
1476	5259	3	Clematis chinensis	303	2017-10-11-15-45-35	0	2	z	0	10	60.6	21.2	60.4	21.2	60.9	0.252	3549			79
1477	5260	3	Clematis chinensis	303	2017-10-11-15-45-37	0	2	z	0	10	60.6	21.2	60.3	21.1	60.7	0.138	3549			80
1478	5261	3	Clematis chinensis	303	2017-10-11-15-45-39	0	2	z	0	10	60.5	21.2	60.4	21.2	60.9	0.352	3549			81
1479	5262	3	Clematis chinensis	303	2017-10-11-15-45-41	0	2	z	0	10	60.5	21.2	60.3	21.1	60.7	0.238	3549			82
1480	5263	3	Clematis chinensis	303	2017-10-11-15-45-43	0	2	z	0	10	60.6	21.2	60.4	21.2	60.9	0.252	3549			83
1481	5264	3	Clematis chinensis	303	2017-10-11-15-45-45	0	2	z	0	10	60.6	21.2	60.3	21.1	60.7	0.138	3549			84
1482	5265	3	Clematis chinensis	303	2017-10-11-15-45-47	0	2	z	0	10	60.6	21.2	60.3	21.1	60.7	0.138	3549			85
1483	5266	3	Clematis chinensis	303	2017-10-11-15-45-49	0	2	z	0	10	60.6	21.2	60.3	21.1	60.7	0.138	3549			86
1484	5267	3	Clematis chinensis	303	2017-10-11-15-45-51	0	2	z	0	10	60.6	21.2	60.4	21.2	60.9	0.252	3549			87
1485	5268	3	Clematis chinensis	303	2017-10-11-15-45-53	0	2	z	0	10	60.6	21.2	60.4	21.2	60.9	0.252	3549			88
1486	5269	3	Clematis chinensis	303	2017-10-11-15-45-55	0	2	z	0	10	60.6	21.2	60.4	21.2	60.9	0.252	3549			89
1487	5270	3	Clematis chinensis	303	2017-10-11-15-45-57	0	2	z	0	10	60.6	21.2	60.4	21.2	60.9	0.252	3549			90
1488	5271	3	Clematis chinensis	303	2017-10-11-15-45-59	0	2	z	0	10	60.6	21.2	60.3	21.1	60.7	0.138	3549	Last10	Here	91
1489	5272	3	Clematis chinensis	303	2017-10-11-15-46-01	0	2	z	0	10	60.6	21.2	60.3	21.1	60.7	0.138	3549	Last10	Here	92
1490	5273	3	Clematis chinensis	303	2017-10-11-15-46-03	0	2	z	0	10	60.6	21.2	60.3	21.1	60.7	0.138	3549	Last10	Here	93
1491	5274	3	Clematis chinensis	303	2017-10-11-15-46-05	0	2	z	0	10	60.6	21.2	60.4	21.2	60.9	0.252	3549	Last10	Here	94
1492	5275	3	Clematis chinensis	303	2017-10-11-15-46-07	0	2	z	0	10	60.6	21.2	60.4	21.2	60.9	0.252	3549	Last10	Here	95
1493	5276	3	Clematis chinensis	303	2017-10-11-15-46-09	0	2	z	0	10	60.6	21.2	60.4	21.2	60.9	0.252	3549	Last10	Here	96
1494	5277	3	Clematis chinensis	303	2017-10-11-15-46-11	0	2	z	0	10	60.6	21.2	60.3	21.1	60.7	0.138	3549	Last10	Here	97
1495	5278	3	Clematis chinensis	303	2017-10-11-15-46-13	0	2	z	0	10	60.6	21.2	60.3	21.1	60.7	0.138	3549	Last10	Here	98
1496	5279	3	Clematis chinensis	303	2017-10-11-15-46-15	0	2	z	0	10	60.6	21.2	60.4	21.2	60.9	0.252	3549	Last10	Here	99
1497	5280	3	Clematis chinensis	303	2017-10-11-15-46-17	0	2	z	0	10	60.6	21.2	60.4	21.2	60.9	0.252	3549	Last10	Here	100
1498	5281	3	Clematis chinensis	303	2017-10-11-15-46-49	0	2	z	0	15	60.7	21.2	60.4	21.2	60.9	0.152	3550	First10	Here	1
1499	5282	3	Clematis chinensis	303	2017-10-11-15-46-51	0	2	z	0	15	60.6	21.2	60.4	21.2	60.9	0.252	3550	First10	Here	2
1500	5283	3	Clematis chinensis	303	2017-10-11-15-46-53	0	2	z	0	15	60.6	21.2	60.4	21.2	60.9	0.252	3550	First10	Here	3
1501	5284	3	Clematis chinensis	303	2017-10-11-15-46-55	0	2	z	0	15	60.6	21.2	60.3	21.1	60.7	0.138	3550	First10	Here	4
1502	5285	3	Clematis chinensis	303	2017-10-11-15-46-57	0	2	z	0	15	60.6	21.2	60.4	21.2	60.9	0.252	3550	First10	Here	5
1503	5286	3	Clematis chinensis	303	2017-10-11-15-46-59	0	2	z	0	15	60.6	21.2	60.4	21.2	60.9	0.252	3550	First10	Here	6
1504	5287	3	Clematis chinensis	303	2017-10-11-15-47-01	0	2	z	0	15	60.6	21.2	60.4	21.2	60.9	0.252	3550	First10	Here	7
1505	5288	3	Clematis chinensis	303	2017-10-11-15-47-03	0	2	z	0	15	60.6	21.2	60.4	21.2	60.9	0.252	3550	First10	Here	8
1506	5289	3	Clematis chinensis	303	2017-10-11-15-47-05	0	2	z	0	15	60.6	21.2	60.4	21.2	60.9	0.252	3550	First10	Here	9
1507	5290	3	Clematis chinensis	303	2017-10-11-15-47-07	0	2	z	0	15	60.6	21.2	60.4	21.2	60.9	0.252	3550	First10	Here	10
1508	5291	3	Clematis chinensis	303	2017-10-11-15-47-09	0	2	z	0	15	60.6	21.2	60.4	21.2	60.9	0.252	3550			11
1509	5292	3	Clematis chinensis	303	2017-10-11-15-47-11	0	2	z	0	15	60.7	21.2	60.4	21.2	60.9	0.152	3550			12
1510	5293	3	Clematis chinensis	303	2017-10-11-15-47-13	0	2	z	0	15	60.6	21.2	60.4	21.2	60.9	0.252	3550			13
1511	5294	3	Clematis chinensis	303	2017-10-11-15-47-15	0	2	z	0	15	60.6	21.2	60.4	21.2	60.9	0.252	3550			14
1512	5295	3	Clematis chinensis	303	2017-10-11-15-47-17	0	2	z	0	15	60.6	21.2	60.4	21.2	60.9	0.252	3550			15
1513	5296	3	Clematis chinensis	303	2017-10-11-15-47-19	0	2	z	0	15	60.6	21.2	60.4	21.2	60.9	0.252	3550			16
1514	5297	3	Clematis chinensis	303	2017-10-11-15-47-21	0	2	z	0	15	60.6	21.2	60.4	21.2	60.9	0.252	3550			17
1515	5298	3	Clematis chinensis	303	2017-10-11-15-47-23	0	2	z	0	15	60.6	21.2	60.3	21.1	60.7	0.138	3550			18
1516	5299	3	Clematis chinensis	303	2017-10-11-15-47-25	0	2	z	0	15	60.6	21.2	60.4	21.2	60.9	0.252	3550			19
1517	5300	3	Clematis chinensis	303	2017-10-11-15-47-27	0	2	z	0	15	60.6	21.2	60.4	21.2	60.9	0.252	3550			20
1518	5301	3	Clematis chinensis	303	2017-10-11-15-47-29	0	2	z	0	15	60.6	21.2	60.4	21.2	60.9	0.252	3550			21
1519	5302	3	Clematis chinensis	303	2017-10-11-15-47-31	0	2	z	0	15	60.6	21.2	60.4	21.2	60.9	0.252	3550			22
1520	5303	3	Clematis chinensis	303	2017-10-11-15-47-33	0	2	z	0	15	60.6	21.2	60.4	21.2	60.9	0.252	3550			23
1521	5304	3	Clematis chinensis	303	2017-10-11-15-47-35	0	2	z	0	15	60.6	21.2	60.4	21.2	60.9	0.252	3550			24
1522	5305	3	Clematis chinensis	303	2017-10-11-15-47-37	0	2	z	0	15	60.7	21.2	60.4	21.2	60.9	0.152	3550			25
1523	5306	3	Clematis chinensis	303	2017-10-11-15-47-39	0	2	z	0	15	60.6	21.2	60.4	21.2	60.9	0.252	3550			26
1524	5307	3	Clematis chinensis	303	2017-10-11-15-47-41	0	2	z	0	15	60.7	21.2	60.4	21.2	60.9	0.152	3550			27
1525	5308	3	Clematis chinensis	303	2017-10-11-15-47-43	0	2	z	0	15	60.7	21.2	60.3	21.1	60.7	0.038	3550			28
1526	5309	3	Clematis chinensis	303	2017-10-11-15-47-45	0	2	z	0	15	60.6	21.2	60.4	21.2	60.9	0.252	3550			29
1527	5310	3	Clematis chinensis	303	2017-10-11-15-47-47	0	2	z	0	15	60.6	21.2	60.4	21.2	60.9	0.252	3550			30
1528	5311	3	Clematis chinensis	303	2017-10-11-15-47-49	0	2	z	0	15	60.6	21.2	60.3	21.1	60.7	0.138	3550			31
1529	5312	3	Clematis chinensis	303	2017-10-11-15-47-51	0	2	z	0	15	60.7	21.2	60.4	21.2	60.9	0.152	3550			32
1530	5313	3	Clematis chinensis	303	2017-10-11-15-47-53	0	2	z	0	15	60.7	21.2	60.4	21.2	60.9	0.152	3550			33
1531	5314	3	Clematis chinensis	303	2017-10-11-15-47-55	0	2	z	0	15	60.6	21.2	60.4	21.1	60.9	0.252	3550			34
1532	5315	3	Clematis chinensis	303	2017-10-11-15-47-57	0	2	z	0	15	60.7	21.2	60.4	21.1	60.9	0.152	3550			35
1533	5316	3	Clematis chinensis	303	2017-10-11-15-47-59	0	2	z	0	15	60.7	21.2	60.3	21.1	60.7	0.038	3550			36
1534	5317	3	Clematis chinensis	303	2017-10-11-15-48-01	0	2	z	0	15	60.7	21.2	60.4	21.2	60.9	0.152	3550			37
1535	5318	3	Clematis chinensis	303	2017-10-11-15-48-03	0	2	z	0	15	60.7	21.2	60.5	21.2	61	0.266	3550			38
1536	5319	3	Clematis chinensis	303	2017-10-11-15-48-05	0	2	z	0	15	60.7	21.2	60.5	21.2	61	0.266	3550			39
1537	5320	3	Clematis chinensis	303	2017-10-11-15-48-07	0	2	z	0	15	60.7	21.2	60.5	21.2	61	0.266	3550			40
1538	5321	3	Clematis chinensis	303	2017-10-11-15-48-09	0	2	z	0	15	60.7	21.2	60.5	21.2	61	0.266	3550			41
1539	5322	3	Clematis chinensis	303	2017-10-11-15-48-11	0	2	z	0	15	60.7	21.2	60.5	21.2	61	0.266	3550			42
1540	5323	3	Clematis chinensis	303	2017-10-11-15-48-13	0	2	z	0	15	60.7	21.2	60.4	21.1	60.9	0.152	3550			43
1541	5324	3	Clematis chinensis	303	2017-10-11-15-48-15	0	2	z	0	15	60.6	21.2	60.5	21.2	61	0.366	3550			44
1542	5325	3	Clematis chinensis	303	2017-10-11-15-48-17	0	2	z	0	15	60.7	21.2	60.5	21.2	61	0.266	3550			45
1543	5326	3	Clematis chinensis	303	2017-10-11-15-48-19	0	2	z	0	15	60.7	21.2	60.5	21.2	61	0.266	3550			46
1544	5327	3	Clematis chinensis	303	2017-10-11-15-48-21	0	2	z	0	15	60.7	21.2	60.5	21.2	61	0.266	3550			47
1545	5328	3	Clematis chinensis	303	2017-10-11-15-48-23	0	2	z	0	15	60.7	21.2	60.4	21.1	60.9	0.152	3550			48
1546	5329	3	Clematis chinensis	303	2017-10-11-15-48-25	0	2	z	0	15	60.7	21.2	60.5	21.2	61	0.266	3550			49
1547	5330	3	Clematis chinensis	303	2017-10-11-15-48-27	0	2	z	0	15	60.7	21.2	60.5	21.2	61	0.266	3550			50
1548	5331	3	Clematis chinensis	303	2017-10-11-15-48-29	0	2	z	0	15	60.7	21.2	60.4	21.1	60.9	0.152	3550			51
1549	5332	3	Clematis chinensis	303	2017-10-11-15-48-31	0	2	z	0	15	60.7	21.2	60.5	21.2	61	0.266	3550			52
1550	5333	3	Clematis chinensis	303	2017-10-11-15-48-33	0	2	z	0	15	60.7	21.2	60.5	21.2	61	0.266	3550			53
1551	5334	3	Clematis chinensis	303	2017-10-11-15-48-35	0	2	z	0	15	60.7	21.2	60.5	21.2	61	0.266	3550			54
1552	5335	3	Clematis chinensis	303	2017-10-11-15-48-37	0	2	z	0	15	60.7	21.2	60.5	21.2	61	0.266	3550			55
1553	5336	3	Clematis chinensis	303	2017-10-11-15-48-39	0	2	z	0	15	60.7	21.2	60.5	21.2	61	0.266	3550			56
1554	5337	3	Clematis chinensis	303	2017-10-11-15-48-41	0	2	z	0	15	60.7	21.2	60.5	21.2	61	0.266	3550			57
1555	5338	3	Clematis chinensis	303	2017-10-11-15-48-43	0	2	z	0	15	60.7	21.2	60.5	21.2	61	0.266	3550			58
1556	5339	3	Clematis chinensis	303	2017-10-11-15-48-45	0	2	z	0	15	60.7	21.2	60.5	21.2	61	0.266	3550			59
1557	5340	3	Clematis chinensis	303	2017-10-11-15-48-48	0	2	z	0	15	60.7	21.2	60.4	21.1	60.9	0.152	3550			60
1558	5341	3	Clematis chinensis	303	2017-10-11-15-48-50	0	2	z	0	15	60.7	21.2	60.4	21.1	60.9	0.152	3550			61
1559	5342	3	Clematis chinensis	303	2017-10-11-15-48-52	0	2	z	0	15	60.7	21.2	60.4	21.1	60.9	0.152	3550			62
1560	5343	3	Clematis chinensis	303	2017-10-11-15-48-54	0	2	z	0	15	60.7	21.2	60.4	21.1	60.9	0.152	3550			63
1561	5344	3	Clematis chinensis	303	2017-10-11-15-48-56	0	2	z	0	15	60.7	21.2	60.4	21.1	60.9	0.152	3550			64
1562	5345	3	Clematis chinensis	303	2017-10-11-15-48-58	0	2	z	0	15	60.7	21.2	60.4	21.1	60.9	0.152	3550			65
1563	5346	3	Clematis chinensis	303	2017-10-11-15-49-00	0	2	z	0	15	60.8	21.2	60.4	21.1	60.9	0.052	3550			66
1564	5347	3	Clematis chinensis	303	2017-10-11-15-49-02	0	2	z	0	15	60.8	21.2	60.5	21.2	61	0.166	3550			67
1565	5348	3	Clematis chinensis	303	2017-10-11-15-49-04	0	2	z	0	15	60.8	21.2	60.5	21.2	61	0.166	3550			68
1566	5349	3	Clematis chinensis	303	2017-10-11-15-49-06	0	2	z	0	15	60.8	21.2	60.4	21.1	60.9	0.052	3550			69
1567	5350	3	Clematis chinensis	303	2017-10-11-15-49-08	0	2	z	0	15	60.8	21.2	60.5	21.2	61	0.166	3550			70
1568	5351	3	Clematis chinensis	303	2017-10-11-15-49-10	0	2	z	0	15	60.8	21.2	60.5	21.2	61	0.166	3550			71
1569	5352	3	Clematis chinensis	303	2017-10-11-15-49-12	0	2	z	0	15	60.7	21.2	60.4	21.1	60.9	0.152	3550			72
1570	5353	3	Clematis chinensis	303	2017-10-11-15-49-14	0	2	z	0	15	60.8	21.2	60.5	21.2	61	0.166	3550			73
1571	5354	3	Clematis chinensis	303	2017-10-11-15-49-16	0	2	z	0	15	60.8	21.2	60.4	21.1	60.9	0.052	3550			74
1572	5355	3	Clematis chinensis	303	2017-10-11-15-49-18	0	2	z	0	15	60.8	21.2	60.4	21.1	60.9	0.052	3550			75
1573	5356	3	Clematis chinensis	303	2017-10-11-15-49-20	0	2	z	0	15	60.8	21.2	60.4	21.1	60.9	0.052	3550			76
1574	5357	3	Clematis chinensis	303	2017-10-11-15-49-22	0	2	z	0	15	60.8	21.2	60.5	21.2	61	0.166	3550			77
1575	5358	3	Clematis chinensis	303	2017-10-11-15-49-24	0	2	z	0	15	60.8	21.2	60.5	21.2	61	0.166	3550			78
1576	5359	3	Clematis chinensis	303	2017-10-11-15-49-26	0	2	z	0	15	60.8	21.2	60.5	21.2	61	0.166	3550			79
1577	5360	3	Clematis chinensis	303	2017-10-11-15-49-28	0	2	z	0	15	60.8	21.2	60.4	21.1	60.9	0.052	3550			80
1578	5361	3	Clematis chinensis	303	2017-10-11-15-49-30	0	2	z	0	15	60.7	21.2	60.4	21.1	60.9	0.152	3550			81
1579	5362	3	Clematis chinensis	303	2017-10-11-15-49-32	0	2	z	0	15	60.7	21.2	60.4	21.1	60.9	0.152	3550			82
1580	5363	3	Clematis chinensis	303	2017-10-11-15-49-34	0	2	z	0	15	60.8	21.2	60.4	21.1	60.9	0.052	3550			83
1581	5364	3	Clematis chinensis	303	2017-10-11-15-49-36	0	2	z	0	15	60.7	21.2	60.5	21.2	61	0.266	3550			84
1582	5365	3	Clematis chinensis	303	2017-10-11-15-49-38	0	2	z	0	15	60.7	21.2	60.4	21.1	60.9	0.152	3550			85
1583	5366	3	Clematis chinensis	303	2017-10-11-15-49-40	0	2	z	0	15	60.8	21.2	60.5	21.2	61	0.166	3550			86
1584	5367	3	Clematis chinensis	303	2017-10-11-15-49-42	0	2	z	0	15	60.8	21.2	60.4	21.1	60.9	0.052	3550			87
1585	5368	3	Clematis chinensis	303	2017-10-11-15-49-44	0	2	z	0	15	60.8	21.2	60.4	21.1	60.9	0.052	3550			88
1586	5369	3	Clematis chinensis	303	2017-10-11-15-49-46	0	2	z	0	15	60.8	21.2	60.5	21.1	61	0.166	3550			89
1587	5370	3	Clematis chinensis	303	2017-10-11-15-49-48	0	2	z	0	15	60.8	21.2	60.6	21.2	61.1	0.28	3550			90
1588	5371	3	Clematis chinensis	303	2017-10-11-15-49-50	0	2	z	0	15	60.8	21.2	60.6	21.2	61.1	0.28	3550	Last10	Here	91
1589	5372	3	Clematis chinensis	303	2017-10-11-15-49-52	0	2	z	0	15	60.8	21.2	60.5	21.1	61	0.166	3550	Last10	Here	92
1590	5373	3	Clematis chinensis	303	2017-10-11-15-49-54	0	2	z	0	15	60.8	21.2	60.6	21.2	61.1	0.28	3550	Last10	Here	93
1591	5374	3	Clematis chinensis	303	2017-10-11-15-49-56	0	2	z	0	15	60.8	21.2	60.6	21.2	61.1	0.28	3550	Last10	Here	94
1592	5375	3	Clematis chinensis	303	2017-10-11-15-49-58	0	2	z	0	15	60.8	21.2	60.5	21.2	61	0.166	3550	Last10	Here	95
1593	5376	3	Clematis chinensis	303	2017-10-11-15-50-00	0	2	z	0	15	60.8	21.2	60.5	21.2	61	0.166	3550	Last10	Here	96
1594	5377	3	Clematis chinensis	303	2017-10-11-15-50-02	0	2	z	0	15	60.8	21.2	60.4	21.1	60.9	0.052	3550	Last10	Here	97
1595	5378	3	Clematis chinensis	303	2017-10-11-15-50-04	0	2	z	0	15	60.8	21.2	60.6	21.2	61.1	0.28	3550	Last10	Here	98
1596	5379	3	Clematis chinensis	303	2017-10-11-15-50-06	0	2	z	0	15	60.8	21.2	60.4	21.1	60.9	0.052	3550	Last10	Here	99
1597	5380	3	Clematis chinensis	303	2017-10-11-15-50-08	0	2	z	0	15	60.8	21.2	60.5	21.2	61	0.166	3550	Last10	Here	100
1598	5381	3	Clematis chinensis	303	2017-10-11-15-50-40	0	2	z	0	20	60.8	21.2	60.6	21.2	61.1	0.28	3551	First10	Here	1
1599	5382	3	Clematis chinensis	303	2017-10-11-15-50-42	0	2	z	0	20	60.8	21.2	60.6	21.2	61.1	0.28	3551	First10	Here	2
1600	5383	3	Clematis chinensis	303	2017-10-11-15-50-44	0	2	z	0	20	60.8	21.2	60.5	21.1	61	0.166	3551	First10	Here	3
1601	5384	3	Clematis chinensis	303	2017-10-11-15-50-46	0	2	z	0	20	60.8	21.2	60.5	21.1	61	0.166	3551	First10	Here	4
1602	5385	3	Clematis chinensis	303	2017-10-11-15-50-48	0	2	z	0	20	60.8	21.2	60.5	21.1	61	0.166	3551	First10	Here	5
1603	5386	3	Clematis chinensis	303	2017-10-11-15-50-50	0	2	z	0	20	60.8	21.2	60.7	21.2	61.2	0.394	3551	First10	Here	6
1604	5387	3	Clematis chinensis	303	2017-10-11-15-50-52	0	2	z	0	20	60.8	21.2	60.6	21.2	61.1	0.28	3551	First10	Here	7
1605	5388	3	Clematis chinensis	303	2017-10-11-15-50-54	0	2	z	0	20	60.8	21.2	60.6	21.2	61.1	0.28	3551	First10	Here	8
1606	5389	3	Clematis chinensis	303	2017-10-11-15-50-56	0	2	z	0	20	60.8	21.2	60.6	21.2	61.1	0.28	3551	First10	Here	9
1607	5390	3	Clematis chinensis	303	2017-10-11-15-50-58	0	2	z	0	20	60.8	21.2	60.5	21.1	61	0.166	3551	First10	Here	10
1608	5391	3	Clematis chinensis	303	2017-10-11-15-51-00	0	2	z	0	20	60.8	21.2	60.6	21.2	61.1	0.28	3551			11
1609	5392	3	Clematis chinensis	303	2017-10-11-15-51-02	0	2	z	0	20	60.8	21.2	60.6	21.2	61.1	0.28	3551			12
1610	5393	3	Clematis chinensis	303	2017-10-11-15-51-04	0	2	z	0	20	60.8	21.2	60.5	21.1	61	0.166	3551			13
1611	5394	3	Clematis chinensis	303	2017-10-11-15-51-06	0	2	z	0	20	60.8	21.2	60.6	21.2	61.1	0.28	3551			14
1612	5395	3	Clematis chinensis	303	2017-10-11-15-51-08	0	2	z	0	20	60.8	21.2	60.6	21.2	61.1	0.28	3551			15
1613	5396	3	Clematis chinensis	303	2017-10-11-15-51-10	0	2	z	0	20	60.8	21.2	60.6	21.2	61.1	0.28	3551			16
1614	5397	3	Clematis chinensis	303	2017-10-11-15-51-12	0	2	z	0	20	60.8	21.2	60.6	21.2	61.1	0.28	3551			17
1615	5398	3	Clematis chinensis	303	2017-10-11-15-51-14	0	2	z	0	20	60.8	21.2	60.5	21.1	61	0.166	3551			18
1616	5399	3	Clematis chinensis	303	2017-10-11-15-51-16	0	2	z	0	20	60.8	21.2	60.6	21.2	61.1	0.28	3551			19
1617	5400	3	Clematis chinensis	303	2017-10-11-15-51-18	0	2	z	0	20	60.8	21.2	60.5	21.1	61	0.166	3551			20
1618	5401	3	Clematis chinensis	303	2017-10-11-15-51-20	0	2	z	0	20	60.9	21.2	60.6	21.2	61.1	0.18	3551			21
1619	5402	3	Clematis chinensis	303	2017-10-11-15-51-22	0	2	z	0	20	60.9	21.2	60.7	21.2	61.2	0.294	3551			22
1620	5403	3	Clematis chinensis	303	2017-10-11-15-51-24	0	2	z	0	20	60.9	21.2	60.6	21.2	61.1	0.18	3551			23
1621	5404	3	Clematis chinensis	303	2017-10-11-15-51-26	0	2	z	0	20	60.9	21.2	60.5	21.1	61	0.066	3551			24
1622	5405	3	Clematis chinensis	303	2017-10-11-15-51-28	0	2	z	0	20	60.8	21.2	60.5	21.1	61	0.166	3551			25
1623	5406	3	Clematis chinensis	303	2017-10-11-15-51-30	0	2	z	0	20	60.9	21.2	60.6	21.2	61.1	0.18	3551			26
1624	5407	3	Clematis chinensis	303	2017-10-11-15-51-32	0	2	z	0	20	60.9	21.2	60.6	21.1	61.1	0.18	3551			27
1625	5408	3	Clematis chinensis	303	2017-10-11-15-51-34	0	2	z	0	20	60.9	21.2	60.7	21.2	61.2	0.294	3551			28
1626	5409	3	Clematis chinensis	303	2017-10-11-15-51-36	0	2	z	0	20	60.9	21.2	60.7	21.2	61.2	0.294	3551			29
1627	5410	3	Clematis chinensis	303	2017-10-11-15-51-38	0	2	z	0	20	60.9	21.2	60.7	21.2	61.2	0.294	3551			30
1628	5411	3	Clematis chinensis	303	2017-10-11-15-51-40	0	2	z	0	20	60.9	21.2	60.7	21.2	61.2	0.294	3551			31
1629	5412	3	Clematis chinensis	303	2017-10-11-15-51-42	0	2	z	0	20	60.9	21.2	60.6	21.1	61.1	0.18	3551			32
1630	5413	3	Clematis chinensis	303	2017-10-11-15-51-44	0	2	z	0	20	60.9	21.2	60.7	21.2	61.2	0.294	3551			33
1631	5414	3	Clematis chinensis	303	2017-10-11-15-51-46	0	2	z	0	20	61	21.2	60.6	21.1	61.1	0.08	3551			34
1632	5415	3	Clematis chinensis	303	2017-10-11-15-51-48	0	2	z	0	20	60.9	21.2	60.7	21.2	61.2	0.294	3551			35
1633	5416	3	Clematis chinensis	303	2017-10-11-15-51-50	0	2	z	0	20	60.9	21.2	60.7	21.2	61.2	0.294	3551			36
1634	5417	3	Clematis chinensis	303	2017-10-11-15-51-52	0	2	z	0	20	61	21.2	60.7	21.2	61.2	0.194	3551			37
1635	5418	3	Clematis chinensis	303	2017-10-11-15-51-54	0	2	z	0	20	61	21.2	60.7	21.2	61.2	0.194	3551			38
1636	5419	3	Clematis chinensis	303	2017-10-11-15-51-56	0	2	z	0	20	61	21.2	60.7	21.2	61.2	0.194	3551			39
1637	5420	3	Clematis chinensis	303	2017-10-11-15-51-58	0	2	z	0	20	61	21.2	60.7	21.2	61.2	0.194	3551			40
1638	5421	3	Clematis chinensis	303	2017-10-11-15-52-00	0	2	z	0	20	61	21.2	60.7	21.2	61.2	0.194	3551			41
1639	5422	3	Clematis chinensis	303	2017-10-11-15-52-02	0	2	z	0	20	61	21.2	60.7	21.2	61.2	0.194	3551			42
1640	5423	3	Clematis chinensis	303	2017-10-11-15-52-04	0	2	z	0	20	61	21.2	60.7	21.2	61.2	0.194	3551			43
1641	5424	3	Clematis chinensis	303	2017-10-11-15-52-06	0	2	z	0	20	61	21.2	60.7	21.2	61.2	0.194	3551			44
1642	5425	3	Clematis chinensis	303	2017-10-11-15-52-08	0	2	z	0	20	60.9	21.2	60.7	21.2	61.2	0.294	3551			45
1643	5426	3	Clematis chinensis	303	2017-10-11-15-52-10	0	2	z	0	20	61	21.2	60.7	21.2	61.2	0.194	3551			46
1644	5427	3	Clematis chinensis	303	2017-10-11-15-52-12	0	2	z	0	20	61	21.2	60.7	21.2	61.2	0.194	3551			47
1645	5428	3	Clematis chinensis	303	2017-10-11-15-52-14	0	2	z	0	20	61	21.2	60.7	21.2	61.2	0.194	3551			48
1646	5429	3	Clematis chinensis	303	2017-10-11-15-52-16	0	2	z	0	20	61	21.2	60.7	21.2	61.2	0.194	3551			49
1647	5430	3	Clematis chinensis	303	2017-10-11-15-52-18	0	2	z	0	20	61	21.2	60.7	21.2	61.2	0.194	3551			50
1648	5431	3	Clematis chinensis	303	2017-10-11-15-52-20	0	2	z	0	20	61	21.2	60.7	21.2	61.2	0.194	3551			51
1649	5432	3	Clematis chinensis	303	2017-10-11-15-52-22	0	2	z	0	20	61	21.2	60.7	21.2	61.2	0.194	3551			52
1650	5433	3	Clematis chinensis	303	2017-10-11-15-52-24	0	2	z	0	20	61	21.2	60.7	21.2	61.2	0.194	3551			53
1651	5434	3	Clematis chinensis	303	2017-10-11-15-52-26	0	2	z	0	20	61	21.2	60.7	21.2	61.2	0.194	3551			54
1652	5435	3	Clematis chinensis	303	2017-10-11-15-52-28	0	2	z	0	20	61	21.2	60.7	21.2	61.2	0.194	3551			55
1653	5436	3	Clematis chinensis	303	2017-10-11-15-52-30	0	2	z	0	20	61	21.2	60.7	21.2	61.2	0.194	3551			56
1654	5437	3	Clematis chinensis	303	2017-10-11-15-52-32	0	2	z	0	20	61	21.2	60.6	21.2	61.1	0.08	3551			57
1655	5438	3	Clematis chinensis	303	2017-10-11-15-52-34	0	2	z	0	20	61	21.2	60.7	21.2	61.2	0.194	3551			58
1656	5439	3	Clematis chinensis	303	2017-10-11-15-52-36	0	2	z	0	20	61	21.2	60.7	21.2	61.2	0.194	3551			59
1657	5440	3	Clematis chinensis	303	2017-10-11-15-52-38	0	2	z	0	20	61	21.2	60.7	21.2	61.2	0.194	3551			60
1658	5441	3	Clematis chinensis	303	2017-10-11-15-52-40	0	2	z	0	20	61	21.2	60.7	21.2	61.2	0.194	3551			61
1659	5442	3	Clematis chinensis	303	2017-10-11-15-52-42	0	2	z	0	20	61	21.2	60.7	21.2	61.2	0.194	3551			62
1660	5443	3	Clematis chinensis	303	2017-10-11-15-52-44	0	2	z	0	20	61	21.2	60.7	21.2	61.2	0.194	3551			63
1661	5444	3	Clematis chinensis	303	2017-10-11-15-52-46	0	2	z	0	20	61	21.2	60.7	21.2	61.2	0.194	3551			64
1662	5445	3	Clematis chinensis	303	2017-10-11-15-52-48	0	2	z	0	20	60.9	21.2	60.7	21.2	61.2	0.294	3551			65
1663	5446	3	Clematis chinensis	303	2017-10-11-15-52-50	0	2	z	0	20	60.9	21.2	60.7	21.2	61.2	0.294	3551			66
1664	5447	3	Clematis chinensis	303	2017-10-11-15-52-52	0	2	z	0	20	60.9	21.2	60.7	21.2	61.2	0.294	3551			67
1665	5448	3	Clematis chinensis	303	2017-10-11-15-52-54	0	2	z	0	20	60.9	21.2	60.7	21.2	61.2	0.294	3551			68
1666	5449	3	Clematis chinensis	303	2017-10-11-15-52-56	0	2	z	0	20	61	21.2	60.7	21.2	61.2	0.194	3551			69
1667	5450	3	Clematis chinensis	303	2017-10-11-15-52-58	0	2	z	0	20	61	21.2	60.7	21.2	61.2	0.194	3551			70
1668	5451	3	Clematis chinensis	303	2017-10-11-15-53-00	0	2	z	0	20	61	21.2	60.7	21.2	61.2	0.194	3551			71
1669	5452	3	Clematis chinensis	303	2017-10-11-15-53-02	0	2	z	0	20	61	21.2	60.7	21.2	61.2	0.194	3551			72
1670	5453	3	Clematis chinensis	303	2017-10-11-15-53-04	0	2	z	0	20	61	21.2	60.7	21.2	61.2	0.194	3551			73
1671	5454	3	Clematis chinensis	303	2017-10-11-15-53-06	0	2	z	0	20	61	21.2	60.7	21.2	61.2	0.194	3551			74
1672	5455	3	Clematis chinensis	303	2017-10-11-15-53-08	0	2	z	0	20	61	21.2	60.7	21.2	61.2	0.194	3551			75
1673	5456	3	Clematis chinensis	303	2017-10-11-15-53-10	0	2	z	0	20	61	21.2	60.7	21.2	61.2	0.194	3551			76
1674	5457	3	Clematis chinensis	303	2017-10-11-15-53-12	0	2	z	0	20	61	21.2	60.7	21.2	61.2	0.194	3551			77
1675	5458	3	Clematis chinensis	303	2017-10-11-15-53-14	0	2	z	0	20	61	21.2	60.7	21.2	61.2	0.194	3551			78
1676	5459	3	Clematis chinensis	303	2017-10-11-15-53-16	0	2	z	0	20	61	21.2	60.7	21.2	61.2	0.194	3551			79
1677	5460	3	Clematis chinensis	303	2017-10-11-15-53-18	0	2	z	0	20	61	21.2	60.7	21.2	61.2	0.194	3551			80
1678	5461	3	Clematis chinensis	303	2017-10-11-15-53-20	0	2	z	0	20	61	21.2	60.7	21.2	61.2	0.194	3551			81
1679	5462	3	Clematis chinensis	303	2017-10-11-15-53-22	0	2	z	0	20	61	21.2	60.7	21.2	61.2	0.194	3551			82
1680	5463	3	Clematis chinensis	303	2017-10-11-15-53-24	0	2	z	0	20	61	21.2	60.7	21.2	61.2	0.194	3551			83
1681	5464	3	Clematis chinensis	303	2017-10-11-15-53-26	0	2	z	0	20	61.1	21.2	60.7	21.2	61.2	0.094	3551			84
1682	5465	3	Clematis chinensis	303	2017-10-11-15-53-28	0	2	z	0	20	61	21.2	60.7	21.2	61.2	0.194	3551			85
1683	5466	3	Clematis chinensis	303	2017-10-11-15-53-30	0	2	z	0	20	61.1	21.2	60.7	21.2	61.2	0.094	3551			86
1684	5467	3	Clematis chinensis	303	2017-10-11-15-53-32	0	2	z	0	20	61.1	21.2	60.7	21.2	61.2	0.094	3551			87
1685	5468	3	Clematis chinensis	303	2017-10-11-15-53-34	0	2	z	0	20	61.1	21.2	60.7	21.2	61.2	0.094	3551			88
1686	5469	3	Clematis chinensis	303	2017-10-11-15-53-36	0	2	z	0	20	61	21.2	60.7	21.2	61.2	0.194	3551			89
1687	5470	3	Clematis chinensis	303	2017-10-11-15-53-38	0	2	z	0	20	61.1	21.2	60.7	21.2	61.2	0.094	3551			90
1688	5471	3	Clematis chinensis	303	2017-10-11-15-53-40	0	2	z	0	20	61.1	21.2	60.7	21.2	61.2	0.094	3551	Last10	Here	91
1689	5472	3	Clematis chinensis	303	2017-10-11-15-53-42	0	2	z	0	20	61.1	21.2	60.7	21.2	61.2	0.094	3551	Last10	Here	92
1690	5473	3	Clematis chinensis	303	2017-10-11-15-53-44	0	2	z	0	20	61.1	21.2	60.7	21.2	61.2	0.094	3551	Last10	Here	93
1691	5474	3	Clematis chinensis	303	2017-10-11-15-53-46	0	2	z	0	20	61.1	21.2	60.7	21.2	61.2	0.094	3551	Last10	Here	94
1692	5475	3	Clematis chinensis	303	2017-10-11-15-53-48	0	2	z	0	20	61.1	21.2	60.7	21.2	61.2	0.094	3551	Last10	Here	95
1693	5476	3	Clematis chinensis	303	2017-10-11-15-53-50	0	2	z	0	20	61.1	21.2	60.8	21.2	61.3	0.208	3551	Last10	Here	96
1694	5477	3	Clematis chinensis	303	2017-10-11-15-53-52	0	2	z	0	20	61.1	21.2	60.7	21.2	61.2	0.094	3551	Last10	Here	97
1695	5478	3	Clematis chinensis	303	2017-10-11-15-53-54	0	2	z	0	20	61.1	21.2	60.8	21.2	61.3	0.208	3551	Last10	Here	98
1696	5479	3	Clematis chinensis	303	2017-10-11-15-53-57	0	2	z	0	20	61.1	21.2	60.8	21.2	61.3	0.208	3551	Last10	Here	99
1697	5480	3	Clematis chinensis	303	2017-10-11-15-53-59	0	2	z	0	20	61.1	21.2	60.8	21.2	61.3	0.208	3551	Last10	Here	100
1698	5481	3	Clematis chinensis	303	2017-10-11-15-54-31	0	2	z	0	25	61.1	21.2	60.8	21.2	61.3	0.208	3552	First10	Here	1
1699	5482	3	Clematis chinensis	303	2017-10-11-15-54-33	0	2	z	0	25	61.2	21.2	60.8	21.2	61.3	0.108	3552	First10	Here	2
1700	5483	3	Clematis chinensis	303	2017-10-11-15-54-35	0	2	z	0	25	61.2	21.2	60.8	21.2	61.3	0.108	3552	First10	Here	3
1701	5484	3	Clematis chinensis	303	2017-10-11-15-54-37	0	2	z	0	25	61.2	21.2	60.8	21.2	61.3	0.108	3552	First10	Here	4
1702	5485	3	Clematis chinensis	303	2017-10-11-15-54-39	0	2	z	0	25	61.1	21.2	60.8	21.2	61.3	0.208	3552	First10	Here	5
1703	5486	3	Clematis chinensis	303	2017-10-11-15-54-41	0	2	z	0	25	61.1	21.2	60.8	21.2	61.3	0.208	3552	First10	Here	6
1704	5487	3	Clematis chinensis	303	2017-10-11-15-54-43	0	2	z	0	25	61.2	21.2	60.8	21.2	61.3	0.108	3552	First10	Here	7
1705	5488	3	Clematis chinensis	303	2017-10-11-15-54-45	0	2	z	0	25	61.1	21.2	60.8	21.2	61.3	0.208	3552	First10	Here	8
1706	5489	3	Clematis chinensis	303	2017-10-11-15-54-47	0	2	z	0	25	61.2	21.2	60.8	21.2	61.3	0.108	3552	First10	Here	9
1707	5490	3	Clematis chinensis	303	2017-10-11-15-54-49	0	2	z	0	25	61.2	21.2	60.8	21.2	61.3	0.108	3552	First10	Here	10
1708	5491	3	Clematis chinensis	303	2017-10-11-15-54-51	0	2	z	0	25	61.2	21.2	60.8	21.2	61.3	0.108	3552			11
1709	5492	3	Clematis chinensis	303	2017-10-11-15-54-53	0	2	z	0	25	61.2	21.2	60.8	21.2	61.3	0.108	3552			12
1710	5493	3	Clematis chinensis	303	2017-10-11-15-54-55	0	2	z	0	25	61.2	21.2	60.8	21.2	61.3	0.108	3552			13
1711	5494	3	Clematis chinensis	303	2017-10-11-15-54-57	0	2	z	0	25	61.1	21.2	60.8	21.2	61.3	0.208	3552			14
1712	5495	3	Clematis chinensis	303	2017-10-11-15-54-59	0	2	z	0	25	61.1	21.2	60.8	21.2	61.3	0.208	3552			15
1713	5496	3	Clematis chinensis	303	2017-10-11-15-55-01	0	2	z	0	25	61.1	21.2	60.8	21.2	61.3	0.208	3552			16
1714	5497	3	Clematis chinensis	303	2017-10-11-15-55-03	0	2	z	0	25	61.1	21.2	60.8	21.2	61.3	0.208	3552			17
1715	5498	3	Clematis chinensis	303	2017-10-11-15-55-05	0	2	z	0	25	61.1	21.2	60.8	21.2	61.3	0.208	3552			18
1716	5499	3	Clematis chinensis	303	2017-10-11-15-55-07	0	2	z	0	25	61.2	21.2	60.8	21.2	61.3	0.108	3552			19
1717	5500	3	Clematis chinensis	303	2017-10-11-15-55-09	0	2	z	0	25	61.2	21.2	60.8	21.2	61.3	0.108	3552			20
1718	5501	3	Clematis chinensis	303	2017-10-11-15-55-11	0	2	z	0	25	61.2	21.2	60.8	21.2	61.3	0.108	3552			21
1719	5502	3	Clematis chinensis	303	2017-10-11-15-55-13	0	2	z	0	25	61.2	21.2	60.8	21.2	61.3	0.108	3552			22
1720	5503	3	Clematis chinensis	303	2017-10-11-15-55-15	0	2	z	0	25	61.2	21.2	60.8	21.2	61.3	0.108	3552			23
1721	5504	3	Clematis chinensis	303	2017-10-11-15-55-17	0	2	z	0	25	61.2	21.2	60.8	21.2	61.3	0.108	3552			24
1722	5505	3	Clematis chinensis	303	2017-10-11-15-55-19	0	2	z	0	25	61.2	21.2	60.8	21.2	61.3	0.108	3552			25
1723	5506	3	Clematis chinensis	303	2017-10-11-15-55-21	0	2	z	0	25	61.2	21.2	60.8	21.2	61.3	0.108	3552			26
1724	5507	3	Clematis chinensis	303	2017-10-11-15-55-23	0	2	z	0	25	61.2	21.2	60.8	21.2	61.3	0.108	3552			27
1725	5508	3	Clematis chinensis	303	2017-10-11-15-55-25	0	2	z	0	25	61.2	21.2	60.8	21.2	61.3	0.108	3552			28
1726	5509	3	Clematis chinensis	303	2017-10-11-15-55-27	0	2	z	0	25	61.2	21.2	60.8	21.2	61.3	0.108	3552			29
1727	5510	3	Clematis chinensis	303	2017-10-11-15-55-29	0	2	z	0	25	61.2	21.2	60.8	21.2	61.3	0.108	3552			30
1728	5511	3	Clematis chinensis	303	2017-10-11-15-55-31	0	2	z	0	25	61.2	21.2	60.8	21.2	61.3	0.108	3552			31
1729	5512	3	Clematis chinensis	303	2017-10-11-15-55-33	0	2	z	0	25	61.2	21.2	60.8	21.2	61.3	0.108	3552			32
1730	5513	3	Clematis chinensis	303	2017-10-11-15-55-35	0	2	z	0	25	61.2	21.2	60.8	21.2	61.3	0.108	3552			33
1731	5514	3	Clematis chinensis	303	2017-10-11-15-55-37	0	2	z	0	25	61.2	21.2	60.8	21.2	61.3	0.108	3552			34
1732	5515	3	Clematis chinensis	303	2017-10-11-15-55-39	0	2	z	0	25	61.2	21.2	60.8	21.2	61.3	0.108	3552			35
1733	5516	3	Clematis chinensis	303	2017-10-11-15-55-41	0	2	z	0	25	61.2	21.2	60.8	21.2	61.3	0.108	3552			36
1734	5517	3	Clematis chinensis	303	2017-10-11-15-55-43	0	2	z	0	25	61.2	21.2	60.8	21.2	61.3	0.108	3552			37
1735	5518	3	Clematis chinensis	303	2017-10-11-15-55-45	0	2	z	0	25	61.2	21.2	60.8	21.2	61.3	0.108	3552			38
1736	5519	3	Clematis chinensis	303	2017-10-11-15-55-47	0	2	z	0	25	61.2	21.2	60.8	21.2	61.3	0.108	3552			39
1737	5520	3	Clematis chinensis	303	2017-10-11-15-55-49	0	2	z	0	25	61.2	21.2	60.8	21.2	61.3	0.108	3552			40
1738	5521	3	Clematis chinensis	303	2017-10-11-15-55-51	0	2	z	0	25	61.2	21.2	60.8	21.2	61.3	0.108	3552			41
1739	5522	3	Clematis chinensis	303	2017-10-11-15-55-53	0	2	z	0	25	61.2	21.2	60.8	21.2	61.3	0.108	3552			42
1740	5523	3	Clematis chinensis	303	2017-10-11-15-55-55	0	2	z	0	25	61.2	21.2	60.8	21.2	61.3	0.108	3552			43
1741	5524	3	Clematis chinensis	303	2017-10-11-15-55-57	0	2	z	0	25	61.2	21.2	60.8	21.2	61.3	0.108	3552			44
1742	5525	3	Clematis chinensis	303	2017-10-11-15-55-59	0	2	z	0	25	61.2	21.2	60.8	21.2	61.3	0.108	3552			45
1743	5526	3	Clematis chinensis	303	2017-10-11-15-56-01	0	2	z	0	25	61.2	21.2	60.8	21.2	61.3	0.108	3552			46
1744	5527	3	Clematis chinensis	303	2017-10-11-15-56-03	0	2	z	0	25	61.2	21.2	60.8	21.2	61.3	0.108	3552			47
1745	5528	3	Clematis chinensis	303	2017-10-11-15-56-05	0	2	z	0	25	61.2	21.2	60.8	21.2	61.3	0.108	3552			48
1746	5529	3	Clematis chinensis	303	2017-10-11-15-56-07	0	2	z	0	25	61.2	21.2	60.8	21.2	61.3	0.108	3552			49
1747	5530	3	Clematis chinensis	303	2017-10-11-15-56-09	0	2	z	0	25	61.2	21.2	60.8	21.2	61.3	0.108	3552			50
1748	5531	3	Clematis chinensis	303	2017-10-11-15-56-11	0	2	z	0	25	61.2	21.2	60.8	21.2	61.3	0.108	3552			51
1749	5532	3	Clematis chinensis	303	2017-10-11-15-56-13	0	2	z	0	25	61.2	21.2	60.8	21.2	61.3	0.108	3552			52
1750	5533	3	Clematis chinensis	303	2017-10-11-15-56-15	0	2	z	0	25	61.2	21.2	60.8	21.2	61.3	0.108	3552			53
1751	5534	3	Clematis chinensis	303	2017-10-11-15-56-17	0	2	z	0	25	61.2	21.2	60.8	21.2	61.3	0.108	3552			54
1752	5535	3	Clematis chinensis	303	2017-10-11-15-56-19	0	2	z	0	25	61.2	21.2	60.8	21.2	61.3	0.108	3552			55
1753	5536	3	Clematis chinensis	303	2017-10-11-15-56-21	0	2	z	0	25	61.2	21.2	60.8	21.2	61.3	0.108	3552			56
1754	5537	3	Clematis chinensis	303	2017-10-11-15-56-23	0	2	z	0	25	61.2	21.2	60.8	21.2	61.3	0.108	3552			57
1755	5538	3	Clematis chinensis	303	2017-10-11-15-56-25	0	2	z	0	25	61.2	21.2	60.8	21.2	61.3	0.108	3552			58
1756	5539	3	Clematis chinensis	303	2017-10-11-15-56-27	0	2	z	0	25	61.2	21.2	60.8	21.2	61.3	0.108	3552			59
1757	5540	3	Clematis chinensis	303	2017-10-11-15-56-29	0	2	z	0	25	61.2	21.2	60.8	21.2	61.3	0.108	3552			60
1758	5541	3	Clematis chinensis	303	2017-10-11-15-56-31	0	2	z	0	25	61.2	21.2	60.8	21.2	61.3	0.108	3552			61
1759	5542	3	Clematis chinensis	303	2017-10-11-15-56-33	0	2	z	0	25	61.2	21.2	60.8	21.2	61.3	0.108	3552			62
1760	5543	3	Clematis chinensis	303	2017-10-11-15-56-35	0	2	z	0	25	61.2	21.2	60.8	21.2	61.3	0.108	3552			63
1761	5544	3	Clematis chinensis	303	2017-10-11-15-56-37	0	2	z	0	25	61.2	21.2	60.8	21.2	61.3	0.108	3552			64
1762	5545	3	Clematis chinensis	303	2017-10-11-15-56-39	0	2	z	0	25	61.2	21.2	60.8	21.2	61.3	0.108	3552			65
1763	5546	3	Clematis chinensis	303	2017-10-11-15-56-41	0	2	z	0	25	61.2	21.2	60.8	21.2	61.3	0.108	3552			66
1764	5547	3	Clematis chinensis	303	2017-10-11-15-56-43	0	2	z	0	25	61.2	21.2	60.8	21.2	61.3	0.108	3552			67
1765	5548	3	Clematis chinensis	303	2017-10-11-15-56-45	0	2	z	0	25	61.2	21.2	60.8	21.2	61.3	0.108	3552			68
1766	5549	3	Clematis chinensis	303	2017-10-11-15-56-47	0	2	z	0	25	61.2	21.2	60.8	21.2	61.3	0.108	3552			69
1767	5550	3	Clematis chinensis	303	2017-10-11-15-56-49	0	2	z	0	25	61.2	21.2	60.8	21.2	61.3	0.108	3552			70
1768	5551	3	Clematis chinensis	303	2017-10-11-15-56-51	0	2	z	0	25	61.2	21.2	60.8	21.2	61.3	0.108	3552			71
1769	5552	3	Clematis chinensis	303	2017-10-11-15-56-53	0	2	z	0	25	61.3	21.2	60.8	21.2	61.3	0.008	3552			72
1770	5553	3	Clematis chinensis	303	2017-10-11-15-56-55	0	2	z	0	25	61.2	21.2	60.9	21.2	61.4	0.222	3552			73
1771	5554	3	Clematis chinensis	303	2017-10-11-15-56-57	0	2	z	0	25	61.2	21.2	60.9	21.2	61.4	0.222	3552			74
1772	5555	3	Clematis chinensis	303	2017-10-11-15-56-59	0	2	z	0	25	61.2	21.2	60.9	21.2	61.4	0.222	3552			75
1773	5556	3	Clematis chinensis	303	2017-10-11-15-57-01	0	2	z	0	25	61.2	21.2	60.8	21.2	61.3	0.108	3552			76
1774	5557	3	Clematis chinensis	303	2017-10-11-15-57-03	0	2	z	0	25	61.2	21.2	60.9	21.2	61.4	0.222	3552			77
1775	5558	3	Clematis chinensis	303	2017-10-11-15-57-05	0	2	z	0	25	61.2	21.2	60.8	21.2	61.3	0.108	3552			78
1776	5559	3	Clematis chinensis	303	2017-10-11-15-57-07	0	2	z	0	25	61.2	21.2	60.8	21.2	61.3	0.108	3552			79
1777	5560	3	Clematis chinensis	303	2017-10-11-15-57-09	0	2	z	0	25	61.2	21.2	60.8	21.2	61.3	0.108	3552			80
1778	5561	3	Clematis chinensis	303	2017-10-11-15-57-11	0	2	z	0	25	61.2	21.2	60.8	21.2	61.3	0.108	3552			81
1779	5562	3	Clematis chinensis	303	2017-10-11-15-57-13	0	2	z	0	25	61.2	21.2	60.8	21.2	61.3	0.108	3552			82
1780	5563	3	Clematis chinensis	303	2017-10-11-15-57-15	0	2	z	0	25	61.2	21.2	60.8	21.2	61.3	0.108	3552			83
1781	5564	3	Clematis chinensis	303	2017-10-11-15-57-17	0	2	z	0	25	61.3	21.2	60.8	21.2	61.3	0.008	3552			84
1782	5565	3	Clematis chinensis	303	2017-10-11-15-57-19	0	2	z	0	25	61.3	21.2	60.8	21.2	61.3	0.008	3552			85
1783	5566	3	Clematis chinensis	303	2017-10-11-15-57-21	0	2	z	0	25	61.2	21.2	60.8	21.2	61.3	0.108	3552			86
1784	5567	3	Clematis chinensis	303	2017-10-11-15-57-23	0	2	z	0	25	61.2	21.2	60.8	21.2	61.3	0.108	3552			87
1785	5568	3	Clematis chinensis	303	2017-10-11-15-57-25	0	2	z	0	25	61.2	21.2	60.8	21.2	61.3	0.108	3552			88
1786	5569	3	Clematis chinensis	303	2017-10-11-15-57-27	0	2	z	0	25	61.2	21.2	60.8	21.2	61.3	0.108	3552			89
1787	5570	3	Clematis chinensis	303	2017-10-11-15-57-29	0	2	z	0	25	61.2	21.2	60.8	21.2	61.3	0.108	3552			90
1788	5571	3	Clematis chinensis	303	2017-10-11-15-57-31	0	2	z	0	25	61.2	21.2	60.8	21.2	61.3	0.108	3552	Last10	Here	91
1789	5572	3	Clematis chinensis	303	2017-10-11-15-57-33	0	2	z	0	25	61.2	21.2	60.8	21.2	61.3	0.108	3552	Last10	Here	92
1790	5573	3	Clematis chinensis	303	2017-10-11-15-57-35	0	2	z	0	25	61.2	21.2	60.8	21.2	61.3	0.108	3552	Last10	Here	93
1791	5574	3	Clematis chinensis	303	2017-10-11-15-57-37	0	2	z	0	25	61.3	21.2	60.8	21.2	61.3	0.008	3552	Last10	Here	94
1792	5575	3	Clematis chinensis	303	2017-10-11-15-57-39	0	2	z	0	25	61.2	21.2	60.8	21.2	61.3	0.108	3552	Last10	Here	95
1793	5576	3	Clematis chinensis	303	2017-10-11-15-57-41	0	2	z	0	25	61.2	21.2	60.8	21.2	61.3	0.108	3552	Last10	Here	96
1794	5577	3	Clematis chinensis	303	2017-10-11-15-57-43	0	2	z	0	25	61.3	21.2	60.8	21.2	61.3	0.008	3552	Last10	Here	97
1795	5578	3	Clematis chinensis	303	2017-10-11-15-57-45	0	2	z	0	25	61.2	21.2	60.8	21.2	61.3	0.108	3552	Last10	Here	98
1796	5579	3	Clematis chinensis	303	2017-10-11-15-57-47	0	2	z	0	25	61.2	21.2	60.8	21.2	61.3	0.108	3552	Last10	Here	99
1797	5580	3	Clematis chinensis	303	2017-10-11-15-57-49	0	2	z	0	25	61.2	21.2	60.9	21.2	61.4	0.222	3552	Last10	Here	100
1798	5581	3	Clematis chinensis	303	2017-10-11-15-58-21	0	2	z	0	30	61.2	21.2	60.9	21.2	61.4	0.222	3553	First10	Here	1
1799	5582	3	Clematis chinensis	303	2017-10-11-15-58-23	0	2	z	0	30	61.2	21.2	60.9	21.2	61.4	0.222	3553	First10	Here	2
1800	5583	3	Clematis chinensis	303	2017-10-11-15-58-25	0	2	z	0	30	61.2	21.2	60.9	21.2	61.4	0.222	3553	First10	Here	3
1801	5584	3	Clematis chinensis	303	2017-10-11-15-58-27	0	2	z	0	30	61.2	21.2	60.9	21.2	61.4	0.222	3553	First10	Here	4
1802	5585	3	Clematis chinensis	303	2017-10-11-15-58-29	0	2	z	0	30	61.2	21.2	60.9	21.2	61.4	0.222	3553	First10	Here	5
1803	5586	3	Clematis chinensis	303	2017-10-11-15-58-31	0	2	z	0	30	61.2	21.2	60.9	21.2	61.4	0.222	3553	First10	Here	6
1804	5587	3	Clematis chinensis	303	2017-10-11-15-58-33	0	2	z	0	30	61.2	21.2	60.9	21.2	61.4	0.222	3553	First10	Here	7
1805	5588	3	Clematis chinensis	303	2017-10-11-15-58-35	0	2	z	0	30	61.2	21.2	60.9	21.2	61.4	0.222	3553	First10	Here	8
1806	5589	3	Clematis chinensis	303	2017-10-11-15-58-37	0	2	z	0	30	61.2	21.2	60.9	21.2	61.4	0.222	3553	First10	Here	9
1807	5590	3	Clematis chinensis	303	2017-10-11-15-58-39	0	2	z	0	30	61.2	21.2	60.9	21.2	61.4	0.222	3553	First10	Here	10
1808	5591	3	Clematis chinensis	303	2017-10-11-15-58-41	0	2	z	0	30	61.2	21.2	60.9	21.2	61.4	0.222	3553			11
1809	5592	3	Clematis chinensis	303	2017-10-11-15-58-43	0	2	z	0	30	61.3	21.2	60.9	21.2	61.4	0.122	3553			12
1810	5593	3	Clematis chinensis	303	2017-10-11-15-58-45	0	2	z	0	30	61.2	21.2	60.9	21.2	61.4	0.222	3553			13
1811	5594	3	Clematis chinensis	303	2017-10-11-15-58-47	0	2	z	0	30	61.3	21.2	60.9	21.2	61.4	0.122	3553			14
1812	5595	3	Clematis chinensis	303	2017-10-11-15-58-49	0	2	z	0	30	61.3	21.2	60.9	21.2	61.4	0.122	3553			15
1813	5596	3	Clematis chinensis	303	2017-10-11-15-58-51	0	2	z	0	30	61.3	21.2	60.9	21.2	61.4	0.122	3553			16
1814	5597	3	Clematis chinensis	303	2017-10-11-15-58-53	0	2	z	0	30	61.3	21.2	60.9	21.2	61.4	0.122	3553			17
1815	5598	3	Clematis chinensis	303	2017-10-11-15-58-55	0	2	z	0	30	61.3	21.2	60.9	21.2	61.4	0.122	3553			18
1816	5599	3	Clematis chinensis	303	2017-10-11-15-58-57	0	2	z	0	30	61.3	21.2	60.8	21.1	61.3	0.008	3553			19
1817	5600	3	Clematis chinensis	303	2017-10-11-15-58-59	0	2	z	0	30	61.2	21.2	60.9	21.2	61.4	0.222	3553			20
1818	5601	3	Clematis chinensis	303	2017-10-11-15-59-01	0	2	z	0	30	61.3	21.2	60.9	21.2	61.4	0.122	3553			21
1819	5602	3	Clematis chinensis	303	2017-10-11-15-59-03	0	2	z	0	30	61.3	21.2	60.9	21.2	61.4	0.122	3553			22
1820	5603	3	Clematis chinensis	303	2017-10-11-15-59-05	0	2	z	0	30	61.3	21.2	60.9	21.2	61.4	0.122	3553			23
1821	5604	3	Clematis chinensis	303	2017-10-11-15-59-07	0	2	z	0	30	61.3	21.2	60.9	21.2	61.4	0.122	3553			24
1822	5605	3	Clematis chinensis	303	2017-10-11-15-59-09	0	2	z	0	30	61.3	21.2	60.9	21.2	61.4	0.122	3553			25
1823	5606	3	Clematis chinensis	303	2017-10-11-15-59-12	0	2	z	0	30	61.4	21.2	60.9	21.2	61.4	0.022	3553			26
1824	5607	3	Clematis chinensis	303	2017-10-11-15-59-14	0	2	z	0	30	61.4	21.2	60.9	21.2	61.4	0.022	3553			27
1825	5608	3	Clematis chinensis	303	2017-10-11-15-59-16	0	2	z	0	30	61.4	21.2	60.9	21.2	61.4	0.022	3553			28
1826	5609	3	Clematis chinensis	303	2017-10-11-15-59-18	0	2	z	0	30	61.3	21.2	60.9	21.2	61.4	0.122	3553			29
1827	5610	3	Clematis chinensis	303	2017-10-11-15-59-20	0	2	z	0	30	61.4	21.2	60.9	21.2	61.4	0.022	3553			30
1828	5611	3	Clematis chinensis	303	2017-10-11-15-59-22	0	2	z	0	30	61.3	21.2	60.9	21.2	61.4	0.122	3553			31
1829	5612	3	Clematis chinensis	303	2017-10-11-15-59-24	0	2	z	0	30	61.3	21.2	61	21.2	61.5	0.236	3553			32
1830	5613	3	Clematis chinensis	303	2017-10-11-15-59-26	0	2	z	0	30	61.4	21.2	61	21.2	61.5	0.136	3553			33
1831	5614	3	Clematis chinensis	303	2017-10-11-15-59-28	0	2	z	0	30	61.4	21.2	60.9	21.2	61.4	0.022	3553			34
1832	5615	3	Clematis chinensis	303	2017-10-11-15-59-30	0	2	z	0	30	61.4	21.2	60.9	21.2	61.4	0.022	3553			35
1833	5616	3	Clematis chinensis	303	2017-10-11-15-59-32	0	2	z	0	30	61.4	21.2	61	21.2	61.5	0.136	3553			36
1834	5617	3	Clematis chinensis	303	2017-10-11-15-59-34	0	2	z	0	30	61.4	21.2	61	21.2	61.5	0.136	3553			37
1835	5618	3	Clematis chinensis	303	2017-10-11-15-59-36	0	2	z	0	30	61.4	21.2	60.9	21.2	61.4	0.022	3553			38
1836	5619	3	Clematis chinensis	303	2017-10-11-15-59-38	0	2	z	0	30	61.3	21.2	61	21.2	61.5	0.236	3553			39
1837	5620	3	Clematis chinensis	303	2017-10-11-15-59-40	0	2	z	0	30	61.3	21.2	61	21.2	61.5	0.236	3553			40
1838	5621	3	Clematis chinensis	303	2017-10-11-15-59-42	0	2	z	0	30	61.3	21.2	61	21.2	61.5	0.236	3553			41
1839	5622	3	Clematis chinensis	303	2017-10-11-15-59-44	0	2	z	0	30	61.3	21.2	61	21.2	61.5	0.236	3553			42
1840	5623	3	Clematis chinensis	303	2017-10-11-15-59-46	0	2	z	0	30	61.3	21.2	61	21.2	61.5	0.236	3553			43
1841	5624	3	Clematis chinensis	303	2017-10-11-15-59-48	0	2	z	0	30	61.3	21.2	61	21.2	61.5	0.236	3553			44
1842	5625	3	Clematis chinensis	303	2017-10-11-15-59-50	0	2	z	0	30	61.3	21.2	61	21.2	61.5	0.236	3553			45
1843	5626	3	Clematis chinensis	303	2017-10-11-15-59-52	0	2	z	0	30	61.4	21.2	61	21.2	61.5	0.136	3553			46
1844	5627	3	Clematis chinensis	303	2017-10-11-15-59-54	0	2	z	0	30	61.4	21.2	61	21.2	61.5	0.136	3553			47
1845	5628	3	Clematis chinensis	303	2017-10-11-15-59-56	0	2	z	0	30	61.4	21.2	61	21.2	61.5	0.136	3553			48
1846	5629	3	Clematis chinensis	303	2017-10-11-15-59-58	0	2	z	0	30	61.4	21.2	61	21.2	61.5	0.136	3553			49
1847	5630	3	Clematis chinensis	303	2017-10-11-16-00-00	0	2	z	0	30	61.4	21.2	61	21.2	61.5	0.136	3553			50
1848	5631	3	Clematis chinensis	303	2017-10-11-16-00-02	0	2	z	0	30	61.4	21.2	61	21.2	61.5	0.136	3553			51
1849	5632	3	Clematis chinensis	303	2017-10-11-16-00-04	0	2	z	0	30	61.4	21.2	61	21.2	61.5	0.136	3553			52
1850	5633	3	Clematis chinensis	303	2017-10-11-16-00-06	0	2	z	0	30	61.4	21.2	61	21.2	61.5	0.136	3553			53
1851	5634	3	Clematis chinensis	303	2017-10-11-16-00-08	0	2	z	0	30	61.4	21.2	60.9	21.2	61.4	0.022	3553			54
1852	5635	3	Clematis chinensis	303	2017-10-11-16-00-10	0	2	z	0	30	61.4	21.2	61	21.2	61.5	0.136	3553			55
1853	5636	3	Clematis chinensis	303	2017-10-11-16-00-12	0	2	z	0	30	61.4	21.2	61	21.2	61.5	0.136	3553			56
1854	5637	3	Clematis chinensis	303	2017-10-11-16-00-14	0	2	z	0	30	61.4	21.2	61	21.2	61.5	0.136	3553			57
1855	5638	3	Clematis chinensis	303	2017-10-11-16-00-16	0	2	z	0	30	61.4	21.2	61	21.2	61.5	0.136	3553			58
1856	5639	3	Clematis chinensis	303	2017-10-11-16-00-18	0	2	z	0	30	61.4	21.2	61	21.2	61.5	0.136	3553			59
1857	5640	3	Clematis chinensis	303	2017-10-11-16-00-20	0	2	z	0	30	61.4	21.2	61	21.2	61.5	0.136	3553			60
1858	5641	3	Clematis chinensis	303	2017-10-11-16-00-22	0	2	z	0	30	61.4	21.2	61	21.2	61.5	0.136	3553			61
1859	5642	3	Clematis chinensis	303	2017-10-11-16-00-24	0	2	z	0	30	61.4	21.2	61	21.2	61.5	0.136	3553			62
1860	5643	3	Clematis chinensis	303	2017-10-11-16-00-26	0	2	z	0	30	61.4	21.2	61	21.2	61.5	0.136	3553			63
1861	5644	3	Clematis chinensis	303	2017-10-11-16-00-28	0	2	z	0	30	61.4	21.2	61	21.2	61.5	0.136	3553			64
1862	5645	3	Clematis chinensis	303	2017-10-11-16-00-30	0	2	z	0	30	61.4	21.2	61	21.2	61.5	0.136	3553			65
1863	5646	3	Clematis chinensis	303	2017-10-11-16-00-32	0	2	z	0	30	61.4	21.2	61	21.2	61.5	0.136	3553			66
1864	5647	3	Clematis chinensis	303	2017-10-11-16-00-34	0	2	z	0	30	61.4	21.2	61	21.2	61.5	0.136	3553			67
1865	5648	3	Clematis chinensis	303	2017-10-11-16-00-36	0	2	z	0	30	61.4	21.2	61	21.2	61.5	0.136	3553			68
1866	5649	3	Clematis chinensis	303	2017-10-11-16-00-38	0	2	z	0	30	61.4	21.2	61	21.2	61.5	0.136	3553			69
1867	5650	3	Clematis chinensis	303	2017-10-11-16-00-40	0	2	z	0	30	61.4	21.2	61	21.2	61.5	0.136	3553			70
1868	5651	3	Clematis chinensis	303	2017-10-11-16-00-42	0	2	z	0	30	61.4	21.2	61	21.2	61.5	0.136	3553			71
1869	5652	3	Clematis chinensis	303	2017-10-11-16-00-44	0	2	z	0	30	61.4	21.2	61	21.2	61.5	0.136	3553			72
1870	5653	3	Clematis chinensis	303	2017-10-11-16-00-46	0	2	z	0	30	61.4	21.2	61	21.2	61.5	0.136	3553			73
1871	5654	3	Clematis chinensis	303	2017-10-11-16-00-48	0	2	z	0	30	61.4	21.2	61	21.2	61.5	0.136	3553			74
1872	5655	3	Clematis chinensis	303	2017-10-11-16-00-50	0	2	z	0	30	61.4	21.2	60.9	21.1	61.4	0.022	3553			75
1873	5656	3	Clematis chinensis	303	2017-10-11-16-00-52	0	2	z	0	30	61.4	21.2	61	21.2	61.5	0.136	3553			76
1874	5657	3	Clematis chinensis	303	2017-10-11-16-00-54	0	2	z	0	30	61.4	21.2	61	21.2	61.5	0.136	3553			77
1875	5658	3	Clematis chinensis	303	2017-10-11-16-00-56	0	2	z	0	30	61.4	21.2	61	21.2	61.5	0.136	3553			78
1876	5659	3	Clematis chinensis	303	2017-10-11-16-00-58	0	2	z	0	30	61.5	21.2	61	21.2	61.5	0.036	3553			79
1877	5660	3	Clematis chinensis	303	2017-10-11-16-01-00	0	2	z	0	30	61.5	21.2	61	21.2	61.5	0.036	3553			80
1878	5661	3	Clematis chinensis	303	2017-10-11-16-01-02	0	2	z	0	30	61.5	21.2	61	21.2	61.5	0.036	3553			81
1879	5662	3	Clematis chinensis	303	2017-10-11-16-01-04	0	2	z	0	30	61.4	21.2	61	21.2	61.5	0.136	3553			82
1880	5663	3	Clematis chinensis	303	2017-10-11-16-01-06	0	2	z	0	30	61.4	21.2	61	21.2	61.5	0.136	3553			83
1881	5664	3	Clematis chinensis	303	2017-10-11-16-01-08	0	2	z	0	30	61.5	21.2	61	21.2	61.5	0.036	3553			84
1882	5665	3	Clematis chinensis	303	2017-10-11-16-01-10	0	2	z	0	30	61.5	21.2	61	21.2	61.5	0.036	3553			85
1883	5666	3	Clematis chinensis	303	2017-10-11-16-01-12	0	2	z	0	30	61.5	21.2	60.9	21.1	61.4	-0.078	3553			86
1884	5667	3	Clematis chinensis	303	2017-10-11-16-01-14	0	2	z	0	30	61.5	21.2	61.1	21.2	61.7	0.15	3553			87
1885	5668	3	Clematis chinensis	303	2017-10-11-16-01-16	0	2	z	0	30	61.5	21.2	61	21.1	61.5	0.036	3553			88
1886	5669	3	Clematis chinensis	303	2017-10-11-16-01-18	0	2	z	0	30	61.5	21.2	61.1	21.2	61.7	0.15	3553			89
1887	5670	3	Clematis chinensis	303	2017-10-11-16-01-20	0	2	z	0	30	61.5	21.2	61	21.1	61.5	0.036	3553			90
1888	5671	3	Clematis chinensis	303	2017-10-11-16-01-22	0	2	z	0	30	61.5	21.2	61	21.1	61.5	0.036	3553	Last10	Here	91
1889	5672	3	Clematis chinensis	303	2017-10-11-16-01-24	0	2	z	0	30	61.5	21.2	61.1	21.2	61.7	0.15	3553	Last10	Here	92
1890	5673	3	Clematis chinensis	303	2017-10-11-16-01-26	0	2	z	0	30	61.5	21.2	61	21.1	61.5	0.036	3553	Last10	Here	93
1891	5674	3	Clematis chinensis	303	2017-10-11-16-01-28	0	2	z	0	30	61.5	21.2	61	21.1	61.5	0.036	3553	Last10	Here	94
1892	5675	3	Clematis chinensis	303	2017-10-11-16-01-30	0	2	z	0	30	61.5	21.2	61.1	21.2	61.7	0.15	3553	Last10	Here	95
1893	5676	3	Clematis chinensis	303	2017-10-11-16-01-32	0	2	z	0	30	61.5	21.2	61	21.1	61.5	0.036	3553	Last10	Here	96
1894	5677	3	Clematis chinensis	303	2017-10-11-16-01-34	0	2	z	0	30	61.5	21.2	61.1	21.2	61.7	0.15	3553	Last10	Here	97
1895	5678	3	Clematis chinensis	303	2017-10-11-16-01-36	0	2	z	0	30	61.5	21.2	61.1	21.2	61.7	0.15	3553	Last10	Here	98
1896	5679	3	Clematis chinensis	303	2017-10-11-16-01-38	0	2	z	0	30	61.5	21.2	61.1	21.2	61.7	0.15	3553	Last10	Here	99
1897	11355	3	Clematis chinensis	303	2017-10-11-19-58-46	1	2	x	-30	0	54.8	21.1	55.2	21.1	54.9	0.125	3611	First10	Here	1
1898	11356	3	Clematis chinensis	303	2017-10-11-19-58-48	1	2	x	-30	0	54.8	21.1	55.2	21.1	54.9	0.125	3611	First10	Here	2
1899	11357	3	Clematis chinensis	303	2017-10-11-19-58-50	1	2	x	-30	0	54.8	21.1	55.2	21.1	54.9	0.125	3611	First10	Here	3
1900	11358	3	Clematis chinensis	303	2017-10-11-19-58-52	1	2	x	-30	0	54.8	21.1	55.2	21.1	54.9	0.125	3611	First10	Here	4
1901	11359	3	Clematis chinensis	303	2017-10-11-19-58-54	1	2	x	-30	0	54.8	21.1	55.2	21.1	54.9	0.125	3611	First10	Here	5
1902	11360	3	Clematis chinensis	303	2017-10-11-19-58-56	1	2	x	-30	0	54.8	21.1	55.2	21.1	54.9	0.125	3611	First10	Here	6
1903	11361	3	Clematis chinensis	303	2017-10-11-19-58-58	1	2	x	-30	0	54.8	21.1	55.2	21.1	54.9	0.125	3611	First10	Here	7
1904	11362	3	Clematis chinensis	303	2017-10-11-19-59-00	1	2	x	-30	0	54.7	21.1	55.1	21.1	54.8	0.111	3611	First10	Here	8
1905	11363	3	Clematis chinensis	303	2017-10-11-19-59-02	1	2	x	-30	0	54.8	21.1	55.1	21.1	54.8	0.011	3611	First10	Here	9
1906	11364	3	Clematis chinensis	303	2017-10-11-19-59-04	1	2	x	-30	0	54.8	21.1	55.1	21.1	54.8	0.011	3611	First10	Here	10
1907	11365	3	Clematis chinensis	303	2017-10-11-19-59-06	1	2	x	-30	0	54.8	21.1	55.1	21.1	54.8	0.011	3611			11
1908	11366	3	Clematis chinensis	303	2017-10-11-19-59-08	1	2	x	-30	0	54.8	21.1	55.1	21.1	54.8	0.011	3611			12
1909	11367	3	Clematis chinensis	303	2017-10-11-19-59-10	1	2	x	-30	0	54.8	21.1	55.2	21.1	54.9	0.125	3611			13
1910	11368	3	Clematis chinensis	303	2017-10-11-19-59-12	1	2	x	-30	0	54.8	21.1	55.1	21.1	54.8	0.011	3611			14
1911	11369	3	Clematis chinensis	303	2017-10-11-19-59-14	1	2	x	-30	0	54.7	21.1	55.1	21.1	54.8	0.111	3611			15
1912	11370	3	Clematis chinensis	303	2017-10-11-19-59-16	1	2	x	-30	0	54.7	21.1	55.1	21.1	54.8	0.111	3611			16
1913	11371	3	Clematis chinensis	303	2017-10-11-19-59-18	1	2	x	-30	0	54.7	21.1	55.1	21.1	54.8	0.111	3611			17
1914	11372	3	Clematis chinensis	303	2017-10-11-19-59-20	1	2	x	-30	0	54.7	21.1	55.2	21.1	54.9	0.225	3611			18
1915	11373	3	Clematis chinensis	303	2017-10-11-19-59-22	1	2	x	-30	0	54.7	21.1	55.2	21.1	54.9	0.225	3611			19
1916	11374	3	Clematis chinensis	303	2017-10-11-19-59-24	1	2	x	-30	0	54.7	21.1	55.2	21.1	54.9	0.225	3611			20
1917	11375	3	Clematis chinensis	303	2017-10-11-19-59-26	1	2	x	-30	0	54.7	21.1	55.2	21.1	54.9	0.225	3611			21
1918	11376	3	Clematis chinensis	303	2017-10-11-19-59-28	1	2	x	-30	0	54.7	21.1	55.2	21.1	54.9	0.225	3611			22
1919	11377	3	Clematis chinensis	303	2017-10-11-19-59-30	1	2	x	-30	0	54.7	21.1	55.2	21.1	54.9	0.225	3611			23
1920	11378	3	Clematis chinensis	303	2017-10-11-19-59-32	1	2	x	-30	0	54.7	21.1	55.2	21.1	54.9	0.225	3611			24
1921	11379	3	Clematis chinensis	303	2017-10-11-19-59-34	1	2	x	-30	0	54.7	21.1	55.2	21.1	54.9	0.225	3611			25
1922	11380	3	Clematis chinensis	303	2017-10-11-19-59-36	1	2	x	-30	0	54.6	21.1	55.1	21.1	54.8	0.211	3611			26
1923	11381	3	Clematis chinensis	303	2017-10-11-19-59-38	1	2	x	-30	0	54.7	21.1	55.1	21.1	54.8	0.111	3611			27
1924	11382	3	Clematis chinensis	303	2017-10-11-19-59-40	1	2	x	-30	0	54.6	21.1	55.1	21.1	54.8	0.211	3611			28
1925	11383	3	Clematis chinensis	303	2017-10-11-19-59-42	1	2	x	-30	0	54.7	21.1	55.1	21.1	54.8	0.111	3611			29
1926	11384	3	Clematis chinensis	303	2017-10-11-19-59-44	1	2	x	-30	0	54.7	21.1	55.1	21.1	54.8	0.111	3611			30
1927	11385	3	Clematis chinensis	303	2017-10-11-19-59-46	1	2	x	-30	0	54.6	21.1	55.1	21.1	54.8	0.211	3611			31
1928	11386	3	Clematis chinensis	303	2017-10-11-19-59-48	1	2	x	-30	0	54.6	21.1	55.1	21.1	54.8	0.211	3611			32
1929	11387	3	Clematis chinensis	303	2017-10-11-19-59-50	1	2	x	-30	0	54.6	21.1	55.1	21.1	54.8	0.211	3611			33
1930	11388	3	Clematis chinensis	303	2017-10-11-19-59-52	1	2	x	-30	0	54.6	21.1	55	21.1	54.7	0.097	3611			34
1931	11389	3	Clematis chinensis	303	2017-10-11-19-59-54	1	2	x	-30	0	54.6	21.1	55	21.1	54.7	0.097	3611			35
1932	11390	3	Clematis chinensis	303	2017-10-11-19-59-56	1	2	x	-30	0	54.6	21.1	55	21.1	54.7	0.097	3611			36
1933	11391	3	Clematis chinensis	303	2017-10-11-19-59-58	1	2	x	-30	0	54.6	21.1	55.1	21.1	54.8	0.211	3611			37
1934	11392	3	Clematis chinensis	303	2017-10-11-20-00-00	1	2	x	-30	0	54.6	21.1	55.1	21.1	54.8	0.211	3611			38
1935	11393	3	Clematis chinensis	303	2017-10-11-20-00-02	1	2	x	-30	0	54.6	21.1	55	21	54.7	0.097	3611			39
1936	11394	3	Clematis chinensis	303	2017-10-11-20-00-04	1	2	x	-30	0	54.6	21.1	55	21	54.7	0.097	3611			40
1937	11395	3	Clematis chinensis	303	2017-10-11-20-00-06	1	2	x	-30	0	54.6	21.1	55.1	21.1	54.8	0.211	3611			41
1938	11396	3	Clematis chinensis	303	2017-10-11-20-00-08	1	2	x	-30	0	54.6	21.1	55.1	21.1	54.8	0.211	3611			42
1939	11397	3	Clematis chinensis	303	2017-10-11-20-00-10	1	2	x	-30	0	54.6	21.1	55.1	21.1	54.8	0.211	3611			43
1940	11398	3	Clematis chinensis	303	2017-10-11-20-00-12	1	2	x	-30	0	54.7	21.1	55.1	21.1	54.8	0.111	3611			44
1941	11399	3	Clematis chinensis	303	2017-10-11-20-00-14	1	2	x	-30	0	54.6	21.1	55.1	21.1	54.8	0.211	3611			45
1942	11400	3	Clematis chinensis	303	2017-10-11-20-00-16	1	2	x	-30	0	54.6	21.1	55.1	21.1	54.8	0.211	3611			46
1943	11401	3	Clematis chinensis	303	2017-10-11-20-00-18	1	2	x	-30	0	54.6	21.1	55.1	21.1	54.8	0.211	3611			47
1944	11402	3	Clematis chinensis	303	2017-10-11-20-00-20	1	2	x	-30	0	54.6	21.1	55	21	54.7	0.097	3611			48
1945	11403	3	Clematis chinensis	303	2017-10-11-20-00-22	1	2	x	-30	0	54.6	21.1	55.2	21.1	54.9	0.325	3611			49
1946	11404	3	Clematis chinensis	303	2017-10-11-20-00-24	1	2	x	-30	0	54.6	21.1	55.1	21.1	54.8	0.211	3611			50
1947	11405	3	Clematis chinensis	303	2017-10-11-20-00-26	1	2	x	-30	0	54.6	21.1	55.1	21.1	54.8	0.211	3611			51
1948	11406	3	Clematis chinensis	303	2017-10-11-20-00-28	1	2	x	-30	0	54.6	21.1	55.1	21.1	54.8	0.211	3611			52
1949	11407	3	Clematis chinensis	303	2017-10-11-20-00-30	1	2	x	-30	0	54.6	21.1	55.1	21.1	54.8	0.211	3611			53
1950	11408	3	Clematis chinensis	303	2017-10-11-20-00-32	1	2	x	-30	0	54.6	21.1	55.1	21.1	54.8	0.211	3611			54
1951	11409	3	Clematis chinensis	303	2017-10-11-20-00-34	1	2	x	-30	0	54.6	21.1	55.1	21.1	54.8	0.211	3611			55
1952	11410	3	Clematis chinensis	303	2017-10-11-20-00-36	1	2	x	-30	0	54.6	21.1	55	21.1	54.7	0.097	3611			56
1953	11411	3	Clematis chinensis	303	2017-10-11-20-00-38	1	2	x	-30	0	54.6	21.1	55	21	54.7	0.097	3611			57
1954	11412	3	Clematis chinensis	303	2017-10-11-20-00-40	1	2	x	-30	0	54.6	21.1	55	21.1	54.7	0.097	3611			58
1955	11413	3	Clematis chinensis	303	2017-10-11-20-00-42	1	2	x	-30	0	54.6	21.1	55	21.1	54.7	0.097	3611			59
1956	11414	3	Clematis chinensis	303	2017-10-11-20-00-44	1	2	x	-30	0	54.6	21.1	55	21.1	54.7	0.097	3611			60
1957	11415	3	Clematis chinensis	303	2017-10-11-20-00-46	1	2	x	-30	0	54.6	21.1	55	21.1	54.7	0.097	3611			61
1958	11416	3	Clematis chinensis	303	2017-10-11-20-00-48	1	2	x	-30	0	54.6	21.1	55	21.1	54.7	0.097	3611			62
1959	11417	3	Clematis chinensis	303	2017-10-11-20-00-50	1	2	x	-30	0	54.6	21.1	55	21.1	54.7	0.097	3611			63
1960	11418	3	Clematis chinensis	303	2017-10-11-20-00-52	1	2	x	-30	0	54.6	21.1	55	21.1	54.7	0.097	3611			64
1961	11419	3	Clematis chinensis	303	2017-10-11-20-00-54	1	2	x	-30	0	54.6	21.1	55	21.1	54.7	0.097	3611			65
1962	11420	3	Clematis chinensis	303	2017-10-11-20-00-56	1	2	x	-30	0	54.6	21.1	54.9	21	54.6	-0.017	3611			66
1963	11421	3	Clematis chinensis	303	2017-10-11-20-00-58	1	2	x	-30	0	54.6	21.1	54.9	21	54.6	-0.017	3611			67
1964	11422	3	Clematis chinensis	303	2017-10-11-20-01-00	1	2	x	-30	0	54.6	21.1	55	21.1	54.7	0.097	3611			68
1965	11423	3	Clematis chinensis	303	2017-10-11-20-01-02	1	2	x	-30	0	54.6	21.1	55	21.1	54.7	0.097	3611			69
1966	11424	3	Clematis chinensis	303	2017-10-11-20-01-04	1	2	x	-30	0	54.6	21.1	55	21.1	54.7	0.097	3611			70
1967	11425	3	Clematis chinensis	303	2017-10-11-20-01-06	1	2	x	-30	0	54.6	21.1	55	21.1	54.7	0.097	3611			71
1968	11426	3	Clematis chinensis	303	2017-10-11-20-01-08	1	2	x	-30	0	54.6	21.1	55	21.1	54.7	0.097	3611			72
1969	11427	3	Clematis chinensis	303	2017-10-11-20-01-10	1	2	x	-30	0	54.6	21.1	55	21.1	54.7	0.097	3611			73
1970	11428	3	Clematis chinensis	303	2017-10-11-20-01-12	1	2	x	-30	0	54.6	21.1	55	21.1	54.7	0.097	3611			74
1971	11429	3	Clematis chinensis	303	2017-10-11-20-01-14	1	2	x	-30	0	54.6	21.1	55	21.1	54.7	0.097	3611			75
1972	11430	3	Clematis chinensis	303	2017-10-11-20-01-16	1	2	x	-30	0	54.6	21.1	55	21.1	54.7	0.097	3611			76
1973	11431	3	Clematis chinensis	303	2017-10-11-20-01-18	1	2	x	-30	0	54.6	21.1	55	21.1	54.7	0.097	3611			77
1974	11432	3	Clematis chinensis	303	2017-10-11-20-01-20	1	2	x	-30	0	54.6	21.1	55	21.1	54.7	0.097	3611			78
1975	11433	3	Clematis chinensis	303	2017-10-11-20-01-22	1	2	x	-30	0	54.6	21.1	55	21.1	54.7	0.097	3611			79
1976	11434	3	Clematis chinensis	303	2017-10-11-20-01-24	1	2	x	-30	0	54.6	21.1	55	21.1	54.7	0.097	3611			80
1977	11435	3	Clematis chinensis	303	2017-10-11-20-01-26	1	2	x	-30	0	54.6	21.1	54.9	21	54.6	-0.017	3611			81
1978	11436	3	Clematis chinensis	303	2017-10-11-20-01-28	1	2	x	-30	0	54.6	21.1	55	21.1	54.7	0.097	3611			82
1979	11437	3	Clematis chinensis	303	2017-10-11-20-01-30	1	2	x	-30	0	54.6	21.1	55	21.1	54.7	0.097	3611			83
1980	11438	3	Clematis chinensis	303	2017-10-11-20-01-32	1	2	x	-30	0	54.6	21.1	55	21.1	54.7	0.097	3611			84
1981	11439	3	Clematis chinensis	303	2017-10-11-20-01-34	1	2	x	-30	0	54.6	21.1	55	21.1	54.7	0.097	3611			85
1982	11440	3	Clematis chinensis	303	2017-10-11-20-01-36	1	2	x	-30	0	54.6	21.1	54.9	21	54.6	-0.017	3611			86
1983	11441	3	Clematis chinensis	303	2017-10-11-20-01-38	1	2	x	-30	0	54.6	21.1	55	21.1	54.7	0.097	3611			87
1984	11442	3	Clematis chinensis	303	2017-10-11-20-01-40	1	2	x	-30	0	54.6	21.1	54.9	21.1	54.6	-0.017	3611			88
1985	11443	3	Clematis chinensis	303	2017-10-11-20-01-42	1	2	x	-30	0	54.5	21.1	55	21.1	54.7	0.197	3611			89
1986	11444	3	Clematis chinensis	303	2017-10-11-20-01-44	1	2	x	-30	0	54.5	21.1	55	21.1	54.7	0.197	3611			90
1987	11445	3	Clematis chinensis	303	2017-10-11-20-01-46	1	2	x	-30	0	54.5	21.1	55	21.1	54.7	0.197	3611	Last10	Here	91
1988	11446	3	Clematis chinensis	303	2017-10-11-20-01-48	1	2	x	-30	0	54.5	21.1	55	21.1	54.7	0.197	3611	Last10	Here	92
1989	11447	3	Clematis chinensis	303	2017-10-11-20-01-50	1	2	x	-30	0	54.5	21.1	55	21	54.7	0.197	3611	Last10	Here	93
1990	11448	3	Clematis chinensis	303	2017-10-11-20-01-52	1	2	x	-30	0	54.5	21.1	55	21.1	54.7	0.197	3611	Last10	Here	94
1991	11449	3	Clematis chinensis	303	2017-10-11-20-01-54	1	2	x	-30	0	54.5	21.1	55	21.1	54.7	0.197	3611	Last10	Here	95
1992	11450	3	Clematis chinensis	303	2017-10-11-20-01-56	1	2	x	-30	0	54.5	21.1	54.9	21	54.6	0.083	3611	Last10	Here	96
1993	11451	3	Clematis chinensis	303	2017-10-11-20-01-58	1	2	x	-30	0	54.5	21.1	54.9	21	54.6	0.083	3611	Last10	Here	97
1994	11452	3	Clematis chinensis	303	2017-10-11-20-02-00	1	2	x	-30	0	54.5	21.1	54.9	21.1	54.6	0.083	3611	Last10	Here	98
1995	11453	3	Clematis chinensis	303	2017-10-11-20-02-02	1	2	x	-30	0	54.5	21.1	54.9	21.1	54.6	0.083	3611	Last10	Here	99
1996	11454	3	Clematis chinensis	303	2017-10-11-20-02-36	1	2	x	-25	0	54.5	21.1	55	21.1	54.7	0.197	3612	First10	Here	1
1997	11455	3	Clematis chinensis	303	2017-10-11-20-02-38	1	2	x	-25	0	54.5	21.1	55	21.1	54.7	0.197	3612	First10	Here	2
1998	11456	3	Clematis chinensis	303	2017-10-11-20-02-40	1	2	x	-25	0	54.5	21.1	54.9	21	54.6	0.083	3612	First10	Here	3
1999	11457	3	Clematis chinensis	303	2017-10-11-20-02-42	1	2	x	-25	0	54.5	21.1	55	21.1	54.7	0.197	3612	First10	Here	4
[truncated: 28,281 more rows]
