# Supplementary material for: Floral Humidity in Flowering Plants: A Preliminary Survey
Source: Front Plant Sci. 2020 Mar 6;11:249. doi: 10.3389/fpls.2020.00249 (PMC7068853; doi:10.3389/fpls.2020.00249)
Supplement: SUPPLEMENTARY FILE 2 — A zipped file containing floral humidity data collected by the robot arm transects as described in the main text. A word document within the zipped files explains the data formatting in detail. Datafiles themselves are in CSV format. [file Data_Sheet_2.zip › Floral humidity data/Flowers/Convolvulus sabatius Means.csv]

	Block	Sp	xORz	Individual	totIndividual	sample..	Sample.order	xoffset	zoffset	x2	z2	Background.Humidity	Background.Temperature	Focal.Humidity	Focal.Temperature	Corrected.Focal.humidity	Change.in.RH.	block
1	3516	Convolvulus sabatius	x	2	302	0	1	-30	0	900	0	58.6979798	21.2979798	58.59090909	21.22222222	58.79090909	0.092656566	3516
2	3517	Convolvulus sabatius	x	2	302	0	1	-25	0	625	0	58.69292929	21.29292929	58.71212121	21.2	58.91212121	0.235888889	3517
3	3518	Convolvulus sabatius	x	2	302	0	1	-20	0	400	0	58.673	21.271	58.867	21.2	59.08	0.43184	3518
4	3519	Convolvulus sabatius	x	2	302	0	1	-15	0	225	0	58.66161616	21.26161616	58.85555556	21.2	59.06666667	0.430252525	3519
5	3520	Convolvulus sabatius	x	2	302	0	1	-10	0	100	0	58.625	21.225	58.899	21.198	59.11	0.51598	3520
6	3521	Convolvulus sabatius	x	2	302	0	1	-5	0	25	0	58.67575758	21.20505051	58.89191919	21.1969697	59.10909091	0.457282828	3521
7	3522	Convolvulus sabatius	x	2	302	0	1	0	0	0	0	58.702	21.202	58.844	21.181	59.044	0.37665	3522
8	3523	Convolvulus sabatius	x	2	302	0	1	5	0	25	0	58.67	21.208	58.799	21.193	58.999	0.35776	3523
9	3524	Convolvulus sabatius	x	2	302	0	1	10	0	100	0	58.702	21.202	58.771	21.187	58.971	0.29394	3524
10	3525	Convolvulus sabatius	x	2	302	0	1	15	0	225	0	58.696	21.204	58.736	21.199	58.936	0.26004	3525
11	3526	Convolvulus sabatius	x	2	302	0	1	20	0	400	0	58.72	21.202	58.71	21.193	58.91	0.2064	3526
12	3527	Convolvulus sabatius	x	2	302	0	1	25	0	625	0	58.794	21.2	58.722	21.183	58.922	0.14608	3527
13	3528	Convolvulus sabatius	x	2	302	0	1	30	0	900	0	58.8	21.2	58.77070707	21.17979798	58.97070707	0.19559596	3528
14	3592	Convolvulus sabatius	x	2	302	1	1	-30	0	900	0	60.734	21.182	60.251	21.118	60.66	-0.05186	3592
15	3593	Convolvulus sabatius	x	2	302	1	1	-25	0	625	0	60.344	21.16	60.016	21.101	60.416	0.07024	3593
16	3594	Convolvulus sabatius	x	2	302	1	1	-20	0	400	0	59.889	21.134	59.663	21.1	60.011	0.12282	3594
17	3595	Convolvulus sabatius	x	2	302	1	1	-15	0	225	0	59.471	21.142	59.599	21.1	59.934	0.46786	3595
18	3596	Convolvulus sabatius	x	2	302	1	1	-10	0	100	0	59.046	21.123	59.355	21.1	59.655	0.6147	3596
19	3597	Convolvulus sabatius	x	2	302	1	1	-5	0	25	0	58.651	21.108	58.983	21.1	59.241	0.58568	3597
20	3598	Convolvulus sabatius	x	2	302	1	1	0	0	0	0	58.25757576	21.1020202	58.95757576	21.09090909	59.2040404	0.950313131	3598
21	3599	Convolvulus sabatius	x	2	302	1	1	5	0	25	0	57.90707071	21.1030303	58.82424242	21.09090909	59.04646465	1.149262626	3599
22	3600	Convolvulus sabatius	x	2	302	1	1	10	0	100	0	57.58383838	21.1020202	58.37878788	21.0959596	58.54949495	0.964979798	3600
23	3601	Convolvulus sabatius	x	2	302	1	1	15	0	225	0	57.3959596	21.1030303	57.84040404	21.08484848	57.94040404	0.53910101	3601
24	3602	Convolvulus sabatius	x	2	302	1	1	20	0	400	0	57.12828283	21.1	57.40808081	21.09494949	57.40808081	0.313929293	3602
25	3603	Convolvulus sabatius	x	2	302	1	1	25	0	625	0	57.005	21.1	57.138	21.099	57.138	0.12932	3603
26	3604	Convolvulus sabatius	x	2	302	1	1	30	0	900	0	56.731	21.1	56.863	21.099	56.804	0.08982	3604
27	3668	Convolvulus sabatius	x	2	302	2	1	-30	0	900	0	53.141	21.04	53.623	21	53.123	-0.01378	3668
28	3669	Convolvulus sabatius	x	2	302	2	1	-25	0	625	0	53.136	21.02	53.666	21	53.166	0.04024	3669
29	3670	Convolvulus sabatius	x	2	302	2	1	-20	0	400	0	53.07171717	21.01515152	53.65151515	21	53.15151515	0.088010101	3670
30	3671	Convolvulus sabatius	x	2	302	2	1	-15	0	225	0	53.02626263	21.03535354	53.72525253	21	53.22525253	0.217525253	3671
31	3672	Convolvulus sabatius	x	2	302	2	1	-10	0	100	0	52.97373737	21.0040404	53.87474747	20.9979798	53.4040404	0.440474747	3672
32	3673	Convolvulus sabatius	x	2	302	2	1	-5	0	25	0	52.93636364	21.01313131	53.97474747	21	53.54343434	0.591848485	3673
33	3674	Convolvulus sabatius	x	2	302	2	1	0	0	0	0	52.902	21.012	54.187	20.997	53.786	0.86818	3674
34	3675	Convolvulus sabatius	x	2	302	2	1	5	0	25	0	52.921	21.004	54.395	20.996	53.995	1.0863	3675
35	3676	Convolvulus sabatius	x	2	302	2	1	10	0	100	0	52.905	21.001	54.262	20.999	53.862	0.95068	3676
36	3677	Convolvulus sabatius	x	2	302	2	1	15	0	225	0	52.944	21	53.831	20.99	53.336	0.42034	3677
37	3678	Convolvulus sabatius	x	2	302	2	1	20	0	400	0	53.0010101	21.00707071	53.6	21	53.1	0.099989899	3678
38	3679	Convolvulus sabatius	x	2	302	2	1	25	0	625	0	53.018	21.014	53.581	21	53.081	0.06134	3679
39	3680	Convolvulus sabatius	x	2	302	2	1	30	0	900	0	53.093	21.007	53.652	21	53.152	0.06728	3680
40	3744	Convolvulus sabatius	x	2	302	3	1	-30	0	900	0	53.505	21	54.023	20.997	53.618	0.07822	3744
41	3745	Convolvulus sabatius	x	2	302	3	1	-25	0	625	0	53.6	20.9989899	54.10505051	20.94848485	53.70505051	0.076757576	3745
42	3746	Convolvulus sabatius	x	2	302	3	1	-20	0	400	0	53.604	21	54.207	20.936	53.807	0.18898	3746
43	3747	Convolvulus sabatius	x	2	302	3	1	-15	0	225	0	53.7	21	54.368	20.916	53.968	0.27652	3747
44	3748	Convolvulus sabatius	x	2	302	3	1	-10	0	100	0	53.704	21	54.594	20.901	54.227	0.53016	3748
45	3749	Convolvulus sabatius	x	2	302	3	1	-5	0	25	0	53.79191919	21	54.77575758	20.90909091	54.46666667	0.649444444	3749
46	3750	Convolvulus sabatius	x	2	302	3	1	0	0	0	0	53.799	21	54.913	20.903	54.613	0.79882	3750
47	3751	Convolvulus sabatius	x	2	302	3	1	5	0	25	0	53.796	20.999	55.145	20.9	54.845	1.0663	3751
48	3752	Convolvulus sabatius	x	2	302	3	1	10	0	100	0	53.79393939	20.9979798	54.89191919	20.9030303	54.59191919	0.779848485	3752
49	3753	Convolvulus sabatius	x	2	302	3	1	15	0	225	0	53.77878788	20.99090909	54.4989899	20.90505051	54.11111111	0.347060606	3753
50	3754	Convolvulus sabatius	x	2	302	3	1	20	0	400	0	53.73131313	21	54.22424242	20.91717172	53.82424242	0.081323232	3754
51	3755	Convolvulus sabatius	x	2	302	3	1	25	0	625	0	53.74848485	20.9989899	54.21212121	20.9020202	53.81212121	0.050333333	3755
52	3756	Convolvulus sabatius	x	2	302	3	1	30	0	900	0	53.757	21	54.23	20.931	53.83	0.0622	3756
53	3820	Convolvulus sabatius	x	6	306	0	1	-30	0	900	0	52.858	21.2	53.384	21.185	53.184	0.29324	3820
54	3821	Convolvulus sabatius	x	6	306	0	1	-25	0	625	0	52.738	21.2	53.347	21.198	53.146	0.37218	3821
55	3822	Convolvulus sabatius	x	6	306	0	1	-20	0	400	0	52.56	21.213	53.207	21.2	52.943	0.39541	3822
56	3823	Convolvulus sabatius	x	6	306	0	1	-15	0	225	0	52.4	21.24	53.009	21.2	52.709	0.33599	3823
57	3824	Convolvulus sabatius	x	6	306	0	1	-10	0	100	0	52.32929293	21.22828283	52.95050505	21.2	52.65050505	0.341767677	3824
58	3825	Convolvulus sabatius	x	6	306	0	1	-5	0	25	0	52.17575758	21.25555556	52.89494949	21.2	52.59494949	0.433646465	3825
59	3826	Convolvulus sabatius	x	6	306	0	1	0	0	0	0	52.00909091	21.27676768	52.64040404	21.2	52.34040404	0.318676768	3826
60	3827	Convolvulus sabatius	x	6	306	0	1	5	0	25	0	51.86161616	21.2969697	52.37676768	21.2020202	52.06969697	0.173666667	3827
61	3828	Convolvulus sabatius	x	6	306	0	1	10	0	100	0	51.648	21.3	52.143	21.221	51.746	0.1287	3828
62	3829	Convolvulus sabatius	x	6	306	0	1	15	0	225	0	51.418	21.3	51.945	21.249	51.545	0.13906	3829
63	3830	Convolvulus sabatius	x	6	306	0	1	20	0	400	0	51.25	21.3	51.763	21.281	51.363	0.10578	3830
64	3831	Convolvulus sabatius	x	6	306	0	1	25	0	625	0	50.982	21.3	51.513	21.299	51.112	0.09644	3831
65	3832	Convolvulus sabatius	x	6	306	0	1	30	0	900	0	50.73	21.303	51.199	21.3	50.699	0.00089	3832
66	3896	Convolvulus sabatius	x	6	306	1	1	-30	0	900	0	49.259	21.79	49.823	21.701	49.223	-0.05248	3896
67	3897	Convolvulus sabatius	x	6	306	1	1	-25	0	625	0	49.3	21.8	49.94	21.704	49.34	0.036	3897
68	3898	Convolvulus sabatius	x	6	306	1	1	-20	0	400	0	49.367	21.8	50.044	21.7	49.444	0.08384	3898
69	3899	Convolvulus sabatius	x	6	306	1	1	-15	0	225	0	49.468	21.797	50.278	21.702	49.678	0.24258	3899
70	3900	Convolvulus sabatius	x	6	306	1	1	-10	0	100	0	49.59292929	21.79393939	50.45454545	21.7	49.90606061	0.31310101	3900
71	3901	Convolvulus sabatius	x	6	306	1	1	-5	0	25	0	49.68877551	21.79285714	50.71122449	21.70510204	50.21122449	0.501642857	3901
72	3902	Convolvulus sabatius	x	6	306	1	1	0	0	0	0	49.75252525	21.8	51.13131313	21.71010101	50.63131313	0.903232323	3902
73	3903	Convolvulus sabatius	x	6	306	1	1	5	0	25	0	49.82525253	21.8	51.36262626	21.71111111	50.91717172	1.086717172	3903
74	3904	Convolvulus sabatius	x	6	306	1	1	10	0	100	0	49.918	21.8	51.127	21.709	50.627	0.73297	3904
75	3905	Convolvulus sabatius	x	6	306	1	1	15	0	225	0	49.936	21.8	50.81	21.732	50.31	0.36381	3905
76	3906	Convolvulus sabatius	x	6	306	1	1	20	0	400	0	50.005	21.8	50.644	21.724	50.144	0.11084	3906
77	3907	Convolvulus sabatius	x	6	306	1	1	25	0	625	0	50.072	21.8	50.66	21.723	50.16	0.0616	3907
78	3908	Convolvulus sabatius	x	6	306	1	1	30	0	900	0	50.122	21.8	50.696	21.71	50.196	0.05156	3908
79	3972	Convolvulus sabatius	x	6	306	2	1	-30	0	900	0	52.575	21.817	53.216	21.798	52.943	0.39049	3972
80	3973	Convolvulus sabatius	x	6	306	2	1	-25	0	625	0	52.695	21.838	53.339	21.797	53.136	0.40632	3973
81	3974	Convolvulus sabatius	x	6	306	2	1	-20	0	400	0	52.771	21.838	53.485	21.8	53.285	0.49235	3974
82	3975	Convolvulus sabatius	x	6	306	2	1	-15	0	225	0	52.92959184	21.85306122	53.62959184	21.8	53.42959184	0.493908163	3975
83	3976	Convolvulus sabatius	x	6	306	2	1	-10	0	100	0	53.08787879	21.80707071	53.9030303	21.8	53.7030303	0.638484848	3976
84	3977	Convolvulus sabatius	x	6	306	2	1	-5	0	25	0	53.29090909	21.8030303	54.18181818	21.8	54.05757576	0.744151515	3977
85	3978	Convolvulus sabatius	x	6	306	2	1	0	0	0	0	53.46969697	21.80707071	54.56666667	21.8	54.46666667	0.992090909	3978
86	3979	Convolvulus sabatius	x	6	306	2	1	5	0	25	0	53.669	21.804	54.98	21.799	54.903	1.25057	3979
87	3980	Convolvulus sabatius	x	6	306	2	1	10	0	100	0	53.817	21.85	54.867	21.8	54.767	0.97737	3980
88	3981	Convolvulus sabatius	x	6	306	2	1	15	0	225	0	54.001	21.876	54.647	21.8	54.547	0.5497	3981
89	3982	Convolvulus sabatius	x	6	306	2	1	20	0	400	0	54.171	21.874	54.684	21.8	54.584	0.42059	3982
90	3983	Convolvulus sabatius	x	6	306	2	1	25	0	625	0	54.33030303	21.87171717	54.80707071	21.8	54.70707071	0.397545455	3983
91	3984	Convolvulus sabatius	x	6	306	2	1	30	0	900	0	54.429	21.869	54.935	21.8	54.835	0.44085	3984
92	4048	Convolvulus sabatius	x	6	306	3	1	-30	0	900	0	63.955	22	62.954	21.932	63.754	-0.20153	4048
93	4049	Convolvulus sabatius	x	6	306	3	1	-25	0	625	0	63.955	22	63.036	21.922	63.836	-0.11104	4049
94	4050	Convolvulus sabatius	x	6	306	3	1	-20	0	400	0	63.921	22	63.175	21.961	63.975	0.07725	4050
95	4051	Convolvulus sabatius	x	6	306	3	1	-15	0	225	0	64.133	22	63.356	21.977	64.163	0.06609	4051
96	4052	Convolvulus sabatius	x	6	306	3	1	-10	0	100	0	64.244	22	63.583	21.984	64.48	0.20616	4052
97	4053	Convolvulus sabatius	x	6	306	3	1	-5	0	25	0	64.389	22	63.752	21.927	64.652	0.2487	4053
98	4054	Convolvulus sabatius	x	6	306	3	1	0	0	0	0	64.47878788	22	64.05656566	21.95555556	64.95656566	0.496141414	4054
99	4055	Convolvulus sabatius	x	6	306	3	1	5	0	25	0	64.66161616	22	64.39494949	21.92323232	65.36969697	0.688030303	4055
100	4056	Convolvulus sabatius	x	6	306	3	1	10	0	100	0	64.72727273	22	64.24545455	21.97373737	65.14545455	0.457181818	4056
101	4057	Convolvulus sabatius	x	6	306	3	1	15	0	225	0	64.81313131	22	63.95050505	21.96969697	64.85050505	0.044363636	4057
102	4058	Convolvulus sabatius	x	6	306	3	1	20	0	400	0	64.91632653	22	63.91530612	21.9744898	64.81530612	-0.097612245	4058
103	4059	Convolvulus sabatius	x	6	306	3	1	25	0	625	0	65.114	22	63.942	21.946	64.842	-0.26586	4059
104	4060	Convolvulus sabatius	x	6	306	3	1	30	0	900	0	65.113	22	64.045	21.966	64.945	-0.15094	4060
105	4143	Convolvulus sabatius	x	10	310	0	2	-30	0	900	0	44.16363636	22	44.67171717	21.9989899	44.27171717	0.078080808	4143
106	4144	Convolvulus sabatius	x	10	310	0	2	-25	0	625	0	44.216	22	44.767	21.943	44.367	0.12087	4144
107	4145	Convolvulus sabatius	x	10	310	0	2	-20	0	400	0	44.303	21.996	44.886	21.907	44.486	0.15231	4145
108	4146	Convolvulus sabatius	x	10	310	0	2	-15	0	225	0	44.372	21.924	45.065	21.9	44.665	0.26196	4146
109	4147	Convolvulus sabatius	x	10	310	0	2	-10	0	100	0	44.403	21.903	45.202	21.9	44.802	0.36741	4147
110	4148	Convolvulus sabatius	x	10	310	0	2	-5	0	25	0	44.425	21.9	45.171	21.884	44.771	0.31435	4148
111	4149	Convolvulus sabatius	x	10	310	0	2	0	0	0	0	44.502	21.9	45.114	21.833	44.714	0.18071	4149
112	4150	Convolvulus sabatius	x	10	310	0	2	5	0	25	0	44.56464646	21.9	45.25151515	21.82727273	44.85151515	0.255232323	4150
113	4151	Convolvulus sabatius	x	10	310	0	2	10	0	100	0	44.73673469	21.93163265	45.40510204	21.86938776	45.00510204	0.236132653	4151
114	4152	Convolvulus sabatius	x	10	310	0	2	15	0	225	0	44.45959596	21.97272727	45.04646465	21.9	44.64646465	0.155727273	4152
115	4153	Convolvulus sabatius	x	10	310	0	2	20	0	400	0	44.44242424	21.92828283	44.91212121	21.8979798	44.51212121	0.038707071	4153
116	4154	Convolvulus sabatius	x	10	310	0	2	25	0	625	0	44.402	21.9	44.905	21.864	44.505	0.07213	4154
117	4155	Convolvulus sabatius	x	10	310	0	2	30	0	900	0	44.411	21.9	44.831	21.893	44.431	-0.01033	4155
118	4219	Convolvulus sabatius	x	10	310	1	2	-30	0	900	0	48.325	21.9	48.977	21.813	48.577	0.211	4219
119	4220	Convolvulus sabatius	x	10	310	1	2	-25	0	625	0	48.401	21.9	49.17	21.822	48.77	0.32741	4220
120	4221	Convolvulus sabatius	x	10	310	1	2	-20	0	400	0	48.54545455	21.8989899	49.42828283	21.81313131	49.02828283	0.44079798	4221
121	4222	Convolvulus sabatius	x	10	310	1	2	-15	0	225	0	48.62424242	21.8959596	49.68888889	21.8020202	49.28888889	0.621666667	4222
122	4223	Convolvulus sabatius	x	10	310	1	2	-10	0	100	0	48.65656566	21.89090909	49.92626263	21.8	49.52626263	0.826161616	4223
123	4224	Convolvulus sabatius	x	10	310	1	2	-5	0	25	0	48.67272727	21.87272727	50.24545455	21.8	49.84545455	1.128535354	4224
124	4225	Convolvulus sabatius	x	10	310	1	2	0	0	0	0	48.65	21.876	50.12	21.797	49.72	1.02602	4225
125	4226	Convolvulus sabatius	x	10	310	1	2	5	0	25	0	48.602	21.857	49.898	21.791	49.498	0.85271	4226
126	4227	Convolvulus sabatius	x	10	310	1	2	10	0	100	0	48.6	21.807	49.865	21.785	49.465	0.82184	4227
127	4228	Convolvulus sabatius	x	10	310	1	2	15	0	225	0	48.592	21.8	49.688	21.78	49.288	0.65301	4228
128	4229	Convolvulus sabatius	x	10	310	1	2	20	0	400	0	48.628	21.8	49.528	21.754	49.128	0.4576	4229
129	4230	Convolvulus sabatius	x	10	310	1	2	25	0	625	0	48.683	21.8	49.377	21.751	48.977	0.252	4230
130	4231	Convolvulus sabatius	x	10	310	1	2	30	0	900	0	48.699	21.797	49.357	21.74	48.957	0.216	4231
131	4295	Convolvulus sabatius	x	10	310	2	2	-30	0	900	0	47.2030303	21.5	47.92020202	21.47777778	47.52020202	0.278929293	4295
132	4296	Convolvulus sabatius	x	10	310	2	2	-25	0	625	0	47.195	21.5	47.928	21.452	47.528	0.29463	4296
133	4297	Convolvulus sabatius	x	10	310	2	2	-20	0	400	0	47.205	21.5	48.152	21.403	47.752	0.50802	4297
134	4298	Convolvulus sabatius	x	10	310	2	2	-15	0	225	0	47.194	21.5	48.198	21.407	47.798	0.56486	4298
135	4299	Convolvulus sabatius	x	10	310	2	2	-10	0	100	0	47.094	21.5	48.533	21.408	48.133	0.99911	4299
136	4300	Convolvulus sabatius	x	10	310	2	2	-5	0	25	0	47.111	21.498	48.499	21.4	48.099	0.94817	4300
137	4301	Convolvulus sabatius	x	10	310	2	2	0	0	0	0	47.126	21.489	48.621	21.4	48.221	1.05484	4301
138	4302	Convolvulus sabatius	x	10	310	2	2	5	0	25	0	47.208	21.498	48.564	21.401	48.164	0.91603	4302
139	4303	Convolvulus sabatius	x	10	310	2	2	10	0	100	0	47.32929293	21.47878788	48.74141414	21.4	48.34141414	0.971656566	4303
140	4304	Convolvulus sabatius	x	10	310	2	2	15	0	225	0	47.42525253	21.47272727	48.46161616	21.4	48.06161616	0.596363636	4304
141	4305	Convolvulus sabatius	x	10	310	2	2	20	0	400	0	47.48585859	21.4979798	48.29090909	21.4030303	47.89090909	0.365959596	4305
142	4306	Convolvulus sabatius	x	10	310	2	2	25	0	625	0	47.53333333	21.4969697	48.23232323	21.40707071	47.83232323	0.259949495	4306
143	4307	Convolvulus sabatius	x	10	310	2	2	30	0	900	0	47.595	21.496	48.216	21.407	47.816	0.18199	4307
144	4371	Convolvulus sabatius	x	10	310	3	2	-30	0	900	0	50.8	21.4	51.564	21.4	51.164	0.31638	4371
145	4372	Convolvulus sabatius	x	10	310	3	2	-25	0	625	0	50.885	21.4	51.708	21.4	51.308	0.375	4372
146	4373	Convolvulus sabatius	x	10	310	3	2	-20	0	400	0	50.946	21.4	51.914	21.384	51.514	0.51968	4373
147	4374	Convolvulus sabatius	x	10	310	3	2	-15	0	225	0	50.999	21.4	52.232	21.384	51.832	0.78378	4374
148	4375	Convolvulus sabatius	x	10	310	3	2	-10	0	100	0	51.001	21.4	52.651	21.395	52.181	1.19965	4375
149	4376	Convolvulus sabatius	x	10	310	3	2	-5	0	25	0	51.104	21.4	52.625	21.343	52.16	1.07085	4376
150	4377	Convolvulus sabatius	x	10	310	3	2	0	0	0	0	51.2	21.4	52.925	21.354	52.425	1.2741	4377
151	4378	Convolvulus sabatius	x	10	310	3	2	5	0	25	0	51.23030303	21.3989899	52.68686869	21.33434343	52.20606061	1.006212121	4378
152	4379	Convolvulus sabatius	x	10	310	3	2	10	0	100	0	51.32857143	21.39693878	52.55510204	21.33163265	52.1122449	0.7765	4379
153	4380	Convolvulus sabatius	x	10	310	3	2	15	0	225	0	51.3959596	21.3959596	52.3959596	21.33737374	51.9959596	0.550323232	4380
154	4381	Convolvulus sabatius	x	10	310	3	2	20	0	400	0	51.472	21.385	52.202	21.326	51.802	0.28096	4381
155	4382	Convolvulus sabatius	x	10	310	3	2	25	0	625	0	51.554	21.391	52.162	21.355	51.762	0.159	4382
156	4383	Convolvulus sabatius	x	10	310	3	2	30	0	900	0	51.592	21.394	52.224	21.347	51.824	0.18298	4383
157	4466	Convolvulus sabatius	x	14	314	0	3	-30	0	900	0	54.236	21.2	52.999	21.134	54.288	0.0197	4466
158	4467	Convolvulus sabatius	x	14	314	0	3	-25	0	625	0	54.08585859	21.2	52.92020202	21.12222222	54.14545455	0.067292929	4467
159	4468	Convolvulus sabatius	x	14	314	0	3	-20	0	400	0	53.96938776	21.2	52.89489796	21.12142857	54.11428571	0.150755102	4468
160	4469	Convolvulus sabatius	x	14	314	0	3	-15	0	225	0	53.97878788	21.2	52.93737374	21.10909091	54.17474747	0.19679798	4469
161	4470	Convolvulus sabatius	x	14	314	0	3	-10	0	100	0	53.91717172	21.2	52.97474747	21.10808081	54.24444444	0.307	4470
162	4471	Convolvulus sabatius	x	14	314	0	3	-5	0	25	0	53.828	21.2	52.925	21.143	54.16	0.33137	4471
163	4472	Convolvulus sabatius	x	14	314	0	3	0	0	0	0	53.887	21.2	52.96	21.132	54.219	0.318	4472
164	4473	Convolvulus sabatius	x	14	314	0	3	5	0	25	0	53.813	21.2	52.904	21.128	54.139	0.31892	4473
165	4474	Convolvulus sabatius	x	14	314	0	3	10	0	100	0	53.603	21.196	52.561	21.115	53.672	0.08177	4474
166	4475	Convolvulus sabatius	x	14	314	0	3	15	0	225	0	53.313	21.198	52.298	21.126	53.329	0.02907	4475
167	4476	Convolvulus sabatius	x	14	314	0	3	20	0	400	0	53.137	21.186	52.084	21.109	53.084	-0.07379	4476
168	4477	Convolvulus sabatius	x	14	314	0	3	25	0	625	0	53.07	21.198	51.974	21.118	52.937	-0.15017	4477
169	4478	Convolvulus sabatius	x	14	314	0	3	30	0	900	0	52.987	21.199	51.912	21.104	52.825	-0.14827	4478
170	4542	Convolvulus sabatius	x	14	314	1	3	-30	0	900	0	53.5	21.1	52.4989899	21.0969697	53.5989899	0.103727273	4542
171	4543	Convolvulus sabatius	x	14	314	1	3	-25	0	625	0	53.5959596	21.1	52.56868687	21.03939394	53.67474747	0.098959596	4543
172	4544	Convolvulus sabatius	x	14	314	1	3	-20	0	400	0	53.66363636	21.1	52.87474747	21.00505051	54.09494949	0.430080808	4544
173	4545	Convolvulus sabatius	x	14	314	1	3	-15	0	225	0	53.693	21.1	53.24	21.027	54.559	0.87687	4545
174	4546	Convolvulus sabatius	x	14	314	1	3	-10	0	100	0	53.746	21.1	53.54	21.023	54.951	1.21481	4546
175	4547	Convolvulus sabatius	x	14	314	1	3	-5	0	25	0	53.849	21.1	53.838	21.001	55.346	1.50021	4547
176	4548	Convolvulus sabatius	x	14	314	1	3	0	0	0	0	53.953	21.1	54.352	21	56.039	2.06614	4548
177	4549	Convolvulus sabatius	x	14	314	1	3	5	0	25	0	53.947	21.1	54.059	21.003	55.65	1.69013	4549
178	4550	Convolvulus sabatius	x	14	314	1	3	10	0	100	0	53.895	21.1	53.513	21.04	54.915	1.03074	4550
179	4551	Convolvulus sabatius	x	14	314	1	3	15	0	225	0	53.89	21.1	53.058	21.059	54.352	0.44244	4551
180	4552	Convolvulus sabatius	x	14	314	1	3	20	0	400	0	53.952	21.1	52.859	21.03	54.067	0.12121	4552
181	4553	Convolvulus sabatius	x	14	314	1	3	25	0	625	0	53.998	21.1	52.803	21.004	54.003	0.00194	4553
182	4554	Convolvulus sabatius	x	14	314	1	3	30	0	900	0	54.01313131	21.1	52.81313131	21.01212121	54.01313131	7.07E-05	4554
183	4618	Convolvulus sabatius	x	14	314	2	3	-30	0	900	0	53.10606061	21.00606061	52.10505051	21	53.10505051	-0.015494949	4618
184	4619	Convolvulus sabatius	x	14	314	2	3	-25	0	625	0	53.10707071	21.00909091	52.17070707	21	53.17070707	0.068848485	4619
185	4620	Convolvulus sabatius	x	14	314	2	3	-20	0	400	0	53.0969697	21.01010101	52.18383838	20.9959596	53.18383838	0.096030303	4620
186	4621	Convolvulus sabatius	x	14	314	2	3	-15	0	225	0	53.10102041	21.00306122	52.31020408	20.99489796	53.33265306	0.257132653	4621
187	4622	Convolvulus sabatius	x	14	314	2	3	-10	0	100	0	53.099	21.002	52.407	20.979	53.484	0.38506	4622
188	4623	Convolvulus sabatius	x	14	314	2	3	-5	0	25	0	53.076	21.002	52.646	20.989	53.793	0.71965	4623
189	4624	Convolvulus sabatius	x	14	314	2	3	0	0	0	0	53.084	21.001	52.748	20.988	53.932	0.84453	4624
190	4625	Convolvulus sabatius	x	14	314	2	3	5	0	25	0	53.098	21	52.835	20.944	54.054	0.94391	4625
191	4626	Convolvulus sabatius	x	14	314	2	3	10	0	100	0	53.065	21.001	52.816	20.937	54.023	0.95216	4626
192	4627	Convolvulus sabatius	x	14	314	2	3	15	0	225	0	53.013	21	52.409	20.929	53.483	0.47377	4627
193	4628	Convolvulus sabatius	x	14	314	2	3	20	0	400	0	52.993	21	52.194	20.936	53.197	0.21343	4628
194	4629	Convolvulus sabatius	x	14	314	2	3	25	0	625	0	52.934	21.001	52.053	20.988	53.052	0.08889	4629
195	4630	Convolvulus sabatius	x	14	314	2	3	30	0	900	0	52.898	21	51.938	21	52.876	-0.02522	4630
196	4694	Convolvulus sabatius	x	14	314	3	3	-30	0	900	0	58.11212121	21.01212121	56.24545455	21	58.49393939	0.374939394	4694
197	4695	Convolvulus sabatius	x	14	314	3	3	-25	0	625	0	58.34387755	21.04489796	56.4255102	21	58.7255102	0.37755102	4695
198	4696	Convolvulus sabatius	x	14	314	3	3	-20	0	400	0	58.61	21.039	56.663	21	59.013	0.42109	4696
199	4697	Convolvulus sabatius	x	14	314	3	3	-15	0	225	0	58.915	21.03	56.92	21	59.358	0.451	4697
200	4698	Convolvulus sabatius	x	14	314	3	3	-10	0	100	0	59.153	21.018	57.123	21	59.623	0.47783	4698
201	4699	Convolvulus sabatius	x	14	314	3	3	-5	0	25	0	59.347	21.021	57.4	21	59.995	0.64481	4699
202	4700	Convolvulus sabatius	x	14	314	3	3	0	0	0	0	59.47474747	21.07777778	57.65858586	21	60.35050505	0.853909091	4700
203	4701	Convolvulus sabatius	x	14	314	3	3	5	0	25	0	59.617	21.098	58.542	21	61.492	1.8631	4701
204	4702	Convolvulus sabatius	x	14	314	3	3	10	0	100	0	59.876	21.098	58.639	20.991	61.63	1.73061	4702
205	4703	Convolvulus sabatius	x	14	314	3	3	15	0	225	0	60.184	21.09	58.27	20.999	61.137	0.94167	4703
206	4704	Convolvulus sabatius	x	14	314	3	3	20	0	400	0	60.45959596	21.08282828	58.15555556	21	60.95555556	0.516626263	4704
207	4705	Convolvulus sabatius	x	14	314	3	3	25	0	625	0	60.715	21.066	58.194	21	60.994	0.3112	4705
208	4706	Convolvulus sabatius	x	14	314	3	3	30	0	900	0	61.00909091	21.03535354	58.2969697	21	61.17777778	0.151777778	4706
209	19990	Convolvulus sabatius	x	1	3001	0	0	-30	0	900	0	35.317	22.779	34.612	22.74	35.212	-0.07535	19990
210	19991	Convolvulus sabatius	x	1	3001	0	0	-25	0	625	0	35.106	22.734	34.409	22.695	35.028	-0.04809	19991
211	19992	Convolvulus sabatius	x	1	3001	0	0	-20	0	400	0	34.779	22.728	34.151	22.691	34.851	0.04505	19992
212	19993	Convolvulus sabatius	x	1	3001	0	0	-15	0	225	0	34.53232323	22.71616162	33.93737374	22.69292929	34.63737374	0.097878788	19993
213	19994	Convolvulus sabatius	x	1	3001	0	0	-10	0	100	0	34.34242424	22.72626263	33.82222222	22.6979798	34.52222222	0.18340404	19994
214	19995	Convolvulus sabatius	x	1	3001	0	0	-5	0	25	0	34.10606061	22.73030303	33.55050505	22.6989899	34.26060606	0.173292929	19995
215	19996	Convolvulus sabatius	x	1	3001	0	0	0	0	0	0	33.97777778	22.71919192	33.32323232	22.7	34.07575758	0.095575758	19996
216	19997	Convolvulus sabatius	x	1	3001	0	0	5	0	25	0	33.776	22.749	33.174	22.7	33.974	0.1623	19997
217	19998	Convolvulus sabatius	x	1	3001	0	0	10	0	100	0	33.714	22.747	33.022	22.7	33.822	0.08609	19998
218	19999	Convolvulus sabatius	x	1	3001	0	0	15	0	225	0	33.661	22.741	32.907	22.7	33.707	0.03519	19999
219	20000	Convolvulus sabatius	x	1	3001	0	0	20	0	400	0	33.626	22.734	32.87	22.701	33.67	0.03669	20000
220	20001	Convolvulus sabatius	x	1	3001	0	0	25	0	625	0	33.669	22.732	32.805	22.7	33.605	-0.06545	20001
221	20002	Convolvulus sabatius	x	1	3001	0	0	30	0	900	0	33.732	22.762	32.826	22.719	33.626	-0.10934	20002
222	20066	Convolvulus sabatius	x	1	3001	1	0	-30	0	900	0	31.91919192	23.14848485	30.98383838	23.1	31.98383838	0.033262626	20066
223	20067	Convolvulus sabatius	x	1	3001	1	0	-25	0	625	0	31.89393939	23.17474747	30.99292929	23.09090909	31.99292929	0.06669697	20067
224	20068	Convolvulus sabatius	x	1	3001	1	0	-20	0	400	0	31.67474747	23.18686869	30.82020202	23.09393939	31.82020202	0.129575758	20068
225	20069	Convolvulus sabatius	x	1	3001	1	0	-15	0	225	0	31.443	23.182	30.591	23.095	31.591	0.1535	20069
226	20070	Convolvulus sabatius	x	1	3001	1	0	-10	0	100	0	31.192	23.171	30.356	23.095	31.358	0.19148	20070
227	20071	Convolvulus sabatius	x	1	3001	1	0	-5	0	25	0	31.13232323	23.16262626	30.52222222	23.1	31.52222222	0.401959596	20071
228	20072	Convolvulus sabatius	x	1	3001	1	0	0	0	0	0	31.247	23.195	30.535	23.1	31.535	0.29877	20072
229	20073	Convolvulus sabatius	x	1	3001	1	0	5	0	25	0	31.28	23.197	30.936	23.1	31.936	0.6293	20073
230	20074	Convolvulus sabatius	x	1	3001	1	0	10	0	100	0	31.437	23.191	31.051	23.1	32.046	0.57641	20074
231	20075	Convolvulus sabatius	x	1	3001	1	0	15	0	225	0	31.522	23.199	30.886	23.101	31.886	0.34207	20075
232	20076	Convolvulus sabatius	x	1	3001	1	0	20	0	400	0	31.325	23.2	30.52	23.113	31.52	0.20712	20076
233	20077	Convolvulus sabatius	x	1	3001	1	0	25	0	625	0	31.225	23.2	30.271	23.15	31.288	0.08132	20077
234	20078	Convolvulus sabatius	x	1	3001	1	0	30	0	900	0	31.13232323	23.2	30.14242424	23.16464646	31.19191919	0.057393939	20078
235	20142	Convolvulus sabatius	x	1	3001	2	0	-30	0	900	0	32.111	23.299	31.153	23.2	32.101	-0.00478	20142
236	20143	Convolvulus sabatius	x	1	3001	2	0	-25	0	625	0	32.114	23.3	31.262	23.2	32.162	0.0908	20143
237	20144	Convolvulus sabatius	x	1	3001	2	0	-20	0	400	0	32.131	23.3	31.285	23.192	32.185	0.09451	20144
238	20145	Convolvulus sabatius	x	1	3001	2	0	-15	0	225	0	32.135	23.3	31.308	23.2	32.208	0.11132	20145
239	20146	Convolvulus sabatius	x	1	3001	2	0	-10	0	100	0	32.058	23.3	31.355	23.2	32.255	0.23112	20146
240	20147	Convolvulus sabatius	x	1	3001	2	0	-5	0	25	0	32.017	23.3	31.43	23.2	32.33	0.34019	20147
241	20148	Convolvulus sabatius	x	1	3001	2	0	0	0	0	0	32.016	23.3	31.374	23.2	32.274	0.29039	20148
242	20149	Convolvulus sabatius	x	1	3001	2	0	5	0	25	0	31.97777778	23.2989899	31.61313131	23.2	32.51313131	0.545424242	20149
243	20150	Convolvulus sabatius	x	1	3001	2	0	10	0	100	0	31.911	23.3	31.898	23.2	32.798	0.87029	20150
244	20151	Convolvulus sabatius	x	1	3001	2	0	15	0	225	0	31.82424242	23.3	31.92424242	23.2	32.82424242	0.980888889	20151
245	20152	Convolvulus sabatius	x	1	3001	2	0	20	0	400	0	31.79494949	23.3	31.4040404	23.2	32.3040404	0.538616162	20152
246	20153	Convolvulus sabatius	x	1	3001	2	0	25	0	625	0	31.76969697	23.3	30.92929293	23.2	31.92929293	0.133636364	20153
247	20154	Convolvulus sabatius	x	1	3001	2	0	30	0	900	0	31.72525253	23.3	30.76767677	23.2	31.76767677	0.031333333	20154
248	20218	Convolvulus sabatius	x	1	3001	3	0	-30	0	900	0	33.12	23.2	32.226	23.1	33.096	-0.04134	20218
249	20219	Convolvulus sabatius	x	1	3001	3	0	-25	0	625	0	33.125	23.2	32.316	23.095	33.118	0.03538	20219
250	20220	Convolvulus sabatius	x	1	3001	3	0	-20	0	400	0	33.07171717	23.1989899	32.33131313	23.08282828	33.13535354	0.102424242	20220
251	20221	Convolvulus sabatius	x	1	3001	3	0	-15	0	225	0	33.1010101	23.1989899	32.38484848	23.0979798	33.18484848	0.121464646	20221
252	20222	Convolvulus sabatius	x	1	3001	3	0	-10	0	100	0	33.03232323	23.2	32.41919192	23.1	33.21919192	0.221171717	20222
253	20223	Convolvulus sabatius	x	1	3001	3	0	-5	0	25	0	33.12222222	23.1979798	32.4969697	23.1	33.2969697	0.202020202	20223
254	20224	Convolvulus sabatius	x	1	3001	3	0	0	0	0	0	33.09191919	23.2	32.59393939	23.1	33.39393939	0.320353535	20224
255	20225	Convolvulus sabatius	x	1	3001	3	0	5	0	25	0	33.011	23.2	32.84	23.1	33.64	0.62434	20225
256	20226	Convolvulus sabatius	x	1	3001	3	0	10	0	100	0	33.036	23.187	33.318	23.098	34.09	1.03253	20226
257	20227	Convolvulus sabatius	x	1	3001	3	0	15	0	225	0	33.005	23.194	33.101	23.1	33.901	0.86691	20227
258	20228	Convolvulus sabatius	x	1	3001	3	0	20	0	400	0	33.0030303	23.1979798	32.54141414	23.1	33.34141414	0.361606061	20228
259	20229	Convolvulus sabatius	x	1	3001	3	0	25	0	625	0	33.007	23.198	32.235	23.1	33.099	0.07983	20229
260	20230	Convolvulus sabatius	x	1	3001	3	0	30	0	900	0	33.04	23.199	32.17	23.1	33.067	-0.0123	20230
261	22118	Convolvulus sabatius	x	29	3029	0	0	-30	0	900	0	48.089	24.792	48.163	24.669	47.863	-0.2481	22118
262	22119	Convolvulus sabatius	x	29	3029	0	0	-25	0	625	0	48.008	24.705	48.193	24.598	47.893	-0.1281	22119
263	22120	Convolvulus sabatius	x	29	3029	0	0	-20	0	400	0	47.984	24.7	48.156	24.559	47.855	-0.15221	22120
264	22121	Convolvulus sabatius	x	29	3029	0	0	-15	0	225	0	47.8959596	24.6989899	48.01010101	24.50606061	47.62121212	-0.254727273	22121
265	22122	Convolvulus sabatius	x	29	3029	0	0	-10	0	100	0	47.82222222	24.67979798	48.0020202	24.5	47.60909091	-0.191575758	22122
266	22123	Convolvulus sabatius	x	29	3029	0	0	-5	0	25	0	47.7989899	24.65656566	47.94141414	24.5	47.54141414	-0.247737374	22123
267	22124	Convolvulus sabatius	x	29	3029	0	0	0	0	0	0	47.789	24.681	47.941	24.5	47.541	-0.23829	22124
268	22125	Convolvulus sabatius	x	29	3029	0	0	5	0	25	0	47.778	24.682	47.917	24.5	47.517	-0.25873	22125
269	22126	Convolvulus sabatius	x	29	3029	0	0	10	0	100	0	47.762	24.657	47.899	24.5	47.499	-0.26631	22126
270	22127	Convolvulus sabatius	x	29	3029	0	0	15	0	225	0	47.746	24.69	47.878	24.541	47.481	-0.27782	22127
271	22128	Convolvulus sabatius	x	29	3029	0	0	20	0	400	0	47.784	24.684	47.853	24.524	47.453	-0.34857	22128
272	22129	Convolvulus sabatius	x	29	3029	0	0	25	0	625	0	47.792	24.655	47.86	24.532	47.46	-0.3474	22129
273	22130	Convolvulus sabatius	x	29	3029	0	0	30	0	900	0	47.816	24.678	47.861	24.548	47.461	-0.37009	22130
274	22194	Convolvulus sabatius	x	29	3029	1	0	-30	0	900	0	55.593	24.9	54.59	24.733	56.265	0.6589	22194
275	22195	Convolvulus sabatius	x	29	3029	1	0	-25	0	625	0	55.504	24.9	54.696	24.7	56.396	0.88676	22195
276	22196	Convolvulus sabatius	x	29	3029	1	0	-20	0	400	0	55.486	24.9	54.7	24.7	56.4	0.91	22196
277	22197	Convolvulus sabatius	x	29	3029	1	0	-15	0	225	0	55.452	24.899	54.696	24.7	56.396	0.93876	22197
278	22198	Convolvulus sabatius	x	29	3029	1	0	-10	0	100	0	55.533	24.899	54.769	24.7	56.469	0.95339	22198
279	22199	Convolvulus sabatius	x	29	3029	1	0	-5	0	25	0	55.48061224	24.9	54.76122449	24.70714286	56.46530612	0.995591837	22199
280	22200	Convolvulus sabatius	x	29	3029	1	0	0	0	0	0	55.39191919	24.9	54.74444444	24.74444444	56.45050505	1.06230303	22200
281	22201	Convolvulus sabatius	x	29	3029	1	0	5	0	25	0	55.25454545	24.8989899	54.68989899	24.76060606	56.39090909	1.128222222	22201
282	22202	Convolvulus sabatius	x	29	3029	1	0	10	0	100	0	55.186	24.9	54.531	24.788	56.162	0.98861	22202
283	22203	Convolvulus sabatius	x	29	3029	1	0	15	0	225	0	55.162	24.9	54.351	24.8	55.951	0.77681	22203
284	22204	Convolvulus sabatius	x	29	3029	1	0	20	0	400	0	55.047	24.901	54.261	24.8	55.822	0.77391	22204
285	22205	Convolvulus sabatius	x	29	3029	1	0	25	0	625	0	55.285	24.903	54.324	24.8	55.914	0.61844	22205
286	22206	Convolvulus sabatius	x	29	3029	1	0	30	0	900	0	55.639	24.901	54.578	24.8	56.236	0.59718	22206
287	22270	Convolvulus sabatius	x	29	3029	2	0	-30	0	900	0	62.595	24.899	59.367	24.742	62.479	-0.09135	22270
288	22271	Convolvulus sabatius	x	29	3029	2	0	-25	0	625	0	62.614	24.9	59.505	24.7	62.705	0.06955	22271
289	22272	Convolvulus sabatius	x	29	3029	2	0	-20	0	400	0	62.55555556	24.9	59.52626263	24.7	62.72626263	0.155848485	22272
290	22273	Convolvulus sabatius	x	29	3029	2	0	-15	0	225	0	62.53636364	24.9010101	59.59191919	24.7	62.79191919	0.261050505	22273
291	22274	Convolvulus sabatius	x	29	3029	2	0	-10	0	100	0	62.63131313	24.9	59.58787879	24.7020202	62.78787879	0.160808081	22274
292	22275	Convolvulus sabatius	x	29	3029	2	0	-5	0	25	0	62.58585859	24.9	59.6030303	24.7040404	62.8030303	0.226111111	22275
293	22276	Convolvulus sabatius	x	29	3029	2	0	0	0	0	0	62.633	24.9	59.777	24.704	63.046	0.40687	22276
294	22277	Convolvulus sabatius	x	29	3029	2	0	5	0	25	0	62.665	24.9	59.983	24.705	63.302	0.64471	22277
295	22278	Convolvulus sabatius	x	29	3029	2	0	10	0	100	0	62.813	24.9	59.995	24.72	63.311	0.51245	22278
296	22279	Convolvulus sabatius	x	29	3029	2	0	15	0	225	0	62.866	24.9	59.793	24.779	63.065	0.19483	22279
297	22280	Convolvulus sabatius	x	29	3029	2	0	20	0	400	0	62.843	24.9	59.636	24.778	62.836	0.01216	22280
298	22281	Convolvulus sabatius	x	29	3029	2	0	25	0	625	0	62.98383838	24.9	59.60606061	24.78181818	62.80606061	-0.16789899	22281
299	22282	Convolvulus sabatius	x	29	3029	2	0	30	0	900	0	63.03	24.9	59.637	24.777	62.837	-0.17353	22282
300	22346	Convolvulus sabatius	x	29	3029	3	0	-30	0	900	0	62.064	24.8	59.029	24.661	62.073	-0.00301	22346
301	22347	Convolvulus sabatius	x	29	3029	3	0	-25	0	625	0	62.072	24.8	59.158	24.604	62.258	0.15798	22347
302	22348	Convolvulus sabatius	x	29	3029	3	0	-20	0	400	0	62.097	24.8	59.242	24.6	62.342	0.24302	22348
303	22349	Convolvulus sabatius	x	29	3029	3	0	-15	0	225	0	62.259	24.8	59.398	24.6	62.5	0.28536	22349
304	22350	Convolvulus sabatius	x	29	3029	3	0	-10	0	100	0	62.352	24.8	59.538	24.599	62.738	0.37478	22350
305	22351	Convolvulus sabatius	x	29	3029	3	0	-5	0	25	0	62.475	24.8	59.6	24.6	62.8	0.333	22351
306	22352	Convolvulus sabatius	x	29	3029	3	0	0	0	0	0	62.485	24.8	59.705	24.6	62.931	0.46055	22352
307	22353	Convolvulus sabatius	x	29	3029	3	0	5	0	25	0	62.63030303	24.7959596	60.06262626	24.6	63.41717172	0.783737374	22353
308	22354	Convolvulus sabatius	x	29	3029	3	0	10	0	100	0	62.67319588	24.7742268	59.99278351	24.6	63.31030928	0.649350515	22354
309	22355	Convolvulus sabatius	x	29	3029	3	0	15	0	225	0	62.72121212	24.7969697	59.69393939	24.6	62.9	0.209848485	22355
310	22356	Convolvulus sabatius	x	29	3029	3	0	20	0	400	0	62.71313131	24.7969697	59.56767677	24.6010101	62.76767677	0.052525253	22356
311	22357	Convolvulus sabatius	x	29	3029	3	0	25	0	625	0	62.74949495	24.7979798	59.58686869	24.6	62.78686869	0.04130303	22357
312	22358	Convolvulus sabatius	x	29	3029	3	0	30	0	900	0	62.813	24.785	59.579	24.6	62.779	-0.03251	22358
313	3529	Convolvulus sabatius	z	2	302	0	1	0	5	0	25	58.816	21.2	58.796	21.163	58.996	0.20834	3529
314	3530	Convolvulus sabatius	z	2	302	0	1	0	10	0	100	58.8010101	21.2	58.88383838	21.18585859	59.08383838	0.322727273	3530
315	3531	Convolvulus sabatius	z	2	302	0	1	0	15	0	225	58.87979798	21.2	58.88484848	21.18484848	59.08484848	0.245080808	3531
316	3532	Convolvulus sabatius	z	2	302	0	1	0	20	0	400	58.90808081	21.2	58.89292929	21.17676768	59.09393939	0.225939394	3532
317	3533	Convolvulus sabatius	z	2	302	0	1	0	25	0	625	58.9989899	21.2	58.96262626	21.18484848	59.22626263	0.214414141	3533
318	3534	Convolvulus sabatius	z	2	302	0	1	0	30	0	900	59.06262626	21.2	59.02424242	21.17777778	59.32121212	0.221010101	3534
319	3605	Convolvulus sabatius	z	2	302	1	1	0	5	0	25	56.49387755	21.1	57.07653061	21.09897959	57.07653061	0.570367347	3605
320	3606	Convolvulus sabatius	z	2	302	1	1	0	10	0	100	56.391	21.1	56.66	21.066	56.56	0.1984	3606
321	3607	Convolvulus sabatius	z	2	302	1	1	0	15	0	225	56.184	21.1	56.392	21.07	56.292	0.09988	3607
322	3608	Convolvulus sabatius	z	2	302	1	1	0	20	0	400	55.906	21.1	56.111	21.028	55.993	0.05754	3608
323	3609	Convolvulus sabatius	z	2	302	1	1	0	25	0	625	55.603	21.1	55.839	21.048	55.639	0.05046	3609
324	3610	Convolvulus sabatius	z	2	302	1	1	0	30	0	900	55.295	21.1	55.513	21.027	55.313	-0.01318	3610
325	3681	Convolvulus sabatius	z	2	302	2	1	0	5	0	25	53.142	21.002	54.108	21	53.708	0.53812	3681
326	3682	Convolvulus sabatius	z	2	302	2	1	0	10	0	100	53.213	21.004	53.862	21	53.364	0.18668	3682
327	3683	Convolvulus sabatius	z	2	302	2	1	0	15	0	225	53.302	21.003	53.835	20.998	53.335	0.0669	3683
328	3684	Convolvulus sabatius	z	2	302	2	1	0	20	0	400	53.35959596	21.0030303	53.9	21	53.4	0.08340404	3684
329	3685	Convolvulus sabatius	z	2	302	2	1	0	25	0	625	53.40808081	21.00505051	53.97575758	21	53.55151515	0.121282828	3685
330	3686	Convolvulus sabatius	z	2	302	2	1	0	30	0	900	53.49897959	21.00102041	54.01428571	20.99897959	53.61326531	0.074306122	3686
331	3757	Convolvulus sabatius	z	2	302	3	1	0	5	0	25	53.84444444	20.9989899	54.62222222	20.91919192	54.26262626	0.421888889	3757
332	3758	Convolvulus sabatius	z	2	302	3	1	0	10	0	100	53.97171717	20.98181818	54.48989899	20.9040404	54.09090909	0.143767677	3758
333	3759	Convolvulus sabatius	z	2	302	3	1	0	15	0	225	54.046	20.961	54.52	20.901	54.12	0.1038	3759
334	3760	Convolvulus sabatius	z	2	302	3	1	0	20	0	400	54.183	20.991	54.599	20.9	54.199	0.05686	3760
335	3761	Convolvulus sabatius	z	2	302	3	1	0	25	0	625	54.25	20.979	54.687	20.9	54.374	0.09018	3761
336	3762	Convolvulus sabatius	z	2	302	3	1	0	30	0	900	54.332	20.995	54.783	20.902	54.483	0.11762	3762
337	3833	Convolvulus sabatius	z	6	306	0	1	0	5	0	25	50.451	21.312	51.036	21.3	50.536	0.09896	3833
338	3834	Convolvulus sabatius	z	6	306	0	1	0	10	0	100	50.195	21.377	50.708	21.303	50.208	-0.00821	3834
339	3835	Convolvulus sabatius	z	6	306	0	1	0	15	0	225	49.977	21.4	50.461	21.339	49.909	-0.06377	3835
340	3836	Convolvulus sabatius	z	6	306	0	1	0	20	0	400	49.725	21.4	50.237	21.336	49.637	-0.05993	3836
341	3837	Convolvulus sabatius	z	6	306	0	1	0	25	0	625	49.56	21.4	50.11	21.369	49.51	-0.0359	3837
342	3838	Convolvulus sabatius	z	6	306	0	1	0	30	0	900	49.386	21.4	49.976	21.4	49.376	-0.01039	3838
343	3909	Convolvulus sabatius	z	6	306	1	1	0	5	0	25	50.201	21.785	51.165	21.711	50.665	0.49215	3909
344	3910	Convolvulus sabatius	z	6	306	1	1	0	10	0	100	50.212	21.799	50.908	21.746	50.408	0.19601	3910
345	3911	Convolvulus sabatius	z	6	306	1	1	0	15	0	225	50.281	21.8	50.853	21.746	50.353	0.06634	3911
346	3912	Convolvulus sabatius	z	6	306	1	1	0	20	0	400	50.3	21.8	50.895	21.709	50.395	0.09357	3912
347	3913	Convolvulus sabatius	z	6	306	1	1	0	25	0	625	50.31515152	21.8010101	50.92020202	21.72020202	50.42020202	0.106272727	3913
348	3914	Convolvulus sabatius	z	6	306	1	1	0	30	0	900	50.31818182	21.8	50.95050505	21.72424242	50.45050505	0.136878788	3914
349	3985	Convolvulus sabatius	z	6	306	2	1	0	5	0	25	54.62	21.87	55.444	21.8	55.444	0.81368	3985
350	3986	Convolvulus sabatius	z	6	306	2	1	0	10	0	100	54.786	21.884	55.302	21.8	55.302	0.49022	3986
351	3987	Convolvulus sabatius	z	6	306	2	1	0	15	0	225	54.994	21.875	55.448	21.8	55.448	0.44428	3987
352	3988	Convolvulus sabatius	z	6	306	2	1	0	20	0	400	55.182	21.87	55.612	21.8	55.612	0.43734	3988
353	3989	Convolvulus sabatius	z	6	306	2	1	0	25	0	625	55.326	21.864	55.755	21.8	55.755	0.45205	3989
354	3990	Convolvulus sabatius	z	6	306	2	1	0	30	0	900	55.50606061	21.87878788	55.8959596	21.8	55.8959596	0.428454545	3990
355	4061	Convolvulus sabatius	z	6	306	3	1	0	5	0	25	65.16666667	22	64.48282828	21.97676768	65.47373737	0.280363636	4061
356	4062	Convolvulus sabatius	z	6	306	3	1	0	10	0	100	65.193	22.001	64.247	21.964	65.147	-0.00683	4062
357	4063	Convolvulus sabatius	z	6	306	3	1	0	15	0	225	65.353	22.001	64.287	21.93	65.202	-0.12258	4063
358	4064	Convolvulus sabatius	z	6	306	3	1	0	20	0	400	65.572	22	64.4	21.936	65.38	-0.2168	4064
359	4065	Convolvulus sabatius	z	6	306	3	1	0	25	0	625	65.598	22	64.471	21.94	65.471	-0.16419	4065
360	4066	Convolvulus sabatius	z	6	306	3	1	0	30	0	900	65.674	22	64.6	21.926	65.6	-0.097	4066
361	4156	Convolvulus sabatius	z	10	310	0	2	0	5	0	25	44.34848485	21.9	44.81111111	21.87979798	44.41111111	0.03240404	4156
362	4157	Convolvulus sabatius	z	10	310	0	2	0	10	0	100	44.331	21.94	44.753	21.898	44.353	-0.008	4157
363	4158	Convolvulus sabatius	z	10	310	0	2	0	15	0	225	44.197	21.981	44.651	21.9	44.251	0.024	4158
364	4159	Convolvulus sabatius	z	10	310	0	2	0	20	0	400	44.217	22	44.6	21.9	44.2	-0.047	4159
365	4160	Convolvulus sabatius	z	10	310	0	2	0	25	0	625	44.205	22	44.63	21.906	44.23	-0.005	4160
366	4161	Convolvulus sabatius	z	10	310	0	2	0	30	0	900	44.245	22	44.642	21.959	44.242	-0.033	4161
367	4232	Convolvulus sabatius	z	10	310	1	2	0	5	0	25	48.714	21.8	49.498	21.704	49.098	0.34185	4232
368	4233	Convolvulus sabatius	z	10	310	1	2	0	10	0	100	48.785	21.798	49.411	21.7	49.011	0.184	4233
369	4234	Convolvulus sabatius	z	10	310	1	2	0	15	0	225	48.77979798	21.77676768	49.3979798	21.7	48.9979798	0.176181818	4234
370	4235	Convolvulus sabatius	z	10	310	1	2	0	20	0	400	48.79191919	21.78585859	49.43030303	21.7	49.03030303	0.196383838	4235
371	4236	Convolvulus sabatius	z	10	310	1	2	0	25	0	625	48.81717172	21.72525253	49.48383838	21.7	49.08383838	0.224656566	4236
372	4237	Convolvulus sabatius	z	10	310	1	2	0	30	0	900	48.86161616	21.72323232	49.5	21.7	49.1	0.196383838	4237
373	4308	Convolvulus sabatius	z	10	310	2	2	0	5	0	25	47.63333333	21.4979798	48.68383838	21.4010101	48.28383838	0.610272727	4308
374	4309	Convolvulus sabatius	z	10	310	2	2	0	10	0	100	47.77373737	21.4959596	48.51313131	21.4	48.11313131	0.299393939	4309
375	4310	Convolvulus sabatius	z	10	310	2	2	0	15	0	225	47.793	21.483	48.499	21.4	48.099	0.266	4310
376	4311	Convolvulus sabatius	z	10	310	2	2	0	20	0	400	47.843	21.452	48.504	21.4	48.104	0.221	4311
377	4312	Convolvulus sabatius	z	10	310	2	2	0	25	0	625	47.892	21.434	48.553	21.4	48.153	0.221	4312
378	4313	Convolvulus sabatius	z	10	310	2	2	0	30	0	900	47.977	21.452	48.601	21.4	48.201	0.184	4313
379	4384	Convolvulus sabatius	z	10	310	3	2	0	5	0	25	51.65306122	21.3877551	52.64387755	21.30816327	52.17040816	0.540683673	4384
380	4385	Convolvulus sabatius	z	10	310	3	2	0	10	0	100	51.694	21.4	52.419	21.307	52.017	0.27505	4385
381	4386	Convolvulus sabatius	z	10	310	3	2	0	15	0	225	51.682	21.398	52.363	21.336	51.963	0.23146	4386
382	4387	Convolvulus sabatius	z	10	310	3	2	0	20	0	400	51.75454545	21.39393939	52.37777778	21.3020202	51.97777778	0.173474747	4387
383	4388	Convolvulus sabatius	z	10	310	3	2	0	25	0	625	51.79090909	21.39090909	52.4040404	21.31414141	52.0040404	0.163222222	4388
384	4389	Convolvulus sabatius	z	10	310	3	2	0	30	0	900	51.791	21.392	52.416	21.316	52.016	0.175	4389
385	4479	Convolvulus sabatius	z	14	314	0	3	0	5	0	25	52.91	21.18	52.072	21.106	53.072	0.1376	4479
386	4480	Convolvulus sabatius	z	14	314	0	3	0	10	0	100	52.787	21.172	51.84	21.102	52.756	-0.04184	4480
387	4481	Convolvulus sabatius	z	14	314	0	3	0	15	0	225	52.701	21.196	51.686	21.105	52.569	-0.15637	4481
388	4482	Convolvulus sabatius	z	14	314	0	3	0	20	0	400	52.553	21.19	51.61	21.101	52.423	-0.10787	4482
389	4483	Convolvulus sabatius	z	14	314	0	3	0	25	0	625	52.51616162	21.15353535	51.59090909	21.1	52.39090909	-0.095979798	4483
390	4484	Convolvulus sabatius	z	14	314	0	3	0	30	0	900	52.50707071	21.16565657	51.5040404	21.1010101	52.3040404	-0.199818182	4484
391	4555	Convolvulus sabatius	z	14	314	1	3	0	5	0	25	54.011	21.1	53.524	21.006	54.932	0.92898	4555
392	4556	Convolvulus sabatius	z	14	314	1	3	0	10	0	100	54.012	21.099	52.957	21	54.201	0.1891	4556
393	4557	Convolvulus sabatius	z	14	314	1	3	0	15	0	225	54	21.1	52.806	21.005	54.006	0.00386	4557
394	4558	Convolvulus sabatius	z	14	314	1	3	0	20	0	400	54.0010101	21.1	52.80606061	21.00505051	54.00606061	0.002929293	4558
395	4559	Convolvulus sabatius	z	14	314	1	3	0	25	0	625	54.04040404	21.1	52.84545455	21.0020202	54.04545455	0.015141414	4559
396	4560	Convolvulus sabatius	z	14	314	1	3	0	30	0	900	54.09090909	21.1	52.88383838	21.0010101	54.08484848	0.014909091	4560
397	4631	Convolvulus sabatius	z	14	314	2	3	0	5	0	25	52.89292929	21	52.11515152	20.93636364	53.11414141	0.210777778	4631
398	4632	Convolvulus sabatius	z	14	314	2	3	0	10	0	100	52.86	20.999	51.971	20.929	52.928	0.05587	4632
399	4633	Convolvulus sabatius	z	14	314	2	3	0	15	0	225	52.901	21	51.923	20.923	52.846	-0.04787	4633
400	4634	Convolvulus sabatius	z	14	314	2	3	0	20	0	400	52.89693878	21	51.95102041	20.95102041	52.90204082	-0.007102041	4634
401	4635	Convolvulus sabatius	z	14	314	2	3	0	25	0	625	52.89292929	21.0010101	51.98989899	20.9959596	52.97979798	0.047838384	4635
402	4636	Convolvulus sabatius	z	14	314	2	3	0	30	0	900	52.97272727	21	52.03333333	20.98686869	53.02626263	0.024535354	4636
403	4707	Convolvulus sabatius	z	14	314	3	3	0	5	0	25	61.277	21.044	58.507	21	61.418	0.15721	4707
404	4708	Convolvulus sabatius	z	14	314	3	3	0	10	0	100	61.532	21.071	58.645	21	61.638	0.08243	4708
405	4709	Convolvulus sabatius	z	14	314	3	3	0	15	0	225	61.89292929	21.05555556	58.89191919	21	61.92020202	0.04320202	4709
406	4710	Convolvulus sabatius	z	14	314	3	3	0	20	0	400	62.16464646	21.07272727	59.02626263	21	62.12222222	-0.053505051	4710
407	4711	Convolvulus sabatius	z	14	314	3	3	0	25	0	625	62.34343434	21.1	59.12929293	21	62.22929293	-0.098060606	4711
408	4712	Convolvulus sabatius	z	14	314	3	3	0	30	0	900	62.58888889	21.0969697	59.21111111	21	62.32727273	-0.236494949	4712
409	20003	Convolvulus sabatius	z	1	3001	0	0	0	5	0	25	33.773	22.798	32.96	22.744	33.76	-0.02902	20003
410	20004	Convolvulus sabatius	z	1	3001	0	0	0	10	0	100	33.942	22.788	33.106	22.701	33.906	-0.06554	20004
411	20005	Convolvulus sabatius	z	1	3001	0	0	0	15	0	225	34.1	22.7989899	33.21717172	22.71818182	34.01717172	-0.122545455	20005
412	20006	Convolvulus sabatius	z	1	3001	0	0	0	20	0	400	34.114	22.8	33.388	22.782	34.106	0.01808	20006
413	20007	Convolvulus sabatius	z	1	3001	0	0	0	25	0	625	34.119	22.8	33.389	22.768	34.117	0.01399	20007
414	20008	Convolvulus sabatius	z	1	3001	0	0	0	30	0	900	34.088	22.803	33.321	22.796	34.096	-0.01685	20008
415	20079	Convolvulus sabatius	z	1	3001	1	0	0	5	0	25	31.155	23.2	30.527	23.117	31.527	0.38352	20079
416	20080	Convolvulus sabatius	z	1	3001	1	0	0	10	0	100	31.171	23.2	30.251	23.107	31.255	0.1173	20080
417	20081	Convolvulus sabatius	z	1	3001	1	0	0	15	0	225	31.16363636	23.2	30.18787879	23.1010101	31.21010101	0.067333333	20081
418	20082	Convolvulus sabatius	z	1	3001	1	0	0	20	0	400	31.23838384	23.2	30.25353535	23.1010101	31.25353535	0.052323232	20082
419	20083	Convolvulus sabatius	z	1	3001	1	0	0	25	0	625	31.32323232	23.2	30.2989899	23.1010101	31.2989899	0.008727273	20083
420	20084	Convolvulus sabatius	z	1	3001	1	0	0	30	0	900	31.35151515	23.2	30.32828283	23.1020202	31.32828283	0.006929293	20084
421	20155	Convolvulus sabatius	z	1	3001	2	0	0	5	0	25	31.72626263	23.3	31.1010101	23.2030303	32.08585859	0.332646465	20155
422	20156	Convolvulus sabatius	z	1	3001	2	0	0	10	0	100	31.75050505	23.29191919	30.96262626	23.2	31.96262626	0.182868687	20156
423	20157	Convolvulus sabatius	z	1	3001	2	0	0	15	0	225	31.71818182	23.3	30.78383838	23.2	31.78383838	0.053111111	20157
424	20158	Convolvulus sabatius	z	1	3001	2	0	0	20	0	400	31.677	23.299	30.753	23.196	31.753	0.06624	20158
425	20159	Convolvulus sabatius	z	1	3001	2	0	0	25	0	625	31.715	23.3	30.793	23.191	31.793	0.06463	20159
426	20160	Convolvulus sabatius	z	1	3001	2	0	0	30	0	900	31.707	23.294	30.79	23.188	31.79	0.0699	20160
427	20231	Convolvulus sabatius	z	1	3001	3	0	0	5	0	25	33.026	23.161	32.709	23.1	33.509	0.49037	20231
428	20232	Convolvulus sabatius	z	1	3001	3	0	0	10	0	100	33.073	23.123	32.56	23.088	33.36	0.30854	20232
429	20233	Convolvulus sabatius	z	1	3001	3	0	0	15	0	225	33.171	23.148	32.436	23.072	33.236	0.09779	20233
430	20234	Convolvulus sabatius	z	1	3001	3	0	0	20	0	400	33.194	23.199	32.44	23.071	33.24	0.07842	20234
431	20235	Convolvulus sabatius	z	1	3001	3	0	0	25	0	625	33.193	23.172	32.474	23.073	33.274	0.11034	20235
432	20236	Convolvulus sabatius	z	1	3001	3	0	0	30	0	900	33.181	23.164	32.479	23.081	33.279	0.12689	20236
433	22131	Convolvulus sabatius	z	29	3029	0	0	0	5	0	25	47.882	24.649	47.947	24.502	47.547	-0.32343	22131
434	22132	Convolvulus sabatius	z	29	3029	0	0	0	10	0	100	47.945	24.637	48.041	24.5	47.682	-0.26329	22132
435	22133	Convolvulus sabatius	z	29	3029	0	0	0	15	0	225	48.047	24.686	48.14	24.5	47.84	-0.23599	22133
436	22134	Convolvulus sabatius	z	29	3029	0	0	0	20	0	400	48.065	24.7	48.202	24.501	47.902	-0.17338	22134
437	22135	Convolvulus sabatius	z	29	3029	0	0	0	25	0	625	48.154	24.699	48.313	24.5	48.027	-0.11697	22135
438	22136	Convolvulus sabatius	z	29	3029	0	0	0	30	0	900	48.26464646	24.6979798	48.4	24.5	48.2	-0.113646465	22136
439	22207	Convolvulus sabatius	z	29	3029	1	0	0	5	0	25	56.066	24.902	55.174	24.8	57.029	0.94994	22207
440	22208	Convolvulus sabatius	z	29	3029	1	0	0	10	0	100	56.326	24.907	55.307	24.8	57.207	0.86417	22208
441	22209	Convolvulus sabatius	z	29	3029	1	0	0	15	0	225	56.556	24.96	55.52	24.8	57.44	0.9132	22209
442	22210	Convolvulus sabatius	z	29	3029	1	0	0	20	0	400	56.814	24.992	55.668	24.8	57.668	0.84901	22210
443	22211	Convolvulus sabatius	z	29	3029	1	0	0	25	0	625	57.142	24.993	55.983	24.798	58.079	0.93273	22211
444	22212	Convolvulus sabatius	z	29	3029	1	0	0	30	0	900	57.588	24.997	56.345	24.8	58.562	0.96078	22212
445	22283	Convolvulus sabatius	z	29	3029	2	0	0	5	0	25	63.06	24.9	59.859	24.743	63.157	0.08729	22283
446	22284	Convolvulus sabatius	z	29	3029	2	0	0	10	0	100	62.967	24.9	59.74	24.712	62.977	0.0244	22284
447	22285	Convolvulus sabatius	z	29	3029	2	0	0	15	0	225	62.847	24.9	59.63	24.702	62.83	0.0003	22285
448	22286	Convolvulus sabatius	z	29	3029	2	0	0	20	0	400	62.805	24.9	59.604	24.7	62.804	0.00824	22286
449	22287	Convolvulus sabatius	z	29	3029	2	0	0	25	0	625	62.738	24.9	59.589	24.7	62.789	0.05559	22287
450	22288	Convolvulus sabatius	z	29	3029	2	0	0	30	0	900	62.64646465	24.8989899	59.48989899	24.7	62.67979798	0.01740404	22288
451	22359	Convolvulus sabatius	z	29	3029	3	0	0	5	0	25	62.8122449	24.79183673	60.09183673	24.6	63.46122449	0.640061224	22359
452	22360	Convolvulus sabatius	z	29	3029	3	0	0	10	0	100	62.87070707	24.7979798	59.78181818	24.6	63.06363636	0.175474747	22360
453	22361	Convolvulus sabatius	z	29	3029	3	0	0	15	0	225	62.955	24.793	59.756	24.6	63.012	0.05736	22361
454	22362	Convolvulus sabatius	z	29	3029	3	0	0	20	0	400	62.999	24.77	59.801	24.6	63.101	0.07231	22362
455	22363	Convolvulus sabatius	z	29	3029	3	0	0	25	0	625	62.987	24.794	59.806	24.6	63.106	0.09086	22363
456	22364	Convolvulus sabatius	z	29	3029	3	0	0	30	0	900	62.998	24.786	59.781	24.6	63.062	0.04711	22364
