# Supplementary material for: Floral Humidity in Flowering Plants: A Preliminary Survey
Source: Front Plant Sci. 2020 Mar 6;11:249. doi: 10.3389/fpls.2020.00249 (PMC7068853; doi:10.3389/fpls.2020.00249)
Supplement: SUPPLEMENTARY FILE 2 — A zipped file containing floral humidity data collected by the robot arm transects as described in the main text. A word document within the zipped files explains the data formatting in detail. Datafiles themselves are in CSV format. [file Data_Sheet_2.zip › Floral humidity data/Flowers/Convolvulus sabatius Raw.csv]

	X.	Individual	Species	totIndividual	date	sample..	Sample.order	x.or.z.transect	xoffset	zoffset	Background.Humidity	Background.Temperature	Focal.Humidity	Focal.Temperature	Corrected.Focal.humidity	Change.in.RH.	block	BE	Tag	N
1	1894	2	Convolvulus sabatius	302	2017-10-11-13-31-47	0	1	x	-30	0	58.7	21.3	58.6	21.3	58.8	0.101	3516	First10	Here	1
2	1895	2	Convolvulus sabatius	302	2017-10-11-13-31-49	0	1	x	-30	0	58.7	21.3	58.6	21.3	58.8	0.101	3516	First10	Here	2
3	1896	2	Convolvulus sabatius	302	2017-10-11-13-31-51	0	1	x	-30	0	58.7	21.3	58.5	21.2	58.7	-0.013	3516	First10	Here	3
4	1897	2	Convolvulus sabatius	302	2017-10-11-13-31-53	0	1	x	-30	0	58.7	21.3	58.5	21.2	58.7	-0.013	3516	First10	Here	4
5	1898	2	Convolvulus sabatius	302	2017-10-11-13-31-55	0	1	x	-30	0	58.7	21.3	58.6	21.3	58.8	0.101	3516	First10	Here	5
6	1899	2	Convolvulus sabatius	302	2017-10-11-13-31-57	0	1	x	-30	0	58.7	21.3	58.5	21.2	58.7	-0.013	3516	First10	Here	6
7	1900	2	Convolvulus sabatius	302	2017-10-11-13-31-59	0	1	x	-30	0	58.7	21.3	58.5	21.2	58.7	-0.013	3516	First10	Here	7
8	1901	2	Convolvulus sabatius	302	2017-10-11-13-32-01	0	1	x	-30	0	58.7	21.3	58.6	21.3	58.8	0.101	3516	First10	Here	8
9	1902	2	Convolvulus sabatius	302	2017-10-11-13-32-03	0	1	x	-30	0	58.7	21.3	58.5	21.2	58.7	-0.013	3516	First10	Here	9
10	1903	2	Convolvulus sabatius	302	2017-10-11-13-32-05	0	1	x	-30	0	58.7	21.3	58.5	21.2	58.7	-0.013	3516	First10	Here	10
11	1904	2	Convolvulus sabatius	302	2017-10-11-13-32-07	0	1	x	-30	0	58.7	21.3	58.6	21.3	58.8	0.101	3516			11
12	1905	2	Convolvulus sabatius	302	2017-10-11-13-32-09	0	1	x	-30	0	58.7	21.3	58.5	21.2	58.7	-0.013	3516			12
13	1906	2	Convolvulus sabatius	302	2017-10-11-13-32-11	0	1	x	-30	0	58.7	21.3	58.5	21.2	58.7	-0.013	3516			13
14	1907	2	Convolvulus sabatius	302	2017-10-11-13-32-13	0	1	x	-30	0	58.7	21.3	58.6	21.3	58.8	0.101	3516			14
15	1908	2	Convolvulus sabatius	302	2017-10-11-13-32-15	0	1	x	-30	0	58.7	21.3	58.5	21.2	58.7	-0.013	3516			15
16	1909	2	Convolvulus sabatius	302	2017-10-11-13-32-17	0	1	x	-30	0	58.7	21.3	58.6	21.3	58.8	0.101	3516			16
17	1910	2	Convolvulus sabatius	302	2017-10-11-13-32-19	0	1	x	-30	0	58.7	21.3	58.5	21.2	58.7	-0.013	3516			17
18	1911	2	Convolvulus sabatius	302	2017-10-11-13-32-21	0	1	x	-30	0	58.7	21.3	58.5	21.2	58.7	-0.013	3516			18
19	1912	2	Convolvulus sabatius	302	2017-10-11-13-32-23	0	1	x	-30	0	58.7	21.3	58.6	21.3	58.8	0.101	3516			19
20	1913	2	Convolvulus sabatius	302	2017-10-11-13-32-25	0	1	x	-30	0	58.7	21.3	58.6	21.3	58.8	0.101	3516			20
21	1914	2	Convolvulus sabatius	302	2017-10-11-13-32-27	0	1	x	-30	0	58.7	21.3	58.6	21.2	58.8	0.101	3516			21
22	1915	2	Convolvulus sabatius	302	2017-10-11-13-32-29	0	1	x	-30	0	58.7	21.3	58.6	21.3	58.8	0.101	3516			22
23	1916	2	Convolvulus sabatius	302	2017-10-11-13-32-31	0	1	x	-30	0	58.7	21.3	58.6	21.2	58.8	0.101	3516			23
24	1917	2	Convolvulus sabatius	302	2017-10-11-13-32-33	0	1	x	-30	0	58.7	21.3	58.5	21.2	58.7	-0.013	3516			24
25	1918	2	Convolvulus sabatius	302	2017-10-11-13-32-35	0	1	x	-30	0	58.7	21.3	58.6	21.3	58.8	0.101	3516			25
26	1919	2	Convolvulus sabatius	302	2017-10-11-13-32-37	0	1	x	-30	0	58.7	21.3	58.5	21.2	58.7	-0.013	3516			26
27	1920	2	Convolvulus sabatius	302	2017-10-11-13-32-39	0	1	x	-30	0	58.7	21.3	58.5	21.2	58.7	-0.013	3516			27
28	1921	2	Convolvulus sabatius	302	2017-10-11-13-32-41	0	1	x	-30	0	58.7	21.3	58.5	21.2	58.7	-0.013	3516			28
29	1922	2	Convolvulus sabatius	302	2017-10-11-13-32-43	0	1	x	-30	0	58.7	21.3	58.6	21.3	58.8	0.101	3516			29
30	1923	2	Convolvulus sabatius	302	2017-10-11-13-32-46	0	1	x	-30	0	58.7	21.3	58.5	21.2	58.7	-0.013	3516			30
31	1924	2	Convolvulus sabatius	302	2017-10-11-13-32-48	0	1	x	-30	0	58.6	21.2	58.5	21.2	58.7	0.087	3516			31
32	1925	2	Convolvulus sabatius	302	2017-10-11-13-32-50	0	1	x	-30	0	58.7	21.3	58.5	21.2	58.7	-0.013	3516			32
33	1926	2	Convolvulus sabatius	302	2017-10-11-13-32-52	0	1	x	-30	0	58.7	21.3	58.6	21.3	58.8	0.101	3516			33
34	1927	2	Convolvulus sabatius	302	2017-10-11-13-32-54	0	1	x	-30	0	58.7	21.3	58.6	21.3	58.8	0.101	3516			34
35	1928	2	Convolvulus sabatius	302	2017-10-11-13-32-56	0	1	x	-30	0	58.7	21.3	58.5	21.2	58.7	-0.013	3516			35
36	1929	2	Convolvulus sabatius	302	2017-10-11-13-32-58	0	1	x	-30	0	58.7	21.3	58.5	21.2	58.7	-0.013	3516			36
37	1930	2	Convolvulus sabatius	302	2017-10-11-13-33-00	0	1	x	-30	0	58.7	21.3	58.6	21.3	58.8	0.101	3516			37
38	1931	2	Convolvulus sabatius	302	2017-10-11-13-33-02	0	1	x	-30	0	58.7	21.3	58.5	21.2	58.7	-0.013	3516			38
39	1932	2	Convolvulus sabatius	302	2017-10-11-13-33-04	0	1	x	-30	0	58.7	21.3	58.6	21.3	58.8	0.101	3516			39
40	1933	2	Convolvulus sabatius	302	2017-10-11-13-33-06	0	1	x	-30	0	58.7	21.3	58.6	21.2	58.8	0.101	3516			40
41	1934	2	Convolvulus sabatius	302	2017-10-11-13-33-08	0	1	x	-30	0	58.7	21.3	58.7	21.3	58.9	0.215	3516			41
42	1935	2	Convolvulus sabatius	302	2017-10-11-13-33-10	0	1	x	-30	0	58.7	21.3	58.6	21.2	58.8	0.101	3516			42
43	1936	2	Convolvulus sabatius	302	2017-10-11-13-33-12	0	1	x	-30	0	58.7	21.3	58.6	21.2	58.8	0.101	3516			43
44	1937	2	Convolvulus sabatius	302	2017-10-11-13-33-14	0	1	x	-30	0	58.7	21.3	58.6	21.2	58.8	0.101	3516			44
45	1938	2	Convolvulus sabatius	302	2017-10-11-13-33-16	0	1	x	-30	0	58.6	21.2	58.7	21.3	58.9	0.315	3516			45
46	1939	2	Convolvulus sabatius	302	2017-10-11-13-33-18	0	1	x	-30	0	58.7	21.3	58.6	21.2	58.8	0.101	3516			46
47	1940	2	Convolvulus sabatius	302	2017-10-11-13-33-20	0	1	x	-30	0	58.7	21.3	58.6	21.2	58.8	0.101	3516			47
48	1941	2	Convolvulus sabatius	302	2017-10-11-13-33-22	0	1	x	-30	0	58.7	21.3	58.6	21.2	58.8	0.101	3516			48
49	1942	2	Convolvulus sabatius	302	2017-10-11-13-33-24	0	1	x	-30	0	58.7	21.3	58.6	21.2	58.8	0.101	3516			49
50	1943	2	Convolvulus sabatius	302	2017-10-11-13-33-26	0	1	x	-30	0	58.7	21.3	58.6	21.2	58.8	0.101	3516			50
51	1944	2	Convolvulus sabatius	302	2017-10-11-13-33-28	0	1	x	-30	0	58.7	21.3	58.7	21.3	58.9	0.215	3516			51
52	1945	2	Convolvulus sabatius	302	2017-10-11-13-33-30	0	1	x	-30	0	58.7	21.3	58.6	21.2	58.8	0.101	3516			52
53	1946	2	Convolvulus sabatius	302	2017-10-11-13-33-32	0	1	x	-30	0	58.7	21.3	58.6	21.2	58.8	0.101	3516			53
54	1947	2	Convolvulus sabatius	302	2017-10-11-13-33-34	0	1	x	-30	0	58.7	21.3	58.6	21.2	58.8	0.101	3516			54
55	1948	2	Convolvulus sabatius	302	2017-10-11-13-33-36	0	1	x	-30	0	58.7	21.3	58.6	21.2	58.8	0.101	3516			55
56	1949	2	Convolvulus sabatius	302	2017-10-11-13-33-38	0	1	x	-30	0	58.7	21.3	58.6	21.2	58.8	0.101	3516			56
57	1950	2	Convolvulus sabatius	302	2017-10-11-13-33-40	0	1	x	-30	0	58.7	21.3	58.6	21.2	58.8	0.101	3516			57
58	1951	2	Convolvulus sabatius	302	2017-10-11-13-33-42	0	1	x	-30	0	58.7	21.3	58.6	21.2	58.8	0.101	3516			58
59	1952	2	Convolvulus sabatius	302	2017-10-11-13-33-44	0	1	x	-30	0	58.7	21.3	58.6	21.2	58.8	0.101	3516			59
60	1953	2	Convolvulus sabatius	302	2017-10-11-13-33-46	0	1	x	-30	0	58.7	21.3	58.6	21.2	58.8	0.101	3516			60
61	1954	2	Convolvulus sabatius	302	2017-10-11-13-33-48	0	1	x	-30	0	58.7	21.3	58.6	21.2	58.8	0.101	3516			61
62	1955	2	Convolvulus sabatius	302	2017-10-11-13-33-50	0	1	x	-30	0	58.7	21.3	58.7	21.3	58.9	0.215	3516			62
63	1956	2	Convolvulus sabatius	302	2017-10-11-13-33-52	0	1	x	-30	0	58.7	21.3	58.6	21.2	58.8	0.101	3516			63
64	1957	2	Convolvulus sabatius	302	2017-10-11-13-33-54	0	1	x	-30	0	58.7	21.3	58.7	21.3	58.9	0.215	3516			64
65	1958	2	Convolvulus sabatius	302	2017-10-11-13-33-56	0	1	x	-30	0	58.7	21.3	58.6	21.2	58.8	0.101	3516			65
66	1959	2	Convolvulus sabatius	302	2017-10-11-13-33-58	0	1	x	-30	0	58.7	21.3	58.6	21.2	58.8	0.101	3516			66
67	1960	2	Convolvulus sabatius	302	2017-10-11-13-34-00	0	1	x	-30	0	58.7	21.3	58.6	21.2	58.8	0.101	3516			67
68	1961	2	Convolvulus sabatius	302	2017-10-11-13-34-02	0	1	x	-30	0	58.7	21.3	58.7	21.3	58.9	0.215	3516			68
69	1962	2	Convolvulus sabatius	302	2017-10-11-13-34-04	0	1	x	-30	0	58.7	21.3	58.6	21.2	58.8	0.101	3516			69
70	1963	2	Convolvulus sabatius	302	2017-10-11-13-34-06	0	1	x	-30	0	58.7	21.3	58.5	21.2	58.7	-0.013	3516			70
71	1964	2	Convolvulus sabatius	302	2017-10-11-13-34-08	0	1	x	-30	0	58.7	21.3	58.6	21.2	58.8	0.101	3516			71
72	1965	2	Convolvulus sabatius	302	2017-10-11-13-34-10	0	1	x	-30	0	58.7	21.3	58.6	21.2	58.8	0.101	3516			72
73	1966	2	Convolvulus sabatius	302	2017-10-11-13-34-12	0	1	x	-30	0	58.7	21.3	58.6	21.2	58.8	0.101	3516			73
74	1967	2	Convolvulus sabatius	302	2017-10-11-13-34-14	0	1	x	-30	0	58.7	21.3	58.6	21.2	58.8	0.101	3516			74
75	1968	2	Convolvulus sabatius	302	2017-10-11-13-34-16	0	1	x	-30	0	58.7	21.3	58.6	21.2	58.8	0.101	3516			75
76	1969	2	Convolvulus sabatius	302	2017-10-11-13-34-18	0	1	x	-30	0	58.7	21.3	58.6	21.2	58.8	0.101	3516			76
77	1970	2	Convolvulus sabatius	302	2017-10-11-13-34-20	0	1	x	-30	0	58.7	21.3	58.6	21.2	58.8	0.101	3516			77
78	1971	2	Convolvulus sabatius	302	2017-10-11-13-34-22	0	1	x	-30	0	58.7	21.3	58.6	21.2	58.8	0.101	3516			78
79	1972	2	Convolvulus sabatius	302	2017-10-11-13-34-24	0	1	x	-30	0	58.7	21.3	58.7	21.2	58.9	0.215	3516			79
80	1973	2	Convolvulus sabatius	302	2017-10-11-13-34-26	0	1	x	-30	0	58.7	21.3	58.7	21.2	58.9	0.215	3516			80
81	1974	2	Convolvulus sabatius	302	2017-10-11-13-34-28	0	1	x	-30	0	58.7	21.3	58.7	21.2	58.9	0.215	3516			81
82	1975	2	Convolvulus sabatius	302	2017-10-11-13-34-30	0	1	x	-30	0	58.7	21.3	58.7	21.2	58.9	0.215	3516			82
83	1976	2	Convolvulus sabatius	302	2017-10-11-13-34-32	0	1	x	-30	0	58.7	21.3	58.6	21.2	58.8	0.101	3516			83
84	1977	2	Convolvulus sabatius	302	2017-10-11-13-34-34	0	1	x	-30	0	58.7	21.3	58.7	21.2	58.9	0.215	3516			84
85	1978	2	Convolvulus sabatius	302	2017-10-11-13-34-36	0	1	x	-30	0	58.7	21.3	58.7	21.2	58.9	0.215	3516			85
86	1979	2	Convolvulus sabatius	302	2017-10-11-13-34-38	0	1	x	-30	0	58.7	21.3	58.7	21.2	58.9	0.215	3516			86
87	1980	2	Convolvulus sabatius	302	2017-10-11-13-34-40	0	1	x	-30	0	58.7	21.3	58.6	21.2	58.8	0.101	3516			87
88	1981	2	Convolvulus sabatius	302	2017-10-11-13-34-42	0	1	x	-30	0	58.7	21.3	58.6	21.2	58.8	0.101	3516			88
89	1982	2	Convolvulus sabatius	302	2017-10-11-13-34-44	0	1	x	-30	0	58.7	21.3	58.6	21.2	58.8	0.101	3516			89
90	1983	2	Convolvulus sabatius	302	2017-10-11-13-34-46	0	1	x	-30	0	58.7	21.3	58.6	21.2	58.8	0.101	3516			90
91	1984	2	Convolvulus sabatius	302	2017-10-11-13-34-48	0	1	x	-30	0	58.7	21.3	58.6	21.2	58.8	0.101	3516	Last10	Here	91
92	1985	2	Convolvulus sabatius	302	2017-10-11-13-34-50	0	1	x	-30	0	58.7	21.3	58.6	21.2	58.8	0.101	3516	Last10	Here	92
93	1986	2	Convolvulus sabatius	302	2017-10-11-13-34-52	0	1	x	-30	0	58.7	21.3	58.6	21.2	58.8	0.101	3516	Last10	Here	93
94	1987	2	Convolvulus sabatius	302	2017-10-11-13-34-54	0	1	x	-30	0	58.7	21.3	58.6	21.2	58.8	0.101	3516	Last10	Here	94
95	1988	2	Convolvulus sabatius	302	2017-10-11-13-34-56	0	1	x	-30	0	58.7	21.3	58.6	21.2	58.8	0.101	3516	Last10	Here	95
96	1989	2	Convolvulus sabatius	302	2017-10-11-13-34-58	0	1	x	-30	0	58.7	21.3	58.6	21.2	58.8	0.101	3516	Last10	Here	96
97	1990	2	Convolvulus sabatius	302	2017-10-11-13-35-00	0	1	x	-30	0	58.7	21.3	58.6	21.2	58.8	0.101	3516	Last10	Here	97
98	1991	2	Convolvulus sabatius	302	2017-10-11-13-35-02	0	1	x	-30	0	58.7	21.3	58.6	21.2	58.8	0.101	3516	Last10	Here	98
99	1992	2	Convolvulus sabatius	302	2017-10-11-13-35-04	0	1	x	-30	0	58.7	21.3	58.6	21.2	58.8	0.101	3516	Last10	Here	99
100	1993	2	Convolvulus sabatius	302	2017-10-11-13-35-38	0	1	x	-25	0	58.7	21.3	58.7	21.2	58.9	0.215	3517	First10	Here	1
101	1994	2	Convolvulus sabatius	302	2017-10-11-13-35-40	0	1	x	-25	0	58.7	21.3	58.7	21.2	58.9	0.215	3517	First10	Here	2
102	1995	2	Convolvulus sabatius	302	2017-10-11-13-35-42	0	1	x	-25	0	58.7	21.3	58.7	21.2	58.9	0.215	3517	First10	Here	3
103	1996	2	Convolvulus sabatius	302	2017-10-11-13-35-44	0	1	x	-25	0	58.7	21.3	58.7	21.2	58.9	0.215	3517	First10	Here	4
104	1997	2	Convolvulus sabatius	302	2017-10-11-13-35-46	0	1	x	-25	0	58.7	21.3	58.7	21.2	58.9	0.215	3517	First10	Here	5
105	1998	2	Convolvulus sabatius	302	2017-10-11-13-35-48	0	1	x	-25	0	58.7	21.3	58.7	21.2	58.9	0.215	3517	First10	Here	6
106	1999	2	Convolvulus sabatius	302	2017-10-11-13-35-50	0	1	x	-25	0	58.7	21.3	58.7	21.2	58.9	0.215	3517	First10	Here	7
107	2000	2	Convolvulus sabatius	302	2017-10-11-13-35-52	0	1	x	-25	0	58.7	21.3	58.7	21.2	58.9	0.215	3517	First10	Here	8
108	2001	2	Convolvulus sabatius	302	2017-10-11-13-35-54	0	1	x	-25	0	58.7	21.3	58.7	21.2	58.9	0.215	3517	First10	Here	9
109	2002	2	Convolvulus sabatius	302	2017-10-11-13-35-56	0	1	x	-25	0	58.7	21.3	58.7	21.2	58.9	0.215	3517	First10	Here	10
110	2003	2	Convolvulus sabatius	302	2017-10-11-13-35-58	0	1	x	-25	0	58.7	21.3	58.7	21.2	58.9	0.215	3517			11
111	2004	2	Convolvulus sabatius	302	2017-10-11-13-36-00	0	1	x	-25	0	58.7	21.3	58.7	21.2	58.9	0.215	3517			12
112	2005	2	Convolvulus sabatius	302	2017-10-11-13-36-02	0	1	x	-25	0	58.7	21.3	58.7	21.2	58.9	0.215	3517			13
113	2006	2	Convolvulus sabatius	302	2017-10-11-13-36-04	0	1	x	-25	0	58.7	21.3	58.7	21.2	58.9	0.215	3517			14
114	2007	2	Convolvulus sabatius	302	2017-10-11-13-36-06	0	1	x	-25	0	58.7	21.3	58.7	21.2	58.9	0.215	3517			15
115	2008	2	Convolvulus sabatius	302	2017-10-11-13-36-08	0	1	x	-25	0	58.7	21.3	58.7	21.2	58.9	0.215	3517			16
116	2009	2	Convolvulus sabatius	302	2017-10-11-13-36-10	0	1	x	-25	0	58.7	21.3	58.7	21.2	58.9	0.215	3517			17
117	2010	2	Convolvulus sabatius	302	2017-10-11-13-36-12	0	1	x	-25	0	58.7	21.3	58.7	21.2	58.9	0.215	3517			18
118	2011	2	Convolvulus sabatius	302	2017-10-11-13-36-14	0	1	x	-25	0	58.7	21.3	58.8	21.2	59	0.329	3517			19
119	2012	2	Convolvulus sabatius	302	2017-10-11-13-36-16	0	1	x	-25	0	58.7	21.3	58.8	21.2	59	0.329	3517			20
120	2013	2	Convolvulus sabatius	302	2017-10-11-13-36-18	0	1	x	-25	0	58.7	21.3	58.8	21.2	59	0.329	3517			21
121	2014	2	Convolvulus sabatius	302	2017-10-11-13-36-20	0	1	x	-25	0	58.7	21.3	58.8	21.2	59	0.329	3517			22
122	2015	2	Convolvulus sabatius	302	2017-10-11-13-36-22	0	1	x	-25	0	58.7	21.3	58.7	21.2	58.9	0.215	3517			23
123	2016	2	Convolvulus sabatius	302	2017-10-11-13-36-24	0	1	x	-25	0	58.7	21.3	58.7	21.2	58.9	0.215	3517			24
124	2017	2	Convolvulus sabatius	302	2017-10-11-13-36-26	0	1	x	-25	0	58.7	21.3	58.7	21.2	58.9	0.215	3517			25
125	2018	2	Convolvulus sabatius	302	2017-10-11-13-36-28	0	1	x	-25	0	58.7	21.3	58.7	21.2	58.9	0.215	3517			26
126	2019	2	Convolvulus sabatius	302	2017-10-11-13-36-30	0	1	x	-25	0	58.7	21.3	58.7	21.2	58.9	0.215	3517			27
127	2020	2	Convolvulus sabatius	302	2017-10-11-13-36-32	0	1	x	-25	0	58.7	21.3	58.7	21.2	58.9	0.215	3517			28
128	2021	2	Convolvulus sabatius	302	2017-10-11-13-36-34	0	1	x	-25	0	58.7	21.3	58.7	21.2	58.9	0.215	3517			29
129	2022	2	Convolvulus sabatius	302	2017-10-11-13-36-36	0	1	x	-25	0	58.7	21.3	58.7	21.2	58.9	0.215	3517			30
130	2023	2	Convolvulus sabatius	302	2017-10-11-13-36-38	0	1	x	-25	0	58.7	21.3	58.7	21.2	58.9	0.215	3517			31
131	2024	2	Convolvulus sabatius	302	2017-10-11-13-36-40	0	1	x	-25	0	58.7	21.3	58.7	21.2	58.9	0.215	3517			32
132	2025	2	Convolvulus sabatius	302	2017-10-11-13-36-42	0	1	x	-25	0	58.7	21.3	58.7	21.2	58.9	0.215	3517			33
133	2026	2	Convolvulus sabatius	302	2017-10-11-13-36-44	0	1	x	-25	0	58.7	21.3	58.7	21.2	58.9	0.215	3517			34
134	2027	2	Convolvulus sabatius	302	2017-10-11-13-36-46	0	1	x	-25	0	58.6	21.2	58.7	21.2	58.9	0.315	3517			35
135	2028	2	Convolvulus sabatius	302	2017-10-11-13-36-48	0	1	x	-25	0	58.7	21.3	58.7	21.2	58.9	0.215	3517			36
136	2029	2	Convolvulus sabatius	302	2017-10-11-13-36-50	0	1	x	-25	0	58.7	21.3	58.7	21.2	58.9	0.215	3517			37
137	2030	2	Convolvulus sabatius	302	2017-10-11-13-36-52	0	1	x	-25	0	58.7	21.3	58.7	21.2	58.9	0.215	3517			38
138	2031	2	Convolvulus sabatius	302	2017-10-11-13-36-54	0	1	x	-25	0	58.7	21.3	58.7	21.2	58.9	0.215	3517			39
139	2032	2	Convolvulus sabatius	302	2017-10-11-13-36-56	0	1	x	-25	0	58.7	21.3	58.8	21.2	59	0.329	3517			40
140	2033	2	Convolvulus sabatius	302	2017-10-11-13-36-58	0	1	x	-25	0	58.7	21.3	58.8	21.2	59	0.329	3517			41
141	2034	2	Convolvulus sabatius	302	2017-10-11-13-37-00	0	1	x	-25	0	58.7	21.3	58.8	21.2	59	0.329	3517			42
142	2035	2	Convolvulus sabatius	302	2017-10-11-13-37-02	0	1	x	-25	0	58.7	21.3	58.8	21.2	59	0.329	3517			43
143	2036	2	Convolvulus sabatius	302	2017-10-11-13-37-04	0	1	x	-25	0	58.7	21.3	58.8	21.2	59	0.329	3517			44
144	2037	2	Convolvulus sabatius	302	2017-10-11-13-37-06	0	1	x	-25	0	58.7	21.3	58.8	21.2	59	0.329	3517			45
145	2038	2	Convolvulus sabatius	302	2017-10-11-13-37-08	0	1	x	-25	0	58.7	21.3	58.8	21.2	59	0.329	3517			46
146	2039	2	Convolvulus sabatius	302	2017-10-11-13-37-10	0	1	x	-25	0	58.7	21.3	58.7	21.2	58.9	0.215	3517			47
147	2040	2	Convolvulus sabatius	302	2017-10-11-13-37-12	0	1	x	-25	0	58.7	21.3	58.7	21.2	58.9	0.215	3517			48
148	2041	2	Convolvulus sabatius	302	2017-10-11-13-37-14	0	1	x	-25	0	58.7	21.3	58.7	21.2	58.9	0.215	3517			49
149	2042	2	Convolvulus sabatius	302	2017-10-11-13-37-16	0	1	x	-25	0	58.7	21.3	58.7	21.2	58.9	0.215	3517			50
150	2043	2	Convolvulus sabatius	302	2017-10-11-13-37-18	0	1	x	-25	0	58.7	21.3	58.7	21.2	58.9	0.215	3517			51
151	2044	2	Convolvulus sabatius	302	2017-10-11-13-37-20	0	1	x	-25	0	58.7	21.3	58.8	21.2	59	0.329	3517			52
152	2045	2	Convolvulus sabatius	302	2017-10-11-13-37-22	0	1	x	-25	0	58.7	21.3	58.8	21.2	59	0.329	3517			53
153	2046	2	Convolvulus sabatius	302	2017-10-11-13-37-24	0	1	x	-25	0	58.7	21.3	58.7	21.2	58.9	0.215	3517			54
154	2047	2	Convolvulus sabatius	302	2017-10-11-13-37-26	0	1	x	-25	0	58.7	21.3	58.7	21.2	58.9	0.215	3517			55
155	2048	2	Convolvulus sabatius	302	2017-10-11-13-37-28	0	1	x	-25	0	58.7	21.3	58.7	21.2	58.9	0.215	3517			56
156	2049	2	Convolvulus sabatius	302	2017-10-11-13-37-30	0	1	x	-25	0	58.7	21.3	58.7	21.2	58.9	0.215	3517			57
157	2050	2	Convolvulus sabatius	302	2017-10-11-13-37-32	0	1	x	-25	0	58.7	21.3	58.7	21.2	58.9	0.215	3517			58
158	2051	2	Convolvulus sabatius	302	2017-10-11-13-37-34	0	1	x	-25	0	58.7	21.3	58.7	21.2	58.9	0.215	3517			59
159	2052	2	Convolvulus sabatius	302	2017-10-11-13-37-36	0	1	x	-25	0	58.7	21.3	58.7	21.2	58.9	0.215	3517			60
160	2053	2	Convolvulus sabatius	302	2017-10-11-13-37-38	0	1	x	-25	0	58.7	21.3	58.7	21.2	58.9	0.215	3517			61
161	2054	2	Convolvulus sabatius	302	2017-10-11-13-37-40	0	1	x	-25	0	58.7	21.3	58.7	21.2	58.9	0.215	3517			62
162	2055	2	Convolvulus sabatius	302	2017-10-11-13-37-42	0	1	x	-25	0	58.7	21.3	58.7	21.2	58.9	0.215	3517			63
163	2056	2	Convolvulus sabatius	302	2017-10-11-13-37-44	0	1	x	-25	0	58.7	21.3	58.7	21.2	58.9	0.215	3517			64
164	2057	2	Convolvulus sabatius	302	2017-10-11-13-37-46	0	1	x	-25	0	58.7	21.3	58.7	21.2	58.9	0.215	3517			65
165	2058	2	Convolvulus sabatius	302	2017-10-11-13-37-48	0	1	x	-25	0	58.7	21.3	58.7	21.2	58.9	0.215	3517			66
166	2059	2	Convolvulus sabatius	302	2017-10-11-13-37-50	0	1	x	-25	0	58.7	21.3	58.6	21.2	58.8	0.101	3517			67
167	2060	2	Convolvulus sabatius	302	2017-10-11-13-37-52	0	1	x	-25	0	58.7	21.3	58.7	21.2	58.9	0.215	3517			68
168	2061	2	Convolvulus sabatius	302	2017-10-11-13-37-54	0	1	x	-25	0	58.7	21.3	58.7	21.2	58.9	0.215	3517			69
169	2062	2	Convolvulus sabatius	302	2017-10-11-13-37-56	0	1	x	-25	0	58.7	21.3	58.7	21.2	58.9	0.215	3517			70
170	2063	2	Convolvulus sabatius	302	2017-10-11-13-37-58	0	1	x	-25	0	58.7	21.3	58.7	21.2	58.9	0.215	3517			71
171	2064	2	Convolvulus sabatius	302	2017-10-11-13-38-00	0	1	x	-25	0	58.7	21.3	58.7	21.2	58.9	0.215	3517			72
172	2065	2	Convolvulus sabatius	302	2017-10-11-13-38-03	0	1	x	-25	0	58.7	21.3	58.7	21.2	58.9	0.215	3517			73
173	2066	2	Convolvulus sabatius	302	2017-10-11-13-38-05	0	1	x	-25	0	58.7	21.3	58.7	21.2	58.9	0.215	3517			74
174	2067	2	Convolvulus sabatius	302	2017-10-11-13-38-07	0	1	x	-25	0	58.7	21.3	58.7	21.2	58.9	0.215	3517			75
175	2068	2	Convolvulus sabatius	302	2017-10-11-13-38-09	0	1	x	-25	0	58.7	21.3	58.7	21.2	58.9	0.215	3517			76
176	2069	2	Convolvulus sabatius	302	2017-10-11-13-38-11	0	1	x	-25	0	58.7	21.3	58.7	21.2	58.9	0.215	3517			77
177	2070	2	Convolvulus sabatius	302	2017-10-11-13-38-13	0	1	x	-25	0	58.6	21.2	58.7	21.2	58.9	0.315	3517			78
178	2071	2	Convolvulus sabatius	302	2017-10-11-13-38-15	0	1	x	-25	0	58.7	21.3	58.7	21.2	58.9	0.215	3517			79
179	2072	2	Convolvulus sabatius	302	2017-10-11-13-38-17	0	1	x	-25	0	58.7	21.3	58.7	21.2	58.9	0.215	3517			80
180	2073	2	Convolvulus sabatius	302	2017-10-11-13-38-19	0	1	x	-25	0	58.7	21.3	58.7	21.2	58.9	0.215	3517			81
181	2074	2	Convolvulus sabatius	302	2017-10-11-13-38-21	0	1	x	-25	0	58.7	21.3	58.7	21.2	58.9	0.215	3517			82
182	2075	2	Convolvulus sabatius	302	2017-10-11-13-38-23	0	1	x	-25	0	58.7	21.3	58.7	21.2	58.9	0.215	3517			83
183	2076	2	Convolvulus sabatius	302	2017-10-11-13-38-25	0	1	x	-25	0	58.7	21.3	58.7	21.2	58.9	0.215	3517			84
184	2077	2	Convolvulus sabatius	302	2017-10-11-13-38-27	0	1	x	-25	0	58.7	21.3	58.7	21.2	58.9	0.215	3517			85
185	2078	2	Convolvulus sabatius	302	2017-10-11-13-38-29	0	1	x	-25	0	58.7	21.3	58.7	21.2	58.9	0.215	3517			86
186	2079	2	Convolvulus sabatius	302	2017-10-11-13-38-31	0	1	x	-25	0	58.7	21.3	58.7	21.2	58.9	0.215	3517			87
187	2080	2	Convolvulus sabatius	302	2017-10-11-13-38-33	0	1	x	-25	0	58.7	21.3	58.7	21.2	58.9	0.215	3517			88
188	2081	2	Convolvulus sabatius	302	2017-10-11-13-38-35	0	1	x	-25	0	58.7	21.3	58.7	21.2	58.9	0.215	3517			89
189	2082	2	Convolvulus sabatius	302	2017-10-11-13-38-37	0	1	x	-25	0	58.6	21.2	58.7	21.2	58.9	0.315	3517			90
190	2083	2	Convolvulus sabatius	302	2017-10-11-13-38-39	0	1	x	-25	0	58.7	21.3	58.7	21.2	58.9	0.215	3517	Last10	Here	91
191	2084	2	Convolvulus sabatius	302	2017-10-11-13-38-41	0	1	x	-25	0	58.6	21.2	58.7	21.2	58.9	0.315	3517	Last10	Here	92
192	2085	2	Convolvulus sabatius	302	2017-10-11-13-38-43	0	1	x	-25	0	58.6	21.2	58.7	21.2	58.9	0.315	3517	Last10	Here	93
193	2086	2	Convolvulus sabatius	302	2017-10-11-13-38-45	0	1	x	-25	0	58.7	21.3	58.7	21.2	58.9	0.215	3517	Last10	Here	94
194	2087	2	Convolvulus sabatius	302	2017-10-11-13-38-47	0	1	x	-25	0	58.7	21.3	58.7	21.2	58.9	0.215	3517	Last10	Here	95
195	2088	2	Convolvulus sabatius	302	2017-10-11-13-38-49	0	1	x	-25	0	58.6	21.2	58.7	21.2	58.9	0.315	3517	Last10	Here	96
196	2089	2	Convolvulus sabatius	302	2017-10-11-13-38-51	0	1	x	-25	0	58.7	21.3	58.7	21.2	58.9	0.215	3517	Last10	Here	97
197	2090	2	Convolvulus sabatius	302	2017-10-11-13-38-53	0	1	x	-25	0	58.6	21.2	58.7	21.2	58.9	0.315	3517	Last10	Here	98
198	2091	2	Convolvulus sabatius	302	2017-10-11-13-38-55	0	1	x	-25	0	58.7	21.3	58.7	21.2	58.9	0.215	3517	Last10	Here	99
199	2092	2	Convolvulus sabatius	302	2017-10-11-13-39-27	0	1	x	-20	0	58.6	21.2	59	21.2	59.3	0.656	3518	First10	Here	1
200	2093	2	Convolvulus sabatius	302	2017-10-11-13-39-29	0	1	x	-20	0	58.7	21.3	59	21.2	59.3	0.556	3518	First10	Here	2
201	2094	2	Convolvulus sabatius	302	2017-10-11-13-39-31	0	1	x	-20	0	58.7	21.3	59	21.2	59.3	0.556	3518	First10	Here	3
202	2095	2	Convolvulus sabatius	302	2017-10-11-13-39-33	0	1	x	-20	0	58.8	21.3	59	21.2	59.3	0.456	3518	First10	Here	4
203	2096	2	Convolvulus sabatius	302	2017-10-11-13-39-35	0	1	x	-20	0	58.8	21.3	58.9	21.2	59.1	0.342	3518	First10	Here	5
204	2097	2	Convolvulus sabatius	302	2017-10-11-13-39-37	0	1	x	-20	0	58.7	21.3	58.9	21.2	59.1	0.442	3518	First10	Here	6
205	2098	2	Convolvulus sabatius	302	2017-10-11-13-39-39	0	1	x	-20	0	58.7	21.3	58.9	21.2	59.1	0.442	3518	First10	Here	7
206	2099	2	Convolvulus sabatius	302	2017-10-11-13-39-41	0	1	x	-20	0	58.6	21.2	59	21.2	59.3	0.656	3518	First10	Here	8
207	2100	2	Convolvulus sabatius	302	2017-10-11-13-39-43	0	1	x	-20	0	58.7	21.3	59	21.2	59.3	0.556	3518	First10	Here	9
208	2101	2	Convolvulus sabatius	302	2017-10-11-13-39-45	0	1	x	-20	0	58.7	21.3	58.9	21.2	59.1	0.442	3518	First10	Here	10
209	2102	2	Convolvulus sabatius	302	2017-10-11-13-39-47	0	1	x	-20	0	58.7	21.3	59	21.2	59.3	0.556	3518			11
210	2103	2	Convolvulus sabatius	302	2017-10-11-13-39-49	0	1	x	-20	0	58.7	21.3	58.9	21.2	59.1	0.442	3518			12
211	2104	2	Convolvulus sabatius	302	2017-10-11-13-39-51	0	1	x	-20	0	58.6	21.2	58.9	21.2	59.1	0.542	3518			13
212	2105	2	Convolvulus sabatius	302	2017-10-11-13-39-53	0	1	x	-20	0	58.7	21.3	59	21.2	59.3	0.556	3518			14
213	2106	2	Convolvulus sabatius	302	2017-10-11-13-39-55	0	1	x	-20	0	58.7	21.3	59	21.2	59.3	0.556	3518			15
214	2107	2	Convolvulus sabatius	302	2017-10-11-13-39-57	0	1	x	-20	0	58.6	21.2	59	21.2	59.3	0.656	3518			16
215	2108	2	Convolvulus sabatius	302	2017-10-11-13-39-59	0	1	x	-20	0	58.7	21.3	59	21.2	59.3	0.556	3518			17
216	2109	2	Convolvulus sabatius	302	2017-10-11-13-40-01	0	1	x	-20	0	58.7	21.3	59	21.2	59.3	0.556	3518			18
217	2110	2	Convolvulus sabatius	302	2017-10-11-13-40-03	0	1	x	-20	0	58.7	21.3	59	21.2	59.3	0.556	3518			19
218	2111	2	Convolvulus sabatius	302	2017-10-11-13-40-05	0	1	x	-20	0	58.7	21.3	58.9	21.2	59.1	0.442	3518			20
219	2112	2	Convolvulus sabatius	302	2017-10-11-13-40-07	0	1	x	-20	0	58.7	21.3	58.9	21.2	59.1	0.442	3518			21
220	2113	2	Convolvulus sabatius	302	2017-10-11-13-40-09	0	1	x	-20	0	58.7	21.3	58.9	21.2	59.1	0.442	3518			22
221	2114	2	Convolvulus sabatius	302	2017-10-11-13-40-11	0	1	x	-20	0	58.7	21.3	58.9	21.2	59.1	0.442	3518			23
222	2115	2	Convolvulus sabatius	302	2017-10-11-13-40-13	0	1	x	-20	0	58.7	21.3	58.8	21.2	59	0.329	3518			24
223	2116	2	Convolvulus sabatius	302	2017-10-11-13-40-15	0	1	x	-20	0	58.7	21.3	58.8	21.2	59	0.329	3518			25
224	2117	2	Convolvulus sabatius	302	2017-10-11-13-40-17	0	1	x	-20	0	58.7	21.3	58.8	21.2	59	0.329	3518			26
225	2118	2	Convolvulus sabatius	302	2017-10-11-13-40-19	0	1	x	-20	0	58.7	21.3	58.8	21.2	59	0.329	3518			27
226	2119	2	Convolvulus sabatius	302	2017-10-11-13-40-21	0	1	x	-20	0	58.7	21.3	58.8	21.2	59	0.329	3518			28
227	2120	2	Convolvulus sabatius	302	2017-10-11-13-40-23	0	1	x	-20	0	58.7	21.3	58.8	21.2	59	0.329	3518			29
228	2121	2	Convolvulus sabatius	302	2017-10-11-13-40-25	0	1	x	-20	0	58.7	21.3	58.8	21.2	59	0.329	3518			30
229	2122	2	Convolvulus sabatius	302	2017-10-11-13-40-27	0	1	x	-20	0	58.7	21.3	58.8	21.2	59	0.329	3518			31
230	2123	2	Convolvulus sabatius	302	2017-10-11-13-40-29	0	1	x	-20	0	58.6	21.2	58.8	21.2	59	0.429	3518			32
231	2124	2	Convolvulus sabatius	302	2017-10-11-13-40-31	0	1	x	-20	0	58.7	21.3	58.8	21.2	59	0.329	3518			33
232	2125	2	Convolvulus sabatius	302	2017-10-11-13-40-33	0	1	x	-20	0	58.7	21.3	58.8	21.2	59	0.329	3518			34
233	2126	2	Convolvulus sabatius	302	2017-10-11-13-40-35	0	1	x	-20	0	58.7	21.3	58.8	21.2	59	0.329	3518			35
234	2127	2	Convolvulus sabatius	302	2017-10-11-13-40-37	0	1	x	-20	0	58.6	21.2	58.8	21.2	59	0.429	3518			36
235	2128	2	Convolvulus sabatius	302	2017-10-11-13-40-39	0	1	x	-20	0	58.7	21.3	58.8	21.2	59	0.329	3518			37
236	2129	2	Convolvulus sabatius	302	2017-10-11-13-40-41	0	1	x	-20	0	58.7	21.3	58.8	21.2	59	0.329	3518			38
237	2130	2	Convolvulus sabatius	302	2017-10-11-13-40-43	0	1	x	-20	0	58.7	21.3	58.8	21.2	59	0.329	3518			39
238	2131	2	Convolvulus sabatius	302	2017-10-11-13-40-45	0	1	x	-20	0	58.7	21.3	58.8	21.2	59	0.329	3518			40
239	2132	2	Convolvulus sabatius	302	2017-10-11-13-40-47	0	1	x	-20	0	58.7	21.3	58.8	21.2	59	0.329	3518			41
240	2133	2	Convolvulus sabatius	302	2017-10-11-13-40-49	0	1	x	-20	0	58.6	21.2	58.8	21.2	59	0.429	3518			42
241	2134	2	Convolvulus sabatius	302	2017-10-11-13-40-51	0	1	x	-20	0	58.6	21.2	58.8	21.2	59	0.429	3518			43
242	2135	2	Convolvulus sabatius	302	2017-10-11-13-40-53	0	1	x	-20	0	58.6	21.2	58.8	21.2	59	0.429	3518			44
243	2136	2	Convolvulus sabatius	302	2017-10-11-13-40-55	0	1	x	-20	0	58.6	21.2	58.8	21.2	59	0.429	3518			45
244	2137	2	Convolvulus sabatius	302	2017-10-11-13-40-57	0	1	x	-20	0	58.7	21.3	58.8	21.2	59	0.329	3518			46
245	2138	2	Convolvulus sabatius	302	2017-10-11-13-40-59	0	1	x	-20	0	58.6	21.2	58.8	21.2	59	0.429	3518			47
246	2139	2	Convolvulus sabatius	302	2017-10-11-13-41-01	0	1	x	-20	0	58.6	21.2	58.8	21.2	59	0.429	3518			48
247	2140	2	Convolvulus sabatius	302	2017-10-11-13-41-03	0	1	x	-20	0	58.6	21.2	58.9	21.2	59.1	0.542	3518			49
248	2141	2	Convolvulus sabatius	302	2017-10-11-13-41-05	0	1	x	-20	0	58.7	21.3	58.9	21.2	59.1	0.442	3518			50
249	2142	2	Convolvulus sabatius	302	2017-10-11-13-41-07	0	1	x	-20	0	58.7	21.3	58.8	21.2	59	0.329	3518			51
250	2143	2	Convolvulus sabatius	302	2017-10-11-13-41-09	0	1	x	-20	0	58.6	21.2	58.8	21.2	59	0.429	3518			52
251	2144	2	Convolvulus sabatius	302	2017-10-11-13-41-11	0	1	x	-20	0	58.6	21.2	58.8	21.2	59	0.429	3518			53
252	2145	2	Convolvulus sabatius	302	2017-10-11-13-41-13	0	1	x	-20	0	58.6	21.2	58.8	21.2	59	0.429	3518			54
253	2146	2	Convolvulus sabatius	302	2017-10-11-13-41-15	0	1	x	-20	0	58.7	21.3	58.9	21.2	59.1	0.442	3518			55
254	2147	2	Convolvulus sabatius	302	2017-10-11-13-41-17	0	1	x	-20	0	58.7	21.3	58.9	21.2	59.1	0.442	3518			56
255	2148	2	Convolvulus sabatius	302	2017-10-11-13-41-19	0	1	x	-20	0	58.6	21.2	58.9	21.2	59.1	0.542	3518			57
256	2149	2	Convolvulus sabatius	302	2017-10-11-13-41-21	0	1	x	-20	0	58.7	21.3	58.9	21.2	59.1	0.442	3518			58
257	2150	2	Convolvulus sabatius	302	2017-10-11-13-41-23	0	1	x	-20	0	58.6	21.2	58.9	21.2	59.1	0.542	3518			59
258	2151	2	Convolvulus sabatius	302	2017-10-11-13-41-25	0	1	x	-20	0	58.6	21.2	58.9	21.2	59.1	0.542	3518			60
259	2152	2	Convolvulus sabatius	302	2017-10-11-13-41-27	0	1	x	-20	0	58.7	21.3	58.9	21.2	59.1	0.442	3518			61
260	2153	2	Convolvulus sabatius	302	2017-10-11-13-41-29	0	1	x	-20	0	58.7	21.3	58.9	21.2	59.1	0.442	3518			62
261	2154	2	Convolvulus sabatius	302	2017-10-11-13-41-31	0	1	x	-20	0	58.6	21.2	58.9	21.2	59.1	0.542	3518			63
262	2155	2	Convolvulus sabatius	302	2017-10-11-13-41-33	0	1	x	-20	0	58.6	21.2	58.9	21.2	59.1	0.542	3518			64
263	2156	2	Convolvulus sabatius	302	2017-10-11-13-41-35	0	1	x	-20	0	58.7	21.3	58.9	21.2	59.1	0.442	3518			65
264	2157	2	Convolvulus sabatius	302	2017-10-11-13-41-37	0	1	x	-20	0	58.6	21.2	58.9	21.2	59.1	0.542	3518			66
265	2158	2	Convolvulus sabatius	302	2017-10-11-13-41-39	0	1	x	-20	0	58.6	21.2	58.9	21.2	59.1	0.542	3518			67
266	2159	2	Convolvulus sabatius	302	2017-10-11-13-41-41	0	1	x	-20	0	58.7	21.3	58.9	21.2	59.1	0.442	3518			68
267	2160	2	Convolvulus sabatius	302	2017-10-11-13-41-43	0	1	x	-20	0	58.7	21.3	58.8	21.2	59	0.329	3518			69
268	2161	2	Convolvulus sabatius	302	2017-10-11-13-41-45	0	1	x	-20	0	58.7	21.3	58.9	21.2	59.1	0.442	3518			70
269	2162	2	Convolvulus sabatius	302	2017-10-11-13-41-47	0	1	x	-20	0	58.7	21.3	58.9	21.2	59.1	0.442	3518			71
270	2163	2	Convolvulus sabatius	302	2017-10-11-13-41-49	0	1	x	-20	0	58.6	21.2	58.8	21.2	59	0.429	3518			72
271	2164	2	Convolvulus sabatius	302	2017-10-11-13-41-51	0	1	x	-20	0	58.7	21.3	58.8	21.2	59	0.329	3518			73
272	2165	2	Convolvulus sabatius	302	2017-10-11-13-41-53	0	1	x	-20	0	58.6	21.2	58.8	21.2	59	0.429	3518			74
273	2166	2	Convolvulus sabatius	302	2017-10-11-13-41-55	0	1	x	-20	0	58.6	21.2	58.8	21.2	59	0.429	3518			75
274	2167	2	Convolvulus sabatius	302	2017-10-11-13-41-57	0	1	x	-20	0	58.7	21.3	58.8	21.2	59	0.329	3518			76
275	2168	2	Convolvulus sabatius	302	2017-10-11-13-41-59	0	1	x	-20	0	58.7	21.3	58.9	21.2	59.1	0.442	3518			77
276	2169	2	Convolvulus sabatius	302	2017-10-11-13-42-01	0	1	x	-20	0	58.7	21.3	58.9	21.2	59.1	0.442	3518			78
277	2170	2	Convolvulus sabatius	302	2017-10-11-13-42-03	0	1	x	-20	0	58.7	21.3	58.9	21.2	59.1	0.442	3518			79
278	2171	2	Convolvulus sabatius	302	2017-10-11-13-42-05	0	1	x	-20	0	58.7	21.3	58.8	21.2	59	0.329	3518			80
279	2172	2	Convolvulus sabatius	302	2017-10-11-13-42-07	0	1	x	-20	0	58.7	21.3	58.8	21.2	59	0.329	3518			81
280	2173	2	Convolvulus sabatius	302	2017-10-11-13-42-09	0	1	x	-20	0	58.7	21.3	58.8	21.2	59	0.329	3518			82
281	2174	2	Convolvulus sabatius	302	2017-10-11-13-42-11	0	1	x	-20	0	58.7	21.3	58.8	21.2	59	0.329	3518			83
282	2175	2	Convolvulus sabatius	302	2017-10-11-13-42-13	0	1	x	-20	0	58.7	21.3	58.8	21.2	59	0.329	3518			84
283	2176	2	Convolvulus sabatius	302	2017-10-11-13-42-15	0	1	x	-20	0	58.7	21.3	58.8	21.2	59	0.329	3518			85
284	2177	2	Convolvulus sabatius	302	2017-10-11-13-42-17	0	1	x	-20	0	58.6	21.2	58.8	21.2	59	0.429	3518			86
285	2178	2	Convolvulus sabatius	302	2017-10-11-13-42-19	0	1	x	-20	0	58.7	21.3	58.8	21.2	59	0.329	3518			87
286	2179	2	Convolvulus sabatius	302	2017-10-11-13-42-21	0	1	x	-20	0	58.7	21.3	58.8	21.2	59	0.329	3518			88
287	2180	2	Convolvulus sabatius	302	2017-10-11-13-42-23	0	1	x	-20	0	58.6	21.2	58.8	21.2	59	0.429	3518			89
288	2181	2	Convolvulus sabatius	302	2017-10-11-13-42-25	0	1	x	-20	0	58.7	21.3	58.9	21.2	59.1	0.442	3518			90
289	2182	2	Convolvulus sabatius	302	2017-10-11-13-42-27	0	1	x	-20	0	58.7	21.3	58.9	21.2	59.1	0.442	3518	Last10	Here	91
290	2183	2	Convolvulus sabatius	302	2017-10-11-13-42-29	0	1	x	-20	0	58.7	21.3	58.9	21.2	59.1	0.442	3518	Last10	Here	92
291	2184	2	Convolvulus sabatius	302	2017-10-11-13-42-31	0	1	x	-20	0	58.7	21.3	58.9	21.2	59.1	0.442	3518	Last10	Here	93
292	2185	2	Convolvulus sabatius	302	2017-10-11-13-42-33	0	1	x	-20	0	58.7	21.3	58.9	21.2	59.1	0.442	3518	Last10	Here	94
293	2186	2	Convolvulus sabatius	302	2017-10-11-13-42-35	0	1	x	-20	0	58.7	21.3	58.9	21.2	59.1	0.442	3518	Last10	Here	95
294	2187	2	Convolvulus sabatius	302	2017-10-11-13-42-37	0	1	x	-20	0	58.6	21.2	58.8	21.2	59	0.429	3518	Last10	Here	96
295	2188	2	Convolvulus sabatius	302	2017-10-11-13-42-39	0	1	x	-20	0	58.7	21.3	58.9	21.2	59.1	0.442	3518	Last10	Here	97
296	2189	2	Convolvulus sabatius	302	2017-10-11-13-42-41	0	1	x	-20	0	58.7	21.3	58.9	21.2	59.1	0.442	3518	Last10	Here	98
297	2190	2	Convolvulus sabatius	302	2017-10-11-13-42-43	0	1	x	-20	0	58.7	21.3	58.9	21.2	59.1	0.442	3518	Last10	Here	99
298	2191	2	Convolvulus sabatius	302	2017-10-11-13-42-45	0	1	x	-20	0	58.7	21.3	58.9	21.2	59.1	0.442	3518	Last10	Here	100
299	2192	2	Convolvulus sabatius	302	2017-10-11-13-43-18	0	1	x	-15	0	58.7	21.3	59	21.2	59.3	0.556	3519	First10	Here	1
300	2193	2	Convolvulus sabatius	302	2017-10-11-13-43-20	0	1	x	-15	0	58.7	21.3	59	21.2	59.3	0.556	3519	First10	Here	2
301	2194	2	Convolvulus sabatius	302	2017-10-11-13-43-22	0	1	x	-15	0	58.6	21.2	59	21.2	59.3	0.656	3519	First10	Here	3
302	2195	2	Convolvulus sabatius	302	2017-10-11-13-43-24	0	1	x	-15	0	58.7	21.3	59	21.2	59.3	0.556	3519	First10	Here	4
303	2196	2	Convolvulus sabatius	302	2017-10-11-13-43-26	0	1	x	-15	0	58.7	21.3	59	21.2	59.3	0.556	3519	First10	Here	5
304	2197	2	Convolvulus sabatius	302	2017-10-11-13-43-28	0	1	x	-15	0	58.7	21.3	59	21.2	59.3	0.556	3519	First10	Here	6
305	2198	2	Convolvulus sabatius	302	2017-10-11-13-43-30	0	1	x	-15	0	58.6	21.2	59	21.2	59.3	0.656	3519	First10	Here	7
306	2199	2	Convolvulus sabatius	302	2017-10-11-13-43-32	0	1	x	-15	0	58.7	21.3	58.9	21.2	59.1	0.442	3519	First10	Here	8
307	2200	2	Convolvulus sabatius	302	2017-10-11-13-43-36	0	1	x	-15	0	58.6	21.2	58.9	21.2	59.1	0.542	3519	First10	Here	9
308	2201	2	Convolvulus sabatius	302	2017-10-11-13-43-38	0	1	x	-15	0	58.7	21.3	58.9	21.2	59.1	0.442	3519	First10	Here	10
309	2202	2	Convolvulus sabatius	302	2017-10-11-13-43-40	0	1	x	-15	0	58.6	21.2	58.8	21.2	59	0.429	3519			11
310	2203	2	Convolvulus sabatius	302	2017-10-11-13-43-42	0	1	x	-15	0	58.7	21.3	58.8	21.2	59	0.329	3519			12
311	2204	2	Convolvulus sabatius	302	2017-10-11-13-43-44	0	1	x	-15	0	58.6	21.2	58.9	21.2	59.1	0.542	3519			13
312	2205	2	Convolvulus sabatius	302	2017-10-11-13-43-46	0	1	x	-15	0	58.6	21.2	58.9	21.2	59.1	0.542	3519			14
313	2206	2	Convolvulus sabatius	302	2017-10-11-13-43-48	0	1	x	-15	0	58.7	21.3	58.9	21.2	59.1	0.442	3519			15
314	2207	2	Convolvulus sabatius	302	2017-10-11-13-43-50	0	1	x	-15	0	58.7	21.3	58.8	21.2	59	0.329	3519			16
315	2208	2	Convolvulus sabatius	302	2017-10-11-13-43-52	0	1	x	-15	0	58.6	21.2	58.8	21.2	59	0.429	3519			17
316	2209	2	Convolvulus sabatius	302	2017-10-11-13-43-54	0	1	x	-15	0	58.7	21.3	58.8	21.2	59	0.329	3519			18
317	2210	2	Convolvulus sabatius	302	2017-10-11-13-43-56	0	1	x	-15	0	58.7	21.3	58.8	21.2	59	0.329	3519			19
318	2211	2	Convolvulus sabatius	302	2017-10-11-13-43-58	0	1	x	-15	0	58.7	21.3	58.8	21.2	59	0.329	3519			20
319	2212	2	Convolvulus sabatius	302	2017-10-11-13-44-00	0	1	x	-15	0	58.7	21.3	58.8	21.2	59	0.329	3519			21
320	2213	2	Convolvulus sabatius	302	2017-10-11-13-44-02	0	1	x	-15	0	58.7	21.3	58.8	21.2	59	0.329	3519			22
321	2214	2	Convolvulus sabatius	302	2017-10-11-13-44-04	0	1	x	-15	0	58.7	21.3	58.8	21.2	59	0.329	3519			23
322	2215	2	Convolvulus sabatius	302	2017-10-11-13-44-06	0	1	x	-15	0	58.6	21.2	58.8	21.2	59	0.429	3519			24
323	2216	2	Convolvulus sabatius	302	2017-10-11-13-44-08	0	1	x	-15	0	58.7	21.3	58.8	21.2	59	0.329	3519			25
324	2217	2	Convolvulus sabatius	302	2017-10-11-13-44-10	0	1	x	-15	0	58.7	21.3	58.8	21.2	59	0.329	3519			26
325	2218	2	Convolvulus sabatius	302	2017-10-11-13-44-12	0	1	x	-15	0	58.6	21.2	58.9	21.2	59.1	0.542	3519			27
326	2219	2	Convolvulus sabatius	302	2017-10-11-13-44-14	0	1	x	-15	0	58.7	21.3	58.9	21.2	59.1	0.442	3519			28
327	2220	2	Convolvulus sabatius	302	2017-10-11-13-44-16	0	1	x	-15	0	58.7	21.3	58.9	21.2	59.1	0.442	3519			29
328	2221	2	Convolvulus sabatius	302	2017-10-11-13-44-18	0	1	x	-15	0	58.7	21.3	58.9	21.2	59.1	0.442	3519			30
329	2222	2	Convolvulus sabatius	302	2017-10-11-13-44-20	0	1	x	-15	0	58.7	21.3	58.9	21.2	59.1	0.442	3519			31
330	2223	2	Convolvulus sabatius	302	2017-10-11-13-44-22	0	1	x	-15	0	58.7	21.3	58.9	21.2	59.1	0.442	3519			32
331	2224	2	Convolvulus sabatius	302	2017-10-11-13-44-24	0	1	x	-15	0	58.6	21.2	58.9	21.2	59.1	0.542	3519			33
332	2225	2	Convolvulus sabatius	302	2017-10-11-13-44-26	0	1	x	-15	0	58.7	21.3	58.9	21.2	59.1	0.442	3519			34
333	2226	2	Convolvulus sabatius	302	2017-10-11-13-44-28	0	1	x	-15	0	58.7	21.3	58.9	21.2	59.1	0.442	3519			35
334	2227	2	Convolvulus sabatius	302	2017-10-11-13-44-30	0	1	x	-15	0	58.7	21.3	59	21.2	59.3	0.556	3519			36
335	2228	2	Convolvulus sabatius	302	2017-10-11-13-44-32	0	1	x	-15	0	58.7	21.3	59	21.2	59.3	0.556	3519			37
336	2229	2	Convolvulus sabatius	302	2017-10-11-13-44-34	0	1	x	-15	0	58.7	21.3	59	21.2	59.3	0.556	3519			38
337	2230	2	Convolvulus sabatius	302	2017-10-11-13-44-36	0	1	x	-15	0	58.7	21.3	59	21.2	59.3	0.556	3519			39
338	2231	2	Convolvulus sabatius	302	2017-10-11-13-44-38	0	1	x	-15	0	58.7	21.3	58.9	21.2	59.1	0.442	3519			40
339	2232	2	Convolvulus sabatius	302	2017-10-11-13-44-40	0	1	x	-15	0	58.6	21.2	58.9	21.2	59.1	0.542	3519			41
340	2233	2	Convolvulus sabatius	302	2017-10-11-13-44-42	0	1	x	-15	0	58.7	21.3	58.9	21.2	59.1	0.442	3519			42
341	2234	2	Convolvulus sabatius	302	2017-10-11-13-44-44	0	1	x	-15	0	58.7	21.3	58.9	21.2	59.1	0.442	3519			43
342	2235	2	Convolvulus sabatius	302	2017-10-11-13-44-46	0	1	x	-15	0	58.7	21.3	58.9	21.2	59.1	0.442	3519			44
343	2236	2	Convolvulus sabatius	302	2017-10-11-13-44-48	0	1	x	-15	0	58.6	21.2	58.9	21.2	59.1	0.542	3519			45
344	2237	2	Convolvulus sabatius	302	2017-10-11-13-44-50	0	1	x	-15	0	58.7	21.3	58.9	21.2	59.1	0.442	3519			46
345	2238	2	Convolvulus sabatius	302	2017-10-11-13-44-52	0	1	x	-15	0	58.7	21.3	58.9	21.2	59.1	0.442	3519			47
346	2239	2	Convolvulus sabatius	302	2017-10-11-13-44-54	0	1	x	-15	0	58.7	21.3	58.9	21.2	59.1	0.442	3519			48
347	2240	2	Convolvulus sabatius	302	2017-10-11-13-44-56	0	1	x	-15	0	58.7	21.3	58.8	21.2	59	0.329	3519			49
348	2241	2	Convolvulus sabatius	302	2017-10-11-13-44-58	0	1	x	-15	0	58.7	21.3	58.8	21.2	59	0.329	3519			50
349	2242	2	Convolvulus sabatius	302	2017-10-11-13-45-00	0	1	x	-15	0	58.7	21.3	58.8	21.2	59	0.329	3519			51
350	2243	2	Convolvulus sabatius	302	2017-10-11-13-45-02	0	1	x	-15	0	58.7	21.3	58.8	21.2	59	0.329	3519			52
351	2244	2	Convolvulus sabatius	302	2017-10-11-13-45-04	0	1	x	-15	0	58.6	21.2	58.8	21.2	59	0.429	3519			53
352	2245	2	Convolvulus sabatius	302	2017-10-11-13-45-06	0	1	x	-15	0	58.7	21.3	58.8	21.2	59	0.329	3519			54
353	2246	2	Convolvulus sabatius	302	2017-10-11-13-45-08	0	1	x	-15	0	58.6	21.2	58.8	21.2	59	0.429	3519			55
354	2247	2	Convolvulus sabatius	302	2017-10-11-13-45-10	0	1	x	-15	0	58.7	21.3	58.8	21.2	59	0.329	3519			56
355	2248	2	Convolvulus sabatius	302	2017-10-11-13-45-12	0	1	x	-15	0	58.6	21.2	58.8	21.2	59	0.429	3519			57
356	2249	2	Convolvulus sabatius	302	2017-10-11-13-45-14	0	1	x	-15	0	58.7	21.3	58.9	21.2	59.1	0.442	3519			58
357	2250	2	Convolvulus sabatius	302	2017-10-11-13-45-16	0	1	x	-15	0	58.6	21.2	58.9	21.2	59.1	0.542	3519			59
358	2251	2	Convolvulus sabatius	302	2017-10-11-13-45-18	0	1	x	-15	0	58.7	21.3	58.9	21.2	59.1	0.442	3519			60
359	2252	2	Convolvulus sabatius	302	2017-10-11-13-45-20	0	1	x	-15	0	58.7	21.3	58.9	21.2	59.1	0.442	3519			61
360	2253	2	Convolvulus sabatius	302	2017-10-11-13-45-22	0	1	x	-15	0	58.6	21.2	58.9	21.2	59.1	0.542	3519			62
361	2254	2	Convolvulus sabatius	302	2017-10-11-13-45-24	0	1	x	-15	0	58.7	21.3	58.9	21.2	59.1	0.442	3519			63
362	2255	2	Convolvulus sabatius	302	2017-10-11-13-45-26	0	1	x	-15	0	58.6	21.2	58.9	21.2	59.1	0.542	3519			64
363	2256	2	Convolvulus sabatius	302	2017-10-11-13-45-28	0	1	x	-15	0	58.6	21.2	58.8	21.2	59	0.429	3519			65
364	2257	2	Convolvulus sabatius	302	2017-10-11-13-45-30	0	1	x	-15	0	58.7	21.3	58.8	21.2	59	0.329	3519			66
365	2258	2	Convolvulus sabatius	302	2017-10-11-13-45-32	0	1	x	-15	0	58.7	21.3	58.8	21.2	59	0.329	3519			67
366	2259	2	Convolvulus sabatius	302	2017-10-11-13-45-34	0	1	x	-15	0	58.7	21.3	58.8	21.2	59	0.329	3519			68
367	2260	2	Convolvulus sabatius	302	2017-10-11-13-45-36	0	1	x	-15	0	58.6	21.2	58.8	21.2	59	0.429	3519			69
368	2261	2	Convolvulus sabatius	302	2017-10-11-13-45-38	0	1	x	-15	0	58.6	21.2	58.8	21.2	59	0.429	3519			70
369	2262	2	Convolvulus sabatius	302	2017-10-11-13-45-40	0	1	x	-15	0	58.7	21.3	58.9	21.2	59.1	0.442	3519			71
370	2263	2	Convolvulus sabatius	302	2017-10-11-13-45-42	0	1	x	-15	0	58.6	21.2	58.9	21.2	59.1	0.542	3519			72
371	2264	2	Convolvulus sabatius	302	2017-10-11-13-45-44	0	1	x	-15	0	58.6	21.2	58.8	21.2	59	0.429	3519			73
372	2265	2	Convolvulus sabatius	302	2017-10-11-13-45-46	0	1	x	-15	0	58.6	21.2	58.8	21.2	59	0.429	3519			74
373	2266	2	Convolvulus sabatius	302	2017-10-11-13-45-48	0	1	x	-15	0	58.6	21.2	58.9	21.2	59.1	0.542	3519			75
374	2267	2	Convolvulus sabatius	302	2017-10-11-13-45-50	0	1	x	-15	0	58.6	21.2	58.9	21.2	59.1	0.542	3519			76
375	2268	2	Convolvulus sabatius	302	2017-10-11-13-45-52	0	1	x	-15	0	58.7	21.3	58.8	21.2	59	0.329	3519			77
376	2269	2	Convolvulus sabatius	302	2017-10-11-13-45-54	0	1	x	-15	0	58.6	21.2	58.8	21.2	59	0.429	3519			78
377	2270	2	Convolvulus sabatius	302	2017-10-11-13-45-56	0	1	x	-15	0	58.7	21.3	58.8	21.2	59	0.329	3519			79
378	2271	2	Convolvulus sabatius	302	2017-10-11-13-45-58	0	1	x	-15	0	58.7	21.3	58.8	21.2	59	0.329	3519			80
379	2272	2	Convolvulus sabatius	302	2017-10-11-13-46-00	0	1	x	-15	0	58.6	21.2	58.8	21.2	59	0.429	3519			81
380	2273	2	Convolvulus sabatius	302	2017-10-11-13-46-02	0	1	x	-15	0	58.7	21.3	58.8	21.2	59	0.329	3519			82
381	2274	2	Convolvulus sabatius	302	2017-10-11-13-46-04	0	1	x	-15	0	58.6	21.2	58.8	21.2	59	0.429	3519			83
382	2275	2	Convolvulus sabatius	302	2017-10-11-13-46-06	0	1	x	-15	0	58.6	21.2	58.8	21.2	59	0.429	3519			84
383	2276	2	Convolvulus sabatius	302	2017-10-11-13-46-08	0	1	x	-15	0	58.7	21.3	58.8	21.2	59	0.329	3519			85
384	2277	2	Convolvulus sabatius	302	2017-10-11-13-46-10	0	1	x	-15	0	58.7	21.3	58.8	21.2	59	0.329	3519			86
385	2278	2	Convolvulus sabatius	302	2017-10-11-13-46-12	0	1	x	-15	0	58.6	21.2	58.8	21.2	59	0.429	3519			87
386	2279	2	Convolvulus sabatius	302	2017-10-11-13-46-14	0	1	x	-15	0	58.6	21.2	58.8	21.2	59	0.429	3519			88
387	2280	2	Convolvulus sabatius	302	2017-10-11-13-46-16	0	1	x	-15	0	58.6	21.2	58.8	21.2	59	0.429	3519			89
388	2281	2	Convolvulus sabatius	302	2017-10-11-13-46-18	0	1	x	-15	0	58.6	21.2	58.8	21.2	59	0.429	3519			90
389	2282	2	Convolvulus sabatius	302	2017-10-11-13-46-20	0	1	x	-15	0	58.6	21.2	58.8	21.2	59	0.429	3519	Last10	Here	91
390	2283	2	Convolvulus sabatius	302	2017-10-11-13-46-22	0	1	x	-15	0	58.6	21.2	58.8	21.2	59	0.429	3519	Last10	Here	92
391	2284	2	Convolvulus sabatius	302	2017-10-11-13-46-24	0	1	x	-15	0	58.7	21.3	58.8	21.2	59	0.329	3519	Last10	Here	93
392	2285	2	Convolvulus sabatius	302	2017-10-11-13-46-26	0	1	x	-15	0	58.7	21.3	58.8	21.2	59	0.329	3519	Last10	Here	94
393	2286	2	Convolvulus sabatius	302	2017-10-11-13-46-28	0	1	x	-15	0	58.7	21.3	58.8	21.2	59	0.329	3519	Last10	Here	95
394	2287	2	Convolvulus sabatius	302	2017-10-11-13-46-30	0	1	x	-15	0	58.6	21.2	58.8	21.2	59	0.429	3519	Last10	Here	96
395	2288	2	Convolvulus sabatius	302	2017-10-11-13-46-32	0	1	x	-15	0	58.7	21.3	58.8	21.2	59	0.329	3519	Last10	Here	97
396	2289	2	Convolvulus sabatius	302	2017-10-11-13-46-34	0	1	x	-15	0	58.7	21.3	58.7	21.2	58.9	0.215	3519	Last10	Here	98
397	2290	2	Convolvulus sabatius	302	2017-10-11-13-46-36	0	1	x	-15	0	58.6	21.2	58.7	21.2	58.9	0.315	3519	Last10	Here	99
398	2291	2	Convolvulus sabatius	302	2017-10-11-13-47-08	0	1	x	-10	0	58.7	21.3	58.8	21.2	59	0.329	3520	First10	Here	1
399	2292	2	Convolvulus sabatius	302	2017-10-11-13-47-10	0	1	x	-10	0	58.7	21.3	58.8	21.2	59	0.329	3520	First10	Here	2
400	2293	2	Convolvulus sabatius	302	2017-10-11-13-47-12	0	1	x	-10	0	58.6	21.2	58.8	21.2	59	0.429	3520	First10	Here	3
401	2294	2	Convolvulus sabatius	302	2017-10-11-13-47-14	0	1	x	-10	0	58.6	21.2	58.9	21.2	59.1	0.542	3520	First10	Here	4
402	2295	2	Convolvulus sabatius	302	2017-10-11-13-47-16	0	1	x	-10	0	58.7	21.3	58.9	21.2	59.1	0.442	3520	First10	Here	5
403	2296	2	Convolvulus sabatius	302	2017-10-11-13-47-18	0	1	x	-10	0	58.6	21.2	59	21.2	59.3	0.656	3520	First10	Here	6
404	2297	2	Convolvulus sabatius	302	2017-10-11-13-47-20	0	1	x	-10	0	58.7	21.3	58.9	21.2	59.1	0.442	3520	First10	Here	7
405	2298	2	Convolvulus sabatius	302	2017-10-11-13-47-22	0	1	x	-10	0	58.7	21.3	58.9	21.2	59.1	0.442	3520	First10	Here	8
406	2299	2	Convolvulus sabatius	302	2017-10-11-13-47-24	0	1	x	-10	0	58.7	21.3	58.9	21.2	59.1	0.442	3520	First10	Here	9
407	2300	2	Convolvulus sabatius	302	2017-10-11-13-47-26	0	1	x	-10	0	58.7	21.3	58.9	21.2	59.1	0.442	3520	First10	Here	10
408	2301	2	Convolvulus sabatius	302	2017-10-11-13-47-28	0	1	x	-10	0	58.7	21.3	58.9	21.2	59.1	0.442	3520			11
409	2302	2	Convolvulus sabatius	302	2017-10-11-13-47-30	0	1	x	-10	0	58.7	21.3	58.9	21.2	59.1	0.442	3520			12
410	2303	2	Convolvulus sabatius	302	2017-10-11-13-47-32	0	1	x	-10	0	58.7	21.3	58.9	21.2	59.1	0.442	3520			13
411	2304	2	Convolvulus sabatius	302	2017-10-11-13-47-34	0	1	x	-10	0	58.7	21.3	58.9	21.2	59.1	0.442	3520			14
412	2305	2	Convolvulus sabatius	302	2017-10-11-13-47-36	0	1	x	-10	0	58.7	21.3	59	21.2	59.3	0.556	3520			15
413	2306	2	Convolvulus sabatius	302	2017-10-11-13-47-38	0	1	x	-10	0	58.6	21.2	58.9	21.2	59.1	0.542	3520			16
414	2307	2	Convolvulus sabatius	302	2017-10-11-13-47-40	0	1	x	-10	0	58.6	21.2	59	21.2	59.3	0.656	3520			17
415	2308	2	Convolvulus sabatius	302	2017-10-11-13-47-42	0	1	x	-10	0	58.7	21.3	59	21.2	59.3	0.556	3520			18
416	2309	2	Convolvulus sabatius	302	2017-10-11-13-47-44	0	1	x	-10	0	58.6	21.2	59	21.2	59.3	0.656	3520			19
417	2310	2	Convolvulus sabatius	302	2017-10-11-13-47-46	0	1	x	-10	0	58.6	21.2	58.9	21.2	59.1	0.542	3520			20
418	2311	2	Convolvulus sabatius	302	2017-10-11-13-47-48	0	1	x	-10	0	58.6	21.2	59	21.2	59.3	0.656	3520			21
419	2312	2	Convolvulus sabatius	302	2017-10-11-13-47-50	0	1	x	-10	0	58.6	21.2	58.9	21.2	59.1	0.542	3520			22
420	2313	2	Convolvulus sabatius	302	2017-10-11-13-47-52	0	1	x	-10	0	58.6	21.2	58.9	21.2	59.1	0.542	3520			23
421	2314	2	Convolvulus sabatius	302	2017-10-11-13-47-54	0	1	x	-10	0	58.6	21.2	58.9	21.2	59.1	0.542	3520			24
422	2315	2	Convolvulus sabatius	302	2017-10-11-13-47-56	0	1	x	-10	0	58.6	21.2	58.9	21.2	59.1	0.542	3520			25
423	2316	2	Convolvulus sabatius	302	2017-10-11-13-47-58	0	1	x	-10	0	58.6	21.2	59	21.2	59.3	0.656	3520			26
424	2317	2	Convolvulus sabatius	302	2017-10-11-13-48-00	0	1	x	-10	0	58.6	21.2	58.9	21.2	59.1	0.542	3520			27
425	2318	2	Convolvulus sabatius	302	2017-10-11-13-48-02	0	1	x	-10	0	58.7	21.3	58.9	21.2	59.1	0.442	3520			28
426	2319	2	Convolvulus sabatius	302	2017-10-11-13-48-04	0	1	x	-10	0	58.6	21.2	59	21.2	59.3	0.656	3520			29
427	2320	2	Convolvulus sabatius	302	2017-10-11-13-48-06	0	1	x	-10	0	58.6	21.2	58.9	21.2	59.1	0.542	3520			30
428	2321	2	Convolvulus sabatius	302	2017-10-11-13-48-08	0	1	x	-10	0	58.6	21.2	58.9	21.2	59.1	0.542	3520			31
429	2322	2	Convolvulus sabatius	302	2017-10-11-13-48-10	0	1	x	-10	0	58.7	21.3	58.9	21.2	59.1	0.442	3520			32
430	2323	2	Convolvulus sabatius	302	2017-10-11-13-48-12	0	1	x	-10	0	58.6	21.2	58.9	21.2	59.1	0.542	3520			33
431	2324	2	Convolvulus sabatius	302	2017-10-11-13-48-14	0	1	x	-10	0	58.6	21.2	59	21.2	59.3	0.656	3520			34
432	2325	2	Convolvulus sabatius	302	2017-10-11-13-48-16	0	1	x	-10	0	58.6	21.2	59	21.2	59.3	0.656	3520			35
433	2326	2	Convolvulus sabatius	302	2017-10-11-13-48-18	0	1	x	-10	0	58.6	21.2	59	21.2	59.3	0.656	3520			36
434	2327	2	Convolvulus sabatius	302	2017-10-11-13-48-20	0	1	x	-10	0	58.6	21.2	58.9	21.2	59.1	0.542	3520			37
435	2328	2	Convolvulus sabatius	302	2017-10-11-13-48-22	0	1	x	-10	0	58.7	21.3	58.9	21.2	59.1	0.442	3520			38
436	2329	2	Convolvulus sabatius	302	2017-10-11-13-48-24	0	1	x	-10	0	58.6	21.2	58.9	21.2	59.1	0.542	3520			39
437	2330	2	Convolvulus sabatius	302	2017-10-11-13-48-26	0	1	x	-10	0	58.6	21.2	58.9	21.2	59.1	0.542	3520			40
438	2331	2	Convolvulus sabatius	302	2017-10-11-13-48-28	0	1	x	-10	0	58.6	21.2	58.9	21.2	59.1	0.542	3520			41
439	2332	2	Convolvulus sabatius	302	2017-10-11-13-48-30	0	1	x	-10	0	58.7	21.3	58.9	21.2	59.1	0.442	3520			42
440	2333	2	Convolvulus sabatius	302	2017-10-11-13-48-32	0	1	x	-10	0	58.6	21.2	58.9	21.2	59.1	0.542	3520			43
441	2334	2	Convolvulus sabatius	302	2017-10-11-13-48-35	0	1	x	-10	0	58.6	21.2	58.9	21.2	59.1	0.542	3520			44
442	2335	2	Convolvulus sabatius	302	2017-10-11-13-48-37	0	1	x	-10	0	58.6	21.2	58.9	21.2	59.1	0.542	3520			45
443	2336	2	Convolvulus sabatius	302	2017-10-11-13-48-39	0	1	x	-10	0	58.6	21.2	58.9	21.2	59.1	0.542	3520			46
444	2337	2	Convolvulus sabatius	302	2017-10-11-13-48-41	0	1	x	-10	0	58.6	21.2	58.9	21.2	59.1	0.542	3520			47
445	2338	2	Convolvulus sabatius	302	2017-10-11-13-48-43	0	1	x	-10	0	58.6	21.2	58.9	21.2	59.1	0.542	3520			48
446	2339	2	Convolvulus sabatius	302	2017-10-11-13-48-45	0	1	x	-10	0	58.6	21.2	58.9	21.2	59.1	0.542	3520			49
447	2340	2	Convolvulus sabatius	302	2017-10-11-13-48-47	0	1	x	-10	0	58.6	21.2	58.9	21.2	59.1	0.542	3520			50
448	2341	2	Convolvulus sabatius	302	2017-10-11-13-48-49	0	1	x	-10	0	58.6	21.2	58.9	21.2	59.1	0.542	3520			51
449	2342	2	Convolvulus sabatius	302	2017-10-11-13-48-51	0	1	x	-10	0	58.6	21.2	58.9	21.2	59.1	0.542	3520			52
450	2343	2	Convolvulus sabatius	302	2017-10-11-13-48-53	0	1	x	-10	0	58.6	21.2	58.9	21.2	59.1	0.542	3520			53
451	2344	2	Convolvulus sabatius	302	2017-10-11-13-48-55	0	1	x	-10	0	58.6	21.2	58.9	21.2	59.1	0.542	3520			54
452	2345	2	Convolvulus sabatius	302	2017-10-11-13-48-57	0	1	x	-10	0	58.6	21.2	58.9	21.2	59.1	0.542	3520			55
453	2346	2	Convolvulus sabatius	302	2017-10-11-13-48-59	0	1	x	-10	0	58.6	21.2	58.9	21.2	59.1	0.542	3520			56
454	2347	2	Convolvulus sabatius	302	2017-10-11-13-49-01	0	1	x	-10	0	58.7	21.3	58.9	21.2	59.1	0.442	3520			57
455	2348	2	Convolvulus sabatius	302	2017-10-11-13-49-03	0	1	x	-10	0	58.6	21.2	58.9	21.2	59.1	0.542	3520			58
456	2349	2	Convolvulus sabatius	302	2017-10-11-13-49-05	0	1	x	-10	0	58.7	21.3	58.9	21.2	59.1	0.442	3520			59
457	2350	2	Convolvulus sabatius	302	2017-10-11-13-49-07	0	1	x	-10	0	58.7	21.3	58.9	21.2	59.1	0.442	3520			60
458	2351	2	Convolvulus sabatius	302	2017-10-11-13-49-09	0	1	x	-10	0	58.7	21.3	58.9	21.2	59.1	0.442	3520			61
459	2352	2	Convolvulus sabatius	302	2017-10-11-13-49-11	0	1	x	-10	0	58.6	21.2	58.9	21.2	59.1	0.542	3520			62
460	2353	2	Convolvulus sabatius	302	2017-10-11-13-49-13	0	1	x	-10	0	58.6	21.2	58.9	21.2	59.1	0.542	3520			63
461	2354	2	Convolvulus sabatius	302	2017-10-11-13-49-15	0	1	x	-10	0	58.6	21.2	58.9	21.2	59.1	0.542	3520			64
462	2355	2	Convolvulus sabatius	302	2017-10-11-13-49-17	0	1	x	-10	0	58.6	21.2	58.9	21.2	59.1	0.542	3520			65
463	2356	2	Convolvulus sabatius	302	2017-10-11-13-49-19	0	1	x	-10	0	58.7	21.3	58.9	21.2	59.1	0.442	3520			66
464	2357	2	Convolvulus sabatius	302	2017-10-11-13-49-21	0	1	x	-10	0	58.7	21.3	58.9	21.2	59.1	0.442	3520			67
465	2358	2	Convolvulus sabatius	302	2017-10-11-13-49-23	0	1	x	-10	0	58.6	21.2	58.9	21.2	59.1	0.542	3520			68
466	2359	2	Convolvulus sabatius	302	2017-10-11-13-49-25	0	1	x	-10	0	58.6	21.2	58.9	21.2	59.1	0.542	3520			69
467	2360	2	Convolvulus sabatius	302	2017-10-11-13-49-27	0	1	x	-10	0	58.7	21.3	58.9	21.2	59.1	0.442	3520			70
468	2361	2	Convolvulus sabatius	302	2017-10-11-13-49-29	0	1	x	-10	0	58.6	21.2	58.9	21.2	59.1	0.542	3520			71
469	2362	2	Convolvulus sabatius	302	2017-10-11-13-49-31	0	1	x	-10	0	58.6	21.2	58.9	21.2	59.1	0.542	3520			72
470	2363	2	Convolvulus sabatius	302	2017-10-11-13-49-33	0	1	x	-10	0	58.6	21.2	58.9	21.2	59.1	0.542	3520			73
471	2364	2	Convolvulus sabatius	302	2017-10-11-13-49-35	0	1	x	-10	0	58.6	21.2	58.9	21.2	59.1	0.542	3520			74
472	2365	2	Convolvulus sabatius	302	2017-10-11-13-49-37	0	1	x	-10	0	58.6	21.2	58.9	21.2	59.1	0.542	3520			75
473	2366	2	Convolvulus sabatius	302	2017-10-11-13-49-39	0	1	x	-10	0	58.6	21.2	58.9	21.2	59.1	0.542	3520			76
474	2367	2	Convolvulus sabatius	302	2017-10-11-13-49-41	0	1	x	-10	0	58.6	21.2	58.9	21.2	59.1	0.542	3520			77
475	2368	2	Convolvulus sabatius	302	2017-10-11-13-49-43	0	1	x	-10	0	58.6	21.2	58.9	21.2	59.1	0.542	3520			78
476	2369	2	Convolvulus sabatius	302	2017-10-11-13-49-45	0	1	x	-10	0	58.6	21.2	58.9	21.2	59.1	0.542	3520			79
477	2370	2	Convolvulus sabatius	302	2017-10-11-13-49-47	0	1	x	-10	0	58.6	21.2	58.8	21.2	59	0.429	3520			80
478	2371	2	Convolvulus sabatius	302	2017-10-11-13-49-49	0	1	x	-10	0	58.6	21.2	58.8	21.2	59	0.429	3520			81
479	2372	2	Convolvulus sabatius	302	2017-10-11-13-49-51	0	1	x	-10	0	58.6	21.2	58.8	21.2	59	0.429	3520			82
480	2373	2	Convolvulus sabatius	302	2017-10-11-13-49-53	0	1	x	-10	0	58.6	21.2	58.8	21.2	59	0.429	3520			83
481	2374	2	Convolvulus sabatius	302	2017-10-11-13-49-55	0	1	x	-10	0	58.6	21.2	58.9	21.2	59.1	0.542	3520			84
482	2375	2	Convolvulus sabatius	302	2017-10-11-13-49-57	0	1	x	-10	0	58.6	21.2	58.9	21.2	59.1	0.542	3520			85
483	2376	2	Convolvulus sabatius	302	2017-10-11-13-49-59	0	1	x	-10	0	58.6	21.2	58.9	21.2	59.1	0.542	3520			86
484	2377	2	Convolvulus sabatius	302	2017-10-11-13-50-01	0	1	x	-10	0	58.6	21.2	58.9	21.2	59.1	0.542	3520			87
485	2378	2	Convolvulus sabatius	302	2017-10-11-13-50-03	0	1	x	-10	0	58.6	21.2	58.9	21.2	59.1	0.542	3520			88
486	2379	2	Convolvulus sabatius	302	2017-10-11-13-50-05	0	1	x	-10	0	58.7	21.3	58.9	21.2	59.1	0.442	3520			89
487	2380	2	Convolvulus sabatius	302	2017-10-11-13-50-07	0	1	x	-10	0	58.6	21.2	58.9	21.2	59.1	0.542	3520			90
488	2381	2	Convolvulus sabatius	302	2017-10-11-13-50-09	0	1	x	-10	0	58.6	21.2	58.9	21.2	59.1	0.542	3520	Last10	Here	91
489	2382	2	Convolvulus sabatius	302	2017-10-11-13-50-11	0	1	x	-10	0	58.6	21.2	58.8	21.1	59	0.429	3520	Last10	Here	92
490	2383	2	Convolvulus sabatius	302	2017-10-11-13-50-13	0	1	x	-10	0	58.6	21.2	58.9	21.2	59.1	0.542	3520	Last10	Here	93
491	2384	2	Convolvulus sabatius	302	2017-10-11-13-50-15	0	1	x	-10	0	58.6	21.2	58.9	21.2	59.1	0.542	3520	Last10	Here	94
492	2385	2	Convolvulus sabatius	302	2017-10-11-13-50-17	0	1	x	-10	0	58.6	21.2	58.9	21.2	59.1	0.542	3520	Last10	Here	95
493	2386	2	Convolvulus sabatius	302	2017-10-11-13-50-19	0	1	x	-10	0	58.6	21.2	58.8	21.2	59	0.429	3520	Last10	Here	96
494	2387	2	Convolvulus sabatius	302	2017-10-11-13-50-21	0	1	x	-10	0	58.6	21.2	58.8	21.2	59	0.429	3520	Last10	Here	97
495	2388	2	Convolvulus sabatius	302	2017-10-11-13-50-23	0	1	x	-10	0	58.6	21.2	58.9	21.2	59.1	0.542	3520	Last10	Here	98
496	2389	2	Convolvulus sabatius	302	2017-10-11-13-50-25	0	1	x	-10	0	58.6	21.2	58.8	21.2	59	0.429	3520	Last10	Here	99
497	2390	2	Convolvulus sabatius	302	2017-10-11-13-50-27	0	1	x	-10	0	58.6	21.2	58.8	21.1	59	0.429	3520	Last10	Here	100
498	2391	2	Convolvulus sabatius	302	2017-10-11-13-50-59	0	1	x	-5	0	58.6	21.2	59	21.2	59.3	0.656	3521	First10	Here	1
499	2392	2	Convolvulus sabatius	302	2017-10-11-13-51-01	0	1	x	-5	0	58.7	21.2	59	21.2	59.3	0.556	3521	First10	Here	2
500	2393	2	Convolvulus sabatius	302	2017-10-11-13-51-03	0	1	x	-5	0	58.7	21.2	59	21.2	59.3	0.556	3521	First10	Here	3
501	2394	2	Convolvulus sabatius	302	2017-10-11-13-51-05	0	1	x	-5	0	58.6	21.2	59	21.2	59.3	0.656	3521	First10	Here	4
502	2395	2	Convolvulus sabatius	302	2017-10-11-13-51-07	0	1	x	-5	0	58.7	21.2	59	21.2	59.3	0.556	3521	First10	Here	5
503	2396	2	Convolvulus sabatius	302	2017-10-11-13-51-09	0	1	x	-5	0	58.6	21.2	58.9	21.2	59.1	0.542	3521	First10	Here	6
504	2397	2	Convolvulus sabatius	302	2017-10-11-13-51-11	0	1	x	-5	0	58.6	21.2	58.9	21.2	59.1	0.542	3521	First10	Here	7
505	2398	2	Convolvulus sabatius	302	2017-10-11-13-51-13	0	1	x	-5	0	58.7	21.2	58.9	21.2	59.1	0.442	3521	First10	Here	8
506	2399	2	Convolvulus sabatius	302	2017-10-11-13-51-15	0	1	x	-5	0	58.7	21.2	58.9	21.2	59.1	0.442	3521	First10	Here	9
507	2400	2	Convolvulus sabatius	302	2017-10-11-13-51-17	0	1	x	-5	0	58.6	21.2	59	21.2	59.3	0.656	3521	First10	Here	10
508	2401	2	Convolvulus sabatius	302	2017-10-11-13-51-19	0	1	x	-5	0	58.6	21.2	58.9	21.2	59.1	0.542	3521			11
509	2402	2	Convolvulus sabatius	302	2017-10-11-13-51-21	0	1	x	-5	0	58.6	21.2	58.9	21.2	59.1	0.542	3521			12
510	2403	2	Convolvulus sabatius	302	2017-10-11-13-51-23	0	1	x	-5	0	58.6	21.2	58.9	21.2	59.1	0.542	3521			13
511	2404	2	Convolvulus sabatius	302	2017-10-11-13-51-25	0	1	x	-5	0	58.6	21.2	58.9	21.2	59.1	0.542	3521			14
512	2405	2	Convolvulus sabatius	302	2017-10-11-13-51-27	0	1	x	-5	0	58.6	21.2	58.9	21.2	59.1	0.542	3521			15
513	2406	2	Convolvulus sabatius	302	2017-10-11-13-51-29	0	1	x	-5	0	58.7	21.3	58.9	21.2	59.1	0.442	3521			16
514	2407	2	Convolvulus sabatius	302	2017-10-11-13-51-31	0	1	x	-5	0	58.6	21.2	59	21.2	59.3	0.656	3521			17
515	2408	2	Convolvulus sabatius	302	2017-10-11-13-51-33	0	1	x	-5	0	58.6	21.2	59	21.2	59.3	0.656	3521			18
516	2409	2	Convolvulus sabatius	302	2017-10-11-13-51-35	0	1	x	-5	0	58.6	21.2	59	21.2	59.3	0.656	3521			19
517	2410	2	Convolvulus sabatius	302	2017-10-11-13-51-37	0	1	x	-5	0	58.7	21.2	59	21.2	59.3	0.556	3521			20
518	2411	2	Convolvulus sabatius	302	2017-10-11-13-51-39	0	1	x	-5	0	58.6	21.2	59	21.2	59.3	0.656	3521			21
519	2412	2	Convolvulus sabatius	302	2017-10-11-13-51-41	0	1	x	-5	0	58.6	21.2	59	21.2	59.3	0.656	3521			22
520	2413	2	Convolvulus sabatius	302	2017-10-11-13-51-43	0	1	x	-5	0	58.7	21.2	59	21.2	59.3	0.556	3521			23
521	2414	2	Convolvulus sabatius	302	2017-10-11-13-51-45	0	1	x	-5	0	58.7	21.2	59	21.2	59.3	0.556	3521			24
522	2415	2	Convolvulus sabatius	302	2017-10-11-13-51-47	0	1	x	-5	0	58.7	21.2	59	21.2	59.3	0.556	3521			25
523	2416	2	Convolvulus sabatius	302	2017-10-11-13-51-49	0	1	x	-5	0	58.7	21.2	59	21.2	59.3	0.556	3521			26
524	2417	2	Convolvulus sabatius	302	2017-10-11-13-51-51	0	1	x	-5	0	58.7	21.2	59	21.2	59.3	0.556	3521			27
525	2418	2	Convolvulus sabatius	302	2017-10-11-13-51-53	0	1	x	-5	0	58.7	21.2	58.9	21.2	59.1	0.442	3521			28
526	2419	2	Convolvulus sabatius	302	2017-10-11-13-51-55	0	1	x	-5	0	58.7	21.2	58.9	21.2	59.1	0.442	3521			29
527	2420	2	Convolvulus sabatius	302	2017-10-11-13-51-57	0	1	x	-5	0	58.7	21.2	58.9	21.2	59.1	0.442	3521			30
528	2421	2	Convolvulus sabatius	302	2017-10-11-13-51-59	0	1	x	-5	0	58.7	21.2	58.9	21.2	59.1	0.442	3521			31
529	2422	2	Convolvulus sabatius	302	2017-10-11-13-52-01	0	1	x	-5	0	58.7	21.2	58.9	21.2	59.1	0.442	3521			32
530	2423	2	Convolvulus sabatius	302	2017-10-11-13-52-03	0	1	x	-5	0	58.7	21.2	58.9	21.2	59.1	0.442	3521			33
531	2424	2	Convolvulus sabatius	302	2017-10-11-13-52-05	0	1	x	-5	0	58.7	21.2	58.8	21.1	59	0.329	3521			34
532	2425	2	Convolvulus sabatius	302	2017-10-11-13-52-07	0	1	x	-5	0	58.7	21.2	58.9	21.2	59.1	0.442	3521			35
533	2426	2	Convolvulus sabatius	302	2017-10-11-13-52-09	0	1	x	-5	0	58.7	21.2	58.8	21.2	59	0.329	3521			36
534	2427	2	Convolvulus sabatius	302	2017-10-11-13-52-11	0	1	x	-5	0	58.7	21.2	58.8	21.2	59	0.329	3521			37
535	2428	2	Convolvulus sabatius	302	2017-10-11-13-52-13	0	1	x	-5	0	58.7	21.2	58.9	21.2	59.1	0.442	3521			38
536	2429	2	Convolvulus sabatius	302	2017-10-11-13-52-15	0	1	x	-5	0	58.7	21.2	58.8	21.2	59	0.329	3521			39
537	2430	2	Convolvulus sabatius	302	2017-10-11-13-52-17	0	1	x	-5	0	58.7	21.2	58.9	21.2	59.1	0.442	3521			40
538	2431	2	Convolvulus sabatius	302	2017-10-11-13-52-19	0	1	x	-5	0	58.7	21.2	58.9	21.2	59.1	0.442	3521			41
539	2432	2	Convolvulus sabatius	302	2017-10-11-13-52-21	0	1	x	-5	0	58.7	21.2	58.9	21.2	59.1	0.442	3521			42
540	2433	2	Convolvulus sabatius	302	2017-10-11-13-52-23	0	1	x	-5	0	58.8	21.3	58.9	21.2	59.1	0.342	3521			43
541	2434	2	Convolvulus sabatius	302	2017-10-11-13-52-25	0	1	x	-5	0	58.7	21.2	58.9	21.2	59.1	0.442	3521			44
542	2435	2	Convolvulus sabatius	302	2017-10-11-13-52-27	0	1	x	-5	0	58.7	21.2	58.8	21.2	59	0.329	3521			45
543	2436	2	Convolvulus sabatius	302	2017-10-11-13-52-29	0	1	x	-5	0	58.7	21.2	58.9	21.2	59.1	0.442	3521			46
544	2437	2	Convolvulus sabatius	302	2017-10-11-13-52-31	0	1	x	-5	0	58.6	21.2	58.9	21.2	59.1	0.542	3521			47
545	2438	2	Convolvulus sabatius	302	2017-10-11-13-52-33	0	1	x	-5	0	58.6	21.2	58.9	21.2	59.1	0.542	3521			48
546	2439	2	Convolvulus sabatius	302	2017-10-11-13-52-35	0	1	x	-5	0	58.7	21.2	58.9	21.2	59.1	0.442	3521			49
547	2440	2	Convolvulus sabatius	302	2017-10-11-13-52-37	0	1	x	-5	0	58.7	21.2	58.8	21.2	59	0.329	3521			50
548	2441	2	Convolvulus sabatius	302	2017-10-11-13-52-39	0	1	x	-5	0	58.6	21.2	58.8	21.2	59	0.429	3521			51
549	2442	2	Convolvulus sabatius	302	2017-10-11-13-52-41	0	1	x	-5	0	58.6	21.2	58.8	21.2	59	0.429	3521			52
550	2443	2	Convolvulus sabatius	302	2017-10-11-13-52-43	0	1	x	-5	0	58.6	21.2	58.9	21.2	59.1	0.542	3521			53
551	2444	2	Convolvulus sabatius	302	2017-10-11-13-52-45	0	1	x	-5	0	58.6	21.2	58.9	21.2	59.1	0.542	3521			54
552	2445	2	Convolvulus sabatius	302	2017-10-11-13-52-47	0	1	x	-5	0	58.6	21.2	58.9	21.2	59.1	0.542	3521			55
553	2446	2	Convolvulus sabatius	302	2017-10-11-13-52-49	0	1	x	-5	0	58.7	21.2	58.9	21.2	59.1	0.442	3521			56
554	2447	2	Convolvulus sabatius	302	2017-10-11-13-52-51	0	1	x	-5	0	58.7	21.3	58.9	21.2	59.1	0.442	3521			57
555	2448	2	Convolvulus sabatius	302	2017-10-11-13-52-53	0	1	x	-5	0	58.6	21.2	58.9	21.2	59.1	0.542	3521			58
556	2449	2	Convolvulus sabatius	302	2017-10-11-13-52-55	0	1	x	-5	0	58.6	21.2	58.9	21.2	59.1	0.542	3521			59
557	2450	2	Convolvulus sabatius	302	2017-10-11-13-52-57	0	1	x	-5	0	58.7	21.2	58.9	21.2	59.1	0.442	3521			60
558	2451	2	Convolvulus sabatius	302	2017-10-11-13-52-59	0	1	x	-5	0	58.6	21.2	58.9	21.1	59.1	0.542	3521			61
559	2452	2	Convolvulus sabatius	302	2017-10-11-13-53-01	0	1	x	-5	0	58.7	21.2	58.9	21.2	59.1	0.442	3521			62
560	2453	2	Convolvulus sabatius	302	2017-10-11-13-53-03	0	1	x	-5	0	58.7	21.2	58.9	21.2	59.1	0.442	3521			63
561	2454	2	Convolvulus sabatius	302	2017-10-11-13-53-05	0	1	x	-5	0	58.6	21.2	58.8	21.1	59	0.429	3521			64
562	2455	2	Convolvulus sabatius	302	2017-10-11-13-53-07	0	1	x	-5	0	58.6	21.2	58.9	21.2	59.1	0.542	3521			65
563	2456	2	Convolvulus sabatius	302	2017-10-11-13-53-09	0	1	x	-5	0	58.7	21.2	58.9	21.2	59.1	0.442	3521			66
564	2457	2	Convolvulus sabatius	302	2017-10-11-13-53-11	0	1	x	-5	0	58.7	21.2	58.8	21.2	59	0.329	3521			67
565	2458	2	Convolvulus sabatius	302	2017-10-11-13-53-13	0	1	x	-5	0	58.7	21.2	58.8	21.2	59	0.329	3521			68
566	2459	2	Convolvulus sabatius	302	2017-10-11-13-53-15	0	1	x	-5	0	58.7	21.2	58.9	21.2	59.1	0.442	3521			69
567	2460	2	Convolvulus sabatius	302	2017-10-11-13-53-17	0	1	x	-5	0	58.7	21.2	58.9	21.2	59.1	0.442	3521			70
568	2461	2	Convolvulus sabatius	302	2017-10-11-13-53-19	0	1	x	-5	0	58.7	21.2	58.9	21.2	59.1	0.442	3521			71
569	2462	2	Convolvulus sabatius	302	2017-10-11-13-53-21	0	1	x	-5	0	58.8	21.3	58.9	21.2	59.1	0.342	3521			72
570	2463	2	Convolvulus sabatius	302	2017-10-11-13-53-23	0	1	x	-5	0	58.7	21.2	58.9	21.2	59.1	0.442	3521			73
571	2464	2	Convolvulus sabatius	302	2017-10-11-13-53-25	0	1	x	-5	0	58.7	21.2	58.9	21.2	59.1	0.442	3521			74
572	2465	2	Convolvulus sabatius	302	2017-10-11-13-53-27	0	1	x	-5	0	58.8	21.3	58.8	21.2	59	0.229	3521			75
573	2466	2	Convolvulus sabatius	302	2017-10-11-13-53-29	0	1	x	-5	0	58.7	21.2	58.8	21.2	59	0.329	3521			76
574	2467	2	Convolvulus sabatius	302	2017-10-11-13-53-31	0	1	x	-5	0	58.7	21.2	58.8	21.2	59	0.329	3521			77
575	2468	2	Convolvulus sabatius	302	2017-10-11-13-53-33	0	1	x	-5	0	58.7	21.2	58.8	21.2	59	0.329	3521			78
576	2469	2	Convolvulus sabatius	302	2017-10-11-13-53-35	0	1	x	-5	0	58.7	21.2	58.8	21.2	59	0.329	3521			79
577	2470	2	Convolvulus sabatius	302	2017-10-11-13-53-37	0	1	x	-5	0	58.7	21.2	58.8	21.2	59	0.329	3521			80
578	2471	2	Convolvulus sabatius	302	2017-10-11-13-53-39	0	1	x	-5	0	58.7	21.2	58.8	21.2	59	0.329	3521			81
579	2472	2	Convolvulus sabatius	302	2017-10-11-13-53-41	0	1	x	-5	0	58.7	21.2	58.8	21.2	59	0.329	3521			82
580	2473	2	Convolvulus sabatius	302	2017-10-11-13-53-43	0	1	x	-5	0	58.7	21.2	58.8	21.2	59	0.329	3521			83
581	2474	2	Convolvulus sabatius	302	2017-10-11-13-53-45	0	1	x	-5	0	58.7	21.2	58.8	21.2	59	0.329	3521			84
582	2475	2	Convolvulus sabatius	302	2017-10-11-13-53-47	0	1	x	-5	0	58.7	21.2	58.8	21.2	59	0.329	3521			85
583	2476	2	Convolvulus sabatius	302	2017-10-11-13-53-50	0	1	x	-5	0	58.7	21.2	58.9	21.2	59.1	0.442	3521			86
584	2477	2	Convolvulus sabatius	302	2017-10-11-13-53-52	0	1	x	-5	0	58.7	21.2	58.9	21.2	59.1	0.442	3521			87
585	2478	2	Convolvulus sabatius	302	2017-10-11-13-53-54	0	1	x	-5	0	58.7	21.2	58.9	21.2	59.1	0.442	3521			88
586	2479	2	Convolvulus sabatius	302	2017-10-11-13-53-56	0	1	x	-5	0	58.7	21.2	58.9	21.2	59.1	0.442	3521			89
587	2480	2	Convolvulus sabatius	302	2017-10-11-13-53-58	0	1	x	-5	0	58.7	21.2	58.9	21.2	59.1	0.442	3521			90
588	2481	2	Convolvulus sabatius	302	2017-10-11-13-54-00	0	1	x	-5	0	58.7	21.2	58.9	21.2	59.1	0.442	3521	Last10	Here	91
589	2482	2	Convolvulus sabatius	302	2017-10-11-13-54-02	0	1	x	-5	0	58.7	21.2	58.8	21.2	59	0.329	3521	Last10	Here	92
590	2483	2	Convolvulus sabatius	302	2017-10-11-13-54-04	0	1	x	-5	0	58.7	21.2	58.9	21.2	59.1	0.442	3521	Last10	Here	93
591	2484	2	Convolvulus sabatius	302	2017-10-11-13-54-06	0	1	x	-5	0	58.7	21.2	58.9	21.2	59.1	0.442	3521	Last10	Here	94
592	2485	2	Convolvulus sabatius	302	2017-10-11-13-54-08	0	1	x	-5	0	58.7	21.2	58.9	21.2	59.1	0.442	3521	Last10	Here	95
593	2486	2	Convolvulus sabatius	302	2017-10-11-13-54-10	0	1	x	-5	0	58.7	21.2	58.9	21.2	59.1	0.442	3521	Last10	Here	96
594	2487	2	Convolvulus sabatius	302	2017-10-11-13-54-12	0	1	x	-5	0	58.7	21.2	58.9	21.2	59.1	0.442	3521	Last10	Here	97
595	2488	2	Convolvulus sabatius	302	2017-10-11-13-54-14	0	1	x	-5	0	58.7	21.2	58.8	21.2	59	0.329	3521	Last10	Here	98
596	2489	2	Convolvulus sabatius	302	2017-10-11-13-54-16	0	1	x	-5	0	58.7	21.2	58.8	21.2	59	0.329	3521	Last10	Here	99
597	2490	2	Convolvulus sabatius	302	2017-10-11-13-54-50	0	1	x	0	0	58.7	21.2	58.8	21.1	59	0.329	3522	First10	Here	1
598	2491	2	Convolvulus sabatius	302	2017-10-11-13-54-52	0	1	x	0	0	58.7	21.2	58.8	21.2	59	0.329	3522	First10	Here	2
599	2492	2	Convolvulus sabatius	302	2017-10-11-13-54-54	0	1	x	0	0	58.7	21.2	58.8	21.2	59	0.329	3522	First10	Here	3
600	2493	2	Convolvulus sabatius	302	2017-10-11-13-54-56	0	1	x	0	0	58.7	21.2	58.7	21.1	58.9	0.215	3522	First10	Here	4
601	2494	2	Convolvulus sabatius	302	2017-10-11-13-54-58	0	1	x	0	0	58.7	21.2	58.8	21.2	59	0.329	3522	First10	Here	5
602	2495	2	Convolvulus sabatius	302	2017-10-11-13-55-00	0	1	x	0	0	58.7	21.2	58.8	21.2	59	0.329	3522	First10	Here	6
603	2496	2	Convolvulus sabatius	302	2017-10-11-13-55-02	0	1	x	0	0	58.7	21.2	58.7	21.1	58.9	0.215	3522	First10	Here	7
604	2497	2	Convolvulus sabatius	302	2017-10-11-13-55-04	0	1	x	0	0	58.7	21.2	58.8	21.2	59	0.329	3522	First10	Here	8
605	2498	2	Convolvulus sabatius	302	2017-10-11-13-55-06	0	1	x	0	0	58.7	21.2	58.8	21.2	59	0.329	3522	First10	Here	9
606	2499	2	Convolvulus sabatius	302	2017-10-11-13-55-08	0	1	x	0	0	58.7	21.2	58.8	21.2	59	0.329	3522	First10	Here	10
607	2500	2	Convolvulus sabatius	302	2017-10-11-13-55-10	0	1	x	0	0	58.7	21.2	58.8	21.2	59	0.329	3522			11
608	2501	2	Convolvulus sabatius	302	2017-10-11-13-55-12	0	1	x	0	0	58.7	21.2	58.7	21.1	58.9	0.215	3522			12
609	2502	2	Convolvulus sabatius	302	2017-10-11-13-55-14	0	1	x	0	0	58.7	21.2	58.8	21.2	59	0.329	3522			13
610	2503	2	Convolvulus sabatius	302	2017-10-11-13-55-16	0	1	x	0	0	58.7	21.2	58.8	21.2	59	0.329	3522			14
611	2504	2	Convolvulus sabatius	302	2017-10-11-13-55-18	0	1	x	0	0	58.7	21.2	58.7	21.1	58.9	0.215	3522			15
612	2505	2	Convolvulus sabatius	302	2017-10-11-13-55-20	0	1	x	0	0	58.7	21.2	58.7	21.1	58.9	0.215	3522			16
613	2506	2	Convolvulus sabatius	302	2017-10-11-13-55-22	0	1	x	0	0	58.7	21.2	58.8	21.2	59	0.329	3522			17
614	2507	2	Convolvulus sabatius	302	2017-10-11-13-55-24	0	1	x	0	0	58.7	21.2	58.8	21.2	59	0.329	3522			18
615	2508	2	Convolvulus sabatius	302	2017-10-11-13-55-26	0	1	x	0	0	58.7	21.2	58.8	21.2	59	0.329	3522			19
616	2509	2	Convolvulus sabatius	302	2017-10-11-13-55-28	0	1	x	0	0	58.7	21.2	58.8	21.2	59	0.329	3522			20
617	2510	2	Convolvulus sabatius	302	2017-10-11-13-55-30	0	1	x	0	0	58.7	21.2	58.8	21.2	59	0.329	3522			21
618	2511	2	Convolvulus sabatius	302	2017-10-11-13-55-32	0	1	x	0	0	58.7	21.2	58.8	21.2	59	0.329	3522			22
619	2512	2	Convolvulus sabatius	302	2017-10-11-13-55-34	0	1	x	0	0	58.7	21.2	58.7	21.1	58.9	0.215	3522			23
620	2513	2	Convolvulus sabatius	302	2017-10-11-13-55-36	0	1	x	0	0	58.7	21.2	58.8	21.2	59	0.329	3522			24
621	2514	2	Convolvulus sabatius	302	2017-10-11-13-55-38	0	1	x	0	0	58.7	21.2	58.8	21.2	59	0.329	3522			25
622	2515	2	Convolvulus sabatius	302	2017-10-11-13-55-40	0	1	x	0	0	58.7	21.2	58.8	21.2	59	0.329	3522			26
623	2516	2	Convolvulus sabatius	302	2017-10-11-13-55-42	0	1	x	0	0	58.7	21.2	58.8	21.1	59	0.329	3522			27
624	2517	2	Convolvulus sabatius	302	2017-10-11-13-55-44	0	1	x	0	0	58.8	21.3	58.8	21.2	59	0.229	3522			28
625	2518	2	Convolvulus sabatius	302	2017-10-11-13-55-46	0	1	x	0	0	58.7	21.2	58.8	21.2	59	0.329	3522			29
626	2519	2	Convolvulus sabatius	302	2017-10-11-13-55-48	0	1	x	0	0	58.7	21.2	58.7	21.1	58.9	0.215	3522			30
627	2520	2	Convolvulus sabatius	302	2017-10-11-13-55-50	0	1	x	0	0	58.7	21.2	58.8	21.2	59	0.329	3522			31
628	2521	2	Convolvulus sabatius	302	2017-10-11-13-55-52	0	1	x	0	0	58.7	21.2	58.8	21.1	59	0.329	3522			32
629	2522	2	Convolvulus sabatius	302	2017-10-11-13-55-54	0	1	x	0	0	58.7	21.2	58.8	21.2	59	0.329	3522			33
630	2523	2	Convolvulus sabatius	302	2017-10-11-13-55-56	0	1	x	0	0	58.7	21.2	58.9	21.2	59.1	0.442	3522			34
631	2524	2	Convolvulus sabatius	302	2017-10-11-13-55-58	0	1	x	0	0	58.7	21.2	58.8	21.2	59	0.329	3522			35
632	2525	2	Convolvulus sabatius	302	2017-10-11-13-56-00	0	1	x	0	0	58.7	21.2	58.9	21.2	59.1	0.442	3522			36
633	2526	2	Convolvulus sabatius	302	2017-10-11-13-56-02	0	1	x	0	0	58.7	21.2	58.9	21.2	59.1	0.442	3522			37
634	2527	2	Convolvulus sabatius	302	2017-10-11-13-56-04	0	1	x	0	0	58.7	21.2	58.9	21.2	59.1	0.442	3522			38
635	2528	2	Convolvulus sabatius	302	2017-10-11-13-56-06	0	1	x	0	0	58.7	21.2	58.9	21.2	59.1	0.442	3522			39
636	2529	2	Convolvulus sabatius	302	2017-10-11-13-56-08	0	1	x	0	0	58.7	21.2	58.8	21.2	59	0.329	3522			40
637	2530	2	Convolvulus sabatius	302	2017-10-11-13-56-10	0	1	x	0	0	58.7	21.2	58.9	21.2	59.1	0.442	3522			41
638	2531	2	Convolvulus sabatius	302	2017-10-11-13-56-12	0	1	x	0	0	58.7	21.2	58.9	21.2	59.1	0.442	3522			42
639	2532	2	Convolvulus sabatius	302	2017-10-11-13-56-14	0	1	x	0	0	58.7	21.2	58.9	21.2	59.1	0.442	3522			43
640	2533	2	Convolvulus sabatius	302	2017-10-11-13-56-16	0	1	x	0	0	58.7	21.2	58.9	21.2	59.1	0.442	3522			44
641	2534	2	Convolvulus sabatius	302	2017-10-11-13-56-18	0	1	x	0	0	58.7	21.2	58.9	21.2	59.1	0.442	3522			45
642	2535	2	Convolvulus sabatius	302	2017-10-11-13-56-20	0	1	x	0	0	58.7	21.2	58.9	21.2	59.1	0.442	3522			46
643	2536	2	Convolvulus sabatius	302	2017-10-11-13-56-22	0	1	x	0	0	58.7	21.2	58.8	21.2	59	0.329	3522			47
644	2537	2	Convolvulus sabatius	302	2017-10-11-13-56-24	0	1	x	0	0	58.7	21.2	58.8	21.1	59	0.329	3522			48
645	2538	2	Convolvulus sabatius	302	2017-10-11-13-56-26	0	1	x	0	0	58.7	21.2	58.8	21.1	59	0.329	3522			49
646	2539	2	Convolvulus sabatius	302	2017-10-11-13-56-28	0	1	x	0	0	58.7	21.2	58.9	21.2	59.1	0.442	3522			50
647	2540	2	Convolvulus sabatius	302	2017-10-11-13-56-30	0	1	x	0	0	58.7	21.2	58.8	21.2	59	0.329	3522			51
648	2541	2	Convolvulus sabatius	302	2017-10-11-13-56-32	0	1	x	0	0	58.7	21.2	58.8	21.2	59	0.329	3522			52
649	2542	2	Convolvulus sabatius	302	2017-10-11-13-56-34	0	1	x	0	0	58.7	21.2	58.8	21.2	59	0.329	3522			53
650	2543	2	Convolvulus sabatius	302	2017-10-11-13-56-36	0	1	x	0	0	58.7	21.2	58.8	21.2	59	0.329	3522			54
651	2544	2	Convolvulus sabatius	302	2017-10-11-13-56-38	0	1	x	0	0	58.7	21.2	58.9	21.2	59.1	0.442	3522			55
652	2545	2	Convolvulus sabatius	302	2017-10-11-13-56-40	0	1	x	0	0	58.7	21.2	58.9	21.2	59.1	0.442	3522			56
653	2546	2	Convolvulus sabatius	302	2017-10-11-13-56-42	0	1	x	0	0	58.7	21.2	58.9	21.2	59.1	0.442	3522			57
654	2547	2	Convolvulus sabatius	302	2017-10-11-13-56-44	0	1	x	0	0	58.7	21.2	58.9	21.2	59.1	0.442	3522			58
655	2548	2	Convolvulus sabatius	302	2017-10-11-13-56-46	0	1	x	0	0	58.7	21.2	58.9	21.2	59.1	0.442	3522			59
656	2549	2	Convolvulus sabatius	302	2017-10-11-13-56-48	0	1	x	0	0	58.7	21.2	58.9	21.2	59.1	0.442	3522			60
657	2550	2	Convolvulus sabatius	302	2017-10-11-13-56-50	0	1	x	0	0	58.7	21.2	58.9	21.2	59.1	0.442	3522			61
658	2551	2	Convolvulus sabatius	302	2017-10-11-13-56-52	0	1	x	0	0	58.7	21.2	58.9	21.2	59.1	0.442	3522			62
659	2552	2	Convolvulus sabatius	302	2017-10-11-13-56-54	0	1	x	0	0	58.7	21.2	58.9	21.2	59.1	0.442	3522			63
660	2553	2	Convolvulus sabatius	302	2017-10-11-13-56-56	0	1	x	0	0	58.7	21.2	58.9	21.2	59.1	0.442	3522			64
661	2554	2	Convolvulus sabatius	302	2017-10-11-13-56-58	0	1	x	0	0	58.7	21.2	58.9	21.2	59.1	0.442	3522			65
662	2555	2	Convolvulus sabatius	302	2017-10-11-13-57-00	0	1	x	0	0	58.7	21.2	58.8	21.1	59	0.329	3522			66
663	2556	2	Convolvulus sabatius	302	2017-10-11-13-57-02	0	1	x	0	0	58.7	21.2	58.9	21.2	59.1	0.442	3522			67
664	2557	2	Convolvulus sabatius	302	2017-10-11-13-57-04	0	1	x	0	0	58.7	21.2	58.9	21.2	59.1	0.442	3522			68
665	2558	2	Convolvulus sabatius	302	2017-10-11-13-57-06	0	1	x	0	0	58.7	21.2	58.9	21.2	59.1	0.442	3522			69
666	2559	2	Convolvulus sabatius	302	2017-10-11-13-57-08	0	1	x	0	0	58.7	21.2	58.9	21.2	59.1	0.442	3522			70
667	2560	2	Convolvulus sabatius	302	2017-10-11-13-57-10	0	1	x	0	0	58.7	21.2	58.9	21.2	59.1	0.442	3522			71
668	2561	2	Convolvulus sabatius	302	2017-10-11-13-57-12	0	1	x	0	0	58.7	21.2	58.8	21.1	59	0.329	3522			72
669	2562	2	Convolvulus sabatius	302	2017-10-11-13-57-14	0	1	x	0	0	58.7	21.2	58.9	21.1	59.1	0.442	3522			73
670	2563	2	Convolvulus sabatius	302	2017-10-11-13-57-16	0	1	x	0	0	58.7	21.2	58.9	21.2	59.1	0.442	3522			74
671	2564	2	Convolvulus sabatius	302	2017-10-11-13-57-18	0	1	x	0	0	58.7	21.2	58.9	21.2	59.1	0.442	3522			75
672	2565	2	Convolvulus sabatius	302	2017-10-11-13-57-20	0	1	x	0	0	58.7	21.2	58.9	21.2	59.1	0.442	3522			76
673	2566	2	Convolvulus sabatius	302	2017-10-11-13-57-22	0	1	x	0	0	58.7	21.2	58.8	21.1	59	0.329	3522			77
674	2567	2	Convolvulus sabatius	302	2017-10-11-13-57-24	0	1	x	0	0	58.7	21.2	58.9	21.2	59.1	0.442	3522			78
675	2568	2	Convolvulus sabatius	302	2017-10-11-13-57-26	0	1	x	0	0	58.7	21.2	58.9	21.2	59.1	0.442	3522			79
676	2569	2	Convolvulus sabatius	302	2017-10-11-13-57-28	0	1	x	0	0	58.7	21.2	58.9	21.2	59.1	0.442	3522			80
677	2570	2	Convolvulus sabatius	302	2017-10-11-13-57-30	0	1	x	0	0	58.7	21.2	58.9	21.2	59.1	0.442	3522			81
678	2571	2	Convolvulus sabatius	302	2017-10-11-13-57-32	0	1	x	0	0	58.7	21.2	58.9	21.2	59.1	0.442	3522			82
679	2572	2	Convolvulus sabatius	302	2017-10-11-13-57-34	0	1	x	0	0	58.7	21.2	58.9	21.2	59.1	0.442	3522			83
680	2573	2	Convolvulus sabatius	302	2017-10-11-13-57-36	0	1	x	0	0	58.7	21.2	58.9	21.2	59.1	0.442	3522			84
681	2574	2	Convolvulus sabatius	302	2017-10-11-13-57-38	0	1	x	0	0	58.7	21.2	58.9	21.2	59.1	0.442	3522			85
682	2575	2	Convolvulus sabatius	302	2017-10-11-13-57-40	0	1	x	0	0	58.7	21.2	58.9	21.2	59.1	0.442	3522			86
683	2576	2	Convolvulus sabatius	302	2017-10-11-13-57-42	0	1	x	0	0	58.7	21.2	58.9	21.2	59.1	0.442	3522			87
684	2577	2	Convolvulus sabatius	302	2017-10-11-13-57-44	0	1	x	0	0	58.7	21.2	58.9	21.2	59.1	0.442	3522			88
685	2578	2	Convolvulus sabatius	302	2017-10-11-13-57-46	0	1	x	0	0	58.7	21.2	58.9	21.2	59.1	0.442	3522			89
686	2579	2	Convolvulus sabatius	302	2017-10-11-13-57-48	0	1	x	0	0	58.7	21.2	58.9	21.2	59.1	0.442	3522			90
687	2580	2	Convolvulus sabatius	302	2017-10-11-13-57-50	0	1	x	0	0	58.7	21.2	58.8	21.1	59	0.329	3522	Last10	Here	91
688	2581	2	Convolvulus sabatius	302	2017-10-11-13-57-52	0	1	x	0	0	58.7	21.2	58.9	21.2	59.1	0.442	3522	Last10	Here	92
689	2582	2	Convolvulus sabatius	302	2017-10-11-13-57-54	0	1	x	0	0	58.7	21.2	58.8	21.1	59	0.329	3522	Last10	Here	93
690	2583	2	Convolvulus sabatius	302	2017-10-11-13-57-56	0	1	x	0	0	58.8	21.3	58.8	21.2	59	0.229	3522	Last10	Here	94
691	2584	2	Convolvulus sabatius	302	2017-10-11-13-57-58	0	1	x	0	0	58.7	21.2	58.8	21.1	59	0.329	3522	Last10	Here	95
692	2585	2	Convolvulus sabatius	302	2017-10-11-13-58-00	0	1	x	0	0	58.7	21.2	58.9	21.2	59.1	0.442	3522	Last10	Here	96
693	2586	2	Convolvulus sabatius	302	2017-10-11-13-58-02	0	1	x	0	0	58.7	21.2	58.9	21.2	59.1	0.442	3522	Last10	Here	97
694	2587	2	Convolvulus sabatius	302	2017-10-11-13-58-04	0	1	x	0	0	58.7	21.2	58.9	21.2	59.1	0.442	3522	Last10	Here	98
695	2588	2	Convolvulus sabatius	302	2017-10-11-13-58-06	0	1	x	0	0	58.7	21.2	58.9	21.2	59.1	0.442	3522	Last10	Here	99
696	2589	2	Convolvulus sabatius	302	2017-10-11-13-58-08	0	1	x	0	0	58.7	21.2	58.9	21.2	59.1	0.442	3522	Last10	Here	100
697	2590	2	Convolvulus sabatius	302	2017-10-11-13-58-40	0	1	x	5	0	58.7	21.2	58.8	21.2	59	0.329	3523	First10	Here	1
698	2591	2	Convolvulus sabatius	302	2017-10-11-13-58-42	0	1	x	5	0	58.7	21.2	58.8	21.2	59	0.329	3523	First10	Here	2
699	2592	2	Convolvulus sabatius	302	2017-10-11-13-58-44	0	1	x	5	0	58.7	21.2	58.8	21.2	59	0.329	3523	First10	Here	3
700	2593	2	Convolvulus sabatius	302	2017-10-11-13-58-46	0	1	x	5	0	58.7	21.2	58.8	21.2	59	0.329	3523	First10	Here	4
701	2594	2	Convolvulus sabatius	302	2017-10-11-13-58-48	0	1	x	5	0	58.7	21.2	58.8	21.2	59	0.329	3523	First10	Here	5
702	2595	2	Convolvulus sabatius	302	2017-10-11-13-58-50	0	1	x	5	0	58.7	21.2	58.8	21.2	59	0.329	3523	First10	Here	6
703	2596	2	Convolvulus sabatius	302	2017-10-11-13-58-52	0	1	x	5	0	58.7	21.2	58.8	21.2	59	0.329	3523	First10	Here	7
704	2597	2	Convolvulus sabatius	302	2017-10-11-13-58-54	0	1	x	5	0	58.7	21.2	58.8	21.2	59	0.329	3523	First10	Here	8
705	2598	2	Convolvulus sabatius	302	2017-10-11-13-58-56	0	1	x	5	0	58.7	21.2	58.8	21.2	59	0.329	3523	First10	Here	9
706	2599	2	Convolvulus sabatius	302	2017-10-11-13-58-58	0	1	x	5	0	58.7	21.2	58.8	21.2	59	0.329	3523	First10	Here	10
707	2600	2	Convolvulus sabatius	302	2017-10-11-13-59-00	0	1	x	5	0	58.7	21.2	58.8	21.2	59	0.329	3523			11
708	2601	2	Convolvulus sabatius	302	2017-10-11-13-59-02	0	1	x	5	0	58.7	21.2	58.8	21.2	59	0.329	3523			12
709	2602	2	Convolvulus sabatius	302	2017-10-11-13-59-04	0	1	x	5	0	58.7	21.2	58.8	21.2	59	0.329	3523			13
710	2603	2	Convolvulus sabatius	302	2017-10-11-13-59-07	0	1	x	5	0	58.7	21.2	58.8	21.2	59	0.329	3523			14
711	2604	2	Convolvulus sabatius	302	2017-10-11-13-59-09	0	1	x	5	0	58.7	21.2	58.8	21.2	59	0.329	3523			15
712	2605	2	Convolvulus sabatius	302	2017-10-11-13-59-11	0	1	x	5	0	58.7	21.2	58.8	21.2	59	0.329	3523			16
713	2606	2	Convolvulus sabatius	302	2017-10-11-13-59-13	0	1	x	5	0	58.8	21.3	58.8	21.2	59	0.229	3523			17
714	2607	2	Convolvulus sabatius	302	2017-10-11-13-59-15	0	1	x	5	0	58.6	21.2	58.8	21.2	59	0.429	3523			18
715	2608	2	Convolvulus sabatius	302	2017-10-11-13-59-17	0	1	x	5	0	58.7	21.2	58.7	21.1	58.9	0.215	3523			19
716	2609	2	Convolvulus sabatius	302	2017-10-11-13-59-19	0	1	x	5	0	58.7	21.3	58.8	21.2	59	0.329	3523			20
717	2610	2	Convolvulus sabatius	302	2017-10-11-13-59-21	0	1	x	5	0	58.7	21.2	58.8	21.2	59	0.329	3523			21
718	2611	2	Convolvulus sabatius	302	2017-10-11-13-59-23	0	1	x	5	0	58.7	21.2	58.8	21.2	59	0.329	3523			22
719	2612	2	Convolvulus sabatius	302	2017-10-11-13-59-25	0	1	x	5	0	58.7	21.2	58.7	21.1	58.9	0.215	3523			23
720	2613	2	Convolvulus sabatius	302	2017-10-11-13-59-27	0	1	x	5	0	58.7	21.2	58.8	21.2	59	0.329	3523			24
721	2614	2	Convolvulus sabatius	302	2017-10-11-13-59-29	0	1	x	5	0	58.7	21.2	58.8	21.2	59	0.329	3523			25
722	2615	2	Convolvulus sabatius	302	2017-10-11-13-59-31	0	1	x	5	0	58.8	21.3	58.8	21.2	59	0.229	3523			26
723	2616	2	Convolvulus sabatius	302	2017-10-11-13-59-33	0	1	x	5	0	58.7	21.2	58.8	21.2	59	0.329	3523			27
724	2617	2	Convolvulus sabatius	302	2017-10-11-13-59-35	0	1	x	5	0	58.7	21.2	58.8	21.2	59	0.329	3523			28
725	2618	2	Convolvulus sabatius	302	2017-10-11-13-59-37	0	1	x	5	0	58.8	21.3	58.8	21.2	59	0.229	3523			29
726	2619	2	Convolvulus sabatius	302	2017-10-11-13-59-39	0	1	x	5	0	58.6	21.2	58.8	21.2	59	0.429	3523			30
727	2620	2	Convolvulus sabatius	302	2017-10-11-13-59-41	0	1	x	5	0	58.7	21.2	58.8	21.2	59	0.329	3523			31
728	2621	2	Convolvulus sabatius	302	2017-10-11-13-59-43	0	1	x	5	0	58.7	21.2	58.8	21.2	59	0.329	3523			32
729	2622	2	Convolvulus sabatius	302	2017-10-11-13-59-45	0	1	x	5	0	58.7	21.2	58.8	21.2	59	0.329	3523			33
730	2623	2	Convolvulus sabatius	302	2017-10-11-13-59-47	0	1	x	5	0	58.7	21.2	58.8	21.2	59	0.329	3523			34
731	2624	2	Convolvulus sabatius	302	2017-10-11-13-59-49	0	1	x	5	0	58.6	21.2	58.8	21.2	59	0.429	3523			35
732	2625	2	Convolvulus sabatius	302	2017-10-11-13-59-51	0	1	x	5	0	58.6	21.2	58.8	21.2	59	0.429	3523			36
733	2626	2	Convolvulus sabatius	302	2017-10-11-13-59-53	0	1	x	5	0	58.6	21.2	58.7	21.2	58.9	0.315	3523			37
734	2627	2	Convolvulus sabatius	302	2017-10-11-13-59-55	0	1	x	5	0	58.6	21.2	58.7	21.2	58.9	0.315	3523			38
735	2628	2	Convolvulus sabatius	302	2017-10-11-13-59-57	0	1	x	5	0	58.6	21.2	58.7	21.2	58.9	0.315	3523			39
736	2629	2	Convolvulus sabatius	302	2017-10-11-13-59-59	0	1	x	5	0	58.6	21.2	58.7	21.2	58.9	0.315	3523			40
737	2630	2	Convolvulus sabatius	302	2017-10-11-14-00-01	0	1	x	5	0	58.7	21.3	58.8	21.2	59	0.329	3523			41
738	2631	2	Convolvulus sabatius	302	2017-10-11-14-00-03	0	1	x	5	0	58.6	21.2	58.8	21.2	59	0.429	3523			42
739	2632	2	Convolvulus sabatius	302	2017-10-11-14-00-05	0	1	x	5	0	58.6	21.2	58.8	21.2	59	0.429	3523			43
740	2633	2	Convolvulus sabatius	302	2017-10-11-14-00-07	0	1	x	5	0	58.7	21.3	58.8	21.2	59	0.329	3523			44
741	2634	2	Convolvulus sabatius	302	2017-10-11-14-00-09	0	1	x	5	0	58.6	21.2	58.8	21.2	59	0.429	3523			45
742	2635	2	Convolvulus sabatius	302	2017-10-11-14-00-11	0	1	x	5	0	58.6	21.2	58.8	21.2	59	0.429	3523			46
743	2636	2	Convolvulus sabatius	302	2017-10-11-14-00-13	0	1	x	5	0	58.6	21.2	58.8	21.2	59	0.429	3523			47
744	2637	2	Convolvulus sabatius	302	2017-10-11-14-00-15	0	1	x	5	0	58.6	21.2	58.8	21.2	59	0.429	3523			48
745	2638	2	Convolvulus sabatius	302	2017-10-11-14-00-17	0	1	x	5	0	58.6	21.2	58.8	21.2	59	0.429	3523			49
746	2639	2	Convolvulus sabatius	302	2017-10-11-14-00-19	0	1	x	5	0	58.7	21.2	58.8	21.2	59	0.329	3523			50
747	2640	2	Convolvulus sabatius	302	2017-10-11-14-00-21	0	1	x	5	0	58.7	21.2	58.7	21.1	58.9	0.215	3523			51
748	2641	2	Convolvulus sabatius	302	2017-10-11-14-00-23	0	1	x	5	0	58.8	21.3	58.8	21.2	59	0.229	3523			52
749	2642	2	Convolvulus sabatius	302	2017-10-11-14-00-25	0	1	x	5	0	58.7	21.2	58.8	21.2	59	0.329	3523			53
750	2643	2	Convolvulus sabatius	302	2017-10-11-14-00-27	0	1	x	5	0	58.6	21.2	58.8	21.2	59	0.429	3523			54
751	2644	2	Convolvulus sabatius	302	2017-10-11-14-00-29	0	1	x	5	0	58.7	21.2	58.7	21.2	58.9	0.215	3523			55
752	2645	2	Convolvulus sabatius	302	2017-10-11-14-00-31	0	1	x	5	0	58.6	21.2	58.8	21.2	59	0.429	3523			56
753	2646	2	Convolvulus sabatius	302	2017-10-11-14-00-33	0	1	x	5	0	58.6	21.2	58.8	21.2	59	0.429	3523			57
754	2647	2	Convolvulus sabatius	302	2017-10-11-14-00-35	0	1	x	5	0	58.7	21.2	58.8	21.2	59	0.329	3523			58
755	2648	2	Convolvulus sabatius	302	2017-10-11-14-00-37	0	1	x	5	0	58.6	21.2	58.8	21.2	59	0.429	3523			59
756	2649	2	Convolvulus sabatius	302	2017-10-11-14-00-39	0	1	x	5	0	58.6	21.2	58.8	21.2	59	0.429	3523			60
757	2650	2	Convolvulus sabatius	302	2017-10-11-14-00-41	0	1	x	5	0	58.7	21.3	58.8	21.2	59	0.329	3523			61
758	2651	2	Convolvulus sabatius	302	2017-10-11-14-00-43	0	1	x	5	0	58.6	21.2	58.8	21.2	59	0.429	3523			62
759	2652	2	Convolvulus sabatius	302	2017-10-11-14-00-45	0	1	x	5	0	58.6	21.2	58.7	21.2	58.9	0.315	3523			63
760	2653	2	Convolvulus sabatius	302	2017-10-11-14-00-47	0	1	x	5	0	58.6	21.2	58.8	21.2	59	0.429	3523			64
761	2654	2	Convolvulus sabatius	302	2017-10-11-14-00-49	0	1	x	5	0	58.6	21.2	58.8	21.2	59	0.429	3523			65
762	2655	2	Convolvulus sabatius	302	2017-10-11-14-00-51	0	1	x	5	0	58.6	21.2	58.8	21.2	59	0.429	3523			66
763	2656	2	Convolvulus sabatius	302	2017-10-11-14-00-53	0	1	x	5	0	58.7	21.2	58.7	21.1	58.9	0.215	3523			67
764	2657	2	Convolvulus sabatius	302	2017-10-11-14-00-55	0	1	x	5	0	58.6	21.2	58.8	21.2	59	0.429	3523			68
765	2658	2	Convolvulus sabatius	302	2017-10-11-14-00-57	0	1	x	5	0	58.7	21.2	58.9	21.2	59.1	0.442	3523			69
766	2659	2	Convolvulus sabatius	302	2017-10-11-14-00-59	0	1	x	5	0	58.6	21.2	58.9	21.2	59.1	0.542	3523			70
767	2660	2	Convolvulus sabatius	302	2017-10-11-14-01-01	0	1	x	5	0	58.6	21.2	58.9	21.2	59.1	0.542	3523			71
768	2661	2	Convolvulus sabatius	302	2017-10-11-14-01-03	0	1	x	5	0	58.6	21.2	58.8	21.1	59	0.429	3523			72
769	2662	2	Convolvulus sabatius	302	2017-10-11-14-01-05	0	1	x	5	0	58.7	21.2	58.9	21.2	59.1	0.442	3523			73
770	2663	2	Convolvulus sabatius	302	2017-10-11-14-01-07	0	1	x	5	0	58.6	21.2	58.9	21.2	59.1	0.542	3523			74
771	2664	2	Convolvulus sabatius	302	2017-10-11-14-01-09	0	1	x	5	0	58.6	21.2	58.9	21.2	59.1	0.542	3523			75
772	2665	2	Convolvulus sabatius	302	2017-10-11-14-01-11	0	1	x	5	0	58.6	21.2	58.9	21.2	59.1	0.542	3523			76
773	2666	2	Convolvulus sabatius	302	2017-10-11-14-01-13	0	1	x	5	0	58.6	21.2	58.9	21.2	59.1	0.542	3523			77
774	2667	2	Convolvulus sabatius	302	2017-10-11-14-01-15	0	1	x	5	0	58.6	21.2	58.8	21.2	59	0.429	3523			78
775	2668	2	Convolvulus sabatius	302	2017-10-11-14-01-17	0	1	x	5	0	58.7	21.2	58.8	21.2	59	0.329	3523			79
776	2669	2	Convolvulus sabatius	302	2017-10-11-14-01-19	0	1	x	5	0	58.7	21.2	58.9	21.2	59.1	0.442	3523			80
777	2670	2	Convolvulus sabatius	302	2017-10-11-14-01-21	0	1	x	5	0	58.7	21.2	58.8	21.2	59	0.329	3523			81
778	2671	2	Convolvulus sabatius	302	2017-10-11-14-01-23	0	1	x	5	0	58.7	21.2	58.8	21.2	59	0.329	3523			82
779	2672	2	Convolvulus sabatius	302	2017-10-11-14-01-25	0	1	x	5	0	58.7	21.2	58.8	21.2	59	0.329	3523			83
780	2673	2	Convolvulus sabatius	302	2017-10-11-14-01-27	0	1	x	5	0	58.7	21.2	58.8	21.2	59	0.329	3523			84
781	2674	2	Convolvulus sabatius	302	2017-10-11-14-01-29	0	1	x	5	0	58.7	21.2	58.8	21.2	59	0.329	3523			85
782	2675	2	Convolvulus sabatius	302	2017-10-11-14-01-31	0	1	x	5	0	58.7	21.2	58.9	21.2	59.1	0.442	3523			86
783	2676	2	Convolvulus sabatius	302	2017-10-11-14-01-33	0	1	x	5	0	58.7	21.2	58.8	21.2	59	0.329	3523			87
784	2677	2	Convolvulus sabatius	302	2017-10-11-14-01-35	0	1	x	5	0	58.7	21.2	58.8	21.1	59	0.329	3523			88
785	2678	2	Convolvulus sabatius	302	2017-10-11-14-01-37	0	1	x	5	0	58.7	21.2	58.8	21.2	59	0.329	3523			89
786	2679	2	Convolvulus sabatius	302	2017-10-11-14-01-39	0	1	x	5	0	58.7	21.2	58.8	21.2	59	0.329	3523			90
787	2680	2	Convolvulus sabatius	302	2017-10-11-14-01-41	0	1	x	5	0	58.7	21.2	58.8	21.2	59	0.329	3523	Last10	Here	91
788	2681	2	Convolvulus sabatius	302	2017-10-11-14-01-43	0	1	x	5	0	58.7	21.2	58.8	21.2	59	0.329	3523	Last10	Here	92
789	2682	2	Convolvulus sabatius	302	2017-10-11-14-01-45	0	1	x	5	0	58.7	21.2	58.8	21.2	59	0.329	3523	Last10	Here	93
790	2683	2	Convolvulus sabatius	302	2017-10-11-14-01-47	0	1	x	5	0	58.7	21.2	58.8	21.2	59	0.329	3523	Last10	Here	94
791	2684	2	Convolvulus sabatius	302	2017-10-11-14-01-49	0	1	x	5	0	58.7	21.2	58.8	21.2	59	0.329	3523	Last10	Here	95
792	2685	2	Convolvulus sabatius	302	2017-10-11-14-01-51	0	1	x	5	0	58.7	21.2	58.7	21.1	58.9	0.215	3523	Last10	Here	96
793	2686	2	Convolvulus sabatius	302	2017-10-11-14-01-53	0	1	x	5	0	58.7	21.2	58.8	21.2	59	0.329	3523	Last10	Here	97
794	2687	2	Convolvulus sabatius	302	2017-10-11-14-01-55	0	1	x	5	0	58.7	21.2	58.8	21.2	59	0.329	3523	Last10	Here	98
795	2688	2	Convolvulus sabatius	302	2017-10-11-14-01-57	0	1	x	5	0	58.7	21.2	58.8	21.2	59	0.329	3523	Last10	Here	99
796	2689	2	Convolvulus sabatius	302	2017-10-11-14-01-59	0	1	x	5	0	58.7	21.2	58.8	21.2	59	0.329	3523	Last10	Here	100
797	2690	2	Convolvulus sabatius	302	2017-10-11-14-02-31	0	1	x	10	0	58.7	21.2	58.8	21.2	59	0.329	3524	First10	Here	1
798	2691	2	Convolvulus sabatius	302	2017-10-11-14-02-33	0	1	x	10	0	58.7	21.2	58.8	21.2	59	0.329	3524	First10	Here	2
799	2692	2	Convolvulus sabatius	302	2017-10-11-14-02-35	0	1	x	10	0	58.7	21.2	58.8	21.2	59	0.329	3524	First10	Here	3
800	2693	2	Convolvulus sabatius	302	2017-10-11-14-02-37	0	1	x	10	0	58.7	21.2	58.8	21.2	59	0.329	3524	First10	Here	4
801	2694	2	Convolvulus sabatius	302	2017-10-11-14-02-39	0	1	x	10	0	58.7	21.2	58.7	21.2	58.9	0.215	3524	First10	Here	5
802	2695	2	Convolvulus sabatius	302	2017-10-11-14-02-41	0	1	x	10	0	58.7	21.2	58.8	21.2	59	0.329	3524	First10	Here	6
803	2696	2	Convolvulus sabatius	302	2017-10-11-14-02-43	0	1	x	10	0	58.7	21.2	58.7	21.2	58.9	0.215	3524	First10	Here	7
804	2697	2	Convolvulus sabatius	302	2017-10-11-14-02-45	0	1	x	10	0	58.7	21.2	58.7	21.2	58.9	0.215	3524	First10	Here	8
805	2698	2	Convolvulus sabatius	302	2017-10-11-14-02-47	0	1	x	10	0	58.7	21.2	58.7	21.2	58.9	0.215	3524	First10	Here	9
806	2699	2	Convolvulus sabatius	302	2017-10-11-14-02-49	0	1	x	10	0	58.7	21.2	58.8	21.2	59	0.329	3524	First10	Here	10
807	2700	2	Convolvulus sabatius	302	2017-10-11-14-02-51	0	1	x	10	0	58.7	21.2	58.8	21.2	59	0.329	3524			11
808	2701	2	Convolvulus sabatius	302	2017-10-11-14-02-53	0	1	x	10	0	58.7	21.2	58.8	21.2	59	0.329	3524			12
809	2702	2	Convolvulus sabatius	302	2017-10-11-14-02-55	0	1	x	10	0	58.7	21.2	58.8	21.2	59	0.329	3524			13
810	2703	2	Convolvulus sabatius	302	2017-10-11-14-02-57	0	1	x	10	0	58.7	21.2	58.8	21.2	59	0.329	3524			14
811	2704	2	Convolvulus sabatius	302	2017-10-11-14-02-59	0	1	x	10	0	58.7	21.2	58.7	21.2	58.9	0.215	3524			15
812	2705	2	Convolvulus sabatius	302	2017-10-11-14-03-01	0	1	x	10	0	58.7	21.2	58.8	21.2	59	0.329	3524			16
813	2706	2	Convolvulus sabatius	302	2017-10-11-14-03-03	0	1	x	10	0	58.7	21.2	58.7	21.1	58.9	0.215	3524			17
814	2707	2	Convolvulus sabatius	302	2017-10-11-14-03-05	0	1	x	10	0	58.7	21.2	58.8	21.2	59	0.329	3524			18
815	2708	2	Convolvulus sabatius	302	2017-10-11-14-03-07	0	1	x	10	0	58.7	21.2	58.8	21.2	59	0.329	3524			19
816	2709	2	Convolvulus sabatius	302	2017-10-11-14-03-09	0	1	x	10	0	58.7	21.2	58.7	21.2	58.9	0.215	3524			20
817	2710	2	Convolvulus sabatius	302	2017-10-11-14-03-11	0	1	x	10	0	58.7	21.2	58.8	21.2	59	0.329	3524			21
818	2711	2	Convolvulus sabatius	302	2017-10-11-14-03-13	0	1	x	10	0	58.7	21.2	58.8	21.2	59	0.329	3524			22
819	2712	2	Convolvulus sabatius	302	2017-10-11-14-03-15	0	1	x	10	0	58.7	21.2	58.8	21.2	59	0.329	3524			23
820	2713	2	Convolvulus sabatius	302	2017-10-11-14-03-17	0	1	x	10	0	58.7	21.2	58.7	21.2	58.9	0.215	3524			24
821	2714	2	Convolvulus sabatius	302	2017-10-11-14-03-19	0	1	x	10	0	58.7	21.2	58.7	21.2	58.9	0.215	3524			25
822	2715	2	Convolvulus sabatius	302	2017-10-11-14-03-21	0	1	x	10	0	58.7	21.2	58.8	21.2	59	0.329	3524			26
823	2716	2	Convolvulus sabatius	302	2017-10-11-14-03-23	0	1	x	10	0	58.7	21.2	58.7	21.2	58.9	0.215	3524			27
824	2717	2	Convolvulus sabatius	302	2017-10-11-14-03-25	0	1	x	10	0	58.7	21.2	58.7	21.2	58.9	0.215	3524			28
825	2718	2	Convolvulus sabatius	302	2017-10-11-14-03-27	0	1	x	10	0	58.7	21.2	58.7	21.2	58.9	0.215	3524			29
826	2719	2	Convolvulus sabatius	302	2017-10-11-14-03-29	0	1	x	10	0	58.7	21.2	58.7	21.2	58.9	0.215	3524			30
827	2720	2	Convolvulus sabatius	302	2017-10-11-14-03-31	0	1	x	10	0	58.7	21.2	58.7	21.2	58.9	0.215	3524			31
828	2721	2	Convolvulus sabatius	302	2017-10-11-14-03-33	0	1	x	10	0	58.7	21.2	58.7	21.2	58.9	0.215	3524			32
829	2722	2	Convolvulus sabatius	302	2017-10-11-14-03-35	0	1	x	10	0	58.7	21.2	58.7	21.2	58.9	0.215	3524			33
830	2723	2	Convolvulus sabatius	302	2017-10-11-14-03-37	0	1	x	10	0	58.7	21.2	58.7	21.2	58.9	0.215	3524			34
831	2724	2	Convolvulus sabatius	302	2017-10-11-14-03-39	0	1	x	10	0	58.7	21.2	58.8	21.2	59	0.329	3524			35
832	2725	2	Convolvulus sabatius	302	2017-10-11-14-03-41	0	1	x	10	0	58.7	21.2	58.8	21.2	59	0.329	3524			36
833	2726	2	Convolvulus sabatius	302	2017-10-11-14-03-43	0	1	x	10	0	58.7	21.2	58.7	21.1	58.9	0.215	3524			37
834	2727	2	Convolvulus sabatius	302	2017-10-11-14-03-45	0	1	x	10	0	58.7	21.2	58.8	21.2	59	0.329	3524			38
835	2728	2	Convolvulus sabatius	302	2017-10-11-14-03-47	0	1	x	10	0	58.7	21.2	58.8	21.2	59	0.329	3524			39
836	2729	2	Convolvulus sabatius	302	2017-10-11-14-03-49	0	1	x	10	0	58.7	21.2	58.7	21.1	58.9	0.215	3524			40
837	2730	2	Convolvulus sabatius	302	2017-10-11-14-03-51	0	1	x	10	0	58.7	21.2	58.7	21.2	58.9	0.215	3524			41
838	2731	2	Convolvulus sabatius	302	2017-10-11-14-03-53	0	1	x	10	0	58.7	21.2	58.8	21.2	59	0.329	3524			42
839	2732	2	Convolvulus sabatius	302	2017-10-11-14-03-55	0	1	x	10	0	58.7	21.2	58.8	21.2	59	0.329	3524			43
840	2733	2	Convolvulus sabatius	302	2017-10-11-14-03-57	0	1	x	10	0	58.7	21.2	58.8	21.2	59	0.329	3524			44
841	2734	2	Convolvulus sabatius	302	2017-10-11-14-03-59	0	1	x	10	0	58.7	21.2	58.7	21.1	58.9	0.215	3524			45
842	2735	2	Convolvulus sabatius	302	2017-10-11-14-04-01	0	1	x	10	0	58.7	21.2	58.8	21.2	59	0.329	3524			46
843	2736	2	Convolvulus sabatius	302	2017-10-11-14-04-03	0	1	x	10	0	58.7	21.2	58.8	21.2	59	0.329	3524			47
844	2737	2	Convolvulus sabatius	302	2017-10-11-14-04-05	0	1	x	10	0	58.7	21.2	58.8	21.2	59	0.329	3524			48
845	2738	2	Convolvulus sabatius	302	2017-10-11-14-04-07	0	1	x	10	0	58.7	21.2	58.8	21.2	59	0.329	3524			49
846	2739	2	Convolvulus sabatius	302	2017-10-11-14-04-09	0	1	x	10	0	58.7	21.2	58.8	21.2	59	0.329	3524			50
847	2740	2	Convolvulus sabatius	302	2017-10-11-14-04-11	0	1	x	10	0	58.7	21.2	58.8	21.2	59	0.329	3524			51
848	2741	2	Convolvulus sabatius	302	2017-10-11-14-04-13	0	1	x	10	0	58.7	21.2	58.7	21.1	58.9	0.215	3524			52
849	2742	2	Convolvulus sabatius	302	2017-10-11-14-04-15	0	1	x	10	0	58.7	21.2	58.8	21.2	59	0.329	3524			53
850	2743	2	Convolvulus sabatius	302	2017-10-11-14-04-17	0	1	x	10	0	58.7	21.2	58.8	21.2	59	0.329	3524			54
851	2744	2	Convolvulus sabatius	302	2017-10-11-14-04-19	0	1	x	10	0	58.7	21.2	58.8	21.2	59	0.329	3524			55
852	2745	2	Convolvulus sabatius	302	2017-10-11-14-04-21	0	1	x	10	0	58.7	21.2	58.7	21.1	58.9	0.215	3524			56
853	2746	2	Convolvulus sabatius	302	2017-10-11-14-04-24	0	1	x	10	0	58.7	21.2	58.7	21.2	58.9	0.215	3524			57
854	2747	2	Convolvulus sabatius	302	2017-10-11-14-04-26	0	1	x	10	0	58.7	21.2	58.8	21.2	59	0.329	3524			58
855	2748	2	Convolvulus sabatius	302	2017-10-11-14-04-28	0	1	x	10	0	58.7	21.2	58.7	21.1	58.9	0.215	3524			59
856	2749	2	Convolvulus sabatius	302	2017-10-11-14-04-30	0	1	x	10	0	58.7	21.2	58.8	21.2	59	0.329	3524			60
857	2750	2	Convolvulus sabatius	302	2017-10-11-14-04-32	0	1	x	10	0	58.7	21.2	58.8	21.2	59	0.329	3524			61
858	2751	2	Convolvulus sabatius	302	2017-10-11-14-04-34	0	1	x	10	0	58.7	21.2	58.8	21.2	59	0.329	3524			62
859	2752	2	Convolvulus sabatius	302	2017-10-11-14-04-36	0	1	x	10	0	58.7	21.2	58.8	21.2	59	0.329	3524			63
860	2753	2	Convolvulus sabatius	302	2017-10-11-14-04-38	0	1	x	10	0	58.8	21.3	58.8	21.2	59	0.229	3524			64
861	2754	2	Convolvulus sabatius	302	2017-10-11-14-04-40	0	1	x	10	0	58.7	21.2	58.8	21.2	59	0.329	3524			65
862	2755	2	Convolvulus sabatius	302	2017-10-11-14-04-42	0	1	x	10	0	58.7	21.2	58.8	21.2	59	0.329	3524			66
863	2756	2	Convolvulus sabatius	302	2017-10-11-14-04-44	0	1	x	10	0	58.7	21.2	58.8	21.2	59	0.329	3524			67
864	2757	2	Convolvulus sabatius	302	2017-10-11-14-04-46	0	1	x	10	0	58.7	21.2	58.7	21.1	58.9	0.215	3524			68
865	2758	2	Convolvulus sabatius	302	2017-10-11-14-04-48	0	1	x	10	0	58.7	21.2	58.8	21.2	59	0.329	3524			69
866	2759	2	Convolvulus sabatius	302	2017-10-11-14-04-50	0	1	x	10	0	58.7	21.2	58.8	21.2	59	0.329	3524			70
867	2760	2	Convolvulus sabatius	302	2017-10-11-14-04-52	0	1	x	10	0	58.8	21.3	58.8	21.2	59	0.229	3524			71
868	2761	2	Convolvulus sabatius	302	2017-10-11-14-04-54	0	1	x	10	0	58.7	21.2	58.8	21.2	59	0.329	3524			72
869	2762	2	Convolvulus sabatius	302	2017-10-11-14-04-56	0	1	x	10	0	58.7	21.2	58.7	21.2	58.9	0.215	3524			73
870	2763	2	Convolvulus sabatius	302	2017-10-11-14-04-58	0	1	x	10	0	58.7	21.2	58.8	21.2	59	0.329	3524			74
871	2764	2	Convolvulus sabatius	302	2017-10-11-14-05-00	0	1	x	10	0	58.7	21.2	58.7	21.1	58.9	0.215	3524			75
872	2765	2	Convolvulus sabatius	302	2017-10-11-14-05-02	0	1	x	10	0	58.7	21.2	58.8	21.2	59	0.329	3524			76
873	2766	2	Convolvulus sabatius	302	2017-10-11-14-05-04	0	1	x	10	0	58.7	21.2	58.7	21.1	58.9	0.215	3524			77
874	2767	2	Convolvulus sabatius	302	2017-10-11-14-05-06	0	1	x	10	0	58.7	21.2	58.8	21.2	59	0.329	3524			78
875	2768	2	Convolvulus sabatius	302	2017-10-11-14-05-08	0	1	x	10	0	58.7	21.2	58.8	21.2	59	0.329	3524			79
876	2769	2	Convolvulus sabatius	302	2017-10-11-14-05-10	0	1	x	10	0	58.7	21.2	58.8	21.2	59	0.329	3524			80
877	2770	2	Convolvulus sabatius	302	2017-10-11-14-05-12	0	1	x	10	0	58.7	21.2	58.8	21.2	59	0.329	3524			81
878	2771	2	Convolvulus sabatius	302	2017-10-11-14-05-14	0	1	x	10	0	58.7	21.2	58.8	21.2	59	0.329	3524			82
879	2772	2	Convolvulus sabatius	302	2017-10-11-14-05-16	0	1	x	10	0	58.7	21.2	58.8	21.1	59	0.329	3524			83
880	2773	2	Convolvulus sabatius	302	2017-10-11-14-05-18	0	1	x	10	0	58.7	21.2	58.8	21.2	59	0.329	3524			84
881	2774	2	Convolvulus sabatius	302	2017-10-11-14-05-20	0	1	x	10	0	58.7	21.2	58.8	21.2	59	0.329	3524			85
882	2775	2	Convolvulus sabatius	302	2017-10-11-14-05-22	0	1	x	10	0	58.7	21.2	58.8	21.2	59	0.329	3524			86
883	2776	2	Convolvulus sabatius	302	2017-10-11-14-05-24	0	1	x	10	0	58.7	21.2	58.8	21.2	59	0.329	3524			87
884	2777	2	Convolvulus sabatius	302	2017-10-11-14-05-26	0	1	x	10	0	58.7	21.2	58.8	21.2	59	0.329	3524			88
885	2778	2	Convolvulus sabatius	302	2017-10-11-14-05-28	0	1	x	10	0	58.7	21.2	58.8	21.2	59	0.329	3524			89
886	2779	2	Convolvulus sabatius	302	2017-10-11-14-05-30	0	1	x	10	0	58.7	21.2	58.8	21.1	59	0.329	3524			90
887	2780	2	Convolvulus sabatius	302	2017-10-11-14-05-32	0	1	x	10	0	58.7	21.2	58.8	21.2	59	0.329	3524	Last10	Here	91
888	2781	2	Convolvulus sabatius	302	2017-10-11-14-05-34	0	1	x	10	0	58.7	21.2	58.8	21.2	59	0.329	3524	Last10	Here	92
889	2782	2	Convolvulus sabatius	302	2017-10-11-14-05-36	0	1	x	10	0	58.7	21.2	58.8	21.2	59	0.329	3524	Last10	Here	93
890	2783	2	Convolvulus sabatius	302	2017-10-11-14-05-38	0	1	x	10	0	58.7	21.2	58.8	21.2	59	0.329	3524	Last10	Here	94
891	2784	2	Convolvulus sabatius	302	2017-10-11-14-05-40	0	1	x	10	0	58.7	21.2	58.8	21.1	59	0.329	3524	Last10	Here	95
892	2785	2	Convolvulus sabatius	302	2017-10-11-14-05-42	0	1	x	10	0	58.7	21.2	58.8	21.2	59	0.329	3524	Last10	Here	96
893	2786	2	Convolvulus sabatius	302	2017-10-11-14-05-44	0	1	x	10	0	58.7	21.2	58.8	21.2	59	0.329	3524	Last10	Here	97
894	2787	2	Convolvulus sabatius	302	2017-10-11-14-05-46	0	1	x	10	0	58.7	21.2	58.8	21.2	59	0.329	3524	Last10	Here	98
895	2788	2	Convolvulus sabatius	302	2017-10-11-14-05-48	0	1	x	10	0	58.7	21.2	58.8	21.2	59	0.329	3524	Last10	Here	99
896	2789	2	Convolvulus sabatius	302	2017-10-11-14-05-50	0	1	x	10	0	58.7	21.2	58.8	21.2	59	0.329	3524	Last10	Here	100
897	2790	2	Convolvulus sabatius	302	2017-10-11-14-06-22	0	1	x	15	0	58.7	21.2	58.7	21.2	58.9	0.215	3525	First10	Here	1
898	2791	2	Convolvulus sabatius	302	2017-10-11-14-06-24	0	1	x	15	0	58.7	21.2	58.7	21.2	58.9	0.215	3525	First10	Here	2
899	2792	2	Convolvulus sabatius	302	2017-10-11-14-06-26	0	1	x	15	0	58.7	21.2	58.7	21.2	58.9	0.215	3525	First10	Here	3
900	2793	2	Convolvulus sabatius	302	2017-10-11-14-06-28	0	1	x	15	0	58.7	21.2	58.7	21.2	58.9	0.215	3525	First10	Here	4
901	2794	2	Convolvulus sabatius	302	2017-10-11-14-06-30	0	1	x	15	0	58.7	21.2	58.7	21.2	58.9	0.215	3525	First10	Here	5
902	2795	2	Convolvulus sabatius	302	2017-10-11-14-06-32	0	1	x	15	0	58.7	21.2	58.7	21.2	58.9	0.215	3525	First10	Here	6
903	2796	2	Convolvulus sabatius	302	2017-10-11-14-06-34	0	1	x	15	0	58.7	21.2	58.7	21.2	58.9	0.215	3525	First10	Here	7
904	2797	2	Convolvulus sabatius	302	2017-10-11-14-06-36	0	1	x	15	0	58.7	21.2	58.7	21.2	58.9	0.215	3525	First10	Here	8
905	2798	2	Convolvulus sabatius	302	2017-10-11-14-06-38	0	1	x	15	0	58.7	21.2	58.7	21.2	58.9	0.215	3525	First10	Here	9
906	2799	2	Convolvulus sabatius	302	2017-10-11-14-06-40	0	1	x	15	0	58.7	21.2	58.7	21.2	58.9	0.215	3525	First10	Here	10
907	2800	2	Convolvulus sabatius	302	2017-10-11-14-06-42	0	1	x	15	0	58.8	21.3	58.7	21.2	58.9	0.115	3525			11
908	2801	2	Convolvulus sabatius	302	2017-10-11-14-06-44	0	1	x	15	0	58.7	21.2	58.7	21.2	58.9	0.215	3525			12
909	2802	2	Convolvulus sabatius	302	2017-10-11-14-06-46	0	1	x	15	0	58.7	21.2	58.7	21.2	58.9	0.215	3525			13
910	2803	2	Convolvulus sabatius	302	2017-10-11-14-06-48	0	1	x	15	0	58.8	21.3	58.7	21.2	58.9	0.115	3525			14
911	2804	2	Convolvulus sabatius	302	2017-10-11-14-06-50	0	1	x	15	0	58.7	21.2	58.8	21.2	59	0.329	3525			15
912	2805	2	Convolvulus sabatius	302	2017-10-11-14-06-52	0	1	x	15	0	58.7	21.2	58.8	21.2	59	0.329	3525			16
913	2806	2	Convolvulus sabatius	302	2017-10-11-14-06-54	0	1	x	15	0	58.8	21.3	58.8	21.2	59	0.229	3525			17
914	2807	2	Convolvulus sabatius	302	2017-10-11-14-06-56	0	1	x	15	0	58.7	21.2	58.8	21.2	59	0.329	3525			18
915	2808	2	Convolvulus sabatius	302	2017-10-11-14-06-58	0	1	x	15	0	58.7	21.2	58.8	21.2	59	0.329	3525			19
916	2809	2	Convolvulus sabatius	302	2017-10-11-14-07-00	0	1	x	15	0	58.7	21.2	58.8	21.2	59	0.329	3525			20
917	2810	2	Convolvulus sabatius	302	2017-10-11-14-07-02	0	1	x	15	0	58.7	21.2	58.7	21.2	58.9	0.215	3525			21
918	2811	2	Convolvulus sabatius	302	2017-10-11-14-07-04	0	1	x	15	0	58.7	21.2	58.8	21.2	59	0.329	3525			22
919	2812	2	Convolvulus sabatius	302	2017-10-11-14-07-06	0	1	x	15	0	58.7	21.2	58.8	21.2	59	0.329	3525			23
920	2813	2	Convolvulus sabatius	302	2017-10-11-14-07-08	0	1	x	15	0	58.7	21.2	58.8	21.2	59	0.329	3525			24
921	2814	2	Convolvulus sabatius	302	2017-10-11-14-07-10	0	1	x	15	0	58.7	21.2	58.8	21.2	59	0.329	3525			25
922	2815	2	Convolvulus sabatius	302	2017-10-11-14-07-12	0	1	x	15	0	58.6	21.2	58.8	21.2	59	0.429	3525			26
923	2816	2	Convolvulus sabatius	302	2017-10-11-14-07-14	0	1	x	15	0	58.6	21.2	58.8	21.2	59	0.429	3525			27
924	2817	2	Convolvulus sabatius	302	2017-10-11-14-07-16	0	1	x	15	0	58.6	21.2	58.8	21.2	59	0.429	3525			28
925	2818	2	Convolvulus sabatius	302	2017-10-11-14-07-18	0	1	x	15	0	58.6	21.2	58.7	21.2	58.9	0.315	3525			29
926	2819	2	Convolvulus sabatius	302	2017-10-11-14-07-20	0	1	x	15	0	58.6	21.2	58.8	21.2	59	0.429	3525			30
927	2820	2	Convolvulus sabatius	302	2017-10-11-14-07-22	0	1	x	15	0	58.7	21.2	58.8	21.2	59	0.329	3525			31
928	2821	2	Convolvulus sabatius	302	2017-10-11-14-07-24	0	1	x	15	0	58.7	21.2	58.8	21.2	59	0.329	3525			32
929	2822	2	Convolvulus sabatius	302	2017-10-11-14-07-26	0	1	x	15	0	58.6	21.2	58.8	21.2	59	0.429	3525			33
930	2823	2	Convolvulus sabatius	302	2017-10-11-14-07-28	0	1	x	15	0	58.7	21.2	58.8	21.2	59	0.329	3525			34
931	2824	2	Convolvulus sabatius	302	2017-10-11-14-07-30	0	1	x	15	0	58.7	21.2	58.8	21.2	59	0.329	3525			35
932	2825	2	Convolvulus sabatius	302	2017-10-11-14-07-32	0	1	x	15	0	58.7	21.2	58.7	21.2	58.9	0.215	3525			36
933	2826	2	Convolvulus sabatius	302	2017-10-11-14-07-34	0	1	x	15	0	58.7	21.2	58.8	21.2	59	0.329	3525			37
934	2827	2	Convolvulus sabatius	302	2017-10-11-14-07-36	0	1	x	15	0	58.7	21.2	58.8	21.2	59	0.329	3525			38
935	2828	2	Convolvulus sabatius	302	2017-10-11-14-07-38	0	1	x	15	0	58.7	21.2	58.7	21.2	58.9	0.215	3525			39
936	2829	2	Convolvulus sabatius	302	2017-10-11-14-07-40	0	1	x	15	0	58.7	21.2	58.7	21.2	58.9	0.215	3525			40
937	2830	2	Convolvulus sabatius	302	2017-10-11-14-07-42	0	1	x	15	0	58.7	21.2	58.8	21.2	59	0.329	3525			41
938	2831	2	Convolvulus sabatius	302	2017-10-11-14-07-44	0	1	x	15	0	58.7	21.2	58.8	21.2	59	0.329	3525			42
939	2832	2	Convolvulus sabatius	302	2017-10-11-14-07-46	0	1	x	15	0	58.7	21.2	58.8	21.2	59	0.329	3525			43
940	2833	2	Convolvulus sabatius	302	2017-10-11-14-07-48	0	1	x	15	0	58.7	21.2	58.7	21.2	58.9	0.215	3525			44
941	2834	2	Convolvulus sabatius	302	2017-10-11-14-07-50	0	1	x	15	0	58.7	21.2	58.7	21.2	58.9	0.215	3525			45
942	2835	2	Convolvulus sabatius	302	2017-10-11-14-07-52	0	1	x	15	0	58.7	21.2	58.7	21.2	58.9	0.215	3525			46
943	2836	2	Convolvulus sabatius	302	2017-10-11-14-07-54	0	1	x	15	0	58.7	21.2	58.8	21.2	59	0.329	3525			47
944	2837	2	Convolvulus sabatius	302	2017-10-11-14-07-56	0	1	x	15	0	58.7	21.2	58.8	21.2	59	0.329	3525			48
945	2838	2	Convolvulus sabatius	302	2017-10-11-14-07-58	0	1	x	15	0	58.7	21.2	58.8	21.2	59	0.329	3525			49
946	2839	2	Convolvulus sabatius	302	2017-10-11-14-08-00	0	1	x	15	0	58.7	21.2	58.8	21.2	59	0.329	3525			50
947	2840	2	Convolvulus sabatius	302	2017-10-11-14-08-02	0	1	x	15	0	58.7	21.2	58.8	21.2	59	0.329	3525			51
948	2841	2	Convolvulus sabatius	302	2017-10-11-14-08-04	0	1	x	15	0	58.7	21.2	58.8	21.2	59	0.329	3525			52
949	2842	2	Convolvulus sabatius	302	2017-10-11-14-08-06	0	1	x	15	0	58.6	21.2	58.8	21.2	59	0.429	3525			53
950	2843	2	Convolvulus sabatius	302	2017-10-11-14-08-08	0	1	x	15	0	58.7	21.2	58.8	21.2	59	0.329	3525			54
951	2844	2	Convolvulus sabatius	302	2017-10-11-14-08-10	0	1	x	15	0	58.7	21.2	58.8	21.2	59	0.329	3525			55
952	2845	2	Convolvulus sabatius	302	2017-10-11-14-08-12	0	1	x	15	0	58.7	21.2	58.7	21.2	58.9	0.215	3525			56
953	2846	2	Convolvulus sabatius	302	2017-10-11-14-08-14	0	1	x	15	0	58.7	21.2	58.7	21.2	58.9	0.215	3525			57
954	2847	2	Convolvulus sabatius	302	2017-10-11-14-08-16	0	1	x	15	0	58.7	21.2	58.7	21.2	58.9	0.215	3525			58
955	2848	2	Convolvulus sabatius	302	2017-10-11-14-08-18	0	1	x	15	0	58.7	21.2	58.7	21.2	58.9	0.215	3525			59
956	2849	2	Convolvulus sabatius	302	2017-10-11-14-08-20	0	1	x	15	0	58.7	21.2	58.7	21.2	58.9	0.215	3525			60
957	2850	2	Convolvulus sabatius	302	2017-10-11-14-08-22	0	1	x	15	0	58.7	21.2	58.7	21.2	58.9	0.215	3525			61
958	2851	2	Convolvulus sabatius	302	2017-10-11-14-08-24	0	1	x	15	0	58.7	21.2	58.8	21.2	59	0.329	3525			62
959	2852	2	Convolvulus sabatius	302	2017-10-11-14-08-26	0	1	x	15	0	58.7	21.2	58.7	21.2	58.9	0.215	3525			63
960	2853	2	Convolvulus sabatius	302	2017-10-11-14-08-28	0	1	x	15	0	58.7	21.2	58.7	21.2	58.9	0.215	3525			64
961	2854	2	Convolvulus sabatius	302	2017-10-11-14-08-30	0	1	x	15	0	58.7	21.2	58.7	21.2	58.9	0.215	3525			65
962	2855	2	Convolvulus sabatius	302	2017-10-11-14-08-32	0	1	x	15	0	58.7	21.2	58.7	21.2	58.9	0.215	3525			66
963	2856	2	Convolvulus sabatius	302	2017-10-11-14-08-34	0	1	x	15	0	58.7	21.2	58.7	21.2	58.9	0.215	3525			67
964	2857	2	Convolvulus sabatius	302	2017-10-11-14-08-36	0	1	x	15	0	58.7	21.2	58.7	21.2	58.9	0.215	3525			68
965	2858	2	Convolvulus sabatius	302	2017-10-11-14-08-38	0	1	x	15	0	58.7	21.2	58.7	21.2	58.9	0.215	3525			69
966	2859	2	Convolvulus sabatius	302	2017-10-11-14-08-40	0	1	x	15	0	58.7	21.2	58.7	21.2	58.9	0.215	3525			70
967	2860	2	Convolvulus sabatius	302	2017-10-11-14-08-42	0	1	x	15	0	58.7	21.2	58.7	21.2	58.9	0.215	3525			71
968	2861	2	Convolvulus sabatius	302	2017-10-11-14-08-44	0	1	x	15	0	58.7	21.2	58.8	21.2	59	0.329	3525			72
969	2862	2	Convolvulus sabatius	302	2017-10-11-14-08-46	0	1	x	15	0	58.7	21.2	58.7	21.2	58.9	0.215	3525			73
970	2863	2	Convolvulus sabatius	302	2017-10-11-14-08-48	0	1	x	15	0	58.7	21.2	58.7	21.2	58.9	0.215	3525			74
971	2864	2	Convolvulus sabatius	302	2017-10-11-14-08-50	0	1	x	15	0	58.7	21.2	58.7	21.2	58.9	0.215	3525			75
972	2865	2	Convolvulus sabatius	302	2017-10-11-14-08-52	0	1	x	15	0	58.6	21.2	58.7	21.2	58.9	0.315	3525			76
973	2866	2	Convolvulus sabatius	302	2017-10-11-14-08-54	0	1	x	15	0	58.7	21.2	58.7	21.2	58.9	0.215	3525			77
974	2867	2	Convolvulus sabatius	302	2017-10-11-14-08-56	0	1	x	15	0	58.7	21.2	58.7	21.2	58.9	0.215	3525			78
975	2868	2	Convolvulus sabatius	302	2017-10-11-14-08-58	0	1	x	15	0	58.7	21.2	58.7	21.2	58.9	0.215	3525			79
976	2869	2	Convolvulus sabatius	302	2017-10-11-14-09-00	0	1	x	15	0	58.7	21.2	58.7	21.2	58.9	0.215	3525			80
977	2870	2	Convolvulus sabatius	302	2017-10-11-14-09-02	0	1	x	15	0	58.7	21.2	58.7	21.2	58.9	0.215	3525			81
978	2871	2	Convolvulus sabatius	302	2017-10-11-14-09-04	0	1	x	15	0	58.7	21.2	58.6	21.1	58.8	0.101	3525			82
979	2872	2	Convolvulus sabatius	302	2017-10-11-14-09-06	0	1	x	15	0	58.7	21.2	58.7	21.2	58.9	0.215	3525			83
980	2873	2	Convolvulus sabatius	302	2017-10-11-14-09-08	0	1	x	15	0	58.7	21.2	58.7	21.2	58.9	0.215	3525			84
981	2874	2	Convolvulus sabatius	302	2017-10-11-14-09-10	0	1	x	15	0	58.7	21.2	58.8	21.2	59	0.329	3525			85
982	2875	2	Convolvulus sabatius	302	2017-10-11-14-09-12	0	1	x	15	0	58.7	21.2	58.8	21.2	59	0.329	3525			86
983	2876	2	Convolvulus sabatius	302	2017-10-11-14-09-14	0	1	x	15	0	58.7	21.2	58.7	21.2	58.9	0.215	3525			87
984	2877	2	Convolvulus sabatius	302	2017-10-11-14-09-16	0	1	x	15	0	58.7	21.2	58.7	21.2	58.9	0.215	3525			88
985	2878	2	Convolvulus sabatius	302	2017-10-11-14-09-18	0	1	x	15	0	58.7	21.2	58.7	21.2	58.9	0.215	3525			89
986	2879	2	Convolvulus sabatius	302	2017-10-11-14-09-20	0	1	x	15	0	58.7	21.2	58.7	21.2	58.9	0.215	3525			90
987	2880	2	Convolvulus sabatius	302	2017-10-11-14-09-22	0	1	x	15	0	58.7	21.2	58.7	21.2	58.9	0.215	3525	Last10	Here	91
988	2881	2	Convolvulus sabatius	302	2017-10-11-14-09-24	0	1	x	15	0	58.7	21.2	58.7	21.2	58.9	0.215	3525	Last10	Here	92
989	2882	2	Convolvulus sabatius	302	2017-10-11-14-09-26	0	1	x	15	0	58.7	21.2	58.7	21.2	58.9	0.215	3525	Last10	Here	93
990	2883	2	Convolvulus sabatius	302	2017-10-11-14-09-28	0	1	x	15	0	58.7	21.2	58.7	21.2	58.9	0.215	3525	Last10	Here	94
991	2884	2	Convolvulus sabatius	302	2017-10-11-14-09-30	0	1	x	15	0	58.7	21.2	58.7	21.2	58.9	0.215	3525	Last10	Here	95
992	2885	2	Convolvulus sabatius	302	2017-10-11-14-09-32	0	1	x	15	0	58.7	21.2	58.7	21.2	58.9	0.215	3525	Last10	Here	96
993	2886	2	Convolvulus sabatius	302	2017-10-11-14-09-34	0	1	x	15	0	58.8	21.3	58.7	21.2	58.9	0.115	3525	Last10	Here	97
994	2887	2	Convolvulus sabatius	302	2017-10-11-14-09-36	0	1	x	15	0	58.7	21.2	58.7	21.2	58.9	0.215	3525	Last10	Here	98
995	2888	2	Convolvulus sabatius	302	2017-10-11-14-09-38	0	1	x	15	0	58.7	21.2	58.7	21.2	58.9	0.215	3525	Last10	Here	99
996	2889	2	Convolvulus sabatius	302	2017-10-11-14-09-41	0	1	x	15	0	58.7	21.2	58.7	21.2	58.9	0.215	3525	Last10	Here	100
997	2890	2	Convolvulus sabatius	302	2017-10-11-14-10-13	0	1	x	20	0	58.7	21.2	58.7	21.2	58.9	0.215	3526	First10	Here	1
998	2891	2	Convolvulus sabatius	302	2017-10-11-14-10-15	0	1	x	20	0	58.7	21.2	58.7	21.2	58.9	0.215	3526	First10	Here	2
999	2892	2	Convolvulus sabatius	302	2017-10-11-14-10-17	0	1	x	20	0	58.7	21.2	58.8	21.2	59	0.329	3526	First10	Here	3
1000	2893	2	Convolvulus sabatius	302	2017-10-11-14-10-19	0	1	x	20	0	58.7	21.2	58.8	21.2	59	0.329	3526	First10	Here	4
1001	2894	2	Convolvulus sabatius	302	2017-10-11-14-10-21	0	1	x	20	0	58.7	21.2	58.7	21.2	58.9	0.215	3526	First10	Here	5
1002	2895	2	Convolvulus sabatius	302	2017-10-11-14-10-23	0	1	x	20	0	58.7	21.2	58.7	21.2	58.9	0.215	3526	First10	Here	6
1003	2896	2	Convolvulus sabatius	302	2017-10-11-14-10-25	0	1	x	20	0	58.7	21.2	58.7	21.2	58.9	0.215	3526	First10	Here	7
1004	2897	2	Convolvulus sabatius	302	2017-10-11-14-10-27	0	1	x	20	0	58.7	21.2	58.7	21.2	58.9	0.215	3526	First10	Here	8
1005	2898	2	Convolvulus sabatius	302	2017-10-11-14-10-29	0	1	x	20	0	58.8	21.3	58.7	21.2	58.9	0.115	3526	First10	Here	9
1006	2899	2	Convolvulus sabatius	302	2017-10-11-14-10-31	0	1	x	20	0	58.7	21.2	58.7	21.2	58.9	0.215	3526	First10	Here	10
1007	2900	2	Convolvulus sabatius	302	2017-10-11-14-10-33	0	1	x	20	0	58.7	21.2	58.8	21.2	59	0.329	3526			11
1008	2901	2	Convolvulus sabatius	302	2017-10-11-14-10-35	0	1	x	20	0	58.7	21.2	58.7	21.2	58.9	0.215	3526			12
1009	2902	2	Convolvulus sabatius	302	2017-10-11-14-10-37	0	1	x	20	0	58.7	21.2	58.8	21.2	59	0.329	3526			13
1010	2903	2	Convolvulus sabatius	302	2017-10-11-14-10-39	0	1	x	20	0	58.7	21.2	58.7	21.2	58.9	0.215	3526			14
1011	2904	2	Convolvulus sabatius	302	2017-10-11-14-10-41	0	1	x	20	0	58.7	21.2	58.8	21.2	59	0.329	3526			15
1012	2905	2	Convolvulus sabatius	302	2017-10-11-14-10-43	0	1	x	20	0	58.7	21.2	58.8	21.2	59	0.329	3526			16
1013	2906	2	Convolvulus sabatius	302	2017-10-11-14-10-45	0	1	x	20	0	58.7	21.2	58.8	21.2	59	0.329	3526			17
1014	2907	2	Convolvulus sabatius	302	2017-10-11-14-10-47	0	1	x	20	0	58.7	21.2	58.8	21.2	59	0.329	3526			18
1015	2908	2	Convolvulus sabatius	302	2017-10-11-14-10-49	0	1	x	20	0	58.7	21.2	58.8	21.2	59	0.329	3526			19
1016	2909	2	Convolvulus sabatius	302	2017-10-11-14-10-51	0	1	x	20	0	58.7	21.2	58.8	21.2	59	0.329	3526			20
1017	2910	2	Convolvulus sabatius	302	2017-10-11-14-10-53	0	1	x	20	0	58.7	21.2	58.7	21.2	58.9	0.215	3526			21
1018	2911	2	Convolvulus sabatius	302	2017-10-11-14-10-55	0	1	x	20	0	58.7	21.2	58.8	21.2	59	0.329	3526			22
1019	2912	2	Convolvulus sabatius	302	2017-10-11-14-10-57	0	1	x	20	0	58.7	21.2	58.8	21.2	59	0.329	3526			23
1020	2913	2	Convolvulus sabatius	302	2017-10-11-14-10-59	0	1	x	20	0	58.7	21.2	58.7	21.2	58.9	0.215	3526			24
1021	2914	2	Convolvulus sabatius	302	2017-10-11-14-11-01	0	1	x	20	0	58.7	21.2	58.7	21.2	58.9	0.215	3526			25
1022	2915	2	Convolvulus sabatius	302	2017-10-11-14-11-03	0	1	x	20	0	58.7	21.2	58.7	21.2	58.9	0.215	3526			26
1023	2916	2	Convolvulus sabatius	302	2017-10-11-14-11-05	0	1	x	20	0	58.7	21.2	58.8	21.2	59	0.329	3526			27
1024	2917	2	Convolvulus sabatius	302	2017-10-11-14-11-07	0	1	x	20	0	58.7	21.2	58.7	21.2	58.9	0.215	3526			28
1025	2918	2	Convolvulus sabatius	302	2017-10-11-14-11-09	0	1	x	20	0	58.7	21.2	58.8	21.2	59	0.329	3526			29
1026	2919	2	Convolvulus sabatius	302	2017-10-11-14-11-11	0	1	x	20	0	58.7	21.2	58.7	21.2	58.9	0.215	3526			30
1027	2920	2	Convolvulus sabatius	302	2017-10-11-14-11-13	0	1	x	20	0	58.7	21.2	58.7	21.2	58.9	0.215	3526			31
1028	2921	2	Convolvulus sabatius	302	2017-10-11-14-11-15	0	1	x	20	0	58.7	21.2	58.7	21.2	58.9	0.215	3526			32
1029	2922	2	Convolvulus sabatius	302	2017-10-11-14-11-17	0	1	x	20	0	58.7	21.2	58.7	21.2	58.9	0.215	3526			33
1030	2923	2	Convolvulus sabatius	302	2017-10-11-14-11-19	0	1	x	20	0	58.7	21.2	58.7	21.2	58.9	0.215	3526			34
1031	2924	2	Convolvulus sabatius	302	2017-10-11-14-11-21	0	1	x	20	0	58.7	21.2	58.6	21.1	58.8	0.101	3526			35
1032	2925	2	Convolvulus sabatius	302	2017-10-11-14-11-23	0	1	x	20	0	58.7	21.2	58.6	21.1	58.8	0.101	3526			36
1033	2926	2	Convolvulus sabatius	302	2017-10-11-14-11-25	0	1	x	20	0	58.7	21.2	58.6	21.1	58.8	0.101	3526			37
1034	2927	2	Convolvulus sabatius	302	2017-10-11-14-11-27	0	1	x	20	0	58.7	21.2	58.7	21.2	58.9	0.215	3526			38
1035	2928	2	Convolvulus sabatius	302	2017-10-11-14-11-29	0	1	x	20	0	58.7	21.2	58.7	21.2	58.9	0.215	3526			39
1036	2929	2	Convolvulus sabatius	302	2017-10-11-14-11-31	0	1	x	20	0	58.8	21.2	58.7	21.2	58.9	0.115	3526			40
1037	2930	2	Convolvulus sabatius	302	2017-10-11-14-11-33	0	1	x	20	0	58.7	21.2	58.8	21.2	59	0.329	3526			41
1038	2931	2	Convolvulus sabatius	302	2017-10-11-14-11-35	0	1	x	20	0	58.7	21.2	58.7	21.2	58.9	0.215	3526			42
1039	2932	2	Convolvulus sabatius	302	2017-10-11-14-11-37	0	1	x	20	0	58.7	21.2	58.7	21.2	58.9	0.215	3526			43
1040	2933	2	Convolvulus sabatius	302	2017-10-11-14-11-39	0	1	x	20	0	58.7	21.2	58.7	21.2	58.9	0.215	3526			44
1041	2934	2	Convolvulus sabatius	302	2017-10-11-14-11-41	0	1	x	20	0	58.7	21.2	58.7	21.1	58.9	0.215	3526			45
1042	2935	2	Convolvulus sabatius	302	2017-10-11-14-11-43	0	1	x	20	0	58.7	21.2	58.7	21.2	58.9	0.215	3526			46
1043	2936	2	Convolvulus sabatius	302	2017-10-11-14-11-45	0	1	x	20	0	58.7	21.2	58.7	21.2	58.9	0.215	3526			47
1044	2937	2	Convolvulus sabatius	302	2017-10-11-14-11-47	0	1	x	20	0	58.7	21.2	58.7	21.2	58.9	0.215	3526			48
1045	2938	2	Convolvulus sabatius	302	2017-10-11-14-11-49	0	1	x	20	0	58.7	21.2	58.7	21.2	58.9	0.215	3526			49
1046	2939	2	Convolvulus sabatius	302	2017-10-11-14-11-51	0	1	x	20	0	58.7	21.2	58.7	21.2	58.9	0.215	3526			50
1047	2940	2	Convolvulus sabatius	302	2017-10-11-14-11-53	0	1	x	20	0	58.7	21.2	58.7	21.2	58.9	0.215	3526			51
1048	2941	2	Convolvulus sabatius	302	2017-10-11-14-11-55	0	1	x	20	0	58.7	21.2	58.7	21.2	58.9	0.215	3526			52
1049	2942	2	Convolvulus sabatius	302	2017-10-11-14-11-57	0	1	x	20	0	58.7	21.2	58.7	21.2	58.9	0.215	3526			53
1050	2943	2	Convolvulus sabatius	302	2017-10-11-14-11-59	0	1	x	20	0	58.7	21.2	58.7	21.2	58.9	0.215	3526			54
1051	2944	2	Convolvulus sabatius	302	2017-10-11-14-12-01	0	1	x	20	0	58.7	21.2	58.7	21.2	58.9	0.215	3526			55
1052	2945	2	Convolvulus sabatius	302	2017-10-11-14-12-03	0	1	x	20	0	58.8	21.2	58.8	21.2	59	0.229	3526			56
1053	2946	2	Convolvulus sabatius	302	2017-10-11-14-12-05	0	1	x	20	0	58.7	21.2	58.7	21.2	58.9	0.215	3526			57
1054	2947	2	Convolvulus sabatius	302	2017-10-11-14-12-07	0	1	x	20	0	58.7	21.2	58.7	21.2	58.9	0.215	3526			58
1055	2948	2	Convolvulus sabatius	302	2017-10-11-14-12-09	0	1	x	20	0	58.7	21.2	58.7	21.2	58.9	0.215	3526			59
1056	2949	2	Convolvulus sabatius	302	2017-10-11-14-12-11	0	1	x	20	0	58.7	21.2	58.6	21.1	58.8	0.101	3526			60
1057	2950	2	Convolvulus sabatius	302	2017-10-11-14-12-13	0	1	x	20	0	58.8	21.2	58.7	21.2	58.9	0.115	3526			61
1058	2951	2	Convolvulus sabatius	302	2017-10-11-14-12-15	0	1	x	20	0	58.8	21.2	58.7	21.2	58.9	0.115	3526			62
1059	2952	2	Convolvulus sabatius	302	2017-10-11-14-12-17	0	1	x	20	0	58.7	21.2	58.7	21.2	58.9	0.215	3526			63
1060	2953	2	Convolvulus sabatius	302	2017-10-11-14-12-19	0	1	x	20	0	58.7	21.2	58.7	21.2	58.9	0.215	3526			64
1061	2954	2	Convolvulus sabatius	302	2017-10-11-14-12-21	0	1	x	20	0	58.7	21.2	58.7	21.2	58.9	0.215	3526			65
1062	2955	2	Convolvulus sabatius	302	2017-10-11-14-12-23	0	1	x	20	0	58.7	21.2	58.7	21.2	58.9	0.215	3526			66
1063	2956	2	Convolvulus sabatius	302	2017-10-11-14-12-25	0	1	x	20	0	58.8	21.2	58.7	21.2	58.9	0.115	3526			67
1064	2957	2	Convolvulus sabatius	302	2017-10-11-14-12-27	0	1	x	20	0	58.7	21.2	58.7	21.2	58.9	0.215	3526			68
1065	2958	2	Convolvulus sabatius	302	2017-10-11-14-12-29	0	1	x	20	0	58.7	21.2	58.7	21.2	58.9	0.215	3526			69
1066	2959	2	Convolvulus sabatius	302	2017-10-11-14-12-31	0	1	x	20	0	58.8	21.2	58.7	21.2	58.9	0.115	3526			70
1067	2960	2	Convolvulus sabatius	302	2017-10-11-14-12-33	0	1	x	20	0	58.7	21.2	58.6	21.1	58.8	0.101	3526			71
1068	2961	2	Convolvulus sabatius	302	2017-10-11-14-12-35	0	1	x	20	0	58.8	21.2	58.6	21.1	58.8	0.001	3526			72
1069	2962	2	Convolvulus sabatius	302	2017-10-11-14-12-37	0	1	x	20	0	58.8	21.2	58.7	21.2	58.9	0.115	3526			73
1070	2963	2	Convolvulus sabatius	302	2017-10-11-14-12-39	0	1	x	20	0	58.8	21.2	58.7	21.2	58.9	0.115	3526			74
1071	2964	2	Convolvulus sabatius	302	2017-10-11-14-12-41	0	1	x	20	0	58.8	21.2	58.7	21.2	58.9	0.115	3526			75
1072	2965	2	Convolvulus sabatius	302	2017-10-11-14-12-43	0	1	x	20	0	58.7	21.2	58.7	21.2	58.9	0.215	3526			76
1073	2966	2	Convolvulus sabatius	302	2017-10-11-14-12-45	0	1	x	20	0	58.7	21.2	58.7	21.2	58.9	0.215	3526			77
1074	2967	2	Convolvulus sabatius	302	2017-10-11-14-12-47	0	1	x	20	0	58.8	21.2	58.7	21.2	58.9	0.115	3526			78
1075	2968	2	Convolvulus sabatius	302	2017-10-11-14-12-49	0	1	x	20	0	58.7	21.2	58.7	21.2	58.9	0.215	3526			79
1076	2969	2	Convolvulus sabatius	302	2017-10-11-14-12-51	0	1	x	20	0	58.7	21.2	58.7	21.2	58.9	0.215	3526			80
1077	2970	2	Convolvulus sabatius	302	2017-10-11-14-12-53	0	1	x	20	0	58.8	21.2	58.7	21.2	58.9	0.115	3526			81
1078	2971	2	Convolvulus sabatius	302	2017-10-11-14-12-55	0	1	x	20	0	58.7	21.2	58.7	21.2	58.9	0.215	3526			82
1079	2972	2	Convolvulus sabatius	302	2017-10-11-14-12-57	0	1	x	20	0	58.7	21.2	58.7	21.2	58.9	0.215	3526			83
1080	2973	2	Convolvulus sabatius	302	2017-10-11-14-12-59	0	1	x	20	0	58.7	21.2	58.7	21.2	58.9	0.215	3526			84
1081	2974	2	Convolvulus sabatius	302	2017-10-11-14-13-01	0	1	x	20	0	58.7	21.2	58.7	21.2	58.9	0.215	3526			85
1082	2975	2	Convolvulus sabatius	302	2017-10-11-14-13-03	0	1	x	20	0	58.7	21.2	58.7	21.2	58.9	0.215	3526			86
1083	2976	2	Convolvulus sabatius	302	2017-10-11-14-13-05	0	1	x	20	0	58.7	21.2	58.7	21.2	58.9	0.215	3526			87
1084	2977	2	Convolvulus sabatius	302	2017-10-11-14-13-07	0	1	x	20	0	58.7	21.2	58.7	21.2	58.9	0.215	3526			88
1085	2978	2	Convolvulus sabatius	302	2017-10-11-14-13-09	0	1	x	20	0	58.7	21.2	58.7	21.2	58.9	0.215	3526			89
1086	2979	2	Convolvulus sabatius	302	2017-10-11-14-13-11	0	1	x	20	0	58.7	21.2	58.7	21.2	58.9	0.215	3526			90
1087	2980	2	Convolvulus sabatius	302	2017-10-11-14-13-13	0	1	x	20	0	58.7	21.2	58.7	21.2	58.9	0.215	3526	Last10	Here	91
1088	2981	2	Convolvulus sabatius	302	2017-10-11-14-13-15	0	1	x	20	0	58.8	21.2	58.7	21.2	58.9	0.115	3526	Last10	Here	92
1089	2982	2	Convolvulus sabatius	302	2017-10-11-14-13-17	0	1	x	20	0	58.8	21.2	58.7	21.2	58.9	0.115	3526	Last10	Here	93
1090	2983	2	Convolvulus sabatius	302	2017-10-11-14-13-19	0	1	x	20	0	58.8	21.2	58.7	21.2	58.9	0.115	3526	Last10	Here	94
1091	2984	2	Convolvulus sabatius	302	2017-10-11-14-13-21	0	1	x	20	0	58.8	21.2	58.7	21.2	58.9	0.115	3526	Last10	Here	95
1092	2985	2	Convolvulus sabatius	302	2017-10-11-14-13-23	0	1	x	20	0	58.8	21.2	58.7	21.2	58.9	0.115	3526	Last10	Here	96
1093	2986	2	Convolvulus sabatius	302	2017-10-11-14-13-25	0	1	x	20	0	58.7	21.2	58.7	21.2	58.9	0.215	3526	Last10	Here	97
1094	2987	2	Convolvulus sabatius	302	2017-10-11-14-13-27	0	1	x	20	0	58.8	21.3	58.7	21.2	58.9	0.115	3526	Last10	Here	98
1095	2988	2	Convolvulus sabatius	302	2017-10-11-14-13-29	0	1	x	20	0	58.7	21.2	58.7	21.2	58.9	0.215	3526	Last10	Here	99
1096	2989	2	Convolvulus sabatius	302	2017-10-11-14-13-31	0	1	x	20	0	58.8	21.2	58.7	21.2	58.9	0.115	3526	Last10	Here	100
1097	2990	2	Convolvulus sabatius	302	2017-10-11-14-14-03	0	1	x	25	0	58.8	21.2	58.8	21.2	59	0.229	3527	First10	Here	1
1098	2991	2	Convolvulus sabatius	302	2017-10-11-14-14-05	0	1	x	25	0	58.8	21.2	58.8	21.2	59	0.229	3527	First10	Here	2
1099	2992	2	Convolvulus sabatius	302	2017-10-11-14-14-07	0	1	x	25	0	58.8	21.2	58.8	21.2	59	0.229	3527	First10	Here	3
1100	2993	2	Convolvulus sabatius	302	2017-10-11-14-14-09	0	1	x	25	0	58.8	21.2	58.8	21.2	59	0.229	3527	First10	Here	4
1101	2994	2	Convolvulus sabatius	302	2017-10-11-14-14-11	0	1	x	25	0	58.8	21.2	58.7	21.1	58.9	0.115	3527	First10	Here	5
1102	2995	2	Convolvulus sabatius	302	2017-10-11-14-14-13	0	1	x	25	0	58.7	21.2	58.8	21.2	59	0.329	3527	First10	Here	6
1103	2996	2	Convolvulus sabatius	302	2017-10-11-14-14-15	0	1	x	25	0	58.8	21.2	58.7	21.1	58.9	0.115	3527	First10	Here	7
1104	2997	2	Convolvulus sabatius	302	2017-10-11-14-14-17	0	1	x	25	0	58.8	21.2	58.8	21.2	59	0.229	3527	First10	Here	8
1105	2998	2	Convolvulus sabatius	302	2017-10-11-14-14-19	0	1	x	25	0	58.8	21.2	58.7	21.2	58.9	0.115	3527	First10	Here	9
1106	2999	2	Convolvulus sabatius	302	2017-10-11-14-14-21	0	1	x	25	0	58.8	21.2	58.7	21.2	58.9	0.115	3527	First10	Here	10
1107	3000	2	Convolvulus sabatius	302	2017-10-11-14-14-23	0	1	x	25	0	58.7	21.2	58.7	21.2	58.9	0.215	3527			11
1108	3001	2	Convolvulus sabatius	302	2017-10-11-14-14-25	0	1	x	25	0	58.8	21.2	58.8	21.2	59	0.229	3527			12
1109	3002	2	Convolvulus sabatius	302	2017-10-11-14-14-27	0	1	x	25	0	58.7	21.2	58.7	21.2	58.9	0.215	3527			13
1110	3003	2	Convolvulus sabatius	302	2017-10-11-14-14-29	0	1	x	25	0	58.8	21.2	58.7	21.2	58.9	0.115	3527			14
1111	3004	2	Convolvulus sabatius	302	2017-10-11-14-14-31	0	1	x	25	0	58.8	21.2	58.7	21.2	58.9	0.115	3527			15
1112	3005	2	Convolvulus sabatius	302	2017-10-11-14-14-33	0	1	x	25	0	58.8	21.2	58.7	21.2	58.9	0.115	3527			16
1113	3006	2	Convolvulus sabatius	302	2017-10-11-14-14-35	0	1	x	25	0	58.8	21.2	58.7	21.2	58.9	0.115	3527			17
1114	3007	2	Convolvulus sabatius	302	2017-10-11-14-14-37	0	1	x	25	0	58.8	21.2	58.7	21.2	58.9	0.115	3527			18
1115	3008	2	Convolvulus sabatius	302	2017-10-11-14-14-39	0	1	x	25	0	58.7	21.2	58.7	21.2	58.9	0.215	3527			19
1116	3009	2	Convolvulus sabatius	302	2017-10-11-14-14-41	0	1	x	25	0	58.7	21.2	58.7	21.2	58.9	0.215	3527			20
1117	3010	2	Convolvulus sabatius	302	2017-10-11-14-14-43	0	1	x	25	0	58.7	21.2	58.7	21.2	58.9	0.215	3527			21
1118	3011	2	Convolvulus sabatius	302	2017-10-11-14-14-45	0	1	x	25	0	58.7	21.2	58.7	21.2	58.9	0.215	3527			22
1119	3012	2	Convolvulus sabatius	302	2017-10-11-14-14-47	0	1	x	25	0	58.8	21.2	58.7	21.2	58.9	0.115	3527			23
1120	3013	2	Convolvulus sabatius	302	2017-10-11-14-14-49	0	1	x	25	0	58.8	21.2	58.7	21.2	58.9	0.115	3527			24
1121	3014	2	Convolvulus sabatius	302	2017-10-11-14-14-51	0	1	x	25	0	58.8	21.2	58.7	21.2	58.9	0.115	3527			25
1122	3015	2	Convolvulus sabatius	302	2017-10-11-14-14-53	0	1	x	25	0	58.8	21.2	58.7	21.2	58.9	0.115	3527			26
1123	3016	2	Convolvulus sabatius	302	2017-10-11-14-14-55	0	1	x	25	0	58.8	21.2	58.7	21.2	58.9	0.115	3527			27
1124	3017	2	Convolvulus sabatius	302	2017-10-11-14-14-58	0	1	x	25	0	58.8	21.2	58.7	21.2	58.9	0.115	3527			28
1125	3018	2	Convolvulus sabatius	302	2017-10-11-14-15-00	0	1	x	25	0	58.8	21.2	58.7	21.2	58.9	0.115	3527			29
1126	3019	2	Convolvulus sabatius	302	2017-10-11-14-15-02	0	1	x	25	0	58.8	21.2	58.7	21.2	58.9	0.115	3527			30
1127	3020	2	Convolvulus sabatius	302	2017-10-11-14-15-04	0	1	x	25	0	58.8	21.2	58.7	21.2	58.9	0.115	3527			31
1128	3021	2	Convolvulus sabatius	302	2017-10-11-14-15-06	0	1	x	25	0	58.8	21.2	58.7	21.1	58.9	0.115	3527			32
1129	3022	2	Convolvulus sabatius	302	2017-10-11-14-15-08	0	1	x	25	0	58.8	21.2	58.7	21.1	58.9	0.115	3527			33
1130	3023	2	Convolvulus sabatius	302	2017-10-11-14-15-10	0	1	x	25	0	58.8	21.2	58.7	21.2	58.9	0.115	3527			34
1131	3024	2	Convolvulus sabatius	302	2017-10-11-14-15-12	0	1	x	25	0	58.8	21.2	58.7	21.2	58.9	0.115	3527			35
1132	3025	2	Convolvulus sabatius	302	2017-10-11-14-15-14	0	1	x	25	0	58.8	21.2	58.7	21.2	58.9	0.115	3527			36
1133	3026	2	Convolvulus sabatius	302	2017-10-11-14-15-16	0	1	x	25	0	58.8	21.2	58.7	21.2	58.9	0.115	3527			37
1134	3027	2	Convolvulus sabatius	302	2017-10-11-14-15-18	0	1	x	25	0	58.8	21.2	58.7	21.2	58.9	0.115	3527			38
1135	3028	2	Convolvulus sabatius	302	2017-10-11-14-15-20	0	1	x	25	0	58.8	21.2	58.7	21.2	58.9	0.115	3527			39
1136	3029	2	Convolvulus sabatius	302	2017-10-11-14-15-22	0	1	x	25	0	58.8	21.2	58.7	21.2	58.9	0.115	3527			40
1137	3030	2	Convolvulus sabatius	302	2017-10-11-14-15-24	0	1	x	25	0	58.8	21.2	58.7	21.1	58.9	0.115	3527			41
1138	3031	2	Convolvulus sabatius	302	2017-10-11-14-15-26	0	1	x	25	0	58.8	21.2	58.7	21.2	58.9	0.115	3527			42
1139	3032	2	Convolvulus sabatius	302	2017-10-11-14-15-28	0	1	x	25	0	58.8	21.2	58.7	21.2	58.9	0.115	3527			43
1140	3033	2	Convolvulus sabatius	302	2017-10-11-14-15-30	0	1	x	25	0	58.8	21.2	58.7	21.2	58.9	0.115	3527			44
1141	3034	2	Convolvulus sabatius	302	2017-10-11-14-15-32	0	1	x	25	0	58.8	21.2	58.7	21.2	58.9	0.115	3527			45
1142	3035	2	Convolvulus sabatius	302	2017-10-11-14-15-34	0	1	x	25	0	58.8	21.2	58.7	21.2	58.9	0.115	3527			46
1143	3036	2	Convolvulus sabatius	302	2017-10-11-14-15-36	0	1	x	25	0	58.8	21.2	58.7	21.2	58.9	0.115	3527			47
1144	3037	2	Convolvulus sabatius	302	2017-10-11-14-15-38	0	1	x	25	0	58.8	21.2	58.7	21.2	58.9	0.115	3527			48
1145	3038	2	Convolvulus sabatius	302	2017-10-11-14-15-40	0	1	x	25	0	58.8	21.2	58.7	21.2	58.9	0.115	3527			49
1146	3039	2	Convolvulus sabatius	302	2017-10-11-14-15-42	0	1	x	25	0	58.8	21.2	58.7	21.2	58.9	0.115	3527			50
1147	3040	2	Convolvulus sabatius	302	2017-10-11-14-15-44	0	1	x	25	0	58.8	21.2	58.7	21.2	58.9	0.115	3527			51
1148	3041	2	Convolvulus sabatius	302	2017-10-11-14-15-46	0	1	x	25	0	58.8	21.2	58.7	21.2	58.9	0.115	3527			52
1149	3042	2	Convolvulus sabatius	302	2017-10-11-14-15-48	0	1	x	25	0	58.8	21.2	58.7	21.1	58.9	0.115	3527			53
1150	3043	2	Convolvulus sabatius	302	2017-10-11-14-15-50	0	1	x	25	0	58.8	21.2	58.7	21.2	58.9	0.115	3527			54
1151	3044	2	Convolvulus sabatius	302	2017-10-11-14-15-52	0	1	x	25	0	58.8	21.2	58.7	21.1	58.9	0.115	3527			55
1152	3045	2	Convolvulus sabatius	302	2017-10-11-14-15-54	0	1	x	25	0	58.8	21.2	58.7	21.1	58.9	0.115	3527			56
1153	3046	2	Convolvulus sabatius	302	2017-10-11-14-15-56	0	1	x	25	0	58.8	21.2	58.7	21.2	58.9	0.115	3527			57
1154	3047	2	Convolvulus sabatius	302	2017-10-11-14-15-58	0	1	x	25	0	58.8	21.2	58.7	21.2	58.9	0.115	3527			58
1155	3048	2	Convolvulus sabatius	302	2017-10-11-14-16-00	0	1	x	25	0	58.8	21.2	58.7	21.2	58.9	0.115	3527			59
1156	3049	2	Convolvulus sabatius	302	2017-10-11-14-16-02	0	1	x	25	0	58.8	21.2	58.7	21.2	58.9	0.115	3527			60
1157	3050	2	Convolvulus sabatius	302	2017-10-11-14-16-04	0	1	x	25	0	58.8	21.2	58.7	21.2	58.9	0.115	3527			61
1158	3051	2	Convolvulus sabatius	302	2017-10-11-14-16-06	0	1	x	25	0	58.8	21.2	58.7	21.1	58.9	0.115	3527			62
1159	3052	2	Convolvulus sabatius	302	2017-10-11-14-16-08	0	1	x	25	0	58.8	21.2	58.8	21.2	59	0.229	3527			63
1160	3053	2	Convolvulus sabatius	302	2017-10-11-14-16-10	0	1	x	25	0	58.8	21.2	58.7	21.2	58.9	0.115	3527			64
1161	3054	2	Convolvulus sabatius	302	2017-10-11-14-16-12	0	1	x	25	0	58.8	21.2	58.7	21.2	58.9	0.115	3527			65
1162	3055	2	Convolvulus sabatius	302	2017-10-11-14-16-14	0	1	x	25	0	58.8	21.2	58.7	21.2	58.9	0.115	3527			66
1163	3056	2	Convolvulus sabatius	302	2017-10-11-14-16-16	0	1	x	25	0	58.8	21.2	58.7	21.2	58.9	0.115	3527			67
1164	3057	2	Convolvulus sabatius	302	2017-10-11-14-16-18	0	1	x	25	0	58.8	21.2	58.7	21.2	58.9	0.115	3527			68
1165	3058	2	Convolvulus sabatius	302	2017-10-11-14-16-20	0	1	x	25	0	58.8	21.2	58.7	21.2	58.9	0.115	3527			69
1166	3059	2	Convolvulus sabatius	302	2017-10-11-14-16-22	0	1	x	25	0	58.8	21.2	58.7	21.1	58.9	0.115	3527			70
1167	3060	2	Convolvulus sabatius	302	2017-10-11-14-16-24	0	1	x	25	0	58.8	21.2	58.7	21.2	58.9	0.115	3527			71
1168	3061	2	Convolvulus sabatius	302	2017-10-11-14-16-26	0	1	x	25	0	58.8	21.2	58.7	21.2	58.9	0.115	3527			72
1169	3062	2	Convolvulus sabatius	302	2017-10-11-14-16-28	0	1	x	25	0	58.8	21.2	58.7	21.2	58.9	0.115	3527			73
1170	3063	2	Convolvulus sabatius	302	2017-10-11-14-16-30	0	1	x	25	0	58.8	21.2	58.7	21.2	58.9	0.115	3527			74
1171	3064	2	Convolvulus sabatius	302	2017-10-11-14-16-32	0	1	x	25	0	58.8	21.2	58.7	21.1	58.9	0.115	3527			75
1172	3065	2	Convolvulus sabatius	302	2017-10-11-14-16-34	0	1	x	25	0	58.8	21.2	58.7	21.2	58.9	0.115	3527			76
1173	3066	2	Convolvulus sabatius	302	2017-10-11-14-16-36	0	1	x	25	0	58.8	21.2	58.7	21.1	58.9	0.115	3527			77
1174	3067	2	Convolvulus sabatius	302	2017-10-11-14-16-38	0	1	x	25	0	58.8	21.2	58.8	21.2	59	0.229	3527			78
1175	3068	2	Convolvulus sabatius	302	2017-10-11-14-16-40	0	1	x	25	0	58.8	21.2	58.7	21.2	58.9	0.115	3527			79
1176	3069	2	Convolvulus sabatius	302	2017-10-11-14-16-42	0	1	x	25	0	58.8	21.2	58.7	21.1	58.9	0.115	3527			80
1177	3070	2	Convolvulus sabatius	302	2017-10-11-14-16-44	0	1	x	25	0	58.8	21.2	58.7	21.2	58.9	0.115	3527			81
1178	3071	2	Convolvulus sabatius	302	2017-10-11-14-16-46	0	1	x	25	0	58.8	21.2	58.8	21.2	59	0.229	3527			82
1179	3072	2	Convolvulus sabatius	302	2017-10-11-14-16-48	0	1	x	25	0	58.8	21.2	58.8	21.1	59	0.229	3527			83
1180	3073	2	Convolvulus sabatius	302	2017-10-11-14-16-50	0	1	x	25	0	58.8	21.2	58.7	21.1	58.9	0.115	3527			84
1181	3074	2	Convolvulus sabatius	302	2017-10-11-14-16-52	0	1	x	25	0	58.8	21.2	58.8	21.2	59	0.229	3527			85
1182	3075	2	Convolvulus sabatius	302	2017-10-11-14-16-54	0	1	x	25	0	58.8	21.2	58.7	21.1	58.9	0.115	3527			86
1183	3076	2	Convolvulus sabatius	302	2017-10-11-14-16-56	0	1	x	25	0	58.8	21.2	58.8	21.2	59	0.229	3527			87
1184	3077	2	Convolvulus sabatius	302	2017-10-11-14-16-58	0	1	x	25	0	58.8	21.2	58.8	21.2	59	0.229	3527			88
1185	3078	2	Convolvulus sabatius	302	2017-10-11-14-17-00	0	1	x	25	0	58.8	21.2	58.8	21.2	59	0.229	3527			89
1186	3079	2	Convolvulus sabatius	302	2017-10-11-14-17-02	0	1	x	25	0	58.8	21.2	58.8	21.2	59	0.229	3527			90
1187	3080	2	Convolvulus sabatius	302	2017-10-11-14-17-04	0	1	x	25	0	58.8	21.2	58.8	21.2	59	0.229	3527	Last10	Here	91
1188	3081	2	Convolvulus sabatius	302	2017-10-11-14-17-06	0	1	x	25	0	58.9	21.2	58.8	21.2	59	0.129	3527	Last10	Here	92
1189	3082	2	Convolvulus sabatius	302	2017-10-11-14-17-08	0	1	x	25	0	58.8	21.2	58.8	21.2	59	0.229	3527	Last10	Here	93
1190	3083	2	Convolvulus sabatius	302	2017-10-11-14-17-10	0	1	x	25	0	58.8	21.2	58.8	21.2	59	0.229	3527	Last10	Here	94
1191	3084	2	Convolvulus sabatius	302	2017-10-11-14-17-12	0	1	x	25	0	58.8	21.2	58.7	21.1	58.9	0.115	3527	Last10	Here	95
1192	3085	2	Convolvulus sabatius	302	2017-10-11-14-17-14	0	1	x	25	0	58.8	21.2	58.8	21.2	59	0.229	3527	Last10	Here	96
1193	3086	2	Convolvulus sabatius	302	2017-10-11-14-17-16	0	1	x	25	0	58.8	21.2	58.8	21.2	59	0.229	3527	Last10	Here	97
1194	3087	2	Convolvulus sabatius	302	2017-10-11-14-17-18	0	1	x	25	0	58.8	21.2	58.7	21.2	58.9	0.115	3527	Last10	Here	98
1195	3088	2	Convolvulus sabatius	302	2017-10-11-14-17-20	0	1	x	25	0	58.8	21.2	58.7	21.2	58.9	0.115	3527	Last10	Here	99
1196	3089	2	Convolvulus sabatius	302	2017-10-11-14-17-22	0	1	x	25	0	58.8	21.2	58.7	21.2	58.9	0.115	3527	Last10	Here	100
1197	3090	2	Convolvulus sabatius	302	2017-10-11-14-17-54	0	1	x	30	0	58.8	21.2	58.8	21.2	59	0.229	3528	First10	Here	1
1198	3091	2	Convolvulus sabatius	302	2017-10-11-14-17-56	0	1	x	30	0	58.8	21.2	58.7	21.1	58.9	0.115	3528	First10	Here	2
1199	3092	2	Convolvulus sabatius	302	2017-10-11-14-17-58	0	1	x	30	0	58.8	21.2	58.8	21.2	59	0.229	3528	First10	Here	3
1200	3093	2	Convolvulus sabatius	302	2017-10-11-14-18-00	0	1	x	30	0	58.8	21.2	58.8	21.2	59	0.229	3528	First10	Here	4
1201	3094	2	Convolvulus sabatius	302	2017-10-11-14-18-02	0	1	x	30	0	58.8	21.2	58.7	21.2	58.9	0.115	3528	First10	Here	5
1202	3095	2	Convolvulus sabatius	302	2017-10-11-14-18-04	0	1	x	30	0	58.8	21.2	58.7	21.1	58.9	0.115	3528	First10	Here	6
1203	3096	2	Convolvulus sabatius	302	2017-10-11-14-18-06	0	1	x	30	0	58.8	21.2	58.7	21.2	58.9	0.115	3528	First10	Here	7
1204	3097	2	Convolvulus sabatius	302	2017-10-11-14-18-08	0	1	x	30	0	58.8	21.2	58.7	21.2	58.9	0.115	3528	First10	Here	8
1205	3098	2	Convolvulus sabatius	302	2017-10-11-14-18-10	0	1	x	30	0	58.8	21.2	58.8	21.2	59	0.229	3528	First10	Here	9
1206	3099	2	Convolvulus sabatius	302	2017-10-11-14-18-12	0	1	x	30	0	58.8	21.2	58.8	21.2	59	0.229	3528	First10	Here	10
1207	3100	2	Convolvulus sabatius	302	2017-10-11-14-18-14	0	1	x	30	0	58.8	21.2	58.8	21.2	59	0.229	3528			11
1208	3101	2	Convolvulus sabatius	302	2017-10-11-14-18-16	0	1	x	30	0	58.8	21.2	58.8	21.2	59	0.229	3528			12
1209	3102	2	Convolvulus sabatius	302	2017-10-11-14-18-18	0	1	x	30	0	58.8	21.2	58.8	21.2	59	0.229	3528			13
1210	3103	2	Convolvulus sabatius	302	2017-10-11-14-18-20	0	1	x	30	0	58.8	21.2	58.7	21.2	58.9	0.115	3528			14
1211	3104	2	Convolvulus sabatius	302	2017-10-11-14-18-22	0	1	x	30	0	58.8	21.2	58.8	21.2	59	0.229	3528			15
1212	3105	2	Convolvulus sabatius	302	2017-10-11-14-18-24	0	1	x	30	0	58.8	21.2	58.7	21.2	58.9	0.115	3528			16
1213	3106	2	Convolvulus sabatius	302	2017-10-11-14-18-26	0	1	x	30	0	58.8	21.2	58.8	21.2	59	0.229	3528			17
1214	3107	2	Convolvulus sabatius	302	2017-10-11-14-18-28	0	1	x	30	0	58.8	21.2	58.8	21.2	59	0.229	3528			18
1215	3108	2	Convolvulus sabatius	302	2017-10-11-14-18-30	0	1	x	30	0	58.8	21.2	58.7	21.2	58.9	0.115	3528			19
1216	3109	2	Convolvulus sabatius	302	2017-10-11-14-18-32	0	1	x	30	0	58.8	21.2	58.8	21.2	59	0.229	3528			20
1217	3110	2	Convolvulus sabatius	302	2017-10-11-14-18-34	0	1	x	30	0	58.8	21.2	58.7	21.2	58.9	0.115	3528			21
1218	3111	2	Convolvulus sabatius	302	2017-10-11-14-18-36	0	1	x	30	0	58.8	21.2	58.7	21.2	58.9	0.115	3528			22
1219	3112	2	Convolvulus sabatius	302	2017-10-11-14-18-38	0	1	x	30	0	58.8	21.2	58.7	21.2	58.9	0.115	3528			23
1220	3113	2	Convolvulus sabatius	302	2017-10-11-14-18-40	0	1	x	30	0	58.8	21.2	58.7	21.2	58.9	0.115	3528			24
1221	3114	2	Convolvulus sabatius	302	2017-10-11-14-18-42	0	1	x	30	0	58.8	21.2	58.7	21.2	58.9	0.115	3528			25
1222	3115	2	Convolvulus sabatius	302	2017-10-11-14-18-44	0	1	x	30	0	58.8	21.2	58.7	21.2	58.9	0.115	3528			26
1223	3116	2	Convolvulus sabatius	302	2017-10-11-14-18-46	0	1	x	30	0	58.8	21.2	58.7	21.1	58.9	0.115	3528			27
1224	3117	2	Convolvulus sabatius	302	2017-10-11-14-18-48	0	1	x	30	0	58.8	21.2	58.8	21.2	59	0.229	3528			28
1225	3118	2	Convolvulus sabatius	302	2017-10-11-14-18-50	0	1	x	30	0	58.8	21.2	58.7	21.1	58.9	0.115	3528			29
1226	3119	2	Convolvulus sabatius	302	2017-10-11-14-18-52	0	1	x	30	0	58.8	21.2	58.8	21.2	59	0.229	3528			30
1227	3120	2	Convolvulus sabatius	302	2017-10-11-14-18-54	0	1	x	30	0	58.8	21.2	58.8	21.2	59	0.229	3528			31
1228	3121	2	Convolvulus sabatius	302	2017-10-11-14-18-56	0	1	x	30	0	58.8	21.2	58.7	21.1	58.9	0.115	3528			32
1229	3122	2	Convolvulus sabatius	302	2017-10-11-14-18-58	0	1	x	30	0	58.8	21.2	58.8	21.2	59	0.229	3528			33
1230	3123	2	Convolvulus sabatius	302	2017-10-11-14-19-00	0	1	x	30	0	58.8	21.2	58.8	21.2	59	0.229	3528			34
1231	3124	2	Convolvulus sabatius	302	2017-10-11-14-19-02	0	1	x	30	0	58.8	21.2	58.8	21.2	59	0.229	3528			35
1232	3125	2	Convolvulus sabatius	302	2017-10-11-14-19-04	0	1	x	30	0	58.8	21.2	58.7	21.1	58.9	0.115	3528			36
1233	3126	2	Convolvulus sabatius	302	2017-10-11-14-19-06	0	1	x	30	0	58.8	21.2	58.8	21.2	59	0.229	3528			37
1234	3127	2	Convolvulus sabatius	302	2017-10-11-14-19-08	0	1	x	30	0	58.8	21.2	58.8	21.2	59	0.229	3528			38
1235	3128	2	Convolvulus sabatius	302	2017-10-11-14-19-10	0	1	x	30	0	58.8	21.2	58.8	21.2	59	0.229	3528			39
1236	3129	2	Convolvulus sabatius	302	2017-10-11-14-19-12	0	1	x	30	0	58.8	21.2	58.8	21.2	59	0.229	3528			40
1237	3130	2	Convolvulus sabatius	302	2017-10-11-14-19-14	0	1	x	30	0	58.8	21.2	58.8	21.2	59	0.229	3528			41
1238	3131	2	Convolvulus sabatius	302	2017-10-11-14-19-16	0	1	x	30	0	58.8	21.2	58.8	21.2	59	0.229	3528			42
1239	3132	2	Convolvulus sabatius	302	2017-10-11-14-19-18	0	1	x	30	0	58.8	21.2	58.7	21.1	58.9	0.115	3528			43
1240	3133	2	Convolvulus sabatius	302	2017-10-11-14-19-20	0	1	x	30	0	58.8	21.2	58.8	21.2	59	0.229	3528			44
1241	3134	2	Convolvulus sabatius	302	2017-10-11-14-19-22	0	1	x	30	0	58.8	21.2	58.8	21.2	59	0.229	3528			45
1242	3135	2	Convolvulus sabatius	302	2017-10-11-14-19-24	0	1	x	30	0	58.8	21.2	58.8	21.2	59	0.229	3528			46
1243	3136	2	Convolvulus sabatius	302	2017-10-11-14-19-26	0	1	x	30	0	58.8	21.2	58.8	21.2	59	0.229	3528			47
1244	3137	2	Convolvulus sabatius	302	2017-10-11-14-19-28	0	1	x	30	0	58.8	21.2	58.7	21.1	58.9	0.115	3528			48
1245	3138	2	Convolvulus sabatius	302	2017-10-11-14-19-30	0	1	x	30	0	58.8	21.2	58.8	21.2	59	0.229	3528			49
1246	3139	2	Convolvulus sabatius	302	2017-10-11-14-19-32	0	1	x	30	0	58.8	21.2	58.8	21.2	59	0.229	3528			50
1247	3140	2	Convolvulus sabatius	302	2017-10-11-14-19-34	0	1	x	30	0	58.8	21.2	58.7	21.1	58.9	0.115	3528			51
1248	3141	2	Convolvulus sabatius	302	2017-10-11-14-19-36	0	1	x	30	0	58.8	21.2	58.8	21.2	59	0.229	3528			52
1249	3142	2	Convolvulus sabatius	302	2017-10-11-14-19-38	0	1	x	30	0	58.8	21.2	58.7	21.1	58.9	0.115	3528			53
1250	3143	2	Convolvulus sabatius	302	2017-10-11-14-19-40	0	1	x	30	0	58.8	21.2	58.8	21.2	59	0.229	3528			54
1251	3144	2	Convolvulus sabatius	302	2017-10-11-14-19-42	0	1	x	30	0	58.8	21.2	58.7	21.1	58.9	0.115	3528			55
1252	3145	2	Convolvulus sabatius	302	2017-10-11-14-19-44	0	1	x	30	0	58.8	21.2	58.8	21.2	59	0.229	3528			56
1253	3146	2	Convolvulus sabatius	302	2017-10-11-14-19-46	0	1	x	30	0	58.8	21.2	58.8	21.2	59	0.229	3528			57
1254	3147	2	Convolvulus sabatius	302	2017-10-11-14-19-48	0	1	x	30	0	58.8	21.2	58.7	21.1	58.9	0.115	3528			58
1255	3148	2	Convolvulus sabatius	302	2017-10-11-14-19-50	0	1	x	30	0	58.8	21.2	58.8	21.2	59	0.229	3528			59
1256	3149	2	Convolvulus sabatius	302	2017-10-11-14-19-52	0	1	x	30	0	58.8	21.2	58.8	21.2	59	0.229	3528			60
1257	3150	2	Convolvulus sabatius	302	2017-10-11-14-19-54	0	1	x	30	0	58.8	21.2	58.8	21.2	59	0.229	3528			61
1258	3151	2	Convolvulus sabatius	302	2017-10-11-14-19-56	0	1	x	30	0	58.8	21.2	58.8	21.2	59	0.229	3528			62
1259	3152	2	Convolvulus sabatius	302	2017-10-11-14-19-58	0	1	x	30	0	58.8	21.2	58.8	21.2	59	0.229	3528			63
1260	3153	2	Convolvulus sabatius	302	2017-10-11-14-20-00	0	1	x	30	0	58.8	21.2	58.8	21.2	59	0.229	3528			64
1261	3154	2	Convolvulus sabatius	302	2017-10-11-14-20-02	0	1	x	30	0	58.8	21.2	58.8	21.2	59	0.229	3528			65
1262	3155	2	Convolvulus sabatius	302	2017-10-11-14-20-04	0	1	x	30	0	58.8	21.2	58.8	21.2	59	0.229	3528			66
1263	3156	2	Convolvulus sabatius	302	2017-10-11-14-20-06	0	1	x	30	0	58.8	21.2	58.8	21.2	59	0.229	3528			67
1264	3157	2	Convolvulus sabatius	302	2017-10-11-14-20-08	0	1	x	30	0	58.8	21.2	58.8	21.2	59	0.229	3528			68
1265	3158	2	Convolvulus sabatius	302	2017-10-11-14-20-10	0	1	x	30	0	58.8	21.2	58.8	21.2	59	0.229	3528			69
1266	3159	2	Convolvulus sabatius	302	2017-10-11-14-20-12	0	1	x	30	0	58.8	21.2	58.7	21.1	58.9	0.115	3528			70
1267	3160	2	Convolvulus sabatius	302	2017-10-11-14-20-15	0	1	x	30	0	58.8	21.2	58.8	21.2	59	0.229	3528			71
1268	3161	2	Convolvulus sabatius	302	2017-10-11-14-20-17	0	1	x	30	0	58.8	21.2	58.8	21.2	59	0.229	3528			72
1269	3162	2	Convolvulus sabatius	302	2017-10-11-14-20-19	0	1	x	30	0	58.8	21.2	58.8	21.2	59	0.229	3528			73
1270	3163	2	Convolvulus sabatius	302	2017-10-11-14-20-21	0	1	x	30	0	58.8	21.2	58.7	21.1	58.9	0.115	3528			74
1271	3164	2	Convolvulus sabatius	302	2017-10-11-14-20-23	0	1	x	30	0	58.8	21.2	58.8	21.2	59	0.229	3528			75
1272	3165	2	Convolvulus sabatius	302	2017-10-11-14-20-25	0	1	x	30	0	58.8	21.2	58.8	21.2	59	0.229	3528			76
1273	3166	2	Convolvulus sabatius	302	2017-10-11-14-20-27	0	1	x	30	0	58.8	21.2	58.8	21.1	59	0.229	3528			77
1274	3167	2	Convolvulus sabatius	302	2017-10-11-14-20-29	0	1	x	30	0	58.8	21.2	58.9	21.2	59.1	0.342	3528			78
1275	3168	2	Convolvulus sabatius	302	2017-10-11-14-20-31	0	1	x	30	0	58.8	21.2	58.8	21.2	59	0.229	3528			79
1276	3169	2	Convolvulus sabatius	302	2017-10-11-14-20-33	0	1	x	30	0	58.8	21.2	58.8	21.2	59	0.229	3528			80
1277	3170	2	Convolvulus sabatius	302	2017-10-11-14-20-35	0	1	x	30	0	58.8	21.2	58.8	21.2	59	0.229	3528			81
1278	3171	2	Convolvulus sabatius	302	2017-10-11-14-20-37	0	1	x	30	0	58.8	21.2	58.8	21.2	59	0.229	3528			82
1279	3172	2	Convolvulus sabatius	302	2017-10-11-14-20-39	0	1	x	30	0	58.8	21.2	58.7	21.1	58.9	0.115	3528			83
1280	3173	2	Convolvulus sabatius	302	2017-10-11-14-20-41	0	1	x	30	0	58.8	21.2	58.8	21.2	59	0.229	3528			84
1281	3174	2	Convolvulus sabatius	302	2017-10-11-14-20-43	0	1	x	30	0	58.8	21.2	58.8	21.2	59	0.229	3528			85
1282	3175	2	Convolvulus sabatius	302	2017-10-11-14-20-45	0	1	x	30	0	58.8	21.2	58.7	21.1	58.9	0.115	3528			86
1283	3176	2	Convolvulus sabatius	302	2017-10-11-14-20-47	0	1	x	30	0	58.8	21.2	58.8	21.2	59	0.229	3528			87
1284	3177	2	Convolvulus sabatius	302	2017-10-11-14-20-49	0	1	x	30	0	58.8	21.2	58.8	21.2	59	0.229	3528			88
1285	3178	2	Convolvulus sabatius	302	2017-10-11-14-20-51	0	1	x	30	0	58.8	21.2	58.8	21.2	59	0.229	3528			89
1286	3179	2	Convolvulus sabatius	302	2017-10-11-14-20-53	0	1	x	30	0	58.8	21.2	58.8	21.1	59	0.229	3528			90
1287	3180	2	Convolvulus sabatius	302	2017-10-11-14-20-55	0	1	x	30	0	58.8	21.2	58.8	21.2	59	0.229	3528	Last10	Here	91
1288	3181	2	Convolvulus sabatius	302	2017-10-11-14-20-57	0	1	x	30	0	58.8	21.2	58.8	21.2	59	0.229	3528	Last10	Here	92
1289	3182	2	Convolvulus sabatius	302	2017-10-11-14-20-59	0	1	x	30	0	58.8	21.2	58.8	21.2	59	0.229	3528	Last10	Here	93
1290	3183	2	Convolvulus sabatius	302	2017-10-11-14-21-01	0	1	x	30	0	58.8	21.2	58.8	21.2	59	0.229	3528	Last10	Here	94
1291	3184	2	Convolvulus sabatius	302	2017-10-11-14-21-03	0	1	x	30	0	58.8	21.2	58.8	21.2	59	0.229	3528	Last10	Here	95
1292	3185	2	Convolvulus sabatius	302	2017-10-11-14-21-05	0	1	x	30	0	58.8	21.2	58.8	21.2	59	0.229	3528	Last10	Here	96
1293	3186	2	Convolvulus sabatius	302	2017-10-11-14-21-07	0	1	x	30	0	58.8	21.2	58.7	21.1	58.9	0.115	3528	Last10	Here	97
1294	3187	2	Convolvulus sabatius	302	2017-10-11-14-21-09	0	1	x	30	0	58.8	21.2	58.8	21.2	59	0.229	3528	Last10	Here	98
1295	3188	2	Convolvulus sabatius	302	2017-10-11-14-21-11	0	1	x	30	0	58.8	21.2	58.7	21.1	58.9	0.115	3528	Last10	Here	99
1296	3189	2	Convolvulus sabatius	302	2017-10-11-14-21-45	0	1	z	0	5	58.8	21.2	58.8	21.2	59	0.229	3529	First10	Here	1
1297	3190	2	Convolvulus sabatius	302	2017-10-11-14-21-47	0	1	z	0	5	58.8	21.2	58.8	21.2	59	0.229	3529	First10	Here	2
1298	3191	2	Convolvulus sabatius	302	2017-10-11-14-21-49	0	1	z	0	5	58.8	21.2	58.8	21.2	59	0.229	3529	First10	Here	3
1299	3192	2	Convolvulus sabatius	302	2017-10-11-14-21-51	0	1	z	0	5	58.8	21.2	58.8	21.2	59	0.229	3529	First10	Here	4
1300	3193	2	Convolvulus sabatius	302	2017-10-11-14-21-53	0	1	z	0	5	58.8	21.2	58.8	21.2	59	0.229	3529	First10	Here	5
1301	3194	2	Convolvulus sabatius	302	2017-10-11-14-21-55	0	1	z	0	5	58.8	21.2	58.8	21.2	59	0.229	3529	First10	Here	6
1302	3195	2	Convolvulus sabatius	302	2017-10-11-14-21-57	0	1	z	0	5	58.8	21.2	58.8	21.2	59	0.229	3529	First10	Here	7
1303	3196	2	Convolvulus sabatius	302	2017-10-11-14-21-59	0	1	z	0	5	58.8	21.2	58.8	21.2	59	0.229	3529	First10	Here	8
1304	3197	2	Convolvulus sabatius	302	2017-10-11-14-22-01	0	1	z	0	5	58.8	21.2	58.8	21.2	59	0.229	3529	First10	Here	9
1305	3198	2	Convolvulus sabatius	302	2017-10-11-14-22-03	0	1	z	0	5	58.8	21.2	58.8	21.2	59	0.229	3529	First10	Here	10
1306	3199	2	Convolvulus sabatius	302	2017-10-11-14-22-05	0	1	z	0	5	58.8	21.2	58.8	21.2	59	0.229	3529			11
1307	3200	2	Convolvulus sabatius	302	2017-10-11-14-22-07	0	1	z	0	5	58.8	21.2	58.8	21.2	59	0.229	3529			12
1308	3201	2	Convolvulus sabatius	302	2017-10-11-14-22-09	0	1	z	0	5	58.8	21.2	58.8	21.2	59	0.229	3529			13
1309	3202	2	Convolvulus sabatius	302	2017-10-11-14-22-11	0	1	z	0	5	58.8	21.2	58.8	21.2	59	0.229	3529			14
1310	3203	2	Convolvulus sabatius	302	2017-10-11-14-22-13	0	1	z	0	5	58.8	21.2	58.8	21.1	59	0.229	3529			15
1311	3204	2	Convolvulus sabatius	302	2017-10-11-14-22-15	0	1	z	0	5	58.8	21.2	58.8	21.1	59	0.229	3529			16
1312	3205	2	Convolvulus sabatius	302	2017-10-11-14-22-17	0	1	z	0	5	58.8	21.2	58.8	21.2	59	0.229	3529			17
1313	3206	2	Convolvulus sabatius	302	2017-10-11-14-22-19	0	1	z	0	5	58.8	21.2	58.8	21.2	59	0.229	3529			18
1314	3207	2	Convolvulus sabatius	302	2017-10-11-14-22-21	0	1	z	0	5	58.8	21.2	58.8	21.2	59	0.229	3529			19
1315	3208	2	Convolvulus sabatius	302	2017-10-11-14-22-23	0	1	z	0	5	58.8	21.2	58.8	21.2	59	0.229	3529			20
1316	3209	2	Convolvulus sabatius	302	2017-10-11-14-22-25	0	1	z	0	5	58.8	21.2	58.9	21.2	59.1	0.342	3529			21
1317	3210	2	Convolvulus sabatius	302	2017-10-11-14-22-27	0	1	z	0	5	58.8	21.2	58.9	21.2	59.1	0.342	3529			22
1318	3211	2	Convolvulus sabatius	302	2017-10-11-14-22-29	0	1	z	0	5	58.8	21.2	58.9	21.2	59.1	0.342	3529			23
1319	3212	2	Convolvulus sabatius	302	2017-10-11-14-22-31	0	1	z	0	5	58.8	21.2	58.9	21.2	59.1	0.342	3529			24
1320	3213	2	Convolvulus sabatius	302	2017-10-11-14-22-33	0	1	z	0	5	58.8	21.2	58.8	21.2	59	0.229	3529			25
1321	3214	2	Convolvulus sabatius	302	2017-10-11-14-22-35	0	1	z	0	5	58.8	21.2	58.8	21.2	59	0.229	3529			26
1322	3215	2	Convolvulus sabatius	302	2017-10-11-14-22-37	0	1	z	0	5	58.8	21.2	58.8	21.2	59	0.229	3529			27
1323	3216	2	Convolvulus sabatius	302	2017-10-11-14-22-39	0	1	z	0	5	58.8	21.2	58.8	21.2	59	0.229	3529			28
1324	3217	2	Convolvulus sabatius	302	2017-10-11-14-22-41	0	1	z	0	5	58.8	21.2	58.8	21.2	59	0.229	3529			29
1325	3218	2	Convolvulus sabatius	302	2017-10-11-14-22-43	0	1	z	0	5	58.8	21.2	58.7	21.1	58.9	0.115	3529			30
1326	3219	2	Convolvulus sabatius	302	2017-10-11-14-22-45	0	1	z	0	5	58.8	21.2	58.8	21.2	59	0.229	3529			31
1327	3220	2	Convolvulus sabatius	302	2017-10-11-14-22-47	0	1	z	0	5	58.8	21.2	58.8	21.1	59	0.229	3529			32
1328	3221	2	Convolvulus sabatius	302	2017-10-11-14-22-49	0	1	z	0	5	58.8	21.2	58.8	21.2	59	0.229	3529			33
1329	3222	2	Convolvulus sabatius	302	2017-10-11-14-22-51	0	1	z	0	5	58.8	21.2	58.7	21.1	58.9	0.115	3529			34
1330	3223	2	Convolvulus sabatius	302	2017-10-11-14-22-53	0	1	z	0	5	58.8	21.2	58.8	21.2	59	0.229	3529			35
1331	3224	2	Convolvulus sabatius	302	2017-10-11-14-22-55	0	1	z	0	5	58.8	21.2	58.7	21.1	58.9	0.115	3529			36
1332	3225	2	Convolvulus sabatius	302	2017-10-11-14-22-57	0	1	z	0	5	58.8	21.2	58.8	21.2	59	0.229	3529			37
1333	3226	2	Convolvulus sabatius	302	2017-10-11-14-22-59	0	1	z	0	5	58.8	21.2	58.7	21.1	58.9	0.115	3529			38
1334	3227	2	Convolvulus sabatius	302	2017-10-11-14-23-01	0	1	z	0	5	58.8	21.2	58.8	21.2	59	0.229	3529			39
1335	3228	2	Convolvulus sabatius	302	2017-10-11-14-23-03	0	1	z	0	5	58.8	21.2	58.7	21.1	58.9	0.115	3529			40
1336	3229	2	Convolvulus sabatius	302	2017-10-11-14-23-05	0	1	z	0	5	58.9	21.2	58.8	21.2	59	0.129	3529			41
1337	3230	2	Convolvulus sabatius	302	2017-10-11-14-23-07	0	1	z	0	5	58.9	21.2	58.8	21.2	59	0.129	3529			42
1338	3231	2	Convolvulus sabatius	302	2017-10-11-14-23-09	0	1	z	0	5	58.8	21.2	58.7	21.1	58.9	0.115	3529			43
1339	3232	2	Convolvulus sabatius	302	2017-10-11-14-23-11	0	1	z	0	5	58.8	21.2	58.8	21.2	59	0.229	3529			44
1340	3233	2	Convolvulus sabatius	302	2017-10-11-14-23-13	0	1	z	0	5	58.9	21.2	58.8	21.2	59	0.129	3529			45
1341	3234	2	Convolvulus sabatius	302	2017-10-11-14-23-15	0	1	z	0	5	58.9	21.2	58.7	21.1	58.9	0.015	3529			46
1342	3235	2	Convolvulus sabatius	302	2017-10-11-14-23-17	0	1	z	0	5	58.8	21.2	58.8	21.2	59	0.229	3529			47
1343	3236	2	Convolvulus sabatius	302	2017-10-11-14-23-19	0	1	z	0	5	58.8	21.2	58.8	21.1	59	0.229	3529			48
1344	3237	2	Convolvulus sabatius	302	2017-10-11-14-23-21	0	1	z	0	5	58.8	21.2	58.8	21.1	59	0.229	3529			49
1345	3238	2	Convolvulus sabatius	302	2017-10-11-14-23-23	0	1	z	0	5	58.9	21.2	58.8	21.2	59	0.129	3529			50
1346	3239	2	Convolvulus sabatius	302	2017-10-11-14-23-25	0	1	z	0	5	58.9	21.2	58.7	21.1	58.9	0.015	3529			51
1347	3240	2	Convolvulus sabatius	302	2017-10-11-14-23-27	0	1	z	0	5	58.9	21.2	58.7	21.1	58.9	0.015	3529			52
1348	3241	2	Convolvulus sabatius	302	2017-10-11-14-23-29	0	1	z	0	5	58.9	21.2	58.8	21.2	59	0.129	3529			53
1349	3242	2	Convolvulus sabatius	302	2017-10-11-14-23-31	0	1	z	0	5	58.8	21.2	58.7	21.1	58.9	0.115	3529			54
1350	3243	2	Convolvulus sabatius	302	2017-10-11-14-23-33	0	1	z	0	5	58.9	21.2	58.8	21.2	59	0.129	3529			55
1351	3244	2	Convolvulus sabatius	302	2017-10-11-14-23-35	0	1	z	0	5	58.8	21.2	58.7	21.1	58.9	0.115	3529			56
1352	3245	2	Convolvulus sabatius	302	2017-10-11-14-23-37	0	1	z	0	5	58.9	21.2	58.8	21.1	59	0.129	3529			57
1353	3246	2	Convolvulus sabatius	302	2017-10-11-14-23-39	0	1	z	0	5	58.8	21.2	58.8	21.2	59	0.229	3529			58
1354	3247	2	Convolvulus sabatius	302	2017-10-11-14-23-41	0	1	z	0	5	58.8	21.2	58.8	21.1	59	0.229	3529			59
1355	3248	2	Convolvulus sabatius	302	2017-10-11-14-23-43	0	1	z	0	5	58.8	21.2	58.8	21.1	59	0.229	3529			60
1356	3249	2	Convolvulus sabatius	302	2017-10-11-14-23-45	0	1	z	0	5	58.8	21.2	58.8	21.2	59	0.229	3529			61
1357	3250	2	Convolvulus sabatius	302	2017-10-11-14-23-47	0	1	z	0	5	58.9	21.2	58.8	21.1	59	0.129	3529			62
1358	3251	2	Convolvulus sabatius	302	2017-10-11-14-23-49	0	1	z	0	5	58.8	21.2	58.8	21.2	59	0.229	3529			63
1359	3252	2	Convolvulus sabatius	302	2017-10-11-14-23-51	0	1	z	0	5	58.9	21.2	58.8	21.1	59	0.129	3529			64
1360	3253	2	Convolvulus sabatius	302	2017-10-11-14-23-53	0	1	z	0	5	58.8	21.2	58.9	21.2	59.1	0.342	3529			65
1361	3254	2	Convolvulus sabatius	302	2017-10-11-14-23-55	0	1	z	0	5	58.8	21.2	58.7	21.1	58.9	0.115	3529			66
1362	3255	2	Convolvulus sabatius	302	2017-10-11-14-23-57	0	1	z	0	5	58.9	21.2	58.8	21.2	59	0.129	3529			67
1363	3256	2	Convolvulus sabatius	302	2017-10-11-14-23-59	0	1	z	0	5	58.9	21.2	58.8	21.1	59	0.129	3529			68
1364	3257	2	Convolvulus sabatius	302	2017-10-11-14-24-01	0	1	z	0	5	58.8	21.2	58.8	21.2	59	0.229	3529			69
1365	3258	2	Convolvulus sabatius	302	2017-10-11-14-24-03	0	1	z	0	5	58.9	21.2	58.8	21.1	59	0.129	3529			70
1366	3259	2	Convolvulus sabatius	302	2017-10-11-14-24-05	0	1	z	0	5	58.8	21.2	58.7	21.1	58.9	0.115	3529			71
1367	3260	2	Convolvulus sabatius	302	2017-10-11-14-24-07	0	1	z	0	5	58.8	21.2	58.8	21.2	59	0.229	3529			72
1368	3261	2	Convolvulus sabatius	302	2017-10-11-14-24-09	0	1	z	0	5	58.8	21.2	58.8	21.1	59	0.229	3529			73
1369	3262	2	Convolvulus sabatius	302	2017-10-11-14-24-11	0	1	z	0	5	58.8	21.2	58.8	21.2	59	0.229	3529			74
1370	3263	2	Convolvulus sabatius	302	2017-10-11-14-24-13	0	1	z	0	5	58.8	21.2	58.8	21.1	59	0.229	3529			75
1371	3264	2	Convolvulus sabatius	302	2017-10-11-14-24-15	0	1	z	0	5	58.8	21.2	58.8	21.2	59	0.229	3529			76
1372	3265	2	Convolvulus sabatius	302	2017-10-11-14-24-17	0	1	z	0	5	58.8	21.2	58.8	21.1	59	0.229	3529			77
1373	3266	2	Convolvulus sabatius	302	2017-10-11-14-24-19	0	1	z	0	5	58.8	21.2	58.7	21.1	58.9	0.115	3529			78
1374	3267	2	Convolvulus sabatius	302	2017-10-11-14-24-21	0	1	z	0	5	58.8	21.2	58.8	21.2	59	0.229	3529			79
1375	3268	2	Convolvulus sabatius	302	2017-10-11-14-24-23	0	1	z	0	5	58.8	21.2	58.8	21.2	59	0.229	3529			80
1376	3269	2	Convolvulus sabatius	302	2017-10-11-14-24-25	0	1	z	0	5	58.8	21.2	58.8	21.2	59	0.229	3529			81
1377	3270	2	Convolvulus sabatius	302	2017-10-11-14-24-27	0	1	z	0	5	58.8	21.2	58.8	21.1	59	0.229	3529			82
1378	3271	2	Convolvulus sabatius	302	2017-10-11-14-24-29	0	1	z	0	5	58.8	21.2	58.8	21.2	59	0.229	3529			83
1379	3272	2	Convolvulus sabatius	302	2017-10-11-14-24-31	0	1	z	0	5	58.8	21.2	58.8	21.1	59	0.229	3529			84
1380	3273	2	Convolvulus sabatius	302	2017-10-11-14-24-33	0	1	z	0	5	58.8	21.2	58.8	21.2	59	0.229	3529			85
1381	3274	2	Convolvulus sabatius	302	2017-10-11-14-24-35	0	1	z	0	5	58.8	21.2	58.8	21.1	59	0.229	3529			86
1382	3275	2	Convolvulus sabatius	302	2017-10-11-14-24-37	0	1	z	0	5	58.8	21.2	58.9	21.2	59.1	0.342	3529			87
1383	3276	2	Convolvulus sabatius	302	2017-10-11-14-24-39	0	1	z	0	5	58.8	21.2	58.8	21.1	59	0.229	3529			88
1384	3277	2	Convolvulus sabatius	302	2017-10-11-14-24-41	0	1	z	0	5	58.8	21.2	58.8	21.2	59	0.229	3529			89
1385	3278	2	Convolvulus sabatius	302	2017-10-11-14-24-43	0	1	z	0	5	58.8	21.2	58.8	21.1	59	0.229	3529			90
1386	3279	2	Convolvulus sabatius	302	2017-10-11-14-24-45	0	1	z	0	5	58.8	21.2	58.9	21.2	59.1	0.342	3529	Last10	Here	91
1387	3280	2	Convolvulus sabatius	302	2017-10-11-14-24-47	0	1	z	0	5	58.8	21.2	58.8	21.2	59	0.229	3529	Last10	Here	92
1388	3281	2	Convolvulus sabatius	302	2017-10-11-14-24-49	0	1	z	0	5	58.8	21.2	58.8	21.1	59	0.229	3529	Last10	Here	93
1389	3282	2	Convolvulus sabatius	302	2017-10-11-14-24-51	0	1	z	0	5	58.8	21.2	58.8	21.1	59	0.229	3529	Last10	Here	94
1390	3283	2	Convolvulus sabatius	302	2017-10-11-14-24-53	0	1	z	0	5	58.8	21.2	58.8	21.2	59	0.229	3529	Last10	Here	95
1391	3284	2	Convolvulus sabatius	302	2017-10-11-14-24-55	0	1	z	0	5	58.9	21.2	58.8	21.2	59	0.129	3529	Last10	Here	96
1392	3285	2	Convolvulus sabatius	302	2017-10-11-14-24-57	0	1	z	0	5	58.8	21.2	58.9	21.2	59.1	0.342	3529	Last10	Here	97
1393	3286	2	Convolvulus sabatius	302	2017-10-11-14-24-59	0	1	z	0	5	58.8	21.2	58.9	21.2	59.1	0.342	3529	Last10	Here	98
1394	3287	2	Convolvulus sabatius	302	2017-10-11-14-25-01	0	1	z	0	5	58.8	21.2	58.9	21.2	59.1	0.342	3529	Last10	Here	99
1395	3288	2	Convolvulus sabatius	302	2017-10-11-14-25-03	0	1	z	0	5	58.8	21.2	58.8	21.1	59	0.229	3529	Last10	Here	100
1396	3289	2	Convolvulus sabatius	302	2017-10-11-14-25-36	0	1	z	0	10	58.8	21.2	58.8	21.1	59	0.229	3530	First10	Here	1
1397	3290	2	Convolvulus sabatius	302	2017-10-11-14-25-38	0	1	z	0	10	58.8	21.2	58.9	21.2	59.1	0.342	3530	First10	Here	2
1398	3291	2	Convolvulus sabatius	302	2017-10-11-14-25-42	0	1	z	0	10	58.8	21.2	58.8	21.1	59	0.229	3530	First10	Here	3
1399	3292	2	Convolvulus sabatius	302	2017-10-11-14-25-44	0	1	z	0	10	58.9	21.2	58.9	21.2	59.1	0.242	3530	First10	Here	4
1400	3293	2	Convolvulus sabatius	302	2017-10-11-14-25-46	0	1	z	0	10	58.8	21.2	58.8	21.1	59	0.229	3530	First10	Here	5
1401	3294	2	Convolvulus sabatius	302	2017-10-11-14-25-48	0	1	z	0	10	58.8	21.2	58.8	21.1	59	0.229	3530	First10	Here	6
1402	3295	2	Convolvulus sabatius	302	2017-10-11-14-25-50	0	1	z	0	10	58.8	21.2	58.9	21.2	59.1	0.342	3530	First10	Here	7
1403	3296	2	Convolvulus sabatius	302	2017-10-11-14-25-52	0	1	z	0	10	58.8	21.2	58.8	21.1	59	0.229	3530	First10	Here	8
1404	3297	2	Convolvulus sabatius	302	2017-10-11-14-25-54	0	1	z	0	10	58.8	21.2	58.9	21.2	59.1	0.342	3530	First10	Here	9
1405	3298	2	Convolvulus sabatius	302	2017-10-11-14-25-56	0	1	z	0	10	58.8	21.2	58.9	21.2	59.1	0.342	3530	First10	Here	10
1406	3299	2	Convolvulus sabatius	302	2017-10-11-14-25-58	0	1	z	0	10	58.8	21.2	58.9	21.1	59.1	0.342	3530			11
1407	3300	2	Convolvulus sabatius	302	2017-10-11-14-26-00	0	1	z	0	10	58.8	21.2	58.9	21.2	59.1	0.342	3530			12
1408	3301	2	Convolvulus sabatius	302	2017-10-11-14-26-02	0	1	z	0	10	58.8	21.2	58.8	21.1	59	0.229	3530			13
1409	3302	2	Convolvulus sabatius	302	2017-10-11-14-26-04	0	1	z	0	10	58.8	21.2	58.9	21.2	59.1	0.342	3530			14
1410	3303	2	Convolvulus sabatius	302	2017-10-11-14-26-06	0	1	z	0	10	58.8	21.2	58.9	21.2	59.1	0.342	3530			15
1411	3304	2	Convolvulus sabatius	302	2017-10-11-14-26-08	0	1	z	0	10	58.8	21.2	58.9	21.2	59.1	0.342	3530			16
1412	3305	2	Convolvulus sabatius	302	2017-10-11-14-26-10	0	1	z	0	10	58.8	21.2	58.9	21.2	59.1	0.342	3530			17
1413	3306	2	Convolvulus sabatius	302	2017-10-11-14-26-12	0	1	z	0	10	58.8	21.2	58.8	21.1	59	0.229	3530			18
1414	3307	2	Convolvulus sabatius	302	2017-10-11-14-26-14	0	1	z	0	10	58.8	21.2	58.8	21.1	59	0.229	3530			19
1415	3308	2	Convolvulus sabatius	302	2017-10-11-14-26-16	0	1	z	0	10	58.8	21.2	58.9	21.2	59.1	0.342	3530			20
1416	3309	2	Convolvulus sabatius	302	2017-10-11-14-26-18	0	1	z	0	10	58.8	21.2	58.8	21.1	59	0.229	3530			21
1417	3310	2	Convolvulus sabatius	302	2017-10-11-14-26-20	0	1	z	0	10	58.8	21.2	58.9	21.2	59.1	0.342	3530			22
1418	3311	2	Convolvulus sabatius	302	2017-10-11-14-26-22	0	1	z	0	10	58.8	21.2	58.8	21.2	59	0.229	3530			23
1419	3312	2	Convolvulus sabatius	302	2017-10-11-14-26-24	0	1	z	0	10	58.8	21.2	58.8	21.1	59	0.229	3530			24
1420	3313	2	Convolvulus sabatius	302	2017-10-11-14-26-26	0	1	z	0	10	58.8	21.2	58.9	21.2	59.1	0.342	3530			25
1421	3314	2	Convolvulus sabatius	302	2017-10-11-14-26-28	0	1	z	0	10	58.8	21.2	58.9	21.2	59.1	0.342	3530			26
1422	3315	2	Convolvulus sabatius	302	2017-10-11-14-26-30	0	1	z	0	10	58.8	21.2	58.9	21.2	59.1	0.342	3530			27
1423	3316	2	Convolvulus sabatius	302	2017-10-11-14-26-32	0	1	z	0	10	58.8	21.2	58.9	21.2	59.1	0.342	3530			28
1424	3317	2	Convolvulus sabatius	302	2017-10-11-14-26-34	0	1	z	0	10	58.8	21.2	58.9	21.2	59.1	0.342	3530			29
1425	3318	2	Convolvulus sabatius	302	2017-10-11-14-26-36	0	1	z	0	10	58.8	21.2	58.9	21.2	59.1	0.342	3530			30
1426	3319	2	Convolvulus sabatius	302	2017-10-11-14-26-38	0	1	z	0	10	58.8	21.2	58.9	21.2	59.1	0.342	3530			31
1427	3320	2	Convolvulus sabatius	302	2017-10-11-14-26-40	0	1	z	0	10	58.8	21.2	58.9	21.2	59.1	0.342	3530			32
1428	3321	2	Convolvulus sabatius	302	2017-10-11-14-26-42	0	1	z	0	10	58.8	21.2	58.9	21.2	59.1	0.342	3530			33
1429	3322	2	Convolvulus sabatius	302	2017-10-11-14-26-44	0	1	z	0	10	58.8	21.2	58.9	21.2	59.1	0.342	3530			34
1430	3323	2	Convolvulus sabatius	302	2017-10-11-14-26-46	0	1	z	0	10	58.8	21.2	58.9	21.2	59.1	0.342	3530			35
1431	3324	2	Convolvulus sabatius	302	2017-10-11-14-26-48	0	1	z	0	10	58.8	21.2	58.9	21.2	59.1	0.342	3530			36
1432	3325	2	Convolvulus sabatius	302	2017-10-11-14-26-50	0	1	z	0	10	58.8	21.2	58.9	21.2	59.1	0.342	3530			37
1433	3326	2	Convolvulus sabatius	302	2017-10-11-14-26-52	0	1	z	0	10	58.8	21.2	58.9	21.2	59.1	0.342	3530			38
1434	3327	2	Convolvulus sabatius	302	2017-10-11-14-26-54	0	1	z	0	10	58.8	21.2	58.9	21.2	59.1	0.342	3530			39
1435	3328	2	Convolvulus sabatius	302	2017-10-11-14-26-56	0	1	z	0	10	58.8	21.2	58.9	21.2	59.1	0.342	3530			40
1436	3329	2	Convolvulus sabatius	302	2017-10-11-14-26-58	0	1	z	0	10	58.8	21.2	58.9	21.2	59.1	0.342	3530			41
1437	3330	2	Convolvulus sabatius	302	2017-10-11-14-27-00	0	1	z	0	10	58.8	21.2	58.9	21.2	59.1	0.342	3530			42
1438	3331	2	Convolvulus sabatius	302	2017-10-11-14-27-02	0	1	z	0	10	58.8	21.2	58.9	21.2	59.1	0.342	3530			43
1439	3332	2	Convolvulus sabatius	302	2017-10-11-14-27-04	0	1	z	0	10	58.8	21.2	58.8	21.2	59	0.229	3530			44
1440	3333	2	Convolvulus sabatius	302	2017-10-11-14-27-06	0	1	z	0	10	58.8	21.2	58.8	21.1	59	0.229	3530			45
1441	3334	2	Convolvulus sabatius	302	2017-10-11-14-27-08	0	1	z	0	10	58.8	21.2	58.9	21.2	59.1	0.342	3530			46
1442	3335	2	Convolvulus sabatius	302	2017-10-11-14-27-10	0	1	z	0	10	58.8	21.2	58.9	21.2	59.1	0.342	3530			47
1443	3336	2	Convolvulus sabatius	302	2017-10-11-14-27-12	0	1	z	0	10	58.8	21.2	58.9	21.2	59.1	0.342	3530			48
1444	3337	2	Convolvulus sabatius	302	2017-10-11-14-27-14	0	1	z	0	10	58.8	21.2	58.9	21.2	59.1	0.342	3530			49
1445	3338	2	Convolvulus sabatius	302	2017-10-11-14-27-16	0	1	z	0	10	58.8	21.2	58.9	21.2	59.1	0.342	3530			50
1446	3339	2	Convolvulus sabatius	302	2017-10-11-14-27-18	0	1	z	0	10	58.8	21.2	58.9	21.2	59.1	0.342	3530			51
1447	3340	2	Convolvulus sabatius	302	2017-10-11-14-27-20	0	1	z	0	10	58.8	21.2	58.9	21.2	59.1	0.342	3530			52
1448	3341	2	Convolvulus sabatius	302	2017-10-11-14-27-22	0	1	z	0	10	58.8	21.2	58.9	21.2	59.1	0.342	3530			53
1449	3342	2	Convolvulus sabatius	302	2017-10-11-14-27-24	0	1	z	0	10	58.8	21.2	58.9	21.2	59.1	0.342	3530			54
1450	3343	2	Convolvulus sabatius	302	2017-10-11-14-27-26	0	1	z	0	10	58.8	21.2	58.9	21.2	59.1	0.342	3530			55
1451	3344	2	Convolvulus sabatius	302	2017-10-11-14-27-28	0	1	z	0	10	58.8	21.2	58.9	21.2	59.1	0.342	3530			56
1452	3345	2	Convolvulus sabatius	302	2017-10-11-14-27-30	0	1	z	0	10	58.8	21.2	58.9	21.2	59.1	0.342	3530			57
1453	3346	2	Convolvulus sabatius	302	2017-10-11-14-27-32	0	1	z	0	10	58.8	21.2	58.9	21.2	59.1	0.342	3530			58
1454	3347	2	Convolvulus sabatius	302	2017-10-11-14-27-34	0	1	z	0	10	58.8	21.2	58.9	21.2	59.1	0.342	3530			59
1455	3348	2	Convolvulus sabatius	302	2017-10-11-14-27-36	0	1	z	0	10	58.8	21.2	58.9	21.2	59.1	0.342	3530			60
1456	3349	2	Convolvulus sabatius	302	2017-10-11-14-27-38	0	1	z	0	10	58.8	21.2	58.9	21.2	59.1	0.342	3530			61
1457	3350	2	Convolvulus sabatius	302	2017-10-11-14-27-40	0	1	z	0	10	58.8	21.2	58.9	21.2	59.1	0.342	3530			62
1458	3351	2	Convolvulus sabatius	302	2017-10-11-14-27-42	0	1	z	0	10	58.8	21.2	58.9	21.2	59.1	0.342	3530			63
1459	3352	2	Convolvulus sabatius	302	2017-10-11-14-27-44	0	1	z	0	10	58.8	21.2	58.9	21.2	59.1	0.342	3530			64
1460	3353	2	Convolvulus sabatius	302	2017-10-11-14-27-46	0	1	z	0	10	58.8	21.2	58.9	21.2	59.1	0.342	3530			65
1461	3354	2	Convolvulus sabatius	302	2017-10-11-14-27-48	0	1	z	0	10	58.8	21.2	58.9	21.2	59.1	0.342	3530			66
1462	3355	2	Convolvulus sabatius	302	2017-10-11-14-27-50	0	1	z	0	10	58.8	21.2	58.9	21.2	59.1	0.342	3530			67
1463	3356	2	Convolvulus sabatius	302	2017-10-11-14-27-52	0	1	z	0	10	58.8	21.2	58.9	21.2	59.1	0.342	3530			68
1464	3357	2	Convolvulus sabatius	302	2017-10-11-14-27-54	0	1	z	0	10	58.8	21.2	58.9	21.2	59.1	0.342	3530			69
1465	3358	2	Convolvulus sabatius	302	2017-10-11-14-27-56	0	1	z	0	10	58.8	21.2	58.9	21.2	59.1	0.342	3530			70
1466	3359	2	Convolvulus sabatius	302	2017-10-11-14-27-58	0	1	z	0	10	58.8	21.2	58.9	21.2	59.1	0.342	3530			71
1467	3360	2	Convolvulus sabatius	302	2017-10-11-14-28-00	0	1	z	0	10	58.8	21.2	58.9	21.2	59.1	0.342	3530			72
1468	3361	2	Convolvulus sabatius	302	2017-10-11-14-28-02	0	1	z	0	10	58.8	21.2	58.8	21.1	59	0.229	3530			73
1469	3362	2	Convolvulus sabatius	302	2017-10-11-14-28-04	0	1	z	0	10	58.8	21.2	58.9	21.2	59.1	0.342	3530			74
1470	3363	2	Convolvulus sabatius	302	2017-10-11-14-28-06	0	1	z	0	10	58.8	21.2	58.9	21.2	59.1	0.342	3530			75
1471	3364	2	Convolvulus sabatius	302	2017-10-11-14-28-08	0	1	z	0	10	58.8	21.2	58.9	21.2	59.1	0.342	3530			76
1472	3365	2	Convolvulus sabatius	302	2017-10-11-14-28-10	0	1	z	0	10	58.8	21.2	58.9	21.2	59.1	0.342	3530			77
1473	3366	2	Convolvulus sabatius	302	2017-10-11-14-28-12	0	1	z	0	10	58.8	21.2	58.9	21.2	59.1	0.342	3530			78
1474	3367	2	Convolvulus sabatius	302	2017-10-11-14-28-14	0	1	z	0	10	58.8	21.2	58.9	21.2	59.1	0.342	3530			79
1475	3368	2	Convolvulus sabatius	302	2017-10-11-14-28-16	0	1	z	0	10	58.8	21.2	58.9	21.2	59.1	0.342	3530			80
1476	3369	2	Convolvulus sabatius	302	2017-10-11-14-28-18	0	1	z	0	10	58.8	21.2	58.9	21.2	59.1	0.342	3530			81
1477	3370	2	Convolvulus sabatius	302	2017-10-11-14-28-20	0	1	z	0	10	58.8	21.2	58.9	21.2	59.1	0.342	3530			82
1478	3371	2	Convolvulus sabatius	302	2017-10-11-14-28-22	0	1	z	0	10	58.8	21.2	58.9	21.2	59.1	0.342	3530			83
1479	3372	2	Convolvulus sabatius	302	2017-10-11-14-28-24	0	1	z	0	10	58.8	21.2	58.8	21.2	59	0.229	3530			84
1480	3373	2	Convolvulus sabatius	302	2017-10-11-14-28-26	0	1	z	0	10	58.8	21.2	58.9	21.2	59.1	0.342	3530			85
1481	3374	2	Convolvulus sabatius	302	2017-10-11-14-28-28	0	1	z	0	10	58.8	21.2	58.9	21.2	59.1	0.342	3530			86
1482	3375	2	Convolvulus sabatius	302	2017-10-11-14-28-30	0	1	z	0	10	58.8	21.2	58.9	21.2	59.1	0.342	3530			87
1483	3376	2	Convolvulus sabatius	302	2017-10-11-14-28-32	0	1	z	0	10	58.8	21.2	58.8	21.1	59	0.229	3530			88
1484	3377	2	Convolvulus sabatius	302	2017-10-11-14-28-34	0	1	z	0	10	58.8	21.2	58.9	21.2	59.1	0.342	3530			89
1485	3378	2	Convolvulus sabatius	302	2017-10-11-14-28-36	0	1	z	0	10	58.8	21.2	58.9	21.2	59.1	0.342	3530			90
1486	3379	2	Convolvulus sabatius	302	2017-10-11-14-28-38	0	1	z	0	10	58.8	21.2	58.9	21.2	59.1	0.342	3530	Last10	Here	91
1487	3380	2	Convolvulus sabatius	302	2017-10-11-14-28-40	0	1	z	0	10	58.8	21.2	58.9	21.2	59.1	0.342	3530	Last10	Here	92
1488	3381	2	Convolvulus sabatius	302	2017-10-11-14-28-42	0	1	z	0	10	58.8	21.2	58.9	21.2	59.1	0.342	3530	Last10	Here	93
1489	3382	2	Convolvulus sabatius	302	2017-10-11-14-28-44	0	1	z	0	10	58.8	21.2	58.9	21.2	59.1	0.342	3530	Last10	Here	94
1490	3383	2	Convolvulus sabatius	302	2017-10-11-14-28-46	0	1	z	0	10	58.8	21.2	58.9	21.2	59.1	0.342	3530	Last10	Here	95
1491	3384	2	Convolvulus sabatius	302	2017-10-11-14-28-48	0	1	z	0	10	58.8	21.2	58.9	21.2	59.1	0.342	3530	Last10	Here	96
1492	3385	2	Convolvulus sabatius	302	2017-10-11-14-28-50	0	1	z	0	10	58.8	21.2	58.9	21.2	59.1	0.342	3530	Last10	Here	97
1493	3386	2	Convolvulus sabatius	302	2017-10-11-14-28-52	0	1	z	0	10	58.8	21.2	58.9	21.2	59.1	0.342	3530	Last10	Here	98
1494	3387	2	Convolvulus sabatius	302	2017-10-11-14-28-54	0	1	z	0	10	58.8	21.2	58.9	21.2	59.1	0.342	3530	Last10	Here	99
1495	3388	2	Convolvulus sabatius	302	2017-10-11-14-29-26	0	1	z	0	15	58.9	21.2	58.9	21.2	59.1	0.242	3531	First10	Here	1
1496	3389	2	Convolvulus sabatius	302	2017-10-11-14-29-28	0	1	z	0	15	58.8	21.2	58.9	21.2	59.1	0.342	3531	First10	Here	2
1497	3390	2	Convolvulus sabatius	302	2017-10-11-14-29-30	0	1	z	0	15	58.8	21.2	58.9	21.2	59.1	0.342	3531	First10	Here	3
1498	3391	2	Convolvulus sabatius	302	2017-10-11-14-29-32	0	1	z	0	15	58.8	21.2	58.9	21.2	59.1	0.342	3531	First10	Here	4
1499	3392	2	Convolvulus sabatius	302	2017-10-11-14-29-34	0	1	z	0	15	58.8	21.2	58.9	21.2	59.1	0.342	3531	First10	Here	5
1500	3393	2	Convolvulus sabatius	302	2017-10-11-14-29-36	0	1	z	0	15	58.8	21.2	58.9	21.2	59.1	0.342	3531	First10	Here	6
1501	3394	2	Convolvulus sabatius	302	2017-10-11-14-29-38	0	1	z	0	15	58.8	21.2	58.9	21.2	59.1	0.342	3531	First10	Here	7
1502	3395	2	Convolvulus sabatius	302	2017-10-11-14-29-40	0	1	z	0	15	58.8	21.2	58.9	21.2	59.1	0.342	3531	First10	Here	8
1503	3396	2	Convolvulus sabatius	302	2017-10-11-14-29-42	0	1	z	0	15	58.8	21.2	58.8	21.1	59	0.229	3531	First10	Here	9
1504	3397	2	Convolvulus sabatius	302	2017-10-11-14-29-44	0	1	z	0	15	58.8	21.2	58.9	21.2	59.1	0.342	3531	First10	Here	10
1505	3398	2	Convolvulus sabatius	302	2017-10-11-14-29-46	0	1	z	0	15	58.9	21.2	58.9	21.2	59.1	0.242	3531			11
1506	3399	2	Convolvulus sabatius	302	2017-10-11-14-29-48	0	1	z	0	15	58.9	21.2	58.9	21.2	59.1	0.242	3531			12
1507	3400	2	Convolvulus sabatius	302	2017-10-11-14-29-50	0	1	z	0	15	58.9	21.2	58.9	21.2	59.1	0.242	3531			13
1508	3401	2	Convolvulus sabatius	302	2017-10-11-14-29-52	0	1	z	0	15	58.9	21.2	58.9	21.2	59.1	0.242	3531			14
1509	3402	2	Convolvulus sabatius	302	2017-10-11-14-29-54	0	1	z	0	15	58.9	21.2	58.9	21.2	59.1	0.242	3531			15
1510	3403	2	Convolvulus sabatius	302	2017-10-11-14-29-56	0	1	z	0	15	58.8	21.2	58.9	21.2	59.1	0.342	3531			16
1511	3404	2	Convolvulus sabatius	302	2017-10-11-14-29-58	0	1	z	0	15	58.9	21.2	58.9	21.2	59.1	0.242	3531			17
1512	3405	2	Convolvulus sabatius	302	2017-10-11-14-30-00	0	1	z	0	15	58.9	21.2	58.9	21.2	59.1	0.242	3531			18
1513	3406	2	Convolvulus sabatius	302	2017-10-11-14-30-02	0	1	z	0	15	58.8	21.2	58.9	21.2	59.1	0.342	3531			19
1514	3407	2	Convolvulus sabatius	302	2017-10-11-14-30-04	0	1	z	0	15	58.8	21.2	58.9	21.2	59.1	0.342	3531			20
1515	3408	2	Convolvulus sabatius	302	2017-10-11-14-30-06	0	1	z	0	15	58.8	21.2	58.9	21.2	59.1	0.342	3531			21
1516	3409	2	Convolvulus sabatius	302	2017-10-11-14-30-08	0	1	z	0	15	58.9	21.2	58.9	21.2	59.1	0.242	3531			22
1517	3410	2	Convolvulus sabatius	302	2017-10-11-14-30-10	0	1	z	0	15	58.8	21.2	58.9	21.2	59.1	0.342	3531			23
1518	3411	2	Convolvulus sabatius	302	2017-10-11-14-30-12	0	1	z	0	15	58.9	21.2	58.9	21.2	59.1	0.242	3531			24
1519	3412	2	Convolvulus sabatius	302	2017-10-11-14-30-14	0	1	z	0	15	58.8	21.2	58.9	21.2	59.1	0.342	3531			25
1520	3413	2	Convolvulus sabatius	302	2017-10-11-14-30-16	0	1	z	0	15	58.9	21.2	58.9	21.2	59.1	0.242	3531			26
1521	3414	2	Convolvulus sabatius	302	2017-10-11-14-30-18	0	1	z	0	15	58.8	21.2	58.9	21.2	59.1	0.342	3531			27
1522	3415	2	Convolvulus sabatius	302	2017-10-11-14-30-20	0	1	z	0	15	58.9	21.2	58.9	21.2	59.1	0.242	3531			28
1523	3416	2	Convolvulus sabatius	302	2017-10-11-14-30-22	0	1	z	0	15	58.8	21.2	58.8	21.1	59	0.229	3531			29
1524	3417	2	Convolvulus sabatius	302	2017-10-11-14-30-24	0	1	z	0	15	58.9	21.2	58.9	21.2	59.1	0.242	3531			30
1525	3418	2	Convolvulus sabatius	302	2017-10-11-14-30-26	0	1	z	0	15	58.8	21.2	58.9	21.2	59.1	0.342	3531			31
1526	3419	2	Convolvulus sabatius	302	2017-10-11-14-30-28	0	1	z	0	15	58.9	21.2	58.9	21.2	59.1	0.242	3531			32
1527	3420	2	Convolvulus sabatius	302	2017-10-11-14-30-30	0	1	z	0	15	58.8	21.2	58.9	21.2	59.1	0.342	3531			33
1528	3421	2	Convolvulus sabatius	302	2017-10-11-14-30-32	0	1	z	0	15	58.8	21.2	58.9	21.2	59.1	0.342	3531			34
1529	3422	2	Convolvulus sabatius	302	2017-10-11-14-30-34	0	1	z	0	15	58.9	21.2	58.9	21.2	59.1	0.242	3531			35
1530	3423	2	Convolvulus sabatius	302	2017-10-11-14-30-36	0	1	z	0	15	58.9	21.2	58.9	21.2	59.1	0.242	3531			36
1531	3424	2	Convolvulus sabatius	302	2017-10-11-14-30-38	0	1	z	0	15	58.9	21.2	58.8	21.1	59	0.129	3531			37
1532	3425	2	Convolvulus sabatius	302	2017-10-11-14-30-40	0	1	z	0	15	58.9	21.2	58.8	21.1	59	0.129	3531			38
1533	3426	2	Convolvulus sabatius	302	2017-10-11-14-30-42	0	1	z	0	15	58.9	21.2	58.9	21.2	59.1	0.242	3531			39
1534	3427	2	Convolvulus sabatius	302	2017-10-11-14-30-44	0	1	z	0	15	58.9	21.2	58.9	21.2	59.1	0.242	3531			40
1535	3428	2	Convolvulus sabatius	302	2017-10-11-14-30-47	0	1	z	0	15	58.9	21.2	58.9	21.2	59.1	0.242	3531			41
1536	3429	2	Convolvulus sabatius	302	2017-10-11-14-30-49	0	1	z	0	15	58.9	21.2	58.8	21.1	59	0.129	3531			42
1537	3430	2	Convolvulus sabatius	302	2017-10-11-14-30-51	0	1	z	0	15	58.9	21.2	58.9	21.2	59.1	0.242	3531			43
1538	3431	2	Convolvulus sabatius	302	2017-10-11-14-30-53	0	1	z	0	15	58.9	21.2	58.8	21.1	59	0.129	3531			44
1539	3432	2	Convolvulus sabatius	302	2017-10-11-14-30-55	0	1	z	0	15	58.9	21.2	58.9	21.2	59.1	0.242	3531			45
1540	3433	2	Convolvulus sabatius	302	2017-10-11-14-30-57	0	1	z	0	15	58.9	21.2	58.8	21.1	59	0.129	3531			46
1541	3434	2	Convolvulus sabatius	302	2017-10-11-14-30-59	0	1	z	0	15	58.9	21.2	58.9	21.2	59.1	0.242	3531			47
1542	3435	2	Convolvulus sabatius	302	2017-10-11-14-31-01	0	1	z	0	15	58.9	21.2	58.9	21.2	59.1	0.242	3531			48
1543	3436	2	Convolvulus sabatius	302	2017-10-11-14-31-03	0	1	z	0	15	58.9	21.2	58.8	21.1	59	0.129	3531			49
1544	3437	2	Convolvulus sabatius	302	2017-10-11-14-31-05	0	1	z	0	15	58.9	21.2	58.9	21.2	59.1	0.242	3531			50
1545	3438	2	Convolvulus sabatius	302	2017-10-11-14-31-07	0	1	z	0	15	58.9	21.2	58.9	21.2	59.1	0.242	3531			51
1546	3439	2	Convolvulus sabatius	302	2017-10-11-14-31-09	0	1	z	0	15	58.9	21.2	58.9	21.2	59.1	0.242	3531			52
1547	3440	2	Convolvulus sabatius	302	2017-10-11-14-31-11	0	1	z	0	15	58.9	21.2	58.9	21.2	59.1	0.242	3531			53
1548	3441	2	Convolvulus sabatius	302	2017-10-11-14-31-13	0	1	z	0	15	58.9	21.2	58.9	21.2	59.1	0.242	3531			54
1549	3442	2	Convolvulus sabatius	302	2017-10-11-14-31-15	0	1	z	0	15	58.9	21.2	58.9	21.2	59.1	0.242	3531			55
1550	3443	2	Convolvulus sabatius	302	2017-10-11-14-31-17	0	1	z	0	15	58.9	21.2	58.9	21.2	59.1	0.242	3531			56
1551	3444	2	Convolvulus sabatius	302	2017-10-11-14-31-19	0	1	z	0	15	58.9	21.2	58.9	21.2	59.1	0.242	3531			57
1552	3445	2	Convolvulus sabatius	302	2017-10-11-14-31-21	0	1	z	0	15	58.9	21.2	58.8	21.1	59	0.129	3531			58
1553	3446	2	Convolvulus sabatius	302	2017-10-11-14-31-23	0	1	z	0	15	58.9	21.2	58.9	21.2	59.1	0.242	3531			59
1554	3447	2	Convolvulus sabatius	302	2017-10-11-14-31-25	0	1	z	0	15	58.9	21.2	58.9	21.2	59.1	0.242	3531			60
1555	3448	2	Convolvulus sabatius	302	2017-10-11-14-31-27	0	1	z	0	15	58.9	21.2	58.9	21.2	59.1	0.242	3531			61
1556	3449	2	Convolvulus sabatius	302	2017-10-11-14-31-29	0	1	z	0	15	58.9	21.2	58.9	21.2	59.1	0.242	3531			62
1557	3450	2	Convolvulus sabatius	302	2017-10-11-14-31-31	0	1	z	0	15	58.9	21.2	58.8	21.1	59	0.129	3531			63
1558	3451	2	Convolvulus sabatius	302	2017-10-11-14-31-33	0	1	z	0	15	58.9	21.2	58.9	21.2	59.1	0.242	3531			64
1559	3452	2	Convolvulus sabatius	302	2017-10-11-14-31-35	0	1	z	0	15	58.9	21.2	58.8	21.1	59	0.129	3531			65
1560	3453	2	Convolvulus sabatius	302	2017-10-11-14-31-37	0	1	z	0	15	58.9	21.2	58.9	21.2	59.1	0.242	3531			66
1561	3454	2	Convolvulus sabatius	302	2017-10-11-14-31-39	0	1	z	0	15	58.9	21.2	58.9	21.2	59.1	0.242	3531			67
1562	3455	2	Convolvulus sabatius	302	2017-10-11-14-31-41	0	1	z	0	15	58.9	21.2	58.9	21.2	59.1	0.242	3531			68
1563	3456	2	Convolvulus sabatius	302	2017-10-11-14-31-43	0	1	z	0	15	58.9	21.2	58.9	21.2	59.1	0.242	3531			69
1564	3457	2	Convolvulus sabatius	302	2017-10-11-14-31-45	0	1	z	0	15	58.9	21.2	58.9	21.2	59.1	0.242	3531			70
1565	3458	2	Convolvulus sabatius	302	2017-10-11-14-31-47	0	1	z	0	15	58.9	21.2	58.9	21.2	59.1	0.242	3531			71
1566	3459	2	Convolvulus sabatius	302	2017-10-11-14-31-49	0	1	z	0	15	58.9	21.2	58.9	21.2	59.1	0.242	3531			72
1567	3460	2	Convolvulus sabatius	302	2017-10-11-14-31-51	0	1	z	0	15	58.9	21.2	58.9	21.2	59.1	0.242	3531			73
1568	3461	2	Convolvulus sabatius	302	2017-10-11-14-31-53	0	1	z	0	15	58.9	21.2	58.9	21.2	59.1	0.242	3531			74
1569	3462	2	Convolvulus sabatius	302	2017-10-11-14-31-55	0	1	z	0	15	58.9	21.2	58.9	21.2	59.1	0.242	3531			75
1570	3463	2	Convolvulus sabatius	302	2017-10-11-14-31-57	0	1	z	0	15	58.9	21.2	58.9	21.2	59.1	0.242	3531			76
1571	3464	2	Convolvulus sabatius	302	2017-10-11-14-31-59	0	1	z	0	15	58.9	21.2	58.9	21.2	59.1	0.242	3531			77
1572	3465	2	Convolvulus sabatius	302	2017-10-11-14-32-01	0	1	z	0	15	58.9	21.2	58.8	21.1	59	0.129	3531			78
1573	3466	2	Convolvulus sabatius	302	2017-10-11-14-32-03	0	1	z	0	15	58.9	21.2	58.9	21.2	59.1	0.242	3531			79
1574	3467	2	Convolvulus sabatius	302	2017-10-11-14-32-05	0	1	z	0	15	58.9	21.2	58.9	21.2	59.1	0.242	3531			80
1575	3468	2	Convolvulus sabatius	302	2017-10-11-14-32-07	0	1	z	0	15	58.9	21.2	58.9	21.2	59.1	0.242	3531			81
1576	3469	2	Convolvulus sabatius	302	2017-10-11-14-32-09	0	1	z	0	15	58.9	21.2	58.9	21.2	59.1	0.242	3531			82
1577	3470	2	Convolvulus sabatius	302	2017-10-11-14-32-11	0	1	z	0	15	58.9	21.2	58.9	21.2	59.1	0.242	3531			83
1578	3471	2	Convolvulus sabatius	302	2017-10-11-14-32-13	0	1	z	0	15	58.9	21.2	58.9	21.2	59.1	0.242	3531			84
1579	3472	2	Convolvulus sabatius	302	2017-10-11-14-32-15	0	1	z	0	15	58.9	21.2	58.9	21.2	59.1	0.242	3531			85
1580	3473	2	Convolvulus sabatius	302	2017-10-11-14-32-17	0	1	z	0	15	58.9	21.2	58.9	21.2	59.1	0.242	3531			86
1581	3474	2	Convolvulus sabatius	302	2017-10-11-14-32-19	0	1	z	0	15	58.9	21.2	58.8	21.1	59	0.129	3531			87
1582	3475	2	Convolvulus sabatius	302	2017-10-11-14-32-21	0	1	z	0	15	58.9	21.2	58.9	21.2	59.1	0.242	3531			88
1583	3476	2	Convolvulus sabatius	302	2017-10-11-14-32-23	0	1	z	0	15	58.9	21.2	58.9	21.2	59.1	0.242	3531			89
1584	3477	2	Convolvulus sabatius	302	2017-10-11-14-32-25	0	1	z	0	15	58.9	21.2	58.9	21.2	59.1	0.242	3531			90
1585	3478	2	Convolvulus sabatius	302	2017-10-11-14-32-27	0	1	z	0	15	58.9	21.2	58.9	21.2	59.1	0.242	3531	Last10	Here	91
1586	3479	2	Convolvulus sabatius	302	2017-10-11-14-32-29	0	1	z	0	15	58.9	21.2	58.9	21.2	59.1	0.242	3531	Last10	Here	92
1587	3480	2	Convolvulus sabatius	302	2017-10-11-14-32-31	0	1	z	0	15	58.9	21.2	58.9	21.2	59.1	0.242	3531	Last10	Here	93
1588	3481	2	Convolvulus sabatius	302	2017-10-11-14-32-33	0	1	z	0	15	58.9	21.2	58.9	21.2	59.1	0.242	3531	Last10	Here	94
1589	3482	2	Convolvulus sabatius	302	2017-10-11-14-32-35	0	1	z	0	15	58.9	21.2	58.9	21.2	59.1	0.242	3531	Last10	Here	95
1590	3483	2	Convolvulus sabatius	302	2017-10-11-14-32-37	0	1	z	0	15	58.9	21.2	58.9	21.2	59.1	0.242	3531	Last10	Here	96
1591	3484	2	Convolvulus sabatius	302	2017-10-11-14-32-39	0	1	z	0	15	58.9	21.2	58.9	21.2	59.1	0.242	3531	Last10	Here	97
1592	3485	2	Convolvulus sabatius	302	2017-10-11-14-32-41	0	1	z	0	15	58.9	21.2	58.8	21.1	59	0.129	3531	Last10	Here	98
1593	3486	2	Convolvulus sabatius	302	2017-10-11-14-32-43	0	1	z	0	15	58.9	21.2	58.8	21.1	59	0.129	3531	Last10	Here	99
1594	3487	2	Convolvulus sabatius	302	2017-10-11-14-33-17	0	1	z	0	20	58.9	21.2	58.9	21.2	59.1	0.242	3532	First10	Here	1
1595	3488	2	Convolvulus sabatius	302	2017-10-11-14-33-19	0	1	z	0	20	58.9	21.2	58.9	21.2	59.1	0.242	3532	First10	Here	2
1596	3489	2	Convolvulus sabatius	302	2017-10-11-14-33-21	0	1	z	0	20	58.9	21.2	58.9	21.2	59.1	0.242	3532	First10	Here	3
1597	3490	2	Convolvulus sabatius	302	2017-10-11-14-33-23	0	1	z	0	20	58.9	21.2	58.9	21.2	59.1	0.242	3532	First10	Here	4
1598	3491	2	Convolvulus sabatius	302	2017-10-11-14-33-25	0	1	z	0	20	58.9	21.2	58.9	21.2	59.1	0.242	3532	First10	Here	5
1599	3492	2	Convolvulus sabatius	302	2017-10-11-14-33-27	0	1	z	0	20	58.9	21.2	58.9	21.2	59.1	0.242	3532	First10	Here	6
1600	3493	2	Convolvulus sabatius	302	2017-10-11-14-33-29	0	1	z	0	20	58.9	21.2	58.9	21.1	59.1	0.242	3532	First10	Here	7
1601	3494	2	Convolvulus sabatius	302	2017-10-11-14-33-31	0	1	z	0	20	58.9	21.2	58.9	21.2	59.1	0.242	3532	First10	Here	8
1602	3495	2	Convolvulus sabatius	302	2017-10-11-14-33-33	0	1	z	0	20	58.9	21.2	58.9	21.2	59.1	0.242	3532	First10	Here	9
1603	3496	2	Convolvulus sabatius	302	2017-10-11-14-33-35	0	1	z	0	20	58.9	21.2	58.9	21.1	59.1	0.242	3532	First10	Here	10
1604	3497	2	Convolvulus sabatius	302	2017-10-11-14-33-37	0	1	z	0	20	58.9	21.2	58.9	21.2	59.1	0.242	3532			11
1605	3498	2	Convolvulus sabatius	302	2017-10-11-14-33-39	0	1	z	0	20	58.9	21.2	58.9	21.1	59.1	0.242	3532			12
1606	3499	2	Convolvulus sabatius	302	2017-10-11-14-33-41	0	1	z	0	20	58.9	21.2	58.9	21.1	59.1	0.242	3532			13
1607	3500	2	Convolvulus sabatius	302	2017-10-11-14-33-43	0	1	z	0	20	58.9	21.2	58.9	21.2	59.1	0.242	3532			14
1608	3501	2	Convolvulus sabatius	302	2017-10-11-14-33-45	0	1	z	0	20	58.9	21.2	58.9	21.1	59.1	0.242	3532			15
1609	3502	2	Convolvulus sabatius	302	2017-10-11-14-33-47	0	1	z	0	20	58.9	21.2	58.9	21.2	59.1	0.242	3532			16
1610	3503	2	Convolvulus sabatius	302	2017-10-11-14-33-49	0	1	z	0	20	58.9	21.2	58.9	21.2	59.1	0.242	3532			17
1611	3504	2	Convolvulus sabatius	302	2017-10-11-14-33-51	0	1	z	0	20	58.9	21.2	58.9	21.2	59.1	0.242	3532			18
1612	3505	2	Convolvulus sabatius	302	2017-10-11-14-33-53	0	1	z	0	20	58.9	21.2	58.9	21.2	59.1	0.242	3532			19
1613	3506	2	Convolvulus sabatius	302	2017-10-11-14-33-55	0	1	z	0	20	58.9	21.2	58.9	21.2	59.1	0.242	3532			20
1614	3507	2	Convolvulus sabatius	302	2017-10-11-14-33-57	0	1	z	0	20	58.9	21.2	58.9	21.2	59.1	0.242	3532			21
1615	3508	2	Convolvulus sabatius	302	2017-10-11-14-33-59	0	1	z	0	20	58.9	21.2	58.9	21.1	59.1	0.242	3532			22
1616	3509	2	Convolvulus sabatius	302	2017-10-11-14-34-01	0	1	z	0	20	58.9	21.2	58.8	21.1	59	0.129	3532			23
1617	3510	2	Convolvulus sabatius	302	2017-10-11-14-34-03	0	1	z	0	20	58.9	21.2	58.9	21.2	59.1	0.242	3532			24
1618	3511	2	Convolvulus sabatius	302	2017-10-11-14-34-05	0	1	z	0	20	58.9	21.2	58.9	21.2	59.1	0.242	3532			25
1619	3512	2	Convolvulus sabatius	302	2017-10-11-14-34-07	0	1	z	0	20	58.9	21.2	58.9	21.2	59.1	0.242	3532			26
1620	3513	2	Convolvulus sabatius	302	2017-10-11-14-34-09	0	1	z	0	20	58.9	21.2	58.9	21.2	59.1	0.242	3532			27
1621	3514	2	Convolvulus sabatius	302	2017-10-11-14-34-11	0	1	z	0	20	58.9	21.2	58.9	21.2	59.1	0.242	3532			28
1622	3515	2	Convolvulus sabatius	302	2017-10-11-14-34-13	0	1	z	0	20	58.9	21.2	58.9	21.2	59.1	0.242	3532			29
1623	3516	2	Convolvulus sabatius	302	2017-10-11-14-34-15	0	1	z	0	20	58.9	21.2	58.8	21.1	59	0.129	3532			30
1624	3517	2	Convolvulus sabatius	302	2017-10-11-14-34-17	0	1	z	0	20	58.9	21.2	58.9	21.1	59.1	0.242	3532			31
1625	3518	2	Convolvulus sabatius	302	2017-10-11-14-34-19	0	1	z	0	20	58.9	21.2	58.9	21.1	59.1	0.242	3532			32
1626	3519	2	Convolvulus sabatius	302	2017-10-11-14-34-21	0	1	z	0	20	58.9	21.2	58.9	21.2	59.1	0.242	3532			33
1627	3520	2	Convolvulus sabatius	302	2017-10-11-14-34-23	0	1	z	0	20	58.9	21.2	58.9	21.1	59.1	0.242	3532			34
1628	3521	2	Convolvulus sabatius	302	2017-10-11-14-34-25	0	1	z	0	20	58.9	21.2	58.9	21.1	59.1	0.242	3532			35
1629	3522	2	Convolvulus sabatius	302	2017-10-11-14-34-27	0	1	z	0	20	58.9	21.2	59	21.2	59.3	0.356	3532			36
1630	3523	2	Convolvulus sabatius	302	2017-10-11-14-34-29	0	1	z	0	20	58.9	21.2	58.9	21.2	59.1	0.242	3532			37
1631	3524	2	Convolvulus sabatius	302	2017-10-11-14-34-31	0	1	z	0	20	58.9	21.2	58.9	21.1	59.1	0.242	3532			38
1632	3525	2	Convolvulus sabatius	302	2017-10-11-14-34-33	0	1	z	0	20	58.9	21.2	58.9	21.2	59.1	0.242	3532			39
1633	3526	2	Convolvulus sabatius	302	2017-10-11-14-34-35	0	1	z	0	20	58.9	21.2	58.9	21.1	59.1	0.242	3532			40
1634	3527	2	Convolvulus sabatius	302	2017-10-11-14-34-37	0	1	z	0	20	58.9	21.2	58.8	21.1	59	0.129	3532			41
1635	3528	2	Convolvulus sabatius	302	2017-10-11-14-34-39	0	1	z	0	20	58.9	21.2	58.9	21.2	59.1	0.242	3532			42
1636	3529	2	Convolvulus sabatius	302	2017-10-11-14-34-41	0	1	z	0	20	58.9	21.2	58.9	21.2	59.1	0.242	3532			43
1637	3530	2	Convolvulus sabatius	302	2017-10-11-14-34-43	0	1	z	0	20	58.9	21.2	58.9	21.2	59.1	0.242	3532			44
1638	3531	2	Convolvulus sabatius	302	2017-10-11-14-34-45	0	1	z	0	20	58.9	21.2	58.9	21.2	59.1	0.242	3532			45
1639	3532	2	Convolvulus sabatius	302	2017-10-11-14-34-47	0	1	z	0	20	58.9	21.2	58.9	21.2	59.1	0.242	3532			46
1640	3533	2	Convolvulus sabatius	302	2017-10-11-14-34-49	0	1	z	0	20	58.9	21.2	58.9	21.1	59.1	0.242	3532			47
1641	3534	2	Convolvulus sabatius	302	2017-10-11-14-34-51	0	1	z	0	20	58.9	21.2	58.9	21.2	59.1	0.242	3532			48
1642	3535	2	Convolvulus sabatius	302	2017-10-11-14-34-53	0	1	z	0	20	58.9	21.2	58.9	21.2	59.1	0.242	3532			49
1643	3536	2	Convolvulus sabatius	302	2017-10-11-14-34-55	0	1	z	0	20	58.9	21.2	58.9	21.2	59.1	0.242	3532			50
1644	3537	2	Convolvulus sabatius	302	2017-10-11-14-34-57	0	1	z	0	20	58.9	21.2	58.9	21.2	59.1	0.242	3532			51
1645	3538	2	Convolvulus sabatius	302	2017-10-11-14-34-59	0	1	z	0	20	58.9	21.2	58.9	21.2	59.1	0.242	3532			52
1646	3539	2	Convolvulus sabatius	302	2017-10-11-14-35-01	0	1	z	0	20	58.9	21.2	58.9	21.2	59.1	0.242	3532			53
1647	3540	2	Convolvulus sabatius	302	2017-10-11-14-35-03	0	1	z	0	20	58.9	21.2	58.9	21.2	59.1	0.242	3532			54
1648	3541	2	Convolvulus sabatius	302	2017-10-11-14-35-05	0	1	z	0	20	58.9	21.2	58.9	21.2	59.1	0.242	3532			55
1649	3542	2	Convolvulus sabatius	302	2017-10-11-14-35-07	0	1	z	0	20	58.9	21.2	58.9	21.2	59.1	0.242	3532			56
1650	3543	2	Convolvulus sabatius	302	2017-10-11-14-35-09	0	1	z	0	20	58.9	21.2	58.9	21.2	59.1	0.242	3532			57
1651	3544	2	Convolvulus sabatius	302	2017-10-11-14-35-11	0	1	z	0	20	58.9	21.2	58.8	21.1	59	0.129	3532			58
1652	3545	2	Convolvulus sabatius	302	2017-10-11-14-35-13	0	1	z	0	20	59	21.2	58.9	21.2	59.1	0.142	3532			59
1653	3546	2	Convolvulus sabatius	302	2017-10-11-14-35-15	0	1	z	0	20	58.9	21.2	58.9	21.2	59.1	0.242	3532			60
1654	3547	2	Convolvulus sabatius	302	2017-10-11-14-35-17	0	1	z	0	20	58.9	21.2	58.9	21.2	59.1	0.242	3532			61
1655	3548	2	Convolvulus sabatius	302	2017-10-11-14-35-19	0	1	z	0	20	58.9	21.2	58.9	21.2	59.1	0.242	3532			62
1656	3549	2	Convolvulus sabatius	302	2017-10-11-14-35-21	0	1	z	0	20	58.9	21.2	58.9	21.2	59.1	0.242	3532			63
1657	3550	2	Convolvulus sabatius	302	2017-10-11-14-35-23	0	1	z	0	20	58.9	21.2	58.9	21.2	59.1	0.242	3532			64
1658	3551	2	Convolvulus sabatius	302	2017-10-11-14-35-25	0	1	z	0	20	58.9	21.2	58.9	21.2	59.1	0.242	3532			65
1659	3552	2	Convolvulus sabatius	302	2017-10-11-14-35-27	0	1	z	0	20	58.9	21.2	58.9	21.2	59.1	0.242	3532			66
1660	3553	2	Convolvulus sabatius	302	2017-10-11-14-35-29	0	1	z	0	20	58.9	21.2	58.8	21.1	59	0.129	3532			67
1661	3554	2	Convolvulus sabatius	302	2017-10-11-14-35-31	0	1	z	0	20	58.9	21.2	58.9	21.2	59.1	0.242	3532			68
1662	3555	2	Convolvulus sabatius	302	2017-10-11-14-35-33	0	1	z	0	20	58.9	21.2	58.9	21.2	59.1	0.242	3532			69
1663	3556	2	Convolvulus sabatius	302	2017-10-11-14-35-35	0	1	z	0	20	58.9	21.2	58.9	21.1	59.1	0.242	3532			70
1664	3557	2	Convolvulus sabatius	302	2017-10-11-14-35-37	0	1	z	0	20	58.9	21.2	58.9	21.2	59.1	0.242	3532			71
1665	3558	2	Convolvulus sabatius	302	2017-10-11-14-35-39	0	1	z	0	20	58.9	21.2	58.9	21.2	59.1	0.242	3532			72
1666	3559	2	Convolvulus sabatius	302	2017-10-11-14-35-41	0	1	z	0	20	58.9	21.2	58.9	21.2	59.1	0.242	3532			73
1667	3560	2	Convolvulus sabatius	302	2017-10-11-14-35-43	0	1	z	0	20	58.9	21.2	58.9	21.2	59.1	0.242	3532			74
1668	3561	2	Convolvulus sabatius	302	2017-10-11-14-35-45	0	1	z	0	20	58.9	21.2	58.9	21.2	59.1	0.242	3532			75
1669	3562	2	Convolvulus sabatius	302	2017-10-11-14-35-47	0	1	z	0	20	58.9	21.2	58.9	21.2	59.1	0.242	3532			76
1670	3563	2	Convolvulus sabatius	302	2017-10-11-14-35-49	0	1	z	0	20	58.9	21.2	58.9	21.2	59.1	0.242	3532			77
1671	3564	2	Convolvulus sabatius	302	2017-10-11-14-35-51	0	1	z	0	20	58.9	21.2	58.9	21.2	59.1	0.242	3532			78
1672	3565	2	Convolvulus sabatius	302	2017-10-11-14-35-53	0	1	z	0	20	58.9	21.2	58.9	21.2	59.1	0.242	3532			79
1673	3566	2	Convolvulus sabatius	302	2017-10-11-14-35-55	0	1	z	0	20	58.9	21.2	58.9	21.2	59.1	0.242	3532			80
1674	3567	2	Convolvulus sabatius	302	2017-10-11-14-35-57	0	1	z	0	20	58.9	21.2	58.8	21.1	59	0.129	3532			81
1675	3568	2	Convolvulus sabatius	302	2017-10-11-14-36-00	0	1	z	0	20	58.9	21.2	58.9	21.2	59.1	0.242	3532			82
1676	3569	2	Convolvulus sabatius	302	2017-10-11-14-36-02	0	1	z	0	20	58.9	21.2	58.8	21.1	59	0.129	3532			83
1677	3570	2	Convolvulus sabatius	302	2017-10-11-14-36-04	0	1	z	0	20	59	21.2	58.9	21.2	59.1	0.142	3532			84
1678	3571	2	Convolvulus sabatius	302	2017-10-11-14-36-06	0	1	z	0	20	58.9	21.2	58.8	21.1	59	0.129	3532			85
1679	3572	2	Convolvulus sabatius	302	2017-10-11-14-36-08	0	1	z	0	20	58.9	21.2	58.9	21.2	59.1	0.242	3532			86
1680	3573	2	Convolvulus sabatius	302	2017-10-11-14-36-10	0	1	z	0	20	58.9	21.2	58.9	21.2	59.1	0.242	3532			87
1681	3574	2	Convolvulus sabatius	302	2017-10-11-14-36-12	0	1	z	0	20	58.9	21.2	58.9	21.2	59.1	0.242	3532			88
1682	3575	2	Convolvulus sabatius	302	2017-10-11-14-36-14	0	1	z	0	20	58.9	21.2	58.9	21.2	59.1	0.242	3532			89
1683	3576	2	Convolvulus sabatius	302	2017-10-11-14-36-16	0	1	z	0	20	58.9	21.2	58.9	21.2	59.1	0.242	3532			90
1684	3577	2	Convolvulus sabatius	302	2017-10-11-14-36-18	0	1	z	0	20	59	21.2	58.9	21.2	59.1	0.142	3532	Last10	Here	91
1685	3578	2	Convolvulus sabatius	302	2017-10-11-14-36-20	0	1	z	0	20	58.9	21.2	58.9	21.2	59.1	0.242	3532	Last10	Here	92
1686	3579	2	Convolvulus sabatius	302	2017-10-11-14-36-22	0	1	z	0	20	58.9	21.2	58.9	21.2	59.1	0.242	3532	Last10	Here	93
1687	3580	2	Convolvulus sabatius	302	2017-10-11-14-36-24	0	1	z	0	20	58.9	21.2	58.9	21.2	59.1	0.242	3532	Last10	Here	94
1688	3581	2	Convolvulus sabatius	302	2017-10-11-14-36-26	0	1	z	0	20	59	21.2	58.9	21.2	59.1	0.142	3532	Last10	Here	95
1689	3582	2	Convolvulus sabatius	302	2017-10-11-14-36-28	0	1	z	0	20	59	21.2	58.9	21.2	59.1	0.142	3532	Last10	Here	96
1690	3583	2	Convolvulus sabatius	302	2017-10-11-14-36-30	0	1	z	0	20	59	21.2	58.9	21.2	59.1	0.142	3532	Last10	Here	97
1691	3584	2	Convolvulus sabatius	302	2017-10-11-14-36-32	0	1	z	0	20	59	21.2	58.9	21.2	59.1	0.142	3532	Last10	Here	98
1692	3585	2	Convolvulus sabatius	302	2017-10-11-14-36-34	0	1	z	0	20	59	21.2	58.9	21.1	59.1	0.142	3532	Last10	Here	99
1693	3586	2	Convolvulus sabatius	302	2017-10-11-14-37-08	0	1	z	0	25	59	21.2	58.8	21.1	59	0.029	3533	First10	Here	1
1694	3587	2	Convolvulus sabatius	302	2017-10-11-14-37-10	0	1	z	0	25	59	21.2	58.9	21.1	59.1	0.142	3533	First10	Here	2
1695	3588	2	Convolvulus sabatius	302	2017-10-11-14-37-12	0	1	z	0	25	59	21.2	58.9	21.2	59.1	0.142	3533	First10	Here	3
1696	3589	2	Convolvulus sabatius	302	2017-10-11-14-37-14	0	1	z	0	25	59	21.2	58.9	21.1	59.1	0.142	3533	First10	Here	4
1697	3590	2	Convolvulus sabatius	302	2017-10-11-14-37-16	0	1	z	0	25	59	21.2	58.9	21.2	59.1	0.142	3533	First10	Here	5
1698	3591	2	Convolvulus sabatius	302	2017-10-11-14-37-18	0	1	z	0	25	59	21.2	58.9	21.1	59.1	0.142	3533	First10	Here	6
1699	3592	2	Convolvulus sabatius	302	2017-10-11-14-37-20	0	1	z	0	25	58.9	21.2	59	21.2	59.3	0.356	3533	First10	Here	7
1700	3593	2	Convolvulus sabatius	302	2017-10-11-14-37-22	0	1	z	0	25	59	21.2	59	21.2	59.3	0.256	3533	First10	Here	8
1701	3594	2	Convolvulus sabatius	302	2017-10-11-14-37-24	0	1	z	0	25	59	21.2	58.9	21.2	59.1	0.142	3533	First10	Here	9
1702	3595	2	Convolvulus sabatius	302	2017-10-11-14-37-26	0	1	z	0	25	59	21.2	58.9	21.2	59.1	0.142	3533	First10	Here	10
1703	3596	2	Convolvulus sabatius	302	2017-10-11-14-37-28	0	1	z	0	25	59	21.2	59	21.2	59.3	0.256	3533			11
1704	3597	2	Convolvulus sabatius	302	2017-10-11-14-37-30	0	1	z	0	25	59	21.2	58.9	21.2	59.1	0.142	3533			12
1705	3598	2	Convolvulus sabatius	302	2017-10-11-14-37-32	0	1	z	0	25	59	21.2	58.9	21.1	59.1	0.142	3533			13
1706	3599	2	Convolvulus sabatius	302	2017-10-11-14-37-34	0	1	z	0	25	59	21.2	58.9	21.1	59.1	0.142	3533			14
1707	3600	2	Convolvulus sabatius	302	2017-10-11-14-37-36	0	1	z	0	25	59	21.2	59	21.2	59.3	0.256	3533			15
1708	3601	2	Convolvulus sabatius	302	2017-10-11-14-37-38	0	1	z	0	25	59	21.2	58.9	21.1	59.1	0.142	3533			16
1709	3602	2	Convolvulus sabatius	302	2017-10-11-14-37-40	0	1	z	0	25	59	21.2	58.9	21.2	59.1	0.142	3533			17
1710	3603	2	Convolvulus sabatius	302	2017-10-11-14-37-42	0	1	z	0	25	59	21.2	58.9	21.1	59.1	0.142	3533			18
1711	3604	2	Convolvulus sabatius	302	2017-10-11-14-37-44	0	1	z	0	25	59	21.2	58.9	21.2	59.1	0.142	3533			19
1712	3605	2	Convolvulus sabatius	302	2017-10-11-14-37-46	0	1	z	0	25	59	21.2	58.9	21.1	59.1	0.142	3533			20
1713	3606	2	Convolvulus sabatius	302	2017-10-11-14-37-48	0	1	z	0	25	59	21.2	59	21.2	59.3	0.256	3533			21
1714	3607	2	Convolvulus sabatius	302	2017-10-11-14-37-50	0	1	z	0	25	59	21.2	59	21.2	59.3	0.256	3533			22
1715	3608	2	Convolvulus sabatius	302	2017-10-11-14-37-52	0	1	z	0	25	59	21.2	58.9	21.2	59.1	0.142	3533			23
1716	3609	2	Convolvulus sabatius	302	2017-10-11-14-37-54	0	1	z	0	25	59	21.2	58.9	21.2	59.1	0.142	3533			24
1717	3610	2	Convolvulus sabatius	302	2017-10-11-14-37-56	0	1	z	0	25	59	21.2	58.9	21.2	59.1	0.142	3533			25
1718	3611	2	Convolvulus sabatius	302	2017-10-11-14-37-58	0	1	z	0	25	59	21.2	59	21.2	59.3	0.256	3533			26
1719	3612	2	Convolvulus sabatius	302	2017-10-11-14-38-00	0	1	z	0	25	59	21.2	59	21.2	59.3	0.256	3533			27
1720	3613	2	Convolvulus sabatius	302	2017-10-11-14-38-02	0	1	z	0	25	59	21.2	58.9	21.2	59.1	0.142	3533			28
1721	3614	2	Convolvulus sabatius	302	2017-10-11-14-38-04	0	1	z	0	25	59	21.2	58.9	21.2	59.1	0.142	3533			29
1722	3615	2	Convolvulus sabatius	302	2017-10-11-14-38-06	0	1	z	0	25	59	21.2	58.9	21.2	59.1	0.142	3533			30
1723	3616	2	Convolvulus sabatius	302	2017-10-11-14-38-08	0	1	z	0	25	59	21.2	58.9	21.2	59.1	0.142	3533			31
1724	3617	2	Convolvulus sabatius	302	2017-10-11-14-38-10	0	1	z	0	25	59	21.2	59	21.2	59.3	0.256	3533			32
1725	3618	2	Convolvulus sabatius	302	2017-10-11-14-38-12	0	1	z	0	25	59	21.2	58.9	21.1	59.1	0.142	3533			33
1726	3619	2	Convolvulus sabatius	302	2017-10-11-14-38-14	0	1	z	0	25	59	21.2	58.9	21.2	59.1	0.142	3533			34
1727	3620	2	Convolvulus sabatius	302	2017-10-11-14-38-16	0	1	z	0	25	59	21.2	58.9	21.2	59.1	0.142	3533			35
1728	3621	2	Convolvulus sabatius	302	2017-10-11-14-38-18	0	1	z	0	25	59	21.2	58.9	21.1	59.1	0.142	3533			36
1729	3622	2	Convolvulus sabatius	302	2017-10-11-14-38-20	0	1	z	0	25	59	21.2	58.9	21.1	59.1	0.142	3533			37
1730	3623	2	Convolvulus sabatius	302	2017-10-11-14-38-22	0	1	z	0	25	59	21.2	59	21.2	59.3	0.256	3533			38
1731	3624	2	Convolvulus sabatius	302	2017-10-11-14-38-24	0	1	z	0	25	59	21.2	58.9	21.2	59.1	0.142	3533			39
1732	3625	2	Convolvulus sabatius	302	2017-10-11-14-38-26	0	1	z	0	25	59	21.2	59	21.2	59.3	0.256	3533			40
1733	3626	2	Convolvulus sabatius	302	2017-10-11-14-38-28	0	1	z	0	25	59	21.2	59	21.2	59.3	0.256	3533			41
1734	3627	2	Convolvulus sabatius	302	2017-10-11-14-38-30	0	1	z	0	25	59	21.2	59	21.2	59.3	0.256	3533			42
1735	3628	2	Convolvulus sabatius	302	2017-10-11-14-38-32	0	1	z	0	25	59	21.2	58.9	21.2	59.1	0.142	3533			43
1736	3629	2	Convolvulus sabatius	302	2017-10-11-14-38-34	0	1	z	0	25	59	21.2	58.9	21.2	59.1	0.142	3533			44
1737	3630	2	Convolvulus sabatius	302	2017-10-11-14-38-36	0	1	z	0	25	59	21.2	59	21.2	59.3	0.256	3533			45
1738	3631	2	Convolvulus sabatius	302	2017-10-11-14-38-38	0	1	z	0	25	59	21.2	58.9	21.2	59.1	0.142	3533			46
1739	3632	2	Convolvulus sabatius	302	2017-10-11-14-38-40	0	1	z	0	25	59	21.2	59	21.2	59.3	0.256	3533			47
1740	3633	2	Convolvulus sabatius	302	2017-10-11-14-38-42	0	1	z	0	25	59	21.2	59	21.2	59.3	0.256	3533			48
1741	3634	2	Convolvulus sabatius	302	2017-10-11-14-38-44	0	1	z	0	25	59	21.2	58.9	21.2	59.1	0.142	3533			49
1742	3635	2	Convolvulus sabatius	302	2017-10-11-14-38-46	0	1	z	0	25	59	21.2	59	21.2	59.3	0.256	3533			50
1743	3636	2	Convolvulus sabatius	302	2017-10-11-14-38-48	0	1	z	0	25	59	21.2	59	21.2	59.3	0.256	3533			51
1744	3637	2	Convolvulus sabatius	302	2017-10-11-14-38-50	0	1	z	0	25	59	21.2	59	21.2	59.3	0.256	3533			52
1745	3638	2	Convolvulus sabatius	302	2017-10-11-14-38-52	0	1	z	0	25	59	21.2	59	21.2	59.3	0.256	3533			53
1746	3639	2	Convolvulus sabatius	302	2017-10-11-14-38-54	0	1	z	0	25	59	21.2	59	21.2	59.3	0.256	3533			54
1747	3640	2	Convolvulus sabatius	302	2017-10-11-14-38-56	0	1	z	0	25	59	21.2	59	21.2	59.3	0.256	3533			55
1748	3641	2	Convolvulus sabatius	302	2017-10-11-14-38-58	0	1	z	0	25	59	21.2	59	21.2	59.3	0.256	3533			56
1749	3642	2	Convolvulus sabatius	302	2017-10-11-14-39-00	0	1	z	0	25	59	21.2	59	21.2	59.3	0.256	3533			57
1750	3643	2	Convolvulus sabatius	302	2017-10-11-14-39-02	0	1	z	0	25	59	21.2	59	21.2	59.3	0.256	3533			58
1751	3644	2	Convolvulus sabatius	302	2017-10-11-14-39-04	0	1	z	0	25	59	21.2	59	21.2	59.3	0.256	3533			59
1752	3645	2	Convolvulus sabatius	302	2017-10-11-14-39-06	0	1	z	0	25	59	21.2	59	21.2	59.3	0.256	3533			60
1753	3646	2	Convolvulus sabatius	302	2017-10-11-14-39-08	0	1	z	0	25	59	21.2	59	21.2	59.3	0.256	3533			61
1754	3647	2	Convolvulus sabatius	302	2017-10-11-14-39-10	0	1	z	0	25	59	21.2	59	21.2	59.3	0.256	3533			62
1755	3648	2	Convolvulus sabatius	302	2017-10-11-14-39-12	0	1	z	0	25	59	21.2	59	21.2	59.3	0.256	3533			63
1756	3649	2	Convolvulus sabatius	302	2017-10-11-14-39-14	0	1	z	0	25	59	21.2	59	21.2	59.3	0.256	3533			64
1757	3650	2	Convolvulus sabatius	302	2017-10-11-14-39-16	0	1	z	0	25	59	21.2	59	21.2	59.3	0.256	3533			65
1758	3651	2	Convolvulus sabatius	302	2017-10-11-14-39-18	0	1	z	0	25	59	21.2	59	21.2	59.3	0.256	3533			66
1759	3652	2	Convolvulus sabatius	302	2017-10-11-14-39-20	0	1	z	0	25	59	21.2	59	21.2	59.3	0.256	3533			67
1760	3653	2	Convolvulus sabatius	302	2017-10-11-14-39-22	0	1	z	0	25	59	21.2	59	21.2	59.3	0.256	3533			68
1761	3654	2	Convolvulus sabatius	302	2017-10-11-14-39-24	0	1	z	0	25	59	21.2	58.9	21.1	59.1	0.142	3533			69
1762	3655	2	Convolvulus sabatius	302	2017-10-11-14-39-26	0	1	z	0	25	59	21.2	59	21.2	59.3	0.256	3533			70
1763	3656	2	Convolvulus sabatius	302	2017-10-11-14-39-28	0	1	z	0	25	59	21.2	59	21.2	59.3	0.256	3533			71
1764	3657	2	Convolvulus sabatius	302	2017-10-11-14-39-30	0	1	z	0	25	59	21.2	59	21.2	59.3	0.256	3533			72
1765	3658	2	Convolvulus sabatius	302	2017-10-11-14-39-32	0	1	z	0	25	59	21.2	59	21.2	59.3	0.256	3533			73
1766	3659	2	Convolvulus sabatius	302	2017-10-11-14-39-34	0	1	z	0	25	59	21.2	59	21.2	59.3	0.256	3533			74
1767	3660	2	Convolvulus sabatius	302	2017-10-11-14-39-36	0	1	z	0	25	59	21.2	59	21.2	59.3	0.256	3533			75
1768	3661	2	Convolvulus sabatius	302	2017-10-11-14-39-38	0	1	z	0	25	59	21.2	59	21.2	59.3	0.256	3533			76
1769	3662	2	Convolvulus sabatius	302	2017-10-11-14-39-40	0	1	z	0	25	59	21.2	58.9	21.1	59.1	0.142	3533			77
1770	3663	2	Convolvulus sabatius	302	2017-10-11-14-39-42	0	1	z	0	25	59	21.2	59	21.2	59.3	0.256	3533			78
1771	3664	2	Convolvulus sabatius	302	2017-10-11-14-39-44	0	1	z	0	25	59	21.2	59	21.2	59.3	0.256	3533			79
1772	3665	2	Convolvulus sabatius	302	2017-10-11-14-39-46	0	1	z	0	25	59	21.2	59	21.2	59.3	0.256	3533			80
1773	3666	2	Convolvulus sabatius	302	2017-10-11-14-39-48	0	1	z	0	25	59	21.2	59	21.2	59.3	0.256	3533			81
1774	3667	2	Convolvulus sabatius	302	2017-10-11-14-39-50	0	1	z	0	25	59	21.2	59	21.2	59.3	0.256	3533			82
1775	3668	2	Convolvulus sabatius	302	2017-10-11-14-39-52	0	1	z	0	25	59	21.2	59	21.2	59.3	0.256	3533			83
1776	3669	2	Convolvulus sabatius	302	2017-10-11-14-39-54	0	1	z	0	25	59	21.2	59	21.2	59.3	0.256	3533			84
1777	3670	2	Convolvulus sabatius	302	2017-10-11-14-39-56	0	1	z	0	25	59	21.2	59	21.2	59.3	0.256	3533			85
1778	3671	2	Convolvulus sabatius	302	2017-10-11-14-39-58	0	1	z	0	25	59	21.2	59	21.2	59.3	0.256	3533			86
1779	3672	2	Convolvulus sabatius	302	2017-10-11-14-40-00	0	1	z	0	25	59	21.2	59	21.2	59.3	0.256	3533			87
1780	3673	2	Convolvulus sabatius	302	2017-10-11-14-40-02	0	1	z	0	25	59	21.2	59	21.2	59.3	0.256	3533			88
1781	3674	2	Convolvulus sabatius	302	2017-10-11-14-40-04	0	1	z	0	25	59	21.2	58.9	21.1	59.1	0.142	3533			89
1782	3675	2	Convolvulus sabatius	302	2017-10-11-14-40-06	0	1	z	0	25	59	21.2	59	21.2	59.3	0.256	3533			90
1783	3676	2	Convolvulus sabatius	302	2017-10-11-14-40-08	0	1	z	0	25	59	21.2	59	21.2	59.3	0.256	3533	Last10	Here	91
1784	3677	2	Convolvulus sabatius	302	2017-10-11-14-40-10	0	1	z	0	25	59	21.2	59	21.2	59.3	0.256	3533	Last10	Here	92
1785	3678	2	Convolvulus sabatius	302	2017-10-11-14-40-12	0	1	z	0	25	59	21.2	59	21.2	59.3	0.256	3533	Last10	Here	93
1786	3679	2	Convolvulus sabatius	302	2017-10-11-14-40-14	0	1	z	0	25	59	21.2	59	21.2	59.3	0.256	3533	Last10	Here	94
1787	3680	2	Convolvulus sabatius	302	2017-10-11-14-40-16	0	1	z	0	25	59	21.2	59	21.2	59.3	0.256	3533	Last10	Here	95
1788	3681	2	Convolvulus sabatius	302	2017-10-11-14-40-18	0	1	z	0	25	59	21.2	59	21.2	59.3	0.256	3533	Last10	Here	96
1789	3682	2	Convolvulus sabatius	302	2017-10-11-14-40-20	0	1	z	0	25	59	21.2	59	21.2	59.3	0.256	3533	Last10	Here	97
1790	3683	2	Convolvulus sabatius	302	2017-10-11-14-40-22	0	1	z	0	25	59	21.2	59	21.2	59.3	0.256	3533	Last10	Here	98
1791	3684	2	Convolvulus sabatius	302	2017-10-11-14-40-24	0	1	z	0	25	59	21.2	59	21.2	59.3	0.256	3533	Last10	Here	99
1792	3685	2	Convolvulus sabatius	302	2017-10-11-14-40-56	0	1	z	0	30	59	21.2	59	21.2	59.3	0.256	3534	First10	Here	1
1793	3686	2	Convolvulus sabatius	302	2017-10-11-14-40-58	0	1	z	0	30	59	21.2	59	21.2	59.3	0.256	3534	First10	Here	2
1794	3687	2	Convolvulus sabatius	302	2017-10-11-14-41-00	0	1	z	0	30	59	21.2	59	21.2	59.3	0.256	3534	First10	Here	3
1795	3688	2	Convolvulus sabatius	302	2017-10-11-14-41-02	0	1	z	0	30	59	21.2	59	21.2	59.3	0.256	3534	First10	Here	4
1796	3689	2	Convolvulus sabatius	302	2017-10-11-14-41-04	0	1	z	0	30	59	21.2	59	21.2	59.3	0.256	3534	First10	Here	5
1797	3690	2	Convolvulus sabatius	302	2017-10-11-14-41-06	0	1	z	0	30	59	21.2	59	21.2	59.3	0.256	3534	First10	Here	6
1798	3691	2	Convolvulus sabatius	302	2017-10-11-14-41-08	0	1	z	0	30	59	21.2	58.9	21.1	59.1	0.142	3534	First10	Here	7
1799	3692	2	Convolvulus sabatius	302	2017-10-11-14-41-10	0	1	z	0	30	59	21.2	59	21.2	59.3	0.256	3534	First10	Here	8
1800	3693	2	Convolvulus sabatius	302	2017-10-11-14-41-12	0	1	z	0	30	59	21.2	59	21.2	59.3	0.256	3534	First10	Here	9
1801	3694	2	Convolvulus sabatius	302	2017-10-11-14-41-14	0	1	z	0	30	59	21.2	59	21.2	59.3	0.256	3534	First10	Here	10
1802	3695	2	Convolvulus sabatius	302	2017-10-11-14-41-17	0	1	z	0	30	59	21.2	59	21.2	59.3	0.256	3534			11
1803	3696	2	Convolvulus sabatius	302	2017-10-11-14-41-19	0	1	z	0	30	59	21.2	59	21.2	59.3	0.256	3534			12
1804	3697	2	Convolvulus sabatius	302	2017-10-11-14-41-21	0	1	z	0	30	59	21.2	59	21.2	59.3	0.256	3534			13
1805	3698	2	Convolvulus sabatius	302	2017-10-11-14-41-23	0	1	z	0	30	59	21.2	59	21.2	59.3	0.256	3534			14
1806	3699	2	Convolvulus sabatius	302	2017-10-11-14-41-25	0	1	z	0	30	59	21.2	59	21.2	59.3	0.256	3534			15
1807	3700	2	Convolvulus sabatius	302	2017-10-11-14-41-27	0	1	z	0	30	59	21.2	59	21.2	59.3	0.256	3534			16
1808	3701	2	Convolvulus sabatius	302	2017-10-11-14-41-29	0	1	z	0	30	59	21.2	59	21.2	59.3	0.256	3534			17
1809	3702	2	Convolvulus sabatius	302	2017-10-11-14-41-31	0	1	z	0	30	59	21.2	59	21.2	59.3	0.256	3534			18
1810	3703	2	Convolvulus sabatius	302	2017-10-11-14-41-33	0	1	z	0	30	59	21.2	59	21.2	59.3	0.256	3534			19
1811	3704	2	Convolvulus sabatius	302	2017-10-11-14-41-35	0	1	z	0	30	59	21.2	59	21.2	59.3	0.256	3534			20
1812	3705	2	Convolvulus sabatius	302	2017-10-11-14-41-37	0	1	z	0	30	59	21.2	59	21.2	59.3	0.256	3534			21
1813	3706	2	Convolvulus sabatius	302	2017-10-11-14-41-39	0	1	z	0	30	59	21.2	59	21.2	59.3	0.256	3534			22
1814	3707	2	Convolvulus sabatius	302	2017-10-11-14-41-41	0	1	z	0	30	59	21.2	59	21.2	59.3	0.256	3534			23
1815	3708	2	Convolvulus sabatius	302	2017-10-11-14-41-43	0	1	z	0	30	59	21.2	59	21.2	59.3	0.256	3534			24
1816	3709	2	Convolvulus sabatius	302	2017-10-11-14-41-45	0	1	z	0	30	59	21.2	59	21.2	59.3	0.256	3534			25
1817	3710	2	Convolvulus sabatius	302	2017-10-11-14-41-47	0	1	z	0	30	59	21.2	59	21.2	59.3	0.256	3534			26
1818	3711	2	Convolvulus sabatius	302	2017-10-11-14-41-49	0	1	z	0	30	59	21.2	59	21.2	59.3	0.256	3534			27
1819	3712	2	Convolvulus sabatius	302	2017-10-11-14-41-51	0	1	z	0	30	59	21.2	59	21.2	59.3	0.256	3534			28
1820	3713	2	Convolvulus sabatius	302	2017-10-11-14-41-53	0	1	z	0	30	59	21.2	59	21.2	59.3	0.256	3534			29
1821	3714	2	Convolvulus sabatius	302	2017-10-11-14-41-55	0	1	z	0	30	59	21.2	59	21.2	59.3	0.256	3534			30
1822	3715	2	Convolvulus sabatius	302	2017-10-11-14-41-57	0	1	z	0	30	59	21.2	59	21.2	59.3	0.256	3534			31
1823	3716	2	Convolvulus sabatius	302	2017-10-11-14-41-59	0	1	z	0	30	59	21.2	59	21.2	59.3	0.256	3534			32
1824	3717	2	Convolvulus sabatius	302	2017-10-11-14-42-01	0	1	z	0	30	59	21.2	59	21.2	59.3	0.256	3534			33
1825	3718	2	Convolvulus sabatius	302	2017-10-11-14-42-03	0	1	z	0	30	59	21.2	59	21.2	59.3	0.256	3534			34
1826	3719	2	Convolvulus sabatius	302	2017-10-11-14-42-05	0	1	z	0	30	59.1	21.2	59	21.2	59.3	0.156	3534			35
1827	3720	2	Convolvulus sabatius	302	2017-10-11-14-42-07	0	1	z	0	30	59.1	21.2	59	21.2	59.3	0.156	3534			36
1828	3721	2	Convolvulus sabatius	302	2017-10-11-14-42-09	0	1	z	0	30	59.1	21.2	59	21.2	59.3	0.156	3534			37
1829	3722	2	Convolvulus sabatius	302	2017-10-11-14-42-11	0	1	z	0	30	59	21.2	59	21.2	59.3	0.256	3534			38
1830	3723	2	Convolvulus sabatius	302	2017-10-11-14-42-13	0	1	z	0	30	59	21.2	59	21.2	59.3	0.256	3534			39
1831	3724	2	Convolvulus sabatius	302	2017-10-11-14-42-15	0	1	z	0	30	59	21.2	59	21.2	59.3	0.256	3534			40
1832	3725	2	Convolvulus sabatius	302	2017-10-11-14-42-17	0	1	z	0	30	59.1	21.2	59	21.2	59.3	0.156	3534			41
1833	3726	2	Convolvulus sabatius	302	2017-10-11-14-42-19	0	1	z	0	30	59.1	21.2	58.9	21.1	59.1	0.042	3534			42
1834	3727	2	Convolvulus sabatius	302	2017-10-11-14-42-21	0	1	z	0	30	59.1	21.2	59	21.2	59.3	0.156	3534			43
1835	3728	2	Convolvulus sabatius	302	2017-10-11-14-42-23	0	1	z	0	30	59.1	21.2	58.9	21.1	59.1	0.042	3534			44
1836	3729	2	Convolvulus sabatius	302	2017-10-11-14-42-25	0	1	z	0	30	59.1	21.2	59	21.2	59.3	0.156	3534			45
1837	3730	2	Convolvulus sabatius	302	2017-10-11-14-42-27	0	1	z	0	30	59.1	21.2	59	21.2	59.3	0.156	3534			46
1838	3731	2	Convolvulus sabatius	302	2017-10-11-14-42-29	0	1	z	0	30	59.1	21.2	59	21.2	59.3	0.156	3534			47
1839	3732	2	Convolvulus sabatius	302	2017-10-11-14-42-31	0	1	z	0	30	59.1	21.2	59	21.2	59.3	0.156	3534			48
1840	3733	2	Convolvulus sabatius	302	2017-10-11-14-42-33	0	1	z	0	30	59.1	21.2	59	21.1	59.3	0.156	3534			49
1841	3734	2	Convolvulus sabatius	302	2017-10-11-14-42-35	0	1	z	0	30	59.1	21.2	59	21.2	59.3	0.156	3534			50
1842	3735	2	Convolvulus sabatius	302	2017-10-11-14-42-37	0	1	z	0	30	59.1	21.2	59	21.2	59.3	0.156	3534			51
1843	3736	2	Convolvulus sabatius	302	2017-10-11-14-42-39	0	1	z	0	30	59.1	21.2	59	21.2	59.3	0.156	3534			52
1844	3737	2	Convolvulus sabatius	302	2017-10-11-14-42-41	0	1	z	0	30	59.1	21.2	59.1	21.2	59.4	0.27	3534			53
1845	3738	2	Convolvulus sabatius	302	2017-10-11-14-42-43	0	1	z	0	30	59.1	21.2	59	21.1	59.3	0.156	3534			54
1846	3739	2	Convolvulus sabatius	302	2017-10-11-14-42-45	0	1	z	0	30	59.1	21.2	59.1	21.2	59.4	0.27	3534			55
1847	3740	2	Convolvulus sabatius	302	2017-10-11-14-42-47	0	1	z	0	30	59.1	21.2	59.1	21.2	59.4	0.27	3534			56
1848	3741	2	Convolvulus sabatius	302	2017-10-11-14-42-49	0	1	z	0	30	59.1	21.2	59	21.1	59.3	0.156	3534			57
1849	3742	2	Convolvulus sabatius	302	2017-10-11-14-42-51	0	1	z	0	30	59.1	21.2	59	21.1	59.3	0.156	3534			58
1850	3743	2	Convolvulus sabatius	302	2017-10-11-14-42-53	0	1	z	0	30	59.1	21.2	59.1	21.2	59.4	0.27	3534			59
1851	3744	2	Convolvulus sabatius	302	2017-10-11-14-42-55	0	1	z	0	30	59.1	21.2	59.1	21.2	59.4	0.27	3534			60
1852	3745	2	Convolvulus sabatius	302	2017-10-11-14-42-57	0	1	z	0	30	59.1	21.2	59	21.1	59.3	0.156	3534			61
1853	3746	2	Convolvulus sabatius	302	2017-10-11-14-42-59	0	1	z	0	30	59.1	21.2	59	21.1	59.3	0.156	3534			62
1854	3747	2	Convolvulus sabatius	302	2017-10-11-14-43-01	0	1	z	0	30	59.1	21.2	59	21.2	59.3	0.156	3534			63
1855	3748	2	Convolvulus sabatius	302	2017-10-11-14-43-03	0	1	z	0	30	59.1	21.2	59	21.2	59.3	0.156	3534			64
1856	3749	2	Convolvulus sabatius	302	2017-10-11-14-43-05	0	1	z	0	30	59.1	21.2	59.1	21.2	59.4	0.27	3534			65
1857	3750	2	Convolvulus sabatius	302	2017-10-11-14-43-07	0	1	z	0	30	59.1	21.2	59.1	21.2	59.4	0.27	3534			66
1858	3751	2	Convolvulus sabatius	302	2017-10-11-14-43-09	0	1	z	0	30	59.1	21.2	59.1	21.2	59.4	0.27	3534			67
1859	3752	2	Convolvulus sabatius	302	2017-10-11-14-43-11	0	1	z	0	30	59.1	21.2	59.1	21.2	59.4	0.27	3534			68
1860	3753	2	Convolvulus sabatius	302	2017-10-11-14-43-13	0	1	z	0	30	59.1	21.2	59	21.1	59.3	0.156	3534			69
1861	3754	2	Convolvulus sabatius	302	2017-10-11-14-43-15	0	1	z	0	30	59.1	21.2	59	21.1	59.3	0.156	3534			70
1862	3755	2	Convolvulus sabatius	302	2017-10-11-14-43-17	0	1	z	0	30	59.1	21.2	59	21.1	59.3	0.156	3534			71
1863	3756	2	Convolvulus sabatius	302	2017-10-11-14-43-19	0	1	z	0	30	59.1	21.2	59.1	21.2	59.4	0.27	3534			72
1864	3757	2	Convolvulus sabatius	302	2017-10-11-14-43-21	0	1	z	0	30	59.1	21.2	59	21.1	59.3	0.156	3534			73
1865	3758	2	Convolvulus sabatius	302	2017-10-11-14-43-23	0	1	z	0	30	59.1	21.2	59.1	21.2	59.4	0.27	3534			74
1866	3759	2	Convolvulus sabatius	302	2017-10-11-14-43-25	0	1	z	0	30	59.1	21.2	59.1	21.2	59.4	0.27	3534			75
1867	3760	2	Convolvulus sabatius	302	2017-10-11-14-43-27	0	1	z	0	30	59.1	21.2	59.1	21.2	59.4	0.27	3534			76
1868	3761	2	Convolvulus sabatius	302	2017-10-11-14-43-29	0	1	z	0	30	59.1	21.2	59.1	21.2	59.4	0.27	3534			77
1869	3762	2	Convolvulus sabatius	302	2017-10-11-14-43-31	0	1	z	0	30	59.1	21.2	59.1	21.2	59.4	0.27	3534			78
1870	3763	2	Convolvulus sabatius	302	2017-10-11-14-43-33	0	1	z	0	30	59.1	21.2	59.1	21.2	59.4	0.27	3534			79
1871	3764	2	Convolvulus sabatius	302	2017-10-11-14-43-35	0	1	z	0	30	59.1	21.2	59.1	21.2	59.4	0.27	3534			80
1872	3765	2	Convolvulus sabatius	302	2017-10-11-14-43-37	0	1	z	0	30	59.1	21.2	59	21.1	59.3	0.156	3534			81
1873	3766	2	Convolvulus sabatius	302	2017-10-11-14-43-39	0	1	z	0	30	59.1	21.2	59.1	21.2	59.4	0.27	3534			82
1874	3767	2	Convolvulus sabatius	302	2017-10-11-14-43-41	0	1	z	0	30	59.1	21.2	59.1	21.2	59.4	0.27	3534			83
1875	3768	2	Convolvulus sabatius	302	2017-10-11-14-43-43	0	1	z	0	30	59.1	21.2	59.1	21.2	59.4	0.27	3534			84
1876	3769	2	Convolvulus sabatius	302	2017-10-11-14-43-45	0	1	z	0	30	59.1	21.2	59	21.1	59.3	0.156	3534			85
1877	3770	2	Convolvulus sabatius	302	2017-10-11-14-43-47	0	1	z	0	30	59.1	21.2	59	21.1	59.3	0.156	3534			86
1878	3771	2	Convolvulus sabatius	302	2017-10-11-14-43-49	0	1	z	0	30	59.1	21.2	59	21.1	59.3	0.156	3534			87
1879	3772	2	Convolvulus sabatius	302	2017-10-11-14-43-51	0	1	z	0	30	59.1	21.2	59.1	21.2	59.4	0.27	3534			88
1880	3773	2	Convolvulus sabatius	302	2017-10-11-14-43-53	0	1	z	0	30	59.1	21.2	59	21.1	59.3	0.156	3534			89
1881	3774	2	Convolvulus sabatius	302	2017-10-11-14-43-55	0	1	z	0	30	59.1	21.2	59.1	21.2	59.4	0.27	3534			90
1882	3775	2	Convolvulus sabatius	302	2017-10-11-14-43-57	0	1	z	0	30	59.1	21.2	59.1	21.2	59.4	0.27	3534	Last10	Here	91
1883	3776	2	Convolvulus sabatius	302	2017-10-11-14-43-59	0	1	z	0	30	59.1	21.2	59	21.1	59.3	0.156	3534	Last10	Here	92
1884	3777	2	Convolvulus sabatius	302	2017-10-11-14-44-01	0	1	z	0	30	59.1	21.2	59.1	21.2	59.4	0.27	3534	Last10	Here	93
1885	3778	2	Convolvulus sabatius	302	2017-10-11-14-44-03	0	1	z	0	30	59.1	21.2	59	21.1	59.3	0.156	3534	Last10	Here	94
1886	3779	2	Convolvulus sabatius	302	2017-10-11-14-44-05	0	1	z	0	30	59.1	21.2	59	21.1	59.3	0.156	3534	Last10	Here	95
1887	3780	2	Convolvulus sabatius	302	2017-10-11-14-44-07	0	1	z	0	30	59.1	21.2	59.1	21.2	59.4	0.27	3534	Last10	Here	96
1888	3781	2	Convolvulus sabatius	302	2017-10-11-14-44-09	0	1	z	0	30	59.1	21.2	59.1	21.2	59.4	0.27	3534	Last10	Here	97
1889	3782	2	Convolvulus sabatius	302	2017-10-11-14-44-13	0	1	z	0	30	59.1	21.2	59.1	21.2	59.4	0.27	3534	Last10	Here	98
1890	3783	2	Convolvulus sabatius	302	2017-10-11-14-44-15	0	1	z	0	30	59.1	21.2	59	21.1	59.3	0.156	3534	Last10	Here	99
1891	9462	2	Convolvulus sabatius	302	2017-10-11-18-41-21	1	1	x	-30	0	60.9	21.2	60.4	21.2	60.9	-0.048	3592	First10	Here	1
1892	9463	2	Convolvulus sabatius	302	2017-10-11-18-41-23	1	1	x	-30	0	60.9	21.2	60.3	21.1	60.7	-0.162	3592	First10	Here	2
1893	9464	2	Convolvulus sabatius	302	2017-10-11-18-41-25	1	1	x	-30	0	60.9	21.2	60.2	21.1	60.6	-0.276	3592	First10	Here	3
1894	9465	2	Convolvulus sabatius	302	2017-10-11-18-41-27	1	1	x	-30	0	60.9	21.2	60.3	21.1	60.7	-0.162	3592	First10	Here	4
1895	9466	2	Convolvulus sabatius	302	2017-10-11-18-41-29	1	1	x	-30	0	60.8	21.1	60.4	21.2	60.9	0.052	3592	First10	Here	5
1896	9467	2	Convolvulus sabatius	302	2017-10-11-18-41-31	1	1	x	-30	0	60.9	21.2	60.4	21.2	60.9	-0.048	3592	First10	Here	6
1897	9468	2	Convolvulus sabatius	302	2017-10-11-18-41-33	1	1	x	-30	0	60.9	21.2	60.4	21.2	60.9	-0.048	3592	First10	Here	7
1898	9469	2	Convolvulus sabatius	302	2017-10-11-18-41-35	1	1	x	-30	0	60.9	21.2	60.2	21.1	60.6	-0.276	3592	First10	Here	8
1899	9470	2	Convolvulus sabatius	302	2017-10-11-18-41-37	1	1	x	-30	0	60.9	21.2	60.2	21.1	60.6	-0.276	3592	First10	Here	9
1900	9471	2	Convolvulus sabatius	302	2017-10-11-18-41-39	1	1	x	-30	0	60.9	21.2	60.2	21.1	60.6	-0.276	3592	First10	Here	10
1901	9472	2	Convolvulus sabatius	302	2017-10-11-18-41-41	1	1	x	-30	0	60.8	21.1	60.3	21.2	60.7	-0.062	3592			11
1902	9473	2	Convolvulus sabatius	302	2017-10-11-18-41-43	1	1	x	-30	0	60.9	21.2	60.3	21.1	60.7	-0.162	3592			12
1903	9474	2	Convolvulus sabatius	302	2017-10-11-18-41-45	1	1	x	-30	0	60.9	21.2	60.2	21.1	60.6	-0.276	3592			13
1904	9475	2	Convolvulus sabatius	302	2017-10-11-18-41-47	1	1	x	-30	0	60.9	21.2	60.3	21.2	60.7	-0.162	3592			14
1905	9476	2	Convolvulus sabatius	302	2017-10-11-18-41-49	1	1	x	-30	0	60.9	21.2	60.3	21.2	60.7	-0.162	3592			15
1906	9477	2	Convolvulus sabatius	302	2017-10-11-18-41-51	1	1	x	-30	0	60.9	21.2	60.3	21.1	60.7	-0.162	3592			16
1907	9478	2	Convolvulus sabatius	302	2017-10-11-18-41-53	1	1	x	-30	0	60.8	21.1	60.3	21.1	60.7	-0.062	3592			17
1908	9479	2	Convolvulus sabatius	302	2017-10-11-18-41-55	1	1	x	-30	0	60.9	21.2	60.3	21.2	60.7	-0.162	3592			18
1909	9480	2	Convolvulus sabatius	302	2017-10-11-18-41-57	1	1	x	-30	0	60.8	21.2	60.3	21.1	60.7	-0.062	3592			19
1910	9481	2	Convolvulus sabatius	302	2017-10-11-18-41-59	1	1	x	-30	0	60.7	21.1	60.3	21.2	60.7	0.038	3592			20
1911	9482	2	Convolvulus sabatius	302	2017-10-11-18-42-01	1	1	x	-30	0	60.8	21.2	60.4	21.2	60.9	0.052	3592			21
1912	9483	2	Convolvulus sabatius	302	2017-10-11-18-42-03	1	1	x	-30	0	60.9	21.2	60.2	21.1	60.6	-0.276	3592			22
1913	9484	2	Convolvulus sabatius	302	2017-10-11-18-42-05	1	1	x	-30	0	60.7	21.1	60.3	21.1	60.7	0.038	3592			23
1914	9485	2	Convolvulus sabatius	302	2017-10-11-18-42-07	1	1	x	-30	0	60.7	21.1	60.2	21.1	60.6	-0.076	3592			24
1915	9486	2	Convolvulus sabatius	302	2017-10-11-18-42-09	1	1	x	-30	0	60.7	21.1	60.3	21.1	60.7	0.038	3592			25
1916	9487	2	Convolvulus sabatius	302	2017-10-11-18-42-11	1	1	x	-30	0	60.8	21.2	60.3	21.2	60.7	-0.062	3592			26
1917	9488	2	Convolvulus sabatius	302	2017-10-11-18-42-13	1	1	x	-30	0	60.8	21.2	60.3	21.1	60.7	-0.062	3592			27
1918	9489	2	Convolvulus sabatius	302	2017-10-11-18-42-15	1	1	x	-30	0	60.8	21.2	60.2	21.1	60.6	-0.176	3592			28
1919	9490	2	Convolvulus sabatius	302	2017-10-11-18-42-17	1	1	x	-30	0	60.8	21.2	60.3	21.2	60.7	-0.062	3592			29
1920	9491	2	Convolvulus sabatius	302	2017-10-11-18-42-19	1	1	x	-30	0	60.8	21.2	60.4	21.2	60.9	0.052	3592			30
1921	9492	2	Convolvulus sabatius	302	2017-10-11-18-42-21	1	1	x	-30	0	60.8	21.2	60.3	21.2	60.7	-0.062	3592			31
1922	9493	2	Convolvulus sabatius	302	2017-10-11-18-42-23	1	1	x	-30	0	60.8	21.2	60.3	21.1	60.7	-0.062	3592			32
1923	9494	2	Convolvulus sabatius	302	2017-10-11-18-42-25	1	1	x	-30	0	60.8	21.2	60.4	21.2	60.9	0.052	3592			33
1924	9495	2	Convolvulus sabatius	302	2017-10-11-18-42-27	1	1	x	-30	0	60.8	21.2	60.3	21.1	60.7	-0.062	3592			34
1925	9496	2	Convolvulus sabatius	302	2017-10-11-18-42-29	1	1	x	-30	0	60.8	21.2	60.3	21.1	60.7	-0.062	3592			35
1926	9497	2	Convolvulus sabatius	302	2017-10-11-18-42-31	1	1	x	-30	0	60.8	21.2	60.3	21.1	60.7	-0.062	3592			36
1927	9498	2	Convolvulus sabatius	302	2017-10-11-18-42-33	1	1	x	-30	0	60.8	21.2	60.3	21.1	60.7	-0.062	3592			37
1928	9499	2	Convolvulus sabatius	302	2017-10-11-18-42-35	1	1	x	-30	0	60.8	21.2	60.3	21.1	60.7	-0.062	3592			38
1929	9500	2	Convolvulus sabatius	302	2017-10-11-18-42-37	1	1	x	-30	0	60.8	21.2	60.4	21.2	60.9	0.052	3592			39
1930	9501	2	Convolvulus sabatius	302	2017-10-11-18-42-39	1	1	x	-30	0	60.8	21.2	60.3	21.1	60.7	-0.062	3592			40
1931	9502	2	Convolvulus sabatius	302	2017-10-11-18-42-41	1	1	x	-30	0	60.8	21.2	60.4	21.2	60.9	0.052	3592			41
1932	9503	2	Convolvulus sabatius	302	2017-10-11-18-42-43	1	1	x	-30	0	60.8	21.2	60.3	21.1	60.7	-0.062	3592			42
1933	9504	2	Convolvulus sabatius	302	2017-10-11-18-42-45	1	1	x	-30	0	60.7	21.1	60.3	21.1	60.7	0.038	3592			43
1934	9505	2	Convolvulus sabatius	302	2017-10-11-18-42-47	1	1	x	-30	0	60.8	21.2	60.2	21.1	60.6	-0.176	3592			44
1935	9506	2	Convolvulus sabatius	302	2017-10-11-18-42-49	1	1	x	-30	0	60.7	21.2	60.3	21.2	60.7	0.038	3592			45
1936	9507	2	Convolvulus sabatius	302	2017-10-11-18-42-51	1	1	x	-30	0	60.7	21.2	60.3	21.1	60.7	0.038	3592			46
1937	9508	2	Convolvulus sabatius	302	2017-10-11-18-42-53	1	1	x	-30	0	60.7	21.1	60.3	21.1	60.7	0.038	3592			47
1938	9509	2	Convolvulus sabatius	302	2017-10-11-18-42-55	1	1	x	-30	0	60.7	21.1	60.2	21.1	60.6	-0.076	3592			48
1939	9510	2	Convolvulus sabatius	302	2017-10-11-18-42-57	1	1	x	-30	0	60.8	21.2	60.2	21.1	60.6	-0.176	3592			49
1940	9511	2	Convolvulus sabatius	302	2017-10-11-18-42-59	1	1	x	-30	0	60.7	21.2	60.2	21.1	60.6	-0.076	3592			50
1941	9512	2	Convolvulus sabatius	302	2017-10-11-18-43-01	1	1	x	-30	0	60.7	21.2	60.2	21.1	60.6	-0.076	3592			51
1942	9513	2	Convolvulus sabatius	302	2017-10-11-18-43-03	1	1	x	-30	0	60.7	21.2	60.3	21.1	60.7	0.038	3592			52
1943	9514	2	Convolvulus sabatius	302	2017-10-11-18-43-05	1	1	x	-30	0	60.7	21.2	60.2	21.1	60.6	-0.076	3592			53
1944	9515	2	Convolvulus sabatius	302	2017-10-11-18-43-07	1	1	x	-30	0	60.7	21.2	60.2	21.1	60.6	-0.076	3592			54
1945	9516	2	Convolvulus sabatius	302	2017-10-11-18-43-09	1	1	x	-30	0	60.7	21.2	60.2	21.1	60.6	-0.076	3592			55
1946	9517	2	Convolvulus sabatius	302	2017-10-11-18-43-11	1	1	x	-30	0	60.7	21.2	60.2	21.1	60.6	-0.076	3592			56
1947	9518	2	Convolvulus sabatius	302	2017-10-11-18-43-13	1	1	x	-30	0	60.7	21.2	60.2	21.1	60.6	-0.076	3592			57
1948	9519	2	Convolvulus sabatius	302	2017-10-11-18-43-15	1	1	x	-30	0	60.7	21.2	60.2	21.1	60.6	-0.076	3592			58
1949	9520	2	Convolvulus sabatius	302	2017-10-11-18-43-17	1	1	x	-30	0	60.7	21.2	60.2	21.1	60.6	-0.076	3592			59
1950	9521	2	Convolvulus sabatius	302	2017-10-11-18-43-19	1	1	x	-30	0	60.7	21.2	60.2	21.1	60.6	-0.076	3592			60
1951	9522	2	Convolvulus sabatius	302	2017-10-11-18-43-21	1	1	x	-30	0	60.7	21.2	60.2	21.1	60.6	-0.076	3592			61
1952	9523	2	Convolvulus sabatius	302	2017-10-11-18-43-23	1	1	x	-30	0	60.7	21.2	60.2	21.1	60.6	-0.076	3592			62
1953	9524	2	Convolvulus sabatius	302	2017-10-11-18-43-25	1	1	x	-30	0	60.7	21.2	60.2	21.1	60.6	-0.076	3592			63
1954	9525	2	Convolvulus sabatius	302	2017-10-11-18-43-27	1	1	x	-30	0	60.6	21.1	60.2	21.1	60.6	0.024	3592			64
1955	9526	2	Convolvulus sabatius	302	2017-10-11-18-43-29	1	1	x	-30	0	60.6	21.1	60.2	21.1	60.6	0.024	3592			65
1956	9527	2	Convolvulus sabatius	302	2017-10-11-18-43-31	1	1	x	-30	0	60.7	21.2	60.2	21.1	60.6	-0.076	3592			66
1957	9528	2	Convolvulus sabatius	302	2017-10-11-18-43-33	1	1	x	-30	0	60.7	21.2	60.2	21.1	60.6	-0.076	3592			67
1958	9529	2	Convolvulus sabatius	302	2017-10-11-18-43-35	1	1	x	-30	0	60.6	21.1	60.2	21.1	60.6	0.024	3592			68
1959	9530	2	Convolvulus sabatius	302	2017-10-11-18-43-37	1	1	x	-30	0	60.7	21.2	60.2	21.1	60.6	-0.076	3592			69
1960	9531	2	Convolvulus sabatius	302	2017-10-11-18-43-39	1	1	x	-30	0	60.7	21.2	60.2	21.1	60.6	-0.076	3592			70
1961	9532	2	Convolvulus sabatius	302	2017-10-11-18-43-41	1	1	x	-30	0	60.6	21.1	60.2	21.1	60.6	0.024	3592			71
1962	9533	2	Convolvulus sabatius	302	2017-10-11-18-43-43	1	1	x	-30	0	60.7	21.2	60.2	21.1	60.6	-0.076	3592			72
1963	9534	2	Convolvulus sabatius	302	2017-10-11-18-43-45	1	1	x	-30	0	60.7	21.2	60.2	21.1	60.6	-0.076	3592			73
1964	9535	2	Convolvulus sabatius	302	2017-10-11-18-43-47	1	1	x	-30	0	60.6	21.1	60.2	21.1	60.6	0.024	3592			74
1965	9536	2	Convolvulus sabatius	302	2017-10-11-18-43-49	1	1	x	-30	0	60.6	21.1	60.2	21.1	60.6	0.024	3592			75
1966	9537	2	Convolvulus sabatius	302	2017-10-11-18-43-51	1	1	x	-30	0	60.7	21.2	60.2	21.1	60.6	-0.076	3592			76
1967	9538	2	Convolvulus sabatius	302	2017-10-11-18-43-53	1	1	x	-30	0	60.7	21.2	60.2	21.1	60.6	-0.076	3592			77
1968	9539	2	Convolvulus sabatius	302	2017-10-11-18-43-55	1	1	x	-30	0	60.7	21.2	60.2	21.1	60.6	-0.076	3592			78
1969	9540	2	Convolvulus sabatius	302	2017-10-11-18-43-57	1	1	x	-30	0	60.7	21.2	60.3	21.1	60.7	0.038	3592			79
1970	9541	2	Convolvulus sabatius	302	2017-10-11-18-43-59	1	1	x	-30	0	60.7	21.2	60.2	21.1	60.6	-0.076	3592			80
1971	9542	2	Convolvulus sabatius	302	2017-10-11-18-44-01	1	1	x	-30	0	60.6	21.1	60.3	21.1	60.7	0.138	3592			81
1972	9543	2	Convolvulus sabatius	302	2017-10-11-18-44-03	1	1	x	-30	0	60.6	21.2	60.3	21.1	60.7	0.138	3592			82
1973	9544	2	Convolvulus sabatius	302	2017-10-11-18-44-05	1	1	x	-30	0	60.7	21.2	60.2	21.1	60.6	-0.076	3592			83
1974	9545	2	Convolvulus sabatius	302	2017-10-11-18-44-07	1	1	x	-30	0	60.7	21.2	60.2	21.1	60.6	-0.076	3592			84
1975	9546	2	Convolvulus sabatius	302	2017-10-11-18-44-09	1	1	x	-30	0	60.7	21.2	60.2	21.1	60.6	-0.076	3592			85
1976	9547	2	Convolvulus sabatius	302	2017-10-11-18-44-11	1	1	x	-30	0	60.7	21.2	60.2	21.1	60.6	-0.076	3592			86
1977	9548	2	Convolvulus sabatius	302	2017-10-11-18-44-13	1	1	x	-30	0	60.7	21.2	60.2	21.1	60.6	-0.076	3592			87
1978	9549	2	Convolvulus sabatius	302	2017-10-11-18-44-15	1	1	x	-30	0	60.5	21.1	60.2	21.1	60.6	0.124	3592			88
1979	9550	2	Convolvulus sabatius	302	2017-10-11-18-44-17	1	1	x	-30	0	60.6	21.2	60.2	21.1	60.6	0.024	3592			89
1980	9551	2	Convolvulus sabatius	302	2017-10-11-18-44-19	1	1	x	-30	0	60.6	21.2	60.2	21.1	60.6	0.024	3592			90
1981	9552	2	Convolvulus sabatius	302	2017-10-11-18-44-21	1	1	x	-30	0	60.6	21.2	60.2	21.1	60.6	0.024	3592	Last10	Here	91
1982	9553	2	Convolvulus sabatius	302	2017-10-11-18-44-23	1	1	x	-30	0	60.6	21.2	60.2	21.1	60.6	0.024	3592	Last10	Here	92
1983	9554	2	Convolvulus sabatius	302	2017-10-11-18-44-25	1	1	x	-30	0	60.6	21.2	60.2	21.1	60.6	0.024	3592	Last10	Here	93
1984	9555	2	Convolvulus sabatius	302	2017-10-11-18-44-27	1	1	x	-30	0	60.6	21.2	60.2	21.1	60.6	0.024	3592	Last10	Here	94
1985	9556	2	Convolvulus sabatius	302	2017-10-11-18-44-29	1	1	x	-30	0	60.6	21.2	60.2	21.1	60.6	0.024	3592	Last10	Here	95
1986	9557	2	Convolvulus sabatius	302	2017-10-11-18-44-31	1	1	x	-30	0	60.6	21.2	60.2	21.1	60.6	0.024	3592	Last10	Here	96
1987	9558	2	Convolvulus sabatius	302	2017-10-11-18-44-33	1	1	x	-30	0	60.6	21.2	60.2	21.1	60.6	0.024	3592	Last10	Here	97
1988	9559	2	Convolvulus sabatius	302	2017-10-11-18-44-35	1	1	x	-30	0	60.6	21.2	60.2	21.1	60.6	0.024	3592	Last10	Here	98
1989	9560	2	Convolvulus sabatius	302	2017-10-11-18-44-37	1	1	x	-30	0	60.6	21.2	60.2	21.1	60.6	0.024	3592	Last10	Here	99
1990	9561	2	Convolvulus sabatius	302	2017-10-11-18-44-39	1	1	x	-30	0	60.6	21.2	60.2	21.1	60.6	0.024	3592	Last10	Here	100
1991	9562	2	Convolvulus sabatius	302	2017-10-11-18-45-11	1	1	x	-25	0	60.6	21.2	60.1	21.1	60.5	-0.09	3593	First10	Here	1
1992	9563	2	Convolvulus sabatius	302	2017-10-11-18-45-13	1	1	x	-25	0	60.5	21.1	60.1	21.1	60.5	0.01	3593	First10	Here	2
1993	9564	2	Convolvulus sabatius	302	2017-10-11-18-45-15	1	1	x	-25	0	60.6	21.2	60.2	21.1	60.6	0.024	3593	First10	Here	3
1994	9565	2	Convolvulus sabatius	302	2017-10-11-18-45-17	1	1	x	-25	0	60.5	21.2	60.1	21.1	60.5	0.01	3593	First10	Here	4
1995	9566	2	Convolvulus sabatius	302	2017-10-11-18-45-19	1	1	x	-25	0	60.6	21.2	60.2	21.1	60.6	0.024	3593	First10	Here	5
1996	9567	2	Convolvulus sabatius	302	2017-10-11-18-45-21	1	1	x	-25	0	60.5	21.2	60.2	21.2	60.6	0.124	3593	First10	Here	6
1997	9568	2	Convolvulus sabatius	302	2017-10-11-18-45-24	1	1	x	-25	0	60.4	21.1	60.1	21.1	60.5	0.11	3593	First10	Here	7
1998	9569	2	Convolvulus sabatius	302	2017-10-11-18-45-26	1	1	x	-25	0	60.4	21.1	60.2	21.1	60.6	0.224	3593	First10	Here	8
1999	9570	2	Convolvulus sabatius	302	2017-10-11-18-45-28	1	1	x	-25	0	60.4	21.1	60.2	21.1	60.6	0.224	3593	First10	Here	9
[truncated: 43,426 more rows]
