# Supplementary material for: Floral Humidity in Flowering Plants: A Preliminary Survey
Source: Front Plant Sci. 2020 Mar 6;11:249. doi: 10.3389/fpls.2020.00249 (PMC7068853; doi:10.3389/fpls.2020.00249)
Supplement: SUPPLEMENTARY FILE 2 — A zipped file containing floral humidity data collected by the robot arm transects as described in the main text. A word document within the zipped files explains the data formatting in detail. Datafiles themselves are in CSV format. [file Data_Sheet_2.zip › Floral humidity data/Flowers/Coreopsis Means.csv]

	Block	Sp	xORz	Individual	totIndividual	sample..	Sample.order	xoffset	zoffset	x2	z2	Background.Humidity	Background.Temperature	Focal.Humidity	Focal.Temperature	Corrected.Focal.humidity	Change.in.RH.	block
1	1844	Coreopsis	x	2	202	0	1	-30	0	900	0	52.88	20.8	52.941	20.758	52.941	0.0259	1844
2	1845	Coreopsis	x	2	202	0	1	-25	0	625	0	52.93	20.782	53.029	20.7	53.029	0.06974	1845
3	1846	Coreopsis	x	2	202	0	1	-20	0	400	0	52.88282828	20.77979798	53.13434343	20.7	53.13434343	0.228575758	1846
4	1847	Coreopsis	x	2	202	0	1	-15	0	225	0	52.9040404	20.74545455	53.2969697	20.7	53.2969697	0.379747475	1847
5	1848	Coreopsis	x	2	202	0	1	-10	0	100	0	53.0010101	20.71111111	53.50606061	20.6969697	53.50606061	0.504464646	1848
6	1849	Coreopsis	x	2	202	0	1	-5	0	25	0	53.08888889	20.7	53.74141414	20.67272727	53.74141414	0.666121212	1849
7	1850	Coreopsis	x	2	202	0	1	0	0	0	0	53.093	20.7	53.657	20.646	53.657	0.57243	1850
8	1851	Coreopsis	x	2	202	0	1	5	0	25	0	53.022	20.7	53.726	20.639	53.726	0.71666	1851
9	1852	Coreopsis	x	2	202	0	1	10	0	100	0	53.1	20.7	53.515	20.648	53.515	0.4149	1852
10	1853	Coreopsis	x	2	202	0	1	15	0	225	0	53.174	20.7	53.467	20.644	53.467	0.29002	1853
11	1854	Coreopsis	x	2	202	0	1	20	0	400	0	53.219	20.7	53.585	20.685	53.585	0.3701	1854
12	1855	Coreopsis	x	2	202	0	1	25	0	625	0	53.192	20.7	53.323	20.695	53.323	0.11938	1855
13	1856	Coreopsis	x	2	202	0	1	30	0	900	0	53.117	20.7	53.234	20.683	53.234	0.10004	1856
14	1920	Coreopsis	x	2	202	1	1	-30	0	900	0	54.16363636	21.03838384	54.21414141	21	54.21414141	0.093353535	1920
15	1921	Coreopsis	x	2	202	1	1	-25	0	625	0	54.31414141	21.0030303	54.42121212	20.97777778	54.51313131	0.162343434	1921
16	1922	Coreopsis	x	2	202	1	1	-20	0	400	0	54.239	21.009	54.484	20.976	54.578	0.30404	1922
17	1923	Coreopsis	x	2	202	1	1	-15	0	225	0	54.20606061	21	54.42525253	20.93939394	54.49494949	0.274707071	1923
18	1924	Coreopsis	x	2	202	1	1	-10	0	100	0	54.096	21	54.412	20.91	54.477	0.37072	1924
19	1925	Coreopsis	x	2	202	1	1	-5	0	25	0	54.042	21	54.57	20.901	54.669	0.5922	1925
20	1926	Coreopsis	x	2	202	1	1	0	0	0	0	54.185	21	54.895	20.9	54.995	0.79409	1926
21	1927	Coreopsis	x	2	202	1	1	5	0	25	0	54.4	21	55.068	20.9	55.168	0.76282	1927
22	1928	Coreopsis	x	2	202	1	1	10	0	100	0	54.545	20.999	55.006	20.9	55.106	0.55222	1928
23	1929	Coreopsis	x	2	202	1	1	15	0	225	0	54.719	20.98	55.043	20.899	55.143	0.41758	1929
24	1930	Coreopsis	x	2	202	1	1	20	0	400	0	54.77373737	20.96767677	54.93737374	20.9	55.03737374	0.250252525	1930
25	1931	Coreopsis	x	2	202	1	1	25	0	625	0	54.82020202	20.95454545	54.9020202	20.9	55.0020202	0.166030303	1931
26	1932	Coreopsis	x	2	202	1	1	30	0	900	0	54.77878788	20.94242424	54.86060606	20.9	54.96060606	0.163494949	1932
27	1996	Coreopsis	x	2	202	2	1	-30	0	900	0	55.392	20.879	55.238	20.822	55.338	-0.04872	1996
28	1997	Coreopsis	x	2	202	2	1	-25	0	625	0	55.329	20.829	55.318	20.798	55.418	0.09908	1997
29	1998	Coreopsis	x	2	202	2	1	-20	0	400	0	55.33535354	20.84343434	55.35252525	20.7969697	55.45252525	0.129323232	1998
30	1999	Coreopsis	x	2	202	2	1	-15	0	225	0	55.305	20.845	55.48	20.797	55.58	0.2948	1999
31	2000	Coreopsis	x	2	202	2	1	-10	0	100	0	55.342	20.845	55.552	20.79	55.652	0.33412	2000
32	2001	Coreopsis	x	2	202	2	1	-5	0	25	0	55.372	20.849	55.88	20.796	56.019	0.65219	2001
33	2002	Coreopsis	x	2	202	2	1	0	0	0	0	55.43939394	20.82727273	55.86969697	20.78686869	56.0010101	0.57379798	2002
34	2003	Coreopsis	x	2	202	2	1	5	0	25	0	55.52323232	20.85151515	56.08181818	20.76464646	56.26363636	0.715313131	2003
35	2004	Coreopsis	x	2	202	2	1	10	0	100	0	55.54242424	20.84040404	55.92828283	20.78888889	56.06262626	0.53289899	2004
36	2005	Coreopsis	x	2	202	2	1	15	0	225	0	55.62525253	20.84747475	55.86363636	20.7959596	55.99292929	0.381494949	2005
37	2006	Coreopsis	x	2	202	2	1	20	0	400	0	55.654	20.862	55.703	20.8	55.803	0.18218	2006
38	2007	Coreopsis	x	2	202	2	1	25	0	625	0	55.721	20.828	55.732	20.798	55.832	0.14592	2007
39	2008	Coreopsis	x	2	202	2	1	30	0	900	0	55.805	20.805	55.808	20.8	55.908	0.14248	2008
40	2072	Coreopsis	x	2	202	3	1	-30	0	900	0	51.2040404	20.8	51.37070707	20.78989899	51.27070707	0.035909091	2072
41	2073	Coreopsis	x	2	202	3	1	-25	0	625	0	51.173	20.8	51.431	20.704	51.331	0.13086	2073
42	2074	Coreopsis	x	2	202	3	1	-20	0	400	0	51.144	20.796	51.509	20.701	51.409	0.24254	2074
43	2075	Coreopsis	x	2	202	3	1	-15	0	225	0	51.092	20.788	51.576	20.7	51.476	0.36556	2075
44	2076	Coreopsis	x	2	202	3	1	-10	0	100	0	51.01414141	20.8	51.71919192	20.7	51.61919192	0.595515152	2076
45	2077	Coreopsis	x	2	202	3	1	-5	0	25	0	51.0020202	20.7979798	52.11010101	20.7	52.01010101	1.022393939	2077
46	2078	Coreopsis	x	2	202	3	1	0	0	0	0	50.9979798	20.7979798	52.2959596	20.7	52.21414141	1.22379798	2078
47	2079	Coreopsis	x	2	202	3	1	5	0	25	0	51	20.8	52.335	20.7	52.235	1.2631	2079
48	2080	Coreopsis	x	2	202	3	1	10	0	100	0	51	20.8	51.915	20.7	51.815	0.8176	2080
49	2081	Coreopsis	x	2	202	3	1	15	0	225	0	50.966	20.798	51.635	20.703	51.535	0.55424	2081
50	2082	Coreopsis	x	2	202	3	1	20	0	400	0	50.99	20.791	51.397	20.7	51.297	0.27782	2082
51	2083	Coreopsis	x	2	202	3	1	25	0	625	0	50.98787879	20.78787879	51.35353535	20.7040404	51.25353535	0.233868687	2083
52	2084	Coreopsis	x	2	202	3	1	30	0	900	0	50.991	20.791	51.293	20.704	51.193	0.16658	2084
53	2148	Coreopsis	x	6	206	0	1	-30	0	900	0	47.90606061	21.15656566	48.17171717	21.1040404	47.97171717	0.048808081	2148
54	2149	Coreopsis	x	6	206	0	1	-25	0	625	0	47.66969697	21.11616162	48.1020202	21.0989899	47.9020202	0.213383838	2149
55	2150	Coreopsis	x	6	206	0	1	-20	0	400	0	47.537	21.116	48.079	21.069	47.879	0.32237	2150
56	2151	Coreopsis	x	6	206	0	1	-15	0	225	0	47.41717172	21.1010101	48.05454545	21.00909091	47.85454545	0.417010101	2151
57	2152	Coreopsis	x	6	206	0	1	-10	0	100	0	47.34	21.1	48.008	21	47.808	0.44624	2152
58	2153	Coreopsis	x	6	206	0	1	-5	0	25	0	47.299	21.1	48.485	21.001	48.285	0.97855	2153
59	2154	Coreopsis	x	6	206	0	1	0	0	0	0	47.296	21.1	48.407	21.001	48.207	0.90121	2154
60	2155	Coreopsis	x	6	206	0	1	5	0	25	0	47.305	21.1	48.408	21	48.208	0.89324	2155
61	2156	Coreopsis	x	6	206	0	1	10	0	100	0	47.479	21.1	48.362	21	48.162	0.67186	2156
62	2157	Coreopsis	x	6	206	0	1	15	0	225	0	47.494	21.1	48.245	21	48.045	0.53635	2157
63	2158	Coreopsis	x	6	206	0	1	20	0	400	0	47.31313131	21.1	47.92323232	21	47.72323232	0.38579798	2158
64	2159	Coreopsis	x	6	206	0	1	25	0	625	0	47.16666667	21.1	47.69191919	21	47.49191919	0.294010101	2159
65	2160	Coreopsis	x	6	206	0	1	30	0	900	0	47.13838384	21.0979798	47.55454545	21	47.35454545	0.18079798	2160
66	2224	Coreopsis	x	6	206	1	1	-30	0	900	0	47.862	21.401	48.242	21.4	48.042	0.16526	2224
67	2225	Coreopsis	x	6	206	1	1	-25	0	625	0	48.06	21.498	48.469	21.4	48.269	0.20107	2225
68	2226	Coreopsis	x	6	206	1	1	-20	0	400	0	48.1	21.5	48.603	21.4	48.403	0.29909	2226
69	2227	Coreopsis	x	6	206	1	1	-15	0	225	0	48.10909091	21.4989899	48.7	21.4	48.5	0.389909091	2227
70	2228	Coreopsis	x	6	206	1	1	-10	0	100	0	48.204	21.478	49.028	21.399	48.828	0.63284	2228
71	2229	Coreopsis	x	6	206	1	1	-5	0	25	0	48.19292929	21.43535354	49.10505051	21.37676768	48.90505051	0.723272727	2229
72	2230	Coreopsis	x	6	206	1	1	0	0	0	0	48.10918367	21.40612245	49.22142857	21.30204082	49.02142857	0.926887755	2230
73	2231	Coreopsis	x	6	206	1	1	5	0	25	0	47.98282828	21.4	49.00505051	21.3	48.80505051	0.830373737	2231
74	2232	Coreopsis	x	6	206	1	1	10	0	100	0	47.81515152	21.4	48.83838384	21.3	48.63838384	0.826383838	2232
75	2233	Coreopsis	x	6	206	1	1	15	0	225	0	47.639	21.383	48.445	21.3	48.245	0.59735	2233
76	2234	Coreopsis	x	6	206	1	1	20	0	400	0	47.353	21.335	47.985	21.291	47.785	0.40955	2234
77	2235	Coreopsis	x	6	206	1	1	25	0	625	0	47.098	21.316	47.637	21.28	47.437	0.30611	2235
78	2236	Coreopsis	x	6	206	1	1	30	0	900	0	46.973	21.311	47.423	21.286	47.223	0.21069	2236
79	2300	Coreopsis	x	6	206	2	1	-30	0	900	0	53.437	21.1	53.633	21.072	53.535	0.14299	2300
80	2301	Coreopsis	x	6	206	2	1	-25	0	625	0	53.612	21.1	53.815	21.004	53.806	0.15545	2301
81	2302	Coreopsis	x	6	206	2	1	-20	0	400	0	53.705	21.1	54.001	21.002	54.001	0.25468	2302
82	2303	Coreopsis	x	6	206	2	1	-15	0	225	0	53.807	21.1	54.293	21	54.293	0.45379	2303
83	2304	Coreopsis	x	6	206	2	1	-10	0	100	0	53.949	21.1	54.407	21	54.407	0.42921	2304
84	2305	Coreopsis	x	6	206	2	1	-5	0	25	0	53.994	21.1	54.555	21	54.555	0.53665	2305
85	2306	Coreopsis	x	6	206	2	1	0	0	0	0	54.11	21.1	54.849	20.998	54.849	0.72347	2306
86	2307	Coreopsis	x	6	206	2	1	5	0	25	0	54.1969697	21.1	54.97979798	21	54.97979798	0.771222222	2307
87	2308	Coreopsis	x	6	206	2	1	10	0	100	0	54.2979798	21.0979798	54.86565657	21	54.86565657	0.552646465	2308
88	2309	Coreopsis	x	6	206	2	1	15	0	225	0	54.33131313	21.1	54.7969697	21	54.7969697	0.448565657	2309
89	2310	Coreopsis	x	6	206	2	1	20	0	400	0	54.34444444	21.1	54.60606061	21	54.60606061	0.23879798	2310
90	2311	Coreopsis	x	6	206	2	1	25	0	625	0	54.4	21.1	54.472	21.001	54.472	0.04516	2311
91	2312	Coreopsis	x	6	206	2	1	30	0	900	0	54.4	21.1	54.51	21.004	54.51	0.0843	2312
92	2376	Coreopsis	x	6	206	3	1	-30	0	900	0	54.35858586	21.0020202	54.42121212	20.99292929	54.42121212	0.034262626	2376
93	2377	Coreopsis	x	6	206	3	1	-25	0	625	0	54.4	21	54.46060606	20.91818182	54.46060606	0.033424242	2377
94	2378	Coreopsis	x	6	206	3	1	-20	0	400	0	54.39191919	21	54.61313131	20.9020202	54.61313131	0.198606061	2378
95	2379	Coreopsis	x	6	206	3	1	-15	0	225	0	54.3979798	21	54.65151515	20.9	54.65151515	0.232080808	2379
96	2380	Coreopsis	x	6	206	3	1	-10	0	100	0	54.398	20.995	54.639	20.9	54.639	0.21917	2380
97	2381	Coreopsis	x	6	206	3	1	-5	0	25	0	54.39292929	20.99292929	54.87676768	20.8979798	54.87676768	0.469141414	2381
98	2382	Coreopsis	x	6	206	3	1	0	0	0	0	54.395	20.994	55.048	20.9	55.048	0.64344	2382
99	2383	Coreopsis	x	6	206	3	1	5	0	25	0	54.357	21	54.952	20.9	54.952	0.58256	2383
100	2384	Coreopsis	x	6	206	3	1	10	0	100	0	54.35	20.998	54.835	20.9	54.835	0.46905	2384
101	2385	Coreopsis	x	6	206	3	1	15	0	225	0	54.314	21	54.774	20.9	54.774	0.44222	2385
102	2386	Coreopsis	x	6	206	3	1	20	0	400	0	54.3	21	54.579	20.9	54.579	0.25537	2386
103	2387	Coreopsis	x	6	206	3	1	25	0	625	0	54.3	21	54.426	20.902	54.426	0.09778	2387
104	2388	Coreopsis	x	6	206	3	1	30	0	900	0	54.30909091	20.99292929	54.33030303	20.9030303	54.33030303	-0.009878788	2388
105	2452	Coreopsis	x	10	210	0	1	-30	0	900	0	53.77272727	21.60505051	53.69191919	21.6	53.70606061	-0.059161616	2452
106	2453	Coreopsis	x	10	210	0	1	-25	0	625	0	53.602	21.608	53.672	21.6	53.672	0.0888	2453
107	2454	Coreopsis	x	10	210	0	1	-20	0	400	0	53.484	21.613	53.745	21.6	53.777	0.29057	2454
108	2455	Coreopsis	x	10	210	0	1	-15	0	225	0	53.428	21.603	53.774	21.569	53.811	0.37974	2455
109	2456	Coreopsis	x	10	210	0	1	-10	0	100	0	53.519	21.6	54.037	21.504	54.12	0.59011	2456
110	2457	Coreopsis	x	10	210	0	1	-5	0	25	0	53.586	21.6	54.336	21.5	54.45	0.86551	2457
111	2458	Coreopsis	x	10	210	0	1	0	0	0	0	53.735	21.599	54.626	21.498	54.802	1.04857	2458
112	2459	Coreopsis	x	10	210	0	1	5	0	25	0	53.921	21.599	54.669	21.477	54.851	0.91181	2459
113	2460	Coreopsis	x	10	210	0	1	10	0	100	0	54.05	21.564	54.523	21.428	54.665	0.61567	2460
114	2461	Coreopsis	x	10	210	0	1	15	0	225	0	54.14141414	21.50808081	54.46969697	21.4010101	54.59494949	0.46330303	2461
115	2462	Coreopsis	x	10	210	0	1	20	0	400	0	54.19191919	21.5	54.25757576	21.4	54.35757576	0.16979798	2462
116	2463	Coreopsis	x	10	210	0	1	25	0	625	0	54.10909091	21.5	54.1010101	21.4	54.2010101	0.073080808	2463
117	2464	Coreopsis	x	10	210	0	1	30	0	900	0	54.096	21.485	54.059	21.4	54.159	0.03826	2464
118	2509	Coreopsis	x	10	210	1	1	-30	0	900	0	56.341	21.308	56.168	21.299	56.568	0.20866	2509
119	2510	Coreopsis	x	10	210	1	1	-25	0	625	0	56.488	21.3	56.377	21.239	56.777	0.30084	2510
120	2511	Coreopsis	x	10	210	1	1	-20	0	400	0	56.591	21.302	56.503	21.206	56.906	0.34243	2511
121	2512	Coreopsis	x	10	210	1	1	-15	0	225	0	56.663	21.307	56.683	21.201	57.142	0.47686	2512
122	2513	Coreopsis	x	10	210	1	1	-10	0	100	0	56.681	21.31	56.894	21.204	57.395	0.70044	2513
123	2514	Coreopsis	x	10	210	1	1	-5	0	25	0	56.71313131	21.31010101	57.04949495	21.2	57.55555556	0.846282828	2514
124	2515	Coreopsis	x	10	210	1	1	0	0	0	0	56.76262626	21.3040404	57.15454545	21.2030303	57.67070707	0.917080808	2515
125	2516	Coreopsis	x	10	210	1	1	5	0	25	0	56.88181818	21.3	57.15454545	21.2	57.66868687	0.797818182	2516
126	2517	Coreopsis	x	10	210	1	1	10	0	100	0	56.83131313	21.3	57.05555556	21.2020202	57.55555556	0.735040404	2517
127	2518	Coreopsis	x	10	210	1	1	15	0	225	0	56.749	21.304	56.775	21.202	57.275	0.49613	2518
128	2519	Coreopsis	x	10	210	1	1	20	0	400	0	56.766	21.3	56.676	21.204	57.142	0.36574	2519
129	2520	Coreopsis	x	10	210	1	1	25	0	625	0	56.74141414	21.3	56.60606061	21.2020202	57.03030303	0.310313131	2520
130	2521	Coreopsis	x	10	210	1	1	30	0	900	0	56.797	21.3	56.505	21.2	56.905	0.13875	2521
131	2566	Coreopsis	x	10	210	2	1	-30	0	900	0	60.56	21.233	59.788	21.2	60.688	0.13599	2566
132	2567	Coreopsis	x	10	210	2	1	-25	0	625	0	60.667	21.237	59.997	21.2	60.907	0.26845	2567
133	2568	Coreopsis	x	10	210	2	1	-20	0	400	0	60.779	21.227	60.121	21.2	61.107	0.29822	2568
134	2569	Coreopsis	x	10	210	2	1	-15	0	225	0	60.816	21.234	60.314	21.195	61.314	0.48222	2569
135	2570	Coreopsis	x	10	210	2	1	-10	0	100	0	60.913	21.219	60.485	21.18	61.485	0.5811	2570
136	2571	Coreopsis	x	10	210	2	1	-5	0	25	0	60.99090909	21.21111111	60.78686869	21.16363636	61.84848485	0.849232323	2571
137	2572	Coreopsis	x	10	210	2	1	0	0	0	0	61.04747475	21.21010101	60.75959596	21.1010101	61.81111111	0.761444444	2572
138	2573	Coreopsis	x	10	210	2	1	5	0	25	0	61.09191919	21.2030303	60.75959596	21.10808081	61.81414141	0.717050505	2573
139	2574	Coreopsis	x	10	210	2	1	10	0	100	0	61.0979798	21.2030303	60.67777778	21.13333333	61.6969697	0.617272727	2574
140	2575	Coreopsis	x	10	210	2	1	15	0	225	0	61.127	21.208	60.619	21.162	61.639	0.52075	2575
141	2576	Coreopsis	x	10	210	2	1	20	0	400	0	61.159	21.205	60.479	21.163	61.479	0.32817	2576
142	2577	Coreopsis	x	10	210	2	1	25	0	625	0	61.299	21.2	60.478	21.184	61.478	0.18693	2577
143	2578	Coreopsis	x	10	210	2	1	30	0	900	0	61.355	21.201	60.484	21.199	61.484	0.13776	2578
144	2623	Coreopsis	x	10	210	3	1	-30	0	900	0	63.778	21.2	62.406	21.167	63.706	-0.08327	2623
145	2624	Coreopsis	x	10	210	3	1	-25	0	625	0	63.714	21.199	62.425	21.112	63.725	0.00236	2624
146	2625	Coreopsis	x	10	210	3	1	-20	0	400	0	63.701	21.2	62.528	21.101	63.828	0.13333	2625
147	2626	Coreopsis	x	10	210	3	1	-15	0	225	0	63.71313131	21.18585859	62.62828283	21.1	63.92828283	0.235949495	2626
148	2627	Coreopsis	x	10	210	3	1	-10	0	100	0	63.68383838	21.17474747	62.74343434	21.1	64.06161616	0.397161616	2627
149	2628	Coreopsis	x	10	210	3	1	-5	0	25	0	63.68888889	21.17474747	63.02626263	21.0979798	64.41111111	0.716090909	2628
150	2629	Coreopsis	x	10	210	3	1	0	0	0	0	63.679	21.186	63.138	21.099	64.536	0.85388	2629
151	2630	Coreopsis	x	10	210	3	1	5	0	25	0	63.552	21.177	63.043	21.098	64.431	0.87207	2630
152	2631	Coreopsis	x	10	210	3	1	10	0	100	0	63.475	21.185	62.745	21.09	64.062	0.60787	2631
153	2632	Coreopsis	x	10	210	3	1	15	0	225	0	63.458	21.176	62.45	21.1	63.75	0.28702	2632
154	2633	Coreopsis	x	10	210	3	1	20	0	400	0	63.458	21.173	62.288	21.1	63.588	0.10143	2633
155	2634	Coreopsis	x	10	210	3	1	25	0	625	0	63.412	21.142	62.121	21.1	63.343	-0.04384	2634
156	2635	Coreopsis	x	10	210	3	1	30	0	900	0	63.429	21.144	62.065	21.1	63.265	-0.1249	2635
157	2699	Coreopsis	x	13	213	0	2	-30	0	900	0	61.932	21.129	60.921	21.101	61.931	0.02167	2699
158	2700	Coreopsis	x	13	213	0	2	-25	0	625	0	61.785	21.108	60.997	21.098	62.018	0.25343	2700
159	2701	Coreopsis	x	13	213	0	2	-20	0	400	0	61.755	21.117	61.113	21.096	62.184	0.41283	2701
160	2702	Coreopsis	x	13	213	0	2	-15	0	225	0	61.68	21.128	61.384	21.091	62.483	0.79039	2702
161	2703	Coreopsis	x	13	213	0	2	-10	0	100	0	61.707	21.119	61.404	21.072	62.502	0.78554	2703
162	2704	Coreopsis	x	13	213	0	2	-5	0	25	0	61.75151515	21.14848485	61.58787879	21.08282828	62.69393939	0.946131313	2704
163	2705	Coreopsis	x	13	213	0	2	0	0	0	0	61.9122449	21.14591837	61.81326531	21.08163265	62.95306122	1.036816327	2705
164	2706	Coreopsis	x	13	213	0	2	5	0	25	0	61.95454545	21.13939394	61.88080808	21.09393939	63.01414141	1.069808081	2706
165	2707	Coreopsis	x	13	213	0	2	10	0	100	0	61.88585859	21.13535354	61.51515152	21.0959596	62.61515152	0.730757576	2707
166	2708	Coreopsis	x	13	213	0	2	15	0	225	0	61.829	21.141	61.381	21.1	62.481	0.63812	2708
167	2709	Coreopsis	x	13	213	0	2	20	0	400	0	61.77	21.157	60.98	21.1	61.994	0.24946	2709
168	2710	Coreopsis	x	13	213	0	2	25	0	625	0	61.71	21.187	60.879	21.101	61.88	0.1968	2710
169	2711	Coreopsis	x	13	213	0	2	30	0	900	0	61.63	21.186	60.648	21.1	61.648	0.01928	2711
170	2775	Coreopsis	x	13	213	1	2	-30	0	900	0	59.97	21.322	59.408	21.304	60.301	0.29581	2775
171	2776	Coreopsis	x	13	213	1	2	-25	0	625	0	60.023	21.33	59.579	21.3	60.479	0.43345	2776
172	2777	Coreopsis	x	13	213	1	2	-20	0	400	0	60.075	21.322	59.698	21.3	60.598	0.51414	2777
173	2778	Coreopsis	x	13	213	1	2	-15	0	225	0	60.205	21.322	59.846	21.3	60.746	0.54948	2778
174	2779	Coreopsis	x	13	213	1	2	-10	0	100	0	60.307	21.362	60.238	21.3	61.189	0.88459	2779
175	2780	Coreopsis	x	13	213	1	2	-5	0	25	0	60.413	21.338	60.35	21.287	61.319	0.90362	2780
176	2781	Coreopsis	x	13	213	1	2	0	0	0	0	60.6020202	21.32424242	60.86161616	21.28080808	61.88383838	1.285414141	2781
177	2782	Coreopsis	x	13	213	1	2	5	0	25	0	60.78080808	21.32424242	60.82727273	21.28787879	61.83030303	1.068272727	2782
178	2783	Coreopsis	x	13	213	1	2	10	0	100	0	60.88383838	21.31818182	60.68080808	21.2969697	61.68080808	0.802060606	2783
179	2784	Coreopsis	x	13	213	1	2	15	0	225	0	61.00707071	21.32525253	60.51010101	21.2969697	61.51010101	0.488222222	2784
180	2785	Coreopsis	x	13	213	1	2	20	0	400	0	61.11818182	21.32222222	60.44949495	21.3	61.44949495	0.309252525	2785
181	2786	Coreopsis	x	13	213	1	2	25	0	625	0	61.25959596	21.33333333	60.47878788	21.3	61.47878788	0.200646465	2786
182	2787	Coreopsis	x	13	213	1	2	30	0	900	0	61.478	21.312	60.611	21.3	61.611	0.13019	2787
183	2851	Coreopsis	x	13	213	2	2	-30	0	900	0	64.936	21.24	63.631	21.2	64.971	0.04132	2851
184	2852	Coreopsis	x	13	213	2	2	-25	0	625	0	64.952	21.254	63.829	21.2	65.229	0.24613	2852
185	2853	Coreopsis	x	13	213	2	2	-20	0	400	0	64.947	21.237	63.837	21.2	65.237	0.26011	2853
186	2854	Coreopsis	x	13	213	2	2	-15	0	225	0	64.998	21.219	64.044	21.191	65.444	0.43978	2854
187	2855	Coreopsis	x	13	213	2	2	-10	0	100	0	65.013	21.21	64.352	21.197	65.771	0.76848	2855
188	2856	Coreopsis	x	13	213	2	2	-5	0	25	0	65.101	21.22	64.812	21.18	66.31	1.19368	2856
189	2857	Coreopsis	x	13	213	2	2	0	0	0	0	65.055	21.217	64.567	21.144	66.028	0.96633	2857
190	2858	Coreopsis	x	13	213	2	2	5	0	25	0	65.103	21.219	64.655	21.119	66.141	1.01651	2858
191	2859	Coreopsis	x	13	213	2	2	10	0	100	0	65.12929293	21.2010101	64.43333333	21.17070707	65.86060606	0.742888889	2859
192	2860	Coreopsis	x	13	213	2	2	15	0	225	0	65.15858586	21.20606061	64.26363636	21.16060606	65.66565657	0.524161616	2860
193	2861	Coreopsis	x	13	213	2	2	20	0	400	0	65.17171717	21.2030303	64.15252525	21.17979798	65.55252525	0.387131313	2861
194	2862	Coreopsis	x	13	213	2	2	25	0	625	0	65.2040404	21.2	64.04545455	21.18888889	65.44545455	0.235414141	2862
195	2863	Coreopsis	x	13	213	2	2	30	0	900	0	65.18989899	21.2	63.92222222	21.2	65.32222222	0.112050505	2863
196	2927	Coreopsis	x	13	213	3	2	-30	0	900	0	66.74040404	21.13535354	65.21515152	21.10606061	66.71515152	0.004222222	2927
197	2928	Coreopsis	x	13	213	3	2	-25	0	625	0	66.73131313	21.11919192	65.36363636	21.1	66.9040404	0.178737374	2928
198	2929	Coreopsis	x	13	213	3	2	-20	0	400	0	66.73131313	21.11818182	65.60909091	21.0959596	67.20909091	0.452474747	2929
199	2930	Coreopsis	x	13	213	3	2	-15	0	225	0	66.735	21.116	65.655	21.096	67.255	0.50005	2930
200	2931	Coreopsis	x	13	213	3	2	-10	0	100	0	66.736	21.126	65.9	21.091	67.504	0.77268	2931
201	2932	Coreopsis	x	13	213	3	2	-5	0	25	0	66.755	21.124	66.086	21.079	67.715	0.96102	2932
202	2933	Coreopsis	x	13	213	3	2	0	0	0	0	66.797	21.108	66.167	21.035	67.805	1.00949	2933
203	2934	Coreopsis	x	13	213	3	2	5	0	25	0	66.802	21.105	66.223	21.058	67.865	1.06686	2934
204	2935	Coreopsis	x	13	213	3	2	10	0	100	0	66.752	21.125	65.964	21.083	67.567	0.82804	2935
205	2936	Coreopsis	x	13	213	3	2	15	0	225	0	66.723	21.117	65.557	21.098	67.156	0.40285	2936
206	2937	Coreopsis	x	13	213	3	2	20	0	400	0	66.705	21.104	65.467	21.093	67.062	0.32034	2937
207	2938	Coreopsis	x	13	213	3	2	25	0	625	0	66.7	21.1	65.358	21.097	66.91	0.2039	2938
208	2939	Coreopsis	x	13	213	3	2	30	0	900	0	66.6979798	21.1	65.27878788	21.0979798	66.77878788	0.117474747	2939
209	2965	Coreopsis	x	17	217	0	0	-30	0	900	0	65.57676768	21.79292929	63.98585859	21.77373737	65.46969697	-0.139757576	2965
210	2966	Coreopsis	x	17	217	0	0	-25	0	625	0	65.51212121	21.7010101	64.08989899	21.69090909	65.58888889	0.042727273	2966
211	2967	Coreopsis	x	17	217	0	0	-20	0	400	0	65.361	21.675	64.046	21.604	65.516	0.14417	2967
212	2968	Coreopsis	x	17	217	0	0	-15	0	225	0	65.11	21.613	64.103	21.6	65.594	0.4598	2968
213	2969	Coreopsis	x	17	217	0	0	-10	0	100	0	64.80808081	21.60909091	64.03333333	21.5959596	65.5	0.682717172	2969
214	2970	Coreopsis	x	17	217	0	0	-5	0	25	0	64.46	21.609	64.043	21.584	65.506	1.04172	2970
215	2971	Coreopsis	x	17	217	0	0	0	0	0	0	64.103	21.609	64.022	21.589	65.49	1.37489	2971
216	2972	Coreopsis	x	17	217	0	0	5	0	25	0	63.814	21.617	63.458	21.596	64.853	1.02459	2972
217	2973	Coreopsis	x	17	217	0	0	10	0	100	0	63.518	21.608	62.834	21.593	64.134	0.61325	2973
218	2974	Coreopsis	x	17	217	0	0	15	0	225	0	63.338	21.606	62.469	21.594	63.718	0.37956	2974
219	2975	Coreopsis	x	17	217	0	0	20	0	400	0	63.107	21.647	62.116	21.6	63.316	0.21031	2975
220	2976	Coreopsis	x	17	217	0	0	25	0	625	0	63.00707071	21.61515152	61.91616162	21.6010101	63.11616162	0.084040404	2976
221	2977	Coreopsis	x	17	217	0	0	30	0	900	0	63.00505051	21.61414141	61.78888889	21.6	62.97777778	-0.058606061	2977
222	3041	Coreopsis	x	17	217	1	0	-30	0	900	0	66.41530612	21.33673469	64.88265306	21.30408163	66.48265306	0.038091837	3041
223	3042	Coreopsis	x	17	217	1	0	-25	0	625	0	66.52525253	21.31616162	65.10909091	21.3	66.70909091	0.184777778	3042
224	3043	Coreopsis	x	17	217	1	0	-20	0	400	0	66.7030303	21.32121212	65.31616162	21.2969697	66.91818182	0.241484848	3043
225	3044	Coreopsis	x	17	217	1	0	-15	0	225	0	66.85555556	21.31616162	65.56666667	21.2989899	67.25858586	0.373414141	3044
226	3045	Coreopsis	x	17	217	1	0	-10	0	100	0	66.946	21.332	65.693	21.297	67.393	0.42612	3045
227	3046	Coreopsis	x	17	217	1	0	-5	0	25	0	67.063	21.316	66.07	21.298	67.781	0.73633	3046
228	3047	Coreopsis	x	17	217	1	0	0	0	0	0	67.207	21.315	66.282	21.286	68.048	0.83252	3047
229	3048	Coreopsis	x	17	217	1	0	5	0	25	0	67.365	21.31	66.334	21.286	68.106	0.73358	3048
230	3049	Coreopsis	x	17	217	1	0	10	0	100	0	67.451	21.31	66.222	21.294	67.949	0.5207	3049
231	3050	Coreopsis	x	17	217	1	0	15	0	225	0	67.579	21.315	66.164	21.296	67.869	0.32692	3050
232	3051	Coreopsis	x	17	217	1	0	20	0	400	0	67.607	21.316	66.167	21.298	67.894	0.30228	3051
233	3052	Coreopsis	x	17	217	1	0	25	0	625	0	67.712	21.315	66.141	21.3	67.841	0.16774	3052
234	3053	Coreopsis	x	17	217	1	0	30	0	900	0	67.767	21.308	66.153	21.3	67.853	0.12642	3053
235	3117	Coreopsis	x	17	217	2	0	-30	0	900	0	64.018	21.2	62.794	21.187	64.094	0.068	3117
236	3118	Coreopsis	x	17	217	2	0	-25	0	625	0	64.101	21.2	62.889	21.152	64.189	0.0926	3118
237	3119	Coreopsis	x	17	217	2	0	-20	0	400	0	64.205	21.2	63.031	21.131	64.331	0.14941	3119
238	3120	Coreopsis	x	17	217	2	0	-15	0	225	0	64.34040404	21.2	63.20505051	21.1040404	64.52121212	0.211292929	3120
239	3121	Coreopsis	x	17	217	2	0	-10	0	100	0	64.49591837	21.2	63.49693878	21.10408163	64.89693878	0.386877551	3121
240	3122	Coreopsis	x	17	217	2	0	-5	0	25	0	64.64848485	21.2	63.77878788	21.1010101	65.1969697	0.553828283	3122
241	3123	Coreopsis	x	17	217	2	0	0	0	0	0	64.84848485	21.2	64.17575758	21.1	65.67575758	0.803787879	3123
242	3124	Coreopsis	x	17	217	2	0	5	0	25	0	64.95353535	21.2	64.01515152	21.10606061	65.47979798	0.516717172	3124
243	3125	Coreopsis	x	17	217	2	0	10	0	100	0	65.207	21.2	64.117	21.107	65.616	0.37852	3125
244	3126	Coreopsis	x	17	217	2	0	15	0	225	0	65.378	21.2	64.181	21.13	65.681	0.28017	3126
245	3127	Coreopsis	x	17	217	2	0	20	0	400	0	65.581	21.2	64.338	21.161	65.838	0.25514	3127
246	3128	Coreopsis	x	17	217	2	0	25	0	625	0	65.807	21.2	64.48	21.156	65.98	0.19	3128
247	3129	Coreopsis	x	17	217	2	0	30	0	900	0	66.051	21.2	64.641	21.193	66.141	0.12833	3129
248	3193	Coreopsis	x	17	217	3	0	-30	0	900	0	71.171	21.298	69.03	21.2	71.13	-0.0168	3193
249	3194	Coreopsis	x	17	217	3	0	-25	0	625	0	70.839	21.299	68.762	21.2	70.862	0.01162	3194
250	3195	Coreopsis	x	17	217	3	0	-20	0	400	0	70.617	21.262	68.607	21.201	70.705	0.0579	3195
251	3196	Coreopsis	x	17	217	3	0	-15	0	225	0	70.311	21.276	68.466	21.2	70.52	0.20412	3196
252	3197	Coreopsis	x	17	217	3	0	-10	0	100	0	69.999	21.234	68.29	21.2	70.29	0.31653	3197
253	3198	Coreopsis	x	17	217	3	0	-5	0	25	0	69.739	21.237	68.208	21.195	70.223	0.48377	3198
254	3199	Coreopsis	x	17	217	3	0	0	0	0	0	69.503	21.233	68.181	21.195	70.181	0.68915	3199
255	3200	Coreopsis	x	17	217	3	0	5	0	25	0	69.3010101	21.2040404	67.88989899	21.17979798	69.86161616	0.561212121	3200
256	3201	Coreopsis	x	17	217	3	0	10	0	100	0	69.11717172	21.2	67.41212121	21.17070707	69.31313131	0.203323232	3201
257	3202	Coreopsis	x	17	217	3	0	15	0	225	0	68.86161616	21.20808081	67.24444444	21.18484848	69.14444444	0.268656566	3202
258	3203	Coreopsis	x	17	217	3	0	20	0	400	0	68.72121212	21.2040404	66.97373737	21.1979798	68.83838384	0.102252525	3203
259	3204	Coreopsis	x	17	217	3	0	25	0	625	0	68.542	21.2	66.759	21.197	68.562	0.03829	3204
260	3205	Coreopsis	x	17	217	3	0	30	0	900	0	68.399	21.2	66.576	21.197	68.376	-0.02613	3205
261	4713	Coreopsis	x	0	400	0	0	-30	0	900	0	57.075	21.478	56.066	21.4	56.966	-0.14114	4713
262	4714	Coreopsis	x	0	400	0	0	-25	0	625	0	57.198	21.4	56.359	21.3	57.259	0.03892	4714
263	4715	Coreopsis	x	0	400	0	0	-20	0	400	0	57.258	21.4	56.415	21.239	57.315	0.03662	4715
264	4716	Coreopsis	x	0	400	0	0	-15	0	225	0	57.356	21.376	56.677	21.2	57.577	0.20992	4716
265	4717	Coreopsis	x	0	400	0	0	-10	0	100	0	57.437	21.308	56.739	21.2	57.639	0.19313	4717
266	4718	Coreopsis	x	0	400	0	0	-5	0	25	0	57.51313131	21.3	56.86363636	21.2	57.76363636	0.245888889	4718
267	4719	Coreopsis	x	0	400	0	0	0	0	0	0	57.56969697	21.3	57.03535354	21.1979798	57.93535354	0.366838384	4719
268	4720	Coreopsis	x	0	400	0	0	5	0	25	0	57.65454545	21.3	57.2030303	21.18989899	58.1030303	0.455353535	4720
269	4721	Coreopsis	x	0	400	0	0	10	0	100	0	57.7	21.3	57.08888889	21.18989899	57.98888889	0.29169697	4721
270	4722	Coreopsis	x	0	400	0	0	15	0	225	0	57.768	21.266	57.192	21.165	58.092	0.33039	4722
271	4723	Coreopsis	x	0	400	0	0	20	0	400	0	57.806	21.213	57.083	21.12	57.983	0.17969	4723
272	4724	Coreopsis	x	0	400	0	0	25	0	625	0	58.01	21.2	57.017	21.107	57.917	-0.09241	4724
273	4725	Coreopsis	x	0	400	0	0	30	0	900	0	58.099	21.2	56.988	21.103	57.888	-0.21136	4725
274	4789	Coreopsis	x	0	400	1	0	-30	0	900	0	55.299	21.099	54.736	21	55.536	0.25892	4789
275	4790	Coreopsis	x	0	400	1	0	-25	0	625	0	55.4	21.1	54.92	20.928	55.72	0.34849	4790
276	4791	Coreopsis	x	0	400	1	0	-20	0	400	0	55.399	21.1	54.96	20.918	55.76	0.3908	4791
277	4792	Coreopsis	x	0	400	1	0	-15	0	225	0	55.354	21.099	55.051	20.905	55.851	0.5296	4792
278	4793	Coreopsis	x	0	400	1	0	-10	0	100	0	55.361	21.099	55.054	20.906	55.854	0.52573	4793
279	4794	Coreopsis	x	0	400	1	0	-5	0	25	0	55.379	21.089	55.068	20.9	55.868	0.52217	4794
280	4795	Coreopsis	x	0	400	1	0	0	0	0	0	55.2989899	21.08989899	55.22323232	20.90505051	56.02323232	0.762828283	4795
281	4796	Coreopsis	x	0	400	1	0	5	0	25	0	55.17070707	21.08989899	55.21313131	20.90808081	56.01313131	0.880656566	4796
282	4797	Coreopsis	x	0	400	1	0	10	0	100	0	55.0959596	21.0979798	55.16363636	20.97272727	55.96363636	0.904131313	4797
283	4798	Coreopsis	x	0	400	1	0	15	0	225	0	55.096	21.098	54.985	20.981	55.785	0.71952	4798
284	4799	Coreopsis	x	0	400	1	0	20	0	400	0	55.113	21.099	54.945	20.999	55.745	0.66133	4799
285	4800	Coreopsis	x	0	400	1	0	25	0	625	0	55.239	21.095	54.911	21	55.711	0.50026	4800
286	4801	Coreopsis	x	0	400	1	0	30	0	900	0	55.35	21.096	54.931	21	55.731	0.40993	4801
287	4865	Coreopsis	x	0	400	2	0	-30	0	900	0	55.339	21.099	54.724	20.992	55.524	0.20665	4865
288	4866	Coreopsis	x	0	400	2	0	-25	0	625	0	55.261	21.062	54.796	20.903	55.596	0.35902	4866
289	4867	Coreopsis	x	0	400	2	0	-20	0	400	0	55.184	21.074	54.8	20.9	55.6	0.44004	4867
290	4868	Coreopsis	x	0	400	2	0	-15	0	225	0	55.167	21.073	54.863	20.9	55.663	0.52235	4868
291	4869	Coreopsis	x	0	400	2	0	-10	0	100	0	55.15	21.086	54.963	20.904	55.763	0.64271	4869
292	4870	Coreopsis	x	0	400	2	0	-5	0	25	0	55.1010101	21.1	55.04747475	20.9030303	55.84747475	0.779090909	4870
293	4871	Coreopsis	x	0	400	2	0	0	0	0	0	55.12929293	21.08888889	55.14141414	20.9030303	55.94141414	0.847818182	4871
294	4872	Coreopsis	x	0	400	2	0	5	0	25	0	55.14141414	21.04242424	55.11515152	20.9010101	55.91515152	0.808515152	4872
295	4873	Coreopsis	x	0	400	2	0	10	0	100	0	55.13838384	21.03838384	55.13838384	20.90707071	55.93838384	0.835636364	4873
296	4874	Coreopsis	x	0	400	2	0	15	0	225	0	55.145	21.045	55.08	20.92	55.88	0.76857	4874
297	4875	Coreopsis	x	0	400	2	0	20	0	400	0	55.185	21.043	54.991	20.956	55.791	0.63673	4875
298	4876	Coreopsis	x	0	400	2	0	25	0	625	0	55.135	21.036	54.918	20.994	55.718	0.61145	4876
299	4877	Coreopsis	x	0	400	2	0	30	0	900	0	55.142	21.043	54.75	20.998	55.55	0.43051	4877
300	4941	Coreopsis	x	0	400	3	0	-30	0	900	0	55.402	21.099	54.812	21	55.612	0.23478	4941
301	4942	Coreopsis	x	0	400	3	0	-25	0	625	0	55.42626263	21.0989899	54.96060606	20.94545455	55.76060606	0.364161616	4942
302	4943	Coreopsis	x	0	400	3	0	-20	0	400	0	55.3989899	21.0969697	55.05252525	20.9020202	55.85252525	0.486272727	4943
303	4944	Coreopsis	x	0	400	3	0	-15	0	225	0	55.3959596	21.0959596	55.04343434	20.9030303	55.84343434	0.47979798	4944
304	4945	Coreopsis	x	0	400	3	0	-10	0	100	0	55.31515152	21.1	55.02727273	20.90909091	55.82727273	0.543949495	4945
305	4946	Coreopsis	x	0	400	3	0	-5	0	25	0	55.11632653	21.1	54.96836735	20.90714286	55.76836735	0.68205102	4946
306	4947	Coreopsis	x	0	400	3	0	0	0	0	0	54.953	21.073	54.793	20.9	55.593	0.66405	4947
307	4948	Coreopsis	x	0	400	3	0	5	0	25	0	54.721	21.09	54.619	20.9	55.419	0.71593	4948
308	4949	Coreopsis	x	0	400	3	0	10	0	100	0	54.453	21.043	54.509	20.904	55.309	0.87005	4949
309	4950	Coreopsis	x	0	400	3	0	15	0	225	0	54.168	21.053	54.17	20.927	54.97	0.80425	4950
310	4951	Coreopsis	x	0	400	3	0	20	0	400	0	53.748	21.091	53.822	20.986	54.622	0.86456	4951
311	4952	Coreopsis	x	0	400	3	0	25	0	625	0	53.136	21.066	53.335	20.992	54.135	0.97265	4952
312	4953	Coreopsis	x	0	400	3	0	30	0	900	0	52.574	21.046	52.669	21	53.423	0.84559	4953
313	1857	Coreopsis	z	2	202	0	1	0	5	0	25	53.071	20.664	53.195	20.608	53.195	0.1047	1857
314	1858	Coreopsis	z	2	202	0	1	0	10	0	100	53.029	20.675	53.136	20.6	53.136	0.08416	1858
315	1859	Coreopsis	z	2	202	0	1	0	15	0	225	52.975	20.672	53.054	20.602	53.054	0.05124	1859
316	1860	Coreopsis	z	2	202	0	1	0	20	0	400	53.019	20.7	53.091	20.611	53.091	0.04646	1860
317	1861	Coreopsis	z	2	202	0	1	0	25	0	625	53.0959596	20.6989899	53.15252525	20.61616162	53.15252525	0.034717172	1861
318	1862	Coreopsis	z	2	202	0	1	0	30	0	900	53.18686869	20.7	53.22525253	20.62727273	53.22525253	0.02089899	1862
319	1933	Coreopsis	z	2	202	1	1	0	5	0	25	54.75151515	20.93131313	54.91919192	20.89494949	55.01919192	0.253161616	1933
320	1934	Coreopsis	z	2	202	1	1	0	10	0	100	54.72121212	20.93030303	54.78989899	20.88989899	54.88989899	0.146080808	1934
321	1935	Coreopsis	z	2	202	1	1	0	15	0	225	54.71111111	20.92121212	54.78787879	20.88888889	54.88787879	0.154040404	1935
322	1936	Coreopsis	z	2	202	1	1	0	20	0	400	54.70707071	20.90909091	54.74949495	20.88989899	54.84949495	0.117393939	1936
323	1937	Coreopsis	z	2	202	1	1	0	25	0	625	54.703	20.902	54.74	20.884	54.84	0.1114	1937
324	1938	Coreopsis	z	2	202	1	1	0	30	0	900	54.78585859	20.9040404	54.81919192	20.88585859	54.91919192	0.112484848	1938
325	2009	Coreopsis	z	2	202	2	1	0	5	0	25	55.88585859	20.80505051	55.94040404	20.7969697	56.08585859	0.202424242	2009
326	2010	Coreopsis	z	2	202	2	1	0	10	0	100	55.901	20.825	55.898	20.795	56.001	0.14191	2010
327	2011	Coreopsis	z	2	202	2	1	0	15	0	225	55.909	20.818	55.918	20.781	56.046	0.15536	2011
328	2012	Coreopsis	z	2	202	2	1	0	20	0	400	55.92	20.842	55.888	20.796	55.988	0.11228	2012
329	2013	Coreopsis	z	2	202	2	1	0	25	0	625	55.918	20.837	55.885	20.799	55.985	0.1111	2013
330	2014	Coreopsis	z	2	202	2	1	0	30	0	900	55.941	20.838	55.896	20.797	55.996	0.09976	2014
331	2085	Coreopsis	z	2	202	3	1	0	5	0	25	50.98	20.778	51.426	20.703	51.326	0.31856	2085
332	2086	Coreopsis	z	2	202	3	1	0	10	0	100	51.011	20.787	51.322	20.702	51.222	0.17732	2086
333	2087	Coreopsis	z	2	202	3	1	0	15	0	225	50.999	20.8	51.232	20.706	51.132	0.09392	2087
334	2088	Coreopsis	z	2	202	3	1	0	20	0	400	50.99292929	20.8	51.19191919	20.7030303	51.09191919	0.057505051	2088
335	2089	Coreopsis	z	2	202	3	1	0	25	0	625	50.956	20.799	51.164	20.7	51.064	0.06484	2089
336	2090	Coreopsis	z	2	202	3	1	0	30	0	900	50.969	20.792	51.156	20.702	51.056	0.04336	2090
337	2161	Coreopsis	z	6	206	0	1	0	5	0	25	47.06868687	21.03333333	47.55454545	21	47.35454545	0.250494949	2161
338	2162	Coreopsis	z	6	206	0	1	0	10	0	100	47.06868687	21.05858586	47.45757576	21	47.25757576	0.150616162	2162
339	2163	Coreopsis	z	6	206	0	1	0	15	0	225	47.1959596	21.08080808	47.54141414	21	47.34141414	0.10969697	2163
340	2164	Coreopsis	z	6	206	0	1	0	20	0	400	47.31818182	21.05656566	47.65555556	21	47.45555556	0.105040404	2164
341	2165	Coreopsis	z	6	206	0	1	0	25	0	625	47.453	21.044	47.837	21	47.637	0.15711	2165
342	2166	Coreopsis	z	6	206	0	1	0	30	0	900	47.582	21.036	47.924	21	47.724	0.11772	2166
343	2237	Coreopsis	z	6	206	1	1	0	5	0	25	46.897	21.3	47.355	21.222	47.155	0.21665	2237
344	2238	Coreopsis	z	6	206	1	1	0	10	0	100	46.994	21.3	47.341	21.2	47.141	0.10523	2238
345	2239	Coreopsis	z	6	206	1	1	0	15	0	225	47.092	21.3	47.488	21.2	47.288	0.15864	2239
346	2240	Coreopsis	z	6	206	1	1	0	20	0	400	47.239	21.3	47.614	21.2	47.414	0.14142	2240
347	2241	Coreopsis	z	6	206	1	1	0	25	0	625	47.344	21.3	47.705	21.2	47.505	0.13015	2241
348	2242	Coreopsis	z	6	206	1	1	0	30	0	900	47.5	21.3	47.855	21.2	47.655	0.12865	2242
349	2313	Coreopsis	z	6	206	2	1	0	5	0	25	54.39191919	21.1	54.64747475	21	54.64747475	0.233979798	2313
350	2314	Coreopsis	z	6	206	2	1	0	10	0	100	54.418	21.093	54.594	21	54.594	0.15282	2314
351	2315	Coreopsis	z	6	206	2	1	0	15	0	225	54.463	21.084	54.602	20.999	54.602	0.11606	2315
352	2316	Coreopsis	z	6	206	2	1	0	20	0	400	54.536	21.052	54.63	21	54.63	0.0719	2316
353	2317	Coreopsis	z	6	206	2	1	0	25	0	625	54.566	21.071	54.62	21	54.62	0.0316	2317
354	2318	Coreopsis	z	6	206	2	1	0	30	0	900	54.57	21.098	54.654	21	54.654	0.06262	2318
355	2389	Coreopsis	z	6	206	3	1	0	5	0	25	54.307	21	54.368	20.9	54.368	0.03104	2389
356	2390	Coreopsis	z	6	206	3	1	0	10	0	100	54.355	20.973	54.368	20.9	54.368	-0.01696	2390
357	2391	Coreopsis	z	6	206	3	1	0	15	0	225	54.33434343	20.97474747	54.30606061	20.9	54.30606061	-0.06010101	2391
358	2392	Coreopsis	z	6	206	3	1	0	20	0	400	54.33838384	20.96262626	54.33030303	20.9	54.33030303	-0.039171717	2392
359	2393	Coreopsis	z	6	206	3	1	0	25	0	625	54.23939394	21	54.22929293	20.9	54.22929293	-0.044222222	2393
360	2394	Coreopsis	z	6	206	3	1	0	30	0	900	54.2	21	54.2	20.9	54.2	-0.035	2394
361	2465	Coreopsis	z	10	210	0	1	0	5	0	25	54.00909091	21.43737374	54.13434343	21.4	54.23434343	0.21140404	2465
362	2466	Coreopsis	z	10	210	0	1	0	10	0	100	53.85757576	21.41616162	53.91010101	21.3979798	53.98585859	0.106282828	2466
363	2467	Coreopsis	z	10	210	0	1	0	15	0	225	53.62040816	21.40918367	53.68571429	21.39285714	53.6877551	0.086163265	2467
364	2468	Coreopsis	z	10	210	0	1	0	20	0	400	53.388	21.401	53.425	21.394	53.425	0.01993	2468
365	2469	Coreopsis	z	10	210	0	1	0	25	0	625	53.124	21.4	53.195	21.37	53.171	0.02049	2469
366	2470	Coreopsis	z	10	210	0	1	0	30	0	900	52.899	21.4	52.921	21.348	52.821	-0.06824	2470
367	2522	Coreopsis	z	10	210	1	1	0	5	0	25	56.795	21.3	56.656	21.201	57.119	0.31377	2522
368	2523	Coreopsis	z	10	210	1	1	0	10	0	100	56.803	21.3	56.608	21.2	57.016	0.25112	2523
369	2524	Coreopsis	z	10	210	1	1	0	15	0	225	56.808	21.299	56.587	21.2	56.995	0.22197	2524
370	2525	Coreopsis	z	10	210	1	1	0	20	0	400	56.809	21.3	56.597	21.2	56.997	0.23255	2525
371	2526	Coreopsis	z	10	210	1	1	0	25	0	625	56.913	21.3	56.677	21.202	57.153	0.21979	2526
372	2527	Coreopsis	z	10	210	1	1	0	30	0	900	57.069	21.269	56.803	21.2	57.303	0.20837	2527
373	2579	Coreopsis	z	10	210	2	1	0	5	0	25	61.439	21.201	60.735	21.184	61.78	0.3418	2579
374	2580	Coreopsis	z	10	210	2	1	0	10	0	100	61.493	21.204	60.712	21.195	61.73	0.26162	2580
375	2581	Coreopsis	z	10	210	2	1	0	15	0	225	61.606	21.201	60.746	21.178	61.798	0.18738	2581
376	2582	Coreopsis	z	10	210	2	1	0	20	0	400	61.693	21.201	60.781	21.174	61.857	0.14039	2582
377	2583	Coreopsis	z	10	210	2	1	0	25	0	625	61.75959596	21.2	60.85353535	21.16666667	61.95252525	0.15689899	2583
378	2584	Coreopsis	z	10	210	2	1	0	30	0	900	61.849	21.2	60.927	21.162	62.027	0.15168	2584
379	2636	Coreopsis	z	10	210	3	1	0	5	0	25	63.36666667	21.12121212	62.15858586	21.1	63.40707071	0.044606061	2636
380	2637	Coreopsis	z	10	210	3	1	0	10	0	100	63.321	21.12	62.096	21.097	63.296	0.01844	2637
381	2638	Coreopsis	z	10	210	3	1	0	15	0	225	63.257	21.129	62.02	21.1	63.22	-0.0042	2638
382	2639	Coreopsis	z	10	210	3	1	0	20	0	400	63.143	21.137	61.996	21.099	63.196	0.0824	2639
383	2640	Coreopsis	z	10	210	3	1	0	25	0	625	63.211	21.132	61.942	21.1	63.142	-0.0477	2640
384	2641	Coreopsis	z	10	210	3	1	0	30	0	900	63.02424242	21.12525253	61.8	21.1	63	-0.024242424	2641
385	2712	Coreopsis	z	13	213	0	2	0	5	0	25	61.409	21.17	60.655	21.1	61.655	0.24806	2712
386	2713	Coreopsis	z	13	213	0	2	0	10	0	100	61.356	21.157	60.44	21.1	61.44	0.0608	2713
387	2714	Coreopsis	z	13	213	0	2	0	15	0	225	61.22	21.198	60.311	21.1	61.288	0.05298	2714
388	2715	Coreopsis	z	13	213	0	2	0	20	0	400	61.199	21.196	60.284	21.11	61.258	0.04398	2715
389	2716	Coreopsis	z	13	213	0	2	0	25	0	625	61.274	21.2	60.322	21.112	61.319	0.01139	2716
390	2717	Coreopsis	z	13	213	0	2	0	30	0	900	61.215	21.2	60.296	21.179	61.28	0.0414	2717
391	2788	Coreopsis	z	13	213	1	2	0	5	0	25	61.62857143	21.33673469	60.89693878	21.3	61.89693878	0.298193878	2788
392	2789	Coreopsis	z	13	213	1	2	0	10	0	100	61.75353535	21.35757576	60.92828283	21.3	61.92828283	0.208171717	2789
393	2790	Coreopsis	z	13	213	1	2	0	15	0	225	61.86262626	21.34444444	61.00909091	21.3	62.02323232	0.189414141	2790
394	2791	Coreopsis	z	13	213	1	2	0	20	0	400	62.017	21.314	61.118	21.3	62.218	0.15616	2791
395	2792	Coreopsis	z	13	213	1	2	0	25	0	625	62.145	21.32	61.269	21.3	62.369	0.19728	2792
396	2793	Coreopsis	z	13	213	1	2	0	30	0	900	62.288	21.319	61.341	21.3	62.441	0.13451	2793
397	2864	Coreopsis	z	13	213	2	2	0	5	0	25	65.2	21.2	64.02424242	21.19494949	65.42424242	0.215777778	2864
398	2865	Coreopsis	z	13	213	2	2	0	10	0	100	65.14848485	21.2	63.98181818	21.18181818	65.38181818	0.220111111	2865
399	2866	Coreopsis	z	13	213	2	2	0	15	0	225	65.10606061	21.2010101	63.92828283	21.1979798	65.32828283	0.202626263	2866
400	2867	Coreopsis	z	13	213	2	2	0	20	0	400	65.182	21.2	63.923	21.188	65.323	0.12079	2867
401	2868	Coreopsis	z	13	213	2	2	0	25	0	625	65.248	21.2	63.965	21.171	65.365	0.1018	2868
402	2869	Coreopsis	z	13	213	2	2	0	30	0	900	65.295	21.2	63.969	21.168	65.369	0.05927	2869
403	2940	Coreopsis	z	13	213	3	2	0	5	0	25	66.698	21.101	65.317	21.094	66.837	0.16007	2940
404	2941	Coreopsis	z	13	213	3	2	0	10	0	100	66.634	21.1	65.248	21.093	66.748	0.14727	2941
405	2942	Coreopsis	z	13	213	3	2	0	15	0	225	66.6030303	21.1040404	65.15353535	21.0979798	66.65353535	0.072848485	2942
406	2943	Coreopsis	z	13	213	3	2	0	20	0	400	66.64646465	21.1	65.15656566	21.08181818	66.65656566	0.032858586	2943
407	2944	Coreopsis	z	13	213	3	2	0	25	0	625	66.69090909	21.1	65.16060606	21.06262626	66.66060606	-0.007030303	2944
408	2945	Coreopsis	z	13	213	3	2	0	30	0	900	66.6	21.1	65.10505051	21.0959596	66.60505051	0.021656566	2945
409	2978	Coreopsis	z	17	217	0	0	0	5	0	25	63.073	21.603	61.987	21.6	63.187	0.0983	2978
410	2979	Coreopsis	z	17	217	0	0	0	10	0	100	63.11111111	21.6	61.99393939	21.59191919	63.19393939	0.068040404	2979
411	2980	Coreopsis	z	17	217	0	0	0	15	0	225	63.12222222	21.6	62.00808081	21.59090909	63.20808081	0.072909091	2980
412	2981	Coreopsis	z	17	217	0	0	0	20	0	400	63.18888889	21.6	62.01313131	21.52323232	63.21313131	0.011949495	2981
413	2982	Coreopsis	z	17	217	0	0	0	25	0	625	63.1979798	21.5979798	62.06161616	21.5	63.26161616	0.057646465	2982
414	2983	Coreopsis	z	17	217	0	0	0	30	0	900	63.294	21.597	62.097	21.5	63.297	0.00161	2983
415	3054	Coreopsis	z	17	217	1	0	0	5	0	25	67.80505051	21.30606061	66.23030303	21.3	67.95858586	0.176191919	3054
416	3055	Coreopsis	z	17	217	1	0	0	10	0	100	67.919	21.311	66.371	21.3	68.171	0.22123	3055
417	3056	Coreopsis	z	17	217	1	0	0	15	0	225	68.01	21.31	66.401	21.3	68.201	0.16414	3056
418	3057	Coreopsis	z	17	217	1	0	0	20	0	400	68.13939394	21.31717172	66.48989899	21.29090909	68.28989899	0.136090909	3057
419	3058	Coreopsis	z	17	217	1	0	0	25	0	625	68.15959596	21.30808081	66.47373737	21.28282828	68.27373737	0.097484848	3058
420	3059	Coreopsis	z	17	217	1	0	0	30	0	900	68.00816327	21.30612245	66.38979592	21.2877551	68.18979592	0.153316327	3059
421	3130	Coreopsis	z	17	217	2	0	0	5	0	25	66.252	21.2	64.855	21.166	66.448	0.17008	3130
422	3131	Coreopsis	z	17	217	2	0	0	10	0	100	66.553	21.2	65.065	21.13	66.665	0.10703	3131
423	3132	Coreopsis	z	17	217	2	0	0	15	0	225	66.762	21.2	65.189	21.142	66.789	0.03861	3132
424	3133	Coreopsis	z	17	217	2	0	0	20	0	400	67.004	21.2	65.4	21.185	67.021	0.03579	3133
425	3134	Coreopsis	z	17	217	2	0	0	25	0	625	67.093	21.2	65.592	21.194	67.291	0.16484	3134
426	3135	Coreopsis	z	17	217	2	0	0	30	0	900	67.34242424	21.2	65.74545455	21.18686869	67.44545455	0.089010101	3135
427	3206	Coreopsis	z	17	217	3	0	0	5	0	25	68.28787879	21.2	66.55353535	21.1959596	68.35353535	0.059575758	3206
428	3207	Coreopsis	z	17	217	3	0	0	10	0	100	68.107	21.2	66.326	21.196	68.122	-0.01762	3207
429	3208	Coreopsis	z	17	217	3	0	0	15	0	225	67.88282828	21.2	66.13232323	21.18585859	67.83333333	-0.012919192	3208
430	3209	Coreopsis	z	17	217	3	0	0	20	0	400	67.622	21.201	65.941	21.185	67.641	0.03119	3209
431	3210	Coreopsis	z	17	217	3	0	0	25	0	625	67.51414141	21.2	65.78383838	21.1969697	67.48383838	-0.039242424	3210
432	3211	Coreopsis	z	17	217	3	0	0	30	0	900	67.471	21.2	65.688	21.172	67.388	-0.10456	3211
433	4726	Coreopsis	z	0	400	0	0	0	5	0	25	58.258	21.2	57.141	21.095	58.041	-0.21237	4726
434	4727	Coreopsis	z	0	400	0	0	0	10	0	100	58.494	21.199	57.338	21.066	58.238	-0.24444	4727
435	4728	Coreopsis	z	0	400	0	0	0	15	0	225	58.744	21.149	57.504	21.003	58.404	-0.32263	4728
436	4729	Coreopsis	z	0	400	0	0	0	20	0	400	58.92	21.143	57.66	21.016	58.56	-0.33714	4729
437	4730	Coreopsis	z	0	400	0	0	0	25	0	625	59.14897959	21.1122449	57.78163265	21.00204082	58.68163265	-0.440091837	4730
438	4731	Coreopsis	z	0	400	0	0	0	30	0	900	59.307	21.1	57.894	21	58.794	-0.48218	4731
439	4802	Coreopsis	z	0	400	1	0	0	5	0	25	55.513	21.072	55.075	20.983	55.875	0.39533	4802
440	4803	Coreopsis	z	0	400	1	0	0	10	0	100	55.665	21.065	55.213	20.982	56.013	0.38619	4803
441	4804	Coreopsis	z	0	400	1	0	0	15	0	225	55.89090909	21.08282828	55.32121212	20.92020202	56.12121212	0.272191919	4804
442	4805	Coreopsis	z	0	400	1	0	0	20	0	400	56.027	21.084	55.438	20.957	56.238	0.25708	4805
443	4806	Coreopsis	z	0	400	1	0	0	25	0	625	56.094	21.1	55.519	20.97	56.354	0.27392	4806
444	4807	Coreopsis	z	0	400	1	0	0	30	0	900	56.199	21.099	55.582	20.981	56.463	0.23427	4807
445	4878	Coreopsis	z	0	400	2	0	0	5	0	25	55.124	21.03	54.706	20.945	55.506	0.40299	4878
446	4879	Coreopsis	z	0	400	2	0	0	10	0	100	55.099	21.044	54.673	20.909	55.473	0.39386	4879
447	4880	Coreopsis	z	0	400	2	0	0	15	0	225	55.14545455	21.04545455	54.68585859	20.9030303	55.48585859	0.360818182	4880
448	4881	Coreopsis	z	0	400	2	0	0	20	0	400	55.151	21.051	54.704	20.904	55.504	0.37411	4881
449	4882	Coreopsis	z	0	400	2	0	0	25	0	625	55.153	21.032	54.717	20.901	55.517	0.38551	4882
450	4883	Coreopsis	z	0	400	2	0	0	30	0	900	55.213	21.043	54.74	20.908	55.54	0.3492	4883
451	4954	Coreopsis	z	0	400	3	0	0	5	0	25	52.072	21.035	52.065	20.957	52.765	0.7229	4954
452	4955	Coreopsis	z	0	400	3	0	0	10	0	100	51.405	21.054	51.459	20.91	52.159	0.76285	4955
453	4956	Coreopsis	z	0	400	3	0	0	15	0	225	50.58	21.03	50.734	20.902	51.434	0.83798	4956
454	4957	Coreopsis	z	0	400	3	0	0	20	0	400	49.841	21.025	50.022	20.9	50.722	0.84053	4957
455	4958	Coreopsis	z	0	400	3	0	0	25	0	625	49.14242424	21.02626263	49.33333333	20.9	49.93333333	0.826575758	4958
456	4959	Coreopsis	z	0	400	3	0	0	30	0	900	48.5040404	21.00707071	48.77979798	20.9	49.37979798	0.89240404	4959
