# Supplementary material for: Floral Humidity in Flowering Plants: A Preliminary Survey
Source: Front Plant Sci. 2020 Mar 6;11:249. doi: 10.3389/fpls.2020.00249 (PMC7068853; doi:10.3389/fpls.2020.00249)
Supplement: SUPPLEMENTARY FILE 2 — A zipped file containing floral humidity data collected by the robot arm transects as described in the main text. A word document within the zipped files explains the data formatting in detail. Datafiles themselves are in CSV format. [file Data_Sheet_2.zip › Floral humidity data/Flowers/Coreopsis Raw.csv]

	X.	Individual	Species	totIndividual	date	sample..	Sample.order	x.or.z.transect	xoffset	zoffset	Background.Humidity	Background.Temperature	Focal.Humidity	Focal.Temperature	Corrected.Focal.humidity	Change.in.RH.	block	BE	Tag	N
1	1894	2	Coreopsis	202	2017-09-18-11-41-06	0	1	x	-30	0	52.8	20.8	53	20.8	53	0.169	1844	First10	Here	1
2	1895	2	Coreopsis	202	2017-09-18-11-41-08	0	1	x	-30	0	52.9	20.8	53	20.8	53	0.069	1844	First10	Here	2
3	1896	2	Coreopsis	202	2017-09-18-11-41-10	0	1	x	-30	0	52.9	20.8	53	20.8	53	0.069	1844	First10	Here	3
4	1897	2	Coreopsis	202	2017-09-18-11-41-12	0	1	x	-30	0	52.9	20.8	52.9	20.8	52.9	-0.038	1844	First10	Here	4
5	1898	2	Coreopsis	202	2017-09-18-11-41-14	0	1	x	-30	0	52.8	20.8	53	20.8	53	0.169	1844	First10	Here	5
6	1899	2	Coreopsis	202	2017-09-18-11-41-16	0	1	x	-30	0	52.8	20.8	52.9	20.8	52.9	0.062	1844	First10	Here	6
7	1900	2	Coreopsis	202	2017-09-18-11-41-18	0	1	x	-30	0	52.8	20.8	53	20.8	53	0.169	1844	First10	Here	7
8	1901	2	Coreopsis	202	2017-09-18-11-41-20	0	1	x	-30	0	52.8	20.8	53	20.8	53	0.169	1844	First10	Here	8
9	1902	2	Coreopsis	202	2017-09-18-11-41-22	0	1	x	-30	0	52.9	20.8	53	20.8	53	0.069	1844	First10	Here	9
10	1903	2	Coreopsis	202	2017-09-18-11-41-24	0	1	x	-30	0	52.8	20.8	53	20.8	53	0.169	1844	First10	Here	10
11	1904	2	Coreopsis	202	2017-09-18-11-41-26	0	1	x	-30	0	52.9	20.8	53	20.8	53	0.069	1844			11
12	1905	2	Coreopsis	202	2017-09-18-11-41-28	0	1	x	-30	0	52.8	20.8	53	20.8	53	0.169	1844			12
13	1906	2	Coreopsis	202	2017-09-18-11-41-30	0	1	x	-30	0	52.8	20.8	53	20.8	53	0.169	1844			13
14	1907	2	Coreopsis	202	2017-09-18-11-41-32	0	1	x	-30	0	52.8	20.8	52.9	20.8	52.9	0.062	1844			14
15	1908	2	Coreopsis	202	2017-09-18-11-41-34	0	1	x	-30	0	52.8	20.8	52.9	20.8	52.9	0.062	1844			15
16	1909	2	Coreopsis	202	2017-09-18-11-41-36	0	1	x	-30	0	52.8	20.8	52.9	20.8	52.9	0.062	1844			16
17	1910	2	Coreopsis	202	2017-09-18-11-41-38	0	1	x	-30	0	52.9	20.8	52.9	20.8	52.9	-0.038	1844			17
18	1911	2	Coreopsis	202	2017-09-18-11-41-40	0	1	x	-30	0	52.8	20.8	52.9	20.8	52.9	0.062	1844			18
19	1912	2	Coreopsis	202	2017-09-18-11-41-42	0	1	x	-30	0	52.8	20.8	52.9	20.8	52.9	0.062	1844			19
20	1913	2	Coreopsis	202	2017-09-18-11-41-44	0	1	x	-30	0	52.8	20.8	52.9	20.8	52.9	0.062	1844			20
21	1914	2	Coreopsis	202	2017-09-18-11-41-46	0	1	x	-30	0	52.8	20.8	52.9	20.8	52.9	0.062	1844			21
22	1915	2	Coreopsis	202	2017-09-18-11-41-48	0	1	x	-30	0	52.8	20.8	53	20.8	53	0.169	1844			22
23	1916	2	Coreopsis	202	2017-09-18-11-41-50	0	1	x	-30	0	52.9	20.8	53	20.8	53	0.069	1844			23
24	1917	2	Coreopsis	202	2017-09-18-11-41-52	0	1	x	-30	0	52.9	20.8	53	20.8	53	0.069	1844			24
25	1918	2	Coreopsis	202	2017-09-18-11-41-54	0	1	x	-30	0	52.8	20.8	53	20.8	53	0.169	1844			25
26	1919	2	Coreopsis	202	2017-09-18-11-41-56	0	1	x	-30	0	52.9	20.8	53	20.8	53	0.069	1844			26
27	1920	2	Coreopsis	202	2017-09-18-11-41-58	0	1	x	-30	0	52.8	20.8	53	20.8	53	0.169	1844			27
28	1921	2	Coreopsis	202	2017-09-18-11-42-00	0	1	x	-30	0	52.9	20.8	53	20.8	53	0.069	1844			28
29	1922	2	Coreopsis	202	2017-09-18-11-42-02	0	1	x	-30	0	52.9	20.8	53	20.8	53	0.069	1844			29
30	1923	2	Coreopsis	202	2017-09-18-11-42-04	0	1	x	-30	0	52.9	20.8	53	20.8	53	0.069	1844			30
31	1924	2	Coreopsis	202	2017-09-18-11-42-06	0	1	x	-30	0	52.9	20.8	53	20.8	53	0.069	1844			31
32	1925	2	Coreopsis	202	2017-09-18-11-42-08	0	1	x	-30	0	52.9	20.8	53	20.8	53	0.069	1844			32
33	1926	2	Coreopsis	202	2017-09-18-11-42-10	0	1	x	-30	0	52.8	20.8	53	20.8	53	0.169	1844			33
34	1927	2	Coreopsis	202	2017-09-18-11-42-12	0	1	x	-30	0	52.9	20.8	53	20.8	53	0.069	1844			34
35	1928	2	Coreopsis	202	2017-09-18-11-42-14	0	1	x	-30	0	52.9	20.8	53	20.8	53	0.069	1844			35
36	1929	2	Coreopsis	202	2017-09-18-11-42-16	0	1	x	-30	0	52.9	20.8	53	20.8	53	0.069	1844			36
37	1930	2	Coreopsis	202	2017-09-18-11-42-18	0	1	x	-30	0	52.9	20.8	52.9	20.8	52.9	-0.038	1844			37
38	1931	2	Coreopsis	202	2017-09-18-11-42-20	0	1	x	-30	0	52.8	20.8	52.9	20.8	52.9	0.062	1844			38
39	1932	2	Coreopsis	202	2017-09-18-11-42-22	0	1	x	-30	0	52.9	20.8	52.9	20.8	52.9	-0.038	1844			39
40	1933	2	Coreopsis	202	2017-09-18-11-42-24	0	1	x	-30	0	52.9	20.8	53	20.8	53	0.069	1844			40
41	1934	2	Coreopsis	202	2017-09-18-11-42-26	0	1	x	-30	0	52.9	20.8	52.8	20.7	52.8	-0.144	1844			41
42	1935	2	Coreopsis	202	2017-09-18-11-42-28	0	1	x	-30	0	52.9	20.8	52.9	20.8	52.9	-0.038	1844			42
43	1936	2	Coreopsis	202	2017-09-18-11-42-30	0	1	x	-30	0	52.9	20.8	52.9	20.8	52.9	-0.038	1844			43
44	1937	2	Coreopsis	202	2017-09-18-11-42-32	0	1	x	-30	0	52.9	20.8	52.9	20.8	52.9	-0.038	1844			44
45	1938	2	Coreopsis	202	2017-09-18-11-42-34	0	1	x	-30	0	52.9	20.8	52.9	20.8	52.9	-0.038	1844			45
46	1939	2	Coreopsis	202	2017-09-18-11-42-36	0	1	x	-30	0	52.9	20.8	52.9	20.8	52.9	-0.038	1844			46
47	1940	2	Coreopsis	202	2017-09-18-11-42-38	0	1	x	-30	0	52.9	20.8	52.9	20.8	52.9	-0.038	1844			47
48	1941	2	Coreopsis	202	2017-09-18-11-42-40	0	1	x	-30	0	52.9	20.8	52.8	20.7	52.8	-0.144	1844			48
49	1942	2	Coreopsis	202	2017-09-18-11-42-42	0	1	x	-30	0	52.9	20.8	52.9	20.8	52.9	-0.038	1844			49
50	1943	2	Coreopsis	202	2017-09-18-11-42-44	0	1	x	-30	0	52.9	20.8	52.9	20.8	52.9	-0.038	1844			50
51	1944	2	Coreopsis	202	2017-09-18-11-42-46	0	1	x	-30	0	52.9	20.8	52.9	20.8	52.9	-0.038	1844			51
52	1945	2	Coreopsis	202	2017-09-18-11-42-48	0	1	x	-30	0	52.9	20.8	52.9	20.8	52.9	-0.038	1844			52
53	1946	2	Coreopsis	202	2017-09-18-11-42-50	0	1	x	-30	0	52.9	20.8	52.9	20.8	52.9	-0.038	1844			53
54	1947	2	Coreopsis	202	2017-09-18-11-42-52	0	1	x	-30	0	52.9	20.8	52.9	20.8	52.9	-0.038	1844			54
55	1948	2	Coreopsis	202	2017-09-18-11-42-54	0	1	x	-30	0	52.9	20.8	52.8	20.7	52.8	-0.144	1844			55
56	1949	2	Coreopsis	202	2017-09-18-11-42-57	0	1	x	-30	0	52.9	20.8	52.9	20.8	52.9	-0.038	1844			56
57	1950	2	Coreopsis	202	2017-09-18-11-42-59	0	1	x	-30	0	52.9	20.8	52.8	20.7	52.8	-0.144	1844			57
58	1951	2	Coreopsis	202	2017-09-18-11-43-01	0	1	x	-30	0	52.9	20.8	53	20.8	53	0.069	1844			58
59	1952	2	Coreopsis	202	2017-09-18-11-43-03	0	1	x	-30	0	52.9	20.8	53	20.8	53	0.069	1844			59
60	1953	2	Coreopsis	202	2017-09-18-11-43-05	0	1	x	-30	0	52.9	20.8	52.9	20.7	52.9	-0.038	1844			60
61	1954	2	Coreopsis	202	2017-09-18-11-43-07	0	1	x	-30	0	52.9	20.8	52.9	20.7	52.9	-0.038	1844			61
62	1955	2	Coreopsis	202	2017-09-18-11-43-09	0	1	x	-30	0	52.9	20.8	52.9	20.7	52.9	-0.038	1844			62
63	1956	2	Coreopsis	202	2017-09-18-11-43-11	0	1	x	-30	0	52.9	20.8	52.9	20.7	52.9	-0.038	1844			63
64	1957	2	Coreopsis	202	2017-09-18-11-43-13	0	1	x	-30	0	52.9	20.8	52.9	20.7	52.9	-0.038	1844			64
65	1958	2	Coreopsis	202	2017-09-18-11-43-15	0	1	x	-30	0	52.9	20.8	53	20.8	53	0.069	1844			65
66	1959	2	Coreopsis	202	2017-09-18-11-43-17	0	1	x	-30	0	52.9	20.8	52.9	20.7	52.9	-0.038	1844			66
67	1960	2	Coreopsis	202	2017-09-18-11-43-19	0	1	x	-30	0	52.9	20.8	52.9	20.7	52.9	-0.038	1844			67
68	1961	2	Coreopsis	202	2017-09-18-11-43-21	0	1	x	-30	0	52.9	20.8	52.9	20.7	52.9	-0.038	1844			68
69	1962	2	Coreopsis	202	2017-09-18-11-43-23	0	1	x	-30	0	52.9	20.8	53	20.7	53	0.069	1844			69
70	1963	2	Coreopsis	202	2017-09-18-11-43-25	0	1	x	-30	0	52.9	20.8	52.9	20.7	52.9	-0.038	1844			70
71	1964	2	Coreopsis	202	2017-09-18-11-43-27	0	1	x	-30	0	52.9	20.8	52.9	20.7	52.9	-0.038	1844			71
72	1965	2	Coreopsis	202	2017-09-18-11-43-29	0	1	x	-30	0	52.9	20.8	52.9	20.7	52.9	-0.038	1844			72
73	1966	2	Coreopsis	202	2017-09-18-11-43-31	0	1	x	-30	0	52.9	20.8	52.9	20.7	52.9	-0.038	1844			73
74	1967	2	Coreopsis	202	2017-09-18-11-43-33	0	1	x	-30	0	52.9	20.8	52.9	20.7	52.9	-0.038	1844			74
75	1968	2	Coreopsis	202	2017-09-18-11-43-35	0	1	x	-30	0	52.9	20.8	52.9	20.7	52.9	-0.038	1844			75
76	1969	2	Coreopsis	202	2017-09-18-11-43-37	0	1	x	-30	0	52.9	20.8	53	20.7	53	0.069	1844			76
77	1970	2	Coreopsis	202	2017-09-18-11-43-39	0	1	x	-30	0	52.9	20.8	53	20.8	53	0.069	1844			77
78	1971	2	Coreopsis	202	2017-09-18-11-43-41	0	1	x	-30	0	52.9	20.8	52.9	20.7	52.9	-0.038	1844			78
79	1972	2	Coreopsis	202	2017-09-18-11-43-43	0	1	x	-30	0	52.9	20.8	52.9	20.7	52.9	-0.038	1844			79
80	1973	2	Coreopsis	202	2017-09-18-11-43-45	0	1	x	-30	0	52.9	20.8	52.9	20.7	52.9	-0.038	1844			80
81	1974	2	Coreopsis	202	2017-09-18-11-43-47	0	1	x	-30	0	52.9	20.8	52.9	20.7	52.9	-0.038	1844			81
82	1975	2	Coreopsis	202	2017-09-18-11-43-49	0	1	x	-30	0	52.9	20.8	52.9	20.7	52.9	-0.038	1844			82
83	1976	2	Coreopsis	202	2017-09-18-11-43-51	0	1	x	-30	0	52.9	20.8	52.9	20.7	52.9	-0.038	1844			83
84	1977	2	Coreopsis	202	2017-09-18-11-43-53	0	1	x	-30	0	52.9	20.8	52.9	20.7	52.9	-0.038	1844			84
85	1978	2	Coreopsis	202	2017-09-18-11-43-55	0	1	x	-30	0	52.9	20.8	52.9	20.7	52.9	-0.038	1844			85
86	1979	2	Coreopsis	202	2017-09-18-11-43-57	0	1	x	-30	0	52.9	20.8	52.9	20.7	52.9	-0.038	1844			86
87	1980	2	Coreopsis	202	2017-09-18-11-43-59	0	1	x	-30	0	52.9	20.8	52.9	20.7	52.9	-0.038	1844			87
88	1981	2	Coreopsis	202	2017-09-18-11-44-01	0	1	x	-30	0	52.9	20.8	52.9	20.7	52.9	-0.038	1844			88
89	1982	2	Coreopsis	202	2017-09-18-11-44-03	0	1	x	-30	0	52.9	20.8	52.9	20.7	52.9	-0.038	1844			89
90	1983	2	Coreopsis	202	2017-09-18-11-44-05	0	1	x	-30	0	52.9	20.8	53	20.7	53	0.069	1844			90
91	1984	2	Coreopsis	202	2017-09-18-11-44-07	0	1	x	-30	0	52.9	20.8	53.1	20.8	53.1	0.175	1844	Last10	Here	91
92	1985	2	Coreopsis	202	2017-09-18-11-44-09	0	1	x	-30	0	52.9	20.8	53	20.7	53	0.069	1844	Last10	Here	92
93	1986	2	Coreopsis	202	2017-09-18-11-44-11	0	1	x	-30	0	52.9	20.8	53	20.7	53	0.069	1844	Last10	Here	93
94	1987	2	Coreopsis	202	2017-09-18-11-44-13	0	1	x	-30	0	52.9	20.8	53	20.7	53	0.069	1844	Last10	Here	94
95	1988	2	Coreopsis	202	2017-09-18-11-44-15	0	1	x	-30	0	52.9	20.8	53	20.7	53	0.069	1844	Last10	Here	95
96	1989	2	Coreopsis	202	2017-09-18-11-44-17	0	1	x	-30	0	52.9	20.8	53	20.7	53	0.069	1844	Last10	Here	96
97	1990	2	Coreopsis	202	2017-09-18-11-44-19	0	1	x	-30	0	52.9	20.8	53	20.7	53	0.069	1844	Last10	Here	97
98	1991	2	Coreopsis	202	2017-09-18-11-44-21	0	1	x	-30	0	52.9	20.8	53	20.7	53	0.069	1844	Last10	Here	98
99	1992	2	Coreopsis	202	2017-09-18-11-44-23	0	1	x	-30	0	52.9	20.8	53	20.7	53	0.069	1844	Last10	Here	99
100	1993	2	Coreopsis	202	2017-09-18-11-44-25	0	1	x	-30	0	52.9	20.8	53	20.7	53	0.069	1844	Last10	Here	100
101	1994	2	Coreopsis	202	2017-09-18-11-44-57	0	1	x	-25	0	52.9	20.8	53	20.7	53	0.069	1845	First10	Here	1
102	1995	2	Coreopsis	202	2017-09-18-11-44-59	0	1	x	-25	0	52.9	20.8	53	20.7	53	0.069	1845	First10	Here	2
103	1996	2	Coreopsis	202	2017-09-18-11-45-01	0	1	x	-25	0	52.9	20.8	53	20.7	53	0.069	1845	First10	Here	3
104	1997	2	Coreopsis	202	2017-09-18-11-45-03	0	1	x	-25	0	52.9	20.8	53	20.7	53	0.069	1845	First10	Here	4
105	1998	2	Coreopsis	202	2017-09-18-11-45-05	0	1	x	-25	0	52.9	20.8	53	20.7	53	0.069	1845	First10	Here	5
106	1999	2	Coreopsis	202	2017-09-18-11-45-07	0	1	x	-25	0	52.9	20.8	53	20.7	53	0.069	1845	First10	Here	6
107	2000	2	Coreopsis	202	2017-09-18-11-45-09	0	1	x	-25	0	52.9	20.8	53	20.7	53	0.069	1845	First10	Here	7
108	2001	2	Coreopsis	202	2017-09-18-11-45-11	0	1	x	-25	0	53	20.8	53	20.7	53	-0.031	1845	First10	Here	8
109	2002	2	Coreopsis	202	2017-09-18-11-45-13	0	1	x	-25	0	52.9	20.7	53	20.7	53	0.069	1845	First10	Here	9
110	2003	2	Coreopsis	202	2017-09-18-11-45-15	0	1	x	-25	0	52.9	20.8	53	20.7	53	0.069	1845	First10	Here	10
111	2004	2	Coreopsis	202	2017-09-18-11-45-17	0	1	x	-25	0	52.9	20.8	53	20.7	53	0.069	1845			11
112	2005	2	Coreopsis	202	2017-09-18-11-45-19	0	1	x	-25	0	52.9	20.8	53	20.7	53	0.069	1845			12
113	2006	2	Coreopsis	202	2017-09-18-11-45-21	0	1	x	-25	0	52.9	20.8	53	20.7	53	0.069	1845			13
114	2007	2	Coreopsis	202	2017-09-18-11-45-23	0	1	x	-25	0	52.9	20.8	53	20.7	53	0.069	1845			14
115	2008	2	Coreopsis	202	2017-09-18-11-45-25	0	1	x	-25	0	52.9	20.8	53	20.7	53	0.069	1845			15
116	2009	2	Coreopsis	202	2017-09-18-11-45-27	0	1	x	-25	0	53	20.8	53	20.7	53	-0.031	1845			16
117	2010	2	Coreopsis	202	2017-09-18-11-45-29	0	1	x	-25	0	53	20.8	53	20.7	53	-0.031	1845			17
118	2011	2	Coreopsis	202	2017-09-18-11-45-31	0	1	x	-25	0	53	20.8	53	20.7	53	-0.031	1845			18
119	2012	2	Coreopsis	202	2017-09-18-11-45-33	0	1	x	-25	0	53	20.8	53	20.7	53	-0.031	1845			19
120	2013	2	Coreopsis	202	2017-09-18-11-45-35	0	1	x	-25	0	53	20.8	53	20.7	53	-0.031	1845			20
121	2014	2	Coreopsis	202	2017-09-18-11-45-37	0	1	x	-25	0	53	20.8	53	20.7	53	-0.031	1845			21
122	2015	2	Coreopsis	202	2017-09-18-11-45-39	0	1	x	-25	0	53	20.8	53	20.7	53	-0.031	1845			22
123	2016	2	Coreopsis	202	2017-09-18-11-45-41	0	1	x	-25	0	53	20.8	53	20.7	53	-0.031	1845			23
124	2017	2	Coreopsis	202	2017-09-18-11-45-43	0	1	x	-25	0	52.9	20.8	53	20.7	53	0.069	1845			24
125	2018	2	Coreopsis	202	2017-09-18-11-45-45	0	1	x	-25	0	52.9	20.8	53	20.7	53	0.069	1845			25
126	2019	2	Coreopsis	202	2017-09-18-11-45-47	0	1	x	-25	0	53	20.8	53	20.7	53	-0.031	1845			26
127	2020	2	Coreopsis	202	2017-09-18-11-45-49	0	1	x	-25	0	52.9	20.8	53	20.7	53	0.069	1845			27
128	2021	2	Coreopsis	202	2017-09-18-11-45-51	0	1	x	-25	0	52.9	20.8	53	20.7	53	0.069	1845			28
129	2022	2	Coreopsis	202	2017-09-18-11-45-53	0	1	x	-25	0	53	20.8	53.1	20.7	53.1	0.075	1845			29
130	2023	2	Coreopsis	202	2017-09-18-11-45-55	0	1	x	-25	0	52.9	20.7	53.1	20.7	53.1	0.175	1845			30
131	2024	2	Coreopsis	202	2017-09-18-11-45-57	0	1	x	-25	0	53	20.8	53.1	20.7	53.1	0.075	1845			31
132	2025	2	Coreopsis	202	2017-09-18-11-45-59	0	1	x	-25	0	53	20.8	53	20.7	53	-0.031	1845			32
133	2026	2	Coreopsis	202	2017-09-18-11-46-01	0	1	x	-25	0	53	20.8	53	20.7	53	-0.031	1845			33
134	2027	2	Coreopsis	202	2017-09-18-11-46-03	0	1	x	-25	0	52.9	20.8	53.1	20.7	53.1	0.175	1845			34
135	2028	2	Coreopsis	202	2017-09-18-11-46-05	0	1	x	-25	0	52.9	20.7	53.1	20.7	53.1	0.175	1845			35
136	2029	2	Coreopsis	202	2017-09-18-11-46-07	0	1	x	-25	0	53	20.8	53.1	20.7	53.1	0.075	1845			36
137	2030	2	Coreopsis	202	2017-09-18-11-46-09	0	1	x	-25	0	53	20.8	53.1	20.7	53.1	0.075	1845			37
138	2031	2	Coreopsis	202	2017-09-18-11-46-11	0	1	x	-25	0	53	20.8	53.1	20.7	53.1	0.075	1845			38
139	2032	2	Coreopsis	202	2017-09-18-11-46-13	0	1	x	-25	0	53	20.8	53.1	20.7	53.1	0.075	1845			39
140	2033	2	Coreopsis	202	2017-09-18-11-46-15	0	1	x	-25	0	53	20.8	53.1	20.7	53.1	0.075	1845			40
141	2034	2	Coreopsis	202	2017-09-18-11-46-17	0	1	x	-25	0	52.9	20.7	53.1	20.7	53.1	0.175	1845			41
142	2035	2	Coreopsis	202	2017-09-18-11-46-19	0	1	x	-25	0	53	20.8	53	20.7	53	-0.031	1845			42
143	2036	2	Coreopsis	202	2017-09-18-11-46-21	0	1	x	-25	0	53	20.8	53	20.7	53	-0.031	1845			43
144	2037	2	Coreopsis	202	2017-09-18-11-46-23	0	1	x	-25	0	53	20.8	53	20.7	53	-0.031	1845			44
145	2038	2	Coreopsis	202	2017-09-18-11-46-25	0	1	x	-25	0	53	20.8	53	20.7	53	-0.031	1845			45
146	2039	2	Coreopsis	202	2017-09-18-11-46-27	0	1	x	-25	0	53	20.8	53	20.7	53	-0.031	1845			46
147	2040	2	Coreopsis	202	2017-09-18-11-46-29	0	1	x	-25	0	53	20.8	53	20.7	53	-0.031	1845			47
148	2041	2	Coreopsis	202	2017-09-18-11-46-31	0	1	x	-25	0	53	20.8	53	20.7	53	-0.031	1845			48
149	2042	2	Coreopsis	202	2017-09-18-11-46-33	0	1	x	-25	0	53	20.8	53	20.7	53	-0.031	1845			49
150	2043	2	Coreopsis	202	2017-09-18-11-46-35	0	1	x	-25	0	53	20.8	53	20.7	53	-0.031	1845			50
151	2044	2	Coreopsis	202	2017-09-18-11-46-37	0	1	x	-25	0	52.9	20.7	53	20.7	53	0.069	1845			51
152	2045	2	Coreopsis	202	2017-09-18-11-46-39	0	1	x	-25	0	52.9	20.7	53	20.7	53	0.069	1845			52
153	2046	2	Coreopsis	202	2017-09-18-11-46-41	0	1	x	-25	0	53	20.8	53	20.7	53	-0.031	1845			53
154	2047	2	Coreopsis	202	2017-09-18-11-46-43	0	1	x	-25	0	53	20.8	53.1	20.7	53.1	0.075	1845			54
155	2048	2	Coreopsis	202	2017-09-18-11-46-45	0	1	x	-25	0	53	20.8	53.1	20.7	53.1	0.075	1845			55
156	2049	2	Coreopsis	202	2017-09-18-11-46-47	0	1	x	-25	0	53	20.8	53.1	20.7	53.1	0.075	1845			56
157	2050	2	Coreopsis	202	2017-09-18-11-46-49	0	1	x	-25	0	52.9	20.7	53.1	20.7	53.1	0.175	1845			57
158	2051	2	Coreopsis	202	2017-09-18-11-46-51	0	1	x	-25	0	53	20.8	53.1	20.7	53.1	0.075	1845			58
159	2052	2	Coreopsis	202	2017-09-18-11-46-53	0	1	x	-25	0	53	20.8	53.1	20.7	53.1	0.075	1845			59
160	2053	2	Coreopsis	202	2017-09-18-11-46-55	0	1	x	-25	0	52.8	20.7	53.1	20.7	53.1	0.275	1845			60
161	2054	2	Coreopsis	202	2017-09-18-11-46-57	0	1	x	-25	0	52.8	20.7	53.1	20.7	53.1	0.275	1845			61
162	2055	2	Coreopsis	202	2017-09-18-11-46-59	0	1	x	-25	0	52.9	20.8	53.1	20.7	53.1	0.175	1845			62
163	2056	2	Coreopsis	202	2017-09-18-11-47-01	0	1	x	-25	0	53	20.8	53.1	20.7	53.1	0.075	1845			63
164	2057	2	Coreopsis	202	2017-09-18-11-47-03	0	1	x	-25	0	53	20.8	53.1	20.7	53.1	0.075	1845			64
165	2058	2	Coreopsis	202	2017-09-18-11-47-05	0	1	x	-25	0	52.9	20.8	53.1	20.7	53.1	0.175	1845			65
166	2059	2	Coreopsis	202	2017-09-18-11-47-07	0	1	x	-25	0	52.9	20.8	53.1	20.7	53.1	0.175	1845			66
167	2060	2	Coreopsis	202	2017-09-18-11-47-09	0	1	x	-25	0	52.9	20.7	53.1	20.7	53.1	0.175	1845			67
168	2061	2	Coreopsis	202	2017-09-18-11-47-11	0	1	x	-25	0	53	20.8	53.1	20.7	53.1	0.075	1845			68
169	2062	2	Coreopsis	202	2017-09-18-11-47-13	0	1	x	-25	0	52.9	20.8	53.1	20.7	53.1	0.175	1845			69
170	2063	2	Coreopsis	202	2017-09-18-11-47-15	0	1	x	-25	0	52.9	20.8	53.1	20.7	53.1	0.175	1845			70
171	2064	2	Coreopsis	202	2017-09-18-11-47-17	0	1	x	-25	0	52.9	20.8	53.1	20.7	53.1	0.175	1845			71
172	2065	2	Coreopsis	202	2017-09-18-11-47-19	0	1	x	-25	0	52.9	20.8	53	20.7	53	0.069	1845			72
173	2066	2	Coreopsis	202	2017-09-18-11-47-21	0	1	x	-25	0	52.9	20.8	53	20.7	53	0.069	1845			73
174	2067	2	Coreopsis	202	2017-09-18-11-47-23	0	1	x	-25	0	52.9	20.8	53	20.7	53	0.069	1845			74
175	2068	2	Coreopsis	202	2017-09-18-11-47-25	0	1	x	-25	0	52.8	20.7	53	20.7	53	0.169	1845			75
176	2069	2	Coreopsis	202	2017-09-18-11-47-27	0	1	x	-25	0	52.9	20.8	53	20.7	53	0.069	1845			76
177	2070	2	Coreopsis	202	2017-09-18-11-47-29	0	1	x	-25	0	53	20.8	53	20.7	53	-0.031	1845			77
178	2071	2	Coreopsis	202	2017-09-18-11-47-31	0	1	x	-25	0	52.9	20.8	53	20.7	53	0.069	1845			78
179	2072	2	Coreopsis	202	2017-09-18-11-47-33	0	1	x	-25	0	52.9	20.8	53	20.7	53	0.069	1845			79
180	2073	2	Coreopsis	202	2017-09-18-11-47-35	0	1	x	-25	0	52.9	20.8	53	20.7	53	0.069	1845			80
181	2074	2	Coreopsis	202	2017-09-18-11-47-37	0	1	x	-25	0	52.9	20.8	53	20.7	53	0.069	1845			81
182	2075	2	Coreopsis	202	2017-09-18-11-47-39	0	1	x	-25	0	52.9	20.8	53	20.7	53	0.069	1845			82
183	2076	2	Coreopsis	202	2017-09-18-11-47-41	0	1	x	-25	0	52.9	20.8	53	20.7	53	0.069	1845			83
184	2077	2	Coreopsis	202	2017-09-18-11-47-43	0	1	x	-25	0	52.9	20.8	53	20.7	53	0.069	1845			84
185	2078	2	Coreopsis	202	2017-09-18-11-47-45	0	1	x	-25	0	52.9	20.7	53	20.7	53	0.069	1845			85
186	2079	2	Coreopsis	202	2017-09-18-11-47-47	0	1	x	-25	0	53	20.8	53	20.7	53	-0.031	1845			86
187	2080	2	Coreopsis	202	2017-09-18-11-47-49	0	1	x	-25	0	52.9	20.8	53	20.7	53	0.069	1845			87
188	2081	2	Coreopsis	202	2017-09-18-11-47-51	0	1	x	-25	0	52.8	20.7	53	20.7	53	0.169	1845			88
189	2082	2	Coreopsis	202	2017-09-18-11-47-53	0	1	x	-25	0	52.8	20.7	53	20.7	53	0.169	1845			89
190	2083	2	Coreopsis	202	2017-09-18-11-47-55	0	1	x	-25	0	52.9	20.8	53	20.7	53	0.069	1845			90
191	2084	2	Coreopsis	202	2017-09-18-11-47-57	0	1	x	-25	0	52.8	20.7	53	20.7	53	0.169	1845	Last10	Here	91
192	2085	2	Coreopsis	202	2017-09-18-11-47-59	0	1	x	-25	0	52.8	20.7	53	20.7	53	0.169	1845	Last10	Here	92
193	2086	2	Coreopsis	202	2017-09-18-11-48-01	0	1	x	-25	0	52.9	20.8	53	20.7	53	0.069	1845	Last10	Here	93
194	2087	2	Coreopsis	202	2017-09-18-11-48-03	0	1	x	-25	0	52.9	20.8	53	20.7	53	0.069	1845	Last10	Here	94
195	2088	2	Coreopsis	202	2017-09-18-11-48-05	0	1	x	-25	0	52.9	20.8	53	20.7	53	0.069	1845	Last10	Here	95
196	2089	2	Coreopsis	202	2017-09-18-11-48-08	0	1	x	-25	0	52.9	20.8	53	20.7	53	0.069	1845	Last10	Here	96
197	2090	2	Coreopsis	202	2017-09-18-11-48-10	0	1	x	-25	0	52.8	20.7	53	20.7	53	0.169	1845	Last10	Here	97
198	2091	2	Coreopsis	202	2017-09-18-11-48-12	0	1	x	-25	0	52.9	20.8	53	20.7	53	0.069	1845	Last10	Here	98
199	2092	2	Coreopsis	202	2017-09-18-11-48-14	0	1	x	-25	0	52.9	20.8	53	20.7	53	0.069	1845	Last10	Here	99
200	2093	2	Coreopsis	202	2017-09-18-11-48-16	0	1	x	-25	0	52.8	20.7	53	20.7	53	0.169	1845	Last10	Here	100
201	2094	2	Coreopsis	202	2017-09-18-11-48-48	0	1	x	-20	0	52.9	20.8	53.1	20.7	53.1	0.175	1846	First10	Here	1
202	2095	2	Coreopsis	202	2017-09-18-11-48-50	0	1	x	-20	0	52.8	20.7	53.1	20.7	53.1	0.275	1846	First10	Here	2
203	2096	2	Coreopsis	202	2017-09-18-11-48-52	0	1	x	-20	0	52.9	20.8	53.1	20.7	53.1	0.175	1846	First10	Here	3
204	2097	2	Coreopsis	202	2017-09-18-11-48-54	0	1	x	-20	0	52.9	20.8	53.1	20.7	53.1	0.175	1846	First10	Here	4
205	2098	2	Coreopsis	202	2017-09-18-11-48-56	0	1	x	-20	0	52.8	20.7	53.1	20.7	53.1	0.275	1846	First10	Here	5
206	2099	2	Coreopsis	202	2017-09-18-11-48-58	0	1	x	-20	0	53	20.8	53.1	20.7	53.1	0.075	1846	First10	Here	6
207	2100	2	Coreopsis	202	2017-09-18-11-49-00	0	1	x	-20	0	53	20.8	53.1	20.7	53.1	0.075	1846	First10	Here	7
208	2101	2	Coreopsis	202	2017-09-18-11-49-02	0	1	x	-20	0	52.9	20.8	53.1	20.7	53.1	0.175	1846	First10	Here	8
209	2102	2	Coreopsis	202	2017-09-18-11-49-04	0	1	x	-20	0	52.8	20.7	53.1	20.7	53.1	0.275	1846	First10	Here	9
210	2103	2	Coreopsis	202	2017-09-18-11-49-06	0	1	x	-20	0	52.9	20.8	53.1	20.7	53.1	0.175	1846	First10	Here	10
211	2104	2	Coreopsis	202	2017-09-18-11-49-08	0	1	x	-20	0	52.9	20.8	53.1	20.7	53.1	0.175	1846			11
212	2105	2	Coreopsis	202	2017-09-18-11-49-10	0	1	x	-20	0	52.9	20.7	53.1	20.7	53.1	0.175	1846			12
213	2106	2	Coreopsis	202	2017-09-18-11-49-12	0	1	x	-20	0	52.9	20.8	53.1	20.7	53.1	0.175	1846			13
214	2107	2	Coreopsis	202	2017-09-18-11-49-14	0	1	x	-20	0	52.9	20.8	53.1	20.7	53.1	0.175	1846			14
215	2108	2	Coreopsis	202	2017-09-18-11-49-16	0	1	x	-20	0	52.9	20.8	53	20.7	53	0.069	1846			15
216	2109	2	Coreopsis	202	2017-09-18-11-49-18	0	1	x	-20	0	52.9	20.8	53.1	20.7	53.1	0.175	1846			16
217	2110	2	Coreopsis	202	2017-09-18-11-49-20	0	1	x	-20	0	52.9	20.8	53.1	20.7	53.1	0.175	1846			17
218	2111	2	Coreopsis	202	2017-09-18-11-49-22	0	1	x	-20	0	52.9	20.8	53.1	20.7	53.1	0.175	1846			18
219	2112	2	Coreopsis	202	2017-09-18-11-49-24	0	1	x	-20	0	52.9	20.8	53.1	20.7	53.1	0.175	1846			19
220	2113	2	Coreopsis	202	2017-09-18-11-49-26	0	1	x	-20	0	52.9	20.8	53.1	20.7	53.1	0.175	1846			20
221	2114	2	Coreopsis	202	2017-09-18-11-49-28	0	1	x	-20	0	52.9	20.8	53.1	20.7	53.1	0.175	1846			21
222	2115	2	Coreopsis	202	2017-09-18-11-49-30	0	1	x	-20	0	52.9	20.8	53.1	20.7	53.1	0.175	1846			22
223	2116	2	Coreopsis	202	2017-09-18-11-49-32	0	1	x	-20	0	52.9	20.8	53.1	20.7	53.1	0.175	1846			23
224	2117	2	Coreopsis	202	2017-09-18-11-49-34	0	1	x	-20	0	52.9	20.8	53.1	20.7	53.1	0.175	1846			24
225	2118	2	Coreopsis	202	2017-09-18-11-49-36	0	1	x	-20	0	52.9	20.8	53.1	20.7	53.1	0.175	1846			25
226	2119	2	Coreopsis	202	2017-09-18-11-49-38	0	1	x	-20	0	52.9	20.8	53.1	20.7	53.1	0.175	1846			26
227	2120	2	Coreopsis	202	2017-09-18-11-49-40	0	1	x	-20	0	52.9	20.8	53.1	20.7	53.1	0.175	1846			27
228	2121	2	Coreopsis	202	2017-09-18-11-49-42	0	1	x	-20	0	52.8	20.7	53.2	20.7	53.2	0.381	1846			28
229	2122	2	Coreopsis	202	2017-09-18-11-49-44	0	1	x	-20	0	52.9	20.8	53.1	20.7	53.1	0.175	1846			29
230	2123	2	Coreopsis	202	2017-09-18-11-49-46	0	1	x	-20	0	52.9	20.8	53.1	20.7	53.1	0.175	1846			30
231	2124	2	Coreopsis	202	2017-09-18-11-49-48	0	1	x	-20	0	52.8	20.7	53.1	20.7	53.1	0.275	1846			31
232	2125	2	Coreopsis	202	2017-09-18-11-49-50	0	1	x	-20	0	52.8	20.7	53.2	20.7	53.2	0.381	1846			32
233	2126	2	Coreopsis	202	2017-09-18-11-49-52	0	1	x	-20	0	52.8	20.7	53.2	20.7	53.2	0.381	1846			33
234	2127	2	Coreopsis	202	2017-09-18-11-49-54	0	1	x	-20	0	52.9	20.8	53.2	20.7	53.2	0.281	1846			34
235	2128	2	Coreopsis	202	2017-09-18-11-49-56	0	1	x	-20	0	52.9	20.8	53.2	20.7	53.2	0.281	1846			35
236	2129	2	Coreopsis	202	2017-09-18-11-49-58	0	1	x	-20	0	52.9	20.8	53.2	20.7	53.2	0.281	1846			36
237	2130	2	Coreopsis	202	2017-09-18-11-50-00	0	1	x	-20	0	52.9	20.8	53.1	20.7	53.1	0.175	1846			37
238	2131	2	Coreopsis	202	2017-09-18-11-50-02	0	1	x	-20	0	52.9	20.8	53.1	20.7	53.1	0.175	1846			38
239	2132	2	Coreopsis	202	2017-09-18-11-50-04	0	1	x	-20	0	52.9	20.8	53.1	20.7	53.1	0.175	1846			39
240	2133	2	Coreopsis	202	2017-09-18-11-50-06	0	1	x	-20	0	52.9	20.8	53.1	20.7	53.1	0.175	1846			40
241	2134	2	Coreopsis	202	2017-09-18-11-50-08	0	1	x	-20	0	52.9	20.8	53.1	20.7	53.1	0.175	1846			41
242	2135	2	Coreopsis	202	2017-09-18-11-50-10	0	1	x	-20	0	52.8	20.7	53.1	20.7	53.1	0.275	1846			42
243	2136	2	Coreopsis	202	2017-09-18-11-50-12	0	1	x	-20	0	52.9	20.8	53.1	20.7	53.1	0.175	1846			43
244	2137	2	Coreopsis	202	2017-09-18-11-50-14	0	1	x	-20	0	52.9	20.8	53.1	20.7	53.1	0.175	1846			44
245	2138	2	Coreopsis	202	2017-09-18-11-50-16	0	1	x	-20	0	52.9	20.8	53.1	20.7	53.1	0.175	1846			45
246	2139	2	Coreopsis	202	2017-09-18-11-50-18	0	1	x	-20	0	52.9	20.8	53.1	20.7	53.1	0.175	1846			46
247	2140	2	Coreopsis	202	2017-09-18-11-50-20	0	1	x	-20	0	52.9	20.8	53.1	20.7	53.1	0.175	1846			47
248	2141	2	Coreopsis	202	2017-09-18-11-50-22	0	1	x	-20	0	52.9	20.8	53.2	20.7	53.2	0.281	1846			48
249	2142	2	Coreopsis	202	2017-09-18-11-50-24	0	1	x	-20	0	52.9	20.8	53.1	20.7	53.1	0.175	1846			49
250	2143	2	Coreopsis	202	2017-09-18-11-50-26	0	1	x	-20	0	52.9	20.8	53.2	20.7	53.2	0.281	1846			50
251	2144	2	Coreopsis	202	2017-09-18-11-50-28	0	1	x	-20	0	52.9	20.8	53.2	20.7	53.2	0.281	1846			51
252	2145	2	Coreopsis	202	2017-09-18-11-50-30	0	1	x	-20	0	52.9	20.8	53.2	20.7	53.2	0.281	1846			52
253	2146	2	Coreopsis	202	2017-09-18-11-50-32	0	1	x	-20	0	52.9	20.8	53.2	20.7	53.2	0.281	1846			53
254	2147	2	Coreopsis	202	2017-09-18-11-50-34	0	1	x	-20	0	52.9	20.8	53.2	20.7	53.2	0.281	1846			54
255	2148	2	Coreopsis	202	2017-09-18-11-50-36	0	1	x	-20	0	52.9	20.8	53.2	20.7	53.2	0.281	1846			55
256	2149	2	Coreopsis	202	2017-09-18-11-50-38	0	1	x	-20	0	52.8	20.7	53.1	20.7	53.1	0.275	1846			56
257	2150	2	Coreopsis	202	2017-09-18-11-50-40	0	1	x	-20	0	52.9	20.8	53.1	20.7	53.1	0.175	1846			57
258	2151	2	Coreopsis	202	2017-09-18-11-50-42	0	1	x	-20	0	52.9	20.8	53.1	20.7	53.1	0.175	1846			58
259	2152	2	Coreopsis	202	2017-09-18-11-50-44	0	1	x	-20	0	52.8	20.7	53.1	20.7	53.1	0.275	1846			59
260	2153	2	Coreopsis	202	2017-09-18-11-50-46	0	1	x	-20	0	52.8	20.7	53.1	20.7	53.1	0.275	1846			60
261	2154	2	Coreopsis	202	2017-09-18-11-50-48	0	1	x	-20	0	52.9	20.8	53.1	20.7	53.1	0.175	1846			61
262	2155	2	Coreopsis	202	2017-09-18-11-50-50	0	1	x	-20	0	52.9	20.8	53.1	20.7	53.1	0.175	1846			62
263	2156	2	Coreopsis	202	2017-09-18-11-50-52	0	1	x	-20	0	52.9	20.8	53.1	20.7	53.1	0.175	1846			63
264	2157	2	Coreopsis	202	2017-09-18-11-50-54	0	1	x	-20	0	52.9	20.8	53.1	20.7	53.1	0.175	1846			64
265	2158	2	Coreopsis	202	2017-09-18-11-50-56	0	1	x	-20	0	52.9	20.8	53.1	20.7	53.1	0.175	1846			65
266	2159	2	Coreopsis	202	2017-09-18-11-50-58	0	1	x	-20	0	52.8	20.7	53.1	20.7	53.1	0.275	1846			66
267	2160	2	Coreopsis	202	2017-09-18-11-51-00	0	1	x	-20	0	52.9	20.8	53.1	20.7	53.1	0.175	1846			67
268	2161	2	Coreopsis	202	2017-09-18-11-51-02	0	1	x	-20	0	52.9	20.8	53.1	20.7	53.1	0.175	1846			68
269	2162	2	Coreopsis	202	2017-09-18-11-51-04	0	1	x	-20	0	52.9	20.8	53.1	20.7	53.1	0.175	1846			69
270	2163	2	Coreopsis	202	2017-09-18-11-51-06	0	1	x	-20	0	52.9	20.8	53.1	20.7	53.1	0.175	1846			70
271	2164	2	Coreopsis	202	2017-09-18-11-51-08	0	1	x	-20	0	52.9	20.8	53.1	20.7	53.1	0.175	1846			71
272	2165	2	Coreopsis	202	2017-09-18-11-51-10	0	1	x	-20	0	52.9	20.8	53.1	20.7	53.1	0.175	1846			72
273	2166	2	Coreopsis	202	2017-09-18-11-51-12	0	1	x	-20	0	52.9	20.8	53.1	20.7	53.1	0.175	1846			73
274	2167	2	Coreopsis	202	2017-09-18-11-51-14	0	1	x	-20	0	52.9	20.8	53.1	20.7	53.1	0.175	1846			74
275	2168	2	Coreopsis	202	2017-09-18-11-51-16	0	1	x	-20	0	52.9	20.8	53.1	20.7	53.1	0.175	1846			75
276	2169	2	Coreopsis	202	2017-09-18-11-51-18	0	1	x	-20	0	52.9	20.8	53.1	20.7	53.1	0.175	1846			76
277	2170	2	Coreopsis	202	2017-09-18-11-51-20	0	1	x	-20	0	52.9	20.8	53.1	20.7	53.1	0.175	1846			77
278	2171	2	Coreopsis	202	2017-09-18-11-51-22	0	1	x	-20	0	52.9	20.8	53.1	20.7	53.1	0.175	1846			78
279	2172	2	Coreopsis	202	2017-09-18-11-51-24	0	1	x	-20	0	52.9	20.8	53.2	20.7	53.2	0.281	1846			79
280	2173	2	Coreopsis	202	2017-09-18-11-51-26	0	1	x	-20	0	52.8	20.7	53.2	20.7	53.2	0.381	1846			80
281	2174	2	Coreopsis	202	2017-09-18-11-51-28	0	1	x	-20	0	52.9	20.8	53.2	20.7	53.2	0.281	1846			81
282	2175	2	Coreopsis	202	2017-09-18-11-51-30	0	1	x	-20	0	52.9	20.8	53.2	20.7	53.2	0.281	1846			82
283	2176	2	Coreopsis	202	2017-09-18-11-51-32	0	1	x	-20	0	52.8	20.7	53.2	20.7	53.2	0.381	1846			83
284	2177	2	Coreopsis	202	2017-09-18-11-51-34	0	1	x	-20	0	52.8	20.7	53.2	20.7	53.2	0.381	1846			84
285	2178	2	Coreopsis	202	2017-09-18-11-51-36	0	1	x	-20	0	52.9	20.8	53.2	20.7	53.2	0.281	1846			85
286	2179	2	Coreopsis	202	2017-09-18-11-51-38	0	1	x	-20	0	52.9	20.8	53.3	20.7	53.3	0.387	1846			86
287	2180	2	Coreopsis	202	2017-09-18-11-51-40	0	1	x	-20	0	52.9	20.8	53.2	20.7	53.2	0.281	1846			87
288	2181	2	Coreopsis	202	2017-09-18-11-51-42	0	1	x	-20	0	52.9	20.8	53.2	20.7	53.2	0.281	1846			88
289	2182	2	Coreopsis	202	2017-09-18-11-51-44	0	1	x	-20	0	52.8	20.7	53.2	20.7	53.2	0.381	1846			89
290	2183	2	Coreopsis	202	2017-09-18-11-51-46	0	1	x	-20	0	52.9	20.8	53.2	20.7	53.2	0.281	1846			90
291	2184	2	Coreopsis	202	2017-09-18-11-51-48	0	1	x	-20	0	52.9	20.8	53.2	20.7	53.2	0.281	1846	Last10	Here	91
292	2185	2	Coreopsis	202	2017-09-18-11-51-50	0	1	x	-20	0	52.9	20.8	53.2	20.7	53.2	0.281	1846	Last10	Here	92
293	2186	2	Coreopsis	202	2017-09-18-11-51-52	0	1	x	-20	0	52.9	20.8	53.2	20.7	53.2	0.281	1846	Last10	Here	93
294	2187	2	Coreopsis	202	2017-09-18-11-51-54	0	1	x	-20	0	52.9	20.8	53.2	20.7	53.2	0.281	1846	Last10	Here	94
295	2188	2	Coreopsis	202	2017-09-18-11-51-56	0	1	x	-20	0	52.9	20.8	53.2	20.7	53.2	0.281	1846	Last10	Here	95
296	2189	2	Coreopsis	202	2017-09-18-11-51-58	0	1	x	-20	0	52.9	20.8	53.2	20.7	53.2	0.281	1846	Last10	Here	96
297	2190	2	Coreopsis	202	2017-09-18-11-52-00	0	1	x	-20	0	52.8	20.7	53.2	20.7	53.2	0.381	1846	Last10	Here	97
298	2191	2	Coreopsis	202	2017-09-18-11-52-02	0	1	x	-20	0	52.8	20.7	53.2	20.7	53.2	0.381	1846	Last10	Here	98
299	2192	2	Coreopsis	202	2017-09-18-11-52-04	0	1	x	-20	0	52.8	20.7	53.2	20.7	53.2	0.381	1846	Last10	Here	99
300	2193	2	Coreopsis	202	2017-09-18-11-52-38	0	1	x	-15	0	52.9	20.8	53.4	20.7	53.4	0.493	1847	First10	Here	1
301	2194	2	Coreopsis	202	2017-09-18-11-52-40	0	1	x	-15	0	52.8	20.7	53.4	20.7	53.4	0.593	1847	First10	Here	2
302	2195	2	Coreopsis	202	2017-09-18-11-52-42	0	1	x	-15	0	52.9	20.8	53.4	20.7	53.4	0.493	1847	First10	Here	3
303	2196	2	Coreopsis	202	2017-09-18-11-52-44	0	1	x	-15	0	52.9	20.8	53.4	20.7	53.4	0.493	1847	First10	Here	4
304	2197	2	Coreopsis	202	2017-09-18-11-52-46	0	1	x	-15	0	52.8	20.7	53.4	20.7	53.4	0.593	1847	First10	Here	5
305	2198	2	Coreopsis	202	2017-09-18-11-52-48	0	1	x	-15	0	52.9	20.8	53.4	20.7	53.4	0.493	1847	First10	Here	6
306	2199	2	Coreopsis	202	2017-09-18-11-52-50	0	1	x	-15	0	52.8	20.7	53.4	20.7	53.4	0.593	1847	First10	Here	7
307	2200	2	Coreopsis	202	2017-09-18-11-52-52	0	1	x	-15	0	52.8	20.7	53.3	20.7	53.3	0.487	1847	First10	Here	8
308	2201	2	Coreopsis	202	2017-09-18-11-52-54	0	1	x	-15	0	52.8	20.7	53.3	20.7	53.3	0.487	1847	First10	Here	9
309	2202	2	Coreopsis	202	2017-09-18-11-52-56	0	1	x	-15	0	52.9	20.8	53.3	20.7	53.3	0.387	1847	First10	Here	10
310	2203	2	Coreopsis	202	2017-09-18-11-52-58	0	1	x	-15	0	52.8	20.7	53.3	20.7	53.3	0.487	1847			11
311	2204	2	Coreopsis	202	2017-09-18-11-53-00	0	1	x	-15	0	52.8	20.7	53.3	20.7	53.3	0.487	1847			12
312	2205	2	Coreopsis	202	2017-09-18-11-53-02	0	1	x	-15	0	52.9	20.8	53.4	20.7	53.4	0.493	1847			13
313	2206	2	Coreopsis	202	2017-09-18-11-53-04	0	1	x	-15	0	52.8	20.7	53.3	20.7	53.3	0.487	1847			14
314	2207	2	Coreopsis	202	2017-09-18-11-53-06	0	1	x	-15	0	52.9	20.8	53.3	20.7	53.3	0.387	1847			15
315	2208	2	Coreopsis	202	2017-09-18-11-53-08	0	1	x	-15	0	52.9	20.8	53.3	20.7	53.3	0.387	1847			16
316	2209	2	Coreopsis	202	2017-09-18-11-53-10	0	1	x	-15	0	52.8	20.7	53.4	20.7	53.4	0.593	1847			17
317	2210	2	Coreopsis	202	2017-09-18-11-53-12	0	1	x	-15	0	52.8	20.7	53.4	20.7	53.4	0.593	1847			18
318	2211	2	Coreopsis	202	2017-09-18-11-53-15	0	1	x	-15	0	52.9	20.8	53.3	20.7	53.3	0.387	1847			19
319	2212	2	Coreopsis	202	2017-09-18-11-53-17	0	1	x	-15	0	52.9	20.8	53.3	20.7	53.3	0.387	1847			20
320	2213	2	Coreopsis	202	2017-09-18-11-53-19	0	1	x	-15	0	52.8	20.7	53.3	20.7	53.3	0.487	1847			21
321	2214	2	Coreopsis	202	2017-09-18-11-53-21	0	1	x	-15	0	52.8	20.7	53.4	20.7	53.4	0.593	1847			22
322	2215	2	Coreopsis	202	2017-09-18-11-53-23	0	1	x	-15	0	52.8	20.7	53.4	20.7	53.4	0.593	1847			23
323	2216	2	Coreopsis	202	2017-09-18-11-53-25	0	1	x	-15	0	52.8	20.7	53.4	20.7	53.4	0.593	1847			24
324	2217	2	Coreopsis	202	2017-09-18-11-53-27	0	1	x	-15	0	52.8	20.7	53.4	20.7	53.4	0.593	1847			25
325	2218	2	Coreopsis	202	2017-09-18-11-53-29	0	1	x	-15	0	52.8	20.7	53.4	20.7	53.4	0.593	1847			26
326	2219	2	Coreopsis	202	2017-09-18-11-53-31	0	1	x	-15	0	52.8	20.7	53.4	20.7	53.4	0.593	1847			27
327	2220	2	Coreopsis	202	2017-09-18-11-53-33	0	1	x	-15	0	52.8	20.7	53.4	20.7	53.4	0.593	1847			28
328	2221	2	Coreopsis	202	2017-09-18-11-53-35	0	1	x	-15	0	52.9	20.7	53.4	20.7	53.4	0.493	1847			29
329	2222	2	Coreopsis	202	2017-09-18-11-53-37	0	1	x	-15	0	52.9	20.8	53.4	20.7	53.4	0.493	1847			30
330	2223	2	Coreopsis	202	2017-09-18-11-53-39	0	1	x	-15	0	52.9	20.8	53.3	20.7	53.3	0.387	1847			31
331	2224	2	Coreopsis	202	2017-09-18-11-53-41	0	1	x	-15	0	52.8	20.7	53.3	20.7	53.3	0.487	1847			32
332	2225	2	Coreopsis	202	2017-09-18-11-53-43	0	1	x	-15	0	52.9	20.8	53.3	20.7	53.3	0.387	1847			33
333	2226	2	Coreopsis	202	2017-09-18-11-53-45	0	1	x	-15	0	52.9	20.8	53.3	20.7	53.3	0.387	1847			34
334	2227	2	Coreopsis	202	2017-09-18-11-53-47	0	1	x	-15	0	52.9	20.8	53.3	20.7	53.3	0.387	1847			35
335	2228	2	Coreopsis	202	2017-09-18-11-53-49	0	1	x	-15	0	52.9	20.7	53.3	20.7	53.3	0.387	1847			36
336	2229	2	Coreopsis	202	2017-09-18-11-53-51	0	1	x	-15	0	52.8	20.7	53.3	20.7	53.3	0.487	1847			37
337	2230	2	Coreopsis	202	2017-09-18-11-53-53	0	1	x	-15	0	52.8	20.7	53.3	20.7	53.3	0.487	1847			38
338	2231	2	Coreopsis	202	2017-09-18-11-53-55	0	1	x	-15	0	52.8	20.7	53.4	20.7	53.4	0.593	1847			39
339	2232	2	Coreopsis	202	2017-09-18-11-53-57	0	1	x	-15	0	53	20.8	53.4	20.7	53.4	0.393	1847			40
340	2233	2	Coreopsis	202	2017-09-18-11-53-59	0	1	x	-15	0	52.9	20.8	53.4	20.7	53.4	0.493	1847			41
341	2234	2	Coreopsis	202	2017-09-18-11-54-01	0	1	x	-15	0	52.8	20.7	53.4	20.7	53.4	0.593	1847			42
342	2235	2	Coreopsis	202	2017-09-18-11-54-03	0	1	x	-15	0	52.8	20.7	53.4	20.7	53.4	0.593	1847			43
343	2236	2	Coreopsis	202	2017-09-18-11-54-05	0	1	x	-15	0	52.9	20.7	53.4	20.7	53.4	0.493	1847			44
344	2237	2	Coreopsis	202	2017-09-18-11-54-07	0	1	x	-15	0	52.9	20.7	53.4	20.7	53.4	0.493	1847			45
345	2238	2	Coreopsis	202	2017-09-18-11-54-09	0	1	x	-15	0	52.8	20.7	53.4	20.7	53.4	0.593	1847			46
346	2239	2	Coreopsis	202	2017-09-18-11-54-11	0	1	x	-15	0	52.9	20.7	53.4	20.7	53.4	0.493	1847			47
347	2240	2	Coreopsis	202	2017-09-18-11-54-13	0	1	x	-15	0	53	20.8	53.3	20.7	53.3	0.287	1847			48
348	2241	2	Coreopsis	202	2017-09-18-11-54-15	0	1	x	-15	0	53	20.8	53.3	20.7	53.3	0.287	1847			49
349	2242	2	Coreopsis	202	2017-09-18-11-54-17	0	1	x	-15	0	52.9	20.7	53.3	20.7	53.3	0.387	1847			50
350	2243	2	Coreopsis	202	2017-09-18-11-54-19	0	1	x	-15	0	52.9	20.7	53.3	20.7	53.3	0.387	1847			51
351	2244	2	Coreopsis	202	2017-09-18-11-54-21	0	1	x	-15	0	52.9	20.7	53.3	20.7	53.3	0.387	1847			52
352	2245	2	Coreopsis	202	2017-09-18-11-54-23	0	1	x	-15	0	53	20.8	53.4	20.7	53.4	0.393	1847			53
353	2246	2	Coreopsis	202	2017-09-18-11-54-25	0	1	x	-15	0	52.9	20.7	53.4	20.7	53.4	0.493	1847			54
354	2247	2	Coreopsis	202	2017-09-18-11-54-27	0	1	x	-15	0	52.9	20.7	53.4	20.7	53.4	0.493	1847			55
355	2248	2	Coreopsis	202	2017-09-18-11-54-29	0	1	x	-15	0	53	20.8	53.4	20.7	53.4	0.393	1847			56
356	2249	2	Coreopsis	202	2017-09-18-11-54-31	0	1	x	-15	0	53	20.8	53.4	20.7	53.4	0.393	1847			57
357	2250	2	Coreopsis	202	2017-09-18-11-54-33	0	1	x	-15	0	53	20.8	53.3	20.7	53.3	0.287	1847			58
358	2251	2	Coreopsis	202	2017-09-18-11-54-35	0	1	x	-15	0	52.9	20.7	53.3	20.7	53.3	0.387	1847			59
359	2252	2	Coreopsis	202	2017-09-18-11-54-37	0	1	x	-15	0	52.9	20.7	53.3	20.7	53.3	0.387	1847			60
360	2253	2	Coreopsis	202	2017-09-18-11-54-39	0	1	x	-15	0	53	20.8	53.3	20.7	53.3	0.287	1847			61
361	2254	2	Coreopsis	202	2017-09-18-11-54-41	0	1	x	-15	0	52.9	20.7	53.3	20.7	53.3	0.387	1847			62
362	2255	2	Coreopsis	202	2017-09-18-11-54-43	0	1	x	-15	0	53	20.8	53.3	20.7	53.3	0.287	1847			63
363	2256	2	Coreopsis	202	2017-09-18-11-54-45	0	1	x	-15	0	53	20.8	53.2	20.7	53.2	0.181	1847			64
364	2257	2	Coreopsis	202	2017-09-18-11-54-47	0	1	x	-15	0	53	20.8	53.2	20.7	53.2	0.181	1847			65
365	2258	2	Coreopsis	202	2017-09-18-11-54-49	0	1	x	-15	0	53	20.8	53.2	20.7	53.2	0.181	1847			66
366	2259	2	Coreopsis	202	2017-09-18-11-54-51	0	1	x	-15	0	53	20.8	53.2	20.7	53.2	0.181	1847			67
367	2260	2	Coreopsis	202	2017-09-18-11-54-53	0	1	x	-15	0	53	20.8	53.2	20.7	53.2	0.181	1847			68
368	2261	2	Coreopsis	202	2017-09-18-11-54-55	0	1	x	-15	0	53	20.8	53.2	20.7	53.2	0.181	1847			69
369	2262	2	Coreopsis	202	2017-09-18-11-54-57	0	1	x	-15	0	52.9	20.7	53.2	20.7	53.2	0.281	1847			70
370	2263	2	Coreopsis	202	2017-09-18-11-54-59	0	1	x	-15	0	53	20.8	53.2	20.7	53.2	0.181	1847			71
371	2264	2	Coreopsis	202	2017-09-18-11-55-01	0	1	x	-15	0	52.9	20.7	53.2	20.7	53.2	0.281	1847			72
372	2265	2	Coreopsis	202	2017-09-18-11-55-03	0	1	x	-15	0	53	20.8	53.2	20.7	53.2	0.181	1847			73
373	2266	2	Coreopsis	202	2017-09-18-11-55-05	0	1	x	-15	0	52.9	20.7	53.2	20.7	53.2	0.281	1847			74
374	2267	2	Coreopsis	202	2017-09-18-11-55-07	0	1	x	-15	0	53	20.8	53.2	20.7	53.2	0.181	1847			75
375	2268	2	Coreopsis	202	2017-09-18-11-55-09	0	1	x	-15	0	53	20.8	53.2	20.7	53.2	0.181	1847			76
376	2269	2	Coreopsis	202	2017-09-18-11-55-11	0	1	x	-15	0	53	20.8	53.2	20.7	53.2	0.181	1847			77
377	2270	2	Coreopsis	202	2017-09-18-11-55-13	0	1	x	-15	0	53	20.8	53.2	20.7	53.2	0.181	1847			78
378	2271	2	Coreopsis	202	2017-09-18-11-55-15	0	1	x	-15	0	52.9	20.7	53.2	20.7	53.2	0.281	1847			79
379	2272	2	Coreopsis	202	2017-09-18-11-55-17	0	1	x	-15	0	53	20.8	53.2	20.7	53.2	0.181	1847			80
380	2273	2	Coreopsis	202	2017-09-18-11-55-19	0	1	x	-15	0	52.9	20.7	53.2	20.7	53.2	0.281	1847			81
381	2274	2	Coreopsis	202	2017-09-18-11-55-21	0	1	x	-15	0	53	20.8	53.2	20.7	53.2	0.181	1847			82
382	2275	2	Coreopsis	202	2017-09-18-11-55-23	0	1	x	-15	0	52.9	20.7	53.2	20.7	53.2	0.281	1847			83
383	2276	2	Coreopsis	202	2017-09-18-11-55-25	0	1	x	-15	0	52.9	20.7	53.2	20.7	53.2	0.281	1847			84
384	2277	2	Coreopsis	202	2017-09-18-11-55-27	0	1	x	-15	0	52.9	20.7	53.2	20.7	53.2	0.281	1847			85
385	2278	2	Coreopsis	202	2017-09-18-11-55-29	0	1	x	-15	0	53	20.8	53.2	20.7	53.2	0.181	1847			86
386	2279	2	Coreopsis	202	2017-09-18-11-55-31	0	1	x	-15	0	52.9	20.7	53.2	20.7	53.2	0.281	1847			87
387	2280	2	Coreopsis	202	2017-09-18-11-55-33	0	1	x	-15	0	52.9	20.7	53.2	20.7	53.2	0.281	1847			88
388	2281	2	Coreopsis	202	2017-09-18-11-55-35	0	1	x	-15	0	52.9	20.7	53.2	20.7	53.2	0.281	1847			89
389	2282	2	Coreopsis	202	2017-09-18-11-55-37	0	1	x	-15	0	53	20.8	53.2	20.7	53.2	0.181	1847			90
390	2283	2	Coreopsis	202	2017-09-18-11-55-39	0	1	x	-15	0	52.9	20.7	53.2	20.7	53.2	0.281	1847	Last10	Here	91
391	2284	2	Coreopsis	202	2017-09-18-11-55-41	0	1	x	-15	0	53	20.8	53.2	20.7	53.2	0.181	1847	Last10	Here	92
392	2285	2	Coreopsis	202	2017-09-18-11-55-43	0	1	x	-15	0	53	20.8	53.2	20.7	53.2	0.181	1847	Last10	Here	93
393	2286	2	Coreopsis	202	2017-09-18-11-55-45	0	1	x	-15	0	52.9	20.7	53.2	20.7	53.2	0.281	1847	Last10	Here	94
394	2287	2	Coreopsis	202	2017-09-18-11-55-47	0	1	x	-15	0	53	20.8	53.2	20.7	53.2	0.181	1847	Last10	Here	95
395	2288	2	Coreopsis	202	2017-09-18-11-55-49	0	1	x	-15	0	52.9	20.7	53.2	20.7	53.2	0.281	1847	Last10	Here	96
396	2289	2	Coreopsis	202	2017-09-18-11-55-51	0	1	x	-15	0	52.9	20.7	53.2	20.7	53.2	0.281	1847	Last10	Here	97
397	2290	2	Coreopsis	202	2017-09-18-11-55-53	0	1	x	-15	0	53	20.8	53.2	20.7	53.2	0.181	1847	Last10	Here	98
398	2291	2	Coreopsis	202	2017-09-18-11-55-55	0	1	x	-15	0	52.9	20.7	53.2	20.7	53.2	0.281	1847	Last10	Here	99
399	2292	2	Coreopsis	202	2017-09-18-11-56-29	0	1	x	-10	0	53	20.7	53.4	20.7	53.4	0.393	1848	First10	Here	1
400	2293	2	Coreopsis	202	2017-09-18-11-56-31	0	1	x	-10	0	52.9	20.7	53.4	20.7	53.4	0.493	1848	First10	Here	2
401	2294	2	Coreopsis	202	2017-09-18-11-56-33	0	1	x	-10	0	53	20.7	53.4	20.7	53.4	0.393	1848	First10	Here	3
402	2295	2	Coreopsis	202	2017-09-18-11-56-35	0	1	x	-10	0	53	20.7	53.4	20.7	53.4	0.393	1848	First10	Here	4
403	2296	2	Coreopsis	202	2017-09-18-11-56-37	0	1	x	-10	0	53	20.8	53.4	20.7	53.4	0.393	1848	First10	Here	5
404	2297	2	Coreopsis	202	2017-09-18-11-56-39	0	1	x	-10	0	53	20.8	53.4	20.7	53.4	0.393	1848	First10	Here	6
405	2298	2	Coreopsis	202	2017-09-18-11-56-41	0	1	x	-10	0	53	20.7	53.4	20.7	53.4	0.393	1848	First10	Here	7
406	2299	2	Coreopsis	202	2017-09-18-11-56-43	0	1	x	-10	0	53	20.7	53.4	20.7	53.4	0.393	1848	First10	Here	8
407	2300	2	Coreopsis	202	2017-09-18-11-56-45	0	1	x	-10	0	53	20.8	53.4	20.7	53.4	0.393	1848	First10	Here	9
408	2301	2	Coreopsis	202	2017-09-18-11-56-47	0	1	x	-10	0	53	20.7	53.4	20.7	53.4	0.393	1848	First10	Here	10
409	2302	2	Coreopsis	202	2017-09-18-11-56-49	0	1	x	-10	0	53	20.7	53.3	20.7	53.3	0.287	1848			11
410	2303	2	Coreopsis	202	2017-09-18-11-56-51	0	1	x	-10	0	52.9	20.7	53.3	20.7	53.3	0.387	1848			12
411	2304	2	Coreopsis	202	2017-09-18-11-56-53	0	1	x	-10	0	53	20.7	53.3	20.7	53.3	0.287	1848			13
412	2305	2	Coreopsis	202	2017-09-18-11-56-55	0	1	x	-10	0	53	20.7	53.3	20.7	53.3	0.287	1848			14
413	2306	2	Coreopsis	202	2017-09-18-11-56-57	0	1	x	-10	0	53	20.7	53.3	20.7	53.3	0.287	1848			15
414	2307	2	Coreopsis	202	2017-09-18-11-56-59	0	1	x	-10	0	53	20.7	53.4	20.7	53.4	0.393	1848			16
415	2308	2	Coreopsis	202	2017-09-18-11-57-01	0	1	x	-10	0	53	20.8	53.4	20.7	53.4	0.393	1848			17
416	2309	2	Coreopsis	202	2017-09-18-11-57-03	0	1	x	-10	0	53	20.7	53.4	20.7	53.4	0.393	1848			18
417	2310	2	Coreopsis	202	2017-09-18-11-57-05	0	1	x	-10	0	53	20.7	53.4	20.7	53.4	0.393	1848			19
418	2311	2	Coreopsis	202	2017-09-18-11-57-07	0	1	x	-10	0	53	20.7	53.4	20.7	53.4	0.393	1848			20
419	2312	2	Coreopsis	202	2017-09-18-11-57-09	0	1	x	-10	0	53	20.7	53.4	20.7	53.4	0.393	1848			21
420	2313	2	Coreopsis	202	2017-09-18-11-57-11	0	1	x	-10	0	53	20.7	53.4	20.7	53.4	0.393	1848			22
421	2314	2	Coreopsis	202	2017-09-18-11-57-13	0	1	x	-10	0	53	20.7	53.4	20.7	53.4	0.393	1848			23
422	2315	2	Coreopsis	202	2017-09-18-11-57-15	0	1	x	-10	0	53	20.7	53.4	20.7	53.4	0.393	1848			24
423	2316	2	Coreopsis	202	2017-09-18-11-57-17	0	1	x	-10	0	53	20.7	53.4	20.7	53.4	0.393	1848			25
424	2317	2	Coreopsis	202	2017-09-18-11-57-19	0	1	x	-10	0	53	20.7	53.5	20.7	53.5	0.499	1848			26
425	2318	2	Coreopsis	202	2017-09-18-11-57-21	0	1	x	-10	0	53	20.7	53.5	20.7	53.5	0.499	1848			27
426	2319	2	Coreopsis	202	2017-09-18-11-57-23	0	1	x	-10	0	53	20.8	53.5	20.7	53.5	0.499	1848			28
427	2320	2	Coreopsis	202	2017-09-18-11-57-25	0	1	x	-10	0	53	20.7	53.5	20.7	53.5	0.499	1848			29
428	2321	2	Coreopsis	202	2017-09-18-11-57-27	0	1	x	-10	0	53	20.7	53.5	20.7	53.5	0.499	1848			30
429	2322	2	Coreopsis	202	2017-09-18-11-57-29	0	1	x	-10	0	53	20.7	53.5	20.7	53.5	0.499	1848			31
430	2323	2	Coreopsis	202	2017-09-18-11-57-31	0	1	x	-10	0	53	20.7	53.6	20.7	53.6	0.605	1848			32
431	2324	2	Coreopsis	202	2017-09-18-11-57-33	0	1	x	-10	0	53	20.7	53.6	20.7	53.6	0.605	1848			33
432	2325	2	Coreopsis	202	2017-09-18-11-57-35	0	1	x	-10	0	53	20.8	53.6	20.7	53.6	0.605	1848			34
433	2326	2	Coreopsis	202	2017-09-18-11-57-37	0	1	x	-10	0	53	20.8	53.6	20.7	53.6	0.605	1848			35
434	2327	2	Coreopsis	202	2017-09-18-11-57-39	0	1	x	-10	0	53	20.7	53.6	20.7	53.6	0.605	1848			36
435	2328	2	Coreopsis	202	2017-09-18-11-57-41	0	1	x	-10	0	53	20.7	53.6	20.7	53.6	0.605	1848			37
436	2329	2	Coreopsis	202	2017-09-18-11-57-43	0	1	x	-10	0	53	20.7	53.5	20.7	53.5	0.499	1848			38
437	2330	2	Coreopsis	202	2017-09-18-11-57-45	0	1	x	-10	0	53	20.7	53.5	20.7	53.5	0.499	1848			39
438	2331	2	Coreopsis	202	2017-09-18-11-57-47	0	1	x	-10	0	53	20.7	53.5	20.7	53.5	0.499	1848			40
439	2332	2	Coreopsis	202	2017-09-18-11-57-49	0	1	x	-10	0	53	20.7	53.5	20.7	53.5	0.499	1848			41
440	2333	2	Coreopsis	202	2017-09-18-11-57-51	0	1	x	-10	0	53	20.7	53.5	20.7	53.5	0.499	1848			42
441	2334	2	Coreopsis	202	2017-09-18-11-57-53	0	1	x	-10	0	53	20.7	53.4	20.7	53.4	0.393	1848			43
442	2335	2	Coreopsis	202	2017-09-18-11-57-55	0	1	x	-10	0	53	20.7	53.4	20.7	53.4	0.393	1848			44
443	2336	2	Coreopsis	202	2017-09-18-11-57-57	0	1	x	-10	0	53	20.7	53.4	20.7	53.4	0.393	1848			45
444	2337	2	Coreopsis	202	2017-09-18-11-57-59	0	1	x	-10	0	53	20.7	53.5	20.7	53.5	0.499	1848			46
445	2338	2	Coreopsis	202	2017-09-18-11-58-01	0	1	x	-10	0	53	20.7	53.5	20.7	53.5	0.499	1848			47
446	2339	2	Coreopsis	202	2017-09-18-11-58-03	0	1	x	-10	0	53	20.7	53.5	20.7	53.5	0.499	1848			48
447	2340	2	Coreopsis	202	2017-09-18-11-58-05	0	1	x	-10	0	53.1	20.8	53.5	20.7	53.5	0.399	1848			49
448	2341	2	Coreopsis	202	2017-09-18-11-58-07	0	1	x	-10	0	53	20.7	53.5	20.7	53.5	0.499	1848			50
449	2342	2	Coreopsis	202	2017-09-18-11-58-09	0	1	x	-10	0	53	20.7	53.5	20.7	53.5	0.499	1848			51
450	2343	2	Coreopsis	202	2017-09-18-11-58-11	0	1	x	-10	0	53	20.7	53.5	20.7	53.5	0.499	1848			52
451	2344	2	Coreopsis	202	2017-09-18-11-58-13	0	1	x	-10	0	53	20.7	53.5	20.7	53.5	0.499	1848			53
452	2345	2	Coreopsis	202	2017-09-18-11-58-15	0	1	x	-10	0	53	20.7	53.6	20.7	53.6	0.605	1848			54
453	2346	2	Coreopsis	202	2017-09-18-11-58-17	0	1	x	-10	0	53.1	20.8	53.5	20.7	53.5	0.399	1848			55
454	2347	2	Coreopsis	202	2017-09-18-11-58-19	0	1	x	-10	0	53	20.7	53.5	20.7	53.5	0.499	1848			56
455	2348	2	Coreopsis	202	2017-09-18-11-58-21	0	1	x	-10	0	53	20.7	53.5	20.7	53.5	0.499	1848			57
456	2349	2	Coreopsis	202	2017-09-18-11-58-24	0	1	x	-10	0	53	20.7	53.5	20.7	53.5	0.499	1848			58
457	2350	2	Coreopsis	202	2017-09-18-11-58-26	0	1	x	-10	0	53	20.7	53.5	20.7	53.5	0.499	1848			59
458	2351	2	Coreopsis	202	2017-09-18-11-58-28	0	1	x	-10	0	53	20.7	53.4	20.7	53.4	0.393	1848			60
459	2352	2	Coreopsis	202	2017-09-18-11-58-30	0	1	x	-10	0	53	20.8	53.4	20.7	53.4	0.393	1848			61
460	2353	2	Coreopsis	202	2017-09-18-11-58-32	0	1	x	-10	0	53	20.7	53.4	20.7	53.4	0.393	1848			62
461	2354	2	Coreopsis	202	2017-09-18-11-58-34	0	1	x	-10	0	53.1	20.8	53.4	20.7	53.4	0.293	1848			63
462	2355	2	Coreopsis	202	2017-09-18-11-58-36	0	1	x	-10	0	53	20.7	53.4	20.7	53.4	0.393	1848			64
463	2356	2	Coreopsis	202	2017-09-18-11-58-38	0	1	x	-10	0	53	20.7	53.4	20.7	53.4	0.393	1848			65
464	2357	2	Coreopsis	202	2017-09-18-11-58-40	0	1	x	-10	0	53	20.7	53.4	20.7	53.4	0.393	1848			66
465	2358	2	Coreopsis	202	2017-09-18-11-58-42	0	1	x	-10	0	53	20.7	53.3	20.7	53.3	0.287	1848			67
466	2359	2	Coreopsis	202	2017-09-18-11-58-44	0	1	x	-10	0	53	20.7	53.3	20.7	53.3	0.287	1848			68
467	2360	2	Coreopsis	202	2017-09-18-11-58-46	0	1	x	-10	0	53	20.7	53.4	20.7	53.4	0.393	1848			69
468	2361	2	Coreopsis	202	2017-09-18-11-58-48	0	1	x	-10	0	53	20.7	53.5	20.7	53.5	0.499	1848			70
469	2362	2	Coreopsis	202	2017-09-18-11-58-50	0	1	x	-10	0	53	20.7	53.4	20.7	53.4	0.393	1848			71
470	2363	2	Coreopsis	202	2017-09-18-11-58-52	0	1	x	-10	0	53	20.7	53.4	20.7	53.4	0.393	1848			72
471	2364	2	Coreopsis	202	2017-09-18-11-58-54	0	1	x	-10	0	53	20.7	53.4	20.7	53.4	0.393	1848			73
472	2365	2	Coreopsis	202	2017-09-18-11-58-56	0	1	x	-10	0	53	20.7	53.5	20.7	53.5	0.499	1848			74
473	2366	2	Coreopsis	202	2017-09-18-11-58-58	0	1	x	-10	0	53	20.7	53.5	20.7	53.5	0.499	1848			75
474	2367	2	Coreopsis	202	2017-09-18-11-59-00	0	1	x	-10	0	53	20.7	53.5	20.7	53.5	0.499	1848			76
475	2368	2	Coreopsis	202	2017-09-18-11-59-02	0	1	x	-10	0	53	20.7	53.5	20.7	53.5	0.499	1848			77
476	2369	2	Coreopsis	202	2017-09-18-11-59-04	0	1	x	-10	0	53	20.7	53.5	20.7	53.5	0.499	1848			78
477	2370	2	Coreopsis	202	2017-09-18-11-59-06	0	1	x	-10	0	53	20.7	53.5	20.7	53.5	0.499	1848			79
478	2371	2	Coreopsis	202	2017-09-18-11-59-08	0	1	x	-10	0	53	20.7	53.5	20.7	53.5	0.499	1848			80
479	2372	2	Coreopsis	202	2017-09-18-11-59-10	0	1	x	-10	0	53	20.7	53.5	20.7	53.5	0.499	1848			81
480	2373	2	Coreopsis	202	2017-09-18-11-59-12	0	1	x	-10	0	53	20.7	53.5	20.7	53.5	0.499	1848			82
481	2374	2	Coreopsis	202	2017-09-18-11-59-14	0	1	x	-10	0	53	20.7	53.5	20.7	53.5	0.499	1848			83
482	2375	2	Coreopsis	202	2017-09-18-11-59-16	0	1	x	-10	0	53	20.7	53.5	20.7	53.5	0.499	1848			84
483	2376	2	Coreopsis	202	2017-09-18-11-59-18	0	1	x	-10	0	53	20.7	53.6	20.7	53.6	0.605	1848			85
484	2377	2	Coreopsis	202	2017-09-18-11-59-20	0	1	x	-10	0	53	20.7	53.5	20.6	53.5	0.499	1848			86
485	2378	2	Coreopsis	202	2017-09-18-11-59-22	0	1	x	-10	0	53	20.7	53.6	20.7	53.6	0.605	1848			87
486	2379	2	Coreopsis	202	2017-09-18-11-59-24	0	1	x	-10	0	53	20.7	53.6	20.6	53.6	0.605	1848			88
487	2380	2	Coreopsis	202	2017-09-18-11-59-26	0	1	x	-10	0	53	20.7	53.7	20.7	53.7	0.711	1848			89
488	2381	2	Coreopsis	202	2017-09-18-11-59-28	0	1	x	-10	0	53	20.7	53.8	20.7	53.8	0.817	1848			90
489	2382	2	Coreopsis	202	2017-09-18-11-59-30	0	1	x	-10	0	53	20.7	53.8	20.7	53.8	0.817	1848	Last10	Here	91
490	2383	2	Coreopsis	202	2017-09-18-11-59-32	0	1	x	-10	0	53	20.7	53.8	20.6	53.8	0.817	1848	Last10	Here	92
491	2384	2	Coreopsis	202	2017-09-18-11-59-34	0	1	x	-10	0	53	20.7	53.9	20.7	53.9	0.923	1848	Last10	Here	93
492	2385	2	Coreopsis	202	2017-09-18-11-59-36	0	1	x	-10	0	53	20.7	53.9	20.7	53.9	0.923	1848	Last10	Here	94
493	2386	2	Coreopsis	202	2017-09-18-11-59-38	0	1	x	-10	0	53	20.7	54	20.7	54	1.03	1848	Last10	Here	95
494	2387	2	Coreopsis	202	2017-09-18-11-59-40	0	1	x	-10	0	53	20.7	54	20.7	54	1.03	1848	Last10	Here	96
495	2388	2	Coreopsis	202	2017-09-18-11-59-42	0	1	x	-10	0	53	20.7	54	20.7	54	1.03	1848	Last10	Here	97
496	2389	2	Coreopsis	202	2017-09-18-11-59-44	0	1	x	-10	0	53	20.7	54	20.7	54	1.03	1848	Last10	Here	98
497	2390	2	Coreopsis	202	2017-09-18-11-59-46	0	1	x	-10	0	53	20.7	54	20.7	54	1.03	1848	Last10	Here	99
498	2391	2	Coreopsis	202	2017-09-18-12-00-20	0	1	x	-5	0	53	20.7	53.5	20.7	53.5	0.499	1849	First10	Here	1
499	2392	2	Coreopsis	202	2017-09-18-12-00-22	0	1	x	-5	0	53.1	20.7	53.5	20.7	53.5	0.399	1849	First10	Here	2
500	2393	2	Coreopsis	202	2017-09-18-12-00-24	0	1	x	-5	0	53.1	20.7	53.5	20.7	53.5	0.399	1849	First10	Here	3
501	2394	2	Coreopsis	202	2017-09-18-12-00-26	0	1	x	-5	0	53	20.7	53.6	20.7	53.6	0.605	1849	First10	Here	4
502	2395	2	Coreopsis	202	2017-09-18-12-00-28	0	1	x	-5	0	53	20.7	53.5	20.7	53.5	0.499	1849	First10	Here	5
503	2396	2	Coreopsis	202	2017-09-18-12-00-30	0	1	x	-5	0	53	20.7	53.5	20.7	53.5	0.499	1849	First10	Here	6
504	2397	2	Coreopsis	202	2017-09-18-12-00-32	0	1	x	-5	0	53	20.7	53.5	20.7	53.5	0.499	1849	First10	Here	7
505	2398	2	Coreopsis	202	2017-09-18-12-00-34	0	1	x	-5	0	53.1	20.7	53.5	20.7	53.5	0.399	1849	First10	Here	8
506	2399	2	Coreopsis	202	2017-09-18-12-00-36	0	1	x	-5	0	53	20.7	53.5	20.7	53.5	0.499	1849	First10	Here	9
507	2400	2	Coreopsis	202	2017-09-18-12-00-38	0	1	x	-5	0	53.1	20.7	53.5	20.7	53.5	0.399	1849	First10	Here	10
508	2401	2	Coreopsis	202	2017-09-18-12-00-40	0	1	x	-5	0	53.1	20.7	53.5	20.7	53.5	0.399	1849			11
509	2402	2	Coreopsis	202	2017-09-18-12-00-42	0	1	x	-5	0	53.1	20.7	53.4	20.6	53.4	0.293	1849			12
510	2403	2	Coreopsis	202	2017-09-18-12-00-44	0	1	x	-5	0	53.1	20.7	53.4	20.6	53.4	0.293	1849			13
511	2404	2	Coreopsis	202	2017-09-18-12-00-46	0	1	x	-5	0	53.1	20.7	53.5	20.7	53.5	0.399	1849			14
512	2405	2	Coreopsis	202	2017-09-18-12-00-48	0	1	x	-5	0	53.1	20.7	53.6	20.7	53.6	0.505	1849			15
513	2406	2	Coreopsis	202	2017-09-18-12-00-50	0	1	x	-5	0	53	20.7	53.6	20.7	53.6	0.605	1849			16
514	2407	2	Coreopsis	202	2017-09-18-12-00-52	0	1	x	-5	0	53	20.7	53.6	20.6	53.6	0.605	1849			17
515	2408	2	Coreopsis	202	2017-09-18-12-00-54	0	1	x	-5	0	53.1	20.7	53.7	20.7	53.7	0.611	1849			18
516	2409	2	Coreopsis	202	2017-09-18-12-00-56	0	1	x	-5	0	53.1	20.7	53.7	20.7	53.7	0.611	1849			19
517	2410	2	Coreopsis	202	2017-09-18-12-00-58	0	1	x	-5	0	53.1	20.7	53.8	20.7	53.8	0.717	1849			20
518	2411	2	Coreopsis	202	2017-09-18-12-01-00	0	1	x	-5	0	53.1	20.7	53.8	20.7	53.8	0.717	1849			21
519	2412	2	Coreopsis	202	2017-09-18-12-01-02	0	1	x	-5	0	53.1	20.7	53.9	20.7	53.9	0.823	1849			22
520	2413	2	Coreopsis	202	2017-09-18-12-01-04	0	1	x	-5	0	53.1	20.7	54	20.7	54	0.93	1849			23
521	2414	2	Coreopsis	202	2017-09-18-12-01-06	0	1	x	-5	0	53.1	20.7	54	20.7	54	0.93	1849			24
522	2415	2	Coreopsis	202	2017-09-18-12-01-08	0	1	x	-5	0	53.1	20.7	54	20.7	54	0.93	1849			25
523	2416	2	Coreopsis	202	2017-09-18-12-01-10	0	1	x	-5	0	53.1	20.7	53.9	20.7	53.9	0.823	1849			26
524	2417	2	Coreopsis	202	2017-09-18-12-01-12	0	1	x	-5	0	53.1	20.7	53.9	20.7	53.9	0.823	1849			27
525	2418	2	Coreopsis	202	2017-09-18-12-01-14	0	1	x	-5	0	53.1	20.7	53.9	20.7	53.9	0.823	1849			28
526	2419	2	Coreopsis	202	2017-09-18-12-01-16	0	1	x	-5	0	53.1	20.7	53.9	20.7	53.9	0.823	1849			29
527	2420	2	Coreopsis	202	2017-09-18-12-01-18	0	1	x	-5	0	53.1	20.7	53.9	20.7	53.9	0.823	1849			30
528	2421	2	Coreopsis	202	2017-09-18-12-01-20	0	1	x	-5	0	53.1	20.7	53.7	20.6	53.7	0.611	1849			31
529	2422	2	Coreopsis	202	2017-09-18-12-01-22	0	1	x	-5	0	53.1	20.7	53.8	20.7	53.8	0.717	1849			32
530	2423	2	Coreopsis	202	2017-09-18-12-01-24	0	1	x	-5	0	53.1	20.7	53.8	20.7	53.8	0.717	1849			33
531	2424	2	Coreopsis	202	2017-09-18-12-01-26	0	1	x	-5	0	53.1	20.7	53.7	20.6	53.7	0.611	1849			34
532	2425	2	Coreopsis	202	2017-09-18-12-01-28	0	1	x	-5	0	53.1	20.7	53.7	20.6	53.7	0.611	1849			35
533	2426	2	Coreopsis	202	2017-09-18-12-01-30	0	1	x	-5	0	53.1	20.7	53.8	20.7	53.8	0.717	1849			36
534	2427	2	Coreopsis	202	2017-09-18-12-01-32	0	1	x	-5	0	53	20.7	53.8	20.7	53.8	0.817	1849			37
535	2428	2	Coreopsis	202	2017-09-18-12-01-34	0	1	x	-5	0	53	20.7	53.8	20.6	53.8	0.817	1849			38
536	2429	2	Coreopsis	202	2017-09-18-12-01-36	0	1	x	-5	0	53.1	20.7	53.9	20.7	53.9	0.823	1849			39
537	2430	2	Coreopsis	202	2017-09-18-12-01-38	0	1	x	-5	0	53	20.7	53.8	20.6	53.8	0.817	1849			40
538	2431	2	Coreopsis	202	2017-09-18-12-01-40	0	1	x	-5	0	53.1	20.7	53.8	20.6	53.8	0.717	1849			41
539	2432	2	Coreopsis	202	2017-09-18-12-01-42	0	1	x	-5	0	53.1	20.7	53.8	20.6	53.8	0.717	1849			42
540	2433	2	Coreopsis	202	2017-09-18-12-01-44	0	1	x	-5	0	53.1	20.7	53.9	20.7	53.9	0.823	1849			43
541	2434	2	Coreopsis	202	2017-09-18-12-01-46	0	1	x	-5	0	53.1	20.7	53.8	20.6	53.8	0.717	1849			44
542	2435	2	Coreopsis	202	2017-09-18-12-01-48	0	1	x	-5	0	53.1	20.7	53.7	20.6	53.7	0.611	1849			45
543	2436	2	Coreopsis	202	2017-09-18-12-01-50	0	1	x	-5	0	53.1	20.7	53.8	20.7	53.8	0.717	1849			46
544	2437	2	Coreopsis	202	2017-09-18-12-01-52	0	1	x	-5	0	53.1	20.7	53.7	20.6	53.7	0.611	1849			47
545	2438	2	Coreopsis	202	2017-09-18-12-01-54	0	1	x	-5	0	53.1	20.7	53.8	20.7	53.8	0.717	1849			48
546	2439	2	Coreopsis	202	2017-09-18-12-01-56	0	1	x	-5	0	53.1	20.7	53.8	20.6	53.8	0.717	1849			49
547	2440	2	Coreopsis	202	2017-09-18-12-01-58	0	1	x	-5	0	53.1	20.7	53.9	20.7	53.9	0.823	1849			50
548	2441	2	Coreopsis	202	2017-09-18-12-02-00	0	1	x	-5	0	53.1	20.7	53.8	20.6	53.8	0.717	1849			51
549	2442	2	Coreopsis	202	2017-09-18-12-02-02	0	1	x	-5	0	53.1	20.7	53.9	20.7	53.9	0.823	1849			52
550	2443	2	Coreopsis	202	2017-09-18-12-02-04	0	1	x	-5	0	53.1	20.7	53.8	20.6	53.8	0.717	1849			53
551	2444	2	Coreopsis	202	2017-09-18-12-02-06	0	1	x	-5	0	53.1	20.7	54	20.7	54	0.93	1849			54
552	2445	2	Coreopsis	202	2017-09-18-12-02-08	0	1	x	-5	0	53.1	20.7	53.9	20.6	53.9	0.823	1849			55
553	2446	2	Coreopsis	202	2017-09-18-12-02-10	0	1	x	-5	0	53.1	20.7	54	20.7	54	0.93	1849			56
554	2447	2	Coreopsis	202	2017-09-18-12-02-12	0	1	x	-5	0	53.1	20.7	53.9	20.6	53.9	0.823	1849			57
555	2448	2	Coreopsis	202	2017-09-18-12-02-14	0	1	x	-5	0	53.1	20.7	54.1	20.7	54.1	1.036	1849			58
556	2449	2	Coreopsis	202	2017-09-18-12-02-16	0	1	x	-5	0	53.1	20.7	54.1	20.7	54.1	1.036	1849			59
557	2450	2	Coreopsis	202	2017-09-18-12-02-18	0	1	x	-5	0	53.1	20.7	54.1	20.7	54.1	1.036	1849			60
558	2451	2	Coreopsis	202	2017-09-18-12-02-20	0	1	x	-5	0	53.1	20.7	54	20.7	54	0.93	1849			61
559	2452	2	Coreopsis	202	2017-09-18-12-02-22	0	1	x	-5	0	53.1	20.7	54	20.7	54	0.93	1849			62
560	2453	2	Coreopsis	202	2017-09-18-12-02-24	0	1	x	-5	0	53.1	20.7	54	20.7	54	0.93	1849			63
561	2454	2	Coreopsis	202	2017-09-18-12-02-26	0	1	x	-5	0	53.1	20.7	53.9	20.6	53.9	0.823	1849			64
562	2455	2	Coreopsis	202	2017-09-18-12-02-28	0	1	x	-5	0	53.1	20.7	53.9	20.6	53.9	0.823	1849			65
563	2456	2	Coreopsis	202	2017-09-18-12-02-30	0	1	x	-5	0	53.1	20.7	53.9	20.6	53.9	0.823	1849			66
564	2457	2	Coreopsis	202	2017-09-18-12-02-32	0	1	x	-5	0	53.1	20.7	53.9	20.7	53.9	0.823	1849			67
565	2458	2	Coreopsis	202	2017-09-18-12-02-34	0	1	x	-5	0	53.1	20.7	53.9	20.7	53.9	0.823	1849			68
566	2459	2	Coreopsis	202	2017-09-18-12-02-36	0	1	x	-5	0	53.1	20.7	53.9	20.7	53.9	0.823	1849			69
567	2460	2	Coreopsis	202	2017-09-18-12-02-38	0	1	x	-5	0	53.1	20.7	53.9	20.7	53.9	0.823	1849			70
568	2461	2	Coreopsis	202	2017-09-18-12-02-40	0	1	x	-5	0	53.1	20.7	53.7	20.6	53.7	0.611	1849			71
569	2462	2	Coreopsis	202	2017-09-18-12-02-42	0	1	x	-5	0	53.1	20.7	53.8	20.7	53.8	0.717	1849			72
570	2463	2	Coreopsis	202	2017-09-18-12-02-44	0	1	x	-5	0	53.1	20.7	53.8	20.7	53.8	0.717	1849			73
571	2464	2	Coreopsis	202	2017-09-18-12-02-46	0	1	x	-5	0	53.1	20.7	53.7	20.7	53.7	0.611	1849			74
572	2465	2	Coreopsis	202	2017-09-18-12-02-48	0	1	x	-5	0	53.1	20.7	53.7	20.6	53.7	0.611	1849			75
573	2466	2	Coreopsis	202	2017-09-18-12-02-50	0	1	x	-5	0	53.1	20.7	53.8	20.7	53.8	0.717	1849			76
574	2467	2	Coreopsis	202	2017-09-18-12-02-52	0	1	x	-5	0	53.1	20.7	53.7	20.7	53.7	0.611	1849			77
575	2468	2	Coreopsis	202	2017-09-18-12-02-54	0	1	x	-5	0	53.1	20.7	53.6	20.6	53.6	0.505	1849			78
576	2469	2	Coreopsis	202	2017-09-18-12-02-56	0	1	x	-5	0	53.1	20.7	53.7	20.6	53.7	0.611	1849			79
577	2470	2	Coreopsis	202	2017-09-18-12-02-58	0	1	x	-5	0	53.1	20.7	53.8	20.7	53.8	0.717	1849			80
578	2471	2	Coreopsis	202	2017-09-18-12-03-00	0	1	x	-5	0	53.1	20.7	53.8	20.7	53.8	0.717	1849			81
579	2472	2	Coreopsis	202	2017-09-18-12-03-02	0	1	x	-5	0	53.1	20.7	53.6	20.6	53.6	0.505	1849			82
580	2473	2	Coreopsis	202	2017-09-18-12-03-04	0	1	x	-5	0	53.1	20.7	53.7	20.7	53.7	0.611	1849			83
581	2474	2	Coreopsis	202	2017-09-18-12-03-06	0	1	x	-5	0	53.1	20.7	53.7	20.7	53.7	0.611	1849			84
582	2475	2	Coreopsis	202	2017-09-18-12-03-08	0	1	x	-5	0	53.1	20.7	53.7	20.7	53.7	0.611	1849			85
583	2476	2	Coreopsis	202	2017-09-18-12-03-10	0	1	x	-5	0	53.1	20.7	53.6	20.7	53.6	0.505	1849			86
584	2477	2	Coreopsis	202	2017-09-18-12-03-12	0	1	x	-5	0	53.1	20.7	53.6	20.7	53.6	0.505	1849			87
585	2478	2	Coreopsis	202	2017-09-18-12-03-14	0	1	x	-5	0	53.1	20.7	53.6	20.7	53.6	0.505	1849			88
586	2479	2	Coreopsis	202	2017-09-18-12-03-16	0	1	x	-5	0	53.1	20.7	53.6	20.7	53.6	0.505	1849			89
587	2480	2	Coreopsis	202	2017-09-18-12-03-18	0	1	x	-5	0	53.1	20.7	53.5	20.7	53.5	0.399	1849			90
588	2481	2	Coreopsis	202	2017-09-18-12-03-20	0	1	x	-5	0	53.1	20.7	53.6	20.7	53.6	0.505	1849	Last10	Here	91
589	2482	2	Coreopsis	202	2017-09-18-12-03-22	0	1	x	-5	0	53.1	20.7	53.6	20.7	53.6	0.505	1849	Last10	Here	92
590	2483	2	Coreopsis	202	2017-09-18-12-03-24	0	1	x	-5	0	53.1	20.7	53.5	20.7	53.5	0.399	1849	Last10	Here	93
591	2484	2	Coreopsis	202	2017-09-18-12-03-26	0	1	x	-5	0	53.1	20.7	53.5	20.7	53.5	0.399	1849	Last10	Here	94
592	2485	2	Coreopsis	202	2017-09-18-12-03-28	0	1	x	-5	0	53.1	20.7	53.5	20.7	53.5	0.399	1849	Last10	Here	95
593	2486	2	Coreopsis	202	2017-09-18-12-03-31	0	1	x	-5	0	53.1	20.7	53.5	20.6	53.5	0.399	1849	Last10	Here	96
594	2487	2	Coreopsis	202	2017-09-18-12-03-33	0	1	x	-5	0	53.1	20.7	53.6	20.7	53.6	0.505	1849	Last10	Here	97
595	2488	2	Coreopsis	202	2017-09-18-12-03-35	0	1	x	-5	0	53.1	20.7	53.6	20.7	53.6	0.505	1849	Last10	Here	98
596	2489	2	Coreopsis	202	2017-09-18-12-03-37	0	1	x	-5	0	53.1	20.7	53.5	20.7	53.5	0.399	1849	Last10	Here	99
597	2490	2	Coreopsis	202	2017-09-18-12-04-09	0	1	x	0	0	53.1	20.7	54	20.7	54	0.93	1850	First10	Here	1
598	2491	2	Coreopsis	202	2017-09-18-12-04-11	0	1	x	0	0	53.1	20.7	53.8	20.6	53.8	0.717	1850	First10	Here	2
599	2492	2	Coreopsis	202	2017-09-18-12-04-13	0	1	x	0	0	53.1	20.7	53.9	20.7	53.9	0.823	1850	First10	Here	3
600	2493	2	Coreopsis	202	2017-09-18-12-04-15	0	1	x	0	0	53.1	20.7	53.9	20.7	53.9	0.823	1850	First10	Here	4
601	2494	2	Coreopsis	202	2017-09-18-12-04-17	0	1	x	0	0	53.1	20.7	53.9	20.7	53.9	0.823	1850	First10	Here	5
602	2495	2	Coreopsis	202	2017-09-18-12-04-19	0	1	x	0	0	53.1	20.7	53.8	20.7	53.8	0.717	1850	First10	Here	6
603	2496	2	Coreopsis	202	2017-09-18-12-04-21	0	1	x	0	0	53.1	20.7	53.8	20.7	53.8	0.717	1850	First10	Here	7
604	2497	2	Coreopsis	202	2017-09-18-12-04-23	0	1	x	0	0	53.1	20.7	53.7	20.6	53.7	0.611	1850	First10	Here	8
605	2498	2	Coreopsis	202	2017-09-18-12-04-25	0	1	x	0	0	53.1	20.7	53.8	20.7	53.8	0.717	1850	First10	Here	9
606	2499	2	Coreopsis	202	2017-09-18-12-04-27	0	1	x	0	0	53.1	20.7	53.7	20.6	53.7	0.611	1850	First10	Here	10
607	2500	2	Coreopsis	202	2017-09-18-12-04-29	0	1	x	0	0	53.1	20.7	53.6	20.6	53.6	0.505	1850			11
608	2501	2	Coreopsis	202	2017-09-18-12-04-31	0	1	x	0	0	53.1	20.7	53.7	20.7	53.7	0.611	1850			12
609	2502	2	Coreopsis	202	2017-09-18-12-04-33	0	1	x	0	0	53.1	20.7	53.7	20.6	53.7	0.611	1850			13
610	2503	2	Coreopsis	202	2017-09-18-12-04-35	0	1	x	0	0	53.1	20.7	53.8	20.7	53.8	0.717	1850			14
611	2504	2	Coreopsis	202	2017-09-18-12-04-37	0	1	x	0	0	53.1	20.7	53.6	20.6	53.6	0.505	1850			15
612	2505	2	Coreopsis	202	2017-09-18-12-04-39	0	1	x	0	0	53.1	20.7	53.7	20.7	53.7	0.611	1850			16
613	2506	2	Coreopsis	202	2017-09-18-12-04-41	0	1	x	0	0	53.1	20.7	53.7	20.7	53.7	0.611	1850			17
614	2507	2	Coreopsis	202	2017-09-18-12-04-43	0	1	x	0	0	53.1	20.7	53.5	20.6	53.5	0.399	1850			18
615	2508	2	Coreopsis	202	2017-09-18-12-04-45	0	1	x	0	0	53.1	20.7	53.5	20.6	53.5	0.399	1850			19
616	2509	2	Coreopsis	202	2017-09-18-12-04-47	0	1	x	0	0	53.1	20.7	53.6	20.7	53.6	0.505	1850			20
617	2510	2	Coreopsis	202	2017-09-18-12-04-49	0	1	x	0	0	53.1	20.7	53.7	20.7	53.7	0.611	1850			21
618	2511	2	Coreopsis	202	2017-09-18-12-04-51	0	1	x	0	0	53.1	20.7	53.7	20.7	53.7	0.611	1850			22
619	2512	2	Coreopsis	202	2017-09-18-12-04-53	0	1	x	0	0	53.1	20.7	53.7	20.7	53.7	0.611	1850			23
620	2513	2	Coreopsis	202	2017-09-18-12-04-55	0	1	x	0	0	53.1	20.7	53.8	20.7	53.8	0.717	1850			24
621	2514	2	Coreopsis	202	2017-09-18-12-04-57	0	1	x	0	0	53.1	20.7	53.6	20.6	53.6	0.505	1850			25
622	2515	2	Coreopsis	202	2017-09-18-12-04-59	0	1	x	0	0	53.1	20.7	53.6	20.6	53.6	0.505	1850			26
623	2516	2	Coreopsis	202	2017-09-18-12-05-01	0	1	x	0	0	53.1	20.7	53.7	20.7	53.7	0.611	1850			27
624	2517	2	Coreopsis	202	2017-09-18-12-05-03	0	1	x	0	0	53.1	20.7	53.6	20.6	53.6	0.505	1850			28
625	2518	2	Coreopsis	202	2017-09-18-12-05-05	0	1	x	0	0	53.1	20.7	53.7	20.7	53.7	0.611	1850			29
626	2519	2	Coreopsis	202	2017-09-18-12-05-07	0	1	x	0	0	53.1	20.7	53.7	20.7	53.7	0.611	1850			30
627	2520	2	Coreopsis	202	2017-09-18-12-05-09	0	1	x	0	0	53.1	20.7	53.6	20.7	53.6	0.505	1850			31
628	2521	2	Coreopsis	202	2017-09-18-12-05-11	0	1	x	0	0	53.1	20.7	53.6	20.6	53.6	0.505	1850			32
629	2522	2	Coreopsis	202	2017-09-18-12-05-13	0	1	x	0	0	53.1	20.7	53.7	20.7	53.7	0.611	1850			33
630	2523	2	Coreopsis	202	2017-09-18-12-05-15	0	1	x	0	0	53.1	20.7	53.6	20.7	53.6	0.505	1850			34
631	2524	2	Coreopsis	202	2017-09-18-12-05-17	0	1	x	0	0	53.1	20.7	53.6	20.7	53.6	0.505	1850			35
632	2525	2	Coreopsis	202	2017-09-18-12-05-19	0	1	x	0	0	53.1	20.7	53.5	20.6	53.5	0.399	1850			36
633	2526	2	Coreopsis	202	2017-09-18-12-05-21	0	1	x	0	0	53.1	20.7	53.5	20.6	53.5	0.399	1850			37
634	2527	2	Coreopsis	202	2017-09-18-12-05-23	0	1	x	0	0	53.1	20.7	53.5	20.7	53.5	0.399	1850			38
635	2528	2	Coreopsis	202	2017-09-18-12-05-25	0	1	x	0	0	53.1	20.7	53.5	20.7	53.5	0.399	1850			39
636	2529	2	Coreopsis	202	2017-09-18-12-05-27	0	1	x	0	0	53.1	20.7	53.5	20.7	53.5	0.399	1850			40
637	2530	2	Coreopsis	202	2017-09-18-12-05-29	0	1	x	0	0	53.1	20.7	53.5	20.7	53.5	0.399	1850			41
638	2531	2	Coreopsis	202	2017-09-18-12-05-31	0	1	x	0	0	53.1	20.7	53.5	20.7	53.5	0.399	1850			42
639	2532	2	Coreopsis	202	2017-09-18-12-05-33	0	1	x	0	0	53.1	20.7	53.4	20.6	53.4	0.293	1850			43
640	2533	2	Coreopsis	202	2017-09-18-12-05-35	0	1	x	0	0	53.1	20.7	53.4	20.6	53.4	0.293	1850			44
641	2534	2	Coreopsis	202	2017-09-18-12-05-37	0	1	x	0	0	53.1	20.7	53.4	20.6	53.4	0.293	1850			45
642	2535	2	Coreopsis	202	2017-09-18-12-05-39	0	1	x	0	0	53.1	20.7	53.5	20.7	53.5	0.399	1850			46
643	2536	2	Coreopsis	202	2017-09-18-12-05-41	0	1	x	0	0	53.1	20.7	53.5	20.7	53.5	0.399	1850			47
644	2537	2	Coreopsis	202	2017-09-18-12-05-43	0	1	x	0	0	53.1	20.7	53.4	20.6	53.4	0.293	1850			48
645	2538	2	Coreopsis	202	2017-09-18-12-05-45	0	1	x	0	0	53.1	20.7	53.5	20.7	53.5	0.399	1850			49
646	2539	2	Coreopsis	202	2017-09-18-12-05-47	0	1	x	0	0	53.1	20.7	53.4	20.6	53.4	0.293	1850			50
647	2540	2	Coreopsis	202	2017-09-18-12-05-49	0	1	x	0	0	53.1	20.7	53.5	20.7	53.5	0.399	1850			51
648	2541	2	Coreopsis	202	2017-09-18-12-05-51	0	1	x	0	0	53.1	20.7	53.5	20.7	53.5	0.399	1850			52
649	2542	2	Coreopsis	202	2017-09-18-12-05-53	0	1	x	0	0	53.1	20.7	53.5	20.7	53.5	0.399	1850			53
650	2543	2	Coreopsis	202	2017-09-18-12-05-55	0	1	x	0	0	53.1	20.7	53.5	20.6	53.5	0.399	1850			54
651	2544	2	Coreopsis	202	2017-09-18-12-05-57	0	1	x	0	0	53.1	20.7	53.5	20.7	53.5	0.399	1850			55
652	2545	2	Coreopsis	202	2017-09-18-12-05-59	0	1	x	0	0	53.1	20.7	53.5	20.6	53.5	0.399	1850			56
653	2546	2	Coreopsis	202	2017-09-18-12-06-01	0	1	x	0	0	53.1	20.7	53.5	20.6	53.5	0.399	1850			57
654	2547	2	Coreopsis	202	2017-09-18-12-06-03	0	1	x	0	0	53.1	20.7	53.6	20.7	53.6	0.505	1850			58
655	2548	2	Coreopsis	202	2017-09-18-12-06-05	0	1	x	0	0	53.1	20.7	53.5	20.6	53.5	0.399	1850			59
656	2549	2	Coreopsis	202	2017-09-18-12-06-07	0	1	x	0	0	53	20.7	53.5	20.6	53.5	0.499	1850			60
657	2550	2	Coreopsis	202	2017-09-18-12-06-09	0	1	x	0	0	53.1	20.7	53.6	20.7	53.6	0.505	1850			61
658	2551	2	Coreopsis	202	2017-09-18-12-06-11	0	1	x	0	0	53.1	20.7	53.5	20.6	53.5	0.399	1850			62
659	2552	2	Coreopsis	202	2017-09-18-12-06-13	0	1	x	0	0	53.1	20.7	53.5	20.6	53.5	0.399	1850			63
660	2553	2	Coreopsis	202	2017-09-18-12-06-15	0	1	x	0	0	53.1	20.7	53.7	20.7	53.7	0.611	1850			64
661	2554	2	Coreopsis	202	2017-09-18-12-06-17	0	1	x	0	0	53.1	20.7	53.7	20.6	53.7	0.611	1850			65
662	2555	2	Coreopsis	202	2017-09-18-12-06-19	0	1	x	0	0	53.1	20.7	53.7	20.6	53.7	0.611	1850			66
663	2556	2	Coreopsis	202	2017-09-18-12-06-21	0	1	x	0	0	53.1	20.7	53.7	20.6	53.7	0.611	1850			67
664	2557	2	Coreopsis	202	2017-09-18-12-06-23	0	1	x	0	0	53	20.7	53.7	20.6	53.7	0.711	1850			68
665	2558	2	Coreopsis	202	2017-09-18-12-06-25	0	1	x	0	0	53	20.7	53.8	20.6	53.8	0.817	1850			69
666	2559	2	Coreopsis	202	2017-09-18-12-06-27	0	1	x	0	0	53.1	20.7	53.9	20.7	53.9	0.823	1850			70
667	2560	2	Coreopsis	202	2017-09-18-12-06-29	0	1	x	0	0	53	20.7	53.9	20.7	53.9	0.923	1850			71
668	2561	2	Coreopsis	202	2017-09-18-12-06-31	0	1	x	0	0	53	20.7	53.9	20.7	53.9	0.923	1850			72
669	2562	2	Coreopsis	202	2017-09-18-12-06-33	0	1	x	0	0	53	20.7	53.8	20.6	53.8	0.817	1850			73
670	2563	2	Coreopsis	202	2017-09-18-12-06-35	0	1	x	0	0	53.1	20.7	53.9	20.7	53.9	0.823	1850			74
671	2564	2	Coreopsis	202	2017-09-18-12-06-37	0	1	x	0	0	53.1	20.7	53.8	20.7	53.8	0.717	1850			75
672	2565	2	Coreopsis	202	2017-09-18-12-06-39	0	1	x	0	0	53.1	20.7	53.8	20.7	53.8	0.717	1850			76
673	2566	2	Coreopsis	202	2017-09-18-12-06-41	0	1	x	0	0	53.1	20.7	53.7	20.6	53.7	0.611	1850			77
674	2567	2	Coreopsis	202	2017-09-18-12-06-43	0	1	x	0	0	53.1	20.7	53.8	20.7	53.8	0.717	1850			78
675	2568	2	Coreopsis	202	2017-09-18-12-06-45	0	1	x	0	0	53.1	20.7	53.7	20.6	53.7	0.611	1850			79
676	2569	2	Coreopsis	202	2017-09-18-12-06-47	0	1	x	0	0	53.1	20.7	53.7	20.6	53.7	0.611	1850			80
677	2570	2	Coreopsis	202	2017-09-18-12-06-49	0	1	x	0	0	53.1	20.7	53.6	20.6	53.6	0.505	1850			81
678	2571	2	Coreopsis	202	2017-09-18-12-06-51	0	1	x	0	0	53.1	20.7	53.7	20.6	53.7	0.611	1850			82
679	2572	2	Coreopsis	202	2017-09-18-12-06-53	0	1	x	0	0	53.1	20.7	53.7	20.6	53.7	0.611	1850			83
680	2573	2	Coreopsis	202	2017-09-18-12-06-55	0	1	x	0	0	53.1	20.7	53.7	20.6	53.7	0.611	1850			84
681	2574	2	Coreopsis	202	2017-09-18-12-06-57	0	1	x	0	0	53.1	20.7	53.7	20.6	53.7	0.611	1850			85
682	2575	2	Coreopsis	202	2017-09-18-12-06-59	0	1	x	0	0	53.1	20.7	53.8	20.6	53.8	0.717	1850			86
683	2576	2	Coreopsis	202	2017-09-18-12-07-01	0	1	x	0	0	53.1	20.7	53.8	20.6	53.8	0.717	1850			87
684	2577	2	Coreopsis	202	2017-09-18-12-07-03	0	1	x	0	0	53.1	20.7	53.8	20.6	53.8	0.717	1850			88
685	2578	2	Coreopsis	202	2017-09-18-12-07-05	0	1	x	0	0	53.1	20.7	53.8	20.6	53.8	0.717	1850			89
686	2579	2	Coreopsis	202	2017-09-18-12-07-07	0	1	x	0	0	53.1	20.7	53.8	20.6	53.8	0.717	1850			90
687	2580	2	Coreopsis	202	2017-09-18-12-07-09	0	1	x	0	0	53.1	20.7	53.7	20.6	53.7	0.611	1850	Last10	Here	91
688	2581	2	Coreopsis	202	2017-09-18-12-07-11	0	1	x	0	0	53.1	20.7	53.7	20.6	53.7	0.611	1850	Last10	Here	92
689	2582	2	Coreopsis	202	2017-09-18-12-07-13	0	1	x	0	0	53.1	20.7	53.7	20.6	53.7	0.611	1850	Last10	Here	93
690	2583	2	Coreopsis	202	2017-09-18-12-07-15	0	1	x	0	0	53.1	20.7	53.7	20.6	53.7	0.611	1850	Last10	Here	94
691	2584	2	Coreopsis	202	2017-09-18-12-07-17	0	1	x	0	0	53.1	20.7	53.7	20.6	53.7	0.611	1850	Last10	Here	95
692	2585	2	Coreopsis	202	2017-09-18-12-07-19	0	1	x	0	0	53.1	20.7	53.7	20.6	53.7	0.611	1850	Last10	Here	96
693	2586	2	Coreopsis	202	2017-09-18-12-07-21	0	1	x	0	0	53.1	20.7	53.7	20.6	53.7	0.611	1850	Last10	Here	97
694	2587	2	Coreopsis	202	2017-09-18-12-07-23	0	1	x	0	0	53	20.7	53.7	20.7	53.7	0.711	1850	Last10	Here	98
695	2588	2	Coreopsis	202	2017-09-18-12-07-25	0	1	x	0	0	53.1	20.7	53.6	20.6	53.6	0.505	1850	Last10	Here	99
696	2589	2	Coreopsis	202	2017-09-18-12-07-27	0	1	x	0	0	53.1	20.7	53.6	20.6	53.6	0.505	1850	Last10	Here	100
697	2590	2	Coreopsis	202	2017-09-18-12-07-59	0	1	x	5	0	53	20.7	53.5	20.6	53.5	0.499	1851	First10	Here	1
698	2591	2	Coreopsis	202	2017-09-18-12-08-01	0	1	x	5	0	53.1	20.7	53.5	20.6	53.5	0.399	1851	First10	Here	2
699	2592	2	Coreopsis	202	2017-09-18-12-08-03	0	1	x	5	0	53.1	20.7	53.6	20.6	53.6	0.505	1851	First10	Here	3
700	2593	2	Coreopsis	202	2017-09-18-12-08-05	0	1	x	5	0	53	20.7	53.7	20.7	53.7	0.711	1851	First10	Here	4
701	2594	2	Coreopsis	202	2017-09-18-12-08-07	0	1	x	5	0	53.1	20.7	53.6	20.6	53.6	0.505	1851	First10	Here	5
702	2595	2	Coreopsis	202	2017-09-18-12-08-09	0	1	x	5	0	53	20.7	53.5	20.6	53.5	0.499	1851	First10	Here	6
703	2596	2	Coreopsis	202	2017-09-18-12-08-11	0	1	x	5	0	53.1	20.7	53.5	20.6	53.5	0.399	1851	First10	Here	7
704	2597	2	Coreopsis	202	2017-09-18-12-08-13	0	1	x	5	0	53.1	20.7	53.6	20.6	53.6	0.505	1851	First10	Here	8
705	2598	2	Coreopsis	202	2017-09-18-12-08-15	0	1	x	5	0	53	20.7	53.5	20.6	53.5	0.499	1851	First10	Here	9
706	2599	2	Coreopsis	202	2017-09-18-12-08-17	0	1	x	5	0	53	20.7	53.5	20.6	53.5	0.499	1851	First10	Here	10
707	2600	2	Coreopsis	202	2017-09-18-12-08-19	0	1	x	5	0	53	20.7	53.6	20.7	53.6	0.605	1851			11
708	2601	2	Coreopsis	202	2017-09-18-12-08-21	0	1	x	5	0	53	20.7	53.6	20.7	53.6	0.605	1851			12
709	2602	2	Coreopsis	202	2017-09-18-12-08-23	0	1	x	5	0	53	20.7	53.5	20.6	53.5	0.499	1851			13
710	2603	2	Coreopsis	202	2017-09-18-12-08-25	0	1	x	5	0	53	20.7	53.5	20.7	53.5	0.499	1851			14
711	2604	2	Coreopsis	202	2017-09-18-12-08-27	0	1	x	5	0	53	20.7	53.5	20.6	53.5	0.499	1851			15
712	2605	2	Coreopsis	202	2017-09-18-12-08-29	0	1	x	5	0	53	20.7	53.5	20.6	53.5	0.499	1851			16
713	2606	2	Coreopsis	202	2017-09-18-12-08-31	0	1	x	5	0	53.1	20.7	53.5	20.6	53.5	0.399	1851			17
714	2607	2	Coreopsis	202	2017-09-18-12-08-33	0	1	x	5	0	53	20.7	53.5	20.6	53.5	0.499	1851			18
715	2608	2	Coreopsis	202	2017-09-18-12-08-35	0	1	x	5	0	53	20.7	53.7	20.7	53.7	0.711	1851			19
716	2609	2	Coreopsis	202	2017-09-18-12-08-38	0	1	x	5	0	53	20.7	53.7	20.7	53.7	0.711	1851			20
717	2610	2	Coreopsis	202	2017-09-18-12-08-40	0	1	x	5	0	53	20.7	53.6	20.7	53.6	0.605	1851			21
718	2611	2	Coreopsis	202	2017-09-18-12-08-42	0	1	x	5	0	53	20.7	53.6	20.7	53.6	0.605	1851			22
719	2612	2	Coreopsis	202	2017-09-18-12-08-44	0	1	x	5	0	53	20.7	53.5	20.7	53.5	0.499	1851			23
720	2613	2	Coreopsis	202	2017-09-18-12-08-46	0	1	x	5	0	53	20.7	53.5	20.6	53.5	0.499	1851			24
721	2614	2	Coreopsis	202	2017-09-18-12-08-48	0	1	x	5	0	53	20.7	53.4	20.6	53.4	0.393	1851			25
722	2615	2	Coreopsis	202	2017-09-18-12-08-50	0	1	x	5	0	53	20.7	53.5	20.7	53.5	0.499	1851			26
723	2616	2	Coreopsis	202	2017-09-18-12-08-52	0	1	x	5	0	53	20.7	53.5	20.6	53.5	0.499	1851			27
724	2617	2	Coreopsis	202	2017-09-18-12-08-54	0	1	x	5	0	53	20.7	53.5	20.7	53.5	0.499	1851			28
725	2618	2	Coreopsis	202	2017-09-18-12-08-56	0	1	x	5	0	53	20.7	53.5	20.7	53.5	0.499	1851			29
726	2619	2	Coreopsis	202	2017-09-18-12-08-58	0	1	x	5	0	53	20.7	53.6	20.7	53.6	0.605	1851			30
727	2620	2	Coreopsis	202	2017-09-18-12-09-00	0	1	x	5	0	53	20.7	53.6	20.6	53.6	0.605	1851			31
728	2621	2	Coreopsis	202	2017-09-18-12-09-02	0	1	x	5	0	53	20.7	53.7	20.7	53.7	0.711	1851			32
729	2622	2	Coreopsis	202	2017-09-18-12-09-04	0	1	x	5	0	53	20.7	53.7	20.6	53.7	0.711	1851			33
730	2623	2	Coreopsis	202	2017-09-18-12-09-06	0	1	x	5	0	53	20.7	53.8	20.7	53.8	0.817	1851			34
731	2624	2	Coreopsis	202	2017-09-18-12-09-08	0	1	x	5	0	53	20.7	53.6	20.6	53.6	0.605	1851			35
732	2625	2	Coreopsis	202	2017-09-18-12-09-10	0	1	x	5	0	53	20.7	53.7	20.7	53.7	0.711	1851			36
733	2626	2	Coreopsis	202	2017-09-18-12-09-12	0	1	x	5	0	53	20.7	53.6	20.7	53.6	0.605	1851			37
734	2627	2	Coreopsis	202	2017-09-18-12-09-14	0	1	x	5	0	53	20.7	53.6	20.7	53.6	0.605	1851			38
735	2628	2	Coreopsis	202	2017-09-18-12-09-16	0	1	x	5	0	53	20.7	53.6	20.7	53.6	0.605	1851			39
736	2629	2	Coreopsis	202	2017-09-18-12-09-18	0	1	x	5	0	53	20.7	53.5	20.7	53.5	0.499	1851			40
737	2630	2	Coreopsis	202	2017-09-18-12-09-20	0	1	x	5	0	53	20.7	53.5	20.7	53.5	0.499	1851			41
738	2631	2	Coreopsis	202	2017-09-18-12-09-22	0	1	x	5	0	53	20.7	53.5	20.7	53.5	0.499	1851			42
739	2632	2	Coreopsis	202	2017-09-18-12-09-24	0	1	x	5	0	53	20.7	53.4	20.6	53.4	0.393	1851			43
740	2633	2	Coreopsis	202	2017-09-18-12-09-26	0	1	x	5	0	53	20.7	53.5	20.7	53.5	0.499	1851			44
741	2634	2	Coreopsis	202	2017-09-18-12-09-28	0	1	x	5	0	53	20.7	53.5	20.7	53.5	0.499	1851			45
742	2635	2	Coreopsis	202	2017-09-18-12-09-30	0	1	x	5	0	53	20.7	53.6	20.7	53.6	0.605	1851			46
743	2636	2	Coreopsis	202	2017-09-18-12-09-32	0	1	x	5	0	53	20.7	53.5	20.6	53.5	0.499	1851			47
744	2637	2	Coreopsis	202	2017-09-18-12-09-34	0	1	x	5	0	53	20.7	53.6	20.6	53.6	0.605	1851			48
745	2638	2	Coreopsis	202	2017-09-18-12-09-36	0	1	x	5	0	53	20.7	53.7	20.6	53.7	0.711	1851			49
746	2639	2	Coreopsis	202	2017-09-18-12-09-38	0	1	x	5	0	53	20.7	53.8	20.7	53.8	0.817	1851			50
747	2640	2	Coreopsis	202	2017-09-18-12-09-40	0	1	x	5	0	53	20.7	53.7	20.6	53.7	0.711	1851			51
748	2641	2	Coreopsis	202	2017-09-18-12-09-42	0	1	x	5	0	53	20.7	53.8	20.7	53.8	0.817	1851			52
749	2642	2	Coreopsis	202	2017-09-18-12-09-44	0	1	x	5	0	53	20.7	53.7	20.7	53.7	0.711	1851			53
750	2643	2	Coreopsis	202	2017-09-18-12-09-46	0	1	x	5	0	53	20.7	53.7	20.6	53.7	0.711	1851			54
751	2644	2	Coreopsis	202	2017-09-18-12-09-48	0	1	x	5	0	53	20.7	53.7	20.6	53.7	0.711	1851			55
752	2645	2	Coreopsis	202	2017-09-18-12-09-50	0	1	x	5	0	53	20.7	53.9	20.7	53.9	0.923	1851			56
753	2646	2	Coreopsis	202	2017-09-18-12-09-52	0	1	x	5	0	53	20.7	53.8	20.6	53.8	0.817	1851			57
754	2647	2	Coreopsis	202	2017-09-18-12-09-54	0	1	x	5	0	53	20.7	53.9	20.6	53.9	0.923	1851			58
755	2648	2	Coreopsis	202	2017-09-18-12-09-56	0	1	x	5	0	53	20.7	53.9	20.6	53.9	0.923	1851			59
756	2649	2	Coreopsis	202	2017-09-18-12-09-58	0	1	x	5	0	53	20.7	54	20.7	54	1.03	1851			60
757	2650	2	Coreopsis	202	2017-09-18-12-10-00	0	1	x	5	0	53	20.7	53.9	20.7	53.9	0.923	1851			61
758	2651	2	Coreopsis	202	2017-09-18-12-10-02	0	1	x	5	0	53	20.7	54	20.7	54	1.03	1851			62
759	2652	2	Coreopsis	202	2017-09-18-12-10-04	0	1	x	5	0	53	20.7	53.9	20.6	53.9	0.923	1851			63
760	2653	2	Coreopsis	202	2017-09-18-12-10-06	0	1	x	5	0	53	20.7	54.1	20.7	54.1	1.136	1851			64
761	2654	2	Coreopsis	202	2017-09-18-12-10-08	0	1	x	5	0	53	20.7	54.1	20.7	54.1	1.136	1851			65
762	2655	2	Coreopsis	202	2017-09-18-12-10-10	0	1	x	5	0	53	20.7	54	20.6	54	1.03	1851			66
763	2656	2	Coreopsis	202	2017-09-18-12-10-12	0	1	x	5	0	53	20.7	53.9	20.6	53.9	0.923	1851			67
764	2657	2	Coreopsis	202	2017-09-18-12-10-14	0	1	x	5	0	53	20.7	53.9	20.6	53.9	0.923	1851			68
765	2658	2	Coreopsis	202	2017-09-18-12-10-16	0	1	x	5	0	53	20.7	53.9	20.6	53.9	0.923	1851			69
766	2659	2	Coreopsis	202	2017-09-18-12-10-18	0	1	x	5	0	53	20.7	53.9	20.6	53.9	0.923	1851			70
767	2660	2	Coreopsis	202	2017-09-18-12-10-20	0	1	x	5	0	53	20.7	53.9	20.6	53.9	0.923	1851			71
768	2661	2	Coreopsis	202	2017-09-18-12-10-22	0	1	x	5	0	53	20.7	53.9	20.6	53.9	0.923	1851			72
769	2662	2	Coreopsis	202	2017-09-18-12-10-24	0	1	x	5	0	53	20.7	53.9	20.6	53.9	0.923	1851			73
770	2663	2	Coreopsis	202	2017-09-18-12-10-26	0	1	x	5	0	53	20.7	53.9	20.6	53.9	0.923	1851			74
771	2664	2	Coreopsis	202	2017-09-18-12-10-28	0	1	x	5	0	53	20.7	53.8	20.6	53.8	0.817	1851			75
772	2665	2	Coreopsis	202	2017-09-18-12-10-30	0	1	x	5	0	53.1	20.7	53.9	20.6	53.9	0.823	1851			76
773	2666	2	Coreopsis	202	2017-09-18-12-10-32	0	1	x	5	0	53	20.7	53.9	20.6	53.9	0.923	1851			77
774	2667	2	Coreopsis	202	2017-09-18-12-10-34	0	1	x	5	0	53	20.7	53.9	20.6	53.9	0.923	1851			78
775	2668	2	Coreopsis	202	2017-09-18-12-10-36	0	1	x	5	0	53	20.7	54	20.6	54	1.03	1851			79
776	2669	2	Coreopsis	202	2017-09-18-12-10-38	0	1	x	5	0	53	20.7	54.1	20.7	54.1	1.136	1851			80
777	2670	2	Coreopsis	202	2017-09-18-12-10-40	0	1	x	5	0	53.1	20.7	54	20.6	54	0.93	1851			81
778	2671	2	Coreopsis	202	2017-09-18-12-10-42	0	1	x	5	0	53.1	20.7	54	20.6	54	0.93	1851			82
779	2672	2	Coreopsis	202	2017-09-18-12-10-44	0	1	x	5	0	53	20.7	54.1	20.7	54.1	1.136	1851			83
780	2673	2	Coreopsis	202	2017-09-18-12-10-46	0	1	x	5	0	53	20.7	53.9	20.6	53.9	0.923	1851			84
781	2674	2	Coreopsis	202	2017-09-18-12-10-48	0	1	x	5	0	53	20.7	53.9	20.6	53.9	0.923	1851			85
782	2675	2	Coreopsis	202	2017-09-18-12-10-50	0	1	x	5	0	53	20.7	53.9	20.6	53.9	0.923	1851			86
783	2676	2	Coreopsis	202	2017-09-18-12-10-52	0	1	x	5	0	53	20.7	53.9	20.6	53.9	0.923	1851			87
784	2677	2	Coreopsis	202	2017-09-18-12-10-54	0	1	x	5	0	53.1	20.7	53.9	20.6	53.9	0.823	1851			88
785	2678	2	Coreopsis	202	2017-09-18-12-10-56	0	1	x	5	0	53.1	20.7	53.8	20.6	53.8	0.717	1851			89
786	2679	2	Coreopsis	202	2017-09-18-12-10-58	0	1	x	5	0	53.1	20.7	53.8	20.6	53.8	0.717	1851			90
787	2680	2	Coreopsis	202	2017-09-18-12-11-00	0	1	x	5	0	53.1	20.7	53.8	20.6	53.8	0.717	1851	Last10	Here	91
788	2681	2	Coreopsis	202	2017-09-18-12-11-02	0	1	x	5	0	53.1	20.7	53.9	20.7	53.9	0.823	1851	Last10	Here	92
789	2682	2	Coreopsis	202	2017-09-18-12-11-04	0	1	x	5	0	53.1	20.7	53.8	20.6	53.8	0.717	1851	Last10	Here	93
790	2683	2	Coreopsis	202	2017-09-18-12-11-06	0	1	x	5	0	53.1	20.7	53.8	20.6	53.8	0.717	1851	Last10	Here	94
791	2684	2	Coreopsis	202	2017-09-18-12-11-08	0	1	x	5	0	53.1	20.7	53.8	20.6	53.8	0.717	1851	Last10	Here	95
792	2685	2	Coreopsis	202	2017-09-18-12-11-10	0	1	x	5	0	53.1	20.7	53.8	20.6	53.8	0.717	1851	Last10	Here	96
793	2686	2	Coreopsis	202	2017-09-18-12-11-12	0	1	x	5	0	53.1	20.7	53.8	20.6	53.8	0.717	1851	Last10	Here	97
794	2687	2	Coreopsis	202	2017-09-18-12-11-14	0	1	x	5	0	53.1	20.7	53.9	20.7	53.9	0.823	1851	Last10	Here	98
795	2688	2	Coreopsis	202	2017-09-18-12-11-16	0	1	x	5	0	53.1	20.7	53.8	20.6	53.8	0.717	1851	Last10	Here	99
796	2689	2	Coreopsis	202	2017-09-18-12-11-18	0	1	x	5	0	53.1	20.7	53.8	20.7	53.8	0.717	1851	Last10	Here	100
797	2690	2	Coreopsis	202	2017-09-18-12-11-50	0	1	x	10	0	53.1	20.7	53.6	20.7	53.6	0.505	1852	First10	Here	1
798	2691	2	Coreopsis	202	2017-09-18-12-11-52	0	1	x	10	0	53.1	20.7	53.5	20.6	53.5	0.399	1852	First10	Here	2
799	2692	2	Coreopsis	202	2017-09-18-12-11-54	0	1	x	10	0	53.1	20.7	53.5	20.6	53.5	0.399	1852	First10	Here	3
800	2693	2	Coreopsis	202	2017-09-18-12-11-56	0	1	x	10	0	53.1	20.7	53.5	20.7	53.5	0.399	1852	First10	Here	4
801	2694	2	Coreopsis	202	2017-09-18-12-11-58	0	1	x	10	0	53.1	20.7	53.5	20.6	53.5	0.399	1852	First10	Here	5
802	2695	2	Coreopsis	202	2017-09-18-12-12-00	0	1	x	10	0	53.1	20.7	53.4	20.6	53.4	0.293	1852	First10	Here	6
803	2696	2	Coreopsis	202	2017-09-18-12-12-02	0	1	x	10	0	53.1	20.7	53.4	20.6	53.4	0.293	1852	First10	Here	7
804	2697	2	Coreopsis	202	2017-09-18-12-12-04	0	1	x	10	0	53.1	20.7	53.4	20.6	53.4	0.293	1852	First10	Here	8
805	2698	2	Coreopsis	202	2017-09-18-12-12-06	0	1	x	10	0	53.1	20.7	53.5	20.7	53.5	0.399	1852	First10	Here	9
806	2699	2	Coreopsis	202	2017-09-18-12-12-08	0	1	x	10	0	53.1	20.7	53.5	20.6	53.5	0.399	1852	First10	Here	10
807	2700	2	Coreopsis	202	2017-09-18-12-12-10	0	1	x	10	0	53.1	20.7	53.5	20.6	53.5	0.399	1852			11
808	2701	2	Coreopsis	202	2017-09-18-12-12-12	0	1	x	10	0	53.1	20.7	53.5	20.7	53.5	0.399	1852			12
809	2702	2	Coreopsis	202	2017-09-18-12-12-14	0	1	x	10	0	53.1	20.7	53.4	20.6	53.4	0.293	1852			13
810	2703	2	Coreopsis	202	2017-09-18-12-12-16	0	1	x	10	0	53.1	20.7	53.5	20.7	53.5	0.399	1852			14
811	2704	2	Coreopsis	202	2017-09-18-12-12-18	0	1	x	10	0	53.1	20.7	53.5	20.7	53.5	0.399	1852			15
812	2705	2	Coreopsis	202	2017-09-18-12-12-20	0	1	x	10	0	53.1	20.7	53.5	20.7	53.5	0.399	1852			16
813	2706	2	Coreopsis	202	2017-09-18-12-12-22	0	1	x	10	0	53.1	20.7	53.5	20.7	53.5	0.399	1852			17
814	2707	2	Coreopsis	202	2017-09-18-12-12-24	0	1	x	10	0	53.1	20.7	53.4	20.6	53.4	0.293	1852			18
815	2708	2	Coreopsis	202	2017-09-18-12-12-26	0	1	x	10	0	53.1	20.7	53.5	20.7	53.5	0.399	1852			19
816	2709	2	Coreopsis	202	2017-09-18-12-12-28	0	1	x	10	0	53.1	20.7	53.4	20.6	53.4	0.293	1852			20
817	2710	2	Coreopsis	202	2017-09-18-12-12-30	0	1	x	10	0	53.1	20.7	53.5	20.7	53.5	0.399	1852			21
818	2711	2	Coreopsis	202	2017-09-18-12-12-32	0	1	x	10	0	53.1	20.7	53.5	20.7	53.5	0.399	1852			22
819	2712	2	Coreopsis	202	2017-09-18-12-12-34	0	1	x	10	0	53.1	20.7	53.5	20.7	53.5	0.399	1852			23
820	2713	2	Coreopsis	202	2017-09-18-12-12-36	0	1	x	10	0	53.1	20.7	53.5	20.7	53.5	0.399	1852			24
821	2714	2	Coreopsis	202	2017-09-18-12-12-38	0	1	x	10	0	53.1	20.7	53.5	20.7	53.5	0.399	1852			25
822	2715	2	Coreopsis	202	2017-09-18-12-12-40	0	1	x	10	0	53.1	20.7	53.5	20.7	53.5	0.399	1852			26
823	2716	2	Coreopsis	202	2017-09-18-12-12-42	0	1	x	10	0	53.1	20.7	53.4	20.6	53.4	0.293	1852			27
824	2717	2	Coreopsis	202	2017-09-18-12-12-44	0	1	x	10	0	53.1	20.7	53.4	20.6	53.4	0.293	1852			28
825	2718	2	Coreopsis	202	2017-09-18-12-12-46	0	1	x	10	0	53.1	20.7	53.5	20.7	53.5	0.399	1852			29
826	2719	2	Coreopsis	202	2017-09-18-12-12-48	0	1	x	10	0	53.1	20.7	53.4	20.6	53.4	0.293	1852			30
827	2720	2	Coreopsis	202	2017-09-18-12-12-50	0	1	x	10	0	53.1	20.7	53.5	20.6	53.5	0.399	1852			31
828	2721	2	Coreopsis	202	2017-09-18-12-12-52	0	1	x	10	0	53.1	20.7	53.5	20.6	53.5	0.399	1852			32
829	2722	2	Coreopsis	202	2017-09-18-12-12-54	0	1	x	10	0	53.1	20.7	53.6	20.7	53.6	0.505	1852			33
830	2723	2	Coreopsis	202	2017-09-18-12-12-56	0	1	x	10	0	53.1	20.7	53.6	20.7	53.6	0.505	1852			34
831	2724	2	Coreopsis	202	2017-09-18-12-12-58	0	1	x	10	0	53.1	20.7	53.5	20.6	53.5	0.399	1852			35
832	2725	2	Coreopsis	202	2017-09-18-12-13-00	0	1	x	10	0	53.1	20.7	53.6	20.7	53.6	0.505	1852			36
833	2726	2	Coreopsis	202	2017-09-18-12-13-02	0	1	x	10	0	53.1	20.7	53.6	20.7	53.6	0.505	1852			37
834	2727	2	Coreopsis	202	2017-09-18-12-13-04	0	1	x	10	0	53.1	20.7	53.5	20.6	53.5	0.399	1852			38
835	2728	2	Coreopsis	202	2017-09-18-12-13-06	0	1	x	10	0	53.1	20.7	53.6	20.7	53.6	0.505	1852			39
836	2729	2	Coreopsis	202	2017-09-18-12-13-08	0	1	x	10	0	53.1	20.7	53.5	20.6	53.5	0.399	1852			40
837	2730	2	Coreopsis	202	2017-09-18-12-13-10	0	1	x	10	0	53.1	20.7	53.6	20.7	53.6	0.505	1852			41
838	2731	2	Coreopsis	202	2017-09-18-12-13-12	0	1	x	10	0	53.1	20.7	53.6	20.7	53.6	0.505	1852			42
839	2732	2	Coreopsis	202	2017-09-18-12-13-14	0	1	x	10	0	53.1	20.7	53.7	20.7	53.7	0.611	1852			43
840	2733	2	Coreopsis	202	2017-09-18-12-13-16	0	1	x	10	0	53.1	20.7	53.6	20.6	53.6	0.505	1852			44
841	2734	2	Coreopsis	202	2017-09-18-12-13-18	0	1	x	10	0	53.1	20.7	53.6	20.6	53.6	0.505	1852			45
842	2735	2	Coreopsis	202	2017-09-18-12-13-20	0	1	x	10	0	53.1	20.7	53.7	20.7	53.7	0.611	1852			46
843	2736	2	Coreopsis	202	2017-09-18-12-13-22	0	1	x	10	0	53.1	20.7	53.6	20.6	53.6	0.505	1852			47
844	2737	2	Coreopsis	202	2017-09-18-12-13-24	0	1	x	10	0	53.1	20.7	53.6	20.7	53.6	0.505	1852			48
845	2738	2	Coreopsis	202	2017-09-18-12-13-26	0	1	x	10	0	53.1	20.7	53.6	20.7	53.6	0.505	1852			49
846	2739	2	Coreopsis	202	2017-09-18-12-13-28	0	1	x	10	0	53.1	20.7	53.6	20.7	53.6	0.505	1852			50
847	2740	2	Coreopsis	202	2017-09-18-12-13-30	0	1	x	10	0	53.1	20.7	53.5	20.6	53.5	0.399	1852			51
848	2741	2	Coreopsis	202	2017-09-18-12-13-32	0	1	x	10	0	53.1	20.7	53.5	20.6	53.5	0.399	1852			52
849	2742	2	Coreopsis	202	2017-09-18-12-13-34	0	1	x	10	0	53.1	20.7	53.5	20.6	53.5	0.399	1852			53
850	2743	2	Coreopsis	202	2017-09-18-12-13-36	0	1	x	10	0	53.1	20.7	53.7	20.7	53.7	0.611	1852			54
851	2744	2	Coreopsis	202	2017-09-18-12-13-38	0	1	x	10	0	53.1	20.7	53.7	20.7	53.7	0.611	1852			55
852	2745	2	Coreopsis	202	2017-09-18-12-13-40	0	1	x	10	0	53.1	20.7	53.8	20.7	53.8	0.717	1852			56
853	2746	2	Coreopsis	202	2017-09-18-12-13-42	0	1	x	10	0	53.1	20.7	53.7	20.6	53.7	0.611	1852			57
854	2747	2	Coreopsis	202	2017-09-18-12-13-44	0	1	x	10	0	53.1	20.7	53.7	20.6	53.7	0.611	1852			58
855	2748	2	Coreopsis	202	2017-09-18-12-13-47	0	1	x	10	0	53.1	20.7	53.7	20.6	53.7	0.611	1852			59
856	2749	2	Coreopsis	202	2017-09-18-12-13-49	0	1	x	10	0	53.1	20.7	53.7	20.6	53.7	0.611	1852			60
857	2750	2	Coreopsis	202	2017-09-18-12-13-51	0	1	x	10	0	53.1	20.7	53.7	20.7	53.7	0.611	1852			61
858	2751	2	Coreopsis	202	2017-09-18-12-13-53	0	1	x	10	0	53.1	20.7	53.6	20.6	53.6	0.505	1852			62
859	2752	2	Coreopsis	202	2017-09-18-12-13-55	0	1	x	10	0	53.1	20.7	53.6	20.6	53.6	0.505	1852			63
860	2753	2	Coreopsis	202	2017-09-18-12-13-57	0	1	x	10	0	53.1	20.7	53.6	20.7	53.6	0.505	1852			64
861	2754	2	Coreopsis	202	2017-09-18-12-13-59	0	1	x	10	0	53.1	20.7	53.6	20.7	53.6	0.505	1852			65
862	2755	2	Coreopsis	202	2017-09-18-12-14-01	0	1	x	10	0	53.1	20.7	53.5	20.6	53.5	0.399	1852			66
863	2756	2	Coreopsis	202	2017-09-18-12-14-03	0	1	x	10	0	53.1	20.7	53.5	20.7	53.5	0.399	1852			67
864	2757	2	Coreopsis	202	2017-09-18-12-14-05	0	1	x	10	0	53.1	20.7	53.5	20.7	53.5	0.399	1852			68
865	2758	2	Coreopsis	202	2017-09-18-12-14-07	0	1	x	10	0	53.1	20.7	53.5	20.6	53.5	0.399	1852			69
866	2759	2	Coreopsis	202	2017-09-18-12-14-09	0	1	x	10	0	53.1	20.7	53.5	20.7	53.5	0.399	1852			70
867	2760	2	Coreopsis	202	2017-09-18-12-14-11	0	1	x	10	0	53.1	20.7	53.4	20.6	53.4	0.293	1852			71
868	2761	2	Coreopsis	202	2017-09-18-12-14-13	0	1	x	10	0	53.1	20.7	53.5	20.7	53.5	0.399	1852			72
869	2762	2	Coreopsis	202	2017-09-18-12-14-15	0	1	x	10	0	53.1	20.7	53.4	20.6	53.4	0.293	1852			73
870	2763	2	Coreopsis	202	2017-09-18-12-14-17	0	1	x	10	0	53.1	20.7	53.5	20.7	53.5	0.399	1852			74
871	2764	2	Coreopsis	202	2017-09-18-12-14-19	0	1	x	10	0	53.1	20.7	53.5	20.7	53.5	0.399	1852			75
872	2765	2	Coreopsis	202	2017-09-18-12-14-21	0	1	x	10	0	53.1	20.7	53.4	20.6	53.4	0.293	1852			76
873	2766	2	Coreopsis	202	2017-09-18-12-14-23	0	1	x	10	0	53.1	20.7	53.4	20.6	53.4	0.293	1852			77
874	2767	2	Coreopsis	202	2017-09-18-12-14-25	0	1	x	10	0	53.1	20.7	53.4	20.6	53.4	0.293	1852			78
875	2768	2	Coreopsis	202	2017-09-18-12-14-27	0	1	x	10	0	53.1	20.7	53.4	20.6	53.4	0.293	1852			79
876	2769	2	Coreopsis	202	2017-09-18-12-14-29	0	1	x	10	0	53.1	20.7	53.4	20.6	53.4	0.293	1852			80
877	2770	2	Coreopsis	202	2017-09-18-12-14-31	0	1	x	10	0	53.1	20.7	53.5	20.7	53.5	0.399	1852			81
878	2771	2	Coreopsis	202	2017-09-18-12-14-33	0	1	x	10	0	53.1	20.7	53.5	20.7	53.5	0.399	1852			82
879	2772	2	Coreopsis	202	2017-09-18-12-14-35	0	1	x	10	0	53.1	20.7	53.4	20.6	53.4	0.293	1852			83
880	2773	2	Coreopsis	202	2017-09-18-12-14-37	0	1	x	10	0	53.1	20.7	53.4	20.6	53.4	0.293	1852			84
881	2774	2	Coreopsis	202	2017-09-18-12-14-39	0	1	x	10	0	53.1	20.7	53.4	20.7	53.4	0.293	1852			85
882	2775	2	Coreopsis	202	2017-09-18-12-14-41	0	1	x	10	0	53.1	20.7	53.5	20.7	53.5	0.399	1852			86
883	2776	2	Coreopsis	202	2017-09-18-12-14-43	0	1	x	10	0	53.1	20.7	53.5	20.7	53.5	0.399	1852			87
884	2777	2	Coreopsis	202	2017-09-18-12-14-45	0	1	x	10	0	53.1	20.7	53.4	20.6	53.4	0.293	1852			88
885	2778	2	Coreopsis	202	2017-09-18-12-14-47	0	1	x	10	0	53.1	20.7	53.5	20.7	53.5	0.399	1852			89
886	2779	2	Coreopsis	202	2017-09-18-12-14-49	0	1	x	10	0	53.1	20.7	53.4	20.6	53.4	0.293	1852			90
887	2780	2	Coreopsis	202	2017-09-18-12-14-51	0	1	x	10	0	53.1	20.7	53.5	20.6	53.5	0.399	1852	Last10	Here	91
888	2781	2	Coreopsis	202	2017-09-18-12-14-53	0	1	x	10	0	53.1	20.7	53.4	20.6	53.4	0.293	1852	Last10	Here	92
889	2782	2	Coreopsis	202	2017-09-18-12-14-55	0	1	x	10	0	53.1	20.7	53.5	20.6	53.5	0.399	1852	Last10	Here	93
890	2783	2	Coreopsis	202	2017-09-18-12-14-57	0	1	x	10	0	53.1	20.7	53.5	20.6	53.5	0.399	1852	Last10	Here	94
891	2784	2	Coreopsis	202	2017-09-18-12-14-59	0	1	x	10	0	53.1	20.7	53.5	20.6	53.5	0.399	1852	Last10	Here	95
892	2785	2	Coreopsis	202	2017-09-18-12-15-01	0	1	x	10	0	53.1	20.7	53.5	20.7	53.5	0.399	1852	Last10	Here	96
893	2786	2	Coreopsis	202	2017-09-18-12-15-03	0	1	x	10	0	53.1	20.7	53.5	20.7	53.5	0.399	1852	Last10	Here	97
894	2787	2	Coreopsis	202	2017-09-18-12-15-05	0	1	x	10	0	53.1	20.7	53.5	20.6	53.5	0.399	1852	Last10	Here	98
895	2788	2	Coreopsis	202	2017-09-18-12-15-07	0	1	x	10	0	53.1	20.7	53.4	20.6	53.4	0.293	1852	Last10	Here	99
896	2789	2	Coreopsis	202	2017-09-18-12-15-09	0	1	x	10	0	53.1	20.7	53.4	20.6	53.4	0.293	1852	Last10	Here	100
897	2790	2	Coreopsis	202	2017-09-18-12-15-41	0	1	x	15	0	53.2	20.7	53.4	20.7	53.4	0.193	1853	First10	Here	1
898	2791	2	Coreopsis	202	2017-09-18-12-15-43	0	1	x	15	0	53.1	20.7	53.4	20.7	53.4	0.293	1853	First10	Here	2
899	2792	2	Coreopsis	202	2017-09-18-12-15-45	0	1	x	15	0	53.1	20.7	53.2	20.6	53.2	0.081	1853	First10	Here	3
900	2793	2	Coreopsis	202	2017-09-18-12-15-47	0	1	x	15	0	53.1	20.7	53.4	20.7	53.4	0.293	1853	First10	Here	4
901	2794	2	Coreopsis	202	2017-09-18-12-15-49	0	1	x	15	0	53.1	20.7	53.2	20.6	53.2	0.081	1853	First10	Here	5
902	2795	2	Coreopsis	202	2017-09-18-12-15-51	0	1	x	15	0	53.1	20.7	53.4	20.7	53.4	0.293	1853	First10	Here	6
903	2796	2	Coreopsis	202	2017-09-18-12-15-53	0	1	x	15	0	53.1	20.7	53.4	20.7	53.4	0.293	1853	First10	Here	7
904	2797	2	Coreopsis	202	2017-09-18-12-15-55	0	1	x	15	0	53.1	20.7	53.4	20.7	53.4	0.293	1853	First10	Here	8
905	2798	2	Coreopsis	202	2017-09-18-12-15-57	0	1	x	15	0	53.1	20.7	53.4	20.7	53.4	0.293	1853	First10	Here	9
906	2799	2	Coreopsis	202	2017-09-18-12-15-59	0	1	x	15	0	53.1	20.7	53.4	20.7	53.4	0.293	1853	First10	Here	10
907	2800	2	Coreopsis	202	2017-09-18-12-16-01	0	1	x	15	0	53.1	20.7	53.4	20.7	53.4	0.293	1853			11
908	2801	2	Coreopsis	202	2017-09-18-12-16-03	0	1	x	15	0	53.1	20.7	53.3	20.6	53.3	0.187	1853			12
909	2802	2	Coreopsis	202	2017-09-18-12-16-05	0	1	x	15	0	53.1	20.7	53.4	20.7	53.4	0.293	1853			13
910	2803	2	Coreopsis	202	2017-09-18-12-16-07	0	1	x	15	0	53.1	20.7	53.5	20.7	53.5	0.399	1853			14
911	2804	2	Coreopsis	202	2017-09-18-12-16-09	0	1	x	15	0	53.1	20.7	53.5	20.7	53.5	0.399	1853			15
912	2805	2	Coreopsis	202	2017-09-18-12-16-11	0	1	x	15	0	53.1	20.7	53.3	20.6	53.3	0.187	1853			16
913	2806	2	Coreopsis	202	2017-09-18-12-16-13	0	1	x	15	0	53.1	20.7	53.4	20.7	53.4	0.293	1853			17
914	2807	2	Coreopsis	202	2017-09-18-12-16-15	0	1	x	15	0	53.1	20.7	53.4	20.7	53.4	0.293	1853			18
915	2808	2	Coreopsis	202	2017-09-18-12-16-17	0	1	x	15	0	53.1	20.7	53.4	20.6	53.4	0.293	1853			19
916	2809	2	Coreopsis	202	2017-09-18-12-16-19	0	1	x	15	0	53.1	20.7	53.4	20.7	53.4	0.293	1853			20
917	2810	2	Coreopsis	202	2017-09-18-12-16-21	0	1	x	15	0	53.1	20.7	53.4	20.7	53.4	0.293	1853			21
918	2811	2	Coreopsis	202	2017-09-18-12-16-23	0	1	x	15	0	53.1	20.7	53.4	20.7	53.4	0.293	1853			22
919	2812	2	Coreopsis	202	2017-09-18-12-16-25	0	1	x	15	0	53.1	20.7	53.3	20.6	53.3	0.187	1853			23
920	2813	2	Coreopsis	202	2017-09-18-12-16-27	0	1	x	15	0	53.1	20.7	53.4	20.7	53.4	0.293	1853			24
921	2814	2	Coreopsis	202	2017-09-18-12-16-29	0	1	x	15	0	53.1	20.7	53.3	20.6	53.3	0.187	1853			25
922	2815	2	Coreopsis	202	2017-09-18-12-16-31	0	1	x	15	0	53.2	20.7	53.3	20.6	53.3	0.087	1853			26
923	2816	2	Coreopsis	202	2017-09-18-12-16-33	0	1	x	15	0	53.2	20.7	53.4	20.6	53.4	0.193	1853			27
924	2817	2	Coreopsis	202	2017-09-18-12-16-35	0	1	x	15	0	53.1	20.7	53.5	20.7	53.5	0.399	1853			28
925	2818	2	Coreopsis	202	2017-09-18-12-16-37	0	1	x	15	0	53.2	20.7	53.5	20.7	53.5	0.299	1853			29
926	2819	2	Coreopsis	202	2017-09-18-12-16-39	0	1	x	15	0	53.2	20.7	53.4	20.6	53.4	0.193	1853			30
927	2820	2	Coreopsis	202	2017-09-18-12-16-41	0	1	x	15	0	53.1	20.7	53.4	20.6	53.4	0.293	1853			31
928	2821	2	Coreopsis	202	2017-09-18-12-16-43	0	1	x	15	0	53.2	20.7	53.5	20.6	53.5	0.299	1853			32
929	2822	2	Coreopsis	202	2017-09-18-12-16-45	0	1	x	15	0	53.2	20.7	53.5	20.7	53.5	0.299	1853			33
930	2823	2	Coreopsis	202	2017-09-18-12-16-47	0	1	x	15	0	53.2	20.7	53.6	20.7	53.6	0.405	1853			34
931	2824	2	Coreopsis	202	2017-09-18-12-16-49	0	1	x	15	0	53.2	20.7	53.5	20.6	53.5	0.299	1853			35
932	2825	2	Coreopsis	202	2017-09-18-12-16-51	0	1	x	15	0	53.2	20.7	53.5	20.6	53.5	0.299	1853			36
933	2826	2	Coreopsis	202	2017-09-18-12-16-53	0	1	x	15	0	53.2	20.7	53.5	20.6	53.5	0.299	1853			37
934	2827	2	Coreopsis	202	2017-09-18-12-16-55	0	1	x	15	0	53.2	20.7	53.5	20.6	53.5	0.299	1853			38
935	2828	2	Coreopsis	202	2017-09-18-12-16-57	0	1	x	15	0	53.2	20.7	53.6	20.7	53.6	0.405	1853			39
936	2829	2	Coreopsis	202	2017-09-18-12-16-59	0	1	x	15	0	53.2	20.7	53.6	20.7	53.6	0.405	1853			40
937	2830	2	Coreopsis	202	2017-09-18-12-17-01	0	1	x	15	0	53.2	20.7	53.5	20.6	53.5	0.299	1853			41
938	2831	2	Coreopsis	202	2017-09-18-12-17-03	0	1	x	15	0	53.2	20.7	53.5	20.6	53.5	0.299	1853			42
939	2832	2	Coreopsis	202	2017-09-18-12-17-05	0	1	x	15	0	53.2	20.7	53.5	20.6	53.5	0.299	1853			43
940	2833	2	Coreopsis	202	2017-09-18-12-17-07	0	1	x	15	0	53.2	20.7	53.5	20.6	53.5	0.299	1853			44
941	2834	2	Coreopsis	202	2017-09-18-12-17-09	0	1	x	15	0	53.2	20.7	53.5	20.6	53.5	0.299	1853			45
942	2835	2	Coreopsis	202	2017-09-18-12-17-11	0	1	x	15	0	53.2	20.7	53.5	20.6	53.5	0.299	1853			46
943	2836	2	Coreopsis	202	2017-09-18-12-17-13	0	1	x	15	0	53.2	20.7	53.5	20.6	53.5	0.299	1853			47
944	2837	2	Coreopsis	202	2017-09-18-12-17-15	0	1	x	15	0	53.2	20.7	53.4	20.6	53.4	0.193	1853			48
945	2838	2	Coreopsis	202	2017-09-18-12-17-17	0	1	x	15	0	53.2	20.7	53.4	20.6	53.4	0.193	1853			49
946	2839	2	Coreopsis	202	2017-09-18-12-17-19	0	1	x	15	0	53.2	20.7	53.5	20.7	53.5	0.299	1853			50
947	2840	2	Coreopsis	202	2017-09-18-12-17-21	0	1	x	15	0	53.2	20.7	53.4	20.6	53.4	0.193	1853			51
948	2841	2	Coreopsis	202	2017-09-18-12-17-23	0	1	x	15	0	53.2	20.7	53.5	20.7	53.5	0.299	1853			52
949	2842	2	Coreopsis	202	2017-09-18-12-17-25	0	1	x	15	0	53.2	20.7	53.5	20.6	53.5	0.299	1853			53
950	2843	2	Coreopsis	202	2017-09-18-12-17-27	0	1	x	15	0	53.2	20.7	53.5	20.6	53.5	0.299	1853			54
951	2844	2	Coreopsis	202	2017-09-18-12-17-29	0	1	x	15	0	53.2	20.7	53.5	20.6	53.5	0.299	1853			55
952	2845	2	Coreopsis	202	2017-09-18-12-17-31	0	1	x	15	0	53.2	20.7	53.5	20.6	53.5	0.299	1853			56
953	2846	2	Coreopsis	202	2017-09-18-12-17-33	0	1	x	15	0	53.2	20.7	53.6	20.7	53.6	0.405	1853			57
954	2847	2	Coreopsis	202	2017-09-18-12-17-35	0	1	x	15	0	53.2	20.7	53.5	20.6	53.5	0.299	1853			58
955	2848	2	Coreopsis	202	2017-09-18-12-17-37	0	1	x	15	0	53.2	20.7	53.5	20.6	53.5	0.299	1853			59
956	2849	2	Coreopsis	202	2017-09-18-12-17-39	0	1	x	15	0	53.2	20.7	53.5	20.6	53.5	0.299	1853			60
957	2850	2	Coreopsis	202	2017-09-18-12-17-41	0	1	x	15	0	53.2	20.7	53.5	20.6	53.5	0.299	1853			61
958	2851	2	Coreopsis	202	2017-09-18-12-17-43	0	1	x	15	0	53.2	20.7	53.5	20.6	53.5	0.299	1853			62
959	2852	2	Coreopsis	202	2017-09-18-12-17-45	0	1	x	15	0	53.2	20.7	53.5	20.6	53.5	0.299	1853			63
960	2853	2	Coreopsis	202	2017-09-18-12-17-47	0	1	x	15	0	53.2	20.7	53.5	20.6	53.5	0.299	1853			64
961	2854	2	Coreopsis	202	2017-09-18-12-17-49	0	1	x	15	0	53.2	20.7	53.5	20.6	53.5	0.299	1853			65
962	2855	2	Coreopsis	202	2017-09-18-12-17-51	0	1	x	15	0	53.2	20.7	53.6	20.6	53.6	0.405	1853			66
963	2856	2	Coreopsis	202	2017-09-18-12-17-53	0	1	x	15	0	53.2	20.7	53.7	20.7	53.7	0.511	1853			67
964	2857	2	Coreopsis	202	2017-09-18-12-17-55	0	1	x	15	0	53.2	20.7	53.6	20.6	53.6	0.405	1853			68
965	2858	2	Coreopsis	202	2017-09-18-12-17-57	0	1	x	15	0	53.2	20.7	53.7	20.7	53.7	0.511	1853			69
966	2859	2	Coreopsis	202	2017-09-18-12-17-59	0	1	x	15	0	53.2	20.7	53.5	20.6	53.5	0.299	1853			70
967	2860	2	Coreopsis	202	2017-09-18-12-18-01	0	1	x	15	0	53.2	20.7	53.5	20.6	53.5	0.299	1853			71
968	2861	2	Coreopsis	202	2017-09-18-12-18-03	0	1	x	15	0	53.2	20.7	53.5	20.6	53.5	0.299	1853			72
969	2862	2	Coreopsis	202	2017-09-18-12-18-05	0	1	x	15	0	53.2	20.7	53.5	20.6	53.5	0.299	1853			73
970	2863	2	Coreopsis	202	2017-09-18-12-18-07	0	1	x	15	0	53.2	20.7	53.6	20.7	53.6	0.405	1853			74
971	2864	2	Coreopsis	202	2017-09-18-12-18-09	0	1	x	15	0	53.2	20.7	53.6	20.7	53.6	0.405	1853			75
972	2865	2	Coreopsis	202	2017-09-18-12-18-11	0	1	x	15	0	53.2	20.7	53.5	20.6	53.5	0.299	1853			76
973	2866	2	Coreopsis	202	2017-09-18-12-18-13	0	1	x	15	0	53.2	20.7	53.6	20.7	53.6	0.405	1853			77
974	2867	2	Coreopsis	202	2017-09-18-12-18-15	0	1	x	15	0	53.2	20.7	53.5	20.6	53.5	0.299	1853			78
975	2868	2	Coreopsis	202	2017-09-18-12-18-17	0	1	x	15	0	53.2	20.7	53.6	20.7	53.6	0.405	1853			79
976	2869	2	Coreopsis	202	2017-09-18-12-18-19	0	1	x	15	0	53.2	20.7	53.5	20.7	53.5	0.299	1853			80
977	2870	2	Coreopsis	202	2017-09-18-12-18-21	0	1	x	15	0	53.2	20.7	53.5	20.7	53.5	0.299	1853			81
978	2871	2	Coreopsis	202	2017-09-18-12-18-23	0	1	x	15	0	53.2	20.7	53.4	20.6	53.4	0.193	1853			82
979	2872	2	Coreopsis	202	2017-09-18-12-18-25	0	1	x	15	0	53.2	20.7	53.4	20.6	53.4	0.193	1853			83
980	2873	2	Coreopsis	202	2017-09-18-12-18-27	0	1	x	15	0	53.2	20.7	53.4	20.6	53.4	0.193	1853			84
981	2874	2	Coreopsis	202	2017-09-18-12-18-29	0	1	x	15	0	53.2	20.7	53.5	20.7	53.5	0.299	1853			85
982	2875	2	Coreopsis	202	2017-09-18-12-18-31	0	1	x	15	0	53.2	20.7	53.5	20.7	53.5	0.299	1853			86
983	2876	2	Coreopsis	202	2017-09-18-12-18-33	0	1	x	15	0	53.2	20.7	53.4	20.6	53.4	0.193	1853			87
984	2877	2	Coreopsis	202	2017-09-18-12-18-35	0	1	x	15	0	53.2	20.7	53.4	20.6	53.4	0.193	1853			88
985	2878	2	Coreopsis	202	2017-09-18-12-18-37	0	1	x	15	0	53.2	20.7	53.4	20.6	53.4	0.193	1853			89
986	2879	2	Coreopsis	202	2017-09-18-12-18-39	0	1	x	15	0	53.2	20.7	53.4	20.6	53.4	0.193	1853			90
987	2880	2	Coreopsis	202	2017-09-18-12-18-41	0	1	x	15	0	53.2	20.7	53.5	20.7	53.5	0.299	1853	Last10	Here	91
988	2881	2	Coreopsis	202	2017-09-18-12-18-43	0	1	x	15	0	53.2	20.7	53.5	20.7	53.5	0.299	1853	Last10	Here	92
989	2882	2	Coreopsis	202	2017-09-18-12-18-45	0	1	x	15	0	53.2	20.7	53.5	20.7	53.5	0.299	1853	Last10	Here	93
990	2883	2	Coreopsis	202	2017-09-18-12-18-47	0	1	x	15	0	53.2	20.7	53.5	20.7	53.5	0.299	1853	Last10	Here	94
991	2884	2	Coreopsis	202	2017-09-18-12-18-49	0	1	x	15	0	53.2	20.7	53.4	20.6	53.4	0.193	1853	Last10	Here	95
992	2885	2	Coreopsis	202	2017-09-18-12-18-51	0	1	x	15	0	53.2	20.7	53.5	20.6	53.5	0.299	1853	Last10	Here	96
993	2886	2	Coreopsis	202	2017-09-18-12-18-54	0	1	x	15	0	53.2	20.7	53.5	20.6	53.5	0.299	1853	Last10	Here	97
994	2887	2	Coreopsis	202	2017-09-18-12-18-56	0	1	x	15	0	53.2	20.7	53.5	20.7	53.5	0.299	1853	Last10	Here	98
995	2888	2	Coreopsis	202	2017-09-18-12-18-58	0	1	x	15	0	53.2	20.7	53.5	20.7	53.5	0.299	1853	Last10	Here	99
996	2889	2	Coreopsis	202	2017-09-18-12-19-00	0	1	x	15	0	53.2	20.7	53.5	20.7	53.5	0.299	1853	Last10	Here	100
997	2890	2	Coreopsis	202	2017-09-18-12-19-32	0	1	x	20	0	53.2	20.7	53.4	20.6	53.4	0.193	1854	First10	Here	1
998	2891	2	Coreopsis	202	2017-09-18-12-19-34	0	1	x	20	0	53.2	20.7	53.3	20.6	53.3	0.087	1854	First10	Here	2
999	2892	2	Coreopsis	202	2017-09-18-12-19-36	0	1	x	20	0	53.2	20.7	53.4	20.6	53.4	0.193	1854	First10	Here	3
1000	2893	2	Coreopsis	202	2017-09-18-12-19-38	0	1	x	20	0	53.2	20.7	53.5	20.7	53.5	0.299	1854	First10	Here	4
1001	2894	2	Coreopsis	202	2017-09-18-12-19-40	0	1	x	20	0	53.2	20.7	53.5	20.7	53.5	0.299	1854	First10	Here	5
1002	2895	2	Coreopsis	202	2017-09-18-12-19-42	0	1	x	20	0	53.2	20.7	53.5	20.7	53.5	0.299	1854	First10	Here	6
1003	2896	2	Coreopsis	202	2017-09-18-12-19-44	0	1	x	20	0	53.2	20.7	53.5	20.7	53.5	0.299	1854	First10	Here	7
1004	2897	2	Coreopsis	202	2017-09-18-12-19-46	0	1	x	20	0	53.2	20.7	53.4	20.6	53.4	0.193	1854	First10	Here	8
1005	2898	2	Coreopsis	202	2017-09-18-12-19-48	0	1	x	20	0	53.2	20.7	53.5	20.7	53.5	0.299	1854	First10	Here	9
1006	2899	2	Coreopsis	202	2017-09-18-12-19-50	0	1	x	20	0	53.2	20.7	53.4	20.6	53.4	0.193	1854	First10	Here	10
1007	2900	2	Coreopsis	202	2017-09-18-12-19-52	0	1	x	20	0	53.2	20.7	53.5	20.7	53.5	0.299	1854			11
1008	2901	2	Coreopsis	202	2017-09-18-12-19-54	0	1	x	20	0	53.2	20.7	53.4	20.6	53.4	0.193	1854			12
1009	2902	2	Coreopsis	202	2017-09-18-12-19-56	0	1	x	20	0	53.3	20.7	53.5	20.7	53.5	0.199	1854			13
1010	2903	2	Coreopsis	202	2017-09-18-12-19-58	0	1	x	20	0	53.3	20.7	53.5	20.7	53.5	0.199	1854			14
1011	2904	2	Coreopsis	202	2017-09-18-12-20-00	0	1	x	20	0	53.2	20.7	53.5	20.7	53.5	0.299	1854			15
1012	2905	2	Coreopsis	202	2017-09-18-12-20-02	0	1	x	20	0	53.3	20.7	53.5	20.7	53.5	0.199	1854			16
1013	2906	2	Coreopsis	202	2017-09-18-12-20-04	0	1	x	20	0	53.3	20.7	53.4	20.6	53.4	0.093	1854			17
1014	2907	2	Coreopsis	202	2017-09-18-12-20-06	0	1	x	20	0	53.3	20.7	53.4	20.6	53.4	0.093	1854			18
1015	2908	2	Coreopsis	202	2017-09-18-12-20-08	0	1	x	20	0	53.2	20.7	53.5	20.7	53.5	0.299	1854			19
1016	2909	2	Coreopsis	202	2017-09-18-12-20-10	0	1	x	20	0	53.2	20.7	53.4	20.6	53.4	0.193	1854			20
1017	2910	2	Coreopsis	202	2017-09-18-12-20-12	0	1	x	20	0	53.2	20.7	53.5	20.7	53.5	0.299	1854			21
1018	2911	2	Coreopsis	202	2017-09-18-12-20-14	0	1	x	20	0	53.2	20.7	53.4	20.6	53.4	0.193	1854			22
1019	2912	2	Coreopsis	202	2017-09-18-12-20-16	0	1	x	20	0	53.3	20.7	53.5	20.7	53.5	0.199	1854			23
1020	2913	2	Coreopsis	202	2017-09-18-12-20-18	0	1	x	20	0	53.2	20.7	53.5	20.7	53.5	0.299	1854			24
1021	2914	2	Coreopsis	202	2017-09-18-12-20-20	0	1	x	20	0	53.3	20.7	53.6	20.7	53.6	0.305	1854			25
1022	2915	2	Coreopsis	202	2017-09-18-12-20-22	0	1	x	20	0	53.2	20.7	53.5	20.6	53.5	0.299	1854			26
1023	2916	2	Coreopsis	202	2017-09-18-12-20-24	0	1	x	20	0	53.3	20.7	53.6	20.7	53.6	0.305	1854			27
1024	2917	2	Coreopsis	202	2017-09-18-12-20-26	0	1	x	20	0	53.2	20.7	53.6	20.7	53.6	0.405	1854			28
1025	2918	2	Coreopsis	202	2017-09-18-12-20-28	0	1	x	20	0	53.2	20.7	53.5	20.6	53.5	0.299	1854			29
1026	2919	2	Coreopsis	202	2017-09-18-12-20-30	0	1	x	20	0	53.2	20.7	53.5	20.6	53.5	0.299	1854			30
1027	2920	2	Coreopsis	202	2017-09-18-12-20-32	0	1	x	20	0	53.2	20.7	53.5	20.7	53.5	0.299	1854			31
1028	2921	2	Coreopsis	202	2017-09-18-12-20-34	0	1	x	20	0	53.2	20.7	53.5	20.7	53.5	0.299	1854			32
1029	2922	2	Coreopsis	202	2017-09-18-12-20-36	0	1	x	20	0	53.2	20.7	53.6	20.7	53.6	0.405	1854			33
1030	2923	2	Coreopsis	202	2017-09-18-12-20-38	0	1	x	20	0	53.2	20.7	53.6	20.7	53.6	0.405	1854			34
1031	2924	2	Coreopsis	202	2017-09-18-12-20-40	0	1	x	20	0	53.2	20.7	53.6	20.7	53.6	0.405	1854			35
1032	2925	2	Coreopsis	202	2017-09-18-12-20-42	0	1	x	20	0	53.2	20.7	53.6	20.7	53.6	0.405	1854			36
1033	2926	2	Coreopsis	202	2017-09-18-12-20-44	0	1	x	20	0	53.3	20.7	53.6	20.7	53.6	0.305	1854			37
1034	2927	2	Coreopsis	202	2017-09-18-12-20-46	0	1	x	20	0	53.2	20.7	53.5	20.6	53.5	0.299	1854			38
1035	2928	2	Coreopsis	202	2017-09-18-12-20-48	0	1	x	20	0	53.2	20.7	53.6	20.7	53.6	0.405	1854			39
1036	2929	2	Coreopsis	202	2017-09-18-12-20-50	0	1	x	20	0	53.2	20.7	53.6	20.7	53.6	0.405	1854			40
1037	2930	2	Coreopsis	202	2017-09-18-12-20-52	0	1	x	20	0	53.2	20.7	53.5	20.6	53.5	0.299	1854			41
1038	2931	2	Coreopsis	202	2017-09-18-12-20-54	0	1	x	20	0	53.2	20.7	53.6	20.7	53.6	0.405	1854			42
1039	2932	2	Coreopsis	202	2017-09-18-12-20-56	0	1	x	20	0	53.3	20.7	53.6	20.7	53.6	0.305	1854			43
1040	2933	2	Coreopsis	202	2017-09-18-12-20-58	0	1	x	20	0	53.3	20.7	53.6	20.7	53.6	0.305	1854			44
1041	2934	2	Coreopsis	202	2017-09-18-12-21-00	0	1	x	20	0	53.3	20.7	53.7	20.7	53.7	0.411	1854			45
1042	2935	2	Coreopsis	202	2017-09-18-12-21-02	0	1	x	20	0	53.3	20.7	53.7	20.7	53.7	0.411	1854			46
1043	2936	2	Coreopsis	202	2017-09-18-12-21-04	0	1	x	20	0	53.2	20.7	53.7	20.7	53.7	0.511	1854			47
1044	2937	2	Coreopsis	202	2017-09-18-12-21-06	0	1	x	20	0	53.2	20.7	53.7	20.7	53.7	0.511	1854			48
1045	2938	2	Coreopsis	202	2017-09-18-12-21-08	0	1	x	20	0	53.3	20.7	53.7	20.7	53.7	0.411	1854			49
1046	2939	2	Coreopsis	202	2017-09-18-12-21-10	0	1	x	20	0	53.2	20.7	53.6	20.7	53.6	0.405	1854			50
1047	2940	2	Coreopsis	202	2017-09-18-12-21-12	0	1	x	20	0	53.2	20.7	53.6	20.7	53.6	0.405	1854			51
1048	2941	2	Coreopsis	202	2017-09-18-12-21-14	0	1	x	20	0	53.2	20.7	53.6	20.7	53.6	0.405	1854			52
1049	2942	2	Coreopsis	202	2017-09-18-12-21-16	0	1	x	20	0	53.2	20.7	53.6	20.7	53.6	0.405	1854			53
1050	2943	2	Coreopsis	202	2017-09-18-12-21-18	0	1	x	20	0	53.2	20.7	53.7	20.7	53.7	0.511	1854			54
1051	2944	2	Coreopsis	202	2017-09-18-12-21-20	0	1	x	20	0	53.2	20.7	53.7	20.7	53.7	0.511	1854			55
1052	2945	2	Coreopsis	202	2017-09-18-12-21-22	0	1	x	20	0	53.2	20.7	53.8	20.7	53.8	0.617	1854			56
1053	2946	2	Coreopsis	202	2017-09-18-12-21-24	0	1	x	20	0	53.3	20.7	53.8	20.7	53.8	0.517	1854			57
1054	2947	2	Coreopsis	202	2017-09-18-12-21-26	0	1	x	20	0	53.3	20.7	53.9	20.7	53.9	0.623	1854			58
1055	2948	2	Coreopsis	202	2017-09-18-12-21-28	0	1	x	20	0	53.2	20.7	53.9	20.7	53.9	0.723	1854			59
1056	2949	2	Coreopsis	202	2017-09-18-12-21-30	0	1	x	20	0	53.3	20.7	53.9	20.7	53.9	0.623	1854			60
1057	2950	2	Coreopsis	202	2017-09-18-12-21-32	0	1	x	20	0	53.2	20.7	53.9	20.7	53.9	0.723	1854			61
1058	2951	2	Coreopsis	202	2017-09-18-12-21-34	0	1	x	20	0	53.3	20.7	53.9	20.7	53.9	0.623	1854			62
1059	2952	2	Coreopsis	202	2017-09-18-12-21-36	0	1	x	20	0	53.2	20.7	53.9	20.7	53.9	0.723	1854			63
1060	2953	2	Coreopsis	202	2017-09-18-12-21-38	0	1	x	20	0	53.3	20.7	53.9	20.7	53.9	0.623	1854			64
1061	2954	2	Coreopsis	202	2017-09-18-12-21-40	0	1	x	20	0	53.2	20.7	53.9	20.7	53.9	0.723	1854			65
1062	2955	2	Coreopsis	202	2017-09-18-12-21-42	0	1	x	20	0	53.2	20.7	53.8	20.7	53.8	0.617	1854			66
1063	2956	2	Coreopsis	202	2017-09-18-12-21-44	0	1	x	20	0	53.2	20.7	53.8	20.7	53.8	0.617	1854			67
1064	2957	2	Coreopsis	202	2017-09-18-12-21-46	0	1	x	20	0	53.2	20.7	53.8	20.7	53.8	0.617	1854			68
1065	2958	2	Coreopsis	202	2017-09-18-12-21-48	0	1	x	20	0	53.2	20.7	53.8	20.7	53.8	0.617	1854			69
1066	2959	2	Coreopsis	202	2017-09-18-12-21-50	0	1	x	20	0	53.2	20.7	53.7	20.7	53.7	0.511	1854			70
1067	2960	2	Coreopsis	202	2017-09-18-12-21-52	0	1	x	20	0	53.2	20.7	53.7	20.7	53.7	0.511	1854			71
1068	2961	2	Coreopsis	202	2017-09-18-12-21-54	0	1	x	20	0	53.2	20.7	53.7	20.7	53.7	0.511	1854			72
1069	2962	2	Coreopsis	202	2017-09-18-12-21-56	0	1	x	20	0	53.2	20.7	53.7	20.7	53.7	0.511	1854			73
1070	2963	2	Coreopsis	202	2017-09-18-12-21-58	0	1	x	20	0	53.2	20.7	53.7	20.7	53.7	0.511	1854			74
1071	2964	2	Coreopsis	202	2017-09-18-12-22-00	0	1	x	20	0	53.2	20.7	53.6	20.7	53.6	0.405	1854			75
1072	2965	2	Coreopsis	202	2017-09-18-12-22-02	0	1	x	20	0	53.2	20.7	53.6	20.7	53.6	0.405	1854			76
1073	2966	2	Coreopsis	202	2017-09-18-12-22-04	0	1	x	20	0	53.2	20.7	53.6	20.7	53.6	0.405	1854			77
1074	2967	2	Coreopsis	202	2017-09-18-12-22-06	0	1	x	20	0	53.2	20.7	53.6	20.7	53.6	0.405	1854			78
1075	2968	2	Coreopsis	202	2017-09-18-12-22-08	0	1	x	20	0	53.2	20.7	53.6	20.7	53.6	0.405	1854			79
1076	2969	2	Coreopsis	202	2017-09-18-12-22-10	0	1	x	20	0	53.2	20.7	53.6	20.7	53.6	0.405	1854			80
1077	2970	2	Coreopsis	202	2017-09-18-12-22-12	0	1	x	20	0	53.2	20.7	53.6	20.7	53.6	0.405	1854			81
1078	2971	2	Coreopsis	202	2017-09-18-12-22-14	0	1	x	20	0	53.2	20.7	53.5	20.7	53.5	0.299	1854			82
1079	2972	2	Coreopsis	202	2017-09-18-12-22-16	0	1	x	20	0	53.2	20.7	53.5	20.7	53.5	0.299	1854			83
1080	2973	2	Coreopsis	202	2017-09-18-12-22-18	0	1	x	20	0	53.2	20.7	53.5	20.7	53.5	0.299	1854			84
1081	2974	2	Coreopsis	202	2017-09-18-12-22-20	0	1	x	20	0	53.2	20.7	53.5	20.7	53.5	0.299	1854			85
1082	2975	2	Coreopsis	202	2017-09-18-12-22-22	0	1	x	20	0	53.2	20.7	53.5	20.7	53.5	0.299	1854			86
1083	2976	2	Coreopsis	202	2017-09-18-12-22-24	0	1	x	20	0	53.2	20.7	53.5	20.7	53.5	0.299	1854			87
1084	2977	2	Coreopsis	202	2017-09-18-12-22-26	0	1	x	20	0	53.2	20.7	53.5	20.7	53.5	0.299	1854			88
1085	2978	2	Coreopsis	202	2017-09-18-12-22-28	0	1	x	20	0	53.2	20.7	53.5	20.7	53.5	0.299	1854			89
1086	2979	2	Coreopsis	202	2017-09-18-12-22-30	0	1	x	20	0	53.2	20.7	53.5	20.7	53.5	0.299	1854			90
1087	2980	2	Coreopsis	202	2017-09-18-12-22-32	0	1	x	20	0	53.2	20.7	53.5	20.7	53.5	0.299	1854	Last10	Here	91
1088	2981	2	Coreopsis	202	2017-09-18-12-22-34	0	1	x	20	0	53.2	20.7	53.5	20.7	53.5	0.299	1854	Last10	Here	92
1089	2982	2	Coreopsis	202	2017-09-18-12-22-36	0	1	x	20	0	53.2	20.7	53.5	20.7	53.5	0.299	1854	Last10	Here	93
1090	2983	2	Coreopsis	202	2017-09-18-12-22-38	0	1	x	20	0	53.2	20.7	53.5	20.7	53.5	0.299	1854	Last10	Here	94
1091	2984	2	Coreopsis	202	2017-09-18-12-22-40	0	1	x	20	0	53.2	20.7	53.5	20.7	53.5	0.299	1854	Last10	Here	95
1092	2985	2	Coreopsis	202	2017-09-18-12-22-42	0	1	x	20	0	53.2	20.7	53.5	20.7	53.5	0.299	1854	Last10	Here	96
1093	2986	2	Coreopsis	202	2017-09-18-12-22-44	0	1	x	20	0	53.2	20.7	53.4	20.7	53.4	0.193	1854	Last10	Here	97
1094	2987	2	Coreopsis	202	2017-09-18-12-22-46	0	1	x	20	0	53.2	20.7	53.4	20.7	53.4	0.193	1854	Last10	Here	98
1095	2988	2	Coreopsis	202	2017-09-18-12-22-48	0	1	x	20	0	53.2	20.7	53.5	20.7	53.5	0.299	1854	Last10	Here	99
1096	2989	2	Coreopsis	202	2017-09-18-12-22-50	0	1	x	20	0	53.2	20.7	53.5	20.7	53.5	0.299	1854	Last10	Here	100
1097	2990	2	Coreopsis	202	2017-09-18-12-23-22	0	1	x	25	0	53.2	20.7	53.4	20.7	53.4	0.193	1855	First10	Here	1
1098	2991	2	Coreopsis	202	2017-09-18-12-23-24	0	1	x	25	0	53.2	20.7	53.4	20.7	53.4	0.193	1855	First10	Here	2
1099	2992	2	Coreopsis	202	2017-09-18-12-23-26	0	1	x	25	0	53.2	20.7	53.4	20.7	53.4	0.193	1855	First10	Here	3
1100	2993	2	Coreopsis	202	2017-09-18-12-23-28	0	1	x	25	0	53.2	20.7	53.4	20.7	53.4	0.193	1855	First10	Here	4
1101	2994	2	Coreopsis	202	2017-09-18-12-23-30	0	1	x	25	0	53.2	20.7	53.4	20.7	53.4	0.193	1855	First10	Here	5
1102	2995	2	Coreopsis	202	2017-09-18-12-23-32	0	1	x	25	0	53.2	20.7	53.4	20.7	53.4	0.193	1855	First10	Here	6
1103	2996	2	Coreopsis	202	2017-09-18-12-23-34	0	1	x	25	0	53.2	20.7	53.4	20.7	53.4	0.193	1855	First10	Here	7
1104	2997	2	Coreopsis	202	2017-09-18-12-23-36	0	1	x	25	0	53.2	20.7	53.4	20.7	53.4	0.193	1855	First10	Here	8
1105	2998	2	Coreopsis	202	2017-09-18-12-23-38	0	1	x	25	0	53.2	20.7	53.3	20.7	53.3	0.087	1855	First10	Here	9
1106	2999	2	Coreopsis	202	2017-09-18-12-23-40	0	1	x	25	0	53.2	20.7	53.3	20.7	53.3	0.087	1855	First10	Here	10
1107	3000	2	Coreopsis	202	2017-09-18-12-23-42	0	1	x	25	0	53.2	20.7	53.4	20.7	53.4	0.193	1855			11
1108	3001	2	Coreopsis	202	2017-09-18-12-23-44	0	1	x	25	0	53.2	20.7	53.3	20.7	53.3	0.087	1855			12
1109	3002	2	Coreopsis	202	2017-09-18-12-23-46	0	1	x	25	0	53.2	20.7	53.4	20.7	53.4	0.193	1855			13
1110	3003	2	Coreopsis	202	2017-09-18-12-23-48	0	1	x	25	0	53.2	20.7	53.3	20.7	53.3	0.087	1855			14
1111	3004	2	Coreopsis	202	2017-09-18-12-23-50	0	1	x	25	0	53.2	20.7	53.4	20.7	53.4	0.193	1855			15
1112	3005	2	Coreopsis	202	2017-09-18-12-23-52	0	1	x	25	0	53.2	20.7	53.3	20.7	53.3	0.087	1855			16
1113	3006	2	Coreopsis	202	2017-09-18-12-23-54	0	1	x	25	0	53.2	20.7	53.3	20.7	53.3	0.087	1855			17
1114	3007	2	Coreopsis	202	2017-09-18-12-23-56	0	1	x	25	0	53.2	20.7	53.3	20.7	53.3	0.087	1855			18
1115	3008	2	Coreopsis	202	2017-09-18-12-23-58	0	1	x	25	0	53.2	20.7	53.3	20.7	53.3	0.087	1855			19
1116	3009	2	Coreopsis	202	2017-09-18-12-24-01	0	1	x	25	0	53.2	20.7	53.3	20.7	53.3	0.087	1855			20
1117	3010	2	Coreopsis	202	2017-09-18-12-24-03	0	1	x	25	0	53.2	20.7	53.3	20.7	53.3	0.087	1855			21
1118	3011	2	Coreopsis	202	2017-09-18-12-24-05	0	1	x	25	0	53.2	20.7	53.3	20.7	53.3	0.087	1855			22
1119	3012	2	Coreopsis	202	2017-09-18-12-24-07	0	1	x	25	0	53.2	20.7	53.3	20.7	53.3	0.087	1855			23
1120	3013	2	Coreopsis	202	2017-09-18-12-24-09	0	1	x	25	0	53.2	20.7	53.3	20.7	53.3	0.087	1855			24
1121	3014	2	Coreopsis	202	2017-09-18-12-24-11	0	1	x	25	0	53.2	20.7	53.3	20.7	53.3	0.087	1855			25
1122	3015	2	Coreopsis	202	2017-09-18-12-24-13	0	1	x	25	0	53.2	20.7	53.3	20.7	53.3	0.087	1855			26
1123	3016	2	Coreopsis	202	2017-09-18-12-24-15	0	1	x	25	0	53.2	20.7	53.3	20.7	53.3	0.087	1855			27
1124	3017	2	Coreopsis	202	2017-09-18-12-24-17	0	1	x	25	0	53.2	20.7	53.3	20.7	53.3	0.087	1855			28
1125	3018	2	Coreopsis	202	2017-09-18-12-24-19	0	1	x	25	0	53.2	20.7	53.3	20.7	53.3	0.087	1855			29
1126	3019	2	Coreopsis	202	2017-09-18-12-24-21	0	1	x	25	0	53.2	20.7	53.3	20.7	53.3	0.087	1855			30
1127	3020	2	Coreopsis	202	2017-09-18-12-24-23	0	1	x	25	0	53.2	20.7	53.3	20.7	53.3	0.087	1855			31
1128	3021	2	Coreopsis	202	2017-09-18-12-24-25	0	1	x	25	0	53.2	20.7	53.3	20.7	53.3	0.087	1855			32
1129	3022	2	Coreopsis	202	2017-09-18-12-24-27	0	1	x	25	0	53.2	20.7	53.3	20.7	53.3	0.087	1855			33
1130	3023	2	Coreopsis	202	2017-09-18-12-24-29	0	1	x	25	0	53.2	20.7	53.3	20.7	53.3	0.087	1855			34
1131	3024	2	Coreopsis	202	2017-09-18-12-24-31	0	1	x	25	0	53.2	20.7	53.3	20.7	53.3	0.087	1855			35
1132	3025	2	Coreopsis	202	2017-09-18-12-24-33	0	1	x	25	0	53.2	20.7	53.3	20.7	53.3	0.087	1855			36
1133	3026	2	Coreopsis	202	2017-09-18-12-24-35	0	1	x	25	0	53.2	20.7	53.3	20.7	53.3	0.087	1855			37
1134	3027	2	Coreopsis	202	2017-09-18-12-24-37	0	1	x	25	0	53.2	20.7	53.2	20.7	53.2	-0.019	1855			38
1135	3028	2	Coreopsis	202	2017-09-18-12-24-39	0	1	x	25	0	53.2	20.7	53.3	20.7	53.3	0.087	1855			39
1136	3029	2	Coreopsis	202	2017-09-18-12-24-41	0	1	x	25	0	53.2	20.7	53.3	20.7	53.3	0.087	1855			40
1137	3030	2	Coreopsis	202	2017-09-18-12-24-43	0	1	x	25	0	53.2	20.7	53.3	20.7	53.3	0.087	1855			41
1138	3031	2	Coreopsis	202	2017-09-18-12-24-45	0	1	x	25	0	53.2	20.7	53.3	20.7	53.3	0.087	1855			42
1139	3032	2	Coreopsis	202	2017-09-18-12-24-47	0	1	x	25	0	53.2	20.7	53.3	20.7	53.3	0.087	1855			43
1140	3033	2	Coreopsis	202	2017-09-18-12-24-49	0	1	x	25	0	53.2	20.7	53.3	20.7	53.3	0.087	1855			44
1141	3034	2	Coreopsis	202	2017-09-18-12-24-51	0	1	x	25	0	53.2	20.7	53.3	20.7	53.3	0.087	1855			45
1142	3035	2	Coreopsis	202	2017-09-18-12-24-53	0	1	x	25	0	53.2	20.7	53.3	20.7	53.3	0.087	1855			46
1143	3036	2	Coreopsis	202	2017-09-18-12-24-55	0	1	x	25	0	53.2	20.7	53.3	20.7	53.3	0.087	1855			47
1144	3037	2	Coreopsis	202	2017-09-18-12-24-57	0	1	x	25	0	53.2	20.7	53.3	20.7	53.3	0.087	1855			48
1145	3038	2	Coreopsis	202	2017-09-18-12-24-59	0	1	x	25	0	53.2	20.7	53.3	20.7	53.3	0.087	1855			49
1146	3039	2	Coreopsis	202	2017-09-18-12-25-01	0	1	x	25	0	53.2	20.7	53.3	20.7	53.3	0.087	1855			50
1147	3040	2	Coreopsis	202	2017-09-18-12-25-03	0	1	x	25	0	53.2	20.7	53.3	20.7	53.3	0.087	1855			51
1148	3041	2	Coreopsis	202	2017-09-18-12-25-05	0	1	x	25	0	53.2	20.7	53.3	20.7	53.3	0.087	1855			52
1149	3042	2	Coreopsis	202	2017-09-18-12-25-07	0	1	x	25	0	53.2	20.7	53.3	20.7	53.3	0.087	1855			53
1150	3043	2	Coreopsis	202	2017-09-18-12-25-09	0	1	x	25	0	53.2	20.7	53.3	20.7	53.3	0.087	1855			54
1151	3044	2	Coreopsis	202	2017-09-18-12-25-11	0	1	x	25	0	53.1	20.7	53.4	20.7	53.4	0.293	1855			55
1152	3045	2	Coreopsis	202	2017-09-18-12-25-13	0	1	x	25	0	53.2	20.7	53.3	20.7	53.3	0.087	1855			56
1153	3046	2	Coreopsis	202	2017-09-18-12-25-15	0	1	x	25	0	53.1	20.7	53.4	20.7	53.4	0.293	1855			57
1154	3047	2	Coreopsis	202	2017-09-18-12-25-17	0	1	x	25	0	53.1	20.7	53.3	20.7	53.3	0.187	1855			58
1155	3048	2	Coreopsis	202	2017-09-18-12-25-19	0	1	x	25	0	53.2	20.7	53.3	20.7	53.3	0.087	1855			59
1156	3049	2	Coreopsis	202	2017-09-18-12-25-21	0	1	x	25	0	53.2	20.7	53.3	20.7	53.3	0.087	1855			60
1157	3050	2	Coreopsis	202	2017-09-18-12-25-23	0	1	x	25	0	53.2	20.7	53.3	20.7	53.3	0.087	1855			61
1158	3051	2	Coreopsis	202	2017-09-18-12-25-25	0	1	x	25	0	53.2	20.7	53.3	20.7	53.3	0.087	1855			62
1159	3052	2	Coreopsis	202	2017-09-18-12-25-27	0	1	x	25	0	53.2	20.7	53.3	20.7	53.3	0.087	1855			63
1160	3053	2	Coreopsis	202	2017-09-18-12-25-29	0	1	x	25	0	53.2	20.7	53.4	20.7	53.4	0.193	1855			64
1161	3054	2	Coreopsis	202	2017-09-18-12-25-31	0	1	x	25	0	53.2	20.7	53.3	20.7	53.3	0.087	1855			65
1162	3055	2	Coreopsis	202	2017-09-18-12-25-33	0	1	x	25	0	53.2	20.7	53.3	20.7	53.3	0.087	1855			66
1163	3056	2	Coreopsis	202	2017-09-18-12-25-35	0	1	x	25	0	53.2	20.7	53.3	20.7	53.3	0.087	1855			67
1164	3057	2	Coreopsis	202	2017-09-18-12-25-37	0	1	x	25	0	53.2	20.7	53.3	20.7	53.3	0.087	1855			68
1165	3058	2	Coreopsis	202	2017-09-18-12-25-39	0	1	x	25	0	53.2	20.7	53.3	20.7	53.3	0.087	1855			69
1166	3059	2	Coreopsis	202	2017-09-18-12-25-41	0	1	x	25	0	53.2	20.7	53.3	20.7	53.3	0.087	1855			70
1167	3060	2	Coreopsis	202	2017-09-18-12-25-43	0	1	x	25	0	53.2	20.7	53.3	20.7	53.3	0.087	1855			71
1168	3061	2	Coreopsis	202	2017-09-18-12-25-45	0	1	x	25	0	53.1	20.7	53.3	20.7	53.3	0.187	1855			72
1169	3062	2	Coreopsis	202	2017-09-18-12-25-47	0	1	x	25	0	53.1	20.7	53.3	20.7	53.3	0.187	1855			73
1170	3063	2	Coreopsis	202	2017-09-18-12-25-49	0	1	x	25	0	53.2	20.7	53.3	20.7	53.3	0.087	1855			74
1171	3064	2	Coreopsis	202	2017-09-18-12-25-51	0	1	x	25	0	53.2	20.7	53.3	20.7	53.3	0.087	1855			75
1172	3065	2	Coreopsis	202	2017-09-18-12-25-53	0	1	x	25	0	53.2	20.7	53.3	20.7	53.3	0.087	1855			76
1173	3066	2	Coreopsis	202	2017-09-18-12-25-55	0	1	x	25	0	53.2	20.7	53.3	20.7	53.3	0.087	1855			77
1174	3067	2	Coreopsis	202	2017-09-18-12-25-57	0	1	x	25	0	53.2	20.7	53.4	20.7	53.4	0.193	1855			78
1175	3068	2	Coreopsis	202	2017-09-18-12-25-59	0	1	x	25	0	53.1	20.7	53.3	20.7	53.3	0.187	1855			79
1176	3069	2	Coreopsis	202	2017-09-18-12-26-01	0	1	x	25	0	53.2	20.7	53.4	20.7	53.4	0.193	1855			80
1177	3070	2	Coreopsis	202	2017-09-18-12-26-03	0	1	x	25	0	53.1	20.7	53.3	20.7	53.3	0.187	1855			81
1178	3071	2	Coreopsis	202	2017-09-18-12-26-05	0	1	x	25	0	53.1	20.7	53.4	20.7	53.4	0.293	1855			82
1179	3072	2	Coreopsis	202	2017-09-18-12-26-07	0	1	x	25	0	53.2	20.7	53.4	20.7	53.4	0.193	1855			83
1180	3073	2	Coreopsis	202	2017-09-18-12-26-09	0	1	x	25	0	53.2	20.7	53.4	20.7	53.4	0.193	1855			84
1181	3074	2	Coreopsis	202	2017-09-18-12-26-11	0	1	x	25	0	53.2	20.7	53.4	20.7	53.4	0.193	1855			85
1182	3075	2	Coreopsis	202	2017-09-18-12-26-13	0	1	x	25	0	53.2	20.7	53.4	20.7	53.4	0.193	1855			86
1183	3076	2	Coreopsis	202	2017-09-18-12-26-15	0	1	x	25	0	53.2	20.7	53.4	20.7	53.4	0.193	1855			87
1184	3077	2	Coreopsis	202	2017-09-18-12-26-17	0	1	x	25	0	53.2	20.7	53.4	20.7	53.4	0.193	1855			88
1185	3078	2	Coreopsis	202	2017-09-18-12-26-19	0	1	x	25	0	53.2	20.7	53.4	20.7	53.4	0.193	1855			89
1186	3079	2	Coreopsis	202	2017-09-18-12-26-21	0	1	x	25	0	53.2	20.7	53.3	20.6	53.3	0.087	1855			90
1187	3080	2	Coreopsis	202	2017-09-18-12-26-23	0	1	x	25	0	53.2	20.7	53.3	20.7	53.3	0.087	1855	Last10	Here	91
1188	3081	2	Coreopsis	202	2017-09-18-12-26-25	0	1	x	25	0	53.2	20.7	53.3	20.6	53.3	0.087	1855	Last10	Here	92
1189	3082	2	Coreopsis	202	2017-09-18-12-26-27	0	1	x	25	0	53.2	20.7	53.3	20.7	53.3	0.087	1855	Last10	Here	93
1190	3083	2	Coreopsis	202	2017-09-18-12-26-29	0	1	x	25	0	53.2	20.7	53.3	20.6	53.3	0.087	1855	Last10	Here	94
1191	3084	2	Coreopsis	202	2017-09-18-12-26-31	0	1	x	25	0	53.2	20.7	53.3	20.6	53.3	0.087	1855	Last10	Here	95
1192	3085	2	Coreopsis	202	2017-09-18-12-26-33	0	1	x	25	0	53.2	20.7	53.4	20.7	53.4	0.193	1855	Last10	Here	96
1193	3086	2	Coreopsis	202	2017-09-18-12-26-35	0	1	x	25	0	53.2	20.7	53.2	20.6	53.2	-0.019	1855	Last10	Here	97
1194	3087	2	Coreopsis	202	2017-09-18-12-26-37	0	1	x	25	0	53.2	20.7	53.3	20.7	53.3	0.087	1855	Last10	Here	98
1195	3088	2	Coreopsis	202	2017-09-18-12-26-39	0	1	x	25	0	53.2	20.7	53.3	20.7	53.3	0.087	1855	Last10	Here	99
1196	3089	2	Coreopsis	202	2017-09-18-12-26-41	0	1	x	25	0	53.2	20.7	53.3	20.7	53.3	0.087	1855	Last10	Here	100
1197	3090	2	Coreopsis	202	2017-09-18-12-27-13	0	1	x	30	0	53.2	20.7	53.3	20.7	53.3	0.087	1856	First10	Here	1
1198	3091	2	Coreopsis	202	2017-09-18-12-27-15	0	1	x	30	0	53.2	20.7	53.2	20.6	53.2	-0.019	1856	First10	Here	2
1199	3092	2	Coreopsis	202	2017-09-18-12-27-17	0	1	x	30	0	53.2	20.7	53.3	20.7	53.3	0.087	1856	First10	Here	3
1200	3093	2	Coreopsis	202	2017-09-18-12-27-19	0	1	x	30	0	53.2	20.7	53.3	20.7	53.3	0.087	1856	First10	Here	4
1201	3094	2	Coreopsis	202	2017-09-18-12-27-21	0	1	x	30	0	53.2	20.7	53.2	20.6	53.2	-0.019	1856	First10	Here	5
1202	3095	2	Coreopsis	202	2017-09-18-12-27-23	0	1	x	30	0	53.2	20.7	53.3	20.7	53.3	0.087	1856	First10	Here	6
1203	3096	2	Coreopsis	202	2017-09-18-12-27-25	0	1	x	30	0	53.2	20.7	53.3	20.7	53.3	0.087	1856	First10	Here	7
1204	3097	2	Coreopsis	202	2017-09-18-12-27-27	0	1	x	30	0	53.2	20.7	53.3	20.7	53.3	0.087	1856	First10	Here	8
1205	3098	2	Coreopsis	202	2017-09-18-12-27-29	0	1	x	30	0	53.2	20.7	53.3	20.7	53.3	0.087	1856	First10	Here	9
1206	3099	2	Coreopsis	202	2017-09-18-12-27-31	0	1	x	30	0	53.2	20.7	53.3	20.7	53.3	0.087	1856	First10	Here	10
1207	3100	2	Coreopsis	202	2017-09-18-12-27-33	0	1	x	30	0	53.2	20.7	53.3	20.7	53.3	0.087	1856			11
1208	3101	2	Coreopsis	202	2017-09-18-12-27-35	0	1	x	30	0	53.2	20.7	53.3	20.7	53.3	0.087	1856			12
1209	3102	2	Coreopsis	202	2017-09-18-12-27-37	0	1	x	30	0	53.2	20.7	53.3	20.7	53.3	0.087	1856			13
1210	3103	2	Coreopsis	202	2017-09-18-12-27-39	0	1	x	30	0	53.2	20.7	53.3	20.7	53.3	0.087	1856			14
1211	3104	2	Coreopsis	202	2017-09-18-12-27-41	0	1	x	30	0	53.2	20.7	53.2	20.6	53.2	-0.019	1856			15
1212	3105	2	Coreopsis	202	2017-09-18-12-27-43	0	1	x	30	0	53.2	20.7	53.3	20.7	53.3	0.087	1856			16
1213	3106	2	Coreopsis	202	2017-09-18-12-27-45	0	1	x	30	0	53.1	20.7	53.2	20.7	53.2	0.081	1856			17
1214	3107	2	Coreopsis	202	2017-09-18-12-27-47	0	1	x	30	0	53.1	20.7	53.3	20.7	53.3	0.187	1856			18
1215	3108	2	Coreopsis	202	2017-09-18-12-27-49	0	1	x	30	0	53.1	20.7	53.2	20.7	53.2	0.081	1856			19
1216	3109	2	Coreopsis	202	2017-09-18-12-27-51	0	1	x	30	0	53.1	20.7	53.3	20.7	53.3	0.187	1856			20
1217	3110	2	Coreopsis	202	2017-09-18-12-27-53	0	1	x	30	0	53.1	20.7	53.1	20.6	53.1	-0.025	1856			21
1218	3111	2	Coreopsis	202	2017-09-18-12-27-55	0	1	x	30	0	53.1	20.7	53.3	20.7	53.3	0.187	1856			22
1219	3112	2	Coreopsis	202	2017-09-18-12-27-57	0	1	x	30	0	53.1	20.7	53.3	20.7	53.3	0.187	1856			23
1220	3113	2	Coreopsis	202	2017-09-18-12-27-59	0	1	x	30	0	53.1	20.7	53.3	20.7	53.3	0.187	1856			24
1221	3114	2	Coreopsis	202	2017-09-18-12-28-01	0	1	x	30	0	53.1	20.7	53.3	20.7	53.3	0.187	1856			25
1222	3115	2	Coreopsis	202	2017-09-18-12-28-03	0	1	x	30	0	53.2	20.7	53.2	20.7	53.2	-0.019	1856			26
1223	3116	2	Coreopsis	202	2017-09-18-12-28-05	0	1	x	30	0	53.1	20.7	53.2	20.7	53.2	0.081	1856			27
1224	3117	2	Coreopsis	202	2017-09-18-12-28-07	0	1	x	30	0	53.1	20.7	53.2	20.7	53.2	0.081	1856			28
1225	3118	2	Coreopsis	202	2017-09-18-12-28-09	0	1	x	30	0	53.1	20.7	53.1	20.6	53.1	-0.025	1856			29
1226	3119	2	Coreopsis	202	2017-09-18-12-28-11	0	1	x	30	0	53.1	20.7	53.2	20.7	53.2	0.081	1856			30
1227	3120	2	Coreopsis	202	2017-09-18-12-28-13	0	1	x	30	0	53.1	20.7	53.2	20.7	53.2	0.081	1856			31
1228	3121	2	Coreopsis	202	2017-09-18-12-28-15	0	1	x	30	0	53.1	20.7	53.2	20.7	53.2	0.081	1856			32
1229	3122	2	Coreopsis	202	2017-09-18-12-28-17	0	1	x	30	0	53.1	20.7	53.2	20.7	53.2	0.081	1856			33
1230	3123	2	Coreopsis	202	2017-09-18-12-28-19	0	1	x	30	0	53.1	20.7	53.2	20.7	53.2	0.081	1856			34
1231	3124	2	Coreopsis	202	2017-09-18-12-28-21	0	1	x	30	0	53.1	20.7	53.2	20.7	53.2	0.081	1856			35
1232	3125	2	Coreopsis	202	2017-09-18-12-28-23	0	1	x	30	0	53.1	20.7	53.1	20.6	53.1	-0.025	1856			36
1233	3126	2	Coreopsis	202	2017-09-18-12-28-25	0	1	x	30	0	53.1	20.7	53.3	20.7	53.3	0.187	1856			37
1234	3127	2	Coreopsis	202	2017-09-18-12-28-27	0	1	x	30	0	53.1	20.7	53.3	20.7	53.3	0.187	1856			38
1235	3128	2	Coreopsis	202	2017-09-18-12-28-29	0	1	x	30	0	53.1	20.7	53.3	20.7	53.3	0.187	1856			39
1236	3129	2	Coreopsis	202	2017-09-18-12-28-31	0	1	x	30	0	53.1	20.7	53.3	20.7	53.3	0.187	1856			40
1237	3130	2	Coreopsis	202	2017-09-18-12-28-33	0	1	x	30	0	53.1	20.7	53.3	20.7	53.3	0.187	1856			41
1238	3131	2	Coreopsis	202	2017-09-18-12-28-35	0	1	x	30	0	53.1	20.7	53.2	20.7	53.2	0.081	1856			42
1239	3132	2	Coreopsis	202	2017-09-18-12-28-37	0	1	x	30	0	53.1	20.7	53.3	20.7	53.3	0.187	1856			43
1240	3133	2	Coreopsis	202	2017-09-18-12-28-39	0	1	x	30	0	53.1	20.7	53.3	20.7	53.3	0.187	1856			44
1241	3134	2	Coreopsis	202	2017-09-18-12-28-41	0	1	x	30	0	53.1	20.7	53.3	20.7	53.3	0.187	1856			45
1242	3135	2	Coreopsis	202	2017-09-18-12-28-43	0	1	x	30	0	53.1	20.7	53.3	20.7	53.3	0.187	1856			46
1243	3136	2	Coreopsis	202	2017-09-18-12-28-45	0	1	x	30	0	53.1	20.7	53.3	20.7	53.3	0.187	1856			47
1244	3137	2	Coreopsis	202	2017-09-18-12-28-47	0	1	x	30	0	53.1	20.7	53.3	20.7	53.3	0.187	1856			48
1245	3138	2	Coreopsis	202	2017-09-18-12-28-49	0	1	x	30	0	53.1	20.7	53.3	20.7	53.3	0.187	1856			49
1246	3139	2	Coreopsis	202	2017-09-18-12-28-51	0	1	x	30	0	53.1	20.7	53.3	20.7	53.3	0.187	1856			50
1247	3140	2	Coreopsis	202	2017-09-18-12-28-53	0	1	x	30	0	53.1	20.7	53.3	20.7	53.3	0.187	1856			51
1248	3141	2	Coreopsis	202	2017-09-18-12-28-55	0	1	x	30	0	53.1	20.7	53.3	20.7	53.3	0.187	1856			52
1249	3142	2	Coreopsis	202	2017-09-18-12-28-57	0	1	x	30	0	53.1	20.7	53.2	20.6	53.2	0.081	1856			53
1250	3143	2	Coreopsis	202	2017-09-18-12-28-59	0	1	x	30	0	53.1	20.7	53.3	20.7	53.3	0.187	1856			54
1251	3144	2	Coreopsis	202	2017-09-18-12-29-01	0	1	x	30	0	53.1	20.7	53.2	20.6	53.2	0.081	1856			55
1252	3145	2	Coreopsis	202	2017-09-18-12-29-03	0	1	x	30	0	53.1	20.7	53.3	20.7	53.3	0.187	1856			56
1253	3146	2	Coreopsis	202	2017-09-18-12-29-05	0	1	x	30	0	53.1	20.7	53.3	20.7	53.3	0.187	1856			57
1254	3147	2	Coreopsis	202	2017-09-18-12-29-07	0	1	x	30	0	53.1	20.7	53.3	20.7	53.3	0.187	1856			58
1255	3148	2	Coreopsis	202	2017-09-18-12-29-10	0	1	x	30	0	53.1	20.7	53.3	20.7	53.3	0.187	1856			59
1256	3149	2	Coreopsis	202	2017-09-18-12-29-12	0	1	x	30	0	53.1	20.7	53.3	20.7	53.3	0.187	1856			60
1257	3150	2	Coreopsis	202	2017-09-18-12-29-14	0	1	x	30	0	53.1	20.7	53.3	20.7	53.3	0.187	1856			61
1258	3151	2	Coreopsis	202	2017-09-18-12-29-16	0	1	x	30	0	53.1	20.7	53.3	20.7	53.3	0.187	1856			62
1259	3152	2	Coreopsis	202	2017-09-18-12-29-18	0	1	x	30	0	53.1	20.7	53.3	20.7	53.3	0.187	1856			63
1260	3153	2	Coreopsis	202	2017-09-18-12-29-20	0	1	x	30	0	53.1	20.7	53.3	20.7	53.3	0.187	1856			64
1261	3154	2	Coreopsis	202	2017-09-18-12-29-22	0	1	x	30	0	53.1	20.7	53.2	20.7	53.2	0.081	1856			65
1262	3155	2	Coreopsis	202	2017-09-18-12-29-24	0	1	x	30	0	53.1	20.7	53.1	20.6	53.1	-0.025	1856			66
1263	3156	2	Coreopsis	202	2017-09-18-12-29-26	0	1	x	30	0	53.1	20.7	53.2	20.6	53.2	0.081	1856			67
1264	3157	2	Coreopsis	202	2017-09-18-12-29-28	0	1	x	30	0	53.1	20.7	53.3	20.7	53.3	0.187	1856			68
1265	3158	2	Coreopsis	202	2017-09-18-12-29-30	0	1	x	30	0	53.1	20.7	53.2	20.7	53.2	0.081	1856			69
1266	3159	2	Coreopsis	202	2017-09-18-12-29-32	0	1	x	30	0	53.1	20.7	53.2	20.7	53.2	0.081	1856			70
1267	3160	2	Coreopsis	202	2017-09-18-12-29-34	0	1	x	30	0	53.1	20.7	53.2	20.7	53.2	0.081	1856			71
1268	3161	2	Coreopsis	202	2017-09-18-12-29-36	0	1	x	30	0	53.1	20.7	53.2	20.7	53.2	0.081	1856			72
1269	3162	2	Coreopsis	202	2017-09-18-12-29-38	0	1	x	30	0	53.1	20.7	53.1	20.6	53.1	-0.025	1856			73
1270	3163	2	Coreopsis	202	2017-09-18-12-29-40	0	1	x	30	0	53.1	20.7	53.1	20.6	53.1	-0.025	1856			74
1271	3164	2	Coreopsis	202	2017-09-18-12-29-42	0	1	x	30	0	53.1	20.7	53.2	20.7	53.2	0.081	1856			75
1272	3165	2	Coreopsis	202	2017-09-18-12-29-44	0	1	x	30	0	53.1	20.7	53.2	20.7	53.2	0.081	1856			76
1273	3166	2	Coreopsis	202	2017-09-18-12-29-46	0	1	x	30	0	53.1	20.7	53.1	20.6	53.1	-0.025	1856			77
1274	3167	2	Coreopsis	202	2017-09-18-12-29-48	0	1	x	30	0	53.1	20.7	53.1	20.6	53.1	-0.025	1856			78
1275	3168	2	Coreopsis	202	2017-09-18-12-29-50	0	1	x	30	0	53.1	20.7	53.1	20.6	53.1	-0.025	1856			79
1276	3169	2	Coreopsis	202	2017-09-18-12-29-52	0	1	x	30	0	53.1	20.7	53.2	20.7	53.2	0.081	1856			80
1277	3170	2	Coreopsis	202	2017-09-18-12-29-54	0	1	x	30	0	53.1	20.7	53.1	20.6	53.1	-0.025	1856			81
1278	3171	2	Coreopsis	202	2017-09-18-12-29-56	0	1	x	30	0	53.1	20.7	53.2	20.7	53.2	0.081	1856			82
1279	3172	2	Coreopsis	202	2017-09-18-12-29-58	0	1	x	30	0	53.1	20.7	53.2	20.7	53.2	0.081	1856			83
1280	3173	2	Coreopsis	202	2017-09-18-12-30-00	0	1	x	30	0	53.1	20.7	53.2	20.7	53.2	0.081	1856			84
1281	3174	2	Coreopsis	202	2017-09-18-12-30-02	0	1	x	30	0	53.1	20.7	53.2	20.7	53.2	0.081	1856			85
1282	3175	2	Coreopsis	202	2017-09-18-12-30-04	0	1	x	30	0	53.1	20.7	53.2	20.7	53.2	0.081	1856			86
1283	3176	2	Coreopsis	202	2017-09-18-12-30-06	0	1	x	30	0	53.1	20.7	53.2	20.7	53.2	0.081	1856			87
1284	3177	2	Coreopsis	202	2017-09-18-12-30-08	0	1	x	30	0	53.1	20.7	53.2	20.7	53.2	0.081	1856			88
1285	3178	2	Coreopsis	202	2017-09-18-12-30-10	0	1	x	30	0	53.1	20.7	53.2	20.7	53.2	0.081	1856			89
1286	3179	2	Coreopsis	202	2017-09-18-12-30-12	0	1	x	30	0	53.1	20.7	53.2	20.7	53.2	0.081	1856			90
1287	3180	2	Coreopsis	202	2017-09-18-12-30-14	0	1	x	30	0	53.1	20.7	53.2	20.7	53.2	0.081	1856	Last10	Here	91
1288	3181	2	Coreopsis	202	2017-09-18-12-30-16	0	1	x	30	0	53.1	20.7	53.2	20.7	53.2	0.081	1856	Last10	Here	92
1289	3182	2	Coreopsis	202	2017-09-18-12-30-18	0	1	x	30	0	53.1	20.7	53.2	20.7	53.2	0.081	1856	Last10	Here	93
1290	3183	2	Coreopsis	202	2017-09-18-12-30-20	0	1	x	30	0	53.1	20.7	53.2	20.7	53.2	0.081	1856	Last10	Here	94
1291	3184	2	Coreopsis	202	2017-09-18-12-30-22	0	1	x	30	0	53.1	20.7	53.2	20.7	53.2	0.081	1856	Last10	Here	95
1292	3185	2	Coreopsis	202	2017-09-18-12-30-24	0	1	x	30	0	53.1	20.7	53.2	20.7	53.2	0.081	1856	Last10	Here	96
1293	3186	2	Coreopsis	202	2017-09-18-12-30-26	0	1	x	30	0	53.1	20.7	53.2	20.7	53.2	0.081	1856	Last10	Here	97
1294	3187	2	Coreopsis	202	2017-09-18-12-30-28	0	1	x	30	0	53.1	20.7	53.2	20.7	53.2	0.081	1856	Last10	Here	98
1295	3188	2	Coreopsis	202	2017-09-18-12-30-30	0	1	x	30	0	53.1	20.7	53.2	20.7	53.2	0.081	1856	Last10	Here	99
1296	3189	2	Coreopsis	202	2017-09-18-12-30-32	0	1	x	30	0	53.1	20.7	53.1	20.6	53.1	-0.025	1856	Last10	Here	100
1297	3190	2	Coreopsis	202	2017-09-18-12-31-04	0	1	z	0	5	53.1	20.7	53.3	20.7	53.3	0.187	1857	First10	Here	1
1298	3191	2	Coreopsis	202	2017-09-18-12-31-06	0	1	z	0	5	53.1	20.7	53.2	20.6	53.2	0.081	1857	First10	Here	2
1299	3192	2	Coreopsis	202	2017-09-18-12-31-08	0	1	z	0	5	53.1	20.7	53.2	20.6	53.2	0.081	1857	First10	Here	3
1300	3193	2	Coreopsis	202	2017-09-18-12-31-10	0	1	z	0	5	53.1	20.7	53.3	20.7	53.3	0.187	1857	First10	Here	4
1301	3194	2	Coreopsis	202	2017-09-18-12-31-12	0	1	z	0	5	53.1	20.7	53.3	20.7	53.3	0.187	1857	First10	Here	5
1302	3195	2	Coreopsis	202	2017-09-18-12-31-14	0	1	z	0	5	53.1	20.7	53.4	20.7	53.4	0.293	1857	First10	Here	6
1303	3196	2	Coreopsis	202	2017-09-18-12-31-16	0	1	z	0	5	53.1	20.7	53.3	20.7	53.3	0.187	1857	First10	Here	7
1304	3197	2	Coreopsis	202	2017-09-18-12-31-18	0	1	z	0	5	53.1	20.7	53.2	20.6	53.2	0.081	1857	First10	Here	8
1305	3198	2	Coreopsis	202	2017-09-18-12-31-20	0	1	z	0	5	53.1	20.7	53.2	20.6	53.2	0.081	1857	First10	Here	9
1306	3199	2	Coreopsis	202	2017-09-18-12-31-22	0	1	z	0	5	53	20.6	53.2	20.6	53.2	0.181	1857	First10	Here	10
1307	3200	2	Coreopsis	202	2017-09-18-12-31-24	0	1	z	0	5	53.1	20.7	53.2	20.6	53.2	0.081	1857			11
1308	3201	2	Coreopsis	202	2017-09-18-12-31-26	0	1	z	0	5	53.1	20.7	53.2	20.6	53.2	0.081	1857			12
1309	3202	2	Coreopsis	202	2017-09-18-12-31-28	0	1	z	0	5	53.1	20.7	53.2	20.6	53.2	0.081	1857			13
1310	3203	2	Coreopsis	202	2017-09-18-12-31-30	0	1	z	0	5	53.1	20.7	53.1	20.6	53.1	-0.025	1857			14
1311	3204	2	Coreopsis	202	2017-09-18-12-31-32	0	1	z	0	5	53.1	20.7	53.1	20.6	53.1	-0.025	1857			15
1312	3205	2	Coreopsis	202	2017-09-18-12-31-34	0	1	z	0	5	53.1	20.7	53.3	20.7	53.3	0.187	1857			16
1313	3206	2	Coreopsis	202	2017-09-18-12-31-36	0	1	z	0	5	53.1	20.7	53.1	20.6	53.1	-0.025	1857			17
1314	3207	2	Coreopsis	202	2017-09-18-12-31-38	0	1	z	0	5	53.1	20.7	53.2	20.6	53.2	0.081	1857			18
1315	3208	2	Coreopsis	202	2017-09-18-12-31-40	0	1	z	0	5	53.1	20.7	53.1	20.6	53.1	-0.025	1857			19
1316	3209	2	Coreopsis	202	2017-09-18-12-31-42	0	1	z	0	5	53.1	20.7	53.2	20.6	53.2	0.081	1857			20
1317	3210	2	Coreopsis	202	2017-09-18-12-31-44	0	1	z	0	5	53.1	20.7	53.2	20.6	53.2	0.081	1857			21
1318	3211	2	Coreopsis	202	2017-09-18-12-31-46	0	1	z	0	5	53.1	20.7	53.2	20.6	53.2	0.081	1857			22
1319	3212	2	Coreopsis	202	2017-09-18-12-31-48	0	1	z	0	5	53.1	20.7	53.2	20.6	53.2	0.081	1857			23
1320	3213	2	Coreopsis	202	2017-09-18-12-31-50	0	1	z	0	5	53.1	20.7	53.2	20.6	53.2	0.081	1857			24
1321	3214	2	Coreopsis	202	2017-09-18-12-31-52	0	1	z	0	5	53.1	20.7	53.2	20.6	53.2	0.081	1857			25
1322	3215	2	Coreopsis	202	2017-09-18-12-31-54	0	1	z	0	5	53.1	20.7	53.3	20.7	53.3	0.187	1857			26
1323	3216	2	Coreopsis	202	2017-09-18-12-31-56	0	1	z	0	5	53.1	20.7	53.2	20.6	53.2	0.081	1857			27
1324	3217	2	Coreopsis	202	2017-09-18-12-31-58	0	1	z	0	5	53.1	20.7	53.2	20.7	53.2	0.081	1857			28
1325	3218	2	Coreopsis	202	2017-09-18-12-32-00	0	1	z	0	5	53	20.6	53.1	20.6	53.1	0.075	1857			29
1326	3219	2	Coreopsis	202	2017-09-18-12-32-02	0	1	z	0	5	53.1	20.7	53.1	20.6	53.1	-0.025	1857			30
1327	3220	2	Coreopsis	202	2017-09-18-12-32-04	0	1	z	0	5	53.1	20.7	53.1	20.6	53.1	-0.025	1857			31
1328	3221	2	Coreopsis	202	2017-09-18-12-32-06	0	1	z	0	5	53.1	20.7	53.2	20.6	53.2	0.081	1857			32
1329	3222	2	Coreopsis	202	2017-09-18-12-32-08	0	1	z	0	5	53.1	20.7	53.1	20.6	53.1	-0.025	1857			33
1330	3223	2	Coreopsis	202	2017-09-18-12-32-10	0	1	z	0	5	53.1	20.7	53.1	20.6	53.1	-0.025	1857			34
1331	3224	2	Coreopsis	202	2017-09-18-12-32-12	0	1	z	0	5	53.1	20.7	53.1	20.6	53.1	-0.025	1857			35
1332	3225	2	Coreopsis	202	2017-09-18-12-32-14	0	1	z	0	5	53.1	20.7	53.2	20.6	53.2	0.081	1857			36
1333	3226	2	Coreopsis	202	2017-09-18-12-32-16	0	1	z	0	5	53.1	20.7	53.2	20.6	53.2	0.081	1857			37
1334	3227	2	Coreopsis	202	2017-09-18-12-32-18	0	1	z	0	5	53.1	20.7	53.2	20.6	53.2	0.081	1857			38
1335	3228	2	Coreopsis	202	2017-09-18-12-32-20	0	1	z	0	5	53.1	20.7	53.1	20.6	53.1	-0.025	1857			39
1336	3229	2	Coreopsis	202	2017-09-18-12-32-22	0	1	z	0	5	53.1	20.7	53.2	20.6	53.2	0.081	1857			40
1337	3230	2	Coreopsis	202	2017-09-18-12-32-24	0	1	z	0	5	53.1	20.7	53.2	20.6	53.2	0.081	1857			41
1338	3231	2	Coreopsis	202	2017-09-18-12-32-26	0	1	z	0	5	53.1	20.7	53.2	20.6	53.2	0.081	1857			42
1339	3232	2	Coreopsis	202	2017-09-18-12-32-28	0	1	z	0	5	53	20.6	53.2	20.6	53.2	0.181	1857			43
1340	3233	2	Coreopsis	202	2017-09-18-12-32-30	0	1	z	0	5	53	20.6	53.3	20.6	53.3	0.287	1857			44
1341	3234	2	Coreopsis	202	2017-09-18-12-32-32	0	1	z	0	5	53.1	20.7	53.3	20.6	53.3	0.187	1857			45
1342	3235	2	Coreopsis	202	2017-09-18-12-32-34	0	1	z	0	5	53.1	20.7	53.4	20.6	53.4	0.293	1857			46
1343	3236	2	Coreopsis	202	2017-09-18-12-32-36	0	1	z	0	5	53	20.6	53.3	20.6	53.3	0.287	1857			47
1344	3237	2	Coreopsis	202	2017-09-18-12-32-38	0	1	z	0	5	53	20.6	53.3	20.6	53.3	0.287	1857			48
1345	3238	2	Coreopsis	202	2017-09-18-12-32-40	0	1	z	0	5	53	20.6	53.3	20.6	53.3	0.287	1857			49
1346	3239	2	Coreopsis	202	2017-09-18-12-32-42	0	1	z	0	5	53.1	20.7	53.3	20.6	53.3	0.187	1857			50
1347	3240	2	Coreopsis	202	2017-09-18-12-32-44	0	1	z	0	5	53	20.6	53.2	20.6	53.2	0.181	1857			51
1348	3241	2	Coreopsis	202	2017-09-18-12-32-46	0	1	z	0	5	53	20.6	53.3	20.6	53.3	0.287	1857			52
1349	3242	2	Coreopsis	202	2017-09-18-12-32-48	0	1	z	0	5	53.1	20.7	53.2	20.6	53.2	0.081	1857			53
1350	3243	2	Coreopsis	202	2017-09-18-12-32-50	0	1	z	0	5	53.1	20.7	53.2	20.6	53.2	0.081	1857			54
1351	3244	2	Coreopsis	202	2017-09-18-12-32-52	0	1	z	0	5	53.1	20.7	53.2	20.6	53.2	0.081	1857			55
1352	3245	2	Coreopsis	202	2017-09-18-12-32-54	0	1	z	0	5	53.1	20.7	53.2	20.6	53.2	0.081	1857			56
1353	3246	2	Coreopsis	202	2017-09-18-12-32-56	0	1	z	0	5	53.1	20.7	53.2	20.6	53.2	0.081	1857			57
1354	3247	2	Coreopsis	202	2017-09-18-12-32-58	0	1	z	0	5	53.1	20.7	53.2	20.6	53.2	0.081	1857			58
1355	3248	2	Coreopsis	202	2017-09-18-12-33-00	0	1	z	0	5	53.1	20.6	53.2	20.6	53.2	0.081	1857			59
1356	3249	2	Coreopsis	202	2017-09-18-12-33-02	0	1	z	0	5	53.1	20.7	53.2	20.6	53.2	0.081	1857			60
1357	3250	2	Coreopsis	202	2017-09-18-12-33-04	0	1	z	0	5	53.1	20.7	53.2	20.6	53.2	0.081	1857			61
1358	3251	2	Coreopsis	202	2017-09-18-12-33-06	0	1	z	0	5	53.1	20.6	53.2	20.6	53.2	0.081	1857			62
1359	3252	2	Coreopsis	202	2017-09-18-12-33-08	0	1	z	0	5	53.1	20.6	53.2	20.6	53.2	0.081	1857			63
1360	3253	2	Coreopsis	202	2017-09-18-12-33-10	0	1	z	0	5	53	20.6	53.2	20.6	53.2	0.181	1857			64
1361	3254	2	Coreopsis	202	2017-09-18-12-33-12	0	1	z	0	5	53	20.6	53.2	20.6	53.2	0.181	1857			65
1362	3255	2	Coreopsis	202	2017-09-18-12-33-14	0	1	z	0	5	53	20.6	53.1	20.6	53.1	0.075	1857			66
1363	3256	2	Coreopsis	202	2017-09-18-12-33-16	0	1	z	0	5	53.1	20.7	53.2	20.6	53.2	0.081	1857			67
1364	3257	2	Coreopsis	202	2017-09-18-12-33-18	0	1	z	0	5	53.1	20.6	53.1	20.6	53.1	-0.025	1857			68
1365	3258	2	Coreopsis	202	2017-09-18-12-33-20	0	1	z	0	5	53.1	20.7	53.1	20.6	53.1	-0.025	1857			69
1366	3259	2	Coreopsis	202	2017-09-18-12-33-22	0	1	z	0	5	53.2	20.7	53.1	20.6	53.1	-0.125	1857			70
1367	3260	2	Coreopsis	202	2017-09-18-12-33-24	0	1	z	0	5	53	20.6	53.1	20.6	53.1	0.075	1857			71
1368	3261	2	Coreopsis	202	2017-09-18-12-33-26	0	1	z	0	5	53	20.6	53.1	20.6	53.1	0.075	1857			72
1369	3262	2	Coreopsis	202	2017-09-18-12-33-28	0	1	z	0	5	53	20.6	53.1	20.6	53.1	0.075	1857			73
1370	3263	2	Coreopsis	202	2017-09-18-12-33-30	0	1	z	0	5	53	20.6	53.1	20.6	53.1	0.075	1857			74
1371	3264	2	Coreopsis	202	2017-09-18-12-33-32	0	1	z	0	5	53.1	20.6	53.1	20.6	53.1	-0.025	1857			75
1372	3265	2	Coreopsis	202	2017-09-18-12-33-34	0	1	z	0	5	53.1	20.6	53.1	20.6	53.1	-0.025	1857			76
1373	3266	2	Coreopsis	202	2017-09-18-12-33-36	0	1	z	0	5	53.1	20.7	53.1	20.6	53.1	-0.025	1857			77
1374	3267	2	Coreopsis	202	2017-09-18-12-33-38	0	1	z	0	5	53.1	20.7	53.2	20.6	53.2	0.081	1857			78
1375	3268	2	Coreopsis	202	2017-09-18-12-33-40	0	1	z	0	5	53.1	20.7	53.2	20.6	53.2	0.081	1857			79
1376	3269	2	Coreopsis	202	2017-09-18-12-33-42	0	1	z	0	5	53	20.6	53.2	20.6	53.2	0.181	1857			80
1377	3270	2	Coreopsis	202	2017-09-18-12-33-44	0	1	z	0	5	53.1	20.7	53.2	20.6	53.2	0.081	1857			81
1378	3271	2	Coreopsis	202	2017-09-18-12-33-46	0	1	z	0	5	53.1	20.7	53.2	20.6	53.2	0.081	1857			82
1379	3272	2	Coreopsis	202	2017-09-18-12-33-48	0	1	z	0	5	53.1	20.7	53.2	20.6	53.2	0.081	1857			83
1380	3273	2	Coreopsis	202	2017-09-18-12-33-50	0	1	z	0	5	53.1	20.7	53.2	20.6	53.2	0.081	1857			84
1381	3274	2	Coreopsis	202	2017-09-18-12-33-52	0	1	z	0	5	53.1	20.7	53.2	20.6	53.2	0.081	1857			85
1382	3275	2	Coreopsis	202	2017-09-18-12-33-54	0	1	z	0	5	53	20.6	53.2	20.6	53.2	0.181	1857			86
1383	3276	2	Coreopsis	202	2017-09-18-12-33-56	0	1	z	0	5	53	20.6	53.2	20.6	53.2	0.181	1857			87
1384	3277	2	Coreopsis	202	2017-09-18-12-33-58	0	1	z	0	5	53	20.6	53.2	20.6	53.2	0.181	1857			88
1385	3278	2	Coreopsis	202	2017-09-18-12-34-00	0	1	z	0	5	53	20.6	53.2	20.6	53.2	0.181	1857			89
1386	3279	2	Coreopsis	202	2017-09-18-12-34-02	0	1	z	0	5	53.1	20.7	53.2	20.6	53.2	0.081	1857			90
1387	3280	2	Coreopsis	202	2017-09-18-12-34-04	0	1	z	0	5	53	20.6	53.2	20.6	53.2	0.181	1857	Last10	Here	91
1388	3281	2	Coreopsis	202	2017-09-18-12-34-06	0	1	z	0	5	53	20.6	53.2	20.6	53.2	0.181	1857	Last10	Here	92
1389	3282	2	Coreopsis	202	2017-09-18-12-34-08	0	1	z	0	5	53	20.6	53.2	20.6	53.2	0.181	1857	Last10	Here	93
1390	3283	2	Coreopsis	202	2017-09-18-12-34-10	0	1	z	0	5	53	20.6	53.2	20.6	53.2	0.181	1857	Last10	Here	94
1391	3284	2	Coreopsis	202	2017-09-18-12-34-12	0	1	z	0	5	53.1	20.7	53.2	20.6	53.2	0.081	1857	Last10	Here	95
1392	3285	2	Coreopsis	202	2017-09-18-12-34-14	0	1	z	0	5	53	20.6	53.2	20.6	53.2	0.181	1857	Last10	Here	96
1393	3286	2	Coreopsis	202	2017-09-18-12-34-16	0	1	z	0	5	53	20.6	53.2	20.6	53.2	0.181	1857	Last10	Here	97
1394	3287	2	Coreopsis	202	2017-09-18-12-34-18	0	1	z	0	5	53	20.6	53.2	20.6	53.2	0.181	1857	Last10	Here	98
1395	3288	2	Coreopsis	202	2017-09-18-12-34-21	0	1	z	0	5	53	20.6	53.2	20.6	53.2	0.181	1857	Last10	Here	99
1396	3289	2	Coreopsis	202	2017-09-18-12-34-23	0	1	z	0	5	53	20.6	53.2	20.6	53.2	0.181	1857	Last10	Here	100
1397	3290	2	Coreopsis	202	2017-09-18-12-34-55	0	1	z	0	10	53.1	20.7	53.2	20.6	53.2	0.081	1858	First10	Here	1
1398	3291	2	Coreopsis	202	2017-09-18-12-34-57	0	1	z	0	10	53.1	20.7	53.2	20.6	53.2	0.081	1858	First10	Here	2
1399	3292	2	Coreopsis	202	2017-09-18-12-34-59	0	1	z	0	10	53.1	20.7	53.1	20.6	53.1	-0.025	1858	First10	Here	3
1400	3293	2	Coreopsis	202	2017-09-18-12-35-01	0	1	z	0	10	53.2	20.7	53.1	20.6	53.1	-0.125	1858	First10	Here	4
1401	3294	2	Coreopsis	202	2017-09-18-12-35-03	0	1	z	0	10	53.1	20.7	53.1	20.6	53.1	-0.025	1858	First10	Here	5
1402	3295	2	Coreopsis	202	2017-09-18-12-35-05	0	1	z	0	10	53.1	20.7	53.2	20.6	53.2	0.081	1858	First10	Here	6
1403	3296	2	Coreopsis	202	2017-09-18-12-35-07	0	1	z	0	10	53.1	20.7	53.1	20.6	53.1	-0.025	1858	First10	Here	7
1404	3297	2	Coreopsis	202	2017-09-18-12-35-09	0	1	z	0	10	53.1	20.7	53.1	20.6	53.1	-0.025	1858	First10	Here	8
1405	3298	2	Coreopsis	202	2017-09-18-12-35-11	0	1	z	0	10	53.1	20.7	53.1	20.6	53.1	-0.025	1858	First10	Here	9
1406	3299	2	Coreopsis	202	2017-09-18-12-35-13	0	1	z	0	10	53.1	20.7	53.2	20.6	53.2	0.081	1858	First10	Here	10
1407	3300	2	Coreopsis	202	2017-09-18-12-35-15	0	1	z	0	10	53	20.6	53.2	20.6	53.2	0.181	1858			11
1408	3301	2	Coreopsis	202	2017-09-18-12-35-17	0	1	z	0	10	53.1	20.7	53.1	20.6	53.1	-0.025	1858			12
1409	3302	2	Coreopsis	202	2017-09-18-12-35-19	0	1	z	0	10	53.1	20.7	53.1	20.6	53.1	-0.025	1858			13
1410	3303	2	Coreopsis	202	2017-09-18-12-35-21	0	1	z	0	10	53	20.6	53.2	20.6	53.2	0.181	1858			14
1411	3304	2	Coreopsis	202	2017-09-18-12-35-23	0	1	z	0	10	53	20.6	53.1	20.6	53.1	0.075	1858			15
1412	3305	2	Coreopsis	202	2017-09-18-12-35-25	0	1	z	0	10	53.1	20.7	53.1	20.6	53.1	-0.025	1858			16
1413	3306	2	Coreopsis	202	2017-09-18-12-35-27	0	1	z	0	10	53.1	20.7	53.2	20.6	53.2	0.081	1858			17
1414	3307	2	Coreopsis	202	2017-09-18-12-35-29	0	1	z	0	10	53.1	20.7	53.1	20.6	53.1	-0.025	1858			18
1415	3308	2	Coreopsis	202	2017-09-18-12-35-31	0	1	z	0	10	53.1	20.7	53.2	20.6	53.2	0.081	1858			19
1416	3309	2	Coreopsis	202	2017-09-18-12-35-33	0	1	z	0	10	53.1	20.7	53.2	20.6	53.2	0.081	1858			20
1417	3310	2	Coreopsis	202	2017-09-18-12-35-35	0	1	z	0	10	53	20.6	53.2	20.6	53.2	0.181	1858			21
1418	3311	2	Coreopsis	202	2017-09-18-12-35-37	0	1	z	0	10	53.1	20.7	53.2	20.6	53.2	0.081	1858			22
1419	3312	2	Coreopsis	202	2017-09-18-12-35-39	0	1	z	0	10	53	20.6	53.1	20.6	53.1	0.075	1858			23
1420	3313	2	Coreopsis	202	2017-09-18-12-35-41	0	1	z	0	10	53.1	20.7	53.1	20.6	53.1	-0.025	1858			24
1421	3314	2	Coreopsis	202	2017-09-18-12-35-43	0	1	z	0	10	53.1	20.7	53.1	20.6	53.1	-0.025	1858			25
1422	3315	2	Coreopsis	202	2017-09-18-12-35-45	0	1	z	0	10	53.1	20.7	53.1	20.6	53.1	-0.025	1858			26
1423	3316	2	Coreopsis	202	2017-09-18-12-35-47	0	1	z	0	10	53	20.6	53.1	20.6	53.1	0.075	1858			27
1424	3317	2	Coreopsis	202	2017-09-18-12-35-49	0	1	z	0	10	53.1	20.7	53.1	20.6	53.1	-0.025	1858			28
1425	3318	2	Coreopsis	202	2017-09-18-12-35-51	0	1	z	0	10	53.1	20.7	53.1	20.6	53.1	-0.025	1858			29
1426	3319	2	Coreopsis	202	2017-09-18-12-35-53	0	1	z	0	10	53.1	20.7	53.1	20.6	53.1	-0.025	1858			30
1427	3320	2	Coreopsis	202	2017-09-18-12-35-55	0	1	z	0	10	53.1	20.7	53.1	20.6	53.1	-0.025	1858			31
1428	3321	2	Coreopsis	202	2017-09-18-12-35-57	0	1	z	0	10	53.1	20.7	53.1	20.6	53.1	-0.025	1858			32
1429	3322	2	Coreopsis	202	2017-09-18-12-35-59	0	1	z	0	10	53.1	20.7	53.1	20.6	53.1	-0.025	1858			33
1430	3323	2	Coreopsis	202	2017-09-18-12-36-01	0	1	z	0	10	53	20.6	53.1	20.6	53.1	0.075	1858			34
1431	3324	2	Coreopsis	202	2017-09-18-12-36-03	0	1	z	0	10	53	20.7	53.1	20.6	53.1	0.075	1858			35
1432	3325	2	Coreopsis	202	2017-09-18-12-36-05	0	1	z	0	10	53	20.7	53.1	20.6	53.1	0.075	1858			36
1433	3326	2	Coreopsis	202	2017-09-18-12-36-07	0	1	z	0	10	53	20.6	53.1	20.6	53.1	0.075	1858			37
1434	3327	2	Coreopsis	202	2017-09-18-12-36-09	0	1	z	0	10	53	20.6	53.2	20.6	53.2	0.181	1858			38
1435	3328	2	Coreopsis	202	2017-09-18-12-36-11	0	1	z	0	10	53	20.6	53.1	20.6	53.1	0.075	1858			39
1436	3329	2	Coreopsis	202	2017-09-18-12-36-13	0	1	z	0	10	53	20.7	53.2	20.6	53.2	0.181	1858			40
1437	3330	2	Coreopsis	202	2017-09-18-12-36-15	0	1	z	0	10	53	20.7	53.2	20.6	53.2	0.181	1858			41
1438	3331	2	Coreopsis	202	2017-09-18-12-36-17	0	1	z	0	10	53	20.7	53.2	20.6	53.2	0.181	1858			42
1439	3332	2	Coreopsis	202	2017-09-18-12-36-19	0	1	z	0	10	53	20.6	53.2	20.6	53.2	0.181	1858			43
1440	3333	2	Coreopsis	202	2017-09-18-12-36-21	0	1	z	0	10	53	20.7	53.2	20.6	53.2	0.181	1858			44
1441	3334	2	Coreopsis	202	2017-09-18-12-36-23	0	1	z	0	10	53	20.7	53.2	20.6	53.2	0.181	1858			45
1442	3335	2	Coreopsis	202	2017-09-18-12-36-25	0	1	z	0	10	53.1	20.7	53.2	20.6	53.2	0.081	1858			46
1443	3336	2	Coreopsis	202	2017-09-18-12-36-27	0	1	z	0	10	53	20.6	53.1	20.6	53.1	0.075	1858			47
1444	3337	2	Coreopsis	202	2017-09-18-12-36-29	0	1	z	0	10	53	20.7	53.1	20.6	53.1	0.075	1858			48
1445	3338	2	Coreopsis	202	2017-09-18-12-36-31	0	1	z	0	10	53	20.6	53.1	20.6	53.1	0.075	1858			49
1446	3339	2	Coreopsis	202	2017-09-18-12-36-33	0	1	z	0	10	53	20.7	53.1	20.6	53.1	0.075	1858			50
1447	3340	2	Coreopsis	202	2017-09-18-12-36-35	0	1	z	0	10	53	20.7	53.1	20.6	53.1	0.075	1858			51
1448	3341	2	Coreopsis	202	2017-09-18-12-36-37	0	1	z	0	10	53	20.6	53.2	20.6	53.2	0.181	1858			52
1449	3342	2	Coreopsis	202	2017-09-18-12-36-39	0	1	z	0	10	53	20.7	53.2	20.6	53.2	0.181	1858			53
1450	3343	2	Coreopsis	202	2017-09-18-12-36-41	0	1	z	0	10	53	20.7	53.1	20.6	53.1	0.075	1858			54
1451	3344	2	Coreopsis	202	2017-09-18-12-36-43	0	1	z	0	10	53	20.6	53.2	20.6	53.2	0.181	1858			55
1452	3345	2	Coreopsis	202	2017-09-18-12-36-45	0	1	z	0	10	53	20.6	53.2	20.6	53.2	0.181	1858			56
1453	3346	2	Coreopsis	202	2017-09-18-12-36-47	0	1	z	0	10	53	20.7	53.1	20.6	53.1	0.075	1858			57
1454	3347	2	Coreopsis	202	2017-09-18-12-36-49	0	1	z	0	10	53	20.6	53.1	20.6	53.1	0.075	1858			58
1455	3348	2	Coreopsis	202	2017-09-18-12-36-51	0	1	z	0	10	53.1	20.7	53.1	20.6	53.1	-0.025	1858			59
1456	3349	2	Coreopsis	202	2017-09-18-12-36-53	0	1	z	0	10	53.1	20.7	53.2	20.6	53.2	0.081	1858			60
1457	3350	2	Coreopsis	202	2017-09-18-12-36-55	0	1	z	0	10	53	20.7	53.2	20.6	53.2	0.181	1858			61
1458	3351	2	Coreopsis	202	2017-09-18-12-36-57	0	1	z	0	10	53	20.7	53.2	20.6	53.2	0.181	1858			62
1459	3352	2	Coreopsis	202	2017-09-18-12-36-59	0	1	z	0	10	53	20.7	53.2	20.6	53.2	0.181	1858			63
1460	3353	2	Coreopsis	202	2017-09-18-12-37-01	0	1	z	0	10	53	20.7	53.2	20.6	53.2	0.181	1858			64
1461	3354	2	Coreopsis	202	2017-09-18-12-37-03	0	1	z	0	10	53	20.6	53.2	20.6	53.2	0.181	1858			65
1462	3355	2	Coreopsis	202	2017-09-18-12-37-05	0	1	z	0	10	53	20.7	53.2	20.6	53.2	0.181	1858			66
1463	3356	2	Coreopsis	202	2017-09-18-12-37-07	0	1	z	0	10	53	20.7	53.2	20.6	53.2	0.181	1858			67
1464	3357	2	Coreopsis	202	2017-09-18-12-37-09	0	1	z	0	10	53	20.7	53.2	20.6	53.2	0.181	1858			68
1465	3358	2	Coreopsis	202	2017-09-18-12-37-11	0	1	z	0	10	53	20.6	53.2	20.6	53.2	0.181	1858			69
1466	3359	2	Coreopsis	202	2017-09-18-12-37-13	0	1	z	0	10	53	20.7	53.2	20.6	53.2	0.181	1858			70
1467	3360	2	Coreopsis	202	2017-09-18-12-37-15	0	1	z	0	10	53	20.6	53.1	20.6	53.1	0.075	1858			71
1468	3361	2	Coreopsis	202	2017-09-18-12-37-17	0	1	z	0	10	53	20.6	53.1	20.6	53.1	0.075	1858			72
1469	3362	2	Coreopsis	202	2017-09-18-12-37-19	0	1	z	0	10	53	20.7	53.1	20.6	53.1	0.075	1858			73
1470	3363	2	Coreopsis	202	2017-09-18-12-37-21	0	1	z	0	10	53	20.7	53.1	20.6	53.1	0.075	1858			74
1471	3364	2	Coreopsis	202	2017-09-18-12-37-23	0	1	z	0	10	53	20.7	53.1	20.6	53.1	0.075	1858			75
1472	3365	2	Coreopsis	202	2017-09-18-12-37-25	0	1	z	0	10	53	20.7	53.1	20.6	53.1	0.075	1858			76
1473	3366	2	Coreopsis	202	2017-09-18-12-37-27	0	1	z	0	10	53	20.7	53.1	20.6	53.1	0.075	1858			77
1474	3367	2	Coreopsis	202	2017-09-18-12-37-29	0	1	z	0	10	53	20.7	53.1	20.6	53.1	0.075	1858			78
1475	3368	2	Coreopsis	202	2017-09-18-12-37-31	0	1	z	0	10	53	20.6	53.1	20.6	53.1	0.075	1858			79
1476	3369	2	Coreopsis	202	2017-09-18-12-37-33	0	1	z	0	10	53	20.7	53.1	20.6	53.1	0.075	1858			80
1477	3370	2	Coreopsis	202	2017-09-18-12-37-35	0	1	z	0	10	53	20.6	53.1	20.6	53.1	0.075	1858			81
1478	3371	2	Coreopsis	202	2017-09-18-12-37-37	0	1	z	0	10	53	20.7	53.1	20.6	53.1	0.075	1858			82
1479	3372	2	Coreopsis	202	2017-09-18-12-37-39	0	1	z	0	10	53	20.7	53.1	20.6	53.1	0.075	1858			83
1480	3373	2	Coreopsis	202	2017-09-18-12-37-41	0	1	z	0	10	53	20.7	53.1	20.6	53.1	0.075	1858			84
1481	3374	2	Coreopsis	202	2017-09-18-12-37-43	0	1	z	0	10	53	20.7	53.1	20.6	53.1	0.075	1858			85
1482	3375	2	Coreopsis	202	2017-09-18-12-37-45	0	1	z	0	10	53	20.7	53.1	20.6	53.1	0.075	1858			86
1483	3376	2	Coreopsis	202	2017-09-18-12-37-47	0	1	z	0	10	53	20.7	53.1	20.6	53.1	0.075	1858			87
1484	3377	2	Coreopsis	202	2017-09-18-12-37-49	0	1	z	0	10	53	20.7	53.2	20.6	53.2	0.181	1858			88
1485	3378	2	Coreopsis	202	2017-09-18-12-37-51	0	1	z	0	10	53	20.7	53.1	20.6	53.1	0.075	1858			89
1486	3379	2	Coreopsis	202	2017-09-18-12-37-53	0	1	z	0	10	53	20.7	53.1	20.6	53.1	0.075	1858			90
1487	3380	2	Coreopsis	202	2017-09-18-12-37-55	0	1	z	0	10	53	20.7	53.2	20.6	53.2	0.181	1858	Last10	Here	91
1488	3381	2	Coreopsis	202	2017-09-18-12-37-57	0	1	z	0	10	53	20.7	53.1	20.6	53.1	0.075	1858	Last10	Here	92
1489	3382	2	Coreopsis	202	2017-09-18-12-37-59	0	1	z	0	10	52.9	20.6	53.1	20.6	53.1	0.175	1858	Last10	Here	93
1490	3383	2	Coreopsis	202	2017-09-18-12-38-01	0	1	z	0	10	52.9	20.6	53.1	20.6	53.1	0.175	1858	Last10	Here	94
1491	3384	2	Coreopsis	202	2017-09-18-12-38-03	0	1	z	0	10	53	20.7	53.1	20.6	53.1	0.075	1858	Last10	Here	95
1492	3385	2	Coreopsis	202	2017-09-18-12-38-05	0	1	z	0	10	53	20.7	53.1	20.6	53.1	0.075	1858	Last10	Here	96
1493	3386	2	Coreopsis	202	2017-09-18-12-38-07	0	1	z	0	10	53	20.7	53.1	20.6	53.1	0.075	1858	Last10	Here	97
1494	3387	2	Coreopsis	202	2017-09-18-12-38-09	0	1	z	0	10	53	20.7	53.1	20.6	53.1	0.075	1858	Last10	Here	98
1495	3388	2	Coreopsis	202	2017-09-18-12-38-11	0	1	z	0	10	53	20.7	53.1	20.6	53.1	0.075	1858	Last10	Here	99
1496	3389	2	Coreopsis	202	2017-09-18-12-38-13	0	1	z	0	10	53	20.7	53.1	20.6	53.1	0.075	1858	Last10	Here	100
1497	3390	2	Coreopsis	202	2017-09-18-12-38-45	0	1	z	0	15	53	20.7	53.1	20.6	53.1	0.075	1859	First10	Here	1
1498	3391	2	Coreopsis	202	2017-09-18-12-38-47	0	1	z	0	15	53	20.7	53.1	20.6	53.1	0.075	1859	First10	Here	2
1499	3392	2	Coreopsis	202	2017-09-18-12-38-49	0	1	z	0	15	53	20.7	53	20.6	53	-0.031	1859	First10	Here	3
1500	3393	2	Coreopsis	202	2017-09-18-12-38-51	0	1	z	0	15	53	20.7	53	20.6	53	-0.031	1859	First10	Here	4
1501	3394	2	Coreopsis	202	2017-09-18-12-38-53	0	1	z	0	15	53	20.7	53	20.6	53	-0.031	1859	First10	Here	5
1502	3395	2	Coreopsis	202	2017-09-18-12-38-55	0	1	z	0	15	53	20.7	53	20.6	53	-0.031	1859	First10	Here	6
1503	3396	2	Coreopsis	202	2017-09-18-12-38-57	0	1	z	0	15	53	20.7	53	20.6	53	-0.031	1859	First10	Here	7
1504	3397	2	Coreopsis	202	2017-09-18-12-38-59	0	1	z	0	15	53	20.7	53.1	20.6	53.1	0.075	1859	First10	Here	8
1505	3398	2	Coreopsis	202	2017-09-18-12-39-01	0	1	z	0	15	53	20.7	53.1	20.6	53.1	0.075	1859	First10	Here	9
1506	3399	2	Coreopsis	202	2017-09-18-12-39-03	0	1	z	0	15	53	20.7	53.1	20.6	53.1	0.075	1859	First10	Here	10
1507	3400	2	Coreopsis	202	2017-09-18-12-39-05	0	1	z	0	15	53	20.7	53	20.6	53	-0.031	1859			11
1508	3401	2	Coreopsis	202	2017-09-18-12-39-07	0	1	z	0	15	53	20.7	53.1	20.6	53.1	0.075	1859			12
1509	3402	2	Coreopsis	202	2017-09-18-12-39-09	0	1	z	0	15	53	20.7	53.1	20.6	53.1	0.075	1859			13
1510	3403	2	Coreopsis	202	2017-09-18-12-39-11	0	1	z	0	15	52.9	20.6	53.1	20.6	53.1	0.175	1859			14
1511	3404	2	Coreopsis	202	2017-09-18-12-39-13	0	1	z	0	15	53	20.7	53.1	20.6	53.1	0.075	1859			15
1512	3405	2	Coreopsis	202	2017-09-18-12-39-15	0	1	z	0	15	53	20.7	53.1	20.6	53.1	0.075	1859			16
1513	3406	2	Coreopsis	202	2017-09-18-12-39-17	0	1	z	0	15	53	20.7	53.1	20.6	53.1	0.075	1859			17
1514	3407	2	Coreopsis	202	2017-09-18-12-39-19	0	1	z	0	15	52.9	20.6	53.1	20.6	53.1	0.175	1859			18
1515	3408	2	Coreopsis	202	2017-09-18-12-39-21	0	1	z	0	15	53	20.7	53.1	20.6	53.1	0.075	1859			19
1516	3409	2	Coreopsis	202	2017-09-18-12-39-23	0	1	z	0	15	53	20.7	53.1	20.6	53.1	0.075	1859			20
1517	3410	2	Coreopsis	202	2017-09-18-12-39-25	0	1	z	0	15	52.9	20.6	53.1	20.6	53.1	0.175	1859			21
1518	3411	2	Coreopsis	202	2017-09-18-12-39-27	0	1	z	0	15	52.9	20.6	53.1	20.6	53.1	0.175	1859			22
1519	3412	2	Coreopsis	202	2017-09-18-12-39-29	0	1	z	0	15	53	20.7	53.1	20.6	53.1	0.075	1859			23
1520	3413	2	Coreopsis	202	2017-09-18-12-39-32	0	1	z	0	15	53	20.7	53.1	20.6	53.1	0.075	1859			24
1521	3414	2	Coreopsis	202	2017-09-18-12-39-34	0	1	z	0	15	53	20.7	53.1	20.6	53.1	0.075	1859			25
1522	3415	2	Coreopsis	202	2017-09-18-12-39-36	0	1	z	0	15	52.9	20.6	53	20.6	53	0.069	1859			26
1523	3416	2	Coreopsis	202	2017-09-18-12-39-38	0	1	z	0	15	52.9	20.6	53	20.6	53	0.069	1859			27
1524	3417	2	Coreopsis	202	2017-09-18-12-39-40	0	1	z	0	15	52.9	20.6	53	20.6	53	0.069	1859			28
1525	3418	2	Coreopsis	202	2017-09-18-12-39-42	0	1	z	0	15	53	20.7	53.1	20.6	53.1	0.075	1859			29
1526	3419	2	Coreopsis	202	2017-09-18-12-39-44	0	1	z	0	15	53	20.7	53	20.6	53	-0.031	1859			30
1527	3420	2	Coreopsis	202	2017-09-18-12-39-46	0	1	z	0	15	53	20.7	53.1	20.6	53.1	0.075	1859			31
1528	3421	2	Coreopsis	202	2017-09-18-12-39-48	0	1	z	0	15	53	20.7	53.1	20.6	53.1	0.075	1859			32
1529	3422	2	Coreopsis	202	2017-09-18-12-39-50	0	1	z	0	15	52.9	20.6	53.1	20.6	53.1	0.175	1859			33
1530	3423	2	Coreopsis	202	2017-09-18-12-39-52	0	1	z	0	15	53	20.7	53.1	20.6	53.1	0.075	1859			34
1531	3424	2	Coreopsis	202	2017-09-18-12-39-54	0	1	z	0	15	53	20.7	53	20.6	53	-0.031	1859			35
1532	3425	2	Coreopsis	202	2017-09-18-12-39-56	0	1	z	0	15	53	20.7	53	20.6	53	-0.031	1859			36
1533	3426	2	Coreopsis	202	2017-09-18-12-39-58	0	1	z	0	15	53	20.7	53	20.6	53	-0.031	1859			37
1534	3427	2	Coreopsis	202	2017-09-18-12-40-00	0	1	z	0	15	53	20.7	53.1	20.6	53.1	0.075	1859			38
1535	3428	2	Coreopsis	202	2017-09-18-12-40-02	0	1	z	0	15	53	20.7	53.1	20.6	53.1	0.075	1859			39
1536	3429	2	Coreopsis	202	2017-09-18-12-40-04	0	1	z	0	15	53	20.7	53	20.6	53	-0.031	1859			40
1537	3430	2	Coreopsis	202	2017-09-18-12-40-06	0	1	z	0	15	52.9	20.6	53.1	20.6	53.1	0.175	1859			41
1538	3431	2	Coreopsis	202	2017-09-18-12-40-08	0	1	z	0	15	52.9	20.6	53.1	20.6	53.1	0.175	1859			42
1539	3432	2	Coreopsis	202	2017-09-18-12-40-10	0	1	z	0	15	52.9	20.6	53.1	20.6	53.1	0.175	1859			43
1540	3433	2	Coreopsis	202	2017-09-18-12-40-12	0	1	z	0	15	53	20.7	53	20.6	53	-0.031	1859			44
1541	3434	2	Coreopsis	202	2017-09-18-12-40-14	0	1	z	0	15	53	20.7	53	20.6	53	-0.031	1859			45
1542	3435	2	Coreopsis	202	2017-09-18-12-40-16	0	1	z	0	15	53	20.6	53.1	20.6	53.1	0.075	1859			46
1543	3436	2	Coreopsis	202	2017-09-18-12-40-18	0	1	z	0	15	52.9	20.6	53	20.6	53	0.069	1859			47
1544	3437	2	Coreopsis	202	2017-09-18-12-40-20	0	1	z	0	15	52.9	20.6	53.1	20.6	53.1	0.175	1859			48
1545	3438	2	Coreopsis	202	2017-09-18-12-40-22	0	1	z	0	15	53	20.7	53.1	20.6	53.1	0.075	1859			49
1546	3439	2	Coreopsis	202	2017-09-18-12-40-24	0	1	z	0	15	53	20.7	53.1	20.6	53.1	0.075	1859			50
1547	3440	2	Coreopsis	202	2017-09-18-12-40-26	0	1	z	0	15	52.9	20.6	53.1	20.6	53.1	0.175	1859			51
1548	3441	2	Coreopsis	202	2017-09-18-12-40-28	0	1	z	0	15	53	20.7	53	20.6	53	-0.031	1859			52
1549	3442	2	Coreopsis	202	2017-09-18-12-40-30	0	1	z	0	15	52.9	20.6	53	20.6	53	0.069	1859			53
1550	3443	2	Coreopsis	202	2017-09-18-12-40-32	0	1	z	0	15	52.9	20.6	53	20.6	53	0.069	1859			54
1551	3444	2	Coreopsis	202	2017-09-18-12-40-34	0	1	z	0	15	52.9	20.6	53.1	20.6	53.1	0.175	1859			55
1552	3445	2	Coreopsis	202	2017-09-18-12-40-36	0	1	z	0	15	53	20.7	53.1	20.6	53.1	0.075	1859			56
1553	3446	2	Coreopsis	202	2017-09-18-12-40-38	0	1	z	0	15	53	20.7	53	20.6	53	-0.031	1859			57
1554	3447	2	Coreopsis	202	2017-09-18-12-40-40	0	1	z	0	15	53	20.7	53.1	20.6	53.1	0.075	1859			58
1555	3448	2	Coreopsis	202	2017-09-18-12-40-42	0	1	z	0	15	53	20.7	53	20.6	53	-0.031	1859			59
1556	3449	2	Coreopsis	202	2017-09-18-12-40-44	0	1	z	0	15	53	20.7	53	20.6	53	-0.031	1859			60
1557	3450	2	Coreopsis	202	2017-09-18-12-40-46	0	1	z	0	15	53	20.7	53	20.6	53	-0.031	1859			61
1558	3451	2	Coreopsis	202	2017-09-18-12-40-48	0	1	z	0	15	53	20.7	53.1	20.6	53.1	0.075	1859			62
1559	3452	2	Coreopsis	202	2017-09-18-12-40-50	0	1	z	0	15	53	20.7	53	20.6	53	-0.031	1859			63
1560	3453	2	Coreopsis	202	2017-09-18-12-40-52	0	1	z	0	15	53	20.7	53	20.6	53	-0.031	1859			64
1561	3454	2	Coreopsis	202	2017-09-18-12-40-54	0	1	z	0	15	53	20.7	53	20.6	53	-0.031	1859			65
1562	3455	2	Coreopsis	202	2017-09-18-12-40-56	0	1	z	0	15	53	20.6	53	20.6	53	-0.031	1859			66
1563	3456	2	Coreopsis	202	2017-09-18-12-40-58	0	1	z	0	15	53	20.6	53	20.6	53	-0.031	1859			67
1564	3457	2	Coreopsis	202	2017-09-18-12-41-00	0	1	z	0	15	53	20.7	53.1	20.7	53.1	0.075	1859			68
1565	3458	2	Coreopsis	202	2017-09-18-12-41-02	0	1	z	0	15	53	20.7	53	20.6	53	-0.031	1859			69
1566	3459	2	Coreopsis	202	2017-09-18-12-41-04	0	1	z	0	15	52.9	20.6	53	20.6	53	0.069	1859			70
1567	3460	2	Coreopsis	202	2017-09-18-12-41-06	0	1	z	0	15	53	20.7	53	20.6	53	-0.031	1859			71
1568	3461	2	Coreopsis	202	2017-09-18-12-41-08	0	1	z	0	15	53	20.7	53	20.6	53	-0.031	1859			72
1569	3462	2	Coreopsis	202	2017-09-18-12-41-10	0	1	z	0	15	53	20.7	53.1	20.6	53.1	0.075	1859			73
1570	3463	2	Coreopsis	202	2017-09-18-12-41-12	0	1	z	0	15	53	20.7	53	20.6	53	-0.031	1859			74
1571	3464	2	Coreopsis	202	2017-09-18-12-41-14	0	1	z	0	15	52.9	20.6	53.1	20.6	53.1	0.175	1859			75
1572	3465	2	Coreopsis	202	2017-09-18-12-41-16	0	1	z	0	15	53	20.7	53.1	20.6	53.1	0.075	1859			76
1573	3466	2	Coreopsis	202	2017-09-18-12-41-18	0	1	z	0	15	52.9	20.6	53.1	20.6	53.1	0.175	1859			77
1574	3467	2	Coreopsis	202	2017-09-18-12-41-20	0	1	z	0	15	52.9	20.6	53	20.6	53	0.069	1859			78
1575	3468	2	Coreopsis	202	2017-09-18-12-41-22	0	1	z	0	15	53	20.7	53.1	20.6	53.1	0.075	1859			79
1576	3469	2	Coreopsis	202	2017-09-18-12-41-24	0	1	z	0	15	53	20.7	53	20.6	53	-0.031	1859			80
1577	3470	2	Coreopsis	202	2017-09-18-12-41-26	0	1	z	0	15	53	20.7	53.1	20.6	53.1	0.075	1859			81
1578	3471	2	Coreopsis	202	2017-09-18-12-41-28	0	1	z	0	15	53	20.7	53	20.6	53	-0.031	1859			82
1579	3472	2	Coreopsis	202	2017-09-18-12-41-30	0	1	z	0	15	53	20.7	53	20.6	53	-0.031	1859			83
1580	3473	2	Coreopsis	202	2017-09-18-12-41-32	0	1	z	0	15	53	20.7	53	20.6	53	-0.031	1859			84
1581	3474	2	Coreopsis	202	2017-09-18-12-41-34	0	1	z	0	15	53	20.7	53.1	20.6	53.1	0.075	1859			85
1582	3475	2	Coreopsis	202	2017-09-18-12-41-36	0	1	z	0	15	52.9	20.6	53.1	20.6	53.1	0.175	1859			86
1583	3476	2	Coreopsis	202	2017-09-18-12-41-38	0	1	z	0	15	53	20.7	53.1	20.6	53.1	0.075	1859			87
1584	3477	2	Coreopsis	202	2017-09-18-12-41-40	0	1	z	0	15	53	20.7	53.1	20.6	53.1	0.075	1859			88
1585	3478	2	Coreopsis	202	2017-09-18-12-41-42	0	1	z	0	15	53	20.7	53.1	20.7	53.1	0.075	1859			89
1586	3479	2	Coreopsis	202	2017-09-18-12-41-44	0	1	z	0	15	53	20.7	53.1	20.6	53.1	0.075	1859			90
1587	3480	2	Coreopsis	202	2017-09-18-12-41-46	0	1	z	0	15	53	20.7	53.1	20.6	53.1	0.075	1859	Last10	Here	91
1588	3481	2	Coreopsis	202	2017-09-18-12-41-48	0	1	z	0	15	52.9	20.6	53.1	20.6	53.1	0.175	1859	Last10	Here	92
1589	3482	2	Coreopsis	202	2017-09-18-12-41-50	0	1	z	0	15	52.9	20.6	53	20.6	53	0.069	1859	Last10	Here	93
1590	3483	2	Coreopsis	202	2017-09-18-12-41-52	0	1	z	0	15	53	20.7	53	20.6	53	-0.031	1859	Last10	Here	94
1591	3484	2	Coreopsis	202	2017-09-18-12-41-54	0	1	z	0	15	53	20.7	53.1	20.6	53.1	0.075	1859	Last10	Here	95
1592	3485	2	Coreopsis	202	2017-09-18-12-41-56	0	1	z	0	15	53	20.7	53	20.6	53	-0.031	1859	Last10	Here	96
1593	3486	2	Coreopsis	202	2017-09-18-12-41-58	0	1	z	0	15	52.9	20.6	53	20.6	53	0.069	1859	Last10	Here	97
1594	3487	2	Coreopsis	202	2017-09-18-12-42-00	0	1	z	0	15	53	20.7	53	20.6	53	-0.031	1859	Last10	Here	98
1595	3488	2	Coreopsis	202	2017-09-18-12-42-02	0	1	z	0	15	53	20.7	53	20.6	53	-0.031	1859	Last10	Here	99
1596	3489	2	Coreopsis	202	2017-09-18-12-42-04	0	1	z	0	15	53	20.7	53	20.6	53	-0.031	1859	Last10	Here	100
1597	3490	2	Coreopsis	202	2017-09-18-12-42-36	0	1	z	0	20	53	20.7	53	20.6	53	-0.031	1860	First10	Here	1
1598	3491	2	Coreopsis	202	2017-09-18-12-42-38	0	1	z	0	20	53	20.7	53.1	20.6	53.1	0.075	1860	First10	Here	2
1599	3492	2	Coreopsis	202	2017-09-18-12-42-40	0	1	z	0	20	53	20.7	53	20.6	53	-0.031	1860	First10	Here	3
1600	3493	2	Coreopsis	202	2017-09-18-12-42-42	0	1	z	0	20	53	20.7	53.1	20.6	53.1	0.075	1860	First10	Here	4
1601	3494	2	Coreopsis	202	2017-09-18-12-42-44	0	1	z	0	20	53	20.7	53	20.6	53	-0.031	1860	First10	Here	5
1602	3495	2	Coreopsis	202	2017-09-18-12-42-46	0	1	z	0	20	53	20.7	53.1	20.6	53.1	0.075	1860	First10	Here	6
1603	3496	2	Coreopsis	202	2017-09-18-12-42-48	0	1	z	0	20	53	20.7	53	20.6	53	-0.031	1860	First10	Here	7
1604	3497	2	Coreopsis	202	2017-09-18-12-42-50	0	1	z	0	20	53	20.7	53	20.6	53	-0.031	1860	First10	Here	8
1605	3498	2	Coreopsis	202	2017-09-18-12-42-52	0	1	z	0	20	53	20.7	53.1	20.7	53.1	0.075	1860	First10	Here	9
1606	3499	2	Coreopsis	202	2017-09-18-12-42-54	0	1	z	0	20	53	20.7	53	20.6	53	-0.031	1860	First10	Here	10
1607	3500	2	Coreopsis	202	2017-09-18-12-42-56	0	1	z	0	20	53	20.7	53	20.6	53	-0.031	1860			11
1608	3501	2	Coreopsis	202	2017-09-18-12-42-58	0	1	z	0	20	53	20.7	53.1	20.6	53.1	0.075	1860			12
1609	3502	2	Coreopsis	202	2017-09-18-12-43-00	0	1	z	0	20	53	20.7	53	20.6	53	-0.031	1860			13
1610	3503	2	Coreopsis	202	2017-09-18-12-43-02	0	1	z	0	20	53	20.7	53	20.6	53	-0.031	1860			14
1611	3504	2	Coreopsis	202	2017-09-18-12-43-04	0	1	z	0	20	53	20.7	53.1	20.6	53.1	0.075	1860			15
1612	3505	2	Coreopsis	202	2017-09-18-12-43-06	0	1	z	0	20	53	20.7	53.1	20.6	53.1	0.075	1860			16
1613	3506	2	Coreopsis	202	2017-09-18-12-43-08	0	1	z	0	20	53	20.7	53.1	20.6	53.1	0.075	1860			17
1614	3507	2	Coreopsis	202	2017-09-18-12-43-10	0	1	z	0	20	53	20.7	53.1	20.6	53.1	0.075	1860			18
1615	3508	2	Coreopsis	202	2017-09-18-12-43-12	0	1	z	0	20	53	20.7	53.1	20.6	53.1	0.075	1860			19
1616	3509	2	Coreopsis	202	2017-09-18-12-43-14	0	1	z	0	20	53	20.7	53.1	20.6	53.1	0.075	1860			20
1617	3510	2	Coreopsis	202	2017-09-18-12-43-16	0	1	z	0	20	53	20.7	53.1	20.6	53.1	0.075	1860			21
1618	3511	2	Coreopsis	202	2017-09-18-12-43-18	0	1	z	0	20	53	20.7	53	20.6	53	-0.031	1860			22
1619	3512	2	Coreopsis	202	2017-09-18-12-43-20	0	1	z	0	20	53	20.7	53.1	20.6	53.1	0.075	1860			23
1620	3513	2	Coreopsis	202	2017-09-18-12-43-22	0	1	z	0	20	53	20.7	53.1	20.6	53.1	0.075	1860			24
1621	3514	2	Coreopsis	202	2017-09-18-12-43-24	0	1	z	0	20	53	20.7	53.2	20.7	53.2	0.181	1860			25
1622	3515	2	Coreopsis	202	2017-09-18-12-43-26	0	1	z	0	20	53	20.7	53.1	20.6	53.1	0.075	1860			26
1623	3516	2	Coreopsis	202	2017-09-18-12-43-28	0	1	z	0	20	53	20.7	53.1	20.6	53.1	0.075	1860			27
1624	3517	2	Coreopsis	202	2017-09-18-12-43-30	0	1	z	0	20	53	20.7	53.1	20.6	53.1	0.075	1860			28
1625	3518	2	Coreopsis	202	2017-09-18-12-43-32	0	1	z	0	20	53	20.7	53.1	20.6	53.1	0.075	1860			29
1626	3519	2	Coreopsis	202	2017-09-18-12-43-34	0	1	z	0	20	53	20.7	53.1	20.6	53.1	0.075	1860			30
1627	3520	2	Coreopsis	202	2017-09-18-12-43-36	0	1	z	0	20	53	20.7	53.1	20.6	53.1	0.075	1860			31
1628	3521	2	Coreopsis	202	2017-09-18-12-43-38	0	1	z	0	20	53	20.7	53	20.6	53	-0.031	1860			32
1629	3522	2	Coreopsis	202	2017-09-18-12-43-40	0	1	z	0	20	53	20.7	53.1	20.6	53.1	0.075	1860			33
1630	3523	2	Coreopsis	202	2017-09-18-12-43-42	0	1	z	0	20	53	20.7	53	20.6	53	-0.031	1860			34
1631	3524	2	Coreopsis	202	2017-09-18-12-43-44	0	1	z	0	20	53	20.7	53	20.6	53	-0.031	1860			35
1632	3525	2	Coreopsis	202	2017-09-18-12-43-46	0	1	z	0	20	53	20.7	53	20.6	53	-0.031	1860			36
1633	3526	2	Coreopsis	202	2017-09-18-12-43-48	0	1	z	0	20	53	20.7	53.1	20.6	53.1	0.075	1860			37
1634	3527	2	Coreopsis	202	2017-09-18-12-43-50	0	1	z	0	20	53	20.7	53.1	20.6	53.1	0.075	1860			38
1635	3528	2	Coreopsis	202	2017-09-18-12-43-52	0	1	z	0	20	53	20.7	53.1	20.6	53.1	0.075	1860			39
1636	3529	2	Coreopsis	202	2017-09-18-12-43-54	0	1	z	0	20	53	20.7	53.1	20.6	53.1	0.075	1860			40
1637	3530	2	Coreopsis	202	2017-09-18-12-43-56	0	1	z	0	20	53	20.7	53.1	20.6	53.1	0.075	1860			41
1638	3531	2	Coreopsis	202	2017-09-18-12-43-58	0	1	z	0	20	53	20.7	53.1	20.6	53.1	0.075	1860			42
1639	3532	2	Coreopsis	202	2017-09-18-12-44-00	0	1	z	0	20	53	20.7	53.1	20.6	53.1	0.075	1860			43
1640	3533	2	Coreopsis	202	2017-09-18-12-44-02	0	1	z	0	20	53	20.7	53.1	20.6	53.1	0.075	1860			44
1641	3534	2	Coreopsis	202	2017-09-18-12-44-04	0	1	z	0	20	53	20.7	53.1	20.6	53.1	0.075	1860			45
1642	3535	2	Coreopsis	202	2017-09-18-12-44-06	0	1	z	0	20	53	20.7	53.1	20.6	53.1	0.075	1860			46
1643	3536	2	Coreopsis	202	2017-09-18-12-44-08	0	1	z	0	20	53	20.7	53.1	20.6	53.1	0.075	1860			47
1644	3537	2	Coreopsis	202	2017-09-18-12-44-10	0	1	z	0	20	53	20.7	53.1	20.6	53.1	0.075	1860			48
1645	3538	2	Coreopsis	202	2017-09-18-12-44-12	0	1	z	0	20	53	20.7	53.1	20.6	53.1	0.075	1860			49
1646	3539	2	Coreopsis	202	2017-09-18-12-44-14	0	1	z	0	20	53	20.7	53.1	20.6	53.1	0.075	1860			50
1647	3540	2	Coreopsis	202	2017-09-18-12-44-16	0	1	z	0	20	53	20.7	53.1	20.6	53.1	0.075	1860			51
1648	3541	2	Coreopsis	202	2017-09-18-12-44-18	0	1	z	0	20	53	20.7	53.1	20.6	53.1	0.075	1860			52
1649	3542	2	Coreopsis	202	2017-09-18-12-44-20	0	1	z	0	20	53	20.7	53.1	20.6	53.1	0.075	1860			53
1650	3543	2	Coreopsis	202	2017-09-18-12-44-22	0	1	z	0	20	53	20.7	53.1	20.6	53.1	0.075	1860			54
1651	3544	2	Coreopsis	202	2017-09-18-12-44-24	0	1	z	0	20	53	20.7	53.1	20.6	53.1	0.075	1860			55
1652	3545	2	Coreopsis	202	2017-09-18-12-44-26	0	1	z	0	20	53	20.7	53.1	20.6	53.1	0.075	1860			56
1653	3546	2	Coreopsis	202	2017-09-18-12-44-28	0	1	z	0	20	53	20.7	53.1	20.6	53.1	0.075	1860			57
1654	3547	2	Coreopsis	202	2017-09-18-12-44-30	0	1	z	0	20	53	20.7	53.1	20.6	53.1	0.075	1860			58
1655	3548	2	Coreopsis	202	2017-09-18-12-44-32	0	1	z	0	20	53	20.7	53.1	20.6	53.1	0.075	1860			59
1656	3549	2	Coreopsis	202	2017-09-18-12-44-34	0	1	z	0	20	53	20.7	53.1	20.6	53.1	0.075	1860			60
1657	3550	2	Coreopsis	202	2017-09-18-12-44-36	0	1	z	0	20	53	20.7	53.1	20.6	53.1	0.075	1860			61
1658	3551	2	Coreopsis	202	2017-09-18-12-44-38	0	1	z	0	20	53	20.7	53.1	20.6	53.1	0.075	1860			62
1659	3552	2	Coreopsis	202	2017-09-18-12-44-40	0	1	z	0	20	53	20.7	53.1	20.6	53.1	0.075	1860			63
1660	3553	2	Coreopsis	202	2017-09-18-12-44-42	0	1	z	0	20	53	20.7	53.1	20.6	53.1	0.075	1860			64
1661	3554	2	Coreopsis	202	2017-09-18-12-44-45	0	1	z	0	20	53	20.7	53.1	20.6	53.1	0.075	1860			65
1662	3555	2	Coreopsis	202	2017-09-18-12-44-47	0	1	z	0	20	53.1	20.7	53.1	20.6	53.1	-0.025	1860			66
1663	3556	2	Coreopsis	202	2017-09-18-12-44-49	0	1	z	0	20	53.1	20.7	53.2	20.7	53.2	0.081	1860			67
1664	3557	2	Coreopsis	202	2017-09-18-12-44-51	0	1	z	0	20	53	20.7	53	20.6	53	-0.031	1860			68
1665	3558	2	Coreopsis	202	2017-09-18-12-44-53	0	1	z	0	20	53	20.7	53	20.6	53	-0.031	1860			69
1666	3559	2	Coreopsis	202	2017-09-18-12-44-55	0	1	z	0	20	53	20.7	53.1	20.6	53.1	0.075	1860			70
1667	3560	2	Coreopsis	202	2017-09-18-12-44-57	0	1	z	0	20	53	20.7	53	20.6	53	-0.031	1860			71
1668	3561	2	Coreopsis	202	2017-09-18-12-44-59	0	1	z	0	20	53	20.7	53.1	20.6	53.1	0.075	1860			72
1669	3562	2	Coreopsis	202	2017-09-18-12-45-01	0	1	z	0	20	53	20.7	53	20.6	53	-0.031	1860			73
1670	3563	2	Coreopsis	202	2017-09-18-12-45-03	0	1	z	0	20	53	20.7	53.1	20.6	53.1	0.075	1860			74
1671	3564	2	Coreopsis	202	2017-09-18-12-45-05	0	1	z	0	20	53	20.7	53.1	20.6	53.1	0.075	1860			75
1672	3565	2	Coreopsis	202	2017-09-18-12-45-07	0	1	z	0	20	53	20.7	53.1	20.6	53.1	0.075	1860			76
1673	3566	2	Coreopsis	202	2017-09-18-12-45-09	0	1	z	0	20	53.1	20.7	53.2	20.7	53.2	0.081	1860			77
1674	3567	2	Coreopsis	202	2017-09-18-12-45-11	0	1	z	0	20	53.1	20.7	53.1	20.6	53.1	-0.025	1860			78
1675	3568	2	Coreopsis	202	2017-09-18-12-45-13	0	1	z	0	20	53	20.7	53.1	20.6	53.1	0.075	1860			79
1676	3569	2	Coreopsis	202	2017-09-18-12-45-15	0	1	z	0	20	53	20.7	53.2	20.7	53.2	0.181	1860			80
1677	3570	2	Coreopsis	202	2017-09-18-12-45-17	0	1	z	0	20	53	20.7	53.2	20.7	53.2	0.181	1860			81
1678	3571	2	Coreopsis	202	2017-09-18-12-45-19	0	1	z	0	20	53.1	20.7	53.1	20.6	53.1	-0.025	1860			82
1679	3572	2	Coreopsis	202	2017-09-18-12-45-21	0	1	z	0	20	53.1	20.7	53.1	20.6	53.1	-0.025	1860			83
1680	3573	2	Coreopsis	202	2017-09-18-12-45-23	0	1	z	0	20	53	20.7	53.1	20.6	53.1	0.075	1860			84
1681	3574	2	Coreopsis	202	2017-09-18-12-45-25	0	1	z	0	20	53.1	20.7	53.1	20.6	53.1	-0.025	1860			85
1682	3575	2	Coreopsis	202	2017-09-18-12-45-27	0	1	z	0	20	53.1	20.7	53.1	20.6	53.1	-0.025	1860			86
1683	3576	2	Coreopsis	202	2017-09-18-12-45-29	0	1	z	0	20	53.1	20.7	53.1	20.6	53.1	-0.025	1860			87
1684	3577	2	Coreopsis	202	2017-09-18-12-45-31	0	1	z	0	20	53.1	20.7	53.1	20.6	53.1	-0.025	1860			88
1685	3578	2	Coreopsis	202	2017-09-18-12-45-33	0	1	z	0	20	53	20.7	53.2	20.7	53.2	0.181	1860			89
1686	3579	2	Coreopsis	202	2017-09-18-12-45-35	0	1	z	0	20	53.1	20.7	53.1	20.6	53.1	-0.025	1860			90
1687	3580	2	Coreopsis	202	2017-09-18-12-45-37	0	1	z	0	20	53.1	20.7	53.1	20.6	53.1	-0.025	1860	Last10	Here	91
1688	3581	2	Coreopsis	202	2017-09-18-12-45-39	0	1	z	0	20	53.1	20.7	53.1	20.6	53.1	-0.025	1860	Last10	Here	92
1689	3582	2	Coreopsis	202	2017-09-18-12-45-41	0	1	z	0	20	53	20.7	53.1	20.6	53.1	0.075	1860	Last10	Here	93
1690	3583	2	Coreopsis	202	2017-09-18-12-45-43	0	1	z	0	20	53.1	20.7	53.1	20.6	53.1	-0.025	1860	Last10	Here	94
1691	3584	2	Coreopsis	202	2017-09-18-12-45-45	0	1	z	0	20	53.1	20.7	53.2	20.7	53.2	0.081	1860	Last10	Here	95
1692	3585	2	Coreopsis	202	2017-09-18-12-45-47	0	1	z	0	20	53	20.7	53.2	20.7	53.2	0.181	1860	Last10	Here	96
1693	3586	2	Coreopsis	202	2017-09-18-12-45-49	0	1	z	0	20	53.1	20.7	53.2	20.7	53.2	0.081	1860	Last10	Here	97
1694	3587	2	Coreopsis	202	2017-09-18-12-45-51	0	1	z	0	20	53.1	20.7	53.1	20.6	53.1	-0.025	1860	Last10	Here	98
1695	3588	2	Coreopsis	202	2017-09-18-12-45-53	0	1	z	0	20	53.1	20.7	53.2	20.7	53.2	0.081	1860	Last10	Here	99
1696	3589	2	Coreopsis	202	2017-09-18-12-45-55	0	1	z	0	20	53.1	20.7	53	20.6	53	-0.131	1860	Last10	Here	100
1697	3590	2	Coreopsis	202	2017-09-18-12-46-27	0	1	z	0	25	53.1	20.7	53.2	20.7	53.2	0.081	1861	First10	Here	1
1698	3591	2	Coreopsis	202	2017-09-18-12-46-29	0	1	z	0	25	53.1	20.7	53.1	20.6	53.1	-0.025	1861	First10	Here	2
1699	3592	2	Coreopsis	202	2017-09-18-12-46-31	0	1	z	0	25	53.1	20.7	53.2	20.7	53.2	0.081	1861	First10	Here	3
1700	3593	2	Coreopsis	202	2017-09-18-12-46-33	0	1	z	0	25	53.1	20.7	53.1	20.6	53.1	-0.025	1861	First10	Here	4
1701	3594	2	Coreopsis	202	2017-09-18-12-46-35	0	1	z	0	25	53	20.7	53.1	20.6	53.1	0.075	1861	First10	Here	5
1702	3595	2	Coreopsis	202	2017-09-18-12-46-37	0	1	z	0	25	53.1	20.7	53.2	20.7	53.2	0.081	1861	First10	Here	6
1703	3596	2	Coreopsis	202	2017-09-18-12-46-39	0	1	z	0	25	53	20.7	53.1	20.6	53.1	0.075	1861	First10	Here	7
1704	3597	2	Coreopsis	202	2017-09-18-12-46-41	0	1	z	0	25	53.1	20.7	53.1	20.6	53.1	-0.025	1861	First10	Here	8
1705	3598	2	Coreopsis	202	2017-09-18-12-46-43	0	1	z	0	25	53.1	20.7	53.1	20.6	53.1	-0.025	1861	First10	Here	9
1706	3599	2	Coreopsis	202	2017-09-18-12-46-45	0	1	z	0	25	53.1	20.7	53.1	20.6	53.1	-0.025	1861	First10	Here	10
1707	3600	2	Coreopsis	202	2017-09-18-12-46-47	0	1	z	0	25	53.1	20.7	53	20.6	53	-0.131	1861			11
1708	3601	2	Coreopsis	202	2017-09-18-12-46-49	0	1	z	0	25	53.1	20.7	53.1	20.6	53.1	-0.025	1861			12
1709	3602	2	Coreopsis	202	2017-09-18-12-46-51	0	1	z	0	25	53.1	20.7	53	20.6	53	-0.131	1861			13
1710	3603	2	Coreopsis	202	2017-09-18-12-46-53	0	1	z	0	25	53.1	20.7	53.1	20.6	53.1	-0.025	1861			14
1711	3604	2	Coreopsis	202	2017-09-18-12-46-55	0	1	z	0	25	53.1	20.7	53.1	20.6	53.1	-0.025	1861			15
1712	3605	2	Coreopsis	202	2017-09-18-12-46-57	0	1	z	0	25	53.1	20.7	53.2	20.7	53.2	0.081	1861			16
1713	3606	2	Coreopsis	202	2017-09-18-12-46-59	0	1	z	0	25	53.1	20.7	53.1	20.6	53.1	-0.025	1861			17
1714	3607	2	Coreopsis	202	2017-09-18-12-47-01	0	1	z	0	25	53.1	20.7	53.1	20.6	53.1	-0.025	1861			18
1715	3608	2	Coreopsis	202	2017-09-18-12-47-03	0	1	z	0	25	53.1	20.7	53.1	20.6	53.1	-0.025	1861			19
1716	3609	2	Coreopsis	202	2017-09-18-12-47-05	0	1	z	0	25	53.1	20.7	53.2	20.7	53.2	0.081	1861			20
1717	3610	2	Coreopsis	202	2017-09-18-12-47-07	0	1	z	0	25	53.1	20.7	53.1	20.6	53.1	-0.025	1861			21
1718	3611	2	Coreopsis	202	2017-09-18-12-47-09	0	1	z	0	25	53	20.6	53.2	20.7	53.2	0.181	1861			22
1719	3612	2	Coreopsis	202	2017-09-18-12-47-11	0	1	z	0	25	53.1	20.7	53.1	20.6	53.1	-0.025	1861			23
1720	3613	2	Coreopsis	202	2017-09-18-12-47-13	0	1	z	0	25	53.1	20.7	53.1	20.6	53.1	-0.025	1861			24
1721	3614	2	Coreopsis	202	2017-09-18-12-47-15	0	1	z	0	25	53.1	20.7	53.1	20.6	53.1	-0.025	1861			25
1722	3615	2	Coreopsis	202	2017-09-18-12-47-17	0	1	z	0	25	53.1	20.7	53.1	20.6	53.1	-0.025	1861			26
1723	3616	2	Coreopsis	202	2017-09-18-12-47-19	0	1	z	0	25	53.1	20.7	53.1	20.6	53.1	-0.025	1861			27
1724	3617	2	Coreopsis	202	2017-09-18-12-47-21	0	1	z	0	25	53.1	20.7	53.2	20.7	53.2	0.081	1861			28
1725	3618	2	Coreopsis	202	2017-09-18-12-47-23	0	1	z	0	25	53.1	20.7	53.1	20.6	53.1	-0.025	1861			29
1726	3619	2	Coreopsis	202	2017-09-18-12-47-25	0	1	z	0	25	53.1	20.7	53.1	20.6	53.1	-0.025	1861			30
1727	3620	2	Coreopsis	202	2017-09-18-12-47-27	0	1	z	0	25	53.1	20.7	53.1	20.6	53.1	-0.025	1861			31
1728	3621	2	Coreopsis	202	2017-09-18-12-47-29	0	1	z	0	25	53.1	20.7	53.2	20.7	53.2	0.081	1861			32
1729	3622	2	Coreopsis	202	2017-09-18-12-47-31	0	1	z	0	25	53.1	20.7	53.1	20.6	53.1	-0.025	1861			33
1730	3623	2	Coreopsis	202	2017-09-18-12-47-33	0	1	z	0	25	53.1	20.7	53.1	20.6	53.1	-0.025	1861			34
1731	3624	2	Coreopsis	202	2017-09-18-12-47-35	0	1	z	0	25	53.1	20.7	53.1	20.6	53.1	-0.025	1861			35
1732	3625	2	Coreopsis	202	2017-09-18-12-47-37	0	1	z	0	25	53.1	20.7	53.1	20.6	53.1	-0.025	1861			36
1733	3626	2	Coreopsis	202	2017-09-18-12-47-39	0	1	z	0	25	53.1	20.7	53.1	20.6	53.1	-0.025	1861			37
1734	3627	2	Coreopsis	202	2017-09-18-12-47-41	0	1	z	0	25	53	20.7	53.1	20.6	53.1	0.075	1861			38
1735	3628	2	Coreopsis	202	2017-09-18-12-47-43	0	1	z	0	25	53.1	20.7	53.2	20.7	53.2	0.081	1861			39
1736	3629	2	Coreopsis	202	2017-09-18-12-47-45	0	1	z	0	25	53.1	20.7	53.1	20.6	53.1	-0.025	1861			40
1737	3630	2	Coreopsis	202	2017-09-18-12-47-47	0	1	z	0	25	53.1	20.7	53.1	20.6	53.1	-0.025	1861			41
1738	3631	2	Coreopsis	202	2017-09-18-12-47-49	0	1	z	0	25	53.1	20.7	53.1	20.6	53.1	-0.025	1861			42
1739	3632	2	Coreopsis	202	2017-09-18-12-47-51	0	1	z	0	25	53.1	20.7	53.1	20.6	53.1	-0.025	1861			43
1740	3633	2	Coreopsis	202	2017-09-18-12-47-53	0	1	z	0	25	53.1	20.7	53.1	20.6	53.1	-0.025	1861			44
1741	3634	2	Coreopsis	202	2017-09-18-12-47-55	0	1	z	0	25	53.1	20.7	53.1	20.6	53.1	-0.025	1861			45
1742	3635	2	Coreopsis	202	2017-09-18-12-47-57	0	1	z	0	25	53.1	20.7	53.1	20.6	53.1	-0.025	1861			46
1743	3636	2	Coreopsis	202	2017-09-18-12-47-59	0	1	z	0	25	53.1	20.7	53.1	20.6	53.1	-0.025	1861			47
1744	3637	2	Coreopsis	202	2017-09-18-12-48-01	0	1	z	0	25	53.1	20.7	53.2	20.6	53.2	0.081	1861			48
1745	3638	2	Coreopsis	202	2017-09-18-12-48-03	0	1	z	0	25	53.1	20.7	53.1	20.6	53.1	-0.025	1861			49
1746	3639	2	Coreopsis	202	2017-09-18-12-48-05	0	1	z	0	25	53.1	20.7	53.2	20.6	53.2	0.081	1861			50
1747	3640	2	Coreopsis	202	2017-09-18-12-48-07	0	1	z	0	25	53.1	20.7	53.3	20.7	53.3	0.187	1861			51
1748	3641	2	Coreopsis	202	2017-09-18-12-48-09	0	1	z	0	25	53.1	20.7	53.2	20.6	53.2	0.081	1861			52
1749	3642	2	Coreopsis	202	2017-09-18-12-48-11	0	1	z	0	25	53.1	20.7	53.1	20.6	53.1	-0.025	1861			53
1750	3643	2	Coreopsis	202	2017-09-18-12-48-13	0	1	z	0	25	53.1	20.7	53.1	20.6	53.1	-0.025	1861			54
1751	3644	2	Coreopsis	202	2017-09-18-12-48-15	0	1	z	0	25	53.1	20.7	53.1	20.6	53.1	-0.025	1861			55
1752	3645	2	Coreopsis	202	2017-09-18-12-48-17	0	1	z	0	25	53.1	20.7	53.1	20.6	53.1	-0.025	1861			56
1753	3646	2	Coreopsis	202	2017-09-18-12-48-19	0	1	z	0	25	53.1	20.7	53.1	20.6	53.1	-0.025	1861			57
1754	3647	2	Coreopsis	202	2017-09-18-12-48-21	0	1	z	0	25	53.1	20.7	53.1	20.6	53.1	-0.025	1861			58
1755	3648	2	Coreopsis	202	2017-09-18-12-48-23	0	1	z	0	25	53.1	20.7	53.1	20.6	53.1	-0.025	1861			59
1756	3649	2	Coreopsis	202	2017-09-18-12-48-25	0	1	z	0	25	53.1	20.7	53.1	20.6	53.1	-0.025	1861			60
1757	3650	2	Coreopsis	202	2017-09-18-12-48-27	0	1	z	0	25	53.1	20.7	53.1	20.6	53.1	-0.025	1861			61
1758	3651	2	Coreopsis	202	2017-09-18-12-48-29	0	1	z	0	25	53.1	20.7	53.2	20.6	53.2	0.081	1861			62
1759	3652	2	Coreopsis	202	2017-09-18-12-48-31	0	1	z	0	25	53.1	20.7	53.2	20.6	53.2	0.081	1861			63
1760	3653	2	Coreopsis	202	2017-09-18-12-48-33	0	1	z	0	25	53.1	20.7	53.1	20.6	53.1	-0.025	1861			64
1761	3654	2	Coreopsis	202	2017-09-18-12-48-35	0	1	z	0	25	53.1	20.7	53.1	20.6	53.1	-0.025	1861			65
1762	3655	2	Coreopsis	202	2017-09-18-12-48-37	0	1	z	0	25	53.1	20.7	53.2	20.6	53.2	0.081	1861			66
1763	3656	2	Coreopsis	202	2017-09-18-12-48-39	0	1	z	0	25	53.1	20.7	53.2	20.6	53.2	0.081	1861			67
1764	3657	2	Coreopsis	202	2017-09-18-12-48-41	0	1	z	0	25	53.1	20.7	53.2	20.6	53.2	0.081	1861			68
1765	3658	2	Coreopsis	202	2017-09-18-12-48-43	0	1	z	0	25	53.1	20.7	53.2	20.6	53.2	0.081	1861			69
1766	3659	2	Coreopsis	202	2017-09-18-12-48-45	0	1	z	0	25	53.1	20.7	53.2	20.6	53.2	0.081	1861			70
1767	3660	2	Coreopsis	202	2017-09-18-12-48-47	0	1	z	0	25	53.1	20.7	53.2	20.6	53.2	0.081	1861			71
1768	3661	2	Coreopsis	202	2017-09-18-12-48-49	0	1	z	0	25	53.1	20.7	53.2	20.6	53.2	0.081	1861			72
1769	3662	2	Coreopsis	202	2017-09-18-12-48-51	0	1	z	0	25	53.1	20.7	53.2	20.6	53.2	0.081	1861			73
1770	3663	2	Coreopsis	202	2017-09-18-12-48-53	0	1	z	0	25	53.1	20.7	53.2	20.6	53.2	0.081	1861			74
1771	3664	2	Coreopsis	202	2017-09-18-12-48-55	0	1	z	0	25	53.1	20.7	53.2	20.6	53.2	0.081	1861			75
1772	3665	2	Coreopsis	202	2017-09-18-12-48-57	0	1	z	0	25	53.1	20.7	53.2	20.6	53.2	0.081	1861			76
1773	3666	2	Coreopsis	202	2017-09-18-12-48-59	0	1	z	0	25	53.1	20.7	53.2	20.6	53.2	0.081	1861			77
1774	3667	2	Coreopsis	202	2017-09-18-12-49-01	0	1	z	0	25	53.1	20.7	53.2	20.6	53.2	0.081	1861			78
1775	3668	2	Coreopsis	202	2017-09-18-12-49-03	0	1	z	0	25	53.1	20.7	53.3	20.7	53.3	0.187	1861			79
1776	3669	2	Coreopsis	202	2017-09-18-12-49-05	0	1	z	0	25	53.1	20.7	53.2	20.6	53.2	0.081	1861			80
1777	3670	2	Coreopsis	202	2017-09-18-12-49-07	0	1	z	0	25	53.1	20.7	53.2	20.6	53.2	0.081	1861			81
1778	3671	2	Coreopsis	202	2017-09-18-12-49-09	0	1	z	0	25	53.1	20.7	53.2	20.6	53.2	0.081	1861			82
1779	3672	2	Coreopsis	202	2017-09-18-12-49-11	0	1	z	0	25	53.1	20.7	53.3	20.7	53.3	0.187	1861			83
1780	3673	2	Coreopsis	202	2017-09-18-12-49-13	0	1	z	0	25	53.1	20.7	53.3	20.7	53.3	0.187	1861			84
1781	3674	2	Coreopsis	202	2017-09-18-12-49-15	0	1	z	0	25	53.1	20.7	53.2	20.6	53.2	0.081	1861			85
1782	3675	2	Coreopsis	202	2017-09-18-12-49-17	0	1	z	0	25	53.1	20.7	53.3	20.7	53.3	0.187	1861			86
1783	3676	2	Coreopsis	202	2017-09-18-12-49-19	0	1	z	0	25	53.1	20.7	53.3	20.7	53.3	0.187	1861			87
1784	3677	2	Coreopsis	202	2017-09-18-12-49-21	0	1	z	0	25	53.1	20.7	53.2	20.6	53.2	0.081	1861			88
1785	3678	2	Coreopsis	202	2017-09-18-12-49-23	0	1	z	0	25	53.1	20.7	53.1	20.6	53.1	-0.025	1861			89
1786	3679	2	Coreopsis	202	2017-09-18-12-49-25	0	1	z	0	25	53.1	20.7	53.2	20.6	53.2	0.081	1861			90
1787	3680	2	Coreopsis	202	2017-09-18-12-49-27	0	1	z	0	25	53.1	20.7	53.1	20.6	53.1	-0.025	1861	Last10	Here	91
1788	3681	2	Coreopsis	202	2017-09-18-12-49-29	0	1	z	0	25	53.1	20.7	53.2	20.6	53.2	0.081	1861	Last10	Here	92
1789	3682	2	Coreopsis	202	2017-09-18-12-49-31	0	1	z	0	25	53.1	20.7	53.2	20.6	53.2	0.081	1861	Last10	Here	93
1790	3683	2	Coreopsis	202	2017-09-18-12-49-33	0	1	z	0	25	53.1	20.7	53.2	20.6	53.2	0.081	1861	Last10	Here	94
1791	3684	2	Coreopsis	202	2017-09-18-12-49-35	0	1	z	0	25	53.1	20.7	53.2	20.6	53.2	0.081	1861	Last10	Here	95
1792	3685	2	Coreopsis	202	2017-09-18-12-49-37	0	1	z	0	25	53.1	20.7	53.2	20.6	53.2	0.081	1861	Last10	Here	96
1793	3686	2	Coreopsis	202	2017-09-18-12-49-39	0	1	z	0	25	53.1	20.7	53.2	20.6	53.2	0.081	1861	Last10	Here	97
1794	3687	2	Coreopsis	202	2017-09-18-12-49-41	0	1	z	0	25	53.1	20.7	53.2	20.6	53.2	0.081	1861	Last10	Here	98
1795	3688	2	Coreopsis	202	2017-09-18-12-49-43	0	1	z	0	25	53.1	20.7	53.3	20.7	53.3	0.187	1861	Last10	Here	99
1796	3689	2	Coreopsis	202	2017-09-18-12-50-18	0	1	z	0	30	53.1	20.7	53.2	20.6	53.2	0.081	1862	First10	Here	1
1797	3690	2	Coreopsis	202	2017-09-18-12-50-20	0	1	z	0	30	53.1	20.7	53.2	20.6	53.2	0.081	1862	First10	Here	2
1798	3691	2	Coreopsis	202	2017-09-18-12-50-22	0	1	z	0	30	53.2	20.7	53.3	20.7	53.3	0.087	1862	First10	Here	3
1799	3692	2	Coreopsis	202	2017-09-18-12-50-24	0	1	z	0	30	53.1	20.7	53.3	20.7	53.3	0.187	1862	First10	Here	4
1800	3693	2	Coreopsis	202	2017-09-18-12-50-26	0	1	z	0	30	53.1	20.7	53.3	20.7	53.3	0.187	1862	First10	Here	5
1801	3694	2	Coreopsis	202	2017-09-18-12-50-28	0	1	z	0	30	53.1	20.7	53.2	20.6	53.2	0.081	1862	First10	Here	6
1802	3695	2	Coreopsis	202	2017-09-18-12-50-30	0	1	z	0	30	53.1	20.7	53.2	20.6	53.2	0.081	1862	First10	Here	7
1803	3696	2	Coreopsis	202	2017-09-18-12-50-32	0	1	z	0	30	53.1	20.7	53.2	20.6	53.2	0.081	1862	First10	Here	8
1804	3697	2	Coreopsis	202	2017-09-18-12-50-34	0	1	z	0	30	53.1	20.7	53.3	20.7	53.3	0.187	1862	First10	Here	9
1805	3698	2	Coreopsis	202	2017-09-18-12-50-36	0	1	z	0	30	53.2	20.7	53.2	20.6	53.2	-0.019	1862	First10	Here	10
1806	3699	2	Coreopsis	202	2017-09-18-12-50-38	0	1	z	0	30	53.2	20.7	53.3	20.7	53.3	0.087	1862			11
1807	3700	2	Coreopsis	202	2017-09-18-12-50-40	0	1	z	0	30	53.2	20.7	53.2	20.6	53.2	-0.019	1862			12
1808	3701	2	Coreopsis	202	2017-09-18-12-50-42	0	1	z	0	30	53.2	20.7	53.3	20.7	53.3	0.087	1862			13
1809	3702	2	Coreopsis	202	2017-09-18-12-50-44	0	1	z	0	30	53.2	20.7	53.2	20.6	53.2	-0.019	1862			14
1810	3703	2	Coreopsis	202	2017-09-18-12-50-46	0	1	z	0	30	53.1	20.7	53.2	20.6	53.2	0.081	1862			15
1811	3704	2	Coreopsis	202	2017-09-18-12-50-48	0	1	z	0	30	53.1	20.7	53.3	20.7	53.3	0.187	1862			16
1812	3705	2	Coreopsis	202	2017-09-18-12-50-50	0	1	z	0	30	53.2	20.7	53.3	20.7	53.3	0.087	1862			17
1813	3706	2	Coreopsis	202	2017-09-18-12-50-52	0	1	z	0	30	53.2	20.7	53.2	20.6	53.2	-0.019	1862			18
1814	3707	2	Coreopsis	202	2017-09-18-12-50-54	0	1	z	0	30	53.2	20.7	53.2	20.7	53.2	-0.019	1862			19
1815	3708	2	Coreopsis	202	2017-09-18-12-50-56	0	1	z	0	30	53.1	20.7	53.2	20.6	53.2	0.081	1862			20
1816	3709	2	Coreopsis	202	2017-09-18-12-50-58	0	1	z	0	30	53.2	20.7	53.1	20.6	53.1	-0.125	1862			21
1817	3710	2	Coreopsis	202	2017-09-18-12-51-00	0	1	z	0	30	53.2	20.7	53.2	20.6	53.2	-0.019	1862			22
1818	3711	2	Coreopsis	202	2017-09-18-12-51-02	0	1	z	0	30	53.1	20.7	53.3	20.7	53.3	0.187	1862			23
1819	3712	2	Coreopsis	202	2017-09-18-12-51-04	0	1	z	0	30	53.1	20.7	53.2	20.6	53.2	0.081	1862			24
1820	3713	2	Coreopsis	202	2017-09-18-12-51-06	0	1	z	0	30	53.2	20.7	53.2	20.6	53.2	-0.019	1862			25
1821	3714	2	Coreopsis	202	2017-09-18-12-51-08	0	1	z	0	30	53.2	20.7	53.2	20.6	53.2	-0.019	1862			26
1822	3715	2	Coreopsis	202	2017-09-18-12-51-10	0	1	z	0	30	53.2	20.7	53.2	20.6	53.2	-0.019	1862			27
1823	3716	2	Coreopsis	202	2017-09-18-12-51-12	0	1	z	0	30	53.2	20.7	53.2	20.6	53.2	-0.019	1862			28
1824	3717	2	Coreopsis	202	2017-09-18-12-51-14	0	1	z	0	30	53.2	20.7	53.3	20.7	53.3	0.087	1862			29
1825	3718	2	Coreopsis	202	2017-09-18-12-51-16	0	1	z	0	30	53.2	20.7	53.2	20.6	53.2	-0.019	1862			30
1826	3719	2	Coreopsis	202	2017-09-18-12-51-18	0	1	z	0	30	53.2	20.7	53.2	20.6	53.2	-0.019	1862			31
1827	3720	2	Coreopsis	202	2017-09-18-12-51-20	0	1	z	0	30	53.2	20.7	53.2	20.6	53.2	-0.019	1862			32
1828	3721	2	Coreopsis	202	2017-09-18-12-51-22	0	1	z	0	30	53.2	20.7	53.2	20.6	53.2	-0.019	1862			33
1829	3722	2	Coreopsis	202	2017-09-18-12-51-24	0	1	z	0	30	53.2	20.7	53.3	20.7	53.3	0.087	1862			34
1830	3723	2	Coreopsis	202	2017-09-18-12-51-26	0	1	z	0	30	53.2	20.7	53.2	20.6	53.2	-0.019	1862			35
1831	3724	2	Coreopsis	202	2017-09-18-12-51-28	0	1	z	0	30	53.2	20.7	53.2	20.6	53.2	-0.019	1862			36
1832	3725	2	Coreopsis	202	2017-09-18-12-51-30	0	1	z	0	30	53.2	20.7	53.3	20.7	53.3	0.087	1862			37
1833	3726	2	Coreopsis	202	2017-09-18-12-51-32	0	1	z	0	30	53.2	20.7	53.3	20.7	53.3	0.087	1862			38
1834	3727	2	Coreopsis	202	2017-09-18-12-51-34	0	1	z	0	30	53.2	20.7	53.2	20.6	53.2	-0.019	1862			39
1835	3728	2	Coreopsis	202	2017-09-18-12-51-36	0	1	z	0	30	53.2	20.7	53.2	20.6	53.2	-0.019	1862			40
1836	3729	2	Coreopsis	202	2017-09-18-12-51-38	0	1	z	0	30	53.2	20.7	53.2	20.6	53.2	-0.019	1862			41
1837	3730	2	Coreopsis	202	2017-09-18-12-51-40	0	1	z	0	30	53.2	20.7	53.2	20.6	53.2	-0.019	1862			42
1838	3731	2	Coreopsis	202	2017-09-18-12-51-42	0	1	z	0	30	53.2	20.7	53.2	20.6	53.2	-0.019	1862			43
1839	3732	2	Coreopsis	202	2017-09-18-12-51-44	0	1	z	0	30	53.2	20.7	53.2	20.6	53.2	-0.019	1862			44
1840	3733	2	Coreopsis	202	2017-09-18-12-51-46	0	1	z	0	30	53.2	20.7	53.2	20.6	53.2	-0.019	1862			45
1841	3734	2	Coreopsis	202	2017-09-18-12-51-48	0	1	z	0	30	53.2	20.7	53.2	20.6	53.2	-0.019	1862			46
1842	3735	2	Coreopsis	202	2017-09-18-12-51-50	0	1	z	0	30	53.2	20.7	53.2	20.6	53.2	-0.019	1862			47
1843	3736	2	Coreopsis	202	2017-09-18-12-51-52	0	1	z	0	30	53.2	20.7	53.2	20.6	53.2	-0.019	1862			48
1844	3737	2	Coreopsis	202	2017-09-18-12-51-54	0	1	z	0	30	53.2	20.7	53.2	20.6	53.2	-0.019	1862			49
1845	3738	2	Coreopsis	202	2017-09-18-12-51-56	0	1	z	0	30	53.2	20.7	53.2	20.6	53.2	-0.019	1862			50
1846	3739	2	Coreopsis	202	2017-09-18-12-51-58	0	1	z	0	30	53.2	20.7	53.2	20.6	53.2	-0.019	1862			51
1847	3740	2	Coreopsis	202	2017-09-18-12-52-00	0	1	z	0	30	53.2	20.7	53.2	20.6	53.2	-0.019	1862			52
1848	3741	2	Coreopsis	202	2017-09-18-12-52-02	0	1	z	0	30	53.2	20.7	53.2	20.6	53.2	-0.019	1862			53
1849	3742	2	Coreopsis	202	2017-09-18-12-52-04	0	1	z	0	30	53.2	20.7	53.2	20.6	53.2	-0.019	1862			54
1850	3743	2	Coreopsis	202	2017-09-18-12-52-06	0	1	z	0	30	53.2	20.7	53.2	20.6	53.2	-0.019	1862			55
1851	3744	2	Coreopsis	202	2017-09-18-12-52-08	0	1	z	0	30	53.2	20.7	53.2	20.6	53.2	-0.019	1862			56
1852	3745	2	Coreopsis	202	2017-09-18-12-52-10	0	1	z	0	30	53.2	20.7	53.2	20.6	53.2	-0.019	1862			57
1853	3746	2	Coreopsis	202	2017-09-18-12-52-12	0	1	z	0	30	53.2	20.7	53.2	20.6	53.2	-0.019	1862			58
1854	3747	2	Coreopsis	202	2017-09-18-12-52-14	0	1	z	0	30	53.2	20.7	53.3	20.7	53.3	0.087	1862			59
1855	3748	2	Coreopsis	202	2017-09-18-12-52-16	0	1	z	0	30	53.2	20.7	53.2	20.6	53.2	-0.019	1862			60
1856	3749	2	Coreopsis	202	2017-09-18-12-52-18	0	1	z	0	30	53.2	20.7	53.2	20.6	53.2	-0.019	1862			61
1857	3750	2	Coreopsis	202	2017-09-18-12-52-20	0	1	z	0	30	53.2	20.7	53.3	20.7	53.3	0.087	1862			62
1858	3751	2	Coreopsis	202	2017-09-18-12-52-22	0	1	z	0	30	53.2	20.7	53.3	20.7	53.3	0.087	1862			63
1859	3752	2	Coreopsis	202	2017-09-18-12-52-24	0	1	z	0	30	53.2	20.7	53.2	20.6	53.2	-0.019	1862			64
1860	3753	2	Coreopsis	202	2017-09-18-12-52-26	0	1	z	0	30	53.2	20.7	53.3	20.7	53.3	0.087	1862			65
1861	3754	2	Coreopsis	202	2017-09-18-12-52-28	0	1	z	0	30	53.2	20.7	53.2	20.6	53.2	-0.019	1862			66
1862	3755	2	Coreopsis	202	2017-09-18-12-52-30	0	1	z	0	30	53.2	20.7	53.2	20.6	53.2	-0.019	1862			67
1863	3756	2	Coreopsis	202	2017-09-18-12-52-32	0	1	z	0	30	53.2	20.7	53.2	20.6	53.2	-0.019	1862			68
1864	3757	2	Coreopsis	202	2017-09-18-12-52-34	0	1	z	0	30	53.2	20.7	53.2	20.6	53.2	-0.019	1862			69
1865	3758	2	Coreopsis	202	2017-09-18-12-52-36	0	1	z	0	30	53.2	20.7	53.2	20.6	53.2	-0.019	1862			70
1866	3759	2	Coreopsis	202	2017-09-18-12-52-38	0	1	z	0	30	53.2	20.7	53.3	20.7	53.3	0.087	1862			71
1867	3760	2	Coreopsis	202	2017-09-18-12-52-40	0	1	z	0	30	53.2	20.7	53.2	20.6	53.2	-0.019	1862			72
1868	3761	2	Coreopsis	202	2017-09-18-12-52-42	0	1	z	0	30	53.2	20.7	53.2	20.6	53.2	-0.019	1862			73
1869	3762	2	Coreopsis	202	2017-09-18-12-52-44	0	1	z	0	30	53.2	20.7	53.2	20.6	53.2	-0.019	1862			74
1870	3763	2	Coreopsis	202	2017-09-18-12-52-46	0	1	z	0	30	53.2	20.7	53.2	20.6	53.2	-0.019	1862			75
1871	3764	2	Coreopsis	202	2017-09-18-12-52-48	0	1	z	0	30	53.2	20.7	53.3	20.7	53.3	0.087	1862			76
1872	3765	2	Coreopsis	202	2017-09-18-12-52-50	0	1	z	0	30	53.2	20.7	53.3	20.7	53.3	0.087	1862			77
1873	3766	2	Coreopsis	202	2017-09-18-12-52-52	0	1	z	0	30	53.2	20.7	53.3	20.7	53.3	0.087	1862			78
1874	3767	2	Coreopsis	202	2017-09-18-12-52-54	0	1	z	0	30	53.2	20.7	53.2	20.6	53.2	-0.019	1862			79
1875	3768	2	Coreopsis	202	2017-09-18-12-52-56	0	1	z	0	30	53.2	20.7	53.3	20.7	53.3	0.087	1862			80
1876	3769	2	Coreopsis	202	2017-09-18-12-52-58	0	1	z	0	30	53.2	20.7	53.2	20.6	53.2	-0.019	1862			81
1877	3770	2	Coreopsis	202	2017-09-18-12-53-00	0	1	z	0	30	53.2	20.7	53.2	20.6	53.2	-0.019	1862			82
1878	3771	2	Coreopsis	202	2017-09-18-12-53-02	0	1	z	0	30	53.2	20.7	53.2	20.6	53.2	-0.019	1862			83
1879	3772	2	Coreopsis	202	2017-09-18-12-53-04	0	1	z	0	30	53.2	20.7	53.3	20.7	53.3	0.087	1862			84
1880	3773	2	Coreopsis	202	2017-09-18-12-53-06	0	1	z	0	30	53.2	20.7	53.2	20.6	53.2	-0.019	1862			85
1881	3774	2	Coreopsis	202	2017-09-18-12-53-08	0	1	z	0	30	53.2	20.7	53.3	20.7	53.3	0.087	1862			86
1882	3775	2	Coreopsis	202	2017-09-18-12-53-10	0	1	z	0	30	53.2	20.7	53.2	20.6	53.2	-0.019	1862			87
1883	3776	2	Coreopsis	202	2017-09-18-12-53-12	0	1	z	0	30	53.2	20.7	53.2	20.6	53.2	-0.019	1862			88
1884	3777	2	Coreopsis	202	2017-09-18-12-53-14	0	1	z	0	30	53.2	20.7	53.2	20.6	53.2	-0.019	1862			89
1885	3778	2	Coreopsis	202	2017-09-18-12-53-16	0	1	z	0	30	53.2	20.7	53.3	20.7	53.3	0.087	1862			90
1886	3779	2	Coreopsis	202	2017-09-18-12-53-18	0	1	z	0	30	53.2	20.7	53.2	20.6	53.2	-0.019	1862	Last10	Here	91
1887	3780	2	Coreopsis	202	2017-09-18-12-53-20	0	1	z	0	30	53.2	20.7	53.2	20.6	53.2	-0.019	1862	Last10	Here	92
1888	3781	2	Coreopsis	202	2017-09-18-12-53-22	0	1	z	0	30	53.2	20.7	53.2	20.6	53.2	-0.019	1862	Last10	Here	93
1889	3782	2	Coreopsis	202	2017-09-18-12-53-24	0	1	z	0	30	53.2	20.7	53.2	20.6	53.2	-0.019	1862	Last10	Here	94
1890	3783	2	Coreopsis	202	2017-09-18-12-53-26	0	1	z	0	30	53.2	20.7	53.2	20.6	53.2	-0.019	1862	Last10	Here	95
1891	3784	2	Coreopsis	202	2017-09-18-12-53-28	0	1	z	0	30	53.2	20.7	53.3	20.7	53.3	0.087	1862	Last10	Here	96
1892	3785	2	Coreopsis	202	2017-09-18-12-53-30	0	1	z	0	30	53.2	20.7	53.2	20.6	53.2	-0.019	1862	Last10	Here	97
1893	3786	2	Coreopsis	202	2017-09-18-12-53-32	0	1	z	0	30	53.2	20.7	53.2	20.6	53.2	-0.019	1862	Last10	Here	98
1894	3787	2	Coreopsis	202	2017-09-18-12-53-34	0	1	z	0	30	53.2	20.7	53.2	20.6	53.2	-0.019	1862	Last10	Here	99
1895	9460	2	Coreopsis	202	2017-09-18-16-50-42	1	1	x	-30	0	54	21	54.1	21	54.1	0.136	1920	First10	Here	1
1896	9461	2	Coreopsis	202	2017-09-18-16-50-44	1	1	x	-30	0	54	21	54.1	21	54.1	0.136	1920	First10	Here	2
1897	9462	2	Coreopsis	202	2017-09-18-16-50-46	1	1	x	-30	0	54.1	21.1	54.1	21	54.1	0.036	1920	First10	Here	3
1898	9463	2	Coreopsis	202	2017-09-18-16-50-48	1	1	x	-30	0	54.1	21.1	54.1	21	54.1	0.036	1920	First10	Here	4
1899	9464	2	Coreopsis	202	2017-09-18-16-50-50	1	1	x	-30	0	54.1	21.1	54.1	21	54.1	0.036	1920	First10	Here	5
1900	9465	2	Coreopsis	202	2017-09-18-16-50-52	1	1	x	-30	0	54.1	21.1	54.1	21	54.1	0.036	1920	First10	Here	6
1901	9466	2	Coreopsis	202	2017-09-18-16-50-54	1	1	x	-30	0	54.1	21.1	54.1	21	54.1	0.036	1920	First10	Here	7
1902	9467	2	Coreopsis	202	2017-09-18-16-50-56	1	1	x	-30	0	54.1	21.1	54.1	21	54.1	0.036	1920	First10	Here	8
1903	9468	2	Coreopsis	202	2017-09-18-16-50-58	1	1	x	-30	0	54	21	54.1	21	54.1	0.136	1920	First10	Here	9
1904	9469	2	Coreopsis	202	2017-09-18-16-51-00	1	1	x	-30	0	54	21	54.1	21	54.1	0.136	1920	First10	Here	10
1905	9470	2	Coreopsis	202	2017-09-18-16-51-02	1	1	x	-30	0	54	21	54.1	21	54.1	0.136	1920			11
1906	9471	2	Coreopsis	202	2017-09-18-16-51-04	1	1	x	-30	0	54	21	54.1	21	54.1	0.136	1920			12
1907	9472	2	Coreopsis	202	2017-09-18-16-51-06	1	1	x	-30	0	54.1	21.1	54.1	21	54.1	0.036	1920			13
1908	9473	2	Coreopsis	202	2017-09-18-16-51-08	1	1	x	-30	0	54.1	21	54.2	21	54.2	0.142	1920			14
1909	9474	2	Coreopsis	202	2017-09-18-16-51-10	1	1	x	-30	0	54	21	54.2	21	54.2	0.242	1920			15
1910	9475	2	Coreopsis	202	2017-09-18-16-51-12	1	1	x	-30	0	54.1	21	54.2	21	54.2	0.142	1920			16
1911	9476	2	Coreopsis	202	2017-09-18-16-51-14	1	1	x	-30	0	54.1	21	54.2	21	54.2	0.142	1920			17
1912	9477	2	Coreopsis	202	2017-09-18-16-51-16	1	1	x	-30	0	54.2	21.1	54.1	21	54.1	-0.064	1920			18
1913	9478	2	Coreopsis	202	2017-09-18-16-51-18	1	1	x	-30	0	54.1	21	54.2	21	54.2	0.142	1920			19
1914	9479	2	Coreopsis	202	2017-09-18-16-51-20	1	1	x	-30	0	54.2	21.1	54.2	21	54.2	0.042	1920			20
1915	9480	2	Coreopsis	202	2017-09-18-16-51-22	1	1	x	-30	0	54.2	21.1	54.2	21	54.2	0.042	1920			21
1916	9481	2	Coreopsis	202	2017-09-18-16-51-24	1	1	x	-30	0	54.2	21.1	54.2	21	54.2	0.042	1920			22
1917	9482	2	Coreopsis	202	2017-09-18-16-51-26	1	1	x	-30	0	54.1	21	54.2	21	54.2	0.142	1920			23
1918	9483	2	Coreopsis	202	2017-09-18-16-51-28	1	1	x	-30	0	54.2	21.1	54.2	21	54.2	0.042	1920			24
1919	9484	2	Coreopsis	202	2017-09-18-16-51-30	1	1	x	-30	0	54.1	21	54.2	21	54.2	0.142	1920			25
1920	9485	2	Coreopsis	202	2017-09-18-16-51-32	1	1	x	-30	0	54.1	21	54.2	21	54.2	0.142	1920			26
1921	9486	2	Coreopsis	202	2017-09-18-16-51-34	1	1	x	-30	0	54.1	21	54.2	21	54.2	0.142	1920			27
1922	9487	2	Coreopsis	202	2017-09-18-16-51-36	1	1	x	-30	0	54.2	21.1	54.2	21	54.2	0.042	1920			28
1923	9488	2	Coreopsis	202	2017-09-18-16-51-38	1	1	x	-30	0	54.2	21.1	54.2	21	54.2	0.042	1920			29
1924	9489	2	Coreopsis	202	2017-09-18-16-51-40	1	1	x	-30	0	54.2	21.1	54.2	21	54.2	0.042	1920			30
1925	9490	2	Coreopsis	202	2017-09-18-16-51-42	1	1	x	-30	0	54.2	21.1	54.2	21	54.2	0.042	1920			31
1926	9491	2	Coreopsis	202	2017-09-18-16-51-44	1	1	x	-30	0	54.1	21	54.2	21	54.2	0.142	1920			32
1927	9492	2	Coreopsis	202	2017-09-18-16-51-46	1	1	x	-30	0	54.1	21	54.2	21	54.2	0.142	1920			33
1928	9493	2	Coreopsis	202	2017-09-18-16-51-48	1	1	x	-30	0	54.2	21.1	54.2	21	54.2	0.042	1920			34
1929	9494	2	Coreopsis	202	2017-09-18-16-51-50	1	1	x	-30	0	54.1	21	54.2	21	54.2	0.142	1920			35
1930	9495	2	Coreopsis	202	2017-09-18-16-51-52	1	1	x	-30	0	54.1	21	54.2	21	54.2	0.142	1920			36
1931	9496	2	Coreopsis	202	2017-09-18-16-51-54	1	1	x	-30	0	54.1	21	54.2	21	54.2	0.142	1920			37
1932	9497	2	Coreopsis	202	2017-09-18-16-51-56	1	1	x	-30	0	54.1	21	54.2	21	54.2	0.142	1920			38
1933	9498	2	Coreopsis	202	2017-09-18-16-51-58	1	1	x	-30	0	54.2	21.1	54.2	21	54.2	0.042	1920			39
1934	9499	2	Coreopsis	202	2017-09-18-16-52-00	1	1	x	-30	0	54.1	21	54.2	21	54.2	0.142	1920			40
1935	9500	2	Coreopsis	202	2017-09-18-16-52-02	1	1	x	-30	0	54.2	21.1	54.2	21	54.2	0.042	1920			41
1936	9501	2	Coreopsis	202	2017-09-18-16-52-04	1	1	x	-30	0	54.1	21	54.2	21	54.2	0.142	1920			42
1937	9502	2	Coreopsis	202	2017-09-18-16-52-06	1	1	x	-30	0	54.1	21	54.2	21	54.2	0.142	1920			43
1938	9503	2	Coreopsis	202	2017-09-18-16-52-08	1	1	x	-30	0	54.1	21	54.2	21	54.2	0.142	1920			44
1939	9504	2	Coreopsis	202	2017-09-18-16-52-10	1	1	x	-30	0	54.1	21	54.2	21	54.2	0.142	1920			45
1940	9505	2	Coreopsis	202	2017-09-18-16-52-12	1	1	x	-30	0	54.1	21	54.2	21	54.2	0.142	1920			46
1941	9506	2	Coreopsis	202	2017-09-18-16-52-14	1	1	x	-30	0	54.1	21	54.2	21	54.2	0.142	1920			47
1942	9507	2	Coreopsis	202	2017-09-18-16-52-16	1	1	x	-30	0	54.2	21.1	54.2	21	54.2	0.042	1920			48
1943	9508	2	Coreopsis	202	2017-09-18-16-52-18	1	1	x	-30	0	54.1	21	54.2	21	54.2	0.142	1920			49
1944	9509	2	Coreopsis	202	2017-09-18-16-52-20	1	1	x	-30	0	54.2	21.1	54.2	21	54.2	0.042	1920			50
1945	9510	2	Coreopsis	202	2017-09-18-16-52-22	1	1	x	-30	0	54.2	21.1	54.2	21	54.2	0.042	1920			51
1946	9511	2	Coreopsis	202	2017-09-18-16-52-24	1	1	x	-30	0	54.1	21	54.2	21	54.2	0.142	1920			52
1947	9512	2	Coreopsis	202	2017-09-18-16-52-26	1	1	x	-30	0	54.2	21	54.2	21	54.2	0.042	1920			53
1948	9513	2	Coreopsis	202	2017-09-18-16-52-28	1	1	x	-30	0	54.2	21	54.2	21	54.2	0.042	1920			54
1949	9514	2	Coreopsis	202	2017-09-18-16-52-30	1	1	x	-30	0	54.2	21.1	54.2	21	54.2	0.042	1920			55
1950	9515	2	Coreopsis	202	2017-09-18-16-52-32	1	1	x	-30	0	54.2	21.1	54.2	21	54.2	0.042	1920			56
1951	9516	2	Coreopsis	202	2017-09-18-16-52-34	1	1	x	-30	0	54.2	21.1	54.2	21	54.2	0.042	1920			57
1952	9517	2	Coreopsis	202	2017-09-18-16-52-36	1	1	x	-30	0	54.2	21	54.2	21	54.2	0.042	1920			58
1953	9518	2	Coreopsis	202	2017-09-18-16-52-38	1	1	x	-30	0	54.2	21	54.2	21	54.2	0.042	1920			59
1954	9519	2	Coreopsis	202	2017-09-18-16-52-40	1	1	x	-30	0	54.3	21.1	54.2	21	54.2	-0.058	1920			60
1955	9520	2	Coreopsis	202	2017-09-18-16-52-42	1	1	x	-30	0	54.3	21.1	54.3	21	54.3	0.048	1920			61
1956	9521	2	Coreopsis	202	2017-09-18-16-52-44	1	1	x	-30	0	54.2	21	54.2	21	54.2	0.042	1920			62
1957	9522	2	Coreopsis	202	2017-09-18-16-52-46	1	1	x	-30	0	54.3	21.1	54.2	21	54.2	-0.058	1920			63
1958	9523	2	Coreopsis	202	2017-09-18-16-52-48	1	1	x	-30	0	54.2	21	54.2	21	54.2	0.042	1920			64
1959	9524	2	Coreopsis	202	2017-09-18-16-52-50	1	1	x	-30	0	54.2	21	54.3	21	54.3	0.148	1920			65
1960	9525	2	Coreopsis	202	2017-09-18-16-52-52	1	1	x	-30	0	54.1	21	54.2	21	54.2	0.142	1920			66
1961	9526	2	Coreopsis	202	2017-09-18-16-52-54	1	1	x	-30	0	54.2	21.1	54.3	21	54.3	0.148	1920			67
1962	9527	2	Coreopsis	202	2017-09-18-16-52-56	1	1	x	-30	0	54.2	21.1	54.3	21	54.3	0.148	1920			68
1963	9528	2	Coreopsis	202	2017-09-18-16-52-58	1	1	x	-30	0	54.2	21.1	54.2	21	54.2	0.042	1920			69
1964	9529	2	Coreopsis	202	2017-09-18-16-53-00	1	1	x	-30	0	54.2	21	54.2	21	54.2	0.042	1920			70
1965	9530	2	Coreopsis	202	2017-09-18-16-53-02	1	1	x	-30	0	54.2	21.1	54.2	21	54.2	0.042	1920			71
1966	9531	2	Coreopsis	202	2017-09-18-16-53-04	1	1	x	-30	0	54.2	21	54.2	21	54.2	0.042	1920			72
1967	9532	2	Coreopsis	202	2017-09-18-16-53-06	1	1	x	-30	0	54.3	21.1	54.3	21	54.3	0.048	1920			73
1968	9533	2	Coreopsis	202	2017-09-18-16-53-08	1	1	x	-30	0	54.3	21.1	54.3	21	54.3	0.048	1920			74
1969	9534	2	Coreopsis	202	2017-09-18-16-53-10	1	1	x	-30	0	54.2	21	54.2	21	54.2	0.042	1920			75
1970	9535	2	Coreopsis	202	2017-09-18-16-53-12	1	1	x	-30	0	54.3	21.1	54.2	21	54.2	-0.058	1920			76
1971	9536	2	Coreopsis	202	2017-09-18-16-53-14	1	1	x	-30	0	54.3	21.1	54.3	21	54.3	0.048	1920			77
1972	9537	2	Coreopsis	202	2017-09-18-16-53-16	1	1	x	-30	0	54.3	21.1	54.3	21	54.3	0.048	1920			78
1973	9538	2	Coreopsis	202	2017-09-18-16-53-18	1	1	x	-30	0	54.2	21	54.3	21	54.3	0.148	1920			79
1974	9539	2	Coreopsis	202	2017-09-18-16-53-20	1	1	x	-30	0	54.2	21	54.3	21	54.3	0.148	1920			80
1975	9540	2	Coreopsis	202	2017-09-18-16-53-22	1	1	x	-30	0	54.2	21	54.3	21	54.3	0.148	1920			81
1976	9541	2	Coreopsis	202	2017-09-18-16-53-24	1	1	x	-30	0	54.2	21	54.3	21	54.3	0.148	1920			82
1977	9542	2	Coreopsis	202	2017-09-18-16-53-26	1	1	x	-30	0	54.2	21	54.2	21	54.2	0.042	1920			83
1978	9543	2	Coreopsis	202	2017-09-18-16-53-28	1	1	x	-30	0	54.2	21	54.3	21	54.3	0.148	1920			84
1979	9544	2	Coreopsis	202	2017-09-18-16-53-30	1	1	x	-30	0	54.2	21	54.3	21	54.3	0.148	1920			85
1980	9545	2	Coreopsis	202	2017-09-18-16-53-32	1	1	x	-30	0	54.2	21	54.3	21	54.3	0.148	1920			86
1981	9546	2	Coreopsis	202	2017-09-18-16-53-34	1	1	x	-30	0	54.2	21	54.3	21	54.3	0.148	1920			87
1982	9547	2	Coreopsis	202	2017-09-18-16-53-36	1	1	x	-30	0	54.3	21.1	54.3	21	54.3	0.048	1920			88
1983	9548	2	Coreopsis	202	2017-09-18-16-53-38	1	1	x	-30	0	54.2	21	54.3	21	54.3	0.148	1920			89
1984	9549	2	Coreopsis	202	2017-09-18-16-53-40	1	1	x	-30	0	54.2	21	54.3	21	54.3	0.148	1920			90
1985	9550	2	Coreopsis	202	2017-09-18-16-53-42	1	1	x	-30	0	54.2	21	54.3	21	54.3	0.148	1920	Last10	Here	91
1986	9551	2	Coreopsis	202	2017-09-18-16-53-44	1	1	x	-30	0	54.2	21	54.3	21	54.3	0.148	1920	Last10	Here	92
1987	9552	2	Coreopsis	202	2017-09-18-16-53-46	1	1	x	-30	0	54.2	21	54.3	21	54.3	0.148	1920	Last10	Here	93
1988	9553	2	Coreopsis	202	2017-09-18-16-53-48	1	1	x	-30	0	54.2	21	54.3	21	54.3	0.148	1920	Last10	Here	94
1989	9554	2	Coreopsis	202	2017-09-18-16-53-50	1	1	x	-30	0	54.2	21	54.3	21	54.3	0.148	1920	Last10	Here	95
1990	9555	2	Coreopsis	202	2017-09-18-16-53-52	1	1	x	-30	0	54.2	21	54.3	21	54.3	0.148	1920	Last10	Here	96
1991	9556	2	Coreopsis	202	2017-09-18-16-53-54	1	1	x	-30	0	54.2	21	54.3	21	54.3	0.148	1920	Last10	Here	97
1992	9557	2	Coreopsis	202	2017-09-18-16-53-56	1	1	x	-30	0	54.2	21	54.3	21	54.3	0.148	1920	Last10	Here	98
1993	9558	2	Coreopsis	202	2017-09-18-16-53-58	1	1	x	-30	0	54.2	21	54.3	21	54.3	0.148	1920	Last10	Here	99
1994	9559	2	Coreopsis	202	2017-09-18-16-54-33	1	1	x	-25	0	54.3	21	54.4	21	54.5	0.154	1921	First10	Here	1
1995	9560	2	Coreopsis	202	2017-09-18-16-54-35	1	1	x	-25	0	54.3	21	54.4	21	54.5	0.154	1921	First10	Here	2
1996	9561	2	Coreopsis	202	2017-09-18-16-54-37	1	1	x	-25	0	54.3	21	54.4	21	54.5	0.154	1921	First10	Here	3
1997	9562	2	Coreopsis	202	2017-09-18-16-54-39	1	1	x	-25	0	54.3	21	54.4	20.9	54.5	0.154	1921	First10	Here	4
1998	9563	2	Coreopsis	202	2017-09-18-16-54-41	1	1	x	-25	0	54.3	21	54.4	21	54.5	0.154	1921	First10	Here	5
1999	9564	2	Coreopsis	202	2017-09-18-16-54-43	1	1	x	-25	0	54.3	21	54.4	21	54.5	0.154	1921	First10	Here	6
[truncated: 43,430 more rows]
