# Supplementary material for: Floral Humidity in Flowering Plants: A Preliminary Survey
Source: Front Plant Sci. 2020 Mar 6;11:249. doi: 10.3389/fpls.2020.00249 (PMC7068853; doi:10.3389/fpls.2020.00249)
Supplement: SUPPLEMENTARY FILE 2 — A zipped file containing floral humidity data collected by the robot arm transects as described in the main text. A word document within the zipped files explains the data formatting in detail. Datafiles themselves are in CSV format. [file Data_Sheet_2.zip › Floral humidity data/Flowers/Cosmos bipinnatus Means.csv]

	Block	Sp	xORz	Individual	totIndividual	sample..	Sample.order	xoffset	zoffset	x2	z2	Background.Humidity	Background.Temperature	Focal.Humidity	Focal.Temperature	Corrected.Focal.humidity	Change.in.RH.	block
1	1	Cosmos bipinnatus	x	0	100	0	0	-30	0	900	0	55.57979798	21.7969697	55.0959596	21.70505051	55.7959596	0.215717172	1
2	2	Cosmos bipinnatus	x	0	100	0	0	-25	0	625	0	55.46	21.707	55.065	21.7	55.765	0.30115	2
3	3	Cosmos bipinnatus	x	0	100	0	0	-20	0	400	0	55.277	21.7	54.85	21.698	55.55	0.2455	3
4	4	Cosmos bipinnatus	x	0	100	0	0	-15	0	225	0	54.999	21.7	54.663	21.692	55.321	0.31593	4
5	5	Cosmos bipinnatus	x	0	100	0	0	-10	0	100	0	54.751	21.7	54.405	21.692	55.005	0.27755	5
6	6	Cosmos bipinnatus	x	0	100	0	0	-5	0	25	0	54.593	21.7	54.32	21.695	54.92	0.3412	6
7	7	Cosmos bipinnatus	x	0	100	0	0	0	0	0	0	54.446	21.7	54.22	21.699	54.82	0.3772	7
8	8	Cosmos bipinnatus	x	0	100	0	0	5	0	25	0	54.34545455	21.7	54.04949495	21.7	54.64949495	0.288484848	8
9	9	Cosmos bipinnatus	x	0	100	0	0	10	0	100	0	54.3010101	21.7	54.04242424	21.7	54.64242424	0.325080808	9
10	10	Cosmos bipinnatus	x	0	100	0	0	15	0	225	0	54.32424242	21.7020202	54.0969697	21.7	54.6969697	0.362393939	10
11	11	Cosmos bipinnatus	x	0	100	0	0	20	0	400	0	54.358	21.702	54.038	21.7	54.638	0.26318	11
12	12	Cosmos bipinnatus	x	0	100	0	0	25	0	625	0	54.504	21.717	54.21	21.7	54.81	0.3081	12
13	13	Cosmos bipinnatus	x	0	100	0	0	30	0	900	0	54.731	21.742	54.412	21.701	55.014	0.30532	13
14	77	Cosmos bipinnatus	x	0	100	1	0	-30	0	900	0	64.332	21.892	62.82	21.8	64.389	0.0422	77
15	78	Cosmos bipinnatus	x	0	100	1	0	-25	0	625	0	64.54848485	21.89393939	63.16868687	21.7989899	64.76868687	0.213393939	78
16	79	Cosmos bipinnatus	x	0	100	1	0	-20	0	400	0	64.89494949	21.85050505	63.46565657	21.7969697	65.06565657	0.196929293	79
17	80	Cosmos bipinnatus	x	0	100	1	0	-15	0	225	0	65.14848485	21.86969697	63.6969697	21.7969697	65.35555556	0.200151515	80
18	81	Cosmos bipinnatus	x	0	100	1	0	-10	0	100	0	65.39292929	21.85151515	63.94141414	21.78989899	65.64141414	0.227040404	81
19	82	Cosmos bipinnatus	x	0	100	1	0	-5	0	25	0	65.6	21.899	64.21	21.8	65.91	0.3181	82
20	83	Cosmos bipinnatus	x	0	100	1	0	0	0	0	0	65.85	21.893	64.336	21.8	66.036	0.20796	83
21	84	Cosmos bipinnatus	x	0	100	1	0	5	0	25	0	66.07	21.884	64.528	21.8	66.293	0.20114	84
22	85	Cosmos bipinnatus	x	0	100	1	0	10	0	100	0	66.365	21.848	64.767	21.797	66.566	0.17228	85
23	86	Cosmos bipinnatus	x	0	100	1	0	15	0	225	0	66.597	21.887	64.896	21.8	66.696	0.08356	86
24	87	Cosmos bipinnatus	x	0	100	1	0	20	0	400	0	66.872	21.889	65.087	21.8	66.887	0.02057	87
25	88	Cosmos bipinnatus	x	0	100	1	0	25	0	625	0	67.07	21.84	65.328	21.798	67.137	0.09008	88
26	89	Cosmos bipinnatus	x	0	100	1	0	30	0	900	0	67.333	21.834	65.462	21.8	67.31	-0.02418	89
27	153	Cosmos bipinnatus	x	0	100	2	0	-30	0	900	0	67.84	21.7	65.848	21.7	67.748	-0.10272	153
28	154	Cosmos bipinnatus	x	0	100	2	0	-25	0	625	0	67.667	21.701	65.795	21.7	67.695	0.01145	154
29	155	Cosmos bipinnatus	x	0	100	2	0	-20	0	400	0	67.541	21.717	65.701	21.7	67.601	0.03311	155
30	156	Cosmos bipinnatus	x	0	100	2	0	-15	0	225	0	67.509	21.703	65.65	21.699	67.55	0.0085	156
31	157	Cosmos bipinnatus	x	0	100	2	0	-10	0	100	0	67.593	21.7	65.701	21.691	67.601	-0.01889	157
32	158	Cosmos bipinnatus	x	0	100	2	0	-5	0	25	0	67.66363636	21.7	65.81919192	21.69494949	67.71919192	0.041666667	158
33	159	Cosmos bipinnatus	x	0	100	2	0	0	0	0	0	67.8969697	21.7010101	66.08181818	21.6989899	67.98181818	0.099848485	159
34	160	Cosmos bipinnatus	x	0	100	2	0	5	0	25	0	68.22929293	21.7	66.36060606	21.67979798	68.32424242	0.077888889	160
35	161	Cosmos bipinnatus	x	0	100	2	0	10	0	100	0	68.6	21.7	66.74848485	21.67676768	68.74848485	0.137818182	161
36	162	Cosmos bipinnatus	x	0	100	2	0	15	0	225	0	68.816	21.71	67.014	21.698	69.014	0.21654	162
37	163	Cosmos bipinnatus	x	0	100	2	0	20	0	400	0	69.199	21.708	67.258	21.7	69.32	0.10438	163
38	164	Cosmos bipinnatus	x	0	100	2	0	25	0	625	0	69.463	21.732	67.528	21.7	69.628	0.14008	164
39	165	Cosmos bipinnatus	x	0	100	2	0	30	0	900	0	69.865	21.705	67.808	21.7	69.908	0.04967	165
40	229	Cosmos bipinnatus	x	0	100	3	0	-30	0	900	0	71.45858586	21.71414141	69.15555556	21.7	71.41111111	-0.047919192	229
41	230	Cosmos bipinnatus	x	0	100	3	0	-25	0	625	0	71.36868687	21.74545455	69.1989899	21.7	71.4979798	0.090191919	230
42	231	Cosmos bipinnatus	x	0	100	3	0	-20	0	400	0	71.416	21.717	69.277	21.7	71.577	0.12959	231
43	232	Cosmos bipinnatus	x	0	100	3	0	-15	0	225	0	71.415	21.732	69.27	21.7	71.57	0.12282	232
44	233	Cosmos bipinnatus	x	0	100	3	0	-10	0	100	0	71.482	21.719	69.366	21.7	71.666	0.16282	233
45	234	Cosmos bipinnatus	x	0	100	3	0	-5	0	25	0	71.597	21.707	69.463	21.7	71.763	0.15593	234
46	235	Cosmos bipinnatus	x	0	100	3	0	0	0	0	0	71.659	21.718	69.622	21.7	71.922	0.27042	235
47	236	Cosmos bipinnatus	x	0	100	3	0	5	0	25	0	71.775	21.725	69.721	21.7	72.021	0.26431	236
48	237	Cosmos bipinnatus	x	0	100	3	0	10	0	100	0	71.971	21.733	69.908	21.7	72.218	0.27588	237
49	238	Cosmos bipinnatus	x	0	100	3	0	15	0	225	0	72.23232323	21.73737374	70.06767677	21.7	72.42424242	0.19179798	238
50	239	Cosmos bipinnatus	x	0	100	3	0	20	0	400	0	72.46060606	21.72121212	70.24242424	21.7	72.64242424	0.157484848	239
51	240	Cosmos bipinnatus	x	0	100	3	0	25	0	625	0	72.74343434	21.73434343	70.47272727	21.7	72.87272727	0.130292929	240
52	241	Cosmos bipinnatus	x	0	100	3	0	30	0	900	0	73.05656566	21.71414141	70.78787879	21.7	73.18787879	0.167222222	241
53	305	Cosmos bipinnatus	x	4	104	0	0	-30	0	900	0	80.007	22.1	77.472	22	80.272	0.26104	305
54	306	Cosmos bipinnatus	x	4	104	0	0	-25	0	625	0	80.133	22.104	77.642	22.03	80.442	0.31694	306
55	307	Cosmos bipinnatus	x	4	104	0	0	-20	0	400	0	80.196	22.197	77.706	22.1	80.506	0.32242	307
56	308	Cosmos bipinnatus	x	4	104	0	0	-15	0	225	0	80.22424242	22.2	77.74848485	22.1	80.54848485	0.339636364	308
57	309	Cosmos bipinnatus	x	4	104	0	0	-10	0	100	0	80.26161616	22.2010101	77.8	22.11010101	80.6	0.357272727	309
58	310	Cosmos bipinnatus	x	4	104	0	0	-5	0	25	0	80.39393939	22.21212121	77.92323232	22.17878788	80.72323232	0.356070707	310
59	311	Cosmos bipinnatus	x	4	104	0	0	0	0	0	0	80.54141414	22.25050505	77.9010101	22.2	80.7010101	0.184808081	311
60	312	Cosmos bipinnatus	x	4	104	0	0	5	0	25	0	80.526	22.3	77.895	22.2	80.695	0.1937	312
61	313	Cosmos bipinnatus	x	4	104	0	0	10	0	100	0	80.53	22.3	77.844	22.2	80.644	0.13564	313
62	314	Cosmos bipinnatus	x	4	104	0	0	15	0	225	0	80.498	22.3	77.921	22.2	80.721	0.2495	314
63	315	Cosmos bipinnatus	x	4	104	0	0	20	0	400	0	80.39	22.337	77.847	22.256	80.647	0.27888	315
64	316	Cosmos bipinnatus	x	4	104	0	0	25	0	625	0	80.379	22.389	77.773	22.292	80.573	0.21106	316
65	317	Cosmos bipinnatus	x	4	104	0	0	30	0	900	0	80.429	22.394	77.724	22.3	80.524	0.10868	317
66	381	Cosmos bipinnatus	x	4	104	1	0	-30	0	900	0	79.077	22.61	76.48	22.582	79.18	0.1316	381
67	382	Cosmos bipinnatus	x	4	104	1	0	-25	0	625	0	79.06	22.673	76.465	22.579	79.165	0.13255	382
68	383	Cosmos bipinnatus	x	4	104	1	0	-20	0	400	0	78.96	22.7	76.476	22.597	79.176	0.24432	383
69	384	Cosmos bipinnatus	x	4	104	1	0	-15	0	225	0	78.93535354	22.7	76.46666667	22.6	79.16666667	0.258979798	384
70	385	Cosmos bipinnatus	x	4	104	1	0	-10	0	100	0	78.94949495	22.7	76.44343434	22.6	79.14343434	0.219979798	385
71	386	Cosmos bipinnatus	x	4	104	1	0	-5	0	25	0	78.91212121	22.7030303	76.44646465	22.6040404	79.14646465	0.26059596	386
72	387	Cosmos bipinnatus	x	4	104	1	0	0	0	0	0	78.878	22.7	76.349	22.606	79.049	0.19043	387
73	388	Cosmos bipinnatus	x	4	104	1	0	5	0	25	0	78.841	22.719	76.4	22.608	79.1	0.282	388
74	389	Cosmos bipinnatus	x	4	104	1	0	10	0	100	0	78.772	22.763	76.343	22.659	79.043	0.29001	389
75	390	Cosmos bipinnatus	x	4	104	1	0	15	0	225	0	78.757	22.78	76.233	22.68	78.933	0.18731	390
76	391	Cosmos bipinnatus	x	4	104	1	0	20	0	400	0	78.705	22.748	76.229	22.616	78.929	0.23503	391
77	392	Cosmos bipinnatus	x	4	104	1	0	25	0	625	0	78.769	22.705	76.276	22.618	78.976	0.22132	392
78	393	Cosmos bipinnatus	x	4	104	1	0	30	0	900	0	78.83	22.705	76.292	22.617	78.992	0.17744	393
79	457	Cosmos bipinnatus	x	4	104	2	0	-30	0	900	0	78.221	22.187	75.689	22.1	78.389	0.14223	457
80	458	Cosmos bipinnatus	x	4	104	2	0	-25	0	625	0	78.431	22.199	76.004	22.1	78.704	0.26903	458
81	459	Cosmos bipinnatus	x	4	104	2	0	-20	0	400	0	78.626	22.196	76.148	22.1	78.848	0.22737	459
82	460	Cosmos bipinnatus	x	4	104	2	0	-15	0	225	0	78.76	22.177	76.353	22.1	79.053	0.31271	460
83	461	Cosmos bipinnatus	x	4	104	2	0	-10	0	100	0	78.94	22.172	76.443	22.099	79.143	0.22901	461
84	462	Cosmos bipinnatus	x	4	104	2	0	-5	0	25	0	78.94646465	22.19292929	76.56060606	22.1	79.26060606	0.348383838	462
85	463	Cosmos bipinnatus	x	4	104	2	0	0	0	0	0	79.01313131	22.2	76.57272727	22.1	79.27272727	0.294686869	463
86	464	Cosmos bipinnatus	x	4	104	2	0	5	0	25	0	79.02857143	22.19897959	76.63367347	22.1	79.33367347	0.344122449	464
87	465	Cosmos bipinnatus	x	4	104	2	0	10	0	100	0	79.114	22.169	76.692	22.099	79.395	0.32055	465
88	466	Cosmos bipinnatus	x	4	104	2	0	15	0	225	0	79.133	22.133	76.693	22.1	79.394	0.30259	466
89	467	Cosmos bipinnatus	x	4	104	2	0	20	0	400	0	79.14	22.159	76.601	22.1	79.301	0.19802	467
90	468	Cosmos bipinnatus	x	4	104	2	0	25	0	625	0	79.13	22.172	76.506	22.1	79.206	0.10642	468
91	469	Cosmos bipinnatus	x	4	104	2	0	30	0	900	0	78.993	22.182	76.376	22.1	79.076	0.10432	469
92	533	Cosmos bipinnatus	x	4	104	3	0	-30	0	900	0	76.36969697	21.93333333	73.83636364	21.9	76.38282828	0.014212121	533
93	534	Cosmos bipinnatus	x	4	104	3	0	-25	0	625	0	76.355	21.943	73.905	21.9	76.5	0.10235	534
94	535	Cosmos bipinnatus	x	4	104	3	0	-20	0	400	0	76.368	21.96	73.919	21.9	76.519	0.10433	535
95	536	Cosmos bipinnatus	x	4	104	3	0	-15	0	225	0	76.317	21.996	73.849	21.9	76.398	0.08043	536
96	537	Cosmos bipinnatus	x	4	104	3	0	-10	0	100	0	76.202	21.997	73.731	21.9	76.231	0.06917	537
97	538	Cosmos bipinnatus	x	4	104	3	0	-5	0	25	0	76.108	21.993	73.618	21.9	76.118	0.04226	538
98	539	Cosmos bipinnatus	x	4	104	3	0	0	0	0	0	76	21.945	73.591	21.899	76.091	0.12137	539
99	540	Cosmos bipinnatus	x	4	104	3	0	5	0	25	0	75.894	21.951	73.51	21.899	76.01	0.14071	540
100	541	Cosmos bipinnatus	x	4	104	3	0	10	0	100	0	75.84	21.942	73.43	21.9	75.93	0.10975	541
101	542	Cosmos bipinnatus	x	4	104	3	0	15	0	225	0	75.74949495	21.94949495	73.34040404	21.9	75.84040404	0.104737374	542
102	543	Cosmos bipinnatus	x	4	104	3	0	20	0	400	0	75.73939394	21.93939394	73.30505051	21.8959596	75.80505051	0.077010101	543
103	544	Cosmos bipinnatus	x	4	104	3	0	25	0	625	0	75.72424242	21.92424242	73.2979798	21.9	75.7979798	0.08459596	544
104	545	Cosmos bipinnatus	x	4	104	3	0	30	0	900	0	75.78	21.93	73.278	21.9	75.778	0.00746	545
105	666	Cosmos bipinnatus	x	8	108	0	3	-30	0	900	0	44.49393939	21.94040404	45.35454545	21.9	44.6020202	0.111040404	666
106	667	Cosmos bipinnatus	x	8	108	0	3	-25	0	625	0	44.12929293	21.91111111	45.02121212	21.8979798	44.22121212	0.113161616	667
107	668	Cosmos bipinnatus	x	8	108	0	3	-20	0	400	0	43.83	21.9	44.63	21.845	43.83	-0.01274	668
108	669	Cosmos bipinnatus	x	8	108	0	3	-15	0	225	0	43.613	21.9	44.574	21.802	43.774	0.14333	669
109	670	Cosmos bipinnatus	x	8	108	0	3	-10	0	100	0	43.496	21.899	44.37	21.8	43.567	0.03833	670
110	671	Cosmos bipinnatus	x	8	108	0	3	-5	0	25	0	43.48	21.9	44.462	21.8	43.662	0.15451	671
111	672	Cosmos bipinnatus	x	8	108	0	3	0	0	0	0	43.712	21.9	44.633	21.8	43.833	0.10843	672
112	673	Cosmos bipinnatus	x	8	108	0	3	5	0	25	0	43.875	21.9	44.754	21.803	43.954	0.07699	673
113	674	Cosmos bipinnatus	x	8	108	0	3	10	0	100	0	44.058	21.899	45.053	21.8	44.254	0.21894	674
114	675	Cosmos bipinnatus	x	8	108	0	3	15	0	225	0	44.174	21.9	45.129	21.8	44.338	0.18552	675
115	676	Cosmos bipinnatus	x	8	108	0	3	20	0	400	0	44.27676768	21.8989899	45.11919192	21.8020202	44.31919192	0.072151515	676
116	677	Cosmos bipinnatus	x	8	108	0	3	25	0	625	0	44.39393939	21.9	45.0989899	21.8020202	44.2989899	-0.067040404	677
117	678	Cosmos bipinnatus	x	8	108	0	3	30	0	900	0	44.36969697	21.9	45.10606061	21.80909091	44.30606061	-0.035090909	678
118	742	Cosmos bipinnatus	x	8	108	1	3	-30	0	900	0	48.34	21.7	49.149	21.699	48.749	0.38991	742
119	743	Cosmos bipinnatus	x	8	108	1	3	-25	0	625	0	48.362	21.7	49.196	21.638	48.796	0.41892	743
120	744	Cosmos bipinnatus	x	8	108	1	3	-20	0	400	0	48.427	21.699	49.193	21.613	48.793	0.35064	744
121	745	Cosmos bipinnatus	x	8	108	1	3	-15	0	225	0	48.43	21.679	49.283	21.602	48.883	0.44546	745
122	746	Cosmos bipinnatus	x	8	108	1	3	-10	0	100	0	48.485	21.659	49.388	21.6	48.988	0.50467	746
123	747	Cosmos bipinnatus	x	8	108	1	3	-5	0	25	0	48.4959596	21.65555556	49.44444444	21.6	49.04444444	0.555030303	747
124	748	Cosmos bipinnatus	x	8	108	1	3	0	0	0	0	48.55656566	21.64343434	49.44242424	21.6	49.04242424	0.492232323	748
125	749	Cosmos bipinnatus	x	8	108	1	3	5	0	25	0	48.54444444	21.64444444	49.51919192	21.6	49.11919192	0.587535354	749
126	750	Cosmos bipinnatus	x	8	108	1	3	10	0	100	0	48.64848485	21.63030303	49.56464646	21.5979798	49.16464646	0.533	750
127	751	Cosmos bipinnatus	x	8	108	1	3	15	0	225	0	48.763	21.641	49.658	21.6	49.258	0.52022	751
128	752	Cosmos bipinnatus	x	8	108	1	3	20	0	400	0	48.856	21.625	49.755	21.6	49.359	0.53283	752
129	753	Cosmos bipinnatus	x	8	108	1	3	25	0	625	0	48.977	21.618	49.779	21.6	49.379	0.43798	753
130	754	Cosmos bipinnatus	x	8	108	1	3	30	0	900	0	49.112	21.624	49.886	21.599	49.486	0.41888	754
131	818	Cosmos bipinnatus	x	8	108	2	3	-30	0	900	0	57.322	21.557	57.299	21.5	57.599	0.26791	818
132	819	Cosmos bipinnatus	x	8	108	2	3	-25	0	625	0	57.414	21.56	57.588	21.5	57.888	0.48992	819
133	820	Cosmos bipinnatus	x	8	108	2	3	-20	0	400	0	57.553	21.544	57.646	21.5	57.946	0.41414	820
134	821	Cosmos bipinnatus	x	8	108	2	3	-15	0	225	0	57.65454545	21.52626263	57.82020202	21.4989899	58.12020202	0.502242424	821
135	822	Cosmos bipinnatus	x	8	108	2	3	-10	0	100	0	57.7989899	21.54242424	57.8959596	21.4989899	58.22424242	0.439939394	822
136	823	Cosmos bipinnatus	x	8	108	2	3	-5	0	25	0	57.82525253	21.52626263	57.96666667	21.4989899	58.32626263	0.490444444	823
137	824	Cosmos bipinnatus	x	8	108	2	3	0	0	0	0	57.92121212	21.51919192	58.0959596	21.4989899	58.4959596	0.535191919	824
138	825	Cosmos bipinnatus	x	8	108	2	3	5	0	25	0	57.944	21.552	58.208	21.5	58.608	0.634	825
139	826	Cosmos bipinnatus	x	8	108	2	3	10	0	100	0	57.959	21.546	58.185	21.497	58.585	0.594	826
140	827	Cosmos bipinnatus	x	8	108	2	3	15	0	225	0	58.003	21.523	58.153	21.496	58.553	0.51526	827
141	828	Cosmos bipinnatus	x	8	108	2	3	20	0	400	0	57.972	21.526	58.101	21.496	58.501	0.48983	828
142	829	Cosmos bipinnatus	x	8	108	2	3	25	0	625	0	57.929	21.529	57.995	21.497	58.373	0.41755	829
143	830	Cosmos bipinnatus	x	8	108	2	3	30	0	900	0	57.915	21.518	57.88	21.5	58.184	0.30644	830
144	894	Cosmos bipinnatus	x	8	108	3	3	-30	0	900	0	62.856	21.535	61.941	21.499	62.641	-0.2197	894
145	895	Cosmos bipinnatus	x	8	108	3	3	-25	0	625	0	62.91	21.537	62.098	21.494	62.798	-0.10318	895
146	896	Cosmos bipinnatus	x	8	108	3	3	-20	0	400	0	63.00707071	21.51616162	62.19292929	21.4969697	62.89292929	-0.096777778	896
147	897	Cosmos bipinnatus	x	8	108	3	3	-15	0	225	0	63.01616162	21.51212121	62.29292929	21.4979798	62.99292929	0.002747475	897
148	898	Cosmos bipinnatus	x	8	108	3	3	-10	0	100	0	63.02121212	21.52020202	62.24141414	21.4959596	62.94141414	-0.058080808	898
149	899	Cosmos bipinnatus	x	8	108	3	3	-5	0	25	0	62.97979798	21.51212121	62.35656566	21.49292929	63.06363636	0.108343434	899
150	900	Cosmos bipinnatus	x	8	108	3	3	0	0	0	0	62.953	21.513	62.289	21.496	62.989	0.06179	900
151	901	Cosmos bipinnatus	x	8	108	3	3	5	0	25	0	62.968	21.501	62.313	21.496	63.013	0.07276	901
152	902	Cosmos bipinnatus	x	8	108	3	3	10	0	100	0	62.828	21.505	62.236	21.498	62.936	0.12905	902
153	903	Cosmos bipinnatus	x	8	108	3	3	15	0	225	0	62.792	21.503	62.148	21.496	62.848	0.06932	903
154	904	Cosmos bipinnatus	x	8	108	3	3	20	0	400	0	62.716	21.502	62.094	21.498	62.794	0.08649	904
155	905	Cosmos bipinnatus	x	8	108	3	3	25	0	625	0	62.701	21.501	61.896	21.49	62.596	-0.11345	905
156	906	Cosmos bipinnatus	x	8	108	3	3	30	0	900	0	62.649	21.5	61.893	21.493	62.593	-0.06474	906
157	932	Cosmos bipinnatus	x	12	112	0	1	-30	0	900	0	55.061	22.301	55.598	22.273	55.228	0.17103	932
158	933	Cosmos bipinnatus	x	12	112	0	1	-25	0	625	0	54.94848485	22.3010101	55.75151515	22.2020202	55.42121212	0.461161616	933
159	934	Cosmos bipinnatus	x	12	112	0	1	-20	0	400	0	54.84646465	22.3	55.59393939	22.2	55.23232323	0.380878788	934
160	935	Cosmos bipinnatus	x	12	112	0	1	-15	0	225	0	54.77878788	22.3	55.51818182	22.2	55.13434343	0.360989899	935
161	936	Cosmos bipinnatus	x	12	112	0	1	-10	0	100	0	54.8	22.3	56.241	22.2	55.979	1.17574	936
162	937	Cosmos bipinnatus	x	12	112	0	1	-5	0	25	0	54.807	22.301	56.858	22.2	56.692	1.88238	937
163	938	Cosmos bipinnatus	x	12	112	0	1	0	0	0	0	54.798	22.3	57.361	22.2	57.27	2.47297	938
164	939	Cosmos bipinnatus	x	12	112	0	1	5	0	25	0	54.689	22.3	57.277	22.2	57.173	2.4849	939
165	940	Cosmos bipinnatus	x	12	112	0	1	10	0	100	0	54.697	22.301	57.264	22.2	57.158	2.46178	940
166	941	Cosmos bipinnatus	x	12	112	0	1	15	0	225	0	54.711	22.301	56.135	22.2	55.86	1.1422	941
167	942	Cosmos bipinnatus	x	12	112	0	1	20	0	400	0	54.725	22.3	55.875	22.2	55.565	0.82739	942
168	943	Cosmos bipinnatus	x	12	112	0	1	25	0	625	0	54.814	22.3	55.767	22.2	55.446	0.61343	943
169	944	Cosmos bipinnatus	x	12	112	0	1	30	0	900	0	54.78282828	22.2989899	55.78484848	22.2	55.45050505	0.665323232	944
170	1008	Cosmos bipinnatus	x	12	112	1	1	-30	0	900	0	56.51111111	22.2020202	57.24343434	22.2	57.13333333	0.623767677	1008
171	1009	Cosmos bipinnatus	x	12	112	1	1	-25	0	625	0	56.727	22.2	57.297	22.132	57.202	0.46986	1009
172	1010	Cosmos bipinnatus	x	12	112	1	1	-20	0	400	0	56.954	22.2	57.479	22.1	57.398	0.45335	1010
173	1011	Cosmos bipinnatus	x	12	112	1	1	-15	0	225	0	57.137	22.2	58.066	22.1	58.096	0.94933	1011
174	1012	Cosmos bipinnatus	x	12	112	1	1	-10	0	100	0	57.26161616	22.2	58.2969697	22.0989899	58.35050505	1.091939394	1012
175	1013	Cosmos bipinnatus	x	12	112	1	1	-5	0	25	0	57.42727273	22.2	59.33131313	22.06767677	59.55454545	2.122414141	1013
176	1014	Cosmos bipinnatus	x	12	112	1	1	0	0	0	0	57.63535354	22.2	59.71717172	22.02929293	59.99090909	2.360545455	1014
177	1015	Cosmos bipinnatus	x	12	112	1	1	5	0	25	0	57.90808081	22.2	60.28383838	22.03636364	60.65050505	2.743232323	1015
178	1016	Cosmos bipinnatus	x	12	112	1	1	10	0	100	0	58.219	22.193	60.009	22.017	60.341	2.11438	1016
179	1017	Cosmos bipinnatus	x	12	112	1	1	15	0	225	0	58.478	22.171	59.559	22.004	59.812	1.33491	1017
180	1018	Cosmos bipinnatus	x	12	112	1	1	20	0	400	0	58.79090909	22.10707071	59.62727273	22	59.88787879	1.100949495	1018
181	1019	Cosmos bipinnatus	x	12	112	1	1	25	0	625	0	59.117	22.124	59.742	22.031	60.039	0.90754	1019
182	1020	Cosmos bipinnatus	x	12	112	1	1	30	0	900	0	59.396	22.147	59.867	22.012	60.175	0.77319	1020
183	1084	Cosmos bipinnatus	x	12	112	2	1	-30	0	900	0	59.48585859	21.9	59.58282828	21.89494949	59.84343434	0.354616162	1084
184	1085	Cosmos bipinnatus	x	12	112	2	1	-25	0	625	0	59.36	21.9	59.483	21.833	59.713	0.36497	1085
185	1086	Cosmos bipinnatus	x	12	112	2	1	-20	0	400	0	59.298	21.9	59.51	21.819	59.751	0.45827	1086
186	1087	Cosmos bipinnatus	x	12	112	2	1	-15	0	225	0	59.3	21.9	59.621	21.801	59.87	0.58466	1087
187	1088	Cosmos bipinnatus	x	12	112	2	1	-10	0	100	0	59.3	21.9	59.8	21.8	60.092	0.7917	1088
188	1089	Cosmos bipinnatus	x	12	112	2	1	-5	0	25	0	59.3020202	21.9	60.5020202	21.7989899	60.8989899	1.601707071	1089
189	1090	Cosmos bipinnatus	x	12	112	2	1	0	0	0	0	59.3	21.9	60.94343434	21.7989899	61.4030303	2.114181818	1090
190	1091	Cosmos bipinnatus	x	12	112	2	1	5	0	25	0	59.40102041	21.9	60.91632653	21.79081633	61.36938776	1.981693878	1091
191	1092	Cosmos bipinnatus	x	12	112	2	1	10	0	100	0	59.47272727	21.9	60.62828283	21.79191919	61.04646465	1.576949495	1092
192	1093	Cosmos bipinnatus	x	12	112	2	1	15	0	225	0	59.499	21.899	60.342	21.797	60.711	1.21962	1093
193	1094	Cosmos bipinnatus	x	12	112	2	1	20	0	400	0	59.55757576	21.8989899	60.06969697	21.7989899	60.3979798	0.846030303	1094
194	1095	Cosmos bipinnatus	x	12	112	2	1	25	0	625	0	59.591	21.898	59.99	21.799	60.298	0.72033	1095
195	1096	Cosmos bipinnatus	x	12	112	2	1	30	0	900	0	59.601	21.9	59.936	21.8	60.243	0.64793	1096
196	1160	Cosmos bipinnatus	x	12	112	3	1	-30	0	900	0	62.28383838	21.61212121	61.88383838	21.5969697	62.49494949	0.21779798	1160
197	1161	Cosmos bipinnatus	x	12	112	3	1	-25	0	625	0	62.30505051	21.6040404	61.92727273	21.52626263	62.53636364	0.246747475	1161
198	1162	Cosmos bipinnatus	x	12	112	3	1	-20	0	400	0	62.31313131	21.6030303	62.06868687	21.5020202	62.73333333	0.402282828	1162
199	1163	Cosmos bipinnatus	x	12	112	3	1	-15	0	225	0	62.299	21.604	62.066	21.503	62.718	0.41321	1163
200	1164	Cosmos bipinnatus	x	12	112	3	1	-10	0	100	0	62.299	21.6	62.593	21.502	63.324	1.02286	1164
201	1165	Cosmos bipinnatus	x	12	112	3	1	-5	0	25	0	62.322	21.6	62.685	21.5	63.428	1.10627	1165
202	1166	Cosmos bipinnatus	x	12	112	3	1	0	0	0	0	62.424	21.6	63.851	21.5	64.768	2.35266	1166
203	1167	Cosmos bipinnatus	x	12	112	3	1	5	0	25	0	62.489	21.6	63.875	21.5	64.806	2.31542	1167
204	1168	Cosmos bipinnatus	x	12	112	3	1	10	0	100	0	62.61632653	21.6	63.30816327	21.49795918	64.15306122	1.5325	1168
205	1169	Cosmos bipinnatus	x	12	112	3	1	15	0	225	0	62.76262626	21.6	63.03232323	21.4959596	63.83333333	1.067080808	1169
206	1170	Cosmos bipinnatus	x	12	112	3	1	20	0	400	0	62.86565657	21.6	62.93434343	21.5	63.72727273	0.850808081	1170
207	1171	Cosmos bipinnatus	x	12	112	3	1	25	0	625	0	63.06060606	21.6	62.83838384	21.5	63.61313131	0.544989899	1171
208	1172	Cosmos bipinnatus	x	12	112	3	1	30	0	900	0	63.175	21.6	62.802	21.499	63.581	0.38853	1172
209	1274	Cosmos bipinnatus	x	16	116	0	3	-30	0	900	0	56.535	22.05	56.79	22.001	56.69	0.17759	1274
210	1275	Cosmos bipinnatus	x	16	116	0	3	-25	0	625	0	56.728	22.066	57.087	21.994	57.087	0.32886	1275
211	1276	Cosmos bipinnatus	x	16	116	0	3	-20	0	400	0	57	22.029	57.407	21.944	57.409	0.42714	1276
212	1277	Cosmos bipinnatus	x	16	116	0	3	-15	0	225	0	57.199	22.008	57.627	21.921	57.697	0.4832	1277
213	1278	Cosmos bipinnatus	x	16	116	0	3	-10	0	100	0	57.426	22.003	57.878	21.901	57.978	0.54667	1278
214	1279	Cosmos bipinnatus	x	16	116	0	3	-5	0	25	0	57.705	22.003	58.301	21.901	58.459	0.75758	1279
215	1280	Cosmos bipinnatus	x	16	116	0	3	0	0	0	0	57.965	22.001	58.707	21.9	58.941	0.96769	1280
216	1281	Cosmos bipinnatus	x	16	116	0	3	5	0	25	0	58	22.0010101	58.84747475	21.9	59.1020202	1.095272727	1281
217	1282	Cosmos bipinnatus	x	16	116	0	3	10	0	100	0	57.78383838	22.00505051	58.62121212	21.9030303	58.82121212	1.049626263	1282
218	1283	Cosmos bipinnatus	x	16	116	0	3	15	0	225	0	57.58383838	22.06161616	58.08181818	21.90606061	58.19292929	0.624959596	1283
219	1284	Cosmos bipinnatus	x	16	116	0	3	20	0	400	0	57.55555556	22.09494949	58.03232323	21.98989899	58.13232323	0.595939394	1284
220	1285	Cosmos bipinnatus	x	16	116	0	3	25	0	625	0	57.7020202	22.1010101	58.01414141	22	58.11414141	0.428383838	1285
221	1286	Cosmos bipinnatus	x	16	116	0	3	30	0	900	0	58.097	22.127	58.34	22.05	58.499	0.41081	1286
222	1350	Cosmos bipinnatus	x	16	116	1	3	-30	0	900	0	64.744	22.145	63.828	22.101	64.831	0.11861	1350
223	1351	Cosmos bipinnatus	x	16	116	1	3	-25	0	625	0	64.735	22.182	64.024	22.093	65.115	0.35484	1351
224	1352	Cosmos bipinnatus	x	16	116	1	3	-20	0	400	0	64.592	22.189	64.068	22.078	65.161	0.54879	1352
225	1353	Cosmos bipinnatus	x	16	116	1	3	-15	0	225	0	64.609	22.155	64.019	22.048	65.1	0.475	1353
226	1354	Cosmos bipinnatus	x	16	116	1	3	-10	0	100	0	64.553	22.123	64.248	22.002	65.358	0.79624	1354
227	1355	Cosmos bipinnatus	x	16	116	1	3	-5	0	25	0	64.677	22.107	64.522	22	65.671	0.98949	1355
228	1356	Cosmos bipinnatus	x	16	116	1	3	0	0	0	0	64.793	22.103	64.778	22.001	65.971	1.16987	1356
229	1357	Cosmos bipinnatus	x	16	116	1	3	5	0	25	0	64.845	22.109	64.749	22.006	65.932	1.08428	1357
230	1358	Cosmos bipinnatus	x	16	116	1	3	10	0	100	0	64.86767677	22.11212121	64.76262626	22.01313131	65.95858586	1.077454545	1358
231	1359	Cosmos bipinnatus	x	16	116	1	3	15	0	225	0	65.0030303	22.10505051	64.50606061	22.01010101	65.64040404	0.644949495	1359
232	1360	Cosmos bipinnatus	x	16	116	1	3	20	0	400	0	65.12727273	22.1020202	64.40606061	22.02626263	65.51111111	0.404757576	1360
233	1361	Cosmos bipinnatus	x	16	116	1	3	25	0	625	0	65.301	22.102	64.51	22.019	65.631	0.3516	1361
234	1362	Cosmos bipinnatus	x	16	116	1	3	30	0	900	0	65.472	22.103	64.571	22.024	65.719	0.25131	1362
235	1426	Cosmos bipinnatus	x	16	116	2	3	-30	0	900	0	66.715	21.979	65.387	21.899	66.687	-0.04708	1426
236	1427	Cosmos bipinnatus	x	16	116	2	3	-25	0	625	0	66.572	21.98	65.384	21.895	66.684	0.09246	1427
237	1428	Cosmos bipinnatus	x	16	116	2	3	-20	0	400	0	66.433	21.999	65.287	21.9	66.587	0.11927	1428
238	1429	Cosmos bipinnatus	x	16	116	2	3	-15	0	225	0	66.338	21.993	65.279	21.895	66.567	0.2051	1429
239	1430	Cosmos bipinnatus	x	16	116	2	3	-10	0	100	0	66.206	21.931	65.282	21.833	66.575	0.34057	1430
240	1431	Cosmos bipinnatus	x	16	116	2	3	-5	0	25	0	66.082	21.947	65.543	21.815	66.858	0.76686	1431
241	1432	Cosmos bipinnatus	x	16	116	2	3	0	0	0	0	66.025	21.934	65.359	21.803	66.645	0.61072	1432
242	1433	Cosmos bipinnatus	x	16	116	2	3	5	0	25	0	65.95454545	21.9	65.37979798	21.8010101	66.67979798	0.705212121	1433
243	1434	Cosmos bipinnatus	x	16	116	2	3	10	0	100	0	65.86868687	21.9	65.22727273	21.8	66.4969697	0.614535354	1434
244	1435	Cosmos bipinnatus	x	16	116	2	3	15	0	225	0	65.72424242	21.9	64.87171717	21.8010101	66.07171717	0.347040404	1435
245	1436	Cosmos bipinnatus	x	16	116	2	3	20	0	400	0	65.52828283	21.9	64.5969697	21.8030303	65.75151515	0.225080808	1436
246	1437	Cosmos bipinnatus	x	16	116	2	3	25	0	625	0	65.323	21.9	64.464	21.806	65.585	0.27624	1437
247	1438	Cosmos bipinnatus	x	16	116	2	3	30	0	900	0	65.176	21.9	64.208	21.801	65.308	0.12706	1438
248	1502	Cosmos bipinnatus	x	16	116	3	3	-30	0	900	0	71.538	21.807	69.723	21.77	71.701	0.15128	1502
249	1503	Cosmos bipinnatus	x	16	116	3	3	-25	0	625	0	71.615	21.802	69.909	21.706	71.909	0.28945	1503
250	1504	Cosmos bipinnatus	x	16	116	3	3	-20	0	400	0	71.83333333	21.8	70.08181818	21.7	72.08181818	0.271575758	1504
251	1505	Cosmos bipinnatus	x	16	116	3	3	-15	0	225	0	71.93939394	21.8	70.29191919	21.7	72.36565657	0.408494949	1505
252	1506	Cosmos bipinnatus	x	16	116	3	3	-10	0	100	0	71.956	21.8	70.601	21.7	72.703	0.74994	1506
253	1507	Cosmos bipinnatus	x	16	116	3	3	-5	0	25	0	72.03333333	21.8010101	70.97272727	21.7	73.13535354	1.103070707	1507
254	1508	Cosmos bipinnatus	x	16	116	3	3	0	0	0	0	72.21111111	21.8	71.11717172	21.7	73.31010101	1.09259596	1508
255	1509	Cosmos bipinnatus	x	16	116	3	3	5	0	25	0	72.28282828	21.8010101	71.24848485	21.7	73.44848485	1.173	1509
256	1510	Cosmos bipinnatus	x	16	116	3	3	10	0	100	0	72.3959596	21.8010101	71.02323232	21.7	73.1969697	0.798868687	1510
257	1511	Cosmos bipinnatus	x	16	116	3	3	15	0	225	0	72.468	21.8	70.799	21.7	72.923	0.46715	1511
258	1512	Cosmos bipinnatus	x	16	116	3	3	20	0	400	0	72.385	21.809	70.772	21.702	72.893	0.51897	1512
259	1513	Cosmos bipinnatus	x	16	116	3	3	25	0	625	0	72.48	21.818	70.737	21.747	72.839	0.38346	1513
260	1514	Cosmos bipinnatus	x	16	116	3	3	30	0	900	0	72.67777778	21.81212121	70.78181818	21.74949495	72.89090909	0.237464646	1514
261	1559	Cosmos bipinnatus	x	20	120	0	2	-30	0	900	0	64.51717172	20.9	63.07070707	20.87575758	64.68787879	0.195606061	1559
262	1560	Cosmos bipinnatus	x	20	120	0	2	-25	0	625	0	64.441	20.9	63.006	20.856	64.606	0.19784	1560
263	1561	Cosmos bipinnatus	x	20	120	0	2	-20	0	400	0	64.302	20.897	62.795	20.805	64.395	0.0963	1561
264	1562	Cosmos bipinnatus	x	20	120	0	2	-15	0	225	0	64.043	20.896	62.719	20.8	64.319	0.2684	1562
265	1563	Cosmos bipinnatus	x	20	120	0	2	-10	0	100	0	63.818	20.878	62.368	20.8	63.886	0.09251	1563
266	1564	Cosmos bipinnatus	x	20	120	0	2	-5	0	25	0	63.653	20.829	62.329	20.8	63.848	0.21287	1564
267	1565	Cosmos bipinnatus	x	20	120	0	2	0	0	0	0	63.52828283	20.87272727	62.14848485	20.8	63.64848485	0.131181818	1565
268	1566	Cosmos bipinnatus	x	20	120	0	2	5	0	25	0	63.362	20.857	62.011	20.8	63.511	0.14054	1566
269	1567	Cosmos bipinnatus	x	20	120	0	2	10	0	100	0	63.214	20.81	61.957	20.798	63.457	0.22692	1567
270	1568	Cosmos bipinnatus	x	20	120	0	2	15	0	225	0	63.15555556	20.81515152	61.91212121	20.79393939	63.41212121	0.234070707	1568
271	1569	Cosmos bipinnatus	x	20	120	0	2	20	0	400	0	63.14141414	20.89191919	62.39494949	20.7969697	63.95555556	0.799686869	1569
272	1570	Cosmos bipinnatus	x	20	120	0	2	25	0	625	0	62.92244898	20.93979592	62.36122449	20.88571429	63.88367347	0.980173469	1570
273	1571	Cosmos bipinnatus	x	20	120	0	2	30	0	900	0	62.62323232	21	61.55353535	20.9	62.96868687	0.356909091	1571
274	1635	Cosmos bipinnatus	x	20	120	1	2	-30	0	900	0	54.87171717	21.38686869	54.36767677	21.3030303	54.76767677	-0.100393939	1635
275	1636	Cosmos bipinnatus	x	20	120	1	2	-25	0	625	0	54.84444444	21.34343434	54.46565657	21.28585859	54.86565657	0.039020202	1636
276	1637	Cosmos bipinnatus	x	20	120	1	2	-20	0	400	0	54.80505051	21.35959596	54.45959596	21.28686869	54.85959596	0.071494949	1637
277	1638	Cosmos bipinnatus	x	20	120	1	2	-15	0	225	0	54.796	21.339	54.477	21.268	54.877	0.10047	1638
278	1639	Cosmos bipinnatus	x	20	120	1	2	-10	0	100	0	54.806	21.309	54.537	21.272	54.943	0.15908	1639
279	1640	Cosmos bipinnatus	x	20	120	1	2	-5	0	25	0	54.854	21.302	54.543	21.257	54.948	0.11793	1640
280	1641	Cosmos bipinnatus	x	20	120	1	2	0	0	0	0	54.804	21.301	54.588	21.254	55.015	0.21924	1641
281	1642	Cosmos bipinnatus	x	20	120	1	2	5	0	25	0	54.804	21.3	54.529	21.259	54.933	0.15189	1642
282	1643	Cosmos bipinnatus	x	20	120	1	2	10	0	100	0	54.804	21.3	54.512	21.249	54.912	0.13251	1643
283	1644	Cosmos bipinnatus	x	20	120	1	2	15	0	225	0	54.718	21.3	54.472	21.215	54.876	0.1726	1644
284	1645	Cosmos bipinnatus	x	20	120	1	2	20	0	400	0	54.617	21.3	54.405	21.21	54.805	0.19692	1645
285	1646	Cosmos bipinnatus	x	20	120	1	2	25	0	625	0	54.61515152	21.3	54.36262626	21.21616162	54.76262626	0.150323232	1646
286	1647	Cosmos bipinnatus	x	20	120	1	2	30	0	900	0	54.60505051	21.29494949	54.28888889	21.2020202	54.68888889	0.076282828	1647
287	1711	Cosmos bipinnatus	x	20	120	2	2	-30	0	900	0	54.367	21.013	54.062	21	54.462	0.05568	1711
288	1712	Cosmos bipinnatus	x	20	120	2	2	-25	0	625	0	54.33838384	21.00606061	54.09090909	20.98989899	54.49090909	0.117252525	1712
289	1713	Cosmos bipinnatus	x	20	120	2	2	-20	0	400	0	54.3255102	21.00612245	54.15612245	20.98163265	54.55612245	0.204469388	1713
290	1714	Cosmos bipinnatus	x	20	120	2	2	-15	0	225	0	54.31313131	21.01515152	54.18383838	20.9969697	54.58383838	0.248444444	1714
291	1715	Cosmos bipinnatus	x	20	120	2	2	-10	0	100	0	54.32525253	21.0020202	54.13333333	20.98181818	54.53333333	0.178747475	1715
292	1716	Cosmos bipinnatus	x	20	120	2	2	-5	0	25	0	54.359	21	54.201	20.985	54.601	0.22214	1716
293	1717	Cosmos bipinnatus	x	20	120	2	2	0	0	0	0	54.384	21.011	54.202	20.992	54.602	0.19828	1717
294	1718	Cosmos bipinnatus	x	20	120	2	2	5	0	25	0	54.367	21.016	54.216	21	54.616	0.23124	1718
295	1719	Cosmos bipinnatus	x	20	120	2	2	10	0	100	0	54.406	21.031	54.213	21	54.613	0.18882	1719
296	1720	Cosmos bipinnatus	x	20	120	2	2	15	0	225	0	54.41	21.013	54.23	21	54.63	0.2042	1720
297	1721	Cosmos bipinnatus	x	20	120	2	2	20	0	400	0	54.427	21.007	54.298	20.999	54.698	0.26474	1721
298	1722	Cosmos bipinnatus	x	20	120	2	2	25	0	625	0	54.411	21.003	54.349	21	54.749	0.33888	1722
299	1723	Cosmos bipinnatus	x	20	120	2	2	30	0	900	0	54.447	21.004	54.217	20.993	54.617	0.15238	1723
300	1787	Cosmos bipinnatus	x	20	120	3	2	-30	0	900	0	54.406	20.9	54.075	20.879	54.475	0.0315	1787
301	1788	Cosmos bipinnatus	x	20	120	3	2	-25	0	625	0	54.326	20.9	54.039	20.862	54.427	0.07034	1788
302	1789	Cosmos bipinnatus	x	20	120	3	2	-20	0	400	0	54.292	20.9	54.042	20.806	54.436	0.10782	1789
303	1790	Cosmos bipinnatus	x	20	120	3	2	-15	0	225	0	54.29	20.893	54.018	20.802	54.418	0.08252	1790
304	1791	Cosmos bipinnatus	x	20	120	3	2	-10	0	100	0	54.26464646	20.89191919	54.01010101	20.8	54.4030303	0.09879798	1791
305	1792	Cosmos bipinnatus	x	20	120	3	2	-5	0	25	0	54.1969697	20.89494949	54.00707071	20.8	54.3989899	0.163010101	1792
306	1793	Cosmos bipinnatus	x	20	120	3	2	0	0	0	0	54.16060606	20.89494949	53.97575758	20.8	54.32323232	0.163232323	1793
307	1794	Cosmos bipinnatus	x	20	120	3	2	5	0	25	0	54.07070707	20.9	53.93737374	20.83030303	54.28787879	0.20940404	1794
308	1795	Cosmos bipinnatus	x	20	120	3	2	10	0	100	0	54.044	20.9	53.857	20.825	54.16	0.14401	1795
309	1796	Cosmos bipinnatus	x	20	120	3	2	15	0	225	0	54.007	20.9	53.823	20.836	54.126	0.14225	1796
310	1797	Cosmos bipinnatus	x	20	120	3	2	20	0	400	0	53.999	20.9	53.805	20.825	54.105	0.1297	1797
311	1798	Cosmos bipinnatus	x	20	120	3	2	25	0	625	0	53.979	20.897	53.824	20.811	54.126	0.17138	1798
312	1799	Cosmos bipinnatus	x	20	120	3	2	30	0	900	0	53.992	20.894	53.805	20.805	54.105	0.1367	1799
313	14	Cosmos bipinnatus	z	0	100	0	0	0	5	0	25	55.051	21.772	54.653	21.7	55.296	0.25283	14
314	15	Cosmos bipinnatus	z	0	100	0	0	0	10	0	100	55.407	21.797	54.93	21.701	55.63	0.2043	15
315	16	Cosmos bipinnatus	z	0	100	0	0	0	15	0	225	55.656	21.8	55.155	21.715	55.855	0.20505	16
316	17	Cosmos bipinnatus	z	0	100	0	0	0	20	0	400	55.875	21.8	55.384	21.725	56.095	0.2405	17
317	18	Cosmos bipinnatus	z	0	100	0	0	0	25	0	625	56.211	21.8	55.721	21.791	56.521	0.27931	18
318	19	Cosmos bipinnatus	z	0	100	0	0	0	30	0	900	56.498	21.801	55.976	21.799	56.776	0.27536	19
319	90	Cosmos bipinnatus	z	0	100	1	0	0	5	0	25	67.483	21.837	65.636	21.8	67.536	0.01896	90
320	91	Cosmos bipinnatus	z	0	100	1	0	0	10	0	100	67.661	21.875	65.743	21.8	67.643	-0.04027	91
321	92	Cosmos bipinnatus	z	0	100	1	0	0	15	0	225	67.682	21.898	65.866	21.799	67.766	0.07526	92
322	93	Cosmos bipinnatus	z	0	100	1	0	0	20	0	400	67.82424242	21.87777778	66.03030303	21.7979798	67.93030303	0.115393939	93
323	94	Cosmos bipinnatus	z	0	100	1	0	0	25	0	625	68.02020202	21.86464646	66.12828283	21.79494949	68.02828283	0.028191919	94
324	95	Cosmos bipinnatus	z	0	100	1	0	0	30	0	900	68.19292929	21.82222222	66.20505051	21.79292929	68.10505051	-0.059121212	95
325	166	Cosmos bipinnatus	z	0	100	2	0	0	5	0	25	70.148	21.711	68.062	21.7	70.162	0.04882	166
326	167	Cosmos bipinnatus	z	0	100	2	0	0	10	0	100	70.412	21.723	68.273	21.7	70.443	0.01903	167
327	168	Cosmos bipinnatus	z	0	100	2	0	0	15	0	225	70.579	21.729	68.467	21.7	70.667	0.06737	168
328	169	Cosmos bipinnatus	z	0	100	2	0	0	20	0	400	70.765	21.725	68.625	21.7	70.825	0.05675	169
329	170	Cosmos bipinnatus	z	0	100	2	0	0	25	0	625	70.861	21.739	68.788	21.7	70.988	0.14168	170
330	171	Cosmos bipinnatus	z	0	100	2	0	0	30	0	900	71.034	21.744	68.922	21.7	71.122	0.11742	171
331	242	Cosmos bipinnatus	z	0	100	3	0	0	5	0	25	73.20505051	21.72929293	70.9969697	21.7	73.46666667	0.251585859	242
332	243	Cosmos bipinnatus	z	0	100	3	0	0	10	0	100	73.51010101	21.72323232	71.25454545	21.7	73.75454545	0.232444444	243
333	244	Cosmos bipinnatus	z	0	100	3	0	0	15	0	225	73.758	21.773	71.433	21.7	73.933	0.18263	244
334	245	Cosmos bipinnatus	z	0	100	3	0	0	20	0	400	73.93	21.794	71.53	21.7	74.03	0.1183	245
335	246	Cosmos bipinnatus	z	0	100	3	0	0	25	0	625	74.08	21.781	71.637	21.7	74.137	0.08707	246
336	247	Cosmos bipinnatus	z	0	100	3	0	0	30	0	900	74.139	21.742	71.736	21.7	74.236	0.13796	247
337	318	Cosmos bipinnatus	z	4	104	0	0	0	5	0	25	80.363	22.399	77.703	22.3	80.503	0.15221	318
338	319	Cosmos bipinnatus	z	4	104	0	0	0	10	0	100	80.159	22.4	77.545	22.3	80.345	0.18715	319
339	320	Cosmos bipinnatus	z	4	104	0	0	0	15	0	225	79.923	22.401	77.318	22.302	80.118	0.18041	320
340	321	Cosmos bipinnatus	z	4	104	0	0	0	20	0	400	79.756	22.409	77.104	22.31	79.904	0.11928	321
341	322	Cosmos bipinnatus	z	4	104	0	0	0	25	0	625	79.64848485	22.4010101	77.03131313	22.3040404	79.83131313	0.149020202	322
342	323	Cosmos bipinnatus	z	4	104	0	0	0	30	0	900	79.58686869	22.40808081	76.98484848	22.3010101	79.78484848	0.160919192	323
343	394	Cosmos bipinnatus	z	4	104	1	0	0	5	0	25	78.817	22.731	76.303	22.64	79.003	0.20221	394
344	395	Cosmos bipinnatus	z	4	104	1	0	0	10	0	100	78.839	22.747	76.309	22.625	79.009	0.18663	395
345	396	Cosmos bipinnatus	z	4	104	1	0	0	15	0	225	78.93232323	22.70808081	76.34646465	22.61616162	79.04646465	0.133393939	396
346	397	Cosmos bipinnatus	z	4	104	1	0	0	20	0	400	78.94343434	22.79393939	76.42727273	22.68080808	79.12727273	0.208747475	397
347	398	Cosmos bipinnatus	z	4	104	1	0	0	25	0	625	78.97373737	22.7979798	76.39494949	22.69393939	79.09494949	0.143858586	398
348	399	Cosmos bipinnatus	z	4	104	1	0	0	30	0	900	78.903	22.8	76.404	22.7	79.104	0.22428	399
349	470	Cosmos bipinnatus	z	4	104	2	0	0	5	0	25	78.877	22.156	76.306	22.1	79.006	0.14542	470
350	471	Cosmos bipinnatus	z	4	104	2	0	0	10	0	100	78.788	22.118	76.244	22.1	78.944	0.16808	471
351	472	Cosmos bipinnatus	z	4	104	2	0	0	15	0	225	78.72020202	22.12626263	76.22020202	22.0989899	78.92020202	0.210414141	472
352	473	Cosmos bipinnatus	z	4	104	2	0	0	20	0	400	78.74848485	22.10505051	76.19191919	22.0969697	78.89191919	0.151868687	473
353	474	Cosmos bipinnatus	z	4	104	2	0	0	25	0	625	78.76262626	22.10707071	76.20505051	22.08484848	78.90505051	0.151777778	474
354	475	Cosmos bipinnatus	z	4	104	2	0	0	30	0	900	78.75050505	22.10808081	76.23333333	22.07373737	78.93333333	0.194161616	475
355	546	Cosmos bipinnatus	z	4	104	3	0	0	5	0	25	75.85252525	21.91313131	73.39393939	21.8979798	75.89393939	0.058989899	546
356	547	Cosmos bipinnatus	z	4	104	3	0	0	10	0	100	75.95757576	21.90505051	73.48989899	21.88282828	75.98989899	0.055828283	547
357	548	Cosmos bipinnatus	z	4	104	3	0	0	15	0	225	76.036	21.9	73.6	21.88	76.1	0.095	548
358	549	Cosmos bipinnatus	z	4	104	3	0	0	20	0	400	76.111	21.904	73.673	21.871	76.173	0.09811	549
359	550	Cosmos bipinnatus	z	4	104	3	0	0	25	0	625	76.103	21.903	73.691	21.891	76.191	0.12537	550
360	551	Cosmos bipinnatus	z	4	104	3	0	0	30	0	900	76.103	21.905	73.693	21.895	76.193	0.12751	551
361	679	Cosmos bipinnatus	z	8	108	0	3	0	5	0	25	44.411	21.874	45.185	21.8	44.385	0.00965	679
362	680	Cosmos bipinnatus	z	8	108	0	3	0	10	0	100	44.43939394	21.85656566	45.26767677	21.8	44.47575758	0.071292929	680
363	681	Cosmos bipinnatus	z	8	108	0	3	0	15	0	225	44.52727273	21.83636364	45.16060606	21.8	44.36060606	-0.133212121	681
364	682	Cosmos bipinnatus	z	8	108	0	3	0	20	0	400	44.41010101	21.88282828	45.1	21.8	44.3	-0.08210101	682
365	683	Cosmos bipinnatus	z	8	108	0	3	0	25	0	625	44.421	21.885	45.128	21.801	44.331	-0.06251	683
366	684	Cosmos bipinnatus	z	8	108	0	3	0	30	0	900	44.58	21.869	45.33	21.803	44.563	-0.00163	684
367	755	Cosmos bipinnatus	z	8	108	1	3	0	5	0	25	49.216	21.601	50.013	21.583	49.689	0.45316	755
368	756	Cosmos bipinnatus	z	8	108	1	3	0	10	0	100	49.321	21.603	50.081	21.536	49.781	0.42215	756
369	757	Cosmos bipinnatus	z	8	108	1	3	0	15	0	225	49.35	21.612	50.145	21.551	49.845	0.4626	757
370	758	Cosmos bipinnatus	z	8	108	1	3	0	20	0	400	49.43030303	21.6	50.16262626	21.52020202	49.86262626	0.401343434	758
371	759	Cosmos bipinnatus	z	8	108	1	3	0	25	0	625	49.409	21.6	50.179	21.523	49.879	0.44042	759
372	760	Cosmos bipinnatus	z	8	108	1	3	0	30	0	900	49.449	21.6	50.147	21.533	49.847	0.36581	760
373	831	Cosmos bipinnatus	z	8	108	2	3	0	5	0	25	57.93	21.509	57.946	21.5	58.28	0.36314	831
374	832	Cosmos bipinnatus	z	8	108	2	3	0	10	0	100	58.05	21.5	58.012	21.5	58.408	0.31508	832
375	833	Cosmos bipinnatus	z	8	108	2	3	0	15	0	225	58.077	21.502	57.997	21.5	58.394	0.27173	833
376	834	Cosmos bipinnatus	z	8	108	2	3	0	20	0	400	58.099	21.501	58	21.5	58.4	0.253	834
377	835	Cosmos bipinnatus	z	8	108	2	3	0	25	0	625	58.145	21.502	58.088	21.496	58.488	0.30288	835
378	836	Cosmos bipinnatus	z	8	108	2	3	0	30	0	900	58.439	21.5	58.299	21.5	58.699	0.23791	836
379	907	Cosmos bipinnatus	z	8	108	3	3	0	5	0	25	62.6	21.501	61.843	21.493	62.543	-0.07013	907
380	908	Cosmos bipinnatus	z	8	108	3	3	0	10	0	100	62.604	21.5	61.86	21.484	62.56	-0.05561	908
381	909	Cosmos bipinnatus	z	8	108	3	3	0	15	0	225	62.601	21.5	61.831	21.479	62.531	-0.08421	909
382	910	Cosmos bipinnatus	z	8	108	3	3	0	20	0	400	62.6	21.5	61.806	21.49	62.506	-0.11046	910
383	911	Cosmos bipinnatus	z	8	108	3	3	0	25	0	625	62.66363636	21.5030303	61.83636364	21.49292929	62.53636364	-0.141	911
384	912	Cosmos bipinnatus	z	8	108	3	3	0	30	0	900	62.72244898	21.50102041	61.89081633	21.48979592	62.59081633	-0.140469388	912
385	945	Cosmos bipinnatus	z	12	112	0	1	0	5	0	25	54.818	22.286	55.788	22.194	55.449	0.63383	945
386	946	Cosmos bipinnatus	z	12	112	0	1	0	10	0	100	54.826	22.22	55.466	22.167	55.069	0.25345	946
387	947	Cosmos bipinnatus	z	12	112	0	1	0	15	0	225	54.8989899	22.2010101	55.45151515	22.11313131	55.05151515	0.16379798	947
388	948	Cosmos bipinnatus	z	12	112	0	1	0	20	0	400	54.9979798	22.2	55.51212121	22.1	55.11212121	0.134909091	948
389	949	Cosmos bipinnatus	z	12	112	0	1	0	25	0	625	55.06565657	22.17878788	55.53838384	22.1	55.13939394	0.097494949	949
390	950	Cosmos bipinnatus	z	12	112	0	1	0	30	0	900	55.1979798	22.1020202	55.63838384	22.07676768	55.27676768	0.080545455	950
391	1021	Cosmos bipinnatus	z	12	112	1	1	0	5	0	25	59.698	22.102	60.369	22.007	60.748	1.05182	1021
392	1022	Cosmos bipinnatus	z	12	112	1	1	0	10	0	100	59.949	22.101	60.051	22.002	60.362	0.43305	1022
393	1023	Cosmos bipinnatus	z	12	112	1	1	0	15	0	225	60.111	22.1	60.156	22.001	60.504	0.39248	1023
394	1024	Cosmos bipinnatus	z	12	112	1	1	0	20	0	400	60.292	22.1	60.218	22	60.605	0.28301	1024
395	1025	Cosmos bipinnatus	z	12	112	1	1	0	25	0	625	60.383	22.1	60.298	22	60.698	0.28468	1025
396	1026	Cosmos bipinnatus	z	12	112	1	1	0	30	0	900	60.463	22.1	60.351	22	60.751	0.26608	1026
397	1097	Cosmos bipinnatus	z	12	112	2	1	0	5	0	25	59.66868687	21.8979798	59.84242424	21.8	60.14242424	0.472131313	1097
398	1098	Cosmos bipinnatus	z	12	112	2	1	0	10	0	100	59.779	21.892	59.738	21.8	60.038	0.24108	1098
399	1099	Cosmos bipinnatus	z	12	112	2	1	0	15	0	225	59.873	21.891	59.807	21.799	60.107	0.2269	1099
400	1100	Cosmos bipinnatus	z	12	112	2	1	0	20	0	400	60.065	21.885	59.932	21.798	60.232	0.17914	1100
401	1101	Cosmos bipinnatus	z	12	112	2	1	0	25	0	625	60.211	21.858	60.054	21.794	60.356	0.17462	1101
402	1102	Cosmos bipinnatus	z	12	112	2	1	0	30	0	900	60.429	21.868	60.177	21.799	60.553	0.09856	1102
403	1173	Cosmos bipinnatus	z	12	112	3	1	0	5	0	25	63.26464646	21.6	63.0969697	21.4969697	63.91515152	0.639909091	1173
404	1174	Cosmos bipinnatus	z	12	112	3	1	0	10	0	100	63.37070707	21.5989899	62.92626263	21.4979798	63.72525253	0.336535354	1174
405	1175	Cosmos bipinnatus	z	12	112	3	1	0	15	0	225	63.512	21.595	62.916	21.499	63.716	0.18337	1175
406	1176	Cosmos bipinnatus	z	12	112	3	1	0	20	0	400	63.594	21.585	62.914	21.5	63.714	0.0991	1176
407	1177	Cosmos bipinnatus	z	12	112	3	1	0	25	0	625	63.667	21.584	62.976	21.5	63.776	0.0974	1177
408	1178	Cosmos bipinnatus	z	12	112	3	1	0	30	0	900	63.7	21.599	62.978	21.5	63.778	0.06677	1178
409	1287	Cosmos bipinnatus	z	16	116	0	3	0	5	0	25	58.58585859	22.19090909	58.83939394	22.0979798	59.08888889	0.500080808	1287
410	1288	Cosmos bipinnatus	z	16	116	0	3	0	10	0	100	58.86060606	22.2020202	59.03838384	22.10707071	59.33838384	0.455919192	1288
411	1289	Cosmos bipinnatus	z	16	116	0	3	0	15	0	225	59.15050505	22.23838384	59.3	22.18181818	59.6	0.468676768	1289
412	1290	Cosmos bipinnatus	z	16	116	0	3	0	20	0	400	59.24343434	22.2989899	59.32424242	22.1989899	59.62424242	0.40369697	1290
413	1291	Cosmos bipinnatus	z	16	116	0	3	0	25	0	625	59.31717172	22.3	59.33636364	22.2	59.63636364	0.344010101	1291
414	1292	Cosmos bipinnatus	z	16	116	0	3	0	30	0	900	59.387	22.302	59.311	22.204	59.611	0.24479	1292
415	1363	Cosmos bipinnatus	z	16	116	1	3	0	5	0	25	65.55454545	22.1	64.75454545	22.02424242	65.95454545	0.381323232	1363
416	1364	Cosmos bipinnatus	z	16	116	1	3	0	10	0	100	65.72525253	22.1030303	64.75555556	22.0020202	65.95555556	0.211646465	1364
417	1365	Cosmos bipinnatus	z	16	116	1	3	0	15	0	225	65.96868687	22.1	64.90808081	22.00505051	66.10808081	0.144686869	1365
418	1366	Cosmos bipinnatus	z	16	116	1	3	0	20	0	400	66.08585859	22.1010101	65.02424242	22.01515152	66.23030303	0.162262626	1366
419	1367	Cosmos bipinnatus	z	16	116	1	3	0	25	0	625	66.23333333	22.1	65.13131313	22.04343434	66.37474747	0.138989899	1367
420	1368	Cosmos bipinnatus	z	16	116	1	3	0	30	0	900	66.31919192	22.1010101	65.16969697	22.02323232	66.42929293	0.097555556	1368
421	1439	Cosmos bipinnatus	z	16	116	2	3	0	5	0	25	64.96060606	21.9	64.03333333	21.8030303	65.13131313	0.140060606	1439
422	1440	Cosmos bipinnatus	z	16	116	2	3	0	10	0	100	64.77373737	21.9	63.84747475	21.8	64.84949495	0.111363636	1440
423	1441	Cosmos bipinnatus	z	16	116	2	3	0	15	0	225	64.61717172	21.9	63.6969697	21.8	64.6969697	0.09410101	1441
424	1442	Cosmos bipinnatus	z	16	116	2	3	0	20	0	400	64.37777778	21.9	63.51515152	21.7979798	64.51515152	0.12279798	1442
425	1443	Cosmos bipinnatus	z	16	116	2	3	0	25	0	625	64.13131313	21.9	63.1979798	21.8010101	64.13131313	0.002010101	1443
426	1444	Cosmos bipinnatus	z	16	116	2	3	0	30	0	900	63.92929293	21.8989899	63.04949495	21.8	63.94949495	0.032121212	1444
427	1515	Cosmos bipinnatus	z	16	116	3	3	0	5	0	25	72.85656566	21.8	70.98686869	21.7010101	73.17979798	0.296212121	1515
428	1516	Cosmos bipinnatus	z	16	116	3	3	0	10	0	100	72.85353535	21.80909091	70.97878788	21.7020202	73.17878788	0.289858586	1516
429	1517	Cosmos bipinnatus	z	16	116	3	3	0	15	0	225	72.926	21.806	71.023	21.709	73.223	0.26868	1517
430	1518	Cosmos bipinnatus	z	16	116	3	3	0	20	0	400	73.06161616	21.8020202	71.1040404	21.70606061	73.3040404	0.227070707	1518
431	1519	Cosmos bipinnatus	z	16	116	3	3	0	25	0	625	73.239	21.8	71.189	21.704	73.389	0.14809	1519
432	1520	Cosmos bipinnatus	z	16	116	3	3	0	30	0	900	73.344	21.801	71.338	21.701	73.538	0.21512	1520
433	1572	Cosmos bipinnatus	z	20	120	0	2	0	5	0	25	62.56060606	21	61.29191919	20.94040404	62.69191919	0.120565657	1572
434	1573	Cosmos bipinnatus	z	20	120	0	2	0	10	0	100	62.51818182	21	61.24040404	20.97070707	62.64040404	0.103969697	1573
435	1574	Cosmos bipinnatus	z	20	120	0	2	0	15	0	225	62.47777778	21	61.12424242	20.96969697	62.5020202	0.011858586	1574
436	1575	Cosmos bipinnatus	z	20	120	0	2	0	20	0	400	62.409	21.002	61.049	20.989	62.396	-0.00515	1575
437	1576	Cosmos bipinnatus	z	20	120	0	2	0	25	0	625	62.256	21.047	60.859	21	62.159	-0.06971	1576
438	1577	Cosmos bipinnatus	z	20	120	0	2	0	30	0	900	62.1	21.064	60.726	21	62.026	-0.06536	1577
439	1648	Cosmos bipinnatus	z	20	120	1	2	0	5	0	25	54.595	21.248	54.242	21.2	54.642	0.03288	1648
440	1649	Cosmos bipinnatus	z	20	120	1	2	0	10	0	100	54.66060606	21.25151515	54.23838384	21.2	54.63838384	-0.036848485	1649
441	1650	Cosmos bipinnatus	z	20	120	1	2	0	15	0	225	54.65353535	21.25252525	54.22525253	21.2	54.62525253	-0.044747475	1650
442	1651	Cosmos bipinnatus	z	20	120	1	2	0	20	0	400	54.66767677	21.24747475	54.26565657	21.2	54.66565657	-0.012828283	1651
443	1652	Cosmos bipinnatus	z	20	120	1	2	0	25	0	625	54.71010101	21.22020202	54.28686869	21.2	54.68686869	-0.031070707	1652
444	1653	Cosmos bipinnatus	z	20	120	1	2	0	30	0	900	54.727	21.215	54.365	21.2	54.765	0.0411	1653
445	1724	Cosmos bipinnatus	z	20	120	2	2	0	5	0	25	54.451	21.001	54.253	20.993	54.653	0.18942	1724
446	1725	Cosmos bipinnatus	z	20	120	2	2	0	10	0	100	54.472	21	54.2	20.981	54.6	0.108	1725
447	1726	Cosmos bipinnatus	z	20	120	2	2	0	15	0	225	54.515	21	54.217	20.981	54.617	0.08438	1726
448	1727	Cosmos bipinnatus	z	20	120	2	2	0	20	0	400	54.4969697	21	54.22828283	20.98282828	54.62828283	0.115272727	1727
449	1728	Cosmos bipinnatus	z	20	120	2	2	0	25	0	625	54.53367347	21	54.24183673	20.98673469	54.64183673	0.094020408	1728
450	1729	Cosmos bipinnatus	z	20	120	2	2	0	30	0	900	54.56262626	21	54.21818182	20.98686869	54.61818182	0.03810101	1729
451	1800	Cosmos bipinnatus	z	20	120	3	2	0	5	0	25	54.024	20.897	53.765	20.809	54.065	0.0591	1800
452	1801	Cosmos bipinnatus	z	20	120	3	2	0	10	0	100	53.9969697	20.9	53.76060606	20.8040404	54.06060606	0.081121212	1801
453	1802	Cosmos bipinnatus	z	20	120	3	2	0	15	0	225	53.983	20.899	53.732	20.829	54.032	0.06248	1802
454	1803	Cosmos bipinnatus	z	20	120	3	2	0	20	0	400	53.991	20.9	53.709	20.804	54.009	0.02826	1803
455	1804	Cosmos bipinnatus	z	20	120	3	2	0	25	0	625	53.999	20.9	53.706	20.808	54.006	0.01684	1804
456	1805	Cosmos bipinnatus	z	20	120	3	2	0	30	0	900	54.01546392	20.89381443	53.71237113	20.80206186	54.01237113	0.007639175	1805
