# Supplementary material for: Floral Humidity in Flowering Plants: A Preliminary Survey
Source: Front Plant Sci. 2020 Mar 6;11:249. doi: 10.3389/fpls.2020.00249 (PMC7068853; doi:10.3389/fpls.2020.00249)
Supplement: SUPPLEMENTARY FILE 2 — A zipped file containing floral humidity data collected by the robot arm transects as described in the main text. A word document within the zipped files explains the data formatting in detail. Datafiles themselves are in CSV format. [file Data_Sheet_2.zip › Floral humidity data/Flowers/Cosmos bipinnatus Raw.csv]

	X.	Individual	Species	totIndividual	date	sample..	Sample.order	x.or.z.transect	xoffset	zoffset	Background.Humidity	Background.Temperature	Focal.Humidity	Focal.Temperature	Corrected.Focal.humidity	Change.in.RH.	block	BE	Tag	N
1	1	0	Cosmos bipinnatus	100	2017-07-18-12-32-34	0	0	x	-30	0	55.6	21.8	55.1	21.7	55.8	0.2	1	First10	Here	1
2	2	0	Cosmos bipinnatus	100	2017-07-18-12-32-36	0	0	x	-30	0	55.6	21.8	55.1	21.7	55.8	0.2	1	First10	Here	2
3	3	0	Cosmos bipinnatus	100	2017-07-18-12-32-38	0	0	x	-30	0	55.6	21.8	55.1	21.7	55.8	0.2	1	First10	Here	3
4	4	0	Cosmos bipinnatus	100	2017-07-18-12-32-40	0	0	x	-30	0	55.6	21.8	55.1	21.7	55.8	0.2	1	First10	Here	4
5	5	0	Cosmos bipinnatus	100	2017-07-18-12-32-42	0	0	x	-30	0	55.6	21.8	55.1	21.7	55.8	0.2	1	First10	Here	5
6	6	0	Cosmos bipinnatus	100	2017-07-18-12-32-44	0	0	x	-30	0	55.6	21.8	55.2	21.7	55.9	0.311	1	First10	Here	6
7	7	0	Cosmos bipinnatus	100	2017-07-18-12-32-46	0	0	x	-30	0	55.6	21.8	55.1	21.7	55.8	0.2	1	First10	Here	7
8	8	0	Cosmos bipinnatus	100	2017-07-18-12-32-48	0	0	x	-30	0	55.6	21.8	55.2	21.7	55.9	0.311	1	First10	Here	8
9	9	0	Cosmos bipinnatus	100	2017-07-18-12-32-50	0	0	x	-30	0	55.6	21.8	55.1	21.7	55.8	0.2	1	First10	Here	9
10	10	0	Cosmos bipinnatus	100	2017-07-18-12-32-52	0	0	x	-30	0	55.6	21.8	55.1	21.7	55.8	0.2	1	First10	Here	10
11	11	0	Cosmos bipinnatus	100	2017-07-18-12-32-57	0	0	x	-30	0	55.6	21.8	55.1	21.7	55.8	0.2	1			11
12	12	0	Cosmos bipinnatus	100	2017-07-18-12-32-59	0	0	x	-30	0	55.6	21.8	55.1	21.7	55.8	0.2	1			12
13	13	0	Cosmos bipinnatus	100	2017-07-18-12-33-01	0	0	x	-30	0	55.6	21.8	55.1	21.7	55.8	0.2	1			13
14	14	0	Cosmos bipinnatus	100	2017-07-18-12-33-03	0	0	x	-30	0	55.6	21.8	55.1	21.7	55.8	0.2	1			14
15	15	0	Cosmos bipinnatus	100	2017-07-18-12-33-05	0	0	x	-30	0	55.6	21.8	55.1	21.7	55.8	0.2	1			15
16	16	0	Cosmos bipinnatus	100	2017-07-18-12-33-07	0	0	x	-30	0	55.6	21.8	55.1	21.7	55.8	0.2	1			16
17	17	0	Cosmos bipinnatus	100	2017-07-18-12-33-09	0	0	x	-30	0	55.6	21.8	55.1	21.7	55.8	0.2	1			17
18	18	0	Cosmos bipinnatus	100	2017-07-18-12-33-11	0	0	x	-30	0	55.6	21.8	55.1	21.7	55.8	0.2	1			18
19	19	0	Cosmos bipinnatus	100	2017-07-18-12-33-13	0	0	x	-30	0	55.6	21.8	55.1	21.7	55.8	0.2	1			19
20	20	0	Cosmos bipinnatus	100	2017-07-18-12-33-15	0	0	x	-30	0	55.6	21.8	55.1	21.7	55.8	0.2	1			20
21	21	0	Cosmos bipinnatus	100	2017-07-18-12-33-17	0	0	x	-30	0	55.6	21.8	55.1	21.7	55.8	0.2	1			21
22	22	0	Cosmos bipinnatus	100	2017-07-18-12-33-19	0	0	x	-30	0	55.6	21.8	55	21.7	55.7	0.089	1			22
23	23	0	Cosmos bipinnatus	100	2017-07-18-12-33-21	0	0	x	-30	0	55.6	21.8	55.1	21.8	55.8	0.2	1			23
24	24	0	Cosmos bipinnatus	100	2017-07-18-12-33-23	0	0	x	-30	0	55.6	21.8	55	21.7	55.7	0.089	1			24
25	25	0	Cosmos bipinnatus	100	2017-07-18-12-33-25	0	0	x	-30	0	55.6	21.8	55	21.7	55.7	0.089	1			25
26	26	0	Cosmos bipinnatus	100	2017-07-18-12-33-27	0	0	x	-30	0	55.6	21.8	55	21.7	55.7	0.089	1			26
27	27	0	Cosmos bipinnatus	100	2017-07-18-12-33-29	0	0	x	-30	0	55.6	21.8	55	21.7	55.7	0.089	1			27
28	28	0	Cosmos bipinnatus	100	2017-07-18-12-33-31	0	0	x	-30	0	55.6	21.8	55	21.7	55.7	0.089	1			28
29	29	0	Cosmos bipinnatus	100	2017-07-18-12-33-33	0	0	x	-30	0	55.6	21.8	55	21.7	55.7	0.089	1			29
30	30	0	Cosmos bipinnatus	100	2017-07-18-12-33-35	0	0	x	-30	0	55.6	21.8	55	21.7	55.7	0.089	1			30
31	31	0	Cosmos bipinnatus	100	2017-07-18-12-33-37	0	0	x	-30	0	55.6	21.8	55	21.7	55.7	0.089	1			31
32	32	0	Cosmos bipinnatus	100	2017-07-18-12-33-39	0	0	x	-30	0	55.6	21.8	55	21.7	55.7	0.089	1			32
33	33	0	Cosmos bipinnatus	100	2017-07-18-12-33-41	0	0	x	-30	0	55.6	21.8	55	21.7	55.7	0.089	1			33
34	34	0	Cosmos bipinnatus	100	2017-07-18-12-33-43	0	0	x	-30	0	55.5	21.8	55	21.7	55.7	0.189	1			34
35	35	0	Cosmos bipinnatus	100	2017-07-18-12-33-45	0	0	x	-30	0	55.6	21.8	55	21.7	55.7	0.089	1			35
36	36	0	Cosmos bipinnatus	100	2017-07-18-12-33-47	0	0	x	-30	0	55.6	21.8	55.1	21.8	55.8	0.2	1			36
37	37	0	Cosmos bipinnatus	100	2017-07-18-12-33-49	0	0	x	-30	0	55.6	21.8	55	21.7	55.7	0.089	1			37
38	38	0	Cosmos bipinnatus	100	2017-07-18-12-33-51	0	0	x	-30	0	55.6	21.8	55.2	21.8	55.9	0.311	1			38
39	39	0	Cosmos bipinnatus	100	2017-07-18-12-33-53	0	0	x	-30	0	55.6	21.8	55.2	21.8	55.9	0.311	1			39
40	40	0	Cosmos bipinnatus	100	2017-07-18-12-33-55	0	0	x	-30	0	55.6	21.8	55.1	21.7	55.8	0.2	1			40
41	41	0	Cosmos bipinnatus	100	2017-07-18-12-33-57	0	0	x	-30	0	55.6	21.8	55.1	21.7	55.8	0.2	1			41
42	42	0	Cosmos bipinnatus	100	2017-07-18-12-33-59	0	0	x	-30	0	55.6	21.8	55.1	21.7	55.8	0.2	1			42
43	43	0	Cosmos bipinnatus	100	2017-07-18-12-34-01	0	0	x	-30	0	55.6	21.8	55.2	21.7	55.9	0.311	1			43
44	44	0	Cosmos bipinnatus	100	2017-07-18-12-34-03	0	0	x	-30	0	55.6	21.8	55.1	21.7	55.8	0.2	1			44
45	45	0	Cosmos bipinnatus	100	2017-07-18-12-34-05	0	0	x	-30	0	55.6	21.8	55.1	21.7	55.8	0.2	1			45
46	46	0	Cosmos bipinnatus	100	2017-07-18-12-34-07	0	0	x	-30	0	55.6	21.8	55.1	21.7	55.8	0.2	1			46
47	47	0	Cosmos bipinnatus	100	2017-07-18-12-34-09	0	0	x	-30	0	55.6	21.8	55.1	21.7	55.8	0.2	1			47
48	48	0	Cosmos bipinnatus	100	2017-07-18-12-34-11	0	0	x	-30	0	55.6	21.8	55	21.7	55.7	0.089	1			48
49	49	0	Cosmos bipinnatus	100	2017-07-18-12-34-13	0	0	x	-30	0	55.6	21.8	55	21.7	55.7	0.089	1			49
50	50	0	Cosmos bipinnatus	100	2017-07-18-12-34-15	0	0	x	-30	0	55.6	21.8	55.1	21.8	55.8	0.2	1			50
51	51	0	Cosmos bipinnatus	100	2017-07-18-12-34-17	0	0	x	-30	0	55.6	21.8	55	21.7	55.7	0.089	1			51
52	52	0	Cosmos bipinnatus	100	2017-07-18-12-34-19	0	0	x	-30	0	55.6	21.8	55	21.7	55.7	0.089	1			52
53	53	0	Cosmos bipinnatus	100	2017-07-18-12-34-21	0	0	x	-30	0	55.6	21.8	55	21.7	55.7	0.089	1			53
54	54	0	Cosmos bipinnatus	100	2017-07-18-12-34-23	0	0	x	-30	0	55.6	21.8	55	21.7	55.7	0.089	1			54
55	55	0	Cosmos bipinnatus	100	2017-07-18-12-34-25	0	0	x	-30	0	55.6	21.8	55	21.7	55.7	0.089	1			55
56	56	0	Cosmos bipinnatus	100	2017-07-18-12-34-27	0	0	x	-30	0	55.5	21.8	55.1	21.7	55.8	0.3	1			56
57	57	0	Cosmos bipinnatus	100	2017-07-18-12-34-29	0	0	x	-30	0	55.6	21.8	55.1	21.7	55.8	0.2	1			57
58	58	0	Cosmos bipinnatus	100	2017-07-18-12-34-31	0	0	x	-30	0	55.6	21.8	55.1	21.7	55.8	0.2	1			58
59	59	0	Cosmos bipinnatus	100	2017-07-18-12-34-33	0	0	x	-30	0	55.6	21.8	55.1	21.7	55.8	0.2	1			59
60	60	0	Cosmos bipinnatus	100	2017-07-18-12-34-35	0	0	x	-30	0	55.6	21.8	55.1	21.7	55.8	0.2	1			60
61	61	0	Cosmos bipinnatus	100	2017-07-18-12-34-37	0	0	x	-30	0	55.6	21.8	55.1	21.7	55.8	0.2	1			61
62	62	0	Cosmos bipinnatus	100	2017-07-18-12-34-39	0	0	x	-30	0	55.6	21.8	55.1	21.7	55.8	0.2	1			62
63	63	0	Cosmos bipinnatus	100	2017-07-18-12-34-41	0	0	x	-30	0	55.6	21.8	55.2	21.7	55.9	0.311	1			63
64	64	0	Cosmos bipinnatus	100	2017-07-18-12-34-43	0	0	x	-30	0	55.6	21.8	55.2	21.7	55.9	0.311	1			64
65	65	0	Cosmos bipinnatus	100	2017-07-18-12-34-45	0	0	x	-30	0	55.6	21.8	55.2	21.7	55.9	0.311	1			65
66	66	0	Cosmos bipinnatus	100	2017-07-18-12-34-47	0	0	x	-30	0	55.6	21.8	55.2	21.7	55.9	0.311	1			66
67	67	0	Cosmos bipinnatus	100	2017-07-18-12-34-49	0	0	x	-30	0	55.6	21.8	55.2	21.7	55.9	0.311	1			67
68	68	0	Cosmos bipinnatus	100	2017-07-18-12-34-51	0	0	x	-30	0	55.6	21.8	55.3	21.7	56	0.422	1			68
69	69	0	Cosmos bipinnatus	100	2017-07-18-12-34-53	0	0	x	-30	0	55.6	21.8	55.2	21.7	55.9	0.311	1			69
70	70	0	Cosmos bipinnatus	100	2017-07-18-12-34-55	0	0	x	-30	0	55.6	21.8	55.2	21.7	55.9	0.311	1			70
71	71	0	Cosmos bipinnatus	100	2017-07-18-12-34-57	0	0	x	-30	0	55.6	21.8	55.3	21.7	56	0.422	1			71
72	72	0	Cosmos bipinnatus	100	2017-07-18-12-34-59	0	0	x	-30	0	55.6	21.8	55.3	21.7	56	0.422	1			72
73	73	0	Cosmos bipinnatus	100	2017-07-18-12-35-01	0	0	x	-30	0	55.6	21.8	55.2	21.7	55.9	0.311	1			73
74	74	0	Cosmos bipinnatus	100	2017-07-18-12-35-03	0	0	x	-30	0	55.6	21.8	55.2	21.7	55.9	0.311	1			74
75	75	0	Cosmos bipinnatus	100	2017-07-18-12-35-05	0	0	x	-30	0	55.6	21.8	55.2	21.7	55.9	0.311	1			75
76	76	0	Cosmos bipinnatus	100	2017-07-18-12-35-07	0	0	x	-30	0	55.6	21.8	55.2	21.7	55.9	0.311	1			76
77	77	0	Cosmos bipinnatus	100	2017-07-18-12-35-09	0	0	x	-30	0	55.6	21.8	55.2	21.7	55.9	0.311	1			77
78	78	0	Cosmos bipinnatus	100	2017-07-18-12-35-11	0	0	x	-30	0	55.6	21.8	55.2	21.7	55.9	0.311	1			78
79	79	0	Cosmos bipinnatus	100	2017-07-18-12-35-13	0	0	x	-30	0	55.6	21.8	55.1	21.7	55.8	0.2	1			79
80	80	0	Cosmos bipinnatus	100	2017-07-18-12-35-15	0	0	x	-30	0	55.6	21.8	55.1	21.7	55.8	0.2	1			80
81	81	0	Cosmos bipinnatus	100	2017-07-18-12-35-17	0	0	x	-30	0	55.5	21.8	55.1	21.7	55.8	0.3	1			81
82	82	0	Cosmos bipinnatus	100	2017-07-18-12-35-19	0	0	x	-30	0	55.5	21.8	55.1	21.7	55.8	0.3	1			82
83	83	0	Cosmos bipinnatus	100	2017-07-18-12-35-21	0	0	x	-30	0	55.5	21.7	55.1	21.7	55.8	0.3	1			83
84	84	0	Cosmos bipinnatus	100	2017-07-18-12-35-23	0	0	x	-30	0	55.5	21.8	55.1	21.7	55.8	0.3	1			84
85	85	0	Cosmos bipinnatus	100	2017-07-18-12-35-25	0	0	x	-30	0	55.5	21.8	55	21.7	55.7	0.189	1			85
86	86	0	Cosmos bipinnatus	100	2017-07-18-12-35-27	0	0	x	-30	0	55.5	21.8	55	21.7	55.7	0.189	1			86
87	87	0	Cosmos bipinnatus	100	2017-07-18-12-35-29	0	0	x	-30	0	55.5	21.8	55	21.7	55.7	0.189	1			87
88	88	0	Cosmos bipinnatus	100	2017-07-18-12-35-31	0	0	x	-30	0	55.5	21.8	55	21.7	55.7	0.189	1			88
89	89	0	Cosmos bipinnatus	100	2017-07-18-12-35-33	0	0	x	-30	0	55.5	21.8	55	21.7	55.7	0.189	1			89
90	90	0	Cosmos bipinnatus	100	2017-07-18-12-35-35	0	0	x	-30	0	55.5	21.8	55	21.7	55.7	0.189	1			90
91	91	0	Cosmos bipinnatus	100	2017-07-18-12-35-37	0	0	x	-30	0	55.5	21.8	55	21.7	55.7	0.189	1	Last10	Here	91
92	92	0	Cosmos bipinnatus	100	2017-07-18-12-35-39	0	0	x	-30	0	55.5	21.8	55.1	21.7	55.8	0.3	1	Last10	Here	92
93	93	0	Cosmos bipinnatus	100	2017-07-18-12-35-41	0	0	x	-30	0	55.6	21.8	55.1	21.7	55.8	0.2	1	Last10	Here	93
94	94	0	Cosmos bipinnatus	100	2017-07-18-12-35-43	0	0	x	-30	0	55.5	21.8	55.1	21.7	55.8	0.3	1	Last10	Here	94
95	95	0	Cosmos bipinnatus	100	2017-07-18-12-35-45	0	0	x	-30	0	55.5	21.8	55.1	21.7	55.8	0.3	1	Last10	Here	95
96	96	0	Cosmos bipinnatus	100	2017-07-18-12-35-47	0	0	x	-30	0	55.5	21.7	55.1	21.7	55.8	0.3	1	Last10	Here	96
97	97	0	Cosmos bipinnatus	100	2017-07-18-12-35-49	0	0	x	-30	0	55.5	21.8	55.1	21.7	55.8	0.3	1	Last10	Here	97
98	98	0	Cosmos bipinnatus	100	2017-07-18-12-35-51	0	0	x	-30	0	55.5	21.7	55.1	21.7	55.8	0.3	1	Last10	Here	98
99	99	0	Cosmos bipinnatus	100	2017-07-18-12-35-53	0	0	x	-30	0	55.5	21.8	55.1	21.7	55.8	0.3	1	Last10	Here	99
100	100	0	Cosmos bipinnatus	100	2017-07-18-12-36-25	0	0	x	-25	0	55.5	21.7	55.2	21.7	55.9	0.411	2	First10	Here	1
101	101	0	Cosmos bipinnatus	100	2017-07-18-12-36-27	0	0	x	-25	0	55.5	21.7	55.2	21.7	55.9	0.411	2	First10	Here	2
102	102	0	Cosmos bipinnatus	100	2017-07-18-12-36-29	0	0	x	-25	0	55.5	21.7	55.2	21.7	55.9	0.411	2	First10	Here	3
103	103	0	Cosmos bipinnatus	100	2017-07-18-12-36-31	0	0	x	-25	0	55.6	21.8	55.1	21.7	55.8	0.2	2	First10	Here	4
104	104	0	Cosmos bipinnatus	100	2017-07-18-12-36-33	0	0	x	-25	0	55.5	21.7	55.1	21.7	55.8	0.3	2	First10	Here	5
105	105	0	Cosmos bipinnatus	100	2017-07-18-12-36-35	0	0	x	-25	0	55.5	21.7	55.2	21.7	55.9	0.411	2	First10	Here	6
106	106	0	Cosmos bipinnatus	100	2017-07-18-12-36-37	0	0	x	-25	0	55.5	21.7	55.1	21.7	55.8	0.3	2	First10	Here	7
107	107	0	Cosmos bipinnatus	100	2017-07-18-12-36-39	0	0	x	-25	0	55.6	21.7	55.1	21.7	55.8	0.2	2	First10	Here	8
108	108	0	Cosmos bipinnatus	100	2017-07-18-12-36-41	0	0	x	-25	0	55.6	21.7	55.1	21.7	55.8	0.2	2	First10	Here	9
109	109	0	Cosmos bipinnatus	100	2017-07-18-12-36-43	0	0	x	-25	0	55.5	21.7	55.1	21.7	55.8	0.3	2	First10	Here	10
110	110	0	Cosmos bipinnatus	100	2017-07-18-12-36-45	0	0	x	-25	0	55.5	21.7	55.1	21.7	55.8	0.3	2			11
111	111	0	Cosmos bipinnatus	100	2017-07-18-12-36-47	0	0	x	-25	0	55.5	21.7	55.1	21.7	55.8	0.3	2			12
112	112	0	Cosmos bipinnatus	100	2017-07-18-12-36-49	0	0	x	-25	0	55.6	21.8	55.1	21.7	55.8	0.2	2			13
113	113	0	Cosmos bipinnatus	100	2017-07-18-12-36-51	0	0	x	-25	0	55.5	21.7	55.1	21.7	55.8	0.3	2			14
114	114	0	Cosmos bipinnatus	100	2017-07-18-12-36-53	0	0	x	-25	0	55.6	21.8	55	21.7	55.7	0.089	2			15
115	115	0	Cosmos bipinnatus	100	2017-07-18-12-36-55	0	0	x	-25	0	55.6	21.8	55.1	21.7	55.8	0.2	2			16
116	116	0	Cosmos bipinnatus	100	2017-07-18-12-36-57	0	0	x	-25	0	55.5	21.7	55.1	21.7	55.8	0.3	2			17
117	117	0	Cosmos bipinnatus	100	2017-07-18-12-36-59	0	0	x	-25	0	55.5	21.7	55.1	21.7	55.8	0.3	2			18
118	118	0	Cosmos bipinnatus	100	2017-07-18-12-37-01	0	0	x	-25	0	55.5	21.7	55.1	21.7	55.8	0.3	2			19
119	119	0	Cosmos bipinnatus	100	2017-07-18-12-37-03	0	0	x	-25	0	55.5	21.7	55.1	21.7	55.8	0.3	2			20
120	120	0	Cosmos bipinnatus	100	2017-07-18-12-37-05	0	0	x	-25	0	55.5	21.7	55.1	21.7	55.8	0.3	2			21
121	121	0	Cosmos bipinnatus	100	2017-07-18-12-37-07	0	0	x	-25	0	55.5	21.7	55.1	21.7	55.8	0.3	2			22
122	122	0	Cosmos bipinnatus	100	2017-07-18-12-37-09	0	0	x	-25	0	55.5	21.7	55.1	21.7	55.8	0.3	2			23
123	123	0	Cosmos bipinnatus	100	2017-07-18-12-37-11	0	0	x	-25	0	55.5	21.7	55.1	21.7	55.8	0.3	2			24
124	124	0	Cosmos bipinnatus	100	2017-07-18-12-37-13	0	0	x	-25	0	55.5	21.7	55.1	21.7	55.8	0.3	2			25
125	125	0	Cosmos bipinnatus	100	2017-07-18-12-37-15	0	0	x	-25	0	55.6	21.8	55	21.7	55.7	0.089	2			26
126	126	0	Cosmos bipinnatus	100	2017-07-18-12-37-17	0	0	x	-25	0	55.5	21.7	55	21.7	55.7	0.189	2			27
127	127	0	Cosmos bipinnatus	100	2017-07-18-12-37-19	0	0	x	-25	0	55.5	21.7	55	21.7	55.7	0.189	2			28
128	128	0	Cosmos bipinnatus	100	2017-07-18-12-37-21	0	0	x	-25	0	55.5	21.7	55	21.7	55.7	0.189	2			29
129	129	0	Cosmos bipinnatus	100	2017-07-18-12-37-23	0	0	x	-25	0	55.5	21.7	55	21.7	55.7	0.189	2			30
130	130	0	Cosmos bipinnatus	100	2017-07-18-12-37-25	0	0	x	-25	0	55.5	21.7	55	21.7	55.7	0.189	2			31
131	131	0	Cosmos bipinnatus	100	2017-07-18-12-37-27	0	0	x	-25	0	55.5	21.7	55	21.7	55.7	0.189	2			32
132	132	0	Cosmos bipinnatus	100	2017-07-18-12-37-29	0	0	x	-25	0	55.5	21.7	55	21.7	55.7	0.189	2			33
133	133	0	Cosmos bipinnatus	100	2017-07-18-12-37-31	0	0	x	-25	0	55.6	21.7	55	21.7	55.7	0.089	2			34
134	134	0	Cosmos bipinnatus	100	2017-07-18-12-37-33	0	0	x	-25	0	55.6	21.8	55	21.7	55.7	0.089	2			35
135	135	0	Cosmos bipinnatus	100	2017-07-18-12-37-35	0	0	x	-25	0	55.5	21.7	55	21.7	55.7	0.189	2			36
136	136	0	Cosmos bipinnatus	100	2017-07-18-12-37-37	0	0	x	-25	0	55.5	21.7	55	21.7	55.7	0.189	2			37
137	137	0	Cosmos bipinnatus	100	2017-07-18-12-37-39	0	0	x	-25	0	55.5	21.7	55	21.7	55.7	0.189	2			38
138	138	0	Cosmos bipinnatus	100	2017-07-18-12-37-41	0	0	x	-25	0	55.5	21.7	55	21.7	55.7	0.189	2			39
139	139	0	Cosmos bipinnatus	100	2017-07-18-12-37-43	0	0	x	-25	0	55.5	21.7	55	21.7	55.7	0.189	2			40
140	140	0	Cosmos bipinnatus	100	2017-07-18-12-37-45	0	0	x	-25	0	55.5	21.7	55.1	21.7	55.8	0.3	2			41
141	141	0	Cosmos bipinnatus	100	2017-07-18-12-37-47	0	0	x	-25	0	55.5	21.7	55.1	21.7	55.8	0.3	2			42
142	142	0	Cosmos bipinnatus	100	2017-07-18-12-37-49	0	0	x	-25	0	55.5	21.7	55.1	21.7	55.8	0.3	2			43
143	143	0	Cosmos bipinnatus	100	2017-07-18-12-37-51	0	0	x	-25	0	55.5	21.7	55.1	21.7	55.8	0.3	2			44
144	144	0	Cosmos bipinnatus	100	2017-07-18-12-37-53	0	0	x	-25	0	55.4	21.7	55.1	21.7	55.8	0.4	2			45
145	145	0	Cosmos bipinnatus	100	2017-07-18-12-37-55	0	0	x	-25	0	55.5	21.7	55.1	21.7	55.8	0.3	2			46
146	146	0	Cosmos bipinnatus	100	2017-07-18-12-37-57	0	0	x	-25	0	55.5	21.7	55.1	21.7	55.8	0.3	2			47
147	147	0	Cosmos bipinnatus	100	2017-07-18-12-37-59	0	0	x	-25	0	55.5	21.7	55.2	21.7	55.9	0.411	2			48
148	148	0	Cosmos bipinnatus	100	2017-07-18-12-38-01	0	0	x	-25	0	55.5	21.7	55.2	21.7	55.9	0.411	2			49
149	149	0	Cosmos bipinnatus	100	2017-07-18-12-38-03	0	0	x	-25	0	55.5	21.7	55.2	21.7	55.9	0.411	2			50
150	150	0	Cosmos bipinnatus	100	2017-07-18-12-38-05	0	0	x	-25	0	55.5	21.7	55.2	21.7	55.9	0.411	2			51
151	151	0	Cosmos bipinnatus	100	2017-07-18-12-38-07	0	0	x	-25	0	55.5	21.7	55.2	21.7	55.9	0.411	2			52
152	152	0	Cosmos bipinnatus	100	2017-07-18-12-38-09	0	0	x	-25	0	55.4	21.7	55.1	21.7	55.8	0.4	2			53
153	153	0	Cosmos bipinnatus	100	2017-07-18-12-38-12	0	0	x	-25	0	55.4	21.7	55.1	21.7	55.8	0.4	2			54
154	154	0	Cosmos bipinnatus	100	2017-07-18-12-38-14	0	0	x	-25	0	55.4	21.7	55.1	21.7	55.8	0.4	2			55
155	155	0	Cosmos bipinnatus	100	2017-07-18-12-38-16	0	0	x	-25	0	55.4	21.7	55.1	21.7	55.8	0.4	2			56
156	156	0	Cosmos bipinnatus	100	2017-07-18-12-38-18	0	0	x	-25	0	55.4	21.7	55.1	21.7	55.8	0.4	2			57
157	157	0	Cosmos bipinnatus	100	2017-07-18-12-38-20	0	0	x	-25	0	55.4	21.7	55	21.7	55.7	0.289	2			58
158	158	0	Cosmos bipinnatus	100	2017-07-18-12-38-22	0	0	x	-25	0	55.4	21.7	55	21.7	55.7	0.289	2			59
159	159	0	Cosmos bipinnatus	100	2017-07-18-12-38-24	0	0	x	-25	0	55.4	21.7	55	21.7	55.7	0.289	2			60
160	160	0	Cosmos bipinnatus	100	2017-07-18-12-38-26	0	0	x	-25	0	55.4	21.7	55	21.7	55.7	0.289	2			61
161	161	0	Cosmos bipinnatus	100	2017-07-18-12-38-28	0	0	x	-25	0	55.4	21.7	55	21.7	55.7	0.289	2			62
162	162	0	Cosmos bipinnatus	100	2017-07-18-12-38-30	0	0	x	-25	0	55.4	21.7	55	21.7	55.7	0.289	2			63
163	163	0	Cosmos bipinnatus	100	2017-07-18-12-38-32	0	0	x	-25	0	55.4	21.7	55	21.7	55.7	0.289	2			64
164	164	0	Cosmos bipinnatus	100	2017-07-18-12-38-34	0	0	x	-25	0	55.4	21.7	55	21.7	55.7	0.289	2			65
165	165	0	Cosmos bipinnatus	100	2017-07-18-12-38-36	0	0	x	-25	0	55.4	21.7	55	21.7	55.7	0.289	2			66
166	166	0	Cosmos bipinnatus	100	2017-07-18-12-38-38	0	0	x	-25	0	55.4	21.7	55	21.7	55.7	0.289	2			67
167	167	0	Cosmos bipinnatus	100	2017-07-18-12-38-40	0	0	x	-25	0	55.4	21.7	55	21.7	55.7	0.289	2			68
168	168	0	Cosmos bipinnatus	100	2017-07-18-12-38-42	0	0	x	-25	0	55.4	21.7	55.1	21.7	55.8	0.4	2			69
169	169	0	Cosmos bipinnatus	100	2017-07-18-12-38-44	0	0	x	-25	0	55.4	21.7	55	21.7	55.7	0.289	2			70
170	170	0	Cosmos bipinnatus	100	2017-07-18-12-38-46	0	0	x	-25	0	55.4	21.7	55	21.7	55.7	0.289	2			71
171	171	0	Cosmos bipinnatus	100	2017-07-18-12-38-48	0	0	x	-25	0	55.4	21.7	55	21.7	55.7	0.289	2			72
172	172	0	Cosmos bipinnatus	100	2017-07-18-12-38-50	0	0	x	-25	0	55.4	21.8	55	21.7	55.7	0.289	2			73
173	173	0	Cosmos bipinnatus	100	2017-07-18-12-38-52	0	0	x	-25	0	55.4	21.7	55	21.7	55.7	0.289	2			74
174	174	0	Cosmos bipinnatus	100	2017-07-18-12-38-54	0	0	x	-25	0	55.4	21.7	55	21.7	55.7	0.289	2			75
175	175	0	Cosmos bipinnatus	100	2017-07-18-12-38-56	0	0	x	-25	0	55.4	21.7	55	21.7	55.7	0.289	2			76
176	176	0	Cosmos bipinnatus	100	2017-07-18-12-38-58	0	0	x	-25	0	55.4	21.7	55	21.7	55.7	0.289	2			77
177	177	0	Cosmos bipinnatus	100	2017-07-18-12-39-00	0	0	x	-25	0	55.4	21.7	55	21.7	55.7	0.289	2			78
178	178	0	Cosmos bipinnatus	100	2017-07-18-12-39-02	0	0	x	-25	0	55.4	21.7	55	21.7	55.7	0.289	2			79
179	179	0	Cosmos bipinnatus	100	2017-07-18-12-39-04	0	0	x	-25	0	55.4	21.7	55.1	21.7	55.8	0.4	2			80
180	180	0	Cosmos bipinnatus	100	2017-07-18-12-39-06	0	0	x	-25	0	55.4	21.7	55.1	21.7	55.8	0.4	2			81
181	181	0	Cosmos bipinnatus	100	2017-07-18-12-39-08	0	0	x	-25	0	55.4	21.7	55	21.7	55.7	0.289	2			82
182	182	0	Cosmos bipinnatus	100	2017-07-18-12-39-10	0	0	x	-25	0	55.4	21.7	55	21.7	55.7	0.289	2			83
183	183	0	Cosmos bipinnatus	100	2017-07-18-12-39-12	0	0	x	-25	0	55.4	21.7	55.1	21.7	55.8	0.4	2			84
184	184	0	Cosmos bipinnatus	100	2017-07-18-12-39-14	0	0	x	-25	0	55.4	21.7	55.1	21.7	55.8	0.4	2			85
185	185	0	Cosmos bipinnatus	100	2017-07-18-12-39-16	0	0	x	-25	0	55.4	21.7	55.1	21.7	55.8	0.4	2			86
186	186	0	Cosmos bipinnatus	100	2017-07-18-12-39-18	0	0	x	-25	0	55.4	21.7	55.1	21.7	55.8	0.4	2			87
187	187	0	Cosmos bipinnatus	100	2017-07-18-12-39-20	0	0	x	-25	0	55.4	21.7	55.1	21.7	55.8	0.4	2			88
188	188	0	Cosmos bipinnatus	100	2017-07-18-12-39-22	0	0	x	-25	0	55.4	21.7	55.1	21.7	55.8	0.4	2			89
189	189	0	Cosmos bipinnatus	100	2017-07-18-12-39-24	0	0	x	-25	0	55.4	21.7	55.1	21.7	55.8	0.4	2			90
190	190	0	Cosmos bipinnatus	100	2017-07-18-12-39-26	0	0	x	-25	0	55.4	21.7	55.1	21.7	55.8	0.4	2	Last10	Here	91
191	191	0	Cosmos bipinnatus	100	2017-07-18-12-39-28	0	0	x	-25	0	55.4	21.7	55	21.7	55.7	0.289	2	Last10	Here	92
192	192	0	Cosmos bipinnatus	100	2017-07-18-12-39-30	0	0	x	-25	0	55.4	21.7	55	21.7	55.7	0.289	2	Last10	Here	93
193	193	0	Cosmos bipinnatus	100	2017-07-18-12-39-32	0	0	x	-25	0	55.4	21.7	55.1	21.7	55.8	0.4	2	Last10	Here	94
194	194	0	Cosmos bipinnatus	100	2017-07-18-12-39-34	0	0	x	-25	0	55.4	21.7	55	21.7	55.7	0.289	2	Last10	Here	95
195	195	0	Cosmos bipinnatus	100	2017-07-18-12-39-36	0	0	x	-25	0	55.4	21.7	55.1	21.7	55.8	0.4	2	Last10	Here	96
196	196	0	Cosmos bipinnatus	100	2017-07-18-12-39-38	0	0	x	-25	0	55.4	21.7	55.1	21.7	55.8	0.4	2	Last10	Here	97
197	197	0	Cosmos bipinnatus	100	2017-07-18-12-39-40	0	0	x	-25	0	55.4	21.7	55.1	21.7	55.8	0.4	2	Last10	Here	98
198	198	0	Cosmos bipinnatus	100	2017-07-18-12-39-42	0	0	x	-25	0	55.4	21.7	55	21.7	55.7	0.289	2	Last10	Here	99
199	199	0	Cosmos bipinnatus	100	2017-07-18-12-39-44	0	0	x	-25	0	55.4	21.7	55	21.7	55.7	0.289	2	Last10	Here	100
200	200	0	Cosmos bipinnatus	100	2017-07-18-12-40-16	0	0	x	-20	0	55.4	21.7	54.9	21.7	55.6	0.178	3	First10	Here	1
201	201	0	Cosmos bipinnatus	100	2017-07-18-12-40-18	0	0	x	-20	0	55.4	21.7	55	21.7	55.7	0.289	3	First10	Here	2
202	202	0	Cosmos bipinnatus	100	2017-07-18-12-40-20	0	0	x	-20	0	55.3	21.7	54.9	21.7	55.6	0.278	3	First10	Here	3
203	203	0	Cosmos bipinnatus	100	2017-07-18-12-40-22	0	0	x	-20	0	55.3	21.7	55	21.7	55.7	0.389	3	First10	Here	4
204	204	0	Cosmos bipinnatus	100	2017-07-18-12-40-24	0	0	x	-20	0	55.3	21.7	54.9	21.7	55.6	0.278	3	First10	Here	5
205	205	0	Cosmos bipinnatus	100	2017-07-18-12-40-26	0	0	x	-20	0	55.3	21.7	54.9	21.7	55.6	0.278	3	First10	Here	6
206	206	0	Cosmos bipinnatus	100	2017-07-18-12-40-28	0	0	x	-20	0	55.3	21.7	54.9	21.7	55.6	0.278	3	First10	Here	7
207	207	0	Cosmos bipinnatus	100	2017-07-18-12-40-30	0	0	x	-20	0	55.3	21.7	54.9	21.7	55.6	0.278	3	First10	Here	8
208	208	0	Cosmos bipinnatus	100	2017-07-18-12-40-32	0	0	x	-20	0	55.3	21.7	55	21.7	55.7	0.389	3	First10	Here	9
209	209	0	Cosmos bipinnatus	100	2017-07-18-12-40-34	0	0	x	-20	0	55.3	21.7	54.9	21.7	55.6	0.278	3	First10	Here	10
210	210	0	Cosmos bipinnatus	100	2017-07-18-12-40-36	0	0	x	-20	0	55.3	21.7	55	21.7	55.7	0.389	3			11
211	211	0	Cosmos bipinnatus	100	2017-07-18-12-40-38	0	0	x	-20	0	55.3	21.7	55	21.7	55.7	0.389	3			12
212	212	0	Cosmos bipinnatus	100	2017-07-18-12-40-40	0	0	x	-20	0	55.3	21.7	54.9	21.7	55.6	0.278	3			13
213	213	0	Cosmos bipinnatus	100	2017-07-18-12-40-42	0	0	x	-20	0	55.3	21.7	55	21.7	55.7	0.389	3			14
214	214	0	Cosmos bipinnatus	100	2017-07-18-12-40-44	0	0	x	-20	0	55.3	21.7	55	21.7	55.7	0.389	3			15
215	215	0	Cosmos bipinnatus	100	2017-07-18-12-40-46	0	0	x	-20	0	55.3	21.7	54.9	21.7	55.6	0.278	3			16
216	216	0	Cosmos bipinnatus	100	2017-07-18-12-40-48	0	0	x	-20	0	55.3	21.7	55	21.7	55.7	0.389	3			17
217	217	0	Cosmos bipinnatus	100	2017-07-18-12-40-50	0	0	x	-20	0	55.3	21.7	55	21.7	55.7	0.389	3			18
218	218	0	Cosmos bipinnatus	100	2017-07-18-12-40-52	0	0	x	-20	0	55.3	21.7	54.9	21.7	55.6	0.278	3			19
219	219	0	Cosmos bipinnatus	100	2017-07-18-12-40-54	0	0	x	-20	0	55.3	21.7	54.9	21.7	55.6	0.278	3			20
220	220	0	Cosmos bipinnatus	100	2017-07-18-12-40-56	0	0	x	-20	0	55.3	21.7	54.9	21.7	55.6	0.278	3			21
221	221	0	Cosmos bipinnatus	100	2017-07-18-12-40-58	0	0	x	-20	0	55.3	21.7	54.9	21.7	55.6	0.278	3			22
222	222	0	Cosmos bipinnatus	100	2017-07-18-12-41-00	0	0	x	-20	0	55.3	21.7	54.9	21.7	55.6	0.278	3			23
223	223	0	Cosmos bipinnatus	100	2017-07-18-12-41-02	0	0	x	-20	0	55.3	21.7	54.9	21.7	55.6	0.278	3			24
224	224	0	Cosmos bipinnatus	100	2017-07-18-12-41-04	0	0	x	-20	0	55.3	21.7	54.9	21.7	55.6	0.278	3			25
225	225	0	Cosmos bipinnatus	100	2017-07-18-12-41-06	0	0	x	-20	0	55.3	21.7	54.9	21.7	55.6	0.278	3			26
226	226	0	Cosmos bipinnatus	100	2017-07-18-12-41-08	0	0	x	-20	0	55.3	21.7	54.9	21.7	55.6	0.278	3			27
227	227	0	Cosmos bipinnatus	100	2017-07-18-12-41-10	0	0	x	-20	0	55.3	21.7	54.9	21.7	55.6	0.278	3			28
228	228	0	Cosmos bipinnatus	100	2017-07-18-12-41-12	0	0	x	-20	0	55.3	21.7	54.9	21.7	55.6	0.278	3			29
229	229	0	Cosmos bipinnatus	100	2017-07-18-12-41-14	0	0	x	-20	0	55.3	21.7	54.9	21.7	55.6	0.278	3			30
230	230	0	Cosmos bipinnatus	100	2017-07-18-12-41-16	0	0	x	-20	0	55.3	21.7	54.9	21.7	55.6	0.278	3			31
231	231	0	Cosmos bipinnatus	100	2017-07-18-12-41-18	0	0	x	-20	0	55.3	21.7	54.9	21.7	55.6	0.278	3			32
232	232	0	Cosmos bipinnatus	100	2017-07-18-12-41-20	0	0	x	-20	0	55.3	21.7	54.9	21.7	55.6	0.278	3			33
233	233	0	Cosmos bipinnatus	100	2017-07-18-12-41-22	0	0	x	-20	0	55.3	21.7	54.9	21.7	55.6	0.278	3			34
234	234	0	Cosmos bipinnatus	100	2017-07-18-12-41-24	0	0	x	-20	0	55.3	21.7	54.9	21.7	55.6	0.278	3			35
235	235	0	Cosmos bipinnatus	100	2017-07-18-12-41-26	0	0	x	-20	0	55.3	21.7	54.8	21.7	55.5	0.167	3			36
236	236	0	Cosmos bipinnatus	100	2017-07-18-12-41-28	0	0	x	-20	0	55.3	21.7	54.8	21.7	55.5	0.167	3			37
237	237	0	Cosmos bipinnatus	100	2017-07-18-12-41-30	0	0	x	-20	0	55.3	21.7	54.8	21.7	55.5	0.167	3			38
238	238	0	Cosmos bipinnatus	100	2017-07-18-12-41-32	0	0	x	-20	0	55.3	21.7	54.8	21.7	55.5	0.167	3			39
239	239	0	Cosmos bipinnatus	100	2017-07-18-12-41-34	0	0	x	-20	0	55.3	21.7	54.8	21.7	55.5	0.167	3			40
240	240	0	Cosmos bipinnatus	100	2017-07-18-12-41-36	0	0	x	-20	0	55.3	21.7	54.8	21.7	55.5	0.167	3			41
241	241	0	Cosmos bipinnatus	100	2017-07-18-12-41-38	0	0	x	-20	0	55.3	21.7	54.8	21.7	55.5	0.167	3			42
242	242	0	Cosmos bipinnatus	100	2017-07-18-12-41-40	0	0	x	-20	0	55.3	21.7	54.9	21.7	55.6	0.278	3			43
243	243	0	Cosmos bipinnatus	100	2017-07-18-12-41-42	0	0	x	-20	0	55.3	21.7	54.8	21.7	55.5	0.167	3			44
244	244	0	Cosmos bipinnatus	100	2017-07-18-12-41-44	0	0	x	-20	0	55.2	21.7	54.8	21.7	55.5	0.267	3			45
245	245	0	Cosmos bipinnatus	100	2017-07-18-12-41-46	0	0	x	-20	0	55.2	21.7	54.8	21.7	55.5	0.267	3			46
246	246	0	Cosmos bipinnatus	100	2017-07-18-12-41-48	0	0	x	-20	0	55.2	21.7	54.8	21.7	55.5	0.267	3			47
247	247	0	Cosmos bipinnatus	100	2017-07-18-12-41-50	0	0	x	-20	0	55.3	21.7	54.8	21.7	55.5	0.167	3			48
248	248	0	Cosmos bipinnatus	100	2017-07-18-12-41-52	0	0	x	-20	0	55.3	21.7	54.8	21.7	55.5	0.167	3			49
249	249	0	Cosmos bipinnatus	100	2017-07-18-12-41-54	0	0	x	-20	0	55.3	21.7	54.8	21.7	55.5	0.167	3			50
250	250	0	Cosmos bipinnatus	100	2017-07-18-12-41-56	0	0	x	-20	0	55.3	21.7	54.8	21.7	55.5	0.167	3			51
251	251	0	Cosmos bipinnatus	100	2017-07-18-12-41-58	0	0	x	-20	0	55.3	21.7	54.8	21.7	55.5	0.167	3			52
252	252	0	Cosmos bipinnatus	100	2017-07-18-12-42-00	0	0	x	-20	0	55.3	21.7	54.8	21.7	55.5	0.167	3			53
253	253	0	Cosmos bipinnatus	100	2017-07-18-12-42-02	0	0	x	-20	0	55.3	21.7	54.8	21.7	55.5	0.167	3			54
254	254	0	Cosmos bipinnatus	100	2017-07-18-12-42-04	0	0	x	-20	0	55.3	21.7	54.8	21.7	55.5	0.167	3			55
255	255	0	Cosmos bipinnatus	100	2017-07-18-12-42-06	0	0	x	-20	0	55.3	21.7	54.8	21.7	55.5	0.167	3			56
256	256	0	Cosmos bipinnatus	100	2017-07-18-12-42-08	0	0	x	-20	0	55.2	21.7	54.8	21.7	55.5	0.267	3			57
257	257	0	Cosmos bipinnatus	100	2017-07-18-12-42-10	0	0	x	-20	0	55.2	21.7	54.8	21.7	55.5	0.267	3			58
258	258	0	Cosmos bipinnatus	100	2017-07-18-12-42-12	0	0	x	-20	0	55.2	21.7	54.8	21.7	55.5	0.267	3			59
259	259	0	Cosmos bipinnatus	100	2017-07-18-12-42-14	0	0	x	-20	0	55.3	21.7	54.8	21.7	55.5	0.167	3			60
260	260	0	Cosmos bipinnatus	100	2017-07-18-12-42-16	0	0	x	-20	0	55.3	21.7	54.8	21.7	55.5	0.167	3			61
261	261	0	Cosmos bipinnatus	100	2017-07-18-12-42-18	0	0	x	-20	0	55.3	21.7	54.8	21.7	55.5	0.167	3			62
262	262	0	Cosmos bipinnatus	100	2017-07-18-12-42-20	0	0	x	-20	0	55.3	21.7	54.8	21.7	55.5	0.167	3			63
263	263	0	Cosmos bipinnatus	100	2017-07-18-12-42-22	0	0	x	-20	0	55.3	21.7	54.8	21.7	55.5	0.167	3			64
264	264	0	Cosmos bipinnatus	100	2017-07-18-12-42-24	0	0	x	-20	0	55.3	21.7	54.8	21.7	55.5	0.167	3			65
265	265	0	Cosmos bipinnatus	100	2017-07-18-12-42-26	0	0	x	-20	0	55.3	21.7	54.8	21.7	55.5	0.167	3			66
266	266	0	Cosmos bipinnatus	100	2017-07-18-12-42-28	0	0	x	-20	0	55.3	21.7	54.8	21.7	55.5	0.167	3			67
267	267	0	Cosmos bipinnatus	100	2017-07-18-12-42-30	0	0	x	-20	0	55.3	21.7	54.8	21.7	55.5	0.167	3			68
268	268	0	Cosmos bipinnatus	100	2017-07-18-12-42-32	0	0	x	-20	0	55.3	21.7	54.8	21.7	55.5	0.167	3			69
269	269	0	Cosmos bipinnatus	100	2017-07-18-12-42-34	0	0	x	-20	0	55.4	21.7	54.8	21.7	55.5	0.067	3			70
270	270	0	Cosmos bipinnatus	100	2017-07-18-12-42-36	0	0	x	-20	0	55.3	21.7	54.8	21.7	55.5	0.167	3			71
271	271	0	Cosmos bipinnatus	100	2017-07-18-12-42-38	0	0	x	-20	0	55.3	21.7	54.9	21.7	55.6	0.278	3			72
272	272	0	Cosmos bipinnatus	100	2017-07-18-12-42-40	0	0	x	-20	0	55.3	21.7	54.9	21.7	55.6	0.278	3			73
273	273	0	Cosmos bipinnatus	100	2017-07-18-12-42-42	0	0	x	-20	0	55.3	21.7	54.9	21.7	55.6	0.278	3			74
274	274	0	Cosmos bipinnatus	100	2017-07-18-12-42-44	0	0	x	-20	0	55.3	21.7	54.8	21.7	55.5	0.167	3			75
275	275	0	Cosmos bipinnatus	100	2017-07-18-12-42-46	0	0	x	-20	0	55.3	21.7	54.8	21.7	55.5	0.167	3			76
276	276	0	Cosmos bipinnatus	100	2017-07-18-12-42-48	0	0	x	-20	0	55.2	21.7	54.8	21.7	55.5	0.267	3			77
277	277	0	Cosmos bipinnatus	100	2017-07-18-12-42-50	0	0	x	-20	0	55.2	21.7	54.8	21.7	55.5	0.267	3			78
278	278	0	Cosmos bipinnatus	100	2017-07-18-12-42-52	0	0	x	-20	0	55.2	21.7	54.9	21.7	55.6	0.378	3			79
279	279	0	Cosmos bipinnatus	100	2017-07-18-12-42-54	0	0	x	-20	0	55.2	21.7	54.8	21.7	55.5	0.267	3			80
280	280	0	Cosmos bipinnatus	100	2017-07-18-12-42-56	0	0	x	-20	0	55.2	21.7	54.8	21.7	55.5	0.267	3			81
281	281	0	Cosmos bipinnatus	100	2017-07-18-12-42-58	0	0	x	-20	0	55.2	21.7	54.7	21.6	55.4	0.156	3			82
282	282	0	Cosmos bipinnatus	100	2017-07-18-12-43-00	0	0	x	-20	0	55.2	21.7	54.8	21.7	55.5	0.267	3			83
283	283	0	Cosmos bipinnatus	100	2017-07-18-12-43-02	0	0	x	-20	0	55.2	21.7	54.8	21.7	55.5	0.267	3			84
284	284	0	Cosmos bipinnatus	100	2017-07-18-12-43-04	0	0	x	-20	0	55.2	21.7	54.8	21.7	55.5	0.267	3			85
285	285	0	Cosmos bipinnatus	100	2017-07-18-12-43-06	0	0	x	-20	0	55.2	21.7	54.8	21.7	55.5	0.267	3			86
286	286	0	Cosmos bipinnatus	100	2017-07-18-12-43-08	0	0	x	-20	0	55.2	21.7	54.8	21.7	55.5	0.267	3			87
287	287	0	Cosmos bipinnatus	100	2017-07-18-12-43-10	0	0	x	-20	0	55.2	21.7	54.9	21.7	55.6	0.378	3			88
288	288	0	Cosmos bipinnatus	100	2017-07-18-12-43-12	0	0	x	-20	0	55.2	21.7	54.8	21.7	55.5	0.267	3			89
289	289	0	Cosmos bipinnatus	100	2017-07-18-12-43-14	0	0	x	-20	0	55.2	21.7	54.7	21.6	55.4	0.156	3			90
290	290	0	Cosmos bipinnatus	100	2017-07-18-12-43-16	0	0	x	-20	0	55.2	21.7	54.9	21.7	55.6	0.378	3	Last10	Here	91
291	291	0	Cosmos bipinnatus	100	2017-07-18-12-43-18	0	0	x	-20	0	55.2	21.7	54.9	21.7	55.6	0.378	3	Last10	Here	92
292	292	0	Cosmos bipinnatus	100	2017-07-18-12-43-20	0	0	x	-20	0	55.2	21.7	54.8	21.7	55.5	0.267	3	Last10	Here	93
293	293	0	Cosmos bipinnatus	100	2017-07-18-12-43-22	0	0	x	-20	0	55.2	21.7	54.8	21.7	55.5	0.267	3	Last10	Here	94
294	294	0	Cosmos bipinnatus	100	2017-07-18-12-43-25	0	0	x	-20	0	55.3	21.7	54.8	21.7	55.5	0.167	3	Last10	Here	95
295	295	0	Cosmos bipinnatus	100	2017-07-18-12-43-27	0	0	x	-20	0	55.2	21.7	54.8	21.7	55.5	0.267	3	Last10	Here	96
296	296	0	Cosmos bipinnatus	100	2017-07-18-12-43-29	0	0	x	-20	0	55.3	21.7	54.8	21.7	55.5	0.167	3	Last10	Here	97
297	297	0	Cosmos bipinnatus	100	2017-07-18-12-43-31	0	0	x	-20	0	55.3	21.7	54.8	21.7	55.5	0.167	3	Last10	Here	98
298	298	0	Cosmos bipinnatus	100	2017-07-18-12-43-33	0	0	x	-20	0	55.3	21.7	54.8	21.7	55.5	0.167	3	Last10	Here	99
299	299	0	Cosmos bipinnatus	100	2017-07-18-12-43-35	0	0	x	-20	0	55.2	21.7	54.8	21.7	55.5	0.267	3	Last10	Here	100
300	300	0	Cosmos bipinnatus	100	2017-07-18-12-44-07	0	0	x	-15	0	55.2	21.7	54.8	21.7	55.5	0.267	4	First10	Here	1
301	301	0	Cosmos bipinnatus	100	2017-07-18-12-44-09	0	0	x	-15	0	55.2	21.7	54.8	21.7	55.5	0.267	4	First10	Here	2
302	302	0	Cosmos bipinnatus	100	2017-07-18-12-44-11	0	0	x	-15	0	55.2	21.7	54.8	21.7	55.5	0.267	4	First10	Here	3
303	303	0	Cosmos bipinnatus	100	2017-07-18-12-44-13	0	0	x	-15	0	55.1	21.7	54.8	21.7	55.5	0.367	4	First10	Here	4
304	304	0	Cosmos bipinnatus	100	2017-07-18-12-44-15	0	0	x	-15	0	55.1	21.7	54.8	21.7	55.5	0.367	4	First10	Here	5
305	305	0	Cosmos bipinnatus	100	2017-07-18-12-44-17	0	0	x	-15	0	55.2	21.7	54.8	21.7	55.5	0.267	4	First10	Here	6
306	306	0	Cosmos bipinnatus	100	2017-07-18-12-44-19	0	0	x	-15	0	55.1	21.7	54.8	21.7	55.5	0.367	4	First10	Here	7
307	307	0	Cosmos bipinnatus	100	2017-07-18-12-44-21	0	0	x	-15	0	55.1	21.7	54.7	21.7	55.4	0.256	4	First10	Here	8
308	308	0	Cosmos bipinnatus	100	2017-07-18-12-44-23	0	0	x	-15	0	55.1	21.7	54.7	21.7	55.4	0.256	4	First10	Here	9
309	309	0	Cosmos bipinnatus	100	2017-07-18-12-44-25	0	0	x	-15	0	55.1	21.7	54.7	21.7	55.4	0.256	4	First10	Here	10
310	310	0	Cosmos bipinnatus	100	2017-07-18-12-44-27	0	0	x	-15	0	55.1	21.7	54.7	21.7	55.4	0.256	4			11
311	311	0	Cosmos bipinnatus	100	2017-07-18-12-44-29	0	0	x	-15	0	55.1	21.7	54.7	21.7	55.4	0.256	4			12
312	312	0	Cosmos bipinnatus	100	2017-07-18-12-44-31	0	0	x	-15	0	55.1	21.7	54.7	21.7	55.4	0.256	4			13
313	313	0	Cosmos bipinnatus	100	2017-07-18-12-44-33	0	0	x	-15	0	55.1	21.7	54.6	21.6	55.2	0.145	4			14
314	314	0	Cosmos bipinnatus	100	2017-07-18-12-44-35	0	0	x	-15	0	55.1	21.7	54.7	21.7	55.4	0.256	4			15
315	315	0	Cosmos bipinnatus	100	2017-07-18-12-44-37	0	0	x	-15	0	55.1	21.7	54.7	21.7	55.4	0.256	4			16
316	316	0	Cosmos bipinnatus	100	2017-07-18-12-44-39	0	0	x	-15	0	55.1	21.7	54.6	21.7	55.2	0.145	4			17
317	317	0	Cosmos bipinnatus	100	2017-07-18-12-44-41	0	0	x	-15	0	55.1	21.7	54.7	21.7	55.4	0.256	4			18
318	318	0	Cosmos bipinnatus	100	2017-07-18-12-44-43	0	0	x	-15	0	55.1	21.7	54.7	21.7	55.4	0.256	4			19
319	319	0	Cosmos bipinnatus	100	2017-07-18-12-44-45	0	0	x	-15	0	55.1	21.7	54.7	21.7	55.4	0.256	4			20
320	320	0	Cosmos bipinnatus	100	2017-07-18-12-44-47	0	0	x	-15	0	55.1	21.7	54.6	21.7	55.2	0.145	4			21
321	321	0	Cosmos bipinnatus	100	2017-07-18-12-44-49	0	0	x	-15	0	55.1	21.7	54.6	21.7	55.2	0.145	4			22
322	322	0	Cosmos bipinnatus	100	2017-07-18-12-44-51	0	0	x	-15	0	55.1	21.7	54.6	21.7	55.2	0.145	4			23
323	323	0	Cosmos bipinnatus	100	2017-07-18-12-44-53	0	0	x	-15	0	55.2	21.7	54.6	21.7	55.2	0.045	4			24
324	324	0	Cosmos bipinnatus	100	2017-07-18-12-44-55	0	0	x	-15	0	55.2	21.7	54.6	21.7	55.2	0.045	4			25
325	325	0	Cosmos bipinnatus	100	2017-07-18-12-44-57	0	0	x	-15	0	55.2	21.7	54.6	21.7	55.2	0.045	4			26
326	326	0	Cosmos bipinnatus	100	2017-07-18-12-44-59	0	0	x	-15	0	55.2	21.7	54.6	21.7	55.2	0.045	4			27
327	327	0	Cosmos bipinnatus	100	2017-07-18-12-45-01	0	0	x	-15	0	55.2	21.7	54.6	21.7	55.2	0.045	4			28
328	328	0	Cosmos bipinnatus	100	2017-07-18-12-45-03	0	0	x	-15	0	55.2	21.7	54.7	21.7	55.4	0.156	4			29
329	329	0	Cosmos bipinnatus	100	2017-07-18-12-45-05	0	0	x	-15	0	55.2	21.7	54.6	21.7	55.2	0.045	4			30
330	330	0	Cosmos bipinnatus	100	2017-07-18-12-45-07	0	0	x	-15	0	55.2	21.7	54.6	21.7	55.2	0.045	4			31
331	331	0	Cosmos bipinnatus	100	2017-07-18-12-45-09	0	0	x	-15	0	55.1	21.7	54.6	21.7	55.2	0.145	4			32
332	332	0	Cosmos bipinnatus	100	2017-07-18-12-45-11	0	0	x	-15	0	55.2	21.7	54.6	21.6	55.2	0.045	4			33
333	333	0	Cosmos bipinnatus	100	2017-07-18-12-45-13	0	0	x	-15	0	55.1	21.7	54.6	21.7	55.2	0.145	4			34
334	334	0	Cosmos bipinnatus	100	2017-07-18-12-45-15	0	0	x	-15	0	55.1	21.7	54.6	21.7	55.2	0.145	4			35
335	335	0	Cosmos bipinnatus	100	2017-07-18-12-45-17	0	0	x	-15	0	55.1	21.7	54.7	21.7	55.4	0.256	4			36
336	336	0	Cosmos bipinnatus	100	2017-07-18-12-45-19	0	0	x	-15	0	55.1	21.7	54.7	21.7	55.4	0.256	4			37
337	337	0	Cosmos bipinnatus	100	2017-07-18-12-45-21	0	0	x	-15	0	55.1	21.7	54.7	21.7	55.4	0.256	4			38
338	338	0	Cosmos bipinnatus	100	2017-07-18-12-45-23	0	0	x	-15	0	55	21.7	54.7	21.7	55.4	0.356	4			39
339	339	0	Cosmos bipinnatus	100	2017-07-18-12-45-25	0	0	x	-15	0	55	21.7	54.7	21.7	55.4	0.356	4			40
340	340	0	Cosmos bipinnatus	100	2017-07-18-12-45-27	0	0	x	-15	0	55	21.7	54.7	21.7	55.4	0.356	4			41
341	341	0	Cosmos bipinnatus	100	2017-07-18-12-45-29	0	0	x	-15	0	55	21.7	54.7	21.7	55.4	0.356	4			42
342	342	0	Cosmos bipinnatus	100	2017-07-18-12-45-31	0	0	x	-15	0	55	21.7	54.7	21.7	55.4	0.356	4			43
343	343	0	Cosmos bipinnatus	100	2017-07-18-12-45-33	0	0	x	-15	0	55	21.7	54.7	21.7	55.4	0.356	4			44
344	344	0	Cosmos bipinnatus	100	2017-07-18-12-45-35	0	0	x	-15	0	55	21.7	54.7	21.7	55.4	0.356	4			45
345	345	0	Cosmos bipinnatus	100	2017-07-18-12-45-37	0	0	x	-15	0	55	21.7	54.7	21.7	55.4	0.356	4			46
346	346	0	Cosmos bipinnatus	100	2017-07-18-12-45-39	0	0	x	-15	0	55	21.7	54.7	21.7	55.4	0.356	4			47
347	347	0	Cosmos bipinnatus	100	2017-07-18-12-45-41	0	0	x	-15	0	55	21.7	54.6	21.6	55.2	0.245	4			48
348	348	0	Cosmos bipinnatus	100	2017-07-18-12-45-43	0	0	x	-15	0	55	21.7	54.7	21.7	55.4	0.356	4			49
349	349	0	Cosmos bipinnatus	100	2017-07-18-12-45-45	0	0	x	-15	0	55	21.7	54.7	21.7	55.4	0.356	4			50
350	350	0	Cosmos bipinnatus	100	2017-07-18-12-45-47	0	0	x	-15	0	55	21.7	54.7	21.7	55.4	0.356	4			51
351	351	0	Cosmos bipinnatus	100	2017-07-18-12-45-49	0	0	x	-15	0	55	21.7	54.7	21.7	55.4	0.356	4			52
352	352	0	Cosmos bipinnatus	100	2017-07-18-12-45-51	0	0	x	-15	0	55	21.7	54.6	21.6	55.2	0.245	4			53
353	353	0	Cosmos bipinnatus	100	2017-07-18-12-45-53	0	0	x	-15	0	55	21.7	54.6	21.7	55.2	0.245	4			54
354	354	0	Cosmos bipinnatus	100	2017-07-18-12-45-55	0	0	x	-15	0	55	21.7	54.6	21.7	55.2	0.245	4			55
355	355	0	Cosmos bipinnatus	100	2017-07-18-12-45-57	0	0	x	-15	0	55	21.7	54.6	21.7	55.2	0.245	4			56
356	356	0	Cosmos bipinnatus	100	2017-07-18-12-45-59	0	0	x	-15	0	55	21.7	54.6	21.7	55.2	0.245	4			57
357	357	0	Cosmos bipinnatus	100	2017-07-18-12-46-01	0	0	x	-15	0	55	21.7	54.6	21.7	55.2	0.245	4			58
358	358	0	Cosmos bipinnatus	100	2017-07-18-12-46-03	0	0	x	-15	0	55	21.7	54.6	21.7	55.2	0.245	4			59
359	359	0	Cosmos bipinnatus	100	2017-07-18-12-46-05	0	0	x	-15	0	55	21.7	54.6	21.7	55.2	0.245	4			60
360	360	0	Cosmos bipinnatus	100	2017-07-18-12-46-07	0	0	x	-15	0	55	21.7	54.5	21.6	55.1	0.134	4			61
361	361	0	Cosmos bipinnatus	100	2017-07-18-12-46-09	0	0	x	-15	0	55	21.7	54.6	21.7	55.2	0.245	4			62
362	362	0	Cosmos bipinnatus	100	2017-07-18-12-46-11	0	0	x	-15	0	55	21.7	54.6	21.7	55.2	0.245	4			63
363	363	0	Cosmos bipinnatus	100	2017-07-18-12-46-13	0	0	x	-15	0	54.9	21.7	54.6	21.7	55.2	0.345	4			64
364	364	0	Cosmos bipinnatus	100	2017-07-18-12-46-15	0	0	x	-15	0	54.9	21.7	54.6	21.7	55.2	0.345	4			65
365	365	0	Cosmos bipinnatus	100	2017-07-18-12-46-17	0	0	x	-15	0	54.9	21.7	54.6	21.7	55.2	0.345	4			66
366	366	0	Cosmos bipinnatus	100	2017-07-18-12-46-19	0	0	x	-15	0	54.9	21.7	54.5	21.6	55.1	0.234	4			67
367	367	0	Cosmos bipinnatus	100	2017-07-18-12-46-21	0	0	x	-15	0	54.9	21.7	54.6	21.7	55.2	0.345	4			68
368	368	0	Cosmos bipinnatus	100	2017-07-18-12-46-23	0	0	x	-15	0	54.9	21.7	54.7	21.7	55.4	0.456	4			69
369	369	0	Cosmos bipinnatus	100	2017-07-18-12-46-25	0	0	x	-15	0	54.9	21.7	54.7	21.7	55.4	0.456	4			70
370	370	0	Cosmos bipinnatus	100	2017-07-18-12-46-27	0	0	x	-15	0	54.9	21.7	54.7	21.7	55.4	0.456	4			71
371	371	0	Cosmos bipinnatus	100	2017-07-18-12-46-29	0	0	x	-15	0	54.9	21.7	54.7	21.7	55.4	0.456	4			72
372	372	0	Cosmos bipinnatus	100	2017-07-18-12-46-31	0	0	x	-15	0	54.9	21.7	54.7	21.7	55.4	0.456	4			73
373	373	0	Cosmos bipinnatus	100	2017-07-18-12-46-33	0	0	x	-15	0	54.9	21.7	54.7	21.7	55.4	0.456	4			74
374	374	0	Cosmos bipinnatus	100	2017-07-18-12-46-35	0	0	x	-15	0	54.9	21.7	54.7	21.7	55.4	0.456	4			75
375	375	0	Cosmos bipinnatus	100	2017-07-18-12-46-37	0	0	x	-15	0	54.9	21.7	54.7	21.7	55.4	0.456	4			76
376	376	0	Cosmos bipinnatus	100	2017-07-18-12-46-39	0	0	x	-15	0	54.9	21.7	54.7	21.7	55.4	0.456	4			77
377	377	0	Cosmos bipinnatus	100	2017-07-18-12-46-41	0	0	x	-15	0	54.9	21.7	54.7	21.7	55.4	0.456	4			78
378	378	0	Cosmos bipinnatus	100	2017-07-18-12-46-43	0	0	x	-15	0	54.9	21.7	54.7	21.7	55.4	0.456	4			79
379	379	0	Cosmos bipinnatus	100	2017-07-18-12-46-45	0	0	x	-15	0	54.8	21.7	54.7	21.7	55.4	0.556	4			80
380	380	0	Cosmos bipinnatus	100	2017-07-18-12-46-47	0	0	x	-15	0	54.8	21.7	54.7	21.7	55.4	0.556	4			81
381	381	0	Cosmos bipinnatus	100	2017-07-18-12-46-49	0	0	x	-15	0	54.9	21.7	54.6	21.7	55.2	0.345	4			82
382	382	0	Cosmos bipinnatus	100	2017-07-18-12-46-51	0	0	x	-15	0	54.9	21.7	54.6	21.7	55.2	0.345	4			83
383	383	0	Cosmos bipinnatus	100	2017-07-18-12-46-53	0	0	x	-15	0	54.9	21.7	54.6	21.7	55.2	0.345	4			84
384	384	0	Cosmos bipinnatus	100	2017-07-18-12-46-55	0	0	x	-15	0	54.8	21.7	54.6	21.7	55.2	0.445	4			85
385	385	0	Cosmos bipinnatus	100	2017-07-18-12-46-57	0	0	x	-15	0	54.8	21.7	54.6	21.7	55.2	0.445	4			86
386	386	0	Cosmos bipinnatus	100	2017-07-18-12-46-59	0	0	x	-15	0	54.9	21.7	54.6	21.7	55.2	0.345	4			87
387	387	0	Cosmos bipinnatus	100	2017-07-18-12-47-01	0	0	x	-15	0	54.9	21.7	54.7	21.7	55.4	0.456	4			88
388	388	0	Cosmos bipinnatus	100	2017-07-18-12-47-03	0	0	x	-15	0	54.9	21.7	54.6	21.7	55.2	0.345	4			89
389	389	0	Cosmos bipinnatus	100	2017-07-18-12-47-05	0	0	x	-15	0	54.8	21.7	54.6	21.6	55.2	0.445	4			90
390	390	0	Cosmos bipinnatus	100	2017-07-18-12-47-07	0	0	x	-15	0	54.8	21.7	54.7	21.7	55.4	0.556	4	Last10	Here	91
391	391	0	Cosmos bipinnatus	100	2017-07-18-12-47-09	0	0	x	-15	0	54.8	21.7	54.6	21.6	55.2	0.445	4	Last10	Here	92
392	392	0	Cosmos bipinnatus	100	2017-07-18-12-47-11	0	0	x	-15	0	54.8	21.7	54.7	21.7	55.4	0.556	4	Last10	Here	93
393	393	0	Cosmos bipinnatus	100	2017-07-18-12-47-13	0	0	x	-15	0	54.8	21.7	54.7	21.7	55.4	0.556	4	Last10	Here	94
394	394	0	Cosmos bipinnatus	100	2017-07-18-12-47-15	0	0	x	-15	0	54.8	21.7	54.7	21.7	55.4	0.556	4	Last10	Here	95
395	395	0	Cosmos bipinnatus	100	2017-07-18-12-47-17	0	0	x	-15	0	54.8	21.7	54.7	21.7	55.4	0.556	4	Last10	Here	96
396	396	0	Cosmos bipinnatus	100	2017-07-18-12-47-19	0	0	x	-15	0	54.8	21.7	54.7	21.7	55.4	0.556	4	Last10	Here	97
397	397	0	Cosmos bipinnatus	100	2017-07-18-12-47-21	0	0	x	-15	0	54.8	21.7	54.7	21.7	55.4	0.556	4	Last10	Here	98
398	398	0	Cosmos bipinnatus	100	2017-07-18-12-47-23	0	0	x	-15	0	54.8	21.7	54.7	21.7	55.4	0.556	4	Last10	Here	99
399	399	0	Cosmos bipinnatus	100	2017-07-18-12-47-25	0	0	x	-15	0	54.8	21.7	54.7	21.7	55.4	0.556	4	Last10	Here	100
400	400	0	Cosmos bipinnatus	100	2017-07-18-12-47-57	0	0	x	-10	0	54.8	21.7	54.5	21.7	55.1	0.334	5	First10	Here	1
401	401	0	Cosmos bipinnatus	100	2017-07-18-12-47-59	0	0	x	-10	0	54.8	21.7	54.5	21.7	55.1	0.334	5	First10	Here	2
402	402	0	Cosmos bipinnatus	100	2017-07-18-12-48-01	0	0	x	-10	0	54.8	21.7	54.5	21.7	55.1	0.334	5	First10	Here	3
403	403	0	Cosmos bipinnatus	100	2017-07-18-12-48-03	0	0	x	-10	0	54.8	21.7	54.5	21.7	55.1	0.334	5	First10	Here	4
404	404	0	Cosmos bipinnatus	100	2017-07-18-12-48-05	0	0	x	-10	0	54.8	21.7	54.4	21.7	55	0.223	5	First10	Here	5
405	405	0	Cosmos bipinnatus	100	2017-07-18-12-48-07	0	0	x	-10	0	54.8	21.7	54.4	21.6	55	0.223	5	First10	Here	6
406	406	0	Cosmos bipinnatus	100	2017-07-18-12-48-09	0	0	x	-10	0	54.8	21.7	54.4	21.7	55	0.223	5	First10	Here	7
407	407	0	Cosmos bipinnatus	100	2017-07-18-12-48-11	0	0	x	-10	0	54.8	21.7	54.4	21.7	55	0.223	5	First10	Here	8
408	408	0	Cosmos bipinnatus	100	2017-07-18-12-48-13	0	0	x	-10	0	54.8	21.7	54.4	21.7	55	0.223	5	First10	Here	9
409	409	0	Cosmos bipinnatus	100	2017-07-18-12-48-15	0	0	x	-10	0	54.8	21.7	54.4	21.7	55	0.223	5	First10	Here	10
410	410	0	Cosmos bipinnatus	100	2017-07-18-12-48-17	0	0	x	-10	0	54.8	21.7	54.4	21.6	55	0.223	5			11
411	411	0	Cosmos bipinnatus	100	2017-07-18-12-48-19	0	0	x	-10	0	54.8	21.7	54.5	21.7	55.1	0.334	5			12
412	412	0	Cosmos bipinnatus	100	2017-07-18-12-48-21	0	0	x	-10	0	54.7	21.7	54.5	21.7	55.1	0.434	5			13
413	413	0	Cosmos bipinnatus	100	2017-07-18-12-48-23	0	0	x	-10	0	54.8	21.7	54.5	21.7	55.1	0.334	5			14
414	414	0	Cosmos bipinnatus	100	2017-07-18-12-48-25	0	0	x	-10	0	54.8	21.7	54.5	21.7	55.1	0.334	5			15
415	415	0	Cosmos bipinnatus	100	2017-07-18-12-48-27	0	0	x	-10	0	54.8	21.7	54.4	21.7	55	0.223	5			16
416	416	0	Cosmos bipinnatus	100	2017-07-18-12-48-30	0	0	x	-10	0	54.8	21.7	54.4	21.7	55	0.223	5			17
417	417	0	Cosmos bipinnatus	100	2017-07-18-12-48-32	0	0	x	-10	0	54.8	21.7	54.4	21.7	55	0.223	5			18
418	418	0	Cosmos bipinnatus	100	2017-07-18-12-48-34	0	0	x	-10	0	54.8	21.7	54.4	21.7	55	0.223	5			19
419	419	0	Cosmos bipinnatus	100	2017-07-18-12-48-36	0	0	x	-10	0	54.7	21.7	54.4	21.7	55	0.323	5			20
420	420	0	Cosmos bipinnatus	100	2017-07-18-12-48-38	0	0	x	-10	0	54.8	21.7	54.4	21.7	55	0.223	5			21
421	421	0	Cosmos bipinnatus	100	2017-07-18-12-48-40	0	0	x	-10	0	54.8	21.7	54.5	21.7	55.1	0.334	5			22
422	422	0	Cosmos bipinnatus	100	2017-07-18-12-48-42	0	0	x	-10	0	54.7	21.7	54.4	21.6	55	0.323	5			23
423	423	0	Cosmos bipinnatus	100	2017-07-18-12-48-44	0	0	x	-10	0	54.7	21.7	54.5	21.7	55.1	0.434	5			24
424	424	0	Cosmos bipinnatus	100	2017-07-18-12-48-46	0	0	x	-10	0	54.7	21.7	54.5	21.7	55.1	0.434	5			25
425	425	0	Cosmos bipinnatus	100	2017-07-18-12-48-48	0	0	x	-10	0	54.8	21.7	54.5	21.7	55.1	0.334	5			26
426	426	0	Cosmos bipinnatus	100	2017-07-18-12-48-50	0	0	x	-10	0	54.7	21.7	54.5	21.7	55.1	0.434	5			27
427	427	0	Cosmos bipinnatus	100	2017-07-18-12-48-52	0	0	x	-10	0	54.8	21.7	54.5	21.7	55.1	0.334	5			28
428	428	0	Cosmos bipinnatus	100	2017-07-18-12-48-54	0	0	x	-10	0	54.7	21.7	54.5	21.7	55.1	0.434	5			29
429	429	0	Cosmos bipinnatus	100	2017-07-18-12-48-56	0	0	x	-10	0	54.7	21.7	54.5	21.6	55.1	0.434	5			30
430	430	0	Cosmos bipinnatus	100	2017-07-18-12-48-58	0	0	x	-10	0	54.8	21.7	54.5	21.6	55.1	0.334	5			31
431	431	0	Cosmos bipinnatus	100	2017-07-18-12-49-00	0	0	x	-10	0	54.7	21.7	54.6	21.7	55.2	0.545	5			32
432	432	0	Cosmos bipinnatus	100	2017-07-18-12-49-02	0	0	x	-10	0	54.8	21.7	54.6	21.7	55.2	0.445	5			33
433	433	0	Cosmos bipinnatus	100	2017-07-18-12-49-04	0	0	x	-10	0	54.8	21.7	54.5	21.7	55.1	0.334	5			34
434	434	0	Cosmos bipinnatus	100	2017-07-18-12-49-06	0	0	x	-10	0	54.8	21.7	54.5	21.7	55.1	0.334	5			35
435	435	0	Cosmos bipinnatus	100	2017-07-18-12-49-08	0	0	x	-10	0	54.8	21.7	54.5	21.7	55.1	0.334	5			36
436	436	0	Cosmos bipinnatus	100	2017-07-18-12-49-10	0	0	x	-10	0	54.8	21.7	54.4	21.7	55	0.223	5			37
437	437	0	Cosmos bipinnatus	100	2017-07-18-12-49-12	0	0	x	-10	0	54.8	21.7	54.5	21.7	55.1	0.334	5			38
438	438	0	Cosmos bipinnatus	100	2017-07-18-12-49-14	0	0	x	-10	0	54.8	21.7	54.5	21.7	55.1	0.334	5			39
439	439	0	Cosmos bipinnatus	100	2017-07-18-12-49-16	0	0	x	-10	0	54.8	21.7	54.5	21.7	55.1	0.334	5			40
440	440	0	Cosmos bipinnatus	100	2017-07-18-12-49-18	0	0	x	-10	0	54.8	21.7	54.5	21.7	55.1	0.334	5			41
441	441	0	Cosmos bipinnatus	100	2017-07-18-12-49-20	0	0	x	-10	0	54.8	21.7	54.5	21.7	55.1	0.334	5			42
442	442	0	Cosmos bipinnatus	100	2017-07-18-12-49-22	0	0	x	-10	0	54.8	21.7	54.5	21.6	55.1	0.334	5			43
443	443	0	Cosmos bipinnatus	100	2017-07-18-12-49-24	0	0	x	-10	0	54.8	21.7	54.5	21.7	55.1	0.334	5			44
444	444	0	Cosmos bipinnatus	100	2017-07-18-12-49-26	0	0	x	-10	0	54.8	21.7	54.5	21.7	55.1	0.334	5			45
445	445	0	Cosmos bipinnatus	100	2017-07-18-12-49-28	0	0	x	-10	0	54.8	21.7	54.5	21.7	55.1	0.334	5			46
446	446	0	Cosmos bipinnatus	100	2017-07-18-12-49-30	0	0	x	-10	0	54.8	21.7	54.5	21.7	55.1	0.334	5			47
447	447	0	Cosmos bipinnatus	100	2017-07-18-12-49-32	0	0	x	-10	0	54.8	21.7	54.5	21.7	55.1	0.334	5			48
448	448	0	Cosmos bipinnatus	100	2017-07-18-12-49-34	0	0	x	-10	0	54.8	21.7	54.4	21.6	55	0.223	5			49
449	449	0	Cosmos bipinnatus	100	2017-07-18-12-49-36	0	0	x	-10	0	54.7	21.7	54.4	21.6	55	0.323	5			50
450	450	0	Cosmos bipinnatus	100	2017-07-18-12-49-38	0	0	x	-10	0	54.8	21.7	54.4	21.7	55	0.223	5			51
451	451	0	Cosmos bipinnatus	100	2017-07-18-12-49-40	0	0	x	-10	0	54.8	21.7	54.4	21.7	55	0.223	5			52
452	452	0	Cosmos bipinnatus	100	2017-07-18-12-49-42	0	0	x	-10	0	54.8	21.7	54.4	21.7	55	0.223	5			53
453	453	0	Cosmos bipinnatus	100	2017-07-18-12-49-44	0	0	x	-10	0	54.8	21.7	54.4	21.7	55	0.223	5			54
454	454	0	Cosmos bipinnatus	100	2017-07-18-12-49-46	0	0	x	-10	0	54.8	21.7	54.4	21.7	55	0.223	5			55
455	455	0	Cosmos bipinnatus	100	2017-07-18-12-49-48	0	0	x	-10	0	54.9	21.7	54.3	21.7	54.9	0.012	5			56
456	456	0	Cosmos bipinnatus	100	2017-07-18-12-49-50	0	0	x	-10	0	54.8	21.7	54.4	21.7	55	0.223	5			57
457	457	0	Cosmos bipinnatus	100	2017-07-18-12-49-52	0	0	x	-10	0	54.8	21.7	54.4	21.7	55	0.223	5			58
458	458	0	Cosmos bipinnatus	100	2017-07-18-12-49-54	0	0	x	-10	0	54.8	21.7	54.4	21.7	55	0.223	5			59
459	459	0	Cosmos bipinnatus	100	2017-07-18-12-49-56	0	0	x	-10	0	54.7	21.7	54.4	21.7	55	0.323	5			60
460	460	0	Cosmos bipinnatus	100	2017-07-18-12-49-58	0	0	x	-10	0	54.7	21.7	54.4	21.7	55	0.323	5			61
461	461	0	Cosmos bipinnatus	100	2017-07-18-12-50-00	0	0	x	-10	0	54.7	21.7	54.4	21.7	55	0.323	5			62
462	462	0	Cosmos bipinnatus	100	2017-07-18-12-50-02	0	0	x	-10	0	54.7	21.7	54.4	21.7	55	0.323	5			63
463	463	0	Cosmos bipinnatus	100	2017-07-18-12-50-04	0	0	x	-10	0	54.7	21.7	54.4	21.7	55	0.323	5			64
464	464	0	Cosmos bipinnatus	100	2017-07-18-12-50-06	0	0	x	-10	0	54.7	21.7	54.4	21.7	55	0.323	5			65
465	465	0	Cosmos bipinnatus	100	2017-07-18-12-50-08	0	0	x	-10	0	54.7	21.7	54.4	21.7	55	0.323	5			66
466	466	0	Cosmos bipinnatus	100	2017-07-18-12-50-10	0	0	x	-10	0	54.7	21.7	54.4	21.7	55	0.323	5			67
467	467	0	Cosmos bipinnatus	100	2017-07-18-12-50-12	0	0	x	-10	0	54.7	21.7	54.4	21.7	55	0.323	5			68
468	468	0	Cosmos bipinnatus	100	2017-07-18-12-50-14	0	0	x	-10	0	54.7	21.7	54.4	21.7	55	0.323	5			69
469	469	0	Cosmos bipinnatus	100	2017-07-18-12-50-16	0	0	x	-10	0	54.7	21.7	54.3	21.7	54.9	0.212	5			70
470	470	0	Cosmos bipinnatus	100	2017-07-18-12-50-18	0	0	x	-10	0	54.7	21.7	54.3	21.7	54.9	0.212	5			71
471	471	0	Cosmos bipinnatus	100	2017-07-18-12-50-20	0	0	x	-10	0	54.7	21.7	54.3	21.7	54.9	0.212	5			72
472	472	0	Cosmos bipinnatus	100	2017-07-18-12-50-22	0	0	x	-10	0	54.7	21.7	54.3	21.7	54.9	0.212	5			73
473	473	0	Cosmos bipinnatus	100	2017-07-18-12-50-24	0	0	x	-10	0	54.7	21.7	54.3	21.7	54.9	0.212	5			74
474	474	0	Cosmos bipinnatus	100	2017-07-18-12-50-26	0	0	x	-10	0	54.7	21.7	54.3	21.7	54.9	0.212	5			75
475	475	0	Cosmos bipinnatus	100	2017-07-18-12-50-28	0	0	x	-10	0	54.7	21.7	54.3	21.7	54.9	0.212	5			76
476	476	0	Cosmos bipinnatus	100	2017-07-18-12-50-30	0	0	x	-10	0	54.7	21.7	54.3	21.7	54.9	0.212	5			77
477	477	0	Cosmos bipinnatus	100	2017-07-18-12-50-32	0	0	x	-10	0	54.8	21.7	54.3	21.7	54.9	0.112	5			78
478	478	0	Cosmos bipinnatus	100	2017-07-18-12-50-34	0	0	x	-10	0	54.8	21.7	54.3	21.7	54.9	0.112	5			79
479	479	0	Cosmos bipinnatus	100	2017-07-18-12-50-36	0	0	x	-10	0	54.7	21.7	54.3	21.7	54.9	0.212	5			80
480	480	0	Cosmos bipinnatus	100	2017-07-18-12-50-38	0	0	x	-10	0	54.7	21.7	54.3	21.7	54.9	0.212	5			81
481	481	0	Cosmos bipinnatus	100	2017-07-18-12-50-40	0	0	x	-10	0	54.8	21.7	54.3	21.7	54.9	0.112	5			82
482	482	0	Cosmos bipinnatus	100	2017-07-18-12-50-42	0	0	x	-10	0	54.8	21.7	54.3	21.7	54.9	0.112	5			83
483	483	0	Cosmos bipinnatus	100	2017-07-18-12-50-44	0	0	x	-10	0	54.7	21.7	54.3	21.7	54.9	0.212	5			84
484	484	0	Cosmos bipinnatus	100	2017-07-18-12-50-46	0	0	x	-10	0	54.7	21.7	54.3	21.7	54.9	0.212	5			85
485	485	0	Cosmos bipinnatus	100	2017-07-18-12-50-48	0	0	x	-10	0	54.7	21.7	54.3	21.7	54.9	0.212	5			86
486	486	0	Cosmos bipinnatus	100	2017-07-18-12-50-50	0	0	x	-10	0	54.7	21.7	54.3	21.7	54.9	0.212	5			87
487	487	0	Cosmos bipinnatus	100	2017-07-18-12-50-52	0	0	x	-10	0	54.7	21.7	54.3	21.7	54.9	0.212	5			88
488	488	0	Cosmos bipinnatus	100	2017-07-18-12-50-54	0	0	x	-10	0	54.7	21.7	54.3	21.7	54.9	0.212	5			89
489	489	0	Cosmos bipinnatus	100	2017-07-18-12-50-56	0	0	x	-10	0	54.7	21.7	54.3	21.7	54.9	0.212	5			90
490	490	0	Cosmos bipinnatus	100	2017-07-18-12-50-58	0	0	x	-10	0	54.7	21.7	54.3	21.7	54.9	0.212	5	Last10	Here	91
491	491	0	Cosmos bipinnatus	100	2017-07-18-12-51-00	0	0	x	-10	0	54.7	21.7	54.3	21.7	54.9	0.212	5	Last10	Here	92
492	492	0	Cosmos bipinnatus	100	2017-07-18-12-51-02	0	0	x	-10	0	54.7	21.7	54.3	21.7	54.9	0.212	5	Last10	Here	93
493	493	0	Cosmos bipinnatus	100	2017-07-18-12-51-04	0	0	x	-10	0	54.7	21.7	54.3	21.7	54.9	0.212	5	Last10	Here	94
494	494	0	Cosmos bipinnatus	100	2017-07-18-12-51-06	0	0	x	-10	0	54.7	21.7	54.3	21.7	54.9	0.212	5	Last10	Here	95
495	495	0	Cosmos bipinnatus	100	2017-07-18-12-51-08	0	0	x	-10	0	54.7	21.7	54.4	21.7	55	0.323	5	Last10	Here	96
496	496	0	Cosmos bipinnatus	100	2017-07-18-12-51-10	0	0	x	-10	0	54.7	21.7	54.4	21.7	55	0.323	5	Last10	Here	97
497	497	0	Cosmos bipinnatus	100	2017-07-18-12-51-12	0	0	x	-10	0	54.6	21.7	54.3	21.7	54.9	0.312	5	Last10	Here	98
498	498	0	Cosmos bipinnatus	100	2017-07-18-12-51-14	0	0	x	-10	0	54.6	21.7	54.3	21.7	54.9	0.312	5	Last10	Here	99
499	499	0	Cosmos bipinnatus	100	2017-07-18-12-51-16	0	0	x	-10	0	54.6	21.7	54.3	21.7	54.9	0.312	5	Last10	Here	100
500	500	0	Cosmos bipinnatus	100	2017-07-18-12-51-48	0	0	x	-5	0	54.6	21.7	54.3	21.7	54.9	0.312	6	First10	Here	1
501	501	0	Cosmos bipinnatus	100	2017-07-18-12-51-50	0	0	x	-5	0	54.6	21.7	54.3	21.7	54.9	0.312	6	First10	Here	2
502	502	0	Cosmos bipinnatus	100	2017-07-18-12-51-52	0	0	x	-5	0	54.6	21.7	54.3	21.7	54.9	0.312	6	First10	Here	3
503	503	0	Cosmos bipinnatus	100	2017-07-18-12-51-54	0	0	x	-5	0	54.6	21.7	54.3	21.7	54.9	0.312	6	First10	Here	4
504	504	0	Cosmos bipinnatus	100	2017-07-18-12-51-56	0	0	x	-5	0	54.6	21.7	54.3	21.7	54.9	0.312	6	First10	Here	5
505	505	0	Cosmos bipinnatus	100	2017-07-18-12-51-58	0	0	x	-5	0	54.6	21.7	54.3	21.7	54.9	0.312	6	First10	Here	6
506	506	0	Cosmos bipinnatus	100	2017-07-18-12-52-00	0	0	x	-5	0	54.6	21.7	54.3	21.7	54.9	0.312	6	First10	Here	7
507	507	0	Cosmos bipinnatus	100	2017-07-18-12-52-02	0	0	x	-5	0	54.6	21.7	54.3	21.7	54.9	0.312	6	First10	Here	8
508	508	0	Cosmos bipinnatus	100	2017-07-18-12-52-04	0	0	x	-5	0	54.6	21.7	54.3	21.7	54.9	0.312	6	First10	Here	9
509	509	0	Cosmos bipinnatus	100	2017-07-18-12-52-06	0	0	x	-5	0	54.6	21.7	54.3	21.7	54.9	0.312	6	First10	Here	10
510	510	0	Cosmos bipinnatus	100	2017-07-18-12-52-08	0	0	x	-5	0	54.6	21.7	54.3	21.7	54.9	0.312	6			11
511	511	0	Cosmos bipinnatus	100	2017-07-18-12-52-10	0	0	x	-5	0	54.6	21.7	54.3	21.7	54.9	0.312	6			12
512	512	0	Cosmos bipinnatus	100	2017-07-18-12-52-12	0	0	x	-5	0	54.7	21.7	54.3	21.7	54.9	0.212	6			13
513	513	0	Cosmos bipinnatus	100	2017-07-18-12-52-14	0	0	x	-5	0	54.7	21.7	54.4	21.7	55	0.323	6			14
514	514	0	Cosmos bipinnatus	100	2017-07-18-12-52-16	0	0	x	-5	0	54.6	21.7	54.3	21.7	54.9	0.312	6			15
515	515	0	Cosmos bipinnatus	100	2017-07-18-12-52-18	0	0	x	-5	0	54.6	21.7	54.4	21.7	55	0.423	6			16
516	516	0	Cosmos bipinnatus	100	2017-07-18-12-52-20	0	0	x	-5	0	54.6	21.7	54.3	21.7	54.9	0.312	6			17
517	517	0	Cosmos bipinnatus	100	2017-07-18-12-52-22	0	0	x	-5	0	54.6	21.7	54.3	21.7	54.9	0.312	6			18
518	518	0	Cosmos bipinnatus	100	2017-07-18-12-52-24	0	0	x	-5	0	54.6	21.7	54.3	21.7	54.9	0.312	6			19
519	519	0	Cosmos bipinnatus	100	2017-07-18-12-52-26	0	0	x	-5	0	54.6	21.7	54.3	21.7	54.9	0.312	6			20
520	520	0	Cosmos bipinnatus	100	2017-07-18-12-52-28	0	0	x	-5	0	54.6	21.7	54.3	21.7	54.9	0.312	6			21
521	521	0	Cosmos bipinnatus	100	2017-07-18-12-52-30	0	0	x	-5	0	54.6	21.7	54.3	21.7	54.9	0.312	6			22
522	522	0	Cosmos bipinnatus	100	2017-07-18-12-52-32	0	0	x	-5	0	54.6	21.7	54.3	21.7	54.9	0.312	6			23
523	523	0	Cosmos bipinnatus	100	2017-07-18-12-52-34	0	0	x	-5	0	54.6	21.7	54.3	21.7	54.9	0.312	6			24
524	524	0	Cosmos bipinnatus	100	2017-07-18-12-52-36	0	0	x	-5	0	54.6	21.7	54.2	21.7	54.8	0.201	6			25
525	525	0	Cosmos bipinnatus	100	2017-07-18-12-52-38	0	0	x	-5	0	54.6	21.7	54.2	21.7	54.8	0.201	6			26
526	526	0	Cosmos bipinnatus	100	2017-07-18-12-52-40	0	0	x	-5	0	54.6	21.7	54.3	21.7	54.9	0.312	6			27
527	527	0	Cosmos bipinnatus	100	2017-07-18-12-52-42	0	0	x	-5	0	54.6	21.7	54.3	21.7	54.9	0.312	6			28
528	528	0	Cosmos bipinnatus	100	2017-07-18-12-52-44	0	0	x	-5	0	54.6	21.7	54.3	21.7	54.9	0.312	6			29
529	529	0	Cosmos bipinnatus	100	2017-07-18-12-52-46	0	0	x	-5	0	54.6	21.7	54.3	21.7	54.9	0.312	6			30
530	530	0	Cosmos bipinnatus	100	2017-07-18-12-52-48	0	0	x	-5	0	54.6	21.7	54.3	21.7	54.9	0.312	6			31
531	531	0	Cosmos bipinnatus	100	2017-07-18-12-52-50	0	0	x	-5	0	54.6	21.7	54.3	21.7	54.9	0.312	6			32
532	532	0	Cosmos bipinnatus	100	2017-07-18-12-52-52	0	0	x	-5	0	54.6	21.7	54.3	21.7	54.9	0.312	6			33
533	533	0	Cosmos bipinnatus	100	2017-07-18-12-52-54	0	0	x	-5	0	54.6	21.7	54.3	21.7	54.9	0.312	6			34
534	534	0	Cosmos bipinnatus	100	2017-07-18-12-52-56	0	0	x	-5	0	54.6	21.7	54.2	21.6	54.8	0.201	6			35
535	535	0	Cosmos bipinnatus	100	2017-07-18-12-52-58	0	0	x	-5	0	54.6	21.7	54.3	21.7	54.9	0.312	6			36
536	536	0	Cosmos bipinnatus	100	2017-07-18-12-53-00	0	0	x	-5	0	54.6	21.7	54.3	21.7	54.9	0.312	6			37
537	537	0	Cosmos bipinnatus	100	2017-07-18-12-53-02	0	0	x	-5	0	54.6	21.7	54.4	21.7	55	0.423	6			38
538	538	0	Cosmos bipinnatus	100	2017-07-18-12-53-04	0	0	x	-5	0	54.6	21.7	54.4	21.7	55	0.423	6			39
539	539	0	Cosmos bipinnatus	100	2017-07-18-12-53-06	0	0	x	-5	0	54.6	21.7	54.4	21.7	55	0.423	6			40
540	540	0	Cosmos bipinnatus	100	2017-07-18-12-53-08	0	0	x	-5	0	54.6	21.7	54.4	21.7	55	0.423	6			41
541	541	0	Cosmos bipinnatus	100	2017-07-18-12-53-10	0	0	x	-5	0	54.6	21.7	54.4	21.7	55	0.423	6			42
542	542	0	Cosmos bipinnatus	100	2017-07-18-12-53-12	0	0	x	-5	0	54.6	21.7	54.3	21.6	54.9	0.312	6			43
543	543	0	Cosmos bipinnatus	100	2017-07-18-12-53-14	0	0	x	-5	0	54.6	21.7	54.4	21.7	55	0.423	6			44
544	544	0	Cosmos bipinnatus	100	2017-07-18-12-53-16	0	0	x	-5	0	54.6	21.7	54.4	21.7	55	0.423	6			45
545	545	0	Cosmos bipinnatus	100	2017-07-18-12-53-18	0	0	x	-5	0	54.6	21.7	54.4	21.7	55	0.423	6			46
546	546	0	Cosmos bipinnatus	100	2017-07-18-12-53-20	0	0	x	-5	0	54.6	21.7	54.3	21.7	54.9	0.312	6			47
547	547	0	Cosmos bipinnatus	100	2017-07-18-12-53-22	0	0	x	-5	0	54.6	21.7	54.3	21.7	54.9	0.312	6			48
548	548	0	Cosmos bipinnatus	100	2017-07-18-12-53-24	0	0	x	-5	0	54.6	21.7	54.4	21.7	55	0.423	6			49
549	549	0	Cosmos bipinnatus	100	2017-07-18-12-53-26	0	0	x	-5	0	54.6	21.7	54.3	21.7	54.9	0.312	6			50
550	550	0	Cosmos bipinnatus	100	2017-07-18-12-53-28	0	0	x	-5	0	54.6	21.7	54.3	21.7	54.9	0.312	6			51
551	551	0	Cosmos bipinnatus	100	2017-07-18-12-53-30	0	0	x	-5	0	54.6	21.7	54.3	21.7	54.9	0.312	6			52
552	552	0	Cosmos bipinnatus	100	2017-07-18-12-53-33	0	0	x	-5	0	54.6	21.7	54.4	21.7	55	0.423	6			53
553	553	0	Cosmos bipinnatus	100	2017-07-18-12-53-35	0	0	x	-5	0	54.6	21.7	54.3	21.6	54.9	0.312	6			54
554	554	0	Cosmos bipinnatus	100	2017-07-18-12-53-37	0	0	x	-5	0	54.6	21.7	54.3	21.7	54.9	0.312	6			55
555	555	0	Cosmos bipinnatus	100	2017-07-18-12-53-39	0	0	x	-5	0	54.6	21.7	54.3	21.7	54.9	0.312	6			56
556	556	0	Cosmos bipinnatus	100	2017-07-18-12-53-41	0	0	x	-5	0	54.5	21.7	54.4	21.7	55	0.523	6			57
557	557	0	Cosmos bipinnatus	100	2017-07-18-12-53-43	0	0	x	-5	0	54.6	21.7	54.3	21.6	54.9	0.312	6			58
558	558	0	Cosmos bipinnatus	100	2017-07-18-12-53-45	0	0	x	-5	0	54.6	21.7	54.4	21.7	55	0.423	6			59
559	559	0	Cosmos bipinnatus	100	2017-07-18-12-53-47	0	0	x	-5	0	54.6	21.7	54.4	21.7	55	0.423	6			60
560	560	0	Cosmos bipinnatus	100	2017-07-18-12-53-49	0	0	x	-5	0	54.6	21.7	54.4	21.7	55	0.423	6			61
561	561	0	Cosmos bipinnatus	100	2017-07-18-12-53-51	0	0	x	-5	0	54.6	21.7	54.3	21.7	54.9	0.312	6			62
562	562	0	Cosmos bipinnatus	100	2017-07-18-12-53-53	0	0	x	-5	0	54.6	21.7	54.3	21.7	54.9	0.312	6			63
563	563	0	Cosmos bipinnatus	100	2017-07-18-12-53-55	0	0	x	-5	0	54.6	21.7	54.2	21.6	54.8	0.201	6			64
564	564	0	Cosmos bipinnatus	100	2017-07-18-12-53-57	0	0	x	-5	0	54.6	21.7	54.3	21.7	54.9	0.312	6			65
565	565	0	Cosmos bipinnatus	100	2017-07-18-12-53-59	0	0	x	-5	0	54.6	21.7	54.3	21.7	54.9	0.312	6			66
566	566	0	Cosmos bipinnatus	100	2017-07-18-12-54-01	0	0	x	-5	0	54.7	21.7	54.3	21.7	54.9	0.212	6			67
567	567	0	Cosmos bipinnatus	100	2017-07-18-12-54-03	0	0	x	-5	0	54.7	21.7	54.2	21.7	54.8	0.101	6			68
568	568	0	Cosmos bipinnatus	100	2017-07-18-12-54-05	0	0	x	-5	0	54.7	21.7	54.2	21.7	54.8	0.101	6			69
569	569	0	Cosmos bipinnatus	100	2017-07-18-12-54-07	0	0	x	-5	0	54.7	21.7	54.2	21.7	54.8	0.101	6			70
570	570	0	Cosmos bipinnatus	100	2017-07-18-12-54-09	0	0	x	-5	0	54.7	21.7	54.3	21.7	54.9	0.212	6			71
571	571	0	Cosmos bipinnatus	100	2017-07-18-12-54-11	0	0	x	-5	0	54.7	21.7	54.3	21.7	54.9	0.212	6			72
572	572	0	Cosmos bipinnatus	100	2017-07-18-12-54-13	0	0	x	-5	0	54.6	21.7	54.2	21.7	54.8	0.201	6			73
573	573	0	Cosmos bipinnatus	100	2017-07-18-12-54-15	0	0	x	-5	0	54.6	21.7	54.2	21.7	54.8	0.201	6			74
574	574	0	Cosmos bipinnatus	100	2017-07-18-12-54-17	0	0	x	-5	0	54.6	21.7	54.2	21.7	54.8	0.201	6			75
575	575	0	Cosmos bipinnatus	100	2017-07-18-12-54-19	0	0	x	-5	0	54.6	21.7	54.2	21.7	54.8	0.201	6			76
576	576	0	Cosmos bipinnatus	100	2017-07-18-12-54-21	0	0	x	-5	0	54.6	21.7	54.2	21.7	54.8	0.201	6			77
577	577	0	Cosmos bipinnatus	100	2017-07-18-12-54-23	0	0	x	-5	0	54.6	21.7	54.2	21.7	54.8	0.201	6			78
578	578	0	Cosmos bipinnatus	100	2017-07-18-12-54-25	0	0	x	-5	0	54.5	21.7	54.2	21.7	54.8	0.301	6			79
579	579	0	Cosmos bipinnatus	100	2017-07-18-12-54-27	0	0	x	-5	0	54.5	21.7	54.2	21.7	54.8	0.301	6			80
580	580	0	Cosmos bipinnatus	100	2017-07-18-12-54-29	0	0	x	-5	0	54.5	21.7	54.2	21.7	54.8	0.301	6			81
581	581	0	Cosmos bipinnatus	100	2017-07-18-12-54-31	0	0	x	-5	0	54.5	21.7	54.2	21.7	54.8	0.301	6			82
582	582	0	Cosmos bipinnatus	100	2017-07-18-12-54-33	0	0	x	-5	0	54.5	21.7	54.2	21.7	54.8	0.301	6			83
583	583	0	Cosmos bipinnatus	100	2017-07-18-12-54-35	0	0	x	-5	0	54.5	21.7	54.2	21.7	54.8	0.301	6			84
584	584	0	Cosmos bipinnatus	100	2017-07-18-12-54-37	0	0	x	-5	0	54.5	21.7	54.2	21.7	54.8	0.301	6			85
585	585	0	Cosmos bipinnatus	100	2017-07-18-12-54-39	0	0	x	-5	0	54.5	21.7	54.2	21.7	54.8	0.301	6			86
586	586	0	Cosmos bipinnatus	100	2017-07-18-12-54-41	0	0	x	-5	0	54.6	21.7	54.3	21.7	54.9	0.312	6			87
587	587	0	Cosmos bipinnatus	100	2017-07-18-12-54-43	0	0	x	-5	0	54.6	21.7	54.3	21.7	54.9	0.312	6			88
588	588	0	Cosmos bipinnatus	100	2017-07-18-12-54-45	0	0	x	-5	0	54.6	21.7	54.4	21.7	55	0.423	6			89
589	589	0	Cosmos bipinnatus	100	2017-07-18-12-54-47	0	0	x	-5	0	54.6	21.7	54.4	21.7	55	0.423	6			90
590	590	0	Cosmos bipinnatus	100	2017-07-18-12-54-49	0	0	x	-5	0	54.5	21.7	54.5	21.7	55.1	0.634	6	Last10	Here	91
591	591	0	Cosmos bipinnatus	100	2017-07-18-12-54-51	0	0	x	-5	0	54.5	21.7	54.5	21.7	55.1	0.634	6	Last10	Here	92
592	592	0	Cosmos bipinnatus	100	2017-07-18-12-54-53	0	0	x	-5	0	54.5	21.7	54.6	21.7	55.2	0.745	6	Last10	Here	93
593	593	0	Cosmos bipinnatus	100	2017-07-18-12-54-55	0	0	x	-5	0	54.5	21.7	54.6	21.7	55.2	0.745	6	Last10	Here	94
594	594	0	Cosmos bipinnatus	100	2017-07-18-12-54-57	0	0	x	-5	0	54.6	21.7	54.6	21.7	55.2	0.645	6	Last10	Here	95
595	595	0	Cosmos bipinnatus	100	2017-07-18-12-54-59	0	0	x	-5	0	54.5	21.7	54.5	21.7	55.1	0.634	6	Last10	Here	96
596	596	0	Cosmos bipinnatus	100	2017-07-18-12-55-01	0	0	x	-5	0	54.6	21.7	54.5	21.7	55.1	0.534	6	Last10	Here	97
597	597	0	Cosmos bipinnatus	100	2017-07-18-12-55-03	0	0	x	-5	0	54.6	21.7	54.5	21.7	55.1	0.534	6	Last10	Here	98
598	598	0	Cosmos bipinnatus	100	2017-07-18-12-55-05	0	0	x	-5	0	54.6	21.7	54.5	21.7	55.1	0.534	6	Last10	Here	99
599	599	0	Cosmos bipinnatus	100	2017-07-18-12-55-07	0	0	x	-5	0	54.5	21.7	54.5	21.7	55.1	0.634	6	Last10	Here	100
600	600	0	Cosmos bipinnatus	100	2017-07-18-12-55-39	0	0	x	0	0	54.5	21.7	54.2	21.7	54.8	0.301	7	First10	Here	1
601	601	0	Cosmos bipinnatus	100	2017-07-18-12-55-41	0	0	x	0	0	54.5	21.7	54.2	21.6	54.8	0.301	7	First10	Here	2
602	602	0	Cosmos bipinnatus	100	2017-07-18-12-55-43	0	0	x	0	0	54.5	21.7	54.3	21.7	54.9	0.412	7	First10	Here	3
603	603	0	Cosmos bipinnatus	100	2017-07-18-12-55-45	0	0	x	0	0	54.5	21.7	54.3	21.7	54.9	0.412	7	First10	Here	4
604	604	0	Cosmos bipinnatus	100	2017-07-18-12-55-47	0	0	x	0	0	54.5	21.7	54.3	21.7	54.9	0.412	7	First10	Here	5
605	605	0	Cosmos bipinnatus	100	2017-07-18-12-55-49	0	0	x	0	0	54.5	21.7	54.2	21.7	54.8	0.301	7	First10	Here	6
606	606	0	Cosmos bipinnatus	100	2017-07-18-12-55-51	0	0	x	0	0	54.5	21.7	54.2	21.7	54.8	0.301	7	First10	Here	7
607	607	0	Cosmos bipinnatus	100	2017-07-18-12-55-53	0	0	x	0	0	54.4	21.7	54.2	21.7	54.8	0.401	7	First10	Here	8
608	608	0	Cosmos bipinnatus	100	2017-07-18-12-55-55	0	0	x	0	0	54.4	21.7	54.2	21.7	54.8	0.401	7	First10	Here	9
609	609	0	Cosmos bipinnatus	100	2017-07-18-12-55-57	0	0	x	0	0	54.5	21.7	54.2	21.7	54.8	0.301	7	First10	Here	10
610	610	0	Cosmos bipinnatus	100	2017-07-18-12-55-59	0	0	x	0	0	54.5	21.7	54.2	21.7	54.8	0.301	7			11
611	611	0	Cosmos bipinnatus	100	2017-07-18-12-56-01	0	0	x	0	0	54.5	21.7	54.2	21.7	54.8	0.301	7			12
612	612	0	Cosmos bipinnatus	100	2017-07-18-12-56-03	0	0	x	0	0	54.5	21.7	54.2	21.7	54.8	0.301	7			13
613	613	0	Cosmos bipinnatus	100	2017-07-18-12-56-05	0	0	x	0	0	54.5	21.7	54.2	21.7	54.8	0.301	7			14
614	614	0	Cosmos bipinnatus	100	2017-07-18-12-56-07	0	0	x	0	0	54.5	21.7	54.2	21.7	54.8	0.301	7			15
615	615	0	Cosmos bipinnatus	100	2017-07-18-12-56-09	0	0	x	0	0	54.5	21.7	54.2	21.7	54.8	0.301	7			16
616	616	0	Cosmos bipinnatus	100	2017-07-18-12-56-11	0	0	x	0	0	54.5	21.7	54.2	21.7	54.8	0.301	7			17
617	617	0	Cosmos bipinnatus	100	2017-07-18-12-56-13	0	0	x	0	0	54.5	21.7	54.3	21.7	54.9	0.412	7			18
618	618	0	Cosmos bipinnatus	100	2017-07-18-12-56-15	0	0	x	0	0	54.5	21.7	54.3	21.7	54.9	0.412	7			19
619	619	0	Cosmos bipinnatus	100	2017-07-18-12-56-17	0	0	x	0	0	54.5	21.7	54.3	21.7	54.9	0.412	7			20
620	620	0	Cosmos bipinnatus	100	2017-07-18-12-56-19	0	0	x	0	0	54.5	21.7	54.2	21.7	54.8	0.301	7			21
621	621	0	Cosmos bipinnatus	100	2017-07-18-12-56-21	0	0	x	0	0	54.4	21.7	54.2	21.7	54.8	0.401	7			22
622	622	0	Cosmos bipinnatus	100	2017-07-18-12-56-23	0	0	x	0	0	54.5	21.7	54.2	21.7	54.8	0.301	7			23
623	623	0	Cosmos bipinnatus	100	2017-07-18-12-56-25	0	0	x	0	0	54.5	21.7	54.2	21.7	54.8	0.301	7			24
624	624	0	Cosmos bipinnatus	100	2017-07-18-12-56-27	0	0	x	0	0	54.5	21.7	54.2	21.7	54.8	0.301	7			25
625	625	0	Cosmos bipinnatus	100	2017-07-18-12-56-29	0	0	x	0	0	54.5	21.7	54.2	21.7	54.8	0.301	7			26
626	626	0	Cosmos bipinnatus	100	2017-07-18-12-56-31	0	0	x	0	0	54.5	21.7	54.2	21.7	54.8	0.301	7			27
627	627	0	Cosmos bipinnatus	100	2017-07-18-12-56-33	0	0	x	0	0	54.5	21.7	54.2	21.7	54.8	0.301	7			28
628	628	0	Cosmos bipinnatus	100	2017-07-18-12-56-35	0	0	x	0	0	54.5	21.7	54.2	21.7	54.8	0.301	7			29
629	629	0	Cosmos bipinnatus	100	2017-07-18-12-56-37	0	0	x	0	0	54.4	21.7	54.2	21.7	54.8	0.401	7			30
630	630	0	Cosmos bipinnatus	100	2017-07-18-12-56-39	0	0	x	0	0	54.5	21.7	54.2	21.7	54.8	0.301	7			31
631	631	0	Cosmos bipinnatus	100	2017-07-18-12-56-41	0	0	x	0	0	54.5	21.7	54.2	21.7	54.8	0.301	7			32
632	632	0	Cosmos bipinnatus	100	2017-07-18-12-56-43	0	0	x	0	0	54.5	21.7	54.2	21.7	54.8	0.301	7			33
633	633	0	Cosmos bipinnatus	100	2017-07-18-12-56-45	0	0	x	0	0	54.5	21.7	54.2	21.7	54.8	0.301	7			34
634	634	0	Cosmos bipinnatus	100	2017-07-18-12-56-47	0	0	x	0	0	54.5	21.7	54.2	21.7	54.8	0.301	7			35
635	635	0	Cosmos bipinnatus	100	2017-07-18-12-56-49	0	0	x	0	0	54.5	21.7	54.2	21.7	54.8	0.301	7			36
636	636	0	Cosmos bipinnatus	100	2017-07-18-12-56-51	0	0	x	0	0	54.5	21.7	54.2	21.7	54.8	0.301	7			37
637	637	0	Cosmos bipinnatus	100	2017-07-18-12-56-53	0	0	x	0	0	54.5	21.7	54.2	21.7	54.8	0.301	7			38
638	638	0	Cosmos bipinnatus	100	2017-07-18-12-56-55	0	0	x	0	0	54.4	21.7	54.2	21.7	54.8	0.401	7			39
639	639	0	Cosmos bipinnatus	100	2017-07-18-12-56-57	0	0	x	0	0	54.4	21.7	54.2	21.7	54.8	0.401	7			40
640	640	0	Cosmos bipinnatus	100	2017-07-18-12-56-59	0	0	x	0	0	54.5	21.7	54.2	21.7	54.8	0.301	7			41
641	641	0	Cosmos bipinnatus	100	2017-07-18-12-57-01	0	0	x	0	0	54.5	21.7	54.2	21.7	54.8	0.301	7			42
642	642	0	Cosmos bipinnatus	100	2017-07-18-12-57-03	0	0	x	0	0	54.5	21.7	54.2	21.7	54.8	0.301	7			43
643	643	0	Cosmos bipinnatus	100	2017-07-18-12-57-05	0	0	x	0	0	54.5	21.7	54.2	21.7	54.8	0.301	7			44
644	644	0	Cosmos bipinnatus	100	2017-07-18-12-57-07	0	0	x	0	0	54.5	21.7	54.2	21.7	54.8	0.301	7			45
645	645	0	Cosmos bipinnatus	100	2017-07-18-12-57-09	0	0	x	0	0	54.4	21.7	54.2	21.7	54.8	0.401	7			46
646	646	0	Cosmos bipinnatus	100	2017-07-18-12-57-11	0	0	x	0	0	54.5	21.7	54.2	21.7	54.8	0.301	7			47
647	647	0	Cosmos bipinnatus	100	2017-07-18-12-57-13	0	0	x	0	0	54.4	21.7	54.2	21.7	54.8	0.401	7			48
648	648	0	Cosmos bipinnatus	100	2017-07-18-12-57-15	0	0	x	0	0	54.4	21.7	54.2	21.7	54.8	0.401	7			49
649	649	0	Cosmos bipinnatus	100	2017-07-18-12-57-17	0	0	x	0	0	54.4	21.7	54.2	21.7	54.8	0.401	7			50
650	650	0	Cosmos bipinnatus	100	2017-07-18-12-57-19	0	0	x	0	0	54.4	21.7	54.2	21.7	54.8	0.401	7			51
651	651	0	Cosmos bipinnatus	100	2017-07-18-12-57-21	0	0	x	0	0	54.4	21.7	54.2	21.7	54.8	0.401	7			52
652	652	0	Cosmos bipinnatus	100	2017-07-18-12-57-23	0	0	x	0	0	54.5	21.7	54.3	21.7	54.9	0.412	7			53
653	653	0	Cosmos bipinnatus	100	2017-07-18-12-57-25	0	0	x	0	0	54.4	21.7	54.3	21.7	54.9	0.512	7			54
654	654	0	Cosmos bipinnatus	100	2017-07-18-12-57-27	0	0	x	0	0	54.4	21.7	54.3	21.7	54.9	0.512	7			55
655	655	0	Cosmos bipinnatus	100	2017-07-18-12-57-29	0	0	x	0	0	54.4	21.7	54.3	21.7	54.9	0.512	7			56
656	656	0	Cosmos bipinnatus	100	2017-07-18-12-57-31	0	0	x	0	0	54.4	21.7	54.2	21.7	54.8	0.401	7			57
657	657	0	Cosmos bipinnatus	100	2017-07-18-12-57-33	0	0	x	0	0	54.4	21.7	54.2	21.7	54.8	0.401	7			58
658	658	0	Cosmos bipinnatus	100	2017-07-18-12-57-35	0	0	x	0	0	54.5	21.7	54.2	21.7	54.8	0.301	7			59
659	659	0	Cosmos bipinnatus	100	2017-07-18-12-57-37	0	0	x	0	0	54.4	21.7	54.2	21.7	54.8	0.401	7			60
660	660	0	Cosmos bipinnatus	100	2017-07-18-12-57-39	0	0	x	0	0	54.4	21.7	54.2	21.7	54.8	0.401	7			61
661	661	0	Cosmos bipinnatus	100	2017-07-18-12-57-41	0	0	x	0	0	54.4	21.7	54.1	21.7	54.7	0.29	7			62
662	662	0	Cosmos bipinnatus	100	2017-07-18-12-57-43	0	0	x	0	0	54.4	21.7	54.1	21.7	54.7	0.29	7			63
663	663	0	Cosmos bipinnatus	100	2017-07-18-12-57-45	0	0	x	0	0	54.4	21.7	54.1	21.7	54.7	0.29	7			64
664	664	0	Cosmos bipinnatus	100	2017-07-18-12-57-47	0	0	x	0	0	54.4	21.7	54.1	21.7	54.7	0.29	7			65
665	665	0	Cosmos bipinnatus	100	2017-07-18-12-57-49	0	0	x	0	0	54.4	21.7	54.2	21.7	54.8	0.401	7			66
666	666	0	Cosmos bipinnatus	100	2017-07-18-12-57-51	0	0	x	0	0	54.4	21.7	54.2	21.7	54.8	0.401	7			67
667	667	0	Cosmos bipinnatus	100	2017-07-18-12-57-53	0	0	x	0	0	54.4	21.7	54.2	21.7	54.8	0.401	7			68
668	668	0	Cosmos bipinnatus	100	2017-07-18-12-57-55	0	0	x	0	0	54.4	21.7	54.2	21.7	54.8	0.401	7			69
669	669	0	Cosmos bipinnatus	100	2017-07-18-12-57-57	0	0	x	0	0	54.4	21.7	54.2	21.7	54.8	0.401	7			70
670	670	0	Cosmos bipinnatus	100	2017-07-18-12-57-59	0	0	x	0	0	54.4	21.7	54.2	21.7	54.8	0.401	7			71
671	671	0	Cosmos bipinnatus	100	2017-07-18-12-58-01	0	0	x	0	0	54.4	21.7	54.2	21.7	54.8	0.401	7			72
672	672	0	Cosmos bipinnatus	100	2017-07-18-12-58-03	0	0	x	0	0	54.4	21.7	54.2	21.7	54.8	0.401	7			73
673	673	0	Cosmos bipinnatus	100	2017-07-18-12-58-05	0	0	x	0	0	54.4	21.7	54.2	21.7	54.8	0.401	7			74
674	674	0	Cosmos bipinnatus	100	2017-07-18-12-58-07	0	0	x	0	0	54.4	21.7	54.2	21.7	54.8	0.401	7			75
675	675	0	Cosmos bipinnatus	100	2017-07-18-12-58-09	0	0	x	0	0	54.4	21.7	54.2	21.7	54.8	0.401	7			76
676	676	0	Cosmos bipinnatus	100	2017-07-18-12-58-11	0	0	x	0	0	54.4	21.7	54.2	21.7	54.8	0.401	7			77
677	677	0	Cosmos bipinnatus	100	2017-07-18-12-58-13	0	0	x	0	0	54.4	21.7	54.2	21.7	54.8	0.401	7			78
678	678	0	Cosmos bipinnatus	100	2017-07-18-12-58-15	0	0	x	0	0	54.4	21.7	54.2	21.7	54.8	0.401	7			79
679	679	0	Cosmos bipinnatus	100	2017-07-18-12-58-17	0	0	x	0	0	54.4	21.7	54.2	21.7	54.8	0.401	7			80
680	680	0	Cosmos bipinnatus	100	2017-07-18-12-58-19	0	0	x	0	0	54.4	21.7	54.2	21.7	54.8	0.401	7			81
681	681	0	Cosmos bipinnatus	100	2017-07-18-12-58-21	0	0	x	0	0	54.4	21.7	54.3	21.7	54.9	0.512	7			82
682	682	0	Cosmos bipinnatus	100	2017-07-18-12-58-23	0	0	x	0	0	54.4	21.7	54.3	21.7	54.9	0.512	7			83
683	683	0	Cosmos bipinnatus	100	2017-07-18-12-58-25	0	0	x	0	0	54.4	21.7	54.3	21.7	54.9	0.512	7			84
684	684	0	Cosmos bipinnatus	100	2017-07-18-12-58-27	0	0	x	0	0	54.4	21.7	54.3	21.7	54.9	0.512	7			85
685	685	0	Cosmos bipinnatus	100	2017-07-18-12-58-29	0	0	x	0	0	54.4	21.7	54.3	21.7	54.9	0.512	7			86
686	686	0	Cosmos bipinnatus	100	2017-07-18-12-58-31	0	0	x	0	0	54.4	21.7	54.3	21.7	54.9	0.512	7			87
687	687	0	Cosmos bipinnatus	100	2017-07-18-12-58-33	0	0	x	0	0	54.4	21.7	54.3	21.7	54.9	0.512	7			88
688	688	0	Cosmos bipinnatus	100	2017-07-18-12-58-36	0	0	x	0	0	54.4	21.7	54.3	21.7	54.9	0.512	7			89
689	689	0	Cosmos bipinnatus	100	2017-07-18-12-58-38	0	0	x	0	0	54.4	21.7	54.3	21.7	54.9	0.512	7			90
690	690	0	Cosmos bipinnatus	100	2017-07-18-12-58-40	0	0	x	0	0	54.4	21.7	54.4	21.7	55	0.623	7	Last10	Here	91
691	691	0	Cosmos bipinnatus	100	2017-07-18-12-58-42	0	0	x	0	0	54.4	21.7	54.3	21.7	54.9	0.512	7	Last10	Here	92
692	692	0	Cosmos bipinnatus	100	2017-07-18-12-58-44	0	0	x	0	0	54.5	21.7	54.3	21.7	54.9	0.412	7	Last10	Here	93
693	693	0	Cosmos bipinnatus	100	2017-07-18-12-58-46	0	0	x	0	0	54.5	21.7	54.3	21.7	54.9	0.412	7	Last10	Here	94
694	694	0	Cosmos bipinnatus	100	2017-07-18-12-58-48	0	0	x	0	0	54.5	21.7	54.2	21.7	54.8	0.301	7	Last10	Here	95
695	695	0	Cosmos bipinnatus	100	2017-07-18-12-58-50	0	0	x	0	0	54.5	21.7	54.2	21.7	54.8	0.301	7	Last10	Here	96
696	696	0	Cosmos bipinnatus	100	2017-07-18-12-58-52	0	0	x	0	0	54.4	21.7	54.2	21.7	54.8	0.401	7	Last10	Here	97
697	697	0	Cosmos bipinnatus	100	2017-07-18-12-58-54	0	0	x	0	0	54.4	21.7	54.2	21.7	54.8	0.401	7	Last10	Here	98
698	698	0	Cosmos bipinnatus	100	2017-07-18-12-58-56	0	0	x	0	0	54.4	21.7	54.2	21.7	54.8	0.401	7	Last10	Here	99
699	699	0	Cosmos bipinnatus	100	2017-07-18-12-58-58	0	0	x	0	0	54.4	21.7	54.2	21.7	54.8	0.401	7	Last10	Here	100
700	700	0	Cosmos bipinnatus	100	2017-07-18-12-59-30	0	0	x	5	0	54.4	21.7	54.2	21.7	54.8	0.401	8	First10	Here	1
701	701	0	Cosmos bipinnatus	100	2017-07-18-12-59-32	0	0	x	5	0	54.4	21.7	54.2	21.7	54.8	0.401	8	First10	Here	2
702	702	0	Cosmos bipinnatus	100	2017-07-18-12-59-34	0	0	x	5	0	54.4	21.7	54.2	21.7	54.8	0.401	8	First10	Here	3
703	703	0	Cosmos bipinnatus	100	2017-07-18-12-59-36	0	0	x	5	0	54.4	21.7	54.1	21.7	54.7	0.29	8	First10	Here	4
704	704	0	Cosmos bipinnatus	100	2017-07-18-12-59-38	0	0	x	5	0	54.4	21.7	54.1	21.7	54.7	0.29	8	First10	Here	5
705	705	0	Cosmos bipinnatus	100	2017-07-18-12-59-40	0	0	x	5	0	54.4	21.7	54.1	21.7	54.7	0.29	8	First10	Here	6
706	706	0	Cosmos bipinnatus	100	2017-07-18-12-59-42	0	0	x	5	0	54.4	21.7	54.1	21.7	54.7	0.29	8	First10	Here	7
707	707	0	Cosmos bipinnatus	100	2017-07-18-12-59-44	0	0	x	5	0	54.4	21.7	54.1	21.7	54.7	0.29	8	First10	Here	8
708	708	0	Cosmos bipinnatus	100	2017-07-18-12-59-46	0	0	x	5	0	54.4	21.7	54.1	21.7	54.7	0.29	8	First10	Here	9
709	709	0	Cosmos bipinnatus	100	2017-07-18-12-59-48	0	0	x	5	0	54.4	21.7	54.1	21.7	54.7	0.29	8	First10	Here	10
710	710	0	Cosmos bipinnatus	100	2017-07-18-12-59-50	0	0	x	5	0	54.4	21.7	54.1	21.7	54.7	0.29	8			11
711	711	0	Cosmos bipinnatus	100	2017-07-18-12-59-52	0	0	x	5	0	54.4	21.7	54.1	21.7	54.7	0.29	8			12
712	712	0	Cosmos bipinnatus	100	2017-07-18-12-59-54	0	0	x	5	0	54.4	21.7	54	21.7	54.6	0.179	8			13
713	713	0	Cosmos bipinnatus	100	2017-07-18-12-59-56	0	0	x	5	0	54.4	21.7	54.1	21.7	54.7	0.29	8			14
714	714	0	Cosmos bipinnatus	100	2017-07-18-12-59-58	0	0	x	5	0	54.4	21.7	54.1	21.7	54.7	0.29	8			15
715	715	0	Cosmos bipinnatus	100	2017-07-18-13-00-00	0	0	x	5	0	54.3	21.7	54.2	21.7	54.8	0.501	8			16
716	716	0	Cosmos bipinnatus	100	2017-07-18-13-00-02	0	0	x	5	0	54.3	21.7	54.2	21.7	54.8	0.501	8			17
717	717	0	Cosmos bipinnatus	100	2017-07-18-13-00-04	0	0	x	5	0	54.4	21.7	54.2	21.7	54.8	0.401	8			18
718	718	0	Cosmos bipinnatus	100	2017-07-18-13-00-06	0	0	x	5	0	54.3	21.7	54.2	21.7	54.8	0.501	8			19
719	719	0	Cosmos bipinnatus	100	2017-07-18-13-00-08	0	0	x	5	0	54.4	21.7	54.2	21.7	54.8	0.401	8			20
720	720	0	Cosmos bipinnatus	100	2017-07-18-13-00-10	0	0	x	5	0	54.3	21.7	54.2	21.7	54.8	0.501	8			21
721	721	0	Cosmos bipinnatus	100	2017-07-18-13-00-12	0	0	x	5	0	54.3	21.7	54.2	21.7	54.8	0.501	8			22
722	722	0	Cosmos bipinnatus	100	2017-07-18-13-00-14	0	0	x	5	0	54.3	21.7	54.2	21.7	54.8	0.501	8			23
723	723	0	Cosmos bipinnatus	100	2017-07-18-13-00-16	0	0	x	5	0	54.3	21.7	54.2	21.7	54.8	0.501	8			24
724	724	0	Cosmos bipinnatus	100	2017-07-18-13-00-18	0	0	x	5	0	54.3	21.7	54.1	21.7	54.7	0.39	8			25
725	725	0	Cosmos bipinnatus	100	2017-07-18-13-00-20	0	0	x	5	0	54.3	21.7	54.1	21.7	54.7	0.39	8			26
726	726	0	Cosmos bipinnatus	100	2017-07-18-13-00-22	0	0	x	5	0	54.4	21.7	54.1	21.7	54.7	0.29	8			27
727	727	0	Cosmos bipinnatus	100	2017-07-18-13-00-24	0	0	x	5	0	54.4	21.7	54.1	21.7	54.7	0.29	8			28
728	728	0	Cosmos bipinnatus	100	2017-07-18-13-00-26	0	0	x	5	0	54.4	21.7	54.1	21.7	54.7	0.29	8			29
729	729	0	Cosmos bipinnatus	100	2017-07-18-13-00-28	0	0	x	5	0	54.4	21.7	54.1	21.7	54.7	0.29	8			30
730	730	0	Cosmos bipinnatus	100	2017-07-18-13-00-30	0	0	x	5	0	54.4	21.7	54.1	21.7	54.7	0.29	8			31
731	731	0	Cosmos bipinnatus	100	2017-07-18-13-00-32	0	0	x	5	0	54.4	21.7	54	21.7	54.6	0.179	8			32
732	732	0	Cosmos bipinnatus	100	2017-07-18-13-00-34	0	0	x	5	0	54.4	21.7	54	21.7	54.6	0.179	8			33
733	733	0	Cosmos bipinnatus	100	2017-07-18-13-00-36	0	0	x	5	0	54.4	21.7	54	21.7	54.6	0.179	8			34
734	734	0	Cosmos bipinnatus	100	2017-07-18-13-00-38	0	0	x	5	0	54.4	21.7	54	21.7	54.6	0.179	8			35
735	735	0	Cosmos bipinnatus	100	2017-07-18-13-00-40	0	0	x	5	0	54.4	21.7	54	21.7	54.6	0.179	8			36
736	736	0	Cosmos bipinnatus	100	2017-07-18-13-00-42	0	0	x	5	0	54.4	21.7	54	21.7	54.6	0.179	8			37
737	737	0	Cosmos bipinnatus	100	2017-07-18-13-00-44	0	0	x	5	0	54.4	21.7	54	21.7	54.6	0.179	8			38
738	738	0	Cosmos bipinnatus	100	2017-07-18-13-00-46	0	0	x	5	0	54.4	21.7	54	21.7	54.6	0.179	8			39
739	739	0	Cosmos bipinnatus	100	2017-07-18-13-00-48	0	0	x	5	0	54.3	21.7	54	21.7	54.6	0.279	8			40
740	740	0	Cosmos bipinnatus	100	2017-07-18-13-00-50	0	0	x	5	0	54.3	21.7	54	21.7	54.6	0.279	8			41
741	741	0	Cosmos bipinnatus	100	2017-07-18-13-00-52	0	0	x	5	0	54.3	21.7	54	21.7	54.6	0.279	8			42
742	742	0	Cosmos bipinnatus	100	2017-07-18-13-00-54	0	0	x	5	0	54.3	21.7	54	21.7	54.6	0.279	8			43
743	743	0	Cosmos bipinnatus	100	2017-07-18-13-00-56	0	0	x	5	0	54.4	21.7	54	21.7	54.6	0.179	8			44
744	744	0	Cosmos bipinnatus	100	2017-07-18-13-00-58	0	0	x	5	0	54.4	21.7	54	21.7	54.6	0.179	8			45
745	745	0	Cosmos bipinnatus	100	2017-07-18-13-01-00	0	0	x	5	0	54.4	21.7	54	21.7	54.6	0.179	8			46
746	746	0	Cosmos bipinnatus	100	2017-07-18-13-01-02	0	0	x	5	0	54.4	21.7	54	21.7	54.6	0.179	8			47
747	747	0	Cosmos bipinnatus	100	2017-07-18-13-01-04	0	0	x	5	0	54.4	21.7	54	21.7	54.6	0.179	8			48
748	748	0	Cosmos bipinnatus	100	2017-07-18-13-01-06	0	0	x	5	0	54.4	21.7	54	21.7	54.6	0.179	8			49
749	749	0	Cosmos bipinnatus	100	2017-07-18-13-01-08	0	0	x	5	0	54.4	21.7	54	21.7	54.6	0.179	8			50
750	750	0	Cosmos bipinnatus	100	2017-07-18-13-01-10	0	0	x	5	0	54.4	21.7	54	21.7	54.6	0.179	8			51
751	751	0	Cosmos bipinnatus	100	2017-07-18-13-01-12	0	0	x	5	0	54.4	21.7	54	21.7	54.6	0.179	8			52
752	752	0	Cosmos bipinnatus	100	2017-07-18-13-01-14	0	0	x	5	0	54.3	21.7	54	21.7	54.6	0.279	8			53
753	753	0	Cosmos bipinnatus	100	2017-07-18-13-01-16	0	0	x	5	0	54.3	21.7	54	21.7	54.6	0.279	8			54
754	754	0	Cosmos bipinnatus	100	2017-07-18-13-01-18	0	0	x	5	0	54.3	21.7	54	21.7	54.6	0.279	8			55
755	755	0	Cosmos bipinnatus	100	2017-07-18-13-01-20	0	0	x	5	0	54.3	21.7	54	21.7	54.6	0.279	8			56
756	756	0	Cosmos bipinnatus	100	2017-07-18-13-01-22	0	0	x	5	0	54.3	21.7	54	21.7	54.6	0.279	8			57
757	757	0	Cosmos bipinnatus	100	2017-07-18-13-01-24	0	0	x	5	0	54.3	21.7	54	21.7	54.6	0.279	8			58
758	758	0	Cosmos bipinnatus	100	2017-07-18-13-01-26	0	0	x	5	0	54.3	21.7	54	21.7	54.6	0.279	8			59
759	759	0	Cosmos bipinnatus	100	2017-07-18-13-01-28	0	0	x	5	0	54.3	21.7	54	21.7	54.6	0.279	8			60
760	760	0	Cosmos bipinnatus	100	2017-07-18-13-01-30	0	0	x	5	0	54.3	21.7	54	21.7	54.6	0.279	8			61
761	761	0	Cosmos bipinnatus	100	2017-07-18-13-01-32	0	0	x	5	0	54.3	21.7	54	21.7	54.6	0.279	8			62
762	762	0	Cosmos bipinnatus	100	2017-07-18-13-01-34	0	0	x	5	0	54.3	21.7	54	21.7	54.6	0.279	8			63
763	763	0	Cosmos bipinnatus	100	2017-07-18-13-01-36	0	0	x	5	0	54.3	21.7	53.9	21.7	54.5	0.168	8			64
764	764	0	Cosmos bipinnatus	100	2017-07-18-13-01-38	0	0	x	5	0	54.3	21.7	53.9	21.7	54.5	0.168	8			65
765	765	0	Cosmos bipinnatus	100	2017-07-18-13-01-40	0	0	x	5	0	54.3	21.7	54	21.7	54.6	0.279	8			66
766	766	0	Cosmos bipinnatus	100	2017-07-18-13-01-42	0	0	x	5	0	54.3	21.7	54	21.7	54.6	0.279	8			67
767	767	0	Cosmos bipinnatus	100	2017-07-18-13-01-44	0	0	x	5	0	54.3	21.7	54.1	21.7	54.7	0.39	8			68
768	768	0	Cosmos bipinnatus	100	2017-07-18-13-01-46	0	0	x	5	0	54.3	21.7	54.1	21.7	54.7	0.39	8			69
769	769	0	Cosmos bipinnatus	100	2017-07-18-13-01-48	0	0	x	5	0	54.3	21.7	54.1	21.7	54.7	0.39	8			70
770	770	0	Cosmos bipinnatus	100	2017-07-18-13-01-50	0	0	x	5	0	54.3	21.7	54	21.7	54.6	0.279	8			71
771	771	0	Cosmos bipinnatus	100	2017-07-18-13-01-52	0	0	x	5	0	54.3	21.7	54	21.7	54.6	0.279	8			72
772	772	0	Cosmos bipinnatus	100	2017-07-18-13-01-54	0	0	x	5	0	54.3	21.7	54	21.7	54.6	0.279	8			73
773	773	0	Cosmos bipinnatus	100	2017-07-18-13-01-56	0	0	x	5	0	54.3	21.7	54	21.7	54.6	0.279	8			74
774	774	0	Cosmos bipinnatus	100	2017-07-18-13-01-58	0	0	x	5	0	54.3	21.7	54.1	21.7	54.7	0.39	8			75
775	775	0	Cosmos bipinnatus	100	2017-07-18-13-02-00	0	0	x	5	0	54.3	21.7	54.1	21.7	54.7	0.39	8			76
776	776	0	Cosmos bipinnatus	100	2017-07-18-13-02-02	0	0	x	5	0	54.3	21.7	54.1	21.7	54.7	0.39	8			77
777	777	0	Cosmos bipinnatus	100	2017-07-18-13-02-04	0	0	x	5	0	54.3	21.7	54	21.7	54.6	0.279	8			78
778	778	0	Cosmos bipinnatus	100	2017-07-18-13-02-06	0	0	x	5	0	54.3	21.7	54	21.7	54.6	0.279	8			79
779	779	0	Cosmos bipinnatus	100	2017-07-18-13-02-08	0	0	x	5	0	54.3	21.7	54	21.7	54.6	0.279	8			80
780	780	0	Cosmos bipinnatus	100	2017-07-18-13-02-10	0	0	x	5	0	54.3	21.7	54	21.7	54.6	0.279	8			81
781	781	0	Cosmos bipinnatus	100	2017-07-18-13-02-12	0	0	x	5	0	54.3	21.7	54	21.7	54.6	0.279	8			82
782	782	0	Cosmos bipinnatus	100	2017-07-18-13-02-14	0	0	x	5	0	54.3	21.7	54	21.7	54.6	0.279	8			83
783	783	0	Cosmos bipinnatus	100	2017-07-18-13-02-16	0	0	x	5	0	54.3	21.7	54	21.7	54.6	0.279	8			84
784	784	0	Cosmos bipinnatus	100	2017-07-18-13-02-18	0	0	x	5	0	54.3	21.7	54	21.7	54.6	0.279	8			85
785	785	0	Cosmos bipinnatus	100	2017-07-18-13-02-20	0	0	x	5	0	54.3	21.7	54	21.7	54.6	0.279	8			86
786	786	0	Cosmos bipinnatus	100	2017-07-18-13-02-22	0	0	x	5	0	54.3	21.7	53.9	21.7	54.5	0.168	8			87
787	787	0	Cosmos bipinnatus	100	2017-07-18-13-02-24	0	0	x	5	0	54.3	21.7	54	21.7	54.6	0.279	8			88
788	788	0	Cosmos bipinnatus	100	2017-07-18-13-02-26	0	0	x	5	0	54.3	21.7	54	21.7	54.6	0.279	8			89
789	789	0	Cosmos bipinnatus	100	2017-07-18-13-02-28	0	0	x	5	0	54.3	21.7	54	21.7	54.6	0.279	8			90
790	790	0	Cosmos bipinnatus	100	2017-07-18-13-02-30	0	0	x	5	0	54.4	21.7	54	21.7	54.6	0.179	8	Last10	Here	91
791	791	0	Cosmos bipinnatus	100	2017-07-18-13-02-32	0	0	x	5	0	54.4	21.7	54	21.7	54.6	0.179	8	Last10	Here	92
792	792	0	Cosmos bipinnatus	100	2017-07-18-13-02-34	0	0	x	5	0	54.4	21.7	54	21.7	54.6	0.179	8	Last10	Here	93
793	793	0	Cosmos bipinnatus	100	2017-07-18-13-02-36	0	0	x	5	0	54.4	21.7	54	21.7	54.6	0.179	8	Last10	Here	94
794	794	0	Cosmos bipinnatus	100	2017-07-18-13-02-38	0	0	x	5	0	54.4	21.7	54.1	21.7	54.7	0.29	8	Last10	Here	95
795	795	0	Cosmos bipinnatus	100	2017-07-18-13-02-40	0	0	x	5	0	54.3	21.7	54.1	21.7	54.7	0.39	8	Last10	Here	96
796	796	0	Cosmos bipinnatus	100	2017-07-18-13-02-42	0	0	x	5	0	54.4	21.7	54.1	21.7	54.7	0.29	8	Last10	Here	97
797	797	0	Cosmos bipinnatus	100	2017-07-18-13-02-44	0	0	x	5	0	54.3	21.7	54.1	21.7	54.7	0.39	8	Last10	Here	98
798	798	0	Cosmos bipinnatus	100	2017-07-18-13-02-46	0	0	x	5	0	54.3	21.7	54	21.7	54.6	0.279	8	Last10	Here	99
799	799	0	Cosmos bipinnatus	100	2017-07-18-13-03-20	0	0	x	10	0	54.3	21.7	54	21.7	54.6	0.279	9	First10	Here	1
800	800	0	Cosmos bipinnatus	100	2017-07-18-13-03-22	0	0	x	10	0	54.3	21.7	54	21.7	54.6	0.279	9	First10	Here	2
801	801	0	Cosmos bipinnatus	100	2017-07-18-13-03-24	0	0	x	10	0	54.3	21.7	54	21.7	54.6	0.279	9	First10	Here	3
802	802	0	Cosmos bipinnatus	100	2017-07-18-13-03-26	0	0	x	10	0	54.3	21.7	54	21.7	54.6	0.279	9	First10	Here	4
803	803	0	Cosmos bipinnatus	100	2017-07-18-13-03-28	0	0	x	10	0	54.3	21.7	54	21.7	54.6	0.279	9	First10	Here	5
804	804	0	Cosmos bipinnatus	100	2017-07-18-13-03-30	0	0	x	10	0	54.3	21.7	53.9	21.7	54.5	0.168	9	First10	Here	6
805	805	0	Cosmos bipinnatus	100	2017-07-18-13-03-32	0	0	x	10	0	54.3	21.7	53.9	21.7	54.5	0.168	9	First10	Here	7
806	806	0	Cosmos bipinnatus	100	2017-07-18-13-03-34	0	0	x	10	0	54.3	21.7	54	21.7	54.6	0.279	9	First10	Here	8
807	807	0	Cosmos bipinnatus	100	2017-07-18-13-03-36	0	0	x	10	0	54.3	21.7	54	21.7	54.6	0.279	9	First10	Here	9
808	808	0	Cosmos bipinnatus	100	2017-07-18-13-03-38	0	0	x	10	0	54.3	21.7	54	21.7	54.6	0.279	9	First10	Here	10
809	809	0	Cosmos bipinnatus	100	2017-07-18-13-03-41	0	0	x	10	0	54.3	21.7	53.9	21.7	54.5	0.168	9			11
810	810	0	Cosmos bipinnatus	100	2017-07-18-13-03-43	0	0	x	10	0	54.3	21.7	53.9	21.7	54.5	0.168	9			12
811	811	0	Cosmos bipinnatus	100	2017-07-18-13-03-45	0	0	x	10	0	54.3	21.7	54	21.7	54.6	0.279	9			13
812	812	0	Cosmos bipinnatus	100	2017-07-18-13-03-47	0	0	x	10	0	54.3	21.7	54	21.7	54.6	0.279	9			14
813	813	0	Cosmos bipinnatus	100	2017-07-18-13-03-49	0	0	x	10	0	54.3	21.7	54	21.7	54.6	0.279	9			15
814	814	0	Cosmos bipinnatus	100	2017-07-18-13-03-51	0	0	x	10	0	54.3	21.7	54	21.7	54.6	0.279	9			16
815	815	0	Cosmos bipinnatus	100	2017-07-18-13-03-53	0	0	x	10	0	54.2	21.7	54	21.7	54.6	0.379	9			17
816	816	0	Cosmos bipinnatus	100	2017-07-18-13-03-55	0	0	x	10	0	54.3	21.7	53.9	21.7	54.5	0.168	9			18
817	817	0	Cosmos bipinnatus	100	2017-07-18-13-03-57	0	0	x	10	0	54.3	21.7	53.9	21.7	54.5	0.168	9			19
818	818	0	Cosmos bipinnatus	100	2017-07-18-13-03-59	0	0	x	10	0	54.3	21.7	53.9	21.7	54.5	0.168	9			20
819	819	0	Cosmos bipinnatus	100	2017-07-18-13-04-01	0	0	x	10	0	54.3	21.7	53.9	21.7	54.5	0.168	9			21
820	820	0	Cosmos bipinnatus	100	2017-07-18-13-04-03	0	0	x	10	0	54.2	21.7	53.9	21.7	54.5	0.268	9			22
821	821	0	Cosmos bipinnatus	100	2017-07-18-13-04-05	0	0	x	10	0	54.2	21.7	53.9	21.7	54.5	0.268	9			23
822	822	0	Cosmos bipinnatus	100	2017-07-18-13-04-07	0	0	x	10	0	54.3	21.7	54	21.7	54.6	0.279	9			24
823	823	0	Cosmos bipinnatus	100	2017-07-18-13-04-09	0	0	x	10	0	54.2	21.7	54	21.7	54.6	0.379	9			25
824	824	0	Cosmos bipinnatus	100	2017-07-18-13-04-11	0	0	x	10	0	54.2	21.7	54.1	21.7	54.7	0.49	9			26
825	825	0	Cosmos bipinnatus	100	2017-07-18-13-04-13	0	0	x	10	0	54.2	21.7	54.1	21.7	54.7	0.49	9			27
826	826	0	Cosmos bipinnatus	100	2017-07-18-13-04-15	0	0	x	10	0	54.2	21.7	54.1	21.7	54.7	0.49	9			28
827	827	0	Cosmos bipinnatus	100	2017-07-18-13-04-17	0	0	x	10	0	54.2	21.7	54	21.7	54.6	0.379	9			29
828	828	0	Cosmos bipinnatus	100	2017-07-18-13-04-19	0	0	x	10	0	54.2	21.7	54.1	21.7	54.7	0.49	9			30
829	829	0	Cosmos bipinnatus	100	2017-07-18-13-04-21	0	0	x	10	0	54.2	21.7	54.1	21.7	54.7	0.49	9			31
830	830	0	Cosmos bipinnatus	100	2017-07-18-13-04-23	0	0	x	10	0	54.2	21.7	54.2	21.7	54.8	0.601	9			32
831	831	0	Cosmos bipinnatus	100	2017-07-18-13-04-25	0	0	x	10	0	54.3	21.7	54.2	21.7	54.8	0.501	9			33
832	832	0	Cosmos bipinnatus	100	2017-07-18-13-04-27	0	0	x	10	0	54.3	21.7	54.2	21.7	54.8	0.501	9			34
833	833	0	Cosmos bipinnatus	100	2017-07-18-13-04-29	0	0	x	10	0	54.3	21.7	54.2	21.7	54.8	0.501	9			35
834	834	0	Cosmos bipinnatus	100	2017-07-18-13-04-31	0	0	x	10	0	54.3	21.7	54.2	21.7	54.8	0.501	9			36
835	835	0	Cosmos bipinnatus	100	2017-07-18-13-04-33	0	0	x	10	0	54.3	21.7	54.1	21.7	54.7	0.39	9			37
836	836	0	Cosmos bipinnatus	100	2017-07-18-13-04-35	0	0	x	10	0	54.4	21.7	54.1	21.7	54.7	0.29	9			38
837	837	0	Cosmos bipinnatus	100	2017-07-18-13-04-37	0	0	x	10	0	54.4	21.7	54.1	21.7	54.7	0.29	9			39
838	838	0	Cosmos bipinnatus	100	2017-07-18-13-04-39	0	0	x	10	0	54.4	21.7	54.1	21.7	54.7	0.29	9			40
839	839	0	Cosmos bipinnatus	100	2017-07-18-13-04-41	0	0	x	10	0	54.4	21.7	54.1	21.7	54.7	0.29	9			41
840	840	0	Cosmos bipinnatus	100	2017-07-18-13-04-43	0	0	x	10	0	54.4	21.7	54.1	21.7	54.7	0.29	9			42
841	841	0	Cosmos bipinnatus	100	2017-07-18-13-04-45	0	0	x	10	0	54.4	21.7	54	21.7	54.6	0.179	9			43
842	842	0	Cosmos bipinnatus	100	2017-07-18-13-04-47	0	0	x	10	0	54.4	21.7	54	21.7	54.6	0.179	9			44
843	843	0	Cosmos bipinnatus	100	2017-07-18-13-04-49	0	0	x	10	0	54.4	21.7	54	21.7	54.6	0.179	9			45
844	844	0	Cosmos bipinnatus	100	2017-07-18-13-04-51	0	0	x	10	0	54.4	21.7	54	21.7	54.6	0.179	9			46
845	845	0	Cosmos bipinnatus	100	2017-07-18-13-04-53	0	0	x	10	0	54.4	21.7	54	21.7	54.6	0.179	9			47
846	846	0	Cosmos bipinnatus	100	2017-07-18-13-04-55	0	0	x	10	0	54.4	21.7	54	21.7	54.6	0.179	9			48
847	847	0	Cosmos bipinnatus	100	2017-07-18-13-04-57	0	0	x	10	0	54.4	21.7	54	21.7	54.6	0.179	9			49
848	848	0	Cosmos bipinnatus	100	2017-07-18-13-04-59	0	0	x	10	0	54.4	21.7	54	21.7	54.6	0.179	9			50
849	849	0	Cosmos bipinnatus	100	2017-07-18-13-05-01	0	0	x	10	0	54.3	21.7	54	21.7	54.6	0.279	9			51
850	850	0	Cosmos bipinnatus	100	2017-07-18-13-05-03	0	0	x	10	0	54.4	21.7	54	21.7	54.6	0.179	9			52
851	851	0	Cosmos bipinnatus	100	2017-07-18-13-05-05	0	0	x	10	0	54.3	21.7	54	21.7	54.6	0.279	9			53
852	852	0	Cosmos bipinnatus	100	2017-07-18-13-05-07	0	0	x	10	0	54.3	21.7	54	21.7	54.6	0.279	9			54
853	853	0	Cosmos bipinnatus	100	2017-07-18-13-05-09	0	0	x	10	0	54.3	21.7	54	21.7	54.6	0.279	9			55
854	854	0	Cosmos bipinnatus	100	2017-07-18-13-05-11	0	0	x	10	0	54.3	21.7	54	21.7	54.6	0.279	9			56
855	855	0	Cosmos bipinnatus	100	2017-07-18-13-05-13	0	0	x	10	0	54.3	21.7	54	21.7	54.6	0.279	9			57
856	856	0	Cosmos bipinnatus	100	2017-07-18-13-05-15	0	0	x	10	0	54.3	21.7	54	21.7	54.6	0.279	9			58
857	857	0	Cosmos bipinnatus	100	2017-07-18-13-05-17	0	0	x	10	0	54.3	21.7	54	21.7	54.6	0.279	9			59
858	858	0	Cosmos bipinnatus	100	2017-07-18-13-05-19	0	0	x	10	0	54.3	21.7	54	21.7	54.6	0.279	9			60
859	859	0	Cosmos bipinnatus	100	2017-07-18-13-05-21	0	0	x	10	0	54.3	21.7	54	21.7	54.6	0.279	9			61
860	860	0	Cosmos bipinnatus	100	2017-07-18-13-05-23	0	0	x	10	0	54.3	21.7	54.1	21.7	54.7	0.39	9			62
861	861	0	Cosmos bipinnatus	100	2017-07-18-13-05-25	0	0	x	10	0	54.3	21.7	54.1	21.7	54.7	0.39	9			63
862	862	0	Cosmos bipinnatus	100	2017-07-18-13-05-27	0	0	x	10	0	54.3	21.7	54.1	21.7	54.7	0.39	9			64
863	863	0	Cosmos bipinnatus	100	2017-07-18-13-05-29	0	0	x	10	0	54.3	21.7	54.1	21.7	54.7	0.39	9			65
864	864	0	Cosmos bipinnatus	100	2017-07-18-13-05-31	0	0	x	10	0	54.3	21.7	54.1	21.7	54.7	0.39	9			66
865	865	0	Cosmos bipinnatus	100	2017-07-18-13-05-33	0	0	x	10	0	54.3	21.7	54.1	21.7	54.7	0.39	9			67
866	866	0	Cosmos bipinnatus	100	2017-07-18-13-05-35	0	0	x	10	0	54.3	21.7	54.1	21.7	54.7	0.39	9			68
867	867	0	Cosmos bipinnatus	100	2017-07-18-13-05-37	0	0	x	10	0	54.3	21.7	54.1	21.7	54.7	0.39	9			69
868	868	0	Cosmos bipinnatus	100	2017-07-18-13-05-39	0	0	x	10	0	54.3	21.7	54.1	21.7	54.7	0.39	9			70
869	869	0	Cosmos bipinnatus	100	2017-07-18-13-05-41	0	0	x	10	0	54.3	21.7	54.2	21.7	54.8	0.501	9			71
870	870	0	Cosmos bipinnatus	100	2017-07-18-13-05-43	0	0	x	10	0	54.3	21.7	54.2	21.7	54.8	0.501	9			72
871	871	0	Cosmos bipinnatus	100	2017-07-18-13-05-45	0	0	x	10	0	54.3	21.7	54.2	21.7	54.8	0.501	9			73
872	872	0	Cosmos bipinnatus	100	2017-07-18-13-05-47	0	0	x	10	0	54.3	21.7	54.2	21.7	54.8	0.501	9			74
873	873	0	Cosmos bipinnatus	100	2017-07-18-13-05-49	0	0	x	10	0	54.3	21.7	54.2	21.7	54.8	0.501	9			75
874	874	0	Cosmos bipinnatus	100	2017-07-18-13-05-51	0	0	x	10	0	54.3	21.7	54.2	21.7	54.8	0.501	9			76
875	875	0	Cosmos bipinnatus	100	2017-07-18-13-05-53	0	0	x	10	0	54.2	21.7	54.2	21.7	54.8	0.601	9			77
876	876	0	Cosmos bipinnatus	100	2017-07-18-13-05-55	0	0	x	10	0	54.3	21.7	54.1	21.7	54.7	0.39	9			78
877	877	0	Cosmos bipinnatus	100	2017-07-18-13-05-57	0	0	x	10	0	54.3	21.7	54.1	21.7	54.7	0.39	9			79
878	878	0	Cosmos bipinnatus	100	2017-07-18-13-05-59	0	0	x	10	0	54.2	21.7	54.1	21.7	54.7	0.49	9			80
879	879	0	Cosmos bipinnatus	100	2017-07-18-13-06-01	0	0	x	10	0	54.3	21.7	54.1	21.7	54.7	0.39	9			81
880	880	0	Cosmos bipinnatus	100	2017-07-18-13-06-03	0	0	x	10	0	54.3	21.7	54.1	21.7	54.7	0.39	9			82
881	881	0	Cosmos bipinnatus	100	2017-07-18-13-06-05	0	0	x	10	0	54.3	21.7	54.1	21.7	54.7	0.39	9			83
882	882	0	Cosmos bipinnatus	100	2017-07-18-13-06-07	0	0	x	10	0	54.3	21.7	54	21.7	54.6	0.279	9			84
883	883	0	Cosmos bipinnatus	100	2017-07-18-13-06-09	0	0	x	10	0	54.3	21.7	54	21.7	54.6	0.279	9			85
884	884	0	Cosmos bipinnatus	100	2017-07-18-13-06-11	0	0	x	10	0	54.3	21.7	54	21.7	54.6	0.279	9			86
885	885	0	Cosmos bipinnatus	100	2017-07-18-13-06-13	0	0	x	10	0	54.3	21.7	54	21.7	54.6	0.279	9			87
886	886	0	Cosmos bipinnatus	100	2017-07-18-13-06-15	0	0	x	10	0	54.3	21.7	54.1	21.7	54.7	0.39	9			88
887	887	0	Cosmos bipinnatus	100	2017-07-18-13-06-17	0	0	x	10	0	54.3	21.7	54.1	21.7	54.7	0.39	9			89
888	888	0	Cosmos bipinnatus	100	2017-07-18-13-06-19	0	0	x	10	0	54.3	21.7	54.1	21.7	54.7	0.39	9			90
889	889	0	Cosmos bipinnatus	100	2017-07-18-13-06-21	0	0	x	10	0	54.3	21.7	54.1	21.7	54.7	0.39	9	Last10	Here	91
890	890	0	Cosmos bipinnatus	100	2017-07-18-13-06-23	0	0	x	10	0	54.3	21.7	54	21.7	54.6	0.279	9	Last10	Here	92
891	891	0	Cosmos bipinnatus	100	2017-07-18-13-06-25	0	0	x	10	0	54.3	21.7	54	21.7	54.6	0.279	9	Last10	Here	93
892	892	0	Cosmos bipinnatus	100	2017-07-18-13-06-27	0	0	x	10	0	54.3	21.7	54	21.7	54.6	0.279	9	Last10	Here	94
893	893	0	Cosmos bipinnatus	100	2017-07-18-13-06-29	0	0	x	10	0	54.3	21.7	54	21.7	54.6	0.279	9	Last10	Here	95
894	894	0	Cosmos bipinnatus	100	2017-07-18-13-06-31	0	0	x	10	0	54.3	21.7	54	21.7	54.6	0.279	9	Last10	Here	96
895	895	0	Cosmos bipinnatus	100	2017-07-18-13-06-33	0	0	x	10	0	54.3	21.7	53.9	21.7	54.5	0.168	9	Last10	Here	97
896	896	0	Cosmos bipinnatus	100	2017-07-18-13-06-35	0	0	x	10	0	54.3	21.7	54	21.7	54.6	0.279	9	Last10	Here	98
897	897	0	Cosmos bipinnatus	100	2017-07-18-13-06-37	0	0	x	10	0	54.3	21.7	53.9	21.7	54.5	0.168	9	Last10	Here	99
898	898	0	Cosmos bipinnatus	100	2017-07-18-13-07-11	0	0	x	15	0	54.2	21.7	54	21.7	54.6	0.379	10	First10	Here	1
899	899	0	Cosmos bipinnatus	100	2017-07-18-13-07-13	0	0	x	15	0	54.2	21.7	54	21.7	54.6	0.379	10	First10	Here	2
900	900	0	Cosmos bipinnatus	100	2017-07-18-13-07-15	0	0	x	15	0	54.2	21.7	54	21.7	54.6	0.379	10	First10	Here	3
901	901	0	Cosmos bipinnatus	100	2017-07-18-13-07-17	0	0	x	15	0	54.2	21.7	53.9	21.7	54.5	0.268	10	First10	Here	4
902	902	0	Cosmos bipinnatus	100	2017-07-18-13-07-19	0	0	x	15	0	54.2	21.7	53.9	21.7	54.5	0.268	10	First10	Here	5
903	903	0	Cosmos bipinnatus	100	2017-07-18-13-07-21	0	0	x	15	0	54.2	21.7	54	21.7	54.6	0.379	10	First10	Here	6
904	904	0	Cosmos bipinnatus	100	2017-07-18-13-07-23	0	0	x	15	0	54.2	21.7	54	21.7	54.6	0.379	10	First10	Here	7
905	905	0	Cosmos bipinnatus	100	2017-07-18-13-07-25	0	0	x	15	0	54.2	21.7	54	21.7	54.6	0.379	10	First10	Here	8
906	906	0	Cosmos bipinnatus	100	2017-07-18-13-07-27	0	0	x	15	0	54.2	21.7	54.1	21.7	54.7	0.49	10	First10	Here	9
907	907	0	Cosmos bipinnatus	100	2017-07-18-13-07-29	0	0	x	15	0	54.2	21.7	54.1	21.7	54.7	0.49	10	First10	Here	10
908	908	0	Cosmos bipinnatus	100	2017-07-18-13-07-31	0	0	x	15	0	54.2	21.7	54.2	21.7	54.8	0.601	10			11
909	909	0	Cosmos bipinnatus	100	2017-07-18-13-07-33	0	0	x	15	0	54.2	21.7	54.1	21.7	54.7	0.49	10			12
910	910	0	Cosmos bipinnatus	100	2017-07-18-13-07-35	0	0	x	15	0	54.2	21.7	54.1	21.7	54.7	0.49	10			13
911	911	0	Cosmos bipinnatus	100	2017-07-18-13-07-37	0	0	x	15	0	54.3	21.7	54.1	21.7	54.7	0.39	10			14
912	912	0	Cosmos bipinnatus	100	2017-07-18-13-07-39	0	0	x	15	0	54.3	21.7	54.1	21.7	54.7	0.39	10			15
913	913	0	Cosmos bipinnatus	100	2017-07-18-13-07-41	0	0	x	15	0	54.3	21.7	54.1	21.7	54.7	0.39	10			16
914	914	0	Cosmos bipinnatus	100	2017-07-18-13-07-43	0	0	x	15	0	54.3	21.7	54.1	21.7	54.7	0.39	10			17
915	915	0	Cosmos bipinnatus	100	2017-07-18-13-07-45	0	0	x	15	0	54.3	21.7	54.1	21.7	54.7	0.39	10			18
916	916	0	Cosmos bipinnatus	100	2017-07-18-13-07-47	0	0	x	15	0	54.3	21.7	54	21.7	54.6	0.279	10			19
917	917	0	Cosmos bipinnatus	100	2017-07-18-13-07-49	0	0	x	15	0	54.4	21.8	54.1	21.7	54.7	0.29	10			20
918	918	0	Cosmos bipinnatus	100	2017-07-18-13-07-51	0	0	x	15	0	54.3	21.7	54.1	21.7	54.7	0.39	10			21
919	919	0	Cosmos bipinnatus	100	2017-07-18-13-07-53	0	0	x	15	0	54.3	21.7	54.1	21.7	54.7	0.39	10			22
920	920	0	Cosmos bipinnatus	100	2017-07-18-13-07-55	0	0	x	15	0	54.3	21.7	54.2	21.7	54.8	0.501	10			23
921	921	0	Cosmos bipinnatus	100	2017-07-18-13-07-57	0	0	x	15	0	54.3	21.7	54.1	21.7	54.7	0.39	10			24
922	922	0	Cosmos bipinnatus	100	2017-07-18-13-07-59	0	0	x	15	0	54.3	21.7	54.1	21.7	54.7	0.39	10			25
923	923	0	Cosmos bipinnatus	100	2017-07-18-13-08-01	0	0	x	15	0	54.3	21.7	54.1	21.7	54.7	0.39	10			26
924	924	0	Cosmos bipinnatus	100	2017-07-18-13-08-03	0	0	x	15	0	54.3	21.7	54.1	21.7	54.7	0.39	10			27
925	925	0	Cosmos bipinnatus	100	2017-07-18-13-08-05	0	0	x	15	0	54.3	21.7	54.1	21.7	54.7	0.39	10			28
926	926	0	Cosmos bipinnatus	100	2017-07-18-13-08-07	0	0	x	15	0	54.3	21.7	54.1	21.7	54.7	0.39	10			29
927	927	0	Cosmos bipinnatus	100	2017-07-18-13-08-09	0	0	x	15	0	54.3	21.7	54.1	21.7	54.7	0.39	10			30
928	928	0	Cosmos bipinnatus	100	2017-07-18-13-08-11	0	0	x	15	0	54.3	21.7	54.1	21.7	54.7	0.39	10			31
929	929	0	Cosmos bipinnatus	100	2017-07-18-13-08-13	0	0	x	15	0	54.3	21.7	54.1	21.7	54.7	0.39	10			32
930	930	0	Cosmos bipinnatus	100	2017-07-18-13-08-15	0	0	x	15	0	54.3	21.7	54.1	21.7	54.7	0.39	10			33
931	931	0	Cosmos bipinnatus	100	2017-07-18-13-08-17	0	0	x	15	0	54.3	21.7	54.1	21.7	54.7	0.39	10			34
932	932	0	Cosmos bipinnatus	100	2017-07-18-13-08-19	0	0	x	15	0	54.3	21.7	54.1	21.7	54.7	0.39	10			35
933	933	0	Cosmos bipinnatus	100	2017-07-18-13-08-21	0	0	x	15	0	54.3	21.7	54.1	21.7	54.7	0.39	10			36
934	934	0	Cosmos bipinnatus	100	2017-07-18-13-08-23	0	0	x	15	0	54.3	21.7	54.1	21.7	54.7	0.39	10			37
935	935	0	Cosmos bipinnatus	100	2017-07-18-13-08-25	0	0	x	15	0	54.3	21.7	54.2	21.7	54.8	0.501	10			38
936	936	0	Cosmos bipinnatus	100	2017-07-18-13-08-27	0	0	x	15	0	54.3	21.7	54.2	21.7	54.8	0.501	10			39
937	937	0	Cosmos bipinnatus	100	2017-07-18-13-08-29	0	0	x	15	0	54.3	21.7	54.2	21.7	54.8	0.501	10			40
938	938	0	Cosmos bipinnatus	100	2017-07-18-13-08-31	0	0	x	15	0	54.3	21.7	54.2	21.7	54.8	0.501	10			41
939	939	0	Cosmos bipinnatus	100	2017-07-18-13-08-33	0	0	x	15	0	54.3	21.7	54.2	21.7	54.8	0.501	10			42
940	940	0	Cosmos bipinnatus	100	2017-07-18-13-08-35	0	0	x	15	0	54.3	21.7	54.2	21.7	54.8	0.501	10			43
941	941	0	Cosmos bipinnatus	100	2017-07-18-13-08-37	0	0	x	15	0	54.3	21.7	54.2	21.7	54.8	0.501	10			44
942	942	0	Cosmos bipinnatus	100	2017-07-18-13-08-39	0	0	x	15	0	54.3	21.7	54.2	21.7	54.8	0.501	10			45
943	943	0	Cosmos bipinnatus	100	2017-07-18-13-08-41	0	0	x	15	0	54.3	21.7	54.2	21.7	54.8	0.501	10			46
944	944	0	Cosmos bipinnatus	100	2017-07-18-13-08-44	0	0	x	15	0	54.3	21.7	54.2	21.7	54.8	0.501	10			47
945	945	0	Cosmos bipinnatus	100	2017-07-18-13-08-46	0	0	x	15	0	54.3	21.7	54.2	21.7	54.8	0.501	10			48
946	946	0	Cosmos bipinnatus	100	2017-07-18-13-08-48	0	0	x	15	0	54.3	21.7	54.2	21.7	54.8	0.501	10			49
947	947	0	Cosmos bipinnatus	100	2017-07-18-13-08-50	0	0	x	15	0	54.3	21.7	54.2	21.7	54.8	0.501	10			50
948	948	0	Cosmos bipinnatus	100	2017-07-18-13-08-52	0	0	x	15	0	54.3	21.7	54.2	21.7	54.8	0.501	10			51
949	949	0	Cosmos bipinnatus	100	2017-07-18-13-08-54	0	0	x	15	0	54.3	21.7	54.1	21.7	54.7	0.39	10			52
950	950	0	Cosmos bipinnatus	100	2017-07-18-13-08-56	0	0	x	15	0	54.3	21.7	54.1	21.7	54.7	0.39	10			53
951	951	0	Cosmos bipinnatus	100	2017-07-18-13-08-58	0	0	x	15	0	54.3	21.7	54.1	21.7	54.7	0.39	10			54
952	952	0	Cosmos bipinnatus	100	2017-07-18-13-09-00	0	0	x	15	0	54.3	21.7	54.1	21.7	54.7	0.39	10			55
953	953	0	Cosmos bipinnatus	100	2017-07-18-13-09-02	0	0	x	15	0	54.3	21.7	54.1	21.7	54.7	0.39	10			56
954	954	0	Cosmos bipinnatus	100	2017-07-18-13-09-04	0	0	x	15	0	54.3	21.7	54.1	21.7	54.7	0.39	10			57
955	955	0	Cosmos bipinnatus	100	2017-07-18-13-09-06	0	0	x	15	0	54.3	21.7	54.1	21.7	54.7	0.39	10			58
956	956	0	Cosmos bipinnatus	100	2017-07-18-13-09-08	0	0	x	15	0	54.3	21.7	54.1	21.7	54.7	0.39	10			59
957	957	0	Cosmos bipinnatus	100	2017-07-18-13-09-10	0	0	x	15	0	54.4	21.7	54.2	21.7	54.8	0.401	10			60
958	958	0	Cosmos bipinnatus	100	2017-07-18-13-09-12	0	0	x	15	0	54.4	21.7	54.1	21.7	54.7	0.29	10			61
959	959	0	Cosmos bipinnatus	100	2017-07-18-13-09-14	0	0	x	15	0	54.4	21.7	54.2	21.7	54.8	0.401	10			62
960	960	0	Cosmos bipinnatus	100	2017-07-18-13-09-16	0	0	x	15	0	54.3	21.7	54.1	21.7	54.7	0.39	10			63
961	961	0	Cosmos bipinnatus	100	2017-07-18-13-09-18	0	0	x	15	0	54.3	21.7	54.1	21.7	54.7	0.39	10			64
962	962	0	Cosmos bipinnatus	100	2017-07-18-13-09-20	0	0	x	15	0	54.3	21.7	54.1	21.7	54.7	0.39	10			65
963	963	0	Cosmos bipinnatus	100	2017-07-18-13-09-22	0	0	x	15	0	54.3	21.7	54.1	21.7	54.7	0.39	10			66
964	964	0	Cosmos bipinnatus	100	2017-07-18-13-09-24	0	0	x	15	0	54.4	21.7	54.1	21.7	54.7	0.29	10			67
965	965	0	Cosmos bipinnatus	100	2017-07-18-13-09-26	0	0	x	15	0	54.4	21.7	54.2	21.7	54.8	0.401	10			68
966	966	0	Cosmos bipinnatus	100	2017-07-18-13-09-28	0	0	x	15	0	54.4	21.7	54.2	21.7	54.8	0.401	10			69
967	967	0	Cosmos bipinnatus	100	2017-07-18-13-09-30	0	0	x	15	0	54.4	21.7	54.2	21.7	54.8	0.401	10			70
968	968	0	Cosmos bipinnatus	100	2017-07-18-13-09-32	0	0	x	15	0	54.5	21.7	54.2	21.7	54.8	0.301	10			71
969	969	0	Cosmos bipinnatus	100	2017-07-18-13-09-34	0	0	x	15	0	54.5	21.7	54.2	21.7	54.8	0.301	10			72
970	970	0	Cosmos bipinnatus	100	2017-07-18-13-09-36	0	0	x	15	0	54.5	21.7	54.2	21.7	54.8	0.301	10			73
971	971	0	Cosmos bipinnatus	100	2017-07-18-13-09-38	0	0	x	15	0	54.5	21.7	54.1	21.7	54.7	0.19	10			74
972	972	0	Cosmos bipinnatus	100	2017-07-18-13-09-40	0	0	x	15	0	54.5	21.7	54.1	21.7	54.7	0.19	10			75
973	973	0	Cosmos bipinnatus	100	2017-07-18-13-09-42	0	0	x	15	0	54.4	21.7	54.2	21.7	54.8	0.401	10			76
974	974	0	Cosmos bipinnatus	100	2017-07-18-13-09-44	0	0	x	15	0	54.4	21.7	54.1	21.7	54.7	0.29	10			77
975	975	0	Cosmos bipinnatus	100	2017-07-18-13-09-46	0	0	x	15	0	54.4	21.7	54.1	21.7	54.7	0.29	10			78
976	976	0	Cosmos bipinnatus	100	2017-07-18-13-09-48	0	0	x	15	0	54.4	21.7	54.1	21.7	54.7	0.29	10			79
977	977	0	Cosmos bipinnatus	100	2017-07-18-13-09-50	0	0	x	15	0	54.4	21.7	54.1	21.7	54.7	0.29	10			80
978	978	0	Cosmos bipinnatus	100	2017-07-18-13-09-52	0	0	x	15	0	54.4	21.7	54.1	21.7	54.7	0.29	10			81
979	979	0	Cosmos bipinnatus	100	2017-07-18-13-09-54	0	0	x	15	0	54.4	21.7	54.1	21.7	54.7	0.29	10			82
980	980	0	Cosmos bipinnatus	100	2017-07-18-13-09-56	0	0	x	15	0	54.4	21.7	54.1	21.7	54.7	0.29	10			83
981	981	0	Cosmos bipinnatus	100	2017-07-18-13-09-58	0	0	x	15	0	54.4	21.7	54	21.7	54.6	0.179	10			84
982	982	0	Cosmos bipinnatus	100	2017-07-18-13-10-00	0	0	x	15	0	54.4	21.7	54	21.7	54.6	0.179	10			85
983	983	0	Cosmos bipinnatus	100	2017-07-18-13-10-02	0	0	x	15	0	54.5	21.8	54	21.7	54.6	0.079	10			86
984	984	0	Cosmos bipinnatus	100	2017-07-18-13-10-04	0	0	x	15	0	54.4	21.7	54	21.7	54.6	0.179	10			87
985	985	0	Cosmos bipinnatus	100	2017-07-18-13-10-06	0	0	x	15	0	54.4	21.7	54	21.7	54.6	0.179	10			88
986	986	0	Cosmos bipinnatus	100	2017-07-18-13-10-08	0	0	x	15	0	54.4	21.7	54	21.7	54.6	0.179	10			89
987	987	0	Cosmos bipinnatus	100	2017-07-18-13-10-10	0	0	x	15	0	54.4	21.7	54	21.7	54.6	0.179	10			90
988	988	0	Cosmos bipinnatus	100	2017-07-18-13-10-12	0	0	x	15	0	54.4	21.7	54	21.7	54.6	0.179	10	Last10	Here	91
989	989	0	Cosmos bipinnatus	100	2017-07-18-13-10-14	0	0	x	15	0	54.4	21.7	54	21.7	54.6	0.179	10	Last10	Here	92
990	990	0	Cosmos bipinnatus	100	2017-07-18-13-10-16	0	0	x	15	0	54.4	21.7	53.9	21.7	54.5	0.068	10	Last10	Here	93
991	991	0	Cosmos bipinnatus	100	2017-07-18-13-10-18	0	0	x	15	0	54.3	21.7	54	21.7	54.6	0.279	10	Last10	Here	94
992	992	0	Cosmos bipinnatus	100	2017-07-18-13-10-20	0	0	x	15	0	54.3	21.7	54	21.7	54.6	0.279	10	Last10	Here	95
993	993	0	Cosmos bipinnatus	100	2017-07-18-13-10-22	0	0	x	15	0	54.3	21.7	54	21.7	54.6	0.279	10	Last10	Here	96
994	994	0	Cosmos bipinnatus	100	2017-07-18-13-10-24	0	0	x	15	0	54.3	21.7	54	21.7	54.6	0.279	10	Last10	Here	97
995	995	0	Cosmos bipinnatus	100	2017-07-18-13-10-26	0	0	x	15	0	54.3	21.7	54	21.7	54.6	0.279	10	Last10	Here	98
996	996	0	Cosmos bipinnatus	100	2017-07-18-13-10-28	0	0	x	15	0	54.3	21.7	54	21.7	54.6	0.279	10	Last10	Here	99
997	997	0	Cosmos bipinnatus	100	2017-07-18-13-11-00	0	0	x	20	0	54.3	21.7	54	21.7	54.6	0.279	11	First10	Here	1
998	998	0	Cosmos bipinnatus	100	2017-07-18-13-11-02	0	0	x	20	0	54.3	21.7	54	21.7	54.6	0.279	11	First10	Here	2
999	999	0	Cosmos bipinnatus	100	2017-07-18-13-11-04	0	0	x	20	0	54.3	21.7	54	21.7	54.6	0.279	11	First10	Here	3
1000	1000	0	Cosmos bipinnatus	100	2017-07-18-13-11-06	0	0	x	20	0	54.4	21.7	54	21.7	54.6	0.179	11	First10	Here	4
1001	1001	0	Cosmos bipinnatus	100	2017-07-18-13-11-08	0	0	x	20	0	54.3	21.7	54	21.7	54.6	0.279	11	First10	Here	5
1002	1002	0	Cosmos bipinnatus	100	2017-07-18-13-11-10	0	0	x	20	0	54.3	21.7	54	21.7	54.6	0.279	11	First10	Here	6
1003	1003	0	Cosmos bipinnatus	100	2017-07-18-13-11-12	0	0	x	20	0	54.3	21.7	54	21.7	54.6	0.279	11	First10	Here	7
1004	1004	0	Cosmos bipinnatus	100	2017-07-18-13-11-14	0	0	x	20	0	54.3	21.7	54	21.7	54.6	0.279	11	First10	Here	8
1005	1005	0	Cosmos bipinnatus	100	2017-07-18-13-11-16	0	0	x	20	0	54.3	21.7	54	21.7	54.6	0.279	11	First10	Here	9
1006	1006	0	Cosmos bipinnatus	100	2017-07-18-13-11-18	0	0	x	20	0	54.3	21.7	54	21.7	54.6	0.279	11	First10	Here	10
1007	1007	0	Cosmos bipinnatus	100	2017-07-18-13-11-20	0	0	x	20	0	54.3	21.7	54	21.7	54.6	0.279	11			11
1008	1008	0	Cosmos bipinnatus	100	2017-07-18-13-11-22	0	0	x	20	0	54.3	21.7	54	21.7	54.6	0.279	11			12
1009	1009	0	Cosmos bipinnatus	100	2017-07-18-13-11-24	0	0	x	20	0	54.3	21.7	53.9	21.7	54.5	0.168	11			13
1010	1010	0	Cosmos bipinnatus	100	2017-07-18-13-11-26	0	0	x	20	0	54.3	21.7	53.9	21.7	54.5	0.168	11			14
1011	1011	0	Cosmos bipinnatus	100	2017-07-18-13-11-28	0	0	x	20	0	54.3	21.7	53.9	21.7	54.5	0.168	11			15
1012	1012	0	Cosmos bipinnatus	100	2017-07-18-13-11-30	0	0	x	20	0	54.3	21.7	53.9	21.7	54.5	0.168	11			16
1013	1013	0	Cosmos bipinnatus	100	2017-07-18-13-11-32	0	0	x	20	0	54.4	21.7	53.9	21.7	54.5	0.068	11			17
1014	1014	0	Cosmos bipinnatus	100	2017-07-18-13-11-34	0	0	x	20	0	54.4	21.7	53.9	21.7	54.5	0.068	11			18
1015	1015	0	Cosmos bipinnatus	100	2017-07-18-13-11-36	0	0	x	20	0	54.4	21.7	53.9	21.7	54.5	0.068	11			19
1016	1016	0	Cosmos bipinnatus	100	2017-07-18-13-11-38	0	0	x	20	0	54.4	21.7	53.9	21.7	54.5	0.068	11			20
1017	1017	0	Cosmos bipinnatus	100	2017-07-18-13-11-40	0	0	x	20	0	54.4	21.7	53.9	21.7	54.5	0.068	11			21
1018	1018	0	Cosmos bipinnatus	100	2017-07-18-13-11-42	0	0	x	20	0	54.4	21.7	53.9	21.7	54.5	0.068	11			22
1019	1019	0	Cosmos bipinnatus	100	2017-07-18-13-11-44	0	0	x	20	0	54.4	21.7	53.9	21.7	54.5	0.068	11			23
1020	1020	0	Cosmos bipinnatus	100	2017-07-18-13-11-46	0	0	x	20	0	54.3	21.7	53.9	21.7	54.5	0.168	11			24
1021	1021	0	Cosmos bipinnatus	100	2017-07-18-13-11-48	0	0	x	20	0	54.4	21.7	53.9	21.7	54.5	0.068	11			25
1022	1022	0	Cosmos bipinnatus	100	2017-07-18-13-11-50	0	0	x	20	0	54.4	21.7	53.9	21.7	54.5	0.068	11			26
1023	1023	0	Cosmos bipinnatus	100	2017-07-18-13-11-52	0	0	x	20	0	54.4	21.7	53.9	21.7	54.5	0.068	11			27
1024	1024	0	Cosmos bipinnatus	100	2017-07-18-13-11-54	0	0	x	20	0	54.4	21.7	54	21.7	54.6	0.179	11			28
1025	1025	0	Cosmos bipinnatus	100	2017-07-18-13-11-56	0	0	x	20	0	54.4	21.7	54	21.7	54.6	0.179	11			29
1026	1026	0	Cosmos bipinnatus	100	2017-07-18-13-11-58	0	0	x	20	0	54.4	21.7	54	21.7	54.6	0.179	11			30
1027	1027	0	Cosmos bipinnatus	100	2017-07-18-13-12-00	0	0	x	20	0	54.4	21.7	54	21.7	54.6	0.179	11			31
1028	1028	0	Cosmos bipinnatus	100	2017-07-18-13-12-02	0	0	x	20	0	54.5	21.8	54	21.7	54.6	0.079	11			32
1029	1029	0	Cosmos bipinnatus	100	2017-07-18-13-12-04	0	0	x	20	0	54.4	21.7	54	21.7	54.6	0.179	11			33
1030	1030	0	Cosmos bipinnatus	100	2017-07-18-13-12-06	0	0	x	20	0	54.4	21.7	54	21.7	54.6	0.179	11			34
1031	1031	0	Cosmos bipinnatus	100	2017-07-18-13-12-08	0	0	x	20	0	54.4	21.7	54	21.7	54.6	0.179	11			35
1032	1032	0	Cosmos bipinnatus	100	2017-07-18-13-12-10	0	0	x	20	0	54.4	21.7	54	21.7	54.6	0.179	11			36
1033	1033	0	Cosmos bipinnatus	100	2017-07-18-13-12-12	0	0	x	20	0	54.4	21.7	54	21.7	54.6	0.179	11			37
1034	1034	0	Cosmos bipinnatus	100	2017-07-18-13-12-14	0	0	x	20	0	54.4	21.7	54	21.7	54.6	0.179	11			38
1035	1035	0	Cosmos bipinnatus	100	2017-07-18-13-12-16	0	0	x	20	0	54.4	21.7	54	21.7	54.6	0.179	11			39
1036	1036	0	Cosmos bipinnatus	100	2017-07-18-13-12-18	0	0	x	20	0	54.4	21.7	54	21.7	54.6	0.179	11			40
1037	1037	0	Cosmos bipinnatus	100	2017-07-18-13-12-20	0	0	x	20	0	54.4	21.7	54	21.7	54.6	0.179	11			41
1038	1038	0	Cosmos bipinnatus	100	2017-07-18-13-12-22	0	0	x	20	0	54.4	21.7	54	21.7	54.6	0.179	11			42
1039	1039	0	Cosmos bipinnatus	100	2017-07-18-13-12-24	0	0	x	20	0	54.3	21.7	54	21.7	54.6	0.279	11			43
1040	1040	0	Cosmos bipinnatus	100	2017-07-18-13-12-26	0	0	x	20	0	54.3	21.7	53.9	21.7	54.5	0.168	11			44
1041	1041	0	Cosmos bipinnatus	100	2017-07-18-13-12-28	0	0	x	20	0	54.3	21.7	53.9	21.7	54.5	0.168	11			45
1042	1042	0	Cosmos bipinnatus	100	2017-07-18-13-12-30	0	0	x	20	0	54.4	21.8	53.9	21.7	54.5	0.068	11			46
1043	1043	0	Cosmos bipinnatus	100	2017-07-18-13-12-32	0	0	x	20	0	54.3	21.7	54	21.7	54.6	0.279	11			47
1044	1044	0	Cosmos bipinnatus	100	2017-07-18-13-12-34	0	0	x	20	0	54.3	21.7	54	21.7	54.6	0.279	11			48
1045	1045	0	Cosmos bipinnatus	100	2017-07-18-13-12-36	0	0	x	20	0	54.3	21.7	54	21.7	54.6	0.279	11			49
1046	1046	0	Cosmos bipinnatus	100	2017-07-18-13-12-38	0	0	x	20	0	54.3	21.7	54	21.7	54.6	0.279	11			50
1047	1047	0	Cosmos bipinnatus	100	2017-07-18-13-12-40	0	0	x	20	0	54.3	21.7	54	21.7	54.6	0.279	11			51
1048	1048	0	Cosmos bipinnatus	100	2017-07-18-13-12-42	0	0	x	20	0	54.3	21.7	54	21.7	54.6	0.279	11			52
1049	1049	0	Cosmos bipinnatus	100	2017-07-18-13-12-44	0	0	x	20	0	54.3	21.7	54	21.7	54.6	0.279	11			53
1050	1050	0	Cosmos bipinnatus	100	2017-07-18-13-12-46	0	0	x	20	0	54.3	21.7	54	21.7	54.6	0.279	11			54
1051	1051	0	Cosmos bipinnatus	100	2017-07-18-13-12-48	0	0	x	20	0	54.3	21.7	54.1	21.7	54.7	0.39	11			55
1052	1052	0	Cosmos bipinnatus	100	2017-07-18-13-12-50	0	0	x	20	0	54.3	21.7	54.1	21.7	54.7	0.39	11			56
1053	1053	0	Cosmos bipinnatus	100	2017-07-18-13-12-52	0	0	x	20	0	54.3	21.7	54.1	21.7	54.7	0.39	11			57
1054	1054	0	Cosmos bipinnatus	100	2017-07-18-13-12-54	0	0	x	20	0	54.3	21.7	54.1	21.7	54.7	0.39	11			58
1055	1055	0	Cosmos bipinnatus	100	2017-07-18-13-12-56	0	0	x	20	0	54.3	21.7	54.2	21.7	54.8	0.501	11			59
1056	1056	0	Cosmos bipinnatus	100	2017-07-18-13-12-58	0	0	x	20	0	54.3	21.7	54.2	21.7	54.8	0.501	11			60
1057	1057	0	Cosmos bipinnatus	100	2017-07-18-13-13-00	0	0	x	20	0	54.3	21.7	54.2	21.7	54.8	0.501	11			61
1058	1058	0	Cosmos bipinnatus	100	2017-07-18-13-13-02	0	0	x	20	0	54.3	21.7	54.1	21.7	54.7	0.39	11			62
1059	1059	0	Cosmos bipinnatus	100	2017-07-18-13-13-04	0	0	x	20	0	54.3	21.7	54.1	21.7	54.7	0.39	11			63
1060	1060	0	Cosmos bipinnatus	100	2017-07-18-13-13-06	0	0	x	20	0	54.3	21.7	54.1	21.7	54.7	0.39	11			64
1061	1061	0	Cosmos bipinnatus	100	2017-07-18-13-13-08	0	0	x	20	0	54.4	21.7	54.1	21.7	54.7	0.29	11			65
1062	1062	0	Cosmos bipinnatus	100	2017-07-18-13-13-10	0	0	x	20	0	54.4	21.7	54.1	21.7	54.7	0.29	11			66
1063	1063	0	Cosmos bipinnatus	100	2017-07-18-13-13-12	0	0	x	20	0	54.3	21.7	54.1	21.7	54.7	0.39	11			67
1064	1064	0	Cosmos bipinnatus	100	2017-07-18-13-13-14	0	0	x	20	0	54.3	21.7	54.1	21.7	54.7	0.39	11			68
1065	1065	0	Cosmos bipinnatus	100	2017-07-18-13-13-16	0	0	x	20	0	54.3	21.7	54.1	21.7	54.7	0.39	11			69
1066	1066	0	Cosmos bipinnatus	100	2017-07-18-13-13-18	0	0	x	20	0	54.3	21.7	54.1	21.7	54.7	0.39	11			70
1067	1067	0	Cosmos bipinnatus	100	2017-07-18-13-13-20	0	0	x	20	0	54.3	21.7	54.1	21.7	54.7	0.39	11			71
1068	1068	0	Cosmos bipinnatus	100	2017-07-18-13-13-22	0	0	x	20	0	54.4	21.7	54.1	21.7	54.7	0.29	11			72
1069	1069	0	Cosmos bipinnatus	100	2017-07-18-13-13-24	0	0	x	20	0	54.4	21.7	54.1	21.7	54.7	0.29	11			73
1070	1070	0	Cosmos bipinnatus	100	2017-07-18-13-13-26	0	0	x	20	0	54.4	21.7	54.1	21.7	54.7	0.29	11			74
1071	1071	0	Cosmos bipinnatus	100	2017-07-18-13-13-28	0	0	x	20	0	54.4	21.7	54.1	21.7	54.7	0.29	11			75
1072	1072	0	Cosmos bipinnatus	100	2017-07-18-13-13-30	0	0	x	20	0	54.4	21.7	54.1	21.7	54.7	0.29	11			76
1073	1073	0	Cosmos bipinnatus	100	2017-07-18-13-13-32	0	0	x	20	0	54.4	21.7	54.1	21.7	54.7	0.29	11			77
1074	1074	0	Cosmos bipinnatus	100	2017-07-18-13-13-34	0	0	x	20	0	54.4	21.7	54.1	21.7	54.7	0.29	11			78
1075	1075	0	Cosmos bipinnatus	100	2017-07-18-13-13-36	0	0	x	20	0	54.4	21.7	54.1	21.7	54.7	0.29	11			79
1076	1076	0	Cosmos bipinnatus	100	2017-07-18-13-13-38	0	0	x	20	0	54.4	21.7	54.1	21.7	54.7	0.29	11			80
1077	1077	0	Cosmos bipinnatus	100	2017-07-18-13-13-40	0	0	x	20	0	54.4	21.7	54.1	21.7	54.7	0.29	11			81
1078	1078	0	Cosmos bipinnatus	100	2017-07-18-13-13-42	0	0	x	20	0	54.4	21.7	54	21.7	54.6	0.179	11			82
1079	1079	0	Cosmos bipinnatus	100	2017-07-18-13-13-44	0	0	x	20	0	54.4	21.7	54.1	21.7	54.7	0.29	11			83
1080	1080	0	Cosmos bipinnatus	100	2017-07-18-13-13-47	0	0	x	20	0	54.4	21.7	54.1	21.7	54.7	0.29	11			84
1081	1081	0	Cosmos bipinnatus	100	2017-07-18-13-13-49	0	0	x	20	0	54.4	21.7	54.1	21.7	54.7	0.29	11			85
1082	1082	0	Cosmos bipinnatus	100	2017-07-18-13-13-51	0	0	x	20	0	54.4	21.7	54.1	21.7	54.7	0.29	11			86
1083	1083	0	Cosmos bipinnatus	100	2017-07-18-13-13-53	0	0	x	20	0	54.4	21.7	54.1	21.7	54.7	0.29	11			87
1084	1084	0	Cosmos bipinnatus	100	2017-07-18-13-13-55	0	0	x	20	0	54.4	21.7	54.1	21.7	54.7	0.29	11			88
1085	1085	0	Cosmos bipinnatus	100	2017-07-18-13-13-57	0	0	x	20	0	54.4	21.7	54.1	21.7	54.7	0.29	11			89
1086	1086	0	Cosmos bipinnatus	100	2017-07-18-13-13-59	0	0	x	20	0	54.4	21.7	54.1	21.7	54.7	0.29	11			90
1087	1087	0	Cosmos bipinnatus	100	2017-07-18-13-14-01	0	0	x	20	0	54.4	21.7	54.1	21.7	54.7	0.29	11	Last10	Here	91
1088	1088	0	Cosmos bipinnatus	100	2017-07-18-13-14-03	0	0	x	20	0	54.4	21.7	54.2	21.7	54.8	0.401	11	Last10	Here	92
1089	1089	0	Cosmos bipinnatus	100	2017-07-18-13-14-05	0	0	x	20	0	54.4	21.7	54.2	21.7	54.8	0.401	11	Last10	Here	93
1090	1090	0	Cosmos bipinnatus	100	2017-07-18-13-14-07	0	0	x	20	0	54.4	21.7	54.2	21.7	54.8	0.401	11	Last10	Here	94
1091	1091	0	Cosmos bipinnatus	100	2017-07-18-13-14-09	0	0	x	20	0	54.3	21.7	54.2	21.7	54.8	0.501	11	Last10	Here	95
1092	1092	0	Cosmos bipinnatus	100	2017-07-18-13-14-11	0	0	x	20	0	54.4	21.7	54.2	21.7	54.8	0.401	11	Last10	Here	96
1093	1093	0	Cosmos bipinnatus	100	2017-07-18-13-14-13	0	0	x	20	0	54.4	21.7	54.2	21.7	54.8	0.401	11	Last10	Here	97
1094	1094	0	Cosmos bipinnatus	100	2017-07-18-13-14-15	0	0	x	20	0	54.4	21.7	54.2	21.7	54.8	0.401	11	Last10	Here	98
1095	1095	0	Cosmos bipinnatus	100	2017-07-18-13-14-17	0	0	x	20	0	54.4	21.7	54.2	21.7	54.8	0.401	11	Last10	Here	99
1096	1096	0	Cosmos bipinnatus	100	2017-07-18-13-14-19	0	0	x	20	0	54.4	21.7	54.1	21.7	54.7	0.29	11	Last10	Here	100
1097	1097	0	Cosmos bipinnatus	100	2017-07-18-13-14-51	0	0	x	25	0	54.4	21.7	54.1	21.7	54.7	0.29	12	First10	Here	1
1098	1098	0	Cosmos bipinnatus	100	2017-07-18-13-14-53	0	0	x	25	0	54.4	21.7	54.1	21.7	54.7	0.29	12	First10	Here	2
1099	1099	0	Cosmos bipinnatus	100	2017-07-18-13-14-55	0	0	x	25	0	54.4	21.7	54.1	21.7	54.7	0.29	12	First10	Here	3
1100	1100	0	Cosmos bipinnatus	100	2017-07-18-13-14-57	0	0	x	25	0	54.4	21.7	54.1	21.7	54.7	0.29	12	First10	Here	4
1101	1101	0	Cosmos bipinnatus	100	2017-07-18-13-14-59	0	0	x	25	0	54.4	21.7	54.1	21.7	54.7	0.29	12	First10	Here	5
1102	1102	0	Cosmos bipinnatus	100	2017-07-18-13-15-01	0	0	x	25	0	54.4	21.7	54.1	21.7	54.7	0.29	12	First10	Here	6
1103	1103	0	Cosmos bipinnatus	100	2017-07-18-13-15-03	0	0	x	25	0	54.4	21.7	54.2	21.7	54.8	0.401	12	First10	Here	7
1104	1104	0	Cosmos bipinnatus	100	2017-07-18-13-15-05	0	0	x	25	0	54.4	21.7	54.2	21.7	54.8	0.401	12	First10	Here	8
1105	1105	0	Cosmos bipinnatus	100	2017-07-18-13-15-07	0	0	x	25	0	54.4	21.7	54.2	21.7	54.8	0.401	12	First10	Here	9
1106	1106	0	Cosmos bipinnatus	100	2017-07-18-13-15-09	0	0	x	25	0	54.4	21.7	54.2	21.7	54.8	0.401	12	First10	Here	10
1107	1107	0	Cosmos bipinnatus	100	2017-07-18-13-15-11	0	0	x	25	0	54.4	21.7	54.2	21.7	54.8	0.401	12			11
1108	1108	0	Cosmos bipinnatus	100	2017-07-18-13-15-13	0	0	x	25	0	54.4	21.7	54.2	21.7	54.8	0.401	12			12
1109	1109	0	Cosmos bipinnatus	100	2017-07-18-13-15-15	0	0	x	25	0	54.4	21.7	54.2	21.7	54.8	0.401	12			13
1110	1110	0	Cosmos bipinnatus	100	2017-07-18-13-15-17	0	0	x	25	0	54.4	21.7	54.2	21.7	54.8	0.401	12			14
1111	1111	0	Cosmos bipinnatus	100	2017-07-18-13-15-19	0	0	x	25	0	54.4	21.7	54.2	21.7	54.8	0.401	12			15
1112	1112	0	Cosmos bipinnatus	100	2017-07-18-13-15-21	0	0	x	25	0	54.5	21.8	54.2	21.7	54.8	0.301	12			16
1113	1113	0	Cosmos bipinnatus	100	2017-07-18-13-15-23	0	0	x	25	0	54.4	21.7	54.2	21.7	54.8	0.401	12			17
1114	1114	0	Cosmos bipinnatus	100	2017-07-18-13-15-25	0	0	x	25	0	54.4	21.7	54.2	21.7	54.8	0.401	12			18
1115	1115	0	Cosmos bipinnatus	100	2017-07-18-13-15-27	0	0	x	25	0	54.4	21.7	54.2	21.7	54.8	0.401	12			19
1116	1116	0	Cosmos bipinnatus	100	2017-07-18-13-15-29	0	0	x	25	0	54.4	21.7	54.2	21.7	54.8	0.401	12			20
1117	1117	0	Cosmos bipinnatus	100	2017-07-18-13-15-31	0	0	x	25	0	54.4	21.7	54.2	21.7	54.8	0.401	12			21
1118	1118	0	Cosmos bipinnatus	100	2017-07-18-13-15-33	0	0	x	25	0	54.4	21.7	54.2	21.7	54.8	0.401	12			22
1119	1119	0	Cosmos bipinnatus	100	2017-07-18-13-15-35	0	0	x	25	0	54.5	21.7	54.2	21.7	54.8	0.301	12			23
1120	1120	0	Cosmos bipinnatus	100	2017-07-18-13-15-37	0	0	x	25	0	54.5	21.7	54.1	21.7	54.7	0.19	12			24
1121	1121	0	Cosmos bipinnatus	100	2017-07-18-13-15-39	0	0	x	25	0	54.5	21.7	54.1	21.7	54.7	0.19	12			25
1122	1122	0	Cosmos bipinnatus	100	2017-07-18-13-15-41	0	0	x	25	0	54.5	21.7	54.2	21.7	54.8	0.301	12			26
1123	1123	0	Cosmos bipinnatus	100	2017-07-18-13-15-43	0	0	x	25	0	54.5	21.7	54.1	21.7	54.7	0.19	12			27
1124	1124	0	Cosmos bipinnatus	100	2017-07-18-13-15-45	0	0	x	25	0	54.5	21.7	54.1	21.7	54.7	0.19	12			28
1125	1125	0	Cosmos bipinnatus	100	2017-07-18-13-15-47	0	0	x	25	0	54.5	21.7	54.1	21.7	54.7	0.19	12			29
1126	1126	0	Cosmos bipinnatus	100	2017-07-18-13-15-49	0	0	x	25	0	54.5	21.7	54.1	21.7	54.7	0.19	12			30
1127	1127	0	Cosmos bipinnatus	100	2017-07-18-13-15-51	0	0	x	25	0	54.5	21.7	54.1	21.7	54.7	0.19	12			31
1128	1128	0	Cosmos bipinnatus	100	2017-07-18-13-15-53	0	0	x	25	0	54.5	21.7	54.1	21.7	54.7	0.19	12			32
1129	1129	0	Cosmos bipinnatus	100	2017-07-18-13-15-55	0	0	x	25	0	54.5	21.7	54.1	21.7	54.7	0.19	12			33
1130	1130	0	Cosmos bipinnatus	100	2017-07-18-13-15-57	0	0	x	25	0	54.5	21.7	54.1	21.7	54.7	0.19	12			34
1131	1131	0	Cosmos bipinnatus	100	2017-07-18-13-15-59	0	0	x	25	0	54.5	21.7	54.1	21.7	54.7	0.19	12			35
1132	1132	0	Cosmos bipinnatus	100	2017-07-18-13-16-01	0	0	x	25	0	54.5	21.7	54.2	21.7	54.8	0.301	12			36
1133	1133	0	Cosmos bipinnatus	100	2017-07-18-13-16-03	0	0	x	25	0	54.5	21.7	54.2	21.7	54.8	0.301	12			37
1134	1134	0	Cosmos bipinnatus	100	2017-07-18-13-16-05	0	0	x	25	0	54.5	21.7	54.2	21.7	54.8	0.301	12			38
1135	1135	0	Cosmos bipinnatus	100	2017-07-18-13-16-07	0	0	x	25	0	54.5	21.7	54.2	21.7	54.8	0.301	12			39
1136	1136	0	Cosmos bipinnatus	100	2017-07-18-13-16-09	0	0	x	25	0	54.5	21.7	54.2	21.7	54.8	0.301	12			40
1137	1137	0	Cosmos bipinnatus	100	2017-07-18-13-16-11	0	0	x	25	0	54.5	21.7	54.2	21.7	54.8	0.301	12			41
1138	1138	0	Cosmos bipinnatus	100	2017-07-18-13-16-13	0	0	x	25	0	54.5	21.7	54.2	21.7	54.8	0.301	12			42
1139	1139	0	Cosmos bipinnatus	100	2017-07-18-13-16-15	0	0	x	25	0	54.5	21.7	54.2	21.7	54.8	0.301	12			43
1140	1140	0	Cosmos bipinnatus	100	2017-07-18-13-16-17	0	0	x	25	0	54.5	21.7	54.2	21.7	54.8	0.301	12			44
1141	1141	0	Cosmos bipinnatus	100	2017-07-18-13-16-19	0	0	x	25	0	54.5	21.7	54.2	21.7	54.8	0.301	12			45
1142	1142	0	Cosmos bipinnatus	100	2017-07-18-13-16-21	0	0	x	25	0	54.5	21.7	54.2	21.7	54.8	0.301	12			46
1143	1143	0	Cosmos bipinnatus	100	2017-07-18-13-16-23	0	0	x	25	0	54.5	21.7	54.2	21.7	54.8	0.301	12			47
1144	1144	0	Cosmos bipinnatus	100	2017-07-18-13-16-25	0	0	x	25	0	54.5	21.7	54.2	21.7	54.8	0.301	12			48
1145	1145	0	Cosmos bipinnatus	100	2017-07-18-13-16-27	0	0	x	25	0	54.6	21.8	54.2	21.7	54.8	0.201	12			49
1146	1146	0	Cosmos bipinnatus	100	2017-07-18-13-16-29	0	0	x	25	0	54.5	21.7	54.2	21.7	54.8	0.301	12			50
1147	1147	0	Cosmos bipinnatus	100	2017-07-18-13-16-31	0	0	x	25	0	54.6	21.8	54.2	21.7	54.8	0.201	12			51
1148	1148	0	Cosmos bipinnatus	100	2017-07-18-13-16-33	0	0	x	25	0	54.5	21.7	54.2	21.7	54.8	0.301	12			52
1149	1149	0	Cosmos bipinnatus	100	2017-07-18-13-16-35	0	0	x	25	0	54.6	21.8	54.3	21.7	54.9	0.312	12			53
1150	1150	0	Cosmos bipinnatus	100	2017-07-18-13-16-37	0	0	x	25	0	54.6	21.7	54.2	21.7	54.8	0.201	12			54
1151	1151	0	Cosmos bipinnatus	100	2017-07-18-13-16-39	0	0	x	25	0	54.6	21.7	54.2	21.7	54.8	0.201	12			55
1152	1152	0	Cosmos bipinnatus	100	2017-07-18-13-16-41	0	0	x	25	0	54.6	21.7	54.2	21.7	54.8	0.201	12			56
1153	1153	0	Cosmos bipinnatus	100	2017-07-18-13-16-43	0	0	x	25	0	54.6	21.7	54.2	21.7	54.8	0.201	12			57
1154	1154	0	Cosmos bipinnatus	100	2017-07-18-13-16-45	0	0	x	25	0	54.6	21.8	54.2	21.7	54.8	0.201	12			58
1155	1155	0	Cosmos bipinnatus	100	2017-07-18-13-16-47	0	0	x	25	0	54.6	21.7	54.2	21.7	54.8	0.201	12			59
1156	1156	0	Cosmos bipinnatus	100	2017-07-18-13-16-49	0	0	x	25	0	54.5	21.7	54.2	21.7	54.8	0.301	12			60
1157	1157	0	Cosmos bipinnatus	100	2017-07-18-13-16-51	0	0	x	25	0	54.6	21.8	54.2	21.7	54.8	0.201	12			61
1158	1158	0	Cosmos bipinnatus	100	2017-07-18-13-16-53	0	0	x	25	0	54.6	21.8	54.2	21.7	54.8	0.201	12			62
1159	1159	0	Cosmos bipinnatus	100	2017-07-18-13-16-55	0	0	x	25	0	54.5	21.7	54.2	21.7	54.8	0.301	12			63
1160	1160	0	Cosmos bipinnatus	100	2017-07-18-13-16-57	0	0	x	25	0	54.5	21.7	54.2	21.7	54.8	0.301	12			64
1161	1161	0	Cosmos bipinnatus	100	2017-07-18-13-16-59	0	0	x	25	0	54.6	21.8	54.2	21.7	54.8	0.201	12			65
1162	1162	0	Cosmos bipinnatus	100	2017-07-18-13-17-01	0	0	x	25	0	54.5	21.7	54.2	21.7	54.8	0.301	12			66
1163	1163	0	Cosmos bipinnatus	100	2017-07-18-13-17-03	0	0	x	25	0	54.5	21.7	54.2	21.7	54.8	0.301	12			67
1164	1164	0	Cosmos bipinnatus	100	2017-07-18-13-17-05	0	0	x	25	0	54.6	21.8	54.2	21.7	54.8	0.201	12			68
1165	1165	0	Cosmos bipinnatus	100	2017-07-18-13-17-07	0	0	x	25	0	54.5	21.7	54.2	21.7	54.8	0.301	12			69
1166	1166	0	Cosmos bipinnatus	100	2017-07-18-13-17-09	0	0	x	25	0	54.5	21.7	54.2	21.7	54.8	0.301	12			70
1167	1167	0	Cosmos bipinnatus	100	2017-07-18-13-17-11	0	0	x	25	0	54.5	21.7	54.2	21.7	54.8	0.301	12			71
1168	1168	0	Cosmos bipinnatus	100	2017-07-18-13-17-13	0	0	x	25	0	54.5	21.7	54.2	21.7	54.8	0.301	12			72
1169	1169	0	Cosmos bipinnatus	100	2017-07-18-13-17-15	0	0	x	25	0	54.5	21.7	54.2	21.7	54.8	0.301	12			73
1170	1170	0	Cosmos bipinnatus	100	2017-07-18-13-17-17	0	0	x	25	0	54.5	21.7	54.2	21.7	54.8	0.301	12			74
1171	1171	0	Cosmos bipinnatus	100	2017-07-18-13-17-19	0	0	x	25	0	54.6	21.8	54.2	21.7	54.8	0.201	12			75
1172	1172	0	Cosmos bipinnatus	100	2017-07-18-13-17-21	0	0	x	25	0	54.5	21.7	54.2	21.7	54.8	0.301	12			76
1173	1173	0	Cosmos bipinnatus	100	2017-07-18-13-17-23	0	0	x	25	0	54.6	21.8	54.2	21.7	54.8	0.201	12			77
1174	1174	0	Cosmos bipinnatus	100	2017-07-18-13-17-25	0	0	x	25	0	54.5	21.7	54.2	21.7	54.8	0.301	12			78
1175	1175	0	Cosmos bipinnatus	100	2017-07-18-13-17-27	0	0	x	25	0	54.5	21.7	54.2	21.7	54.8	0.301	12			79
1176	1176	0	Cosmos bipinnatus	100	2017-07-18-13-17-29	0	0	x	25	0	54.5	21.7	54.2	21.7	54.8	0.301	12			80
1177	1177	0	Cosmos bipinnatus	100	2017-07-18-13-17-31	0	0	x	25	0	54.5	21.7	54.2	21.7	54.8	0.301	12			81
1178	1178	0	Cosmos bipinnatus	100	2017-07-18-13-17-33	0	0	x	25	0	54.5	21.7	54.2	21.7	54.8	0.301	12			82
1179	1179	0	Cosmos bipinnatus	100	2017-07-18-13-17-35	0	0	x	25	0	54.5	21.7	54.2	21.7	54.8	0.301	12			83
1180	1180	0	Cosmos bipinnatus	100	2017-07-18-13-17-37	0	0	x	25	0	54.6	21.8	54.3	21.7	54.9	0.312	12			84
1181	1181	0	Cosmos bipinnatus	100	2017-07-18-13-17-39	0	0	x	25	0	54.6	21.8	54.3	21.7	54.9	0.312	12			85
1182	1182	0	Cosmos bipinnatus	100	2017-07-18-13-17-41	0	0	x	25	0	54.6	21.8	54.3	21.7	54.9	0.312	12			86
1183	1183	0	Cosmos bipinnatus	100	2017-07-18-13-17-43	0	0	x	25	0	54.6	21.8	54.3	21.7	54.9	0.312	12			87
1184	1184	0	Cosmos bipinnatus	100	2017-07-18-13-17-45	0	0	x	25	0	54.6	21.8	54.3	21.7	54.9	0.312	12			88
1185	1185	0	Cosmos bipinnatus	100	2017-07-18-13-17-47	0	0	x	25	0	54.6	21.8	54.3	21.7	54.9	0.312	12			89
1186	1186	0	Cosmos bipinnatus	100	2017-07-18-13-17-49	0	0	x	25	0	54.5	21.7	54.3	21.7	54.9	0.412	12			90
1187	1187	0	Cosmos bipinnatus	100	2017-07-18-13-17-51	0	0	x	25	0	54.5	21.7	54.3	21.7	54.9	0.412	12	Last10	Here	91
1188	1188	0	Cosmos bipinnatus	100	2017-07-18-13-17-53	0	0	x	25	0	54.5	21.7	54.3	21.7	54.9	0.412	12	Last10	Here	92
1189	1189	0	Cosmos bipinnatus	100	2017-07-18-13-17-55	0	0	x	25	0	54.5	21.7	54.3	21.7	54.9	0.412	12	Last10	Here	93
1190	1190	0	Cosmos bipinnatus	100	2017-07-18-13-17-57	0	0	x	25	0	54.5	21.7	54.3	21.7	54.9	0.412	12	Last10	Here	94
1191	1191	0	Cosmos bipinnatus	100	2017-07-18-13-17-59	0	0	x	25	0	54.6	21.7	54.4	21.7	55	0.423	12	Last10	Here	95
1192	1192	0	Cosmos bipinnatus	100	2017-07-18-13-18-01	0	0	x	25	0	54.6	21.7	54.4	21.7	55	0.423	12	Last10	Here	96
1193	1193	0	Cosmos bipinnatus	100	2017-07-18-13-18-03	0	0	x	25	0	54.6	21.7	54.4	21.7	55	0.423	12	Last10	Here	97
1194	1194	0	Cosmos bipinnatus	100	2017-07-18-13-18-05	0	0	x	25	0	54.5	21.7	54.5	21.7	55.1	0.634	12	Last10	Here	98
1195	1195	0	Cosmos bipinnatus	100	2017-07-18-13-18-07	0	0	x	25	0	54.5	21.7	54.5	21.7	55.1	0.634	12	Last10	Here	99
1196	1196	0	Cosmos bipinnatus	100	2017-07-18-13-18-09	0	0	x	25	0	54.6	21.7	54.5	21.7	55.1	0.534	12	Last10	Here	100
1197	1197	0	Cosmos bipinnatus	100	2017-07-18-13-18-41	0	0	x	30	0	54.6	21.7	54.4	21.7	55	0.423	13	First10	Here	1
1198	1198	0	Cosmos bipinnatus	100	2017-07-18-13-18-43	0	0	x	30	0	54.6	21.7	54.4	21.7	55	0.423	13	First10	Here	2
1199	1199	0	Cosmos bipinnatus	100	2017-07-18-13-18-45	0	0	x	30	0	54.6	21.7	54.4	21.7	55	0.423	13	First10	Here	3
1200	1200	0	Cosmos bipinnatus	100	2017-07-18-13-18-47	0	0	x	30	0	54.7	21.8	54.3	21.7	54.9	0.212	13	First10	Here	4
1201	1201	0	Cosmos bipinnatus	100	2017-07-18-13-18-49	0	0	x	30	0	54.7	21.8	54.3	21.7	54.9	0.212	13	First10	Here	5
1202	1202	0	Cosmos bipinnatus	100	2017-07-18-13-18-52	0	0	x	30	0	54.6	21.7	54.4	21.7	55	0.423	13	First10	Here	6
1203	1203	0	Cosmos bipinnatus	100	2017-07-18-13-18-54	0	0	x	30	0	54.6	21.7	54.3	21.7	54.9	0.312	13	First10	Here	7
1204	1204	0	Cosmos bipinnatus	100	2017-07-18-13-18-56	0	0	x	30	0	54.6	21.7	54.4	21.7	55	0.423	13	First10	Here	8
1205	1205	0	Cosmos bipinnatus	100	2017-07-18-13-18-58	0	0	x	30	0	54.6	21.7	54.4	21.7	55	0.423	13	First10	Here	9
1206	1206	0	Cosmos bipinnatus	100	2017-07-18-13-19-00	0	0	x	30	0	54.6	21.7	54.4	21.7	55	0.423	13	First10	Here	10
1207	1207	0	Cosmos bipinnatus	100	2017-07-18-13-19-02	0	0	x	30	0	54.7	21.8	54.4	21.7	55	0.323	13			11
1208	1208	0	Cosmos bipinnatus	100	2017-07-18-13-19-04	0	0	x	30	0	54.6	21.7	54.4	21.7	55	0.423	13			12
1209	1209	0	Cosmos bipinnatus	100	2017-07-18-13-19-06	0	0	x	30	0	54.7	21.8	54.4	21.7	55	0.323	13			13
1210	1210	0	Cosmos bipinnatus	100	2017-07-18-13-19-08	0	0	x	30	0	54.7	21.8	54.3	21.7	54.9	0.212	13			14
1211	1211	0	Cosmos bipinnatus	100	2017-07-18-13-19-10	0	0	x	30	0	54.6	21.7	54.3	21.7	54.9	0.312	13			15
1212	1212	0	Cosmos bipinnatus	100	2017-07-18-13-19-12	0	0	x	30	0	54.7	21.8	54.3	21.7	54.9	0.212	13			16
1213	1213	0	Cosmos bipinnatus	100	2017-07-18-13-19-14	0	0	x	30	0	54.7	21.8	54.3	21.7	54.9	0.212	13			17
1214	1214	0	Cosmos bipinnatus	100	2017-07-18-13-19-16	0	0	x	30	0	54.6	21.7	54.3	21.7	54.9	0.312	13			18
1215	1215	0	Cosmos bipinnatus	100	2017-07-18-13-19-18	0	0	x	30	0	54.6	21.7	54.3	21.7	54.9	0.312	13			19
1216	1216	0	Cosmos bipinnatus	100	2017-07-18-13-19-20	0	0	x	30	0	54.7	21.8	54.3	21.7	54.9	0.212	13			20
1217	1217	0	Cosmos bipinnatus	100	2017-07-18-13-19-22	0	0	x	30	0	54.6	21.7	54.3	21.7	54.9	0.312	13			21
1218	1218	0	Cosmos bipinnatus	100	2017-07-18-13-19-24	0	0	x	30	0	54.6	21.7	54.3	21.7	54.9	0.312	13			22
1219	1219	0	Cosmos bipinnatus	100	2017-07-18-13-19-26	0	0	x	30	0	54.6	21.7	54.3	21.7	54.9	0.312	13			23
1220	1220	0	Cosmos bipinnatus	100	2017-07-18-13-19-28	0	0	x	30	0	54.7	21.8	54.4	21.7	55	0.323	13			24
1221	1221	0	Cosmos bipinnatus	100	2017-07-18-13-19-30	0	0	x	30	0	54.6	21.7	54.3	21.7	54.9	0.312	13			25
1222	1222	0	Cosmos bipinnatus	100	2017-07-18-13-19-32	0	0	x	30	0	54.6	21.7	54.3	21.7	54.9	0.312	13			26
1223	1223	0	Cosmos bipinnatus	100	2017-07-18-13-19-34	0	0	x	30	0	54.7	21.8	54.3	21.7	54.9	0.212	13			27
1224	1224	0	Cosmos bipinnatus	100	2017-07-18-13-19-36	0	0	x	30	0	54.6	21.7	54.3	21.7	54.9	0.312	13			28
1225	1225	0	Cosmos bipinnatus	100	2017-07-18-13-19-38	0	0	x	30	0	54.7	21.8	54.3	21.7	54.9	0.212	13			29
1226	1226	0	Cosmos bipinnatus	100	2017-07-18-13-19-40	0	0	x	30	0	54.6	21.7	54.3	21.7	54.9	0.312	13			30
1227	1227	0	Cosmos bipinnatus	100	2017-07-18-13-19-42	0	0	x	30	0	54.7	21.8	54.3	21.7	54.9	0.212	13			31
1228	1228	0	Cosmos bipinnatus	100	2017-07-18-13-19-44	0	0	x	30	0	54.6	21.7	54.3	21.7	54.9	0.312	13			32
1229	1229	0	Cosmos bipinnatus	100	2017-07-18-13-19-46	0	0	x	30	0	54.6	21.7	54.3	21.7	54.9	0.312	13			33
1230	1230	0	Cosmos bipinnatus	100	2017-07-18-13-19-48	0	0	x	30	0	54.7	21.7	54.3	21.7	54.9	0.212	13			34
1231	1231	0	Cosmos bipinnatus	100	2017-07-18-13-19-50	0	0	x	30	0	54.6	21.7	54.3	21.7	54.9	0.312	13			35
1232	1232	0	Cosmos bipinnatus	100	2017-07-18-13-19-52	0	0	x	30	0	54.7	21.8	54.3	21.7	54.9	0.212	13			36
1233	1233	0	Cosmos bipinnatus	100	2017-07-18-13-19-54	0	0	x	30	0	54.7	21.7	54.4	21.7	55	0.323	13			37
1234	1234	0	Cosmos bipinnatus	100	2017-07-18-13-19-56	0	0	x	30	0	54.7	21.8	54.4	21.7	55	0.323	13			38
1235	1235	0	Cosmos bipinnatus	100	2017-07-18-13-19-58	0	0	x	30	0	54.7	21.7	54.4	21.7	55	0.323	13			39
1236	1236	0	Cosmos bipinnatus	100	2017-07-18-13-20-00	0	0	x	30	0	54.8	21.8	54.4	21.7	55	0.223	13			40
1237	1237	0	Cosmos bipinnatus	100	2017-07-18-13-20-02	0	0	x	30	0	54.7	21.7	54.4	21.7	55	0.323	13			41
1238	1238	0	Cosmos bipinnatus	100	2017-07-18-13-20-04	0	0	x	30	0	54.7	21.8	54.4	21.7	55	0.323	13			42
1239	1239	0	Cosmos bipinnatus	100	2017-07-18-13-20-06	0	0	x	30	0	54.7	21.7	54.4	21.7	55	0.323	13			43
1240	1240	0	Cosmos bipinnatus	100	2017-07-18-13-20-08	0	0	x	30	0	54.7	21.8	54.4	21.7	55	0.323	13			44
1241	1241	0	Cosmos bipinnatus	100	2017-07-18-13-20-10	0	0	x	30	0	54.7	21.7	54.4	21.7	55	0.323	13			45
1242	1242	0	Cosmos bipinnatus	100	2017-07-18-13-20-12	0	0	x	30	0	54.8	21.8	54.4	21.7	55	0.223	13			46
1243	1243	0	Cosmos bipinnatus	100	2017-07-18-13-20-14	0	0	x	30	0	54.8	21.8	54.4	21.7	55	0.223	13			47
1244	1244	0	Cosmos bipinnatus	100	2017-07-18-13-20-16	0	0	x	30	0	54.7	21.7	54.4	21.7	55	0.323	13			48
1245	1245	0	Cosmos bipinnatus	100	2017-07-18-13-20-18	0	0	x	30	0	54.7	21.7	54.4	21.7	55	0.323	13			49
1246	1246	0	Cosmos bipinnatus	100	2017-07-18-13-20-20	0	0	x	30	0	54.8	21.8	54.4	21.7	55	0.223	13			50
1247	1247	0	Cosmos bipinnatus	100	2017-07-18-13-20-22	0	0	x	30	0	54.7	21.7	54.4	21.7	55	0.323	13			51
1248	1248	0	Cosmos bipinnatus	100	2017-07-18-13-20-24	0	0	x	30	0	54.7	21.7	54.4	21.7	55	0.323	13			52
1249	1249	0	Cosmos bipinnatus	100	2017-07-18-13-20-26	0	0	x	30	0	54.7	21.7	54.4	21.7	55	0.323	13			53
1250	1250	0	Cosmos bipinnatus	100	2017-07-18-13-20-28	0	0	x	30	0	54.8	21.8	54.5	21.8	55.1	0.334	13			54
1251	1251	0	Cosmos bipinnatus	100	2017-07-18-13-20-30	0	0	x	30	0	54.8	21.8	54.4	21.7	55	0.223	13			55
1252	1252	0	Cosmos bipinnatus	100	2017-07-18-13-20-32	0	0	x	30	0	54.7	21.7	54.4	21.7	55	0.323	13			56
1253	1253	0	Cosmos bipinnatus	100	2017-07-18-13-20-34	0	0	x	30	0	54.7	21.7	54.4	21.7	55	0.323	13			57
1254	1254	0	Cosmos bipinnatus	100	2017-07-18-13-20-36	0	0	x	30	0	54.8	21.8	54.4	21.7	55	0.223	13			58
1255	1255	0	Cosmos bipinnatus	100	2017-07-18-13-20-38	0	0	x	30	0	54.8	21.8	54.5	21.7	55.1	0.334	13			59
1256	1256	0	Cosmos bipinnatus	100	2017-07-18-13-20-40	0	0	x	30	0	54.7	21.7	54.4	21.7	55	0.323	13			60
1257	1257	0	Cosmos bipinnatus	100	2017-07-18-13-20-42	0	0	x	30	0	54.8	21.8	54.5	21.7	55.1	0.334	13			61
1258	1258	0	Cosmos bipinnatus	100	2017-07-18-13-20-44	0	0	x	30	0	54.8	21.8	54.4	21.7	55	0.223	13			62
1259	1259	0	Cosmos bipinnatus	100	2017-07-18-13-20-46	0	0	x	30	0	54.7	21.7	54.4	21.7	55	0.323	13			63
1260	1260	0	Cosmos bipinnatus	100	2017-07-18-13-20-48	0	0	x	30	0	54.8	21.8	54.4	21.7	55	0.223	13			64
1261	1261	0	Cosmos bipinnatus	100	2017-07-18-13-20-50	0	0	x	30	0	54.7	21.7	54.4	21.7	55	0.323	13			65
1262	1262	0	Cosmos bipinnatus	100	2017-07-18-13-20-52	0	0	x	30	0	54.7	21.7	54.4	21.7	55	0.323	13			66
1263	1263	0	Cosmos bipinnatus	100	2017-07-18-13-20-54	0	0	x	30	0	54.8	21.8	54.4	21.7	55	0.223	13			67
1264	1264	0	Cosmos bipinnatus	100	2017-07-18-13-20-56	0	0	x	30	0	54.8	21.8	54.4	21.7	55	0.223	13			68
1265	1265	0	Cosmos bipinnatus	100	2017-07-18-13-20-58	0	0	x	30	0	54.7	21.7	54.4	21.7	55	0.323	13			69
1266	1266	0	Cosmos bipinnatus	100	2017-07-18-13-21-00	0	0	x	30	0	54.8	21.7	54.4	21.7	55	0.223	13			70
1267	1267	0	Cosmos bipinnatus	100	2017-07-18-13-21-02	0	0	x	30	0	54.8	21.8	54.4	21.7	55	0.223	13			71
1268	1268	0	Cosmos bipinnatus	100	2017-07-18-13-21-04	0	0	x	30	0	54.8	21.7	54.4	21.7	55	0.223	13			72
1269	1269	0	Cosmos bipinnatus	100	2017-07-18-13-21-06	0	0	x	30	0	54.7	21.7	54.4	21.7	55	0.323	13			73
1270	1270	0	Cosmos bipinnatus	100	2017-07-18-13-21-08	0	0	x	30	0	54.7	21.7	54.4	21.7	55	0.323	13			74
1271	1271	0	Cosmos bipinnatus	100	2017-07-18-13-21-10	0	0	x	30	0	54.7	21.7	54.4	21.7	55	0.323	13			75
1272	1272	0	Cosmos bipinnatus	100	2017-07-18-13-21-12	0	0	x	30	0	54.8	21.7	54.4	21.7	55	0.223	13			76
1273	1273	0	Cosmos bipinnatus	100	2017-07-18-13-21-14	0	0	x	30	0	54.8	21.7	54.4	21.7	55	0.223	13			77
1274	1274	0	Cosmos bipinnatus	100	2017-07-18-13-21-16	0	0	x	30	0	54.9	21.8	54.4	21.7	55	0.123	13			78
1275	1275	0	Cosmos bipinnatus	100	2017-07-18-13-21-18	0	0	x	30	0	54.8	21.7	54.5	21.7	55.1	0.334	13			79
1276	1276	0	Cosmos bipinnatus	100	2017-07-18-13-21-20	0	0	x	30	0	54.9	21.8	54.5	21.7	55.1	0.234	13			80
1277	1277	0	Cosmos bipinnatus	100	2017-07-18-13-21-22	0	0	x	30	0	54.8	21.7	54.6	21.7	55.2	0.445	13			81
1278	1278	0	Cosmos bipinnatus	100	2017-07-18-13-21-24	0	0	x	30	0	54.8	21.7	54.7	21.7	55.4	0.556	13			82
1279	1279	0	Cosmos bipinnatus	100	2017-07-18-13-21-26	0	0	x	30	0	54.9	21.8	54.7	21.7	55.4	0.456	13			83
1280	1280	0	Cosmos bipinnatus	100	2017-07-18-13-21-28	0	0	x	30	0	54.9	21.8	54.6	21.7	55.2	0.345	13			84
1281	1281	0	Cosmos bipinnatus	100	2017-07-18-13-21-30	0	0	x	30	0	54.8	21.7	54.6	21.7	55.2	0.445	13			85
1282	1282	0	Cosmos bipinnatus	100	2017-07-18-13-21-32	0	0	x	30	0	54.8	21.7	54.6	21.7	55.2	0.445	13			86
1283	1283	0	Cosmos bipinnatus	100	2017-07-18-13-21-34	0	0	x	30	0	54.9	21.8	54.6	21.7	55.2	0.345	13			87
1284	1284	0	Cosmos bipinnatus	100	2017-07-18-13-21-36	0	0	x	30	0	54.8	21.7	54.5	21.7	55.1	0.334	13			88
1285	1285	0	Cosmos bipinnatus	100	2017-07-18-13-21-38	0	0	x	30	0	54.9	21.8	54.5	21.7	55.1	0.234	13			89
1286	1286	0	Cosmos bipinnatus	100	2017-07-18-13-21-40	0	0	x	30	0	54.9	21.8	54.6	21.7	55.2	0.345	13			90
1287	1287	0	Cosmos bipinnatus	100	2017-07-18-13-21-42	0	0	x	30	0	54.8	21.7	54.6	21.7	55.2	0.445	13	Last10	Here	91
1288	1288	0	Cosmos bipinnatus	100	2017-07-18-13-21-44	0	0	x	30	0	54.8	21.7	54.6	21.7	55.2	0.445	13	Last10	Here	92
1289	1289	0	Cosmos bipinnatus	100	2017-07-18-13-21-46	0	0	x	30	0	54.9	21.8	54.5	21.7	55.1	0.234	13	Last10	Here	93
1290	1290	0	Cosmos bipinnatus	100	2017-07-18-13-21-48	0	0	x	30	0	54.9	21.8	54.5	21.7	55.1	0.234	13	Last10	Here	94
1291	1291	0	Cosmos bipinnatus	100	2017-07-18-13-21-50	0	0	x	30	0	54.9	21.8	54.5	21.7	55.1	0.234	13	Last10	Here	95
1292	1292	0	Cosmos bipinnatus	100	2017-07-18-13-21-52	0	0	x	30	0	54.8	21.7	54.5	21.7	55.1	0.334	13	Last10	Here	96
1293	1293	0	Cosmos bipinnatus	100	2017-07-18-13-21-54	0	0	x	30	0	54.9	21.8	54.5	21.7	55.1	0.234	13	Last10	Here	97
1294	1294	0	Cosmos bipinnatus	100	2017-07-18-13-21-56	0	0	x	30	0	54.9	21.8	54.5	21.7	55.1	0.234	13	Last10	Here	98
1295	1295	0	Cosmos bipinnatus	100	2017-07-18-13-21-58	0	0	x	30	0	54.8	21.7	54.5	21.7	55.1	0.334	13	Last10	Here	99
1296	1296	0	Cosmos bipinnatus	100	2017-07-18-13-22-00	0	0	x	30	0	54.8	21.7	54.5	21.7	55.1	0.334	13	Last10	Here	100
1297	1297	0	Cosmos bipinnatus	100	2017-07-18-13-22-32	0	0	z	0	5	54.9	21.8	54.5	21.7	55.1	0.234	14	First10	Here	1
1298	1298	0	Cosmos bipinnatus	100	2017-07-18-13-22-34	0	0	z	0	5	54.9	21.8	54.5	21.7	55.1	0.234	14	First10	Here	2
1299	1299	0	Cosmos bipinnatus	100	2017-07-18-13-22-36	0	0	z	0	5	54.8	21.7	54.5	21.7	55.1	0.334	14	First10	Here	3
1300	1300	0	Cosmos bipinnatus	100	2017-07-18-13-22-38	0	0	z	0	5	54.8	21.7	54.5	21.7	55.1	0.334	14	First10	Here	4
1301	1301	0	Cosmos bipinnatus	100	2017-07-18-13-22-40	0	0	z	0	5	54.9	21.8	54.5	21.7	55.1	0.234	14	First10	Here	5
1302	1302	0	Cosmos bipinnatus	100	2017-07-18-13-22-42	0	0	z	0	5	54.9	21.8	54.5	21.7	55.1	0.234	14	First10	Here	6
1303	1303	0	Cosmos bipinnatus	100	2017-07-18-13-22-44	0	0	z	0	5	54.9	21.8	54.5	21.7	55.1	0.234	14	First10	Here	7
1304	1304	0	Cosmos bipinnatus	100	2017-07-18-13-22-46	0	0	z	0	5	54.9	21.8	54.5	21.7	55.1	0.234	14	First10	Here	8
1305	1305	0	Cosmos bipinnatus	100	2017-07-18-13-22-48	0	0	z	0	5	54.9	21.8	54.5	21.7	55.1	0.234	14	First10	Here	9
1306	1306	0	Cosmos bipinnatus	100	2017-07-18-13-22-50	0	0	z	0	5	54.9	21.8	54.5	21.7	55.1	0.234	14	First10	Here	10
1307	1307	0	Cosmos bipinnatus	100	2017-07-18-13-22-52	0	0	z	0	5	54.9	21.8	54.5	21.7	55.1	0.234	14			11
1308	1308	0	Cosmos bipinnatus	100	2017-07-18-13-22-54	0	0	z	0	5	54.9	21.8	54.5	21.7	55.1	0.234	14			12
1309	1309	0	Cosmos bipinnatus	100	2017-07-18-13-22-56	0	0	z	0	5	54.9	21.8	54.5	21.7	55.1	0.234	14			13
1310	1310	0	Cosmos bipinnatus	100	2017-07-18-13-22-58	0	0	z	0	5	54.9	21.8	54.5	21.7	55.1	0.234	14			14
1311	1311	0	Cosmos bipinnatus	100	2017-07-18-13-23-00	0	0	z	0	5	54.9	21.8	54.5	21.7	55.1	0.234	14			15
1312	1312	0	Cosmos bipinnatus	100	2017-07-18-13-23-02	0	0	z	0	5	54.9	21.8	54.5	21.7	55.1	0.234	14			16
1313	1313	0	Cosmos bipinnatus	100	2017-07-18-13-23-04	0	0	z	0	5	55	21.8	54.5	21.7	55.1	0.134	14			17
1314	1314	0	Cosmos bipinnatus	100	2017-07-18-13-23-06	0	0	z	0	5	54.9	21.8	54.5	21.7	55.1	0.234	14			18
1315	1315	0	Cosmos bipinnatus	100	2017-07-18-13-23-08	0	0	z	0	5	54.9	21.8	54.5	21.7	55.1	0.234	14			19
1316	1316	0	Cosmos bipinnatus	100	2017-07-18-13-23-10	0	0	z	0	5	54.9	21.8	54.5	21.7	55.1	0.234	14			20
1317	1317	0	Cosmos bipinnatus	100	2017-07-18-13-23-12	0	0	z	0	5	54.9	21.8	54.5	21.7	55.1	0.234	14			21
1318	1318	0	Cosmos bipinnatus	100	2017-07-18-13-23-14	0	0	z	0	5	54.9	21.7	54.5	21.7	55.1	0.234	14			22
1319	1319	0	Cosmos bipinnatus	100	2017-07-18-13-23-16	0	0	z	0	5	54.9	21.7	54.5	21.7	55.1	0.234	14			23
1320	1320	0	Cosmos bipinnatus	100	2017-07-18-13-23-18	0	0	z	0	5	55	21.8	54.6	21.7	55.2	0.245	14			24
1321	1321	0	Cosmos bipinnatus	100	2017-07-18-13-23-20	0	0	z	0	5	55	21.8	54.6	21.7	55.2	0.245	14			25
1322	1322	0	Cosmos bipinnatus	100	2017-07-18-13-23-22	0	0	z	0	5	55	21.8	54.6	21.7	55.2	0.245	14			26
1323	1323	0	Cosmos bipinnatus	100	2017-07-18-13-23-24	0	0	z	0	5	55	21.8	54.6	21.7	55.2	0.245	14			27
1324	1324	0	Cosmos bipinnatus	100	2017-07-18-13-23-26	0	0	z	0	5	54.9	21.7	54.6	21.7	55.2	0.345	14			28
1325	1325	0	Cosmos bipinnatus	100	2017-07-18-13-23-28	0	0	z	0	5	55	21.8	54.6	21.7	55.2	0.245	14			29
1326	1326	0	Cosmos bipinnatus	100	2017-07-18-13-23-30	0	0	z	0	5	55	21.8	54.6	21.7	55.2	0.245	14			30
1327	1327	0	Cosmos bipinnatus	100	2017-07-18-13-23-32	0	0	z	0	5	55	21.8	54.6	21.7	55.2	0.245	14			31
1328	1328	0	Cosmos bipinnatus	100	2017-07-18-13-23-34	0	0	z	0	5	55	21.8	54.6	21.7	55.2	0.245	14			32
1329	1329	0	Cosmos bipinnatus	100	2017-07-18-13-23-36	0	0	z	0	5	54.9	21.7	54.6	21.7	55.2	0.345	14			33
1330	1330	0	Cosmos bipinnatus	100	2017-07-18-13-23-38	0	0	z	0	5	55	21.8	54.6	21.7	55.2	0.245	14			34
1331	1331	0	Cosmos bipinnatus	100	2017-07-18-13-23-40	0	0	z	0	5	55	21.8	54.6	21.7	55.2	0.245	14			35
1332	1332	0	Cosmos bipinnatus	100	2017-07-18-13-23-42	0	0	z	0	5	55	21.8	54.6	21.7	55.2	0.245	14			36
1333	1333	0	Cosmos bipinnatus	100	2017-07-18-13-23-44	0	0	z	0	5	55	21.7	54.6	21.7	55.2	0.245	14			37
1334	1334	0	Cosmos bipinnatus	100	2017-07-18-13-23-46	0	0	z	0	5	55	21.7	54.6	21.7	55.2	0.245	14			38
1335	1335	0	Cosmos bipinnatus	100	2017-07-18-13-23-48	0	0	z	0	5	55	21.7	54.6	21.7	55.2	0.245	14			39
1336	1336	0	Cosmos bipinnatus	100	2017-07-18-13-23-50	0	0	z	0	5	55	21.8	54.6	21.7	55.2	0.245	14			40
1337	1337	0	Cosmos bipinnatus	100	2017-07-18-13-23-52	0	0	z	0	5	55	21.7	54.6	21.7	55.2	0.245	14			41
1338	1338	0	Cosmos bipinnatus	100	2017-07-18-13-23-54	0	0	z	0	5	55	21.7	54.6	21.7	55.2	0.245	14			42
1339	1339	0	Cosmos bipinnatus	100	2017-07-18-13-23-57	0	0	z	0	5	55	21.7	54.6	21.7	55.2	0.245	14			43
1340	1340	0	Cosmos bipinnatus	100	2017-07-18-13-23-59	0	0	z	0	5	55	21.8	54.6	21.7	55.2	0.245	14			44
1341	1341	0	Cosmos bipinnatus	100	2017-07-18-13-24-01	0	0	z	0	5	55	21.7	54.6	21.7	55.2	0.245	14			45
1342	1342	0	Cosmos bipinnatus	100	2017-07-18-13-24-03	0	0	z	0	5	55	21.7	54.6	21.7	55.2	0.245	14			46
1343	1343	0	Cosmos bipinnatus	100	2017-07-18-13-24-05	0	0	z	0	5	55	21.7	54.6	21.7	55.2	0.245	14			47
1344	1344	0	Cosmos bipinnatus	100	2017-07-18-13-24-07	0	0	z	0	5	55.1	21.8	54.6	21.7	55.2	0.145	14			48
1345	1345	0	Cosmos bipinnatus	100	2017-07-18-13-24-09	0	0	z	0	5	55.1	21.8	54.6	21.7	55.2	0.145	14			49
1346	1346	0	Cosmos bipinnatus	100	2017-07-18-13-24-11	0	0	z	0	5	55.1	21.8	54.6	21.7	55.2	0.145	14			50
1347	1347	0	Cosmos bipinnatus	100	2017-07-18-13-24-13	0	0	z	0	5	55.1	21.7	54.6	21.7	55.2	0.145	14			51
1348	1348	0	Cosmos bipinnatus	100	2017-07-18-13-24-15	0	0	z	0	5	55.2	21.8	54.6	21.7	55.2	0.045	14			52
1349	1349	0	Cosmos bipinnatus	100	2017-07-18-13-24-17	0	0	z	0	5	55.1	21.7	54.6	21.7	55.2	0.145	14			53
1350	1350	0	Cosmos bipinnatus	100	2017-07-18-13-24-19	0	0	z	0	5	55.1	21.7	54.6	21.7	55.2	0.145	14			54
1351	1351	0	Cosmos bipinnatus	100	2017-07-18-13-24-21	0	0	z	0	5	55.1	21.7	54.7	21.7	55.4	0.256	14			55
1352	1352	0	Cosmos bipinnatus	100	2017-07-18-13-24-23	0	0	z	0	5	55.2	21.8	54.7	21.7	55.4	0.156	14			56
1353	1353	0	Cosmos bipinnatus	100	2017-07-18-13-24-25	0	0	z	0	5	55.1	21.7	54.6	21.7	55.2	0.145	14			57
1354	1354	0	Cosmos bipinnatus	100	2017-07-18-13-24-27	0	0	z	0	5	55.1	21.8	54.6	21.7	55.2	0.145	14			58
1355	1355	0	Cosmos bipinnatus	100	2017-07-18-13-24-29	0	0	z	0	5	55	21.7	54.7	21.7	55.4	0.356	14			59
1356	1356	0	Cosmos bipinnatus	100	2017-07-18-13-24-31	0	0	z	0	5	55.1	21.8	54.7	21.7	55.4	0.256	14			60
1357	1357	0	Cosmos bipinnatus	100	2017-07-18-13-24-33	0	0	z	0	5	55.1	21.8	54.7	21.7	55.4	0.256	14			61
1358	1358	0	Cosmos bipinnatus	100	2017-07-18-13-24-35	0	0	z	0	5	55.1	21.8	54.7	21.7	55.4	0.256	14			62
1359	1359	0	Cosmos bipinnatus	100	2017-07-18-13-24-37	0	0	z	0	5	55.1	21.8	54.7	21.7	55.4	0.256	14			63
1360	1360	0	Cosmos bipinnatus	100	2017-07-18-13-24-39	0	0	z	0	5	55.1	21.8	54.6	21.7	55.2	0.145	14			64
1361	1361	0	Cosmos bipinnatus	100	2017-07-18-13-24-41	0	0	z	0	5	55.1	21.8	54.7	21.7	55.4	0.256	14			65
1362	1362	0	Cosmos bipinnatus	100	2017-07-18-13-24-43	0	0	z	0	5	55.1	21.8	54.7	21.7	55.4	0.256	14			66
1363	1363	0	Cosmos bipinnatus	100	2017-07-18-13-24-45	0	0	z	0	5	55.1	21.8	54.7	21.7	55.4	0.256	14			67
1364	1364	0	Cosmos bipinnatus	100	2017-07-18-13-24-47	0	0	z	0	5	55.1	21.8	54.7	21.7	55.4	0.256	14			68
1365	1365	0	Cosmos bipinnatus	100	2017-07-18-13-24-49	0	0	z	0	5	55.1	21.8	54.7	21.7	55.4	0.256	14			69
1366	1366	0	Cosmos bipinnatus	100	2017-07-18-13-24-51	0	0	z	0	5	55.1	21.7	54.7	21.7	55.4	0.256	14			70
1367	1367	0	Cosmos bipinnatus	100	2017-07-18-13-24-53	0	0	z	0	5	55.1	21.7	54.7	21.7	55.4	0.256	14			71
1368	1368	0	Cosmos bipinnatus	100	2017-07-18-13-24-55	0	0	z	0	5	55.2	21.8	54.7	21.7	55.4	0.156	14			72
1369	1369	0	Cosmos bipinnatus	100	2017-07-18-13-24-57	0	0	z	0	5	55.2	21.8	54.7	21.7	55.4	0.156	14			73
1370	1370	0	Cosmos bipinnatus	100	2017-07-18-13-24-59	0	0	z	0	5	55.2	21.8	54.7	21.7	55.4	0.156	14			74
1371	1371	0	Cosmos bipinnatus	100	2017-07-18-13-25-01	0	0	z	0	5	55.1	21.7	54.7	21.7	55.4	0.256	14			75
1372	1372	0	Cosmos bipinnatus	100	2017-07-18-13-25-03	0	0	z	0	5	55.1	21.7	54.7	21.7	55.4	0.256	14			76
1373	1373	0	Cosmos bipinnatus	100	2017-07-18-13-25-05	0	0	z	0	5	55.1	21.8	54.8	21.7	55.5	0.367	14			77
1374	1374	0	Cosmos bipinnatus	100	2017-07-18-13-25-07	0	0	z	0	5	55.2	21.8	54.8	21.7	55.5	0.267	14			78
1375	1375	0	Cosmos bipinnatus	100	2017-07-18-13-25-09	0	0	z	0	5	55.2	21.8	54.8	21.7	55.5	0.267	14			79
1376	1376	0	Cosmos bipinnatus	100	2017-07-18-13-25-11	0	0	z	0	5	55.1	21.7	54.8	21.7	55.5	0.367	14			80
1377	1377	0	Cosmos bipinnatus	100	2017-07-18-13-25-13	0	0	z	0	5	55.2	21.8	54.8	21.7	55.5	0.267	14			81
1378	1378	0	Cosmos bipinnatus	100	2017-07-18-13-25-15	0	0	z	0	5	55.2	21.8	54.8	21.7	55.5	0.267	14			82
1379	1379	0	Cosmos bipinnatus	100	2017-07-18-13-25-17	0	0	z	0	5	55.1	21.7	54.8	21.7	55.5	0.367	14			83
1380	1380	0	Cosmos bipinnatus	100	2017-07-18-13-25-19	0	0	z	0	5	55.2	21.8	54.8	21.7	55.5	0.267	14			84
1381	1381	0	Cosmos bipinnatus	100	2017-07-18-13-25-21	0	0	z	0	5	55.1	21.7	54.9	21.7	55.6	0.478	14			85
1382	1382	0	Cosmos bipinnatus	100	2017-07-18-13-25-23	0	0	z	0	5	55.2	21.8	54.9	21.7	55.6	0.378	14			86
1383	1383	0	Cosmos bipinnatus	100	2017-07-18-13-25-25	0	0	z	0	5	55.2	21.8	54.9	21.7	55.6	0.378	14			87
1384	1384	0	Cosmos bipinnatus	100	2017-07-18-13-25-27	0	0	z	0	5	55.2	21.8	54.9	21.7	55.6	0.378	14			88
1385	1385	0	Cosmos bipinnatus	100	2017-07-18-13-25-29	0	0	z	0	5	55.2	21.8	54.9	21.7	55.6	0.378	14			89
1386	1386	0	Cosmos bipinnatus	100	2017-07-18-13-25-31	0	0	z	0	5	55.2	21.8	54.9	21.7	55.6	0.378	14			90
1387	1387	0	Cosmos bipinnatus	100	2017-07-18-13-25-33	0	0	z	0	5	55.2	21.8	54.9	21.7	55.6	0.378	14	Last10	Here	91
1388	1388	0	Cosmos bipinnatus	100	2017-07-18-13-25-35	0	0	z	0	5	55.2	21.8	54.9	21.7	55.6	0.378	14	Last10	Here	92
1389	1389	0	Cosmos bipinnatus	100	2017-07-18-13-25-37	0	0	z	0	5	55.2	21.8	54.8	21.7	55.5	0.267	14	Last10	Here	93
1390	1390	0	Cosmos bipinnatus	100	2017-07-18-13-25-39	0	0	z	0	5	55.2	21.8	54.8	21.7	55.5	0.267	14	Last10	Here	94
1391	1391	0	Cosmos bipinnatus	100	2017-07-18-13-25-41	0	0	z	0	5	55.2	21.8	54.8	21.7	55.5	0.267	14	Last10	Here	95
1392	1392	0	Cosmos bipinnatus	100	2017-07-18-13-25-43	0	0	z	0	5	55.2	21.8	54.8	21.7	55.5	0.267	14	Last10	Here	96
1393	1393	0	Cosmos bipinnatus	100	2017-07-18-13-25-45	0	0	z	0	5	55.2	21.8	54.9	21.7	55.6	0.378	14	Last10	Here	97
1394	1394	0	Cosmos bipinnatus	100	2017-07-18-13-25-47	0	0	z	0	5	55.2	21.8	54.8	21.7	55.5	0.267	14	Last10	Here	98
1395	1395	0	Cosmos bipinnatus	100	2017-07-18-13-25-49	0	0	z	0	5	55.2	21.8	54.8	21.7	55.5	0.267	14	Last10	Here	99
1396	1396	0	Cosmos bipinnatus	100	2017-07-18-13-25-51	0	0	z	0	5	55.2	21.8	54.8	21.7	55.5	0.267	14	Last10	Here	100
1397	1397	0	Cosmos bipinnatus	100	2017-07-18-13-26-23	0	0	z	0	10	55.3	21.8	54.9	21.7	55.6	0.278	15	First10	Here	1
1398	1398	0	Cosmos bipinnatus	100	2017-07-18-13-26-25	0	0	z	0	10	55.3	21.8	54.9	21.7	55.6	0.278	15	First10	Here	2
1399	1399	0	Cosmos bipinnatus	100	2017-07-18-13-26-27	0	0	z	0	10	55.3	21.8	54.9	21.7	55.6	0.278	15	First10	Here	3
1400	1400	0	Cosmos bipinnatus	100	2017-07-18-13-26-29	0	0	z	0	10	55.3	21.8	54.9	21.7	55.6	0.278	15	First10	Here	4
1401	1401	0	Cosmos bipinnatus	100	2017-07-18-13-26-31	0	0	z	0	10	55.2	21.7	54.8	21.7	55.5	0.267	15	First10	Here	5
1402	1402	0	Cosmos bipinnatus	100	2017-07-18-13-26-33	0	0	z	0	10	55.3	21.8	54.8	21.7	55.5	0.167	15	First10	Here	6
1403	1403	0	Cosmos bipinnatus	100	2017-07-18-13-26-35	0	0	z	0	10	55.3	21.8	54.8	21.7	55.5	0.167	15	First10	Here	7
1404	1404	0	Cosmos bipinnatus	100	2017-07-18-13-26-37	0	0	z	0	10	55.3	21.8	54.8	21.7	55.5	0.167	15	First10	Here	8
1405	1405	0	Cosmos bipinnatus	100	2017-07-18-13-26-39	0	0	z	0	10	55.3	21.8	54.8	21.7	55.5	0.167	15	First10	Here	9
1406	1406	0	Cosmos bipinnatus	100	2017-07-18-13-26-41	0	0	z	0	10	55.3	21.8	54.8	21.7	55.5	0.167	15	First10	Here	10
1407	1407	0	Cosmos bipinnatus	100	2017-07-18-13-26-43	0	0	z	0	10	55.3	21.8	54.8	21.7	55.5	0.167	15			11
1408	1408	0	Cosmos bipinnatus	100	2017-07-18-13-26-45	0	0	z	0	10	55.3	21.8	54.8	21.7	55.5	0.167	15			12
1409	1409	0	Cosmos bipinnatus	100	2017-07-18-13-26-47	0	0	z	0	10	55.3	21.8	54.8	21.7	55.5	0.167	15			13
1410	1410	0	Cosmos bipinnatus	100	2017-07-18-13-26-49	0	0	z	0	10	55.3	21.8	54.8	21.7	55.5	0.167	15			14
1411	1411	0	Cosmos bipinnatus	100	2017-07-18-13-26-51	0	0	z	0	10	55.3	21.8	54.8	21.7	55.5	0.167	15			15
1412	1412	0	Cosmos bipinnatus	100	2017-07-18-13-26-53	0	0	z	0	10	55.3	21.8	54.8	21.7	55.5	0.167	15			16
1413	1413	0	Cosmos bipinnatus	100	2017-07-18-13-26-55	0	0	z	0	10	55.3	21.8	54.8	21.7	55.5	0.167	15			17
1414	1414	0	Cosmos bipinnatus	100	2017-07-18-13-26-57	0	0	z	0	10	55.3	21.8	54.8	21.7	55.5	0.167	15			18
1415	1415	0	Cosmos bipinnatus	100	2017-07-18-13-26-59	0	0	z	0	10	55.3	21.8	54.8	21.7	55.5	0.167	15			19
1416	1416	0	Cosmos bipinnatus	100	2017-07-18-13-27-01	0	0	z	0	10	55.3	21.8	54.8	21.7	55.5	0.167	15			20
1417	1417	0	Cosmos bipinnatus	100	2017-07-18-13-27-03	0	0	z	0	10	55.2	21.7	54.8	21.7	55.5	0.267	15			21
1418	1418	0	Cosmos bipinnatus	100	2017-07-18-13-27-05	0	0	z	0	10	55.2	21.7	54.8	21.7	55.5	0.267	15			22
1419	1419	0	Cosmos bipinnatus	100	2017-07-18-13-27-07	0	0	z	0	10	55.3	21.8	54.9	21.7	55.6	0.278	15			23
1420	1420	0	Cosmos bipinnatus	100	2017-07-18-13-27-09	0	0	z	0	10	55.3	21.8	54.9	21.7	55.6	0.278	15			24
1421	1421	0	Cosmos bipinnatus	100	2017-07-18-13-27-11	0	0	z	0	10	55.3	21.8	54.9	21.7	55.6	0.278	15			25
1422	1422	0	Cosmos bipinnatus	100	2017-07-18-13-27-13	0	0	z	0	10	55.3	21.8	54.9	21.7	55.6	0.278	15			26
1423	1423	0	Cosmos bipinnatus	100	2017-07-18-13-27-15	0	0	z	0	10	55.3	21.8	54.9	21.7	55.6	0.278	15			27
1424	1424	0	Cosmos bipinnatus	100	2017-07-18-13-27-17	0	0	z	0	10	55.3	21.8	54.9	21.7	55.6	0.278	15			28
1425	1425	0	Cosmos bipinnatus	100	2017-07-18-13-27-19	0	0	z	0	10	55.3	21.8	54.9	21.7	55.6	0.278	15			29
1426	1426	0	Cosmos bipinnatus	100	2017-07-18-13-27-21	0	0	z	0	10	55.3	21.8	54.9	21.7	55.6	0.278	15			30
1427	1427	0	Cosmos bipinnatus	100	2017-07-18-13-27-23	0	0	z	0	10	55.3	21.8	54.9	21.7	55.6	0.278	15			31
1428	1428	0	Cosmos bipinnatus	100	2017-07-18-13-27-25	0	0	z	0	10	55.4	21.8	54.9	21.7	55.6	0.178	15			32
1429	1429	0	Cosmos bipinnatus	100	2017-07-18-13-27-27	0	0	z	0	10	55.4	21.8	54.9	21.7	55.6	0.178	15			33
1430	1430	0	Cosmos bipinnatus	100	2017-07-18-13-27-29	0	0	z	0	10	55.4	21.8	55	21.8	55.7	0.289	15			34
1431	1431	0	Cosmos bipinnatus	100	2017-07-18-13-27-31	0	0	z	0	10	55.4	21.8	54.9	21.7	55.6	0.178	15			35
1432	1432	0	Cosmos bipinnatus	100	2017-07-18-13-27-33	0	0	z	0	10	55.4	21.8	54.9	21.7	55.6	0.178	15			36
1433	1433	0	Cosmos bipinnatus	100	2017-07-18-13-27-35	0	0	z	0	10	55.4	21.8	54.9	21.7	55.6	0.178	15			37
1434	1434	0	Cosmos bipinnatus	100	2017-07-18-13-27-37	0	0	z	0	10	55.4	21.8	54.9	21.7	55.6	0.178	15			38
1435	1435	0	Cosmos bipinnatus	100	2017-07-18-13-27-39	0	0	z	0	10	55.4	21.8	54.9	21.7	55.6	0.178	15			39
1436	1436	0	Cosmos bipinnatus	100	2017-07-18-13-27-41	0	0	z	0	10	55.4	21.8	54.9	21.7	55.6	0.178	15			40
1437	1437	0	Cosmos bipinnatus	100	2017-07-18-13-27-43	0	0	z	0	10	55.3	21.8	54.9	21.7	55.6	0.278	15			41
1438	1438	0	Cosmos bipinnatus	100	2017-07-18-13-27-45	0	0	z	0	10	55.3	21.8	54.9	21.7	55.6	0.278	15			42
1439	1439	0	Cosmos bipinnatus	100	2017-07-18-13-27-47	0	0	z	0	10	55.4	21.8	54.9	21.7	55.6	0.178	15			43
1440	1440	0	Cosmos bipinnatus	100	2017-07-18-13-27-49	0	0	z	0	10	55.4	21.8	54.9	21.7	55.6	0.178	15			44
1441	1441	0	Cosmos bipinnatus	100	2017-07-18-13-27-51	0	0	z	0	10	55.4	21.8	54.9	21.7	55.6	0.178	15			45
1442	1442	0	Cosmos bipinnatus	100	2017-07-18-13-27-53	0	0	z	0	10	55.4	21.8	54.9	21.7	55.6	0.178	15			46
1443	1443	0	Cosmos bipinnatus	100	2017-07-18-13-27-55	0	0	z	0	10	55.4	21.8	54.9	21.7	55.6	0.178	15			47
1444	1444	0	Cosmos bipinnatus	100	2017-07-18-13-27-57	0	0	z	0	10	55.4	21.8	54.9	21.7	55.6	0.178	15			48
1445	1445	0	Cosmos bipinnatus	100	2017-07-18-13-27-59	0	0	z	0	10	55.4	21.8	54.9	21.7	55.6	0.178	15			49
1446	1446	0	Cosmos bipinnatus	100	2017-07-18-13-28-01	0	0	z	0	10	55.4	21.8	54.9	21.7	55.6	0.178	15			50
1447	1447	0	Cosmos bipinnatus	100	2017-07-18-13-28-03	0	0	z	0	10	55.4	21.8	54.9	21.7	55.6	0.178	15			51
1448	1448	0	Cosmos bipinnatus	100	2017-07-18-13-28-05	0	0	z	0	10	55.4	21.8	54.9	21.7	55.6	0.178	15			52
1449	1449	0	Cosmos bipinnatus	100	2017-07-18-13-28-07	0	0	z	0	10	55.4	21.8	54.9	21.7	55.6	0.178	15			53
1450	1450	0	Cosmos bipinnatus	100	2017-07-18-13-28-09	0	0	z	0	10	55.4	21.8	54.9	21.7	55.6	0.178	15			54
1451	1451	0	Cosmos bipinnatus	100	2017-07-18-13-28-11	0	0	z	0	10	55.4	21.8	54.9	21.7	55.6	0.178	15			55
1452	1452	0	Cosmos bipinnatus	100	2017-07-18-13-28-13	0	0	z	0	10	55.4	21.8	54.9	21.7	55.6	0.178	15			56
1453	1453	0	Cosmos bipinnatus	100	2017-07-18-13-28-15	0	0	z	0	10	55.4	21.8	54.9	21.7	55.6	0.178	15			57
1454	1454	0	Cosmos bipinnatus	100	2017-07-18-13-28-17	0	0	z	0	10	55.5	21.8	54.9	21.7	55.6	0.078	15			58
1455	1455	0	Cosmos bipinnatus	100	2017-07-18-13-28-19	0	0	z	0	10	55.5	21.8	54.9	21.7	55.6	0.078	15			59
1456	1456	0	Cosmos bipinnatus	100	2017-07-18-13-28-21	0	0	z	0	10	55.5	21.8	54.9	21.7	55.6	0.078	15			60
1457	1457	0	Cosmos bipinnatus	100	2017-07-18-13-28-23	0	0	z	0	10	55.5	21.8	54.9	21.7	55.6	0.078	15			61
1458	1458	0	Cosmos bipinnatus	100	2017-07-18-13-28-25	0	0	z	0	10	55.5	21.8	54.9	21.7	55.6	0.078	15			62
1459	1459	0	Cosmos bipinnatus	100	2017-07-18-13-28-27	0	0	z	0	10	55.5	21.8	55	21.7	55.7	0.189	15			63
1460	1460	0	Cosmos bipinnatus	100	2017-07-18-13-28-29	0	0	z	0	10	55.5	21.8	55	21.7	55.7	0.189	15			64
1461	1461	0	Cosmos bipinnatus	100	2017-07-18-13-28-31	0	0	z	0	10	55.5	21.8	55	21.7	55.7	0.189	15			65
1462	1462	0	Cosmos bipinnatus	100	2017-07-18-13-28-33	0	0	z	0	10	55.5	21.8	54.9	21.7	55.6	0.078	15			66
1463	1463	0	Cosmos bipinnatus	100	2017-07-18-13-28-35	0	0	z	0	10	55.5	21.8	55	21.7	55.7	0.189	15			67
1464	1464	0	Cosmos bipinnatus	100	2017-07-18-13-28-37	0	0	z	0	10	55.5	21.8	54.9	21.7	55.6	0.078	15			68
1465	1465	0	Cosmos bipinnatus	100	2017-07-18-13-28-39	0	0	z	0	10	55.5	21.8	54.9	21.7	55.6	0.078	15			69
1466	1466	0	Cosmos bipinnatus	100	2017-07-18-13-28-41	0	0	z	0	10	55.5	21.8	55	21.7	55.7	0.189	15			70
1467	1467	0	Cosmos bipinnatus	100	2017-07-18-13-28-43	0	0	z	0	10	55.5	21.8	54.9	21.7	55.6	0.078	15			71
1468	1468	0	Cosmos bipinnatus	100	2017-07-18-13-28-45	0	0	z	0	10	55.5	21.8	54.9	21.7	55.6	0.078	15			72
1469	1469	0	Cosmos bipinnatus	100	2017-07-18-13-28-47	0	0	z	0	10	55.5	21.8	54.9	21.7	55.6	0.078	15			73
1470	1470	0	Cosmos bipinnatus	100	2017-07-18-13-28-49	0	0	z	0	10	55.5	21.8	54.9	21.7	55.6	0.078	15			74
1471	1471	0	Cosmos bipinnatus	100	2017-07-18-13-28-51	0	0	z	0	10	55.5	21.8	55	21.7	55.7	0.189	15			75
1472	1472	0	Cosmos bipinnatus	100	2017-07-18-13-28-53	0	0	z	0	10	55.5	21.8	55	21.7	55.7	0.189	15			76
1473	1473	0	Cosmos bipinnatus	100	2017-07-18-13-28-55	0	0	z	0	10	55.5	21.8	55	21.7	55.7	0.189	15			77
1474	1474	0	Cosmos bipinnatus	100	2017-07-18-13-28-57	0	0	z	0	10	55.5	21.8	55	21.7	55.7	0.189	15			78
1475	1475	0	Cosmos bipinnatus	100	2017-07-18-13-28-59	0	0	z	0	10	55.5	21.8	55	21.7	55.7	0.189	15			79
1476	1476	0	Cosmos bipinnatus	100	2017-07-18-13-29-01	0	0	z	0	10	55.5	21.8	55	21.7	55.7	0.189	15			80
1477	1477	0	Cosmos bipinnatus	100	2017-07-18-13-29-03	0	0	z	0	10	55.5	21.8	55	21.7	55.7	0.189	15			81
1478	1478	0	Cosmos bipinnatus	100	2017-07-18-13-29-05	0	0	z	0	10	55.5	21.8	55	21.7	55.7	0.189	15			82
1479	1479	0	Cosmos bipinnatus	100	2017-07-18-13-29-07	0	0	z	0	10	55.5	21.8	55	21.7	55.7	0.189	15			83
1480	1480	0	Cosmos bipinnatus	100	2017-07-18-13-29-10	0	0	z	0	10	55.5	21.8	55	21.7	55.7	0.189	15			84
1481	1481	0	Cosmos bipinnatus	100	2017-07-18-13-29-12	0	0	z	0	10	55.5	21.8	55	21.7	55.7	0.189	15			85
1482	1482	0	Cosmos bipinnatus	100	2017-07-18-13-29-14	0	0	z	0	10	55.5	21.8	55	21.7	55.7	0.189	15			86
1483	1483	0	Cosmos bipinnatus	100	2017-07-18-13-29-16	0	0	z	0	10	55.5	21.8	55	21.7	55.7	0.189	15			87
1484	1484	0	Cosmos bipinnatus	100	2017-07-18-13-29-18	0	0	z	0	10	55.5	21.8	55	21.7	55.7	0.189	15			88
1485	1485	0	Cosmos bipinnatus	100	2017-07-18-13-29-20	0	0	z	0	10	55.5	21.8	55	21.7	55.7	0.189	15			89
1486	1486	0	Cosmos bipinnatus	100	2017-07-18-13-29-22	0	0	z	0	10	55.5	21.8	55.1	21.7	55.8	0.3	15			90
1487	1487	0	Cosmos bipinnatus	100	2017-07-18-13-29-24	0	0	z	0	10	55.5	21.8	55.1	21.7	55.8	0.3	15	Last10	Here	91
1488	1488	0	Cosmos bipinnatus	100	2017-07-18-13-29-26	0	0	z	0	10	55.5	21.8	55.1	21.7	55.8	0.3	15	Last10	Here	92
1489	1489	0	Cosmos bipinnatus	100	2017-07-18-13-29-28	0	0	z	0	10	55.5	21.8	55.1	21.7	55.8	0.3	15	Last10	Here	93
1490	1490	0	Cosmos bipinnatus	100	2017-07-18-13-29-30	0	0	z	0	10	55.5	21.8	55.1	21.7	55.8	0.3	15	Last10	Here	94
1491	1491	0	Cosmos bipinnatus	100	2017-07-18-13-29-32	0	0	z	0	10	55.5	21.8	55.2	21.7	55.9	0.411	15	Last10	Here	95
1492	1492	0	Cosmos bipinnatus	100	2017-07-18-13-29-34	0	0	z	0	10	55.5	21.8	55.1	21.7	55.8	0.3	15	Last10	Here	96
1493	1493	0	Cosmos bipinnatus	100	2017-07-18-13-29-36	0	0	z	0	10	55.5	21.8	55.2	21.7	55.9	0.411	15	Last10	Here	97
1494	1494	0	Cosmos bipinnatus	100	2017-07-18-13-29-38	0	0	z	0	10	55.5	21.8	55.2	21.7	55.9	0.411	15	Last10	Here	98
1495	1495	0	Cosmos bipinnatus	100	2017-07-18-13-29-40	0	0	z	0	10	55.5	21.8	55.2	21.7	55.9	0.411	15	Last10	Here	99
1496	1496	0	Cosmos bipinnatus	100	2017-07-18-13-29-42	0	0	z	0	10	55.5	21.8	55.2	21.7	55.9	0.411	15	Last10	Here	100
1497	1497	0	Cosmos bipinnatus	100	2017-07-18-13-30-14	0	0	z	0	15	55.5	21.8	55.1	21.7	55.8	0.3	16	First10	Here	1
1498	1498	0	Cosmos bipinnatus	100	2017-07-18-13-30-16	0	0	z	0	15	55.6	21.8	55.1	21.7	55.8	0.2	16	First10	Here	2
1499	1499	0	Cosmos bipinnatus	100	2017-07-18-13-30-18	0	0	z	0	15	55.6	21.8	55.1	21.7	55.8	0.2	16	First10	Here	3
1500	1500	0	Cosmos bipinnatus	100	2017-07-18-13-30-20	0	0	z	0	15	55.5	21.8	55.1	21.7	55.8	0.3	16	First10	Here	4
1501	1501	0	Cosmos bipinnatus	100	2017-07-18-13-30-22	0	0	z	0	15	55.6	21.8	55.1	21.7	55.8	0.2	16	First10	Here	5
1502	1502	0	Cosmos bipinnatus	100	2017-07-18-13-30-24	0	0	z	0	15	55.5	21.8	55.1	21.7	55.8	0.3	16	First10	Here	6
1503	1503	0	Cosmos bipinnatus	100	2017-07-18-13-30-26	0	0	z	0	15	55.6	21.8	55.1	21.7	55.8	0.2	16	First10	Here	7
1504	1504	0	Cosmos bipinnatus	100	2017-07-18-13-30-28	0	0	z	0	15	55.6	21.8	55.1	21.7	55.8	0.2	16	First10	Here	8
1505	1505	0	Cosmos bipinnatus	100	2017-07-18-13-30-30	0	0	z	0	15	55.6	21.8	55.1	21.7	55.8	0.2	16	First10	Here	9
1506	1506	0	Cosmos bipinnatus	100	2017-07-18-13-30-32	0	0	z	0	15	55.6	21.8	55.1	21.7	55.8	0.2	16	First10	Here	10
1507	1507	0	Cosmos bipinnatus	100	2017-07-18-13-30-34	0	0	z	0	15	55.6	21.8	55.1	21.7	55.8	0.2	16			11
1508	1508	0	Cosmos bipinnatus	100	2017-07-18-13-30-36	0	0	z	0	15	55.6	21.8	55.1	21.7	55.8	0.2	16			12
1509	1509	0	Cosmos bipinnatus	100	2017-07-18-13-30-38	0	0	z	0	15	55.6	21.8	55.1	21.7	55.8	0.2	16			13
1510	1510	0	Cosmos bipinnatus	100	2017-07-18-13-30-40	0	0	z	0	15	55.6	21.8	55.1	21.7	55.8	0.2	16			14
1511	1511	0	Cosmos bipinnatus	100	2017-07-18-13-30-42	0	0	z	0	15	55.6	21.8	55.1	21.7	55.8	0.2	16			15
1512	1512	0	Cosmos bipinnatus	100	2017-07-18-13-30-44	0	0	z	0	15	55.6	21.8	55.1	21.8	55.8	0.2	16			16
1513	1513	0	Cosmos bipinnatus	100	2017-07-18-13-30-46	0	0	z	0	15	55.6	21.8	55.2	21.8	55.9	0.311	16			17
1514	1514	0	Cosmos bipinnatus	100	2017-07-18-13-30-48	0	0	z	0	15	55.6	21.8	55.1	21.7	55.8	0.2	16			18
1515	1515	0	Cosmos bipinnatus	100	2017-07-18-13-30-50	0	0	z	0	15	55.6	21.8	55.2	21.8	55.9	0.311	16			19
1516	1516	0	Cosmos bipinnatus	100	2017-07-18-13-30-52	0	0	z	0	15	55.6	21.8	55.1	21.7	55.8	0.2	16			20
1517	1517	0	Cosmos bipinnatus	100	2017-07-18-13-30-54	0	0	z	0	15	55.6	21.8	55.1	21.7	55.8	0.2	16			21
1518	1518	0	Cosmos bipinnatus	100	2017-07-18-13-30-56	0	0	z	0	15	55.6	21.8	55.1	21.7	55.8	0.2	16			22
1519	1519	0	Cosmos bipinnatus	100	2017-07-18-13-30-58	0	0	z	0	15	55.6	21.8	55.1	21.7	55.8	0.2	16			23
1520	1520	0	Cosmos bipinnatus	100	2017-07-18-13-31-00	0	0	z	0	15	55.6	21.8	55.1	21.7	55.8	0.2	16			24
1521	1521	0	Cosmos bipinnatus	100	2017-07-18-13-31-02	0	0	z	0	15	55.6	21.8	55.1	21.7	55.8	0.2	16			25
1522	1522	0	Cosmos bipinnatus	100	2017-07-18-13-31-04	0	0	z	0	15	55.6	21.8	55.2	21.8	55.9	0.311	16			26
1523	1523	0	Cosmos bipinnatus	100	2017-07-18-13-31-06	0	0	z	0	15	55.6	21.8	55.1	21.7	55.8	0.2	16			27
1524	1524	0	Cosmos bipinnatus	100	2017-07-18-13-31-08	0	0	z	0	15	55.6	21.8	55.1	21.7	55.8	0.2	16			28
1525	1525	0	Cosmos bipinnatus	100	2017-07-18-13-31-10	0	0	z	0	15	55.6	21.8	55.1	21.7	55.8	0.2	16			29
1526	1526	0	Cosmos bipinnatus	100	2017-07-18-13-31-12	0	0	z	0	15	55.6	21.8	55.1	21.7	55.8	0.2	16			30
1527	1527	0	Cosmos bipinnatus	100	2017-07-18-13-31-14	0	0	z	0	15	55.6	21.8	55.1	21.7	55.8	0.2	16			31
1528	1528	0	Cosmos bipinnatus	100	2017-07-18-13-31-16	0	0	z	0	15	55.6	21.8	55.1	21.7	55.8	0.2	16			32
1529	1529	0	Cosmos bipinnatus	100	2017-07-18-13-31-18	0	0	z	0	15	55.6	21.8	55.1	21.7	55.8	0.2	16			33
1530	1530	0	Cosmos bipinnatus	100	2017-07-18-13-31-20	0	0	z	0	15	55.6	21.8	55.1	21.7	55.8	0.2	16			34
1531	1531	0	Cosmos bipinnatus	100	2017-07-18-13-31-22	0	0	z	0	15	55.7	21.8	55.1	21.7	55.8	0.1	16			35
1532	1532	0	Cosmos bipinnatus	100	2017-07-18-13-31-24	0	0	z	0	15	55.6	21.8	55.1	21.7	55.8	0.2	16			36
1533	1533	0	Cosmos bipinnatus	100	2017-07-18-13-31-26	0	0	z	0	15	55.7	21.8	55.1	21.7	55.8	0.1	16			37
1534	1534	0	Cosmos bipinnatus	100	2017-07-18-13-31-28	0	0	z	0	15	55.7	21.8	55.1	21.7	55.8	0.1	16			38
1535	1535	0	Cosmos bipinnatus	100	2017-07-18-13-31-30	0	0	z	0	15	55.6	21.8	55.1	21.7	55.8	0.2	16			39
1536	1536	0	Cosmos bipinnatus	100	2017-07-18-13-31-32	0	0	z	0	15	55.6	21.8	55.1	21.7	55.8	0.2	16			40
1537	1537	0	Cosmos bipinnatus	100	2017-07-18-13-31-34	0	0	z	0	15	55.6	21.8	55.1	21.7	55.8	0.2	16			41
1538	1538	0	Cosmos bipinnatus	100	2017-07-18-13-31-36	0	0	z	0	15	55.6	21.8	55.1	21.7	55.8	0.2	16			42
1539	1539	0	Cosmos bipinnatus	100	2017-07-18-13-31-38	0	0	z	0	15	55.6	21.8	55.1	21.7	55.8	0.2	16			43
1540	1540	0	Cosmos bipinnatus	100	2017-07-18-13-31-40	0	0	z	0	15	55.6	21.8	55.1	21.7	55.8	0.2	16			44
1541	1541	0	Cosmos bipinnatus	100	2017-07-18-13-31-42	0	0	z	0	15	55.7	21.8	55.1	21.7	55.8	0.1	16			45
1542	1542	0	Cosmos bipinnatus	100	2017-07-18-13-31-44	0	0	z	0	15	55.7	21.8	55.1	21.7	55.8	0.1	16			46
1543	1543	0	Cosmos bipinnatus	100	2017-07-18-13-31-46	0	0	z	0	15	55.7	21.8	55.1	21.7	55.8	0.1	16			47
1544	1544	0	Cosmos bipinnatus	100	2017-07-18-13-31-48	0	0	z	0	15	55.7	21.8	55.1	21.7	55.8	0.1	16			48
1545	1545	0	Cosmos bipinnatus	100	2017-07-18-13-31-50	0	0	z	0	15	55.7	21.8	55.1	21.7	55.8	0.1	16			49
1546	1546	0	Cosmos bipinnatus	100	2017-07-18-13-31-52	0	0	z	0	15	55.7	21.8	55.1	21.7	55.8	0.1	16			50
1547	1547	0	Cosmos bipinnatus	100	2017-07-18-13-31-54	0	0	z	0	15	55.7	21.8	55.1	21.7	55.8	0.1	16			51
1548	1548	0	Cosmos bipinnatus	100	2017-07-18-13-31-56	0	0	z	0	15	55.7	21.8	55.1	21.7	55.8	0.1	16			52
1549	1549	0	Cosmos bipinnatus	100	2017-07-18-13-31-58	0	0	z	0	15	55.7	21.8	55.1	21.7	55.8	0.1	16			53
1550	1550	0	Cosmos bipinnatus	100	2017-07-18-13-32-00	0	0	z	0	15	55.7	21.8	55.1	21.7	55.8	0.1	16			54
1551	1551	0	Cosmos bipinnatus	100	2017-07-18-13-32-02	0	0	z	0	15	55.7	21.8	55.1	21.7	55.8	0.1	16			55
1552	1552	0	Cosmos bipinnatus	100	2017-07-18-13-32-04	0	0	z	0	15	55.7	21.8	55.1	21.7	55.8	0.1	16			56
1553	1553	0	Cosmos bipinnatus	100	2017-07-18-13-32-06	0	0	z	0	15	55.7	21.8	55.1	21.7	55.8	0.1	16			57
1554	1554	0	Cosmos bipinnatus	100	2017-07-18-13-32-08	0	0	z	0	15	55.7	21.8	55.1	21.7	55.8	0.1	16			58
1555	1555	0	Cosmos bipinnatus	100	2017-07-18-13-32-10	0	0	z	0	15	55.7	21.8	55.2	21.7	55.9	0.211	16			59
1556	1556	0	Cosmos bipinnatus	100	2017-07-18-13-32-12	0	0	z	0	15	55.7	21.8	55.2	21.7	55.9	0.211	16			60
1557	1557	0	Cosmos bipinnatus	100	2017-07-18-13-32-14	0	0	z	0	15	55.7	21.8	55.1	21.7	55.8	0.1	16			61
1558	1558	0	Cosmos bipinnatus	100	2017-07-18-13-32-16	0	0	z	0	15	55.7	21.8	55.2	21.7	55.9	0.211	16			62
1559	1559	0	Cosmos bipinnatus	100	2017-07-18-13-32-18	0	0	z	0	15	55.7	21.8	55.2	21.7	55.9	0.211	16			63
1560	1560	0	Cosmos bipinnatus	100	2017-07-18-13-32-20	0	0	z	0	15	55.7	21.8	55.2	21.7	55.9	0.211	16			64
1561	1561	0	Cosmos bipinnatus	100	2017-07-18-13-32-22	0	0	z	0	15	55.7	21.8	55.2	21.7	55.9	0.211	16			65
1562	1562	0	Cosmos bipinnatus	100	2017-07-18-13-32-24	0	0	z	0	15	55.7	21.8	55.3	21.8	56	0.322	16			66
1563	1563	0	Cosmos bipinnatus	100	2017-07-18-13-32-26	0	0	z	0	15	55.7	21.8	55.2	21.7	55.9	0.211	16			67
1564	1564	0	Cosmos bipinnatus	100	2017-07-18-13-32-28	0	0	z	0	15	55.7	21.8	55.3	21.8	56	0.322	16			68
1565	1565	0	Cosmos bipinnatus	100	2017-07-18-13-32-30	0	0	z	0	15	55.7	21.8	55.2	21.7	55.9	0.211	16			69
1566	1566	0	Cosmos bipinnatus	100	2017-07-18-13-32-32	0	0	z	0	15	55.7	21.8	55.2	21.7	55.9	0.211	16			70
1567	1567	0	Cosmos bipinnatus	100	2017-07-18-13-32-34	0	0	z	0	15	55.7	21.8	55.2	21.7	55.9	0.211	16			71
1568	1568	0	Cosmos bipinnatus	100	2017-07-18-13-32-36	0	0	z	0	15	55.7	21.8	55.2	21.7	55.9	0.211	16			72
1569	1569	0	Cosmos bipinnatus	100	2017-07-18-13-32-38	0	0	z	0	15	55.7	21.8	55.3	21.8	56	0.322	16			73
1570	1570	0	Cosmos bipinnatus	100	2017-07-18-13-32-40	0	0	z	0	15	55.7	21.8	55.2	21.7	55.9	0.211	16			74
1571	1571	0	Cosmos bipinnatus	100	2017-07-18-13-32-42	0	0	z	0	15	55.7	21.8	55.2	21.7	55.9	0.211	16			75
1572	1572	0	Cosmos bipinnatus	100	2017-07-18-13-32-44	0	0	z	0	15	55.7	21.8	55.2	21.7	55.9	0.211	16			76
1573	1573	0	Cosmos bipinnatus	100	2017-07-18-13-32-46	0	0	z	0	15	55.7	21.8	55.2	21.7	55.9	0.211	16			77
1574	1574	0	Cosmos bipinnatus	100	2017-07-18-13-32-48	0	0	z	0	15	55.7	21.8	55.2	21.7	55.9	0.211	16			78
1575	1575	0	Cosmos bipinnatus	100	2017-07-18-13-32-50	0	0	z	0	15	55.7	21.8	55.2	21.7	55.9	0.211	16			79
1576	1576	0	Cosmos bipinnatus	100	2017-07-18-13-32-52	0	0	z	0	15	55.7	21.8	55.3	21.8	56	0.322	16			80
1577	1577	0	Cosmos bipinnatus	100	2017-07-18-13-32-54	0	0	z	0	15	55.7	21.8	55.2	21.7	55.9	0.211	16			81
1578	1578	0	Cosmos bipinnatus	100	2017-07-18-13-32-56	0	0	z	0	15	55.7	21.8	55.3	21.8	56	0.322	16			82
1579	1579	0	Cosmos bipinnatus	100	2017-07-18-13-32-58	0	0	z	0	15	55.7	21.8	55.2	21.7	55.9	0.211	16			83
1580	1580	0	Cosmos bipinnatus	100	2017-07-18-13-33-00	0	0	z	0	15	55.7	21.8	55.2	21.7	55.9	0.211	16			84
1581	1581	0	Cosmos bipinnatus	100	2017-07-18-13-33-02	0	0	z	0	15	55.7	21.8	55.2	21.7	55.9	0.211	16			85
1582	1582	0	Cosmos bipinnatus	100	2017-07-18-13-33-04	0	0	z	0	15	55.7	21.8	55.2	21.7	55.9	0.211	16			86
1583	1583	0	Cosmos bipinnatus	100	2017-07-18-13-33-06	0	0	z	0	15	55.7	21.8	55.3	21.8	56	0.322	16			87
1584	1584	0	Cosmos bipinnatus	100	2017-07-18-13-33-08	0	0	z	0	15	55.7	21.8	55.2	21.7	55.9	0.211	16			88
1585	1585	0	Cosmos bipinnatus	100	2017-07-18-13-33-10	0	0	z	0	15	55.7	21.8	55.3	21.8	56	0.322	16			89
1586	1586	0	Cosmos bipinnatus	100	2017-07-18-13-33-12	0	0	z	0	15	55.7	21.8	55.3	21.8	56	0.322	16			90
1587	1587	0	Cosmos bipinnatus	100	2017-07-18-13-33-14	0	0	z	0	15	55.7	21.8	55.2	21.7	55.9	0.211	16	Last10	Here	91
1588	1588	0	Cosmos bipinnatus	100	2017-07-18-13-33-16	0	0	z	0	15	55.7	21.8	55.3	21.8	56	0.322	16	Last10	Here	92
1589	1589	0	Cosmos bipinnatus	100	2017-07-18-13-33-18	0	0	z	0	15	55.7	21.8	55.3	21.8	56	0.322	16	Last10	Here	93
1590	1590	0	Cosmos bipinnatus	100	2017-07-18-13-33-20	0	0	z	0	15	55.7	21.8	55.2	21.7	55.9	0.211	16	Last10	Here	94
1591	1591	0	Cosmos bipinnatus	100	2017-07-18-13-33-22	0	0	z	0	15	55.7	21.8	55.2	21.7	55.9	0.211	16	Last10	Here	95
1592	1592	0	Cosmos bipinnatus	100	2017-07-18-13-33-24	0	0	z	0	15	55.7	21.8	55.2	21.7	55.9	0.211	16	Last10	Here	96
1593	1593	0	Cosmos bipinnatus	100	2017-07-18-13-33-26	0	0	z	0	15	55.7	21.8	55.2	21.7	55.9	0.211	16	Last10	Here	97
1594	1594	0	Cosmos bipinnatus	100	2017-07-18-13-33-28	0	0	z	0	15	55.7	21.8	55.2	21.7	55.9	0.211	16	Last10	Here	98
1595	1595	0	Cosmos bipinnatus	100	2017-07-18-13-33-30	0	0	z	0	15	55.7	21.8	55.3	21.8	56	0.322	16	Last10	Here	99
1596	1596	0	Cosmos bipinnatus	100	2017-07-18-13-33-32	0	0	z	0	15	55.7	21.8	55.2	21.7	55.9	0.211	16	Last10	Here	100
1597	1597	0	Cosmos bipinnatus	100	2017-07-18-13-34-04	0	0	z	0	20	55.8	21.8	55.2	21.7	55.9	0.111	17	First10	Here	1
1598	1598	0	Cosmos bipinnatus	100	2017-07-18-13-34-06	0	0	z	0	20	55.8	21.8	55.3	21.7	56	0.222	17	First10	Here	2
1599	1599	0	Cosmos bipinnatus	100	2017-07-18-13-34-08	0	0	z	0	20	55.8	21.8	55.2	21.7	55.9	0.111	17	First10	Here	3
1600	1600	0	Cosmos bipinnatus	100	2017-07-18-13-34-10	0	0	z	0	20	55.8	21.8	55.3	21.7	56	0.222	17	First10	Here	4
1601	1601	0	Cosmos bipinnatus	100	2017-07-18-13-34-12	0	0	z	0	20	55.7	21.8	55.4	21.8	56.1	0.433	17	First10	Here	5
1602	1602	0	Cosmos bipinnatus	100	2017-07-18-13-34-14	0	0	z	0	20	55.8	21.8	55.2	21.7	55.9	0.111	17	First10	Here	6
1603	1603	0	Cosmos bipinnatus	100	2017-07-18-13-34-16	0	0	z	0	20	55.8	21.8	55.3	21.8	56	0.222	17	First10	Here	7
1604	1604	0	Cosmos bipinnatus	100	2017-07-18-13-34-18	0	0	z	0	20	55.8	21.8	55.3	21.7	56	0.222	17	First10	Here	8
1605	1605	0	Cosmos bipinnatus	100	2017-07-18-13-34-20	0	0	z	0	20	55.8	21.8	55.2	21.7	55.9	0.111	17	First10	Here	9
1606	1606	0	Cosmos bipinnatus	100	2017-07-18-13-34-22	0	0	z	0	20	55.8	21.8	55.3	21.7	56	0.222	17	First10	Here	10
1607	1607	0	Cosmos bipinnatus	100	2017-07-18-13-34-25	0	0	z	0	20	55.8	21.8	55.3	21.8	56	0.222	17			11
1608	1608	0	Cosmos bipinnatus	100	2017-07-18-13-34-27	0	0	z	0	20	55.8	21.8	55.2	21.7	55.9	0.111	17			12
1609	1609	0	Cosmos bipinnatus	100	2017-07-18-13-34-29	0	0	z	0	20	55.8	21.8	55.4	21.8	56.1	0.333	17			13
1610	1610	0	Cosmos bipinnatus	100	2017-07-18-13-34-31	0	0	z	0	20	55.8	21.8	55.3	21.7	56	0.222	17			14
1611	1611	0	Cosmos bipinnatus	100	2017-07-18-13-34-33	0	0	z	0	20	55.8	21.8	55.4	21.8	56.1	0.333	17			15
1612	1612	0	Cosmos bipinnatus	100	2017-07-18-13-34-35	0	0	z	0	20	55.8	21.8	55.3	21.7	56	0.222	17			16
1613	1613	0	Cosmos bipinnatus	100	2017-07-18-13-34-37	0	0	z	0	20	55.8	21.8	55.4	21.8	56.1	0.333	17			17
1614	1614	0	Cosmos bipinnatus	100	2017-07-18-13-34-39	0	0	z	0	20	55.8	21.8	55.3	21.7	56	0.222	17			18
1615	1615	0	Cosmos bipinnatus	100	2017-07-18-13-34-41	0	0	z	0	20	55.8	21.8	55.4	21.8	56.1	0.333	17			19
1616	1616	0	Cosmos bipinnatus	100	2017-07-18-13-34-43	0	0	z	0	20	55.8	21.8	55.3	21.7	56	0.222	17			20
1617	1617	0	Cosmos bipinnatus	100	2017-07-18-13-34-45	0	0	z	0	20	55.8	21.8	55.3	21.7	56	0.222	17			21
1618	1618	0	Cosmos bipinnatus	100	2017-07-18-13-34-47	0	0	z	0	20	55.8	21.8	55.3	21.7	56	0.222	17			22
1619	1619	0	Cosmos bipinnatus	100	2017-07-18-13-34-49	0	0	z	0	20	55.8	21.8	55.4	21.8	56.1	0.333	17			23
1620	1620	0	Cosmos bipinnatus	100	2017-07-18-13-34-51	0	0	z	0	20	55.8	21.8	55.3	21.7	56	0.222	17			24
1621	1621	0	Cosmos bipinnatus	100	2017-07-18-13-34-53	0	0	z	0	20	55.8	21.8	55.3	21.7	56	0.222	17			25
1622	1622	0	Cosmos bipinnatus	100	2017-07-18-13-34-55	0	0	z	0	20	55.8	21.8	55.3	21.7	56	0.222	17			26
1623	1623	0	Cosmos bipinnatus	100	2017-07-18-13-34-57	0	0	z	0	20	55.8	21.8	55.3	21.7	56	0.222	17			27
1624	1624	0	Cosmos bipinnatus	100	2017-07-18-13-34-59	0	0	z	0	20	55.8	21.8	55.4	21.8	56.1	0.333	17			28
1625	1625	0	Cosmos bipinnatus	100	2017-07-18-13-35-01	0	0	z	0	20	55.8	21.8	55.3	21.7	56	0.222	17			29
1626	1626	0	Cosmos bipinnatus	100	2017-07-18-13-35-03	0	0	z	0	20	55.8	21.8	55.4	21.8	56.1	0.333	17			30
1627	1627	0	Cosmos bipinnatus	100	2017-07-18-13-35-05	0	0	z	0	20	55.8	21.8	55.3	21.7	56	0.222	17			31
1628	1628	0	Cosmos bipinnatus	100	2017-07-18-13-35-07	0	0	z	0	20	55.8	21.8	55.3	21.7	56	0.222	17			32
1629	1629	0	Cosmos bipinnatus	100	2017-07-18-13-35-09	0	0	z	0	20	55.8	21.8	55.4	21.8	56.1	0.333	17			33
1630	1630	0	Cosmos bipinnatus	100	2017-07-18-13-35-11	0	0	z	0	20	55.8	21.8	55.3	21.7	56	0.222	17			34
1631	1631	0	Cosmos bipinnatus	100	2017-07-18-13-35-13	0	0	z	0	20	55.8	21.8	55.4	21.8	56.1	0.333	17			35
1632	1632	0	Cosmos bipinnatus	100	2017-07-18-13-35-15	0	0	z	0	20	55.8	21.8	55.3	21.7	56	0.222	17			36
1633	1633	0	Cosmos bipinnatus	100	2017-07-18-13-35-17	0	0	z	0	20	55.8	21.8	55.3	21.7	56	0.222	17			37
1634	1634	0	Cosmos bipinnatus	100	2017-07-18-13-35-19	0	0	z	0	20	55.8	21.8	55.3	21.7	56	0.222	17			38
1635	1635	0	Cosmos bipinnatus	100	2017-07-18-13-35-21	0	0	z	0	20	55.8	21.8	55.3	21.7	56	0.222	17			39
1636	1636	0	Cosmos bipinnatus	100	2017-07-18-13-35-23	0	0	z	0	20	55.8	21.8	55.4	21.8	56.1	0.333	17			40
1637	1637	0	Cosmos bipinnatus	100	2017-07-18-13-35-25	0	0	z	0	20	55.8	21.8	55.3	21.7	56	0.222	17			41
1638	1638	0	Cosmos bipinnatus	100	2017-07-18-13-35-27	0	0	z	0	20	55.8	21.8	55.3	21.7	56	0.222	17			42
1639	1639	0	Cosmos bipinnatus	100	2017-07-18-13-35-29	0	0	z	0	20	55.8	21.8	55.3	21.7	56	0.222	17			43
1640	1640	0	Cosmos bipinnatus	100	2017-07-18-13-35-31	0	0	z	0	20	55.9	21.8	55.3	21.7	56	0.122	17			44
1641	1641	0	Cosmos bipinnatus	100	2017-07-18-13-35-33	0	0	z	0	20	55.9	21.8	55.3	21.7	56	0.122	17			45
1642	1642	0	Cosmos bipinnatus	100	2017-07-18-13-35-35	0	0	z	0	20	55.9	21.8	55.3	21.7	56	0.122	17			46
1643	1643	0	Cosmos bipinnatus	100	2017-07-18-13-35-37	0	0	z	0	20	55.9	21.8	55.3	21.7	56	0.122	17			47
1644	1644	0	Cosmos bipinnatus	100	2017-07-18-13-35-39	0	0	z	0	20	55.9	21.8	55.3	21.7	56	0.122	17			48
1645	1645	0	Cosmos bipinnatus	100	2017-07-18-13-35-41	0	0	z	0	20	55.9	21.8	55.3	21.7	56	0.122	17			49
1646	1646	0	Cosmos bipinnatus	100	2017-07-18-13-35-43	0	0	z	0	20	55.9	21.8	55.3	21.7	56	0.122	17			50
1647	1647	0	Cosmos bipinnatus	100	2017-07-18-13-35-45	0	0	z	0	20	55.9	21.8	55.3	21.7	56	0.122	17			51
1648	1648	0	Cosmos bipinnatus	100	2017-07-18-13-35-47	0	0	z	0	20	55.9	21.8	55.4	21.7	56.1	0.233	17			52
1649	1649	0	Cosmos bipinnatus	100	2017-07-18-13-35-49	0	0	z	0	20	55.9	21.8	55.4	21.7	56.1	0.233	17			53
1650	1650	0	Cosmos bipinnatus	100	2017-07-18-13-35-51	0	0	z	0	20	55.9	21.8	55.3	21.7	56	0.122	17			54
1651	1651	0	Cosmos bipinnatus	100	2017-07-18-13-35-53	0	0	z	0	20	55.9	21.8	55.3	21.7	56	0.122	17			55
1652	1652	0	Cosmos bipinnatus	100	2017-07-18-13-35-55	0	0	z	0	20	55.9	21.8	55.3	21.7	56	0.122	17			56
1653	1653	0	Cosmos bipinnatus	100	2017-07-18-13-35-57	0	0	z	0	20	55.9	21.8	55.4	21.7	56.1	0.233	17			57
1654	1654	0	Cosmos bipinnatus	100	2017-07-18-13-35-59	0	0	z	0	20	55.9	21.8	55.3	21.7	56	0.122	17			58
1655	1655	0	Cosmos bipinnatus	100	2017-07-18-13-36-01	0	0	z	0	20	55.9	21.8	55.3	21.7	56	0.122	17			59
1656	1656	0	Cosmos bipinnatus	100	2017-07-18-13-36-03	0	0	z	0	20	55.9	21.8	55.4	21.7	56.1	0.233	17			60
1657	1657	0	Cosmos bipinnatus	100	2017-07-18-13-36-05	0	0	z	0	20	55.9	21.8	55.3	21.7	56	0.122	17			61
1658	1658	0	Cosmos bipinnatus	100	2017-07-18-13-36-07	0	0	z	0	20	55.9	21.8	55.3	21.7	56	0.122	17			62
1659	1659	0	Cosmos bipinnatus	100	2017-07-18-13-36-09	0	0	z	0	20	55.9	21.8	55.3	21.7	56	0.122	17			63
1660	1660	0	Cosmos bipinnatus	100	2017-07-18-13-36-11	0	0	z	0	20	55.9	21.8	55.4	21.7	56.1	0.233	17			64
1661	1661	0	Cosmos bipinnatus	100	2017-07-18-13-36-13	0	0	z	0	20	55.9	21.8	55.4	21.7	56.1	0.233	17			65
1662	1662	0	Cosmos bipinnatus	100	2017-07-18-13-36-15	0	0	z	0	20	55.9	21.8	55.5	21.8	56.2	0.345	17			66
1663	1663	0	Cosmos bipinnatus	100	2017-07-18-13-36-17	0	0	z	0	20	55.9	21.8	55.5	21.8	56.2	0.345	17			67
1664	1664	0	Cosmos bipinnatus	100	2017-07-18-13-36-19	0	0	z	0	20	55.9	21.8	55.4	21.7	56.1	0.233	17			68
1665	1665	0	Cosmos bipinnatus	100	2017-07-18-13-36-21	0	0	z	0	20	55.9	21.8	55.4	21.7	56.1	0.233	17			69
1666	1666	0	Cosmos bipinnatus	100	2017-07-18-13-36-23	0	0	z	0	20	55.9	21.8	55.4	21.7	56.1	0.233	17			70
1667	1667	0	Cosmos bipinnatus	100	2017-07-18-13-36-25	0	0	z	0	20	55.9	21.8	55.4	21.7	56.1	0.233	17			71
1668	1668	0	Cosmos bipinnatus	100	2017-07-18-13-36-27	0	0	z	0	20	55.9	21.8	55.4	21.7	56.1	0.233	17			72
1669	1669	0	Cosmos bipinnatus	100	2017-07-18-13-36-29	0	0	z	0	20	55.9	21.8	55.4	21.7	56.1	0.233	17			73
1670	1670	0	Cosmos bipinnatus	100	2017-07-18-13-36-31	0	0	z	0	20	55.9	21.8	55.4	21.7	56.1	0.233	17			74
1671	1671	0	Cosmos bipinnatus	100	2017-07-18-13-36-33	0	0	z	0	20	55.9	21.8	55.4	21.7	56.1	0.233	17			75
1672	1672	0	Cosmos bipinnatus	100	2017-07-18-13-36-35	0	0	z	0	20	55.9	21.8	55.5	21.7	56.2	0.345	17			76
1673	1673	0	Cosmos bipinnatus	100	2017-07-18-13-36-37	0	0	z	0	20	55.9	21.8	55.5	21.7	56.2	0.345	17			77
1674	1674	0	Cosmos bipinnatus	100	2017-07-18-13-36-39	0	0	z	0	20	55.9	21.8	55.4	21.7	56.1	0.233	17			78
1675	1675	0	Cosmos bipinnatus	100	2017-07-18-13-36-41	0	0	z	0	20	55.9	21.8	55.5	21.7	56.2	0.345	17			79
1676	1676	0	Cosmos bipinnatus	100	2017-07-18-13-36-43	0	0	z	0	20	55.9	21.8	55.5	21.7	56.2	0.345	17			80
1677	1677	0	Cosmos bipinnatus	100	2017-07-18-13-36-45	0	0	z	0	20	55.9	21.8	55.5	21.7	56.2	0.345	17			81
1678	1678	0	Cosmos bipinnatus	100	2017-07-18-13-36-47	0	0	z	0	20	56	21.8	55.5	21.7	56.2	0.245	17			82
1679	1679	0	Cosmos bipinnatus	100	2017-07-18-13-36-49	0	0	z	0	20	56	21.8	55.5	21.7	56.2	0.245	17			83
1680	1680	0	Cosmos bipinnatus	100	2017-07-18-13-36-51	0	0	z	0	20	56	21.8	55.5	21.7	56.2	0.245	17			84
1681	1681	0	Cosmos bipinnatus	100	2017-07-18-13-36-53	0	0	z	0	20	56	21.8	55.6	21.8	56.4	0.356	17			85
1682	1682	0	Cosmos bipinnatus	100	2017-07-18-13-36-55	0	0	z	0	20	56	21.8	55.6	21.8	56.4	0.356	17			86
1683	1683	0	Cosmos bipinnatus	100	2017-07-18-13-36-57	0	0	z	0	20	56	21.8	55.6	21.8	56.4	0.356	17			87
1684	1684	0	Cosmos bipinnatus	100	2017-07-18-13-36-59	0	0	z	0	20	56	21.8	55.6	21.8	56.4	0.356	17			88
1685	1685	0	Cosmos bipinnatus	100	2017-07-18-13-37-01	0	0	z	0	20	56	21.8	55.6	21.7	56.4	0.356	17			89
1686	1686	0	Cosmos bipinnatus	100	2017-07-18-13-37-03	0	0	z	0	20	56	21.8	55.6	21.8	56.4	0.356	17			90
1687	1687	0	Cosmos bipinnatus	100	2017-07-18-13-37-05	0	0	z	0	20	56	21.8	55.5	21.7	56.2	0.245	17	Last10	Here	91
1688	1688	0	Cosmos bipinnatus	100	2017-07-18-13-37-07	0	0	z	0	20	56	21.8	55.6	21.8	56.4	0.356	17	Last10	Here	92
1689	1689	0	Cosmos bipinnatus	100	2017-07-18-13-37-09	0	0	z	0	20	56	21.8	55.5	21.7	56.2	0.245	17	Last10	Here	93
1690	1690	0	Cosmos bipinnatus	100	2017-07-18-13-37-11	0	0	z	0	20	56	21.8	55.5	21.7	56.2	0.245	17	Last10	Here	94
1691	1691	0	Cosmos bipinnatus	100	2017-07-18-13-37-13	0	0	z	0	20	56	21.8	55.6	21.8	56.4	0.356	17	Last10	Here	95
1692	1692	0	Cosmos bipinnatus	100	2017-07-18-13-37-15	0	0	z	0	20	56	21.8	55.5	21.7	56.2	0.245	17	Last10	Here	96
1693	1693	0	Cosmos bipinnatus	100	2017-07-18-13-37-17	0	0	z	0	20	56	21.8	55.5	21.7	56.2	0.245	17	Last10	Here	97
1694	1694	0	Cosmos bipinnatus	100	2017-07-18-13-37-19	0	0	z	0	20	56	21.8	55.6	21.8	56.4	0.356	17	Last10	Here	98
1695	1695	0	Cosmos bipinnatus	100	2017-07-18-13-37-21	0	0	z	0	20	56	21.8	55.6	21.8	56.4	0.356	17	Last10	Here	99
1696	1696	0	Cosmos bipinnatus	100	2017-07-18-13-37-23	0	0	z	0	20	56	21.8	55.6	21.8	56.4	0.356	17	Last10	Here	100
1697	1697	0	Cosmos bipinnatus	100	2017-07-18-13-37-55	0	0	z	0	25	56.1	21.8	55.6	21.8	56.4	0.256	18	First10	Here	1
1698	1698	0	Cosmos bipinnatus	100	2017-07-18-13-37-57	0	0	z	0	25	56.1	21.8	55.6	21.8	56.4	0.256	18	First10	Here	2
1699	1699	0	Cosmos bipinnatus	100	2017-07-18-13-37-59	0	0	z	0	25	56.1	21.8	55.6	21.8	56.4	0.256	18	First10	Here	3
1700	1700	0	Cosmos bipinnatus	100	2017-07-18-13-38-01	0	0	z	0	25	56.1	21.8	55.6	21.8	56.4	0.256	18	First10	Here	4
1701	1701	0	Cosmos bipinnatus	100	2017-07-18-13-38-03	0	0	z	0	25	56.1	21.8	55.6	21.8	56.4	0.256	18	First10	Here	5
1702	1702	0	Cosmos bipinnatus	100	2017-07-18-13-38-05	0	0	z	0	25	56.1	21.8	55.6	21.8	56.4	0.256	18	First10	Here	6
1703	1703	0	Cosmos bipinnatus	100	2017-07-18-13-38-07	0	0	z	0	25	56.1	21.8	55.7	21.8	56.5	0.367	18	First10	Here	7
1704	1704	0	Cosmos bipinnatus	100	2017-07-18-13-38-09	0	0	z	0	25	56.1	21.8	55.7	21.8	56.5	0.367	18	First10	Here	8
1705	1705	0	Cosmos bipinnatus	100	2017-07-18-13-38-11	0	0	z	0	25	56.1	21.8	55.6	21.8	56.4	0.256	18	First10	Here	9
1706	1706	0	Cosmos bipinnatus	100	2017-07-18-13-38-13	0	0	z	0	25	56.1	21.8	55.7	21.8	56.5	0.367	18	First10	Here	10
1707	1707	0	Cosmos bipinnatus	100	2017-07-18-13-38-15	0	0	z	0	25	56.1	21.8	55.7	21.8	56.5	0.367	18			11
1708	1708	0	Cosmos bipinnatus	100	2017-07-18-13-38-17	0	0	z	0	25	56.1	21.8	55.7	21.8	56.5	0.367	18			12
1709	1709	0	Cosmos bipinnatus	100	2017-07-18-13-38-19	0	0	z	0	25	56.1	21.8	55.6	21.8	56.4	0.256	18			13
1710	1710	0	Cosmos bipinnatus	100	2017-07-18-13-38-21	0	0	z	0	25	56.1	21.8	55.6	21.8	56.4	0.256	18			14
1711	1711	0	Cosmos bipinnatus	100	2017-07-18-13-38-23	0	0	z	0	25	56.1	21.8	55.7	21.8	56.5	0.367	18			15
1712	1712	0	Cosmos bipinnatus	100	2017-07-18-13-38-25	0	0	z	0	25	56.1	21.8	55.6	21.8	56.4	0.256	18			16
1713	1713	0	Cosmos bipinnatus	100	2017-07-18-13-38-27	0	0	z	0	25	56.1	21.8	55.6	21.7	56.4	0.256	18			17
1714	1714	0	Cosmos bipinnatus	100	2017-07-18-13-38-29	0	0	z	0	25	56.1	21.8	55.7	21.8	56.5	0.367	18			18
1715	1715	0	Cosmos bipinnatus	100	2017-07-18-13-38-31	0	0	z	0	25	56.1	21.8	55.7	21.8	56.5	0.367	18			19
1716	1716	0	Cosmos bipinnatus	100	2017-07-18-13-38-33	0	0	z	0	25	56.1	21.8	55.7	21.8	56.5	0.367	18			20
1717	1717	0	Cosmos bipinnatus	100	2017-07-18-13-38-35	0	0	z	0	25	56.1	21.8	55.7	21.8	56.5	0.367	18			21
1718	1718	0	Cosmos bipinnatus	100	2017-07-18-13-38-37	0	0	z	0	25	56.1	21.8	55.7	21.8	56.5	0.367	18			22
1719	1719	0	Cosmos bipinnatus	100	2017-07-18-13-38-39	0	0	z	0	25	56.1	21.8	55.7	21.8	56.5	0.367	18			23
1720	1720	0	Cosmos bipinnatus	100	2017-07-18-13-38-41	0	0	z	0	25	56.1	21.8	55.6	21.7	56.4	0.256	18			24
1721	1721	0	Cosmos bipinnatus	100	2017-07-18-13-38-43	0	0	z	0	25	56.1	21.8	55.7	21.8	56.5	0.367	18			25
1722	1722	0	Cosmos bipinnatus	100	2017-07-18-13-38-45	0	0	z	0	25	56.1	21.8	55.7	21.8	56.5	0.367	18			26
1723	1723	0	Cosmos bipinnatus	100	2017-07-18-13-38-47	0	0	z	0	25	56.1	21.8	55.7	21.8	56.5	0.367	18			27
1724	1724	0	Cosmos bipinnatus	100	2017-07-18-13-38-49	0	0	z	0	25	56.1	21.8	55.7	21.8	56.5	0.367	18			28
1725	1725	0	Cosmos bipinnatus	100	2017-07-18-13-38-51	0	0	z	0	25	56.2	21.8	55.6	21.7	56.4	0.156	18			29
1726	1726	0	Cosmos bipinnatus	100	2017-07-18-13-38-53	0	0	z	0	25	56.2	21.8	55.7	21.8	56.5	0.267	18			30
1727	1727	0	Cosmos bipinnatus	100	2017-07-18-13-38-55	0	0	z	0	25	56.1	21.8	55.6	21.7	56.4	0.256	18			31
1728	1728	0	Cosmos bipinnatus	100	2017-07-18-13-38-57	0	0	z	0	25	56.1	21.8	55.7	21.8	56.5	0.367	18			32
1729	1729	0	Cosmos bipinnatus	100	2017-07-18-13-38-59	0	0	z	0	25	56.2	21.8	55.7	21.8	56.5	0.267	18			33
1730	1730	0	Cosmos bipinnatus	100	2017-07-18-13-39-01	0	0	z	0	25	56.1	21.8	55.7	21.8	56.5	0.367	18			34
1731	1731	0	Cosmos bipinnatus	100	2017-07-18-13-39-03	0	0	z	0	25	56.1	21.8	55.6	21.7	56.4	0.256	18			35
1732	1732	0	Cosmos bipinnatus	100	2017-07-18-13-39-05	0	0	z	0	25	56.2	21.8	55.7	21.8	56.5	0.267	18			36
1733	1733	0	Cosmos bipinnatus	100	2017-07-18-13-39-07	0	0	z	0	25	56.2	21.8	55.7	21.8	56.5	0.267	18			37
1734	1734	0	Cosmos bipinnatus	100	2017-07-18-13-39-09	0	0	z	0	25	56.2	21.8	55.7	21.8	56.5	0.267	18			38
1735	1735	0	Cosmos bipinnatus	100	2017-07-18-13-39-11	0	0	z	0	25	56.2	21.8	55.7	21.8	56.5	0.267	18			39
1736	1736	0	Cosmos bipinnatus	100	2017-07-18-13-39-13	0	0	z	0	25	56.2	21.8	55.7	21.8	56.5	0.267	18			40
1737	1737	0	Cosmos bipinnatus	100	2017-07-18-13-39-15	0	0	z	0	25	56.2	21.8	55.7	21.8	56.5	0.267	18			41
1738	1738	0	Cosmos bipinnatus	100	2017-07-18-13-39-17	0	0	z	0	25	56.2	21.8	55.7	21.8	56.5	0.267	18			42
1739	1739	0	Cosmos bipinnatus	100	2017-07-18-13-39-19	0	0	z	0	25	56.2	21.8	55.7	21.8	56.5	0.267	18			43
1740	1740	0	Cosmos bipinnatus	100	2017-07-18-13-39-21	0	0	z	0	25	56.2	21.8	55.7	21.8	56.5	0.267	18			44
1741	1741	0	Cosmos bipinnatus	100	2017-07-18-13-39-23	0	0	z	0	25	56.2	21.8	55.7	21.8	56.5	0.267	18			45
1742	1742	0	Cosmos bipinnatus	100	2017-07-18-13-39-25	0	0	z	0	25	56.2	21.8	55.7	21.8	56.5	0.267	18			46
1743	1743	0	Cosmos bipinnatus	100	2017-07-18-13-39-27	0	0	z	0	25	56.2	21.8	55.7	21.8	56.5	0.267	18			47
1744	1744	0	Cosmos bipinnatus	100	2017-07-18-13-39-29	0	0	z	0	25	56.2	21.8	55.7	21.8	56.5	0.267	18			48
1745	1745	0	Cosmos bipinnatus	100	2017-07-18-13-39-31	0	0	z	0	25	56.2	21.8	55.7	21.8	56.5	0.267	18			49
1746	1746	0	Cosmos bipinnatus	100	2017-07-18-13-39-33	0	0	z	0	25	56.2	21.8	55.7	21.8	56.5	0.267	18			50
1747	1747	0	Cosmos bipinnatus	100	2017-07-18-13-39-35	0	0	z	0	25	56.2	21.8	55.7	21.8	56.5	0.267	18			51
1748	1748	0	Cosmos bipinnatus	100	2017-07-18-13-39-38	0	0	z	0	25	56.2	21.8	55.7	21.8	56.5	0.267	18			52
1749	1749	0	Cosmos bipinnatus	100	2017-07-18-13-39-40	0	0	z	0	25	56.2	21.8	55.7	21.8	56.5	0.267	18			53
1750	1750	0	Cosmos bipinnatus	100	2017-07-18-13-39-42	0	0	z	0	25	56.2	21.8	55.7	21.8	56.5	0.267	18			54
1751	1751	0	Cosmos bipinnatus	100	2017-07-18-13-39-44	0	0	z	0	25	56.2	21.8	55.7	21.8	56.5	0.267	18			55
1752	1752	0	Cosmos bipinnatus	100	2017-07-18-13-39-46	0	0	z	0	25	56.2	21.8	55.7	21.8	56.5	0.267	18			56
1753	1753	0	Cosmos bipinnatus	100	2017-07-18-13-39-48	0	0	z	0	25	56.2	21.8	55.7	21.8	56.5	0.267	18			57
1754	1754	0	Cosmos bipinnatus	100	2017-07-18-13-39-50	0	0	z	0	25	56.2	21.8	55.7	21.8	56.5	0.267	18			58
1755	1755	0	Cosmos bipinnatus	100	2017-07-18-13-39-52	0	0	z	0	25	56.2	21.8	55.8	21.8	56.6	0.378	18			59
1756	1756	0	Cosmos bipinnatus	100	2017-07-18-13-39-54	0	0	z	0	25	56.2	21.8	55.8	21.8	56.6	0.378	18			60
1757	1757	0	Cosmos bipinnatus	100	2017-07-18-13-39-56	0	0	z	0	25	56.2	21.8	55.8	21.8	56.6	0.378	18			61
1758	1758	0	Cosmos bipinnatus	100	2017-07-18-13-39-58	0	0	z	0	25	56.2	21.8	55.8	21.8	56.6	0.378	18			62
1759	1759	0	Cosmos bipinnatus	100	2017-07-18-13-40-00	0	0	z	0	25	56.2	21.8	55.8	21.8	56.6	0.378	18			63
1760	1760	0	Cosmos bipinnatus	100	2017-07-18-13-40-02	0	0	z	0	25	56.2	21.8	55.8	21.8	56.6	0.378	18			64
1761	1761	0	Cosmos bipinnatus	100	2017-07-18-13-40-04	0	0	z	0	25	56.2	21.8	55.7	21.8	56.5	0.267	18			65
1762	1762	0	Cosmos bipinnatus	100	2017-07-18-13-40-06	0	0	z	0	25	56.2	21.8	55.7	21.8	56.5	0.267	18			66
1763	1763	0	Cosmos bipinnatus	100	2017-07-18-13-40-08	0	0	z	0	25	56.3	21.8	55.8	21.8	56.6	0.278	18			67
1764	1764	0	Cosmos bipinnatus	100	2017-07-18-13-40-10	0	0	z	0	25	56.3	21.8	55.8	21.8	56.6	0.278	18			68
1765	1765	0	Cosmos bipinnatus	100	2017-07-18-13-40-12	0	0	z	0	25	56.3	21.8	55.8	21.8	56.6	0.278	18			69
1766	1766	0	Cosmos bipinnatus	100	2017-07-18-13-40-14	0	0	z	0	25	56.3	21.8	55.8	21.8	56.6	0.278	18			70
1767	1767	0	Cosmos bipinnatus	100	2017-07-18-13-40-16	0	0	z	0	25	56.3	21.8	55.8	21.8	56.6	0.278	18			71
1768	1768	0	Cosmos bipinnatus	100	2017-07-18-13-40-18	0	0	z	0	25	56.3	21.8	55.8	21.8	56.6	0.278	18			72
1769	1769	0	Cosmos bipinnatus	100	2017-07-18-13-40-20	0	0	z	0	25	56.3	21.8	55.8	21.8	56.6	0.278	18			73
1770	1770	0	Cosmos bipinnatus	100	2017-07-18-13-40-22	0	0	z	0	25	56.3	21.8	55.8	21.8	56.6	0.278	18			74
1771	1771	0	Cosmos bipinnatus	100	2017-07-18-13-40-24	0	0	z	0	25	56.3	21.8	55.8	21.8	56.6	0.278	18			75
1772	1772	0	Cosmos bipinnatus	100	2017-07-18-13-40-26	0	0	z	0	25	56.3	21.8	55.8	21.8	56.6	0.278	18			76
1773	1773	0	Cosmos bipinnatus	100	2017-07-18-13-40-28	0	0	z	0	25	56.3	21.8	55.8	21.8	56.6	0.278	18			77
1774	1774	0	Cosmos bipinnatus	100	2017-07-18-13-40-30	0	0	z	0	25	56.3	21.8	55.8	21.8	56.6	0.278	18			78
1775	1775	0	Cosmos bipinnatus	100	2017-07-18-13-40-32	0	0	z	0	25	56.3	21.8	55.7	21.7	56.5	0.167	18			79
1776	1776	0	Cosmos bipinnatus	100	2017-07-18-13-40-34	0	0	z	0	25	56.3	21.8	55.8	21.8	56.6	0.278	18			80
1777	1777	0	Cosmos bipinnatus	100	2017-07-18-13-40-36	0	0	z	0	25	56.3	21.8	55.8	21.8	56.6	0.278	18			81
1778	1778	0	Cosmos bipinnatus	100	2017-07-18-13-40-38	0	0	z	0	25	56.3	21.8	55.8	21.8	56.6	0.278	18			82
1779	1779	0	Cosmos bipinnatus	100	2017-07-18-13-40-40	0	0	z	0	25	56.3	21.8	55.8	21.8	56.6	0.278	18			83
1780	1780	0	Cosmos bipinnatus	100	2017-07-18-13-40-42	0	0	z	0	25	56.3	21.8	55.8	21.8	56.6	0.278	18			84
1781	1781	0	Cosmos bipinnatus	100	2017-07-18-13-40-44	0	0	z	0	25	56.3	21.8	55.8	21.8	56.6	0.278	18			85
1782	1782	0	Cosmos bipinnatus	100	2017-07-18-13-40-46	0	0	z	0	25	56.3	21.8	55.7	21.7	56.5	0.167	18			86
1783	1783	0	Cosmos bipinnatus	100	2017-07-18-13-40-48	0	0	z	0	25	56.4	21.8	55.7	21.7	56.5	0.067	18			87
1784	1784	0	Cosmos bipinnatus	100	2017-07-18-13-40-50	0	0	z	0	25	56.3	21.8	55.8	21.8	56.6	0.278	18			88
1785	1785	0	Cosmos bipinnatus	100	2017-07-18-13-40-52	0	0	z	0	25	56.3	21.8	55.7	21.7	56.5	0.167	18			89
1786	1786	0	Cosmos bipinnatus	100	2017-07-18-13-40-54	0	0	z	0	25	56.4	21.8	55.8	21.8	56.6	0.178	18			90
1787	1787	0	Cosmos bipinnatus	100	2017-07-18-13-40-56	0	0	z	0	25	56.3	21.8	55.8	21.8	56.6	0.278	18	Last10	Here	91
1788	1788	0	Cosmos bipinnatus	100	2017-07-18-13-40-58	0	0	z	0	25	56.3	21.8	55.8	21.8	56.6	0.278	18	Last10	Here	92
1789	1789	0	Cosmos bipinnatus	100	2017-07-18-13-41-00	0	0	z	0	25	56.4	21.8	55.8	21.8	56.6	0.178	18	Last10	Here	93
1790	1790	0	Cosmos bipinnatus	100	2017-07-18-13-41-02	0	0	z	0	25	56.4	21.8	55.8	21.8	56.6	0.178	18	Last10	Here	94
1791	1791	0	Cosmos bipinnatus	100	2017-07-18-13-41-04	0	0	z	0	25	56.4	21.8	55.8	21.8	56.6	0.178	18	Last10	Here	95
1792	1792	0	Cosmos bipinnatus	100	2017-07-18-13-41-06	0	0	z	0	25	56.4	21.8	55.8	21.8	56.6	0.178	18	Last10	Here	96
1793	1793	0	Cosmos bipinnatus	100	2017-07-18-13-41-08	0	0	z	0	25	56.4	21.8	55.8	21.8	56.6	0.178	18	Last10	Here	97
1794	1794	0	Cosmos bipinnatus	100	2017-07-18-13-41-10	0	0	z	0	25	56.4	21.8	55.8	21.8	56.6	0.178	18	Last10	Here	98
1795	1795	0	Cosmos bipinnatus	100	2017-07-18-13-41-12	0	0	z	0	25	56.3	21.8	55.8	21.8	56.6	0.278	18	Last10	Here	99
1796	1796	0	Cosmos bipinnatus	100	2017-07-18-13-41-14	0	0	z	0	25	56.4	21.8	55.8	21.8	56.6	0.178	18	Last10	Here	100
1797	1797	0	Cosmos bipinnatus	100	2017-07-18-13-41-46	0	0	z	0	30	56.4	21.8	55.9	21.8	56.7	0.289	19	First10	Here	1
1798	1798	0	Cosmos bipinnatus	100	2017-07-18-13-41-48	0	0	z	0	30	56.4	21.8	55.8	21.8	56.6	0.178	19	First10	Here	2
1799	1799	0	Cosmos bipinnatus	100	2017-07-18-13-41-50	0	0	z	0	30	56.4	21.8	55.9	21.8	56.7	0.289	19	First10	Here	3
1800	1800	0	Cosmos bipinnatus	100	2017-07-18-13-41-52	0	0	z	0	30	56.4	21.8	55.8	21.8	56.6	0.178	19	First10	Here	4
1801	1801	0	Cosmos bipinnatus	100	2017-07-18-13-41-54	0	0	z	0	30	56.4	21.8	55.8	21.8	56.6	0.178	19	First10	Here	5
1802	1802	0	Cosmos bipinnatus	100	2017-07-18-13-41-56	0	0	z	0	30	56.4	21.8	55.8	21.8	56.6	0.178	19	First10	Here	6
1803	1803	0	Cosmos bipinnatus	100	2017-07-18-13-41-58	0	0	z	0	30	56.4	21.8	55.9	21.8	56.7	0.289	19	First10	Here	7
1804	1804	0	Cosmos bipinnatus	100	2017-07-18-13-42-00	0	0	z	0	30	56.4	21.8	55.8	21.8	56.6	0.178	19	First10	Here	8
1805	1805	0	Cosmos bipinnatus	100	2017-07-18-13-42-02	0	0	z	0	30	56.4	21.8	55.9	21.8	56.7	0.289	19	First10	Here	9
1806	1806	0	Cosmos bipinnatus	100	2017-07-18-13-42-04	0	0	z	0	30	56.4	21.8	55.9	21.8	56.7	0.289	19	First10	Here	10
1807	1807	0	Cosmos bipinnatus	100	2017-07-18-13-42-06	0	0	z	0	30	56.4	21.8	55.9	21.8	56.7	0.289	19			11
1808	1808	0	Cosmos bipinnatus	100	2017-07-18-13-42-08	0	0	z	0	30	56.4	21.8	55.9	21.8	56.7	0.289	19			12
1809	1809	0	Cosmos bipinnatus	100	2017-07-18-13-42-10	0	0	z	0	30	56.4	21.8	55.9	21.8	56.7	0.289	19			13
1810	1810	0	Cosmos bipinnatus	100	2017-07-18-13-42-12	0	0	z	0	30	56.4	21.8	55.9	21.8	56.7	0.289	19			14
1811	1811	0	Cosmos bipinnatus	100	2017-07-18-13-42-14	0	0	z	0	30	56.4	21.8	55.9	21.8	56.7	0.289	19			15
1812	1812	0	Cosmos bipinnatus	100	2017-07-18-13-42-16	0	0	z	0	30	56.4	21.8	55.9	21.8	56.7	0.289	19			16
1813	1813	0	Cosmos bipinnatus	100	2017-07-18-13-42-18	0	0	z	0	30	56.4	21.8	55.9	21.8	56.7	0.289	19			17
1814	1814	0	Cosmos bipinnatus	100	2017-07-18-13-42-20	0	0	z	0	30	56.4	21.8	55.9	21.8	56.7	0.289	19			18
1815	1815	0	Cosmos bipinnatus	100	2017-07-18-13-42-22	0	0	z	0	30	56.4	21.8	55.9	21.8	56.7	0.289	19			19
1816	1816	0	Cosmos bipinnatus	100	2017-07-18-13-42-24	0	0	z	0	30	56.4	21.8	55.9	21.8	56.7	0.289	19			20
1817	1817	0	Cosmos bipinnatus	100	2017-07-18-13-42-26	0	0	z	0	30	56.4	21.8	55.9	21.8	56.7	0.289	19			21
1818	1818	0	Cosmos bipinnatus	100	2017-07-18-13-42-28	0	0	z	0	30	56.5	21.9	55.9	21.8	56.7	0.189	19			22
1819	1819	0	Cosmos bipinnatus	100	2017-07-18-13-42-30	0	0	z	0	30	56.4	21.8	55.9	21.8	56.7	0.289	19			23
1820	1820	0	Cosmos bipinnatus	100	2017-07-18-13-42-32	0	0	z	0	30	56.4	21.8	55.9	21.8	56.7	0.289	19			24
1821	1821	0	Cosmos bipinnatus	100	2017-07-18-13-42-34	0	0	z	0	30	56.4	21.8	55.9	21.8	56.7	0.289	19			25
1822	1822	0	Cosmos bipinnatus	100	2017-07-18-13-42-36	0	0	z	0	30	56.4	21.8	55.9	21.8	56.7	0.289	19			26
1823	1823	0	Cosmos bipinnatus	100	2017-07-18-13-42-38	0	0	z	0	30	56.5	21.8	55.9	21.8	56.7	0.189	19			27
1824	1824	0	Cosmos bipinnatus	100	2017-07-18-13-42-40	0	0	z	0	30	56.4	21.8	55.9	21.8	56.7	0.289	19			28
1825	1825	0	Cosmos bipinnatus	100	2017-07-18-13-42-42	0	0	z	0	30	56.4	21.8	55.9	21.8	56.7	0.289	19			29
1826	1826	0	Cosmos bipinnatus	100	2017-07-18-13-42-44	0	0	z	0	30	56.5	21.8	55.9	21.8	56.7	0.189	19			30
1827	1827	0	Cosmos bipinnatus	100	2017-07-18-13-42-46	0	0	z	0	30	56.5	21.8	55.9	21.8	56.7	0.189	19			31
1828	1828	0	Cosmos bipinnatus	100	2017-07-18-13-42-48	0	0	z	0	30	56.5	21.8	55.9	21.8	56.7	0.189	19			32
1829	1829	0	Cosmos bipinnatus	100	2017-07-18-13-42-50	0	0	z	0	30	56.5	21.8	55.9	21.8	56.7	0.189	19			33
1830	1830	0	Cosmos bipinnatus	100	2017-07-18-13-42-52	0	0	z	0	30	56.5	21.8	55.9	21.8	56.7	0.189	19			34
1831	1831	0	Cosmos bipinnatus	100	2017-07-18-13-42-54	0	0	z	0	30	56.5	21.8	55.9	21.8	56.7	0.189	19			35
1832	1832	0	Cosmos bipinnatus	100	2017-07-18-13-42-56	0	0	z	0	30	56.5	21.8	55.9	21.8	56.7	0.189	19			36
1833	1833	0	Cosmos bipinnatus	100	2017-07-18-13-42-58	0	0	z	0	30	56.5	21.8	55.9	21.8	56.7	0.189	19			37
1834	1834	0	Cosmos bipinnatus	100	2017-07-18-13-43-00	0	0	z	0	30	56.5	21.8	55.9	21.8	56.7	0.189	19			38
1835	1835	0	Cosmos bipinnatus	100	2017-07-18-13-43-02	0	0	z	0	30	56.5	21.8	55.9	21.8	56.7	0.189	19			39
1836	1836	0	Cosmos bipinnatus	100	2017-07-18-13-43-04	0	0	z	0	30	56.5	21.8	55.9	21.8	56.7	0.189	19			40
1837	1837	0	Cosmos bipinnatus	100	2017-07-18-13-43-06	0	0	z	0	30	56.5	21.8	55.9	21.7	56.7	0.189	19			41
1838	1838	0	Cosmos bipinnatus	100	2017-07-18-13-43-08	0	0	z	0	30	56.5	21.8	56	21.8	56.8	0.3	19			42
1839	1839	0	Cosmos bipinnatus	100	2017-07-18-13-43-10	0	0	z	0	30	56.4	21.8	56	21.8	56.8	0.4	19			43
1840	1840	0	Cosmos bipinnatus	100	2017-07-18-13-43-12	0	0	z	0	30	56.4	21.8	56	21.8	56.8	0.4	19			44
1841	1841	0	Cosmos bipinnatus	100	2017-07-18-13-43-14	0	0	z	0	30	56.5	21.8	56	21.8	56.8	0.3	19			45
1842	1842	0	Cosmos bipinnatus	100	2017-07-18-13-43-16	0	0	z	0	30	56.5	21.8	56	21.8	56.8	0.3	19			46
1843	1843	0	Cosmos bipinnatus	100	2017-07-18-13-43-18	0	0	z	0	30	56.5	21.8	56	21.8	56.8	0.3	19			47
1844	1844	0	Cosmos bipinnatus	100	2017-07-18-13-43-20	0	0	z	0	30	56.5	21.8	56	21.8	56.8	0.3	19			48
1845	1845	0	Cosmos bipinnatus	100	2017-07-18-13-43-22	0	0	z	0	30	56.5	21.8	56	21.8	56.8	0.3	19			49
1846	1846	0	Cosmos bipinnatus	100	2017-07-18-13-43-24	0	0	z	0	30	56.5	21.8	56	21.8	56.8	0.3	19			50
1847	1847	0	Cosmos bipinnatus	100	2017-07-18-13-43-26	0	0	z	0	30	56.5	21.8	56	21.8	56.8	0.3	19			51
1848	1848	0	Cosmos bipinnatus	100	2017-07-18-13-43-28	0	0	z	0	30	56.5	21.8	56	21.8	56.8	0.3	19			52
1849	1849	0	Cosmos bipinnatus	100	2017-07-18-13-43-30	0	0	z	0	30	56.5	21.8	56	21.8	56.8	0.3	19			53
1850	1850	0	Cosmos bipinnatus	100	2017-07-18-13-43-32	0	0	z	0	30	56.5	21.8	56	21.8	56.8	0.3	19			54
1851	1851	0	Cosmos bipinnatus	100	2017-07-18-13-43-34	0	0	z	0	30	56.5	21.8	56	21.8	56.8	0.3	19			55
1852	1852	0	Cosmos bipinnatus	100	2017-07-18-13-43-36	0	0	z	0	30	56.5	21.8	56	21.8	56.8	0.3	19			56
1853	1853	0	Cosmos bipinnatus	100	2017-07-18-13-43-38	0	0	z	0	30	56.5	21.8	56	21.8	56.8	0.3	19			57
1854	1854	0	Cosmos bipinnatus	100	2017-07-18-13-43-40	0	0	z	0	30	56.5	21.8	56	21.8	56.8	0.3	19			58
1855	1855	0	Cosmos bipinnatus	100	2017-07-18-13-43-42	0	0	z	0	30	56.5	21.8	56	21.8	56.8	0.3	19			59
1856	1856	0	Cosmos bipinnatus	100	2017-07-18-13-43-44	0	0	z	0	30	56.5	21.8	56.1	21.8	56.9	0.411	19			60
1857	1857	0	Cosmos bipinnatus	100	2017-07-18-13-43-46	0	0	z	0	30	56.5	21.8	56.1	21.8	56.9	0.411	19			61
1858	1858	0	Cosmos bipinnatus	100	2017-07-18-13-43-48	0	0	z	0	30	56.5	21.8	56.1	21.8	56.9	0.411	19			62
1859	1859	0	Cosmos bipinnatus	100	2017-07-18-13-43-50	0	0	z	0	30	56.5	21.8	56.1	21.8	56.9	0.411	19			63
1860	1860	0	Cosmos bipinnatus	100	2017-07-18-13-43-52	0	0	z	0	30	56.5	21.8	56.1	21.8	56.9	0.411	19			64
1861	1861	0	Cosmos bipinnatus	100	2017-07-18-13-43-54	0	0	z	0	30	56.5	21.8	56.1	21.8	56.9	0.411	19			65
1862	1862	0	Cosmos bipinnatus	100	2017-07-18-13-43-56	0	0	z	0	30	56.5	21.8	56	21.8	56.8	0.3	19			66
1863	1863	0	Cosmos bipinnatus	100	2017-07-18-13-43-58	0	0	z	0	30	56.5	21.8	56	21.8	56.8	0.3	19			67
1864	1864	0	Cosmos bipinnatus	100	2017-07-18-13-44-00	0	0	z	0	30	56.5	21.8	56	21.8	56.8	0.3	19			68
1865	1865	0	Cosmos bipinnatus	100	2017-07-18-13-44-02	0	0	z	0	30	56.5	21.8	56	21.8	56.8	0.3	19			69
1866	1866	0	Cosmos bipinnatus	100	2017-07-18-13-44-04	0	0	z	0	30	56.5	21.8	56	21.8	56.8	0.3	19			70
1867	1867	0	Cosmos bipinnatus	100	2017-07-18-13-44-06	0	0	z	0	30	56.5	21.8	56	21.8	56.8	0.3	19			71
1868	1868	0	Cosmos bipinnatus	100	2017-07-18-13-44-08	0	0	z	0	30	56.5	21.8	56	21.8	56.8	0.3	19			72
1869	1869	0	Cosmos bipinnatus	100	2017-07-18-13-44-10	0	0	z	0	30	56.5	21.8	56	21.8	56.8	0.3	19			73
1870	1870	0	Cosmos bipinnatus	100	2017-07-18-13-44-12	0	0	z	0	30	56.6	21.8	56	21.8	56.8	0.2	19			74
1871	1871	0	Cosmos bipinnatus	100	2017-07-18-13-44-14	0	0	z	0	30	56.6	21.8	56	21.8	56.8	0.2	19			75
1872	1872	0	Cosmos bipinnatus	100	2017-07-18-13-44-16	0	0	z	0	30	56.6	21.8	56	21.8	56.8	0.2	19			76
1873	1873	0	Cosmos bipinnatus	100	2017-07-18-13-44-18	0	0	z	0	30	56.6	21.8	56	21.8	56.8	0.2	19			77
1874	1874	0	Cosmos bipinnatus	100	2017-07-18-13-44-20	0	0	z	0	30	56.6	21.8	56	21.8	56.8	0.2	19			78
1875	1875	0	Cosmos bipinnatus	100	2017-07-18-13-44-22	0	0	z	0	30	56.6	21.8	56	21.8	56.8	0.2	19			79
1876	1876	0	Cosmos bipinnatus	100	2017-07-18-13-44-24	0	0	z	0	30	56.6	21.8	56	21.8	56.8	0.2	19			80
1877	1877	0	Cosmos bipinnatus	100	2017-07-18-13-44-26	0	0	z	0	30	56.6	21.8	56	21.8	56.8	0.2	19			81
1878	1878	0	Cosmos bipinnatus	100	2017-07-18-13-44-28	0	0	z	0	30	56.6	21.8	56	21.8	56.8	0.2	19			82
1879	1879	0	Cosmos bipinnatus	100	2017-07-18-13-44-30	0	0	z	0	30	56.6	21.8	56.1	21.8	56.9	0.311	19			83
1880	1880	0	Cosmos bipinnatus	100	2017-07-18-13-44-32	0	0	z	0	30	56.6	21.8	56.1	21.8	56.9	0.311	19			84
1881	1881	0	Cosmos bipinnatus	100	2017-07-18-13-44-34	0	0	z	0	30	56.6	21.8	56.1	21.8	56.9	0.311	19			85
1882	1882	0	Cosmos bipinnatus	100	2017-07-18-13-44-36	0	0	z	0	30	56.6	21.8	56.1	21.8	56.9	0.311	19			86
1883	1883	0	Cosmos bipinnatus	100	2017-07-18-13-44-38	0	0	z	0	30	56.6	21.8	56.1	21.8	56.9	0.311	19			87
1884	1884	0	Cosmos bipinnatus	100	2017-07-18-13-44-40	0	0	z	0	30	56.6	21.8	56.1	21.8	56.9	0.311	19			88
1885	1885	0	Cosmos bipinnatus	100	2017-07-18-13-44-42	0	0	z	0	30	56.6	21.8	56.1	21.8	56.9	0.311	19			89
1886	1886	0	Cosmos bipinnatus	100	2017-07-18-13-44-44	0	0	z	0	30	56.6	21.8	56.1	21.8	56.9	0.311	19			90
1887	1887	0	Cosmos bipinnatus	100	2017-07-18-13-44-46	0	0	z	0	30	56.6	21.8	56	21.8	56.8	0.2	19	Last10	Here	91
1888	1888	0	Cosmos bipinnatus	100	2017-07-18-13-44-48	0	0	z	0	30	56.6	21.8	56.1	21.8	56.9	0.311	19	Last10	Here	92
1889	1889	0	Cosmos bipinnatus	100	2017-07-18-13-44-51	0	0	z	0	30	56.6	21.8	56.1	21.8	56.9	0.311	19	Last10	Here	93
1890	1890	0	Cosmos bipinnatus	100	2017-07-18-13-44-53	0	0	z	0	30	56.6	21.8	56.1	21.8	56.9	0.311	19	Last10	Here	94
1891	1891	0	Cosmos bipinnatus	100	2017-07-18-13-44-55	0	0	z	0	30	56.6	21.8	56.1	21.8	56.9	0.311	19	Last10	Here	95
1892	1892	0	Cosmos bipinnatus	100	2017-07-18-13-44-57	0	0	z	0	30	56.6	21.8	56.1	21.8	56.9	0.311	19	Last10	Here	96
1893	1893	0	Cosmos bipinnatus	100	2017-07-18-13-44-59	0	0	z	0	30	56.6	21.8	56.1	21.8	56.9	0.311	19	Last10	Here	97
1894	1894	0	Cosmos bipinnatus	100	2017-07-18-13-45-01	0	0	z	0	30	56.6	21.8	56	21.8	56.8	0.2	19	Last10	Here	98
1895	1895	0	Cosmos bipinnatus	100	2017-07-18-13-45-03	0	0	z	0	30	56.6	21.8	56.1	21.8	56.9	0.311	19	Last10	Here	99
1896	1896	0	Cosmos bipinnatus	100	2017-07-18-13-45-05	0	0	z	0	30	56.6	21.8	56.1	21.8	56.9	0.311	19	Last10	Here	100
1897	7568	0	Cosmos bipinnatus	100	2017-07-18-17-42-11	1	0	x	-30	0	64.2	21.8	62.7	21.8	64.2	0.041	77	First10	Here	1
1898	7569	0	Cosmos bipinnatus	100	2017-07-18-17-42-13	1	0	x	-30	0	64.3	21.9	62.7	21.8	64.2	-0.059	77	First10	Here	2
1899	7570	0	Cosmos bipinnatus	100	2017-07-18-17-42-15	1	0	x	-30	0	64.3	21.9	62.7	21.8	64.2	-0.059	77	First10	Here	3
1900	7571	0	Cosmos bipinnatus	100	2017-07-18-17-42-17	1	0	x	-30	0	64.3	21.9	62.7	21.8	64.2	-0.059	77	First10	Here	4
1901	7572	0	Cosmos bipinnatus	100	2017-07-18-17-42-19	1	0	x	-30	0	64.3	21.9	62.7	21.8	64.2	-0.059	77	First10	Here	5
1902	7573	0	Cosmos bipinnatus	100	2017-07-18-17-42-21	1	0	x	-30	0	64.3	21.9	62.7	21.8	64.2	-0.059	77	First10	Here	6
1903	7574	0	Cosmos bipinnatus	100	2017-07-18-17-42-23	1	0	x	-30	0	64.2	21.8	62.7	21.8	64.2	0.041	77	First10	Here	7
1904	7575	0	Cosmos bipinnatus	100	2017-07-18-17-42-25	1	0	x	-30	0	64.3	21.9	62.7	21.8	64.2	-0.059	77	First10	Here	8
1905	7576	0	Cosmos bipinnatus	100	2017-07-18-17-42-27	1	0	x	-30	0	64.3	21.9	62.7	21.8	64.2	-0.059	77	First10	Here	9
1906	7577	0	Cosmos bipinnatus	100	2017-07-18-17-42-29	1	0	x	-30	0	64.3	21.9	62.7	21.8	64.2	-0.059	77	First10	Here	10
1907	7578	0	Cosmos bipinnatus	100	2017-07-18-17-42-31	1	0	x	-30	0	64.3	21.9	62.7	21.8	64.2	-0.059	77			11
1908	7579	0	Cosmos bipinnatus	100	2017-07-18-17-42-33	1	0	x	-30	0	64.3	21.9	62.8	21.8	64.4	0.052	77			12
1909	7580	0	Cosmos bipinnatus	100	2017-07-18-17-42-35	1	0	x	-30	0	64.3	21.9	62.8	21.8	64.4	0.052	77			13
1910	7581	0	Cosmos bipinnatus	100	2017-07-18-17-42-37	1	0	x	-30	0	64.3	21.9	62.8	21.8	64.4	0.052	77			14
1911	7582	0	Cosmos bipinnatus	100	2017-07-18-17-42-39	1	0	x	-30	0	64.3	21.9	62.8	21.8	64.4	0.052	77			15
1912	7583	0	Cosmos bipinnatus	100	2017-07-18-17-42-41	1	0	x	-30	0	64.3	21.9	62.8	21.8	64.4	0.052	77			16
1913	7584	0	Cosmos bipinnatus	100	2017-07-18-17-42-43	1	0	x	-30	0	64.3	21.9	62.8	21.8	64.4	0.052	77			17
1914	7585	0	Cosmos bipinnatus	100	2017-07-18-17-42-45	1	0	x	-30	0	64.3	21.9	62.8	21.8	64.4	0.052	77			18
1915	7586	0	Cosmos bipinnatus	100	2017-07-18-17-42-47	1	0	x	-30	0	64.3	21.9	62.7	21.8	64.2	-0.059	77			19
1916	7587	0	Cosmos bipinnatus	100	2017-07-18-17-42-49	1	0	x	-30	0	64.3	21.9	62.8	21.8	64.4	0.052	77			20
1917	7588	0	Cosmos bipinnatus	100	2017-07-18-17-42-51	1	0	x	-30	0	64.3	21.9	62.8	21.8	64.4	0.052	77			21
1918	7589	0	Cosmos bipinnatus	100	2017-07-18-17-42-53	1	0	x	-30	0	64.2	21.9	62.7	21.8	64.2	0.041	77			22
1919	7590	0	Cosmos bipinnatus	100	2017-07-18-17-42-55	1	0	x	-30	0	64.3	21.9	62.7	21.8	64.2	-0.059	77			23
1920	7591	0	Cosmos bipinnatus	100	2017-07-18-17-42-57	1	0	x	-30	0	64.3	21.9	62.7	21.8	64.2	-0.059	77			24
1921	7592	0	Cosmos bipinnatus	100	2017-07-18-17-42-59	1	0	x	-30	0	64.3	21.9	62.7	21.8	64.2	-0.059	77			25
1922	7593	0	Cosmos bipinnatus	100	2017-07-18-17-43-01	1	0	x	-30	0	64.3	21.9	62.7	21.8	64.2	-0.059	77			26
1923	7594	0	Cosmos bipinnatus	100	2017-07-18-17-43-03	1	0	x	-30	0	64.2	21.8	62.8	21.8	64.4	0.152	77			27
1924	7595	0	Cosmos bipinnatus	100	2017-07-18-17-43-05	1	0	x	-30	0	64.3	21.9	62.7	21.8	64.2	-0.059	77			28
1925	7596	0	Cosmos bipinnatus	100	2017-07-18-17-43-07	1	0	x	-30	0	64.3	21.9	62.7	21.8	64.2	-0.059	77			29
1926	7597	0	Cosmos bipinnatus	100	2017-07-18-17-43-09	1	0	x	-30	0	64.3	21.9	62.7	21.8	64.2	-0.059	77			30
1927	7598	0	Cosmos bipinnatus	100	2017-07-18-17-43-11	1	0	x	-30	0	64.3	21.9	62.7	21.8	64.2	-0.059	77			31
1928	7599	0	Cosmos bipinnatus	100	2017-07-18-17-43-13	1	0	x	-30	0	64.3	21.9	62.7	21.8	64.2	-0.059	77			32
1929	7600	0	Cosmos bipinnatus	100	2017-07-18-17-43-15	1	0	x	-30	0	64.2	21.8	62.7	21.8	64.2	0.041	77			33
1930	7601	0	Cosmos bipinnatus	100	2017-07-18-17-43-17	1	0	x	-30	0	64.4	21.9	62.7	21.8	64.2	-0.159	77			34
1931	7602	0	Cosmos bipinnatus	100	2017-07-18-17-43-19	1	0	x	-30	0	64.3	21.9	62.7	21.8	64.2	-0.059	77			35
1932	7603	0	Cosmos bipinnatus	100	2017-07-18-17-43-21	1	0	x	-30	0	64.2	21.8	62.7	21.8	64.2	0.041	77			36
1933	7604	0	Cosmos bipinnatus	100	2017-07-18-17-43-23	1	0	x	-30	0	64.4	21.9	62.7	21.8	64.2	-0.159	77			37
1934	7605	0	Cosmos bipinnatus	100	2017-07-18-17-43-25	1	0	x	-30	0	64.4	21.9	62.8	21.8	64.4	-0.048	77			38
1935	7606	0	Cosmos bipinnatus	100	2017-07-18-17-43-27	1	0	x	-30	0	64.4	21.9	62.8	21.8	64.4	-0.048	77			39
1936	7607	0	Cosmos bipinnatus	100	2017-07-18-17-43-29	1	0	x	-30	0	64.4	21.9	62.8	21.8	64.4	-0.048	77			40
1937	7608	0	Cosmos bipinnatus	100	2017-07-18-17-43-31	1	0	x	-30	0	64.4	21.9	62.8	21.8	64.4	-0.048	77			41
1938	7609	0	Cosmos bipinnatus	100	2017-07-18-17-43-33	1	0	x	-30	0	64.4	21.9	62.8	21.8	64.4	-0.048	77			42
1939	7610	0	Cosmos bipinnatus	100	2017-07-18-17-43-35	1	0	x	-30	0	64.4	21.9	62.7	21.8	64.2	-0.159	77			43
1940	7611	0	Cosmos bipinnatus	100	2017-07-18-17-43-37	1	0	x	-30	0	64.4	21.9	62.7	21.8	64.2	-0.159	77			44
1941	7612	0	Cosmos bipinnatus	100	2017-07-18-17-43-39	1	0	x	-30	0	64.3	21.8	62.7	21.8	64.2	-0.059	77			45
1942	7613	0	Cosmos bipinnatus	100	2017-07-18-17-43-41	1	0	x	-30	0	64.3	21.9	62.8	21.8	64.4	0.052	77			46
1943	7614	0	Cosmos bipinnatus	100	2017-07-18-17-43-43	1	0	x	-30	0	64.3	21.9	62.8	21.8	64.4	0.052	77			47
1944	7615	0	Cosmos bipinnatus	100	2017-07-18-17-43-45	1	0	x	-30	0	64.4	21.9	62.7	21.8	64.2	-0.159	77			48
1945	7616	0	Cosmos bipinnatus	100	2017-07-18-17-43-47	1	0	x	-30	0	64.4	21.9	62.8	21.8	64.4	-0.048	77			49
1946	7617	0	Cosmos bipinnatus	100	2017-07-18-17-43-49	1	0	x	-30	0	64.4	21.9	62.8	21.8	64.4	-0.048	77			50
1947	7618	0	Cosmos bipinnatus	100	2017-07-18-17-43-51	1	0	x	-30	0	64.4	21.9	62.8	21.8	64.4	-0.048	77			51
1948	7619	0	Cosmos bipinnatus	100	2017-07-18-17-43-53	1	0	x	-30	0	64.4	21.9	62.8	21.8	64.4	-0.048	77			52
1949	7620	0	Cosmos bipinnatus	100	2017-07-18-17-43-55	1	0	x	-30	0	64.4	21.9	62.8	21.8	64.4	-0.048	77			53
1950	7621	0	Cosmos bipinnatus	100	2017-07-18-17-43-57	1	0	x	-30	0	64.4	21.9	62.8	21.8	64.4	-0.048	77			54
1951	7622	0	Cosmos bipinnatus	100	2017-07-18-17-43-59	1	0	x	-30	0	64.3	21.9	62.8	21.8	64.4	0.052	77			55
1952	7623	0	Cosmos bipinnatus	100	2017-07-18-17-44-01	1	0	x	-30	0	64.3	21.9	62.8	21.8	64.4	0.052	77			56
1953	7624	0	Cosmos bipinnatus	100	2017-07-18-17-44-03	1	0	x	-30	0	64.4	21.9	62.8	21.8	64.4	-0.048	77			57
1954	7625	0	Cosmos bipinnatus	100	2017-07-18-17-44-05	1	0	x	-30	0	64.3	21.9	62.8	21.8	64.4	0.052	77			58
1955	7626	0	Cosmos bipinnatus	100	2017-07-18-17-44-07	1	0	x	-30	0	64.3	21.9	62.8	21.8	64.4	0.052	77			59
1956	7627	0	Cosmos bipinnatus	100	2017-07-18-17-44-09	1	0	x	-30	0	64.3	21.9	62.8	21.8	64.4	0.052	77			60
1957	7628	0	Cosmos bipinnatus	100	2017-07-18-17-44-11	1	0	x	-30	0	64.3	21.9	62.8	21.8	64.4	0.052	77			61
1958	7629	0	Cosmos bipinnatus	100	2017-07-18-17-44-13	1	0	x	-30	0	64.2	21.8	62.8	21.8	64.4	0.152	77			62
1959	7630	0	Cosmos bipinnatus	100	2017-07-18-17-44-15	1	0	x	-30	0	64.3	21.9	62.9	21.8	64.5	0.163	77			63
1960	7631	0	Cosmos bipinnatus	100	2017-07-18-17-44-17	1	0	x	-30	0	64.2	21.8	62.9	21.8	64.5	0.263	77			64
1961	7632	0	Cosmos bipinnatus	100	2017-07-18-17-44-19	1	0	x	-30	0	64.3	21.9	62.8	21.8	64.4	0.052	77			65
1962	7633	0	Cosmos bipinnatus	100	2017-07-18-17-44-21	1	0	x	-30	0	64.3	21.9	62.8	21.8	64.4	0.052	77			66
1963	7634	0	Cosmos bipinnatus	100	2017-07-18-17-44-23	1	0	x	-30	0	64.4	21.9	62.9	21.8	64.5	0.063	77			67
1964	7635	0	Cosmos bipinnatus	100	2017-07-18-17-44-25	1	0	x	-30	0	64.3	21.9	62.9	21.8	64.5	0.163	77			68
1965	7636	0	Cosmos bipinnatus	100	2017-07-18-17-44-27	1	0	x	-30	0	64.3	21.9	62.9	21.8	64.5	0.163	77			69
1966	7637	0	Cosmos bipinnatus	100	2017-07-18-17-44-29	1	0	x	-30	0	64.4	21.9	62.9	21.8	64.5	0.063	77			70
1967	7638	0	Cosmos bipinnatus	100	2017-07-18-17-44-31	1	0	x	-30	0	64.4	21.9	62.9	21.8	64.5	0.063	77			71
1968	7639	0	Cosmos bipinnatus	100	2017-07-18-17-44-33	1	0	x	-30	0	64.4	21.9	62.9	21.8	64.5	0.063	77			72
1969	7640	0	Cosmos bipinnatus	100	2017-07-18-17-44-35	1	0	x	-30	0	64.4	21.9	62.9	21.8	64.5	0.063	77			73
1970	7641	0	Cosmos bipinnatus	100	2017-07-18-17-44-37	1	0	x	-30	0	64.3	21.9	62.9	21.8	64.5	0.163	77			74
1971	7642	0	Cosmos bipinnatus	100	2017-07-18-17-44-39	1	0	x	-30	0	64.3	21.9	62.9	21.8	64.5	0.163	77			75
1972	7643	0	Cosmos bipinnatus	100	2017-07-18-17-44-41	1	0	x	-30	0	64.3	21.9	62.9	21.8	64.5	0.163	77			76
1973	7644	0	Cosmos bipinnatus	100	2017-07-18-17-44-43	1	0	x	-30	0	64.4	21.9	62.9	21.8	64.5	0.063	77			77
1974	7645	0	Cosmos bipinnatus	100	2017-07-18-17-44-45	1	0	x	-30	0	64.4	21.9	62.9	21.8	64.5	0.063	77			78
1975	7646	0	Cosmos bipinnatus	100	2017-07-18-17-44-47	1	0	x	-30	0	64.4	21.9	62.9	21.8	64.5	0.063	77			79
1976	7647	0	Cosmos bipinnatus	100	2017-07-18-17-44-49	1	0	x	-30	0	64.4	21.9	62.9	21.8	64.5	0.063	77			80
1977	7648	0	Cosmos bipinnatus	100	2017-07-18-17-44-51	1	0	x	-30	0	64.4	21.9	62.9	21.8	64.5	0.063	77			81
1978	7649	0	Cosmos bipinnatus	100	2017-07-18-17-44-53	1	0	x	-30	0	64.4	21.9	62.9	21.8	64.5	0.063	77			82
1979	7650	0	Cosmos bipinnatus	100	2017-07-18-17-44-55	1	0	x	-30	0	64.4	21.9	62.9	21.8	64.5	0.063	77			83
1980	7651	0	Cosmos bipinnatus	100	2017-07-18-17-44-57	1	0	x	-30	0	64.4	21.9	62.9	21.8	64.5	0.063	77			84
1981	7652	0	Cosmos bipinnatus	100	2017-07-18-17-44-59	1	0	x	-30	0	64.4	21.9	62.9	21.8	64.5	0.063	77			85
1982	7653	0	Cosmos bipinnatus	100	2017-07-18-17-45-01	1	0	x	-30	0	64.4	21.9	62.9	21.8	64.5	0.063	77			86
1983	7654	0	Cosmos bipinnatus	100	2017-07-18-17-45-03	1	0	x	-30	0	64.4	21.9	62.9	21.8	64.5	0.063	77			87
1984	7655	0	Cosmos bipinnatus	100	2017-07-18-17-45-05	1	0	x	-30	0	64.4	21.9	62.9	21.8	64.5	0.063	77			88
1985	7656	0	Cosmos bipinnatus	100	2017-07-18-17-45-07	1	0	x	-30	0	64.3	21.9	62.9	21.8	64.5	0.163	77			89
1986	7657	0	Cosmos bipinnatus	100	2017-07-18-17-45-09	1	0	x	-30	0	64.4	21.9	62.9	21.8	64.5	0.063	77			90
1987	7658	0	Cosmos bipinnatus	100	2017-07-18-17-45-11	1	0	x	-30	0	64.3	21.9	63	21.8	64.6	0.274	77	Last10	Here	91
1988	7659	0	Cosmos bipinnatus	100	2017-07-18-17-45-13	1	0	x	-30	0	64.3	21.9	63	21.8	64.6	0.274	77	Last10	Here	92
1989	7660	0	Cosmos bipinnatus	100	2017-07-18-17-45-15	1	0	x	-30	0	64.3	21.9	63.1	21.8	64.7	0.385	77	Last10	Here	93
1990	7661	0	Cosmos bipinnatus	100	2017-07-18-17-45-17	1	0	x	-30	0	64.3	21.9	63.1	21.8	64.7	0.385	77	Last10	Here	94
1991	7662	0	Cosmos bipinnatus	100	2017-07-18-17-45-19	1	0	x	-30	0	64.4	21.9	63.1	21.8	64.7	0.285	77	Last10	Here	95
1992	7663	0	Cosmos bipinnatus	100	2017-07-18-17-45-21	1	0	x	-30	0	64.4	21.9	63.1	21.8	64.7	0.285	77	Last10	Here	96
1993	7664	0	Cosmos bipinnatus	100	2017-07-18-17-45-23	1	0	x	-30	0	64.4	21.9	63.1	21.8	64.7	0.285	77	Last10	Here	97
1994	7665	0	Cosmos bipinnatus	100	2017-07-18-17-45-25	1	0	x	-30	0	64.4	21.9	63	21.8	64.6	0.174	77	Last10	Here	98
1995	7666	0	Cosmos bipinnatus	100	2017-07-18-17-45-27	1	0	x	-30	0	64.4	21.9	63	21.8	64.6	0.174	77	Last10	Here	99
1996	7667	0	Cosmos bipinnatus	100	2017-07-18-17-45-29	1	0	x	-30	0	64.3	21.9	63	21.8	64.6	0.274	77	Last10	Here	100
1997	7668	0	Cosmos bipinnatus	100	2017-07-18-17-46-01	1	0	x	-25	0	64.5	21.9	63	21.8	64.6	0.074	78	First10	Here	1
1998	7669	0	Cosmos bipinnatus	100	2017-07-18-17-46-03	1	0	x	-25	0	64.5	21.9	63	21.8	64.6	0.074	78	First10	Here	2
1999	7670	0	Cosmos bipinnatus	100	2017-07-18-17-46-05	1	0	x	-25	0	64.5	21.9	63	21.8	64.6	0.074	78	First10	Here	3
[truncated: 43,421 more rows]
