# Supplementary material for: Floral Humidity in Flowering Plants: A Preliminary Survey
Source: Front Plant Sci. 2020 Mar 6;11:249. doi: 10.3389/fpls.2020.00249 (PMC7068853; doi:10.3389/fpls.2020.00249)
Supplement: SUPPLEMENTARY FILE 2 — A zipped file containing floral humidity data collected by the robot arm transects as described in the main text. A word document within the zipped files explains the data formatting in detail. Datafiles themselves are in CSV format. [file Data_Sheet_2.zip › Floral humidity data/Flowers/Cyanus montanus Means.csv]

	Block	Sp	xORz	X.	Individual	totIndividual	sample..	Sample.order	xoffset	zoffset	x2	z2	Background.Humidity	Background.Temperature	Focal.Humidity	Focal.Temperature	Corrected.Focal.humidity	Change.in.RH.	block
1	20351	Cyanus montanus	x	35995	7	3007	0	3	-30	0	900	0	35.71515152	24.12222222	34.98888889	24.04949495	35.58888889	-0.090727273	20351
2	20352	Cyanus montanus	x	36093.5	7	3007	0	3	-25	0	625	0	35.4755102	24.11938776	34.82040816	24	35.43877551	-0.006795918	20352
3	20353	Cyanus montanus	x	36192.5	7	3007	0	3	-20	0	400	0	35.255	24.17	34.498	24	35.198	-0.08453	20353
4	20354	Cyanus montanus	x	36292.5	7	3007	0	3	-15	0	225	0	35.019	24.198	34.365	24.005	35.065	0.02874	20354
5	20355	Cyanus montanus	x	36392.5	7	3007	0	3	-10	0	100	0	34.946	24.199	34.353	24.018	35.053	0.09069	20355
6	20356	Cyanus montanus	x	36492.5	7	3007	0	3	-5	0	25	0	34.755	24.2	34.336	24.048	35.036	0.26593	20356
7	20357	Cyanus montanus	x	36592.5	7	3007	0	3	0	0	0	0	34.602	24.2	34.041	24.065	34.741	0.14619	20357
8	20358	Cyanus montanus	x	36692.5	7	3007	0	3	5	0	25	0	34.502	24.2	34.005	24.098	34.705	0.213	20358
9	20359	Cyanus montanus	x	36791.5	7	3007	0	3	10	0	100	0	34.3744898	24.2	33.7877551	24.1	34.4877551	0.139908163	20359
10	20360	Cyanus montanus	x	36890.5	7	3007	0	3	15	0	225	0	34.455	24.199	33.77	24.1	34.47	0.04304	20360
11	20361	Cyanus montanus	x	36990.5	7	3007	0	3	20	0	400	0	34.451	24.2	33.778	24.1	34.478	0.05447	20361
12	20362	Cyanus montanus	x	37090	7	3007	0	3	25	0	625	0	34.46262626	24.2	33.68686869	24.12626263	34.38686869	-0.041515152	20362
13	20363	Cyanus montanus	x	37189	7	3007	0	3	30	0	900	0	34.39393939	24.2	33.59191919	24.14242424	34.29292929	-0.060717172	20363
14	20427	Cyanus montanus	x	43564	7	3007	1	3	-30	0	900	0	40.14747475	24.52525253	40.03131313	24.47979798	40.29494949	0.13669697	20427
15	20428	Cyanus montanus	x	43663	7	3007	1	3	-25	0	625	0	40.23434343	24.54545455	40.17373737	24.40808081	40.37878788	0.181444444	20428
16	20429	Cyanus montanus	x	43762.5	7	3007	1	3	-20	0	400	0	40.311	24.555	40.349	24.4	40.549	0.26654	20429
17	20430	Cyanus montanus	x	43862.5	7	3007	1	3	-15	0	225	0	40.437	24.51	40.556	24.4	40.756	0.332	20430
18	20431	Cyanus montanus	x	43962.5	7	3007	1	3	-10	0	100	0	40.619	24.504	40.837	24.4	41.037	0.41003	20431
19	20432	Cyanus montanus	x	44062.5	7	3007	1	3	-5	0	25	0	40.799	24.505	41.049	24.402	41.249	0.4255	20432
20	20433	Cyanus montanus	x	44162.5	7	3007	1	3	0	0	0	0	40.922	24.509	41.217	24.411	41.415	0.45787	20433
21	20434	Cyanus montanus	x	44262.5	7	3007	1	3	5	0	25	0	41.083	24.501	41.332	24.446	41.491	0.40333	20434
22	20435	Cyanus montanus	x	44362.5	7	3007	1	3	10	0	100	0	41.248	24.5	41.428	24.447	41.549	0.32677	20435
23	20436	Cyanus montanus	x	44462.5	7	3007	1	3	15	0	225	0	41.439	24.502	41.52	24.45	41.62	0.22072	20436
24	20437	Cyanus montanus	x	44562.5	7	3007	1	3	20	0	400	0	41.63	24.501	41.644	24.43	41.744	0.14446	20437
25	20438	Cyanus montanus	x	44661.5	7	3007	1	3	25	0	625	0	41.81122449	24.50102041	41.84897959	24.43673469	41.94897959	0.152693878	20438
26	20439	Cyanus montanus	x	44760	7	3007	1	3	30	0	900	0	41.95959596	24.5020202	41.96161616	24.43535354	42.06161616	0.108181818	20439
27	20503	Cyanus montanus	x	51130.5	7	3007	2	3	-30	0	900	0	43.447	24.34	43.413	24.213	43.413	-0.03783	20503
28	20504	Cyanus montanus	x	51230.5	7	3007	2	3	-25	0	625	0	43.242	24.33	43.294	24.177	43.294	0.05721	20504
29	20505	Cyanus montanus	x	51330.5	7	3007	2	3	-20	0	400	0	42.994	24.344	43.061	24.174	43.061	0.09009	20505
30	20506	Cyanus montanus	x	51430.5	7	3007	2	3	-15	0	225	0	42.804	24.31	42.922	24.169	42.928	0.15163	20506
31	20507	Cyanus montanus	x	51530.5	7	3007	2	3	-10	0	100	0	42.653	24.316	42.81	24.167	42.832	0.19908	20507
32	20508	Cyanus montanus	x	51630.5	7	3007	2	3	-5	0	25	0	42.486	24.332	42.643	24.156	42.728	0.21171	20508
33	20509	Cyanus montanus	x	51730.5	7	3007	2	3	0	0	0	0	42.407	24.302	42.686	24.178	42.764	0.33038	20509
34	20510	Cyanus montanus	x	51830.5	7	3007	2	3	5	0	25	0	42.343	24.307	42.6	24.183	42.697	0.31503	20510
35	20511	Cyanus montanus	x	51930	7	3007	2	3	10	0	100	0	42.28686869	24.3020202	42.51111111	24.17575758	42.61111111	0.289191919	20511
36	20512	Cyanus montanus	x	52029	7	3007	2	3	15	0	225	0	42.21212121	24.30909091	42.39292929	24.1959596	42.49292929	0.254464646	20512
37	20513	Cyanus montanus	x	52128	7	3007	2	3	20	0	400	0	42.29191919	24.3	42.32020202	24.19292929	42.42020202	0.107646465	20513
38	20514	Cyanus montanus	x	52227	7	3007	2	3	25	0	625	0	42.3040404	24.3030303	42.34646465	24.18787879	42.44646465	0.119676768	20514
39	20515	Cyanus montanus	x	52326.5	7	3007	2	3	30	0	900	0	42.385	24.3	42.354	24.194	42.454	0.04568	20515
40	20579	Cyanus montanus	x	58704.5	7	3007	3	3	-30	0	900	0	45.5	24.2	45.631	24.06	45.431	-0.04113	20579
41	20580	Cyanus montanus	x	58804.5	7	3007	3	3	-25	0	625	0	45.498	24.2	45.711	24.014	45.511	0.03512	20580
42	20581	Cyanus montanus	x	58904.5	7	3007	3	3	-20	0	400	0	45.5	24.2	45.759	24	45.559	0.07728	20581
43	20582	Cyanus montanus	x	59004.5	7	3007	3	3	-15	0	225	0	45.498	24.201	45.73	24	45.53	0.0526	20582
44	20583	Cyanus montanus	x	59104	7	3007	3	3	-10	0	100	0	45.50505051	24.2	45.81818182	24	45.61818182	0.126858586	20583
45	20584	Cyanus montanus	x	59203	7	3007	3	3	-5	0	25	0	45.50707071	24.2	45.83434343	24	45.63434343	0.139767677	20584
46	20585	Cyanus montanus	x	59302	7	3007	3	3	0	0	0	0	45.59393939	24.2	45.88989899	24	45.68989899	0.104474747	20585
47	20586	Cyanus montanus	x	59401	7	3007	3	3	5	0	25	0	45.57373737	24.2	45.92828283	24.00606061	45.72828283	0.160131313	20586
48	20587	Cyanus montanus	x	59500.5	7	3007	3	3	10	0	100	0	45.621	24.2	45.891	24.033	45.691	0.07845	20587
49	20588	Cyanus montanus	x	59600.5	7	3007	3	3	15	0	225	0	45.632	24.2	45.83	24.039	45.63	0.01096	20588
50	20589	Cyanus montanus	x	59700.5	7	3007	3	3	20	0	400	0	45.693	24.2	45.809	24	45.609	-0.06963	20589
51	20590	Cyanus montanus	x	59800.5	7	3007	3	3	25	0	625	0	45.7	24.2	45.852	24.002	45.652	-0.03666	20590
52	20591	Cyanus montanus	x	59900.5	7	3007	3	3	30	0	900	0	45.755	24.2	45.893	24	45.693	-0.05351	20591
53	20902	Cyanus montanus	x	90885	15	3015	0	0	-30	0	900	0	49.25959596	24.34141414	49.22929293	24.27878788	49.42929293	0.199212121	20902
54	20903	Cyanus montanus	x	90984	15	3015	0	0	-25	0	625	0	49.38282828	24.28181818	49.38989899	24.12626263	49.61717172	0.255858586	20903
55	20904	Cyanus montanus	x	91083	15	3015	0	0	-20	0	400	0	49.38787879	24.21616162	49.5010101	24.1	49.8010101	0.375252525	20904
56	20905	Cyanus montanus	x	91182.5	15	3015	0	0	-15	0	225	0	49.463	24.202	49.525	24.084	49.815	0.327	20905
57	20906	Cyanus montanus	x	91282.5	15	3015	0	0	-10	0	100	0	49.542	24.2	49.596	24.097	49.896	0.32752	20906
58	20907	Cyanus montanus	x	91382.5	15	3015	0	0	-5	0	25	0	49.496	24.2	49.597	24.098	49.897	0.37464	20907
59	20908	Cyanus montanus	x	91482.5	15	3015	0	0	0	0	0	0	49.581	24.2	49.637	24.1	49.937	0.33444	20908
60	20909	Cyanus montanus	x	91582.5	15	3015	0	0	5	0	25	0	49.623	24.2	49.641	24.1	49.941	0.29692	20909
61	20910	Cyanus montanus	x	91682.5	15	3015	0	0	10	0	100	0	49.728	24.2	49.712	24.1	50.012	0.27125	20910
62	20911	Cyanus montanus	x	91782.5	15	3015	0	0	15	0	225	0	49.931	24.2	49.745	24.1	50.045	0.10495	20911
63	20912	Cyanus montanus	x	91882.5	15	3015	0	0	20	0	400	0	50.021	24.2	49.837	24.1	50.137	0.11747	20912
64	20913	Cyanus montanus	x	91982.5	15	3015	0	0	25	0	625	0	50.128	24.21	49.93	24.113	50.23	0.1146	20913
65	20914	Cyanus montanus	x	92082	15	3015	0	0	30	0	900	0	50.33737374	24.22020202	50.11515152	24.11313131	50.41616162	0.11259596	20914
66	20978	Cyanus montanus	x	98452.5	15	3015	1	0	-30	0	900	0	52.452	24.997	51.795	24.888	52.295	-0.1226	20978
67	20979	Cyanus montanus	x	98552	15	3015	1	0	-25	0	625	0	52.29090909	24.9979798	51.78989899	24.85757576	52.28989899	0.032777778	20979
68	20980	Cyanus montanus	x	98650.5	15	3015	1	0	-20	0	400	0	52.18061224	25	51.74285714	24.86428571	52.24285714	0.090387755	20980
69	20981	Cyanus montanus	x	98749	15	3015	1	0	-15	0	225	0	52.1	25.0010101	51.67878788	24.86363636	52.17878788	0.099242424	20981
70	20982	Cyanus montanus	x	98848	15	3015	1	0	-10	0	100	0	51.9969697	25.00909091	51.66666667	24.88888889	52.16666667	0.18869697	20982
71	20983	Cyanus montanus	x	98947.5	15	3015	1	0	-5	0	25	0	51.866	25.051	51.622	24.899	52.122	0.26964	20983
72	20984	Cyanus montanus	x	99047.5	15	3015	1	0	0	0	0	0	51.902	25.066	51.659	24.9	52.159	0.27508	20984
73	20985	Cyanus montanus	x	99147.5	15	3015	1	0	5	0	25	0	52.005	25.042	51.687	24.9	52.187	0.20344	20985
74	20986	Cyanus montanus	x	99247.5	15	3015	1	0	10	0	100	0	52.091	25.098	51.618	24.907	52.118	0.04016	20986
75	20987	Cyanus montanus	x	99347.5	15	3015	1	0	15	0	225	0	52.077	25.1	51.598	24.956	52.098	0.03176	20987
76	20988	Cyanus montanus	x	99447.5	15	3015	1	0	20	0	400	0	52.126	25.098	51.591	24.979	52.091	-0.02508	20988
77	20989	Cyanus montanus	x	99547	15	3015	1	0	25	0	625	0	52.09292929	25.1	51.57171717	24.98787879	52.07171717	-0.013606061	20989
78	20990	Cyanus montanus	x	99646	15	3015	1	0	30	0	900	0	52.08888889	25.1	51.52929293	24.98686869	52.02929293	-0.057080808	20990
79	21054	Cyanus montanus	x	106020.5	15	3015	2	0	-30	0	900	0	47.7	25.101	47.664	24.987	47.678	0.00768	21054
80	21055	Cyanus montanus	x	106120.5	15	3015	2	0	-25	0	625	0	47.7	25.1	47.726	24.911	47.752	0.07712	21055
81	21056	Cyanus montanus	x	106220.5	15	3015	2	0	-20	0	400	0	47.653	25.1	47.743	24.901	47.786	0.14316	21056
82	21057	Cyanus montanus	x	106320.5	15	3015	2	0	-15	0	225	0	47.657	25.1	47.713	24.901	47.727	0.10556	21057
83	21058	Cyanus montanus	x	106420.5	15	3015	2	0	-10	0	100	0	47.6	25.1	47.794	24.902	47.876	0.25328	21058
84	21059	Cyanus montanus	x	106520	15	3015	2	0	-5	0	25	0	47.6030303	25.1	47.85151515	24.92727273	47.95050505	0.314666667	21059
85	21060	Cyanus montanus	x	106619	15	3015	2	0	0	0	0	0	47.53232323	25.1	47.78888889	24.95151515	47.86969697	0.315232323	21060
86	21061	Cyanus montanus	x	106718	15	3015	2	0	5	0	25	0	47.42222222	25.1	47.69393939	24.96565657	47.71717172	0.318989899	21061
87	21062	Cyanus montanus	x	106817.5	15	3015	2	0	10	0	100	0	47.279	25.099	47.438	24.981	47.438	0.17569	21062
88	21063	Cyanus montanus	x	106917.5	15	3015	2	0	15	0	225	0	47.143	25.099	47.174	24.984	47.174	0.01688	21063
89	21064	Cyanus montanus	x	107017.5	15	3015	2	0	20	0	400	0	46.974	25.096	46.919	24.971	46.9	-0.09972	21064
90	21065	Cyanus montanus	x	107117.5	15	3015	2	0	25	0	625	0	46.773	25.1	46.667	24.926	46.567	-0.18096	21065
91	21066	Cyanus montanus	x	107217.5	15	3015	2	0	30	0	900	0	46.619	25.023	46.531	24.906	46.431	-0.17928	21066
92	21130	Cyanus montanus	x	113590	15	3015	3	0	-30	0	900	0	53.58686869	24.81515152	52.88080808	24.7020202	53.58080808	-0.042494949	21130
93	21131	Cyanus montanus	x	113689	15	3015	3	0	-25	0	625	0	53.58383838	24.81010101	53.02828283	24.68787879	53.72828283	0.124888889	21131
94	21132	Cyanus montanus	x	113788.5	15	3015	3	0	-20	0	400	0	53.598	24.81	53.084	24.666	53.784	0.17308	21132
95	21133	Cyanus montanus	x	113888.5	15	3015	3	0	-15	0	225	0	53.588	24.815	53.141	24.687	53.841	0.24692	21133
96	21134	Cyanus montanus	x	113988.5	15	3015	3	0	-10	0	100	0	53.589	24.808	53.128	24.7	53.828	0.23136	21134
97	21135	Cyanus montanus	x	114088.5	15	3015	3	0	-5	0	25	0	53.596	24.81	53.224	24.699	53.924	0.33188	21135
98	21136	Cyanus montanus	x	114188.5	15	3015	3	0	0	0	0	0	53.622	24.802	53.235	24.7	53.935	0.3182	21136
99	21137	Cyanus montanus	x	114288.5	15	3015	3	0	5	0	25	0	53.682	24.807	53.202	24.7	53.902	0.22124	21137
100	21138	Cyanus montanus	x	114388.5	15	3015	3	0	10	0	100	0	53.69	24.803	53.16	24.7	53.86	0.1662	21138
101	21139	Cyanus montanus	x	114488.5	15	3015	3	0	15	0	225	0	53.727	24.805	53.101	24.7	53.801	0.06312	21139
102	21140	Cyanus montanus	x	114588.5	15	3015	3	0	20	0	400	0	53.72	24.802	53.022	24.701	53.722	-0.01836	21140
103	21141	Cyanus montanus	x	114688	15	3015	3	0	25	0	625	0	53.64949495	24.81313131	52.98181818	24.7010101	53.68181818	0.007373737	21141
104	21142	Cyanus montanus	x	114787	15	3015	3	0	30	0	900	0	53.68585859	24.80707071	52.91313131	24.7	53.61313131	-0.105282828	21142
105	21206	Cyanus montanus	x	121156.5	19	3019	0	0	-30	0	900	0	51.065	24.504	50.792	24.467	50.713	-0.32363	21206
106	21207	Cyanus montanus	x	121256	19	3019	0	0	-25	0	625	0	51.19191919	24.47373737	50.96262626	24.3959596	50.86262626	-0.284191919	21207
107	21208	Cyanus montanus	x	121355	19	3019	0	0	-20	0	400	0	51.2969697	24.4030303	51.01111111	24.35858586	50.91111111	-0.342040404	21208
108	21209	Cyanus montanus	x	121454	19	3019	0	0	-15	0	225	0	51.28686869	24.4	51.00909091	24.31010101	50.90909091	-0.333949495	21209
109	21210	Cyanus montanus	x	121553	19	3019	0	0	-10	0	100	0	51.27979798	24.4	51.03636364	24.30808081	50.93636364	-0.300161616	21210
110	21211	Cyanus montanus	x	121652.5	19	3019	0	0	-5	0	25	0	51.301	24.4	51.132	24.315	51.032	-0.22764	21211
111	21212	Cyanus montanus	x	121752	19	3019	0	0	0	0	0	0	51.2979798	24.4010101	51.06969697	24.34141414	50.96969697	-0.285676768	21212
112	21213	Cyanus montanus	x	121851.5	19	3019	0	0	5	0	25	0	51.263	24.401	51.064	24.352	50.964	-0.25628	21213
113	21214	Cyanus montanus	x	121951.5	19	3019	0	0	10	0	100	0	51.213	24.404	51.027	24.381	50.927	-0.2425	21214
114	21215	Cyanus montanus	x	122051.5	19	3019	0	0	15	0	225	0	51.219	24.404	50.986	24.386	50.886	-0.28858	21215
115	21216	Cyanus montanus	x	122151.5	19	3019	0	0	20	0	400	0	51.236	24.407	50.987	24.388	50.887	-0.30462	21216
116	21217	Cyanus montanus	x	122251.5	19	3019	0	0	25	0	625	0	51.261	24.413	50.998	24.399	50.898	-0.31894	21217
117	21218	Cyanus montanus	x	122351.5	19	3019	0	0	30	0	900	0	51.261	24.419	50.964	24.4	50.864	-0.35192	21218
118	21282	Cyanus montanus	x	128726.5	19	3019	1	0	-30	0	900	0	42.397	25	42.149	24.901	42.349	-0.08848	21282
119	21283	Cyanus montanus	x	128826	19	3019	1	0	-25	0	625	0	42.42121212	25	42.31515152	24.88888889	42.51515152	0.049393939	21283
120	21284	Cyanus montanus	x	128925	19	3019	1	0	-20	0	400	0	42.41919192	25.0010101	42.38383838	24.88787879	42.58383838	0.118383838	21284
121	21285	Cyanus montanus	x	129024	19	3019	1	0	-15	0	225	0	42.36767677	25.00505051	42.35757576	24.9	42.55757576	0.144212121	21285
122	21286	Cyanus montanus	x	129123	19	3019	1	0	-10	0	100	0	41.9959596	25.01919192	41.98484848	24.9	42.18484848	0.152212121	21286
123	21287	Cyanus montanus	x	129222.5	19	3019	1	0	-5	0	25	0	41.79	25.027	41.94	24.9	42.14	0.31442	21287
124	21288	Cyanus montanus	x	129322.5	19	3019	1	0	0	0	0	0	41.635	25.019	41.718	24.9	41.918	0.25275	21288
125	21289	Cyanus montanus	x	129422	19	3019	1	0	5	0	25	0	41.28585859	25.03939394	41.34343434	24.9	41.54343434	0.236454545	21289
126	21290	Cyanus montanus	x	129521.5	19	3019	1	0	10	0	100	0	40.928	25.066	40.957	24.93	41.157	0.21724	21290
127	21291	Cyanus montanus	x	129621.5	19	3019	1	0	15	0	225	0	40.907	25.064	40.763	24.963	40.963	0.04921	21291
128	21292	Cyanus montanus	x	129721.5	19	3019	1	0	20	0	400	0	40.991	25.097	40.709	24.986	40.909	-0.08732	21292
129	21293	Cyanus montanus	x	129821.5	19	3019	1	0	25	0	625	0	41.008	25.099	40.727	25	40.927	-0.08681	21293
130	21294	Cyanus montanus	x	129921.5	19	3019	1	0	30	0	900	0	41.088	25.1	40.784	25	40.984	-0.11152	21294
131	21358	Cyanus montanus	x	136305.5	19	3019	2	0	-30	0	900	0	40.133	25.001	39.906	24.896	40.106	-0.01312	21358
132	21359	Cyanus montanus	x	136405.5	19	3019	2	0	-25	0	625	0	40.431	25.002	40.31	24.857	40.51	0.08303	21359
133	21360	Cyanus montanus	x	136505.5	19	3019	2	0	-20	0	400	0	40.707	25.002	40.647	24.856	40.847	0.1359	21360
134	21361	Cyanus montanus	x	136605.5	19	3019	2	0	-15	0	225	0	41.004	25.002	40.973	24.834	41.173	0.1569	21361
135	21362	Cyanus montanus	x	136705	19	3019	2	0	-10	0	100	0	41.31212121	25	41.42929293	24.84747475	41.62929293	0.294171717	21362
136	21363	Cyanus montanus	x	136804	19	3019	2	0	-5	0	25	0	41.63030303	25	41.84444444	24.84242424	42.04444444	0.380828283	21363
137	21364	Cyanus montanus	x	136903	19	3019	2	0	0	0	0	0	41.98989899	24.9959596	42.31818182	24.86767677	42.50909091	0.483616162	21364
138	21365	Cyanus montanus	x	137002	19	3019	2	0	5	0	25	0	42.25959596	24.9989899	42.66868687	24.88989899	42.78282828	0.55569697	21365
139	21366	Cyanus montanus	x	137101.5	19	3019	2	0	10	0	100	0	42.517	25.001	42.896	24.899	42.996	0.52034	21366
140	21367	Cyanus montanus	x	137201.5	19	3019	2	0	15	0	225	0	42.841	24.999	43.033	24.9	43.133	0.3298	21367
141	21368	Cyanus montanus	x	137301.5	19	3019	2	0	20	0	400	0	43.118	24.999	43.182	24.891	43.282	0.19824	21368
142	21369	Cyanus montanus	x	137401.5	19	3019	2	0	25	0	625	0	43.376	24.996	43.4	24.882	43.5	0.15304	21369
143	21370	Cyanus montanus	x	137501.5	19	3019	2	0	30	0	900	0	43.605	24.982	43.624	24.885	43.724	0.14258	21370
144	21434	Cyanus montanus	x	143886.5	19	3019	3	0	-30	0	900	0	44.554	24.697	44.522	24.533	44.622	0.06959	21434
145	21435	Cyanus montanus	x	143986.5	19	3019	3	0	-25	0	625	0	44.466	24.699	44.504	24.501	44.604	0.14	21435
146	21436	Cyanus montanus	x	144086.5	19	3019	3	0	-20	0	400	0	44.352	24.681	44.423	24.5	44.523	0.17531	21436
147	21437	Cyanus montanus	x	144186	19	3019	3	0	-15	0	225	0	44.26060606	24.67373737	44.38282828	24.5	44.48282828	0.227363636	21437
148	21438	Cyanus montanus	x	144285	19	3019	3	0	-10	0	100	0	44.11212121	24.61212121	44.28484848	24.4989899	44.38484848	0.280333333	21438
149	21439	Cyanus montanus	x	144384	19	3019	3	0	-5	0	25	0	44.01717172	24.6010101	44.22020202	24.5	44.32020202	0.31220202	21439
150	21440	Cyanus montanus	x	144483	19	3019	3	0	0	0	0	0	43.86868687	24.6	44.14242424	24.4979798	44.24242424	0.38489899	21440
151	21441	Cyanus montanus	x	144582.5	19	3019	3	0	5	0	25	0	43.727	24.591	44.066	24.5	44.166	0.45168	21441
152	21442	Cyanus montanus	x	144682.5	19	3019	3	0	10	0	100	0	43.576	24.59	43.862	24.498	43.962	0.40368	21442
153	21443	Cyanus montanus	x	144782.5	19	3019	3	0	15	0	225	0	43.398	24.569	43.626	24.486	43.726	0.35154	21443
154	21444	Cyanus montanus	x	144882.5	19	3019	3	0	20	0	400	0	43.299	24.509	43.375	24.468	43.475	0.20553	21444
155	21445	Cyanus montanus	x	144982.5	19	3019	3	0	25	0	625	0	43.17	24.504	43.253	24.483	43.353	0.21552	21445
156	21446	Cyanus montanus	x	145082.5	19	3019	3	0	30	0	900	0	43.1	24.5	43.101	24.408	43.201	0.13703	21446
157	21567	Cyanus montanus	x	157145.5	23	3023	0	3	-30	0	900	0	39.491	24.996	39.005	24.9	39.405	-0.1164	21567
158	21568	Cyanus montanus	x	157245.5	23	3023	0	3	-25	0	625	0	39.368	24.999	39.023	24.892	39.423	0.02316	21568
159	21569	Cyanus montanus	x	157345.5	23	3023	0	3	-20	0	400	0	39.282	25.001	38.975	24.895	39.375	0.065	21569
160	21570	Cyanus montanus	x	157445.5	23	3023	0	3	-15	0	225	0	39.243	25.001	39.013	24.9	39.413	0.13896	21570
161	21571	Cyanus montanus	x	157545.5	23	3023	0	3	-10	0	100	0	39.225	25.007	39.018	24.9	39.418	0.16156	21571
162	21572	Cyanus montanus	x	157645	23	3023	0	3	-5	0	25	0	39.08585859	25.01212121	38.83636364	24.9	39.23636364	0.134131313	21572
163	21573	Cyanus montanus	x	157744	23	3023	0	3	0	0	0	0	39.0959596	25.02020202	38.81818182	24.9	39.21818182	0.107393939	21573
164	21574	Cyanus montanus	x	157843	23	3023	0	3	5	0	25	0	38.9979798	25.04848485	38.82222222	24.91111111	39.22222222	0.209090909	21574
165	21575	Cyanus montanus	x	157941.5	23	3023	0	3	10	0	100	0	38.9744898	25.09183673	38.76122449	24.95612245	39.16122449	0.176663265	21575
166	21576	Cyanus montanus	x	158040.5	23	3023	0	3	15	0	225	0	38.961	25.091	38.506	24.974	38.906	-0.04448	21576
167	21577	Cyanus montanus	x	158140.5	23	3023	0	3	20	0	400	0	38.851	25.099	38.414	24.997	38.814	-0.01912	21577
168	21578	Cyanus montanus	x	158240.5	23	3023	0	3	25	0	625	0	38.846	25.099	38.431	25	38.831	0.00152	21578
169	21579	Cyanus montanus	x	158340.5	23	3023	0	3	30	0	900	0	38.898	25.1	38.455	25	38.855	-0.0284	21579
170	21643	Cyanus montanus	x	164719.5	23	3023	1	3	-30	0	900	0	37.852	25.2	37.484	25.1	37.984	0.12628	21643
171	21644	Cyanus montanus	x	164819.5	23	3023	1	3	-25	0	625	0	37.995	25.2	37.726	25.094	38.226	0.20562	21644
172	21645	Cyanus montanus	x	164919.5	23	3023	1	3	-20	0	400	0	38.083	25.2	37.907	25.099	38.407	0.28344	21645
173	21646	Cyanus montanus	x	165019.5	23	3023	1	3	-15	0	225	0	38.067	25.2	37.91	25.09	38.409	0.30221	21646
174	21647	Cyanus montanus	x	165119	23	3023	1	3	-10	0	100	0	37.92929293	25.2	37.92020202	25.08787879	38.41212121	0.449343434	21647
175	21648	Cyanus montanus	x	165218.5	23	3023	1	3	-5	0	25	0	37.685	25.2	37.715	25.08	38.215	0.5055	21648
176	21649	Cyanus montanus	x	165318.5	23	3023	1	3	0	0	0	0	37.513	25.2	37.544	25.086	38.038	0.52021	21649
177	21650	Cyanus montanus	x	165418.5	23	3023	1	3	5	0	25	0	37.292	25.196	37.189	25.076	37.689	0.41521	21650
178	21651	Cyanus montanus	x	165518	23	3023	1	3	10	0	100	0	37.25252525	25.18080808	37.08080808	25.07676768	37.58080808	0.355666667	21651
179	21652	Cyanus montanus	x	165617	23	3023	1	3	15	0	225	0	37.15656566	25.19494949	36.7969697	25.09191919	37.35858586	0.190646465	21652
180	21653	Cyanus montanus	x	165716	23	3023	1	3	20	0	400	0	36.93838384	25.14343434	36.46868687	25.08080808	37.06868687	0.10769697	21653
181	21654	Cyanus montanus	x	165815	23	3023	1	3	25	0	625	0	36.7989899	25.11616162	36.32626263	25.07272727	36.92626263	0.116171717	21654
182	21655	Cyanus montanus	x	165914.5	23	3023	1	3	30	0	900	0	36.616	25.111	36.056	25.061	36.656	0.05053	21655
183	21719	Cyanus montanus	x	172296	23	3023	2	3	-30	0	900	0	34.51414141	24.7	33.74141414	24.6	34.54141414	0.026959596	21719
184	21720	Cyanus montanus	x	172395	23	3023	2	3	-25	0	625	0	34.47070707	24.7	33.80606061	24.58282828	34.60606061	0.129868687	21720
185	21721	Cyanus montanus	x	172494	23	3023	2	3	-20	0	400	0	34.5	24.7	33.85151515	24.57171717	34.65151515	0.142393939	21721
186	21722	Cyanus montanus	x	172593	23	3023	2	3	-15	0	225	0	34.51414141	24.7	33.94141414	24.56868687	34.74141414	0.210959596	21722
187	21723	Cyanus montanus	x	172692.5	23	3023	2	3	-10	0	100	0	34.502	24.7	34.003	24.573	34.803	0.27975	21723
188	21724	Cyanus montanus	x	172792.5	23	3023	2	3	-5	0	25	0	34.505	24.7	34.175	24.578	34.973	0.4348	21724
189	21725	Cyanus montanus	x	172892.5	23	3023	2	3	0	0	0	0	34.498	24.698	34.314	24.599	35.085	0.56903	21725
190	21726	Cyanus montanus	x	172992.5	23	3023	2	3	5	0	25	0	34.546	24.7	34.331	24.599	35.095	0.53666	21726
191	21727	Cyanus montanus	x	173092.5	23	3023	2	3	10	0	100	0	34.522	24.7	34.181	24.6	34.981	0.42338	21727
192	21728	Cyanus montanus	x	173192.5	23	3023	2	3	15	0	225	0	34.591	24.7	34.036	24.6	34.836	0.22112	21728
193	21729	Cyanus montanus	x	173292.5	23	3023	2	3	20	0	400	0	34.619	24.7	33.995	24.6	34.795	0.1554	21729
194	21730	Cyanus montanus	x	173392.5	23	3023	2	3	25	0	625	0	34.657	24.697	33.905	24.6	34.705	0.0346	21730
195	21731	Cyanus montanus	x	173492.5	23	3023	2	3	30	0	900	0	34.689	24.698	33.912	24.6	34.712	0.00904	21731
196	21795	Cyanus montanus	x	179857.5	23	3023	3	3	-30	0	900	0	38.89	24.39	38.653	24.288	39.053	0.16176	21795
197	21796	Cyanus montanus	x	179957.5	23	3023	3	3	-25	0	625	0	38.947	24.376	38.74	24.24	39.14	0.1848	21796
198	21797	Cyanus montanus	x	180057.5	23	3023	3	3	-20	0	400	0	38.993	24.393	38.848	24.273	39.248	0.23762	21797
199	21798	Cyanus montanus	x	180157.5	23	3023	3	3	-15	0	225	0	39.011	24.4	38.9	24.281	39.3	0.26716	21798
200	21799	Cyanus montanus	x	180257.5	23	3023	3	3	-10	0	100	0	39.075	24.395	38.981	24.269	39.381	0.27756	21799
201	21800	Cyanus montanus	x	180357.5	23	3023	3	3	-5	0	25	0	39.103	24.324	39.181	24.296	39.581	0.43352	21800
202	21801	Cyanus montanus	x	180457.5	23	3023	3	3	0	0	0	0	39.101	24.343	39.191	24.299	39.59	0.44472	21801
203	21802	Cyanus montanus	x	180556.5	23	3023	3	3	5	0	25	0	39.1122449	24.35408163	39.20612245	24.29183673	39.59489796	0.447387755	21802
204	21803	Cyanus montanus	x	180655	23	3023	3	3	10	0	100	0	39.13838384	24.33939394	39.16666667	24.2989899	39.56464646	0.384949495	21803
205	21804	Cyanus montanus	x	180754	23	3023	3	3	15	0	225	0	39.14646465	24.3989899	38.98585859	24.3	39.38585859	0.210525253	21804
206	21805	Cyanus montanus	x	180853	23	3023	3	3	20	0	400	0	39.18484848	24.32525253	38.98484848	24.2979798	39.38484848	0.171212121	21805
207	21806	Cyanus montanus	x	180952.5	23	3023	3	3	25	0	625	0	39.224	24.325	38.946	24.3	39.346	0.09632	21806
208	21807	Cyanus montanus	x	181052.5	23	3023	3	3	30	0	900	0	39.234	24.333	38.921	24.3	39.321	0.06332	21807
209	21852	Cyanus montanus	x	185533	27	3027	0	2	-30	0	900	0	40.23535354	24.8	39.9030303	24.7	40.2	-0.079505051	21852
210	21853	Cyanus montanus	x	185632	27	3027	0	2	-25	0	625	0	40.15757576	24.8	39.98989899	24.7	40.20505051	0.079878788	21853
211	21854	Cyanus montanus	x	185731	27	3027	0	2	-20	0	400	0	40.11010101	24.8030303	40.06565657	24.7	40.26666667	0.197949495	21854
212	21855	Cyanus montanus	x	185830.5	27	3027	0	2	-15	0	225	0	40.109	24.807	40.053	24.7	40.257	0.18725	21855
213	21856	Cyanus montanus	x	185930.5	27	3027	0	2	-10	0	100	0	39.998	24.824	40.009	24.7	40.247	0.25699	21856
214	21857	Cyanus montanus	x	186030.5	27	3027	0	2	-5	0	25	0	39.851	24.865	40.012	24.7	40.251	0.40677	21857
215	21858	Cyanus montanus	x	186130.5	27	3027	0	2	0	0	0	0	39.795	24.894	40.021	24.701	40.263	0.47111	21858
216	21859	Cyanus montanus	x	186230.5	27	3027	0	2	5	0	25	0	39.726	24.891	39.857	24.725	40.134	0.38724	21859
217	21860	Cyanus montanus	x	186330.5	27	3027	0	2	10	0	100	0	39.77	24.898	39.907	24.748	40.175	0.38983	21860
218	21861	Cyanus montanus	x	186430.5	27	3027	0	2	15	0	225	0	39.792	24.898	39.644	24.774	39.944	0.12292	21861
219	21862	Cyanus montanus	x	186530.5	27	3027	0	2	20	0	400	0	39.703	24.9	39.472	24.798	39.772	0.05196	21862
220	21863	Cyanus montanus	x	186630.5	27	3027	0	2	25	0	625	0	39.7	24.9	39.405	24.8	39.705	-0.00735	21863
221	21864	Cyanus montanus	x	186730.5	27	3027	0	2	30	0	900	0	39.625	24.9	39.299	24.8	39.599	-0.03095	21864
222	21928	Cyanus montanus	x	193104.5	27	3027	1	2	-30	0	900	0	36.894	25.1	36.427	24.992	36.927	0.02417	21928
223	21929	Cyanus montanus	x	193204.5	27	3027	1	2	-25	0	625	0	37.052	25.1	36.645	24.916	37.145	0.06974	21929
224	21930	Cyanus montanus	x	193304.5	27	3027	1	2	-20	0	400	0	37.101	25.102	36.793	24.904	37.293	0.15849	21930
225	21931	Cyanus montanus	x	193404.5	27	3027	1	2	-15	0	225	0	37.198	25.101	36.984	24.927	37.453	0.23916	21931
226	21932	Cyanus montanus	x	193504	27	3027	1	2	-10	0	100	0	37.2989899	25.1	37.11212121	24.92020202	37.53535354	0.257353535	21932
227	21933	Cyanus montanus	x	193602.5	27	3027	1	2	-5	0	25	0	37.32040816	25.1	37.46836735	24.92346939	37.86836735	0.568142857	21933
228	21934	Cyanus montanus	x	193701	27	3027	1	2	0	0	0	0	37.3989899	25.1	37.42626263	24.91010101	37.82626263	0.450393939	21934
229	21935	Cyanus montanus	x	193800	27	3027	1	2	5	0	25	0	37.40606061	25.1	37.56969697	24.93232323	37.96969697	0.576757576	21935
230	21936	Cyanus montanus	x	193899	27	3027	1	2	10	0	100	0	37.4030303	25.0989899	37.38282828	24.96666667	37.78282828	0.405969697	21936
231	21937	Cyanus montanus	x	193998.5	27	3027	1	2	15	0	225	0	37.404	25.1	37.138	24.966	37.55	0.17643	21937
232	21938	Cyanus montanus	x	194098.5	27	3027	1	2	20	0	400	0	37.38	25.1	37.048	24.966	37.498	0.11664	21938
233	21939	Cyanus montanus	x	194198.5	27	3027	1	2	25	0	625	0	37.344	25.099	36.963	24.98	37.462	0.07359	21939
234	21940	Cyanus montanus	x	194298.5	27	3027	1	2	30	0	900	0	37.348	25.1	36.88	24.986	37.38	-0.0076	21940
235	22004	Cyanus montanus	x	200677.5	27	3027	2	2	-30	0	900	0	45.434	24.902	45.648	24.794	45.53	0.07349	22004
236	22005	Cyanus montanus	x	200777.5	27	3027	2	2	-25	0	625	0	45.525	24.907	45.876	24.758	45.679	0.19468	22005
237	22006	Cyanus montanus	x	200877.5	27	3027	2	2	-20	0	400	0	45.636	24.902	46.013	24.774	45.813	0.21109	22006
238	22007	Cyanus montanus	x	200977.5	27	3027	2	2	-15	0	225	0	45.82	24.9	46.148	24.76	45.948	0.1527	22007
239	22008	Cyanus montanus	x	201077.5	27	3027	2	2	-10	0	100	0	45.915	24.9	46.318	24.735	46.118	0.21655	22008
240	22009	Cyanus montanus	x	201177.5	27	3027	2	2	-5	0	25	0	45.967	24.9	46.408	24.767	46.208	0.24843	22009
241	22010	Cyanus montanus	x	201277	27	3027	2	2	0	0	0	0	46.05656566	24.9	46.62727273	24.78989899	46.42727273	0.36279798	22010
242	22011	Cyanus montanus	x	201376.5	27	3027	2	2	5	0	25	0	46.136	24.9	46.617	24.8	46.417	0.27381	22011
243	22012	Cyanus montanus	x	201476	27	3027	2	2	10	0	100	0	46.23939394	24.9	46.56464646	24.8	46.36464646	0.121727273	22012
244	22013	Cyanus montanus	x	201575	27	3027	2	2	15	0	225	0	46.28787879	24.9	46.46464646	24.8	46.26464646	-0.019757576	22013
245	22014	Cyanus montanus	x	201673.5	27	3027	2	2	20	0	400	0	46.3	24.9	46.47040816	24.8	46.27040816	-0.026520408	22014
246	22015	Cyanus montanus	x	201772	27	3027	2	2	25	0	625	0	46.32828283	24.9	46.43535354	24.8	46.23535354	-0.08740404	22015
247	22016	Cyanus montanus	x	201871.5	27	3027	2	2	30	0	900	0	46.393	24.9	46.455	24.8	46.255	-0.13385	22016
248	22080	Cyanus montanus	x	208245	27	3027	3	2	-30	0	900	0	46.07979798	24.7020202	46.19393939	24.6010101	45.99393939	-0.064262626	22080
249	22081	Cyanus montanus	x	208344.5	27	3027	3	2	-25	0	625	0	45.944	24.721	46.206	24.572	46.006	0.08277	22081
250	22082	Cyanus montanus	x	208444.5	27	3027	3	2	-20	0	400	0	45.813	24.713	46.155	24.586	45.955	0.16616	22082
251	22083	Cyanus montanus	x	208544.5	27	3027	3	2	-15	0	225	0	45.802	24.702	46.109	24.596	45.909	0.13437	22083
252	22084	Cyanus montanus	x	208644.5	27	3027	3	2	-10	0	100	0	45.726	24.715	46.21	24.591	46.01	0.30463	22084
253	22085	Cyanus montanus	x	208744.5	27	3027	3	2	-5	0	25	0	45.667	24.72	46.174	24.596	45.974	0.32998	22085
254	22086	Cyanus montanus	x	208844.5	27	3027	3	2	0	0	0	0	45.626	24.703	46.353	24.598	46.153	0.53821	22086
255	22087	Cyanus montanus	x	208944.5	27	3027	3	2	5	0	25	0	45.601	24.701	46.114	24.6	45.914	0.34012	22087
256	22088	Cyanus montanus	x	209044.5	27	3027	3	2	10	0	100	0	45.532	24.703	45.948	24.6	45.748	0.25464	22088
257	22089	Cyanus montanus	x	209144.5	27	3027	3	2	15	0	225	0	45.437	24.708	45.752	24.6	45.598	0.16736	22089
258	22090	Cyanus montanus	x	209244	27	3027	3	2	20	0	400	0	45.4030303	24.7030303	45.61313131	24.6	45.51313131	0.072171717	22090
259	22091	Cyanus montanus	x	209343	27	3027	3	2	25	0	625	0	45.4040404	24.7040404	45.54848485	24.6	45.44848485	0.010525253	22091
260	22092	Cyanus montanus	x	209442	27	3027	3	2	30	0	900	0	45.38585859	24.7020202	45.47979798	24.6	45.37979798	-0.035626263	22092
261	22441	Cyanus montanus	x	244216.5	35	3035	0	1	-30	0	900	0	52.499	24.399	51.817	24.3	52.536	0.0534	22441
262	22442	Cyanus montanus	x	244316.5	35	3035	0	1	-25	0	625	0	52.5	24.4	51.9	24.3	52.7	0.152	22442
263	22443	Cyanus montanus	x	244416	35	3035	0	1	-20	0	400	0	52.47474747	24.4	51.93838384	24.3	52.73838384	0.223313131	22443
264	22444	Cyanus montanus	x	244515.5	35	3035	0	1	-15	0	225	0	52.501	24.4	51.997	24.3	52.797	0.2674	22444
265	22445	Cyanus montanus	x	244615	35	3035	0	1	-10	0	100	0	52.6010101	24.4020202	52.12626263	24.3	52.92626263	0.322242424	22445
266	22446	Cyanus montanus	x	244714	35	3035	0	1	-5	0	25	0	52.73838384	24.41616162	52.24848485	24.34040404	53.05353535	0.33079798	22446
267	22447	Cyanus montanus	x	244812.5	35	3035	0	1	0	0	0	0	52.84285714	24.46428571	52.35408163	24.37755102	53.21122449	0.353040816	22447
268	22448	Cyanus montanus	x	244911	35	3035	0	1	5	0	25	0	52.89191919	24.46464646	52.34949495	24.3989899	53.1989899	0.298474747	22448
269	22449	Cyanus montanus	x	245010.5	35	3035	0	1	10	0	100	0	52.837	24.496	52.241	24.4	53.041	0.22324	22449
270	22450	Cyanus montanus	x	245110.5	35	3035	0	1	15	0	225	0	52.678	24.499	52.027	24.4	52.827	0.1264	22450
271	22451	Cyanus montanus	x	245210.5	35	3035	0	1	20	0	400	0	52.457	24.5	51.768	24.4	52.471	0.0366	22451
272	22452	Cyanus montanus	x	245310.5	35	3035	0	1	25	0	625	0	52.275	24.5	51.639	24.4	52.339	0.0644	22452
273	22453	Cyanus montanus	x	245409.5	35	3035	0	1	30	0	900	0	52.08265306	24.5	51.45306122	24.42755102	52.14795918	0.034020408	22453
274	22517	Cyanus montanus	x	251781.5	35	3035	1	1	-30	0	900	0	50.314	25.213	49.92	25.2	50.319	-0.03399	22517
275	22518	Cyanus montanus	x	251881.5	35	3035	1	1	-25	0	625	0	50.11	25.274	49.782	25.2	50.106	0.00516	22518
276	22519	Cyanus montanus	x	251981	35	3035	1	1	-20	0	400	0	49.98989899	25.29494949	49.7030303	25.2	50.0030303	0.030737374	22519
277	22520	Cyanus montanus	x	252080	35	3035	1	1	-15	0	225	0	50.08484848	25.2959596	49.93737374	25.2	50.32323232	0.216141414	22520
278	22521	Cyanus montanus	x	252179	35	3035	1	1	-10	0	100	0	50.27171717	25.2979798	50.15151515	25.1989899	50.55252525	0.286090909	22521
279	22522	Cyanus montanus	x	252278.5	35	3035	1	1	-5	0	25	0	50.492	25.296	50.48	25.2	50.965	0.45905	22522
280	22523	Cyanus montanus	x	252378.5	35	3035	1	1	0	0	0	0	50.567	25.299	50.53	25.2	51.028	0.44396	22523
281	22524	Cyanus montanus	x	252478.5	35	3035	1	1	5	0	25	0	50.46	25.3	50.425	25.2	50.904	0.42521	22524
282	22525	Cyanus montanus	x	252578.5	35	3035	1	1	10	0	100	0	50.294	25.3	50.197	25.204	50.615	0.31822	22525
283	22526	Cyanus montanus	x	252678.5	35	3035	1	1	15	0	225	0	50.18	25.298	49.93	25.22	50.326	0.11204	22526
284	22527	Cyanus montanus	x	252778.5	35	3035	1	1	20	0	400	0	49.926	25.299	49.598	25.217	49.899	-0.03139	22527
285	22528	Cyanus montanus	x	252878.5	35	3035	1	1	25	0	625	0	49.646	25.3	49.324	25.207	49.563	-0.07923	22528
286	22529	Cyanus montanus	x	252978.5	35	3035	1	1	30	0	900	0	49.536	25.3	49.185	25.212	49.385	-0.136	22529
287	22593	Cyanus montanus	x	259346.5	35	3035	2	1	-30	0	900	0	56.92346939	24.9	55.5877551	24.79693878	57.07959184	0.145836735	22593
288	22594	Cyanus montanus	x	259445.5	35	3035	2	1	-25	0	625	0	57.022	24.9	55.725	24.768	57.225	0.21173	22594
289	22595	Cyanus montanus	x	259545.5	35	3035	2	1	-20	0	400	0	57.115	24.9	55.815	24.711	57.315	0.22604	22595
290	22596	Cyanus montanus	x	259645.5	35	3035	2	1	-15	0	225	0	57.204	24.9	55.971	24.723	57.534	0.3242	22596
291	22597	Cyanus montanus	x	259745.5	35	3035	2	1	-10	0	100	0	57.217	24.9	56.031	24.766	57.622	0.3832	22597
292	22598	Cyanus montanus	x	259845	35	3035	2	1	-5	0	25	0	57.30707071	24.9	56.15555556	24.78181818	57.75555556	0.442525253	22598
293	22599	Cyanus montanus	x	259944	35	3035	2	1	0	0	0	0	57.37878788	24.9	56.2	24.79191919	57.8	0.424040404	22599
294	22600	Cyanus montanus	x	260043	35	3035	2	1	5	0	25	0	57.49090909	24.9	56.22626263	24.7959596	57.82626263	0.34310101	22600
295	22601	Cyanus montanus	x	260142	35	3035	2	1	10	0	100	0	57.56666667	24.8969697	56.2030303	24.79090909	57.8030303	0.239666667	22601
296	22602	Cyanus montanus	x	260241.5	35	3035	2	1	15	0	225	0	57.532	24.9	56.076	24.8	57.676	0.1222	22602
297	22603	Cyanus montanus	x	260341	35	3035	2	1	20	0	400	0	57.58080808	24.8989899	56.01010101	24.7989899	57.60909091	-0.005686869	22603
298	22604	Cyanus montanus	x	260440.5	35	3035	2	1	25	0	625	0	57.598	24.9	56.037	24.784	57.634	0.0094	22604
299	22605	Cyanus montanus	x	260540.5	35	3035	2	1	30	0	900	0	57.6	24.895	56.034	24.791	57.634	0.0038	22605
300	22669	Cyanus montanus	x	266918	35	3035	3	1	-30	0	900	0	59.17171717	24.71313131	57.28080808	24.61212121	59.08080808	-0.074626263	22669
301	22670	Cyanus montanus	x	267017.5	35	3035	3	1	-25	0	625	0	59.227	24.73	57.53	24.597	59.426	0.16866	22670
302	22671	Cyanus montanus	x	267117.5	35	3035	3	1	-20	0	400	0	59.375	24.712	57.628	24.595	59.528	0.1376	22671
303	22672	Cyanus montanus	x	267217.5	35	3035	3	1	-15	0	225	0	59.429	24.707	57.703	24.596	59.603	0.1736	22672
304	22673	Cyanus montanus	x	267317.5	35	3035	3	1	-10	0	100	0	59.498	24.7	57.807	24.596	59.707	0.2294	22673
305	22674	Cyanus montanus	x	267417.5	35	3035	3	1	-5	0	25	0	59.59	24.7	57.769	24.598	59.669	0.0918	22674
306	22675	Cyanus montanus	x	267517.5	35	3035	3	1	0	0	0	0	59.62	24.7	57.865	24.6	59.766	0.177	22675
307	22676	Cyanus montanus	x	267617.5	35	3035	3	1	5	0	25	0	59.614	24.7	57.826	24.6	59.729	0.1362	22676
308	22677	Cyanus montanus	x	267717.5	35	3035	3	1	10	0	100	0	59.613	24.7	57.714	24.6	59.614	0.0028	22677
309	22678	Cyanus montanus	x	267817.5	35	3035	3	1	15	0	225	0	59.6	24.7	57.574	24.6	59.474	-0.15194	22678
310	22679	Cyanus montanus	x	267916.5	35	3035	3	1	20	0	400	0	59.50204082	24.7	57.50510204	24.6	59.40510204	-0.135969388	22679
311	22680	Cyanus montanus	x	268014.5	35	3035	3	1	25	0	625	0	59.55612245	24.7	57.58367347	24.6	59.48367347	-0.09655102	22680
312	22681	Cyanus montanus	x	268113	35	3035	3	1	30	0	900	0	59.59292929	24.7	57.5030303	24.6	59.4030303	-0.229323232	22681
313	20364	Cyanus montanus	z	37288.5	7	3007	0	3	0	5	0	25	34.356	24.2	33.624	24.151	34.324	0.00693	20364
314	20365	Cyanus montanus	z	37388.5	7	3007	0	3	0	10	0	100	34.266	24.203	33.474	24.144	34.207	-0.04185	20365
315	20366	Cyanus montanus	z	37488	7	3007	0	3	0	15	0	225	34.21212121	24.25353535	33.3040404	24.14545455	34.1030303	-0.145212121	20366
316	20367	Cyanus montanus	z	37587	7	3007	0	3	0	20	0	400	34.07272727	24.27575758	33.20808081	24.18181818	34.00808081	-0.094232323	20367
317	20368	Cyanus montanus	z	37686	7	3007	0	3	0	25	0	625	33.98383838	24.2959596	33.05656566	24.17676768	33.85656566	-0.145222222	20368
318	20369	Cyanus montanus	z	37785	7	3007	0	3	0	30	0	900	33.74848485	24.29494949	32.8989899	24.17272727	33.6989899	-0.055626263	20369
319	20440	Cyanus montanus	z	44859.5	7	3007	1	3	0	5	0	25	42.037	24.5	42.109	24.403	42.209	0.16721	20440
320	20441	Cyanus montanus	z	44959	7	3007	1	3	0	10	0	100	42.06666667	24.5010101	42.17272727	24.4	42.27272727	0.196252525	20441
321	20442	Cyanus montanus	z	45058	7	3007	1	3	0	15	0	225	42.12424242	24.5010101	42.25757576	24.4	42.35757576	0.21730303	20442
322	20443	Cyanus montanus	z	45157	7	3007	1	3	0	20	0	400	42.2010101	24.5010101	42.28686869	24.4	42.38686869	0.167777778	20443
323	20444	Cyanus montanus	z	45256	7	3007	1	3	0	25	0	625	42.2	24.5	42.31414141	24.4	42.41414141	0.194010101	20444
324	20445	Cyanus montanus	z	45355.5	7	3007	1	3	0	30	0	900	42.204	24.502	42.306	24.399	42.406	0.18251	20445
325	20516	Cyanus montanus	z	52426	7	3007	2	3	0	5	0	25	42.3959596	24.3	42.47070707	24.17676768	42.57070707	0.142636364	20516
326	20517	Cyanus montanus	z	52525	7	3007	2	3	0	10	0	100	42.40505051	24.3010101	42.49090909	24.17373737	42.59090909	0.152474747	20517
327	20518	Cyanus montanus	z	52624.5	7	3007	2	3	0	15	0	225	42.501	24.301	42.554	24.15	42.654	0.11468	20518
328	20519	Cyanus montanus	z	52724.5	7	3007	2	3	0	20	0	400	42.593	24.3	42.594	24.13	42.694	0.05948	20519
329	20520	Cyanus montanus	z	52824.5	7	3007	2	3	0	25	0	625	42.611	24.3	42.641	24.131	42.737	0.08476	20520
330	20521	Cyanus montanus	z	52924	7	3007	2	3	0	30	0	900	42.68787879	24.3	42.71313131	24.11818182	42.79494949	0.074383838	20521
331	20592	Cyanus montanus	z	60000.5	7	3007	3	3	0	5	0	25	45.806	24.2	45.98	24.002	45.78	-0.0244	20592
332	20593	Cyanus montanus	z	60100.5	7	3007	3	3	0	10	0	100	45.887	24.2	46.058	24	45.858	-0.03364	20593
333	20594	Cyanus montanus	z	60200.5	7	3007	3	3	0	15	0	225	45.909	24.202	46.183	24	45.983	0.06019	20594
334	20595	Cyanus montanus	z	60300.5	7	3007	3	3	0	20	0	400	46.031	24.205	46.28	24	46.08	0.02761	20595
335	20596	Cyanus montanus	z	60400.5	7	3007	3	3	0	25	0	625	46.161	24.2	46.396	24.001	46.196	0.00528	20596
336	20597	Cyanus montanus	z	60500.5	7	3007	3	3	0	30	0	900	46.187	24.201	46.412	24.015	46.212	-0.00596	20597
337	20915	Cyanus montanus	z	92181.5	15	3015	0	0	0	5	0	25	50.497	24.284	50.327	24.152	50.718	0.19024	20915
338	20916	Cyanus montanus	z	92281.5	15	3015	0	0	0	10	0	100	50.628	24.3	50.476	24.189	50.876	0.22605	20916
339	20917	Cyanus montanus	z	92381	15	3015	0	0	0	15	0	225	50.8010101	24.3	50.62323232	24.18787879	51.02323232	0.217060606	20917
340	20918	Cyanus montanus	z	92479.5	15	3015	0	0	0	20	0	400	50.94591837	24.3	50.77346939	24.19183673	51.17346939	0.240367347	20918
341	20919	Cyanus montanus	z	92578	15	3015	0	0	0	25	0	625	51.14545455	24.3010101	50.87777778	24.2	51.27777778	0.157656566	20919
342	20920	Cyanus montanus	z	92677	15	3015	0	0	0	30	0	900	51.2	24.32121212	51.02222222	24.20909091	51.45050505	0.264888889	20920
343	20991	Cyanus montanus	z	99745.5	15	3015	1	0	0	5	0	25	52.185	25.1	51.636	24.989	52.136	-0.03368	20991
344	20992	Cyanus montanus	z	99845.5	15	3015	1	0	0	10	0	100	52.161	25.1	51.678	24.959	52.178	0.03736	20992
345	20993	Cyanus montanus	z	99945.5	15	3015	1	0	0	15	0	225	52.157	25.1	51.674	24.934	52.174	0.03688	20993
346	20994	Cyanus montanus	z	100045	15	3015	1	0	0	20	0	400	52.04343434	25.1	51.58181818	24.95959596	52.08181818	0.04720202	20994
347	20995	Cyanus montanus	z	100144.5	15	3015	1	0	0	25	0	625	52	25.1	51.546	24.944	52.046	0.05052	20995
348	20996	Cyanus montanus	z	100244.5	15	3015	1	0	0	30	0	900	52.043	25.099	51.537	24.983	52.037	-0.00256	20996
349	21067	Cyanus montanus	z	107317.5	15	3015	2	0	0	5	0	25	46.585	25.005	46.579	24.9	46.479	-0.09152	21067
350	21068	Cyanus montanus	z	107417.5	15	3015	2	0	0	10	0	100	46.481	25.042	46.499	24.9	46.399	-0.07711	21068
351	21069	Cyanus montanus	z	107517.5	15	3015	2	0	0	15	0	225	46.411	25.016	46.489	24.898	46.389	-0.01821	21069
352	21070	Cyanus montanus	z	107617.5	15	3015	2	0	0	20	0	400	46.406	25.005	46.48	24.87	46.38	-0.02311	21070
353	21071	Cyanus montanus	z	107717.5	15	3015	2	0	0	25	0	625	46.403	25.001	46.476	24.828	46.376	-0.02447	21071
354	21072	Cyanus montanus	z	107817.5	15	3015	2	0	0	30	0	900	46.467	25.001	46.508	24.839	46.408	-0.05284	21072
355	21143	Cyanus montanus	z	114886.5	15	3015	3	0	0	5	0	25	53.727	24.801	53.12	24.7	53.82	0.0844	21143
356	21144	Cyanus montanus	z	114986	15	3015	3	0	0	10	0	100	53.6959596	24.80606061	53.08989899	24.7	53.78989899	0.081727273	21144
357	21145	Cyanus montanus	z	115085	15	3015	3	0	0	15	0	225	53.68686869	24.8030303	53.08787879	24.69191919	53.78787879	0.088555556	21145
358	21146	Cyanus montanus	z	115183.5	15	3015	3	0	0	20	0	400	53.65408163	24.80408163	53.10510204	24.68571429	53.80510204	0.140632653	21146
359	21147	Cyanus montanus	z	115282	15	3015	3	0	0	25	0	625	53.61919192	24.8040404	53.0989899	24.68383838	53.7989899	0.168676768	21147
360	21148	Cyanus montanus	z	115381	15	3015	3	0	0	30	0	900	53.72424242	24.8	53.13232323	24.67575758	53.83232323	0.100959596	21148
361	21219	Cyanus montanus	z	122451.5	19	3019	0	0	0	5	0	25	51.248	24.445	50.996	24.396	50.896	-0.30788	21219
362	21220	Cyanus montanus	z	122551.5	19	3019	0	0	0	10	0	100	51.285	24.486	50.993	24.391	50.893	-0.34778	21220
363	21221	Cyanus montanus	z	122651.5	19	3019	0	0	0	15	0	225	51.236	24.479	50.989	24.389	50.889	-0.30267	21221
364	21222	Cyanus montanus	z	122751	19	3019	0	0	0	20	0	400	51.18080808	24.5	50.98686869	24.39090909	50.88686869	-0.249555556	21222
365	21223	Cyanus montanus	z	122850	19	3019	0	0	0	25	0	625	51.17171717	24.4989899	50.97373737	24.39090909	50.87373737	-0.253191919	21223
366	21224	Cyanus montanus	z	122949	19	3019	0	0	0	30	0	900	51.28484848	24.48787879	50.99494949	24.38787879	50.89494949	-0.345737374	21224
367	21295	Cyanus montanus	z	130021.5	19	3019	1	0	0	5	0	25	41.131	25.1	40.983	25	41.183	0.03968	21295
368	21296	Cyanus montanus	z	130121.5	19	3019	1	0	0	10	0	100	41.173	25.1	40.956	25	41.156	-0.02868	21296
369	21297	Cyanus montanus	z	130221.5	19	3019	1	0	0	15	0	225	41.035	25.1	40.825	24.995	41.025	-0.01842	21297
370	21298	Cyanus montanus	z	130321.5	19	3019	1	0	0	20	0	400	40.972	25.1	40.654	24.991	40.854	-0.12211	21298
371	21299	Cyanus montanus	z	130421	19	3019	1	0	0	25	0	625	40.83636364	25.1	40.53434343	24.9959596	40.73434343	-0.103676768	21299
372	21300	Cyanus montanus	z	130520	19	3019	1	0	0	30	0	900	40.70505051	25.1	40.36161616	24.9989899	40.56161616	-0.140707071	21300
373	21371	Cyanus montanus	z	137601.5	19	3019	2	0	0	5	0	25	43.871	24.933	44.079	24.834	44.179	0.32053	21371
374	21372	Cyanus montanus	z	137701.5	19	3019	2	0	0	10	0	100	44.133	24.918	44.223	24.8	44.323	0.19912	21372
375	21373	Cyanus montanus	z	137801.5	19	3019	2	0	0	15	0	225	44.355	24.906	44.441	24.8	44.541	0.18965	21373
376	21374	Cyanus montanus	z	137901.5	19	3019	2	0	0	20	0	400	44.551	24.901	44.663	24.8	44.763	0.21017	21374
377	21375	Cyanus montanus	z	138001.5	19	3019	2	0	0	25	0	625	44.707	24.901	44.895	24.796	44.995	0.28085	21375
378	21376	Cyanus montanus	z	138101.5	19	3019	2	0	0	30	0	900	44.857	24.904	45.074	24.792	45.174	0.30532	21376
379	21447	Cyanus montanus	z	145182	19	3019	3	0	0	5	0	25	43.02020202	24.5010101	43.20707071	24.4	43.30707071	0.320606061	21447
380	21448	Cyanus montanus	z	145281.5	19	3019	3	0	0	10	0	100	42.991	24.5	43.04	24.4	43.14	0.1868	21448
381	21449	Cyanus montanus	z	145381.5	19	3019	3	0	0	15	0	225	42.853	24.5	42.916	24.399	43.016	0.2037	21449
382	21450	Cyanus montanus	z	145481.5	19	3019	3	0	0	20	0	400	42.76	24.501	42.819	24.398	42.919	0.20243	21450
383	21451	Cyanus montanus	z	145581.5	19	3019	3	0	0	25	0	625	42.67	24.5	42.693	24.388	42.793	0.16914	21451
384	21452	Cyanus montanus	z	145681.5	19	3019	3	0	0	30	0	900	42.614	24.512	42.608	24.391	42.736	0.14212	21452
385	21580	Cyanus montanus	z	158440.5	23	3023	0	3	0	5	0	25	38.95	25.1	38.512	25	38.912	-0.02796	21580
386	21581	Cyanus montanus	z	158540.5	23	3023	0	3	0	10	0	100	39.023	25.1	38.584	25	38.984	-0.03472	21581
387	21582	Cyanus montanus	z	158640.5	23	3023	0	3	0	15	0	225	39.024	25.1	38.603	25	39.003	-0.01824	21582
388	21583	Cyanus montanus	z	158740.5	23	3023	0	3	0	20	0	400	39.056	25.1	38.615	25.002	39.015	-0.0392	21583
389	21584	Cyanus montanus	z	158840.5	23	3023	0	3	0	25	0	625	39.104	25.101	38.697	25.005	39.097	-0.01176	21584
390	21585	Cyanus montanus	z	158940.5	23	3023	0	3	0	30	0	900	39.255	25.1	38.863	25.006	39.263	-0.01066	21585
391	21656	Cyanus montanus	z	166014	23	3023	1	3	0	5	0	25	36.5979798	25.1030303	36.12727273	25.00606061	36.72727273	0.134111111	21656
392	21657	Cyanus montanus	z	166113	23	3023	1	3	0	10	0	100	36.47373737	25.1	35.97272727	24.99494949	36.57272727	0.116464646	21657
393	21658	Cyanus montanus	z	166212.5	23	3023	1	3	0	15	0	225	36.305	25.1	35.745	24.975	36.345	0.0764	21658
394	21659	Cyanus montanus	z	166312.5	23	3023	1	3	0	20	0	400	36.176	25.1	35.557	24.974	36.198	0.03255	21659
395	21660	Cyanus montanus	z	166412.5	23	3023	1	3	0	25	0	625	36.034	25.1	35.354	24.932	36.054	-0.01138	21660
396	21661	Cyanus montanus	z	166512.5	23	3023	1	3	0	30	0	900	35.966	25.1	35.242	24.905	35.942	-0.04636	21661
397	21732	Cyanus montanus	z	173592.5	23	3023	2	3	0	5	0	25	34.71	24.699	34.14	24.591	34.94	0.19777	21732
398	21733	Cyanus montanus	z	173692.5	23	3023	2	3	0	10	0	100	34.712	24.696	34.052	24.569	34.852	0.11484	21733
399	21734	Cyanus montanus	z	173792	23	3023	2	3	0	15	0	225	34.73737374	24.68989899	33.99191919	24.51818182	34.79191919	0.034191919	21734
400	21735	Cyanus montanus	z	173891	23	3023	2	3	0	20	0	400	34.68989899	24.65252525	33.99494949	24.5040404	34.79494949	0.084454545	21735
401	21736	Cyanus montanus	z	173990	23	3023	2	3	0	25	0	625	34.67474747	24.65656566	34.00909091	24.5	34.80909091	0.112616162	21736
402	21737	Cyanus montanus	z	174089	23	3023	2	3	0	30	0	900	34.68888889	24.62727273	33.95050505	24.5	34.75050505	0.044575758	21737
403	21808	Cyanus montanus	z	181152	23	3023	3	3	0	5	0	25	39.30808081	24.32424242	39.14444444	24.3	39.54444444	0.194808081	21808
404	21809	Cyanus montanus	z	181251.5	23	3023	3	3	0	10	0	100	39.323	24.324	39.111	24.298	39.511	0.14912	21809
405	21810	Cyanus montanus	z	181351.5	23	3023	3	3	0	15	0	225	39.348	24.344	39.155	24.298	39.555	0.1646	21810
406	21811	Cyanus montanus	z	181451.5	23	3023	3	3	0	20	0	400	39.449	24.356	39.221	24.284	39.595	0.12432	21811
407	21812	Cyanus montanus	z	181551.5	23	3023	3	3	0	25	0	625	39.499	24.329	39.295	24.269	39.616	0.1424	21812
408	21813	Cyanus montanus	z	181651.5	23	3023	3	3	0	30	0	900	39.587	24.387	39.41	24.27	39.71	0.15985	21813
409	21865	Cyanus montanus	z	186830.5	27	3027	0	2	0	5	0	25	39.552	24.902	39.402	24.8	39.702	0.13786	21865
410	21866	Cyanus montanus	z	186930.5	27	3027	0	2	0	10	0	100	39.54	24.9	39.32	24.8	39.62	0.07359	21866
411	21867	Cyanus montanus	z	187030	27	3027	0	2	0	15	0	225	39.49494949	24.9020202	39.22828283	24.8	39.52828283	0.032636364	21867
412	21868	Cyanus montanus	z	187129	27	3027	0	2	0	20	0	400	39.42323232	24.92020202	39.15353535	24.8	39.45353535	0.034555556	21868
413	21869	Cyanus montanus	z	187228	27	3027	0	2	0	25	0	625	39.37474747	24.95252525	39.00707071	24.81818182	39.30707071	-0.053171717	21869
414	21870	Cyanus montanus	z	187327	27	3027	0	2	0	30	0	900	39.32323232	24.99191919	38.94040404	24.85757576	39.24040404	-0.063656566	21870
415	21941	Cyanus montanus	z	194398.5	27	3027	1	2	0	5	0	25	37.306	25.097	36.943	24.928	37.438	0.09299	21941
416	21942	Cyanus montanus	z	194498	27	3027	1	2	0	10	0	100	37.31818182	25.09292929	36.8959596	24.9	37.3959596	0.037060606	21942
417	21943	Cyanus montanus	z	194597.5	27	3027	1	2	0	15	0	225	37.299	25.096	36.814	24.9	37.314	-0.01998	21943
418	21944	Cyanus montanus	z	194697.5	27	3027	1	2	0	20	0	400	37.217	25.097	36.775	24.9	37.275	0.02575	21944
419	21945	Cyanus montanus	z	194797.5	27	3027	1	2	0	25	0	625	37.204	25.05	36.777	24.9	37.277	0.04061	21945
420	21946	Cyanus montanus	z	194897.5	27	3027	1	2	0	30	0	900	37.231	25.088	36.791	24.9	37.291	0.02663	21946
421	22017	Cyanus montanus	z	201971	27	3027	2	2	0	5	0	25	46.38484848	24.9020202	46.62323232	24.8	46.42323232	0.030757576	22017
422	22018	Cyanus montanus	z	202070	27	3027	2	2	0	10	0	100	46.43232323	24.9020202	46.65959596	24.79090909	46.45959596	0.01710101	22018
423	22019	Cyanus montanus	z	202169.5	27	3027	2	2	0	15	0	225	46.524	24.9	46.705	24.783	46.505	-0.03235	22019
424	22020	Cyanus montanus	z	202269.5	27	3027	2	2	0	20	0	400	46.5	24.9	46.739	24.781	46.539	0.02327	22020
425	22021	Cyanus montanus	z	202369.5	27	3027	2	2	0	25	0	625	46.539	24.9	46.76	24.76	46.56	0.0038	22021
426	22022	Cyanus montanus	z	202469.5	27	3027	2	2	0	30	0	900	46.595	24.9	46.809	24.762	46.609	-0.00663	22022
427	22093	Cyanus montanus	z	209541	27	3027	3	2	0	5	0	25	45.36161616	24.7	45.57878788	24.5989899	45.47878788	0.081292929	22093
428	22094	Cyanus montanus	z	209640	27	3027	3	2	0	10	0	100	45.3020202	24.7020202	45.51515152	24.59090909	45.41515152	0.081242424	22094
429	22095	Cyanus montanus	z	209739	27	3027	3	2	0	15	0	225	45.3969697	24.7	45.57575758	24.57676768	45.47575758	0.043242424	22095
430	22096	Cyanus montanus	z	209838.5	27	3027	3	2	0	20	0	400	45.365	24.702	45.549	24.571	45.449	0.05006	22096
431	22097	Cyanus montanus	z	209938.5	27	3027	3	2	0	25	0	625	45.401	24.7	45.563	24.525	45.463	0.02717	22097
432	22098	Cyanus montanus	z	210038.5	27	3027	3	2	0	30	0	900	45.445	24.7	45.656	24.544	45.554	0.07008	22098
433	22454	Cyanus montanus	z	245508.5	35	3035	0	1	0	5	0	25	51.857	24.5	51.295	24.444	51.932	0.07042	22454
434	22455	Cyanus montanus	z	245608.5	35	3035	0	1	0	10	0	100	51.638	24.5	51.088	24.422	51.688	0.04158	22455
435	22456	Cyanus montanus	z	245708.5	35	3035	0	1	0	15	0	225	51.507	24.5	50.964	24.405	51.564	0.0238	22456
436	22457	Cyanus montanus	z	245808.5	35	3035	0	1	0	20	0	400	51.341	24.501	50.855	24.417	51.404	0.059	22457
437	22458	Cyanus montanus	z	245908.5	35	3035	0	1	0	25	0	625	51.193	24.506	50.735	24.463	51.236	0.06361	22458
438	22459	Cyanus montanus	z	246008.5	35	3035	0	1	0	30	0	900	51.1	24.518	50.663	24.482	51.163	0.0706	22459
439	22530	Cyanus montanus	z	253078.5	35	3035	1	1	0	5	0	25	49.5	25.3	49.242	25.203	49.449	-0.0316	22530
440	22531	Cyanus montanus	z	253178.5	35	3035	1	1	0	10	0	100	49.5	25.3	49.233	25.2	49.433	-0.0424	22531
441	22532	Cyanus montanus	z	253278.5	35	3035	1	1	0	15	0	225	49.506	25.3	49.272	25.199	49.473	-0.0016	22532
442	22533	Cyanus montanus	z	253378	35	3035	1	1	0	20	0	400	49.57979798	25.3	49.30606061	25.2	49.51313131	-0.034525253	22533
443	22534	Cyanus montanus	z	253477	35	3035	1	1	0	25	0	625	49.71010101	25.2969697	49.43333333	25.2	49.72929293	-0.012474747	22534
444	22535	Cyanus montanus	z	253576	35	3035	1	1	0	30	0	900	49.86666667	25.2979798	49.62323232	25.1989899	49.92323232	0.058212121	22535
445	22606	Cyanus montanus	z	260640.5	35	3035	2	1	0	5	0	25	57.594	24.899	56.129	24.782	57.729	0.12373	22606
446	22607	Cyanus montanus	z	260740.5	35	3035	2	1	0	10	0	100	57.662	24.893	56.089	24.706	57.689	0.0078	22607
447	22608	Cyanus montanus	z	260840	35	3035	2	1	0	15	0	225	57.66363636	24.87777778	56.15757576	24.7	57.75757576	0.088454545	22608
448	22609	Cyanus montanus	z	260939.5	35	3035	2	1	0	20	0	400	57.652	24.88	56.194	24.7	57.794	0.1438	22609
449	22610	Cyanus montanus	z	261039.5	35	3035	2	1	0	25	0	625	57.67	24.872	56.208	24.7	57.808	0.14251	22610
450	22611	Cyanus montanus	z	261139.5	35	3035	2	1	0	30	0	900	57.694	24.886	56.251	24.7	57.851	0.16969	22611
451	22682	Cyanus montanus	z	268212	35	3035	3	1	0	5	0	25	59.55353535	24.7	57.58181818	24.6	59.48181818	-0.096161616	22682
452	22683	Cyanus montanus	z	268311	35	3035	3	1	0	10	0	100	59.53838384	24.7	57.58787879	24.58888889	59.48787879	-0.073808081	22683
453	22684	Cyanus montanus	z	268410	35	3035	3	1	0	15	0	225	59.49393939	24.7	57.56464646	24.55050505	59.46464646	-0.057010101	22684
454	22685	Cyanus montanus	z	268509	35	3035	3	1	0	20	0	400	59.47878788	24.7	57.56262626	24.52929293	59.46262626	-0.044252525	22685
455	22686	Cyanus montanus	z	268608.5	35	3035	3	1	0	25	0	625	59.437	24.7	57.599	24.501	59.499	0.04082	22686
456	22687	Cyanus montanus	z	268708.5	35	3035	3	1	0	30	0	900	59.37	24.7	57.6	24.5	59.5	0.109	22687
