# Supplementary material for: Floral Humidity in Flowering Plants: A Preliminary Survey
Source: Front Plant Sci. 2020 Mar 6;11:249. doi: 10.3389/fpls.2020.00249 (PMC7068853; doi:10.3389/fpls.2020.00249)
Supplement: SUPPLEMENTARY FILE 2 — A zipped file containing floral humidity data collected by the robot arm transects as described in the main text. A word document within the zipped files explains the data formatting in detail. Datafiles themselves are in CSV format. [file Data_Sheet_2.zip › Floral humidity data/Flowers/Cyanus montanus Raw.csv]

	X.	Individual	Species	totIndividual	date	sample..	Sample.order	x.or.z.transect	xoffset	zoffset	Background.Humidity	Background.Temperature	Focal.Humidity	Focal.Temperature	Corrected.Focal.humidity	Change.in.RH.	block	BE	Tag	N
1	35946	7	Cyanus montanus	3007	2018-06-25-15-03-29	0	3	x	-30	0	35.9	24.1	35.1	24.1	35.7	-0.173	20351	First10	Here	1
2	35947	7	Cyanus montanus	3007	2018-06-25-15-03-31	0	3	x	-30	0	35.9	24.1	35.1	24.1	35.7	-0.173	20351	First10	Here	2
3	35948	7	Cyanus montanus	3007	2018-06-25-15-03-33	0	3	x	-30	0	35.9	24.1	35.2	24.1	35.8	-0.081	20351	First10	Here	3
4	35949	7	Cyanus montanus	3007	2018-06-25-15-03-35	0	3	x	-30	0	35.9	24.1	35.1	24.1	35.7	-0.173	20351	First10	Here	4
5	35950	7	Cyanus montanus	3007	2018-06-25-15-03-37	0	3	x	-30	0	35.8	24.1	35.1	24.1	35.7	-0.073	20351	First10	Here	5
6	35951	7	Cyanus montanus	3007	2018-06-25-15-03-40	0	3	x	-30	0	35.8	24.1	35.2	24.1	35.8	0.019	20351	First10	Here	6
7	35952	7	Cyanus montanus	3007	2018-06-25-15-03-42	0	3	x	-30	0	35.8	24.1	35.1	24	35.7	-0.073	20351	First10	Here	7
8	35953	7	Cyanus montanus	3007	2018-06-25-15-03-44	0	3	x	-30	0	35.8	24.1	35.1	24.1	35.7	-0.073	20351	First10	Here	8
9	35954	7	Cyanus montanus	3007	2018-06-25-15-03-46	0	3	x	-30	0	35.9	24.2	35.2	24.1	35.8	-0.081	20351	First10	Here	9
10	35955	7	Cyanus montanus	3007	2018-06-25-15-03-48	0	3	x	-30	0	35.8	24.1	35.2	24.1	35.8	0.019	20351	First10	Here	10
11	35956	7	Cyanus montanus	3007	2018-06-25-15-03-50	0	3	x	-30	0	35.8	24.1	35.2	24.1	35.8	0.019	20351			11
12	35957	7	Cyanus montanus	3007	2018-06-25-15-03-52	0	3	x	-30	0	35.8	24.1	35.1	24.1	35.7	-0.073	20351			12
13	35958	7	Cyanus montanus	3007	2018-06-25-15-03-54	0	3	x	-30	0	35.8	24.1	35.1	24.1	35.7	-0.073	20351			13
14	35959	7	Cyanus montanus	3007	2018-06-25-15-03-56	0	3	x	-30	0	35.8	24.1	35.1	24.1	35.7	-0.073	20351			14
15	35960	7	Cyanus montanus	3007	2018-06-25-15-03-58	0	3	x	-30	0	35.7	24.1	35	24	35.6	-0.065	20351			15
16	35961	7	Cyanus montanus	3007	2018-06-25-15-04-00	0	3	x	-30	0	35.8	24.1	35	24	35.6	-0.165	20351			16
17	35962	7	Cyanus montanus	3007	2018-06-25-15-04-02	0	3	x	-30	0	35.8	24.2	35.1	24.1	35.7	-0.073	20351			17
18	35963	7	Cyanus montanus	3007	2018-06-25-15-04-04	0	3	x	-30	0	35.7	24.1	35	24.1	35.6	-0.065	20351			18
19	35964	7	Cyanus montanus	3007	2018-06-25-15-04-06	0	3	x	-30	0	35.7	24.1	35	24.1	35.6	-0.065	20351			19
20	35965	7	Cyanus montanus	3007	2018-06-25-15-04-08	0	3	x	-30	0	35.8	24.2	35	24.1	35.6	-0.165	20351			20
21	35966	7	Cyanus montanus	3007	2018-06-25-15-04-10	0	3	x	-30	0	35.7	24.1	35	24	35.6	-0.065	20351			21
22	35967	7	Cyanus montanus	3007	2018-06-25-15-04-12	0	3	x	-30	0	35.7	24.1	35	24.1	35.6	-0.065	20351			22
23	35968	7	Cyanus montanus	3007	2018-06-25-15-04-14	0	3	x	-30	0	35.7	24.1	34.9	24	35.5	-0.158	20351			23
24	35969	7	Cyanus montanus	3007	2018-06-25-15-04-16	0	3	x	-30	0	35.7	24.1	35	24.1	35.6	-0.065	20351			24
25	35970	7	Cyanus montanus	3007	2018-06-25-15-04-18	0	3	x	-30	0	35.7	24.1	35	24.1	35.6	-0.065	20351			25
26	35971	7	Cyanus montanus	3007	2018-06-25-15-04-20	0	3	x	-30	0	35.7	24.1	35	24.1	35.6	-0.065	20351			26
27	35972	7	Cyanus montanus	3007	2018-06-25-15-04-22	0	3	x	-30	0	35.7	24.1	34.9	24	35.5	-0.158	20351			27
28	35973	7	Cyanus montanus	3007	2018-06-25-15-04-24	0	3	x	-30	0	35.8	24.2	35	24.1	35.6	-0.165	20351			28
29	35974	7	Cyanus montanus	3007	2018-06-25-15-04-26	0	3	x	-30	0	35.7	24.1	35	24	35.6	-0.065	20351			29
30	35975	7	Cyanus montanus	3007	2018-06-25-15-04-28	0	3	x	-30	0	35.7	24.1	35.1	24.1	35.7	0.027	20351			30
31	35976	7	Cyanus montanus	3007	2018-06-25-15-04-30	0	3	x	-30	0	35.7	24.1	35.1	24.1	35.7	0.027	20351			31
32	35977	7	Cyanus montanus	3007	2018-06-25-15-04-32	0	3	x	-30	0	35.7	24.1	35.1	24.1	35.7	0.027	20351			32
33	35978	7	Cyanus montanus	3007	2018-06-25-15-04-34	0	3	x	-30	0	35.7	24.1	35	24.1	35.6	-0.065	20351			33
34	35979	7	Cyanus montanus	3007	2018-06-25-15-04-36	0	3	x	-30	0	35.7	24.1	35	24.1	35.6	-0.065	20351			34
35	35980	7	Cyanus montanus	3007	2018-06-25-15-04-38	0	3	x	-30	0	35.7	24.1	35	24	35.6	-0.065	20351			35
36	35981	7	Cyanus montanus	3007	2018-06-25-15-04-40	0	3	x	-30	0	35.7	24.1	34.9	24	35.5	-0.158	20351			36
37	35982	7	Cyanus montanus	3007	2018-06-25-15-04-42	0	3	x	-30	0	35.7	24.1	34.9	24	35.5	-0.158	20351			37
38	35983	7	Cyanus montanus	3007	2018-06-25-15-04-44	0	3	x	-30	0	35.7	24.1	34.9	24	35.5	-0.158	20351			38
39	35984	7	Cyanus montanus	3007	2018-06-25-15-04-46	0	3	x	-30	0	35.7	24.1	35	24.1	35.6	-0.065	20351			39
40	35985	7	Cyanus montanus	3007	2018-06-25-15-04-48	0	3	x	-30	0	35.7	24.1	34.9	24	35.5	-0.158	20351			40
41	35986	7	Cyanus montanus	3007	2018-06-25-15-04-50	0	3	x	-30	0	35.7	24.1	35	24.1	35.6	-0.065	20351			41
42	35987	7	Cyanus montanus	3007	2018-06-25-15-04-52	0	3	x	-30	0	35.7	24.1	34.9	24	35.5	-0.158	20351			42
43	35988	7	Cyanus montanus	3007	2018-06-25-15-04-54	0	3	x	-30	0	35.7	24.1	35	24.1	35.6	-0.065	20351			43
44	35989	7	Cyanus montanus	3007	2018-06-25-15-04-56	0	3	x	-30	0	35.8	24.2	35	24.1	35.6	-0.165	20351			44
45	35990	7	Cyanus montanus	3007	2018-06-25-15-04-58	0	3	x	-30	0	35.7	24.1	34.9	24	35.5	-0.158	20351			45
46	35991	7	Cyanus montanus	3007	2018-06-25-15-05-00	0	3	x	-30	0	35.7	24.2	35	24.1	35.6	-0.065	20351			46
47	35992	7	Cyanus montanus	3007	2018-06-25-15-05-02	0	3	x	-30	0	35.7	24.2	35	24.1	35.6	-0.065	20351			47
48	35993	7	Cyanus montanus	3007	2018-06-25-15-05-04	0	3	x	-30	0	35.6	24.1	34.9	24	35.5	-0.058	20351			48
49	35994	7	Cyanus montanus	3007	2018-06-25-15-05-06	0	3	x	-30	0	35.7	24.2	34.9	24	35.5	-0.158	20351			49
50	35995	7	Cyanus montanus	3007	2018-06-25-15-05-08	0	3	x	-30	0	35.7	24.2	34.9	24	35.5	-0.158	20351			50
51	35996	7	Cyanus montanus	3007	2018-06-25-15-05-10	0	3	x	-30	0	35.7	24.1	34.9	24	35.5	-0.158	20351			51
52	35997	7	Cyanus montanus	3007	2018-06-25-15-05-12	0	3	x	-30	0	35.7	24.1	34.9	24	35.5	-0.158	20351			52
53	35998	7	Cyanus montanus	3007	2018-06-25-15-05-14	0	3	x	-30	0	35.8	24.2	34.9	24	35.5	-0.258	20351			53
54	35999	7	Cyanus montanus	3007	2018-06-25-15-05-16	0	3	x	-30	0	35.7	24.1	35	24.1	35.6	-0.065	20351			54
55	36000	7	Cyanus montanus	3007	2018-06-25-15-05-18	0	3	x	-30	0	35.7	24.1	34.9	24	35.5	-0.158	20351			55
56	36001	7	Cyanus montanus	3007	2018-06-25-15-05-20	0	3	x	-30	0	35.8	24.2	35	24.1	35.6	-0.165	20351			56
57	36002	7	Cyanus montanus	3007	2018-06-25-15-05-22	0	3	x	-30	0	35.8	24.2	34.9	24	35.5	-0.258	20351			57
58	36003	7	Cyanus montanus	3007	2018-06-25-15-05-24	0	3	x	-30	0	35.7	24.1	34.9	24	35.5	-0.158	20351			58
59	36004	7	Cyanus montanus	3007	2018-06-25-15-05-26	0	3	x	-30	0	35.8	24.2	34.9	24	35.5	-0.258	20351			59
60	36005	7	Cyanus montanus	3007	2018-06-25-15-05-28	0	3	x	-30	0	35.8	24.2	34.9	24	35.5	-0.258	20351			60
61	36006	7	Cyanus montanus	3007	2018-06-25-15-05-30	0	3	x	-30	0	35.7	24.1	34.9	24	35.5	-0.158	20351			61
62	36007	7	Cyanus montanus	3007	2018-06-25-15-05-32	0	3	x	-30	0	35.7	24.1	35	24.1	35.6	-0.065	20351			62
63	36008	7	Cyanus montanus	3007	2018-06-25-15-05-34	0	3	x	-30	0	35.7	24.1	34.9	24	35.5	-0.158	20351			63
64	36009	7	Cyanus montanus	3007	2018-06-25-15-05-36	0	3	x	-30	0	35.7	24.2	35	24	35.6	-0.065	20351			64
65	36010	7	Cyanus montanus	3007	2018-06-25-15-05-38	0	3	x	-30	0	35.7	24.2	35	24.1	35.6	-0.065	20351			65
66	36011	7	Cyanus montanus	3007	2018-06-25-15-05-40	0	3	x	-30	0	35.7	24.1	34.9	24	35.5	-0.158	20351			66
67	36012	7	Cyanus montanus	3007	2018-06-25-15-05-42	0	3	x	-30	0	35.7	24.1	35	24.1	35.6	-0.065	20351			67
68	36013	7	Cyanus montanus	3007	2018-06-25-15-05-44	0	3	x	-30	0	35.7	24.1	35	24.1	35.6	-0.065	20351			68
69	36014	7	Cyanus montanus	3007	2018-06-25-15-05-46	0	3	x	-30	0	35.8	24.2	34.9	24	35.5	-0.258	20351			69
70	36015	7	Cyanus montanus	3007	2018-06-25-15-05-48	0	3	x	-30	0	35.7	24.1	35	24.1	35.6	-0.065	20351			70
71	36016	7	Cyanus montanus	3007	2018-06-25-15-05-50	0	3	x	-30	0	35.8	24.2	34.9	24	35.5	-0.258	20351			71
72	36017	7	Cyanus montanus	3007	2018-06-25-15-05-52	0	3	x	-30	0	35.7	24.1	35	24	35.6	-0.065	20351			72
73	36018	7	Cyanus montanus	3007	2018-06-25-15-05-54	0	3	x	-30	0	35.7	24.1	35	24	35.6	-0.065	20351			73
74	36019	7	Cyanus montanus	3007	2018-06-25-15-05-56	0	3	x	-30	0	35.8	24.2	35	24.1	35.6	-0.165	20351			74
75	36020	7	Cyanus montanus	3007	2018-06-25-15-05-58	0	3	x	-30	0	35.7	24.1	35	24	35.6	-0.065	20351			75
76	36021	7	Cyanus montanus	3007	2018-06-25-15-06-00	0	3	x	-30	0	35.7	24.1	35	24	35.6	-0.065	20351			76
77	36022	7	Cyanus montanus	3007	2018-06-25-15-06-02	0	3	x	-30	0	35.7	24.2	35.1	24.1	35.7	0.027	20351			77
78	36023	7	Cyanus montanus	3007	2018-06-25-15-06-04	0	3	x	-30	0	35.7	24.1	35	24.1	35.6	-0.065	20351			78
79	36024	7	Cyanus montanus	3007	2018-06-25-15-06-06	0	3	x	-30	0	35.7	24.2	35	24	35.6	-0.065	20351			79
80	36025	7	Cyanus montanus	3007	2018-06-25-15-06-08	0	3	x	-30	0	35.6	24.1	35	24	35.6	0.035	20351			80
81	36026	7	Cyanus montanus	3007	2018-06-25-15-06-10	0	3	x	-30	0	35.6	24.1	35	24	35.6	0.035	20351			81
82	36027	7	Cyanus montanus	3007	2018-06-25-15-06-12	0	3	x	-30	0	35.6	24.1	34.9	24	35.5	-0.058	20351			82
83	36028	7	Cyanus montanus	3007	2018-06-25-15-06-14	0	3	x	-30	0	35.6	24.1	34.9	24	35.5	-0.058	20351			83
84	36029	7	Cyanus montanus	3007	2018-06-25-15-06-16	0	3	x	-30	0	35.6	24.1	34.9	24	35.5	-0.058	20351			84
85	36030	7	Cyanus montanus	3007	2018-06-25-15-06-18	0	3	x	-30	0	35.6	24.1	35	24.1	35.6	0.035	20351			85
86	36031	7	Cyanus montanus	3007	2018-06-25-15-06-20	0	3	x	-30	0	35.6	24.1	34.9	24	35.5	-0.058	20351			86
87	36032	7	Cyanus montanus	3007	2018-06-25-15-06-22	0	3	x	-30	0	35.6	24.1	35	24.1	35.6	0.035	20351			87
88	36033	7	Cyanus montanus	3007	2018-06-25-15-06-24	0	3	x	-30	0	35.6	24.1	34.9	24	35.5	-0.058	20351			88
89	36034	7	Cyanus montanus	3007	2018-06-25-15-06-26	0	3	x	-30	0	35.6	24.1	35	24.1	35.6	0.035	20351			89
90	36035	7	Cyanus montanus	3007	2018-06-25-15-06-28	0	3	x	-30	0	35.6	24.1	34.9	24	35.5	-0.058	20351			90
91	36036	7	Cyanus montanus	3007	2018-06-25-15-06-30	0	3	x	-30	0	35.6	24.1	34.9	24	35.5	-0.058	20351	Last10	Here	91
92	36037	7	Cyanus montanus	3007	2018-06-25-15-06-32	0	3	x	-30	0	35.6	24.1	34.9	24	35.5	-0.058	20351	Last10	Here	92
93	36038	7	Cyanus montanus	3007	2018-06-25-15-06-34	0	3	x	-30	0	35.6	24.1	35	24.1	35.6	0.035	20351	Last10	Here	93
94	36039	7	Cyanus montanus	3007	2018-06-25-15-06-36	0	3	x	-30	0	35.6	24.1	34.9	24	35.5	-0.058	20351	Last10	Here	94
95	36040	7	Cyanus montanus	3007	2018-06-25-15-06-38	0	3	x	-30	0	35.7	24.1	34.9	24	35.5	-0.158	20351	Last10	Here	95
96	36041	7	Cyanus montanus	3007	2018-06-25-15-06-40	0	3	x	-30	0	35.7	24.2	35	24.1	35.6	-0.065	20351	Last10	Here	96
97	36042	7	Cyanus montanus	3007	2018-06-25-15-06-42	0	3	x	-30	0	35.6	24.1	34.9	24	35.5	-0.058	20351	Last10	Here	97
98	36043	7	Cyanus montanus	3007	2018-06-25-15-06-44	0	3	x	-30	0	35.7	24.1	35	24	35.6	-0.065	20351	Last10	Here	98
99	36044	7	Cyanus montanus	3007	2018-06-25-15-06-46	0	3	x	-30	0	35.7	24.1	35	24.1	35.6	-0.065	20351	Last10	Here	99
100	36045	7	Cyanus montanus	3007	2018-06-25-15-07-20	0	3	x	-25	0	35.5	24.1	34.8	24	35.4	-0.05	20352	First10	Here	1
101	36046	7	Cyanus montanus	3007	2018-06-25-15-07-22	0	3	x	-25	0	35.5	24.1	34.8	24	35.4	-0.05	20352	First10	Here	2
102	36047	7	Cyanus montanus	3007	2018-06-25-15-07-24	0	3	x	-25	0	35.5	24.1	34.8	24	35.4	-0.05	20352	First10	Here	3
103	36048	7	Cyanus montanus	3007	2018-06-25-15-07-26	0	3	x	-25	0	35.5	24.1	34.8	24	35.4	-0.05	20352	First10	Here	4
104	36049	7	Cyanus montanus	3007	2018-06-25-15-07-28	0	3	x	-25	0	35.5	24.1	34.8	24	35.4	-0.05	20352	First10	Here	5
105	36050	7	Cyanus montanus	3007	2018-06-25-15-07-30	0	3	x	-25	0	35.5	24.1	34.9	24	35.5	0.042	20352	First10	Here	6
106	36051	7	Cyanus montanus	3007	2018-06-25-15-07-32	0	3	x	-25	0	35.5	24.1	34.9	24	35.5	0.042	20352	First10	Here	7
107	36052	7	Cyanus montanus	3007	2018-06-25-15-07-34	0	3	x	-25	0	35.5	24.1	34.8	24	35.4	-0.05	20352	First10	Here	8
108	36053	7	Cyanus montanus	3007	2018-06-25-15-07-36	0	3	x	-25	0	35.5	24.1	34.8	24	35.4	-0.05	20352	First10	Here	9
109	36054	7	Cyanus montanus	3007	2018-06-25-15-07-38	0	3	x	-25	0	35.5	24.1	34.8	24	35.4	-0.05	20352	First10	Here	10
110	36055	7	Cyanus montanus	3007	2018-06-25-15-07-40	0	3	x	-25	0	35.5	24.1	34.8	24	35.4	-0.05	20352			11
111	36056	7	Cyanus montanus	3007	2018-06-25-15-07-42	0	3	x	-25	0	35.5	24.1	34.8	24	35.4	-0.05	20352			12
112	36057	7	Cyanus montanus	3007	2018-06-25-15-07-44	0	3	x	-25	0	35.5	24.2	34.8	24	35.4	-0.05	20352			13
113	36058	7	Cyanus montanus	3007	2018-06-25-15-07-46	0	3	x	-25	0	35.5	24.1	34.8	24	35.4	-0.05	20352			14
114	36059	7	Cyanus montanus	3007	2018-06-25-15-07-48	0	3	x	-25	0	35.5	24.1	34.8	24	35.4	-0.05	20352			15
115	36060	7	Cyanus montanus	3007	2018-06-25-15-07-50	0	3	x	-25	0	35.5	24.1	34.8	24	35.4	-0.05	20352			16
116	36061	7	Cyanus montanus	3007	2018-06-25-15-07-52	0	3	x	-25	0	35.5	24.1	34.8	24	35.4	-0.05	20352			17
117	36062	7	Cyanus montanus	3007	2018-06-25-15-07-54	0	3	x	-25	0	35.5	24.1	34.8	24	35.4	-0.05	20352			18
118	36063	7	Cyanus montanus	3007	2018-06-25-15-07-56	0	3	x	-25	0	35.5	24.1	34.8	24	35.4	-0.05	20352			19
119	36064	7	Cyanus montanus	3007	2018-06-25-15-07-58	0	3	x	-25	0	35.6	24.2	34.8	24	35.4	-0.15	20352			20
120	36065	7	Cyanus montanus	3007	2018-06-25-15-08-00	0	3	x	-25	0	35.5	24.1	34.7	24	35.4	-0.143	20352			21
121	36066	7	Cyanus montanus	3007	2018-06-25-15-08-02	0	3	x	-25	0	35.5	24.1	34.8	24	35.4	-0.05	20352			22
122	36067	7	Cyanus montanus	3007	2018-06-25-15-08-04	0	3	x	-25	0	35.5	24.1	34.8	24	35.4	-0.05	20352			23
123	36068	7	Cyanus montanus	3007	2018-06-25-15-08-06	0	3	x	-25	0	35.5	24.1	34.7	24	35.4	-0.143	20352			24
124	36069	7	Cyanus montanus	3007	2018-06-25-15-08-08	0	3	x	-25	0	35.5	24.1	34.7	24	35.4	-0.143	20352			25
125	36070	7	Cyanus montanus	3007	2018-06-25-15-08-10	0	3	x	-25	0	35.5	24.1	34.8	24	35.4	-0.05	20352			26
126	36071	7	Cyanus montanus	3007	2018-06-25-15-08-12	0	3	x	-25	0	35.6	24.2	34.8	24	35.4	-0.15	20352			27
127	36072	7	Cyanus montanus	3007	2018-06-25-15-08-14	0	3	x	-25	0	35.5	24.1	34.8	24	35.4	-0.05	20352			28
128	36073	7	Cyanus montanus	3007	2018-06-25-15-08-16	0	3	x	-25	0	35.6	24.2	34.8	24	35.4	-0.15	20352			29
129	36074	7	Cyanus montanus	3007	2018-06-25-15-08-18	0	3	x	-25	0	35.7	24.2	34.8	24	35.4	-0.25	20352			30
130	36075	7	Cyanus montanus	3007	2018-06-25-15-08-20	0	3	x	-25	0	35.7	24.2	34.8	24	35.4	-0.25	20352			31
131	36076	7	Cyanus montanus	3007	2018-06-25-15-08-22	0	3	x	-25	0	35.6	24.1	34.8	24	35.4	-0.15	20352			32
132	36077	7	Cyanus montanus	3007	2018-06-25-15-08-24	0	3	x	-25	0	35.7	24.2	34.9	24	35.5	-0.158	20352			33
133	36078	7	Cyanus montanus	3007	2018-06-25-15-08-26	0	3	x	-25	0	35.6	24.2	34.9	24	35.5	-0.058	20352			34
134	36079	7	Cyanus montanus	3007	2018-06-25-15-08-28	0	3	x	-25	0	35.6	24.1	34.9	24	35.5	-0.058	20352			35
135	36080	7	Cyanus montanus	3007	2018-06-25-15-08-30	0	3	x	-25	0	35.6	24.2	34.9	24	35.5	-0.058	20352			36
136	36081	7	Cyanus montanus	3007	2018-06-25-15-08-32	0	3	x	-25	0	35.6	24.2	34.9	24	35.5	-0.058	20352			37
137	36082	7	Cyanus montanus	3007	2018-06-25-15-08-34	0	3	x	-25	0	35.5	24.1	34.9	24	35.5	0.042	20352			38
138	36083	7	Cyanus montanus	3007	2018-06-25-15-08-36	0	3	x	-25	0	35.6	24.2	35	24	35.6	0.035	20352			39
139	36084	7	Cyanus montanus	3007	2018-06-25-15-08-38	0	3	x	-25	0	35.5	24.1	35	24	35.6	0.135	20352			40
140	36085	7	Cyanus montanus	3007	2018-06-25-15-08-40	0	3	x	-25	0	35.5	24.2	35	24	35.6	0.135	20352			41
141	36086	7	Cyanus montanus	3007	2018-06-25-15-08-42	0	3	x	-25	0	35.5	24.1	35	24	35.6	0.135	20352			42
142	36087	7	Cyanus montanus	3007	2018-06-25-15-08-44	0	3	x	-25	0	35.5	24.1	35	24	35.6	0.135	20352			43
143	36088	7	Cyanus montanus	3007	2018-06-25-15-08-46	0	3	x	-25	0	35.4	24.1	35	24	35.6	0.235	20352			44
144	36089	7	Cyanus montanus	3007	2018-06-25-15-08-49	0	3	x	-25	0	35.5	24.1	35	24	35.6	0.135	20352			45
145	36090	7	Cyanus montanus	3007	2018-06-25-15-08-51	0	3	x	-25	0	35.5	24.1	35	24	35.6	0.135	20352			46
146	36091	7	Cyanus montanus	3007	2018-06-25-15-08-53	0	3	x	-25	0	35.4	24.1	35	24	35.6	0.235	20352			47
147	36092	7	Cyanus montanus	3007	2018-06-25-15-08-55	0	3	x	-25	0	35.5	24.1	34.9	24	35.5	0.042	20352			48
148	36093	7	Cyanus montanus	3007	2018-06-25-15-08-57	0	3	x	-25	0	35.5	24.1	35	24	35.6	0.135	20352			49
149	36094	7	Cyanus montanus	3007	2018-06-25-15-08-59	0	3	x	-25	0	35.5	24.1	35	24	35.6	0.135	20352			50
150	36095	7	Cyanus montanus	3007	2018-06-25-15-09-01	0	3	x	-25	0	35.5	24.1	35	24	35.6	0.135	20352			51
151	36096	7	Cyanus montanus	3007	2018-06-25-15-09-03	0	3	x	-25	0	35.5	24.1	34.9	24	35.5	0.042	20352			52
152	36097	7	Cyanus montanus	3007	2018-06-25-15-09-05	0	3	x	-25	0	35.5	24.1	34.9	24	35.5	0.042	20352			53
153	36098	7	Cyanus montanus	3007	2018-06-25-15-09-07	0	3	x	-25	0	35.5	24.1	34.9	24	35.5	0.042	20352			54
154	36099	7	Cyanus montanus	3007	2018-06-25-15-09-09	0	3	x	-25	0	35.5	24.1	34.9	24	35.5	0.042	20352			55
155	36100	7	Cyanus montanus	3007	2018-06-25-15-09-11	0	3	x	-25	0	35.5	24.1	34.9	24	35.5	0.042	20352			56
156	36101	7	Cyanus montanus	3007	2018-06-25-15-09-13	0	3	x	-25	0	35.5	24.1	34.8	24	35.4	-0.05	20352			57
157	36102	7	Cyanus montanus	3007	2018-06-25-15-09-15	0	3	x	-25	0	35.5	24.1	34.8	24	35.4	-0.05	20352			58
158	36103	7	Cyanus montanus	3007	2018-06-25-15-09-17	0	3	x	-25	0	35.5	24.1	34.8	24	35.4	-0.05	20352			59
159	36104	7	Cyanus montanus	3007	2018-06-25-15-09-19	0	3	x	-25	0	35.5	24.1	34.8	24	35.4	-0.05	20352			60
160	36105	7	Cyanus montanus	3007	2018-06-25-15-09-21	0	3	x	-25	0	35.5	24.1	34.8	24	35.4	-0.05	20352			61
161	36106	7	Cyanus montanus	3007	2018-06-25-15-09-23	0	3	x	-25	0	35.4	24.1	34.8	24	35.4	0.05	20352			62
162	36107	7	Cyanus montanus	3007	2018-06-25-15-09-25	0	3	x	-25	0	35.4	24.1	34.8	24	35.4	0.05	20352			63
163	36108	7	Cyanus montanus	3007	2018-06-25-15-09-27	0	3	x	-25	0	35.4	24.1	34.8	24	35.4	0.05	20352			64
164	36109	7	Cyanus montanus	3007	2018-06-25-15-09-29	0	3	x	-25	0	35.4	24.1	34.8	24	35.4	0.05	20352			65
165	36110	7	Cyanus montanus	3007	2018-06-25-15-09-31	0	3	x	-25	0	35.4	24.1	34.8	24	35.4	0.05	20352			66
166	36111	7	Cyanus montanus	3007	2018-06-25-15-09-33	0	3	x	-25	0	35.4	24.1	34.8	24	35.4	0.05	20352			67
167	36112	7	Cyanus montanus	3007	2018-06-25-15-09-35	0	3	x	-25	0	35.4	24.1	34.8	24	35.4	0.05	20352			68
168	36113	7	Cyanus montanus	3007	2018-06-25-15-09-39	0	3	x	-25	0	35.4	24.1	34.7	24	35.4	-0.043	20352			69
169	36114	7	Cyanus montanus	3007	2018-06-25-15-09-41	0	3	x	-25	0	35.4	24.1	34.7	24	35.4	-0.043	20352			70
170	36115	7	Cyanus montanus	3007	2018-06-25-15-09-43	0	3	x	-25	0	35.5	24.2	34.7	24	35.4	-0.143	20352			71
171	36116	7	Cyanus montanus	3007	2018-06-25-15-09-45	0	3	x	-25	0	35.4	24.1	34.7	24	35.4	-0.043	20352			72
172	36117	7	Cyanus montanus	3007	2018-06-25-15-09-47	0	3	x	-25	0	35.4	24.1	34.7	24	35.4	-0.043	20352			73
173	36118	7	Cyanus montanus	3007	2018-06-25-15-09-49	0	3	x	-25	0	35.4	24.1	34.8	24	35.4	0.05	20352			74
174	36119	7	Cyanus montanus	3007	2018-06-25-15-09-51	0	3	x	-25	0	35.4	24.1	34.8	24	35.4	0.05	20352			75
175	36120	7	Cyanus montanus	3007	2018-06-25-15-09-53	0	3	x	-25	0	35.4	24.1	34.8	24	35.4	0.05	20352			76
176	36121	7	Cyanus montanus	3007	2018-06-25-15-09-55	0	3	x	-25	0	35.4	24.1	34.8	24	35.4	0.05	20352			77
177	36122	7	Cyanus montanus	3007	2018-06-25-15-09-57	0	3	x	-25	0	35.4	24.1	34.8	24	35.4	0.05	20352			78
178	36123	7	Cyanus montanus	3007	2018-06-25-15-09-59	0	3	x	-25	0	35.4	24.1	34.8	24	35.4	0.05	20352			79
179	36124	7	Cyanus montanus	3007	2018-06-25-15-10-01	0	3	x	-25	0	35.4	24.1	34.8	24	35.4	0.05	20352			80
180	36125	7	Cyanus montanus	3007	2018-06-25-15-10-03	0	3	x	-25	0	35.5	24.2	34.8	24	35.4	-0.05	20352			81
181	36126	7	Cyanus montanus	3007	2018-06-25-15-10-05	0	3	x	-25	0	35.4	24.1	34.8	24	35.4	0.05	20352			82
182	36127	7	Cyanus montanus	3007	2018-06-25-15-10-07	0	3	x	-25	0	35.5	24.1	34.8	24	35.4	-0.05	20352			83
183	36128	7	Cyanus montanus	3007	2018-06-25-15-10-09	0	3	x	-25	0	35.5	24.1	34.7	24	35.4	-0.143	20352			84
184	36129	7	Cyanus montanus	3007	2018-06-25-15-10-11	0	3	x	-25	0	35.5	24.2	34.7	24	35.4	-0.143	20352			85
185	36130	7	Cyanus montanus	3007	2018-06-25-15-10-13	0	3	x	-25	0	35.4	24.1	34.7	24	35.4	-0.043	20352			86
186	36131	7	Cyanus montanus	3007	2018-06-25-15-10-15	0	3	x	-25	0	35.4	24.1	34.7	24	35.4	-0.043	20352			87
187	36132	7	Cyanus montanus	3007	2018-06-25-15-10-17	0	3	x	-25	0	35.4	24.1	34.7	24	35.4	-0.043	20352			88
188	36133	7	Cyanus montanus	3007	2018-06-25-15-10-19	0	3	x	-25	0	35.4	24.1	34.8	24	35.4	0.05	20352			89
189	36134	7	Cyanus montanus	3007	2018-06-25-15-10-21	0	3	x	-25	0	35.3	24.1	34.8	24	35.4	0.15	20352			90
190	36135	7	Cyanus montanus	3007	2018-06-25-15-10-23	0	3	x	-25	0	35.4	24.2	34.8	24	35.4	0.05	20352	Last10	Here	91
191	36136	7	Cyanus montanus	3007	2018-06-25-15-10-25	0	3	x	-25	0	35.3	24.1	34.8	24	35.4	0.15	20352	Last10	Here	92
192	36137	7	Cyanus montanus	3007	2018-06-25-15-10-27	0	3	x	-25	0	35.3	24.1	34.7	24	35.4	0.057	20352	Last10	Here	93
193	36138	7	Cyanus montanus	3007	2018-06-25-15-10-29	0	3	x	-25	0	35.4	24.2	34.7	24	35.4	-0.043	20352	Last10	Here	94
194	36139	7	Cyanus montanus	3007	2018-06-25-15-10-31	0	3	x	-25	0	35.3	24.1	34.7	24	35.4	0.057	20352	Last10	Here	95
195	36140	7	Cyanus montanus	3007	2018-06-25-15-10-33	0	3	x	-25	0	35.4	24.2	34.7	24	35.4	-0.043	20352	Last10	Here	96
196	36141	7	Cyanus montanus	3007	2018-06-25-15-10-35	0	3	x	-25	0	35.4	24.2	34.7	24	35.4	-0.043	20352	Last10	Here	97
197	36142	7	Cyanus montanus	3007	2018-06-25-15-10-37	0	3	x	-25	0	35.3	24.1	34.8	24	35.4	0.15	20352	Last10	Here	98
198	36143	7	Cyanus montanus	3007	2018-06-25-15-11-09	0	3	x	-20	0	35.4	24.2	34.6	24	35.3	-0.135	20353	First10	Here	1
199	36144	7	Cyanus montanus	3007	2018-06-25-15-11-11	0	3	x	-20	0	35.5	24.2	34.6	24	35.3	-0.235	20353	First10	Here	2
200	36145	7	Cyanus montanus	3007	2018-06-25-15-11-13	0	3	x	-20	0	35.4	24.2	34.6	24	35.3	-0.135	20353	First10	Here	3
201	36146	7	Cyanus montanus	3007	2018-06-25-15-11-15	0	3	x	-20	0	35.3	24.1	34.6	24	35.3	-0.035	20353	First10	Here	4
202	36147	7	Cyanus montanus	3007	2018-06-25-15-11-17	0	3	x	-20	0	35.3	24.1	34.6	24	35.3	-0.035	20353	First10	Here	5
203	36148	7	Cyanus montanus	3007	2018-06-25-15-11-19	0	3	x	-20	0	35.4	24.2	34.6	24	35.3	-0.135	20353	First10	Here	6
204	36149	7	Cyanus montanus	3007	2018-06-25-15-11-21	0	3	x	-20	0	35.3	24.1	34.6	24	35.3	-0.035	20353	First10	Here	7
205	36150	7	Cyanus montanus	3007	2018-06-25-15-11-23	0	3	x	-20	0	35.3	24.1	34.6	24	35.3	-0.035	20353	First10	Here	8
206	36151	7	Cyanus montanus	3007	2018-06-25-15-11-25	0	3	x	-20	0	35.3	24.1	34.6	24	35.3	-0.035	20353	First10	Here	9
207	36152	7	Cyanus montanus	3007	2018-06-25-15-11-27	0	3	x	-20	0	35.3	24.1	34.6	24	35.3	-0.035	20353	First10	Here	10
208	36153	7	Cyanus montanus	3007	2018-06-25-15-11-29	0	3	x	-20	0	35.3	24.2	34.6	24	35.3	-0.035	20353			11
209	36154	7	Cyanus montanus	3007	2018-06-25-15-11-31	0	3	x	-20	0	35.2	24.1	34.6	24	35.3	0.065	20353			12
210	36155	7	Cyanus montanus	3007	2018-06-25-15-11-33	0	3	x	-20	0	35.2	24.1	34.6	24	35.3	0.065	20353			13
211	36156	7	Cyanus montanus	3007	2018-06-25-15-11-35	0	3	x	-20	0	35.3	24.2	34.6	24	35.3	-0.035	20353			14
212	36157	7	Cyanus montanus	3007	2018-06-25-15-11-37	0	3	x	-20	0	35.3	24.2	34.6	24	35.3	-0.035	20353			15
213	36158	7	Cyanus montanus	3007	2018-06-25-15-11-39	0	3	x	-20	0	35.2	24.1	34.6	24	35.3	0.065	20353			16
214	36159	7	Cyanus montanus	3007	2018-06-25-15-11-41	0	3	x	-20	0	35.2	24.1	34.6	24	35.3	0.065	20353			17
215	36160	7	Cyanus montanus	3007	2018-06-25-15-11-43	0	3	x	-20	0	35.2	24.1	34.6	24	35.3	0.065	20353			18
216	36161	7	Cyanus montanus	3007	2018-06-25-15-11-45	0	3	x	-20	0	35.3	24.2	34.6	24	35.3	-0.035	20353			19
217	36162	7	Cyanus montanus	3007	2018-06-25-15-11-47	0	3	x	-20	0	35.3	24.2	34.6	24	35.3	-0.035	20353			20
218	36163	7	Cyanus montanus	3007	2018-06-25-15-11-49	0	3	x	-20	0	35.3	24.2	34.6	24	35.3	-0.035	20353			21
219	36164	7	Cyanus montanus	3007	2018-06-25-15-11-51	0	3	x	-20	0	35.3	24.2	34.6	24	35.3	-0.035	20353			22
220	36165	7	Cyanus montanus	3007	2018-06-25-15-11-53	0	3	x	-20	0	35.3	24.2	34.6	24	35.3	-0.035	20353			23
221	36166	7	Cyanus montanus	3007	2018-06-25-15-11-55	0	3	x	-20	0	35.3	24.2	34.6	24	35.3	-0.035	20353			24
222	36167	7	Cyanus montanus	3007	2018-06-25-15-11-57	0	3	x	-20	0	35.3	24.2	34.6	24	35.3	-0.035	20353			25
223	36168	7	Cyanus montanus	3007	2018-06-25-15-11-59	0	3	x	-20	0	35.3	24.2	34.6	24	35.3	-0.035	20353			26
224	36169	7	Cyanus montanus	3007	2018-06-25-15-12-01	0	3	x	-20	0	35.2	24.1	34.5	24	35.2	-0.028	20353			27
225	36170	7	Cyanus montanus	3007	2018-06-25-15-12-03	0	3	x	-20	0	35.2	24.1	34.5	24	35.2	-0.028	20353			28
226	36171	7	Cyanus montanus	3007	2018-06-25-15-12-05	0	3	x	-20	0	35.2	24.1	34.5	24	35.2	-0.028	20353			29
227	36172	7	Cyanus montanus	3007	2018-06-25-15-12-07	0	3	x	-20	0	35.2	24.1	34.5	24	35.2	-0.028	20353			30
228	36173	7	Cyanus montanus	3007	2018-06-25-15-12-09	0	3	x	-20	0	35.2	24.1	34.5	24	35.2	-0.028	20353			31
229	36174	7	Cyanus montanus	3007	2018-06-25-15-12-11	0	3	x	-20	0	35.2	24.1	34.5	24	35.2	-0.028	20353			32
230	36175	7	Cyanus montanus	3007	2018-06-25-15-12-13	0	3	x	-20	0	35.3	24.2	34.5	24	35.2	-0.128	20353			33
231	36176	7	Cyanus montanus	3007	2018-06-25-15-12-15	0	3	x	-20	0	35.2	24.1	34.5	24	35.2	-0.028	20353			34
232	36177	7	Cyanus montanus	3007	2018-06-25-15-12-17	0	3	x	-20	0	35.3	24.2	34.5	24	35.2	-0.128	20353			35
233	36178	7	Cyanus montanus	3007	2018-06-25-15-12-19	0	3	x	-20	0	35.3	24.2	34.5	24	35.2	-0.128	20353			36
234	36179	7	Cyanus montanus	3007	2018-06-25-15-12-21	0	3	x	-20	0	35.3	24.2	34.5	24	35.2	-0.128	20353			37
235	36180	7	Cyanus montanus	3007	2018-06-25-15-12-23	0	3	x	-20	0	35.3	24.2	34.5	24	35.2	-0.128	20353			38
236	36181	7	Cyanus montanus	3007	2018-06-25-15-12-25	0	3	x	-20	0	35.2	24.1	34.5	24	35.2	-0.028	20353			39
237	36182	7	Cyanus montanus	3007	2018-06-25-15-12-27	0	3	x	-20	0	35.2	24.1	34.5	24	35.2	-0.028	20353			40
238	36183	7	Cyanus montanus	3007	2018-06-25-15-12-29	0	3	x	-20	0	35.2	24.1	34.4	24	35.1	-0.12	20353			41
239	36184	7	Cyanus montanus	3007	2018-06-25-15-12-31	0	3	x	-20	0	35.2	24.1	34.5	24	35.2	-0.028	20353			42
240	36185	7	Cyanus montanus	3007	2018-06-25-15-12-33	0	3	x	-20	0	35.2	24.1	34.4	24	35.1	-0.12	20353			43
241	36186	7	Cyanus montanus	3007	2018-06-25-15-12-35	0	3	x	-20	0	35.3	24.2	34.4	24	35.1	-0.22	20353			44
242	36187	7	Cyanus montanus	3007	2018-06-25-15-12-37	0	3	x	-20	0	35.2	24.2	34.4	24	35.1	-0.12	20353			45
243	36188	7	Cyanus montanus	3007	2018-06-25-15-12-39	0	3	x	-20	0	35.2	24.1	34.5	24	35.2	-0.028	20353			46
244	36189	7	Cyanus montanus	3007	2018-06-25-15-12-41	0	3	x	-20	0	35.2	24.1	34.5	24	35.2	-0.028	20353			47
245	36190	7	Cyanus montanus	3007	2018-06-25-15-12-43	0	3	x	-20	0	35.2	24.2	34.5	24	35.2	-0.028	20353			48
246	36191	7	Cyanus montanus	3007	2018-06-25-15-12-45	0	3	x	-20	0	35.2	24.2	34.5	24	35.2	-0.028	20353			49
247	36192	7	Cyanus montanus	3007	2018-06-25-15-12-47	0	3	x	-20	0	35.2	24.2	34.5	24	35.2	-0.028	20353			50
248	36193	7	Cyanus montanus	3007	2018-06-25-15-12-49	0	3	x	-20	0	35.2	24.2	34.5	24	35.2	-0.028	20353			51
249	36194	7	Cyanus montanus	3007	2018-06-25-15-12-51	0	3	x	-20	0	35.2	24.2	34.4	24	35.1	-0.12	20353			52
250	36195	7	Cyanus montanus	3007	2018-06-25-15-12-53	0	3	x	-20	0	35.3	24.2	34.5	24	35.2	-0.128	20353			53
251	36196	7	Cyanus montanus	3007	2018-06-25-15-12-55	0	3	x	-20	0	35.2	24.1	34.5	24	35.2	-0.028	20353			54
252	36197	7	Cyanus montanus	3007	2018-06-25-15-12-57	0	3	x	-20	0	35.3	24.2	34.4	24	35.1	-0.22	20353			55
253	36198	7	Cyanus montanus	3007	2018-06-25-15-12-59	0	3	x	-20	0	35.3	24.2	34.4	24	35.1	-0.22	20353			56
254	36199	7	Cyanus montanus	3007	2018-06-25-15-13-01	0	3	x	-20	0	35.3	24.2	34.4	24	35.1	-0.22	20353			57
255	36200	7	Cyanus montanus	3007	2018-06-25-15-13-03	0	3	x	-20	0	35.2	24.1	34.4	24	35.1	-0.12	20353			58
256	36201	7	Cyanus montanus	3007	2018-06-25-15-13-05	0	3	x	-20	0	35.3	24.2	34.4	24	35.1	-0.22	20353			59
257	36202	7	Cyanus montanus	3007	2018-06-25-15-13-07	0	3	x	-20	0	35.3	24.2	34.4	24	35.1	-0.22	20353			60
258	36203	7	Cyanus montanus	3007	2018-06-25-15-13-09	0	3	x	-20	0	35.3	24.2	34.4	24	35.1	-0.22	20353			61
259	36204	7	Cyanus montanus	3007	2018-06-25-15-13-11	0	3	x	-20	0	35.4	24.2	34.4	24	35.1	-0.32	20353			62
260	36205	7	Cyanus montanus	3007	2018-06-25-15-13-13	0	3	x	-20	0	35.4	24.2	34.5	24	35.2	-0.228	20353			63
261	36206	7	Cyanus montanus	3007	2018-06-25-15-13-15	0	3	x	-20	0	35.3	24.2	34.5	24	35.2	-0.128	20353			64
262	36207	7	Cyanus montanus	3007	2018-06-25-15-13-17	0	3	x	-20	0	35.3	24.2	34.5	24	35.2	-0.128	20353			65
263	36208	7	Cyanus montanus	3007	2018-06-25-15-13-19	0	3	x	-20	0	35.3	24.2	34.5	24	35.2	-0.128	20353			66
264	36209	7	Cyanus montanus	3007	2018-06-25-15-13-21	0	3	x	-20	0	35.3	24.2	34.5	24	35.2	-0.128	20353			67
265	36210	7	Cyanus montanus	3007	2018-06-25-15-13-23	0	3	x	-20	0	35.3	24.2	34.5	24	35.2	-0.128	20353			68
266	36211	7	Cyanus montanus	3007	2018-06-25-15-13-25	0	3	x	-20	0	35.3	24.2	34.5	24	35.2	-0.128	20353			69
267	36212	7	Cyanus montanus	3007	2018-06-25-15-13-27	0	3	x	-20	0	35.3	24.2	34.4	24	35.1	-0.22	20353			70
268	36213	7	Cyanus montanus	3007	2018-06-25-15-13-29	0	3	x	-20	0	35.3	24.2	34.4	24	35.1	-0.22	20353			71
269	36214	7	Cyanus montanus	3007	2018-06-25-15-13-31	0	3	x	-20	0	35.2	24.1	34.4	24	35.1	-0.12	20353			72
270	36215	7	Cyanus montanus	3007	2018-06-25-15-13-33	0	3	x	-20	0	35.3	24.2	34.4	24	35.1	-0.22	20353			73
271	36216	7	Cyanus montanus	3007	2018-06-25-15-13-35	0	3	x	-20	0	35.2	24.2	34.4	24	35.1	-0.12	20353			74
272	36217	7	Cyanus montanus	3007	2018-06-25-15-13-37	0	3	x	-20	0	35.2	24.2	34.4	24	35.1	-0.12	20353			75
273	36218	7	Cyanus montanus	3007	2018-06-25-15-13-39	0	3	x	-20	0	35.2	24.2	34.4	24	35.1	-0.12	20353			76
274	36219	7	Cyanus montanus	3007	2018-06-25-15-13-41	0	3	x	-20	0	35.2	24.2	34.4	24	35.1	-0.12	20353			77
275	36220	7	Cyanus montanus	3007	2018-06-25-15-13-43	0	3	x	-20	0	35.2	24.2	34.4	24	35.1	-0.12	20353			78
276	36221	7	Cyanus montanus	3007	2018-06-25-15-13-45	0	3	x	-20	0	35.2	24.2	34.4	24	35.1	-0.12	20353			79
277	36222	7	Cyanus montanus	3007	2018-06-25-15-13-47	0	3	x	-20	0	35.3	24.2	34.4	24	35.1	-0.22	20353			80
278	36223	7	Cyanus montanus	3007	2018-06-25-15-13-49	0	3	x	-20	0	35.3	24.2	34.4	24	35.1	-0.22	20353			81
279	36224	7	Cyanus montanus	3007	2018-06-25-15-13-51	0	3	x	-20	0	35.3	24.2	34.5	24	35.2	-0.128	20353			82
280	36225	7	Cyanus montanus	3007	2018-06-25-15-13-53	0	3	x	-20	0	35.3	24.2	34.4	24	35.1	-0.22	20353			83
281	36226	7	Cyanus montanus	3007	2018-06-25-15-13-55	0	3	x	-20	0	35.3	24.2	34.4	24	35.1	-0.22	20353			84
282	36227	7	Cyanus montanus	3007	2018-06-25-15-13-57	0	3	x	-20	0	35.3	24.2	34.4	24	35.1	-0.22	20353			85
283	36228	7	Cyanus montanus	3007	2018-06-25-15-13-59	0	3	x	-20	0	35.3	24.1	34.4	24	35.1	-0.22	20353			86
284	36229	7	Cyanus montanus	3007	2018-06-25-15-14-02	0	3	x	-20	0	35.3	24.2	34.4	24	35.1	-0.22	20353			87
285	36230	7	Cyanus montanus	3007	2018-06-25-15-14-04	0	3	x	-20	0	35.3	24.2	34.4	24	35.1	-0.22	20353			88
286	36231	7	Cyanus montanus	3007	2018-06-25-15-14-06	0	3	x	-20	0	35.2	24.2	34.4	24	35.1	-0.12	20353			89
287	36232	7	Cyanus montanus	3007	2018-06-25-15-14-08	0	3	x	-20	0	35.2	24.2	34.4	24	35.1	-0.12	20353			90
288	36233	7	Cyanus montanus	3007	2018-06-25-15-14-10	0	3	x	-20	0	35.2	24.2	34.5	24	35.2	-0.028	20353	Last10	Here	91
289	36234	7	Cyanus montanus	3007	2018-06-25-15-14-12	0	3	x	-20	0	35.2	24.2	34.5	24	35.2	-0.028	20353	Last10	Here	92
290	36235	7	Cyanus montanus	3007	2018-06-25-15-14-14	0	3	x	-20	0	35.1	24.2	34.5	24	35.2	0.072	20353	Last10	Here	93
291	36236	7	Cyanus montanus	3007	2018-06-25-15-14-16	0	3	x	-20	0	35.1	24.2	34.6	24	35.3	0.165	20353	Last10	Here	94
292	36237	7	Cyanus montanus	3007	2018-06-25-15-14-18	0	3	x	-20	0	35.1	24.2	34.6	24	35.3	0.165	20353	Last10	Here	95
293	36238	7	Cyanus montanus	3007	2018-06-25-15-14-20	0	3	x	-20	0	35.1	24.2	34.6	24	35.3	0.165	20353	Last10	Here	96
294	36239	7	Cyanus montanus	3007	2018-06-25-15-14-22	0	3	x	-20	0	35.1	24.2	34.5	24	35.2	0.072	20353	Last10	Here	97
295	36240	7	Cyanus montanus	3007	2018-06-25-15-14-24	0	3	x	-20	0	35.2	24.2	34.5	24	35.2	-0.028	20353	Last10	Here	98
296	36241	7	Cyanus montanus	3007	2018-06-25-15-14-26	0	3	x	-20	0	35.1	24.1	34.6	24	35.3	0.165	20353	Last10	Here	99
297	36242	7	Cyanus montanus	3007	2018-06-25-15-14-28	0	3	x	-20	0	35.2	24.2	34.6	24	35.3	0.065	20353	Last10	Here	100
298	36243	7	Cyanus montanus	3007	2018-06-25-15-15-00	0	3	x	-15	0	35.1	24.2	34.4	24	35.1	-0.02	20354	First10	Here	1
299	36244	7	Cyanus montanus	3007	2018-06-25-15-15-02	0	3	x	-15	0	35.1	24.2	34.5	24.1	35.2	0.072	20354	First10	Here	2
300	36245	7	Cyanus montanus	3007	2018-06-25-15-15-04	0	3	x	-15	0	35.1	24.2	34.4	24	35.1	-0.02	20354	First10	Here	3
301	36246	7	Cyanus montanus	3007	2018-06-25-15-15-06	0	3	x	-15	0	35.1	24.2	34.3	24	35	-0.112	20354	First10	Here	4
302	36247	7	Cyanus montanus	3007	2018-06-25-15-15-08	0	3	x	-15	0	35	24.2	34.4	24	35.1	0.08	20354	First10	Here	5
303	36248	7	Cyanus montanus	3007	2018-06-25-15-15-10	0	3	x	-15	0	35.1	24.2	34.4	24	35.1	-0.02	20354	First10	Here	6
304	36249	7	Cyanus montanus	3007	2018-06-25-15-15-12	0	3	x	-15	0	35	24.1	34.4	24	35.1	0.08	20354	First10	Here	7
305	36250	7	Cyanus montanus	3007	2018-06-25-15-15-14	0	3	x	-15	0	35.1	24.2	34.4	24	35.1	-0.02	20354	First10	Here	8
306	36251	7	Cyanus montanus	3007	2018-06-25-15-15-16	0	3	x	-15	0	35.1	24.2	34.4	24	35.1	-0.02	20354	First10	Here	9
307	36252	7	Cyanus montanus	3007	2018-06-25-15-15-18	0	3	x	-15	0	35.1	24.2	34.5	24.1	35.2	0.072	20354	First10	Here	10
308	36253	7	Cyanus montanus	3007	2018-06-25-15-15-20	0	3	x	-15	0	35.1	24.2	34.3	24	35	-0.112	20354			11
309	36254	7	Cyanus montanus	3007	2018-06-25-15-15-22	0	3	x	-15	0	35.1	24.2	34.3	24	35	-0.112	20354			12
310	36255	7	Cyanus montanus	3007	2018-06-25-15-15-24	0	3	x	-15	0	35.1	24.2	34.3	24	35	-0.112	20354			13
311	36256	7	Cyanus montanus	3007	2018-06-25-15-15-26	0	3	x	-15	0	35.1	24.2	34.3	24	35	-0.112	20354			14
312	36257	7	Cyanus montanus	3007	2018-06-25-15-15-28	0	3	x	-15	0	35	24.1	34.3	24	35	-0.012	20354			15
313	36258	7	Cyanus montanus	3007	2018-06-25-15-15-30	0	3	x	-15	0	35.1	24.2	34.3	24	35	-0.112	20354			16
314	36259	7	Cyanus montanus	3007	2018-06-25-15-15-32	0	3	x	-15	0	35	24.2	34.3	24	35	-0.012	20354			17
315	36260	7	Cyanus montanus	3007	2018-06-25-15-15-34	0	3	x	-15	0	35	24.2	34.3	24	35	-0.012	20354			18
316	36261	7	Cyanus montanus	3007	2018-06-25-15-15-36	0	3	x	-15	0	35	24.2	34.3	24	35	-0.012	20354			19
317	36262	7	Cyanus montanus	3007	2018-06-25-15-15-38	0	3	x	-15	0	35	24.2	34.3	24	35	-0.012	20354			20
318	36263	7	Cyanus montanus	3007	2018-06-25-15-15-40	0	3	x	-15	0	35	24.2	34.3	24	35	-0.012	20354			21
319	36264	7	Cyanus montanus	3007	2018-06-25-15-15-42	0	3	x	-15	0	35	24.2	34.3	24	35	-0.012	20354			22
320	36265	7	Cyanus montanus	3007	2018-06-25-15-15-44	0	3	x	-15	0	35	24.2	34.3	24	35	-0.012	20354			23
321	36266	7	Cyanus montanus	3007	2018-06-25-15-15-46	0	3	x	-15	0	35	24.2	34.3	24	35	-0.012	20354			24
322	36267	7	Cyanus montanus	3007	2018-06-25-15-15-48	0	3	x	-15	0	35	24.2	34.3	24	35	-0.012	20354			25
323	36268	7	Cyanus montanus	3007	2018-06-25-15-15-50	0	3	x	-15	0	35	24.2	34.3	24	35	-0.012	20354			26
324	36269	7	Cyanus montanus	3007	2018-06-25-15-15-52	0	3	x	-15	0	35	24.2	34.3	24	35	-0.012	20354			27
325	36270	7	Cyanus montanus	3007	2018-06-25-15-15-54	0	3	x	-15	0	35	24.2	34.3	24	35	-0.012	20354			28
326	36271	7	Cyanus montanus	3007	2018-06-25-15-15-56	0	3	x	-15	0	35	24.2	34.4	24	35.1	0.08	20354			29
327	36272	7	Cyanus montanus	3007	2018-06-25-15-15-58	0	3	x	-15	0	35	24.2	34.4	24	35.1	0.08	20354			30
328	36273	7	Cyanus montanus	3007	2018-06-25-15-16-00	0	3	x	-15	0	35	24.2	34.4	24	35.1	0.08	20354			31
329	36274	7	Cyanus montanus	3007	2018-06-25-15-16-02	0	3	x	-15	0	35	24.2	34.5	24	35.2	0.172	20354			32
330	36275	7	Cyanus montanus	3007	2018-06-25-15-16-04	0	3	x	-15	0	35	24.2	34.4	24	35.1	0.08	20354			33
331	36276	7	Cyanus montanus	3007	2018-06-25-15-16-06	0	3	x	-15	0	35	24.2	34.4	24	35.1	0.08	20354			34
332	36277	7	Cyanus montanus	3007	2018-06-25-15-16-08	0	3	x	-15	0	35	24.2	34.4	24	35.1	0.08	20354			35
333	36278	7	Cyanus montanus	3007	2018-06-25-15-16-10	0	3	x	-15	0	35	24.2	34.5	24	35.2	0.172	20354			36
334	36279	7	Cyanus montanus	3007	2018-06-25-15-16-12	0	3	x	-15	0	35	24.2	34.5	24	35.2	0.172	20354			37
335	36280	7	Cyanus montanus	3007	2018-06-25-15-16-14	0	3	x	-15	0	35	24.2	34.4	24	35.1	0.08	20354			38
336	36281	7	Cyanus montanus	3007	2018-06-25-15-16-16	0	3	x	-15	0	35	24.2	34.4	24	35.1	0.08	20354			39
337	36282	7	Cyanus montanus	3007	2018-06-25-15-16-18	0	3	x	-15	0	35	24.2	34.4	24	35.1	0.08	20354			40
338	36283	7	Cyanus montanus	3007	2018-06-25-15-16-20	0	3	x	-15	0	35	24.2	34.4	24	35.1	0.08	20354			41
339	36284	7	Cyanus montanus	3007	2018-06-25-15-16-22	0	3	x	-15	0	35	24.2	34.4	24	35.1	0.08	20354			42
340	36285	7	Cyanus montanus	3007	2018-06-25-15-16-24	0	3	x	-15	0	35	24.2	34.4	24	35.1	0.08	20354			43
341	36286	7	Cyanus montanus	3007	2018-06-25-15-16-26	0	3	x	-15	0	35	24.2	34.4	24	35.1	0.08	20354			44
342	36287	7	Cyanus montanus	3007	2018-06-25-15-16-28	0	3	x	-15	0	35	24.2	34.5	24	35.2	0.172	20354			45
343	36288	7	Cyanus montanus	3007	2018-06-25-15-16-30	0	3	x	-15	0	35	24.2	34.5	24	35.2	0.172	20354			46
344	36289	7	Cyanus montanus	3007	2018-06-25-15-16-32	0	3	x	-15	0	35	24.2	34.4	24	35.1	0.08	20354			47
345	36290	7	Cyanus montanus	3007	2018-06-25-15-16-34	0	3	x	-15	0	35	24.2	34.4	24	35.1	0.08	20354			48
346	36291	7	Cyanus montanus	3007	2018-06-25-15-16-36	0	3	x	-15	0	35	24.2	34.5	24	35.2	0.172	20354			49
347	36292	7	Cyanus montanus	3007	2018-06-25-15-16-38	0	3	x	-15	0	35	24.2	34.4	24	35.1	0.08	20354			50
348	36293	7	Cyanus montanus	3007	2018-06-25-15-16-40	0	3	x	-15	0	35	24.2	34.5	24	35.2	0.172	20354			51
349	36294	7	Cyanus montanus	3007	2018-06-25-15-16-42	0	3	x	-15	0	34.9	24.2	34.5	24	35.2	0.272	20354			52
350	36295	7	Cyanus montanus	3007	2018-06-25-15-16-44	0	3	x	-15	0	35	24.2	34.5	24	35.2	0.172	20354			53
351	36296	7	Cyanus montanus	3007	2018-06-25-15-16-46	0	3	x	-15	0	35	24.2	34.5	24	35.2	0.172	20354			54
352	36297	7	Cyanus montanus	3007	2018-06-25-15-16-48	0	3	x	-15	0	35.1	24.2	34.4	24	35.1	-0.02	20354			55
353	36298	7	Cyanus montanus	3007	2018-06-25-15-16-50	0	3	x	-15	0	35.1	24.2	34.4	24	35.1	-0.02	20354			56
354	36299	7	Cyanus montanus	3007	2018-06-25-15-16-52	0	3	x	-15	0	35.1	24.2	34.4	24	35.1	-0.02	20354			57
355	36300	7	Cyanus montanus	3007	2018-06-25-15-16-54	0	3	x	-15	0	35.1	24.2	34.4	24	35.1	-0.02	20354			58
356	36301	7	Cyanus montanus	3007	2018-06-25-15-16-56	0	3	x	-15	0	35.1	24.2	34.3	24	35	-0.112	20354			59
357	36302	7	Cyanus montanus	3007	2018-06-25-15-16-58	0	3	x	-15	0	35	24.2	34.4	24.1	35.1	0.08	20354			60
358	36303	7	Cyanus montanus	3007	2018-06-25-15-17-00	0	3	x	-15	0	35	24.2	34.3	24	35	-0.012	20354			61
359	36304	7	Cyanus montanus	3007	2018-06-25-15-17-02	0	3	x	-15	0	35	24.2	34.3	24	35	-0.012	20354			62
360	36305	7	Cyanus montanus	3007	2018-06-25-15-17-04	0	3	x	-15	0	35	24.2	34.3	24	35	-0.012	20354			63
361	36306	7	Cyanus montanus	3007	2018-06-25-15-17-06	0	3	x	-15	0	35	24.2	34.3	24	35	-0.012	20354			64
362	36307	7	Cyanus montanus	3007	2018-06-25-15-17-08	0	3	x	-15	0	35	24.2	34.3	24	35	-0.012	20354			65
363	36308	7	Cyanus montanus	3007	2018-06-25-15-17-10	0	3	x	-15	0	35	24.2	34.3	24	35	-0.012	20354			66
364	36309	7	Cyanus montanus	3007	2018-06-25-15-17-12	0	3	x	-15	0	35	24.2	34.3	24	35	-0.012	20354			67
365	36310	7	Cyanus montanus	3007	2018-06-25-15-17-14	0	3	x	-15	0	35	24.2	34.4	24	35.1	0.08	20354			68
366	36311	7	Cyanus montanus	3007	2018-06-25-15-17-16	0	3	x	-15	0	35	24.2	34.4	24	35.1	0.08	20354			69
367	36312	7	Cyanus montanus	3007	2018-06-25-15-17-18	0	3	x	-15	0	35	24.2	34.4	24	35.1	0.08	20354			70
368	36313	7	Cyanus montanus	3007	2018-06-25-15-17-20	0	3	x	-15	0	35	24.2	34.4	24.1	35.1	0.08	20354			71
369	36314	7	Cyanus montanus	3007	2018-06-25-15-17-22	0	3	x	-15	0	35	24.2	34.4	24	35.1	0.08	20354			72
370	36315	7	Cyanus montanus	3007	2018-06-25-15-17-24	0	3	x	-15	0	35	24.2	34.4	24	35.1	0.08	20354			73
371	36316	7	Cyanus montanus	3007	2018-06-25-15-17-26	0	3	x	-15	0	35	24.2	34.5	24	35.2	0.172	20354			74
372	36317	7	Cyanus montanus	3007	2018-06-25-15-17-28	0	3	x	-15	0	35	24.2	34.5	24	35.2	0.172	20354			75
373	36318	7	Cyanus montanus	3007	2018-06-25-15-17-30	0	3	x	-15	0	35	24.2	34.4	24	35.1	0.08	20354			76
374	36319	7	Cyanus montanus	3007	2018-06-25-15-17-32	0	3	x	-15	0	35	24.2	34.4	24	35.1	0.08	20354			77
375	36320	7	Cyanus montanus	3007	2018-06-25-15-17-34	0	3	x	-15	0	35.1	24.2	34.4	24	35.1	-0.02	20354			78
376	36321	7	Cyanus montanus	3007	2018-06-25-15-17-36	0	3	x	-15	0	35.1	24.2	34.4	24	35.1	-0.02	20354			79
377	36322	7	Cyanus montanus	3007	2018-06-25-15-17-38	0	3	x	-15	0	35	24.2	34.4	24	35.1	0.08	20354			80
378	36323	7	Cyanus montanus	3007	2018-06-25-15-17-40	0	3	x	-15	0	35	24.2	34.5	24.1	35.2	0.172	20354			81
379	36324	7	Cyanus montanus	3007	2018-06-25-15-17-42	0	3	x	-15	0	35	24.2	34.4	24	35.1	0.08	20354			82
380	36325	7	Cyanus montanus	3007	2018-06-25-15-17-44	0	3	x	-15	0	35	24.2	34.4	24	35.1	0.08	20354			83
381	36326	7	Cyanus montanus	3007	2018-06-25-15-17-46	0	3	x	-15	0	35	24.2	34.3	24	35	-0.012	20354			84
382	36327	7	Cyanus montanus	3007	2018-06-25-15-17-48	0	3	x	-15	0	35	24.2	34.3	24	35	-0.012	20354			85
383	36328	7	Cyanus montanus	3007	2018-06-25-15-17-50	0	3	x	-15	0	35	24.2	34.3	24	35	-0.012	20354			86
384	36329	7	Cyanus montanus	3007	2018-06-25-15-17-52	0	3	x	-15	0	35	24.2	34.3	24	35	-0.012	20354			87
385	36330	7	Cyanus montanus	3007	2018-06-25-15-17-54	0	3	x	-15	0	35	24.2	34.3	24	35	-0.012	20354			88
386	36331	7	Cyanus montanus	3007	2018-06-25-15-17-56	0	3	x	-15	0	35	24.2	34.3	24	35	-0.012	20354			89
387	36332	7	Cyanus montanus	3007	2018-06-25-15-17-58	0	3	x	-15	0	35	24.2	34.3	24	35	-0.012	20354			90
388	36333	7	Cyanus montanus	3007	2018-06-25-15-18-00	0	3	x	-15	0	35	24.2	34.3	24	35	-0.012	20354	Last10	Here	91
389	36334	7	Cyanus montanus	3007	2018-06-25-15-18-02	0	3	x	-15	0	35	24.2	34.3	24	35	-0.012	20354	Last10	Here	92
390	36335	7	Cyanus montanus	3007	2018-06-25-15-18-04	0	3	x	-15	0	35	24.2	34.3	24	35	-0.012	20354	Last10	Here	93
391	36336	7	Cyanus montanus	3007	2018-06-25-15-18-06	0	3	x	-15	0	35	24.2	34.2	24	34.9	-0.105	20354	Last10	Here	94
392	36337	7	Cyanus montanus	3007	2018-06-25-15-18-08	0	3	x	-15	0	35	24.2	34.2	24	34.9	-0.105	20354	Last10	Here	95
393	36338	7	Cyanus montanus	3007	2018-06-25-15-18-10	0	3	x	-15	0	35	24.2	34.3	24	35	-0.012	20354	Last10	Here	96
394	36339	7	Cyanus montanus	3007	2018-06-25-15-18-12	0	3	x	-15	0	35	24.2	34.2	24	34.9	-0.105	20354	Last10	Here	97
395	36340	7	Cyanus montanus	3007	2018-06-25-15-18-14	0	3	x	-15	0	35	24.2	34.2	24	34.9	-0.105	20354	Last10	Here	98
396	36341	7	Cyanus montanus	3007	2018-06-25-15-18-16	0	3	x	-15	0	35	24.2	34.2	24	34.9	-0.105	20354	Last10	Here	99
397	36342	7	Cyanus montanus	3007	2018-06-25-15-18-18	0	3	x	-15	0	35	24.2	34.2	24	34.9	-0.105	20354	Last10	Here	100
398	36343	7	Cyanus montanus	3007	2018-06-25-15-18-50	0	3	x	-10	0	34.9	24.2	34.2	24	34.9	-0.005	20355	First10	Here	1
399	36344	7	Cyanus montanus	3007	2018-06-25-15-18-52	0	3	x	-10	0	34.9	24.2	34.2	24	34.9	-0.005	20355	First10	Here	2
400	36345	7	Cyanus montanus	3007	2018-06-25-15-18-54	0	3	x	-10	0	34.9	24.2	34.3	24	35	0.088	20355	First10	Here	3
401	36346	7	Cyanus montanus	3007	2018-06-25-15-18-56	0	3	x	-10	0	34.9	24.2	34.3	24	35	0.088	20355	First10	Here	4
402	36347	7	Cyanus montanus	3007	2018-06-25-15-18-58	0	3	x	-10	0	34.9	24.2	34.3	24	35	0.088	20355	First10	Here	5
403	36348	7	Cyanus montanus	3007	2018-06-25-15-19-00	0	3	x	-10	0	34.9	24.2	34.3	24	35	0.088	20355	First10	Here	6
404	36349	7	Cyanus montanus	3007	2018-06-25-15-19-02	0	3	x	-10	0	34.9	24.2	34.3	24	35	0.088	20355	First10	Here	7
405	36350	7	Cyanus montanus	3007	2018-06-25-15-19-04	0	3	x	-10	0	35	24.2	34.3	24	35	-0.012	20355	First10	Here	8
406	36351	7	Cyanus montanus	3007	2018-06-25-15-19-06	0	3	x	-10	0	35	24.2	34.3	24	35	-0.012	20355	First10	Here	9
407	36352	7	Cyanus montanus	3007	2018-06-25-15-19-08	0	3	x	-10	0	35	24.2	34.4	24	35.1	0.08	20355	First10	Here	10
408	36353	7	Cyanus montanus	3007	2018-06-25-15-19-10	0	3	x	-10	0	35	24.2	34.4	24	35.1	0.08	20355			11
409	36354	7	Cyanus montanus	3007	2018-06-25-15-19-12	0	3	x	-10	0	35	24.2	34.4	24	35.1	0.08	20355			12
410	36355	7	Cyanus montanus	3007	2018-06-25-15-19-15	0	3	x	-10	0	35.1	24.2	34.4	24	35.1	-0.02	20355			13
411	36356	7	Cyanus montanus	3007	2018-06-25-15-19-17	0	3	x	-10	0	35	24.2	34.5	24.1	35.2	0.172	20355			14
412	36357	7	Cyanus montanus	3007	2018-06-25-15-19-19	0	3	x	-10	0	35	24.2	34.3	24	35	-0.012	20355			15
413	36358	7	Cyanus montanus	3007	2018-06-25-15-19-21	0	3	x	-10	0	35	24.2	34.3	24	35	-0.012	20355			16
414	36359	7	Cyanus montanus	3007	2018-06-25-15-19-23	0	3	x	-10	0	35	24.2	34.3	24	35	-0.012	20355			17
415	36360	7	Cyanus montanus	3007	2018-06-25-15-19-25	0	3	x	-10	0	35	24.2	34.4	24	35.1	0.08	20355			18
416	36361	7	Cyanus montanus	3007	2018-06-25-15-19-27	0	3	x	-10	0	35	24.2	34.3	24	35	-0.012	20355			19
417	36362	7	Cyanus montanus	3007	2018-06-25-15-19-29	0	3	x	-10	0	35	24.2	34.3	24	35	-0.012	20355			20
418	36363	7	Cyanus montanus	3007	2018-06-25-15-19-31	0	3	x	-10	0	35	24.2	34.3	24	35	-0.012	20355			21
419	36364	7	Cyanus montanus	3007	2018-06-25-15-19-33	0	3	x	-10	0	35	24.2	34.3	24	35	-0.012	20355			22
420	36365	7	Cyanus montanus	3007	2018-06-25-15-19-35	0	3	x	-10	0	35	24.2	34.3	24	35	-0.012	20355			23
421	36366	7	Cyanus montanus	3007	2018-06-25-15-19-37	0	3	x	-10	0	34.9	24.2	34.3	24	35	0.088	20355			24
422	36367	7	Cyanus montanus	3007	2018-06-25-15-19-39	0	3	x	-10	0	34.9	24.2	34.3	24	35	0.088	20355			25
423	36368	7	Cyanus montanus	3007	2018-06-25-15-19-41	0	3	x	-10	0	34.9	24.2	34.3	24	35	0.088	20355			26
424	36369	7	Cyanus montanus	3007	2018-06-25-15-19-43	0	3	x	-10	0	34.9	24.2	34.4	24	35.1	0.18	20355			27
425	36370	7	Cyanus montanus	3007	2018-06-25-15-19-45	0	3	x	-10	0	34.9	24.2	34.4	24	35.1	0.18	20355			28
426	36371	7	Cyanus montanus	3007	2018-06-25-15-19-47	0	3	x	-10	0	34.9	24.2	34.4	24	35.1	0.18	20355			29
427	36372	7	Cyanus montanus	3007	2018-06-25-15-19-49	0	3	x	-10	0	34.9	24.2	34.6	24.1	35.3	0.365	20355			30
428	36373	7	Cyanus montanus	3007	2018-06-25-15-19-51	0	3	x	-10	0	34.9	24.2	34.5	24	35.2	0.272	20355			31
429	36374	7	Cyanus montanus	3007	2018-06-25-15-19-53	0	3	x	-10	0	34.8	24.1	34.6	24.1	35.3	0.465	20355			32
430	36375	7	Cyanus montanus	3007	2018-06-25-15-19-55	0	3	x	-10	0	34.9	24.2	34.6	24.1	35.3	0.365	20355			33
431	36376	7	Cyanus montanus	3007	2018-06-25-15-19-57	0	3	x	-10	0	34.9	24.2	34.5	24	35.2	0.272	20355			34
432	36377	7	Cyanus montanus	3007	2018-06-25-15-19-59	0	3	x	-10	0	34.9	24.2	34.5	24	35.2	0.272	20355			35
433	36378	7	Cyanus montanus	3007	2018-06-25-15-20-01	0	3	x	-10	0	34.9	24.2	34.6	24	35.3	0.365	20355			36
434	36379	7	Cyanus montanus	3007	2018-06-25-15-20-03	0	3	x	-10	0	35	24.2	34.6	24	35.3	0.265	20355			37
435	36380	7	Cyanus montanus	3007	2018-06-25-15-20-05	0	3	x	-10	0	35	24.2	34.6	24	35.3	0.265	20355			38
436	36381	7	Cyanus montanus	3007	2018-06-25-15-20-07	0	3	x	-10	0	35	24.2	34.6	24.1	35.3	0.265	20355			39
437	36382	7	Cyanus montanus	3007	2018-06-25-15-20-09	0	3	x	-10	0	35	24.2	34.5	24	35.2	0.172	20355			40
438	36383	7	Cyanus montanus	3007	2018-06-25-15-20-11	0	3	x	-10	0	35	24.2	34.5	24	35.2	0.172	20355			41
439	36384	7	Cyanus montanus	3007	2018-06-25-15-20-13	0	3	x	-10	0	35	24.2	34.5	24	35.2	0.172	20355			42
440	36385	7	Cyanus montanus	3007	2018-06-25-15-20-15	0	3	x	-10	0	35	24.2	34.5	24	35.2	0.172	20355			43
441	36386	7	Cyanus montanus	3007	2018-06-25-15-20-17	0	3	x	-10	0	35	24.2	34.4	24	35.1	0.08	20355			44
442	36387	7	Cyanus montanus	3007	2018-06-25-15-20-19	0	3	x	-10	0	35	24.2	34.5	24	35.2	0.172	20355			45
443	36388	7	Cyanus montanus	3007	2018-06-25-15-20-21	0	3	x	-10	0	35	24.2	34.4	24	35.1	0.08	20355			46
444	36389	7	Cyanus montanus	3007	2018-06-25-15-20-23	0	3	x	-10	0	35	24.2	34.4	24	35.1	0.08	20355			47
445	36390	7	Cyanus montanus	3007	2018-06-25-15-20-25	0	3	x	-10	0	35	24.2	34.4	24	35.1	0.08	20355			48
446	36391	7	Cyanus montanus	3007	2018-06-25-15-20-27	0	3	x	-10	0	35	24.2	34.5	24.1	35.2	0.172	20355			49
447	36392	7	Cyanus montanus	3007	2018-06-25-15-20-29	0	3	x	-10	0	35	24.2	34.4	24	35.1	0.08	20355			50
448	36393	7	Cyanus montanus	3007	2018-06-25-15-20-31	0	3	x	-10	0	35	24.2	34.3	24	35	-0.012	20355			51
449	36394	7	Cyanus montanus	3007	2018-06-25-15-20-33	0	3	x	-10	0	35	24.2	34.3	24	35	-0.012	20355			52
450	36395	7	Cyanus montanus	3007	2018-06-25-15-20-35	0	3	x	-10	0	35	24.2	34.4	24.1	35.1	0.08	20355			53
451	36396	7	Cyanus montanus	3007	2018-06-25-15-20-37	0	3	x	-10	0	35.1	24.2	34.3	24	35	-0.112	20355			54
452	36397	7	Cyanus montanus	3007	2018-06-25-15-20-39	0	3	x	-10	0	35.1	24.2	34.3	24	35	-0.112	20355			55
453	36398	7	Cyanus montanus	3007	2018-06-25-15-20-41	0	3	x	-10	0	35.1	24.2	34.4	24	35.1	-0.02	20355			56
454	36399	7	Cyanus montanus	3007	2018-06-25-15-20-43	0	3	x	-10	0	35	24.2	34.4	24	35.1	0.08	20355			57
455	36400	7	Cyanus montanus	3007	2018-06-25-15-20-45	0	3	x	-10	0	35	24.2	34.4	24.1	35.1	0.08	20355			58
456	36401	7	Cyanus montanus	3007	2018-06-25-15-20-47	0	3	x	-10	0	35	24.2	34.3	24	35	-0.012	20355			59
457	36402	7	Cyanus montanus	3007	2018-06-25-15-20-49	0	3	x	-10	0	35.1	24.2	34.3	24	35	-0.112	20355			60
458	36403	7	Cyanus montanus	3007	2018-06-25-15-20-51	0	3	x	-10	0	35.1	24.2	34.3	24	35	-0.112	20355			61
459	36404	7	Cyanus montanus	3007	2018-06-25-15-20-53	0	3	x	-10	0	35.1	24.2	34.3	24	35	-0.112	20355			62
460	36405	7	Cyanus montanus	3007	2018-06-25-15-20-55	0	3	x	-10	0	35	24.2	34.3	24.1	35	-0.012	20355			63
461	36406	7	Cyanus montanus	3007	2018-06-25-15-20-57	0	3	x	-10	0	35	24.2	34.2	24	34.9	-0.105	20355			64
462	36407	7	Cyanus montanus	3007	2018-06-25-15-20-59	0	3	x	-10	0	35	24.2	34.2	24	34.9	-0.105	20355			65
463	36408	7	Cyanus montanus	3007	2018-06-25-15-21-01	0	3	x	-10	0	35	24.2	34.2	24	34.9	-0.105	20355			66
464	36409	7	Cyanus montanus	3007	2018-06-25-15-21-03	0	3	x	-10	0	35	24.2	34.2	24	34.9	-0.105	20355			67
465	36410	7	Cyanus montanus	3007	2018-06-25-15-21-05	0	3	x	-10	0	35	24.2	34.2	24	34.9	-0.105	20355			68
466	36411	7	Cyanus montanus	3007	2018-06-25-15-21-07	0	3	x	-10	0	35	24.2	34.2	24	34.9	-0.105	20355			69
467	36412	7	Cyanus montanus	3007	2018-06-25-15-21-09	0	3	x	-10	0	35	24.2	34.2	24	34.9	-0.105	20355			70
468	36413	7	Cyanus montanus	3007	2018-06-25-15-21-11	0	3	x	-10	0	35	24.2	34.3	24	35	-0.012	20355			71
469	36414	7	Cyanus montanus	3007	2018-06-25-15-21-13	0	3	x	-10	0	35	24.2	34.4	24.1	35.1	0.08	20355			72
470	36415	7	Cyanus montanus	3007	2018-06-25-15-21-15	0	3	x	-10	0	34.9	24.2	34.4	24.1	35.1	0.18	20355			73
471	36416	7	Cyanus montanus	3007	2018-06-25-15-21-17	0	3	x	-10	0	34.9	24.2	34.5	24.1	35.2	0.272	20355			74
472	36417	7	Cyanus montanus	3007	2018-06-25-15-21-19	0	3	x	-10	0	34.9	24.2	34.3	24	35	0.088	20355			75
473	36418	7	Cyanus montanus	3007	2018-06-25-15-21-21	0	3	x	-10	0	34.9	24.2	34.3	24	35	0.088	20355			76
474	36419	7	Cyanus montanus	3007	2018-06-25-15-21-23	0	3	x	-10	0	34.9	24.2	34.3	24	35	0.088	20355			77
475	36420	7	Cyanus montanus	3007	2018-06-25-15-21-25	0	3	x	-10	0	34.9	24.2	34.3	24	35	0.088	20355			78
476	36421	7	Cyanus montanus	3007	2018-06-25-15-21-27	0	3	x	-10	0	34.9	24.2	34.3	24	35	0.088	20355			79
477	36422	7	Cyanus montanus	3007	2018-06-25-15-21-29	0	3	x	-10	0	34.9	24.2	34.2	24	34.9	-0.005	20355			80
478	36423	7	Cyanus montanus	3007	2018-06-25-15-21-31	0	3	x	-10	0	34.9	24.2	34.3	24.1	35	0.088	20355			81
479	36424	7	Cyanus montanus	3007	2018-06-25-15-21-33	0	3	x	-10	0	34.9	24.2	34.2	24	34.9	-0.005	20355			82
480	36425	7	Cyanus montanus	3007	2018-06-25-15-21-35	0	3	x	-10	0	34.9	24.2	34.4	24.1	35.1	0.18	20355			83
481	36426	7	Cyanus montanus	3007	2018-06-25-15-21-37	0	3	x	-10	0	34.9	24.2	34.4	24.1	35.1	0.18	20355			84
482	36427	7	Cyanus montanus	3007	2018-06-25-15-21-39	0	3	x	-10	0	34.9	24.2	34.3	24	35	0.088	20355			85
483	36428	7	Cyanus montanus	3007	2018-06-25-15-21-41	0	3	x	-10	0	34.9	24.2	34.3	24	35	0.088	20355			86
484	36429	7	Cyanus montanus	3007	2018-06-25-15-21-43	0	3	x	-10	0	34.9	24.2	34.4	24.1	35.1	0.18	20355			87
485	36430	7	Cyanus montanus	3007	2018-06-25-15-21-45	0	3	x	-10	0	34.8	24.2	34.3	24	35	0.188	20355			88
486	36431	7	Cyanus montanus	3007	2018-06-25-15-21-47	0	3	x	-10	0	34.9	24.2	34.4	24.1	35.1	0.18	20355			89
487	36432	7	Cyanus montanus	3007	2018-06-25-15-21-49	0	3	x	-10	0	34.8	24.2	34.4	24.1	35.1	0.28	20355			90
488	36433	7	Cyanus montanus	3007	2018-06-25-15-21-51	0	3	x	-10	0	34.8	24.2	34.3	24	35	0.188	20355	Last10	Here	91
489	36434	7	Cyanus montanus	3007	2018-06-25-15-21-53	0	3	x	-10	0	34.8	24.2	34.2	24	34.9	0.095	20355	Last10	Here	92
490	36435	7	Cyanus montanus	3007	2018-06-25-15-21-55	0	3	x	-10	0	34.8	24.2	34.2	24	34.9	0.095	20355	Last10	Here	93
491	36436	7	Cyanus montanus	3007	2018-06-25-15-21-57	0	3	x	-10	0	34.8	24.2	34.2	24	34.9	0.095	20355	Last10	Here	94
492	36437	7	Cyanus montanus	3007	2018-06-25-15-21-59	0	3	x	-10	0	34.8	24.2	34.3	24	35	0.188	20355	Last10	Here	95
493	36438	7	Cyanus montanus	3007	2018-06-25-15-22-01	0	3	x	-10	0	34.8	24.2	34.3	24	35	0.188	20355	Last10	Here	96
494	36439	7	Cyanus montanus	3007	2018-06-25-15-22-03	0	3	x	-10	0	34.8	24.2	34.3	24	35	0.188	20355	Last10	Here	97
495	36440	7	Cyanus montanus	3007	2018-06-25-15-22-05	0	3	x	-10	0	34.8	24.2	34.3	24	35	0.188	20355	Last10	Here	98
496	36441	7	Cyanus montanus	3007	2018-06-25-15-22-07	0	3	x	-10	0	34.8	24.2	34.3	24	35	0.188	20355	Last10	Here	99
497	36442	7	Cyanus montanus	3007	2018-06-25-15-22-09	0	3	x	-10	0	34.8	24.2	34.3	24	35	0.188	20355	Last10	Here	100
498	36443	7	Cyanus montanus	3007	2018-06-25-15-22-41	0	3	x	-5	0	34.8	24.2	34.4	24.1	35.1	0.28	20356	First10	Here	1
499	36444	7	Cyanus montanus	3007	2018-06-25-15-22-43	0	3	x	-5	0	34.8	24.2	34.3	24	35	0.188	20356	First10	Here	2
500	36445	7	Cyanus montanus	3007	2018-06-25-15-22-45	0	3	x	-5	0	34.8	24.2	34.4	24	35.1	0.28	20356	First10	Here	3
501	36446	7	Cyanus montanus	3007	2018-06-25-15-22-47	0	3	x	-5	0	34.8	24.2	34.4	24	35.1	0.28	20356	First10	Here	4
502	36447	7	Cyanus montanus	3007	2018-06-25-15-22-49	0	3	x	-5	0	34.9	24.2	34.5	24	35.2	0.272	20356	First10	Here	5
503	36448	7	Cyanus montanus	3007	2018-06-25-15-22-51	0	3	x	-5	0	34.9	24.2	34.6	24.1	35.3	0.365	20356	First10	Here	6
504	36449	7	Cyanus montanus	3007	2018-06-25-15-22-53	0	3	x	-5	0	34.9	24.2	34.4	24	35.1	0.18	20356	First10	Here	7
505	36450	7	Cyanus montanus	3007	2018-06-25-15-22-55	0	3	x	-5	0	34.9	24.2	34.5	24.1	35.2	0.272	20356	First10	Here	8
506	36451	7	Cyanus montanus	3007	2018-06-25-15-22-57	0	3	x	-5	0	34.9	24.2	34.5	24.1	35.2	0.272	20356	First10	Here	9
507	36452	7	Cyanus montanus	3007	2018-06-25-15-22-59	0	3	x	-5	0	34.9	24.2	34.5	24	35.2	0.272	20356	First10	Here	10
508	36453	7	Cyanus montanus	3007	2018-06-25-15-23-01	0	3	x	-5	0	34.9	24.2	34.6	24.1	35.3	0.365	20356			11
509	36454	7	Cyanus montanus	3007	2018-06-25-15-23-03	0	3	x	-5	0	34.9	24.2	34.6	24	35.3	0.365	20356			12
510	36455	7	Cyanus montanus	3007	2018-06-25-15-23-05	0	3	x	-5	0	34.8	24.2	34.7	24.1	35.4	0.557	20356			13
511	36456	7	Cyanus montanus	3007	2018-06-25-15-23-07	0	3	x	-5	0	34.8	24.2	34.6	24	35.3	0.465	20356			14
512	36457	7	Cyanus montanus	3007	2018-06-25-15-23-09	0	3	x	-5	0	34.8	24.2	34.7	24.1	35.4	0.557	20356			15
513	36458	7	Cyanus montanus	3007	2018-06-25-15-23-11	0	3	x	-5	0	34.8	24.2	34.7	24.1	35.4	0.557	20356			16
514	36459	7	Cyanus montanus	3007	2018-06-25-15-23-13	0	3	x	-5	0	34.8	24.2	34.7	24	35.4	0.557	20356			17
515	36460	7	Cyanus montanus	3007	2018-06-25-15-23-15	0	3	x	-5	0	34.8	24.2	34.7	24.1	35.4	0.557	20356			18
516	36461	7	Cyanus montanus	3007	2018-06-25-15-23-17	0	3	x	-5	0	34.8	24.2	34.6	24.1	35.3	0.465	20356			19
517	36462	7	Cyanus montanus	3007	2018-06-25-15-23-19	0	3	x	-5	0	34.8	24.2	34.5	24	35.2	0.372	20356			20
518	36463	7	Cyanus montanus	3007	2018-06-25-15-23-21	0	3	x	-5	0	34.8	24.2	34.5	24	35.2	0.372	20356			21
519	36464	7	Cyanus montanus	3007	2018-06-25-15-23-23	0	3	x	-5	0	34.7	24.2	34.4	24	35.1	0.38	20356			22
520	36465	7	Cyanus montanus	3007	2018-06-25-15-23-25	0	3	x	-5	0	34.8	24.2	34.5	24.1	35.2	0.372	20356			23
521	36466	7	Cyanus montanus	3007	2018-06-25-15-23-27	0	3	x	-5	0	34.7	24.2	34.4	24	35.1	0.38	20356			24
522	36467	7	Cyanus montanus	3007	2018-06-25-15-23-29	0	3	x	-5	0	34.7	24.2	34.4	24	35.1	0.38	20356			25
523	36468	7	Cyanus montanus	3007	2018-06-25-15-23-31	0	3	x	-5	0	34.7	24.2	34.3	24	35	0.288	20356			26
524	36469	7	Cyanus montanus	3007	2018-06-25-15-23-33	0	3	x	-5	0	34.7	24.2	34.3	24	35	0.288	20356			27
525	36470	7	Cyanus montanus	3007	2018-06-25-15-23-35	0	3	x	-5	0	34.8	24.2	34.3	24	35	0.188	20356			28
526	36471	7	Cyanus montanus	3007	2018-06-25-15-23-37	0	3	x	-5	0	34.8	24.2	34.3	24	35	0.188	20356			29
527	36472	7	Cyanus montanus	3007	2018-06-25-15-23-39	0	3	x	-5	0	34.8	24.2	34.3	24	35	0.188	20356			30
528	36473	7	Cyanus montanus	3007	2018-06-25-15-23-41	0	3	x	-5	0	34.8	24.2	34.3	24	35	0.188	20356			31
529	36474	7	Cyanus montanus	3007	2018-06-25-15-23-43	0	3	x	-5	0	34.8	24.2	34.3	24	35	0.188	20356			32
530	36475	7	Cyanus montanus	3007	2018-06-25-15-23-45	0	3	x	-5	0	34.8	24.2	34.3	24	35	0.188	20356			33
531	36476	7	Cyanus montanus	3007	2018-06-25-15-23-47	0	3	x	-5	0	34.8	24.2	34.4	24.1	35.1	0.28	20356			34
532	36477	7	Cyanus montanus	3007	2018-06-25-15-23-49	0	3	x	-5	0	34.8	24.2	34.3	24	35	0.188	20356			35
533	36478	7	Cyanus montanus	3007	2018-06-25-15-23-51	0	3	x	-5	0	34.8	24.2	34.3	24	35	0.188	20356			36
534	36479	7	Cyanus montanus	3007	2018-06-25-15-23-53	0	3	x	-5	0	34.8	24.2	34.3	24.1	35	0.188	20356			37
535	36480	7	Cyanus montanus	3007	2018-06-25-15-23-55	0	3	x	-5	0	34.8	24.2	34.3	24.1	35	0.188	20356			38
536	36481	7	Cyanus montanus	3007	2018-06-25-15-23-57	0	3	x	-5	0	34.8	24.2	34.4	24.1	35.1	0.28	20356			39
537	36482	7	Cyanus montanus	3007	2018-06-25-15-23-59	0	3	x	-5	0	34.8	24.2	34.3	24.1	35	0.188	20356			40
538	36483	7	Cyanus montanus	3007	2018-06-25-15-24-01	0	3	x	-5	0	34.8	24.2	34.2	24	34.9	0.095	20356			41
539	36484	7	Cyanus montanus	3007	2018-06-25-15-24-03	0	3	x	-5	0	34.8	24.2	34.3	24.1	35	0.188	20356			42
540	36485	7	Cyanus montanus	3007	2018-06-25-15-24-05	0	3	x	-5	0	34.8	24.2	34.4	24.1	35.1	0.28	20356			43
541	36486	7	Cyanus montanus	3007	2018-06-25-15-24-07	0	3	x	-5	0	34.8	24.2	34.3	24	35	0.188	20356			44
542	36487	7	Cyanus montanus	3007	2018-06-25-15-24-09	0	3	x	-5	0	34.8	24.2	34.2	24	34.9	0.095	20356			45
543	36488	7	Cyanus montanus	3007	2018-06-25-15-24-11	0	3	x	-5	0	34.8	24.2	34.2	24	34.9	0.095	20356			46
544	36489	7	Cyanus montanus	3007	2018-06-25-15-24-13	0	3	x	-5	0	34.8	24.2	34.2	24	34.9	0.095	20356			47
545	36490	7	Cyanus montanus	3007	2018-06-25-15-24-15	0	3	x	-5	0	34.8	24.2	34.3	24.1	35	0.188	20356			48
546	36491	7	Cyanus montanus	3007	2018-06-25-15-24-17	0	3	x	-5	0	34.8	24.2	34.2	24	34.9	0.095	20356			49
547	36492	7	Cyanus montanus	3007	2018-06-25-15-24-19	0	3	x	-5	0	34.8	24.2	34.1	24	34.8	0.003	20356			50
548	36493	7	Cyanus montanus	3007	2018-06-25-15-24-21	0	3	x	-5	0	34.8	24.2	34.1	24	34.8	0.003	20356			51
549	36494	7	Cyanus montanus	3007	2018-06-25-15-24-23	0	3	x	-5	0	34.7	24.2	34.1	24	34.8	0.103	20356			52
550	36495	7	Cyanus montanus	3007	2018-06-25-15-24-25	0	3	x	-5	0	34.7	24.2	34.1	24	34.8	0.103	20356			53
551	36496	7	Cyanus montanus	3007	2018-06-25-15-24-28	0	3	x	-5	0	34.7	24.2	34.1	24	34.8	0.103	20356			54
552	36497	7	Cyanus montanus	3007	2018-06-25-15-24-30	0	3	x	-5	0	34.7	24.2	34.1	24	34.8	0.103	20356			55
553	36498	7	Cyanus montanus	3007	2018-06-25-15-24-32	0	3	x	-5	0	34.7	24.2	34	24	34.7	0.01	20356			56
554	36499	7	Cyanus montanus	3007	2018-06-25-15-24-34	0	3	x	-5	0	34.7	24.2	34.1	24.1	34.8	0.103	20356			57
555	36500	7	Cyanus montanus	3007	2018-06-25-15-24-36	0	3	x	-5	0	34.7	24.2	34.1	24.1	34.8	0.103	20356			58
556	36501	7	Cyanus montanus	3007	2018-06-25-15-24-38	0	3	x	-5	0	34.7	24.2	34.2	24.1	34.9	0.195	20356			59
557	36502	7	Cyanus montanus	3007	2018-06-25-15-24-40	0	3	x	-5	0	34.7	24.2	34.1	24	34.8	0.103	20356			60
558	36503	7	Cyanus montanus	3007	2018-06-25-15-24-42	0	3	x	-5	0	34.7	24.2	34.2	24	34.9	0.195	20356			61
559	36504	7	Cyanus montanus	3007	2018-06-25-15-24-44	0	3	x	-5	0	34.7	24.2	34.3	24.1	35	0.288	20356			62
560	36505	7	Cyanus montanus	3007	2018-06-25-15-24-46	0	3	x	-5	0	34.6	24.2	34.2	24	34.9	0.295	20356			63
561	36506	7	Cyanus montanus	3007	2018-06-25-15-24-48	0	3	x	-5	0	34.6	24.2	34.2	24	34.9	0.295	20356			64
562	36507	7	Cyanus montanus	3007	2018-06-25-15-24-50	0	3	x	-5	0	34.6	24.2	34.3	24.1	35	0.388	20356			65
563	36508	7	Cyanus montanus	3007	2018-06-25-15-24-52	0	3	x	-5	0	34.6	24.2	34.4	24.1	35.1	0.48	20356			66
564	36509	7	Cyanus montanus	3007	2018-06-25-15-24-54	0	3	x	-5	0	34.6	24.2	34.3	24	35	0.388	20356			67
565	36510	7	Cyanus montanus	3007	2018-06-25-15-24-56	0	3	x	-5	0	34.6	24.2	34.4	24	35.1	0.48	20356			68
566	36511	7	Cyanus montanus	3007	2018-06-25-15-24-58	0	3	x	-5	0	34.6	24.2	34.5	24.1	35.2	0.572	20356			69
567	36512	7	Cyanus montanus	3007	2018-06-25-15-25-00	0	3	x	-5	0	34.7	24.2	34.5	24	35.2	0.472	20356			70
568	36513	7	Cyanus montanus	3007	2018-06-25-15-25-02	0	3	x	-5	0	34.7	24.2	34.6	24.1	35.3	0.565	20356			71
569	36514	7	Cyanus montanus	3007	2018-06-25-15-25-04	0	3	x	-5	0	34.7	24.2	34.5	24	35.2	0.472	20356			72
570	36515	7	Cyanus montanus	3007	2018-06-25-15-25-06	0	3	x	-5	0	34.7	24.2	34.5	24.1	35.2	0.472	20356			73
571	36516	7	Cyanus montanus	3007	2018-06-25-15-25-08	0	3	x	-5	0	34.7	24.2	34.5	24.1	35.2	0.472	20356			74
572	36517	7	Cyanus montanus	3007	2018-06-25-15-25-10	0	3	x	-5	0	34.7	24.2	34.5	24.1	35.2	0.472	20356			75
573	36518	7	Cyanus montanus	3007	2018-06-25-15-25-12	0	3	x	-5	0	34.7	24.2	34.4	24.1	35.1	0.38	20356			76
574	36519	7	Cyanus montanus	3007	2018-06-25-15-25-14	0	3	x	-5	0	34.7	24.2	34.4	24.1	35.1	0.38	20356			77
575	36520	7	Cyanus montanus	3007	2018-06-25-15-25-16	0	3	x	-5	0	34.7	24.2	34.3	24	35	0.288	20356			78
576	36521	7	Cyanus montanus	3007	2018-06-25-15-25-18	0	3	x	-5	0	34.7	24.2	34.4	24.1	35.1	0.38	20356			79
577	36522	7	Cyanus montanus	3007	2018-06-25-15-25-20	0	3	x	-5	0	34.7	24.2	34.4	24.1	35.1	0.38	20356			80
578	36523	7	Cyanus montanus	3007	2018-06-25-15-25-22	0	3	x	-5	0	34.7	24.2	34.4	24.1	35.1	0.38	20356			81
579	36524	7	Cyanus montanus	3007	2018-06-25-15-25-24	0	3	x	-5	0	34.7	24.2	34.4	24.1	35.1	0.38	20356			82
580	36525	7	Cyanus montanus	3007	2018-06-25-15-25-26	0	3	x	-5	0	34.7	24.2	34.3	24.1	35	0.288	20356			83
581	36526	7	Cyanus montanus	3007	2018-06-25-15-25-28	0	3	x	-5	0	34.8	24.2	34.3	24.1	35	0.188	20356			84
582	36527	7	Cyanus montanus	3007	2018-06-25-15-25-30	0	3	x	-5	0	34.8	24.2	34.3	24.1	35	0.188	20356			85
583	36528	7	Cyanus montanus	3007	2018-06-25-15-25-32	0	3	x	-5	0	34.8	24.2	34.3	24.1	35	0.188	20356			86
584	36529	7	Cyanus montanus	3007	2018-06-25-15-25-34	0	3	x	-5	0	34.8	24.2	34.3	24.1	35	0.188	20356			87
585	36530	7	Cyanus montanus	3007	2018-06-25-15-25-36	0	3	x	-5	0	34.8	24.2	34.3	24.1	35	0.188	20356			88
586	36531	7	Cyanus montanus	3007	2018-06-25-15-25-38	0	3	x	-5	0	34.8	24.2	34.3	24.1	35	0.188	20356			89
587	36532	7	Cyanus montanus	3007	2018-06-25-15-25-40	0	3	x	-5	0	34.8	24.2	34.3	24.1	35	0.188	20356			90
588	36533	7	Cyanus montanus	3007	2018-06-25-15-25-42	0	3	x	-5	0	34.7	24.2	34.2	24	34.9	0.195	20356	Last10	Here	91
589	36534	7	Cyanus montanus	3007	2018-06-25-15-25-44	0	3	x	-5	0	34.7	24.2	34.3	24.1	35	0.288	20356	Last10	Here	92
590	36535	7	Cyanus montanus	3007	2018-06-25-15-25-46	0	3	x	-5	0	34.7	24.2	34.2	24.1	34.9	0.195	20356	Last10	Here	93
591	36536	7	Cyanus montanus	3007	2018-06-25-15-25-48	0	3	x	-5	0	34.7	24.2	34.2	24.1	34.9	0.195	20356	Last10	Here	94
592	36537	7	Cyanus montanus	3007	2018-06-25-15-25-50	0	3	x	-5	0	34.7	24.2	34.1	24	34.8	0.103	20356	Last10	Here	95
593	36538	7	Cyanus montanus	3007	2018-06-25-15-25-52	0	3	x	-5	0	34.7	24.2	34.1	24	34.8	0.103	20356	Last10	Here	96
594	36539	7	Cyanus montanus	3007	2018-06-25-15-25-54	0	3	x	-5	0	34.8	24.2	34.1	24	34.8	0.003	20356	Last10	Here	97
595	36540	7	Cyanus montanus	3007	2018-06-25-15-25-56	0	3	x	-5	0	34.7	24.2	34.1	24.1	34.8	0.103	20356	Last10	Here	98
596	36541	7	Cyanus montanus	3007	2018-06-25-15-25-58	0	3	x	-5	0	34.7	24.2	34	24	34.7	0.01	20356	Last10	Here	99
597	36542	7	Cyanus montanus	3007	2018-06-25-15-26-00	0	3	x	-5	0	34.7	24.2	34.1	24	34.8	0.103	20356	Last10	Here	100
598	36543	7	Cyanus montanus	3007	2018-06-25-15-26-32	0	3	x	0	0	34.6	24.2	34.1	24.1	34.8	0.203	20357	First10	Here	1
599	36544	7	Cyanus montanus	3007	2018-06-25-15-26-34	0	3	x	0	0	34.6	24.2	34.1	24.1	34.8	0.203	20357	First10	Here	2
600	36545	7	Cyanus montanus	3007	2018-06-25-15-26-36	0	3	x	0	0	34.6	24.2	34	24	34.7	0.11	20357	First10	Here	3
601	36546	7	Cyanus montanus	3007	2018-06-25-15-26-38	0	3	x	0	0	34.6	24.2	34	24	34.7	0.11	20357	First10	Here	4
602	36547	7	Cyanus montanus	3007	2018-06-25-15-26-40	0	3	x	0	0	34.6	24.2	34.1	24.1	34.8	0.203	20357	First10	Here	5
603	36548	7	Cyanus montanus	3007	2018-06-25-15-26-42	0	3	x	0	0	34.6	24.2	34	24.1	34.7	0.11	20357	First10	Here	6
604	36549	7	Cyanus montanus	3007	2018-06-25-15-26-44	0	3	x	0	0	34.6	24.2	34	24.1	34.7	0.11	20357	First10	Here	7
605	36550	7	Cyanus montanus	3007	2018-06-25-15-26-46	0	3	x	0	0	34.6	24.2	34	24.1	34.7	0.11	20357	First10	Here	8
606	36551	7	Cyanus montanus	3007	2018-06-25-15-26-48	0	3	x	0	0	34.6	24.2	33.9	24	34.6	0.018	20357	First10	Here	9
607	36552	7	Cyanus montanus	3007	2018-06-25-15-26-50	0	3	x	0	0	34.6	24.2	33.9	24	34.6	0.018	20357	First10	Here	10
608	36553	7	Cyanus montanus	3007	2018-06-25-15-26-52	0	3	x	0	0	34.6	24.2	34	24.1	34.7	0.11	20357			11
609	36554	7	Cyanus montanus	3007	2018-06-25-15-26-54	0	3	x	0	0	34.6	24.2	34	24.1	34.7	0.11	20357			12
610	36555	7	Cyanus montanus	3007	2018-06-25-15-26-56	0	3	x	0	0	34.6	24.2	33.9	24	34.6	0.018	20357			13
611	36556	7	Cyanus montanus	3007	2018-06-25-15-26-58	0	3	x	0	0	34.6	24.2	34	24.1	34.7	0.11	20357			14
612	36557	7	Cyanus montanus	3007	2018-06-25-15-27-00	0	3	x	0	0	34.6	24.2	33.9	24	34.6	0.018	20357			15
613	36558	7	Cyanus montanus	3007	2018-06-25-15-27-02	0	3	x	0	0	34.6	24.2	34	24.1	34.7	0.11	20357			16
614	36559	7	Cyanus montanus	3007	2018-06-25-15-27-04	0	3	x	0	0	34.6	24.2	33.9	24	34.6	0.018	20357			17
615	36560	7	Cyanus montanus	3007	2018-06-25-15-27-06	0	3	x	0	0	34.6	24.2	33.9	24	34.6	0.018	20357			18
616	36561	7	Cyanus montanus	3007	2018-06-25-15-27-08	0	3	x	0	0	34.6	24.2	33.9	24	34.6	0.018	20357			19
617	36562	7	Cyanus montanus	3007	2018-06-25-15-27-10	0	3	x	0	0	34.6	24.2	33.9	24	34.6	0.018	20357			20
618	36563	7	Cyanus montanus	3007	2018-06-25-15-27-12	0	3	x	0	0	34.6	24.2	33.9	24	34.6	0.018	20357			21
619	36564	7	Cyanus montanus	3007	2018-06-25-15-27-14	0	3	x	0	0	34.6	24.2	33.9	24	34.6	0.018	20357			22
620	36565	7	Cyanus montanus	3007	2018-06-25-15-27-16	0	3	x	0	0	34.6	24.2	34.1	24.1	34.8	0.203	20357			23
621	36566	7	Cyanus montanus	3007	2018-06-25-15-27-18	0	3	x	0	0	34.6	24.2	34.1	24.1	34.8	0.203	20357			24
622	36567	7	Cyanus montanus	3007	2018-06-25-15-27-20	0	3	x	0	0	34.6	24.2	34.1	24.1	34.8	0.203	20357			25
623	36568	7	Cyanus montanus	3007	2018-06-25-15-27-22	0	3	x	0	0	34.6	24.2	34.1	24.1	34.8	0.203	20357			26
624	36569	7	Cyanus montanus	3007	2018-06-25-15-27-24	0	3	x	0	0	34.6	24.2	34.1	24	34.8	0.203	20357			27
625	36570	7	Cyanus montanus	3007	2018-06-25-15-27-26	0	3	x	0	0	34.6	24.2	34.2	24	34.9	0.295	20357			28
626	36571	7	Cyanus montanus	3007	2018-06-25-15-27-28	0	3	x	0	0	34.6	24.2	34.2	24.1	34.9	0.295	20357			29
627	36572	7	Cyanus montanus	3007	2018-06-25-15-27-30	0	3	x	0	0	34.6	24.2	34.2	24.1	34.9	0.295	20357			30
628	36573	7	Cyanus montanus	3007	2018-06-25-15-27-32	0	3	x	0	0	34.6	24.2	34.1	24	34.8	0.203	20357			31
629	36574	7	Cyanus montanus	3007	2018-06-25-15-27-34	0	3	x	0	0	34.6	24.2	34.1	24	34.8	0.203	20357			32
630	36575	7	Cyanus montanus	3007	2018-06-25-15-27-36	0	3	x	0	0	34.6	24.2	34.1	24	34.8	0.203	20357			33
631	36576	7	Cyanus montanus	3007	2018-06-25-15-27-38	0	3	x	0	0	34.6	24.2	34.1	24.1	34.8	0.203	20357			34
632	36577	7	Cyanus montanus	3007	2018-06-25-15-27-40	0	3	x	0	0	34.6	24.2	34.1	24.1	34.8	0.203	20357			35
633	36578	7	Cyanus montanus	3007	2018-06-25-15-27-42	0	3	x	0	0	34.6	24.2	34	24.1	34.7	0.11	20357			36
634	36579	7	Cyanus montanus	3007	2018-06-25-15-27-44	0	3	x	0	0	34.6	24.2	33.9	24	34.6	0.018	20357			37
635	36580	7	Cyanus montanus	3007	2018-06-25-15-27-46	0	3	x	0	0	34.6	24.2	33.9	24	34.6	0.018	20357			38
636	36581	7	Cyanus montanus	3007	2018-06-25-15-27-48	0	3	x	0	0	34.6	24.2	34	24.1	34.7	0.11	20357			39
637	36582	7	Cyanus montanus	3007	2018-06-25-15-27-50	0	3	x	0	0	34.6	24.2	34	24.1	34.7	0.11	20357			40
638	36583	7	Cyanus montanus	3007	2018-06-25-15-27-52	0	3	x	0	0	34.6	24.2	34	24	34.7	0.11	20357			41
639	36584	7	Cyanus montanus	3007	2018-06-25-15-27-54	0	3	x	0	0	34.7	24.2	34.1	24.1	34.8	0.103	20357			42
640	36585	7	Cyanus montanus	3007	2018-06-25-15-27-56	0	3	x	0	0	34.7	24.2	34.2	24.1	34.9	0.195	20357			43
641	36586	7	Cyanus montanus	3007	2018-06-25-15-27-58	0	3	x	0	0	34.7	24.2	34.2	24.1	34.9	0.195	20357			44
642	36587	7	Cyanus montanus	3007	2018-06-25-15-28-00	0	3	x	0	0	34.6	24.2	34.1	24.1	34.8	0.203	20357			45
643	36588	7	Cyanus montanus	3007	2018-06-25-15-28-02	0	3	x	0	0	34.6	24.2	34.1	24.1	34.8	0.203	20357			46
644	36589	7	Cyanus montanus	3007	2018-06-25-15-28-04	0	3	x	0	0	34.6	24.2	34.1	24	34.8	0.203	20357			47
645	36590	7	Cyanus montanus	3007	2018-06-25-15-28-06	0	3	x	0	0	34.6	24.2	34.2	24.1	34.9	0.295	20357			48
646	36591	7	Cyanus montanus	3007	2018-06-25-15-28-08	0	3	x	0	0	34.6	24.2	34.2	24.1	34.9	0.295	20357			49
647	36592	7	Cyanus montanus	3007	2018-06-25-15-28-10	0	3	x	0	0	34.6	24.2	34.1	24	34.8	0.203	20357			50
648	36593	7	Cyanus montanus	3007	2018-06-25-15-28-12	0	3	x	0	0	34.6	24.2	34.2	24.1	34.9	0.295	20357			51
649	36594	7	Cyanus montanus	3007	2018-06-25-15-28-14	0	3	x	0	0	34.6	24.2	34.1	24	34.8	0.203	20357			52
650	36595	7	Cyanus montanus	3007	2018-06-25-15-28-16	0	3	x	0	0	34.6	24.2	34.1	24.1	34.8	0.203	20357			53
651	36596	7	Cyanus montanus	3007	2018-06-25-15-28-18	0	3	x	0	0	34.6	24.2	34.1	24.1	34.8	0.203	20357			54
652	36597	7	Cyanus montanus	3007	2018-06-25-15-28-20	0	3	x	0	0	34.6	24.2	34	24	34.7	0.11	20357			55
653	36598	7	Cyanus montanus	3007	2018-06-25-15-28-22	0	3	x	0	0	34.6	24.2	34.1	24.1	34.8	0.203	20357			56
654	36599	7	Cyanus montanus	3007	2018-06-25-15-28-24	0	3	x	0	0	34.6	24.2	34	24.1	34.7	0.11	20357			57
655	36600	7	Cyanus montanus	3007	2018-06-25-15-28-26	0	3	x	0	0	34.6	24.2	34	24.1	34.7	0.11	20357			58
656	36601	7	Cyanus montanus	3007	2018-06-25-15-28-28	0	3	x	0	0	34.7	24.2	34	24.1	34.7	0.01	20357			59
657	36602	7	Cyanus montanus	3007	2018-06-25-15-28-30	0	3	x	0	0	34.7	24.2	34.1	24.1	34.8	0.103	20357			60
658	36603	7	Cyanus montanus	3007	2018-06-25-15-28-32	0	3	x	0	0	34.7	24.2	34	24.1	34.7	0.01	20357			61
659	36604	7	Cyanus montanus	3007	2018-06-25-15-28-34	0	3	x	0	0	34.7	24.2	34	24.1	34.7	0.01	20357			62
660	36605	7	Cyanus montanus	3007	2018-06-25-15-28-36	0	3	x	0	0	34.7	24.2	34	24	34.7	0.01	20357			63
661	36606	7	Cyanus montanus	3007	2018-06-25-15-28-38	0	3	x	0	0	34.8	24.2	33.9	24	34.6	-0.182	20357			64
662	36607	7	Cyanus montanus	3007	2018-06-25-15-28-40	0	3	x	0	0	34.8	24.2	33.9	24	34.6	-0.182	20357			65
663	36608	7	Cyanus montanus	3007	2018-06-25-15-28-42	0	3	x	0	0	34.8	24.2	33.9	24	34.6	-0.182	20357			66
664	36609	7	Cyanus montanus	3007	2018-06-25-15-28-44	0	3	x	0	0	34.7	24.2	34	24.1	34.7	0.01	20357			67
665	36610	7	Cyanus montanus	3007	2018-06-25-15-28-46	0	3	x	0	0	34.7	24.2	34	24	34.7	0.01	20357			68
666	36611	7	Cyanus montanus	3007	2018-06-25-15-28-48	0	3	x	0	0	34.7	24.2	34	24.1	34.7	0.01	20357			69
667	36612	7	Cyanus montanus	3007	2018-06-25-15-28-50	0	3	x	0	0	34.7	24.2	34.1	24.1	34.8	0.103	20357			70
668	36613	7	Cyanus montanus	3007	2018-06-25-15-28-52	0	3	x	0	0	34.7	24.2	34.1	24.1	34.8	0.103	20357			71
669	36614	7	Cyanus montanus	3007	2018-06-25-15-28-54	0	3	x	0	0	34.7	24.2	34.2	24.1	34.9	0.195	20357			72
670	36615	7	Cyanus montanus	3007	2018-06-25-15-28-56	0	3	x	0	0	34.6	24.2	34.1	24	34.8	0.203	20357			73
671	36616	7	Cyanus montanus	3007	2018-06-25-15-28-58	0	3	x	0	0	34.6	24.2	34.2	24.1	34.9	0.295	20357			74
672	36617	7	Cyanus montanus	3007	2018-06-25-15-29-00	0	3	x	0	0	34.6	24.2	34.2	24.1	34.9	0.295	20357			75
673	36618	7	Cyanus montanus	3007	2018-06-25-15-29-02	0	3	x	0	0	34.6	24.2	34.2	24.1	34.9	0.295	20357			76
674	36619	7	Cyanus montanus	3007	2018-06-25-15-29-04	0	3	x	0	0	34.6	24.2	34.2	24.1	34.9	0.295	20357			77
675	36620	7	Cyanus montanus	3007	2018-06-25-15-29-06	0	3	x	0	0	34.6	24.2	34.1	24	34.8	0.203	20357			78
676	36621	7	Cyanus montanus	3007	2018-06-25-15-29-08	0	3	x	0	0	34.6	24.2	34.1	24.1	34.8	0.203	20357			79
677	36622	7	Cyanus montanus	3007	2018-06-25-15-29-10	0	3	x	0	0	34.6	24.2	34.1	24.1	34.8	0.203	20357			80
678	36623	7	Cyanus montanus	3007	2018-06-25-15-29-12	0	3	x	0	0	34.6	24.2	34.1	24.1	34.8	0.203	20357			81
679	36624	7	Cyanus montanus	3007	2018-06-25-15-29-14	0	3	x	0	0	34.6	24.2	34.1	24.1	34.8	0.203	20357			82
680	36625	7	Cyanus montanus	3007	2018-06-25-15-29-16	0	3	x	0	0	34.6	24.2	34.1	24.1	34.8	0.203	20357			83
681	36626	7	Cyanus montanus	3007	2018-06-25-15-29-18	0	3	x	0	0	34.5	24.2	34.1	24.1	34.8	0.303	20357			84
682	36627	7	Cyanus montanus	3007	2018-06-25-15-29-20	0	3	x	0	0	34.5	24.2	34	24.1	34.7	0.21	20357			85
683	36628	7	Cyanus montanus	3007	2018-06-25-15-29-22	0	3	x	0	0	34.5	24.2	34	24.1	34.7	0.21	20357			86
684	36629	7	Cyanus montanus	3007	2018-06-25-15-29-24	0	3	x	0	0	34.5	24.2	34	24.1	34.7	0.21	20357			87
685	36630	7	Cyanus montanus	3007	2018-06-25-15-29-26	0	3	x	0	0	34.5	24.2	34	24.1	34.7	0.21	20357			88
686	36631	7	Cyanus montanus	3007	2018-06-25-15-29-28	0	3	x	0	0	34.5	24.2	33.9	24	34.6	0.118	20357			89
687	36632	7	Cyanus montanus	3007	2018-06-25-15-29-30	0	3	x	0	0	34.5	24.2	34	24.1	34.7	0.21	20357			90
688	36633	7	Cyanus montanus	3007	2018-06-25-15-29-32	0	3	x	0	0	34.5	24.2	34	24.1	34.7	0.21	20357	Last10	Here	91
689	36634	7	Cyanus montanus	3007	2018-06-25-15-29-34	0	3	x	0	0	34.5	24.2	33.9	24.1	34.6	0.118	20357	Last10	Here	92
690	36635	7	Cyanus montanus	3007	2018-06-25-15-29-36	0	3	x	0	0	34.5	24.2	33.9	24.1	34.6	0.118	20357	Last10	Here	93
691	36636	7	Cyanus montanus	3007	2018-06-25-15-29-39	0	3	x	0	0	34.5	24.2	33.9	24	34.6	0.118	20357	Last10	Here	94
692	36637	7	Cyanus montanus	3007	2018-06-25-15-29-41	0	3	x	0	0	34.4	24.2	34	24.1	34.7	0.31	20357	Last10	Here	95
693	36638	7	Cyanus montanus	3007	2018-06-25-15-29-43	0	3	x	0	0	34.5	24.2	34	24	34.7	0.21	20357	Last10	Here	96
694	36639	7	Cyanus montanus	3007	2018-06-25-15-29-45	0	3	x	0	0	34.5	24.2	34	24.1	34.7	0.21	20357	Last10	Here	97
695	36640	7	Cyanus montanus	3007	2018-06-25-15-29-47	0	3	x	0	0	34.5	24.2	34	24.1	34.7	0.21	20357	Last10	Here	98
696	36641	7	Cyanus montanus	3007	2018-06-25-15-29-49	0	3	x	0	0	34.5	24.2	34	24	34.7	0.21	20357	Last10	Here	99
697	36642	7	Cyanus montanus	3007	2018-06-25-15-29-51	0	3	x	0	0	34.5	24.2	34.1	24.1	34.8	0.303	20357	Last10	Here	100
698	36643	7	Cyanus montanus	3007	2018-06-25-15-30-23	0	3	x	5	0	34.6	24.2	34.1	24	34.8	0.203	20358	First10	Here	1
699	36644	7	Cyanus montanus	3007	2018-06-25-15-30-25	0	3	x	5	0	34.6	24.2	34.2	24.1	34.9	0.295	20358	First10	Here	2
700	36645	7	Cyanus montanus	3007	2018-06-25-15-30-27	0	3	x	5	0	34.6	24.2	34.3	24.1	35	0.388	20358	First10	Here	3
701	36646	7	Cyanus montanus	3007	2018-06-25-15-30-29	0	3	x	5	0	34.6	24.2	34.3	24.1	35	0.388	20358	First10	Here	4
702	36647	7	Cyanus montanus	3007	2018-06-25-15-30-31	0	3	x	5	0	34.6	24.2	34.4	24.1	35.1	0.48	20358	First10	Here	5
703	36648	7	Cyanus montanus	3007	2018-06-25-15-30-33	0	3	x	5	0	34.6	24.2	34.4	24.1	35.1	0.48	20358	First10	Here	6
704	36649	7	Cyanus montanus	3007	2018-06-25-15-30-35	0	3	x	5	0	34.6	24.2	34.3	24.1	35	0.388	20358	First10	Here	7
705	36650	7	Cyanus montanus	3007	2018-06-25-15-30-37	0	3	x	5	0	34.6	24.2	34.3	24.1	35	0.388	20358	First10	Here	8
706	36651	7	Cyanus montanus	3007	2018-06-25-15-30-39	0	3	x	5	0	34.6	24.2	34.3	24.1	35	0.388	20358	First10	Here	9
707	36652	7	Cyanus montanus	3007	2018-06-25-15-30-41	0	3	x	5	0	34.6	24.2	34.2	24.1	34.9	0.295	20358	First10	Here	10
708	36653	7	Cyanus montanus	3007	2018-06-25-15-30-43	0	3	x	5	0	34.6	24.2	34.2	24.1	34.9	0.295	20358			11
709	36654	7	Cyanus montanus	3007	2018-06-25-15-30-45	0	3	x	5	0	34.6	24.2	34.1	24.1	34.8	0.203	20358			12
710	36655	7	Cyanus montanus	3007	2018-06-25-15-30-47	0	3	x	5	0	34.6	24.2	34.1	24.1	34.8	0.203	20358			13
711	36656	7	Cyanus montanus	3007	2018-06-25-15-30-49	0	3	x	5	0	34.6	24.2	34.1	24.1	34.8	0.203	20358			14
712	36657	7	Cyanus montanus	3007	2018-06-25-15-30-51	0	3	x	5	0	34.6	24.2	34	24.1	34.7	0.11	20358			15
713	36658	7	Cyanus montanus	3007	2018-06-25-15-30-53	0	3	x	5	0	34.6	24.2	34	24.1	34.7	0.11	20358			16
714	36659	7	Cyanus montanus	3007	2018-06-25-15-30-55	0	3	x	5	0	34.6	24.2	34	24.1	34.7	0.11	20358			17
715	36660	7	Cyanus montanus	3007	2018-06-25-15-30-57	0	3	x	5	0	34.6	24.2	34	24.1	34.7	0.11	20358			18
716	36661	7	Cyanus montanus	3007	2018-06-25-15-30-59	0	3	x	5	0	34.6	24.2	34	24.1	34.7	0.11	20358			19
717	36662	7	Cyanus montanus	3007	2018-06-25-15-31-01	0	3	x	5	0	34.6	24.2	34	24.1	34.7	0.11	20358			20
718	36663	7	Cyanus montanus	3007	2018-06-25-15-31-03	0	3	x	5	0	34.6	24.2	34	24.1	34.7	0.11	20358			21
719	36664	7	Cyanus montanus	3007	2018-06-25-15-31-05	0	3	x	5	0	34.6	24.2	34	24.1	34.7	0.11	20358			22
720	36665	7	Cyanus montanus	3007	2018-06-25-15-31-07	0	3	x	5	0	34.6	24.2	34	24.1	34.7	0.11	20358			23
721	36666	7	Cyanus montanus	3007	2018-06-25-15-31-09	0	3	x	5	0	34.6	24.2	34	24.1	34.7	0.11	20358			24
722	36667	7	Cyanus montanus	3007	2018-06-25-15-31-11	0	3	x	5	0	34.6	24.2	34	24.1	34.7	0.11	20358			25
723	36668	7	Cyanus montanus	3007	2018-06-25-15-31-13	0	3	x	5	0	34.6	24.2	33.9	24.1	34.6	0.018	20358			26
724	36669	7	Cyanus montanus	3007	2018-06-25-15-31-15	0	3	x	5	0	34.6	24.2	33.9	24.1	34.6	0.018	20358			27
725	36670	7	Cyanus montanus	3007	2018-06-25-15-31-17	0	3	x	5	0	34.5	24.2	34	24.1	34.7	0.21	20358			28
726	36671	7	Cyanus montanus	3007	2018-06-25-15-31-19	0	3	x	5	0	34.5	24.2	33.9	24.1	34.6	0.118	20358			29
727	36672	7	Cyanus montanus	3007	2018-06-25-15-31-21	0	3	x	5	0	34.5	24.2	33.9	24.1	34.6	0.118	20358			30
728	36673	7	Cyanus montanus	3007	2018-06-25-15-31-23	0	3	x	5	0	34.5	24.2	33.9	24.1	34.6	0.118	20358			31
729	36674	7	Cyanus montanus	3007	2018-06-25-15-31-25	0	3	x	5	0	34.5	24.2	34	24.1	34.7	0.21	20358			32
730	36675	7	Cyanus montanus	3007	2018-06-25-15-31-27	0	3	x	5	0	34.5	24.2	34	24.1	34.7	0.21	20358			33
731	36676	7	Cyanus montanus	3007	2018-06-25-15-31-29	0	3	x	5	0	34.5	24.2	34	24.1	34.7	0.21	20358			34
732	36677	7	Cyanus montanus	3007	2018-06-25-15-31-31	0	3	x	5	0	34.4	24.2	34	24.1	34.7	0.31	20358			35
733	36678	7	Cyanus montanus	3007	2018-06-25-15-31-33	0	3	x	5	0	34.4	24.2	34	24.1	34.7	0.31	20358			36
734	36679	7	Cyanus montanus	3007	2018-06-25-15-31-35	0	3	x	5	0	34.4	24.2	34	24.1	34.7	0.31	20358			37
735	36680	7	Cyanus montanus	3007	2018-06-25-15-31-37	0	3	x	5	0	34.4	24.2	33.9	24.1	34.6	0.218	20358			38
736	36681	7	Cyanus montanus	3007	2018-06-25-15-31-39	0	3	x	5	0	34.4	24.2	33.9	24.1	34.6	0.218	20358			39
737	36682	7	Cyanus montanus	3007	2018-06-25-15-31-41	0	3	x	5	0	34.4	24.2	33.9	24.1	34.6	0.218	20358			40
738	36683	7	Cyanus montanus	3007	2018-06-25-15-31-43	0	3	x	5	0	34.4	24.2	33.9	24.1	34.6	0.218	20358			41
739	36684	7	Cyanus montanus	3007	2018-06-25-15-31-45	0	3	x	5	0	34.5	24.2	33.9	24.1	34.6	0.118	20358			42
740	36685	7	Cyanus montanus	3007	2018-06-25-15-31-47	0	3	x	5	0	34.5	24.2	33.9	24.1	34.6	0.118	20358			43
741	36686	7	Cyanus montanus	3007	2018-06-25-15-31-49	0	3	x	5	0	34.4	24.2	33.9	24.1	34.6	0.218	20358			44
742	36687	7	Cyanus montanus	3007	2018-06-25-15-31-51	0	3	x	5	0	34.5	24.2	33.9	24.1	34.6	0.118	20358			45
743	36688	7	Cyanus montanus	3007	2018-06-25-15-31-53	0	3	x	5	0	34.4	24.2	33.9	24.1	34.6	0.218	20358			46
744	36689	7	Cyanus montanus	3007	2018-06-25-15-31-55	0	3	x	5	0	34.5	24.2	33.9	24.1	34.6	0.118	20358			47
745	36690	7	Cyanus montanus	3007	2018-06-25-15-31-57	0	3	x	5	0	34.5	24.2	33.9	24.1	34.6	0.118	20358			48
746	36691	7	Cyanus montanus	3007	2018-06-25-15-31-59	0	3	x	5	0	34.5	24.2	33.9	24.1	34.6	0.118	20358			49
747	36692	7	Cyanus montanus	3007	2018-06-25-15-32-01	0	3	x	5	0	34.5	24.2	33.9	24.1	34.6	0.118	20358			50
748	36693	7	Cyanus montanus	3007	2018-06-25-15-32-03	0	3	x	5	0	34.5	24.2	33.9	24.1	34.6	0.118	20358			51
749	36694	7	Cyanus montanus	3007	2018-06-25-15-32-05	0	3	x	5	0	34.5	24.2	33.9	24.1	34.6	0.118	20358			52
750	36695	7	Cyanus montanus	3007	2018-06-25-15-32-07	0	3	x	5	0	34.5	24.2	33.9	24.1	34.6	0.118	20358			53
751	36696	7	Cyanus montanus	3007	2018-06-25-15-32-09	0	3	x	5	0	34.5	24.2	34	24.1	34.7	0.21	20358			54
752	36697	7	Cyanus montanus	3007	2018-06-25-15-32-11	0	3	x	5	0	34.5	24.2	34	24.1	34.7	0.21	20358			55
753	36698	7	Cyanus montanus	3007	2018-06-25-15-32-13	0	3	x	5	0	34.5	24.2	34.1	24.1	34.8	0.303	20358			56
754	36699	7	Cyanus montanus	3007	2018-06-25-15-32-15	0	3	x	5	0	34.5	24.2	34.1	24.1	34.8	0.303	20358			57
755	36700	7	Cyanus montanus	3007	2018-06-25-15-32-17	0	3	x	5	0	34.5	24.2	34.1	24.1	34.8	0.303	20358			58
756	36701	7	Cyanus montanus	3007	2018-06-25-15-32-19	0	3	x	5	0	34.5	24.2	34.1	24.1	34.8	0.303	20358			59
757	36702	7	Cyanus montanus	3007	2018-06-25-15-32-21	0	3	x	5	0	34.5	24.2	34.1	24.1	34.8	0.303	20358			60
758	36703	7	Cyanus montanus	3007	2018-06-25-15-32-23	0	3	x	5	0	34.5	24.2	34.1	24.1	34.8	0.303	20358			61
759	36704	7	Cyanus montanus	3007	2018-06-25-15-32-25	0	3	x	5	0	34.5	24.2	34.1	24.1	34.8	0.303	20358			62
760	36705	7	Cyanus montanus	3007	2018-06-25-15-32-27	0	3	x	5	0	34.5	24.2	34.1	24.1	34.8	0.303	20358			63
761	36706	7	Cyanus montanus	3007	2018-06-25-15-32-29	0	3	x	5	0	34.5	24.2	34.1	24.1	34.8	0.303	20358			64
762	36707	7	Cyanus montanus	3007	2018-06-25-15-32-31	0	3	x	5	0	34.4	24.2	34.2	24.1	34.9	0.495	20358			65
763	36708	7	Cyanus montanus	3007	2018-06-25-15-32-33	0	3	x	5	0	34.5	24.2	34.2	24.1	34.9	0.395	20358			66
764	36709	7	Cyanus montanus	3007	2018-06-25-15-32-35	0	3	x	5	0	34.5	24.2	34.2	24.1	34.9	0.395	20358			67
765	36710	7	Cyanus montanus	3007	2018-06-25-15-32-37	0	3	x	5	0	34.5	24.2	34.2	24.1	34.9	0.395	20358			68
766	36711	7	Cyanus montanus	3007	2018-06-25-15-32-39	0	3	x	5	0	34.5	24.2	34.2	24.1	34.9	0.395	20358			69
767	36712	7	Cyanus montanus	3007	2018-06-25-15-32-41	0	3	x	5	0	34.5	24.2	34.2	24.1	34.9	0.395	20358			70
768	36713	7	Cyanus montanus	3007	2018-06-25-15-32-43	0	3	x	5	0	34.5	24.2	34.1	24.1	34.8	0.303	20358			71
769	36714	7	Cyanus montanus	3007	2018-06-25-15-32-45	0	3	x	5	0	34.5	24.2	34.1	24.1	34.8	0.303	20358			72
770	36715	7	Cyanus montanus	3007	2018-06-25-15-32-47	0	3	x	5	0	34.5	24.2	34.1	24.1	34.8	0.303	20358			73
771	36716	7	Cyanus montanus	3007	2018-06-25-15-32-49	0	3	x	5	0	34.4	24.2	34.1	24.1	34.8	0.403	20358			74
772	36717	7	Cyanus montanus	3007	2018-06-25-15-32-51	0	3	x	5	0	34.4	24.2	34	24.1	34.7	0.31	20358			75
773	36718	7	Cyanus montanus	3007	2018-06-25-15-32-53	0	3	x	5	0	34.4	24.2	34	24.1	34.7	0.31	20358			76
774	36719	7	Cyanus montanus	3007	2018-06-25-15-32-55	0	3	x	5	0	34.4	24.2	34	24.1	34.7	0.31	20358			77
775	36720	7	Cyanus montanus	3007	2018-06-25-15-32-57	0	3	x	5	0	34.4	24.2	33.9	24.1	34.6	0.218	20358			78
776	36721	7	Cyanus montanus	3007	2018-06-25-15-32-59	0	3	x	5	0	34.4	24.2	33.9	24.1	34.6	0.218	20358			79
777	36722	7	Cyanus montanus	3007	2018-06-25-15-33-01	0	3	x	5	0	34.4	24.2	33.9	24.1	34.6	0.218	20358			80
778	36723	7	Cyanus montanus	3007	2018-06-25-15-33-03	0	3	x	5	0	34.5	24.2	33.9	24.1	34.6	0.118	20358			81
779	36724	7	Cyanus montanus	3007	2018-06-25-15-33-05	0	3	x	5	0	34.5	24.2	33.9	24.1	34.6	0.118	20358			82
780	36725	7	Cyanus montanus	3007	2018-06-25-15-33-07	0	3	x	5	0	34.5	24.2	33.9	24.1	34.6	0.118	20358			83
781	36726	7	Cyanus montanus	3007	2018-06-25-15-33-09	0	3	x	5	0	34.5	24.2	33.9	24.1	34.6	0.118	20358			84
782	36727	7	Cyanus montanus	3007	2018-06-25-15-33-11	0	3	x	5	0	34.5	24.2	33.8	24	34.5	0.026	20358			85
783	36728	7	Cyanus montanus	3007	2018-06-25-15-33-13	0	3	x	5	0	34.5	24.2	33.9	24.1	34.6	0.118	20358			86
784	36729	7	Cyanus montanus	3007	2018-06-25-15-33-15	0	3	x	5	0	34.5	24.2	33.9	24.1	34.6	0.118	20358			87
785	36730	7	Cyanus montanus	3007	2018-06-25-15-33-17	0	3	x	5	0	34.5	24.2	33.9	24.1	34.6	0.118	20358			88
786	36731	7	Cyanus montanus	3007	2018-06-25-15-33-19	0	3	x	5	0	34.5	24.2	33.9	24.1	34.6	0.118	20358			89
787	36732	7	Cyanus montanus	3007	2018-06-25-15-33-21	0	3	x	5	0	34.5	24.2	33.9	24.1	34.6	0.118	20358			90
788	36733	7	Cyanus montanus	3007	2018-06-25-15-33-23	0	3	x	5	0	34.5	24.2	33.9	24.1	34.6	0.118	20358	Last10	Here	91
789	36734	7	Cyanus montanus	3007	2018-06-25-15-33-25	0	3	x	5	0	34.5	24.2	33.9	24.1	34.6	0.118	20358	Last10	Here	92
790	36735	7	Cyanus montanus	3007	2018-06-25-15-33-27	0	3	x	5	0	34.4	24.2	33.8	24.1	34.5	0.126	20358	Last10	Here	93
791	36736	7	Cyanus montanus	3007	2018-06-25-15-33-29	0	3	x	5	0	34.4	24.2	33.8	24.1	34.5	0.126	20358	Last10	Here	94
792	36737	7	Cyanus montanus	3007	2018-06-25-15-33-31	0	3	x	5	0	34.4	24.2	33.8	24.1	34.5	0.126	20358	Last10	Here	95
793	36738	7	Cyanus montanus	3007	2018-06-25-15-33-33	0	3	x	5	0	34.4	24.2	33.8	24.1	34.5	0.126	20358	Last10	Here	96
794	36739	7	Cyanus montanus	3007	2018-06-25-15-33-35	0	3	x	5	0	34.4	24.2	33.8	24.1	34.5	0.126	20358	Last10	Here	97
795	36740	7	Cyanus montanus	3007	2018-06-25-15-33-37	0	3	x	5	0	34.4	24.2	33.8	24.1	34.5	0.126	20358	Last10	Here	98
796	36741	7	Cyanus montanus	3007	2018-06-25-15-33-39	0	3	x	5	0	34.4	24.2	33.8	24.1	34.5	0.126	20358	Last10	Here	99
797	36742	7	Cyanus montanus	3007	2018-06-25-15-33-41	0	3	x	5	0	34.4	24.2	33.8	24.1	34.5	0.126	20358	Last10	Here	100
798	36743	7	Cyanus montanus	3007	2018-06-25-15-34-13	0	3	x	10	0	34.4	24.2	33.9	24.1	34.6	0.218	20359	First10	Here	1
799	36744	7	Cyanus montanus	3007	2018-06-25-15-34-15	0	3	x	10	0	34.4	24.2	33.9	24.1	34.6	0.218	20359	First10	Here	2
800	36745	7	Cyanus montanus	3007	2018-06-25-15-34-17	0	3	x	10	0	34.4	24.2	33.9	24.1	34.6	0.218	20359	First10	Here	3
801	36746	7	Cyanus montanus	3007	2018-06-25-15-34-19	0	3	x	10	0	34.4	24.2	33.9	24.1	34.6	0.218	20359	First10	Here	4
802	36747	7	Cyanus montanus	3007	2018-06-25-15-34-21	0	3	x	10	0	34.4	24.2	33.9	24.1	34.6	0.218	20359	First10	Here	5
803	36748	7	Cyanus montanus	3007	2018-06-25-15-34-23	0	3	x	10	0	34.4	24.2	33.9	24.1	34.6	0.218	20359	First10	Here	6
804	36749	7	Cyanus montanus	3007	2018-06-25-15-34-25	0	3	x	10	0	34.4	24.2	33.9	24.1	34.6	0.218	20359	First10	Here	7
805	36750	7	Cyanus montanus	3007	2018-06-25-15-34-27	0	3	x	10	0	34.4	24.2	33.9	24.1	34.6	0.218	20359	First10	Here	8
806	36751	7	Cyanus montanus	3007	2018-06-25-15-34-29	0	3	x	10	0	34.4	24.2	33.9	24.1	34.6	0.218	20359	First10	Here	9
807	36752	7	Cyanus montanus	3007	2018-06-25-15-34-31	0	3	x	10	0	34.4	24.2	33.9	24.1	34.6	0.218	20359	First10	Here	10
808	36753	7	Cyanus montanus	3007	2018-06-25-15-34-33	0	3	x	10	0	34.4	24.2	33.9	24.1	34.6	0.218	20359			11
809	36754	7	Cyanus montanus	3007	2018-06-25-15-34-35	0	3	x	10	0	34.4	24.2	33.9	24.1	34.6	0.218	20359			12
810	36755	7	Cyanus montanus	3007	2018-06-25-15-34-37	0	3	x	10	0	34.4	24.2	33.9	24.1	34.6	0.218	20359			13
811	36756	7	Cyanus montanus	3007	2018-06-25-15-34-39	0	3	x	10	0	34.4	24.2	33.9	24.1	34.6	0.218	20359			14
812	36757	7	Cyanus montanus	3007	2018-06-25-15-34-41	0	3	x	10	0	34.5	24.2	33.9	24.1	34.6	0.118	20359			15
813	36758	7	Cyanus montanus	3007	2018-06-25-15-34-43	0	3	x	10	0	34.5	24.2	33.9	24.1	34.6	0.118	20359			16
814	36759	7	Cyanus montanus	3007	2018-06-25-15-34-45	0	3	x	10	0	34.5	24.2	33.9	24.1	34.6	0.118	20359			17
815	36760	7	Cyanus montanus	3007	2018-06-25-15-34-47	0	3	x	10	0	34.5	24.2	33.8	24.1	34.5	0.026	20359			18
816	36761	7	Cyanus montanus	3007	2018-06-25-15-34-50	0	3	x	10	0	34.5	24.2	33.8	24.1	34.5	0.026	20359			19
817	36762	7	Cyanus montanus	3007	2018-06-25-15-34-52	0	3	x	10	0	34.5	24.2	33.9	24.1	34.6	0.118	20359			20
818	36763	7	Cyanus montanus	3007	2018-06-25-15-34-54	0	3	x	10	0	34.5	24.2	33.8	24.1	34.5	0.026	20359			21
819	36764	7	Cyanus montanus	3007	2018-06-25-15-34-56	0	3	x	10	0	34.4	24.2	33.8	24.1	34.5	0.126	20359			22
820	36765	7	Cyanus montanus	3007	2018-06-25-15-34-58	0	3	x	10	0	34.4	24.2	33.8	24.1	34.5	0.126	20359			23
821	36766	7	Cyanus montanus	3007	2018-06-25-15-35-00	0	3	x	10	0	34.4	24.2	33.8	24.1	34.5	0.126	20359			24
822	36767	7	Cyanus montanus	3007	2018-06-25-15-35-02	0	3	x	10	0	34.4	24.2	33.8	24.1	34.5	0.126	20359			25
823	36768	7	Cyanus montanus	3007	2018-06-25-15-35-04	0	3	x	10	0	34.5	24.2	33.8	24.1	34.5	0.026	20359			26
824	36769	7	Cyanus montanus	3007	2018-06-25-15-35-06	0	3	x	10	0	34.4	24.2	33.7	24.1	34.4	0.033	20359			27
825	36770	7	Cyanus montanus	3007	2018-06-25-15-35-08	0	3	x	10	0	34.5	24.2	33.8	24.1	34.5	0.026	20359			28
826	36771	7	Cyanus montanus	3007	2018-06-25-15-35-10	0	3	x	10	0	34.4	24.2	33.8	24.1	34.5	0.126	20359			29
827	36772	7	Cyanus montanus	3007	2018-06-25-15-35-12	0	3	x	10	0	34.4	24.2	33.8	24.1	34.5	0.126	20359			30
828	36773	7	Cyanus montanus	3007	2018-06-25-15-35-14	0	3	x	10	0	34.4	24.2	33.8	24.1	34.5	0.126	20359			31
829	36774	7	Cyanus montanus	3007	2018-06-25-15-35-16	0	3	x	10	0	34.4	24.2	33.8	24.1	34.5	0.126	20359			32
830	36775	7	Cyanus montanus	3007	2018-06-25-15-35-20	0	3	x	10	0	34.4	24.2	33.7	24.1	34.4	0.033	20359			33
831	36776	7	Cyanus montanus	3007	2018-06-25-15-35-22	0	3	x	10	0	34.4	24.2	33.8	24.1	34.5	0.126	20359			34
832	36777	7	Cyanus montanus	3007	2018-06-25-15-35-24	0	3	x	10	0	34.4	24.2	33.8	24.1	34.5	0.126	20359			35
833	36778	7	Cyanus montanus	3007	2018-06-25-15-35-26	0	3	x	10	0	34.4	24.2	33.8	24.1	34.5	0.126	20359			36
834	36779	7	Cyanus montanus	3007	2018-06-25-15-35-28	0	3	x	10	0	34.4	24.2	33.8	24.1	34.5	0.126	20359			37
835	36780	7	Cyanus montanus	3007	2018-06-25-15-35-30	0	3	x	10	0	34.4	24.2	33.9	24.1	34.6	0.218	20359			38
836	36781	7	Cyanus montanus	3007	2018-06-25-15-35-32	0	3	x	10	0	34.3	24.2	33.9	24.1	34.6	0.318	20359			39
837	36782	7	Cyanus montanus	3007	2018-06-25-15-35-34	0	3	x	10	0	34.4	24.2	33.8	24.1	34.5	0.126	20359			40
838	36783	7	Cyanus montanus	3007	2018-06-25-15-35-36	0	3	x	10	0	34.3	24.2	33.9	24.1	34.6	0.318	20359			41
839	36784	7	Cyanus montanus	3007	2018-06-25-15-35-40	0	3	x	10	0	34.3	24.2	33.8	24.1	34.5	0.226	20359			42
840	36785	7	Cyanus montanus	3007	2018-06-25-15-35-42	0	3	x	10	0	34.3	24.2	33.8	24.1	34.5	0.226	20359			43
841	36786	7	Cyanus montanus	3007	2018-06-25-15-35-44	0	3	x	10	0	34.3	24.2	33.8	24.1	34.5	0.226	20359			44
842	36787	7	Cyanus montanus	3007	2018-06-25-15-35-46	0	3	x	10	0	34.3	24.2	33.8	24.1	34.5	0.226	20359			45
843	36788	7	Cyanus montanus	3007	2018-06-25-15-35-48	0	3	x	10	0	34.3	24.2	33.7	24.1	34.4	0.133	20359			46
844	36789	7	Cyanus montanus	3007	2018-06-25-15-35-50	0	3	x	10	0	34.3	24.2	33.7	24.1	34.4	0.133	20359			47
845	36790	7	Cyanus montanus	3007	2018-06-25-15-35-52	0	3	x	10	0	34.3	24.2	33.8	24.1	34.5	0.226	20359			48
846	36791	7	Cyanus montanus	3007	2018-06-25-15-35-54	0	3	x	10	0	34.3	24.2	33.8	24.1	34.5	0.226	20359			49
847	36792	7	Cyanus montanus	3007	2018-06-25-15-35-56	0	3	x	10	0	34.3	24.2	33.8	24.1	34.5	0.226	20359			50
848	36793	7	Cyanus montanus	3007	2018-06-25-15-35-58	0	3	x	10	0	34.3	24.2	33.8	24.1	34.5	0.226	20359			51
849	36794	7	Cyanus montanus	3007	2018-06-25-15-36-00	0	3	x	10	0	34.3	24.2	33.7	24.1	34.4	0.133	20359			52
850	36795	7	Cyanus montanus	3007	2018-06-25-15-36-02	0	3	x	10	0	34.3	24.2	33.8	24.1	34.5	0.226	20359			53
851	36796	7	Cyanus montanus	3007	2018-06-25-15-36-04	0	3	x	10	0	34.3	24.2	33.7	24.1	34.4	0.133	20359			54
852	36797	7	Cyanus montanus	3007	2018-06-25-15-36-06	0	3	x	10	0	34.3	24.2	33.7	24.1	34.4	0.133	20359			55
853	36798	7	Cyanus montanus	3007	2018-06-25-15-36-08	0	3	x	10	0	34.3	24.2	33.7	24.1	34.4	0.133	20359			56
854	36799	7	Cyanus montanus	3007	2018-06-25-15-36-10	0	3	x	10	0	34.3	24.2	33.7	24.1	34.4	0.133	20359			57
855	36800	7	Cyanus montanus	3007	2018-06-25-15-36-12	0	3	x	10	0	34.3	24.2	33.7	24.1	34.4	0.133	20359			58
856	36801	7	Cyanus montanus	3007	2018-06-25-15-36-14	0	3	x	10	0	34.3	24.2	33.7	24.1	34.4	0.133	20359			59
857	36802	7	Cyanus montanus	3007	2018-06-25-15-36-16	0	3	x	10	0	34.3	24.2	33.7	24.1	34.4	0.133	20359			60
858	36803	7	Cyanus montanus	3007	2018-06-25-15-36-18	0	3	x	10	0	34.3	24.2	33.7	24.1	34.4	0.133	20359			61
859	36804	7	Cyanus montanus	3007	2018-06-25-15-36-20	0	3	x	10	0	34.3	24.2	33.7	24.1	34.4	0.133	20359			62
860	36805	7	Cyanus montanus	3007	2018-06-25-15-36-22	0	3	x	10	0	34.3	24.2	33.7	24.1	34.4	0.133	20359			63
861	36806	7	Cyanus montanus	3007	2018-06-25-15-36-24	0	3	x	10	0	34.3	24.2	33.7	24.1	34.4	0.133	20359			64
862	36807	7	Cyanus montanus	3007	2018-06-25-15-36-26	0	3	x	10	0	34.3	24.2	33.7	24.1	34.4	0.133	20359			65
863	36808	7	Cyanus montanus	3007	2018-06-25-15-36-28	0	3	x	10	0	34.3	24.2	33.7	24.1	34.4	0.133	20359			66
864	36809	7	Cyanus montanus	3007	2018-06-25-15-36-30	0	3	x	10	0	34.3	24.2	33.8	24.1	34.5	0.226	20359			67
865	36810	7	Cyanus montanus	3007	2018-06-25-15-36-32	0	3	x	10	0	34.3	24.2	33.8	24.1	34.5	0.226	20359			68
866	36811	7	Cyanus montanus	3007	2018-06-25-15-36-34	0	3	x	10	0	34.3	24.2	33.8	24.1	34.5	0.226	20359			69
867	36812	7	Cyanus montanus	3007	2018-06-25-15-36-36	0	3	x	10	0	34.3	24.2	33.7	24.1	34.4	0.133	20359			70
868	36813	7	Cyanus montanus	3007	2018-06-25-15-36-38	0	3	x	10	0	34.3	24.2	33.8	24.1	34.5	0.226	20359			71
869	36814	7	Cyanus montanus	3007	2018-06-25-15-36-40	0	3	x	10	0	34.3	24.2	33.8	24.1	34.5	0.226	20359			72
870	36815	7	Cyanus montanus	3007	2018-06-25-15-36-42	0	3	x	10	0	34.4	24.2	33.8	24.1	34.5	0.126	20359			73
871	36816	7	Cyanus montanus	3007	2018-06-25-15-36-44	0	3	x	10	0	34.4	24.2	33.8	24.1	34.5	0.126	20359			74
872	36817	7	Cyanus montanus	3007	2018-06-25-15-36-46	0	3	x	10	0	34.4	24.2	33.8	24.1	34.5	0.126	20359			75
873	36818	7	Cyanus montanus	3007	2018-06-25-15-36-48	0	3	x	10	0	34.4	24.2	33.8	24.1	34.5	0.126	20359			76
874	36819	7	Cyanus montanus	3007	2018-06-25-15-36-50	0	3	x	10	0	34.4	24.2	33.8	24.1	34.5	0.126	20359			77
875	36820	7	Cyanus montanus	3007	2018-06-25-15-36-52	0	3	x	10	0	34.4	24.2	33.7	24.1	34.4	0.033	20359			78
876	36821	7	Cyanus montanus	3007	2018-06-25-15-36-54	0	3	x	10	0	34.4	24.2	33.7	24.1	34.4	0.033	20359			79
877	36822	7	Cyanus montanus	3007	2018-06-25-15-36-56	0	3	x	10	0	34.3	24.2	33.7	24.1	34.4	0.133	20359			80
878	36823	7	Cyanus montanus	3007	2018-06-25-15-36-58	0	3	x	10	0	34.3	24.2	33.7	24.1	34.4	0.133	20359			81
879	36824	7	Cyanus montanus	3007	2018-06-25-15-37-00	0	3	x	10	0	34.3	24.2	33.7	24.1	34.4	0.133	20359			82
880	36825	7	Cyanus montanus	3007	2018-06-25-15-37-02	0	3	x	10	0	34.3	24.2	33.7	24.1	34.4	0.133	20359			83
881	36826	7	Cyanus montanus	3007	2018-06-25-15-37-04	0	3	x	10	0	34.3	24.2	33.7	24.1	34.4	0.133	20359			84
882	36827	7	Cyanus montanus	3007	2018-06-25-15-37-06	0	3	x	10	0	34.3	24.2	33.7	24.1	34.4	0.133	20359			85
883	36828	7	Cyanus montanus	3007	2018-06-25-15-37-08	0	3	x	10	0	34.4	24.2	33.7	24.1	34.4	0.033	20359			86
884	36829	7	Cyanus montanus	3007	2018-06-25-15-37-10	0	3	x	10	0	34.4	24.2	33.7	24.1	34.4	0.033	20359			87
885	36830	7	Cyanus montanus	3007	2018-06-25-15-37-12	0	3	x	10	0	34.4	24.2	33.8	24.1	34.5	0.126	20359			88
886	36831	7	Cyanus montanus	3007	2018-06-25-15-37-14	0	3	x	10	0	34.4	24.2	33.8	24.1	34.5	0.126	20359			89
887	36832	7	Cyanus montanus	3007	2018-06-25-15-37-16	0	3	x	10	0	34.4	24.2	33.8	24.1	34.5	0.126	20359			90
888	36833	7	Cyanus montanus	3007	2018-06-25-15-37-18	0	3	x	10	0	34.5	24.2	33.8	24.1	34.5	0.026	20359	Last10	Here	91
889	36834	7	Cyanus montanus	3007	2018-06-25-15-37-20	0	3	x	10	0	34.4	24.2	33.8	24.1	34.5	0.126	20359	Last10	Here	92
890	36835	7	Cyanus montanus	3007	2018-06-25-15-37-22	0	3	x	10	0	34.4	24.2	33.8	24.1	34.5	0.126	20359	Last10	Here	93
891	36836	7	Cyanus montanus	3007	2018-06-25-15-37-24	0	3	x	10	0	34.4	24.2	33.8	24.1	34.5	0.126	20359	Last10	Here	94
892	36837	7	Cyanus montanus	3007	2018-06-25-15-37-26	0	3	x	10	0	34.5	24.2	33.7	24.1	34.4	-0.067	20359	Last10	Here	95
893	36838	7	Cyanus montanus	3007	2018-06-25-15-37-28	0	3	x	10	0	34.5	24.2	33.7	24.1	34.4	-0.067	20359	Last10	Here	96
894	36839	7	Cyanus montanus	3007	2018-06-25-15-37-30	0	3	x	10	0	34.5	24.2	33.7	24.1	34.4	-0.067	20359	Last10	Here	97
895	36840	7	Cyanus montanus	3007	2018-06-25-15-37-32	0	3	x	10	0	34.5	24.2	33.7	24.1	34.4	-0.067	20359	Last10	Here	98
896	36841	7	Cyanus montanus	3007	2018-06-25-15-38-04	0	3	x	15	0	34.5	24.2	33.7	24.1	34.4	-0.067	20360	First10	Here	1
897	36842	7	Cyanus montanus	3007	2018-06-25-15-38-06	0	3	x	15	0	34.5	24.2	33.7	24.1	34.4	-0.067	20360	First10	Here	2
898	36843	7	Cyanus montanus	3007	2018-06-25-15-38-08	0	3	x	15	0	34.5	24.2	33.7	24.1	34.4	-0.067	20360	First10	Here	3
899	36844	7	Cyanus montanus	3007	2018-06-25-15-38-10	0	3	x	15	0	34.5	24.2	33.7	24.1	34.4	-0.067	20360	First10	Here	4
900	36845	7	Cyanus montanus	3007	2018-06-25-15-38-12	0	3	x	15	0	34.5	24.2	33.7	24.1	34.4	-0.067	20360	First10	Here	5
901	36846	7	Cyanus montanus	3007	2018-06-25-15-38-14	0	3	x	15	0	34.4	24.2	33.7	24.1	34.4	0.033	20360	First10	Here	6
902	36847	7	Cyanus montanus	3007	2018-06-25-15-38-16	0	3	x	15	0	34.4	24.2	33.7	24.1	34.4	0.033	20360	First10	Here	7
903	36848	7	Cyanus montanus	3007	2018-06-25-15-38-18	0	3	x	15	0	34.4	24.2	33.7	24.1	34.4	0.033	20360	First10	Here	8
904	36849	7	Cyanus montanus	3007	2018-06-25-15-38-20	0	3	x	15	0	34.4	24.2	33.7	24.1	34.4	0.033	20360	First10	Here	9
905	36850	7	Cyanus montanus	3007	2018-06-25-15-38-22	0	3	x	15	0	34.4	24.2	33.7	24.1	34.4	0.033	20360	First10	Here	10
906	36851	7	Cyanus montanus	3007	2018-06-25-15-38-24	0	3	x	15	0	34.4	24.2	33.7	24.1	34.4	0.033	20360			11
907	36852	7	Cyanus montanus	3007	2018-06-25-15-38-26	0	3	x	15	0	34.4	24.2	33.7	24.1	34.4	0.033	20360			12
908	36853	7	Cyanus montanus	3007	2018-06-25-15-38-28	0	3	x	15	0	34.4	24.2	33.7	24.1	34.4	0.033	20360			13
909	36854	7	Cyanus montanus	3007	2018-06-25-15-38-30	0	3	x	15	0	34.4	24.2	33.7	24.1	34.4	0.033	20360			14
910	36855	7	Cyanus montanus	3007	2018-06-25-15-38-32	0	3	x	15	0	34.4	24.2	33.7	24.1	34.4	0.033	20360			15
911	36856	7	Cyanus montanus	3007	2018-06-25-15-38-34	0	3	x	15	0	34.4	24.2	33.6	24.1	34.3	-0.059	20360			16
912	36857	7	Cyanus montanus	3007	2018-06-25-15-38-36	0	3	x	15	0	34.4	24.2	33.7	24.1	34.4	0.033	20360			17
913	36858	7	Cyanus montanus	3007	2018-06-25-15-38-38	0	3	x	15	0	34.4	24.2	33.6	24.1	34.3	-0.059	20360			18
914	36859	7	Cyanus montanus	3007	2018-06-25-15-38-40	0	3	x	15	0	34.4	24.2	33.7	24.1	34.4	0.033	20360			19
915	36860	7	Cyanus montanus	3007	2018-06-25-15-38-42	0	3	x	15	0	34.4	24.2	33.7	24.1	34.4	0.033	20360			20
916	36861	7	Cyanus montanus	3007	2018-06-25-15-38-44	0	3	x	15	0	34.4	24.2	33.7	24.1	34.4	0.033	20360			21
917	36862	7	Cyanus montanus	3007	2018-06-25-15-38-46	0	3	x	15	0	34.4	24.2	33.8	24.1	34.5	0.126	20360			22
918	36863	7	Cyanus montanus	3007	2018-06-25-15-38-48	0	3	x	15	0	34.4	24.2	33.8	24.1	34.5	0.126	20360			23
919	36864	7	Cyanus montanus	3007	2018-06-25-15-38-50	0	3	x	15	0	34.4	24.2	33.8	24.1	34.5	0.126	20360			24
920	36865	7	Cyanus montanus	3007	2018-06-25-15-38-52	0	3	x	15	0	34.4	24.2	33.8	24.1	34.5	0.126	20360			25
921	36866	7	Cyanus montanus	3007	2018-06-25-15-38-54	0	3	x	15	0	34.5	24.2	33.8	24.1	34.5	0.026	20360			26
922	36867	7	Cyanus montanus	3007	2018-06-25-15-38-56	0	3	x	15	0	34.5	24.2	33.8	24.1	34.5	0.026	20360			27
923	36868	7	Cyanus montanus	3007	2018-06-25-15-38-58	0	3	x	15	0	34.5	24.2	33.9	24.1	34.6	0.118	20360			28
924	36869	7	Cyanus montanus	3007	2018-06-25-15-39-00	0	3	x	15	0	34.5	24.2	33.8	24.1	34.5	0.026	20360			29
925	36870	7	Cyanus montanus	3007	2018-06-25-15-39-02	0	3	x	15	0	34.4	24.2	33.8	24.1	34.5	0.126	20360			30
926	36871	7	Cyanus montanus	3007	2018-06-25-15-39-04	0	3	x	15	0	34.4	24.2	33.8	24.1	34.5	0.126	20360			31
927	36872	7	Cyanus montanus	3007	2018-06-25-15-39-06	0	3	x	15	0	34.4	24.2	33.8	24.1	34.5	0.126	20360			32
928	36873	7	Cyanus montanus	3007	2018-06-25-15-39-08	0	3	x	15	0	34.4	24.2	33.8	24.1	34.5	0.126	20360			33
929	36874	7	Cyanus montanus	3007	2018-06-25-15-39-10	0	3	x	15	0	34.4	24.2	33.8	24.1	34.5	0.126	20360			34
930	36875	7	Cyanus montanus	3007	2018-06-25-15-39-12	0	3	x	15	0	34.4	24.2	33.8	24.1	34.5	0.126	20360			35
931	36876	7	Cyanus montanus	3007	2018-06-25-15-39-14	0	3	x	15	0	34.4	24.2	33.8	24.1	34.5	0.126	20360			36
932	36877	7	Cyanus montanus	3007	2018-06-25-15-39-16	0	3	x	15	0	34.4	24.2	33.8	24.1	34.5	0.126	20360			37
933	36878	7	Cyanus montanus	3007	2018-06-25-15-39-18	0	3	x	15	0	34.4	24.2	33.8	24.1	34.5	0.126	20360			38
934	36879	7	Cyanus montanus	3007	2018-06-25-15-39-20	0	3	x	15	0	34.4	24.2	33.8	24.1	34.5	0.126	20360			39
935	36880	7	Cyanus montanus	3007	2018-06-25-15-39-22	0	3	x	15	0	34.4	24.2	33.7	24.1	34.4	0.033	20360			40
936	36881	7	Cyanus montanus	3007	2018-06-25-15-39-24	0	3	x	15	0	34.4	24.2	33.7	24.1	34.4	0.033	20360			41
937	36882	7	Cyanus montanus	3007	2018-06-25-15-39-26	0	3	x	15	0	34.4	24.2	33.7	24.1	34.4	0.033	20360			42
938	36883	7	Cyanus montanus	3007	2018-06-25-15-39-28	0	3	x	15	0	34.4	24.2	33.7	24.1	34.4	0.033	20360			43
939	36884	7	Cyanus montanus	3007	2018-06-25-15-39-30	0	3	x	15	0	34.4	24.2	33.7	24.1	34.4	0.033	20360			44
940	36885	7	Cyanus montanus	3007	2018-06-25-15-39-32	0	3	x	15	0	34.4	24.2	33.8	24.1	34.5	0.126	20360			45
941	36886	7	Cyanus montanus	3007	2018-06-25-15-39-34	0	3	x	15	0	34.4	24.2	33.7	24.1	34.4	0.033	20360			46
942	36887	7	Cyanus montanus	3007	2018-06-25-15-39-36	0	3	x	15	0	34.4	24.2	33.7	24.1	34.4	0.033	20360			47
943	36888	7	Cyanus montanus	3007	2018-06-25-15-39-38	0	3	x	15	0	34.4	24.2	33.7	24.1	34.4	0.033	20360			48
944	36889	7	Cyanus montanus	3007	2018-06-25-15-39-40	0	3	x	15	0	34.4	24.2	33.8	24.1	34.5	0.126	20360			49
945	36890	7	Cyanus montanus	3007	2018-06-25-15-39-42	0	3	x	15	0	34.4	24.2	33.8	24.1	34.5	0.126	20360			50
946	36891	7	Cyanus montanus	3007	2018-06-25-15-39-44	0	3	x	15	0	34.4	24.1	33.8	24.1	34.5	0.126	20360			51
947	36892	7	Cyanus montanus	3007	2018-06-25-15-39-46	0	3	x	15	0	34.4	24.2	33.8	24.1	34.5	0.126	20360			52
948	36893	7	Cyanus montanus	3007	2018-06-25-15-39-48	0	3	x	15	0	34.5	24.2	33.8	24.1	34.5	0.026	20360			53
949	36894	7	Cyanus montanus	3007	2018-06-25-15-39-50	0	3	x	15	0	34.5	24.2	33.8	24.1	34.5	0.026	20360			54
950	36895	7	Cyanus montanus	3007	2018-06-25-15-39-52	0	3	x	15	0	34.5	24.2	33.8	24.1	34.5	0.026	20360			55
951	36896	7	Cyanus montanus	3007	2018-06-25-15-39-54	0	3	x	15	0	34.5	24.2	33.8	24.1	34.5	0.026	20360			56
952	36897	7	Cyanus montanus	3007	2018-06-25-15-39-56	0	3	x	15	0	34.5	24.2	33.8	24.1	34.5	0.026	20360			57
953	36898	7	Cyanus montanus	3007	2018-06-25-15-39-58	0	3	x	15	0	34.4	24.2	33.9	24.1	34.6	0.218	20360			58
954	36899	7	Cyanus montanus	3007	2018-06-25-15-40-00	0	3	x	15	0	34.4	24.2	33.9	24.1	34.6	0.218	20360			59
955	36900	7	Cyanus montanus	3007	2018-06-25-15-40-02	0	3	x	15	0	34.4	24.2	33.8	24.1	34.5	0.126	20360			60
956	36901	7	Cyanus montanus	3007	2018-06-25-15-40-05	0	3	x	15	0	34.5	24.2	33.8	24.1	34.5	0.026	20360			61
957	36902	7	Cyanus montanus	3007	2018-06-25-15-40-07	0	3	x	15	0	34.4	24.2	33.8	24.1	34.5	0.126	20360			62
958	36903	7	Cyanus montanus	3007	2018-06-25-15-40-09	0	3	x	15	0	34.4	24.2	33.8	24.1	34.5	0.126	20360			63
959	36904	7	Cyanus montanus	3007	2018-06-25-15-40-11	0	3	x	15	0	34.5	24.2	33.8	24.1	34.5	0.026	20360			64
960	36905	7	Cyanus montanus	3007	2018-06-25-15-40-13	0	3	x	15	0	34.5	24.2	33.8	24.1	34.5	0.026	20360			65
961	36906	7	Cyanus montanus	3007	2018-06-25-15-40-15	0	3	x	15	0	34.5	24.2	33.7	24.1	34.4	-0.067	20360			66
962	36907	7	Cyanus montanus	3007	2018-06-25-15-40-17	0	3	x	15	0	34.5	24.2	33.7	24.1	34.4	-0.067	20360			67
963	36908	7	Cyanus montanus	3007	2018-06-25-15-40-19	0	3	x	15	0	34.5	24.2	33.8	24.1	34.5	0.026	20360			68
964	36909	7	Cyanus montanus	3007	2018-06-25-15-40-21	0	3	x	15	0	34.5	24.2	33.8	24.1	34.5	0.026	20360			69
965	36910	7	Cyanus montanus	3007	2018-06-25-15-40-23	0	3	x	15	0	34.6	24.2	33.8	24.1	34.5	-0.074	20360			70
966	36911	7	Cyanus montanus	3007	2018-06-25-15-40-25	0	3	x	15	0	34.5	24.2	33.7	24.1	34.4	-0.067	20360			71
967	36912	7	Cyanus montanus	3007	2018-06-25-15-40-27	0	3	x	15	0	34.5	24.2	33.8	24.1	34.5	0.026	20360			72
968	36913	7	Cyanus montanus	3007	2018-06-25-15-40-29	0	3	x	15	0	34.5	24.2	33.7	24.1	34.4	-0.067	20360			73
969	36914	7	Cyanus montanus	3007	2018-06-25-15-40-31	0	3	x	15	0	34.5	24.2	33.7	24.1	34.4	-0.067	20360			74
970	36915	7	Cyanus montanus	3007	2018-06-25-15-40-33	0	3	x	15	0	34.5	24.2	33.7	24.1	34.4	-0.067	20360			75
971	36916	7	Cyanus montanus	3007	2018-06-25-15-40-35	0	3	x	15	0	34.5	24.2	33.8	24.1	34.5	0.026	20360			76
972	36917	7	Cyanus montanus	3007	2018-06-25-15-40-37	0	3	x	15	0	34.5	24.2	33.8	24.1	34.5	0.026	20360			77
973	36918	7	Cyanus montanus	3007	2018-06-25-15-40-39	0	3	x	15	0	34.5	24.2	33.8	24.1	34.5	0.026	20360			78
974	36919	7	Cyanus montanus	3007	2018-06-25-15-40-41	0	3	x	15	0	34.5	24.2	33.8	24.1	34.5	0.026	20360			79
975	36920	7	Cyanus montanus	3007	2018-06-25-15-40-43	0	3	x	15	0	34.5	24.2	33.8	24.1	34.5	0.026	20360			80
976	36921	7	Cyanus montanus	3007	2018-06-25-15-40-45	0	3	x	15	0	34.5	24.2	33.8	24.1	34.5	0.026	20360			81
977	36922	7	Cyanus montanus	3007	2018-06-25-15-40-47	0	3	x	15	0	34.5	24.2	33.8	24.1	34.5	0.026	20360			82
978	36923	7	Cyanus montanus	3007	2018-06-25-15-40-49	0	3	x	15	0	34.5	24.2	33.7	24.1	34.4	-0.067	20360			83
979	36924	7	Cyanus montanus	3007	2018-06-25-15-40-51	0	3	x	15	0	34.5	24.2	33.8	24.1	34.5	0.026	20360			84
980	36925	7	Cyanus montanus	3007	2018-06-25-15-40-53	0	3	x	15	0	34.5	24.2	33.8	24.1	34.5	0.026	20360			85
981	36926	7	Cyanus montanus	3007	2018-06-25-15-40-55	0	3	x	15	0	34.6	24.2	33.8	24.1	34.5	-0.074	20360			86
982	36927	7	Cyanus montanus	3007	2018-06-25-15-40-57	0	3	x	15	0	34.5	24.2	33.8	24.1	34.5	0.026	20360			87
983	36928	7	Cyanus montanus	3007	2018-06-25-15-40-59	0	3	x	15	0	34.5	24.2	33.8	24.1	34.5	0.026	20360			88
984	36929	7	Cyanus montanus	3007	2018-06-25-15-41-01	0	3	x	15	0	34.5	24.2	33.8	24.1	34.5	0.026	20360			89
985	36930	7	Cyanus montanus	3007	2018-06-25-15-41-03	0	3	x	15	0	34.5	24.2	33.8	24.1	34.5	0.026	20360			90
986	36931	7	Cyanus montanus	3007	2018-06-25-15-41-05	0	3	x	15	0	34.6	24.2	33.8	24.1	34.5	-0.074	20360	Last10	Here	91
987	36932	7	Cyanus montanus	3007	2018-06-25-15-41-07	0	3	x	15	0	34.5	24.2	33.8	24.1	34.5	0.026	20360	Last10	Here	92
988	36933	7	Cyanus montanus	3007	2018-06-25-15-41-09	0	3	x	15	0	34.5	24.2	33.8	24.1	34.5	0.026	20360	Last10	Here	93
989	36934	7	Cyanus montanus	3007	2018-06-25-15-41-11	0	3	x	15	0	34.5	24.2	33.8	24.1	34.5	0.026	20360	Last10	Here	94
990	36935	7	Cyanus montanus	3007	2018-06-25-15-41-13	0	3	x	15	0	34.5	24.2	33.8	24.1	34.5	0.026	20360	Last10	Here	95
991	36936	7	Cyanus montanus	3007	2018-06-25-15-41-15	0	3	x	15	0	34.5	24.2	33.8	24.1	34.5	0.026	20360	Last10	Here	96
992	36937	7	Cyanus montanus	3007	2018-06-25-15-41-17	0	3	x	15	0	34.5	24.2	33.9	24.1	34.6	0.118	20360	Last10	Here	97
993	36938	7	Cyanus montanus	3007	2018-06-25-15-41-19	0	3	x	15	0	34.5	24.2	33.9	24.1	34.6	0.118	20360	Last10	Here	98
994	36939	7	Cyanus montanus	3007	2018-06-25-15-41-21	0	3	x	15	0	34.5	24.2	33.9	24.1	34.6	0.118	20360	Last10	Here	99
995	36940	7	Cyanus montanus	3007	2018-06-25-15-41-23	0	3	x	15	0	34.5	24.2	34	24.1	34.7	0.21	20360	Last10	Here	100
996	36941	7	Cyanus montanus	3007	2018-06-25-15-41-55	0	3	x	20	0	34.5	24.2	33.9	24.1	34.6	0.118	20361	First10	Here	1
997	36942	7	Cyanus montanus	3007	2018-06-25-15-41-57	0	3	x	20	0	34.4	24.2	33.9	24.1	34.6	0.218	20361	First10	Here	2
998	36943	7	Cyanus montanus	3007	2018-06-25-15-41-59	0	3	x	20	0	34.5	24.2	33.9	24.1	34.6	0.118	20361	First10	Here	3
999	36944	7	Cyanus montanus	3007	2018-06-25-15-42-01	0	3	x	20	0	34.5	24.2	33.9	24.1	34.6	0.118	20361	First10	Here	4
1000	36945	7	Cyanus montanus	3007	2018-06-25-15-42-03	0	3	x	20	0	34.5	24.2	33.9	24.1	34.6	0.118	20361	First10	Here	5
1001	36946	7	Cyanus montanus	3007	2018-06-25-15-42-05	0	3	x	20	0	34.5	24.2	33.9	24.1	34.6	0.118	20361	First10	Here	6
1002	36947	7	Cyanus montanus	3007	2018-06-25-15-42-07	0	3	x	20	0	34.5	24.2	33.9	24.1	34.6	0.118	20361	First10	Here	7
1003	36948	7	Cyanus montanus	3007	2018-06-25-15-42-09	0	3	x	20	0	34.5	24.2	33.8	24.1	34.5	0.026	20361	First10	Here	8
1004	36949	7	Cyanus montanus	3007	2018-06-25-15-42-11	0	3	x	20	0	34.5	24.2	33.8	24.1	34.5	0.026	20361	First10	Here	9
1005	36950	7	Cyanus montanus	3007	2018-06-25-15-42-13	0	3	x	20	0	34.5	24.2	33.8	24.1	34.5	0.026	20361	First10	Here	10
1006	36951	7	Cyanus montanus	3007	2018-06-25-15-42-15	0	3	x	20	0	34.5	24.2	33.8	24.1	34.5	0.026	20361			11
1007	36952	7	Cyanus montanus	3007	2018-06-25-15-42-17	0	3	x	20	0	34.5	24.2	33.8	24.1	34.5	0.026	20361			12
1008	36953	7	Cyanus montanus	3007	2018-06-25-15-42-19	0	3	x	20	0	34.5	24.2	33.8	24.1	34.5	0.026	20361			13
1009	36954	7	Cyanus montanus	3007	2018-06-25-15-42-21	0	3	x	20	0	34.5	24.2	33.8	24.1	34.5	0.026	20361			14
1010	36955	7	Cyanus montanus	3007	2018-06-25-15-42-23	0	3	x	20	0	34.5	24.2	33.8	24.1	34.5	0.026	20361			15
1011	36956	7	Cyanus montanus	3007	2018-06-25-15-42-25	0	3	x	20	0	34.5	24.2	33.8	24.1	34.5	0.026	20361			16
1012	36957	7	Cyanus montanus	3007	2018-06-25-15-42-27	0	3	x	20	0	34.5	24.2	33.8	24.1	34.5	0.026	20361			17
1013	36958	7	Cyanus montanus	3007	2018-06-25-15-42-29	0	3	x	20	0	34.5	24.2	33.7	24.1	34.4	-0.067	20361			18
1014	36959	7	Cyanus montanus	3007	2018-06-25-15-42-31	0	3	x	20	0	34.5	24.2	33.7	24.1	34.4	-0.067	20361			19
1015	36960	7	Cyanus montanus	3007	2018-06-25-15-42-33	0	3	x	20	0	34.5	24.2	33.7	24.1	34.4	-0.067	20361			20
1016	36961	7	Cyanus montanus	3007	2018-06-25-15-42-35	0	3	x	20	0	34.5	24.2	33.7	24.1	34.4	-0.067	20361			21
1017	36962	7	Cyanus montanus	3007	2018-06-25-15-42-37	0	3	x	20	0	34.5	24.2	33.7	24.1	34.4	-0.067	20361			22
1018	36963	7	Cyanus montanus	3007	2018-06-25-15-42-39	0	3	x	20	0	34.5	24.2	33.7	24.1	34.4	-0.067	20361			23
1019	36964	7	Cyanus montanus	3007	2018-06-25-15-42-41	0	3	x	20	0	34.5	24.2	33.7	24.1	34.4	-0.067	20361			24
1020	36965	7	Cyanus montanus	3007	2018-06-25-15-42-43	0	3	x	20	0	34.6	24.2	33.7	24.1	34.4	-0.167	20361			25
1021	36966	7	Cyanus montanus	3007	2018-06-25-15-42-45	0	3	x	20	0	34.6	24.2	33.7	24.1	34.4	-0.167	20361			26
1022	36967	7	Cyanus montanus	3007	2018-06-25-15-42-47	0	3	x	20	0	34.5	24.2	33.7	24.1	34.4	-0.067	20361			27
1023	36968	7	Cyanus montanus	3007	2018-06-25-15-42-49	0	3	x	20	0	34.5	24.2	33.7	24.1	34.4	-0.067	20361			28
1024	36969	7	Cyanus montanus	3007	2018-06-25-15-42-51	0	3	x	20	0	34.5	24.2	33.7	24.1	34.4	-0.067	20361			29
1025	36970	7	Cyanus montanus	3007	2018-06-25-15-42-53	0	3	x	20	0	34.5	24.2	33.7	24.1	34.4	-0.067	20361			30
1026	36971	7	Cyanus montanus	3007	2018-06-25-15-42-55	0	3	x	20	0	34.5	24.2	33.7	24.1	34.4	-0.067	20361			31
1027	36972	7	Cyanus montanus	3007	2018-06-25-15-42-57	0	3	x	20	0	34.5	24.2	33.7	24.1	34.4	-0.067	20361			32
1028	36973	7	Cyanus montanus	3007	2018-06-25-15-42-59	0	3	x	20	0	34.5	24.2	33.7	24.1	34.4	-0.067	20361			33
1029	36974	7	Cyanus montanus	3007	2018-06-25-15-43-01	0	3	x	20	0	34.5	24.2	33.7	24.1	34.4	-0.067	20361			34
1030	36975	7	Cyanus montanus	3007	2018-06-25-15-43-03	0	3	x	20	0	34.5	24.2	33.7	24.1	34.4	-0.067	20361			35
1031	36976	7	Cyanus montanus	3007	2018-06-25-15-43-05	0	3	x	20	0	34.5	24.2	33.8	24.1	34.5	0.026	20361			36
1032	36977	7	Cyanus montanus	3007	2018-06-25-15-43-07	0	3	x	20	0	34.4	24.2	33.8	24.1	34.5	0.126	20361			37
1033	36978	7	Cyanus montanus	3007	2018-06-25-15-43-09	0	3	x	20	0	34.5	24.2	33.8	24.1	34.5	0.026	20361			38
1034	36979	7	Cyanus montanus	3007	2018-06-25-15-43-11	0	3	x	20	0	34.5	24.2	33.7	24.1	34.4	-0.067	20361			39
1035	36980	7	Cyanus montanus	3007	2018-06-25-15-43-13	0	3	x	20	0	34.5	24.2	33.7	24.1	34.4	-0.067	20361			40
1036	36981	7	Cyanus montanus	3007	2018-06-25-15-43-15	0	3	x	20	0	34.4	24.2	33.8	24.1	34.5	0.126	20361			41
1037	36982	7	Cyanus montanus	3007	2018-06-25-15-43-17	0	3	x	20	0	34.5	24.2	33.8	24.1	34.5	0.026	20361			42
1038	36983	7	Cyanus montanus	3007	2018-06-25-15-43-19	0	3	x	20	0	34.5	24.2	33.7	24.1	34.4	-0.067	20361			43
1039	36984	7	Cyanus montanus	3007	2018-06-25-15-43-21	0	3	x	20	0	34.5	24.2	33.7	24.1	34.4	-0.067	20361			44
1040	36985	7	Cyanus montanus	3007	2018-06-25-15-43-23	0	3	x	20	0	34.5	24.2	33.8	24.1	34.5	0.026	20361			45
1041	36986	7	Cyanus montanus	3007	2018-06-25-15-43-25	0	3	x	20	0	34.5	24.2	33.8	24.1	34.5	0.026	20361			46
1042	36987	7	Cyanus montanus	3007	2018-06-25-15-43-27	0	3	x	20	0	34.4	24.2	33.8	24.1	34.5	0.126	20361			47
1043	36988	7	Cyanus montanus	3007	2018-06-25-15-43-29	0	3	x	20	0	34.4	24.2	33.8	24.1	34.5	0.126	20361			48
1044	36989	7	Cyanus montanus	3007	2018-06-25-15-43-31	0	3	x	20	0	34.4	24.2	33.8	24.1	34.5	0.126	20361			49
1045	36990	7	Cyanus montanus	3007	2018-06-25-15-43-33	0	3	x	20	0	34.4	24.2	33.8	24.1	34.5	0.126	20361			50
1046	36991	7	Cyanus montanus	3007	2018-06-25-15-43-35	0	3	x	20	0	34.4	24.2	33.8	24.1	34.5	0.126	20361			51
1047	36992	7	Cyanus montanus	3007	2018-06-25-15-43-37	0	3	x	20	0	34.4	24.2	33.7	24.1	34.4	0.033	20361			52
1048	36993	7	Cyanus montanus	3007	2018-06-25-15-43-39	0	3	x	20	0	34.4	24.2	33.7	24.1	34.4	0.033	20361			53
1049	36994	7	Cyanus montanus	3007	2018-06-25-15-43-41	0	3	x	20	0	34.4	24.2	33.7	24.1	34.4	0.033	20361			54
1050	36995	7	Cyanus montanus	3007	2018-06-25-15-43-43	0	3	x	20	0	34.4	24.2	33.7	24.1	34.4	0.033	20361			55
1051	36996	7	Cyanus montanus	3007	2018-06-25-15-43-45	0	3	x	20	0	34.5	24.2	33.7	24.1	34.4	-0.067	20361			56
1052	36997	7	Cyanus montanus	3007	2018-06-25-15-43-47	0	3	x	20	0	34.4	24.2	33.8	24.1	34.5	0.126	20361			57
1053	36998	7	Cyanus montanus	3007	2018-06-25-15-43-49	0	3	x	20	0	34.4	24.2	33.8	24.1	34.5	0.126	20361			58
1054	36999	7	Cyanus montanus	3007	2018-06-25-15-43-51	0	3	x	20	0	34.4	24.2	33.8	24.1	34.5	0.126	20361			59
1055	37000	7	Cyanus montanus	3007	2018-06-25-15-43-53	0	3	x	20	0	34.4	24.2	33.8	24.1	34.5	0.126	20361			60
1056	37001	7	Cyanus montanus	3007	2018-06-25-15-43-55	0	3	x	20	0	34.4	24.2	33.8	24.1	34.5	0.126	20361			61
1057	37002	7	Cyanus montanus	3007	2018-06-25-15-43-57	0	3	x	20	0	34.4	24.2	33.8	24.1	34.5	0.126	20361			62
1058	37003	7	Cyanus montanus	3007	2018-06-25-15-43-59	0	3	x	20	0	34.4	24.2	33.8	24.1	34.5	0.126	20361			63
1059	37004	7	Cyanus montanus	3007	2018-06-25-15-44-01	0	3	x	20	0	34.4	24.2	33.8	24.1	34.5	0.126	20361			64
1060	37005	7	Cyanus montanus	3007	2018-06-25-15-44-03	0	3	x	20	0	34.4	24.2	33.8	24.1	34.5	0.126	20361			65
1061	37006	7	Cyanus montanus	3007	2018-06-25-15-44-05	0	3	x	20	0	34.4	24.2	33.8	24.1	34.5	0.126	20361			66
1062	37007	7	Cyanus montanus	3007	2018-06-25-15-44-07	0	3	x	20	0	34.4	24.2	33.8	24.1	34.5	0.126	20361			67
1063	37008	7	Cyanus montanus	3007	2018-06-25-15-44-09	0	3	x	20	0	34.4	24.2	33.8	24.1	34.5	0.126	20361			68
1064	37009	7	Cyanus montanus	3007	2018-06-25-15-44-11	0	3	x	20	0	34.4	24.2	33.8	24.1	34.5	0.126	20361			69
1065	37010	7	Cyanus montanus	3007	2018-06-25-15-44-13	0	3	x	20	0	34.4	24.2	33.8	24.1	34.5	0.126	20361			70
1066	37011	7	Cyanus montanus	3007	2018-06-25-15-44-15	0	3	x	20	0	34.4	24.2	33.8	24.1	34.5	0.126	20361			71
1067	37012	7	Cyanus montanus	3007	2018-06-25-15-44-17	0	3	x	20	0	34.4	24.2	33.8	24.1	34.5	0.126	20361			72
1068	37013	7	Cyanus montanus	3007	2018-06-25-15-44-19	0	3	x	20	0	34.4	24.2	33.8	24.1	34.5	0.126	20361			73
1069	37014	7	Cyanus montanus	3007	2018-06-25-15-44-21	0	3	x	20	0	34.4	24.2	33.8	24.1	34.5	0.126	20361			74
1070	37015	7	Cyanus montanus	3007	2018-06-25-15-44-23	0	3	x	20	0	34.4	24.2	33.8	24.1	34.5	0.126	20361			75
1071	37016	7	Cyanus montanus	3007	2018-06-25-15-44-25	0	3	x	20	0	34.4	24.2	33.8	24.1	34.5	0.126	20361			76
1072	37017	7	Cyanus montanus	3007	2018-06-25-15-44-27	0	3	x	20	0	34.4	24.2	33.8	24.1	34.5	0.126	20361			77
1073	37018	7	Cyanus montanus	3007	2018-06-25-15-44-29	0	3	x	20	0	34.4	24.2	33.8	24.1	34.5	0.126	20361			78
1074	37019	7	Cyanus montanus	3007	2018-06-25-15-44-31	0	3	x	20	0	34.4	24.2	33.8	24.1	34.5	0.126	20361			79
1075	37020	7	Cyanus montanus	3007	2018-06-25-15-44-33	0	3	x	20	0	34.4	24.2	33.8	24.1	34.5	0.126	20361			80
1076	37021	7	Cyanus montanus	3007	2018-06-25-15-44-35	0	3	x	20	0	34.5	24.2	33.8	24.1	34.5	0.026	20361			81
1077	37022	7	Cyanus montanus	3007	2018-06-25-15-44-37	0	3	x	20	0	34.4	24.2	33.8	24.1	34.5	0.126	20361			82
1078	37023	7	Cyanus montanus	3007	2018-06-25-15-44-39	0	3	x	20	0	34.4	24.2	33.8	24.1	34.5	0.126	20361			83
1079	37024	7	Cyanus montanus	3007	2018-06-25-15-44-41	0	3	x	20	0	34.4	24.2	33.8	24.1	34.5	0.126	20361			84
1080	37025	7	Cyanus montanus	3007	2018-06-25-15-44-43	0	3	x	20	0	34.4	24.2	33.8	24.1	34.5	0.126	20361			85
1081	37026	7	Cyanus montanus	3007	2018-06-25-15-44-45	0	3	x	20	0	34.4	24.2	33.8	24.1	34.5	0.126	20361			86
1082	37027	7	Cyanus montanus	3007	2018-06-25-15-44-47	0	3	x	20	0	34.4	24.2	33.8	24.1	34.5	0.126	20361			87
1083	37028	7	Cyanus montanus	3007	2018-06-25-15-44-49	0	3	x	20	0	34.4	24.2	33.8	24.1	34.5	0.126	20361			88
1084	37029	7	Cyanus montanus	3007	2018-06-25-15-44-51	0	3	x	20	0	34.4	24.2	33.8	24.1	34.5	0.126	20361			89
1085	37030	7	Cyanus montanus	3007	2018-06-25-15-44-53	0	3	x	20	0	34.5	24.2	33.8	24.1	34.5	0.026	20361			90
1086	37031	7	Cyanus montanus	3007	2018-06-25-15-44-55	0	3	x	20	0	34.5	24.2	33.8	24.1	34.5	0.026	20361	Last10	Here	91
1087	37032	7	Cyanus montanus	3007	2018-06-25-15-44-57	0	3	x	20	0	34.5	24.2	33.8	24.1	34.5	0.026	20361	Last10	Here	92
1088	37033	7	Cyanus montanus	3007	2018-06-25-15-44-59	0	3	x	20	0	34.5	24.2	33.8	24.1	34.5	0.026	20361	Last10	Here	93
1089	37034	7	Cyanus montanus	3007	2018-06-25-15-45-01	0	3	x	20	0	34.4	24.2	33.8	24.1	34.5	0.126	20361	Last10	Here	94
1090	37035	7	Cyanus montanus	3007	2018-06-25-15-45-03	0	3	x	20	0	34.4	24.2	33.8	24.1	34.5	0.126	20361	Last10	Here	95
1091	37036	7	Cyanus montanus	3007	2018-06-25-15-45-05	0	3	x	20	0	34.4	24.2	33.8	24.1	34.5	0.126	20361	Last10	Here	96
1092	37037	7	Cyanus montanus	3007	2018-06-25-15-45-07	0	3	x	20	0	34.4	24.2	33.8	24.1	34.5	0.126	20361	Last10	Here	97
1093	37038	7	Cyanus montanus	3007	2018-06-25-15-45-09	0	3	x	20	0	34.4	24.2	33.7	24.1	34.4	0.033	20361	Last10	Here	98
1094	37039	7	Cyanus montanus	3007	2018-06-25-15-45-11	0	3	x	20	0	34.4	24.2	33.8	24.1	34.5	0.126	20361	Last10	Here	99
1095	37040	7	Cyanus montanus	3007	2018-06-25-15-45-13	0	3	x	20	0	34.4	24.2	33.7	24.1	34.4	0.033	20361	Last10	Here	100
1096	37041	7	Cyanus montanus	3007	2018-06-25-15-45-46	0	3	x	25	0	34.5	24.2	33.8	24.1	34.5	0.026	20362	First10	Here	1
1097	37042	7	Cyanus montanus	3007	2018-06-25-15-45-48	0	3	x	25	0	34.5	24.2	33.8	24.1	34.5	0.026	20362	First10	Here	2
1098	37043	7	Cyanus montanus	3007	2018-06-25-15-45-50	0	3	x	25	0	34.5	24.2	33.8	24.1	34.5	0.026	20362	First10	Here	3
1099	37044	7	Cyanus montanus	3007	2018-06-25-15-45-52	0	3	x	25	0	34.5	24.2	33.8	24.1	34.5	0.026	20362	First10	Here	4
1100	37045	7	Cyanus montanus	3007	2018-06-25-15-45-54	0	3	x	25	0	34.5	24.2	33.8	24.1	34.5	0.026	20362	First10	Here	5
1101	37046	7	Cyanus montanus	3007	2018-06-25-15-45-56	0	3	x	25	0	34.5	24.2	33.8	24.1	34.5	0.026	20362	First10	Here	6
1102	37047	7	Cyanus montanus	3007	2018-06-25-15-45-58	0	3	x	25	0	34.5	24.2	33.8	24.1	34.5	0.026	20362	First10	Here	7
1103	37048	7	Cyanus montanus	3007	2018-06-25-15-46-02	0	3	x	25	0	34.4	24.2	33.7	24.1	34.4	0.033	20362	First10	Here	8
1104	37049	7	Cyanus montanus	3007	2018-06-25-15-46-04	0	3	x	25	0	34.5	24.2	33.8	24.1	34.5	0.026	20362	First10	Here	9
1105	37050	7	Cyanus montanus	3007	2018-06-25-15-46-06	0	3	x	25	0	34.4	24.2	33.8	24.1	34.5	0.126	20362	First10	Here	10
1106	37051	7	Cyanus montanus	3007	2018-06-25-15-46-08	0	3	x	25	0	34.4	24.2	33.8	24.1	34.5	0.126	20362			11
1107	37052	7	Cyanus montanus	3007	2018-06-25-15-46-10	0	3	x	25	0	34.4	24.2	33.8	24.1	34.5	0.126	20362			12
1108	37053	7	Cyanus montanus	3007	2018-06-25-15-46-12	0	3	x	25	0	34.4	24.2	33.8	24.1	34.5	0.126	20362			13
1109	37054	7	Cyanus montanus	3007	2018-06-25-15-46-14	0	3	x	25	0	34.4	24.2	33.8	24.1	34.5	0.126	20362			14
1110	37055	7	Cyanus montanus	3007	2018-06-25-15-46-16	0	3	x	25	0	34.4	24.2	33.8	24.1	34.5	0.126	20362			15
1111	37056	7	Cyanus montanus	3007	2018-06-25-15-46-18	0	3	x	25	0	34.4	24.2	33.8	24.1	34.5	0.126	20362			16
1112	37057	7	Cyanus montanus	3007	2018-06-25-15-46-20	0	3	x	25	0	34.4	24.2	33.9	24.2	34.6	0.218	20362			17
1113	37058	7	Cyanus montanus	3007	2018-06-25-15-46-22	0	3	x	25	0	34.4	24.2	33.7	24.1	34.4	0.033	20362			18
1114	37059	7	Cyanus montanus	3007	2018-06-25-15-46-24	0	3	x	25	0	34.4	24.2	33.7	24.1	34.4	0.033	20362			19
1115	37060	7	Cyanus montanus	3007	2018-06-25-15-46-26	0	3	x	25	0	34.4	24.2	33.8	24.1	34.5	0.126	20362			20
1116	37061	7	Cyanus montanus	3007	2018-06-25-15-46-28	0	3	x	25	0	34.4	24.2	33.7	24.1	34.4	0.033	20362			21
1117	37062	7	Cyanus montanus	3007	2018-06-25-15-46-30	0	3	x	25	0	34.4	24.2	33.7	24.1	34.4	0.033	20362			22
1118	37063	7	Cyanus montanus	3007	2018-06-25-15-46-32	0	3	x	25	0	34.4	24.2	33.7	24.1	34.4	0.033	20362			23
1119	37064	7	Cyanus montanus	3007	2018-06-25-15-46-34	0	3	x	25	0	34.4	24.2	33.7	24.1	34.4	0.033	20362			24
1120	37065	7	Cyanus montanus	3007	2018-06-25-15-46-36	0	3	x	25	0	34.4	24.2	33.6	24.1	34.3	-0.059	20362			25
1121	37066	7	Cyanus montanus	3007	2018-06-25-15-46-38	0	3	x	25	0	34.4	24.2	33.7	24.2	34.4	0.033	20362			26
1122	37067	7	Cyanus montanus	3007	2018-06-25-15-46-40	0	3	x	25	0	34.4	24.2	33.6	24.1	34.3	-0.059	20362			27
1123	37068	7	Cyanus montanus	3007	2018-06-25-15-46-42	0	3	x	25	0	34.4	24.2	33.6	24.1	34.3	-0.059	20362			28
1124	37069	7	Cyanus montanus	3007	2018-06-25-15-46-44	0	3	x	25	0	34.4	24.2	33.7	24.2	34.4	0.033	20362			29
1125	37070	7	Cyanus montanus	3007	2018-06-25-15-46-46	0	3	x	25	0	34.4	24.2	33.6	24.1	34.3	-0.059	20362			30
1126	37071	7	Cyanus montanus	3007	2018-06-25-15-46-48	0	3	x	25	0	34.5	24.2	33.6	24.1	34.3	-0.159	20362			31
1127	37072	7	Cyanus montanus	3007	2018-06-25-15-46-50	0	3	x	25	0	34.5	24.2	33.6	24.1	34.3	-0.159	20362			32
1128	37073	7	Cyanus montanus	3007	2018-06-25-15-46-52	0	3	x	25	0	34.5	24.2	33.6	24.1	34.3	-0.159	20362			33
1129	37074	7	Cyanus montanus	3007	2018-06-25-15-46-54	0	3	x	25	0	34.5	24.2	33.6	24.1	34.3	-0.159	20362			34
1130	37075	7	Cyanus montanus	3007	2018-06-25-15-46-56	0	3	x	25	0	34.5	24.2	33.6	24.1	34.3	-0.159	20362			35
1131	37076	7	Cyanus montanus	3007	2018-06-25-15-46-58	0	3	x	25	0	34.4	24.2	33.6	24.1	34.3	-0.059	20362			36
1132	37077	7	Cyanus montanus	3007	2018-06-25-15-47-00	0	3	x	25	0	34.4	24.2	33.6	24.1	34.3	-0.059	20362			37
1133	37078	7	Cyanus montanus	3007	2018-06-25-15-47-02	0	3	x	25	0	34.4	24.2	33.6	24.1	34.3	-0.059	20362			38
1134	37079	7	Cyanus montanus	3007	2018-06-25-15-47-04	0	3	x	25	0	34.4	24.2	33.6	24.1	34.3	-0.059	20362			39
1135	37080	7	Cyanus montanus	3007	2018-06-25-15-47-06	0	3	x	25	0	34.4	24.2	33.6	24.1	34.3	-0.059	20362			40
1136	37081	7	Cyanus montanus	3007	2018-06-25-15-47-08	0	3	x	25	0	34.5	24.2	33.6	24.1	34.3	-0.159	20362			41
1137	37082	7	Cyanus montanus	3007	2018-06-25-15-47-10	0	3	x	25	0	34.5	24.2	33.6	24.1	34.3	-0.159	20362			42
1138	37083	7	Cyanus montanus	3007	2018-06-25-15-47-12	0	3	x	25	0	34.5	24.2	33.6	24.1	34.3	-0.159	20362			43
1139	37084	7	Cyanus montanus	3007	2018-06-25-15-47-14	0	3	x	25	0	34.5	24.2	33.6	24.1	34.3	-0.159	20362			44
1140	37085	7	Cyanus montanus	3007	2018-06-25-15-47-16	0	3	x	25	0	34.5	24.2	33.7	24.2	34.4	-0.067	20362			45
1141	37086	7	Cyanus montanus	3007	2018-06-25-15-47-18	0	3	x	25	0	34.6	24.2	33.6	24.1	34.3	-0.259	20362			46
1142	37087	7	Cyanus montanus	3007	2018-06-25-15-47-20	0	3	x	25	0	34.6	24.2	33.7	24.1	34.4	-0.167	20362			47
1143	37088	7	Cyanus montanus	3007	2018-06-25-15-47-22	0	3	x	25	0	34.6	24.2	33.7	24.1	34.4	-0.167	20362			48
1144	37089	7	Cyanus montanus	3007	2018-06-25-15-47-24	0	3	x	25	0	34.5	24.2	33.6	24.1	34.3	-0.159	20362			49
1145	37090	7	Cyanus montanus	3007	2018-06-25-15-47-26	0	3	x	25	0	34.6	24.2	33.7	24.1	34.4	-0.167	20362			50
1146	37091	7	Cyanus montanus	3007	2018-06-25-15-47-28	0	3	x	25	0	34.6	24.2	33.7	24.1	34.4	-0.167	20362			51
1147	37092	7	Cyanus montanus	3007	2018-06-25-15-47-30	0	3	x	25	0	34.5	24.2	33.7	24.2	34.4	-0.067	20362			52
1148	37093	7	Cyanus montanus	3007	2018-06-25-15-47-32	0	3	x	25	0	34.5	24.2	33.6	24.1	34.3	-0.159	20362			53
1149	37094	7	Cyanus montanus	3007	2018-06-25-15-47-34	0	3	x	25	0	34.5	24.2	33.7	24.2	34.4	-0.067	20362			54
1150	37095	7	Cyanus montanus	3007	2018-06-25-15-47-36	0	3	x	25	0	34.5	24.2	33.6	24.1	34.3	-0.159	20362			55
1151	37096	7	Cyanus montanus	3007	2018-06-25-15-47-38	0	3	x	25	0	34.5	24.2	33.7	24.2	34.4	-0.067	20362			56
1152	37097	7	Cyanus montanus	3007	2018-06-25-15-47-40	0	3	x	25	0	34.5	24.2	33.7	24.2	34.4	-0.067	20362			57
1153	37098	7	Cyanus montanus	3007	2018-06-25-15-47-42	0	3	x	25	0	34.5	24.2	33.6	24.1	34.3	-0.159	20362			58
1154	37099	7	Cyanus montanus	3007	2018-06-25-15-47-44	0	3	x	25	0	34.5	24.2	33.7	24.2	34.4	-0.067	20362			59
1155	37100	7	Cyanus montanus	3007	2018-06-25-15-47-46	0	3	x	25	0	34.6	24.2	33.6	24.1	34.3	-0.259	20362			60
1156	37101	7	Cyanus montanus	3007	2018-06-25-15-47-48	0	3	x	25	0	34.6	24.2	33.7	24.2	34.4	-0.167	20362			61
1157	37102	7	Cyanus montanus	3007	2018-06-25-15-47-50	0	3	x	25	0	34.6	24.2	33.7	24.2	34.4	-0.167	20362			62
1158	37103	7	Cyanus montanus	3007	2018-06-25-15-47-52	0	3	x	25	0	34.6	24.2	33.7	24.2	34.4	-0.167	20362			63
1159	37104	7	Cyanus montanus	3007	2018-06-25-15-47-54	0	3	x	25	0	34.5	24.2	33.7	24.2	34.4	-0.067	20362			64
1160	37105	7	Cyanus montanus	3007	2018-06-25-15-47-56	0	3	x	25	0	34.5	24.2	33.6	24.1	34.3	-0.159	20362			65
1161	37106	7	Cyanus montanus	3007	2018-06-25-15-47-58	0	3	x	25	0	34.5	24.2	33.6	24.1	34.3	-0.159	20362			66
1162	37107	7	Cyanus montanus	3007	2018-06-25-15-48-00	0	3	x	25	0	34.5	24.2	33.7	24.2	34.4	-0.067	20362			67
1163	37108	7	Cyanus montanus	3007	2018-06-25-15-48-02	0	3	x	25	0	34.5	24.2	33.6	24.1	34.3	-0.159	20362			68
1164	37109	7	Cyanus montanus	3007	2018-06-25-15-48-04	0	3	x	25	0	34.4	24.2	33.7	24.1	34.4	0.033	20362			69
1165	37110	7	Cyanus montanus	3007	2018-06-25-15-48-06	0	3	x	25	0	34.4	24.2	33.7	24.1	34.4	0.033	20362			70
1166	37111	7	Cyanus montanus	3007	2018-06-25-15-48-08	0	3	x	25	0	34.4	24.2	33.7	24.2	34.4	0.033	20362			71
1167	37112	7	Cyanus montanus	3007	2018-06-25-15-48-10	0	3	x	25	0	34.4	24.2	33.8	24.2	34.5	0.126	20362			72
1168	37113	7	Cyanus montanus	3007	2018-06-25-15-48-12	0	3	x	25	0	34.4	24.2	33.7	24.1	34.4	0.033	20362			73
1169	37114	7	Cyanus montanus	3007	2018-06-25-15-48-14	0	3	x	25	0	34.4	24.2	33.7	24.1	34.4	0.033	20362			74
1170	37115	7	Cyanus montanus	3007	2018-06-25-15-48-16	0	3	x	25	0	34.4	24.2	33.7	24.1	34.4	0.033	20362			75
1171	37116	7	Cyanus montanus	3007	2018-06-25-15-48-18	0	3	x	25	0	34.4	24.2	33.7	24.2	34.4	0.033	20362			76
1172	37117	7	Cyanus montanus	3007	2018-06-25-15-48-20	0	3	x	25	0	34.5	24.2	33.7	24.2	34.4	-0.067	20362			77
1173	37118	7	Cyanus montanus	3007	2018-06-25-15-48-22	0	3	x	25	0	34.5	24.2	33.7	24.1	34.4	-0.067	20362			78
1174	37119	7	Cyanus montanus	3007	2018-06-25-15-48-24	0	3	x	25	0	34.5	24.2	33.7	24.1	34.4	-0.067	20362			79
1175	37120	7	Cyanus montanus	3007	2018-06-25-15-48-26	0	3	x	25	0	34.5	24.2	33.6	24.1	34.3	-0.159	20362			80
1176	37121	7	Cyanus montanus	3007	2018-06-25-15-48-28	0	3	x	25	0	34.5	24.2	33.7	24.1	34.4	-0.067	20362			81
1177	37122	7	Cyanus montanus	3007	2018-06-25-15-48-30	0	3	x	25	0	34.5	24.2	33.7	24.1	34.4	-0.067	20362			82
1178	37123	7	Cyanus montanus	3007	2018-06-25-15-48-32	0	3	x	25	0	34.5	24.2	33.7	24.1	34.4	-0.067	20362			83
1179	37124	7	Cyanus montanus	3007	2018-06-25-15-48-34	0	3	x	25	0	34.5	24.2	33.7	24.1	34.4	-0.067	20362			84
1180	37125	7	Cyanus montanus	3007	2018-06-25-15-48-36	0	3	x	25	0	34.5	24.2	33.8	24.2	34.5	0.026	20362			85
1181	37126	7	Cyanus montanus	3007	2018-06-25-15-48-38	0	3	x	25	0	34.5	24.2	33.7	24.1	34.4	-0.067	20362			86
1182	37127	7	Cyanus montanus	3007	2018-06-25-15-48-40	0	3	x	25	0	34.5	24.2	33.7	24.1	34.4	-0.067	20362			87
1183	37128	7	Cyanus montanus	3007	2018-06-25-15-48-42	0	3	x	25	0	34.5	24.2	33.7	24.2	34.4	-0.067	20362			88
1184	37129	7	Cyanus montanus	3007	2018-06-25-15-48-44	0	3	x	25	0	34.4	24.2	33.7	24.2	34.4	0.033	20362			89
1185	37130	7	Cyanus montanus	3007	2018-06-25-15-48-46	0	3	x	25	0	34.4	24.2	33.7	24.2	34.4	0.033	20362			90
1186	37131	7	Cyanus montanus	3007	2018-06-25-15-48-48	0	3	x	25	0	34.4	24.2	33.6	24.1	34.3	-0.059	20362	Last10	Here	91
1187	37132	7	Cyanus montanus	3007	2018-06-25-15-48-50	0	3	x	25	0	34.4	24.2	33.6	24.1	34.3	-0.059	20362	Last10	Here	92
1188	37133	7	Cyanus montanus	3007	2018-06-25-15-48-52	0	3	x	25	0	34.4	24.2	33.7	24.2	34.4	0.033	20362	Last10	Here	93
1189	37134	7	Cyanus montanus	3007	2018-06-25-15-48-54	0	3	x	25	0	34.4	24.2	33.6	24.1	34.3	-0.059	20362	Last10	Here	94
1190	37135	7	Cyanus montanus	3007	2018-06-25-15-48-56	0	3	x	25	0	34.4	24.2	33.7	24.2	34.4	0.033	20362	Last10	Here	95
1191	37136	7	Cyanus montanus	3007	2018-06-25-15-48-58	0	3	x	25	0	34.4	24.2	33.6	24.1	34.3	-0.059	20362	Last10	Here	96
1192	37137	7	Cyanus montanus	3007	2018-06-25-15-49-00	0	3	x	25	0	34.4	24.2	33.7	24.2	34.4	0.033	20362	Last10	Here	97
1193	37138	7	Cyanus montanus	3007	2018-06-25-15-49-02	0	3	x	25	0	34.4	24.2	33.6	24.1	34.3	-0.059	20362	Last10	Here	98
1194	37139	7	Cyanus montanus	3007	2018-06-25-15-49-04	0	3	x	25	0	34.4	24.2	33.7	24.2	34.4	0.033	20362	Last10	Here	99
1195	37140	7	Cyanus montanus	3007	2018-06-25-15-49-36	0	3	x	30	0	34.4	24.2	33.8	24.2	34.5	0.126	20363	First10	Here	1
1196	37141	7	Cyanus montanus	3007	2018-06-25-15-49-38	0	3	x	30	0	34.4	24.2	33.7	24.1	34.4	0.033	20363	First10	Here	2
1197	37142	7	Cyanus montanus	3007	2018-06-25-15-49-40	0	3	x	30	0	34.4	24.2	33.7	24.1	34.4	0.033	20363	First10	Here	3
1198	37143	7	Cyanus montanus	3007	2018-06-25-15-49-42	0	3	x	30	0	34.5	24.2	33.7	24.1	34.4	-0.067	20363	First10	Here	4
1199	37144	7	Cyanus montanus	3007	2018-06-25-15-49-44	0	3	x	30	0	34.5	24.2	33.7	24.1	34.4	-0.067	20363	First10	Here	5
1200	37145	7	Cyanus montanus	3007	2018-06-25-15-49-46	0	3	x	30	0	34.5	24.2	33.7	24.1	34.4	-0.067	20363	First10	Here	6
1201	37146	7	Cyanus montanus	3007	2018-06-25-15-49-48	0	3	x	30	0	34.4	24.2	33.7	24.1	34.4	0.033	20363	First10	Here	7
1202	37147	7	Cyanus montanus	3007	2018-06-25-15-49-50	0	3	x	30	0	34.4	24.2	33.7	24.1	34.4	0.033	20363	First10	Here	8
1203	37148	7	Cyanus montanus	3007	2018-06-25-15-49-52	0	3	x	30	0	34.4	24.2	33.7	24.1	34.4	0.033	20363	First10	Here	9
1204	37149	7	Cyanus montanus	3007	2018-06-25-15-49-54	0	3	x	30	0	34.4	24.2	33.7	24.1	34.4	0.033	20363	First10	Here	10
1205	37150	7	Cyanus montanus	3007	2018-06-25-15-49-56	0	3	x	30	0	34.4	24.2	33.7	24.1	34.4	0.033	20363			11
1206	37151	7	Cyanus montanus	3007	2018-06-25-15-49-58	0	3	x	30	0	34.4	24.2	33.7	24.2	34.4	0.033	20363			12
1207	37152	7	Cyanus montanus	3007	2018-06-25-15-50-00	0	3	x	30	0	34.4	24.2	33.7	24.2	34.4	0.033	20363			13
1208	37153	7	Cyanus montanus	3007	2018-06-25-15-50-02	0	3	x	30	0	34.4	24.2	33.7	24.1	34.4	0.033	20363			14
1209	37154	7	Cyanus montanus	3007	2018-06-25-15-50-04	0	3	x	30	0	34.4	24.2	33.7	24.1	34.4	0.033	20363			15
1210	37155	7	Cyanus montanus	3007	2018-06-25-15-50-06	0	3	x	30	0	34.4	24.2	33.7	24.2	34.4	0.033	20363			16
1211	37156	7	Cyanus montanus	3007	2018-06-25-15-50-08	0	3	x	30	0	34.4	24.2	33.6	24.1	34.3	-0.059	20363			17
1212	37157	7	Cyanus montanus	3007	2018-06-25-15-50-10	0	3	x	30	0	34.4	24.2	33.7	24.2	34.4	0.033	20363			18
1213	37158	7	Cyanus montanus	3007	2018-06-25-15-50-12	0	3	x	30	0	34.4	24.2	33.6	24.1	34.3	-0.059	20363			19
1214	37159	7	Cyanus montanus	3007	2018-06-25-15-50-14	0	3	x	30	0	34.4	24.2	33.6	24.2	34.3	-0.059	20363			20
1215	37160	7	Cyanus montanus	3007	2018-06-25-15-50-16	0	3	x	30	0	34.5	24.2	33.6	24.1	34.3	-0.159	20363			21
1216	37161	7	Cyanus montanus	3007	2018-06-25-15-50-18	0	3	x	30	0	34.5	24.2	33.6	24.1	34.3	-0.159	20363			22
1217	37162	7	Cyanus montanus	3007	2018-06-25-15-50-20	0	3	x	30	0	34.4	24.2	33.6	24.1	34.3	-0.059	20363			23
1218	37163	7	Cyanus montanus	3007	2018-06-25-15-50-22	0	3	x	30	0	34.4	24.2	33.6	24.1	34.3	-0.059	20363			24
1219	37164	7	Cyanus montanus	3007	2018-06-25-15-50-24	0	3	x	30	0	34.4	24.2	33.7	24.2	34.4	0.033	20363			25
1220	37165	7	Cyanus montanus	3007	2018-06-25-15-50-26	0	3	x	30	0	34.4	24.2	33.7	24.2	34.4	0.033	20363			26
1221	37166	7	Cyanus montanus	3007	2018-06-25-15-50-28	0	3	x	30	0	34.4	24.2	33.7	24.2	34.4	0.033	20363			27
1222	37167	7	Cyanus montanus	3007	2018-06-25-15-50-30	0	3	x	30	0	34.4	24.2	33.6	24.1	34.3	-0.059	20363			28
1223	37168	7	Cyanus montanus	3007	2018-06-25-15-50-32	0	3	x	30	0	34.4	24.2	33.7	24.2	34.4	0.033	20363			29
1224	37169	7	Cyanus montanus	3007	2018-06-25-15-50-35	0	3	x	30	0	34.4	24.2	33.6	24.1	34.3	-0.059	20363			30
1225	37170	7	Cyanus montanus	3007	2018-06-25-15-50-37	0	3	x	30	0	34.4	24.2	33.6	24.2	34.3	-0.059	20363			31
1226	37171	7	Cyanus montanus	3007	2018-06-25-15-50-39	0	3	x	30	0	34.4	24.2	33.6	24.2	34.3	-0.059	20363			32
1227	37172	7	Cyanus montanus	3007	2018-06-25-15-50-41	0	3	x	30	0	34.4	24.2	33.5	24.1	34.2	-0.152	20363			33
1228	37173	7	Cyanus montanus	3007	2018-06-25-15-50-43	0	3	x	30	0	34.4	24.2	33.5	24.1	34.2	-0.152	20363			34
1229	37174	7	Cyanus montanus	3007	2018-06-25-15-50-45	0	3	x	30	0	34.4	24.2	33.5	24.1	34.2	-0.152	20363			35
1230	37175	7	Cyanus montanus	3007	2018-06-25-15-50-47	0	3	x	30	0	34.4	24.2	33.5	24.1	34.2	-0.152	20363			36
1231	37176	7	Cyanus montanus	3007	2018-06-25-15-50-49	0	3	x	30	0	34.4	24.2	33.6	24.2	34.3	-0.059	20363			37
1232	37177	7	Cyanus montanus	3007	2018-06-25-15-50-51	0	3	x	30	0	34.4	24.2	33.5	24.1	34.2	-0.152	20363			38
1233	37178	7	Cyanus montanus	3007	2018-06-25-15-50-53	0	3	x	30	0	34.4	24.2	33.5	24.1	34.2	-0.152	20363			39
1234	37179	7	Cyanus montanus	3007	2018-06-25-15-50-55	0	3	x	30	0	34.4	24.2	33.5	24.1	34.2	-0.152	20363			40
1235	37180	7	Cyanus montanus	3007	2018-06-25-15-50-57	0	3	x	30	0	34.4	24.2	33.5	24.1	34.2	-0.152	20363			41
1236	37181	7	Cyanus montanus	3007	2018-06-25-15-50-59	0	3	x	30	0	34.4	24.2	33.5	24.1	34.2	-0.152	20363			42
1237	37182	7	Cyanus montanus	3007	2018-06-25-15-51-01	0	3	x	30	0	34.4	24.2	33.5	24.1	34.2	-0.152	20363			43
1238	37183	7	Cyanus montanus	3007	2018-06-25-15-51-03	0	3	x	30	0	34.4	24.2	33.6	24.2	34.3	-0.059	20363			44
1239	37184	7	Cyanus montanus	3007	2018-06-25-15-51-05	0	3	x	30	0	34.4	24.2	33.5	24.1	34.2	-0.152	20363			45
1240	37185	7	Cyanus montanus	3007	2018-06-25-15-51-07	0	3	x	30	0	34.3	24.2	33.5	24.2	34.2	-0.052	20363			46
1241	37186	7	Cyanus montanus	3007	2018-06-25-15-51-09	0	3	x	30	0	34.4	24.2	33.4	24.1	34.2	-0.244	20363			47
1242	37187	7	Cyanus montanus	3007	2018-06-25-15-51-11	0	3	x	30	0	34.4	24.2	33.5	24.2	34.2	-0.152	20363			48
1243	37188	7	Cyanus montanus	3007	2018-06-25-15-51-13	0	3	x	30	0	34.4	24.2	33.5	24.2	34.2	-0.152	20363			49
1244	37189	7	Cyanus montanus	3007	2018-06-25-15-51-15	0	3	x	30	0	34.3	24.2	33.5	24.1	34.2	-0.052	20363			50
1245	37190	7	Cyanus montanus	3007	2018-06-25-15-51-17	0	3	x	30	0	34.4	24.2	33.5	24.1	34.2	-0.152	20363			51
1246	37191	7	Cyanus montanus	3007	2018-06-25-15-51-19	0	3	x	30	0	34.4	24.2	33.5	24.2	34.2	-0.152	20363			52
1247	37192	7	Cyanus montanus	3007	2018-06-25-15-51-21	0	3	x	30	0	34.4	24.2	33.5	24.1	34.2	-0.152	20363			53
1248	37193	7	Cyanus montanus	3007	2018-06-25-15-51-23	0	3	x	30	0	34.4	24.2	33.5	24.1	34.2	-0.152	20363			54
1249	37194	7	Cyanus montanus	3007	2018-06-25-15-51-25	0	3	x	30	0	34.4	24.2	33.6	24.2	34.3	-0.059	20363			55
1250	37195	7	Cyanus montanus	3007	2018-06-25-15-51-27	0	3	x	30	0	34.4	24.2	33.6	24.2	34.3	-0.059	20363			56
1251	37196	7	Cyanus montanus	3007	2018-06-25-15-51-29	0	3	x	30	0	34.4	24.2	33.6	24.2	34.3	-0.059	20363			57
1252	37197	7	Cyanus montanus	3007	2018-06-25-15-51-31	0	3	x	30	0	34.4	24.2	33.5	24.2	34.2	-0.152	20363			58
1253	37198	7	Cyanus montanus	3007	2018-06-25-15-51-33	0	3	x	30	0	34.4	24.2	33.5	24.1	34.2	-0.152	20363			59
1254	37199	7	Cyanus montanus	3007	2018-06-25-15-51-35	0	3	x	30	0	34.4	24.2	33.5	24.2	34.2	-0.152	20363			60
1255	37200	7	Cyanus montanus	3007	2018-06-25-15-51-37	0	3	x	30	0	34.4	24.2	33.5	24.1	34.2	-0.152	20363			61
1256	37201	7	Cyanus montanus	3007	2018-06-25-15-51-39	0	3	x	30	0	34.4	24.2	33.5	24.1	34.2	-0.152	20363			62
1257	37202	7	Cyanus montanus	3007	2018-06-25-15-51-41	0	3	x	30	0	34.4	24.2	33.5	24.1	34.2	-0.152	20363			63
1258	37203	7	Cyanus montanus	3007	2018-06-25-15-51-43	0	3	x	30	0	34.4	24.2	33.5	24.1	34.2	-0.152	20363			64
1259	37204	7	Cyanus montanus	3007	2018-06-25-15-51-45	0	3	x	30	0	34.4	24.2	33.5	24.1	34.2	-0.152	20363			65
1260	37205	7	Cyanus montanus	3007	2018-06-25-15-51-47	0	3	x	30	0	34.4	24.2	33.5	24.1	34.2	-0.152	20363			66
1261	37206	7	Cyanus montanus	3007	2018-06-25-15-51-49	0	3	x	30	0	34.4	24.2	33.6	24.2	34.3	-0.059	20363			67
1262	37207	7	Cyanus montanus	3007	2018-06-25-15-51-51	0	3	x	30	0	34.4	24.2	33.6	24.2	34.3	-0.059	20363			68
1263	37208	7	Cyanus montanus	3007	2018-06-25-15-51-53	0	3	x	30	0	34.4	24.2	33.5	24.1	34.2	-0.152	20363			69
1264	37209	7	Cyanus montanus	3007	2018-06-25-15-51-55	0	3	x	30	0	34.4	24.2	33.5	24.1	34.2	-0.152	20363			70
1265	37210	7	Cyanus montanus	3007	2018-06-25-15-51-57	0	3	x	30	0	34.3	24.2	33.6	24.2	34.3	0.041	20363			71
1266	37211	7	Cyanus montanus	3007	2018-06-25-15-51-59	0	3	x	30	0	34.3	24.2	33.7	24.2	34.4	0.133	20363			72
1267	37212	7	Cyanus montanus	3007	2018-06-25-15-52-01	0	3	x	30	0	34.3	24.2	33.6	24.2	34.3	0.041	20363			73
1268	37213	7	Cyanus montanus	3007	2018-06-25-15-52-03	0	3	x	30	0	34.3	24.2	33.6	24.1	34.3	0.041	20363			74
1269	37214	7	Cyanus montanus	3007	2018-06-25-15-52-05	0	3	x	30	0	34.3	24.2	33.6	24.2	34.3	0.041	20363			75
1270	37215	7	Cyanus montanus	3007	2018-06-25-15-52-07	0	3	x	30	0	34.3	24.2	33.6	24.2	34.3	0.041	20363			76
1271	37216	7	Cyanus montanus	3007	2018-06-25-15-52-09	0	3	x	30	0	34.3	24.2	33.6	24.2	34.3	0.041	20363			77
1272	37217	7	Cyanus montanus	3007	2018-06-25-15-52-11	0	3	x	30	0	34.3	24.2	33.7	24.2	34.4	0.133	20363			78
1273	37218	7	Cyanus montanus	3007	2018-06-25-15-52-13	0	3	x	30	0	34.4	24.2	33.6	24.1	34.3	-0.059	20363			79
1274	37219	7	Cyanus montanus	3007	2018-06-25-15-52-15	0	3	x	30	0	34.4	24.2	33.6	24.1	34.3	-0.059	20363			80
1275	37220	7	Cyanus montanus	3007	2018-06-25-15-52-17	0	3	x	30	0	34.4	24.2	33.7	24.2	34.4	0.033	20363			81
1276	37221	7	Cyanus montanus	3007	2018-06-25-15-52-19	0	3	x	30	0	34.4	24.2	33.7	24.2	34.4	0.033	20363			82
1277	37222	7	Cyanus montanus	3007	2018-06-25-15-52-21	0	3	x	30	0	34.4	24.2	33.7	24.2	34.4	0.033	20363			83
1278	37223	7	Cyanus montanus	3007	2018-06-25-15-52-23	0	3	x	30	0	34.4	24.2	33.6	24.1	34.3	-0.059	20363			84
1279	37224	7	Cyanus montanus	3007	2018-06-25-15-52-25	0	3	x	30	0	34.4	24.2	33.6	24.2	34.3	-0.059	20363			85
1280	37225	7	Cyanus montanus	3007	2018-06-25-15-52-27	0	3	x	30	0	34.4	24.2	33.6	24.1	34.3	-0.059	20363			86
1281	37226	7	Cyanus montanus	3007	2018-06-25-15-52-29	0	3	x	30	0	34.4	24.2	33.7	24.2	34.4	0.033	20363			87
1282	37227	7	Cyanus montanus	3007	2018-06-25-15-52-31	0	3	x	30	0	34.4	24.2	33.6	24.1	34.3	-0.059	20363			88
1283	37228	7	Cyanus montanus	3007	2018-06-25-15-52-33	0	3	x	30	0	34.4	24.2	33.6	24.2	34.3	-0.059	20363			89
1284	37229	7	Cyanus montanus	3007	2018-06-25-15-52-35	0	3	x	30	0	34.4	24.2	33.6	24.2	34.3	-0.059	20363			90
1285	37230	7	Cyanus montanus	3007	2018-06-25-15-52-37	0	3	x	30	0	34.4	24.2	33.6	24.1	34.3	-0.059	20363	Last10	Here	91
1286	37231	7	Cyanus montanus	3007	2018-06-25-15-52-39	0	3	x	30	0	34.4	24.2	33.6	24.2	34.3	-0.059	20363	Last10	Here	92
1287	37232	7	Cyanus montanus	3007	2018-06-25-15-52-41	0	3	x	30	0	34.4	24.2	33.6	24.2	34.3	-0.059	20363	Last10	Here	93
1288	37233	7	Cyanus montanus	3007	2018-06-25-15-52-43	0	3	x	30	0	34.4	24.2	33.5	24.1	34.2	-0.152	20363	Last10	Here	94
1289	37234	7	Cyanus montanus	3007	2018-06-25-15-52-45	0	3	x	30	0	34.4	24.2	33.5	24.1	34.2	-0.152	20363	Last10	Here	95
1290	37235	7	Cyanus montanus	3007	2018-06-25-15-52-47	0	3	x	30	0	34.4	24.2	33.5	24.1	34.2	-0.152	20363	Last10	Here	96
1291	37236	7	Cyanus montanus	3007	2018-06-25-15-52-49	0	3	x	30	0	34.4	24.2	33.6	24.1	34.3	-0.059	20363	Last10	Here	97
1292	37237	7	Cyanus montanus	3007	2018-06-25-15-52-51	0	3	x	30	0	34.4	24.2	33.6	24.2	34.3	-0.059	20363	Last10	Here	98
1293	37238	7	Cyanus montanus	3007	2018-06-25-15-52-53	0	3	x	30	0	34.3	24.2	33.5	24.1	34.2	-0.052	20363	Last10	Here	99
1294	37239	7	Cyanus montanus	3007	2018-06-25-15-53-27	0	3	z	0	5	34.4	24.2	33.6	24.1	34.3	-0.059	20364	First10	Here	1
1295	37240	7	Cyanus montanus	3007	2018-06-25-15-53-29	0	3	z	0	5	34.4	24.2	33.6	24.1	34.3	-0.059	20364	First10	Here	2
1296	37241	7	Cyanus montanus	3007	2018-06-25-15-53-31	0	3	z	0	5	34.4	24.2	33.6	24.1	34.3	-0.059	20364	First10	Here	3
1297	37242	7	Cyanus montanus	3007	2018-06-25-15-53-33	0	3	z	0	5	34.4	24.2	33.7	24.2	34.4	0.033	20364	First10	Here	4
1298	37243	7	Cyanus montanus	3007	2018-06-25-15-53-35	0	3	z	0	5	34.4	24.2	33.7	24.2	34.4	0.033	20364	First10	Here	5
1299	37244	7	Cyanus montanus	3007	2018-06-25-15-53-37	0	3	z	0	5	34.4	24.2	33.7	24.2	34.4	0.033	20364	First10	Here	6
1300	37245	7	Cyanus montanus	3007	2018-06-25-15-53-39	0	3	z	0	5	34.4	24.2	33.7	24.2	34.4	0.033	20364	First10	Here	7
1301	37246	7	Cyanus montanus	3007	2018-06-25-15-53-41	0	3	z	0	5	34.4	24.2	33.7	24.2	34.4	0.033	20364	First10	Here	8
1302	37247	7	Cyanus montanus	3007	2018-06-25-15-53-43	0	3	z	0	5	34.4	24.2	33.6	24.1	34.3	-0.059	20364	First10	Here	9
1303	37248	7	Cyanus montanus	3007	2018-06-25-15-53-45	0	3	z	0	5	34.4	24.2	33.7	24.2	34.4	0.033	20364	First10	Here	10
1304	37249	7	Cyanus montanus	3007	2018-06-25-15-53-47	0	3	z	0	5	34.4	24.2	33.6	24.2	34.3	-0.059	20364			11
1305	37250	7	Cyanus montanus	3007	2018-06-25-15-53-49	0	3	z	0	5	34.4	24.2	33.5	24.1	34.2	-0.152	20364			12
1306	37251	7	Cyanus montanus	3007	2018-06-25-15-53-51	0	3	z	0	5	34.4	24.2	33.6	24.2	34.3	-0.059	20364			13
1307	37252	7	Cyanus montanus	3007	2018-06-25-15-53-53	0	3	z	0	5	34.4	24.2	33.5	24.1	34.2	-0.152	20364			14
1308	37253	7	Cyanus montanus	3007	2018-06-25-15-53-55	0	3	z	0	5	34.4	24.2	33.5	24.1	34.2	-0.152	20364			15
1309	37254	7	Cyanus montanus	3007	2018-06-25-15-53-57	0	3	z	0	5	34.4	24.2	33.6	24.2	34.3	-0.059	20364			16
1310	37255	7	Cyanus montanus	3007	2018-06-25-15-53-59	0	3	z	0	5	34.4	24.2	33.5	24.1	34.2	-0.152	20364			17
1311	37256	7	Cyanus montanus	3007	2018-06-25-15-54-01	0	3	z	0	5	34.4	24.2	33.5	24.1	34.2	-0.152	20364			18
1312	37257	7	Cyanus montanus	3007	2018-06-25-15-54-03	0	3	z	0	5	34.4	24.2	33.6	24.2	34.3	-0.059	20364			19
1313	37258	7	Cyanus montanus	3007	2018-06-25-15-54-05	0	3	z	0	5	34.4	24.2	33.5	24.1	34.2	-0.152	20364			20
1314	37259	7	Cyanus montanus	3007	2018-06-25-15-54-07	0	3	z	0	5	34.4	24.2	33.6	24.2	34.3	-0.059	20364			21
1315	37260	7	Cyanus montanus	3007	2018-06-25-15-54-09	0	3	z	0	5	34.4	24.2	33.7	24.2	34.4	0.033	20364			22
1316	37261	7	Cyanus montanus	3007	2018-06-25-15-54-11	0	3	z	0	5	34.4	24.2	33.7	24.2	34.4	0.033	20364			23
1317	37262	7	Cyanus montanus	3007	2018-06-25-15-54-13	0	3	z	0	5	34.4	24.2	33.7	24.1	34.4	0.033	20364			24
1318	37263	7	Cyanus montanus	3007	2018-06-25-15-54-15	0	3	z	0	5	34.4	24.2	33.7	24.2	34.4	0.033	20364			25
1319	37264	7	Cyanus montanus	3007	2018-06-25-15-54-17	0	3	z	0	5	34.4	24.2	33.6	24.1	34.3	-0.059	20364			26
1320	37265	7	Cyanus montanus	3007	2018-06-25-15-54-19	0	3	z	0	5	34.4	24.2	33.7	24.2	34.4	0.033	20364			27
1321	37266	7	Cyanus montanus	3007	2018-06-25-15-54-21	0	3	z	0	5	34.4	24.2	33.7	24.2	34.4	0.033	20364			28
1322	37267	7	Cyanus montanus	3007	2018-06-25-15-54-23	0	3	z	0	5	34.4	24.2	33.7	24.2	34.4	0.033	20364			29
1323	37268	7	Cyanus montanus	3007	2018-06-25-15-54-25	0	3	z	0	5	34.4	24.2	33.7	24.2	34.4	0.033	20364			30
1324	37269	7	Cyanus montanus	3007	2018-06-25-15-54-27	0	3	z	0	5	34.4	24.2	33.6	24.1	34.3	-0.059	20364			31
1325	37270	7	Cyanus montanus	3007	2018-06-25-15-54-29	0	3	z	0	5	34.4	24.2	33.6	24.2	34.3	-0.059	20364			32
1326	37271	7	Cyanus montanus	3007	2018-06-25-15-54-31	0	3	z	0	5	34.4	24.2	33.6	24.2	34.3	-0.059	20364			33
1327	37272	7	Cyanus montanus	3007	2018-06-25-15-54-33	0	3	z	0	5	34.5	24.2	33.5	24.1	34.2	-0.252	20364			34
1328	37273	7	Cyanus montanus	3007	2018-06-25-15-54-35	0	3	z	0	5	34.4	24.2	33.5	24.1	34.2	-0.152	20364			35
1329	37274	7	Cyanus montanus	3007	2018-06-25-15-54-37	0	3	z	0	5	34.4	24.2	33.5	24.1	34.2	-0.152	20364			36
1330	37275	7	Cyanus montanus	3007	2018-06-25-15-54-39	0	3	z	0	5	34.4	24.2	33.5	24.1	34.2	-0.152	20364			37
1331	37276	7	Cyanus montanus	3007	2018-06-25-15-54-41	0	3	z	0	5	34.4	24.2	33.6	24.2	34.3	-0.059	20364			38
1332	37277	7	Cyanus montanus	3007	2018-06-25-15-54-43	0	3	z	0	5	34.4	24.2	33.6	24.2	34.3	-0.059	20364			39
1333	37278	7	Cyanus montanus	3007	2018-06-25-15-54-45	0	3	z	0	5	34.4	24.2	33.5	24.1	34.2	-0.152	20364			40
1334	37279	7	Cyanus montanus	3007	2018-06-25-15-54-47	0	3	z	0	5	34.4	24.2	33.6	24.2	34.3	-0.059	20364			41
1335	37280	7	Cyanus montanus	3007	2018-06-25-15-54-49	0	3	z	0	5	34.4	24.2	33.6	24.2	34.3	-0.059	20364			42
1336	37281	7	Cyanus montanus	3007	2018-06-25-15-54-51	0	3	z	0	5	34.4	24.2	33.6	24.1	34.3	-0.059	20364			43
1337	37282	7	Cyanus montanus	3007	2018-06-25-15-54-53	0	3	z	0	5	34.4	24.2	33.6	24.1	34.3	-0.059	20364			44
1338	37283	7	Cyanus montanus	3007	2018-06-25-15-54-55	0	3	z	0	5	34.4	24.2	33.6	24.2	34.3	-0.059	20364			45
1339	37284	7	Cyanus montanus	3007	2018-06-25-15-54-57	0	3	z	0	5	34.4	24.2	33.6	24.2	34.3	-0.059	20364			46
1340	37285	7	Cyanus montanus	3007	2018-06-25-15-54-59	0	3	z	0	5	34.4	24.2	33.5	24.1	34.2	-0.152	20364			47
1341	37286	7	Cyanus montanus	3007	2018-06-25-15-55-01	0	3	z	0	5	34.4	24.2	33.6	24.2	34.3	-0.059	20364			48
1342	37287	7	Cyanus montanus	3007	2018-06-25-15-55-03	0	3	z	0	5	34.4	24.2	33.5	24.1	34.2	-0.152	20364			49
1343	37288	7	Cyanus montanus	3007	2018-06-25-15-55-05	0	3	z	0	5	34.4	24.2	33.5	24.1	34.2	-0.152	20364			50
1344	37289	7	Cyanus montanus	3007	2018-06-25-15-55-07	0	3	z	0	5	34.3	24.2	33.5	24.2	34.2	-0.052	20364			51
1345	37290	7	Cyanus montanus	3007	2018-06-25-15-55-09	0	3	z	0	5	34.4	24.2	33.5	24.2	34.2	-0.152	20364			52
1346	37291	7	Cyanus montanus	3007	2018-06-25-15-55-11	0	3	z	0	5	34.3	24.2	33.5	24.1	34.2	-0.052	20364			53
1347	37292	7	Cyanus montanus	3007	2018-06-25-15-55-13	0	3	z	0	5	34.3	24.2	33.5	24.1	34.2	-0.052	20364			54
1348	37293	7	Cyanus montanus	3007	2018-06-25-15-55-15	0	3	z	0	5	34.3	24.2	33.5	24.2	34.2	-0.052	20364			55
1349	37294	7	Cyanus montanus	3007	2018-06-25-15-55-17	0	3	z	0	5	34.3	24.2	33.5	24.1	34.2	-0.052	20364			56
1350	37295	7	Cyanus montanus	3007	2018-06-25-15-55-19	0	3	z	0	5	34.3	24.2	33.5	24.1	34.2	-0.052	20364			57
1351	37296	7	Cyanus montanus	3007	2018-06-25-15-55-21	0	3	z	0	5	34.3	24.2	33.5	24.1	34.2	-0.052	20364			58
1352	37297	7	Cyanus montanus	3007	2018-06-25-15-55-23	0	3	z	0	5	34.3	24.2	33.5	24.1	34.2	-0.052	20364			59
1353	37298	7	Cyanus montanus	3007	2018-06-25-15-55-25	0	3	z	0	5	34.3	24.2	33.6	24.1	34.3	0.041	20364			60
1354	37299	7	Cyanus montanus	3007	2018-06-25-15-55-27	0	3	z	0	5	34.3	24.2	33.6	24.2	34.3	0.041	20364			61
1355	37300	7	Cyanus montanus	3007	2018-06-25-15-55-29	0	3	z	0	5	34.3	24.2	33.6	24.1	34.3	0.041	20364			62
1356	37301	7	Cyanus montanus	3007	2018-06-25-15-55-31	0	3	z	0	5	34.3	24.2	33.6	24.2	34.3	0.041	20364			63
1357	37302	7	Cyanus montanus	3007	2018-06-25-15-55-33	0	3	z	0	5	34.3	24.2	33.6	24.2	34.3	0.041	20364			64
1358	37303	7	Cyanus montanus	3007	2018-06-25-15-55-35	0	3	z	0	5	34.3	24.2	33.5	24.1	34.2	-0.052	20364			65
1359	37304	7	Cyanus montanus	3007	2018-06-25-15-55-37	0	3	z	0	5	34.3	24.2	33.6	24.2	34.3	0.041	20364			66
1360	37305	7	Cyanus montanus	3007	2018-06-25-15-55-39	0	3	z	0	5	34.3	24.2	33.5	24.1	34.2	-0.052	20364			67
1361	37306	7	Cyanus montanus	3007	2018-06-25-15-55-41	0	3	z	0	5	34.3	24.2	33.5	24.1	34.2	-0.052	20364			68
1362	37307	7	Cyanus montanus	3007	2018-06-25-15-55-43	0	3	z	0	5	34.3	24.2	33.6	24.2	34.3	0.041	20364			69
1363	37308	7	Cyanus montanus	3007	2018-06-25-15-55-45	0	3	z	0	5	34.3	24.2	33.6	24.2	34.3	0.041	20364			70
1364	37309	7	Cyanus montanus	3007	2018-06-25-15-55-48	0	3	z	0	5	34.3	24.2	33.6	24.2	34.3	0.041	20364			71
1365	37310	7	Cyanus montanus	3007	2018-06-25-15-55-50	0	3	z	0	5	34.3	24.2	33.6	24.2	34.3	0.041	20364			72
1366	37311	7	Cyanus montanus	3007	2018-06-25-15-55-52	0	3	z	0	5	34.3	24.2	33.6	24.2	34.3	0.041	20364			73
1367	37312	7	Cyanus montanus	3007	2018-06-25-15-55-54	0	3	z	0	5	34.2	24.2	33.5	24.1	34.2	0.048	20364			74
1368	37313	7	Cyanus montanus	3007	2018-06-25-15-55-56	0	3	z	0	5	34.3	24.2	33.6	24.2	34.3	0.041	20364			75
1369	37314	7	Cyanus montanus	3007	2018-06-25-15-55-58	0	3	z	0	5	34.3	24.2	33.6	24.2	34.3	0.041	20364			76
1370	37315	7	Cyanus montanus	3007	2018-06-25-15-56-00	0	3	z	0	5	34.2	24.2	33.6	24.1	34.3	0.141	20364			77
1371	37316	7	Cyanus montanus	3007	2018-06-25-15-56-02	0	3	z	0	5	34.3	24.2	33.6	24.2	34.3	0.041	20364			78
1372	37317	7	Cyanus montanus	3007	2018-06-25-15-56-04	0	3	z	0	5	34.3	24.2	33.6	24.1	34.3	0.041	20364			79
1373	37318	7	Cyanus montanus	3007	2018-06-25-15-56-06	0	3	z	0	5	34.3	24.2	33.6	24.1	34.3	0.041	20364			80
1374	37319	7	Cyanus montanus	3007	2018-06-25-15-56-08	0	3	z	0	5	34.3	24.2	33.7	24.2	34.4	0.133	20364			81
1375	37320	7	Cyanus montanus	3007	2018-06-25-15-56-10	0	3	z	0	5	34.3	24.2	33.7	24.2	34.4	0.133	20364			82
1376	37321	7	Cyanus montanus	3007	2018-06-25-15-56-12	0	3	z	0	5	34.3	24.2	33.7	24.1	34.4	0.133	20364			83
1377	37322	7	Cyanus montanus	3007	2018-06-25-15-56-14	0	3	z	0	5	34.3	24.2	33.7	24.1	34.4	0.133	20364			84
1378	37323	7	Cyanus montanus	3007	2018-06-25-15-56-16	0	3	z	0	5	34.3	24.2	33.7	24.1	34.4	0.133	20364			85
1379	37324	7	Cyanus montanus	3007	2018-06-25-15-56-18	0	3	z	0	5	34.3	24.2	33.8	24.2	34.5	0.226	20364			86
1380	37325	7	Cyanus montanus	3007	2018-06-25-15-56-20	0	3	z	0	5	34.3	24.2	33.8	24.2	34.5	0.226	20364			87
1381	37326	7	Cyanus montanus	3007	2018-06-25-15-56-22	0	3	z	0	5	34.3	24.2	33.8	24.1	34.5	0.226	20364			88
1382	37327	7	Cyanus montanus	3007	2018-06-25-15-56-24	0	3	z	0	5	34.3	24.2	33.8	24.2	34.5	0.226	20364			89
1383	37328	7	Cyanus montanus	3007	2018-06-25-15-56-26	0	3	z	0	5	34.3	24.2	33.8	24.1	34.5	0.226	20364			90
1384	37329	7	Cyanus montanus	3007	2018-06-25-15-56-28	0	3	z	0	5	34.3	24.2	33.9	24.2	34.6	0.318	20364	Last10	Here	91
1385	37330	7	Cyanus montanus	3007	2018-06-25-15-56-30	0	3	z	0	5	34.3	24.2	33.9	24.1	34.6	0.318	20364	Last10	Here	92
1386	37331	7	Cyanus montanus	3007	2018-06-25-15-56-32	0	3	z	0	5	34.3	24.2	33.9	24.1	34.6	0.318	20364	Last10	Here	93
1387	37332	7	Cyanus montanus	3007	2018-06-25-15-56-34	0	3	z	0	5	34.3	24.2	33.9	24.2	34.6	0.318	20364	Last10	Here	94
1388	37333	7	Cyanus montanus	3007	2018-06-25-15-56-36	0	3	z	0	5	34.4	24.2	33.8	24.1	34.5	0.126	20364	Last10	Here	95
1389	37334	7	Cyanus montanus	3007	2018-06-25-15-56-38	0	3	z	0	5	34.4	24.2	33.9	24.2	34.6	0.218	20364	Last10	Here	96
1390	37335	7	Cyanus montanus	3007	2018-06-25-15-56-40	0	3	z	0	5	34.4	24.2	33.7	24.1	34.4	0.033	20364	Last10	Here	97
1391	37336	7	Cyanus montanus	3007	2018-06-25-15-56-42	0	3	z	0	5	34.4	24.2	33.7	24.1	34.4	0.033	20364	Last10	Here	98
1392	37337	7	Cyanus montanus	3007	2018-06-25-15-56-44	0	3	z	0	5	34.4	24.2	33.8	24.2	34.5	0.126	20364	Last10	Here	99
1393	37338	7	Cyanus montanus	3007	2018-06-25-15-56-46	0	3	z	0	5	34.4	24.2	33.7	24.1	34.4	0.033	20364	Last10	Here	100
1394	37339	7	Cyanus montanus	3007	2018-06-25-15-57-18	0	3	z	0	10	34.2	24.2	33.5	24.1	34.2	0.048	20365	First10	Here	1
1395	37340	7	Cyanus montanus	3007	2018-06-25-15-57-20	0	3	z	0	10	34.2	24.2	33.5	24.1	34.2	0.048	20365	First10	Here	2
1396	37341	7	Cyanus montanus	3007	2018-06-25-15-57-22	0	3	z	0	10	34.2	24.2	33.5	24.1	34.2	0.048	20365	First10	Here	3
1397	37342	7	Cyanus montanus	3007	2018-06-25-15-57-24	0	3	z	0	10	34.2	24.2	33.6	24.2	34.3	0.141	20365	First10	Here	4
1398	37343	7	Cyanus montanus	3007	2018-06-25-15-57-26	0	3	z	0	10	34.2	24.2	33.5	24.1	34.2	0.048	20365	First10	Here	5
1399	37344	7	Cyanus montanus	3007	2018-06-25-15-57-28	0	3	z	0	10	34.2	24.2	33.5	24.1	34.2	0.048	20365	First10	Here	6
1400	37345	7	Cyanus montanus	3007	2018-06-25-15-57-30	0	3	z	0	10	34.2	24.2	33.5	24.1	34.2	0.048	20365	First10	Here	7
1401	37346	7	Cyanus montanus	3007	2018-06-25-15-57-32	0	3	z	0	10	34.2	24.2	33.5	24.1	34.2	0.048	20365	First10	Here	8
1402	37347	7	Cyanus montanus	3007	2018-06-25-15-57-34	0	3	z	0	10	34.2	24.2	33.5	24.1	34.2	0.048	20365	First10	Here	9
1403	37348	7	Cyanus montanus	3007	2018-06-25-15-57-36	0	3	z	0	10	34.2	24.2	33.6	24.2	34.3	0.141	20365	First10	Here	10
1404	37349	7	Cyanus montanus	3007	2018-06-25-15-57-38	0	3	z	0	10	34.2	24.2	33.6	24.2	34.3	0.141	20365			11
1405	37350	7	Cyanus montanus	3007	2018-06-25-15-57-40	0	3	z	0	10	34.2	24.2	33.5	24.1	34.2	0.048	20365			12
1406	37351	7	Cyanus montanus	3007	2018-06-25-15-57-42	0	3	z	0	10	34.2	24.2	33.6	24.2	34.3	0.141	20365			13
1407	37352	7	Cyanus montanus	3007	2018-06-25-15-57-44	0	3	z	0	10	34.2	24.2	33.6	24.2	34.3	0.141	20365			14
1408	37353	7	Cyanus montanus	3007	2018-06-25-15-57-46	0	3	z	0	10	34.2	24.2	33.4	24.1	34.2	-0.044	20365			15
1409	37354	7	Cyanus montanus	3007	2018-06-25-15-57-48	0	3	z	0	10	34.2	24.2	33.5	24.1	34.2	0.048	20365			16
1410	37355	7	Cyanus montanus	3007	2018-06-25-15-57-50	0	3	z	0	10	34.2	24.2	33.5	24.1	34.2	0.048	20365			17
1411	37356	7	Cyanus montanus	3007	2018-06-25-15-57-52	0	3	z	0	10	34.3	24.2	33.4	24.1	34.2	-0.144	20365			18
1412	37357	7	Cyanus montanus	3007	2018-06-25-15-57-54	0	3	z	0	10	34.3	24.2	33.5	24.2	34.2	-0.052	20365			19
1413	37358	7	Cyanus montanus	3007	2018-06-25-15-57-56	0	3	z	0	10	34.2	24.2	33.5	24.2	34.2	0.048	20365			20
1414	37359	7	Cyanus montanus	3007	2018-06-25-15-57-58	0	3	z	0	10	34.2	24.2	33.5	24.2	34.2	0.048	20365			21
1415	37360	7	Cyanus montanus	3007	2018-06-25-15-58-00	0	3	z	0	10	34.2	24.2	33.5	24.1	34.2	0.048	20365			22
1416	37361	7	Cyanus montanus	3007	2018-06-25-15-58-02	0	3	z	0	10	34.2	24.2	33.5	24.1	34.2	0.048	20365			23
1417	37362	7	Cyanus montanus	3007	2018-06-25-15-58-04	0	3	z	0	10	34.2	24.2	33.6	24.2	34.3	0.141	20365			24
1418	37363	7	Cyanus montanus	3007	2018-06-25-15-58-06	0	3	z	0	10	34.3	24.2	33.5	24.1	34.2	-0.052	20365			25
1419	37364	7	Cyanus montanus	3007	2018-06-25-15-58-08	0	3	z	0	10	34.2	24.2	33.6	24.2	34.3	0.141	20365			26
1420	37365	7	Cyanus montanus	3007	2018-06-25-15-58-10	0	3	z	0	10	34.2	24.2	33.5	24.2	34.2	0.048	20365			27
1421	37366	7	Cyanus montanus	3007	2018-06-25-15-58-12	0	3	z	0	10	34.2	24.2	33.5	24.2	34.2	0.048	20365			28
1422	37367	7	Cyanus montanus	3007	2018-06-25-15-58-14	0	3	z	0	10	34.2	24.2	33.5	24.1	34.2	0.048	20365			29
1423	37368	7	Cyanus montanus	3007	2018-06-25-15-58-16	0	3	z	0	10	34.2	24.2	33.5	24.1	34.2	0.048	20365			30
1424	37369	7	Cyanus montanus	3007	2018-06-25-15-58-18	0	3	z	0	10	34.2	24.2	33.5	24.2	34.2	0.048	20365			31
1425	37370	7	Cyanus montanus	3007	2018-06-25-15-58-20	0	3	z	0	10	34.2	24.2	33.5	24.1	34.2	0.048	20365			32
1426	37371	7	Cyanus montanus	3007	2018-06-25-15-58-22	0	3	z	0	10	34.2	24.2	33.5	24.2	34.2	0.048	20365			33
1427	37372	7	Cyanus montanus	3007	2018-06-25-15-58-24	0	3	z	0	10	34.2	24.2	33.6	24.2	34.3	0.141	20365			34
1428	37373	7	Cyanus montanus	3007	2018-06-25-15-58-26	0	3	z	0	10	34.3	24.2	33.4	24.1	34.2	-0.144	20365			35
1429	37374	7	Cyanus montanus	3007	2018-06-25-15-58-28	0	3	z	0	10	34.3	24.2	33.5	24.1	34.2	-0.052	20365			36
1430	37375	7	Cyanus montanus	3007	2018-06-25-15-58-30	0	3	z	0	10	34.3	24.2	33.5	24.1	34.2	-0.052	20365			37
1431	37376	7	Cyanus montanus	3007	2018-06-25-15-58-32	0	3	z	0	10	34.3	24.2	33.5	24.1	34.2	-0.052	20365			38
1432	37377	7	Cyanus montanus	3007	2018-06-25-15-58-34	0	3	z	0	10	34.3	24.2	33.5	24.2	34.2	-0.052	20365			39
1433	37378	7	Cyanus montanus	3007	2018-06-25-15-58-36	0	3	z	0	10	34.3	24.2	33.5	24.2	34.2	-0.052	20365			40
1434	37379	7	Cyanus montanus	3007	2018-06-25-15-58-38	0	3	z	0	10	34.3	24.2	33.5	24.2	34.2	-0.052	20365			41
1435	37380	7	Cyanus montanus	3007	2018-06-25-15-58-40	0	3	z	0	10	34.4	24.3	33.5	24.1	34.2	-0.152	20365			42
1436	37381	7	Cyanus montanus	3007	2018-06-25-15-58-42	0	3	z	0	10	34.3	24.2	33.5	24.2	34.2	-0.052	20365			43
1437	37382	7	Cyanus montanus	3007	2018-06-25-15-58-44	0	3	z	0	10	34.3	24.2	33.5	24.2	34.2	-0.052	20365			44
1438	37383	7	Cyanus montanus	3007	2018-06-25-15-58-46	0	3	z	0	10	34.3	24.2	33.5	24.1	34.2	-0.052	20365			45
1439	37384	7	Cyanus montanus	3007	2018-06-25-15-58-48	0	3	z	0	10	34.3	24.2	33.4	24.1	34.2	-0.144	20365			46
1440	37385	7	Cyanus montanus	3007	2018-06-25-15-58-50	0	3	z	0	10	34.3	24.2	33.5	24.2	34.2	-0.052	20365			47
1441	37386	7	Cyanus montanus	3007	2018-06-25-15-58-52	0	3	z	0	10	34.3	24.2	33.5	24.2	34.2	-0.052	20365			48
1442	37387	7	Cyanus montanus	3007	2018-06-25-15-58-54	0	3	z	0	10	34.3	24.2	33.5	24.2	34.2	-0.052	20365			49
1443	37388	7	Cyanus montanus	3007	2018-06-25-15-58-56	0	3	z	0	10	34.3	24.2	33.5	24.1	34.2	-0.052	20365			50
1444	37389	7	Cyanus montanus	3007	2018-06-25-15-58-58	0	3	z	0	10	34.3	24.2	33.5	24.2	34.2	-0.052	20365			51
1445	37390	7	Cyanus montanus	3007	2018-06-25-15-59-00	0	3	z	0	10	34.3	24.2	33.4	24.1	34.2	-0.144	20365			52
1446	37391	7	Cyanus montanus	3007	2018-06-25-15-59-02	0	3	z	0	10	34.3	24.2	33.5	24.1	34.2	-0.052	20365			53
1447	37392	7	Cyanus montanus	3007	2018-06-25-15-59-04	0	3	z	0	10	34.3	24.2	33.4	24.1	34.2	-0.144	20365			54
1448	37393	7	Cyanus montanus	3007	2018-06-25-15-59-06	0	3	z	0	10	34.3	24.2	33.5	24.2	34.2	-0.052	20365			55
1449	37394	7	Cyanus montanus	3007	2018-06-25-15-59-08	0	3	z	0	10	34.3	24.2	33.4	24.1	34.2	-0.144	20365			56
1450	37395	7	Cyanus montanus	3007	2018-06-25-15-59-10	0	3	z	0	10	34.4	24.2	33.5	24.2	34.2	-0.152	20365			57
1451	37396	7	Cyanus montanus	3007	2018-06-25-15-59-12	0	3	z	0	10	34.3	24.2	33.5	24.2	34.2	-0.052	20365			58
1452	37397	7	Cyanus montanus	3007	2018-06-25-15-59-14	0	3	z	0	10	34.3	24.2	33.4	24.1	34.2	-0.144	20365			59
1453	37398	7	Cyanus montanus	3007	2018-06-25-15-59-16	0	3	z	0	10	34.3	24.2	33.4	24.1	34.2	-0.144	20365			60
1454	37399	7	Cyanus montanus	3007	2018-06-25-15-59-18	0	3	z	0	10	34.3	24.2	33.4	24.1	34.2	-0.144	20365			61
1455	37400	7	Cyanus montanus	3007	2018-06-25-15-59-20	0	3	z	0	10	34.4	24.2	33.4	24.1	34.2	-0.244	20365			62
1456	37401	7	Cyanus montanus	3007	2018-06-25-15-59-22	0	3	z	0	10	34.4	24.2	33.5	24.2	34.2	-0.152	20365			63
1457	37402	7	Cyanus montanus	3007	2018-06-25-15-59-24	0	3	z	0	10	34.4	24.2	33.5	24.2	34.2	-0.152	20365			64
1458	37403	7	Cyanus montanus	3007	2018-06-25-15-59-26	0	3	z	0	10	34.4	24.2	33.4	24.1	34.2	-0.244	20365			65
1459	37404	7	Cyanus montanus	3007	2018-06-25-15-59-28	0	3	z	0	10	34.4	24.2	33.4	24.1	34.2	-0.244	20365			66
1460	37405	7	Cyanus montanus	3007	2018-06-25-15-59-30	0	3	z	0	10	34.3	24.2	33.5	24.2	34.2	-0.052	20365			67
1461	37406	7	Cyanus montanus	3007	2018-06-25-15-59-32	0	3	z	0	10	34.4	24.2	33.5	24.2	34.2	-0.152	20365			68
1462	37407	7	Cyanus montanus	3007	2018-06-25-15-59-34	0	3	z	0	10	34.3	24.2	33.5	24.2	34.2	-0.052	20365			69
1463	37408	7	Cyanus montanus	3007	2018-06-25-15-59-36	0	3	z	0	10	34.3	24.2	33.3	24.1	34.1	-0.237	20365			70
1464	37409	7	Cyanus montanus	3007	2018-06-25-15-59-38	0	3	z	0	10	34.3	24.2	33.4	24.1	34.2	-0.144	20365			71
1465	37410	7	Cyanus montanus	3007	2018-06-25-15-59-40	0	3	z	0	10	34.3	24.2	33.5	24.2	34.2	-0.052	20365			72
1466	37411	7	Cyanus montanus	3007	2018-06-25-15-59-42	0	3	z	0	10	34.3	24.2	33.4	24.2	34.2	-0.144	20365			73
1467	37412	7	Cyanus montanus	3007	2018-06-25-15-59-44	0	3	z	0	10	34.3	24.2	33.4	24.1	34.2	-0.144	20365			74
1468	37413	7	Cyanus montanus	3007	2018-06-25-15-59-46	0	3	z	0	10	34.3	24.2	33.4	24.1	34.2	-0.144	20365			75
1469	37414	7	Cyanus montanus	3007	2018-06-25-15-59-48	0	3	z	0	10	34.3	24.2	33.4	24.1	34.2	-0.144	20365			76
1470	37415	7	Cyanus montanus	3007	2018-06-25-15-59-50	0	3	z	0	10	34.3	24.2	33.5	24.2	34.2	-0.052	20365			77
1471	37416	7	Cyanus montanus	3007	2018-06-25-15-59-52	0	3	z	0	10	34.3	24.2	33.4	24.1	34.2	-0.144	20365			78
1472	37417	7	Cyanus montanus	3007	2018-06-25-15-59-54	0	3	z	0	10	34.3	24.2	33.5	24.2	34.2	-0.052	20365			79
1473	37418	7	Cyanus montanus	3007	2018-06-25-15-59-56	0	3	z	0	10	34.3	24.2	33.5	24.2	34.2	-0.052	20365			80
1474	37419	7	Cyanus montanus	3007	2018-06-25-15-59-58	0	3	z	0	10	34.3	24.2	33.5	24.2	34.2	-0.052	20365			81
1475	37420	7	Cyanus montanus	3007	2018-06-25-16-00-00	0	3	z	0	10	34.2	24.2	33.5	24.2	34.2	0.048	20365			82
1476	37421	7	Cyanus montanus	3007	2018-06-25-16-00-02	0	3	z	0	10	34.2	24.2	33.4	24.1	34.2	-0.044	20365			83
1477	37422	7	Cyanus montanus	3007	2018-06-25-16-00-04	0	3	z	0	10	34.2	24.2	33.4	24.1	34.2	-0.044	20365			84
1478	37423	7	Cyanus montanus	3007	2018-06-25-16-00-06	0	3	z	0	10	34.2	24.2	33.4	24.1	34.2	-0.044	20365			85
1479	37424	7	Cyanus montanus	3007	2018-06-25-16-00-08	0	3	z	0	10	34.2	24.2	33.4	24.1	34.2	-0.044	20365			86
1480	37425	7	Cyanus montanus	3007	2018-06-25-16-00-10	0	3	z	0	10	34.2	24.2	33.5	24.2	34.2	0.048	20365			87
1481	37426	7	Cyanus montanus	3007	2018-06-25-16-00-12	0	3	z	0	10	34.2	24.2	33.5	24.2	34.2	0.048	20365			88
1482	37427	7	Cyanus montanus	3007	2018-06-25-16-00-14	0	3	z	0	10	34.2	24.2	33.4	24.1	34.2	-0.044	20365			89
1483	37428	7	Cyanus montanus	3007	2018-06-25-16-00-16	0	3	z	0	10	34.2	24.2	33.5	24.2	34.2	0.048	20365			90
1484	37429	7	Cyanus montanus	3007	2018-06-25-16-00-18	0	3	z	0	10	34.3	24.3	33.4	24.1	34.2	-0.144	20365	Last10	Here	91
1485	37430	7	Cyanus montanus	3007	2018-06-25-16-00-20	0	3	z	0	10	34.2	24.2	33.5	24.2	34.2	0.048	20365	Last10	Here	92
1486	37431	7	Cyanus montanus	3007	2018-06-25-16-00-22	0	3	z	0	10	34.2	24.2	33.4	24.1	34.2	-0.044	20365	Last10	Here	93
1487	37432	7	Cyanus montanus	3007	2018-06-25-16-00-24	0	3	z	0	10	34.2	24.2	33.4	24.1	34.2	-0.044	20365	Last10	Here	94
1488	37433	7	Cyanus montanus	3007	2018-06-25-16-00-26	0	3	z	0	10	34.4	24.3	33.4	24.1	34.2	-0.244	20365	Last10	Here	95
1489	37434	7	Cyanus montanus	3007	2018-06-25-16-00-28	0	3	z	0	10	34.3	24.2	33.4	24.1	34.2	-0.144	20365	Last10	Here	96
1490	37435	7	Cyanus montanus	3007	2018-06-25-16-00-30	0	3	z	0	10	34.3	24.2	33.5	24.2	34.2	-0.052	20365	Last10	Here	97
1491	37436	7	Cyanus montanus	3007	2018-06-25-16-00-32	0	3	z	0	10	34.3	24.2	33.4	24.1	34.2	-0.144	20365	Last10	Here	98
1492	37437	7	Cyanus montanus	3007	2018-06-25-16-00-34	0	3	z	0	10	34.3	24.2	33.4	24.1	34.2	-0.144	20365	Last10	Here	99
1493	37438	7	Cyanus montanus	3007	2018-06-25-16-00-36	0	3	z	0	10	34.3	24.2	33.4	24.1	34.2	-0.144	20365	Last10	Here	100
1494	37439	7	Cyanus montanus	3007	2018-06-25-16-01-09	0	3	z	0	15	34.2	24.2	33.5	24.2	34.2	0.048	20366	First10	Here	1
1495	37440	7	Cyanus montanus	3007	2018-06-25-16-01-11	0	3	z	0	15	34.2	24.2	33.4	24.2	34.2	-0.044	20366	First10	Here	2
1496	37441	7	Cyanus montanus	3007	2018-06-25-16-01-13	0	3	z	0	15	34.2	24.2	33.4	24.2	34.2	-0.044	20366	First10	Here	3
1497	37442	7	Cyanus montanus	3007	2018-06-25-16-01-15	0	3	z	0	15	34.2	24.2	33.3	24.1	34.1	-0.137	20366	First10	Here	4
1498	37443	7	Cyanus montanus	3007	2018-06-25-16-01-17	0	3	z	0	15	34.2	24.2	33.3	24.1	34.1	-0.137	20366	First10	Here	5
1499	37444	7	Cyanus montanus	3007	2018-06-25-16-01-19	0	3	z	0	15	34.2	24.2	33.3	24.1	34.1	-0.137	20366	First10	Here	6
1500	37445	7	Cyanus montanus	3007	2018-06-25-16-01-21	0	3	z	0	15	34.2	24.2	33.3	24.1	34.1	-0.137	20366	First10	Here	7
1501	37446	7	Cyanus montanus	3007	2018-06-25-16-01-23	0	3	z	0	15	34.2	24.2	33.4	24.2	34.2	-0.044	20366	First10	Here	8
1502	37447	7	Cyanus montanus	3007	2018-06-25-16-01-25	0	3	z	0	15	34.2	24.2	33.3	24.1	34.1	-0.137	20366	First10	Here	9
1503	37448	7	Cyanus montanus	3007	2018-06-25-16-01-27	0	3	z	0	15	34.2	24.2	33.3	24.1	34.1	-0.137	20366	First10	Here	10
1504	37449	7	Cyanus montanus	3007	2018-06-25-16-01-29	0	3	z	0	15	34.2	24.2	33.3	24.1	34.1	-0.137	20366			11
1505	37450	7	Cyanus montanus	3007	2018-06-25-16-01-31	0	3	z	0	15	34.2	24.2	33.3	24.1	34.1	-0.137	20366			12
1506	37451	7	Cyanus montanus	3007	2018-06-25-16-01-33	0	3	z	0	15	34.2	24.2	33.3	24.1	34.1	-0.137	20366			13
1507	37452	7	Cyanus montanus	3007	2018-06-25-16-01-35	0	3	z	0	15	34.3	24.3	33.3	24.1	34.1	-0.237	20366			14
1508	37453	7	Cyanus montanus	3007	2018-06-25-16-01-37	0	3	z	0	15	34.2	24.2	33.3	24.1	34.1	-0.137	20366			15
1509	37454	7	Cyanus montanus	3007	2018-06-25-16-01-39	0	3	z	0	15	34.3	24.3	33.3	24.1	34.1	-0.237	20366			16
1510	37455	7	Cyanus montanus	3007	2018-06-25-16-01-41	0	3	z	0	15	34.2	24.2	33.3	24.1	34.1	-0.137	20366			17
1511	37456	7	Cyanus montanus	3007	2018-06-25-16-01-43	0	3	z	0	15	34.2	24.2	33.3	24.1	34.1	-0.137	20366			18
1512	37457	7	Cyanus montanus	3007	2018-06-25-16-01-45	0	3	z	0	15	34.2	24.2	33.3	24.1	34.1	-0.137	20366			19
1513	37458	7	Cyanus montanus	3007	2018-06-25-16-01-47	0	3	z	0	15	34.2	24.2	33.3	24.1	34.1	-0.137	20366			20
1514	37459	7	Cyanus montanus	3007	2018-06-25-16-01-49	0	3	z	0	15	34.2	24.2	33.3	24.1	34.1	-0.137	20366			21
1515	37460	7	Cyanus montanus	3007	2018-06-25-16-01-51	0	3	z	0	15	34.2	24.3	33.3	24.1	34.1	-0.137	20366			22
1516	37461	7	Cyanus montanus	3007	2018-06-25-16-01-53	0	3	z	0	15	34.3	24.3	33.3	24.1	34.1	-0.237	20366			23
1517	37462	7	Cyanus montanus	3007	2018-06-25-16-01-55	0	3	z	0	15	34.3	24.3	33.3	24.1	34.1	-0.237	20366			24
1518	37463	7	Cyanus montanus	3007	2018-06-25-16-01-57	0	3	z	0	15	34.3	24.3	33.4	24.2	34.2	-0.144	20366			25
1519	37464	7	Cyanus montanus	3007	2018-06-25-16-01-59	0	3	z	0	15	34.3	24.3	33.3	24.1	34.1	-0.237	20366			26
1520	37465	7	Cyanus montanus	3007	2018-06-25-16-02-01	0	3	z	0	15	34.3	24.3	33.2	24.1	34	-0.329	20366			27
1521	37466	7	Cyanus montanus	3007	2018-06-25-16-02-03	0	3	z	0	15	34.3	24.3	33.3	24.2	34.1	-0.237	20366			28
1522	37467	7	Cyanus montanus	3007	2018-06-25-16-02-05	0	3	z	0	15	34.3	24.3	33.2	24.1	34	-0.329	20366			29
1523	37468	7	Cyanus montanus	3007	2018-06-25-16-02-07	0	3	z	0	15	34.2	24.2	33.3	24.2	34.1	-0.137	20366			30
1524	37469	7	Cyanus montanus	3007	2018-06-25-16-02-09	0	3	z	0	15	34.3	24.3	33.4	24.2	34.2	-0.144	20366			31
1525	37470	7	Cyanus montanus	3007	2018-06-25-16-02-11	0	3	z	0	15	34.2	24.3	33.3	24.1	34.1	-0.137	20366			32
1526	37471	7	Cyanus montanus	3007	2018-06-25-16-02-13	0	3	z	0	15	34.2	24.2	33.2	24.1	34	-0.229	20366			33
1527	37472	7	Cyanus montanus	3007	2018-06-25-16-02-15	0	3	z	0	15	34.2	24.2	33.3	24.2	34.1	-0.137	20366			34
1528	37473	7	Cyanus montanus	3007	2018-06-25-16-02-17	0	3	z	0	15	34.2	24.3	33.2	24.1	34	-0.229	20366			35
1529	37474	7	Cyanus montanus	3007	2018-06-25-16-02-19	0	3	z	0	15	34.2	24.3	33.2	24.1	34	-0.229	20366			36
1530	37475	7	Cyanus montanus	3007	2018-06-25-16-02-21	0	3	z	0	15	34.1	24.2	33.3	24.2	34.1	-0.037	20366			37
1531	37476	7	Cyanus montanus	3007	2018-06-25-16-02-23	0	3	z	0	15	34.2	24.3	33.4	24.2	34.2	-0.044	20366			38
1532	37477	7	Cyanus montanus	3007	2018-06-25-16-02-25	0	3	z	0	15	34.1	24.2	33.2	24.1	34	-0.129	20366			39
1533	37478	7	Cyanus montanus	3007	2018-06-25-16-02-27	0	3	z	0	15	34.1	24.2	33.3	24.1	34.1	-0.037	20366			40
1534	37479	7	Cyanus montanus	3007	2018-06-25-16-02-29	0	3	z	0	15	34.2	24.3	33.3	24.1	34.1	-0.137	20366			41
1535	37480	7	Cyanus montanus	3007	2018-06-25-16-02-31	0	3	z	0	15	34.2	24.2	33.3	24.1	34.1	-0.137	20366			42
1536	37481	7	Cyanus montanus	3007	2018-06-25-16-02-33	0	3	z	0	15	34.2	24.3	33.4	24.2	34.2	-0.044	20366			43
1537	37482	7	Cyanus montanus	3007	2018-06-25-16-02-35	0	3	z	0	15	34.2	24.3	33.3	24.1	34.1	-0.137	20366			44
1538	37483	7	Cyanus montanus	3007	2018-06-25-16-02-37	0	3	z	0	15	34.2	24.3	33.4	24.2	34.2	-0.044	20366			45
1539	37484	7	Cyanus montanus	3007	2018-06-25-16-02-39	0	3	z	0	15	34.2	24.3	33.3	24.1	34.1	-0.137	20366			46
1540	37485	7	Cyanus montanus	3007	2018-06-25-16-02-41	0	3	z	0	15	34.2	24.3	33.3	24.1	34.1	-0.137	20366			47
1541	37486	7	Cyanus montanus	3007	2018-06-25-16-02-43	0	3	z	0	15	34.1	24.2	33.4	24.2	34.2	0.056	20366			48
1542	37487	7	Cyanus montanus	3007	2018-06-25-16-02-45	0	3	z	0	15	34.2	24.3	33.3	24.1	34.1	-0.137	20366			49
1543	37488	7	Cyanus montanus	3007	2018-06-25-16-02-47	0	3	z	0	15	34.2	24.3	33.3	24.1	34.1	-0.137	20366			50
1544	37489	7	Cyanus montanus	3007	2018-06-25-16-02-49	0	3	z	0	15	34.2	24.3	33.4	24.2	34.2	-0.044	20366			51
1545	37490	7	Cyanus montanus	3007	2018-06-25-16-02-51	0	3	z	0	15	34.1	24.2	33.3	24.2	34.1	-0.037	20366			52
1546	37491	7	Cyanus montanus	3007	2018-06-25-16-02-53	0	3	z	0	15	34.2	24.3	33.3	24.2	34.1	-0.137	20366			53
1547	37492	7	Cyanus montanus	3007	2018-06-25-16-02-55	0	3	z	0	15	34.2	24.3	33.3	24.2	34.1	-0.137	20366			54
1548	37493	7	Cyanus montanus	3007	2018-06-25-16-02-57	0	3	z	0	15	34.2	24.3	33.3	24.2	34.1	-0.137	20366			55
1549	37494	7	Cyanus montanus	3007	2018-06-25-16-02-59	0	3	z	0	15	34.2	24.3	33.3	24.2	34.1	-0.137	20366			56
1550	37495	7	Cyanus montanus	3007	2018-06-25-16-03-01	0	3	z	0	15	34.2	24.2	33.3	24.2	34.1	-0.137	20366			57
1551	37496	7	Cyanus montanus	3007	2018-06-25-16-03-03	0	3	z	0	15	34.2	24.3	33.2	24.1	34	-0.229	20366			58
1552	37497	7	Cyanus montanus	3007	2018-06-25-16-03-05	0	3	z	0	15	34.2	24.3	33.3	24.2	34.1	-0.137	20366			59
1553	37498	7	Cyanus montanus	3007	2018-06-25-16-03-07	0	3	z	0	15	34.2	24.2	33.2	24.1	34	-0.229	20366			60
1554	37499	7	Cyanus montanus	3007	2018-06-25-16-03-09	0	3	z	0	15	34.2	24.3	33.3	24.2	34.1	-0.137	20366			61
1555	37500	7	Cyanus montanus	3007	2018-06-25-16-03-11	0	3	z	0	15	34.1	24.2	33.2	24.1	34	-0.129	20366			62
1556	37501	7	Cyanus montanus	3007	2018-06-25-16-03-13	0	3	z	0	15	34.1	24.2	33.3	24.2	34.1	-0.037	20366			63
1557	37502	7	Cyanus montanus	3007	2018-06-25-16-03-15	0	3	z	0	15	34.2	24.3	33.3	24.2	34.1	-0.137	20366			64
1558	37503	7	Cyanus montanus	3007	2018-06-25-16-03-17	0	3	z	0	15	34.1	24.2	33.3	24.2	34.1	-0.037	20366			65
1559	37504	7	Cyanus montanus	3007	2018-06-25-16-03-19	0	3	z	0	15	34.2	24.3	33.3	24.2	34.1	-0.137	20366			66
1560	37505	7	Cyanus montanus	3007	2018-06-25-16-03-21	0	3	z	0	15	34.2	24.3	33.3	24.2	34.1	-0.137	20366			67
1561	37506	7	Cyanus montanus	3007	2018-06-25-16-03-23	0	3	z	0	15	34.1	24.2	33.3	24.2	34.1	-0.037	20366			68
1562	37507	7	Cyanus montanus	3007	2018-06-25-16-03-25	0	3	z	0	15	34.2	24.3	33.3	24.2	34.1	-0.137	20366			69
1563	37508	7	Cyanus montanus	3007	2018-06-25-16-03-27	0	3	z	0	15	34.2	24.3	33.2	24.1	34	-0.229	20366			70
1564	37509	7	Cyanus montanus	3007	2018-06-25-16-03-29	0	3	z	0	15	34.2	24.3	33.3	24.2	34.1	-0.137	20366			71
1565	37510	7	Cyanus montanus	3007	2018-06-25-16-03-31	0	3	z	0	15	34.3	24.3	33.3	24.2	34.1	-0.237	20366			72
1566	37511	7	Cyanus montanus	3007	2018-06-25-16-03-33	0	3	z	0	15	34.2	24.2	33.2	24.1	34	-0.229	20366			73
1567	37512	7	Cyanus montanus	3007	2018-06-25-16-03-35	0	3	z	0	15	34.3	24.3	33.3	24.2	34.1	-0.237	20366			74
1568	37513	7	Cyanus montanus	3007	2018-06-25-16-03-37	0	3	z	0	15	34.3	24.3	33.2	24.1	34	-0.329	20366			75
1569	37514	7	Cyanus montanus	3007	2018-06-25-16-03-39	0	3	z	0	15	34.2	24.2	33.3	24.2	34.1	-0.137	20366			76
1570	37515	7	Cyanus montanus	3007	2018-06-25-16-03-41	0	3	z	0	15	34.4	24.3	33.3	24.2	34.1	-0.337	20366			77
1571	37516	7	Cyanus montanus	3007	2018-06-25-16-03-43	0	3	z	0	15	34.2	24.2	33.2	24.1	34	-0.229	20366			78
1572	37517	7	Cyanus montanus	3007	2018-06-25-16-03-45	0	3	z	0	15	34.2	24.2	33.2	24.1	34	-0.229	20366			79
1573	37518	7	Cyanus montanus	3007	2018-06-25-16-03-47	0	3	z	0	15	34.3	24.3	33.2	24.1	34	-0.329	20366			80
1574	37519	7	Cyanus montanus	3007	2018-06-25-16-03-49	0	3	z	0	15	34.2	24.2	33.3	24.2	34.1	-0.137	20366			81
1575	37520	7	Cyanus montanus	3007	2018-06-25-16-03-51	0	3	z	0	15	34.2	24.2	33.3	24.2	34.1	-0.137	20366			82
1576	37521	7	Cyanus montanus	3007	2018-06-25-16-03-53	0	3	z	0	15	34.2	24.2	33.4	24.2	34.2	-0.044	20366			83
1577	37522	7	Cyanus montanus	3007	2018-06-25-16-03-55	0	3	z	0	15	34.2	24.3	33.3	24.1	34.1	-0.137	20366			84
1578	37523	7	Cyanus montanus	3007	2018-06-25-16-03-57	0	3	z	0	15	34.2	24.3	33.4	24.2	34.2	-0.044	20366			85
1579	37524	7	Cyanus montanus	3007	2018-06-25-16-03-59	0	3	z	0	15	34.1	24.2	33.2	24.1	34	-0.129	20366			86
1580	37525	7	Cyanus montanus	3007	2018-06-25-16-04-01	0	3	z	0	15	34.2	24.3	33.3	24.1	34.1	-0.137	20366			87
1581	37526	7	Cyanus montanus	3007	2018-06-25-16-04-03	0	3	z	0	15	34.2	24.3	33.4	24.2	34.2	-0.044	20366			88
1582	37527	7	Cyanus montanus	3007	2018-06-25-16-04-05	0	3	z	0	15	34.3	24.3	33.4	24.2	34.2	-0.144	20366			89
1583	37528	7	Cyanus montanus	3007	2018-06-25-16-04-07	0	3	z	0	15	34.3	24.3	33.3	24.1	34.1	-0.237	20366			90
1584	37529	7	Cyanus montanus	3007	2018-06-25-16-04-09	0	3	z	0	15	34.3	24.3	33.4	24.2	34.2	-0.144	20366	Last10	Here	91
1585	37530	7	Cyanus montanus	3007	2018-06-25-16-04-11	0	3	z	0	15	34.2	24.2	33.3	24.1	34.1	-0.137	20366	Last10	Here	92
1586	37531	7	Cyanus montanus	3007	2018-06-25-16-04-13	0	3	z	0	15	34.3	24.3	33.3	24.1	34.1	-0.237	20366	Last10	Here	93
1587	37532	7	Cyanus montanus	3007	2018-06-25-16-04-15	0	3	z	0	15	34.3	24.3	33.3	24.1	34.1	-0.237	20366	Last10	Here	94
1588	37533	7	Cyanus montanus	3007	2018-06-25-16-04-17	0	3	z	0	15	34.2	24.2	33.4	24.2	34.2	-0.044	20366	Last10	Here	95
1589	37534	7	Cyanus montanus	3007	2018-06-25-16-04-19	0	3	z	0	15	34.3	24.3	33.4	24.2	34.2	-0.144	20366	Last10	Here	96
1590	37535	7	Cyanus montanus	3007	2018-06-25-16-04-21	0	3	z	0	15	34.2	24.2	33.3	24.1	34.1	-0.137	20366	Last10	Here	97
1591	37536	7	Cyanus montanus	3007	2018-06-25-16-04-23	0	3	z	0	15	34.2	24.3	33.3	24.1	34.1	-0.137	20366	Last10	Here	98
1592	37537	7	Cyanus montanus	3007	2018-06-25-16-04-25	0	3	z	0	15	34.2	24.2	33.4	24.2	34.2	-0.044	20366	Last10	Here	99
1593	37538	7	Cyanus montanus	3007	2018-06-25-16-04-59	0	3	z	0	20	34	24.2	33.4	24.2	34.2	0.156	20367	First10	Here	1
1594	37539	7	Cyanus montanus	3007	2018-06-25-16-05-01	0	3	z	0	20	34.1	24.3	33.4	24.2	34.2	0.056	20367	First10	Here	2
1595	37540	7	Cyanus montanus	3007	2018-06-25-16-05-03	0	3	z	0	20	34.1	24.3	33.3	24.1	34.1	-0.037	20367	First10	Here	3
1596	37541	7	Cyanus montanus	3007	2018-06-25-16-05-05	0	3	z	0	20	34	24.2	33.4	24.2	34.2	0.156	20367	First10	Here	4
1597	37542	7	Cyanus montanus	3007	2018-06-25-16-05-07	0	3	z	0	20	34	24.2	33.4	24.2	34.2	0.156	20367	First10	Here	5
1598	37543	7	Cyanus montanus	3007	2018-06-25-16-05-09	0	3	z	0	20	34	24.2	33.3	24.1	34.1	0.063	20367	First10	Here	6
1599	37544	7	Cyanus montanus	3007	2018-06-25-16-05-11	0	3	z	0	20	34	24.2	33.4	24.2	34.2	0.156	20367	First10	Here	7
1600	37545	7	Cyanus montanus	3007	2018-06-25-16-05-13	0	3	z	0	20	34	24.2	33.3	24.1	34.1	0.063	20367	First10	Here	8
1601	37546	7	Cyanus montanus	3007	2018-06-25-16-05-15	0	3	z	0	20	34	24.2	33.3	24.1	34.1	0.063	20367	First10	Here	9
1602	37547	7	Cyanus montanus	3007	2018-06-25-16-05-17	0	3	z	0	20	34.1	24.2	33.3	24.1	34.1	-0.037	20367	First10	Here	10
1603	37548	7	Cyanus montanus	3007	2018-06-25-16-05-19	0	3	z	0	20	34.2	24.3	33.3	24.1	34.1	-0.137	20367			11
1604	37549	7	Cyanus montanus	3007	2018-06-25-16-05-21	0	3	z	0	20	34.1	24.2	33.4	24.2	34.2	0.056	20367			12
1605	37550	7	Cyanus montanus	3007	2018-06-25-16-05-23	0	3	z	0	20	34.2	24.2	33.2	24.1	34	-0.229	20367			13
1606	37551	7	Cyanus montanus	3007	2018-06-25-16-05-25	0	3	z	0	20	34.2	24.2	33.3	24.2	34.1	-0.137	20367			14
1607	37552	7	Cyanus montanus	3007	2018-06-25-16-05-27	0	3	z	0	20	34.3	24.3	33.4	24.2	34.2	-0.144	20367			15
1608	37553	7	Cyanus montanus	3007	2018-06-25-16-05-29	0	3	z	0	20	34.3	24.3	33.3	24.2	34.1	-0.237	20367			16
1609	37554	7	Cyanus montanus	3007	2018-06-25-16-05-31	0	3	z	0	20	34.2	24.2	33.3	24.2	34.1	-0.137	20367			17
1610	37555	7	Cyanus montanus	3007	2018-06-25-16-05-33	0	3	z	0	20	34.2	24.2	33.2	24.1	34	-0.229	20367			18
1611	37556	7	Cyanus montanus	3007	2018-06-25-16-05-35	0	3	z	0	20	34.2	24.2	33.3	24.2	34.1	-0.137	20367			19
1612	37557	7	Cyanus montanus	3007	2018-06-25-16-05-37	0	3	z	0	20	34.2	24.2	33.3	24.2	34.1	-0.137	20367			20
1613	37558	7	Cyanus montanus	3007	2018-06-25-16-05-39	0	3	z	0	20	34.2	24.2	33.2	24.1	34	-0.229	20367			21
1614	37559	7	Cyanus montanus	3007	2018-06-25-16-05-41	0	3	z	0	20	34.1	24.2	33.3	24.2	34.1	-0.037	20367			22
1615	37560	7	Cyanus montanus	3007	2018-06-25-16-05-43	0	3	z	0	20	34.2	24.3	33.2	24.1	34	-0.229	20367			23
1616	37561	7	Cyanus montanus	3007	2018-06-25-16-05-45	0	3	z	0	20	34.2	24.3	33.3	24.2	34.1	-0.137	20367			24
1617	37562	7	Cyanus montanus	3007	2018-06-25-16-05-47	0	3	z	0	20	34.1	24.2	33.3	24.2	34.1	-0.037	20367			25
1618	37563	7	Cyanus montanus	3007	2018-06-25-16-05-49	0	3	z	0	20	34.1	24.2	33.3	24.2	34.1	-0.037	20367			26
1619	37564	7	Cyanus montanus	3007	2018-06-25-16-05-51	0	3	z	0	20	34.1	24.2	33.3	24.2	34.1	-0.037	20367			27
1620	37565	7	Cyanus montanus	3007	2018-06-25-16-05-53	0	3	z	0	20	34.1	24.2	33.3	24.2	34.1	-0.037	20367			28
1621	37566	7	Cyanus montanus	3007	2018-06-25-16-05-55	0	3	z	0	20	34.2	24.3	33.2	24.2	34	-0.229	20367			29
1622	37567	7	Cyanus montanus	3007	2018-06-25-16-05-57	0	3	z	0	20	34.1	24.2	33.3	24.2	34.1	-0.037	20367			30
1623	37568	7	Cyanus montanus	3007	2018-06-25-16-05-59	0	3	z	0	20	34.2	24.3	33.2	24.1	34	-0.229	20367			31
1624	37569	7	Cyanus montanus	3007	2018-06-25-16-06-01	0	3	z	0	20	34.1	24.2	33.2	24.2	34	-0.129	20367			32
1625	37570	7	Cyanus montanus	3007	2018-06-25-16-06-03	0	3	z	0	20	34.2	24.3	33.2	24.2	34	-0.229	20367			33
1626	37571	7	Cyanus montanus	3007	2018-06-25-16-06-05	0	3	z	0	20	34.2	24.3	33.3	24.2	34.1	-0.137	20367			34
1627	37572	7	Cyanus montanus	3007	2018-06-25-16-06-07	0	3	z	0	20	34.2	24.3	33.2	24.2	34	-0.229	20367			35
1628	37573	7	Cyanus montanus	3007	2018-06-25-16-06-10	0	3	z	0	20	34.2	24.3	33.2	24.1	34	-0.229	20367			36
1629	37574	7	Cyanus montanus	3007	2018-06-25-16-06-12	0	3	z	0	20	34.1	24.2	33.3	24.2	34.1	-0.037	20367			37
1630	37575	7	Cyanus montanus	3007	2018-06-25-16-06-14	0	3	z	0	20	34.2	24.3	33.3	24.2	34.1	-0.137	20367			38
1631	37576	7	Cyanus montanus	3007	2018-06-25-16-06-16	0	3	z	0	20	34.2	24.3	33.2	24.2	34	-0.229	20367			39
1632	37577	7	Cyanus montanus	3007	2018-06-25-16-06-18	0	3	z	0	20	34.2	24.3	33.2	24.1	34	-0.229	20367			40
1633	37578	7	Cyanus montanus	3007	2018-06-25-16-06-20	0	3	z	0	20	34.2	24.3	33.2	24.2	34	-0.229	20367			41
1634	37579	7	Cyanus montanus	3007	2018-06-25-16-06-22	0	3	z	0	20	34.2	24.3	33.2	24.2	34	-0.229	20367			42
1635	37580	7	Cyanus montanus	3007	2018-06-25-16-06-24	0	3	z	0	20	34.2	24.3	33.2	24.2	34	-0.229	20367			43
1636	37581	7	Cyanus montanus	3007	2018-06-25-16-06-26	0	3	z	0	20	34.1	24.3	33.3	24.2	34.1	-0.037	20367			44
1637	37582	7	Cyanus montanus	3007	2018-06-25-16-06-28	0	3	z	0	20	34.1	24.3	33.2	24.2	34	-0.129	20367			45
1638	37583	7	Cyanus montanus	3007	2018-06-25-16-06-30	0	3	z	0	20	34.1	24.3	33.2	24.2	34	-0.129	20367			46
1639	37584	7	Cyanus montanus	3007	2018-06-25-16-06-32	0	3	z	0	20	34.1	24.3	33.3	24.2	34.1	-0.037	20367			47
1640	37585	7	Cyanus montanus	3007	2018-06-25-16-06-34	0	3	z	0	20	34.1	24.3	33.3	24.2	34.1	-0.037	20367			48
1641	37586	7	Cyanus montanus	3007	2018-06-25-16-06-36	0	3	z	0	20	34.1	24.3	33.2	24.2	34	-0.129	20367			49
1642	37587	7	Cyanus montanus	3007	2018-06-25-16-06-38	0	3	z	0	20	34.1	24.3	33.2	24.2	34	-0.129	20367			50
1643	37588	7	Cyanus montanus	3007	2018-06-25-16-06-40	0	3	z	0	20	34	24.3	33.2	24.2	34	-0.029	20367			51
1644	37589	7	Cyanus montanus	3007	2018-06-25-16-06-42	0	3	z	0	20	34	24.3	33.2	24.2	34	-0.029	20367			52
1645	37590	7	Cyanus montanus	3007	2018-06-25-16-06-44	0	3	z	0	20	34	24.3	33.1	24.1	33.9	-0.121	20367			53
1646	37591	7	Cyanus montanus	3007	2018-06-25-16-06-46	0	3	z	0	20	34	24.3	33.2	24.2	34	-0.029	20367			54
1647	37592	7	Cyanus montanus	3007	2018-06-25-16-06-48	0	3	z	0	20	34	24.3	33.2	24.2	34	-0.029	20367			55
1648	37593	7	Cyanus montanus	3007	2018-06-25-16-06-50	0	3	z	0	20	34	24.3	33.1	24.2	33.9	-0.121	20367			56
1649	37594	7	Cyanus montanus	3007	2018-06-25-16-06-52	0	3	z	0	20	34	24.3	33.1	24.2	33.9	-0.121	20367			57
1650	37595	7	Cyanus montanus	3007	2018-06-25-16-06-54	0	3	z	0	20	34	24.3	33.1	24.2	33.9	-0.121	20367			58
1651	37596	7	Cyanus montanus	3007	2018-06-25-16-06-56	0	3	z	0	20	34.1	24.3	33.1	24.2	33.9	-0.221	20367			59
1652	37597	7	Cyanus montanus	3007	2018-06-25-16-06-58	0	3	z	0	20	34.1	24.3	33.1	24.2	33.9	-0.221	20367			60
1653	37598	7	Cyanus montanus	3007	2018-06-25-16-07-00	0	3	z	0	20	34.1	24.3	33.1	24.2	33.9	-0.221	20367			61
1654	37599	7	Cyanus montanus	3007	2018-06-25-16-07-02	0	3	z	0	20	34	24.3	33.2	24.2	34	-0.029	20367			62
1655	37600	7	Cyanus montanus	3007	2018-06-25-16-07-04	0	3	z	0	20	34	24.3	33.1	24.2	33.9	-0.121	20367			63
1656	37601	7	Cyanus montanus	3007	2018-06-25-16-07-06	0	3	z	0	20	34	24.3	33.2	24.2	34	-0.029	20367			64
1657	37602	7	Cyanus montanus	3007	2018-06-25-16-07-08	0	3	z	0	20	34	24.3	33.2	24.2	34	-0.029	20367			65
1658	37603	7	Cyanus montanus	3007	2018-06-25-16-07-10	0	3	z	0	20	34	24.3	33.2	24.2	34	-0.029	20367			66
1659	37604	7	Cyanus montanus	3007	2018-06-25-16-07-12	0	3	z	0	20	34	24.3	33.1	24.1	33.9	-0.121	20367			67
1660	37605	7	Cyanus montanus	3007	2018-06-25-16-07-14	0	3	z	0	20	34	24.3	33.1	24.2	33.9	-0.121	20367			68
1661	37606	7	Cyanus montanus	3007	2018-06-25-16-07-16	0	3	z	0	20	34	24.3	33.2	24.2	34	-0.029	20367			69
1662	37607	7	Cyanus montanus	3007	2018-06-25-16-07-18	0	3	z	0	20	34	24.3	33.1	24.2	33.9	-0.121	20367			70
1663	37608	7	Cyanus montanus	3007	2018-06-25-16-07-20	0	3	z	0	20	34	24.3	33.1	24.2	33.9	-0.121	20367			71
1664	37609	7	Cyanus montanus	3007	2018-06-25-16-07-22	0	3	z	0	20	34	24.3	33.2	24.2	34	-0.029	20367			72
1665	37610	7	Cyanus montanus	3007	2018-06-25-16-07-24	0	3	z	0	20	34	24.3	33.1	24.2	33.9	-0.121	20367			73
1666	37611	7	Cyanus montanus	3007	2018-06-25-16-07-26	0	3	z	0	20	34	24.3	33.1	24.1	33.9	-0.121	20367			74
1667	37612	7	Cyanus montanus	3007	2018-06-25-16-07-28	0	3	z	0	20	34	24.3	33.2	24.2	34	-0.029	20367			75
1668	37613	7	Cyanus montanus	3007	2018-06-25-16-07-30	0	3	z	0	20	34	24.3	33.2	24.2	34	-0.029	20367			76
1669	37614	7	Cyanus montanus	3007	2018-06-25-16-07-32	0	3	z	0	20	34	24.3	33.2	24.2	34	-0.029	20367			77
1670	37615	7	Cyanus montanus	3007	2018-06-25-16-07-34	0	3	z	0	20	34	24.3	33.2	24.2	34	-0.029	20367			78
1671	37616	7	Cyanus montanus	3007	2018-06-25-16-07-36	0	3	z	0	20	34	24.3	33.2	24.2	34	-0.029	20367			79
1672	37617	7	Cyanus montanus	3007	2018-06-25-16-07-38	0	3	z	0	20	34	24.3	33.2	24.2	34	-0.029	20367			80
1673	37618	7	Cyanus montanus	3007	2018-06-25-16-07-40	0	3	z	0	20	34	24.3	33.2	24.2	34	-0.029	20367			81
1674	37619	7	Cyanus montanus	3007	2018-06-25-16-07-42	0	3	z	0	20	34	24.3	33.1	24.1	33.9	-0.121	20367			82
1675	37620	7	Cyanus montanus	3007	2018-06-25-16-07-44	0	3	z	0	20	34	24.3	33.2	24.2	34	-0.029	20367			83
1676	37621	7	Cyanus montanus	3007	2018-06-25-16-07-46	0	3	z	0	20	34	24.3	33.2	24.2	34	-0.029	20367			84
1677	37622	7	Cyanus montanus	3007	2018-06-25-16-07-48	0	3	z	0	20	34	24.3	33.2	24.2	34	-0.029	20367			85
1678	37623	7	Cyanus montanus	3007	2018-06-25-16-07-50	0	3	z	0	20	34	24.3	33.1	24.2	33.9	-0.121	20367			86
1679	37624	7	Cyanus montanus	3007	2018-06-25-16-07-52	0	3	z	0	20	34	24.3	33.1	24.2	33.9	-0.121	20367			87
1680	37625	7	Cyanus montanus	3007	2018-06-25-16-07-54	0	3	z	0	20	34	24.3	33	24.1	33.8	-0.214	20367			88
1681	37626	7	Cyanus montanus	3007	2018-06-25-16-07-56	0	3	z	0	20	34	24.3	33.1	24.2	33.9	-0.121	20367			89
1682	37627	7	Cyanus montanus	3007	2018-06-25-16-07-58	0	3	z	0	20	34	24.3	33.1	24.2	33.9	-0.121	20367			90
1683	37628	7	Cyanus montanus	3007	2018-06-25-16-08-00	0	3	z	0	20	34	24.3	33.1	24.2	33.9	-0.121	20367	Last10	Here	91
1684	37629	7	Cyanus montanus	3007	2018-06-25-16-08-02	0	3	z	0	20	34	24.3	33.1	24.2	33.9	-0.121	20367	Last10	Here	92
1685	37630	7	Cyanus montanus	3007	2018-06-25-16-08-04	0	3	z	0	20	34	24.3	33.1	24.2	33.9	-0.121	20367	Last10	Here	93
1686	37631	7	Cyanus montanus	3007	2018-06-25-16-08-06	0	3	z	0	20	34	24.3	33.1	24.2	33.9	-0.121	20367	Last10	Here	94
1687	37632	7	Cyanus montanus	3007	2018-06-25-16-08-08	0	3	z	0	20	34	24.3	33.1	24.2	33.9	-0.121	20367	Last10	Here	95
1688	37633	7	Cyanus montanus	3007	2018-06-25-16-08-10	0	3	z	0	20	34	24.3	33.1	24.2	33.9	-0.121	20367	Last10	Here	96
1689	37634	7	Cyanus montanus	3007	2018-06-25-16-08-12	0	3	z	0	20	34	24.3	33.1	24.2	33.9	-0.121	20367	Last10	Here	97
1690	37635	7	Cyanus montanus	3007	2018-06-25-16-08-14	0	3	z	0	20	34	24.3	33.1	24.2	33.9	-0.121	20367	Last10	Here	98
1691	37636	7	Cyanus montanus	3007	2018-06-25-16-08-16	0	3	z	0	20	34	24.3	33.1	24.2	33.9	-0.121	20367	Last10	Here	99
1692	37637	7	Cyanus montanus	3007	2018-06-25-16-08-50	0	3	z	0	25	34	24.3	33	24.1	33.8	-0.214	20368	First10	Here	1
1693	37638	7	Cyanus montanus	3007	2018-06-25-16-08-52	0	3	z	0	25	34	24.3	33	24.1	33.8	-0.214	20368	First10	Here	2
1694	37639	7	Cyanus montanus	3007	2018-06-25-16-08-54	0	3	z	0	25	34	24.3	33.1	24.1	33.9	-0.121	20368	First10	Here	3
1695	37640	7	Cyanus montanus	3007	2018-06-25-16-08-56	0	3	z	0	25	34	24.3	33.1	24.2	33.9	-0.121	20368	First10	Here	4
1696	37641	7	Cyanus montanus	3007	2018-06-25-16-08-58	0	3	z	0	25	34	24.3	33.1	24.2	33.9	-0.121	20368	First10	Here	5
1697	37642	7	Cyanus montanus	3007	2018-06-25-16-09-00	0	3	z	0	25	34	24.3	33.1	24.2	33.9	-0.121	20368	First10	Here	6
1698	37643	7	Cyanus montanus	3007	2018-06-25-16-09-02	0	3	z	0	25	34	24.3	33.1	24.2	33.9	-0.121	20368	First10	Here	7
1699	37644	7	Cyanus montanus	3007	2018-06-25-16-09-04	0	3	z	0	25	34.1	24.3	33.1	24.2	33.9	-0.221	20368	First10	Here	8
1700	37645	7	Cyanus montanus	3007	2018-06-25-16-09-06	0	3	z	0	25	34.1	24.3	33.1	24.2	33.9	-0.221	20368	First10	Here	9
1701	37646	7	Cyanus montanus	3007	2018-06-25-16-09-08	0	3	z	0	25	34.1	24.3	33.1	24.2	33.9	-0.221	20368	First10	Here	10
1702	37647	7	Cyanus montanus	3007	2018-06-25-16-09-10	0	3	z	0	25	34.1	24.3	33.1	24.2	33.9	-0.221	20368			11
1703	37648	7	Cyanus montanus	3007	2018-06-25-16-09-12	0	3	z	0	25	34.1	24.3	33.1	24.1	33.9	-0.221	20368			12
1704	37649	7	Cyanus montanus	3007	2018-06-25-16-09-14	0	3	z	0	25	34.1	24.3	33.2	24.2	34	-0.129	20368			13
1705	37650	7	Cyanus montanus	3007	2018-06-25-16-09-16	0	3	z	0	25	34.1	24.3	33.1	24.2	33.9	-0.221	20368			14
1706	37651	7	Cyanus montanus	3007	2018-06-25-16-09-18	0	3	z	0	25	34.1	24.3	33.1	24.2	33.9	-0.221	20368			15
1707	37652	7	Cyanus montanus	3007	2018-06-25-16-09-20	0	3	z	0	25	34	24.3	33.1	24.2	33.9	-0.121	20368			16
1708	37653	7	Cyanus montanus	3007	2018-06-25-16-09-22	0	3	z	0	25	34.1	24.3	33.2	24.2	34	-0.129	20368			17
1709	37654	7	Cyanus montanus	3007	2018-06-25-16-09-24	0	3	z	0	25	34.1	24.3	33.2	24.2	34	-0.129	20368			18
1710	37655	7	Cyanus montanus	3007	2018-06-25-16-09-26	0	3	z	0	25	34.1	24.3	33.2	24.2	34	-0.129	20368			19
1711	37656	7	Cyanus montanus	3007	2018-06-25-16-09-28	0	3	z	0	25	34.1	24.3	33.2	24.2	34	-0.129	20368			20
1712	37657	7	Cyanus montanus	3007	2018-06-25-16-09-30	0	3	z	0	25	34.1	24.2	33.2	24.2	34	-0.129	20368			21
1713	37658	7	Cyanus montanus	3007	2018-06-25-16-09-32	0	3	z	0	25	34.1	24.3	33.2	24.2	34	-0.129	20368			22
1714	37659	7	Cyanus montanus	3007	2018-06-25-16-09-34	0	3	z	0	25	34.1	24.3	33.2	24.2	34	-0.129	20368			23
1715	37660	7	Cyanus montanus	3007	2018-06-25-16-09-36	0	3	z	0	25	34.2	24.3	33.2	24.2	34	-0.229	20368			24
1716	37661	7	Cyanus montanus	3007	2018-06-25-16-09-38	0	3	z	0	25	34.2	24.3	33.1	24.2	33.9	-0.321	20368			25
1717	37662	7	Cyanus montanus	3007	2018-06-25-16-09-40	0	3	z	0	25	34.2	24.3	33.1	24.2	33.9	-0.321	20368			26
1718	37663	7	Cyanus montanus	3007	2018-06-25-16-09-42	0	3	z	0	25	34.1	24.3	33.1	24.2	33.9	-0.221	20368			27
1719	37664	7	Cyanus montanus	3007	2018-06-25-16-09-44	0	3	z	0	25	34.1	24.3	33.1	24.2	33.9	-0.221	20368			28
1720	37665	7	Cyanus montanus	3007	2018-06-25-16-09-46	0	3	z	0	25	34.1	24.3	33.1	24.2	33.9	-0.221	20368			29
1721	37666	7	Cyanus montanus	3007	2018-06-25-16-09-48	0	3	z	0	25	34.1	24.3	33.1	24.2	33.9	-0.221	20368			30
1722	37667	7	Cyanus montanus	3007	2018-06-25-16-09-50	0	3	z	0	25	34.1	24.3	33.1	24.2	33.9	-0.221	20368			31
1723	37668	7	Cyanus montanus	3007	2018-06-25-16-09-52	0	3	z	0	25	34.1	24.3	33.1	24.2	33.9	-0.221	20368			32
1724	37669	7	Cyanus montanus	3007	2018-06-25-16-09-54	0	3	z	0	25	34.1	24.3	33.1	24.2	33.9	-0.221	20368			33
1725	37670	7	Cyanus montanus	3007	2018-06-25-16-09-56	0	3	z	0	25	34	24.3	33	24.1	33.8	-0.214	20368			34
1726	37671	7	Cyanus montanus	3007	2018-06-25-16-09-58	0	3	z	0	25	34	24.2	33	24.1	33.8	-0.214	20368			35
1727	37672	7	Cyanus montanus	3007	2018-06-25-16-10-00	0	3	z	0	25	34	24.3	33	24.1	33.8	-0.214	20368			36
1728	37673	7	Cyanus montanus	3007	2018-06-25-16-10-02	0	3	z	0	25	34	24.3	33.1	24.2	33.9	-0.121	20368			37
1729	37674	7	Cyanus montanus	3007	2018-06-25-16-10-04	0	3	z	0	25	34	24.3	33.1	24.2	33.9	-0.121	20368			38
1730	37675	7	Cyanus montanus	3007	2018-06-25-16-10-06	0	3	z	0	25	34	24.3	33.1	24.2	33.9	-0.121	20368			39
1731	37676	7	Cyanus montanus	3007	2018-06-25-16-10-08	0	3	z	0	25	34	24.3	33.1	24.2	33.9	-0.121	20368			40
1732	37677	7	Cyanus montanus	3007	2018-06-25-16-10-10	0	3	z	0	25	34	24.3	33	24.1	33.8	-0.214	20368			41
1733	37678	7	Cyanus montanus	3007	2018-06-25-16-10-12	0	3	z	0	25	34	24.3	33	24.1	33.8	-0.214	20368			42
1734	37679	7	Cyanus montanus	3007	2018-06-25-16-10-14	0	3	z	0	25	33.9	24.3	33	24.1	33.8	-0.114	20368			43
1735	37680	7	Cyanus montanus	3007	2018-06-25-16-10-16	0	3	z	0	25	34	24.3	33.1	24.2	33.9	-0.121	20368			44
1736	37681	7	Cyanus montanus	3007	2018-06-25-16-10-18	0	3	z	0	25	33.9	24.3	33.1	24.2	33.9	-0.021	20368			45
1737	37682	7	Cyanus montanus	3007	2018-06-25-16-10-20	0	3	z	0	25	34	24.3	33.1	24.2	33.9	-0.121	20368			46
1738	37683	7	Cyanus montanus	3007	2018-06-25-16-10-22	0	3	z	0	25	34	24.3	33.1	24.2	33.9	-0.121	20368			47
1739	37684	7	Cyanus montanus	3007	2018-06-25-16-10-24	0	3	z	0	25	34	24.3	33.1	24.2	33.9	-0.121	20368			48
1740	37685	7	Cyanus montanus	3007	2018-06-25-16-10-26	0	3	z	0	25	34	24.3	33.1	24.2	33.9	-0.121	20368			49
1741	37686	7	Cyanus montanus	3007	2018-06-25-16-10-28	0	3	z	0	25	34	24.3	33.1	24.2	33.9	-0.121	20368			50
1742	37687	7	Cyanus montanus	3007	2018-06-25-16-10-30	0	3	z	0	25	33.9	24.3	33	24.1	33.8	-0.114	20368			51
1743	37688	7	Cyanus montanus	3007	2018-06-25-16-10-32	0	3	z	0	25	34	24.3	33.1	24.2	33.9	-0.121	20368			52
1744	37689	7	Cyanus montanus	3007	2018-06-25-16-10-34	0	3	z	0	25	33.9	24.3	33.1	24.2	33.9	-0.021	20368			53
1745	37690	7	Cyanus montanus	3007	2018-06-25-16-10-36	0	3	z	0	25	33.9	24.3	33.1	24.2	33.9	-0.021	20368			54
1746	37691	7	Cyanus montanus	3007	2018-06-25-16-10-38	0	3	z	0	25	33.9	24.3	33.1	24.2	33.9	-0.021	20368			55
1747	37692	7	Cyanus montanus	3007	2018-06-25-16-10-40	0	3	z	0	25	33.9	24.3	33.2	24.2	34	0.071	20368			56
1748	37693	7	Cyanus montanus	3007	2018-06-25-16-10-42	0	3	z	0	25	33.9	24.3	33.1	24.2	33.9	-0.021	20368			57
1749	37694	7	Cyanus montanus	3007	2018-06-25-16-10-44	0	3	z	0	25	33.9	24.3	33.1	24.2	33.9	-0.021	20368			58
1750	37695	7	Cyanus montanus	3007	2018-06-25-16-10-46	0	3	z	0	25	33.9	24.3	33.1	24.2	33.9	-0.021	20368			59
1751	37696	7	Cyanus montanus	3007	2018-06-25-16-10-48	0	3	z	0	25	33.9	24.3	33.1	24.2	33.9	-0.021	20368			60
1752	37697	7	Cyanus montanus	3007	2018-06-25-16-10-50	0	3	z	0	25	33.8	24.3	33	24.1	33.8	-0.014	20368			61
1753	37698	7	Cyanus montanus	3007	2018-06-25-16-10-52	0	3	z	0	25	33.9	24.3	33	24.1	33.8	-0.114	20368			62
1754	37699	7	Cyanus montanus	3007	2018-06-25-16-10-54	0	3	z	0	25	33.9	24.3	33.1	24.2	33.9	-0.021	20368			63
1755	37700	7	Cyanus montanus	3007	2018-06-25-16-10-56	0	3	z	0	25	33.9	24.3	33.1	24.2	33.9	-0.021	20368			64
1756	37701	7	Cyanus montanus	3007	2018-06-25-16-10-58	0	3	z	0	25	33.9	24.3	33.1	24.2	33.9	-0.021	20368			65
1757	37702	7	Cyanus montanus	3007	2018-06-25-16-11-00	0	3	z	0	25	33.9	24.3	33.1	24.2	33.9	-0.021	20368			66
1758	37703	7	Cyanus montanus	3007	2018-06-25-16-11-02	0	3	z	0	25	33.9	24.3	33.1	24.2	33.9	-0.021	20368			67
1759	37704	7	Cyanus montanus	3007	2018-06-25-16-11-04	0	3	z	0	25	33.9	24.3	33	24.1	33.8	-0.114	20368			68
1760	37705	7	Cyanus montanus	3007	2018-06-25-16-11-06	0	3	z	0	25	33.9	24.3	33.1	24.2	33.9	-0.021	20368			69
1761	37706	7	Cyanus montanus	3007	2018-06-25-16-11-08	0	3	z	0	25	33.9	24.3	33	24.2	33.8	-0.114	20368			70
1762	37707	7	Cyanus montanus	3007	2018-06-25-16-11-10	0	3	z	0	25	33.9	24.3	33	24.1	33.8	-0.114	20368			71
1763	37708	7	Cyanus montanus	3007	2018-06-25-16-11-12	0	3	z	0	25	33.9	24.3	33	24.1	33.8	-0.114	20368			72
1764	37709	7	Cyanus montanus	3007	2018-06-25-16-11-14	0	3	z	0	25	33.9	24.3	33	24.2	33.8	-0.114	20368			73
1765	37710	7	Cyanus montanus	3007	2018-06-25-16-11-17	0	3	z	0	25	33.9	24.3	33	24.2	33.8	-0.114	20368			74
1766	37711	7	Cyanus montanus	3007	2018-06-25-16-11-19	0	3	z	0	25	33.9	24.3	33	24.2	33.8	-0.114	20368			75
1767	37712	7	Cyanus montanus	3007	2018-06-25-16-11-21	0	3	z	0	25	33.9	24.3	33	24.2	33.8	-0.114	20368			76
1768	37713	7	Cyanus montanus	3007	2018-06-25-16-11-23	0	3	z	0	25	33.9	24.3	32.9	24.1	33.7	-0.206	20368			77
1769	37714	7	Cyanus montanus	3007	2018-06-25-16-11-25	0	3	z	0	25	33.9	24.3	33	24.2	33.8	-0.114	20368			78
1770	37715	7	Cyanus montanus	3007	2018-06-25-16-11-27	0	3	z	0	25	33.9	24.3	32.9	24.1	33.7	-0.206	20368			79
1771	37716	7	Cyanus montanus	3007	2018-06-25-16-11-29	0	3	z	0	25	33.9	24.3	32.9	24.2	33.7	-0.206	20368			80
1772	37717	7	Cyanus montanus	3007	2018-06-25-16-11-31	0	3	z	0	25	33.8	24.2	33	24.2	33.8	-0.014	20368			81
1773	37718	7	Cyanus montanus	3007	2018-06-25-16-11-33	0	3	z	0	25	33.9	24.3	32.9	24.2	33.7	-0.206	20368			82
1774	37719	7	Cyanus montanus	3007	2018-06-25-16-11-35	0	3	z	0	25	33.9	24.3	32.9	24.1	33.7	-0.206	20368			83
1775	37720	7	Cyanus montanus	3007	2018-06-25-16-11-37	0	3	z	0	25	34	24.3	33	24.2	33.8	-0.214	20368			84
1776	37721	7	Cyanus montanus	3007	2018-06-25-16-11-39	0	3	z	0	25	34	24.3	33	24.2	33.8	-0.214	20368			85
1777	37722	7	Cyanus montanus	3007	2018-06-25-16-11-41	0	3	z	0	25	34	24.3	33	24.2	33.8	-0.214	20368			86
1778	37723	7	Cyanus montanus	3007	2018-06-25-16-11-43	0	3	z	0	25	34	24.3	33	24.2	33.8	-0.214	20368			87
1779	37724	7	Cyanus montanus	3007	2018-06-25-16-11-45	0	3	z	0	25	34	24.3	33	24.2	33.8	-0.214	20368			88
1780	37725	7	Cyanus montanus	3007	2018-06-25-16-11-47	0	3	z	0	25	34	24.3	33	24.2	33.8	-0.214	20368			89
1781	37726	7	Cyanus montanus	3007	2018-06-25-16-11-49	0	3	z	0	25	34	24.3	33	24.2	33.8	-0.214	20368			90
1782	37727	7	Cyanus montanus	3007	2018-06-25-16-11-51	0	3	z	0	25	33.9	24.2	32.9	24.2	33.7	-0.206	20368	Last10	Here	91
1783	37728	7	Cyanus montanus	3007	2018-06-25-16-11-53	0	3	z	0	25	34	24.3	32.9	24.1	33.7	-0.306	20368	Last10	Here	92
1784	37729	7	Cyanus montanus	3007	2018-06-25-16-11-55	0	3	z	0	25	33.9	24.3	32.9	24.1	33.7	-0.206	20368	Last10	Here	93
1785	37730	7	Cyanus montanus	3007	2018-06-25-16-11-57	0	3	z	0	25	33.9	24.3	32.9	24.2	33.7	-0.206	20368	Last10	Here	94
1786	37731	7	Cyanus montanus	3007	2018-06-25-16-11-59	0	3	z	0	25	33.9	24.3	32.9	24.1	33.7	-0.206	20368	Last10	Here	95
1787	37732	7	Cyanus montanus	3007	2018-06-25-16-12-01	0	3	z	0	25	33.9	24.3	33	24.2	33.8	-0.114	20368	Last10	Here	96
1788	37733	7	Cyanus montanus	3007	2018-06-25-16-12-03	0	3	z	0	25	33.9	24.3	32.9	24.1	33.7	-0.206	20368	Last10	Here	97
1789	37734	7	Cyanus montanus	3007	2018-06-25-16-12-05	0	3	z	0	25	33.9	24.3	33	24.2	33.8	-0.114	20368	Last10	Here	98
1790	37735	7	Cyanus montanus	3007	2018-06-25-16-12-07	0	3	z	0	25	33.9	24.3	33	24.2	33.8	-0.114	20368	Last10	Here	99
1791	37736	7	Cyanus montanus	3007	2018-06-25-16-12-41	0	3	z	0	30	33.9	24.3	33	24.2	33.8	-0.114	20369	First10	Here	1
1792	37737	7	Cyanus montanus	3007	2018-06-25-16-12-43	0	3	z	0	30	33.8	24.3	32.9	24.2	33.7	-0.106	20369	First10	Here	2
1793	37738	7	Cyanus montanus	3007	2018-06-25-16-12-45	0	3	z	0	30	33.9	24.3	32.9	24.1	33.7	-0.206	20369	First10	Here	3
1794	37739	7	Cyanus montanus	3007	2018-06-25-16-12-47	0	3	z	0	30	33.8	24.3	33	24.2	33.8	-0.014	20369	First10	Here	4
1795	37740	7	Cyanus montanus	3007	2018-06-25-16-12-49	0	3	z	0	30	33.8	24.3	33	24.2	33.8	-0.014	20369	First10	Here	5
1796	37741	7	Cyanus montanus	3007	2018-06-25-16-12-51	0	3	z	0	30	33.8	24.3	33	24.2	33.8	-0.014	20369	First10	Here	6
1797	37742	7	Cyanus montanus	3007	2018-06-25-16-12-53	0	3	z	0	30	33.8	24.3	33	24.2	33.8	-0.014	20369	First10	Here	7
1798	37743	7	Cyanus montanus	3007	2018-06-25-16-12-55	0	3	z	0	30	33.7	24.2	33	24.2	33.8	0.086	20369	First10	Here	8
1799	37744	7	Cyanus montanus	3007	2018-06-25-16-12-57	0	3	z	0	30	33.8	24.3	32.9	24.1	33.7	-0.106	20369	First10	Here	9
1800	37745	7	Cyanus montanus	3007	2018-06-25-16-12-59	0	3	z	0	30	33.8	24.3	32.9	24.1	33.7	-0.106	20369	First10	Here	10
1801	37746	7	Cyanus montanus	3007	2018-06-25-16-13-01	0	3	z	0	30	33.8	24.3	32.9	24.1	33.7	-0.106	20369			11
1802	37747	7	Cyanus montanus	3007	2018-06-25-16-13-03	0	3	z	0	30	33.8	24.3	32.9	24.1	33.7	-0.106	20369			12
1803	37748	7	Cyanus montanus	3007	2018-06-25-16-13-05	0	3	z	0	30	33.8	24.3	32.9	24.2	33.7	-0.106	20369			13
1804	37749	7	Cyanus montanus	3007	2018-06-25-16-13-07	0	3	z	0	30	33.8	24.3	32.9	24.1	33.7	-0.106	20369			14
1805	37750	7	Cyanus montanus	3007	2018-06-25-16-13-09	0	3	z	0	30	33.8	24.3	32.9	24.2	33.7	-0.106	20369			15
1806	37751	7	Cyanus montanus	3007	2018-06-25-16-13-11	0	3	z	0	30	33.8	24.3	33	24.2	33.8	-0.014	20369			16
1807	37752	7	Cyanus montanus	3007	2018-06-25-16-13-13	0	3	z	0	30	33.7	24.2	32.9	24.1	33.7	-0.006	20369			17
1808	37753	7	Cyanus montanus	3007	2018-06-25-16-13-15	0	3	z	0	30	33.7	24.2	33	24.2	33.8	0.086	20369			18
1809	37754	7	Cyanus montanus	3007	2018-06-25-16-13-17	0	3	z	0	30	33.8	24.3	33	24.2	33.8	-0.014	20369			19
1810	37755	7	Cyanus montanus	3007	2018-06-25-16-13-19	0	3	z	0	30	33.8	24.3	33	24.2	33.8	-0.014	20369			20
1811	37756	7	Cyanus montanus	3007	2018-06-25-16-13-21	0	3	z	0	30	33.8	24.3	32.9	24.1	33.7	-0.106	20369			21
1812	37757	7	Cyanus montanus	3007	2018-06-25-16-13-23	0	3	z	0	30	33.8	24.3	33	24.2	33.8	-0.014	20369			22
1813	37758	7	Cyanus montanus	3007	2018-06-25-16-13-25	0	3	z	0	30	33.8	24.3	33	24.1	33.8	-0.014	20369			23
1814	37759	7	Cyanus montanus	3007	2018-06-25-16-13-27	0	3	z	0	30	33.8	24.3	33	24.2	33.8	-0.014	20369			24
1815	37760	7	Cyanus montanus	3007	2018-06-25-16-13-29	0	3	z	0	30	33.7	24.3	33.1	24.2	33.9	0.179	20369			25
1816	37761	7	Cyanus montanus	3007	2018-06-25-16-13-31	0	3	z	0	30	33.7	24.3	33.1	24.2	33.9	0.179	20369			26
1817	37762	7	Cyanus montanus	3007	2018-06-25-16-13-33	0	3	z	0	30	33.7	24.3	33	24.2	33.8	0.086	20369			27
1818	37763	7	Cyanus montanus	3007	2018-06-25-16-13-35	0	3	z	0	30	33.7	24.3	32.9	24.1	33.7	-0.006	20369			28
1819	37764	7	Cyanus montanus	3007	2018-06-25-16-13-37	0	3	z	0	30	33.8	24.3	33	24.2	33.8	-0.014	20369			29
1820	37765	7	Cyanus montanus	3007	2018-06-25-16-13-39	0	3	z	0	30	33.8	24.3	33	24.2	33.8	-0.014	20369			30
1821	37766	7	Cyanus montanus	3007	2018-06-25-16-13-41	0	3	z	0	30	33.8	24.3	33	24.2	33.8	-0.014	20369			31
1822	37767	7	Cyanus montanus	3007	2018-06-25-16-13-43	0	3	z	0	30	33.8	24.3	32.9	24.1	33.7	-0.106	20369			32
1823	37768	7	Cyanus montanus	3007	2018-06-25-16-13-45	0	3	z	0	30	33.7	24.3	32.9	24.1	33.7	-0.006	20369			33
1824	37769	7	Cyanus montanus	3007	2018-06-25-16-13-47	0	3	z	0	30	33.7	24.3	33	24.2	33.8	0.086	20369			34
1825	37770	7	Cyanus montanus	3007	2018-06-25-16-13-49	0	3	z	0	30	33.8	24.3	32.9	24.1	33.7	-0.106	20369			35
1826	37771	7	Cyanus montanus	3007	2018-06-25-16-13-51	0	3	z	0	30	33.8	24.3	32.9	24.2	33.7	-0.106	20369			36
1827	37772	7	Cyanus montanus	3007	2018-06-25-16-13-53	0	3	z	0	30	33.8	24.3	32.9	24.2	33.7	-0.106	20369			37
1828	37773	7	Cyanus montanus	3007	2018-06-25-16-13-55	0	3	z	0	30	33.8	24.3	32.9	24.2	33.7	-0.106	20369			38
1829	37774	7	Cyanus montanus	3007	2018-06-25-16-13-57	0	3	z	0	30	33.8	24.3	32.8	24.1	33.6	-0.199	20369			39
1830	37775	7	Cyanus montanus	3007	2018-06-25-16-13-59	0	3	z	0	30	33.8	24.3	32.9	24.2	33.7	-0.106	20369			40
1831	37776	7	Cyanus montanus	3007	2018-06-25-16-14-01	0	3	z	0	30	33.7	24.3	32.8	24.1	33.6	-0.099	20369			41
1832	37777	7	Cyanus montanus	3007	2018-06-25-16-14-03	0	3	z	0	30	33.7	24.3	32.8	24.1	33.6	-0.099	20369			42
1833	37778	7	Cyanus montanus	3007	2018-06-25-16-14-05	0	3	z	0	30	33.7	24.3	32.9	24.2	33.7	-0.006	20369			43
1834	37779	7	Cyanus montanus	3007	2018-06-25-16-14-07	0	3	z	0	30	33.7	24.3	32.9	24.2	33.7	-0.006	20369			44
1835	37780	7	Cyanus montanus	3007	2018-06-25-16-14-09	0	3	z	0	30	33.7	24.3	32.9	24.2	33.7	-0.006	20369			45
1836	37781	7	Cyanus montanus	3007	2018-06-25-16-14-11	0	3	z	0	30	33.7	24.3	32.8	24.1	33.6	-0.099	20369			46
1837	37782	7	Cyanus montanus	3007	2018-06-25-16-14-13	0	3	z	0	30	33.7	24.3	32.8	24.1	33.6	-0.099	20369			47
1838	37783	7	Cyanus montanus	3007	2018-06-25-16-14-15	0	3	z	0	30	33.7	24.3	32.9	24.2	33.7	-0.006	20369			48
1839	37784	7	Cyanus montanus	3007	2018-06-25-16-14-17	0	3	z	0	30	33.7	24.3	32.9	24.2	33.7	-0.006	20369			49
1840	37785	7	Cyanus montanus	3007	2018-06-25-16-14-19	0	3	z	0	30	33.7	24.3	32.9	24.2	33.7	-0.006	20369			50
1841	37786	7	Cyanus montanus	3007	2018-06-25-16-14-21	0	3	z	0	30	33.8	24.3	32.8	24.1	33.6	-0.199	20369			51
1842	37787	7	Cyanus montanus	3007	2018-06-25-16-14-23	0	3	z	0	30	33.8	24.3	32.9	24.2	33.7	-0.106	20369			52
1843	37788	7	Cyanus montanus	3007	2018-06-25-16-14-25	0	3	z	0	30	33.7	24.3	32.9	24.2	33.7	-0.006	20369			53
1844	37789	7	Cyanus montanus	3007	2018-06-25-16-14-27	0	3	z	0	30	33.7	24.3	32.9	24.2	33.7	-0.006	20369			54
1845	37790	7	Cyanus montanus	3007	2018-06-25-16-14-29	0	3	z	0	30	33.7	24.2	32.9	24.2	33.7	-0.006	20369			55
1846	37791	7	Cyanus montanus	3007	2018-06-25-16-14-31	0	3	z	0	30	33.7	24.3	32.9	24.1	33.7	-0.006	20369			56
1847	37792	7	Cyanus montanus	3007	2018-06-25-16-14-33	0	3	z	0	30	33.7	24.3	32.9	24.2	33.7	-0.006	20369			57
1848	37793	7	Cyanus montanus	3007	2018-06-25-16-14-35	0	3	z	0	30	33.7	24.3	32.9	24.2	33.7	-0.006	20369			58
1849	37794	7	Cyanus montanus	3007	2018-06-25-16-14-37	0	3	z	0	30	33.7	24.2	32.9	24.2	33.7	-0.006	20369			59
1850	37795	7	Cyanus montanus	3007	2018-06-25-16-14-39	0	3	z	0	30	33.8	24.3	32.9	24.2	33.7	-0.106	20369			60
1851	37796	7	Cyanus montanus	3007	2018-06-25-16-14-41	0	3	z	0	30	33.8	24.3	32.9	24.1	33.7	-0.106	20369			61
1852	37797	7	Cyanus montanus	3007	2018-06-25-16-14-43	0	3	z	0	30	33.8	24.3	32.9	24.2	33.7	-0.106	20369			62
1853	37798	7	Cyanus montanus	3007	2018-06-25-16-14-45	0	3	z	0	30	33.9	24.3	32.8	24.1	33.6	-0.299	20369			63
1854	37799	7	Cyanus montanus	3007	2018-06-25-16-14-47	0	3	z	0	30	33.8	24.3	32.9	24.2	33.7	-0.106	20369			64
1855	37800	7	Cyanus montanus	3007	2018-06-25-16-14-49	0	3	z	0	30	33.8	24.3	32.9	24.2	33.7	-0.106	20369			65
1856	37801	7	Cyanus montanus	3007	2018-06-25-16-14-51	0	3	z	0	30	33.8	24.3	32.9	24.2	33.7	-0.106	20369			66
1857	37802	7	Cyanus montanus	3007	2018-06-25-16-14-53	0	3	z	0	30	33.8	24.3	32.9	24.2	33.7	-0.106	20369			67
1858	37803	7	Cyanus montanus	3007	2018-06-25-16-14-55	0	3	z	0	30	33.8	24.3	32.9	24.2	33.7	-0.106	20369			68
1859	37804	7	Cyanus montanus	3007	2018-06-25-16-14-57	0	3	z	0	30	33.8	24.3	32.9	24.2	33.7	-0.106	20369			69
1860	37805	7	Cyanus montanus	3007	2018-06-25-16-14-59	0	3	z	0	30	33.8	24.3	32.9	24.2	33.7	-0.106	20369			70
1861	37806	7	Cyanus montanus	3007	2018-06-25-16-15-01	0	3	z	0	30	33.8	24.3	32.9	24.2	33.7	-0.106	20369			71
1862	37807	7	Cyanus montanus	3007	2018-06-25-16-15-03	0	3	z	0	30	33.7	24.3	32.9	24.2	33.7	-0.006	20369			72
1863	37808	7	Cyanus montanus	3007	2018-06-25-16-15-05	0	3	z	0	30	33.7	24.3	32.9	24.2	33.7	-0.006	20369			73
1864	37809	7	Cyanus montanus	3007	2018-06-25-16-15-07	0	3	z	0	30	33.7	24.3	32.9	24.2	33.7	-0.006	20369			74
1865	37810	7	Cyanus montanus	3007	2018-06-25-16-15-09	0	3	z	0	30	33.7	24.3	32.8	24.1	33.6	-0.099	20369			75
1866	37811	7	Cyanus montanus	3007	2018-06-25-16-15-11	0	3	z	0	30	33.7	24.3	32.8	24.1	33.6	-0.099	20369			76
1867	37812	7	Cyanus montanus	3007	2018-06-25-16-15-13	0	3	z	0	30	33.7	24.3	32.8	24.1	33.6	-0.099	20369			77
1868	37813	7	Cyanus montanus	3007	2018-06-25-16-15-15	0	3	z	0	30	33.7	24.3	32.9	24.2	33.7	-0.006	20369			78
1869	37814	7	Cyanus montanus	3007	2018-06-25-16-15-17	0	3	z	0	30	33.7	24.3	32.8	24.2	33.6	-0.099	20369			79
1870	37815	7	Cyanus montanus	3007	2018-06-25-16-15-19	0	3	z	0	30	33.7	24.3	32.8	24.2	33.6	-0.099	20369			80
1871	37816	7	Cyanus montanus	3007	2018-06-25-16-15-21	0	3	z	0	30	33.7	24.3	32.8	24.2	33.6	-0.099	20369			81
1872	37817	7	Cyanus montanus	3007	2018-06-25-16-15-23	0	3	z	0	30	33.7	24.3	32.8	24.2	33.6	-0.099	20369			82
1873	37818	7	Cyanus montanus	3007	2018-06-25-16-15-25	0	3	z	0	30	33.7	24.3	32.8	24.2	33.6	-0.099	20369			83
1874	37819	7	Cyanus montanus	3007	2018-06-25-16-15-27	0	3	z	0	30	33.7	24.3	32.8	24.1	33.6	-0.099	20369			84
1875	37820	7	Cyanus montanus	3007	2018-06-25-16-15-29	0	3	z	0	30	33.7	24.3	32.8	24.2	33.6	-0.099	20369			85
1876	37821	7	Cyanus montanus	3007	2018-06-25-16-15-31	0	3	z	0	30	33.7	24.3	32.8	24.2	33.6	-0.099	20369			86
1877	37822	7	Cyanus montanus	3007	2018-06-25-16-15-33	0	3	z	0	30	33.7	24.3	32.8	24.2	33.6	-0.099	20369			87
1878	37823	7	Cyanus montanus	3007	2018-06-25-16-15-35	0	3	z	0	30	33.7	24.3	32.9	24.2	33.7	-0.006	20369			88
1879	37824	7	Cyanus montanus	3007	2018-06-25-16-15-37	0	3	z	0	30	33.7	24.3	32.9	24.2	33.7	-0.006	20369			89
1880	37825	7	Cyanus montanus	3007	2018-06-25-16-15-39	0	3	z	0	30	33.7	24.3	32.9	24.2	33.7	-0.006	20369			90
1881	37826	7	Cyanus montanus	3007	2018-06-25-16-15-41	0	3	z	0	30	33.7	24.3	32.9	24.2	33.7	-0.006	20369	Last10	Here	91
1882	37827	7	Cyanus montanus	3007	2018-06-25-16-15-43	0	3	z	0	30	33.7	24.3	32.9	24.2	33.7	-0.006	20369	Last10	Here	92
1883	37828	7	Cyanus montanus	3007	2018-06-25-16-15-45	0	3	z	0	30	33.7	24.3	32.9	24.2	33.7	-0.006	20369	Last10	Here	93
1884	37829	7	Cyanus montanus	3007	2018-06-25-16-15-47	0	3	z	0	30	33.7	24.3	32.9	24.2	33.7	-0.006	20369	Last10	Here	94
1885	37830	7	Cyanus montanus	3007	2018-06-25-16-15-49	0	3	z	0	30	33.7	24.3	32.8	24.1	33.6	-0.099	20369	Last10	Here	95
1886	37831	7	Cyanus montanus	3007	2018-06-25-16-15-51	0	3	z	0	30	33.7	24.3	32.9	24.2	33.7	-0.006	20369	Last10	Here	96
1887	37832	7	Cyanus montanus	3007	2018-06-25-16-15-53	0	3	z	0	30	33.7	24.3	32.8	24.2	33.6	-0.099	20369	Last10	Here	97
1888	37833	7	Cyanus montanus	3007	2018-06-25-16-15-55	0	3	z	0	30	33.7	24.3	32.8	24.2	33.6	-0.099	20369	Last10	Here	98
1889	37834	7	Cyanus montanus	3007	2018-06-25-16-15-57	0	3	z	0	30	33.7	24.3	32.8	24.2	33.6	-0.099	20369	Last10	Here	99
1890	43515	7	Cyanus montanus	3007	2018-06-25-20-13-18	1	3	x	-30	0	40.1	24.5	40	24.5	40.3	0.155	20427	First10	Here	1
1891	43516	7	Cyanus montanus	3007	2018-06-25-20-13-20	1	3	x	-30	0	40.1	24.5	40	24.5	40.3	0.155	20427	First10	Here	2
1892	43517	7	Cyanus montanus	3007	2018-06-25-20-13-22	1	3	x	-30	0	40.2	24.6	40	24.5	40.3	0.055	20427	First10	Here	3
1893	43518	7	Cyanus montanus	3007	2018-06-25-20-13-24	1	3	x	-30	0	40.2	24.6	40	24.5	40.3	0.055	20427	First10	Here	4
1894	43519	7	Cyanus montanus	3007	2018-06-25-20-13-26	1	3	x	-30	0	40.1	24.5	40	24.5	40.3	0.155	20427	First10	Here	5
1895	43520	7	Cyanus montanus	3007	2018-06-25-20-13-28	1	3	x	-30	0	40.2	24.6	40	24.5	40.3	0.055	20427	First10	Here	6
1896	43521	7	Cyanus montanus	3007	2018-06-25-20-13-30	1	3	x	-30	0	40.1	24.5	40	24.5	40.3	0.155	20427	First10	Here	7
1897	43522	7	Cyanus montanus	3007	2018-06-25-20-13-32	1	3	x	-30	0	40.2	24.6	40	24.5	40.3	0.055	20427	First10	Here	8
1898	43523	7	Cyanus montanus	3007	2018-06-25-20-13-34	1	3	x	-30	0	40.2	24.6	40	24.5	40.3	0.055	20427	First10	Here	9
1899	43524	7	Cyanus montanus	3007	2018-06-25-20-13-36	1	3	x	-30	0	40.2	24.6	40	24.5	40.3	0.055	20427	First10	Here	10
1900	43525	7	Cyanus montanus	3007	2018-06-25-20-13-38	1	3	x	-30	0	40.2	24.6	40	24.5	40.3	0.055	20427			11
1901	43526	7	Cyanus montanus	3007	2018-06-25-20-13-40	1	3	x	-30	0	40.2	24.6	40	24.5	40.3	0.055	20427			12
1902	43527	7	Cyanus montanus	3007	2018-06-25-20-13-42	1	3	x	-30	0	40.2	24.6	40	24.5	40.3	0.055	20427			13
1903	43528	7	Cyanus montanus	3007	2018-06-25-20-13-44	1	3	x	-30	0	40.2	24.6	40	24.5	40.3	0.055	20427			14
1904	43529	7	Cyanus montanus	3007	2018-06-25-20-13-46	1	3	x	-30	0	40.2	24.6	40	24.5	40.3	0.055	20427			15
1905	43530	7	Cyanus montanus	3007	2018-06-25-20-13-48	1	3	x	-30	0	40.2	24.6	40	24.5	40.3	0.055	20427			16
1906	43531	7	Cyanus montanus	3007	2018-06-25-20-13-50	1	3	x	-30	0	40.1	24.5	40	24.5	40.3	0.155	20427			17
1907	43532	7	Cyanus montanus	3007	2018-06-25-20-13-52	1	3	x	-30	0	40.2	24.6	40	24.5	40.3	0.055	20427			18
1908	43533	7	Cyanus montanus	3007	2018-06-25-20-13-54	1	3	x	-30	0	40.1	24.5	40	24.5	40.3	0.155	20427			19
1909	43534	7	Cyanus montanus	3007	2018-06-25-20-13-56	1	3	x	-30	0	40.1	24.5	40	24.5	40.3	0.155	20427			20
1910	43535	7	Cyanus montanus	3007	2018-06-25-20-13-58	1	3	x	-30	0	40.2	24.6	40	24.5	40.3	0.055	20427			21
1911	43536	7	Cyanus montanus	3007	2018-06-25-20-14-00	1	3	x	-30	0	40.2	24.6	40	24.5	40.3	0.055	20427			22
1912	43537	7	Cyanus montanus	3007	2018-06-25-20-14-02	1	3	x	-30	0	40.2	24.6	40	24.5	40.3	0.055	20427			23
1913	43538	7	Cyanus montanus	3007	2018-06-25-20-14-04	1	3	x	-30	0	40.1	24.5	40	24.5	40.3	0.155	20427			24
1914	43539	7	Cyanus montanus	3007	2018-06-25-20-14-06	1	3	x	-30	0	40.2	24.6	40	24.5	40.3	0.055	20427			25
1915	43540	7	Cyanus montanus	3007	2018-06-25-20-14-08	1	3	x	-30	0	40.2	24.6	40	24.5	40.3	0.055	20427			26
1916	43541	7	Cyanus montanus	3007	2018-06-25-20-14-10	1	3	x	-30	0	40.1	24.5	39.9	24.4	40.2	0.063	20427			27
1917	43542	7	Cyanus montanus	3007	2018-06-25-20-14-12	1	3	x	-30	0	40.1	24.5	40	24.5	40.3	0.155	20427			28
1918	43543	7	Cyanus montanus	3007	2018-06-25-20-14-14	1	3	x	-30	0	40.2	24.6	40	24.5	40.3	0.055	20427			29
1919	43544	7	Cyanus montanus	3007	2018-06-25-20-14-16	1	3	x	-30	0	40.2	24.6	40	24.5	40.3	0.055	20427			30
1920	43545	7	Cyanus montanus	3007	2018-06-25-20-14-18	1	3	x	-30	0	40.1	24.5	40	24.5	40.3	0.155	20427			31
1921	43546	7	Cyanus montanus	3007	2018-06-25-20-14-20	1	3	x	-30	0	40.1	24.5	40	24.5	40.3	0.155	20427			32
1922	43547	7	Cyanus montanus	3007	2018-06-25-20-14-22	1	3	x	-30	0	40.2	24.6	39.9	24.4	40.2	-0.037	20427			33
1923	43548	7	Cyanus montanus	3007	2018-06-25-20-14-24	1	3	x	-30	0	40.1	24.5	40	24.5	40.3	0.155	20427			34
1924	43549	7	Cyanus montanus	3007	2018-06-25-20-14-26	1	3	x	-30	0	40.1	24.5	40	24.5	40.3	0.155	20427			35
1925	43550	7	Cyanus montanus	3007	2018-06-25-20-14-28	1	3	x	-30	0	40.1	24.5	40	24.5	40.3	0.155	20427			36
1926	43551	7	Cyanus montanus	3007	2018-06-25-20-14-30	1	3	x	-30	0	40.1	24.5	40	24.5	40.3	0.155	20427			37
1927	43552	7	Cyanus montanus	3007	2018-06-25-20-14-32	1	3	x	-30	0	40.1	24.5	40	24.5	40.3	0.155	20427			38
1928	43553	7	Cyanus montanus	3007	2018-06-25-20-14-34	1	3	x	-30	0	40.1	24.5	39.9	24.4	40.2	0.063	20427			39
1929	43554	7	Cyanus montanus	3007	2018-06-25-20-14-36	1	3	x	-30	0	40.1	24.5	40	24.5	40.3	0.155	20427			40
1930	43555	7	Cyanus montanus	3007	2018-06-25-20-14-38	1	3	x	-30	0	40.1	24.5	40	24.4	40.3	0.155	20427			41
1931	43556	7	Cyanus montanus	3007	2018-06-25-20-14-40	1	3	x	-30	0	40.1	24.5	40	24.5	40.3	0.155	20427			42
1932	43557	7	Cyanus montanus	3007	2018-06-25-20-14-42	1	3	x	-30	0	40.1	24.5	40	24.5	40.3	0.155	20427			43
1933	43558	7	Cyanus montanus	3007	2018-06-25-20-14-44	1	3	x	-30	0	40.1	24.5	40	24.5	40.3	0.155	20427			44
1934	43559	7	Cyanus montanus	3007	2018-06-25-20-14-46	1	3	x	-30	0	40.1	24.5	40	24.5	40.3	0.155	20427			45
1935	43560	7	Cyanus montanus	3007	2018-06-25-20-14-48	1	3	x	-30	0	40.1	24.5	40	24.5	40.3	0.155	20427			46
1936	43561	7	Cyanus montanus	3007	2018-06-25-20-14-50	1	3	x	-30	0	40.1	24.5	40	24.5	40.3	0.155	20427			47
1937	43562	7	Cyanus montanus	3007	2018-06-25-20-14-52	1	3	x	-30	0	40.1	24.5	39.9	24.4	40.2	0.063	20427			48
1938	43563	7	Cyanus montanus	3007	2018-06-25-20-14-54	1	3	x	-30	0	40.1	24.5	40	24.5	40.3	0.155	20427			49
1939	43564	7	Cyanus montanus	3007	2018-06-25-20-14-56	1	3	x	-30	0	40.1	24.5	39.9	24.4	40.2	0.063	20427			50
1940	43565	7	Cyanus montanus	3007	2018-06-25-20-14-58	1	3	x	-30	0	40.1	24.5	40	24.4	40.3	0.155	20427			51
1941	43566	7	Cyanus montanus	3007	2018-06-25-20-15-00	1	3	x	-30	0	40.1	24.5	40	24.4	40.3	0.155	20427			52
1942	43567	7	Cyanus montanus	3007	2018-06-25-20-15-02	1	3	x	-30	0	40.1	24.5	40	24.4	40.3	0.155	20427			53
1943	43568	7	Cyanus montanus	3007	2018-06-25-20-15-04	1	3	x	-30	0	40.1	24.5	40.1	24.5	40.3	0.248	20427			54
1944	43569	7	Cyanus montanus	3007	2018-06-25-20-15-06	1	3	x	-30	0	40.2	24.5	40.1	24.5	40.3	0.148	20427			55
1945	43570	7	Cyanus montanus	3007	2018-06-25-20-15-08	1	3	x	-30	0	40.1	24.5	40.1	24.5	40.3	0.248	20427			56
1946	43571	7	Cyanus montanus	3007	2018-06-25-20-15-10	1	3	x	-30	0	40.2	24.5	40	24.4	40.3	0.055	20427			57
1947	43572	7	Cyanus montanus	3007	2018-06-25-20-15-12	1	3	x	-30	0	40.2	24.5	40.1	24.5	40.3	0.148	20427			58
1948	43573	7	Cyanus montanus	3007	2018-06-25-20-15-14	1	3	x	-30	0	40.2	24.6	40.1	24.5	40.3	0.148	20427			59
1949	43574	7	Cyanus montanus	3007	2018-06-25-20-15-16	1	3	x	-30	0	40.2	24.5	40.1	24.5	40.3	0.148	20427			60
1950	43575	7	Cyanus montanus	3007	2018-06-25-20-15-18	1	3	x	-30	0	40.2	24.5	40.1	24.5	40.3	0.148	20427			61
1951	43576	7	Cyanus montanus	3007	2018-06-25-20-15-20	1	3	x	-30	0	40.1	24.5	40.1	24.5	40.3	0.248	20427			62
1952	43577	7	Cyanus montanus	3007	2018-06-25-20-15-22	1	3	x	-30	0	40.2	24.5	40.1	24.5	40.3	0.148	20427			63
1953	43578	7	Cyanus montanus	3007	2018-06-25-20-15-24	1	3	x	-30	0	40.2	24.5	40.1	24.5	40.3	0.148	20427			64
1954	43579	7	Cyanus montanus	3007	2018-06-25-20-15-26	1	3	x	-30	0	40.2	24.5	40.1	24.5	40.3	0.148	20427			65
1955	43580	7	Cyanus montanus	3007	2018-06-25-20-15-28	1	3	x	-30	0	40.2	24.5	40	24.4	40.3	0.055	20427			66
1956	43581	7	Cyanus montanus	3007	2018-06-25-20-15-30	1	3	x	-30	0	40.1	24.5	40.1	24.5	40.3	0.248	20427			67
1957	43582	7	Cyanus montanus	3007	2018-06-25-20-15-32	1	3	x	-30	0	40.2	24.5	40	24.4	40.3	0.055	20427			68
1958	43583	7	Cyanus montanus	3007	2018-06-25-20-15-34	1	3	x	-30	0	40.2	24.5	40.1	24.5	40.3	0.148	20427			69
1959	43584	7	Cyanus montanus	3007	2018-06-25-20-15-36	1	3	x	-30	0	40.1	24.5	40.1	24.5	40.3	0.248	20427			70
1960	43585	7	Cyanus montanus	3007	2018-06-25-20-15-38	1	3	x	-30	0	40.2	24.5	40.1	24.4	40.3	0.148	20427			71
1961	43586	7	Cyanus montanus	3007	2018-06-25-20-15-40	1	3	x	-30	0	40.2	24.5	40.1	24.5	40.3	0.148	20427			72
1962	43587	7	Cyanus montanus	3007	2018-06-25-20-15-42	1	3	x	-30	0	40.1	24.5	40.1	24.5	40.3	0.248	20427			73
1963	43588	7	Cyanus montanus	3007	2018-06-25-20-15-44	1	3	x	-30	0	40.1	24.5	40.1	24.5	40.3	0.248	20427			74
1964	43589	7	Cyanus montanus	3007	2018-06-25-20-15-46	1	3	x	-30	0	40.1	24.5	40.1	24.5	40.3	0.248	20427			75
1965	43590	7	Cyanus montanus	3007	2018-06-25-20-15-48	1	3	x	-30	0	40.1	24.5	40.1	24.5	40.3	0.248	20427			76
1966	43591	7	Cyanus montanus	3007	2018-06-25-20-15-50	1	3	x	-30	0	40.1	24.5	40	24.4	40.3	0.155	20427			77
1967	43592	7	Cyanus montanus	3007	2018-06-25-20-15-52	1	3	x	-30	0	40.1	24.5	40.1	24.5	40.3	0.248	20427			78
1968	43593	7	Cyanus montanus	3007	2018-06-25-20-15-54	1	3	x	-30	0	40.1	24.5	40	24.4	40.3	0.155	20427			79
1969	43594	7	Cyanus montanus	3007	2018-06-25-20-15-56	1	3	x	-30	0	40.2	24.6	40.1	24.5	40.3	0.148	20427			80
1970	43595	7	Cyanus montanus	3007	2018-06-25-20-15-58	1	3	x	-30	0	40.2	24.5	40.1	24.5	40.3	0.148	20427			81
1971	43596	7	Cyanus montanus	3007	2018-06-25-20-16-00	1	3	x	-30	0	40.1	24.5	40.1	24.5	40.3	0.248	20427			82
1972	43597	7	Cyanus montanus	3007	2018-06-25-20-16-02	1	3	x	-30	0	40.1	24.5	40.1	24.5	40.3	0.248	20427			83
1973	43598	7	Cyanus montanus	3007	2018-06-25-20-16-04	1	3	x	-30	0	40.1	24.5	40.1	24.5	40.3	0.248	20427			84
1974	43599	7	Cyanus montanus	3007	2018-06-25-20-16-06	1	3	x	-30	0	40.2	24.5	40.1	24.5	40.3	0.148	20427			85
1975	43600	7	Cyanus montanus	3007	2018-06-25-20-16-08	1	3	x	-30	0	40.2	24.5	40	24.4	40.3	0.055	20427			86
1976	43601	7	Cyanus montanus	3007	2018-06-25-20-16-10	1	3	x	-30	0	40.2	24.5	40	24.4	40.3	0.055	20427			87
1977	43602	7	Cyanus montanus	3007	2018-06-25-20-16-12	1	3	x	-30	0	40.1	24.5	40	24.4	40.3	0.155	20427			88
1978	43603	7	Cyanus montanus	3007	2018-06-25-20-16-14	1	3	x	-30	0	40.1	24.5	40	24.4	40.3	0.155	20427			89
1979	43604	7	Cyanus montanus	3007	2018-06-25-20-16-16	1	3	x	-30	0	40.2	24.5	40.1	24.5	40.3	0.148	20427			90
1980	43605	7	Cyanus montanus	3007	2018-06-25-20-16-18	1	3	x	-30	0	40.2	24.6	40.1	24.5	40.3	0.148	20427	Last10	Here	91
1981	43606	7	Cyanus montanus	3007	2018-06-25-20-16-20	1	3	x	-30	0	40.2	24.5	40.1	24.5	40.3	0.148	20427	Last10	Here	92
1982	43607	7	Cyanus montanus	3007	2018-06-25-20-16-22	1	3	x	-30	0	40.1	24.5	40.1	24.5	40.3	0.248	20427	Last10	Here	93
1983	43608	7	Cyanus montanus	3007	2018-06-25-20-16-24	1	3	x	-30	0	40.1	24.5	40.1	24.5	40.3	0.248	20427	Last10	Here	94
1984	43609	7	Cyanus montanus	3007	2018-06-25-20-16-26	1	3	x	-30	0	40.1	24.5	40	24.4	40.3	0.155	20427	Last10	Here	95
1985	43610	7	Cyanus montanus	3007	2018-06-25-20-16-28	1	3	x	-30	0	40.2	24.6	40.1	24.5	40.3	0.148	20427	Last10	Here	96
1986	43611	7	Cyanus montanus	3007	2018-06-25-20-16-30	1	3	x	-30	0	40.2	24.5	40.1	24.5	40.3	0.148	20427	Last10	Here	97
1987	43612	7	Cyanus montanus	3007	2018-06-25-20-16-32	1	3	x	-30	0	40.2	24.5	40.1	24.5	40.3	0.148	20427	Last10	Here	98
1988	43613	7	Cyanus montanus	3007	2018-06-25-20-16-34	1	3	x	-30	0	40.2	24.5	40.1	24.5	40.3	0.148	20427	Last10	Here	99
1989	43614	7	Cyanus montanus	3007	2018-06-25-20-17-08	1	3	x	-25	0	40.2	24.5	40.1	24.5	40.3	0.148	20428	First10	Here	1
1990	43615	7	Cyanus montanus	3007	2018-06-25-20-17-10	1	3	x	-25	0	40.2	24.5	40.1	24.5	40.3	0.148	20428	First10	Here	2
1991	43616	7	Cyanus montanus	3007	2018-06-25-20-17-12	1	3	x	-25	0	40.2	24.5	40	24.4	40.3	0.055	20428	First10	Here	3
1992	43617	7	Cyanus montanus	3007	2018-06-25-20-17-14	1	3	x	-25	0	40.2	24.6	40.1	24.4	40.3	0.148	20428	First10	Here	4
1993	43618	7	Cyanus montanus	3007	2018-06-25-20-17-16	1	3	x	-25	0	40.2	24.6	40	24.4	40.3	0.055	20428	First10	Here	5
1994	43619	7	Cyanus montanus	3007	2018-06-25-20-17-18	1	3	x	-25	0	40.2	24.5	40.1	24.4	40.3	0.148	20428	First10	Here	6
1995	43620	7	Cyanus montanus	3007	2018-06-25-20-17-20	1	3	x	-25	0	40.3	24.6	40	24.4	40.3	-0.045	20428	First10	Here	7
1996	43621	7	Cyanus montanus	3007	2018-06-25-20-17-22	1	3	x	-25	0	40.2	24.6	40.1	24.5	40.3	0.148	20428	First10	Here	8
1997	43622	7	Cyanus montanus	3007	2018-06-25-20-17-24	1	3	x	-25	0	40.3	24.6	40.1	24.5	40.3	0.048	20428	First10	Here	9
1998	43623	7	Cyanus montanus	3007	2018-06-25-20-17-26	1	3	x	-25	0	40.2	24.5	40.1	24.4	40.3	0.148	20428	First10	Here	10
1999	43624	7	Cyanus montanus	3007	2018-06-25-20-17-28	1	3	x	-25	0	40.2	24.6	40.1	24.4	40.3	0.148	20428			11
[truncated: 43,429 more rows]
