# Supplementary material for: Floral Humidity in Flowering Plants: A Preliminary Survey
Source: Front Plant Sci. 2020 Mar 6;11:249. doi: 10.3389/fpls.2020.00249 (PMC7068853; doi:10.3389/fpls.2020.00249)
Supplement: SUPPLEMENTARY FILE 2 — A zipped file containing floral humidity data collected by the robot arm transects as described in the main text. A word document within the zipped files explains the data formatting in detail. Datafiles themselves are in CSV format. [file Data_Sheet_2.zip › Floral humidity data/Flowers/Cyanus segetum Means.csv]

	Block	Sp	xORz	Individual	totIndividual	sample..	Sample.order	xoffset	zoffset	x2	z2	Background.Humidity	Background.Temperature	Focal.Humidity	Focal.Temperature	Corrected.Focal.humidity	Change.in.RH.	block
1	17919	Cyanus segetum	x	8	2008	0	3	-30	0	900	0	71.964	23.362	65.909	23.236	72.168	0.20916	17919
2	17920	Cyanus segetum	x	8	2008	0	3	-25	0	625	0	72.443	23.355	66.339	23.2	72.732	0.26381	17920
3	17921	Cyanus segetum	x	8	2008	0	3	-20	0	400	0	72.60909091	23.33535354	66.62727273	23.18989899	73.06363636	0.455727273	17921
4	17922	Cyanus segetum	x	8	2008	0	3	-15	0	225	0	73.08282828	23.36969697	67.07171717	23.2	73.63232323	0.533707071	17922
5	17923	Cyanus segetum	x	8	2008	0	3	-10	0	100	0	73.70909091	23.37777778	67.53131313	23.2	74.16464646	0.477969697	17923
6	17924	Cyanus segetum	x	8	2008	0	3	-5	0	25	0	74.14848485	23.38989899	68.0969697	23.2	74.88080808	0.740757576	17924
7	17925	Cyanus segetum	x	8	2008	0	3	0	0	0	0	74.66	23.393	68.528	23.201	75.433	0.76443	17925
8	17926	Cyanus segetum	x	8	2008	0	3	5	0	25	0	74.902	23.39	68.78	23.245	75.736	0.8352	17926
9	17927	Cyanus segetum	x	8	2008	0	3	10	0	100	0	75.046	23.4	68.726	23.289	75.657	0.62424	17927
10	17928	Cyanus segetum	x	8	2008	0	3	15	0	225	0	75.224	23.4	68.714	23.299	75.654	0.43136	17928
11	17929	Cyanus segetum	x	8	2008	0	3	20	0	400	0	75.421	23.4	68.605	23.3	75.507	0.0992	17929
12	17930	Cyanus segetum	x	8	2008	0	3	25	0	625	0	75.454	23.4	68.618	23.302	75.518	0.08232	17930
13	17931	Cyanus segetum	x	8	2008	0	3	30	0	900	0	75.711	23.4	68.638	23.32	75.544	-0.14988	17931
14	17995	Cyanus segetum	x	8	2008	1	3	-30	0	900	0	74.625	23.421	67.897	23.342	74.625	0.01628	17995
15	17996	Cyanus segetum	x	8	2008	1	3	-25	0	625	0	74.699	23.403	68.182	23.3	74.982	0.29568	17996
16	17997	Cyanus segetum	x	8	2008	1	3	-20	0	400	0	74.668	23.468	68.335	23.299	75.163	0.51647	17997
17	17998	Cyanus segetum	x	8	2008	1	3	-15	0	225	0	74.685	23.465	68.447	23.3	75.323	0.63879	17998
18	17999	Cyanus segetum	x	8	2008	1	3	-10	0	100	0	74.636	23.443	68.404	23.294	75.273	0.63426	17999
19	18000	Cyanus segetum	x	8	2008	1	3	-5	0	25	0	74.597	23.417	68.703	23.266	75.639	1.04456	18000
20	18001	Cyanus segetum	x	8	2008	1	3	0	0	0	0	74.462	23.403	68.715	23.294	75.665	1.19455	18001
21	18002	Cyanus segetum	x	8	2008	1	3	5	0	25	0	74.378	23.438	68.864	23.3	75.86	1.46336	18002
22	18003	Cyanus segetum	x	8	2008	1	3	10	0	100	0	74.36262626	23.41111111	68.44747475	23.3	75.32929293	0.961727273	18003
23	18004	Cyanus segetum	x	8	2008	1	3	15	0	225	0	74.41010101	23.4010101	68.20707071	23.3	75.02222222	0.615777778	18004
24	18005	Cyanus segetum	x	8	2008	1	3	20	0	400	0	74.42222222	23.4	67.90505051	23.33838384	74.62424242	0.229040404	18005
25	18006	Cyanus segetum	x	8	2008	1	3	25	0	625	0	74.476	23.4	67.923	23.376	74.669	0.19749	18006
26	18007	Cyanus segetum	x	8	2008	1	3	30	0	900	0	74.473	23.4	67.876	23.329	74.593	0.14224	18007
27	18071	Cyanus segetum	x	8	2008	2	3	-30	0	900	0	75.585	23.4	68.679	23.326	75.595	0.02696	18071
28	18072	Cyanus segetum	x	8	2008	2	3	-25	0	625	0	75.593	23.4	68.918	23.289	75.918	0.31532	18072
29	18073	Cyanus segetum	x	8	2008	2	3	-20	0	400	0	75.583	23.4	69.092	23.295	76.119	0.54135	18073
30	18074	Cyanus segetum	x	8	2008	2	3	-15	0	225	0	75.56767677	23.40505051	69.22323232	23.29494949	76.31717172	0.720070707	18074
31	18075	Cyanus segetum	x	8	2008	2	3	-10	0	100	0	75.60707071	23.4010101	69.59393939	23.28484848	76.75151515	1.140454545	18075
32	18076	Cyanus segetum	x	8	2008	2	3	-5	0	25	0	75.61919192	23.4	69.68787879	23.28080808	76.87272727	1.245	18076
33	18077	Cyanus segetum	x	8	2008	2	3	0	0	0	0	75.65050505	23.4	69.92020202	23.27777778	77.16363636	1.50220202	18077
34	18078	Cyanus segetum	x	8	2008	2	3	5	0	25	0	75.624	23.4	69.942	23.298	77.183	1.55597	18078
35	18079	Cyanus segetum	x	8	2008	2	3	10	0	100	0	75.609	23.401	69.669	23.3	76.862	1.2316	18079
36	18080	Cyanus segetum	x	8	2008	2	3	15	0	225	0	75.498	23.403	69.186	23.301	76.258	0.74336	18080
37	18081	Cyanus segetum	x	8	2008	2	3	20	0	400	0	75.522	23.4	68.926	23.3	75.926	0.39624	18081
38	18082	Cyanus segetum	x	8	2008	2	3	25	0	625	0	75.457	23.4	68.723	23.321	75.657	0.20952	18082
39	18083	Cyanus segetum	x	8	2008	2	3	30	0	900	0	75.572	23.4	68.689	23.306	75.604	0.05236	18083
40	18147	Cyanus segetum	x	8	2008	3	3	-30	0	900	0	67.95454545	23.2959596	62.54444444	23.18888889	68	0.041565657	18147
41	18148	Cyanus segetum	x	8	2008	3	3	-25	0	625	0	67.95151515	23.2969697	62.79191919	23.1	68.29191919	0.351464646	18148
42	18149	Cyanus segetum	x	8	2008	3	3	-20	0	400	0	67.986	23.285	62.984	23.1	68.538	0.5557	18149
43	18150	Cyanus segetum	x	8	2008	3	3	-15	0	225	0	68.076	23.276	63.158	23.1	68.767	0.68177	18150
44	18151	Cyanus segetum	x	8	2008	3	3	-10	0	100	0	68.093	23.292	63.364	23.1	69.012	0.92048	18151
45	18152	Cyanus segetum	x	8	2008	3	3	-5	0	25	0	68.081	23.293	63.803	23.1	69.555	1.47751	18152
46	18153	Cyanus segetum	x	8	2008	3	3	0	0	0	0	68.113	23.294	63.92	23.1	69.709	1.59079	18153
47	18154	Cyanus segetum	x	8	2008	3	3	5	0	25	0	68.097	23.297	63.841	23.115	69.618	1.50884	18154
48	18155	Cyanus segetum	x	8	2008	3	3	10	0	100	0	68.171	23.295	63.526	23.193	69.225	1.04361	18155
49	18156	Cyanus segetum	x	8	2008	3	3	15	0	225	0	68.221	23.295	63.22	23.2	68.829	0.6138	18156
50	18157	Cyanus segetum	x	8	2008	3	3	20	0	400	0	68.19393939	23.29393939	62.96262626	23.2	68.51313131	0.321222222	18157
51	18158	Cyanus segetum	x	8	2008	3	3	25	0	625	0	68.20606061	23.29393939	62.86868687	23.2	68.37575758	0.192181818	18158
52	18159	Cyanus segetum	x	8	2008	3	3	30	0	900	0	68.24040404	23.3	62.83737374	23.2	68.34343434	0.119	18159
53	18166	Cyanus segetum	x	12	2012	0	0	-30	0	900	0	70.237	23.4	64.622	23.304	70.821	0.58448	18166
54	18167	Cyanus segetum	x	12	2012	0	0	-25	0	625	0	70.351	23.359	64.788	23.196	71.045	0.69292	18167
55	18168	Cyanus segetum	x	12	2012	0	0	-20	0	400	0	70.355	23.3	65.054	23.11	71.401	1.04536	18168
56	18169	Cyanus segetum	x	12	2012	0	0	-15	0	225	0	70.214	23.3	65.557	23.044	72.078	1.86056	18169
57	18170	Cyanus segetum	x	12	2012	0	0	-10	0	100	0	70.155	23.3	66.066	23	72.75	2.60183	18170
58	18171	Cyanus segetum	x	12	2012	0	0	-5	0	25	0	70.101	23.3	67.053	22.934	74.074	3.97878	18171
59	18172	Cyanus segetum	x	12	2012	0	0	0	0	0	0	70.048	23.3	67.896	22.899	75.205	5.16168	18172
60	18173	Cyanus segetum	x	12	2012	0	0	5	0	25	0	69.937	23.3	68.711	22.9	76.312	6.36474	18173
61	18174	Cyanus segetum	x	12	2012	0	0	10	0	100	0	69.89393939	23.3	67.94646465	22.96767677	75.26868687	5.383323232	18174
62	18175	Cyanus segetum	x	12	2012	0	0	15	0	225	0	69.93232323	23.3	66.08080808	23.05454545	72.77575758	2.844242424	18175
63	18176	Cyanus segetum	x	12	2012	0	0	20	0	400	0	69.97575758	23.3	65.43939394	23.1	71.91919192	1.941030303	18176
64	18177	Cyanus segetum	x	12	2012	0	0	25	0	625	0	70.07272727	23.3	65.0040404	23.17272727	71.33737374	1.260686869	18177
65	18178	Cyanus segetum	x	12	2012	0	0	30	0	900	0	70.25050505	23.3	64.85959596	23.2	71.14747475	0.889353535	18178
66	18242	Cyanus segetum	x	12	2012	1	0	-30	0	900	0	63.864	23.7	59.238	23.606	63.631	-0.25908	18242
67	18243	Cyanus segetum	x	12	2012	1	0	-25	0	625	0	63.961	23.7	59.5	23.591	63.981	-0.005	18243
68	18244	Cyanus segetum	x	12	2012	1	0	-20	0	400	0	64.054	23.7	59.588	23.579	64.088	0.01992	18244
69	18245	Cyanus segetum	x	12	2012	1	0	-15	0	225	0	63.88484848	23.7	59.51010101	23.59191919	63.98888889	0.084686869	18245
70	18246	Cyanus segetum	x	12	2012	1	0	-10	0	100	0	63.6	23.7	59.368	23.591	63.778	0.17912	18246
71	18247	Cyanus segetum	x	12	2012	1	0	-5	0	25	0	63.36868687	23.7	59.21616162	23.5969697	63.60505051	0.206969697	18247
72	18248	Cyanus segetum	x	12	2012	1	0	0	0	0	0	63.27272727	23.7	59.41616162	23.5979798	63.85959596	0.570929293	18248
73	18249	Cyanus segetum	x	12	2012	1	0	5	0	25	0	63.24747475	23.7	59.30909091	23.6	63.7020202	0.452707071	18249
74	18250	Cyanus segetum	x	12	2012	1	0	10	0	100	0	63.03131313	23.7	59.07171717	23.6	63.37979798	0.350787879	18250
75	18251	Cyanus segetum	x	12	2012	1	0	15	0	225	0	63.058	23.7	58.996	23.6	63.296	0.22264	18251
76	18252	Cyanus segetum	x	12	2012	1	0	20	0	400	0	63.301	23.7	59.007	23.603	63.308	-0.00562	18252
77	18253	Cyanus segetum	x	12	2012	1	0	25	0	625	0	63.459	23.7	59.051	23.616	63.357	-0.10466	18253
78	18254	Cyanus segetum	x	12	2012	1	0	30	0	900	0	63.617	23.7	59.161	23.663	63.522	-0.11526	18254
79	18318	Cyanus segetum	x	12	2012	2	0	-30	0	900	0	63.395	23.694	59.003	23.594	63.304	-0.10498	18318
80	18319	Cyanus segetum	x	12	2012	2	0	-25	0	625	0	63.32727273	23.6979798	59.11919192	23.50909091	63.43737374	0.118444444	18319
81	18320	Cyanus segetum	x	12	2012	2	0	-20	0	400	0	63.27777778	23.66161616	59.11111111	23.5	63.42222222	0.157111111	18320
82	18321	Cyanus segetum	x	12	2012	2	0	-15	0	225	0	63.17777778	23.66262626	59.10707071	23.5	63.43636364	0.25169697	18321
83	18322	Cyanus segetum	x	12	2012	2	0	-10	0	100	0	62.994	23.666	59.234	23.5	63.604	0.60556	18322
84	18323	Cyanus segetum	x	12	2012	2	0	-5	0	25	0	62.956	23.647	59.294	23.5	63.691	0.72396	18323
85	18324	Cyanus segetum	x	12	2012	2	0	0	0	0	0	62.934	23.631	59.655	23.5	64.169	1.2297	18324
86	18325	Cyanus segetum	x	12	2012	2	0	5	0	25	0	62.806	23.604	59.469	23.5	63.928	1.10846	18325
87	18326	Cyanus segetum	x	12	2012	2	0	10	0	100	0	62.819	23.6	59.141	23.5	63.482	0.65594	18326
88	18327	Cyanus segetum	x	12	2012	2	0	15	0	225	0	62.819	23.6	58.966	23.5	63.266	0.42144	18327
89	18328	Cyanus segetum	x	12	2012	2	0	20	0	400	0	62.681	23.6	58.716	23.5	62.916	0.22444	18328
90	18329	Cyanus segetum	x	12	2012	2	0	25	0	625	0	62.769	23.6	58.616	23.5	62.816	0.00244	18329
91	18330	Cyanus segetum	x	12	2012	2	0	30	0	900	0	62.791	23.6	58.61	23.5	62.809	-0.0276	18330
92	18394	Cyanus segetum	x	12	2012	3	0	-30	0	900	0	61.72626263	23.40606061	57.97171717	23.33333333	61.88989899	0.181838384	18394
93	18395	Cyanus segetum	x	12	2012	3	0	-25	0	625	0	61.76969697	23.40707071	58.18585859	23.3	62.18585859	0.425353535	18395
94	18396	Cyanus segetum	x	12	2012	3	0	-20	0	400	0	61.85353535	23.4010101	58.25656566	23.2989899	62.25656566	0.436262626	18396
95	18397	Cyanus segetum	x	12	2012	3	0	-15	0	225	0	61.888	23.401	58.38	23.298	62.445	0.5672	18397
96	18398	Cyanus segetum	x	12	2012	3	0	-10	0	100	0	61.922	23.422	58.66	23.298	62.852	0.9084	18398
97	18399	Cyanus segetum	x	12	2012	3	0	-5	0	25	0	61.903	23.403	58.842	23.297	63.092	1.17128	18399
98	18400	Cyanus segetum	x	12	2012	3	0	0	0	0	0	61.95050505	23.4020202	59.26969697	23.3	63.66464646	1.696888889	18400
99	18401	Cyanus segetum	x	12	2012	3	0	5	0	25	0	62.11	23.4	59.332	23.297	63.733	1.62088	18401
100	18402	Cyanus segetum	x	12	2012	3	0	10	0	100	0	62.116	23.4	58.994	23.299	63.292	1.16196	18402
101	18403	Cyanus segetum	x	12	2012	3	0	15	0	225	0	62.142	23.4	58.647	23.3	62.841	0.67098	18403
102	18404	Cyanus segetum	x	12	2012	3	0	20	0	400	0	62.11313131	23.4	58.44646465	23.3	62.54646465	0.431131313	18404
103	18405	Cyanus segetum	x	12	2012	3	0	25	0	625	0	62.234	23.4	58.399	23.3	62.494	0.24666	18405
104	18406	Cyanus segetum	x	12	2012	3	0	30	0	900	0	62.2989899	23.4	58.37070707	23.3	62.44141414	0.143757576	18406
105	18489	Cyanus segetum	x	16	2016	0	1	-30	0	900	0	66.226	23.463	61.216	23.39	65.748	-0.46036	18489
106	18490	Cyanus segetum	x	16	2016	0	1	-25	0	625	0	66.277	23.48	61.394	23.34	65.994	-0.28158	18490
107	18491	Cyanus segetum	x	16	2016	0	1	-20	0	400	0	66.221	23.498	61.485	23.323	66.099	-0.10765	18491
108	18492	Cyanus segetum	x	16	2016	0	1	-15	0	225	0	66.33030303	23.49393939	61.62929293	23.32929293	66.31919192	-0.030515152	18492
109	18493	Cyanus segetum	x	16	2016	0	1	-10	0	100	0	66.31010101	23.48787879	61.66565657	23.36060606	66.35050505	0.03659596	18493
110	18494	Cyanus segetum	x	16	2016	0	1	-5	0	25	0	66.25656566	23.48888889	61.86868687	23.38484848	66.57878788	0.352060606	18494
111	18495	Cyanus segetum	x	16	2016	0	1	0	0	0	0	66.2030303	23.5	61.86161616	23.39191919	66.59292929	0.396535354	18495
112	18496	Cyanus segetum	x	16	2016	0	1	5	0	25	0	66.2010101	23.5	61.83131313	23.3989899	66.54848485	0.35940404	18496
113	18497	Cyanus segetum	x	16	2016	0	1	10	0	100	0	66.163	23.5	61.771	23.4	66.47	0.31959	18497
114	18498	Cyanus segetum	x	16	2016	0	1	15	0	225	0	66.151	23.5	61.66	23.4	66.356	0.1884	18498
115	18499	Cyanus segetum	x	16	2016	0	1	20	0	400	0	66.103	23.5	61.444	23.4	66.044	-0.0428	18499
116	18500	Cyanus segetum	x	16	2016	0	1	25	0	625	0	66.187	23.5	61.354	23.404	65.954	-0.24334	18500
117	18501	Cyanus segetum	x	16	2016	0	1	30	0	900	0	66.171	23.501	61.325	23.443	65.917	-0.26475	18501
118	18565	Cyanus segetum	x	16	2016	1	1	-30	0	900	0	58.49292929	23.8	55.83131313	23.71616162	58.82727273	0.317464646	18565
119	18566	Cyanus segetum	x	16	2016	1	1	-25	0	625	0	58.50204082	23.8	55.99897959	23.68877551	59.01326531	0.525489796	18566
120	18567	Cyanus segetum	x	16	2016	1	1	-20	0	400	0	58.51010101	23.8	56.09494949	23.68282828	59.17575758	0.641383838	18567
121	18568	Cyanus segetum	x	16	2016	1	1	-15	0	225	0	58.5010101	23.8010101	56.11111111	23.68282828	59.1969697	0.671323232	18568
122	18569	Cyanus segetum	x	16	2016	1	1	-10	0	100	0	58.44897959	23.8	56.19387755	23.65816327	59.28673469	0.830122449	18569
123	18570	Cyanus segetum	x	16	2016	1	1	-5	0	25	0	58.362	23.8	56.285	23.674	59.388	1.03465	18570
124	18571	Cyanus segetum	x	16	2016	1	1	0	0	0	0	58.322	23.8	56.46	23.686	59.606	1.30059	18571
125	18572	Cyanus segetum	x	16	2016	1	1	5	0	25	0	58.316	23.8	56.458	23.697	59.605	1.30411	18572
126	18573	Cyanus segetum	x	16	2016	1	1	10	0	100	0	58.299	23.8	56.319	23.699	59.419	1.14151	18573
127	18574	Cyanus segetum	x	16	2016	1	1	15	0	225	0	58.22727273	23.8	56.06060606	23.7	59.10707071	0.87989899	18574
128	18575	Cyanus segetum	x	16	2016	1	1	20	0	400	0	58.223	23.801	55.872	23.702	58.872	0.64	18575
129	18576	Cyanus segetum	x	16	2016	1	1	25	0	625	0	58.294	23.801	55.802	23.704	58.8	0.47858	18576
130	18577	Cyanus segetum	x	16	2016	1	1	30	0	900	0	58.306	23.8	55.76	23.72	58.717	0.4124	18577
131	18641	Cyanus segetum	x	16	2016	2	1	-30	0	900	0	55.89292929	23.66666667	53.73434343	23.57777778	56.12121212	0.209373737	18641
132	18642	Cyanus segetum	x	16	2016	2	1	-25	0	625	0	55.84444444	23.66262626	53.87878788	23.5	56.27878788	0.444191919	18642
133	18643	Cyanus segetum	x	16	2016	2	1	-20	0	400	0	55.7959596	23.68181818	53.92020202	23.5	56.33131313	0.546212121	18643
134	18644	Cyanus segetum	x	16	2016	2	1	-15	0	225	0	55.75858586	23.65353535	53.99191919	23.5	56.41212121	0.676191919	18644
135	18645	Cyanus segetum	x	16	2016	2	1	-10	0	100	0	55.718	23.646	54.452	23.5	57.022	1.31112	18645
136	18646	Cyanus segetum	x	16	2016	2	1	-5	0	25	0	55.612	23.658	54.626	23.5	57.244	1.64172	18646
137	18647	Cyanus segetum	x	16	2016	2	1	0	0	0	0	55.522	23.61	54.823	23.5	57.502	1.98645	18647
138	18648	Cyanus segetum	x	16	2016	2	1	5	0	25	0	55.519	23.605	54.63	23.5	57.253	1.73993	18648
139	18649	Cyanus segetum	x	16	2016	2	1	10	0	100	0	55.5	23.613	54.345	23.5	56.892	1.39105	18649
140	18650	Cyanus segetum	x	16	2016	2	1	15	0	225	0	55.427	23.6	53.905	23.501	56.305	0.89545	18650
141	18651	Cyanus segetum	x	16	2016	2	1	20	0	400	0	55.338	23.605	53.553	23.524	55.865	0.53023	18651
142	18652	Cyanus segetum	x	16	2016	2	1	25	0	625	0	55.28	23.6	53.321	23.547	55.558	0.28811	18652
143	18653	Cyanus segetum	x	16	2016	2	1	30	0	900	0	55.177	23.601	53.22	23.57	55.42	0.2608	18653
144	18717	Cyanus segetum	x	16	2016	3	1	-30	0	900	0	50.739	23.483	49.376	23.388	50.477	-0.26596	18717
145	18718	Cyanus segetum	x	16	2016	3	1	-25	0	625	0	50.644	23.486	49.432	23.306	50.533	-0.09872	18718
146	18719	Cyanus segetum	x	16	2016	3	1	-20	0	400	0	50.585	23.452	49.557	23.3	50.715	0.12153	18719
147	18720	Cyanus segetum	x	16	2016	3	1	-15	0	225	0	50.577	23.481	49.72	23.3	50.911	0.34028	18720
148	18721	Cyanus segetum	x	16	2016	3	1	-10	0	100	0	50.567	23.462	49.919	23.3	51.161	0.60745	18721
149	18722	Cyanus segetum	x	16	2016	3	1	-5	0	25	0	50.49	23.453	50.535	23.3	51.975	1.47994	18722
150	18723	Cyanus segetum	x	16	2016	3	1	0	0	0	0	50.51515152	23.45959596	50.80707071	23.3	52.32929293	1.806121212	18723
151	18724	Cyanus segetum	x	16	2016	3	1	5	0	25	0	50.47272727	23.46969697	50.80808081	23.3	52.30909091	1.84969697	18724
152	18725	Cyanus segetum	x	16	2016	3	1	10	0	100	0	50.44545455	23.43939394	50.35757576	23.30909091	51.74242424	1.295161616	18725
153	18726	Cyanus segetum	x	16	2016	3	1	15	0	225	0	50.47171717	23.44848485	49.78686869	23.32626263	50.99393939	0.531959596	18726
154	18727	Cyanus segetum	x	16	2016	3	1	20	0	400	0	50.532	23.467	49.556	23.328	50.703	0.17324	18727
155	18728	Cyanus segetum	x	16	2016	3	1	25	0	625	0	50.56	23.482	49.431	23.375	50.531	-0.01601	18728
156	18729	Cyanus segetum	x	16	2016	3	1	30	0	900	0	50.606	23.469	49.434	23.399	50.537	-0.05814	18729
157	18774	Cyanus segetum	x	20	2020	0	0	-30	0	900	0	48.579	23.354	47.682	23.272	48.482	-0.1343	18774
158	18775	Cyanus segetum	x	20	2020	0	0	-25	0	625	0	48.49	23.3	47.701	23.185	48.501	-0.02478	18775
159	18776	Cyanus segetum	x	20	2020	0	0	-20	0	400	0	48.379	23.297	47.627	23.124	48.416	0.00614	18776
160	18777	Cyanus segetum	x	20	2020	0	0	-15	0	225	0	48.212	23.293	47.581	23.1	48.348	0.12311	18777
161	18778	Cyanus segetum	x	20	2020	0	0	-10	0	100	0	48.095	23.28	47.723	23.101	48.508	0.39436	18778
162	18779	Cyanus segetum	x	20	2020	0	0	-5	0	25	0	47.975	23.256	47.763	23.1	48.549	0.55781	18779
163	18780	Cyanus segetum	x	20	2020	0	0	0	0	0	0	47.906	23.255	47.763	23.1	48.557	0.62678	18780
164	18781	Cyanus segetum	x	20	2020	0	0	5	0	25	0	47.75151515	23.24949495	47.54040404	23.1020202	48.2959596	0.539424242	18781
165	18782	Cyanus segetum	x	20	2020	0	0	10	0	100	0	47.76969697	23.22525253	47.2030303	23.11313131	47.9030303	0.154515152	18782
166	18783	Cyanus segetum	x	20	2020	0	0	15	0	225	0	47.68061224	23.23469388	47.08367347	23.14897959	47.78367347	0.113887755	18783
167	18784	Cyanus segetum	x	20	2020	0	0	20	0	400	0	47.641	23.261	46.938	23.194	47.638	-0.00458	18784
168	18785	Cyanus segetum	x	20	2020	0	0	25	0	625	0	47.632	23.258	46.845	23.196	47.545	-0.09693	18785
169	18786	Cyanus segetum	x	20	2020	0	0	30	0	900	0	47.621	23.219	46.85	23.199	47.55	-0.08049	18786
170	18793	Cyanus segetum	x	21	2021	0	1	-30	0	900	0	47.64343434	23.2979798	46.85353535	23.1989899	47.55353535	-0.098969697	18793
171	18794	Cyanus segetum	x	21	2021	0	1	-25	0	625	0	47.71414141	23.29393939	46.97070707	23.12424242	47.67070707	-0.042111111	18794
172	18795	Cyanus segetum	x	21	2021	0	1	-20	0	400	0	47.71313131	23.2989899	47.08787879	23.10606061	47.78787879	0.085818182	18795
173	18796	Cyanus segetum	x	21	2021	0	1	-15	0	225	0	47.784	23.294	47.18	23.15	47.88	0.11519	18796
174	18797	Cyanus segetum	x	21	2021	0	1	-10	0	100	0	47.866	23.283	47.298	23.17	47.998	0.1616	18797
175	18798	Cyanus segetum	x	21	2021	0	1	-5	0	25	0	47.896	23.284	47.48	23.194	48.196	0.32926	18798
176	18799	Cyanus segetum	x	21	2021	0	1	0	0	0	0	47.986	23.287	47.68	23.197	48.471	0.45646	18799
177	18800	Cyanus segetum	x	21	2021	0	1	5	0	25	0	48.069	23.295	47.723	23.2	48.523	0.42018	18800
178	18801	Cyanus segetum	x	21	2021	0	1	10	0	100	0	48.169	23.288	47.618	23.2	48.417	0.20644	18801
179	18802	Cyanus segetum	x	21	2021	0	1	15	0	225	0	48.25	23.293	47.536	23.2	48.272	0.03624	18802
180	18803	Cyanus segetum	x	21	2021	0	1	20	0	400	0	48.303	23.298	47.508	23.2	48.218	-0.04728	18803
181	18804	Cyanus segetum	x	21	2021	0	1	25	0	625	0	48.301	23.3	47.517	23.2	48.236	-0.03547	18804
182	18805	Cyanus segetum	x	21	2021	0	1	30	0	900	0	48.33737374	23.3	47.4959596	23.2010101	48.1969697	-0.094777778	18805
183	18850	Cyanus segetum	x	20	2020	1	0	-30	0	900	0	48.401	23.4	47.626	23.307	48.398	-0.01705	18850
184	18851	Cyanus segetum	x	20	2020	1	0	-25	0	625	0	48.43535354	23.4	47.85757576	23.29191919	48.65757576	0.20040404	18851
185	18852	Cyanus segetum	x	20	2020	1	0	-20	0	400	0	48.4989899	23.4	47.96767677	23.29292929	48.76767677	0.256070707	18852
186	18853	Cyanus segetum	x	20	2020	1	0	-15	0	225	0	48.58787879	23.4	48.01313131	23.28686869	48.81313131	0.216484848	18853
187	18854	Cyanus segetum	x	20	2020	1	0	-10	0	100	0	48.6	23.4	48.059	23.273	48.859	0.25436	18854
188	18855	Cyanus segetum	x	20	2020	1	0	-5	0	25	0	48.547	23.4	48.143	23.28	48.943	0.39871	18855
189	18856	Cyanus segetum	x	20	2020	1	0	0	0	0	0	48.543	23.4	48.136	23.278	48.936	0.39525	18856
190	18857	Cyanus segetum	x	20	2020	1	0	5	0	25	0	48.597	23.4	48.16	23.289	48.96	0.36737	18857
191	18858	Cyanus segetum	x	20	2020	1	0	10	0	100	0	48.55	23.401	48.088	23.3	48.888	0.33592	18858
192	18859	Cyanus segetum	x	20	2020	1	0	15	0	225	0	48.575	23.431	47.961	23.3	48.761	0.17291	18859
193	18860	Cyanus segetum	x	20	2020	1	0	20	0	400	0	48.584	23.439	47.891	23.327	48.691	0.08804	18860
194	18861	Cyanus segetum	x	20	2020	1	0	25	0	625	0	48.545	23.41	47.854	23.324	48.654	0.08684	18861
195	18862	Cyanus segetum	x	20	2020	1	0	30	0	900	0	48.56	23.401	47.797	23.386	48.597	0.00973	18862
196	18869	Cyanus segetum	x	21	2021	1	1	-30	0	900	0	48.399	23.497	47.61	23.398	48.394	-0.03236	18869
197	18870	Cyanus segetum	x	21	2021	1	1	-25	0	625	0	48.4	23.498	47.676	23.375	48.476	0.03809	18870
198	18871	Cyanus segetum	x	21	2021	1	1	-20	0	400	0	48.401	23.5	47.72	23.324	48.52	0.08483	18871
199	18872	Cyanus segetum	x	21	2021	1	1	-15	0	225	0	48.331	23.5	47.763	23.385	48.563	0.20173	18872
200	18873	Cyanus segetum	x	21	2021	1	1	-10	0	100	0	48.292	23.499	47.724	23.382	48.524	0.19831	18873
201	18874	Cyanus segetum	x	21	2021	1	1	-5	0	25	0	48.27878788	23.5	47.75656566	23.39191919	48.55656566	0.246909091	18874
202	18875	Cyanus segetum	x	21	2021	1	1	0	0	0	0	48.16868687	23.5	47.81515152	23.3989899	48.61515152	0.420828283	18875
203	18876	Cyanus segetum	x	21	2021	1	1	5	0	25	0	48.11616162	23.5	47.73232323	23.4	48.53232323	0.383111111	18876
204	18877	Cyanus segetum	x	21	2021	1	1	10	0	100	0	48.09191919	23.4989899	47.61010101	23.4	48.3989899	0.274888889	18877
205	18878	Cyanus segetum	x	21	2021	1	1	15	0	225	0	48.129	23.492	47.464	23.4	48.167	0.07878	18878
206	18879	Cyanus segetum	x	21	2021	1	1	20	0	400	0	47.993	23.5	47.258	23.401	47.958	-0.00879	18879
207	18880	Cyanus segetum	x	21	2021	1	1	25	0	625	0	47.938	23.5	47.158	23.4	47.858	-0.06278	18880
208	18881	Cyanus segetum	x	21	2021	1	1	30	0	900	0	47.886	23.5	47.128	23.401	47.828	-0.04348	18881
209	18926	Cyanus segetum	x	20	2020	2	0	-30	0	900	0	49.247	23.523	48.429	23.442	49.229	0.00961	18926
210	18927	Cyanus segetum	x	20	2020	2	0	-25	0	625	0	49.2	23.506	48.516	23.4	49.316	0.15128	18927
211	18928	Cyanus segetum	x	20	2020	2	0	-20	0	400	0	49.131	23.501	48.56	23.395	49.365	0.26784	18928
212	18929	Cyanus segetum	x	20	2020	2	0	-15	0	225	0	49.025	23.5	48.488	23.385	49.291	0.29567	18929
213	18930	Cyanus segetum	x	20	2020	2	0	-10	0	100	0	48.947	23.501	48.502	23.365	49.304	0.38895	18930
214	18931	Cyanus segetum	x	20	2020	2	0	-5	0	25	0	48.769	23.516	48.56	23.384	49.38	0.62992	18931
215	18932	Cyanus segetum	x	20	2020	2	0	0	0	0	0	48.7040404	23.5	48.45353535	23.38888889	49.25353535	0.579161616	18932
216	18933	Cyanus segetum	x	20	2020	2	0	5	0	25	0	48.64040404	23.5	48.38888889	23.3969697	49.18888889	0.572484848	18933
217	18934	Cyanus segetum	x	20	2020	2	0	10	0	100	0	48.57653061	23.5	48.18265306	23.4	48.98265306	0.412418367	18934
218	18935	Cyanus segetum	x	20	2020	2	0	15	0	225	0	48.59494949	23.5	48.05757576	23.4	48.85757576	0.257858586	18935
219	18936	Cyanus segetum	x	20	2020	2	0	20	0	400	0	48.489	23.5	47.845	23.4	48.645	0.13301	18936
220	18937	Cyanus segetum	x	20	2020	2	0	25	0	625	0	48.415	23.5	47.755	23.402	48.555	0.10895	18937
221	18938	Cyanus segetum	x	20	2020	2	0	30	0	900	0	48.404	23.5	47.692	23.411	48.492	0.05139	18938
222	18945	Cyanus segetum	x	21	2021	2	1	-30	0	900	0	48.03131313	23.54949495	47.26262626	23.45555556	47.96262626	-0.042080808	18945
223	18946	Cyanus segetum	x	21	2021	2	1	-25	0	625	0	47.92323232	23.5040404	47.33030303	23.4010101	48.03030303	0.139494949	18946
224	18947	Cyanus segetum	x	21	2021	2	1	-20	0	400	0	47.95656566	23.5	47.34343434	23.4	48.04343434	0.120343434	18947
225	18948	Cyanus segetum	x	21	2021	2	1	-15	0	225	0	47.929	23.502	47.338	23.4	48.038	0.14204	18948
226	18949	Cyanus segetum	x	21	2021	2	1	-10	0	100	0	47.84	23.514	47.454	23.4	48.163	0.35688	18949
227	18950	Cyanus segetum	x	21	2021	2	1	-5	0	25	0	47.808	23.501	47.581	23.4	48.349	0.52713	18950
228	18951	Cyanus segetum	x	21	2021	2	1	0	0	0	0	47.785	23.5	47.532	23.4	48.278	0.49685	18951
229	18952	Cyanus segetum	x	21	2021	2	1	5	0	25	0	47.755	23.507	47.503	23.402	48.243	0.49525	18952
230	18953	Cyanus segetum	x	21	2021	2	1	10	0	100	0	47.705	23.504	47.359	23.407	48.059	0.38877	18953
231	18954	Cyanus segetum	x	21	2021	2	1	15	0	225	0	47.713	23.5	47.218	23.467	47.918	0.22762	18954
232	18955	Cyanus segetum	x	21	2021	2	1	20	0	400	0	47.718	23.5	47.106	23.465	47.806	0.1006	18955
233	18956	Cyanus segetum	x	21	2021	2	1	25	0	625	0	47.707	23.5	47.087	23.49	47.787	0.09097	18956
234	18957	Cyanus segetum	x	21	2021	2	1	30	0	900	0	47.7020202	23.5	46.99292929	23.48282828	47.69292929	-0.005777778	18957
235	19002	Cyanus segetum	x	20	2020	3	0	-30	0	900	0	48.01515152	23.35555556	47.34848485	23.26666667	48.04848485	0.067252525	19002
236	19003	Cyanus segetum	x	20	2020	3	0	-25	0	625	0	48.08989899	23.32525253	47.53737374	23.2	48.28282828	0.197838384	19003
237	19004	Cyanus segetum	x	20	2020	3	0	-20	0	400	0	48.02929293	23.31010101	47.61515152	23.1989899	48.40909091	0.343010101	19004
238	19005	Cyanus segetum	x	20	2020	3	0	-15	0	225	0	47.97777778	23.32121212	47.7040404	23.1969697	48.5030303	0.490888889	19005
239	19006	Cyanus segetum	x	20	2020	3	0	-10	0	100	0	47.996	23.315	47.856	23.157	48.656	0.63784	19006
240	19007	Cyanus segetum	x	20	2020	3	0	-5	0	25	0	47.958	23.302	48.158	23.126	48.958	1.00404	19007
241	19008	Cyanus segetum	x	20	2020	3	0	0	0	0	0	47.949	23.3	48.428	23.141	49.234	1.30645	19008
242	19009	Cyanus segetum	x	20	2020	3	0	5	0	25	0	47.94343434	23.3020202	48.41717172	23.18080808	49.21717172	1.300232323	19009
243	19010	Cyanus segetum	x	20	2020	3	0	10	0	100	0	47.958	23.3	48.19	23.195	48.99	1.0388	19010
244	19011	Cyanus segetum	x	20	2020	3	0	15	0	225	0	48.049	23.3	47.975	23.2	48.775	0.7142	19011
245	19012	Cyanus segetum	x	20	2020	3	0	20	0	400	0	48.046	23.3	47.74	23.2	48.54	0.4617	19012
246	19013	Cyanus segetum	x	20	2020	3	0	25	0	625	0	48.081	23.3	47.61	23.2	48.389	0.28558	19013
247	19014	Cyanus segetum	x	20	2020	3	0	30	0	900	0	48.01818182	23.3	47.44545455	23.2	48.14545455	0.169363636	19014
248	19021	Cyanus segetum	x	21	2021	3	1	-30	0	900	0	47.885	23.297	47.172	23.2	47.872	0.00548	19021
249	19022	Cyanus segetum	x	21	2021	3	1	-25	0	625	0	47.835	23.297	47.252	23.124	47.952	0.14262	19022
250	19023	Cyanus segetum	x	21	2021	3	1	-20	0	400	0	47.803	23.292	47.304	23.111	48.004	0.23113	19023
251	19024	Cyanus segetum	x	21	2021	3	1	-15	0	225	0	47.777	23.286	47.315	23.102	48.015	0.26908	19024
252	19025	Cyanus segetum	x	21	2021	3	1	-10	0	100	0	47.777	23.274	47.332	23.108	48.037	0.28756	19025
253	19026	Cyanus segetum	x	21	2021	3	1	-5	0	25	0	47.692	23.284	47.423	23.12	48.144	0.47133	19026
254	19027	Cyanus segetum	x	21	2021	3	1	0	0	0	0	47.67474747	23.25858586	47.52020202	23.12424242	48.25555556	0.594232323	19027
255	19028	Cyanus segetum	x	21	2021	3	1	5	0	25	0	47.60909091	23.21212121	47.43232323	23.15050505	48.14343434	0.564363636	19028
256	19029	Cyanus segetum	x	21	2021	3	1	10	0	100	0	47.5989899	23.2030303	47.26868687	23.12424242	47.96868687	0.396707071	19029
257	19030	Cyanus segetum	x	21	2021	3	1	15	0	225	0	47.517	23.205	47.136	23.19	47.836	0.33426	19030
258	19031	Cyanus segetum	x	21	2021	3	1	20	0	400	0	47.43	23.205	46.955	23.197	47.655	0.22493	19031
259	19032	Cyanus segetum	x	21	2021	3	1	25	0	625	0	47.426	23.23	46.845	23.189	47.545	0.10914	19032
260	19033	Cyanus segetum	x	21	2021	3	1	30	0	900	0	47.301	23.225	46.716	23.198	47.416	0.09425	19033
261	19439	Cyanus segetum	x	28	2028	0	3	-30	0	900	0	56.78181818	23.2	55.16565657	23.10909091	57.25353535	0.475848485	19439
262	19440	Cyanus segetum	x	28	2028	0	3	-25	0	625	0	57.0969697	23.2	55.54545455	23.1	57.76565657	0.661242424	19440
263	19441	Cyanus segetum	x	28	2028	0	3	-20	0	400	0	57.24343434	23.20606061	55.77777778	23.08989899	58.07777778	0.821232323	19441
264	19442	Cyanus segetum	x	28	2028	0	3	-15	0	225	0	57.50606061	23.2030303	56.05757576	23.09191919	58.44747475	0.927939394	19442
265	19443	Cyanus segetum	x	28	2028	0	3	-10	0	100	0	57.79	23.219	56.345	23.099	58.838	1.0234	19443
266	19444	Cyanus segetum	x	28	2028	0	3	-5	0	25	0	58.091	23.205	56.728	23.1	59.312	1.22712	19444
267	19445	Cyanus segetum	x	28	2028	0	3	0	0	0	0	58.359	23.207	56.944	23.1	59.588	1.24408	19445
268	19446	Cyanus segetum	x	28	2028	0	3	5	0	25	0	58.572	23.209	56.997	23.101	59.675	1.10104	19446
269	19447	Cyanus segetum	x	28	2028	0	3	10	0	100	0	58.768	23.206	57.044	23.118	59.743	0.96708	19447
270	19448	Cyanus segetum	x	28	2028	0	3	15	0	225	0	58.92	23.237	57.083	23.174	59.783	0.86656	19448
271	19449	Cyanus segetum	x	28	2028	0	3	20	0	400	0	59.018	23.293	57.09	23.178	59.79	0.7778	19449
272	19450	Cyanus segetum	x	28	2028	0	3	25	0	625	0	59.169	23.3	57.108	23.2	59.808	0.65056	19450
273	19451	Cyanus segetum	x	28	2028	0	3	30	0	900	0	59.361	23.3	57.161	23.2	59.864	0.52852	19451
274	19515	Cyanus segetum	x	28	2028	1	3	-30	0	900	0	68.815	23.4	63.864	23.301	68.725	-0.08252	19515
275	19516	Cyanus segetum	x	28	2028	1	3	-25	0	625	0	68.789	23.405	64.068	23.3	68.968	0.21208	19516
276	19517	Cyanus segetum	x	28	2028	1	3	-20	0	400	0	68.766	23.409	64.088	23.3	68.994	0.26134	19517
277	19518	Cyanus segetum	x	28	2028	1	3	-15	0	225	0	68.955	23.408	64.141	23.299	69.082	0.14213	19518
278	19519	Cyanus segetum	x	28	2028	1	3	-10	0	100	0	68.93469388	23.40102041	64.29081633	23.3	69.29081633	0.360183673	19519
279	19520	Cyanus segetum	x	28	2028	1	3	-5	0	25	0	68.97878788	23.40606061	64.56464646	23.3	69.64242424	0.677545455	19520
280	19521	Cyanus segetum	x	28	2028	1	3	0	0	0	0	69.03232323	23.41313131	64.69494949	23.3	69.82929293	0.796010101	19521
281	19522	Cyanus segetum	x	28	2028	1	3	5	0	25	0	69.14848485	23.41515152	64.61515152	23.3	69.71919192	0.574515152	19522
282	19523	Cyanus segetum	x	28	2028	1	3	10	0	100	0	69.15252525	23.41717172	64.42626263	23.3030303	69.45252525	0.321141414	19523
283	19524	Cyanus segetum	x	28	2028	1	3	15	0	225	0	69.15	23.406	64.253	23.308	69.254	0.09496	19524
284	19525	Cyanus segetum	x	28	2028	1	3	20	0	400	0	69.10505051	23.42626263	64.16666667	23.32525253	69.13131313	0.025979798	19525
285	19526	Cyanus segetum	x	28	2028	1	3	25	0	625	0	69.067	23.422	63.996	23.332	68.897	-0.1604	19526
286	19527	Cyanus segetum	x	28	2028	1	3	30	0	900	0	68.955	23.439	63.924	23.366	68.811	-0.14332	19527
287	19591	Cyanus segetum	x	28	2028	2	3	-30	0	900	0	67.716	23.4	62.94	23.299	67.525	-0.2032	19591
288	19592	Cyanus segetum	x	28	2028	2	3	-25	0	625	0	67.557	23.4	63.032	23.281	67.633	0.07724	19592
289	19593	Cyanus segetum	x	28	2028	2	3	-20	0	400	0	67.523	23.4	63.144	23.279	67.793	0.25908	19593
290	19594	Cyanus segetum	x	28	2028	2	3	-15	0	225	0	67.514	23.4	63.137	23.27	67.787	0.25884	19594
291	19595	Cyanus segetum	x	28	2028	2	3	-10	0	100	0	67.598	23.398	63.197	23.242	67.86	0.25404	19595
292	19596	Cyanus segetum	x	28	2028	2	3	-5	0	25	0	67.557	23.398	63.318	23.26	68.026	0.45476	19596
293	19597	Cyanus segetum	x	28	2028	2	3	0	0	0	0	67.576	23.399	63.511	23.276	68.286	0.69052	19597
294	19598	Cyanus segetum	x	28	2028	2	3	5	0	25	0	67.615	23.38	63.307	23.297	68.007	0.38224	19598
295	19599	Cyanus segetum	x	28	2028	2	3	10	0	100	0	67.38888889	23.4	63.07777778	23.2989899	67.7	0.305777778	19599
296	19600	Cyanus segetum	x	28	2028	2	3	15	0	225	0	67.34591837	23.4	62.87653061	23.3	67.45102041	0.083102041	19600
297	19601	Cyanus segetum	x	28	2028	2	3	20	0	400	0	67.34242424	23.4	62.72727273	23.3	67.22727273	-0.109747475	19601
298	19602	Cyanus segetum	x	28	2028	2	3	25	0	625	0	67.36262626	23.3989899	62.61212121	23.3	67.11111111	-0.281626263	19602
299	19603	Cyanus segetum	x	28	2028	2	3	30	0	900	0	67.346	23.381	62.618	23.297	67.116	-0.25724	19603
300	19667	Cyanus segetum	x	28	2028	3	3	-30	0	900	0	62.6020202	23.3	59.15959596	23.20606061	62.51919192	-0.075949495	19667
301	19668	Cyanus segetum	x	28	2028	3	3	-25	0	625	0	62.54545455	23.3	59.28888889	23.1969697	62.68888889	0.150878788	19668
302	19669	Cyanus segetum	x	28	2028	3	3	-20	0	400	0	62.52525253	23.3	59.33838384	23.1959596	62.73838384	0.236414141	19669
303	19670	Cyanus segetum	x	28	2028	3	3	-15	0	225	0	62.527	23.3	59.448	23.196	62.899	0.37936	19670
304	19671	Cyanus segetum	x	28	2028	3	3	-10	0	100	0	62.599	23.3	59.54	23.187	63.032	0.4288	19671
305	19672	Cyanus segetum	x	28	2028	3	3	-5	0	25	0	62.564	23.3	59.717	23.188	63.262	0.69744	19672
306	19673	Cyanus segetum	x	28	2028	3	3	0	0	0	0	62.585	23.3	59.804	23.2	63.396	0.79128	19673
307	19674	Cyanus segetum	x	28	2028	3	3	5	0	25	0	62.596	23.3	59.657	23.2	63.172	0.58624	19674
308	19675	Cyanus segetum	x	28	2028	3	3	10	0	100	0	62.606	23.3	59.426	23.2	62.854	0.27132	19675
309	19676	Cyanus segetum	x	28	2028	3	3	15	0	225	0	62.714	23.3	59.332	23.2	62.732	0.03924	19676
310	19677	Cyanus segetum	x	28	2028	3	3	20	0	400	0	62.741	23.3	59.285	23.2	62.685	-0.0498	19677
311	19678	Cyanus segetum	x	28	2028	3	3	25	0	625	0	62.658	23.3	59.226	23.201	62.626	-0.04468	19678
312	19679	Cyanus segetum	x	28	2028	3	3	30	0	900	0	62.701	23.3	59.242	23.2	62.642	-0.06656	19679
313	17932	Cyanus segetum	z	8	2008	0	3	0	5	0	25	76.078	23.4	69.037	23.303	76.072	-0.02177	17932
314	17933	Cyanus segetum	z	8	2008	0	3	0	10	0	100	76.239	23.4	69.272	23.3	76.372	0.10928	17933
315	17934	Cyanus segetum	z	8	2008	0	3	0	15	0	225	76.427	23.4	69.439	23.3	76.539	0.12836	17934
316	17935	Cyanus segetum	z	8	2008	0	3	0	20	0	400	76.483	23.401	69.572	23.297	76.744	0.23728	17935
317	17936	Cyanus segetum	z	8	2008	0	3	0	25	0	625	76.637	23.4	69.569	23.3	76.738	0.07956	17936
318	17937	Cyanus segetum	z	8	2008	0	3	0	30	0	900	76.67373737	23.4	69.66868687	23.3	76.86868687	0.166434343	17937
319	18008	Cyanus segetum	z	8	2008	1	3	0	5	0	25	74.4030303	23.4	67.94545455	23.3020202	74.68181818	0.298333333	18008
320	18009	Cyanus segetum	z	8	2008	1	3	0	10	0	100	74.40606061	23.4010101	67.9	23.3	74.6030303	0.238939394	18009
321	18010	Cyanus segetum	z	8	2008	1	3	0	15	0	225	74.332	23.4	67.814	23.3	74.514	0.20636	18010
322	18011	Cyanus segetum	z	8	2008	1	3	0	20	0	400	74.171	23.4	67.765	23.3	74.465	0.30625	18011
323	18012	Cyanus segetum	z	8	2008	1	3	0	25	0	625	74.134	23.4	67.637	23.3	74.337	0.18389	18012
324	18013	Cyanus segetum	z	8	2008	1	3	0	30	0	900	74.006	23.401	67.606	23.295	74.301	0.27344	18013
325	18084	Cyanus segetum	z	8	2008	2	3	0	5	0	25	75.608	23.4	68.976	23.297	75.982	0.3723	18084
326	18085	Cyanus segetum	z	8	2008	2	3	0	10	0	100	75.511	23.4	68.914	23.287	75.913	0.39236	18085
327	18086	Cyanus segetum	z	8	2008	2	3	0	15	0	225	75.456	23.4	68.791	23.284	75.778	0.29484	18086
328	18087	Cyanus segetum	z	8	2008	2	3	0	20	0	400	75.322	23.4	68.728	23.298	75.663	0.35072	18087
329	18088	Cyanus segetum	z	8	2008	2	3	0	25	0	625	75.197	23.4	68.6	23.297	75.5	0.31699	18088
330	18089	Cyanus segetum	z	8	2008	2	3	0	30	0	900	75.133	23.4	68.509	23.289	75.409	0.26811	18089
331	18160	Cyanus segetum	z	8	2008	3	3	0	5	0	25	68.307	23.299	63.157	23.2	68.752	0.44963	18160
332	18161	Cyanus segetum	z	8	2008	3	3	0	10	0	100	68.31632653	23.3	63.1122449	23.18877551	68.71020408	0.384836735	18161
333	18162	Cyanus segetum	z	8	2008	3	3	0	15	0	225	68.44242424	23.2979798	63.07878788	23.15353535	68.67575758	0.217242424	18162
334	18163	Cyanus segetum	z	8	2008	3	3	0	20	0	400	68.43434343	23.2989899	63.07979798	23.17171717	68.67878788	0.22659596	18163
335	18164	Cyanus segetum	z	8	2008	3	3	0	25	0	625	68.49489796	23.3	63.09693878	23.18265306	68.69693878	0.187306122	18164
336	18165	Cyanus segetum	z	8	2008	3	3	0	30	0	900	68.486	23.297	63.074	23.185	68.669	0.16771	18165
337	18179	Cyanus segetum	z	12	2012	0	0	0	5	0	25	70.46363636	23.3	65.17575758	23.17171717	71.57272727	1.099878788	18179
338	18180	Cyanus segetum	z	12	2012	0	0	0	10	0	100	70.71313131	23.3	65.34040404	23.18989899	71.78787879	1.071010101	18180
339	18181	Cyanus segetum	z	12	2012	0	0	0	15	0	225	70.934	23.3	65.371	23.197	71.845	0.89114	18181
340	18182	Cyanus segetum	z	12	2012	0	0	0	20	0	400	71.002	23.306	65.368	23.2	71.836	0.81912	18182
341	18183	Cyanus segetum	z	12	2012	0	0	0	25	0	625	70.853	23.319	65.111	23.2	71.484	0.62374	18183
342	18184	Cyanus segetum	z	12	2012	0	0	0	30	0	900	70.569	23.382	64.893	23.201	71.183	0.61562	18184
343	18255	Cyanus segetum	z	12	2012	1	0	0	5	0	25	63.681	23.7	59.266	23.609	63.664	-0.03856	18255
344	18256	Cyanus segetum	z	12	2012	1	0	0	10	0	100	63.703	23.704	59.309	23.6	63.709	-0.00294	18256
345	18257	Cyanus segetum	z	12	2012	1	0	0	15	0	225	63.769	23.7	59.364	23.6	63.764	0.00476	18257
346	18258	Cyanus segetum	z	12	2012	1	0	0	20	0	400	63.791	23.701	59.397	23.6	63.797	0.02698	18258
347	18259	Cyanus segetum	z	12	2012	1	0	0	25	0	625	63.671	23.713	59.313	23.6	63.713	0.03442	18259
348	18260	Cyanus segetum	z	12	2012	1	0	0	30	0	900	63.587	23.721	59.256	23.601	63.656	0.04204	18260
349	18331	Cyanus segetum	z	12	2012	2	0	0	5	0	25	62.78	23.598	58.795	23.5	63.018	0.2313	18331
350	18332	Cyanus segetum	z	12	2012	2	0	0	10	0	100	62.756	23.592	58.699	23.467	62.899	0.12666	18332
351	18333	Cyanus segetum	z	12	2012	2	0	0	15	0	225	62.763	23.593	58.666	23.424	62.866	0.07544	18333
352	18334	Cyanus segetum	z	12	2012	2	0	0	20	0	400	62.66161616	23.6	58.64040404	23.43030303	62.84040404	0.142525253	18334
353	18335	Cyanus segetum	z	12	2012	2	0	0	25	0	625	62.64343434	23.56868687	58.60707071	23.40707071	62.80606061	0.116040404	18335
354	18336	Cyanus segetum	z	12	2012	2	0	0	30	0	900	62.57272727	23.57575758	58.54646465	23.41111111	62.69090909	0.105535354	18336
355	18407	Cyanus segetum	z	12	2012	3	0	0	5	0	25	62.216	23.4	58.512	23.3	62.63	0.41608	18407
356	18408	Cyanus segetum	z	12	2012	3	0	0	10	0	100	62.139	23.4	58.478	23.3	62.578	0.44752	18408
357	18409	Cyanus segetum	z	12	2012	3	0	0	15	0	225	62.147	23.4	58.414	23.3	62.514	0.35376	18409
358	18410	Cyanus segetum	z	12	2012	3	0	0	20	0	400	62.06161616	23.4	58.38585859	23.2989899	62.47171717	0.401434343	18410
359	18411	Cyanus segetum	z	12	2012	3	0	0	25	0	625	62.05151515	23.4	58.31919192	23.2989899	62.33838384	0.32220202	18411
360	18412	Cyanus segetum	z	12	2012	3	0	0	30	0	900	61.98282828	23.4	58.3010101	23.3	62.3020202	0.366525253	18412
361	18502	Cyanus segetum	z	16	2016	0	1	0	5	0	25	66.18	23.5	61.408	23.423	66.008	-0.16655	18502
362	18503	Cyanus segetum	z	16	2016	0	1	0	10	0	100	66.129	23.524	61.401	23.4	66.001	-0.1247	18503
363	18504	Cyanus segetum	z	16	2016	0	1	0	15	0	225	66.129	23.528	61.402	23.4	66.002	-0.1234	18504
364	18505	Cyanus segetum	z	16	2016	0	1	0	20	0	400	66.168	23.559	61.355	23.43	65.955	-0.22305	18505
365	18506	Cyanus segetum	z	16	2016	0	1	0	25	0	625	66.17	23.572	61.356	23.456	65.956	-0.22376	18506
366	18507	Cyanus segetum	z	16	2016	0	1	0	30	0	900	66.168	23.583	61.316	23.45	65.898	-0.27336	18507
367	18578	Cyanus segetum	z	16	2016	1	1	0	5	0	25	58.342	23.801	55.934	23.701	58.944	0.60118	18578
368	18579	Cyanus segetum	z	16	2016	1	1	0	10	0	100	58.437	23.8	56.003	23.7	59.006	0.59587	18579
369	18580	Cyanus segetum	z	16	2016	1	1	0	15	0	225	58.404	23.8	55.953	23.7	58.953	0.5639	18580
370	18581	Cyanus segetum	z	16	2016	1	1	0	20	0	400	58.303	23.8	55.896	23.7	58.896	0.59085	18581
371	18582	Cyanus segetum	z	16	2016	1	1	0	25	0	625	58.22424242	23.8	55.82121212	23.7	58.82020202	0.573121212	18582
372	18583	Cyanus segetum	z	16	2016	1	1	0	30	0	900	58.13131313	23.8010101	55.7	23.7	58.6	0.509686869	18583
373	18654	Cyanus segetum	z	16	2016	2	1	0	5	0	25	55.084	23.601	53.354	23.516	55.613	0.52678	18654
374	18655	Cyanus segetum	z	16	2016	2	1	0	10	0	100	55.033	23.6	53.183	23.5	55.383	0.35707	18655
375	18656	Cyanus segetum	z	16	2016	2	1	0	15	0	225	55.021	23.6	53.2	23.5	55.4	0.391	18656
376	18657	Cyanus segetum	z	16	2016	2	1	0	20	0	400	54.956	23.601	53.173	23.498	55.373	0.42117	18657
377	18658	Cyanus segetum	z	16	2016	2	1	0	25	0	625	54.88888889	23.6	53.1	23.5	55.3	0.394111111	18658
378	18659	Cyanus segetum	z	16	2016	2	1	0	30	0	900	54.91818182	23.6	53.09292929	23.4989899	55.29292929	0.35569697	18659
379	18730	Cyanus segetum	z	16	2016	3	1	0	5	0	25	50.744	23.465	49.761	23.338	50.961	0.2262	18730
380	18731	Cyanus segetum	z	16	2016	3	1	0	10	0	100	50.80808081	23.42525253	49.73232323	23.3	50.93232323	0.124949495	18731
381	18732	Cyanus segetum	z	16	2016	3	1	0	15	0	225	50.858	23.426	49.747	23.301	50.947	0.0941	18732
382	18733	Cyanus segetum	z	16	2016	3	1	0	20	0	400	50.942	23.404	49.817	23.3	51.017	0.10093	18733
383	18734	Cyanus segetum	z	16	2016	3	1	0	25	0	625	50.949	23.414	49.797	23.3	50.997	0.06806	18734
384	18735	Cyanus segetum	z	16	2016	3	1	0	30	0	900	50.913	23.405	49.795	23.3	50.995	0.1015	18735
385	18787	Cyanus segetum	z	20	2020	0	0	0	5	0	25	47.68383838	23.22727273	46.97474747	23.19090909	47.67474747	-0.007494949	18787
386	18788	Cyanus segetum	z	20	2020	0	0	0	10	0	100	47.756	23.278	46.981	23.159	47.681	-0.07284	18788
387	18789	Cyanus segetum	z	20	2020	0	0	0	15	0	225	47.709	23.269	46.961	23.113	47.661	-0.04755	18789
388	18790	Cyanus segetum	z	20	2020	0	0	0	20	0	400	47.74	23.254	46.972	23.102	47.672	-0.06652	18790
389	18791	Cyanus segetum	z	20	2020	0	0	0	25	0	625	47.714	23.262	46.919	23.101	47.619	-0.09829	18791
390	18792	Cyanus segetum	z	20	2020	0	0	0	30	0	900	47.668	23.278	46.909	23.136	47.609	-0.06319	18792
391	18806	Cyanus segetum	z	21	2021	0	1	0	5	0	25	48.344	23.3	47.581	23.2	48.362	-0.00871	18806
392	18807	Cyanus segetum	z	21	2021	0	1	0	10	0	100	48.399	23.3	47.652	23.2	48.452	0.01316	18807
393	18808	Cyanus segetum	z	21	2021	0	1	0	15	0	225	48.32424242	23.3	47.62020202	23.1979798	48.41919192	0.053565657	18808
394	18809	Cyanus segetum	z	21	2021	0	1	0	20	0	400	48.33131313	23.2989899	47.57070707	23.1979798	48.34242424	-0.007242424	18809
395	18810	Cyanus segetum	z	21	2021	0	1	0	25	0	625	48.30707071	23.3	47.56161616	23.19393939	48.32525253	0.007090909	18810
396	18811	Cyanus segetum	z	21	2021	0	1	0	30	0	900	48.25353535	23.3	47.54646465	23.1979798	48.29393939	0.044111111	18811
397	18863	Cyanus segetum	z	20	2020	1	0	0	5	0	25	48.5255102	23.40714286	47.82653061	23.33367347	48.62653061	0.076408163	18863
398	18864	Cyanus segetum	z	20	2020	1	0	0	10	0	100	48.524	23.42	47.776	23.312	48.576	0.02284	18864
399	18865	Cyanus segetum	z	20	2020	1	0	0	15	0	225	48.476	23.456	47.765	23.303	48.565	0.05885	18865
400	18866	Cyanus segetum	z	20	2020	1	0	0	20	0	400	48.45454545	23.46666667	47.7	23.3	48.5	0.009464646	18866
401	18867	Cyanus segetum	z	20	2020	1	0	0	25	0	625	48.44949495	23.45555556	47.75353535	23.3	48.55353535	0.072858586	18867
402	18868	Cyanus segetum	z	20	2020	1	0	0	30	0	900	48.46565657	23.46969697	47.73737374	23.30707071	48.53737374	0.039080808	18868
403	18882	Cyanus segetum	z	21	2021	1	1	0	5	0	25	47.914	23.5	47.202	23.4	47.902	0.00918	18882
404	18883	Cyanus segetum	z	21	2021	1	1	0	10	0	100	47.893	23.491	47.211	23.399	47.911	0.03999	18883
405	18884	Cyanus segetum	z	21	2021	1	1	0	15	0	225	47.914	23.499	47.203	23.4	47.903	0.01027	18884
406	18885	Cyanus segetum	z	21	2021	1	1	0	20	0	400	47.9	23.5	47.201	23.4	47.901	0.02209	18885
407	18886	Cyanus segetum	z	21	2021	1	1	0	25	0	625	47.922	23.5	47.248	23.4	47.948	0.05132	18886
408	18887	Cyanus segetum	z	21	2021	1	1	0	30	0	900	47.954	23.5	47.292	23.4	47.992	0.06728	18887
409	18939	Cyanus segetum	z	20	2020	2	0	0	5	0	25	48.381	23.504	47.768	23.4	48.568	0.15712	18939
410	18940	Cyanus segetum	z	20	2020	2	0	0	10	0	100	48.316	23.501	47.702	23.4	48.502	0.15025	18940
411	18941	Cyanus segetum	z	20	2020	2	0	0	15	0	225	48.288	23.5	47.68	23.4	48.48	0.1544	18941
412	18942	Cyanus segetum	z	20	2020	2	0	0	20	0	400	48.202	23.501	47.627	23.4	48.427	0.18316	18942
413	18943	Cyanus segetum	z	20	2020	2	0	0	25	0	625	48.225	23.501	47.606	23.4	48.406	0.13748	18943
414	18944	Cyanus segetum	z	20	2020	2	0	0	30	0	900	48.188	23.516	47.527	23.4	48.254	0.08843	18944
415	18958	Cyanus segetum	z	21	2021	2	1	0	5	0	25	47.701	23.5	47.142	23.462	47.842	0.1568	18958
416	18959	Cyanus segetum	z	21	2021	2	1	0	10	0	100	47.745	23.502	47.103	23.401	47.803	0.07027	18959
417	18960	Cyanus segetum	z	21	2021	2	1	0	15	0	225	47.76464646	23.5	47.12323232	23.4	47.82323232	0.072676768	18960
418	18961	Cyanus segetum	z	21	2021	2	1	0	20	0	400	47.79191919	23.5	47.17474747	23.4010101	47.87474747	0.101555556	18961
419	18962	Cyanus segetum	z	21	2021	2	1	0	25	0	625	47.86464646	23.5	47.2040404	23.4	47.9040404	0.060757576	18962
420	18963	Cyanus segetum	z	21	2021	2	1	0	30	0	900	47.88888889	23.5	47.22222222	23.4	47.92222222	0.056333333	18963
421	19015	Cyanus segetum	z	20	2020	3	0	0	5	0	25	48.006	23.3	47.626	23.2	48.415	0.37797	19015
422	19016	Cyanus segetum	z	20	2020	3	0	0	10	0	100	47.998	23.3	47.56	23.164	48.322	0.3144	19016
423	19017	Cyanus segetum	z	20	2020	3	0	0	15	0	225	48.01010101	23.29393939	47.44242424	23.13434343	48.14444444	0.174141414	19017
424	19018	Cyanus segetum	z	20	2020	3	0	0	20	0	400	47.97979798	23.29494949	47.39090909	23.12020202	48.09090909	0.148555556	19018
425	19019	Cyanus segetum	z	20	2020	3	0	0	25	0	625	47.96666667	23.2969697	47.38484848	23.13333333	48.08484848	0.155131313	19019
426	19020	Cyanus segetum	z	20	2020	3	0	0	30	0	900	47.8989899	23.2959596	47.33939394	23.13535354	48.03939394	0.173565657	19020
427	19034	Cyanus segetum	z	21	2021	3	1	0	5	0	25	47.207	23.211	46.707	23.166	47.407	0.17841	19034
428	19035	Cyanus segetum	z	21	2021	3	1	0	10	0	100	47.1989899	23.2010101	46.62020202	23.1	47.32020202	0.092030303	19035
429	19036	Cyanus segetum	z	21	2021	3	1	0	15	0	225	47.138	23.2	46.601	23.1	47.301	0.13209	19036
430	19037	Cyanus segetum	z	21	2021	3	1	0	20	0	400	47.045	23.209	46.51	23.1	47.21	0.1259	19037
431	19038	Cyanus segetum	z	21	2021	3	1	0	25	0	625	47.039	23.227	46.477	23.1	47.177	0.09616	19038
432	19039	Cyanus segetum	z	21	2021	3	1	0	30	0	900	46.957	23.264	46.401	23.101	47.101	0.09608	19039
433	19452	Cyanus segetum	z	28	2028	0	3	0	5	0	25	59.55050505	23.27575758	57.41919192	23.18181818	60.22222222	0.679828283	19452
434	19453	Cyanus segetum	z	28	2028	0	3	0	10	0	100	59.71414141	23.21919192	57.55656566	23.12929293	60.41111111	0.697525253	19453
435	19454	Cyanus segetum	z	28	2028	0	3	0	15	0	225	59.906	23.266	57.728	23.132	60.634	0.73196	19454
436	19455	Cyanus segetum	z	28	2028	0	3	0	20	0	400	60.26262626	23.28888889	57.8969697	23.14646465	60.86868687	0.598121212	19455
437	19456	Cyanus segetum	z	28	2028	0	3	0	25	0	625	60.4755102	23.29591837	58.07857143	23.12857143	61.09489796	0.624255102	19456
438	19457	Cyanus segetum	z	28	2028	0	3	0	30	0	900	60.73333333	23.3	58.28989899	23.14242424	61.38888889	0.645333333	19457
439	19528	Cyanus segetum	z	28	2028	1	3	0	5	0	25	68.963	23.413	63.956	23.306	68.856	-0.10913	19528
440	19529	Cyanus segetum	z	28	2028	1	3	0	10	0	100	68.988	23.411	64.026	23.3	68.926	-0.04194	19529
441	19530	Cyanus segetum	z	28	2028	1	3	0	15	0	225	68.87373737	23.42626263	63.93333333	23.3	68.83333333	-0.049737374	19530
442	19531	Cyanus segetum	z	28	2028	1	3	0	20	0	400	68.916	23.416	64.04	23.3	68.94	0.04839	19531
443	19532	Cyanus segetum	z	28	2028	1	3	0	25	0	625	68.87	23.409	64.018	23.3	68.918	0.06558	19532
444	19533	Cyanus segetum	z	28	2028	1	3	0	30	0	900	69.065	23.408	64.077	23.3	68.979	-0.05211	19533
445	19604	Cyanus segetum	z	28	2028	2	3	0	5	0	25	67.2989899	23.36868687	62.72121212	23.28585859	67.22121212	-0.074282828	19604
446	19605	Cyanus segetum	z	28	2028	2	3	0	10	0	100	67.17878788	23.3979798	62.64545455	23.24242424	67.14545455	-0.053787879	19605
447	19606	Cyanus segetum	z	28	2028	2	3	0	15	0	225	67.045	23.4	62.614	23.245	67.099	0.03848	19606
448	19607	Cyanus segetum	z	28	2028	2	3	0	20	0	400	66.958	23.4	62.533	23.253	66.973	0.01856	19607
449	19608	Cyanus segetum	z	28	2028	2	3	0	25	0	625	66.989	23.389	62.46	23.243	66.866	-0.1088	19608
450	19609	Cyanus segetum	z	28	2028	2	3	0	30	0	900	66.887	23.393	62.413	23.213	66.813	-0.06884	19609
451	19680	Cyanus segetum	z	28	2028	3	3	0	5	0	25	62.78	23.3	59.373	23.2	62.773	0.02736	19680
452	19681	Cyanus segetum	z	28	2028	3	3	0	10	0	100	62.77	23.3	59.4	23.2	62.8	0.073	19681
453	19682	Cyanus segetum	z	28	2028	3	3	0	15	0	225	62.839	23.3	59.407	23.2	62.814	0.01324	19682
454	19683	Cyanus segetum	z	28	2028	3	3	0	20	0	400	62.81717172	23.3	59.46969697	23.2	62.93939394	0.117828283	19683
455	19684	Cyanus segetum	z	28	2028	3	3	0	25	0	625	62.80505051	23.3	59.46868687	23.2	62.93737374	0.128616162	19684
456	19685	Cyanus segetum	z	28	2028	3	3	0	30	0	900	62.98484848	23.3	59.5010101	23.2	63.0010101	-0.008515152	19685
