# Supplementary material for: Floral Humidity in Flowering Plants: A Preliminary Survey
Source: Front Plant Sci. 2020 Mar 6;11:249. doi: 10.3389/fpls.2020.00249 (PMC7068853; doi:10.3389/fpls.2020.00249)
Supplement: SUPPLEMENTARY FILE 2 — A zipped file containing floral humidity data collected by the robot arm transects as described in the main text. A word document within the zipped files explains the data formatting in detail. Datafiles themselves are in CSV format. [file Data_Sheet_2.zip › Floral humidity data/Flowers/Cyanus segetum Raw.csv]

	X.	Individual	Species	totIndividual	date	sample..	Sample.order	x.or.z.transect	xoffset	zoffset	Background.Humidity	Background.Temperature	Focal.Humidity	Focal.Temperature	Corrected.Focal.humidity	Change.in.RH.	block	BE	Tag	N
1	66269	8	Cyanus segetum	2008	2018-05-31-15-20-22	0	3	x	-30	0	71.9	23.3	65.7	23.3	71.9	0.014	17919	First10	Here	1
2	66270	8	Cyanus segetum	2008	2018-05-31-15-20-24	0	3	x	-30	0	71.9	23.3	65.7	23.3	71.9	0.014	17919	First10	Here	2
3	66271	8	Cyanus segetum	2008	2018-05-31-15-20-26	0	3	x	-30	0	71.9	23.3	65.7	23.3	71.9	0.014	17919	First10	Here	3
4	66272	8	Cyanus segetum	2008	2018-05-31-15-20-28	0	3	x	-30	0	72	23.4	65.7	23.3	71.9	-0.086	17919	First10	Here	4
5	66273	8	Cyanus segetum	2008	2018-05-31-15-20-30	0	3	x	-30	0	71.9	23.3	65.7	23.3	71.9	0.014	17919	First10	Here	5
6	66274	8	Cyanus segetum	2008	2018-05-31-15-20-32	0	3	x	-30	0	71.9	23.3	65.7	23.3	71.9	0.014	17919	First10	Here	6
7	66275	8	Cyanus segetum	2008	2018-05-31-15-20-34	0	3	x	-30	0	72	23.4	65.7	23.3	71.9	-0.086	17919	First10	Here	7
8	66276	8	Cyanus segetum	2008	2018-05-31-15-20-36	0	3	x	-30	0	71.9	23.3	65.7	23.3	71.9	0.014	17919	First10	Here	8
9	66277	8	Cyanus segetum	2008	2018-05-31-15-20-38	0	3	x	-30	0	71.9	23.3	65.7	23.3	71.9	0.014	17919	First10	Here	9
10	66278	8	Cyanus segetum	2008	2018-05-31-15-20-40	0	3	x	-30	0	71.8	23.3	65.7	23.3	71.9	0.114	17919	First10	Here	10
11	66279	8	Cyanus segetum	2008	2018-05-31-15-20-42	0	3	x	-30	0	71.9	23.3	65.7	23.3	71.9	0.014	17919			11
12	66280	8	Cyanus segetum	2008	2018-05-31-15-20-44	0	3	x	-30	0	72	23.4	65.7	23.3	71.9	-0.086	17919			12
13	66281	8	Cyanus segetum	2008	2018-05-31-15-20-46	0	3	x	-30	0	71.9	23.3	65.7	23.3	71.9	0.014	17919			13
14	66282	8	Cyanus segetum	2008	2018-05-31-15-20-48	0	3	x	-30	0	71.9	23.3	65.7	23.3	71.9	0.014	17919			14
15	66283	8	Cyanus segetum	2008	2018-05-31-15-20-50	0	3	x	-30	0	71.9	23.3	65.8	23.3	72	0.138	17919			15
16	66284	8	Cyanus segetum	2008	2018-05-31-15-20-52	0	3	x	-30	0	71.9	23.3	65.7	23.3	71.9	0.014	17919			16
17	66285	8	Cyanus segetum	2008	2018-05-31-15-20-54	0	3	x	-30	0	71.8	23.3	65.7	23.3	71.9	0.114	17919			17
18	66286	8	Cyanus segetum	2008	2018-05-31-15-20-56	0	3	x	-30	0	71.9	23.4	65.8	23.3	72	0.138	17919			18
19	66287	8	Cyanus segetum	2008	2018-05-31-15-20-58	0	3	x	-30	0	71.9	23.4	65.8	23.3	72	0.138	17919			19
20	66288	8	Cyanus segetum	2008	2018-05-31-15-21-00	0	3	x	-30	0	71.7	23.3	65.8	23.3	72	0.338	17919			20
21	66289	8	Cyanus segetum	2008	2018-05-31-15-21-02	0	3	x	-30	0	71.7	23.3	65.7	23.2	71.9	0.214	17919			21
22	66290	8	Cyanus segetum	2008	2018-05-31-15-21-04	0	3	x	-30	0	71.7	23.3	65.8	23.3	72	0.338	17919			22
23	66291	8	Cyanus segetum	2008	2018-05-31-15-21-06	0	3	x	-30	0	71.7	23.4	65.8	23.3	72	0.338	17919			23
24	66292	8	Cyanus segetum	2008	2018-05-31-15-21-08	0	3	x	-30	0	71.7	23.3	65.8	23.3	72	0.338	17919			24
25	66293	8	Cyanus segetum	2008	2018-05-31-15-21-10	0	3	x	-30	0	71.7	23.4	65.8	23.3	72	0.338	17919			25
26	66294	8	Cyanus segetum	2008	2018-05-31-15-21-12	0	3	x	-30	0	71.7	23.4	65.8	23.3	72	0.338	17919			26
27	66295	8	Cyanus segetum	2008	2018-05-31-15-21-14	0	3	x	-30	0	71.6	23.3	65.8	23.3	72	0.438	17919			27
28	66296	8	Cyanus segetum	2008	2018-05-31-15-21-16	0	3	x	-30	0	71.6	23.3	65.8	23.3	72	0.438	17919			28
29	66297	8	Cyanus segetum	2008	2018-05-31-15-21-18	0	3	x	-30	0	71.7	23.3	65.8	23.3	72	0.338	17919			29
30	66298	8	Cyanus segetum	2008	2018-05-31-15-21-20	0	3	x	-30	0	71.7	23.4	65.7	23.2	71.9	0.214	17919			30
31	66299	8	Cyanus segetum	2008	2018-05-31-15-21-22	0	3	x	-30	0	71.7	23.4	65.8	23.3	72	0.338	17919			31
32	66300	8	Cyanus segetum	2008	2018-05-31-15-21-25	0	3	x	-30	0	71.7	23.4	65.8	23.3	72	0.338	17919			32
33	66301	8	Cyanus segetum	2008	2018-05-31-15-21-27	0	3	x	-30	0	71.7	23.4	65.8	23.3	72	0.338	17919			33
34	66302	8	Cyanus segetum	2008	2018-05-31-15-21-29	0	3	x	-30	0	71.6	23.4	65.9	23.3	72.2	0.562	17919			34
35	66303	8	Cyanus segetum	2008	2018-05-31-15-21-31	0	3	x	-30	0	71.6	23.4	65.7	23.2	71.9	0.314	17919			35
36	66304	8	Cyanus segetum	2008	2018-05-31-15-21-33	0	3	x	-30	0	71.7	23.4	65.7	23.2	71.9	0.214	17919			36
37	66305	8	Cyanus segetum	2008	2018-05-31-15-21-35	0	3	x	-30	0	71.8	23.4	65.8	23.3	72	0.238	17919			37
38	66306	8	Cyanus segetum	2008	2018-05-31-15-21-37	0	3	x	-30	0	71.8	23.4	65.8	23.2	72	0.238	17919			38
39	66307	8	Cyanus segetum	2008	2018-05-31-15-21-39	0	3	x	-30	0	71.8	23.4	65.9	23.3	72.2	0.362	17919			39
40	66308	8	Cyanus segetum	2008	2018-05-31-15-21-41	0	3	x	-30	0	71.8	23.3	65.8	23.2	72	0.238	17919			40
41	66309	8	Cyanus segetum	2008	2018-05-31-15-21-43	0	3	x	-30	0	71.8	23.3	65.8	23.2	72	0.238	17919			41
42	66310	8	Cyanus segetum	2008	2018-05-31-15-21-45	0	3	x	-30	0	71.8	23.3	65.8	23.2	72	0.238	17919			42
43	66311	8	Cyanus segetum	2008	2018-05-31-15-21-47	0	3	x	-30	0	71.9	23.4	65.8	23.2	72	0.138	17919			43
44	66312	8	Cyanus segetum	2008	2018-05-31-15-21-49	0	3	x	-30	0	72	23.4	65.9	23.3	72.2	0.162	17919			44
45	66313	8	Cyanus segetum	2008	2018-05-31-15-21-51	0	3	x	-30	0	71.9	23.3	65.9	23.3	72.2	0.262	17919			45
46	66314	8	Cyanus segetum	2008	2018-05-31-15-21-53	0	3	x	-30	0	72	23.4	65.9	23.2	72.2	0.162	17919			46
47	66315	8	Cyanus segetum	2008	2018-05-31-15-21-55	0	3	x	-30	0	72	23.4	65.9	23.2	72.2	0.162	17919			47
48	66316	8	Cyanus segetum	2008	2018-05-31-15-21-57	0	3	x	-30	0	71.9	23.3	65.9	23.2	72.2	0.262	17919			48
49	66317	8	Cyanus segetum	2008	2018-05-31-15-21-59	0	3	x	-30	0	71.9	23.3	65.9	23.2	72.2	0.262	17919			49
50	66318	8	Cyanus segetum	2008	2018-05-31-15-22-01	0	3	x	-30	0	72	23.4	65.9	23.2	72.2	0.162	17919			50
51	66319	8	Cyanus segetum	2008	2018-05-31-15-22-03	0	3	x	-30	0	71.9	23.3	65.9	23.2	72.2	0.262	17919			51
52	66320	8	Cyanus segetum	2008	2018-05-31-15-22-05	0	3	x	-30	0	71.9	23.3	65.9	23.2	72.2	0.262	17919			52
53	66321	8	Cyanus segetum	2008	2018-05-31-15-22-07	0	3	x	-30	0	71.9	23.4	65.9	23.2	72.2	0.262	17919			53
54	66322	8	Cyanus segetum	2008	2018-05-31-15-22-09	0	3	x	-30	0	71.9	23.4	65.9	23.2	72.2	0.262	17919			54
55	66323	8	Cyanus segetum	2008	2018-05-31-15-22-11	0	3	x	-30	0	71.9	23.4	65.9	23.2	72.2	0.262	17919			55
56	66324	8	Cyanus segetum	2008	2018-05-31-15-22-13	0	3	x	-30	0	71.9	23.3	65.9	23.2	72.2	0.262	17919			56
57	66325	8	Cyanus segetum	2008	2018-05-31-15-22-15	0	3	x	-30	0	71.9	23.4	65.9	23.2	72.2	0.262	17919			57
58	66326	8	Cyanus segetum	2008	2018-05-31-15-22-17	0	3	x	-30	0	72	23.4	65.9	23.2	72.2	0.162	17919			58
59	66327	8	Cyanus segetum	2008	2018-05-31-15-22-19	0	3	x	-30	0	72	23.4	65.9	23.2	72.2	0.162	17919			59
60	66328	8	Cyanus segetum	2008	2018-05-31-15-22-21	0	3	x	-30	0	71.9	23.3	65.9	23.2	72.2	0.262	17919			60
61	66329	8	Cyanus segetum	2008	2018-05-31-15-22-23	0	3	x	-30	0	72	23.4	65.9	23.2	72.2	0.162	17919			61
62	66330	8	Cyanus segetum	2008	2018-05-31-15-22-25	0	3	x	-30	0	71.9	23.3	66	23.2	72.3	0.386	17919			62
63	66331	8	Cyanus segetum	2008	2018-05-31-15-22-27	0	3	x	-30	0	71.9	23.3	66	23.2	72.3	0.386	17919			63
64	66332	8	Cyanus segetum	2008	2018-05-31-15-22-29	0	3	x	-30	0	71.9	23.4	66	23.2	72.3	0.386	17919			64
65	66333	8	Cyanus segetum	2008	2018-05-31-15-22-31	0	3	x	-30	0	72	23.4	66	23.2	72.3	0.286	17919			65
66	66334	8	Cyanus segetum	2008	2018-05-31-15-22-33	0	3	x	-30	0	72	23.4	66	23.2	72.3	0.286	17919			66
67	66335	8	Cyanus segetum	2008	2018-05-31-15-22-35	0	3	x	-30	0	72.1	23.4	66	23.2	72.3	0.186	17919			67
68	66336	8	Cyanus segetum	2008	2018-05-31-15-22-37	0	3	x	-30	0	72.1	23.4	66	23.2	72.3	0.186	17919			68
69	66337	8	Cyanus segetum	2008	2018-05-31-15-22-39	0	3	x	-30	0	72.1	23.4	66	23.2	72.3	0.186	17919			69
70	66338	8	Cyanus segetum	2008	2018-05-31-15-22-41	0	3	x	-30	0	72.1	23.4	66	23.2	72.3	0.186	17919			70
71	66339	8	Cyanus segetum	2008	2018-05-31-15-22-43	0	3	x	-30	0	72.1	23.4	66.1	23.2	72.4	0.31	17919			71
72	66340	8	Cyanus segetum	2008	2018-05-31-15-22-45	0	3	x	-30	0	72.1	23.4	66.1	23.2	72.4	0.31	17919			72
73	66341	8	Cyanus segetum	2008	2018-05-31-15-22-47	0	3	x	-30	0	72.1	23.4	66.1	23.2	72.4	0.31	17919			73
74	66342	8	Cyanus segetum	2008	2018-05-31-15-22-49	0	3	x	-30	0	72.1	23.4	66.1	23.2	72.4	0.31	17919			74
75	66343	8	Cyanus segetum	2008	2018-05-31-15-22-51	0	3	x	-30	0	72.1	23.4	66	23.2	72.3	0.186	17919			75
76	66344	8	Cyanus segetum	2008	2018-05-31-15-22-53	0	3	x	-30	0	72.1	23.3	66.1	23.2	72.4	0.31	17919			76
77	66345	8	Cyanus segetum	2008	2018-05-31-15-22-55	0	3	x	-30	0	72.2	23.4	66.1	23.2	72.4	0.21	17919			77
78	66346	8	Cyanus segetum	2008	2018-05-31-15-22-57	0	3	x	-30	0	72.2	23.4	66.1	23.2	72.4	0.21	17919			78
79	66347	8	Cyanus segetum	2008	2018-05-31-15-22-59	0	3	x	-30	0	72.2	23.4	66.1	23.2	72.4	0.21	17919			79
80	66348	8	Cyanus segetum	2008	2018-05-31-15-23-01	0	3	x	-30	0	72.2	23.4	66.1	23.2	72.4	0.21	17919			80
81	66349	8	Cyanus segetum	2008	2018-05-31-15-23-03	0	3	x	-30	0	72.2	23.4	66.1	23.2	72.4	0.21	17919			81
82	66350	8	Cyanus segetum	2008	2018-05-31-15-23-05	0	3	x	-30	0	72.1	23.4	66.1	23.2	72.4	0.31	17919			82
83	66351	8	Cyanus segetum	2008	2018-05-31-15-23-07	0	3	x	-30	0	72.2	23.4	66.1	23.2	72.4	0.21	17919			83
84	66352	8	Cyanus segetum	2008	2018-05-31-15-23-09	0	3	x	-30	0	72.2	23.4	66.1	23.2	72.4	0.21	17919			84
85	66353	8	Cyanus segetum	2008	2018-05-31-15-23-11	0	3	x	-30	0	72.2	23.4	66.1	23.2	72.4	0.21	17919			85
86	66354	8	Cyanus segetum	2008	2018-05-31-15-23-13	0	3	x	-30	0	72.2	23.3	66.1	23.2	72.4	0.21	17919			86
87	66355	8	Cyanus segetum	2008	2018-05-31-15-23-15	0	3	x	-30	0	72.3	23.4	66.1	23.2	72.4	0.11	17919			87
88	66356	8	Cyanus segetum	2008	2018-05-31-15-23-17	0	3	x	-30	0	72.2	23.3	66.1	23.2	72.4	0.21	17919			88
89	66357	8	Cyanus segetum	2008	2018-05-31-15-23-19	0	3	x	-30	0	72.3	23.4	66.1	23.2	72.4	0.11	17919			89
90	66358	8	Cyanus segetum	2008	2018-05-31-15-23-21	0	3	x	-30	0	72.3	23.4	66.1	23.2	72.4	0.11	17919			90
91	66359	8	Cyanus segetum	2008	2018-05-31-15-23-23	0	3	x	-30	0	72.3	23.4	66.1	23.2	72.4	0.11	17919	Last10	Here	91
92	66360	8	Cyanus segetum	2008	2018-05-31-15-23-25	0	3	x	-30	0	72.2	23.3	66.1	23.2	72.4	0.21	17919	Last10	Here	92
93	66361	8	Cyanus segetum	2008	2018-05-31-15-23-27	0	3	x	-30	0	72.1	23.3	66.1	23.2	72.4	0.31	17919	Last10	Here	93
94	66362	8	Cyanus segetum	2008	2018-05-31-15-23-29	0	3	x	-30	0	72.2	23.4	66.1	23.2	72.4	0.21	17919	Last10	Here	94
95	66363	8	Cyanus segetum	2008	2018-05-31-15-23-31	0	3	x	-30	0	72.2	23.4	66.1	23.2	72.4	0.21	17919	Last10	Here	95
96	66364	8	Cyanus segetum	2008	2018-05-31-15-23-33	0	3	x	-30	0	72.2	23.4	66.1	23.2	72.4	0.21	17919	Last10	Here	96
97	66365	8	Cyanus segetum	2008	2018-05-31-15-23-35	0	3	x	-30	0	72.3	23.4	66.1	23.2	72.4	0.11	17919	Last10	Here	97
98	66366	8	Cyanus segetum	2008	2018-05-31-15-23-37	0	3	x	-30	0	72.3	23.4	66.1	23.2	72.4	0.11	17919	Last10	Here	98
99	66367	8	Cyanus segetum	2008	2018-05-31-15-23-39	0	3	x	-30	0	72.3	23.4	66.2	23.2	72.5	0.234	17919	Last10	Here	99
100	66368	8	Cyanus segetum	2008	2018-05-31-15-23-41	0	3	x	-30	0	72.3	23.4	66.2	23.2	72.5	0.234	17919	Last10	Here	100
101	66369	8	Cyanus segetum	2008	2018-05-31-15-24-13	0	3	x	-25	0	72.3	23.4	66.2	23.2	72.5	0.234	17920	First10	Here	1
102	66370	8	Cyanus segetum	2008	2018-05-31-15-24-15	0	3	x	-25	0	72.3	23.4	66.2	23.2	72.5	0.234	17920	First10	Here	2
103	66371	8	Cyanus segetum	2008	2018-05-31-15-24-17	0	3	x	-25	0	72.3	23.4	66.2	23.2	72.5	0.234	17920	First10	Here	3
104	66372	8	Cyanus segetum	2008	2018-05-31-15-24-19	0	3	x	-25	0	72.3	23.4	66.2	23.2	72.5	0.234	17920	First10	Here	4
105	66373	8	Cyanus segetum	2008	2018-05-31-15-24-21	0	3	x	-25	0	72.3	23.4	66.2	23.2	72.5	0.234	17920	First10	Here	5
106	66374	8	Cyanus segetum	2008	2018-05-31-15-24-23	0	3	x	-25	0	72.3	23.4	66.2	23.2	72.5	0.234	17920	First10	Here	6
107	66375	8	Cyanus segetum	2008	2018-05-31-15-24-25	0	3	x	-25	0	72.2	23.3	66.2	23.2	72.5	0.334	17920	First10	Here	7
108	66376	8	Cyanus segetum	2008	2018-05-31-15-24-27	0	3	x	-25	0	72.2	23.3	66.3	23.2	72.7	0.458	17920	First10	Here	8
109	66377	8	Cyanus segetum	2008	2018-05-31-15-24-29	0	3	x	-25	0	72.4	23.4	66.3	23.2	72.7	0.258	17920	First10	Here	9
110	66378	8	Cyanus segetum	2008	2018-05-31-15-24-31	0	3	x	-25	0	72.3	23.3	66.3	23.2	72.7	0.358	17920	First10	Here	10
111	66379	8	Cyanus segetum	2008	2018-05-31-15-24-33	0	3	x	-25	0	72.4	23.4	66.3	23.2	72.7	0.258	17920			11
112	66380	8	Cyanus segetum	2008	2018-05-31-15-24-35	0	3	x	-25	0	72.3	23.3	66.3	23.2	72.7	0.358	17920			12
113	66381	8	Cyanus segetum	2008	2018-05-31-15-24-37	0	3	x	-25	0	72.3	23.3	66.3	23.2	72.7	0.358	17920			13
114	66382	8	Cyanus segetum	2008	2018-05-31-15-24-39	0	3	x	-25	0	72.4	23.4	66.3	23.2	72.7	0.258	17920			14
115	66383	8	Cyanus segetum	2008	2018-05-31-15-24-41	0	3	x	-25	0	72.3	23.3	66.3	23.2	72.7	0.358	17920			15
116	66384	8	Cyanus segetum	2008	2018-05-31-15-24-43	0	3	x	-25	0	72.4	23.4	66.3	23.2	72.7	0.258	17920			16
117	66385	8	Cyanus segetum	2008	2018-05-31-15-24-45	0	3	x	-25	0	72.4	23.4	66.3	23.2	72.7	0.258	17920			17
118	66386	8	Cyanus segetum	2008	2018-05-31-15-24-47	0	3	x	-25	0	72.5	23.4	66.3	23.2	72.7	0.158	17920			18
119	66387	8	Cyanus segetum	2008	2018-05-31-15-24-49	0	3	x	-25	0	72.4	23.4	66.3	23.2	72.7	0.258	17920			19
120	66388	8	Cyanus segetum	2008	2018-05-31-15-24-51	0	3	x	-25	0	72.4	23.4	66.3	23.2	72.7	0.258	17920			20
121	66389	8	Cyanus segetum	2008	2018-05-31-15-24-53	0	3	x	-25	0	72.4	23.4	66.3	23.2	72.7	0.258	17920			21
122	66390	8	Cyanus segetum	2008	2018-05-31-15-24-55	0	3	x	-25	0	72.4	23.4	66.3	23.2	72.7	0.258	17920			22
123	66391	8	Cyanus segetum	2008	2018-05-31-15-24-57	0	3	x	-25	0	72.3	23.3	66.3	23.2	72.7	0.358	17920			23
124	66392	8	Cyanus segetum	2008	2018-05-31-15-24-59	0	3	x	-25	0	72.5	23.4	66.3	23.2	72.7	0.158	17920			24
125	66393	8	Cyanus segetum	2008	2018-05-31-15-25-01	0	3	x	-25	0	72.4	23.3	66.3	23.2	72.7	0.258	17920			25
126	66394	8	Cyanus segetum	2008	2018-05-31-15-25-03	0	3	x	-25	0	72.4	23.4	66.3	23.2	72.7	0.258	17920			26
127	66395	8	Cyanus segetum	2008	2018-05-31-15-25-05	0	3	x	-25	0	72.4	23.4	66.3	23.2	72.7	0.258	17920			27
128	66396	8	Cyanus segetum	2008	2018-05-31-15-25-07	0	3	x	-25	0	72.5	23.4	66.3	23.2	72.7	0.158	17920			28
129	66397	8	Cyanus segetum	2008	2018-05-31-15-25-09	0	3	x	-25	0	72.4	23.3	66.3	23.2	72.7	0.258	17920			29
130	66398	8	Cyanus segetum	2008	2018-05-31-15-25-11	0	3	x	-25	0	72.5	23.4	66.3	23.2	72.7	0.158	17920			30
131	66399	8	Cyanus segetum	2008	2018-05-31-15-25-13	0	3	x	-25	0	72.4	23.3	66.3	23.2	72.7	0.258	17920			31
132	66400	8	Cyanus segetum	2008	2018-05-31-15-25-15	0	3	x	-25	0	72.5	23.4	66.3	23.2	72.7	0.158	17920			32
133	66401	8	Cyanus segetum	2008	2018-05-31-15-25-17	0	3	x	-25	0	72.5	23.4	66.3	23.2	72.7	0.158	17920			33
134	66402	8	Cyanus segetum	2008	2018-05-31-15-25-19	0	3	x	-25	0	72.4	23.3	66.3	23.2	72.7	0.258	17920			34
135	66403	8	Cyanus segetum	2008	2018-05-31-15-25-21	0	3	x	-25	0	72.4	23.3	66.3	23.2	72.7	0.258	17920			35
136	66404	8	Cyanus segetum	2008	2018-05-31-15-25-23	0	3	x	-25	0	72.4	23.3	66.3	23.2	72.7	0.258	17920			36
137	66405	8	Cyanus segetum	2008	2018-05-31-15-25-25	0	3	x	-25	0	72.5	23.4	66.3	23.2	72.7	0.158	17920			37
138	66406	8	Cyanus segetum	2008	2018-05-31-15-25-27	0	3	x	-25	0	72.5	23.4	66.3	23.2	72.7	0.158	17920			38
139	66407	8	Cyanus segetum	2008	2018-05-31-15-25-29	0	3	x	-25	0	72.4	23.3	66.3	23.2	72.7	0.258	17920			39
140	66408	8	Cyanus segetum	2008	2018-05-31-15-25-31	0	3	x	-25	0	72.4	23.3	66.3	23.2	72.7	0.258	17920			40
141	66409	8	Cyanus segetum	2008	2018-05-31-15-25-33	0	3	x	-25	0	72.4	23.3	66.3	23.2	72.7	0.258	17920			41
142	66410	8	Cyanus segetum	2008	2018-05-31-15-25-35	0	3	x	-25	0	72.4	23.3	66.3	23.2	72.7	0.258	17920			42
143	66411	8	Cyanus segetum	2008	2018-05-31-15-25-37	0	3	x	-25	0	72.5	23.4	66.4	23.2	72.8	0.283	17920			43
144	66412	8	Cyanus segetum	2008	2018-05-31-15-25-39	0	3	x	-25	0	72.4	23.3	66.4	23.2	72.8	0.383	17920			44
145	66413	8	Cyanus segetum	2008	2018-05-31-15-25-41	0	3	x	-25	0	72.5	23.4	66.4	23.2	72.8	0.283	17920			45
146	66414	8	Cyanus segetum	2008	2018-05-31-15-25-43	0	3	x	-25	0	72.5	23.4	66.3	23.2	72.7	0.158	17920			46
147	66415	8	Cyanus segetum	2008	2018-05-31-15-25-45	0	3	x	-25	0	72.4	23.3	66.3	23.2	72.7	0.258	17920			47
148	66416	8	Cyanus segetum	2008	2018-05-31-15-25-47	0	3	x	-25	0	72.5	23.4	66.3	23.2	72.7	0.158	17920			48
149	66417	8	Cyanus segetum	2008	2018-05-31-15-25-49	0	3	x	-25	0	72.5	23.4	66.3	23.2	72.7	0.158	17920			49
150	66418	8	Cyanus segetum	2008	2018-05-31-15-25-51	0	3	x	-25	0	72.5	23.4	66.3	23.2	72.7	0.158	17920			50
151	66419	8	Cyanus segetum	2008	2018-05-31-15-25-53	0	3	x	-25	0	72.5	23.3	66.3	23.2	72.7	0.158	17920			51
152	66420	8	Cyanus segetum	2008	2018-05-31-15-25-55	0	3	x	-25	0	72.5	23.4	66.4	23.2	72.8	0.283	17920			52
153	66421	8	Cyanus segetum	2008	2018-05-31-15-25-57	0	3	x	-25	0	72.5	23.4	66.3	23.2	72.7	0.158	17920			53
154	66422	8	Cyanus segetum	2008	2018-05-31-15-25-59	0	3	x	-25	0	72.5	23.3	66.4	23.2	72.8	0.283	17920			54
155	66423	8	Cyanus segetum	2008	2018-05-31-15-26-01	0	3	x	-25	0	72.5	23.4	66.3	23.2	72.7	0.158	17920			55
156	66424	8	Cyanus segetum	2008	2018-05-31-15-26-03	0	3	x	-25	0	72.5	23.3	66.3	23.2	72.7	0.158	17920			56
157	66425	8	Cyanus segetum	2008	2018-05-31-15-26-05	0	3	x	-25	0	72.5	23.3	66.3	23.2	72.7	0.158	17920			57
158	66426	8	Cyanus segetum	2008	2018-05-31-15-26-07	0	3	x	-25	0	72.5	23.4	66.4	23.2	72.8	0.283	17920			58
159	66427	8	Cyanus segetum	2008	2018-05-31-15-26-09	0	3	x	-25	0	72.5	23.4	66.4	23.2	72.8	0.283	17920			59
160	66428	8	Cyanus segetum	2008	2018-05-31-15-26-11	0	3	x	-25	0	72.5	23.4	66.3	23.2	72.7	0.158	17920			60
161	66429	8	Cyanus segetum	2008	2018-05-31-15-26-13	0	3	x	-25	0	72.4	23.3	66.3	23.2	72.7	0.258	17920			61
162	66430	8	Cyanus segetum	2008	2018-05-31-15-26-15	0	3	x	-25	0	72.4	23.3	66.4	23.2	72.8	0.383	17920			62
163	66431	8	Cyanus segetum	2008	2018-05-31-15-26-17	0	3	x	-25	0	72.5	23.4	66.4	23.2	72.8	0.283	17920			63
164	66432	8	Cyanus segetum	2008	2018-05-31-15-26-19	0	3	x	-25	0	72.5	23.3	66.4	23.2	72.8	0.283	17920			64
165	66433	8	Cyanus segetum	2008	2018-05-31-15-26-21	0	3	x	-25	0	72.5	23.4	66.4	23.2	72.8	0.283	17920			65
166	66434	8	Cyanus segetum	2008	2018-05-31-15-26-23	0	3	x	-25	0	72.5	23.4	66.4	23.2	72.8	0.283	17920			66
167	66435	8	Cyanus segetum	2008	2018-05-31-15-26-25	0	3	x	-25	0	72.5	23.3	66.4	23.2	72.8	0.283	17920			67
168	66436	8	Cyanus segetum	2008	2018-05-31-15-26-27	0	3	x	-25	0	72.5	23.4	66.4	23.2	72.8	0.283	17920			68
169	66437	8	Cyanus segetum	2008	2018-05-31-15-26-29	0	3	x	-25	0	72.5	23.3	66.3	23.2	72.7	0.158	17920			69
170	66438	8	Cyanus segetum	2008	2018-05-31-15-26-31	0	3	x	-25	0	72.5	23.3	66.4	23.2	72.8	0.283	17920			70
171	66439	8	Cyanus segetum	2008	2018-05-31-15-26-33	0	3	x	-25	0	72.5	23.4	66.4	23.2	72.8	0.283	17920			71
172	66440	8	Cyanus segetum	2008	2018-05-31-15-26-35	0	3	x	-25	0	72.5	23.4	66.4	23.2	72.8	0.283	17920			72
173	66441	8	Cyanus segetum	2008	2018-05-31-15-26-38	0	3	x	-25	0	72.4	23.3	66.4	23.2	72.8	0.383	17920			73
174	66442	8	Cyanus segetum	2008	2018-05-31-15-26-40	0	3	x	-25	0	72.4	23.3	66.4	23.2	72.8	0.383	17920			74
175	66443	8	Cyanus segetum	2008	2018-05-31-15-26-42	0	3	x	-25	0	72.5	23.4	66.4	23.2	72.8	0.283	17920			75
176	66444	8	Cyanus segetum	2008	2018-05-31-15-26-44	0	3	x	-25	0	72.5	23.4	66.4	23.2	72.8	0.283	17920			76
177	66445	8	Cyanus segetum	2008	2018-05-31-15-26-46	0	3	x	-25	0	72.5	23.4	66.4	23.2	72.8	0.283	17920			77
178	66446	8	Cyanus segetum	2008	2018-05-31-15-26-48	0	3	x	-25	0	72.5	23.3	66.4	23.2	72.8	0.283	17920			78
179	66447	8	Cyanus segetum	2008	2018-05-31-15-26-50	0	3	x	-25	0	72.5	23.3	66.4	23.2	72.8	0.283	17920			79
180	66448	8	Cyanus segetum	2008	2018-05-31-15-26-52	0	3	x	-25	0	72.5	23.3	66.4	23.2	72.8	0.283	17920			80
181	66449	8	Cyanus segetum	2008	2018-05-31-15-26-54	0	3	x	-25	0	72.5	23.3	66.4	23.2	72.8	0.283	17920			81
182	66450	8	Cyanus segetum	2008	2018-05-31-15-26-56	0	3	x	-25	0	72.5	23.3	66.4	23.2	72.8	0.283	17920			82
183	66451	8	Cyanus segetum	2008	2018-05-31-15-26-58	0	3	x	-25	0	72.5	23.3	66.4	23.2	72.8	0.283	17920			83
184	66452	8	Cyanus segetum	2008	2018-05-31-15-27-00	0	3	x	-25	0	72.5	23.4	66.4	23.2	72.8	0.283	17920			84
185	66453	8	Cyanus segetum	2008	2018-05-31-15-27-02	0	3	x	-25	0	72.6	23.4	66.4	23.2	72.8	0.183	17920			85
186	66454	8	Cyanus segetum	2008	2018-05-31-15-27-04	0	3	x	-25	0	72.5	23.3	66.4	23.2	72.8	0.283	17920			86
187	66455	8	Cyanus segetum	2008	2018-05-31-15-27-06	0	3	x	-25	0	72.5	23.3	66.4	23.2	72.8	0.283	17920			87
188	66456	8	Cyanus segetum	2008	2018-05-31-15-27-08	0	3	x	-25	0	72.5	23.4	66.4	23.2	72.8	0.283	17920			88
189	66457	8	Cyanus segetum	2008	2018-05-31-15-27-10	0	3	x	-25	0	72.5	23.4	66.4	23.2	72.8	0.283	17920			89
190	66458	8	Cyanus segetum	2008	2018-05-31-15-27-12	0	3	x	-25	0	72.5	23.3	66.4	23.2	72.8	0.283	17920			90
191	66459	8	Cyanus segetum	2008	2018-05-31-15-27-14	0	3	x	-25	0	72.4	23.3	66.4	23.2	72.8	0.383	17920	Last10	Here	91
192	66460	8	Cyanus segetum	2008	2018-05-31-15-27-16	0	3	x	-25	0	72.3	23.3	66.4	23.2	72.8	0.483	17920	Last10	Here	92
193	66461	8	Cyanus segetum	2008	2018-05-31-15-27-18	0	3	x	-25	0	72.5	23.4	66.4	23.2	72.8	0.283	17920	Last10	Here	93
194	66462	8	Cyanus segetum	2008	2018-05-31-15-27-20	0	3	x	-25	0	72.4	23.3	66.4	23.2	72.8	0.383	17920	Last10	Here	94
195	66463	8	Cyanus segetum	2008	2018-05-31-15-27-22	0	3	x	-25	0	72.5	23.3	66.4	23.2	72.8	0.283	17920	Last10	Here	95
196	66464	8	Cyanus segetum	2008	2018-05-31-15-27-24	0	3	x	-25	0	72.5	23.4	66.4	23.2	72.8	0.283	17920	Last10	Here	96
197	66465	8	Cyanus segetum	2008	2018-05-31-15-27-26	0	3	x	-25	0	72.5	23.3	66.4	23.2	72.8	0.283	17920	Last10	Here	97
198	66466	8	Cyanus segetum	2008	2018-05-31-15-27-28	0	3	x	-25	0	72.5	23.4	66.4	23.2	72.8	0.283	17920	Last10	Here	98
199	66467	8	Cyanus segetum	2008	2018-05-31-15-27-30	0	3	x	-25	0	72.5	23.4	66.4	23.2	72.8	0.283	17920	Last10	Here	99
200	66468	8	Cyanus segetum	2008	2018-05-31-15-27-32	0	3	x	-25	0	72.6	23.4	66.5	23.2	72.9	0.307	17920	Last10	Here	100
201	66469	8	Cyanus segetum	2008	2018-05-31-15-28-04	0	3	x	-20	0	72.5	23.3	66.5	23.2	72.9	0.407	17921	First10	Here	1
202	66470	8	Cyanus segetum	2008	2018-05-31-15-28-06	0	3	x	-20	0	72.6	23.4	66.5	23.2	72.9	0.307	17921	First10	Here	2
203	66471	8	Cyanus segetum	2008	2018-05-31-15-28-08	0	3	x	-20	0	72.5	23.3	66.5	23.2	72.9	0.407	17921	First10	Here	3
204	66472	8	Cyanus segetum	2008	2018-05-31-15-28-10	0	3	x	-20	0	72.5	23.3	66.5	23.2	72.9	0.407	17921	First10	Here	4
205	66473	8	Cyanus segetum	2008	2018-05-31-15-28-12	0	3	x	-20	0	72.5	23.3	66.5	23.2	72.9	0.407	17921	First10	Here	5
206	66474	8	Cyanus segetum	2008	2018-05-31-15-28-14	0	3	x	-20	0	72.5	23.3	66.5	23.2	72.9	0.407	17921	First10	Here	6
207	66475	8	Cyanus segetum	2008	2018-05-31-15-28-16	0	3	x	-20	0	72.6	23.4	66.5	23.2	72.9	0.307	17921	First10	Here	7
208	66476	8	Cyanus segetum	2008	2018-05-31-15-28-18	0	3	x	-20	0	72.6	23.4	66.5	23.2	72.9	0.307	17921	First10	Here	8
209	66477	8	Cyanus segetum	2008	2018-05-31-15-28-20	0	3	x	-20	0	72.6	23.4	66.5	23.2	72.9	0.307	17921	First10	Here	9
210	66478	8	Cyanus segetum	2008	2018-05-31-15-28-22	0	3	x	-20	0	72.6	23.4	66.5	23.2	72.9	0.307	17921	First10	Here	10
211	66479	8	Cyanus segetum	2008	2018-05-31-15-28-24	0	3	x	-20	0	72.5	23.4	66.5	23.2	72.9	0.407	17921			11
212	66480	8	Cyanus segetum	2008	2018-05-31-15-28-26	0	3	x	-20	0	72.5	23.3	66.5	23.2	72.9	0.407	17921			12
213	66481	8	Cyanus segetum	2008	2018-05-31-15-28-28	0	3	x	-20	0	72.5	23.3	66.5	23.2	72.9	0.407	17921			13
214	66482	8	Cyanus segetum	2008	2018-05-31-15-28-30	0	3	x	-20	0	72.5	23.3	66.6	23.2	73	0.531	17921			14
215	66483	8	Cyanus segetum	2008	2018-05-31-15-28-32	0	3	x	-20	0	72.5	23.3	66.6	23.2	73	0.531	17921			15
216	66484	8	Cyanus segetum	2008	2018-05-31-15-28-34	0	3	x	-20	0	72.6	23.4	66.6	23.2	73	0.431	17921			16
217	66485	8	Cyanus segetum	2008	2018-05-31-15-28-36	0	3	x	-20	0	72.5	23.3	66.4	23.1	72.8	0.283	17921			17
218	66486	8	Cyanus segetum	2008	2018-05-31-15-28-38	0	3	x	-20	0	72.6	23.4	66.6	23.2	73	0.431	17921			18
219	66487	8	Cyanus segetum	2008	2018-05-31-15-28-40	0	3	x	-20	0	72.6	23.4	66.4	23.1	72.8	0.183	17921			19
220	66488	8	Cyanus segetum	2008	2018-05-31-15-28-42	0	3	x	-20	0	72.5	23.3	66.6	23.2	73	0.531	17921			20
221	66489	8	Cyanus segetum	2008	2018-05-31-15-28-44	0	3	x	-20	0	72.5	23.3	66.6	23.2	73	0.531	17921			21
222	66490	8	Cyanus segetum	2008	2018-05-31-15-28-46	0	3	x	-20	0	72.5	23.3	66.6	23.2	73	0.531	17921			22
223	66491	8	Cyanus segetum	2008	2018-05-31-15-28-48	0	3	x	-20	0	72.6	23.4	66.6	23.2	73	0.431	17921			23
224	66492	8	Cyanus segetum	2008	2018-05-31-15-28-50	0	3	x	-20	0	72.6	23.4	66.6	23.2	73	0.431	17921			24
225	66493	8	Cyanus segetum	2008	2018-05-31-15-28-52	0	3	x	-20	0	72.6	23.3	66.6	23.2	73	0.431	17921			25
226	66494	8	Cyanus segetum	2008	2018-05-31-15-28-54	0	3	x	-20	0	72.6	23.3	66.4	23.1	72.8	0.183	17921			26
227	66495	8	Cyanus segetum	2008	2018-05-31-15-28-56	0	3	x	-20	0	72.6	23.3	66.6	23.2	73	0.431	17921			27
228	66496	8	Cyanus segetum	2008	2018-05-31-15-28-58	0	3	x	-20	0	72.6	23.3	66.6	23.2	73	0.431	17921			28
229	66497	8	Cyanus segetum	2008	2018-05-31-15-29-00	0	3	x	-20	0	72.6	23.4	66.6	23.2	73	0.431	17921			29
230	66498	8	Cyanus segetum	2008	2018-05-31-15-29-02	0	3	x	-20	0	72.5	23.4	66.6	23.2	73	0.531	17921			30
231	66499	8	Cyanus segetum	2008	2018-05-31-15-29-04	0	3	x	-20	0	72.5	23.3	66.6	23.2	73	0.531	17921			31
232	66500	8	Cyanus segetum	2008	2018-05-31-15-29-06	0	3	x	-20	0	72.5	23.3	66.6	23.2	73	0.531	17921			32
233	66501	8	Cyanus segetum	2008	2018-05-31-15-29-08	0	3	x	-20	0	72.6	23.3	66.6	23.2	73	0.431	17921			33
234	66502	8	Cyanus segetum	2008	2018-05-31-15-29-10	0	3	x	-20	0	72.6	23.3	66.6	23.2	73	0.431	17921			34
235	66503	8	Cyanus segetum	2008	2018-05-31-15-29-12	0	3	x	-20	0	72.6	23.4	66.6	23.2	73	0.431	17921			35
236	66504	8	Cyanus segetum	2008	2018-05-31-15-29-14	0	3	x	-20	0	72.6	23.3	66.6	23.2	73	0.431	17921			36
237	66505	8	Cyanus segetum	2008	2018-05-31-15-29-16	0	3	x	-20	0	72.7	23.4	66.6	23.2	73	0.331	17921			37
238	66506	8	Cyanus segetum	2008	2018-05-31-15-29-18	0	3	x	-20	0	72.7	23.4	66.6	23.2	73	0.331	17921			38
239	66507	8	Cyanus segetum	2008	2018-05-31-15-29-20	0	3	x	-20	0	72.7	23.4	66.5	23.1	72.9	0.207	17921			39
240	66508	8	Cyanus segetum	2008	2018-05-31-15-29-22	0	3	x	-20	0	72.7	23.4	66.6	23.2	73	0.331	17921			40
241	66509	8	Cyanus segetum	2008	2018-05-31-15-29-24	0	3	x	-20	0	72.6	23.3	66.5	23.1	72.9	0.307	17921			41
242	66510	8	Cyanus segetum	2008	2018-05-31-15-29-26	0	3	x	-20	0	72.6	23.3	66.6	23.2	73	0.431	17921			42
243	66511	8	Cyanus segetum	2008	2018-05-31-15-29-28	0	3	x	-20	0	72.6	23.3	66.6	23.2	73	0.431	17921			43
244	66512	8	Cyanus segetum	2008	2018-05-31-15-29-30	0	3	x	-20	0	72.6	23.3	66.5	23.1	72.9	0.307	17921			44
245	66513	8	Cyanus segetum	2008	2018-05-31-15-29-32	0	3	x	-20	0	72.6	23.3	66.6	23.2	73	0.431	17921			45
246	66514	8	Cyanus segetum	2008	2018-05-31-15-29-34	0	3	x	-20	0	72.7	23.3	66.6	23.2	73	0.331	17921			46
247	66515	8	Cyanus segetum	2008	2018-05-31-15-29-36	0	3	x	-20	0	72.7	23.4	66.6	23.2	73	0.331	17921			47
248	66516	8	Cyanus segetum	2008	2018-05-31-15-29-38	0	3	x	-20	0	72.6	23.3	66.6	23.2	73	0.431	17921			48
249	66517	8	Cyanus segetum	2008	2018-05-31-15-29-40	0	3	x	-20	0	72.6	23.3	66.5	23.1	72.9	0.307	17921			49
250	66518	8	Cyanus segetum	2008	2018-05-31-15-29-42	0	3	x	-20	0	72.7	23.4	66.6	23.2	73	0.331	17921			50
251	66519	8	Cyanus segetum	2008	2018-05-31-15-29-44	0	3	x	-20	0	72.7	23.4	66.6	23.2	73	0.331	17921			51
252	66520	8	Cyanus segetum	2008	2018-05-31-15-29-46	0	3	x	-20	0	72.6	23.3	66.6	23.2	73	0.431	17921			52
253	66521	8	Cyanus segetum	2008	2018-05-31-15-29-48	0	3	x	-20	0	72.6	23.3	66.6	23.2	73	0.431	17921			53
254	66522	8	Cyanus segetum	2008	2018-05-31-15-29-50	0	3	x	-20	0	72.7	23.4	66.6	23.2	73	0.331	17921			54
255	66523	8	Cyanus segetum	2008	2018-05-31-15-29-52	0	3	x	-20	0	72.7	23.4	66.6	23.2	73	0.331	17921			55
256	66524	8	Cyanus segetum	2008	2018-05-31-15-29-54	0	3	x	-20	0	72.6	23.3	66.6	23.2	73	0.431	17921			56
257	66525	8	Cyanus segetum	2008	2018-05-31-15-29-56	0	3	x	-20	0	72.6	23.3	66.6	23.2	73	0.431	17921			57
258	66526	8	Cyanus segetum	2008	2018-05-31-15-29-58	0	3	x	-20	0	72.6	23.3	66.6	23.2	73	0.431	17921			58
259	66527	8	Cyanus segetum	2008	2018-05-31-15-30-00	0	3	x	-20	0	72.6	23.3	66.6	23.2	73	0.431	17921			59
260	66528	8	Cyanus segetum	2008	2018-05-31-15-30-02	0	3	x	-20	0	72.6	23.3	66.7	23.2	73.2	0.555	17921			60
261	66529	8	Cyanus segetum	2008	2018-05-31-15-30-04	0	3	x	-20	0	72.6	23.3	66.7	23.2	73.2	0.555	17921			61
262	66530	8	Cyanus segetum	2008	2018-05-31-15-30-06	0	3	x	-20	0	72.7	23.3	66.6	23.2	73	0.331	17921			62
263	66531	8	Cyanus segetum	2008	2018-05-31-15-30-08	0	3	x	-20	0	72.7	23.3	66.6	23.1	73	0.331	17921			63
264	66532	8	Cyanus segetum	2008	2018-05-31-15-30-10	0	3	x	-20	0	72.7	23.3	66.7	23.2	73.2	0.455	17921			64
265	66533	8	Cyanus segetum	2008	2018-05-31-15-30-12	0	3	x	-20	0	72.8	23.4	66.7	23.2	73.2	0.355	17921			65
266	66534	8	Cyanus segetum	2008	2018-05-31-15-30-14	0	3	x	-20	0	72.7	23.3	66.7	23.2	73.2	0.455	17921			66
267	66535	8	Cyanus segetum	2008	2018-05-31-15-30-16	0	3	x	-20	0	72.7	23.3	66.7	23.2	73.2	0.455	17921			67
268	66536	8	Cyanus segetum	2008	2018-05-31-15-30-18	0	3	x	-20	0	72.7	23.3	66.7	23.2	73.2	0.455	17921			68
269	66537	8	Cyanus segetum	2008	2018-05-31-15-30-20	0	3	x	-20	0	72.8	23.4	66.7	23.2	73.2	0.355	17921			69
270	66538	8	Cyanus segetum	2008	2018-05-31-15-30-22	0	3	x	-20	0	72.7	23.3	66.7	23.2	73.2	0.455	17921			70
271	66539	8	Cyanus segetum	2008	2018-05-31-15-30-24	0	3	x	-20	0	72.7	23.4	66.7	23.2	73.2	0.455	17921			71
272	66540	8	Cyanus segetum	2008	2018-05-31-15-30-26	0	3	x	-20	0	72.6	23.3	66.7	23.2	73.2	0.555	17921			72
273	66541	8	Cyanus segetum	2008	2018-05-31-15-30-28	0	3	x	-20	0	72.6	23.3	66.7	23.2	73.2	0.555	17921			73
274	66542	8	Cyanus segetum	2008	2018-05-31-15-30-30	0	3	x	-20	0	72.6	23.3	66.6	23.1	73	0.431	17921			74
275	66543	8	Cyanus segetum	2008	2018-05-31-15-30-32	0	3	x	-20	0	72.5	23.3	66.7	23.2	73.2	0.655	17921			75
276	66544	8	Cyanus segetum	2008	2018-05-31-15-30-34	0	3	x	-20	0	72.5	23.3	66.7	23.2	73.2	0.655	17921			76
277	66545	8	Cyanus segetum	2008	2018-05-31-15-30-36	0	3	x	-20	0	72.5	23.3	66.7	23.2	73.2	0.655	17921			77
278	66546	8	Cyanus segetum	2008	2018-05-31-15-30-38	0	3	x	-20	0	72.4	23.3	66.7	23.2	73.2	0.755	17921			78
279	66547	8	Cyanus segetum	2008	2018-05-31-15-30-40	0	3	x	-20	0	72.4	23.3	66.7	23.2	73.2	0.755	17921			79
280	66548	8	Cyanus segetum	2008	2018-05-31-15-30-42	0	3	x	-20	0	72.4	23.4	66.7	23.2	73.2	0.755	17921			80
281	66549	8	Cyanus segetum	2008	2018-05-31-15-30-44	0	3	x	-20	0	72.4	23.3	66.7	23.2	73.2	0.755	17921			81
282	66550	8	Cyanus segetum	2008	2018-05-31-15-30-46	0	3	x	-20	0	72.3	23.3	66.7	23.2	73.2	0.855	17921			82
283	66551	8	Cyanus segetum	2008	2018-05-31-15-30-48	0	3	x	-20	0	72.5	23.3	66.7	23.2	73.2	0.655	17921			83
284	66552	8	Cyanus segetum	2008	2018-05-31-15-30-50	0	3	x	-20	0	72.6	23.3	66.7	23.2	73.2	0.555	17921			84
285	66553	8	Cyanus segetum	2008	2018-05-31-15-30-52	0	3	x	-20	0	72.7	23.4	66.8	23.2	73.3	0.579	17921			85
286	66554	8	Cyanus segetum	2008	2018-05-31-15-30-54	0	3	x	-20	0	72.6	23.3	66.8	23.2	73.3	0.679	17921			86
287	66555	8	Cyanus segetum	2008	2018-05-31-15-30-56	0	3	x	-20	0	72.6	23.3	66.8	23.2	73.3	0.679	17921			87
288	66556	8	Cyanus segetum	2008	2018-05-31-15-30-58	0	3	x	-20	0	72.6	23.3	66.8	23.2	73.3	0.679	17921			88
289	66557	8	Cyanus segetum	2008	2018-05-31-15-31-00	0	3	x	-20	0	72.8	23.4	66.8	23.2	73.3	0.479	17921			89
290	66558	8	Cyanus segetum	2008	2018-05-31-15-31-02	0	3	x	-20	0	72.8	23.4	66.8	23.2	73.3	0.479	17921			90
291	66559	8	Cyanus segetum	2008	2018-05-31-15-31-04	0	3	x	-20	0	72.7	23.3	66.8	23.2	73.3	0.579	17921	Last10	Here	91
292	66560	8	Cyanus segetum	2008	2018-05-31-15-31-06	0	3	x	-20	0	72.8	23.4	66.8	23.2	73.3	0.479	17921	Last10	Here	92
293	66561	8	Cyanus segetum	2008	2018-05-31-15-31-08	0	3	x	-20	0	72.7	23.3	66.8	23.2	73.3	0.579	17921	Last10	Here	93
294	66562	8	Cyanus segetum	2008	2018-05-31-15-31-10	0	3	x	-20	0	72.8	23.4	66.6	23.1	73	0.231	17921	Last10	Here	94
295	66563	8	Cyanus segetum	2008	2018-05-31-15-31-12	0	3	x	-20	0	72.7	23.3	66.8	23.2	73.3	0.579	17921	Last10	Here	95
296	66564	8	Cyanus segetum	2008	2018-05-31-15-31-14	0	3	x	-20	0	72.7	23.3	66.8	23.2	73.3	0.579	17921	Last10	Here	96
297	66565	8	Cyanus segetum	2008	2018-05-31-15-31-16	0	3	x	-20	0	72.8	23.4	66.8	23.2	73.3	0.479	17921	Last10	Here	97
298	66566	8	Cyanus segetum	2008	2018-05-31-15-31-18	0	3	x	-20	0	72.8	23.4	66.8	23.2	73.3	0.479	17921	Last10	Here	98
299	66567	8	Cyanus segetum	2008	2018-05-31-15-31-20	0	3	x	-20	0	72.8	23.4	66.8	23.2	73.3	0.479	17921	Last10	Here	99
300	66568	8	Cyanus segetum	2008	2018-05-31-15-31-55	0	3	x	-15	0	72.9	23.4	66.9	23.2	73.4	0.503	17922	First10	Here	1
301	66569	8	Cyanus segetum	2008	2018-05-31-15-31-57	0	3	x	-15	0	72.9	23.4	66.9	23.2	73.4	0.503	17922	First10	Here	2
302	66570	8	Cyanus segetum	2008	2018-05-31-15-31-59	0	3	x	-15	0	72.9	23.4	67	23.2	73.5	0.627	17922	First10	Here	3
303	66571	8	Cyanus segetum	2008	2018-05-31-15-32-01	0	3	x	-15	0	72.9	23.4	67	23.2	73.5	0.627	17922	First10	Here	4
304	66572	8	Cyanus segetum	2008	2018-05-31-15-32-03	0	3	x	-15	0	73	23.4	67	23.2	73.5	0.527	17922	First10	Here	5
305	66573	8	Cyanus segetum	2008	2018-05-31-15-32-05	0	3	x	-15	0	73	23.4	67	23.2	73.5	0.527	17922	First10	Here	6
306	66574	8	Cyanus segetum	2008	2018-05-31-15-32-07	0	3	x	-15	0	72.9	23.3	67	23.2	73.5	0.627	17922	First10	Here	7
307	66575	8	Cyanus segetum	2008	2018-05-31-15-32-09	0	3	x	-15	0	73	23.4	67	23.2	73.5	0.527	17922	First10	Here	8
308	66576	8	Cyanus segetum	2008	2018-05-31-15-32-11	0	3	x	-15	0	72.9	23.3	67	23.2	73.5	0.627	17922	First10	Here	9
309	66577	8	Cyanus segetum	2008	2018-05-31-15-32-13	0	3	x	-15	0	73	23.4	67	23.2	73.5	0.527	17922	First10	Here	10
310	66578	8	Cyanus segetum	2008	2018-05-31-15-32-15	0	3	x	-15	0	72.9	23.3	67	23.2	73.5	0.627	17922			11
311	66579	8	Cyanus segetum	2008	2018-05-31-15-32-17	0	3	x	-15	0	73	23.4	67	23.2	73.5	0.527	17922			12
312	66580	8	Cyanus segetum	2008	2018-05-31-15-32-19	0	3	x	-15	0	73	23.4	67	23.2	73.5	0.527	17922			13
313	66581	8	Cyanus segetum	2008	2018-05-31-15-32-21	0	3	x	-15	0	73	23.4	67	23.2	73.5	0.527	17922			14
314	66582	8	Cyanus segetum	2008	2018-05-31-15-32-23	0	3	x	-15	0	72.9	23.3	67	23.2	73.5	0.627	17922			15
315	66583	8	Cyanus segetum	2008	2018-05-31-15-32-25	0	3	x	-15	0	73	23.3	67	23.2	73.5	0.527	17922			16
316	66584	8	Cyanus segetum	2008	2018-05-31-15-32-27	0	3	x	-15	0	73	23.3	67	23.2	73.5	0.527	17922			17
317	66585	8	Cyanus segetum	2008	2018-05-31-15-32-29	0	3	x	-15	0	73	23.4	67	23.2	73.5	0.527	17922			18
318	66586	8	Cyanus segetum	2008	2018-05-31-15-32-31	0	3	x	-15	0	73	23.3	67	23.2	73.5	0.527	17922			19
319	66587	8	Cyanus segetum	2008	2018-05-31-15-32-33	0	3	x	-15	0	73.1	23.4	67	23.2	73.5	0.427	17922			20
320	66588	8	Cyanus segetum	2008	2018-05-31-15-32-35	0	3	x	-15	0	73	23.3	67	23.2	73.5	0.527	17922			21
321	66589	8	Cyanus segetum	2008	2018-05-31-15-32-37	0	3	x	-15	0	73.1	23.4	67	23.2	73.5	0.427	17922			22
322	66590	8	Cyanus segetum	2008	2018-05-31-15-32-39	0	3	x	-15	0	73	23.3	67	23.2	73.5	0.527	17922			23
323	66591	8	Cyanus segetum	2008	2018-05-31-15-32-41	0	3	x	-15	0	73.1	23.4	67	23.2	73.5	0.427	17922			24
324	66592	8	Cyanus segetum	2008	2018-05-31-15-32-43	0	3	x	-15	0	72.9	23.3	67	23.2	73.5	0.627	17922			25
325	66593	8	Cyanus segetum	2008	2018-05-31-15-32-45	0	3	x	-15	0	72.9	23.3	67	23.2	73.5	0.627	17922			26
326	66594	8	Cyanus segetum	2008	2018-05-31-15-32-47	0	3	x	-15	0	72.9	23.3	67	23.2	73.5	0.627	17922			27
327	66595	8	Cyanus segetum	2008	2018-05-31-15-32-49	0	3	x	-15	0	72.9	23.4	67	23.2	73.5	0.627	17922			28
328	66596	8	Cyanus segetum	2008	2018-05-31-15-32-51	0	3	x	-15	0	72.9	23.4	67	23.2	73.5	0.627	17922			29
329	66597	8	Cyanus segetum	2008	2018-05-31-15-32-53	0	3	x	-15	0	72.8	23.3	67	23.2	73.5	0.727	17922			30
330	66598	8	Cyanus segetum	2008	2018-05-31-15-32-55	0	3	x	-15	0	72.9	23.4	67	23.2	73.5	0.627	17922			31
331	66599	8	Cyanus segetum	2008	2018-05-31-15-32-57	0	3	x	-15	0	72.8	23.3	67	23.2	73.5	0.727	17922			32
332	66600	8	Cyanus segetum	2008	2018-05-31-15-32-59	0	3	x	-15	0	72.8	23.3	67	23.2	73.5	0.727	17922			33
333	66601	8	Cyanus segetum	2008	2018-05-31-15-33-01	0	3	x	-15	0	72.8	23.3	67	23.2	73.5	0.727	17922			34
334	66602	8	Cyanus segetum	2008	2018-05-31-15-33-03	0	3	x	-15	0	72.9	23.4	67	23.2	73.5	0.627	17922			35
335	66603	8	Cyanus segetum	2008	2018-05-31-15-33-05	0	3	x	-15	0	73	23.4	67	23.2	73.5	0.527	17922			36
336	66604	8	Cyanus segetum	2008	2018-05-31-15-33-07	0	3	x	-15	0	73	23.4	67	23.2	73.5	0.527	17922			37
337	66605	8	Cyanus segetum	2008	2018-05-31-15-33-09	0	3	x	-15	0	73.1	23.4	67	23.2	73.5	0.427	17922			38
338	66606	8	Cyanus segetum	2008	2018-05-31-15-33-11	0	3	x	-15	0	73.1	23.4	67	23.2	73.5	0.427	17922			39
339	66607	8	Cyanus segetum	2008	2018-05-31-15-33-13	0	3	x	-15	0	73	23.3	67.1	23.2	73.7	0.652	17922			40
340	66608	8	Cyanus segetum	2008	2018-05-31-15-33-15	0	3	x	-15	0	73.1	23.4	67.1	23.2	73.7	0.552	17922			41
341	66609	8	Cyanus segetum	2008	2018-05-31-15-33-17	0	3	x	-15	0	73	23.3	67.1	23.2	73.7	0.652	17922			42
342	66610	8	Cyanus segetum	2008	2018-05-31-15-33-19	0	3	x	-15	0	73.1	23.4	67.1	23.2	73.7	0.552	17922			43
343	66611	8	Cyanus segetum	2008	2018-05-31-15-33-21	0	3	x	-15	0	73	23.3	67.1	23.2	73.7	0.652	17922			44
344	66612	8	Cyanus segetum	2008	2018-05-31-15-33-23	0	3	x	-15	0	73.2	23.4	67.1	23.2	73.7	0.452	17922			45
345	66613	8	Cyanus segetum	2008	2018-05-31-15-33-25	0	3	x	-15	0	73.1	23.4	67.1	23.2	73.7	0.552	17922			46
346	66614	8	Cyanus segetum	2008	2018-05-31-15-33-27	0	3	x	-15	0	73	23.3	67.1	23.2	73.7	0.652	17922			47
347	66615	8	Cyanus segetum	2008	2018-05-31-15-33-29	0	3	x	-15	0	73.2	23.4	67.1	23.2	73.7	0.452	17922			48
348	66616	8	Cyanus segetum	2008	2018-05-31-15-33-31	0	3	x	-15	0	73.1	23.4	67.1	23.2	73.7	0.552	17922			49
349	66617	8	Cyanus segetum	2008	2018-05-31-15-33-33	0	3	x	-15	0	73.1	23.3	67.1	23.2	73.7	0.552	17922			50
350	66618	8	Cyanus segetum	2008	2018-05-31-15-33-35	0	3	x	-15	0	73.2	23.4	67.1	23.2	73.7	0.452	17922			51
351	66619	8	Cyanus segetum	2008	2018-05-31-15-33-37	0	3	x	-15	0	73.2	23.4	67.1	23.2	73.7	0.452	17922			52
352	66620	8	Cyanus segetum	2008	2018-05-31-15-33-39	0	3	x	-15	0	73.2	23.4	67.1	23.2	73.7	0.452	17922			53
353	66621	8	Cyanus segetum	2008	2018-05-31-15-33-41	0	3	x	-15	0	73.2	23.4	67.1	23.2	73.7	0.452	17922			54
354	66622	8	Cyanus segetum	2008	2018-05-31-15-33-43	0	3	x	-15	0	73.2	23.4	67.1	23.2	73.7	0.452	17922			55
355	66623	8	Cyanus segetum	2008	2018-05-31-15-33-45	0	3	x	-15	0	73.1	23.4	67.1	23.2	73.7	0.552	17922			56
356	66624	8	Cyanus segetum	2008	2018-05-31-15-33-47	0	3	x	-15	0	73.1	23.4	67.1	23.2	73.7	0.552	17922			57
357	66625	8	Cyanus segetum	2008	2018-05-31-15-33-49	0	3	x	-15	0	73.1	23.4	67.1	23.2	73.7	0.552	17922			58
358	66626	8	Cyanus segetum	2008	2018-05-31-15-33-51	0	3	x	-15	0	73	23.4	67.1	23.2	73.7	0.652	17922			59
359	66627	8	Cyanus segetum	2008	2018-05-31-15-33-53	0	3	x	-15	0	72.9	23.3	67.1	23.2	73.7	0.752	17922			60
360	66628	8	Cyanus segetum	2008	2018-05-31-15-33-55	0	3	x	-15	0	73	23.3	67.1	23.2	73.7	0.652	17922			61
361	66629	8	Cyanus segetum	2008	2018-05-31-15-33-57	0	3	x	-15	0	73	23.3	67.1	23.2	73.7	0.652	17922			62
362	66630	8	Cyanus segetum	2008	2018-05-31-15-33-59	0	3	x	-15	0	73.1	23.4	67.1	23.2	73.7	0.552	17922			63
363	66631	8	Cyanus segetum	2008	2018-05-31-15-34-01	0	3	x	-15	0	73.1	23.4	67.1	23.2	73.7	0.552	17922			64
364	66632	8	Cyanus segetum	2008	2018-05-31-15-34-03	0	3	x	-15	0	73	23.3	67.1	23.2	73.7	0.652	17922			65
365	66633	8	Cyanus segetum	2008	2018-05-31-15-34-05	0	3	x	-15	0	73	23.3	67.1	23.2	73.7	0.652	17922			66
366	66634	8	Cyanus segetum	2008	2018-05-31-15-34-07	0	3	x	-15	0	73.1	23.4	67.1	23.2	73.7	0.552	17922			67
367	66635	8	Cyanus segetum	2008	2018-05-31-15-34-09	0	3	x	-15	0	73	23.3	67.1	23.2	73.7	0.652	17922			68
368	66636	8	Cyanus segetum	2008	2018-05-31-15-34-11	0	3	x	-15	0	73.2	23.4	67.1	23.2	73.7	0.452	17922			69
369	66637	8	Cyanus segetum	2008	2018-05-31-15-34-13	0	3	x	-15	0	73.1	23.3	67.1	23.2	73.7	0.552	17922			70
370	66638	8	Cyanus segetum	2008	2018-05-31-15-34-15	0	3	x	-15	0	73.2	23.4	67.1	23.2	73.7	0.452	17922			71
371	66639	8	Cyanus segetum	2008	2018-05-31-15-34-17	0	3	x	-15	0	73.2	23.4	67.1	23.2	73.7	0.452	17922			72
372	66640	8	Cyanus segetum	2008	2018-05-31-15-34-19	0	3	x	-15	0	73.2	23.4	67.1	23.2	73.7	0.452	17922			73
373	66641	8	Cyanus segetum	2008	2018-05-31-15-34-21	0	3	x	-15	0	73.2	23.4	67.1	23.2	73.7	0.452	17922			74
374	66642	8	Cyanus segetum	2008	2018-05-31-15-34-23	0	3	x	-15	0	73.2	23.3	67.1	23.2	73.7	0.452	17922			75
375	66643	8	Cyanus segetum	2008	2018-05-31-15-34-25	0	3	x	-15	0	73.2	23.4	67.1	23.2	73.7	0.452	17922			76
376	66644	8	Cyanus segetum	2008	2018-05-31-15-34-27	0	3	x	-15	0	73.2	23.4	67.1	23.2	73.7	0.452	17922			77
377	66645	8	Cyanus segetum	2008	2018-05-31-15-34-29	0	3	x	-15	0	73.2	23.4	67.1	23.2	73.7	0.452	17922			78
378	66646	8	Cyanus segetum	2008	2018-05-31-15-34-31	0	3	x	-15	0	73.3	23.4	67.1	23.2	73.7	0.352	17922			79
379	66647	8	Cyanus segetum	2008	2018-05-31-15-34-33	0	3	x	-15	0	73.3	23.4	67.1	23.2	73.7	0.352	17922			80
380	66648	8	Cyanus segetum	2008	2018-05-31-15-34-35	0	3	x	-15	0	73.3	23.4	67.2	23.2	73.8	0.476	17922			81
381	66649	8	Cyanus segetum	2008	2018-05-31-15-34-37	0	3	x	-15	0	73.3	23.4	67.1	23.2	73.7	0.352	17922			82
382	66650	8	Cyanus segetum	2008	2018-05-31-15-34-39	0	3	x	-15	0	73.1	23.3	67.2	23.2	73.8	0.676	17922			83
383	66651	8	Cyanus segetum	2008	2018-05-31-15-34-41	0	3	x	-15	0	73.2	23.4	67.2	23.2	73.8	0.576	17922			84
384	66652	8	Cyanus segetum	2008	2018-05-31-15-34-43	0	3	x	-15	0	73.2	23.4	67.2	23.2	73.8	0.576	17922			85
385	66653	8	Cyanus segetum	2008	2018-05-31-15-34-45	0	3	x	-15	0	73.2	23.4	67.2	23.2	73.8	0.576	17922			86
386	66654	8	Cyanus segetum	2008	2018-05-31-15-34-47	0	3	x	-15	0	73.2	23.4	67.2	23.2	73.8	0.576	17922			87
387	66655	8	Cyanus segetum	2008	2018-05-31-15-34-49	0	3	x	-15	0	73.3	23.4	67.2	23.2	73.8	0.476	17922			88
388	66656	8	Cyanus segetum	2008	2018-05-31-15-34-51	0	3	x	-15	0	73.3	23.4	67.2	23.2	73.8	0.476	17922			89
389	66657	8	Cyanus segetum	2008	2018-05-31-15-34-53	0	3	x	-15	0	73.3	23.4	67.2	23.2	73.8	0.476	17922			90
390	66658	8	Cyanus segetum	2008	2018-05-31-15-34-55	0	3	x	-15	0	73.3	23.4	67.2	23.2	73.8	0.476	17922	Last10	Here	91
391	66659	8	Cyanus segetum	2008	2018-05-31-15-34-57	0	3	x	-15	0	73.3	23.4	67.1	23.2	73.7	0.352	17922	Last10	Here	92
392	66660	8	Cyanus segetum	2008	2018-05-31-15-34-59	0	3	x	-15	0	73.3	23.4	67.2	23.2	73.8	0.476	17922	Last10	Here	93
393	66661	8	Cyanus segetum	2008	2018-05-31-15-35-01	0	3	x	-15	0	73.3	23.4	67.1	23.2	73.7	0.352	17922	Last10	Here	94
394	66662	8	Cyanus segetum	2008	2018-05-31-15-35-03	0	3	x	-15	0	73.3	23.4	67.1	23.2	73.7	0.352	17922	Last10	Here	95
395	66663	8	Cyanus segetum	2008	2018-05-31-15-35-05	0	3	x	-15	0	73.3	23.4	67.1	23.2	73.7	0.352	17922	Last10	Here	96
396	66664	8	Cyanus segetum	2008	2018-05-31-15-35-07	0	3	x	-15	0	73.3	23.4	67.1	23.2	73.7	0.352	17922	Last10	Here	97
397	66665	8	Cyanus segetum	2008	2018-05-31-15-35-09	0	3	x	-15	0	73.3	23.4	67.2	23.2	73.8	0.476	17922	Last10	Here	98
398	66666	8	Cyanus segetum	2008	2018-05-31-15-35-11	0	3	x	-15	0	73.3	23.4	67.2	23.2	73.8	0.476	17922	Last10	Here	99
399	66667	8	Cyanus segetum	2008	2018-05-31-15-35-45	0	3	x	-10	0	73.4	23.4	67.3	23.2	73.9	0.5	17923	First10	Here	1
400	66668	8	Cyanus segetum	2008	2018-05-31-15-35-47	0	3	x	-10	0	73.4	23.4	67.3	23.2	73.9	0.5	17923	First10	Here	2
401	66669	8	Cyanus segetum	2008	2018-05-31-15-35-49	0	3	x	-10	0	73.4	23.4	67.3	23.2	73.9	0.5	17923	First10	Here	3
402	66670	8	Cyanus segetum	2008	2018-05-31-15-35-51	0	3	x	-10	0	73.4	23.4	67.3	23.2	73.9	0.5	17923	First10	Here	4
403	66671	8	Cyanus segetum	2008	2018-05-31-15-35-53	0	3	x	-10	0	73.4	23.4	67.3	23.2	73.9	0.5	17923	First10	Here	5
404	66672	8	Cyanus segetum	2008	2018-05-31-15-35-55	0	3	x	-10	0	73.4	23.4	67.3	23.2	73.9	0.5	17923	First10	Here	6
405	66673	8	Cyanus segetum	2008	2018-05-31-15-35-57	0	3	x	-10	0	73.4	23.4	67.3	23.2	73.9	0.5	17923	First10	Here	7
406	66674	8	Cyanus segetum	2008	2018-05-31-15-35-59	0	3	x	-10	0	73.4	23.4	67.3	23.2	73.9	0.5	17923	First10	Here	8
407	66675	8	Cyanus segetum	2008	2018-05-31-15-36-01	0	3	x	-10	0	73.4	23.4	67.3	23.2	73.9	0.5	17923	First10	Here	9
408	66676	8	Cyanus segetum	2008	2018-05-31-15-36-03	0	3	x	-10	0	73.4	23.4	67.3	23.2	73.9	0.5	17923	First10	Here	10
409	66677	8	Cyanus segetum	2008	2018-05-31-15-36-05	0	3	x	-10	0	73.5	23.4	67.3	23.2	73.9	0.4	17923			11
410	66678	8	Cyanus segetum	2008	2018-05-31-15-36-07	0	3	x	-10	0	73.5	23.4	67.3	23.2	73.9	0.4	17923			12
411	66679	8	Cyanus segetum	2008	2018-05-31-15-36-09	0	3	x	-10	0	73.5	23.4	67.3	23.2	73.9	0.4	17923			13
412	66680	8	Cyanus segetum	2008	2018-05-31-15-36-11	0	3	x	-10	0	73.5	23.4	67.3	23.2	73.9	0.4	17923			14
413	66681	8	Cyanus segetum	2008	2018-05-31-15-36-13	0	3	x	-10	0	73.5	23.4	67.3	23.2	73.9	0.4	17923			15
414	66682	8	Cyanus segetum	2008	2018-05-31-15-36-15	0	3	x	-10	0	73.5	23.4	67.3	23.2	73.9	0.4	17923			16
415	66683	8	Cyanus segetum	2008	2018-05-31-15-36-17	0	3	x	-10	0	73.5	23.3	67.3	23.2	73.9	0.4	17923			17
416	66684	8	Cyanus segetum	2008	2018-05-31-15-36-19	0	3	x	-10	0	73.5	23.3	67.3	23.2	73.9	0.4	17923			18
417	66685	8	Cyanus segetum	2008	2018-05-31-15-36-21	0	3	x	-10	0	73.5	23.3	67.3	23.2	73.9	0.4	17923			19
418	66686	8	Cyanus segetum	2008	2018-05-31-15-36-23	0	3	x	-10	0	73.5	23.3	67.3	23.2	73.9	0.4	17923			20
419	66687	8	Cyanus segetum	2008	2018-05-31-15-36-25	0	3	x	-10	0	73.5	23.3	67.3	23.2	73.9	0.4	17923			21
420	66688	8	Cyanus segetum	2008	2018-05-31-15-36-27	0	3	x	-10	0	73.5	23.3	67.3	23.2	73.9	0.4	17923			22
421	66689	8	Cyanus segetum	2008	2018-05-31-15-36-29	0	3	x	-10	0	73.6	23.4	67.3	23.2	73.9	0.3	17923			23
422	66690	8	Cyanus segetum	2008	2018-05-31-15-36-31	0	3	x	-10	0	73.6	23.4	67.3	23.2	73.9	0.3	17923			24
423	66691	8	Cyanus segetum	2008	2018-05-31-15-36-33	0	3	x	-10	0	73.5	23.3	67.4	23.2	74	0.524	17923			25
424	66692	8	Cyanus segetum	2008	2018-05-31-15-36-35	0	3	x	-10	0	73.5	23.3	67.4	23.2	74	0.524	17923			26
425	66693	8	Cyanus segetum	2008	2018-05-31-15-36-37	0	3	x	-10	0	73.6	23.4	67.4	23.2	74	0.424	17923			27
426	66694	8	Cyanus segetum	2008	2018-05-31-15-36-39	0	3	x	-10	0	73.5	23.3	67.4	23.2	74	0.524	17923			28
427	66695	8	Cyanus segetum	2008	2018-05-31-15-36-41	0	3	x	-10	0	73.6	23.4	67.5	23.2	74.1	0.548	17923			29
428	66696	8	Cyanus segetum	2008	2018-05-31-15-36-43	0	3	x	-10	0	73.7	23.4	67.5	23.2	74.1	0.448	17923			30
429	66697	8	Cyanus segetum	2008	2018-05-31-15-36-45	0	3	x	-10	0	73.7	23.4	67.5	23.2	74.1	0.448	17923			31
430	66698	8	Cyanus segetum	2008	2018-05-31-15-36-47	0	3	x	-10	0	73.6	23.4	67.5	23.2	74.1	0.548	17923			32
431	66699	8	Cyanus segetum	2008	2018-05-31-15-36-49	0	3	x	-10	0	73.6	23.4	67.5	23.2	74.1	0.548	17923			33
432	66700	8	Cyanus segetum	2008	2018-05-31-15-36-51	0	3	x	-10	0	73.6	23.4	67.5	23.2	74.1	0.548	17923			34
433	66701	8	Cyanus segetum	2008	2018-05-31-15-36-53	0	3	x	-10	0	73.6	23.4	67.5	23.2	74.1	0.548	17923			35
434	66702	8	Cyanus segetum	2008	2018-05-31-15-36-55	0	3	x	-10	0	73.6	23.4	67.5	23.2	74.1	0.548	17923			36
435	66703	8	Cyanus segetum	2008	2018-05-31-15-36-57	0	3	x	-10	0	73.7	23.4	67.5	23.2	74.1	0.448	17923			37
436	66704	8	Cyanus segetum	2008	2018-05-31-15-36-59	0	3	x	-10	0	73.6	23.4	67.5	23.2	74.1	0.548	17923			38
437	66705	8	Cyanus segetum	2008	2018-05-31-15-37-01	0	3	x	-10	0	73.6	23.3	67.4	23.2	74	0.424	17923			39
438	66706	8	Cyanus segetum	2008	2018-05-31-15-37-04	0	3	x	-10	0	73.7	23.4	67.5	23.2	74.1	0.448	17923			40
439	66707	8	Cyanus segetum	2008	2018-05-31-15-37-06	0	3	x	-10	0	73.7	23.4	67.4	23.2	74	0.324	17923			41
440	66708	8	Cyanus segetum	2008	2018-05-31-15-37-08	0	3	x	-10	0	73.7	23.4	67.4	23.2	74	0.324	17923			42
441	66709	8	Cyanus segetum	2008	2018-05-31-15-37-10	0	3	x	-10	0	73.7	23.4	67.4	23.2	74	0.324	17923			43
442	66710	8	Cyanus segetum	2008	2018-05-31-15-37-12	0	3	x	-10	0	73.7	23.4	67.4	23.2	74	0.324	17923			44
443	66711	8	Cyanus segetum	2008	2018-05-31-15-37-14	0	3	x	-10	0	73.6	23.4	67.5	23.2	74.1	0.548	17923			45
444	66712	8	Cyanus segetum	2008	2018-05-31-15-37-16	0	3	x	-10	0	73.6	23.4	67.5	23.2	74.1	0.548	17923			46
445	66713	8	Cyanus segetum	2008	2018-05-31-15-37-18	0	3	x	-10	0	73.6	23.4	67.5	23.2	74.1	0.548	17923			47
446	66714	8	Cyanus segetum	2008	2018-05-31-15-37-20	0	3	x	-10	0	73.6	23.3	67.5	23.2	74.1	0.548	17923			48
447	66715	8	Cyanus segetum	2008	2018-05-31-15-37-22	0	3	x	-10	0	73.7	23.4	67.5	23.2	74.1	0.448	17923			49
448	66716	8	Cyanus segetum	2008	2018-05-31-15-37-24	0	3	x	-10	0	73.8	23.4	67.5	23.2	74.1	0.348	17923			50
449	66717	8	Cyanus segetum	2008	2018-05-31-15-37-26	0	3	x	-10	0	73.8	23.4	67.5	23.2	74.1	0.348	17923			51
450	66718	8	Cyanus segetum	2008	2018-05-31-15-37-28	0	3	x	-10	0	73.7	23.3	67.5	23.2	74.1	0.448	17923			52
451	66719	8	Cyanus segetum	2008	2018-05-31-15-37-30	0	3	x	-10	0	73.8	23.4	67.5	23.2	74.1	0.348	17923			53
452	66720	8	Cyanus segetum	2008	2018-05-31-15-37-32	0	3	x	-10	0	73.8	23.4	67.5	23.2	74.1	0.348	17923			54
453	66721	8	Cyanus segetum	2008	2018-05-31-15-37-34	0	3	x	-10	0	73.7	23.3	67.5	23.2	74.1	0.448	17923			55
454	66722	8	Cyanus segetum	2008	2018-05-31-15-37-36	0	3	x	-10	0	73.8	23.4	67.5	23.2	74.1	0.348	17923			56
455	66723	8	Cyanus segetum	2008	2018-05-31-15-37-38	0	3	x	-10	0	73.7	23.4	67.5	23.2	74.1	0.448	17923			57
456	66724	8	Cyanus segetum	2008	2018-05-31-15-37-40	0	3	x	-10	0	73.7	23.4	67.5	23.2	74.1	0.448	17923			58
457	66725	8	Cyanus segetum	2008	2018-05-31-15-37-42	0	3	x	-10	0	73.8	23.4	67.5	23.2	74.1	0.348	17923			59
458	66726	8	Cyanus segetum	2008	2018-05-31-15-37-44	0	3	x	-10	0	73.8	23.4	67.5	23.2	74.1	0.348	17923			60
459	66727	8	Cyanus segetum	2008	2018-05-31-15-37-46	0	3	x	-10	0	73.8	23.4	67.5	23.2	74.1	0.348	17923			61
460	66728	8	Cyanus segetum	2008	2018-05-31-15-37-48	0	3	x	-10	0	73.8	23.4	67.5	23.2	74.1	0.348	17923			62
461	66729	8	Cyanus segetum	2008	2018-05-31-15-37-50	0	3	x	-10	0	73.9	23.4	67.5	23.2	74.1	0.248	17923			63
462	66730	8	Cyanus segetum	2008	2018-05-31-15-37-52	0	3	x	-10	0	73.9	23.4	67.5	23.2	74.1	0.248	17923			64
463	66731	8	Cyanus segetum	2008	2018-05-31-15-37-54	0	3	x	-10	0	73.9	23.4	67.5	23.2	74.1	0.248	17923			65
464	66732	8	Cyanus segetum	2008	2018-05-31-15-37-56	0	3	x	-10	0	73.8	23.4	67.5	23.2	74.1	0.348	17923			66
465	66733	8	Cyanus segetum	2008	2018-05-31-15-37-58	0	3	x	-10	0	73.8	23.4	67.5	23.2	74.1	0.348	17923			67
466	66734	8	Cyanus segetum	2008	2018-05-31-15-38-00	0	3	x	-10	0	73.7	23.3	67.6	23.2	74.3	0.572	17923			68
467	66735	8	Cyanus segetum	2008	2018-05-31-15-38-02	0	3	x	-10	0	73.8	23.4	67.6	23.2	74.3	0.472	17923			69
468	66736	8	Cyanus segetum	2008	2018-05-31-15-38-04	0	3	x	-10	0	73.8	23.4	67.6	23.2	74.3	0.472	17923			70
469	66737	8	Cyanus segetum	2008	2018-05-31-15-38-06	0	3	x	-10	0	73.9	23.4	67.6	23.2	74.3	0.372	17923			71
470	66738	8	Cyanus segetum	2008	2018-05-31-15-38-08	0	3	x	-10	0	73.9	23.4	67.6	23.2	74.3	0.372	17923			72
471	66739	8	Cyanus segetum	2008	2018-05-31-15-38-10	0	3	x	-10	0	73.8	23.3	67.6	23.2	74.3	0.472	17923			73
472	66740	8	Cyanus segetum	2008	2018-05-31-15-38-12	0	3	x	-10	0	73.9	23.4	67.6	23.2	74.3	0.372	17923			74
473	66741	8	Cyanus segetum	2008	2018-05-31-15-38-14	0	3	x	-10	0	73.9	23.4	67.7	23.2	74.4	0.496	17923			75
474	66742	8	Cyanus segetum	2008	2018-05-31-15-38-16	0	3	x	-10	0	73.9	23.4	67.7	23.2	74.4	0.496	17923			76
475	66743	8	Cyanus segetum	2008	2018-05-31-15-38-18	0	3	x	-10	0	73.9	23.4	67.8	23.2	74.5	0.621	17923			77
476	66744	8	Cyanus segetum	2008	2018-05-31-15-38-20	0	3	x	-10	0	73.9	23.4	67.8	23.2	74.5	0.621	17923			78
477	66745	8	Cyanus segetum	2008	2018-05-31-15-38-22	0	3	x	-10	0	74	23.4	67.9	23.2	74.6	0.645	17923			79
478	66746	8	Cyanus segetum	2008	2018-05-31-15-38-24	0	3	x	-10	0	73.9	23.3	67.9	23.2	74.6	0.745	17923			80
479	66747	8	Cyanus segetum	2008	2018-05-31-15-38-26	0	3	x	-10	0	73.9	23.3	67.9	23.2	74.6	0.745	17923			81
480	66748	8	Cyanus segetum	2008	2018-05-31-15-38-28	0	3	x	-10	0	74	23.4	67.9	23.2	74.6	0.645	17923			82
481	66749	8	Cyanus segetum	2008	2018-05-31-15-38-30	0	3	x	-10	0	74	23.4	67.8	23.2	74.5	0.521	17923			83
482	66750	8	Cyanus segetum	2008	2018-05-31-15-38-32	0	3	x	-10	0	73.9	23.3	67.8	23.2	74.5	0.621	17923			84
483	66751	8	Cyanus segetum	2008	2018-05-31-15-38-34	0	3	x	-10	0	74	23.4	67.8	23.2	74.5	0.521	17923			85
484	66752	8	Cyanus segetum	2008	2018-05-31-15-38-36	0	3	x	-10	0	74	23.4	67.8	23.2	74.5	0.521	17923			86
485	66753	8	Cyanus segetum	2008	2018-05-31-15-38-38	0	3	x	-10	0	73.9	23.4	67.8	23.2	74.5	0.621	17923			87
486	66754	8	Cyanus segetum	2008	2018-05-31-15-38-40	0	3	x	-10	0	73.8	23.3	67.8	23.2	74.5	0.721	17923			88
487	66755	8	Cyanus segetum	2008	2018-05-31-15-38-42	0	3	x	-10	0	73.9	23.4	67.8	23.2	74.5	0.621	17923			89
488	66756	8	Cyanus segetum	2008	2018-05-31-15-38-44	0	3	x	-10	0	73.8	23.3	67.8	23.2	74.5	0.721	17923			90
489	66757	8	Cyanus segetum	2008	2018-05-31-15-38-46	0	3	x	-10	0	73.9	23.4	67.8	23.2	74.5	0.621	17923	Last10	Here	91
490	66758	8	Cyanus segetum	2008	2018-05-31-15-38-48	0	3	x	-10	0	73.9	23.4	67.8	23.2	74.5	0.621	17923	Last10	Here	92
491	66759	8	Cyanus segetum	2008	2018-05-31-15-38-50	0	3	x	-10	0	73.9	23.3	67.8	23.2	74.5	0.621	17923	Last10	Here	93
492	66760	8	Cyanus segetum	2008	2018-05-31-15-38-52	0	3	x	-10	0	74	23.4	67.8	23.2	74.5	0.521	17923	Last10	Here	94
493	66761	8	Cyanus segetum	2008	2018-05-31-15-38-54	0	3	x	-10	0	74	23.4	67.8	23.2	74.5	0.521	17923	Last10	Here	95
494	66762	8	Cyanus segetum	2008	2018-05-31-15-38-56	0	3	x	-10	0	74	23.4	67.8	23.2	74.5	0.521	17923	Last10	Here	96
495	66763	8	Cyanus segetum	2008	2018-05-31-15-38-58	0	3	x	-10	0	74	23.4	67.9	23.2	74.6	0.645	17923	Last10	Here	97
496	66764	8	Cyanus segetum	2008	2018-05-31-15-39-00	0	3	x	-10	0	74	23.4	68	23.2	74.8	0.769	17923	Last10	Here	98
497	66765	8	Cyanus segetum	2008	2018-05-31-15-39-02	0	3	x	-10	0	73.9	23.3	67.9	23.2	74.6	0.745	17923	Last10	Here	99
498	66766	8	Cyanus segetum	2008	2018-05-31-15-39-36	0	3	x	-5	0	74.1	23.4	67.9	23.2	74.6	0.545	17924	First10	Here	1
499	66767	8	Cyanus segetum	2008	2018-05-31-15-39-38	0	3	x	-5	0	74.1	23.4	67.9	23.2	74.6	0.545	17924	First10	Here	2
500	66768	8	Cyanus segetum	2008	2018-05-31-15-39-40	0	3	x	-5	0	74	23.4	67.8	23.2	74.5	0.521	17924	First10	Here	3
501	66769	8	Cyanus segetum	2008	2018-05-31-15-39-42	0	3	x	-5	0	74	23.4	67.9	23.2	74.6	0.645	17924	First10	Here	4
502	66770	8	Cyanus segetum	2008	2018-05-31-15-39-44	0	3	x	-5	0	74	23.4	67.9	23.2	74.6	0.645	17924	First10	Here	5
503	66771	8	Cyanus segetum	2008	2018-05-31-15-39-46	0	3	x	-5	0	74.1	23.4	68	23.2	74.8	0.669	17924	First10	Here	6
504	66772	8	Cyanus segetum	2008	2018-05-31-15-39-48	0	3	x	-5	0	74.1	23.4	67.9	23.2	74.6	0.545	17924	First10	Here	7
505	66773	8	Cyanus segetum	2008	2018-05-31-15-39-50	0	3	x	-5	0	74.1	23.4	68	23.2	74.8	0.669	17924	First10	Here	8
506	66774	8	Cyanus segetum	2008	2018-05-31-15-39-52	0	3	x	-5	0	74	23.3	68	23.2	74.8	0.769	17924	First10	Here	9
507	66775	8	Cyanus segetum	2008	2018-05-31-15-39-54	0	3	x	-5	0	74	23.4	68	23.2	74.8	0.769	17924	First10	Here	10
508	66776	8	Cyanus segetum	2008	2018-05-31-15-39-56	0	3	x	-5	0	73.9	23.4	68	23.2	74.8	0.869	17924			11
509	66777	8	Cyanus segetum	2008	2018-05-31-15-39-58	0	3	x	-5	0	73.9	23.4	68	23.2	74.8	0.869	17924			12
510	66778	8	Cyanus segetum	2008	2018-05-31-15-40-00	0	3	x	-5	0	73.9	23.3	68	23.2	74.8	0.869	17924			13
511	66779	8	Cyanus segetum	2008	2018-05-31-15-40-02	0	3	x	-5	0	73.9	23.4	68	23.2	74.8	0.869	17924			14
512	66780	8	Cyanus segetum	2008	2018-05-31-15-40-04	0	3	x	-5	0	73.9	23.4	68	23.2	74.8	0.869	17924			15
513	66781	8	Cyanus segetum	2008	2018-05-31-15-40-06	0	3	x	-5	0	74	23.4	68	23.2	74.8	0.769	17924			16
514	66782	8	Cyanus segetum	2008	2018-05-31-15-40-08	0	3	x	-5	0	74.1	23.4	67.9	23.2	74.6	0.545	17924			17
515	66783	8	Cyanus segetum	2008	2018-05-31-15-40-10	0	3	x	-5	0	74.1	23.4	67.9	23.2	74.6	0.545	17924			18
516	66784	8	Cyanus segetum	2008	2018-05-31-15-40-12	0	3	x	-5	0	74.1	23.4	67.9	23.2	74.6	0.545	17924			19
517	66785	8	Cyanus segetum	2008	2018-05-31-15-40-14	0	3	x	-5	0	74.1	23.4	67.9	23.2	74.6	0.545	17924			20
518	66786	8	Cyanus segetum	2008	2018-05-31-15-40-16	0	3	x	-5	0	74.1	23.4	67.9	23.2	74.6	0.545	17924			21
519	66787	8	Cyanus segetum	2008	2018-05-31-15-40-18	0	3	x	-5	0	74.2	23.4	67.9	23.2	74.6	0.445	17924			22
520	66788	8	Cyanus segetum	2008	2018-05-31-15-40-20	0	3	x	-5	0	74.2	23.4	67.9	23.2	74.6	0.445	17924			23
521	66789	8	Cyanus segetum	2008	2018-05-31-15-40-22	0	3	x	-5	0	74.2	23.4	67.9	23.2	74.6	0.445	17924			24
522	66790	8	Cyanus segetum	2008	2018-05-31-15-40-24	0	3	x	-5	0	74.2	23.4	67.9	23.2	74.6	0.445	17924			25
523	66791	8	Cyanus segetum	2008	2018-05-31-15-40-26	0	3	x	-5	0	74.2	23.4	67.9	23.2	74.6	0.445	17924			26
524	66792	8	Cyanus segetum	2008	2018-05-31-15-40-28	0	3	x	-5	0	74.2	23.4	68	23.2	74.8	0.569	17924			27
525	66793	8	Cyanus segetum	2008	2018-05-31-15-40-30	0	3	x	-5	0	74.2	23.4	68	23.2	74.8	0.569	17924			28
526	66794	8	Cyanus segetum	2008	2018-05-31-15-40-32	0	3	x	-5	0	74.2	23.4	68	23.2	74.8	0.569	17924			29
527	66795	8	Cyanus segetum	2008	2018-05-31-15-40-34	0	3	x	-5	0	74.2	23.4	68	23.2	74.8	0.569	17924			30
528	66796	8	Cyanus segetum	2008	2018-05-31-15-40-36	0	3	x	-5	0	74.2	23.4	68.1	23.2	74.9	0.693	17924			31
529	66797	8	Cyanus segetum	2008	2018-05-31-15-40-38	0	3	x	-5	0	74.1	23.4	68.2	23.2	75	0.917	17924			32
530	66798	8	Cyanus segetum	2008	2018-05-31-15-40-40	0	3	x	-5	0	74.1	23.4	68.2	23.2	75	0.917	17924			33
531	66799	8	Cyanus segetum	2008	2018-05-31-15-40-42	0	3	x	-5	0	74.1	23.4	68.2	23.2	75	0.917	17924			34
532	66800	8	Cyanus segetum	2008	2018-05-31-15-40-44	0	3	x	-5	0	74.1	23.4	68.2	23.2	75	0.917	17924			35
533	66801	8	Cyanus segetum	2008	2018-05-31-15-40-46	0	3	x	-5	0	74	23.3	68.3	23.2	75.1	1.141	17924			36
534	66802	8	Cyanus segetum	2008	2018-05-31-15-40-48	0	3	x	-5	0	74.2	23.4	68.2	23.2	75	0.817	17924			37
535	66803	8	Cyanus segetum	2008	2018-05-31-15-40-50	0	3	x	-5	0	74.1	23.3	68.2	23.2	75	0.917	17924			38
536	66804	8	Cyanus segetum	2008	2018-05-31-15-40-52	0	3	x	-5	0	74	23.3	68.2	23.2	75	1.017	17924			39
537	66805	8	Cyanus segetum	2008	2018-05-31-15-40-54	0	3	x	-5	0	74.1	23.4	68.2	23.2	75	0.917	17924			40
538	66806	8	Cyanus segetum	2008	2018-05-31-15-40-56	0	3	x	-5	0	74.1	23.4	68.2	23.2	75	0.917	17924			41
539	66807	8	Cyanus segetum	2008	2018-05-31-15-40-58	0	3	x	-5	0	74.1	23.4	68.2	23.2	75	0.917	17924			42
540	66808	8	Cyanus segetum	2008	2018-05-31-15-41-00	0	3	x	-5	0	74.2	23.4	68.2	23.2	75	0.817	17924			43
541	66809	8	Cyanus segetum	2008	2018-05-31-15-41-02	0	3	x	-5	0	74.1	23.3	68.2	23.2	75	0.917	17924			44
542	66810	8	Cyanus segetum	2008	2018-05-31-15-41-04	0	3	x	-5	0	74.2	23.4	68.3	23.2	75.1	0.941	17924			45
543	66811	8	Cyanus segetum	2008	2018-05-31-15-41-06	0	3	x	-5	0	74.2	23.4	68.3	23.2	75.1	0.941	17924			46
544	66812	8	Cyanus segetum	2008	2018-05-31-15-41-08	0	3	x	-5	0	74.2	23.4	68.3	23.2	75.1	0.941	17924			47
545	66813	8	Cyanus segetum	2008	2018-05-31-15-41-10	0	3	x	-5	0	74.3	23.4	68.3	23.2	75.1	0.841	17924			48
546	66814	8	Cyanus segetum	2008	2018-05-31-15-41-12	0	3	x	-5	0	74.3	23.4	68.3	23.2	75.1	0.841	17924			49
547	66815	8	Cyanus segetum	2008	2018-05-31-15-41-14	0	3	x	-5	0	74.3	23.4	68.2	23.2	75	0.717	17924			50
548	66816	8	Cyanus segetum	2008	2018-05-31-15-41-16	0	3	x	-5	0	74.3	23.4	68.3	23.2	75.1	0.841	17924			51
549	66817	8	Cyanus segetum	2008	2018-05-31-15-41-18	0	3	x	-5	0	74.3	23.4	68.3	23.2	75.1	0.841	17924			52
550	66818	8	Cyanus segetum	2008	2018-05-31-15-41-20	0	3	x	-5	0	74.3	23.4	68.3	23.2	75.1	0.841	17924			53
551	66819	8	Cyanus segetum	2008	2018-05-31-15-41-22	0	3	x	-5	0	74.3	23.4	68.3	23.2	75.1	0.841	17924			54
552	66820	8	Cyanus segetum	2008	2018-05-31-15-41-24	0	3	x	-5	0	74.3	23.4	68.3	23.2	75.1	0.841	17924			55
553	66821	8	Cyanus segetum	2008	2018-05-31-15-41-26	0	3	x	-5	0	74.3	23.4	68.2	23.2	75	0.717	17924			56
554	66822	8	Cyanus segetum	2008	2018-05-31-15-41-28	0	3	x	-5	0	74.3	23.4	68.2	23.2	75	0.717	17924			57
555	66823	8	Cyanus segetum	2008	2018-05-31-15-41-30	0	3	x	-5	0	74.2	23.3	68.2	23.2	75	0.817	17924			58
556	66824	8	Cyanus segetum	2008	2018-05-31-15-41-32	0	3	x	-5	0	74.2	23.4	68.2	23.2	75	0.817	17924			59
557	66825	8	Cyanus segetum	2008	2018-05-31-15-41-34	0	3	x	-5	0	74.2	23.4	68.1	23.2	74.9	0.693	17924			60
558	66826	8	Cyanus segetum	2008	2018-05-31-15-41-36	0	3	x	-5	0	74.1	23.4	68.1	23.2	74.9	0.793	17924			61
559	66827	8	Cyanus segetum	2008	2018-05-31-15-41-38	0	3	x	-5	0	74.1	23.4	68.1	23.2	74.9	0.793	17924			62
560	66828	8	Cyanus segetum	2008	2018-05-31-15-41-40	0	3	x	-5	0	74	23.3	68.1	23.2	74.9	0.893	17924			63
561	66829	8	Cyanus segetum	2008	2018-05-31-15-41-42	0	3	x	-5	0	74	23.3	68.1	23.2	74.9	0.893	17924			64
562	66830	8	Cyanus segetum	2008	2018-05-31-15-41-44	0	3	x	-5	0	74.1	23.4	68.1	23.2	74.9	0.793	17924			65
563	66831	8	Cyanus segetum	2008	2018-05-31-15-41-46	0	3	x	-5	0	74.1	23.4	68.1	23.2	74.9	0.793	17924			66
564	66832	8	Cyanus segetum	2008	2018-05-31-15-41-48	0	3	x	-5	0	74	23.4	68	23.2	74.8	0.769	17924			67
565	66833	8	Cyanus segetum	2008	2018-05-31-15-41-50	0	3	x	-5	0	73.9	23.3	68	23.2	74.8	0.869	17924			68
566	66834	8	Cyanus segetum	2008	2018-05-31-15-41-52	0	3	x	-5	0	74	23.4	68.1	23.2	74.9	0.893	17924			69
567	66835	8	Cyanus segetum	2008	2018-05-31-15-41-54	0	3	x	-5	0	74	23.4	68	23.2	74.8	0.769	17924			70
568	66836	8	Cyanus segetum	2008	2018-05-31-15-41-56	0	3	x	-5	0	74	23.4	68.1	23.2	74.9	0.893	17924			71
569	66837	8	Cyanus segetum	2008	2018-05-31-15-41-58	0	3	x	-5	0	74	23.4	68.1	23.2	74.9	0.893	17924			72
570	66838	8	Cyanus segetum	2008	2018-05-31-15-42-00	0	3	x	-5	0	74	23.4	68	23.2	74.8	0.769	17924			73
571	66839	8	Cyanus segetum	2008	2018-05-31-15-42-02	0	3	x	-5	0	74	23.4	68	23.2	74.8	0.769	17924			74
572	66840	8	Cyanus segetum	2008	2018-05-31-15-42-04	0	3	x	-5	0	74	23.4	68.1	23.2	74.9	0.893	17924			75
573	66841	8	Cyanus segetum	2008	2018-05-31-15-42-06	0	3	x	-5	0	74	23.4	68.1	23.2	74.9	0.893	17924			76
574	66842	8	Cyanus segetum	2008	2018-05-31-15-42-08	0	3	x	-5	0	74	23.4	68.1	23.2	74.9	0.893	17924			77
575	66843	8	Cyanus segetum	2008	2018-05-31-15-42-10	0	3	x	-5	0	74.1	23.4	68.1	23.2	74.9	0.793	17924			78
576	66844	8	Cyanus segetum	2008	2018-05-31-15-42-12	0	3	x	-5	0	74.1	23.4	68.1	23.2	74.9	0.793	17924			79
577	66845	8	Cyanus segetum	2008	2018-05-31-15-42-15	0	3	x	-5	0	74.2	23.4	68.1	23.2	74.9	0.693	17924			80
578	66846	8	Cyanus segetum	2008	2018-05-31-15-42-17	0	3	x	-5	0	74.2	23.4	68.1	23.2	74.9	0.693	17924			81
579	66847	8	Cyanus segetum	2008	2018-05-31-15-42-19	0	3	x	-5	0	74.2	23.4	68	23.2	74.8	0.569	17924			82
580	66848	8	Cyanus segetum	2008	2018-05-31-15-42-21	0	3	x	-5	0	74.3	23.4	68.1	23.2	74.9	0.593	17924			83
581	66849	8	Cyanus segetum	2008	2018-05-31-15-42-23	0	3	x	-5	0	74.3	23.4	68.1	23.2	74.9	0.593	17924			84
582	66850	8	Cyanus segetum	2008	2018-05-31-15-42-25	0	3	x	-5	0	74.3	23.4	68.1	23.2	74.9	0.593	17924			85
583	66851	8	Cyanus segetum	2008	2018-05-31-15-42-27	0	3	x	-5	0	74.3	23.4	68.1	23.2	74.9	0.593	17924			86
584	66852	8	Cyanus segetum	2008	2018-05-31-15-42-29	0	3	x	-5	0	74.3	23.4	68.1	23.2	74.9	0.593	17924			87
585	66853	8	Cyanus segetum	2008	2018-05-31-15-42-31	0	3	x	-5	0	74.3	23.4	68.1	23.2	74.9	0.593	17924			88
586	66854	8	Cyanus segetum	2008	2018-05-31-15-42-33	0	3	x	-5	0	74.3	23.4	68.2	23.2	75	0.717	17924			89
587	66855	8	Cyanus segetum	2008	2018-05-31-15-42-35	0	3	x	-5	0	74.3	23.4	68.2	23.2	75	0.717	17924			90
588	66856	8	Cyanus segetum	2008	2018-05-31-15-42-37	0	3	x	-5	0	74.3	23.4	68.2	23.2	75	0.717	17924	Last10	Here	91
589	66857	8	Cyanus segetum	2008	2018-05-31-15-42-39	0	3	x	-5	0	74.3	23.4	68.2	23.2	75	0.717	17924	Last10	Here	92
590	66858	8	Cyanus segetum	2008	2018-05-31-15-42-41	0	3	x	-5	0	74.3	23.4	68.2	23.2	75	0.717	17924	Last10	Here	93
591	66859	8	Cyanus segetum	2008	2018-05-31-15-42-43	0	3	x	-5	0	74.4	23.4	68.2	23.2	75	0.617	17924	Last10	Here	94
592	66860	8	Cyanus segetum	2008	2018-05-31-15-42-45	0	3	x	-5	0	74.4	23.4	68.2	23.2	75	0.617	17924	Last10	Here	95
593	66861	8	Cyanus segetum	2008	2018-05-31-15-42-47	0	3	x	-5	0	74.4	23.4	68.2	23.2	75	0.617	17924	Last10	Here	96
594	66862	8	Cyanus segetum	2008	2018-05-31-15-42-49	0	3	x	-5	0	74.4	23.4	68.2	23.2	75	0.617	17924	Last10	Here	97
595	66863	8	Cyanus segetum	2008	2018-05-31-15-42-51	0	3	x	-5	0	74.4	23.4	68.2	23.2	75	0.617	17924	Last10	Here	98
596	66864	8	Cyanus segetum	2008	2018-05-31-15-42-53	0	3	x	-5	0	74.3	23.4	68.2	23.2	75	0.717	17924	Last10	Here	99
597	66865	8	Cyanus segetum	2008	2018-05-31-15-43-25	0	3	x	0	0	74.4	23.4	68.5	23.2	75.4	0.99	17925	First10	Here	1
598	66866	8	Cyanus segetum	2008	2018-05-31-15-43-27	0	3	x	0	0	74.4	23.4	68.5	23.2	75.4	0.99	17925	First10	Here	2
599	66867	8	Cyanus segetum	2008	2018-05-31-15-43-29	0	3	x	0	0	74.4	23.4	68.5	23.2	75.4	0.99	17925	First10	Here	3
600	66868	8	Cyanus segetum	2008	2018-05-31-15-43-31	0	3	x	0	0	74.5	23.4	68.5	23.2	75.4	0.89	17925	First10	Here	4
601	66869	8	Cyanus segetum	2008	2018-05-31-15-43-33	0	3	x	0	0	74.5	23.4	68.5	23.2	75.4	0.89	17925	First10	Here	5
602	66870	8	Cyanus segetum	2008	2018-05-31-15-43-35	0	3	x	0	0	74.5	23.4	68.5	23.2	75.4	0.89	17925	First10	Here	6
603	66871	8	Cyanus segetum	2008	2018-05-31-15-43-37	0	3	x	0	0	74.5	23.4	68.5	23.2	75.4	0.89	17925	First10	Here	7
604	66872	8	Cyanus segetum	2008	2018-05-31-15-43-39	0	3	x	0	0	74.5	23.4	68.5	23.2	75.4	0.89	17925	First10	Here	8
605	66873	8	Cyanus segetum	2008	2018-05-31-15-43-41	0	3	x	0	0	74.6	23.4	68.5	23.2	75.4	0.79	17925	First10	Here	9
606	66874	8	Cyanus segetum	2008	2018-05-31-15-43-43	0	3	x	0	0	74.6	23.4	68.5	23.2	75.4	0.79	17925	First10	Here	10
607	66875	8	Cyanus segetum	2008	2018-05-31-15-43-45	0	3	x	0	0	74.6	23.4	68.5	23.2	75.4	0.79	17925			11
608	66876	8	Cyanus segetum	2008	2018-05-31-15-43-47	0	3	x	0	0	74.5	23.4	68.5	23.2	75.4	0.89	17925			12
609	66877	8	Cyanus segetum	2008	2018-05-31-15-43-49	0	3	x	0	0	74.5	23.4	68.6	23.2	75.5	1.014	17925			13
610	66878	8	Cyanus segetum	2008	2018-05-31-15-43-51	0	3	x	0	0	74.5	23.4	68.6	23.2	75.5	1.014	17925			14
611	66879	8	Cyanus segetum	2008	2018-05-31-15-43-53	0	3	x	0	0	74.6	23.4	68.6	23.2	75.5	0.914	17925			15
612	66880	8	Cyanus segetum	2008	2018-05-31-15-43-55	0	3	x	0	0	74.5	23.4	68.7	23.2	75.6	1.138	17925			16
613	66881	8	Cyanus segetum	2008	2018-05-31-15-43-57	0	3	x	0	0	74.5	23.4	68.7	23.2	75.6	1.138	17925			17
614	66882	8	Cyanus segetum	2008	2018-05-31-15-43-59	0	3	x	0	0	74.4	23.4	68.7	23.2	75.6	1.238	17925			18
615	66883	8	Cyanus segetum	2008	2018-05-31-15-44-01	0	3	x	0	0	74.3	23.4	68.7	23.2	75.6	1.338	17925			19
616	66884	8	Cyanus segetum	2008	2018-05-31-15-44-03	0	3	x	0	0	74.3	23.4	68.7	23.2	75.6	1.338	17925			20
617	66885	8	Cyanus segetum	2008	2018-05-31-15-44-05	0	3	x	0	0	74.4	23.4	68.6	23.2	75.5	1.114	17925			21
618	66886	8	Cyanus segetum	2008	2018-05-31-15-44-07	0	3	x	0	0	74.4	23.4	68.5	23.2	75.4	0.99	17925			22
619	66887	8	Cyanus segetum	2008	2018-05-31-15-44-09	0	3	x	0	0	74.5	23.4	68.5	23.2	75.4	0.89	17925			23
620	66888	8	Cyanus segetum	2008	2018-05-31-15-44-11	0	3	x	0	0	74.6	23.4	68.5	23.2	75.4	0.79	17925			24
621	66889	8	Cyanus segetum	2008	2018-05-31-15-44-13	0	3	x	0	0	74.6	23.4	68.5	23.2	75.4	0.79	17925			25
622	66890	8	Cyanus segetum	2008	2018-05-31-15-44-15	0	3	x	0	0	74.6	23.4	68.4	23.2	75.3	0.665	17925			26
623	66891	8	Cyanus segetum	2008	2018-05-31-15-44-17	0	3	x	0	0	74.6	23.4	68.4	23.2	75.3	0.665	17925			27
624	66892	8	Cyanus segetum	2008	2018-05-31-15-44-19	0	3	x	0	0	74.6	23.4	68.4	23.2	75.3	0.665	17925			28
625	66893	8	Cyanus segetum	2008	2018-05-31-15-44-21	0	3	x	0	0	74.6	23.4	68.4	23.2	75.3	0.665	17925			29
626	66894	8	Cyanus segetum	2008	2018-05-31-15-44-23	0	3	x	0	0	74.6	23.4	68.4	23.2	75.3	0.665	17925			30
627	66895	8	Cyanus segetum	2008	2018-05-31-15-44-25	0	3	x	0	0	74.6	23.4	68.4	23.2	75.3	0.665	17925			31
628	66896	8	Cyanus segetum	2008	2018-05-31-15-44-27	0	3	x	0	0	74.6	23.4	68.4	23.2	75.3	0.665	17925			32
629	66897	8	Cyanus segetum	2008	2018-05-31-15-44-29	0	3	x	0	0	74.6	23.4	68.4	23.2	75.3	0.665	17925			33
630	66898	8	Cyanus segetum	2008	2018-05-31-15-44-31	0	3	x	0	0	74.7	23.4	68.3	23.2	75.1	0.441	17925			34
631	66899	8	Cyanus segetum	2008	2018-05-31-15-44-33	0	3	x	0	0	74.7	23.4	68.4	23.2	75.3	0.565	17925			35
632	66900	8	Cyanus segetum	2008	2018-05-31-15-44-35	0	3	x	0	0	74.6	23.4	68.4	23.2	75.3	0.665	17925			36
633	66901	8	Cyanus segetum	2008	2018-05-31-15-44-37	0	3	x	0	0	74.6	23.4	68.4	23.2	75.3	0.665	17925			37
634	66902	8	Cyanus segetum	2008	2018-05-31-15-44-39	0	3	x	0	0	74.7	23.4	68.4	23.2	75.3	0.565	17925			38
635	66903	8	Cyanus segetum	2008	2018-05-31-15-44-41	0	3	x	0	0	74.7	23.4	68.4	23.2	75.3	0.565	17925			39
636	66904	8	Cyanus segetum	2008	2018-05-31-15-44-43	0	3	x	0	0	74.6	23.4	68.4	23.2	75.3	0.665	17925			40
637	66905	8	Cyanus segetum	2008	2018-05-31-15-44-45	0	3	x	0	0	74.7	23.4	68.4	23.2	75.3	0.565	17925			41
638	66906	8	Cyanus segetum	2008	2018-05-31-15-44-47	0	3	x	0	0	74.7	23.4	68.5	23.2	75.4	0.69	17925			42
639	66907	8	Cyanus segetum	2008	2018-05-31-15-44-49	0	3	x	0	0	74.7	23.4	68.5	23.2	75.4	0.69	17925			43
640	66908	8	Cyanus segetum	2008	2018-05-31-15-44-51	0	3	x	0	0	74.7	23.4	68.4	23.2	75.3	0.565	17925			44
641	66909	8	Cyanus segetum	2008	2018-05-31-15-44-53	0	3	x	0	0	74.7	23.4	68.4	23.2	75.3	0.565	17925			45
642	66910	8	Cyanus segetum	2008	2018-05-31-15-44-55	0	3	x	0	0	74.7	23.4	68.4	23.2	75.3	0.565	17925			46
643	66911	8	Cyanus segetum	2008	2018-05-31-15-44-57	0	3	x	0	0	74.7	23.4	68.4	23.2	75.3	0.565	17925			47
644	66912	8	Cyanus segetum	2008	2018-05-31-15-44-59	0	3	x	0	0	74.6	23.3	68.4	23.2	75.3	0.665	17925			48
645	66913	8	Cyanus segetum	2008	2018-05-31-15-45-01	0	3	x	0	0	74.7	23.4	68.4	23.2	75.3	0.565	17925			49
646	66914	8	Cyanus segetum	2008	2018-05-31-15-45-03	0	3	x	0	0	74.7	23.4	68.4	23.2	75.3	0.565	17925			50
647	66915	8	Cyanus segetum	2008	2018-05-31-15-45-05	0	3	x	0	0	74.7	23.4	68.4	23.2	75.3	0.565	17925			51
648	66916	8	Cyanus segetum	2008	2018-05-31-15-45-07	0	3	x	0	0	74.7	23.4	68.5	23.2	75.4	0.69	17925			52
649	66917	8	Cyanus segetum	2008	2018-05-31-15-45-09	0	3	x	0	0	74.7	23.4	68.5	23.2	75.4	0.69	17925			53
650	66918	8	Cyanus segetum	2008	2018-05-31-15-45-11	0	3	x	0	0	74.7	23.4	68.6	23.2	75.5	0.814	17925			54
651	66919	8	Cyanus segetum	2008	2018-05-31-15-45-13	0	3	x	0	0	74.7	23.4	68.6	23.2	75.5	0.814	17925			55
652	66920	8	Cyanus segetum	2008	2018-05-31-15-45-15	0	3	x	0	0	74.7	23.4	68.6	23.2	75.5	0.814	17925			56
653	66921	8	Cyanus segetum	2008	2018-05-31-15-45-17	0	3	x	0	0	74.7	23.4	68.6	23.3	75.5	0.814	17925			57
654	66922	8	Cyanus segetum	2008	2018-05-31-15-45-19	0	3	x	0	0	74.7	23.4	68.5	23.2	75.4	0.69	17925			58
655	66923	8	Cyanus segetum	2008	2018-05-31-15-45-21	0	3	x	0	0	74.7	23.4	68.5	23.2	75.4	0.69	17925			59
656	66924	8	Cyanus segetum	2008	2018-05-31-15-45-23	0	3	x	0	0	74.7	23.4	68.5	23.2	75.4	0.69	17925			60
657	66925	8	Cyanus segetum	2008	2018-05-31-15-45-25	0	3	x	0	0	74.7	23.4	68.5	23.2	75.4	0.69	17925			61
658	66926	8	Cyanus segetum	2008	2018-05-31-15-45-27	0	3	x	0	0	74.8	23.4	68.5	23.2	75.4	0.59	17925			62
659	66927	8	Cyanus segetum	2008	2018-05-31-15-45-29	0	3	x	0	0	74.8	23.4	68.5	23.2	75.4	0.59	17925			63
660	66928	8	Cyanus segetum	2008	2018-05-31-15-45-31	0	3	x	0	0	74.8	23.4	68.5	23.2	75.4	0.59	17925			64
661	66929	8	Cyanus segetum	2008	2018-05-31-15-45-33	0	3	x	0	0	74.8	23.4	68.5	23.2	75.4	0.59	17925			65
662	66930	8	Cyanus segetum	2008	2018-05-31-15-45-35	0	3	x	0	0	74.8	23.4	68.5	23.2	75.4	0.59	17925			66
663	66931	8	Cyanus segetum	2008	2018-05-31-15-45-37	0	3	x	0	0	74.8	23.4	68.5	23.2	75.4	0.59	17925			67
664	66932	8	Cyanus segetum	2008	2018-05-31-15-45-39	0	3	x	0	0	74.8	23.4	68.5	23.2	75.4	0.59	17925			68
665	66933	8	Cyanus segetum	2008	2018-05-31-15-45-41	0	3	x	0	0	74.7	23.4	68.5	23.2	75.4	0.69	17925			69
666	66934	8	Cyanus segetum	2008	2018-05-31-15-45-43	0	3	x	0	0	74.7	23.4	68.6	23.2	75.5	0.814	17925			70
667	66935	8	Cyanus segetum	2008	2018-05-31-15-45-45	0	3	x	0	0	74.6	23.3	68.6	23.2	75.5	0.914	17925			71
668	66936	8	Cyanus segetum	2008	2018-05-31-15-45-47	0	3	x	0	0	74.7	23.4	68.6	23.2	75.5	0.814	17925			72
669	66937	8	Cyanus segetum	2008	2018-05-31-15-45-49	0	3	x	0	0	74.7	23.4	68.7	23.2	75.6	0.938	17925			73
670	66938	8	Cyanus segetum	2008	2018-05-31-15-45-51	0	3	x	0	0	74.7	23.4	68.7	23.2	75.6	0.938	17925			74
671	66939	8	Cyanus segetum	2008	2018-05-31-15-45-53	0	3	x	0	0	74.7	23.4	68.7	23.2	75.6	0.938	17925			75
672	66940	8	Cyanus segetum	2008	2018-05-31-15-45-55	0	3	x	0	0	74.7	23.4	68.7	23.2	75.6	0.938	17925			76
673	66941	8	Cyanus segetum	2008	2018-05-31-15-45-57	0	3	x	0	0	74.7	23.4	68.7	23.2	75.6	0.938	17925			77
674	66942	8	Cyanus segetum	2008	2018-05-31-15-45-59	0	3	x	0	0	74.7	23.4	68.8	23.2	75.8	1.062	17925			78
675	66943	8	Cyanus segetum	2008	2018-05-31-15-46-01	0	3	x	0	0	74.7	23.4	68.8	23.2	75.8	1.062	17925			79
676	66944	8	Cyanus segetum	2008	2018-05-31-15-46-03	0	3	x	0	0	74.6	23.3	68.9	23.2	75.9	1.286	17925			80
677	66945	8	Cyanus segetum	2008	2018-05-31-15-46-05	0	3	x	0	0	74.7	23.4	68.8	23.2	75.8	1.062	17925			81
678	66946	8	Cyanus segetum	2008	2018-05-31-15-46-07	0	3	x	0	0	74.8	23.4	68.8	23.2	75.8	0.962	17925			82
679	66947	8	Cyanus segetum	2008	2018-05-31-15-46-09	0	3	x	0	0	74.8	23.4	68.8	23.2	75.8	0.962	17925			83
680	66948	8	Cyanus segetum	2008	2018-05-31-15-46-11	0	3	x	0	0	74.8	23.4	68.7	23.2	75.6	0.838	17925			84
681	66949	8	Cyanus segetum	2008	2018-05-31-15-46-13	0	3	x	0	0	74.8	23.4	68.7	23.2	75.6	0.838	17925			85
682	66950	8	Cyanus segetum	2008	2018-05-31-15-46-15	0	3	x	0	0	74.8	23.4	68.7	23.2	75.6	0.838	17925			86
683	66951	8	Cyanus segetum	2008	2018-05-31-15-46-17	0	3	x	0	0	74.8	23.4	68.6	23.2	75.5	0.714	17925			87
684	66952	8	Cyanus segetum	2008	2018-05-31-15-46-19	0	3	x	0	0	74.8	23.4	68.6	23.2	75.5	0.714	17925			88
685	66953	8	Cyanus segetum	2008	2018-05-31-15-46-21	0	3	x	0	0	74.7	23.3	68.5	23.2	75.4	0.69	17925			89
686	66954	8	Cyanus segetum	2008	2018-05-31-15-46-23	0	3	x	0	0	74.8	23.4	68.5	23.2	75.4	0.59	17925			90
687	66955	8	Cyanus segetum	2008	2018-05-31-15-46-25	0	3	x	0	0	74.8	23.4	68.5	23.2	75.4	0.59	17925	Last10	Here	91
688	66956	8	Cyanus segetum	2008	2018-05-31-15-46-27	0	3	x	0	0	74.9	23.4	68.5	23.2	75.4	0.49	17925	Last10	Here	92
689	66957	8	Cyanus segetum	2008	2018-05-31-15-46-29	0	3	x	0	0	74.8	23.4	68.5	23.2	75.4	0.59	17925	Last10	Here	93
690	66958	8	Cyanus segetum	2008	2018-05-31-15-46-31	0	3	x	0	0	74.8	23.4	68.5	23.2	75.4	0.59	17925	Last10	Here	94
691	66959	8	Cyanus segetum	2008	2018-05-31-15-46-33	0	3	x	0	0	74.8	23.4	68.4	23.2	75.3	0.465	17925	Last10	Here	95
692	66960	8	Cyanus segetum	2008	2018-05-31-15-46-35	0	3	x	0	0	74.9	23.4	68.4	23.2	75.3	0.365	17925	Last10	Here	96
693	66961	8	Cyanus segetum	2008	2018-05-31-15-46-37	0	3	x	0	0	74.8	23.3	68.4	23.2	75.3	0.465	17925	Last10	Here	97
694	66962	8	Cyanus segetum	2008	2018-05-31-15-46-39	0	3	x	0	0	74.8	23.3	68.4	23.2	75.3	0.465	17925	Last10	Here	98
695	66963	8	Cyanus segetum	2008	2018-05-31-15-46-41	0	3	x	0	0	74.8	23.3	68.4	23.2	75.3	0.465	17925	Last10	Here	99
696	66964	8	Cyanus segetum	2008	2018-05-31-15-46-43	0	3	x	0	0	74.9	23.4	68.5	23.2	75.4	0.49	17925	Last10	Here	100
697	66965	8	Cyanus segetum	2008	2018-05-31-15-47-15	0	3	x	5	0	74.9	23.3	68.7	23.2	75.6	0.738	17926	First10	Here	1
698	66966	8	Cyanus segetum	2008	2018-05-31-15-47-17	0	3	x	5	0	74.9	23.4	68.8	23.2	75.8	0.862	17926	First10	Here	2
699	66967	8	Cyanus segetum	2008	2018-05-31-15-47-19	0	3	x	5	0	74.9	23.4	68.8	23.2	75.8	0.862	17926	First10	Here	3
700	66968	8	Cyanus segetum	2008	2018-05-31-15-47-21	0	3	x	5	0	74.9	23.4	68.9	23.2	75.9	0.986	17926	First10	Here	4
701	66969	8	Cyanus segetum	2008	2018-05-31-15-47-23	0	3	x	5	0	74.9	23.4	68.8	23.2	75.8	0.862	17926	First10	Here	5
702	66970	8	Cyanus segetum	2008	2018-05-31-15-47-26	0	3	x	5	0	74.9	23.4	68.9	23.3	75.9	0.986	17926	First10	Here	6
703	66971	8	Cyanus segetum	2008	2018-05-31-15-47-28	0	3	x	5	0	74.8	23.3	68.8	23.2	75.8	0.962	17926	First10	Here	7
704	66972	8	Cyanus segetum	2008	2018-05-31-15-47-30	0	3	x	5	0	74.9	23.4	68.8	23.2	75.8	0.862	17926	First10	Here	8
705	66973	8	Cyanus segetum	2008	2018-05-31-15-47-32	0	3	x	5	0	74.8	23.3	68.9	23.2	75.9	1.086	17926	First10	Here	9
706	66974	8	Cyanus segetum	2008	2018-05-31-15-47-34	0	3	x	5	0	74.9	23.4	69	23.3	76	1.11	17926	First10	Here	10
707	66975	8	Cyanus segetum	2008	2018-05-31-15-47-36	0	3	x	5	0	74.9	23.3	68.9	23.2	75.9	0.986	17926			11
708	66976	8	Cyanus segetum	2008	2018-05-31-15-47-38	0	3	x	5	0	75	23.4	68.9	23.2	75.9	0.886	17926			12
709	66977	8	Cyanus segetum	2008	2018-05-31-15-47-40	0	3	x	5	0	75	23.4	68.9	23.2	75.9	0.886	17926			13
710	66978	8	Cyanus segetum	2008	2018-05-31-15-47-42	0	3	x	5	0	74.8	23.3	68.9	23.2	75.9	1.086	17926			14
711	66979	8	Cyanus segetum	2008	2018-05-31-15-47-44	0	3	x	5	0	75	23.4	68.9	23.2	75.9	0.886	17926			15
712	66980	8	Cyanus segetum	2008	2018-05-31-15-47-46	0	3	x	5	0	75	23.4	68.9	23.2	75.9	0.886	17926			16
713	66981	8	Cyanus segetum	2008	2018-05-31-15-47-48	0	3	x	5	0	75	23.4	68.9	23.2	75.9	0.886	17926			17
714	66982	8	Cyanus segetum	2008	2018-05-31-15-47-50	0	3	x	5	0	74.9	23.3	69	23.3	76	1.11	17926			18
715	66983	8	Cyanus segetum	2008	2018-05-31-15-47-52	0	3	x	5	0	75	23.4	68.8	23.2	75.8	0.762	17926			19
716	66984	8	Cyanus segetum	2008	2018-05-31-15-47-54	0	3	x	5	0	75	23.4	68.8	23.2	75.8	0.762	17926			20
717	66985	8	Cyanus segetum	2008	2018-05-31-15-47-56	0	3	x	5	0	75	23.4	68.7	23.2	75.6	0.638	17926			21
718	66986	8	Cyanus segetum	2008	2018-05-31-15-47-58	0	3	x	5	0	75	23.4	68.7	23.2	75.6	0.638	17926			22
719	66987	8	Cyanus segetum	2008	2018-05-31-15-48-00	0	3	x	5	0	75	23.4	68.7	23.2	75.6	0.638	17926			23
720	66988	8	Cyanus segetum	2008	2018-05-31-15-48-02	0	3	x	5	0	74.9	23.3	68.7	23.2	75.6	0.738	17926			24
721	66989	8	Cyanus segetum	2008	2018-05-31-15-48-04	0	3	x	5	0	74.9	23.4	68.7	23.2	75.6	0.738	17926			25
722	66990	8	Cyanus segetum	2008	2018-05-31-15-48-06	0	3	x	5	0	74.9	23.4	68.7	23.2	75.6	0.738	17926			26
723	66991	8	Cyanus segetum	2008	2018-05-31-15-48-08	0	3	x	5	0	74.8	23.3	68.8	23.3	75.8	0.962	17926			27
724	66992	8	Cyanus segetum	2008	2018-05-31-15-48-10	0	3	x	5	0	74.9	23.4	68.8	23.2	75.8	0.862	17926			28
725	66993	8	Cyanus segetum	2008	2018-05-31-15-48-12	0	3	x	5	0	74.9	23.4	68.7	23.2	75.6	0.738	17926			29
726	66994	8	Cyanus segetum	2008	2018-05-31-15-48-14	0	3	x	5	0	75	23.4	68.8	23.2	75.8	0.762	17926			30
727	66995	8	Cyanus segetum	2008	2018-05-31-15-48-16	0	3	x	5	0	75	23.4	68.8	23.2	75.8	0.762	17926			31
728	66996	8	Cyanus segetum	2008	2018-05-31-15-48-18	0	3	x	5	0	75	23.4	68.8	23.3	75.8	0.762	17926			32
729	66997	8	Cyanus segetum	2008	2018-05-31-15-48-20	0	3	x	5	0	75	23.4	68.7	23.2	75.6	0.638	17926			33
730	66998	8	Cyanus segetum	2008	2018-05-31-15-48-22	0	3	x	5	0	75	23.4	68.7	23.2	75.6	0.638	17926			34
731	66999	8	Cyanus segetum	2008	2018-05-31-15-48-24	0	3	x	5	0	74.9	23.3	68.7	23.2	75.6	0.738	17926			35
732	67000	8	Cyanus segetum	2008	2018-05-31-15-48-26	0	3	x	5	0	75	23.4	68.8	23.2	75.8	0.762	17926			36
733	67001	8	Cyanus segetum	2008	2018-05-31-15-48-28	0	3	x	5	0	75	23.4	68.9	23.3	75.9	0.886	17926			37
734	67002	8	Cyanus segetum	2008	2018-05-31-15-48-30	0	3	x	5	0	74.9	23.4	68.8	23.2	75.8	0.862	17926			38
735	67003	8	Cyanus segetum	2008	2018-05-31-15-48-32	0	3	x	5	0	74.9	23.4	68.7	23.2	75.6	0.738	17926			39
736	67004	8	Cyanus segetum	2008	2018-05-31-15-48-34	0	3	x	5	0	74.8	23.3	68.7	23.2	75.6	0.838	17926			40
737	67005	8	Cyanus segetum	2008	2018-05-31-15-48-36	0	3	x	5	0	75	23.4	68.7	23.2	75.6	0.638	17926			41
738	67006	8	Cyanus segetum	2008	2018-05-31-15-48-38	0	3	x	5	0	75	23.4	68.8	23.3	75.8	0.762	17926			42
739	67007	8	Cyanus segetum	2008	2018-05-31-15-48-40	0	3	x	5	0	75	23.4	68.7	23.2	75.6	0.638	17926			43
740	67008	8	Cyanus segetum	2008	2018-05-31-15-48-42	0	3	x	5	0	75	23.4	68.8	23.3	75.8	0.762	17926			44
741	67009	8	Cyanus segetum	2008	2018-05-31-15-48-44	0	3	x	5	0	74.9	23.4	68.7	23.3	75.6	0.738	17926			45
742	67010	8	Cyanus segetum	2008	2018-05-31-15-48-46	0	3	x	5	0	75	23.4	68.7	23.3	75.6	0.638	17926			46
743	67011	8	Cyanus segetum	2008	2018-05-31-15-48-48	0	3	x	5	0	75	23.4	68.7	23.3	75.6	0.638	17926			47
744	67012	8	Cyanus segetum	2008	2018-05-31-15-48-50	0	3	x	5	0	75	23.4	68.6	23.2	75.5	0.514	17926			48
745	67013	8	Cyanus segetum	2008	2018-05-31-15-48-52	0	3	x	5	0	75	23.4	68.7	23.3	75.6	0.638	17926			49
746	67014	8	Cyanus segetum	2008	2018-05-31-15-48-54	0	3	x	5	0	75	23.4	68.6	23.2	75.5	0.514	17926			50
747	67015	8	Cyanus segetum	2008	2018-05-31-15-48-56	0	3	x	5	0	75	23.4	68.6	23.3	75.5	0.514	17926			51
748	67016	8	Cyanus segetum	2008	2018-05-31-15-48-58	0	3	x	5	0	75	23.4	68.5	23.2	75.4	0.39	17926			52
749	67017	8	Cyanus segetum	2008	2018-05-31-15-49-00	0	3	x	5	0	75	23.4	68.6	23.2	75.5	0.514	17926			53
750	67018	8	Cyanus segetum	2008	2018-05-31-15-49-02	0	3	x	5	0	75	23.4	68.7	23.3	75.6	0.638	17926			54
751	67019	8	Cyanus segetum	2008	2018-05-31-15-49-04	0	3	x	5	0	75	23.4	68.6	23.2	75.5	0.514	17926			55
752	67020	8	Cyanus segetum	2008	2018-05-31-15-49-06	0	3	x	5	0	75	23.4	68.7	23.3	75.6	0.638	17926			56
753	67021	8	Cyanus segetum	2008	2018-05-31-15-49-08	0	3	x	5	0	75	23.4	68.7	23.3	75.6	0.638	17926			57
754	67022	8	Cyanus segetum	2008	2018-05-31-15-49-10	0	3	x	5	0	75	23.4	68.7	23.3	75.6	0.638	17926			58
755	67023	8	Cyanus segetum	2008	2018-05-31-15-49-12	0	3	x	5	0	74.9	23.4	68.7	23.3	75.6	0.738	17926			59
756	67024	8	Cyanus segetum	2008	2018-05-31-15-49-14	0	3	x	5	0	74.9	23.4	68.8	23.3	75.8	0.862	17926			60
757	67025	8	Cyanus segetum	2008	2018-05-31-15-49-16	0	3	x	5	0	74.9	23.4	68.8	23.3	75.8	0.862	17926			61
758	67026	8	Cyanus segetum	2008	2018-05-31-15-49-18	0	3	x	5	0	74.9	23.4	68.8	23.3	75.8	0.862	17926			62
759	67027	8	Cyanus segetum	2008	2018-05-31-15-49-20	0	3	x	5	0	74.8	23.4	68.7	23.2	75.6	0.838	17926			63
760	67028	8	Cyanus segetum	2008	2018-05-31-15-49-22	0	3	x	5	0	74.9	23.4	68.7	23.2	75.6	0.738	17926			64
761	67029	8	Cyanus segetum	2008	2018-05-31-15-49-24	0	3	x	5	0	74.9	23.4	68.7	23.2	75.6	0.738	17926			65
762	67030	8	Cyanus segetum	2008	2018-05-31-15-49-26	0	3	x	5	0	74.9	23.4	68.8	23.3	75.8	0.862	17926			66
763	67031	8	Cyanus segetum	2008	2018-05-31-15-49-28	0	3	x	5	0	75	23.4	68.7	23.2	75.6	0.638	17926			67
764	67032	8	Cyanus segetum	2008	2018-05-31-15-49-30	0	3	x	5	0	75	23.4	68.8	23.2	75.8	0.762	17926			68
765	67033	8	Cyanus segetum	2008	2018-05-31-15-49-32	0	3	x	5	0	74.9	23.4	68.9	23.3	75.9	0.986	17926			69
766	67034	8	Cyanus segetum	2008	2018-05-31-15-49-34	0	3	x	5	0	74.9	23.4	68.9	23.3	75.9	0.986	17926			70
767	67035	8	Cyanus segetum	2008	2018-05-31-15-49-36	0	3	x	5	0	74.8	23.4	68.9	23.2	75.9	1.086	17926			71
768	67036	8	Cyanus segetum	2008	2018-05-31-15-49-38	0	3	x	5	0	74.7	23.4	69	23.3	76	1.31	17926			72
769	67037	8	Cyanus segetum	2008	2018-05-31-15-49-40	0	3	x	5	0	74.7	23.4	69	23.3	76	1.31	17926			73
770	67038	8	Cyanus segetum	2008	2018-05-31-15-49-42	0	3	x	5	0	74.6	23.4	68.9	23.2	75.9	1.286	17926			74
771	67039	8	Cyanus segetum	2008	2018-05-31-15-49-44	0	3	x	5	0	74.6	23.4	69.1	23.3	76.1	1.534	17926			75
772	67040	8	Cyanus segetum	2008	2018-05-31-15-49-46	0	3	x	5	0	74.6	23.4	69	23.3	76	1.41	17926			76
773	67041	8	Cyanus segetum	2008	2018-05-31-15-49-48	0	3	x	5	0	74.7	23.4	68.9	23.2	75.9	1.186	17926			77
774	67042	8	Cyanus segetum	2008	2018-05-31-15-49-50	0	3	x	5	0	74.7	23.4	69	23.3	76	1.31	17926			78
775	67043	8	Cyanus segetum	2008	2018-05-31-15-49-52	0	3	x	5	0	74.7	23.4	68.9	23.3	75.9	1.186	17926			79
776	67044	8	Cyanus segetum	2008	2018-05-31-15-49-54	0	3	x	5	0	74.7	23.4	68.8	23.2	75.8	1.062	17926			80
777	67045	8	Cyanus segetum	2008	2018-05-31-15-49-56	0	3	x	5	0	74.8	23.4	68.9	23.3	75.9	1.086	17926			81
778	67046	8	Cyanus segetum	2008	2018-05-31-15-49-58	0	3	x	5	0	74.8	23.4	68.7	23.2	75.6	0.838	17926			82
779	67047	8	Cyanus segetum	2008	2018-05-31-15-50-00	0	3	x	5	0	74.8	23.4	68.8	23.3	75.8	0.962	17926			83
780	67048	8	Cyanus segetum	2008	2018-05-31-15-50-02	0	3	x	5	0	74.8	23.4	68.8	23.3	75.8	0.962	17926			84
781	67049	8	Cyanus segetum	2008	2018-05-31-15-50-04	0	3	x	5	0	74.8	23.4	68.7	23.2	75.6	0.838	17926			85
782	67050	8	Cyanus segetum	2008	2018-05-31-15-50-06	0	3	x	5	0	74.8	23.4	68.7	23.2	75.6	0.838	17926			86
783	67051	8	Cyanus segetum	2008	2018-05-31-15-50-08	0	3	x	5	0	74.9	23.4	68.8	23.3	75.8	0.862	17926			87
784	67052	8	Cyanus segetum	2008	2018-05-31-15-50-10	0	3	x	5	0	74.9	23.4	68.8	23.3	75.8	0.862	17926			88
785	67053	8	Cyanus segetum	2008	2018-05-31-15-50-12	0	3	x	5	0	74.9	23.4	68.8	23.3	75.8	0.862	17926			89
786	67054	8	Cyanus segetum	2008	2018-05-31-15-50-14	0	3	x	5	0	74.9	23.4	68.7	23.2	75.6	0.738	17926			90
787	67055	8	Cyanus segetum	2008	2018-05-31-15-50-16	0	3	x	5	0	74.9	23.4	68.6	23.2	75.5	0.614	17926	Last10	Here	91
788	67056	8	Cyanus segetum	2008	2018-05-31-15-50-18	0	3	x	5	0	74.9	23.4	68.7	23.3	75.6	0.738	17926	Last10	Here	92
789	67057	8	Cyanus segetum	2008	2018-05-31-15-50-20	0	3	x	5	0	74.9	23.4	68.7	23.3	75.6	0.738	17926	Last10	Here	93
790	67058	8	Cyanus segetum	2008	2018-05-31-15-50-22	0	3	x	5	0	74.9	23.4	68.7	23.3	75.6	0.738	17926	Last10	Here	94
791	67059	8	Cyanus segetum	2008	2018-05-31-15-50-24	0	3	x	5	0	74.9	23.4	68.6	23.3	75.5	0.614	17926	Last10	Here	95
792	67060	8	Cyanus segetum	2008	2018-05-31-15-50-26	0	3	x	5	0	74.9	23.4	68.7	23.3	75.6	0.738	17926	Last10	Here	96
793	67061	8	Cyanus segetum	2008	2018-05-31-15-50-28	0	3	x	5	0	74.9	23.4	68.8	23.3	75.8	0.862	17926	Last10	Here	97
794	67062	8	Cyanus segetum	2008	2018-05-31-15-50-30	0	3	x	5	0	74.9	23.4	68.8	23.3	75.8	0.862	17926	Last10	Here	98
795	67063	8	Cyanus segetum	2008	2018-05-31-15-50-32	0	3	x	5	0	74.9	23.4	68.8	23.3	75.8	0.862	17926	Last10	Here	99
796	67064	8	Cyanus segetum	2008	2018-05-31-15-50-34	0	3	x	5	0	74.9	23.4	68.8	23.3	75.8	0.862	17926	Last10	Here	100
797	67065	8	Cyanus segetum	2008	2018-05-31-15-51-06	0	3	x	10	0	75	23.4	68.7	23.3	75.6	0.638	17927	First10	Here	1
798	67066	8	Cyanus segetum	2008	2018-05-31-15-51-08	0	3	x	10	0	75	23.4	68.7	23.3	75.6	0.638	17927	First10	Here	2
799	67067	8	Cyanus segetum	2008	2018-05-31-15-51-10	0	3	x	10	0	75	23.4	68.7	23.3	75.6	0.638	17927	First10	Here	3
800	67068	8	Cyanus segetum	2008	2018-05-31-15-51-12	0	3	x	10	0	75	23.4	68.7	23.3	75.6	0.638	17927	First10	Here	4
801	67069	8	Cyanus segetum	2008	2018-05-31-15-51-14	0	3	x	10	0	75	23.4	68.8	23.3	75.8	0.762	17927	First10	Here	5
802	67070	8	Cyanus segetum	2008	2018-05-31-15-51-16	0	3	x	10	0	75	23.4	68.6	23.2	75.5	0.514	17927	First10	Here	6
803	67071	8	Cyanus segetum	2008	2018-05-31-15-51-18	0	3	x	10	0	74.9	23.4	68.8	23.3	75.8	0.862	17927	First10	Here	7
804	67072	8	Cyanus segetum	2008	2018-05-31-15-51-20	0	3	x	10	0	74.9	23.4	68.8	23.3	75.8	0.862	17927	First10	Here	8
805	67073	8	Cyanus segetum	2008	2018-05-31-15-51-22	0	3	x	10	0	74.8	23.4	68.7	23.2	75.6	0.838	17927	First10	Here	9
806	67074	8	Cyanus segetum	2008	2018-05-31-15-51-24	0	3	x	10	0	74.9	23.4	68.8	23.3	75.8	0.862	17927	First10	Here	10
807	67075	8	Cyanus segetum	2008	2018-05-31-15-51-26	0	3	x	10	0	74.9	23.4	68.8	23.3	75.8	0.862	17927			11
808	67076	8	Cyanus segetum	2008	2018-05-31-15-51-28	0	3	x	10	0	74.9	23.4	68.7	23.3	75.6	0.738	17927			12
809	67077	8	Cyanus segetum	2008	2018-05-31-15-51-30	0	3	x	10	0	74.9	23.4	68.8	23.3	75.8	0.862	17927			13
810	67078	8	Cyanus segetum	2008	2018-05-31-15-51-32	0	3	x	10	0	74.9	23.4	68.8	23.3	75.8	0.862	17927			14
811	67079	8	Cyanus segetum	2008	2018-05-31-15-51-34	0	3	x	10	0	74.9	23.4	68.7	23.3	75.6	0.738	17927			15
812	67080	8	Cyanus segetum	2008	2018-05-31-15-51-36	0	3	x	10	0	75	23.4	68.7	23.3	75.6	0.638	17927			16
813	67081	8	Cyanus segetum	2008	2018-05-31-15-51-38	0	3	x	10	0	75	23.4	68.7	23.3	75.6	0.638	17927			17
814	67082	8	Cyanus segetum	2008	2018-05-31-15-51-40	0	3	x	10	0	75	23.4	68.6	23.3	75.5	0.514	17927			18
815	67083	8	Cyanus segetum	2008	2018-05-31-15-51-42	0	3	x	10	0	75	23.4	68.6	23.3	75.5	0.514	17927			19
816	67084	8	Cyanus segetum	2008	2018-05-31-15-51-44	0	3	x	10	0	74.9	23.4	68.5	23.2	75.4	0.49	17927			20
817	67085	8	Cyanus segetum	2008	2018-05-31-15-51-46	0	3	x	10	0	74.9	23.4	68.7	23.3	75.6	0.738	17927			21
818	67086	8	Cyanus segetum	2008	2018-05-31-15-51-48	0	3	x	10	0	74.9	23.4	68.7	23.3	75.6	0.738	17927			22
819	67087	8	Cyanus segetum	2008	2018-05-31-15-51-50	0	3	x	10	0	75	23.4	68.7	23.3	75.6	0.638	17927			23
820	67088	8	Cyanus segetum	2008	2018-05-31-15-51-52	0	3	x	10	0	75	23.4	68.7	23.3	75.6	0.638	17927			24
821	67089	8	Cyanus segetum	2008	2018-05-31-15-51-54	0	3	x	10	0	75	23.4	68.7	23.3	75.6	0.638	17927			25
822	67090	8	Cyanus segetum	2008	2018-05-31-15-51-56	0	3	x	10	0	75	23.4	68.6	23.3	75.5	0.514	17927			26
823	67091	8	Cyanus segetum	2008	2018-05-31-15-51-58	0	3	x	10	0	75	23.4	68.6	23.3	75.5	0.514	17927			27
824	67092	8	Cyanus segetum	2008	2018-05-31-15-52-00	0	3	x	10	0	75	23.4	68.6	23.3	75.5	0.514	17927			28
825	67093	8	Cyanus segetum	2008	2018-05-31-15-52-02	0	3	x	10	0	75	23.4	68.5	23.2	75.4	0.39	17927			29
826	67094	8	Cyanus segetum	2008	2018-05-31-15-52-04	0	3	x	10	0	75	23.4	68.6	23.3	75.5	0.514	17927			30
827	67095	8	Cyanus segetum	2008	2018-05-31-15-52-06	0	3	x	10	0	75	23.4	68.7	23.3	75.6	0.638	17927			31
828	67096	8	Cyanus segetum	2008	2018-05-31-15-52-08	0	3	x	10	0	75	23.4	68.6	23.3	75.5	0.514	17927			32
829	67097	8	Cyanus segetum	2008	2018-05-31-15-52-10	0	3	x	10	0	75	23.4	68.7	23.3	75.6	0.638	17927			33
830	67098	8	Cyanus segetum	2008	2018-05-31-15-52-12	0	3	x	10	0	75	23.4	68.7	23.3	75.6	0.638	17927			34
831	67099	8	Cyanus segetum	2008	2018-05-31-15-52-14	0	3	x	10	0	75	23.4	68.7	23.3	75.6	0.638	17927			35
832	67100	8	Cyanus segetum	2008	2018-05-31-15-52-16	0	3	x	10	0	75	23.4	68.7	23.3	75.6	0.638	17927			36
833	67101	8	Cyanus segetum	2008	2018-05-31-15-52-18	0	3	x	10	0	75	23.4	68.7	23.3	75.6	0.638	17927			37
834	67102	8	Cyanus segetum	2008	2018-05-31-15-52-20	0	3	x	10	0	75	23.4	68.6	23.2	75.5	0.514	17927			38
835	67103	8	Cyanus segetum	2008	2018-05-31-15-52-22	0	3	x	10	0	75	23.4	68.7	23.3	75.6	0.638	17927			39
836	67104	8	Cyanus segetum	2008	2018-05-31-15-52-24	0	3	x	10	0	75.1	23.4	68.7	23.3	75.6	0.538	17927			40
837	67105	8	Cyanus segetum	2008	2018-05-31-15-52-26	0	3	x	10	0	75.1	23.4	68.7	23.3	75.6	0.538	17927			41
838	67106	8	Cyanus segetum	2008	2018-05-31-15-52-28	0	3	x	10	0	75	23.4	68.6	23.2	75.5	0.514	17927			42
839	67107	8	Cyanus segetum	2008	2018-05-31-15-52-30	0	3	x	10	0	75	23.4	68.7	23.3	75.6	0.638	17927			43
840	67108	8	Cyanus segetum	2008	2018-05-31-15-52-33	0	3	x	10	0	75	23.4	68.7	23.3	75.6	0.638	17927			44
841	67109	8	Cyanus segetum	2008	2018-05-31-15-52-35	0	3	x	10	0	75	23.4	68.6	23.3	75.5	0.514	17927			45
842	67110	8	Cyanus segetum	2008	2018-05-31-15-52-37	0	3	x	10	0	75.1	23.4	68.7	23.3	75.6	0.538	17927			46
843	67111	8	Cyanus segetum	2008	2018-05-31-15-52-39	0	3	x	10	0	75.1	23.4	68.7	23.3	75.6	0.538	17927			47
844	67112	8	Cyanus segetum	2008	2018-05-31-15-52-41	0	3	x	10	0	75.1	23.4	68.7	23.3	75.6	0.538	17927			48
845	67113	8	Cyanus segetum	2008	2018-05-31-15-52-43	0	3	x	10	0	75.1	23.4	68.6	23.2	75.5	0.414	17927			49
846	67114	8	Cyanus segetum	2008	2018-05-31-15-52-45	0	3	x	10	0	75.1	23.4	68.7	23.3	75.6	0.538	17927			50
847	67115	8	Cyanus segetum	2008	2018-05-31-15-52-47	0	3	x	10	0	75.1	23.4	68.7	23.3	75.6	0.538	17927			51
848	67116	8	Cyanus segetum	2008	2018-05-31-15-52-49	0	3	x	10	0	75.1	23.4	68.7	23.3	75.6	0.538	17927			52
849	67117	8	Cyanus segetum	2008	2018-05-31-15-52-51	0	3	x	10	0	75	23.4	68.7	23.3	75.6	0.638	17927			53
850	67118	8	Cyanus segetum	2008	2018-05-31-15-52-53	0	3	x	10	0	75	23.4	68.7	23.3	75.6	0.638	17927			54
851	67119	8	Cyanus segetum	2008	2018-05-31-15-52-55	0	3	x	10	0	75	23.4	68.6	23.3	75.5	0.514	17927			55
852	67120	8	Cyanus segetum	2008	2018-05-31-15-52-57	0	3	x	10	0	75	23.4	68.6	23.3	75.5	0.514	17927			56
853	67121	8	Cyanus segetum	2008	2018-05-31-15-52-59	0	3	x	10	0	75	23.4	68.6	23.2	75.5	0.514	17927			57
854	67122	8	Cyanus segetum	2008	2018-05-31-15-53-01	0	3	x	10	0	75	23.4	68.7	23.3	75.6	0.638	17927			58
855	67123	8	Cyanus segetum	2008	2018-05-31-15-53-03	0	3	x	10	0	75.1	23.4	68.7	23.3	75.6	0.538	17927			59
856	67124	8	Cyanus segetum	2008	2018-05-31-15-53-05	0	3	x	10	0	75.1	23.4	68.7	23.3	75.6	0.538	17927			60
857	67125	8	Cyanus segetum	2008	2018-05-31-15-53-07	0	3	x	10	0	75.1	23.4	68.7	23.3	75.6	0.538	17927			61
858	67126	8	Cyanus segetum	2008	2018-05-31-15-53-09	0	3	x	10	0	75.1	23.4	68.7	23.3	75.6	0.538	17927			62
859	67127	8	Cyanus segetum	2008	2018-05-31-15-53-11	0	3	x	10	0	75.1	23.4	68.7	23.3	75.6	0.538	17927			63
860	67128	8	Cyanus segetum	2008	2018-05-31-15-53-13	0	3	x	10	0	75.1	23.4	68.7	23.3	75.6	0.538	17927			64
861	67129	8	Cyanus segetum	2008	2018-05-31-15-53-15	0	3	x	10	0	75.1	23.4	68.8	23.3	75.8	0.662	17927			65
862	67130	8	Cyanus segetum	2008	2018-05-31-15-53-17	0	3	x	10	0	75.1	23.4	68.7	23.3	75.6	0.538	17927			66
863	67131	8	Cyanus segetum	2008	2018-05-31-15-53-19	0	3	x	10	0	75.1	23.4	68.7	23.3	75.6	0.538	17927			67
864	67132	8	Cyanus segetum	2008	2018-05-31-15-53-21	0	3	x	10	0	75.1	23.4	68.7	23.3	75.6	0.538	17927			68
865	67133	8	Cyanus segetum	2008	2018-05-31-15-53-23	0	3	x	10	0	75.1	23.4	68.7	23.3	75.6	0.538	17927			69
866	67134	8	Cyanus segetum	2008	2018-05-31-15-53-25	0	3	x	10	0	75.1	23.4	68.7	23.3	75.6	0.538	17927			70
867	67135	8	Cyanus segetum	2008	2018-05-31-15-53-27	0	3	x	10	0	75.1	23.4	68.7	23.3	75.6	0.538	17927			71
868	67136	8	Cyanus segetum	2008	2018-05-31-15-53-29	0	3	x	10	0	75.1	23.4	68.7	23.3	75.6	0.538	17927			72
869	67137	8	Cyanus segetum	2008	2018-05-31-15-53-31	0	3	x	10	0	75.1	23.4	68.7	23.3	75.6	0.538	17927			73
870	67138	8	Cyanus segetum	2008	2018-05-31-15-53-33	0	3	x	10	0	75.1	23.4	68.8	23.3	75.8	0.662	17927			74
871	67139	8	Cyanus segetum	2008	2018-05-31-15-53-35	0	3	x	10	0	75.1	23.4	68.8	23.3	75.8	0.662	17927			75
872	67140	8	Cyanus segetum	2008	2018-05-31-15-53-37	0	3	x	10	0	75.1	23.4	68.8	23.3	75.8	0.662	17927			76
873	67141	8	Cyanus segetum	2008	2018-05-31-15-53-39	0	3	x	10	0	75.1	23.4	68.8	23.3	75.8	0.662	17927			77
874	67142	8	Cyanus segetum	2008	2018-05-31-15-53-41	0	3	x	10	0	75.1	23.4	68.8	23.3	75.8	0.662	17927			78
875	67143	8	Cyanus segetum	2008	2018-05-31-15-53-43	0	3	x	10	0	75.1	23.4	68.8	23.3	75.8	0.662	17927			79
876	67144	8	Cyanus segetum	2008	2018-05-31-15-53-45	0	3	x	10	0	75.1	23.4	68.8	23.3	75.8	0.662	17927			80
877	67145	8	Cyanus segetum	2008	2018-05-31-15-53-47	0	3	x	10	0	75.1	23.4	68.7	23.3	75.6	0.538	17927			81
878	67146	8	Cyanus segetum	2008	2018-05-31-15-53-49	0	3	x	10	0	75.1	23.4	68.7	23.3	75.6	0.538	17927			82
879	67147	8	Cyanus segetum	2008	2018-05-31-15-53-51	0	3	x	10	0	75.1	23.4	68.8	23.3	75.8	0.662	17927			83
880	67148	8	Cyanus segetum	2008	2018-05-31-15-53-53	0	3	x	10	0	75.1	23.4	68.8	23.3	75.8	0.662	17927			84
881	67149	8	Cyanus segetum	2008	2018-05-31-15-53-55	0	3	x	10	0	75.1	23.4	68.8	23.3	75.8	0.662	17927			85
882	67150	8	Cyanus segetum	2008	2018-05-31-15-53-57	0	3	x	10	0	75.1	23.4	68.8	23.3	75.8	0.662	17927			86
883	67151	8	Cyanus segetum	2008	2018-05-31-15-53-59	0	3	x	10	0	75.1	23.4	68.8	23.3	75.8	0.662	17927			87
884	67152	8	Cyanus segetum	2008	2018-05-31-15-54-01	0	3	x	10	0	75.1	23.4	68.7	23.2	75.6	0.538	17927			88
885	67153	8	Cyanus segetum	2008	2018-05-31-15-54-03	0	3	x	10	0	75.1	23.4	68.8	23.3	75.8	0.662	17927			89
886	67154	8	Cyanus segetum	2008	2018-05-31-15-54-05	0	3	x	10	0	75.1	23.4	68.7	23.2	75.6	0.538	17927			90
887	67155	8	Cyanus segetum	2008	2018-05-31-15-54-07	0	3	x	10	0	75.2	23.4	68.9	23.3	75.9	0.686	17927	Last10	Here	91
888	67156	8	Cyanus segetum	2008	2018-05-31-15-54-09	0	3	x	10	0	75.2	23.4	68.9	23.3	75.9	0.686	17927	Last10	Here	92
889	67157	8	Cyanus segetum	2008	2018-05-31-15-54-11	0	3	x	10	0	75.2	23.4	68.9	23.3	75.9	0.686	17927	Last10	Here	93
890	67158	8	Cyanus segetum	2008	2018-05-31-15-54-13	0	3	x	10	0	75.2	23.4	68.8	23.2	75.8	0.562	17927	Last10	Here	94
891	67159	8	Cyanus segetum	2008	2018-05-31-15-54-15	0	3	x	10	0	75.2	23.4	68.9	23.3	75.9	0.686	17927	Last10	Here	95
892	67160	8	Cyanus segetum	2008	2018-05-31-15-54-17	0	3	x	10	0	75.2	23.4	69	23.3	76	0.81	17927	Last10	Here	96
893	67161	8	Cyanus segetum	2008	2018-05-31-15-54-19	0	3	x	10	0	75.2	23.4	69	23.3	76	0.81	17927	Last10	Here	97
894	67162	8	Cyanus segetum	2008	2018-05-31-15-54-21	0	3	x	10	0	75.2	23.4	69	23.3	76	0.81	17927	Last10	Here	98
895	67163	8	Cyanus segetum	2008	2018-05-31-15-54-23	0	3	x	10	0	75.1	23.4	69	23.3	76	0.91	17927	Last10	Here	99
896	67164	8	Cyanus segetum	2008	2018-05-31-15-54-25	0	3	x	10	0	75.1	23.4	69	23.3	76	0.91	17927	Last10	Here	100
897	67165	8	Cyanus segetum	2008	2018-05-31-15-54-57	0	3	x	15	0	75.2	23.4	68.6	23.3	75.5	0.314	17928	First10	Here	1
898	67166	8	Cyanus segetum	2008	2018-05-31-15-54-59	0	3	x	15	0	75.2	23.4	68.6	23.3	75.5	0.314	17928	First10	Here	2
899	67167	8	Cyanus segetum	2008	2018-05-31-15-55-01	0	3	x	15	0	75.2	23.4	68.6	23.3	75.5	0.314	17928	First10	Here	3
900	67168	8	Cyanus segetum	2008	2018-05-31-15-55-03	0	3	x	15	0	75.2	23.4	68.6	23.3	75.5	0.314	17928	First10	Here	4
901	67169	8	Cyanus segetum	2008	2018-05-31-15-55-05	0	3	x	15	0	75.2	23.4	68.6	23.3	75.5	0.314	17928	First10	Here	5
902	67170	8	Cyanus segetum	2008	2018-05-31-15-55-07	0	3	x	15	0	75.2	23.4	68.6	23.3	75.5	0.314	17928	First10	Here	6
903	67171	8	Cyanus segetum	2008	2018-05-31-15-55-09	0	3	x	15	0	75.2	23.4	68.6	23.3	75.5	0.314	17928	First10	Here	7
904	67172	8	Cyanus segetum	2008	2018-05-31-15-55-11	0	3	x	15	0	75.2	23.4	68.6	23.3	75.5	0.314	17928	First10	Here	8
905	67173	8	Cyanus segetum	2008	2018-05-31-15-55-13	0	3	x	15	0	75.2	23.4	68.6	23.3	75.5	0.314	17928	First10	Here	9
906	67174	8	Cyanus segetum	2008	2018-05-31-15-55-15	0	3	x	15	0	75.2	23.4	68.6	23.3	75.5	0.314	17928	First10	Here	10
907	67175	8	Cyanus segetum	2008	2018-05-31-15-55-17	0	3	x	15	0	75.2	23.4	68.6	23.3	75.5	0.314	17928			11
908	67176	8	Cyanus segetum	2008	2018-05-31-15-55-19	0	3	x	15	0	75.2	23.4	68.6	23.3	75.5	0.314	17928			12
909	67177	8	Cyanus segetum	2008	2018-05-31-15-55-21	0	3	x	15	0	75.2	23.4	68.6	23.3	75.5	0.314	17928			13
910	67178	8	Cyanus segetum	2008	2018-05-31-15-55-23	0	3	x	15	0	75.2	23.4	68.6	23.3	75.5	0.314	17928			14
911	67179	8	Cyanus segetum	2008	2018-05-31-15-55-25	0	3	x	15	0	75.2	23.4	68.6	23.3	75.5	0.314	17928			15
912	67180	8	Cyanus segetum	2008	2018-05-31-15-55-27	0	3	x	15	0	75.2	23.4	68.6	23.3	75.5	0.314	17928			16
913	67181	8	Cyanus segetum	2008	2018-05-31-15-55-29	0	3	x	15	0	75.2	23.4	68.6	23.3	75.5	0.314	17928			17
914	67182	8	Cyanus segetum	2008	2018-05-31-15-55-31	0	3	x	15	0	75.2	23.4	68.6	23.3	75.5	0.314	17928			18
915	67183	8	Cyanus segetum	2008	2018-05-31-15-55-33	0	3	x	15	0	75.2	23.4	68.6	23.3	75.5	0.314	17928			19
916	67184	8	Cyanus segetum	2008	2018-05-31-15-55-35	0	3	x	15	0	75.2	23.4	68.6	23.3	75.5	0.314	17928			20
917	67185	8	Cyanus segetum	2008	2018-05-31-15-55-37	0	3	x	15	0	75.2	23.4	68.6	23.3	75.5	0.314	17928			21
918	67186	8	Cyanus segetum	2008	2018-05-31-15-55-39	0	3	x	15	0	75.2	23.4	68.6	23.3	75.5	0.314	17928			22
919	67187	8	Cyanus segetum	2008	2018-05-31-15-55-41	0	3	x	15	0	75.2	23.4	68.6	23.3	75.5	0.314	17928			23
920	67188	8	Cyanus segetum	2008	2018-05-31-15-55-43	0	3	x	15	0	75.2	23.4	68.7	23.3	75.6	0.438	17928			24
921	67189	8	Cyanus segetum	2008	2018-05-31-15-55-45	0	3	x	15	0	75.2	23.4	68.7	23.3	75.6	0.438	17928			25
922	67190	8	Cyanus segetum	2008	2018-05-31-15-55-47	0	3	x	15	0	75.2	23.4	68.7	23.3	75.6	0.438	17928			26
923	67191	8	Cyanus segetum	2008	2018-05-31-15-55-49	0	3	x	15	0	75.2	23.4	68.6	23.3	75.5	0.314	17928			27
924	67192	8	Cyanus segetum	2008	2018-05-31-15-55-51	0	3	x	15	0	75.2	23.4	68.6	23.3	75.5	0.314	17928			28
925	67193	8	Cyanus segetum	2008	2018-05-31-15-55-53	0	3	x	15	0	75.2	23.4	68.6	23.3	75.5	0.314	17928			29
926	67194	8	Cyanus segetum	2008	2018-05-31-15-55-55	0	3	x	15	0	75.2	23.4	68.7	23.3	75.6	0.438	17928			30
927	67195	8	Cyanus segetum	2008	2018-05-31-15-55-57	0	3	x	15	0	75.2	23.4	68.7	23.3	75.6	0.438	17928			31
928	67196	8	Cyanus segetum	2008	2018-05-31-15-55-59	0	3	x	15	0	75.2	23.4	68.7	23.3	75.6	0.438	17928			32
929	67197	8	Cyanus segetum	2008	2018-05-31-15-56-01	0	3	x	15	0	75.2	23.4	68.7	23.3	75.6	0.438	17928			33
930	67198	8	Cyanus segetum	2008	2018-05-31-15-56-03	0	3	x	15	0	75.2	23.4	68.7	23.3	75.6	0.438	17928			34
931	67199	8	Cyanus segetum	2008	2018-05-31-15-56-05	0	3	x	15	0	75.2	23.4	68.7	23.3	75.6	0.438	17928			35
932	67200	8	Cyanus segetum	2008	2018-05-31-15-56-07	0	3	x	15	0	75.3	23.4	68.8	23.3	75.8	0.462	17928			36
933	67201	8	Cyanus segetum	2008	2018-05-31-15-56-09	0	3	x	15	0	75.3	23.4	68.8	23.3	75.8	0.462	17928			37
934	67202	8	Cyanus segetum	2008	2018-05-31-15-56-11	0	3	x	15	0	75.3	23.4	68.7	23.3	75.6	0.338	17928			38
935	67203	8	Cyanus segetum	2008	2018-05-31-15-56-13	0	3	x	15	0	75.3	23.4	68.8	23.3	75.8	0.462	17928			39
936	67204	8	Cyanus segetum	2008	2018-05-31-15-56-15	0	3	x	15	0	75.3	23.4	68.7	23.3	75.6	0.338	17928			40
937	67205	8	Cyanus segetum	2008	2018-05-31-15-56-17	0	3	x	15	0	75.3	23.4	68.8	23.3	75.8	0.462	17928			41
938	67206	8	Cyanus segetum	2008	2018-05-31-15-56-19	0	3	x	15	0	75.3	23.4	68.8	23.3	75.8	0.462	17928			42
939	67207	8	Cyanus segetum	2008	2018-05-31-15-56-21	0	3	x	15	0	75.3	23.4	68.8	23.3	75.8	0.462	17928			43
940	67208	8	Cyanus segetum	2008	2018-05-31-15-56-23	0	3	x	15	0	75.3	23.4	68.8	23.3	75.8	0.462	17928			44
941	67209	8	Cyanus segetum	2008	2018-05-31-15-56-25	0	3	x	15	0	75.2	23.4	68.8	23.3	75.8	0.562	17928			45
942	67210	8	Cyanus segetum	2008	2018-05-31-15-56-27	0	3	x	15	0	75.2	23.4	68.8	23.3	75.8	0.562	17928			46
943	67211	8	Cyanus segetum	2008	2018-05-31-15-56-29	0	3	x	15	0	75.2	23.4	68.8	23.3	75.8	0.562	17928			47
944	67212	8	Cyanus segetum	2008	2018-05-31-15-56-31	0	3	x	15	0	75.3	23.4	68.8	23.3	75.8	0.462	17928			48
945	67213	8	Cyanus segetum	2008	2018-05-31-15-56-33	0	3	x	15	0	75.3	23.4	68.7	23.2	75.6	0.338	17928			49
946	67214	8	Cyanus segetum	2008	2018-05-31-15-56-35	0	3	x	15	0	75.3	23.4	68.8	23.3	75.8	0.462	17928			50
947	67215	8	Cyanus segetum	2008	2018-05-31-15-56-37	0	3	x	15	0	75.3	23.4	68.8	23.3	75.8	0.462	17928			51
948	67216	8	Cyanus segetum	2008	2018-05-31-15-56-39	0	3	x	15	0	75.2	23.4	68.8	23.3	75.8	0.562	17928			52
949	67217	8	Cyanus segetum	2008	2018-05-31-15-56-41	0	3	x	15	0	75.3	23.4	68.8	23.3	75.8	0.462	17928			53
950	67218	8	Cyanus segetum	2008	2018-05-31-15-56-43	0	3	x	15	0	75.2	23.4	68.8	23.3	75.8	0.562	17928			54
951	67219	8	Cyanus segetum	2008	2018-05-31-15-56-45	0	3	x	15	0	75.2	23.4	68.8	23.3	75.8	0.562	17928			55
952	67220	8	Cyanus segetum	2008	2018-05-31-15-56-47	0	3	x	15	0	75.2	23.4	68.8	23.3	75.8	0.562	17928			56
953	67221	8	Cyanus segetum	2008	2018-05-31-15-56-49	0	3	x	15	0	75.2	23.4	68.8	23.3	75.8	0.562	17928			57
954	67222	8	Cyanus segetum	2008	2018-05-31-15-56-51	0	3	x	15	0	75.2	23.4	68.8	23.3	75.8	0.562	17928			58
955	67223	8	Cyanus segetum	2008	2018-05-31-15-56-53	0	3	x	15	0	75.3	23.4	68.8	23.3	75.8	0.462	17928			59
956	67224	8	Cyanus segetum	2008	2018-05-31-15-56-55	0	3	x	15	0	75.2	23.4	68.8	23.3	75.8	0.562	17928			60
957	67225	8	Cyanus segetum	2008	2018-05-31-15-56-57	0	3	x	15	0	75.2	23.4	68.8	23.3	75.8	0.562	17928			61
958	67226	8	Cyanus segetum	2008	2018-05-31-15-56-59	0	3	x	15	0	75.2	23.4	68.7	23.3	75.6	0.438	17928			62
959	67227	8	Cyanus segetum	2008	2018-05-31-15-57-01	0	3	x	15	0	75.1	23.4	68.8	23.3	75.8	0.662	17928			63
960	67228	8	Cyanus segetum	2008	2018-05-31-15-57-03	0	3	x	15	0	75.2	23.4	68.7	23.3	75.6	0.438	17928			64
961	67229	8	Cyanus segetum	2008	2018-05-31-15-57-05	0	3	x	15	0	75.2	23.4	68.7	23.3	75.6	0.438	17928			65
962	67230	8	Cyanus segetum	2008	2018-05-31-15-57-07	0	3	x	15	0	75.2	23.4	68.7	23.3	75.6	0.438	17928			66
963	67231	8	Cyanus segetum	2008	2018-05-31-15-57-09	0	3	x	15	0	75.3	23.4	68.7	23.3	75.6	0.338	17928			67
964	67232	8	Cyanus segetum	2008	2018-05-31-15-57-11	0	3	x	15	0	75.3	23.4	68.7	23.3	75.6	0.338	17928			68
965	67233	8	Cyanus segetum	2008	2018-05-31-15-57-13	0	3	x	15	0	75.2	23.4	68.7	23.3	75.6	0.438	17928			69
966	67234	8	Cyanus segetum	2008	2018-05-31-15-57-15	0	3	x	15	0	75.2	23.4	68.7	23.3	75.6	0.438	17928			70
967	67235	8	Cyanus segetum	2008	2018-05-31-15-57-17	0	3	x	15	0	75.2	23.4	68.7	23.3	75.6	0.438	17928			71
968	67236	8	Cyanus segetum	2008	2018-05-31-15-57-19	0	3	x	15	0	75.1	23.4	68.7	23.3	75.6	0.538	17928			72
969	67237	8	Cyanus segetum	2008	2018-05-31-15-57-21	0	3	x	15	0	75.1	23.4	68.7	23.3	75.6	0.538	17928			73
970	67238	8	Cyanus segetum	2008	2018-05-31-15-57-23	0	3	x	15	0	75.1	23.4	68.7	23.3	75.6	0.538	17928			74
971	67239	8	Cyanus segetum	2008	2018-05-31-15-57-25	0	3	x	15	0	75.1	23.4	68.7	23.3	75.6	0.538	17928			75
972	67240	8	Cyanus segetum	2008	2018-05-31-15-57-27	0	3	x	15	0	75.1	23.4	68.7	23.3	75.6	0.538	17928			76
973	67241	8	Cyanus segetum	2008	2018-05-31-15-57-29	0	3	x	15	0	75.2	23.4	68.7	23.3	75.6	0.438	17928			77
974	67242	8	Cyanus segetum	2008	2018-05-31-15-57-31	0	3	x	15	0	75.2	23.4	68.8	23.3	75.8	0.562	17928			78
975	67243	8	Cyanus segetum	2008	2018-05-31-15-57-33	0	3	x	15	0	75.2	23.4	68.8	23.3	75.8	0.562	17928			79
976	67244	8	Cyanus segetum	2008	2018-05-31-15-57-35	0	3	x	15	0	75.3	23.4	68.8	23.3	75.8	0.462	17928			80
977	67245	8	Cyanus segetum	2008	2018-05-31-15-57-38	0	3	x	15	0	75.3	23.4	68.8	23.3	75.8	0.462	17928			81
978	67246	8	Cyanus segetum	2008	2018-05-31-15-57-40	0	3	x	15	0	75.3	23.4	68.8	23.3	75.8	0.462	17928			82
979	67247	8	Cyanus segetum	2008	2018-05-31-15-57-42	0	3	x	15	0	75.3	23.4	68.8	23.3	75.8	0.462	17928			83
980	67248	8	Cyanus segetum	2008	2018-05-31-15-57-44	0	3	x	15	0	75.3	23.4	68.8	23.3	75.8	0.462	17928			84
981	67249	8	Cyanus segetum	2008	2018-05-31-15-57-46	0	3	x	15	0	75.3	23.4	68.8	23.3	75.8	0.462	17928			85
982	67250	8	Cyanus segetum	2008	2018-05-31-15-57-48	0	3	x	15	0	75.3	23.4	68.8	23.3	75.8	0.462	17928			86
983	67251	8	Cyanus segetum	2008	2018-05-31-15-57-50	0	3	x	15	0	75.2	23.4	68.8	23.3	75.8	0.562	17928			87
984	67252	8	Cyanus segetum	2008	2018-05-31-15-57-52	0	3	x	15	0	75.2	23.4	68.8	23.3	75.8	0.562	17928			88
985	67253	8	Cyanus segetum	2008	2018-05-31-15-57-54	0	3	x	15	0	75.2	23.4	68.8	23.3	75.8	0.562	17928			89
986	67254	8	Cyanus segetum	2008	2018-05-31-15-57-56	0	3	x	15	0	75.2	23.4	68.8	23.3	75.8	0.562	17928			90
987	67255	8	Cyanus segetum	2008	2018-05-31-15-57-58	0	3	x	15	0	75.2	23.4	68.8	23.3	75.8	0.562	17928	Last10	Here	91
988	67256	8	Cyanus segetum	2008	2018-05-31-15-58-00	0	3	x	15	0	75.2	23.4	68.7	23.3	75.6	0.438	17928	Last10	Here	92
989	67257	8	Cyanus segetum	2008	2018-05-31-15-58-02	0	3	x	15	0	75.2	23.4	68.7	23.3	75.6	0.438	17928	Last10	Here	93
990	67258	8	Cyanus segetum	2008	2018-05-31-15-58-04	0	3	x	15	0	75.2	23.4	68.7	23.3	75.6	0.438	17928	Last10	Here	94
991	67259	8	Cyanus segetum	2008	2018-05-31-15-58-06	0	3	x	15	0	75.3	23.4	68.7	23.3	75.6	0.338	17928	Last10	Here	95
992	67260	8	Cyanus segetum	2008	2018-05-31-15-58-08	0	3	x	15	0	75.3	23.4	68.7	23.3	75.6	0.338	17928	Last10	Here	96
993	67261	8	Cyanus segetum	2008	2018-05-31-15-58-10	0	3	x	15	0	75.3	23.4	68.7	23.3	75.6	0.338	17928	Last10	Here	97
994	67262	8	Cyanus segetum	2008	2018-05-31-15-58-12	0	3	x	15	0	75.3	23.4	68.7	23.3	75.6	0.338	17928	Last10	Here	98
995	67263	8	Cyanus segetum	2008	2018-05-31-15-58-14	0	3	x	15	0	75.3	23.4	68.8	23.3	75.8	0.462	17928	Last10	Here	99
996	67264	8	Cyanus segetum	2008	2018-05-31-15-58-16	0	3	x	15	0	75.3	23.4	68.8	23.3	75.8	0.462	17928	Last10	Here	100
997	67265	8	Cyanus segetum	2008	2018-05-31-15-58-48	0	3	x	20	0	75.4	23.4	68.6	23.3	75.5	0.114	17929	First10	Here	1
998	67266	8	Cyanus segetum	2008	2018-05-31-15-58-50	0	3	x	20	0	75.4	23.4	68.6	23.3	75.5	0.114	17929	First10	Here	2
999	67267	8	Cyanus segetum	2008	2018-05-31-15-58-52	0	3	x	20	0	75.4	23.4	68.6	23.3	75.5	0.114	17929	First10	Here	3
1000	67268	8	Cyanus segetum	2008	2018-05-31-15-58-54	0	3	x	20	0	75.4	23.4	68.6	23.3	75.5	0.114	17929	First10	Here	4
1001	67269	8	Cyanus segetum	2008	2018-05-31-15-58-56	0	3	x	20	0	75.4	23.4	68.6	23.3	75.5	0.114	17929	First10	Here	5
1002	67270	8	Cyanus segetum	2008	2018-05-31-15-58-58	0	3	x	20	0	75.4	23.4	68.6	23.3	75.5	0.114	17929	First10	Here	6
1003	67271	8	Cyanus segetum	2008	2018-05-31-15-59-00	0	3	x	20	0	75.4	23.4	68.6	23.3	75.5	0.114	17929	First10	Here	7
1004	67272	8	Cyanus segetum	2008	2018-05-31-15-59-02	0	3	x	20	0	75.4	23.4	68.6	23.3	75.5	0.114	17929	First10	Here	8
1005	67273	8	Cyanus segetum	2008	2018-05-31-15-59-04	0	3	x	20	0	75.4	23.4	68.6	23.3	75.5	0.114	17929	First10	Here	9
1006	67274	8	Cyanus segetum	2008	2018-05-31-15-59-06	0	3	x	20	0	75.4	23.4	68.6	23.3	75.5	0.114	17929	First10	Here	10
1007	67275	8	Cyanus segetum	2008	2018-05-31-15-59-08	0	3	x	20	0	75.4	23.4	68.6	23.3	75.5	0.114	17929			11
1008	67276	8	Cyanus segetum	2008	2018-05-31-15-59-10	0	3	x	20	0	75.4	23.4	68.6	23.3	75.5	0.114	17929			12
1009	67277	8	Cyanus segetum	2008	2018-05-31-15-59-12	0	3	x	20	0	75.4	23.4	68.7	23.3	75.6	0.238	17929			13
1010	67278	8	Cyanus segetum	2008	2018-05-31-15-59-14	0	3	x	20	0	75.4	23.4	68.7	23.3	75.6	0.238	17929			14
1011	67279	8	Cyanus segetum	2008	2018-05-31-15-59-16	0	3	x	20	0	75.4	23.4	68.6	23.3	75.5	0.114	17929			15
1012	67280	8	Cyanus segetum	2008	2018-05-31-15-59-18	0	3	x	20	0	75.4	23.4	68.6	23.3	75.5	0.114	17929			16
1013	67281	8	Cyanus segetum	2008	2018-05-31-15-59-20	0	3	x	20	0	75.4	23.4	68.6	23.3	75.5	0.114	17929			17
1014	67282	8	Cyanus segetum	2008	2018-05-31-15-59-22	0	3	x	20	0	75.4	23.4	68.5	23.3	75.4	-0.01	17929			18
1015	67283	8	Cyanus segetum	2008	2018-05-31-15-59-24	0	3	x	20	0	75.4	23.4	68.6	23.3	75.5	0.114	17929			19
1016	67284	8	Cyanus segetum	2008	2018-05-31-15-59-26	0	3	x	20	0	75.4	23.4	68.6	23.3	75.5	0.114	17929			20
1017	67285	8	Cyanus segetum	2008	2018-05-31-15-59-28	0	3	x	20	0	75.4	23.4	68.6	23.3	75.5	0.114	17929			21
1018	67286	8	Cyanus segetum	2008	2018-05-31-15-59-30	0	3	x	20	0	75.4	23.4	68.6	23.3	75.5	0.114	17929			22
1019	67287	8	Cyanus segetum	2008	2018-05-31-15-59-32	0	3	x	20	0	75.4	23.4	68.5	23.3	75.4	-0.01	17929			23
1020	67288	8	Cyanus segetum	2008	2018-05-31-15-59-34	0	3	x	20	0	75.4	23.4	68.6	23.3	75.5	0.114	17929			24
1021	67289	8	Cyanus segetum	2008	2018-05-31-15-59-36	0	3	x	20	0	75.5	23.4	68.5	23.3	75.4	-0.11	17929			25
1022	67290	8	Cyanus segetum	2008	2018-05-31-15-59-38	0	3	x	20	0	75.4	23.4	68.5	23.3	75.4	-0.01	17929			26
1023	67291	8	Cyanus segetum	2008	2018-05-31-15-59-40	0	3	x	20	0	75.5	23.4	68.5	23.3	75.4	-0.11	17929			27
1024	67292	8	Cyanus segetum	2008	2018-05-31-15-59-42	0	3	x	20	0	75.4	23.4	68.5	23.3	75.4	-0.01	17929			28
1025	67293	8	Cyanus segetum	2008	2018-05-31-15-59-44	0	3	x	20	0	75.4	23.4	68.5	23.3	75.4	-0.01	17929			29
1026	67294	8	Cyanus segetum	2008	2018-05-31-15-59-46	0	3	x	20	0	75.5	23.4	68.5	23.3	75.4	-0.11	17929			30
1027	67295	8	Cyanus segetum	2008	2018-05-31-15-59-48	0	3	x	20	0	75.5	23.4	68.5	23.3	75.4	-0.11	17929			31
1028	67296	8	Cyanus segetum	2008	2018-05-31-15-59-50	0	3	x	20	0	75.5	23.4	68.6	23.3	75.5	0.014	17929			32
1029	67297	8	Cyanus segetum	2008	2018-05-31-15-59-52	0	3	x	20	0	75.5	23.4	68.6	23.3	75.5	0.014	17929			33
1030	67298	8	Cyanus segetum	2008	2018-05-31-15-59-54	0	3	x	20	0	75.4	23.4	68.5	23.3	75.4	-0.01	17929			34
1031	67299	8	Cyanus segetum	2008	2018-05-31-15-59-56	0	3	x	20	0	75.5	23.4	68.5	23.3	75.4	-0.11	17929			35
1032	67300	8	Cyanus segetum	2008	2018-05-31-15-59-58	0	3	x	20	0	75.5	23.4	68.5	23.3	75.4	-0.11	17929			36
1033	67301	8	Cyanus segetum	2008	2018-05-31-16-00-00	0	3	x	20	0	75.5	23.4	68.6	23.3	75.5	0.014	17929			37
1034	67302	8	Cyanus segetum	2008	2018-05-31-16-00-02	0	3	x	20	0	75.5	23.4	68.5	23.3	75.4	-0.11	17929			38
1035	67303	8	Cyanus segetum	2008	2018-05-31-16-00-04	0	3	x	20	0	75.5	23.4	68.6	23.3	75.5	0.014	17929			39
1036	67304	8	Cyanus segetum	2008	2018-05-31-16-00-06	0	3	x	20	0	75.5	23.4	68.6	23.3	75.5	0.014	17929			40
1037	67305	8	Cyanus segetum	2008	2018-05-31-16-00-08	0	3	x	20	0	75.5	23.4	68.6	23.3	75.5	0.014	17929			41
1038	67306	8	Cyanus segetum	2008	2018-05-31-16-00-10	0	3	x	20	0	75.5	23.4	68.6	23.3	75.5	0.014	17929			42
1039	67307	8	Cyanus segetum	2008	2018-05-31-16-00-12	0	3	x	20	0	75.5	23.4	68.6	23.3	75.5	0.014	17929			43
1040	67308	8	Cyanus segetum	2008	2018-05-31-16-00-14	0	3	x	20	0	75.4	23.4	68.6	23.3	75.5	0.114	17929			44
1041	67309	8	Cyanus segetum	2008	2018-05-31-16-00-16	0	3	x	20	0	75.4	23.4	68.6	23.3	75.5	0.114	17929			45
1042	67310	8	Cyanus segetum	2008	2018-05-31-16-00-18	0	3	x	20	0	75.5	23.4	68.6	23.3	75.5	0.014	17929			46
1043	67311	8	Cyanus segetum	2008	2018-05-31-16-00-20	0	3	x	20	0	75.5	23.4	68.6	23.3	75.5	0.014	17929			47
1044	67312	8	Cyanus segetum	2008	2018-05-31-16-00-22	0	3	x	20	0	75.5	23.4	68.6	23.3	75.5	0.014	17929			48
1045	67313	8	Cyanus segetum	2008	2018-05-31-16-00-24	0	3	x	20	0	75.5	23.4	68.6	23.3	75.5	0.014	17929			49
1046	67314	8	Cyanus segetum	2008	2018-05-31-16-00-26	0	3	x	20	0	75.5	23.4	68.6	23.3	75.5	0.014	17929			50
1047	67315	8	Cyanus segetum	2008	2018-05-31-16-00-28	0	3	x	20	0	75.5	23.4	68.6	23.3	75.5	0.014	17929			51
1048	67316	8	Cyanus segetum	2008	2018-05-31-16-00-30	0	3	x	20	0	75.5	23.4	68.6	23.3	75.5	0.014	17929			52
1049	67317	8	Cyanus segetum	2008	2018-05-31-16-00-32	0	3	x	20	0	75.5	23.4	68.6	23.3	75.5	0.014	17929			53
1050	67318	8	Cyanus segetum	2008	2018-05-31-16-00-34	0	3	x	20	0	75.5	23.4	68.6	23.3	75.5	0.014	17929			54
1051	67319	8	Cyanus segetum	2008	2018-05-31-16-00-36	0	3	x	20	0	75.5	23.4	68.6	23.3	75.5	0.014	17929			55
1052	67320	8	Cyanus segetum	2008	2018-05-31-16-00-38	0	3	x	20	0	75.5	23.4	68.6	23.3	75.5	0.014	17929			56
1053	67321	8	Cyanus segetum	2008	2018-05-31-16-00-40	0	3	x	20	0	75.5	23.4	68.6	23.3	75.5	0.014	17929			57
1054	67322	8	Cyanus segetum	2008	2018-05-31-16-00-42	0	3	x	20	0	75.5	23.4	68.6	23.3	75.5	0.014	17929			58
1055	67323	8	Cyanus segetum	2008	2018-05-31-16-00-44	0	3	x	20	0	75.5	23.4	68.6	23.3	75.5	0.014	17929			59
1056	67324	8	Cyanus segetum	2008	2018-05-31-16-00-46	0	3	x	20	0	75.5	23.4	68.6	23.3	75.5	0.014	17929			60
1057	67325	8	Cyanus segetum	2008	2018-05-31-16-00-48	0	3	x	20	0	75.5	23.4	68.6	23.3	75.5	0.014	17929			61
1058	67326	8	Cyanus segetum	2008	2018-05-31-16-00-50	0	3	x	20	0	75.5	23.4	68.6	23.3	75.5	0.014	17929			62
1059	67327	8	Cyanus segetum	2008	2018-05-31-16-00-52	0	3	x	20	0	75.5	23.4	68.6	23.3	75.5	0.014	17929			63
1060	67328	8	Cyanus segetum	2008	2018-05-31-16-00-54	0	3	x	20	0	75.5	23.4	68.6	23.3	75.5	0.014	17929			64
1061	67329	8	Cyanus segetum	2008	2018-05-31-16-00-56	0	3	x	20	0	75.5	23.4	68.6	23.3	75.5	0.014	17929			65
1062	67330	8	Cyanus segetum	2008	2018-05-31-16-00-58	0	3	x	20	0	75.5	23.4	68.7	23.3	75.6	0.138	17929			66
1063	67331	8	Cyanus segetum	2008	2018-05-31-16-01-00	0	3	x	20	0	75.4	23.4	68.7	23.3	75.6	0.238	17929			67
1064	67332	8	Cyanus segetum	2008	2018-05-31-16-01-02	0	3	x	20	0	75.4	23.4	68.7	23.3	75.6	0.238	17929			68
1065	67333	8	Cyanus segetum	2008	2018-05-31-16-01-04	0	3	x	20	0	75.5	23.4	68.7	23.3	75.6	0.138	17929			69
1066	67334	8	Cyanus segetum	2008	2018-05-31-16-01-06	0	3	x	20	0	75.5	23.4	68.8	23.3	75.8	0.262	17929			70
1067	67335	8	Cyanus segetum	2008	2018-05-31-16-01-08	0	3	x	20	0	75.4	23.4	68.7	23.3	75.6	0.238	17929			71
1068	67336	8	Cyanus segetum	2008	2018-05-31-16-01-10	0	3	x	20	0	75.5	23.4	68.7	23.3	75.6	0.138	17929			72
1069	67337	8	Cyanus segetum	2008	2018-05-31-16-01-12	0	3	x	20	0	75.5	23.4	68.7	23.3	75.6	0.138	17929			73
1070	67338	8	Cyanus segetum	2008	2018-05-31-16-01-14	0	3	x	20	0	75.4	23.4	68.7	23.3	75.6	0.238	17929			74
1071	67339	8	Cyanus segetum	2008	2018-05-31-16-01-16	0	3	x	20	0	75.4	23.4	68.7	23.3	75.6	0.238	17929			75
1072	67340	8	Cyanus segetum	2008	2018-05-31-16-01-18	0	3	x	20	0	75.3	23.4	68.8	23.3	75.8	0.462	17929			76
1073	67341	8	Cyanus segetum	2008	2018-05-31-16-01-20	0	3	x	20	0	75.3	23.4	68.7	23.3	75.6	0.338	17929			77
1074	67342	8	Cyanus segetum	2008	2018-05-31-16-01-22	0	3	x	20	0	75.3	23.4	68.7	23.3	75.6	0.338	17929			78
1075	67343	8	Cyanus segetum	2008	2018-05-31-16-01-24	0	3	x	20	0	75.3	23.4	68.6	23.3	75.5	0.214	17929			79
1076	67344	8	Cyanus segetum	2008	2018-05-31-16-01-26	0	3	x	20	0	75.4	23.4	68.7	23.3	75.6	0.238	17929			80
1077	67345	8	Cyanus segetum	2008	2018-05-31-16-01-28	0	3	x	20	0	75.3	23.4	68.7	23.3	75.6	0.338	17929			81
1078	67346	8	Cyanus segetum	2008	2018-05-31-16-01-30	0	3	x	20	0	75.3	23.4	68.7	23.3	75.6	0.338	17929			82
1079	67347	8	Cyanus segetum	2008	2018-05-31-16-01-32	0	3	x	20	0	75.3	23.4	68.7	23.3	75.6	0.338	17929			83
1080	67348	8	Cyanus segetum	2008	2018-05-31-16-01-34	0	3	x	20	0	75.3	23.4	68.6	23.3	75.5	0.214	17929			84
1081	67349	8	Cyanus segetum	2008	2018-05-31-16-01-36	0	3	x	20	0	75.3	23.4	68.6	23.3	75.5	0.214	17929			85
1082	67350	8	Cyanus segetum	2008	2018-05-31-16-01-38	0	3	x	20	0	75.3	23.4	68.6	23.3	75.5	0.214	17929			86
1083	67351	8	Cyanus segetum	2008	2018-05-31-16-01-40	0	3	x	20	0	75.3	23.4	68.6	23.3	75.5	0.214	17929			87
1084	67352	8	Cyanus segetum	2008	2018-05-31-16-01-42	0	3	x	20	0	75.4	23.4	68.6	23.3	75.5	0.114	17929			88
1085	67353	8	Cyanus segetum	2008	2018-05-31-16-01-44	0	3	x	20	0	75.3	23.4	68.6	23.3	75.5	0.214	17929			89
1086	67354	8	Cyanus segetum	2008	2018-05-31-16-01-46	0	3	x	20	0	75.3	23.4	68.6	23.3	75.5	0.214	17929			90
1087	67355	8	Cyanus segetum	2008	2018-05-31-16-01-48	0	3	x	20	0	75.2	23.4	68.6	23.3	75.5	0.314	17929	Last10	Here	91
1088	67356	8	Cyanus segetum	2008	2018-05-31-16-01-50	0	3	x	20	0	75.3	23.4	68.5	23.3	75.4	0.09	17929	Last10	Here	92
1089	67357	8	Cyanus segetum	2008	2018-05-31-16-01-52	0	3	x	20	0	75.3	23.4	68.6	23.3	75.5	0.214	17929	Last10	Here	93
1090	67358	8	Cyanus segetum	2008	2018-05-31-16-01-54	0	3	x	20	0	75.3	23.4	68.6	23.3	75.5	0.214	17929	Last10	Here	94
1091	67359	8	Cyanus segetum	2008	2018-05-31-16-01-56	0	3	x	20	0	75.3	23.4	68.6	23.3	75.5	0.214	17929	Last10	Here	95
1092	67360	8	Cyanus segetum	2008	2018-05-31-16-01-58	0	3	x	20	0	75.4	23.4	68.6	23.3	75.5	0.114	17929	Last10	Here	96
1093	67361	8	Cyanus segetum	2008	2018-05-31-16-02-00	0	3	x	20	0	75.4	23.4	68.5	23.3	75.4	-0.01	17929	Last10	Here	97
1094	67362	8	Cyanus segetum	2008	2018-05-31-16-02-02	0	3	x	20	0	75.4	23.4	68.6	23.3	75.5	0.114	17929	Last10	Here	98
1095	67363	8	Cyanus segetum	2008	2018-05-31-16-02-04	0	3	x	20	0	75.4	23.4	68.5	23.3	75.4	-0.01	17929	Last10	Here	99
1096	67364	8	Cyanus segetum	2008	2018-05-31-16-02-06	0	3	x	20	0	75.4	23.4	68.6	23.3	75.5	0.114	17929	Last10	Here	100
1097	67365	8	Cyanus segetum	2008	2018-05-31-16-02-38	0	3	x	25	0	75.4	23.4	68.7	23.3	75.6	0.238	17930	First10	Here	1
1098	67366	8	Cyanus segetum	2008	2018-05-31-16-02-40	0	3	x	25	0	75.5	23.4	68.7	23.3	75.6	0.138	17930	First10	Here	2
1099	67367	8	Cyanus segetum	2008	2018-05-31-16-02-42	0	3	x	25	0	75.4	23.4	68.7	23.3	75.6	0.238	17930	First10	Here	3
1100	67368	8	Cyanus segetum	2008	2018-05-31-16-02-45	0	3	x	25	0	75.5	23.4	68.7	23.3	75.6	0.138	17930	First10	Here	4
1101	67369	8	Cyanus segetum	2008	2018-05-31-16-02-47	0	3	x	25	0	75.5	23.4	68.7	23.3	75.6	0.138	17930	First10	Here	5
1102	67370	8	Cyanus segetum	2008	2018-05-31-16-02-49	0	3	x	25	0	75.5	23.4	68.7	23.3	75.6	0.138	17930	First10	Here	6
1103	67371	8	Cyanus segetum	2008	2018-05-31-16-02-51	0	3	x	25	0	75.4	23.4	68.7	23.3	75.6	0.238	17930	First10	Here	7
1104	67372	8	Cyanus segetum	2008	2018-05-31-16-02-53	0	3	x	25	0	75.4	23.4	68.7	23.3	75.6	0.238	17930	First10	Here	8
1105	67373	8	Cyanus segetum	2008	2018-05-31-16-02-55	0	3	x	25	0	75.5	23.4	68.7	23.3	75.6	0.138	17930	First10	Here	9
1106	67374	8	Cyanus segetum	2008	2018-05-31-16-02-57	0	3	x	25	0	75.4	23.4	68.7	23.3	75.6	0.238	17930	First10	Here	10
1107	67375	8	Cyanus segetum	2008	2018-05-31-16-02-59	0	3	x	25	0	75.4	23.4	68.7	23.3	75.6	0.238	17930			11
1108	67376	8	Cyanus segetum	2008	2018-05-31-16-03-01	0	3	x	25	0	75.4	23.4	68.7	23.3	75.6	0.238	17930			12
1109	67377	8	Cyanus segetum	2008	2018-05-31-16-03-03	0	3	x	25	0	75.4	23.4	68.7	23.3	75.6	0.238	17930			13
1110	67378	8	Cyanus segetum	2008	2018-05-31-16-03-05	0	3	x	25	0	75.4	23.4	68.7	23.3	75.6	0.238	17930			14
1111	67379	8	Cyanus segetum	2008	2018-05-31-16-03-07	0	3	x	25	0	75.4	23.4	68.7	23.3	75.6	0.238	17930			15
1112	67380	8	Cyanus segetum	2008	2018-05-31-16-03-09	0	3	x	25	0	75.4	23.4	68.7	23.3	75.6	0.238	17930			16
1113	67381	8	Cyanus segetum	2008	2018-05-31-16-03-11	0	3	x	25	0	75.4	23.4	68.7	23.3	75.6	0.238	17930			17
1114	67382	8	Cyanus segetum	2008	2018-05-31-16-03-13	0	3	x	25	0	75.4	23.4	68.6	23.3	75.5	0.114	17930			18
1115	67383	8	Cyanus segetum	2008	2018-05-31-16-03-15	0	3	x	25	0	75.4	23.4	68.6	23.3	75.5	0.114	17930			19
1116	67384	8	Cyanus segetum	2008	2018-05-31-16-03-17	0	3	x	25	0	75.5	23.4	68.6	23.3	75.5	0.014	17930			20
1117	67385	8	Cyanus segetum	2008	2018-05-31-16-03-19	0	3	x	25	0	75.5	23.4	68.6	23.3	75.5	0.014	17930			21
1118	67386	8	Cyanus segetum	2008	2018-05-31-16-03-21	0	3	x	25	0	75.5	23.4	68.6	23.3	75.5	0.014	17930			22
1119	67387	8	Cyanus segetum	2008	2018-05-31-16-03-23	0	3	x	25	0	75.4	23.4	68.6	23.3	75.5	0.114	17930			23
1120	67388	8	Cyanus segetum	2008	2018-05-31-16-03-25	0	3	x	25	0	75.4	23.4	68.6	23.3	75.5	0.114	17930			24
1121	67389	8	Cyanus segetum	2008	2018-05-31-16-03-27	0	3	x	25	0	75.4	23.4	68.6	23.3	75.5	0.114	17930			25
1122	67390	8	Cyanus segetum	2008	2018-05-31-16-03-29	0	3	x	25	0	75.4	23.4	68.6	23.3	75.5	0.114	17930			26
1123	67391	8	Cyanus segetum	2008	2018-05-31-16-03-31	0	3	x	25	0	75.4	23.4	68.6	23.3	75.5	0.114	17930			27
1124	67392	8	Cyanus segetum	2008	2018-05-31-16-03-33	0	3	x	25	0	75.3	23.4	68.6	23.3	75.5	0.214	17930			28
1125	67393	8	Cyanus segetum	2008	2018-05-31-16-03-35	0	3	x	25	0	75.4	23.4	68.6	23.3	75.5	0.114	17930			29
1126	67394	8	Cyanus segetum	2008	2018-05-31-16-03-37	0	3	x	25	0	75.4	23.4	68.6	23.3	75.5	0.114	17930			30
1127	67395	8	Cyanus segetum	2008	2018-05-31-16-03-39	0	3	x	25	0	75.4	23.4	68.6	23.3	75.5	0.114	17930			31
1128	67396	8	Cyanus segetum	2008	2018-05-31-16-03-41	0	3	x	25	0	75.4	23.4	68.6	23.3	75.5	0.114	17930			32
1129	67397	8	Cyanus segetum	2008	2018-05-31-16-03-43	0	3	x	25	0	75.4	23.4	68.6	23.3	75.5	0.114	17930			33
1130	67398	8	Cyanus segetum	2008	2018-05-31-16-03-45	0	3	x	25	0	75.4	23.4	68.6	23.3	75.5	0.114	17930			34
1131	67399	8	Cyanus segetum	2008	2018-05-31-16-03-47	0	3	x	25	0	75.5	23.4	68.6	23.3	75.5	0.014	17930			35
1132	67400	8	Cyanus segetum	2008	2018-05-31-16-03-49	0	3	x	25	0	75.5	23.4	68.6	23.3	75.5	0.014	17930			36
1133	67401	8	Cyanus segetum	2008	2018-05-31-16-03-51	0	3	x	25	0	75.4	23.4	68.6	23.3	75.5	0.114	17930			37
1134	67402	8	Cyanus segetum	2008	2018-05-31-16-03-53	0	3	x	25	0	75.5	23.4	68.6	23.3	75.5	0.014	17930			38
1135	67403	8	Cyanus segetum	2008	2018-05-31-16-03-55	0	3	x	25	0	75.5	23.4	68.6	23.3	75.5	0.014	17930			39
1136	67404	8	Cyanus segetum	2008	2018-05-31-16-03-57	0	3	x	25	0	75.5	23.4	68.6	23.3	75.5	0.014	17930			40
1137	67405	8	Cyanus segetum	2008	2018-05-31-16-03-59	0	3	x	25	0	75.5	23.4	68.7	23.4	75.6	0.138	17930			41
1138	67406	8	Cyanus segetum	2008	2018-05-31-16-04-01	0	3	x	25	0	75.5	23.4	68.6	23.3	75.5	0.014	17930			42
1139	67407	8	Cyanus segetum	2008	2018-05-31-16-04-03	0	3	x	25	0	75.4	23.4	68.6	23.3	75.5	0.114	17930			43
1140	67408	8	Cyanus segetum	2008	2018-05-31-16-04-05	0	3	x	25	0	75.4	23.4	68.6	23.3	75.5	0.114	17930			44
1141	67409	8	Cyanus segetum	2008	2018-05-31-16-04-07	0	3	x	25	0	75.4	23.4	68.6	23.3	75.5	0.114	17930			45
1142	67410	8	Cyanus segetum	2008	2018-05-31-16-04-09	0	3	x	25	0	75.5	23.4	68.6	23.3	75.5	0.014	17930			46
1143	67411	8	Cyanus segetum	2008	2018-05-31-16-04-11	0	3	x	25	0	75.5	23.4	68.6	23.3	75.5	0.014	17930			47
1144	67412	8	Cyanus segetum	2008	2018-05-31-16-04-13	0	3	x	25	0	75.5	23.4	68.6	23.3	75.5	0.014	17930			48
1145	67413	8	Cyanus segetum	2008	2018-05-31-16-04-15	0	3	x	25	0	75.5	23.4	68.6	23.3	75.5	0.014	17930			49
1146	67414	8	Cyanus segetum	2008	2018-05-31-16-04-17	0	3	x	25	0	75.5	23.4	68.6	23.3	75.5	0.014	17930			50
1147	67415	8	Cyanus segetum	2008	2018-05-31-16-04-19	0	3	x	25	0	75.5	23.4	68.6	23.3	75.5	0.014	17930			51
1148	67416	8	Cyanus segetum	2008	2018-05-31-16-04-21	0	3	x	25	0	75.5	23.4	68.6	23.3	75.5	0.014	17930			52
1149	67417	8	Cyanus segetum	2008	2018-05-31-16-04-23	0	3	x	25	0	75.5	23.4	68.6	23.3	75.5	0.014	17930			53
1150	67418	8	Cyanus segetum	2008	2018-05-31-16-04-25	0	3	x	25	0	75.5	23.4	68.6	23.3	75.5	0.014	17930			54
1151	67419	8	Cyanus segetum	2008	2018-05-31-16-04-27	0	3	x	25	0	75.5	23.4	68.6	23.3	75.5	0.014	17930			55
1152	67420	8	Cyanus segetum	2008	2018-05-31-16-04-29	0	3	x	25	0	75.5	23.4	68.6	23.3	75.5	0.014	17930			56
1153	67421	8	Cyanus segetum	2008	2018-05-31-16-04-31	0	3	x	25	0	75.5	23.4	68.7	23.3	75.6	0.138	17930			57
1154	67422	8	Cyanus segetum	2008	2018-05-31-16-04-33	0	3	x	25	0	75.5	23.4	68.7	23.3	75.6	0.138	17930			58
1155	67423	8	Cyanus segetum	2008	2018-05-31-16-04-35	0	3	x	25	0	75.5	23.4	68.6	23.3	75.5	0.014	17930			59
1156	67424	8	Cyanus segetum	2008	2018-05-31-16-04-37	0	3	x	25	0	75.5	23.4	68.6	23.3	75.5	0.014	17930			60
1157	67425	8	Cyanus segetum	2008	2018-05-31-16-04-39	0	3	x	25	0	75.5	23.4	68.6	23.3	75.5	0.014	17930			61
1158	67426	8	Cyanus segetum	2008	2018-05-31-16-04-41	0	3	x	25	0	75.4	23.4	68.6	23.3	75.5	0.114	17930			62
1159	67427	8	Cyanus segetum	2008	2018-05-31-16-04-43	0	3	x	25	0	75.4	23.4	68.6	23.3	75.5	0.114	17930			63
1160	67428	8	Cyanus segetum	2008	2018-05-31-16-04-45	0	3	x	25	0	75.5	23.4	68.6	23.3	75.5	0.014	17930			64
1161	67429	8	Cyanus segetum	2008	2018-05-31-16-04-47	0	3	x	25	0	75.5	23.4	68.7	23.4	75.6	0.138	17930			65
1162	67430	8	Cyanus segetum	2008	2018-05-31-16-04-49	0	3	x	25	0	75.5	23.4	68.6	23.3	75.5	0.014	17930			66
1163	67431	8	Cyanus segetum	2008	2018-05-31-16-04-51	0	3	x	25	0	75.5	23.4	68.6	23.3	75.5	0.014	17930			67
1164	67432	8	Cyanus segetum	2008	2018-05-31-16-04-53	0	3	x	25	0	75.4	23.4	68.6	23.3	75.5	0.114	17930			68
1165	67433	8	Cyanus segetum	2008	2018-05-31-16-04-55	0	3	x	25	0	75.3	23.4	68.6	23.3	75.5	0.214	17930			69
1166	67434	8	Cyanus segetum	2008	2018-05-31-16-04-57	0	3	x	25	0	75.3	23.4	68.6	23.3	75.5	0.214	17930			70
1167	67435	8	Cyanus segetum	2008	2018-05-31-16-04-59	0	3	x	25	0	75.3	23.4	68.6	23.3	75.5	0.214	17930			71
1168	67436	8	Cyanus segetum	2008	2018-05-31-16-05-01	0	3	x	25	0	75.3	23.4	68.6	23.3	75.5	0.214	17930			72
1169	67437	8	Cyanus segetum	2008	2018-05-31-16-05-03	0	3	x	25	0	75.3	23.4	68.6	23.3	75.5	0.214	17930			73
1170	67438	8	Cyanus segetum	2008	2018-05-31-16-05-05	0	3	x	25	0	75.4	23.4	68.6	23.3	75.5	0.114	17930			74
1171	67439	8	Cyanus segetum	2008	2018-05-31-16-05-07	0	3	x	25	0	75.4	23.4	68.6	23.3	75.5	0.114	17930			75
1172	67440	8	Cyanus segetum	2008	2018-05-31-16-05-09	0	3	x	25	0	75.5	23.4	68.6	23.3	75.5	0.014	17930			76
1173	67441	8	Cyanus segetum	2008	2018-05-31-16-05-11	0	3	x	25	0	75.5	23.4	68.6	23.3	75.5	0.014	17930			77
1174	67442	8	Cyanus segetum	2008	2018-05-31-16-05-13	0	3	x	25	0	75.5	23.4	68.6	23.3	75.5	0.014	17930			78
1175	67443	8	Cyanus segetum	2008	2018-05-31-16-05-15	0	3	x	25	0	75.5	23.4	68.6	23.3	75.5	0.014	17930			79
1176	67444	8	Cyanus segetum	2008	2018-05-31-16-05-17	0	3	x	25	0	75.5	23.4	68.5	23.3	75.4	-0.11	17930			80
1177	67445	8	Cyanus segetum	2008	2018-05-31-16-05-19	0	3	x	25	0	75.5	23.4	68.6	23.3	75.5	0.014	17930			81
1178	67446	8	Cyanus segetum	2008	2018-05-31-16-05-21	0	3	x	25	0	75.5	23.4	68.6	23.3	75.5	0.014	17930			82
1179	67447	8	Cyanus segetum	2008	2018-05-31-16-05-23	0	3	x	25	0	75.5	23.4	68.6	23.3	75.5	0.014	17930			83
1180	67448	8	Cyanus segetum	2008	2018-05-31-16-05-25	0	3	x	25	0	75.5	23.4	68.6	23.3	75.5	0.014	17930			84
1181	67449	8	Cyanus segetum	2008	2018-05-31-16-05-27	0	3	x	25	0	75.5	23.4	68.6	23.3	75.5	0.014	17930			85
1182	67450	8	Cyanus segetum	2008	2018-05-31-16-05-29	0	3	x	25	0	75.5	23.4	68.6	23.3	75.5	0.014	17930			86
1183	67451	8	Cyanus segetum	2008	2018-05-31-16-05-31	0	3	x	25	0	75.5	23.4	68.6	23.3	75.5	0.014	17930			87
1184	67452	8	Cyanus segetum	2008	2018-05-31-16-05-33	0	3	x	25	0	75.5	23.4	68.6	23.3	75.5	0.014	17930			88
1185	67453	8	Cyanus segetum	2008	2018-05-31-16-05-35	0	3	x	25	0	75.5	23.4	68.6	23.3	75.5	0.014	17930			89
1186	67454	8	Cyanus segetum	2008	2018-05-31-16-05-37	0	3	x	25	0	75.5	23.4	68.6	23.3	75.5	0.014	17930			90
1187	67455	8	Cyanus segetum	2008	2018-05-31-16-05-39	0	3	x	25	0	75.5	23.4	68.6	23.3	75.5	0.014	17930	Last10	Here	91
1188	67456	8	Cyanus segetum	2008	2018-05-31-16-05-41	0	3	x	25	0	75.5	23.4	68.6	23.3	75.5	0.014	17930	Last10	Here	92
1189	67457	8	Cyanus segetum	2008	2018-05-31-16-05-43	0	3	x	25	0	75.5	23.4	68.6	23.3	75.5	0.014	17930	Last10	Here	93
1190	67458	8	Cyanus segetum	2008	2018-05-31-16-05-45	0	3	x	25	0	75.5	23.4	68.5	23.3	75.4	-0.11	17930	Last10	Here	94
1191	67459	8	Cyanus segetum	2008	2018-05-31-16-05-47	0	3	x	25	0	75.5	23.4	68.5	23.3	75.4	-0.11	17930	Last10	Here	95
1192	67460	8	Cyanus segetum	2008	2018-05-31-16-05-49	0	3	x	25	0	75.5	23.4	68.6	23.3	75.5	0.014	17930	Last10	Here	96
1193	67461	8	Cyanus segetum	2008	2018-05-31-16-05-51	0	3	x	25	0	75.5	23.4	68.6	23.3	75.5	0.014	17930	Last10	Here	97
1194	67462	8	Cyanus segetum	2008	2018-05-31-16-05-53	0	3	x	25	0	75.5	23.4	68.6	23.3	75.5	0.014	17930	Last10	Here	98
1195	67463	8	Cyanus segetum	2008	2018-05-31-16-05-55	0	3	x	25	0	75.5	23.4	68.6	23.3	75.5	0.014	17930	Last10	Here	99
1196	67464	8	Cyanus segetum	2008	2018-05-31-16-05-57	0	3	x	25	0	75.5	23.4	68.6	23.3	75.5	0.014	17930	Last10	Here	100
1197	67465	8	Cyanus segetum	2008	2018-05-31-16-06-29	0	3	x	30	0	75.6	23.4	68.6	23.3	75.5	-0.086	17931	First10	Here	1
1198	67466	8	Cyanus segetum	2008	2018-05-31-16-06-31	0	3	x	30	0	75.7	23.4	68.6	23.3	75.5	-0.186	17931	First10	Here	2
1199	67467	8	Cyanus segetum	2008	2018-05-31-16-06-33	0	3	x	30	0	75.6	23.4	68.6	23.3	75.5	-0.086	17931	First10	Here	3
1200	67468	8	Cyanus segetum	2008	2018-05-31-16-06-35	0	3	x	30	0	75.6	23.4	68.6	23.3	75.5	-0.086	17931	First10	Here	4
1201	67469	8	Cyanus segetum	2008	2018-05-31-16-06-37	0	3	x	30	0	75.6	23.4	68.6	23.3	75.5	-0.086	17931	First10	Here	5
1202	67470	8	Cyanus segetum	2008	2018-05-31-16-06-39	0	3	x	30	0	75.6	23.4	68.6	23.3	75.5	-0.086	17931	First10	Here	6
1203	67471	8	Cyanus segetum	2008	2018-05-31-16-06-41	0	3	x	30	0	75.7	23.4	68.6	23.3	75.5	-0.186	17931	First10	Here	7
1204	67472	8	Cyanus segetum	2008	2018-05-31-16-06-43	0	3	x	30	0	75.7	23.4	68.6	23.3	75.5	-0.186	17931	First10	Here	8
1205	67473	8	Cyanus segetum	2008	2018-05-31-16-06-45	0	3	x	30	0	75.6	23.4	68.6	23.3	75.5	-0.086	17931	First10	Here	9
1206	67474	8	Cyanus segetum	2008	2018-05-31-16-06-47	0	3	x	30	0	75.7	23.4	68.7	23.4	75.6	-0.062	17931	First10	Here	10
1207	67475	8	Cyanus segetum	2008	2018-05-31-16-06-49	0	3	x	30	0	75.7	23.4	68.6	23.3	75.5	-0.186	17931			11
1208	67476	8	Cyanus segetum	2008	2018-05-31-16-06-51	0	3	x	30	0	75.7	23.4	68.6	23.3	75.5	-0.186	17931			12
1209	67477	8	Cyanus segetum	2008	2018-05-31-16-06-53	0	3	x	30	0	75.7	23.4	68.6	23.3	75.5	-0.186	17931			13
1210	67478	8	Cyanus segetum	2008	2018-05-31-16-06-55	0	3	x	30	0	75.7	23.4	68.6	23.3	75.5	-0.186	17931			14
1211	67479	8	Cyanus segetum	2008	2018-05-31-16-06-57	0	3	x	30	0	75.7	23.4	68.6	23.3	75.5	-0.186	17931			15
1212	67480	8	Cyanus segetum	2008	2018-05-31-16-06-59	0	3	x	30	0	75.7	23.4	68.6	23.3	75.5	-0.186	17931			16
1213	67481	8	Cyanus segetum	2008	2018-05-31-16-07-01	0	3	x	30	0	75.6	23.4	68.6	23.3	75.5	-0.086	17931			17
1214	67482	8	Cyanus segetum	2008	2018-05-31-16-07-03	0	3	x	30	0	75.6	23.4	68.6	23.3	75.5	-0.086	17931			18
1215	67483	8	Cyanus segetum	2008	2018-05-31-16-07-05	0	3	x	30	0	75.5	23.4	68.6	23.3	75.5	0.014	17931			19
1216	67484	8	Cyanus segetum	2008	2018-05-31-16-07-07	0	3	x	30	0	75.5	23.4	68.6	23.3	75.5	0.014	17931			20
1217	67485	8	Cyanus segetum	2008	2018-05-31-16-07-09	0	3	x	30	0	75.5	23.4	68.6	23.3	75.5	0.014	17931			21
1218	67486	8	Cyanus segetum	2008	2018-05-31-16-07-11	0	3	x	30	0	75.5	23.4	68.6	23.3	75.5	0.014	17931			22
1219	67487	8	Cyanus segetum	2008	2018-05-31-16-07-13	0	3	x	30	0	75.5	23.4	68.6	23.3	75.5	0.014	17931			23
1220	67488	8	Cyanus segetum	2008	2018-05-31-16-07-15	0	3	x	30	0	75.5	23.4	68.6	23.3	75.5	0.014	17931			24
1221	67489	8	Cyanus segetum	2008	2018-05-31-16-07-17	0	3	x	30	0	75.6	23.4	68.6	23.3	75.5	-0.086	17931			25
1222	67490	8	Cyanus segetum	2008	2018-05-31-16-07-19	0	3	x	30	0	75.6	23.4	68.6	23.4	75.5	-0.086	17931			26
1223	67491	8	Cyanus segetum	2008	2018-05-31-16-07-21	0	3	x	30	0	75.6	23.4	68.6	23.3	75.5	-0.086	17931			27
1224	67492	8	Cyanus segetum	2008	2018-05-31-16-07-23	0	3	x	30	0	75.6	23.4	68.6	23.3	75.5	-0.086	17931			28
1225	67493	8	Cyanus segetum	2008	2018-05-31-16-07-25	0	3	x	30	0	75.7	23.4	68.6	23.3	75.5	-0.186	17931			29
1226	67494	8	Cyanus segetum	2008	2018-05-31-16-07-27	0	3	x	30	0	75.6	23.4	68.6	23.3	75.5	-0.086	17931			30
1227	67495	8	Cyanus segetum	2008	2018-05-31-16-07-29	0	3	x	30	0	75.6	23.4	68.6	23.3	75.5	-0.086	17931			31
1228	67496	8	Cyanus segetum	2008	2018-05-31-16-07-31	0	3	x	30	0	75.7	23.4	68.7	23.4	75.6	-0.062	17931			32
1229	67497	8	Cyanus segetum	2008	2018-05-31-16-07-33	0	3	x	30	0	75.7	23.4	68.6	23.3	75.5	-0.186	17931			33
1230	67498	8	Cyanus segetum	2008	2018-05-31-16-07-35	0	3	x	30	0	75.7	23.4	68.6	23.3	75.5	-0.186	17931			34
1231	67499	8	Cyanus segetum	2008	2018-05-31-16-07-37	0	3	x	30	0	75.7	23.4	68.6	23.3	75.5	-0.186	17931			35
1232	67500	8	Cyanus segetum	2008	2018-05-31-16-07-39	0	3	x	30	0	75.6	23.4	68.6	23.3	75.5	-0.086	17931			36
1233	67501	8	Cyanus segetum	2008	2018-05-31-16-07-41	0	3	x	30	0	75.7	23.4	68.6	23.3	75.5	-0.186	17931			37
1234	67502	8	Cyanus segetum	2008	2018-05-31-16-07-43	0	3	x	30	0	75.6	23.4	68.6	23.3	75.5	-0.086	17931			38
1235	67503	8	Cyanus segetum	2008	2018-05-31-16-07-45	0	3	x	30	0	75.6	23.4	68.6	23.3	75.5	-0.086	17931			39
1236	67504	8	Cyanus segetum	2008	2018-05-31-16-07-47	0	3	x	30	0	75.7	23.4	68.6	23.3	75.5	-0.186	17931			40
1237	67505	8	Cyanus segetum	2008	2018-05-31-16-07-50	0	3	x	30	0	75.7	23.4	68.6	23.3	75.5	-0.186	17931			41
1238	67506	8	Cyanus segetum	2008	2018-05-31-16-07-52	0	3	x	30	0	75.7	23.4	68.7	23.4	75.6	-0.062	17931			42
1239	67507	8	Cyanus segetum	2008	2018-05-31-16-07-54	0	3	x	30	0	75.7	23.4	68.6	23.3	75.5	-0.186	17931			43
1240	67508	8	Cyanus segetum	2008	2018-05-31-16-07-56	0	3	x	30	0	75.7	23.4	68.6	23.3	75.5	-0.186	17931			44
1241	67509	8	Cyanus segetum	2008	2018-05-31-16-07-58	0	3	x	30	0	75.7	23.4	68.7	23.3	75.6	-0.062	17931			45
1242	67510	8	Cyanus segetum	2008	2018-05-31-16-08-00	0	3	x	30	0	75.7	23.4	68.7	23.3	75.6	-0.062	17931			46
1243	67511	8	Cyanus segetum	2008	2018-05-31-16-08-02	0	3	x	30	0	75.7	23.4	68.7	23.3	75.6	-0.062	17931			47
1244	67512	8	Cyanus segetum	2008	2018-05-31-16-08-04	0	3	x	30	0	75.7	23.4	68.6	23.3	75.5	-0.186	17931			48
1245	67513	8	Cyanus segetum	2008	2018-05-31-16-08-06	0	3	x	30	0	75.7	23.4	68.6	23.3	75.5	-0.186	17931			49
1246	67514	8	Cyanus segetum	2008	2018-05-31-16-08-08	0	3	x	30	0	75.7	23.4	68.6	23.3	75.5	-0.186	17931			50
1247	67515	8	Cyanus segetum	2008	2018-05-31-16-08-10	0	3	x	30	0	75.7	23.4	68.6	23.3	75.5	-0.186	17931			51
1248	67516	8	Cyanus segetum	2008	2018-05-31-16-08-12	0	3	x	30	0	75.7	23.4	68.6	23.3	75.5	-0.186	17931			52
1249	67517	8	Cyanus segetum	2008	2018-05-31-16-08-14	0	3	x	30	0	75.7	23.4	68.7	23.4	75.6	-0.062	17931			53
1250	67518	8	Cyanus segetum	2008	2018-05-31-16-08-16	0	3	x	30	0	75.7	23.4	68.7	23.4	75.6	-0.062	17931			54
1251	67519	8	Cyanus segetum	2008	2018-05-31-16-08-18	0	3	x	30	0	75.7	23.4	68.6	23.3	75.5	-0.186	17931			55
1252	67520	8	Cyanus segetum	2008	2018-05-31-16-08-20	0	3	x	30	0	75.7	23.4	68.7	23.4	75.6	-0.062	17931			56
1253	67521	8	Cyanus segetum	2008	2018-05-31-16-08-22	0	3	x	30	0	75.7	23.4	68.6	23.3	75.5	-0.186	17931			57
1254	67522	8	Cyanus segetum	2008	2018-05-31-16-08-24	0	3	x	30	0	75.7	23.4	68.6	23.3	75.5	-0.186	17931			58
1255	67523	8	Cyanus segetum	2008	2018-05-31-16-08-26	0	3	x	30	0	75.7	23.4	68.7	23.4	75.6	-0.062	17931			59
1256	67524	8	Cyanus segetum	2008	2018-05-31-16-08-28	0	3	x	30	0	75.7	23.4	68.6	23.3	75.5	-0.186	17931			60
1257	67525	8	Cyanus segetum	2008	2018-05-31-16-08-30	0	3	x	30	0	75.7	23.4	68.6	23.3	75.5	-0.186	17931			61
1258	67526	8	Cyanus segetum	2008	2018-05-31-16-08-32	0	3	x	30	0	75.7	23.4	68.6	23.3	75.5	-0.186	17931			62
1259	67527	8	Cyanus segetum	2008	2018-05-31-16-08-34	0	3	x	30	0	75.8	23.4	68.6	23.3	75.5	-0.286	17931			63
1260	67528	8	Cyanus segetum	2008	2018-05-31-16-08-36	0	3	x	30	0	75.8	23.4	68.7	23.4	75.6	-0.162	17931			64
1261	67529	8	Cyanus segetum	2008	2018-05-31-16-08-38	0	3	x	30	0	75.8	23.4	68.7	23.4	75.6	-0.162	17931			65
1262	67530	8	Cyanus segetum	2008	2018-05-31-16-08-40	0	3	x	30	0	75.8	23.4	68.7	23.4	75.6	-0.162	17931			66
1263	67531	8	Cyanus segetum	2008	2018-05-31-16-08-42	0	3	x	30	0	75.8	23.4	68.6	23.3	75.5	-0.286	17931			67
1264	67532	8	Cyanus segetum	2008	2018-05-31-16-08-44	0	3	x	30	0	75.8	23.4	68.6	23.3	75.5	-0.286	17931			68
1265	67533	8	Cyanus segetum	2008	2018-05-31-16-08-46	0	3	x	30	0	75.8	23.4	68.6	23.3	75.5	-0.286	17931			69
1266	67534	8	Cyanus segetum	2008	2018-05-31-16-08-48	0	3	x	30	0	75.8	23.4	68.7	23.4	75.6	-0.162	17931			70
1267	67535	8	Cyanus segetum	2008	2018-05-31-16-08-50	0	3	x	30	0	75.8	23.4	68.6	23.3	75.5	-0.286	17931			71
1268	67536	8	Cyanus segetum	2008	2018-05-31-16-08-52	0	3	x	30	0	75.8	23.4	68.6	23.3	75.5	-0.286	17931			72
1269	67537	8	Cyanus segetum	2008	2018-05-31-16-08-54	0	3	x	30	0	75.8	23.4	68.6	23.3	75.5	-0.286	17931			73
1270	67538	8	Cyanus segetum	2008	2018-05-31-16-08-56	0	3	x	30	0	75.8	23.4	68.6	23.3	75.5	-0.286	17931			74
1271	67539	8	Cyanus segetum	2008	2018-05-31-16-08-58	0	3	x	30	0	75.8	23.4	68.7	23.4	75.6	-0.162	17931			75
1272	67540	8	Cyanus segetum	2008	2018-05-31-16-09-00	0	3	x	30	0	75.8	23.4	68.8	23.4	75.8	-0.038	17931			76
1273	67541	8	Cyanus segetum	2008	2018-05-31-16-09-02	0	3	x	30	0	75.8	23.4	68.8	23.4	75.8	-0.038	17931			77
1274	67542	8	Cyanus segetum	2008	2018-05-31-16-09-04	0	3	x	30	0	75.8	23.4	68.6	23.3	75.5	-0.286	17931			78
1275	67543	8	Cyanus segetum	2008	2018-05-31-16-09-06	0	3	x	30	0	75.9	23.4	68.7	23.3	75.6	-0.262	17931			79
1276	67544	8	Cyanus segetum	2008	2018-05-31-16-09-08	0	3	x	30	0	75.8	23.4	68.6	23.3	75.5	-0.286	17931			80
1277	67545	8	Cyanus segetum	2008	2018-05-31-16-09-10	0	3	x	30	0	75.8	23.4	68.6	23.3	75.5	-0.286	17931			81
1278	67546	8	Cyanus segetum	2008	2018-05-31-16-09-12	0	3	x	30	0	75.8	23.4	68.6	23.3	75.5	-0.286	17931			82
1279	67547	8	Cyanus segetum	2008	2018-05-31-16-09-14	0	3	x	30	0	75.8	23.4	68.6	23.3	75.5	-0.286	17931			83
1280	67548	8	Cyanus segetum	2008	2018-05-31-16-09-16	0	3	x	30	0	75.8	23.4	68.7	23.3	75.6	-0.162	17931			84
1281	67549	8	Cyanus segetum	2008	2018-05-31-16-09-18	0	3	x	30	0	75.8	23.4	68.6	23.3	75.5	-0.286	17931			85
1282	67550	8	Cyanus segetum	2008	2018-05-31-16-09-20	0	3	x	30	0	75.8	23.4	68.7	23.3	75.6	-0.162	17931			86
1283	67551	8	Cyanus segetum	2008	2018-05-31-16-09-22	0	3	x	30	0	75.8	23.4	68.7	23.3	75.6	-0.162	17931			87
1284	67552	8	Cyanus segetum	2008	2018-05-31-16-09-24	0	3	x	30	0	75.8	23.4	68.7	23.3	75.6	-0.162	17931			88
1285	67553	8	Cyanus segetum	2008	2018-05-31-16-09-26	0	3	x	30	0	75.8	23.4	68.8	23.4	75.8	-0.038	17931			89
1286	67554	8	Cyanus segetum	2008	2018-05-31-16-09-28	0	3	x	30	0	75.8	23.4	68.8	23.4	75.8	-0.038	17931			90
1287	67555	8	Cyanus segetum	2008	2018-05-31-16-09-30	0	3	x	30	0	75.8	23.4	68.7	23.3	75.6	-0.162	17931	Last10	Here	91
1288	67556	8	Cyanus segetum	2008	2018-05-31-16-09-32	0	3	x	30	0	75.9	23.4	68.8	23.4	75.8	-0.138	17931	Last10	Here	92
1289	67557	8	Cyanus segetum	2008	2018-05-31-16-09-34	0	3	x	30	0	75.9	23.4	68.7	23.3	75.6	-0.262	17931	Last10	Here	93
1290	67558	8	Cyanus segetum	2008	2018-05-31-16-09-36	0	3	x	30	0	75.7	23.4	68.7	23.3	75.6	-0.062	17931	Last10	Here	94
1291	67559	8	Cyanus segetum	2008	2018-05-31-16-09-38	0	3	x	30	0	75.8	23.4	68.8	23.4	75.8	-0.038	17931	Last10	Here	95
1292	67560	8	Cyanus segetum	2008	2018-05-31-16-09-40	0	3	x	30	0	75.8	23.4	68.7	23.3	75.6	-0.162	17931	Last10	Here	96
1293	67561	8	Cyanus segetum	2008	2018-05-31-16-09-42	0	3	x	30	0	75.8	23.4	68.6	23.3	75.5	-0.286	17931	Last10	Here	97
1294	67562	8	Cyanus segetum	2008	2018-05-31-16-09-44	0	3	x	30	0	75.8	23.4	68.6	23.3	75.5	-0.286	17931	Last10	Here	98
1295	67563	8	Cyanus segetum	2008	2018-05-31-16-09-46	0	3	x	30	0	75.8	23.4	68.7	23.4	75.6	-0.162	17931	Last10	Here	99
1296	67564	8	Cyanus segetum	2008	2018-05-31-16-09-48	0	3	x	30	0	75.8	23.4	68.7	23.3	75.6	-0.162	17931	Last10	Here	100
1297	67565	8	Cyanus segetum	2008	2018-05-31-16-10-20	0	3	z	0	5	75.9	23.4	68.9	23.4	75.9	-0.014	17932	First10	Here	1
1298	67566	8	Cyanus segetum	2008	2018-05-31-16-10-22	0	3	z	0	5	75.8	23.4	68.8	23.3	75.8	-0.038	17932	First10	Here	2
1299	67567	8	Cyanus segetum	2008	2018-05-31-16-10-24	0	3	z	0	5	75.9	23.4	68.8	23.3	75.8	-0.138	17932	First10	Here	3
1300	67568	8	Cyanus segetum	2008	2018-05-31-16-10-26	0	3	z	0	5	75.9	23.4	68.8	23.3	75.8	-0.138	17932	First10	Here	4
1301	67569	8	Cyanus segetum	2008	2018-05-31-16-10-28	0	3	z	0	5	76	23.4	68.8	23.3	75.8	-0.238	17932	First10	Here	5
1302	67570	8	Cyanus segetum	2008	2018-05-31-16-10-30	0	3	z	0	5	76	23.4	68.8	23.3	75.8	-0.238	17932	First10	Here	6
1303	67571	8	Cyanus segetum	2008	2018-05-31-16-10-32	0	3	z	0	5	76	23.4	68.9	23.4	75.9	-0.114	17932	First10	Here	7
1304	67572	8	Cyanus segetum	2008	2018-05-31-16-10-34	0	3	z	0	5	76	23.4	68.8	23.3	75.8	-0.238	17932	First10	Here	8
1305	67573	8	Cyanus segetum	2008	2018-05-31-16-10-36	0	3	z	0	5	76	23.4	68.8	23.3	75.8	-0.238	17932	First10	Here	9
1306	67574	8	Cyanus segetum	2008	2018-05-31-16-10-38	0	3	z	0	5	76	23.4	68.9	23.4	75.9	-0.114	17932	First10	Here	10
1307	67575	8	Cyanus segetum	2008	2018-05-31-16-10-40	0	3	z	0	5	76	23.4	68.8	23.3	75.8	-0.238	17932			11
1308	67576	8	Cyanus segetum	2008	2018-05-31-16-10-42	0	3	z	0	5	76	23.4	68.8	23.3	75.8	-0.238	17932			12
1309	67577	8	Cyanus segetum	2008	2018-05-31-16-10-44	0	3	z	0	5	76	23.4	68.8	23.3	75.8	-0.238	17932			13
1310	67578	8	Cyanus segetum	2008	2018-05-31-16-10-46	0	3	z	0	5	76	23.4	68.8	23.3	75.8	-0.238	17932			14
1311	67579	8	Cyanus segetum	2008	2018-05-31-16-10-48	0	3	z	0	5	76	23.4	68.8	23.3	75.8	-0.238	17932			15
1312	67580	8	Cyanus segetum	2008	2018-05-31-16-10-50	0	3	z	0	5	76	23.4	68.9	23.3	75.9	-0.114	17932			16
1313	67581	8	Cyanus segetum	2008	2018-05-31-16-10-52	0	3	z	0	5	76	23.4	68.9	23.3	75.9	-0.114	17932			17
1314	67582	8	Cyanus segetum	2008	2018-05-31-16-10-54	0	3	z	0	5	76	23.4	68.9	23.3	75.9	-0.114	17932			18
1315	67583	8	Cyanus segetum	2008	2018-05-31-16-10-56	0	3	z	0	5	76	23.4	68.9	23.3	75.9	-0.114	17932			19
1316	67584	8	Cyanus segetum	2008	2018-05-31-16-10-58	0	3	z	0	5	76	23.4	68.9	23.3	75.9	-0.114	17932			20
1317	67585	8	Cyanus segetum	2008	2018-05-31-16-11-00	0	3	z	0	5	76	23.4	68.9	23.3	75.9	-0.114	17932			21
1318	67586	8	Cyanus segetum	2008	2018-05-31-16-11-02	0	3	z	0	5	76.1	23.4	68.9	23.3	75.9	-0.214	17932			22
1319	67587	8	Cyanus segetum	2008	2018-05-31-16-11-04	0	3	z	0	5	76	23.4	68.8	23.3	75.8	-0.238	17932			23
1320	67588	8	Cyanus segetum	2008	2018-05-31-16-11-06	0	3	z	0	5	76.1	23.4	68.9	23.3	75.9	-0.214	17932			24
1321	67589	8	Cyanus segetum	2008	2018-05-31-16-11-08	0	3	z	0	5	76	23.4	68.9	23.3	75.9	-0.114	17932			25
1322	67590	8	Cyanus segetum	2008	2018-05-31-16-11-10	0	3	z	0	5	76.1	23.4	68.9	23.3	75.9	-0.214	17932			26
1323	67591	8	Cyanus segetum	2008	2018-05-31-16-11-12	0	3	z	0	5	76.1	23.4	68.9	23.3	75.9	-0.214	17932			27
1324	67592	8	Cyanus segetum	2008	2018-05-31-16-11-14	0	3	z	0	5	76.1	23.4	68.9	23.3	75.9	-0.214	17932			28
1325	67593	8	Cyanus segetum	2008	2018-05-31-16-11-16	0	3	z	0	5	76.1	23.4	68.9	23.3	75.9	-0.214	17932			29
1326	67594	8	Cyanus segetum	2008	2018-05-31-16-11-18	0	3	z	0	5	76.1	23.4	68.9	23.3	75.9	-0.214	17932			30
1327	67595	8	Cyanus segetum	2008	2018-05-31-16-11-20	0	3	z	0	5	76.1	23.4	68.9	23.3	75.9	-0.214	17932			31
1328	67596	8	Cyanus segetum	2008	2018-05-31-16-11-22	0	3	z	0	5	76.1	23.4	69	23.3	76	-0.09	17932			32
1329	67597	8	Cyanus segetum	2008	2018-05-31-16-11-24	0	3	z	0	5	76.1	23.4	69	23.3	76	-0.09	17932			33
1330	67598	8	Cyanus segetum	2008	2018-05-31-16-11-26	0	3	z	0	5	76.1	23.4	69	23.3	76	-0.09	17932			34
1331	67599	8	Cyanus segetum	2008	2018-05-31-16-11-28	0	3	z	0	5	76.1	23.4	69	23.3	76	-0.09	17932			35
1332	67600	8	Cyanus segetum	2008	2018-05-31-16-11-30	0	3	z	0	5	76.1	23.4	69	23.3	76	-0.09	17932			36
1333	67601	8	Cyanus segetum	2008	2018-05-31-16-11-32	0	3	z	0	5	76.1	23.4	69	23.3	76	-0.09	17932			37
1334	67602	8	Cyanus segetum	2008	2018-05-31-16-11-34	0	3	z	0	5	76.1	23.4	69	23.3	76	-0.09	17932			38
1335	67603	8	Cyanus segetum	2008	2018-05-31-16-11-36	0	3	z	0	5	76.1	23.4	69	23.3	76	-0.09	17932			39
1336	67604	8	Cyanus segetum	2008	2018-05-31-16-11-38	0	3	z	0	5	76.1	23.4	69	23.3	76	-0.09	17932			40
1337	67605	8	Cyanus segetum	2008	2018-05-31-16-11-40	0	3	z	0	5	76.1	23.4	69	23.3	76	-0.09	17932			41
1338	67606	8	Cyanus segetum	2008	2018-05-31-16-11-42	0	3	z	0	5	76.1	23.4	69	23.3	76	-0.09	17932			42
1339	67607	8	Cyanus segetum	2008	2018-05-31-16-11-44	0	3	z	0	5	76.1	23.4	69	23.3	76	-0.09	17932			43
1340	67608	8	Cyanus segetum	2008	2018-05-31-16-11-46	0	3	z	0	5	76.1	23.4	69	23.3	76	-0.09	17932			44
1341	67609	8	Cyanus segetum	2008	2018-05-31-16-11-48	0	3	z	0	5	76.1	23.4	69	23.3	76	-0.09	17932			45
1342	67610	8	Cyanus segetum	2008	2018-05-31-16-11-50	0	3	z	0	5	76.1	23.4	69	23.3	76	-0.09	17932			46
1343	67611	8	Cyanus segetum	2008	2018-05-31-16-11-52	0	3	z	0	5	76.1	23.4	69	23.3	76	-0.09	17932			47
1344	67612	8	Cyanus segetum	2008	2018-05-31-16-11-54	0	3	z	0	5	76.1	23.4	69	23.3	76	-0.09	17932			48
1345	67613	8	Cyanus segetum	2008	2018-05-31-16-11-56	0	3	z	0	5	76.1	23.4	69	23.3	76	-0.09	17932			49
1346	67614	8	Cyanus segetum	2008	2018-05-31-16-11-58	0	3	z	0	5	76	23.4	69	23.3	76	0.01	17932			50
1347	67615	8	Cyanus segetum	2008	2018-05-31-16-12-00	0	3	z	0	5	76	23.4	69	23.3	76	0.01	17932			51
1348	67616	8	Cyanus segetum	2008	2018-05-31-16-12-02	0	3	z	0	5	76.1	23.4	69	23.3	76	-0.09	17932			52
1349	67617	8	Cyanus segetum	2008	2018-05-31-16-12-04	0	3	z	0	5	76.1	23.4	69	23.3	76	-0.09	17932			53
1350	67618	8	Cyanus segetum	2008	2018-05-31-16-12-06	0	3	z	0	5	76.1	23.4	69	23.3	76	-0.09	17932			54
1351	67619	8	Cyanus segetum	2008	2018-05-31-16-12-08	0	3	z	0	5	76.1	23.4	69.1	23.3	76.1	0.034	17932			55
1352	67620	8	Cyanus segetum	2008	2018-05-31-16-12-10	0	3	z	0	5	76.1	23.4	69.1	23.3	76.1	0.034	17932			56
1353	67621	8	Cyanus segetum	2008	2018-05-31-16-12-12	0	3	z	0	5	76.1	23.4	69.1	23.3	76.1	0.034	17932			57
1354	67622	8	Cyanus segetum	2008	2018-05-31-16-12-14	0	3	z	0	5	76.1	23.4	69.1	23.3	76.1	0.034	17932			58
1355	67623	8	Cyanus segetum	2008	2018-05-31-16-12-16	0	3	z	0	5	76.1	23.4	69.1	23.3	76.1	0.034	17932			59
1356	67624	8	Cyanus segetum	2008	2018-05-31-16-12-18	0	3	z	0	5	76.1	23.4	69.1	23.3	76.1	0.034	17932			60
1357	67625	8	Cyanus segetum	2008	2018-05-31-16-12-20	0	3	z	0	5	76.1	23.4	69.1	23.3	76.1	0.034	17932			61
1358	67626	8	Cyanus segetum	2008	2018-05-31-16-12-22	0	3	z	0	5	76.1	23.4	69.1	23.3	76.1	0.034	17932			62
1359	67627	8	Cyanus segetum	2008	2018-05-31-16-12-24	0	3	z	0	5	76.2	23.4	69.1	23.3	76.1	-0.066	17932			63
1360	67628	8	Cyanus segetum	2008	2018-05-31-16-12-26	0	3	z	0	5	76.1	23.4	69.2	23.3	76.3	0.159	17932			64
1361	67629	8	Cyanus segetum	2008	2018-05-31-16-12-28	0	3	z	0	5	76.1	23.4	69.2	23.3	76.3	0.159	17932			65
1362	67630	8	Cyanus segetum	2008	2018-05-31-16-12-30	0	3	z	0	5	76.1	23.4	69.1	23.3	76.1	0.034	17932			66
1363	67631	8	Cyanus segetum	2008	2018-05-31-16-12-32	0	3	z	0	5	76.1	23.4	69.2	23.3	76.3	0.159	17932			67
1364	67632	8	Cyanus segetum	2008	2018-05-31-16-12-34	0	3	z	0	5	76.2	23.4	69.2	23.3	76.3	0.059	17932			68
1365	67633	8	Cyanus segetum	2008	2018-05-31-16-12-36	0	3	z	0	5	76.2	23.4	69.2	23.3	76.3	0.059	17932			69
1366	67634	8	Cyanus segetum	2008	2018-05-31-16-12-38	0	3	z	0	5	76.1	23.4	69.2	23.3	76.3	0.159	17932			70
1367	67635	8	Cyanus segetum	2008	2018-05-31-16-12-40	0	3	z	0	5	76.2	23.4	69.1	23.3	76.1	-0.066	17932			71
1368	67636	8	Cyanus segetum	2008	2018-05-31-16-12-42	0	3	z	0	5	76.2	23.4	69.2	23.3	76.3	0.059	17932			72
1369	67637	8	Cyanus segetum	2008	2018-05-31-16-12-44	0	3	z	0	5	76.2	23.4	69.2	23.3	76.3	0.059	17932			73
1370	67638	8	Cyanus segetum	2008	2018-05-31-16-12-46	0	3	z	0	5	76.2	23.4	69.2	23.3	76.3	0.059	17932			74
1371	67639	8	Cyanus segetum	2008	2018-05-31-16-12-48	0	3	z	0	5	76.2	23.4	69.2	23.3	76.3	0.059	17932			75
1372	67640	8	Cyanus segetum	2008	2018-05-31-16-12-50	0	3	z	0	5	76.2	23.4	69.2	23.3	76.3	0.059	17932			76
1373	67641	8	Cyanus segetum	2008	2018-05-31-16-12-52	0	3	z	0	5	76.1	23.4	69.2	23.3	76.3	0.159	17932			77
1374	67642	8	Cyanus segetum	2008	2018-05-31-16-12-54	0	3	z	0	5	76.1	23.4	69.2	23.3	76.3	0.159	17932			78
1375	67643	8	Cyanus segetum	2008	2018-05-31-16-12-57	0	3	z	0	5	76.1	23.4	69.2	23.3	76.3	0.159	17932			79
1376	67644	8	Cyanus segetum	2008	2018-05-31-16-12-59	0	3	z	0	5	76.2	23.4	69.2	23.3	76.3	0.059	17932			80
1377	67645	8	Cyanus segetum	2008	2018-05-31-16-13-01	0	3	z	0	5	76.1	23.4	69.2	23.3	76.3	0.159	17932			81
1378	67646	8	Cyanus segetum	2008	2018-05-31-16-13-03	0	3	z	0	5	76.1	23.4	69.2	23.3	76.3	0.159	17932			82
1379	67647	8	Cyanus segetum	2008	2018-05-31-16-13-05	0	3	z	0	5	76.1	23.4	69.2	23.3	76.3	0.159	17932			83
1380	67648	8	Cyanus segetum	2008	2018-05-31-16-13-07	0	3	z	0	5	76.1	23.4	69.2	23.3	76.3	0.159	17932			84
1381	67649	8	Cyanus segetum	2008	2018-05-31-16-13-09	0	3	z	0	5	76.1	23.4	69.2	23.3	76.3	0.159	17932			85
1382	67650	8	Cyanus segetum	2008	2018-05-31-16-13-11	0	3	z	0	5	76.1	23.4	69.2	23.3	76.3	0.159	17932			86
1383	67651	8	Cyanus segetum	2008	2018-05-31-16-13-13	0	3	z	0	5	76.1	23.4	69.2	23.3	76.3	0.159	17932			87
1384	67652	8	Cyanus segetum	2008	2018-05-31-16-13-15	0	3	z	0	5	76.1	23.4	69.2	23.3	76.3	0.159	17932			88
1385	67653	8	Cyanus segetum	2008	2018-05-31-16-13-17	0	3	z	0	5	76.2	23.4	69.2	23.3	76.3	0.059	17932			89
1386	67654	8	Cyanus segetum	2008	2018-05-31-16-13-19	0	3	z	0	5	76.2	23.4	69.2	23.3	76.3	0.059	17932			90
1387	67655	8	Cyanus segetum	2008	2018-05-31-16-13-21	0	3	z	0	5	76.1	23.4	69.2	23.3	76.3	0.159	17932	Last10	Here	91
1388	67656	8	Cyanus segetum	2008	2018-05-31-16-13-23	0	3	z	0	5	76.1	23.4	69.2	23.3	76.3	0.159	17932	Last10	Here	92
1389	67657	8	Cyanus segetum	2008	2018-05-31-16-13-25	0	3	z	0	5	76.1	23.4	69.2	23.3	76.3	0.159	17932	Last10	Here	93
1390	67658	8	Cyanus segetum	2008	2018-05-31-16-13-27	0	3	z	0	5	76	23.4	69.2	23.3	76.3	0.259	17932	Last10	Here	94
1391	67659	8	Cyanus segetum	2008	2018-05-31-16-13-29	0	3	z	0	5	76	23.4	69.2	23.3	76.3	0.259	17932	Last10	Here	95
1392	67660	8	Cyanus segetum	2008	2018-05-31-16-13-31	0	3	z	0	5	76	23.4	69.2	23.3	76.3	0.259	17932	Last10	Here	96
1393	67661	8	Cyanus segetum	2008	2018-05-31-16-13-33	0	3	z	0	5	76	23.4	69.2	23.3	76.3	0.259	17932	Last10	Here	97
1394	67662	8	Cyanus segetum	2008	2018-05-31-16-13-35	0	3	z	0	5	76.1	23.4	69.2	23.3	76.3	0.159	17932	Last10	Here	98
1395	67663	8	Cyanus segetum	2008	2018-05-31-16-13-37	0	3	z	0	5	76.1	23.4	69.2	23.3	76.3	0.159	17932	Last10	Here	99
1396	67664	8	Cyanus segetum	2008	2018-05-31-16-13-39	0	3	z	0	5	76.1	23.4	69.2	23.3	76.3	0.159	17932	Last10	Here	100
1397	67665	8	Cyanus segetum	2008	2018-05-31-16-14-11	0	3	z	0	10	76.2	23.4	69.2	23.3	76.3	0.059	17933	First10	Here	1
1398	67666	8	Cyanus segetum	2008	2018-05-31-16-14-13	0	3	z	0	10	76.2	23.4	69.2	23.3	76.3	0.059	17933	First10	Here	2
1399	67667	8	Cyanus segetum	2008	2018-05-31-16-14-15	0	3	z	0	10	76.2	23.4	69.2	23.3	76.3	0.059	17933	First10	Here	3
1400	67668	8	Cyanus segetum	2008	2018-05-31-16-14-17	0	3	z	0	10	76.2	23.4	69.2	23.3	76.3	0.059	17933	First10	Here	4
1401	67669	8	Cyanus segetum	2008	2018-05-31-16-14-19	0	3	z	0	10	76.2	23.4	69.2	23.3	76.3	0.059	17933	First10	Here	5
1402	67670	8	Cyanus segetum	2008	2018-05-31-16-14-21	0	3	z	0	10	76.2	23.4	69.2	23.3	76.3	0.059	17933	First10	Here	6
1403	67671	8	Cyanus segetum	2008	2018-05-31-16-14-23	0	3	z	0	10	76.2	23.4	69.2	23.3	76.3	0.059	17933	First10	Here	7
1404	67672	8	Cyanus segetum	2008	2018-05-31-16-14-25	0	3	z	0	10	76.2	23.4	69.2	23.3	76.3	0.059	17933	First10	Here	8
1405	67673	8	Cyanus segetum	2008	2018-05-31-16-14-27	0	3	z	0	10	76.2	23.4	69.2	23.3	76.3	0.059	17933	First10	Here	9
1406	67674	8	Cyanus segetum	2008	2018-05-31-16-14-29	0	3	z	0	10	76.2	23.4	69.2	23.3	76.3	0.059	17933	First10	Here	10
1407	67675	8	Cyanus segetum	2008	2018-05-31-16-14-31	0	3	z	0	10	76.2	23.4	69.2	23.3	76.3	0.059	17933			11
1408	67676	8	Cyanus segetum	2008	2018-05-31-16-14-33	0	3	z	0	10	76.2	23.4	69.2	23.3	76.3	0.059	17933			12
1409	67677	8	Cyanus segetum	2008	2018-05-31-16-14-35	0	3	z	0	10	76.2	23.4	69.2	23.3	76.3	0.059	17933			13
1410	67678	8	Cyanus segetum	2008	2018-05-31-16-14-37	0	3	z	0	10	76.2	23.4	69.2	23.3	76.3	0.059	17933			14
1411	67679	8	Cyanus segetum	2008	2018-05-31-16-14-39	0	3	z	0	10	76.2	23.4	69.2	23.3	76.3	0.059	17933			15
1412	67680	8	Cyanus segetum	2008	2018-05-31-16-14-41	0	3	z	0	10	76.2	23.4	69.2	23.3	76.3	0.059	17933			16
1413	67681	8	Cyanus segetum	2008	2018-05-31-16-14-43	0	3	z	0	10	76.3	23.4	69.2	23.3	76.3	-0.041	17933			17
1414	67682	8	Cyanus segetum	2008	2018-05-31-16-14-45	0	3	z	0	10	76.3	23.4	69.2	23.3	76.3	-0.041	17933			18
1415	67683	8	Cyanus segetum	2008	2018-05-31-16-14-47	0	3	z	0	10	76.2	23.4	69.2	23.3	76.3	0.059	17933			19
1416	67684	8	Cyanus segetum	2008	2018-05-31-16-14-49	0	3	z	0	10	76.2	23.4	69.2	23.3	76.3	0.059	17933			20
1417	67685	8	Cyanus segetum	2008	2018-05-31-16-14-51	0	3	z	0	10	76.1	23.4	69.2	23.3	76.3	0.159	17933			21
1418	67686	8	Cyanus segetum	2008	2018-05-31-16-14-53	0	3	z	0	10	76.1	23.4	69.2	23.3	76.3	0.159	17933			22
1419	67687	8	Cyanus segetum	2008	2018-05-31-16-14-55	0	3	z	0	10	76.1	23.4	69.2	23.3	76.3	0.159	17933			23
1420	67688	8	Cyanus segetum	2008	2018-05-31-16-14-57	0	3	z	0	10	76.1	23.4	69.2	23.3	76.3	0.159	17933			24
1421	67689	8	Cyanus segetum	2008	2018-05-31-16-14-59	0	3	z	0	10	76.1	23.4	69.3	23.3	76.4	0.283	17933			25
1422	67690	8	Cyanus segetum	2008	2018-05-31-16-15-01	0	3	z	0	10	76.2	23.4	69.2	23.3	76.3	0.059	17933			26
1423	67691	8	Cyanus segetum	2008	2018-05-31-16-15-03	0	3	z	0	10	76.2	23.4	69.3	23.3	76.4	0.183	17933			27
1424	67692	8	Cyanus segetum	2008	2018-05-31-16-15-05	0	3	z	0	10	76.2	23.4	69.2	23.3	76.3	0.059	17933			28
1425	67693	8	Cyanus segetum	2008	2018-05-31-16-15-07	0	3	z	0	10	76.2	23.4	69.3	23.3	76.4	0.183	17933			29
1426	67694	8	Cyanus segetum	2008	2018-05-31-16-15-09	0	3	z	0	10	76.2	23.4	69.3	23.3	76.4	0.183	17933			30
1427	67695	8	Cyanus segetum	2008	2018-05-31-16-15-11	0	3	z	0	10	76.2	23.4	69.3	23.3	76.4	0.183	17933			31
1428	67696	8	Cyanus segetum	2008	2018-05-31-16-15-13	0	3	z	0	10	76.2	23.4	69.3	23.3	76.4	0.183	17933			32
1429	67697	8	Cyanus segetum	2008	2018-05-31-16-15-15	0	3	z	0	10	76.3	23.4	69.3	23.3	76.4	0.083	17933			33
1430	67698	8	Cyanus segetum	2008	2018-05-31-16-15-17	0	3	z	0	10	76.2	23.4	69.3	23.3	76.4	0.183	17933			34
1431	67699	8	Cyanus segetum	2008	2018-05-31-16-15-19	0	3	z	0	10	76.3	23.4	69.2	23.3	76.3	-0.041	17933			35
1432	67700	8	Cyanus segetum	2008	2018-05-31-16-15-21	0	3	z	0	10	76.3	23.4	69.3	23.3	76.4	0.083	17933			36
1433	67701	8	Cyanus segetum	2008	2018-05-31-16-15-23	0	3	z	0	10	76.3	23.4	69.3	23.3	76.4	0.083	17933			37
1434	67702	8	Cyanus segetum	2008	2018-05-31-16-15-25	0	3	z	0	10	76.3	23.4	69.3	23.3	76.4	0.083	17933			38
1435	67703	8	Cyanus segetum	2008	2018-05-31-16-15-27	0	3	z	0	10	76.3	23.4	69.3	23.3	76.4	0.083	17933			39
1436	67704	8	Cyanus segetum	2008	2018-05-31-16-15-29	0	3	z	0	10	76.3	23.4	69.3	23.3	76.4	0.083	17933			40
1437	67705	8	Cyanus segetum	2008	2018-05-31-16-15-31	0	3	z	0	10	76.3	23.4	69.3	23.3	76.4	0.083	17933			41
1438	67706	8	Cyanus segetum	2008	2018-05-31-16-15-33	0	3	z	0	10	76.3	23.4	69.3	23.3	76.4	0.083	17933			42
1439	67707	8	Cyanus segetum	2008	2018-05-31-16-15-35	0	3	z	0	10	76.2	23.4	69.3	23.3	76.4	0.183	17933			43
1440	67708	8	Cyanus segetum	2008	2018-05-31-16-15-37	0	3	z	0	10	76.3	23.4	69.3	23.3	76.4	0.083	17933			44
1441	67709	8	Cyanus segetum	2008	2018-05-31-16-15-39	0	3	z	0	10	76.3	23.4	69.3	23.3	76.4	0.083	17933			45
1442	67710	8	Cyanus segetum	2008	2018-05-31-16-15-41	0	3	z	0	10	76.3	23.4	69.3	23.3	76.4	0.083	17933			46
1443	67711	8	Cyanus segetum	2008	2018-05-31-16-15-43	0	3	z	0	10	76.3	23.4	69.3	23.3	76.4	0.083	17933			47
1444	67712	8	Cyanus segetum	2008	2018-05-31-16-15-45	0	3	z	0	10	76.3	23.4	69.3	23.3	76.4	0.083	17933			48
1445	67713	8	Cyanus segetum	2008	2018-05-31-16-15-47	0	3	z	0	10	76.3	23.4	69.3	23.3	76.4	0.083	17933			49
1446	67714	8	Cyanus segetum	2008	2018-05-31-16-15-49	0	3	z	0	10	76.3	23.4	69.3	23.3	76.4	0.083	17933			50
1447	67715	8	Cyanus segetum	2008	2018-05-31-16-15-51	0	3	z	0	10	76.3	23.4	69.2	23.3	76.3	-0.041	17933			51
1448	67716	8	Cyanus segetum	2008	2018-05-31-16-15-53	0	3	z	0	10	76.3	23.4	69.3	23.3	76.4	0.083	17933			52
1449	67717	8	Cyanus segetum	2008	2018-05-31-16-15-55	0	3	z	0	10	76.3	23.4	69.3	23.3	76.4	0.083	17933			53
1450	67718	8	Cyanus segetum	2008	2018-05-31-16-15-57	0	3	z	0	10	76.3	23.4	69.3	23.3	76.4	0.083	17933			54
1451	67719	8	Cyanus segetum	2008	2018-05-31-16-15-59	0	3	z	0	10	76.3	23.4	69.3	23.3	76.4	0.083	17933			55
1452	67720	8	Cyanus segetum	2008	2018-05-31-16-16-01	0	3	z	0	10	76.3	23.4	69.3	23.3	76.4	0.083	17933			56
1453	67721	8	Cyanus segetum	2008	2018-05-31-16-16-03	0	3	z	0	10	76.3	23.4	69.3	23.3	76.4	0.083	17933			57
1454	67722	8	Cyanus segetum	2008	2018-05-31-16-16-05	0	3	z	0	10	76.2	23.4	69.3	23.3	76.4	0.183	17933			58
1455	67723	8	Cyanus segetum	2008	2018-05-31-16-16-07	0	3	z	0	10	76.3	23.4	69.3	23.3	76.4	0.083	17933			59
1456	67724	8	Cyanus segetum	2008	2018-05-31-16-16-09	0	3	z	0	10	76.2	23.4	69.3	23.3	76.4	0.183	17933			60
1457	67725	8	Cyanus segetum	2008	2018-05-31-16-16-11	0	3	z	0	10	76.2	23.4	69.3	23.3	76.4	0.183	17933			61
1458	67726	8	Cyanus segetum	2008	2018-05-31-16-16-13	0	3	z	0	10	76.2	23.4	69.3	23.3	76.4	0.183	17933			62
1459	67727	8	Cyanus segetum	2008	2018-05-31-16-16-15	0	3	z	0	10	76.2	23.4	69.3	23.3	76.4	0.183	17933			63
1460	67728	8	Cyanus segetum	2008	2018-05-31-16-16-17	0	3	z	0	10	76.2	23.4	69.3	23.3	76.4	0.183	17933			64
1461	67729	8	Cyanus segetum	2008	2018-05-31-16-16-19	0	3	z	0	10	76.2	23.4	69.3	23.3	76.4	0.183	17933			65
1462	67730	8	Cyanus segetum	2008	2018-05-31-16-16-21	0	3	z	0	10	76.2	23.4	69.3	23.3	76.4	0.183	17933			66
1463	67731	8	Cyanus segetum	2008	2018-05-31-16-16-23	0	3	z	0	10	76.2	23.4	69.3	23.3	76.4	0.183	17933			67
1464	67732	8	Cyanus segetum	2008	2018-05-31-16-16-25	0	3	z	0	10	76.3	23.4	69.2	23.3	76.3	-0.041	17933			68
1465	67733	8	Cyanus segetum	2008	2018-05-31-16-16-27	0	3	z	0	10	76.3	23.4	69.3	23.3	76.4	0.083	17933			69
1466	67734	8	Cyanus segetum	2008	2018-05-31-16-16-29	0	3	z	0	10	76.3	23.4	69.3	23.3	76.4	0.083	17933			70
1467	67735	8	Cyanus segetum	2008	2018-05-31-16-16-31	0	3	z	0	10	76.3	23.4	69.3	23.3	76.4	0.083	17933			71
1468	67736	8	Cyanus segetum	2008	2018-05-31-16-16-33	0	3	z	0	10	76.3	23.4	69.3	23.3	76.4	0.083	17933			72
1469	67737	8	Cyanus segetum	2008	2018-05-31-16-16-35	0	3	z	0	10	76.3	23.4	69.3	23.3	76.4	0.083	17933			73
1470	67738	8	Cyanus segetum	2008	2018-05-31-16-16-37	0	3	z	0	10	76.3	23.4	69.3	23.3	76.4	0.083	17933			74
1471	67739	8	Cyanus segetum	2008	2018-05-31-16-16-39	0	3	z	0	10	76.3	23.4	69.3	23.3	76.4	0.083	17933			75
1472	67740	8	Cyanus segetum	2008	2018-05-31-16-16-41	0	3	z	0	10	76.2	23.4	69.3	23.3	76.4	0.183	17933			76
1473	67741	8	Cyanus segetum	2008	2018-05-31-16-16-43	0	3	z	0	10	76.2	23.4	69.3	23.3	76.4	0.183	17933			77
1474	67742	8	Cyanus segetum	2008	2018-05-31-16-16-45	0	3	z	0	10	76.1	23.4	69.3	23.3	76.4	0.283	17933			78
1475	67743	8	Cyanus segetum	2008	2018-05-31-16-16-47	0	3	z	0	10	76.1	23.4	69.3	23.3	76.4	0.283	17933			79
1476	67744	8	Cyanus segetum	2008	2018-05-31-16-16-49	0	3	z	0	10	76.1	23.4	69.3	23.3	76.4	0.283	17933			80
1477	67745	8	Cyanus segetum	2008	2018-05-31-16-16-51	0	3	z	0	10	76.1	23.4	69.3	23.3	76.4	0.283	17933			81
1478	67746	8	Cyanus segetum	2008	2018-05-31-16-16-53	0	3	z	0	10	76.1	23.4	69.3	23.3	76.4	0.283	17933			82
1479	67747	8	Cyanus segetum	2008	2018-05-31-16-16-55	0	3	z	0	10	76.1	23.4	69.3	23.3	76.4	0.283	17933			83
1480	67748	8	Cyanus segetum	2008	2018-05-31-16-16-57	0	3	z	0	10	76.1	23.4	69.3	23.3	76.4	0.283	17933			84
1481	67749	8	Cyanus segetum	2008	2018-05-31-16-16-59	0	3	z	0	10	76.1	23.4	69.3	23.3	76.4	0.283	17933			85
1482	67750	8	Cyanus segetum	2008	2018-05-31-16-17-01	0	3	z	0	10	76.2	23.4	69.3	23.3	76.4	0.183	17933			86
1483	67751	8	Cyanus segetum	2008	2018-05-31-16-17-03	0	3	z	0	10	76.2	23.4	69.3	23.3	76.4	0.183	17933			87
1484	67752	8	Cyanus segetum	2008	2018-05-31-16-17-05	0	3	z	0	10	76.3	23.4	69.3	23.3	76.4	0.083	17933			88
1485	67753	8	Cyanus segetum	2008	2018-05-31-16-17-07	0	3	z	0	10	76.3	23.4	69.3	23.3	76.4	0.083	17933			89
1486	67754	8	Cyanus segetum	2008	2018-05-31-16-17-09	0	3	z	0	10	76.3	23.4	69.3	23.3	76.4	0.083	17933			90
1487	67755	8	Cyanus segetum	2008	2018-05-31-16-17-11	0	3	z	0	10	76.3	23.4	69.3	23.3	76.4	0.083	17933	Last10	Here	91
1488	67756	8	Cyanus segetum	2008	2018-05-31-16-17-13	0	3	z	0	10	76.2	23.4	69.3	23.3	76.4	0.183	17933	Last10	Here	92
1489	67757	8	Cyanus segetum	2008	2018-05-31-16-17-15	0	3	z	0	10	76.3	23.4	69.3	23.3	76.4	0.083	17933	Last10	Here	93
1490	67758	8	Cyanus segetum	2008	2018-05-31-16-17-17	0	3	z	0	10	76.3	23.4	69.3	23.3	76.4	0.083	17933	Last10	Here	94
1491	67759	8	Cyanus segetum	2008	2018-05-31-16-17-19	0	3	z	0	10	76.4	23.4	69.4	23.3	76.5	0.107	17933	Last10	Here	95
1492	67760	8	Cyanus segetum	2008	2018-05-31-16-17-21	0	3	z	0	10	76.4	23.4	69.3	23.3	76.4	-0.017	17933	Last10	Here	96
1493	67761	8	Cyanus segetum	2008	2018-05-31-16-17-23	0	3	z	0	10	76.4	23.4	69.3	23.3	76.4	-0.017	17933	Last10	Here	97
1494	67762	8	Cyanus segetum	2008	2018-05-31-16-17-25	0	3	z	0	10	76.4	23.4	69.3	23.3	76.4	-0.017	17933	Last10	Here	98
1495	67763	8	Cyanus segetum	2008	2018-05-31-16-17-27	0	3	z	0	10	76.4	23.4	69.3	23.3	76.4	-0.017	17933	Last10	Here	99
1496	67764	8	Cyanus segetum	2008	2018-05-31-16-17-29	0	3	z	0	10	76.4	23.4	69.3	23.3	76.4	-0.017	17933	Last10	Here	100
1497	67765	8	Cyanus segetum	2008	2018-05-31-16-18-01	0	3	z	0	15	76.4	23.4	69.3	23.3	76.4	-0.017	17934	First10	Here	1
1498	67766	8	Cyanus segetum	2008	2018-05-31-16-18-03	0	3	z	0	15	76.4	23.4	69.4	23.3	76.5	0.107	17934	First10	Here	2
1499	67767	8	Cyanus segetum	2008	2018-05-31-16-18-06	0	3	z	0	15	76.4	23.4	69.4	23.3	76.5	0.107	17934	First10	Here	3
1500	67768	8	Cyanus segetum	2008	2018-05-31-16-18-08	0	3	z	0	15	76.4	23.4	69.4	23.3	76.5	0.107	17934	First10	Here	4
1501	67769	8	Cyanus segetum	2008	2018-05-31-16-18-10	0	3	z	0	15	76.5	23.4	69.4	23.3	76.5	0.007	17934	First10	Here	5
1502	67770	8	Cyanus segetum	2008	2018-05-31-16-18-12	0	3	z	0	15	76.4	23.4	69.4	23.3	76.5	0.107	17934	First10	Here	6
1503	67771	8	Cyanus segetum	2008	2018-05-31-16-18-14	0	3	z	0	15	76.5	23.4	69.4	23.3	76.5	0.007	17934	First10	Here	7
1504	67772	8	Cyanus segetum	2008	2018-05-31-16-18-16	0	3	z	0	15	76.5	23.4	69.4	23.3	76.5	0.007	17934	First10	Here	8
1505	67773	8	Cyanus segetum	2008	2018-05-31-16-18-18	0	3	z	0	15	76.4	23.4	69.4	23.3	76.5	0.107	17934	First10	Here	9
1506	67774	8	Cyanus segetum	2008	2018-05-31-16-18-20	0	3	z	0	15	76.4	23.4	69.4	23.3	76.5	0.107	17934	First10	Here	10
1507	67775	8	Cyanus segetum	2008	2018-05-31-16-18-22	0	3	z	0	15	76.4	23.4	69.4	23.3	76.5	0.107	17934			11
1508	67776	8	Cyanus segetum	2008	2018-05-31-16-18-24	0	3	z	0	15	76.4	23.4	69.4	23.3	76.5	0.107	17934			12
1509	67777	8	Cyanus segetum	2008	2018-05-31-16-18-26	0	3	z	0	15	76.4	23.4	69.4	23.3	76.5	0.107	17934			13
1510	67778	8	Cyanus segetum	2008	2018-05-31-16-18-28	0	3	z	0	15	76.4	23.4	69.4	23.3	76.5	0.107	17934			14
1511	67779	8	Cyanus segetum	2008	2018-05-31-16-18-30	0	3	z	0	15	76.4	23.4	69.5	23.3	76.6	0.231	17934			15
1512	67780	8	Cyanus segetum	2008	2018-05-31-16-18-32	0	3	z	0	15	76.5	23.4	69.5	23.3	76.6	0.131	17934			16
1513	67781	8	Cyanus segetum	2008	2018-05-31-16-18-34	0	3	z	0	15	76.5	23.4	69.4	23.3	76.5	0.007	17934			17
1514	67782	8	Cyanus segetum	2008	2018-05-31-16-18-36	0	3	z	0	15	76.5	23.4	69.4	23.3	76.5	0.007	17934			18
1515	67783	8	Cyanus segetum	2008	2018-05-31-16-18-38	0	3	z	0	15	76.5	23.4	69.4	23.3	76.5	0.007	17934			19
1516	67784	8	Cyanus segetum	2008	2018-05-31-16-18-40	0	3	z	0	15	76.5	23.4	69.4	23.3	76.5	0.007	17934			20
1517	67785	8	Cyanus segetum	2008	2018-05-31-16-18-42	0	3	z	0	15	76.5	23.4	69.4	23.3	76.5	0.007	17934			21
1518	67786	8	Cyanus segetum	2008	2018-05-31-16-18-44	0	3	z	0	15	76.5	23.4	69.4	23.3	76.5	0.007	17934			22
1519	67787	8	Cyanus segetum	2008	2018-05-31-16-18-46	0	3	z	0	15	76.5	23.4	69.4	23.3	76.5	0.007	17934			23
1520	67788	8	Cyanus segetum	2008	2018-05-31-16-18-48	0	3	z	0	15	76.5	23.4	69.4	23.3	76.5	0.007	17934			24
1521	67789	8	Cyanus segetum	2008	2018-05-31-16-18-50	0	3	z	0	15	76.4	23.4	69.4	23.3	76.5	0.107	17934			25
1522	67790	8	Cyanus segetum	2008	2018-05-31-16-18-52	0	3	z	0	15	76.4	23.4	69.4	23.3	76.5	0.107	17934			26
1523	67791	8	Cyanus segetum	2008	2018-05-31-16-18-54	0	3	z	0	15	76.5	23.4	69.4	23.3	76.5	0.007	17934			27
1524	67792	8	Cyanus segetum	2008	2018-05-31-16-18-56	0	3	z	0	15	76.5	23.4	69.4	23.3	76.5	0.007	17934			28
1525	67793	8	Cyanus segetum	2008	2018-05-31-16-18-58	0	3	z	0	15	76.5	23.4	69.4	23.3	76.5	0.007	17934			29
1526	67794	8	Cyanus segetum	2008	2018-05-31-16-19-00	0	3	z	0	15	76.5	23.4	69.4	23.3	76.5	0.007	17934			30
1527	67795	8	Cyanus segetum	2008	2018-05-31-16-19-02	0	3	z	0	15	76.5	23.4	69.4	23.3	76.5	0.007	17934			31
1528	67796	8	Cyanus segetum	2008	2018-05-31-16-19-04	0	3	z	0	15	76.5	23.4	69.4	23.3	76.5	0.007	17934			32
1529	67797	8	Cyanus segetum	2008	2018-05-31-16-19-06	0	3	z	0	15	76.5	23.4	69.4	23.3	76.5	0.007	17934			33
1530	67798	8	Cyanus segetum	2008	2018-05-31-16-19-08	0	3	z	0	15	76.5	23.4	69.4	23.3	76.5	0.007	17934			34
1531	67799	8	Cyanus segetum	2008	2018-05-31-16-19-10	0	3	z	0	15	76.5	23.4	69.4	23.3	76.5	0.007	17934			35
1532	67800	8	Cyanus segetum	2008	2018-05-31-16-19-12	0	3	z	0	15	76.5	23.4	69.4	23.3	76.5	0.007	17934			36
1533	67801	8	Cyanus segetum	2008	2018-05-31-16-19-14	0	3	z	0	15	76.5	23.4	69.4	23.3	76.5	0.007	17934			37
1534	67802	8	Cyanus segetum	2008	2018-05-31-16-19-16	0	3	z	0	15	76.5	23.4	69.4	23.3	76.5	0.007	17934			38
1535	67803	8	Cyanus segetum	2008	2018-05-31-16-19-18	0	3	z	0	15	76.5	23.4	69.4	23.3	76.5	0.007	17934			39
1536	67804	8	Cyanus segetum	2008	2018-05-31-16-19-20	0	3	z	0	15	76.5	23.4	69.4	23.3	76.5	0.007	17934			40
1537	67805	8	Cyanus segetum	2008	2018-05-31-16-19-22	0	3	z	0	15	76.5	23.4	69.4	23.3	76.5	0.007	17934			41
1538	67806	8	Cyanus segetum	2008	2018-05-31-16-19-24	0	3	z	0	15	76.5	23.4	69.4	23.3	76.5	0.007	17934			42
1539	67807	8	Cyanus segetum	2008	2018-05-31-16-19-26	0	3	z	0	15	76.5	23.4	69.4	23.3	76.5	0.007	17934			43
1540	67808	8	Cyanus segetum	2008	2018-05-31-16-19-28	0	3	z	0	15	76.5	23.4	69.4	23.3	76.5	0.007	17934			44
1541	67809	8	Cyanus segetum	2008	2018-05-31-16-19-30	0	3	z	0	15	76.5	23.4	69.4	23.3	76.5	0.007	17934			45
1542	67810	8	Cyanus segetum	2008	2018-05-31-16-19-32	0	3	z	0	15	76.5	23.4	69.4	23.3	76.5	0.007	17934			46
1543	67811	8	Cyanus segetum	2008	2018-05-31-16-19-34	0	3	z	0	15	76.5	23.4	69.4	23.3	76.5	0.007	17934			47
1544	67812	8	Cyanus segetum	2008	2018-05-31-16-19-36	0	3	z	0	15	76.5	23.4	69.4	23.3	76.5	0.007	17934			48
1545	67813	8	Cyanus segetum	2008	2018-05-31-16-19-38	0	3	z	0	15	76.5	23.4	69.4	23.3	76.5	0.007	17934			49
1546	67814	8	Cyanus segetum	2008	2018-05-31-16-19-40	0	3	z	0	15	76.5	23.4	69.4	23.3	76.5	0.007	17934			50
1547	67815	8	Cyanus segetum	2008	2018-05-31-16-19-42	0	3	z	0	15	76.4	23.4	69.5	23.3	76.6	0.231	17934			51
1548	67816	8	Cyanus segetum	2008	2018-05-31-16-19-44	0	3	z	0	15	76.4	23.4	69.4	23.3	76.5	0.107	17934			52
1549	67817	8	Cyanus segetum	2008	2018-05-31-16-19-46	0	3	z	0	15	76.4	23.4	69.4	23.3	76.5	0.107	17934			53
1550	67818	8	Cyanus segetum	2008	2018-05-31-16-19-48	0	3	z	0	15	76.4	23.4	69.4	23.3	76.5	0.107	17934			54
1551	67819	8	Cyanus segetum	2008	2018-05-31-16-19-50	0	3	z	0	15	76.5	23.4	69.4	23.3	76.5	0.007	17934			55
1552	67820	8	Cyanus segetum	2008	2018-05-31-16-19-52	0	3	z	0	15	76.5	23.4	69.4	23.3	76.5	0.007	17934			56
1553	67821	8	Cyanus segetum	2008	2018-05-31-16-19-54	0	3	z	0	15	76.5	23.4	69.4	23.3	76.5	0.007	17934			57
1554	67822	8	Cyanus segetum	2008	2018-05-31-16-19-56	0	3	z	0	15	76.5	23.4	69.4	23.3	76.5	0.007	17934			58
1555	67823	8	Cyanus segetum	2008	2018-05-31-16-19-58	0	3	z	0	15	76.5	23.4	69.4	23.3	76.5	0.007	17934			59
1556	67824	8	Cyanus segetum	2008	2018-05-31-16-20-00	0	3	z	0	15	76.5	23.4	69.4	23.3	76.5	0.007	17934			60
1557	67825	8	Cyanus segetum	2008	2018-05-31-16-20-02	0	3	z	0	15	76.5	23.4	69.4	23.3	76.5	0.007	17934			61
1558	67826	8	Cyanus segetum	2008	2018-05-31-16-20-04	0	3	z	0	15	76.5	23.4	69.4	23.3	76.5	0.007	17934			62
1559	67827	8	Cyanus segetum	2008	2018-05-31-16-20-06	0	3	z	0	15	76.4	23.4	69.5	23.3	76.6	0.231	17934			63
1560	67828	8	Cyanus segetum	2008	2018-05-31-16-20-08	0	3	z	0	15	76.4	23.4	69.5	23.3	76.6	0.231	17934			64
1561	67829	8	Cyanus segetum	2008	2018-05-31-16-20-10	0	3	z	0	15	76.3	23.4	69.5	23.3	76.6	0.331	17934			65
1562	67830	8	Cyanus segetum	2008	2018-05-31-16-20-12	0	3	z	0	15	76.3	23.4	69.4	23.3	76.5	0.207	17934			66
1563	67831	8	Cyanus segetum	2008	2018-05-31-16-20-14	0	3	z	0	15	76.3	23.4	69.5	23.3	76.6	0.331	17934			67
1564	67832	8	Cyanus segetum	2008	2018-05-31-16-20-16	0	3	z	0	15	76.3	23.4	69.5	23.3	76.6	0.331	17934			68
1565	67833	8	Cyanus segetum	2008	2018-05-31-16-20-18	0	3	z	0	15	76.3	23.4	69.5	23.3	76.6	0.331	17934			69
1566	67834	8	Cyanus segetum	2008	2018-05-31-16-20-20	0	3	z	0	15	76.4	23.4	69.5	23.3	76.6	0.231	17934			70
1567	67835	8	Cyanus segetum	2008	2018-05-31-16-20-22	0	3	z	0	15	76.4	23.4	69.5	23.3	76.6	0.231	17934			71
1568	67836	8	Cyanus segetum	2008	2018-05-31-16-20-24	0	3	z	0	15	76.4	23.4	69.5	23.3	76.6	0.231	17934			72
1569	67837	8	Cyanus segetum	2008	2018-05-31-16-20-26	0	3	z	0	15	76.4	23.4	69.5	23.3	76.6	0.231	17934			73
1570	67838	8	Cyanus segetum	2008	2018-05-31-16-20-28	0	3	z	0	15	76.4	23.4	69.5	23.3	76.6	0.231	17934			74
1571	67839	8	Cyanus segetum	2008	2018-05-31-16-20-30	0	3	z	0	15	76.3	23.4	69.5	23.3	76.6	0.331	17934			75
1572	67840	8	Cyanus segetum	2008	2018-05-31-16-20-32	0	3	z	0	15	76.4	23.4	69.5	23.3	76.6	0.231	17934			76
1573	67841	8	Cyanus segetum	2008	2018-05-31-16-20-34	0	3	z	0	15	76.4	23.4	69.5	23.3	76.6	0.231	17934			77
1574	67842	8	Cyanus segetum	2008	2018-05-31-16-20-36	0	3	z	0	15	76.4	23.4	69.5	23.3	76.6	0.231	17934			78
1575	67843	8	Cyanus segetum	2008	2018-05-31-16-20-38	0	3	z	0	15	76.4	23.4	69.5	23.3	76.6	0.231	17934			79
1576	67844	8	Cyanus segetum	2008	2018-05-31-16-20-40	0	3	z	0	15	76.4	23.4	69.5	23.3	76.6	0.231	17934			80
1577	67845	8	Cyanus segetum	2008	2018-05-31-16-20-42	0	3	z	0	15	76.4	23.4	69.5	23.3	76.6	0.231	17934			81
1578	67846	8	Cyanus segetum	2008	2018-05-31-16-20-44	0	3	z	0	15	76.4	23.4	69.5	23.3	76.6	0.231	17934			82
1579	67847	8	Cyanus segetum	2008	2018-05-31-16-20-46	0	3	z	0	15	76.5	23.4	69.5	23.3	76.6	0.131	17934			83
1580	67848	8	Cyanus segetum	2008	2018-05-31-16-20-48	0	3	z	0	15	76.4	23.4	69.5	23.3	76.6	0.231	17934			84
1581	67849	8	Cyanus segetum	2008	2018-05-31-16-20-50	0	3	z	0	15	76.3	23.4	69.5	23.3	76.6	0.331	17934			85
1582	67850	8	Cyanus segetum	2008	2018-05-31-16-20-52	0	3	z	0	15	76.2	23.4	69.5	23.3	76.6	0.431	17934			86
1583	67851	8	Cyanus segetum	2008	2018-05-31-16-20-54	0	3	z	0	15	76.1	23.4	69.5	23.3	76.6	0.531	17934			87
1584	67852	8	Cyanus segetum	2008	2018-05-31-16-20-56	0	3	z	0	15	76.2	23.4	69.5	23.3	76.6	0.431	17934			88
1585	67853	8	Cyanus segetum	2008	2018-05-31-16-20-58	0	3	z	0	15	76.3	23.4	69.5	23.3	76.6	0.331	17934			89
1586	67854	8	Cyanus segetum	2008	2018-05-31-16-21-00	0	3	z	0	15	76.3	23.4	69.5	23.3	76.6	0.331	17934			90
1587	67855	8	Cyanus segetum	2008	2018-05-31-16-21-02	0	3	z	0	15	76.3	23.4	69.5	23.3	76.6	0.331	17934	Last10	Here	91
1588	67856	8	Cyanus segetum	2008	2018-05-31-16-21-04	0	3	z	0	15	76.3	23.4	69.5	23.3	76.6	0.331	17934	Last10	Here	92
1589	67857	8	Cyanus segetum	2008	2018-05-31-16-21-06	0	3	z	0	15	76.3	23.4	69.5	23.3	76.6	0.331	17934	Last10	Here	93
1590	67858	8	Cyanus segetum	2008	2018-05-31-16-21-08	0	3	z	0	15	76.4	23.4	69.5	23.3	76.6	0.231	17934	Last10	Here	94
1591	67859	8	Cyanus segetum	2008	2018-05-31-16-21-10	0	3	z	0	15	76.4	23.4	69.5	23.3	76.6	0.231	17934	Last10	Here	95
1592	67860	8	Cyanus segetum	2008	2018-05-31-16-21-12	0	3	z	0	15	76.4	23.4	69.5	23.3	76.6	0.231	17934	Last10	Here	96
1593	67861	8	Cyanus segetum	2008	2018-05-31-16-21-14	0	3	z	0	15	76.4	23.4	69.5	23.3	76.6	0.231	17934	Last10	Here	97
1594	67862	8	Cyanus segetum	2008	2018-05-31-16-21-16	0	3	z	0	15	76.4	23.4	69.5	23.3	76.6	0.231	17934	Last10	Here	98
1595	67863	8	Cyanus segetum	2008	2018-05-31-16-21-18	0	3	z	0	15	76.4	23.4	69.5	23.3	76.6	0.231	17934	Last10	Here	99
1596	67864	8	Cyanus segetum	2008	2018-05-31-16-21-20	0	3	z	0	15	76.5	23.4	69.5	23.3	76.6	0.131	17934	Last10	Here	100
1597	67865	8	Cyanus segetum	2008	2018-05-31-16-21-52	0	3	z	0	20	76.5	23.4	69.5	23.3	76.6	0.131	17935	First10	Here	1
1598	67866	8	Cyanus segetum	2008	2018-05-31-16-21-54	0	3	z	0	20	76.5	23.4	69.5	23.3	76.6	0.131	17935	First10	Here	2
1599	67867	8	Cyanus segetum	2008	2018-05-31-16-21-56	0	3	z	0	20	76.5	23.4	69.5	23.3	76.6	0.131	17935	First10	Here	3
1600	67868	8	Cyanus segetum	2008	2018-05-31-16-21-58	0	3	z	0	20	76.5	23.4	69.5	23.3	76.6	0.131	17935	First10	Here	4
1601	67869	8	Cyanus segetum	2008	2018-05-31-16-22-00	0	3	z	0	20	76.5	23.4	69.5	23.3	76.6	0.131	17935	First10	Here	5
1602	67870	8	Cyanus segetum	2008	2018-05-31-16-22-02	0	3	z	0	20	76.5	23.4	69.5	23.3	76.6	0.131	17935	First10	Here	6
1603	67871	8	Cyanus segetum	2008	2018-05-31-16-22-04	0	3	z	0	20	76.5	23.4	69.5	23.3	76.6	0.131	17935	First10	Here	7
1604	67872	8	Cyanus segetum	2008	2018-05-31-16-22-06	0	3	z	0	20	76.5	23.4	69.5	23.3	76.6	0.131	17935	First10	Here	8
1605	67873	8	Cyanus segetum	2008	2018-05-31-16-22-08	0	3	z	0	20	76.5	23.4	69.5	23.3	76.6	0.131	17935	First10	Here	9
1606	67874	8	Cyanus segetum	2008	2018-05-31-16-22-10	0	3	z	0	20	76.4	23.4	69.5	23.3	76.6	0.231	17935	First10	Here	10
1607	67875	8	Cyanus segetum	2008	2018-05-31-16-22-12	0	3	z	0	20	76.3	23.4	69.5	23.3	76.6	0.331	17935			11
1608	67876	8	Cyanus segetum	2008	2018-05-31-16-22-14	0	3	z	0	20	76.4	23.4	69.6	23.3	76.8	0.355	17935			12
1609	67877	8	Cyanus segetum	2008	2018-05-31-16-22-16	0	3	z	0	20	76.3	23.4	69.6	23.3	76.8	0.455	17935			13
1610	67878	8	Cyanus segetum	2008	2018-05-31-16-22-18	0	3	z	0	20	76.3	23.4	69.6	23.3	76.8	0.455	17935			14
1611	67879	8	Cyanus segetum	2008	2018-05-31-16-22-20	0	3	z	0	20	76.3	23.4	69.5	23.3	76.6	0.331	17935			15
1612	67880	8	Cyanus segetum	2008	2018-05-31-16-22-22	0	3	z	0	20	76.4	23.4	69.5	23.3	76.6	0.231	17935			16
1613	67881	8	Cyanus segetum	2008	2018-05-31-16-22-24	0	3	z	0	20	76.4	23.4	69.6	23.3	76.8	0.355	17935			17
1614	67882	8	Cyanus segetum	2008	2018-05-31-16-22-26	0	3	z	0	20	76.4	23.4	69.6	23.3	76.8	0.355	17935			18
1615	67883	8	Cyanus segetum	2008	2018-05-31-16-22-28	0	3	z	0	20	76.4	23.4	69.6	23.3	76.8	0.355	17935			19
1616	67884	8	Cyanus segetum	2008	2018-05-31-16-22-30	0	3	z	0	20	76.4	23.4	69.5	23.3	76.6	0.231	17935			20
1617	67885	8	Cyanus segetum	2008	2018-05-31-16-22-32	0	3	z	0	20	76.5	23.4	69.5	23.3	76.6	0.131	17935			21
1618	67886	8	Cyanus segetum	2008	2018-05-31-16-22-34	0	3	z	0	20	76.5	23.4	69.5	23.3	76.6	0.131	17935			22
1619	67887	8	Cyanus segetum	2008	2018-05-31-16-22-36	0	3	z	0	20	76.5	23.4	69.6	23.3	76.8	0.255	17935			23
1620	67888	8	Cyanus segetum	2008	2018-05-31-16-22-38	0	3	z	0	20	76.5	23.4	69.6	23.3	76.8	0.255	17935			24
1621	67889	8	Cyanus segetum	2008	2018-05-31-16-22-40	0	3	z	0	20	76.5	23.4	69.5	23.2	76.6	0.131	17935			25
1622	67890	8	Cyanus segetum	2008	2018-05-31-16-22-42	0	3	z	0	20	76.5	23.4	69.6	23.3	76.8	0.255	17935			26
1623	67891	8	Cyanus segetum	2008	2018-05-31-16-22-44	0	3	z	0	20	76.5	23.4	69.6	23.3	76.8	0.255	17935			27
1624	67892	8	Cyanus segetum	2008	2018-05-31-16-22-46	0	3	z	0	20	76.5	23.4	69.6	23.3	76.8	0.255	17935			28
1625	67893	8	Cyanus segetum	2008	2018-05-31-16-22-48	0	3	z	0	20	76.5	23.4	69.5	23.3	76.6	0.131	17935			29
1626	67894	8	Cyanus segetum	2008	2018-05-31-16-22-50	0	3	z	0	20	76.5	23.4	69.5	23.2	76.6	0.131	17935			30
1627	67895	8	Cyanus segetum	2008	2018-05-31-16-22-52	0	3	z	0	20	76.5	23.4	69.6	23.3	76.8	0.255	17935			31
1628	67896	8	Cyanus segetum	2008	2018-05-31-16-22-54	0	3	z	0	20	76.4	23.4	69.6	23.3	76.8	0.355	17935			32
1629	67897	8	Cyanus segetum	2008	2018-05-31-16-22-56	0	3	z	0	20	76.4	23.4	69.6	23.3	76.8	0.355	17935			33
1630	67898	8	Cyanus segetum	2008	2018-05-31-16-22-58	0	3	z	0	20	76.4	23.4	69.6	23.3	76.8	0.355	17935			34
1631	67899	8	Cyanus segetum	2008	2018-05-31-16-23-00	0	3	z	0	20	76.4	23.4	69.6	23.3	76.8	0.355	17935			35
1632	67900	8	Cyanus segetum	2008	2018-05-31-16-23-02	0	3	z	0	20	76.5	23.4	69.6	23.3	76.8	0.255	17935			36
1633	67901	8	Cyanus segetum	2008	2018-05-31-16-23-04	0	3	z	0	20	76.5	23.4	69.6	23.3	76.8	0.255	17935			37
1634	67902	8	Cyanus segetum	2008	2018-05-31-16-23-06	0	3	z	0	20	76.5	23.4	69.6	23.3	76.8	0.255	17935			38
1635	67903	8	Cyanus segetum	2008	2018-05-31-16-23-08	0	3	z	0	20	76.5	23.4	69.6	23.3	76.8	0.255	17935			39
1636	67904	8	Cyanus segetum	2008	2018-05-31-16-23-10	0	3	z	0	20	76.5	23.4	69.6	23.3	76.8	0.255	17935			40
1637	67905	8	Cyanus segetum	2008	2018-05-31-16-23-13	0	3	z	0	20	76.4	23.4	69.6	23.3	76.8	0.355	17935			41
1638	67906	8	Cyanus segetum	2008	2018-05-31-16-23-15	0	3	z	0	20	76.4	23.4	69.6	23.3	76.8	0.355	17935			42
1639	67907	8	Cyanus segetum	2008	2018-05-31-16-23-17	0	3	z	0	20	76.4	23.4	69.6	23.3	76.8	0.355	17935			43
1640	67908	8	Cyanus segetum	2008	2018-05-31-16-23-19	0	3	z	0	20	76.4	23.4	69.6	23.3	76.8	0.355	17935			44
1641	67909	8	Cyanus segetum	2008	2018-05-31-16-23-21	0	3	z	0	20	76.5	23.4	69.6	23.3	76.8	0.255	17935			45
1642	67910	8	Cyanus segetum	2008	2018-05-31-16-23-23	0	3	z	0	20	76.5	23.4	69.6	23.3	76.8	0.255	17935			46
1643	67911	8	Cyanus segetum	2008	2018-05-31-16-23-25	0	3	z	0	20	76.4	23.4	69.6	23.3	76.8	0.355	17935			47
1644	67912	8	Cyanus segetum	2008	2018-05-31-16-23-27	0	3	z	0	20	76.4	23.4	69.6	23.3	76.8	0.355	17935			48
1645	67913	8	Cyanus segetum	2008	2018-05-31-16-23-29	0	3	z	0	20	76.4	23.4	69.6	23.3	76.8	0.355	17935			49
1646	67914	8	Cyanus segetum	2008	2018-05-31-16-23-31	0	3	z	0	20	76.6	23.5	69.6	23.3	76.8	0.155	17935			50
1647	67915	8	Cyanus segetum	2008	2018-05-31-16-23-33	0	3	z	0	20	76.5	23.4	69.6	23.3	76.8	0.255	17935			51
1648	67916	8	Cyanus segetum	2008	2018-05-31-16-23-35	0	3	z	0	20	76.4	23.4	69.6	23.3	76.8	0.355	17935			52
1649	67917	8	Cyanus segetum	2008	2018-05-31-16-23-37	0	3	z	0	20	76.5	23.4	69.6	23.3	76.8	0.255	17935			53
1650	67918	8	Cyanus segetum	2008	2018-05-31-16-23-39	0	3	z	0	20	76.5	23.4	69.6	23.3	76.8	0.255	17935			54
1651	67919	8	Cyanus segetum	2008	2018-05-31-16-23-41	0	3	z	0	20	76.5	23.4	69.6	23.3	76.8	0.255	17935			55
1652	67920	8	Cyanus segetum	2008	2018-05-31-16-23-43	0	3	z	0	20	76.5	23.4	69.6	23.3	76.8	0.255	17935			56
1653	67921	8	Cyanus segetum	2008	2018-05-31-16-23-45	0	3	z	0	20	76.5	23.4	69.6	23.3	76.8	0.255	17935			57
1654	67922	8	Cyanus segetum	2008	2018-05-31-16-23-47	0	3	z	0	20	76.5	23.4	69.6	23.3	76.8	0.255	17935			58
1655	67923	8	Cyanus segetum	2008	2018-05-31-16-23-49	0	3	z	0	20	76.5	23.4	69.6	23.3	76.8	0.255	17935			59
1656	67924	8	Cyanus segetum	2008	2018-05-31-16-23-51	0	3	z	0	20	76.5	23.4	69.6	23.3	76.8	0.255	17935			60
1657	67925	8	Cyanus segetum	2008	2018-05-31-16-23-53	0	3	z	0	20	76.5	23.4	69.6	23.3	76.8	0.255	17935			61
1658	67926	8	Cyanus segetum	2008	2018-05-31-16-23-55	0	3	z	0	20	76.5	23.4	69.6	23.3	76.8	0.255	17935			62
1659	67927	8	Cyanus segetum	2008	2018-05-31-16-23-57	0	3	z	0	20	76.5	23.4	69.6	23.3	76.8	0.255	17935			63
1660	67928	8	Cyanus segetum	2008	2018-05-31-16-23-59	0	3	z	0	20	76.5	23.4	69.6	23.3	76.8	0.255	17935			64
1661	67929	8	Cyanus segetum	2008	2018-05-31-16-24-01	0	3	z	0	20	76.5	23.4	69.6	23.3	76.8	0.255	17935			65
1662	67930	8	Cyanus segetum	2008	2018-05-31-16-24-03	0	3	z	0	20	76.5	23.4	69.6	23.3	76.8	0.255	17935			66
1663	67931	8	Cyanus segetum	2008	2018-05-31-16-24-05	0	3	z	0	20	76.4	23.4	69.6	23.3	76.8	0.355	17935			67
1664	67932	8	Cyanus segetum	2008	2018-05-31-16-24-07	0	3	z	0	20	76.4	23.4	69.6	23.3	76.8	0.355	17935			68
1665	67933	8	Cyanus segetum	2008	2018-05-31-16-24-09	0	3	z	0	20	76.4	23.4	69.5	23.3	76.6	0.231	17935			69
1666	67934	8	Cyanus segetum	2008	2018-05-31-16-24-11	0	3	z	0	20	76.5	23.4	69.6	23.3	76.8	0.255	17935			70
1667	67935	8	Cyanus segetum	2008	2018-05-31-16-24-13	0	3	z	0	20	76.5	23.4	69.5	23.2	76.6	0.131	17935			71
1668	67936	8	Cyanus segetum	2008	2018-05-31-16-24-15	0	3	z	0	20	76.5	23.4	69.6	23.3	76.8	0.255	17935			72
1669	67937	8	Cyanus segetum	2008	2018-05-31-16-24-17	0	3	z	0	20	76.5	23.4	69.6	23.3	76.8	0.255	17935			73
1670	67938	8	Cyanus segetum	2008	2018-05-31-16-24-19	0	3	z	0	20	76.5	23.4	69.5	23.3	76.6	0.131	17935			74
1671	67939	8	Cyanus segetum	2008	2018-05-31-16-24-21	0	3	z	0	20	76.5	23.4	69.5	23.3	76.6	0.131	17935			75
1672	67940	8	Cyanus segetum	2008	2018-05-31-16-24-23	0	3	z	0	20	76.5	23.4	69.5	23.3	76.6	0.131	17935			76
1673	67941	8	Cyanus segetum	2008	2018-05-31-16-24-25	0	3	z	0	20	76.5	23.4	69.5	23.3	76.6	0.131	17935			77
1674	67942	8	Cyanus segetum	2008	2018-05-31-16-24-27	0	3	z	0	20	76.5	23.4	69.5	23.3	76.6	0.131	17935			78
1675	67943	8	Cyanus segetum	2008	2018-05-31-16-24-29	0	3	z	0	20	76.5	23.4	69.6	23.3	76.8	0.255	17935			79
1676	67944	8	Cyanus segetum	2008	2018-05-31-16-24-31	0	3	z	0	20	76.5	23.4	69.6	23.3	76.8	0.255	17935			80
1677	67945	8	Cyanus segetum	2008	2018-05-31-16-24-33	0	3	z	0	20	76.5	23.4	69.6	23.3	76.8	0.255	17935			81
1678	67946	8	Cyanus segetum	2008	2018-05-31-16-24-35	0	3	z	0	20	76.5	23.4	69.6	23.3	76.8	0.255	17935			82
1679	67947	8	Cyanus segetum	2008	2018-05-31-16-24-37	0	3	z	0	20	76.5	23.4	69.6	23.3	76.8	0.255	17935			83
1680	67948	8	Cyanus segetum	2008	2018-05-31-16-24-39	0	3	z	0	20	76.5	23.4	69.6	23.3	76.8	0.255	17935			84
1681	67949	8	Cyanus segetum	2008	2018-05-31-16-24-41	0	3	z	0	20	76.5	23.4	69.6	23.3	76.8	0.255	17935			85
1682	67950	8	Cyanus segetum	2008	2018-05-31-16-24-43	0	3	z	0	20	76.5	23.4	69.6	23.3	76.8	0.255	17935			86
1683	67951	8	Cyanus segetum	2008	2018-05-31-16-24-45	0	3	z	0	20	76.5	23.4	69.6	23.3	76.8	0.255	17935			87
1684	67952	8	Cyanus segetum	2008	2018-05-31-16-24-47	0	3	z	0	20	76.6	23.4	69.6	23.3	76.8	0.155	17935			88
1685	67953	8	Cyanus segetum	2008	2018-05-31-16-24-49	0	3	z	0	20	76.6	23.4	69.6	23.3	76.8	0.155	17935			89
1686	67954	8	Cyanus segetum	2008	2018-05-31-16-24-51	0	3	z	0	20	76.6	23.4	69.6	23.3	76.8	0.155	17935			90
1687	67955	8	Cyanus segetum	2008	2018-05-31-16-24-53	0	3	z	0	20	76.5	23.4	69.6	23.3	76.8	0.255	17935	Last10	Here	91
1688	67956	8	Cyanus segetum	2008	2018-05-31-16-24-55	0	3	z	0	20	76.6	23.4	69.5	23.3	76.6	0.031	17935	Last10	Here	92
1689	67957	8	Cyanus segetum	2008	2018-05-31-16-24-57	0	3	z	0	20	76.6	23.4	69.6	23.3	76.8	0.155	17935	Last10	Here	93
1690	67958	8	Cyanus segetum	2008	2018-05-31-16-24-59	0	3	z	0	20	76.6	23.4	69.5	23.3	76.6	0.031	17935	Last10	Here	94
1691	67959	8	Cyanus segetum	2008	2018-05-31-16-25-01	0	3	z	0	20	76.6	23.4	69.6	23.3	76.8	0.155	17935	Last10	Here	95
1692	67960	8	Cyanus segetum	2008	2018-05-31-16-25-03	0	3	z	0	20	76.6	23.4	69.6	23.3	76.8	0.155	17935	Last10	Here	96
1693	67961	8	Cyanus segetum	2008	2018-05-31-16-25-05	0	3	z	0	20	76.6	23.4	69.6	23.3	76.8	0.155	17935	Last10	Here	97
1694	67962	8	Cyanus segetum	2008	2018-05-31-16-25-07	0	3	z	0	20	76.6	23.4	69.6	23.3	76.8	0.155	17935	Last10	Here	98
1695	67963	8	Cyanus segetum	2008	2018-05-31-16-25-09	0	3	z	0	20	76.6	23.4	69.6	23.3	76.8	0.155	17935	Last10	Here	99
1696	67964	8	Cyanus segetum	2008	2018-05-31-16-25-11	0	3	z	0	20	76.6	23.4	69.6	23.3	76.8	0.155	17935	Last10	Here	100
1697	67965	8	Cyanus segetum	2008	2018-05-31-16-25-43	0	3	z	0	25	76.6	23.4	69.6	23.3	76.8	0.155	17936	First10	Here	1
1698	67966	8	Cyanus segetum	2008	2018-05-31-16-25-45	0	3	z	0	25	76.6	23.4	69.6	23.3	76.8	0.155	17936	First10	Here	2
1699	67967	8	Cyanus segetum	2008	2018-05-31-16-25-47	0	3	z	0	25	76.6	23.4	69.6	23.3	76.8	0.155	17936	First10	Here	3
1700	67968	8	Cyanus segetum	2008	2018-05-31-16-25-49	0	3	z	0	25	76.6	23.4	69.6	23.3	76.8	0.155	17936	First10	Here	4
1701	67969	8	Cyanus segetum	2008	2018-05-31-16-25-51	0	3	z	0	25	76.7	23.4	69.6	23.3	76.8	0.055	17936	First10	Here	5
1702	67970	8	Cyanus segetum	2008	2018-05-31-16-25-53	0	3	z	0	25	76.6	23.4	69.6	23.3	76.8	0.155	17936	First10	Here	6
1703	67971	8	Cyanus segetum	2008	2018-05-31-16-25-55	0	3	z	0	25	76.6	23.4	69.6	23.3	76.8	0.155	17936	First10	Here	7
1704	67972	8	Cyanus segetum	2008	2018-05-31-16-25-57	0	3	z	0	25	76.6	23.4	69.6	23.3	76.8	0.155	17936	First10	Here	8
1705	67973	8	Cyanus segetum	2008	2018-05-31-16-25-59	0	3	z	0	25	76.6	23.4	69.6	23.3	76.8	0.155	17936	First10	Here	9
1706	67974	8	Cyanus segetum	2008	2018-05-31-16-26-01	0	3	z	0	25	76.6	23.4	69.6	23.3	76.8	0.155	17936	First10	Here	10
1707	67975	8	Cyanus segetum	2008	2018-05-31-16-26-03	0	3	z	0	25	76.6	23.4	69.6	23.3	76.8	0.155	17936			11
1708	67976	8	Cyanus segetum	2008	2018-05-31-16-26-05	0	3	z	0	25	76.6	23.4	69.6	23.3	76.8	0.155	17936			12
1709	67977	8	Cyanus segetum	2008	2018-05-31-16-26-07	0	3	z	0	25	76.6	23.4	69.6	23.3	76.8	0.155	17936			13
1710	67978	8	Cyanus segetum	2008	2018-05-31-16-26-09	0	3	z	0	25	76.6	23.4	69.5	23.3	76.6	0.031	17936			14
1711	67979	8	Cyanus segetum	2008	2018-05-31-16-26-11	0	3	z	0	25	76.6	23.4	69.5	23.3	76.6	0.031	17936			15
1712	67980	8	Cyanus segetum	2008	2018-05-31-16-26-13	0	3	z	0	25	76.6	23.4	69.5	23.3	76.6	0.031	17936			16
1713	67981	8	Cyanus segetum	2008	2018-05-31-16-26-15	0	3	z	0	25	76.7	23.4	69.5	23.3	76.6	-0.069	17936			17
1714	67982	8	Cyanus segetum	2008	2018-05-31-16-26-17	0	3	z	0	25	76.6	23.4	69.5	23.3	76.6	0.031	17936			18
1715	67983	8	Cyanus segetum	2008	2018-05-31-16-26-19	0	3	z	0	25	76.6	23.4	69.5	23.3	76.6	0.031	17936			19
1716	67984	8	Cyanus segetum	2008	2018-05-31-16-26-21	0	3	z	0	25	76.6	23.4	69.5	23.3	76.6	0.031	17936			20
1717	67985	8	Cyanus segetum	2008	2018-05-31-16-26-23	0	3	z	0	25	76.6	23.4	69.6	23.3	76.8	0.155	17936			21
1718	67986	8	Cyanus segetum	2008	2018-05-31-16-26-25	0	3	z	0	25	76.6	23.4	69.6	23.3	76.8	0.155	17936			22
1719	67987	8	Cyanus segetum	2008	2018-05-31-16-26-27	0	3	z	0	25	76.6	23.4	69.6	23.3	76.8	0.155	17936			23
1720	67988	8	Cyanus segetum	2008	2018-05-31-16-26-29	0	3	z	0	25	76.6	23.4	69.6	23.3	76.8	0.155	17936			24
1721	67989	8	Cyanus segetum	2008	2018-05-31-16-26-31	0	3	z	0	25	76.6	23.4	69.6	23.3	76.8	0.155	17936			25
1722	67990	8	Cyanus segetum	2008	2018-05-31-16-26-33	0	3	z	0	25	76.6	23.4	69.5	23.3	76.6	0.031	17936			26
1723	67991	8	Cyanus segetum	2008	2018-05-31-16-26-35	0	3	z	0	25	76.6	23.4	69.6	23.3	76.8	0.155	17936			27
1724	67992	8	Cyanus segetum	2008	2018-05-31-16-26-37	0	3	z	0	25	76.7	23.4	69.5	23.3	76.6	-0.069	17936			28
1725	67993	8	Cyanus segetum	2008	2018-05-31-16-26-39	0	3	z	0	25	76.6	23.4	69.6	23.3	76.8	0.155	17936			29
1726	67994	8	Cyanus segetum	2008	2018-05-31-16-26-41	0	3	z	0	25	76.5	23.4	69.6	23.3	76.8	0.255	17936			30
1727	67995	8	Cyanus segetum	2008	2018-05-31-16-26-43	0	3	z	0	25	76.5	23.4	69.6	23.3	76.8	0.255	17936			31
1728	67996	8	Cyanus segetum	2008	2018-05-31-16-26-45	0	3	z	0	25	76.6	23.4	69.6	23.3	76.8	0.155	17936			32
1729	67997	8	Cyanus segetum	2008	2018-05-31-16-26-47	0	3	z	0	25	76.6	23.4	69.6	23.3	76.8	0.155	17936			33
1730	67998	8	Cyanus segetum	2008	2018-05-31-16-26-49	0	3	z	0	25	76.6	23.4	69.5	23.3	76.6	0.031	17936			34
1731	67999	8	Cyanus segetum	2008	2018-05-31-16-26-51	0	3	z	0	25	76.6	23.4	69.5	23.3	76.6	0.031	17936			35
1732	68000	8	Cyanus segetum	2008	2018-05-31-16-26-53	0	3	z	0	25	76.6	23.4	69.5	23.3	76.6	0.031	17936			36
1733	68001	8	Cyanus segetum	2008	2018-05-31-16-26-55	0	3	z	0	25	76.6	23.4	69.5	23.3	76.6	0.031	17936			37
1734	68002	8	Cyanus segetum	2008	2018-05-31-16-26-57	0	3	z	0	25	76.6	23.4	69.5	23.3	76.6	0.031	17936			38
1735	68003	8	Cyanus segetum	2008	2018-05-31-16-26-59	0	3	z	0	25	76.6	23.4	69.5	23.3	76.6	0.031	17936			39
1736	68004	8	Cyanus segetum	2008	2018-05-31-16-27-01	0	3	z	0	25	76.6	23.4	69.6	23.3	76.8	0.155	17936			40
1737	68005	8	Cyanus segetum	2008	2018-05-31-16-27-03	0	3	z	0	25	76.6	23.4	69.6	23.3	76.8	0.155	17936			41
1738	68006	8	Cyanus segetum	2008	2018-05-31-16-27-05	0	3	z	0	25	76.6	23.4	69.6	23.3	76.8	0.155	17936			42
1739	68007	8	Cyanus segetum	2008	2018-05-31-16-27-07	0	3	z	0	25	76.6	23.4	69.6	23.3	76.8	0.155	17936			43
1740	68008	8	Cyanus segetum	2008	2018-05-31-16-27-09	0	3	z	0	25	76.7	23.4	69.6	23.3	76.8	0.055	17936			44
1741	68009	8	Cyanus segetum	2008	2018-05-31-16-27-11	0	3	z	0	25	76.6	23.4	69.6	23.3	76.8	0.155	17936			45
1742	68010	8	Cyanus segetum	2008	2018-05-31-16-27-13	0	3	z	0	25	76.7	23.4	69.6	23.3	76.8	0.055	17936			46
1743	68011	8	Cyanus segetum	2008	2018-05-31-16-27-15	0	3	z	0	25	76.7	23.4	69.6	23.3	76.8	0.055	17936			47
1744	68012	8	Cyanus segetum	2008	2018-05-31-16-27-17	0	3	z	0	25	76.7	23.4	69.6	23.3	76.8	0.055	17936			48
1745	68013	8	Cyanus segetum	2008	2018-05-31-16-27-19	0	3	z	0	25	76.7	23.4	69.6	23.3	76.8	0.055	17936			49
1746	68014	8	Cyanus segetum	2008	2018-05-31-16-27-21	0	3	z	0	25	76.7	23.4	69.6	23.3	76.8	0.055	17936			50
1747	68015	8	Cyanus segetum	2008	2018-05-31-16-27-23	0	3	z	0	25	76.7	23.4	69.6	23.3	76.8	0.055	17936			51
1748	68016	8	Cyanus segetum	2008	2018-05-31-16-27-25	0	3	z	0	25	76.7	23.4	69.6	23.3	76.8	0.055	17936			52
1749	68017	8	Cyanus segetum	2008	2018-05-31-16-27-27	0	3	z	0	25	76.7	23.4	69.6	23.3	76.8	0.055	17936			53
1750	68018	8	Cyanus segetum	2008	2018-05-31-16-27-29	0	3	z	0	25	76.7	23.4	69.6	23.3	76.8	0.055	17936			54
1751	68019	8	Cyanus segetum	2008	2018-05-31-16-27-31	0	3	z	0	25	76.6	23.4	69.5	23.3	76.6	0.031	17936			55
1752	68020	8	Cyanus segetum	2008	2018-05-31-16-27-33	0	3	z	0	25	76.7	23.4	69.5	23.3	76.6	-0.069	17936			56
1753	68021	8	Cyanus segetum	2008	2018-05-31-16-27-35	0	3	z	0	25	76.7	23.4	69.6	23.3	76.8	0.055	17936			57
1754	68022	8	Cyanus segetum	2008	2018-05-31-16-27-37	0	3	z	0	25	76.7	23.4	69.6	23.3	76.8	0.055	17936			58
1755	68023	8	Cyanus segetum	2008	2018-05-31-16-27-39	0	3	z	0	25	76.7	23.4	69.6	23.3	76.8	0.055	17936			59
1756	68024	8	Cyanus segetum	2008	2018-05-31-16-27-41	0	3	z	0	25	76.7	23.4	69.6	23.3	76.8	0.055	17936			60
1757	68025	8	Cyanus segetum	2008	2018-05-31-16-27-43	0	3	z	0	25	76.7	23.4	69.6	23.3	76.8	0.055	17936			61
1758	68026	8	Cyanus segetum	2008	2018-05-31-16-27-45	0	3	z	0	25	76.7	23.4	69.6	23.3	76.8	0.055	17936			62
1759	68027	8	Cyanus segetum	2008	2018-05-31-16-27-47	0	3	z	0	25	76.7	23.4	69.5	23.3	76.6	-0.069	17936			63
1760	68028	8	Cyanus segetum	2008	2018-05-31-16-27-49	0	3	z	0	25	76.7	23.4	69.6	23.3	76.8	0.055	17936			64
1761	68029	8	Cyanus segetum	2008	2018-05-31-16-27-51	0	3	z	0	25	76.7	23.4	69.6	23.3	76.8	0.055	17936			65
1762	68030	8	Cyanus segetum	2008	2018-05-31-16-27-53	0	3	z	0	25	76.7	23.4	69.6	23.3	76.8	0.055	17936			66
1763	68031	8	Cyanus segetum	2008	2018-05-31-16-27-55	0	3	z	0	25	76.7	23.4	69.6	23.3	76.8	0.055	17936			67
1764	68032	8	Cyanus segetum	2008	2018-05-31-16-27-57	0	3	z	0	25	76.7	23.4	69.6	23.3	76.8	0.055	17936			68
1765	68033	8	Cyanus segetum	2008	2018-05-31-16-27-59	0	3	z	0	25	76.7	23.4	69.6	23.3	76.8	0.055	17936			69
1766	68034	8	Cyanus segetum	2008	2018-05-31-16-28-01	0	3	z	0	25	76.6	23.4	69.6	23.3	76.8	0.155	17936			70
1767	68035	8	Cyanus segetum	2008	2018-05-31-16-28-03	0	3	z	0	25	76.7	23.4	69.5	23.3	76.6	-0.069	17936			71
1768	68036	8	Cyanus segetum	2008	2018-05-31-16-28-05	0	3	z	0	25	76.6	23.4	69.6	23.3	76.8	0.155	17936			72
1769	68037	8	Cyanus segetum	2008	2018-05-31-16-28-07	0	3	z	0	25	76.6	23.4	69.6	23.3	76.8	0.155	17936			73
1770	68038	8	Cyanus segetum	2008	2018-05-31-16-28-09	0	3	z	0	25	76.6	23.4	69.6	23.3	76.8	0.155	17936			74
1771	68039	8	Cyanus segetum	2008	2018-05-31-16-28-11	0	3	z	0	25	76.6	23.4	69.6	23.3	76.8	0.155	17936			75
1772	68040	8	Cyanus segetum	2008	2018-05-31-16-28-13	0	3	z	0	25	76.6	23.4	69.6	23.3	76.8	0.155	17936			76
1773	68041	8	Cyanus segetum	2008	2018-05-31-16-28-15	0	3	z	0	25	76.7	23.4	69.6	23.3	76.8	0.055	17936			77
1774	68042	8	Cyanus segetum	2008	2018-05-31-16-28-17	0	3	z	0	25	76.6	23.4	69.6	23.3	76.8	0.155	17936			78
1775	68043	8	Cyanus segetum	2008	2018-05-31-16-28-20	0	3	z	0	25	76.6	23.4	69.6	23.3	76.8	0.155	17936			79
1776	68044	8	Cyanus segetum	2008	2018-05-31-16-28-22	0	3	z	0	25	76.6	23.4	69.6	23.3	76.8	0.155	17936			80
1777	68045	8	Cyanus segetum	2008	2018-05-31-16-28-24	0	3	z	0	25	76.6	23.4	69.6	23.3	76.8	0.155	17936			81
1778	68046	8	Cyanus segetum	2008	2018-05-31-16-28-26	0	3	z	0	25	76.7	23.4	69.6	23.3	76.8	0.055	17936			82
1779	68047	8	Cyanus segetum	2008	2018-05-31-16-28-28	0	3	z	0	25	76.6	23.4	69.5	23.3	76.6	0.031	17936			83
1780	68048	8	Cyanus segetum	2008	2018-05-31-16-28-30	0	3	z	0	25	76.7	23.4	69.5	23.3	76.6	-0.069	17936			84
1781	68049	8	Cyanus segetum	2008	2018-05-31-16-28-32	0	3	z	0	25	76.6	23.4	69.5	23.3	76.6	0.031	17936			85
1782	68050	8	Cyanus segetum	2008	2018-05-31-16-28-34	0	3	z	0	25	76.7	23.4	69.5	23.3	76.6	-0.069	17936			86
1783	68051	8	Cyanus segetum	2008	2018-05-31-16-28-36	0	3	z	0	25	76.7	23.4	69.5	23.3	76.6	-0.069	17936			87
1784	68052	8	Cyanus segetum	2008	2018-05-31-16-28-38	0	3	z	0	25	76.7	23.4	69.6	23.3	76.8	0.055	17936			88
1785	68053	8	Cyanus segetum	2008	2018-05-31-16-28-40	0	3	z	0	25	76.7	23.4	69.6	23.3	76.8	0.055	17936			89
1786	68054	8	Cyanus segetum	2008	2018-05-31-16-28-42	0	3	z	0	25	76.7	23.4	69.5	23.3	76.6	-0.069	17936			90
1787	68055	8	Cyanus segetum	2008	2018-05-31-16-28-44	0	3	z	0	25	76.6	23.4	69.5	23.3	76.6	0.031	17936	Last10	Here	91
1788	68056	8	Cyanus segetum	2008	2018-05-31-16-28-46	0	3	z	0	25	76.6	23.4	69.5	23.3	76.6	0.031	17936	Last10	Here	92
1789	68057	8	Cyanus segetum	2008	2018-05-31-16-28-48	0	3	z	0	25	76.6	23.4	69.5	23.3	76.6	0.031	17936	Last10	Here	93
1790	68058	8	Cyanus segetum	2008	2018-05-31-16-28-50	0	3	z	0	25	76.7	23.4	69.5	23.3	76.6	-0.069	17936	Last10	Here	94
1791	68059	8	Cyanus segetum	2008	2018-05-31-16-28-52	0	3	z	0	25	76.6	23.4	69.5	23.3	76.6	0.031	17936	Last10	Here	95
1792	68060	8	Cyanus segetum	2008	2018-05-31-16-28-54	0	3	z	0	25	76.6	23.4	69.5	23.3	76.6	0.031	17936	Last10	Here	96
1793	68061	8	Cyanus segetum	2008	2018-05-31-16-28-56	0	3	z	0	25	76.7	23.4	69.6	23.3	76.8	0.055	17936	Last10	Here	97
1794	68062	8	Cyanus segetum	2008	2018-05-31-16-28-58	0	3	z	0	25	76.6	23.4	69.6	23.3	76.8	0.155	17936	Last10	Here	98
1795	68063	8	Cyanus segetum	2008	2018-05-31-16-29-00	0	3	z	0	25	76.6	23.4	69.6	23.3	76.8	0.155	17936	Last10	Here	99
1796	68064	8	Cyanus segetum	2008	2018-05-31-16-29-02	0	3	z	0	25	76.7	23.4	69.6	23.3	76.8	0.055	17936	Last10	Here	100
1797	68065	8	Cyanus segetum	2008	2018-05-31-16-29-34	0	3	z	0	30	76.7	23.4	69.6	23.3	76.8	0.055	17937	First10	Here	1
1798	68066	8	Cyanus segetum	2008	2018-05-31-16-29-36	0	3	z	0	30	76.7	23.4	69.6	23.3	76.8	0.055	17937	First10	Here	2
1799	68067	8	Cyanus segetum	2008	2018-05-31-16-29-38	0	3	z	0	30	76.7	23.4	69.6	23.3	76.8	0.055	17937	First10	Here	3
1800	68068	8	Cyanus segetum	2008	2018-05-31-16-29-40	0	3	z	0	30	76.6	23.4	69.7	23.3	76.9	0.279	17937	First10	Here	4
1801	68069	8	Cyanus segetum	2008	2018-05-31-16-29-42	0	3	z	0	30	76.6	23.4	69.6	23.3	76.8	0.155	17937	First10	Here	5
1802	68070	8	Cyanus segetum	2008	2018-05-31-16-29-44	0	3	z	0	30	76.6	23.4	69.7	23.3	76.9	0.279	17937	First10	Here	6
1803	68071	8	Cyanus segetum	2008	2018-05-31-16-29-46	0	3	z	0	30	76.6	23.4	69.7	23.3	76.9	0.279	17937	First10	Here	7
1804	68072	8	Cyanus segetum	2008	2018-05-31-16-29-48	0	3	z	0	30	76.6	23.4	69.7	23.3	76.9	0.279	17937	First10	Here	8
1805	68073	8	Cyanus segetum	2008	2018-05-31-16-29-50	0	3	z	0	30	76.7	23.4	69.6	23.3	76.8	0.055	17937	First10	Here	9
1806	68074	8	Cyanus segetum	2008	2018-05-31-16-29-52	0	3	z	0	30	76.7	23.4	69.6	23.3	76.8	0.055	17937	First10	Here	10
1807	68075	8	Cyanus segetum	2008	2018-05-31-16-29-54	0	3	z	0	30	76.7	23.4	69.6	23.3	76.8	0.055	17937			11
1808	68076	8	Cyanus segetum	2008	2018-05-31-16-29-56	0	3	z	0	30	76.6	23.4	69.6	23.3	76.8	0.155	17937			12
1809	68077	8	Cyanus segetum	2008	2018-05-31-16-29-58	0	3	z	0	30	76.6	23.4	69.6	23.3	76.8	0.155	17937			13
1810	68078	8	Cyanus segetum	2008	2018-05-31-16-30-00	0	3	z	0	30	76.6	23.4	69.6	23.3	76.8	0.155	17937			14
1811	68079	8	Cyanus segetum	2008	2018-05-31-16-30-02	0	3	z	0	30	76.6	23.4	69.6	23.3	76.8	0.155	17937			15
1812	68080	8	Cyanus segetum	2008	2018-05-31-16-30-04	0	3	z	0	30	76.7	23.4	69.6	23.3	76.8	0.055	17937			16
1813	68081	8	Cyanus segetum	2008	2018-05-31-16-30-06	0	3	z	0	30	76.7	23.4	69.6	23.3	76.8	0.055	17937			17
1814	68082	8	Cyanus segetum	2008	2018-05-31-16-30-08	0	3	z	0	30	76.7	23.4	69.7	23.3	76.9	0.179	17937			18
1815	68083	8	Cyanus segetum	2008	2018-05-31-16-30-10	0	3	z	0	30	76.7	23.4	69.7	23.3	76.9	0.179	17937			19
1816	68084	8	Cyanus segetum	2008	2018-05-31-16-30-12	0	3	z	0	30	76.7	23.4	69.6	23.3	76.8	0.055	17937			20
1817	68085	8	Cyanus segetum	2008	2018-05-31-16-30-14	0	3	z	0	30	76.7	23.4	69.6	23.3	76.8	0.055	17937			21
1818	68086	8	Cyanus segetum	2008	2018-05-31-16-30-16	0	3	z	0	30	76.7	23.4	69.7	23.3	76.9	0.179	17937			22
1819	68087	8	Cyanus segetum	2008	2018-05-31-16-30-18	0	3	z	0	30	76.7	23.4	69.6	23.3	76.8	0.055	17937			23
1820	68088	8	Cyanus segetum	2008	2018-05-31-16-30-20	0	3	z	0	30	76.6	23.4	69.6	23.3	76.8	0.155	17937			24
1821	68089	8	Cyanus segetum	2008	2018-05-31-16-30-22	0	3	z	0	30	76.6	23.4	69.7	23.3	76.9	0.279	17937			25
1822	68090	8	Cyanus segetum	2008	2018-05-31-16-30-24	0	3	z	0	30	76.6	23.4	69.7	23.3	76.9	0.279	17937			26
1823	68091	8	Cyanus segetum	2008	2018-05-31-16-30-26	0	3	z	0	30	76.6	23.4	69.6	23.3	76.8	0.155	17937			27
1824	68092	8	Cyanus segetum	2008	2018-05-31-16-30-28	0	3	z	0	30	76.6	23.4	69.7	23.3	76.9	0.279	17937			28
1825	68093	8	Cyanus segetum	2008	2018-05-31-16-30-30	0	3	z	0	30	76.6	23.4	69.7	23.3	76.9	0.279	17937			29
1826	68094	8	Cyanus segetum	2008	2018-05-31-16-30-32	0	3	z	0	30	76.6	23.4	69.6	23.3	76.8	0.155	17937			30
1827	68095	8	Cyanus segetum	2008	2018-05-31-16-30-34	0	3	z	0	30	76.6	23.4	69.7	23.3	76.9	0.279	17937			31
1828	68096	8	Cyanus segetum	2008	2018-05-31-16-30-36	0	3	z	0	30	76.6	23.4	69.7	23.3	76.9	0.279	17937			32
1829	68097	8	Cyanus segetum	2008	2018-05-31-16-30-38	0	3	z	0	30	76.6	23.4	69.7	23.3	76.9	0.279	17937			33
1830	68098	8	Cyanus segetum	2008	2018-05-31-16-30-40	0	3	z	0	30	76.6	23.4	69.6	23.3	76.8	0.155	17937			34
1831	68099	8	Cyanus segetum	2008	2018-05-31-16-30-42	0	3	z	0	30	76.7	23.4	69.7	23.3	76.9	0.179	17937			35
1832	68100	8	Cyanus segetum	2008	2018-05-31-16-30-44	0	3	z	0	30	76.7	23.4	69.6	23.3	76.8	0.055	17937			36
1833	68101	8	Cyanus segetum	2008	2018-05-31-16-30-46	0	3	z	0	30	76.7	23.4	69.7	23.3	76.9	0.179	17937			37
1834	68102	8	Cyanus segetum	2008	2018-05-31-16-30-48	0	3	z	0	30	76.7	23.4	69.7	23.3	76.9	0.179	17937			38
1835	68103	8	Cyanus segetum	2008	2018-05-31-16-30-50	0	3	z	0	30	76.6	23.4	69.6	23.3	76.8	0.155	17937			39
1836	68104	8	Cyanus segetum	2008	2018-05-31-16-30-52	0	3	z	0	30	76.6	23.4	69.6	23.3	76.8	0.155	17937			40
1837	68105	8	Cyanus segetum	2008	2018-05-31-16-30-54	0	3	z	0	30	76.6	23.4	69.6	23.3	76.8	0.155	17937			41
1838	68106	8	Cyanus segetum	2008	2018-05-31-16-30-56	0	3	z	0	30	76.6	23.4	69.6	23.3	76.8	0.155	17937			42
1839	68107	8	Cyanus segetum	2008	2018-05-31-16-30-58	0	3	z	0	30	76.7	23.4	69.6	23.3	76.8	0.055	17937			43
1840	68108	8	Cyanus segetum	2008	2018-05-31-16-31-00	0	3	z	0	30	76.7	23.4	69.6	23.3	76.8	0.055	17937			44
1841	68109	8	Cyanus segetum	2008	2018-05-31-16-31-02	0	3	z	0	30	76.6	23.4	69.7	23.3	76.9	0.279	17937			45
1842	68110	8	Cyanus segetum	2008	2018-05-31-16-31-04	0	3	z	0	30	76.6	23.4	69.6	23.3	76.8	0.155	17937			46
1843	68111	8	Cyanus segetum	2008	2018-05-31-16-31-06	0	3	z	0	30	76.6	23.4	69.7	23.3	76.9	0.279	17937			47
1844	68112	8	Cyanus segetum	2008	2018-05-31-16-31-08	0	3	z	0	30	76.6	23.4	69.7	23.3	76.9	0.279	17937			48
1845	68113	8	Cyanus segetum	2008	2018-05-31-16-31-10	0	3	z	0	30	76.7	23.4	69.7	23.3	76.9	0.179	17937			49
1846	68114	8	Cyanus segetum	2008	2018-05-31-16-31-12	0	3	z	0	30	76.7	23.4	69.7	23.3	76.9	0.179	17937			50
1847	68115	8	Cyanus segetum	2008	2018-05-31-16-31-14	0	3	z	0	30	76.7	23.4	69.7	23.3	76.9	0.179	17937			51
1848	68116	8	Cyanus segetum	2008	2018-05-31-16-31-16	0	3	z	0	30	76.7	23.4	69.6	23.3	76.8	0.055	17937			52
1849	68117	8	Cyanus segetum	2008	2018-05-31-16-31-18	0	3	z	0	30	76.7	23.4	69.6	23.3	76.8	0.055	17937			53
1850	68118	8	Cyanus segetum	2008	2018-05-31-16-31-20	0	3	z	0	30	76.7	23.4	69.7	23.3	76.9	0.179	17937			54
1851	68119	8	Cyanus segetum	2008	2018-05-31-16-31-22	0	3	z	0	30	76.7	23.4	69.7	23.3	76.9	0.179	17937			55
1852	68120	8	Cyanus segetum	2008	2018-05-31-16-31-24	0	3	z	0	30	76.7	23.4	69.7	23.3	76.9	0.179	17937			56
1853	68121	8	Cyanus segetum	2008	2018-05-31-16-31-26	0	3	z	0	30	76.7	23.4	69.7	23.3	76.9	0.179	17937			57
1854	68122	8	Cyanus segetum	2008	2018-05-31-16-31-28	0	3	z	0	30	76.7	23.4	69.7	23.3	76.9	0.179	17937			58
1855	68123	8	Cyanus segetum	2008	2018-05-31-16-31-30	0	3	z	0	30	76.7	23.4	69.7	23.3	76.9	0.179	17937			59
1856	68124	8	Cyanus segetum	2008	2018-05-31-16-31-32	0	3	z	0	30	76.7	23.4	69.7	23.3	76.9	0.179	17937			60
1857	68125	8	Cyanus segetum	2008	2018-05-31-16-31-34	0	3	z	0	30	76.7	23.4	69.7	23.3	76.9	0.179	17937			61
1858	68126	8	Cyanus segetum	2008	2018-05-31-16-31-36	0	3	z	0	30	76.7	23.4	69.7	23.3	76.9	0.179	17937			62
1859	68127	8	Cyanus segetum	2008	2018-05-31-16-31-38	0	3	z	0	30	76.7	23.4	69.7	23.3	76.9	0.179	17937			63
1860	68128	8	Cyanus segetum	2008	2018-05-31-16-31-40	0	3	z	0	30	76.7	23.4	69.7	23.3	76.9	0.179	17937			64
1861	68129	8	Cyanus segetum	2008	2018-05-31-16-31-42	0	3	z	0	30	76.8	23.4	69.7	23.3	76.9	0.079	17937			65
1862	68130	8	Cyanus segetum	2008	2018-05-31-16-31-44	0	3	z	0	30	76.8	23.4	69.7	23.3	76.9	0.079	17937			66
1863	68131	8	Cyanus segetum	2008	2018-05-31-16-31-46	0	3	z	0	30	76.7	23.4	69.7	23.3	76.9	0.179	17937			67
1864	68132	8	Cyanus segetum	2008	2018-05-31-16-31-48	0	3	z	0	30	76.7	23.4	69.7	23.3	76.9	0.179	17937			68
1865	68133	8	Cyanus segetum	2008	2018-05-31-16-31-50	0	3	z	0	30	76.8	23.4	69.7	23.3	76.9	0.079	17937			69
1866	68134	8	Cyanus segetum	2008	2018-05-31-16-31-52	0	3	z	0	30	76.8	23.4	69.7	23.3	76.9	0.079	17937			70
1867	68135	8	Cyanus segetum	2008	2018-05-31-16-31-54	0	3	z	0	30	76.8	23.4	69.7	23.3	76.9	0.079	17937			71
1868	68136	8	Cyanus segetum	2008	2018-05-31-16-31-56	0	3	z	0	30	76.8	23.4	69.7	23.3	76.9	0.079	17937			72
1869	68137	8	Cyanus segetum	2008	2018-05-31-16-31-58	0	3	z	0	30	76.8	23.4	69.7	23.3	76.9	0.079	17937			73
1870	68138	8	Cyanus segetum	2008	2018-05-31-16-32-00	0	3	z	0	30	76.8	23.4	69.7	23.3	76.9	0.079	17937			74
1871	68139	8	Cyanus segetum	2008	2018-05-31-16-32-02	0	3	z	0	30	76.8	23.4	69.7	23.3	76.9	0.079	17937			75
1872	68140	8	Cyanus segetum	2008	2018-05-31-16-32-04	0	3	z	0	30	76.7	23.4	69.7	23.3	76.9	0.179	17937			76
1873	68141	8	Cyanus segetum	2008	2018-05-31-16-32-06	0	3	z	0	30	76.7	23.4	69.7	23.3	76.9	0.179	17937			77
1874	68142	8	Cyanus segetum	2008	2018-05-31-16-32-08	0	3	z	0	30	76.7	23.4	69.7	23.3	76.9	0.179	17937			78
1875	68143	8	Cyanus segetum	2008	2018-05-31-16-32-10	0	3	z	0	30	76.7	23.4	69.7	23.3	76.9	0.179	17937			79
1876	68144	8	Cyanus segetum	2008	2018-05-31-16-32-12	0	3	z	0	30	76.7	23.4	69.7	23.3	76.9	0.179	17937			80
1877	68145	8	Cyanus segetum	2008	2018-05-31-16-32-14	0	3	z	0	30	76.7	23.4	69.7	23.3	76.9	0.179	17937			81
1878	68146	8	Cyanus segetum	2008	2018-05-31-16-32-16	0	3	z	0	30	76.7	23.4	69.7	23.3	76.9	0.179	17937			82
1879	68147	8	Cyanus segetum	2008	2018-05-31-16-32-18	0	3	z	0	30	76.7	23.4	69.7	23.3	76.9	0.179	17937			83
1880	68148	8	Cyanus segetum	2008	2018-05-31-16-32-20	0	3	z	0	30	76.7	23.4	69.7	23.3	76.9	0.179	17937			84
1881	68149	8	Cyanus segetum	2008	2018-05-31-16-32-22	0	3	z	0	30	76.7	23.4	69.7	23.3	76.9	0.179	17937			85
1882	68150	8	Cyanus segetum	2008	2018-05-31-16-32-24	0	3	z	0	30	76.7	23.4	69.7	23.3	76.9	0.179	17937			86
1883	68151	8	Cyanus segetum	2008	2018-05-31-16-32-26	0	3	z	0	30	76.6	23.4	69.7	23.3	76.9	0.279	17937			87
1884	68152	8	Cyanus segetum	2008	2018-05-31-16-32-28	0	3	z	0	30	76.7	23.4	69.7	23.3	76.9	0.179	17937			88
1885	68153	8	Cyanus segetum	2008	2018-05-31-16-32-30	0	3	z	0	30	76.7	23.4	69.7	23.3	76.9	0.179	17937			89
1886	68154	8	Cyanus segetum	2008	2018-05-31-16-32-32	0	3	z	0	30	76.7	23.4	69.6	23.3	76.8	0.055	17937			90
1887	68155	8	Cyanus segetum	2008	2018-05-31-16-32-34	0	3	z	0	30	76.7	23.4	69.7	23.3	76.9	0.179	17937	Last10	Here	91
1888	68156	8	Cyanus segetum	2008	2018-05-31-16-32-36	0	3	z	0	30	76.7	23.4	69.7	23.3	76.9	0.179	17937	Last10	Here	92
1889	68157	8	Cyanus segetum	2008	2018-05-31-16-32-38	0	3	z	0	30	76.7	23.4	69.7	23.3	76.9	0.179	17937	Last10	Here	93
1890	68158	8	Cyanus segetum	2008	2018-05-31-16-32-40	0	3	z	0	30	76.7	23.4	69.7	23.3	76.9	0.179	17937	Last10	Here	94
1891	68159	8	Cyanus segetum	2008	2018-05-31-16-32-42	0	3	z	0	30	76.6	23.4	69.7	23.3	76.9	0.279	17937	Last10	Here	95
1892	68160	8	Cyanus segetum	2008	2018-05-31-16-32-44	0	3	z	0	30	76.6	23.4	69.7	23.3	76.9	0.279	17937	Last10	Here	96
1893	68161	8	Cyanus segetum	2008	2018-05-31-16-32-46	0	3	z	0	30	76.6	23.4	69.7	23.3	76.9	0.279	17937	Last10	Here	97
1894	68162	8	Cyanus segetum	2008	2018-05-31-16-32-48	0	3	z	0	30	76.6	23.4	69.7	23.3	76.9	0.279	17937	Last10	Here	98
1895	68163	8	Cyanus segetum	2008	2018-05-31-16-32-50	0	3	z	0	30	76.5	23.4	69.7	23.3	76.9	0.379	17937	Last10	Here	99
1896	73847	8	Cyanus segetum	2008	2018-05-31-20-30-11	1	3	x	-30	0	74.7	23.5	67.8	23.4	74.5	-0.179	17995	First10	Here	1
1897	73848	8	Cyanus segetum	2008	2018-05-31-20-30-13	1	3	x	-30	0	74.7	23.5	67.8	23.4	74.5	-0.179	17995	First10	Here	2
1898	73849	8	Cyanus segetum	2008	2018-05-31-20-30-15	1	3	x	-30	0	74.6	23.4	67.8	23.4	74.5	-0.079	17995	First10	Here	3
1899	73850	8	Cyanus segetum	2008	2018-05-31-20-30-17	1	3	x	-30	0	74.7	23.5	67.8	23.4	74.5	-0.179	17995	First10	Here	4
1900	73851	8	Cyanus segetum	2008	2018-05-31-20-30-19	1	3	x	-30	0	74.5	23.4	67.8	23.4	74.5	0.021	17995	First10	Here	5
1901	73852	8	Cyanus segetum	2008	2018-05-31-20-30-21	1	3	x	-30	0	74.7	23.5	67.8	23.4	74.5	-0.179	17995	First10	Here	6
1902	73853	8	Cyanus segetum	2008	2018-05-31-20-30-23	1	3	x	-30	0	74.6	23.4	67.8	23.4	74.5	-0.079	17995	First10	Here	7
1903	73854	8	Cyanus segetum	2008	2018-05-31-20-30-25	1	3	x	-30	0	74.7	23.5	67.8	23.4	74.5	-0.179	17995	First10	Here	8
1904	73855	8	Cyanus segetum	2008	2018-05-31-20-30-27	1	3	x	-30	0	74.6	23.4	67.8	23.4	74.5	-0.079	17995	First10	Here	9
1905	73856	8	Cyanus segetum	2008	2018-05-31-20-30-29	1	3	x	-30	0	74.7	23.5	67.8	23.4	74.5	-0.179	17995	First10	Here	10
1906	73857	8	Cyanus segetum	2008	2018-05-31-20-30-31	1	3	x	-30	0	74.6	23.5	67.8	23.4	74.5	-0.079	17995			11
1907	73858	8	Cyanus segetum	2008	2018-05-31-20-30-33	1	3	x	-30	0	74.6	23.4	67.8	23.4	74.5	-0.079	17995			12
1908	73859	8	Cyanus segetum	2008	2018-05-31-20-30-35	1	3	x	-30	0	74.7	23.5	67.8	23.4	74.5	-0.179	17995			13
1909	73860	8	Cyanus segetum	2008	2018-05-31-20-30-37	1	3	x	-30	0	74.6	23.4	67.8	23.4	74.5	-0.079	17995			14
1910	73861	8	Cyanus segetum	2008	2018-05-31-20-30-39	1	3	x	-30	0	74.6	23.4	67.8	23.4	74.5	-0.079	17995			15
1911	73862	8	Cyanus segetum	2008	2018-05-31-20-30-41	1	3	x	-30	0	74.6	23.4	67.8	23.4	74.5	-0.079	17995			16
1912	73863	8	Cyanus segetum	2008	2018-05-31-20-30-43	1	3	x	-30	0	74.6	23.4	67.8	23.4	74.5	-0.079	17995			17
1913	73864	8	Cyanus segetum	2008	2018-05-31-20-30-45	1	3	x	-30	0	74.7	23.5	67.8	23.4	74.5	-0.179	17995			18
1914	73865	8	Cyanus segetum	2008	2018-05-31-20-30-47	1	3	x	-30	0	74.7	23.5	67.8	23.4	74.5	-0.179	17995			19
1915	73866	8	Cyanus segetum	2008	2018-05-31-20-30-49	1	3	x	-30	0	74.7	23.5	67.8	23.4	74.5	-0.179	17995			20
1916	73867	8	Cyanus segetum	2008	2018-05-31-20-30-51	1	3	x	-30	0	74.6	23.4	67.8	23.4	74.5	-0.079	17995			21
1917	73868	8	Cyanus segetum	2008	2018-05-31-20-30-53	1	3	x	-30	0	74.7	23.5	67.8	23.4	74.5	-0.179	17995			22
1918	73869	8	Cyanus segetum	2008	2018-05-31-20-30-55	1	3	x	-30	0	74.6	23.4	67.8	23.4	74.5	-0.079	17995			23
1919	73870	8	Cyanus segetum	2008	2018-05-31-20-30-57	1	3	x	-30	0	74.7	23.5	67.8	23.4	74.5	-0.179	17995			24
1920	73871	8	Cyanus segetum	2008	2018-05-31-20-30-59	1	3	x	-30	0	74.7	23.5	67.8	23.4	74.5	-0.179	17995			25
1921	73872	8	Cyanus segetum	2008	2018-05-31-20-31-01	1	3	x	-30	0	74.7	23.5	67.8	23.4	74.5	-0.179	17995			26
1922	73873	8	Cyanus segetum	2008	2018-05-31-20-31-03	1	3	x	-30	0	74.6	23.4	67.8	23.4	74.5	-0.079	17995			27
1923	73874	8	Cyanus segetum	2008	2018-05-31-20-31-05	1	3	x	-30	0	74.7	23.5	67.8	23.4	74.5	-0.179	17995			28
1924	73875	8	Cyanus segetum	2008	2018-05-31-20-31-07	1	3	x	-30	0	74.6	23.4	67.8	23.4	74.5	-0.079	17995			29
1925	73876	8	Cyanus segetum	2008	2018-05-31-20-31-09	1	3	x	-30	0	74.7	23.5	67.8	23.3	74.5	-0.179	17995			30
1926	73877	8	Cyanus segetum	2008	2018-05-31-20-31-11	1	3	x	-30	0	74.6	23.4	67.8	23.4	74.5	-0.079	17995			31
1927	73878	8	Cyanus segetum	2008	2018-05-31-20-31-13	1	3	x	-30	0	74.6	23.4	67.8	23.4	74.5	-0.079	17995			32
1928	73879	8	Cyanus segetum	2008	2018-05-31-20-31-15	1	3	x	-30	0	74.7	23.5	67.8	23.4	74.5	-0.179	17995			33
1929	73880	8	Cyanus segetum	2008	2018-05-31-20-31-17	1	3	x	-30	0	74.6	23.4	67.8	23.4	74.5	-0.079	17995			34
1930	73881	8	Cyanus segetum	2008	2018-05-31-20-31-19	1	3	x	-30	0	74.6	23.4	67.8	23.4	74.5	-0.079	17995			35
1931	73882	8	Cyanus segetum	2008	2018-05-31-20-31-21	1	3	x	-30	0	74.6	23.4	67.8	23.4	74.5	-0.079	17995			36
1932	73883	8	Cyanus segetum	2008	2018-05-31-20-31-23	1	3	x	-30	0	74.7	23.5	67.9	23.4	74.6	-0.055	17995			37
1933	73884	8	Cyanus segetum	2008	2018-05-31-20-31-25	1	3	x	-30	0	74.6	23.4	67.8	23.3	74.5	-0.079	17995			38
1934	73885	8	Cyanus segetum	2008	2018-05-31-20-31-27	1	3	x	-30	0	74.6	23.4	67.9	23.4	74.6	0.045	17995			39
1935	73886	8	Cyanus segetum	2008	2018-05-31-20-31-29	1	3	x	-30	0	74.6	23.4	67.9	23.4	74.6	0.045	17995			40
1936	73887	8	Cyanus segetum	2008	2018-05-31-20-31-31	1	3	x	-30	0	74.6	23.4	67.8	23.3	74.5	-0.079	17995			41
1937	73888	8	Cyanus segetum	2008	2018-05-31-20-31-33	1	3	x	-30	0	74.6	23.4	67.9	23.4	74.6	0.045	17995			42
1938	73889	8	Cyanus segetum	2008	2018-05-31-20-31-35	1	3	x	-30	0	74.6	23.4	67.8	23.3	74.5	-0.079	17995			43
1939	73890	8	Cyanus segetum	2008	2018-05-31-20-31-37	1	3	x	-30	0	74.6	23.4	67.9	23.4	74.6	0.045	17995			44
1940	73891	8	Cyanus segetum	2008	2018-05-31-20-31-39	1	3	x	-30	0	74.6	23.4	67.8	23.3	74.5	-0.079	17995			45
1941	73892	8	Cyanus segetum	2008	2018-05-31-20-31-41	1	3	x	-30	0	74.6	23.4	67.8	23.3	74.5	-0.079	17995			46
1942	73893	8	Cyanus segetum	2008	2018-05-31-20-31-43	1	3	x	-30	0	74.6	23.4	67.8	23.3	74.5	-0.079	17995			47
1943	73894	8	Cyanus segetum	2008	2018-05-31-20-31-45	1	3	x	-30	0	74.6	23.4	67.8	23.3	74.5	-0.079	17995			48
1944	73895	8	Cyanus segetum	2008	2018-05-31-20-31-47	1	3	x	-30	0	74.6	23.4	67.8	23.3	74.5	-0.079	17995			49
1945	73896	8	Cyanus segetum	2008	2018-05-31-20-31-49	1	3	x	-30	0	74.6	23.4	67.8	23.3	74.5	-0.079	17995			50
1946	73897	8	Cyanus segetum	2008	2018-05-31-20-31-51	1	3	x	-30	0	74.6	23.4	67.9	23.3	74.6	0.045	17995			51
1947	73898	8	Cyanus segetum	2008	2018-05-31-20-31-53	1	3	x	-30	0	74.6	23.4	67.8	23.3	74.5	-0.079	17995			52
1948	73899	8	Cyanus segetum	2008	2018-05-31-20-31-55	1	3	x	-30	0	74.6	23.4	67.9	23.3	74.6	0.045	17995			53
1949	73900	8	Cyanus segetum	2008	2018-05-31-20-31-57	1	3	x	-30	0	74.6	23.4	67.9	23.3	74.6	0.045	17995			54
1950	73901	8	Cyanus segetum	2008	2018-05-31-20-31-59	1	3	x	-30	0	74.6	23.4	67.9	23.3	74.6	0.045	17995			55
1951	73902	8	Cyanus segetum	2008	2018-05-31-20-32-01	1	3	x	-30	0	74.6	23.4	67.9	23.3	74.6	0.045	17995			56
1952	73903	8	Cyanus segetum	2008	2018-05-31-20-32-03	1	3	x	-30	0	74.6	23.4	67.9	23.3	74.6	0.045	17995			57
1953	73904	8	Cyanus segetum	2008	2018-05-31-20-32-05	1	3	x	-30	0	74.6	23.4	68	23.4	74.8	0.169	17995			58
1954	73905	8	Cyanus segetum	2008	2018-05-31-20-32-07	1	3	x	-30	0	74.6	23.4	67.9	23.3	74.6	0.045	17995			59
1955	73906	8	Cyanus segetum	2008	2018-05-31-20-32-09	1	3	x	-30	0	74.6	23.4	67.9	23.3	74.6	0.045	17995			60
1956	73907	8	Cyanus segetum	2008	2018-05-31-20-32-11	1	3	x	-30	0	74.6	23.4	68	23.4	74.8	0.169	17995			61
1957	73908	8	Cyanus segetum	2008	2018-05-31-20-32-13	1	3	x	-30	0	74.6	23.4	67.9	23.3	74.6	0.045	17995			62
1958	73909	8	Cyanus segetum	2008	2018-05-31-20-32-15	1	3	x	-30	0	74.6	23.4	67.9	23.3	74.6	0.045	17995			63
1959	73910	8	Cyanus segetum	2008	2018-05-31-20-32-17	1	3	x	-30	0	74.6	23.4	67.9	23.3	74.6	0.045	17995			64
1960	73911	8	Cyanus segetum	2008	2018-05-31-20-32-19	1	3	x	-30	0	74.7	23.5	67.9	23.3	74.6	-0.055	17995			65
1961	73912	8	Cyanus segetum	2008	2018-05-31-20-32-21	1	3	x	-30	0	74.6	23.4	67.9	23.3	74.6	0.045	17995			66
1962	73913	8	Cyanus segetum	2008	2018-05-31-20-32-23	1	3	x	-30	0	74.6	23.4	67.9	23.3	74.6	0.045	17995			67
1963	73914	8	Cyanus segetum	2008	2018-05-31-20-32-25	1	3	x	-30	0	74.6	23.4	67.9	23.3	74.6	0.045	17995			68
1964	73915	8	Cyanus segetum	2008	2018-05-31-20-32-27	1	3	x	-30	0	74.6	23.4	67.9	23.3	74.6	0.045	17995			69
1965	73916	8	Cyanus segetum	2008	2018-05-31-20-32-29	1	3	x	-30	0	74.6	23.4	67.9	23.3	74.6	0.045	17995			70
1966	73917	8	Cyanus segetum	2008	2018-05-31-20-32-31	1	3	x	-30	0	74.6	23.4	67.9	23.3	74.6	0.045	17995			71
1967	73918	8	Cyanus segetum	2008	2018-05-31-20-32-33	1	3	x	-30	0	74.6	23.4	67.9	23.3	74.6	0.045	17995			72
1968	73919	8	Cyanus segetum	2008	2018-05-31-20-32-35	1	3	x	-30	0	74.6	23.4	67.9	23.3	74.6	0.045	17995			73
1969	73920	8	Cyanus segetum	2008	2018-05-31-20-32-37	1	3	x	-30	0	74.6	23.4	67.9	23.3	74.6	0.045	17995			74
1970	73921	8	Cyanus segetum	2008	2018-05-31-20-32-39	1	3	x	-30	0	74.6	23.4	68	23.3	74.8	0.169	17995			75
1971	73922	8	Cyanus segetum	2008	2018-05-31-20-32-41	1	3	x	-30	0	74.6	23.4	68	23.3	74.8	0.169	17995			76
1972	73923	8	Cyanus segetum	2008	2018-05-31-20-32-43	1	3	x	-30	0	74.6	23.4	68	23.3	74.8	0.169	17995			77
1973	73924	8	Cyanus segetum	2008	2018-05-31-20-32-45	1	3	x	-30	0	74.6	23.4	68	23.3	74.8	0.169	17995			78
1974	73925	8	Cyanus segetum	2008	2018-05-31-20-32-47	1	3	x	-30	0	74.6	23.4	68	23.3	74.8	0.169	17995			79
1975	73926	8	Cyanus segetum	2008	2018-05-31-20-32-49	1	3	x	-30	0	74.6	23.4	68	23.3	74.8	0.169	17995			80
1976	73927	8	Cyanus segetum	2008	2018-05-31-20-32-51	1	3	x	-30	0	74.7	23.5	68	23.3	74.8	0.069	17995			81
1977	73928	8	Cyanus segetum	2008	2018-05-31-20-32-53	1	3	x	-30	0	74.6	23.4	68	23.3	74.8	0.169	17995			82
1978	73929	8	Cyanus segetum	2008	2018-05-31-20-32-55	1	3	x	-30	0	74.7	23.4	68	23.3	74.8	0.069	17995			83
1979	73930	8	Cyanus segetum	2008	2018-05-31-20-32-57	1	3	x	-30	0	74.7	23.4	68	23.3	74.8	0.069	17995			84
1980	73931	8	Cyanus segetum	2008	2018-05-31-20-32-59	1	3	x	-30	0	74.7	23.4	68	23.3	74.8	0.069	17995			85
1981	73932	8	Cyanus segetum	2008	2018-05-31-20-33-01	1	3	x	-30	0	74.6	23.4	68.1	23.3	74.9	0.293	17995			86
1982	73933	8	Cyanus segetum	2008	2018-05-31-20-33-03	1	3	x	-30	0	74.7	23.4	68.1	23.3	74.9	0.193	17995			87
1983	73934	8	Cyanus segetum	2008	2018-05-31-20-33-05	1	3	x	-30	0	74.6	23.4	68.1	23.3	74.9	0.293	17995			88
1984	73935	8	Cyanus segetum	2008	2018-05-31-20-33-07	1	3	x	-30	0	74.6	23.4	68.1	23.3	74.9	0.293	17995			89
1985	73936	8	Cyanus segetum	2008	2018-05-31-20-33-09	1	3	x	-30	0	74.7	23.4	68.1	23.3	74.9	0.193	17995			90
1986	73937	8	Cyanus segetum	2008	2018-05-31-20-33-11	1	3	x	-30	0	74.6	23.4	68.1	23.3	74.9	0.293	17995	Last10	Here	91
1987	73938	8	Cyanus segetum	2008	2018-05-31-20-33-13	1	3	x	-30	0	74.6	23.4	68.1	23.3	74.9	0.293	17995	Last10	Here	92
1988	73939	8	Cyanus segetum	2008	2018-05-31-20-33-15	1	3	x	-30	0	74.6	23.4	68.1	23.3	74.9	0.293	17995	Last10	Here	93
1989	73940	8	Cyanus segetum	2008	2018-05-31-20-33-17	1	3	x	-30	0	74.7	23.4	68.1	23.3	74.9	0.193	17995	Last10	Here	94
1990	73941	8	Cyanus segetum	2008	2018-05-31-20-33-19	1	3	x	-30	0	74.6	23.4	68.1	23.3	74.9	0.293	17995	Last10	Here	95
1991	73942	8	Cyanus segetum	2008	2018-05-31-20-33-22	1	3	x	-30	0	74.6	23.4	68.1	23.3	74.9	0.293	17995	Last10	Here	96
1992	73943	8	Cyanus segetum	2008	2018-05-31-20-33-24	1	3	x	-30	0	74.6	23.4	68.1	23.3	74.9	0.293	17995	Last10	Here	97
1993	73944	8	Cyanus segetum	2008	2018-05-31-20-33-26	1	3	x	-30	0	74.6	23.4	68.1	23.3	74.9	0.293	17995	Last10	Here	98
1994	73945	8	Cyanus segetum	2008	2018-05-31-20-33-28	1	3	x	-30	0	74.6	23.4	68.1	23.3	74.9	0.293	17995	Last10	Here	99
1995	73946	8	Cyanus segetum	2008	2018-05-31-20-33-30	1	3	x	-30	0	74.6	23.4	68.1	23.3	74.9	0.293	17995	Last10	Here	100
1996	73947	8	Cyanus segetum	2008	2018-05-31-20-34-02	1	3	x	-25	0	74.7	23.4	68.1	23.3	74.9	0.193	17996	First10	Here	1
1997	73948	8	Cyanus segetum	2008	2018-05-31-20-34-04	1	3	x	-25	0	74.7	23.4	68.1	23.3	74.9	0.193	17996	First10	Here	2
1998	73949	8	Cyanus segetum	2008	2018-05-31-20-34-06	1	3	x	-25	0	74.7	23.4	68.1	23.3	74.9	0.193	17996	First10	Here	3
1999	73950	8	Cyanus segetum	2008	2018-05-31-20-34-08	1	3	x	-25	0	74.7	23.4	68.1	23.3	74.9	0.193	17996	First10	Here	4
[truncated: 43,440 more rows]
