# Supplementary material for: Floral Humidity in Flowering Plants: A Preliminary Survey
Source: Front Plant Sci. 2020 Mar 6;11:249. doi: 10.3389/fpls.2020.00249 (PMC7068853; doi:10.3389/fpls.2020.00249)
Supplement: SUPPLEMENTARY FILE 2 — A zipped file containing floral humidity data collected by the robot arm transects as described in the main text. A word document within the zipped files explains the data formatting in detail. Datafiles themselves are in CSV format. [file Data_Sheet_2.zip › Floral humidity data/Flowers/Epilobium hirsutum Means.csv]

	Block	Sp	xORz	Individual	totIndividual	sample..	Sample.order	xoffset	zoffset	x2	z2	Background.Humidity	Background.Temperature	Focal.Humidity	Focal.Temperature	Corrected.Focal.humidity	Change.in.RH.	block
1	22783	Epilobium hirsutum	x	0	4000	0	3	-30	0	900	0	50.891	25.527	50.475	25.457	50.875	-0.00045	22783
2	22784	Epilobium hirsutum	x	0	4000	0	3	-25	0	625	0	50.708	25.542	50.402	25.4	50.802	0.10204	22784
3	22785	Epilobium hirsutum	x	0	4000	0	3	-20	0	400	0	50.511	25.553	50.348	25.4	50.748	0.23919	22785
4	22786	Epilobium hirsutum	x	0	4000	0	3	-15	0	225	0	50.298	25.537	50.305	25.4	50.705	0.40461	22786
5	22787	Epilobium hirsutum	x	0	4000	0	3	-10	0	100	0	50.085	25.508	50.382	25.4	50.786	0.70275	22787
6	22788	Epilobium hirsutum	x	0	4000	0	3	-5	0	25	0	49.968	25.526	51.023	25.4	51.491	1.52914	22788
7	22789	Epilobium hirsutum	x	0	4000	0	3	0	0	0	0	49.935	25.59	51.838	25.4	52.412	2.46439	22789
8	22790	Epilobium hirsutum	x	0	4000	0	3	5	0	25	0	49.87979798	25.57373737	51.86666667	25.4010101	52.46060606	2.551242424	22790
9	22791	Epilobium hirsutum	x	0	4000	0	3	10	0	100	0	49.91414141	25.58181818	51.3030303	25.43333333	51.8030303	1.892848485	22791
10	22792	Epilobium hirsutum	x	0	4000	0	3	15	0	225	0	49.95858586	25.59393939	50.33030303	25.47171717	50.73030303	0.771909091	22792
11	22793	Epilobium hirsutum	x	0	4000	0	3	20	0	400	0	49.95151515	25.59393939	49.95353535	25.4959596	50.33737374	0.362030303	22793
12	22794	Epilobium hirsutum	x	0	4000	0	3	25	0	625	0	49.921	25.59	49.753	25.5	50.053	0.17083	22794
13	22795	Epilobium hirsutum	x	0	4000	0	3	30	0	900	0	49.924	25.587	49.718	25.5	50.018	0.12898	22795
14	22859	Epilobium hirsutum	x	0	4000	1	3	-30	0	900	0	47.96161616	25.5	47.97373737	25.3969697	48.12525253	0.160383838	22859
15	22860	Epilobium hirsutum	x	0	4000	1	3	-25	0	625	0	48.298	25.5	48.389	25.376	48.589	0.28384	22860
16	22861	Epilobium hirsutum	x	0	4000	1	3	-20	0	400	0	48.616	25.501	48.771	25.359	48.971	0.38855	22861
17	22862	Epilobium hirsutum	x	0	4000	1	3	-15	0	225	0	48.94848485	25.5	49.18787879	25.33030303	49.48787879	0.517545455	22862
18	22863	Epilobium hirsutum	x	0	4000	1	3	-10	0	100	0	49.308	25.5	50.071	25.315	50.454	1.13557	22863
19	22864	Epilobium hirsutum	x	0	4000	1	3	-5	0	25	0	49.68979592	25.5	51.10408163	25.31020408	51.59285714	1.897020408	22864
20	22865	Epilobium hirsutum	x	0	4000	1	3	0	0	0	0	50.094	25.499	52.072	25.3	52.67	2.5643	22865
21	22866	Epilobium hirsutum	x	0	4000	1	3	5	0	25	0	50.483	25.5	52.502	25.3	53.121	2.65118	22866
22	22867	Epilobium hirsutum	x	0	4000	1	3	10	0	100	0	50.927	25.499	51.886	25.303	52.459	1.5255	22867
23	22868	Epilobium hirsutum	x	0	4000	1	3	15	0	225	0	51.28484848	25.4979798	51.3979798	25.30909091	51.8979798	0.627343434	22868
24	22869	Epilobium hirsutum	x	0	4000	1	3	20	0	400	0	51.65454545	25.4969697	51.3969697	25.3040404	51.8969697	0.256272727	22869
25	22870	Epilobium hirsutum	x	0	4000	1	3	25	0	625	0	51.92525253	25.48585859	51.54646465	25.3	52.04646465	0.151323232	22870
26	22871	Epilobium hirsutum	x	0	4000	1	3	30	0	900	0	52.12727273	25.4979798	51.7	25.30707071	52.20909091	0.119636364	22871
27	22935	Epilobium hirsutum	x	0	4000	2	3	-30	0	900	0	52.59795918	25.1	52.06836735	24.98877551	52.66836735	0.056234694	22935
28	22936	Epilobium hirsutum	x	0	4000	2	3	-25	0	625	0	52.59285714	25.1	52.15306122	24.96530612	52.75306122	0.155040816	22936
29	22937	Epilobium hirsutum	x	0	4000	2	3	-20	0	400	0	52.597	25.1	52.199	24.942	52.799	0.20189	22937
30	22938	Epilobium hirsutum	x	0	4000	2	3	-15	0	225	0	52.6	25.1	52.449	24.971	53.05	0.47551	22938
31	22939	Epilobium hirsutum	x	0	4000	2	3	-10	0	100	0	52.605	25.1	52.835	24.941	53.518	0.89774	22939
32	22940	Epilobium hirsutum	x	0	4000	2	3	-5	0	25	0	52.642	25.1	53.561	24.959	54.302	1.66442	22940
33	22941	Epilobium hirsutum	x	0	4000	2	3	0	0	0	0	52.627	25.1	54.027	24.906	54.806	2.19521	22941
34	22942	Epilobium hirsutum	x	0	4000	2	3	5	0	25	0	52.694	25.1	54.096	24.923	54.896	2.2045	22942
35	22943	Epilobium hirsutum	x	0	4000	2	3	10	0	100	0	52.678	25.1	53.399	24.951	54.105	1.44897	22943
36	22944	Epilobium hirsutum	x	0	4000	2	3	15	0	225	0	52.704	25.1	52.699	24.981	53.354	0.64824	22944
37	22945	Epilobium hirsutum	x	0	4000	2	3	20	0	400	0	52.707	25.1	52.347	24.983	52.947	0.25568	22945
38	22946	Epilobium hirsutum	x	0	4000	2	3	25	0	625	0	52.6969697	25.1	52.29292929	24.99090909	52.89292929	0.206060606	22946
39	22947	Epilobium hirsutum	x	0	4000	2	3	30	0	900	0	52.69387755	25.1	52.23061224	24.98469388	52.83061224	0.140102041	22947
40	23011	Epilobium hirsutum	x	0	4000	3	3	-30	0	900	0	48.208	24.9	48.149	24.8	48.349	0.10839	23011
41	23012	Epilobium hirsutum	x	0	4000	3	3	-25	0	625	0	48.065	24.901	48.11	24.8	48.31	0.2081	23012
42	23013	Epilobium hirsutum	x	0	4000	3	3	-20	0	400	0	47.912	24.9	48.028	24.8	48.207	0.27008	23013
43	23014	Epilobium hirsutum	x	0	4000	3	3	-15	0	225	0	47.812	24.9	47.957	24.8	48.107	0.29133	23014
44	23015	Epilobium hirsutum	x	0	4000	3	3	-10	0	100	0	47.628	24.903	48.158	24.8	48.346	0.69804	23015
45	23016	Epilobium hirsutum	x	0	4000	3	3	-5	0	25	0	47.505	24.901	48.51	24.8	48.71	1.21078	23016
46	23017	Epilobium hirsutum	x	0	4000	3	3	0	0	0	0	47.462	24.901	48.954	24.8	49.214	1.74515	23017
47	23018	Epilobium hirsutum	x	0	4000	3	3	5	0	25	0	47.373	24.902	48.836	24.8	49.044	1.70343	23018
48	23019	Epilobium hirsutum	x	0	4000	3	3	10	0	100	0	47.32020202	24.9	48.14242424	24.8	48.32929293	0.988636364	23019
49	23020	Epilobium hirsutum	x	0	4000	3	3	15	0	225	0	47.23636364	24.9010101	47.51111111	24.8	47.61111111	0.373676768	23020
50	23021	Epilobium hirsutum	x	0	4000	3	3	20	0	400	0	47.08383838	24.9020202	47.22222222	24.8020202	47.32222222	0.206434343	23021
51	23022	Epilobium hirsutum	x	0	4000	3	3	25	0	625	0	46.97474747	24.9	47.02525253	24.8	47.05555556	0.097373737	23022
52	23023	Epilobium hirsutum	x	0	4000	3	3	30	0	900	0	46.835	24.902	46.821	24.8	46.821	0.01131	23023
53	23030	Epilobium hirsutum	x	4	4004	0	0	-30	0	900	0	47.677	25.097	47.665	24.985	47.565	-0.14718	23030
54	23031	Epilobium hirsutum	x	4	4004	0	0	-25	0	625	0	47.744	25.009	47.789	24.899	47.689	-0.09576	23031
55	23032	Epilobium hirsutum	x	4	4004	0	0	-20	0	400	0	47.827	24.984	47.84	24.849	47.74	-0.13	23032
56	23033	Epilobium hirsutum	x	4	4004	0	0	-15	0	225	0	47.779	24.911	47.903	24.815	47.776	-0.02188	23033
57	23034	Epilobium hirsutum	x	4	4004	0	0	-10	0	100	0	47.783	24.9	48.067	24.805	47.876	0.13075	23034
58	23035	Epilobium hirsutum	x	4	4004	0	0	-5	0	25	0	47.665	24.9	48.076	24.8	47.876	0.25735	23035
59	23036	Epilobium hirsutum	x	4	4004	0	0	0	0	0	0	47.6	24.9	48.1	24.8	47.901	0.34524	23036
60	23037	Epilobium hirsutum	x	4	4004	0	0	5	0	25	0	47.616	24.9	47.861	24.8	47.755	0.10101	23037
61	23038	Epilobium hirsutum	x	4	4004	0	0	10	0	100	0	47.66868687	24.9	47.73030303	24.8	47.63030303	-0.076545455	23038
62	23039	Epilobium hirsutum	x	4	4004	0	0	15	0	225	0	47.6020202	24.9	47.58989899	24.8	47.48989899	-0.143717172	23039
63	23040	Epilobium hirsutum	x	4	4004	0	0	20	0	400	0	47.5255102	24.9	47.48673469	24.8	47.38673469	-0.166112245	23040
64	23041	Epilobium hirsutum	x	4	4004	0	0	25	0	625	0	47.417	24.9	47.354	24.8	47.254	-0.18416	23041
65	23042	Epilobium hirsutum	x	4	4004	0	0	30	0	900	0	47.336	24.9	47.285	24.8	47.185	-0.16925	23042
66	23068	Epilobium hirsutum	x	5	4005	0	2	-30	0	900	0	46.292	24.903	46.299	24.8	46.199	-0.06596	23068
67	23069	Epilobium hirsutum	x	5	4005	0	2	-25	0	625	0	46.187	24.956	46.237	24.8	46.137	-0.02048	23069
68	23070	Epilobium hirsutum	x	5	4005	0	2	-20	0	400	0	46.097	25	46.129	24.811	46.029	-0.0334	23070
69	23071	Epilobium hirsutum	x	5	4005	0	2	-15	0	225	0	46.072	24.998	46.234	24.867	46.134	0.09167	23071
70	23072	Epilobium hirsutum	x	5	4005	0	2	-10	0	100	0	46.025	25.001	46.284	24.854	46.184	0.18655	23072
71	23073	Epilobium hirsutum	x	5	4005	0	2	-5	0	25	0	46.078	24.999	46.374	24.847	46.274	0.21948	23073
72	23074	Epilobium hirsutum	x	5	4005	0	2	0	0	0	0	46.047	24.997	46.394	24.857	46.294	0.26949	23074
73	23075	Epilobium hirsutum	x	5	4005	0	2	5	0	25	0	46.0010101	24.9979798	46.2959596	24.86868687	46.1959596	0.221878788	23075
74	23076	Epilobium hirsutum	x	5	4005	0	2	10	0	100	0	46	24.9969697	46.2020202	24.88888889	46.1020202	0.133090909	23076
75	23077	Epilobium hirsutum	x	5	4005	0	2	15	0	225	0	45.99090909	24.9969697	46.02222222	24.8989899	45.92222222	-0.029575758	23077
76	23078	Epilobium hirsutum	x	5	4005	0	2	20	0	400	0	45.93333333	24.9989899	45.93333333	24.9	45.83333333	-0.056666667	23078
77	23079	Epilobium hirsutum	x	5	4005	0	2	25	0	625	0	45.912	25	45.895	24.9	45.795	-0.07181	23079
78	23080	Epilobium hirsutum	x	5	4005	0	2	30	0	900	0	45.91010101	25.0010101	45.87575758	24.9	45.77575758	-0.088373737	23080
79	23106	Epilobium hirsutum	x	4	4004	1	0	-30	0	900	0	43.515	25.199	43.47	25.1	43.57	0.0095	23106
80	23107	Epilobium hirsutum	x	4	4004	1	0	-25	0	625	0	43.24343434	25.2	43.27979798	25.09090909	43.37979798	0.099484848	23107
81	23108	Epilobium hirsutum	x	4	4004	1	0	-20	0	400	0	43.08989899	25.2	43.14242424	25.1	43.24242424	0.121838384	23108
82	23109	Epilobium hirsutum	x	4	4004	1	0	-15	0	225	0	42.96868687	25.2	43.09191919	25.1	43.19191919	0.194727273	23109
83	23110	Epilobium hirsutum	x	4	4004	1	0	-10	0	100	0	42.81313131	25.2	43.17373737	25.1	43.27373737	0.428535354	23110
84	23111	Epilobium hirsutum	x	4	4004	1	0	-5	0	25	0	42.768	25.2	43.317	25.1	43.417	0.61045	23111
85	23112	Epilobium hirsutum	x	4	4004	1	0	0	0	0	0	42.666	25.2	43.255	25.1	43.355	0.65327	23112
86	23113	Epilobium hirsutum	x	4	4004	1	0	5	0	25	0	42.479	25.2	42.888	25.1	42.988	0.48979	23113
87	23114	Epilobium hirsutum	x	4	4004	1	0	10	0	100	0	42.25	25.2	42.431	25.1	42.531	0.28282	23114
88	23115	Epilobium hirsutum	x	4	4004	1	0	15	0	225	0	42.203	25.2	42.177	25.1	42.277	0.08729	23115
89	23116	Epilobium hirsutum	x	4	4004	1	0	20	0	400	0	42.146	25.2	42.089	25.101	42.189	0.06044	23116
90	23117	Epilobium hirsutum	x	4	4004	1	0	25	0	625	0	42.128	25.2	42.053	25.1	42.153	0.04388	23117
91	23118	Epilobium hirsutum	x	4	4004	1	0	30	0	900	0	42.172	25.2	42.082	25.1	42.182	0.02772	23118
92	23144	Epilobium hirsutum	x	5	4005	1	2	-30	0	900	0	40.68585859	25.32020202	40.5030303	25.22121212	40.7030303	0.006090909	23144
93	23145	Epilobium hirsutum	x	5	4005	1	2	-25	0	625	0	40.68181818	25.32424242	40.60909091	25.2	40.80909091	0.111818182	23145
94	23146	Epilobium hirsutum	x	5	4005	1	2	-20	0	400	0	40.6969697	25.3030303	40.62626263	25.2	40.82626263	0.112969697	23146
95	23147	Epilobium hirsutum	x	5	4005	1	2	-15	0	225	0	40.67777778	25.30808081	40.69090909	25.2	40.89090909	0.193585859	23147
96	23148	Epilobium hirsutum	x	5	4005	1	2	-10	0	100	0	40.65	25.316	40.762	25.2	40.962	0.28908	23148
97	23149	Epilobium hirsutum	x	5	4005	1	2	-5	0	25	0	40.581	25.306	40.917	25.2	41.117	0.50599	23149
98	23150	Epilobium hirsutum	x	5	4005	1	2	0	0	0	0	40.57	25.302	41.033	25.2	41.233	0.62775	23150
99	23151	Epilobium hirsutum	x	5	4005	1	2	5	0	25	0	40.548	25.301	40.873	25.2	41.073	0.49692	23151
100	23152	Epilobium hirsutum	x	5	4005	1	2	10	0	100	0	40.504	25.301	40.665	25.2	40.865	0.34271	23152
101	23153	Epilobium hirsutum	x	5	4005	1	2	15	0	225	0	40.473	25.3	40.47	25.2	40.67	0.18767	23153
102	23154	Epilobium hirsutum	x	5	4005	1	2	20	0	400	0	40.466	25.302	40.253	25.2	40.453	-0.01265	23154
103	23155	Epilobium hirsutum	x	5	4005	1	2	25	0	625	0	40.419	25.3	40.188	25.2	40.388	-0.02752	23155
104	23156	Epilobium hirsutum	x	5	4005	1	2	30	0	900	0	40.419	25.3	40.188	25.2	40.388	-0.0276	23156
105	23182	Epilobium hirsutum	x	4	4004	2	0	-30	0	900	0	41.368	25.2	41.334	25.1	41.484	0.11714	23182
106	23183	Epilobium hirsutum	x	4	4004	2	0	-25	0	625	0	41.446	25.2	41.464	25.087	41.564	0.16338	23183
107	23184	Epilobium hirsutum	x	4	4004	2	0	-20	0	400	0	41.504	25.199	41.583	25.067	41.683	0.21892	23184
108	23185	Epilobium hirsutum	x	4	4004	2	0	-15	0	225	0	41.506	25.198	41.728	25.074	41.828	0.3555	23185
109	23186	Epilobium hirsutum	x	4	4004	2	0	-10	0	100	0	41.501	25.196	41.999	25.075	42.099	0.61932	23186
110	23187	Epilobium hirsutum	x	4	4004	2	0	-5	0	25	0	41.512	25.194	42.423	25.072	42.523	1.01319	23187
111	23188	Epilobium hirsutum	x	4	4004	2	0	0	0	0	0	41.521	25.196	42.427	25.083	42.527	1.00804	23188
112	23189	Epilobium hirsutum	x	4	4004	2	0	5	0	25	0	41.54444444	25.16161616	42.1	25.05656566	42.2	0.672282828	23189
113	23190	Epilobium hirsutum	x	4	4004	2	0	10	0	100	0	41.52121212	25.12323232	41.76464646	25.06363636	41.86464646	0.375262626	23190
114	23191	Epilobium hirsutum	x	4	4004	2	0	15	0	225	0	41.58585859	25.10505051	41.58080808	25.04040404	41.68080808	0.135040404	23191
115	23192	Epilobium hirsutum	x	4	4004	2	0	20	0	400	0	41.66464646	25.1	41.58080808	25.01010101	41.68080808	0.056191919	23192
116	23193	Epilobium hirsutum	x	4	4004	2	0	25	0	625	0	41.716	25.104	41.65	25.002	41.75	0.07098	23193
117	23194	Epilobium hirsutum	x	4	4004	2	0	30	0	900	0	41.845	25.106	41.764	25.004	41.864	0.05082	23194
118	23220	Epilobium hirsutum	x	5	4005	2	2	-30	0	900	0	41.323	25.094	41.206	24.956	41.406	0.04004	23220
119	23221	Epilobium hirsutum	x	5	4005	2	2	-25	0	625	0	41.301	25.1	41.192	24.913	41.392	0.04853	23221
120	23222	Epilobium hirsutum	x	5	4005	2	2	-20	0	400	0	41.3	25.096	41.196	24.9	41.396	0.05322	23222
121	23223	Epilobium hirsutum	x	5	4005	2	2	-15	0	225	0	41.34242424	25.09393939	41.25151515	24.9	41.44343434	0.063949495	23223
122	23224	Epilobium hirsutum	x	5	4005	2	2	-10	0	100	0	41.385	25.098	41.402	24.902	41.521	0.16509	23224
123	23225	Epilobium hirsutum	x	5	4005	2	2	-5	0	25	0	41.399	25.095	41.527	24.901	41.627	0.27048	23225
124	23226	Epilobium hirsutum	x	5	4005	2	2	0	0	0	0	41.436	25.088	41.852	24.9	41.952	0.54396	23226
125	23227	Epilobium hirsutum	x	5	4005	2	2	5	0	25	0	41.475	25.047	42.041	24.9	42.141	0.6854	23227
126	23228	Epilobium hirsutum	x	5	4005	2	2	10	0	100	0	41.4959596	25.03232323	41.67171717	24.9	41.77171717	0.311858586	23228
127	23229	Epilobium hirsutum	x	5	4005	2	2	15	0	225	0	41.50505051	25.02020202	41.52626263	24.9	41.62626263	0.16389899	23229
128	23230	Epilobium hirsutum	x	5	4005	2	2	20	0	400	0	41.55555556	25.0010101	41.48989899	24.9	41.58989899	0.078686869	23230
129	23231	Epilobium hirsutum	x	5	4005	2	2	25	0	625	0	41.6030303	25.0030303	41.5020202	24.9	41.6020202	0.042747475	23231
130	23232	Epilobium hirsutum	x	5	4005	2	2	30	0	900	0	41.638	25.017	41.505	24.9	41.605	0.01075	23232
131	23258	Epilobium hirsutum	x	4	4004	3	0	-30	0	900	0	42.512	25	42.501	24.899	42.601	0.08794	23258
132	23259	Epilobium hirsutum	x	4	4004	3	0	-25	0	625	0	42.578	25	42.586	24.885	42.686	0.10274	23259
133	23260	Epilobium hirsutum	x	4	4004	3	0	-20	0	400	0	42.598	24.999	42.667	24.889	42.767	0.16033	23260
134	23261	Epilobium hirsutum	x	4	4004	3	0	-15	0	225	0	42.5959596	25	42.74141414	24.89393939	42.84141414	0.233383838	23261
135	23262	Epilobium hirsutum	x	4	4004	3	0	-10	0	100	0	42.6	25	42.95050505	24.88585859	43.05050505	0.428484848	23262
136	23263	Epilobium hirsutum	x	4	4004	3	0	-5	0	25	0	42.6010101	25	43.26464646	24.88787879	43.36363636	0.727474747	23263
137	23264	Epilobium hirsutum	x	4	4004	3	0	0	0	0	0	42.64747475	24.9969697	43.51212121	24.89090909	43.57070707	0.91740404	23264
138	23265	Epilobium hirsutum	x	4	4004	3	0	5	0	25	0	42.674	24.994	43.229	24.885	43.329	0.62052	23265
139	23266	Epilobium hirsutum	x	4	4004	3	0	10	0	100	0	42.698	24.993	43.061	24.891	43.161	0.436	23266
140	23267	Epilobium hirsutum	x	4	4004	3	0	15	0	225	0	42.712	24.924	42.803	24.893	42.903	0.17585	23267
141	23268	Epilobium hirsutum	x	4	4004	3	0	20	0	400	0	42.738	24.945	42.723	24.888	42.823	0.07382	23268
142	23269	Epilobium hirsutum	x	4	4004	3	0	25	0	625	0	42.716	24.916	42.745	24.886	42.845	0.11674	23269
143	23270	Epilobium hirsutum	x	4	4004	3	0	30	0	900	0	42.71313131	24.99090909	42.71818182	24.88787879	42.81818182	0.09410101	23270
144	23296	Epilobium hirsutum	x	5	4005	3	2	-30	0	900	0	44.972	24.9	45.052	24.8	45.052	0.06292	23296
145	23297	Epilobium hirsutum	x	5	4005	3	2	-25	0	625	0	45.067	24.901	45.242	24.792	45.242	0.14932	23297
146	23298	Epilobium hirsutum	x	5	4005	3	2	-20	0	400	0	45.111	24.9	45.371	24.785	45.371	0.22848	23298
147	23299	Epilobium hirsutum	x	5	4005	3	2	-15	0	225	0	45.24242424	24.9	45.48787879	24.7959596	45.48787879	0.208888889	23299
148	23300	Epilobium hirsutum	x	5	4005	3	2	-10	0	100	0	45.37474747	24.9	45.61515152	24.76868687	45.61515152	0.197878788	23300
149	23301	Epilobium hirsutum	x	5	4005	3	2	-5	0	25	0	45.42121212	24.9	45.76969697	24.78787879	45.7040404	0.299040404	23301
150	23302	Epilobium hirsutum	x	5	4005	3	2	0	0	0	0	45.52323232	24.9	46.01515152	24.78787879	45.91515152	0.431454545	23302
151	23303	Epilobium hirsutum	x	5	4005	3	2	5	0	25	0	45.596	24.899	46.252	24.783	46.152	0.58499	23303
152	23304	Epilobium hirsutum	x	5	4005	3	2	10	0	100	0	45.65	24.898	46.096	24.79	45.996	0.38193	23304
153	23305	Epilobium hirsutum	x	5	4005	3	2	15	0	225	0	45.708	24.887	45.984	24.778	45.884	0.21684	23305
154	23306	Epilobium hirsutum	x	5	4005	3	2	20	0	400	0	45.724	24.9	45.92	24.765	45.82	0.14	23306
155	23307	Epilobium hirsutum	x	5	4005	3	2	25	0	625	0	45.8	24.889	45.964	24.78	45.864	0.1058	23307
156	23308	Epilobium hirsutum	x	5	4005	3	2	30	0	900	0	45.835	24.831	45.976	24.781	45.876	0.0822	23308
157	23334	Epilobium hirsutum	x	8	4008	0	0	-30	0	900	0	59.271	24.501	57.476	24.477	59.752	0.45416	23334
158	23335	Epilobium hirsutum	x	8	4008	0	0	-25	0	625	0	59.25	24.486	57.425	24.398	59.65	0.40325	23335
159	23336	Epilobium hirsutum	x	8	4008	0	0	-20	0	400	0	59.126	24.405	57.417	24.376	59.65	0.51613	23336
160	23337	Epilobium hirsutum	x	8	4008	0	0	-15	0	225	0	59.0989899	24.4	57.33535354	24.36060606	59.52323232	0.428505051	23337
161	23338	Epilobium hirsutum	x	8	4008	0	0	-10	0	100	0	58.91414141	24.4	57.3010101	24.33636364	59.47676768	0.565323232	23338
162	23339	Epilobium hirsutum	x	8	4008	0	0	-5	0	25	0	58.78080808	24.4	57.12525253	24.30505051	59.22727273	0.451818182	23339
163	23340	Epilobium hirsutum	x	8	4008	0	0	0	0	0	0	58.63838384	24.4	57.07171717	24.32020202	59.17171717	0.519121212	23340
164	23341	Epilobium hirsutum	x	8	4008	0	0	5	0	25	0	58.562	24.4	56.952	24.305	59.004	0.4278	23341
165	23342	Epilobium hirsutum	x	8	4008	0	0	10	0	100	0	58.434	24.4	56.77	24.32	58.739	0.30001	23342
166	23343	Epilobium hirsutum	x	8	4008	0	0	15	0	225	0	58.361	24.4	56.687	24.375	58.587	0.2568	23343
167	23344	Epilobium hirsutum	x	8	4008	0	0	20	0	400	0	58.211	24.4	56.563	24.393	58.463	0.23281	23344
168	23345	Epilobium hirsutum	x	8	4008	0	0	25	0	625	0	58.139	24.4	56.502	24.395	58.397	0.21887	23345
169	23346	Epilobium hirsutum	x	8	4008	0	0	30	0	900	0	58.108	24.401	56.547	24.399	58.447	0.31327	23346
170	23353	Epilobium hirsutum	x	9	4009	0	1	-30	0	900	0	57.7	24.499	56.153	24.4	57.867	0.16834	23353
171	23354	Epilobium hirsutum	x	9	4009	0	1	-25	0	625	0	58.06666667	24.5	56.53535354	24.4	58.41010101	0.338292929	23354
172	23355	Epilobium hirsutum	x	9	4009	0	1	-20	0	400	0	58.47070707	24.5	56.85959596	24.4	58.86363636	0.389272727	23355
173	23356	Epilobium hirsutum	x	9	4009	0	1	-15	0	225	0	58.89090909	24.5040404	57.31414141	24.4020202	59.50505051	0.606868687	23356
174	23357	Epilobium hirsutum	x	9	4009	0	1	-10	0	100	0	59.43232323	24.50808081	57.84545455	24.46969697	60.25050505	0.811191919	23357
175	23358	Epilobium hirsutum	x	9	4009	0	1	-5	0	25	0	59.982	24.519	58.379	24.455	60.99	1.0102	23358
176	23359	Epilobium hirsutum	x	9	4009	0	1	0	0	0	0	60.763	24.552	58.957	24.483	61.815	1.04042	23359
177	23360	Epilobium hirsutum	x	9	4009	0	1	5	0	25	0	61.554	24.591	59.175	24.499	62.102	0.55527	23360
178	23361	Epilobium hirsutum	x	9	4009	0	1	10	0	100	0	62.256	24.585	59.438	24.5	62.486	0.22232	23361
179	23362	Epilobium hirsutum	x	9	4009	0	1	15	0	225	0	62.738	24.598	59.728	24.5	62.877	0.1472	23362
180	23363	Epilobium hirsutum	x	9	4009	0	1	20	0	400	0	63.214	24.6	60.054	24.5	63.34	0.12874	23363
181	23364	Epilobium hirsutum	x	9	4009	0	1	25	0	625	0	63.599	24.601	60.319	24.5	63.707	0.1156	23364
182	23365	Epilobium hirsutum	x	9	4009	0	1	30	0	900	0	63.912	24.597	60.426	24.5	63.868	-0.04718	23365
183	23410	Epilobium hirsutum	x	8	4008	1	0	-30	0	900	0	57.15858586	24.8020202	55.57878788	24.70909091	57.07373737	-0.095575758	23410
184	23411	Epilobium hirsutum	x	8	4008	1	0	-25	0	625	0	56.76161616	24.81313131	55.36060606	24.7010101	56.76161616	-0.004767677	23411
185	23412	Epilobium hirsutum	x	8	4008	1	0	-20	0	400	0	56.44040404	24.8030303	55.13535354	24.7	56.44949495	0.000232323	23412
186	23413	Epilobium hirsutum	x	8	4008	1	0	-15	0	225	0	56.13737374	24.8040404	54.88686869	24.70707071	56.0969697	-0.045656566	23413
187	23414	Epilobium hirsutum	x	8	4008	1	0	-10	0	100	0	55.81717172	24.83131313	54.76767677	24.71515152	55.92929293	0.107565657	23414
188	23415	Epilobium hirsutum	x	8	4008	1	0	-5	0	25	0	55.527	24.877	54.643	24.733	55.748	0.22258	23415
189	23416	Epilobium hirsutum	x	8	4008	1	0	0	0	0	0	55.316	24.878	54.503	24.753	55.541	0.23719	23416
190	23417	Epilobium hirsutum	x	8	4008	1	0	5	0	25	0	55.154	24.871	54.206	24.764	55.125	-0.01757	23417
191	23418	Epilobium hirsutum	x	8	4008	1	0	10	0	100	0	55.012	24.889	53.955	24.762	54.761	-0.22794	23418
192	23419	Epilobium hirsutum	x	8	4008	1	0	15	0	225	0	54.813	24.892	53.745	24.777	54.496	-0.32349	23419
193	23420	Epilobium hirsutum	x	8	4008	1	0	20	0	400	0	54.756	24.862	53.636	24.776	54.333	-0.4196	23420
194	23421	Epilobium hirsutum	x	8	4008	1	0	25	0	625	0	54.719	24.859	53.577	24.776	54.254	-0.4652	23421
195	23422	Epilobium hirsutum	x	8	4008	1	0	30	0	900	0	54.63	24.891	53.554	24.755	54.208	-0.4084	23422
196	23429	Epilobium hirsutum	x	9	4009	1	1	-30	0	900	0	55.46122449	24.9	54.27755102	24.8	55.2255102	-0.224357143	23429
197	23430	Epilobium hirsutum	x	9	4009	1	1	-25	0	625	0	55.75252525	24.9	54.59292929	24.8	55.65757576	-0.073141414	23430
198	23431	Epilobium hirsutum	x	9	4009	1	1	-20	0	400	0	56.137	24.9	54.963	24.799	56.218	0.06176	23431
199	23432	Epilobium hirsutum	x	9	4009	1	1	-15	0	225	0	56.849	24.9	55.567	24.8	57.06	0.19732	23432
200	23433	Epilobium hirsutum	x	9	4009	1	1	-10	0	100	0	57.66	24.9	56.385	24.8	58.203	0.53397	23433
201	23434	Epilobium hirsutum	x	9	4009	1	1	-5	0	25	0	58.64	24.9	57.335	24.8	59.531	0.88701	23434
202	23435	Epilobium hirsutum	x	9	4009	1	1	0	0	0	0	59.514	24.932	58.027	24.8	60.49	0.98427	23435
203	23436	Epilobium hirsutum	x	9	4009	1	1	5	0	25	0	60.35	24.952	58.507	24.803	61.172	0.8219	23436
204	23437	Epilobium hirsutum	x	9	4009	1	1	10	0	100	0	61.408	24.921	58.959	24.8	61.804	0.39807	23437
205	23438	Epilobium hirsutum	x	9	4009	1	1	15	0	225	0	62.181	24.918	59.432	24.807	62.481	0.28882	23438
206	23439	Epilobium hirsutum	x	9	4009	1	1	20	0	400	0	62.99	24.931	59.795	24.809	62.963	-0.01073	23439
207	23440	Epilobium hirsutum	x	9	4009	1	1	25	0	625	0	63.62	24.901	60.223	24.801	63.573	-0.04004	23440
208	23441	Epilobium hirsutum	x	9	4009	1	1	30	0	900	0	64.20808081	24.9	60.62727273	24.80808081	64.13737374	-0.06079798	23441
209	23486	Epilobium hirsutum	x	8	4008	2	0	-30	0	900	0	65.783	24.899	61.677	24.798	65.652	-0.16317	23486
210	23487	Epilobium hirsutum	x	8	4008	2	0	-25	0	625	0	65.96363636	24.9	61.85252525	24.8	65.85252525	-0.09720202	23487
211	23488	Epilobium hirsutum	x	8	4008	2	0	-20	0	400	0	66.098	24.9	62.001	24.8	66.087	-0.02345	23488
212	23489	Epilobium hirsutum	x	8	4008	2	0	-15	0	225	0	66.086	24.9	62.128	24.798	66.264	0.16712	23489
213	23490	Epilobium hirsutum	x	8	4008	2	0	-10	0	100	0	66.196	24.9	62.25	24.8	66.45	0.22803	23490
214	23491	Epilobium hirsutum	x	8	4008	2	0	-5	0	25	0	66.22	24.902	62.327	24.8	66.527	0.31211	23491
215	23492	Epilobium hirsutum	x	8	4008	2	0	0	0	0	0	66.29	24.9	62.384	24.8	66.584	0.32244	23492
216	23493	Epilobium hirsutum	x	8	4008	2	0	5	0	25	0	66.177	24.9	62.208	24.8	66.403	0.1882	23493
217	23494	Epilobium hirsutum	x	8	4008	2	0	10	0	100	0	66.00505051	24.9	61.93333333	24.7989899	65.96363636	-0.025343434	23494
218	23495	Epilobium hirsutum	x	8	4008	2	0	15	0	225	0	65.9010101	24.9	61.76969697	24.8	65.76969697	-0.150747475	23495
219	23496	Epilobium hirsutum	x	8	4008	2	0	20	0	400	0	65.7030303	24.9	61.54343434	24.8	65.44747475	-0.270222222	23496
220	23497	Epilobium hirsutum	x	8	4008	2	0	25	0	625	0	65.56363636	24.8979798	61.40606061	24.8	65.21212121	-0.324090909	23497
221	23498	Epilobium hirsutum	x	8	4008	2	0	30	0	900	0	65.413	24.9	61.28	24.8	65.08	-0.35	23498
222	23505	Epilobium hirsutum	x	9	4009	2	1	-30	0	900	0	62.434	24.898	59.243	24.786	62.186	-0.22937	23505
223	23506	Epilobium hirsutum	x	9	4009	2	1	-25	0	625	0	62.107	24.9	59.123	24.744	62.023	-0.0708	23506
224	23507	Epilobium hirsutum	x	9	4009	2	1	-20	0	400	0	61.899	24.897	59.011	24.739	61.895	-0.01976	23507
225	23508	Epilobium hirsutum	x	9	4009	2	1	-15	0	225	0	61.744	24.898	58.92	24.73	61.742	0.00722	23508
226	23509	Epilobium hirsutum	x	9	4009	2	1	-10	0	100	0	61.517	24.896	58.894	24.756	61.716	0.19784	23509
227	23510	Epilobium hirsutum	x	9	4009	2	1	-5	0	25	0	61.34545455	24.84545455	58.93737374	24.74040404	61.77575758	0.430252525	23510
228	23511	Epilobium hirsutum	x	9	4009	2	1	0	0	0	0	61.23838384	24.85858586	58.91515152	24.75151515	61.73939394	0.506070707	23511
229	23512	Epilobium hirsutum	x	9	4009	2	1	5	0	25	0	61.1010101	24.88989899	58.7010101	24.76060606	61.42121212	0.343171717	23512
230	23513	Epilobium hirsutum	x	9	4009	2	1	10	0	100	0	60.9979798	24.84848485	58.50707071	24.72929293	61.1969697	0.173919192	23513
231	23514	Epilobium hirsutum	x	9	4009	2	1	15	0	225	0	60.976	24.801	58.423	24.74	61.06	0.07806	23514
232	23515	Epilobium hirsutum	x	9	4009	2	1	20	0	400	0	60.849	24.805	58.283	24.725	60.854	0.00832	23515
233	23516	Epilobium hirsutum	x	9	4009	2	1	25	0	625	0	60.671	24.806	58.195	24.754	60.718	0.063	23516
234	23517	Epilobium hirsutum	x	9	4009	2	1	30	0	900	0	60.553	24.801	58.079	24.733	60.579	0.01839	23517
235	23562	Epilobium hirsutum	x	8	4008	3	0	-30	0	900	0	58.986	24.687	57.012	24.588	59.111	0.0878	23562
236	23563	Epilobium hirsutum	x	8	4008	3	0	-25	0	625	0	59.013	24.663	57.065	24.524	59.165	0.13501	23563
237	23564	Epilobium hirsutum	x	8	4008	3	0	-20	0	400	0	59.052	24.673	57.123	24.534	59.223	0.17743	23564
238	23565	Epilobium hirsutum	x	8	4008	3	0	-15	0	225	0	58.995	24.694	57.14	24.574	59.24	0.25843	23565
239	23566	Epilobium hirsutum	x	8	4008	3	0	-10	0	100	0	58.95	24.698	57.148	24.567	59.249	0.31467	23566
240	23567	Epilobium hirsutum	x	8	4008	3	0	-5	0	25	0	58.97070707	24.68080808	57.21717172	24.55555556	59.34949495	0.391181818	23567
241	23568	Epilobium hirsutum	x	8	4008	3	0	0	0	0	0	58.9	24.6969697	57.19090909	24.56666667	59.30606061	0.425030303	23568
242	23569	Epilobium hirsutum	x	8	4008	3	0	5	0	25	0	58.89278351	24.69278351	57.09175258	24.54020619	59.19175258	0.292783505	23569
243	23570	Epilobium hirsutum	x	8	4008	3	0	10	0	100	0	58.828	24.682	56.98	24.545	59.053	0.201	23570
244	23571	Epilobium hirsutum	x	8	4008	3	0	15	0	225	0	58.745	24.662	56.857	24.553	58.857	0.11137	23571
245	23572	Epilobium hirsutum	x	8	4008	3	0	20	0	400	0	58.69191919	24.67979798	56.77171717	24.56464646	58.74343434	0.044484848	23572
246	23573	Epilobium hirsutum	x	8	4008	3	0	25	0	625	0	58.632	24.656	56.733	24.547	58.666	0.0502	23573
247	23574	Epilobium hirsutum	x	8	4008	3	0	30	0	900	0	58.603	24.602	56.691	24.515	58.593	0.0204	23574
248	23581	Epilobium hirsutum	x	9	4009	3	1	-30	0	900	0	58.302	24.602	56.459	24.502	58.318	-0.0044	23581
249	23582	Epilobium hirsutum	x	9	4009	3	1	-25	0	625	0	58.31010101	24.6030303	56.55252525	24.5	58.45252525	0.118959596	23582
250	23583	Epilobium hirsutum	x	9	4009	3	1	-20	0	400	0	58.3010101	24.6010101	56.5959596	24.5	58.4959596	0.189292929	23583
251	23584	Epilobium hirsutum	x	9	4009	3	1	-15	0	225	0	58.32727273	24.6010101	56.62929293	24.5	58.52929293	0.209737374	23584
252	23585	Epilobium hirsutum	x	9	4009	3	1	-10	0	100	0	58.37878788	24.6	56.73838384	24.5	58.67676768	0.310949495	23585
253	23586	Epilobium hirsutum	x	9	4009	3	1	-5	0	25	0	58.356	24.601	56.886	24.5	58.894	0.54118	23586
254	23587	Epilobium hirsutum	x	9	4009	3	1	0	0	0	0	58.375	24.6	56.934	24.5	58.967	0.5896	23587
255	23588	Epilobium hirsutum	x	9	4009	3	1	5	0	25	0	58.409	24.6	56.769	24.501	58.735	0.32363	23588
256	23589	Epilobium hirsutum	x	9	4009	3	1	10	0	100	0	58.395	24.6	56.648	24.5	58.548	0.1682	23589
257	23590	Epilobium hirsutum	x	9	4009	3	1	15	0	225	0	58.317	24.6	56.576	24.5	58.476	0.14515	23590
258	23591	Epilobium hirsutum	x	9	4009	3	1	20	0	400	0	58.238	24.6	56.486	24.5	58.372	0.0974	23591
259	23592	Epilobium hirsutum	x	9	4009	3	1	25	0	625	0	58.164	24.6	56.401	24.5	58.202	0.0524	23592
260	23593	Epilobium hirsutum	x	9	4009	3	1	30	0	900	0	58.095	24.6	56.34	24.5	58.139	0.03599	23593
261	23676	Epilobium hirsutum	x	12	4012	0	2	-30	0	900	0	49.929	24.5	49.443	24.4	49.844	-0.06953	23676
262	23677	Epilobium hirsutum	x	12	4012	0	2	-25	0	625	0	49.585	24.5	49.227	24.4	49.61	0.01029	23677
263	23678	Epilobium hirsutum	x	12	4012	0	2	-20	0	400	0	49.382	24.5	49.008	24.4	49.308	-0.05502	23678
264	23679	Epilobium hirsutum	x	12	4012	0	2	-15	0	225	0	49.154	24.5	48.929	24.4	49.227	0.07628	23679
265	23680	Epilobium hirsutum	x	12	4012	0	2	-10	0	100	0	48.846	24.5	48.8	24.4	49.064	0.22629	23680
266	23681	Epilobium hirsutum	x	12	4012	0	2	-5	0	25	0	48.444	24.5	48.763	24.4	49.014	0.58302	23681
267	23682	Epilobium hirsutum	x	12	4012	0	2	0	0	0	0	48.033	24.501	48.432	24.417	48.621	0.58897	23682
268	23683	Epilobium hirsutum	x	12	4012	0	2	5	0	25	0	47.68282828	24.5	47.8979798	24.45555556	47.96363636	0.285020202	23683
269	23684	Epilobium hirsutum	x	12	4012	0	2	10	0	100	0	47.40909091	24.5020202	47.43030303	24.45353535	47.40505051	-0.013757576	23684
270	23685	Epilobium hirsutum	x	12	4012	0	2	15	0	225	0	47.18787879	24.51515152	47.14141414	24.48888889	47.05151515	-0.146353535	23685
271	23686	Epilobium hirsutum	x	12	4012	0	2	20	0	400	0	47.111	24.557	46.915	24.497	46.735	-0.3467	23686
272	23687	Epilobium hirsutum	x	12	4012	0	2	25	0	625	0	47.007	24.539	46.822	24.494	46.622	-0.35634	23687
273	23688	Epilobium hirsutum	x	12	4012	0	2	30	0	900	0	46.898	24.594	46.671	24.5	46.471	-0.43238	23688
274	23752	Epilobium hirsutum	x	12	4012	1	2	-30	0	900	0	57.653	24.784	55.797	24.685	57.635	-0.01347	23752
275	23753	Epilobium hirsutum	x	12	4012	1	2	-25	0	625	0	56.98181818	24.78484848	55.29191919	24.60909091	57.01616162	0.039414141	23753
276	23754	Epilobium hirsutum	x	12	4012	1	2	-20	0	400	0	56.317	24.778	54.79	24.607	56.404	0.08951	23754
277	23755	Epilobium hirsutum	x	12	4012	1	2	-15	0	225	0	55.291	24.788	54.014	24.6	55.463	0.16546	23755
278	23756	Epilobium hirsutum	x	12	4012	1	2	-10	0	100	0	54.309	24.745	53.394	24.6	54.699	0.38832	23756
279	23757	Epilobium hirsutum	x	12	4012	1	2	-5	0	25	0	53.468	24.704	52.966	24.6	54.167	0.70517	23757
280	23758	Epilobium hirsutum	x	12	4012	1	2	0	0	0	0	52.839	24.7	52.561	24.6	53.672	0.83857	23758
281	23759	Epilobium hirsutum	x	12	4012	1	2	5	0	25	0	52.1969697	24.7	51.89393939	24.6	52.86262626	0.663818182	23759
282	23760	Epilobium hirsutum	x	12	4012	1	2	10	0	100	0	51.52727273	24.7	51.04343434	24.6	51.83030303	0.29210101	23760
283	23761	Epilobium hirsutum	x	12	4012	1	2	15	0	225	0	51.05858586	24.7	50.41313131	24.6	51.04646465	-0.011181818	23761
284	23762	Epilobium hirsutum	x	12	4012	1	2	20	0	400	0	50.46969697	24.7	49.91313131	24.6	50.43131313	-0.034424242	23762
285	23763	Epilobium hirsutum	x	12	4012	1	2	25	0	625	0	50.016	24.7	49.436	24.6	49.86	-0.16484	23763
286	23764	Epilobium hirsutum	x	12	4012	1	2	30	0	900	0	49.541	24.7	48.951	24.6	49.251	-0.28371	23764
287	23828	Epilobium hirsutum	x	12	4012	2	2	-30	0	900	0	49.385	24.502	49.105	24.432	49.432	0.06088	23828
288	23829	Epilobium hirsutum	x	12	4012	2	2	-25	0	625	0	49.173	24.501	48.983	24.403	49.283	0.1233	23829
289	23830	Epilobium hirsutum	x	12	4012	2	2	-20	0	400	0	49.031	24.5	48.875	24.4	49.175	0.13317	23830
290	23831	Epilobium hirsutum	x	12	4012	2	2	-15	0	225	0	48.885	24.5	48.804	24.4	49.081	0.19215	23831
291	23832	Epilobium hirsutum	x	12	4012	2	2	-10	0	100	0	48.71	24.5	48.741	24.4	48.991	0.29006	23832
292	23833	Epilobium hirsutum	x	12	4012	2	2	-5	0	25	0	48.591	24.5	48.86	24.4	49.16	0.55476	23833
293	23834	Epilobium hirsutum	x	12	4012	2	2	0	0	0	0	48.46161616	24.5	48.84949495	24.4	49.13131313	0.671282828	23834
294	23835	Epilobium hirsutum	x	12	4012	2	2	5	0	25	0	48.41010101	24.4989899	48.77777778	24.4	49.03737374	0.634949495	23835
295	23836	Epilobium hirsutum	x	12	4012	2	2	10	0	100	0	48.39494949	24.4989899	48.53030303	24.4	48.73030303	0.347434343	23836
296	23837	Epilobium hirsutum	x	12	4012	2	2	15	0	225	0	48.35252525	24.49494949	48.2959596	24.4	48.48080808	0.102656566	23837
297	23838	Epilobium hirsutum	x	12	4012	2	2	20	0	400	0	48.33131313	24.49494949	48.2	24.4	48.3	0.006686869	23838
298	23839	Epilobium hirsutum	x	12	4012	2	2	25	0	625	0	48.3030303	24.48787879	48.14747475	24.4	48.24747475	-0.029636364	23839
299	23840	Epilobium hirsutum	x	12	4012	2	2	30	0	900	0	48.287	24.496	48.116	24.4	48.216	-0.05231	23840
300	23904	Epilobium hirsutum	x	12	4012	3	2	-30	0	900	0	50.695	24.4	50.349	24.305	50.949	0.27378	23904
301	23905	Epilobium hirsutum	x	12	4012	3	2	-25	0	625	0	50.739	24.4	50.423	24.3	51.046	0.32029	23905
302	23906	Epilobium hirsutum	x	12	4012	3	2	-20	0	400	0	50.7	24.4	50.435	24.3	51.07	0.37405	23906
303	23907	Epilobium hirsutum	x	12	4012	3	2	-15	0	225	0	50.613	24.402	50.476	24.3	51.134	0.5113	23907
304	23908	Epilobium hirsutum	x	12	4012	3	2	-10	0	100	0	50.683	24.402	50.584	24.3	51.283	0.57357	23908
305	23909	Epilobium hirsutum	x	12	4012	3	2	-5	0	25	0	50.77777778	24.4	50.71515152	24.3	51.41515152	0.639525253	23909
306	23910	Epilobium hirsutum	x	12	4012	3	2	0	0	0	0	50.75656566	24.4	50.87272727	24.3	51.59494949	0.853727273	23910
307	23911	Epilobium hirsutum	x	12	4012	3	2	5	0	25	0	50.78080808	24.4	50.80505051	24.3	51.50505051	0.746515152	23911
308	23912	Epilobium hirsutum	x	12	4012	3	2	10	0	100	0	50.72727273	24.4	50.57878788	24.3	51.27878788	0.522969697	23912
309	23913	Epilobium hirsutum	x	12	4012	3	2	15	0	225	0	50.669	24.402	50.482	24.32	51.154	0.46276	23913
310	23914	Epilobium hirsutum	x	12	4012	3	2	20	0	400	0	50.722	24.4	50.434	24.3	51.068	0.35082	23914
311	23915	Epilobium hirsutum	x	12	4012	3	2	25	0	625	0	50.799	24.4	50.435	24.307	51.07	0.27505	23915
312	23916	Epilobium hirsutum	x	12	4012	3	2	30	0	900	0	50.8	24.4	50.498	24.3	51.196	0.35154	23916
313	22796	Epilobium hirsutum	z	0	4000	0	3	0	5	0	25	49.98282828	25.58888889	50.13636364	25.4989899	50.52727273	0.533161616	22796
314	22797	Epilobium hirsutum	z	0	4000	0	3	0	10	0	100	50.055	25.599	49.914	25.499	50.285	0.21483	22797
315	22798	Epilobium hirsutum	z	0	4000	0	3	0	15	0	225	50.111	25.599	49.948	25.5	50.348	0.19628	22798
316	22799	Epilobium hirsutum	z	0	4000	0	3	0	20	0	400	50.193	25.602	49.945	25.5	50.345	0.11095	22799
317	22800	Epilobium hirsutum	z	0	4000	0	3	0	25	0	625	50.18	25.623	49.945	25.5	50.345	0.12395	22800
318	22801	Epilobium hirsutum	z	0	4000	0	3	0	30	0	900	50.206	25.643	49.999	25.5	50.399	0.15789	22801
319	22872	Epilobium hirsutum	z	0	4000	1	3	0	5	0	25	52.31717172	25.46464646	52.32323232	25.3	52.92323232	0.619262626	22872
320	22873	Epilobium hirsutum	z	0	4000	1	3	0	10	0	100	52.48484848	25.46161616	52.16060606	25.3	52.76060606	0.271424242	22873
321	22874	Epilobium hirsutum	z	0	4000	1	3	0	15	0	225	52.65858586	25.41212121	52.25656566	25.3	52.85656566	0.20420202	22874
322	22875	Epilobium hirsutum	z	0	4000	1	3	0	20	0	400	52.799	25.406	52.406	25.293	53.006	0.22873	22875
323	22876	Epilobium hirsutum	z	0	4000	1	3	0	25	0	625	52.902	25.411	52.504	25.297	53.104	0.23444	22876
324	22877	Epilobium hirsutum	z	0	4000	1	3	0	30	0	900	52.995	25.408	52.593	25.284	53.197	0.24019	22877
325	22948	Epilobium hirsutum	z	0	4000	2	3	0	5	0	25	52.694	25.1	52.602	24.983	53.231	0.55093	22948
326	22949	Epilobium hirsutum	z	0	4000	2	3	0	10	0	100	52.67	25.1	52.34	24.944	52.94	0.285	22949
327	22950	Epilobium hirsutum	z	0	4000	2	3	0	15	0	225	52.7010101	25.1	52.3010101	24.95858586	52.9010101	0.210989899	22950
328	22951	Epilobium hirsutum	z	0	4000	2	3	0	20	0	400	52.67676768	25.1	52.25454545	24.95252525	52.85454545	0.183777778	22951
329	22952	Epilobium hirsutum	z	0	4000	2	3	0	25	0	625	52.6	25.1010101	52.23636364	24.93636364	52.83636364	0.240363636	22952
330	22953	Epilobium hirsutum	z	0	4000	2	3	0	30	0	900	52.6	25.1	52.22222222	24.93737374	52.82222222	0.224666667	22953
331	23024	Epilobium hirsutum	z	0	4000	3	3	0	5	0	25	46.59090909	24.90505051	46.81818182	24.8	46.81919192	0.25210101	23024
332	23025	Epilobium hirsutum	z	0	4000	3	3	0	10	0	100	46.32323232	24.91111111	46.41111111	24.8	46.41111111	0.069171717	23025
333	23026	Epilobium hirsutum	z	0	4000	3	3	0	15	0	225	46.101	24.91	46.183	24.8	46.137	0.03913	23026
334	23027	Epilobium hirsutum	z	0	4000	3	3	0	20	0	400	45.911	24.932	45.932	24.8	45.832	-0.04885	23027
335	23028	Epilobium hirsutum	z	0	4000	3	3	0	25	0	625	45.682	24.947	45.743	24.8	45.643	-0.02927	23028
336	23029	Epilobium hirsutum	z	0	4000	3	3	0	30	0	900	45.54545455	24.95858586	45.59191919	24.8	45.49191919	-0.059464646	23029
337	23043	Epilobium hirsutum	z	4	4004	0	0	0	5	0	25	47.26666667	24.9	47.29292929	24.8	47.19292929	-0.092383838	23043
338	23044	Epilobium hirsutum	z	4	4004	0	0	0	10	0	100	47.19693878	24.9	47.15408163	24.8	47.05408163	-0.155020408	23044
339	23045	Epilobium hirsutum	z	4	4004	0	0	0	15	0	225	47.052	24.9	47.058	24.8	46.958	-0.1019	23045
340	23046	Epilobium hirsutum	z	4	4004	0	0	0	20	0	400	46.98	24.9	46.961	24.8	46.861	-0.12244	23046
341	23047	Epilobium hirsutum	z	4	4004	0	0	0	25	0	625	46.866	24.9	46.898	24.799	46.798	-0.0689	23047
342	23048	Epilobium hirsutum	z	4	4004	0	0	0	30	0	900	46.832	24.9	46.885	24.8	46.785	-0.04725	23048
343	23081	Epilobium hirsutum	z	5	4005	0	2	0	5	0	25	45.79393939	25.0030303	45.84343434	24.9	45.74343434	-0.003242424	23081
344	23082	Epilobium hirsutum	z	5	4005	0	2	0	10	0	100	45.717	25.006	45.797	24.9	45.701	0.02916	23082
345	23083	Epilobium hirsutum	z	5	4005	0	2	0	15	0	225	45.7	25	45.797	24.9	45.7	0.04615	23083
346	23084	Epilobium hirsutum	z	5	4005	0	2	0	20	0	400	45.64	25.008	45.691	24.9	45.691	0.00536	23084
347	23085	Epilobium hirsutum	z	5	4005	0	2	0	25	0	625	45.56	25.054	45.596	24.9	45.596	-0.0058	23085
348	23086	Epilobium hirsutum	z	5	4005	0	2	0	30	0	900	45.499	25.013	45.504	24.9	45.504	-0.0322	23086
349	23119	Epilobium hirsutum	z	4	4004	1	0	0	5	0	25	42.236	25.2	42.256	25.101	42.356	0.12967	23119
350	23120	Epilobium hirsutum	z	4	4004	1	0	0	10	0	100	42.203	25.203	42.205	25.102	42.305	0.11386	23120
351	23121	Epilobium hirsutum	z	4	4004	1	0	0	15	0	225	42.14	25.202	42.059	25.102	42.159	0.03762	23121
352	23122	Epilobium hirsutum	z	4	4004	1	0	0	20	0	400	42.02525253	25.2030303	41.91919192	25.1	42.01919192	0.018848485	23122
353	23123	Epilobium hirsutum	z	4	4004	1	0	0	25	0	625	41.76363636	25.21717172	41.68484848	25.10505051	41.78484848	0.056646465	23123
354	23124	Epilobium hirsutum	z	4	4004	1	0	0	30	0	900	41.64343434	25.2030303	41.53333333	25.11313131	41.63333333	0.032232323	23124
355	23157	Epilobium hirsutum	z	5	4005	1	2	0	5	0	25	40.398	25.3	40.251	25.195	40.451	0.05345	23157
356	23158	Epilobium hirsutum	z	5	4005	1	2	0	10	0	100	40.41	25.299	40.268	25.193	40.468	0.0577	23158
357	23159	Epilobium hirsutum	z	5	4005	1	2	0	15	0	225	40.374	25.299	40.179	25.191	40.379	0.00884	23159
358	23160	Epilobium hirsutum	z	5	4005	1	2	0	20	0	400	40.31212121	25.3	40.11818182	25.18888889	40.31818182	0.012353535	23160
359	23161	Epilobium hirsutum	z	5	4005	1	2	0	25	0	625	40.25050505	25.29393939	40.02929293	25.13333333	40.22929293	-0.010676768	23161
360	23162	Epilobium hirsutum	z	5	4005	1	2	0	30	0	900	40.15353535	25.2959596	39.98989899	25.15151515	40.18989899	0.048767677	23162
361	23195	Epilobium hirsutum	z	4	4004	2	0	0	5	0	25	42.0010101	25.1020202	42.13232323	25	42.23232323	0.246676768	23195
362	23196	Epilobium hirsutum	z	4	4004	2	0	0	10	0	100	42.194	25.101	42.185	24.987	42.285	0.10393	23196
363	23197	Epilobium hirsutum	z	4	4004	2	0	0	15	0	225	42.385	25.1	42.382	24.98	42.482	0.10091	23197
364	23198	Epilobium hirsutum	z	4	4004	2	0	0	20	0	400	42.497	25.1	42.474	24.98	42.574	0.07704	23198
365	23199	Epilobium hirsutum	z	4	4004	2	0	0	25	0	625	42.508	25.1	42.567	24.984	42.667	0.15465	23199
366	23200	Epilobium hirsutum	z	4	4004	2	0	0	30	0	900	42.567	25.099	42.524	24.98	42.624	0.05479	23200
367	23233	Epilobium hirsutum	z	5	4005	2	2	0	5	0	25	41.68080808	25.0040404	41.62727273	24.9	41.72727273	0.084383838	23233
368	23234	Epilobium hirsutum	z	5	4005	2	2	0	10	0	100	41.70918367	25.00510204	41.67857143	24.9	41.77857143	0.105244898	23234
369	23235	Epilobium hirsutum	z	5	4005	2	2	0	15	0	225	41.724	25.013	41.701	24.9	41.801	0.11195	23235
370	23236	Epilobium hirsutum	z	5	4005	2	2	0	20	0	400	41.793	25.006	41.7	24.9	41.8	0.042	23236
371	23237	Epilobium hirsutum	z	5	4005	2	2	0	25	0	625	41.803	25.004	41.735	24.9	41.835	0.06525	23237
372	23238	Epilobium hirsutum	z	5	4005	2	2	0	30	0	900	41.882	25	41.763	24.9	41.863	0.01285	23238
373	23271	Epilobium hirsutum	z	4	4004	3	0	0	5	0	25	42.696	24.979	42.833	24.883	42.933	0.22035	23271
374	23272	Epilobium hirsutum	z	4	4004	3	0	0	10	0	100	42.713	24.939	42.785	24.854	42.885	0.15775	23272
375	23273	Epilobium hirsutum	z	4	4004	3	0	0	15	0	225	42.722	24.925	42.81	24.858	42.91	0.1725	23273
376	23274	Epilobium hirsutum	z	4	4004	3	0	0	20	0	400	42.75	24.951	42.796	24.857	42.896	0.1312	23274
377	23275	Epilobium hirsutum	z	4	4004	3	0	0	25	0	625	42.754	24.929	42.833	24.84	42.933	0.16235	23275
378	23276	Epilobium hirsutum	z	4	4004	3	0	0	30	0	900	42.78383838	24.94343434	42.83737374	24.84444444	42.93737374	0.136666667	23276
379	23309	Epilobium hirsutum	z	5	4005	3	2	0	5	0	25	45.891	24.807	46.042	24.703	45.942	0.08929	23309
380	23310	Epilobium hirsutum	z	5	4005	3	2	0	10	0	100	45.90606061	24.80606061	46.05353535	24.7040404	45.95353535	0.085313131	23310
381	23311	Epilobium hirsutum	z	5	4005	3	2	0	15	0	225	45.934	24.834	46.09	24.7	45.99	0.0924	23311
382	23312	Epilobium hirsutum	z	5	4005	3	2	0	20	0	400	45.943	24.841	46.119	24.7	46.019	0.11105	23312
383	23313	Epilobium hirsutum	z	5	4005	3	2	0	25	0	625	45.947	24.821	46.194	24.7	46.094	0.1783	23313
384	23314	Epilobium hirsutum	z	5	4005	3	2	0	30	0	900	46.01313131	24.8040404	46.23838384	24.7	46.13838384	0.154717172	23314
385	23347	Epilobium hirsutum	z	8	4008	0	0	0	5	0	25	58.119	24.402	56.575	24.396	58.473	0.34177	23347
386	23348	Epilobium hirsutum	z	8	4008	0	0	0	10	0	100	58.048	24.413	56.555	24.383	58.454	0.38456	23348
387	23349	Epilobium hirsutum	z	8	4008	0	0	0	15	0	225	58.037	24.419	56.501	24.396	58.397	0.31945	23349
388	23350	Epilobium hirsutum	z	8	4008	0	0	0	20	0	400	57.984	24.453	56.464	24.399	58.328	0.3206	23350
389	23351	Epilobium hirsutum	z	8	4008	0	0	0	25	0	625	57.834	24.497	56.304	24.4	58.09	0.24646	23351
390	23352	Epilobium hirsutum	z	8	4008	0	0	0	30	0	900	57.734	24.5	56.215	24.4	57.933	0.22118	23352
391	23366	Epilobium hirsutum	z	9	4009	0	1	0	5	0	25	64.025	24.6	60.562	24.5	64.055	0.03073	23366
392	23367	Epilobium hirsutum	z	9	4009	0	1	0	10	0	100	64.21	24.599	60.704	24.5	64.215	0.04471	23367
393	23368	Epilobium hirsutum	z	9	4009	0	1	0	15	0	225	64.484	24.6	60.818	24.5	64.41	-0.06888	23368
394	23369	Epilobium hirsutum	z	9	4009	0	1	0	20	0	400	64.582	24.6	60.925	24.5	64.56	-0.017	23369
395	23370	Epilobium hirsutum	z	9	4009	0	1	0	25	0	625	64.62727273	24.6	61.02121212	24.5	64.72121212	0.072424242	23370
396	23371	Epilobium hirsutum	z	9	4009	0	1	0	30	0	900	64.68787879	24.6	61.11414141	24.4979798	64.84242424	0.14220202	23371
397	23423	Epilobium hirsutum	z	8	4008	1	0	0	5	0	25	54.57171717	24.86161616	53.55252525	24.74444444	54.2040404	-0.352181818	23423
398	23424	Epilobium hirsutum	z	8	4008	1	0	0	10	0	100	54.544	24.865	53.495	24.764	54.103	-0.40513	23424
399	23425	Epilobium hirsutum	z	8	4008	1	0	0	15	0	225	54.511	24.898	53.481	24.775	54.081	-0.39179	23425
400	23426	Epilobium hirsutum	z	8	4008	1	0	0	20	0	400	54.552	24.9	53.496	24.78	54.104	-0.41172	23426
401	23427	Epilobium hirsutum	z	8	4008	1	0	0	25	0	625	54.67373737	24.9	53.65050505	24.7959596	54.34949495	-0.316979798	23427
402	23428	Epilobium hirsutum	z	8	4008	1	0	0	30	0	900	54.93434343	24.9	53.92222222	24.7959596	54.72222222	-0.196232323	23428
403	23442	Epilobium hirsutum	z	9	4009	1	1	0	5	0	25	64.837	24.9	61.051	24.801	64.76	-0.09531	23442
404	23443	Epilobium hirsutum	z	9	4009	1	1	0	10	0	100	65.467	24.9	61.537	24.8	65.423	-0.04353	23443
405	23444	Epilobium hirsutum	z	9	4009	1	1	0	15	0	225	65.9010101	24.9	62.01010101	24.8	66.07777778	0.186606061	23444
406	23445	Epilobium hirsutum	z	9	4009	1	1	0	20	0	400	66.28367347	24.90204082	62.23163265	24.8	66.4244898	0.114612245	23445
407	23446	Epilobium hirsutum	z	9	4009	1	1	0	25	0	625	66.4040404	24.9020202	62.25959596	24.8	66.45959596	0.033414141	23446
408	23447	Epilobium hirsutum	z	9	4009	1	1	0	30	0	900	66.39494949	24.9	62.24747475	24.8	66.44747475	0.025525253	23447
409	23499	Epilobium hirsutum	z	8	4008	2	0	0	5	0	25	65.00606061	24.9	61.12424242	24.8	64.86161616	-0.161747475	23499
410	23500	Epilobium hirsutum	z	8	4008	2	0	0	10	0	100	64.65353535	24.9	60.87676768	24.79393939	64.48080808	-0.15610101	23500
411	23501	Epilobium hirsutum	z	8	4008	2	0	0	15	0	225	64.37878788	24.9	60.65656566	24.7969697	64.16969697	-0.190464646	23501
412	23502	Epilobium hirsutum	z	8	4008	2	0	0	20	0	400	64.097	24.898	60.384	24.774	63.801	-0.29115	23502
413	23503	Epilobium hirsutum	z	8	4008	2	0	0	25	0	625	63.621	24.899	60.042	24.779	63.328	-0.29509	23503
414	23504	Epilobium hirsutum	z	8	4008	2	0	0	30	0	900	63.195	24.896	59.772	24.764	62.929	-0.24799	23504
415	23518	Epilobium hirsutum	z	9	4009	2	1	0	5	0	25	60.37878788	24.8030303	58.01818182	24.72222222	60.51818182	0.106848485	23518
416	23519	Epilobium hirsutum	z	9	4009	2	1	0	10	0	100	60.234	24.802	57.949	24.7	60.398	0.1546	23519
417	23520	Epilobium hirsutum	z	9	4009	2	1	0	15	0	225	59.987	24.801	57.839	24.7	60.239	0.2476	23520
418	23521	Epilobium hirsutum	z	9	4009	2	1	0	20	0	400	59.878	24.8	57.722	24.7	60.044	0.19202	23521
419	23522	Epilobium hirsutum	z	9	4009	2	1	0	25	0	625	59.73232323	24.8	57.6030303	24.7	59.9030303	0.170919192	23522
420	23523	Epilobium hirsutum	z	9	4009	2	1	0	30	0	900	59.598	24.8	57.508	24.7	59.808	0.1722	23523
421	23575	Epilobium hirsutum	z	8	4008	3	0	0	5	0	25	58.495	24.642	56.629	24.516	58.529	0.0416	23575
422	23576	Epilobium hirsutum	z	8	4008	3	0	0	10	0	100	58.375	24.66	56.604	24.505	58.504	0.12659	23576
423	23577	Epilobium hirsutum	z	8	4008	3	0	0	15	0	225	58.333	24.641	56.557	24.502	58.457	0.10235	23577
424	23578	Epilobium hirsutum	z	8	4008	3	0	0	20	0	400	58.3	24.654	56.501	24.501	58.401	0.05641	23578
425	23579	Epilobium hirsutum	z	8	4008	3	0	0	25	0	625	58.301	24.603	56.521	24.5	58.421	0.08361	23579
426	23580	Epilobium hirsutum	z	8	4008	3	0	0	30	0	900	58.303	24.603	56.5	24.5	58.4	0.052	23580
427	23594	Epilobium hirsutum	z	9	4009	3	1	0	5	0	25	57.976	24.598	56.3	24.5	58.1	0.099	23594
428	23595	Epilobium hirsutum	z	9	4009	3	1	0	10	0	100	57.839	24.595	56.169	24.494	57.872	0.05163	23595
429	23596	Epilobium hirsutum	z	9	4009	3	1	0	15	0	225	57.627	24.6	56.078	24.478	57.778	0.1362	23596
430	23597	Epilobium hirsutum	z	9	4009	3	1	0	20	0	400	57.564	24.563	56.025	24.455	57.724	0.125	23597
431	23598	Epilobium hirsutum	z	9	4009	3	1	0	25	0	625	57.5010101	24.50707071	55.92828283	24.44747475	57.56464646	0.052505051	23598
432	23599	Epilobium hirsutum	z	9	4009	3	1	0	30	0	900	57.36363636	24.52020202	55.82121212	24.43333333	57.42121212	0.039272727	23599
433	23689	Epilobium hirsutum	z	12	4012	0	2	0	5	0	25	46.856	24.599	46.64	24.5	46.44	-0.42816	23689
434	23690	Epilobium hirsutum	z	12	4012	0	2	0	10	0	100	46.81	24.6	46.677	24.5	46.477	-0.33701	23690
435	23691	Epilobium hirsutum	z	12	4012	0	2	0	15	0	225	46.951	24.6	46.714	24.5	46.514	-0.43278	23691
436	23692	Epilobium hirsutum	z	12	4012	0	2	0	20	0	400	46.992	24.6	46.82	24.501	46.62	-0.3436	23692
437	23693	Epilobium hirsutum	z	12	4012	0	2	0	25	0	625	47.155	24.604	46.969	24.518	46.823	-0.32467	23693
438	23694	Epilobium hirsutum	z	12	4012	0	2	0	30	0	900	47.357	24.657	47.168	24.553	47.068	-0.28289	23694
439	23765	Epilobium hirsutum	z	12	4012	1	2	0	5	0	25	49.15454545	24.7	48.7	24.6	48.92424242	-0.204545455	23765
440	23766	Epilobium hirsutum	z	12	4012	1	2	0	10	0	100	48.922	24.7	48.449	24.587	48.649	-0.27925	23766
441	23767	Epilobium hirsutum	z	12	4012	1	2	0	15	0	225	48.796	24.7	48.356	24.561	48.551	-0.26712	23767
442	23768	Epilobium hirsutum	z	12	4012	1	2	0	20	0	400	48.67272727	24.7	48.27777778	24.57979798	48.44444444	-0.239727273	23768
443	23769	Epilobium hirsutum	z	12	4012	1	2	0	25	0	625	48.495	24.7	48.131	24.59	48.231	-0.2418	23769
444	23770	Epilobium hirsutum	z	12	4012	1	2	0	30	0	900	48.333	24.697	47.972	24.558	48.064	-0.27454	23770
445	23841	Epilobium hirsutum	z	12	4012	2	2	0	5	0	25	48.315	24.495	48.201	24.397	48.317	0.02407	23841
446	23842	Epilobium hirsutum	z	12	4012	2	2	0	10	0	100	48.345	24.469	48.176	24.366	48.279	-0.03655	23842
447	23843	Epilobium hirsutum	z	12	4012	2	2	0	15	0	225	48.364	24.464	48.21	24.343	48.335	-0.01395	23843
448	23844	Epilobium hirsutum	z	12	4012	2	2	0	20	0	400	48.378	24.445	48.264	24.357	48.427	0.03809	23844
449	23845	Epilobium hirsutum	z	12	4012	2	2	0	25	0	625	48.383	24.449	48.247	24.345	48.394	0.01234	23845
450	23846	Epilobium hirsutum	z	12	4012	2	2	0	30	0	900	48.388	24.463	48.287	24.33	48.467	0.05621	23846
451	23917	Epilobium hirsutum	z	12	4012	3	2	0	5	0	25	50.801	24.4	50.62	24.3	51.32	0.4996	23917
452	23918	Epilobium hirsutum	z	12	4012	3	2	0	10	0	100	50.849	24.4	50.628	24.3	51.328	0.46144	23918
453	23919	Epilobium hirsutum	z	12	4012	3	2	0	15	0	225	50.862	24.4	50.638	24.3	51.338	0.46074	23919
454	23920	Epilobium hirsutum	z	12	4012	3	2	0	20	0	400	50.833	24.4	50.646	24.3	51.346	0.49958	23920
455	23921	Epilobium hirsutum	z	12	4012	3	2	0	25	0	625	50.8	24.4	50.646	24.3	51.346	0.53258	23921
456	23922	Epilobium hirsutum	z	12	4012	3	2	0	30	0	900	50.79	24.4	50.6	24.3	51.3	0.486	23922
