# Supplementary material for: Floral Humidity in Flowering Plants: A Preliminary Survey
Source: Front Plant Sci. 2020 Mar 6;11:249. doi: 10.3389/fpls.2020.00249 (PMC7068853; doi:10.3389/fpls.2020.00249)
Supplement: SUPPLEMENTARY FILE 2 — A zipped file containing floral humidity data collected by the robot arm transects as described in the main text. A word document within the zipped files explains the data formatting in detail. Datafiles themselves are in CSV format. [file Data_Sheet_2.zip › Floral humidity data/Flowers/Epilobium hirsutum Raw.csv]

	X.	Individual	Species	totIndividual	date	sample..	Sample.order	x.or.z.transect	xoffset	zoffset	Background.Humidity	Background.Temperature	Focal.Humidity	Focal.Temperature	Corrected.Focal.humidity	Change.in.RH.	block	BE	Tag	N
1	5673	0	Epilobium hirsutum	4000	2018-07-09-15-44-44	0	3	x	-30	0	50.9	25.5	50.4	25.5	50.8	-0.092	22783	First10	Here	1
2	5674	0	Epilobium hirsutum	4000	2018-07-09-15-44-46	0	3	x	-30	0	50.9	25.5	50.4	25.5	50.8	-0.092	22783	First10	Here	2
3	5675	0	Epilobium hirsutum	4000	2018-07-09-15-44-48	0	3	x	-30	0	51	25.5	50.5	25.5	50.9	-0.082	22783	First10	Here	3
4	5676	0	Epilobium hirsutum	4000	2018-07-09-15-44-50	0	3	x	-30	0	51	25.5	50.5	25.5	50.9	-0.082	22783	First10	Here	4
5	5677	0	Epilobium hirsutum	4000	2018-07-09-15-44-52	0	3	x	-30	0	51	25.5	50.5	25.5	50.9	-0.082	22783	First10	Here	5
6	5678	0	Epilobium hirsutum	4000	2018-07-09-15-44-54	0	3	x	-30	0	51	25.5	50.5	25.5	50.9	-0.082	22783	First10	Here	6
7	5679	0	Epilobium hirsutum	4000	2018-07-09-15-44-56	0	3	x	-30	0	51	25.5	50.5	25.4	50.9	-0.082	22783	First10	Here	7
8	5680	0	Epilobium hirsutum	4000	2018-07-09-15-44-58	0	3	x	-30	0	51	25.5	50.6	25.5	51	0.029	22783	First10	Here	8
9	5681	0	Epilobium hirsutum	4000	2018-07-09-15-45-00	0	3	x	-30	0	51	25.5	50.6	25.5	51	0.029	22783	First10	Here	9
10	5682	0	Epilobium hirsutum	4000	2018-07-09-15-45-02	0	3	x	-30	0	51	25.5	50.6	25.5	51	0.029	22783	First10	Here	10
11	5683	0	Epilobium hirsutum	4000	2018-07-09-15-45-04	0	3	x	-30	0	51	25.5	50.6	25.5	51	0.029	22783			11
12	5684	0	Epilobium hirsutum	4000	2018-07-09-15-45-06	0	3	x	-30	0	51	25.5	50.5	25.5	50.9	-0.082	22783			12
13	5685	0	Epilobium hirsutum	4000	2018-07-09-15-45-08	0	3	x	-30	0	50.9	25.5	50.5	25.5	50.9	0.018	22783			13
14	5686	0	Epilobium hirsutum	4000	2018-07-09-15-45-10	0	3	x	-30	0	51	25.6	50.5	25.5	50.9	-0.082	22783			14
15	5687	0	Epilobium hirsutum	4000	2018-07-09-15-45-12	0	3	x	-30	0	50.9	25.5	50.5	25.5	50.9	0.018	22783			15
16	5688	0	Epilobium hirsutum	4000	2018-07-09-15-45-14	0	3	x	-30	0	50.9	25.5	50.5	25.5	50.9	0.018	22783			16
17	5689	0	Epilobium hirsutum	4000	2018-07-09-15-45-16	0	3	x	-30	0	50.9	25.5	50.5	25.4	50.9	0.018	22783			17
18	5690	0	Epilobium hirsutum	4000	2018-07-09-15-45-18	0	3	x	-30	0	50.9	25.5	50.5	25.5	50.9	0.018	22783			18
19	5691	0	Epilobium hirsutum	4000	2018-07-09-15-45-20	0	3	x	-30	0	50.9	25.5	50.4	25.4	50.8	-0.092	22783			19
20	5692	0	Epilobium hirsutum	4000	2018-07-09-15-45-22	0	3	x	-30	0	50.9	25.5	50.5	25.5	50.9	0.018	22783			20
21	5693	0	Epilobium hirsutum	4000	2018-07-09-15-45-24	0	3	x	-30	0	50.9	25.5	50.4	25.4	50.8	-0.092	22783			21
22	5694	0	Epilobium hirsutum	4000	2018-07-09-15-45-26	0	3	x	-30	0	50.9	25.5	50.5	25.5	50.9	0.018	22783			22
23	5695	0	Epilobium hirsutum	4000	2018-07-09-15-45-28	0	3	x	-30	0	50.9	25.5	50.5	25.5	50.9	0.018	22783			23
24	5696	0	Epilobium hirsutum	4000	2018-07-09-15-45-30	0	3	x	-30	0	50.9	25.5	50.5	25.5	50.9	0.018	22783			24
25	5697	0	Epilobium hirsutum	4000	2018-07-09-15-45-32	0	3	x	-30	0	50.9	25.5	50.5	25.4	50.9	0.018	22783			25
26	5698	0	Epilobium hirsutum	4000	2018-07-09-15-45-34	0	3	x	-30	0	50.9	25.5	50.5	25.4	50.9	0.018	22783			26
27	5699	0	Epilobium hirsutum	4000	2018-07-09-15-45-36	0	3	x	-30	0	50.9	25.5	50.5	25.5	50.9	0.018	22783			27
28	5700	0	Epilobium hirsutum	4000	2018-07-09-15-45-38	0	3	x	-30	0	50.9	25.5	50.5	25.5	50.9	0.018	22783			28
29	5701	0	Epilobium hirsutum	4000	2018-07-09-15-45-40	0	3	x	-30	0	50.9	25.5	50.5	25.5	50.9	0.018	22783			29
30	5702	0	Epilobium hirsutum	4000	2018-07-09-15-45-42	0	3	x	-30	0	50.9	25.5	50.5	25.5	50.9	0.018	22783			30
31	5703	0	Epilobium hirsutum	4000	2018-07-09-15-45-44	0	3	x	-30	0	50.9	25.5	50.5	25.5	50.9	0.018	22783			31
32	5704	0	Epilobium hirsutum	4000	2018-07-09-15-45-46	0	3	x	-30	0	51	25.5	50.5	25.5	50.9	-0.082	22783			32
33	5705	0	Epilobium hirsutum	4000	2018-07-09-15-45-48	0	3	x	-30	0	51	25.5	50.4	25.4	50.8	-0.192	22783			33
34	5706	0	Epilobium hirsutum	4000	2018-07-09-15-45-50	0	3	x	-30	0	51.1	25.6	50.5	25.5	50.9	-0.182	22783			34
35	5707	0	Epilobium hirsutum	4000	2018-07-09-15-45-52	0	3	x	-30	0	51	25.5	50.4	25.4	50.8	-0.192	22783			35
36	5708	0	Epilobium hirsutum	4000	2018-07-09-15-45-54	0	3	x	-30	0	51	25.5	50.5	25.5	50.9	-0.082	22783			36
37	5709	0	Epilobium hirsutum	4000	2018-07-09-15-45-56	0	3	x	-30	0	51	25.5	50.5	25.5	50.9	-0.082	22783			37
38	5710	0	Epilobium hirsutum	4000	2018-07-09-15-45-58	0	3	x	-30	0	51	25.5	50.4	25.4	50.8	-0.192	22783			38
39	5711	0	Epilobium hirsutum	4000	2018-07-09-15-46-00	0	3	x	-30	0	50.9	25.5	50.5	25.5	50.9	0.018	22783			39
40	5712	0	Epilobium hirsutum	4000	2018-07-09-15-46-02	0	3	x	-30	0	51	25.6	50.5	25.5	50.9	-0.082	22783			40
41	5713	0	Epilobium hirsutum	4000	2018-07-09-15-46-04	0	3	x	-30	0	50.9	25.5	50.5	25.5	50.9	0.018	22783			41
42	5714	0	Epilobium hirsutum	4000	2018-07-09-15-46-06	0	3	x	-30	0	50.9	25.5	50.5	25.5	50.9	0.018	22783			42
43	5715	0	Epilobium hirsutum	4000	2018-07-09-15-46-08	0	3	x	-30	0	50.9	25.5	50.5	25.4	50.9	0.018	22783			43
44	5716	0	Epilobium hirsutum	4000	2018-07-09-15-46-10	0	3	x	-30	0	50.9	25.5	50.5	25.5	50.9	0.018	22783			44
45	5717	0	Epilobium hirsutum	4000	2018-07-09-15-46-12	0	3	x	-30	0	50.9	25.5	50.5	25.5	50.9	0.018	22783			45
46	5718	0	Epilobium hirsutum	4000	2018-07-09-15-46-14	0	3	x	-30	0	50.8	25.5	50.5	25.5	50.9	0.118	22783			46
47	5719	0	Epilobium hirsutum	4000	2018-07-09-15-46-16	0	3	x	-30	0	50.8	25.5	50.5	25.5	50.9	0.118	22783			47
48	5720	0	Epilobium hirsutum	4000	2018-07-09-15-46-18	0	3	x	-30	0	50.9	25.6	50.5	25.5	50.9	0.018	22783			48
49	5721	0	Epilobium hirsutum	4000	2018-07-09-15-46-20	0	3	x	-30	0	50.9	25.5	50.4	25.4	50.8	-0.092	22783			49
50	5722	0	Epilobium hirsutum	4000	2018-07-09-15-46-22	0	3	x	-30	0	50.9	25.6	50.5	25.5	50.9	0.018	22783			50
51	5723	0	Epilobium hirsutum	4000	2018-07-09-15-46-24	0	3	x	-30	0	50.9	25.6	50.5	25.5	50.9	0.018	22783			51
52	5724	0	Epilobium hirsutum	4000	2018-07-09-15-46-26	0	3	x	-30	0	50.8	25.5	50.5	25.4	50.9	0.118	22783			52
53	5725	0	Epilobium hirsutum	4000	2018-07-09-15-46-28	0	3	x	-30	0	50.9	25.6	50.5	25.5	50.9	0.018	22783			53
54	5726	0	Epilobium hirsutum	4000	2018-07-09-15-46-30	0	3	x	-30	0	50.9	25.5	50.5	25.4	50.9	0.018	22783			54
55	5727	0	Epilobium hirsutum	4000	2018-07-09-15-46-32	0	3	x	-30	0	50.9	25.5	50.5	25.5	50.9	0.018	22783			55
56	5728	0	Epilobium hirsutum	4000	2018-07-09-15-46-34	0	3	x	-30	0	50.9	25.5	50.5	25.5	50.9	0.018	22783			56
57	5729	0	Epilobium hirsutum	4000	2018-07-09-15-46-36	0	3	x	-30	0	50.9	25.5	50.4	25.4	50.8	-0.092	22783			57
58	5730	0	Epilobium hirsutum	4000	2018-07-09-15-46-38	0	3	x	-30	0	50.8	25.5	50.5	25.5	50.9	0.118	22783			58
59	5731	0	Epilobium hirsutum	4000	2018-07-09-15-46-40	0	3	x	-30	0	50.8	25.5	50.5	25.5	50.9	0.118	22783			59
60	5732	0	Epilobium hirsutum	4000	2018-07-09-15-46-42	0	3	x	-30	0	50.8	25.5	50.4	25.4	50.8	0.008	22783			60
61	5733	0	Epilobium hirsutum	4000	2018-07-09-15-46-44	0	3	x	-30	0	50.8	25.5	50.4	25.4	50.8	0.008	22783			61
62	5734	0	Epilobium hirsutum	4000	2018-07-09-15-46-46	0	3	x	-30	0	50.8	25.5	50.4	25.4	50.8	0.008	22783			62
63	5735	0	Epilobium hirsutum	4000	2018-07-09-15-46-48	0	3	x	-30	0	50.9	25.6	50.5	25.5	50.9	0.018	22783			63
64	5736	0	Epilobium hirsutum	4000	2018-07-09-15-46-50	0	3	x	-30	0	50.8	25.5	50.5	25.5	50.9	0.118	22783			64
65	5737	0	Epilobium hirsutum	4000	2018-07-09-15-46-52	0	3	x	-30	0	50.8	25.5	50.4	25.4	50.8	0.008	22783			65
66	5738	0	Epilobium hirsutum	4000	2018-07-09-15-46-54	0	3	x	-30	0	50.9	25.5	50.4	25.4	50.8	-0.092	22783			66
67	5739	0	Epilobium hirsutum	4000	2018-07-09-15-46-56	0	3	x	-30	0	50.9	25.6	50.4	25.4	50.8	-0.092	22783			67
68	5740	0	Epilobium hirsutum	4000	2018-07-09-15-46-58	0	3	x	-30	0	50.8	25.5	50.5	25.5	50.9	0.118	22783			68
69	5741	0	Epilobium hirsutum	4000	2018-07-09-15-47-00	0	3	x	-30	0	50.9	25.6	50.4	25.4	50.8	-0.092	22783			69
70	5742	0	Epilobium hirsutum	4000	2018-07-09-15-47-02	0	3	x	-30	0	50.9	25.6	50.5	25.5	50.9	0.018	22783			70
71	5743	0	Epilobium hirsutum	4000	2018-07-09-15-47-04	0	3	x	-30	0	50.8	25.5	50.4	25.4	50.8	0.008	22783			71
72	5744	0	Epilobium hirsutum	4000	2018-07-09-15-47-06	0	3	x	-30	0	50.8	25.5	50.4	25.4	50.8	0.008	22783			72
73	5745	0	Epilobium hirsutum	4000	2018-07-09-15-47-08	0	3	x	-30	0	50.8	25.6	50.5	25.5	50.9	0.118	22783			73
74	5746	0	Epilobium hirsutum	4000	2018-07-09-15-47-10	0	3	x	-30	0	50.8	25.5	50.4	25.4	50.8	0.008	22783			74
75	5747	0	Epilobium hirsutum	4000	2018-07-09-15-47-12	0	3	x	-30	0	50.8	25.5	50.5	25.5	50.9	0.118	22783			75
76	5748	0	Epilobium hirsutum	4000	2018-07-09-15-47-14	0	3	x	-30	0	50.8	25.5	50.4	25.4	50.8	0.008	22783			76
77	5749	0	Epilobium hirsutum	4000	2018-07-09-15-47-16	0	3	x	-30	0	50.8	25.5	50.5	25.5	50.9	0.118	22783			77
78	5750	0	Epilobium hirsutum	4000	2018-07-09-15-47-18	0	3	x	-30	0	50.9	25.6	50.5	25.5	50.9	0.018	22783			78
79	5751	0	Epilobium hirsutum	4000	2018-07-09-15-47-20	0	3	x	-30	0	50.9	25.6	50.5	25.5	50.9	0.018	22783			79
80	5752	0	Epilobium hirsutum	4000	2018-07-09-15-47-22	0	3	x	-30	0	50.8	25.5	50.5	25.5	50.9	0.118	22783			80
81	5753	0	Epilobium hirsutum	4000	2018-07-09-15-47-24	0	3	x	-30	0	50.9	25.6	50.4	25.4	50.8	-0.092	22783			81
82	5754	0	Epilobium hirsutum	4000	2018-07-09-15-47-26	0	3	x	-30	0	50.9	25.6	50.4	25.4	50.8	-0.092	22783			82
83	5755	0	Epilobium hirsutum	4000	2018-07-09-15-47-28	0	3	x	-30	0	50.8	25.6	50.4	25.4	50.8	0.008	22783			83
84	5756	0	Epilobium hirsutum	4000	2018-07-09-15-47-30	0	3	x	-30	0	50.8	25.6	50.4	25.4	50.8	0.008	22783			84
85	5757	0	Epilobium hirsutum	4000	2018-07-09-15-47-32	0	3	x	-30	0	50.8	25.6	50.4	25.4	50.8	0.008	22783			85
86	5758	0	Epilobium hirsutum	4000	2018-07-09-15-47-34	0	3	x	-30	0	50.8	25.5	50.4	25.4	50.8	0.008	22783			86
87	5759	0	Epilobium hirsutum	4000	2018-07-09-15-47-36	0	3	x	-30	0	50.9	25.6	50.5	25.5	50.9	0.018	22783			87
88	5760	0	Epilobium hirsutum	4000	2018-07-09-15-47-38	0	3	x	-30	0	50.9	25.6	50.4	25.4	50.8	-0.092	22783			88
89	5761	0	Epilobium hirsutum	4000	2018-07-09-15-47-40	0	3	x	-30	0	50.9	25.6	50.4	25.4	50.8	-0.092	22783			89
90	5762	0	Epilobium hirsutum	4000	2018-07-09-15-47-42	0	3	x	-30	0	50.8	25.5	50.6	25.5	51	0.229	22783			90
91	5763	0	Epilobium hirsutum	4000	2018-07-09-15-47-44	0	3	x	-30	0	50.8	25.5	50.5	25.4	50.9	0.118	22783	Last10	Here	91
92	5764	0	Epilobium hirsutum	4000	2018-07-09-15-47-46	0	3	x	-30	0	50.9	25.6	50.5	25.4	50.9	0.018	22783	Last10	Here	92
93	5765	0	Epilobium hirsutum	4000	2018-07-09-15-47-48	0	3	x	-30	0	50.9	25.6	50.5	25.4	50.9	0.018	22783	Last10	Here	93
94	5766	0	Epilobium hirsutum	4000	2018-07-09-15-47-50	0	3	x	-30	0	50.8	25.5	50.5	25.4	50.9	0.118	22783	Last10	Here	94
95	5767	0	Epilobium hirsutum	4000	2018-07-09-15-47-52	0	3	x	-30	0	50.9	25.6	50.4	25.4	50.8	-0.092	22783	Last10	Here	95
96	5768	0	Epilobium hirsutum	4000	2018-07-09-15-47-54	0	3	x	-30	0	50.9	25.6	50.4	25.4	50.8	-0.092	22783	Last10	Here	96
97	5769	0	Epilobium hirsutum	4000	2018-07-09-15-47-56	0	3	x	-30	0	50.9	25.6	50.5	25.4	50.9	0.018	22783	Last10	Here	97
98	5770	0	Epilobium hirsutum	4000	2018-07-09-15-47-58	0	3	x	-30	0	50.8	25.5	50.5	25.4	50.9	0.118	22783	Last10	Here	98
99	5771	0	Epilobium hirsutum	4000	2018-07-09-15-48-00	0	3	x	-30	0	50.8	25.5	50.5	25.4	50.9	0.118	22783	Last10	Here	99
100	5772	0	Epilobium hirsutum	4000	2018-07-09-15-48-02	0	3	x	-30	0	50.8	25.5	50.5	25.4	50.9	0.118	22783	Last10	Here	100
101	5773	0	Epilobium hirsutum	4000	2018-07-09-15-48-34	0	3	x	-25	0	51	25.6	50.6	25.4	51	0.029	22784	First10	Here	1
102	5774	0	Epilobium hirsutum	4000	2018-07-09-15-48-36	0	3	x	-25	0	50.9	25.5	50.6	25.4	51	0.129	22784	First10	Here	2
103	5775	0	Epilobium hirsutum	4000	2018-07-09-15-48-38	0	3	x	-25	0	50.9	25.6	50.6	25.4	51	0.129	22784	First10	Here	3
104	5776	0	Epilobium hirsutum	4000	2018-07-09-15-48-40	0	3	x	-25	0	51	25.6	50.6	25.4	51	0.029	22784	First10	Here	4
105	5777	0	Epilobium hirsutum	4000	2018-07-09-15-48-42	0	3	x	-25	0	51	25.6	50.6	25.4	51	0.029	22784	First10	Here	5
106	5778	0	Epilobium hirsutum	4000	2018-07-09-15-48-44	0	3	x	-25	0	50.9	25.5	50.6	25.4	51	0.129	22784	First10	Here	6
107	5779	0	Epilobium hirsutum	4000	2018-07-09-15-48-46	0	3	x	-25	0	51	25.6	50.6	25.4	51	0.029	22784	First10	Here	7
108	5780	0	Epilobium hirsutum	4000	2018-07-09-15-48-48	0	3	x	-25	0	51	25.6	50.6	25.4	51	0.029	22784	First10	Here	8
109	5781	0	Epilobium hirsutum	4000	2018-07-09-15-48-50	0	3	x	-25	0	51	25.6	50.5	25.4	50.9	-0.082	22784	First10	Here	9
110	5782	0	Epilobium hirsutum	4000	2018-07-09-15-48-52	0	3	x	-25	0	51	25.6	50.5	25.4	50.9	-0.082	22784	First10	Here	10
111	5783	0	Epilobium hirsutum	4000	2018-07-09-15-48-54	0	3	x	-25	0	50.9	25.6	50.5	25.4	50.9	0.018	22784			11
112	5784	0	Epilobium hirsutum	4000	2018-07-09-15-48-56	0	3	x	-25	0	50.9	25.6	50.5	25.4	50.9	0.018	22784			12
113	5785	0	Epilobium hirsutum	4000	2018-07-09-15-48-58	0	3	x	-25	0	50.9	25.6	50.5	25.4	50.9	0.018	22784			13
114	5786	0	Epilobium hirsutum	4000	2018-07-09-15-49-00	0	3	x	-25	0	50.8	25.5	50.5	25.4	50.9	0.118	22784			14
115	5787	0	Epilobium hirsutum	4000	2018-07-09-15-49-02	0	3	x	-25	0	50.8	25.5	50.5	25.4	50.9	0.118	22784			15
116	5788	0	Epilobium hirsutum	4000	2018-07-09-15-49-04	0	3	x	-25	0	50.7	25.5	50.5	25.4	50.9	0.218	22784			16
117	5789	0	Epilobium hirsutum	4000	2018-07-09-15-49-06	0	3	x	-25	0	50.8	25.6	50.5	25.4	50.9	0.118	22784			17
118	5790	0	Epilobium hirsutum	4000	2018-07-09-15-49-08	0	3	x	-25	0	50.7	25.5	50.4	25.4	50.8	0.108	22784			18
119	5791	0	Epilobium hirsutum	4000	2018-07-09-15-49-10	0	3	x	-25	0	50.8	25.6	50.5	25.4	50.9	0.118	22784			19
120	5792	0	Epilobium hirsutum	4000	2018-07-09-15-49-12	0	3	x	-25	0	50.8	25.6	50.4	25.4	50.8	0.008	22784			20
121	5793	0	Epilobium hirsutum	4000	2018-07-09-15-49-14	0	3	x	-25	0	50.8	25.6	50.4	25.4	50.8	0.008	22784			21
122	5794	0	Epilobium hirsutum	4000	2018-07-09-15-49-16	0	3	x	-25	0	50.8	25.6	50.4	25.4	50.8	0.008	22784			22
123	5795	0	Epilobium hirsutum	4000	2018-07-09-15-49-18	0	3	x	-25	0	50.8	25.6	50.4	25.4	50.8	0.008	22784			23
124	5796	0	Epilobium hirsutum	4000	2018-07-09-15-49-20	0	3	x	-25	0	50.8	25.6	50.4	25.4	50.8	0.008	22784			24
125	5797	0	Epilobium hirsutum	4000	2018-07-09-15-49-22	0	3	x	-25	0	50.7	25.5	50.4	25.4	50.8	0.108	22784			25
126	5798	0	Epilobium hirsutum	4000	2018-07-09-15-49-24	0	3	x	-25	0	50.7	25.5	50.4	25.4	50.8	0.108	22784			26
127	5799	0	Epilobium hirsutum	4000	2018-07-09-15-49-27	0	3	x	-25	0	50.7	25.5	50.4	25.4	50.8	0.108	22784			27
128	5800	0	Epilobium hirsutum	4000	2018-07-09-15-49-29	0	3	x	-25	0	50.7	25.6	50.4	25.4	50.8	0.108	22784			28
129	5801	0	Epilobium hirsutum	4000	2018-07-09-15-49-31	0	3	x	-25	0	50.7	25.5	50.4	25.4	50.8	0.108	22784			29
130	5802	0	Epilobium hirsutum	4000	2018-07-09-15-49-33	0	3	x	-25	0	50.8	25.6	50.4	25.4	50.8	0.008	22784			30
131	5803	0	Epilobium hirsutum	4000	2018-07-09-15-49-35	0	3	x	-25	0	50.7	25.6	50.4	25.4	50.8	0.108	22784			31
132	5804	0	Epilobium hirsutum	4000	2018-07-09-15-49-37	0	3	x	-25	0	50.7	25.6	50.4	25.4	50.8	0.108	22784			32
133	5805	0	Epilobium hirsutum	4000	2018-07-09-15-49-39	0	3	x	-25	0	50.8	25.6	50.4	25.4	50.8	0.008	22784			33
134	5806	0	Epilobium hirsutum	4000	2018-07-09-15-49-41	0	3	x	-25	0	50.7	25.6	50.3	25.4	50.7	-0.003	22784			34
135	5807	0	Epilobium hirsutum	4000	2018-07-09-15-49-43	0	3	x	-25	0	50.7	25.6	50.3	25.4	50.7	-0.003	22784			35
136	5808	0	Epilobium hirsutum	4000	2018-07-09-15-49-45	0	3	x	-25	0	50.7	25.6	50.4	25.4	50.8	0.108	22784			36
137	5809	0	Epilobium hirsutum	4000	2018-07-09-15-49-47	0	3	x	-25	0	50.7	25.5	50.3	25.4	50.7	-0.003	22784			37
138	5810	0	Epilobium hirsutum	4000	2018-07-09-15-49-49	0	3	x	-25	0	50.7	25.5	50.4	25.4	50.8	0.108	22784			38
139	5811	0	Epilobium hirsutum	4000	2018-07-09-15-49-51	0	3	x	-25	0	50.7	25.5	50.4	25.4	50.8	0.108	22784			39
140	5812	0	Epilobium hirsutum	4000	2018-07-09-15-49-53	0	3	x	-25	0	50.7	25.5	50.4	25.4	50.8	0.108	22784			40
141	5813	0	Epilobium hirsutum	4000	2018-07-09-15-49-55	0	3	x	-25	0	50.7	25.6	50.4	25.4	50.8	0.108	22784			41
142	5814	0	Epilobium hirsutum	4000	2018-07-09-15-49-57	0	3	x	-25	0	50.7	25.5	50.4	25.4	50.8	0.108	22784			42
143	5815	0	Epilobium hirsutum	4000	2018-07-09-15-49-59	0	3	x	-25	0	50.7	25.6	50.4	25.4	50.8	0.108	22784			43
144	5816	0	Epilobium hirsutum	4000	2018-07-09-15-50-01	0	3	x	-25	0	50.7	25.5	50.4	25.4	50.8	0.108	22784			44
145	5817	0	Epilobium hirsutum	4000	2018-07-09-15-50-03	0	3	x	-25	0	50.7	25.6	50.4	25.4	50.8	0.108	22784			45
146	5818	0	Epilobium hirsutum	4000	2018-07-09-15-50-05	0	3	x	-25	0	50.7	25.6	50.4	25.4	50.8	0.108	22784			46
147	5819	0	Epilobium hirsutum	4000	2018-07-09-15-50-07	0	3	x	-25	0	50.7	25.6	50.4	25.4	50.8	0.108	22784			47
148	5820	0	Epilobium hirsutum	4000	2018-07-09-15-50-09	0	3	x	-25	0	50.7	25.5	50.4	25.4	50.8	0.108	22784			48
149	5821	0	Epilobium hirsutum	4000	2018-07-09-15-50-11	0	3	x	-25	0	50.7	25.5	50.4	25.4	50.8	0.108	22784			49
150	5822	0	Epilobium hirsutum	4000	2018-07-09-15-50-13	0	3	x	-25	0	50.7	25.5	50.4	25.4	50.8	0.108	22784			50
151	5823	0	Epilobium hirsutum	4000	2018-07-09-15-50-15	0	3	x	-25	0	50.7	25.6	50.4	25.4	50.8	0.108	22784			51
152	5824	0	Epilobium hirsutum	4000	2018-07-09-15-50-17	0	3	x	-25	0	50.7	25.6	50.4	25.4	50.8	0.108	22784			52
153	5825	0	Epilobium hirsutum	4000	2018-07-09-15-50-19	0	3	x	-25	0	50.6	25.5	50.4	25.4	50.8	0.208	22784			53
154	5826	0	Epilobium hirsutum	4000	2018-07-09-15-50-21	0	3	x	-25	0	50.7	25.6	50.4	25.4	50.8	0.108	22784			54
155	5827	0	Epilobium hirsutum	4000	2018-07-09-15-50-23	0	3	x	-25	0	50.7	25.5	50.4	25.4	50.8	0.108	22784			55
156	5828	0	Epilobium hirsutum	4000	2018-07-09-15-50-25	0	3	x	-25	0	50.7	25.6	50.4	25.4	50.8	0.108	22784			56
157	5829	0	Epilobium hirsutum	4000	2018-07-09-15-50-27	0	3	x	-25	0	50.7	25.5	50.3	25.4	50.7	-0.003	22784			57
158	5830	0	Epilobium hirsutum	4000	2018-07-09-15-50-29	0	3	x	-25	0	50.6	25.5	50.3	25.4	50.7	0.097	22784			58
159	5831	0	Epilobium hirsutum	4000	2018-07-09-15-50-31	0	3	x	-25	0	50.6	25.5	50.3	25.4	50.7	0.097	22784			59
160	5832	0	Epilobium hirsutum	4000	2018-07-09-15-50-33	0	3	x	-25	0	50.6	25.5	50.3	25.4	50.7	0.097	22784			60
161	5833	0	Epilobium hirsutum	4000	2018-07-09-15-50-35	0	3	x	-25	0	50.7	25.6	50.3	25.4	50.7	-0.003	22784			61
162	5834	0	Epilobium hirsutum	4000	2018-07-09-15-50-37	0	3	x	-25	0	50.6	25.5	50.3	25.4	50.7	0.097	22784			62
163	5835	0	Epilobium hirsutum	4000	2018-07-09-15-50-39	0	3	x	-25	0	50.6	25.5	50.4	25.4	50.8	0.208	22784			63
164	5836	0	Epilobium hirsutum	4000	2018-07-09-15-50-41	0	3	x	-25	0	50.6	25.5	50.3	25.4	50.7	0.097	22784			64
165	5837	0	Epilobium hirsutum	4000	2018-07-09-15-50-43	0	3	x	-25	0	50.6	25.5	50.3	25.4	50.7	0.097	22784			65
166	5838	0	Epilobium hirsutum	4000	2018-07-09-15-50-45	0	3	x	-25	0	50.6	25.5	50.3	25.4	50.7	0.097	22784			66
167	5839	0	Epilobium hirsutum	4000	2018-07-09-15-50-47	0	3	x	-25	0	50.6	25.5	50.3	25.4	50.7	0.097	22784			67
168	5840	0	Epilobium hirsutum	4000	2018-07-09-15-50-49	0	3	x	-25	0	50.7	25.6	50.4	25.4	50.8	0.108	22784			68
169	5841	0	Epilobium hirsutum	4000	2018-07-09-15-50-51	0	3	x	-25	0	50.6	25.5	50.3	25.4	50.7	0.097	22784			69
170	5842	0	Epilobium hirsutum	4000	2018-07-09-15-50-53	0	3	x	-25	0	50.6	25.5	50.3	25.4	50.7	0.097	22784			70
171	5843	0	Epilobium hirsutum	4000	2018-07-09-15-50-55	0	3	x	-25	0	50.7	25.6	50.3	25.4	50.7	-0.003	22784			71
172	5844	0	Epilobium hirsutum	4000	2018-07-09-15-50-57	0	3	x	-25	0	50.7	25.6	50.4	25.4	50.8	0.108	22784			72
173	5845	0	Epilobium hirsutum	4000	2018-07-09-15-50-59	0	3	x	-25	0	50.6	25.5	50.4	25.4	50.8	0.208	22784			73
174	5846	0	Epilobium hirsutum	4000	2018-07-09-15-51-01	0	3	x	-25	0	50.6	25.6	50.3	25.4	50.7	0.097	22784			74
175	5847	0	Epilobium hirsutum	4000	2018-07-09-15-51-03	0	3	x	-25	0	50.6	25.5	50.4	25.4	50.8	0.208	22784			75
176	5848	0	Epilobium hirsutum	4000	2018-07-09-15-51-05	0	3	x	-25	0	50.6	25.5	50.3	25.4	50.7	0.097	22784			76
177	5849	0	Epilobium hirsutum	4000	2018-07-09-15-51-07	0	3	x	-25	0	50.6	25.5	50.3	25.4	50.7	0.097	22784			77
178	5850	0	Epilobium hirsutum	4000	2018-07-09-15-51-09	0	3	x	-25	0	50.6	25.5	50.4	25.4	50.8	0.208	22784			78
179	5851	0	Epilobium hirsutum	4000	2018-07-09-15-51-11	0	3	x	-25	0	50.6	25.5	50.4	25.4	50.8	0.208	22784			79
180	5852	0	Epilobium hirsutum	4000	2018-07-09-15-51-13	0	3	x	-25	0	50.6	25.5	50.3	25.4	50.7	0.097	22784			80
181	5853	0	Epilobium hirsutum	4000	2018-07-09-15-51-15	0	3	x	-25	0	50.5	25.5	50.4	25.4	50.8	0.308	22784			81
182	5854	0	Epilobium hirsutum	4000	2018-07-09-15-51-17	0	3	x	-25	0	50.6	25.5	50.4	25.4	50.8	0.208	22784			82
183	5855	0	Epilobium hirsutum	4000	2018-07-09-15-51-19	0	3	x	-25	0	50.6	25.6	50.4	25.4	50.8	0.208	22784			83
184	5856	0	Epilobium hirsutum	4000	2018-07-09-15-51-21	0	3	x	-25	0	50.6	25.5	50.4	25.4	50.8	0.208	22784			84
185	5857	0	Epilobium hirsutum	4000	2018-07-09-15-51-23	0	3	x	-25	0	50.6	25.5	50.4	25.4	50.8	0.208	22784			85
186	5858	0	Epilobium hirsutum	4000	2018-07-09-15-51-25	0	3	x	-25	0	50.6	25.5	50.3	25.4	50.7	0.097	22784			86
187	5859	0	Epilobium hirsutum	4000	2018-07-09-15-51-27	0	3	x	-25	0	50.7	25.5	50.3	25.4	50.7	-0.003	22784			87
188	5860	0	Epilobium hirsutum	4000	2018-07-09-15-51-29	0	3	x	-25	0	50.7	25.5	50.4	25.4	50.8	0.108	22784			88
189	5861	0	Epilobium hirsutum	4000	2018-07-09-15-51-31	0	3	x	-25	0	50.7	25.5	50.4	25.4	50.8	0.108	22784			89
190	5862	0	Epilobium hirsutum	4000	2018-07-09-15-51-33	0	3	x	-25	0	50.7	25.5	50.4	25.4	50.8	0.108	22784			90
191	5863	0	Epilobium hirsutum	4000	2018-07-09-15-51-35	0	3	x	-25	0	50.7	25.6	50.3	25.4	50.7	-0.003	22784	Last10	Here	91
192	5864	0	Epilobium hirsutum	4000	2018-07-09-15-51-37	0	3	x	-25	0	50.6	25.5	50.3	25.4	50.7	0.097	22784	Last10	Here	92
193	5865	0	Epilobium hirsutum	4000	2018-07-09-15-51-39	0	3	x	-25	0	50.6	25.5	50.4	25.4	50.8	0.208	22784	Last10	Here	93
194	5866	0	Epilobium hirsutum	4000	2018-07-09-15-51-41	0	3	x	-25	0	50.6	25.5	50.4	25.4	50.8	0.208	22784	Last10	Here	94
195	5867	0	Epilobium hirsutum	4000	2018-07-09-15-51-43	0	3	x	-25	0	50.6	25.5	50.4	25.4	50.8	0.208	22784	Last10	Here	95
196	5868	0	Epilobium hirsutum	4000	2018-07-09-15-51-45	0	3	x	-25	0	50.6	25.5	50.4	25.4	50.8	0.208	22784	Last10	Here	96
197	5869	0	Epilobium hirsutum	4000	2018-07-09-15-51-47	0	3	x	-25	0	50.6	25.5	50.4	25.4	50.8	0.208	22784	Last10	Here	97
198	5870	0	Epilobium hirsutum	4000	2018-07-09-15-51-49	0	3	x	-25	0	50.6	25.5	50.4	25.4	50.8	0.208	22784	Last10	Here	98
199	5871	0	Epilobium hirsutum	4000	2018-07-09-15-51-51	0	3	x	-25	0	50.6	25.5	50.4	25.4	50.8	0.208	22784	Last10	Here	99
200	5872	0	Epilobium hirsutum	4000	2018-07-09-15-51-53	0	3	x	-25	0	50.6	25.5	50.4	25.4	50.8	0.208	22784	Last10	Here	100
201	5873	0	Epilobium hirsutum	4000	2018-07-09-15-52-25	0	3	x	-20	0	50.5	25.5	50.4	25.4	50.8	0.308	22785	First10	Here	1
202	5874	0	Epilobium hirsutum	4000	2018-07-09-15-52-27	0	3	x	-20	0	50.5	25.5	50.4	25.4	50.8	0.308	22785	First10	Here	2
203	5875	0	Epilobium hirsutum	4000	2018-07-09-15-52-29	0	3	x	-20	0	50.5	25.5	50.4	25.4	50.8	0.308	22785	First10	Here	3
204	5876	0	Epilobium hirsutum	4000	2018-07-09-15-52-31	0	3	x	-20	0	50.5	25.5	50.4	25.4	50.8	0.308	22785	First10	Here	4
205	5877	0	Epilobium hirsutum	4000	2018-07-09-15-52-33	0	3	x	-20	0	50.6	25.6	50.4	25.4	50.8	0.208	22785	First10	Here	5
206	5878	0	Epilobium hirsutum	4000	2018-07-09-15-52-35	0	3	x	-20	0	50.5	25.5	50.4	25.4	50.8	0.308	22785	First10	Here	6
207	5879	0	Epilobium hirsutum	4000	2018-07-09-15-52-37	0	3	x	-20	0	50.6	25.6	50.4	25.4	50.8	0.208	22785	First10	Here	7
208	5880	0	Epilobium hirsutum	4000	2018-07-09-15-52-39	0	3	x	-20	0	50.5	25.5	50.4	25.4	50.8	0.308	22785	First10	Here	8
209	5881	0	Epilobium hirsutum	4000	2018-07-09-15-52-41	0	3	x	-20	0	50.6	25.6	50.4	25.4	50.8	0.208	22785	First10	Here	9
210	5882	0	Epilobium hirsutum	4000	2018-07-09-15-52-43	0	3	x	-20	0	50.6	25.6	50.5	25.4	50.9	0.318	22785	First10	Here	10
211	5883	0	Epilobium hirsutum	4000	2018-07-09-15-52-45	0	3	x	-20	0	50.5	25.5	50.5	25.4	50.9	0.418	22785			11
212	5884	0	Epilobium hirsutum	4000	2018-07-09-15-52-47	0	3	x	-20	0	50.6	25.6	50.4	25.4	50.8	0.208	22785			12
213	5885	0	Epilobium hirsutum	4000	2018-07-09-15-52-49	0	3	x	-20	0	50.5	25.5	50.4	25.4	50.8	0.308	22785			13
214	5886	0	Epilobium hirsutum	4000	2018-07-09-15-52-51	0	3	x	-20	0	50.6	25.6	50.4	25.4	50.8	0.208	22785			14
215	5887	0	Epilobium hirsutum	4000	2018-07-09-15-52-53	0	3	x	-20	0	50.5	25.5	50.4	25.4	50.8	0.308	22785			15
216	5888	0	Epilobium hirsutum	4000	2018-07-09-15-52-55	0	3	x	-20	0	50.5	25.5	50.4	25.4	50.8	0.308	22785			16
217	5889	0	Epilobium hirsutum	4000	2018-07-09-15-52-57	0	3	x	-20	0	50.5	25.5	50.3	25.4	50.7	0.197	22785			17
218	5890	0	Epilobium hirsutum	4000	2018-07-09-15-52-59	0	3	x	-20	0	50.6	25.6	50.3	25.4	50.7	0.097	22785			18
219	5891	0	Epilobium hirsutum	4000	2018-07-09-15-53-01	0	3	x	-20	0	50.6	25.5	50.3	25.4	50.7	0.097	22785			19
220	5892	0	Epilobium hirsutum	4000	2018-07-09-15-53-03	0	3	x	-20	0	50.6	25.5	50.3	25.4	50.7	0.097	22785			20
221	5893	0	Epilobium hirsutum	4000	2018-07-09-15-53-05	0	3	x	-20	0	50.6	25.5	50.3	25.4	50.7	0.097	22785			21
222	5894	0	Epilobium hirsutum	4000	2018-07-09-15-53-07	0	3	x	-20	0	50.6	25.6	50.3	25.4	50.7	0.097	22785			22
223	5895	0	Epilobium hirsutum	4000	2018-07-09-15-53-09	0	3	x	-20	0	50.6	25.5	50.3	25.4	50.7	0.097	22785			23
224	5896	0	Epilobium hirsutum	4000	2018-07-09-15-53-11	0	3	x	-20	0	50.5	25.5	50.3	25.4	50.7	0.197	22785			24
225	5897	0	Epilobium hirsutum	4000	2018-07-09-15-53-13	0	3	x	-20	0	50.5	25.5	50.3	25.4	50.7	0.197	22785			25
226	5898	0	Epilobium hirsutum	4000	2018-07-09-15-53-15	0	3	x	-20	0	50.6	25.6	50.3	25.4	50.7	0.097	22785			26
227	5899	0	Epilobium hirsutum	4000	2018-07-09-15-53-17	0	3	x	-20	0	50.6	25.6	50.3	25.4	50.7	0.097	22785			27
228	5900	0	Epilobium hirsutum	4000	2018-07-09-15-53-19	0	3	x	-20	0	50.5	25.5	50.3	25.4	50.7	0.197	22785			28
229	5901	0	Epilobium hirsutum	4000	2018-07-09-15-53-21	0	3	x	-20	0	50.5	25.5	50.3	25.4	50.7	0.197	22785			29
230	5902	0	Epilobium hirsutum	4000	2018-07-09-15-53-23	0	3	x	-20	0	50.5	25.5	50.3	25.4	50.7	0.197	22785			30
231	5903	0	Epilobium hirsutum	4000	2018-07-09-15-53-25	0	3	x	-20	0	50.5	25.5	50.3	25.4	50.7	0.197	22785			31
232	5904	0	Epilobium hirsutum	4000	2018-07-09-15-53-27	0	3	x	-20	0	50.6	25.6	50.3	25.4	50.7	0.097	22785			32
233	5905	0	Epilobium hirsutum	4000	2018-07-09-15-53-29	0	3	x	-20	0	50.5	25.5	50.3	25.4	50.7	0.197	22785			33
234	5906	0	Epilobium hirsutum	4000	2018-07-09-15-53-31	0	3	x	-20	0	50.5	25.5	50.4	25.4	50.8	0.308	22785			34
235	5907	0	Epilobium hirsutum	4000	2018-07-09-15-53-33	0	3	x	-20	0	50.5	25.5	50.4	25.4	50.8	0.308	22785			35
236	5908	0	Epilobium hirsutum	4000	2018-07-09-15-53-35	0	3	x	-20	0	50.6	25.6	50.4	25.4	50.8	0.208	22785			36
237	5909	0	Epilobium hirsutum	4000	2018-07-09-15-53-37	0	3	x	-20	0	50.5	25.5	50.4	25.4	50.8	0.308	22785			37
238	5910	0	Epilobium hirsutum	4000	2018-07-09-15-53-39	0	3	x	-20	0	50.5	25.5	50.4	25.4	50.8	0.308	22785			38
239	5911	0	Epilobium hirsutum	4000	2018-07-09-15-53-41	0	3	x	-20	0	50.5	25.5	50.4	25.4	50.8	0.308	22785			39
240	5912	0	Epilobium hirsutum	4000	2018-07-09-15-53-43	0	3	x	-20	0	50.5	25.5	50.5	25.4	50.9	0.418	22785			40
241	5913	0	Epilobium hirsutum	4000	2018-07-09-15-53-45	0	3	x	-20	0	50.5	25.5	50.4	25.4	50.8	0.308	22785			41
242	5914	0	Epilobium hirsutum	4000	2018-07-09-15-53-47	0	3	x	-20	0	50.5	25.5	50.4	25.4	50.8	0.308	22785			42
243	5915	0	Epilobium hirsutum	4000	2018-07-09-15-53-49	0	3	x	-20	0	50.5	25.5	50.5	25.4	50.9	0.418	22785			43
244	5916	0	Epilobium hirsutum	4000	2018-07-09-15-53-51	0	3	x	-20	0	50.6	25.6	50.5	25.4	50.9	0.318	22785			44
245	5917	0	Epilobium hirsutum	4000	2018-07-09-15-53-53	0	3	x	-20	0	50.5	25.5	50.5	25.4	50.9	0.418	22785			45
246	5918	0	Epilobium hirsutum	4000	2018-07-09-15-53-55	0	3	x	-20	0	50.6	25.6	50.5	25.4	50.9	0.318	22785			46
247	5919	0	Epilobium hirsutum	4000	2018-07-09-15-53-57	0	3	x	-20	0	50.6	25.6	50.4	25.4	50.8	0.208	22785			47
248	5920	0	Epilobium hirsutum	4000	2018-07-09-15-53-59	0	3	x	-20	0	50.5	25.5	50.4	25.4	50.8	0.308	22785			48
249	5921	0	Epilobium hirsutum	4000	2018-07-09-15-54-01	0	3	x	-20	0	50.6	25.6	50.4	25.4	50.8	0.208	22785			49
250	5922	0	Epilobium hirsutum	4000	2018-07-09-15-54-03	0	3	x	-20	0	50.6	25.6	50.4	25.4	50.8	0.208	22785			50
251	5923	0	Epilobium hirsutum	4000	2018-07-09-15-54-05	0	3	x	-20	0	50.6	25.5	50.4	25.4	50.8	0.208	22785			51
252	5924	0	Epilobium hirsutum	4000	2018-07-09-15-54-07	0	3	x	-20	0	50.7	25.6	50.4	25.4	50.8	0.108	22785			52
253	5925	0	Epilobium hirsutum	4000	2018-07-09-15-54-09	0	3	x	-20	0	50.7	25.6	50.4	25.4	50.8	0.108	22785			53
254	5926	0	Epilobium hirsutum	4000	2018-07-09-15-54-11	0	3	x	-20	0	50.7	25.6	50.4	25.4	50.8	0.108	22785			54
255	5927	0	Epilobium hirsutum	4000	2018-07-09-15-54-13	0	3	x	-20	0	50.6	25.6	50.4	25.4	50.8	0.208	22785			55
256	5928	0	Epilobium hirsutum	4000	2018-07-09-15-54-15	0	3	x	-20	0	50.6	25.6	50.4	25.4	50.8	0.208	22785			56
257	5929	0	Epilobium hirsutum	4000	2018-07-09-15-54-17	0	3	x	-20	0	50.6	25.6	50.4	25.4	50.8	0.208	22785			57
258	5930	0	Epilobium hirsutum	4000	2018-07-09-15-54-20	0	3	x	-20	0	50.6	25.6	50.4	25.4	50.8	0.208	22785			58
259	5931	0	Epilobium hirsutum	4000	2018-07-09-15-54-22	0	3	x	-20	0	50.6	25.6	50.4	25.4	50.8	0.208	22785			59
260	5932	0	Epilobium hirsutum	4000	2018-07-09-15-54-24	0	3	x	-20	0	50.5	25.5	50.4	25.4	50.8	0.308	22785			60
261	5933	0	Epilobium hirsutum	4000	2018-07-09-15-54-26	0	3	x	-20	0	50.6	25.6	50.4	25.4	50.8	0.208	22785			61
262	5934	0	Epilobium hirsutum	4000	2018-07-09-15-54-28	0	3	x	-20	0	50.6	25.6	50.5	25.4	50.9	0.318	22785			62
263	5935	0	Epilobium hirsutum	4000	2018-07-09-15-54-30	0	3	x	-20	0	50.5	25.5	50.5	25.4	50.9	0.418	22785			63
264	5936	0	Epilobium hirsutum	4000	2018-07-09-15-54-32	0	3	x	-20	0	50.6	25.6	50.4	25.4	50.8	0.208	22785			64
265	5937	0	Epilobium hirsutum	4000	2018-07-09-15-54-34	0	3	x	-20	0	50.6	25.6	50.4	25.4	50.8	0.208	22785			65
266	5938	0	Epilobium hirsutum	4000	2018-07-09-15-54-36	0	3	x	-20	0	50.6	25.6	50.4	25.4	50.8	0.208	22785			66
267	5939	0	Epilobium hirsutum	4000	2018-07-09-15-54-38	0	3	x	-20	0	50.6	25.6	50.4	25.4	50.8	0.208	22785			67
268	5940	0	Epilobium hirsutum	4000	2018-07-09-15-54-40	0	3	x	-20	0	50.5	25.6	50.3	25.4	50.7	0.197	22785			68
269	5941	0	Epilobium hirsutum	4000	2018-07-09-15-54-42	0	3	x	-20	0	50.5	25.6	50.3	25.4	50.7	0.197	22785			69
270	5942	0	Epilobium hirsutum	4000	2018-07-09-15-54-44	0	3	x	-20	0	50.5	25.6	50.3	25.4	50.7	0.197	22785			70
271	5943	0	Epilobium hirsutum	4000	2018-07-09-15-54-46	0	3	x	-20	0	50.5	25.5	50.3	25.4	50.7	0.197	22785			71
272	5944	0	Epilobium hirsutum	4000	2018-07-09-15-54-48	0	3	x	-20	0	50.4	25.5	50.3	25.4	50.7	0.297	22785			72
273	5945	0	Epilobium hirsutum	4000	2018-07-09-15-54-50	0	3	x	-20	0	50.5	25.6	50.3	25.4	50.7	0.197	22785			73
274	5946	0	Epilobium hirsutum	4000	2018-07-09-15-54-52	0	3	x	-20	0	50.4	25.5	50.3	25.4	50.7	0.297	22785			74
275	5947	0	Epilobium hirsutum	4000	2018-07-09-15-54-54	0	3	x	-20	0	50.4	25.6	50.4	25.4	50.8	0.408	22785			75
276	5948	0	Epilobium hirsutum	4000	2018-07-09-15-54-56	0	3	x	-20	0	50.5	25.6	50.3	25.4	50.7	0.197	22785			76
277	5949	0	Epilobium hirsutum	4000	2018-07-09-15-54-58	0	3	x	-20	0	50.5	25.6	50.3	25.4	50.7	0.197	22785			77
278	5950	0	Epilobium hirsutum	4000	2018-07-09-15-55-00	0	3	x	-20	0	50.5	25.6	50.3	25.4	50.7	0.197	22785			78
279	5951	0	Epilobium hirsutum	4000	2018-07-09-15-55-02	0	3	x	-20	0	50.5	25.6	50.3	25.4	50.7	0.197	22785			79
280	5952	0	Epilobium hirsutum	4000	2018-07-09-15-55-04	0	3	x	-20	0	50.4	25.5	50.3	25.4	50.7	0.297	22785			80
281	5953	0	Epilobium hirsutum	4000	2018-07-09-15-55-06	0	3	x	-20	0	50.4	25.6	50.3	25.4	50.7	0.297	22785			81
282	5954	0	Epilobium hirsutum	4000	2018-07-09-15-55-08	0	3	x	-20	0	50.4	25.6	50.3	25.4	50.7	0.297	22785			82
283	5955	0	Epilobium hirsutum	4000	2018-07-09-15-55-10	0	3	x	-20	0	50.4	25.6	50.3	25.4	50.7	0.297	22785			83
284	5956	0	Epilobium hirsutum	4000	2018-07-09-15-55-12	0	3	x	-20	0	50.4	25.6	50.3	25.4	50.7	0.297	22785			84
285	5957	0	Epilobium hirsutum	4000	2018-07-09-15-55-14	0	3	x	-20	0	50.4	25.6	50.3	25.4	50.7	0.297	22785			85
286	5958	0	Epilobium hirsutum	4000	2018-07-09-15-55-16	0	3	x	-20	0	50.4	25.6	50.3	25.4	50.7	0.297	22785			86
287	5959	0	Epilobium hirsutum	4000	2018-07-09-15-55-18	0	3	x	-20	0	50.4	25.6	50.3	25.4	50.7	0.297	22785			87
288	5960	0	Epilobium hirsutum	4000	2018-07-09-15-55-20	0	3	x	-20	0	50.4	25.5	50.2	25.4	50.6	0.186	22785			88
289	5961	0	Epilobium hirsutum	4000	2018-07-09-15-55-22	0	3	x	-20	0	50.5	25.6	50.2	25.4	50.6	0.086	22785			89
290	5962	0	Epilobium hirsutum	4000	2018-07-09-15-55-24	0	3	x	-20	0	50.4	25.5	50.2	25.4	50.6	0.186	22785			90
291	5963	0	Epilobium hirsutum	4000	2018-07-09-15-55-26	0	3	x	-20	0	50.4	25.6	50.3	25.4	50.7	0.297	22785	Last10	Here	91
292	5964	0	Epilobium hirsutum	4000	2018-07-09-15-55-28	0	3	x	-20	0	50.4	25.6	50.2	25.4	50.6	0.186	22785	Last10	Here	92
293	5965	0	Epilobium hirsutum	4000	2018-07-09-15-55-30	0	3	x	-20	0	50.4	25.6	50.2	25.4	50.6	0.186	22785	Last10	Here	93
294	5966	0	Epilobium hirsutum	4000	2018-07-09-15-55-32	0	3	x	-20	0	50.3	25.5	50.2	25.4	50.6	0.286	22785	Last10	Here	94
295	5967	0	Epilobium hirsutum	4000	2018-07-09-15-55-34	0	3	x	-20	0	50.3	25.5	50.2	25.4	50.6	0.286	22785	Last10	Here	95
296	5968	0	Epilobium hirsutum	4000	2018-07-09-15-55-36	0	3	x	-20	0	50.4	25.6	50.2	25.4	50.6	0.186	22785	Last10	Here	96
297	5969	0	Epilobium hirsutum	4000	2018-07-09-15-55-38	0	3	x	-20	0	50.3	25.5	50.2	25.4	50.6	0.286	22785	Last10	Here	97
298	5970	0	Epilobium hirsutum	4000	2018-07-09-15-55-40	0	3	x	-20	0	50.4	25.6	50.2	25.4	50.6	0.186	22785	Last10	Here	98
299	5971	0	Epilobium hirsutum	4000	2018-07-09-15-55-42	0	3	x	-20	0	50.3	25.5	50.2	25.4	50.6	0.286	22785	Last10	Here	99
300	5972	0	Epilobium hirsutum	4000	2018-07-09-15-55-44	0	3	x	-20	0	50.3	25.5	50.2	25.4	50.6	0.286	22785	Last10	Here	100
301	5973	0	Epilobium hirsutum	4000	2018-07-09-15-56-16	0	3	x	-15	0	50.4	25.5	50.1	25.4	50.5	0.076	22786	First10	Here	1
302	5974	0	Epilobium hirsutum	4000	2018-07-09-15-56-18	0	3	x	-15	0	50.5	25.6	50.1	25.4	50.5	-0.024	22786	First10	Here	2
303	5975	0	Epilobium hirsutum	4000	2018-07-09-15-56-20	0	3	x	-15	0	50.5	25.6	50.1	25.4	50.5	-0.024	22786	First10	Here	3
304	5976	0	Epilobium hirsutum	4000	2018-07-09-15-56-22	0	3	x	-15	0	50.5	25.6	50.2	25.4	50.6	0.086	22786	First10	Here	4
305	5977	0	Epilobium hirsutum	4000	2018-07-09-15-56-24	0	3	x	-15	0	50.4	25.5	50.1	25.4	50.5	0.076	22786	First10	Here	5
306	5978	0	Epilobium hirsutum	4000	2018-07-09-15-56-26	0	3	x	-15	0	50.4	25.5	50.1	25.4	50.5	0.076	22786	First10	Here	6
307	5979	0	Epilobium hirsutum	4000	2018-07-09-15-56-28	0	3	x	-15	0	50.4	25.5	50.1	25.4	50.5	0.076	22786	First10	Here	7
308	5980	0	Epilobium hirsutum	4000	2018-07-09-15-56-30	0	3	x	-15	0	50.4	25.6	50.1	25.4	50.5	0.076	22786	First10	Here	8
309	5981	0	Epilobium hirsutum	4000	2018-07-09-15-56-32	0	3	x	-15	0	50.4	25.6	50.1	25.4	50.5	0.076	22786	First10	Here	9
310	5982	0	Epilobium hirsutum	4000	2018-07-09-15-56-34	0	3	x	-15	0	50.3	25.5	50.2	25.4	50.6	0.286	22786	First10	Here	10
311	5983	0	Epilobium hirsutum	4000	2018-07-09-15-56-36	0	3	x	-15	0	50.3	25.5	50.2	25.4	50.6	0.286	22786			11
312	5984	0	Epilobium hirsutum	4000	2018-07-09-15-56-38	0	3	x	-15	0	50.4	25.6	50.2	25.4	50.6	0.186	22786			12
313	5985	0	Epilobium hirsutum	4000	2018-07-09-15-56-40	0	3	x	-15	0	50.3	25.5	50.3	25.4	50.7	0.397	22786			13
314	5986	0	Epilobium hirsutum	4000	2018-07-09-15-56-42	0	3	x	-15	0	50.4	25.6	50.3	25.4	50.7	0.297	22786			14
315	5987	0	Epilobium hirsutum	4000	2018-07-09-15-56-44	0	3	x	-15	0	50.4	25.6	50.3	25.4	50.7	0.297	22786			15
316	5988	0	Epilobium hirsutum	4000	2018-07-09-15-56-46	0	3	x	-15	0	50.3	25.5	50.3	25.4	50.7	0.397	22786			16
317	5989	0	Epilobium hirsutum	4000	2018-07-09-15-56-48	0	3	x	-15	0	50.3	25.5	50.3	25.4	50.7	0.397	22786			17
318	5990	0	Epilobium hirsutum	4000	2018-07-09-15-56-50	0	3	x	-15	0	50.3	25.5	50.4	25.4	50.8	0.508	22786			18
319	5991	0	Epilobium hirsutum	4000	2018-07-09-15-56-52	0	3	x	-15	0	50.4	25.6	50.4	25.4	50.8	0.408	22786			19
320	5992	0	Epilobium hirsutum	4000	2018-07-09-15-56-54	0	3	x	-15	0	50.3	25.5	50.4	25.4	50.8	0.508	22786			20
321	5993	0	Epilobium hirsutum	4000	2018-07-09-15-56-56	0	3	x	-15	0	50.3	25.5	50.4	25.4	50.8	0.508	22786			21
322	5994	0	Epilobium hirsutum	4000	2018-07-09-15-56-58	0	3	x	-15	0	50.3	25.5	50.4	25.4	50.8	0.508	22786			22
323	5995	0	Epilobium hirsutum	4000	2018-07-09-15-57-00	0	3	x	-15	0	50.3	25.5	50.5	25.4	50.9	0.618	22786			23
324	5996	0	Epilobium hirsutum	4000	2018-07-09-15-57-02	0	3	x	-15	0	50.3	25.5	50.5	25.4	50.9	0.618	22786			24
325	5997	0	Epilobium hirsutum	4000	2018-07-09-15-57-04	0	3	x	-15	0	50.4	25.6	50.5	25.4	50.9	0.518	22786			25
326	5998	0	Epilobium hirsutum	4000	2018-07-09-15-57-06	0	3	x	-15	0	50.3	25.5	50.5	25.4	50.9	0.618	22786			26
327	5999	0	Epilobium hirsutum	4000	2018-07-09-15-57-08	0	3	x	-15	0	50.3	25.5	50.5	25.4	50.9	0.618	22786			27
328	6000	0	Epilobium hirsutum	4000	2018-07-09-15-57-10	0	3	x	-15	0	50.4	25.6	50.5	25.4	50.9	0.518	22786			28
329	6001	0	Epilobium hirsutum	4000	2018-07-09-15-57-12	0	3	x	-15	0	50.4	25.6	50.5	25.4	50.9	0.518	22786			29
330	6002	0	Epilobium hirsutum	4000	2018-07-09-15-57-14	0	3	x	-15	0	50.3	25.5	50.6	25.4	51	0.729	22786			30
331	6003	0	Epilobium hirsutum	4000	2018-07-09-15-57-16	0	3	x	-15	0	50.3	25.5	50.6	25.4	51	0.729	22786			31
332	6004	0	Epilobium hirsutum	4000	2018-07-09-15-57-18	0	3	x	-15	0	50.4	25.6	50.6	25.4	51	0.629	22786			32
333	6005	0	Epilobium hirsutum	4000	2018-07-09-15-57-20	0	3	x	-15	0	50.4	25.6	50.7	25.4	51.1	0.74	22786			33
334	6006	0	Epilobium hirsutum	4000	2018-07-09-15-57-22	0	3	x	-15	0	50.4	25.6	50.7	25.4	51.1	0.74	22786			34
335	6007	0	Epilobium hirsutum	4000	2018-07-09-15-57-24	0	3	x	-15	0	50.3	25.5	50.7	25.4	51.1	0.84	22786			35
336	6008	0	Epilobium hirsutum	4000	2018-07-09-15-57-26	0	3	x	-15	0	50.3	25.5	50.7	25.4	51.1	0.84	22786			36
337	6009	0	Epilobium hirsutum	4000	2018-07-09-15-57-28	0	3	x	-15	0	50.3	25.5	50.6	25.4	51	0.729	22786			37
338	6010	0	Epilobium hirsutum	4000	2018-07-09-15-57-30	0	3	x	-15	0	50.3	25.5	50.6	25.4	51	0.729	22786			38
339	6011	0	Epilobium hirsutum	4000	2018-07-09-15-57-32	0	3	x	-15	0	50.4	25.6	50.6	25.4	51	0.629	22786			39
340	6012	0	Epilobium hirsutum	4000	2018-07-09-15-57-34	0	3	x	-15	0	50.3	25.6	50.6	25.4	51	0.729	22786			40
341	6013	0	Epilobium hirsutum	4000	2018-07-09-15-57-36	0	3	x	-15	0	50.3	25.6	50.6	25.4	51	0.729	22786			41
342	6014	0	Epilobium hirsutum	4000	2018-07-09-15-57-38	0	3	x	-15	0	50.3	25.6	50.6	25.4	51	0.729	22786			42
343	6015	0	Epilobium hirsutum	4000	2018-07-09-15-57-40	0	3	x	-15	0	50.3	25.6	50.6	25.4	51	0.729	22786			43
344	6016	0	Epilobium hirsutum	4000	2018-07-09-15-57-42	0	3	x	-15	0	50.3	25.6	50.6	25.4	51	0.729	22786			44
345	6017	0	Epilobium hirsutum	4000	2018-07-09-15-57-44	0	3	x	-15	0	50.3	25.5	50.6	25.4	51	0.729	22786			45
346	6018	0	Epilobium hirsutum	4000	2018-07-09-15-57-46	0	3	x	-15	0	50.3	25.5	50.6	25.4	51	0.729	22786			46
347	6019	0	Epilobium hirsutum	4000	2018-07-09-15-57-48	0	3	x	-15	0	50.3	25.6	50.6	25.4	51	0.729	22786			47
348	6020	0	Epilobium hirsutum	4000	2018-07-09-15-57-50	0	3	x	-15	0	50.2	25.5	50.5	25.4	50.9	0.718	22786			48
349	6021	0	Epilobium hirsutum	4000	2018-07-09-15-57-52	0	3	x	-15	0	50.3	25.6	50.5	25.4	50.9	0.618	22786			49
350	6022	0	Epilobium hirsutum	4000	2018-07-09-15-57-54	0	3	x	-15	0	50.3	25.6	50.5	25.4	50.9	0.618	22786			50
351	6023	0	Epilobium hirsutum	4000	2018-07-09-15-57-56	0	3	x	-15	0	50.2	25.5	50.5	25.4	50.9	0.718	22786			51
352	6024	0	Epilobium hirsutum	4000	2018-07-09-15-57-58	0	3	x	-15	0	50.3	25.6	50.5	25.4	50.9	0.618	22786			52
353	6025	0	Epilobium hirsutum	4000	2018-07-09-15-58-00	0	3	x	-15	0	50.3	25.6	50.5	25.4	50.9	0.618	22786			53
354	6026	0	Epilobium hirsutum	4000	2018-07-09-15-58-02	0	3	x	-15	0	50.2	25.5	50.4	25.4	50.8	0.608	22786			54
355	6027	0	Epilobium hirsutum	4000	2018-07-09-15-58-04	0	3	x	-15	0	50.3	25.6	50.4	25.4	50.8	0.508	22786			55
356	6028	0	Epilobium hirsutum	4000	2018-07-09-15-58-06	0	3	x	-15	0	50.2	25.5	50.4	25.4	50.8	0.608	22786			56
357	6029	0	Epilobium hirsutum	4000	2018-07-09-15-58-08	0	3	x	-15	0	50.3	25.6	50.4	25.4	50.8	0.508	22786			57
358	6030	0	Epilobium hirsutum	4000	2018-07-09-15-58-10	0	3	x	-15	0	50.3	25.5	50.4	25.4	50.8	0.508	22786			58
359	6031	0	Epilobium hirsutum	4000	2018-07-09-15-58-12	0	3	x	-15	0	50.3	25.5	50.4	25.4	50.8	0.508	22786			59
360	6032	0	Epilobium hirsutum	4000	2018-07-09-15-58-14	0	3	x	-15	0	50.4	25.6	50.3	25.4	50.7	0.297	22786			60
361	6033	0	Epilobium hirsutum	4000	2018-07-09-15-58-16	0	3	x	-15	0	50.4	25.6	50.3	25.4	50.7	0.297	22786			61
362	6034	0	Epilobium hirsutum	4000	2018-07-09-15-58-18	0	3	x	-15	0	50.4	25.6	50.2	25.4	50.6	0.186	22786			62
363	6035	0	Epilobium hirsutum	4000	2018-07-09-15-58-20	0	3	x	-15	0	50.4	25.6	50.2	25.4	50.6	0.186	22786			63
364	6036	0	Epilobium hirsutum	4000	2018-07-09-15-58-22	0	3	x	-15	0	50.3	25.5	50.2	25.4	50.6	0.286	22786			64
365	6037	0	Epilobium hirsutum	4000	2018-07-09-15-58-24	0	3	x	-15	0	50.3	25.5	50.1	25.4	50.5	0.176	22786			65
366	6038	0	Epilobium hirsutum	4000	2018-07-09-15-58-26	0	3	x	-15	0	50.3	25.6	50.1	25.4	50.5	0.176	22786			66
367	6039	0	Epilobium hirsutum	4000	2018-07-09-15-58-28	0	3	x	-15	0	50.3	25.5	50.1	25.4	50.5	0.176	22786			67
368	6040	0	Epilobium hirsutum	4000	2018-07-09-15-58-30	0	3	x	-15	0	50.3	25.5	50.1	25.4	50.5	0.176	22786			68
369	6041	0	Epilobium hirsutum	4000	2018-07-09-15-58-32	0	3	x	-15	0	50.3	25.5	50.1	25.4	50.5	0.176	22786			69
370	6042	0	Epilobium hirsutum	4000	2018-07-09-15-58-34	0	3	x	-15	0	50.3	25.5	50.1	25.4	50.5	0.176	22786			70
371	6043	0	Epilobium hirsutum	4000	2018-07-09-15-58-36	0	3	x	-15	0	50.3	25.5	50.1	25.4	50.5	0.176	22786			71
372	6044	0	Epilobium hirsutum	4000	2018-07-09-15-58-38	0	3	x	-15	0	50.2	25.5	50.1	25.4	50.5	0.276	22786			72
373	6045	0	Epilobium hirsutum	4000	2018-07-09-15-58-40	0	3	x	-15	0	50.3	25.6	50.1	25.4	50.5	0.176	22786			73
374	6046	0	Epilobium hirsutum	4000	2018-07-09-15-58-42	0	3	x	-15	0	50.2	25.5	50.1	25.4	50.5	0.276	22786			74
375	6047	0	Epilobium hirsutum	4000	2018-07-09-15-58-44	0	3	x	-15	0	50.2	25.5	50.1	25.4	50.5	0.276	22786			75
376	6048	0	Epilobium hirsutum	4000	2018-07-09-15-58-46	0	3	x	-15	0	50.2	25.5	50.1	25.4	50.5	0.276	22786			76
377	6049	0	Epilobium hirsutum	4000	2018-07-09-15-58-48	0	3	x	-15	0	50.3	25.6	50.1	25.4	50.5	0.176	22786			77
378	6050	0	Epilobium hirsutum	4000	2018-07-09-15-58-50	0	3	x	-15	0	50.3	25.6	50	25.4	50.4	0.065	22786			78
379	6051	0	Epilobium hirsutum	4000	2018-07-09-15-58-52	0	3	x	-15	0	50.2	25.5	50	25.4	50.4	0.165	22786			79
380	6052	0	Epilobium hirsutum	4000	2018-07-09-15-58-54	0	3	x	-15	0	50.2	25.5	50	25.4	50.4	0.165	22786			80
381	6053	0	Epilobium hirsutum	4000	2018-07-09-15-58-56	0	3	x	-15	0	50.2	25.5	50	25.4	50.4	0.165	22786			81
382	6054	0	Epilobium hirsutum	4000	2018-07-09-15-58-58	0	3	x	-15	0	50.2	25.5	50.1	25.4	50.5	0.276	22786			82
383	6055	0	Epilobium hirsutum	4000	2018-07-09-15-59-00	0	3	x	-15	0	50.2	25.5	50.1	25.4	50.5	0.276	22786			83
384	6056	0	Epilobium hirsutum	4000	2018-07-09-15-59-02	0	3	x	-15	0	50.2	25.5	50.1	25.4	50.5	0.276	22786			84
385	6057	0	Epilobium hirsutum	4000	2018-07-09-15-59-04	0	3	x	-15	0	50.2	25.5	50.1	25.4	50.5	0.276	22786			85
386	6058	0	Epilobium hirsutum	4000	2018-07-09-15-59-06	0	3	x	-15	0	50.3	25.6	50.1	25.4	50.5	0.176	22786			86
387	6059	0	Epilobium hirsutum	4000	2018-07-09-15-59-08	0	3	x	-15	0	50.2	25.5	50.1	25.4	50.5	0.276	22786			87
388	6060	0	Epilobium hirsutum	4000	2018-07-09-15-59-10	0	3	x	-15	0	50.2	25.5	50	25.4	50.4	0.165	22786			88
389	6061	0	Epilobium hirsutum	4000	2018-07-09-15-59-12	0	3	x	-15	0	50.2	25.5	50.1	25.4	50.5	0.276	22786			89
390	6062	0	Epilobium hirsutum	4000	2018-07-09-15-59-15	0	3	x	-15	0	50.2	25.5	50.1	25.4	50.5	0.276	22786			90
391	6063	0	Epilobium hirsutum	4000	2018-07-09-15-59-17	0	3	x	-15	0	50.2	25.5	50	25.4	50.4	0.165	22786	Last10	Here	91
392	6064	0	Epilobium hirsutum	4000	2018-07-09-15-59-19	0	3	x	-15	0	50.2	25.5	50.1	25.4	50.5	0.276	22786	Last10	Here	92
393	6065	0	Epilobium hirsutum	4000	2018-07-09-15-59-21	0	3	x	-15	0	50.2	25.5	50.1	25.4	50.5	0.276	22786	Last10	Here	93
394	6066	0	Epilobium hirsutum	4000	2018-07-09-15-59-23	0	3	x	-15	0	50.2	25.5	50.2	25.4	50.6	0.386	22786	Last10	Here	94
395	6067	0	Epilobium hirsutum	4000	2018-07-09-15-59-25	0	3	x	-15	0	50.2	25.5	50.2	25.4	50.6	0.386	22786	Last10	Here	95
396	6068	0	Epilobium hirsutum	4000	2018-07-09-15-59-27	0	3	x	-15	0	50.2	25.5	50.2	25.4	50.6	0.386	22786	Last10	Here	96
397	6069	0	Epilobium hirsutum	4000	2018-07-09-15-59-29	0	3	x	-15	0	50.2	25.5	50.3	25.4	50.7	0.497	22786	Last10	Here	97
398	6070	0	Epilobium hirsutum	4000	2018-07-09-15-59-31	0	3	x	-15	0	50.2	25.5	50.3	25.4	50.7	0.497	22786	Last10	Here	98
399	6071	0	Epilobium hirsutum	4000	2018-07-09-15-59-33	0	3	x	-15	0	50.2	25.5	50.3	25.4	50.7	0.497	22786	Last10	Here	99
400	6072	0	Epilobium hirsutum	4000	2018-07-09-15-59-35	0	3	x	-15	0	50.2	25.5	50.3	25.4	50.7	0.497	22786	Last10	Here	100
401	6073	0	Epilobium hirsutum	4000	2018-07-09-16-00-07	0	3	x	-10	0	50.2	25.5	50.1	25.4	50.5	0.276	22787	First10	Here	1
402	6074	0	Epilobium hirsutum	4000	2018-07-09-16-00-09	0	3	x	-10	0	50.2	25.5	50.1	25.4	50.5	0.276	22787	First10	Here	2
403	6075	0	Epilobium hirsutum	4000	2018-07-09-16-00-11	0	3	x	-10	0	50.2	25.5	50.1	25.4	50.5	0.276	22787	First10	Here	3
404	6076	0	Epilobium hirsutum	4000	2018-07-09-16-00-13	0	3	x	-10	0	50.2	25.5	50	25.4	50.4	0.165	22787	First10	Here	4
405	6077	0	Epilobium hirsutum	4000	2018-07-09-16-00-15	0	3	x	-10	0	50.2	25.5	50	25.4	50.4	0.165	22787	First10	Here	5
406	6078	0	Epilobium hirsutum	4000	2018-07-09-16-00-17	0	3	x	-10	0	50.2	25.5	50	25.4	50.4	0.165	22787	First10	Here	6
407	6079	0	Epilobium hirsutum	4000	2018-07-09-16-00-19	0	3	x	-10	0	50.2	25.5	50	25.4	50.4	0.165	22787	First10	Here	7
408	6080	0	Epilobium hirsutum	4000	2018-07-09-16-00-21	0	3	x	-10	0	50.2	25.5	50	25.4	50.4	0.165	22787	First10	Here	8
409	6081	0	Epilobium hirsutum	4000	2018-07-09-16-00-23	0	3	x	-10	0	50.1	25.5	50	25.4	50.4	0.265	22787	First10	Here	9
410	6082	0	Epilobium hirsutum	4000	2018-07-09-16-00-25	0	3	x	-10	0	50.1	25.5	50.1	25.4	50.5	0.376	22787	First10	Here	10
411	6083	0	Epilobium hirsutum	4000	2018-07-09-16-00-27	0	3	x	-10	0	50.1	25.5	50.2	25.4	50.6	0.486	22787			11
412	6084	0	Epilobium hirsutum	4000	2018-07-09-16-00-29	0	3	x	-10	0	50.1	25.5	50.3	25.4	50.7	0.597	22787			12
413	6085	0	Epilobium hirsutum	4000	2018-07-09-16-00-31	0	3	x	-10	0	50.1	25.5	50.4	25.4	50.8	0.708	22787			13
414	6086	0	Epilobium hirsutum	4000	2018-07-09-16-00-33	0	3	x	-10	0	50.1	25.5	50.4	25.4	50.8	0.708	22787			14
415	6087	0	Epilobium hirsutum	4000	2018-07-09-16-00-35	0	3	x	-10	0	50.1	25.5	50.4	25.4	50.8	0.708	22787			15
416	6088	0	Epilobium hirsutum	4000	2018-07-09-16-00-37	0	3	x	-10	0	50.1	25.5	50.5	25.4	50.9	0.818	22787			16
417	6089	0	Epilobium hirsutum	4000	2018-07-09-16-00-39	0	3	x	-10	0	50.1	25.5	50.5	25.4	50.9	0.818	22787			17
418	6090	0	Epilobium hirsutum	4000	2018-07-09-16-00-41	0	3	x	-10	0	50.1	25.5	50.5	25.4	50.9	0.818	22787			18
419	6091	0	Epilobium hirsutum	4000	2018-07-09-16-00-43	0	3	x	-10	0	50.1	25.5	50.4	25.4	50.8	0.708	22787			19
420	6092	0	Epilobium hirsutum	4000	2018-07-09-16-00-45	0	3	x	-10	0	50.1	25.5	50.3	25.4	50.7	0.597	22787			20
421	6093	0	Epilobium hirsutum	4000	2018-07-09-16-00-47	0	3	x	-10	0	50.1	25.5	50.3	25.4	50.7	0.597	22787			21
422	6094	0	Epilobium hirsutum	4000	2018-07-09-16-00-49	0	3	x	-10	0	50.1	25.5	50.3	25.4	50.7	0.597	22787			22
423	6095	0	Epilobium hirsutum	4000	2018-07-09-16-00-51	0	3	x	-10	0	50.1	25.5	50.2	25.4	50.6	0.486	22787			23
424	6096	0	Epilobium hirsutum	4000	2018-07-09-16-00-53	0	3	x	-10	0	50.1	25.5	50.2	25.4	50.6	0.486	22787			24
425	6097	0	Epilobium hirsutum	4000	2018-07-09-16-00-55	0	3	x	-10	0	50.1	25.5	50.2	25.4	50.6	0.486	22787			25
426	6098	0	Epilobium hirsutum	4000	2018-07-09-16-00-57	0	3	x	-10	0	50.1	25.5	50.1	25.4	50.5	0.376	22787			26
427	6099	0	Epilobium hirsutum	4000	2018-07-09-16-00-59	0	3	x	-10	0	50.1	25.5	50.1	25.4	50.5	0.376	22787			27
428	6100	0	Epilobium hirsutum	4000	2018-07-09-16-01-01	0	3	x	-10	0	50.1	25.5	50.1	25.4	50.5	0.376	22787			28
429	6101	0	Epilobium hirsutum	4000	2018-07-09-16-01-03	0	3	x	-10	0	50.1	25.5	50.1	25.4	50.5	0.376	22787			29
430	6102	0	Epilobium hirsutum	4000	2018-07-09-16-01-05	0	3	x	-10	0	50.1	25.5	50.2	25.4	50.6	0.486	22787			30
431	6103	0	Epilobium hirsutum	4000	2018-07-09-16-01-07	0	3	x	-10	0	50.1	25.5	50.2	25.4	50.6	0.486	22787			31
432	6104	0	Epilobium hirsutum	4000	2018-07-09-16-01-09	0	3	x	-10	0	50.1	25.5	50.3	25.4	50.7	0.597	22787			32
433	6105	0	Epilobium hirsutum	4000	2018-07-09-16-01-11	0	3	x	-10	0	50.1	25.5	50.4	25.4	50.8	0.708	22787			33
434	6106	0	Epilobium hirsutum	4000	2018-07-09-16-01-13	0	3	x	-10	0	50.2	25.5	50.5	25.4	50.9	0.718	22787			34
435	6107	0	Epilobium hirsutum	4000	2018-07-09-16-01-15	0	3	x	-10	0	50.2	25.5	50.5	25.4	50.9	0.718	22787			35
436	6108	0	Epilobium hirsutum	4000	2018-07-09-16-01-17	0	3	x	-10	0	50.1	25.5	50.6	25.4	51	0.929	22787			36
437	6109	0	Epilobium hirsutum	4000	2018-07-09-16-01-19	0	3	x	-10	0	50.1	25.5	50.6	25.4	51	0.929	22787			37
438	6110	0	Epilobium hirsutum	4000	2018-07-09-16-01-21	0	3	x	-10	0	50.1	25.5	50.5	25.4	50.9	0.818	22787			38
439	6111	0	Epilobium hirsutum	4000	2018-07-09-16-01-23	0	3	x	-10	0	50.2	25.5	50.4	25.4	50.8	0.608	22787			39
440	6112	0	Epilobium hirsutum	4000	2018-07-09-16-01-25	0	3	x	-10	0	50.2	25.5	50.4	25.4	50.8	0.608	22787			40
441	6113	0	Epilobium hirsutum	4000	2018-07-09-16-01-27	0	3	x	-10	0	50.1	25.5	50.4	25.4	50.8	0.708	22787			41
442	6114	0	Epilobium hirsutum	4000	2018-07-09-16-01-29	0	3	x	-10	0	50.2	25.5	50.4	25.4	50.8	0.608	22787			42
443	6115	0	Epilobium hirsutum	4000	2018-07-09-16-01-31	0	3	x	-10	0	50.1	25.5	50.4	25.4	50.8	0.708	22787			43
444	6116	0	Epilobium hirsutum	4000	2018-07-09-16-01-33	0	3	x	-10	0	50.1	25.5	50.6	25.4	51	0.929	22787			44
445	6117	0	Epilobium hirsutum	4000	2018-07-09-16-01-35	0	3	x	-10	0	50.1	25.5	50.6	25.4	51	0.929	22787			45
446	6118	0	Epilobium hirsutum	4000	2018-07-09-16-01-37	0	3	x	-10	0	50.1	25.5	50.6	25.4	51	0.929	22787			46
447	6119	0	Epilobium hirsutum	4000	2018-07-09-16-01-39	0	3	x	-10	0	50.1	25.5	50.7	25.4	51.1	1.04	22787			47
448	6120	0	Epilobium hirsutum	4000	2018-07-09-16-01-41	0	3	x	-10	0	50.1	25.5	50.6	25.4	51	0.929	22787			48
449	6121	0	Epilobium hirsutum	4000	2018-07-09-16-01-43	0	3	x	-10	0	50.2	25.6	50.7	25.4	51.1	0.94	22787			49
450	6122	0	Epilobium hirsutum	4000	2018-07-09-16-01-45	0	3	x	-10	0	50.1	25.5	50.7	25.4	51.1	1.04	22787			50
451	6123	0	Epilobium hirsutum	4000	2018-07-09-16-01-47	0	3	x	-10	0	50.1	25.5	50.7	25.4	51.1	1.04	22787			51
452	6124	0	Epilobium hirsutum	4000	2018-07-09-16-01-49	0	3	x	-10	0	50.1	25.5	50.8	25.4	51.3	1.15	22787			52
453	6125	0	Epilobium hirsutum	4000	2018-07-09-16-01-51	0	3	x	-10	0	50.1	25.5	50.8	25.4	51.3	1.15	22787			53
454	6126	0	Epilobium hirsutum	4000	2018-07-09-16-01-53	0	3	x	-10	0	50.1	25.5	50.8	25.4	51.3	1.15	22787			54
455	6127	0	Epilobium hirsutum	4000	2018-07-09-16-01-55	0	3	x	-10	0	50.1	25.5	50.7	25.4	51.1	1.04	22787			55
456	6128	0	Epilobium hirsutum	4000	2018-07-09-16-01-57	0	3	x	-10	0	50.1	25.5	50.6	25.4	51	0.929	22787			56
457	6129	0	Epilobium hirsutum	4000	2018-07-09-16-01-59	0	3	x	-10	0	50.1	25.5	50.5	25.4	50.9	0.818	22787			57
458	6130	0	Epilobium hirsutum	4000	2018-07-09-16-02-01	0	3	x	-10	0	50.1	25.5	50.5	25.4	50.9	0.818	22787			58
459	6131	0	Epilobium hirsutum	4000	2018-07-09-16-02-03	0	3	x	-10	0	50.1	25.6	50.4	25.4	50.8	0.708	22787			59
460	6132	0	Epilobium hirsutum	4000	2018-07-09-16-02-05	0	3	x	-10	0	50.1	25.5	50.3	25.4	50.7	0.597	22787			60
461	6133	0	Epilobium hirsutum	4000	2018-07-09-16-02-07	0	3	x	-10	0	50	25.5	50.3	25.4	50.7	0.697	22787			61
462	6134	0	Epilobium hirsutum	4000	2018-07-09-16-02-09	0	3	x	-10	0	50	25.5	50.2	25.4	50.6	0.586	22787			62
463	6135	0	Epilobium hirsutum	4000	2018-07-09-16-02-11	0	3	x	-10	0	50	25.5	50.2	25.4	50.6	0.586	22787			63
464	6136	0	Epilobium hirsutum	4000	2018-07-09-16-02-13	0	3	x	-10	0	50	25.5	50.2	25.4	50.6	0.586	22787			64
465	6137	0	Epilobium hirsutum	4000	2018-07-09-16-02-15	0	3	x	-10	0	50.1	25.6	50.2	25.4	50.6	0.486	22787			65
466	6138	0	Epilobium hirsutum	4000	2018-07-09-16-02-17	0	3	x	-10	0	50	25.5	50.2	25.4	50.6	0.586	22787			66
467	6139	0	Epilobium hirsutum	4000	2018-07-09-16-02-19	0	3	x	-10	0	50	25.5	50.2	25.4	50.6	0.586	22787			67
468	6140	0	Epilobium hirsutum	4000	2018-07-09-16-02-21	0	3	x	-10	0	50	25.5	50.2	25.4	50.6	0.586	22787			68
469	6141	0	Epilobium hirsutum	4000	2018-07-09-16-02-23	0	3	x	-10	0	50.1	25.5	50.2	25.4	50.6	0.486	22787			69
470	6142	0	Epilobium hirsutum	4000	2018-07-09-16-02-25	0	3	x	-10	0	50.1	25.6	50.3	25.4	50.7	0.597	22787			70
471	6143	0	Epilobium hirsutum	4000	2018-07-09-16-02-27	0	3	x	-10	0	50.1	25.5	50.2	25.4	50.6	0.486	22787			71
472	6144	0	Epilobium hirsutum	4000	2018-07-09-16-02-29	0	3	x	-10	0	50.1	25.5	50.3	25.4	50.7	0.597	22787			72
473	6145	0	Epilobium hirsutum	4000	2018-07-09-16-02-31	0	3	x	-10	0	50	25.5	50.3	25.4	50.7	0.697	22787			73
474	6146	0	Epilobium hirsutum	4000	2018-07-09-16-02-33	0	3	x	-10	0	50	25.5	50.4	25.4	50.8	0.808	22787			74
475	6147	0	Epilobium hirsutum	4000	2018-07-09-16-02-35	0	3	x	-10	0	50	25.5	50.4	25.4	50.8	0.808	22787			75
476	6148	0	Epilobium hirsutum	4000	2018-07-09-16-02-37	0	3	x	-10	0	50	25.5	50.4	25.4	50.8	0.808	22787			76
477	6149	0	Epilobium hirsutum	4000	2018-07-09-16-02-39	0	3	x	-10	0	50.1	25.6	50.4	25.4	50.8	0.708	22787			77
478	6150	0	Epilobium hirsutum	4000	2018-07-09-16-02-41	0	3	x	-10	0	50.1	25.6	50.5	25.4	50.9	0.818	22787			78
479	6151	0	Epilobium hirsutum	4000	2018-07-09-16-02-43	0	3	x	-10	0	50	25.5	50.5	25.4	50.9	0.918	22787			79
480	6152	0	Epilobium hirsutum	4000	2018-07-09-16-02-45	0	3	x	-10	0	50.1	25.6	50.4	25.4	50.8	0.708	22787			80
481	6153	0	Epilobium hirsutum	4000	2018-07-09-16-02-47	0	3	x	-10	0	50	25.5	50.5	25.4	50.9	0.918	22787			81
482	6154	0	Epilobium hirsutum	4000	2018-07-09-16-02-49	0	3	x	-10	0	50	25.5	50.6	25.4	51	1.029	22787			82
483	6155	0	Epilobium hirsutum	4000	2018-07-09-16-02-51	0	3	x	-10	0	50	25.5	50.6	25.4	51	1.029	22787			83
484	6156	0	Epilobium hirsutum	4000	2018-07-09-16-02-53	0	3	x	-10	0	50	25.5	50.7	25.4	51.1	1.14	22787			84
485	6157	0	Epilobium hirsutum	4000	2018-07-09-16-02-55	0	3	x	-10	0	50	25.5	50.7	25.4	51.1	1.14	22787			85
486	6158	0	Epilobium hirsutum	4000	2018-07-09-16-02-57	0	3	x	-10	0	50	25.5	50.8	25.4	51.3	1.25	22787			86
487	6159	0	Epilobium hirsutum	4000	2018-07-09-16-02-59	0	3	x	-10	0	50	25.5	50.7	25.4	51.1	1.14	22787			87
488	6160	0	Epilobium hirsutum	4000	2018-07-09-16-03-01	0	3	x	-10	0	50	25.5	50.6	25.4	51	1.029	22787			88
489	6161	0	Epilobium hirsutum	4000	2018-07-09-16-03-03	0	3	x	-10	0	50	25.5	50.5	25.4	50.9	0.918	22787			89
490	6162	0	Epilobium hirsutum	4000	2018-07-09-16-03-05	0	3	x	-10	0	50	25.5	50.4	25.4	50.8	0.808	22787			90
491	6163	0	Epilobium hirsutum	4000	2018-07-09-16-03-07	0	3	x	-10	0	50	25.5	50.3	25.4	50.7	0.697	22787	Last10	Here	91
492	6164	0	Epilobium hirsutum	4000	2018-07-09-16-03-09	0	3	x	-10	0	50.1	25.6	50.3	25.4	50.7	0.597	22787	Last10	Here	92
493	6165	0	Epilobium hirsutum	4000	2018-07-09-16-03-11	0	3	x	-10	0	50.1	25.5	50.3	25.4	50.7	0.597	22787	Last10	Here	93
494	6166	0	Epilobium hirsutum	4000	2018-07-09-16-03-13	0	3	x	-10	0	50	25.5	50.3	25.4	50.7	0.697	22787	Last10	Here	94
495	6167	0	Epilobium hirsutum	4000	2018-07-09-16-03-15	0	3	x	-10	0	50	25.5	50.3	25.4	50.7	0.697	22787	Last10	Here	95
496	6168	0	Epilobium hirsutum	4000	2018-07-09-16-03-17	0	3	x	-10	0	50	25.5	50.3	25.4	50.7	0.697	22787	Last10	Here	96
497	6169	0	Epilobium hirsutum	4000	2018-07-09-16-03-19	0	3	x	-10	0	50.1	25.5	50.4	25.4	50.8	0.708	22787	Last10	Here	97
498	6170	0	Epilobium hirsutum	4000	2018-07-09-16-03-21	0	3	x	-10	0	50	25.5	50.5	25.4	50.9	0.918	22787	Last10	Here	98
499	6171	0	Epilobium hirsutum	4000	2018-07-09-16-03-23	0	3	x	-10	0	50	25.5	50.5	25.4	50.9	0.918	22787	Last10	Here	99
500	6172	0	Epilobium hirsutum	4000	2018-07-09-16-03-25	0	3	x	-10	0	50	25.5	50.6	25.4	51	1.029	22787	Last10	Here	100
501	6173	0	Epilobium hirsutum	4000	2018-07-09-16-03-57	0	3	x	-5	0	49.9	25.5	51.2	25.4	51.7	1.793	22788	First10	Here	1
502	6174	0	Epilobium hirsutum	4000	2018-07-09-16-03-59	0	3	x	-5	0	49.9	25.5	51.2	25.4	51.7	1.793	22788	First10	Here	2
503	6175	0	Epilobium hirsutum	4000	2018-07-09-16-04-01	0	3	x	-5	0	49.9	25.5	51.1	25.4	51.6	1.682	22788	First10	Here	3
504	6176	0	Epilobium hirsutum	4000	2018-07-09-16-04-03	0	3	x	-5	0	49.9	25.5	50.9	25.4	51.4	1.461	22788	First10	Here	4
505	6177	0	Epilobium hirsutum	4000	2018-07-09-16-04-05	0	3	x	-5	0	49.9	25.5	50.9	25.4	51.4	1.461	22788	First10	Here	5
506	6178	0	Epilobium hirsutum	4000	2018-07-09-16-04-07	0	3	x	-5	0	49.9	25.5	51	25.4	51.5	1.572	22788	First10	Here	6
507	6179	0	Epilobium hirsutum	4000	2018-07-09-16-04-10	0	3	x	-5	0	49.9	25.5	51	25.4	51.5	1.572	22788	First10	Here	7
508	6180	0	Epilobium hirsutum	4000	2018-07-09-16-04-12	0	3	x	-5	0	49.9	25.5	51.1	25.4	51.6	1.682	22788	First10	Here	8
509	6181	0	Epilobium hirsutum	4000	2018-07-09-16-04-14	0	3	x	-5	0	49.9	25.5	51.1	25.4	51.6	1.682	22788	First10	Here	9
510	6182	0	Epilobium hirsutum	4000	2018-07-09-16-04-16	0	3	x	-5	0	50	25.6	51.1	25.4	51.6	1.582	22788	First10	Here	10
511	6183	0	Epilobium hirsutum	4000	2018-07-09-16-04-18	0	3	x	-5	0	49.9	25.5	51	25.4	51.5	1.572	22788			11
512	6184	0	Epilobium hirsutum	4000	2018-07-09-16-04-20	0	3	x	-5	0	49.9	25.5	50.9	25.4	51.4	1.461	22788			12
513	6185	0	Epilobium hirsutum	4000	2018-07-09-16-04-22	0	3	x	-5	0	50	25.5	50.7	25.4	51.1	1.14	22788			13
514	6186	0	Epilobium hirsutum	4000	2018-07-09-16-04-24	0	3	x	-5	0	49.9	25.5	50.7	25.4	51.1	1.24	22788			14
515	6187	0	Epilobium hirsutum	4000	2018-07-09-16-04-26	0	3	x	-5	0	50	25.5	50.6	25.4	51	1.029	22788			15
516	6188	0	Epilobium hirsutum	4000	2018-07-09-16-04-28	0	3	x	-5	0	49.9	25.5	50.6	25.4	51	1.129	22788			16
517	6189	0	Epilobium hirsutum	4000	2018-07-09-16-04-30	0	3	x	-5	0	50	25.6	50.5	25.4	50.9	0.918	22788			17
518	6190	0	Epilobium hirsutum	4000	2018-07-09-16-04-32	0	3	x	-5	0	50	25.6	50.6	25.4	51	1.029	22788			18
519	6191	0	Epilobium hirsutum	4000	2018-07-09-16-04-34	0	3	x	-5	0	50	25.6	50.5	25.4	50.9	0.918	22788			19
520	6192	0	Epilobium hirsutum	4000	2018-07-09-16-04-36	0	3	x	-5	0	49.9	25.5	50.4	25.4	50.8	0.908	22788			20
521	6193	0	Epilobium hirsutum	4000	2018-07-09-16-04-38	0	3	x	-5	0	50	25.6	50.4	25.4	50.8	0.808	22788			21
522	6194	0	Epilobium hirsutum	4000	2018-07-09-16-04-40	0	3	x	-5	0	49.9	25.5	50.3	25.4	50.7	0.797	22788			22
523	6195	0	Epilobium hirsutum	4000	2018-07-09-16-04-42	0	3	x	-5	0	49.9	25.5	50.3	25.4	50.7	0.797	22788			23
524	6196	0	Epilobium hirsutum	4000	2018-07-09-16-04-44	0	3	x	-5	0	49.9	25.5	50.3	25.4	50.7	0.797	22788			24
525	6197	0	Epilobium hirsutum	4000	2018-07-09-16-04-46	0	3	x	-5	0	50	25.6	50.3	25.4	50.7	0.697	22788			25
526	6198	0	Epilobium hirsutum	4000	2018-07-09-16-04-48	0	3	x	-5	0	49.9	25.5	50.3	25.4	50.7	0.797	22788			26
527	6199	0	Epilobium hirsutum	4000	2018-07-09-16-04-50	0	3	x	-5	0	49.9	25.5	50.2	25.4	50.6	0.686	22788			27
528	6200	0	Epilobium hirsutum	4000	2018-07-09-16-04-52	0	3	x	-5	0	49.9	25.5	50.2	25.4	50.6	0.686	22788			28
529	6201	0	Epilobium hirsutum	4000	2018-07-09-16-04-54	0	3	x	-5	0	49.9	25.5	50.2	25.4	50.6	0.686	22788			29
530	6202	0	Epilobium hirsutum	4000	2018-07-09-16-04-56	0	3	x	-5	0	49.9	25.5	50.3	25.4	50.7	0.797	22788			30
531	6203	0	Epilobium hirsutum	4000	2018-07-09-16-04-58	0	3	x	-5	0	49.9	25.5	50.4	25.4	50.8	0.908	22788			31
532	6204	0	Epilobium hirsutum	4000	2018-07-09-16-05-00	0	3	x	-5	0	50	25.6	50.5	25.4	50.9	0.918	22788			32
533	6205	0	Epilobium hirsutum	4000	2018-07-09-16-05-02	0	3	x	-5	0	50	25.6	50.6	25.4	51	1.029	22788			33
534	6206	0	Epilobium hirsutum	4000	2018-07-09-16-05-04	0	3	x	-5	0	49.9	25.5	50.7	25.4	51.1	1.24	22788			34
535	6207	0	Epilobium hirsutum	4000	2018-07-09-16-05-06	0	3	x	-5	0	50	25.6	50.7	25.4	51.1	1.14	22788			35
536	6208	0	Epilobium hirsutum	4000	2018-07-09-16-05-08	0	3	x	-5	0	49.9	25.5	50.7	25.4	51.1	1.24	22788			36
537	6209	0	Epilobium hirsutum	4000	2018-07-09-16-05-10	0	3	x	-5	0	49.9	25.5	50.7	25.4	51.1	1.24	22788			37
538	6210	0	Epilobium hirsutum	4000	2018-07-09-16-05-12	0	3	x	-5	0	49.9	25.5	50.7	25.4	51.1	1.24	22788			38
539	6211	0	Epilobium hirsutum	4000	2018-07-09-16-05-14	0	3	x	-5	0	49.9	25.5	50.7	25.4	51.1	1.24	22788			39
540	6212	0	Epilobium hirsutum	4000	2018-07-09-16-05-16	0	3	x	-5	0	49.9	25.5	50.7	25.4	51.1	1.24	22788			40
541	6213	0	Epilobium hirsutum	4000	2018-07-09-16-05-18	0	3	x	-5	0	49.9	25.5	50.7	25.4	51.1	1.24	22788			41
542	6214	0	Epilobium hirsutum	4000	2018-07-09-16-05-20	0	3	x	-5	0	50	25.5	50.7	25.4	51.1	1.14	22788			42
543	6215	0	Epilobium hirsutum	4000	2018-07-09-16-05-22	0	3	x	-5	0	50	25.5	50.7	25.4	51.1	1.14	22788			43
544	6216	0	Epilobium hirsutum	4000	2018-07-09-16-05-24	0	3	x	-5	0	49.9	25.5	50.7	25.4	51.1	1.24	22788			44
545	6217	0	Epilobium hirsutum	4000	2018-07-09-16-05-26	0	3	x	-5	0	50	25.5	50.8	25.4	51.3	1.25	22788			45
546	6218	0	Epilobium hirsutum	4000	2018-07-09-16-05-28	0	3	x	-5	0	50	25.5	50.9	25.4	51.4	1.361	22788			46
547	6219	0	Epilobium hirsutum	4000	2018-07-09-16-05-30	0	3	x	-5	0	50	25.5	51	25.4	51.5	1.472	22788			47
548	6220	0	Epilobium hirsutum	4000	2018-07-09-16-05-32	0	3	x	-5	0	50	25.5	51	25.4	51.5	1.472	22788			48
549	6221	0	Epilobium hirsutum	4000	2018-07-09-16-05-34	0	3	x	-5	0	50	25.5	51.1	25.4	51.6	1.582	22788			49
550	6222	0	Epilobium hirsutum	4000	2018-07-09-16-05-36	0	3	x	-5	0	50	25.5	51.2	25.4	51.7	1.693	22788			50
551	6223	0	Epilobium hirsutum	4000	2018-07-09-16-05-38	0	3	x	-5	0	49.9	25.5	51.2	25.4	51.7	1.793	22788			51
552	6224	0	Epilobium hirsutum	4000	2018-07-09-16-05-40	0	3	x	-5	0	49.9	25.5	51.2	25.4	51.7	1.793	22788			52
553	6225	0	Epilobium hirsutum	4000	2018-07-09-16-05-42	0	3	x	-5	0	50	25.5	51.3	25.4	51.8	1.804	22788			53
554	6226	0	Epilobium hirsutum	4000	2018-07-09-16-05-44	0	3	x	-5	0	49.9	25.5	51.3	25.4	51.8	1.904	22788			54
555	6227	0	Epilobium hirsutum	4000	2018-07-09-16-05-46	0	3	x	-5	0	49.9	25.5	51.4	25.4	51.9	2.014	22788			55
556	6228	0	Epilobium hirsutum	4000	2018-07-09-16-05-48	0	3	x	-5	0	49.9	25.5	51.4	25.4	51.9	2.014	22788			56
557	6229	0	Epilobium hirsutum	4000	2018-07-09-16-05-50	0	3	x	-5	0	49.9	25.5	51.3	25.4	51.8	1.904	22788			57
558	6230	0	Epilobium hirsutum	4000	2018-07-09-16-05-52	0	3	x	-5	0	49.9	25.5	51.4	25.4	51.9	2.014	22788			58
559	6231	0	Epilobium hirsutum	4000	2018-07-09-16-05-54	0	3	x	-5	0	49.9	25.5	51.4	25.4	51.9	2.014	22788			59
560	6232	0	Epilobium hirsutum	4000	2018-07-09-16-05-56	0	3	x	-5	0	50	25.6	51.4	25.4	51.9	1.914	22788			60
561	6233	0	Epilobium hirsutum	4000	2018-07-09-16-05-58	0	3	x	-5	0	49.9	25.5	51.4	25.4	51.9	2.014	22788			61
562	6234	0	Epilobium hirsutum	4000	2018-07-09-16-06-00	0	3	x	-5	0	49.9	25.5	51.4	25.4	51.9	2.014	22788			62
563	6235	0	Epilobium hirsutum	4000	2018-07-09-16-06-02	0	3	x	-5	0	49.9	25.5	51.4	25.4	51.9	2.014	22788			63
564	6236	0	Epilobium hirsutum	4000	2018-07-09-16-06-04	0	3	x	-5	0	49.9	25.5	51.4	25.4	51.9	2.014	22788			64
565	6237	0	Epilobium hirsutum	4000	2018-07-09-16-06-06	0	3	x	-5	0	49.9	25.5	51.4	25.4	51.9	2.014	22788			65
566	6238	0	Epilobium hirsutum	4000	2018-07-09-16-06-08	0	3	x	-5	0	49.9	25.5	51.5	25.4	52	2.125	22788			66
567	6239	0	Epilobium hirsutum	4000	2018-07-09-16-06-10	0	3	x	-5	0	49.9	25.5	51.5	25.4	52	2.125	22788			67
568	6240	0	Epilobium hirsutum	4000	2018-07-09-16-06-12	0	3	x	-5	0	49.9	25.5	51.6	25.4	52.1	2.236	22788			68
569	6241	0	Epilobium hirsutum	4000	2018-07-09-16-06-14	0	3	x	-5	0	50	25.5	51.6	25.4	52.1	2.136	22788			69
570	6242	0	Epilobium hirsutum	4000	2018-07-09-16-06-16	0	3	x	-5	0	50	25.5	51.6	25.4	52.1	2.136	22788			70
571	6243	0	Epilobium hirsutum	4000	2018-07-09-16-06-18	0	3	x	-5	0	50	25.5	51.6	25.4	52.1	2.136	22788			71
572	6244	0	Epilobium hirsutum	4000	2018-07-09-16-06-20	0	3	x	-5	0	50	25.5	51.5	25.4	52	2.025	22788			72
573	6245	0	Epilobium hirsutum	4000	2018-07-09-16-06-22	0	3	x	-5	0	50	25.5	51.4	25.4	51.9	1.914	22788			73
574	6246	0	Epilobium hirsutum	4000	2018-07-09-16-06-24	0	3	x	-5	0	50	25.5	51.4	25.4	51.9	1.914	22788			74
575	6247	0	Epilobium hirsutum	4000	2018-07-09-16-06-26	0	3	x	-5	0	50.1	25.5	51.4	25.4	51.9	1.814	22788			75
576	6248	0	Epilobium hirsutum	4000	2018-07-09-16-06-28	0	3	x	-5	0	50.2	25.6	51.4	25.4	51.9	1.714	22788			76
577	6249	0	Epilobium hirsutum	4000	2018-07-09-16-06-30	0	3	x	-5	0	50.2	25.6	51.4	25.4	51.9	1.714	22788			77
578	6250	0	Epilobium hirsutum	4000	2018-07-09-16-06-32	0	3	x	-5	0	50.1	25.5	51.4	25.4	51.9	1.814	22788			78
579	6251	0	Epilobium hirsutum	4000	2018-07-09-16-06-34	0	3	x	-5	0	50.2	25.6	51.4	25.4	51.9	1.714	22788			79
580	6252	0	Epilobium hirsutum	4000	2018-07-09-16-06-36	0	3	x	-5	0	50.1	25.5	51.3	25.4	51.8	1.704	22788			80
581	6253	0	Epilobium hirsutum	4000	2018-07-09-16-06-38	0	3	x	-5	0	50.1	25.5	51.2	25.4	51.7	1.593	22788			81
582	6254	0	Epilobium hirsutum	4000	2018-07-09-16-06-40	0	3	x	-5	0	50.2	25.6	51.2	25.4	51.7	1.493	22788			82
583	6255	0	Epilobium hirsutum	4000	2018-07-09-16-06-42	0	3	x	-5	0	50.1	25.5	51.3	25.4	51.8	1.704	22788			83
584	6256	0	Epilobium hirsutum	4000	2018-07-09-16-06-44	0	3	x	-5	0	50.1	25.6	51.3	25.4	51.8	1.704	22788			84
585	6257	0	Epilobium hirsutum	4000	2018-07-09-16-06-46	0	3	x	-5	0	50.1	25.6	51.3	25.4	51.8	1.704	22788			85
586	6258	0	Epilobium hirsutum	4000	2018-07-09-16-06-48	0	3	x	-5	0	50.1	25.6	51.3	25.4	51.8	1.704	22788			86
587	6259	0	Epilobium hirsutum	4000	2018-07-09-16-06-50	0	3	x	-5	0	50	25.5	51.2	25.4	51.7	1.693	22788			87
588	6260	0	Epilobium hirsutum	4000	2018-07-09-16-06-52	0	3	x	-5	0	50	25.5	51.1	25.4	51.6	1.582	22788			88
589	6261	0	Epilobium hirsutum	4000	2018-07-09-16-06-54	0	3	x	-5	0	50	25.5	51.1	25.4	51.6	1.582	22788			89
590	6262	0	Epilobium hirsutum	4000	2018-07-09-16-06-56	0	3	x	-5	0	50	25.6	51.1	25.4	51.6	1.582	22788			90
591	6263	0	Epilobium hirsutum	4000	2018-07-09-16-06-58	0	3	x	-5	0	50	25.5	51.2	25.4	51.7	1.693	22788	Last10	Here	91
592	6264	0	Epilobium hirsutum	4000	2018-07-09-16-07-00	0	3	x	-5	0	50	25.6	51.2	25.4	51.7	1.693	22788	Last10	Here	92
593	6265	0	Epilobium hirsutum	4000	2018-07-09-16-07-02	0	3	x	-5	0	50	25.6	51.2	25.4	51.7	1.693	22788	Last10	Here	93
594	6266	0	Epilobium hirsutum	4000	2018-07-09-16-07-04	0	3	x	-5	0	50	25.6	51.3	25.4	51.8	1.804	22788	Last10	Here	94
595	6267	0	Epilobium hirsutum	4000	2018-07-09-16-07-06	0	3	x	-5	0	49.9	25.5	51.3	25.4	51.8	1.904	22788	Last10	Here	95
596	6268	0	Epilobium hirsutum	4000	2018-07-09-16-07-08	0	3	x	-5	0	50	25.6	51.3	25.4	51.8	1.804	22788	Last10	Here	96
597	6269	0	Epilobium hirsutum	4000	2018-07-09-16-07-10	0	3	x	-5	0	50	25.6	51.4	25.4	51.9	1.914	22788	Last10	Here	97
598	6270	0	Epilobium hirsutum	4000	2018-07-09-16-07-12	0	3	x	-5	0	50	25.6	51.3	25.4	51.8	1.804	22788	Last10	Here	98
599	6271	0	Epilobium hirsutum	4000	2018-07-09-16-07-14	0	3	x	-5	0	50	25.6	51.3	25.4	51.8	1.804	22788	Last10	Here	99
600	6272	0	Epilobium hirsutum	4000	2018-07-09-16-07-16	0	3	x	-5	0	50	25.6	51.3	25.4	51.8	1.804	22788	Last10	Here	100
601	6273	0	Epilobium hirsutum	4000	2018-07-09-16-07-48	0	3	x	0	0	50	25.6	51.4	25.4	51.9	1.914	22789	First10	Here	1
602	6274	0	Epilobium hirsutum	4000	2018-07-09-16-07-50	0	3	x	0	0	50	25.6	51.5	25.4	52	2.025	22789	First10	Here	2
603	6275	0	Epilobium hirsutum	4000	2018-07-09-16-07-52	0	3	x	0	0	50	25.6	51.5	25.4	52	2.025	22789	First10	Here	3
604	6276	0	Epilobium hirsutum	4000	2018-07-09-16-07-54	0	3	x	0	0	50	25.6	51.5	25.4	52	2.025	22789	First10	Here	4
605	6277	0	Epilobium hirsutum	4000	2018-07-09-16-07-56	0	3	x	0	0	50	25.6	51.6	25.4	52.1	2.136	22789	First10	Here	5
606	6278	0	Epilobium hirsutum	4000	2018-07-09-16-07-58	0	3	x	0	0	50	25.6	51.6	25.4	52.1	2.136	22789	First10	Here	6
607	6279	0	Epilobium hirsutum	4000	2018-07-09-16-08-00	0	3	x	0	0	50	25.6	51.6	25.4	52.1	2.136	22789	First10	Here	7
608	6280	0	Epilobium hirsutum	4000	2018-07-09-16-08-02	0	3	x	0	0	50	25.6	51.7	25.4	52.2	2.247	22789	First10	Here	8
609	6281	0	Epilobium hirsutum	4000	2018-07-09-16-08-04	0	3	x	0	0	50	25.6	51.7	25.4	52.2	2.247	22789	First10	Here	9
610	6282	0	Epilobium hirsutum	4000	2018-07-09-16-08-06	0	3	x	0	0	50	25.6	51.7	25.4	52.2	2.247	22789	First10	Here	10
611	6283	0	Epilobium hirsutum	4000	2018-07-09-16-08-08	0	3	x	0	0	50	25.6	51.7	25.4	52.2	2.247	22789			11
612	6284	0	Epilobium hirsutum	4000	2018-07-09-16-08-10	0	3	x	0	0	50	25.6	51.7	25.4	52.2	2.247	22789			12
613	6285	0	Epilobium hirsutum	4000	2018-07-09-16-08-12	0	3	x	0	0	49.9	25.5	51.7	25.4	52.2	2.347	22789			13
614	6286	0	Epilobium hirsutum	4000	2018-07-09-16-08-14	0	3	x	0	0	50	25.6	51.7	25.4	52.2	2.247	22789			14
615	6287	0	Epilobium hirsutum	4000	2018-07-09-16-08-16	0	3	x	0	0	49.9	25.5	51.7	25.4	52.2	2.347	22789			15
616	6288	0	Epilobium hirsutum	4000	2018-07-09-16-08-18	0	3	x	0	0	50	25.6	51.8	25.4	52.4	2.357	22789			16
617	6289	0	Epilobium hirsutum	4000	2018-07-09-16-08-20	0	3	x	0	0	50	25.6	51.8	25.4	52.4	2.357	22789			17
618	6290	0	Epilobium hirsutum	4000	2018-07-09-16-08-22	0	3	x	0	0	50	25.6	51.8	25.4	52.4	2.357	22789			18
619	6291	0	Epilobium hirsutum	4000	2018-07-09-16-08-24	0	3	x	0	0	50	25.6	51.8	25.4	52.4	2.357	22789			19
620	6292	0	Epilobium hirsutum	4000	2018-07-09-16-08-26	0	3	x	0	0	50	25.6	51.8	25.4	52.4	2.357	22789			20
621	6293	0	Epilobium hirsutum	4000	2018-07-09-16-08-28	0	3	x	0	0	50	25.6	51.9	25.4	52.5	2.468	22789			21
622	6294	0	Epilobium hirsutum	4000	2018-07-09-16-08-30	0	3	x	0	0	50	25.6	51.9	25.4	52.5	2.468	22789			22
623	6295	0	Epilobium hirsutum	4000	2018-07-09-16-08-32	0	3	x	0	0	49.9	25.5	52	25.4	52.6	2.679	22789			23
624	6296	0	Epilobium hirsutum	4000	2018-07-09-16-08-34	0	3	x	0	0	50	25.6	52	25.4	52.6	2.579	22789			24
625	6297	0	Epilobium hirsutum	4000	2018-07-09-16-08-36	0	3	x	0	0	50	25.6	52	25.4	52.6	2.579	22789			25
626	6298	0	Epilobium hirsutum	4000	2018-07-09-16-08-38	0	3	x	0	0	50	25.6	52	25.4	52.6	2.579	22789			26
627	6299	0	Epilobium hirsutum	4000	2018-07-09-16-08-40	0	3	x	0	0	50	25.6	52	25.4	52.6	2.579	22789			27
628	6300	0	Epilobium hirsutum	4000	2018-07-09-16-08-42	0	3	x	0	0	50	25.6	52	25.4	52.6	2.579	22789			28
629	6301	0	Epilobium hirsutum	4000	2018-07-09-16-08-44	0	3	x	0	0	50	25.6	52	25.4	52.6	2.579	22789			29
630	6302	0	Epilobium hirsutum	4000	2018-07-09-16-08-46	0	3	x	0	0	50	25.6	52	25.4	52.6	2.579	22789			30
631	6303	0	Epilobium hirsutum	4000	2018-07-09-16-08-48	0	3	x	0	0	50	25.6	52	25.4	52.6	2.579	22789			31
632	6304	0	Epilobium hirsutum	4000	2018-07-09-16-08-50	0	3	x	0	0	50	25.6	52	25.4	52.6	2.579	22789			32
633	6305	0	Epilobium hirsutum	4000	2018-07-09-16-08-52	0	3	x	0	0	50	25.6	52	25.4	52.6	2.579	22789			33
634	6306	0	Epilobium hirsutum	4000	2018-07-09-16-08-54	0	3	x	0	0	50	25.6	52.1	25.4	52.7	2.689	22789			34
635	6307	0	Epilobium hirsutum	4000	2018-07-09-16-08-56	0	3	x	0	0	50	25.6	52.1	25.4	52.7	2.689	22789			35
636	6308	0	Epilobium hirsutum	4000	2018-07-09-16-08-58	0	3	x	0	0	50	25.6	52.1	25.4	52.7	2.689	22789			36
637	6309	0	Epilobium hirsutum	4000	2018-07-09-16-09-00	0	3	x	0	0	50	25.6	52.1	25.4	52.7	2.689	22789			37
638	6310	0	Epilobium hirsutum	4000	2018-07-09-16-09-02	0	3	x	0	0	49.9	25.6	52	25.4	52.6	2.679	22789			38
639	6311	0	Epilobium hirsutum	4000	2018-07-09-16-09-04	0	3	x	0	0	50	25.6	52	25.4	52.6	2.579	22789			39
640	6312	0	Epilobium hirsutum	4000	2018-07-09-16-09-06	0	3	x	0	0	49.9	25.6	52	25.4	52.6	2.679	22789			40
641	6313	0	Epilobium hirsutum	4000	2018-07-09-16-09-08	0	3	x	0	0	49.9	25.6	52.1	25.4	52.7	2.789	22789			41
642	6314	0	Epilobium hirsutum	4000	2018-07-09-16-09-10	0	3	x	0	0	49.9	25.6	52	25.4	52.6	2.679	22789			42
643	6315	0	Epilobium hirsutum	4000	2018-07-09-16-09-12	0	3	x	0	0	49.9	25.6	52	25.4	52.6	2.679	22789			43
644	6316	0	Epilobium hirsutum	4000	2018-07-09-16-09-14	0	3	x	0	0	49.8	25.5	52	25.4	52.6	2.779	22789			44
645	6317	0	Epilobium hirsutum	4000	2018-07-09-16-09-16	0	3	x	0	0	49.9	25.6	51.9	25.4	52.5	2.568	22789			45
646	6318	0	Epilobium hirsutum	4000	2018-07-09-16-09-19	0	3	x	0	0	49.9	25.6	51.9	25.4	52.5	2.568	22789			46
647	6319	0	Epilobium hirsutum	4000	2018-07-09-16-09-21	0	3	x	0	0	49.9	25.6	52	25.4	52.6	2.679	22789			47
648	6320	0	Epilobium hirsutum	4000	2018-07-09-16-09-23	0	3	x	0	0	49.9	25.6	52	25.4	52.6	2.679	22789			48
649	6321	0	Epilobium hirsutum	4000	2018-07-09-16-09-25	0	3	x	0	0	49.9	25.6	52	25.4	52.6	2.679	22789			49
650	6322	0	Epilobium hirsutum	4000	2018-07-09-16-09-27	0	3	x	0	0	49.9	25.6	52	25.4	52.6	2.679	22789			50
651	6323	0	Epilobium hirsutum	4000	2018-07-09-16-09-29	0	3	x	0	0	49.9	25.6	52	25.4	52.6	2.679	22789			51
652	6324	0	Epilobium hirsutum	4000	2018-07-09-16-09-31	0	3	x	0	0	49.9	25.6	52	25.4	52.6	2.679	22789			52
653	6325	0	Epilobium hirsutum	4000	2018-07-09-16-09-33	0	3	x	0	0	49.9	25.6	51.9	25.4	52.5	2.568	22789			53
654	6326	0	Epilobium hirsutum	4000	2018-07-09-16-09-35	0	3	x	0	0	49.9	25.6	51.9	25.4	52.5	2.568	22789			54
655	6327	0	Epilobium hirsutum	4000	2018-07-09-16-09-37	0	3	x	0	0	49.9	25.6	51.9	25.4	52.5	2.568	22789			55
656	6328	0	Epilobium hirsutum	4000	2018-07-09-16-09-39	0	3	x	0	0	49.9	25.6	51.8	25.4	52.4	2.457	22789			56
657	6329	0	Epilobium hirsutum	4000	2018-07-09-16-09-41	0	3	x	0	0	50	25.6	51.8	25.4	52.4	2.357	22789			57
658	6330	0	Epilobium hirsutum	4000	2018-07-09-16-09-43	0	3	x	0	0	50	25.6	51.9	25.4	52.5	2.468	22789			58
659	6331	0	Epilobium hirsutum	4000	2018-07-09-16-09-45	0	3	x	0	0	49.9	25.6	51.9	25.4	52.5	2.568	22789			59
660	6332	0	Epilobium hirsutum	4000	2018-07-09-16-09-47	0	3	x	0	0	49.9	25.6	51.9	25.4	52.5	2.568	22789			60
661	6333	0	Epilobium hirsutum	4000	2018-07-09-16-09-49	0	3	x	0	0	50	25.6	51.9	25.4	52.5	2.468	22789			61
662	6334	0	Epilobium hirsutum	4000	2018-07-09-16-09-51	0	3	x	0	0	50	25.6	51.9	25.4	52.5	2.468	22789			62
663	6335	0	Epilobium hirsutum	4000	2018-07-09-16-09-53	0	3	x	0	0	49.9	25.6	51.9	25.4	52.5	2.568	22789			63
664	6336	0	Epilobium hirsutum	4000	2018-07-09-16-09-55	0	3	x	0	0	49.9	25.6	51.9	25.4	52.5	2.568	22789			64
665	6337	0	Epilobium hirsutum	4000	2018-07-09-16-09-57	0	3	x	0	0	49.8	25.5	51.9	25.4	52.5	2.668	22789			65
666	6338	0	Epilobium hirsutum	4000	2018-07-09-16-09-59	0	3	x	0	0	50	25.6	51.9	25.4	52.5	2.468	22789			66
667	6339	0	Epilobium hirsutum	4000	2018-07-09-16-10-01	0	3	x	0	0	50	25.6	51.9	25.4	52.5	2.468	22789			67
668	6340	0	Epilobium hirsutum	4000	2018-07-09-16-10-03	0	3	x	0	0	49.9	25.6	51.8	25.4	52.4	2.457	22789			68
669	6341	0	Epilobium hirsutum	4000	2018-07-09-16-10-05	0	3	x	0	0	49.9	25.6	51.8	25.4	52.4	2.457	22789			69
670	6342	0	Epilobium hirsutum	4000	2018-07-09-16-10-07	0	3	x	0	0	50	25.6	51.8	25.4	52.4	2.357	22789			70
671	6343	0	Epilobium hirsutum	4000	2018-07-09-16-10-09	0	3	x	0	0	49.9	25.6	51.8	25.4	52.4	2.457	22789			71
672	6344	0	Epilobium hirsutum	4000	2018-07-09-16-10-11	0	3	x	0	0	49.9	25.6	51.8	25.4	52.4	2.457	22789			72
673	6345	0	Epilobium hirsutum	4000	2018-07-09-16-10-13	0	3	x	0	0	49.9	25.6	51.8	25.4	52.4	2.457	22789			73
674	6346	0	Epilobium hirsutum	4000	2018-07-09-16-10-15	0	3	x	0	0	49.9	25.6	51.8	25.4	52.4	2.457	22789			74
675	6347	0	Epilobium hirsutum	4000	2018-07-09-16-10-17	0	3	x	0	0	49.9	25.6	51.8	25.4	52.4	2.457	22789			75
676	6348	0	Epilobium hirsutum	4000	2018-07-09-16-10-19	0	3	x	0	0	49.9	25.6	51.8	25.4	52.4	2.457	22789			76
677	6349	0	Epilobium hirsutum	4000	2018-07-09-16-10-21	0	3	x	0	0	49.8	25.5	51.8	25.4	52.4	2.557	22789			77
678	6350	0	Epilobium hirsutum	4000	2018-07-09-16-10-23	0	3	x	0	0	49.9	25.6	51.9	25.4	52.5	2.568	22789			78
679	6351	0	Epilobium hirsutum	4000	2018-07-09-16-10-25	0	3	x	0	0	49.8	25.5	51.9	25.4	52.5	2.668	22789			79
680	6352	0	Epilobium hirsutum	4000	2018-07-09-16-10-27	0	3	x	0	0	49.9	25.6	51.9	25.4	52.5	2.568	22789			80
681	6353	0	Epilobium hirsutum	4000	2018-07-09-16-10-29	0	3	x	0	0	49.9	25.6	51.9	25.4	52.5	2.568	22789			81
682	6354	0	Epilobium hirsutum	4000	2018-07-09-16-10-31	0	3	x	0	0	49.9	25.6	51.9	25.4	52.5	2.568	22789			82
683	6355	0	Epilobium hirsutum	4000	2018-07-09-16-10-33	0	3	x	0	0	49.8	25.5	51.9	25.4	52.5	2.668	22789			83
684	6356	0	Epilobium hirsutum	4000	2018-07-09-16-10-35	0	3	x	0	0	49.9	25.6	51.9	25.4	52.5	2.568	22789			84
685	6357	0	Epilobium hirsutum	4000	2018-07-09-16-10-37	0	3	x	0	0	49.9	25.6	51.9	25.4	52.5	2.568	22789			85
686	6358	0	Epilobium hirsutum	4000	2018-07-09-16-10-39	0	3	x	0	0	49.9	25.6	51.9	25.4	52.5	2.568	22789			86
687	6359	0	Epilobium hirsutum	4000	2018-07-09-16-10-41	0	3	x	0	0	49.9	25.6	51.9	25.4	52.5	2.568	22789			87
688	6360	0	Epilobium hirsutum	4000	2018-07-09-16-10-43	0	3	x	0	0	49.9	25.6	51.9	25.4	52.5	2.568	22789			88
689	6361	0	Epilobium hirsutum	4000	2018-07-09-16-10-45	0	3	x	0	0	49.9	25.6	51.9	25.4	52.5	2.568	22789			89
690	6362	0	Epilobium hirsutum	4000	2018-07-09-16-10-47	0	3	x	0	0	49.9	25.6	51.7	25.4	52.2	2.347	22789			90
691	6363	0	Epilobium hirsutum	4000	2018-07-09-16-10-49	0	3	x	0	0	49.9	25.6	51.6	25.4	52.1	2.236	22789	Last10	Here	91
692	6364	0	Epilobium hirsutum	4000	2018-07-09-16-10-51	0	3	x	0	0	49.8	25.5	51.6	25.4	52.1	2.336	22789	Last10	Here	92
693	6365	0	Epilobium hirsutum	4000	2018-07-09-16-10-53	0	3	x	0	0	49.9	25.6	51.5	25.4	52	2.125	22789	Last10	Here	93
694	6366	0	Epilobium hirsutum	4000	2018-07-09-16-10-55	0	3	x	0	0	49.9	25.6	51.5	25.4	52	2.125	22789	Last10	Here	94
695	6367	0	Epilobium hirsutum	4000	2018-07-09-16-10-57	0	3	x	0	0	49.9	25.6	51.5	25.4	52	2.125	22789	Last10	Here	95
696	6368	0	Epilobium hirsutum	4000	2018-07-09-16-10-59	0	3	x	0	0	49.9	25.6	51.5	25.4	52	2.125	22789	Last10	Here	96
697	6369	0	Epilobium hirsutum	4000	2018-07-09-16-11-01	0	3	x	0	0	49.9	25.6	51.6	25.4	52.1	2.236	22789	Last10	Here	97
698	6370	0	Epilobium hirsutum	4000	2018-07-09-16-11-03	0	3	x	0	0	49.9	25.6	51.6	25.4	52.1	2.236	22789	Last10	Here	98
699	6371	0	Epilobium hirsutum	4000	2018-07-09-16-11-05	0	3	x	0	0	49.8	25.5	51.6	25.4	52.1	2.336	22789	Last10	Here	99
700	6372	0	Epilobium hirsutum	4000	2018-07-09-16-11-07	0	3	x	0	0	49.9	25.6	51.6	25.4	52.1	2.236	22789	Last10	Here	100
701	6373	0	Epilobium hirsutum	4000	2018-07-09-16-11-39	0	3	x	5	0	50	25.6	51.7	25.4	52.2	2.247	22790	First10	Here	1
702	6374	0	Epilobium hirsutum	4000	2018-07-09-16-11-41	0	3	x	5	0	49.8	25.5	51.8	25.4	52.4	2.557	22790	First10	Here	2
703	6375	0	Epilobium hirsutum	4000	2018-07-09-16-11-43	0	3	x	5	0	50	25.6	51.8	25.4	52.4	2.357	22790	First10	Here	3
704	6376	0	Epilobium hirsutum	4000	2018-07-09-16-11-45	0	3	x	5	0	49.9	25.6	51.8	25.4	52.4	2.457	22790	First10	Here	4
705	6377	0	Epilobium hirsutum	4000	2018-07-09-16-11-47	0	3	x	5	0	49.9	25.6	51.8	25.4	52.4	2.457	22790	First10	Here	5
706	6378	0	Epilobium hirsutum	4000	2018-07-09-16-11-49	0	3	x	5	0	49.9	25.6	51.8	25.4	52.4	2.457	22790	First10	Here	6
707	6379	0	Epilobium hirsutum	4000	2018-07-09-16-11-51	0	3	x	5	0	49.8	25.5	51.8	25.4	52.4	2.557	22790	First10	Here	7
708	6380	0	Epilobium hirsutum	4000	2018-07-09-16-11-53	0	3	x	5	0	49.9	25.6	51.8	25.4	52.4	2.457	22790	First10	Here	8
709	6381	0	Epilobium hirsutum	4000	2018-07-09-16-11-55	0	3	x	5	0	49.8	25.5	51.8	25.4	52.4	2.557	22790	First10	Here	9
710	6382	0	Epilobium hirsutum	4000	2018-07-09-16-11-57	0	3	x	5	0	49.9	25.6	51.9	25.4	52.5	2.568	22790	First10	Here	10
711	6383	0	Epilobium hirsutum	4000	2018-07-09-16-11-59	0	3	x	5	0	49.9	25.6	51.9	25.4	52.5	2.568	22790			11
712	6384	0	Epilobium hirsutum	4000	2018-07-09-16-12-01	0	3	x	5	0	49.9	25.6	51.8	25.4	52.4	2.457	22790			12
713	6385	0	Epilobium hirsutum	4000	2018-07-09-16-12-03	0	3	x	5	0	49.9	25.6	51.8	25.4	52.4	2.457	22790			13
714	6386	0	Epilobium hirsutum	4000	2018-07-09-16-12-05	0	3	x	5	0	49.9	25.6	51.7	25.4	52.2	2.347	22790			14
715	6387	0	Epilobium hirsutum	4000	2018-07-09-16-12-07	0	3	x	5	0	49.9	25.6	51.7	25.4	52.2	2.347	22790			15
716	6388	0	Epilobium hirsutum	4000	2018-07-09-16-12-09	0	3	x	5	0	49.8	25.6	51.7	25.4	52.2	2.447	22790			16
717	6389	0	Epilobium hirsutum	4000	2018-07-09-16-12-11	0	3	x	5	0	49.8	25.6	51.7	25.4	52.2	2.447	22790			17
718	6390	0	Epilobium hirsutum	4000	2018-07-09-16-12-13	0	3	x	5	0	49.8	25.6	51.7	25.4	52.2	2.447	22790			18
719	6391	0	Epilobium hirsutum	4000	2018-07-09-16-12-15	0	3	x	5	0	49.9	25.6	51.8	25.4	52.4	2.457	22790			19
720	6392	0	Epilobium hirsutum	4000	2018-07-09-16-12-17	0	3	x	5	0	49.8	25.6	51.8	25.4	52.4	2.557	22790			20
721	6393	0	Epilobium hirsutum	4000	2018-07-09-16-12-19	0	3	x	5	0	49.9	25.6	51.8	25.4	52.4	2.457	22790			21
722	6394	0	Epilobium hirsutum	4000	2018-07-09-16-12-23	0	3	x	5	0	49.8	25.5	51.8	25.4	52.4	2.557	22790			22
723	6395	0	Epilobium hirsutum	4000	2018-07-09-16-12-25	0	3	x	5	0	49.9	25.6	51.9	25.4	52.5	2.568	22790			23
724	6396	0	Epilobium hirsutum	4000	2018-07-09-16-12-27	0	3	x	5	0	49.9	25.6	51.9	25.4	52.5	2.568	22790			24
725	6397	0	Epilobium hirsutum	4000	2018-07-09-16-12-29	0	3	x	5	0	49.9	25.6	51.9	25.4	52.5	2.568	22790			25
726	6398	0	Epilobium hirsutum	4000	2018-07-09-16-12-31	0	3	x	5	0	49.8	25.5	51.9	25.4	52.5	2.668	22790			26
727	6399	0	Epilobium hirsutum	4000	2018-07-09-16-12-33	0	3	x	5	0	49.9	25.6	51.9	25.4	52.5	2.568	22790			27
728	6400	0	Epilobium hirsutum	4000	2018-07-09-16-12-35	0	3	x	5	0	49.8	25.6	51.9	25.4	52.5	2.668	22790			28
729	6401	0	Epilobium hirsutum	4000	2018-07-09-16-12-37	0	3	x	5	0	49.8	25.6	51.9	25.4	52.5	2.668	22790			29
730	6402	0	Epilobium hirsutum	4000	2018-07-09-16-12-39	0	3	x	5	0	49.8	25.6	51.9	25.4	52.5	2.668	22790			30
731	6403	0	Epilobium hirsutum	4000	2018-07-09-16-12-41	0	3	x	5	0	49.9	25.6	51.9	25.4	52.5	2.568	22790			31
732	6404	0	Epilobium hirsutum	4000	2018-07-09-16-12-43	0	3	x	5	0	49.8	25.6	51.9	25.4	52.5	2.668	22790			32
733	6405	0	Epilobium hirsutum	4000	2018-07-09-16-12-45	0	3	x	5	0	49.9	25.6	51.8	25.4	52.4	2.457	22790			33
734	6406	0	Epilobium hirsutum	4000	2018-07-09-16-12-47	0	3	x	5	0	49.8	25.5	51.9	25.4	52.5	2.668	22790			34
735	6407	0	Epilobium hirsutum	4000	2018-07-09-16-12-49	0	3	x	5	0	49.8	25.5	51.9	25.4	52.5	2.668	22790			35
736	6408	0	Epilobium hirsutum	4000	2018-07-09-16-12-51	0	3	x	5	0	49.9	25.6	51.9	25.4	52.5	2.568	22790			36
737	6409	0	Epilobium hirsutum	4000	2018-07-09-16-12-53	0	3	x	5	0	49.9	25.6	51.9	25.4	52.5	2.568	22790			37
738	6410	0	Epilobium hirsutum	4000	2018-07-09-16-12-55	0	3	x	5	0	49.9	25.6	51.9	25.4	52.5	2.568	22790			38
739	6411	0	Epilobium hirsutum	4000	2018-07-09-16-12-57	0	3	x	5	0	49.8	25.5	51.9	25.4	52.5	2.668	22790			39
740	6412	0	Epilobium hirsutum	4000	2018-07-09-16-12-59	0	3	x	5	0	49.8	25.5	51.9	25.4	52.5	2.668	22790			40
741	6413	0	Epilobium hirsutum	4000	2018-07-09-16-13-01	0	3	x	5	0	49.9	25.6	51.9	25.4	52.5	2.568	22790			41
742	6414	0	Epilobium hirsutum	4000	2018-07-09-16-13-03	0	3	x	5	0	49.9	25.6	51.9	25.4	52.5	2.568	22790			42
743	6415	0	Epilobium hirsutum	4000	2018-07-09-16-13-05	0	3	x	5	0	49.9	25.6	51.9	25.4	52.5	2.568	22790			43
744	6416	0	Epilobium hirsutum	4000	2018-07-09-16-13-07	0	3	x	5	0	49.9	25.6	51.9	25.4	52.5	2.568	22790			44
745	6417	0	Epilobium hirsutum	4000	2018-07-09-16-13-09	0	3	x	5	0	49.8	25.5	51.9	25.4	52.5	2.668	22790			45
746	6418	0	Epilobium hirsutum	4000	2018-07-09-16-13-11	0	3	x	5	0	49.9	25.6	51.9	25.4	52.5	2.568	22790			46
747	6419	0	Epilobium hirsutum	4000	2018-07-09-16-13-13	0	3	x	5	0	49.9	25.6	51.9	25.4	52.5	2.568	22790			47
748	6420	0	Epilobium hirsutum	4000	2018-07-09-16-13-15	0	3	x	5	0	49.9	25.6	51.9	25.4	52.5	2.568	22790			48
749	6421	0	Epilobium hirsutum	4000	2018-07-09-16-13-17	0	3	x	5	0	49.9	25.6	51.9	25.4	52.5	2.568	22790			49
750	6422	0	Epilobium hirsutum	4000	2018-07-09-16-13-19	0	3	x	5	0	49.9	25.6	51.9	25.4	52.5	2.568	22790			50
751	6423	0	Epilobium hirsutum	4000	2018-07-09-16-13-21	0	3	x	5	0	49.9	25.6	52	25.4	52.6	2.679	22790			51
752	6424	0	Epilobium hirsutum	4000	2018-07-09-16-13-23	0	3	x	5	0	49.9	25.6	52	25.4	52.6	2.679	22790			52
753	6425	0	Epilobium hirsutum	4000	2018-07-09-16-13-25	0	3	x	5	0	49.8	25.5	52	25.4	52.6	2.779	22790			53
754	6426	0	Epilobium hirsutum	4000	2018-07-09-16-13-27	0	3	x	5	0	49.9	25.6	52	25.4	52.6	2.679	22790			54
755	6427	0	Epilobium hirsutum	4000	2018-07-09-16-13-29	0	3	x	5	0	49.9	25.6	52	25.4	52.6	2.679	22790			55
756	6428	0	Epilobium hirsutum	4000	2018-07-09-16-13-31	0	3	x	5	0	49.9	25.6	51.9	25.4	52.5	2.568	22790			56
757	6429	0	Epilobium hirsutum	4000	2018-07-09-16-13-33	0	3	x	5	0	49.9	25.6	51.9	25.4	52.5	2.568	22790			57
758	6430	0	Epilobium hirsutum	4000	2018-07-09-16-13-35	0	3	x	5	0	49.9	25.6	51.9	25.4	52.5	2.568	22790			58
759	6431	0	Epilobium hirsutum	4000	2018-07-09-16-13-37	0	3	x	5	0	49.8	25.5	51.9	25.4	52.5	2.668	22790			59
760	6432	0	Epilobium hirsutum	4000	2018-07-09-16-13-39	0	3	x	5	0	49.8	25.5	51.9	25.4	52.5	2.668	22790			60
761	6433	0	Epilobium hirsutum	4000	2018-07-09-16-13-41	0	3	x	5	0	49.9	25.6	51.9	25.4	52.5	2.568	22790			61
762	6434	0	Epilobium hirsutum	4000	2018-07-09-16-13-43	0	3	x	5	0	49.9	25.6	52	25.4	52.6	2.679	22790			62
763	6435	0	Epilobium hirsutum	4000	2018-07-09-16-13-45	0	3	x	5	0	49.9	25.6	52	25.4	52.6	2.679	22790			63
764	6436	0	Epilobium hirsutum	4000	2018-07-09-16-13-47	0	3	x	5	0	49.9	25.6	52.1	25.4	52.7	2.789	22790			64
765	6437	0	Epilobium hirsutum	4000	2018-07-09-16-13-49	0	3	x	5	0	49.9	25.6	52.1	25.4	52.7	2.789	22790			65
766	6438	0	Epilobium hirsutum	4000	2018-07-09-16-13-51	0	3	x	5	0	49.9	25.6	52	25.4	52.6	2.679	22790			66
767	6439	0	Epilobium hirsutum	4000	2018-07-09-16-13-53	0	3	x	5	0	49.8	25.5	52	25.4	52.6	2.779	22790			67
768	6440	0	Epilobium hirsutum	4000	2018-07-09-16-13-55	0	3	x	5	0	49.9	25.6	52	25.4	52.6	2.679	22790			68
769	6441	0	Epilobium hirsutum	4000	2018-07-09-16-13-57	0	3	x	5	0	49.8	25.5	52	25.4	52.6	2.779	22790			69
770	6442	0	Epilobium hirsutum	4000	2018-07-09-16-13-59	0	3	x	5	0	49.9	25.6	52	25.4	52.6	2.679	22790			70
771	6443	0	Epilobium hirsutum	4000	2018-07-09-16-14-01	0	3	x	5	0	49.9	25.6	51.9	25.4	52.5	2.568	22790			71
772	6444	0	Epilobium hirsutum	4000	2018-07-09-16-14-03	0	3	x	5	0	49.8	25.5	51.9	25.5	52.5	2.668	22790			72
773	6445	0	Epilobium hirsutum	4000	2018-07-09-16-14-05	0	3	x	5	0	49.9	25.6	51.8	25.4	52.4	2.457	22790			73
774	6446	0	Epilobium hirsutum	4000	2018-07-09-16-14-07	0	3	x	5	0	49.9	25.6	51.8	25.4	52.4	2.457	22790			74
775	6447	0	Epilobium hirsutum	4000	2018-07-09-16-14-09	0	3	x	5	0	49.9	25.6	51.8	25.4	52.4	2.457	22790			75
776	6448	0	Epilobium hirsutum	4000	2018-07-09-16-14-11	0	3	x	5	0	49.9	25.6	51.9	25.4	52.5	2.568	22790			76
777	6449	0	Epilobium hirsutum	4000	2018-07-09-16-14-13	0	3	x	5	0	49.8	25.5	51.8	25.4	52.4	2.557	22790			77
778	6450	0	Epilobium hirsutum	4000	2018-07-09-16-14-15	0	3	x	5	0	49.9	25.6	51.9	25.4	52.5	2.568	22790			78
779	6451	0	Epilobium hirsutum	4000	2018-07-09-16-14-17	0	3	x	5	0	49.8	25.5	51.8	25.4	52.4	2.557	22790			79
780	6452	0	Epilobium hirsutum	4000	2018-07-09-16-14-19	0	3	x	5	0	49.9	25.6	51.8	25.4	52.4	2.457	22790			80
781	6453	0	Epilobium hirsutum	4000	2018-07-09-16-14-21	0	3	x	5	0	49.8	25.5	51.8	25.4	52.4	2.557	22790			81
782	6454	0	Epilobium hirsutum	4000	2018-07-09-16-14-23	0	3	x	5	0	49.8	25.5	51.8	25.4	52.4	2.557	22790			82
783	6455	0	Epilobium hirsutum	4000	2018-07-09-16-14-25	0	3	x	5	0	50	25.6	51.8	25.4	52.4	2.357	22790			83
784	6456	0	Epilobium hirsutum	4000	2018-07-09-16-14-27	0	3	x	5	0	50	25.6	51.8	25.4	52.4	2.357	22790			84
785	6457	0	Epilobium hirsutum	4000	2018-07-09-16-14-30	0	3	x	5	0	50	25.6	51.8	25.4	52.4	2.357	22790			85
786	6458	0	Epilobium hirsutum	4000	2018-07-09-16-14-32	0	3	x	5	0	50	25.6	51.8	25.4	52.4	2.357	22790			86
787	6459	0	Epilobium hirsutum	4000	2018-07-09-16-14-34	0	3	x	5	0	50	25.6	51.8	25.4	52.4	2.357	22790			87
788	6460	0	Epilobium hirsutum	4000	2018-07-09-16-14-36	0	3	x	5	0	49.9	25.5	51.8	25.4	52.4	2.457	22790			88
789	6461	0	Epilobium hirsutum	4000	2018-07-09-16-14-38	0	3	x	5	0	50	25.6	51.8	25.4	52.4	2.357	22790			89
790	6462	0	Epilobium hirsutum	4000	2018-07-09-16-14-40	0	3	x	5	0	49.9	25.5	51.8	25.4	52.4	2.457	22790			90
791	6463	0	Epilobium hirsutum	4000	2018-07-09-16-14-42	0	3	x	5	0	50	25.6	51.8	25.4	52.4	2.357	22790	Last10	Here	91
792	6464	0	Epilobium hirsutum	4000	2018-07-09-16-14-44	0	3	x	5	0	50	25.6	51.8	25.4	52.4	2.357	22790	Last10	Here	92
793	6465	0	Epilobium hirsutum	4000	2018-07-09-16-14-46	0	3	x	5	0	49.9	25.5	51.8	25.4	52.4	2.457	22790	Last10	Here	93
794	6466	0	Epilobium hirsutum	4000	2018-07-09-16-14-48	0	3	x	5	0	49.9	25.5	51.8	25.4	52.4	2.457	22790	Last10	Here	94
795	6467	0	Epilobium hirsutum	4000	2018-07-09-16-14-50	0	3	x	5	0	49.9	25.6	51.8	25.4	52.4	2.457	22790	Last10	Here	95
796	6468	0	Epilobium hirsutum	4000	2018-07-09-16-14-52	0	3	x	5	0	49.9	25.6	51.8	25.4	52.4	2.457	22790	Last10	Here	96
797	6469	0	Epilobium hirsutum	4000	2018-07-09-16-14-54	0	3	x	5	0	49.8	25.5	51.9	25.4	52.5	2.668	22790	Last10	Here	97
798	6470	0	Epilobium hirsutum	4000	2018-07-09-16-14-56	0	3	x	5	0	49.9	25.6	51.9	25.4	52.5	2.568	22790	Last10	Here	98
799	6471	0	Epilobium hirsutum	4000	2018-07-09-16-14-58	0	3	x	5	0	49.8	25.5	51.9	25.4	52.5	2.668	22790	Last10	Here	99
800	6472	0	Epilobium hirsutum	4000	2018-07-09-16-15-30	0	3	x	10	0	50	25.6	51.4	25.4	51.9	1.914	22791	First10	Here	1
801	6473	0	Epilobium hirsutum	4000	2018-07-09-16-15-32	0	3	x	10	0	49.9	25.5	51.4	25.4	51.9	2.014	22791	First10	Here	2
802	6474	0	Epilobium hirsutum	4000	2018-07-09-16-15-34	0	3	x	10	0	49.9	25.5	51.5	25.4	52	2.125	22791	First10	Here	3
803	6475	0	Epilobium hirsutum	4000	2018-07-09-16-15-36	0	3	x	10	0	49.9	25.5	51.5	25.4	52	2.125	22791	First10	Here	4
804	6476	0	Epilobium hirsutum	4000	2018-07-09-16-15-38	0	3	x	10	0	50	25.6	51.5	25.4	52	2.025	22791	First10	Here	5
805	6477	0	Epilobium hirsutum	4000	2018-07-09-16-15-40	0	3	x	10	0	49.9	25.5	51.5	25.4	52	2.125	22791	First10	Here	6
806	6478	0	Epilobium hirsutum	4000	2018-07-09-16-15-42	0	3	x	10	0	50	25.6	51.5	25.4	52	2.025	22791	First10	Here	7
807	6479	0	Epilobium hirsutum	4000	2018-07-09-16-15-44	0	3	x	10	0	50	25.6	51.5	25.4	52	2.025	22791	First10	Here	8
808	6480	0	Epilobium hirsutum	4000	2018-07-09-16-15-46	0	3	x	10	0	50	25.6	51.5	25.4	52	2.025	22791	First10	Here	9
809	6481	0	Epilobium hirsutum	4000	2018-07-09-16-15-48	0	3	x	10	0	50	25.6	51.5	25.4	52	2.025	22791	First10	Here	10
810	6482	0	Epilobium hirsutum	4000	2018-07-09-16-15-50	0	3	x	10	0	49.9	25.5	51.5	25.4	52	2.125	22791			11
811	6483	0	Epilobium hirsutum	4000	2018-07-09-16-15-52	0	3	x	10	0	50	25.6	51.5	25.4	52	2.025	22791			12
812	6484	0	Epilobium hirsutum	4000	2018-07-09-16-15-54	0	3	x	10	0	49.9	25.6	51.5	25.4	52	2.125	22791			13
813	6485	0	Epilobium hirsutum	4000	2018-07-09-16-15-56	0	3	x	10	0	49.9	25.6	51.4	25.4	51.9	2.014	22791			14
814	6486	0	Epilobium hirsutum	4000	2018-07-09-16-15-58	0	3	x	10	0	49.9	25.6	51.4	25.4	51.9	2.014	22791			15
815	6487	0	Epilobium hirsutum	4000	2018-07-09-16-16-00	0	3	x	10	0	49.9	25.6	51.4	25.4	51.9	2.014	22791			16
816	6488	0	Epilobium hirsutum	4000	2018-07-09-16-16-02	0	3	x	10	0	49.9	25.6	51.4	25.4	51.9	2.014	22791			17
817	6489	0	Epilobium hirsutum	4000	2018-07-09-16-16-04	0	3	x	10	0	49.9	25.6	51.4	25.4	51.9	2.014	22791			18
818	6490	0	Epilobium hirsutum	4000	2018-07-09-16-16-06	0	3	x	10	0	49.9	25.6	51.3	25.4	51.8	1.904	22791			19
819	6491	0	Epilobium hirsutum	4000	2018-07-09-16-16-08	0	3	x	10	0	49.9	25.5	51.3	25.4	51.8	1.904	22791			20
820	6492	0	Epilobium hirsutum	4000	2018-07-09-16-16-10	0	3	x	10	0	49.9	25.6	51.4	25.4	51.9	2.014	22791			21
821	6493	0	Epilobium hirsutum	4000	2018-07-09-16-16-12	0	3	x	10	0	49.9	25.6	51.4	25.4	51.9	2.014	22791			22
822	6494	0	Epilobium hirsutum	4000	2018-07-09-16-16-14	0	3	x	10	0	49.9	25.6	51.4	25.5	51.9	2.014	22791			23
823	6495	0	Epilobium hirsutum	4000	2018-07-09-16-16-16	0	3	x	10	0	49.9	25.6	51.4	25.5	51.9	2.014	22791			24
824	6496	0	Epilobium hirsutum	4000	2018-07-09-16-16-18	0	3	x	10	0	49.9	25.6	51.2	25.4	51.7	1.793	22791			25
825	6497	0	Epilobium hirsutum	4000	2018-07-09-16-16-20	0	3	x	10	0	49.8	25.5	51.2	25.5	51.7	1.893	22791			26
826	6498	0	Epilobium hirsutum	4000	2018-07-09-16-16-22	0	3	x	10	0	50	25.6	51.1	25.4	51.6	1.582	22791			27
827	6499	0	Epilobium hirsutum	4000	2018-07-09-16-16-24	0	3	x	10	0	50	25.6	51	25.4	51.5	1.472	22791			28
828	6500	0	Epilobium hirsutum	4000	2018-07-09-16-16-26	0	3	x	10	0	49.9	25.6	51	25.4	51.5	1.572	22791			29
829	6501	0	Epilobium hirsutum	4000	2018-07-09-16-16-28	0	3	x	10	0	49.9	25.6	51	25.4	51.5	1.572	22791			30
830	6502	0	Epilobium hirsutum	4000	2018-07-09-16-16-30	0	3	x	10	0	49.9	25.6	51	25.4	51.5	1.572	22791			31
831	6503	0	Epilobium hirsutum	4000	2018-07-09-16-16-32	0	3	x	10	0	50	25.6	51	25.4	51.5	1.472	22791			32
832	6504	0	Epilobium hirsutum	4000	2018-07-09-16-16-34	0	3	x	10	0	49.9	25.5	51	25.4	51.5	1.572	22791			33
833	6505	0	Epilobium hirsutum	4000	2018-07-09-16-16-36	0	3	x	10	0	49.9	25.6	51	25.4	51.5	1.572	22791			34
834	6506	0	Epilobium hirsutum	4000	2018-07-09-16-16-38	0	3	x	10	0	49.9	25.6	51	25.4	51.5	1.572	22791			35
835	6507	0	Epilobium hirsutum	4000	2018-07-09-16-16-40	0	3	x	10	0	49.9	25.6	51.1	25.4	51.6	1.682	22791			36
836	6508	0	Epilobium hirsutum	4000	2018-07-09-16-16-42	0	3	x	10	0	50	25.6	51.1	25.4	51.6	1.582	22791			37
837	6509	0	Epilobium hirsutum	4000	2018-07-09-16-16-44	0	3	x	10	0	49.9	25.6	51.1	25.4	51.6	1.682	22791			38
838	6510	0	Epilobium hirsutum	4000	2018-07-09-16-16-46	0	3	x	10	0	49.9	25.6	51.2	25.4	51.7	1.793	22791			39
839	6511	0	Epilobium hirsutum	4000	2018-07-09-16-16-48	0	3	x	10	0	49.9	25.6	51.2	25.4	51.7	1.793	22791			40
840	6512	0	Epilobium hirsutum	4000	2018-07-09-16-16-50	0	3	x	10	0	49.9	25.6	51.2	25.4	51.7	1.793	22791			41
841	6513	0	Epilobium hirsutum	4000	2018-07-09-16-16-52	0	3	x	10	0	49.9	25.6	51.3	25.4	51.8	1.904	22791			42
842	6514	0	Epilobium hirsutum	4000	2018-07-09-16-16-54	0	3	x	10	0	49.9	25.6	51.2	25.4	51.7	1.793	22791			43
843	6515	0	Epilobium hirsutum	4000	2018-07-09-16-16-56	0	3	x	10	0	50	25.6	51.3	25.4	51.8	1.804	22791			44
844	6516	0	Epilobium hirsutum	4000	2018-07-09-16-16-58	0	3	x	10	0	49.8	25.5	51.4	25.4	51.9	2.114	22791			45
845	6517	0	Epilobium hirsutum	4000	2018-07-09-16-17-00	0	3	x	10	0	49.9	25.6	51.4	25.5	51.9	2.014	22791			46
846	6518	0	Epilobium hirsutum	4000	2018-07-09-16-17-02	0	3	x	10	0	49.9	25.6	51.5	25.5	52	2.125	22791			47
847	6519	0	Epilobium hirsutum	4000	2018-07-09-16-17-04	0	3	x	10	0	49.8	25.5	51.4	25.5	51.9	2.114	22791			48
848	6520	0	Epilobium hirsutum	4000	2018-07-09-16-17-06	0	3	x	10	0	49.8	25.5	51.4	25.4	51.9	2.114	22791			49
849	6521	0	Epilobium hirsutum	4000	2018-07-09-16-17-08	0	3	x	10	0	49.9	25.6	51.4	25.4	51.9	2.014	22791			50
850	6522	0	Epilobium hirsutum	4000	2018-07-09-16-17-10	0	3	x	10	0	49.8	25.5	51.4	25.4	51.9	2.114	22791			51
851	6523	0	Epilobium hirsutum	4000	2018-07-09-16-17-12	0	3	x	10	0	50	25.6	51.5	25.4	52	2.025	22791			52
852	6524	0	Epilobium hirsutum	4000	2018-07-09-16-17-14	0	3	x	10	0	50	25.6	51.5	25.4	52	2.025	22791			53
853	6525	0	Epilobium hirsutum	4000	2018-07-09-16-17-16	0	3	x	10	0	50	25.6	51.6	25.5	52.1	2.136	22791			54
854	6526	0	Epilobium hirsutum	4000	2018-07-09-16-17-18	0	3	x	10	0	49.9	25.5	51.6	25.5	52.1	2.236	22791			55
855	6527	0	Epilobium hirsutum	4000	2018-07-09-16-17-20	0	3	x	10	0	50	25.6	51.6	25.4	52.1	2.136	22791			56
856	6528	0	Epilobium hirsutum	4000	2018-07-09-16-17-22	0	3	x	10	0	50	25.6	51.6	25.5	52.1	2.136	22791			57
857	6529	0	Epilobium hirsutum	4000	2018-07-09-16-17-24	0	3	x	10	0	49.9	25.6	51.6	25.4	52.1	2.236	22791			58
858	6530	0	Epilobium hirsutum	4000	2018-07-09-16-17-26	0	3	x	10	0	50	25.6	51.6	25.4	52.1	2.136	22791			59
859	6531	0	Epilobium hirsutum	4000	2018-07-09-16-17-28	0	3	x	10	0	49.9	25.6	51.6	25.5	52.1	2.236	22791			60
860	6532	0	Epilobium hirsutum	4000	2018-07-09-16-17-30	0	3	x	10	0	49.9	25.6	51.5	25.4	52	2.125	22791			61
861	6533	0	Epilobium hirsutum	4000	2018-07-09-16-17-32	0	3	x	10	0	49.8	25.5	51.4	25.4	51.9	2.114	22791			62
862	6534	0	Epilobium hirsutum	4000	2018-07-09-16-17-34	0	3	x	10	0	49.9	25.6	51.4	25.5	51.9	2.014	22791			63
863	6535	0	Epilobium hirsutum	4000	2018-07-09-16-17-36	0	3	x	10	0	49.9	25.6	51.4	25.5	51.9	2.014	22791			64
864	6536	0	Epilobium hirsutum	4000	2018-07-09-16-17-38	0	3	x	10	0	49.9	25.6	51.4	25.4	51.9	2.014	22791			65
865	6537	0	Epilobium hirsutum	4000	2018-07-09-16-17-40	0	3	x	10	0	49.9	25.6	51.4	25.4	51.9	2.014	22791			66
866	6538	0	Epilobium hirsutum	4000	2018-07-09-16-17-42	0	3	x	10	0	49.9	25.6	51.4	25.5	51.9	2.014	22791			67
867	6539	0	Epilobium hirsutum	4000	2018-07-09-16-17-44	0	3	x	10	0	49.9	25.6	51.3	25.4	51.8	1.904	22791			68
868	6540	0	Epilobium hirsutum	4000	2018-07-09-16-17-46	0	3	x	10	0	49.9	25.6	51.3	25.4	51.8	1.904	22791			69
869	6541	0	Epilobium hirsutum	4000	2018-07-09-16-17-48	0	3	x	10	0	49.9	25.6	51.2	25.4	51.7	1.793	22791			70
870	6542	0	Epilobium hirsutum	4000	2018-07-09-16-17-50	0	3	x	10	0	49.9	25.6	51.2	25.5	51.7	1.793	22791			71
871	6543	0	Epilobium hirsutum	4000	2018-07-09-16-17-52	0	3	x	10	0	49.9	25.6	51.2	25.5	51.7	1.793	22791			72
872	6544	0	Epilobium hirsutum	4000	2018-07-09-16-17-54	0	3	x	10	0	49.9	25.6	51.2	25.5	51.7	1.793	22791			73
873	6545	0	Epilobium hirsutum	4000	2018-07-09-16-17-56	0	3	x	10	0	49.9	25.6	51.1	25.4	51.6	1.682	22791			74
874	6546	0	Epilobium hirsutum	4000	2018-07-09-16-17-58	0	3	x	10	0	50	25.6	51.2	25.5	51.7	1.693	22791			75
875	6547	0	Epilobium hirsutum	4000	2018-07-09-16-18-00	0	3	x	10	0	50	25.6	51.2	25.4	51.7	1.693	22791			76
876	6548	0	Epilobium hirsutum	4000	2018-07-09-16-18-02	0	3	x	10	0	50	25.6	51.2	25.5	51.7	1.693	22791			77
877	6549	0	Epilobium hirsutum	4000	2018-07-09-16-18-04	0	3	x	10	0	50	25.6	51.2	25.5	51.7	1.693	22791			78
878	6550	0	Epilobium hirsutum	4000	2018-07-09-16-18-06	0	3	x	10	0	50	25.6	51.1	25.5	51.6	1.582	22791			79
879	6551	0	Epilobium hirsutum	4000	2018-07-09-16-18-08	0	3	x	10	0	49.9	25.5	51	25.4	51.5	1.572	22791			80
880	6552	0	Epilobium hirsutum	4000	2018-07-09-16-18-10	0	3	x	10	0	49.9	25.6	51	25.4	51.5	1.572	22791			81
881	6553	0	Epilobium hirsutum	4000	2018-07-09-16-18-12	0	3	x	10	0	49.9	25.6	51	25.4	51.5	1.572	22791			82
882	6554	0	Epilobium hirsutum	4000	2018-07-09-16-18-14	0	3	x	10	0	49.9	25.6	51.1	25.5	51.6	1.682	22791			83
883	6555	0	Epilobium hirsutum	4000	2018-07-09-16-18-16	0	3	x	10	0	49.9	25.6	51.1	25.5	51.6	1.682	22791			84
884	6556	0	Epilobium hirsutum	4000	2018-07-09-16-18-18	0	3	x	10	0	49.8	25.5	51.1	25.5	51.6	1.782	22791			85
885	6557	0	Epilobium hirsutum	4000	2018-07-09-16-18-20	0	3	x	10	0	49.9	25.6	51.1	25.5	51.6	1.682	22791			86
886	6558	0	Epilobium hirsutum	4000	2018-07-09-16-18-22	0	3	x	10	0	49.9	25.6	51.1	25.5	51.6	1.682	22791			87
887	6559	0	Epilobium hirsutum	4000	2018-07-09-16-18-24	0	3	x	10	0	49.9	25.6	51.2	25.5	51.7	1.793	22791			88
888	6560	0	Epilobium hirsutum	4000	2018-07-09-16-18-26	0	3	x	10	0	49.8	25.5	51.3	25.5	51.8	2.004	22791			89
889	6561	0	Epilobium hirsutum	4000	2018-07-09-16-18-28	0	3	x	10	0	49.9	25.6	51.2	25.4	51.7	1.793	22791			90
890	6562	0	Epilobium hirsutum	4000	2018-07-09-16-18-30	0	3	x	10	0	49.9	25.6	51.2	25.4	51.7	1.793	22791	Last10	Here	91
891	6563	0	Epilobium hirsutum	4000	2018-07-09-16-18-32	0	3	x	10	0	49.9	25.6	51.3	25.5	51.8	1.904	22791	Last10	Here	92
892	6564	0	Epilobium hirsutum	4000	2018-07-09-16-18-34	0	3	x	10	0	49.9	25.6	51.4	25.5	51.9	2.014	22791	Last10	Here	93
893	6565	0	Epilobium hirsutum	4000	2018-07-09-16-18-36	0	3	x	10	0	49.9	25.6	51.4	25.5	51.9	2.014	22791	Last10	Here	94
894	6566	0	Epilobium hirsutum	4000	2018-07-09-16-18-38	0	3	x	10	0	49.9	25.6	51.4	25.5	51.9	2.014	22791	Last10	Here	95
895	6567	0	Epilobium hirsutum	4000	2018-07-09-16-18-40	0	3	x	10	0	49.8	25.5	51.3	25.5	51.8	2.004	22791	Last10	Here	96
896	6568	0	Epilobium hirsutum	4000	2018-07-09-16-18-42	0	3	x	10	0	49.9	25.6	51.2	25.4	51.7	1.793	22791	Last10	Here	97
897	6569	0	Epilobium hirsutum	4000	2018-07-09-16-18-44	0	3	x	10	0	49.9	25.6	51.2	25.4	51.7	1.793	22791	Last10	Here	98
898	6570	0	Epilobium hirsutum	4000	2018-07-09-16-18-46	0	3	x	10	0	49.9	25.6	51.3	25.5	51.8	1.904	22791	Last10	Here	99
899	6571	0	Epilobium hirsutum	4000	2018-07-09-16-19-20	0	3	x	15	0	50	25.6	50.5	25.4	50.9	0.918	22792	First10	Here	1
900	6572	0	Epilobium hirsutum	4000	2018-07-09-16-19-22	0	3	x	15	0	50	25.6	50.6	25.5	51	1.029	22792	First10	Here	2
901	6573	0	Epilobium hirsutum	4000	2018-07-09-16-19-24	0	3	x	15	0	50	25.6	50.5	25.5	50.9	0.918	22792	First10	Here	3
902	6574	0	Epilobium hirsutum	4000	2018-07-09-16-19-26	0	3	x	15	0	50	25.6	50.5	25.5	50.9	0.918	22792	First10	Here	4
903	6575	0	Epilobium hirsutum	4000	2018-07-09-16-19-28	0	3	x	15	0	49.9	25.5	50.4	25.4	50.8	0.908	22792	First10	Here	5
904	6576	0	Epilobium hirsutum	4000	2018-07-09-16-19-30	0	3	x	15	0	50	25.6	50.4	25.4	50.8	0.808	22792	First10	Here	6
905	6577	0	Epilobium hirsutum	4000	2018-07-09-16-19-32	0	3	x	15	0	50	25.6	50.4	25.5	50.8	0.808	22792	First10	Here	7
906	6578	0	Epilobium hirsutum	4000	2018-07-09-16-19-34	0	3	x	15	0	50	25.6	50.4	25.5	50.8	0.808	22792	First10	Here	8
907	6579	0	Epilobium hirsutum	4000	2018-07-09-16-19-37	0	3	x	15	0	50	25.6	50.5	25.5	50.9	0.918	22792	First10	Here	9
908	6580	0	Epilobium hirsutum	4000	2018-07-09-16-19-39	0	3	x	15	0	50	25.6	50.5	25.5	50.9	0.918	22792	First10	Here	10
909	6581	0	Epilobium hirsutum	4000	2018-07-09-16-19-41	0	3	x	15	0	49.9	25.6	50.5	25.5	50.9	1.018	22792			11
910	6582	0	Epilobium hirsutum	4000	2018-07-09-16-19-43	0	3	x	15	0	50	25.6	50.5	25.5	50.9	0.918	22792			12
911	6583	0	Epilobium hirsutum	4000	2018-07-09-16-19-45	0	3	x	15	0	50	25.6	50.4	25.4	50.8	0.808	22792			13
912	6584	0	Epilobium hirsutum	4000	2018-07-09-16-19-47	0	3	x	15	0	50	25.6	50.4	25.4	50.8	0.808	22792			14
913	6585	0	Epilobium hirsutum	4000	2018-07-09-16-19-49	0	3	x	15	0	50	25.6	50.5	25.5	50.9	0.918	22792			15
914	6586	0	Epilobium hirsutum	4000	2018-07-09-16-19-51	0	3	x	15	0	50	25.6	50.4	25.5	50.8	0.808	22792			16
915	6587	0	Epilobium hirsutum	4000	2018-07-09-16-19-53	0	3	x	15	0	50	25.6	50.5	25.5	50.9	0.918	22792			17
916	6588	0	Epilobium hirsutum	4000	2018-07-09-16-19-55	0	3	x	15	0	50	25.6	50.5	25.5	50.9	0.918	22792			18
917	6589	0	Epilobium hirsutum	4000	2018-07-09-16-19-57	0	3	x	15	0	50	25.6	50.5	25.5	50.9	0.918	22792			19
918	6590	0	Epilobium hirsutum	4000	2018-07-09-16-19-59	0	3	x	15	0	49.9	25.6	50.4	25.5	50.8	0.908	22792			20
919	6591	0	Epilobium hirsutum	4000	2018-07-09-16-20-01	0	3	x	15	0	49.9	25.6	50.5	25.5	50.9	1.018	22792			21
920	6592	0	Epilobium hirsutum	4000	2018-07-09-16-20-03	0	3	x	15	0	49.9	25.6	50.5	25.5	50.9	1.018	22792			22
921	6593	0	Epilobium hirsutum	4000	2018-07-09-16-20-05	0	3	x	15	0	49.9	25.6	50.4	25.4	50.8	0.908	22792			23
922	6594	0	Epilobium hirsutum	4000	2018-07-09-16-20-07	0	3	x	15	0	49.9	25.6	50.5	25.5	50.9	1.018	22792			24
923	6595	0	Epilobium hirsutum	4000	2018-07-09-16-20-09	0	3	x	15	0	49.9	25.6	50.5	25.5	50.9	1.018	22792			25
924	6596	0	Epilobium hirsutum	4000	2018-07-09-16-20-11	0	3	x	15	0	49.9	25.6	50.5	25.5	50.9	1.018	22792			26
925	6597	0	Epilobium hirsutum	4000	2018-07-09-16-20-13	0	3	x	15	0	49.9	25.6	50.4	25.4	50.8	0.908	22792			27
926	6598	0	Epilobium hirsutum	4000	2018-07-09-16-20-15	0	3	x	15	0	50	25.6	50.3	25.4	50.7	0.697	22792			28
927	6599	0	Epilobium hirsutum	4000	2018-07-09-16-20-17	0	3	x	15	0	50	25.6	50.3	25.4	50.7	0.697	22792			29
928	6600	0	Epilobium hirsutum	4000	2018-07-09-16-20-19	0	3	x	15	0	50	25.6	50.4	25.5	50.8	0.808	22792			30
929	6601	0	Epilobium hirsutum	4000	2018-07-09-16-20-21	0	3	x	15	0	50	25.6	50.4	25.5	50.8	0.808	22792			31
930	6602	0	Epilobium hirsutum	4000	2018-07-09-16-20-23	0	3	x	15	0	50	25.6	50.5	25.5	50.9	0.918	22792			32
931	6603	0	Epilobium hirsutum	4000	2018-07-09-16-20-25	0	3	x	15	0	50	25.6	50.5	25.5	50.9	0.918	22792			33
932	6604	0	Epilobium hirsutum	4000	2018-07-09-16-20-27	0	3	x	15	0	50	25.6	50.5	25.5	50.9	0.918	22792			34
933	6605	0	Epilobium hirsutum	4000	2018-07-09-16-20-29	0	3	x	15	0	50	25.6	50.4	25.4	50.8	0.808	22792			35
934	6606	0	Epilobium hirsutum	4000	2018-07-09-16-20-31	0	3	x	15	0	50	25.6	50.5	25.5	50.9	0.918	22792			36
935	6607	0	Epilobium hirsutum	4000	2018-07-09-16-20-33	0	3	x	15	0	50	25.6	50.5	25.5	50.9	0.918	22792			37
936	6608	0	Epilobium hirsutum	4000	2018-07-09-16-20-35	0	3	x	15	0	50	25.6	50.4	25.4	50.8	0.808	22792			38
937	6609	0	Epilobium hirsutum	4000	2018-07-09-16-20-37	0	3	x	15	0	50	25.6	50.4	25.5	50.8	0.808	22792			39
938	6610	0	Epilobium hirsutum	4000	2018-07-09-16-20-39	0	3	x	15	0	50	25.6	50.3	25.4	50.7	0.697	22792			40
939	6611	0	Epilobium hirsutum	4000	2018-07-09-16-20-41	0	3	x	15	0	50	25.6	50.3	25.5	50.7	0.697	22792			41
940	6612	0	Epilobium hirsutum	4000	2018-07-09-16-20-43	0	3	x	15	0	50	25.6	50.3	25.5	50.7	0.697	22792			42
941	6613	0	Epilobium hirsutum	4000	2018-07-09-16-20-45	0	3	x	15	0	50	25.6	50.3	25.5	50.7	0.697	22792			43
942	6614	0	Epilobium hirsutum	4000	2018-07-09-16-20-47	0	3	x	15	0	49.9	25.6	50.3	25.5	50.7	0.797	22792			44
943	6615	0	Epilobium hirsutum	4000	2018-07-09-16-20-49	0	3	x	15	0	49.9	25.6	50.3	25.5	50.7	0.797	22792			45
944	6616	0	Epilobium hirsutum	4000	2018-07-09-16-20-51	0	3	x	15	0	49.8	25.5	50.3	25.5	50.7	0.897	22792			46
945	6617	0	Epilobium hirsutum	4000	2018-07-09-16-20-53	0	3	x	15	0	49.9	25.6	50.3	25.5	50.7	0.797	22792			47
946	6618	0	Epilobium hirsutum	4000	2018-07-09-16-20-55	0	3	x	15	0	49.9	25.6	50.2	25.4	50.6	0.686	22792			48
947	6619	0	Epilobium hirsutum	4000	2018-07-09-16-20-57	0	3	x	15	0	49.9	25.6	50.3	25.5	50.7	0.797	22792			49
948	6620	0	Epilobium hirsutum	4000	2018-07-09-16-20-59	0	3	x	15	0	49.9	25.6	50.3	25.5	50.7	0.797	22792			50
949	6621	0	Epilobium hirsutum	4000	2018-07-09-16-21-01	0	3	x	15	0	49.9	25.6	50.2	25.4	50.6	0.686	22792			51
950	6622	0	Epilobium hirsutum	4000	2018-07-09-16-21-03	0	3	x	15	0	49.9	25.6	50.3	25.5	50.7	0.797	22792			52
951	6623	0	Epilobium hirsutum	4000	2018-07-09-16-21-05	0	3	x	15	0	49.9	25.6	50.3	25.5	50.7	0.797	22792			53
952	6624	0	Epilobium hirsutum	4000	2018-07-09-16-21-07	0	3	x	15	0	49.9	25.6	50.3	25.5	50.7	0.797	22792			54
953	6625	0	Epilobium hirsutum	4000	2018-07-09-16-21-09	0	3	x	15	0	49.9	25.6	50.2	25.5	50.6	0.686	22792			55
954	6626	0	Epilobium hirsutum	4000	2018-07-09-16-21-11	0	3	x	15	0	49.8	25.5	50.1	25.4	50.5	0.676	22792			56
955	6627	0	Epilobium hirsutum	4000	2018-07-09-16-21-13	0	3	x	15	0	49.9	25.6	50.2	25.5	50.6	0.686	22792			57
956	6628	0	Epilobium hirsutum	4000	2018-07-09-16-21-15	0	3	x	15	0	49.9	25.6	50.2	25.5	50.6	0.686	22792			58
957	6629	0	Epilobium hirsutum	4000	2018-07-09-16-21-17	0	3	x	15	0	49.9	25.6	50.1	25.5	50.5	0.576	22792			59
958	6630	0	Epilobium hirsutum	4000	2018-07-09-16-21-19	0	3	x	15	0	49.9	25.6	50.1	25.4	50.5	0.576	22792			60
959	6631	0	Epilobium hirsutum	4000	2018-07-09-16-21-21	0	3	x	15	0	49.9	25.6	50.1	25.4	50.5	0.576	22792			61
960	6632	0	Epilobium hirsutum	4000	2018-07-09-16-21-23	0	3	x	15	0	49.9	25.6	50.1	25.4	50.5	0.576	22792			62
961	6633	0	Epilobium hirsutum	4000	2018-07-09-16-21-25	0	3	x	15	0	49.9	25.6	50.2	25.5	50.6	0.686	22792			63
962	6634	0	Epilobium hirsutum	4000	2018-07-09-16-21-27	0	3	x	15	0	49.9	25.6	50.2	25.5	50.6	0.686	22792			64
963	6635	0	Epilobium hirsutum	4000	2018-07-09-16-21-29	0	3	x	15	0	49.9	25.6	50.2	25.5	50.6	0.686	22792			65
964	6636	0	Epilobium hirsutum	4000	2018-07-09-16-21-31	0	3	x	15	0	49.8	25.5	50.1	25.5	50.5	0.676	22792			66
965	6637	0	Epilobium hirsutum	4000	2018-07-09-16-21-33	0	3	x	15	0	49.9	25.6	50.1	25.4	50.5	0.576	22792			67
966	6638	0	Epilobium hirsutum	4000	2018-07-09-16-21-35	0	3	x	15	0	49.9	25.6	50.2	25.5	50.6	0.686	22792			68
967	6639	0	Epilobium hirsutum	4000	2018-07-09-16-21-37	0	3	x	15	0	49.9	25.6	50.2	25.4	50.6	0.686	22792			69
968	6640	0	Epilobium hirsutum	4000	2018-07-09-16-21-39	0	3	x	15	0	50	25.6	50.3	25.5	50.7	0.697	22792			70
969	6641	0	Epilobium hirsutum	4000	2018-07-09-16-21-41	0	3	x	15	0	50	25.6	50.4	25.5	50.8	0.808	22792			71
970	6642	0	Epilobium hirsutum	4000	2018-07-09-16-21-43	0	3	x	15	0	50	25.6	50.2	25.4	50.6	0.586	22792			72
971	6643	0	Epilobium hirsutum	4000	2018-07-09-16-21-45	0	3	x	15	0	50	25.6	50.3	25.5	50.7	0.697	22792			73
972	6644	0	Epilobium hirsutum	4000	2018-07-09-16-21-47	0	3	x	15	0	50	25.6	50.2	25.4	50.6	0.586	22792			74
973	6645	0	Epilobium hirsutum	4000	2018-07-09-16-21-49	0	3	x	15	0	50	25.6	50.3	25.5	50.7	0.697	22792			75
974	6646	0	Epilobium hirsutum	4000	2018-07-09-16-21-51	0	3	x	15	0	50	25.6	50.3	25.5	50.7	0.697	22792			76
975	6647	0	Epilobium hirsutum	4000	2018-07-09-16-21-53	0	3	x	15	0	49.9	25.5	50.2	25.4	50.6	0.686	22792			77
976	6648	0	Epilobium hirsutum	4000	2018-07-09-16-21-55	0	3	x	15	0	50	25.6	50.3	25.5	50.7	0.697	22792			78
977	6649	0	Epilobium hirsutum	4000	2018-07-09-16-21-57	0	3	x	15	0	50	25.6	50.4	25.5	50.8	0.808	22792			79
978	6650	0	Epilobium hirsutum	4000	2018-07-09-16-21-59	0	3	x	15	0	50	25.6	50.3	25.4	50.7	0.697	22792			80
979	6651	0	Epilobium hirsutum	4000	2018-07-09-16-22-01	0	3	x	15	0	50	25.6	50.3	25.4	50.7	0.697	22792			81
980	6652	0	Epilobium hirsutum	4000	2018-07-09-16-22-03	0	3	x	15	0	50	25.6	50.3	25.5	50.7	0.697	22792			82
981	6653	0	Epilobium hirsutum	4000	2018-07-09-16-22-05	0	3	x	15	0	50	25.6	50.3	25.5	50.7	0.697	22792			83
982	6654	0	Epilobium hirsutum	4000	2018-07-09-16-22-07	0	3	x	15	0	50	25.6	50.2	25.5	50.6	0.586	22792			84
983	6655	0	Epilobium hirsutum	4000	2018-07-09-16-22-09	0	3	x	15	0	50	25.6	50.1	25.4	50.5	0.476	22792			85
984	6656	0	Epilobium hirsutum	4000	2018-07-09-16-22-11	0	3	x	15	0	50	25.6	50.2	25.5	50.6	0.586	22792			86
985	6657	0	Epilobium hirsutum	4000	2018-07-09-16-22-13	0	3	x	15	0	49.9	25.5	50.3	25.5	50.7	0.797	22792			87
986	6658	0	Epilobium hirsutum	4000	2018-07-09-16-22-15	0	3	x	15	0	50	25.6	50.3	25.5	50.7	0.697	22792			88
987	6659	0	Epilobium hirsutum	4000	2018-07-09-16-22-17	0	3	x	15	0	50	25.6	50.3	25.5	50.7	0.697	22792			89
988	6660	0	Epilobium hirsutum	4000	2018-07-09-16-22-19	0	3	x	15	0	50	25.6	50.3	25.5	50.7	0.697	22792			90
989	6661	0	Epilobium hirsutum	4000	2018-07-09-16-22-21	0	3	x	15	0	50	25.6	50.2	25.4	50.6	0.586	22792	Last10	Here	91
990	6662	0	Epilobium hirsutum	4000	2018-07-09-16-22-23	0	3	x	15	0	50	25.6	50.3	25.5	50.7	0.697	22792	Last10	Here	92
991	6663	0	Epilobium hirsutum	4000	2018-07-09-16-22-25	0	3	x	15	0	50	25.6	50.2	25.4	50.6	0.586	22792	Last10	Here	93
992	6664	0	Epilobium hirsutum	4000	2018-07-09-16-22-27	0	3	x	15	0	50	25.6	50.3	25.5	50.7	0.697	22792	Last10	Here	94
993	6665	0	Epilobium hirsutum	4000	2018-07-09-16-22-29	0	3	x	15	0	50	25.6	50.2	25.5	50.6	0.586	22792	Last10	Here	95
994	6666	0	Epilobium hirsutum	4000	2018-07-09-16-22-31	0	3	x	15	0	50	25.6	50.3	25.5	50.7	0.697	22792	Last10	Here	96
995	6667	0	Epilobium hirsutum	4000	2018-07-09-16-22-33	0	3	x	15	0	50	25.6	50.3	25.5	50.7	0.697	22792	Last10	Here	97
996	6668	0	Epilobium hirsutum	4000	2018-07-09-16-22-35	0	3	x	15	0	50	25.6	50.4	25.5	50.8	0.808	22792	Last10	Here	98
997	6669	0	Epilobium hirsutum	4000	2018-07-09-16-22-37	0	3	x	15	0	50	25.6	50.4	25.5	50.8	0.808	22792	Last10	Here	99
998	6670	0	Epilobium hirsutum	4000	2018-07-09-16-23-11	0	3	x	20	0	50	25.6	50.2	25.5	50.6	0.586	22793	First10	Here	1
999	6671	0	Epilobium hirsutum	4000	2018-07-09-16-23-13	0	3	x	20	0	50	25.6	50.2	25.5	50.6	0.586	22793	First10	Here	2
1000	6672	0	Epilobium hirsutum	4000	2018-07-09-16-23-15	0	3	x	20	0	50	25.6	50.2	25.5	50.6	0.586	22793	First10	Here	3
1001	6673	0	Epilobium hirsutum	4000	2018-07-09-16-23-17	0	3	x	20	0	50	25.6	50.2	25.5	50.6	0.586	22793	First10	Here	4
1002	6674	0	Epilobium hirsutum	4000	2018-07-09-16-23-19	0	3	x	20	0	50	25.6	50.1	25.5	50.5	0.476	22793	First10	Here	5
1003	6675	0	Epilobium hirsutum	4000	2018-07-09-16-23-21	0	3	x	20	0	50	25.6	50	25.4	50.4	0.365	22793	First10	Here	6
1004	6676	0	Epilobium hirsutum	4000	2018-07-09-16-23-23	0	3	x	20	0	50	25.6	50.1	25.5	50.5	0.476	22793	First10	Here	7
1005	6677	0	Epilobium hirsutum	4000	2018-07-09-16-23-25	0	3	x	20	0	50	25.6	50.1	25.5	50.5	0.476	22793	First10	Here	8
1006	6678	0	Epilobium hirsutum	4000	2018-07-09-16-23-27	0	3	x	20	0	50	25.6	50.1	25.5	50.5	0.476	22793	First10	Here	9
1007	6679	0	Epilobium hirsutum	4000	2018-07-09-16-23-29	0	3	x	20	0	50	25.6	50.1	25.5	50.5	0.476	22793	First10	Here	10
1008	6680	0	Epilobium hirsutum	4000	2018-07-09-16-23-31	0	3	x	20	0	50	25.6	50.1	25.5	50.5	0.476	22793			11
1009	6681	0	Epilobium hirsutum	4000	2018-07-09-16-23-33	0	3	x	20	0	50	25.6	50.1	25.5	50.5	0.476	22793			12
1010	6682	0	Epilobium hirsutum	4000	2018-07-09-16-23-35	0	3	x	20	0	50	25.6	50	25.5	50.4	0.365	22793			13
1011	6683	0	Epilobium hirsutum	4000	2018-07-09-16-23-37	0	3	x	20	0	50	25.6	50	25.5	50.4	0.365	22793			14
1012	6684	0	Epilobium hirsutum	4000	2018-07-09-16-23-39	0	3	x	20	0	49.9	25.6	50	25.5	50.4	0.465	22793			15
1013	6685	0	Epilobium hirsutum	4000	2018-07-09-16-23-41	0	3	x	20	0	50	25.6	50	25.5	50.4	0.365	22793			16
1014	6686	0	Epilobium hirsutum	4000	2018-07-09-16-23-43	0	3	x	20	0	50	25.6	50	25.5	50.4	0.365	22793			17
1015	6687	0	Epilobium hirsutum	4000	2018-07-09-16-23-45	0	3	x	20	0	49.9	25.6	50	25.5	50.4	0.465	22793			18
1016	6688	0	Epilobium hirsutum	4000	2018-07-09-16-23-47	0	3	x	20	0	49.9	25.6	50	25.5	50.4	0.465	22793			19
1017	6689	0	Epilobium hirsutum	4000	2018-07-09-16-23-49	0	3	x	20	0	50	25.6	50	25.5	50.4	0.365	22793			20
1018	6690	0	Epilobium hirsutum	4000	2018-07-09-16-23-51	0	3	x	20	0	50	25.6	50	25.5	50.4	0.365	22793			21
1019	6691	0	Epilobium hirsutum	4000	2018-07-09-16-23-53	0	3	x	20	0	50	25.6	50	25.5	50.4	0.365	22793			22
1020	6692	0	Epilobium hirsutum	4000	2018-07-09-16-23-55	0	3	x	20	0	49.9	25.6	49.9	25.4	50.3	0.354	22793			23
1021	6693	0	Epilobium hirsutum	4000	2018-07-09-16-23-57	0	3	x	20	0	49.9	25.6	50	25.5	50.4	0.465	22793			24
1022	6694	0	Epilobium hirsutum	4000	2018-07-09-16-23-59	0	3	x	20	0	49.8	25.5	50	25.5	50.4	0.565	22793			25
1023	6695	0	Epilobium hirsutum	4000	2018-07-09-16-24-01	0	3	x	20	0	49.9	25.6	50	25.5	50.4	0.465	22793			26
1024	6696	0	Epilobium hirsutum	4000	2018-07-09-16-24-03	0	3	x	20	0	49.9	25.6	50	25.5	50.4	0.465	22793			27
1025	6697	0	Epilobium hirsutum	4000	2018-07-09-16-24-05	0	3	x	20	0	49.9	25.6	49.9	25.5	50.3	0.354	22793			28
1026	6698	0	Epilobium hirsutum	4000	2018-07-09-16-24-07	0	3	x	20	0	49.9	25.6	50	25.5	50.4	0.465	22793			29
1027	6699	0	Epilobium hirsutum	4000	2018-07-09-16-24-09	0	3	x	20	0	49.9	25.6	50	25.5	50.4	0.465	22793			30
1028	6700	0	Epilobium hirsutum	4000	2018-07-09-16-24-11	0	3	x	20	0	49.9	25.6	49.9	25.5	50.3	0.354	22793			31
1029	6701	0	Epilobium hirsutum	4000	2018-07-09-16-24-13	0	3	x	20	0	49.9	25.6	49.9	25.5	50.3	0.354	22793			32
1030	6702	0	Epilobium hirsutum	4000	2018-07-09-16-24-15	0	3	x	20	0	49.8	25.5	49.9	25.5	50.3	0.454	22793			33
1031	6703	0	Epilobium hirsutum	4000	2018-07-09-16-24-17	0	3	x	20	0	49.9	25.6	50	25.5	50.4	0.465	22793			34
1032	6704	0	Epilobium hirsutum	4000	2018-07-09-16-24-19	0	3	x	20	0	49.9	25.6	49.9	25.5	50.3	0.354	22793			35
1033	6705	0	Epilobium hirsutum	4000	2018-07-09-16-24-21	0	3	x	20	0	49.9	25.6	49.9	25.5	50.3	0.354	22793			36
1034	6706	0	Epilobium hirsutum	4000	2018-07-09-16-24-23	0	3	x	20	0	49.9	25.6	49.9	25.5	50.3	0.354	22793			37
1035	6707	0	Epilobium hirsutum	4000	2018-07-09-16-24-25	0	3	x	20	0	49.9	25.6	49.9	25.5	50.3	0.354	22793			38
1036	6708	0	Epilobium hirsutum	4000	2018-07-09-16-24-28	0	3	x	20	0	50	25.6	49.9	25.5	50.3	0.254	22793			39
1037	6709	0	Epilobium hirsutum	4000	2018-07-09-16-24-30	0	3	x	20	0	50	25.6	49.9	25.5	50.3	0.254	22793			40
1038	6710	0	Epilobium hirsutum	4000	2018-07-09-16-24-32	0	3	x	20	0	50	25.6	49.9	25.5	50.3	0.254	22793			41
1039	6711	0	Epilobium hirsutum	4000	2018-07-09-16-24-34	0	3	x	20	0	50	25.6	49.9	25.5	50.3	0.254	22793			42
1040	6712	0	Epilobium hirsutum	4000	2018-07-09-16-24-36	0	3	x	20	0	50	25.6	50	25.5	50.4	0.365	22793			43
1041	6713	0	Epilobium hirsutum	4000	2018-07-09-16-24-38	0	3	x	20	0	50	25.6	49.9	25.5	50.3	0.254	22793			44
1042	6714	0	Epilobium hirsutum	4000	2018-07-09-16-24-40	0	3	x	20	0	50	25.6	49.9	25.5	50.3	0.254	22793			45
1043	6715	0	Epilobium hirsutum	4000	2018-07-09-16-24-42	0	3	x	20	0	50	25.6	49.9	25.4	50.3	0.254	22793			46
1044	6716	0	Epilobium hirsutum	4000	2018-07-09-16-24-44	0	3	x	20	0	50	25.6	50	25.5	50.4	0.365	22793			47
1045	6717	0	Epilobium hirsutum	4000	2018-07-09-16-24-46	0	3	x	20	0	50	25.6	50	25.5	50.4	0.365	22793			48
1046	6718	0	Epilobium hirsutum	4000	2018-07-09-16-24-48	0	3	x	20	0	50	25.6	49.9	25.5	50.3	0.254	22793			49
1047	6719	0	Epilobium hirsutum	4000	2018-07-09-16-24-50	0	3	x	20	0	50	25.6	49.9	25.5	50.3	0.254	22793			50
1048	6720	0	Epilobium hirsutum	4000	2018-07-09-16-24-52	0	3	x	20	0	50	25.6	49.9	25.5	50.3	0.254	22793			51
1049	6721	0	Epilobium hirsutum	4000	2018-07-09-16-24-54	0	3	x	20	0	50	25.6	49.9	25.5	50.3	0.254	22793			52
1050	6722	0	Epilobium hirsutum	4000	2018-07-09-16-24-56	0	3	x	20	0	50	25.6	49.9	25.4	50.3	0.254	22793			53
1051	6723	0	Epilobium hirsutum	4000	2018-07-09-16-24-58	0	3	x	20	0	50	25.6	50	25.5	50.4	0.365	22793			54
1052	6724	0	Epilobium hirsutum	4000	2018-07-09-16-25-00	0	3	x	20	0	50	25.6	50	25.5	50.4	0.365	22793			55
1053	6725	0	Epilobium hirsutum	4000	2018-07-09-16-25-02	0	3	x	20	0	50	25.6	49.9	25.5	50.3	0.254	22793			56
1054	6726	0	Epilobium hirsutum	4000	2018-07-09-16-25-04	0	3	x	20	0	49.9	25.6	49.9	25.5	50.3	0.354	22793			57
1055	6727	0	Epilobium hirsutum	4000	2018-07-09-16-25-06	0	3	x	20	0	49.9	25.6	49.9	25.5	50.3	0.354	22793			58
1056	6728	0	Epilobium hirsutum	4000	2018-07-09-16-25-08	0	3	x	20	0	49.9	25.6	49.9	25.5	50.3	0.354	22793			59
1057	6729	0	Epilobium hirsutum	4000	2018-07-09-16-25-10	0	3	x	20	0	50	25.6	49.9	25.5	50.3	0.254	22793			60
1058	6730	0	Epilobium hirsutum	4000	2018-07-09-16-25-12	0	3	x	20	0	50	25.6	50	25.5	50.4	0.365	22793			61
1059	6731	0	Epilobium hirsutum	4000	2018-07-09-16-25-14	0	3	x	20	0	50	25.6	50	25.5	50.4	0.365	22793			62
1060	6732	0	Epilobium hirsutum	4000	2018-07-09-16-25-16	0	3	x	20	0	50	25.6	50	25.5	50.4	0.365	22793			63
1061	6733	0	Epilobium hirsutum	4000	2018-07-09-16-25-18	0	3	x	20	0	50	25.6	50	25.5	50.4	0.365	22793			64
1062	6734	0	Epilobium hirsutum	4000	2018-07-09-16-25-20	0	3	x	20	0	50	25.6	50	25.5	50.4	0.365	22793			65
1063	6735	0	Epilobium hirsutum	4000	2018-07-09-16-25-22	0	3	x	20	0	50	25.6	50.1	25.5	50.5	0.476	22793			66
1064	6736	0	Epilobium hirsutum	4000	2018-07-09-16-25-24	0	3	x	20	0	50	25.6	50.1	25.5	50.5	0.476	22793			67
1065	6737	0	Epilobium hirsutum	4000	2018-07-09-16-25-26	0	3	x	20	0	50	25.6	50.1	25.5	50.5	0.476	22793			68
1066	6738	0	Epilobium hirsutum	4000	2018-07-09-16-25-28	0	3	x	20	0	49.9	25.5	50.1	25.5	50.5	0.576	22793			69
1067	6739	0	Epilobium hirsutum	4000	2018-07-09-16-25-30	0	3	x	20	0	50	25.6	50	25.5	50.4	0.365	22793			70
1068	6740	0	Epilobium hirsutum	4000	2018-07-09-16-25-32	0	3	x	20	0	50	25.6	50.1	25.5	50.5	0.476	22793			71
1069	6741	0	Epilobium hirsutum	4000	2018-07-09-16-25-34	0	3	x	20	0	49.9	25.6	50.1	25.5	50.5	0.576	22793			72
1070	6742	0	Epilobium hirsutum	4000	2018-07-09-16-25-36	0	3	x	20	0	49.8	25.5	50.1	25.5	50.5	0.676	22793			73
1071	6743	0	Epilobium hirsutum	4000	2018-07-09-16-25-38	0	3	x	20	0	49.9	25.6	50	25.5	50.4	0.465	22793			74
1072	6744	0	Epilobium hirsutum	4000	2018-07-09-16-25-40	0	3	x	20	0	49.8	25.5	50	25.5	50.4	0.565	22793			75
1073	6745	0	Epilobium hirsutum	4000	2018-07-09-16-25-42	0	3	x	20	0	49.9	25.6	50	25.5	50.4	0.465	22793			76
1074	6746	0	Epilobium hirsutum	4000	2018-07-09-16-25-44	0	3	x	20	0	49.9	25.6	50	25.5	50.4	0.465	22793			77
1075	6747	0	Epilobium hirsutum	4000	2018-07-09-16-25-46	0	3	x	20	0	49.9	25.6	49.9	25.5	50.3	0.354	22793			78
1076	6748	0	Epilobium hirsutum	4000	2018-07-09-16-25-48	0	3	x	20	0	49.9	25.6	49.9	25.5	50.3	0.354	22793			79
1077	6749	0	Epilobium hirsutum	4000	2018-07-09-16-25-50	0	3	x	20	0	49.9	25.6	49.9	25.5	50.3	0.354	22793			80
1078	6750	0	Epilobium hirsutum	4000	2018-07-09-16-25-52	0	3	x	20	0	49.9	25.6	49.9	25.5	50.3	0.354	22793			81
1079	6751	0	Epilobium hirsutum	4000	2018-07-09-16-25-54	0	3	x	20	0	49.9	25.6	49.9	25.5	50.3	0.354	22793			82
1080	6752	0	Epilobium hirsutum	4000	2018-07-09-16-25-56	0	3	x	20	0	49.9	25.6	49.9	25.5	50.3	0.354	22793			83
1081	6753	0	Epilobium hirsutum	4000	2018-07-09-16-25-58	0	3	x	20	0	49.9	25.6	49.8	25.5	50.1	0.244	22793			84
1082	6754	0	Epilobium hirsutum	4000	2018-07-09-16-26-00	0	3	x	20	0	49.9	25.6	49.8	25.5	50.1	0.244	22793			85
1083	6755	0	Epilobium hirsutum	4000	2018-07-09-16-26-02	0	3	x	20	0	49.9	25.6	49.8	25.5	50.1	0.244	22793			86
1084	6756	0	Epilobium hirsutum	4000	2018-07-09-16-26-04	0	3	x	20	0	49.9	25.6	49.8	25.5	50.1	0.244	22793			87
1085	6757	0	Epilobium hirsutum	4000	2018-07-09-16-26-06	0	3	x	20	0	49.9	25.6	49.8	25.5	50.1	0.244	22793			88
1086	6758	0	Epilobium hirsutum	4000	2018-07-09-16-26-08	0	3	x	20	0	49.9	25.6	49.8	25.5	50.1	0.244	22793			89
1087	6759	0	Epilobium hirsutum	4000	2018-07-09-16-26-10	0	3	x	20	0	50	25.6	49.8	25.5	50.1	0.144	22793			90
1088	6760	0	Epilobium hirsutum	4000	2018-07-09-16-26-12	0	3	x	20	0	49.9	25.6	49.8	25.5	50.1	0.244	22793	Last10	Here	91
1089	6761	0	Epilobium hirsutum	4000	2018-07-09-16-26-14	0	3	x	20	0	49.9	25.6	49.7	25.5	50	0.133	22793	Last10	Here	92
1090	6762	0	Epilobium hirsutum	4000	2018-07-09-16-26-16	0	3	x	20	0	50	25.6	49.7	25.5	50	0.033	22793	Last10	Here	93
1091	6763	0	Epilobium hirsutum	4000	2018-07-09-16-26-18	0	3	x	20	0	50	25.6	49.8	25.5	50.1	0.144	22793	Last10	Here	94
1092	6764	0	Epilobium hirsutum	4000	2018-07-09-16-26-20	0	3	x	20	0	50	25.6	49.8	25.5	50.1	0.144	22793	Last10	Here	95
1093	6765	0	Epilobium hirsutum	4000	2018-07-09-16-26-22	0	3	x	20	0	50	25.6	49.8	25.5	50.1	0.144	22793	Last10	Here	96
1094	6766	0	Epilobium hirsutum	4000	2018-07-09-16-26-24	0	3	x	20	0	50	25.6	49.7	25.5	50	0.033	22793	Last10	Here	97
1095	6767	0	Epilobium hirsutum	4000	2018-07-09-16-26-26	0	3	x	20	0	49.9	25.5	49.7	25.5	50	0.133	22793	Last10	Here	98
1096	6768	0	Epilobium hirsutum	4000	2018-07-09-16-26-28	0	3	x	20	0	50	25.6	49.8	25.5	50.1	0.144	22793	Last10	Here	99
1097	6769	0	Epilobium hirsutum	4000	2018-07-09-16-27-00	0	3	x	25	0	50	25.6	49.8	25.5	50.1	0.144	22794	First10	Here	1
1098	6770	0	Epilobium hirsutum	4000	2018-07-09-16-27-02	0	3	x	25	0	49.9	25.5	49.8	25.5	50.1	0.244	22794	First10	Here	2
1099	6771	0	Epilobium hirsutum	4000	2018-07-09-16-27-04	0	3	x	25	0	49.9	25.5	49.8	25.5	50.1	0.244	22794	First10	Here	3
1100	6772	0	Epilobium hirsutum	4000	2018-07-09-16-27-06	0	3	x	25	0	50	25.6	49.8	25.5	50.1	0.144	22794	First10	Here	4
1101	6773	0	Epilobium hirsutum	4000	2018-07-09-16-27-08	0	3	x	25	0	50	25.6	49.7	25.5	50	0.033	22794	First10	Here	5
1102	6774	0	Epilobium hirsutum	4000	2018-07-09-16-27-10	0	3	x	25	0	50	25.6	49.8	25.5	50.1	0.144	22794	First10	Here	6
1103	6775	0	Epilobium hirsutum	4000	2018-07-09-16-27-12	0	3	x	25	0	50	25.6	49.8	25.5	50.1	0.144	22794	First10	Here	7
1104	6776	0	Epilobium hirsutum	4000	2018-07-09-16-27-14	0	3	x	25	0	50	25.6	49.8	25.5	50.1	0.144	22794	First10	Here	8
1105	6777	0	Epilobium hirsutum	4000	2018-07-09-16-27-16	0	3	x	25	0	49.9	25.5	49.7	25.5	50	0.133	22794	First10	Here	9
1106	6778	0	Epilobium hirsutum	4000	2018-07-09-16-27-18	0	3	x	25	0	50	25.6	49.8	25.5	50.1	0.144	22794	First10	Here	10
1107	6779	0	Epilobium hirsutum	4000	2018-07-09-16-27-20	0	3	x	25	0	50	25.6	49.8	25.5	50.1	0.144	22794			11
1108	6780	0	Epilobium hirsutum	4000	2018-07-09-16-27-22	0	3	x	25	0	50	25.6	49.7	25.5	50	0.033	22794			12
1109	6781	0	Epilobium hirsutum	4000	2018-07-09-16-27-24	0	3	x	25	0	50	25.6	49.8	25.5	50.1	0.144	22794			13
1110	6782	0	Epilobium hirsutum	4000	2018-07-09-16-27-26	0	3	x	25	0	50	25.6	49.7	25.5	50	0.033	22794			14
1111	6783	0	Epilobium hirsutum	4000	2018-07-09-16-27-28	0	3	x	25	0	50	25.6	49.7	25.5	50	0.033	22794			15
1112	6784	0	Epilobium hirsutum	4000	2018-07-09-16-27-30	0	3	x	25	0	50	25.6	49.7	25.5	50	0.033	22794			16
1113	6785	0	Epilobium hirsutum	4000	2018-07-09-16-27-32	0	3	x	25	0	49.9	25.6	49.7	25.5	50	0.133	22794			17
1114	6786	0	Epilobium hirsutum	4000	2018-07-09-16-27-34	0	3	x	25	0	50	25.6	49.7	25.5	50	0.033	22794			18
1115	6787	0	Epilobium hirsutum	4000	2018-07-09-16-27-36	0	3	x	25	0	49.9	25.6	49.7	25.5	50	0.133	22794			19
1116	6788	0	Epilobium hirsutum	4000	2018-07-09-16-27-38	0	3	x	25	0	49.9	25.5	49.7	25.5	50	0.133	22794			20
1117	6789	0	Epilobium hirsutum	4000	2018-07-09-16-27-40	0	3	x	25	0	50	25.6	49.7	25.5	50	0.033	22794			21
1118	6790	0	Epilobium hirsutum	4000	2018-07-09-16-27-42	0	3	x	25	0	49.9	25.6	49.7	25.5	50	0.133	22794			22
1119	6791	0	Epilobium hirsutum	4000	2018-07-09-16-27-44	0	3	x	25	0	49.9	25.6	49.7	25.5	50	0.133	22794			23
1120	6792	0	Epilobium hirsutum	4000	2018-07-09-16-27-46	0	3	x	25	0	49.8	25.5	49.7	25.5	50	0.233	22794			24
1121	6793	0	Epilobium hirsutum	4000	2018-07-09-16-27-48	0	3	x	25	0	49.9	25.6	49.7	25.5	50	0.133	22794			25
1122	6794	0	Epilobium hirsutum	4000	2018-07-09-16-27-50	0	3	x	25	0	49.9	25.6	49.7	25.5	50	0.133	22794			26
1123	6795	0	Epilobium hirsutum	4000	2018-07-09-16-27-52	0	3	x	25	0	49.9	25.6	49.7	25.5	50	0.133	22794			27
1124	6796	0	Epilobium hirsutum	4000	2018-07-09-16-27-54	0	3	x	25	0	49.9	25.6	49.7	25.5	50	0.133	22794			28
1125	6797	0	Epilobium hirsutum	4000	2018-07-09-16-27-56	0	3	x	25	0	49.9	25.6	49.7	25.5	50	0.133	22794			29
1126	6798	0	Epilobium hirsutum	4000	2018-07-09-16-27-58	0	3	x	25	0	49.9	25.6	49.7	25.5	50	0.133	22794			30
1127	6799	0	Epilobium hirsutum	4000	2018-07-09-16-28-00	0	3	x	25	0	49.9	25.6	49.7	25.5	50	0.133	22794			31
1128	6800	0	Epilobium hirsutum	4000	2018-07-09-16-28-02	0	3	x	25	0	49.8	25.5	49.7	25.5	50	0.233	22794			32
1129	6801	0	Epilobium hirsutum	4000	2018-07-09-16-28-04	0	3	x	25	0	49.9	25.6	49.7	25.5	50	0.133	22794			33
1130	6802	0	Epilobium hirsutum	4000	2018-07-09-16-28-06	0	3	x	25	0	49.9	25.6	49.7	25.5	50	0.133	22794			34
1131	6803	0	Epilobium hirsutum	4000	2018-07-09-16-28-08	0	3	x	25	0	49.9	25.6	49.8	25.5	50.1	0.244	22794			35
1132	6804	0	Epilobium hirsutum	4000	2018-07-09-16-28-10	0	3	x	25	0	49.9	25.6	49.7	25.5	50	0.133	22794			36
1133	6805	0	Epilobium hirsutum	4000	2018-07-09-16-28-12	0	3	x	25	0	49.9	25.6	49.8	25.5	50.1	0.244	22794			37
1134	6806	0	Epilobium hirsutum	4000	2018-07-09-16-28-14	0	3	x	25	0	49.9	25.6	49.8	25.5	50.1	0.244	22794			38
1135	6807	0	Epilobium hirsutum	4000	2018-07-09-16-28-16	0	3	x	25	0	49.9	25.6	49.8	25.5	50.1	0.244	22794			39
1136	6808	0	Epilobium hirsutum	4000	2018-07-09-16-28-18	0	3	x	25	0	49.9	25.6	49.8	25.5	50.1	0.244	22794			40
1137	6809	0	Epilobium hirsutum	4000	2018-07-09-16-28-20	0	3	x	25	0	49.9	25.6	49.8	25.5	50.1	0.244	22794			41
1138	6810	0	Epilobium hirsutum	4000	2018-07-09-16-28-22	0	3	x	25	0	49.8	25.5	49.8	25.5	50.1	0.344	22794			42
1139	6811	0	Epilobium hirsutum	4000	2018-07-09-16-28-24	0	3	x	25	0	49.9	25.6	49.8	25.5	50.1	0.244	22794			43
1140	6812	0	Epilobium hirsutum	4000	2018-07-09-16-28-26	0	3	x	25	0	49.9	25.6	49.8	25.5	50.1	0.244	22794			44
1141	6813	0	Epilobium hirsutum	4000	2018-07-09-16-28-28	0	3	x	25	0	49.9	25.6	49.8	25.5	50.1	0.244	22794			45
1142	6814	0	Epilobium hirsutum	4000	2018-07-09-16-28-30	0	3	x	25	0	49.9	25.6	49.8	25.5	50.1	0.244	22794			46
1143	6815	0	Epilobium hirsutum	4000	2018-07-09-16-28-32	0	3	x	25	0	49.9	25.6	49.8	25.5	50.1	0.244	22794			47
1144	6816	0	Epilobium hirsutum	4000	2018-07-09-16-28-34	0	3	x	25	0	49.9	25.6	49.8	25.5	50.1	0.244	22794			48
1145	6817	0	Epilobium hirsutum	4000	2018-07-09-16-28-36	0	3	x	25	0	49.9	25.6	49.8	25.5	50.1	0.244	22794			49
1146	6818	0	Epilobium hirsutum	4000	2018-07-09-16-28-38	0	3	x	25	0	49.9	25.6	49.8	25.5	50.1	0.244	22794			50
1147	6819	0	Epilobium hirsutum	4000	2018-07-09-16-28-40	0	3	x	25	0	49.9	25.6	49.7	25.5	50	0.133	22794			51
1148	6820	0	Epilobium hirsutum	4000	2018-07-09-16-28-42	0	3	x	25	0	49.9	25.6	49.7	25.5	50	0.133	22794			52
1149	6821	0	Epilobium hirsutum	4000	2018-07-09-16-28-44	0	3	x	25	0	49.9	25.6	49.8	25.5	50.1	0.244	22794			53
1150	6822	0	Epilobium hirsutum	4000	2018-07-09-16-28-46	0	3	x	25	0	49.9	25.6	49.8	25.5	50.1	0.244	22794			54
1151	6823	0	Epilobium hirsutum	4000	2018-07-09-16-28-48	0	3	x	25	0	49.8	25.5	49.8	25.5	50.1	0.344	22794			55
1152	6824	0	Epilobium hirsutum	4000	2018-07-09-16-28-50	0	3	x	25	0	49.9	25.6	49.7	25.5	50	0.133	22794			56
1153	6825	0	Epilobium hirsutum	4000	2018-07-09-16-28-52	0	3	x	25	0	49.9	25.6	49.7	25.5	50	0.133	22794			57
1154	6826	0	Epilobium hirsutum	4000	2018-07-09-16-28-54	0	3	x	25	0	49.9	25.6	49.7	25.5	50	0.133	22794			58
1155	6827	0	Epilobium hirsutum	4000	2018-07-09-16-28-56	0	3	x	25	0	50	25.6	49.7	25.5	50	0.033	22794			59
1156	6828	0	Epilobium hirsutum	4000	2018-07-09-16-28-58	0	3	x	25	0	50	25.6	49.7	25.5	50	0.033	22794			60
1157	6829	0	Epilobium hirsutum	4000	2018-07-09-16-29-00	0	3	x	25	0	50	25.6	49.7	25.5	50	0.033	22794			61
1158	6830	0	Epilobium hirsutum	4000	2018-07-09-16-29-02	0	3	x	25	0	50	25.6	49.7	25.5	50	0.033	22794			62
1159	6831	0	Epilobium hirsutum	4000	2018-07-09-16-29-04	0	3	x	25	0	50	25.6	49.7	25.5	50	0.033	22794			63
1160	6832	0	Epilobium hirsutum	4000	2018-07-09-16-29-06	0	3	x	25	0	49.9	25.6	49.7	25.5	50	0.133	22794			64
1161	6833	0	Epilobium hirsutum	4000	2018-07-09-16-29-08	0	3	x	25	0	50	25.6	49.7	25.5	50	0.033	22794			65
1162	6834	0	Epilobium hirsutum	4000	2018-07-09-16-29-10	0	3	x	25	0	50	25.6	49.7	25.5	50	0.033	22794			66
1163	6835	0	Epilobium hirsutum	4000	2018-07-09-16-29-12	0	3	x	25	0	50	25.6	49.7	25.5	50	0.033	22794			67
1164	6836	0	Epilobium hirsutum	4000	2018-07-09-16-29-14	0	3	x	25	0	50	25.6	49.8	25.5	50.1	0.144	22794			68
1165	6837	0	Epilobium hirsutum	4000	2018-07-09-16-29-16	0	3	x	25	0	50	25.6	49.8	25.5	50.1	0.144	22794			69
1166	6838	0	Epilobium hirsutum	4000	2018-07-09-16-29-18	0	3	x	25	0	49.9	25.5	49.8	25.5	50.1	0.244	22794			70
1167	6839	0	Epilobium hirsutum	4000	2018-07-09-16-29-20	0	3	x	25	0	49.9	25.6	49.8	25.5	50.1	0.244	22794			71
1168	6840	0	Epilobium hirsutum	4000	2018-07-09-16-29-22	0	3	x	25	0	49.9	25.6	49.8	25.5	50.1	0.244	22794			72
1169	6841	0	Epilobium hirsutum	4000	2018-07-09-16-29-25	0	3	x	25	0	49.9	25.6	49.8	25.5	50.1	0.244	22794			73
1170	6842	0	Epilobium hirsutum	4000	2018-07-09-16-29-27	0	3	x	25	0	49.9	25.6	49.8	25.5	50.1	0.244	22794			74
1171	6843	0	Epilobium hirsutum	4000	2018-07-09-16-29-29	0	3	x	25	0	49.9	25.6	49.7	25.5	50	0.133	22794			75
1172	6844	0	Epilobium hirsutum	4000	2018-07-09-16-29-31	0	3	x	25	0	50	25.6	49.7	25.5	50	0.033	22794			76
1173	6845	0	Epilobium hirsutum	4000	2018-07-09-16-29-33	0	3	x	25	0	49.9	25.6	49.8	25.5	50.1	0.244	22794			77
1174	6846	0	Epilobium hirsutum	4000	2018-07-09-16-29-35	0	3	x	25	0	49.9	25.6	49.7	25.5	50	0.133	22794			78
1175	6847	0	Epilobium hirsutum	4000	2018-07-09-16-29-37	0	3	x	25	0	49.9	25.6	49.8	25.5	50.1	0.244	22794			79
1176	6848	0	Epilobium hirsutum	4000	2018-07-09-16-29-39	0	3	x	25	0	49.9	25.6	49.7	25.5	50	0.133	22794			80
1177	6849	0	Epilobium hirsutum	4000	2018-07-09-16-29-41	0	3	x	25	0	49.9	25.6	49.7	25.5	50	0.133	22794			81
1178	6850	0	Epilobium hirsutum	4000	2018-07-09-16-29-43	0	3	x	25	0	49.9	25.6	49.7	25.5	50	0.133	22794			82
1179	6851	0	Epilobium hirsutum	4000	2018-07-09-16-29-45	0	3	x	25	0	49.9	25.6	49.8	25.5	50.1	0.244	22794			83
1180	6852	0	Epilobium hirsutum	4000	2018-07-09-16-29-47	0	3	x	25	0	49.9	25.6	49.8	25.5	50.1	0.244	22794			84
1181	6853	0	Epilobium hirsutum	4000	2018-07-09-16-29-49	0	3	x	25	0	49.9	25.6	49.8	25.5	50.1	0.244	22794			85
1182	6854	0	Epilobium hirsutum	4000	2018-07-09-16-29-51	0	3	x	25	0	49.9	25.6	49.7	25.5	50	0.133	22794			86
1183	6855	0	Epilobium hirsutum	4000	2018-07-09-16-29-53	0	3	x	25	0	49.9	25.6	49.7	25.5	50	0.133	22794			87
1184	6856	0	Epilobium hirsutum	4000	2018-07-09-16-29-55	0	3	x	25	0	49.9	25.6	49.8	25.5	50.1	0.244	22794			88
1185	6857	0	Epilobium hirsutum	4000	2018-07-09-16-29-57	0	3	x	25	0	49.9	25.6	49.8	25.5	50.1	0.244	22794			89
1186	6858	0	Epilobium hirsutum	4000	2018-07-09-16-29-59	0	3	x	25	0	49.9	25.6	49.8	25.5	50.1	0.244	22794			90
1187	6859	0	Epilobium hirsutum	4000	2018-07-09-16-30-01	0	3	x	25	0	49.8	25.5	49.8	25.5	50.1	0.344	22794	Last10	Here	91
1188	6860	0	Epilobium hirsutum	4000	2018-07-09-16-30-03	0	3	x	25	0	49.9	25.6	49.8	25.5	50.1	0.244	22794	Last10	Here	92
1189	6861	0	Epilobium hirsutum	4000	2018-07-09-16-30-05	0	3	x	25	0	49.9	25.6	49.8	25.5	50.1	0.244	22794	Last10	Here	93
1190	6862	0	Epilobium hirsutum	4000	2018-07-09-16-30-07	0	3	x	25	0	49.9	25.6	49.8	25.5	50.1	0.244	22794	Last10	Here	94
1191	6863	0	Epilobium hirsutum	4000	2018-07-09-16-30-09	0	3	x	25	0	49.9	25.6	49.8	25.5	50.1	0.244	22794	Last10	Here	95
1192	6864	0	Epilobium hirsutum	4000	2018-07-09-16-30-11	0	3	x	25	0	49.9	25.6	49.8	25.5	50.1	0.244	22794	Last10	Here	96
1193	6865	0	Epilobium hirsutum	4000	2018-07-09-16-30-13	0	3	x	25	0	49.9	25.6	49.8	25.5	50.1	0.244	22794	Last10	Here	97
1194	6866	0	Epilobium hirsutum	4000	2018-07-09-16-30-15	0	3	x	25	0	49.9	25.6	49.8	25.5	50.1	0.244	22794	Last10	Here	98
1195	6867	0	Epilobium hirsutum	4000	2018-07-09-16-30-17	0	3	x	25	0	49.9	25.6	49.8	25.5	50.1	0.244	22794	Last10	Here	99
1196	6868	0	Epilobium hirsutum	4000	2018-07-09-16-30-19	0	3	x	25	0	49.9	25.6	49.8	25.5	50.1	0.244	22794	Last10	Here	100
1197	6869	0	Epilobium hirsutum	4000	2018-07-09-16-30-51	0	3	x	30	0	49.9	25.6	49.7	25.5	50	0.133	22795	First10	Here	1
1198	6870	0	Epilobium hirsutum	4000	2018-07-09-16-30-53	0	3	x	30	0	49.9	25.6	49.7	25.5	50	0.133	22795	First10	Here	2
1199	6871	0	Epilobium hirsutum	4000	2018-07-09-16-30-55	0	3	x	30	0	49.9	25.6	49.8	25.5	50.1	0.244	22795	First10	Here	3
1200	6872	0	Epilobium hirsutum	4000	2018-07-09-16-30-57	0	3	x	30	0	49.8	25.5	49.8	25.5	50.1	0.344	22795	First10	Here	4
1201	6873	0	Epilobium hirsutum	4000	2018-07-09-16-30-59	0	3	x	30	0	50	25.6	49.8	25.5	50.1	0.144	22795	First10	Here	5
1202	6874	0	Epilobium hirsutum	4000	2018-07-09-16-31-01	0	3	x	30	0	50	25.6	49.8	25.5	50.1	0.144	22795	First10	Here	6
1203	6875	0	Epilobium hirsutum	4000	2018-07-09-16-31-03	0	3	x	30	0	50	25.6	49.7	25.5	50	0.033	22795	First10	Here	7
1204	6876	0	Epilobium hirsutum	4000	2018-07-09-16-31-05	0	3	x	30	0	50	25.6	49.7	25.5	50	0.033	22795	First10	Here	8
1205	6877	0	Epilobium hirsutum	4000	2018-07-09-16-31-07	0	3	x	30	0	50	25.6	49.7	25.5	50	0.033	22795	First10	Here	9
1206	6878	0	Epilobium hirsutum	4000	2018-07-09-16-31-09	0	3	x	30	0	50	25.6	49.7	25.5	50	0.033	22795	First10	Here	10
1207	6879	0	Epilobium hirsutum	4000	2018-07-09-16-31-11	0	3	x	30	0	50	25.6	49.7	25.5	50	0.033	22795			11
1208	6880	0	Epilobium hirsutum	4000	2018-07-09-16-31-13	0	3	x	30	0	50	25.6	49.7	25.5	50	0.033	22795			12
1209	6881	0	Epilobium hirsutum	4000	2018-07-09-16-31-15	0	3	x	30	0	50	25.6	49.7	25.5	50	0.033	22795			13
1210	6882	0	Epilobium hirsutum	4000	2018-07-09-16-31-17	0	3	x	30	0	50	25.6	49.7	25.5	50	0.033	22795			14
1211	6883	0	Epilobium hirsutum	4000	2018-07-09-16-31-19	0	3	x	30	0	50	25.6	49.7	25.5	50	0.033	22795			15
1212	6884	0	Epilobium hirsutum	4000	2018-07-09-16-31-21	0	3	x	30	0	49.9	25.6	49.8	25.5	50.1	0.244	22795			16
1213	6885	0	Epilobium hirsutum	4000	2018-07-09-16-31-23	0	3	x	30	0	49.9	25.6	49.8	25.5	50.1	0.244	22795			17
1214	6886	0	Epilobium hirsutum	4000	2018-07-09-16-31-25	0	3	x	30	0	49.9	25.6	49.8	25.5	50.1	0.244	22795			18
1215	6887	0	Epilobium hirsutum	4000	2018-07-09-16-31-27	0	3	x	30	0	49.9	25.6	49.8	25.5	50.1	0.244	22795			19
1216	6888	0	Epilobium hirsutum	4000	2018-07-09-16-31-29	0	3	x	30	0	49.8	25.5	49.8	25.5	50.1	0.344	22795			20
1217	6889	0	Epilobium hirsutum	4000	2018-07-09-16-31-31	0	3	x	30	0	49.8	25.5	49.8	25.5	50.1	0.344	22795			21
1218	6890	0	Epilobium hirsutum	4000	2018-07-09-16-31-33	0	3	x	30	0	49.9	25.6	49.8	25.5	50.1	0.244	22795			22
1219	6891	0	Epilobium hirsutum	4000	2018-07-09-16-31-35	0	3	x	30	0	50	25.6	49.8	25.5	50.1	0.144	22795			23
1220	6892	0	Epilobium hirsutum	4000	2018-07-09-16-31-37	0	3	x	30	0	50	25.6	49.8	25.5	50.1	0.144	22795			24
1221	6893	0	Epilobium hirsutum	4000	2018-07-09-16-31-39	0	3	x	30	0	50	25.6	49.8	25.5	50.1	0.144	22795			25
1222	6894	0	Epilobium hirsutum	4000	2018-07-09-16-31-41	0	3	x	30	0	49.9	25.6	49.7	25.5	50	0.133	22795			26
1223	6895	0	Epilobium hirsutum	4000	2018-07-09-16-31-43	0	3	x	30	0	49.9	25.6	49.7	25.5	50	0.133	22795			27
1224	6896	0	Epilobium hirsutum	4000	2018-07-09-16-31-45	0	3	x	30	0	49.9	25.6	49.8	25.5	50.1	0.244	22795			28
1225	6897	0	Epilobium hirsutum	4000	2018-07-09-16-31-47	0	3	x	30	0	49.9	25.6	49.8	25.5	50.1	0.244	22795			29
1226	6898	0	Epilobium hirsutum	4000	2018-07-09-16-31-49	0	3	x	30	0	49.9	25.6	49.8	25.5	50.1	0.244	22795			30
1227	6899	0	Epilobium hirsutum	4000	2018-07-09-16-31-51	0	3	x	30	0	49.9	25.6	49.8	25.5	50.1	0.244	22795			31
1228	6900	0	Epilobium hirsutum	4000	2018-07-09-16-31-53	0	3	x	30	0	49.9	25.6	49.8	25.5	50.1	0.244	22795			32
1229	6901	0	Epilobium hirsutum	4000	2018-07-09-16-31-55	0	3	x	30	0	49.9	25.6	49.7	25.5	50	0.133	22795			33
1230	6902	0	Epilobium hirsutum	4000	2018-07-09-16-31-57	0	3	x	30	0	49.9	25.6	49.7	25.5	50	0.133	22795			34
1231	6903	0	Epilobium hirsutum	4000	2018-07-09-16-31-59	0	3	x	30	0	49.9	25.6	49.7	25.5	50	0.133	22795			35
1232	6904	0	Epilobium hirsutum	4000	2018-07-09-16-32-01	0	3	x	30	0	49.9	25.6	49.7	25.5	50	0.133	22795			36
1233	6905	0	Epilobium hirsutum	4000	2018-07-09-16-32-03	0	3	x	30	0	49.9	25.6	49.7	25.5	50	0.133	22795			37
1234	6906	0	Epilobium hirsutum	4000	2018-07-09-16-32-05	0	3	x	30	0	49.9	25.6	49.7	25.5	50	0.133	22795			38
1235	6907	0	Epilobium hirsutum	4000	2018-07-09-16-32-07	0	3	x	30	0	49.9	25.6	49.7	25.5	50	0.133	22795			39
1236	6908	0	Epilobium hirsutum	4000	2018-07-09-16-32-09	0	3	x	30	0	49.8	25.5	49.6	25.5	49.9	0.122	22795			40
1237	6909	0	Epilobium hirsutum	4000	2018-07-09-16-32-11	0	3	x	30	0	49.9	25.6	49.7	25.5	50	0.133	22795			41
1238	6910	0	Epilobium hirsutum	4000	2018-07-09-16-32-13	0	3	x	30	0	49.9	25.6	49.7	25.5	50	0.133	22795			42
1239	6911	0	Epilobium hirsutum	4000	2018-07-09-16-32-15	0	3	x	30	0	49.9	25.6	49.7	25.5	50	0.133	22795			43
1240	6912	0	Epilobium hirsutum	4000	2018-07-09-16-32-17	0	3	x	30	0	50	25.6	49.7	25.5	50	0.033	22795			44
1241	6913	0	Epilobium hirsutum	4000	2018-07-09-16-32-19	0	3	x	30	0	49.8	25.5	49.6	25.5	49.9	0.122	22795			45
1242	6914	0	Epilobium hirsutum	4000	2018-07-09-16-32-21	0	3	x	30	0	49.8	25.5	49.7	25.5	50	0.233	22795			46
1243	6915	0	Epilobium hirsutum	4000	2018-07-09-16-32-23	0	3	x	30	0	49.9	25.6	49.7	25.5	50	0.133	22795			47
1244	6916	0	Epilobium hirsutum	4000	2018-07-09-16-32-25	0	3	x	30	0	49.9	25.6	49.6	25.5	49.9	0.022	22795			48
1245	6917	0	Epilobium hirsutum	4000	2018-07-09-16-32-27	0	3	x	30	0	49.8	25.5	49.7	25.5	50	0.233	22795			49
1246	6918	0	Epilobium hirsutum	4000	2018-07-09-16-32-29	0	3	x	30	0	49.9	25.6	49.7	25.5	50	0.133	22795			50
1247	6919	0	Epilobium hirsutum	4000	2018-07-09-16-32-31	0	3	x	30	0	49.9	25.6	49.7	25.5	50	0.133	22795			51
1248	6920	0	Epilobium hirsutum	4000	2018-07-09-16-32-33	0	3	x	30	0	49.9	25.6	49.7	25.5	50	0.133	22795			52
1249	6921	0	Epilobium hirsutum	4000	2018-07-09-16-32-35	0	3	x	30	0	49.9	25.6	49.7	25.5	50	0.133	22795			53
1250	6922	0	Epilobium hirsutum	4000	2018-07-09-16-32-37	0	3	x	30	0	49.9	25.6	49.6	25.5	49.9	0.022	22795			54
1251	6923	0	Epilobium hirsutum	4000	2018-07-09-16-32-39	0	3	x	30	0	49.9	25.6	49.7	25.5	50	0.133	22795			55
1252	6924	0	Epilobium hirsutum	4000	2018-07-09-16-32-41	0	3	x	30	0	49.8	25.5	49.7	25.5	50	0.233	22795			56
1253	6925	0	Epilobium hirsutum	4000	2018-07-09-16-32-43	0	3	x	30	0	49.9	25.6	49.7	25.5	50	0.133	22795			57
1254	6926	0	Epilobium hirsutum	4000	2018-07-09-16-32-45	0	3	x	30	0	49.8	25.5	49.7	25.5	50	0.233	22795			58
1255	6927	0	Epilobium hirsutum	4000	2018-07-09-16-32-47	0	3	x	30	0	49.8	25.5	49.7	25.5	50	0.233	22795			59
1256	6928	0	Epilobium hirsutum	4000	2018-07-09-16-32-49	0	3	x	30	0	49.9	25.6	49.7	25.5	50	0.133	22795			60
1257	6929	0	Epilobium hirsutum	4000	2018-07-09-16-32-51	0	3	x	30	0	49.9	25.6	49.7	25.5	50	0.133	22795			61
1258	6930	0	Epilobium hirsutum	4000	2018-07-09-16-32-53	0	3	x	30	0	49.9	25.6	49.7	25.5	50	0.133	22795			62
1259	6931	0	Epilobium hirsutum	4000	2018-07-09-16-32-55	0	3	x	30	0	49.9	25.6	49.7	25.5	50	0.133	22795			63
1260	6932	0	Epilobium hirsutum	4000	2018-07-09-16-32-57	0	3	x	30	0	49.9	25.6	49.7	25.5	50	0.133	22795			64
1261	6933	0	Epilobium hirsutum	4000	2018-07-09-16-32-59	0	3	x	30	0	49.9	25.6	49.7	25.5	50	0.133	22795			65
1262	6934	0	Epilobium hirsutum	4000	2018-07-09-16-33-01	0	3	x	30	0	49.9	25.6	49.7	25.5	50	0.133	22795			66
1263	6935	0	Epilobium hirsutum	4000	2018-07-09-16-33-03	0	3	x	30	0	49.8	25.5	49.7	25.5	50	0.233	22795			67
1264	6936	0	Epilobium hirsutum	4000	2018-07-09-16-33-05	0	3	x	30	0	49.9	25.6	49.7	25.5	50	0.133	22795			68
1265	6937	0	Epilobium hirsutum	4000	2018-07-09-16-33-07	0	3	x	30	0	49.9	25.6	49.7	25.5	50	0.133	22795			69
1266	6938	0	Epilobium hirsutum	4000	2018-07-09-16-33-09	0	3	x	30	0	49.9	25.6	49.7	25.5	50	0.133	22795			70
1267	6939	0	Epilobium hirsutum	4000	2018-07-09-16-33-11	0	3	x	30	0	49.9	25.6	49.7	25.5	50	0.133	22795			71
1268	6940	0	Epilobium hirsutum	4000	2018-07-09-16-33-13	0	3	x	30	0	49.9	25.6	49.7	25.5	50	0.133	22795			72
1269	6941	0	Epilobium hirsutum	4000	2018-07-09-16-33-15	0	3	x	30	0	49.9	25.6	49.7	25.5	50	0.133	22795			73
1270	6942	0	Epilobium hirsutum	4000	2018-07-09-16-33-17	0	3	x	30	0	49.9	25.6	49.8	25.5	50.1	0.244	22795			74
1271	6943	0	Epilobium hirsutum	4000	2018-07-09-16-33-19	0	3	x	30	0	49.9	25.6	49.7	25.5	50	0.133	22795			75
1272	6944	0	Epilobium hirsutum	4000	2018-07-09-16-33-21	0	3	x	30	0	49.9	25.6	49.8	25.5	50.1	0.244	22795			76
1273	6945	0	Epilobium hirsutum	4000	2018-07-09-16-33-23	0	3	x	30	0	49.9	25.6	49.7	25.5	50	0.133	22795			77
1274	6946	0	Epilobium hirsutum	4000	2018-07-09-16-33-25	0	3	x	30	0	49.9	25.6	49.8	25.5	50.1	0.244	22795			78
1275	6947	0	Epilobium hirsutum	4000	2018-07-09-16-33-27	0	3	x	30	0	50	25.6	49.7	25.5	50	0.033	22795			79
1276	6948	0	Epilobium hirsutum	4000	2018-07-09-16-33-29	0	3	x	30	0	49.9	25.5	49.7	25.5	50	0.133	22795			80
1277	6949	0	Epilobium hirsutum	4000	2018-07-09-16-33-31	0	3	x	30	0	50	25.6	49.7	25.5	50	0.033	22795			81
1278	6950	0	Epilobium hirsutum	4000	2018-07-09-16-33-33	0	3	x	30	0	50	25.6	49.7	25.5	50	0.033	22795			82
1279	6951	0	Epilobium hirsutum	4000	2018-07-09-16-33-35	0	3	x	30	0	50	25.6	49.7	25.5	50	0.033	22795			83
1280	6952	0	Epilobium hirsutum	4000	2018-07-09-16-33-37	0	3	x	30	0	50	25.6	49.7	25.5	50	0.033	22795			84
1281	6953	0	Epilobium hirsutum	4000	2018-07-09-16-33-39	0	3	x	30	0	50	25.6	49.7	25.5	50	0.033	22795			85
1282	6954	0	Epilobium hirsutum	4000	2018-07-09-16-33-41	0	3	x	30	0	50	25.6	49.7	25.5	50	0.033	22795			86
1283	6955	0	Epilobium hirsutum	4000	2018-07-09-16-33-43	0	3	x	30	0	49.9	25.5	49.7	25.5	50	0.133	22795			87
1284	6956	0	Epilobium hirsutum	4000	2018-07-09-16-33-45	0	3	x	30	0	50	25.6	49.7	25.5	50	0.033	22795			88
1285	6957	0	Epilobium hirsutum	4000	2018-07-09-16-33-47	0	3	x	30	0	50	25.6	49.7	25.5	50	0.033	22795			89
1286	6958	0	Epilobium hirsutum	4000	2018-07-09-16-33-49	0	3	x	30	0	50	25.6	49.7	25.5	50	0.033	22795			90
1287	6959	0	Epilobium hirsutum	4000	2018-07-09-16-33-51	0	3	x	30	0	50	25.6	49.7	25.5	50	0.033	22795	Last10	Here	91
1288	6960	0	Epilobium hirsutum	4000	2018-07-09-16-33-53	0	3	x	30	0	50	25.6	49.7	25.5	50	0.033	22795	Last10	Here	92
1289	6961	0	Epilobium hirsutum	4000	2018-07-09-16-33-55	0	3	x	30	0	50	25.6	49.7	25.5	50	0.033	22795	Last10	Here	93
1290	6962	0	Epilobium hirsutum	4000	2018-07-09-16-33-57	0	3	x	30	0	50	25.6	49.7	25.5	50	0.033	22795	Last10	Here	94
1291	6963	0	Epilobium hirsutum	4000	2018-07-09-16-33-59	0	3	x	30	0	50	25.6	49.7	25.5	50	0.033	22795	Last10	Here	95
1292	6964	0	Epilobium hirsutum	4000	2018-07-09-16-34-01	0	3	x	30	0	50	25.6	49.7	25.5	50	0.033	22795	Last10	Here	96
1293	6965	0	Epilobium hirsutum	4000	2018-07-09-16-34-03	0	3	x	30	0	50	25.6	49.7	25.5	50	0.033	22795	Last10	Here	97
1294	6966	0	Epilobium hirsutum	4000	2018-07-09-16-34-05	0	3	x	30	0	50	25.6	49.7	25.5	50	0.033	22795	Last10	Here	98
1295	6967	0	Epilobium hirsutum	4000	2018-07-09-16-34-07	0	3	x	30	0	50	25.6	49.7	25.5	50	0.033	22795	Last10	Here	99
1296	6968	0	Epilobium hirsutum	4000	2018-07-09-16-34-09	0	3	x	30	0	50	25.6	49.7	25.5	50	0.033	22795	Last10	Here	100
1297	6969	0	Epilobium hirsutum	4000	2018-07-09-16-34-44	0	3	z	0	5	50	25.6	49.8	25.5	50.1	0.144	22796	First10	Here	1
1298	6970	0	Epilobium hirsutum	4000	2018-07-09-16-34-46	0	3	z	0	5	50	25.6	49.8	25.5	50.1	0.144	22796	First10	Here	2
1299	6971	0	Epilobium hirsutum	4000	2018-07-09-16-34-48	0	3	z	0	5	49.9	25.6	49.8	25.5	50.1	0.244	22796	First10	Here	3
1300	6972	0	Epilobium hirsutum	4000	2018-07-09-16-34-50	0	3	z	0	5	50	25.6	49.7	25.5	50	0.033	22796	First10	Here	4
1301	6973	0	Epilobium hirsutum	4000	2018-07-09-16-34-52	0	3	z	0	5	49.9	25.6	49.8	25.5	50.1	0.244	22796	First10	Here	5
1302	6974	0	Epilobium hirsutum	4000	2018-07-09-16-34-54	0	3	z	0	5	49.9	25.6	49.8	25.5	50.1	0.244	22796	First10	Here	6
1303	6975	0	Epilobium hirsutum	4000	2018-07-09-16-34-56	0	3	z	0	5	50	25.6	49.8	25.5	50.1	0.144	22796	First10	Here	7
1304	6976	0	Epilobium hirsutum	4000	2018-07-09-16-34-58	0	3	z	0	5	50	25.6	49.8	25.5	50.1	0.144	22796	First10	Here	8
1305	6977	0	Epilobium hirsutum	4000	2018-07-09-16-35-00	0	3	z	0	5	50	25.6	49.8	25.5	50.1	0.144	22796	First10	Here	9
1306	6978	0	Epilobium hirsutum	4000	2018-07-09-16-35-02	0	3	z	0	5	50	25.6	49.9	25.5	50.3	0.254	22796	First10	Here	10
1307	6979	0	Epilobium hirsutum	4000	2018-07-09-16-35-04	0	3	z	0	5	50	25.6	50	25.5	50.4	0.365	22796			11
1308	6980	0	Epilobium hirsutum	4000	2018-07-09-16-35-06	0	3	z	0	5	50	25.6	50	25.5	50.4	0.365	22796			12
1309	6981	0	Epilobium hirsutum	4000	2018-07-09-16-35-08	0	3	z	0	5	50	25.6	50.1	25.5	50.5	0.476	22796			13
1310	6982	0	Epilobium hirsutum	4000	2018-07-09-16-35-10	0	3	z	0	5	50	25.6	50.1	25.5	50.5	0.476	22796			14
1311	6983	0	Epilobium hirsutum	4000	2018-07-09-16-35-12	0	3	z	0	5	50	25.6	50.1	25.5	50.5	0.476	22796			15
1312	6984	0	Epilobium hirsutum	4000	2018-07-09-16-35-14	0	3	z	0	5	50	25.6	50.2	25.5	50.6	0.586	22796			16
1313	6985	0	Epilobium hirsutum	4000	2018-07-09-16-35-16	0	3	z	0	5	50	25.6	50.1	25.4	50.5	0.476	22796			17
1314	6986	0	Epilobium hirsutum	4000	2018-07-09-16-35-18	0	3	z	0	5	49.9	25.6	50.2	25.5	50.6	0.686	22796			18
1315	6987	0	Epilobium hirsutum	4000	2018-07-09-16-35-20	0	3	z	0	5	49.9	25.5	50.1	25.5	50.5	0.576	22796			19
1316	6988	0	Epilobium hirsutum	4000	2018-07-09-16-35-22	0	3	z	0	5	50	25.6	50.1	25.5	50.5	0.476	22796			20
1317	6989	0	Epilobium hirsutum	4000	2018-07-09-16-35-24	0	3	z	0	5	50	25.6	50.1	25.5	50.5	0.476	22796			21
1318	6990	0	Epilobium hirsutum	4000	2018-07-09-16-35-26	0	3	z	0	5	50	25.6	50.1	25.5	50.5	0.476	22796			22
1319	6991	0	Epilobium hirsutum	4000	2018-07-09-16-35-28	0	3	z	0	5	50	25.6	50.1	25.5	50.5	0.476	22796			23
1320	6992	0	Epilobium hirsutum	4000	2018-07-09-16-35-30	0	3	z	0	5	50	25.6	50.1	25.5	50.5	0.476	22796			24
1321	6993	0	Epilobium hirsutum	4000	2018-07-09-16-35-32	0	3	z	0	5	50	25.6	50.1	25.5	50.5	0.476	22796			25
1322	6994	0	Epilobium hirsutum	4000	2018-07-09-16-35-34	0	3	z	0	5	50	25.6	50.1	25.5	50.5	0.476	22796			26
1323	6995	0	Epilobium hirsutum	4000	2018-07-09-16-35-36	0	3	z	0	5	50	25.6	50.1	25.5	50.5	0.476	22796			27
1324	6996	0	Epilobium hirsutum	4000	2018-07-09-16-35-38	0	3	z	0	5	50	25.6	50.1	25.5	50.5	0.476	22796			28
1325	6997	0	Epilobium hirsutum	4000	2018-07-09-16-35-40	0	3	z	0	5	50	25.6	50.2	25.5	50.6	0.586	22796			29
1326	6998	0	Epilobium hirsutum	4000	2018-07-09-16-35-42	0	3	z	0	5	50	25.6	50.2	25.5	50.6	0.586	22796			30
1327	6999	0	Epilobium hirsutum	4000	2018-07-09-16-35-44	0	3	z	0	5	49.9	25.5	50.1	25.5	50.5	0.576	22796			31
1328	7000	0	Epilobium hirsutum	4000	2018-07-09-16-35-46	0	3	z	0	5	50	25.6	50.2	25.5	50.6	0.586	22796			32
1329	7001	0	Epilobium hirsutum	4000	2018-07-09-16-35-48	0	3	z	0	5	50	25.6	50.1	25.5	50.5	0.476	22796			33
1330	7002	0	Epilobium hirsutum	4000	2018-07-09-16-35-50	0	3	z	0	5	50	25.6	50.1	25.5	50.5	0.476	22796			34
1331	7003	0	Epilobium hirsutum	4000	2018-07-09-16-35-52	0	3	z	0	5	50	25.6	50.2	25.5	50.6	0.586	22796			35
1332	7004	0	Epilobium hirsutum	4000	2018-07-09-16-35-54	0	3	z	0	5	50	25.6	50.2	25.5	50.6	0.586	22796			36
1333	7005	0	Epilobium hirsutum	4000	2018-07-09-16-35-56	0	3	z	0	5	50	25.6	50.2	25.5	50.6	0.586	22796			37
1334	7006	0	Epilobium hirsutum	4000	2018-07-09-16-35-58	0	3	z	0	5	49.9	25.5	50.2	25.5	50.6	0.686	22796			38
1335	7007	0	Epilobium hirsutum	4000	2018-07-09-16-36-00	0	3	z	0	5	49.9	25.5	50.2	25.5	50.6	0.686	22796			39
1336	7008	0	Epilobium hirsutum	4000	2018-07-09-16-36-02	0	3	z	0	5	50	25.6	50.2	25.5	50.6	0.586	22796			40
1337	7009	0	Epilobium hirsutum	4000	2018-07-09-16-36-04	0	3	z	0	5	49.9	25.6	50.2	25.5	50.6	0.686	22796			41
1338	7010	0	Epilobium hirsutum	4000	2018-07-09-16-36-06	0	3	z	0	5	50	25.6	50.1	25.5	50.5	0.476	22796			42
1339	7011	0	Epilobium hirsutum	4000	2018-07-09-16-36-08	0	3	z	0	5	50	25.6	50.1	25.5	50.5	0.476	22796			43
1340	7012	0	Epilobium hirsutum	4000	2018-07-09-16-36-10	0	3	z	0	5	49.9	25.6	50.1	25.5	50.5	0.576	22796			44
1341	7013	0	Epilobium hirsutum	4000	2018-07-09-16-36-12	0	3	z	0	5	50	25.6	50.1	25.5	50.5	0.476	22796			45
1342	7014	0	Epilobium hirsutum	4000	2018-07-09-16-36-14	0	3	z	0	5	50	25.6	50.1	25.5	50.5	0.476	22796			46
1343	7015	0	Epilobium hirsutum	4000	2018-07-09-16-36-16	0	3	z	0	5	50	25.6	50.1	25.5	50.5	0.476	22796			47
1344	7016	0	Epilobium hirsutum	4000	2018-07-09-16-36-18	0	3	z	0	5	50	25.6	50.1	25.5	50.5	0.476	22796			48
1345	7017	0	Epilobium hirsutum	4000	2018-07-09-16-36-20	0	3	z	0	5	50	25.6	50	25.5	50.4	0.365	22796			49
1346	7018	0	Epilobium hirsutum	4000	2018-07-09-16-36-22	0	3	z	0	5	50	25.6	50	25.5	50.4	0.365	22796			50
1347	7019	0	Epilobium hirsutum	4000	2018-07-09-16-36-24	0	3	z	0	5	50	25.6	50	25.5	50.4	0.365	22796			51
1348	7020	0	Epilobium hirsutum	4000	2018-07-09-16-36-26	0	3	z	0	5	50	25.6	50	25.5	50.4	0.365	22796			52
1349	7021	0	Epilobium hirsutum	4000	2018-07-09-16-36-28	0	3	z	0	5	50	25.6	50.1	25.5	50.5	0.476	22796			53
1350	7022	0	Epilobium hirsutum	4000	2018-07-09-16-36-30	0	3	z	0	5	50	25.6	50.1	25.5	50.5	0.476	22796			54
1351	7023	0	Epilobium hirsutum	4000	2018-07-09-16-36-32	0	3	z	0	5	50	25.6	50.1	25.5	50.5	0.476	22796			55
1352	7024	0	Epilobium hirsutum	4000	2018-07-09-16-36-34	0	3	z	0	5	49.9	25.5	50.1	25.5	50.5	0.576	22796			56
1353	7025	0	Epilobium hirsutum	4000	2018-07-09-16-36-36	0	3	z	0	5	50	25.6	50.1	25.5	50.5	0.476	22796			57
1354	7026	0	Epilobium hirsutum	4000	2018-07-09-16-36-38	0	3	z	0	5	49.9	25.5	50.1	25.5	50.5	0.576	22796			58
1355	7027	0	Epilobium hirsutum	4000	2018-07-09-16-36-40	0	3	z	0	5	50	25.6	50.1	25.5	50.5	0.476	22796			59
1356	7028	0	Epilobium hirsutum	4000	2018-07-09-16-36-42	0	3	z	0	5	50	25.6	50.1	25.5	50.5	0.476	22796			60
1357	7029	0	Epilobium hirsutum	4000	2018-07-09-16-36-44	0	3	z	0	5	50	25.6	50.1	25.5	50.5	0.476	22796			61
1358	7030	0	Epilobium hirsutum	4000	2018-07-09-16-36-46	0	3	z	0	5	50	25.6	50.1	25.5	50.5	0.476	22796			62
1359	7031	0	Epilobium hirsutum	4000	2018-07-09-16-36-48	0	3	z	0	5	50	25.6	50.1	25.5	50.5	0.476	22796			63
1360	7032	0	Epilobium hirsutum	4000	2018-07-09-16-36-50	0	3	z	0	5	50	25.6	50.2	25.5	50.6	0.586	22796			64
1361	7033	0	Epilobium hirsutum	4000	2018-07-09-16-36-52	0	3	z	0	5	50	25.6	50.2	25.5	50.6	0.586	22796			65
1362	7034	0	Epilobium hirsutum	4000	2018-07-09-16-36-54	0	3	z	0	5	50	25.6	50.3	25.5	50.7	0.697	22796			66
1363	7035	0	Epilobium hirsutum	4000	2018-07-09-16-36-56	0	3	z	0	5	49.9	25.5	50.4	25.5	50.8	0.908	22796			67
1364	7036	0	Epilobium hirsutum	4000	2018-07-09-16-36-58	0	3	z	0	5	50	25.6	50.5	25.5	50.9	0.918	22796			68
1365	7037	0	Epilobium hirsutum	4000	2018-07-09-16-37-00	0	3	z	0	5	50	25.6	50.5	25.5	50.9	0.918	22796			69
1366	7038	0	Epilobium hirsutum	4000	2018-07-09-16-37-02	0	3	z	0	5	50	25.6	50.6	25.5	51	1.029	22796			70
1367	7039	0	Epilobium hirsutum	4000	2018-07-09-16-37-04	0	3	z	0	5	49.9	25.5	50.6	25.5	51	1.129	22796			71
1368	7040	0	Epilobium hirsutum	4000	2018-07-09-16-37-06	0	3	z	0	5	50	25.6	50.6	25.5	51	1.029	22796			72
1369	7041	0	Epilobium hirsutum	4000	2018-07-09-16-37-08	0	3	z	0	5	50	25.6	50.6	25.5	51	1.029	22796			73
1370	7042	0	Epilobium hirsutum	4000	2018-07-09-16-37-10	0	3	z	0	5	50	25.6	50.6	25.5	51	1.029	22796			74
1371	7043	0	Epilobium hirsutum	4000	2018-07-09-16-37-12	0	3	z	0	5	50	25.6	50.5	25.5	50.9	0.918	22796			75
1372	7044	0	Epilobium hirsutum	4000	2018-07-09-16-37-14	0	3	z	0	5	50	25.6	50.4	25.5	50.8	0.808	22796			76
1373	7045	0	Epilobium hirsutum	4000	2018-07-09-16-37-16	0	3	z	0	5	50	25.6	50.4	25.5	50.8	0.808	22796			77
1374	7046	0	Epilobium hirsutum	4000	2018-07-09-16-37-18	0	3	z	0	5	50	25.6	50.3	25.5	50.7	0.697	22796			78
1375	7047	0	Epilobium hirsutum	4000	2018-07-09-16-37-20	0	3	z	0	5	50	25.6	50.2	25.5	50.6	0.586	22796			79
1376	7048	0	Epilobium hirsutum	4000	2018-07-09-16-37-22	0	3	z	0	5	50	25.6	50.2	25.5	50.6	0.586	22796			80
1377	7049	0	Epilobium hirsutum	4000	2018-07-09-16-37-24	0	3	z	0	5	50	25.6	50.2	25.5	50.6	0.586	22796			81
1378	7050	0	Epilobium hirsutum	4000	2018-07-09-16-37-26	0	3	z	0	5	50	25.6	50.2	25.5	50.6	0.586	22796			82
1379	7051	0	Epilobium hirsutum	4000	2018-07-09-16-37-28	0	3	z	0	5	50	25.6	50.2	25.5	50.6	0.586	22796			83
1380	7052	0	Epilobium hirsutum	4000	2018-07-09-16-37-30	0	3	z	0	5	50	25.6	50.2	25.5	50.6	0.586	22796			84
1381	7053	0	Epilobium hirsutum	4000	2018-07-09-16-37-32	0	3	z	0	5	50	25.6	50.3	25.5	50.7	0.697	22796			85
1382	7054	0	Epilobium hirsutum	4000	2018-07-09-16-37-34	0	3	z	0	5	49.9	25.5	50.3	25.5	50.7	0.797	22796			86
1383	7055	0	Epilobium hirsutum	4000	2018-07-09-16-37-36	0	3	z	0	5	50	25.6	50.2	25.5	50.6	0.586	22796			87
1384	7056	0	Epilobium hirsutum	4000	2018-07-09-16-37-38	0	3	z	0	5	50	25.6	50.2	25.5	50.6	0.586	22796			88
1385	7057	0	Epilobium hirsutum	4000	2018-07-09-16-37-40	0	3	z	0	5	50	25.6	50.2	25.5	50.6	0.586	22796			89
1386	7058	0	Epilobium hirsutum	4000	2018-07-09-16-37-42	0	3	z	0	5	50	25.6	50.1	25.5	50.5	0.476	22796			90
1387	7059	0	Epilobium hirsutum	4000	2018-07-09-16-37-44	0	3	z	0	5	50	25.6	50.1	25.5	50.5	0.476	22796	Last10	Here	91
1388	7060	0	Epilobium hirsutum	4000	2018-07-09-16-37-46	0	3	z	0	5	50	25.6	50.1	25.5	50.5	0.476	22796	Last10	Here	92
1389	7061	0	Epilobium hirsutum	4000	2018-07-09-16-37-48	0	3	z	0	5	50	25.6	50.1	25.5	50.5	0.476	22796	Last10	Here	93
1390	7062	0	Epilobium hirsutum	4000	2018-07-09-16-37-50	0	3	z	0	5	50	25.6	50.1	25.5	50.5	0.476	22796	Last10	Here	94
1391	7063	0	Epilobium hirsutum	4000	2018-07-09-16-37-52	0	3	z	0	5	50	25.6	50	25.5	50.4	0.365	22796	Last10	Here	95
1392	7064	0	Epilobium hirsutum	4000	2018-07-09-16-37-54	0	3	z	0	5	49.9	25.5	50	25.5	50.4	0.465	22796	Last10	Here	96
1393	7065	0	Epilobium hirsutum	4000	2018-07-09-16-37-56	0	3	z	0	5	50	25.6	50	25.5	50.4	0.365	22796	Last10	Here	97
1394	7066	0	Epilobium hirsutum	4000	2018-07-09-16-37-58	0	3	z	0	5	49.9	25.5	50	25.5	50.4	0.465	22796	Last10	Here	98
1395	7067	0	Epilobium hirsutum	4000	2018-07-09-16-38-00	0	3	z	0	5	50	25.6	50	25.5	50.4	0.365	22796	Last10	Here	99
1396	7068	0	Epilobium hirsutum	4000	2018-07-09-16-38-32	0	3	z	0	10	50	25.5	49.8	25.4	50.1	0.144	22797	First10	Here	1
1397	7069	0	Epilobium hirsutum	4000	2018-07-09-16-38-34	0	3	z	0	10	50	25.6	49.9	25.5	50.3	0.254	22797	First10	Here	2
1398	7070	0	Epilobium hirsutum	4000	2018-07-09-16-38-36	0	3	z	0	10	50	25.6	49.9	25.5	50.3	0.254	22797	First10	Here	3
1399	7071	0	Epilobium hirsutum	4000	2018-07-09-16-38-38	0	3	z	0	10	50	25.6	49.9	25.5	50.3	0.254	22797	First10	Here	4
1400	7072	0	Epilobium hirsutum	4000	2018-07-09-16-38-40	0	3	z	0	10	50	25.6	49.9	25.5	50.3	0.254	22797	First10	Here	5
1401	7073	0	Epilobium hirsutum	4000	2018-07-09-16-38-42	0	3	z	0	10	50.1	25.6	49.9	25.5	50.3	0.154	22797	First10	Here	6
1402	7074	0	Epilobium hirsutum	4000	2018-07-09-16-38-44	0	3	z	0	10	50.1	25.6	49.9	25.5	50.3	0.154	22797	First10	Here	7
1403	7075	0	Epilobium hirsutum	4000	2018-07-09-16-38-46	0	3	z	0	10	50.1	25.6	49.9	25.5	50.3	0.154	22797	First10	Here	8
1404	7076	0	Epilobium hirsutum	4000	2018-07-09-16-38-48	0	3	z	0	10	50.1	25.6	49.8	25.5	50.1	0.044	22797	First10	Here	9
1405	7077	0	Epilobium hirsutum	4000	2018-07-09-16-38-50	0	3	z	0	10	50.1	25.6	49.9	25.5	50.3	0.154	22797	First10	Here	10
1406	7078	0	Epilobium hirsutum	4000	2018-07-09-16-38-52	0	3	z	0	10	50.1	25.6	49.9	25.5	50.3	0.154	22797			11
1407	7079	0	Epilobium hirsutum	4000	2018-07-09-16-38-54	0	3	z	0	10	50.1	25.6	49.9	25.5	50.3	0.154	22797			12
1408	7080	0	Epilobium hirsutum	4000	2018-07-09-16-38-56	0	3	z	0	10	50.1	25.6	49.9	25.5	50.3	0.154	22797			13
1409	7081	0	Epilobium hirsutum	4000	2018-07-09-16-38-58	0	3	z	0	10	50.1	25.6	49.8	25.5	50.1	0.044	22797			14
1410	7082	0	Epilobium hirsutum	4000	2018-07-09-16-39-00	0	3	z	0	10	50.1	25.6	49.8	25.5	50.1	0.044	22797			15
1411	7083	0	Epilobium hirsutum	4000	2018-07-09-16-39-02	0	3	z	0	10	50.1	25.6	49.8	25.5	50.1	0.044	22797			16
1412	7084	0	Epilobium hirsutum	4000	2018-07-09-16-39-04	0	3	z	0	10	50.1	25.6	49.8	25.5	50.1	0.044	22797			17
1413	7085	0	Epilobium hirsutum	4000	2018-07-09-16-39-06	0	3	z	0	10	50	25.6	49.8	25.5	50.1	0.144	22797			18
1414	7086	0	Epilobium hirsutum	4000	2018-07-09-16-39-08	0	3	z	0	10	50.1	25.6	49.8	25.5	50.1	0.044	22797			19
1415	7087	0	Epilobium hirsutum	4000	2018-07-09-16-39-10	0	3	z	0	10	50.1	25.6	49.8	25.5	50.1	0.044	22797			20
1416	7088	0	Epilobium hirsutum	4000	2018-07-09-16-39-12	0	3	z	0	10	50.1	25.6	49.9	25.5	50.3	0.154	22797			21
1417	7089	0	Epilobium hirsutum	4000	2018-07-09-16-39-15	0	3	z	0	10	50	25.6	49.9	25.5	50.3	0.254	22797			22
1418	7090	0	Epilobium hirsutum	4000	2018-07-09-16-39-17	0	3	z	0	10	50	25.6	50	25.5	50.4	0.365	22797			23
1419	7091	0	Epilobium hirsutum	4000	2018-07-09-16-39-19	0	3	z	0	10	50	25.6	50	25.5	50.4	0.365	22797			24
1420	7092	0	Epilobium hirsutum	4000	2018-07-09-16-39-21	0	3	z	0	10	50	25.6	50.1	25.5	50.5	0.476	22797			25
1421	7093	0	Epilobium hirsutum	4000	2018-07-09-16-39-23	0	3	z	0	10	50	25.6	50.1	25.5	50.5	0.476	22797			26
1422	7094	0	Epilobium hirsutum	4000	2018-07-09-16-39-25	0	3	z	0	10	50	25.6	50.1	25.5	50.5	0.476	22797			27
1423	7095	0	Epilobium hirsutum	4000	2018-07-09-16-39-27	0	3	z	0	10	50	25.6	50	25.5	50.4	0.365	22797			28
1424	7096	0	Epilobium hirsutum	4000	2018-07-09-16-39-29	0	3	z	0	10	50.1	25.6	50	25.5	50.4	0.265	22797			29
1425	7097	0	Epilobium hirsutum	4000	2018-07-09-16-39-31	0	3	z	0	10	50	25.6	50	25.5	50.4	0.365	22797			30
1426	7098	0	Epilobium hirsutum	4000	2018-07-09-16-39-33	0	3	z	0	10	50.1	25.6	50	25.5	50.4	0.265	22797			31
1427	7099	0	Epilobium hirsutum	4000	2018-07-09-16-39-35	0	3	z	0	10	50.1	25.6	50	25.5	50.4	0.265	22797			32
1428	7100	0	Epilobium hirsutum	4000	2018-07-09-16-39-37	0	3	z	0	10	50.1	25.6	50	25.5	50.4	0.265	22797			33
1429	7101	0	Epilobium hirsutum	4000	2018-07-09-16-39-39	0	3	z	0	10	50.1	25.6	50	25.5	50.4	0.265	22797			34
1430	7102	0	Epilobium hirsutum	4000	2018-07-09-16-39-41	0	3	z	0	10	50.1	25.6	50	25.5	50.4	0.265	22797			35
1431	7103	0	Epilobium hirsutum	4000	2018-07-09-16-39-43	0	3	z	0	10	50.1	25.6	50	25.5	50.4	0.265	22797			36
1432	7104	0	Epilobium hirsutum	4000	2018-07-09-16-39-45	0	3	z	0	10	50.1	25.6	50	25.5	50.4	0.265	22797			37
1433	7105	0	Epilobium hirsutum	4000	2018-07-09-16-39-47	0	3	z	0	10	50.1	25.6	50	25.5	50.4	0.265	22797			38
1434	7106	0	Epilobium hirsutum	4000	2018-07-09-16-39-49	0	3	z	0	10	50.1	25.6	50	25.5	50.4	0.265	22797			39
1435	7107	0	Epilobium hirsutum	4000	2018-07-09-16-39-51	0	3	z	0	10	50.1	25.6	49.9	25.5	50.3	0.154	22797			40
1436	7108	0	Epilobium hirsutum	4000	2018-07-09-16-39-53	0	3	z	0	10	50.1	25.6	49.9	25.5	50.3	0.154	22797			41
1437	7109	0	Epilobium hirsutum	4000	2018-07-09-16-39-55	0	3	z	0	10	50.1	25.6	49.9	25.5	50.3	0.154	22797			42
1438	7110	0	Epilobium hirsutum	4000	2018-07-09-16-39-57	0	3	z	0	10	50.1	25.6	50	25.5	50.4	0.265	22797			43
1439	7111	0	Epilobium hirsutum	4000	2018-07-09-16-39-59	0	3	z	0	10	50.1	25.6	50	25.5	50.4	0.265	22797			44
1440	7112	0	Epilobium hirsutum	4000	2018-07-09-16-40-01	0	3	z	0	10	50.1	25.6	50	25.5	50.4	0.265	22797			45
1441	7113	0	Epilobium hirsutum	4000	2018-07-09-16-40-03	0	3	z	0	10	50.1	25.6	50	25.5	50.4	0.265	22797			46
1442	7114	0	Epilobium hirsutum	4000	2018-07-09-16-40-05	0	3	z	0	10	50.1	25.6	50	25.5	50.4	0.265	22797			47
1443	7115	0	Epilobium hirsutum	4000	2018-07-09-16-40-07	0	3	z	0	10	50.1	25.6	50	25.5	50.4	0.265	22797			48
1444	7116	0	Epilobium hirsutum	4000	2018-07-09-16-40-09	0	3	z	0	10	50.1	25.6	50	25.5	50.4	0.265	22797			49
1445	7117	0	Epilobium hirsutum	4000	2018-07-09-16-40-11	0	3	z	0	10	50.1	25.6	50	25.5	50.4	0.265	22797			50
1446	7118	0	Epilobium hirsutum	4000	2018-07-09-16-40-13	0	3	z	0	10	50.1	25.6	50	25.5	50.4	0.265	22797			51
1447	7119	0	Epilobium hirsutum	4000	2018-07-09-16-40-15	0	3	z	0	10	50.1	25.6	50	25.5	50.4	0.265	22797			52
1448	7120	0	Epilobium hirsutum	4000	2018-07-09-16-40-17	0	3	z	0	10	50.1	25.6	50	25.5	50.4	0.265	22797			53
1449	7121	0	Epilobium hirsutum	4000	2018-07-09-16-40-19	0	3	z	0	10	50.1	25.6	50	25.5	50.4	0.265	22797			54
1450	7122	0	Epilobium hirsutum	4000	2018-07-09-16-40-21	0	3	z	0	10	50.1	25.6	50	25.5	50.4	0.265	22797			55
1451	7123	0	Epilobium hirsutum	4000	2018-07-09-16-40-23	0	3	z	0	10	50.1	25.6	50	25.5	50.4	0.265	22797			56
1452	7124	0	Epilobium hirsutum	4000	2018-07-09-16-40-25	0	3	z	0	10	50.1	25.6	50	25.5	50.4	0.265	22797			57
1453	7125	0	Epilobium hirsutum	4000	2018-07-09-16-40-27	0	3	z	0	10	50.1	25.6	50	25.5	50.4	0.265	22797			58
1454	7126	0	Epilobium hirsutum	4000	2018-07-09-16-40-29	0	3	z	0	10	50.1	25.6	50	25.5	50.4	0.265	22797			59
1455	7127	0	Epilobium hirsutum	4000	2018-07-09-16-40-31	0	3	z	0	10	50.1	25.6	50	25.5	50.4	0.265	22797			60
1456	7128	0	Epilobium hirsutum	4000	2018-07-09-16-40-33	0	3	z	0	10	50.1	25.6	50	25.5	50.4	0.265	22797			61
1457	7129	0	Epilobium hirsutum	4000	2018-07-09-16-40-35	0	3	z	0	10	50.1	25.6	50	25.5	50.4	0.265	22797			62
1458	7130	0	Epilobium hirsutum	4000	2018-07-09-16-40-37	0	3	z	0	10	50.1	25.6	49.9	25.5	50.3	0.154	22797			63
1459	7131	0	Epilobium hirsutum	4000	2018-07-09-16-40-39	0	3	z	0	10	50.1	25.6	49.9	25.5	50.3	0.154	22797			64
1460	7132	0	Epilobium hirsutum	4000	2018-07-09-16-40-41	0	3	z	0	10	50.1	25.6	50	25.5	50.4	0.265	22797			65
1461	7133	0	Epilobium hirsutum	4000	2018-07-09-16-40-43	0	3	z	0	10	50	25.6	49.9	25.5	50.3	0.254	22797			66
1462	7134	0	Epilobium hirsutum	4000	2018-07-09-16-40-45	0	3	z	0	10	50.1	25.6	50	25.5	50.4	0.265	22797			67
1463	7135	0	Epilobium hirsutum	4000	2018-07-09-16-40-47	0	3	z	0	10	50.1	25.6	50	25.5	50.4	0.265	22797			68
1464	7136	0	Epilobium hirsutum	4000	2018-07-09-16-40-49	0	3	z	0	10	50	25.6	49.9	25.5	50.3	0.254	22797			69
1465	7137	0	Epilobium hirsutum	4000	2018-07-09-16-40-51	0	3	z	0	10	50	25.6	49.9	25.5	50.3	0.254	22797			70
1466	7138	0	Epilobium hirsutum	4000	2018-07-09-16-40-53	0	3	z	0	10	50	25.6	49.9	25.5	50.3	0.254	22797			71
1467	7139	0	Epilobium hirsutum	4000	2018-07-09-16-40-55	0	3	z	0	10	50	25.6	49.9	25.5	50.3	0.254	22797			72
1468	7140	0	Epilobium hirsutum	4000	2018-07-09-16-40-57	0	3	z	0	10	50	25.6	49.9	25.5	50.3	0.254	22797			73
1469	7141	0	Epilobium hirsutum	4000	2018-07-09-16-40-59	0	3	z	0	10	50	25.6	49.9	25.5	50.3	0.254	22797			74
1470	7142	0	Epilobium hirsutum	4000	2018-07-09-16-41-01	0	3	z	0	10	50	25.6	49.9	25.5	50.3	0.254	22797			75
1471	7143	0	Epilobium hirsutum	4000	2018-07-09-16-41-03	0	3	z	0	10	50.1	25.6	49.9	25.5	50.3	0.154	22797			76
1472	7144	0	Epilobium hirsutum	4000	2018-07-09-16-41-05	0	3	z	0	10	50	25.6	49.9	25.5	50.3	0.254	22797			77
1473	7145	0	Epilobium hirsutum	4000	2018-07-09-16-41-07	0	3	z	0	10	50	25.6	49.8	25.5	50.1	0.144	22797			78
1474	7146	0	Epilobium hirsutum	4000	2018-07-09-16-41-09	0	3	z	0	10	50	25.6	49.8	25.5	50.1	0.144	22797			79
1475	7147	0	Epilobium hirsutum	4000	2018-07-09-16-41-11	0	3	z	0	10	50	25.6	49.9	25.5	50.3	0.254	22797			80
1476	7148	0	Epilobium hirsutum	4000	2018-07-09-16-41-13	0	3	z	0	10	50	25.6	49.8	25.5	50.1	0.144	22797			81
1477	7149	0	Epilobium hirsutum	4000	2018-07-09-16-41-15	0	3	z	0	10	50	25.6	49.9	25.5	50.3	0.254	22797			82
1478	7150	0	Epilobium hirsutum	4000	2018-07-09-16-41-17	0	3	z	0	10	50	25.6	49.8	25.5	50.1	0.144	22797			83
1479	7151	0	Epilobium hirsutum	4000	2018-07-09-16-41-19	0	3	z	0	10	50	25.6	49.8	25.5	50.1	0.144	22797			84
1480	7152	0	Epilobium hirsutum	4000	2018-07-09-16-41-21	0	3	z	0	10	50	25.6	49.8	25.5	50.1	0.144	22797			85
1481	7153	0	Epilobium hirsutum	4000	2018-07-09-16-41-23	0	3	z	0	10	50	25.6	49.8	25.5	50.1	0.144	22797			86
1482	7154	0	Epilobium hirsutum	4000	2018-07-09-16-41-25	0	3	z	0	10	50	25.6	49.8	25.5	50.1	0.144	22797			87
1483	7155	0	Epilobium hirsutum	4000	2018-07-09-16-41-27	0	3	z	0	10	50	25.6	49.8	25.5	50.1	0.144	22797			88
1484	7156	0	Epilobium hirsutum	4000	2018-07-09-16-41-29	0	3	z	0	10	50	25.6	49.8	25.5	50.1	0.144	22797			89
1485	7157	0	Epilobium hirsutum	4000	2018-07-09-16-41-31	0	3	z	0	10	50	25.6	49.8	25.5	50.1	0.144	22797			90
1486	7158	0	Epilobium hirsutum	4000	2018-07-09-16-41-33	0	3	z	0	10	50	25.6	49.8	25.5	50.1	0.144	22797	Last10	Here	91
1487	7159	0	Epilobium hirsutum	4000	2018-07-09-16-41-35	0	3	z	0	10	50	25.6	49.8	25.5	50.1	0.144	22797	Last10	Here	92
1488	7160	0	Epilobium hirsutum	4000	2018-07-09-16-41-37	0	3	z	0	10	50	25.6	49.8	25.5	50.1	0.144	22797	Last10	Here	93
1489	7161	0	Epilobium hirsutum	4000	2018-07-09-16-41-39	0	3	z	0	10	50	25.6	49.8	25.5	50.1	0.144	22797	Last10	Here	94
1490	7162	0	Epilobium hirsutum	4000	2018-07-09-16-41-41	0	3	z	0	10	50	25.6	49.8	25.5	50.1	0.144	22797	Last10	Here	95
1491	7163	0	Epilobium hirsutum	4000	2018-07-09-16-41-43	0	3	z	0	10	50	25.6	49.8	25.5	50.1	0.144	22797	Last10	Here	96
1492	7164	0	Epilobium hirsutum	4000	2018-07-09-16-41-45	0	3	z	0	10	50	25.6	49.8	25.5	50.1	0.144	22797	Last10	Here	97
1493	7165	0	Epilobium hirsutum	4000	2018-07-09-16-41-47	0	3	z	0	10	50	25.6	49.8	25.5	50.1	0.144	22797	Last10	Here	98
1494	7166	0	Epilobium hirsutum	4000	2018-07-09-16-41-49	0	3	z	0	10	50.1	25.6	49.8	25.5	50.1	0.044	22797	Last10	Here	99
1495	7167	0	Epilobium hirsutum	4000	2018-07-09-16-41-51	0	3	z	0	10	50	25.6	49.9	25.5	50.3	0.254	22797	Last10	Here	100
1496	7168	0	Epilobium hirsutum	4000	2018-07-09-16-42-23	0	3	z	0	15	50.1	25.6	49.9	25.5	50.3	0.154	22798	First10	Here	1
1497	7169	0	Epilobium hirsutum	4000	2018-07-09-16-42-25	0	3	z	0	15	50.1	25.6	49.9	25.5	50.3	0.154	22798	First10	Here	2
1498	7170	0	Epilobium hirsutum	4000	2018-07-09-16-42-27	0	3	z	0	15	50.1	25.6	49.9	25.5	50.3	0.154	22798	First10	Here	3
1499	7171	0	Epilobium hirsutum	4000	2018-07-09-16-42-29	0	3	z	0	15	50.1	25.6	49.9	25.5	50.3	0.154	22798	First10	Here	4
1500	7172	0	Epilobium hirsutum	4000	2018-07-09-16-42-31	0	3	z	0	15	50.1	25.6	49.9	25.5	50.3	0.154	22798	First10	Here	5
1501	7173	0	Epilobium hirsutum	4000	2018-07-09-16-42-33	0	3	z	0	15	50.1	25.6	49.9	25.5	50.3	0.154	22798	First10	Here	6
1502	7174	0	Epilobium hirsutum	4000	2018-07-09-16-42-35	0	3	z	0	15	50.1	25.6	49.9	25.5	50.3	0.154	22798	First10	Here	7
1503	7175	0	Epilobium hirsutum	4000	2018-07-09-16-42-37	0	3	z	0	15	50.1	25.6	50	25.5	50.4	0.265	22798	First10	Here	8
1504	7176	0	Epilobium hirsutum	4000	2018-07-09-16-42-39	0	3	z	0	15	50.1	25.6	50	25.5	50.4	0.265	22798	First10	Here	9
1505	7177	0	Epilobium hirsutum	4000	2018-07-09-16-42-41	0	3	z	0	15	50.1	25.6	50	25.5	50.4	0.265	22798	First10	Here	10
1506	7178	0	Epilobium hirsutum	4000	2018-07-09-16-42-43	0	3	z	0	15	50.1	25.6	49.9	25.5	50.3	0.154	22798			11
1507	7179	0	Epilobium hirsutum	4000	2018-07-09-16-42-45	0	3	z	0	15	50.1	25.6	49.9	25.5	50.3	0.154	22798			12
1508	7180	0	Epilobium hirsutum	4000	2018-07-09-16-42-47	0	3	z	0	15	50.1	25.6	49.9	25.5	50.3	0.154	22798			13
1509	7181	0	Epilobium hirsutum	4000	2018-07-09-16-42-49	0	3	z	0	15	50.1	25.6	49.9	25.5	50.3	0.154	22798			14
1510	7182	0	Epilobium hirsutum	4000	2018-07-09-16-42-51	0	3	z	0	15	50.1	25.6	50	25.5	50.4	0.265	22798			15
1511	7183	0	Epilobium hirsutum	4000	2018-07-09-16-42-53	0	3	z	0	15	50.1	25.6	50	25.5	50.4	0.265	22798			16
1512	7184	0	Epilobium hirsutum	4000	2018-07-09-16-42-55	0	3	z	0	15	50.1	25.6	49.9	25.5	50.3	0.154	22798			17
1513	7185	0	Epilobium hirsutum	4000	2018-07-09-16-42-57	0	3	z	0	15	50.1	25.6	49.9	25.5	50.3	0.154	22798			18
1514	7186	0	Epilobium hirsutum	4000	2018-07-09-16-42-59	0	3	z	0	15	50.1	25.6	49.9	25.5	50.3	0.154	22798			19
1515	7187	0	Epilobium hirsutum	4000	2018-07-09-16-43-01	0	3	z	0	15	50.1	25.6	49.9	25.5	50.3	0.154	22798			20
1516	7188	0	Epilobium hirsutum	4000	2018-07-09-16-43-03	0	3	z	0	15	50.1	25.6	49.9	25.5	50.3	0.154	22798			21
1517	7189	0	Epilobium hirsutum	4000	2018-07-09-16-43-05	0	3	z	0	15	50.1	25.6	49.9	25.5	50.3	0.154	22798			22
1518	7190	0	Epilobium hirsutum	4000	2018-07-09-16-43-07	0	3	z	0	15	50.1	25.6	50	25.5	50.4	0.265	22798			23
1519	7191	0	Epilobium hirsutum	4000	2018-07-09-16-43-09	0	3	z	0	15	50	25.5	49.9	25.5	50.3	0.254	22798			24
1520	7192	0	Epilobium hirsutum	4000	2018-07-09-16-43-11	0	3	z	0	15	50.1	25.6	49.9	25.5	50.3	0.154	22798			25
1521	7193	0	Epilobium hirsutum	4000	2018-07-09-16-43-13	0	3	z	0	15	50.1	25.6	49.9	25.5	50.3	0.154	22798			26
1522	7194	0	Epilobium hirsutum	4000	2018-07-09-16-43-15	0	3	z	0	15	50.1	25.6	49.9	25.5	50.3	0.154	22798			27
1523	7195	0	Epilobium hirsutum	4000	2018-07-09-16-43-17	0	3	z	0	15	50.1	25.6	49.9	25.5	50.3	0.154	22798			28
1524	7196	0	Epilobium hirsutum	4000	2018-07-09-16-43-19	0	3	z	0	15	50.1	25.6	49.9	25.5	50.3	0.154	22798			29
1525	7197	0	Epilobium hirsutum	4000	2018-07-09-16-43-21	0	3	z	0	15	50.1	25.6	49.9	25.5	50.3	0.154	22798			30
1526	7198	0	Epilobium hirsutum	4000	2018-07-09-16-43-23	0	3	z	0	15	50.1	25.6	49.9	25.5	50.3	0.154	22798			31
1527	7199	0	Epilobium hirsutum	4000	2018-07-09-16-43-25	0	3	z	0	15	50.1	25.6	49.9	25.5	50.3	0.154	22798			32
1528	7200	0	Epilobium hirsutum	4000	2018-07-09-16-43-27	0	3	z	0	15	50.1	25.6	49.9	25.5	50.3	0.154	22798			33
1529	7201	0	Epilobium hirsutum	4000	2018-07-09-16-43-29	0	3	z	0	15	50.1	25.6	50	25.5	50.4	0.265	22798			34
1530	7202	0	Epilobium hirsutum	4000	2018-07-09-16-43-31	0	3	z	0	15	50.1	25.6	50	25.5	50.4	0.265	22798			35
1531	7203	0	Epilobium hirsutum	4000	2018-07-09-16-43-33	0	3	z	0	15	50.1	25.6	49.9	25.5	50.3	0.154	22798			36
1532	7204	0	Epilobium hirsutum	4000	2018-07-09-16-43-35	0	3	z	0	15	50.1	25.6	49.9	25.5	50.3	0.154	22798			37
1533	7205	0	Epilobium hirsutum	4000	2018-07-09-16-43-37	0	3	z	0	15	50.1	25.6	49.9	25.5	50.3	0.154	22798			38
1534	7206	0	Epilobium hirsutum	4000	2018-07-09-16-43-39	0	3	z	0	15	50.1	25.6	49.9	25.5	50.3	0.154	22798			39
1535	7207	0	Epilobium hirsutum	4000	2018-07-09-16-43-41	0	3	z	0	15	50.1	25.6	49.9	25.5	50.3	0.154	22798			40
1536	7208	0	Epilobium hirsutum	4000	2018-07-09-16-43-43	0	3	z	0	15	50.1	25.6	49.9	25.5	50.3	0.154	22798			41
1537	7209	0	Epilobium hirsutum	4000	2018-07-09-16-43-45	0	3	z	0	15	50.1	25.6	49.9	25.5	50.3	0.154	22798			42
1538	7210	0	Epilobium hirsutum	4000	2018-07-09-16-43-47	0	3	z	0	15	50.1	25.6	49.9	25.5	50.3	0.154	22798			43
1539	7211	0	Epilobium hirsutum	4000	2018-07-09-16-43-49	0	3	z	0	15	50.1	25.6	49.9	25.5	50.3	0.154	22798			44
1540	7212	0	Epilobium hirsutum	4000	2018-07-09-16-43-51	0	3	z	0	15	50.1	25.6	49.9	25.5	50.3	0.154	22798			45
1541	7213	0	Epilobium hirsutum	4000	2018-07-09-16-43-53	0	3	z	0	15	50.1	25.6	49.9	25.5	50.3	0.154	22798			46
1542	7214	0	Epilobium hirsutum	4000	2018-07-09-16-43-55	0	3	z	0	15	50.1	25.6	49.9	25.5	50.3	0.154	22798			47
1543	7215	0	Epilobium hirsutum	4000	2018-07-09-16-43-57	0	3	z	0	15	50.1	25.6	49.9	25.5	50.3	0.154	22798			48
1544	7216	0	Epilobium hirsutum	4000	2018-07-09-16-43-59	0	3	z	0	15	50.1	25.6	49.9	25.5	50.3	0.154	22798			49
1545	7217	0	Epilobium hirsutum	4000	2018-07-09-16-44-01	0	3	z	0	15	50.1	25.6	49.9	25.5	50.3	0.154	22798			50
1546	7218	0	Epilobium hirsutum	4000	2018-07-09-16-44-03	0	3	z	0	15	50.1	25.6	49.9	25.5	50.3	0.154	22798			51
1547	7219	0	Epilobium hirsutum	4000	2018-07-09-16-44-05	0	3	z	0	15	50.1	25.6	49.9	25.5	50.3	0.154	22798			52
1548	7220	0	Epilobium hirsutum	4000	2018-07-09-16-44-07	0	3	z	0	15	50.1	25.6	49.9	25.5	50.3	0.154	22798			53
1549	7221	0	Epilobium hirsutum	4000	2018-07-09-16-44-10	0	3	z	0	15	50.1	25.6	49.9	25.5	50.3	0.154	22798			54
1550	7222	0	Epilobium hirsutum	4000	2018-07-09-16-44-12	0	3	z	0	15	50.1	25.6	49.9	25.5	50.3	0.154	22798			55
1551	7223	0	Epilobium hirsutum	4000	2018-07-09-16-44-14	0	3	z	0	15	50.1	25.6	49.9	25.5	50.3	0.154	22798			56
1552	7224	0	Epilobium hirsutum	4000	2018-07-09-16-44-16	0	3	z	0	15	50.1	25.6	49.9	25.5	50.3	0.154	22798			57
1553	7225	0	Epilobium hirsutum	4000	2018-07-09-16-44-18	0	3	z	0	15	50.1	25.6	49.9	25.5	50.3	0.154	22798			58
1554	7226	0	Epilobium hirsutum	4000	2018-07-09-16-44-20	0	3	z	0	15	50.1	25.6	49.9	25.5	50.3	0.154	22798			59
1555	7227	0	Epilobium hirsutum	4000	2018-07-09-16-44-22	0	3	z	0	15	50.1	25.6	50	25.5	50.4	0.265	22798			60
1556	7228	0	Epilobium hirsutum	4000	2018-07-09-16-44-24	0	3	z	0	15	50.1	25.6	49.9	25.5	50.3	0.154	22798			61
1557	7229	0	Epilobium hirsutum	4000	2018-07-09-16-44-26	0	3	z	0	15	50.1	25.6	49.9	25.5	50.3	0.154	22798			62
1558	7230	0	Epilobium hirsutum	4000	2018-07-09-16-44-28	0	3	z	0	15	50.1	25.6	49.9	25.5	50.3	0.154	22798			63
1559	7231	0	Epilobium hirsutum	4000	2018-07-09-16-44-30	0	3	z	0	15	50.1	25.6	49.9	25.5	50.3	0.154	22798			64
1560	7232	0	Epilobium hirsutum	4000	2018-07-09-16-44-32	0	3	z	0	15	50.1	25.6	49.9	25.5	50.3	0.154	22798			65
1561	7233	0	Epilobium hirsutum	4000	2018-07-09-16-44-34	0	3	z	0	15	50.1	25.6	49.9	25.5	50.3	0.154	22798			66
1562	7234	0	Epilobium hirsutum	4000	2018-07-09-16-44-36	0	3	z	0	15	50.1	25.6	49.9	25.5	50.3	0.154	22798			67
1563	7235	0	Epilobium hirsutum	4000	2018-07-09-16-44-38	0	3	z	0	15	50.1	25.6	49.9	25.5	50.3	0.154	22798			68
1564	7236	0	Epilobium hirsutum	4000	2018-07-09-16-44-40	0	3	z	0	15	50.1	25.6	49.9	25.5	50.3	0.154	22798			69
1565	7237	0	Epilobium hirsutum	4000	2018-07-09-16-44-42	0	3	z	0	15	50.1	25.6	50	25.5	50.4	0.265	22798			70
1566	7238	0	Epilobium hirsutum	4000	2018-07-09-16-44-44	0	3	z	0	15	50.1	25.6	49.9	25.5	50.3	0.154	22798			71
1567	7239	0	Epilobium hirsutum	4000	2018-07-09-16-44-46	0	3	z	0	15	50.1	25.6	49.9	25.5	50.3	0.154	22798			72
1568	7240	0	Epilobium hirsutum	4000	2018-07-09-16-44-48	0	3	z	0	15	50.1	25.6	49.9	25.5	50.3	0.154	22798			73
1569	7241	0	Epilobium hirsutum	4000	2018-07-09-16-44-50	0	3	z	0	15	50.1	25.6	50	25.5	50.4	0.265	22798			74
1570	7242	0	Epilobium hirsutum	4000	2018-07-09-16-44-52	0	3	z	0	15	50.1	25.6	50	25.5	50.4	0.265	22798			75
1571	7243	0	Epilobium hirsutum	4000	2018-07-09-16-44-54	0	3	z	0	15	50.1	25.6	50	25.5	50.4	0.265	22798			76
1572	7244	0	Epilobium hirsutum	4000	2018-07-09-16-44-56	0	3	z	0	15	50.2	25.6	50	25.5	50.4	0.165	22798			77
1573	7245	0	Epilobium hirsutum	4000	2018-07-09-16-44-58	0	3	z	0	15	50.1	25.6	50	25.5	50.4	0.265	22798			78
1574	7246	0	Epilobium hirsutum	4000	2018-07-09-16-45-00	0	3	z	0	15	50.1	25.6	50	25.5	50.4	0.265	22798			79
1575	7247	0	Epilobium hirsutum	4000	2018-07-09-16-45-02	0	3	z	0	15	50.1	25.6	50	25.5	50.4	0.265	22798			80
1576	7248	0	Epilobium hirsutum	4000	2018-07-09-16-45-04	0	3	z	0	15	50.1	25.6	50	25.5	50.4	0.265	22798			81
1577	7249	0	Epilobium hirsutum	4000	2018-07-09-16-45-06	0	3	z	0	15	50.1	25.6	50	25.5	50.4	0.265	22798			82
1578	7250	0	Epilobium hirsutum	4000	2018-07-09-16-45-08	0	3	z	0	15	50.1	25.6	50	25.5	50.4	0.265	22798			83
1579	7251	0	Epilobium hirsutum	4000	2018-07-09-16-45-10	0	3	z	0	15	50.2	25.6	50.1	25.5	50.5	0.276	22798			84
1580	7252	0	Epilobium hirsutum	4000	2018-07-09-16-45-12	0	3	z	0	15	50.2	25.6	50.1	25.5	50.5	0.276	22798			85
1581	7253	0	Epilobium hirsutum	4000	2018-07-09-16-45-14	0	3	z	0	15	50.2	25.6	50.1	25.5	50.5	0.276	22798			86
1582	7254	0	Epilobium hirsutum	4000	2018-07-09-16-45-16	0	3	z	0	15	50.2	25.6	50.1	25.5	50.5	0.276	22798			87
1583	7255	0	Epilobium hirsutum	4000	2018-07-09-16-45-18	0	3	z	0	15	50.1	25.6	50.1	25.5	50.5	0.376	22798			88
1584	7256	0	Epilobium hirsutum	4000	2018-07-09-16-45-20	0	3	z	0	15	50.1	25.6	50.1	25.5	50.5	0.376	22798			89
1585	7257	0	Epilobium hirsutum	4000	2018-07-09-16-45-22	0	3	z	0	15	50.1	25.6	50.1	25.5	50.5	0.376	22798			90
1586	7258	0	Epilobium hirsutum	4000	2018-07-09-16-45-24	0	3	z	0	15	50.1	25.6	50.1	25.5	50.5	0.376	22798	Last10	Here	91
1587	7259	0	Epilobium hirsutum	4000	2018-07-09-16-45-26	0	3	z	0	15	50.2	25.6	50.1	25.5	50.5	0.276	22798	Last10	Here	92
1588	7260	0	Epilobium hirsutum	4000	2018-07-09-16-45-28	0	3	z	0	15	50.1	25.6	50.1	25.5	50.5	0.376	22798	Last10	Here	93
1589	7261	0	Epilobium hirsutum	4000	2018-07-09-16-45-30	0	3	z	0	15	50.2	25.6	50	25.5	50.4	0.165	22798	Last10	Here	94
1590	7262	0	Epilobium hirsutum	4000	2018-07-09-16-45-32	0	3	z	0	15	50.2	25.6	50	25.5	50.4	0.165	22798	Last10	Here	95
1591	7263	0	Epilobium hirsutum	4000	2018-07-09-16-45-34	0	3	z	0	15	50.2	25.6	50.1	25.5	50.5	0.276	22798	Last10	Here	96
1592	7264	0	Epilobium hirsutum	4000	2018-07-09-16-45-36	0	3	z	0	15	50.2	25.6	50	25.5	50.4	0.165	22798	Last10	Here	97
1593	7265	0	Epilobium hirsutum	4000	2018-07-09-16-45-38	0	3	z	0	15	50.2	25.6	50	25.5	50.4	0.165	22798	Last10	Here	98
1594	7266	0	Epilobium hirsutum	4000	2018-07-09-16-45-40	0	3	z	0	15	50.1	25.6	50	25.5	50.4	0.265	22798	Last10	Here	99
1595	7267	0	Epilobium hirsutum	4000	2018-07-09-16-45-42	0	3	z	0	15	50.2	25.6	50	25.5	50.4	0.165	22798	Last10	Here	100
1596	7268	0	Epilobium hirsutum	4000	2018-07-09-16-46-14	0	3	z	0	20	50.2	25.6	49.9	25.5	50.3	0.054	22799	First10	Here	1
1597	7269	0	Epilobium hirsutum	4000	2018-07-09-16-46-16	0	3	z	0	20	50.2	25.6	49.9	25.5	50.3	0.054	22799	First10	Here	2
1598	7270	0	Epilobium hirsutum	4000	2018-07-09-16-46-18	0	3	z	0	20	50.2	25.6	49.9	25.5	50.3	0.054	22799	First10	Here	3
1599	7271	0	Epilobium hirsutum	4000	2018-07-09-16-46-20	0	3	z	0	20	50.2	25.6	49.9	25.5	50.3	0.054	22799	First10	Here	4
1600	7272	0	Epilobium hirsutum	4000	2018-07-09-16-46-22	0	3	z	0	20	50.1	25.6	49.9	25.5	50.3	0.154	22799	First10	Here	5
1601	7273	0	Epilobium hirsutum	4000	2018-07-09-16-46-24	0	3	z	0	20	50.1	25.6	49.9	25.5	50.3	0.154	22799	First10	Here	6
1602	7274	0	Epilobium hirsutum	4000	2018-07-09-16-46-26	0	3	z	0	20	50.1	25.6	49.9	25.5	50.3	0.154	22799	First10	Here	7
1603	7275	0	Epilobium hirsutum	4000	2018-07-09-16-46-28	0	3	z	0	20	50.1	25.6	49.9	25.5	50.3	0.154	22799	First10	Here	8
1604	7276	0	Epilobium hirsutum	4000	2018-07-09-16-46-30	0	3	z	0	20	50.2	25.6	50	25.5	50.4	0.165	22799	First10	Here	9
1605	7277	0	Epilobium hirsutum	4000	2018-07-09-16-46-32	0	3	z	0	20	50.2	25.6	49.9	25.5	50.3	0.054	22799	First10	Here	10
1606	7278	0	Epilobium hirsutum	4000	2018-07-09-16-46-34	0	3	z	0	20	50.2	25.6	49.9	25.5	50.3	0.054	22799			11
1607	7279	0	Epilobium hirsutum	4000	2018-07-09-16-46-36	0	3	z	0	20	50.2	25.6	49.9	25.5	50.3	0.054	22799			12
1608	7280	0	Epilobium hirsutum	4000	2018-07-09-16-46-38	0	3	z	0	20	50.2	25.6	49.9	25.5	50.3	0.054	22799			13
1609	7281	0	Epilobium hirsutum	4000	2018-07-09-16-46-40	0	3	z	0	20	50.2	25.6	49.9	25.5	50.3	0.054	22799			14
1610	7282	0	Epilobium hirsutum	4000	2018-07-09-16-46-42	0	3	z	0	20	50.2	25.6	49.9	25.5	50.3	0.054	22799			15
1611	7283	0	Epilobium hirsutum	4000	2018-07-09-16-46-44	0	3	z	0	20	50.2	25.6	49.9	25.5	50.3	0.054	22799			16
1612	7284	0	Epilobium hirsutum	4000	2018-07-09-16-46-46	0	3	z	0	20	50.2	25.6	49.9	25.5	50.3	0.054	22799			17
1613	7285	0	Epilobium hirsutum	4000	2018-07-09-16-46-48	0	3	z	0	20	50.2	25.6	49.9	25.5	50.3	0.054	22799			18
1614	7286	0	Epilobium hirsutum	4000	2018-07-09-16-46-50	0	3	z	0	20	50.2	25.6	49.9	25.5	50.3	0.054	22799			19
1615	7287	0	Epilobium hirsutum	4000	2018-07-09-16-46-52	0	3	z	0	20	50.2	25.6	49.9	25.5	50.3	0.054	22799			20
1616	7288	0	Epilobium hirsutum	4000	2018-07-09-16-46-54	0	3	z	0	20	50.2	25.6	49.9	25.5	50.3	0.054	22799			21
1617	7289	0	Epilobium hirsutum	4000	2018-07-09-16-46-56	0	3	z	0	20	50.2	25.6	49.9	25.5	50.3	0.054	22799			22
1618	7290	0	Epilobium hirsutum	4000	2018-07-09-16-46-58	0	3	z	0	20	50.1	25.6	49.9	25.5	50.3	0.154	22799			23
1619	7291	0	Epilobium hirsutum	4000	2018-07-09-16-47-00	0	3	z	0	20	50.1	25.6	49.9	25.5	50.3	0.154	22799			24
1620	7292	0	Epilobium hirsutum	4000	2018-07-09-16-47-02	0	3	z	0	20	50.2	25.6	49.9	25.5	50.3	0.054	22799			25
1621	7293	0	Epilobium hirsutum	4000	2018-07-09-16-47-04	0	3	z	0	20	50.2	25.6	49.9	25.5	50.3	0.054	22799			26
1622	7294	0	Epilobium hirsutum	4000	2018-07-09-16-47-06	0	3	z	0	20	50.2	25.6	49.9	25.5	50.3	0.054	22799			27
1623	7295	0	Epilobium hirsutum	4000	2018-07-09-16-47-08	0	3	z	0	20	50.1	25.6	49.9	25.5	50.3	0.154	22799			28
1624	7296	0	Epilobium hirsutum	4000	2018-07-09-16-47-10	0	3	z	0	20	50.2	25.6	50	25.5	50.4	0.165	22799			29
1625	7297	0	Epilobium hirsutum	4000	2018-07-09-16-47-12	0	3	z	0	20	50.2	25.6	49.9	25.5	50.3	0.054	22799			30
1626	7298	0	Epilobium hirsutum	4000	2018-07-09-16-47-14	0	3	z	0	20	50.2	25.6	49.9	25.5	50.3	0.054	22799			31
1627	7299	0	Epilobium hirsutum	4000	2018-07-09-16-47-16	0	3	z	0	20	50.2	25.6	49.9	25.5	50.3	0.054	22799			32
1628	7300	0	Epilobium hirsutum	4000	2018-07-09-16-47-18	0	3	z	0	20	50.2	25.6	49.9	25.5	50.3	0.054	22799			33
1629	7301	0	Epilobium hirsutum	4000	2018-07-09-16-47-20	0	3	z	0	20	50.2	25.6	49.9	25.5	50.3	0.054	22799			34
1630	7302	0	Epilobium hirsutum	4000	2018-07-09-16-47-22	0	3	z	0	20	50.2	25.6	50	25.5	50.4	0.165	22799			35
1631	7303	0	Epilobium hirsutum	4000	2018-07-09-16-47-24	0	3	z	0	20	50.2	25.6	49.9	25.5	50.3	0.054	22799			36
1632	7304	0	Epilobium hirsutum	4000	2018-07-09-16-47-26	0	3	z	0	20	50.2	25.6	50	25.5	50.4	0.165	22799			37
1633	7305	0	Epilobium hirsutum	4000	2018-07-09-16-47-28	0	3	z	0	20	50.2	25.6	50	25.5	50.4	0.165	22799			38
1634	7306	0	Epilobium hirsutum	4000	2018-07-09-16-47-30	0	3	z	0	20	50.2	25.6	50	25.5	50.4	0.165	22799			39
1635	7307	0	Epilobium hirsutum	4000	2018-07-09-16-47-32	0	3	z	0	20	50.2	25.6	50	25.5	50.4	0.165	22799			40
1636	7308	0	Epilobium hirsutum	4000	2018-07-09-16-47-34	0	3	z	0	20	50.2	25.6	50	25.5	50.4	0.165	22799			41
1637	7309	0	Epilobium hirsutum	4000	2018-07-09-16-47-36	0	3	z	0	20	50.2	25.6	50	25.5	50.4	0.165	22799			42
1638	7310	0	Epilobium hirsutum	4000	2018-07-09-16-47-38	0	3	z	0	20	50.2	25.6	50	25.5	50.4	0.165	22799			43
1639	7311	0	Epilobium hirsutum	4000	2018-07-09-16-47-40	0	3	z	0	20	50.2	25.6	50	25.5	50.4	0.165	22799			44
1640	7312	0	Epilobium hirsutum	4000	2018-07-09-16-47-42	0	3	z	0	20	50.2	25.6	49.9	25.5	50.3	0.054	22799			45
1641	7313	0	Epilobium hirsutum	4000	2018-07-09-16-47-44	0	3	z	0	20	50.2	25.6	50	25.5	50.4	0.165	22799			46
1642	7314	0	Epilobium hirsutum	4000	2018-07-09-16-47-46	0	3	z	0	20	50.2	25.6	50	25.5	50.4	0.165	22799			47
1643	7315	0	Epilobium hirsutum	4000	2018-07-09-16-47-48	0	3	z	0	20	50.2	25.6	50	25.5	50.4	0.165	22799			48
1644	7316	0	Epilobium hirsutum	4000	2018-07-09-16-47-50	0	3	z	0	20	50.2	25.6	50	25.5	50.4	0.165	22799			49
1645	7317	0	Epilobium hirsutum	4000	2018-07-09-16-47-52	0	3	z	0	20	50.2	25.6	50	25.5	50.4	0.165	22799			50
1646	7318	0	Epilobium hirsutum	4000	2018-07-09-16-47-54	0	3	z	0	20	50.2	25.6	49.9	25.5	50.3	0.054	22799			51
1647	7319	0	Epilobium hirsutum	4000	2018-07-09-16-47-56	0	3	z	0	20	50.2	25.6	50	25.5	50.4	0.165	22799			52
1648	7320	0	Epilobium hirsutum	4000	2018-07-09-16-47-58	0	3	z	0	20	50.2	25.6	49.9	25.5	50.3	0.054	22799			53
1649	7321	0	Epilobium hirsutum	4000	2018-07-09-16-48-00	0	3	z	0	20	50.2	25.6	49.9	25.5	50.3	0.054	22799			54
1650	7322	0	Epilobium hirsutum	4000	2018-07-09-16-48-02	0	3	z	0	20	50.2	25.6	49.9	25.5	50.3	0.054	22799			55
1651	7323	0	Epilobium hirsutum	4000	2018-07-09-16-48-04	0	3	z	0	20	50.2	25.6	49.9	25.5	50.3	0.054	22799			56
1652	7324	0	Epilobium hirsutum	4000	2018-07-09-16-48-06	0	3	z	0	20	50.2	25.6	49.9	25.5	50.3	0.054	22799			57
1653	7325	0	Epilobium hirsutum	4000	2018-07-09-16-48-08	0	3	z	0	20	50.2	25.6	49.9	25.5	50.3	0.054	22799			58
1654	7326	0	Epilobium hirsutum	4000	2018-07-09-16-48-10	0	3	z	0	20	50.2	25.6	50	25.5	50.4	0.165	22799			59
1655	7327	0	Epilobium hirsutum	4000	2018-07-09-16-48-12	0	3	z	0	20	50.2	25.6	50	25.5	50.4	0.165	22799			60
1656	7328	0	Epilobium hirsutum	4000	2018-07-09-16-48-14	0	3	z	0	20	50.2	25.6	49.9	25.5	50.3	0.054	22799			61
1657	7329	0	Epilobium hirsutum	4000	2018-07-09-16-48-16	0	3	z	0	20	50.2	25.6	49.9	25.5	50.3	0.054	22799			62
1658	7330	0	Epilobium hirsutum	4000	2018-07-09-16-48-18	0	3	z	0	20	50.2	25.6	49.9	25.5	50.3	0.054	22799			63
1659	7331	0	Epilobium hirsutum	4000	2018-07-09-16-48-20	0	3	z	0	20	50.2	25.6	49.9	25.5	50.3	0.054	22799			64
1660	7332	0	Epilobium hirsutum	4000	2018-07-09-16-48-22	0	3	z	0	20	50.2	25.6	49.9	25.5	50.3	0.054	22799			65
1661	7333	0	Epilobium hirsutum	4000	2018-07-09-16-48-24	0	3	z	0	20	50.2	25.6	49.9	25.5	50.3	0.054	22799			66
1662	7334	0	Epilobium hirsutum	4000	2018-07-09-16-48-26	0	3	z	0	20	50.2	25.6	49.9	25.5	50.3	0.054	22799			67
1663	7335	0	Epilobium hirsutum	4000	2018-07-09-16-48-28	0	3	z	0	20	50.2	25.6	49.9	25.5	50.3	0.054	22799			68
1664	7336	0	Epilobium hirsutum	4000	2018-07-09-16-48-30	0	3	z	0	20	50.2	25.6	49.9	25.5	50.3	0.054	22799			69
1665	7337	0	Epilobium hirsutum	4000	2018-07-09-16-48-32	0	3	z	0	20	50.2	25.6	50	25.5	50.4	0.165	22799			70
1666	7338	0	Epilobium hirsutum	4000	2018-07-09-16-48-34	0	3	z	0	20	50.2	25.6	50	25.5	50.4	0.165	22799			71
1667	7339	0	Epilobium hirsutum	4000	2018-07-09-16-48-36	0	3	z	0	20	50.2	25.6	50	25.5	50.4	0.165	22799			72
1668	7340	0	Epilobium hirsutum	4000	2018-07-09-16-48-38	0	3	z	0	20	50.2	25.6	50	25.5	50.4	0.165	22799			73
1669	7341	0	Epilobium hirsutum	4000	2018-07-09-16-48-40	0	3	z	0	20	50.2	25.6	50	25.5	50.4	0.165	22799			74
1670	7342	0	Epilobium hirsutum	4000	2018-07-09-16-48-42	0	3	z	0	20	50.2	25.6	49.9	25.5	50.3	0.054	22799			75
1671	7343	0	Epilobium hirsutum	4000	2018-07-09-16-48-44	0	3	z	0	20	50.2	25.6	50	25.5	50.4	0.165	22799			76
1672	7344	0	Epilobium hirsutum	4000	2018-07-09-16-48-46	0	3	z	0	20	50.2	25.6	50	25.5	50.4	0.165	22799			77
1673	7345	0	Epilobium hirsutum	4000	2018-07-09-16-48-48	0	3	z	0	20	50.2	25.6	50	25.5	50.4	0.165	22799			78
1674	7346	0	Epilobium hirsutum	4000	2018-07-09-16-48-50	0	3	z	0	20	50.2	25.6	50	25.5	50.4	0.165	22799			79
1675	7347	0	Epilobium hirsutum	4000	2018-07-09-16-48-52	0	3	z	0	20	50.2	25.6	50	25.5	50.4	0.165	22799			80
1676	7348	0	Epilobium hirsutum	4000	2018-07-09-16-48-54	0	3	z	0	20	50.2	25.6	49.9	25.5	50.3	0.054	22799			81
1677	7349	0	Epilobium hirsutum	4000	2018-07-09-16-48-56	0	3	z	0	20	50.2	25.6	50	25.5	50.4	0.165	22799			82
1678	7350	0	Epilobium hirsutum	4000	2018-07-09-16-48-58	0	3	z	0	20	50.2	25.6	50	25.5	50.4	0.165	22799			83
1679	7351	0	Epilobium hirsutum	4000	2018-07-09-16-49-00	0	3	z	0	20	50.2	25.6	50	25.5	50.4	0.165	22799			84
1680	7352	0	Epilobium hirsutum	4000	2018-07-09-16-49-03	0	3	z	0	20	50.2	25.6	50	25.5	50.4	0.165	22799			85
1681	7353	0	Epilobium hirsutum	4000	2018-07-09-16-49-05	0	3	z	0	20	50.2	25.6	50	25.5	50.4	0.165	22799			86
1682	7354	0	Epilobium hirsutum	4000	2018-07-09-16-49-07	0	3	z	0	20	50.2	25.6	50	25.5	50.4	0.165	22799			87
1683	7355	0	Epilobium hirsutum	4000	2018-07-09-16-49-09	0	3	z	0	20	50.2	25.6	49.9	25.5	50.3	0.054	22799			88
1684	7356	0	Epilobium hirsutum	4000	2018-07-09-16-49-11	0	3	z	0	20	50.2	25.6	49.9	25.5	50.3	0.054	22799			89
1685	7357	0	Epilobium hirsutum	4000	2018-07-09-16-49-13	0	3	z	0	20	50.2	25.6	50	25.5	50.4	0.165	22799			90
1686	7358	0	Epilobium hirsutum	4000	2018-07-09-16-49-15	0	3	z	0	20	50.2	25.6	49.9	25.5	50.3	0.054	22799	Last10	Here	91
1687	7359	0	Epilobium hirsutum	4000	2018-07-09-16-49-17	0	3	z	0	20	50.2	25.6	50	25.5	50.4	0.165	22799	Last10	Here	92
1688	7360	0	Epilobium hirsutum	4000	2018-07-09-16-49-19	0	3	z	0	20	50.2	25.6	50	25.5	50.4	0.165	22799	Last10	Here	93
1689	7361	0	Epilobium hirsutum	4000	2018-07-09-16-49-21	0	3	z	0	20	50.2	25.6	50	25.5	50.4	0.165	22799	Last10	Here	94
1690	7362	0	Epilobium hirsutum	4000	2018-07-09-16-49-23	0	3	z	0	20	50.2	25.6	50	25.5	50.4	0.165	22799	Last10	Here	95
1691	7363	0	Epilobium hirsutum	4000	2018-07-09-16-49-25	0	3	z	0	20	50.2	25.7	50	25.5	50.4	0.165	22799	Last10	Here	96
1692	7364	0	Epilobium hirsutum	4000	2018-07-09-16-49-27	0	3	z	0	20	50.2	25.6	50	25.5	50.4	0.165	22799	Last10	Here	97
1693	7365	0	Epilobium hirsutum	4000	2018-07-09-16-49-29	0	3	z	0	20	50.2	25.7	50	25.5	50.4	0.165	22799	Last10	Here	98
1694	7366	0	Epilobium hirsutum	4000	2018-07-09-16-49-31	0	3	z	0	20	50.2	25.6	50	25.5	50.4	0.165	22799	Last10	Here	99
1695	7367	0	Epilobium hirsutum	4000	2018-07-09-16-49-33	0	3	z	0	20	50.2	25.6	50	25.5	50.4	0.165	22799	Last10	Here	100
1696	7368	0	Epilobium hirsutum	4000	2018-07-09-16-50-05	0	3	z	0	25	50.2	25.6	49.9	25.5	50.3	0.054	22800	First10	Here	1
1697	7369	0	Epilobium hirsutum	4000	2018-07-09-16-50-07	0	3	z	0	25	50.2	25.7	49.9	25.5	50.3	0.054	22800	First10	Here	2
1698	7370	0	Epilobium hirsutum	4000	2018-07-09-16-50-09	0	3	z	0	25	50.2	25.6	49.9	25.5	50.3	0.054	22800	First10	Here	3
1699	7371	0	Epilobium hirsutum	4000	2018-07-09-16-50-11	0	3	z	0	25	50.2	25.6	49.9	25.5	50.3	0.054	22800	First10	Here	4
1700	7372	0	Epilobium hirsutum	4000	2018-07-09-16-50-13	0	3	z	0	25	50.2	25.6	49.9	25.5	50.3	0.054	22800	First10	Here	5
1701	7373	0	Epilobium hirsutum	4000	2018-07-09-16-50-15	0	3	z	0	25	50.2	25.6	49.9	25.5	50.3	0.054	22800	First10	Here	6
1702	7374	0	Epilobium hirsutum	4000	2018-07-09-16-50-17	0	3	z	0	25	50.2	25.6	50	25.5	50.4	0.165	22800	First10	Here	7
1703	7375	0	Epilobium hirsutum	4000	2018-07-09-16-50-19	0	3	z	0	25	50.2	25.7	50	25.5	50.4	0.165	22800	First10	Here	8
1704	7376	0	Epilobium hirsutum	4000	2018-07-09-16-50-21	0	3	z	0	25	50.2	25.6	50	25.5	50.4	0.165	22800	First10	Here	9
1705	7377	0	Epilobium hirsutum	4000	2018-07-09-16-50-23	0	3	z	0	25	50.2	25.7	49.9	25.5	50.3	0.054	22800	First10	Here	10
1706	7378	0	Epilobium hirsutum	4000	2018-07-09-16-50-25	0	3	z	0	25	50.2	25.6	49.9	25.5	50.3	0.054	22800			11
1707	7379	0	Epilobium hirsutum	4000	2018-07-09-16-50-27	0	3	z	0	25	50.2	25.6	50	25.5	50.4	0.165	22800			12
1708	7380	0	Epilobium hirsutum	4000	2018-07-09-16-50-29	0	3	z	0	25	50.1	25.6	49.9	25.5	50.3	0.154	22800			13
1709	7381	0	Epilobium hirsutum	4000	2018-07-09-16-50-31	0	3	z	0	25	50.2	25.7	49.9	25.5	50.3	0.054	22800			14
1710	7382	0	Epilobium hirsutum	4000	2018-07-09-16-50-33	0	3	z	0	25	50.2	25.6	49.9	25.5	50.3	0.054	22800			15
1711	7383	0	Epilobium hirsutum	4000	2018-07-09-16-50-35	0	3	z	0	25	50.2	25.7	49.9	25.5	50.3	0.054	22800			16
1712	7384	0	Epilobium hirsutum	4000	2018-07-09-16-50-37	0	3	z	0	25	50.1	25.6	49.9	25.5	50.3	0.154	22800			17
1713	7385	0	Epilobium hirsutum	4000	2018-07-09-16-50-39	0	3	z	0	25	50.1	25.6	49.9	25.5	50.3	0.154	22800			18
1714	7386	0	Epilobium hirsutum	4000	2018-07-09-16-50-41	0	3	z	0	25	50.1	25.6	49.9	25.5	50.3	0.154	22800			19
1715	7387	0	Epilobium hirsutum	4000	2018-07-09-16-50-43	0	3	z	0	25	50.2	25.6	50	25.5	50.4	0.165	22800			20
1716	7388	0	Epilobium hirsutum	4000	2018-07-09-16-50-45	0	3	z	0	25	50.1	25.6	49.9	25.5	50.3	0.154	22800			21
1717	7389	0	Epilobium hirsutum	4000	2018-07-09-16-50-47	0	3	z	0	25	50.1	25.6	50	25.5	50.4	0.265	22800			22
1718	7390	0	Epilobium hirsutum	4000	2018-07-09-16-50-49	0	3	z	0	25	50.1	25.6	49.9	25.5	50.3	0.154	22800			23
1719	7391	0	Epilobium hirsutum	4000	2018-07-09-16-50-51	0	3	z	0	25	50.2	25.6	49.9	25.5	50.3	0.054	22800			24
1720	7392	0	Epilobium hirsutum	4000	2018-07-09-16-50-53	0	3	z	0	25	50.1	25.6	49.9	25.5	50.3	0.154	22800			25
1721	7393	0	Epilobium hirsutum	4000	2018-07-09-16-50-55	0	3	z	0	25	50.2	25.6	50	25.5	50.4	0.165	22800			26
1722	7394	0	Epilobium hirsutum	4000	2018-07-09-16-50-57	0	3	z	0	25	50.2	25.6	49.9	25.5	50.3	0.054	22800			27
1723	7395	0	Epilobium hirsutum	4000	2018-07-09-16-50-59	0	3	z	0	25	50.2	25.6	49.9	25.5	50.3	0.054	22800			28
1724	7396	0	Epilobium hirsutum	4000	2018-07-09-16-51-01	0	3	z	0	25	50.2	25.6	49.9	25.5	50.3	0.054	22800			29
1725	7397	0	Epilobium hirsutum	4000	2018-07-09-16-51-03	0	3	z	0	25	50.2	25.6	49.9	25.5	50.3	0.054	22800			30
1726	7398	0	Epilobium hirsutum	4000	2018-07-09-16-51-05	0	3	z	0	25	50.2	25.6	49.9	25.5	50.3	0.054	22800			31
1727	7399	0	Epilobium hirsutum	4000	2018-07-09-16-51-07	0	3	z	0	25	50.2	25.6	50	25.5	50.4	0.165	22800			32
1728	7400	0	Epilobium hirsutum	4000	2018-07-09-16-51-09	0	3	z	0	25	50.2	25.6	50	25.5	50.4	0.165	22800			33
1729	7401	0	Epilobium hirsutum	4000	2018-07-09-16-51-11	0	3	z	0	25	50.2	25.6	50	25.5	50.4	0.165	22800			34
1730	7402	0	Epilobium hirsutum	4000	2018-07-09-16-51-13	0	3	z	0	25	50.2	25.6	50	25.5	50.4	0.165	22800			35
1731	7403	0	Epilobium hirsutum	4000	2018-07-09-16-51-15	0	3	z	0	25	50.2	25.6	50	25.5	50.4	0.165	22800			36
1732	7404	0	Epilobium hirsutum	4000	2018-07-09-16-51-17	0	3	z	0	25	50.2	25.6	50	25.5	50.4	0.165	22800			37
1733	7405	0	Epilobium hirsutum	4000	2018-07-09-16-51-19	0	3	z	0	25	50.2	25.6	50	25.5	50.4	0.165	22800			38
1734	7406	0	Epilobium hirsutum	4000	2018-07-09-16-51-21	0	3	z	0	25	50.2	25.6	50	25.5	50.4	0.165	22800			39
1735	7407	0	Epilobium hirsutum	4000	2018-07-09-16-51-23	0	3	z	0	25	50.1	25.6	50	25.5	50.4	0.265	22800			40
1736	7408	0	Epilobium hirsutum	4000	2018-07-09-16-51-25	0	3	z	0	25	50.2	25.6	50	25.5	50.4	0.165	22800			41
1737	7409	0	Epilobium hirsutum	4000	2018-07-09-16-51-27	0	3	z	0	25	50.2	25.6	50	25.5	50.4	0.165	22800			42
1738	7410	0	Epilobium hirsutum	4000	2018-07-09-16-51-29	0	3	z	0	25	50.2	25.6	50	25.5	50.4	0.165	22800			43
1739	7411	0	Epilobium hirsutum	4000	2018-07-09-16-51-31	0	3	z	0	25	50.2	25.6	50	25.5	50.4	0.165	22800			44
1740	7412	0	Epilobium hirsutum	4000	2018-07-09-16-51-33	0	3	z	0	25	50.2	25.6	50	25.5	50.4	0.165	22800			45
1741	7413	0	Epilobium hirsutum	4000	2018-07-09-16-51-35	0	3	z	0	25	50.2	25.6	50	25.5	50.4	0.165	22800			46
1742	7414	0	Epilobium hirsutum	4000	2018-07-09-16-51-37	0	3	z	0	25	50.2	25.6	50	25.5	50.4	0.165	22800			47
1743	7415	0	Epilobium hirsutum	4000	2018-07-09-16-51-39	0	3	z	0	25	50.2	25.6	50	25.5	50.4	0.165	22800			48
1744	7416	0	Epilobium hirsutum	4000	2018-07-09-16-51-41	0	3	z	0	25	50.2	25.6	50	25.5	50.4	0.165	22800			49
1745	7417	0	Epilobium hirsutum	4000	2018-07-09-16-51-43	0	3	z	0	25	50.2	25.6	50	25.5	50.4	0.165	22800			50
1746	7418	0	Epilobium hirsutum	4000	2018-07-09-16-51-45	0	3	z	0	25	50.2	25.6	50	25.5	50.4	0.165	22800			51
1747	7419	0	Epilobium hirsutum	4000	2018-07-09-16-51-47	0	3	z	0	25	50.2	25.7	50	25.5	50.4	0.165	22800			52
1748	7420	0	Epilobium hirsutum	4000	2018-07-09-16-51-49	0	3	z	0	25	50.2	25.6	50	25.5	50.4	0.165	22800			53
1749	7421	0	Epilobium hirsutum	4000	2018-07-09-16-51-51	0	3	z	0	25	50.2	25.6	50	25.5	50.4	0.165	22800			54
1750	7422	0	Epilobium hirsutum	4000	2018-07-09-16-51-53	0	3	z	0	25	50.2	25.6	50	25.5	50.4	0.165	22800			55
1751	7423	0	Epilobium hirsutum	4000	2018-07-09-16-51-55	0	3	z	0	25	50.2	25.6	50	25.5	50.4	0.165	22800			56
1752	7424	0	Epilobium hirsutum	4000	2018-07-09-16-51-57	0	3	z	0	25	50.2	25.6	49.9	25.5	50.3	0.054	22800			57
1753	7425	0	Epilobium hirsutum	4000	2018-07-09-16-51-59	0	3	z	0	25	50.2	25.6	49.9	25.5	50.3	0.054	22800			58
1754	7426	0	Epilobium hirsutum	4000	2018-07-09-16-52-01	0	3	z	0	25	50.2	25.7	49.9	25.5	50.3	0.054	22800			59
1755	7427	0	Epilobium hirsutum	4000	2018-07-09-16-52-03	0	3	z	0	25	50.2	25.6	49.9	25.5	50.3	0.054	22800			60
1756	7428	0	Epilobium hirsutum	4000	2018-07-09-16-52-05	0	3	z	0	25	50.2	25.6	50	25.5	50.4	0.165	22800			61
1757	7429	0	Epilobium hirsutum	4000	2018-07-09-16-52-07	0	3	z	0	25	50.2	25.6	50	25.5	50.4	0.165	22800			62
1758	7430	0	Epilobium hirsutum	4000	2018-07-09-16-52-09	0	3	z	0	25	50.2	25.7	50	25.5	50.4	0.165	22800			63
1759	7431	0	Epilobium hirsutum	4000	2018-07-09-16-52-11	0	3	z	0	25	50.3	25.7	50	25.5	50.4	0.065	22800			64
1760	7432	0	Epilobium hirsutum	4000	2018-07-09-16-52-13	0	3	z	0	25	50.2	25.7	49.9	25.5	50.3	0.054	22800			65
1761	7433	0	Epilobium hirsutum	4000	2018-07-09-16-52-15	0	3	z	0	25	50.2	25.6	50	25.5	50.4	0.165	22800			66
1762	7434	0	Epilobium hirsutum	4000	2018-07-09-16-52-17	0	3	z	0	25	50.2	25.7	49.9	25.5	50.3	0.054	22800			67
1763	7435	0	Epilobium hirsutum	4000	2018-07-09-16-52-19	0	3	z	0	25	50.2	25.6	50	25.5	50.4	0.165	22800			68
1764	7436	0	Epilobium hirsutum	4000	2018-07-09-16-52-21	0	3	z	0	25	50.2	25.6	50	25.5	50.4	0.165	22800			69
1765	7437	0	Epilobium hirsutum	4000	2018-07-09-16-52-23	0	3	z	0	25	50.2	25.6	50	25.5	50.4	0.165	22800			70
1766	7438	0	Epilobium hirsutum	4000	2018-07-09-16-52-25	0	3	z	0	25	50.2	25.7	50	25.5	50.4	0.165	22800			71
1767	7439	0	Epilobium hirsutum	4000	2018-07-09-16-52-27	0	3	z	0	25	50.2	25.6	50	25.5	50.4	0.165	22800			72
1768	7440	0	Epilobium hirsutum	4000	2018-07-09-16-52-29	0	3	z	0	25	50.2	25.6	50	25.5	50.4	0.165	22800			73
1769	7441	0	Epilobium hirsutum	4000	2018-07-09-16-52-31	0	3	z	0	25	50.2	25.6	49.9	25.5	50.3	0.054	22800			74
1770	7442	0	Epilobium hirsutum	4000	2018-07-09-16-52-33	0	3	z	0	25	50.2	25.7	49.9	25.5	50.3	0.054	22800			75
1771	7443	0	Epilobium hirsutum	4000	2018-07-09-16-52-35	0	3	z	0	25	50.1	25.6	49.9	25.5	50.3	0.154	22800			76
1772	7444	0	Epilobium hirsutum	4000	2018-07-09-16-52-37	0	3	z	0	25	50.2	25.7	49.9	25.5	50.3	0.054	22800			77
1773	7445	0	Epilobium hirsutum	4000	2018-07-09-16-52-39	0	3	z	0	25	50.1	25.6	49.9	25.5	50.3	0.154	22800			78
1774	7446	0	Epilobium hirsutum	4000	2018-07-09-16-52-41	0	3	z	0	25	50.2	25.7	49.9	25.5	50.3	0.054	22800			79
1775	7447	0	Epilobium hirsutum	4000	2018-07-09-16-52-43	0	3	z	0	25	50.2	25.7	49.9	25.5	50.3	0.054	22800			80
1776	7448	0	Epilobium hirsutum	4000	2018-07-09-16-52-45	0	3	z	0	25	50.1	25.6	49.9	25.5	50.3	0.154	22800			81
1777	7449	0	Epilobium hirsutum	4000	2018-07-09-16-52-47	0	3	z	0	25	50.1	25.6	49.9	25.5	50.3	0.154	22800			82
1778	7450	0	Epilobium hirsutum	4000	2018-07-09-16-52-49	0	3	z	0	25	50.2	25.7	49.9	25.5	50.3	0.054	22800			83
1779	7451	0	Epilobium hirsutum	4000	2018-07-09-16-52-51	0	3	z	0	25	50.2	25.7	49.9	25.5	50.3	0.054	22800			84
1780	7452	0	Epilobium hirsutum	4000	2018-07-09-16-52-53	0	3	z	0	25	50.2	25.7	49.9	25.5	50.3	0.054	22800			85
1781	7453	0	Epilobium hirsutum	4000	2018-07-09-16-52-55	0	3	z	0	25	50.1	25.6	49.9	25.5	50.3	0.154	22800			86
1782	7454	0	Epilobium hirsutum	4000	2018-07-09-16-52-57	0	3	z	0	25	50.2	25.6	49.9	25.5	50.3	0.054	22800			87
1783	7455	0	Epilobium hirsutum	4000	2018-07-09-16-52-59	0	3	z	0	25	50.2	25.7	49.9	25.5	50.3	0.054	22800			88
1784	7456	0	Epilobium hirsutum	4000	2018-07-09-16-53-01	0	3	z	0	25	50.2	25.7	49.9	25.5	50.3	0.054	22800			89
1785	7457	0	Epilobium hirsutum	4000	2018-07-09-16-53-03	0	3	z	0	25	50.1	25.6	49.9	25.5	50.3	0.154	22800			90
1786	7458	0	Epilobium hirsutum	4000	2018-07-09-16-53-05	0	3	z	0	25	50.1	25.6	49.9	25.5	50.3	0.154	22800	Last10	Here	91
1787	7459	0	Epilobium hirsutum	4000	2018-07-09-16-53-07	0	3	z	0	25	50.2	25.7	49.9	25.5	50.3	0.054	22800	Last10	Here	92
1788	7460	0	Epilobium hirsutum	4000	2018-07-09-16-53-09	0	3	z	0	25	50.1	25.6	50	25.5	50.4	0.265	22800	Last10	Here	93
1789	7461	0	Epilobium hirsutum	4000	2018-07-09-16-53-11	0	3	z	0	25	50.1	25.6	50	25.5	50.4	0.265	22800	Last10	Here	94
1790	7462	0	Epilobium hirsutum	4000	2018-07-09-16-53-13	0	3	z	0	25	50.1	25.6	49.9	25.5	50.3	0.154	22800	Last10	Here	95
1791	7463	0	Epilobium hirsutum	4000	2018-07-09-16-53-15	0	3	z	0	25	50.1	25.6	49.9	25.5	50.3	0.154	22800	Last10	Here	96
1792	7464	0	Epilobium hirsutum	4000	2018-07-09-16-53-17	0	3	z	0	25	50.1	25.6	49.9	25.5	50.3	0.154	22800	Last10	Here	97
1793	7465	0	Epilobium hirsutum	4000	2018-07-09-16-53-19	0	3	z	0	25	50.2	25.6	49.9	25.5	50.3	0.054	22800	Last10	Here	98
1794	7466	0	Epilobium hirsutum	4000	2018-07-09-16-53-21	0	3	z	0	25	50.2	25.6	49.9	25.5	50.3	0.054	22800	Last10	Here	99
1795	7467	0	Epilobium hirsutum	4000	2018-07-09-16-53-23	0	3	z	0	25	50.2	25.7	49.9	25.5	50.3	0.054	22800	Last10	Here	100
1796	7468	0	Epilobium hirsutum	4000	2018-07-09-16-53-56	0	3	z	0	30	50.2	25.7	50	25.5	50.4	0.165	22801	First10	Here	1
1797	7469	0	Epilobium hirsutum	4000	2018-07-09-16-53-58	0	3	z	0	30	50.2	25.7	50	25.5	50.4	0.165	22801	First10	Here	2
1798	7470	0	Epilobium hirsutum	4000	2018-07-09-16-54-00	0	3	z	0	30	50.2	25.7	50	25.5	50.4	0.165	22801	First10	Here	3
1799	7471	0	Epilobium hirsutum	4000	2018-07-09-16-54-02	0	3	z	0	30	50.2	25.6	50	25.5	50.4	0.165	22801	First10	Here	4
1800	7472	0	Epilobium hirsutum	4000	2018-07-09-16-54-04	0	3	z	0	30	50.2	25.6	50	25.5	50.4	0.165	22801	First10	Here	5
1801	7473	0	Epilobium hirsutum	4000	2018-07-09-16-54-06	0	3	z	0	30	50.2	25.7	50	25.5	50.4	0.165	22801	First10	Here	6
1802	7474	0	Epilobium hirsutum	4000	2018-07-09-16-54-08	0	3	z	0	30	50.2	25.7	50	25.5	50.4	0.165	22801	First10	Here	7
1803	7475	0	Epilobium hirsutum	4000	2018-07-09-16-54-10	0	3	z	0	30	50.2	25.6	50	25.5	50.4	0.165	22801	First10	Here	8
1804	7476	0	Epilobium hirsutum	4000	2018-07-09-16-54-12	0	3	z	0	30	50.2	25.7	50	25.5	50.4	0.165	22801	First10	Here	9
1805	7477	0	Epilobium hirsutum	4000	2018-07-09-16-54-14	0	3	z	0	30	50.2	25.6	50	25.5	50.4	0.165	22801	First10	Here	10
1806	7478	0	Epilobium hirsutum	4000	2018-07-09-16-54-16	0	3	z	0	30	50.2	25.6	50	25.5	50.4	0.165	22801			11
1807	7479	0	Epilobium hirsutum	4000	2018-07-09-16-54-18	0	3	z	0	30	50.2	25.6	50	25.5	50.4	0.165	22801			12
1808	7480	0	Epilobium hirsutum	4000	2018-07-09-16-54-20	0	3	z	0	30	50.2	25.6	50	25.5	50.4	0.165	22801			13
1809	7481	0	Epilobium hirsutum	4000	2018-07-09-16-54-22	0	3	z	0	30	50.2	25.6	50	25.5	50.4	0.165	22801			14
1810	7482	0	Epilobium hirsutum	4000	2018-07-09-16-54-24	0	3	z	0	30	50.2	25.6	50	25.5	50.4	0.165	22801			15
1811	7483	0	Epilobium hirsutum	4000	2018-07-09-16-54-26	0	3	z	0	30	50.2	25.6	50	25.5	50.4	0.165	22801			16
1812	7484	0	Epilobium hirsutum	4000	2018-07-09-16-54-28	0	3	z	0	30	50.2	25.6	50	25.5	50.4	0.165	22801			17
1813	7485	0	Epilobium hirsutum	4000	2018-07-09-16-54-30	0	3	z	0	30	50.2	25.7	50	25.5	50.4	0.165	22801			18
1814	7486	0	Epilobium hirsutum	4000	2018-07-09-16-54-32	0	3	z	0	30	50.2	25.6	50	25.5	50.4	0.165	22801			19
1815	7487	0	Epilobium hirsutum	4000	2018-07-09-16-54-34	0	3	z	0	30	50.2	25.7	50	25.5	50.4	0.165	22801			20
1816	7488	0	Epilobium hirsutum	4000	2018-07-09-16-54-36	0	3	z	0	30	50.2	25.6	50	25.5	50.4	0.165	22801			21
1817	7489	0	Epilobium hirsutum	4000	2018-07-09-16-54-38	0	3	z	0	30	50.2	25.7	50	25.5	50.4	0.165	22801			22
1818	7490	0	Epilobium hirsutum	4000	2018-07-09-16-54-40	0	3	z	0	30	50.2	25.6	50	25.5	50.4	0.165	22801			23
1819	7491	0	Epilobium hirsutum	4000	2018-07-09-16-54-42	0	3	z	0	30	50.2	25.7	50	25.5	50.4	0.165	22801			24
1820	7492	0	Epilobium hirsutum	4000	2018-07-09-16-54-44	0	3	z	0	30	50.2	25.6	50	25.5	50.4	0.165	22801			25
1821	7493	0	Epilobium hirsutum	4000	2018-07-09-16-54-46	0	3	z	0	30	50.2	25.6	50	25.5	50.4	0.165	22801			26
1822	7494	0	Epilobium hirsutum	4000	2018-07-09-16-54-48	0	3	z	0	30	50.2	25.6	50	25.5	50.4	0.165	22801			27
1823	7495	0	Epilobium hirsutum	4000	2018-07-09-16-54-50	0	3	z	0	30	50.2	25.7	50	25.5	50.4	0.165	22801			28
1824	7496	0	Epilobium hirsutum	4000	2018-07-09-16-54-52	0	3	z	0	30	50.2	25.6	50	25.5	50.4	0.165	22801			29
1825	7497	0	Epilobium hirsutum	4000	2018-07-09-16-54-54	0	3	z	0	30	50.2	25.6	50	25.5	50.4	0.165	22801			30
1826	7498	0	Epilobium hirsutum	4000	2018-07-09-16-54-56	0	3	z	0	30	50.2	25.6	50	25.5	50.4	0.165	22801			31
1827	7499	0	Epilobium hirsutum	4000	2018-07-09-16-54-58	0	3	z	0	30	50.2	25.7	50	25.5	50.4	0.165	22801			32
1828	7500	0	Epilobium hirsutum	4000	2018-07-09-16-55-00	0	3	z	0	30	50.2	25.7	50	25.5	50.4	0.165	22801			33
1829	7501	0	Epilobium hirsutum	4000	2018-07-09-16-55-02	0	3	z	0	30	50.2	25.7	50	25.5	50.4	0.165	22801			34
1830	7502	0	Epilobium hirsutum	4000	2018-07-09-16-55-04	0	3	z	0	30	50.2	25.6	50	25.5	50.4	0.165	22801			35
1831	7503	0	Epilobium hirsutum	4000	2018-07-09-16-55-06	0	3	z	0	30	50.2	25.7	50	25.5	50.4	0.165	22801			36
1832	7504	0	Epilobium hirsutum	4000	2018-07-09-16-55-08	0	3	z	0	30	50.2	25.6	50	25.5	50.4	0.165	22801			37
1833	7505	0	Epilobium hirsutum	4000	2018-07-09-16-55-10	0	3	z	0	30	50.2	25.7	50	25.5	50.4	0.165	22801			38
1834	7506	0	Epilobium hirsutum	4000	2018-07-09-16-55-12	0	3	z	0	30	50.2	25.7	50	25.5	50.4	0.165	22801			39
1835	7507	0	Epilobium hirsutum	4000	2018-07-09-16-55-14	0	3	z	0	30	50.2	25.7	50	25.5	50.4	0.165	22801			40
1836	7508	0	Epilobium hirsutum	4000	2018-07-09-16-55-16	0	3	z	0	30	50.2	25.7	50	25.5	50.4	0.165	22801			41
1837	7509	0	Epilobium hirsutum	4000	2018-07-09-16-55-18	0	3	z	0	30	50.2	25.7	50	25.5	50.4	0.165	22801			42
1838	7510	0	Epilobium hirsutum	4000	2018-07-09-16-55-20	0	3	z	0	30	50.2	25.7	50	25.5	50.4	0.165	22801			43
1839	7511	0	Epilobium hirsutum	4000	2018-07-09-16-55-22	0	3	z	0	30	50.2	25.7	50	25.5	50.4	0.165	22801			44
1840	7512	0	Epilobium hirsutum	4000	2018-07-09-16-55-24	0	3	z	0	30	50.2	25.7	50	25.5	50.4	0.165	22801			45
1841	7513	0	Epilobium hirsutum	4000	2018-07-09-16-55-26	0	3	z	0	30	50.2	25.6	50	25.5	50.4	0.165	22801			46
1842	7514	0	Epilobium hirsutum	4000	2018-07-09-16-55-28	0	3	z	0	30	50.2	25.7	50	25.5	50.4	0.165	22801			47
1843	7515	0	Epilobium hirsutum	4000	2018-07-09-16-55-30	0	3	z	0	30	50.2	25.7	50	25.5	50.4	0.165	22801			48
1844	7516	0	Epilobium hirsutum	4000	2018-07-09-16-55-32	0	3	z	0	30	50.2	25.6	50	25.5	50.4	0.165	22801			49
1845	7517	0	Epilobium hirsutum	4000	2018-07-09-16-55-34	0	3	z	0	30	50.2	25.7	50	25.5	50.4	0.165	22801			50
1846	7518	0	Epilobium hirsutum	4000	2018-07-09-16-55-36	0	3	z	0	30	50.2	25.6	50	25.5	50.4	0.165	22801			51
1847	7519	0	Epilobium hirsutum	4000	2018-07-09-16-55-38	0	3	z	0	30	50.2	25.7	50	25.5	50.4	0.165	22801			52
1848	7520	0	Epilobium hirsutum	4000	2018-07-09-16-55-40	0	3	z	0	30	50.2	25.7	50	25.5	50.4	0.165	22801			53
1849	7521	0	Epilobium hirsutum	4000	2018-07-09-16-55-42	0	3	z	0	30	50.2	25.7	50	25.5	50.4	0.165	22801			54
1850	7522	0	Epilobium hirsutum	4000	2018-07-09-16-55-44	0	3	z	0	30	50.2	25.6	50	25.5	50.4	0.165	22801			55
1851	7523	0	Epilobium hirsutum	4000	2018-07-09-16-55-46	0	3	z	0	30	50.2	25.7	50	25.5	50.4	0.165	22801			56
1852	7524	0	Epilobium hirsutum	4000	2018-07-09-16-55-48	0	3	z	0	30	50.2	25.6	50	25.5	50.4	0.165	22801			57
1853	7525	0	Epilobium hirsutum	4000	2018-07-09-16-55-50	0	3	z	0	30	50.2	25.6	50	25.5	50.4	0.165	22801			58
1854	7526	0	Epilobium hirsutum	4000	2018-07-09-16-55-52	0	3	z	0	30	50.2	25.7	50	25.5	50.4	0.165	22801			59
1855	7527	0	Epilobium hirsutum	4000	2018-07-09-16-55-54	0	3	z	0	30	50.2	25.7	50	25.5	50.4	0.165	22801			60
1856	7528	0	Epilobium hirsutum	4000	2018-07-09-16-55-56	0	3	z	0	30	50.2	25.7	50	25.5	50.4	0.165	22801			61
1857	7529	0	Epilobium hirsutum	4000	2018-07-09-16-55-58	0	3	z	0	30	50.2	25.7	50	25.5	50.4	0.165	22801			62
1858	7530	0	Epilobium hirsutum	4000	2018-07-09-16-56-00	0	3	z	0	30	50.2	25.6	50	25.5	50.4	0.165	22801			63
1859	7531	0	Epilobium hirsutum	4000	2018-07-09-16-56-02	0	3	z	0	30	50.2	25.7	50	25.5	50.4	0.165	22801			64
1860	7532	0	Epilobium hirsutum	4000	2018-07-09-16-56-04	0	3	z	0	30	50.2	25.6	50	25.5	50.4	0.165	22801			65
1861	7533	0	Epilobium hirsutum	4000	2018-07-09-16-56-06	0	3	z	0	30	50.2	25.6	50	25.5	50.4	0.165	22801			66
1862	7534	0	Epilobium hirsutum	4000	2018-07-09-16-56-08	0	3	z	0	30	50.2	25.6	50	25.5	50.4	0.165	22801			67
1863	7535	0	Epilobium hirsutum	4000	2018-07-09-16-56-10	0	3	z	0	30	50.2	25.6	50	25.5	50.4	0.165	22801			68
1864	7536	0	Epilobium hirsutum	4000	2018-07-09-16-56-12	0	3	z	0	30	50.2	25.6	50	25.5	50.4	0.165	22801			69
1865	7537	0	Epilobium hirsutum	4000	2018-07-09-16-56-14	0	3	z	0	30	50.2	25.7	50	25.5	50.4	0.165	22801			70
1866	7538	0	Epilobium hirsutum	4000	2018-07-09-16-56-16	0	3	z	0	30	50.2	25.6	50	25.5	50.4	0.165	22801			71
1867	7539	0	Epilobium hirsutum	4000	2018-07-09-16-56-18	0	3	z	0	30	50.2	25.6	49.9	25.5	50.3	0.054	22801			72
1868	7540	0	Epilobium hirsutum	4000	2018-07-09-16-56-20	0	3	z	0	30	50.2	25.6	50	25.5	50.4	0.165	22801			73
1869	7541	0	Epilobium hirsutum	4000	2018-07-09-16-56-22	0	3	z	0	30	50.3	25.7	50	25.5	50.4	0.065	22801			74
1870	7542	0	Epilobium hirsutum	4000	2018-07-09-16-56-24	0	3	z	0	30	50.2	25.6	50	25.5	50.4	0.165	22801			75
1871	7543	0	Epilobium hirsutum	4000	2018-07-09-16-56-26	0	3	z	0	30	50.2	25.6	50	25.5	50.4	0.165	22801			76
1872	7544	0	Epilobium hirsutum	4000	2018-07-09-16-56-28	0	3	z	0	30	50.2	25.6	50	25.5	50.4	0.165	22801			77
1873	7545	0	Epilobium hirsutum	4000	2018-07-09-16-56-30	0	3	z	0	30	50.2	25.6	50	25.5	50.4	0.165	22801			78
1874	7546	0	Epilobium hirsutum	4000	2018-07-09-16-56-32	0	3	z	0	30	50.3	25.7	50	25.5	50.4	0.065	22801			79
1875	7547	0	Epilobium hirsutum	4000	2018-07-09-16-56-34	0	3	z	0	30	50.2	25.6	50	25.5	50.4	0.165	22801			80
1876	7548	0	Epilobium hirsutum	4000	2018-07-09-16-56-36	0	3	z	0	30	50.2	25.6	50	25.5	50.4	0.165	22801			81
1877	7549	0	Epilobium hirsutum	4000	2018-07-09-16-56-38	0	3	z	0	30	50.2	25.6	50	25.5	50.4	0.165	22801			82
1878	7550	0	Epilobium hirsutum	4000	2018-07-09-16-56-40	0	3	z	0	30	50.2	25.6	50	25.5	50.4	0.165	22801			83
1879	7551	0	Epilobium hirsutum	4000	2018-07-09-16-56-42	0	3	z	0	30	50.2	25.7	50	25.5	50.4	0.165	22801			84
1880	7552	0	Epilobium hirsutum	4000	2018-07-09-16-56-44	0	3	z	0	30	50.2	25.6	50	25.5	50.4	0.165	22801			85
1881	7553	0	Epilobium hirsutum	4000	2018-07-09-16-56-46	0	3	z	0	30	50.3	25.7	50	25.5	50.4	0.065	22801			86
1882	7554	0	Epilobium hirsutum	4000	2018-07-09-16-56-48	0	3	z	0	30	50.3	25.7	50	25.5	50.4	0.065	22801			87
1883	7555	0	Epilobium hirsutum	4000	2018-07-09-16-56-50	0	3	z	0	30	50.3	25.7	50	25.5	50.4	0.065	22801			88
1884	7556	0	Epilobium hirsutum	4000	2018-07-09-16-56-52	0	3	z	0	30	50.2	25.6	50	25.5	50.4	0.165	22801			89
1885	7557	0	Epilobium hirsutum	4000	2018-07-09-16-56-54	0	3	z	0	30	50.2	25.6	50	25.5	50.4	0.165	22801			90
1886	7558	0	Epilobium hirsutum	4000	2018-07-09-16-56-56	0	3	z	0	30	50.2	25.6	50	25.5	50.4	0.165	22801	Last10	Here	91
1887	7559	0	Epilobium hirsutum	4000	2018-07-09-16-56-58	0	3	z	0	30	50.2	25.6	50	25.5	50.4	0.165	22801	Last10	Here	92
1888	7560	0	Epilobium hirsutum	4000	2018-07-09-16-57-00	0	3	z	0	30	50.2	25.6	50	25.5	50.4	0.165	22801	Last10	Here	93
1889	7561	0	Epilobium hirsutum	4000	2018-07-09-16-57-02	0	3	z	0	30	50.2	25.6	50	25.5	50.4	0.165	22801	Last10	Here	94
1890	7562	0	Epilobium hirsutum	4000	2018-07-09-16-57-04	0	3	z	0	30	50.2	25.6	50	25.5	50.4	0.165	22801	Last10	Here	95
1891	7563	0	Epilobium hirsutum	4000	2018-07-09-16-57-06	0	3	z	0	30	50.2	25.6	50	25.5	50.4	0.165	22801	Last10	Here	96
1892	7564	0	Epilobium hirsutum	4000	2018-07-09-16-57-08	0	3	z	0	30	50.2	25.6	50	25.5	50.4	0.165	22801	Last10	Here	97
1893	7565	0	Epilobium hirsutum	4000	2018-07-09-16-57-10	0	3	z	0	30	50.2	25.6	50	25.5	50.4	0.165	22801	Last10	Here	98
1894	7566	0	Epilobium hirsutum	4000	2018-07-09-16-57-12	0	3	z	0	30	50.2	25.6	50	25.5	50.4	0.165	22801	Last10	Here	99
1895	7567	0	Epilobium hirsutum	4000	2018-07-09-16-57-14	0	3	z	0	30	50.3	25.7	50	25.5	50.4	0.065	22801	Last10	Here	100
1896	13248	0	Epilobium hirsutum	4000	2018-07-09-20-54-36	1	3	x	-30	0	47.8	25.5	47.8	25.4	47.9	0.13	22859	First10	Here	1
1897	13249	0	Epilobium hirsutum	4000	2018-07-09-20-54-38	1	3	x	-30	0	47.8	25.5	47.8	25.4	47.9	0.13	22859	First10	Here	2
1898	13250	0	Epilobium hirsutum	4000	2018-07-09-20-54-40	1	3	x	-30	0	47.8	25.5	47.8	25.4	47.9	0.13	22859	First10	Here	3
1899	13251	0	Epilobium hirsutum	4000	2018-07-09-20-54-42	1	3	x	-30	0	47.8	25.5	47.8	25.4	47.9	0.13	22859	First10	Here	4
1900	13252	0	Epilobium hirsutum	4000	2018-07-09-20-54-44	1	3	x	-30	0	47.8	25.5	47.8	25.4	47.9	0.13	22859	First10	Here	5
1901	13253	0	Epilobium hirsutum	4000	2018-07-09-20-54-46	1	3	x	-30	0	47.8	25.5	47.8	25.4	47.9	0.13	22859	First10	Here	6
1902	13254	0	Epilobium hirsutum	4000	2018-07-09-20-54-48	1	3	x	-30	0	47.8	25.5	47.8	25.4	47.9	0.13	22859	First10	Here	7
1903	13255	0	Epilobium hirsutum	4000	2018-07-09-20-54-50	1	3	x	-30	0	47.8	25.5	47.8	25.4	47.9	0.13	22859	First10	Here	8
1904	13256	0	Epilobium hirsutum	4000	2018-07-09-20-54-52	1	3	x	-30	0	47.9	25.5	47.8	25.4	47.9	0.03	22859	First10	Here	9
1905	13257	0	Epilobium hirsutum	4000	2018-07-09-20-54-54	1	3	x	-30	0	47.9	25.5	47.8	25.4	47.9	0.03	22859	First10	Here	10
1906	13258	0	Epilobium hirsutum	4000	2018-07-09-20-54-56	1	3	x	-30	0	47.9	25.5	47.8	25.4	47.9	0.03	22859			11
1907	13259	0	Epilobium hirsutum	4000	2018-07-09-20-54-58	1	3	x	-30	0	47.9	25.5	47.8	25.4	47.9	0.03	22859			12
1908	13260	0	Epilobium hirsutum	4000	2018-07-09-20-55-00	1	3	x	-30	0	47.8	25.5	47.8	25.4	47.9	0.13	22859			13
1909	13261	0	Epilobium hirsutum	4000	2018-07-09-20-55-02	1	3	x	-30	0	47.8	25.5	47.8	25.4	47.9	0.13	22859			14
1910	13262	0	Epilobium hirsutum	4000	2018-07-09-20-55-04	1	3	x	-30	0	47.8	25.5	47.9	25.4	48	0.24	22859			15
1911	13263	0	Epilobium hirsutum	4000	2018-07-09-20-55-06	1	3	x	-30	0	47.8	25.5	47.9	25.4	48	0.24	22859			16
1912	13264	0	Epilobium hirsutum	4000	2018-07-09-20-55-08	1	3	x	-30	0	47.8	25.5	47.9	25.4	48	0.24	22859			17
1913	13265	0	Epilobium hirsutum	4000	2018-07-09-20-55-10	1	3	x	-30	0	47.9	25.5	47.9	25.4	48	0.14	22859			18
1914	13266	0	Epilobium hirsutum	4000	2018-07-09-20-55-12	1	3	x	-30	0	47.9	25.5	47.8	25.4	47.9	0.03	22859			19
1915	13267	0	Epilobium hirsutum	4000	2018-07-09-20-55-14	1	3	x	-30	0	47.9	25.5	47.9	25.4	48	0.14	22859			20
1916	13268	0	Epilobium hirsutum	4000	2018-07-09-20-55-16	1	3	x	-30	0	47.9	25.5	47.9	25.4	48	0.14	22859			21
1917	13269	0	Epilobium hirsutum	4000	2018-07-09-20-55-18	1	3	x	-30	0	47.9	25.5	47.9	25.4	48	0.14	22859			22
1918	13270	0	Epilobium hirsutum	4000	2018-07-09-20-55-20	1	3	x	-30	0	47.9	25.5	47.9	25.4	48	0.14	22859			23
1919	13271	0	Epilobium hirsutum	4000	2018-07-09-20-55-22	1	3	x	-30	0	47.9	25.5	47.9	25.4	48	0.14	22859			24
1920	13272	0	Epilobium hirsutum	4000	2018-07-09-20-55-24	1	3	x	-30	0	47.9	25.5	47.9	25.4	48	0.14	22859			25
1921	13273	0	Epilobium hirsutum	4000	2018-07-09-20-55-26	1	3	x	-30	0	47.9	25.5	47.9	25.4	48	0.14	22859			26
1922	13274	0	Epilobium hirsutum	4000	2018-07-09-20-55-28	1	3	x	-30	0	47.9	25.5	47.9	25.4	48	0.14	22859			27
1923	13275	0	Epilobium hirsutum	4000	2018-07-09-20-55-30	1	3	x	-30	0	47.9	25.5	47.9	25.4	48	0.14	22859			28
1924	13276	0	Epilobium hirsutum	4000	2018-07-09-20-55-32	1	3	x	-30	0	47.9	25.5	47.9	25.4	48	0.14	22859			29
1925	13277	0	Epilobium hirsutum	4000	2018-07-09-20-55-34	1	3	x	-30	0	47.9	25.5	47.9	25.4	48	0.14	22859			30
1926	13278	0	Epilobium hirsutum	4000	2018-07-09-20-55-36	1	3	x	-30	0	47.9	25.5	47.9	25.4	48	0.14	22859			31
1927	13279	0	Epilobium hirsutum	4000	2018-07-09-20-55-38	1	3	x	-30	0	47.9	25.5	47.9	25.4	48	0.14	22859			32
1928	13280	0	Epilobium hirsutum	4000	2018-07-09-20-55-40	1	3	x	-30	0	47.9	25.5	47.9	25.4	48	0.14	22859			33
1929	13281	0	Epilobium hirsutum	4000	2018-07-09-20-55-42	1	3	x	-30	0	47.9	25.5	47.9	25.4	48	0.14	22859			34
1930	13282	0	Epilobium hirsutum	4000	2018-07-09-20-55-44	1	3	x	-30	0	47.9	25.5	47.9	25.4	48	0.14	22859			35
1931	13283	0	Epilobium hirsutum	4000	2018-07-09-20-55-46	1	3	x	-30	0	47.9	25.5	47.9	25.4	48	0.14	22859			36
1932	13284	0	Epilobium hirsutum	4000	2018-07-09-20-55-48	1	3	x	-30	0	47.9	25.5	47.9	25.4	48	0.14	22859			37
1933	13285	0	Epilobium hirsutum	4000	2018-07-09-20-55-50	1	3	x	-30	0	47.9	25.5	47.9	25.4	48	0.14	22859			38
1934	13286	0	Epilobium hirsutum	4000	2018-07-09-20-55-52	1	3	x	-30	0	47.9	25.5	47.9	25.4	48	0.14	22859			39
1935	13287	0	Epilobium hirsutum	4000	2018-07-09-20-55-54	1	3	x	-30	0	47.9	25.5	47.9	25.4	48	0.14	22859			40
1936	13288	0	Epilobium hirsutum	4000	2018-07-09-20-55-56	1	3	x	-30	0	48	25.5	48	25.4	48.2	0.151	22859			41
1937	13289	0	Epilobium hirsutum	4000	2018-07-09-20-55-58	1	3	x	-30	0	48	25.5	47.9	25.4	48	0.04	22859			42
1938	13290	0	Epilobium hirsutum	4000	2018-07-09-20-56-00	1	3	x	-30	0	48	25.5	48	25.4	48.2	0.151	22859			43
1939	13291	0	Epilobium hirsutum	4000	2018-07-09-20-56-02	1	3	x	-30	0	47.9	25.5	47.9	25.4	48	0.14	22859			44
1940	13292	0	Epilobium hirsutum	4000	2018-07-09-20-56-04	1	3	x	-30	0	48	25.5	47.9	25.4	48	0.04	22859			45
1941	13293	0	Epilobium hirsutum	4000	2018-07-09-20-56-06	1	3	x	-30	0	47.9	25.5	47.9	25.4	48	0.14	22859			46
1942	13294	0	Epilobium hirsutum	4000	2018-07-09-20-56-08	1	3	x	-30	0	48	25.5	47.9	25.4	48	0.04	22859			47
1943	13295	0	Epilobium hirsutum	4000	2018-07-09-20-56-10	1	3	x	-30	0	47.9	25.5	47.9	25.4	48	0.14	22859			48
1944	13296	0	Epilobium hirsutum	4000	2018-07-09-20-56-12	1	3	x	-30	0	48	25.5	47.9	25.4	48	0.04	22859			49
1945	13297	0	Epilobium hirsutum	4000	2018-07-09-20-56-14	1	3	x	-30	0	47.9	25.5	47.9	25.4	48	0.14	22859			50
1946	13298	0	Epilobium hirsutum	4000	2018-07-09-20-56-16	1	3	x	-30	0	47.9	25.5	48	25.4	48.2	0.251	22859			51
1947	13299	0	Epilobium hirsutum	4000	2018-07-09-20-56-18	1	3	x	-30	0	48	25.5	48	25.4	48.2	0.151	22859			52
1948	13300	0	Epilobium hirsutum	4000	2018-07-09-20-56-20	1	3	x	-30	0	48	25.5	48	25.4	48.2	0.151	22859			53
1949	13301	0	Epilobium hirsutum	4000	2018-07-09-20-56-22	1	3	x	-30	0	48	25.5	48	25.4	48.2	0.151	22859			54
1950	13302	0	Epilobium hirsutum	4000	2018-07-09-20-56-24	1	3	x	-30	0	48	25.5	48	25.4	48.2	0.151	22859			55
1951	13303	0	Epilobium hirsutum	4000	2018-07-09-20-56-26	1	3	x	-30	0	48	25.5	48	25.4	48.2	0.151	22859			56
1952	13304	0	Epilobium hirsutum	4000	2018-07-09-20-56-28	1	3	x	-30	0	48	25.5	48	25.4	48.2	0.151	22859			57
1953	13305	0	Epilobium hirsutum	4000	2018-07-09-20-56-30	1	3	x	-30	0	48	25.5	48	25.4	48.2	0.151	22859			58
1954	13306	0	Epilobium hirsutum	4000	2018-07-09-20-56-32	1	3	x	-30	0	48	25.5	48	25.4	48.2	0.151	22859			59
1955	13307	0	Epilobium hirsutum	4000	2018-07-09-20-56-34	1	3	x	-30	0	48	25.5	48	25.4	48.2	0.151	22859			60
1956	13308	0	Epilobium hirsutum	4000	2018-07-09-20-56-36	1	3	x	-30	0	48	25.5	48	25.4	48.2	0.151	22859			61
1957	13309	0	Epilobium hirsutum	4000	2018-07-09-20-56-38	1	3	x	-30	0	48	25.5	48	25.4	48.2	0.151	22859			62
1958	13310	0	Epilobium hirsutum	4000	2018-07-09-20-56-40	1	3	x	-30	0	48	25.5	48.1	25.4	48.3	0.262	22859			63
1959	13311	0	Epilobium hirsutum	4000	2018-07-09-20-56-42	1	3	x	-30	0	48	25.5	48	25.4	48.2	0.151	22859			64
1960	13312	0	Epilobium hirsutum	4000	2018-07-09-20-56-44	1	3	x	-30	0	48	25.5	48	25.4	48.2	0.151	22859			65
1961	13313	0	Epilobium hirsutum	4000	2018-07-09-20-56-46	1	3	x	-30	0	48	25.5	48.1	25.4	48.3	0.262	22859			66
1962	13314	0	Epilobium hirsutum	4000	2018-07-09-20-56-48	1	3	x	-30	0	48	25.5	48.1	25.4	48.3	0.262	22859			67
1963	13315	0	Epilobium hirsutum	4000	2018-07-09-20-56-50	1	3	x	-30	0	48	25.5	48	25.4	48.2	0.151	22859			68
1964	13316	0	Epilobium hirsutum	4000	2018-07-09-20-56-52	1	3	x	-30	0	48	25.5	48.1	25.4	48.3	0.262	22859			69
1965	13317	0	Epilobium hirsutum	4000	2018-07-09-20-56-54	1	3	x	-30	0	48	25.5	48.1	25.4	48.3	0.262	22859			70
1966	13318	0	Epilobium hirsutum	4000	2018-07-09-20-56-56	1	3	x	-30	0	48	25.5	48.1	25.4	48.3	0.262	22859			71
1967	13319	0	Epilobium hirsutum	4000	2018-07-09-20-56-58	1	3	x	-30	0	48	25.5	48	25.3	48.2	0.151	22859			72
1968	13320	0	Epilobium hirsutum	4000	2018-07-09-20-57-00	1	3	x	-30	0	48	25.5	48	25.4	48.2	0.151	22859			73
1969	13321	0	Epilobium hirsutum	4000	2018-07-09-20-57-02	1	3	x	-30	0	48	25.5	48.1	25.4	48.3	0.262	22859			74
1970	13322	0	Epilobium hirsutum	4000	2018-07-09-20-57-04	1	3	x	-30	0	48	25.5	48.1	25.4	48.3	0.262	22859			75
1971	13323	0	Epilobium hirsutum	4000	2018-07-09-20-57-06	1	3	x	-30	0	48	25.5	48.1	25.4	48.3	0.262	22859			76
1972	13324	0	Epilobium hirsutum	4000	2018-07-09-20-57-08	1	3	x	-30	0	48	25.5	48	25.3	48.2	0.151	22859			77
1973	13325	0	Epilobium hirsutum	4000	2018-07-09-20-57-10	1	3	x	-30	0	48	25.5	48.1	25.4	48.3	0.262	22859			78
1974	13326	0	Epilobium hirsutum	4000	2018-07-09-20-57-12	1	3	x	-30	0	48	25.5	48.1	25.4	48.3	0.262	22859			79
1975	13327	0	Epilobium hirsutum	4000	2018-07-09-20-57-14	1	3	x	-30	0	48.1	25.5	48.1	25.4	48.3	0.162	22859			80
1976	13328	0	Epilobium hirsutum	4000	2018-07-09-20-57-16	1	3	x	-30	0	48.1	25.5	48.1	25.4	48.3	0.162	22859			81
1977	13329	0	Epilobium hirsutum	4000	2018-07-09-20-57-18	1	3	x	-30	0	48.1	25.5	48.1	25.4	48.3	0.162	22859			82
1978	13330	0	Epilobium hirsutum	4000	2018-07-09-20-57-20	1	3	x	-30	0	48.1	25.5	48.1	25.4	48.3	0.162	22859			83
1979	13331	0	Epilobium hirsutum	4000	2018-07-09-20-57-22	1	3	x	-30	0	48.1	25.5	48.1	25.4	48.3	0.162	22859			84
1980	13332	0	Epilobium hirsutum	4000	2018-07-09-20-57-24	1	3	x	-30	0	48.1	25.5	48.1	25.4	48.3	0.162	22859			85
1981	13333	0	Epilobium hirsutum	4000	2018-07-09-20-57-26	1	3	x	-30	0	48.1	25.5	48.1	25.4	48.3	0.162	22859			86
1982	13334	0	Epilobium hirsutum	4000	2018-07-09-20-57-28	1	3	x	-30	0	48.1	25.5	48.2	25.4	48.4	0.273	22859			87
1983	13335	0	Epilobium hirsutum	4000	2018-07-09-20-57-30	1	3	x	-30	0	48.1	25.5	48.1	25.4	48.3	0.162	22859			88
1984	13336	0	Epilobium hirsutum	4000	2018-07-09-20-57-32	1	3	x	-30	0	48.1	25.5	48.2	25.4	48.4	0.273	22859			89
1985	13337	0	Epilobium hirsutum	4000	2018-07-09-20-57-34	1	3	x	-30	0	48.1	25.5	48.2	25.4	48.4	0.273	22859			90
1986	13338	0	Epilobium hirsutum	4000	2018-07-09-20-57-36	1	3	x	-30	0	48.1	25.5	48.1	25.4	48.3	0.162	22859	Last10	Here	91
1987	13339	0	Epilobium hirsutum	4000	2018-07-09-20-57-38	1	3	x	-30	0	48.1	25.5	48.1	25.4	48.3	0.162	22859	Last10	Here	92
1988	13340	0	Epilobium hirsutum	4000	2018-07-09-20-57-40	1	3	x	-30	0	48.1	25.5	48.1	25.4	48.3	0.162	22859	Last10	Here	93
1989	13341	0	Epilobium hirsutum	4000	2018-07-09-20-57-42	1	3	x	-30	0	48.1	25.5	48.1	25.4	48.3	0.162	22859	Last10	Here	94
1990	13342	0	Epilobium hirsutum	4000	2018-07-09-20-57-44	1	3	x	-30	0	48.1	25.5	48.2	25.4	48.4	0.273	22859	Last10	Here	95
1991	13343	0	Epilobium hirsutum	4000	2018-07-09-20-57-46	1	3	x	-30	0	48.1	25.5	48.2	25.4	48.4	0.273	22859	Last10	Here	96
1992	13344	0	Epilobium hirsutum	4000	2018-07-09-20-57-48	1	3	x	-30	0	48.1	25.5	48.1	25.4	48.3	0.162	22859	Last10	Here	97
1993	13345	0	Epilobium hirsutum	4000	2018-07-09-20-57-50	1	3	x	-30	0	48.1	25.5	48.1	25.3	48.3	0.162	22859	Last10	Here	98
1994	13346	0	Epilobium hirsutum	4000	2018-07-09-20-57-52	1	3	x	-30	0	48.1	25.5	48.2	25.4	48.4	0.273	22859	Last10	Here	99
1995	13347	0	Epilobium hirsutum	4000	2018-07-09-20-58-24	1	3	x	-25	0	48.2	25.5	48.3	25.4	48.5	0.283	22860	First10	Here	1
1996	13348	0	Epilobium hirsutum	4000	2018-07-09-20-58-26	1	3	x	-25	0	48.2	25.5	48.2	25.4	48.4	0.173	22860	First10	Here	2
1997	13349	0	Epilobium hirsutum	4000	2018-07-09-20-58-28	1	3	x	-25	0	48.2	25.5	48.2	25.4	48.4	0.173	22860	First10	Here	3
1998	13350	0	Epilobium hirsutum	4000	2018-07-09-20-58-30	1	3	x	-25	0	48.2	25.5	48.2	25.4	48.4	0.173	22860	First10	Here	4
1999	13351	0	Epilobium hirsutum	4000	2018-07-09-20-58-32	1	3	x	-25	0	48.2	25.5	48.3	25.4	48.5	0.283	22860	First10	Here	5
[truncated: 43,442 more rows]
