# Supplementary material for: Floral Humidity in Flowering Plants: A Preliminary Survey
Source: Front Plant Sci. 2020 Mar 6;11:249. doi: 10.3389/fpls.2020.00249 (PMC7068853; doi:10.3389/fpls.2020.00249)
Supplement: SUPPLEMENTARY FILE 2 — A zipped file containing floral humidity data collected by the robot arm transects as described in the main text. A word document within the zipped files explains the data formatting in detail. Datafiles themselves are in CSV format. [file Data_Sheet_2.zip › Floral humidity data/Flowers/Eschscholzia californica Means.csv]

	Block	Sp	xORz	Individual	totIndividual	sample..	Sample.order	xoffset	zoffset	x2	z2	Background.Humidity	Background.Temperature	Focal.Humidity	Focal.Temperature	Corrected.Focal.humidity	Change.in.RH.	block
1	17862	Eschscholzia californica	x	9	2009	0	0	-30	0	900	0	73.251	22.606	66.75	22.559	73.24	-0.034	17862
2	17863	Eschscholzia californica	x	9	2009	0	0	-25	0	625	0	73.296	22.6	67.011	22.5	73.539	0.24492	17863
3	17864	Eschscholzia californica	x	9	2009	0	0	-20	0	400	0	73.189	22.6	67.298	22.498	73.91	0.70851	17864
4	17865	Eschscholzia californica	x	9	2009	0	0	-15	0	225	0	73.084	22.601	67.748	22.5	74.439	1.37205	17865
5	17866	Eschscholzia californica	x	9	2009	0	0	-10	0	100	0	72.981	22.612	67.872	22.5	74.6	1.62887	17866
6	17867	Eschscholzia californica	x	9	2009	0	0	-5	0	25	0	72.938	22.615	68.256	22.5	75.081	2.14867	17867
7	17868	Eschscholzia californica	x	9	2009	0	0	0	0	0	0	72.98585859	22.69090909	68.31313131	22.5	75.15252525	2.17169697	17868
8	17869	Eschscholzia californica	x	9	2009	0	0	5	0	25	0	72.96666667	22.7	68.22121212	22.52020202	75.03131313	2.076707071	17869
9	17870	Eschscholzia californica	x	9	2009	0	0	10	0	100	0	72.97474747	22.7010101	68.4020202	22.5989899	75.26868687	2.293232323	17870
10	17871	Eschscholzia californica	x	9	2009	0	0	15	0	225	0	73.03838384	22.74848485	68.1020202	22.6	74.8959596	1.857121212	17871
11	17872	Eschscholzia californica	x	9	2009	0	0	20	0	400	0	72.951	22.795	67.27	22.687	73.87	0.9118	17872
12	17873	Eschscholzia californica	x	9	2009	0	0	25	0	625	0	72.805	22.796	66.691	22.7	73.154	0.33884	17873
13	17874	Eschscholzia californica	x	9	2009	0	0	30	0	900	0	72.771	22.796	66.384	22.724	72.782	-0.00804	17874
14	17938	Eschscholzia californica	x	9	2009	1	0	-30	0	900	0	76.668	23.406	69.476	23.338	76.589	-0.06676	17938
15	17939	Eschscholzia californica	x	9	2009	1	0	-25	0	625	0	76.711	23.403	69.671	23.3	76.867	0.13204	17939
16	17940	Eschscholzia californica	x	9	2009	1	0	-20	0	400	0	76.761	23.401	69.85	23.298	77.05	0.3045	17940
17	17941	Eschscholzia californica	x	9	2009	1	0	-15	0	225	0	76.8010101	23.4020202	69.91414141	23.2969697	77.13131313	0.344494949	17941
18	17942	Eschscholzia californica	x	9	2009	1	0	-10	0	100	0	76.95757576	23.4	70.04444444	23.2959596	77.34242424	0.349535354	17942
19	17943	Eschscholzia californica	x	9	2009	1	0	-5	0	25	0	77.13737374	23.4	70.23737374	23.29191919	77.53737374	0.408969697	17943
20	17944	Eschscholzia californica	x	9	2009	1	0	0	0	0	0	77.295	23.401	70.442	23.291	77.772	0.50522	17944
21	17945	Eschscholzia californica	x	9	2009	1	0	5	0	25	0	77.491	23.4	70.932	23.286	78.395	0.91768	17945
22	17946	Eschscholzia californica	x	9	2009	1	0	10	0	100	0	77.586	23.4	72.056	23.298	79.805	2.21826	17946
23	17947	Eschscholzia californica	x	9	2009	1	0	15	0	225	0	77.652	23.405	73.434	23.3	81.504	3.86286	17947
24	17948	Eschscholzia californica	x	9	2009	1	0	20	0	400	0	77.963	23.4	72.766	23.3	80.679	2.7228	17948
25	17949	Eschscholzia californica	x	9	2009	1	0	25	0	625	0	78.181	23.403	71.507	23.3	79.118	0.94168	17949
26	17950	Eschscholzia californica	x	9	2009	1	0	30	0	900	0	78.29	23.418	70.988	23.349	78.488	0.18812	17950
27	18014	Eschscholzia californica	x	9	2009	2	0	-30	0	900	0	73.9	23.407	67.293	23.32	73.893	-0.00868	18014
28	18015	Eschscholzia californica	x	9	2009	2	0	-25	0	625	0	73.912	23.411	67.478	23.3	74.1	0.20872	18015
29	18016	Eschscholzia californica	x	9	2009	2	0	-20	0	400	0	73.90707071	23.40606061	67.63434343	23.29494949	74.32929293	0.407555556	18016
30	18017	Eschscholzia californica	x	9	2009	2	0	-15	0	225	0	73.874	23.401	67.687	23.269	74.386	0.50601	18017
31	18018	Eschscholzia californica	x	9	2009	2	0	-10	0	100	0	73.913	23.4	67.763	23.276	74.463	0.56174	18018
32	18019	Eschscholzia californica	x	9	2009	2	0	-5	0	25	0	73.997	23.4	67.809	23.258	74.509	0.53496	18019
33	18020	Eschscholzia californica	x	9	2009	2	0	0	0	0	0	74.001	23.4	67.968	23.283	74.73	0.72831	18020
34	18021	Eschscholzia californica	x	9	2009	2	0	5	0	25	0	73.987	23.4	68.33	23.293	75.178	1.19142	18021
35	18022	Eschscholzia californica	x	9	2009	2	0	10	0	100	0	74.102	23.4	68.997	23.298	76.008	1.90457	18022
36	18023	Eschscholzia californica	x	9	2009	2	0	15	0	225	0	74.07171717	23.4	70.2969697	23.3	77.60808081	3.548525253	18023
37	18024	Eschscholzia californica	x	9	2009	2	0	20	0	400	0	74.01717172	23.4030303	69.57979798	23.3	76.74343434	2.712777778	18024
38	18025	Eschscholzia californica	x	9	2009	2	0	25	0	625	0	74.07878788	23.4	68.33232323	23.3	75.16161616	1.102373737	18025
39	18026	Eschscholzia californica	x	9	2009	2	0	30	0	900	0	74.06565657	23.4	67.54242424	23.30606061	74.19090909	0.134959596	18026
40	18090	Eschscholzia californica	x	9	2009	3	0	-30	0	900	0	74.952	23.4	68.135	23.301	74.935	-0.0156	18090
41	18091	Eschscholzia californica	x	9	2009	3	0	-25	0	625	0	74.937	23.399	68.262	23.273	75.067	0.15688	18091
42	18092	Eschscholzia californica	x	9	2009	3	0	-20	0	400	0	74.803	23.397	68.336	23.2	75.175	0.38264	18092
43	18093	Eschscholzia californica	x	9	2009	3	0	-15	0	225	0	74.6989899	23.3989899	68.37575758	23.2	75.23939394	0.536090909	18093
44	18094	Eschscholzia californica	x	9	2009	3	0	-10	0	100	0	74.64141414	23.3959596	68.4040404	23.2	75.29191919	0.628757576	18094
45	18095	Eschscholzia californica	x	9	2009	3	0	-5	0	25	0	74.51717172	23.3989899	68.37979798	23.2	75.24343434	0.722959596	18095
46	18096	Eschscholzia californica	x	9	2009	3	0	0	0	0	0	74.45757576	23.4	68.57777778	23.2	75.4959596	1.028636364	18096
47	18097	Eschscholzia californica	x	9	2009	3	0	5	0	25	0	74.376	23.399	69.304	23.2	76.4	2.01162	18097
48	18098	Eschscholzia californica	x	9	2009	3	0	10	0	100	0	74.267	23.392	72.026	23.2	79.782	5.49996	18098
49	18099	Eschscholzia californica	x	9	2009	3	0	15	0	225	0	74.14	23.393	73.01	23.202	80.985	6.84846	18099
50	18100	Eschscholzia californica	x	9	2009	3	0	20	0	400	0	73.918	23.388	70.348	23.255	77.677	3.76565	18100
51	18101	Eschscholzia californica	x	9	2009	3	0	25	0	625	0	73.543	23.395	68.097	23.293	74.873	1.3464	18101
52	18102	Eschscholzia californica	x	9	2009	3	0	30	0	900	0	73.154	23.386	67.081	23.3	73.631	0.47394	18102
53	18185	Eschscholzia californica	x	13	2013	0	1	-30	0	900	0	69.944	23.372	64.193	23.284	70.266	0.30262	18185
54	18186	Eschscholzia californica	x	13	2013	0	1	-25	0	625	0	69.365	23.37	63.777	23.202	69.691	0.32418	18186
55	18187	Eschscholzia californica	x	13	2013	0	1	-20	0	400	0	68.76464646	23.37373737	63.41010101	23.2	69.17979798	0.432888889	18187
56	18188	Eschscholzia californica	x	13	2013	0	1	-15	0	225	0	68.27777778	23.38585859	63.06060606	23.2	68.70707071	0.450606061	18188
57	18189	Eschscholzia californica	x	13	2013	0	1	-10	0	100	0	67.8744898	23.39387755	62.85510204	23.2	68.44693878	0.578346939	18189
58	18190	Eschscholzia californica	x	13	2013	0	1	-5	0	25	0	67.6979798	23.3989899	62.92020202	23.2	68.53333333	0.84210101	18190
59	18191	Eschscholzia californica	x	13	2013	0	1	0	0	0	0	67.49393939	23.4	63.28686869	23.2	69.03030303	1.538040404	18191
60	18192	Eschscholzia californica	x	13	2013	0	1	5	0	25	0	67.24	23.4	63.141	23.204	68.829	1.59636	18192
61	18193	Eschscholzia californica	x	13	2013	0	1	10	0	100	0	67.065	23.399	63.169	23.276	68.861	1.80908	18193
62	18194	Eschscholzia californica	x	13	2013	0	1	15	0	225	0	66.92	23.4	62.625	23.299	68.135	1.2245	18194
63	18195	Eschscholzia californica	x	13	2013	0	1	20	0	400	0	66.899	23.4	62.384	23.3	67.814	0.92256	18195
64	18196	Eschscholzia californica	x	13	2013	0	1	25	0	625	0	66.842	23.4	62.088	23.303	67.403	0.58292	18196
65	18197	Eschscholzia californica	x	13	2013	0	1	30	0	900	0	66.7	23.4	61.765	23.359	66.981	0.2921	18197
66	18261	Eschscholzia californica	x	13	2013	1	1	-30	0	900	0	63.82727273	23.77878788	59.29292929	23.67272727	63.69292929	-0.148747475	18261
67	18262	Eschscholzia californica	x	13	2013	1	1	-25	0	625	0	63.95555556	23.78585859	59.57070707	23.6010101	64.07070707	0.095191919	18262
68	18263	Eschscholzia californica	x	13	2013	1	1	-20	0	400	0	63.978	23.756	59.6	23.6	64.1	0.112	18263
69	18264	Eschscholzia californica	x	13	2013	1	1	-15	0	225	0	63.997	23.753	59.681	23.6	64.188	0.20154	18264
70	18265	Eschscholzia californica	x	13	2013	1	1	-10	0	100	0	64.044	23.766	59.805	23.6	64.377	0.32072	18265
71	18266	Eschscholzia californica	x	13	2013	1	1	-5	0	25	0	64.178	23.776	60.074	23.6	64.721	0.54796	18266
72	18267	Eschscholzia californica	x	13	2013	1	1	0	0	0	0	64.36	23.764	60.401	23.6	65.173	0.80434	18267
73	18268	Eschscholzia californica	x	13	2013	1	1	5	0	25	0	64.671	23.759	61.374	23.6	66.472	1.79716	18268
74	18269	Eschscholzia californica	x	13	2013	1	1	10	0	100	0	64.926	23.77	63.718	23.6	69.617	4.68398	18269
75	18270	Eschscholzia californica	x	13	2013	1	1	15	0	225	0	65.139	23.78	65.497	23.6	72	6.85498	18270
76	18271	Eschscholzia californica	x	13	2013	1	1	20	0	400	0	65.362	23.771	64.822	23.6	71.103	5.72748	18271
77	18272	Eschscholzia californica	x	13	2013	1	1	25	0	625	0	65.47474747	23.77070707	63.59090909	23.67373737	69.44949495	3.965070707	18272
78	18273	Eschscholzia californica	x	13	2013	1	1	30	0	900	0	65.58585859	23.77676768	61.84848485	23.69494949	67.08888889	1.518111111	18273
79	18337	Eschscholzia californica	x	13	2013	2	1	-30	0	900	0	62.415	23.584	58.332	23.499	62.376	-0.02412	18337
80	18338	Eschscholzia californica	x	13	2013	2	1	-25	0	625	0	62.31	23.58	58.409	23.403	62.509	0.18406	18338
81	18339	Eschscholzia californica	x	13	2013	2	1	-20	0	400	0	62.299	23.519	58.41	23.4	62.51	0.1964	18339
82	18340	Eschscholzia californica	x	13	2013	2	1	-15	0	225	0	62.214	23.513	58.437	23.398	62.535	0.31758	18340
83	18341	Eschscholzia californica	x	13	2013	2	1	-10	0	100	0	62.05757576	23.51414141	58.48888889	23.39494949	62.58787879	0.543535354	18341
84	18342	Eschscholzia californica	x	13	2013	2	1	-5	0	25	0	62.001	23.516	58.505	23.378	62.62	0.6217	18342
85	18343	Eschscholzia californica	x	13	2013	2	1	0	0	0	0	61.85816327	23.50408163	58.59183673	23.38265306	62.74897959	0.880897959	18343
86	18344	Eschscholzia californica	x	13	2013	2	1	5	0	25	0	61.72929293	23.5	59.02727273	23.38686869	63.33939394	1.593252525	18344
87	18345	Eschscholzia californica	x	13	2013	2	1	10	0	100	0	61.70909091	23.5	60.57777778	23.38787879	65.40505051	3.692131313	18345
88	18346	Eschscholzia californica	x	13	2013	2	1	15	0	225	0	61.72626263	23.4979798	62.43131313	23.38383838	67.87474747	6.15869697	18346
89	18347	Eschscholzia californica	x	13	2013	2	1	20	0	400	0	61.655	23.5	61.417	23.397	66.519	4.87078	18347
90	18348	Eschscholzia californica	x	13	2013	2	1	25	0	625	0	61.645	23.499	59.928	23.4	64.539	2.88494	18348
91	18349	Eschscholzia californica	x	13	2013	2	1	30	0	900	0	61.602	23.5	58.763	23.4	62.978	1.36642	18349
92	18413	Eschscholzia californica	x	13	2013	3	1	-30	0	900	0	61.824	23.4	58.051	23.321	62.004	0.19034	18413
93	18414	Eschscholzia californica	x	13	2013	3	1	-25	0	625	0	61.75	23.4	58.199	23.298	62.199	0.46266	18414
94	18415	Eschscholzia californica	x	13	2013	3	1	-20	0	400	0	61.76	23.4	58.212	23.293	62.212	0.47008	18415
95	18416	Eschscholzia californica	x	13	2013	3	1	-15	0	225	0	61.659	23.447	58.224	23.215	62.225	0.58716	18416
96	18417	Eschscholzia californica	x	13	2013	3	1	-10	0	100	0	61.662	23.4	58.349	23.206	62.394	0.75166	18417
97	18418	Eschscholzia californica	x	13	2013	3	1	-5	0	25	0	61.758	23.4	58.409	23.203	62.478	0.73606	18418
98	18419	Eschscholzia californica	x	13	2013	3	1	0	0	0	0	61.74183673	23.39897959	58.64897959	23.2	62.83163265	1.073795918	18419
99	18420	Eschscholzia californica	x	13	2013	3	1	5	0	25	0	61.75656566	23.3989899	59.42828283	23.2	63.87474747	2.103333333	18420
100	18421	Eschscholzia californica	x	13	2013	3	1	10	0	100	0	61.7	23.4	63.03535354	23.2040404	68.68181818	6.99469697	18421
101	18422	Eschscholzia californica	x	13	2013	3	1	15	0	225	0	61.7	23.4	63.98989899	23.25959596	69.98686869	8.274464646	18422
102	18423	Eschscholzia californica	x	13	2013	3	1	20	0	400	0	61.725	23.397	62.506	23.293	67.975	6.26018	18423
103	18424	Eschscholzia californica	x	13	2013	3	1	25	0	625	0	61.88181818	23.39090909	60.77171717	23.3	65.66262626	3.779282828	18424
104	18425	Eschscholzia californica	x	13	2013	3	1	30	0	900	0	61.897	23.398	59.128	23.3	63.471	1.56052	18425
105	18508	Eschscholzia californica	x	17	2017	0	2	-30	0	900	0	65.63737374	23.6	60.72121212	23.5030303	65.12424242	-0.510979798	18508
106	18509	Eschscholzia californica	x	17	2017	0	2	-25	0	625	0	65.303	23.6	60.691	23.498	65.09	-0.21561	18509
107	18510	Eschscholzia californica	x	17	2017	0	2	-20	0	400	0	65.059	23.6	60.53	23.496	64.871	-0.1793	18510
108	18511	Eschscholzia californica	x	17	2017	0	2	-15	0	225	0	64.704	23.6	60.278	23.5	64.576	-0.14983	18511
109	18512	Eschscholzia californica	x	17	2017	0	2	-10	0	100	0	64.223	23.601	60.022	23.5	64.233	0.00057	18512
110	18513	Eschscholzia californica	x	17	2017	0	2	-5	0	25	0	63.856	23.623	59.765	23.5	63.884	0.0357	18513
111	18514	Eschscholzia californica	x	17	2017	0	2	0	0	0	0	63.523	23.637	59.613	23.501	63.684	0.17216	18514
112	18515	Eschscholzia californica	x	17	2017	0	2	5	0	25	0	63.333	23.646	59.506	23.501	63.54	0.22379	18515
113	18516	Eschscholzia californica	x	17	2017	0	2	10	0	100	0	63.114	23.638	59.417	23.529	63.43	0.32793	18516
114	18517	Eschscholzia californica	x	17	2017	0	2	15	0	225	0	62.871	23.637	59.107	23.566	63.039	0.17102	18517
115	18518	Eschscholzia californica	x	17	2017	0	2	20	0	400	0	62.63434343	23.66161616	58.90606061	23.59494949	62.7979798	0.147616162	18518
116	18519	Eschscholzia californica	x	17	2017	0	2	25	0	625	0	62.50808081	23.66464646	58.76969697	23.6	62.56969697	0.097828283	18519
117	18520	Eschscholzia californica	x	17	2017	0	2	30	0	900	0	62.3969697	23.67676768	58.6	23.6	62.4	-0.009969697	18520
118	18584	Eschscholzia californica	x	17	2017	1	2	-30	0	900	0	57.91	23.828	55.715	23.719	58.654	0.75045	18584
119	18585	Eschscholzia californica	x	17	2017	1	2	-25	0	625	0	57.7959596	23.82525253	56.32323232	23.63131313	59.44242424	1.650121212	18585
120	18586	Eschscholzia californica	x	17	2017	1	2	-20	0	400	0	57.746	23.803	56.202	23.6	59.292	1.54356	18586
121	18587	Eschscholzia californica	x	17	2017	1	2	-15	0	225	0	57.75656566	23.8	56.68888889	23.6	59.92020202	2.161828283	18587
122	18588	Eschscholzia californica	x	17	2017	1	2	-10	0	100	0	57.705	23.8	57.034	23.6	60.357	2.65909	18588
123	18589	Eschscholzia californica	x	17	2017	1	2	-5	0	25	0	57.739	23.8	56.919	23.6	60.208	2.47651	18589
124	18590	Eschscholzia californica	x	17	2017	1	2	0	0	0	0	57.7020202	23.8010101	56.64444444	23.60606061	59.85858586	2.159010101	18590
125	18591	Eschscholzia californica	x	17	2017	1	2	5	0	25	0	57.71010101	23.8	56.58282828	23.64242424	59.78080808	2.07130303	18591
126	18592	Eschscholzia californica	x	17	2017	1	2	10	0	100	0	57.70606061	23.8010101	56.40909091	23.69090909	59.54444444	1.850757576	18592
127	18593	Eschscholzia californica	x	17	2017	1	2	15	0	225	0	57.71919192	23.8	56.04545455	23.6979798	59.08989899	1.368393939	18593
128	18594	Eschscholzia californica	x	17	2017	1	2	20	0	400	0	57.70408163	23.8	55.65102041	23.7	58.57244898	0.873734694	18594
129	18595	Eschscholzia californica	x	17	2017	1	2	25	0	625	0	57.717	23.8	55.416	23.706	58.315	0.55763	18595
130	18596	Eschscholzia californica	x	17	2017	1	2	30	0	900	0	57.83838384	23.8	55.39393939	23.76969697	58.28585859	0.407717172	18596
131	18660	Eschscholzia californica	x	17	2017	2	2	-30	0	900	0	54.838	23.6	52.891	23.516	55.001	0.17519	18660
132	18661	Eschscholzia californica	x	17	2017	2	2	-25	0	625	0	54.745	23.6	52.985	23.498	55.157	0.38965	18661
133	18662	Eschscholzia californica	x	17	2017	2	2	-20	0	400	0	54.644	23.6	52.913	23.473	55.044	0.39753	18662
134	18663	Eschscholzia californica	x	17	2017	2	2	-15	0	225	0	54.483	23.6	52.967	23.44	55.127	0.6283	18663
135	18664	Eschscholzia californica	x	17	2017	2	2	-10	0	100	0	54.403	23.6	52.809	23.413	54.913	0.50382	18664
136	18665	Eschscholzia californica	x	17	2017	2	2	-5	0	25	0	54.304	23.6	52.928	23.427	55.064	0.75686	18665
137	18666	Eschscholzia californica	x	17	2017	2	2	0	0	0	0	54.224	23.6	53.051	23.407	55.25	0.99579	18666
138	18667	Eschscholzia californica	x	17	2017	2	2	5	0	25	0	54.182	23.6	53.119	23.407	55.305	1.12542	18667
139	18668	Eschscholzia californica	x	17	2017	2	2	10	0	100	0	54.21111111	23.6	53.34545455	23.40606061	55.59292929	1.388646465	18668
140	18669	Eschscholzia californica	x	17	2017	2	2	15	0	225	0	54.27676768	23.5989899	53.21212121	23.42626263	55.41212121	1.150868687	18669
141	18670	Eschscholzia californica	x	17	2017	2	2	20	0	400	0	54.20707071	23.6	52.78787879	23.49090909	54.89191919	0.672494949	18670
142	18671	Eschscholzia californica	x	17	2017	2	2	25	0	625	0	54.16868687	23.6	52.47676768	23.5	54.47676768	0.309343434	18671
143	18672	Eschscholzia californica	x	17	2017	2	2	30	0	900	0	54.065	23.6	52.29	23.5	54.2	0.1719	18672
144	18736	Eschscholzia californica	x	17	2017	3	2	-30	0	900	0	50.92626263	23.45151515	49.60909091	23.34444444	50.80808081	-0.152525253	18736
145	18737	Eschscholzia californica	x	17	2017	3	2	-25	0	625	0	50.85555556	23.43333333	49.74646465	23.3	50.94646465	0.095848485	18737
146	18738	Eschscholzia californica	x	17	2017	3	2	-20	0	400	0	50.886	23.414	49.835	23.3	51.035	0.18015	18738
147	18739	Eschscholzia californica	x	17	2017	3	2	-15	0	225	0	50.961	23.4	49.862	23.3	51.066	0.13998	18739
148	18740	Eschscholzia californica	x	17	2017	3	2	-10	0	100	0	51.051	23.401	50.057	23.299	51.351	0.30153	18740
149	18741	Eschscholzia californica	x	17	2017	3	2	-5	0	25	0	51.064	23.402	50.225	23.3	51.561	0.50525	18741
150	18742	Eschscholzia californica	x	17	2017	3	2	0	0	0	0	51.241	23.4	50.445	23.3	51.856	0.61257	18742
151	18743	Eschscholzia californica	x	17	2017	3	2	5	0	25	0	51.387	23.4	50.719	23.3	52.219	0.82051	18743
152	18744	Eschscholzia californica	x	17	2017	3	2	10	0	100	0	51.542	23.4	50.875	23.3	52.382	0.86675	18744
153	18745	Eschscholzia californica	x	17	2017	3	2	15	0	225	0	51.677	23.4	50.933	23.3	52.466	0.80657	18745
154	18746	Eschscholzia californica	x	17	2017	3	2	20	0	400	0	51.71717172	23.4	50.78080808	23.3010101	52.28080808	0.570070707	18746
155	18747	Eschscholzia californica	x	17	2017	3	2	25	0	625	0	51.66767677	23.4	50.45151515	23.3010101	51.85757576	0.194282828	18747
156	18748	Eschscholzia californica	x	17	2017	3	2	30	0	900	0	51.53030303	23.4	50.1959596	23.31010101	51.51616162	0.001484848	18748
157	19078	Eschscholzia californica	x	25	2025	0	0	-30	0	900	0	44.918	23.002	44.827	22.95	44.822	-0.12924	19078
158	19079	Eschscholzia californica	x	25	2025	0	0	-25	0	625	0	44.597	22.925	44.566	22.854	44.566	-0.05413	19079
159	19080	Eschscholzia californica	x	25	2025	0	0	-20	0	400	0	44.244	22.9	44.716	22.8	44.708	0.4402	19080
160	19081	Eschscholzia californica	x	25	2025	0	0	-15	0	225	0	43.849	22.9	44.753	22.793	44.741	0.87009	19081
161	19082	Eschscholzia californica	x	25	2025	0	0	-10	0	100	0	43.52626263	22.9	45.46262626	22.76666667	45.36363636	1.862121212	19082
162	19083	Eschscholzia californica	x	25	2025	0	0	-5	0	25	0	43.231	22.9	45.369	22.749	45.282	2.0691	19083
163	19084	Eschscholzia californica	x	25	2025	0	0	0	0	0	0	42.97	22.898	45.165	22.71	45.112	2.13765	19084
164	19085	Eschscholzia californica	x	25	2025	0	0	5	0	25	0	42.801	22.9	44.808	22.728	44.783	1.97001	19085
165	19086	Eschscholzia californica	x	25	2025	0	0	10	0	100	0	42.6979798	22.9	44.6979798	22.77575758	44.68282828	1.96930303	19086
166	19087	Eschscholzia californica	x	25	2025	0	0	15	0	225	0	42.7020202	22.9	44.27777778	22.7989899	44.27777778	1.569030303	19087
167	19088	Eschscholzia californica	x	25	2025	0	0	20	0	400	0	42.62020202	22.9	43.45151515	22.8	43.46060606	0.871434343	19088
168	19089	Eschscholzia californica	x	25	2025	0	0	25	0	625	0	42.68787879	22.9	42.91212121	22.84141414	43.01212121	0.295242424	19089
169	19090	Eschscholzia californica	x	25	2025	0	0	30	0	900	0	42.72783505	22.9	42.69175258	22.87319588	42.79175258	0.047412371	19090
170	19116	Eschscholzia californica	x	24	2024	0	2	-30	0	900	0	43.034	23.102	42.916	23.039	43.016	-0.04704	19116
171	19117	Eschscholzia californica	x	24	2024	0	2	-25	0	625	0	42.882	23.101	42.87	23	42.97	0.0615	19117
172	19118	Eschscholzia californica	x	24	2024	0	2	-20	0	400	0	42.762	23.102	42.796	23	42.896	0.11128	19118
173	19119	Eschscholzia californica	x	24	2024	0	2	-15	0	225	0	42.62323232	23.1040404	42.71616162	23	42.81616162	0.174959596	19119
174	19120	Eschscholzia californica	x	24	2024	0	2	-10	0	100	0	42.60909091	23.10505051	42.68484848	23	42.78484848	0.159686869	19120
175	19121	Eschscholzia californica	x	24	2024	0	2	-5	0	25	0	42.55454545	23.13434343	42.65959596	23	42.75959596	0.190474747	19121
176	19122	Eschscholzia californica	x	24	2024	0	2	0	0	0	0	42.54242424	23.12424242	42.74141414	23.0020202	42.84141414	0.279585859	19122
177	19123	Eschscholzia californica	x	24	2024	0	2	5	0	25	0	42.563	23.136	42.62	23.01	42.72	0.14453	19123
178	19124	Eschscholzia californica	x	24	2024	0	2	10	0	100	0	42.54747475	23.14242424	42.64848485	23.07373737	42.74848485	0.187050505	19124
179	19125	Eschscholzia californica	x	24	2024	0	2	15	0	225	0	42.514	23.164	42.526	23.081	42.626	0.10476	19125
180	19126	Eschscholzia californica	x	24	2024	0	2	20	0	400	0	42.39	23.159	42.337	23.095	42.437	0.05074	19126
181	19127	Eschscholzia californica	x	24	2024	0	2	25	0	625	0	42.384	23.19	42.243	23.1	42.343	-0.03215	19127
182	19128	Eschscholzia californica	x	24	2024	0	2	30	0	900	0	42.384	23.15	42.251	23.1	42.351	-0.02455	19128
183	19154	Eschscholzia californica	x	25	2025	1	0	-30	0	900	0	38.58686869	23.21212121	38.28888889	23.15252525	38.58888889	0.035777778	19154
184	19155	Eschscholzia californica	x	25	2025	1	0	-25	0	625	0	38.32121212	23.22222222	38.25858586	23.1	38.55858586	0.272969697	19155
185	19156	Eschscholzia californica	x	25	2025	1	0	-20	0	400	0	38.09393939	23.24545455	38.63232323	23.1	38.93232323	0.852606061	19156
186	19157	Eschscholzia californica	x	25	2025	1	0	-15	0	225	0	37.774	23.222	38.392	23.088	38.702	0.94586	19157
187	19158	Eschscholzia californica	x	25	2025	1	0	-10	0	100	0	37.35555556	23.21212121	38.63333333	23.03535354	38.93333333	1.591959596	19158
188	19159	Eschscholzia californica	x	25	2025	1	0	-5	0	25	0	37.212	23.204	39.805	23	40.051	2.84053	19159
189	19160	Eschscholzia californica	x	25	2025	1	0	0	0	0	0	37.279	23.202	42.479	23	42.578	5.2955	19160
190	19161	Eschscholzia californica	x	25	2025	1	0	5	0	25	0	37.35454545	23.2030303	44.02323232	23	44.03535354	6.676343434	19161
191	19162	Eschscholzia californica	x	25	2025	1	0	10	0	100	0	37.439	23.203	43.789	23.02	43.812	6.37105	19162
192	19163	Eschscholzia californica	x	25	2025	1	0	15	0	225	0	37.58	23.223	41.039	23.085	41.227	3.6364	19163
193	19164	Eschscholzia californica	x	25	2025	1	0	20	0	400	0	37.895	23.224	38.948	23.1	39.248	1.34938	19164
194	19165	Eschscholzia californica	x	25	2025	1	0	25	0	625	0	38.139	23.223	38.233	23.102	38.533	0.43106	19165
195	19166	Eschscholzia californica	x	25	2025	1	0	30	0	900	0	38.21010101	23.23232323	37.98181818	23.16565657	38.37575758	0.122868687	19166
196	19192	Eschscholzia californica	x	24	2024	1	2	-30	0	900	0	38.793	23.3	38.485	23.204	38.785	0.01473	19192
197	19193	Eschscholzia californica	x	24	2024	1	2	-25	0	625	0	38.777	23.3	38.575	23.189	38.875	0.1155	19193
198	19194	Eschscholzia californica	x	24	2024	1	2	-20	0	400	0	38.7	23.3	38.52	23.166	38.82	0.14067	19194
199	19195	Eschscholzia californica	x	24	2024	1	2	-15	0	225	0	38.50909091	23.3	38.44141414	23.17575758	38.74141414	0.257313131	19195
200	19196	Eschscholzia californica	x	24	2024	1	2	-10	0	100	0	38.373	23.3	38.266	23.174	38.566	0.22804	19196
201	19197	Eschscholzia californica	x	24	2024	1	2	-5	0	25	0	38.299	23.3	38.307	23.177	38.611	0.34077	19197
202	19198	Eschscholzia californica	x	24	2024	1	2	0	0	0	0	38.266	23.3	38.383	23.191	38.683	0.44526	19198
203	19199	Eschscholzia californica	x	24	2024	1	2	5	0	25	0	38.14242424	23.3	38.26666667	23.1979798	38.56666667	0.459292929	19199
204	19200	Eschscholzia californica	x	24	2024	1	2	10	0	100	0	38.03232323	23.3	37.91212121	23.2	38.30505051	0.235141414	19200
205	19201	Eschscholzia californica	x	24	2024	1	2	15	0	225	0	37.87676768	23.3	37.72828283	23.2	38.12828283	0.217262626	19201
206	19202	Eschscholzia californica	x	24	2024	1	2	20	0	400	0	37.77272727	23.3	37.49292929	23.2	37.89292929	0.099242424	19202
207	19203	Eschscholzia californica	x	24	2024	1	2	25	0	625	0	37.661	23.3	37.292	23.2	37.692	0.02148	19203
208	19204	Eschscholzia californica	x	24	2024	1	2	30	0	900	0	37.629	23.3	37.213	23.2	37.613	-0.02081	19204
209	19230	Eschscholzia californica	x	25	2025	2	0	-30	0	900	0	36.844	23.3	36.385	23.245	36.785	-0.01703	19230
210	19231	Eschscholzia californica	x	25	2025	2	0	-25	0	625	0	36.9	23.302	36.565	23.2	36.965	0.0971	19231
211	19232	Eschscholzia californica	x	25	2025	2	0	-20	0	400	0	36.905	23.307	36.967	23.179	37.367	0.47095	19232
212	19233	Eschscholzia californica	x	25	2025	2	0	-15	0	225	0	36.90505051	23.3	36.97676768	23.1040404	37.37676768	0.48020202	19233
213	19234	Eschscholzia californica	x	25	2025	2	0	-10	0	100	0	36.85858586	23.3	37.20505051	23.1	37.60505051	0.741838384	19234
214	19235	Eschscholzia californica	x	25	2025	2	0	-5	0	25	0	36.9	23.3040404	37.6010101	23.1	38.0010101	1.074040404	19235
215	19236	Eschscholzia californica	x	25	2025	2	0	0	0	0	0	36.86262626	23.30707071	38.98383838	23.1	39.28383838	2.415474747	19236
216	19237	Eschscholzia californica	x	25	2025	2	0	5	0	25	0	36.918	23.3	42.084	23.1	42.191	5.28392	19237
217	19238	Eschscholzia californica	x	25	2025	2	0	10	0	100	0	36.919	23.304	45.68	23.1	45.586	8.67434	19238
218	19239	Eschscholzia californica	x	25	2025	2	0	15	0	225	0	37	23.301	47.185	23.103	46.989	10.01283	19239
219	19240	Eschscholzia californica	x	25	2025	2	0	20	0	400	0	37.029	23.303	43.478	23.175	43.5	6.48765	19240
220	19241	Eschscholzia californica	x	25	2025	2	0	25	0	625	0	37.083	23.3	38.888	23.199	39.183	2.10466	19241
221	19242	Eschscholzia californica	x	25	2025	2	0	30	0	900	0	37.17171717	23.3	37.35151515	23.2	37.75151515	0.566969697	19242
222	19268	Eschscholzia californica	x	24	2024	2	2	-30	0	900	0	38.90505051	23.31313131	38.73131313	23.21919192	39.03131313	0.134888889	19268
223	19269	Eschscholzia californica	x	24	2024	2	2	-25	0	625	0	39.037	23.301	39.152	23.193	39.452	0.39978	19269
224	19270	Eschscholzia californica	x	24	2024	2	2	-20	0	400	0	39.216	23.3	39.576	23.185	39.861	0.62063	19270
225	19271	Eschscholzia californica	x	24	2024	2	2	-15	0	225	0	39.396	23.302	40.142	23.182	40.342	0.9743	19271
226	19272	Eschscholzia californica	x	24	2024	2	2	-10	0	100	0	39.578	23.303	41.265	23.182	41.46	1.85159	19272
227	19273	Eschscholzia californica	x	24	2024	2	2	-5	0	25	0	39.801	23.302	41.292	23.166	41.466	1.654	19273
228	19274	Eschscholzia californica	x	24	2024	2	2	0	0	0	0	40.041	23.3	42.2	23.16	42.304	2.27033	19274
229	19275	Eschscholzia californica	x	24	2024	2	2	5	0	25	0	40.213	23.3	42.47	23.189	42.57	2.35299	19275
230	19276	Eschscholzia californica	x	24	2024	2	2	10	0	100	0	40.387	23.301	42.274	23.2	42.374	1.99412	19276
231	19277	Eschscholzia californica	x	24	2024	2	2	15	0	225	0	40.596	23.306	41.604	23.202	41.724	1.15298	19277
232	19278	Eschscholzia californica	x	24	2024	2	2	20	0	400	0	40.79090909	23.30606061	41.16464646	23.2010101	41.36464646	0.543858586	19278
233	19279	Eschscholzia californica	x	24	2024	2	2	25	0	625	0	41.05656566	23.3	41.12424242	23.22929293	41.32424242	0.240222222	19279
234	19280	Eschscholzia californica	x	24	2024	2	2	30	0	900	0	41.20505051	23.3	41.21414141	23.27979798	41.41414141	0.176474747	19280
235	19306	Eschscholzia californica	x	25	2025	3	0	-30	0	900	0	44.122	23.317	44.188	23.243	44.188	0.06445	19306
236	19307	Eschscholzia californica	x	25	2025	3	0	-25	0	625	0	44.184	23.307	44.366	23.2	44.366	0.17004	19307
237	19308	Eschscholzia californica	x	25	2025	3	0	-20	0	400	0	44.22	23.32	44.596	23.196	44.596	0.35123	19308
238	19309	Eschscholzia californica	x	25	2025	3	0	-15	0	225	0	44.265	23.321	44.858	23.166	44.858	0.55308	19309
239	19310	Eschscholzia californica	x	25	2025	3	0	-10	0	100	0	44.345	23.307	44.939	23.102	44.931	0.54945	19310
240	19311	Eschscholzia californica	x	25	2025	3	0	-5	0	25	0	44.45757576	23.3	45.04848485	23.1	45	0.540171717	19311
241	19312	Eschscholzia californica	x	25	2025	3	0	0	0	0	0	44.434	23.307	45.674	23.101	45.574	1.15368	19312
242	19313	Eschscholzia californica	x	25	2025	3	0	5	0	25	0	44.4979798	23.3040404	47.23535354	23.1	47.03636364	2.562363636	19313
243	19314	Eschscholzia californica	x	25	2025	3	0	10	0	100	0	44.52121212	23.3	50.18888889	23.1	49.85353535	5.324626263	19314
244	19315	Eschscholzia californica	x	25	2025	3	0	15	0	225	0	44.59494949	23.3	52.91111111	23.1010101	52.41111111	7.818181818	19315
245	19316	Eschscholzia californica	x	25	2025	3	0	20	0	400	0	44.66632653	23.30102041	50.92346939	23.15306122	50.52653061	5.872214286	19316
246	19317	Eschscholzia californica	x	25	2025	3	0	25	0	625	0	44.7	23.3	47.335	23.193	47.152	2.45424	19317
247	19318	Eschscholzia californica	x	25	2025	3	0	30	0	900	0	44.792	23.3	45.528	23.2	45.428	0.65817	19318
248	19344	Eschscholzia californica	x	24	2024	3	2	-30	0	900	0	43.614	23.291	43.616	23.182	43.616	0.03299	19344
249	19345	Eschscholzia californica	x	24	2024	3	2	-25	0	625	0	43.58787879	23.3	43.67272727	23.1	43.67272727	0.112484848	19345
250	19346	Eschscholzia californica	x	24	2024	3	2	-20	0	400	0	43.45353535	23.27777778	43.73333333	23.1	43.73333333	0.303939394	19346
251	19347	Eschscholzia californica	x	24	2024	3	2	-15	0	225	0	43.37575758	23.25656566	43.72323232	23.1	43.72323232	0.37220202	19347
252	19348	Eschscholzia californica	x	24	2024	3	2	-10	0	100	0	43.345	23.261	43.77	23.1	43.77	0.44711	19348
253	19349	Eschscholzia californica	x	24	2024	3	2	-5	0	25	0	43.241	23.257	43.975	23.1	43.975	0.74436	19349
254	19350	Eschscholzia californica	x	24	2024	3	2	0	0	0	0	43.165	23.24	44.02	23.1	44.02	0.86285	19350
255	19351	Eschscholzia californica	x	24	2024	3	2	5	0	25	0	43.125	23.226	43.859	23.1	43.859	0.75097	19351
256	19352	Eschscholzia californica	x	24	2024	3	2	10	0	100	0	43.08585859	23.21919192	43.6	23.1	43.6	0.545818182	19352
257	19353	Eschscholzia californica	x	24	2024	3	2	15	0	225	0	43.052	23.213	43.4	23.103	43.4	0.391	19353
258	19354	Eschscholzia californica	x	24	2024	3	2	20	0	400	0	43.075	23.202	43.353	23.117	43.359	0.32376	19354
259	19355	Eschscholzia californica	x	24	2024	3	2	25	0	625	0	43.161	23.215	43.241	23.187	43.293	0.13202	19355
260	19356	Eschscholzia californica	x	24	2024	3	2	30	0	900	0	43.206	23.203	43.298	23.2	43.3	0.1411	19356
261	19382	Eschscholzia californica	x	29	2029	0	0	-30	0	900	0	51.055	22.93	50.19	22.911	50.696	-0.3612	19382
262	19383	Eschscholzia californica	x	29	2029	0	0	-25	0	625	0	50.805	22.875	50.148	22.8	50.647	-0.16664	19383
263	19384	Eschscholzia californica	x	29	2029	0	0	-20	0	400	0	50.496	22.85	49.921	22.728	50.325	-0.15728	19384
264	19385	Eschscholzia californica	x	29	2029	0	0	-15	0	225	0	50.269	22.847	50.188	22.698	50.685	0.42205	19385
265	19386	Eschscholzia californica	x	29	2029	0	0	-10	0	100	0	50.128	22.843	50.89	22.641	51.618	1.48908	19386
266	19387	Eschscholzia californica	x	29	2029	0	0	-5	0	25	0	50.025	22.837	51.31	22.601	52.174	2.14614	19387
267	19388	Eschscholzia californica	x	29	2029	0	0	0	0	0	0	50.002	22.824	52.077	22.597	53.18	3.18086	19388
268	19389	Eschscholzia californica	x	29	2029	0	0	5	0	25	0	50.05151515	22.84646465	52.94747475	22.57070707	54.32626263	4.279707071	19389
269	19390	Eschscholzia californica	x	29	2029	0	0	10	0	100	0	49.9979798	22.83333333	53.86161616	22.5	55.53939394	5.539151515	19390
270	19391	Eschscholzia californica	x	29	2029	0	0	15	0	225	0	49.92121212	22.82828283	54.8989899	22.5010101	56.9	6.984454545	19391
271	19392	Eschscholzia californica	x	29	2029	0	0	20	0	400	0	49.72121212	22.85858586	54.22020202	22.51010101	56.01212121	6.288959596	19392
272	19393	Eschscholzia californica	x	29	2029	0	0	25	0	625	0	49.66363636	22.85555556	53.98686869	22.54242424	55.70707071	6.038717172	19393
273	19394	Eschscholzia californica	x	29	2029	0	0	30	0	900	0	49.55714286	22.86020408	51.25204082	22.61428571	52.09897959	2.537520408	19394
274	19458	Eschscholzia californica	x	29	2029	1	0	-30	0	900	0	60.97979798	23.3	58.43434343	23.18181818	61.58686869	0.589535354	19458
275	19459	Eschscholzia californica	x	29	2029	1	0	-25	0	625	0	61.18080808	23.3	58.5979798	23.1	61.7979798	0.604525253	19459
276	19460	Eschscholzia californica	x	29	2029	1	0	-20	0	400	0	61.22222222	23.3	58.85353535	23.1	62.15353535	0.900444444	19460
277	19461	Eschscholzia californica	x	29	2029	1	0	-15	0	225	0	61.2010101	23.3	59.13131313	23.08989899	62.47575758	1.287878788	19461
278	19462	Eschscholzia californica	x	29	2029	1	0	-10	0	100	0	61.315	23.3	59.537	23.068	63.016	1.70884	19462
279	19463	Eschscholzia californica	x	29	2029	1	0	-5	0	25	0	61.417	23.3	59.768	23.043	63.328	1.91176	19463
280	19464	Eschscholzia californica	x	29	2029	1	0	0	0	0	0	61.54	23.301	60.015	23.005	63.65	2.11471	19464
281	19465	Eschscholzia californica	x	29	2029	1	0	5	0	25	0	61.611	23.301	61.32	23.001	65.362	3.76515	19465
282	19466	Eschscholzia californica	x	29	2029	1	0	10	0	100	0	61.819	23.307	64.124	23	69.066	7.25611	19466
283	19467	Eschscholzia californica	x	29	2029	1	0	15	0	225	0	62.005	23.306	67.974	23	74.166	12.14881	19467
284	19468	Eschscholzia californica	x	29	2029	1	0	20	0	400	0	62.232	23.307	70.23	23	77.142	14.89775	19468
285	19469	Eschscholzia californica	x	29	2029	1	0	25	0	625	0	62.481	23.307	70.06	23.013	76.906	14.42477	19469
286	19470	Eschscholzia californica	x	29	2029	1	0	30	0	900	0	62.699	23.311	65.327	23.072	70.664	7.96313	19470
287	19534	Eschscholzia californica	x	29	2029	2	0	-30	0	900	0	69.239	23.4	64.073	23.301	68.978	-0.23137	19534
288	19535	Eschscholzia californica	x	29	2029	2	0	-25	0	625	0	69.08585859	23.41919192	64.21010101	23.3	69.20808081	0.102474747	19535
289	19536	Eschscholzia californica	x	29	2029	2	0	-20	0	400	0	69.061	23.44	64.256	23.293	69.255	0.18792	19536
290	19537	Eschscholzia californica	x	29	2029	2	0	-15	0	225	0	69.077	23.412	64.422	23.27	69.452	0.39104	19537
291	19538	Eschscholzia californica	x	29	2029	2	0	-10	0	100	0	69	23.41414141	64.48282828	23.20808081	69.54545455	0.548333333	19538
292	19539	Eschscholzia californica	x	29	2029	2	0	-5	0	25	0	68.93232323	23.41010101	64.77070707	23.2	69.92828283	0.996010101	19539
293	19540	Eschscholzia californica	x	29	2029	2	0	0	0	0	0	68.73434343	23.44242424	64.88383838	23.2	70.07676768	1.343242424	19540
294	19541	Eschscholzia californica	x	29	2029	2	0	5	0	25	0	68.67676768	23.43333333	65.36969697	23.1989899	70.72727273	2.041717172	19541
295	19542	Eschscholzia californica	x	29	2029	2	0	10	0	100	0	68.569	23.43	67.654	23.197	73.733	5.16288	19542
296	19543	Eschscholzia californica	x	29	2029	2	0	15	0	225	0	68.455	23.403	71.327	23.186	78.577	10.12206	19543
297	19544	Eschscholzia californica	x	29	2029	2	0	20	0	400	0	68.29	23.41	72.286	23.192	79.843	11.55249	19544
298	19545	Eschscholzia californica	x	29	2029	2	0	25	0	625	0	68.273	23.413	71.041	23.193	78.195	9.92706	19545
299	19546	Eschscholzia californica	x	29	2029	2	0	30	0	900	0	68.272	23.405	67.491	23.2	73.519	5.24492	19546
300	19610	Eschscholzia californica	x	29	2029	3	0	-30	0	900	0	66.751	23.392	62.151	23.263	66.459	-0.27868	19610
301	19611	Eschscholzia californica	x	29	2029	3	0	-25	0	625	0	66.563	23.395	62.226	23.2	66.552	0.00832	19611
302	19612	Eschscholzia californica	x	29	2029	3	0	-20	0	400	0	66.45252525	23.39090909	62.35656566	23.19494949	66.74949495	0.291141414	19612
303	19613	Eschscholzia californica	x	29	2029	3	0	-15	0	225	0	66.348	23.341	62.405	23.112	66.814	0.4596	19613
304	19614	Eschscholzia californica	x	29	2029	3	0	-10	0	100	0	66.293	23.315	62.853	23.098	67.406	1.10524	19614
305	19615	Eschscholzia californica	x	29	2029	3	0	-5	0	25	0	66.09494949	23.3969697	63.09494949	23.08383838	67.72121212	1.622393939	19615
306	19616	Eschscholzia californica	x	29	2029	3	0	0	0	0	0	66.066	23.379	63.64	23.007	68.435	2.37075	19616
307	19617	Eschscholzia californica	x	29	2029	3	0	5	0	25	0	66.06767677	23.36969697	65.46363636	23	70.84242424	4.77469697	19617
308	19618	Eschscholzia californica	x	29	2029	3	0	10	0	100	0	66.03737374	23.33535354	70.5959596	22.98686869	77.61515152	11.57537374	19618
309	19619	Eschscholzia californica	x	29	2029	3	0	15	0	225	0	66.04848485	23.36363636	73.53232323	22.97474747	81.47474747	15.43782828	19619
310	19620	Eschscholzia californica	x	29	2029	3	0	20	0	400	0	66.11919192	23.35252525	73.74040404	22.98888889	81.75656566	15.64166667	19620
311	19621	Eschscholzia californica	x	29	2029	3	0	25	0	625	0	66.157	23.348	71.698	23	79.073	12.90966	19621
312	19622	Eschscholzia californica	x	29	2029	3	0	30	0	900	0	66.191	23.338	66.671	23.055	72.429	6.24409	19622
313	17875	Eschscholzia californica	z	9	2009	0	0	0	5	0	25	72.673	22.805	66.82	22.705	73.32	0.63084	17875
314	17876	Eschscholzia californica	z	9	2009	0	0	0	10	0	100	72.503	22.856	66.379	22.719	72.774	0.25362	17876
315	17877	Eschscholzia californica	z	9	2009	0	0	0	15	0	225	72.284	22.888	66.098	22.772	72.4	0.12352	17877
316	17878	Eschscholzia californica	z	9	2009	0	0	0	20	0	400	72.031	22.896	65.845	22.789	72.09	0.0628	17878
317	17879	Eschscholzia californica	z	9	2009	0	0	0	25	0	625	71.803	22.894	65.649	22.8	71.849	0.04725	17879
318	17880	Eschscholzia californica	z	9	2009	0	0	0	30	0	900	71.682	22.9	65.593	22.8	71.793	0.09832	17880
319	17951	Eschscholzia californica	z	9	2009	1	0	0	5	0	25	78.471	23.458	71.384	23.337	78.974	0.49906	17951
320	17952	Eschscholzia californica	z	9	2009	1	0	0	10	0	100	78.809	23.413	72.028	23.3	79.776	0.96053	17952
321	17953	Eschscholzia californica	z	9	2009	1	0	0	15	0	225	78.925	23.45	71.631	23.3	79.262	0.35144	17953
322	17954	Eschscholzia californica	z	9	2009	1	0	0	20	0	400	79.007	23.47	71.745	23.3	79.431	0.4108	17954
323	17955	Eschscholzia californica	z	9	2009	1	0	0	25	0	625	79.166	23.442	71.799	23.3	79.499	0.31876	17955
324	17956	Eschscholzia californica	z	9	2009	1	0	0	30	0	900	79.20606061	23.45555556	71.73030303	23.3	79.43030303	0.193515152	17956
325	18027	Eschscholzia californica	z	9	2009	2	0	0	5	0	25	74.05757576	23.4	67.88585859	23.3	74.58585859	0.569888889	18027
326	18028	Eschscholzia californica	z	9	2009	2	0	0	10	0	100	74.1	23.4	68.24343434	23.3	75.06060606	0.970858586	18028
327	18029	Eschscholzia californica	z	9	2009	2	0	0	15	0	225	74.11212121	23.4	67.78080808	23.3	74.48080808	0.384777778	18029
328	18030	Eschscholzia californica	z	9	2009	2	0	0	20	0	400	74.196	23.4	67.698	23.3	74.398	0.19753	18030
329	18031	Eschscholzia californica	z	9	2009	2	0	0	25	0	625	74.24	23.4	67.76	23.3	74.46	0.231	18031
330	18032	Eschscholzia californica	z	9	2009	2	0	0	30	0	900	74.25353535	23.4	67.79393939	23.2979798	74.49393939	0.259888889	18032
331	18103	Eschscholzia californica	z	9	2009	3	0	0	5	0	25	72.849	23.378	72.044	23.259	79.795	6.94014	18103
332	18104	Eschscholzia californica	z	9	2009	3	0	0	10	0	100	72.552	23.375	69.602	23.201	76.771	4.20573	18104
333	18105	Eschscholzia californica	z	9	2009	3	0	0	15	0	225	72.298	23.352	66.987	23.2	73.517	1.21328	18105
334	18106	Eschscholzia californica	z	9	2009	3	0	0	20	0	400	72.11212121	23.31313131	66.25555556	23.2	72.6010101	0.490989899	18106
335	18107	Eschscholzia californica	z	9	2009	3	0	0	25	0	625	71.918	23.301	66.082	23.2	72.382	0.46968	18107
336	18108	Eschscholzia californica	z	9	2009	3	0	0	30	0	900	71.793	23.304	65.917	23.2	72.217	0.39008	18108
337	18198	Eschscholzia californica	z	13	2013	0	1	0	5	0	25	66.579	23.4	61.724	23.304	66.927	0.35816	18198
338	18199	Eschscholzia californica	z	13	2013	0	1	0	10	0	100	66.38484848	23.4	61.48989899	23.3	66.61818182	0.238616162	18199
339	18200	Eschscholzia californica	z	13	2013	0	1	0	15	0	225	66.079	23.424	61.19	23.301	66.206	0.1426	18200
340	18201	Eschscholzia californica	z	13	2013	0	1	0	20	0	400	65.902	23.48	61.07	23.301	66.07	0.1588	18201
341	18202	Eschscholzia californica	z	13	2013	0	1	0	25	0	625	65.872	23.484	61.018	23.317	66.017	0.11912	18202
342	18203	Eschscholzia californica	z	13	2013	0	1	0	30	0	900	66.02626263	23.47676768	61.14848485	23.34545455	66.15454545	0.139707071	18203
343	18274	Eschscholzia californica	z	13	2013	1	1	0	5	0	25	65.616	23.794	62.119	23.697	67.461	1.85046	18274
344	18275	Eschscholzia californica	z	13	2013	1	1	0	10	0	100	65.58888889	23.78686869	62.37272727	23.67474747	67.8	2.217565657	18275
345	18276	Eschscholzia californica	z	13	2013	1	1	0	15	0	225	65.57171717	23.77272727	61.23232323	23.67272727	66.27575758	0.70659596	18276
346	18277	Eschscholzia californica	z	13	2013	1	1	0	20	0	400	65.45959596	23.78888889	60.83434343	23.67777778	65.74646465	0.285424242	18277
347	18278	Eschscholzia californica	z	13	2013	1	1	0	25	0	625	65.25858586	23.7989899	60.61010101	23.68484848	65.43838384	0.185949495	18278
348	18279	Eschscholzia californica	z	13	2013	1	1	0	30	0	900	65.11212121	23.7989899	60.46262626	23.66868687	65.26262626	0.13479798	18279
349	18350	Eschscholzia californica	z	13	2013	2	1	0	5	0	25	61.60909091	23.5	59.61919192	23.4	64.12727273	2.506626263	18350
350	18351	Eschscholzia californica	z	13	2013	2	1	0	10	0	100	61.60505051	23.5	59.92121212	23.3989899	64.52525253	2.915737374	18351
351	18352	Eschscholzia californica	z	13	2013	2	1	0	15	0	225	61.65151515	23.4979798	58.49393939	23.38989899	62.61919192	0.956363636	18352
352	18353	Eschscholzia californica	z	13	2013	2	1	0	20	0	400	61.599	23.5	58.134	23.394	62.134	0.52656	18353
353	18354	Eschscholzia californica	z	13	2013	2	1	0	25	0	625	61.626	23.496	58.059	23.356	62.018	0.39906	18354
354	18355	Eschscholzia californica	z	13	2013	2	1	0	30	0	900	61.72	23.485	58.094	23.355	62.081	0.35196	18355
355	18426	Eschscholzia californica	z	13	2013	3	1	0	5	0	25	61.9020202	23.3989899	60.22828283	23.2979798	64.93535354	3.03069697	18426
356	18427	Eschscholzia californica	z	13	2013	3	1	0	10	0	100	61.985	23.393	60.202	23.287	64.906	2.9125	18427
357	18428	Eschscholzia californica	z	13	2013	3	1	0	15	0	225	62.008	23.378	58.817	23.287	63.055	1.03278	18428
358	18429	Eschscholzia californica	z	13	2013	3	1	0	20	0	400	61.939	23.399	58.432	23.279	62.529	0.58588	18429
359	18430	Eschscholzia californica	z	13	2013	3	1	0	25	0	625	61.961	23.394	58.341	23.292	62.39	0.44194	18430
360	18431	Eschscholzia californica	z	13	2013	3	1	0	30	0	900	61.948	23.392	58.279	23.285	62.279	0.37186	18431
361	18521	Eschscholzia californica	z	17	2017	0	2	0	5	0	25	62.277	23.672	58.517	23.589	62.31	0.00293	18521
362	18522	Eschscholzia californica	z	17	2017	0	2	0	10	0	100	62.08686869	23.65656566	58.45757576	23.57979798	62.22222222	0.116333333	18522
363	18523	Eschscholzia californica	z	17	2017	0	2	0	15	0	225	61.94242424	23.68888889	58.35959596	23.55757576	62.06262626	0.134030303	18523
364	18524	Eschscholzia californica	z	17	2017	0	2	0	20	0	400	61.82929293	23.68282828	58.27373737	23.58686869	61.97373737	0.135828283	18524
365	18525	Eschscholzia californica	z	17	2017	0	2	0	25	0	625	61.63535354	23.7	58.15050505	23.58383838	61.8040404	0.17079798	18525
366	18526	Eschscholzia californica	z	17	2017	0	2	0	30	0	900	61.488	23.7	58.107	23.589	61.722	0.26203	18526
367	18597	Eschscholzia californica	z	17	2017	1	2	0	5	0	25	57.82755102	23.82142857	55.63265306	23.74591837	58.53877551	0.726571429	18597
368	18598	Eschscholzia californica	z	17	2017	1	2	0	10	0	100	57.9010101	23.80707071	55.64545455	23.7	58.55151515	0.669626263	18598
369	18599	Eschscholzia californica	z	17	2017	1	2	0	15	0	225	57.825	23.806	55.62	23.7	58.52	0.7128	18599
370	18600	Eschscholzia californica	z	17	2017	1	2	0	20	0	400	57.806	23.807	55.453	23.7	58.353	0.51637	18600
371	18601	Eschscholzia californica	z	17	2017	1	2	0	25	0	625	57.748	23.803	55.367	23.7	58.234	0.4631	18601
372	18602	Eschscholzia californica	z	17	2017	1	2	0	30	0	900	57.674	23.801	55.298	23.7	58.1	0.44744	18602
373	18673	Eschscholzia californica	z	17	2017	2	2	0	5	0	25	54.01313131	23.6	52.5	23.5	54.50505051	0.494868687	18673
374	18674	Eschscholzia californica	z	17	2017	2	2	0	10	0	100	53.93030303	23.6	52.30505051	23.4959596	54.22121212	0.32610101	18674
375	18675	Eschscholzia californica	z	17	2017	2	2	0	15	0	225	53.892	23.597	52.181	23.5	54.081	0.20351	18675
376	18676	Eschscholzia californica	z	17	2017	2	2	0	20	0	400	53.878	23.598	52.19	23.489	54.09	0.22911	18676
377	18677	Eschscholzia californica	z	17	2017	2	2	0	25	0	625	53.826	23.588	52.159	23.465	54.059	0.24112	18677
378	18678	Eschscholzia californica	z	17	2017	2	2	0	30	0	900	53.878	23.596	52.165	23.467	54.065	0.19685	18678
379	18749	Eschscholzia californica	z	17	2017	3	2	0	5	0	25	51.46969697	23.4	50.19292929	23.3	51.51212121	0.058181818	18749
380	18750	Eschscholzia californica	z	17	2017	3	2	0	10	0	100	51.35858586	23.4	50.2020202	23.3	51.50707071	0.181020202	18750
381	18751	Eschscholzia californica	z	17	2017	3	2	0	15	0	225	51.27171717	23.4	50.0030303	23.3	51.3030303	0.011191919	18751
382	18752	Eschscholzia californica	z	17	2017	3	2	0	20	0	400	51.21919192	23.4	50.01717172	23.2969697	51.31515152	0.081959596	18752
383	18753	Eschscholzia californica	z	17	2017	3	2	0	25	0	625	51.232	23.397	49.927	23.3	51.154	-0.04717	18753
384	18754	Eschscholzia californica	z	17	2017	3	2	0	30	0	900	51.116	23.4	49.891	23.289	51.091	0.02239	18754
385	19091	Eschscholzia californica	z	25	2025	0	0	0	5	0	25	42.6969697	22.9030303	42.97474747	22.87070707	43.07474747	0.345181818	19091
386	19092	Eschscholzia californica	z	25	2025	0	0	0	10	0	100	42.72323232	22.92424242	42.81414141	22.82121212	42.91414141	0.167313131	19092
387	19093	Eschscholzia californica	z	25	2025	0	0	0	15	0	225	42.72727273	22.9020202	42.74949495	22.82929293	42.84949495	0.102262626	19093
388	19094	Eschscholzia californica	z	25	2025	0	0	0	20	0	400	42.80606061	22.93636364	42.78383838	22.88282828	42.88383838	0.055767677	19094
389	19095	Eschscholzia californica	z	25	2025	0	0	0	25	0	625	42.771	22.953	42.754	22.886	42.854	0.06276	19095
390	19096	Eschscholzia californica	z	25	2025	0	0	0	30	0	900	42.775	22.972	42.713	22.883	42.813	0.02022	19096
391	19129	Eschscholzia californica	z	24	2024	0	2	0	5	0	25	42.364	23.185	42.254	23.099	42.354	-0.0017	19129
392	19130	Eschscholzia californica	z	24	2024	0	2	0	10	0	100	42.292	23.17	42.175	23.081	42.275	-0.0045	19130
393	19131	Eschscholzia californica	z	24	2024	0	2	0	15	0	225	42.241	23.174	42.107	23.077	42.207	-0.01742	19131
394	19132	Eschscholzia californica	z	24	2024	0	2	0	20	0	400	42.191	23.188	42.073	23.076	42.173	0.00062	19132
395	19133	Eschscholzia californica	z	24	2024	0	2	0	25	0	625	42.207	23.199	42.079	23.093	42.179	-0.00974	19133
396	19134	Eschscholzia californica	z	24	2024	0	2	0	30	0	900	42.27	23.2	42.091	23.081	42.191	-0.06146	19134
397	19167	Eschscholzia californica	z	25	2025	1	0	0	5	0	25	38.142	23.255	42.047	23.123	42.161	4.02501	19167
398	19168	Eschscholzia californica	z	25	2025	1	0	0	10	0	100	38.131	23.236	39.519	23.1	39.798	1.65181	19168
399	19169	Eschscholzia californica	z	25	2025	1	0	0	15	0	225	37.97979798	23.24848485	38.12222222	23.1	38.46767677	0.485686869	19169
400	19170	Eschscholzia californica	z	25	2025	1	0	0	20	0	400	37.97676768	23.25757576	37.83636364	23.1010101	38.23636364	0.219373737	19170
401	19171	Eschscholzia californica	z	25	2025	1	0	0	25	0	625	37.95555556	23.22828283	37.73434343	23.10808081	38.13434343	0.144151515	19171
402	19172	Eschscholzia californica	z	25	2025	1	0	0	30	0	900	38.02727273	23.22727273	37.73939394	23.11212121	38.13939394	0.077151515	19172
403	19205	Eschscholzia californica	z	24	2024	1	2	0	5	0	25	37.58484848	23.3	37.24848485	23.2	37.64848485	0.056626263	19205
404	19206	Eschscholzia californica	z	24	2024	1	2	0	10	0	100	37.527	23.299	37.228	23.2	37.628	0.09532	19206
405	19207	Eschscholzia californica	z	24	2024	1	2	0	15	0	225	37.483	23.3	37.127	23.199	37.527	0.04366	19207
406	19208	Eschscholzia californica	z	24	2024	1	2	0	20	0	400	37.404	23.3	37.092	23.2	37.492	0.08948	19208
407	19209	Eschscholzia californica	z	24	2024	1	2	0	25	0	625	37.406	23.3	37.082	23.2	37.482	0.07808	19209
408	19210	Eschscholzia californica	z	24	2024	1	2	0	30	0	900	37.36969697	23.3	37.06464646	23.2	37.46464646	0.098070707	19210
409	19243	Eschscholzia californica	z	25	2025	2	0	0	5	0	25	37.23838384	23.3	44.05454545	23.1989899	44.06969697	6.822050505	19243
410	19244	Eschscholzia californica	z	25	2025	2	0	0	10	0	100	37.309	23.3	40.315	23.185	40.521	3.22448	19244
411	19245	Eschscholzia californica	z	25	2025	2	0	0	15	0	225	37.379	23.3	37.803	23.199	38.189	0.78542	19245
412	19246	Eschscholzia californica	z	25	2025	2	0	0	20	0	400	37.423	23.302	37.379	23.2	37.779	0.34139	19246
413	19247	Eschscholzia californica	z	25	2025	2	0	0	25	0	625	37.456	23.3	37.29	23.2	37.69	0.2246	19247
414	19248	Eschscholzia californica	z	25	2025	2	0	0	30	0	900	37.472	23.302	37.254	23.2	37.654	0.17476	19248
415	19281	Eschscholzia californica	z	24	2024	2	2	0	5	0	25	41.36565657	23.3	41.74040404	23.21212121	41.85959596	0.512080808	19281
416	19282	Eschscholzia californica	z	24	2024	2	2	0	10	0	100	41.50918367	23.30714286	41.83265306	23.2	41.93265306	0.45555102	19282
417	19283	Eschscholzia californica	z	24	2024	2	2	0	15	0	225	41.6979798	23.30707071	41.87979798	23.2	41.97979798	0.311121212	19283
418	19284	Eschscholzia californica	z	24	2024	2	2	0	20	0	400	41.93030303	23.3	42.03535354	23.2	42.13535354	0.225929293	19284
419	19285	Eschscholzia californica	z	24	2024	2	2	0	25	0	625	42.08787879	23.3	42.16969697	23.2	42.26969697	0.194747475	19285
420	19286	Eschscholzia californica	z	24	2024	2	2	0	30	0	900	42.233	23.3	42.344	23.2	42.444	0.21436	19286
421	19319	Eschscholzia californica	z	25	2025	3	0	0	5	0	25	44.92323232	23.3	51.53434343	23.18787879	51.13333333	6.191484848	19319
422	19320	Eschscholzia californica	z	25	2025	3	0	0	10	0	100	45.026	23.3	47.173	23.163	46.979	1.97551	19320
423	19321	Eschscholzia californica	z	25	2025	3	0	0	15	0	225	45.139	23.3	45.715	23.188	45.615	0.48731	19321
424	19322	Eschscholzia californica	z	25	2025	3	0	0	20	0	400	45.194	23.3	45.523	23.2	45.423	0.25153	19322
425	19323	Eschscholzia californica	z	25	2025	3	0	0	25	0	625	45.13	23.302	45.448	23.2	45.348	0.2446	19323
426	19324	Eschscholzia californica	z	25	2025	3	0	0	30	0	900	45.125	23.301	45.371	23.199	45.271	0.17674	19324
427	19357	Eschscholzia californica	z	24	2024	3	2	0	5	0	25	43.334	23.211	43.502	23.161	43.502	0.20517	19357
428	19358	Eschscholzia californica	z	24	2024	3	2	0	10	0	100	43.438	23.211	43.558	23.101	43.558	0.15409	19358
429	19359	Eschscholzia californica	z	24	2024	3	2	0	15	0	225	43.522	23.269	43.593	23.115	43.593	0.10324	19359
430	19360	Eschscholzia californica	z	24	2024	3	2	0	20	0	400	43.56262626	23.23737374	43.65252525	23.1	43.65252525	0.118747475	19360
431	19361	Eschscholzia californica	z	24	2024	3	2	0	25	0	625	43.59393939	23.26161616	43.7040404	23.1010101	43.7040404	0.135858586	19361
432	19362	Eschscholzia californica	z	24	2024	3	2	0	30	0	900	43.61010101	23.27575758	43.71111111	23.12323232	43.71111111	0.126343434	19362
433	19395	Eschscholzia californica	z	29	2029	0	0	0	5	0	25	49.41515152	22.87272727	52.01717172	22.6010101	53.0969697	3.688838384	19395
434	19396	Eschscholzia californica	z	29	2029	0	0	0	10	0	100	49.47373737	22.89090909	50.14646465	22.63939394	50.62929293	1.16259596	19396
435	19397	Eschscholzia californica	z	29	2029	0	0	0	15	0	225	49.48181818	22.88282828	49.53535354	22.7	49.83636364	0.347858586	19397
436	19398	Eschscholzia californica	z	29	2029	0	0	0	20	0	400	49.493	22.895	49.362	22.72	49.614	0.10832	19398
437	19399	Eschscholzia californica	z	29	2029	0	0	0	25	0	625	49.614	22.897	49.378	22.782	49.638	0.00836	19399
438	19400	Eschscholzia californica	z	29	2029	0	0	0	30	0	900	49.717	22.899	49.409	22.8	49.703	-0.05406	19400
439	19471	Eschscholzia californica	z	29	2029	1	0	0	5	0	25	62.884	23.31	66.606	23.075	72.35	9.46525	19471
440	19472	Eschscholzia californica	z	29	2029	1	0	0	10	0	100	63.164	23.304	64.478	23.064	69.535	6.37808	19472
441	19473	Eschscholzia californica	z	29	2029	1	0	0	15	0	225	63.407	23.304	63.054	23.1	67.672	4.2565	19473
442	19474	Eschscholzia californica	z	29	2029	1	0	0	20	0	400	63.643	23.305	61.103	23.125	65.107	1.44696	19474
443	19475	Eschscholzia californica	z	29	2029	1	0	0	25	0	625	63.96565657	23.3010101	60.85858586	23.19494949	64.76565657	0.801676768	19475
444	19476	Eschscholzia californica	z	29	2029	1	0	0	30	0	900	64.14444444	23.30505051	60.9	23.2	64.81515152	0.677555556	19476
445	19547	Eschscholzia californica	z	29	2029	2	0	0	5	0	25	68.214	23.405	68.501	23.197	74.853	6.63514	19547
446	19548	Eschscholzia californica	z	29	2029	2	0	0	10	0	100	68.178	23.401	67.398	23.179	73.392	5.216	19548
447	19549	Eschscholzia californica	z	29	2029	2	0	0	15	0	225	68.123	23.4	66.549	23.2	72.266	4.15096	19549
448	19550	Eschscholzia californica	z	29	2029	2	0	0	20	0	400	68.085	23.406	64.295	23.236	69.299	1.21541	19550
449	19551	Eschscholzia californica	z	29	2029	2	0	0	25	0	625	68.179	23.401	63.897	23.288	68.775	0.59703	19551
450	19552	Eschscholzia californica	z	29	2029	2	0	0	30	0	900	68.21	23.402	63.8	23.291	68.613	0.438	19552
451	19623	Eschscholzia californica	z	29	2029	3	0	0	5	0	25	66.08383838	23.34545455	69.82828283	23.00707071	76.6010101	10.51619192	19623
452	19624	Eschscholzia californica	z	29	2029	3	0	0	10	0	100	65.9979798	23.34747475	68.54848485	23	74.9	8.91389899	19624
453	19625	Eschscholzia californica	z	29	2029	3	0	0	15	0	225	65.971	23.33	66.382	23.031	72.044	6.08284	19625
454	19626	Eschscholzia californica	z	29	2029	3	0	0	20	0	400	65.901	23.324	63.501	23.099	68.265	2.35232	19626
455	19627	Eschscholzia californica	z	29	2029	3	0	0	25	0	625	65.83	23.335	62.481	23.164	66.907	1.07791	19627
456	19628	Eschscholzia californica	z	29	2029	3	0	0	30	0	900	65.742	23.33	62.164	23.2	66.469	0.74748	19628
