# Supplementary material for: Floral Humidity in Flowering Plants: A Preliminary Survey
Source: Front Plant Sci. 2020 Mar 6;11:249. doi: 10.3389/fpls.2020.00249 (PMC7068853; doi:10.3389/fpls.2020.00249)
Supplement: SUPPLEMENTARY FILE 2 — A zipped file containing floral humidity data collected by the robot arm transects as described in the main text. A word document within the zipped files explains the data formatting in detail. Datafiles themselves are in CSV format. [file Data_Sheet_2.zip › Floral humidity data/Flowers/Eschscholzia californica Raw.csv]

	X.	Individual	Species	totIndividual	date	sample..	Sample.order	x.or.z.transect	xoffset	zoffset	Background.Humidity	Background.Temperature	Focal.Humidity	Focal.Temperature	Corrected.Focal.humidity	Change.in.RH.	block	BE	Tag	N
1	60589	9	Eschscholzia californica	2009	2018-05-31-11-27-59	0	0	x	-30	0	73.3	22.6	66.8	22.6	73.3	-0.021	17862	First10	Here	1
2	60590	9	Eschscholzia californica	2009	2018-05-31-11-28-01	0	0	x	-30	0	73.3	22.6	66.7	22.6	73.2	-0.145	17862	First10	Here	2
3	60591	9	Eschscholzia californica	2009	2018-05-31-11-28-03	0	0	x	-30	0	73.3	22.6	66.7	22.6	73.2	-0.145	17862	First10	Here	3
4	60592	9	Eschscholzia californica	2009	2018-05-31-11-28-05	0	0	x	-30	0	73.3	22.6	66.7	22.6	73.2	-0.145	17862	First10	Here	4
5	60593	9	Eschscholzia californica	2009	2018-05-31-11-28-07	0	0	x	-30	0	73.3	22.7	66.7	22.6	73.2	-0.145	17862	First10	Here	5
6	60594	9	Eschscholzia californica	2009	2018-05-31-11-28-09	0	0	x	-30	0	73.3	22.7	66.7	22.6	73.2	-0.145	17862	First10	Here	6
7	60595	9	Eschscholzia californica	2009	2018-05-31-11-28-11	0	0	x	-30	0	73.2	22.6	66.6	22.6	73	-0.169	17862	First10	Here	7
8	60596	9	Eschscholzia californica	2009	2018-05-31-11-28-13	0	0	x	-30	0	73.3	22.7	66.6	22.6	73	-0.269	17862	First10	Here	8
9	60597	9	Eschscholzia californica	2009	2018-05-31-11-28-15	0	0	x	-30	0	73.2	22.6	66.6	22.6	73	-0.169	17862	First10	Here	9
10	60598	9	Eschscholzia californica	2009	2018-05-31-11-28-17	0	0	x	-30	0	73.3	22.6	66.6	22.6	73	-0.269	17862	First10	Here	10
11	60599	9	Eschscholzia californica	2009	2018-05-31-11-28-19	0	0	x	-30	0	73.3	22.6	66.7	22.6	73.2	-0.145	17862			11
12	60600	9	Eschscholzia californica	2009	2018-05-31-11-28-21	0	0	x	-30	0	73.2	22.6	66.6	22.6	73	-0.169	17862			12
13	60601	9	Eschscholzia californica	2009	2018-05-31-11-28-23	0	0	x	-30	0	73.2	22.6	66.6	22.6	73	-0.169	17862			13
14	60602	9	Eschscholzia californica	2009	2018-05-31-11-28-25	0	0	x	-30	0	73.2	22.6	66.6	22.6	73	-0.169	17862			14
15	60603	9	Eschscholzia californica	2009	2018-05-31-11-28-27	0	0	x	-30	0	73.2	22.6	66.7	22.6	73.2	-0.045	17862			15
16	60604	9	Eschscholzia californica	2009	2018-05-31-11-28-29	0	0	x	-30	0	73.3	22.6	66.7	22.6	73.2	-0.145	17862			16
17	60605	9	Eschscholzia californica	2009	2018-05-31-11-28-31	0	0	x	-30	0	73.3	22.6	66.7	22.6	73.2	-0.145	17862			17
18	60606	9	Eschscholzia californica	2009	2018-05-31-11-28-33	0	0	x	-30	0	73.2	22.6	66.7	22.6	73.2	-0.045	17862			18
19	60607	9	Eschscholzia californica	2009	2018-05-31-11-28-35	0	0	x	-30	0	73.2	22.6	66.7	22.6	73.2	-0.045	17862			19
20	60608	9	Eschscholzia californica	2009	2018-05-31-11-28-37	0	0	x	-30	0	73.3	22.6	66.7	22.6	73.2	-0.145	17862			20
21	60609	9	Eschscholzia californica	2009	2018-05-31-11-28-39	0	0	x	-30	0	73.3	22.6	66.7	22.6	73.2	-0.145	17862			21
22	60610	9	Eschscholzia californica	2009	2018-05-31-11-28-41	0	0	x	-30	0	73.3	22.6	66.7	22.6	73.2	-0.145	17862			22
23	60611	9	Eschscholzia californica	2009	2018-05-31-11-28-43	0	0	x	-30	0	73.3	22.6	66.7	22.6	73.2	-0.145	17862			23
24	60612	9	Eschscholzia californica	2009	2018-05-31-11-28-45	0	0	x	-30	0	73.3	22.6	66.6	22.6	73	-0.269	17862			24
25	60613	9	Eschscholzia californica	2009	2018-05-31-11-28-48	0	0	x	-30	0	73.3	22.6	66.7	22.6	73.2	-0.145	17862			25
26	60614	9	Eschscholzia californica	2009	2018-05-31-11-28-50	0	0	x	-30	0	73.3	22.6	66.6	22.6	73	-0.269	17862			26
27	60615	9	Eschscholzia californica	2009	2018-05-31-11-28-52	0	0	x	-30	0	73.3	22.6	66.7	22.6	73.2	-0.145	17862			27
28	60616	9	Eschscholzia californica	2009	2018-05-31-11-28-54	0	0	x	-30	0	73.3	22.6	66.7	22.6	73.2	-0.145	17862			28
29	60617	9	Eschscholzia californica	2009	2018-05-31-11-28-56	0	0	x	-30	0	73.3	22.6	66.7	22.6	73.2	-0.145	17862			29
30	60618	9	Eschscholzia californica	2009	2018-05-31-11-28-58	0	0	x	-30	0	73.3	22.6	66.7	22.6	73.2	-0.145	17862			30
31	60619	9	Eschscholzia californica	2009	2018-05-31-11-29-00	0	0	x	-30	0	73.3	22.6	66.8	22.6	73.3	-0.021	17862			31
32	60620	9	Eschscholzia californica	2009	2018-05-31-11-29-02	0	0	x	-30	0	73.3	22.6	66.8	22.6	73.3	-0.021	17862			32
33	60621	9	Eschscholzia californica	2009	2018-05-31-11-29-04	0	0	x	-30	0	73.3	22.6	66.8	22.6	73.3	-0.021	17862			33
34	60622	9	Eschscholzia californica	2009	2018-05-31-11-29-06	0	0	x	-30	0	73.3	22.6	66.8	22.6	73.3	-0.021	17862			34
35	60623	9	Eschscholzia californica	2009	2018-05-31-11-29-08	0	0	x	-30	0	73.3	22.6	66.8	22.6	73.3	-0.021	17862			35
36	60624	9	Eschscholzia californica	2009	2018-05-31-11-29-10	0	0	x	-30	0	73.3	22.6	66.8	22.6	73.3	-0.021	17862			36
37	60625	9	Eschscholzia californica	2009	2018-05-31-11-29-12	0	0	x	-30	0	73.3	22.6	66.8	22.6	73.3	-0.021	17862			37
38	60626	9	Eschscholzia californica	2009	2018-05-31-11-29-14	0	0	x	-30	0	73.3	22.6	66.8	22.6	73.3	-0.021	17862			38
39	60627	9	Eschscholzia californica	2009	2018-05-31-11-29-16	0	0	x	-30	0	73.3	22.6	66.8	22.6	73.3	-0.021	17862			39
40	60628	9	Eschscholzia californica	2009	2018-05-31-11-29-18	0	0	x	-30	0	73.3	22.6	66.7	22.6	73.2	-0.145	17862			40
41	60629	9	Eschscholzia californica	2009	2018-05-31-11-29-20	0	0	x	-30	0	73.3	22.6	66.7	22.6	73.2	-0.145	17862			41
42	60630	9	Eschscholzia californica	2009	2018-05-31-11-29-22	0	0	x	-30	0	73.3	22.6	66.7	22.5	73.2	-0.145	17862			42
43	60631	9	Eschscholzia californica	2009	2018-05-31-11-29-24	0	0	x	-30	0	73.3	22.6	66.7	22.6	73.2	-0.145	17862			43
44	60632	9	Eschscholzia californica	2009	2018-05-31-11-29-26	0	0	x	-30	0	73.3	22.6	66.7	22.6	73.2	-0.145	17862			44
45	60633	9	Eschscholzia californica	2009	2018-05-31-11-29-28	0	0	x	-30	0	73.3	22.6	66.8	22.6	73.3	-0.021	17862			45
46	60634	9	Eschscholzia californica	2009	2018-05-31-11-29-30	0	0	x	-30	0	73.3	22.6	66.8	22.6	73.3	-0.021	17862			46
47	60635	9	Eschscholzia californica	2009	2018-05-31-11-29-32	0	0	x	-30	0	73.3	22.6	66.8	22.6	73.3	-0.021	17862			47
48	60636	9	Eschscholzia californica	2009	2018-05-31-11-29-34	0	0	x	-30	0	73.3	22.6	66.8	22.6	73.3	-0.021	17862			48
49	60637	9	Eschscholzia californica	2009	2018-05-31-11-29-36	0	0	x	-30	0	73.2	22.6	66.8	22.6	73.3	0.079	17862			49
50	60638	9	Eschscholzia californica	2009	2018-05-31-11-29-38	0	0	x	-30	0	73.4	22.7	66.7	22.6	73.2	-0.245	17862			50
51	60639	9	Eschscholzia californica	2009	2018-05-31-11-29-40	0	0	x	-30	0	73.3	22.6	66.8	22.6	73.3	-0.021	17862			51
52	60640	9	Eschscholzia californica	2009	2018-05-31-11-29-42	0	0	x	-30	0	73.3	22.6	66.6	22.5	73	-0.269	17862			52
53	60641	9	Eschscholzia californica	2009	2018-05-31-11-29-44	0	0	x	-30	0	73.3	22.6	66.8	22.6	73.3	-0.021	17862			53
54	60642	9	Eschscholzia californica	2009	2018-05-31-11-29-46	0	0	x	-30	0	73.2	22.6	66.8	22.6	73.3	0.079	17862			54
55	60643	9	Eschscholzia californica	2009	2018-05-31-11-29-48	0	0	x	-30	0	73.2	22.6	66.7	22.5	73.2	-0.045	17862			55
56	60644	9	Eschscholzia californica	2009	2018-05-31-11-29-50	0	0	x	-30	0	73.2	22.6	66.8	22.6	73.3	0.079	17862			56
57	60645	9	Eschscholzia californica	2009	2018-05-31-11-29-52	0	0	x	-30	0	73.2	22.6	66.8	22.6	73.3	0.079	17862			57
58	60646	9	Eschscholzia californica	2009	2018-05-31-11-29-54	0	0	x	-30	0	73.2	22.6	66.7	22.5	73.2	-0.045	17862			58
59	60647	9	Eschscholzia californica	2009	2018-05-31-11-29-56	0	0	x	-30	0	73.2	22.6	66.7	22.5	73.2	-0.045	17862			59
60	60648	9	Eschscholzia californica	2009	2018-05-31-11-29-58	0	0	x	-30	0	73.2	22.6	66.8	22.6	73.3	0.079	17862			60
61	60649	9	Eschscholzia californica	2009	2018-05-31-11-30-00	0	0	x	-30	0	73.2	22.6	66.7	22.5	73.2	-0.045	17862			61
62	60650	9	Eschscholzia californica	2009	2018-05-31-11-30-02	0	0	x	-30	0	73.2	22.6	66.8	22.6	73.3	0.079	17862			62
63	60651	9	Eschscholzia californica	2009	2018-05-31-11-30-04	0	0	x	-30	0	73.3	22.6	66.8	22.6	73.3	-0.021	17862			63
64	60652	9	Eschscholzia californica	2009	2018-05-31-11-30-06	0	0	x	-30	0	73.2	22.6	66.8	22.5	73.3	0.079	17862			64
65	60653	9	Eschscholzia californica	2009	2018-05-31-11-30-08	0	0	x	-30	0	73.2	22.6	66.8	22.5	73.3	0.079	17862			65
66	60654	9	Eschscholzia californica	2009	2018-05-31-11-30-10	0	0	x	-30	0	73.2	22.6	66.8	22.6	73.3	0.079	17862			66
67	60655	9	Eschscholzia californica	2009	2018-05-31-11-30-12	0	0	x	-30	0	73.2	22.6	66.7	22.5	73.2	-0.045	17862			67
68	60656	9	Eschscholzia californica	2009	2018-05-31-11-30-14	0	0	x	-30	0	73.2	22.6	66.8	22.5	73.3	0.079	17862			68
69	60657	9	Eschscholzia californica	2009	2018-05-31-11-30-16	0	0	x	-30	0	73.2	22.6	66.7	22.5	73.2	-0.045	17862			69
70	60658	9	Eschscholzia californica	2009	2018-05-31-11-30-18	0	0	x	-30	0	73.2	22.6	66.7	22.5	73.2	-0.045	17862			70
71	60659	9	Eschscholzia californica	2009	2018-05-31-11-30-20	0	0	x	-30	0	73.2	22.6	66.7	22.5	73.2	-0.045	17862			71
72	60660	9	Eschscholzia californica	2009	2018-05-31-11-30-22	0	0	x	-30	0	73.2	22.6	66.7	22.5	73.2	-0.045	17862			72
73	60661	9	Eschscholzia californica	2009	2018-05-31-11-30-24	0	0	x	-30	0	73.2	22.6	66.7	22.5	73.2	-0.045	17862			73
74	60662	9	Eschscholzia californica	2009	2018-05-31-11-30-26	0	0	x	-30	0	73.1	22.6	66.7	22.5	73.2	0.055	17862			74
75	60663	9	Eschscholzia californica	2009	2018-05-31-11-30-28	0	0	x	-30	0	73.2	22.6	66.7	22.5	73.2	-0.045	17862			75
76	60664	9	Eschscholzia californica	2009	2018-05-31-11-30-30	0	0	x	-30	0	73.2	22.6	66.7	22.5	73.2	-0.045	17862			76
77	60665	9	Eschscholzia californica	2009	2018-05-31-11-30-32	0	0	x	-30	0	73.2	22.6	66.7	22.5	73.2	-0.045	17862			77
78	60666	9	Eschscholzia californica	2009	2018-05-31-11-30-34	0	0	x	-30	0	73.2	22.6	66.7	22.5	73.2	-0.045	17862			78
79	60667	9	Eschscholzia californica	2009	2018-05-31-11-30-36	0	0	x	-30	0	73.2	22.6	66.7	22.5	73.2	-0.045	17862			79
80	60668	9	Eschscholzia californica	2009	2018-05-31-11-30-38	0	0	x	-30	0	73.2	22.6	66.7	22.5	73.2	-0.045	17862			80
81	60669	9	Eschscholzia californica	2009	2018-05-31-11-30-40	0	0	x	-30	0	73.2	22.6	66.7	22.5	73.2	-0.045	17862			81
82	60670	9	Eschscholzia californica	2009	2018-05-31-11-30-42	0	0	x	-30	0	73.2	22.6	66.7	22.5	73.2	-0.045	17862			82
83	60671	9	Eschscholzia californica	2009	2018-05-31-11-30-44	0	0	x	-30	0	73.2	22.6	66.8	22.5	73.3	0.079	17862			83
84	60672	9	Eschscholzia californica	2009	2018-05-31-11-30-46	0	0	x	-30	0	73.2	22.6	66.8	22.5	73.3	0.079	17862			84
85	60673	9	Eschscholzia californica	2009	2018-05-31-11-30-48	0	0	x	-30	0	73.2	22.6	66.8	22.5	73.3	0.079	17862			85
86	60674	9	Eschscholzia californica	2009	2018-05-31-11-30-50	0	0	x	-30	0	73.2	22.6	66.8	22.5	73.3	0.079	17862			86
87	60675	9	Eschscholzia californica	2009	2018-05-31-11-30-52	0	0	x	-30	0	73.2	22.6	66.9	22.6	73.4	0.203	17862			87
88	60676	9	Eschscholzia californica	2009	2018-05-31-11-30-54	0	0	x	-30	0	73.2	22.6	66.9	22.5	73.4	0.203	17862			88
89	60677	9	Eschscholzia californica	2009	2018-05-31-11-30-56	0	0	x	-30	0	73.2	22.6	66.9	22.5	73.4	0.203	17862			89
90	60678	9	Eschscholzia californica	2009	2018-05-31-11-30-58	0	0	x	-30	0	73.3	22.7	66.8	22.5	73.3	-0.021	17862			90
91	60679	9	Eschscholzia californica	2009	2018-05-31-11-31-00	0	0	x	-30	0	73.2	22.6	66.9	22.5	73.4	0.203	17862	Last10	Here	91
92	60680	9	Eschscholzia californica	2009	2018-05-31-11-31-02	0	0	x	-30	0	73.3	22.6	66.9	22.5	73.4	0.103	17862	Last10	Here	92
93	60681	9	Eschscholzia californica	2009	2018-05-31-11-31-04	0	0	x	-30	0	73.3	22.6	66.9	22.5	73.4	0.103	17862	Last10	Here	93
94	60682	9	Eschscholzia californica	2009	2018-05-31-11-31-06	0	0	x	-30	0	73.2	22.6	66.9	22.5	73.4	0.203	17862	Last10	Here	94
95	60683	9	Eschscholzia californica	2009	2018-05-31-11-31-08	0	0	x	-30	0	73.2	22.6	67	22.5	73.5	0.327	17862	Last10	Here	95
96	60684	9	Eschscholzia californica	2009	2018-05-31-11-31-10	0	0	x	-30	0	73.2	22.6	67	22.5	73.5	0.327	17862	Last10	Here	96
97	60685	9	Eschscholzia californica	2009	2018-05-31-11-31-12	0	0	x	-30	0	73.3	22.6	66.9	22.5	73.4	0.103	17862	Last10	Here	97
98	60686	9	Eschscholzia californica	2009	2018-05-31-11-31-14	0	0	x	-30	0	73.2	22.6	66.9	22.5	73.4	0.203	17862	Last10	Here	98
99	60687	9	Eschscholzia californica	2009	2018-05-31-11-31-16	0	0	x	-30	0	73.3	22.7	66.9	22.5	73.4	0.103	17862	Last10	Here	99
100	60688	9	Eschscholzia californica	2009	2018-05-31-11-31-18	0	0	x	-30	0	73.3	22.6	66.9	22.5	73.4	0.103	17862	Last10	Here	100
101	60689	9	Eschscholzia californica	2009	2018-05-31-11-31-50	0	0	x	-25	0	73.3	22.6	67.1	22.5	73.7	0.352	17863	First10	Here	1
102	60690	9	Eschscholzia californica	2009	2018-05-31-11-31-52	0	0	x	-25	0	73.3	22.6	67.1	22.5	73.7	0.352	17863	First10	Here	2
103	60691	9	Eschscholzia californica	2009	2018-05-31-11-31-54	0	0	x	-25	0	73.3	22.6	67.1	22.5	73.7	0.352	17863	First10	Here	3
104	60692	9	Eschscholzia californica	2009	2018-05-31-11-31-56	0	0	x	-25	0	73.3	22.6	67.2	22.5	73.8	0.476	17863	First10	Here	4
105	60693	9	Eschscholzia californica	2009	2018-05-31-11-31-58	0	0	x	-25	0	73.3	22.6	67.2	22.5	73.8	0.476	17863	First10	Here	5
106	60694	9	Eschscholzia californica	2009	2018-05-31-11-32-00	0	0	x	-25	0	73.3	22.6	67.2	22.5	73.8	0.476	17863	First10	Here	6
107	60695	9	Eschscholzia californica	2009	2018-05-31-11-32-02	0	0	x	-25	0	73.3	22.6	67.2	22.5	73.8	0.476	17863	First10	Here	7
108	60696	9	Eschscholzia californica	2009	2018-05-31-11-32-04	0	0	x	-25	0	73.3	22.6	67.1	22.5	73.7	0.352	17863	First10	Here	8
109	60697	9	Eschscholzia californica	2009	2018-05-31-11-32-06	0	0	x	-25	0	73.3	22.6	67.1	22.5	73.7	0.352	17863	First10	Here	9
110	60698	9	Eschscholzia californica	2009	2018-05-31-11-32-08	0	0	x	-25	0	73.3	22.6	67.1	22.5	73.7	0.352	17863	First10	Here	10
111	60699	9	Eschscholzia californica	2009	2018-05-31-11-32-10	0	0	x	-25	0	73.3	22.6	67.1	22.5	73.7	0.352	17863			11
112	60700	9	Eschscholzia californica	2009	2018-05-31-11-32-12	0	0	x	-25	0	73.3	22.6	67	22.5	73.5	0.227	17863			12
113	60701	9	Eschscholzia californica	2009	2018-05-31-11-32-14	0	0	x	-25	0	73.3	22.6	67	22.5	73.5	0.227	17863			13
114	60702	9	Eschscholzia californica	2009	2018-05-31-11-32-16	0	0	x	-25	0	73.4	22.6	67	22.5	73.5	0.127	17863			14
115	60703	9	Eschscholzia californica	2009	2018-05-31-11-32-18	0	0	x	-25	0	73.4	22.6	67	22.5	73.5	0.127	17863			15
116	60704	9	Eschscholzia californica	2009	2018-05-31-11-32-20	0	0	x	-25	0	73.3	22.6	67	22.5	73.5	0.227	17863			16
117	60705	9	Eschscholzia californica	2009	2018-05-31-11-32-22	0	0	x	-25	0	73.3	22.6	67	22.5	73.5	0.227	17863			17
118	60706	9	Eschscholzia californica	2009	2018-05-31-11-32-24	0	0	x	-25	0	73.3	22.6	66.9	22.5	73.4	0.103	17863			18
119	60707	9	Eschscholzia californica	2009	2018-05-31-11-32-26	0	0	x	-25	0	73.3	22.6	66.9	22.5	73.4	0.103	17863			19
120	60708	9	Eschscholzia californica	2009	2018-05-31-11-32-28	0	0	x	-25	0	73.3	22.6	66.9	22.5	73.4	0.103	17863			20
121	60709	9	Eschscholzia californica	2009	2018-05-31-11-32-30	0	0	x	-25	0	73.3	22.6	66.9	22.5	73.4	0.103	17863			21
122	60710	9	Eschscholzia californica	2009	2018-05-31-11-32-32	0	0	x	-25	0	73.3	22.6	66.9	22.5	73.4	0.103	17863			22
123	60711	9	Eschscholzia californica	2009	2018-05-31-11-32-34	0	0	x	-25	0	73.3	22.6	66.9	22.5	73.4	0.103	17863			23
124	60712	9	Eschscholzia californica	2009	2018-05-31-11-32-36	0	0	x	-25	0	73.3	22.6	67	22.5	73.5	0.227	17863			24
125	60713	9	Eschscholzia californica	2009	2018-05-31-11-32-38	0	0	x	-25	0	73.3	22.6	66.9	22.5	73.4	0.103	17863			25
126	60714	9	Eschscholzia californica	2009	2018-05-31-11-32-40	0	0	x	-25	0	73.3	22.6	66.9	22.5	73.4	0.103	17863			26
127	60715	9	Eschscholzia californica	2009	2018-05-31-11-32-42	0	0	x	-25	0	73.3	22.6	66.9	22.5	73.4	0.103	17863			27
128	60716	9	Eschscholzia californica	2009	2018-05-31-11-32-44	0	0	x	-25	0	73.3	22.6	66.9	22.5	73.4	0.103	17863			28
129	60717	9	Eschscholzia californica	2009	2018-05-31-11-32-46	0	0	x	-25	0	73.3	22.6	67	22.5	73.5	0.227	17863			29
130	60718	9	Eschscholzia californica	2009	2018-05-31-11-32-48	0	0	x	-25	0	73.3	22.6	66.9	22.5	73.4	0.103	17863			30
131	60719	9	Eschscholzia californica	2009	2018-05-31-11-32-50	0	0	x	-25	0	73.3	22.6	67	22.5	73.5	0.227	17863			31
132	60720	9	Eschscholzia californica	2009	2018-05-31-11-32-52	0	0	x	-25	0	73.3	22.6	67	22.5	73.5	0.227	17863			32
133	60721	9	Eschscholzia californica	2009	2018-05-31-11-32-54	0	0	x	-25	0	73.3	22.6	67	22.5	73.5	0.227	17863			33
134	60722	9	Eschscholzia californica	2009	2018-05-31-11-32-56	0	0	x	-25	0	73.3	22.6	67.1	22.5	73.7	0.352	17863			34
135	60723	9	Eschscholzia californica	2009	2018-05-31-11-32-58	0	0	x	-25	0	73.3	22.6	67.1	22.5	73.7	0.352	17863			35
136	60724	9	Eschscholzia californica	2009	2018-05-31-11-33-00	0	0	x	-25	0	73.3	22.6	67.1	22.5	73.7	0.352	17863			36
137	60725	9	Eschscholzia californica	2009	2018-05-31-11-33-02	0	0	x	-25	0	73.3	22.6	67.1	22.5	73.7	0.352	17863			37
138	60726	9	Eschscholzia californica	2009	2018-05-31-11-33-04	0	0	x	-25	0	73.3	22.6	67.2	22.5	73.8	0.476	17863			38
139	60727	9	Eschscholzia californica	2009	2018-05-31-11-33-06	0	0	x	-25	0	73.3	22.6	67.2	22.5	73.8	0.476	17863			39
140	60728	9	Eschscholzia californica	2009	2018-05-31-11-33-08	0	0	x	-25	0	73.3	22.6	67.1	22.5	73.7	0.352	17863			40
141	60729	9	Eschscholzia californica	2009	2018-05-31-11-33-10	0	0	x	-25	0	73.2	22.6	67.1	22.5	73.7	0.452	17863			41
142	60730	9	Eschscholzia californica	2009	2018-05-31-11-33-12	0	0	x	-25	0	73.3	22.6	67.1	22.5	73.7	0.352	17863			42
143	60731	9	Eschscholzia californica	2009	2018-05-31-11-33-14	0	0	x	-25	0	73.3	22.6	67	22.5	73.5	0.227	17863			43
144	60732	9	Eschscholzia californica	2009	2018-05-31-11-33-16	0	0	x	-25	0	73.3	22.6	67	22.5	73.5	0.227	17863			44
145	60733	9	Eschscholzia californica	2009	2018-05-31-11-33-18	0	0	x	-25	0	73.3	22.6	67	22.5	73.5	0.227	17863			45
146	60734	9	Eschscholzia californica	2009	2018-05-31-11-33-20	0	0	x	-25	0	73.2	22.6	67	22.5	73.5	0.327	17863			46
147	60735	9	Eschscholzia californica	2009	2018-05-31-11-33-22	0	0	x	-25	0	73.2	22.6	67	22.5	73.5	0.327	17863			47
148	60736	9	Eschscholzia californica	2009	2018-05-31-11-33-24	0	0	x	-25	0	73.2	22.6	67	22.5	73.5	0.327	17863			48
149	60737	9	Eschscholzia californica	2009	2018-05-31-11-33-26	0	0	x	-25	0	73.2	22.6	67	22.5	73.5	0.327	17863			49
150	60738	9	Eschscholzia californica	2009	2018-05-31-11-33-28	0	0	x	-25	0	73.3	22.6	67	22.5	73.5	0.227	17863			50
151	60739	9	Eschscholzia californica	2009	2018-05-31-11-33-30	0	0	x	-25	0	73.3	22.6	67	22.5	73.5	0.227	17863			51
152	60740	9	Eschscholzia californica	2009	2018-05-31-11-33-32	0	0	x	-25	0	73.3	22.6	67.1	22.5	73.7	0.352	17863			52
153	60741	9	Eschscholzia californica	2009	2018-05-31-11-33-34	0	0	x	-25	0	73.3	22.6	67	22.5	73.5	0.227	17863			53
154	60742	9	Eschscholzia californica	2009	2018-05-31-11-33-36	0	0	x	-25	0	73.3	22.6	67	22.5	73.5	0.227	17863			54
155	60743	9	Eschscholzia californica	2009	2018-05-31-11-33-38	0	0	x	-25	0	73.3	22.6	67	22.5	73.5	0.227	17863			55
156	60744	9	Eschscholzia californica	2009	2018-05-31-11-33-40	0	0	x	-25	0	73.3	22.6	67	22.5	73.5	0.227	17863			56
157	60745	9	Eschscholzia californica	2009	2018-05-31-11-33-42	0	0	x	-25	0	73.3	22.6	67	22.5	73.5	0.227	17863			57
158	60746	9	Eschscholzia californica	2009	2018-05-31-11-33-44	0	0	x	-25	0	73.3	22.6	67	22.5	73.5	0.227	17863			58
159	60747	9	Eschscholzia californica	2009	2018-05-31-11-33-46	0	0	x	-25	0	73.3	22.6	66.9	22.5	73.4	0.103	17863			59
160	60748	9	Eschscholzia californica	2009	2018-05-31-11-33-48	0	0	x	-25	0	73.3	22.6	66.9	22.5	73.4	0.103	17863			60
161	60749	9	Eschscholzia californica	2009	2018-05-31-11-33-50	0	0	x	-25	0	73.3	22.6	67	22.5	73.5	0.227	17863			61
162	60750	9	Eschscholzia californica	2009	2018-05-31-11-33-52	0	0	x	-25	0	73.3	22.6	67	22.5	73.5	0.227	17863			62
163	60751	9	Eschscholzia californica	2009	2018-05-31-11-33-54	0	0	x	-25	0	73.3	22.6	67	22.5	73.5	0.227	17863			63
164	60752	9	Eschscholzia californica	2009	2018-05-31-11-33-56	0	0	x	-25	0	73.3	22.6	67.1	22.5	73.7	0.352	17863			64
165	60753	9	Eschscholzia californica	2009	2018-05-31-11-33-58	0	0	x	-25	0	73.3	22.6	67.1	22.5	73.7	0.352	17863			65
166	60754	9	Eschscholzia californica	2009	2018-05-31-11-34-00	0	0	x	-25	0	73.3	22.6	67	22.5	73.5	0.227	17863			66
167	60755	9	Eschscholzia californica	2009	2018-05-31-11-34-03	0	0	x	-25	0	73.3	22.6	67.1	22.5	73.7	0.352	17863			67
168	60756	9	Eschscholzia californica	2009	2018-05-31-11-34-05	0	0	x	-25	0	73.3	22.6	67.1	22.5	73.7	0.352	17863			68
169	60757	9	Eschscholzia californica	2009	2018-05-31-11-34-07	0	0	x	-25	0	73.3	22.6	67.1	22.5	73.7	0.352	17863			69
170	60758	9	Eschscholzia californica	2009	2018-05-31-11-34-09	0	0	x	-25	0	73.3	22.6	67.1	22.5	73.7	0.352	17863			70
171	60759	9	Eschscholzia californica	2009	2018-05-31-11-34-11	0	0	x	-25	0	73.3	22.6	67	22.5	73.5	0.227	17863			71
172	60760	9	Eschscholzia californica	2009	2018-05-31-11-34-13	0	0	x	-25	0	73.3	22.6	67	22.5	73.5	0.227	17863			72
173	60761	9	Eschscholzia californica	2009	2018-05-31-11-34-15	0	0	x	-25	0	73.3	22.6	67.1	22.5	73.7	0.352	17863			73
174	60762	9	Eschscholzia californica	2009	2018-05-31-11-34-17	0	0	x	-25	0	73.3	22.6	67	22.5	73.5	0.227	17863			74
175	60763	9	Eschscholzia californica	2009	2018-05-31-11-34-19	0	0	x	-25	0	73.3	22.6	67	22.5	73.5	0.227	17863			75
176	60764	9	Eschscholzia californica	2009	2018-05-31-11-34-21	0	0	x	-25	0	73.3	22.6	67	22.5	73.5	0.227	17863			76
177	60765	9	Eschscholzia californica	2009	2018-05-31-11-34-23	0	0	x	-25	0	73.3	22.6	67	22.5	73.5	0.227	17863			77
178	60766	9	Eschscholzia californica	2009	2018-05-31-11-34-25	0	0	x	-25	0	73.3	22.6	67	22.5	73.5	0.227	17863			78
179	60767	9	Eschscholzia californica	2009	2018-05-31-11-34-27	0	0	x	-25	0	73.3	22.6	67	22.5	73.5	0.227	17863			79
180	60768	9	Eschscholzia californica	2009	2018-05-31-11-34-29	0	0	x	-25	0	73.3	22.6	67	22.5	73.5	0.227	17863			80
181	60769	9	Eschscholzia californica	2009	2018-05-31-11-34-31	0	0	x	-25	0	73.3	22.6	67	22.5	73.5	0.227	17863			81
182	60770	9	Eschscholzia californica	2009	2018-05-31-11-34-33	0	0	x	-25	0	73.3	22.6	67	22.5	73.5	0.227	17863			82
183	60771	9	Eschscholzia californica	2009	2018-05-31-11-34-35	0	0	x	-25	0	73.3	22.6	66.9	22.5	73.4	0.103	17863			83
184	60772	9	Eschscholzia californica	2009	2018-05-31-11-34-37	0	0	x	-25	0	73.3	22.6	67	22.5	73.5	0.227	17863			84
185	60773	9	Eschscholzia californica	2009	2018-05-31-11-34-39	0	0	x	-25	0	73.3	22.6	67	22.5	73.5	0.227	17863			85
186	60774	9	Eschscholzia californica	2009	2018-05-31-11-34-41	0	0	x	-25	0	73.3	22.6	67	22.5	73.5	0.227	17863			86
187	60775	9	Eschscholzia californica	2009	2018-05-31-11-34-43	0	0	x	-25	0	73.3	22.6	67	22.5	73.5	0.227	17863			87
188	60776	9	Eschscholzia californica	2009	2018-05-31-11-34-45	0	0	x	-25	0	73.3	22.6	67	22.5	73.5	0.227	17863			88
189	60777	9	Eschscholzia californica	2009	2018-05-31-11-34-47	0	0	x	-25	0	73.3	22.6	66.9	22.5	73.4	0.103	17863			89
190	60778	9	Eschscholzia californica	2009	2018-05-31-11-34-49	0	0	x	-25	0	73.3	22.6	66.9	22.5	73.4	0.103	17863			90
191	60779	9	Eschscholzia californica	2009	2018-05-31-11-34-51	0	0	x	-25	0	73.3	22.6	66.9	22.5	73.4	0.103	17863	Last10	Here	91
192	60780	9	Eschscholzia californica	2009	2018-05-31-11-34-53	0	0	x	-25	0	73.3	22.6	67	22.5	73.5	0.227	17863	Last10	Here	92
193	60781	9	Eschscholzia californica	2009	2018-05-31-11-34-55	0	0	x	-25	0	73.3	22.6	67	22.5	73.5	0.227	17863	Last10	Here	93
194	60782	9	Eschscholzia californica	2009	2018-05-31-11-34-57	0	0	x	-25	0	73.3	22.6	66.9	22.5	73.4	0.103	17863	Last10	Here	94
195	60783	9	Eschscholzia californica	2009	2018-05-31-11-34-59	0	0	x	-25	0	73.2	22.6	66.9	22.5	73.4	0.203	17863	Last10	Here	95
196	60784	9	Eschscholzia californica	2009	2018-05-31-11-35-01	0	0	x	-25	0	73.3	22.6	66.9	22.5	73.4	0.103	17863	Last10	Here	96
197	60785	9	Eschscholzia californica	2009	2018-05-31-11-35-03	0	0	x	-25	0	73.3	22.6	66.9	22.5	73.4	0.103	17863	Last10	Here	97
198	60786	9	Eschscholzia californica	2009	2018-05-31-11-35-05	0	0	x	-25	0	73.3	22.6	67	22.5	73.5	0.227	17863	Last10	Here	98
199	60787	9	Eschscholzia californica	2009	2018-05-31-11-35-07	0	0	x	-25	0	73.3	22.6	66.9	22.5	73.4	0.103	17863	Last10	Here	99
200	60788	9	Eschscholzia californica	2009	2018-05-31-11-35-09	0	0	x	-25	0	73.3	22.6	66.9	22.5	73.4	0.103	17863	Last10	Here	100
201	60789	9	Eschscholzia californica	2009	2018-05-31-11-35-41	0	0	x	-20	0	73.3	22.6	67.2	22.5	73.8	0.476	17864	First10	Here	1
202	60790	9	Eschscholzia californica	2009	2018-05-31-11-35-43	0	0	x	-20	0	73.3	22.6	67.2	22.5	73.8	0.476	17864	First10	Here	2
203	60791	9	Eschscholzia californica	2009	2018-05-31-11-35-45	0	0	x	-20	0	73.3	22.6	67.1	22.4	73.7	0.352	17864	First10	Here	3
204	60792	9	Eschscholzia californica	2009	2018-05-31-11-35-47	0	0	x	-20	0	73.3	22.6	67.2	22.5	73.8	0.476	17864	First10	Here	4
205	60793	9	Eschscholzia californica	2009	2018-05-31-11-35-49	0	0	x	-20	0	73.3	22.6	67.2	22.5	73.8	0.476	17864	First10	Here	5
206	60794	9	Eschscholzia californica	2009	2018-05-31-11-35-51	0	0	x	-20	0	73.3	22.6	67.2	22.5	73.8	0.476	17864	First10	Here	6
207	60795	9	Eschscholzia californica	2009	2018-05-31-11-35-53	0	0	x	-20	0	73.3	22.6	67.2	22.5	73.8	0.476	17864	First10	Here	7
208	60796	9	Eschscholzia californica	2009	2018-05-31-11-35-55	0	0	x	-20	0	73.2	22.6	67.2	22.5	73.8	0.576	17864	First10	Here	8
209	60797	9	Eschscholzia californica	2009	2018-05-31-11-35-57	0	0	x	-20	0	73.3	22.6	67.2	22.5	73.8	0.476	17864	First10	Here	9
210	60798	9	Eschscholzia californica	2009	2018-05-31-11-35-59	0	0	x	-20	0	73.2	22.6	67.2	22.5	73.8	0.576	17864	First10	Here	10
211	60799	9	Eschscholzia californica	2009	2018-05-31-11-36-01	0	0	x	-20	0	73.2	22.6	67.2	22.5	73.8	0.576	17864			11
212	60800	9	Eschscholzia californica	2009	2018-05-31-11-36-03	0	0	x	-20	0	73.2	22.6	67.4	22.5	74	0.824	17864			12
213	60801	9	Eschscholzia californica	2009	2018-05-31-11-36-05	0	0	x	-20	0	73.2	22.6	67.4	22.5	74	0.824	17864			13
214	60802	9	Eschscholzia californica	2009	2018-05-31-11-36-07	0	0	x	-20	0	73.2	22.6	67.4	22.5	74	0.824	17864			14
215	60803	9	Eschscholzia californica	2009	2018-05-31-11-36-09	0	0	x	-20	0	73.2	22.6	67.5	22.5	74.1	0.948	17864			15
216	60804	9	Eschscholzia californica	2009	2018-05-31-11-36-11	0	0	x	-20	0	73.2	22.6	67.5	22.5	74.1	0.948	17864			16
217	60805	9	Eschscholzia californica	2009	2018-05-31-11-36-13	0	0	x	-20	0	73.2	22.6	67.5	22.5	74.1	0.948	17864			17
218	60806	9	Eschscholzia californica	2009	2018-05-31-11-36-15	0	0	x	-20	0	73.2	22.6	67.5	22.5	74.1	0.948	17864			18
219	60807	9	Eschscholzia californica	2009	2018-05-31-11-36-17	0	0	x	-20	0	73.2	22.6	67.5	22.5	74.1	0.948	17864			19
220	60808	9	Eschscholzia californica	2009	2018-05-31-11-36-19	0	0	x	-20	0	73.2	22.6	67.6	22.5	74.3	1.072	17864			20
221	60809	9	Eschscholzia californica	2009	2018-05-31-11-36-21	0	0	x	-20	0	73.2	22.6	67.5	22.5	74.1	0.948	17864			21
222	60810	9	Eschscholzia californica	2009	2018-05-31-11-36-23	0	0	x	-20	0	73.2	22.6	67.5	22.5	74.1	0.948	17864			22
223	60811	9	Eschscholzia californica	2009	2018-05-31-11-36-25	0	0	x	-20	0	73.2	22.6	67.4	22.5	74	0.824	17864			23
224	60812	9	Eschscholzia californica	2009	2018-05-31-11-36-27	0	0	x	-20	0	73.2	22.6	67.4	22.5	74	0.824	17864			24
225	60813	9	Eschscholzia californica	2009	2018-05-31-11-36-29	0	0	x	-20	0	73.2	22.6	67.4	22.5	74	0.824	17864			25
226	60814	9	Eschscholzia californica	2009	2018-05-31-11-36-31	0	0	x	-20	0	73.2	22.6	67.4	22.5	74	0.824	17864			26
227	60815	9	Eschscholzia californica	2009	2018-05-31-11-36-33	0	0	x	-20	0	73.2	22.6	67.3	22.5	73.9	0.7	17864			27
228	60816	9	Eschscholzia californica	2009	2018-05-31-11-36-35	0	0	x	-20	0	73.2	22.6	67.3	22.5	73.9	0.7	17864			28
229	60817	9	Eschscholzia californica	2009	2018-05-31-11-36-37	0	0	x	-20	0	73.2	22.6	67.3	22.5	73.9	0.7	17864			29
230	60818	9	Eschscholzia californica	2009	2018-05-31-11-36-39	0	0	x	-20	0	73.2	22.6	67.3	22.5	73.9	0.7	17864			30
231	60819	9	Eschscholzia californica	2009	2018-05-31-11-36-41	0	0	x	-20	0	73.2	22.6	67.3	22.5	73.9	0.7	17864			31
232	60820	9	Eschscholzia californica	2009	2018-05-31-11-36-43	0	0	x	-20	0	73.2	22.6	67.3	22.5	73.9	0.7	17864			32
233	60821	9	Eschscholzia californica	2009	2018-05-31-11-36-45	0	0	x	-20	0	73.2	22.6	67.2	22.5	73.8	0.576	17864			33
234	60822	9	Eschscholzia californica	2009	2018-05-31-11-36-47	0	0	x	-20	0	73.2	22.6	67.2	22.5	73.8	0.576	17864			34
235	60823	9	Eschscholzia californica	2009	2018-05-31-11-36-49	0	0	x	-20	0	73.3	22.6	67.2	22.5	73.8	0.476	17864			35
236	60824	9	Eschscholzia californica	2009	2018-05-31-11-36-51	0	0	x	-20	0	73.2	22.6	67.3	22.5	73.9	0.7	17864			36
237	60825	9	Eschscholzia californica	2009	2018-05-31-11-36-53	0	0	x	-20	0	73.2	22.6	67.4	22.5	74	0.824	17864			37
238	60826	9	Eschscholzia californica	2009	2018-05-31-11-36-55	0	0	x	-20	0	73.2	22.6	67.4	22.5	74	0.824	17864			38
239	60827	9	Eschscholzia californica	2009	2018-05-31-11-36-57	0	0	x	-20	0	73.3	22.6	67.3	22.5	73.9	0.6	17864			39
240	60828	9	Eschscholzia californica	2009	2018-05-31-11-36-59	0	0	x	-20	0	73.2	22.6	67.3	22.5	73.9	0.7	17864			40
241	60829	9	Eschscholzia californica	2009	2018-05-31-11-37-01	0	0	x	-20	0	73.3	22.6	67.3	22.5	73.9	0.6	17864			41
242	60830	9	Eschscholzia californica	2009	2018-05-31-11-37-03	0	0	x	-20	0	73.3	22.6	67.4	22.5	74	0.724	17864			42
243	60831	9	Eschscholzia californica	2009	2018-05-31-11-37-05	0	0	x	-20	0	73.3	22.6	67.3	22.5	73.9	0.6	17864			43
244	60832	9	Eschscholzia californica	2009	2018-05-31-11-37-07	0	0	x	-20	0	73.3	22.6	67.2	22.5	73.8	0.476	17864			44
245	60833	9	Eschscholzia californica	2009	2018-05-31-11-37-09	0	0	x	-20	0	73.2	22.6	67.2	22.5	73.8	0.576	17864			45
246	60834	9	Eschscholzia californica	2009	2018-05-31-11-37-11	0	0	x	-20	0	73.2	22.6	67.2	22.5	73.8	0.576	17864			46
247	60835	9	Eschscholzia californica	2009	2018-05-31-11-37-13	0	0	x	-20	0	73.2	22.6	67.2	22.5	73.8	0.576	17864			47
248	60836	9	Eschscholzia californica	2009	2018-05-31-11-37-15	0	0	x	-20	0	73.2	22.6	67.2	22.5	73.8	0.576	17864			48
249	60837	9	Eschscholzia californica	2009	2018-05-31-11-37-17	0	0	x	-20	0	73.2	22.6	67.2	22.5	73.8	0.576	17864			49
250	60838	9	Eschscholzia californica	2009	2018-05-31-11-37-19	0	0	x	-20	0	73.2	22.6	67	22.4	73.5	0.327	17864			50
251	60839	9	Eschscholzia californica	2009	2018-05-31-11-37-21	0	0	x	-20	0	73.2	22.6	67.1	22.5	73.7	0.452	17864			51
252	60840	9	Eschscholzia californica	2009	2018-05-31-11-37-23	0	0	x	-20	0	73.2	22.6	67.1	22.5	73.7	0.452	17864			52
253	60841	9	Eschscholzia californica	2009	2018-05-31-11-37-25	0	0	x	-20	0	73.2	22.6	67.2	22.5	73.8	0.576	17864			53
254	60842	9	Eschscholzia californica	2009	2018-05-31-11-37-27	0	0	x	-20	0	73.2	22.6	67.2	22.5	73.8	0.576	17864			54
255	60843	9	Eschscholzia californica	2009	2018-05-31-11-37-29	0	0	x	-20	0	73.2	22.6	67.4	22.5	74	0.824	17864			55
256	60844	9	Eschscholzia californica	2009	2018-05-31-11-37-31	0	0	x	-20	0	73.2	22.6	67.3	22.5	73.9	0.7	17864			56
257	60845	9	Eschscholzia californica	2009	2018-05-31-11-37-33	0	0	x	-20	0	73.2	22.6	67.4	22.5	74	0.824	17864			57
258	60846	9	Eschscholzia californica	2009	2018-05-31-11-37-35	0	0	x	-20	0	73.2	22.6	67.4	22.5	74	0.824	17864			58
259	60847	9	Eschscholzia californica	2009	2018-05-31-11-37-37	0	0	x	-20	0	73.2	22.6	67.5	22.5	74.1	0.948	17864			59
260	60848	9	Eschscholzia californica	2009	2018-05-31-11-37-39	0	0	x	-20	0	73.2	22.6	67.6	22.5	74.3	1.072	17864			60
261	60849	9	Eschscholzia californica	2009	2018-05-31-11-37-41	0	0	x	-20	0	73.2	22.6	67.6	22.5	74.3	1.072	17864			61
262	60850	9	Eschscholzia californica	2009	2018-05-31-11-37-43	0	0	x	-20	0	73.2	22.6	67.6	22.5	74.3	1.072	17864			62
263	60851	9	Eschscholzia californica	2009	2018-05-31-11-37-45	0	0	x	-20	0	73.2	22.6	67.6	22.5	74.3	1.072	17864			63
264	60852	9	Eschscholzia californica	2009	2018-05-31-11-37-47	0	0	x	-20	0	73.2	22.6	67.6	22.5	74.3	1.072	17864			64
265	60853	9	Eschscholzia californica	2009	2018-05-31-11-37-49	0	0	x	-20	0	73.2	22.6	67.6	22.5	74.3	1.072	17864			65
266	60854	9	Eschscholzia californica	2009	2018-05-31-11-37-51	0	0	x	-20	0	73.2	22.6	67.6	22.5	74.3	1.072	17864			66
267	60855	9	Eschscholzia californica	2009	2018-05-31-11-37-53	0	0	x	-20	0	73.1	22.6	67.7	22.5	74.4	1.296	17864			67
268	60856	9	Eschscholzia californica	2009	2018-05-31-11-37-55	0	0	x	-20	0	73.1	22.6	67.6	22.5	74.3	1.172	17864			68
269	60857	9	Eschscholzia californica	2009	2018-05-31-11-37-57	0	0	x	-20	0	73	22.6	67.6	22.5	74.3	1.272	17864			69
270	60858	9	Eschscholzia californica	2009	2018-05-31-11-37-59	0	0	x	-20	0	73.1	22.6	67.6	22.5	74.3	1.172	17864			70
271	60859	9	Eschscholzia californica	2009	2018-05-31-11-38-01	0	0	x	-20	0	73.1	22.6	67.6	22.5	74.3	1.172	17864			71
272	60860	9	Eschscholzia californica	2009	2018-05-31-11-38-03	0	0	x	-20	0	73.1	22.6	67.5	22.5	74.1	1.048	17864			72
273	60861	9	Eschscholzia californica	2009	2018-05-31-11-38-05	0	0	x	-20	0	73.1	22.6	67.4	22.5	74	0.924	17864			73
274	60862	9	Eschscholzia californica	2009	2018-05-31-11-38-07	0	0	x	-20	0	73.1	22.6	67.4	22.5	74	0.924	17864			74
275	60863	9	Eschscholzia californica	2009	2018-05-31-11-38-09	0	0	x	-20	0	73.1	22.6	67.3	22.5	73.9	0.8	17864			75
276	60864	9	Eschscholzia californica	2009	2018-05-31-11-38-11	0	0	x	-20	0	73.1	22.6	67.2	22.5	73.8	0.676	17864			76
277	60865	9	Eschscholzia californica	2009	2018-05-31-11-38-13	0	0	x	-20	0	73.1	22.6	67.2	22.5	73.8	0.676	17864			77
278	60866	9	Eschscholzia californica	2009	2018-05-31-11-38-15	0	0	x	-20	0	73.1	22.6	67.2	22.5	73.8	0.676	17864			78
279	60867	9	Eschscholzia californica	2009	2018-05-31-11-38-17	0	0	x	-20	0	73.1	22.6	67.2	22.5	73.8	0.676	17864			79
280	60868	9	Eschscholzia californica	2009	2018-05-31-11-38-19	0	0	x	-20	0	73.1	22.6	67.1	22.5	73.7	0.552	17864			80
281	60869	9	Eschscholzia californica	2009	2018-05-31-11-38-21	0	0	x	-20	0	73.1	22.6	67.1	22.5	73.7	0.552	17864			81
282	60870	9	Eschscholzia californica	2009	2018-05-31-11-38-23	0	0	x	-20	0	73.2	22.6	67.1	22.5	73.7	0.452	17864			82
283	60871	9	Eschscholzia californica	2009	2018-05-31-11-38-25	0	0	x	-20	0	73.2	22.6	67.1	22.5	73.7	0.452	17864			83
284	60872	9	Eschscholzia californica	2009	2018-05-31-11-38-27	0	0	x	-20	0	73.1	22.6	67.1	22.5	73.7	0.552	17864			84
285	60873	9	Eschscholzia californica	2009	2018-05-31-11-38-29	0	0	x	-20	0	73.1	22.6	67.1	22.5	73.7	0.552	17864			85
286	60874	9	Eschscholzia californica	2009	2018-05-31-11-38-31	0	0	x	-20	0	73.1	22.6	67.1	22.5	73.7	0.552	17864			86
287	60875	9	Eschscholzia californica	2009	2018-05-31-11-38-33	0	0	x	-20	0	73.1	22.6	67.2	22.5	73.8	0.676	17864			87
288	60876	9	Eschscholzia californica	2009	2018-05-31-11-38-35	0	0	x	-20	0	73.1	22.6	67.1	22.5	73.7	0.552	17864			88
289	60877	9	Eschscholzia californica	2009	2018-05-31-11-38-37	0	0	x	-20	0	73.1	22.6	67.1	22.5	73.7	0.552	17864			89
290	60878	9	Eschscholzia californica	2009	2018-05-31-11-38-39	0	0	x	-20	0	73.1	22.6	67.1	22.5	73.7	0.552	17864			90
291	60879	9	Eschscholzia californica	2009	2018-05-31-11-38-41	0	0	x	-20	0	73.1	22.6	67.1	22.5	73.7	0.552	17864	Last10	Here	91
292	60880	9	Eschscholzia californica	2009	2018-05-31-11-38-43	0	0	x	-20	0	73.1	22.6	67.1	22.5	73.7	0.552	17864	Last10	Here	92
293	60881	9	Eschscholzia californica	2009	2018-05-31-11-38-45	0	0	x	-20	0	73.2	22.6	67.1	22.5	73.7	0.452	17864	Last10	Here	93
294	60882	9	Eschscholzia californica	2009	2018-05-31-11-38-47	0	0	x	-20	0	73.2	22.6	67.1	22.5	73.7	0.452	17864	Last10	Here	94
295	60883	9	Eschscholzia californica	2009	2018-05-31-11-38-49	0	0	x	-20	0	73.2	22.6	67.1	22.5	73.7	0.452	17864	Last10	Here	95
296	60884	9	Eschscholzia californica	2009	2018-05-31-11-38-51	0	0	x	-20	0	73.2	22.6	67.1	22.5	73.7	0.452	17864	Last10	Here	96
297	60885	9	Eschscholzia californica	2009	2018-05-31-11-38-53	0	0	x	-20	0	73.2	22.6	67.1	22.5	73.7	0.452	17864	Last10	Here	97
298	60886	9	Eschscholzia californica	2009	2018-05-31-11-38-55	0	0	x	-20	0	73.2	22.6	67.1	22.5	73.7	0.452	17864	Last10	Here	98
299	60887	9	Eschscholzia californica	2009	2018-05-31-11-38-57	0	0	x	-20	0	73.2	22.6	67.1	22.5	73.7	0.452	17864	Last10	Here	99
300	60888	9	Eschscholzia californica	2009	2018-05-31-11-38-59	0	0	x	-20	0	73.2	22.6	67.1	22.5	73.7	0.452	17864	Last10	Here	100
301	60889	9	Eschscholzia californica	2009	2018-05-31-11-39-32	0	0	x	-15	0	73.2	22.6	67.5	22.5	74.1	0.948	17865	First10	Here	1
302	60890	9	Eschscholzia californica	2009	2018-05-31-11-39-34	0	0	x	-15	0	73.2	22.6	67.5	22.5	74.1	0.948	17865	First10	Here	2
303	60891	9	Eschscholzia californica	2009	2018-05-31-11-39-36	0	0	x	-15	0	73.2	22.6	67.4	22.5	74	0.824	17865	First10	Here	3
304	60892	9	Eschscholzia californica	2009	2018-05-31-11-39-38	0	0	x	-15	0	73.2	22.6	67.4	22.5	74	0.824	17865	First10	Here	4
305	60893	9	Eschscholzia californica	2009	2018-05-31-11-39-40	0	0	x	-15	0	73.2	22.6	67.4	22.5	74	0.824	17865	First10	Here	5
306	60894	9	Eschscholzia californica	2009	2018-05-31-11-39-42	0	0	x	-15	0	73.1	22.6	67.3	22.5	73.9	0.8	17865	First10	Here	6
307	60895	9	Eschscholzia californica	2009	2018-05-31-11-39-44	0	0	x	-15	0	73	22.6	67.3	22.5	73.9	0.9	17865	First10	Here	7
308	60896	9	Eschscholzia californica	2009	2018-05-31-11-39-46	0	0	x	-15	0	73.1	22.6	67.4	22.5	74	0.924	17865	First10	Here	8
309	60897	9	Eschscholzia californica	2009	2018-05-31-11-39-48	0	0	x	-15	0	73.1	22.6	67.4	22.5	74	0.924	17865	First10	Here	9
310	60898	9	Eschscholzia californica	2009	2018-05-31-11-39-50	0	0	x	-15	0	73.1	22.6	67.4	22.5	74	0.924	17865	First10	Here	10
311	60899	9	Eschscholzia californica	2009	2018-05-31-11-39-52	0	0	x	-15	0	73.1	22.6	67.5	22.5	74.1	1.048	17865			11
312	60900	9	Eschscholzia californica	2009	2018-05-31-11-39-54	0	0	x	-15	0	73.1	22.6	67.5	22.5	74.1	1.048	17865			12
313	60901	9	Eschscholzia californica	2009	2018-05-31-11-39-56	0	0	x	-15	0	73.1	22.6	67.6	22.5	74.3	1.172	17865			13
314	60902	9	Eschscholzia californica	2009	2018-05-31-11-39-58	0	0	x	-15	0	73.1	22.6	67.7	22.5	74.4	1.296	17865			14
315	60903	9	Eschscholzia californica	2009	2018-05-31-11-40-00	0	0	x	-15	0	73.1	22.6	67.8	22.5	74.5	1.421	17865			15
316	60904	9	Eschscholzia californica	2009	2018-05-31-11-40-02	0	0	x	-15	0	73.1	22.6	67.9	22.5	74.6	1.545	17865			16
317	60905	9	Eschscholzia californica	2009	2018-05-31-11-40-04	0	0	x	-15	0	73.1	22.6	67.9	22.5	74.6	1.545	17865			17
318	60906	9	Eschscholzia californica	2009	2018-05-31-11-40-06	0	0	x	-15	0	73.2	22.6	67.9	22.5	74.6	1.445	17865			18
319	60907	9	Eschscholzia californica	2009	2018-05-31-11-40-08	0	0	x	-15	0	73.2	22.6	68	22.5	74.8	1.569	17865			19
320	60908	9	Eschscholzia californica	2009	2018-05-31-11-40-10	0	0	x	-15	0	73.2	22.6	68	22.5	74.8	1.569	17865			20
321	60909	9	Eschscholzia californica	2009	2018-05-31-11-40-12	0	0	x	-15	0	73.2	22.6	67.9	22.5	74.6	1.445	17865			21
322	60910	9	Eschscholzia californica	2009	2018-05-31-11-40-14	0	0	x	-15	0	73.1	22.6	67.9	22.5	74.6	1.545	17865			22
323	60911	9	Eschscholzia californica	2009	2018-05-31-11-40-16	0	0	x	-15	0	73.2	22.6	67.8	22.5	74.5	1.321	17865			23
324	60912	9	Eschscholzia californica	2009	2018-05-31-11-40-18	0	0	x	-15	0	73.1	22.6	67.8	22.5	74.5	1.421	17865			24
325	60913	9	Eschscholzia californica	2009	2018-05-31-11-40-20	0	0	x	-15	0	73.1	22.6	67.8	22.5	74.5	1.421	17865			25
326	60914	9	Eschscholzia californica	2009	2018-05-31-11-40-22	0	0	x	-15	0	73.1	22.6	67.8	22.5	74.5	1.421	17865			26
327	60915	9	Eschscholzia californica	2009	2018-05-31-11-40-24	0	0	x	-15	0	73.3	22.7	67.8	22.5	74.5	1.221	17865			27
328	60916	9	Eschscholzia californica	2009	2018-05-31-11-40-26	0	0	x	-15	0	73.2	22.6	67.8	22.5	74.5	1.321	17865			28
329	60917	9	Eschscholzia californica	2009	2018-05-31-11-40-28	0	0	x	-15	0	73.2	22.6	67.8	22.5	74.5	1.321	17865			29
330	60918	9	Eschscholzia californica	2009	2018-05-31-11-40-30	0	0	x	-15	0	73.1	22.6	67.8	22.5	74.5	1.421	17865			30
331	60919	9	Eschscholzia californica	2009	2018-05-31-11-40-32	0	0	x	-15	0	73.1	22.6	67.8	22.5	74.5	1.421	17865			31
332	60920	9	Eschscholzia californica	2009	2018-05-31-11-40-34	0	0	x	-15	0	73.1	22.6	67.9	22.5	74.6	1.545	17865			32
333	60921	9	Eschscholzia californica	2009	2018-05-31-11-40-36	0	0	x	-15	0	73.1	22.6	68	22.5	74.8	1.669	17865			33
334	60922	9	Eschscholzia californica	2009	2018-05-31-11-40-38	0	0	x	-15	0	73.2	22.6	68	22.5	74.8	1.569	17865			34
335	60923	9	Eschscholzia californica	2009	2018-05-31-11-40-40	0	0	x	-15	0	73.1	22.6	68.1	22.5	74.9	1.793	17865			35
336	60924	9	Eschscholzia californica	2009	2018-05-31-11-40-42	0	0	x	-15	0	73.1	22.6	68.1	22.5	74.9	1.793	17865			36
337	60925	9	Eschscholzia californica	2009	2018-05-31-11-40-44	0	0	x	-15	0	73.1	22.6	68.1	22.5	74.9	1.793	17865			37
338	60926	9	Eschscholzia californica	2009	2018-05-31-11-40-46	0	0	x	-15	0	73.1	22.6	68.2	22.5	75	1.917	17865			38
339	60927	9	Eschscholzia californica	2009	2018-05-31-11-40-48	0	0	x	-15	0	73.1	22.6	68.2	22.5	75	1.917	17865			39
340	60928	9	Eschscholzia californica	2009	2018-05-31-11-40-50	0	0	x	-15	0	73.1	22.6	68.2	22.5	75	1.917	17865			40
341	60929	9	Eschscholzia californica	2009	2018-05-31-11-40-52	0	0	x	-15	0	73.1	22.6	68.3	22.5	75.1	2.041	17865			41
342	60930	9	Eschscholzia californica	2009	2018-05-31-11-40-54	0	0	x	-15	0	73.1	22.6	68.2	22.5	75	1.917	17865			42
343	60931	9	Eschscholzia californica	2009	2018-05-31-11-40-56	0	0	x	-15	0	73.1	22.6	68.2	22.5	75	1.917	17865			43
344	60932	9	Eschscholzia californica	2009	2018-05-31-11-40-58	0	0	x	-15	0	73.1	22.6	68.2	22.5	75	1.917	17865			44
345	60933	9	Eschscholzia californica	2009	2018-05-31-11-41-00	0	0	x	-15	0	73.1	22.6	68.2	22.5	75	1.917	17865			45
346	60934	9	Eschscholzia californica	2009	2018-05-31-11-41-02	0	0	x	-15	0	73.1	22.6	68.1	22.5	74.9	1.793	17865			46
347	60935	9	Eschscholzia californica	2009	2018-05-31-11-41-04	0	0	x	-15	0	73.1	22.6	68.2	22.5	75	1.917	17865			47
348	60936	9	Eschscholzia californica	2009	2018-05-31-11-41-06	0	0	x	-15	0	73.1	22.6	68.2	22.5	75	1.917	17865			48
349	60937	9	Eschscholzia californica	2009	2018-05-31-11-41-08	0	0	x	-15	0	73.1	22.6	68.2	22.5	75	1.917	17865			49
350	60938	9	Eschscholzia californica	2009	2018-05-31-11-41-10	0	0	x	-15	0	73.1	22.6	68.2	22.5	75	1.917	17865			50
351	60939	9	Eschscholzia californica	2009	2018-05-31-11-41-12	0	0	x	-15	0	73.1	22.6	68.3	22.5	75.1	2.041	17865			51
352	60940	9	Eschscholzia californica	2009	2018-05-31-11-41-14	0	0	x	-15	0	73.1	22.6	68.2	22.5	75	1.917	17865			52
353	60941	9	Eschscholzia californica	2009	2018-05-31-11-41-16	0	0	x	-15	0	73.1	22.6	68.2	22.5	75	1.917	17865			53
354	60942	9	Eschscholzia californica	2009	2018-05-31-11-41-18	0	0	x	-15	0	73.1	22.6	68.1	22.5	74.9	1.793	17865			54
355	60943	9	Eschscholzia californica	2009	2018-05-31-11-41-20	0	0	x	-15	0	73.1	22.6	68.1	22.5	74.9	1.793	17865			55
356	60944	9	Eschscholzia californica	2009	2018-05-31-11-41-22	0	0	x	-15	0	73.1	22.6	68.1	22.5	74.9	1.793	17865			56
357	60945	9	Eschscholzia californica	2009	2018-05-31-11-41-24	0	0	x	-15	0	73.1	22.6	68.1	22.5	74.9	1.793	17865			57
358	60946	9	Eschscholzia californica	2009	2018-05-31-11-41-26	0	0	x	-15	0	73	22.6	68	22.5	74.8	1.769	17865			58
359	60947	9	Eschscholzia californica	2009	2018-05-31-11-41-28	0	0	x	-15	0	73.1	22.6	68	22.5	74.8	1.669	17865			59
360	60948	9	Eschscholzia californica	2009	2018-05-31-11-41-30	0	0	x	-15	0	73.1	22.6	67.9	22.5	74.6	1.545	17865			60
361	60949	9	Eschscholzia californica	2009	2018-05-31-11-41-32	0	0	x	-15	0	73.1	22.6	67.9	22.5	74.6	1.545	17865			61
362	60950	9	Eschscholzia californica	2009	2018-05-31-11-41-34	0	0	x	-15	0	73.1	22.6	67.8	22.5	74.5	1.421	17865			62
363	60951	9	Eschscholzia californica	2009	2018-05-31-11-41-36	0	0	x	-15	0	73.1	22.6	67.8	22.5	74.5	1.421	17865			63
364	60952	9	Eschscholzia californica	2009	2018-05-31-11-41-38	0	0	x	-15	0	73.1	22.6	67.7	22.5	74.4	1.296	17865			64
365	60953	9	Eschscholzia californica	2009	2018-05-31-11-41-40	0	0	x	-15	0	73.1	22.6	67.6	22.5	74.3	1.172	17865			65
366	60954	9	Eschscholzia californica	2009	2018-05-31-11-41-42	0	0	x	-15	0	73.1	22.6	67.5	22.5	74.1	1.048	17865			66
367	60955	9	Eschscholzia californica	2009	2018-05-31-11-41-44	0	0	x	-15	0	73.1	22.6	67.5	22.5	74.1	1.048	17865			67
368	60956	9	Eschscholzia californica	2009	2018-05-31-11-41-46	0	0	x	-15	0	73.1	22.6	67.5	22.5	74.1	1.048	17865			68
369	60957	9	Eschscholzia californica	2009	2018-05-31-11-41-48	0	0	x	-15	0	73.1	22.6	67.4	22.5	74	0.924	17865			69
370	60958	9	Eschscholzia californica	2009	2018-05-31-11-41-50	0	0	x	-15	0	73.1	22.6	67.4	22.5	74	0.924	17865			70
371	60959	9	Eschscholzia californica	2009	2018-05-31-11-41-52	0	0	x	-15	0	73.1	22.6	67.3	22.5	73.9	0.8	17865			71
372	60960	9	Eschscholzia californica	2009	2018-05-31-11-41-54	0	0	x	-15	0	73	22.6	67.3	22.5	73.9	0.9	17865			72
373	60961	9	Eschscholzia californica	2009	2018-05-31-11-41-56	0	0	x	-15	0	73	22.6	67.3	22.5	73.9	0.9	17865			73
374	60962	9	Eschscholzia californica	2009	2018-05-31-11-41-58	0	0	x	-15	0	73	22.6	67.4	22.5	74	1.024	17865			74
375	60963	9	Eschscholzia californica	2009	2018-05-31-11-42-00	0	0	x	-15	0	73	22.6	67.4	22.5	74	1.024	17865			75
376	60964	9	Eschscholzia californica	2009	2018-05-31-11-42-02	0	0	x	-15	0	73	22.6	67.4	22.5	74	1.024	17865			76
377	60965	9	Eschscholzia californica	2009	2018-05-31-11-42-04	0	0	x	-15	0	73	22.6	67.3	22.5	73.9	0.9	17865			77
378	60966	9	Eschscholzia californica	2009	2018-05-31-11-42-06	0	0	x	-15	0	73	22.6	67.4	22.5	74	1.024	17865			78
379	60967	9	Eschscholzia californica	2009	2018-05-31-11-42-08	0	0	x	-15	0	73	22.6	67.3	22.5	73.9	0.9	17865			79
380	60968	9	Eschscholzia californica	2009	2018-05-31-11-42-10	0	0	x	-15	0	73	22.6	67.3	22.5	73.9	0.9	17865			80
381	60969	9	Eschscholzia californica	2009	2018-05-31-11-42-12	0	0	x	-15	0	73	22.6	67.3	22.5	73.9	0.9	17865			81
382	60970	9	Eschscholzia californica	2009	2018-05-31-11-42-14	0	0	x	-15	0	73	22.6	67.4	22.5	74	1.024	17865			82
383	60971	9	Eschscholzia californica	2009	2018-05-31-11-42-16	0	0	x	-15	0	73	22.6	67.5	22.5	74.1	1.148	17865			83
384	60972	9	Eschscholzia californica	2009	2018-05-31-11-42-18	0	0	x	-15	0	73	22.6	67.5	22.5	74.1	1.148	17865			84
385	60973	9	Eschscholzia californica	2009	2018-05-31-11-42-20	0	0	x	-15	0	73	22.6	67.6	22.5	74.3	1.272	17865			85
386	60974	9	Eschscholzia californica	2009	2018-05-31-11-42-22	0	0	x	-15	0	73	22.6	67.6	22.5	74.3	1.272	17865			86
387	60975	9	Eschscholzia californica	2009	2018-05-31-11-42-24	0	0	x	-15	0	73	22.6	67.5	22.5	74.1	1.148	17865			87
388	60976	9	Eschscholzia californica	2009	2018-05-31-11-42-26	0	0	x	-15	0	73	22.6	67.5	22.5	74.1	1.148	17865			88
389	60977	9	Eschscholzia californica	2009	2018-05-31-11-42-28	0	0	x	-15	0	73	22.6	67.5	22.5	74.1	1.148	17865			89
390	60978	9	Eschscholzia californica	2009	2018-05-31-11-42-30	0	0	x	-15	0	73	22.6	67.5	22.5	74.1	1.148	17865			90
391	60979	9	Eschscholzia californica	2009	2018-05-31-11-42-32	0	0	x	-15	0	73	22.6	67.5	22.5	74.1	1.148	17865	Last10	Here	91
392	60980	9	Eschscholzia californica	2009	2018-05-31-11-42-34	0	0	x	-15	0	73	22.6	67.6	22.5	74.3	1.272	17865	Last10	Here	92
393	60981	9	Eschscholzia californica	2009	2018-05-31-11-42-36	0	0	x	-15	0	73	22.6	67.5	22.5	74.1	1.148	17865	Last10	Here	93
394	60982	9	Eschscholzia californica	2009	2018-05-31-11-42-38	0	0	x	-15	0	73	22.6	67.5	22.5	74.1	1.148	17865	Last10	Here	94
395	60983	9	Eschscholzia californica	2009	2018-05-31-11-42-40	0	0	x	-15	0	73	22.6	67.6	22.5	74.3	1.272	17865	Last10	Here	95
396	60984	9	Eschscholzia californica	2009	2018-05-31-11-42-42	0	0	x	-15	0	73	22.6	67.7	22.5	74.4	1.396	17865	Last10	Here	96
397	60985	9	Eschscholzia californica	2009	2018-05-31-11-42-44	0	0	x	-15	0	73	22.6	67.8	22.5	74.5	1.521	17865	Last10	Here	97
398	60986	9	Eschscholzia californica	2009	2018-05-31-11-42-46	0	0	x	-15	0	73	22.6	67.8	22.5	74.5	1.521	17865	Last10	Here	98
399	60987	9	Eschscholzia californica	2009	2018-05-31-11-42-48	0	0	x	-15	0	73	22.6	67.9	22.5	74.6	1.645	17865	Last10	Here	99
400	60988	9	Eschscholzia californica	2009	2018-05-31-11-42-50	0	0	x	-15	0	73	22.6	67.9	22.5	74.6	1.645	17865	Last10	Here	100
401	60989	9	Eschscholzia californica	2009	2018-05-31-11-43-22	0	0	x	-10	0	73	22.6	67.8	22.5	74.5	1.521	17866	First10	Here	1
402	60990	9	Eschscholzia californica	2009	2018-05-31-11-43-24	0	0	x	-10	0	73	22.6	67.7	22.5	74.4	1.396	17866	First10	Here	2
403	60991	9	Eschscholzia californica	2009	2018-05-31-11-43-26	0	0	x	-10	0	73	22.6	67.6	22.5	74.3	1.272	17866	First10	Here	3
404	60992	9	Eschscholzia californica	2009	2018-05-31-11-43-28	0	0	x	-10	0	73	22.6	67.6	22.5	74.3	1.272	17866	First10	Here	4
405	60993	9	Eschscholzia californica	2009	2018-05-31-11-43-30	0	0	x	-10	0	73	22.6	67.5	22.5	74.1	1.148	17866	First10	Here	5
406	60994	9	Eschscholzia californica	2009	2018-05-31-11-43-32	0	0	x	-10	0	73	22.6	67.4	22.5	74	1.024	17866	First10	Here	6
407	60995	9	Eschscholzia californica	2009	2018-05-31-11-43-34	0	0	x	-10	0	73	22.6	67.4	22.5	74	1.024	17866	First10	Here	7
408	60996	9	Eschscholzia californica	2009	2018-05-31-11-43-36	0	0	x	-10	0	73	22.6	67.4	22.5	74	1.024	17866	First10	Here	8
409	60997	9	Eschscholzia californica	2009	2018-05-31-11-43-38	0	0	x	-10	0	73	22.6	67.5	22.5	74.1	1.148	17866	First10	Here	9
410	60998	9	Eschscholzia californica	2009	2018-05-31-11-43-40	0	0	x	-10	0	73	22.6	67.4	22.5	74	1.024	17866	First10	Here	10
411	60999	9	Eschscholzia californica	2009	2018-05-31-11-43-42	0	0	x	-10	0	73.1	22.7	67.5	22.5	74.1	1.048	17866			11
412	61000	9	Eschscholzia californica	2009	2018-05-31-11-43-44	0	0	x	-10	0	73	22.6	67.4	22.5	74	1.024	17866			12
413	61001	9	Eschscholzia californica	2009	2018-05-31-11-43-46	0	0	x	-10	0	73	22.6	67.4	22.5	74	1.024	17866			13
414	61002	9	Eschscholzia californica	2009	2018-05-31-11-43-48	0	0	x	-10	0	73.1	22.7	67.4	22.5	74	0.924	17866			14
415	61003	9	Eschscholzia californica	2009	2018-05-31-11-43-50	0	0	x	-10	0	73	22.6	67.4	22.5	74	1.024	17866			15
416	61004	9	Eschscholzia californica	2009	2018-05-31-11-43-52	0	0	x	-10	0	73	22.6	67.4	22.5	74	1.024	17866			16
417	61005	9	Eschscholzia californica	2009	2018-05-31-11-43-54	0	0	x	-10	0	73	22.6	67.5	22.5	74.1	1.148	17866			17
418	61006	9	Eschscholzia californica	2009	2018-05-31-11-43-56	0	0	x	-10	0	73	22.6	67.5	22.5	74.1	1.148	17866			18
419	61007	9	Eschscholzia californica	2009	2018-05-31-11-43-58	0	0	x	-10	0	73	22.6	67.5	22.5	74.1	1.148	17866			19
420	61008	9	Eschscholzia californica	2009	2018-05-31-11-44-00	0	0	x	-10	0	73	22.6	67.5	22.5	74.1	1.148	17866			20
421	61009	9	Eschscholzia californica	2009	2018-05-31-11-44-02	0	0	x	-10	0	73	22.6	67.7	22.5	74.4	1.396	17866			21
422	61010	9	Eschscholzia californica	2009	2018-05-31-11-44-04	0	0	x	-10	0	73	22.6	67.7	22.5	74.4	1.396	17866			22
423	61011	9	Eschscholzia californica	2009	2018-05-31-11-44-06	0	0	x	-10	0	73	22.6	67.7	22.5	74.4	1.396	17866			23
424	61012	9	Eschscholzia californica	2009	2018-05-31-11-44-08	0	0	x	-10	0	73	22.6	67.7	22.5	74.4	1.396	17866			24
425	61013	9	Eschscholzia californica	2009	2018-05-31-11-44-10	0	0	x	-10	0	73	22.6	67.7	22.5	74.4	1.396	17866			25
426	61014	9	Eschscholzia californica	2009	2018-05-31-11-44-12	0	0	x	-10	0	73.1	22.7	67.7	22.5	74.4	1.296	17866			26
427	61015	9	Eschscholzia californica	2009	2018-05-31-11-44-14	0	0	x	-10	0	73	22.6	67.7	22.5	74.4	1.396	17866			27
428	61016	9	Eschscholzia californica	2009	2018-05-31-11-44-16	0	0	x	-10	0	73	22.6	67.7	22.5	74.4	1.396	17866			28
429	61017	9	Eschscholzia californica	2009	2018-05-31-11-44-18	0	0	x	-10	0	73	22.6	67.7	22.5	74.4	1.396	17866			29
430	61018	9	Eschscholzia californica	2009	2018-05-31-11-44-20	0	0	x	-10	0	73	22.6	67.7	22.5	74.4	1.396	17866			30
431	61019	9	Eschscholzia californica	2009	2018-05-31-11-44-22	0	0	x	-10	0	73	22.6	67.7	22.5	74.4	1.396	17866			31
432	61020	9	Eschscholzia californica	2009	2018-05-31-11-44-24	0	0	x	-10	0	73	22.6	67.7	22.5	74.4	1.396	17866			32
433	61021	9	Eschscholzia californica	2009	2018-05-31-11-44-26	0	0	x	-10	0	73	22.6	67.6	22.5	74.3	1.272	17866			33
434	61022	9	Eschscholzia californica	2009	2018-05-31-11-44-28	0	0	x	-10	0	73	22.6	67.6	22.5	74.3	1.272	17866			34
435	61023	9	Eschscholzia californica	2009	2018-05-31-11-44-30	0	0	x	-10	0	73	22.6	67.6	22.5	74.3	1.272	17866			35
436	61024	9	Eschscholzia californica	2009	2018-05-31-11-44-33	0	0	x	-10	0	73	22.6	67.7	22.5	74.4	1.396	17866			36
437	61025	9	Eschscholzia californica	2009	2018-05-31-11-44-35	0	0	x	-10	0	73	22.6	67.8	22.5	74.5	1.521	17866			37
438	61026	9	Eschscholzia californica	2009	2018-05-31-11-44-37	0	0	x	-10	0	73	22.6	68	22.5	74.8	1.769	17866			38
439	61027	9	Eschscholzia californica	2009	2018-05-31-11-44-39	0	0	x	-10	0	73	22.6	68	22.5	74.8	1.769	17866			39
440	61028	9	Eschscholzia californica	2009	2018-05-31-11-44-41	0	0	x	-10	0	73	22.6	67.9	22.5	74.6	1.645	17866			40
441	61029	9	Eschscholzia californica	2009	2018-05-31-11-44-43	0	0	x	-10	0	73	22.6	67.8	22.5	74.5	1.521	17866			41
442	61030	9	Eschscholzia californica	2009	2018-05-31-11-44-45	0	0	x	-10	0	73	22.6	67.7	22.5	74.4	1.396	17866			42
443	61031	9	Eschscholzia californica	2009	2018-05-31-11-44-47	0	0	x	-10	0	73	22.6	67.8	22.5	74.5	1.521	17866			43
444	61032	9	Eschscholzia californica	2009	2018-05-31-11-44-49	0	0	x	-10	0	73	22.6	67.9	22.5	74.6	1.645	17866			44
445	61033	9	Eschscholzia californica	2009	2018-05-31-11-44-51	0	0	x	-10	0	73	22.6	67.9	22.5	74.6	1.645	17866			45
446	61034	9	Eschscholzia californica	2009	2018-05-31-11-44-53	0	0	x	-10	0	73	22.6	67.9	22.5	74.6	1.645	17866			46
447	61035	9	Eschscholzia californica	2009	2018-05-31-11-44-55	0	0	x	-10	0	73	22.6	68	22.5	74.8	1.769	17866			47
448	61036	9	Eschscholzia californica	2009	2018-05-31-11-44-57	0	0	x	-10	0	73	22.6	68.2	22.5	75	2.017	17866			48
449	61037	9	Eschscholzia californica	2009	2018-05-31-11-44-59	0	0	x	-10	0	73	22.6	68.2	22.5	75	2.017	17866			49
450	61038	9	Eschscholzia californica	2009	2018-05-31-11-45-01	0	0	x	-10	0	73	22.6	68.2	22.5	75	2.017	17866			50
451	61039	9	Eschscholzia californica	2009	2018-05-31-11-45-03	0	0	x	-10	0	73	22.6	68.1	22.5	74.9	1.893	17866			51
452	61040	9	Eschscholzia californica	2009	2018-05-31-11-45-05	0	0	x	-10	0	73	22.6	68.1	22.5	74.9	1.893	17866			52
453	61041	9	Eschscholzia californica	2009	2018-05-31-11-45-07	0	0	x	-10	0	73	22.6	68.2	22.5	75	2.017	17866			53
454	61042	9	Eschscholzia californica	2009	2018-05-31-11-45-09	0	0	x	-10	0	73	22.6	68.3	22.5	75.1	2.141	17866			54
455	61043	9	Eschscholzia californica	2009	2018-05-31-11-45-11	0	0	x	-10	0	73	22.6	68.3	22.5	75.1	2.141	17866			55
456	61044	9	Eschscholzia californica	2009	2018-05-31-11-45-13	0	0	x	-10	0	73	22.6	68.3	22.5	75.1	2.141	17866			56
457	61045	9	Eschscholzia californica	2009	2018-05-31-11-45-15	0	0	x	-10	0	73	22.6	68.3	22.5	75.1	2.141	17866			57
458	61046	9	Eschscholzia californica	2009	2018-05-31-11-45-17	0	0	x	-10	0	73	22.6	68.2	22.5	75	2.017	17866			58
459	61047	9	Eschscholzia californica	2009	2018-05-31-11-45-19	0	0	x	-10	0	73	22.6	68.2	22.5	75	2.017	17866			59
460	61048	9	Eschscholzia californica	2009	2018-05-31-11-45-21	0	0	x	-10	0	73	22.6	68.2	22.5	75	2.017	17866			60
461	61049	9	Eschscholzia californica	2009	2018-05-31-11-45-23	0	0	x	-10	0	73	22.6	68.3	22.5	75.1	2.141	17866			61
462	61050	9	Eschscholzia californica	2009	2018-05-31-11-45-25	0	0	x	-10	0	73	22.6	68.3	22.5	75.1	2.141	17866			62
463	61051	9	Eschscholzia californica	2009	2018-05-31-11-45-27	0	0	x	-10	0	73	22.6	68.3	22.5	75.1	2.141	17866			63
464	61052	9	Eschscholzia californica	2009	2018-05-31-11-45-29	0	0	x	-10	0	73	22.6	68.2	22.5	75	2.017	17866			64
465	61053	9	Eschscholzia californica	2009	2018-05-31-11-45-31	0	0	x	-10	0	73	22.6	68.1	22.5	74.9	1.893	17866			65
466	61054	9	Eschscholzia californica	2009	2018-05-31-11-45-33	0	0	x	-10	0	73.1	22.7	68	22.5	74.8	1.669	17866			66
467	61055	9	Eschscholzia californica	2009	2018-05-31-11-45-35	0	0	x	-10	0	73	22.6	67.9	22.5	74.6	1.645	17866			67
468	61056	9	Eschscholzia californica	2009	2018-05-31-11-45-37	0	0	x	-10	0	73	22.7	68	22.5	74.8	1.769	17866			68
469	61057	9	Eschscholzia californica	2009	2018-05-31-11-45-39	0	0	x	-10	0	73	22.6	68.1	22.5	74.9	1.893	17866			69
470	61058	9	Eschscholzia californica	2009	2018-05-31-11-45-41	0	0	x	-10	0	72.9	22.6	68	22.5	74.8	1.869	17866			70
471	61059	9	Eschscholzia californica	2009	2018-05-31-11-45-43	0	0	x	-10	0	72.9	22.6	67.9	22.5	74.6	1.745	17866			71
472	61060	9	Eschscholzia californica	2009	2018-05-31-11-45-45	0	0	x	-10	0	73	22.6	67.9	22.5	74.6	1.645	17866			72
473	61061	9	Eschscholzia californica	2009	2018-05-31-11-45-47	0	0	x	-10	0	73	22.6	67.9	22.5	74.6	1.645	17866			73
474	61062	9	Eschscholzia californica	2009	2018-05-31-11-45-49	0	0	x	-10	0	72.9	22.6	67.9	22.5	74.6	1.745	17866			74
475	61063	9	Eschscholzia californica	2009	2018-05-31-11-45-51	0	0	x	-10	0	72.9	22.6	67.8	22.5	74.5	1.621	17866			75
476	61064	9	Eschscholzia californica	2009	2018-05-31-11-45-53	0	0	x	-10	0	72.9	22.6	67.7	22.5	74.4	1.496	17866			76
477	61065	9	Eschscholzia californica	2009	2018-05-31-11-45-55	0	0	x	-10	0	72.8	22.6	67.6	22.5	74.3	1.472	17866			77
478	61066	9	Eschscholzia californica	2009	2018-05-31-11-45-57	0	0	x	-10	0	72.9	22.6	67.6	22.5	74.3	1.372	17866			78
479	61067	9	Eschscholzia californica	2009	2018-05-31-11-45-59	0	0	x	-10	0	72.9	22.6	67.6	22.5	74.3	1.372	17866			79
480	61068	9	Eschscholzia californica	2009	2018-05-31-11-46-01	0	0	x	-10	0	72.9	22.6	67.6	22.5	74.3	1.372	17866			80
481	61069	9	Eschscholzia californica	2009	2018-05-31-11-46-03	0	0	x	-10	0	72.9	22.6	67.6	22.5	74.3	1.372	17866			81
482	61070	9	Eschscholzia californica	2009	2018-05-31-11-46-05	0	0	x	-10	0	72.9	22.6	67.6	22.5	74.3	1.372	17866			82
483	61071	9	Eschscholzia californica	2009	2018-05-31-11-46-07	0	0	x	-10	0	72.9	22.6	67.5	22.5	74.1	1.248	17866			83
484	61072	9	Eschscholzia californica	2009	2018-05-31-11-46-09	0	0	x	-10	0	72.9	22.6	67.6	22.5	74.3	1.372	17866			84
485	61073	9	Eschscholzia californica	2009	2018-05-31-11-46-11	0	0	x	-10	0	73	22.7	67.8	22.5	74.5	1.521	17866			85
486	61074	9	Eschscholzia californica	2009	2018-05-31-11-46-13	0	0	x	-10	0	73	22.7	67.9	22.5	74.6	1.645	17866			86
487	61075	9	Eschscholzia californica	2009	2018-05-31-11-46-15	0	0	x	-10	0	73	22.7	68.1	22.5	74.9	1.893	17866			87
488	61076	9	Eschscholzia californica	2009	2018-05-31-11-46-17	0	0	x	-10	0	72.9	22.6	68.2	22.5	75	2.117	17866			88
489	61077	9	Eschscholzia californica	2009	2018-05-31-11-46-19	0	0	x	-10	0	72.9	22.6	68.4	22.5	75.3	2.365	17866			89
490	61078	9	Eschscholzia californica	2009	2018-05-31-11-46-21	0	0	x	-10	0	72.9	22.6	68.5	22.5	75.4	2.49	17866			90
491	61079	9	Eschscholzia californica	2009	2018-05-31-11-46-23	0	0	x	-10	0	72.9	22.6	68.6	22.5	75.5	2.614	17866	Last10	Here	91
492	61080	9	Eschscholzia californica	2009	2018-05-31-11-46-25	0	0	x	-10	0	72.9	22.6	68.5	22.5	75.4	2.49	17866	Last10	Here	92
493	61081	9	Eschscholzia californica	2009	2018-05-31-11-46-27	0	0	x	-10	0	72.9	22.6	68.5	22.5	75.4	2.49	17866	Last10	Here	93
494	61082	9	Eschscholzia californica	2009	2018-05-31-11-46-29	0	0	x	-10	0	72.9	22.6	68.4	22.5	75.3	2.365	17866	Last10	Here	94
495	61083	9	Eschscholzia californica	2009	2018-05-31-11-46-31	0	0	x	-10	0	73	22.7	68.3	22.5	75.1	2.141	17866	Last10	Here	95
496	61084	9	Eschscholzia californica	2009	2018-05-31-11-46-33	0	0	x	-10	0	73	22.7	68.3	22.5	75.1	2.141	17866	Last10	Here	96
497	61085	9	Eschscholzia californica	2009	2018-05-31-11-46-35	0	0	x	-10	0	73	22.7	68.2	22.5	75	2.017	17866	Last10	Here	97
498	61086	9	Eschscholzia californica	2009	2018-05-31-11-46-37	0	0	x	-10	0	73	22.7	68.1	22.5	74.9	1.893	17866	Last10	Here	98
499	61087	9	Eschscholzia californica	2009	2018-05-31-11-46-39	0	0	x	-10	0	72.9	22.6	68.1	22.5	74.9	1.993	17866	Last10	Here	99
500	61088	9	Eschscholzia californica	2009	2018-05-31-11-46-41	0	0	x	-10	0	72.9	22.6	68.1	22.5	74.9	1.993	17866	Last10	Here	100
501	61089	9	Eschscholzia californica	2009	2018-05-31-11-47-13	0	0	x	-5	0	72.9	22.6	68.3	22.5	75.1	2.241	17867	First10	Here	1
502	61090	9	Eschscholzia californica	2009	2018-05-31-11-47-15	0	0	x	-5	0	72.9	22.6	68.3	22.5	75.1	2.241	17867	First10	Here	2
503	61091	9	Eschscholzia californica	2009	2018-05-31-11-47-17	0	0	x	-5	0	72.9	22.6	68.3	22.5	75.1	2.241	17867	First10	Here	3
504	61092	9	Eschscholzia californica	2009	2018-05-31-11-47-19	0	0	x	-5	0	72.9	22.6	68.3	22.5	75.1	2.241	17867	First10	Here	4
505	61093	9	Eschscholzia californica	2009	2018-05-31-11-47-21	0	0	x	-5	0	72.9	22.6	68.3	22.5	75.1	2.241	17867	First10	Here	5
506	61094	9	Eschscholzia californica	2009	2018-05-31-11-47-23	0	0	x	-5	0	72.9	22.6	68.2	22.5	75	2.117	17867	First10	Here	6
507	61095	9	Eschscholzia californica	2009	2018-05-31-11-47-25	0	0	x	-5	0	72.9	22.6	68.1	22.5	74.9	1.993	17867	First10	Here	7
508	61096	9	Eschscholzia californica	2009	2018-05-31-11-47-27	0	0	x	-5	0	72.9	22.6	68	22.5	74.8	1.869	17867	First10	Here	8
509	61097	9	Eschscholzia californica	2009	2018-05-31-11-47-29	0	0	x	-5	0	73	22.7	68.1	22.5	74.9	1.893	17867	First10	Here	9
510	61098	9	Eschscholzia californica	2009	2018-05-31-11-47-31	0	0	x	-5	0	73	22.7	68.1	22.5	74.9	1.893	17867	First10	Here	10
511	61099	9	Eschscholzia californica	2009	2018-05-31-11-47-33	0	0	x	-5	0	72.9	22.6	68.3	22.5	75.1	2.241	17867			11
512	61100	9	Eschscholzia californica	2009	2018-05-31-11-47-35	0	0	x	-5	0	73	22.7	68.4	22.5	75.3	2.265	17867			12
513	61101	9	Eschscholzia californica	2009	2018-05-31-11-47-37	0	0	x	-5	0	72.9	22.6	68.6	22.5	75.5	2.614	17867			13
514	61102	9	Eschscholzia californica	2009	2018-05-31-11-47-39	0	0	x	-5	0	72.9	22.6	68.6	22.5	75.5	2.614	17867			14
515	61103	9	Eschscholzia californica	2009	2018-05-31-11-47-41	0	0	x	-5	0	72.9	22.6	68.6	22.5	75.5	2.614	17867			15
516	61104	9	Eschscholzia californica	2009	2018-05-31-11-47-43	0	0	x	-5	0	73	22.7	68.5	22.5	75.4	2.39	17867			16
517	61105	9	Eschscholzia californica	2009	2018-05-31-11-47-45	0	0	x	-5	0	72.9	22.6	68.4	22.5	75.3	2.365	17867			17
518	61106	9	Eschscholzia californica	2009	2018-05-31-11-47-47	0	0	x	-5	0	72.9	22.6	68.3	22.5	75.1	2.241	17867			18
519	61107	9	Eschscholzia californica	2009	2018-05-31-11-47-49	0	0	x	-5	0	72.9	22.6	68.3	22.5	75.1	2.241	17867			19
520	61108	9	Eschscholzia californica	2009	2018-05-31-11-47-51	0	0	x	-5	0	72.9	22.6	68.2	22.5	75	2.117	17867			20
521	61109	9	Eschscholzia californica	2009	2018-05-31-11-47-53	0	0	x	-5	0	72.9	22.6	68.2	22.5	75	2.117	17867			21
522	61110	9	Eschscholzia californica	2009	2018-05-31-11-47-55	0	0	x	-5	0	72.9	22.6	68.1	22.5	74.9	1.993	17867			22
523	61111	9	Eschscholzia californica	2009	2018-05-31-11-47-57	0	0	x	-5	0	72.9	22.6	68.1	22.5	74.9	1.993	17867			23
524	61112	9	Eschscholzia californica	2009	2018-05-31-11-47-59	0	0	x	-5	0	73	22.7	68.1	22.5	74.9	1.893	17867			24
525	61113	9	Eschscholzia californica	2009	2018-05-31-11-48-01	0	0	x	-5	0	72.9	22.6	68.2	22.5	75	2.117	17867			25
526	61114	9	Eschscholzia californica	2009	2018-05-31-11-48-03	0	0	x	-5	0	72.9	22.6	68.3	22.5	75.1	2.241	17867			26
527	61115	9	Eschscholzia californica	2009	2018-05-31-11-48-05	0	0	x	-5	0	72.9	22.6	68.4	22.5	75.3	2.365	17867			27
528	61116	9	Eschscholzia californica	2009	2018-05-31-11-48-07	0	0	x	-5	0	72.9	22.6	68.5	22.5	75.4	2.49	17867			28
529	61117	9	Eschscholzia californica	2009	2018-05-31-11-48-09	0	0	x	-5	0	72.9	22.6	68.6	22.5	75.5	2.614	17867			29
530	61118	9	Eschscholzia californica	2009	2018-05-31-11-48-11	0	0	x	-5	0	72.9	22.6	68.8	22.5	75.8	2.862	17867			30
531	61119	9	Eschscholzia californica	2009	2018-05-31-11-48-13	0	0	x	-5	0	72.9	22.6	68.9	22.5	75.9	2.986	17867			31
532	61120	9	Eschscholzia californica	2009	2018-05-31-11-48-15	0	0	x	-5	0	73	22.7	69	22.5	76	3.01	17867			32
533	61121	9	Eschscholzia californica	2009	2018-05-31-11-48-17	0	0	x	-5	0	72.9	22.6	68.8	22.5	75.8	2.862	17867			33
534	61122	9	Eschscholzia californica	2009	2018-05-31-11-48-19	0	0	x	-5	0	72.9	22.6	68.8	22.5	75.8	2.862	17867			34
535	61123	9	Eschscholzia californica	2009	2018-05-31-11-48-21	0	0	x	-5	0	72.9	22.6	68.8	22.5	75.8	2.862	17867			35
536	61124	9	Eschscholzia californica	2009	2018-05-31-11-48-23	0	0	x	-5	0	72.9	22.6	68.8	22.5	75.8	2.862	17867			36
537	61125	9	Eschscholzia californica	2009	2018-05-31-11-48-25	0	0	x	-5	0	72.9	22.6	68.9	22.5	75.9	2.986	17867			37
538	61126	9	Eschscholzia californica	2009	2018-05-31-11-48-27	0	0	x	-5	0	72.9	22.6	68.9	22.5	75.9	2.986	17867			38
539	61127	9	Eschscholzia californica	2009	2018-05-31-11-48-29	0	0	x	-5	0	72.9	22.6	69	22.5	76	3.11	17867			39
540	61128	9	Eschscholzia californica	2009	2018-05-31-11-48-31	0	0	x	-5	0	72.9	22.6	68.9	22.5	75.9	2.986	17867			40
541	61129	9	Eschscholzia californica	2009	2018-05-31-11-48-33	0	0	x	-5	0	73	22.7	68.8	22.5	75.8	2.762	17867			41
542	61130	9	Eschscholzia californica	2009	2018-05-31-11-48-35	0	0	x	-5	0	72.9	22.6	68.8	22.5	75.8	2.862	17867			42
543	61131	9	Eschscholzia californica	2009	2018-05-31-11-48-37	0	0	x	-5	0	72.9	22.6	68.7	22.5	75.6	2.738	17867			43
544	61132	9	Eschscholzia californica	2009	2018-05-31-11-48-39	0	0	x	-5	0	72.9	22.6	68.6	22.5	75.5	2.614	17867			44
545	61133	9	Eschscholzia californica	2009	2018-05-31-11-48-41	0	0	x	-5	0	72.9	22.6	68.6	22.5	75.5	2.614	17867			45
546	61134	9	Eschscholzia californica	2009	2018-05-31-11-48-43	0	0	x	-5	0	72.9	22.6	68.5	22.5	75.4	2.49	17867			46
547	61135	9	Eschscholzia californica	2009	2018-05-31-11-48-45	0	0	x	-5	0	72.9	22.6	68.3	22.5	75.1	2.241	17867			47
548	61136	9	Eschscholzia californica	2009	2018-05-31-11-48-47	0	0	x	-5	0	72.9	22.6	68.3	22.5	75.1	2.241	17867			48
549	61137	9	Eschscholzia californica	2009	2018-05-31-11-48-49	0	0	x	-5	0	72.9	22.6	68.3	22.5	75.1	2.241	17867			49
550	61138	9	Eschscholzia californica	2009	2018-05-31-11-48-51	0	0	x	-5	0	72.9	22.6	68.3	22.5	75.1	2.241	17867			50
551	61139	9	Eschscholzia californica	2009	2018-05-31-11-48-53	0	0	x	-5	0	73	22.6	68.3	22.5	75.1	2.141	17867			51
552	61140	9	Eschscholzia californica	2009	2018-05-31-11-48-55	0	0	x	-5	0	73	22.6	68.3	22.5	75.1	2.141	17867			52
553	61141	9	Eschscholzia californica	2009	2018-05-31-11-48-57	0	0	x	-5	0	73	22.6	68.2	22.5	75	2.017	17867			53
554	61142	9	Eschscholzia californica	2009	2018-05-31-11-48-59	0	0	x	-5	0	73	22.6	68.2	22.5	75	2.017	17867			54
555	61143	9	Eschscholzia californica	2009	2018-05-31-11-49-01	0	0	x	-5	0	73	22.6	68.3	22.5	75.1	2.141	17867			55
556	61144	9	Eschscholzia californica	2009	2018-05-31-11-49-03	0	0	x	-5	0	72.9	22.6	68.3	22.5	75.1	2.241	17867			56
557	61145	9	Eschscholzia californica	2009	2018-05-31-11-49-05	0	0	x	-5	0	73	22.6	68.3	22.5	75.1	2.141	17867			57
558	61146	9	Eschscholzia californica	2009	2018-05-31-11-49-07	0	0	x	-5	0	73	22.6	68.2	22.5	75	2.017	17867			58
559	61147	9	Eschscholzia californica	2009	2018-05-31-11-49-09	0	0	x	-5	0	73	22.6	68.2	22.5	75	2.017	17867			59
560	61148	9	Eschscholzia californica	2009	2018-05-31-11-49-11	0	0	x	-5	0	73	22.6	68.1	22.5	74.9	1.893	17867			60
561	61149	9	Eschscholzia californica	2009	2018-05-31-11-49-13	0	0	x	-5	0	73	22.6	68	22.5	74.8	1.769	17867			61
562	61150	9	Eschscholzia californica	2009	2018-05-31-11-49-15	0	0	x	-5	0	73	22.6	67.9	22.5	74.6	1.645	17867			62
563	61151	9	Eschscholzia californica	2009	2018-05-31-11-49-17	0	0	x	-5	0	73	22.6	68	22.5	74.8	1.769	17867			63
564	61152	9	Eschscholzia californica	2009	2018-05-31-11-49-19	0	0	x	-5	0	72.9	22.6	68.1	22.5	74.9	1.993	17867			64
565	61153	9	Eschscholzia californica	2009	2018-05-31-11-49-21	0	0	x	-5	0	72.9	22.6	68.1	22.5	74.9	1.993	17867			65
566	61154	9	Eschscholzia californica	2009	2018-05-31-11-49-23	0	0	x	-5	0	73	22.6	68	22.5	74.8	1.769	17867			66
567	61155	9	Eschscholzia californica	2009	2018-05-31-11-49-25	0	0	x	-5	0	72.9	22.6	67.9	22.5	74.6	1.745	17867			67
568	61156	9	Eschscholzia californica	2009	2018-05-31-11-49-27	0	0	x	-5	0	73.1	22.7	68	22.5	74.8	1.669	17867			68
569	61157	9	Eschscholzia californica	2009	2018-05-31-11-49-29	0	0	x	-5	0	72.9	22.6	68	22.5	74.8	1.869	17867			69
570	61158	9	Eschscholzia californica	2009	2018-05-31-11-49-31	0	0	x	-5	0	72.9	22.6	68	22.5	74.8	1.869	17867			70
571	61159	9	Eschscholzia californica	2009	2018-05-31-11-49-33	0	0	x	-5	0	73	22.6	68	22.5	74.8	1.769	17867			71
572	61160	9	Eschscholzia californica	2009	2018-05-31-11-49-35	0	0	x	-5	0	73	22.6	68	22.5	74.8	1.769	17867			72
573	61161	9	Eschscholzia californica	2009	2018-05-31-11-49-37	0	0	x	-5	0	73	22.6	68	22.5	74.8	1.769	17867			73
574	61162	9	Eschscholzia californica	2009	2018-05-31-11-49-39	0	0	x	-5	0	73	22.6	68.1	22.5	74.9	1.893	17867			74
575	61163	9	Eschscholzia californica	2009	2018-05-31-11-49-41	0	0	x	-5	0	73	22.6	68.1	22.5	74.9	1.893	17867			75
576	61164	9	Eschscholzia californica	2009	2018-05-31-11-49-43	0	0	x	-5	0	72.9	22.6	68.2	22.5	75	2.117	17867			76
577	61165	9	Eschscholzia californica	2009	2018-05-31-11-49-46	0	0	x	-5	0	73	22.6	68.3	22.5	75.1	2.141	17867			77
578	61166	9	Eschscholzia californica	2009	2018-05-31-11-49-48	0	0	x	-5	0	72.9	22.6	68.2	22.5	75	2.117	17867			78
579	61167	9	Eschscholzia californica	2009	2018-05-31-11-49-50	0	0	x	-5	0	72.9	22.6	68.1	22.5	74.9	1.993	17867			79
580	61168	9	Eschscholzia californica	2009	2018-05-31-11-49-52	0	0	x	-5	0	72.9	22.6	68.1	22.5	74.9	1.993	17867			80
581	61169	9	Eschscholzia californica	2009	2018-05-31-11-49-54	0	0	x	-5	0	72.9	22.6	68	22.5	74.8	1.869	17867			81
582	61170	9	Eschscholzia californica	2009	2018-05-31-11-49-56	0	0	x	-5	0	72.9	22.6	68	22.5	74.8	1.869	17867			82
583	61171	9	Eschscholzia californica	2009	2018-05-31-11-49-58	0	0	x	-5	0	73	22.6	67.9	22.5	74.6	1.645	17867			83
584	61172	9	Eschscholzia californica	2009	2018-05-31-11-50-00	0	0	x	-5	0	73	22.6	68	22.5	74.8	1.769	17867			84
585	61173	9	Eschscholzia californica	2009	2018-05-31-11-50-02	0	0	x	-5	0	73.1	22.7	67.9	22.5	74.6	1.545	17867			85
586	61174	9	Eschscholzia californica	2009	2018-05-31-11-50-04	0	0	x	-5	0	72.9	22.6	67.8	22.5	74.5	1.621	17867			86
587	61175	9	Eschscholzia californica	2009	2018-05-31-11-50-06	0	0	x	-5	0	72.9	22.6	67.8	22.5	74.5	1.621	17867			87
588	61176	9	Eschscholzia californica	2009	2018-05-31-11-50-08	0	0	x	-5	0	73	22.7	67.9	22.5	74.6	1.645	17867			88
589	61177	9	Eschscholzia californica	2009	2018-05-31-11-50-10	0	0	x	-5	0	72.9	22.6	67.9	22.5	74.6	1.745	17867			89
590	61178	9	Eschscholzia californica	2009	2018-05-31-11-50-12	0	0	x	-5	0	72.9	22.6	67.8	22.5	74.5	1.621	17867			90
591	61179	9	Eschscholzia californica	2009	2018-05-31-11-50-14	0	0	x	-5	0	72.9	22.6	67.8	22.5	74.5	1.621	17867	Last10	Here	91
592	61180	9	Eschscholzia californica	2009	2018-05-31-11-50-16	0	0	x	-5	0	73	22.7	67.8	22.5	74.5	1.521	17867	Last10	Here	92
593	61181	9	Eschscholzia californica	2009	2018-05-31-11-50-18	0	0	x	-5	0	72.9	22.6	67.8	22.5	74.5	1.621	17867	Last10	Here	93
594	61182	9	Eschscholzia californica	2009	2018-05-31-11-50-20	0	0	x	-5	0	73	22.7	67.8	22.5	74.5	1.521	17867	Last10	Here	94
595	61183	9	Eschscholzia californica	2009	2018-05-31-11-50-22	0	0	x	-5	0	72.9	22.6	67.9	22.5	74.6	1.745	17867	Last10	Here	95
596	61184	9	Eschscholzia californica	2009	2018-05-31-11-50-24	0	0	x	-5	0	73	22.7	68	22.5	74.8	1.769	17867	Last10	Here	96
597	61185	9	Eschscholzia californica	2009	2018-05-31-11-50-26	0	0	x	-5	0	72.9	22.6	68	22.5	74.8	1.869	17867	Last10	Here	97
598	61186	9	Eschscholzia californica	2009	2018-05-31-11-50-28	0	0	x	-5	0	73	22.7	68.1	22.5	74.9	1.893	17867	Last10	Here	98
599	61187	9	Eschscholzia californica	2009	2018-05-31-11-50-30	0	0	x	-5	0	73	22.7	68.2	22.5	75	2.017	17867	Last10	Here	99
600	61188	9	Eschscholzia californica	2009	2018-05-31-11-50-32	0	0	x	-5	0	72.9	22.6	68.2	22.5	75	2.117	17867	Last10	Here	100
601	61189	9	Eschscholzia californica	2009	2018-05-31-11-51-04	0	0	x	0	0	73	22.7	68.4	22.5	75.3	2.265	17868	First10	Here	1
602	61190	9	Eschscholzia californica	2009	2018-05-31-11-51-06	0	0	x	0	0	72.9	22.6	68.3	22.5	75.1	2.241	17868	First10	Here	2
603	61191	9	Eschscholzia californica	2009	2018-05-31-11-51-08	0	0	x	0	0	72.9	22.6	68.2	22.5	75	2.117	17868	First10	Here	3
604	61192	9	Eschscholzia californica	2009	2018-05-31-11-51-10	0	0	x	0	0	73	22.7	68.1	22.5	74.9	1.893	17868	First10	Here	4
605	61193	9	Eschscholzia californica	2009	2018-05-31-11-51-12	0	0	x	0	0	73	22.7	68.2	22.5	75	2.017	17868	First10	Here	5
606	61194	9	Eschscholzia californica	2009	2018-05-31-11-51-14	0	0	x	0	0	73	22.7	68.1	22.5	74.9	1.893	17868	First10	Here	6
607	61195	9	Eschscholzia californica	2009	2018-05-31-11-51-16	0	0	x	0	0	73	22.7	68.1	22.5	74.9	1.893	17868	First10	Here	7
608	61196	9	Eschscholzia californica	2009	2018-05-31-11-51-18	0	0	x	0	0	72.9	22.6	68.1	22.5	74.9	1.993	17868	First10	Here	8
609	61197	9	Eschscholzia californica	2009	2018-05-31-11-51-20	0	0	x	0	0	72.9	22.6	68.1	22.5	74.9	1.993	17868	First10	Here	9
610	61198	9	Eschscholzia californica	2009	2018-05-31-11-51-22	0	0	x	0	0	73	22.7	68	22.5	74.8	1.769	17868	First10	Here	10
611	61199	9	Eschscholzia californica	2009	2018-05-31-11-51-24	0	0	x	0	0	73	22.7	68.1	22.5	74.9	1.893	17868			11
612	61200	9	Eschscholzia californica	2009	2018-05-31-11-51-26	0	0	x	0	0	72.9	22.6	68.3	22.5	75.1	2.241	17868			12
613	61201	9	Eschscholzia californica	2009	2018-05-31-11-51-28	0	0	x	0	0	73	22.7	68.3	22.5	75.1	2.141	17868			13
614	61202	9	Eschscholzia californica	2009	2018-05-31-11-51-30	0	0	x	0	0	73	22.7	68.3	22.5	75.1	2.141	17868			14
615	61203	9	Eschscholzia californica	2009	2018-05-31-11-51-32	0	0	x	0	0	72.9	22.6	68.3	22.5	75.1	2.241	17868			15
616	61204	9	Eschscholzia californica	2009	2018-05-31-11-51-34	0	0	x	0	0	73	22.7	68.4	22.5	75.3	2.265	17868			16
617	61205	9	Eschscholzia californica	2009	2018-05-31-11-51-36	0	0	x	0	0	72.9	22.6	68.3	22.5	75.1	2.241	17868			17
618	61206	9	Eschscholzia californica	2009	2018-05-31-11-51-38	0	0	x	0	0	73	22.7	68.4	22.5	75.3	2.265	17868			18
619	61207	9	Eschscholzia californica	2009	2018-05-31-11-51-40	0	0	x	0	0	73	22.7	68.4	22.5	75.3	2.265	17868			19
620	61208	9	Eschscholzia californica	2009	2018-05-31-11-51-42	0	0	x	0	0	73	22.7	68.3	22.5	75.1	2.141	17868			20
621	61209	9	Eschscholzia californica	2009	2018-05-31-11-51-44	0	0	x	0	0	73	22.7	68.3	22.5	75.1	2.141	17868			21
622	61210	9	Eschscholzia californica	2009	2018-05-31-11-51-46	0	0	x	0	0	72.9	22.6	68.3	22.5	75.1	2.241	17868			22
623	61211	9	Eschscholzia californica	2009	2018-05-31-11-51-48	0	0	x	0	0	73	22.7	68.3	22.5	75.1	2.141	17868			23
624	61212	9	Eschscholzia californica	2009	2018-05-31-11-51-50	0	0	x	0	0	73	22.7	68.4	22.5	75.3	2.265	17868			24
625	61213	9	Eschscholzia californica	2009	2018-05-31-11-51-52	0	0	x	0	0	73	22.7	68.3	22.5	75.1	2.141	17868			25
626	61214	9	Eschscholzia californica	2009	2018-05-31-11-51-54	0	0	x	0	0	73	22.7	68.3	22.5	75.1	2.141	17868			26
627	61215	9	Eschscholzia californica	2009	2018-05-31-11-51-56	0	0	x	0	0	73	22.7	68.3	22.5	75.1	2.141	17868			27
628	61216	9	Eschscholzia californica	2009	2018-05-31-11-51-58	0	0	x	0	0	72.8	22.6	68.2	22.5	75	2.217	17868			28
629	61217	9	Eschscholzia californica	2009	2018-05-31-11-52-00	0	0	x	0	0	73	22.7	68.2	22.5	75	2.017	17868			29
630	61218	9	Eschscholzia californica	2009	2018-05-31-11-52-02	0	0	x	0	0	73	22.7	68.1	22.5	74.9	1.893	17868			30
631	61219	9	Eschscholzia californica	2009	2018-05-31-11-52-04	0	0	x	0	0	72.9	22.7	68.1	22.5	74.9	1.993	17868			31
632	61220	9	Eschscholzia californica	2009	2018-05-31-11-52-06	0	0	x	0	0	73	22.7	68	22.5	74.8	1.769	17868			32
633	61221	9	Eschscholzia californica	2009	2018-05-31-11-52-08	0	0	x	0	0	73	22.7	68	22.5	74.8	1.769	17868			33
634	61222	9	Eschscholzia californica	2009	2018-05-31-11-52-10	0	0	x	0	0	73	22.7	68	22.5	74.8	1.769	17868			34
635	61223	9	Eschscholzia californica	2009	2018-05-31-11-52-12	0	0	x	0	0	73	22.7	68	22.5	74.8	1.769	17868			35
636	61224	9	Eschscholzia californica	2009	2018-05-31-11-52-14	0	0	x	0	0	73	22.7	67.9	22.5	74.6	1.645	17868			36
637	61225	9	Eschscholzia californica	2009	2018-05-31-11-52-16	0	0	x	0	0	72.9	22.7	67.9	22.5	74.6	1.745	17868			37
638	61226	9	Eschscholzia californica	2009	2018-05-31-11-52-18	0	0	x	0	0	73	22.7	68	22.5	74.8	1.769	17868			38
639	61227	9	Eschscholzia californica	2009	2018-05-31-11-52-20	0	0	x	0	0	73	22.7	68	22.5	74.8	1.769	17868			39
640	61228	9	Eschscholzia californica	2009	2018-05-31-11-52-22	0	0	x	0	0	73	22.7	68	22.5	74.8	1.769	17868			40
641	61229	9	Eschscholzia californica	2009	2018-05-31-11-52-24	0	0	x	0	0	73	22.7	68	22.5	74.8	1.769	17868			41
642	61230	9	Eschscholzia californica	2009	2018-05-31-11-52-26	0	0	x	0	0	73	22.7	68	22.5	74.8	1.769	17868			42
643	61231	9	Eschscholzia californica	2009	2018-05-31-11-52-28	0	0	x	0	0	73	22.7	68.1	22.5	74.9	1.893	17868			43
644	61232	9	Eschscholzia californica	2009	2018-05-31-11-52-30	0	0	x	0	0	73	22.7	68.1	22.5	74.9	1.893	17868			44
645	61233	9	Eschscholzia californica	2009	2018-05-31-11-52-32	0	0	x	0	0	73	22.7	68.1	22.5	74.9	1.893	17868			45
646	61234	9	Eschscholzia californica	2009	2018-05-31-11-52-34	0	0	x	0	0	73	22.7	68.1	22.5	74.9	1.893	17868			46
647	61235	9	Eschscholzia californica	2009	2018-05-31-11-52-36	0	0	x	0	0	73	22.7	68.1	22.5	74.9	1.893	17868			47
648	61236	9	Eschscholzia californica	2009	2018-05-31-11-52-38	0	0	x	0	0	73	22.7	68.1	22.5	74.9	1.893	17868			48
649	61237	9	Eschscholzia californica	2009	2018-05-31-11-52-40	0	0	x	0	0	73	22.7	68.1	22.5	74.9	1.893	17868			49
650	61238	9	Eschscholzia californica	2009	2018-05-31-11-52-42	0	0	x	0	0	73	22.7	68.1	22.5	74.9	1.893	17868			50
651	61239	9	Eschscholzia californica	2009	2018-05-31-11-52-44	0	0	x	0	0	73	22.7	68.2	22.5	75	2.017	17868			51
652	61240	9	Eschscholzia californica	2009	2018-05-31-11-52-46	0	0	x	0	0	73	22.7	68.1	22.5	74.9	1.893	17868			52
653	61241	9	Eschscholzia californica	2009	2018-05-31-11-52-48	0	0	x	0	0	73	22.7	68.1	22.5	74.9	1.893	17868			53
654	61242	9	Eschscholzia californica	2009	2018-05-31-11-52-50	0	0	x	0	0	73	22.7	68.2	22.5	75	2.017	17868			54
655	61243	9	Eschscholzia californica	2009	2018-05-31-11-52-52	0	0	x	0	0	73	22.7	68.3	22.5	75.1	2.141	17868			55
656	61244	9	Eschscholzia californica	2009	2018-05-31-11-52-54	0	0	x	0	0	73	22.7	68.4	22.5	75.3	2.265	17868			56
657	61245	9	Eschscholzia californica	2009	2018-05-31-11-52-56	0	0	x	0	0	73	22.7	68.5	22.5	75.4	2.39	17868			57
658	61246	9	Eschscholzia californica	2009	2018-05-31-11-52-58	0	0	x	0	0	73	22.7	68.6	22.5	75.5	2.514	17868			58
659	61247	9	Eschscholzia californica	2009	2018-05-31-11-53-00	0	0	x	0	0	73	22.7	68.8	22.5	75.8	2.762	17868			59
660	61248	9	Eschscholzia californica	2009	2018-05-31-11-53-02	0	0	x	0	0	73	22.7	68.8	22.5	75.8	2.762	17868			60
661	61249	9	Eschscholzia californica	2009	2018-05-31-11-53-04	0	0	x	0	0	73	22.7	68.7	22.5	75.6	2.638	17868			61
662	61250	9	Eschscholzia californica	2009	2018-05-31-11-53-06	0	0	x	0	0	73	22.7	68.6	22.5	75.5	2.514	17868			62
663	61251	9	Eschscholzia californica	2009	2018-05-31-11-53-08	0	0	x	0	0	73	22.7	68.6	22.5	75.5	2.514	17868			63
664	61252	9	Eschscholzia californica	2009	2018-05-31-11-53-10	0	0	x	0	0	73	22.7	68.6	22.5	75.5	2.514	17868			64
665	61253	9	Eschscholzia californica	2009	2018-05-31-11-53-12	0	0	x	0	0	73	22.7	68.7	22.5	75.6	2.638	17868			65
666	61254	9	Eschscholzia californica	2009	2018-05-31-11-53-14	0	0	x	0	0	73	22.7	68.6	22.5	75.5	2.514	17868			66
667	61255	9	Eschscholzia californica	2009	2018-05-31-11-53-16	0	0	x	0	0	73	22.7	68.5	22.5	75.4	2.39	17868			67
668	61256	9	Eschscholzia californica	2009	2018-05-31-11-53-18	0	0	x	0	0	72.9	22.7	68.5	22.5	75.4	2.49	17868			68
669	61257	9	Eschscholzia californica	2009	2018-05-31-11-53-20	0	0	x	0	0	72.9	22.7	68.5	22.5	75.4	2.49	17868			69
670	61258	9	Eschscholzia californica	2009	2018-05-31-11-53-22	0	0	x	0	0	73	22.7	68.6	22.5	75.5	2.514	17868			70
671	61259	9	Eschscholzia californica	2009	2018-05-31-11-53-24	0	0	x	0	0	73	22.7	68.5	22.5	75.4	2.39	17868			71
672	61260	9	Eschscholzia californica	2009	2018-05-31-11-53-26	0	0	x	0	0	73	22.7	68.5	22.5	75.4	2.39	17868			72
673	61261	9	Eschscholzia californica	2009	2018-05-31-11-53-28	0	0	x	0	0	73	22.7	68.6	22.5	75.5	2.514	17868			73
674	61262	9	Eschscholzia californica	2009	2018-05-31-11-53-30	0	0	x	0	0	73	22.7	68.7	22.5	75.6	2.638	17868			74
675	61263	9	Eschscholzia californica	2009	2018-05-31-11-53-32	0	0	x	0	0	73	22.7	68.8	22.5	75.8	2.762	17868			75
676	61264	9	Eschscholzia californica	2009	2018-05-31-11-53-34	0	0	x	0	0	73	22.7	68.8	22.5	75.8	2.762	17868			76
677	61265	9	Eschscholzia californica	2009	2018-05-31-11-53-36	0	0	x	0	0	73	22.7	68.7	22.5	75.6	2.638	17868			77
678	61266	9	Eschscholzia californica	2009	2018-05-31-11-53-38	0	0	x	0	0	73	22.7	68.7	22.5	75.6	2.638	17868			78
679	61267	9	Eschscholzia californica	2009	2018-05-31-11-53-40	0	0	x	0	0	73	22.7	68.6	22.5	75.5	2.514	17868			79
680	61268	9	Eschscholzia californica	2009	2018-05-31-11-53-42	0	0	x	0	0	73	22.7	68.6	22.5	75.5	2.514	17868			80
681	61269	9	Eschscholzia californica	2009	2018-05-31-11-53-44	0	0	x	0	0	73	22.7	68.6	22.5	75.5	2.514	17868			81
682	61270	9	Eschscholzia californica	2009	2018-05-31-11-53-46	0	0	x	0	0	73	22.7	68.5	22.5	75.4	2.39	17868			82
683	61271	9	Eschscholzia californica	2009	2018-05-31-11-53-48	0	0	x	0	0	73	22.7	68.4	22.5	75.3	2.265	17868			83
684	61272	9	Eschscholzia californica	2009	2018-05-31-11-53-50	0	0	x	0	0	73	22.7	68.4	22.5	75.3	2.265	17868			84
685	61273	9	Eschscholzia californica	2009	2018-05-31-11-53-52	0	0	x	0	0	73	22.7	68.3	22.5	75.1	2.141	17868			85
686	61274	9	Eschscholzia californica	2009	2018-05-31-11-53-54	0	0	x	0	0	73	22.7	68.5	22.5	75.4	2.39	17868			86
687	61275	9	Eschscholzia californica	2009	2018-05-31-11-53-56	0	0	x	0	0	73	22.7	68.3	22.5	75.1	2.141	17868			87
688	61276	9	Eschscholzia californica	2009	2018-05-31-11-53-58	0	0	x	0	0	73	22.7	68.3	22.5	75.1	2.141	17868			88
689	61277	9	Eschscholzia californica	2009	2018-05-31-11-54-00	0	0	x	0	0	73	22.7	68.3	22.5	75.1	2.141	17868			89
690	61278	9	Eschscholzia californica	2009	2018-05-31-11-54-02	0	0	x	0	0	73	22.7	68.4	22.5	75.3	2.265	17868			90
691	61279	9	Eschscholzia californica	2009	2018-05-31-11-54-04	0	0	x	0	0	73	22.7	68.3	22.5	75.1	2.141	17868	Last10	Here	91
692	61280	9	Eschscholzia californica	2009	2018-05-31-11-54-06	0	0	x	0	0	73	22.7	68.3	22.5	75.1	2.141	17868	Last10	Here	92
693	61281	9	Eschscholzia californica	2009	2018-05-31-11-54-08	0	0	x	0	0	73	22.7	68.3	22.5	75.1	2.141	17868	Last10	Here	93
694	61282	9	Eschscholzia californica	2009	2018-05-31-11-54-10	0	0	x	0	0	73	22.7	68.2	22.5	75	2.017	17868	Last10	Here	94
695	61283	9	Eschscholzia californica	2009	2018-05-31-11-54-12	0	0	x	0	0	73	22.7	68.1	22.5	74.9	1.893	17868	Last10	Here	95
696	61284	9	Eschscholzia californica	2009	2018-05-31-11-54-14	0	0	x	0	0	73	22.7	68.3	22.5	75.1	2.141	17868	Last10	Here	96
697	61285	9	Eschscholzia californica	2009	2018-05-31-11-54-16	0	0	x	0	0	73	22.7	68.3	22.5	75.1	2.141	17868	Last10	Here	97
698	61286	9	Eschscholzia californica	2009	2018-05-31-11-54-18	0	0	x	0	0	73	22.7	68.4	22.5	75.3	2.265	17868	Last10	Here	98
699	61287	9	Eschscholzia californica	2009	2018-05-31-11-54-20	0	0	x	0	0	73	22.7	68.3	22.5	75.1	2.141	17868	Last10	Here	99
700	61288	9	Eschscholzia californica	2009	2018-05-31-11-54-54	0	0	x	5	0	72.9	22.7	68.3	22.5	75.1	2.241	17869	First10	Here	1
701	61289	9	Eschscholzia californica	2009	2018-05-31-11-54-57	0	0	x	5	0	72.9	22.7	68.3	22.5	75.1	2.241	17869	First10	Here	2
702	61290	9	Eschscholzia californica	2009	2018-05-31-11-54-59	0	0	x	5	0	72.9	22.7	68.4	22.5	75.3	2.365	17869	First10	Here	3
703	61291	9	Eschscholzia californica	2009	2018-05-31-11-55-01	0	0	x	5	0	72.9	22.7	68.4	22.5	75.3	2.365	17869	First10	Here	4
704	61292	9	Eschscholzia californica	2009	2018-05-31-11-55-03	0	0	x	5	0	73	22.7	68.4	22.5	75.3	2.265	17869	First10	Here	5
705	61293	9	Eschscholzia californica	2009	2018-05-31-11-55-05	0	0	x	5	0	73	22.7	68.3	22.5	75.1	2.141	17869	First10	Here	6
706	61294	9	Eschscholzia californica	2009	2018-05-31-11-55-07	0	0	x	5	0	73	22.7	68.2	22.5	75	2.017	17869	First10	Here	7
707	61295	9	Eschscholzia californica	2009	2018-05-31-11-55-09	0	0	x	5	0	72.9	22.7	68.1	22.5	74.9	1.993	17869	First10	Here	8
708	61296	9	Eschscholzia californica	2009	2018-05-31-11-55-11	0	0	x	5	0	72.9	22.7	68	22.5	74.8	1.869	17869	First10	Here	9
709	61297	9	Eschscholzia californica	2009	2018-05-31-11-55-13	0	0	x	5	0	72.9	22.7	68	22.5	74.8	1.869	17869	First10	Here	10
710	61298	9	Eschscholzia californica	2009	2018-05-31-11-55-15	0	0	x	5	0	72.9	22.7	68	22.5	74.8	1.869	17869			11
711	61299	9	Eschscholzia californica	2009	2018-05-31-11-55-17	0	0	x	5	0	72.9	22.7	68	22.5	74.8	1.869	17869			12
712	61300	9	Eschscholzia californica	2009	2018-05-31-11-55-19	0	0	x	5	0	72.9	22.7	68	22.5	74.8	1.869	17869			13
713	61301	9	Eschscholzia californica	2009	2018-05-31-11-55-21	0	0	x	5	0	72.9	22.7	67.9	22.5	74.6	1.745	17869			14
714	61302	9	Eschscholzia californica	2009	2018-05-31-11-55-23	0	0	x	5	0	72.9	22.7	67.9	22.5	74.6	1.745	17869			15
715	61303	9	Eschscholzia californica	2009	2018-05-31-11-55-25	0	0	x	5	0	72.9	22.7	67.9	22.5	74.6	1.745	17869			16
716	61304	9	Eschscholzia californica	2009	2018-05-31-11-55-27	0	0	x	5	0	72.9	22.7	68	22.5	74.8	1.869	17869			17
717	61305	9	Eschscholzia californica	2009	2018-05-31-11-55-29	0	0	x	5	0	72.9	22.7	68.1	22.5	74.9	1.993	17869			18
718	61306	9	Eschscholzia californica	2009	2018-05-31-11-55-31	0	0	x	5	0	72.9	22.7	68.2	22.5	75	2.117	17869			19
719	61307	9	Eschscholzia californica	2009	2018-05-31-11-55-33	0	0	x	5	0	72.9	22.7	68.2	22.5	75	2.117	17869			20
720	61308	9	Eschscholzia californica	2009	2018-05-31-11-55-35	0	0	x	5	0	72.9	22.7	68.2	22.5	75	2.117	17869			21
721	61309	9	Eschscholzia californica	2009	2018-05-31-11-55-37	0	0	x	5	0	73	22.7	68.3	22.6	75.1	2.141	17869			22
722	61310	9	Eschscholzia californica	2009	2018-05-31-11-55-39	0	0	x	5	0	73	22.7	68.2	22.5	75	2.017	17869			23
723	61311	9	Eschscholzia californica	2009	2018-05-31-11-55-41	0	0	x	5	0	72.9	22.7	68.3	22.5	75.1	2.241	17869			24
724	61312	9	Eschscholzia californica	2009	2018-05-31-11-55-43	0	0	x	5	0	73	22.7	68.3	22.5	75.1	2.141	17869			25
725	61313	9	Eschscholzia californica	2009	2018-05-31-11-55-45	0	0	x	5	0	72.9	22.7	68.4	22.5	75.3	2.365	17869			26
726	61314	9	Eschscholzia californica	2009	2018-05-31-11-55-47	0	0	x	5	0	72.9	22.7	68.5	22.5	75.4	2.49	17869			27
727	61315	9	Eschscholzia californica	2009	2018-05-31-11-55-49	0	0	x	5	0	73	22.7	68.7	22.5	75.6	2.638	17869			28
728	61316	9	Eschscholzia californica	2009	2018-05-31-11-55-51	0	0	x	5	0	73	22.7	68.7	22.5	75.6	2.638	17869			29
729	61317	9	Eschscholzia californica	2009	2018-05-31-11-55-53	0	0	x	5	0	73	22.7	68.7	22.5	75.6	2.638	17869			30
730	61318	9	Eschscholzia californica	2009	2018-05-31-11-55-55	0	0	x	5	0	72.9	22.7	68.6	22.5	75.5	2.614	17869			31
731	61319	9	Eschscholzia californica	2009	2018-05-31-11-55-57	0	0	x	5	0	72.9	22.7	68.5	22.5	75.4	2.49	17869			32
732	61320	9	Eschscholzia californica	2009	2018-05-31-11-55-59	0	0	x	5	0	73	22.7	68.4	22.5	75.3	2.265	17869			33
733	61321	9	Eschscholzia californica	2009	2018-05-31-11-56-01	0	0	x	5	0	73	22.7	68.4	22.5	75.3	2.265	17869			34
734	61322	9	Eschscholzia californica	2009	2018-05-31-11-56-03	0	0	x	5	0	73	22.7	68.3	22.5	75.1	2.141	17869			35
735	61323	9	Eschscholzia californica	2009	2018-05-31-11-56-05	0	0	x	5	0	73	22.7	68.3	22.5	75.1	2.141	17869			36
736	61324	9	Eschscholzia californica	2009	2018-05-31-11-56-07	0	0	x	5	0	73	22.7	68.3	22.5	75.1	2.141	17869			37
737	61325	9	Eschscholzia californica	2009	2018-05-31-11-56-09	0	0	x	5	0	73	22.7	68.3	22.5	75.1	2.141	17869			38
738	61326	9	Eschscholzia californica	2009	2018-05-31-11-56-11	0	0	x	5	0	73	22.7	68.3	22.5	75.1	2.141	17869			39
739	61327	9	Eschscholzia californica	2009	2018-05-31-11-56-13	0	0	x	5	0	73	22.7	68.3	22.5	75.1	2.141	17869			40
740	61328	9	Eschscholzia californica	2009	2018-05-31-11-56-15	0	0	x	5	0	73	22.7	68.2	22.5	75	2.017	17869			41
741	61329	9	Eschscholzia californica	2009	2018-05-31-11-56-17	0	0	x	5	0	73	22.7	68.3	22.6	75.1	2.141	17869			42
742	61330	9	Eschscholzia californica	2009	2018-05-31-11-56-19	0	0	x	5	0	73	22.7	68.2	22.5	75	2.017	17869			43
743	61331	9	Eschscholzia californica	2009	2018-05-31-11-56-21	0	0	x	5	0	73	22.7	68.3	22.6	75.1	2.141	17869			44
744	61332	9	Eschscholzia californica	2009	2018-05-31-11-56-23	0	0	x	5	0	73	22.7	68.1	22.5	74.9	1.893	17869			45
745	61333	9	Eschscholzia californica	2009	2018-05-31-11-56-25	0	0	x	5	0	73	22.7	68.2	22.6	75	2.017	17869			46
746	61334	9	Eschscholzia californica	2009	2018-05-31-11-56-27	0	0	x	5	0	73	22.7	68.1	22.5	74.9	1.893	17869			47
747	61335	9	Eschscholzia californica	2009	2018-05-31-11-56-29	0	0	x	5	0	73	22.7	68.2	22.5	75	2.017	17869			48
748	61336	9	Eschscholzia californica	2009	2018-05-31-11-56-31	0	0	x	5	0	73	22.7	68.3	22.5	75.1	2.141	17869			49
749	61337	9	Eschscholzia californica	2009	2018-05-31-11-56-33	0	0	x	5	0	73	22.7	68.4	22.6	75.3	2.265	17869			50
750	61338	9	Eschscholzia californica	2009	2018-05-31-11-56-35	0	0	x	5	0	73	22.7	68.3	22.5	75.1	2.141	17869			51
751	61339	9	Eschscholzia californica	2009	2018-05-31-11-56-37	0	0	x	5	0	73	22.7	68.2	22.5	75	2.017	17869			52
752	61340	9	Eschscholzia californica	2009	2018-05-31-11-56-39	0	0	x	5	0	73	22.7	68.1	22.5	74.9	1.893	17869			53
753	61341	9	Eschscholzia californica	2009	2018-05-31-11-56-41	0	0	x	5	0	73	22.7	68.1	22.5	74.9	1.893	17869			54
754	61342	9	Eschscholzia californica	2009	2018-05-31-11-56-43	0	0	x	5	0	73	22.7	68.2	22.6	75	2.017	17869			55
755	61343	9	Eschscholzia californica	2009	2018-05-31-11-56-45	0	0	x	5	0	73	22.7	68.2	22.5	75	2.017	17869			56
756	61344	9	Eschscholzia californica	2009	2018-05-31-11-56-47	0	0	x	5	0	73	22.7	68.2	22.5	75	2.017	17869			57
757	61345	9	Eschscholzia californica	2009	2018-05-31-11-56-49	0	0	x	5	0	73	22.7	68.3	22.6	75.1	2.141	17869			58
758	61346	9	Eschscholzia californica	2009	2018-05-31-11-56-51	0	0	x	5	0	73	22.7	68.1	22.5	74.9	1.893	17869			59
759	61347	9	Eschscholzia californica	2009	2018-05-31-11-56-53	0	0	x	5	0	73	22.7	68.1	22.5	74.9	1.893	17869			60
760	61348	9	Eschscholzia californica	2009	2018-05-31-11-56-55	0	0	x	5	0	73	22.7	68.1	22.5	74.9	1.893	17869			61
761	61349	9	Eschscholzia californica	2009	2018-05-31-11-56-57	0	0	x	5	0	73	22.7	68.2	22.5	75	2.017	17869			62
762	61350	9	Eschscholzia californica	2009	2018-05-31-11-56-59	0	0	x	5	0	73	22.7	68.3	22.5	75.1	2.141	17869			63
763	61351	9	Eschscholzia californica	2009	2018-05-31-11-57-01	0	0	x	5	0	73	22.7	68.3	22.5	75.1	2.141	17869			64
764	61352	9	Eschscholzia californica	2009	2018-05-31-11-57-03	0	0	x	5	0	73	22.7	68.2	22.5	75	2.017	17869			65
765	61353	9	Eschscholzia californica	2009	2018-05-31-11-57-05	0	0	x	5	0	73	22.7	68.2	22.5	75	2.017	17869			66
766	61354	9	Eschscholzia californica	2009	2018-05-31-11-57-07	0	0	x	5	0	73	22.7	68.1	22.5	74.9	1.893	17869			67
767	61355	9	Eschscholzia californica	2009	2018-05-31-11-57-09	0	0	x	5	0	73	22.7	68.3	22.5	75.1	2.141	17869			68
768	61356	9	Eschscholzia californica	2009	2018-05-31-11-57-11	0	0	x	5	0	73	22.7	68.3	22.5	75.1	2.141	17869			69
769	61357	9	Eschscholzia californica	2009	2018-05-31-11-57-13	0	0	x	5	0	72.9	22.7	68.4	22.6	75.3	2.365	17869			70
770	61358	9	Eschscholzia californica	2009	2018-05-31-11-57-15	0	0	x	5	0	72.9	22.7	68.3	22.5	75.1	2.241	17869			71
771	61359	9	Eschscholzia californica	2009	2018-05-31-11-57-17	0	0	x	5	0	72.9	22.7	68.3	22.5	75.1	2.241	17869			72
772	61360	9	Eschscholzia californica	2009	2018-05-31-11-57-19	0	0	x	5	0	73	22.7	68.5	22.6	75.4	2.39	17869			73
773	61361	9	Eschscholzia californica	2009	2018-05-31-11-57-21	0	0	x	5	0	73	22.7	68.3	22.5	75.1	2.141	17869			74
774	61362	9	Eschscholzia californica	2009	2018-05-31-11-57-23	0	0	x	5	0	73	22.7	68.3	22.5	75.1	2.141	17869			75
775	61363	9	Eschscholzia californica	2009	2018-05-31-11-57-25	0	0	x	5	0	73	22.7	68.2	22.5	75	2.017	17869			76
776	61364	9	Eschscholzia californica	2009	2018-05-31-11-57-27	0	0	x	5	0	72.9	22.7	68.2	22.6	75	2.117	17869			77
777	61365	9	Eschscholzia californica	2009	2018-05-31-11-57-29	0	0	x	5	0	72.9	22.7	68.1	22.5	74.9	1.993	17869			78
778	61366	9	Eschscholzia californica	2009	2018-05-31-11-57-31	0	0	x	5	0	72.9	22.7	68.1	22.5	74.9	1.993	17869			79
779	61367	9	Eschscholzia californica	2009	2018-05-31-11-57-33	0	0	x	5	0	73	22.7	68	22.5	74.8	1.769	17869			80
780	61368	9	Eschscholzia californica	2009	2018-05-31-11-57-35	0	0	x	5	0	72.9	22.7	67.9	22.5	74.6	1.745	17869			81
781	61369	9	Eschscholzia californica	2009	2018-05-31-11-57-37	0	0	x	5	0	73	22.7	68	22.5	74.8	1.769	17869			82
782	61370	9	Eschscholzia californica	2009	2018-05-31-11-57-39	0	0	x	5	0	73	22.7	68	22.5	74.8	1.769	17869			83
783	61371	9	Eschscholzia californica	2009	2018-05-31-11-57-41	0	0	x	5	0	73	22.7	67.9	22.5	74.6	1.645	17869			84
784	61372	9	Eschscholzia californica	2009	2018-05-31-11-57-43	0	0	x	5	0	73	22.7	68.1	22.6	74.9	1.893	17869			85
785	61373	9	Eschscholzia californica	2009	2018-05-31-11-57-45	0	0	x	5	0	73	22.7	68.1	22.5	74.9	1.893	17869			86
786	61374	9	Eschscholzia californica	2009	2018-05-31-11-57-47	0	0	x	5	0	73	22.7	68.1	22.6	74.9	1.893	17869			87
787	61375	9	Eschscholzia californica	2009	2018-05-31-11-57-49	0	0	x	5	0	73	22.7	68.1	22.6	74.9	1.893	17869			88
788	61376	9	Eschscholzia californica	2009	2018-05-31-11-57-51	0	0	x	5	0	73	22.7	67.9	22.5	74.6	1.645	17869			89
789	61377	9	Eschscholzia californica	2009	2018-05-31-11-57-53	0	0	x	5	0	73	22.7	68.1	22.6	74.9	1.893	17869			90
790	61378	9	Eschscholzia californica	2009	2018-05-31-11-57-55	0	0	x	5	0	73	22.7	68.2	22.6	75	2.017	17869	Last10	Here	91
791	61379	9	Eschscholzia californica	2009	2018-05-31-11-57-57	0	0	x	5	0	73	22.7	68.1	22.6	74.9	1.893	17869	Last10	Here	92
792	61380	9	Eschscholzia californica	2009	2018-05-31-11-57-59	0	0	x	5	0	73	22.7	68.2	22.6	75	2.017	17869	Last10	Here	93
793	61381	9	Eschscholzia californica	2009	2018-05-31-11-58-01	0	0	x	5	0	72.9	22.7	68.2	22.6	75	2.117	17869	Last10	Here	94
794	61382	9	Eschscholzia californica	2009	2018-05-31-11-58-03	0	0	x	5	0	72.9	22.7	68.3	22.5	75.1	2.241	17869	Last10	Here	95
795	61383	9	Eschscholzia californica	2009	2018-05-31-11-58-05	0	0	x	5	0	72.9	22.7	68.3	22.5	75.1	2.241	17869	Last10	Here	96
796	61384	9	Eschscholzia californica	2009	2018-05-31-11-58-07	0	0	x	5	0	73	22.7	68.3	22.5	75.1	2.141	17869	Last10	Here	97
797	61385	9	Eschscholzia californica	2009	2018-05-31-11-58-09	0	0	x	5	0	73	22.7	68.4	22.6	75.3	2.265	17869	Last10	Here	98
798	61386	9	Eschscholzia californica	2009	2018-05-31-11-58-11	0	0	x	5	0	73	22.7	68.3	22.6	75.1	2.141	17869	Last10	Here	99
799	61387	9	Eschscholzia californica	2009	2018-05-31-11-58-45	0	0	x	10	0	73	22.7	67.8	22.6	74.5	1.521	17870	First10	Here	1
800	61388	9	Eschscholzia californica	2009	2018-05-31-11-58-47	0	0	x	10	0	73	22.7	68.1	22.6	74.9	1.893	17870	First10	Here	2
801	61389	9	Eschscholzia californica	2009	2018-05-31-11-58-49	0	0	x	10	0	73	22.7	68.2	22.6	75	2.017	17870	First10	Here	3
802	61390	9	Eschscholzia californica	2009	2018-05-31-11-58-51	0	0	x	10	0	73	22.7	68.2	22.6	75	2.017	17870	First10	Here	4
803	61391	9	Eschscholzia californica	2009	2018-05-31-11-58-53	0	0	x	10	0	73	22.7	68.3	22.6	75.1	2.141	17870	First10	Here	5
804	61392	9	Eschscholzia californica	2009	2018-05-31-11-58-55	0	0	x	10	0	73	22.7	68.3	22.6	75.1	2.141	17870	First10	Here	6
805	61393	9	Eschscholzia californica	2009	2018-05-31-11-58-57	0	0	x	10	0	73	22.7	68.2	22.6	75	2.017	17870	First10	Here	7
806	61394	9	Eschscholzia californica	2009	2018-05-31-11-58-59	0	0	x	10	0	73	22.7	68.2	22.6	75	2.017	17870	First10	Here	8
807	61395	9	Eschscholzia californica	2009	2018-05-31-11-59-01	0	0	x	10	0	73	22.7	68.1	22.6	74.9	1.893	17870	First10	Here	9
808	61396	9	Eschscholzia californica	2009	2018-05-31-11-59-03	0	0	x	10	0	72.9	22.7	68.1	22.6	74.9	1.993	17870	First10	Here	10
809	61397	9	Eschscholzia californica	2009	2018-05-31-11-59-05	0	0	x	10	0	72.9	22.7	68	22.6	74.8	1.869	17870			11
810	61398	9	Eschscholzia californica	2009	2018-05-31-11-59-07	0	0	x	10	0	73	22.7	68.1	22.6	74.9	1.893	17870			12
811	61399	9	Eschscholzia californica	2009	2018-05-31-11-59-09	0	0	x	10	0	73	22.7	68.1	22.6	74.9	1.893	17870			13
812	61400	9	Eschscholzia californica	2009	2018-05-31-11-59-11	0	0	x	10	0	73	22.7	68.2	22.6	75	2.017	17870			14
813	61401	9	Eschscholzia californica	2009	2018-05-31-11-59-13	0	0	x	10	0	73	22.7	68.3	22.6	75.1	2.141	17870			15
814	61402	9	Eschscholzia californica	2009	2018-05-31-11-59-15	0	0	x	10	0	73	22.7	68.2	22.6	75	2.017	17870			16
815	61403	9	Eschscholzia californica	2009	2018-05-31-11-59-17	0	0	x	10	0	73	22.7	68.2	22.6	75	2.017	17870			17
816	61404	9	Eschscholzia californica	2009	2018-05-31-11-59-19	0	0	x	10	0	73	22.7	68.3	22.6	75.1	2.141	17870			18
817	61405	9	Eschscholzia californica	2009	2018-05-31-11-59-21	0	0	x	10	0	73	22.7	68.3	22.6	75.1	2.141	17870			19
818	61406	9	Eschscholzia californica	2009	2018-05-31-11-59-23	0	0	x	10	0	73	22.7	68.3	22.6	75.1	2.141	17870			20
819	61407	9	Eschscholzia californica	2009	2018-05-31-11-59-25	0	0	x	10	0	73	22.7	68.2	22.6	75	2.017	17870			21
820	61408	9	Eschscholzia californica	2009	2018-05-31-11-59-27	0	0	x	10	0	73	22.7	68.2	22.6	75	2.017	17870			22
821	61409	9	Eschscholzia californica	2009	2018-05-31-11-59-29	0	0	x	10	0	73	22.7	68.2	22.6	75	2.017	17870			23
822	61410	9	Eschscholzia californica	2009	2018-05-31-11-59-31	0	0	x	10	0	73	22.7	68.2	22.6	75	2.017	17870			24
823	61411	9	Eschscholzia californica	2009	2018-05-31-11-59-33	0	0	x	10	0	73	22.7	68.2	22.6	75	2.017	17870			25
824	61412	9	Eschscholzia californica	2009	2018-05-31-11-59-35	0	0	x	10	0	73	22.7	68.4	22.6	75.3	2.265	17870			26
825	61413	9	Eschscholzia californica	2009	2018-05-31-11-59-37	0	0	x	10	0	73	22.7	68.5	22.6	75.4	2.39	17870			27
826	61414	9	Eschscholzia californica	2009	2018-05-31-11-59-39	0	0	x	10	0	73	22.7	68.5	22.6	75.4	2.39	17870			28
827	61415	9	Eschscholzia californica	2009	2018-05-31-11-59-41	0	0	x	10	0	73	22.7	68.5	22.6	75.4	2.39	17870			29
828	61416	9	Eschscholzia californica	2009	2018-05-31-11-59-43	0	0	x	10	0	73	22.7	68.7	22.6	75.6	2.638	17870			30
829	61417	9	Eschscholzia californica	2009	2018-05-31-11-59-45	0	0	x	10	0	73	22.7	68.5	22.6	75.4	2.39	17870			31
830	61418	9	Eschscholzia californica	2009	2018-05-31-11-59-47	0	0	x	10	0	73	22.7	68.5	22.6	75.4	2.39	17870			32
831	61419	9	Eschscholzia californica	2009	2018-05-31-11-59-49	0	0	x	10	0	73	22.7	68.5	22.6	75.4	2.39	17870			33
832	61420	9	Eschscholzia californica	2009	2018-05-31-11-59-51	0	0	x	10	0	73	22.7	68.4	22.6	75.3	2.265	17870			34
833	61421	9	Eschscholzia californica	2009	2018-05-31-11-59-53	0	0	x	10	0	73	22.7	68.4	22.6	75.3	2.265	17870			35
834	61422	9	Eschscholzia californica	2009	2018-05-31-11-59-55	0	0	x	10	0	73	22.7	68.5	22.6	75.4	2.39	17870			36
835	61423	9	Eschscholzia californica	2009	2018-05-31-11-59-57	0	0	x	10	0	72.9	22.7	68.4	22.6	75.3	2.365	17870			37
836	61424	9	Eschscholzia californica	2009	2018-05-31-11-59-59	0	0	x	10	0	72.9	22.7	68.4	22.6	75.3	2.365	17870			38
837	61425	9	Eschscholzia californica	2009	2018-05-31-12-00-01	0	0	x	10	0	72.9	22.7	68.4	22.6	75.3	2.365	17870			39
838	61426	9	Eschscholzia californica	2009	2018-05-31-12-00-03	0	0	x	10	0	72.9	22.7	68.4	22.6	75.3	2.365	17870			40
839	61427	9	Eschscholzia californica	2009	2018-05-31-12-00-05	0	0	x	10	0	72.9	22.7	68.5	22.6	75.4	2.49	17870			41
840	61428	9	Eschscholzia californica	2009	2018-05-31-12-00-08	0	0	x	10	0	72.9	22.7	68.5	22.6	75.4	2.49	17870			42
841	61429	9	Eschscholzia californica	2009	2018-05-31-12-00-10	0	0	x	10	0	72.9	22.7	68.4	22.6	75.3	2.365	17870			43
842	61430	9	Eschscholzia californica	2009	2018-05-31-12-00-12	0	0	x	10	0	72.9	22.7	68.4	22.6	75.3	2.365	17870			44
843	61431	9	Eschscholzia californica	2009	2018-05-31-12-00-14	0	0	x	10	0	73	22.7	68.3	22.6	75.1	2.141	17870			45
844	61432	9	Eschscholzia californica	2009	2018-05-31-12-00-16	0	0	x	10	0	72.9	22.7	68.3	22.6	75.1	2.241	17870			46
845	61433	9	Eschscholzia californica	2009	2018-05-31-12-00-18	0	0	x	10	0	73	22.7	68.3	22.6	75.1	2.141	17870			47
846	61434	9	Eschscholzia californica	2009	2018-05-31-12-00-20	0	0	x	10	0	73	22.7	68.2	22.6	75	2.017	17870			48
847	61435	9	Eschscholzia californica	2009	2018-05-31-12-00-22	0	0	x	10	0	73	22.7	68.2	22.6	75	2.017	17870			49
848	61436	9	Eschscholzia californica	2009	2018-05-31-12-00-24	0	0	x	10	0	73	22.7	68.2	22.5	75	2.017	17870			50
849	61437	9	Eschscholzia californica	2009	2018-05-31-12-00-26	0	0	x	10	0	73	22.7	68.4	22.6	75.3	2.265	17870			51
850	61438	9	Eschscholzia californica	2009	2018-05-31-12-00-28	0	0	x	10	0	73	22.7	68.5	22.6	75.4	2.39	17870			52
851	61439	9	Eschscholzia californica	2009	2018-05-31-12-00-30	0	0	x	10	0	73	22.7	68.5	22.6	75.4	2.39	17870			53
852	61440	9	Eschscholzia californica	2009	2018-05-31-12-00-32	0	0	x	10	0	73	22.7	68.5	22.6	75.4	2.39	17870			54
853	61441	9	Eschscholzia californica	2009	2018-05-31-12-00-34	0	0	x	10	0	72.9	22.7	68.5	22.6	75.4	2.49	17870			55
854	61442	9	Eschscholzia californica	2009	2018-05-31-12-00-36	0	0	x	10	0	73	22.7	68.5	22.6	75.4	2.39	17870			56
855	61443	9	Eschscholzia californica	2009	2018-05-31-12-00-38	0	0	x	10	0	72.9	22.7	68.6	22.6	75.5	2.614	17870			57
856	61444	9	Eschscholzia californica	2009	2018-05-31-12-00-40	0	0	x	10	0	72.9	22.7	68.6	22.6	75.5	2.614	17870			58
857	61445	9	Eschscholzia californica	2009	2018-05-31-12-00-42	0	0	x	10	0	72.9	22.7	68.7	22.6	75.6	2.738	17870			59
858	61446	9	Eschscholzia californica	2009	2018-05-31-12-00-44	0	0	x	10	0	72.9	22.7	68.7	22.6	75.6	2.738	17870			60
859	61447	9	Eschscholzia californica	2009	2018-05-31-12-00-46	0	0	x	10	0	72.9	22.7	68.6	22.6	75.5	2.614	17870			61
860	61448	9	Eschscholzia californica	2009	2018-05-31-12-00-48	0	0	x	10	0	72.9	22.7	68.6	22.6	75.5	2.614	17870			62
861	61449	9	Eschscholzia californica	2009	2018-05-31-12-00-50	0	0	x	10	0	73	22.7	68.6	22.6	75.5	2.514	17870			63
862	61450	9	Eschscholzia californica	2009	2018-05-31-12-00-52	0	0	x	10	0	72.9	22.7	68.6	22.6	75.5	2.614	17870			64
863	61451	9	Eschscholzia californica	2009	2018-05-31-12-00-54	0	0	x	10	0	72.9	22.7	68.5	22.6	75.4	2.49	17870			65
864	61452	9	Eschscholzia californica	2009	2018-05-31-12-00-56	0	0	x	10	0	73	22.7	68.4	22.6	75.3	2.265	17870			66
865	61453	9	Eschscholzia californica	2009	2018-05-31-12-00-58	0	0	x	10	0	72.9	22.7	68.5	22.6	75.4	2.49	17870			67
866	61454	9	Eschscholzia californica	2009	2018-05-31-12-01-00	0	0	x	10	0	73	22.7	68.5	22.6	75.4	2.39	17870			68
867	61455	9	Eschscholzia californica	2009	2018-05-31-12-01-02	0	0	x	10	0	73	22.7	68.5	22.6	75.4	2.39	17870			69
868	61456	9	Eschscholzia californica	2009	2018-05-31-12-01-04	0	0	x	10	0	73	22.7	68.4	22.6	75.3	2.265	17870			70
869	61457	9	Eschscholzia californica	2009	2018-05-31-12-01-06	0	0	x	10	0	73	22.7	68.4	22.6	75.3	2.265	17870			71
870	61458	9	Eschscholzia californica	2009	2018-05-31-12-01-08	0	0	x	10	0	73	22.7	68.4	22.6	75.3	2.265	17870			72
871	61459	9	Eschscholzia californica	2009	2018-05-31-12-01-10	0	0	x	10	0	73	22.7	68.4	22.6	75.3	2.265	17870			73
872	61460	9	Eschscholzia californica	2009	2018-05-31-12-01-12	0	0	x	10	0	73	22.7	68.4	22.6	75.3	2.265	17870			74
873	61461	9	Eschscholzia californica	2009	2018-05-31-12-01-14	0	0	x	10	0	73	22.7	68.5	22.6	75.4	2.39	17870			75
874	61462	9	Eschscholzia californica	2009	2018-05-31-12-01-16	0	0	x	10	0	73	22.7	68.5	22.6	75.4	2.39	17870			76
875	61463	9	Eschscholzia californica	2009	2018-05-31-12-01-18	0	0	x	10	0	73	22.7	68.5	22.6	75.4	2.39	17870			77
876	61464	9	Eschscholzia californica	2009	2018-05-31-12-01-20	0	0	x	10	0	73	22.7	68.5	22.6	75.4	2.39	17870			78
877	61465	9	Eschscholzia californica	2009	2018-05-31-12-01-22	0	0	x	10	0	73	22.7	68.5	22.6	75.4	2.39	17870			79
878	61466	9	Eschscholzia californica	2009	2018-05-31-12-01-24	0	0	x	10	0	73	22.7	68.6	22.6	75.5	2.514	17870			80
879	61467	9	Eschscholzia californica	2009	2018-05-31-12-01-26	0	0	x	10	0	73	22.7	68.5	22.6	75.4	2.39	17870			81
880	61468	9	Eschscholzia californica	2009	2018-05-31-12-01-28	0	0	x	10	0	73	22.7	68.6	22.6	75.5	2.514	17870			82
881	61469	9	Eschscholzia californica	2009	2018-05-31-12-01-30	0	0	x	10	0	73	22.7	68.6	22.6	75.5	2.514	17870			83
882	61470	9	Eschscholzia californica	2009	2018-05-31-12-01-32	0	0	x	10	0	73	22.7	68.6	22.6	75.5	2.514	17870			84
883	61471	9	Eschscholzia californica	2009	2018-05-31-12-01-34	0	0	x	10	0	73	22.7	68.5	22.6	75.4	2.39	17870			85
884	61472	9	Eschscholzia californica	2009	2018-05-31-12-01-36	0	0	x	10	0	73	22.7	68.6	22.6	75.5	2.514	17870			86
885	61473	9	Eschscholzia californica	2009	2018-05-31-12-01-38	0	0	x	10	0	73	22.7	68.6	22.6	75.5	2.514	17870			87
886	61474	9	Eschscholzia californica	2009	2018-05-31-12-01-40	0	0	x	10	0	72.9	22.7	68.5	22.6	75.4	2.49	17870			88
887	61475	9	Eschscholzia californica	2009	2018-05-31-12-01-42	0	0	x	10	0	72.9	22.7	68.6	22.6	75.5	2.614	17870			89
888	61476	9	Eschscholzia californica	2009	2018-05-31-12-01-44	0	0	x	10	0	72.9	22.7	68.6	22.6	75.5	2.614	17870			90
889	61477	9	Eschscholzia californica	2009	2018-05-31-12-01-46	0	0	x	10	0	73	22.7	68.5	22.6	75.4	2.39	17870	Last10	Here	91
890	61478	9	Eschscholzia californica	2009	2018-05-31-12-01-48	0	0	x	10	0	73.1	22.8	68.5	22.6	75.4	2.29	17870	Last10	Here	92
891	61479	9	Eschscholzia californica	2009	2018-05-31-12-01-50	0	0	x	10	0	73	22.7	68.5	22.6	75.4	2.39	17870	Last10	Here	93
892	61480	9	Eschscholzia californica	2009	2018-05-31-12-01-52	0	0	x	10	0	73	22.7	68.4	22.6	75.3	2.265	17870	Last10	Here	94
893	61481	9	Eschscholzia californica	2009	2018-05-31-12-01-54	0	0	x	10	0	73	22.7	68.5	22.6	75.4	2.39	17870	Last10	Here	95
894	61482	9	Eschscholzia californica	2009	2018-05-31-12-01-56	0	0	x	10	0	73	22.7	68.4	22.6	75.3	2.265	17870	Last10	Here	96
895	61483	9	Eschscholzia californica	2009	2018-05-31-12-01-58	0	0	x	10	0	73	22.7	68.4	22.6	75.3	2.265	17870	Last10	Here	97
896	61484	9	Eschscholzia californica	2009	2018-05-31-12-02-00	0	0	x	10	0	72.9	22.7	68.4	22.6	75.3	2.365	17870	Last10	Here	98
897	61485	9	Eschscholzia californica	2009	2018-05-31-12-02-02	0	0	x	10	0	72.9	22.7	68.3	22.6	75.1	2.241	17870	Last10	Here	99
898	61486	9	Eschscholzia californica	2009	2018-05-31-12-02-36	0	0	x	15	0	73	22.7	68	22.6	74.8	1.769	17871	First10	Here	1
899	61487	9	Eschscholzia californica	2009	2018-05-31-12-02-38	0	0	x	15	0	73	22.7	68.2	22.6	75	2.017	17871	First10	Here	2
900	61488	9	Eschscholzia californica	2009	2018-05-31-12-02-40	0	0	x	15	0	73	22.7	68.2	22.6	75	2.017	17871	First10	Here	3
901	61489	9	Eschscholzia californica	2009	2018-05-31-12-02-42	0	0	x	15	0	73	22.7	68.2	22.6	75	2.017	17871	First10	Here	4
902	61490	9	Eschscholzia californica	2009	2018-05-31-12-02-44	0	0	x	15	0	73	22.7	68.3	22.6	75.1	2.141	17871	First10	Here	5
903	61491	9	Eschscholzia californica	2009	2018-05-31-12-02-46	0	0	x	15	0	73.1	22.8	68.4	22.6	75.3	2.165	17871	First10	Here	6
904	61492	9	Eschscholzia californica	2009	2018-05-31-12-02-48	0	0	x	15	0	73	22.7	68.4	22.6	75.3	2.265	17871	First10	Here	7
905	61493	9	Eschscholzia californica	2009	2018-05-31-12-02-50	0	0	x	15	0	73	22.7	68.2	22.6	75	2.017	17871	First10	Here	8
906	61494	9	Eschscholzia californica	2009	2018-05-31-12-02-52	0	0	x	15	0	73.1	22.8	68	22.6	74.8	1.669	17871	First10	Here	9
907	61495	9	Eschscholzia californica	2009	2018-05-31-12-02-54	0	0	x	15	0	73.1	22.8	68	22.6	74.8	1.669	17871	First10	Here	10
908	61496	9	Eschscholzia californica	2009	2018-05-31-12-02-56	0	0	x	15	0	73	22.7	68.1	22.6	74.9	1.893	17871			11
909	61497	9	Eschscholzia californica	2009	2018-05-31-12-02-58	0	0	x	15	0	73.1	22.8	68.1	22.6	74.9	1.793	17871			12
910	61498	9	Eschscholzia californica	2009	2018-05-31-12-03-00	0	0	x	15	0	73	22.7	68.1	22.6	74.9	1.893	17871			13
911	61499	9	Eschscholzia californica	2009	2018-05-31-12-03-02	0	0	x	15	0	73	22.7	68.1	22.6	74.9	1.893	17871			14
912	61500	9	Eschscholzia californica	2009	2018-05-31-12-03-04	0	0	x	15	0	73	22.7	68	22.6	74.8	1.769	17871			15
913	61501	9	Eschscholzia californica	2009	2018-05-31-12-03-06	0	0	x	15	0	73	22.7	67.9	22.6	74.6	1.645	17871			16
914	61502	9	Eschscholzia californica	2009	2018-05-31-12-03-08	0	0	x	15	0	72.9	22.7	67.8	22.6	74.5	1.621	17871			17
915	61503	9	Eschscholzia californica	2009	2018-05-31-12-03-10	0	0	x	15	0	72.9	22.7	67.8	22.6	74.5	1.621	17871			18
916	61504	9	Eschscholzia californica	2009	2018-05-31-12-03-12	0	0	x	15	0	73	22.8	68	22.6	74.8	1.769	17871			19
917	61505	9	Eschscholzia californica	2009	2018-05-31-12-03-14	0	0	x	15	0	73	22.7	68	22.6	74.8	1.769	17871			20
918	61506	9	Eschscholzia californica	2009	2018-05-31-12-03-16	0	0	x	15	0	73.1	22.8	68	22.6	74.8	1.669	17871			21
919	61507	9	Eschscholzia californica	2009	2018-05-31-12-03-18	0	0	x	15	0	73	22.7	68	22.6	74.8	1.769	17871			22
920	61508	9	Eschscholzia californica	2009	2018-05-31-12-03-20	0	0	x	15	0	73	22.7	68	22.6	74.8	1.769	17871			23
921	61509	9	Eschscholzia californica	2009	2018-05-31-12-03-22	0	0	x	15	0	73	22.7	68	22.6	74.8	1.769	17871			24
922	61510	9	Eschscholzia californica	2009	2018-05-31-12-03-24	0	0	x	15	0	73.1	22.8	68	22.6	74.8	1.669	17871			25
923	61511	9	Eschscholzia californica	2009	2018-05-31-12-03-26	0	0	x	15	0	72.9	22.7	68	22.6	74.8	1.869	17871			26
924	61512	9	Eschscholzia californica	2009	2018-05-31-12-03-28	0	0	x	15	0	72.9	22.7	68	22.6	74.8	1.869	17871			27
925	61513	9	Eschscholzia californica	2009	2018-05-31-12-03-30	0	0	x	15	0	72.9	22.7	68.1	22.6	74.9	1.993	17871			28
926	61514	9	Eschscholzia californica	2009	2018-05-31-12-03-32	0	0	x	15	0	73	22.7	68.2	22.6	75	2.017	17871			29
927	61515	9	Eschscholzia californica	2009	2018-05-31-12-03-34	0	0	x	15	0	73	22.7	68.2	22.6	75	2.017	17871			30
928	61516	9	Eschscholzia californica	2009	2018-05-31-12-03-36	0	0	x	15	0	73	22.7	68.2	22.6	75	2.017	17871			31
929	61517	9	Eschscholzia californica	2009	2018-05-31-12-03-38	0	0	x	15	0	73.1	22.8	68.2	22.6	75	1.917	17871			32
930	61518	9	Eschscholzia californica	2009	2018-05-31-12-03-40	0	0	x	15	0	73.1	22.8	68.2	22.6	75	1.917	17871			33
931	61519	9	Eschscholzia californica	2009	2018-05-31-12-03-42	0	0	x	15	0	73.1	22.8	68.2	22.6	75	1.917	17871			34
932	61520	9	Eschscholzia californica	2009	2018-05-31-12-03-44	0	0	x	15	0	73	22.7	68.1	22.6	74.9	1.893	17871			35
933	61521	9	Eschscholzia californica	2009	2018-05-31-12-03-46	0	0	x	15	0	73	22.7	68.1	22.6	74.9	1.893	17871			36
934	61522	9	Eschscholzia californica	2009	2018-05-31-12-03-48	0	0	x	15	0	73	22.7	68	22.6	74.8	1.769	17871			37
935	61523	9	Eschscholzia californica	2009	2018-05-31-12-03-50	0	0	x	15	0	73.1	22.8	68.1	22.6	74.9	1.793	17871			38
936	61524	9	Eschscholzia californica	2009	2018-05-31-12-03-52	0	0	x	15	0	73.1	22.8	68.1	22.6	74.9	1.793	17871			39
937	61525	9	Eschscholzia californica	2009	2018-05-31-12-03-54	0	0	x	15	0	73	22.7	68	22.6	74.8	1.769	17871			40
938	61526	9	Eschscholzia californica	2009	2018-05-31-12-03-56	0	0	x	15	0	73.1	22.8	68	22.6	74.8	1.669	17871			41
939	61527	9	Eschscholzia californica	2009	2018-05-31-12-03-58	0	0	x	15	0	73	22.7	67.9	22.6	74.6	1.645	17871			42
940	61528	9	Eschscholzia californica	2009	2018-05-31-12-04-00	0	0	x	15	0	73.1	22.8	67.9	22.6	74.6	1.545	17871			43
941	61529	9	Eschscholzia californica	2009	2018-05-31-12-04-02	0	0	x	15	0	73	22.7	67.9	22.6	74.6	1.645	17871			44
942	61530	9	Eschscholzia californica	2009	2018-05-31-12-04-04	0	0	x	15	0	73.1	22.8	67.9	22.6	74.6	1.545	17871			45
943	61531	9	Eschscholzia californica	2009	2018-05-31-12-04-06	0	0	x	15	0	73	22.7	67.9	22.6	74.6	1.645	17871			46
944	61532	9	Eschscholzia californica	2009	2018-05-31-12-04-08	0	0	x	15	0	73	22.7	67.8	22.6	74.5	1.521	17871			47
945	61533	9	Eschscholzia californica	2009	2018-05-31-12-04-10	0	0	x	15	0	73.1	22.8	67.8	22.6	74.5	1.421	17871			48
946	61534	9	Eschscholzia californica	2009	2018-05-31-12-04-12	0	0	x	15	0	73.1	22.8	67.9	22.6	74.6	1.545	17871			49
947	61535	9	Eschscholzia californica	2009	2018-05-31-12-04-14	0	0	x	15	0	73	22.7	67.9	22.6	74.6	1.645	17871			50
948	61536	9	Eschscholzia californica	2009	2018-05-31-12-04-16	0	0	x	15	0	73	22.7	67.9	22.6	74.6	1.645	17871			51
949	61537	9	Eschscholzia californica	2009	2018-05-31-12-04-18	0	0	x	15	0	73.1	22.8	67.9	22.6	74.6	1.545	17871			52
950	61538	9	Eschscholzia californica	2009	2018-05-31-12-04-20	0	0	x	15	0	73.1	22.8	67.9	22.6	74.6	1.545	17871			53
951	61539	9	Eschscholzia californica	2009	2018-05-31-12-04-22	0	0	x	15	0	73	22.7	67.9	22.6	74.6	1.645	17871			54
952	61540	9	Eschscholzia californica	2009	2018-05-31-12-04-24	0	0	x	15	0	73.1	22.8	67.8	22.6	74.5	1.421	17871			55
953	61541	9	Eschscholzia californica	2009	2018-05-31-12-04-26	0	0	x	15	0	73.1	22.8	67.9	22.6	74.6	1.545	17871			56
954	61542	9	Eschscholzia californica	2009	2018-05-31-12-04-28	0	0	x	15	0	73.1	22.8	68	22.6	74.8	1.669	17871			57
955	61543	9	Eschscholzia californica	2009	2018-05-31-12-04-30	0	0	x	15	0	73	22.7	68	22.6	74.8	1.769	17871			58
956	61544	9	Eschscholzia californica	2009	2018-05-31-12-04-32	0	0	x	15	0	73.1	22.8	68	22.6	74.8	1.669	17871			59
957	61545	9	Eschscholzia californica	2009	2018-05-31-12-04-34	0	0	x	15	0	73	22.7	68	22.6	74.8	1.769	17871			60
958	61546	9	Eschscholzia californica	2009	2018-05-31-12-04-36	0	0	x	15	0	73.1	22.8	68	22.6	74.8	1.669	17871			61
959	61547	9	Eschscholzia californica	2009	2018-05-31-12-04-38	0	0	x	15	0	73	22.7	68	22.6	74.8	1.769	17871			62
960	61548	9	Eschscholzia californica	2009	2018-05-31-12-04-40	0	0	x	15	0	73.1	22.8	68	22.6	74.8	1.669	17871			63
961	61549	9	Eschscholzia californica	2009	2018-05-31-12-04-42	0	0	x	15	0	73.1	22.8	68	22.6	74.8	1.669	17871			64
962	61550	9	Eschscholzia californica	2009	2018-05-31-12-04-44	0	0	x	15	0	73	22.7	68	22.6	74.8	1.769	17871			65
963	61551	9	Eschscholzia californica	2009	2018-05-31-12-04-46	0	0	x	15	0	73.1	22.8	68.2	22.6	75	1.917	17871			66
964	61552	9	Eschscholzia californica	2009	2018-05-31-12-04-48	0	0	x	15	0	73.1	22.8	68.3	22.6	75.1	2.041	17871			67
965	61553	9	Eschscholzia californica	2009	2018-05-31-12-04-50	0	0	x	15	0	73.1	22.8	68.3	22.6	75.1	2.041	17871			68
966	61554	9	Eschscholzia californica	2009	2018-05-31-12-04-52	0	0	x	15	0	73	22.7	68.3	22.6	75.1	2.141	17871			69
967	61555	9	Eschscholzia californica	2009	2018-05-31-12-04-54	0	0	x	15	0	73.1	22.8	68.2	22.6	75	1.917	17871			70
968	61556	9	Eschscholzia californica	2009	2018-05-31-12-04-56	0	0	x	15	0	73.1	22.8	68.2	22.6	75	1.917	17871			71
969	61557	9	Eschscholzia californica	2009	2018-05-31-12-04-58	0	0	x	15	0	73.1	22.8	68.2	22.6	75	1.917	17871			72
970	61558	9	Eschscholzia californica	2009	2018-05-31-12-05-00	0	0	x	15	0	73.1	22.8	68.3	22.6	75.1	2.041	17871			73
971	61559	9	Eschscholzia californica	2009	2018-05-31-12-05-02	0	0	x	15	0	73.1	22.8	68.3	22.6	75.1	2.041	17871			74
972	61560	9	Eschscholzia californica	2009	2018-05-31-12-05-04	0	0	x	15	0	73.1	22.8	68.4	22.6	75.3	2.165	17871			75
973	61561	9	Eschscholzia californica	2009	2018-05-31-12-05-06	0	0	x	15	0	73	22.7	68.4	22.6	75.3	2.265	17871			76
974	61562	9	Eschscholzia californica	2009	2018-05-31-12-05-08	0	0	x	15	0	73	22.7	68.4	22.6	75.3	2.265	17871			77
975	61563	9	Eschscholzia californica	2009	2018-05-31-12-05-10	0	0	x	15	0	73	22.7	68.4	22.6	75.3	2.265	17871			78
976	61564	9	Eschscholzia californica	2009	2018-05-31-12-05-12	0	0	x	15	0	73.1	22.8	68.4	22.6	75.3	2.165	17871			79
977	61565	9	Eschscholzia californica	2009	2018-05-31-12-05-14	0	0	x	15	0	73.1	22.8	68.4	22.6	75.3	2.165	17871			80
978	61566	9	Eschscholzia californica	2009	2018-05-31-12-05-16	0	0	x	15	0	73	22.7	68.4	22.6	75.3	2.265	17871			81
979	61567	9	Eschscholzia californica	2009	2018-05-31-12-05-18	0	0	x	15	0	73	22.7	68.4	22.6	75.3	2.265	17871			82
980	61568	9	Eschscholzia californica	2009	2018-05-31-12-05-20	0	0	x	15	0	73.1	22.8	68.4	22.6	75.3	2.165	17871			83
981	61569	9	Eschscholzia californica	2009	2018-05-31-12-05-23	0	0	x	15	0	73	22.7	68.4	22.6	75.3	2.265	17871			84
982	61570	9	Eschscholzia californica	2009	2018-05-31-12-05-25	0	0	x	15	0	73	22.7	68.2	22.6	75	2.017	17871			85
983	61571	9	Eschscholzia californica	2009	2018-05-31-12-05-27	0	0	x	15	0	73.1	22.8	68.3	22.6	75.1	2.041	17871			86
984	61572	9	Eschscholzia californica	2009	2018-05-31-12-05-29	0	0	x	15	0	73	22.7	68.3	22.6	75.1	2.141	17871			87
985	61573	9	Eschscholzia californica	2009	2018-05-31-12-05-31	0	0	x	15	0	73	22.7	68.3	22.6	75.1	2.141	17871			88
986	61574	9	Eschscholzia californica	2009	2018-05-31-12-05-33	0	0	x	15	0	73.1	22.8	68.2	22.6	75	1.917	17871			89
987	61575	9	Eschscholzia californica	2009	2018-05-31-12-05-35	0	0	x	15	0	73	22.8	68.1	22.6	74.9	1.893	17871			90
988	61576	9	Eschscholzia californica	2009	2018-05-31-12-05-37	0	0	x	15	0	73	22.7	68	22.6	74.8	1.769	17871	Last10	Here	91
989	61577	9	Eschscholzia californica	2009	2018-05-31-12-05-39	0	0	x	15	0	73	22.8	68	22.6	74.8	1.769	17871	Last10	Here	92
990	61578	9	Eschscholzia californica	2009	2018-05-31-12-05-41	0	0	x	15	0	73.1	22.8	68.1	22.6	74.9	1.793	17871	Last10	Here	93
991	61579	9	Eschscholzia californica	2009	2018-05-31-12-05-43	0	0	x	15	0	73	22.7	68.1	22.6	74.9	1.893	17871	Last10	Here	94
992	61580	9	Eschscholzia californica	2009	2018-05-31-12-05-45	0	0	x	15	0	73.1	22.8	68.1	22.6	74.9	1.793	17871	Last10	Here	95
993	61581	9	Eschscholzia californica	2009	2018-05-31-12-05-47	0	0	x	15	0	73	22.8	68	22.6	74.8	1.769	17871	Last10	Here	96
994	61582	9	Eschscholzia californica	2009	2018-05-31-12-05-49	0	0	x	15	0	73	22.8	68	22.6	74.8	1.769	17871	Last10	Here	97
995	61583	9	Eschscholzia californica	2009	2018-05-31-12-05-51	0	0	x	15	0	73.1	22.8	68.2	22.6	75	1.917	17871	Last10	Here	98
996	61584	9	Eschscholzia californica	2009	2018-05-31-12-05-53	0	0	x	15	0	73.1	22.8	68.2	22.6	75	1.917	17871	Last10	Here	99
997	61585	9	Eschscholzia californica	2009	2018-05-31-12-06-25	0	0	x	20	0	73	22.8	67.4	22.7	74	1.024	17872	First10	Here	1
998	61586	9	Eschscholzia californica	2009	2018-05-31-12-06-27	0	0	x	20	0	73	22.8	67.4	22.7	74	1.024	17872	First10	Here	2
999	61587	9	Eschscholzia californica	2009	2018-05-31-12-06-29	0	0	x	20	0	72.9	22.7	67.4	22.7	74	1.124	17872	First10	Here	3
1000	61588	9	Eschscholzia californica	2009	2018-05-31-12-06-31	0	0	x	20	0	73	22.8	67.5	22.7	74.1	1.148	17872	First10	Here	4
1001	61589	9	Eschscholzia californica	2009	2018-05-31-12-06-33	0	0	x	20	0	73	22.8	67.4	22.6	74	1.024	17872	First10	Here	5
1002	61590	9	Eschscholzia californica	2009	2018-05-31-12-06-35	0	0	x	20	0	73	22.8	67.3	22.6	73.9	0.9	17872	First10	Here	6
1003	61591	9	Eschscholzia californica	2009	2018-05-31-12-06-37	0	0	x	20	0	73	22.8	67.3	22.6	73.9	0.9	17872	First10	Here	7
1004	61592	9	Eschscholzia californica	2009	2018-05-31-12-06-39	0	0	x	20	0	73	22.8	67.4	22.7	74	1.024	17872	First10	Here	8
1005	61593	9	Eschscholzia californica	2009	2018-05-31-12-06-41	0	0	x	20	0	73	22.8	67.4	22.7	74	1.024	17872	First10	Here	9
1006	61594	9	Eschscholzia californica	2009	2018-05-31-12-06-43	0	0	x	20	0	73	22.8	67.3	22.6	73.9	0.9	17872	First10	Here	10
1007	61595	9	Eschscholzia californica	2009	2018-05-31-12-06-45	0	0	x	20	0	73	22.8	67.3	22.6	73.9	0.9	17872			11
1008	61596	9	Eschscholzia californica	2009	2018-05-31-12-06-47	0	0	x	20	0	73	22.8	67.3	22.6	73.9	0.9	17872			12
1009	61597	9	Eschscholzia californica	2009	2018-05-31-12-06-49	0	0	x	20	0	73	22.8	67.4	22.7	74	1.024	17872			13
1010	61598	9	Eschscholzia californica	2009	2018-05-31-12-06-51	0	0	x	20	0	73	22.8	67.2	22.6	73.8	0.776	17872			14
1011	61599	9	Eschscholzia californica	2009	2018-05-31-12-06-53	0	0	x	20	0	73	22.8	67.3	22.6	73.9	0.9	17872			15
1012	61600	9	Eschscholzia californica	2009	2018-05-31-12-06-55	0	0	x	20	0	73	22.8	67.2	22.6	73.8	0.776	17872			16
1013	61601	9	Eschscholzia californica	2009	2018-05-31-12-06-57	0	0	x	20	0	73	22.8	67.2	22.6	73.8	0.776	17872			17
1014	61602	9	Eschscholzia californica	2009	2018-05-31-12-06-59	0	0	x	20	0	73	22.8	67.3	22.6	73.9	0.9	17872			18
1015	61603	9	Eschscholzia californica	2009	2018-05-31-12-07-01	0	0	x	20	0	73	22.8	67.4	22.7	74	1.024	17872			19
1016	61604	9	Eschscholzia californica	2009	2018-05-31-12-07-03	0	0	x	20	0	72.9	22.7	67.4	22.7	74	1.124	17872			20
1017	61605	9	Eschscholzia californica	2009	2018-05-31-12-07-05	0	0	x	20	0	73	22.8	67.4	22.7	74	1.024	17872			21
1018	61606	9	Eschscholzia californica	2009	2018-05-31-12-07-07	0	0	x	20	0	73	22.8	67.3	22.7	73.9	0.9	17872			22
1019	61607	9	Eschscholzia californica	2009	2018-05-31-12-07-09	0	0	x	20	0	73	22.8	67.2	22.7	73.8	0.776	17872			23
1020	61608	9	Eschscholzia californica	2009	2018-05-31-12-07-11	0	0	x	20	0	73	22.8	67.4	22.7	74	1.024	17872			24
1021	61609	9	Eschscholzia californica	2009	2018-05-31-12-07-13	0	0	x	20	0	73	22.8	67.3	22.7	73.9	0.9	17872			25
1022	61610	9	Eschscholzia californica	2009	2018-05-31-12-07-15	0	0	x	20	0	73	22.8	67.3	22.7	73.9	0.9	17872			26
1023	61611	9	Eschscholzia californica	2009	2018-05-31-12-07-17	0	0	x	20	0	73	22.8	67.4	22.7	74	1.024	17872			27
1024	61612	9	Eschscholzia californica	2009	2018-05-31-12-07-19	0	0	x	20	0	73	22.8	67.2	22.7	73.8	0.776	17872			28
1025	61613	9	Eschscholzia californica	2009	2018-05-31-12-07-21	0	0	x	20	0	73	22.8	67.2	22.7	73.8	0.776	17872			29
1026	61614	9	Eschscholzia californica	2009	2018-05-31-12-07-23	0	0	x	20	0	73	22.8	67.2	22.7	73.8	0.776	17872			30
1027	61615	9	Eschscholzia californica	2009	2018-05-31-12-07-25	0	0	x	20	0	73	22.8	67.2	22.7	73.8	0.776	17872			31
1028	61616	9	Eschscholzia californica	2009	2018-05-31-12-07-27	0	0	x	20	0	73	22.8	67.3	22.7	73.9	0.9	17872			32
1029	61617	9	Eschscholzia californica	2009	2018-05-31-12-07-29	0	0	x	20	0	72.9	22.8	67.3	22.7	73.9	1	17872			33
1030	61618	9	Eschscholzia californica	2009	2018-05-31-12-07-31	0	0	x	20	0	72.9	22.8	67.3	22.7	73.9	1	17872			34
1031	61619	9	Eschscholzia californica	2009	2018-05-31-12-07-33	0	0	x	20	0	73	22.8	67.4	22.7	74	1.024	17872			35
1032	61620	9	Eschscholzia californica	2009	2018-05-31-12-07-35	0	0	x	20	0	73	22.8	67.4	22.7	74	1.024	17872			36
1033	61621	9	Eschscholzia californica	2009	2018-05-31-12-07-37	0	0	x	20	0	73	22.8	67.5	22.7	74.1	1.148	17872			37
1034	61622	9	Eschscholzia californica	2009	2018-05-31-12-07-39	0	0	x	20	0	73	22.8	67.4	22.7	74	1.024	17872			38
1035	61623	9	Eschscholzia californica	2009	2018-05-31-12-07-41	0	0	x	20	0	73	22.8	67.4	22.7	74	1.024	17872			39
1036	61624	9	Eschscholzia californica	2009	2018-05-31-12-07-43	0	0	x	20	0	73	22.8	67.3	22.6	73.9	0.9	17872			40
1037	61625	9	Eschscholzia californica	2009	2018-05-31-12-07-45	0	0	x	20	0	73	22.8	67.3	22.7	73.9	0.9	17872			41
1038	61626	9	Eschscholzia californica	2009	2018-05-31-12-07-47	0	0	x	20	0	73	22.8	67.3	22.7	73.9	0.9	17872			42
1039	61627	9	Eschscholzia californica	2009	2018-05-31-12-07-49	0	0	x	20	0	73	22.8	67.2	22.7	73.8	0.776	17872			43
1040	61628	9	Eschscholzia californica	2009	2018-05-31-12-07-51	0	0	x	20	0	73	22.8	67.2	22.7	73.8	0.776	17872			44
1041	61629	9	Eschscholzia californica	2009	2018-05-31-12-07-53	0	0	x	20	0	73	22.8	67.2	22.7	73.8	0.776	17872			45
1042	61630	9	Eschscholzia californica	2009	2018-05-31-12-07-55	0	0	x	20	0	73	22.8	67.2	22.7	73.8	0.776	17872			46
1043	61631	9	Eschscholzia californica	2009	2018-05-31-12-07-57	0	0	x	20	0	73	22.8	67.2	22.7	73.8	0.776	17872			47
1044	61632	9	Eschscholzia californica	2009	2018-05-31-12-07-59	0	0	x	20	0	73	22.8	67.3	22.7	73.9	0.9	17872			48
1045	61633	9	Eschscholzia californica	2009	2018-05-31-12-08-01	0	0	x	20	0	73	22.8	67.3	22.7	73.9	0.9	17872			49
1046	61634	9	Eschscholzia californica	2009	2018-05-31-12-08-03	0	0	x	20	0	73	22.8	67.3	22.7	73.9	0.9	17872			50
1047	61635	9	Eschscholzia californica	2009	2018-05-31-12-08-05	0	0	x	20	0	73	22.8	67.3	22.7	73.9	0.9	17872			51
1048	61636	9	Eschscholzia californica	2009	2018-05-31-12-08-07	0	0	x	20	0	73	22.8	67.3	22.7	73.9	0.9	17872			52
1049	61637	9	Eschscholzia californica	2009	2018-05-31-12-08-09	0	0	x	20	0	72.9	22.8	67.3	22.7	73.9	1	17872			53
1050	61638	9	Eschscholzia californica	2009	2018-05-31-12-08-11	0	0	x	20	0	73	22.8	67.2	22.7	73.8	0.776	17872			54
1051	61639	9	Eschscholzia californica	2009	2018-05-31-12-08-13	0	0	x	20	0	72.9	22.8	67.2	22.7	73.8	0.876	17872			55
1052	61640	9	Eschscholzia californica	2009	2018-05-31-12-08-15	0	0	x	20	0	72.9	22.8	67.2	22.7	73.8	0.876	17872			56
1053	61641	9	Eschscholzia californica	2009	2018-05-31-12-08-17	0	0	x	20	0	72.8	22.7	67.2	22.7	73.8	0.976	17872			57
1054	61642	9	Eschscholzia californica	2009	2018-05-31-12-08-19	0	0	x	20	0	73	22.8	67.2	22.7	73.8	0.776	17872			58
1055	61643	9	Eschscholzia californica	2009	2018-05-31-12-08-21	0	0	x	20	0	73	22.8	67.3	22.7	73.9	0.9	17872			59
1056	61644	9	Eschscholzia californica	2009	2018-05-31-12-08-23	0	0	x	20	0	73	22.8	67.3	22.7	73.9	0.9	17872			60
1057	61645	9	Eschscholzia californica	2009	2018-05-31-12-08-25	0	0	x	20	0	73	22.8	67.3	22.7	73.9	0.9	17872			61
1058	61646	9	Eschscholzia californica	2009	2018-05-31-12-08-27	0	0	x	20	0	73	22.8	67.4	22.7	74	1.024	17872			62
1059	61647	9	Eschscholzia californica	2009	2018-05-31-12-08-29	0	0	x	20	0	73	22.8	67.3	22.7	73.9	0.9	17872			63
1060	61648	9	Eschscholzia californica	2009	2018-05-31-12-08-31	0	0	x	20	0	73	22.8	67.3	22.7	73.9	0.9	17872			64
1061	61649	9	Eschscholzia californica	2009	2018-05-31-12-08-33	0	0	x	20	0	73	22.8	67.2	22.7	73.8	0.776	17872			65
1062	61650	9	Eschscholzia californica	2009	2018-05-31-12-08-35	0	0	x	20	0	73	22.8	67.3	22.7	73.9	0.9	17872			66
1063	61651	9	Eschscholzia californica	2009	2018-05-31-12-08-37	0	0	x	20	0	72.9	22.8	67.2	22.7	73.8	0.876	17872			67
1064	61652	9	Eschscholzia californica	2009	2018-05-31-12-08-39	0	0	x	20	0	72.9	22.8	67.2	22.7	73.8	0.876	17872			68
1065	61653	9	Eschscholzia californica	2009	2018-05-31-12-08-41	0	0	x	20	0	72.9	22.8	67.2	22.7	73.8	0.876	17872			69
1066	61654	9	Eschscholzia californica	2009	2018-05-31-12-08-43	0	0	x	20	0	72.8	22.7	67.2	22.7	73.8	0.976	17872			70
1067	61655	9	Eschscholzia californica	2009	2018-05-31-12-08-45	0	0	x	20	0	72.9	22.8	67.2	22.7	73.8	0.876	17872			71
1068	61656	9	Eschscholzia californica	2009	2018-05-31-12-08-47	0	0	x	20	0	72.9	22.8	67.2	22.7	73.8	0.876	17872			72
1069	61657	9	Eschscholzia californica	2009	2018-05-31-12-08-49	0	0	x	20	0	72.9	22.8	67.1	22.7	73.7	0.752	17872			73
1070	61658	9	Eschscholzia californica	2009	2018-05-31-12-08-51	0	0	x	20	0	72.9	22.8	67.2	22.7	73.8	0.876	17872			74
1071	61659	9	Eschscholzia californica	2009	2018-05-31-12-08-53	0	0	x	20	0	72.9	22.8	67.1	22.7	73.7	0.752	17872			75
1072	61660	9	Eschscholzia californica	2009	2018-05-31-12-08-55	0	0	x	20	0	72.9	22.8	67.1	22.7	73.7	0.752	17872			76
1073	61661	9	Eschscholzia californica	2009	2018-05-31-12-08-57	0	0	x	20	0	72.9	22.8	67.1	22.7	73.7	0.752	17872			77
1074	61662	9	Eschscholzia californica	2009	2018-05-31-12-08-59	0	0	x	20	0	72.9	22.8	67.1	22.7	73.7	0.752	17872			78
1075	61663	9	Eschscholzia californica	2009	2018-05-31-12-09-01	0	0	x	20	0	72.9	22.8	67.2	22.7	73.8	0.876	17872			79
1076	61664	9	Eschscholzia californica	2009	2018-05-31-12-09-03	0	0	x	20	0	72.9	22.8	67.3	22.7	73.9	1	17872			80
1077	61665	9	Eschscholzia californica	2009	2018-05-31-12-09-05	0	0	x	20	0	72.9	22.8	67.2	22.6	73.8	0.876	17872			81
1078	61666	9	Eschscholzia californica	2009	2018-05-31-12-09-07	0	0	x	20	0	72.9	22.8	67.3	22.7	73.9	1	17872			82
1079	61667	9	Eschscholzia californica	2009	2018-05-31-12-09-09	0	0	x	20	0	72.9	22.8	67.3	22.7	73.9	1	17872			83
1080	61668	9	Eschscholzia californica	2009	2018-05-31-12-09-11	0	0	x	20	0	72.9	22.8	67.3	22.7	73.9	1	17872			84
1081	61669	9	Eschscholzia californica	2009	2018-05-31-12-09-13	0	0	x	20	0	72.9	22.8	67.3	22.7	73.9	1	17872			85
1082	61670	9	Eschscholzia californica	2009	2018-05-31-12-09-15	0	0	x	20	0	72.9	22.8	67.3	22.7	73.9	1	17872			86
1083	61671	9	Eschscholzia californica	2009	2018-05-31-12-09-17	0	0	x	20	0	72.8	22.7	67.3	22.7	73.9	1.1	17872			87
1084	61672	9	Eschscholzia californica	2009	2018-05-31-12-09-19	0	0	x	20	0	72.9	22.8	67.2	22.7	73.8	0.876	17872			88
1085	61673	9	Eschscholzia californica	2009	2018-05-31-12-09-21	0	0	x	20	0	72.9	22.8	67.2	22.7	73.8	0.876	17872			89
1086	61674	9	Eschscholzia californica	2009	2018-05-31-12-09-23	0	0	x	20	0	72.9	22.8	67.2	22.7	73.8	0.876	17872			90
1087	61675	9	Eschscholzia californica	2009	2018-05-31-12-09-25	0	0	x	20	0	72.9	22.8	67.2	22.7	73.8	0.876	17872	Last10	Here	91
1088	61676	9	Eschscholzia californica	2009	2018-05-31-12-09-27	0	0	x	20	0	72.9	22.8	67.2	22.7	73.8	0.876	17872	Last10	Here	92
1089	61677	9	Eschscholzia californica	2009	2018-05-31-12-09-29	0	0	x	20	0	72.9	22.8	67.2	22.7	73.8	0.876	17872	Last10	Here	93
1090	61678	9	Eschscholzia californica	2009	2018-05-31-12-09-31	0	0	x	20	0	72.9	22.8	67.2	22.7	73.8	0.876	17872	Last10	Here	94
1091	61679	9	Eschscholzia californica	2009	2018-05-31-12-09-33	0	0	x	20	0	72.9	22.8	67.2	22.7	73.8	0.876	17872	Last10	Here	95
1092	61680	9	Eschscholzia californica	2009	2018-05-31-12-09-35	0	0	x	20	0	72.9	22.8	67.2	22.7	73.8	0.876	17872	Last10	Here	96
1093	61681	9	Eschscholzia californica	2009	2018-05-31-12-09-37	0	0	x	20	0	72.8	22.8	67.2	22.7	73.8	0.976	17872	Last10	Here	97
1094	61682	9	Eschscholzia californica	2009	2018-05-31-12-09-39	0	0	x	20	0	72.8	22.8	67.2	22.7	73.8	0.976	17872	Last10	Here	98
1095	61683	9	Eschscholzia californica	2009	2018-05-31-12-09-41	0	0	x	20	0	72.8	22.8	67.2	22.7	73.8	0.976	17872	Last10	Here	99
1096	61684	9	Eschscholzia californica	2009	2018-05-31-12-09-43	0	0	x	20	0	72.8	22.8	67.2	22.7	73.8	0.976	17872	Last10	Here	100
1097	61685	9	Eschscholzia californica	2009	2018-05-31-12-10-15	0	0	x	25	0	72.9	22.8	66.9	22.7	73.4	0.503	17873	First10	Here	1
1098	61686	9	Eschscholzia californica	2009	2018-05-31-12-10-17	0	0	x	25	0	72.9	22.8	66.9	22.7	73.4	0.503	17873	First10	Here	2
1099	61687	9	Eschscholzia californica	2009	2018-05-31-12-10-19	0	0	x	25	0	72.9	22.8	67	22.7	73.5	0.627	17873	First10	Here	3
1100	61688	9	Eschscholzia californica	2009	2018-05-31-12-10-21	0	0	x	25	0	72.8	22.7	67	22.7	73.5	0.727	17873	First10	Here	4
1101	61689	9	Eschscholzia californica	2009	2018-05-31-12-10-23	0	0	x	25	0	72.9	22.8	66.9	22.7	73.4	0.503	17873	First10	Here	5
1102	61690	9	Eschscholzia californica	2009	2018-05-31-12-10-25	0	0	x	25	0	72.9	22.8	66.9	22.7	73.4	0.503	17873	First10	Here	6
1103	61691	9	Eschscholzia californica	2009	2018-05-31-12-10-27	0	0	x	25	0	72.9	22.8	66.8	22.7	73.3	0.379	17873	First10	Here	7
1104	61692	9	Eschscholzia californica	2009	2018-05-31-12-10-29	0	0	x	25	0	72.8	22.7	66.8	22.7	73.3	0.479	17873	First10	Here	8
1105	61693	9	Eschscholzia californica	2009	2018-05-31-12-10-31	0	0	x	25	0	72.8	22.8	66.8	22.7	73.3	0.479	17873	First10	Here	9
1106	61694	9	Eschscholzia californica	2009	2018-05-31-12-10-33	0	0	x	25	0	72.9	22.8	66.8	22.7	73.3	0.379	17873	First10	Here	10
1107	61695	9	Eschscholzia californica	2009	2018-05-31-12-10-36	0	0	x	25	0	72.8	22.8	66.7	22.7	73.2	0.355	17873			11
1108	61696	9	Eschscholzia californica	2009	2018-05-31-12-10-38	0	0	x	25	0	72.8	22.8	66.7	22.7	73.2	0.355	17873			12
1109	61697	9	Eschscholzia californica	2009	2018-05-31-12-10-40	0	0	x	25	0	72.8	22.8	66.7	22.7	73.2	0.355	17873			13
1110	61698	9	Eschscholzia californica	2009	2018-05-31-12-10-42	0	0	x	25	0	72.8	22.8	66.7	22.7	73.2	0.355	17873			14
1111	61699	9	Eschscholzia californica	2009	2018-05-31-12-10-44	0	0	x	25	0	72.8	22.8	66.7	22.7	73.2	0.355	17873			15
1112	61700	9	Eschscholzia californica	2009	2018-05-31-12-10-46	0	0	x	25	0	72.9	22.8	66.8	22.7	73.3	0.379	17873			16
1113	61701	9	Eschscholzia californica	2009	2018-05-31-12-10-48	0	0	x	25	0	72.7	22.7	66.8	22.7	73.3	0.579	17873			17
1114	61702	9	Eschscholzia californica	2009	2018-05-31-12-10-50	0	0	x	25	0	72.8	22.8	66.7	22.7	73.2	0.355	17873			18
1115	61703	9	Eschscholzia californica	2009	2018-05-31-12-10-52	0	0	x	25	0	72.8	22.8	66.7	22.7	73.2	0.355	17873			19
1116	61704	9	Eschscholzia californica	2009	2018-05-31-12-10-54	0	0	x	25	0	72.8	22.8	66.7	22.7	73.2	0.355	17873			20
1117	61705	9	Eschscholzia californica	2009	2018-05-31-12-10-56	0	0	x	25	0	72.8	22.8	66.7	22.7	73.2	0.355	17873			21
1118	61706	9	Eschscholzia californica	2009	2018-05-31-12-10-58	0	0	x	25	0	72.8	22.8	66.7	22.7	73.2	0.355	17873			22
1119	61707	9	Eschscholzia californica	2009	2018-05-31-12-11-00	0	0	x	25	0	72.8	22.8	66.7	22.7	73.2	0.355	17873			23
1120	61708	9	Eschscholzia californica	2009	2018-05-31-12-11-02	0	0	x	25	0	72.8	22.8	66.7	22.7	73.2	0.355	17873			24
1121	61709	9	Eschscholzia californica	2009	2018-05-31-12-11-04	0	0	x	25	0	72.8	22.8	66.7	22.7	73.2	0.355	17873			25
1122	61710	9	Eschscholzia californica	2009	2018-05-31-12-11-06	0	0	x	25	0	72.7	22.7	66.7	22.7	73.2	0.455	17873			26
1123	61711	9	Eschscholzia californica	2009	2018-05-31-12-11-08	0	0	x	25	0	72.8	22.8	66.7	22.7	73.2	0.355	17873			27
1124	61712	9	Eschscholzia californica	2009	2018-05-31-12-11-10	0	0	x	25	0	72.8	22.8	66.7	22.7	73.2	0.355	17873			28
1125	61713	9	Eschscholzia californica	2009	2018-05-31-12-11-12	0	0	x	25	0	72.8	22.8	66.8	22.7	73.3	0.479	17873			29
1126	61714	9	Eschscholzia californica	2009	2018-05-31-12-11-14	0	0	x	25	0	72.8	22.8	66.8	22.7	73.3	0.479	17873			30
1127	61715	9	Eschscholzia californica	2009	2018-05-31-12-11-16	0	0	x	25	0	72.8	22.8	66.8	22.7	73.3	0.479	17873			31
1128	61716	9	Eschscholzia californica	2009	2018-05-31-12-11-18	0	0	x	25	0	72.8	22.8	66.8	22.7	73.3	0.479	17873			32
1129	61717	9	Eschscholzia californica	2009	2018-05-31-12-11-20	0	0	x	25	0	72.8	22.8	66.8	22.7	73.3	0.479	17873			33
1130	61718	9	Eschscholzia californica	2009	2018-05-31-12-11-22	0	0	x	25	0	72.8	22.8	66.8	22.7	73.3	0.479	17873			34
1131	61719	9	Eschscholzia californica	2009	2018-05-31-12-11-24	0	0	x	25	0	72.8	22.8	66.9	22.7	73.4	0.603	17873			35
1132	61720	9	Eschscholzia californica	2009	2018-05-31-12-11-26	0	0	x	25	0	72.8	22.8	66.9	22.7	73.4	0.603	17873			36
1133	61721	9	Eschscholzia californica	2009	2018-05-31-12-11-28	0	0	x	25	0	72.8	22.8	66.9	22.7	73.4	0.603	17873			37
1134	61722	9	Eschscholzia californica	2009	2018-05-31-12-11-30	0	0	x	25	0	72.8	22.8	66.8	22.7	73.3	0.479	17873			38
1135	61723	9	Eschscholzia californica	2009	2018-05-31-12-11-32	0	0	x	25	0	72.8	22.8	66.8	22.7	73.3	0.479	17873			39
1136	61724	9	Eschscholzia californica	2009	2018-05-31-12-11-34	0	0	x	25	0	72.8	22.8	66.8	22.7	73.3	0.479	17873			40
1137	61725	9	Eschscholzia californica	2009	2018-05-31-12-11-36	0	0	x	25	0	72.8	22.8	66.8	22.7	73.3	0.479	17873			41
1138	61726	9	Eschscholzia californica	2009	2018-05-31-12-11-38	0	0	x	25	0	72.8	22.8	66.8	22.7	73.3	0.479	17873			42
1139	61727	9	Eschscholzia californica	2009	2018-05-31-12-11-40	0	0	x	25	0	72.8	22.8	66.7	22.7	73.2	0.355	17873			43
1140	61728	9	Eschscholzia californica	2009	2018-05-31-12-11-42	0	0	x	25	0	72.8	22.8	66.7	22.7	73.2	0.355	17873			44
1141	61729	9	Eschscholzia californica	2009	2018-05-31-12-11-44	0	0	x	25	0	72.8	22.8	66.7	22.7	73.2	0.355	17873			45
1142	61730	9	Eschscholzia californica	2009	2018-05-31-12-11-46	0	0	x	25	0	72.8	22.8	66.7	22.7	73.2	0.355	17873			46
1143	61731	9	Eschscholzia californica	2009	2018-05-31-12-11-48	0	0	x	25	0	72.8	22.8	66.8	22.7	73.3	0.479	17873			47
1144	61732	9	Eschscholzia californica	2009	2018-05-31-12-11-50	0	0	x	25	0	72.8	22.8	66.7	22.7	73.2	0.355	17873			48
1145	61733	9	Eschscholzia californica	2009	2018-05-31-12-11-52	0	0	x	25	0	72.8	22.8	66.7	22.7	73.2	0.355	17873			49
1146	61734	9	Eschscholzia californica	2009	2018-05-31-12-11-54	0	0	x	25	0	72.8	22.8	66.7	22.7	73.2	0.355	17873			50
1147	61735	9	Eschscholzia californica	2009	2018-05-31-12-11-56	0	0	x	25	0	72.8	22.8	66.7	22.7	73.2	0.355	17873			51
1148	61736	9	Eschscholzia californica	2009	2018-05-31-12-11-58	0	0	x	25	0	72.8	22.8	66.6	22.7	73	0.231	17873			52
1149	61737	9	Eschscholzia californica	2009	2018-05-31-12-12-00	0	0	x	25	0	72.8	22.8	66.7	22.7	73.2	0.355	17873			53
1150	61738	9	Eschscholzia californica	2009	2018-05-31-12-12-02	0	0	x	25	0	72.8	22.8	66.7	22.7	73.2	0.355	17873			54
1151	61739	9	Eschscholzia californica	2009	2018-05-31-12-12-04	0	0	x	25	0	72.8	22.8	66.6	22.7	73	0.231	17873			55
1152	61740	9	Eschscholzia californica	2009	2018-05-31-12-12-06	0	0	x	25	0	72.8	22.8	66.6	22.7	73	0.231	17873			56
1153	61741	9	Eschscholzia californica	2009	2018-05-31-12-12-08	0	0	x	25	0	72.8	22.8	66.6	22.7	73	0.231	17873			57
1154	61742	9	Eschscholzia californica	2009	2018-05-31-12-12-10	0	0	x	25	0	72.8	22.8	66.5	22.7	72.9	0.107	17873			58
1155	61743	9	Eschscholzia californica	2009	2018-05-31-12-12-12	0	0	x	25	0	72.8	22.8	66.5	22.7	72.9	0.107	17873			59
1156	61744	9	Eschscholzia californica	2009	2018-05-31-12-12-14	0	0	x	25	0	72.8	22.8	66.5	22.7	72.9	0.107	17873			60
1157	61745	9	Eschscholzia californica	2009	2018-05-31-12-12-16	0	0	x	25	0	72.8	22.8	66.5	22.7	72.9	0.107	17873			61
1158	61746	9	Eschscholzia californica	2009	2018-05-31-12-12-18	0	0	x	25	0	72.8	22.8	66.5	22.7	72.9	0.107	17873			62
1159	61747	9	Eschscholzia californica	2009	2018-05-31-12-12-20	0	0	x	25	0	72.8	22.8	66.5	22.7	72.9	0.107	17873			63
1160	61748	9	Eschscholzia californica	2009	2018-05-31-12-12-22	0	0	x	25	0	72.8	22.8	66.5	22.7	72.9	0.107	17873			64
1161	61749	9	Eschscholzia californica	2009	2018-05-31-12-12-24	0	0	x	25	0	72.8	22.8	66.5	22.7	72.9	0.107	17873			65
1162	61750	9	Eschscholzia californica	2009	2018-05-31-12-12-26	0	0	x	25	0	72.8	22.8	66.5	22.7	72.9	0.107	17873			66
1163	61751	9	Eschscholzia californica	2009	2018-05-31-12-12-28	0	0	x	25	0	72.8	22.8	66.6	22.7	73	0.231	17873			67
1164	61752	9	Eschscholzia californica	2009	2018-05-31-12-12-30	0	0	x	25	0	72.8	22.8	66.6	22.7	73	0.231	17873			68
1165	61753	9	Eschscholzia californica	2009	2018-05-31-12-12-32	0	0	x	25	0	72.8	22.8	66.6	22.7	73	0.231	17873			69
1166	61754	9	Eschscholzia californica	2009	2018-05-31-12-12-34	0	0	x	25	0	72.8	22.8	66.7	22.7	73.2	0.355	17873			70
1167	61755	9	Eschscholzia californica	2009	2018-05-31-12-12-36	0	0	x	25	0	72.8	22.8	66.7	22.7	73.2	0.355	17873			71
1168	61756	9	Eschscholzia californica	2009	2018-05-31-12-12-38	0	0	x	25	0	72.7	22.8	66.7	22.7	73.2	0.455	17873			72
1169	61757	9	Eschscholzia californica	2009	2018-05-31-12-12-40	0	0	x	25	0	72.8	22.8	66.7	22.7	73.2	0.355	17873			73
1170	61758	9	Eschscholzia californica	2009	2018-05-31-12-12-42	0	0	x	25	0	72.8	22.8	66.7	22.7	73.2	0.355	17873			74
1171	61759	9	Eschscholzia californica	2009	2018-05-31-12-12-44	0	0	x	25	0	72.8	22.8	66.7	22.7	73.2	0.355	17873			75
1172	61760	9	Eschscholzia californica	2009	2018-05-31-12-12-46	0	0	x	25	0	72.8	22.8	66.6	22.7	73	0.231	17873			76
1173	61761	9	Eschscholzia californica	2009	2018-05-31-12-12-48	0	0	x	25	0	72.8	22.8	66.6	22.7	73	0.231	17873			77
1174	61762	9	Eschscholzia californica	2009	2018-05-31-12-12-50	0	0	x	25	0	72.8	22.8	66.7	22.7	73.2	0.355	17873			78
1175	61763	9	Eschscholzia californica	2009	2018-05-31-12-12-52	0	0	x	25	0	72.8	22.8	66.7	22.7	73.2	0.355	17873			79
1176	61764	9	Eschscholzia californica	2009	2018-05-31-12-12-54	0	0	x	25	0	72.8	22.8	66.7	22.7	73.2	0.355	17873			80
1177	61765	9	Eschscholzia californica	2009	2018-05-31-12-12-56	0	0	x	25	0	72.8	22.8	66.6	22.7	73	0.231	17873			81
1178	61766	9	Eschscholzia californica	2009	2018-05-31-12-12-58	0	0	x	25	0	72.8	22.8	66.6	22.7	73	0.231	17873			82
1179	61767	9	Eschscholzia californica	2009	2018-05-31-12-13-00	0	0	x	25	0	72.8	22.8	66.6	22.7	73	0.231	17873			83
1180	61768	9	Eschscholzia californica	2009	2018-05-31-12-13-02	0	0	x	25	0	72.8	22.8	66.6	22.7	73	0.231	17873			84
1181	61769	9	Eschscholzia californica	2009	2018-05-31-12-13-04	0	0	x	25	0	72.8	22.8	66.6	22.7	73	0.231	17873			85
1182	61770	9	Eschscholzia californica	2009	2018-05-31-12-13-06	0	0	x	25	0	72.8	22.8	66.7	22.7	73.2	0.355	17873			86
1183	61771	9	Eschscholzia californica	2009	2018-05-31-12-13-08	0	0	x	25	0	72.8	22.8	66.6	22.7	73	0.231	17873			87
1184	61772	9	Eschscholzia californica	2009	2018-05-31-12-13-10	0	0	x	25	0	72.8	22.8	66.6	22.7	73	0.231	17873			88
1185	61773	9	Eschscholzia californica	2009	2018-05-31-12-13-12	0	0	x	25	0	72.8	22.8	66.6	22.7	73	0.231	17873			89
1186	61774	9	Eschscholzia californica	2009	2018-05-31-12-13-14	0	0	x	25	0	72.8	22.8	66.6	22.7	73	0.231	17873			90
1187	61775	9	Eschscholzia californica	2009	2018-05-31-12-13-16	0	0	x	25	0	72.8	22.8	66.5	22.7	72.9	0.107	17873	Last10	Here	91
1188	61776	9	Eschscholzia californica	2009	2018-05-31-12-13-18	0	0	x	25	0	72.8	22.8	66.6	22.7	73	0.231	17873	Last10	Here	92
1189	61777	9	Eschscholzia californica	2009	2018-05-31-12-13-20	0	0	x	25	0	72.8	22.8	66.6	22.7	73	0.231	17873	Last10	Here	93
1190	61778	9	Eschscholzia californica	2009	2018-05-31-12-13-22	0	0	x	25	0	72.8	22.8	66.6	22.7	73	0.231	17873	Last10	Here	94
1191	61779	9	Eschscholzia californica	2009	2018-05-31-12-13-24	0	0	x	25	0	72.8	22.8	66.6	22.7	73	0.231	17873	Last10	Here	95
1192	61780	9	Eschscholzia californica	2009	2018-05-31-12-13-26	0	0	x	25	0	72.8	22.8	66.6	22.7	73	0.231	17873	Last10	Here	96
1193	61781	9	Eschscholzia californica	2009	2018-05-31-12-13-28	0	0	x	25	0	72.8	22.8	66.6	22.7	73	0.231	17873	Last10	Here	97
1194	61782	9	Eschscholzia californica	2009	2018-05-31-12-13-30	0	0	x	25	0	72.8	22.8	66.6	22.7	73	0.231	17873	Last10	Here	98
1195	61783	9	Eschscholzia californica	2009	2018-05-31-12-13-32	0	0	x	25	0	72.8	22.8	66.6	22.7	73	0.231	17873	Last10	Here	99
1196	61784	9	Eschscholzia californica	2009	2018-05-31-12-13-34	0	0	x	25	0	72.8	22.8	66.6	22.7	73	0.231	17873	Last10	Here	100
1197	61785	9	Eschscholzia californica	2009	2018-05-31-12-14-06	0	0	x	30	0	72.8	22.8	66.5	22.7	72.9	0.107	17874	First10	Here	1
1198	61786	9	Eschscholzia californica	2009	2018-05-31-12-14-08	0	0	x	30	0	72.8	22.8	66.4	22.7	72.8	-0.017	17874	First10	Here	2
1199	61787	9	Eschscholzia californica	2009	2018-05-31-12-14-10	0	0	x	30	0	72.8	22.8	66.5	22.7	72.9	0.107	17874	First10	Here	3
1200	61788	9	Eschscholzia californica	2009	2018-05-31-12-14-12	0	0	x	30	0	72.8	22.8	66.4	22.7	72.8	-0.017	17874	First10	Here	4
1201	61789	9	Eschscholzia californica	2009	2018-05-31-12-14-14	0	0	x	30	0	72.8	22.8	66.4	22.7	72.8	-0.017	17874	First10	Here	5
1202	61790	9	Eschscholzia californica	2009	2018-05-31-12-14-16	0	0	x	30	0	72.8	22.8	66.4	22.7	72.8	-0.017	17874	First10	Here	6
1203	61791	9	Eschscholzia californica	2009	2018-05-31-12-14-18	0	0	x	30	0	72.8	22.8	66.4	22.7	72.8	-0.017	17874	First10	Here	7
1204	61792	9	Eschscholzia californica	2009	2018-05-31-12-14-20	0	0	x	30	0	72.8	22.8	66.4	22.7	72.8	-0.017	17874	First10	Here	8
1205	61793	9	Eschscholzia californica	2009	2018-05-31-12-14-22	0	0	x	30	0	72.8	22.8	66.4	22.7	72.8	-0.017	17874	First10	Here	9
1206	61794	9	Eschscholzia californica	2009	2018-05-31-12-14-24	0	0	x	30	0	72.8	22.8	66.4	22.7	72.8	-0.017	17874	First10	Here	10
1207	61795	9	Eschscholzia californica	2009	2018-05-31-12-14-26	0	0	x	30	0	72.8	22.8	66.4	22.7	72.8	-0.017	17874			11
1208	61796	9	Eschscholzia californica	2009	2018-05-31-12-14-28	0	0	x	30	0	72.8	22.8	66.4	22.7	72.8	-0.017	17874			12
1209	61797	9	Eschscholzia californica	2009	2018-05-31-12-14-30	0	0	x	30	0	72.8	22.8	66.4	22.7	72.8	-0.017	17874			13
1210	61798	9	Eschscholzia californica	2009	2018-05-31-12-14-32	0	0	x	30	0	72.8	22.8	66.4	22.7	72.8	-0.017	17874			14
1211	61799	9	Eschscholzia californica	2009	2018-05-31-12-14-34	0	0	x	30	0	72.8	22.8	66.4	22.7	72.8	-0.017	17874			15
1212	61800	9	Eschscholzia californica	2009	2018-05-31-12-14-36	0	0	x	30	0	72.8	22.8	66.4	22.7	72.8	-0.017	17874			16
1213	61801	9	Eschscholzia californica	2009	2018-05-31-12-14-38	0	0	x	30	0	72.8	22.8	66.4	22.7	72.8	-0.017	17874			17
1214	61802	9	Eschscholzia californica	2009	2018-05-31-12-14-40	0	0	x	30	0	72.8	22.8	66.4	22.7	72.8	-0.017	17874			18
1215	61803	9	Eschscholzia californica	2009	2018-05-31-12-14-42	0	0	x	30	0	72.8	22.8	66.4	22.7	72.8	-0.017	17874			19
1216	61804	9	Eschscholzia californica	2009	2018-05-31-12-14-44	0	0	x	30	0	72.7	22.7	66.4	22.7	72.8	0.083	17874			20
1217	61805	9	Eschscholzia californica	2009	2018-05-31-12-14-46	0	0	x	30	0	72.8	22.8	66.4	22.7	72.8	-0.017	17874			21
1218	61806	9	Eschscholzia californica	2009	2018-05-31-12-14-48	0	0	x	30	0	72.8	22.8	66.4	22.7	72.8	-0.017	17874			22
1219	61807	9	Eschscholzia californica	2009	2018-05-31-12-14-50	0	0	x	30	0	72.8	22.8	66.4	22.7	72.8	-0.017	17874			23
1220	61808	9	Eschscholzia californica	2009	2018-05-31-12-14-52	0	0	x	30	0	72.8	22.8	66.4	22.7	72.8	-0.017	17874			24
1221	61809	9	Eschscholzia californica	2009	2018-05-31-12-14-54	0	0	x	30	0	72.8	22.8	66.4	22.7	72.8	-0.017	17874			25
1222	61810	9	Eschscholzia californica	2009	2018-05-31-12-14-56	0	0	x	30	0	72.8	22.8	66.4	22.7	72.8	-0.017	17874			26
1223	61811	9	Eschscholzia californica	2009	2018-05-31-12-14-58	0	0	x	30	0	72.8	22.8	66.4	22.7	72.8	-0.017	17874			27
1224	61812	9	Eschscholzia californica	2009	2018-05-31-12-15-00	0	0	x	30	0	72.8	22.8	66.4	22.7	72.8	-0.017	17874			28
1225	61813	9	Eschscholzia californica	2009	2018-05-31-12-15-02	0	0	x	30	0	72.7	22.7	66.4	22.7	72.8	0.083	17874			29
1226	61814	9	Eschscholzia californica	2009	2018-05-31-12-15-04	0	0	x	30	0	72.8	22.8	66.4	22.7	72.8	-0.017	17874			30
1227	61815	9	Eschscholzia californica	2009	2018-05-31-12-15-06	0	0	x	30	0	72.8	22.8	66.4	22.7	72.8	-0.017	17874			31
1228	61816	9	Eschscholzia californica	2009	2018-05-31-12-15-08	0	0	x	30	0	72.7	22.7	66.4	22.7	72.8	0.083	17874			32
1229	61817	9	Eschscholzia californica	2009	2018-05-31-12-15-10	0	0	x	30	0	72.8	22.8	66.4	22.7	72.8	-0.017	17874			33
1230	61818	9	Eschscholzia californica	2009	2018-05-31-12-15-12	0	0	x	30	0	72.8	22.8	66.4	22.7	72.8	-0.017	17874			34
1231	61819	9	Eschscholzia californica	2009	2018-05-31-12-15-14	0	0	x	30	0	72.8	22.8	66.4	22.7	72.8	-0.017	17874			35
1232	61820	9	Eschscholzia californica	2009	2018-05-31-12-15-16	0	0	x	30	0	72.8	22.8	66.4	22.7	72.8	-0.017	17874			36
1233	61821	9	Eschscholzia californica	2009	2018-05-31-12-15-18	0	0	x	30	0	72.8	22.8	66.4	22.7	72.8	-0.017	17874			37
1234	61822	9	Eschscholzia californica	2009	2018-05-31-12-15-20	0	0	x	30	0	72.8	22.8	66.4	22.7	72.8	-0.017	17874			38
1235	61823	9	Eschscholzia californica	2009	2018-05-31-12-15-22	0	0	x	30	0	72.8	22.8	66.4	22.7	72.8	-0.017	17874			39
1236	61824	9	Eschscholzia californica	2009	2018-05-31-12-15-24	0	0	x	30	0	72.8	22.8	66.4	22.7	72.8	-0.017	17874			40
1237	61825	9	Eschscholzia californica	2009	2018-05-31-12-15-26	0	0	x	30	0	72.8	22.8	66.3	22.7	72.7	-0.142	17874			41
1238	61826	9	Eschscholzia californica	2009	2018-05-31-12-15-28	0	0	x	30	0	72.8	22.8	66.3	22.7	72.7	-0.142	17874			42
1239	61827	9	Eschscholzia californica	2009	2018-05-31-12-15-30	0	0	x	30	0	72.8	22.8	66.4	22.8	72.8	-0.017	17874			43
1240	61828	9	Eschscholzia californica	2009	2018-05-31-12-15-32	0	0	x	30	0	72.8	22.8	66.4	22.7	72.8	-0.017	17874			44
1241	61829	9	Eschscholzia californica	2009	2018-05-31-12-15-34	0	0	x	30	0	72.8	22.8	66.4	22.7	72.8	-0.017	17874			45
1242	61830	9	Eschscholzia californica	2009	2018-05-31-12-15-36	0	0	x	30	0	72.8	22.8	66.4	22.7	72.8	-0.017	17874			46
1243	61831	9	Eschscholzia californica	2009	2018-05-31-12-15-38	0	0	x	30	0	72.8	22.8	66.4	22.8	72.8	-0.017	17874			47
1244	61832	9	Eschscholzia californica	2009	2018-05-31-12-15-40	0	0	x	30	0	72.8	22.8	66.4	22.7	72.8	-0.017	17874			48
1245	61833	9	Eschscholzia californica	2009	2018-05-31-12-15-42	0	0	x	30	0	72.8	22.8	66.4	22.7	72.8	-0.017	17874			49
1246	61834	9	Eschscholzia californica	2009	2018-05-31-12-15-45	0	0	x	30	0	72.8	22.8	66.3	22.7	72.7	-0.142	17874			50
1247	61835	9	Eschscholzia californica	2009	2018-05-31-12-15-47	0	0	x	30	0	72.8	22.8	66.3	22.7	72.7	-0.142	17874			51
1248	61836	9	Eschscholzia californica	2009	2018-05-31-12-15-49	0	0	x	30	0	72.8	22.8	66.3	22.7	72.7	-0.142	17874			52
1249	61837	9	Eschscholzia californica	2009	2018-05-31-12-15-51	0	0	x	30	0	72.8	22.8	66.3	22.7	72.7	-0.142	17874			53
1250	61838	9	Eschscholzia californica	2009	2018-05-31-12-15-53	0	0	x	30	0	72.8	22.8	66.4	22.7	72.8	-0.017	17874			54
1251	61839	9	Eschscholzia californica	2009	2018-05-31-12-15-55	0	0	x	30	0	72.8	22.8	66.4	22.8	72.8	-0.017	17874			55
1252	61840	9	Eschscholzia californica	2009	2018-05-31-12-15-57	0	0	x	30	0	72.8	22.8	66.4	22.7	72.8	-0.017	17874			56
1253	61841	9	Eschscholzia californica	2009	2018-05-31-12-15-59	0	0	x	30	0	72.8	22.8	66.4	22.7	72.8	-0.017	17874			57
1254	61842	9	Eschscholzia californica	2009	2018-05-31-12-16-01	0	0	x	30	0	72.8	22.8	66.4	22.7	72.8	-0.017	17874			58
1255	61843	9	Eschscholzia californica	2009	2018-05-31-12-16-03	0	0	x	30	0	72.8	22.8	66.4	22.7	72.8	-0.017	17874			59
1256	61844	9	Eschscholzia californica	2009	2018-05-31-12-16-05	0	0	x	30	0	72.8	22.8	66.4	22.7	72.8	-0.017	17874			60
1257	61845	9	Eschscholzia californica	2009	2018-05-31-12-16-07	0	0	x	30	0	72.8	22.8	66.4	22.7	72.8	-0.017	17874			61
1258	61846	9	Eschscholzia californica	2009	2018-05-31-12-16-09	0	0	x	30	0	72.8	22.8	66.4	22.8	72.8	-0.017	17874			62
1259	61847	9	Eschscholzia californica	2009	2018-05-31-12-16-11	0	0	x	30	0	72.7	22.7	66.4	22.7	72.8	0.083	17874			63
1260	61848	9	Eschscholzia californica	2009	2018-05-31-12-16-13	0	0	x	30	0	72.8	22.8	66.4	22.7	72.8	-0.017	17874			64
1261	61849	9	Eschscholzia californica	2009	2018-05-31-12-16-15	0	0	x	30	0	72.8	22.8	66.4	22.7	72.8	-0.017	17874			65
1262	61850	9	Eschscholzia californica	2009	2018-05-31-12-16-17	0	0	x	30	0	72.8	22.8	66.4	22.7	72.8	-0.017	17874			66
1263	61851	9	Eschscholzia californica	2009	2018-05-31-12-16-19	0	0	x	30	0	72.8	22.8	66.5	22.8	72.9	0.107	17874			67
1264	61852	9	Eschscholzia californica	2009	2018-05-31-12-16-21	0	0	x	30	0	72.8	22.8	66.4	22.7	72.8	-0.017	17874			68
1265	61853	9	Eschscholzia californica	2009	2018-05-31-12-16-23	0	0	x	30	0	72.8	22.8	66.5	22.8	72.9	0.107	17874			69
1266	61854	9	Eschscholzia californica	2009	2018-05-31-12-16-25	0	0	x	30	0	72.8	22.8	66.4	22.7	72.8	-0.017	17874			70
1267	61855	9	Eschscholzia californica	2009	2018-05-31-12-16-27	0	0	x	30	0	72.8	22.8	66.4	22.7	72.8	-0.017	17874			71
1268	61856	9	Eschscholzia californica	2009	2018-05-31-12-16-29	0	0	x	30	0	72.8	22.8	66.5	22.8	72.9	0.107	17874			72
1269	61857	9	Eschscholzia californica	2009	2018-05-31-12-16-31	0	0	x	30	0	72.8	22.8	66.5	22.8	72.9	0.107	17874			73
1270	61858	9	Eschscholzia californica	2009	2018-05-31-12-16-33	0	0	x	30	0	72.7	22.8	66.4	22.7	72.8	0.083	17874			74
1271	61859	9	Eschscholzia californica	2009	2018-05-31-12-16-35	0	0	x	30	0	72.7	22.8	66.4	22.8	72.8	0.083	17874			75
1272	61860	9	Eschscholzia californica	2009	2018-05-31-12-16-37	0	0	x	30	0	72.7	22.8	66.4	22.7	72.8	0.083	17874			76
1273	61861	9	Eschscholzia californica	2009	2018-05-31-12-16-39	0	0	x	30	0	72.7	22.8	66.3	22.7	72.7	-0.042	17874			77
1274	61862	9	Eschscholzia californica	2009	2018-05-31-12-16-41	0	0	x	30	0	72.7	22.8	66.3	22.7	72.7	-0.042	17874			78
1275	61863	9	Eschscholzia californica	2009	2018-05-31-12-16-43	0	0	x	30	0	72.7	22.8	66.4	22.8	72.8	0.083	17874			79
1276	61864	9	Eschscholzia californica	2009	2018-05-31-12-16-45	0	0	x	30	0	72.7	22.8	66.3	22.7	72.7	-0.042	17874			80
1277	61865	9	Eschscholzia californica	2009	2018-05-31-12-16-47	0	0	x	30	0	72.8	22.8	66.4	22.8	72.8	-0.017	17874			81
1278	61866	9	Eschscholzia californica	2009	2018-05-31-12-16-49	0	0	x	30	0	72.7	22.8	66.4	22.8	72.8	0.083	17874			82
1279	61867	9	Eschscholzia californica	2009	2018-05-31-12-16-51	0	0	x	30	0	72.7	22.8	66.3	22.7	72.7	-0.042	17874			83
1280	61868	9	Eschscholzia californica	2009	2018-05-31-12-16-53	0	0	x	30	0	72.7	22.8	66.3	22.7	72.7	-0.042	17874			84
1281	61869	9	Eschscholzia californica	2009	2018-05-31-12-16-55	0	0	x	30	0	72.6	22.8	66.4	22.8	72.8	0.183	17874			85
1282	61870	9	Eschscholzia californica	2009	2018-05-31-12-16-57	0	0	x	30	0	72.6	22.8	66.3	22.7	72.7	0.058	17874			86
1283	61871	9	Eschscholzia californica	2009	2018-05-31-12-16-59	0	0	x	30	0	72.7	22.8	66.4	22.8	72.8	0.083	17874			87
1284	61872	9	Eschscholzia californica	2009	2018-05-31-12-17-01	0	0	x	30	0	72.7	22.8	66.4	22.8	72.8	0.083	17874			88
1285	61873	9	Eschscholzia californica	2009	2018-05-31-12-17-03	0	0	x	30	0	72.7	22.8	66.2	22.7	72.5	-0.166	17874			89
1286	61874	9	Eschscholzia californica	2009	2018-05-31-12-17-05	0	0	x	30	0	72.7	22.8	66.4	22.8	72.8	0.083	17874			90
1287	61875	9	Eschscholzia californica	2009	2018-05-31-12-17-07	0	0	x	30	0	72.7	22.8	66.4	22.8	72.8	0.083	17874	Last10	Here	91
1288	61876	9	Eschscholzia californica	2009	2018-05-31-12-17-09	0	0	x	30	0	72.7	22.8	66.4	22.8	72.8	0.083	17874	Last10	Here	92
1289	61877	9	Eschscholzia californica	2009	2018-05-31-12-17-11	0	0	x	30	0	72.7	22.8	66.3	22.7	72.7	-0.042	17874	Last10	Here	93
1290	61878	9	Eschscholzia californica	2009	2018-05-31-12-17-13	0	0	x	30	0	72.7	22.8	66.3	22.8	72.7	-0.042	17874	Last10	Here	94
1291	61879	9	Eschscholzia californica	2009	2018-05-31-12-17-15	0	0	x	30	0	72.7	22.8	66.3	22.8	72.7	-0.042	17874	Last10	Here	95
1292	61880	9	Eschscholzia californica	2009	2018-05-31-12-17-17	0	0	x	30	0	72.7	22.8	66.3	22.8	72.7	-0.042	17874	Last10	Here	96
1293	61881	9	Eschscholzia californica	2009	2018-05-31-12-17-19	0	0	x	30	0	72.8	22.8	66.2	22.7	72.5	-0.266	17874	Last10	Here	97
1294	61882	9	Eschscholzia californica	2009	2018-05-31-12-17-21	0	0	x	30	0	72.8	22.8	66.3	22.8	72.7	-0.142	17874	Last10	Here	98
1295	61883	9	Eschscholzia californica	2009	2018-05-31-12-17-23	0	0	x	30	0	72.8	22.8	66.3	22.8	72.7	-0.142	17874	Last10	Here	99
1296	61884	9	Eschscholzia californica	2009	2018-05-31-12-17-25	0	0	x	30	0	72.7	22.8	66.4	22.8	72.8	0.083	17874	Last10	Here	100
1297	61885	9	Eschscholzia californica	2009	2018-05-31-12-17-57	0	0	z	0	5	72.9	22.9	66.8	22.8	73.3	0.379	17875	First10	Here	1
1298	61886	9	Eschscholzia californica	2009	2018-05-31-12-17-59	0	0	z	0	5	72.8	22.8	66.7	22.7	73.2	0.355	17875	First10	Here	2
1299	61887	9	Eschscholzia californica	2009	2018-05-31-12-18-01	0	0	z	0	5	72.8	22.8	67	22.8	73.5	0.727	17875	First10	Here	3
1300	61888	9	Eschscholzia californica	2009	2018-05-31-12-18-03	0	0	z	0	5	72.8	22.8	66.9	22.7	73.4	0.603	17875	First10	Here	4
1301	61889	9	Eschscholzia californica	2009	2018-05-31-12-18-05	0	0	z	0	5	72.8	22.8	67	22.8	73.5	0.727	17875	First10	Here	5
1302	61890	9	Eschscholzia californica	2009	2018-05-31-12-18-07	0	0	z	0	5	72.8	22.8	66.9	22.7	73.4	0.603	17875	First10	Here	6
1303	61891	9	Eschscholzia californica	2009	2018-05-31-12-18-09	0	0	z	0	5	72.7	22.8	66.8	22.7	73.3	0.579	17875	First10	Here	7
1304	61892	9	Eschscholzia californica	2009	2018-05-31-12-18-11	0	0	z	0	5	72.8	22.8	66.9	22.8	73.4	0.603	17875	First10	Here	8
1305	61893	9	Eschscholzia californica	2009	2018-05-31-12-18-13	0	0	z	0	5	72.8	22.8	66.8	22.7	73.3	0.479	17875	First10	Here	9
1306	61894	9	Eschscholzia californica	2009	2018-05-31-12-18-15	0	0	z	0	5	72.7	22.8	66.8	22.7	73.3	0.579	17875	First10	Here	10
1307	61895	9	Eschscholzia californica	2009	2018-05-31-12-18-17	0	0	z	0	5	72.8	22.8	66.8	22.7	73.3	0.479	17875			11
1308	61896	9	Eschscholzia californica	2009	2018-05-31-12-18-19	0	0	z	0	5	72.8	22.8	66.9	22.7	73.4	0.603	17875			12
1309	61897	9	Eschscholzia californica	2009	2018-05-31-12-18-21	0	0	z	0	5	72.8	22.8	66.8	22.7	73.3	0.479	17875			13
1310	61898	9	Eschscholzia californica	2009	2018-05-31-12-18-23	0	0	z	0	5	72.8	22.8	66.8	22.7	73.3	0.479	17875			14
1311	61899	9	Eschscholzia californica	2009	2018-05-31-12-18-25	0	0	z	0	5	72.7	22.8	66.7	22.7	73.2	0.455	17875			15
1312	61900	9	Eschscholzia californica	2009	2018-05-31-12-18-27	0	0	z	0	5	72.8	22.8	66.7	22.7	73.2	0.355	17875			16
1313	61901	9	Eschscholzia californica	2009	2018-05-31-12-18-29	0	0	z	0	5	72.8	22.8	66.8	22.7	73.3	0.479	17875			17
1314	61902	9	Eschscholzia californica	2009	2018-05-31-12-18-31	0	0	z	0	5	72.7	22.8	66.8	22.7	73.3	0.579	17875			18
1315	61903	9	Eschscholzia californica	2009	2018-05-31-12-18-33	0	0	z	0	5	72.7	22.8	66.8	22.7	73.3	0.579	17875			19
1316	61904	9	Eschscholzia californica	2009	2018-05-31-12-18-35	0	0	z	0	5	72.7	22.8	66.8	22.7	73.3	0.579	17875			20
1317	61905	9	Eschscholzia californica	2009	2018-05-31-12-18-37	0	0	z	0	5	72.7	22.8	66.8	22.7	73.3	0.579	17875			21
1318	61906	9	Eschscholzia californica	2009	2018-05-31-12-18-39	0	0	z	0	5	72.7	22.8	66.9	22.7	73.4	0.703	17875			22
1319	61907	9	Eschscholzia californica	2009	2018-05-31-12-18-41	0	0	z	0	5	72.7	22.8	66.9	22.7	73.4	0.703	17875			23
1320	61908	9	Eschscholzia californica	2009	2018-05-31-12-18-43	0	0	z	0	5	72.7	22.8	67	22.7	73.5	0.827	17875			24
1321	61909	9	Eschscholzia californica	2009	2018-05-31-12-18-45	0	0	z	0	5	72.7	22.8	67	22.7	73.5	0.827	17875			25
1322	61910	9	Eschscholzia californica	2009	2018-05-31-12-18-47	0	0	z	0	5	72.7	22.8	67	22.7	73.5	0.827	17875			26
1323	61911	9	Eschscholzia californica	2009	2018-05-31-12-18-49	0	0	z	0	5	72.7	22.8	67	22.7	73.5	0.827	17875			27
1324	61912	9	Eschscholzia californica	2009	2018-05-31-12-18-51	0	0	z	0	5	72.7	22.8	67	22.7	73.5	0.827	17875			28
1325	61913	9	Eschscholzia californica	2009	2018-05-31-12-18-53	0	0	z	0	5	72.7	22.8	66.9	22.7	73.4	0.703	17875			29
1326	61914	9	Eschscholzia californica	2009	2018-05-31-12-18-55	0	0	z	0	5	72.7	22.8	66.9	22.7	73.4	0.703	17875			30
1327	61915	9	Eschscholzia californica	2009	2018-05-31-12-18-57	0	0	z	0	5	72.7	22.8	67	22.7	73.5	0.827	17875			31
1328	61916	9	Eschscholzia californica	2009	2018-05-31-12-18-59	0	0	z	0	5	72.7	22.8	67	22.7	73.5	0.827	17875			32
1329	61917	9	Eschscholzia californica	2009	2018-05-31-12-19-01	0	0	z	0	5	72.6	22.8	67	22.7	73.5	0.927	17875			33
1330	61918	9	Eschscholzia californica	2009	2018-05-31-12-19-03	0	0	z	0	5	72.7	22.8	67	22.7	73.5	0.827	17875			34
1331	61919	9	Eschscholzia californica	2009	2018-05-31-12-19-05	0	0	z	0	5	72.7	22.8	67.1	22.7	73.7	0.952	17875			35
1332	61920	9	Eschscholzia californica	2009	2018-05-31-12-19-07	0	0	z	0	5	72.7	22.8	67.1	22.7	73.7	0.952	17875			36
1333	61921	9	Eschscholzia californica	2009	2018-05-31-12-19-09	0	0	z	0	5	72.7	22.8	67.1	22.7	73.7	0.952	17875			37
1334	61922	9	Eschscholzia californica	2009	2018-05-31-12-19-11	0	0	z	0	5	72.7	22.8	67.1	22.7	73.7	0.952	17875			38
1335	61923	9	Eschscholzia californica	2009	2018-05-31-12-19-13	0	0	z	0	5	72.7	22.8	67	22.7	73.5	0.827	17875			39
1336	61924	9	Eschscholzia californica	2009	2018-05-31-12-19-15	0	0	z	0	5	72.7	22.8	66.9	22.7	73.4	0.703	17875			40
1337	61925	9	Eschscholzia californica	2009	2018-05-31-12-19-17	0	0	z	0	5	72.6	22.8	66.9	22.7	73.4	0.803	17875			41
1338	61926	9	Eschscholzia californica	2009	2018-05-31-12-19-19	0	0	z	0	5	72.7	22.8	66.8	22.7	73.3	0.579	17875			42
1339	61927	9	Eschscholzia californica	2009	2018-05-31-12-19-21	0	0	z	0	5	72.7	22.8	66.7	22.7	73.2	0.455	17875			43
1340	61928	9	Eschscholzia californica	2009	2018-05-31-12-19-23	0	0	z	0	5	72.7	22.8	66.8	22.7	73.3	0.579	17875			44
1341	61929	9	Eschscholzia californica	2009	2018-05-31-12-19-25	0	0	z	0	5	72.7	22.8	66.8	22.7	73.3	0.579	17875			45
1342	61930	9	Eschscholzia californica	2009	2018-05-31-12-19-27	0	0	z	0	5	72.7	22.8	66.8	22.7	73.3	0.579	17875			46
1343	61931	9	Eschscholzia californica	2009	2018-05-31-12-19-29	0	0	z	0	5	72.7	22.8	66.8	22.7	73.3	0.579	17875			47
1344	61932	9	Eschscholzia californica	2009	2018-05-31-12-19-31	0	0	z	0	5	72.7	22.8	66.8	22.7	73.3	0.579	17875			48
1345	61933	9	Eschscholzia californica	2009	2018-05-31-12-19-33	0	0	z	0	5	72.7	22.8	66.8	22.7	73.3	0.579	17875			49
1346	61934	9	Eschscholzia californica	2009	2018-05-31-12-19-35	0	0	z	0	5	72.7	22.8	66.7	22.7	73.2	0.455	17875			50
1347	61935	9	Eschscholzia californica	2009	2018-05-31-12-19-37	0	0	z	0	5	72.7	22.8	66.7	22.7	73.2	0.455	17875			51
1348	61936	9	Eschscholzia californica	2009	2018-05-31-12-19-39	0	0	z	0	5	72.7	22.8	66.7	22.7	73.2	0.455	17875			52
1349	61937	9	Eschscholzia californica	2009	2018-05-31-12-19-41	0	0	z	0	5	72.7	22.8	66.7	22.7	73.2	0.455	17875			53
1350	61938	9	Eschscholzia californica	2009	2018-05-31-12-19-43	0	0	z	0	5	72.7	22.8	66.7	22.7	73.2	0.455	17875			54
1351	61939	9	Eschscholzia californica	2009	2018-05-31-12-19-45	0	0	z	0	5	72.7	22.8	66.7	22.7	73.2	0.455	17875			55
1352	61940	9	Eschscholzia californica	2009	2018-05-31-12-19-47	0	0	z	0	5	72.6	22.8	66.7	22.7	73.2	0.555	17875			56
1353	61941	9	Eschscholzia californica	2009	2018-05-31-12-19-49	0	0	z	0	5	72.7	22.8	66.7	22.7	73.2	0.455	17875			57
1354	61942	9	Eschscholzia californica	2009	2018-05-31-12-19-51	0	0	z	0	5	72.6	22.8	66.7	22.7	73.2	0.555	17875			58
1355	61943	9	Eschscholzia californica	2009	2018-05-31-12-19-53	0	0	z	0	5	72.6	22.8	66.7	22.7	73.2	0.555	17875			59
1356	61944	9	Eschscholzia californica	2009	2018-05-31-12-19-55	0	0	z	0	5	72.6	22.8	66.6	22.7	73	0.431	17875			60
1357	61945	9	Eschscholzia californica	2009	2018-05-31-12-19-57	0	0	z	0	5	72.6	22.8	66.6	22.7	73	0.431	17875			61
1358	61946	9	Eschscholzia californica	2009	2018-05-31-12-19-59	0	0	z	0	5	72.6	22.8	66.7	22.8	73.2	0.555	17875			62
1359	61947	9	Eschscholzia californica	2009	2018-05-31-12-20-01	0	0	z	0	5	72.6	22.8	66.6	22.7	73	0.431	17875			63
1360	61948	9	Eschscholzia californica	2009	2018-05-31-12-20-03	0	0	z	0	5	72.6	22.8	66.7	22.7	73.2	0.555	17875			64
1361	61949	9	Eschscholzia californica	2009	2018-05-31-12-20-05	0	0	z	0	5	72.6	22.8	66.8	22.7	73.3	0.679	17875			65
1362	61950	9	Eschscholzia californica	2009	2018-05-31-12-20-07	0	0	z	0	5	72.6	22.8	66.9	22.7	73.4	0.803	17875			66
1363	61951	9	Eschscholzia californica	2009	2018-05-31-12-20-09	0	0	z	0	5	72.6	22.8	66.9	22.7	73.4	0.803	17875			67
1364	61952	9	Eschscholzia californica	2009	2018-05-31-12-20-11	0	0	z	0	5	72.6	22.8	66.9	22.7	73.4	0.803	17875			68
1365	61953	9	Eschscholzia californica	2009	2018-05-31-12-20-13	0	0	z	0	5	72.6	22.8	67	22.7	73.5	0.927	17875			69
1366	61954	9	Eschscholzia californica	2009	2018-05-31-12-20-15	0	0	z	0	5	72.7	22.9	67	22.7	73.5	0.827	17875			70
1367	61955	9	Eschscholzia californica	2009	2018-05-31-12-20-17	0	0	z	0	5	72.7	22.9	67	22.7	73.5	0.827	17875			71
1368	61956	9	Eschscholzia californica	2009	2018-05-31-12-20-19	0	0	z	0	5	72.6	22.8	67	22.7	73.5	0.927	17875			72
1369	61957	9	Eschscholzia californica	2009	2018-05-31-12-20-21	0	0	z	0	5	72.6	22.8	66.9	22.7	73.4	0.803	17875			73
1370	61958	9	Eschscholzia californica	2009	2018-05-31-12-20-23	0	0	z	0	5	72.6	22.8	66.9	22.7	73.4	0.803	17875			74
1371	61959	9	Eschscholzia californica	2009	2018-05-31-12-20-25	0	0	z	0	5	72.6	22.8	66.9	22.7	73.4	0.803	17875			75
1372	61960	9	Eschscholzia californica	2009	2018-05-31-12-20-27	0	0	z	0	5	72.6	22.8	66.9	22.7	73.4	0.803	17875			76
1373	61961	9	Eschscholzia californica	2009	2018-05-31-12-20-29	0	0	z	0	5	72.6	22.8	66.9	22.7	73.4	0.803	17875			77
1374	61962	9	Eschscholzia californica	2009	2018-05-31-12-20-31	0	0	z	0	5	72.6	22.8	66.9	22.7	73.4	0.803	17875			78
1375	61963	9	Eschscholzia californica	2009	2018-05-31-12-20-33	0	0	z	0	5	72.6	22.8	66.8	22.7	73.3	0.679	17875			79
1376	61964	9	Eschscholzia californica	2009	2018-05-31-12-20-35	0	0	z	0	5	72.6	22.8	66.8	22.7	73.3	0.679	17875			80
1377	61965	9	Eschscholzia californica	2009	2018-05-31-12-20-37	0	0	z	0	5	72.6	22.8	66.7	22.7	73.2	0.555	17875			81
1378	61966	9	Eschscholzia californica	2009	2018-05-31-12-20-39	0	0	z	0	5	72.6	22.8	66.7	22.7	73.2	0.555	17875			82
1379	61967	9	Eschscholzia californica	2009	2018-05-31-12-20-41	0	0	z	0	5	72.6	22.8	66.7	22.7	73.2	0.555	17875			83
1380	61968	9	Eschscholzia californica	2009	2018-05-31-12-20-43	0	0	z	0	5	72.6	22.8	66.7	22.7	73.2	0.555	17875			84
1381	61969	9	Eschscholzia californica	2009	2018-05-31-12-20-45	0	0	z	0	5	72.6	22.8	66.7	22.7	73.2	0.555	17875			85
1382	61970	9	Eschscholzia californica	2009	2018-05-31-12-20-47	0	0	z	0	5	72.7	22.9	66.7	22.7	73.2	0.455	17875			86
1383	61971	9	Eschscholzia californica	2009	2018-05-31-12-20-49	0	0	z	0	5	72.6	22.8	66.7	22.7	73.2	0.555	17875			87
1384	61972	9	Eschscholzia californica	2009	2018-05-31-12-20-51	0	0	z	0	5	72.6	22.8	66.7	22.7	73.2	0.555	17875			88
1385	61973	9	Eschscholzia californica	2009	2018-05-31-12-20-53	0	0	z	0	5	72.6	22.8	66.7	22.7	73.2	0.555	17875			89
1386	61974	9	Eschscholzia californica	2009	2018-05-31-12-20-56	0	0	z	0	5	72.6	22.8	66.7	22.7	73.2	0.555	17875			90
1387	61975	9	Eschscholzia californica	2009	2018-05-31-12-20-58	0	0	z	0	5	72.6	22.8	66.7	22.7	73.2	0.555	17875	Last10	Here	91
1388	61976	9	Eschscholzia californica	2009	2018-05-31-12-21-00	0	0	z	0	5	72.6	22.8	66.7	22.7	73.2	0.555	17875	Last10	Here	92
1389	61977	9	Eschscholzia californica	2009	2018-05-31-12-21-02	0	0	z	0	5	72.6	22.8	66.7	22.7	73.2	0.555	17875	Last10	Here	93
1390	61978	9	Eschscholzia californica	2009	2018-05-31-12-21-04	0	0	z	0	5	72.6	22.8	66.7	22.7	73.2	0.555	17875	Last10	Here	94
1391	61979	9	Eschscholzia californica	2009	2018-05-31-12-21-06	0	0	z	0	5	72.6	22.8	66.6	22.7	73	0.431	17875	Last10	Here	95
1392	61980	9	Eschscholzia californica	2009	2018-05-31-12-21-08	0	0	z	0	5	72.7	22.9	66.7	22.7	73.2	0.455	17875	Last10	Here	96
1393	61981	9	Eschscholzia californica	2009	2018-05-31-12-21-10	0	0	z	0	5	72.6	22.8	66.7	22.7	73.2	0.555	17875	Last10	Here	97
1394	61982	9	Eschscholzia californica	2009	2018-05-31-12-21-12	0	0	z	0	5	72.6	22.8	66.7	22.7	73.2	0.555	17875	Last10	Here	98
1395	61983	9	Eschscholzia californica	2009	2018-05-31-12-21-14	0	0	z	0	5	72.6	22.8	66.7	22.7	73.2	0.555	17875	Last10	Here	99
1396	61984	9	Eschscholzia californica	2009	2018-05-31-12-21-16	0	0	z	0	5	72.6	22.8	66.7	22.7	73.2	0.555	17875	Last10	Here	100
1397	61985	9	Eschscholzia californica	2009	2018-05-31-12-21-48	0	0	z	0	10	72.5	22.8	66.5	22.7	72.9	0.407	17876	First10	Here	1
1398	61986	9	Eschscholzia californica	2009	2018-05-31-12-21-50	0	0	z	0	10	72.5	22.8	66.4	22.7	72.8	0.283	17876	First10	Here	2
1399	61987	9	Eschscholzia californica	2009	2018-05-31-12-21-52	0	0	z	0	10	72.5	22.8	66.5	22.7	72.9	0.407	17876	First10	Here	3
1400	61988	9	Eschscholzia californica	2009	2018-05-31-12-21-54	0	0	z	0	10	72.5	22.8	66.4	22.7	72.8	0.283	17876	First10	Here	4
1401	61989	9	Eschscholzia californica	2009	2018-05-31-12-21-56	0	0	z	0	10	72.5	22.8	66.4	22.7	72.8	0.283	17876	First10	Here	5
1402	61990	9	Eschscholzia californica	2009	2018-05-31-12-21-58	0	0	z	0	10	72.5	22.8	66.5	22.7	72.9	0.407	17876	First10	Here	6
1403	61991	9	Eschscholzia californica	2009	2018-05-31-12-22-00	0	0	z	0	10	72.5	22.8	66.5	22.7	72.9	0.407	17876	First10	Here	7
1404	61992	9	Eschscholzia californica	2009	2018-05-31-12-22-02	0	0	z	0	10	72.6	22.9	66.5	22.7	72.9	0.307	17876	First10	Here	8
1405	61993	9	Eschscholzia californica	2009	2018-05-31-12-22-04	0	0	z	0	10	72.5	22.8	66.4	22.7	72.8	0.283	17876	First10	Here	9
1406	61994	9	Eschscholzia californica	2009	2018-05-31-12-22-06	0	0	z	0	10	72.5	22.8	66.4	22.7	72.8	0.283	17876	First10	Here	10
1407	61995	9	Eschscholzia californica	2009	2018-05-31-12-22-08	0	0	z	0	10	72.5	22.8	66.5	22.8	72.9	0.407	17876			11
1408	61996	9	Eschscholzia californica	2009	2018-05-31-12-22-10	0	0	z	0	10	72.6	22.9	66.5	22.7	72.9	0.307	17876			12
1409	61997	9	Eschscholzia californica	2009	2018-05-31-12-22-12	0	0	z	0	10	72.5	22.8	66.5	22.7	72.9	0.407	17876			13
1410	61998	9	Eschscholzia californica	2009	2018-05-31-12-22-14	0	0	z	0	10	72.5	22.8	66.5	22.8	72.9	0.407	17876			14
1411	61999	9	Eschscholzia californica	2009	2018-05-31-12-22-16	0	0	z	0	10	72.5	22.8	66.5	22.7	72.9	0.407	17876			15
1412	62000	9	Eschscholzia californica	2009	2018-05-31-12-22-18	0	0	z	0	10	72.5	22.8	66.4	22.7	72.8	0.283	17876			16
1413	62001	9	Eschscholzia californica	2009	2018-05-31-12-22-20	0	0	z	0	10	72.5	22.8	66.5	22.7	72.9	0.407	17876			17
1414	62002	9	Eschscholzia californica	2009	2018-05-31-12-22-22	0	0	z	0	10	72.6	22.9	66.5	22.7	72.9	0.307	17876			18
1415	62003	9	Eschscholzia californica	2009	2018-05-31-12-22-24	0	0	z	0	10	72.6	22.9	66.5	22.7	72.9	0.307	17876			19
1416	62004	9	Eschscholzia californica	2009	2018-05-31-12-22-26	0	0	z	0	10	72.5	22.8	66.5	22.7	72.9	0.407	17876			20
1417	62005	9	Eschscholzia californica	2009	2018-05-31-12-22-28	0	0	z	0	10	72.5	22.8	66.5	22.8	72.9	0.407	17876			21
1418	62006	9	Eschscholzia californica	2009	2018-05-31-12-22-30	0	0	z	0	10	72.6	22.9	66.4	22.7	72.8	0.183	17876			22
1419	62007	9	Eschscholzia californica	2009	2018-05-31-12-22-32	0	0	z	0	10	72.6	22.9	66.5	22.8	72.9	0.307	17876			23
1420	62008	9	Eschscholzia californica	2009	2018-05-31-12-22-34	0	0	z	0	10	72.5	22.8	66.5	22.8	72.9	0.407	17876			24
1421	62009	9	Eschscholzia californica	2009	2018-05-31-12-22-36	0	0	z	0	10	72.6	22.9	66.4	22.7	72.8	0.183	17876			25
1422	62010	9	Eschscholzia californica	2009	2018-05-31-12-22-38	0	0	z	0	10	72.6	22.9	66.4	22.8	72.8	0.183	17876			26
1423	62011	9	Eschscholzia californica	2009	2018-05-31-12-22-40	0	0	z	0	10	72.6	22.9	66.4	22.8	72.8	0.183	17876			27
1424	62012	9	Eschscholzia californica	2009	2018-05-31-12-22-42	0	0	z	0	10	72.6	22.9	66.4	22.8	72.8	0.183	17876			28
1425	62013	9	Eschscholzia californica	2009	2018-05-31-12-22-44	0	0	z	0	10	72.6	22.9	66.4	22.7	72.8	0.183	17876			29
1426	62014	9	Eschscholzia californica	2009	2018-05-31-12-22-46	0	0	z	0	10	72.6	22.9	66.4	22.8	72.8	0.183	17876			30
1427	62015	9	Eschscholzia californica	2009	2018-05-31-12-22-48	0	0	z	0	10	72.6	22.9	66.3	22.7	72.7	0.058	17876			31
1428	62016	9	Eschscholzia californica	2009	2018-05-31-12-22-50	0	0	z	0	10	72.6	22.9	66.3	22.7	72.7	0.058	17876			32
1429	62017	9	Eschscholzia californica	2009	2018-05-31-12-22-52	0	0	z	0	10	72.5	22.8	66.3	22.7	72.7	0.158	17876			33
1430	62018	9	Eschscholzia californica	2009	2018-05-31-12-22-54	0	0	z	0	10	72.5	22.8	66.4	22.7	72.8	0.283	17876			34
1431	62019	9	Eschscholzia californica	2009	2018-05-31-12-22-56	0	0	z	0	10	72.5	22.8	66.4	22.8	72.8	0.283	17876			35
1432	62020	9	Eschscholzia californica	2009	2018-05-31-12-22-58	0	0	z	0	10	72.6	22.9	66.4	22.7	72.8	0.183	17876			36
1433	62021	9	Eschscholzia californica	2009	2018-05-31-12-23-00	0	0	z	0	10	72.6	22.9	66.4	22.7	72.8	0.183	17876			37
1434	62022	9	Eschscholzia californica	2009	2018-05-31-12-23-02	0	0	z	0	10	72.6	22.9	66.4	22.7	72.8	0.183	17876			38
1435	62023	9	Eschscholzia californica	2009	2018-05-31-12-23-04	0	0	z	0	10	72.6	22.9	66.4	22.7	72.8	0.183	17876			39
1436	62024	9	Eschscholzia californica	2009	2018-05-31-12-23-06	0	0	z	0	10	72.6	22.9	66.3	22.7	72.7	0.058	17876			40
1437	62025	9	Eschscholzia californica	2009	2018-05-31-12-23-08	0	0	z	0	10	72.6	22.9	66.3	22.7	72.7	0.058	17876			41
1438	62026	9	Eschscholzia californica	2009	2018-05-31-12-23-10	0	0	z	0	10	72.6	22.9	66.4	22.8	72.8	0.183	17876			42
1439	62027	9	Eschscholzia californica	2009	2018-05-31-12-23-12	0	0	z	0	10	72.6	22.9	66.4	22.7	72.8	0.183	17876			43
1440	62028	9	Eschscholzia californica	2009	2018-05-31-12-23-14	0	0	z	0	10	72.6	22.9	66.4	22.7	72.8	0.183	17876			44
1441	62029	9	Eschscholzia californica	2009	2018-05-31-12-23-16	0	0	z	0	10	72.6	22.9	66.4	22.7	72.8	0.183	17876			45
1442	62030	9	Eschscholzia californica	2009	2018-05-31-12-23-18	0	0	z	0	10	72.6	22.9	66.4	22.7	72.8	0.183	17876			46
1443	62031	9	Eschscholzia californica	2009	2018-05-31-12-23-20	0	0	z	0	10	72.5	22.8	66.4	22.7	72.8	0.283	17876			47
1444	62032	9	Eschscholzia californica	2009	2018-05-31-12-23-22	0	0	z	0	10	72.6	22.9	66.4	22.8	72.8	0.183	17876			48
1445	62033	9	Eschscholzia californica	2009	2018-05-31-12-23-24	0	0	z	0	10	72.5	22.8	66.4	22.7	72.8	0.283	17876			49
1446	62034	9	Eschscholzia californica	2009	2018-05-31-12-23-26	0	0	z	0	10	72.6	22.9	66.4	22.7	72.8	0.183	17876			50
1447	62035	9	Eschscholzia californica	2009	2018-05-31-12-23-28	0	0	z	0	10	72.5	22.8	66.4	22.7	72.8	0.283	17876			51
1448	62036	9	Eschscholzia californica	2009	2018-05-31-12-23-30	0	0	z	0	10	72.6	22.9	66.4	22.7	72.8	0.183	17876			52
1449	62037	9	Eschscholzia californica	2009	2018-05-31-12-23-32	0	0	z	0	10	72.6	22.9	66.4	22.7	72.8	0.183	17876			53
1450	62038	9	Eschscholzia californica	2009	2018-05-31-12-23-34	0	0	z	0	10	72.6	22.9	66.4	22.7	72.8	0.183	17876			54
1451	62039	9	Eschscholzia californica	2009	2018-05-31-12-23-36	0	0	z	0	10	72.5	22.8	66.4	22.7	72.8	0.283	17876			55
1452	62040	9	Eschscholzia californica	2009	2018-05-31-12-23-38	0	0	z	0	10	72.5	22.8	66.4	22.7	72.8	0.283	17876			56
1453	62041	9	Eschscholzia californica	2009	2018-05-31-12-23-40	0	0	z	0	10	72.5	22.9	66.4	22.7	72.8	0.283	17876			57
1454	62042	9	Eschscholzia californica	2009	2018-05-31-12-23-42	0	0	z	0	10	72.6	22.9	66.4	22.7	72.8	0.183	17876			58
1455	62043	9	Eschscholzia californica	2009	2018-05-31-12-23-44	0	0	z	0	10	72.4	22.8	66.4	22.8	72.8	0.383	17876			59
1456	62044	9	Eschscholzia californica	2009	2018-05-31-12-23-46	0	0	z	0	10	72.6	22.9	66.4	22.7	72.8	0.183	17876			60
1457	62045	9	Eschscholzia californica	2009	2018-05-31-12-23-48	0	0	z	0	10	72.5	22.9	66.4	22.7	72.8	0.283	17876			61
1458	62046	9	Eschscholzia californica	2009	2018-05-31-12-23-50	0	0	z	0	10	72.6	22.9	66.3	22.7	72.7	0.058	17876			62
1459	62047	9	Eschscholzia californica	2009	2018-05-31-12-23-52	0	0	z	0	10	72.5	22.8	66.3	22.7	72.7	0.158	17876			63
1460	62048	9	Eschscholzia californica	2009	2018-05-31-12-23-54	0	0	z	0	10	72.4	22.8	66.3	22.7	72.7	0.258	17876			64
1461	62049	9	Eschscholzia californica	2009	2018-05-31-12-23-56	0	0	z	0	10	72.5	22.8	66.3	22.7	72.7	0.158	17876			65
1462	62050	9	Eschscholzia californica	2009	2018-05-31-12-23-58	0	0	z	0	10	72.5	22.9	66.3	22.7	72.7	0.158	17876			66
1463	62051	9	Eschscholzia californica	2009	2018-05-31-12-24-00	0	0	z	0	10	72.5	22.9	66.3	22.7	72.7	0.158	17876			67
1464	62052	9	Eschscholzia californica	2009	2018-05-31-12-24-02	0	0	z	0	10	72.4	22.8	66.3	22.7	72.7	0.258	17876			68
1465	62053	9	Eschscholzia californica	2009	2018-05-31-12-24-04	0	0	z	0	10	72.4	22.8	66.4	22.7	72.8	0.383	17876			69
1466	62054	9	Eschscholzia californica	2009	2018-05-31-12-24-06	0	0	z	0	10	72.5	22.9	66.3	22.7	72.7	0.158	17876			70
1467	62055	9	Eschscholzia californica	2009	2018-05-31-12-24-08	0	0	z	0	10	72.5	22.9	66.3	22.7	72.7	0.158	17876			71
1468	62056	9	Eschscholzia californica	2009	2018-05-31-12-24-10	0	0	z	0	10	72.4	22.8	66.3	22.7	72.7	0.258	17876			72
1469	62057	9	Eschscholzia californica	2009	2018-05-31-12-24-12	0	0	z	0	10	72.4	22.8	66.3	22.7	72.7	0.258	17876			73
1470	62058	9	Eschscholzia californica	2009	2018-05-31-12-24-14	0	0	z	0	10	72.4	22.8	66.4	22.7	72.8	0.383	17876			74
1471	62059	9	Eschscholzia californica	2009	2018-05-31-12-24-16	0	0	z	0	10	72.5	22.9	66.3	22.7	72.7	0.158	17876			75
1472	62060	9	Eschscholzia californica	2009	2018-05-31-12-24-18	0	0	z	0	10	72.4	22.8	66.3	22.7	72.7	0.258	17876			76
1473	62061	9	Eschscholzia californica	2009	2018-05-31-12-24-20	0	0	z	0	10	72.5	22.9	66.3	22.7	72.7	0.158	17876			77
1474	62062	9	Eschscholzia californica	2009	2018-05-31-12-24-22	0	0	z	0	10	72.4	22.8	66.4	22.7	72.8	0.383	17876			78
1475	62063	9	Eschscholzia californica	2009	2018-05-31-12-24-24	0	0	z	0	10	72.5	22.9	66.4	22.8	72.8	0.283	17876			79
1476	62064	9	Eschscholzia californica	2009	2018-05-31-12-24-26	0	0	z	0	10	72.4	22.8	66.3	22.7	72.7	0.258	17876			80
1477	62065	9	Eschscholzia californica	2009	2018-05-31-12-24-28	0	0	z	0	10	72.5	22.9	66.5	22.8	72.9	0.407	17876			81
1478	62066	9	Eschscholzia californica	2009	2018-05-31-12-24-30	0	0	z	0	10	72.4	22.9	66.4	22.7	72.8	0.383	17876			82
1479	62067	9	Eschscholzia californica	2009	2018-05-31-12-24-32	0	0	z	0	10	72.3	22.8	66.4	22.7	72.8	0.483	17876			83
1480	62068	9	Eschscholzia californica	2009	2018-05-31-12-24-34	0	0	z	0	10	72.5	22.9	66.4	22.7	72.8	0.283	17876			84
1481	62069	9	Eschscholzia californica	2009	2018-05-31-12-24-36	0	0	z	0	10	72.3	22.8	66.3	22.7	72.7	0.358	17876			85
1482	62070	9	Eschscholzia californica	2009	2018-05-31-12-24-38	0	0	z	0	10	72.4	22.8	66.4	22.8	72.8	0.383	17876			86
1483	62071	9	Eschscholzia californica	2009	2018-05-31-12-24-40	0	0	z	0	10	72.5	22.9	66.4	22.7	72.8	0.283	17876			87
1484	62072	9	Eschscholzia californica	2009	2018-05-31-12-24-42	0	0	z	0	10	72.4	22.8	66.3	22.7	72.7	0.258	17876			88
1485	62073	9	Eschscholzia californica	2009	2018-05-31-12-24-44	0	0	z	0	10	72.5	22.9	66.3	22.7	72.7	0.158	17876			89
1486	62074	9	Eschscholzia californica	2009	2018-05-31-12-24-46	0	0	z	0	10	72.3	22.8	66.3	22.7	72.7	0.358	17876			90
1487	62075	9	Eschscholzia californica	2009	2018-05-31-12-24-48	0	0	z	0	10	72.4	22.9	66.3	22.7	72.7	0.258	17876	Last10	Here	91
1488	62076	9	Eschscholzia californica	2009	2018-05-31-12-24-50	0	0	z	0	10	72.4	22.9	66.3	22.7	72.7	0.258	17876	Last10	Here	92
1489	62077	9	Eschscholzia californica	2009	2018-05-31-12-24-52	0	0	z	0	10	72.4	22.9	66.3	22.8	72.7	0.258	17876	Last10	Here	93
1490	62078	9	Eschscholzia californica	2009	2018-05-31-12-24-54	0	0	z	0	10	72.4	22.9	66.2	22.7	72.5	0.134	17876	Last10	Here	94
1491	62079	9	Eschscholzia californica	2009	2018-05-31-12-24-56	0	0	z	0	10	72.4	22.9	66.2	22.7	72.5	0.134	17876	Last10	Here	95
1492	62080	9	Eschscholzia californica	2009	2018-05-31-12-24-58	0	0	z	0	10	72.4	22.9	66.3	22.8	72.7	0.258	17876	Last10	Here	96
1493	62081	9	Eschscholzia californica	2009	2018-05-31-12-25-00	0	0	z	0	10	72.4	22.9	66.2	22.7	72.5	0.134	17876	Last10	Here	97
1494	62082	9	Eschscholzia californica	2009	2018-05-31-12-25-02	0	0	z	0	10	72.4	22.9	66.2	22.7	72.5	0.134	17876	Last10	Here	98
1495	62083	9	Eschscholzia californica	2009	2018-05-31-12-25-04	0	0	z	0	10	72.4	22.9	66.2	22.7	72.5	0.134	17876	Last10	Here	99
1496	62084	9	Eschscholzia californica	2009	2018-05-31-12-25-06	0	0	z	0	10	72.3	22.8	66.3	22.8	72.7	0.358	17876	Last10	Here	100
1497	62085	9	Eschscholzia californica	2009	2018-05-31-12-25-38	0	0	z	0	15	72.4	22.9	66.2	22.8	72.5	0.134	17877	First10	Here	1
1498	62086	9	Eschscholzia californica	2009	2018-05-31-12-25-40	0	0	z	0	15	72.4	22.9	66.2	22.7	72.5	0.134	17877	First10	Here	2
1499	62087	9	Eschscholzia californica	2009	2018-05-31-12-25-42	0	0	z	0	15	72.4	22.9	66.3	22.8	72.7	0.258	17877	First10	Here	3
1500	62088	9	Eschscholzia californica	2009	2018-05-31-12-25-44	0	0	z	0	15	72.3	22.8	66.3	22.8	72.7	0.358	17877	First10	Here	4
1501	62089	9	Eschscholzia californica	2009	2018-05-31-12-25-46	0	0	z	0	15	72.3	22.8	66.2	22.8	72.5	0.234	17877	First10	Here	5
1502	62090	9	Eschscholzia californica	2009	2018-05-31-12-25-48	0	0	z	0	15	72.3	22.8	66.2	22.8	72.5	0.234	17877	First10	Here	6
1503	62091	9	Eschscholzia californica	2009	2018-05-31-12-25-50	0	0	z	0	15	72.3	22.9	66.1	22.7	72.4	0.11	17877	First10	Here	7
1504	62092	9	Eschscholzia californica	2009	2018-05-31-12-25-52	0	0	z	0	15	72.3	22.9	66.1	22.7	72.4	0.11	17877	First10	Here	8
1505	62093	9	Eschscholzia californica	2009	2018-05-31-12-25-54	0	0	z	0	15	72.3	22.9	66.1	22.7	72.4	0.11	17877	First10	Here	9
1506	62094	9	Eschscholzia californica	2009	2018-05-31-12-25-56	0	0	z	0	15	72.3	22.9	66.1	22.7	72.4	0.11	17877	First10	Here	10
1507	62095	9	Eschscholzia californica	2009	2018-05-31-12-25-58	0	0	z	0	15	72.2	22.8	66.2	22.8	72.5	0.334	17877			11
1508	62096	9	Eschscholzia californica	2009	2018-05-31-12-26-01	0	0	z	0	15	72.2	22.8	66.2	22.8	72.5	0.334	17877			12
1509	62097	9	Eschscholzia californica	2009	2018-05-31-12-26-03	0	0	z	0	15	72.2	22.8	66	22.7	72.3	0.086	17877			13
1510	62098	9	Eschscholzia californica	2009	2018-05-31-12-26-05	0	0	z	0	15	72.3	22.9	66.1	22.7	72.4	0.11	17877			14
1511	62099	9	Eschscholzia californica	2009	2018-05-31-12-26-07	0	0	z	0	15	72.3	22.9	66.1	22.7	72.4	0.11	17877			15
1512	62100	9	Eschscholzia californica	2009	2018-05-31-12-26-09	0	0	z	0	15	72.3	22.9	66.2	22.8	72.5	0.234	17877			16
1513	62101	9	Eschscholzia californica	2009	2018-05-31-12-26-11	0	0	z	0	15	72.3	22.9	66.2	22.8	72.5	0.234	17877			17
1514	62102	9	Eschscholzia californica	2009	2018-05-31-12-26-13	0	0	z	0	15	72.3	22.9	66.1	22.7	72.4	0.11	17877			18
1515	62103	9	Eschscholzia californica	2009	2018-05-31-12-26-15	0	0	z	0	15	72.3	22.9	66.1	22.7	72.4	0.11	17877			19
1516	62104	9	Eschscholzia californica	2009	2018-05-31-12-26-17	0	0	z	0	15	72.3	22.9	66.1	22.7	72.4	0.11	17877			20
1517	62105	9	Eschscholzia californica	2009	2018-05-31-12-26-19	0	0	z	0	15	72.4	22.9	66.1	22.7	72.4	0.01	17877			21
1518	62106	9	Eschscholzia californica	2009	2018-05-31-12-26-21	0	0	z	0	15	72.4	22.9	66.2	22.8	72.5	0.134	17877			22
1519	62107	9	Eschscholzia californica	2009	2018-05-31-12-26-23	0	0	z	0	15	72.4	22.9	66.1	22.7	72.4	0.01	17877			23
1520	62108	9	Eschscholzia californica	2009	2018-05-31-12-26-25	0	0	z	0	15	72.3	22.9	66.1	22.7	72.4	0.11	17877			24
1521	62109	9	Eschscholzia californica	2009	2018-05-31-12-26-27	0	0	z	0	15	72.3	22.9	66.2	22.8	72.5	0.234	17877			25
1522	62110	9	Eschscholzia californica	2009	2018-05-31-12-26-29	0	0	z	0	15	72.3	22.9	66.1	22.7	72.4	0.11	17877			26
1523	62111	9	Eschscholzia californica	2009	2018-05-31-12-26-31	0	0	z	0	15	72.4	22.9	66	22.7	72.3	-0.114	17877			27
1524	62112	9	Eschscholzia californica	2009	2018-05-31-12-26-33	0	0	z	0	15	72.2	22.8	66.2	22.8	72.5	0.334	17877			28
1525	62113	9	Eschscholzia californica	2009	2018-05-31-12-26-35	0	0	z	0	15	72.2	22.8	66.1	22.7	72.4	0.21	17877			29
1526	62114	9	Eschscholzia californica	2009	2018-05-31-12-26-37	0	0	z	0	15	72.3	22.9	66.1	22.7	72.4	0.11	17877			30
1527	62115	9	Eschscholzia californica	2009	2018-05-31-12-26-39	0	0	z	0	15	72.3	22.9	66.1	22.8	72.4	0.11	17877			31
1528	62116	9	Eschscholzia californica	2009	2018-05-31-12-26-41	0	0	z	0	15	72.4	22.9	66.1	22.8	72.4	0.01	17877			32
1529	62117	9	Eschscholzia californica	2009	2018-05-31-12-26-43	0	0	z	0	15	72.3	22.9	66.1	22.8	72.4	0.11	17877			33
1530	62118	9	Eschscholzia californica	2009	2018-05-31-12-26-45	0	0	z	0	15	72.3	22.8	66	22.7	72.3	-0.014	17877			34
1531	62119	9	Eschscholzia californica	2009	2018-05-31-12-26-47	0	0	z	0	15	72.2	22.8	66.1	22.8	72.4	0.21	17877			35
1532	62120	9	Eschscholzia californica	2009	2018-05-31-12-26-49	0	0	z	0	15	72.3	22.9	66	22.7	72.3	-0.014	17877			36
1533	62121	9	Eschscholzia californica	2009	2018-05-31-12-26-51	0	0	z	0	15	72.3	22.8	66.1	22.8	72.4	0.11	17877			37
1534	62122	9	Eschscholzia californica	2009	2018-05-31-12-26-53	0	0	z	0	15	72.3	22.9	66.1	22.8	72.4	0.11	17877			38
1535	62123	9	Eschscholzia californica	2009	2018-05-31-12-26-55	0	0	z	0	15	72.4	22.9	66.1	22.8	72.4	0.01	17877			39
1536	62124	9	Eschscholzia californica	2009	2018-05-31-12-26-57	0	0	z	0	15	72.3	22.9	66.2	22.8	72.5	0.234	17877			40
1537	62125	9	Eschscholzia californica	2009	2018-05-31-12-26-59	0	0	z	0	15	72.3	22.9	66.1	22.8	72.4	0.11	17877			41
1538	62126	9	Eschscholzia californica	2009	2018-05-31-12-27-01	0	0	z	0	15	72.3	22.9	66.1	22.8	72.4	0.11	17877			42
1539	62127	9	Eschscholzia californica	2009	2018-05-31-12-27-03	0	0	z	0	15	72.3	22.9	66.1	22.8	72.4	0.11	17877			43
1540	62128	9	Eschscholzia californica	2009	2018-05-31-12-27-05	0	0	z	0	15	72.3	22.9	66.1	22.8	72.4	0.11	17877			44
1541	62129	9	Eschscholzia californica	2009	2018-05-31-12-27-07	0	0	z	0	15	72.3	22.9	66.1	22.8	72.4	0.11	17877			45
1542	62130	9	Eschscholzia californica	2009	2018-05-31-12-27-09	0	0	z	0	15	72.3	22.9	66.2	22.8	72.5	0.234	17877			46
1543	62131	9	Eschscholzia californica	2009	2018-05-31-12-27-11	0	0	z	0	15	72.3	22.9	66.2	22.8	72.5	0.234	17877			47
1544	62132	9	Eschscholzia californica	2009	2018-05-31-12-27-13	0	0	z	0	15	72.3	22.9	66	22.7	72.3	-0.014	17877			48
1545	62133	9	Eschscholzia californica	2009	2018-05-31-12-27-15	0	0	z	0	15	72.2	22.8	66	22.7	72.3	0.086	17877			49
1546	62134	9	Eschscholzia californica	2009	2018-05-31-12-27-17	0	0	z	0	15	72.3	22.9	66	22.7	72.3	-0.014	17877			50
1547	62135	9	Eschscholzia californica	2009	2018-05-31-12-27-19	0	0	z	0	15	72.3	22.9	66.1	22.8	72.4	0.11	17877			51
1548	62136	9	Eschscholzia californica	2009	2018-05-31-12-27-21	0	0	z	0	15	72.3	22.9	66.1	22.8	72.4	0.11	17877			52
1549	62137	9	Eschscholzia californica	2009	2018-05-31-12-27-23	0	0	z	0	15	72.3	22.9	66	22.7	72.3	-0.014	17877			53
1550	62138	9	Eschscholzia californica	2009	2018-05-31-12-27-25	0	0	z	0	15	72.3	22.9	66	22.7	72.3	-0.014	17877			54
1551	62139	9	Eschscholzia californica	2009	2018-05-31-12-27-27	0	0	z	0	15	72.3	22.9	66.2	22.8	72.5	0.234	17877			55
1552	62140	9	Eschscholzia californica	2009	2018-05-31-12-27-29	0	0	z	0	15	72.3	22.9	66.1	22.8	72.4	0.11	17877			56
1553	62141	9	Eschscholzia californica	2009	2018-05-31-12-27-31	0	0	z	0	15	72.3	22.9	66.1	22.8	72.4	0.11	17877			57
1554	62142	9	Eschscholzia californica	2009	2018-05-31-12-27-33	0	0	z	0	15	72.3	22.9	66.1	22.8	72.4	0.11	17877			58
1555	62143	9	Eschscholzia californica	2009	2018-05-31-12-27-35	0	0	z	0	15	72.3	22.9	66.1	22.8	72.4	0.11	17877			59
1556	62144	9	Eschscholzia californica	2009	2018-05-31-12-27-37	0	0	z	0	15	72.3	22.9	66.1	22.8	72.4	0.11	17877			60
1557	62145	9	Eschscholzia californica	2009	2018-05-31-12-27-39	0	0	z	0	15	72.3	22.9	66.1	22.8	72.4	0.11	17877			61
1558	62146	9	Eschscholzia californica	2009	2018-05-31-12-27-41	0	0	z	0	15	72.3	22.9	66.1	22.8	72.4	0.11	17877			62
1559	62147	9	Eschscholzia californica	2009	2018-05-31-12-27-43	0	0	z	0	15	72.3	22.9	66	22.8	72.3	-0.014	17877			63
1560	62148	9	Eschscholzia californica	2009	2018-05-31-12-27-45	0	0	z	0	15	72.3	22.9	66.1	22.8	72.4	0.11	17877			64
1561	62149	9	Eschscholzia californica	2009	2018-05-31-12-27-47	0	0	z	0	15	72.3	22.9	66	22.8	72.3	-0.014	17877			65
1562	62150	9	Eschscholzia californica	2009	2018-05-31-12-27-49	0	0	z	0	15	72.3	22.9	66	22.8	72.3	-0.014	17877			66
1563	62151	9	Eschscholzia californica	2009	2018-05-31-12-27-51	0	0	z	0	15	72.3	22.9	66	22.8	72.3	-0.014	17877			67
1564	62152	9	Eschscholzia californica	2009	2018-05-31-12-27-53	0	0	z	0	15	72.3	22.9	65.9	22.7	72.2	-0.138	17877			68
1565	62153	9	Eschscholzia californica	2009	2018-05-31-12-27-55	0	0	z	0	15	72.3	22.9	66	22.8	72.3	-0.014	17877			69
1566	62154	9	Eschscholzia californica	2009	2018-05-31-12-27-57	0	0	z	0	15	72.3	22.9	66.1	22.8	72.4	0.11	17877			70
1567	62155	9	Eschscholzia californica	2009	2018-05-31-12-27-59	0	0	z	0	15	72.3	22.9	66	22.8	72.3	-0.014	17877			71
1568	62156	9	Eschscholzia californica	2009	2018-05-31-12-28-01	0	0	z	0	15	72.3	22.9	66	22.8	72.3	-0.014	17877			72
1569	62157	9	Eschscholzia californica	2009	2018-05-31-12-28-03	0	0	z	0	15	72.2	22.9	66.1	22.8	72.4	0.21	17877			73
1570	62158	9	Eschscholzia californica	2009	2018-05-31-12-28-05	0	0	z	0	15	72.3	22.9	66	22.7	72.3	-0.014	17877			74
1571	62159	9	Eschscholzia californica	2009	2018-05-31-12-28-07	0	0	z	0	15	72.3	22.9	66.1	22.8	72.4	0.11	17877			75
1572	62160	9	Eschscholzia californica	2009	2018-05-31-12-28-09	0	0	z	0	15	72.3	22.9	66.1	22.8	72.4	0.11	17877			76
1573	62161	9	Eschscholzia californica	2009	2018-05-31-12-28-11	0	0	z	0	15	72.3	22.9	66.1	22.8	72.4	0.11	17877			77
1574	62162	9	Eschscholzia californica	2009	2018-05-31-12-28-13	0	0	z	0	15	72.3	22.9	66.1	22.8	72.4	0.11	17877			78
1575	62163	9	Eschscholzia californica	2009	2018-05-31-12-28-15	0	0	z	0	15	72.3	22.9	66.1	22.8	72.4	0.11	17877			79
1576	62164	9	Eschscholzia californica	2009	2018-05-31-12-28-17	0	0	z	0	15	72.3	22.9	66.1	22.8	72.4	0.11	17877			80
1577	62165	9	Eschscholzia californica	2009	2018-05-31-12-28-19	0	0	z	0	15	72.2	22.9	66	22.8	72.3	0.086	17877			81
1578	62166	9	Eschscholzia californica	2009	2018-05-31-12-28-21	0	0	z	0	15	72.3	22.9	66.1	22.8	72.4	0.11	17877			82
1579	62167	9	Eschscholzia californica	2009	2018-05-31-12-28-23	0	0	z	0	15	72.2	22.9	66.1	22.8	72.4	0.21	17877			83
1580	62168	9	Eschscholzia californica	2009	2018-05-31-12-28-25	0	0	z	0	15	72.3	22.9	66.1	22.8	72.4	0.11	17877			84
1581	62169	9	Eschscholzia californica	2009	2018-05-31-12-28-27	0	0	z	0	15	72.2	22.9	66.1	22.8	72.4	0.21	17877			85
1582	62170	9	Eschscholzia californica	2009	2018-05-31-12-28-29	0	0	z	0	15	72.3	22.9	66.1	22.8	72.4	0.11	17877			86
1583	62171	9	Eschscholzia californica	2009	2018-05-31-12-28-31	0	0	z	0	15	72.2	22.9	66.1	22.8	72.4	0.21	17877			87
1584	62172	9	Eschscholzia californica	2009	2018-05-31-12-28-33	0	0	z	0	15	72.2	22.9	66.1	22.8	72.4	0.21	17877			88
1585	62173	9	Eschscholzia californica	2009	2018-05-31-12-28-35	0	0	z	0	15	72.2	22.9	66.1	22.8	72.4	0.21	17877			89
1586	62174	9	Eschscholzia californica	2009	2018-05-31-12-28-37	0	0	z	0	15	72.2	22.9	66.1	22.8	72.4	0.21	17877			90
1587	62175	9	Eschscholzia californica	2009	2018-05-31-12-28-39	0	0	z	0	15	72.2	22.9	66.1	22.8	72.4	0.21	17877	Last10	Here	91
1588	62176	9	Eschscholzia californica	2009	2018-05-31-12-28-41	0	0	z	0	15	72.2	22.9	66.1	22.8	72.4	0.21	17877	Last10	Here	92
1589	62177	9	Eschscholzia californica	2009	2018-05-31-12-28-43	0	0	z	0	15	72.2	22.9	66.1	22.8	72.4	0.21	17877	Last10	Here	93
1590	62178	9	Eschscholzia californica	2009	2018-05-31-12-28-45	0	0	z	0	15	72.2	22.9	66.1	22.8	72.4	0.21	17877	Last10	Here	94
1591	62179	9	Eschscholzia californica	2009	2018-05-31-12-28-47	0	0	z	0	15	72.2	22.9	66.1	22.8	72.4	0.21	17877	Last10	Here	95
1592	62180	9	Eschscholzia californica	2009	2018-05-31-12-28-49	0	0	z	0	15	72.2	22.9	66	22.7	72.3	0.086	17877	Last10	Here	96
1593	62181	9	Eschscholzia californica	2009	2018-05-31-12-28-51	0	0	z	0	15	72.2	22.9	66.1	22.8	72.4	0.21	17877	Last10	Here	97
1594	62182	9	Eschscholzia californica	2009	2018-05-31-12-28-53	0	0	z	0	15	72.2	22.9	66.1	22.8	72.4	0.21	17877	Last10	Here	98
1595	62183	9	Eschscholzia californica	2009	2018-05-31-12-28-55	0	0	z	0	15	72.2	22.9	66.1	22.8	72.4	0.21	17877	Last10	Here	99
1596	62184	9	Eschscholzia californica	2009	2018-05-31-12-28-57	0	0	z	0	15	72.2	22.9	66.1	22.8	72.4	0.21	17877	Last10	Here	100
1597	62185	9	Eschscholzia californica	2009	2018-05-31-12-29-29	0	0	z	0	20	72.2	22.9	66	22.8	72.3	0.086	17878	First10	Here	1
1598	62186	9	Eschscholzia californica	2009	2018-05-31-12-29-31	0	0	z	0	20	72.1	22.8	66	22.8	72.3	0.186	17878	First10	Here	2
1599	62187	9	Eschscholzia californica	2009	2018-05-31-12-29-33	0	0	z	0	20	72.1	22.9	65.9	22.8	72.2	0.062	17878	First10	Here	3
1600	62188	9	Eschscholzia californica	2009	2018-05-31-12-29-35	0	0	z	0	20	72.1	22.9	65.9	22.8	72.2	0.062	17878	First10	Here	4
1601	62189	9	Eschscholzia californica	2009	2018-05-31-12-29-37	0	0	z	0	20	72.1	22.9	65.9	22.8	72.2	0.062	17878	First10	Here	5
1602	62190	9	Eschscholzia californica	2009	2018-05-31-12-29-39	0	0	z	0	20	72.1	22.9	65.8	22.7	72	-0.062	17878	First10	Here	6
1603	62191	9	Eschscholzia californica	2009	2018-05-31-12-29-41	0	0	z	0	20	72.1	22.9	65.9	22.8	72.2	0.062	17878	First10	Here	7
1604	62192	9	Eschscholzia californica	2009	2018-05-31-12-29-43	0	0	z	0	20	72.1	22.9	65.8	22.7	72	-0.062	17878	First10	Here	8
1605	62193	9	Eschscholzia californica	2009	2018-05-31-12-29-45	0	0	z	0	20	72.1	22.9	65.9	22.8	72.2	0.062	17878	First10	Here	9
1606	62194	9	Eschscholzia californica	2009	2018-05-31-12-29-47	0	0	z	0	20	72.1	22.9	65.9	22.8	72.2	0.062	17878	First10	Here	10
1607	62195	9	Eschscholzia californica	2009	2018-05-31-12-29-49	0	0	z	0	20	72.1	22.9	65.9	22.8	72.2	0.062	17878			11
1608	62196	9	Eschscholzia californica	2009	2018-05-31-12-29-51	0	0	z	0	20	72.1	22.9	65.8	22.7	72	-0.062	17878			12
1609	62197	9	Eschscholzia californica	2009	2018-05-31-12-29-53	0	0	z	0	20	72.1	22.9	65.9	22.8	72.2	0.062	17878			13
1610	62198	9	Eschscholzia californica	2009	2018-05-31-12-29-55	0	0	z	0	20	72.1	22.9	65.9	22.8	72.2	0.062	17878			14
1611	62199	9	Eschscholzia californica	2009	2018-05-31-12-29-57	0	0	z	0	20	72.1	22.9	65.9	22.8	72.2	0.062	17878			15
1612	62200	9	Eschscholzia californica	2009	2018-05-31-12-29-59	0	0	z	0	20	72.1	22.9	65.9	22.8	72.2	0.062	17878			16
1613	62201	9	Eschscholzia californica	2009	2018-05-31-12-30-01	0	0	z	0	20	72.1	22.9	65.9	22.8	72.2	0.062	17878			17
1614	62202	9	Eschscholzia californica	2009	2018-05-31-12-30-03	0	0	z	0	20	72.1	22.9	65.9	22.8	72.2	0.062	17878			18
1615	62203	9	Eschscholzia californica	2009	2018-05-31-12-30-05	0	0	z	0	20	72.1	22.9	65.9	22.8	72.2	0.062	17878			19
1616	62204	9	Eschscholzia californica	2009	2018-05-31-12-30-07	0	0	z	0	20	72	22.8	65.9	22.8	72.2	0.162	17878			20
1617	62205	9	Eschscholzia californica	2009	2018-05-31-12-30-09	0	0	z	0	20	72.1	22.9	65.9	22.8	72.2	0.062	17878			21
1618	62206	9	Eschscholzia californica	2009	2018-05-31-12-30-11	0	0	z	0	20	72.1	22.9	65.8	22.8	72	-0.062	17878			22
1619	62207	9	Eschscholzia californica	2009	2018-05-31-12-30-13	0	0	z	0	20	72.1	22.9	65.8	22.8	72	-0.062	17878			23
1620	62208	9	Eschscholzia californica	2009	2018-05-31-12-30-15	0	0	z	0	20	72	22.8	65.9	22.8	72.2	0.162	17878			24
1621	62209	9	Eschscholzia californica	2009	2018-05-31-12-30-17	0	0	z	0	20	72.1	22.9	65.8	22.7	72	-0.062	17878			25
1622	62210	9	Eschscholzia californica	2009	2018-05-31-12-30-19	0	0	z	0	20	72.1	22.9	65.9	22.8	72.2	0.062	17878			26
1623	62211	9	Eschscholzia californica	2009	2018-05-31-12-30-21	0	0	z	0	20	72.1	22.9	65.9	22.8	72.2	0.062	17878			27
1624	62212	9	Eschscholzia californica	2009	2018-05-31-12-30-23	0	0	z	0	20	72.1	22.9	65.9	22.8	72.2	0.062	17878			28
1625	62213	9	Eschscholzia californica	2009	2018-05-31-12-30-25	0	0	z	0	20	72.1	22.9	65.7	22.7	71.9	-0.186	17878			29
1626	62214	9	Eschscholzia californica	2009	2018-05-31-12-30-27	0	0	z	0	20	72.1	22.9	65.9	22.8	72.2	0.062	17878			30
1627	62215	9	Eschscholzia californica	2009	2018-05-31-12-30-29	0	0	z	0	20	72.1	22.9	65.9	22.8	72.2	0.062	17878			31
1628	62216	9	Eschscholzia californica	2009	2018-05-31-12-30-31	0	0	z	0	20	72.1	22.9	65.8	22.7	72	-0.062	17878			32
1629	62217	9	Eschscholzia californica	2009	2018-05-31-12-30-33	0	0	z	0	20	72.1	22.9	65.9	22.8	72.2	0.062	17878			33
1630	62218	9	Eschscholzia californica	2009	2018-05-31-12-30-35	0	0	z	0	20	72.1	22.9	65.9	22.8	72.2	0.062	17878			34
1631	62219	9	Eschscholzia californica	2009	2018-05-31-12-30-37	0	0	z	0	20	72.1	22.9	65.8	22.8	72	-0.062	17878			35
1632	62220	9	Eschscholzia californica	2009	2018-05-31-12-30-39	0	0	z	0	20	72.1	22.9	65.8	22.8	72	-0.062	17878			36
1633	62221	9	Eschscholzia californica	2009	2018-05-31-12-30-41	0	0	z	0	20	72	22.9	65.8	22.7	72	0.038	17878			37
1634	62222	9	Eschscholzia californica	2009	2018-05-31-12-30-43	0	0	z	0	20	72	22.9	65.7	22.7	71.9	-0.086	17878			38
1635	62223	9	Eschscholzia californica	2009	2018-05-31-12-30-45	0	0	z	0	20	72	22.9	65.9	22.8	72.2	0.162	17878			39
1636	62224	9	Eschscholzia californica	2009	2018-05-31-12-30-47	0	0	z	0	20	72	22.9	65.9	22.8	72.2	0.162	17878			40
1637	62225	9	Eschscholzia californica	2009	2018-05-31-12-30-49	0	0	z	0	20	72	22.9	65.8	22.8	72	0.038	17878			41
1638	62226	9	Eschscholzia californica	2009	2018-05-31-12-30-51	0	0	z	0	20	72	22.9	65.8	22.8	72	0.038	17878			42
1639	62227	9	Eschscholzia californica	2009	2018-05-31-12-30-53	0	0	z	0	20	72	22.9	65.8	22.8	72	0.038	17878			43
1640	62228	9	Eschscholzia californica	2009	2018-05-31-12-30-55	0	0	z	0	20	72.1	22.9	65.8	22.8	72	-0.062	17878			44
1641	62229	9	Eschscholzia californica	2009	2018-05-31-12-30-57	0	0	z	0	20	72	22.9	65.8	22.8	72	0.038	17878			45
1642	62230	9	Eschscholzia californica	2009	2018-05-31-12-30-59	0	0	z	0	20	72	22.9	65.8	22.7	72	0.038	17878			46
1643	62231	9	Eschscholzia californica	2009	2018-05-31-12-31-01	0	0	z	0	20	72	22.9	65.9	22.8	72.2	0.162	17878			47
1644	62232	9	Eschscholzia californica	2009	2018-05-31-12-31-03	0	0	z	0	20	72	22.9	65.9	22.8	72.2	0.162	17878			48
1645	62233	9	Eschscholzia californica	2009	2018-05-31-12-31-05	0	0	z	0	20	72	22.9	65.9	22.8	72.2	0.162	17878			49
1646	62234	9	Eschscholzia californica	2009	2018-05-31-12-31-07	0	0	z	0	20	71.9	22.8	65.8	22.7	72	0.138	17878			50
1647	62235	9	Eschscholzia californica	2009	2018-05-31-12-31-09	0	0	z	0	20	72	22.9	65.9	22.8	72.2	0.162	17878			51
1648	62236	9	Eschscholzia californica	2009	2018-05-31-12-31-12	0	0	z	0	20	72	22.9	65.8	22.8	72	0.038	17878			52
1649	62237	9	Eschscholzia californica	2009	2018-05-31-12-31-14	0	0	z	0	20	72	22.9	65.9	22.8	72.2	0.162	17878			53
1650	62238	9	Eschscholzia californica	2009	2018-05-31-12-31-16	0	0	z	0	20	72	22.9	65.8	22.7	72	0.038	17878			54
1651	62239	9	Eschscholzia californica	2009	2018-05-31-12-31-18	0	0	z	0	20	72	22.9	65.9	22.8	72.2	0.162	17878			55
1652	62240	9	Eschscholzia californica	2009	2018-05-31-12-31-20	0	0	z	0	20	72	22.9	65.9	22.8	72.2	0.162	17878			56
1653	62241	9	Eschscholzia californica	2009	2018-05-31-12-31-22	0	0	z	0	20	72	22.9	65.9	22.8	72.2	0.162	17878			57
1654	62242	9	Eschscholzia californica	2009	2018-05-31-12-31-24	0	0	z	0	20	72	22.9	65.9	22.8	72.2	0.162	17878			58
1655	62243	9	Eschscholzia californica	2009	2018-05-31-12-31-26	0	0	z	0	20	72	22.9	65.9	22.8	72.2	0.162	17878			59
1656	62244	9	Eschscholzia californica	2009	2018-05-31-12-31-28	0	0	z	0	20	72	22.9	65.9	22.8	72.2	0.162	17878			60
1657	62245	9	Eschscholzia californica	2009	2018-05-31-12-31-30	0	0	z	0	20	72	22.9	65.9	22.8	72.2	0.162	17878			61
1658	62246	9	Eschscholzia californica	2009	2018-05-31-12-31-32	0	0	z	0	20	72	22.9	65.9	22.8	72.2	0.162	17878			62
1659	62247	9	Eschscholzia californica	2009	2018-05-31-12-31-34	0	0	z	0	20	72	22.9	65.9	22.8	72.2	0.162	17878			63
1660	62248	9	Eschscholzia californica	2009	2018-05-31-12-31-36	0	0	z	0	20	72	22.9	65.9	22.8	72.2	0.162	17878			64
1661	62249	9	Eschscholzia californica	2009	2018-05-31-12-31-38	0	0	z	0	20	72	22.9	65.8	22.8	72	0.038	17878			65
1662	62250	9	Eschscholzia californica	2009	2018-05-31-12-31-40	0	0	z	0	20	72	22.9	65.8	22.8	72	0.038	17878			66
1663	62251	9	Eschscholzia californica	2009	2018-05-31-12-31-42	0	0	z	0	20	72	22.9	65.8	22.8	72	0.038	17878			67
1664	62252	9	Eschscholzia californica	2009	2018-05-31-12-31-44	0	0	z	0	20	72	22.9	65.8	22.8	72	0.038	17878			68
1665	62253	9	Eschscholzia californica	2009	2018-05-31-12-31-46	0	0	z	0	20	72	22.9	65.8	22.8	72	0.038	17878			69
1666	62254	9	Eschscholzia californica	2009	2018-05-31-12-31-48	0	0	z	0	20	72	22.9	65.8	22.8	72	0.038	17878			70
1667	62255	9	Eschscholzia californica	2009	2018-05-31-12-31-50	0	0	z	0	20	72	22.9	65.8	22.8	72	0.038	17878			71
1668	62256	9	Eschscholzia californica	2009	2018-05-31-12-31-52	0	0	z	0	20	72	22.9	65.8	22.8	72	0.038	17878			72
1669	62257	9	Eschscholzia californica	2009	2018-05-31-12-31-54	0	0	z	0	20	72	22.9	65.8	22.8	72	0.038	17878			73
1670	62258	9	Eschscholzia californica	2009	2018-05-31-12-31-56	0	0	z	0	20	72	22.9	65.8	22.8	72	0.038	17878			74
1671	62259	9	Eschscholzia californica	2009	2018-05-31-12-31-58	0	0	z	0	20	72	22.9	65.8	22.8	72	0.038	17878			75
1672	62260	9	Eschscholzia californica	2009	2018-05-31-12-32-00	0	0	z	0	20	72	22.9	65.8	22.8	72	0.038	17878			76
1673	62261	9	Eschscholzia californica	2009	2018-05-31-12-32-02	0	0	z	0	20	72	22.9	65.8	22.8	72	0.038	17878			77
1674	62262	9	Eschscholzia californica	2009	2018-05-31-12-32-04	0	0	z	0	20	72	22.9	65.8	22.8	72	0.038	17878			78
1675	62263	9	Eschscholzia californica	2009	2018-05-31-12-32-06	0	0	z	0	20	72	22.9	65.8	22.8	72	0.038	17878			79
1676	62264	9	Eschscholzia californica	2009	2018-05-31-12-32-08	0	0	z	0	20	72	22.9	65.8	22.8	72	0.038	17878			80
1677	62265	9	Eschscholzia californica	2009	2018-05-31-12-32-10	0	0	z	0	20	72	22.9	65.8	22.8	72	0.038	17878			81
1678	62266	9	Eschscholzia californica	2009	2018-05-31-12-32-12	0	0	z	0	20	72	22.9	65.8	22.8	72	0.038	17878			82
1679	62267	9	Eschscholzia californica	2009	2018-05-31-12-32-14	0	0	z	0	20	72	22.9	65.8	22.8	72	0.038	17878			83
1680	62268	9	Eschscholzia californica	2009	2018-05-31-12-32-16	0	0	z	0	20	72	22.9	65.9	22.8	72.2	0.162	17878			84
1681	62269	9	Eschscholzia californica	2009	2018-05-31-12-32-18	0	0	z	0	20	72	22.9	65.9	22.8	72.2	0.162	17878			85
1682	62270	9	Eschscholzia californica	2009	2018-05-31-12-32-20	0	0	z	0	20	72	22.9	65.8	22.8	72	0.038	17878			86
1683	62271	9	Eschscholzia californica	2009	2018-05-31-12-32-22	0	0	z	0	20	72	22.9	65.8	22.8	72	0.038	17878			87
1684	62272	9	Eschscholzia californica	2009	2018-05-31-12-32-24	0	0	z	0	20	72	22.9	65.8	22.8	72	0.038	17878			88
1685	62273	9	Eschscholzia californica	2009	2018-05-31-12-32-26	0	0	z	0	20	72	22.9	65.8	22.8	72	0.038	17878			89
1686	62274	9	Eschscholzia californica	2009	2018-05-31-12-32-28	0	0	z	0	20	72	22.9	65.8	22.8	72	0.038	17878			90
1687	62275	9	Eschscholzia californica	2009	2018-05-31-12-32-30	0	0	z	0	20	72	22.9	65.8	22.8	72	0.038	17878	Last10	Here	91
1688	62276	9	Eschscholzia californica	2009	2018-05-31-12-32-32	0	0	z	0	20	71.9	22.9	65.8	22.8	72	0.138	17878	Last10	Here	92
1689	62277	9	Eschscholzia californica	2009	2018-05-31-12-32-34	0	0	z	0	20	72	22.9	65.8	22.8	72	0.038	17878	Last10	Here	93
1690	62278	9	Eschscholzia californica	2009	2018-05-31-12-32-36	0	0	z	0	20	72	22.9	65.8	22.8	72	0.038	17878	Last10	Here	94
1691	62279	9	Eschscholzia californica	2009	2018-05-31-12-32-38	0	0	z	0	20	72	22.9	65.8	22.8	72	0.038	17878	Last10	Here	95
1692	62280	9	Eschscholzia californica	2009	2018-05-31-12-32-40	0	0	z	0	20	71.9	22.9	65.8	22.8	72	0.138	17878	Last10	Here	96
1693	62281	9	Eschscholzia californica	2009	2018-05-31-12-32-42	0	0	z	0	20	71.9	22.9	65.8	22.8	72	0.138	17878	Last10	Here	97
1694	62282	9	Eschscholzia californica	2009	2018-05-31-12-32-44	0	0	z	0	20	72	22.9	65.8	22.8	72	0.038	17878	Last10	Here	98
1695	62283	9	Eschscholzia californica	2009	2018-05-31-12-32-46	0	0	z	0	20	72	22.9	65.8	22.8	72	0.038	17878	Last10	Here	99
1696	62284	9	Eschscholzia californica	2009	2018-05-31-12-32-48	0	0	z	0	20	71.9	22.9	65.8	22.8	72	0.138	17878	Last10	Here	100
1697	62285	9	Eschscholzia californica	2009	2018-05-31-12-33-20	0	0	z	0	25	71.9	22.9	65.7	22.8	71.9	0.014	17879	First10	Here	1
1698	62286	9	Eschscholzia californica	2009	2018-05-31-12-33-22	0	0	z	0	25	71.9	22.9	65.7	22.8	71.9	0.014	17879	First10	Here	2
1699	62287	9	Eschscholzia californica	2009	2018-05-31-12-33-24	0	0	z	0	25	71.9	22.9	65.7	22.8	71.9	0.014	17879	First10	Here	3
1700	62288	9	Eschscholzia californica	2009	2018-05-31-12-33-26	0	0	z	0	25	71.9	22.9	65.7	22.8	71.9	0.014	17879	First10	Here	4
1701	62289	9	Eschscholzia californica	2009	2018-05-31-12-33-28	0	0	z	0	25	71.9	22.9	65.7	22.8	71.9	0.014	17879	First10	Here	5
1702	62290	9	Eschscholzia californica	2009	2018-05-31-12-33-30	0	0	z	0	25	71.9	22.9	65.7	22.8	71.9	0.014	17879	First10	Here	6
1703	62291	9	Eschscholzia californica	2009	2018-05-31-12-33-32	0	0	z	0	25	71.9	22.9	65.7	22.8	71.9	0.014	17879	First10	Here	7
1704	62292	9	Eschscholzia californica	2009	2018-05-31-12-33-34	0	0	z	0	25	71.9	22.9	65.7	22.8	71.9	0.014	17879	First10	Here	8
1705	62293	9	Eschscholzia californica	2009	2018-05-31-12-33-36	0	0	z	0	25	71.9	22.9	65.7	22.8	71.9	0.014	17879	First10	Here	9
1706	62294	9	Eschscholzia californica	2009	2018-05-31-12-33-38	0	0	z	0	25	71.9	22.9	65.7	22.8	71.9	0.014	17879	First10	Here	10
1707	62295	9	Eschscholzia californica	2009	2018-05-31-12-33-40	0	0	z	0	25	71.9	22.9	65.7	22.8	71.9	0.014	17879			11
1708	62296	9	Eschscholzia californica	2009	2018-05-31-12-33-42	0	0	z	0	25	71.9	22.9	65.7	22.8	71.9	0.014	17879			12
1709	62297	9	Eschscholzia californica	2009	2018-05-31-12-33-44	0	0	z	0	25	71.9	22.9	65.7	22.8	71.9	0.014	17879			13
1710	62298	9	Eschscholzia californica	2009	2018-05-31-12-33-46	0	0	z	0	25	71.9	22.9	65.7	22.8	71.9	0.014	17879			14
1711	62299	9	Eschscholzia californica	2009	2018-05-31-12-33-48	0	0	z	0	25	71.9	22.9	65.7	22.8	71.9	0.014	17879			15
1712	62300	9	Eschscholzia californica	2009	2018-05-31-12-33-50	0	0	z	0	25	71.9	22.9	65.7	22.8	71.9	0.014	17879			16
1713	62301	9	Eschscholzia californica	2009	2018-05-31-12-33-52	0	0	z	0	25	71.9	22.9	65.7	22.8	71.9	0.014	17879			17
1714	62302	9	Eschscholzia californica	2009	2018-05-31-12-33-54	0	0	z	0	25	71.9	22.9	65.7	22.8	71.9	0.014	17879			18
1715	62303	9	Eschscholzia californica	2009	2018-05-31-12-33-56	0	0	z	0	25	71.9	22.9	65.7	22.8	71.9	0.014	17879			19
1716	62304	9	Eschscholzia californica	2009	2018-05-31-12-33-58	0	0	z	0	25	71.9	22.9	65.7	22.8	71.9	0.014	17879			20
1717	62305	9	Eschscholzia californica	2009	2018-05-31-12-34-00	0	0	z	0	25	71.9	22.9	65.7	22.8	71.9	0.014	17879			21
1718	62306	9	Eschscholzia californica	2009	2018-05-31-12-34-02	0	0	z	0	25	71.9	22.9	65.7	22.8	71.9	0.014	17879			22
1719	62307	9	Eschscholzia californica	2009	2018-05-31-12-34-04	0	0	z	0	25	71.9	22.9	65.7	22.8	71.9	0.014	17879			23
1720	62308	9	Eschscholzia californica	2009	2018-05-31-12-34-06	0	0	z	0	25	71.9	22.9	65.7	22.8	71.9	0.014	17879			24
1721	62309	9	Eschscholzia californica	2009	2018-05-31-12-34-08	0	0	z	0	25	71.8	22.8	65.7	22.8	71.9	0.114	17879			25
1722	62310	9	Eschscholzia californica	2009	2018-05-31-12-34-10	0	0	z	0	25	71.9	22.9	65.7	22.8	71.9	0.014	17879			26
1723	62311	9	Eschscholzia californica	2009	2018-05-31-12-34-12	0	0	z	0	25	71.9	22.9	65.7	22.8	71.9	0.014	17879			27
1724	62312	9	Eschscholzia californica	2009	2018-05-31-12-34-14	0	0	z	0	25	71.9	22.9	65.7	22.8	71.9	0.014	17879			28
1725	62313	9	Eschscholzia californica	2009	2018-05-31-12-34-16	0	0	z	0	25	71.8	22.8	65.7	22.8	71.9	0.114	17879			29
1726	62314	9	Eschscholzia californica	2009	2018-05-31-12-34-18	0	0	z	0	25	71.9	22.9	65.7	22.8	71.9	0.014	17879			30
1727	62315	9	Eschscholzia californica	2009	2018-05-31-12-34-20	0	0	z	0	25	71.9	22.9	65.7	22.8	71.9	0.014	17879			31
1728	62316	9	Eschscholzia californica	2009	2018-05-31-12-34-22	0	0	z	0	25	71.7	22.8	65.7	22.8	71.9	0.214	17879			32
1729	62317	9	Eschscholzia californica	2009	2018-05-31-12-34-24	0	0	z	0	25	71.9	22.9	65.6	22.8	71.8	-0.111	17879			33
1730	62318	9	Eschscholzia californica	2009	2018-05-31-12-34-26	0	0	z	0	25	71.9	22.9	65.7	22.8	71.9	0.014	17879			34
1731	62319	9	Eschscholzia californica	2009	2018-05-31-12-34-28	0	0	z	0	25	71.9	22.9	65.7	22.8	71.9	0.014	17879			35
1732	62320	9	Eschscholzia californica	2009	2018-05-31-12-34-30	0	0	z	0	25	71.8	22.9	65.7	22.8	71.9	0.114	17879			36
1733	62321	9	Eschscholzia californica	2009	2018-05-31-12-34-32	0	0	z	0	25	71.7	22.8	65.7	22.8	71.9	0.214	17879			37
1734	62322	9	Eschscholzia californica	2009	2018-05-31-12-34-34	0	0	z	0	25	71.8	22.9	65.7	22.8	71.9	0.114	17879			38
1735	62323	9	Eschscholzia californica	2009	2018-05-31-12-34-36	0	0	z	0	25	71.9	22.9	65.7	22.8	71.9	0.014	17879			39
1736	62324	9	Eschscholzia californica	2009	2018-05-31-12-34-38	0	0	z	0	25	71.9	22.9	65.7	22.8	71.9	0.014	17879			40
1737	62325	9	Eschscholzia californica	2009	2018-05-31-12-34-40	0	0	z	0	25	71.9	22.9	65.7	22.8	71.9	0.014	17879			41
1738	62326	9	Eschscholzia californica	2009	2018-05-31-12-34-42	0	0	z	0	25	71.8	22.9	65.7	22.8	71.9	0.114	17879			42
1739	62327	9	Eschscholzia californica	2009	2018-05-31-12-34-44	0	0	z	0	25	71.8	22.9	65.7	22.8	71.9	0.114	17879			43
1740	62328	9	Eschscholzia californica	2009	2018-05-31-12-34-46	0	0	z	0	25	71.8	22.9	65.7	22.8	71.9	0.114	17879			44
1741	62329	9	Eschscholzia californica	2009	2018-05-31-12-34-48	0	0	z	0	25	71.7	22.8	65.7	22.8	71.9	0.214	17879			45
1742	62330	9	Eschscholzia californica	2009	2018-05-31-12-34-50	0	0	z	0	25	71.8	22.9	65.7	22.8	71.9	0.114	17879			46
1743	62331	9	Eschscholzia californica	2009	2018-05-31-12-34-52	0	0	z	0	25	71.8	22.9	65.7	22.8	71.9	0.114	17879			47
1744	62332	9	Eschscholzia californica	2009	2018-05-31-12-34-54	0	0	z	0	25	71.8	22.9	65.7	22.8	71.9	0.114	17879			48
1745	62333	9	Eschscholzia californica	2009	2018-05-31-12-34-56	0	0	z	0	25	71.8	22.9	65.6	22.8	71.8	-0.011	17879			49
1746	62334	9	Eschscholzia californica	2009	2018-05-31-12-34-58	0	0	z	0	25	71.8	22.9	65.6	22.8	71.8	-0.011	17879			50
1747	62335	9	Eschscholzia californica	2009	2018-05-31-12-35-00	0	0	z	0	25	71.8	22.9	65.6	22.8	71.8	-0.011	17879			51
1748	62336	9	Eschscholzia californica	2009	2018-05-31-12-35-02	0	0	z	0	25	71.8	22.9	65.6	22.8	71.8	-0.011	17879			52
1749	62337	9	Eschscholzia californica	2009	2018-05-31-12-35-04	0	0	z	0	25	71.8	22.9	65.6	22.8	71.8	-0.011	17879			53
1750	62338	9	Eschscholzia californica	2009	2018-05-31-12-35-06	0	0	z	0	25	71.8	22.9	65.6	22.8	71.8	-0.011	17879			54
1751	62339	9	Eschscholzia californica	2009	2018-05-31-12-35-08	0	0	z	0	25	71.8	22.9	65.6	22.8	71.8	-0.011	17879			55
1752	62340	9	Eschscholzia californica	2009	2018-05-31-12-35-10	0	0	z	0	25	71.8	22.9	65.6	22.8	71.8	-0.011	17879			56
1753	62341	9	Eschscholzia californica	2009	2018-05-31-12-35-12	0	0	z	0	25	71.8	22.9	65.6	22.8	71.8	-0.011	17879			57
1754	62342	9	Eschscholzia californica	2009	2018-05-31-12-35-14	0	0	z	0	25	71.8	22.9	65.6	22.8	71.8	-0.011	17879			58
1755	62343	9	Eschscholzia californica	2009	2018-05-31-12-35-16	0	0	z	0	25	71.8	22.9	65.7	22.8	71.9	0.114	17879			59
1756	62344	9	Eschscholzia californica	2009	2018-05-31-12-35-18	0	0	z	0	25	71.8	22.9	65.6	22.8	71.8	-0.011	17879			60
1757	62345	9	Eschscholzia californica	2009	2018-05-31-12-35-20	0	0	z	0	25	71.8	22.9	65.6	22.8	71.8	-0.011	17879			61
1758	62346	9	Eschscholzia californica	2009	2018-05-31-12-35-22	0	0	z	0	25	71.8	22.9	65.6	22.8	71.8	-0.011	17879			62
1759	62347	9	Eschscholzia californica	2009	2018-05-31-12-35-24	0	0	z	0	25	71.8	22.9	65.6	22.8	71.8	-0.011	17879			63
1760	62348	9	Eschscholzia californica	2009	2018-05-31-12-35-26	0	0	z	0	25	71.8	22.9	65.6	22.8	71.8	-0.011	17879			64
1761	62349	9	Eschscholzia californica	2009	2018-05-31-12-35-28	0	0	z	0	25	71.8	22.9	65.6	22.8	71.8	-0.011	17879			65
1762	62350	9	Eschscholzia californica	2009	2018-05-31-12-35-30	0	0	z	0	25	71.7	22.9	65.6	22.8	71.8	0.089	17879			66
1763	62351	9	Eschscholzia californica	2009	2018-05-31-12-35-32	0	0	z	0	25	71.8	22.9	65.6	22.8	71.8	-0.011	17879			67
1764	62352	9	Eschscholzia californica	2009	2018-05-31-12-35-34	0	0	z	0	25	71.8	22.9	65.6	22.8	71.8	-0.011	17879			68
1765	62353	9	Eschscholzia californica	2009	2018-05-31-12-35-36	0	0	z	0	25	71.8	22.9	65.6	22.8	71.8	-0.011	17879			69
1766	62354	9	Eschscholzia californica	2009	2018-05-31-12-35-38	0	0	z	0	25	71.8	22.9	65.6	22.8	71.8	-0.011	17879			70
1767	62355	9	Eschscholzia californica	2009	2018-05-31-12-35-40	0	0	z	0	25	71.8	22.9	65.6	22.8	71.8	-0.011	17879			71
1768	62356	9	Eschscholzia californica	2009	2018-05-31-12-35-42	0	0	z	0	25	71.7	22.8	65.6	22.8	71.8	0.089	17879			72
1769	62357	9	Eschscholzia californica	2009	2018-05-31-12-35-44	0	0	z	0	25	71.7	22.9	65.6	22.8	71.8	0.089	17879			73
1770	62358	9	Eschscholzia californica	2009	2018-05-31-12-35-46	0	0	z	0	25	71.8	22.9	65.6	22.8	71.8	-0.011	17879			74
1771	62359	9	Eschscholzia californica	2009	2018-05-31-12-35-48	0	0	z	0	25	71.7	22.9	65.6	22.8	71.8	0.089	17879			75
1772	62360	9	Eschscholzia californica	2009	2018-05-31-12-35-50	0	0	z	0	25	71.7	22.9	65.6	22.8	71.8	0.089	17879			76
1773	62361	9	Eschscholzia californica	2009	2018-05-31-12-35-52	0	0	z	0	25	71.7	22.9	65.6	22.8	71.8	0.089	17879			77
1774	62362	9	Eschscholzia californica	2009	2018-05-31-12-35-54	0	0	z	0	25	71.7	22.9	65.6	22.8	71.8	0.089	17879			78
1775	62363	9	Eschscholzia californica	2009	2018-05-31-12-35-56	0	0	z	0	25	71.7	22.9	65.6	22.8	71.8	0.089	17879			79
1776	62364	9	Eschscholzia californica	2009	2018-05-31-12-35-58	0	0	z	0	25	71.7	22.9	65.6	22.8	71.8	0.089	17879			80
1777	62365	9	Eschscholzia californica	2009	2018-05-31-12-36-00	0	0	z	0	25	71.7	22.9	65.6	22.8	71.8	0.089	17879			81
1778	62366	9	Eschscholzia californica	2009	2018-05-31-12-36-02	0	0	z	0	25	71.7	22.9	65.6	22.8	71.8	0.089	17879			82
1779	62367	9	Eschscholzia californica	2009	2018-05-31-12-36-04	0	0	z	0	25	71.7	22.9	65.6	22.8	71.8	0.089	17879			83
1780	62368	9	Eschscholzia californica	2009	2018-05-31-12-36-06	0	0	z	0	25	71.7	22.9	65.6	22.8	71.8	0.089	17879			84
1781	62369	9	Eschscholzia californica	2009	2018-05-31-12-36-08	0	0	z	0	25	71.7	22.9	65.6	22.8	71.8	0.089	17879			85
1782	62370	9	Eschscholzia californica	2009	2018-05-31-12-36-10	0	0	z	0	25	71.7	22.9	65.6	22.8	71.8	0.089	17879			86
1783	62371	9	Eschscholzia californica	2009	2018-05-31-12-36-12	0	0	z	0	25	71.7	22.9	65.6	22.8	71.8	0.089	17879			87
1784	62372	9	Eschscholzia californica	2009	2018-05-31-12-36-14	0	0	z	0	25	71.7	22.9	65.6	22.8	71.8	0.089	17879			88
1785	62373	9	Eschscholzia californica	2009	2018-05-31-12-36-16	0	0	z	0	25	71.7	22.9	65.6	22.8	71.8	0.089	17879			89
1786	62374	9	Eschscholzia californica	2009	2018-05-31-12-36-18	0	0	z	0	25	71.7	22.9	65.6	22.8	71.8	0.089	17879			90
1787	62375	9	Eschscholzia californica	2009	2018-05-31-12-36-20	0	0	z	0	25	71.7	22.9	65.6	22.8	71.8	0.089	17879	Last10	Here	91
1788	62376	9	Eschscholzia californica	2009	2018-05-31-12-36-23	0	0	z	0	25	71.7	22.9	65.6	22.8	71.8	0.089	17879	Last10	Here	92
1789	62377	9	Eschscholzia californica	2009	2018-05-31-12-36-25	0	0	z	0	25	71.7	22.9	65.7	22.8	71.9	0.214	17879	Last10	Here	93
1790	62378	9	Eschscholzia californica	2009	2018-05-31-12-36-27	0	0	z	0	25	71.7	22.9	65.6	22.8	71.8	0.089	17879	Last10	Here	94
1791	62379	9	Eschscholzia californica	2009	2018-05-31-12-36-29	0	0	z	0	25	71.7	22.9	65.6	22.8	71.8	0.089	17879	Last10	Here	95
1792	62380	9	Eschscholzia californica	2009	2018-05-31-12-36-31	0	0	z	0	25	71.7	22.9	65.6	22.8	71.8	0.089	17879	Last10	Here	96
1793	62381	9	Eschscholzia californica	2009	2018-05-31-12-36-33	0	0	z	0	25	71.7	22.9	65.6	22.8	71.8	0.089	17879	Last10	Here	97
1794	62382	9	Eschscholzia californica	2009	2018-05-31-12-36-35	0	0	z	0	25	71.7	22.9	65.6	22.8	71.8	0.089	17879	Last10	Here	98
1795	62383	9	Eschscholzia californica	2009	2018-05-31-12-36-37	0	0	z	0	25	71.7	22.9	65.6	22.8	71.8	0.089	17879	Last10	Here	99
1796	62384	9	Eschscholzia californica	2009	2018-05-31-12-36-39	0	0	z	0	25	71.7	22.9	65.6	22.8	71.8	0.089	17879	Last10	Here	100
1797	62385	9	Eschscholzia californica	2009	2018-05-31-12-37-11	0	0	z	0	30	71.7	22.9	65.6	22.8	71.8	0.089	17880	First10	Here	1
1798	62386	9	Eschscholzia californica	2009	2018-05-31-12-37-13	0	0	z	0	30	71.7	22.9	65.6	22.8	71.8	0.089	17880	First10	Here	2
1799	62387	9	Eschscholzia californica	2009	2018-05-31-12-37-15	0	0	z	0	30	71.7	22.9	65.6	22.8	71.8	0.089	17880	First10	Here	3
1800	62388	9	Eschscholzia californica	2009	2018-05-31-12-37-17	0	0	z	0	30	71.7	22.9	65.6	22.8	71.8	0.089	17880	First10	Here	4
1801	62389	9	Eschscholzia californica	2009	2018-05-31-12-37-19	0	0	z	0	30	71.7	22.9	65.6	22.8	71.8	0.089	17880	First10	Here	5
1802	62390	9	Eschscholzia californica	2009	2018-05-31-12-37-21	0	0	z	0	30	71.7	22.9	65.6	22.8	71.8	0.089	17880	First10	Here	6
1803	62391	9	Eschscholzia californica	2009	2018-05-31-12-37-23	0	0	z	0	30	71.7	22.9	65.6	22.8	71.8	0.089	17880	First10	Here	7
1804	62392	9	Eschscholzia californica	2009	2018-05-31-12-37-25	0	0	z	0	30	71.6	22.9	65.6	22.8	71.8	0.189	17880	First10	Here	8
1805	62393	9	Eschscholzia californica	2009	2018-05-31-12-37-27	0	0	z	0	30	71.6	22.9	65.6	22.8	71.8	0.189	17880	First10	Here	9
1806	62394	9	Eschscholzia californica	2009	2018-05-31-12-37-29	0	0	z	0	30	71.6	22.9	65.6	22.8	71.8	0.189	17880	First10	Here	10
1807	62395	9	Eschscholzia californica	2009	2018-05-31-12-37-31	0	0	z	0	30	71.6	22.9	65.6	22.8	71.8	0.189	17880			11
1808	62396	9	Eschscholzia californica	2009	2018-05-31-12-37-33	0	0	z	0	30	71.7	22.9	65.6	22.8	71.8	0.089	17880			12
1809	62397	9	Eschscholzia californica	2009	2018-05-31-12-37-35	0	0	z	0	30	71.7	22.9	65.6	22.8	71.8	0.089	17880			13
1810	62398	9	Eschscholzia californica	2009	2018-05-31-12-37-37	0	0	z	0	30	71.7	22.9	65.6	22.8	71.8	0.089	17880			14
1811	62399	9	Eschscholzia californica	2009	2018-05-31-12-37-39	0	0	z	0	30	71.7	22.9	65.6	22.8	71.8	0.089	17880			15
1812	62400	9	Eschscholzia californica	2009	2018-05-31-12-37-41	0	0	z	0	30	71.7	22.9	65.6	22.8	71.8	0.089	17880			16
1813	62401	9	Eschscholzia californica	2009	2018-05-31-12-37-43	0	0	z	0	30	71.7	22.9	65.6	22.8	71.8	0.089	17880			17
1814	62402	9	Eschscholzia californica	2009	2018-05-31-12-37-45	0	0	z	0	30	71.7	22.9	65.6	22.8	71.8	0.089	17880			18
1815	62403	9	Eschscholzia californica	2009	2018-05-31-12-37-47	0	0	z	0	30	71.7	22.9	65.6	22.8	71.8	0.089	17880			19
1816	62404	9	Eschscholzia californica	2009	2018-05-31-12-37-49	0	0	z	0	30	71.7	22.9	65.6	22.8	71.8	0.089	17880			20
1817	62405	9	Eschscholzia californica	2009	2018-05-31-12-37-51	0	0	z	0	30	71.7	22.9	65.6	22.8	71.8	0.089	17880			21
1818	62406	9	Eschscholzia californica	2009	2018-05-31-12-37-53	0	0	z	0	30	71.7	22.9	65.6	22.8	71.8	0.089	17880			22
1819	62407	9	Eschscholzia californica	2009	2018-05-31-12-37-55	0	0	z	0	30	71.7	22.9	65.6	22.8	71.8	0.089	17880			23
1820	62408	9	Eschscholzia californica	2009	2018-05-31-12-37-57	0	0	z	0	30	71.7	22.9	65.6	22.8	71.8	0.089	17880			24
1821	62409	9	Eschscholzia californica	2009	2018-05-31-12-37-59	0	0	z	0	30	71.7	22.9	65.6	22.8	71.8	0.089	17880			25
1822	62410	9	Eschscholzia californica	2009	2018-05-31-12-38-01	0	0	z	0	30	71.7	22.9	65.6	22.8	71.8	0.089	17880			26
1823	62411	9	Eschscholzia californica	2009	2018-05-31-12-38-03	0	0	z	0	30	71.7	22.9	65.6	22.8	71.8	0.089	17880			27
1824	62412	9	Eschscholzia californica	2009	2018-05-31-12-38-05	0	0	z	0	30	71.7	22.9	65.6	22.8	71.8	0.089	17880			28
1825	62413	9	Eschscholzia californica	2009	2018-05-31-12-38-07	0	0	z	0	30	71.7	22.9	65.5	22.8	71.7	-0.035	17880			29
1826	62414	9	Eschscholzia californica	2009	2018-05-31-12-38-09	0	0	z	0	30	71.7	22.9	65.6	22.8	71.8	0.089	17880			30
1827	62415	9	Eschscholzia californica	2009	2018-05-31-12-38-11	0	0	z	0	30	71.7	22.9	65.6	22.8	71.8	0.089	17880			31
1828	62416	9	Eschscholzia californica	2009	2018-05-31-12-38-13	0	0	z	0	30	71.7	22.9	65.6	22.8	71.8	0.089	17880			32
1829	62417	9	Eschscholzia californica	2009	2018-05-31-12-38-15	0	0	z	0	30	71.7	22.9	65.6	22.8	71.8	0.089	17880			33
1830	62418	9	Eschscholzia californica	2009	2018-05-31-12-38-17	0	0	z	0	30	71.7	22.9	65.6	22.8	71.8	0.089	17880			34
1831	62419	9	Eschscholzia californica	2009	2018-05-31-12-38-19	0	0	z	0	30	71.7	22.9	65.6	22.8	71.8	0.089	17880			35
1832	62420	9	Eschscholzia californica	2009	2018-05-31-12-38-21	0	0	z	0	30	71.7	22.9	65.6	22.8	71.8	0.089	17880			36
1833	62421	9	Eschscholzia californica	2009	2018-05-31-12-38-23	0	0	z	0	30	71.7	22.9	65.6	22.8	71.8	0.089	17880			37
1834	62422	9	Eschscholzia californica	2009	2018-05-31-12-38-25	0	0	z	0	30	71.7	22.9	65.6	22.8	71.8	0.089	17880			38
1835	62423	9	Eschscholzia californica	2009	2018-05-31-12-38-27	0	0	z	0	30	71.7	22.9	65.6	22.8	71.8	0.089	17880			39
1836	62424	9	Eschscholzia californica	2009	2018-05-31-12-38-29	0	0	z	0	30	71.7	22.9	65.5	22.8	71.7	-0.035	17880			40
1837	62425	9	Eschscholzia californica	2009	2018-05-31-12-38-31	0	0	z	0	30	71.7	22.9	65.6	22.8	71.8	0.089	17880			41
1838	62426	9	Eschscholzia californica	2009	2018-05-31-12-38-33	0	0	z	0	30	71.7	22.9	65.5	22.8	71.7	-0.035	17880			42
1839	62427	9	Eschscholzia californica	2009	2018-05-31-12-38-35	0	0	z	0	30	71.7	22.9	65.6	22.8	71.8	0.089	17880			43
1840	62428	9	Eschscholzia californica	2009	2018-05-31-12-38-37	0	0	z	0	30	71.7	22.9	65.6	22.8	71.8	0.089	17880			44
1841	62429	9	Eschscholzia californica	2009	2018-05-31-12-38-39	0	0	z	0	30	71.7	22.9	65.6	22.8	71.8	0.089	17880			45
1842	62430	9	Eschscholzia californica	2009	2018-05-31-12-38-41	0	0	z	0	30	71.7	22.9	65.6	22.8	71.8	0.089	17880			46
1843	62431	9	Eschscholzia californica	2009	2018-05-31-12-38-43	0	0	z	0	30	71.7	22.9	65.6	22.8	71.8	0.089	17880			47
1844	62432	9	Eschscholzia californica	2009	2018-05-31-12-38-45	0	0	z	0	30	71.7	22.9	65.6	22.8	71.8	0.089	17880			48
1845	62433	9	Eschscholzia californica	2009	2018-05-31-12-38-47	0	0	z	0	30	71.7	22.9	65.6	22.8	71.8	0.089	17880			49
1846	62434	9	Eschscholzia californica	2009	2018-05-31-12-38-49	0	0	z	0	30	71.7	22.9	65.6	22.8	71.8	0.089	17880			50
1847	62435	9	Eschscholzia californica	2009	2018-05-31-12-38-51	0	0	z	0	30	71.7	22.9	65.6	22.8	71.8	0.089	17880			51
1848	62436	9	Eschscholzia californica	2009	2018-05-31-12-38-53	0	0	z	0	30	71.7	22.9	65.6	22.8	71.8	0.089	17880			52
1849	62437	9	Eschscholzia californica	2009	2018-05-31-12-38-55	0	0	z	0	30	71.7	22.9	65.6	22.8	71.8	0.089	17880			53
1850	62438	9	Eschscholzia californica	2009	2018-05-31-12-38-57	0	0	z	0	30	71.6	22.9	65.6	22.8	71.8	0.189	17880			54
1851	62439	9	Eschscholzia californica	2009	2018-05-31-12-38-59	0	0	z	0	30	71.6	22.9	65.6	22.8	71.8	0.189	17880			55
1852	62440	9	Eschscholzia californica	2009	2018-05-31-12-39-01	0	0	z	0	30	71.6	22.9	65.6	22.8	71.8	0.189	17880			56
1853	62441	9	Eschscholzia californica	2009	2018-05-31-12-39-03	0	0	z	0	30	71.6	22.9	65.6	22.8	71.8	0.189	17880			57
1854	62442	9	Eschscholzia californica	2009	2018-05-31-12-39-05	0	0	z	0	30	71.6	22.9	65.6	22.8	71.8	0.189	17880			58
1855	62443	9	Eschscholzia californica	2009	2018-05-31-12-39-07	0	0	z	0	30	71.6	22.9	65.6	22.8	71.8	0.189	17880			59
1856	62444	9	Eschscholzia californica	2009	2018-05-31-12-39-09	0	0	z	0	30	71.6	22.9	65.6	22.8	71.8	0.189	17880			60
1857	62445	9	Eschscholzia californica	2009	2018-05-31-12-39-11	0	0	z	0	30	71.6	22.9	65.6	22.8	71.8	0.189	17880			61
1858	62446	9	Eschscholzia californica	2009	2018-05-31-12-39-13	0	0	z	0	30	71.6	22.9	65.6	22.8	71.8	0.189	17880			62
1859	62447	9	Eschscholzia californica	2009	2018-05-31-12-39-15	0	0	z	0	30	71.6	22.9	65.6	22.8	71.8	0.189	17880			63
1860	62448	9	Eschscholzia californica	2009	2018-05-31-12-39-17	0	0	z	0	30	71.6	22.9	65.6	22.8	71.8	0.189	17880			64
1861	62449	9	Eschscholzia californica	2009	2018-05-31-12-39-19	0	0	z	0	30	71.6	22.9	65.6	22.8	71.8	0.189	17880			65
1862	62450	9	Eschscholzia californica	2009	2018-05-31-12-39-21	0	0	z	0	30	71.6	22.9	65.6	22.8	71.8	0.189	17880			66
1863	62451	9	Eschscholzia californica	2009	2018-05-31-12-39-23	0	0	z	0	30	71.6	22.9	65.6	22.8	71.8	0.189	17880			67
1864	62452	9	Eschscholzia californica	2009	2018-05-31-12-39-25	0	0	z	0	30	71.7	22.9	65.6	22.8	71.8	0.089	17880			68
1865	62453	9	Eschscholzia californica	2009	2018-05-31-12-39-27	0	0	z	0	30	71.7	22.9	65.6	22.8	71.8	0.089	17880			69
1866	62454	9	Eschscholzia californica	2009	2018-05-31-12-39-29	0	0	z	0	30	71.7	22.9	65.6	22.8	71.8	0.089	17880			70
1867	62455	9	Eschscholzia californica	2009	2018-05-31-12-39-31	0	0	z	0	30	71.7	22.9	65.6	22.8	71.8	0.089	17880			71
1868	62456	9	Eschscholzia californica	2009	2018-05-31-12-39-33	0	0	z	0	30	71.7	22.9	65.6	22.8	71.8	0.089	17880			72
1869	62457	9	Eschscholzia californica	2009	2018-05-31-12-39-35	0	0	z	0	30	71.7	22.9	65.6	22.8	71.8	0.089	17880			73
1870	62458	9	Eschscholzia californica	2009	2018-05-31-12-39-37	0	0	z	0	30	71.7	22.9	65.5	22.8	71.7	-0.035	17880			74
1871	62459	9	Eschscholzia californica	2009	2018-05-31-12-39-39	0	0	z	0	30	71.7	22.9	65.5	22.8	71.7	-0.035	17880			75
1872	62460	9	Eschscholzia californica	2009	2018-05-31-12-39-41	0	0	z	0	30	71.7	22.9	65.6	22.8	71.8	0.089	17880			76
1873	62461	9	Eschscholzia californica	2009	2018-05-31-12-39-43	0	0	z	0	30	71.7	22.9	65.6	22.8	71.8	0.089	17880			77
1874	62462	9	Eschscholzia californica	2009	2018-05-31-12-39-45	0	0	z	0	30	71.7	22.9	65.5	22.8	71.7	-0.035	17880			78
1875	62463	9	Eschscholzia californica	2009	2018-05-31-12-39-47	0	0	z	0	30	71.7	22.9	65.6	22.8	71.8	0.089	17880			79
1876	62464	9	Eschscholzia californica	2009	2018-05-31-12-39-49	0	0	z	0	30	71.7	22.9	65.6	22.8	71.8	0.089	17880			80
1877	62465	9	Eschscholzia californica	2009	2018-05-31-12-39-51	0	0	z	0	30	71.7	22.9	65.6	22.8	71.8	0.089	17880			81
1878	62466	9	Eschscholzia californica	2009	2018-05-31-12-39-53	0	0	z	0	30	71.7	22.9	65.6	22.8	71.8	0.089	17880			82
1879	62467	9	Eschscholzia californica	2009	2018-05-31-12-39-55	0	0	z	0	30	71.7	22.9	65.6	22.8	71.8	0.089	17880			83
1880	62468	9	Eschscholzia californica	2009	2018-05-31-12-39-57	0	0	z	0	30	71.7	22.9	65.6	22.8	71.8	0.089	17880			84
1881	62469	9	Eschscholzia californica	2009	2018-05-31-12-39-59	0	0	z	0	30	71.7	22.9	65.6	22.8	71.8	0.089	17880			85
1882	62470	9	Eschscholzia californica	2009	2018-05-31-12-40-01	0	0	z	0	30	71.7	22.9	65.6	22.8	71.8	0.089	17880			86
1883	62471	9	Eschscholzia californica	2009	2018-05-31-12-40-03	0	0	z	0	30	71.7	22.9	65.6	22.8	71.8	0.089	17880			87
1884	62472	9	Eschscholzia californica	2009	2018-05-31-12-40-05	0	0	z	0	30	71.7	22.9	65.5	22.8	71.7	-0.035	17880			88
1885	62473	9	Eschscholzia californica	2009	2018-05-31-12-40-07	0	0	z	0	30	71.7	22.9	65.6	22.8	71.8	0.089	17880			89
1886	62474	9	Eschscholzia californica	2009	2018-05-31-12-40-09	0	0	z	0	30	71.7	22.9	65.6	22.8	71.8	0.089	17880			90
1887	62475	9	Eschscholzia californica	2009	2018-05-31-12-40-11	0	0	z	0	30	71.7	22.9	65.6	22.8	71.8	0.089	17880	Last10	Here	91
1888	62476	9	Eschscholzia californica	2009	2018-05-31-12-40-13	0	0	z	0	30	71.7	22.9	65.6	22.8	71.8	0.089	17880	Last10	Here	92
1889	62477	9	Eschscholzia californica	2009	2018-05-31-12-40-15	0	0	z	0	30	71.7	22.9	65.6	22.8	71.8	0.089	17880	Last10	Here	93
1890	62478	9	Eschscholzia californica	2009	2018-05-31-12-40-17	0	0	z	0	30	71.7	22.9	65.6	22.8	71.8	0.089	17880	Last10	Here	94
1891	62479	9	Eschscholzia californica	2009	2018-05-31-12-40-19	0	0	z	0	30	71.7	22.9	65.6	22.8	71.8	0.089	17880	Last10	Here	95
1892	62480	9	Eschscholzia californica	2009	2018-05-31-12-40-21	0	0	z	0	30	71.7	22.9	65.6	22.8	71.8	0.089	17880	Last10	Here	96
1893	62481	9	Eschscholzia californica	2009	2018-05-31-12-40-23	0	0	z	0	30	71.7	22.9	65.6	22.8	71.8	0.089	17880	Last10	Here	97
1894	62482	9	Eschscholzia californica	2009	2018-05-31-12-40-25	0	0	z	0	30	71.7	22.9	65.6	22.8	71.8	0.089	17880	Last10	Here	98
1895	62483	9	Eschscholzia californica	2009	2018-05-31-12-40-27	0	0	z	0	30	71.7	22.9	65.6	22.8	71.8	0.089	17880	Last10	Here	99
1896	62484	9	Eschscholzia californica	2009	2018-05-31-12-40-29	0	0	z	0	30	71.7	22.9	65.6	22.8	71.8	0.089	17880	Last10	Here	100
1897	68164	9	Eschscholzia californica	2009	2018-05-31-16-37-49	1	0	x	-30	0	76.7	23.4	69.4	23.4	76.5	-0.193	17938	First10	Here	1
1898	68165	9	Eschscholzia californica	2009	2018-05-31-16-37-51	1	0	x	-30	0	76.6	23.4	69.4	23.4	76.5	-0.093	17938	First10	Here	2
1899	68166	9	Eschscholzia californica	2009	2018-05-31-16-37-53	1	0	x	-30	0	76.6	23.4	69.4	23.4	76.5	-0.093	17938	First10	Here	3
1900	68167	9	Eschscholzia californica	2009	2018-05-31-16-37-55	1	0	x	-30	0	76.6	23.4	69.4	23.4	76.5	-0.093	17938	First10	Here	4
1901	68168	9	Eschscholzia californica	2009	2018-05-31-16-37-57	1	0	x	-30	0	76.6	23.4	69.4	23.4	76.5	-0.093	17938	First10	Here	5
1902	68169	9	Eschscholzia californica	2009	2018-05-31-16-37-59	1	0	x	-30	0	76.6	23.4	69.4	23.4	76.5	-0.093	17938	First10	Here	6
1903	68170	9	Eschscholzia californica	2009	2018-05-31-16-38-01	1	0	x	-30	0	76.6	23.4	69.4	23.4	76.5	-0.093	17938	First10	Here	7
1904	68171	9	Eschscholzia californica	2009	2018-05-31-16-38-03	1	0	x	-30	0	76.6	23.4	69.4	23.4	76.5	-0.093	17938	First10	Here	8
1905	68172	9	Eschscholzia californica	2009	2018-05-31-16-38-05	1	0	x	-30	0	76.6	23.4	69.4	23.4	76.5	-0.093	17938	First10	Here	9
1906	68173	9	Eschscholzia californica	2009	2018-05-31-16-38-07	1	0	x	-30	0	76.6	23.4	69.4	23.4	76.5	-0.093	17938	First10	Here	10
1907	68174	9	Eschscholzia californica	2009	2018-05-31-16-38-09	1	0	x	-30	0	76.6	23.4	69.4	23.4	76.5	-0.093	17938			11
1908	68175	9	Eschscholzia californica	2009	2018-05-31-16-38-11	1	0	x	-30	0	76.6	23.4	69.4	23.4	76.5	-0.093	17938			12
1909	68176	9	Eschscholzia californica	2009	2018-05-31-16-38-13	1	0	x	-30	0	76.7	23.4	69.4	23.4	76.5	-0.193	17938			13
1910	68177	9	Eschscholzia californica	2009	2018-05-31-16-38-15	1	0	x	-30	0	76.7	23.4	69.4	23.4	76.5	-0.193	17938			14
1911	68178	9	Eschscholzia californica	2009	2018-05-31-16-38-17	1	0	x	-30	0	76.7	23.4	69.4	23.4	76.5	-0.193	17938			15
1912	68179	9	Eschscholzia californica	2009	2018-05-31-16-38-19	1	0	x	-30	0	76.7	23.4	69.4	23.4	76.5	-0.193	17938			16
1913	68180	9	Eschscholzia californica	2009	2018-05-31-16-38-21	1	0	x	-30	0	76.7	23.4	69.3	23.3	76.4	-0.317	17938			17
1914	68181	9	Eschscholzia californica	2009	2018-05-31-16-38-23	1	0	x	-30	0	76.7	23.4	69.4	23.4	76.5	-0.193	17938			18
1915	68182	9	Eschscholzia californica	2009	2018-05-31-16-38-25	1	0	x	-30	0	76.7	23.4	69.4	23.4	76.5	-0.193	17938			19
1916	68183	9	Eschscholzia californica	2009	2018-05-31-16-38-27	1	0	x	-30	0	76.7	23.4	69.4	23.4	76.5	-0.193	17938			20
1917	68184	9	Eschscholzia californica	2009	2018-05-31-16-38-29	1	0	x	-30	0	76.7	23.4	69.4	23.4	76.5	-0.193	17938			21
1918	68185	9	Eschscholzia californica	2009	2018-05-31-16-38-31	1	0	x	-30	0	76.8	23.4	69.4	23.4	76.5	-0.293	17938			22
1919	68186	9	Eschscholzia californica	2009	2018-05-31-16-38-33	1	0	x	-30	0	76.8	23.4	69.5	23.4	76.6	-0.169	17938			23
1920	68187	9	Eschscholzia californica	2009	2018-05-31-16-38-36	1	0	x	-30	0	76.8	23.4	69.5	23.4	76.6	-0.169	17938			24
1921	68188	9	Eschscholzia californica	2009	2018-05-31-16-38-38	1	0	x	-30	0	76.8	23.4	69.4	23.4	76.5	-0.293	17938			25
1922	68189	9	Eschscholzia californica	2009	2018-05-31-16-38-40	1	0	x	-30	0	76.8	23.4	69.4	23.3	76.5	-0.293	17938			26
1923	68190	9	Eschscholzia californica	2009	2018-05-31-16-38-42	1	0	x	-30	0	76.8	23.4	69.5	23.4	76.6	-0.169	17938			27
1924	68191	9	Eschscholzia californica	2009	2018-05-31-16-38-44	1	0	x	-30	0	76.8	23.4	69.5	23.4	76.6	-0.169	17938			28
1925	68192	9	Eschscholzia californica	2009	2018-05-31-16-38-46	1	0	x	-30	0	76.8	23.4	69.5	23.4	76.6	-0.169	17938			29
1926	68193	9	Eschscholzia californica	2009	2018-05-31-16-38-48	1	0	x	-30	0	76.8	23.4	69.5	23.4	76.6	-0.169	17938			30
1927	68194	9	Eschscholzia californica	2009	2018-05-31-16-38-50	1	0	x	-30	0	76.7	23.4	69.4	23.3	76.5	-0.193	17938			31
1928	68195	9	Eschscholzia californica	2009	2018-05-31-16-38-52	1	0	x	-30	0	76.6	23.4	69.5	23.4	76.6	0.031	17938			32
1929	68196	9	Eschscholzia californica	2009	2018-05-31-16-38-54	1	0	x	-30	0	76.6	23.4	69.5	23.4	76.6	0.031	17938			33
1930	68197	9	Eschscholzia californica	2009	2018-05-31-16-38-56	1	0	x	-30	0	76.7	23.4	69.5	23.4	76.6	-0.069	17938			34
1931	68198	9	Eschscholzia californica	2009	2018-05-31-16-38-58	1	0	x	-30	0	76.7	23.4	69.5	23.4	76.6	-0.069	17938			35
1932	68199	9	Eschscholzia californica	2009	2018-05-31-16-39-00	1	0	x	-30	0	76.7	23.4	69.5	23.4	76.6	-0.069	17938			36
1933	68200	9	Eschscholzia californica	2009	2018-05-31-16-39-02	1	0	x	-30	0	76.7	23.4	69.4	23.3	76.5	-0.193	17938			37
1934	68201	9	Eschscholzia californica	2009	2018-05-31-16-39-04	1	0	x	-30	0	76.7	23.4	69.4	23.3	76.5	-0.193	17938			38
1935	68202	9	Eschscholzia californica	2009	2018-05-31-16-39-06	1	0	x	-30	0	76.7	23.4	69.4	23.3	76.5	-0.193	17938			39
1936	68203	9	Eschscholzia californica	2009	2018-05-31-16-39-08	1	0	x	-30	0	76.7	23.4	69.4	23.3	76.5	-0.193	17938			40
1937	68204	9	Eschscholzia californica	2009	2018-05-31-16-39-10	1	0	x	-30	0	76.7	23.4	69.5	23.4	76.6	-0.069	17938			41
1938	68205	9	Eschscholzia californica	2009	2018-05-31-16-39-12	1	0	x	-30	0	76.8	23.4	69.4	23.3	76.5	-0.293	17938			42
1939	68206	9	Eschscholzia californica	2009	2018-05-31-16-39-14	1	0	x	-30	0	76.8	23.4	69.4	23.3	76.5	-0.293	17938			43
1940	68207	9	Eschscholzia californica	2009	2018-05-31-16-39-16	1	0	x	-30	0	76.8	23.4	69.5	23.4	76.6	-0.169	17938			44
1941	68208	9	Eschscholzia californica	2009	2018-05-31-16-39-18	1	0	x	-30	0	76.8	23.4	69.5	23.4	76.6	-0.169	17938			45
1942	68209	9	Eschscholzia californica	2009	2018-05-31-16-39-20	1	0	x	-30	0	76.8	23.4	69.4	23.3	76.5	-0.293	17938			46
1943	68210	9	Eschscholzia californica	2009	2018-05-31-16-39-22	1	0	x	-30	0	76.8	23.4	69.4	23.3	76.5	-0.293	17938			47
1944	68211	9	Eschscholzia californica	2009	2018-05-31-16-39-24	1	0	x	-30	0	76.8	23.4	69.5	23.3	76.6	-0.169	17938			48
1945	68212	9	Eschscholzia californica	2009	2018-05-31-16-39-26	1	0	x	-30	0	76.7	23.4	69.5	23.3	76.6	-0.069	17938			49
1946	68213	9	Eschscholzia californica	2009	2018-05-31-16-39-28	1	0	x	-30	0	76.7	23.4	69.4	23.3	76.5	-0.193	17938			50
1947	68214	9	Eschscholzia californica	2009	2018-05-31-16-39-30	1	0	x	-30	0	76.7	23.4	69.6	23.4	76.8	0.055	17938			51
1948	68215	9	Eschscholzia californica	2009	2018-05-31-16-39-32	1	0	x	-30	0	76.7	23.4	69.4	23.3	76.5	-0.193	17938			52
1949	68216	9	Eschscholzia californica	2009	2018-05-31-16-39-34	1	0	x	-30	0	76.7	23.4	69.5	23.4	76.6	-0.069	17938			53
1950	68217	9	Eschscholzia californica	2009	2018-05-31-16-39-36	1	0	x	-30	0	76.7	23.4	69.5	23.3	76.6	-0.069	17938			54
1951	68218	9	Eschscholzia californica	2009	2018-05-31-16-39-38	1	0	x	-30	0	76.7	23.4	69.4	23.3	76.5	-0.193	17938			55
1952	68219	9	Eschscholzia californica	2009	2018-05-31-16-39-40	1	0	x	-30	0	76.7	23.4	69.5	23.3	76.6	-0.069	17938			56
1953	68220	9	Eschscholzia californica	2009	2018-05-31-16-39-42	1	0	x	-30	0	76.7	23.4	69.5	23.3	76.6	-0.069	17938			57
1954	68221	9	Eschscholzia californica	2009	2018-05-31-16-39-44	1	0	x	-30	0	76.9	23.5	69.5	23.3	76.6	-0.269	17938			58
1955	68222	9	Eschscholzia californica	2009	2018-05-31-16-39-46	1	0	x	-30	0	76.8	23.4	69.5	23.3	76.6	-0.169	17938			59
1956	68223	9	Eschscholzia californica	2009	2018-05-31-16-39-48	1	0	x	-30	0	76.7	23.4	69.5	23.3	76.6	-0.069	17938			60
1957	68224	9	Eschscholzia californica	2009	2018-05-31-16-39-50	1	0	x	-30	0	76.7	23.4	69.5	23.3	76.6	-0.069	17938			61
1958	68225	9	Eschscholzia californica	2009	2018-05-31-16-39-52	1	0	x	-30	0	76.8	23.5	69.5	23.3	76.6	-0.169	17938			62
1959	68226	9	Eschscholzia californica	2009	2018-05-31-16-39-54	1	0	x	-30	0	76.7	23.4	69.5	23.3	76.6	-0.069	17938			63
1960	68227	9	Eschscholzia californica	2009	2018-05-31-16-39-56	1	0	x	-30	0	76.7	23.4	69.5	23.3	76.6	-0.069	17938			64
1961	68228	9	Eschscholzia californica	2009	2018-05-31-16-39-58	1	0	x	-30	0	76.7	23.4	69.5	23.3	76.6	-0.069	17938			65
1962	68229	9	Eschscholzia californica	2009	2018-05-31-16-40-00	1	0	x	-30	0	76.7	23.4	69.5	23.3	76.6	-0.069	17938			66
1963	68230	9	Eschscholzia californica	2009	2018-05-31-16-40-02	1	0	x	-30	0	76.7	23.4	69.5	23.3	76.6	-0.069	17938			67
1964	68231	9	Eschscholzia californica	2009	2018-05-31-16-40-04	1	0	x	-30	0	76.6	23.4	69.5	23.3	76.6	0.031	17938			68
1965	68232	9	Eschscholzia californica	2009	2018-05-31-16-40-06	1	0	x	-30	0	76.6	23.4	69.5	23.3	76.6	0.031	17938			69
1966	68233	9	Eschscholzia californica	2009	2018-05-31-16-40-08	1	0	x	-30	0	76.6	23.4	69.5	23.3	76.6	0.031	17938			70
1967	68234	9	Eschscholzia californica	2009	2018-05-31-16-40-10	1	0	x	-30	0	76.6	23.5	69.5	23.3	76.6	0.031	17938			71
1968	68235	9	Eschscholzia californica	2009	2018-05-31-16-40-12	1	0	x	-30	0	76.6	23.5	69.5	23.3	76.6	0.031	17938			72
1969	68236	9	Eschscholzia californica	2009	2018-05-31-16-40-14	1	0	x	-30	0	76.5	23.4	69.5	23.3	76.6	0.131	17938			73
1970	68237	9	Eschscholzia californica	2009	2018-05-31-16-40-16	1	0	x	-30	0	76.6	23.4	69.5	23.3	76.6	0.031	17938			74
1971	68238	9	Eschscholzia californica	2009	2018-05-31-16-40-18	1	0	x	-30	0	76.6	23.4	69.5	23.3	76.6	0.031	17938			75
1972	68239	9	Eschscholzia californica	2009	2018-05-31-16-40-20	1	0	x	-30	0	76.6	23.4	69.5	23.3	76.6	0.031	17938			76
1973	68240	9	Eschscholzia californica	2009	2018-05-31-16-40-22	1	0	x	-30	0	76.6	23.4	69.5	23.3	76.6	0.031	17938			77
1974	68241	9	Eschscholzia californica	2009	2018-05-31-16-40-24	1	0	x	-30	0	76.6	23.4	69.5	23.3	76.6	0.031	17938			78
1975	68242	9	Eschscholzia californica	2009	2018-05-31-16-40-26	1	0	x	-30	0	76.7	23.4	69.5	23.3	76.6	-0.069	17938			79
1976	68243	9	Eschscholzia californica	2009	2018-05-31-16-40-28	1	0	x	-30	0	76.7	23.4	69.5	23.3	76.6	-0.069	17938			80
1977	68244	9	Eschscholzia californica	2009	2018-05-31-16-40-30	1	0	x	-30	0	76.7	23.4	69.5	23.3	76.6	-0.069	17938			81
1978	68245	9	Eschscholzia californica	2009	2018-05-31-16-40-32	1	0	x	-30	0	76.6	23.4	69.5	23.3	76.6	0.031	17938			82
1979	68246	9	Eschscholzia californica	2009	2018-05-31-16-40-34	1	0	x	-30	0	76.6	23.5	69.5	23.3	76.6	0.031	17938			83
1980	68247	9	Eschscholzia californica	2009	2018-05-31-16-40-36	1	0	x	-30	0	76.5	23.4	69.5	23.3	76.6	0.131	17938			84
1981	68248	9	Eschscholzia californica	2009	2018-05-31-16-40-38	1	0	x	-30	0	76.5	23.4	69.5	23.3	76.6	0.131	17938			85
1982	68249	9	Eschscholzia californica	2009	2018-05-31-16-40-40	1	0	x	-30	0	76.5	23.4	69.5	23.3	76.6	0.131	17938			86
1983	68250	9	Eschscholzia californica	2009	2018-05-31-16-40-42	1	0	x	-30	0	76.5	23.4	69.6	23.3	76.8	0.255	17938			87
1984	68251	9	Eschscholzia californica	2009	2018-05-31-16-40-44	1	0	x	-30	0	76.4	23.4	69.6	23.3	76.8	0.355	17938			88
1985	68252	9	Eschscholzia californica	2009	2018-05-31-16-40-46	1	0	x	-30	0	76.5	23.4	69.5	23.3	76.6	0.131	17938			89
1986	68253	9	Eschscholzia californica	2009	2018-05-31-16-40-48	1	0	x	-30	0	76.5	23.4	69.6	23.3	76.8	0.255	17938			90
1987	68254	9	Eschscholzia californica	2009	2018-05-31-16-40-50	1	0	x	-30	0	76.5	23.4	69.6	23.3	76.8	0.255	17938	Last10	Here	91
1988	68255	9	Eschscholzia californica	2009	2018-05-31-16-40-52	1	0	x	-30	0	76.6	23.5	69.6	23.3	76.8	0.155	17938	Last10	Here	92
1989	68256	9	Eschscholzia californica	2009	2018-05-31-16-40-54	1	0	x	-30	0	76.6	23.4	69.6	23.3	76.8	0.155	17938	Last10	Here	93
1990	68257	9	Eschscholzia californica	2009	2018-05-31-16-40-56	1	0	x	-30	0	76.6	23.4	69.6	23.3	76.8	0.155	17938	Last10	Here	94
1991	68258	9	Eschscholzia californica	2009	2018-05-31-16-40-58	1	0	x	-30	0	76.6	23.4	69.6	23.3	76.8	0.155	17938	Last10	Here	95
1992	68259	9	Eschscholzia californica	2009	2018-05-31-16-41-00	1	0	x	-30	0	76.6	23.4	69.6	23.3	76.8	0.155	17938	Last10	Here	96
1993	68260	9	Eschscholzia californica	2009	2018-05-31-16-41-02	1	0	x	-30	0	76.6	23.4	69.5	23.3	76.6	0.031	17938	Last10	Here	97
1994	68261	9	Eschscholzia californica	2009	2018-05-31-16-41-04	1	0	x	-30	0	76.6	23.4	69.6	23.3	76.8	0.155	17938	Last10	Here	98
1995	68262	9	Eschscholzia californica	2009	2018-05-31-16-41-06	1	0	x	-30	0	76.6	23.4	69.6	23.3	76.8	0.155	17938	Last10	Here	99
1996	68263	9	Eschscholzia californica	2009	2018-05-31-16-41-08	1	0	x	-30	0	76.7	23.4	69.6	23.3	76.8	0.055	17938	Last10	Here	100
1997	68264	9	Eschscholzia californica	2009	2018-05-31-16-41-40	1	0	x	-25	0	76.8	23.5	69.6	23.3	76.8	-0.045	17939	First10	Here	1
1998	68265	9	Eschscholzia californica	2009	2018-05-31-16-41-42	1	0	x	-25	0	76.7	23.4	69.5	23.3	76.6	-0.069	17939	First10	Here	2
1999	68266	9	Eschscholzia californica	2009	2018-05-31-16-41-44	1	0	x	-25	0	76.7	23.4	69.6	23.3	76.8	0.055	17939	First10	Here	3
[truncated: 43,418 more rows]
