# Supplementary material for: Floral Humidity in Flowering Plants: A Preliminary Survey
Source: Front Plant Sci. 2020 Mar 6;11:249. doi: 10.3389/fpls.2020.00249 (PMC7068853; doi:10.3389/fpls.2020.00249)
Supplement: SUPPLEMENTARY FILE 2 — A zipped file containing floral humidity data collected by the robot arm transects as described in the main text. A word document within the zipped files explains the data formatting in detail. Datafiles themselves are in CSV format. [file Data_Sheet_2.zip › Floral humidity data/Flowers/Euphorbia milii Means.csv]

	Block	Sp	xORz	Individual	totIndividual	sample..	Sample.order	xoffset	zoffset	x2	z2	Background.Humidity	Background.Temperature	Focal.Humidity	Focal.Temperature	Corrected.Focal.humidity	Change.in.RH.	block
1	4732	Euphorbia milii	x	2	402	0	1	-30	0	900	0	59.5020202	21.10808081	57.97575758	21.08686869	58.87575758	-0.592838384	4732
2	4733	Euphorbia milii	x	2	402	0	1	-25	0	625	0	59.668	21.104	58.107	21.018	59.007	-0.62285	4733
3	4734	Euphorbia milii	x	2	402	0	1	-20	0	400	0	59.758	21.1	58.175	21.003	59.075	-0.64275	4734
4	4735	Euphorbia milii	x	2	402	0	1	-15	0	225	0	59.963	21.1	58.283	21.001	59.183	-0.73571	4735
5	4736	Euphorbia milii	x	2	402	0	1	-10	0	100	0	60.1	21.1	58.47	21	59.438	-0.67922	4736
6	4737	Euphorbia milii	x	2	402	0	1	-5	0	25	0	60.153	21.1	58.541	21	59.541	-0.65877	4737
7	4738	Euphorbia milii	x	2	402	0	1	0	0	0	0	60.298	21.1	58.663	21	59.663	-0.67751	4738
8	4739	Euphorbia milii	x	2	402	0	1	5	0	25	0	60.431	21.1	58.702	21.001	59.702	-0.76997	4739
9	4740	Euphorbia milii	x	2	402	0	1	10	0	100	0	60.37171717	21.1040404	58.63535354	21.0040404	59.63535354	-0.779979798	4740
10	4741	Euphorbia milii	x	2	402	0	1	15	0	225	0	60.73939394	21.1	58.67676768	21	59.67676768	-1.104585859	4741
11	4742	Euphorbia milii	x	2	402	0	1	20	0	400	0	60.77272727	21.1	58.7	21.0010101	59.7	-1.113737374	4742
12	4743	Euphorbia milii	x	2	402	0	1	25	0	625	0	60.859	21.1	58.701	21.002	59.701	-1.19898	4743
13	4744	Euphorbia milii	x	2	402	0	1	30	0	900	0	60.9	21.1	58.73838384	21.04141414	59.73838384	-1.201494949	4744
14	4770	Euphorbia milii	x	1	401	0	3	-30	0	900	0	54.17979798	21.1	53.6020202	21	54.4020202	0.205090909	4770
15	4771	Euphorbia milii	x	1	401	0	3	-25	0	625	0	53.951	21.099	53.479	21	54.279	0.30638	4771
16	4772	Euphorbia milii	x	1	401	0	3	-20	0	400	0	53.746	21.1	53.417	21	54.217	0.44749	4772
17	4773	Euphorbia milii	x	1	401	0	3	-15	0	225	0	53.64	21.1	53.373	21	54.173	0.50792	4773
18	4774	Euphorbia milii	x	1	401	0	3	-10	0	100	0	53.606	21.091	53.316	21	54.116	0.48264	4774
19	4775	Euphorbia milii	x	1	401	0	3	-5	0	25	0	53.528	21.095	53.243	21	54.043	0.48534	4775
20	4776	Euphorbia milii	x	1	401	0	3	0	0	0	0	53.424	21.1	53.281	21	54.081	0.62856	4776
21	4777	Euphorbia milii	x	1	401	0	3	5	0	25	0	53.29494949	21.0959596	53.10505051	21	53.90505051	0.576060606	4777
22	4778	Euphorbia milii	x	1	401	0	3	10	0	100	0	53.235	21.07	53.025	21	53.825	0.553	4778
23	4779	Euphorbia milii	x	1	401	0	3	15	0	225	0	53.18181818	21.07070707	52.91212121	21	53.71212121	0.48959596	4779
24	4780	Euphorbia milii	x	1	401	0	3	20	0	400	0	53.15816327	21.08877551	52.85102041	21	53.65102041	0.449897959	4780
25	4781	Euphorbia milii	x	1	401	0	3	25	0	625	0	53.17575758	21.07676768	52.83434343	21	53.63434343	0.414959596	4781
26	4782	Euphorbia milii	x	1	401	0	3	30	0	900	0	53.20909091	21.09090909	52.83939394	21	53.63939394	0.386878788	4782
27	4808	Euphorbia milii	x	2	402	1	1	-30	0	900	0	56.302	21.1	55.439	21	56.239	-0.01683	4808
28	4809	Euphorbia milii	x	2	402	1	1	-25	0	625	0	56.276	21.1	55.5	21	56.3	0.072	4809
29	4810	Euphorbia milii	x	2	402	1	1	-20	0	400	0	56.207	21.1	55.486	21	56.286	0.12658	4810
30	4811	Euphorbia milii	x	2	402	1	1	-15	0	225	0	56.115	21.1	55.42	21	56.22	0.1506	4811
31	4812	Euphorbia milii	x	2	402	1	1	-10	0	100	0	56.023	21.1	55.43	20.999	56.23	0.2529	4812
32	4813	Euphorbia milii	x	2	402	1	1	-5	0	25	0	55.998	21.099	55.469	21	56.273	0.31809	4813
33	4814	Euphorbia milii	x	2	402	1	1	0	0	0	0	55.9989899	21.0989899	55.46767677	21	56.28484848	0.315888889	4814
34	4815	Euphorbia milii	x	2	402	1	1	5	0	25	0	55.9989899	21.0989899	55.39393939	21	56.19393939	0.239555556	4815
35	4816	Euphorbia milii	x	2	402	1	1	10	0	100	0	56.0010101	21.1	55.36464646	21	56.16464646	0.207222222	4816
36	4817	Euphorbia milii	x	2	402	1	1	15	0	225	0	56.02020202	21.1	55.37070707	21	56.17070707	0.194333333	4817
37	4818	Euphorbia milii	x	2	402	1	1	20	0	400	0	56.15	21.1	55.379	21	56.179	0.07316	4818
38	4819	Euphorbia milii	x	2	402	1	1	25	0	625	0	56.291	21.093	55.43	21	56.23	-0.0151	4819
39	4820	Euphorbia milii	x	2	402	1	1	30	0	900	0	56.373	21.097	55.499	21	56.299	-0.02603	4820
40	4846	Euphorbia milii	x	1	401	1	3	-30	0	900	0	58.06666667	21.1	56.81414141	21.0030303	57.71414141	-0.358959596	4846
41	4847	Euphorbia milii	x	1	401	1	3	-25	0	625	0	57.835	21.1	56.673	21	57.573	-0.27314	4847
42	4848	Euphorbia milii	x	1	401	1	3	-20	0	400	0	57.70909091	21.0989899	56.57070707	21	57.47070707	-0.253262626	4848
43	4849	Euphorbia milii	x	1	401	1	3	-15	0	225	0	57.61111111	21.1	56.53535354	21	57.43535354	-0.19169697	4849
44	4850	Euphorbia milii	x	1	401	1	3	-10	0	100	0	57.53434343	21.1	56.54444444	21	57.44444444	-0.105626263	4850
45	4851	Euphorbia milii	x	1	401	1	3	-5	0	25	0	57.43636364	21.1	56.46262626	21	57.36262626	-0.092292929	4851
46	4852	Euphorbia milii	x	1	401	1	3	0	0	0	0	57.38080808	21.1	56.42222222	21	57.32222222	-0.078636364	4852
47	4853	Euphorbia milii	x	1	401	1	3	5	0	25	0	57.248	21.1	56.301	21	57.201	-0.07129	4853
48	4854	Euphorbia milii	x	1	401	1	3	10	0	100	0	57.03838384	21.1	56.11616162	21	57.01616162	-0.052737374	4854
49	4855	Euphorbia milii	x	1	401	1	3	15	0	225	0	56.77272727	21.0959596	55.87676768	21	56.77676768	-0.034545455	4855
50	4856	Euphorbia milii	x	1	401	1	3	20	0	400	0	56.54949495	21.07878788	55.7020202	21	56.6020202	0.007646465	4856
51	4857	Euphorbia milii	x	1	401	1	3	25	0	625	0	56.36767677	21.08888889	55.46161616	21	56.26868687	-0.059141414	4857
52	4858	Euphorbia milii	x	1	401	1	3	30	0	900	0	56.2030303	21.06868687	55.2959596	21	56.0959596	-0.066040404	4858
53	4884	Euphorbia milii	x	2	402	2	1	-30	0	900	0	55.292	21.092	54.683	21	55.483	0.21118	4884
54	4885	Euphorbia milii	x	2	402	2	1	-25	0	625	0	55.337	21.061	54.818	20.953	55.618	0.30585	4885
55	4886	Euphorbia milii	x	2	402	2	1	-20	0	400	0	55.349	21.049	54.852	20.953	55.652	0.32909	4886
56	4887	Euphorbia milii	x	2	402	2	1	-15	0	225	0	55.44	21.043	54.916	20.972	55.716	0.30432	4887
57	4888	Euphorbia milii	x	2	402	2	1	-10	0	100	0	55.41	21.075	54.947	20.989	55.747	0.36636	4888
58	4889	Euphorbia milii	x	2	402	2	1	-5	0	25	0	55.358	21.083	54.901	20.995	55.701	0.37084	4889
59	4890	Euphorbia milii	x	2	402	2	1	0	0	0	0	55.34545455	21.05353535	54.96464646	20.9979798	55.76464646	0.449121212	4890
60	4891	Euphorbia milii	x	2	402	2	1	5	0	25	0	55.26060606	21.05555556	54.88686869	21	55.68686869	0.453656566	4891
61	4892	Euphorbia milii	x	2	402	2	1	10	0	100	0	55.19191919	21.03333333	54.75050505	20.9989899	55.55050505	0.381090909	4892
62	4893	Euphorbia milii	x	2	402	2	1	15	0	225	0	55.12929293	21.03333333	54.65555556	20.99494949	55.45555556	0.345515152	4893
63	4894	Euphorbia milii	x	2	402	2	1	20	0	400	0	55.07	21.045	54.557	20.999	55.357	0.30271	4894
64	4895	Euphorbia milii	x	2	402	2	1	25	0	625	0	54.968	21.07	54.419	21	55.219	0.26176	4895
65	4896	Euphorbia milii	x	2	402	2	1	30	0	900	0	54.857	21.044	54.399	21	55.199	0.35197	4896
66	4922	Euphorbia milii	x	1	401	2	3	-30	0	900	0	54.494	21.076	54.016	20.999	54.816	0.31948	4922
67	4923	Euphorbia milii	x	1	401	2	3	-25	0	625	0	54.441	21.039	54.103	20.999	54.903	0.46209	4923
68	4924	Euphorbia milii	x	1	401	2	3	-20	0	400	0	54.445	21.067	54.024	20.998	54.824	0.37671	4924
69	4925	Euphorbia milii	x	1	401	2	3	-15	0	225	0	54.361	21.038	54.009	20.995	54.809	0.44523	4925
70	4926	Euphorbia milii	x	1	401	2	3	-10	0	100	0	54.33939394	21.03737374	54.03434343	20.99292929	54.83434343	0.492838384	4926
71	4927	Euphorbia milii	x	1	401	2	3	-5	0	25	0	54.26767677	21.06262626	54.02525253	20.9989899	54.82525253	0.555262626	4927
72	4928	Euphorbia milii	x	1	401	2	3	0	0	0	0	54.2959596	21.04444444	54.02828283	20.98686869	54.82828283	0.530121212	4928
73	4929	Euphorbia milii	x	1	401	2	3	5	0	25	0	54.25555556	21.05252525	54.11212121	20.99393939	54.91212121	0.656919192	4929
74	4930	Euphorbia milii	x	1	401	2	3	10	0	100	0	54.27979798	21.05151515	54.04343434	20.9989899	54.84343434	0.561929293	4930
75	4931	Euphorbia milii	x	1	401	2	3	15	0	225	0	54.365	21.072	54.021	21	54.821	0.45363	4931
76	4932	Euphorbia milii	x	1	401	2	3	20	0	400	0	54.457	21.067	54.051	21	54.851	0.39253	4932
77	4933	Euphorbia milii	x	1	401	2	3	25	0	625	0	54.612	21.038	54.181	21	54.981	0.37143	4933
78	4934	Euphorbia milii	x	1	401	2	3	30	0	900	0	54.694	21.069	54.194	21	54.994	0.30282	4934
79	4960	Euphorbia milii	x	2	402	3	1	-30	0	900	0	47.371	21	47.513	20.958	48.113	0.7148	4960
80	4961	Euphorbia milii	x	2	402	3	1	-25	0	625	0	46.794	21	46.979	20.902	47.556	0.73946	4961
81	4962	Euphorbia milii	x	2	402	3	1	-20	0	400	0	46.24040404	21	46.5	20.9	47	0.797676768	4962
82	4963	Euphorbia milii	x	2	402	3	1	-15	0	225	0	45.60909091	21	45.88989899	20.9	46.38989899	0.797707071	4963
83	4964	Euphorbia milii	x	2	402	3	1	-10	0	100	0	44.97676768	21	45.23838384	20.8989899	45.73838384	0.756080808	4964
84	4965	Euphorbia milii	x	2	402	3	1	-5	0	25	0	44.35757576	21	44.7010101	20.9	45.2010101	0.819373737	4965
85	4966	Euphorbia milii	x	2	402	3	1	0	0	0	0	43.584	20.986	43.979	20.895	44.422	0.84603	4966
86	4967	Euphorbia milii	x	2	402	3	1	5	0	25	0	42.862	20.985	43.111	20.896	43.511	0.67023	4967
87	4968	Euphorbia milii	x	2	402	3	1	10	0	100	0	42.107	20.965	42.298	20.898	42.698	0.58402	4968
88	4969	Euphorbia milii	x	2	402	3	1	15	0	225	0	41.361	20.923	41.566	20.894	41.966	0.57275	4969
89	4970	Euphorbia milii	x	2	402	3	1	20	0	400	0	40.639	20.905	40.806	20.896	41.112	0.50863	4970
90	4971	Euphorbia milii	x	2	402	3	1	25	0	625	0	40.105	20.923	40.22	20.899	40.52	0.43647	4971
91	4972	Euphorbia milii	x	2	402	3	1	30	0	900	0	39.604	20.908	39.68	20.9	39.98	0.37892	4972
92	4998	Euphorbia milii	x	1	401	3	3	-30	0	900	0	35.745	20.9	35.325	20.829	35.511	-0.26736	4998
93	4999	Euphorbia milii	x	1	401	3	3	-25	0	625	0	35.65	20.899	35.335	20.806	35.531	-0.16195	4999
94	5000	Euphorbia milii	x	1	401	3	3	-20	0	400	0	35.623	20.898	35.287	20.803	35.468	-0.18458	5000
95	5001	Euphorbia milii	x	1	401	3	3	-15	0	225	0	35.644	20.9	35.29	20.802	35.479	-0.20241	5001
96	5002	Euphorbia milii	x	1	401	3	3	-10	0	100	0	35.61414141	20.9	35.34747475	20.80808081	35.54040404	-0.113242424	5002
97	5003	Euphorbia milii	x	1	401	3	3	-5	0	25	0	35.61734694	20.9	35.47346939	20.80612245	35.66938776	0.013969388	5003
98	5004	Euphorbia milii	x	1	401	3	3	0	0	0	0	35.7255102	20.9	35.56428571	20.80204082	35.76428571	-0.000265306	5004
99	5005	Euphorbia milii	x	1	401	3	3	5	0	25	0	35.74646465	20.89494949	35.51212121	20.8040404	35.71212121	-0.075161616	5005
100	5006	Euphorbia milii	x	1	401	3	3	10	0	100	0	35.74747475	20.9	35.5989899	20.80606061	35.7989899	0.013777778	5006
101	5007	Euphorbia milii	x	1	401	3	3	15	0	225	0	35.754	20.878	35.519	20.804	35.719	-0.07559	5007
102	5008	Euphorbia milii	x	1	401	3	3	20	0	400	0	35.86262626	20.88282828	35.61616162	20.8030303	35.81616162	-0.083626263	5008
103	5009	Euphorbia milii	x	1	401	3	3	25	0	625	0	36.011	20.879	35.616	20.808	35.816	-0.23236	5009
104	5010	Euphorbia milii	x	1	401	3	3	30	0	900	0	36.067	20.891	35.653	20.808	35.853	-0.24989	5010
105	5017	Euphorbia milii	x	4	404	0	0	-30	0	900	0	36.92	21.294	36.672	21.2	36.972	0.03388	5017
106	5018	Euphorbia milii	x	4	404	0	0	-25	0	625	0	37.021	21.199	36.873	21.129	37.173	0.11543	5018
107	5019	Euphorbia milii	x	4	404	0	0	-20	0	400	0	37.107	21.137	36.966	21.097	37.262	0.11406	5019
108	5020	Euphorbia milii	x	4	404	0	0	-15	0	225	0	37.14444444	21.1	37.0030303	21.03535354	37.27777778	0.110313131	5020
109	5021	Euphorbia milii	x	4	404	0	0	-10	0	100	0	37.10505051	21.0989899	36.9010101	21.0040404	37.2010101	0.056868687	5021
110	5022	Euphorbia milii	x	4	404	0	0	-5	0	25	0	37.07070707	21.08080808	37.02020202	21	37.27676768	0.199676768	5022
111	5023	Euphorbia milii	x	4	404	0	0	0	0	0	0	37.04848485	21.01818182	37.06060606	20.99393939	37.30909091	0.258666667	5023
112	5024	Euphorbia milii	x	4	404	0	0	5	0	25	0	37.1	21.009	37.223	20.985	37.432	0.35493	5024
113	5025	Euphorbia milii	x	4	404	0	0	10	0	100	0	37.039	21.002	37.117	20.985	37.337	0.31947	5025
114	5026	Euphorbia milii	x	4	404	0	0	15	0	225	0	37.08383838	21	36.98888889	20.92323232	37.27676768	0.158050505	5026
115	5027	Euphorbia milii	x	4	404	0	0	20	0	400	0	37.04489796	21	36.96632653	20.94285714	37.25918367	0.176459184	5027
116	5028	Euphorbia milii	x	4	404	0	0	25	0	625	0	37.053	21	36.844	20.927	37.144	0.05704	5028
117	5029	Euphorbia milii	x	4	404	0	0	30	0	900	0	37.036	20.999	36.847	20.94	37.147	0.07677	5029
118	5055	Euphorbia milii	x	5	405	0	2	-30	0	900	0	37.167	21.244	36.917	21.2	37.217	0.00947	5055
119	5056	Euphorbia milii	x	5	405	0	2	-25	0	625	0	37.159	21.296	36.936	21.2	37.236	0.03476	5056
120	5057	Euphorbia milii	x	5	405	0	2	-20	0	400	0	37.103	21.296	36.962	21.2	37.262	0.11442	5057
121	5058	Euphorbia milii	x	5	405	0	2	-15	0	225	0	37.10909091	21.2989899	37.06060606	21.2	37.3040404	0.198060606	5058
122	5059	Euphorbia milii	x	5	405	0	2	-10	0	100	0	37.105	21.3	37.115	21.2	37.342	0.25165	5059
123	5060	Euphorbia milii	x	5	405	0	2	-5	0	25	0	37.099	21.299	37.064	21.2	37.321	0.21124	5060
124	5061	Euphorbia milii	x	5	405	0	2	0	0	0	0	37.1010101	21.3	37.22222222	21.2	37.42222222	0.353212121	5061
125	5062	Euphorbia milii	x	5	405	0	2	5	0	25	0	37.09795918	21.29795918	37.23877551	21.2	37.43877551	0.371326531	5062
126	5063	Euphorbia milii	x	5	405	0	2	10	0	100	0	37.1	21.3	37.25050505	21.2	37.45050505	0.379959596	5063
127	5064	Euphorbia milii	x	5	405	0	2	15	0	225	0	37.17878788	21.3	37.12525253	21.2	37.34343434	0.187191919	5064
128	5065	Euphorbia milii	x	5	405	0	2	20	0	400	0	37.374	21.3	37.289	21.2	37.489	0.14099	5065
129	5066	Euphorbia milii	x	5	405	0	2	25	0	625	0	37.726	21.3	37.651	21.2	37.851	0.11841	5066
130	5067	Euphorbia milii	x	5	405	0	2	30	0	900	0	38.087	21.3	37.971	21.2	38.167	0.04861	5067
131	5093	Euphorbia milii	x	4	404	1	0	-30	0	900	0	40.513	21.403	40.607	21.4	40.507	0.02137	5093
132	5094	Euphorbia milii	x	4	404	1	0	-25	0	625	0	40.5	21.4	40.605	21.384	40.505	0.03255	5094
133	5095	Euphorbia milii	x	4	404	1	0	-20	0	400	0	40.417	21.401	40.55	21.389	40.45	0.0655	5095
134	5096	Euphorbia milii	x	4	404	1	0	-15	0	225	0	40.38787879	21.4	40.52020202	21.36868687	40.42020202	0.067505051	5096
135	5097	Euphorbia milii	x	4	404	1	0	-10	0	100	0	40.334	21.401	40.539	21.379	40.439	0.13849	5097
136	5098	Euphorbia milii	x	4	404	1	0	-5	0	25	0	40.2989899	21.4	40.52020202	21.37979798	40.42323232	0.156393939	5098
137	5099	Euphorbia milii	x	4	404	1	0	0	0	0	0	40.2979798	21.4030303	40.58989899	21.36363636	40.48989899	0.220828283	5099
138	5100	Euphorbia milii	x	4	404	1	0	5	0	25	0	40.31010101	21.4	40.67171717	21.38686869	40.57171717	0.283161616	5100
139	5101	Euphorbia milii	x	4	404	1	0	10	0	100	0	40.44646465	21.4010101	40.67575758	21.39292929	40.57575758	0.150474747	5101
140	5102	Euphorbia milii	x	4	404	1	0	15	0	225	0	40.534	21.4	40.794	21.393	40.694	0.17054	5102
141	5103	Euphorbia milii	x	4	404	1	0	20	0	400	0	40.7	21.402	40.929	21.395	40.829	0.12739	5103
142	5104	Euphorbia milii	x	4	404	1	0	25	0	625	0	40.841	21.402	40.998	21.398	40.898	0.04918	5104
143	5105	Euphorbia milii	x	4	404	1	0	30	0	900	0	40.955	21.414	41.1	21.4	41	0.028	5105
144	5131	Euphorbia milii	x	5	405	1	2	-30	0	900	0	40.397	21.5	40.402	21.401	40.304	-0.04918	5131
145	5132	Euphorbia milii	x	5	405	1	2	-25	0	625	0	40.377	21.5	40.423	21.4	40.326	-0.01007	5132
146	5133	Euphorbia milii	x	5	405	1	2	-20	0	400	0	40.299	21.5	40.384	21.4	40.301	0.03244	5133
147	5134	Euphorbia milii	x	5	405	1	2	-15	0	225	0	40.243	21.5	40.305	21.4	40.299	0.01655	5134
148	5135	Euphorbia milii	x	5	405	1	2	-10	0	100	0	40.15353535	21.4979798	40.2989899	21.4	40.27575758	0.100545455	5135
149	5136	Euphorbia milii	x	5	405	1	2	-5	0	25	0	40.08585859	21.49494949	40.33131313	21.4	40.2959596	0.197636364	5136
150	5137	Euphorbia milii	x	5	405	1	2	0	0	0	0	39.96767677	21.4979798	40.26262626	21.4	40.24343434	0.253313131	5137
151	5138	Euphorbia milii	x	5	405	1	2	5	0	25	0	39.75454545	21.4989899	40.15050505	21.4	40.15050505	0.364414141	5138
152	5139	Euphorbia milii	x	5	405	1	2	10	0	100	0	39.628	21.5	39.874	21.4	39.874	0.23934	5139
153	5140	Euphorbia milii	x	5	405	1	2	15	0	225	0	39.46	21.483	39.591	21.4	39.591	0.14981	5140
154	5141	Euphorbia milii	x	5	405	1	2	20	0	400	0	39.258	21.494	39.273	21.4	39.316	0.06243	5141
155	5142	Euphorbia milii	x	5	405	1	2	25	0	625	0	38.994	21.461	39.047	21.4	39.147	0.12077	5142
156	5143	Euphorbia milii	x	5	405	1	2	30	0	900	0	38.787	21.491	38.757	21.4	38.857	0.06387	5143
157	5169	Euphorbia milii	x	4	404	2	0	-30	0	900	0	36.907	21.499	36.577	21.4	36.877	-0.03897	5169
158	5170	Euphorbia milii	x	4	404	2	0	-25	0	625	0	36.894	21.499	36.665	21.4	36.965	0.0535	5170
159	5171	Euphorbia milii	x	4	404	2	0	-20	0	400	0	36.936	21.497	36.718	21.4	37.018	0.05938	5171
160	5172	Euphorbia milii	x	4	404	2	0	-15	0	225	0	36.98888889	21.5	36.78282828	21.4	37.08282828	0.065484848	5172
161	5173	Euphorbia milii	x	4	404	2	0	-10	0	100	0	36.93636364	21.5	36.78181818	21.4	37.08181818	0.117090909	5173
162	5174	Euphorbia milii	x	4	404	2	0	-5	0	25	0	36.99090909	21.5	36.86767677	21.4	37.16666667	0.140676768	5174
163	5175	Euphorbia milii	x	4	404	2	0	0	0	0	0	36.97878788	21.4979798	37	21.4	37.27070707	0.273212121	5175
164	5176	Euphorbia milii	x	4	404	2	0	5	0	25	0	37.06262626	21.5	36.95858586	21.4	37.25858586	0.151686869	5176
165	5177	Euphorbia milii	x	4	404	2	0	10	0	100	0	37.1	21.487	36.981	21.4	37.261	0.13471	5177
166	5178	Euphorbia milii	x	4	404	2	0	15	0	225	0	37.081	21.473	36.989	21.4	37.275	0.16099	5178
167	5179	Euphorbia milii	x	4	404	2	0	20	0	400	0	37.095	21.498	36.855	21.4	37.155	0.02505	5179
168	5180	Euphorbia milii	x	4	404	2	0	25	0	625	0	37.003	21.5	36.804	21.4	37.104	0.07064	5180
169	5181	Euphorbia milii	x	4	404	2	0	30	0	900	0	37.06	21.497	36.75	21.4	37.05	-0.0355	5181
170	5207	Euphorbia milii	x	5	405	2	2	-30	0	900	0	37.4	21.5	37.214	21.473	37.414	0.04674	5207
171	5208	Euphorbia milii	x	5	405	2	2	-25	0	625	0	37.441	21.502	37.334	21.404	37.534	0.11494	5208
172	5209	Euphorbia milii	x	5	405	2	2	-20	0	400	0	37.508	21.51	37.493	21.4	37.693	0.19263	5209
173	5210	Euphorbia milii	x	5	405	2	2	-15	0	225	0	37.584	21.501	37.569	21.4	37.769	0.18579	5210
174	5211	Euphorbia milii	x	5	405	2	2	-10	0	100	0	37.6969697	21.5	37.72222222	21.4	37.92222222	0.212252525	5211
175	5212	Euphorbia milii	x	5	405	2	2	-5	0	25	0	37.75151515	21.5	37.81212121	21.4	38.01212121	0.239515152	5212
176	5213	Euphorbia milii	x	5	405	2	2	0	0	0	0	37.8010101	21.5010101	37.96060606	21.4	38.16060606	0.325141414	5213
177	5214	Euphorbia milii	x	5	405	2	2	5	0	25	0	37.83737374	21.5	37.98282828	21.4	38.18282828	0.309	5214
178	5215	Euphorbia milii	x	5	405	2	2	10	0	100	0	37.906	21.5	38.086	21.4	38.278	0.33426	5215
179	5216	Euphorbia milii	x	5	405	2	2	15	0	225	0	37.9	21.5	38.001	21.401	38.201	0.26291	5216
180	5217	Euphorbia milii	x	5	405	2	2	20	0	400	0	37.921	21.5	37.911	21.4	38.111	0.16001	5217
181	5218	Euphorbia milii	x	5	405	2	2	25	0	625	0	38.02	21.5	37.914	21.4	38.114	0.06374	5218
182	5219	Euphorbia milii	x	5	405	2	2	30	0	900	0	38.01	21.499	37.934	21.4	38.134	0.09194	5219
183	5245	Euphorbia milii	x	4	404	3	0	-30	0	900	0	37.159	21.5	36.858	21.4	37.158	-0.03622	5245
184	5246	Euphorbia milii	x	4	404	3	0	-25	0	625	0	37.085	21.474	36.938	21.4	37.238	0.11058	5246
185	5247	Euphorbia milii	x	4	404	3	0	-20	0	400	0	37.07272727	21.45454545	36.91414141	21.4	37.21414141	0.101141414	5247
186	5248	Euphorbia milii	x	4	404	3	0	-15	0	225	0	37.05656566	21.47272727	36.92525253	21.4	37.22525253	0.127414141	5248
187	5249	Euphorbia milii	x	4	404	3	0	-10	0	100	0	37.07070707	21.5	36.93636364	21.4	37.23232323	0.123383838	5249
188	5250	Euphorbia milii	x	4	404	3	0	-5	0	25	0	37.04387755	21.48979592	37.02040816	21.4	37.28265306	0.226693878	5250
189	5251	Euphorbia milii	x	4	404	3	0	0	0	0	0	36.994	21.491	37.073	21.4	37.312	0.32443	5251
190	5252	Euphorbia milii	x	4	404	3	0	5	0	25	0	36.976	21.462	37.048	21.399	37.307	0.31968	5252
191	5253	Euphorbia milii	x	4	404	3	0	10	0	100	0	37.005	21.437	36.981	21.4	37.276	0.22971	5253
192	5254	Euphorbia milii	x	4	404	3	0	15	0	225	0	36.991	21.448	36.829	21.4	37.129	0.10539	5254
193	5255	Euphorbia milii	x	4	404	3	0	20	0	400	0	37.043	21.471	36.834	21.4	37.134	0.05794	5255
194	5256	Euphorbia milii	x	4	404	3	0	25	0	625	0	37.007	21.492	36.757	21.4	37.057	0.02387	5256
195	5257	Euphorbia milii	x	4	404	3	0	30	0	900	0	36.998	21.495	36.73	21.4	37.03	0.0083	5257
196	5283	Euphorbia milii	x	5	405	3	2	-30	0	900	0	37.379	21.501	37.153	21.464	37.353	0.01223	5283
197	5284	Euphorbia milii	x	5	405	3	2	-25	0	625	0	37.246	21.501	37.06	21.4	37.3	0.0606	5284
198	5285	Euphorbia milii	x	5	405	3	2	-20	0	400	0	37.186	21.5	36.919	21.401	37.219	-0.00771	5285
199	5286	Euphorbia milii	x	5	405	3	2	-15	0	225	0	37.16666667	21.5020202	36.95555556	21.4	37.25050505	0.044888889	5286
200	5287	Euphorbia milii	x	5	405	3	2	-10	0	100	0	37.07373737	21.5010101	36.91010101	21.4	37.1959596	0.096454545	5287
201	5288	Euphorbia milii	x	5	405	3	2	-5	0	25	0	37.01414141	21.5	37.15050505	21.4	37.38181818	0.374818182	5288
202	5289	Euphorbia milii	x	5	405	3	2	0	0	0	0	36.89292929	21.4989899	36.86161616	21.4	37.15050505	0.233141414	5289
203	5290	Euphorbia milii	x	5	405	3	2	5	0	25	0	36.729	21.5	36.888	21.4	37.184	0.42108	5290
204	5291	Euphorbia milii	x	5	405	3	2	10	0	100	0	36.592	21.5	36.677	21.401	36.977	0.36645	5291
205	5292	Euphorbia milii	x	5	405	3	2	15	0	225	0	36.485	21.5	36.422	21.4	36.722	0.24202	5292
206	5293	Euphorbia milii	x	5	405	3	2	20	0	400	0	36.285	21.5	36.046	21.4	36.346	0.09986	5293
207	5294	Euphorbia milii	x	5	405	3	2	25	0	625	0	36.085	21.5	35.803	21.44	36.201	0.07873	5294
208	5295	Euphorbia milii	x	5	405	3	2	30	0	900	0	35.867	21.5	35.519	21.402	35.919	0.03829	5295
209	5340	Euphorbia milii	x	8	408	0	1	-30	0	900	0	38.73636364	21.3	38.61212121	21.25151515	38.71212121	-0.020212121	5340
210	5341	Euphorbia milii	x	8	408	0	1	-25	0	625	0	38.78787879	21.3	38.66060606	21.2	38.76060606	-0.027121212	5341
211	5342	Euphorbia milii	x	8	408	0	1	-20	0	400	0	38.75656566	21.3	38.64444444	21.2010101	38.74444444	-0.010676768	5342
212	5343	Euphorbia milii	x	8	408	0	1	-15	0	225	0	38.7040404	21.3	38.60808081	21.2010101	38.70808081	0.008393939	5343
213	5344	Euphorbia milii	x	8	408	0	1	-10	0	100	0	38.67373737	21.2979798	38.57171717	21.2	38.67171717	0.005242424	5344
214	5345	Euphorbia milii	x	8	408	0	1	-5	0	25	0	38.589	21.286	38.524	21.2	38.624	0.04608	5345
215	5346	Euphorbia milii	x	8	408	0	1	0	0	0	0	38.6	21.3	38.544	21.2	38.644	0.05348	5346
216	5347	Euphorbia milii	x	8	408	0	1	5	0	25	0	38.573	21.3	38.516	21.2	38.616	0.05472	5347
217	5348	Euphorbia milii	x	8	408	0	1	10	0	100	0	38.583	21.297	38.494	21.2	38.594	0.02448	5348
218	5349	Euphorbia milii	x	8	408	0	1	15	0	225	0	38.574	21.266	38.484	21.2	38.584	0.02428	5349
219	5350	Euphorbia milii	x	8	408	0	1	20	0	400	0	38.542	21.242	38.413	21.2	38.513	-0.00901	5350
220	5351	Euphorbia milii	x	8	408	0	1	25	0	625	0	38.534	21.223	38.415	21.2	38.515	0.0008	5351
221	5352	Euphorbia milii	x	8	408	0	1	30	0	900	0	38.489	21.24	38.357	21.2	38.457	-0.00713	5352
222	5359	Euphorbia milii	x	9	409	0	2	-30	0	900	0	38.336	21.232	38.133	21.2	38.233	-0.05964	5359
223	5360	Euphorbia milii	x	9	409	0	2	-25	0	625	0	38.289	21.226	38.197	21.192	38.297	0.04624	5360
224	5361	Euphorbia milii	x	9	409	0	2	-20	0	400	0	38.208	21.229	38.142	21.184	38.253	0.07664	5361
225	5362	Euphorbia milii	x	9	409	0	2	-15	0	225	0	38.13939394	21.21616162	38.03333333	21.13939394	38.1989899	0.045272727	5362
226	5363	Euphorbia milii	x	9	409	0	2	-10	0	100	0	38.029	21.24	38.043	21.186	38.201	0.16456	5363
227	5364	Euphorbia milii	x	9	409	0	2	-5	0	25	0	37.96	21.246	38.028	21.189	38.185	0.21976	5364
228	5365	Euphorbia milii	x	9	409	0	2	0	0	0	0	37.907	21.236	38.036	21.186	38.194	0.28012	5365
229	5366	Euphorbia milii	x	9	409	0	2	5	0	25	0	37.83434343	21.22121212	38.01010101	21.18484848	38.18787879	0.328949495	5366
230	5367	Euphorbia milii	x	9	409	0	2	10	0	100	0	37.81313131	21.25353535	37.81010101	21.1979798	38.01010101	0.166161616	5367
231	5368	Euphorbia milii	x	9	409	0	2	15	0	225	0	37.76363636	21.23333333	37.73838384	21.1989899	37.93838384	0.149676768	5368
232	5369	Euphorbia milii	x	9	409	0	2	20	0	400	0	37.75050505	21.22626263	37.70606061	21.2	37.90606061	0.133070707	5369
233	5370	Euphorbia milii	x	9	409	0	2	25	0	625	0	37.79	21.216	37.714	21.2	37.914	0.10088	5370
234	5371	Euphorbia milii	x	9	409	0	2	30	0	900	0	37.82	21.219	37.698	21.2	37.898	0.05616	5371
235	5397	Euphorbia milii	x	8	408	1	1	-30	0	900	0	35.435	21.3	34.997	21.2	35.397	-0.04176	5397
236	5398	Euphorbia milii	x	8	408	1	1	-25	0	625	0	35.40918367	21.3	34.97142857	21.2	35.37142857	-0.039469388	5398
237	5399	Euphorbia milii	x	8	408	1	1	-20	0	400	0	35.40808081	21.3	34.99494949	21.2	35.39494949	-0.016727273	5399
238	5400	Euphorbia milii	x	8	408	1	1	-15	0	225	0	35.4030303	21.3	35.05151515	21.2010101	35.45151515	0.040363636	5400
239	5401	Euphorbia milii	x	8	408	1	1	-10	0	100	0	35.407	21.3	35.055	21.2	35.455	0.0396	5401
240	5402	Euphorbia milii	x	8	408	1	1	-5	0	25	0	35.423	21.3	35.12	21.2	35.52	0.0834	5402
241	5403	Euphorbia milii	x	8	408	1	1	0	0	0	0	35.454	21.3	35.193	21.202	35.593	0.11956	5403
242	5404	Euphorbia milii	x	8	408	1	1	5	0	25	0	35.485	21.3	35.215	21.208	35.615	0.1088	5404
243	5405	Euphorbia milii	x	8	408	1	1	10	0	100	0	35.49393939	21.3	35.16262626	21.20606061	35.56262626	0.051676768	5405
244	5406	Euphorbia milii	x	8	408	1	1	15	0	225	0	35.564	21.3	35.186	21.201	35.586	0.00312	5406
245	5407	Euphorbia milii	x	8	408	1	1	20	0	400	0	35.579	21.3	35.208	21.221	35.608	0.00836	5407
246	5408	Euphorbia milii	x	8	408	1	1	25	0	625	0	35.6	21.3	35.228	21.274	35.628	0.00576	5408
247	5409	Euphorbia milii	x	8	408	1	1	30	0	900	0	35.599	21.3	35.22	21.286	35.62	-0.0006	5409
248	5416	Euphorbia milii	x	9	409	1	2	-30	0	900	0	35.655	21.3	35.243	21.288	35.643	-0.03544	5416
249	5417	Euphorbia milii	x	9	409	1	2	-25	0	625	0	35.535	21.3	35.203	21.276	35.603	0.04776	5417
250	5418	Euphorbia milii	x	9	409	1	2	-20	0	400	0	35.5	21.3	35.108	21.2	35.508	-0.00464	5418
251	5419	Euphorbia milii	x	9	409	1	2	-15	0	225	0	35.387	21.301	35.048	21.2	35.448	0.05316	5419
252	5420	Euphorbia milii	x	9	409	1	2	-10	0	100	0	35.227	21.3	34.913	21.201	35.313	0.08896	5420
253	5421	Euphorbia milii	x	9	409	1	2	-5	0	25	0	35.1020202	21.3	34.84545455	21.2	35.24545455	0.15179798	5421
254	5422	Euphorbia milii	x	9	409	1	2	0	0	0	0	34.95454545	21.3	34.75252525	21.21313131	35.15252525	0.213777778	5422
255	5423	Euphorbia milii	x	9	409	1	2	5	0	25	0	34.85151515	21.3	34.5959596	21.23737374	34.9959596	0.172767677	5423
256	5424	Euphorbia milii	x	9	409	1	2	10	0	100	0	34.6959596	21.3	34.35858586	21.23131313	34.80808081	0.109939394	5424
257	5425	Euphorbia milii	x	9	409	1	2	15	0	225	0	34.598	21.3	34.207	21.21	34.706	0.06844	5425
258	5426	Euphorbia milii	x	9	409	1	2	20	0	400	0	34.491	21.3	34.08	21.252	34.58	0.0586	5426
259	5427	Euphorbia milii	x	9	409	1	2	25	0	625	0	34.393	21.3	33.931	21.289	34.431	0.02017	5427
260	5428	Euphorbia milii	x	9	409	1	2	30	0	900	0	34.271	21.3	33.866	21.291	34.366	0.08272	5428
261	5454	Euphorbia milii	x	8	408	2	1	-30	0	900	0	33.975	21.388	33.363	21.3	33.863	-0.08404	5454
262	5455	Euphorbia milii	x	8	408	2	1	-25	0	625	0	34.0010101	21.39494949	33.43838384	21.3	33.93838384	-0.04069697	5455
263	5456	Euphorbia milii	x	8	408	2	1	-20	0	400	0	34.06969697	21.3979798	33.55858586	21.3	34.05858586	0.00120202	5456
264	5457	Euphorbia milii	x	8	408	2	1	-15	0	225	0	34.04949495	21.3989899	33.53838384	21.3	34.03838384	0.002818182	5457
265	5458	Euphorbia milii	x	8	408	2	1	-10	0	100	0	34.00707071	21.4	33.52727273	21.3010101	34.02727273	0.035020202	5458
266	5459	Euphorbia milii	x	8	408	2	1	-5	0	25	0	33.991	21.397	33.645	21.3	34.145	0.1594	5459
267	5460	Euphorbia milii	x	8	408	2	1	0	0	0	0	33.935	21.4	33.583	21.3	34.083	0.15836	5460
268	5461	Euphorbia milii	x	8	408	2	1	5	0	25	0	33.831	21.36	33.434	21.3	33.934	0.12528	5461
269	5462	Euphorbia milii	x	8	408	2	1	10	0	100	0	33.776	21.388	33.299	21.3	33.799	0.05608	5462
270	5463	Euphorbia milii	x	8	408	2	1	15	0	225	0	33.658	21.398	33.182	21.301	33.682	0.06644	5463
271	5464	Euphorbia milii	x	8	408	2	1	20	0	400	0	33.628	21.383	33.113	21.3	33.623	0.03296	5464
272	5465	Euphorbia milii	x	8	408	2	1	25	0	625	0	33.618	21.397	33.017	21.317	33.599	-0.04536	5465
273	5466	Euphorbia milii	x	8	408	2	1	30	0	900	0	33.635	21.395	33.077	21.311	33.605	-0.00716	5466
274	5473	Euphorbia milii	x	9	409	2	2	-30	0	900	0	34.218	21.4	33.731	21.365	34.231	0.01152	5473
275	5474	Euphorbia milii	x	9	409	2	2	-25	0	625	0	34.267	21.4	33.808	21.302	34.308	0.03336	5474
276	5475	Euphorbia milii	x	9	409	2	2	-20	0	400	0	34.297	21.4	33.919	21.329	34.419	0.10529	5475
277	5476	Euphorbia milii	x	9	409	2	2	-15	0	225	0	34.334	21.4	33.922	21.31	34.422	0.07105	5476
278	5477	Euphorbia milii	x	9	409	2	2	-10	0	100	0	34.356	21.4	34.026	21.303	34.526	0.14404	5477
279	5478	Euphorbia milii	x	9	409	2	2	-5	0	25	0	34.38	21.4	34.105	21.317	34.605	0.19261	5478
280	5479	Euphorbia milii	x	9	409	2	2	0	0	0	0	34.40707071	21.4010101	34.17575758	21.32727273	34.67474747	0.230626263	5479
281	5480	Euphorbia milii	x	9	409	2	2	5	0	25	0	34.4010101	21.4	34.16868687	21.33939394	34.66868687	0.230181818	5480
282	5481	Euphorbia milii	x	9	409	2	2	10	0	100	0	34.4030303	21.4	34.16262626	21.34646465	34.66262626	0.222585859	5481
283	5482	Euphorbia milii	x	9	409	2	2	15	0	225	0	34.40707071	21.4	34.13030303	21.34646465	34.63030303	0.188808081	5482
284	5483	Euphorbia milii	x	9	409	2	2	20	0	400	0	34.401	21.401	34.084	21.379	34.584	0.15228	5483
285	5484	Euphorbia milii	x	9	409	2	2	25	0	625	0	34.43	21.401	34.078	21.39	34.578	0.1178	5484
286	5485	Euphorbia milii	x	9	409	2	2	30	0	900	0	34.406	21.4	34.011	21.393	34.511	0.08017	5485
287	5511	Euphorbia milii	x	8	408	3	1	-30	0	900	0	33.20808081	21.4989899	32.54343434	21.4	33.14343434	-0.070555556	5511
288	5512	Euphorbia milii	x	8	408	3	1	-25	0	625	0	33.13636364	21.4969697	32.51717172	21.4	33.11717172	-0.022737374	5512
289	5513	Euphorbia milii	x	8	408	3	1	-20	0	400	0	33.12525253	21.4959596	32.53535354	21.4	33.13535354	0.004919192	5513
290	5514	Euphorbia milii	x	8	408	3	1	-15	0	225	0	33.1040404	21.4989899	32.55555556	21.4	33.15555556	0.044585859	5514
291	5515	Euphorbia milii	x	8	408	3	1	-10	0	100	0	33.032	21.5	32.573	21.4	33.173	0.13262	5515
292	5516	Euphorbia milii	x	8	408	3	1	-5	0	25	0	33.032	21.5	32.587	21.4	33.187	0.14544	5516
293	5517	Euphorbia milii	x	8	408	3	1	0	0	0	0	33.036	21.5	32.653	21.4	33.253	0.20179	5517
294	5518	Euphorbia milii	x	8	408	3	1	5	0	25	0	33.035	21.5	32.636	21.4	33.236	0.18719	5518
295	5519	Euphorbia milii	x	8	408	3	1	10	0	100	0	33.017	21.5	32.556	21.4	33.156	0.13197	5519
296	5520	Euphorbia milii	x	8	408	3	1	15	0	225	0	33.092	21.496	32.525	21.4	33.125	0.02875	5520
297	5521	Euphorbia milii	x	8	408	3	1	20	0	400	0	33.124	21.499	32.5	21.4	33.1	-0.026	5521
298	5522	Euphorbia milii	x	8	408	3	1	25	0	625	0	33.128	21.5	32.513	21.408	33.113	-0.01822	5522
299	5523	Euphorbia milii	x	8	408	3	1	30	0	900	0	33.196	21.5	32.555	21.4	33.155	-0.04795	5523
300	5530	Euphorbia milii	x	9	409	3	2	-30	0	900	0	33.5	21.5	32.934	21.453	33.533	-0.00372	5530
301	5531	Euphorbia milii	x	9	409	3	2	-25	0	625	0	33.499	21.5	33.014	21.4	33.6	0.07088	5531
302	5532	Euphorbia milii	x	9	409	3	2	-20	0	400	0	33.585	21.5	33.102	21.4	33.608	0.06584	5532
303	5533	Euphorbia milii	x	9	409	3	2	-15	0	225	0	33.601	21.5	33.105	21.4	33.607	0.0526	5533
304	5534	Euphorbia milii	x	9	409	3	2	-10	0	100	0	33.527	21.5	33.134	21.4	33.635	0.15328	5534
305	5535	Euphorbia milii	x	9	409	3	2	-5	0	25	0	33.576	21.5	33.171	21.4	33.671	0.13832	5535
306	5536	Euphorbia milii	x	9	409	3	2	0	0	0	0	33.6	21.5	33.30707071	21.4	33.80707071	0.239505051	5536
307	5537	Euphorbia milii	x	9	409	3	2	5	0	25	0	33.60505051	21.5	33.26767677	21.4	33.76767677	0.198212121	5537
308	5538	Euphorbia milii	x	9	409	3	2	10	0	100	0	33.65816327	21.5	33.23979592	21.41020408	33.73979592	0.11944898	5538
309	5539	Euphorbia milii	x	9	409	3	2	15	0	225	0	33.71111111	21.5	33.27777778	21.4010101	33.77777778	0.101444444	5539
310	5540	Euphorbia milii	x	9	409	3	2	20	0	400	0	33.749	21.501	33.272	21.41	33.772	0.05824	5540
311	5541	Euphorbia milii	x	9	409	3	2	25	0	625	0	33.80909091	21.5020202	33.34343434	21.45151515	33.84343434	0.063868687	5541
312	5542	Euphorbia milii	x	9	409	3	2	30	0	900	0	33.804	21.504	33.37	21.454	33.87	0.0934	5542
313	4745	Euphorbia milii	z	2	402	0	1	0	5	0	25	60.92525253	21.1	58.77777778	21.0010101	59.77777778	-1.186141414	4745
314	4746	Euphorbia milii	z	2	402	0	1	0	10	0	100	61.01313131	21.1	58.89191919	21	59.89191919	-1.156454545	4746
315	4747	Euphorbia milii	z	2	402	0	1	0	15	0	225	60.975	21.1	58.896	21	59.896	-1.11412	4747
316	4748	Euphorbia milii	z	2	402	0	1	0	20	0	400	60.919	21.1	58.801	21	59.801	-1.15597	4748
317	4749	Euphorbia milii	z	2	402	0	1	0	25	0	625	60.883	21.1	58.799	21	59.799	-1.12203	4749
318	4750	Euphorbia milii	z	2	402	0	1	0	30	0	900	60.749	21.1	58.748	21	59.748	-1.04056	4750
319	4783	Euphorbia milii	z	1	401	0	3	0	5	0	25	53.36565657	21.1	53.04141414	21	53.84141414	0.439383838	4783
320	4784	Euphorbia milii	z	1	401	0	3	0	10	0	100	53.62323232	21.1	53.32525253	21	54.12525253	0.47510101	4784
321	4785	Euphorbia milii	z	1	401	0	3	0	15	0	225	53.97878788	21.0959596	53.6010101	21	54.4010101	0.404959596	4785
322	4786	Euphorbia milii	z	1	401	0	3	0	20	0	400	54.38282828	21.06868687	53.95151515	20.9989899	54.75151515	0.363707071	4786
323	4787	Euphorbia milii	z	1	401	0	3	0	25	0	625	54.753	21.057	54.225	21	55.025	0.27616	4787
324	4788	Euphorbia milii	z	1	401	0	3	0	30	0	900	55.037	21.075	54.524	20.998	55.324	0.30154	4788
325	4821	Euphorbia milii	z	2	402	1	1	0	5	0	25	56.392	21.1	55.557	21	56.414	0.01528	4821
326	4822	Euphorbia milii	z	2	402	1	1	0	10	0	100	56.436	21.095	55.605	21	56.505	0.02115	4822
327	4823	Euphorbia milii	z	2	402	1	1	0	15	0	225	56.398	21.1	55.628	21	56.528	0.08284	4823
328	4824	Euphorbia milii	z	2	402	1	1	0	20	0	400	56.4	21.1	55.6	21	56.5	0.052	4824
329	4825	Euphorbia milii	z	2	402	1	1	0	25	0	625	56.4	21.1	55.601	21	56.501	0.05303	4825
330	4826	Euphorbia milii	z	2	402	1	1	0	30	0	900	56.45555556	21.1	55.66262626	21	56.56262626	0.060949495	4826
331	4859	Euphorbia milii	z	1	401	1	3	0	5	0	25	56.04242424	21.0979798	55.2	21	56	-0.004424242	4859
332	4860	Euphorbia milii	z	1	401	1	3	0	10	0	100	55.96565657	21.09393939	55.19494949	21	55.99494949	0.067090909	4860
333	4861	Euphorbia milii	z	1	401	1	3	0	15	0	225	55.85252525	21.0989899	55.0969697	20.9989899	55.8969697	0.078353535	4861
334	4862	Euphorbia milii	z	1	401	1	3	0	20	0	400	55.771	21.071	55.062	20.999	55.862	0.12386	4862
335	4863	Euphorbia milii	z	1	401	1	3	0	25	0	625	55.6969697	21.06464646	54.9989899	21	55.7989899	0.132989899	4863
336	4864	Euphorbia milii	z	1	401	1	3	0	30	0	900	55.591	21.057	54.934	21	55.734	0.17202	4864
337	4897	Euphorbia milii	z	2	402	2	1	0	5	0	25	54.83	21.03	54.376	21	55.176	0.35528	4897
338	4898	Euphorbia milii	z	2	402	2	1	0	10	0	100	54.76	21.044	54.39	20.99	55.19	0.4397	4898
339	4899	Euphorbia milii	z	2	402	2	1	0	15	0	225	54.673	21.079	54.315	20.994	55.115	0.44937	4899
340	4900	Euphorbia milii	z	2	402	2	1	0	20	0	400	54.563	21.061	54.216	20.998	55.016	0.45664	4900
341	4901	Euphorbia milii	z	2	402	2	1	0	25	0	625	54.565	21.072	54.198	20.999	54.998	0.43594	4901
342	4902	Euphorbia milii	z	2	402	2	1	0	30	0	900	54.507	21.066	54.16	20.967	54.96	0.4548	4902
343	4935	Euphorbia milii	z	1	401	2	3	0	5	0	25	54.849	21.089	54.297	21	55.097	0.25477	4935
344	4936	Euphorbia milii	z	1	401	2	3	0	10	0	100	54.985	21.092	54.455	21	55.255	0.2822	4936
345	4937	Euphorbia milii	z	1	401	2	3	0	15	0	225	55.071	21.1	54.558	21	55.358	0.30274	4937
346	4938	Euphorbia milii	z	1	401	2	3	0	20	0	400	55.197	21.091	54.693	21	55.493	0.31668	4938
347	4939	Euphorbia milii	z	1	401	2	3	0	25	0	625	55.284	21.068	54.753	21	55.553	0.29159	4939
348	4940	Euphorbia milii	z	1	401	2	3	0	30	0	900	55.328	21.077	54.771	21	55.571	0.26613	4940
349	4973	Euphorbia milii	z	2	402	3	1	0	5	0	25	39.228	20.912	39.17	20.884	39.47	0.22728	4973
350	4974	Euphorbia milii	z	2	402	3	1	0	10	0	100	38.814	20.901	38.781	20.846	39.081	0.2387	4974
351	4975	Euphorbia milii	z	2	402	3	1	0	15	0	225	38.502	20.9	38.374	20.806	38.674	0.12978	4975
352	4976	Euphorbia milii	z	2	402	3	1	0	20	0	400	38.183	20.9	38.078	20.807	38.302	0.14252	4976
353	4977	Euphorbia milii	z	2	402	3	1	0	25	0	625	38.065	20.9	37.825	20.802	38.025	-0.00119	4977
354	4978	Euphorbia milii	z	2	402	3	1	0	30	0	900	37.928	20.9	37.686	20.807	37.886	-0.00769	4978
355	5011	Euphorbia milii	z	1	401	3	3	0	5	0	25	36.138	20.895	35.776	20.802	35.976	-0.19372	5011
356	5012	Euphorbia milii	z	1	401	3	3	0	10	0	100	36.117	20.9	35.698	20.803	35.898	-0.25323	5012
357	5013	Euphorbia milii	z	1	401	3	3	0	15	0	225	36.139	20.9	35.761	20.803	35.961	-0.21017	5013
358	5014	Euphorbia milii	z	1	401	3	3	0	20	0	400	36.136	20.893	35.692	20.801	35.892	-0.27848	5014
359	5015	Euphorbia milii	z	1	401	3	3	0	25	0	625	36.084	20.899	35.699	20.809	35.899	-0.21912	5015
360	5016	Euphorbia milii	z	1	401	3	3	0	30	0	900	36.023	20.9	35.613	20.802	35.813	-0.24744	5016
361	5030	Euphorbia milii	z	4	404	0	0	0	5	0	25	37.023	20.989	36.741	20.905	37.041	-0.00667	5030
362	5031	Euphorbia milii	z	4	404	0	0	0	10	0	100	37.037	21	36.739	20.91	37.039	-0.02244	5031
363	5032	Euphorbia milii	z	4	404	0	0	0	15	0	225	36.943	21	36.676	20.919	36.976	0.01456	5032
364	5033	Euphorbia milii	z	4	404	0	0	0	20	0	400	36.828	21.009	36.645	20.982	36.945	0.10146	5033
365	5034	Euphorbia milii	z	4	404	0	0	0	25	0	625	36.798	21.047	36.485	21	36.785	-0.01365	5034
366	5035	Euphorbia milii	z	4	404	0	0	0	30	0	900	36.645	21.099	36.364	21	36.664	0.02924	5035
367	5068	Euphorbia milii	z	5	405	0	2	0	5	0	25	38.42828283	21.3	38.42020202	21.2010101	38.52020202	0.11610101	5068
368	5069	Euphorbia milii	z	5	405	0	2	0	10	0	100	38.77	21.3	38.755	21.201	38.855	0.07905	5069
369	5070	Euphorbia milii	z	5	405	0	2	0	15	0	225	39.009	21.3	39.03	21.206	39.13	0.0903	5070
370	5071	Euphorbia milii	z	5	405	0	2	0	20	0	400	39.194	21.3	39.205	21.213	39.289	0.06455	5071
371	5072	Euphorbia milii	z	5	405	0	2	0	25	0	625	39.35	21.3	39.388	21.232	39.388	0.07508	5072
372	5073	Euphorbia milii	z	5	405	0	2	0	30	0	900	39.502	21.301	39.577	21.217	39.577	0.09507	5073
373	5106	Euphorbia milii	z	4	404	1	0	0	5	0	25	41.045	21.404	41.221	21.396	41.121	0.04811	5106
374	5107	Euphorbia milii	z	4	404	1	0	0	10	0	100	41.136	21.4	41.331	21.384	41.231	0.05721	5107
375	5108	Euphorbia milii	z	4	404	1	0	0	15	0	225	41.204	21.404	41.396	21.397	41.296	0.04836	5108
376	5109	Euphorbia milii	z	4	404	1	0	0	20	0	400	41.224	21.419	41.396	21.4	41.296	0.02836	5109
377	5110	Euphorbia milii	z	4	404	1	0	0	25	0	625	41.257	21.42	41.474	21.4	41.3	0.06634	5110
378	5111	Euphorbia milii	z	4	404	1	0	0	30	0	900	41.27878788	21.41212121	41.5010101	21.3989899	41.3020202	0.069131313	5111
379	5144	Euphorbia milii	z	5	405	1	2	0	5	0	25	38.61919192	21.48080808	38.52626263	21.4	38.62626263	0.021707071	5144
380	5145	Euphorbia milii	z	5	405	1	2	0	10	0	100	38.501	21.491	38.355	21.4	38.455	-0.01595	5145
381	5146	Euphorbia milii	z	5	405	1	2	0	15	0	225	38.37878788	21.48080808	38.21818182	21.3989899	38.31818182	-0.018242424	5146
382	5147	Euphorbia milii	z	5	405	1	2	0	20	0	400	38.227	21.485	38.097	21.4	38.276	0.02327	5147
383	5148	Euphorbia milii	z	5	405	1	2	0	25	0	625	38.10808081	21.48686869	37.98484848	21.4	38.18484848	0.040131313	5148
384	5149	Euphorbia milii	z	5	405	1	2	0	30	0	900	37.966	21.498	37.82	21.4	38.02	0.0322	5149
385	5182	Euphorbia milii	z	4	404	2	0	0	5	0	25	36.982	21.499	36.759	21.4	37.059	0.05069	5182
386	5183	Euphorbia milii	z	4	404	2	0	0	10	0	100	36.95454545	21.4989899	36.75959596	21.4	37.05959596	0.078686869	5183
387	5184	Euphorbia milii	z	4	404	2	0	0	15	0	225	36.996	21.499	36.7	21.4	37	-0.017	5184
388	5185	Euphorbia milii	z	4	404	2	0	0	20	0	400	36.92	21.5	36.677	21.4	36.977	0.0383	5185
389	5186	Euphorbia milii	z	4	404	2	0	0	25	0	625	36.857	21.459	36.629	21.4	36.929	0.05809	5186
390	5187	Euphorbia milii	z	4	404	2	0	0	30	0	900	36.763	21.493	36.515	21.4	36.815	0.04865	5187
391	5220	Euphorbia milii	z	5	405	2	2	0	5	0	25	38.009	21.5	37.903	21.4	38.103	0.06473	5220
392	5221	Euphorbia milii	z	5	405	2	2	0	10	0	100	37.994	21.499	37.88	21.4	38.08	0.0588	5221
393	5222	Euphorbia milii	z	5	405	2	2	0	15	0	225	37.917	21.5	37.806	21.4	38.006	0.06846	5222
394	5223	Euphorbia milii	z	5	405	2	2	0	20	0	400	37.972	21.498	37.871	21.4	38.071	0.07261	5223
395	5224	Euphorbia milii	z	5	405	2	2	0	25	0	625	37.992	21.5	37.853	21.4	38.053	0.03623	5224
396	5225	Euphorbia milii	z	5	405	2	2	0	30	0	900	37.98585859	21.5	37.85757576	21.4	38.05757576	0.046535354	5225
397	5258	Euphorbia milii	z	4	404	3	0	0	5	0	25	37.017	21.5	36.845	21.4	37.145	0.09395	5258
398	5259	Euphorbia milii	z	4	404	3	0	0	10	0	100	37.072	21.499	36.816	21.4	37.116	0.01256	5259
399	5260	Euphorbia milii	z	4	404	3	0	0	15	0	225	37.09494949	21.4969697	36.82020202	21.4	37.12020202	-0.006565657	5260
400	5261	Euphorbia milii	z	4	404	3	0	0	20	0	400	37.19292929	21.46565657	36.94646465	21.4	37.24646465	0.010353535	5261
401	5262	Euphorbia milii	z	4	404	3	0	0	25	0	625	37.245	21.473	37.072	21.4	37.3	0.07252	5262
402	5263	Euphorbia milii	z	4	404	3	0	0	30	0	900	37.27070707	21.45656566	37.11414141	21.4	37.31414141	0.085161616	5263
403	5296	Euphorbia milii	z	5	405	3	2	0	5	0	25	35.633	21.5	35.357	21.401	35.757	0.12487	5296
404	5297	Euphorbia milii	z	5	405	3	2	0	10	0	100	35.467	21.5	35.074	21.405	35.474	0.03334	5297
405	5298	Euphorbia milii	z	5	405	3	2	0	15	0	225	35.309	21.5	34.906	21.4	35.309	0.03846	5298
406	5299	Euphorbia milii	z	5	405	3	2	0	20	0	400	35.198	21.5	34.749	21.4	35.236	0.00659	5299
407	5300	Euphorbia milii	z	5	405	3	2	0	25	0	625	35.08080808	21.5	34.61010101	21.4	35.11010101	-0.002616162	5300
408	5301	Euphorbia milii	z	5	405	3	2	0	30	0	900	35.005	21.5	34.476	21.4	34.976	-0.04884	5301
409	5353	Euphorbia milii	z	8	408	0	1	0	5	0	25	38.478	21.222	38.37	21.2	38.47	0.0157	5353
410	5354	Euphorbia milii	z	8	408	0	1	0	10	0	100	38.475	21.237	38.4	21.197	38.5	0.04601	5354
411	5355	Euphorbia milii	z	8	408	0	1	0	15	0	225	38.46	21.236	38.438	21.198	38.538	0.09598	5355
412	5356	Euphorbia milii	z	8	408	0	1	0	20	0	400	38.442	21.225	38.426	21.198	38.526	0.10294	5356
413	5357	Euphorbia milii	z	8	408	0	1	0	25	0	625	38.486	21.241	38.403	21.199	38.503	0.03782	5357
414	5358	Euphorbia milii	z	8	408	0	1	0	30	0	900	38.41616162	21.21414141	38.36868687	21.19292929	38.46868687	0.076343434	5358
415	5372	Euphorbia milii	z	9	409	0	2	0	5	0	25	37.81616162	21.21313131	37.76666667	21.1979798	37.96666667	0.123171717	5372
416	5373	Euphorbia milii	z	9	409	0	2	0	10	0	100	37.824	21.228	37.743	21.194	37.943	0.09356	5373
417	5374	Euphorbia milii	z	9	409	0	2	0	15	0	225	37.805	21.223	37.712	21.193	37.912	0.08404	5374
418	5375	Euphorbia milii	z	9	409	0	2	0	20	0	400	37.769	21.218	37.689	21.188	37.889	0.09888	5375
419	5376	Euphorbia milii	z	9	409	0	2	0	25	0	625	37.684	21.242	37.579	21.196	37.779	0.08268	5376
420	5377	Euphorbia milii	z	9	409	0	2	0	30	0	900	37.566	21.24	37.415	21.194	37.615	0.0498	5377
421	5410	Euphorbia milii	z	8	408	1	1	0	5	0	25	35.6	21.3	35.287	21.286	35.687	0.06004	5410
422	5411	Euphorbia milii	z	8	408	1	1	0	10	0	100	35.6	21.3	35.287	21.282	35.687	0.06004	5411
423	5412	Euphorbia milii	z	8	408	1	1	0	15	0	225	35.651	21.3	35.287	21.262	35.687	0.00904	5412
424	5413	Euphorbia milii	z	8	408	1	1	0	20	0	400	35.68181818	21.3	35.29292929	21.26060606	35.69292929	-0.016323232	5413
425	5414	Euphorbia milii	z	8	408	1	1	0	25	0	625	35.63939394	21.3	35.28080808	21.27171717	35.68080808	0.014949495	5414
426	5415	Euphorbia milii	z	8	408	1	1	0	30	0	900	35.62626263	21.3	35.27171717	21.26666667	35.67171717	0.019717172	5415
427	5429	Euphorbia milii	z	9	409	1	2	0	5	0	25	34.162	21.3	33.682	21.248	34.182	0.02244	5429
428	5430	Euphorbia milii	z	9	409	1	2	0	10	0	100	34.009	21.3	33.54	21.246	34.04	0.0448	5430
429	5431	Euphorbia milii	z	9	409	1	2	0	15	0	225	33.945	21.3	33.454	21.21	33.954	0.02968	5431
430	5432	Euphorbia milii	z	9	409	1	2	0	20	0	400	33.805	21.302	33.333	21.221	33.833	0.05836	5432
431	5433	Euphorbia milii	z	9	409	1	2	0	25	0	625	33.734	21.3	33.211	21.225	33.711	0.01712	5433
432	5434	Euphorbia milii	z	9	409	1	2	0	30	0	900	33.683	21.3	33.133	21.218	33.633	-0.00364	5434
433	5467	Euphorbia milii	z	8	408	2	1	0	5	0	25	33.715	21.397	33.156	21.3	33.656	-0.01448	5467
434	5468	Euphorbia milii	z	8	408	2	1	0	10	0	100	33.775	21.375	33.255	21.3	33.755	0.0166	5468
435	5469	Euphorbia milii	z	8	408	2	1	0	15	0	225	33.856	21.391	33.309	21.3	33.809	-0.01472	5469
436	5470	Euphorbia milii	z	8	408	2	1	0	20	0	400	33.925	21.4	33.403	21.32	33.903	0.00276	5470
437	5471	Euphorbia milii	z	8	408	2	1	0	25	0	625	34.03838384	21.4	33.48686869	21.31010101	33.98686869	-0.033464646	5471
438	5472	Euphorbia milii	z	8	408	2	1	0	30	0	900	34.10707071	21.4	33.56161616	21.30505051	34.06161616	-0.033383838	5472
439	5486	Euphorbia milii	z	9	409	2	2	0	5	0	25	34.405	21.403	34.064	21.395	34.564	0.12991	5486
440	5487	Euphorbia milii	z	9	409	2	2	0	10	0	100	34.412	21.4	34.053	21.383	34.553	0.1128	5487
441	5488	Euphorbia milii	z	9	409	2	2	0	15	0	225	34.401	21.406	33.999	21.389	34.499	0.07419	5488
442	5489	Euphorbia milii	z	9	409	2	2	0	20	0	400	34.378	21.404	33.988	21.383	34.488	0.08711	5489
443	5490	Euphorbia milii	z	9	409	2	2	0	25	0	625	34.367	21.404	33.963	21.373	34.463	0.07533	5490
444	5491	Euphorbia milii	z	9	409	2	2	0	30	0	900	34.325	21.41	33.934	21.371	34.434	0.09093	5491
445	5524	Euphorbia milii	z	8	408	3	1	0	5	0	25	33.214	21.5	32.679	21.41	33.279	0.04768	5524
446	5525	Euphorbia milii	z	8	408	3	1	0	10	0	100	33.301	21.5	32.766	21.4	33.366	0.04072	5525
447	5526	Euphorbia milii	z	8	408	3	1	0	15	0	225	33.372	21.5	32.799	21.4	33.399	8.00E-05	5526
448	5527	Euphorbia milii	z	8	408	3	1	0	20	0	400	33.4	21.5	32.81717172	21.4020202	33.41717172	-0.01120202	5527
449	5528	Euphorbia milii	z	8	408	3	1	0	25	0	625	33.40102041	21.5	32.9	21.4	33.5	0.063979592	5528
450	5529	Euphorbia milii	z	8	408	3	1	0	30	0	900	33.44949495	21.5	32.9040404	21.40707071	33.5040404	0.019222222	5529
451	5543	Euphorbia milii	z	9	409	3	2	0	5	0	25	33.902	21.501	33.416	21.416	33.916	0.03772	5543
452	5544	Euphorbia milii	z	9	409	3	2	0	10	0	100	33.975	21.5	33.498	21.4	33.998	0.04016	5544
453	5545	Euphorbia milii	z	9	409	3	2	0	15	0	225	34.025	21.5	33.551	21.4	34.051	0.03892	5545
454	5546	Euphorbia milii	z	9	409	3	2	0	20	0	400	34.1	21.5	33.614	21.4	34.114	0.02188	5546
455	5547	Euphorbia milii	z	9	409	3	2	0	25	0	625	34.1	21.5	33.664	21.4	34.164	0.06788	5547
456	5548	Euphorbia milii	z	9	409	3	2	0	30	0	900	34.116	21.5	33.709	21.4	34.209	0.09328	5548
