# Supplementary material for: Floral Humidity in Flowering Plants: A Preliminary Survey
Source: Front Plant Sci. 2020 Mar 6;11:249. doi: 10.3389/fpls.2020.00249 (PMC7068853; doi:10.3389/fpls.2020.00249)
Supplement: SUPPLEMENTARY FILE 2 — A zipped file containing floral humidity data collected by the robot arm transects as described in the main text. A word document within the zipped files explains the data formatting in detail. Datafiles themselves are in CSV format. [file Data_Sheet_2.zip › Floral humidity data/Flowers/Euphorbia milii Raw.csv]

	X.	Individual	Species	totIndividual	date	sample..	Sample.order	x.or.z.transect	xoffset	zoffset	Background.Humidity	Background.Temperature	Focal.Humidity	Focal.Temperature	Corrected.Focal.humidity	Change.in.RH.	block	BE	Tag	N
1	5682	1	Euphorbia milii	401	2017-11-22-16-24-17	0	3	x	-30	0	54.3	21.1	53.7	21	54.5	0.186	4770	First10	Here	1
2	5683	1	Euphorbia milii	401	2017-11-22-16-24-19	0	3	x	-30	0	54.3	21.1	53.7	21	54.5	0.186	4770	First10	Here	2
3	5684	1	Euphorbia milii	401	2017-11-22-16-24-21	0	3	x	-30	0	54.3	21.1	53.7	21	54.5	0.186	4770	First10	Here	3
4	5685	1	Euphorbia milii	401	2017-11-22-16-24-23	0	3	x	-30	0	54.3	21.1	53.7	21	54.5	0.186	4770	First10	Here	4
5	5686	1	Euphorbia milii	401	2017-11-22-16-24-25	0	3	x	-30	0	54.3	21.1	53.7	21	54.5	0.186	4770	First10	Here	5
6	5687	1	Euphorbia milii	401	2017-11-22-16-24-27	0	3	x	-30	0	54.3	21.1	53.7	21	54.5	0.186	4770	First10	Here	6
7	5688	1	Euphorbia milii	401	2017-11-22-16-24-29	0	3	x	-30	0	54.3	21.1	53.7	21	54.5	0.186	4770	First10	Here	7
8	5689	1	Euphorbia milii	401	2017-11-22-16-24-31	0	3	x	-30	0	54.3	21.1	53.7	21	54.5	0.186	4770	First10	Here	8
9	5690	1	Euphorbia milii	401	2017-11-22-16-24-33	0	3	x	-30	0	54.3	21.1	53.7	21	54.5	0.186	4770	First10	Here	9
10	5691	1	Euphorbia milii	401	2017-11-22-16-24-35	0	3	x	-30	0	54.3	21.1	53.7	21	54.5	0.186	4770	First10	Here	10
11	5692	1	Euphorbia milii	401	2017-11-22-16-24-37	0	3	x	-30	0	54.3	21.1	53.7	21	54.5	0.186	4770			11
12	5693	1	Euphorbia milii	401	2017-11-22-16-24-39	0	3	x	-30	0	54.3	21.1	53.7	21	54.5	0.186	4770			12
13	5694	1	Euphorbia milii	401	2017-11-22-16-24-41	0	3	x	-30	0	54.3	21.1	53.7	21	54.5	0.186	4770			13
14	5695	1	Euphorbia milii	401	2017-11-22-16-24-43	0	3	x	-30	0	54.3	21.1	53.7	21	54.5	0.186	4770			14
15	5696	1	Euphorbia milii	401	2017-11-22-16-24-45	0	3	x	-30	0	54.3	21.1	53.7	21	54.5	0.186	4770			15
16	5697	1	Euphorbia milii	401	2017-11-22-16-24-47	0	3	x	-30	0	54.3	21.1	53.7	21	54.5	0.186	4770			16
17	5698	1	Euphorbia milii	401	2017-11-22-16-24-49	0	3	x	-30	0	54.3	21.1	53.7	21	54.5	0.186	4770			17
18	5699	1	Euphorbia milii	401	2017-11-22-16-24-51	0	3	x	-30	0	54.2	21.1	53.7	21	54.5	0.286	4770			18
19	5700	1	Euphorbia milii	401	2017-11-22-16-24-53	0	3	x	-30	0	54.2	21.1	53.7	21	54.5	0.286	4770			19
20	5701	1	Euphorbia milii	401	2017-11-22-16-24-55	0	3	x	-30	0	54.2	21.1	53.6	21	54.4	0.183	4770			20
21	5702	1	Euphorbia milii	401	2017-11-22-16-24-57	0	3	x	-30	0	54.2	21.1	53.6	21	54.4	0.183	4770			21
22	5703	1	Euphorbia milii	401	2017-11-22-16-24-59	0	3	x	-30	0	54.2	21.1	53.6	21	54.4	0.183	4770			22
23	5704	1	Euphorbia milii	401	2017-11-22-16-25-01	0	3	x	-30	0	54.2	21.1	53.6	21	54.4	0.183	4770			23
24	5705	1	Euphorbia milii	401	2017-11-22-16-25-03	0	3	x	-30	0	54.2	21.1	53.6	21	54.4	0.183	4770			24
25	5706	1	Euphorbia milii	401	2017-11-22-16-25-05	0	3	x	-30	0	54.2	21.1	53.6	21	54.4	0.183	4770			25
26	5707	1	Euphorbia milii	401	2017-11-22-16-25-07	0	3	x	-30	0	54.2	21.1	53.6	21	54.4	0.183	4770			26
27	5708	1	Euphorbia milii	401	2017-11-22-16-25-09	0	3	x	-30	0	54.2	21.1	53.6	21	54.4	0.183	4770			27
28	5709	1	Euphorbia milii	401	2017-11-22-16-25-11	0	3	x	-30	0	54.2	21.1	53.7	21	54.5	0.286	4770			28
29	5710	1	Euphorbia milii	401	2017-11-22-16-25-13	0	3	x	-30	0	54.2	21.1	53.6	21	54.4	0.183	4770			29
30	5711	1	Euphorbia milii	401	2017-11-22-16-25-15	0	3	x	-30	0	54.2	21.1	53.6	21	54.4	0.183	4770			30
31	5712	1	Euphorbia milii	401	2017-11-22-16-25-17	0	3	x	-30	0	54.2	21.1	53.6	21	54.4	0.183	4770			31
32	5713	1	Euphorbia milii	401	2017-11-22-16-25-19	0	3	x	-30	0	54.2	21.1	53.6	21	54.4	0.183	4770			32
33	5714	1	Euphorbia milii	401	2017-11-22-16-25-21	0	3	x	-30	0	54.3	21.1	53.6	21	54.4	0.083	4770			33
34	5715	1	Euphorbia milii	401	2017-11-22-16-25-23	0	3	x	-30	0	54.2	21.1	53.6	21	54.4	0.183	4770			34
35	5716	1	Euphorbia milii	401	2017-11-22-16-25-25	0	3	x	-30	0	54.2	21.1	53.6	21	54.4	0.183	4770			35
36	5717	1	Euphorbia milii	401	2017-11-22-16-25-27	0	3	x	-30	0	54.2	21.1	53.6	21	54.4	0.183	4770			36
37	5718	1	Euphorbia milii	401	2017-11-22-16-25-29	0	3	x	-30	0	54.2	21.1	53.6	21	54.4	0.183	4770			37
38	5719	1	Euphorbia milii	401	2017-11-22-16-25-31	0	3	x	-30	0	54.2	21.1	53.6	21	54.4	0.183	4770			38
39	5720	1	Euphorbia milii	401	2017-11-22-16-25-33	0	3	x	-30	0	54.2	21.1	53.7	21	54.5	0.286	4770			39
40	5721	1	Euphorbia milii	401	2017-11-22-16-25-35	0	3	x	-30	0	54.2	21.1	53.6	21	54.4	0.183	4770			40
41	5722	1	Euphorbia milii	401	2017-11-22-16-25-37	0	3	x	-30	0	54.2	21.1	53.6	21	54.4	0.183	4770			41
42	5723	1	Euphorbia milii	401	2017-11-22-16-25-39	0	3	x	-30	0	54.2	21.1	53.6	21	54.4	0.183	4770			42
43	5724	1	Euphorbia milii	401	2017-11-22-16-25-41	0	3	x	-30	0	54.2	21.1	53.6	21	54.4	0.183	4770			43
44	5725	1	Euphorbia milii	401	2017-11-22-16-25-43	0	3	x	-30	0	54.2	21.1	53.6	21	54.4	0.183	4770			44
45	5726	1	Euphorbia milii	401	2017-11-22-16-25-45	0	3	x	-30	0	54.2	21.1	53.6	21	54.4	0.183	4770			45
46	5727	1	Euphorbia milii	401	2017-11-22-16-25-47	0	3	x	-30	0	54.2	21.1	53.6	21	54.4	0.183	4770			46
47	5728	1	Euphorbia milii	401	2017-11-22-16-25-49	0	3	x	-30	0	54.2	21.1	53.6	21	54.4	0.183	4770			47
48	5729	1	Euphorbia milii	401	2017-11-22-16-25-51	0	3	x	-30	0	54.2	21.1	53.6	21	54.4	0.183	4770			48
49	5730	1	Euphorbia milii	401	2017-11-22-16-25-53	0	3	x	-30	0	54.2	21.1	53.6	21	54.4	0.183	4770			49
50	5731	1	Euphorbia milii	401	2017-11-22-16-25-55	0	3	x	-30	0	54.2	21.1	53.6	21	54.4	0.183	4770			50
51	5732	1	Euphorbia milii	401	2017-11-22-16-25-57	0	3	x	-30	0	54.2	21.1	53.6	21	54.4	0.183	4770			51
52	5733	1	Euphorbia milii	401	2017-11-22-16-25-59	0	3	x	-30	0	54.2	21.1	53.6	21	54.4	0.183	4770			52
53	5734	1	Euphorbia milii	401	2017-11-22-16-26-01	0	3	x	-30	0	54.2	21.1	53.6	21	54.4	0.183	4770			53
54	5735	1	Euphorbia milii	401	2017-11-22-16-26-03	0	3	x	-30	0	54.2	21.1	53.6	21	54.4	0.183	4770			54
55	5736	1	Euphorbia milii	401	2017-11-22-16-26-05	0	3	x	-30	0	54.2	21.1	53.6	21	54.4	0.183	4770			55
56	5737	1	Euphorbia milii	401	2017-11-22-16-26-07	0	3	x	-30	0	54.2	21.1	53.6	21	54.4	0.183	4770			56
57	5738	1	Euphorbia milii	401	2017-11-22-16-26-09	0	3	x	-30	0	54.2	21.1	53.6	21	54.4	0.183	4770			57
58	5739	1	Euphorbia milii	401	2017-11-22-16-26-11	0	3	x	-30	0	54.2	21.1	53.6	21	54.4	0.183	4770			58
59	5740	1	Euphorbia milii	401	2017-11-22-16-26-13	0	3	x	-30	0	54.2	21.1	53.6	21	54.4	0.183	4770			59
60	5741	1	Euphorbia milii	401	2017-11-22-16-26-15	0	3	x	-30	0	54.2	21.1	53.5	21	54.3	0.079	4770			60
61	5742	1	Euphorbia milii	401	2017-11-22-16-26-17	0	3	x	-30	0	54.2	21.1	53.5	21	54.3	0.079	4770			61
62	5743	1	Euphorbia milii	401	2017-11-22-16-26-19	0	3	x	-30	0	54.1	21.1	53.6	21	54.4	0.283	4770			62
63	5744	1	Euphorbia milii	401	2017-11-22-16-26-21	0	3	x	-30	0	54.1	21.1	53.6	21	54.4	0.283	4770			63
64	5745	1	Euphorbia milii	401	2017-11-22-16-26-23	0	3	x	-30	0	54.1	21.1	53.6	21	54.4	0.283	4770			64
65	5746	1	Euphorbia milii	401	2017-11-22-16-26-25	0	3	x	-30	0	54.1	21.1	53.6	21	54.4	0.283	4770			65
66	5747	1	Euphorbia milii	401	2017-11-22-16-26-27	0	3	x	-30	0	54.1	21.1	53.6	21	54.4	0.283	4770			66
67	5748	1	Euphorbia milii	401	2017-11-22-16-26-29	0	3	x	-30	0	54.1	21.1	53.6	21	54.4	0.283	4770			67
68	5749	1	Euphorbia milii	401	2017-11-22-16-26-31	0	3	x	-30	0	54.1	21.1	53.6	21	54.4	0.283	4770			68
69	5750	1	Euphorbia milii	401	2017-11-22-16-26-33	0	3	x	-30	0	54.1	21.1	53.6	21	54.4	0.283	4770			69
70	5751	1	Euphorbia milii	401	2017-11-22-16-26-35	0	3	x	-30	0	54.1	21.1	53.6	21	54.4	0.283	4770			70
71	5752	1	Euphorbia milii	401	2017-11-22-16-26-37	0	3	x	-30	0	54.1	21.1	53.6	21	54.4	0.283	4770			71
72	5753	1	Euphorbia milii	401	2017-11-22-16-26-39	0	3	x	-30	0	54.1	21.1	53.6	21	54.4	0.283	4770			72
73	5754	1	Euphorbia milii	401	2017-11-22-16-26-41	0	3	x	-30	0	54.1	21.1	53.6	21	54.4	0.283	4770			73
74	5755	1	Euphorbia milii	401	2017-11-22-16-26-43	0	3	x	-30	0	54.1	21.1	53.6	21	54.4	0.283	4770			74
75	5756	1	Euphorbia milii	401	2017-11-22-16-26-46	0	3	x	-30	0	54.2	21.1	53.6	21	54.4	0.183	4770			75
76	5757	1	Euphorbia milii	401	2017-11-22-16-26-48	0	3	x	-30	0	54.1	21.1	53.5	21	54.3	0.179	4770			76
77	5758	1	Euphorbia milii	401	2017-11-22-16-26-50	0	3	x	-30	0	54.1	21.1	53.5	21	54.3	0.179	4770			77
78	5759	1	Euphorbia milii	401	2017-11-22-16-26-52	0	3	x	-30	0	54.1	21.1	53.5	21	54.3	0.179	4770			78
79	5760	1	Euphorbia milii	401	2017-11-22-16-26-54	0	3	x	-30	0	54.1	21.1	53.6	21	54.4	0.283	4770			79
80	5761	1	Euphorbia milii	401	2017-11-22-16-26-56	0	3	x	-30	0	54.1	21.1	53.5	21	54.3	0.179	4770			80
81	5762	1	Euphorbia milii	401	2017-11-22-16-26-58	0	3	x	-30	0	54.1	21.1	53.5	21	54.3	0.179	4770			81
82	5763	1	Euphorbia milii	401	2017-11-22-16-27-00	0	3	x	-30	0	54.1	21.1	53.5	21	54.3	0.179	4770			82
83	5764	1	Euphorbia milii	401	2017-11-22-16-27-02	0	3	x	-30	0	54.1	21.1	53.5	21	54.3	0.179	4770			83
84	5765	1	Euphorbia milii	401	2017-11-22-16-27-04	0	3	x	-30	0	54.1	21.1	53.5	21	54.3	0.179	4770			84
85	5766	1	Euphorbia milii	401	2017-11-22-16-27-06	0	3	x	-30	0	54.1	21.1	53.5	21	54.3	0.179	4770			85
86	5767	1	Euphorbia milii	401	2017-11-22-16-27-08	0	3	x	-30	0	54.1	21.1	53.5	21	54.3	0.179	4770			86
87	5768	1	Euphorbia milii	401	2017-11-22-16-27-10	0	3	x	-30	0	54.1	21.1	53.5	21	54.3	0.179	4770			87
88	5769	1	Euphorbia milii	401	2017-11-22-16-27-12	0	3	x	-30	0	54.1	21.1	53.5	21	54.3	0.179	4770			88
89	5770	1	Euphorbia milii	401	2017-11-22-16-27-14	0	3	x	-30	0	54.1	21.1	53.5	21	54.3	0.179	4770			89
90	5771	1	Euphorbia milii	401	2017-11-22-16-27-16	0	3	x	-30	0	54.1	21.1	53.6	21	54.4	0.283	4770			90
91	5772	1	Euphorbia milii	401	2017-11-22-16-27-18	0	3	x	-30	0	54.1	21.1	53.5	21	54.3	0.179	4770	Last10	Here	91
92	5773	1	Euphorbia milii	401	2017-11-22-16-27-20	0	3	x	-30	0	54.1	21.1	53.6	21	54.4	0.283	4770	Last10	Here	92
93	5774	1	Euphorbia milii	401	2017-11-22-16-27-22	0	3	x	-30	0	54.1	21.1	53.6	21	54.4	0.283	4770	Last10	Here	93
94	5775	1	Euphorbia milii	401	2017-11-22-16-27-24	0	3	x	-30	0	54.1	21.1	53.5	21	54.3	0.179	4770	Last10	Here	94
95	5776	1	Euphorbia milii	401	2017-11-22-16-27-26	0	3	x	-30	0	54.1	21.1	53.5	21	54.3	0.179	4770	Last10	Here	95
96	5777	1	Euphorbia milii	401	2017-11-22-16-27-28	0	3	x	-30	0	54.1	21.1	53.5	21	54.3	0.179	4770	Last10	Here	96
97	5778	1	Euphorbia milii	401	2017-11-22-16-27-30	0	3	x	-30	0	54.1	21.1	53.6	21	54.4	0.283	4770	Last10	Here	97
98	5779	1	Euphorbia milii	401	2017-11-22-16-27-32	0	3	x	-30	0	54	21.1	53.6	21	54.4	0.383	4770	Last10	Here	98
99	5780	1	Euphorbia milii	401	2017-11-22-16-27-34	0	3	x	-30	0	54.1	21.1	53.6	21	54.4	0.283	4770	Last10	Here	99
100	5781	1	Euphorbia milii	401	2017-11-22-16-28-06	0	3	x	-25	0	54	21.1	53.5	21	54.3	0.279	4771	First10	Here	1
101	5782	1	Euphorbia milii	401	2017-11-22-16-28-08	0	3	x	-25	0	54	21.1	53.5	21	54.3	0.279	4771	First10	Here	2
102	5783	1	Euphorbia milii	401	2017-11-22-16-28-10	0	3	x	-25	0	54	21.1	53.5	21	54.3	0.279	4771	First10	Here	3
103	5784	1	Euphorbia milii	401	2017-11-22-16-28-12	0	3	x	-25	0	54	21.1	53.6	21	54.4	0.383	4771	First10	Here	4
104	5785	1	Euphorbia milii	401	2017-11-22-16-28-14	0	3	x	-25	0	54	21.1	53.5	21	54.3	0.279	4771	First10	Here	5
105	5786	1	Euphorbia milii	401	2017-11-22-16-28-16	0	3	x	-25	0	54	21.1	53.5	21	54.3	0.279	4771	First10	Here	6
106	5787	1	Euphorbia milii	401	2017-11-22-16-28-18	0	3	x	-25	0	54	21.1	53.5	21	54.3	0.279	4771	First10	Here	7
107	5788	1	Euphorbia milii	401	2017-11-22-16-28-20	0	3	x	-25	0	54	21.1	53.5	21	54.3	0.279	4771	First10	Here	8
108	5789	1	Euphorbia milii	401	2017-11-22-16-28-22	0	3	x	-25	0	54	21.1	53.5	21	54.3	0.279	4771	First10	Here	9
109	5790	1	Euphorbia milii	401	2017-11-22-16-28-24	0	3	x	-25	0	54	21.1	53.5	21	54.3	0.279	4771	First10	Here	10
110	5791	1	Euphorbia milii	401	2017-11-22-16-28-26	0	3	x	-25	0	54	21.1	53.5	21	54.3	0.279	4771			11
111	5792	1	Euphorbia milii	401	2017-11-22-16-28-28	0	3	x	-25	0	54	21.1	53.5	21	54.3	0.279	4771			12
112	5793	1	Euphorbia milii	401	2017-11-22-16-28-30	0	3	x	-25	0	54	21.1	53.5	21	54.3	0.279	4771			13
113	5794	1	Euphorbia milii	401	2017-11-22-16-28-32	0	3	x	-25	0	54	21.1	53.5	21	54.3	0.279	4771			14
114	5795	1	Euphorbia milii	401	2017-11-22-16-28-34	0	3	x	-25	0	54	21.1	53.5	21	54.3	0.279	4771			15
115	5796	1	Euphorbia milii	401	2017-11-22-16-28-36	0	3	x	-25	0	54	21.1	53.5	21	54.3	0.279	4771			16
116	5797	1	Euphorbia milii	401	2017-11-22-16-28-38	0	3	x	-25	0	54	21.1	53.5	21	54.3	0.279	4771			17
117	5798	1	Euphorbia milii	401	2017-11-22-16-28-40	0	3	x	-25	0	54	21.1	53.5	21	54.3	0.279	4771			18
118	5799	1	Euphorbia milii	401	2017-11-22-16-28-42	0	3	x	-25	0	54	21.1	53.5	21	54.3	0.279	4771			19
119	5800	1	Euphorbia milii	401	2017-11-22-16-28-44	0	3	x	-25	0	54	21.1	53.5	21	54.3	0.279	4771			20
120	5801	1	Euphorbia milii	401	2017-11-22-16-28-46	0	3	x	-25	0	54	21.1	53.5	21	54.3	0.279	4771			21
121	5802	1	Euphorbia milii	401	2017-11-22-16-28-48	0	3	x	-25	0	54	21.1	53.5	21	54.3	0.279	4771			22
122	5803	1	Euphorbia milii	401	2017-11-22-16-28-50	0	3	x	-25	0	54	21.1	53.5	21	54.3	0.279	4771			23
123	5804	1	Euphorbia milii	401	2017-11-22-16-28-52	0	3	x	-25	0	54	21.1	53.5	21	54.3	0.279	4771			24
124	5805	1	Euphorbia milii	401	2017-11-22-16-28-54	0	3	x	-25	0	54	21.1	53.5	21	54.3	0.279	4771			25
125	5806	1	Euphorbia milii	401	2017-11-22-16-28-56	0	3	x	-25	0	54	21.1	53.5	21	54.3	0.279	4771			26
126	5807	1	Euphorbia milii	401	2017-11-22-16-28-58	0	3	x	-25	0	54	21.1	53.5	21	54.3	0.279	4771			27
127	5808	1	Euphorbia milii	401	2017-11-22-16-29-00	0	3	x	-25	0	54	21.1	53.5	21	54.3	0.279	4771			28
128	5809	1	Euphorbia milii	401	2017-11-22-16-29-02	0	3	x	-25	0	54	21.1	53.5	21	54.3	0.279	4771			29
129	5810	1	Euphorbia milii	401	2017-11-22-16-29-04	0	3	x	-25	0	54	21.1	53.5	21	54.3	0.279	4771			30
130	5811	1	Euphorbia milii	401	2017-11-22-16-29-06	0	3	x	-25	0	54	21.1	53.5	21	54.3	0.279	4771			31
131	5812	1	Euphorbia milii	401	2017-11-22-16-29-08	0	3	x	-25	0	54	21.1	53.5	21	54.3	0.279	4771			32
132	5813	1	Euphorbia milii	401	2017-11-22-16-29-10	0	3	x	-25	0	54	21.1	53.5	21	54.3	0.279	4771			33
133	5814	1	Euphorbia milii	401	2017-11-22-16-29-12	0	3	x	-25	0	54	21.1	53.5	21	54.3	0.279	4771			34
134	5815	1	Euphorbia milii	401	2017-11-22-16-29-14	0	3	x	-25	0	54	21.1	53.5	21	54.3	0.279	4771			35
135	5816	1	Euphorbia milii	401	2017-11-22-16-29-16	0	3	x	-25	0	54	21.1	53.5	21	54.3	0.279	4771			36
136	5817	1	Euphorbia milii	401	2017-11-22-16-29-18	0	3	x	-25	0	54	21.1	53.5	21	54.3	0.279	4771			37
137	5818	1	Euphorbia milii	401	2017-11-22-16-29-20	0	3	x	-25	0	54	21.1	53.5	21	54.3	0.279	4771			38
138	5819	1	Euphorbia milii	401	2017-11-22-16-29-22	0	3	x	-25	0	54	21.1	53.5	21	54.3	0.279	4771			39
139	5820	1	Euphorbia milii	401	2017-11-22-16-29-24	0	3	x	-25	0	54	21.1	53.5	21	54.3	0.279	4771			40
140	5821	1	Euphorbia milii	401	2017-11-22-16-29-26	0	3	x	-25	0	54	21.1	53.5	21	54.3	0.279	4771			41
141	5822	1	Euphorbia milii	401	2017-11-22-16-29-28	0	3	x	-25	0	54	21.1	53.5	21	54.3	0.279	4771			42
142	5823	1	Euphorbia milii	401	2017-11-22-16-29-30	0	3	x	-25	0	54	21.1	53.5	21	54.3	0.279	4771			43
143	5824	1	Euphorbia milii	401	2017-11-22-16-29-32	0	3	x	-25	0	54	21.1	53.5	21	54.3	0.279	4771			44
144	5825	1	Euphorbia milii	401	2017-11-22-16-29-34	0	3	x	-25	0	54	21.1	53.5	21	54.3	0.279	4771			45
145	5826	1	Euphorbia milii	401	2017-11-22-16-29-36	0	3	x	-25	0	54	21.1	53.5	21	54.3	0.279	4771			46
146	5827	1	Euphorbia milii	401	2017-11-22-16-29-38	0	3	x	-25	0	54	21.1	53.5	21	54.3	0.279	4771			47
147	5828	1	Euphorbia milii	401	2017-11-22-16-29-40	0	3	x	-25	0	54	21.1	53.4	21	54.2	0.176	4771			48
148	5829	1	Euphorbia milii	401	2017-11-22-16-29-42	0	3	x	-25	0	54	21.1	53.4	21	54.2	0.176	4771			49
149	5830	1	Euphorbia milii	401	2017-11-22-16-29-44	0	3	x	-25	0	54	21.1	53.4	21	54.2	0.176	4771			50
150	5831	1	Euphorbia milii	401	2017-11-22-16-29-46	0	3	x	-25	0	53.9	21.1	53.4	21	54.2	0.276	4771			51
151	5832	1	Euphorbia milii	401	2017-11-22-16-29-48	0	3	x	-25	0	53.9	21.1	53.4	21	54.2	0.276	4771			52
152	5833	1	Euphorbia milii	401	2017-11-22-16-29-50	0	3	x	-25	0	53.9	21.1	53.4	21	54.2	0.276	4771			53
153	5834	1	Euphorbia milii	401	2017-11-22-16-29-52	0	3	x	-25	0	53.9	21.1	53.4	21	54.2	0.276	4771			54
154	5835	1	Euphorbia milii	401	2017-11-22-16-29-54	0	3	x	-25	0	53.9	21.1	53.4	21	54.2	0.276	4771			55
155	5836	1	Euphorbia milii	401	2017-11-22-16-29-56	0	3	x	-25	0	53.9	21.1	53.4	21	54.2	0.276	4771			56
156	5837	1	Euphorbia milii	401	2017-11-22-16-29-58	0	3	x	-25	0	53.9	21.1	53.4	21	54.2	0.276	4771			57
157	5838	1	Euphorbia milii	401	2017-11-22-16-30-00	0	3	x	-25	0	53.9	21.1	53.4	21	54.2	0.276	4771			58
158	5839	1	Euphorbia milii	401	2017-11-22-16-30-02	0	3	x	-25	0	53.9	21.1	53.4	21	54.2	0.276	4771			59
159	5840	1	Euphorbia milii	401	2017-11-22-16-30-04	0	3	x	-25	0	53.9	21.1	53.4	21	54.2	0.276	4771			60
160	5841	1	Euphorbia milii	401	2017-11-22-16-30-06	0	3	x	-25	0	53.9	21.1	53.4	21	54.2	0.276	4771			61
161	5842	1	Euphorbia milii	401	2017-11-22-16-30-08	0	3	x	-25	0	53.9	21.1	53.4	21	54.2	0.276	4771			62
162	5843	1	Euphorbia milii	401	2017-11-22-16-30-10	0	3	x	-25	0	53.9	21.1	53.4	21	54.2	0.276	4771			63
163	5844	1	Euphorbia milii	401	2017-11-22-16-30-12	0	3	x	-25	0	53.9	21.1	53.4	21	54.2	0.276	4771			64
164	5845	1	Euphorbia milii	401	2017-11-22-16-30-14	0	3	x	-25	0	53.9	21.1	53.4	21	54.2	0.276	4771			65
165	5846	1	Euphorbia milii	401	2017-11-22-16-30-16	0	3	x	-25	0	53.9	21.1	53.4	21	54.2	0.276	4771			66
166	5847	1	Euphorbia milii	401	2017-11-22-16-30-18	0	3	x	-25	0	53.9	21.1	53.4	21	54.2	0.276	4771			67
167	5848	1	Euphorbia milii	401	2017-11-22-16-30-20	0	3	x	-25	0	53.9	21.1	53.4	21	54.2	0.276	4771			68
168	5849	1	Euphorbia milii	401	2017-11-22-16-30-22	0	3	x	-25	0	53.9	21.1	53.5	21	54.3	0.379	4771			69
169	5850	1	Euphorbia milii	401	2017-11-22-16-30-24	0	3	x	-25	0	53.9	21.1	53.5	21	54.3	0.379	4771			70
170	5851	1	Euphorbia milii	401	2017-11-22-16-30-26	0	3	x	-25	0	53.9	21.1	53.4	21	54.2	0.276	4771			71
171	5852	1	Euphorbia milii	401	2017-11-22-16-30-28	0	3	x	-25	0	53.9	21.1	53.5	21	54.3	0.379	4771			72
172	5853	1	Euphorbia milii	401	2017-11-22-16-30-30	0	3	x	-25	0	53.9	21.1	53.5	21	54.3	0.379	4771			73
173	5854	1	Euphorbia milii	401	2017-11-22-16-30-32	0	3	x	-25	0	53.9	21.1	53.5	21	54.3	0.379	4771			74
174	5855	1	Euphorbia milii	401	2017-11-22-16-30-34	0	3	x	-25	0	53.9	21.1	53.5	21	54.3	0.379	4771			75
175	5856	1	Euphorbia milii	401	2017-11-22-16-30-36	0	3	x	-25	0	53.9	21.1	53.5	21	54.3	0.379	4771			76
176	5857	1	Euphorbia milii	401	2017-11-22-16-30-38	0	3	x	-25	0	53.9	21.1	53.5	21	54.3	0.379	4771			77
177	5858	1	Euphorbia milii	401	2017-11-22-16-30-40	0	3	x	-25	0	54	21.1	53.5	21	54.3	0.279	4771			78
178	5859	1	Euphorbia milii	401	2017-11-22-16-30-42	0	3	x	-25	0	53.9	21.1	53.5	21	54.3	0.379	4771			79
179	5860	1	Euphorbia milii	401	2017-11-22-16-30-44	0	3	x	-25	0	53.9	21.1	53.5	21	54.3	0.379	4771			80
180	5861	1	Euphorbia milii	401	2017-11-22-16-30-46	0	3	x	-25	0	53.9	21.1	53.5	21	54.3	0.379	4771			81
181	5862	1	Euphorbia milii	401	2017-11-22-16-30-48	0	3	x	-25	0	53.9	21.1	53.5	21	54.3	0.379	4771			82
182	5863	1	Euphorbia milii	401	2017-11-22-16-30-50	0	3	x	-25	0	53.9	21.1	53.5	21	54.3	0.379	4771			83
183	5864	1	Euphorbia milii	401	2017-11-22-16-30-52	0	3	x	-25	0	53.9	21.1	53.5	21	54.3	0.379	4771			84
184	5865	1	Euphorbia milii	401	2017-11-22-16-30-54	0	3	x	-25	0	53.9	21.1	53.5	21	54.3	0.379	4771			85
185	5866	1	Euphorbia milii	401	2017-11-22-16-30-56	0	3	x	-25	0	53.9	21.1	53.5	21	54.3	0.379	4771			86
186	5867	1	Euphorbia milii	401	2017-11-22-16-30-58	0	3	x	-25	0	53.9	21.1	53.5	21	54.3	0.379	4771			87
187	5868	1	Euphorbia milii	401	2017-11-22-16-31-00	0	3	x	-25	0	53.9	21.1	53.5	21	54.3	0.379	4771			88
188	5869	1	Euphorbia milii	401	2017-11-22-16-31-02	0	3	x	-25	0	53.9	21.1	53.5	21	54.3	0.379	4771			89
189	5870	1	Euphorbia milii	401	2017-11-22-16-31-04	0	3	x	-25	0	54	21.1	53.5	21	54.3	0.279	4771			90
190	5871	1	Euphorbia milii	401	2017-11-22-16-31-06	0	3	x	-25	0	53.9	21.1	53.5	21	54.3	0.379	4771	Last10	Here	91
191	5872	1	Euphorbia milii	401	2017-11-22-16-31-08	0	3	x	-25	0	53.9	21.1	53.5	21	54.3	0.379	4771	Last10	Here	92
192	5873	1	Euphorbia milii	401	2017-11-22-16-31-10	0	3	x	-25	0	53.9	21.1	53.5	21	54.3	0.379	4771	Last10	Here	93
193	5874	1	Euphorbia milii	401	2017-11-22-16-31-12	0	3	x	-25	0	53.9	21.1	53.5	21	54.3	0.379	4771	Last10	Here	94
194	5875	1	Euphorbia milii	401	2017-11-22-16-31-14	0	3	x	-25	0	53.9	21.1	53.5	21	54.3	0.379	4771	Last10	Here	95
195	5876	1	Euphorbia milii	401	2017-11-22-16-31-16	0	3	x	-25	0	53.9	21.1	53.5	21	54.3	0.379	4771	Last10	Here	96
196	5877	1	Euphorbia milii	401	2017-11-22-16-31-18	0	3	x	-25	0	53.9	21.1	53.5	21	54.3	0.379	4771	Last10	Here	97
197	5878	1	Euphorbia milii	401	2017-11-22-16-31-20	0	3	x	-25	0	53.9	21.1	53.5	21	54.3	0.379	4771	Last10	Here	98
198	5879	1	Euphorbia milii	401	2017-11-22-16-31-22	0	3	x	-25	0	53.8	21	53.5	21	54.3	0.479	4771	Last10	Here	99
199	5880	1	Euphorbia milii	401	2017-11-22-16-31-24	0	3	x	-25	0	53.9	21.1	53.5	21	54.3	0.379	4771	Last10	Here	100
200	5881	1	Euphorbia milii	401	2017-11-22-16-31-57	0	3	x	-20	0	53.9	21.1	53.5	21	54.3	0.379	4772	First10	Here	1
201	5882	1	Euphorbia milii	401	2017-11-22-16-31-59	0	3	x	-20	0	53.8	21.1	53.5	21	54.3	0.479	4772	First10	Here	2
202	5883	1	Euphorbia milii	401	2017-11-22-16-32-01	0	3	x	-20	0	53.8	21.1	53.5	21	54.3	0.479	4772	First10	Here	3
203	5884	1	Euphorbia milii	401	2017-11-22-16-32-03	0	3	x	-20	0	53.8	21.1	53.5	21	54.3	0.479	4772	First10	Here	4
204	5885	1	Euphorbia milii	401	2017-11-22-16-32-05	0	3	x	-20	0	53.8	21.1	53.5	21	54.3	0.479	4772	First10	Here	5
205	5886	1	Euphorbia milii	401	2017-11-22-16-32-07	0	3	x	-20	0	53.8	21.1	53.4	21	54.2	0.376	4772	First10	Here	6
206	5887	1	Euphorbia milii	401	2017-11-22-16-32-09	0	3	x	-20	0	53.8	21.1	53.5	21	54.3	0.479	4772	First10	Here	7
207	5888	1	Euphorbia milii	401	2017-11-22-16-32-11	0	3	x	-20	0	53.8	21.1	53.5	21	54.3	0.479	4772	First10	Here	8
208	5889	1	Euphorbia milii	401	2017-11-22-16-32-13	0	3	x	-20	0	53.8	21.1	53.4	21	54.2	0.376	4772	First10	Here	9
209	5890	1	Euphorbia milii	401	2017-11-22-16-32-15	0	3	x	-20	0	53.9	21.1	53.4	21	54.2	0.276	4772	First10	Here	10
210	5891	1	Euphorbia milii	401	2017-11-22-16-32-17	0	3	x	-20	0	53.8	21.1	53.4	21	54.2	0.376	4772			11
211	5892	1	Euphorbia milii	401	2017-11-22-16-32-19	0	3	x	-20	0	53.8	21.1	53.4	21	54.2	0.376	4772			12
212	5893	1	Euphorbia milii	401	2017-11-22-16-32-21	0	3	x	-20	0	53.8	21.1	53.5	21	54.3	0.479	4772			13
213	5894	1	Euphorbia milii	401	2017-11-22-16-32-23	0	3	x	-20	0	53.8	21.1	53.5	21	54.3	0.479	4772			14
214	5895	1	Euphorbia milii	401	2017-11-22-16-32-25	0	3	x	-20	0	53.8	21.1	53.5	21	54.3	0.479	4772			15
215	5896	1	Euphorbia milii	401	2017-11-22-16-32-27	0	3	x	-20	0	53.8	21.1	53.5	21	54.3	0.479	4772			16
216	5897	1	Euphorbia milii	401	2017-11-22-16-32-29	0	3	x	-20	0	53.8	21.1	53.4	21	54.2	0.376	4772			17
217	5898	1	Euphorbia milii	401	2017-11-22-16-32-31	0	3	x	-20	0	53.8	21.1	53.4	21	54.2	0.376	4772			18
218	5899	1	Euphorbia milii	401	2017-11-22-16-32-33	0	3	x	-20	0	53.8	21.1	53.4	21	54.2	0.376	4772			19
219	5900	1	Euphorbia milii	401	2017-11-22-16-32-35	0	3	x	-20	0	53.8	21.1	53.4	21	54.2	0.376	4772			20
220	5901	1	Euphorbia milii	401	2017-11-22-16-32-37	0	3	x	-20	0	53.8	21.1	53.4	21	54.2	0.376	4772			21
221	5902	1	Euphorbia milii	401	2017-11-22-16-32-39	0	3	x	-20	0	53.8	21.1	53.4	21	54.2	0.376	4772			22
222	5903	1	Euphorbia milii	401	2017-11-22-16-32-41	0	3	x	-20	0	53.8	21.1	53.4	21	54.2	0.376	4772			23
223	5904	1	Euphorbia milii	401	2017-11-22-16-32-43	0	3	x	-20	0	53.8	21.1	53.4	21	54.2	0.376	4772			24
224	5905	1	Euphorbia milii	401	2017-11-22-16-32-45	0	3	x	-20	0	53.8	21.1	53.5	21	54.3	0.479	4772			25
225	5906	1	Euphorbia milii	401	2017-11-22-16-32-47	0	3	x	-20	0	53.9	21.1	53.4	21	54.2	0.276	4772			26
226	5907	1	Euphorbia milii	401	2017-11-22-16-32-49	0	3	x	-20	0	53.9	21.1	53.4	21	54.2	0.276	4772			27
227	5908	1	Euphorbia milii	401	2017-11-22-16-32-51	0	3	x	-20	0	53.9	21.1	53.4	21	54.2	0.276	4772			28
228	5909	1	Euphorbia milii	401	2017-11-22-16-32-53	0	3	x	-20	0	53.8	21.1	53.4	21	54.2	0.376	4772			29
229	5910	1	Euphorbia milii	401	2017-11-22-16-32-55	0	3	x	-20	0	53.8	21.1	53.4	21	54.2	0.376	4772			30
230	5911	1	Euphorbia milii	401	2017-11-22-16-32-57	0	3	x	-20	0	53.8	21.1	53.4	21	54.2	0.376	4772			31
231	5912	1	Euphorbia milii	401	2017-11-22-16-32-59	0	3	x	-20	0	53.8	21.1	53.5	21	54.3	0.479	4772			32
232	5913	1	Euphorbia milii	401	2017-11-22-16-33-01	0	3	x	-20	0	53.8	21.1	53.5	21	54.3	0.479	4772			33
233	5914	1	Euphorbia milii	401	2017-11-22-16-33-03	0	3	x	-20	0	53.8	21.1	53.4	21	54.2	0.376	4772			34
234	5915	1	Euphorbia milii	401	2017-11-22-16-33-05	0	3	x	-20	0	53.8	21.1	53.5	21	54.3	0.479	4772			35
235	5916	1	Euphorbia milii	401	2017-11-22-16-33-07	0	3	x	-20	0	53.8	21.1	53.5	21	54.3	0.479	4772			36
236	5917	1	Euphorbia milii	401	2017-11-22-16-33-09	0	3	x	-20	0	53.8	21.1	53.4	21	54.2	0.376	4772			37
237	5918	1	Euphorbia milii	401	2017-11-22-16-33-11	0	3	x	-20	0	53.8	21.1	53.5	21	54.3	0.479	4772			38
238	5919	1	Euphorbia milii	401	2017-11-22-16-33-13	0	3	x	-20	0	53.7	21.1	53.5	21	54.3	0.579	4772			39
239	5920	1	Euphorbia milii	401	2017-11-22-16-33-15	0	3	x	-20	0	53.7	21.1	53.5	21	54.3	0.579	4772			40
240	5921	1	Euphorbia milii	401	2017-11-22-16-33-17	0	3	x	-20	0	53.7	21.1	53.4	21	54.2	0.476	4772			41
241	5922	1	Euphorbia milii	401	2017-11-22-16-33-19	0	3	x	-20	0	53.7	21.1	53.4	21	54.2	0.476	4772			42
242	5923	1	Euphorbia milii	401	2017-11-22-16-33-21	0	3	x	-20	0	53.7	21.1	53.4	21	54.2	0.476	4772			43
243	5924	1	Euphorbia milii	401	2017-11-22-16-33-23	0	3	x	-20	0	53.7	21.1	53.4	21	54.2	0.476	4772			44
244	5925	1	Euphorbia milii	401	2017-11-22-16-33-25	0	3	x	-20	0	53.7	21.1	53.4	21	54.2	0.476	4772			45
245	5926	1	Euphorbia milii	401	2017-11-22-16-33-27	0	3	x	-20	0	53.7	21.1	53.4	21	54.2	0.476	4772			46
246	5927	1	Euphorbia milii	401	2017-11-22-16-33-29	0	3	x	-20	0	53.8	21.1	53.4	21	54.2	0.376	4772			47
247	5928	1	Euphorbia milii	401	2017-11-22-16-33-31	0	3	x	-20	0	53.7	21.1	53.4	21	54.2	0.476	4772			48
248	5929	1	Euphorbia milii	401	2017-11-22-16-33-33	0	3	x	-20	0	53.7	21.1	53.4	21	54.2	0.476	4772			49
249	5930	1	Euphorbia milii	401	2017-11-22-16-33-35	0	3	x	-20	0	53.7	21.1	53.4	21	54.2	0.476	4772			50
250	5931	1	Euphorbia milii	401	2017-11-22-16-33-37	0	3	x	-20	0	53.7	21.1	53.4	21	54.2	0.476	4772			51
251	5932	1	Euphorbia milii	401	2017-11-22-16-33-39	0	3	x	-20	0	53.7	21.1	53.4	21	54.2	0.476	4772			52
252	5933	1	Euphorbia milii	401	2017-11-22-16-33-41	0	3	x	-20	0	53.7	21.1	53.4	21	54.2	0.476	4772			53
253	5934	1	Euphorbia milii	401	2017-11-22-16-33-43	0	3	x	-20	0	53.7	21.1	53.4	21	54.2	0.476	4772			54
254	5935	1	Euphorbia milii	401	2017-11-22-16-33-45	0	3	x	-20	0	53.7	21.1	53.4	21	54.2	0.476	4772			55
255	5936	1	Euphorbia milii	401	2017-11-22-16-33-47	0	3	x	-20	0	53.7	21.1	53.4	21	54.2	0.476	4772			56
256	5937	1	Euphorbia milii	401	2017-11-22-16-33-49	0	3	x	-20	0	53.7	21.1	53.4	21	54.2	0.476	4772			57
257	5938	1	Euphorbia milii	401	2017-11-22-16-33-51	0	3	x	-20	0	53.7	21.1	53.4	21	54.2	0.476	4772			58
258	5939	1	Euphorbia milii	401	2017-11-22-16-33-53	0	3	x	-20	0	53.7	21.1	53.4	21	54.2	0.476	4772			59
259	5940	1	Euphorbia milii	401	2017-11-22-16-33-55	0	3	x	-20	0	53.7	21.1	53.4	21	54.2	0.476	4772			60
260	5941	1	Euphorbia milii	401	2017-11-22-16-33-57	0	3	x	-20	0	53.7	21.1	53.4	21	54.2	0.476	4772			61
261	5942	1	Euphorbia milii	401	2017-11-22-16-33-59	0	3	x	-20	0	53.7	21.1	53.4	21	54.2	0.476	4772			62
262	5943	1	Euphorbia milii	401	2017-11-22-16-34-01	0	3	x	-20	0	53.7	21.1	53.4	21	54.2	0.476	4772			63
263	5944	1	Euphorbia milii	401	2017-11-22-16-34-03	0	3	x	-20	0	53.7	21.1	53.4	21	54.2	0.476	4772			64
264	5945	1	Euphorbia milii	401	2017-11-22-16-34-05	0	3	x	-20	0	53.7	21.1	53.4	21	54.2	0.476	4772			65
265	5946	1	Euphorbia milii	401	2017-11-22-16-34-07	0	3	x	-20	0	53.7	21.1	53.4	21	54.2	0.476	4772			66
266	5947	1	Euphorbia milii	401	2017-11-22-16-34-09	0	3	x	-20	0	53.7	21.1	53.4	21	54.2	0.476	4772			67
267	5948	1	Euphorbia milii	401	2017-11-22-16-34-11	0	3	x	-20	0	53.7	21.1	53.4	21	54.2	0.476	4772			68
268	5949	1	Euphorbia milii	401	2017-11-22-16-34-13	0	3	x	-20	0	53.7	21.1	53.4	21	54.2	0.476	4772			69
269	5950	1	Euphorbia milii	401	2017-11-22-16-34-15	0	3	x	-20	0	53.7	21.1	53.4	21	54.2	0.476	4772			70
270	5951	1	Euphorbia milii	401	2017-11-22-16-34-17	0	3	x	-20	0	53.8	21.1	53.4	21	54.2	0.376	4772			71
271	5952	1	Euphorbia milii	401	2017-11-22-16-34-19	0	3	x	-20	0	53.7	21.1	53.4	21	54.2	0.476	4772			72
272	5953	1	Euphorbia milii	401	2017-11-22-16-34-21	0	3	x	-20	0	53.8	21.1	53.3	21	54.1	0.272	4772			73
273	5954	1	Euphorbia milii	401	2017-11-22-16-34-23	0	3	x	-20	0	53.7	21.1	53.4	21	54.2	0.476	4772			74
274	5955	1	Euphorbia milii	401	2017-11-22-16-34-25	0	3	x	-20	0	53.7	21.1	53.4	21	54.2	0.476	4772			75
275	5956	1	Euphorbia milii	401	2017-11-22-16-34-27	0	3	x	-20	0	53.7	21.1	53.4	21	54.2	0.476	4772			76
276	5957	1	Euphorbia milii	401	2017-11-22-16-34-29	0	3	x	-20	0	53.7	21.1	53.4	21	54.2	0.476	4772			77
277	5958	1	Euphorbia milii	401	2017-11-22-16-34-31	0	3	x	-20	0	53.7	21.1	53.4	21	54.2	0.476	4772			78
278	5959	1	Euphorbia milii	401	2017-11-22-16-34-33	0	3	x	-20	0	53.7	21.1	53.4	21	54.2	0.476	4772			79
279	5960	1	Euphorbia milii	401	2017-11-22-16-34-35	0	3	x	-20	0	53.7	21.1	53.4	21	54.2	0.476	4772			80
280	5961	1	Euphorbia milii	401	2017-11-22-16-34-37	0	3	x	-20	0	53.7	21.1	53.4	21	54.2	0.476	4772			81
281	5962	1	Euphorbia milii	401	2017-11-22-16-34-39	0	3	x	-20	0	53.7	21.1	53.4	21	54.2	0.476	4772			82
282	5963	1	Euphorbia milii	401	2017-11-22-16-34-41	0	3	x	-20	0	53.7	21.1	53.4	21	54.2	0.476	4772			83
283	5964	1	Euphorbia milii	401	2017-11-22-16-34-43	0	3	x	-20	0	53.7	21.1	53.4	21	54.2	0.476	4772			84
284	5965	1	Euphorbia milii	401	2017-11-22-16-34-45	0	3	x	-20	0	53.7	21.1	53.4	21	54.2	0.476	4772			85
285	5966	1	Euphorbia milii	401	2017-11-22-16-34-47	0	3	x	-20	0	53.7	21.1	53.4	21	54.2	0.476	4772			86
286	5967	1	Euphorbia milii	401	2017-11-22-16-34-49	0	3	x	-20	0	53.7	21.1	53.4	21	54.2	0.476	4772			87
287	5968	1	Euphorbia milii	401	2017-11-22-16-34-51	0	3	x	-20	0	53.7	21.1	53.4	21	54.2	0.476	4772			88
288	5969	1	Euphorbia milii	401	2017-11-22-16-34-53	0	3	x	-20	0	53.7	21.1	53.4	21	54.2	0.476	4772			89
289	5970	1	Euphorbia milii	401	2017-11-22-16-34-55	0	3	x	-20	0	53.7	21.1	53.4	21	54.2	0.476	4772			90
290	5971	1	Euphorbia milii	401	2017-11-22-16-34-57	0	3	x	-20	0	53.7	21.1	53.4	21	54.2	0.476	4772	Last10	Here	91
291	5972	1	Euphorbia milii	401	2017-11-22-16-34-59	0	3	x	-20	0	53.7	21.1	53.4	21	54.2	0.476	4772	Last10	Here	92
292	5973	1	Euphorbia milii	401	2017-11-22-16-35-01	0	3	x	-20	0	53.7	21.1	53.4	21	54.2	0.476	4772	Last10	Here	93
293	5974	1	Euphorbia milii	401	2017-11-22-16-35-03	0	3	x	-20	0	53.7	21.1	53.4	21	54.2	0.476	4772	Last10	Here	94
294	5975	1	Euphorbia milii	401	2017-11-22-16-35-05	0	3	x	-20	0	53.7	21.1	53.4	21	54.2	0.476	4772	Last10	Here	95
295	5976	1	Euphorbia milii	401	2017-11-22-16-35-07	0	3	x	-20	0	53.7	21.1	53.3	21	54.1	0.372	4772	Last10	Here	96
296	5977	1	Euphorbia milii	401	2017-11-22-16-35-09	0	3	x	-20	0	53.7	21.1	53.4	21	54.2	0.476	4772	Last10	Here	97
297	5978	1	Euphorbia milii	401	2017-11-22-16-35-11	0	3	x	-20	0	53.7	21.1	53.4	21	54.2	0.476	4772	Last10	Here	98
298	5979	1	Euphorbia milii	401	2017-11-22-16-35-13	0	3	x	-20	0	53.7	21.1	53.4	21	54.2	0.476	4772	Last10	Here	99
299	5980	1	Euphorbia milii	401	2017-11-22-16-35-15	0	3	x	-20	0	53.7	21.1	53.4	21	54.2	0.476	4772	Last10	Here	100
300	5981	1	Euphorbia milii	401	2017-11-22-16-35-47	0	3	x	-15	0	53.7	21.1	53.4	21	54.2	0.476	4773	First10	Here	1
301	5982	1	Euphorbia milii	401	2017-11-22-16-35-49	0	3	x	-15	0	53.7	21.1	53.4	21	54.2	0.476	4773	First10	Here	2
302	5983	1	Euphorbia milii	401	2017-11-22-16-35-51	0	3	x	-15	0	53.7	21.1	53.4	21	54.2	0.476	4773	First10	Here	3
303	5984	1	Euphorbia milii	401	2017-11-22-16-35-53	0	3	x	-15	0	53.7	21.1	53.4	21	54.2	0.476	4773	First10	Here	4
304	5985	1	Euphorbia milii	401	2017-11-22-16-35-55	0	3	x	-15	0	53.7	21.1	53.4	21	54.2	0.476	4773	First10	Here	5
305	5986	1	Euphorbia milii	401	2017-11-22-16-35-57	0	3	x	-15	0	53.7	21.1	53.4	21	54.2	0.476	4773	First10	Here	6
306	5987	1	Euphorbia milii	401	2017-11-22-16-35-59	0	3	x	-15	0	53.7	21.1	53.3	21	54.1	0.372	4773	First10	Here	7
307	5988	1	Euphorbia milii	401	2017-11-22-16-36-01	0	3	x	-15	0	53.7	21.1	53.4	21	54.2	0.476	4773	First10	Here	8
308	5989	1	Euphorbia milii	401	2017-11-22-16-36-03	0	3	x	-15	0	53.7	21.1	53.4	21	54.2	0.476	4773	First10	Here	9
309	5990	1	Euphorbia milii	401	2017-11-22-16-36-05	0	3	x	-15	0	53.7	21.1	53.3	21	54.1	0.372	4773	First10	Here	10
310	5991	1	Euphorbia milii	401	2017-11-22-16-36-07	0	3	x	-15	0	53.6	21.1	53.4	21	54.2	0.576	4773			11
311	5992	1	Euphorbia milii	401	2017-11-22-16-36-09	0	3	x	-15	0	53.6	21.1	53.4	21	54.2	0.576	4773			12
312	5993	1	Euphorbia milii	401	2017-11-22-16-36-11	0	3	x	-15	0	53.6	21.1	53.3	21	54.1	0.472	4773			13
313	5994	1	Euphorbia milii	401	2017-11-22-16-36-13	0	3	x	-15	0	53.6	21.1	53.4	21	54.2	0.576	4773			14
314	5995	1	Euphorbia milii	401	2017-11-22-16-36-15	0	3	x	-15	0	53.7	21.1	53.3	21	54.1	0.372	4773			15
315	5996	1	Euphorbia milii	401	2017-11-22-16-36-17	0	3	x	-15	0	53.6	21.1	53.4	21	54.2	0.576	4773			16
316	5997	1	Euphorbia milii	401	2017-11-22-16-36-19	0	3	x	-15	0	53.6	21.1	53.4	21	54.2	0.576	4773			17
317	5998	1	Euphorbia milii	401	2017-11-22-16-36-21	0	3	x	-15	0	53.7	21.1	53.3	21	54.1	0.372	4773			18
318	5999	1	Euphorbia milii	401	2017-11-22-16-36-23	0	3	x	-15	0	53.7	21.1	53.3	21	54.1	0.372	4773			19
319	6000	1	Euphorbia milii	401	2017-11-22-16-36-25	0	3	x	-15	0	53.7	21.1	53.4	21	54.2	0.476	4773			20
320	6001	1	Euphorbia milii	401	2017-11-22-16-36-27	0	3	x	-15	0	53.7	21.1	53.4	21	54.2	0.476	4773			21
321	6002	1	Euphorbia milii	401	2017-11-22-16-36-29	0	3	x	-15	0	53.7	21.1	53.4	21	54.2	0.476	4773			22
322	6003	1	Euphorbia milii	401	2017-11-22-16-36-31	0	3	x	-15	0	53.7	21.1	53.4	21	54.2	0.476	4773			23
323	6004	1	Euphorbia milii	401	2017-11-22-16-36-33	0	3	x	-15	0	53.7	21.1	53.4	21	54.2	0.476	4773			24
324	6005	1	Euphorbia milii	401	2017-11-22-16-36-35	0	3	x	-15	0	53.7	21.1	53.4	21	54.2	0.476	4773			25
325	6006	1	Euphorbia milii	401	2017-11-22-16-36-37	0	3	x	-15	0	53.7	21.1	53.4	21	54.2	0.476	4773			26
326	6007	1	Euphorbia milii	401	2017-11-22-16-36-39	0	3	x	-15	0	53.7	21.1	53.4	21	54.2	0.476	4773			27
327	6008	1	Euphorbia milii	401	2017-11-22-16-36-41	0	3	x	-15	0	53.7	21.1	53.4	21	54.2	0.476	4773			28
328	6009	1	Euphorbia milii	401	2017-11-22-16-36-43	0	3	x	-15	0	53.7	21.1	53.4	21	54.2	0.476	4773			29
329	6010	1	Euphorbia milii	401	2017-11-22-16-36-45	0	3	x	-15	0	53.7	21.1	53.4	21	54.2	0.476	4773			30
330	6011	1	Euphorbia milii	401	2017-11-22-16-36-47	0	3	x	-15	0	53.7	21.1	53.4	21	54.2	0.476	4773			31
331	6012	1	Euphorbia milii	401	2017-11-22-16-36-49	0	3	x	-15	0	53.7	21.1	53.4	21	54.2	0.476	4773			32
332	6013	1	Euphorbia milii	401	2017-11-22-16-36-51	0	3	x	-15	0	53.7	21.1	53.4	21	54.2	0.476	4773			33
333	6014	1	Euphorbia milii	401	2017-11-22-16-36-53	0	3	x	-15	0	53.7	21.1	53.4	21	54.2	0.476	4773			34
334	6015	1	Euphorbia milii	401	2017-11-22-16-36-55	0	3	x	-15	0	53.6	21.1	53.4	21	54.2	0.576	4773			35
335	6016	1	Euphorbia milii	401	2017-11-22-16-36-57	0	3	x	-15	0	53.6	21.1	53.4	21	54.2	0.576	4773			36
336	6017	1	Euphorbia milii	401	2017-11-22-16-36-59	0	3	x	-15	0	53.6	21.1	53.4	21	54.2	0.576	4773			37
337	6018	1	Euphorbia milii	401	2017-11-22-16-37-01	0	3	x	-15	0	53.6	21.1	53.4	21	54.2	0.576	4773			38
338	6019	1	Euphorbia milii	401	2017-11-22-16-37-03	0	3	x	-15	0	53.6	21.1	53.4	21	54.2	0.576	4773			39
339	6020	1	Euphorbia milii	401	2017-11-22-16-37-05	0	3	x	-15	0	53.6	21.1	53.3	21	54.1	0.472	4773			40
340	6021	1	Euphorbia milii	401	2017-11-22-16-37-08	0	3	x	-15	0	53.7	21.1	53.4	21	54.2	0.476	4773			41
341	6022	1	Euphorbia milii	401	2017-11-22-16-37-10	0	3	x	-15	0	53.7	21.1	53.3	21	54.1	0.372	4773			42
342	6023	1	Euphorbia milii	401	2017-11-22-16-37-12	0	3	x	-15	0	53.7	21.1	53.4	21	54.2	0.476	4773			43
343	6024	1	Euphorbia milii	401	2017-11-22-16-37-14	0	3	x	-15	0	53.7	21.1	53.4	21	54.2	0.476	4773			44
344	6025	1	Euphorbia milii	401	2017-11-22-16-37-16	0	3	x	-15	0	53.7	21.1	53.4	21	54.2	0.476	4773			45
345	6026	1	Euphorbia milii	401	2017-11-22-16-37-18	0	3	x	-15	0	53.7	21.1	53.4	21	54.2	0.476	4773			46
346	6027	1	Euphorbia milii	401	2017-11-22-16-37-20	0	3	x	-15	0	53.7	21.1	53.4	21	54.2	0.476	4773			47
347	6028	1	Euphorbia milii	401	2017-11-22-16-37-22	0	3	x	-15	0	53.7	21.1	53.4	21	54.2	0.476	4773			48
348	6029	1	Euphorbia milii	401	2017-11-22-16-37-24	0	3	x	-15	0	53.7	21.1	53.4	21	54.2	0.476	4773			49
349	6030	1	Euphorbia milii	401	2017-11-22-16-37-26	0	3	x	-15	0	53.7	21.1	53.4	21	54.2	0.476	4773			50
350	6031	1	Euphorbia milii	401	2017-11-22-16-37-28	0	3	x	-15	0	53.6	21.1	53.4	21	54.2	0.576	4773			51
351	6032	1	Euphorbia milii	401	2017-11-22-16-37-30	0	3	x	-15	0	53.6	21.1	53.4	21	54.2	0.576	4773			52
352	6033	1	Euphorbia milii	401	2017-11-22-16-37-32	0	3	x	-15	0	53.6	21.1	53.4	21	54.2	0.576	4773			53
353	6034	1	Euphorbia milii	401	2017-11-22-16-37-34	0	3	x	-15	0	53.6	21.1	53.3	21	54.1	0.472	4773			54
354	6035	1	Euphorbia milii	401	2017-11-22-16-37-36	0	3	x	-15	0	53.6	21.1	53.4	21	54.2	0.576	4773			55
355	6036	1	Euphorbia milii	401	2017-11-22-16-37-38	0	3	x	-15	0	53.6	21.1	53.3	21	54.1	0.472	4773			56
356	6037	1	Euphorbia milii	401	2017-11-22-16-37-40	0	3	x	-15	0	53.6	21.1	53.3	21	54.1	0.472	4773			57
357	6038	1	Euphorbia milii	401	2017-11-22-16-37-42	0	3	x	-15	0	53.6	21.1	53.3	21	54.1	0.472	4773			58
358	6039	1	Euphorbia milii	401	2017-11-22-16-37-44	0	3	x	-15	0	53.6	21.1	53.3	21	54.1	0.472	4773			59
359	6040	1	Euphorbia milii	401	2017-11-22-16-37-46	0	3	x	-15	0	53.6	21.1	53.3	21	54.1	0.472	4773			60
360	6041	1	Euphorbia milii	401	2017-11-22-16-37-48	0	3	x	-15	0	53.6	21.1	53.3	21	54.1	0.472	4773			61
361	6042	1	Euphorbia milii	401	2017-11-22-16-37-50	0	3	x	-15	0	53.6	21.1	53.3	21	54.1	0.472	4773			62
362	6043	1	Euphorbia milii	401	2017-11-22-16-37-52	0	3	x	-15	0	53.6	21.1	53.3	21	54.1	0.472	4773			63
363	6044	1	Euphorbia milii	401	2017-11-22-16-37-54	0	3	x	-15	0	53.6	21.1	53.3	21	54.1	0.472	4773			64
364	6045	1	Euphorbia milii	401	2017-11-22-16-37-56	0	3	x	-15	0	53.6	21.1	53.3	21	54.1	0.472	4773			65
365	6046	1	Euphorbia milii	401	2017-11-22-16-37-58	0	3	x	-15	0	53.6	21.1	53.3	21	54.1	0.472	4773			66
366	6047	1	Euphorbia milii	401	2017-11-22-16-38-00	0	3	x	-15	0	53.6	21.1	53.3	21	54.1	0.472	4773			67
367	6048	1	Euphorbia milii	401	2017-11-22-16-38-02	0	3	x	-15	0	53.6	21.1	53.3	21	54.1	0.472	4773			68
368	6049	1	Euphorbia milii	401	2017-11-22-16-38-04	0	3	x	-15	0	53.6	21.1	53.3	21	54.1	0.472	4773			69
369	6050	1	Euphorbia milii	401	2017-11-22-16-38-06	0	3	x	-15	0	53.6	21.1	53.3	21	54.1	0.472	4773			70
370	6051	1	Euphorbia milii	401	2017-11-22-16-38-08	0	3	x	-15	0	53.6	21.1	53.3	21	54.1	0.472	4773			71
371	6052	1	Euphorbia milii	401	2017-11-22-16-38-10	0	3	x	-15	0	53.6	21.1	53.3	21	54.1	0.472	4773			72
372	6053	1	Euphorbia milii	401	2017-11-22-16-38-12	0	3	x	-15	0	53.6	21.1	53.4	21	54.2	0.576	4773			73
373	6054	1	Euphorbia milii	401	2017-11-22-16-38-14	0	3	x	-15	0	53.6	21.1	53.4	21	54.2	0.576	4773			74
374	6055	1	Euphorbia milii	401	2017-11-22-16-38-16	0	3	x	-15	0	53.6	21.1	53.4	21	54.2	0.576	4773			75
375	6056	1	Euphorbia milii	401	2017-11-22-16-38-18	0	3	x	-15	0	53.6	21.1	53.4	21	54.2	0.576	4773			76
376	6057	1	Euphorbia milii	401	2017-11-22-16-38-20	0	3	x	-15	0	53.6	21.1	53.4	21	54.2	0.576	4773			77
377	6058	1	Euphorbia milii	401	2017-11-22-16-38-22	0	3	x	-15	0	53.6	21.1	53.4	21	54.2	0.576	4773			78
378	6059	1	Euphorbia milii	401	2017-11-22-16-38-24	0	3	x	-15	0	53.6	21.1	53.4	21	54.2	0.576	4773			79
379	6060	1	Euphorbia milii	401	2017-11-22-16-38-26	0	3	x	-15	0	53.6	21.1	53.4	21	54.2	0.576	4773			80
380	6061	1	Euphorbia milii	401	2017-11-22-16-38-28	0	3	x	-15	0	53.6	21.1	53.4	21	54.2	0.576	4773			81
381	6062	1	Euphorbia milii	401	2017-11-22-16-38-30	0	3	x	-15	0	53.6	21.1	53.4	21	54.2	0.576	4773			82
382	6063	1	Euphorbia milii	401	2017-11-22-16-38-32	0	3	x	-15	0	53.6	21.1	53.4	21	54.2	0.576	4773			83
383	6064	1	Euphorbia milii	401	2017-11-22-16-38-34	0	3	x	-15	0	53.6	21.1	53.4	21	54.2	0.576	4773			84
384	6065	1	Euphorbia milii	401	2017-11-22-16-38-36	0	3	x	-15	0	53.6	21.1	53.4	21	54.2	0.576	4773			85
385	6066	1	Euphorbia milii	401	2017-11-22-16-38-38	0	3	x	-15	0	53.6	21.1	53.4	21	54.2	0.576	4773			86
386	6067	1	Euphorbia milii	401	2017-11-22-16-38-40	0	3	x	-15	0	53.6	21.1	53.4	21	54.2	0.576	4773			87
387	6068	1	Euphorbia milii	401	2017-11-22-16-38-42	0	3	x	-15	0	53.6	21.1	53.4	21	54.2	0.576	4773			88
388	6069	1	Euphorbia milii	401	2017-11-22-16-38-44	0	3	x	-15	0	53.6	21.1	53.4	21	54.2	0.576	4773			89
389	6070	1	Euphorbia milii	401	2017-11-22-16-38-46	0	3	x	-15	0	53.6	21.1	53.4	21	54.2	0.576	4773			90
390	6071	1	Euphorbia milii	401	2017-11-22-16-38-48	0	3	x	-15	0	53.6	21.1	53.4	21	54.2	0.576	4773	Last10	Here	91
391	6072	1	Euphorbia milii	401	2017-11-22-16-38-50	0	3	x	-15	0	53.6	21.1	53.4	21	54.2	0.576	4773	Last10	Here	92
392	6073	1	Euphorbia milii	401	2017-11-22-16-38-52	0	3	x	-15	0	53.6	21.1	53.4	21	54.2	0.576	4773	Last10	Here	93
393	6074	1	Euphorbia milii	401	2017-11-22-16-38-54	0	3	x	-15	0	53.6	21.1	53.4	21	54.2	0.576	4773	Last10	Here	94
394	6075	1	Euphorbia milii	401	2017-11-22-16-38-56	0	3	x	-15	0	53.6	21.1	53.4	21	54.2	0.576	4773	Last10	Here	95
395	6076	1	Euphorbia milii	401	2017-11-22-16-38-58	0	3	x	-15	0	53.7	21.1	53.4	21	54.2	0.476	4773	Last10	Here	96
396	6077	1	Euphorbia milii	401	2017-11-22-16-39-00	0	3	x	-15	0	53.7	21.1	53.4	21	54.2	0.476	4773	Last10	Here	97
397	6078	1	Euphorbia milii	401	2017-11-22-16-39-02	0	3	x	-15	0	53.6	21.1	53.3	21	54.1	0.472	4773	Last10	Here	98
398	6079	1	Euphorbia milii	401	2017-11-22-16-39-04	0	3	x	-15	0	53.6	21.1	53.4	21	54.2	0.576	4773	Last10	Here	99
399	6080	1	Euphorbia milii	401	2017-11-22-16-39-06	0	3	x	-15	0	53.6	21.1	53.4	21	54.2	0.576	4773	Last10	Here	100
400	6081	1	Euphorbia milii	401	2017-11-22-16-39-38	0	3	x	-10	0	53.6	21.1	53.4	21	54.2	0.576	4774	First10	Here	1
401	6082	1	Euphorbia milii	401	2017-11-22-16-39-40	0	3	x	-10	0	53.6	21.1	53.4	21	54.2	0.576	4774	First10	Here	2
402	6083	1	Euphorbia milii	401	2017-11-22-16-39-42	0	3	x	-10	0	53.6	21.1	53.4	21	54.2	0.576	4774	First10	Here	3
403	6084	1	Euphorbia milii	401	2017-11-22-16-39-44	0	3	x	-10	0	53.6	21.1	53.4	21	54.2	0.576	4774	First10	Here	4
404	6085	1	Euphorbia milii	401	2017-11-22-16-39-46	0	3	x	-10	0	53.6	21.1	53.4	21	54.2	0.576	4774	First10	Here	5
405	6086	1	Euphorbia milii	401	2017-11-22-16-39-48	0	3	x	-10	0	53.6	21.1	53.4	21	54.2	0.576	4774	First10	Here	6
406	6087	1	Euphorbia milii	401	2017-11-22-16-39-50	0	3	x	-10	0	53.5	21.1	53.4	21	54.2	0.676	4774	First10	Here	7
407	6088	1	Euphorbia milii	401	2017-11-22-16-39-52	0	3	x	-10	0	53.6	21.1	53.3	21	54.1	0.472	4774	First10	Here	8
408	6089	1	Euphorbia milii	401	2017-11-22-16-39-54	0	3	x	-10	0	53.6	21.1	53.3	21	54.1	0.472	4774	First10	Here	9
409	6090	1	Euphorbia milii	401	2017-11-22-16-39-56	0	3	x	-10	0	53.6	21.1	53.3	21	54.1	0.472	4774	First10	Here	10
410	6091	1	Euphorbia milii	401	2017-11-22-16-39-58	0	3	x	-10	0	53.6	21.1	53.3	21	54.1	0.472	4774			11
411	6092	1	Euphorbia milii	401	2017-11-22-16-40-00	0	3	x	-10	0	53.6	21.1	53.3	21	54.1	0.472	4774			12
412	6093	1	Euphorbia milii	401	2017-11-22-16-40-02	0	3	x	-10	0	53.6	21.1	53.3	21	54.1	0.472	4774			13
413	6094	1	Euphorbia milii	401	2017-11-22-16-40-04	0	3	x	-10	0	53.6	21.1	53.4	21	54.2	0.576	4774			14
414	6095	1	Euphorbia milii	401	2017-11-22-16-40-06	0	3	x	-10	0	53.6	21.1	53.3	21	54.1	0.472	4774			15
415	6096	1	Euphorbia milii	401	2017-11-22-16-40-08	0	3	x	-10	0	53.6	21.1	53.3	21	54.1	0.472	4774			16
416	6097	1	Euphorbia milii	401	2017-11-22-16-40-10	0	3	x	-10	0	53.6	21.1	53.3	21	54.1	0.472	4774			17
417	6098	1	Euphorbia milii	401	2017-11-22-16-40-12	0	3	x	-10	0	53.6	21.1	53.3	21	54.1	0.472	4774			18
418	6099	1	Euphorbia milii	401	2017-11-22-16-40-14	0	3	x	-10	0	53.6	21.1	53.3	21	54.1	0.472	4774			19
419	6100	1	Euphorbia milii	401	2017-11-22-16-40-16	0	3	x	-10	0	53.6	21.1	53.3	21	54.1	0.472	4774			20
420	6101	1	Euphorbia milii	401	2017-11-22-16-40-18	0	3	x	-10	0	53.7	21.1	53.3	21	54.1	0.372	4774			21
421	6102	1	Euphorbia milii	401	2017-11-22-16-40-20	0	3	x	-10	0	53.6	21.1	53.3	21	54.1	0.472	4774			22
422	6103	1	Euphorbia milii	401	2017-11-22-16-40-22	0	3	x	-10	0	53.6	21.1	53.3	21	54.1	0.472	4774			23
423	6104	1	Euphorbia milii	401	2017-11-22-16-40-24	0	3	x	-10	0	53.6	21.1	53.3	21	54.1	0.472	4774			24
424	6105	1	Euphorbia milii	401	2017-11-22-16-40-26	0	3	x	-10	0	53.6	21.1	53.3	21	54.1	0.472	4774			25
425	6106	1	Euphorbia milii	401	2017-11-22-16-40-28	0	3	x	-10	0	53.5	21	53.3	21	54.1	0.572	4774			26
426	6107	1	Euphorbia milii	401	2017-11-22-16-40-30	0	3	x	-10	0	53.6	21.1	53.3	21	54.1	0.472	4774			27
427	6108	1	Euphorbia milii	401	2017-11-22-16-40-32	0	3	x	-10	0	53.7	21.1	53.3	21	54.1	0.372	4774			28
428	6109	1	Euphorbia milii	401	2017-11-22-16-40-34	0	3	x	-10	0	53.7	21.1	53.3	21	54.1	0.372	4774			29
429	6110	1	Euphorbia milii	401	2017-11-22-16-40-36	0	3	x	-10	0	53.7	21.1	53.3	21	54.1	0.372	4774			30
430	6111	1	Euphorbia milii	401	2017-11-22-16-40-38	0	3	x	-10	0	53.7	21.1	53.3	21	54.1	0.372	4774			31
431	6112	1	Euphorbia milii	401	2017-11-22-16-40-40	0	3	x	-10	0	53.6	21.1	53.3	21	54.1	0.472	4774			32
432	6113	1	Euphorbia milii	401	2017-11-22-16-40-42	0	3	x	-10	0	53.7	21.1	53.3	21	54.1	0.372	4774			33
433	6114	1	Euphorbia milii	401	2017-11-22-16-40-44	0	3	x	-10	0	53.7	21.1	53.3	21	54.1	0.372	4774			34
434	6115	1	Euphorbia milii	401	2017-11-22-16-40-46	0	3	x	-10	0	53.7	21.1	53.3	21	54.1	0.372	4774			35
435	6116	1	Euphorbia milii	401	2017-11-22-16-40-48	0	3	x	-10	0	53.6	21.1	53.3	21	54.1	0.472	4774			36
436	6117	1	Euphorbia milii	401	2017-11-22-16-40-50	0	3	x	-10	0	53.7	21.1	53.3	21	54.1	0.372	4774			37
437	6118	1	Euphorbia milii	401	2017-11-22-16-40-52	0	3	x	-10	0	53.7	21.1	53.3	21	54.1	0.372	4774			38
438	6119	1	Euphorbia milii	401	2017-11-22-16-40-54	0	3	x	-10	0	53.7	21.1	53.3	21	54.1	0.372	4774			39
439	6120	1	Euphorbia milii	401	2017-11-22-16-40-56	0	3	x	-10	0	53.7	21.1	53.3	21	54.1	0.372	4774			40
440	6121	1	Euphorbia milii	401	2017-11-22-16-40-58	0	3	x	-10	0	53.6	21.1	53.3	21	54.1	0.472	4774			41
441	6122	1	Euphorbia milii	401	2017-11-22-16-41-00	0	3	x	-10	0	53.7	21.1	53.4	21	54.2	0.476	4774			42
442	6123	1	Euphorbia milii	401	2017-11-22-16-41-02	0	3	x	-10	0	53.6	21.1	53.3	21	54.1	0.472	4774			43
443	6124	1	Euphorbia milii	401	2017-11-22-16-41-04	0	3	x	-10	0	53.6	21.1	53.3	21	54.1	0.472	4774			44
444	6125	1	Euphorbia milii	401	2017-11-22-16-41-06	0	3	x	-10	0	53.6	21.1	53.3	21	54.1	0.472	4774			45
445	6126	1	Euphorbia milii	401	2017-11-22-16-41-08	0	3	x	-10	0	53.7	21.1	53.3	21	54.1	0.372	4774			46
446	6127	1	Euphorbia milii	401	2017-11-22-16-41-10	0	3	x	-10	0	53.7	21.1	53.3	21	54.1	0.372	4774			47
447	6128	1	Euphorbia milii	401	2017-11-22-16-41-12	0	3	x	-10	0	53.7	21.1	53.3	21	54.1	0.372	4774			48
448	6129	1	Euphorbia milii	401	2017-11-22-16-41-14	0	3	x	-10	0	53.6	21.1	53.3	21	54.1	0.472	4774			49
449	6130	1	Euphorbia milii	401	2017-11-22-16-41-16	0	3	x	-10	0	53.6	21.1	53.3	21	54.1	0.472	4774			50
450	6131	1	Euphorbia milii	401	2017-11-22-16-41-18	0	3	x	-10	0	53.6	21.1	53.4	21	54.2	0.576	4774			51
451	6132	1	Euphorbia milii	401	2017-11-22-16-41-20	0	3	x	-10	0	53.6	21.1	53.4	21	54.2	0.576	4774			52
452	6133	1	Euphorbia milii	401	2017-11-22-16-41-22	0	3	x	-10	0	53.6	21.1	53.4	21	54.2	0.576	4774			53
453	6134	1	Euphorbia milii	401	2017-11-22-16-41-24	0	3	x	-10	0	53.6	21.1	53.4	21	54.2	0.576	4774			54
454	6135	1	Euphorbia milii	401	2017-11-22-16-41-26	0	3	x	-10	0	53.6	21.1	53.3	21	54.1	0.472	4774			55
455	6136	1	Euphorbia milii	401	2017-11-22-16-41-28	0	3	x	-10	0	53.5	21	53.4	21	54.2	0.676	4774			56
456	6137	1	Euphorbia milii	401	2017-11-22-16-41-30	0	3	x	-10	0	53.5	21	53.3	21	54.1	0.572	4774			57
457	6138	1	Euphorbia milii	401	2017-11-22-16-41-32	0	3	x	-10	0	53.6	21.1	53.3	21	54.1	0.472	4774			58
458	6139	1	Euphorbia milii	401	2017-11-22-16-41-34	0	3	x	-10	0	53.6	21.1	53.3	21	54.1	0.472	4774			59
459	6140	1	Euphorbia milii	401	2017-11-22-16-41-36	0	3	x	-10	0	53.6	21.1	53.3	21	54.1	0.472	4774			60
460	6141	1	Euphorbia milii	401	2017-11-22-16-41-38	0	3	x	-10	0	53.6	21.1	53.3	21	54.1	0.472	4774			61
461	6142	1	Euphorbia milii	401	2017-11-22-16-41-40	0	3	x	-10	0	53.6	21.1	53.3	21	54.1	0.472	4774			62
462	6143	1	Euphorbia milii	401	2017-11-22-16-41-42	0	3	x	-10	0	53.6	21.1	53.3	21	54.1	0.472	4774			63
463	6144	1	Euphorbia milii	401	2017-11-22-16-41-44	0	3	x	-10	0	53.6	21.1	53.3	21	54.1	0.472	4774			64
464	6145	1	Euphorbia milii	401	2017-11-22-16-41-46	0	3	x	-10	0	53.6	21.1	53.3	21	54.1	0.472	4774			65
465	6146	1	Euphorbia milii	401	2017-11-22-16-41-48	0	3	x	-10	0	53.5	21	53.3	21	54.1	0.572	4774			66
466	6147	1	Euphorbia milii	401	2017-11-22-16-41-50	0	3	x	-10	0	53.6	21.1	53.3	21	54.1	0.472	4774			67
467	6148	1	Euphorbia milii	401	2017-11-22-16-41-52	0	3	x	-10	0	53.6	21.1	53.3	21	54.1	0.472	4774			68
468	6149	1	Euphorbia milii	401	2017-11-22-16-41-54	0	3	x	-10	0	53.6	21.1	53.3	21	54.1	0.472	4774			69
469	6150	1	Euphorbia milii	401	2017-11-22-16-41-56	0	3	x	-10	0	53.6	21.1	53.3	21	54.1	0.472	4774			70
470	6151	1	Euphorbia milii	401	2017-11-22-16-41-58	0	3	x	-10	0	53.5	21	53.3	21	54.1	0.572	4774			71
471	6152	1	Euphorbia milii	401	2017-11-22-16-42-00	0	3	x	-10	0	53.6	21.1	53.3	21	54.1	0.472	4774			72
472	6153	1	Euphorbia milii	401	2017-11-22-16-42-02	0	3	x	-10	0	53.6	21.1	53.3	21	54.1	0.472	4774			73
473	6154	1	Euphorbia milii	401	2017-11-22-16-42-04	0	3	x	-10	0	53.5	21	53.3	21	54.1	0.572	4774			74
474	6155	1	Euphorbia milii	401	2017-11-22-16-42-06	0	3	x	-10	0	53.6	21.1	53.4	21	54.2	0.576	4774			75
475	6156	1	Euphorbia milii	401	2017-11-22-16-42-08	0	3	x	-10	0	53.6	21.1	53.3	21	54.1	0.472	4774			76
476	6157	1	Euphorbia milii	401	2017-11-22-16-42-10	0	3	x	-10	0	53.6	21.1	53.3	21	54.1	0.472	4774			77
477	6158	1	Euphorbia milii	401	2017-11-22-16-42-12	0	3	x	-10	0	53.6	21.1	53.4	21	54.2	0.576	4774			78
478	6159	1	Euphorbia milii	401	2017-11-22-16-42-14	0	3	x	-10	0	53.6	21.1	53.3	21	54.1	0.472	4774			79
479	6160	1	Euphorbia milii	401	2017-11-22-16-42-16	0	3	x	-10	0	53.6	21.1	53.3	21	54.1	0.472	4774			80
480	6161	1	Euphorbia milii	401	2017-11-22-16-42-19	0	3	x	-10	0	53.6	21.1	53.3	21	54.1	0.472	4774			81
481	6162	1	Euphorbia milii	401	2017-11-22-16-42-21	0	3	x	-10	0	53.6	21.1	53.3	21	54.1	0.472	4774			82
482	6163	1	Euphorbia milii	401	2017-11-22-16-42-23	0	3	x	-10	0	53.6	21.1	53.3	21	54.1	0.472	4774			83
483	6164	1	Euphorbia milii	401	2017-11-22-16-42-25	0	3	x	-10	0	53.6	21.1	53.3	21	54.1	0.472	4774			84
484	6165	1	Euphorbia milii	401	2017-11-22-16-42-27	0	3	x	-10	0	53.6	21.1	53.3	21	54.1	0.472	4774			85
485	6166	1	Euphorbia milii	401	2017-11-22-16-42-29	0	3	x	-10	0	53.5	21	53.3	21	54.1	0.572	4774			86
486	6167	1	Euphorbia milii	401	2017-11-22-16-42-31	0	3	x	-10	0	53.6	21.1	53.3	21	54.1	0.472	4774			87
487	6168	1	Euphorbia milii	401	2017-11-22-16-42-33	0	3	x	-10	0	53.6	21.1	53.3	21	54.1	0.472	4774			88
488	6169	1	Euphorbia milii	401	2017-11-22-16-42-35	0	3	x	-10	0	53.5	21	53.3	21	54.1	0.572	4774			89
489	6170	1	Euphorbia milii	401	2017-11-22-16-42-37	0	3	x	-10	0	53.6	21.1	53.3	21	54.1	0.472	4774			90
490	6171	1	Euphorbia milii	401	2017-11-22-16-42-39	0	3	x	-10	0	53.5	21	53.3	21	54.1	0.572	4774	Last10	Here	91
491	6172	1	Euphorbia milii	401	2017-11-22-16-42-41	0	3	x	-10	0	53.6	21.1	53.3	21	54.1	0.472	4774	Last10	Here	92
492	6173	1	Euphorbia milii	401	2017-11-22-16-42-43	0	3	x	-10	0	53.6	21.1	53.3	21	54.1	0.472	4774	Last10	Here	93
493	6174	1	Euphorbia milii	401	2017-11-22-16-42-45	0	3	x	-10	0	53.6	21.1	53.3	21	54.1	0.472	4774	Last10	Here	94
494	6175	1	Euphorbia milii	401	2017-11-22-16-42-47	0	3	x	-10	0	53.6	21.1	53.3	21	54.1	0.472	4774	Last10	Here	95
495	6176	1	Euphorbia milii	401	2017-11-22-16-42-49	0	3	x	-10	0	53.6	21.1	53.3	21	54.1	0.472	4774	Last10	Here	96
496	6177	1	Euphorbia milii	401	2017-11-22-16-42-51	0	3	x	-10	0	53.6	21.1	53.3	21	54.1	0.472	4774	Last10	Here	97
497	6178	1	Euphorbia milii	401	2017-11-22-16-42-53	0	3	x	-10	0	53.6	21.1	53.3	21	54.1	0.472	4774	Last10	Here	98
498	6179	1	Euphorbia milii	401	2017-11-22-16-42-55	0	3	x	-10	0	53.6	21.1	53.3	21	54.1	0.472	4774	Last10	Here	99
499	6180	1	Euphorbia milii	401	2017-11-22-16-42-57	0	3	x	-10	0	53.6	21.1	53.3	21	54.1	0.472	4774	Last10	Here	100
500	6181	1	Euphorbia milii	401	2017-11-22-16-43-29	0	3	x	-5	0	53.6	21.1	53.3	21	54.1	0.472	4775	First10	Here	1
501	6182	1	Euphorbia milii	401	2017-11-22-16-43-31	0	3	x	-5	0	53.6	21.1	53.2	21	54	0.369	4775	First10	Here	2
502	6183	1	Euphorbia milii	401	2017-11-22-16-43-33	0	3	x	-5	0	53.6	21.1	53.3	21	54.1	0.472	4775	First10	Here	3
503	6184	1	Euphorbia milii	401	2017-11-22-16-43-35	0	3	x	-5	0	53.6	21.1	53.2	21	54	0.369	4775	First10	Here	4
504	6185	1	Euphorbia milii	401	2017-11-22-16-43-37	0	3	x	-5	0	53.6	21.1	53.2	21	54	0.369	4775	First10	Here	5
505	6186	1	Euphorbia milii	401	2017-11-22-16-43-39	0	3	x	-5	0	53.6	21.1	53.2	21	54	0.369	4775	First10	Here	6
506	6187	1	Euphorbia milii	401	2017-11-22-16-43-41	0	3	x	-5	0	53.6	21.1	53.2	21	54	0.369	4775	First10	Here	7
507	6188	1	Euphorbia milii	401	2017-11-22-16-43-43	0	3	x	-5	0	53.6	21.1	53.2	21	54	0.369	4775	First10	Here	8
508	6189	1	Euphorbia milii	401	2017-11-22-16-43-45	0	3	x	-5	0	53.6	21.1	53.2	21	54	0.369	4775	First10	Here	9
509	6190	1	Euphorbia milii	401	2017-11-22-16-43-47	0	3	x	-5	0	53.6	21.1	53.2	21	54	0.369	4775	First10	Here	10
510	6191	1	Euphorbia milii	401	2017-11-22-16-43-49	0	3	x	-5	0	53.5	21.1	53.2	21	54	0.469	4775			11
511	6192	1	Euphorbia milii	401	2017-11-22-16-43-51	0	3	x	-5	0	53.5	21.1	53.2	21	54	0.469	4775			12
512	6193	1	Euphorbia milii	401	2017-11-22-16-43-53	0	3	x	-5	0	53.6	21.1	53.2	21	54	0.369	4775			13
513	6194	1	Euphorbia milii	401	2017-11-22-16-43-55	0	3	x	-5	0	53.5	21.1	53.2	21	54	0.469	4775			14
514	6195	1	Euphorbia milii	401	2017-11-22-16-43-57	0	3	x	-5	0	53.5	21.1	53.2	21	54	0.469	4775			15
515	6196	1	Euphorbia milii	401	2017-11-22-16-43-59	0	3	x	-5	0	53.6	21.1	53.2	21	54	0.369	4775			16
516	6197	1	Euphorbia milii	401	2017-11-22-16-44-01	0	3	x	-5	0	53.6	21.1	53.2	21	54	0.369	4775			17
517	6198	1	Euphorbia milii	401	2017-11-22-16-44-03	0	3	x	-5	0	53.6	21.1	53.2	21	54	0.369	4775			18
518	6199	1	Euphorbia milii	401	2017-11-22-16-44-05	0	3	x	-5	0	53.6	21.1	53.2	21	54	0.369	4775			19
519	6200	1	Euphorbia milii	401	2017-11-22-16-44-07	0	3	x	-5	0	53.6	21.1	53.2	21	54	0.369	4775			20
520	6201	1	Euphorbia milii	401	2017-11-22-16-44-09	0	3	x	-5	0	53.6	21.1	53.2	21	54	0.369	4775			21
521	6202	1	Euphorbia milii	401	2017-11-22-16-44-11	0	3	x	-5	0	53.6	21.1	53.2	21	54	0.369	4775			22
522	6203	1	Euphorbia milii	401	2017-11-22-16-44-13	0	3	x	-5	0	53.5	21.1	53.2	21	54	0.469	4775			23
523	6204	1	Euphorbia milii	401	2017-11-22-16-44-15	0	3	x	-5	0	53.5	21.1	53.2	21	54	0.469	4775			24
524	6205	1	Euphorbia milii	401	2017-11-22-16-44-17	0	3	x	-5	0	53.6	21.1	53.3	21	54.1	0.472	4775			25
525	6206	1	Euphorbia milii	401	2017-11-22-16-44-19	0	3	x	-5	0	53.5	21	53.2	21	54	0.469	4775			26
526	6207	1	Euphorbia milii	401	2017-11-22-16-44-21	0	3	x	-5	0	53.5	21.1	53.2	21	54	0.469	4775			27
527	6208	1	Euphorbia milii	401	2017-11-22-16-44-23	0	3	x	-5	0	53.5	21.1	53.2	21	54	0.469	4775			28
528	6209	1	Euphorbia milii	401	2017-11-22-16-44-25	0	3	x	-5	0	53.5	21.1	53.3	21	54.1	0.572	4775			29
529	6210	1	Euphorbia milii	401	2017-11-22-16-44-27	0	3	x	-5	0	53.5	21.1	53.3	21	54.1	0.572	4775			30
530	6211	1	Euphorbia milii	401	2017-11-22-16-44-29	0	3	x	-5	0	53.6	21.1	53.3	21	54.1	0.472	4775			31
531	6212	1	Euphorbia milii	401	2017-11-22-16-44-31	0	3	x	-5	0	53.5	21	53.3	21	54.1	0.572	4775			32
532	6213	1	Euphorbia milii	401	2017-11-22-16-44-33	0	3	x	-5	0	53.5	21.1	53.3	21	54.1	0.572	4775			33
533	6214	1	Euphorbia milii	401	2017-11-22-16-44-35	0	3	x	-5	0	53.5	21.1	53.3	21	54.1	0.572	4775			34
534	6215	1	Euphorbia milii	401	2017-11-22-16-44-37	0	3	x	-5	0	53.5	21.1	53.3	21	54.1	0.572	4775			35
535	6216	1	Euphorbia milii	401	2017-11-22-16-44-39	0	3	x	-5	0	53.5	21.1	53.3	21	54.1	0.572	4775			36
536	6217	1	Euphorbia milii	401	2017-11-22-16-44-41	0	3	x	-5	0	53.6	21.1	53.3	21	54.1	0.472	4775			37
537	6218	1	Euphorbia milii	401	2017-11-22-16-44-43	0	3	x	-5	0	53.5	21	53.3	21	54.1	0.572	4775			38
538	6219	1	Euphorbia milii	401	2017-11-22-16-44-45	0	3	x	-5	0	53.6	21.1	53.3	21	54.1	0.472	4775			39
539	6220	1	Euphorbia milii	401	2017-11-22-16-44-47	0	3	x	-5	0	53.6	21.1	53.3	21	54.1	0.472	4775			40
540	6221	1	Euphorbia milii	401	2017-11-22-16-44-49	0	3	x	-5	0	53.6	21.1	53.3	21	54.1	0.472	4775			41
541	6222	1	Euphorbia milii	401	2017-11-22-16-44-51	0	3	x	-5	0	53.6	21.1	53.2	21	54	0.369	4775			42
542	6223	1	Euphorbia milii	401	2017-11-22-16-44-53	0	3	x	-5	0	53.5	21.1	53.2	21	54	0.469	4775			43
543	6224	1	Euphorbia milii	401	2017-11-22-16-44-55	0	3	x	-5	0	53.5	21.1	53.3	21	54.1	0.572	4775			44
544	6225	1	Euphorbia milii	401	2017-11-22-16-44-57	0	3	x	-5	0	53.5	21.1	53.3	21	54.1	0.572	4775			45
545	6226	1	Euphorbia milii	401	2017-11-22-16-44-59	0	3	x	-5	0	53.5	21.1	53.2	21	54	0.469	4775			46
546	6227	1	Euphorbia milii	401	2017-11-22-16-45-01	0	3	x	-5	0	53.6	21.1	53.2	21	54	0.369	4775			47
547	6228	1	Euphorbia milii	401	2017-11-22-16-45-03	0	3	x	-5	0	53.6	21.1	53.2	21	54	0.369	4775			48
548	6229	1	Euphorbia milii	401	2017-11-22-16-45-05	0	3	x	-5	0	53.6	21.1	53.2	21	54	0.369	4775			49
549	6230	1	Euphorbia milii	401	2017-11-22-16-45-07	0	3	x	-5	0	53.5	21.1	53.2	21	54	0.469	4775			50
550	6231	1	Euphorbia milii	401	2017-11-22-16-45-09	0	3	x	-5	0	53.6	21.1	53.2	21	54	0.369	4775			51
551	6232	1	Euphorbia milii	401	2017-11-22-16-45-11	0	3	x	-5	0	53.5	21.1	53.2	21	54	0.469	4775			52
552	6233	1	Euphorbia milii	401	2017-11-22-16-45-13	0	3	x	-5	0	53.5	21.1	53.2	21	54	0.469	4775			53
553	6234	1	Euphorbia milii	401	2017-11-22-16-45-15	0	3	x	-5	0	53.5	21.1	53.2	21	54	0.469	4775			54
554	6235	1	Euphorbia milii	401	2017-11-22-16-45-17	0	3	x	-5	0	53.5	21.1	53.2	21	54	0.469	4775			55
555	6236	1	Euphorbia milii	401	2017-11-22-16-45-19	0	3	x	-5	0	53.5	21.1	53.2	21	54	0.469	4775			56
556	6237	1	Euphorbia milii	401	2017-11-22-16-45-21	0	3	x	-5	0	53.5	21.1	53.2	21	54	0.469	4775			57
557	6238	1	Euphorbia milii	401	2017-11-22-16-45-23	0	3	x	-5	0	53.5	21	53.2	21	54	0.469	4775			58
558	6239	1	Euphorbia milii	401	2017-11-22-16-45-25	0	3	x	-5	0	53.5	21.1	53.2	21	54	0.469	4775			59
559	6240	1	Euphorbia milii	401	2017-11-22-16-45-27	0	3	x	-5	0	53.5	21.1	53.3	21	54.1	0.572	4775			60
560	6241	1	Euphorbia milii	401	2017-11-22-16-45-29	0	3	x	-5	0	53.5	21.1	53.3	21	54.1	0.572	4775			61
561	6242	1	Euphorbia milii	401	2017-11-22-16-45-31	0	3	x	-5	0	53.5	21.1	53.2	21	54	0.469	4775			62
562	6243	1	Euphorbia milii	401	2017-11-22-16-45-33	0	3	x	-5	0	53.5	21.1	53.2	21	54	0.469	4775			63
563	6244	1	Euphorbia milii	401	2017-11-22-16-45-35	0	3	x	-5	0	53.5	21.1	53.2	21	54	0.469	4775			64
564	6245	1	Euphorbia milii	401	2017-11-22-16-45-37	0	3	x	-5	0	53.5	21.1	53.2	21	54	0.469	4775			65
565	6246	1	Euphorbia milii	401	2017-11-22-16-45-39	0	3	x	-5	0	53.5	21.1	53.2	21	54	0.469	4775			66
566	6247	1	Euphorbia milii	401	2017-11-22-16-45-41	0	3	x	-5	0	53.5	21.1	53.2	21	54	0.469	4775			67
567	6248	1	Euphorbia milii	401	2017-11-22-16-45-43	0	3	x	-5	0	53.5	21.1	53.2	21	54	0.469	4775			68
568	6249	1	Euphorbia milii	401	2017-11-22-16-45-45	0	3	x	-5	0	53.5	21.1	53.2	21	54	0.469	4775			69
569	6250	1	Euphorbia milii	401	2017-11-22-16-45-47	0	3	x	-5	0	53.5	21.1	53.2	21	54	0.469	4775			70
570	6251	1	Euphorbia milii	401	2017-11-22-16-45-49	0	3	x	-5	0	53.5	21.1	53.2	21	54	0.469	4775			71
571	6252	1	Euphorbia milii	401	2017-11-22-16-45-51	0	3	x	-5	0	53.5	21.1	53.2	21	54	0.469	4775			72
572	6253	1	Euphorbia milii	401	2017-11-22-16-45-53	0	3	x	-5	0	53.5	21.1	53.2	21	54	0.469	4775			73
573	6254	1	Euphorbia milii	401	2017-11-22-16-45-55	0	3	x	-5	0	53.5	21.1	53.2	21	54	0.469	4775			74
574	6255	1	Euphorbia milii	401	2017-11-22-16-45-57	0	3	x	-5	0	53.5	21.1	53.2	21	54	0.469	4775			75
575	6256	1	Euphorbia milii	401	2017-11-22-16-45-59	0	3	x	-5	0	53.5	21.1	53.2	21	54	0.469	4775			76
576	6257	1	Euphorbia milii	401	2017-11-22-16-46-01	0	3	x	-5	0	53.5	21.1	53.2	21	54	0.469	4775			77
577	6258	1	Euphorbia milii	401	2017-11-22-16-46-03	0	3	x	-5	0	53.5	21.1	53.2	21	54	0.469	4775			78
578	6259	1	Euphorbia milii	401	2017-11-22-16-46-05	0	3	x	-5	0	53.5	21.1	53.2	21	54	0.469	4775			79
579	6260	1	Euphorbia milii	401	2017-11-22-16-46-07	0	3	x	-5	0	53.5	21.1	53.3	21	54.1	0.572	4775			80
580	6261	1	Euphorbia milii	401	2017-11-22-16-46-09	0	3	x	-5	0	53.5	21.1	53.3	21	54.1	0.572	4775			81
581	6262	1	Euphorbia milii	401	2017-11-22-16-46-11	0	3	x	-5	0	53.5	21.1	53.3	21	54.1	0.572	4775			82
582	6263	1	Euphorbia milii	401	2017-11-22-16-46-13	0	3	x	-5	0	53.5	21.1	53.3	21	54.1	0.572	4775			83
583	6264	1	Euphorbia milii	401	2017-11-22-16-46-15	0	3	x	-5	0	53.5	21.1	53.3	21	54.1	0.572	4775			84
584	6265	1	Euphorbia milii	401	2017-11-22-16-46-17	0	3	x	-5	0	53.5	21.1	53.3	21	54.1	0.572	4775			85
585	6266	1	Euphorbia milii	401	2017-11-22-16-46-19	0	3	x	-5	0	53.5	21.1	53.3	21	54.1	0.572	4775			86
586	6267	1	Euphorbia milii	401	2017-11-22-16-46-21	0	3	x	-5	0	53.5	21.1	53.2	21	54	0.469	4775			87
587	6268	1	Euphorbia milii	401	2017-11-22-16-46-23	0	3	x	-5	0	53.5	21.1	53.3	21	54.1	0.572	4775			88
588	6269	1	Euphorbia milii	401	2017-11-22-16-46-25	0	3	x	-5	0	53.5	21.1	53.2	21	54	0.469	4775			89
589	6270	1	Euphorbia milii	401	2017-11-22-16-46-27	0	3	x	-5	0	53.5	21.1	53.3	21	54.1	0.572	4775			90
590	6271	1	Euphorbia milii	401	2017-11-22-16-46-29	0	3	x	-5	0	53.5	21.1	53.3	21	54.1	0.572	4775	Last10	Here	91
591	6272	1	Euphorbia milii	401	2017-11-22-16-46-31	0	3	x	-5	0	53.5	21.1	53.3	21	54.1	0.572	4775	Last10	Here	92
592	6273	1	Euphorbia milii	401	2017-11-22-16-46-33	0	3	x	-5	0	53.5	21.1	53.2	21	54	0.469	4775	Last10	Here	93
593	6274	1	Euphorbia milii	401	2017-11-22-16-46-35	0	3	x	-5	0	53.5	21.1	53.3	21	54.1	0.572	4775	Last10	Here	94
594	6275	1	Euphorbia milii	401	2017-11-22-16-46-37	0	3	x	-5	0	53.5	21.1	53.3	21	54.1	0.572	4775	Last10	Here	95
595	6276	1	Euphorbia milii	401	2017-11-22-16-46-39	0	3	x	-5	0	53.5	21.1	53.4	21	54.2	0.676	4775	Last10	Here	96
596	6277	1	Euphorbia milii	401	2017-11-22-16-46-41	0	3	x	-5	0	53.5	21.1	53.4	21	54.2	0.676	4775	Last10	Here	97
597	6278	1	Euphorbia milii	401	2017-11-22-16-46-43	0	3	x	-5	0	53.4	21	53.4	21	54.2	0.776	4775	Last10	Here	98
598	6279	1	Euphorbia milii	401	2017-11-22-16-46-45	0	3	x	-5	0	53.5	21.1	53.4	21	54.2	0.676	4775	Last10	Here	99
599	6280	1	Euphorbia milii	401	2017-11-22-16-46-47	0	3	x	-5	0	53.5	21.1	53.4	21	54.2	0.676	4775	Last10	Here	100
600	6281	1	Euphorbia milii	401	2017-11-22-16-47-19	0	3	x	0	0	53.5	21.1	53.4	21	54.2	0.676	4776	First10	Here	1
601	6282	1	Euphorbia milii	401	2017-11-22-16-47-21	0	3	x	0	0	53.5	21.1	53.4	21	54.2	0.676	4776	First10	Here	2
602	6283	1	Euphorbia milii	401	2017-11-22-16-47-23	0	3	x	0	0	53.5	21.1	53.4	21	54.2	0.676	4776	First10	Here	3
603	6284	1	Euphorbia milii	401	2017-11-22-16-47-25	0	3	x	0	0	53.5	21.1	53.3	21	54.1	0.572	4776	First10	Here	4
604	6285	1	Euphorbia milii	401	2017-11-22-16-47-27	0	3	x	0	0	53.5	21.1	53.3	21	54.1	0.572	4776	First10	Here	5
605	6286	1	Euphorbia milii	401	2017-11-22-16-47-29	0	3	x	0	0	53.4	21.1	53.3	21	54.1	0.672	4776	First10	Here	6
606	6287	1	Euphorbia milii	401	2017-11-22-16-47-31	0	3	x	0	0	53.5	21.1	53.3	21	54.1	0.572	4776	First10	Here	7
607	6288	1	Euphorbia milii	401	2017-11-22-16-47-34	0	3	x	0	0	53.4	21.1	53.3	21	54.1	0.672	4776	First10	Here	8
608	6289	1	Euphorbia milii	401	2017-11-22-16-47-36	0	3	x	0	0	53.5	21.1	53.2	21	54	0.469	4776	First10	Here	9
609	6290	1	Euphorbia milii	401	2017-11-22-16-47-38	0	3	x	0	0	53.5	21.1	53.2	21	54	0.469	4776	First10	Here	10
610	6291	1	Euphorbia milii	401	2017-11-22-16-47-40	0	3	x	0	0	53.5	21.1	53.2	21	54	0.469	4776			11
611	6292	1	Euphorbia milii	401	2017-11-22-16-47-42	0	3	x	0	0	53.4	21.1	53.2	21	54	0.569	4776			12
612	6293	1	Euphorbia milii	401	2017-11-22-16-47-44	0	3	x	0	0	53.4	21.1	53.2	21	54	0.569	4776			13
613	6294	1	Euphorbia milii	401	2017-11-22-16-47-46	0	3	x	0	0	53.5	21.1	53.2	21	54	0.469	4776			14
614	6295	1	Euphorbia milii	401	2017-11-22-16-47-48	0	3	x	0	0	53.4	21.1	53.2	21	54	0.569	4776			15
615	6296	1	Euphorbia milii	401	2017-11-22-16-47-50	0	3	x	0	0	53.4	21.1	53.3	21	54.1	0.672	4776			16
616	6297	1	Euphorbia milii	401	2017-11-22-16-47-52	0	3	x	0	0	53.4	21.1	53.3	21	54.1	0.672	4776			17
617	6298	1	Euphorbia milii	401	2017-11-22-16-47-54	0	3	x	0	0	53.4	21.1	53.3	21	54.1	0.672	4776			18
618	6299	1	Euphorbia milii	401	2017-11-22-16-47-56	0	3	x	0	0	53.4	21.1	53.2	21	54	0.569	4776			19
619	6300	1	Euphorbia milii	401	2017-11-22-16-47-58	0	3	x	0	0	53.4	21.1	53.2	21	54	0.569	4776			20
620	6301	1	Euphorbia milii	401	2017-11-22-16-48-00	0	3	x	0	0	53.5	21.1	53.2	21	54	0.469	4776			21
621	6302	1	Euphorbia milii	401	2017-11-22-16-48-02	0	3	x	0	0	53.4	21.1	53.2	21	54	0.569	4776			22
622	6303	1	Euphorbia milii	401	2017-11-22-16-48-04	0	3	x	0	0	53.5	21.1	53.2	21	54	0.469	4776			23
623	6304	1	Euphorbia milii	401	2017-11-22-16-48-06	0	3	x	0	0	53.5	21.1	53.3	21	54.1	0.572	4776			24
624	6305	1	Euphorbia milii	401	2017-11-22-16-48-08	0	3	x	0	0	53.4	21.1	53.2	21	54	0.569	4776			25
625	6306	1	Euphorbia milii	401	2017-11-22-16-48-10	0	3	x	0	0	53.4	21.1	53.2	21	54	0.569	4776			26
626	6307	1	Euphorbia milii	401	2017-11-22-16-48-12	0	3	x	0	0	53.4	21.1	53.2	21	54	0.569	4776			27
627	6308	1	Euphorbia milii	401	2017-11-22-16-48-14	0	3	x	0	0	53.4	21.1	53.2	21	54	0.569	4776			28
628	6309	1	Euphorbia milii	401	2017-11-22-16-48-16	0	3	x	0	0	53.4	21.1	53.2	21	54	0.569	4776			29
629	6310	1	Euphorbia milii	401	2017-11-22-16-48-18	0	3	x	0	0	53.4	21.1	53.2	21	54	0.569	4776			30
630	6311	1	Euphorbia milii	401	2017-11-22-16-48-20	0	3	x	0	0	53.5	21.1	53.2	21	54	0.469	4776			31
631	6312	1	Euphorbia milii	401	2017-11-22-16-48-22	0	3	x	0	0	53.4	21.1	53.2	21	54	0.569	4776			32
632	6313	1	Euphorbia milii	401	2017-11-22-16-48-24	0	3	x	0	0	53.4	21.1	53.2	21	54	0.569	4776			33
633	6314	1	Euphorbia milii	401	2017-11-22-16-48-26	0	3	x	0	0	53.4	21.1	53.2	21	54	0.569	4776			34
634	6315	1	Euphorbia milii	401	2017-11-22-16-48-28	0	3	x	0	0	53.4	21.1	53.3	21	54.1	0.672	4776			35
635	6316	1	Euphorbia milii	401	2017-11-22-16-48-30	0	3	x	0	0	53.4	21.1	53.3	21	54.1	0.672	4776			36
636	6317	1	Euphorbia milii	401	2017-11-22-16-48-32	0	3	x	0	0	53.4	21.1	53.3	21	54.1	0.672	4776			37
637	6318	1	Euphorbia milii	401	2017-11-22-16-48-34	0	3	x	0	0	53.4	21.1	53.3	21	54.1	0.672	4776			38
638	6319	1	Euphorbia milii	401	2017-11-22-16-48-36	0	3	x	0	0	53.4	21.1	53.3	21	54.1	0.672	4776			39
639	6320	1	Euphorbia milii	401	2017-11-22-16-48-38	0	3	x	0	0	53.4	21.1	53.3	21	54.1	0.672	4776			40
640	6321	1	Euphorbia milii	401	2017-11-22-16-48-40	0	3	x	0	0	53.4	21.1	53.3	21	54.1	0.672	4776			41
641	6322	1	Euphorbia milii	401	2017-11-22-16-48-42	0	3	x	0	0	53.4	21.1	53.3	21	54.1	0.672	4776			42
642	6323	1	Euphorbia milii	401	2017-11-22-16-48-44	0	3	x	0	0	53.4	21.1	53.3	21	54.1	0.672	4776			43
643	6324	1	Euphorbia milii	401	2017-11-22-16-48-46	0	3	x	0	0	53.5	21.1	53.3	21	54.1	0.572	4776			44
644	6325	1	Euphorbia milii	401	2017-11-22-16-48-48	0	3	x	0	0	53.5	21.1	53.3	21	54.1	0.572	4776			45
645	6326	1	Euphorbia milii	401	2017-11-22-16-48-50	0	3	x	0	0	53.5	21.1	53.3	21	54.1	0.572	4776			46
646	6327	1	Euphorbia milii	401	2017-11-22-16-48-52	0	3	x	0	0	53.5	21.1	53.3	21	54.1	0.572	4776			47
647	6328	1	Euphorbia milii	401	2017-11-22-16-48-54	0	3	x	0	0	53.5	21.1	53.3	21	54.1	0.572	4776			48
648	6329	1	Euphorbia milii	401	2017-11-22-16-48-56	0	3	x	0	0	53.5	21.1	53.4	21	54.2	0.676	4776			49
649	6330	1	Euphorbia milii	401	2017-11-22-16-48-58	0	3	x	0	0	53.5	21.1	53.4	21	54.2	0.676	4776			50
650	6331	1	Euphorbia milii	401	2017-11-22-16-49-00	0	3	x	0	0	53.5	21.1	53.3	21	54.1	0.572	4776			51
651	6332	1	Euphorbia milii	401	2017-11-22-16-49-02	0	3	x	0	0	53.5	21.1	53.3	21	54.1	0.572	4776			52
652	6333	1	Euphorbia milii	401	2017-11-22-16-49-04	0	3	x	0	0	53.5	21.1	53.3	21	54.1	0.572	4776			53
653	6334	1	Euphorbia milii	401	2017-11-22-16-49-06	0	3	x	0	0	53.5	21.1	53.3	21	54.1	0.572	4776			54
654	6335	1	Euphorbia milii	401	2017-11-22-16-49-08	0	3	x	0	0	53.5	21.1	53.2	21	54	0.469	4776			55
655	6336	1	Euphorbia milii	401	2017-11-22-16-49-10	0	3	x	0	0	53.4	21.1	53.2	21	54	0.569	4776			56
656	6337	1	Euphorbia milii	401	2017-11-22-16-49-12	0	3	x	0	0	53.4	21.1	53.2	21	54	0.569	4776			57
657	6338	1	Euphorbia milii	401	2017-11-22-16-49-14	0	3	x	0	0	53.4	21.1	53.2	21	54	0.569	4776			58
658	6339	1	Euphorbia milii	401	2017-11-22-16-49-16	0	3	x	0	0	53.4	21.1	53.2	21	54	0.569	4776			59
659	6340	1	Euphorbia milii	401	2017-11-22-16-49-18	0	3	x	0	0	53.4	21.1	53.2	21	54	0.569	4776			60
660	6341	1	Euphorbia milii	401	2017-11-22-16-49-20	0	3	x	0	0	53.4	21.1	53.2	21	54	0.569	4776			61
661	6342	1	Euphorbia milii	401	2017-11-22-16-49-22	0	3	x	0	0	53.4	21.1	53.2	21	54	0.569	4776			62
662	6343	1	Euphorbia milii	401	2017-11-22-16-49-24	0	3	x	0	0	53.4	21.1	53.2	21	54	0.569	4776			63
663	6344	1	Euphorbia milii	401	2017-11-22-16-49-26	0	3	x	0	0	53.4	21.1	53.3	21	54.1	0.672	4776			64
664	6345	1	Euphorbia milii	401	2017-11-22-16-49-28	0	3	x	0	0	53.4	21.1	53.2	21	54	0.569	4776			65
665	6346	1	Euphorbia milii	401	2017-11-22-16-49-30	0	3	x	0	0	53.4	21.1	53.3	21	54.1	0.672	4776			66
666	6347	1	Euphorbia milii	401	2017-11-22-16-49-32	0	3	x	0	0	53.4	21.1	53.3	21	54.1	0.672	4776			67
667	6348	1	Euphorbia milii	401	2017-11-22-16-49-34	0	3	x	0	0	53.4	21.1	53.3	21	54.1	0.672	4776			68
668	6349	1	Euphorbia milii	401	2017-11-22-16-49-36	0	3	x	0	0	53.4	21.1	53.3	21	54.1	0.672	4776			69
669	6350	1	Euphorbia milii	401	2017-11-22-16-49-38	0	3	x	0	0	53.4	21.1	53.3	21	54.1	0.672	4776			70
670	6351	1	Euphorbia milii	401	2017-11-22-16-49-40	0	3	x	0	0	53.4	21.1	53.3	21	54.1	0.672	4776			71
671	6352	1	Euphorbia milii	401	2017-11-22-16-49-42	0	3	x	0	0	53.4	21.1	53.3	21	54.1	0.672	4776			72
672	6353	1	Euphorbia milii	401	2017-11-22-16-49-44	0	3	x	0	0	53.4	21.1	53.4	21	54.2	0.776	4776			73
673	6354	1	Euphorbia milii	401	2017-11-22-16-49-46	0	3	x	0	0	53.4	21.1	53.4	21	54.2	0.776	4776			74
674	6355	1	Euphorbia milii	401	2017-11-22-16-49-48	0	3	x	0	0	53.4	21.1	53.4	21	54.2	0.776	4776			75
675	6356	1	Euphorbia milii	401	2017-11-22-16-49-50	0	3	x	0	0	53.4	21.1	53.4	21	54.2	0.776	4776			76
676	6357	1	Euphorbia milii	401	2017-11-22-16-49-52	0	3	x	0	0	53.4	21.1	53.4	21	54.2	0.776	4776			77
677	6358	1	Euphorbia milii	401	2017-11-22-16-49-54	0	3	x	0	0	53.4	21.1	53.4	21	54.2	0.776	4776			78
678	6359	1	Euphorbia milii	401	2017-11-22-16-49-56	0	3	x	0	0	53.3	21.1	53.3	21	54.1	0.772	4776			79
679	6360	1	Euphorbia milii	401	2017-11-22-16-49-58	0	3	x	0	0	53.4	21.1	53.3	21	54.1	0.672	4776			80
680	6361	1	Euphorbia milii	401	2017-11-22-16-50-00	0	3	x	0	0	53.4	21.1	53.3	21	54.1	0.672	4776			81
681	6362	1	Euphorbia milii	401	2017-11-22-16-50-02	0	3	x	0	0	53.4	21.1	53.3	21	54.1	0.672	4776			82
682	6363	1	Euphorbia milii	401	2017-11-22-16-50-04	0	3	x	0	0	53.4	21.1	53.3	21	54.1	0.672	4776			83
683	6364	1	Euphorbia milii	401	2017-11-22-16-50-06	0	3	x	0	0	53.4	21.1	53.3	21	54.1	0.672	4776			84
684	6365	1	Euphorbia milii	401	2017-11-22-16-50-08	0	3	x	0	0	53.4	21.1	53.3	21	54.1	0.672	4776			85
685	6366	1	Euphorbia milii	401	2017-11-22-16-50-10	0	3	x	0	0	53.4	21.1	53.3	21	54.1	0.672	4776			86
686	6367	1	Euphorbia milii	401	2017-11-22-16-50-12	0	3	x	0	0	53.4	21.1	53.3	21	54.1	0.672	4776			87
687	6368	1	Euphorbia milii	401	2017-11-22-16-50-14	0	3	x	0	0	53.4	21.1	53.3	21	54.1	0.672	4776			88
688	6369	1	Euphorbia milii	401	2017-11-22-16-50-16	0	3	x	0	0	53.4	21.1	53.3	21	54.1	0.672	4776			89
689	6370	1	Euphorbia milii	401	2017-11-22-16-50-18	0	3	x	0	0	53.4	21.1	53.4	21	54.2	0.776	4776			90
690	6371	1	Euphorbia milii	401	2017-11-22-16-50-20	0	3	x	0	0	53.4	21.1	53.4	21	54.2	0.776	4776	Last10	Here	91
691	6372	1	Euphorbia milii	401	2017-11-22-16-50-22	0	3	x	0	0	53.4	21.1	53.3	21	54.1	0.672	4776	Last10	Here	92
692	6373	1	Euphorbia milii	401	2017-11-22-16-50-24	0	3	x	0	0	53.4	21.1	53.3	21	54.1	0.672	4776	Last10	Here	93
693	6374	1	Euphorbia milii	401	2017-11-22-16-50-26	0	3	x	0	0	53.4	21.1	53.3	21	54.1	0.672	4776	Last10	Here	94
694	6375	1	Euphorbia milii	401	2017-11-22-16-50-28	0	3	x	0	0	53.4	21.1	53.3	21	54.1	0.672	4776	Last10	Here	95
695	6376	1	Euphorbia milii	401	2017-11-22-16-50-30	0	3	x	0	0	53.4	21.1	53.3	21	54.1	0.672	4776	Last10	Here	96
696	6377	1	Euphorbia milii	401	2017-11-22-16-50-32	0	3	x	0	0	53.4	21.1	53.3	21	54.1	0.672	4776	Last10	Here	97
697	6378	1	Euphorbia milii	401	2017-11-22-16-50-34	0	3	x	0	0	53.4	21.1	53.3	21	54.1	0.672	4776	Last10	Here	98
698	6379	1	Euphorbia milii	401	2017-11-22-16-50-36	0	3	x	0	0	53.3	21.1	53.3	21	54.1	0.772	4776	Last10	Here	99
699	6380	1	Euphorbia milii	401	2017-11-22-16-50-38	0	3	x	0	0	53.4	21.1	53.3	21	54.1	0.672	4776	Last10	Here	100
700	6381	1	Euphorbia milii	401	2017-11-22-16-51-10	0	3	x	5	0	53.3	21.1	53.1	21	53.9	0.566	4777	First10	Here	1
701	6382	1	Euphorbia milii	401	2017-11-22-16-51-12	0	3	x	5	0	53.4	21.1	53.1	21	53.9	0.466	4777	First10	Here	2
702	6383	1	Euphorbia milii	401	2017-11-22-16-51-14	0	3	x	5	0	53.4	21.1	53.1	21	53.9	0.466	4777	First10	Here	3
703	6384	1	Euphorbia milii	401	2017-11-22-16-51-16	0	3	x	5	0	53.4	21.1	53.1	21	53.9	0.466	4777	First10	Here	4
704	6385	1	Euphorbia milii	401	2017-11-22-16-51-18	0	3	x	5	0	53.3	21.1	53.1	21	53.9	0.566	4777	First10	Here	5
705	6386	1	Euphorbia milii	401	2017-11-22-16-51-20	0	3	x	5	0	53.3	21.1	53.1	21	53.9	0.566	4777	First10	Here	6
706	6387	1	Euphorbia milii	401	2017-11-22-16-51-22	0	3	x	5	0	53.3	21.1	53.1	21	53.9	0.566	4777	First10	Here	7
707	6388	1	Euphorbia milii	401	2017-11-22-16-51-24	0	3	x	5	0	53.3	21.1	53.1	21	53.9	0.566	4777	First10	Here	8
708	6389	1	Euphorbia milii	401	2017-11-22-16-51-26	0	3	x	5	0	53.3	21.1	53.1	21	53.9	0.566	4777	First10	Here	9
709	6390	1	Euphorbia milii	401	2017-11-22-16-51-28	0	3	x	5	0	53.3	21.1	53.1	21	53.9	0.566	4777	First10	Here	10
710	6391	1	Euphorbia milii	401	2017-11-22-16-51-30	0	3	x	5	0	53.3	21.1	53.1	21	53.9	0.566	4777			11
711	6392	1	Euphorbia milii	401	2017-11-22-16-51-32	0	3	x	5	0	53.4	21.1	53.1	21	53.9	0.466	4777			12
712	6393	1	Euphorbia milii	401	2017-11-22-16-51-34	0	3	x	5	0	53.3	21.1	53.1	21	53.9	0.566	4777			13
713	6394	1	Euphorbia milii	401	2017-11-22-16-51-36	0	3	x	5	0	53.3	21.1	53.1	21	53.9	0.566	4777			14
714	6395	1	Euphorbia milii	401	2017-11-22-16-51-38	0	3	x	5	0	53.4	21.1	53.1	21	53.9	0.466	4777			15
715	6396	1	Euphorbia milii	401	2017-11-22-16-51-42	0	3	x	5	0	53.3	21.1	53.1	21	53.9	0.566	4777			16
716	6397	1	Euphorbia milii	401	2017-11-22-16-51-44	0	3	x	5	0	53.3	21.1	53.1	21	53.9	0.566	4777			17
717	6398	1	Euphorbia milii	401	2017-11-22-16-51-46	0	3	x	5	0	53.3	21.1	53.1	21	53.9	0.566	4777			18
718	6399	1	Euphorbia milii	401	2017-11-22-16-51-48	0	3	x	5	0	53.3	21.1	53.2	21	54	0.669	4777			19
719	6400	1	Euphorbia milii	401	2017-11-22-16-51-50	0	3	x	5	0	53.3	21.1	53.2	21	54	0.669	4777			20
720	6401	1	Euphorbia milii	401	2017-11-22-16-51-52	0	3	x	5	0	53.3	21.1	53.2	21	54	0.669	4777			21
721	6402	1	Euphorbia milii	401	2017-11-22-16-51-54	0	3	x	5	0	53.3	21.1	53.2	21	54	0.669	4777			22
722	6403	1	Euphorbia milii	401	2017-11-22-16-51-56	0	3	x	5	0	53.3	21.1	53.2	21	54	0.669	4777			23
723	6404	1	Euphorbia milii	401	2017-11-22-16-51-58	0	3	x	5	0	53.3	21.1	53.2	21	54	0.669	4777			24
724	6405	1	Euphorbia milii	401	2017-11-22-16-52-00	0	3	x	5	0	53.3	21.1	53.2	21	54	0.669	4777			25
725	6406	1	Euphorbia milii	401	2017-11-22-16-52-02	0	3	x	5	0	53.3	21.1	53.3	21	54.1	0.772	4777			26
726	6407	1	Euphorbia milii	401	2017-11-22-16-52-04	0	3	x	5	0	53.3	21.1	53.2	21	54	0.669	4777			27
727	6408	1	Euphorbia milii	401	2017-11-22-16-52-06	0	3	x	5	0	53.3	21.1	53.3	21	54.1	0.772	4777			28
728	6409	1	Euphorbia milii	401	2017-11-22-16-52-08	0	3	x	5	0	53.3	21.1	53.3	21	54.1	0.772	4777			29
729	6410	1	Euphorbia milii	401	2017-11-22-16-52-10	0	3	x	5	0	53.3	21.1	53.3	21	54.1	0.772	4777			30
730	6411	1	Euphorbia milii	401	2017-11-22-16-52-12	0	3	x	5	0	53.3	21.1	53.3	21	54.1	0.772	4777			31
731	6412	1	Euphorbia milii	401	2017-11-22-16-52-14	0	3	x	5	0	53.3	21.1	53.2	21	54	0.669	4777			32
732	6413	1	Euphorbia milii	401	2017-11-22-16-52-16	0	3	x	5	0	53.3	21.1	53.2	21	54	0.669	4777			33
733	6414	1	Euphorbia milii	401	2017-11-22-16-52-18	0	3	x	5	0	53.3	21.1	53.2	21	54	0.669	4777			34
734	6415	1	Euphorbia milii	401	2017-11-22-16-52-20	0	3	x	5	0	53.3	21.1	53.2	21	54	0.669	4777			35
735	6416	1	Euphorbia milii	401	2017-11-22-16-52-22	0	3	x	5	0	53.3	21.1	53.2	21	54	0.669	4777			36
736	6417	1	Euphorbia milii	401	2017-11-22-16-52-24	0	3	x	5	0	53.3	21.1	53.2	21	54	0.669	4777			37
737	6418	1	Euphorbia milii	401	2017-11-22-16-52-26	0	3	x	5	0	53.3	21.1	53.1	21	53.9	0.566	4777			38
738	6419	1	Euphorbia milii	401	2017-11-22-16-52-28	0	3	x	5	0	53.3	21.1	53.1	21	53.9	0.566	4777			39
739	6420	1	Euphorbia milii	401	2017-11-22-16-52-30	0	3	x	5	0	53.3	21.1	53.1	21	53.9	0.566	4777			40
740	6421	1	Euphorbia milii	401	2017-11-22-16-52-32	0	3	x	5	0	53.3	21.1	53.1	21	53.9	0.566	4777			41
741	6422	1	Euphorbia milii	401	2017-11-22-16-52-34	0	3	x	5	0	53.2	21	53.1	21	53.9	0.666	4777			42
742	6423	1	Euphorbia milii	401	2017-11-22-16-52-36	0	3	x	5	0	53.3	21.1	53.1	21	53.9	0.566	4777			43
743	6424	1	Euphorbia milii	401	2017-11-22-16-52-38	0	3	x	5	0	53.3	21.1	53.1	21	53.9	0.566	4777			44
744	6425	1	Euphorbia milii	401	2017-11-22-16-52-40	0	3	x	5	0	53.3	21.1	53.1	21	53.9	0.566	4777			45
745	6426	1	Euphorbia milii	401	2017-11-22-16-52-42	0	3	x	5	0	53.3	21.1	53.1	21	53.9	0.566	4777			46
746	6427	1	Euphorbia milii	401	2017-11-22-16-52-44	0	3	x	5	0	53.3	21.1	53.1	21	53.9	0.566	4777			47
747	6428	1	Euphorbia milii	401	2017-11-22-16-52-47	0	3	x	5	0	53.3	21.1	53.1	21	53.9	0.566	4777			48
748	6429	1	Euphorbia milii	401	2017-11-22-16-52-49	0	3	x	5	0	53.3	21.1	53.1	21	53.9	0.566	4777			49
749	6430	1	Euphorbia milii	401	2017-11-22-16-52-51	0	3	x	5	0	53.3	21.1	53	21	53.8	0.462	4777			50
750	6431	1	Euphorbia milii	401	2017-11-22-16-52-53	0	3	x	5	0	53.3	21.1	53	21	53.8	0.462	4777			51
751	6432	1	Euphorbia milii	401	2017-11-22-16-52-55	0	3	x	5	0	53.3	21.1	53	21	53.8	0.462	4777			52
752	6433	1	Euphorbia milii	401	2017-11-22-16-52-57	0	3	x	5	0	53.3	21.1	53	21	53.8	0.462	4777			53
753	6434	1	Euphorbia milii	401	2017-11-22-16-52-59	0	3	x	5	0	53.3	21.1	53	21	53.8	0.462	4777			54
754	6435	1	Euphorbia milii	401	2017-11-22-16-53-01	0	3	x	5	0	53.3	21.1	53.1	21	53.9	0.566	4777			55
755	6436	1	Euphorbia milii	401	2017-11-22-16-53-03	0	3	x	5	0	53.3	21.1	53.1	21	53.9	0.566	4777			56
756	6437	1	Euphorbia milii	401	2017-11-22-16-53-05	0	3	x	5	0	53.3	21.1	53.1	21	53.9	0.566	4777			57
757	6438	1	Euphorbia milii	401	2017-11-22-16-53-07	0	3	x	5	0	53.3	21.1	53.1	21	53.9	0.566	4777			58
758	6439	1	Euphorbia milii	401	2017-11-22-16-53-09	0	3	x	5	0	53.3	21.1	53.1	21	53.9	0.566	4777			59
759	6440	1	Euphorbia milii	401	2017-11-22-16-53-11	0	3	x	5	0	53.3	21.1	53.1	21	53.9	0.566	4777			60
760	6441	1	Euphorbia milii	401	2017-11-22-16-53-13	0	3	x	5	0	53.3	21.1	53.1	21	53.9	0.566	4777			61
761	6442	1	Euphorbia milii	401	2017-11-22-16-53-15	0	3	x	5	0	53.3	21.1	53.1	21	53.9	0.566	4777			62
762	6443	1	Euphorbia milii	401	2017-11-22-16-53-17	0	3	x	5	0	53.3	21.1	53.1	21	53.9	0.566	4777			63
763	6444	1	Euphorbia milii	401	2017-11-22-16-53-19	0	3	x	5	0	53.3	21.1	53.1	21	53.9	0.566	4777			64
764	6445	1	Euphorbia milii	401	2017-11-22-16-53-21	0	3	x	5	0	53.3	21.1	53.1	21	53.9	0.566	4777			65
765	6446	1	Euphorbia milii	401	2017-11-22-16-53-23	0	3	x	5	0	53.3	21.1	53.1	21	53.9	0.566	4777			66
766	6447	1	Euphorbia milii	401	2017-11-22-16-53-25	0	3	x	5	0	53.3	21.1	53.1	21	53.9	0.566	4777			67
767	6448	1	Euphorbia milii	401	2017-11-22-16-53-27	0	3	x	5	0	53.3	21.1	53.1	21	53.9	0.566	4777			68
768	6449	1	Euphorbia milii	401	2017-11-22-16-53-29	0	3	x	5	0	53.3	21.1	53.1	21	53.9	0.566	4777			69
769	6450	1	Euphorbia milii	401	2017-11-22-16-53-31	0	3	x	5	0	53.3	21.1	53.1	21	53.9	0.566	4777			70
770	6451	1	Euphorbia milii	401	2017-11-22-16-53-33	0	3	x	5	0	53.3	21.1	53.1	21	53.9	0.566	4777			71
771	6452	1	Euphorbia milii	401	2017-11-22-16-53-35	0	3	x	5	0	53.3	21.1	53.1	21	53.9	0.566	4777			72
772	6453	1	Euphorbia milii	401	2017-11-22-16-53-37	0	3	x	5	0	53.3	21.1	53.1	21	53.9	0.566	4777			73
773	6454	1	Euphorbia milii	401	2017-11-22-16-53-39	0	3	x	5	0	53.3	21.1	53.1	21	53.9	0.566	4777			74
774	6455	1	Euphorbia milii	401	2017-11-22-16-53-41	0	3	x	5	0	53.3	21.1	53.1	21	53.9	0.566	4777			75
775	6456	1	Euphorbia milii	401	2017-11-22-16-53-43	0	3	x	5	0	53.3	21.1	53.1	21	53.9	0.566	4777			76
776	6457	1	Euphorbia milii	401	2017-11-22-16-53-45	0	3	x	5	0	53.3	21.1	53.1	21	53.9	0.566	4777			77
777	6458	1	Euphorbia milii	401	2017-11-22-16-53-47	0	3	x	5	0	53.3	21.1	53.1	21	53.9	0.566	4777			78
778	6459	1	Euphorbia milii	401	2017-11-22-16-53-49	0	3	x	5	0	53.2	21	53.1	21	53.9	0.666	4777			79
779	6460	1	Euphorbia milii	401	2017-11-22-16-53-51	0	3	x	5	0	53.3	21.1	53.1	21	53.9	0.566	4777			80
780	6461	1	Euphorbia milii	401	2017-11-22-16-53-53	0	3	x	5	0	53.3	21.1	53.1	21	53.9	0.566	4777			81
781	6462	1	Euphorbia milii	401	2017-11-22-16-53-55	0	3	x	5	0	53.3	21.1	53	21	53.8	0.462	4777			82
782	6463	1	Euphorbia milii	401	2017-11-22-16-53-57	0	3	x	5	0	53.3	21.1	53.1	21	53.9	0.566	4777			83
783	6464	1	Euphorbia milii	401	2017-11-22-16-53-59	0	3	x	5	0	53.3	21.1	53	21	53.8	0.462	4777			84
784	6465	1	Euphorbia milii	401	2017-11-22-16-54-01	0	3	x	5	0	53.3	21.1	53.1	21	53.9	0.566	4777			85
785	6466	1	Euphorbia milii	401	2017-11-22-16-54-03	0	3	x	5	0	53.3	21.1	53	21	53.8	0.462	4777			86
786	6467	1	Euphorbia milii	401	2017-11-22-16-54-05	0	3	x	5	0	53.3	21.1	53	21	53.8	0.462	4777			87
787	6468	1	Euphorbia milii	401	2017-11-22-16-54-07	0	3	x	5	0	53.3	21.1	53	21	53.8	0.462	4777			88
788	6469	1	Euphorbia milii	401	2017-11-22-16-54-09	0	3	x	5	0	53.3	21.1	53	21	53.8	0.462	4777			89
789	6470	1	Euphorbia milii	401	2017-11-22-16-54-11	0	3	x	5	0	53.2	21	53	21	53.8	0.562	4777			90
790	6471	1	Euphorbia milii	401	2017-11-22-16-54-13	0	3	x	5	0	53.3	21.1	53	21	53.8	0.462	4777	Last10	Here	91
791	6472	1	Euphorbia milii	401	2017-11-22-16-54-15	0	3	x	5	0	53.3	21.1	53	21	53.8	0.462	4777	Last10	Here	92
792	6473	1	Euphorbia milii	401	2017-11-22-16-54-17	0	3	x	5	0	53.3	21.1	53	21	53.8	0.462	4777	Last10	Here	93
793	6474	1	Euphorbia milii	401	2017-11-22-16-54-19	0	3	x	5	0	53.1	21	53	21	53.8	0.662	4777	Last10	Here	94
794	6475	1	Euphorbia milii	401	2017-11-22-16-54-21	0	3	x	5	0	53.2	21.1	53	21	53.8	0.562	4777	Last10	Here	95
795	6476	1	Euphorbia milii	401	2017-11-22-16-54-23	0	3	x	5	0	53.2	21.1	53	21	53.8	0.562	4777	Last10	Here	96
796	6477	1	Euphorbia milii	401	2017-11-22-16-54-25	0	3	x	5	0	53.2	21.1	53.1	21	53.9	0.666	4777	Last10	Here	97
797	6478	1	Euphorbia milii	401	2017-11-22-16-54-27	0	3	x	5	0	53.2	21.1	53.1	21	53.9	0.666	4777	Last10	Here	98
798	6479	1	Euphorbia milii	401	2017-11-22-16-54-29	0	3	x	5	0	53.2	21.1	53	21	53.8	0.562	4777	Last10	Here	99
799	6480	1	Euphorbia milii	401	2017-11-22-16-55-01	0	3	x	10	0	53.1	21	53	21	53.8	0.662	4778	First10	Here	1
800	6481	1	Euphorbia milii	401	2017-11-22-16-55-03	0	3	x	10	0	53.3	21.1	53	21	53.8	0.462	4778	First10	Here	2
801	6482	1	Euphorbia milii	401	2017-11-22-16-55-05	0	3	x	10	0	53.3	21.1	53	21	53.8	0.462	4778	First10	Here	3
802	6483	1	Euphorbia milii	401	2017-11-22-16-55-07	0	3	x	10	0	53.2	21	53	21	53.8	0.562	4778	First10	Here	4
803	6484	1	Euphorbia milii	401	2017-11-22-16-55-09	0	3	x	10	0	53.2	21	53	21	53.8	0.562	4778	First10	Here	5
804	6485	1	Euphorbia milii	401	2017-11-22-16-55-11	0	3	x	10	0	53.2	21	53	21	53.8	0.562	4778	First10	Here	6
805	6486	1	Euphorbia milii	401	2017-11-22-16-55-13	0	3	x	10	0	53.3	21.1	53	21	53.8	0.462	4778	First10	Here	7
806	6487	1	Euphorbia milii	401	2017-11-22-16-55-15	0	3	x	10	0	53.2	21	53	21	53.8	0.562	4778	First10	Here	8
807	6488	1	Euphorbia milii	401	2017-11-22-16-55-17	0	3	x	10	0	53.3	21.1	53	21	53.8	0.462	4778	First10	Here	9
808	6489	1	Euphorbia milii	401	2017-11-22-16-55-19	0	3	x	10	0	53.3	21.1	53	21	53.8	0.462	4778	First10	Here	10
809	6490	1	Euphorbia milii	401	2017-11-22-16-55-21	0	3	x	10	0	53.3	21.1	53	21	53.8	0.462	4778			11
810	6491	1	Euphorbia milii	401	2017-11-22-16-55-23	0	3	x	10	0	53.3	21.1	53	21	53.8	0.462	4778			12
811	6492	1	Euphorbia milii	401	2017-11-22-16-55-25	0	3	x	10	0	53.1	21	53	21	53.8	0.662	4778			13
812	6493	1	Euphorbia milii	401	2017-11-22-16-55-27	0	3	x	10	0	53.2	21	53	21	53.8	0.562	4778			14
813	6494	1	Euphorbia milii	401	2017-11-22-16-55-29	0	3	x	10	0	53.3	21.1	53	21	53.8	0.462	4778			15
814	6495	1	Euphorbia milii	401	2017-11-22-16-55-31	0	3	x	10	0	53.3	21.1	53	21	53.8	0.462	4778			16
815	6496	1	Euphorbia milii	401	2017-11-22-16-55-33	0	3	x	10	0	53.3	21.1	53	21	53.8	0.462	4778			17
816	6497	1	Euphorbia milii	401	2017-11-22-16-55-35	0	3	x	10	0	53.2	21.1	53	21	53.8	0.562	4778			18
817	6498	1	Euphorbia milii	401	2017-11-22-16-55-37	0	3	x	10	0	53.3	21.1	53.1	21	53.9	0.566	4778			19
818	6499	1	Euphorbia milii	401	2017-11-22-16-55-39	0	3	x	10	0	53.2	21.1	53.1	21	53.9	0.666	4778			20
819	6500	1	Euphorbia milii	401	2017-11-22-16-55-41	0	3	x	10	0	53.3	21.1	53.1	21	53.9	0.566	4778			21
820	6501	1	Euphorbia milii	401	2017-11-22-16-55-43	0	3	x	10	0	53.3	21.1	53.1	21	53.9	0.566	4778			22
821	6502	1	Euphorbia milii	401	2017-11-22-16-55-45	0	3	x	10	0	53.3	21.1	53.1	21	53.9	0.566	4778			23
822	6503	1	Euphorbia milii	401	2017-11-22-16-55-47	0	3	x	10	0	53.2	21	53.1	21	53.9	0.666	4778			24
823	6504	1	Euphorbia milii	401	2017-11-22-16-55-49	0	3	x	10	0	53.3	21.1	53.1	21	53.9	0.566	4778			25
824	6505	1	Euphorbia milii	401	2017-11-22-16-55-51	0	3	x	10	0	53.2	21	53	21	53.8	0.562	4778			26
825	6506	1	Euphorbia milii	401	2017-11-22-16-55-53	0	3	x	10	0	53.3	21.1	53	21	53.8	0.462	4778			27
826	6507	1	Euphorbia milii	401	2017-11-22-16-55-55	0	3	x	10	0	53.1	21	53	21	53.8	0.662	4778			28
827	6508	1	Euphorbia milii	401	2017-11-22-16-55-57	0	3	x	10	0	53.3	21.1	53	21	53.8	0.462	4778			29
828	6509	1	Euphorbia milii	401	2017-11-22-16-55-59	0	3	x	10	0	53.3	21.1	53	21	53.8	0.462	4778			30
829	6510	1	Euphorbia milii	401	2017-11-22-16-56-01	0	3	x	10	0	53.3	21.1	53	21	53.8	0.462	4778			31
830	6511	1	Euphorbia milii	401	2017-11-22-16-56-03	0	3	x	10	0	53.2	21.1	53	21	53.8	0.562	4778			32
831	6512	1	Euphorbia milii	401	2017-11-22-16-56-05	0	3	x	10	0	53.3	21.1	53	21	53.8	0.462	4778			33
832	6513	1	Euphorbia milii	401	2017-11-22-16-56-07	0	3	x	10	0	53.1	21	53	21	53.8	0.662	4778			34
833	6514	1	Euphorbia milii	401	2017-11-22-16-56-09	0	3	x	10	0	53.3	21.1	53	21	53.8	0.462	4778			35
834	6515	1	Euphorbia milii	401	2017-11-22-16-56-11	0	3	x	10	0	53.2	21	53	21	53.8	0.562	4778			36
835	6516	1	Euphorbia milii	401	2017-11-22-16-56-13	0	3	x	10	0	53.3	21.1	53	21	53.8	0.462	4778			37
836	6517	1	Euphorbia milii	401	2017-11-22-16-56-15	0	3	x	10	0	53.3	21.1	53	21	53.8	0.462	4778			38
837	6518	1	Euphorbia milii	401	2017-11-22-16-56-17	0	3	x	10	0	53.3	21.1	53	21	53.8	0.462	4778			39
838	6519	1	Euphorbia milii	401	2017-11-22-16-56-19	0	3	x	10	0	53.3	21.1	53	21	53.8	0.462	4778			40
839	6520	1	Euphorbia milii	401	2017-11-22-16-56-21	0	3	x	10	0	53.2	21	53	21	53.8	0.562	4778			41
840	6521	1	Euphorbia milii	401	2017-11-22-16-56-23	0	3	x	10	0	53.3	21.1	53	21	53.8	0.462	4778			42
841	6522	1	Euphorbia milii	401	2017-11-22-16-56-25	0	3	x	10	0	53.2	21	53	21	53.8	0.562	4778			43
842	6523	1	Euphorbia milii	401	2017-11-22-16-56-27	0	3	x	10	0	53.3	21.1	53	21	53.8	0.462	4778			44
843	6524	1	Euphorbia milii	401	2017-11-22-16-56-29	0	3	x	10	0	53.3	21.1	53	21	53.8	0.462	4778			45
844	6525	1	Euphorbia milii	401	2017-11-22-16-56-31	0	3	x	10	0	53.2	21.1	53	21	53.8	0.562	4778			46
845	6526	1	Euphorbia milii	401	2017-11-22-16-56-33	0	3	x	10	0	53.3	21.1	53	21	53.8	0.462	4778			47
846	6527	1	Euphorbia milii	401	2017-11-22-16-56-35	0	3	x	10	0	53.1	21	53	21	53.8	0.662	4778			48
847	6528	1	Euphorbia milii	401	2017-11-22-16-56-37	0	3	x	10	0	53.3	21.1	53	21	53.8	0.462	4778			49
848	6529	1	Euphorbia milii	401	2017-11-22-16-56-39	0	3	x	10	0	53.2	21	53	21	53.8	0.562	4778			50
849	6530	1	Euphorbia milii	401	2017-11-22-16-56-41	0	3	x	10	0	53.2	21.1	53	21	53.8	0.562	4778			51
850	6531	1	Euphorbia milii	401	2017-11-22-16-56-43	0	3	x	10	0	53.2	21.1	53	21	53.8	0.562	4778			52
851	6532	1	Euphorbia milii	401	2017-11-22-16-56-45	0	3	x	10	0	53.2	21.1	53	21	53.8	0.562	4778			53
852	6533	1	Euphorbia milii	401	2017-11-22-16-56-47	0	3	x	10	0	53.2	21.1	53	21	53.8	0.562	4778			54
853	6534	1	Euphorbia milii	401	2017-11-22-16-56-49	0	3	x	10	0	53.2	21.1	53	21	53.8	0.562	4778			55
854	6535	1	Euphorbia milii	401	2017-11-22-16-56-51	0	3	x	10	0	53.2	21.1	53	21	53.8	0.562	4778			56
855	6536	1	Euphorbia milii	401	2017-11-22-16-56-53	0	3	x	10	0	53.3	21.1	53	21	53.8	0.462	4778			57
856	6537	1	Euphorbia milii	401	2017-11-22-16-56-55	0	3	x	10	0	53.3	21.1	53	21	53.8	0.462	4778			58
857	6538	1	Euphorbia milii	401	2017-11-22-16-56-57	0	3	x	10	0	53.2	21	53	21	53.8	0.562	4778			59
858	6539	1	Euphorbia milii	401	2017-11-22-16-56-59	0	3	x	10	0	53.3	21.1	53	21	53.8	0.462	4778			60
859	6540	1	Euphorbia milii	401	2017-11-22-16-57-01	0	3	x	10	0	53.3	21.1	53	21	53.8	0.462	4778			61
860	6541	1	Euphorbia milii	401	2017-11-22-16-57-03	0	3	x	10	0	53.3	21.1	53	21	53.8	0.462	4778			62
861	6542	1	Euphorbia milii	401	2017-11-22-16-57-05	0	3	x	10	0	53.2	21	53	21	53.8	0.562	4778			63
862	6543	1	Euphorbia milii	401	2017-11-22-16-57-07	0	3	x	10	0	53.2	21	53	21	53.8	0.562	4778			64
863	6544	1	Euphorbia milii	401	2017-11-22-16-57-09	0	3	x	10	0	53.3	21.1	53	21	53.8	0.462	4778			65
864	6545	1	Euphorbia milii	401	2017-11-22-16-57-11	0	3	x	10	0	53.3	21.1	53	21	53.8	0.462	4778			66
865	6546	1	Euphorbia milii	401	2017-11-22-16-57-13	0	3	x	10	0	53.3	21.1	53	21	53.8	0.462	4778			67
866	6547	1	Euphorbia milii	401	2017-11-22-16-57-15	0	3	x	10	0	53.2	21	53.1	21	53.9	0.666	4778			68
867	6548	1	Euphorbia milii	401	2017-11-22-16-57-17	0	3	x	10	0	53.2	21.1	53	21	53.8	0.562	4778			69
868	6549	1	Euphorbia milii	401	2017-11-22-16-57-19	0	3	x	10	0	53.3	21.1	53.1	21	53.9	0.566	4778			70
869	6550	1	Euphorbia milii	401	2017-11-22-16-57-21	0	3	x	10	0	53.2	21	53	21	53.8	0.562	4778			71
870	6551	1	Euphorbia milii	401	2017-11-22-16-57-23	0	3	x	10	0	53.3	21.1	53	21	53.8	0.462	4778			72
871	6552	1	Euphorbia milii	401	2017-11-22-16-57-25	0	3	x	10	0	53.3	21.1	53.1	21	53.9	0.566	4778			73
872	6553	1	Euphorbia milii	401	2017-11-22-16-57-27	0	3	x	10	0	53.3	21.1	53.1	21	53.9	0.566	4778			74
873	6554	1	Euphorbia milii	401	2017-11-22-16-57-29	0	3	x	10	0	53.3	21.1	53.1	21	53.9	0.566	4778			75
874	6555	1	Euphorbia milii	401	2017-11-22-16-57-31	0	3	x	10	0	53.3	21.1	53	21	53.8	0.462	4778			76
875	6556	1	Euphorbia milii	401	2017-11-22-16-57-33	0	3	x	10	0	53.2	21	53	21	53.8	0.562	4778			77
876	6557	1	Euphorbia milii	401	2017-11-22-16-57-35	0	3	x	10	0	53.2	21	53	21	53.8	0.562	4778			78
877	6558	1	Euphorbia milii	401	2017-11-22-16-57-37	0	3	x	10	0	53.2	21.1	53	21	53.8	0.562	4778			79
878	6559	1	Euphorbia milii	401	2017-11-22-16-57-39	0	3	x	10	0	53.3	21.1	53	21	53.8	0.462	4778			80
879	6560	1	Euphorbia milii	401	2017-11-22-16-57-41	0	3	x	10	0	53.3	21.1	53	21	53.8	0.462	4778			81
880	6561	1	Euphorbia milii	401	2017-11-22-16-57-43	0	3	x	10	0	53.2	21.1	53.1	21	53.9	0.666	4778			82
881	6562	1	Euphorbia milii	401	2017-11-22-16-57-45	0	3	x	10	0	53.2	21.1	53.1	21	53.9	0.666	4778			83
882	6563	1	Euphorbia milii	401	2017-11-22-16-57-47	0	3	x	10	0	53.1	21	53.1	21	53.9	0.766	4778			84
883	6564	1	Euphorbia milii	401	2017-11-22-16-57-49	0	3	x	10	0	53.2	21.1	53.1	21	53.9	0.666	4778			85
884	6565	1	Euphorbia milii	401	2017-11-22-16-57-51	0	3	x	10	0	53.2	21	53.1	21	53.9	0.666	4778			86
885	6566	1	Euphorbia milii	401	2017-11-22-16-57-53	0	3	x	10	0	53.2	21.1	53.1	21	53.9	0.666	4778			87
886	6567	1	Euphorbia milii	401	2017-11-22-16-57-55	0	3	x	10	0	53.2	21.1	53.1	21	53.9	0.666	4778			88
887	6568	1	Euphorbia milii	401	2017-11-22-16-57-57	0	3	x	10	0	53.1	21	53.1	21	53.9	0.766	4778			89
888	6569	1	Euphorbia milii	401	2017-11-22-16-57-59	0	3	x	10	0	53.2	21.1	53	21	53.8	0.562	4778			90
889	6570	1	Euphorbia milii	401	2017-11-22-16-58-02	0	3	x	10	0	53.2	21.1	53.1	21	53.9	0.666	4778	Last10	Here	91
890	6571	1	Euphorbia milii	401	2017-11-22-16-58-04	0	3	x	10	0	53.2	21.1	53	21	53.8	0.562	4778	Last10	Here	92
891	6572	1	Euphorbia milii	401	2017-11-22-16-58-06	0	3	x	10	0	53.1	21	53.1	21	53.9	0.766	4778	Last10	Here	93
892	6573	1	Euphorbia milii	401	2017-11-22-16-58-08	0	3	x	10	0	53.1	21	53	21	53.8	0.662	4778	Last10	Here	94
893	6574	1	Euphorbia milii	401	2017-11-22-16-58-10	0	3	x	10	0	53.2	21.1	53	21	53.8	0.562	4778	Last10	Here	95
894	6575	1	Euphorbia milii	401	2017-11-22-16-58-12	0	3	x	10	0	53.1	21	53	21	53.8	0.662	4778	Last10	Here	96
895	6576	1	Euphorbia milii	401	2017-11-22-16-58-14	0	3	x	10	0	53.2	21.1	53.1	21	53.9	0.666	4778	Last10	Here	97
896	6577	1	Euphorbia milii	401	2017-11-22-16-58-16	0	3	x	10	0	53.1	21	53.1	21	53.9	0.766	4778	Last10	Here	98
897	6578	1	Euphorbia milii	401	2017-11-22-16-58-18	0	3	x	10	0	53.2	21.1	53.1	21	53.9	0.666	4778	Last10	Here	99
898	6579	1	Euphorbia milii	401	2017-11-22-16-58-20	0	3	x	10	0	53.2	21.1	53	21	53.8	0.562	4778	Last10	Here	100
899	6580	1	Euphorbia milii	401	2017-11-22-16-58-52	0	3	x	15	0	53.2	21.1	53	21	53.8	0.562	4779	First10	Here	1
900	6581	1	Euphorbia milii	401	2017-11-22-16-58-54	0	3	x	15	0	53.2	21.1	53	21	53.8	0.562	4779	First10	Here	2
901	6582	1	Euphorbia milii	401	2017-11-22-16-58-56	0	3	x	15	0	53.1	21	53	21	53.8	0.662	4779	First10	Here	3
902	6583	1	Euphorbia milii	401	2017-11-22-16-58-58	0	3	x	15	0	53.1	21	53	21	53.8	0.662	4779	First10	Here	4
903	6584	1	Euphorbia milii	401	2017-11-22-16-59-00	0	3	x	15	0	53.2	21.1	53	21	53.8	0.562	4779	First10	Here	5
904	6585	1	Euphorbia milii	401	2017-11-22-16-59-02	0	3	x	15	0	53.1	21	53	21	53.8	0.662	4779	First10	Here	6
905	6586	1	Euphorbia milii	401	2017-11-22-16-59-04	0	3	x	15	0	53.1	21	53	21	53.8	0.662	4779	First10	Here	7
906	6587	1	Euphorbia milii	401	2017-11-22-16-59-06	0	3	x	15	0	53.2	21.1	53	21	53.8	0.562	4779	First10	Here	8
907	6588	1	Euphorbia milii	401	2017-11-22-16-59-08	0	3	x	15	0	53.2	21.1	53	21	53.8	0.562	4779	First10	Here	9
908	6589	1	Euphorbia milii	401	2017-11-22-16-59-10	0	3	x	15	0	53.2	21.1	53	21	53.8	0.562	4779	First10	Here	10
909	6590	1	Euphorbia milii	401	2017-11-22-16-59-12	0	3	x	15	0	53.2	21.1	53	21	53.8	0.562	4779			11
910	6591	1	Euphorbia milii	401	2017-11-22-16-59-14	0	3	x	15	0	53.2	21.1	52.9	21	53.7	0.459	4779			12
911	6592	1	Euphorbia milii	401	2017-11-22-16-59-16	0	3	x	15	0	53.2	21.1	53	21	53.8	0.562	4779			13
912	6593	1	Euphorbia milii	401	2017-11-22-16-59-18	0	3	x	15	0	53.1	21	52.9	21	53.7	0.559	4779			14
913	6594	1	Euphorbia milii	401	2017-11-22-16-59-20	0	3	x	15	0	53.1	21	53	21	53.8	0.662	4779			15
914	6595	1	Euphorbia milii	401	2017-11-22-16-59-22	0	3	x	15	0	53.2	21.1	52.9	21	53.7	0.459	4779			16
915	6596	1	Euphorbia milii	401	2017-11-22-16-59-24	0	3	x	15	0	53.1	21	52.9	21	53.7	0.559	4779			17
916	6597	1	Euphorbia milii	401	2017-11-22-16-59-26	0	3	x	15	0	53.1	21	52.9	21	53.7	0.559	4779			18
917	6598	1	Euphorbia milii	401	2017-11-22-16-59-28	0	3	x	15	0	53.2	21.1	52.9	21	53.7	0.459	4779			19
918	6599	1	Euphorbia milii	401	2017-11-22-16-59-30	0	3	x	15	0	53.2	21.1	52.9	21	53.7	0.459	4779			20
919	6600	1	Euphorbia milii	401	2017-11-22-16-59-32	0	3	x	15	0	53.2	21.1	52.9	21	53.7	0.459	4779			21
920	6601	1	Euphorbia milii	401	2017-11-22-16-59-34	0	3	x	15	0	53.1	21	52.9	21	53.7	0.559	4779			22
921	6602	1	Euphorbia milii	401	2017-11-22-16-59-36	0	3	x	15	0	53.1	21	52.9	21	53.7	0.559	4779			23
922	6603	1	Euphorbia milii	401	2017-11-22-16-59-38	0	3	x	15	0	53.1	21	52.9	21	53.7	0.559	4779			24
923	6604	1	Euphorbia milii	401	2017-11-22-16-59-40	0	3	x	15	0	53.2	21.1	52.9	21	53.7	0.459	4779			25
924	6605	1	Euphorbia milii	401	2017-11-22-16-59-42	0	3	x	15	0	53.2	21.1	52.9	21	53.7	0.459	4779			26
925	6606	1	Euphorbia milii	401	2017-11-22-16-59-44	0	3	x	15	0	53.2	21.1	52.9	21	53.7	0.459	4779			27
926	6607	1	Euphorbia milii	401	2017-11-22-16-59-46	0	3	x	15	0	53.2	21.1	52.9	21	53.7	0.459	4779			28
927	6608	1	Euphorbia milii	401	2017-11-22-16-59-48	0	3	x	15	0	53.2	21.1	52.9	21	53.7	0.459	4779			29
928	6609	1	Euphorbia milii	401	2017-11-22-16-59-50	0	3	x	15	0	53.2	21.1	52.9	21	53.7	0.459	4779			30
929	6610	1	Euphorbia milii	401	2017-11-22-16-59-52	0	3	x	15	0	53.1	21	52.9	21	53.7	0.559	4779			31
930	6611	1	Euphorbia milii	401	2017-11-22-16-59-54	0	3	x	15	0	53.2	21.1	52.9	21	53.7	0.459	4779			32
931	6612	1	Euphorbia milii	401	2017-11-22-16-59-56	0	3	x	15	0	53.2	21.1	52.9	21	53.7	0.459	4779			33
932	6613	1	Euphorbia milii	401	2017-11-22-16-59-58	0	3	x	15	0	53.2	21.1	52.9	21	53.7	0.459	4779			34
933	6614	1	Euphorbia milii	401	2017-11-22-17-00-00	0	3	x	15	0	53.2	21.1	52.9	21	53.7	0.459	4779			35
934	6615	1	Euphorbia milii	401	2017-11-22-17-00-02	0	3	x	15	0	53.2	21.1	52.9	21	53.7	0.459	4779			36
935	6616	1	Euphorbia milii	401	2017-11-22-17-00-04	0	3	x	15	0	53.2	21.1	52.8	21	53.6	0.355	4779			37
936	6617	1	Euphorbia milii	401	2017-11-22-17-00-06	0	3	x	15	0	53.1	21	52.9	21	53.7	0.559	4779			38
937	6618	1	Euphorbia milii	401	2017-11-22-17-00-08	0	3	x	15	0	53.1	21	52.8	21	53.6	0.455	4779			39
938	6619	1	Euphorbia milii	401	2017-11-22-17-00-10	0	3	x	15	0	53.2	21.1	52.9	21	53.7	0.459	4779			40
939	6620	1	Euphorbia milii	401	2017-11-22-17-00-12	0	3	x	15	0	53.1	21	52.9	21	53.7	0.559	4779			41
940	6621	1	Euphorbia milii	401	2017-11-22-17-00-14	0	3	x	15	0	53.1	21	52.9	21	53.7	0.559	4779			42
941	6622	1	Euphorbia milii	401	2017-11-22-17-00-16	0	3	x	15	0	53.2	21.1	52.8	21	53.6	0.355	4779			43
942	6623	1	Euphorbia milii	401	2017-11-22-17-00-18	0	3	x	15	0	53.2	21.1	52.9	21	53.7	0.459	4779			44
943	6624	1	Euphorbia milii	401	2017-11-22-17-00-20	0	3	x	15	0	53.1	21	52.8	21	53.6	0.455	4779			45
944	6625	1	Euphorbia milii	401	2017-11-22-17-00-22	0	3	x	15	0	53.1	21	52.9	21	53.7	0.559	4779			46
945	6626	1	Euphorbia milii	401	2017-11-22-17-00-24	0	3	x	15	0	53.2	21.1	52.9	21	53.7	0.459	4779			47
946	6627	1	Euphorbia milii	401	2017-11-22-17-00-26	0	3	x	15	0	53.1	21	52.9	21	53.7	0.559	4779			48
947	6628	1	Euphorbia milii	401	2017-11-22-17-00-28	0	3	x	15	0	53.2	21.1	52.9	21	53.7	0.459	4779			49
948	6629	1	Euphorbia milii	401	2017-11-22-17-00-30	0	3	x	15	0	53.1	21	52.9	21	53.7	0.559	4779			50
949	6630	1	Euphorbia milii	401	2017-11-22-17-00-32	0	3	x	15	0	53.2	21.1	52.9	21	53.7	0.459	4779			51
950	6631	1	Euphorbia milii	401	2017-11-22-17-00-34	0	3	x	15	0	53.1	21	52.9	21	53.7	0.559	4779			52
951	6632	1	Euphorbia milii	401	2017-11-22-17-00-36	0	3	x	15	0	53.2	21.1	52.9	21	53.7	0.459	4779			53
952	6633	1	Euphorbia milii	401	2017-11-22-17-00-38	0	3	x	15	0	53.2	21.1	52.9	21	53.7	0.459	4779			54
953	6634	1	Euphorbia milii	401	2017-11-22-17-00-40	0	3	x	15	0	53.1	21	52.9	21	53.7	0.559	4779			55
954	6635	1	Euphorbia milii	401	2017-11-22-17-00-42	0	3	x	15	0	53.1	21	52.9	21	53.7	0.559	4779			56
955	6636	1	Euphorbia milii	401	2017-11-22-17-00-44	0	3	x	15	0	53.2	21.1	52.9	21	53.7	0.459	4779			57
956	6637	1	Euphorbia milii	401	2017-11-22-17-00-46	0	3	x	15	0	53.2	21.1	52.9	21	53.7	0.459	4779			58
957	6638	1	Euphorbia milii	401	2017-11-22-17-00-48	0	3	x	15	0	53.2	21.1	52.9	21	53.7	0.459	4779			59
958	6639	1	Euphorbia milii	401	2017-11-22-17-00-50	0	3	x	15	0	53.2	21.1	52.9	21	53.7	0.459	4779			60
959	6640	1	Euphorbia milii	401	2017-11-22-17-00-52	0	3	x	15	0	53.1	21	52.9	21	53.7	0.559	4779			61
960	6641	1	Euphorbia milii	401	2017-11-22-17-00-54	0	3	x	15	0	53.2	21.1	52.9	21	53.7	0.459	4779			62
961	6642	1	Euphorbia milii	401	2017-11-22-17-00-56	0	3	x	15	0	53.2	21.1	52.9	21	53.7	0.459	4779			63
962	6643	1	Euphorbia milii	401	2017-11-22-17-00-58	0	3	x	15	0	53.2	21	52.9	21	53.7	0.459	4779			64
963	6644	1	Euphorbia milii	401	2017-11-22-17-01-00	0	3	x	15	0	53.1	21	52.9	21	53.7	0.559	4779			65
964	6645	1	Euphorbia milii	401	2017-11-22-17-01-02	0	3	x	15	0	53.3	21.1	52.9	21	53.7	0.359	4779			66
965	6646	1	Euphorbia milii	401	2017-11-22-17-01-04	0	3	x	15	0	53.3	21.1	52.9	21	53.7	0.359	4779			67
966	6647	1	Euphorbia milii	401	2017-11-22-17-01-06	0	3	x	15	0	53.3	21.1	52.9	21	53.7	0.359	4779			68
967	6648	1	Euphorbia milii	401	2017-11-22-17-01-08	0	3	x	15	0	53.2	21	52.9	21	53.7	0.459	4779			69
968	6649	1	Euphorbia milii	401	2017-11-22-17-01-10	0	3	x	15	0	53.3	21.1	52.9	21	53.7	0.359	4779			70
969	6650	1	Euphorbia milii	401	2017-11-22-17-01-12	0	3	x	15	0	53.3	21.1	52.9	21	53.7	0.359	4779			71
970	6651	1	Euphorbia milii	401	2017-11-22-17-01-14	0	3	x	15	0	53.3	21.1	52.9	21	53.7	0.359	4779			72
971	6652	1	Euphorbia milii	401	2017-11-22-17-01-16	0	3	x	15	0	53.2	21	52.9	21	53.7	0.459	4779			73
972	6653	1	Euphorbia milii	401	2017-11-22-17-01-18	0	3	x	15	0	53.3	21.1	53	21	53.8	0.462	4779			74
973	6654	1	Euphorbia milii	401	2017-11-22-17-01-20	0	3	x	15	0	53.3	21.1	53	21	53.8	0.462	4779			75
974	6655	1	Euphorbia milii	401	2017-11-22-17-01-22	0	3	x	15	0	53.3	21.1	53	21	53.8	0.462	4779			76
975	6656	1	Euphorbia milii	401	2017-11-22-17-01-24	0	3	x	15	0	53.3	21.1	53	21	53.8	0.462	4779			77
976	6657	1	Euphorbia milii	401	2017-11-22-17-01-26	0	3	x	15	0	53.2	21	53	21	53.8	0.562	4779			78
977	6658	1	Euphorbia milii	401	2017-11-22-17-01-28	0	3	x	15	0	53.3	21.1	53	21	53.8	0.462	4779			79
978	6659	1	Euphorbia milii	401	2017-11-22-17-01-30	0	3	x	15	0	53.2	21.1	52.9	21	53.7	0.459	4779			80
979	6660	1	Euphorbia milii	401	2017-11-22-17-01-32	0	3	x	15	0	53.2	21.1	52.9	21	53.7	0.459	4779			81
980	6661	1	Euphorbia milii	401	2017-11-22-17-01-34	0	3	x	15	0	53.2	21.1	52.9	21	53.7	0.459	4779			82
981	6662	1	Euphorbia milii	401	2017-11-22-17-01-36	0	3	x	15	0	53.2	21.1	52.9	21	53.7	0.459	4779			83
982	6663	1	Euphorbia milii	401	2017-11-22-17-01-38	0	3	x	15	0	53.2	21.1	52.9	21	53.7	0.459	4779			84
983	6664	1	Euphorbia milii	401	2017-11-22-17-01-40	0	3	x	15	0	53.2	21.1	52.9	21	53.7	0.459	4779			85
984	6665	1	Euphorbia milii	401	2017-11-22-17-01-42	0	3	x	15	0	53.2	21.1	52.9	21	53.7	0.459	4779			86
985	6666	1	Euphorbia milii	401	2017-11-22-17-01-44	0	3	x	15	0	53.2	21.1	52.9	21	53.7	0.459	4779			87
986	6667	1	Euphorbia milii	401	2017-11-22-17-01-46	0	3	x	15	0	53.2	21.1	52.9	21	53.7	0.459	4779			88
987	6668	1	Euphorbia milii	401	2017-11-22-17-01-48	0	3	x	15	0	53.2	21.1	52.9	21	53.7	0.459	4779			89
988	6669	1	Euphorbia milii	401	2017-11-22-17-01-50	0	3	x	15	0	53.2	21.1	52.9	21	53.7	0.459	4779			90
989	6670	1	Euphorbia milii	401	2017-11-22-17-01-52	0	3	x	15	0	53.2	21.1	52.9	21	53.7	0.459	4779	Last10	Here	91
990	6671	1	Euphorbia milii	401	2017-11-22-17-01-54	0	3	x	15	0	53.2	21.1	52.9	21	53.7	0.459	4779	Last10	Here	92
991	6672	1	Euphorbia milii	401	2017-11-22-17-01-56	0	3	x	15	0	53.2	21.1	52.9	21	53.7	0.459	4779	Last10	Here	93
992	6673	1	Euphorbia milii	401	2017-11-22-17-01-58	0	3	x	15	0	53.1	21.1	52.8	21	53.6	0.455	4779	Last10	Here	94
993	6674	1	Euphorbia milii	401	2017-11-22-17-02-00	0	3	x	15	0	53.2	21.1	52.8	21	53.6	0.355	4779	Last10	Here	95
994	6675	1	Euphorbia milii	401	2017-11-22-17-02-02	0	3	x	15	0	53.2	21.1	52.8	21	53.6	0.355	4779	Last10	Here	96
995	6676	1	Euphorbia milii	401	2017-11-22-17-02-04	0	3	x	15	0	53.1	21.1	52.9	21	53.7	0.559	4779	Last10	Here	97
996	6677	1	Euphorbia milii	401	2017-11-22-17-02-06	0	3	x	15	0	53.1	21.1	52.9	21	53.7	0.559	4779	Last10	Here	98
997	6678	1	Euphorbia milii	401	2017-11-22-17-02-08	0	3	x	15	0	53.1	21.1	52.9	21	53.7	0.559	4779	Last10	Here	99
998	6679	1	Euphorbia milii	401	2017-11-22-17-02-44	0	3	x	20	0	53.1	21.1	52.9	21	53.7	0.559	4780	First10	Here	1
999	6680	1	Euphorbia milii	401	2017-11-22-17-02-46	0	3	x	20	0	53.1	21.1	52.9	21	53.7	0.559	4780	First10	Here	2
1000	6681	1	Euphorbia milii	401	2017-11-22-17-02-48	0	3	x	20	0	53.1	21.1	52.9	21	53.7	0.559	4780	First10	Here	3
1001	6682	1	Euphorbia milii	401	2017-11-22-17-02-50	0	3	x	20	0	53.1	21.1	52.9	21	53.7	0.559	4780	First10	Here	4
1002	6683	1	Euphorbia milii	401	2017-11-22-17-02-52	0	3	x	20	0	53.1	21.1	52.9	21	53.7	0.559	4780	First10	Here	5
1003	6684	1	Euphorbia milii	401	2017-11-22-17-02-54	0	3	x	20	0	53.1	21.1	52.9	21	53.7	0.559	4780	First10	Here	6
1004	6685	1	Euphorbia milii	401	2017-11-22-17-02-56	0	3	x	20	0	53.1	21.1	52.8	21	53.6	0.455	4780	First10	Here	7
1005	6686	1	Euphorbia milii	401	2017-11-22-17-02-58	0	3	x	20	0	53.1	21.1	52.9	21	53.7	0.559	4780	First10	Here	8
1006	6687	1	Euphorbia milii	401	2017-11-22-17-03-00	0	3	x	20	0	53.1	21.1	52.8	21	53.6	0.455	4780	First10	Here	9
1007	6688	1	Euphorbia milii	401	2017-11-22-17-03-02	0	3	x	20	0	53.1	21.1	52.8	21	53.6	0.455	4780	First10	Here	10
1008	6689	1	Euphorbia milii	401	2017-11-22-17-03-04	0	3	x	20	0	53.1	21.1	52.8	21	53.6	0.455	4780			11
1009	6690	1	Euphorbia milii	401	2017-11-22-17-03-06	0	3	x	20	0	53.1	21.1	52.8	21	53.6	0.455	4780			12
1010	6691	1	Euphorbia milii	401	2017-11-22-17-03-08	0	3	x	20	0	53.1	21.1	52.8	21	53.6	0.455	4780			13
1011	6692	1	Euphorbia milii	401	2017-11-22-17-03-10	0	3	x	20	0	53.1	21.1	52.9	21	53.7	0.559	4780			14
1012	6693	1	Euphorbia milii	401	2017-11-22-17-03-12	0	3	x	20	0	53.1	21.1	52.8	21	53.6	0.455	4780			15
1013	6694	1	Euphorbia milii	401	2017-11-22-17-03-14	0	3	x	20	0	53.1	21.1	52.9	21	53.7	0.559	4780			16
1014	6695	1	Euphorbia milii	401	2017-11-22-17-03-17	0	3	x	20	0	53.1	21.1	52.9	21	53.7	0.559	4780			17
1015	6696	1	Euphorbia milii	401	2017-11-22-17-03-19	0	3	x	20	0	53.2	21.1	52.9	21	53.7	0.459	4780			18
1016	6697	1	Euphorbia milii	401	2017-11-22-17-03-21	0	3	x	20	0	53.2	21.1	52.8	21	53.6	0.355	4780			19
1017	6698	1	Euphorbia milii	401	2017-11-22-17-03-23	0	3	x	20	0	53.1	21.1	52.8	21	53.6	0.455	4780			20
1018	6699	1	Euphorbia milii	401	2017-11-22-17-03-25	0	3	x	20	0	53.1	21.1	52.9	21	53.7	0.559	4780			21
1019	6700	1	Euphorbia milii	401	2017-11-22-17-03-27	0	3	x	20	0	53.2	21.1	52.9	21	53.7	0.459	4780			22
1020	6701	1	Euphorbia milii	401	2017-11-22-17-03-29	0	3	x	20	0	53.2	21.1	52.9	21	53.7	0.459	4780			23
1021	6702	1	Euphorbia milii	401	2017-11-22-17-03-31	0	3	x	20	0	53.1	21.1	52.9	21	53.7	0.559	4780			24
1022	6703	1	Euphorbia milii	401	2017-11-22-17-03-33	0	3	x	20	0	53.1	21.1	52.8	21	53.6	0.455	4780			25
1023	6704	1	Euphorbia milii	401	2017-11-22-17-03-35	0	3	x	20	0	53.1	21.1	52.8	21	53.6	0.455	4780			26
1024	6705	1	Euphorbia milii	401	2017-11-22-17-03-37	0	3	x	20	0	53.1	21.1	52.9	21	53.7	0.559	4780			27
1025	6706	1	Euphorbia milii	401	2017-11-22-17-03-39	0	3	x	20	0	53.1	21.1	52.9	21	53.7	0.559	4780			28
1026	6707	1	Euphorbia milii	401	2017-11-22-17-03-41	0	3	x	20	0	53.1	21.1	52.9	21	53.7	0.559	4780			29
1027	6708	1	Euphorbia milii	401	2017-11-22-17-03-43	0	3	x	20	0	53.1	21	52.8	21	53.6	0.455	4780			30
1028	6709	1	Euphorbia milii	401	2017-11-22-17-03-45	0	3	x	20	0	53.2	21.1	52.9	21	53.7	0.459	4780			31
1029	6710	1	Euphorbia milii	401	2017-11-22-17-03-47	0	3	x	20	0	53.2	21.1	52.8	21	53.6	0.355	4780			32
1030	6711	1	Euphorbia milii	401	2017-11-22-17-03-49	0	3	x	20	0	53.2	21.1	52.8	21	53.6	0.355	4780			33
1031	6712	1	Euphorbia milii	401	2017-11-22-17-03-51	0	3	x	20	0	53.2	21.1	52.9	21	53.7	0.459	4780			34
1032	6713	1	Euphorbia milii	401	2017-11-22-17-03-53	0	3	x	20	0	53.1	21.1	52.9	21	53.7	0.559	4780			35
1033	6714	1	Euphorbia milii	401	2017-11-22-17-03-55	0	3	x	20	0	53.1	21.1	52.9	21	53.7	0.559	4780			36
1034	6715	1	Euphorbia milii	401	2017-11-22-17-03-57	0	3	x	20	0	53.2	21.1	52.9	21	53.7	0.459	4780			37
1035	6716	1	Euphorbia milii	401	2017-11-22-17-03-59	0	3	x	20	0	53.2	21.1	52.9	21	53.7	0.459	4780			38
1036	6717	1	Euphorbia milii	401	2017-11-22-17-04-01	0	3	x	20	0	53.2	21.1	52.8	21	53.6	0.355	4780			39
1037	6718	1	Euphorbia milii	401	2017-11-22-17-04-03	0	3	x	20	0	53.1	21	52.9	21	53.7	0.559	4780			40
1038	6719	1	Euphorbia milii	401	2017-11-22-17-04-05	0	3	x	20	0	53.2	21.1	52.9	21	53.7	0.459	4780			41
1039	6720	1	Euphorbia milii	401	2017-11-22-17-04-07	0	3	x	20	0	53.2	21.1	52.9	21	53.7	0.459	4780			42
1040	6721	1	Euphorbia milii	401	2017-11-22-17-04-09	0	3	x	20	0	53.2	21.1	52.8	21	53.6	0.355	4780			43
1041	6722	1	Euphorbia milii	401	2017-11-22-17-04-11	0	3	x	20	0	53.2	21.1	52.9	21	53.7	0.459	4780			44
1042	6723	1	Euphorbia milii	401	2017-11-22-17-04-13	0	3	x	20	0	53.2	21.1	52.8	21	53.6	0.355	4780			45
1043	6724	1	Euphorbia milii	401	2017-11-22-17-04-15	0	3	x	20	0	53.2	21.1	52.8	21	53.6	0.355	4780			46
1044	6725	1	Euphorbia milii	401	2017-11-22-17-04-17	0	3	x	20	0	53.1	21	52.8	21	53.6	0.455	4780			47
1045	6726	1	Euphorbia milii	401	2017-11-22-17-04-19	0	3	x	20	0	53.2	21.1	52.8	21	53.6	0.355	4780			48
1046	6727	1	Euphorbia milii	401	2017-11-22-17-04-21	0	3	x	20	0	53.1	21	52.8	21	53.6	0.455	4780			49
1047	6728	1	Euphorbia milii	401	2017-11-22-17-04-23	0	3	x	20	0	53.2	21.1	52.8	21	53.6	0.355	4780			50
1048	6729	1	Euphorbia milii	401	2017-11-22-17-04-25	0	3	x	20	0	53.2	21.1	52.9	21	53.7	0.459	4780			51
1049	6730	1	Euphorbia milii	401	2017-11-22-17-04-27	0	3	x	20	0	53.2	21.1	52.9	21	53.7	0.459	4780			52
1050	6731	1	Euphorbia milii	401	2017-11-22-17-04-29	0	3	x	20	0	53.2	21.1	52.9	21	53.7	0.459	4780			53
1051	6732	1	Euphorbia milii	401	2017-11-22-17-04-31	0	3	x	20	0	53.2	21.1	52.8	21	53.6	0.355	4780			54
1052	6733	1	Euphorbia milii	401	2017-11-22-17-04-33	0	3	x	20	0	53.2	21.1	52.8	21	53.6	0.355	4780			55
1053	6734	1	Euphorbia milii	401	2017-11-22-17-04-35	0	3	x	20	0	53.2	21.1	52.8	21	53.6	0.355	4780			56
1054	6735	1	Euphorbia milii	401	2017-11-22-17-04-37	0	3	x	20	0	53.2	21.1	52.8	21	53.6	0.355	4780			57
1055	6736	1	Euphorbia milii	401	2017-11-22-17-04-39	0	3	x	20	0	53.1	21.1	52.8	21	53.6	0.455	4780			58
1056	6737	1	Euphorbia milii	401	2017-11-22-17-04-41	0	3	x	20	0	53.2	21.1	52.8	21	53.6	0.355	4780			59
1057	6738	1	Euphorbia milii	401	2017-11-22-17-04-43	0	3	x	20	0	53.2	21.1	52.8	21	53.6	0.355	4780			60
1058	6739	1	Euphorbia milii	401	2017-11-22-17-04-45	0	3	x	20	0	53.2	21.1	52.8	21	53.6	0.355	4780			61
1059	6740	1	Euphorbia milii	401	2017-11-22-17-04-47	0	3	x	20	0	53.2	21.1	52.8	21	53.6	0.355	4780			62
1060	6741	1	Euphorbia milii	401	2017-11-22-17-04-49	0	3	x	20	0	53.2	21.1	52.8	21	53.6	0.355	4780			63
1061	6742	1	Euphorbia milii	401	2017-11-22-17-04-51	0	3	x	20	0	53.2	21.1	52.8	21	53.6	0.355	4780			64
1062	6743	1	Euphorbia milii	401	2017-11-22-17-04-53	0	3	x	20	0	53.2	21.1	52.8	21	53.6	0.355	4780			65
1063	6744	1	Euphorbia milii	401	2017-11-22-17-04-55	0	3	x	20	0	53.2	21.1	52.8	21	53.6	0.355	4780			66
1064	6745	1	Euphorbia milii	401	2017-11-22-17-04-57	0	3	x	20	0	53.2	21.1	52.8	21	53.6	0.355	4780			67
1065	6746	1	Euphorbia milii	401	2017-11-22-17-04-59	0	3	x	20	0	53.1	21	52.8	21	53.6	0.455	4780			68
1066	6747	1	Euphorbia milii	401	2017-11-22-17-05-01	0	3	x	20	0	53.2	21.1	52.8	21	53.6	0.355	4780			69
1067	6748	1	Euphorbia milii	401	2017-11-22-17-05-03	0	3	x	20	0	53.2	21.1	52.8	21	53.6	0.355	4780			70
1068	6749	1	Euphorbia milii	401	2017-11-22-17-05-05	0	3	x	20	0	53.2	21.1	52.8	21	53.6	0.355	4780			71
1069	6750	1	Euphorbia milii	401	2017-11-22-17-05-07	0	3	x	20	0	53.1	21	52.9	21	53.7	0.559	4780			72
1070	6751	1	Euphorbia milii	401	2017-11-22-17-05-09	0	3	x	20	0	53.2	21.1	52.9	21	53.7	0.459	4780			73
1071	6752	1	Euphorbia milii	401	2017-11-22-17-05-11	0	3	x	20	0	53.2	21.1	52.8	21	53.6	0.355	4780			74
1072	6753	1	Euphorbia milii	401	2017-11-22-17-05-13	0	3	x	20	0	53.2	21.1	52.8	21	53.6	0.355	4780			75
1073	6754	1	Euphorbia milii	401	2017-11-22-17-05-15	0	3	x	20	0	53.2	21.1	52.9	21	53.7	0.459	4780			76
1074	6755	1	Euphorbia milii	401	2017-11-22-17-05-17	0	3	x	20	0	53.2	21.1	52.9	21	53.7	0.459	4780			77
1075	6756	1	Euphorbia milii	401	2017-11-22-17-05-19	0	3	x	20	0	53.2	21.1	52.9	21	53.7	0.459	4780			78
1076	6757	1	Euphorbia milii	401	2017-11-22-17-05-21	0	3	x	20	0	53.2	21.1	52.9	21	53.7	0.459	4780			79
1077	6758	1	Euphorbia milii	401	2017-11-22-17-05-23	0	3	x	20	0	53.2	21.1	52.8	21	53.6	0.355	4780			80
1078	6759	1	Euphorbia milii	401	2017-11-22-17-05-25	0	3	x	20	0	53.2	21.1	52.9	21	53.7	0.459	4780			81
1079	6760	1	Euphorbia milii	401	2017-11-22-17-05-27	0	3	x	20	0	53.2	21.1	52.9	21	53.7	0.459	4780			82
1080	6761	1	Euphorbia milii	401	2017-11-22-17-05-29	0	3	x	20	0	53.2	21.1	52.9	21	53.7	0.459	4780			83
1081	6762	1	Euphorbia milii	401	2017-11-22-17-05-31	0	3	x	20	0	53.2	21.1	52.9	21	53.7	0.459	4780			84
1082	6763	1	Euphorbia milii	401	2017-11-22-17-05-33	0	3	x	20	0	53.2	21.1	52.8	21	53.6	0.355	4780			85
1083	6764	1	Euphorbia milii	401	2017-11-22-17-05-35	0	3	x	20	0	53.2	21.1	52.9	21	53.7	0.459	4780			86
1084	6765	1	Euphorbia milii	401	2017-11-22-17-05-37	0	3	x	20	0	53.2	21.1	52.9	21	53.7	0.459	4780			87
1085	6766	1	Euphorbia milii	401	2017-11-22-17-05-39	0	3	x	20	0	53.1	21.1	52.9	21	53.7	0.559	4780			88
1086	6767	1	Euphorbia milii	401	2017-11-22-17-05-41	0	3	x	20	0	53.1	21.1	52.9	21	53.7	0.559	4780			89
1087	6768	1	Euphorbia milii	401	2017-11-22-17-05-43	0	3	x	20	0	53.2	21.1	52.9	21	53.7	0.459	4780			90
1088	6769	1	Euphorbia milii	401	2017-11-22-17-05-45	0	3	x	20	0	53.1	21	52.9	21	53.7	0.559	4780	Last10	Here	91
1089	6770	1	Euphorbia milii	401	2017-11-22-17-05-47	0	3	x	20	0	53.2	21.1	52.9	21	53.7	0.459	4780	Last10	Here	92
1090	6771	1	Euphorbia milii	401	2017-11-22-17-05-49	0	3	x	20	0	53.2	21.1	52.9	21	53.7	0.459	4780	Last10	Here	93
1091	6772	1	Euphorbia milii	401	2017-11-22-17-05-51	0	3	x	20	0	53.1	21	52.9	21	53.7	0.559	4780	Last10	Here	94
1092	6773	1	Euphorbia milii	401	2017-11-22-17-05-53	0	3	x	20	0	53.1	21	52.8	21	53.6	0.455	4780	Last10	Here	95
1093	6774	1	Euphorbia milii	401	2017-11-22-17-05-55	0	3	x	20	0	53.2	21.1	52.8	21	53.6	0.355	4780	Last10	Here	96
1094	6775	1	Euphorbia milii	401	2017-11-22-17-05-57	0	3	x	20	0	53.1	21	52.8	21	53.6	0.455	4780	Last10	Here	97
1095	6776	1	Euphorbia milii	401	2017-11-22-17-05-59	0	3	x	20	0	53.1	21	52.8	21	53.6	0.455	4780	Last10	Here	98
1096	6777	1	Euphorbia milii	401	2017-11-22-17-06-33	0	3	x	25	0	53.2	21.1	52.8	21	53.6	0.355	4781	First10	Here	1
1097	6778	1	Euphorbia milii	401	2017-11-22-17-06-35	0	3	x	25	0	53.2	21.1	52.8	21	53.6	0.355	4781	First10	Here	2
1098	6779	1	Euphorbia milii	401	2017-11-22-17-06-37	0	3	x	25	0	53.2	21.1	52.8	21	53.6	0.355	4781	First10	Here	3
1099	6780	1	Euphorbia milii	401	2017-11-22-17-06-39	0	3	x	25	0	53.2	21.1	52.8	21	53.6	0.355	4781	First10	Here	4
1100	6781	1	Euphorbia milii	401	2017-11-22-17-06-41	0	3	x	25	0	53.2	21.1	52.8	21	53.6	0.355	4781	First10	Here	5
1101	6782	1	Euphorbia milii	401	2017-11-22-17-06-43	0	3	x	25	0	53.1	21	52.8	21	53.6	0.455	4781	First10	Here	6
1102	6783	1	Euphorbia milii	401	2017-11-22-17-06-45	0	3	x	25	0	53.1	21	52.8	21	53.6	0.455	4781	First10	Here	7
1103	6784	1	Euphorbia milii	401	2017-11-22-17-06-47	0	3	x	25	0	53.2	21.1	52.8	21	53.6	0.355	4781	First10	Here	8
1104	6785	1	Euphorbia milii	401	2017-11-22-17-06-49	0	3	x	25	0	53.1	21	52.8	21	53.6	0.455	4781	First10	Here	9
1105	6786	1	Euphorbia milii	401	2017-11-22-17-06-51	0	3	x	25	0	53.2	21.1	52.8	21	53.6	0.355	4781	First10	Here	10
1106	6787	1	Euphorbia milii	401	2017-11-22-17-06-53	0	3	x	25	0	53.2	21.1	52.8	21	53.6	0.355	4781			11
1107	6788	1	Euphorbia milii	401	2017-11-22-17-06-55	0	3	x	25	0	53.2	21.1	52.8	21	53.6	0.355	4781			12
1108	6789	1	Euphorbia milii	401	2017-11-22-17-06-57	0	3	x	25	0	53.2	21.1	52.8	21	53.6	0.355	4781			13
1109	6790	1	Euphorbia milii	401	2017-11-22-17-06-59	0	3	x	25	0	53.2	21.1	52.8	21	53.6	0.355	4781			14
1110	6791	1	Euphorbia milii	401	2017-11-22-17-07-01	0	3	x	25	0	53.2	21.1	52.8	21	53.6	0.355	4781			15
1111	6792	1	Euphorbia milii	401	2017-11-22-17-07-03	0	3	x	25	0	53.1	21	52.8	21	53.6	0.455	4781			16
1112	6793	1	Euphorbia milii	401	2017-11-22-17-07-05	0	3	x	25	0	53.2	21.1	52.8	21	53.6	0.355	4781			17
1113	6794	1	Euphorbia milii	401	2017-11-22-17-07-07	0	3	x	25	0	53.2	21.1	52.8	21	53.6	0.355	4781			18
1114	6795	1	Euphorbia milii	401	2017-11-22-17-07-09	0	3	x	25	0	53.2	21.1	52.9	21	53.7	0.459	4781			19
1115	6796	1	Euphorbia milii	401	2017-11-22-17-07-11	0	3	x	25	0	53.2	21.1	52.8	21	53.6	0.355	4781			20
1116	6797	1	Euphorbia milii	401	2017-11-22-17-07-13	0	3	x	25	0	53.2	21.1	52.9	21	53.7	0.459	4781			21
1117	6798	1	Euphorbia milii	401	2017-11-22-17-07-15	0	3	x	25	0	53.1	21	52.9	21	53.7	0.559	4781			22
1118	6799	1	Euphorbia milii	401	2017-11-22-17-07-17	0	3	x	25	0	53.2	21.1	52.9	21	53.7	0.459	4781			23
1119	6800	1	Euphorbia milii	401	2017-11-22-17-07-19	0	3	x	25	0	53.1	21	52.9	21	53.7	0.559	4781			24
1120	6801	1	Euphorbia milii	401	2017-11-22-17-07-21	0	3	x	25	0	53.2	21.1	52.9	21	53.7	0.459	4781			25
1121	6802	1	Euphorbia milii	401	2017-11-22-17-07-23	0	3	x	25	0	53.2	21.1	52.8	21	53.6	0.355	4781			26
1122	6803	1	Euphorbia milii	401	2017-11-22-17-07-25	0	3	x	25	0	53.2	21.1	52.9	21	53.7	0.459	4781			27
1123	6804	1	Euphorbia milii	401	2017-11-22-17-07-27	0	3	x	25	0	53.2	21.1	52.9	21	53.7	0.459	4781			28
1124	6805	1	Euphorbia milii	401	2017-11-22-17-07-29	0	3	x	25	0	53.1	21	52.8	21	53.6	0.455	4781			29
1125	6806	1	Euphorbia milii	401	2017-11-22-17-07-31	0	3	x	25	0	53.2	21.1	52.8	21	53.6	0.355	4781			30
1126	6807	1	Euphorbia milii	401	2017-11-22-17-07-33	0	3	x	25	0	53.2	21.1	52.9	21	53.7	0.459	4781			31
1127	6808	1	Euphorbia milii	401	2017-11-22-17-07-35	0	3	x	25	0	53.2	21.1	52.8	21	53.6	0.355	4781			32
1128	6809	1	Euphorbia milii	401	2017-11-22-17-07-37	0	3	x	25	0	53.1	21	52.8	21	53.6	0.455	4781			33
1129	6810	1	Euphorbia milii	401	2017-11-22-17-07-39	0	3	x	25	0	53.2	21.1	52.8	21	53.6	0.355	4781			34
1130	6811	1	Euphorbia milii	401	2017-11-22-17-07-41	0	3	x	25	0	53.2	21.1	52.8	21	53.6	0.355	4781			35
1131	6812	1	Euphorbia milii	401	2017-11-22-17-07-43	0	3	x	25	0	53.2	21.1	52.9	21	53.7	0.459	4781			36
1132	6813	1	Euphorbia milii	401	2017-11-22-17-07-45	0	3	x	25	0	53.2	21.1	52.9	21	53.7	0.459	4781			37
1133	6814	1	Euphorbia milii	401	2017-11-22-17-07-47	0	3	x	25	0	53.2	21.1	52.9	21	53.7	0.459	4781			38
1134	6815	1	Euphorbia milii	401	2017-11-22-17-07-49	0	3	x	25	0	53.1	21	52.8	21	53.6	0.455	4781			39
1135	6816	1	Euphorbia milii	401	2017-11-22-17-07-51	0	3	x	25	0	53.2	21.1	52.9	21	53.7	0.459	4781			40
1136	6817	1	Euphorbia milii	401	2017-11-22-17-07-53	0	3	x	25	0	53.1	21	52.8	21	53.6	0.455	4781			41
1137	6818	1	Euphorbia milii	401	2017-11-22-17-07-55	0	3	x	25	0	53.2	21.1	52.9	21	53.7	0.459	4781			42
1138	6819	1	Euphorbia milii	401	2017-11-22-17-07-57	0	3	x	25	0	53.2	21.1	52.9	21	53.7	0.459	4781			43
1139	6820	1	Euphorbia milii	401	2017-11-22-17-07-59	0	3	x	25	0	53.2	21.1	52.9	21	53.7	0.459	4781			44
1140	6821	1	Euphorbia milii	401	2017-11-22-17-08-01	0	3	x	25	0	53.2	21.1	52.9	21	53.7	0.459	4781			45
1141	6822	1	Euphorbia milii	401	2017-11-22-17-08-03	0	3	x	25	0	53.2	21.1	52.9	21	53.7	0.459	4781			46
1142	6823	1	Euphorbia milii	401	2017-11-22-17-08-05	0	3	x	25	0	53.2	21.1	52.9	21	53.7	0.459	4781			47
1143	6824	1	Euphorbia milii	401	2017-11-22-17-08-07	0	3	x	25	0	53.2	21.1	52.9	21	53.7	0.459	4781			48
1144	6825	1	Euphorbia milii	401	2017-11-22-17-08-09	0	3	x	25	0	53.2	21.1	52.9	21	53.7	0.459	4781			49
1145	6826	1	Euphorbia milii	401	2017-11-22-17-08-11	0	3	x	25	0	53.2	21.1	52.8	21	53.6	0.355	4781			50
1146	6827	1	Euphorbia milii	401	2017-11-22-17-08-13	0	3	x	25	0	53.2	21.1	52.9	21	53.7	0.459	4781			51
1147	6828	1	Euphorbia milii	401	2017-11-22-17-08-15	0	3	x	25	0	53.1	21	52.8	21	53.6	0.455	4781			52
1148	6829	1	Euphorbia milii	401	2017-11-22-17-08-17	0	3	x	25	0	53.2	21.1	52.9	21	53.7	0.459	4781			53
1149	6830	1	Euphorbia milii	401	2017-11-22-17-08-19	0	3	x	25	0	53.1	21	52.8	21	53.6	0.455	4781			54
1150	6831	1	Euphorbia milii	401	2017-11-22-17-08-21	0	3	x	25	0	53.2	21.1	52.8	21	53.6	0.355	4781			55
1151	6832	1	Euphorbia milii	401	2017-11-22-17-08-23	0	3	x	25	0	53.2	21.1	52.8	21	53.6	0.355	4781			56
1152	6833	1	Euphorbia milii	401	2017-11-22-17-08-25	0	3	x	25	0	53.1	21.1	52.8	21	53.6	0.455	4781			57
1153	6834	1	Euphorbia milii	401	2017-11-22-17-08-27	0	3	x	25	0	53.1	21	52.8	21	53.6	0.455	4781			58
1154	6835	1	Euphorbia milii	401	2017-11-22-17-08-29	0	3	x	25	0	53.2	21.1	52.8	21	53.6	0.355	4781			59
1155	6836	1	Euphorbia milii	401	2017-11-22-17-08-31	0	3	x	25	0	53.2	21.1	52.8	21	53.6	0.355	4781			60
1156	6837	1	Euphorbia milii	401	2017-11-22-17-08-34	0	3	x	25	0	53.2	21.1	52.8	21	53.6	0.355	4781			61
1157	6838	1	Euphorbia milii	401	2017-11-22-17-08-36	0	3	x	25	0	53.2	21.1	52.8	21	53.6	0.355	4781			62
1158	6839	1	Euphorbia milii	401	2017-11-22-17-08-38	0	3	x	25	0	53.2	21.1	52.8	21	53.6	0.355	4781			63
1159	6840	1	Euphorbia milii	401	2017-11-22-17-08-40	0	3	x	25	0	53.2	21.1	52.8	21	53.6	0.355	4781			64
1160	6841	1	Euphorbia milii	401	2017-11-22-17-08-42	0	3	x	25	0	53.2	21.1	52.8	21	53.6	0.355	4781			65
1161	6842	1	Euphorbia milii	401	2017-11-22-17-08-44	0	3	x	25	0	53.2	21.1	52.8	21	53.6	0.355	4781			66
1162	6843	1	Euphorbia milii	401	2017-11-22-17-08-46	0	3	x	25	0	53.2	21.1	52.8	21	53.6	0.355	4781			67
1163	6844	1	Euphorbia milii	401	2017-11-22-17-08-48	0	3	x	25	0	53.1	21	52.9	21	53.7	0.559	4781			68
1164	6845	1	Euphorbia milii	401	2017-11-22-17-08-50	0	3	x	25	0	53.1	21	52.8	21	53.6	0.455	4781			69
1165	6846	1	Euphorbia milii	401	2017-11-22-17-08-52	0	3	x	25	0	53.1	21	52.8	21	53.6	0.455	4781			70
1166	6847	1	Euphorbia milii	401	2017-11-22-17-08-54	0	3	x	25	0	53.1	21	52.8	21	53.6	0.455	4781			71
1167	6848	1	Euphorbia milii	401	2017-11-22-17-08-56	0	3	x	25	0	53.1	21	52.8	21	53.6	0.455	4781			72
1168	6849	1	Euphorbia milii	401	2017-11-22-17-08-58	0	3	x	25	0	53.2	21.1	52.8	21	53.6	0.355	4781			73
1169	6850	1	Euphorbia milii	401	2017-11-22-17-09-00	0	3	x	25	0	53.1	21	52.8	21	53.6	0.455	4781			74
1170	6851	1	Euphorbia milii	401	2017-11-22-17-09-02	0	3	x	25	0	53.2	21.1	52.8	21	53.6	0.355	4781			75
1171	6852	1	Euphorbia milii	401	2017-11-22-17-09-04	0	3	x	25	0	53.2	21.1	52.8	21	53.6	0.355	4781			76
1172	6853	1	Euphorbia milii	401	2017-11-22-17-09-06	0	3	x	25	0	53.1	21	52.8	21	53.6	0.455	4781			77
1173	6854	1	Euphorbia milii	401	2017-11-22-17-09-08	0	3	x	25	0	53.2	21.1	52.8	21	53.6	0.355	4781			78
1174	6855	1	Euphorbia milii	401	2017-11-22-17-09-10	0	3	x	25	0	53.2	21.1	52.8	21	53.6	0.355	4781			79
1175	6856	1	Euphorbia milii	401	2017-11-22-17-09-12	0	3	x	25	0	53.2	21.1	52.8	21	53.6	0.355	4781			80
1176	6857	1	Euphorbia milii	401	2017-11-22-17-09-14	0	3	x	25	0	53.2	21.1	52.9	21	53.7	0.459	4781			81
1177	6858	1	Euphorbia milii	401	2017-11-22-17-09-16	0	3	x	25	0	53.2	21.1	52.9	21	53.7	0.459	4781			82
1178	6859	1	Euphorbia milii	401	2017-11-22-17-09-18	0	3	x	25	0	53.2	21.1	52.9	21	53.7	0.459	4781			83
1179	6860	1	Euphorbia milii	401	2017-11-22-17-09-20	0	3	x	25	0	53.2	21.1	52.9	21	53.7	0.459	4781			84
1180	6861	1	Euphorbia milii	401	2017-11-22-17-09-22	0	3	x	25	0	53.2	21.1	52.8	21	53.6	0.355	4781			85
1181	6862	1	Euphorbia milii	401	2017-11-22-17-09-24	0	3	x	25	0	53.1	21	52.8	21	53.6	0.455	4781			86
1182	6863	1	Euphorbia milii	401	2017-11-22-17-09-26	0	3	x	25	0	53.2	21.1	52.8	21	53.6	0.355	4781			87
1183	6864	1	Euphorbia milii	401	2017-11-22-17-09-28	0	3	x	25	0	53.2	21.1	52.8	21	53.6	0.355	4781			88
1184	6865	1	Euphorbia milii	401	2017-11-22-17-09-30	0	3	x	25	0	53.2	21.1	52.9	21	53.7	0.459	4781			89
1185	6866	1	Euphorbia milii	401	2017-11-22-17-09-32	0	3	x	25	0	53.2	21.1	52.9	21	53.7	0.459	4781			90
1186	6867	1	Euphorbia milii	401	2017-11-22-17-09-34	0	3	x	25	0	53.2	21.1	52.9	21	53.7	0.459	4781	Last10	Here	91
1187	6868	1	Euphorbia milii	401	2017-11-22-17-09-36	0	3	x	25	0	53.2	21.1	52.9	21	53.7	0.459	4781	Last10	Here	92
1188	6869	1	Euphorbia milii	401	2017-11-22-17-09-38	0	3	x	25	0	53.2	21.1	52.8	21	53.6	0.355	4781	Last10	Here	93
1189	6870	1	Euphorbia milii	401	2017-11-22-17-09-40	0	3	x	25	0	53.1	21	52.9	21	53.7	0.559	4781	Last10	Here	94
1190	6871	1	Euphorbia milii	401	2017-11-22-17-09-42	0	3	x	25	0	53.2	21.1	52.8	21	53.6	0.355	4781	Last10	Here	95
1191	6872	1	Euphorbia milii	401	2017-11-22-17-09-44	0	3	x	25	0	53.2	21.1	52.8	21	53.6	0.355	4781	Last10	Here	96
1192	6873	1	Euphorbia milii	401	2017-11-22-17-09-46	0	3	x	25	0	53.2	21.1	52.8	21	53.6	0.355	4781	Last10	Here	97
1193	6874	1	Euphorbia milii	401	2017-11-22-17-09-48	0	3	x	25	0	53.2	21.1	52.9	21	53.7	0.459	4781	Last10	Here	98
1194	6875	1	Euphorbia milii	401	2017-11-22-17-09-50	0	3	x	25	0	53.1	21	52.8	21	53.6	0.455	4781	Last10	Here	99
1195	6876	1	Euphorbia milii	401	2017-11-22-17-10-24	0	3	x	30	0	53.2	21.1	52.9	21	53.7	0.459	4782	First10	Here	1
1196	6877	1	Euphorbia milii	401	2017-11-22-17-10-26	0	3	x	30	0	53.2	21.1	52.8	21	53.6	0.355	4782	First10	Here	2
1197	6878	1	Euphorbia milii	401	2017-11-22-17-10-28	0	3	x	30	0	53.2	21.1	52.8	21	53.6	0.355	4782	First10	Here	3
1198	6879	1	Euphorbia milii	401	2017-11-22-17-10-30	0	3	x	30	0	53.2	21.1	52.8	21	53.6	0.355	4782	First10	Here	4
1199	6880	1	Euphorbia milii	401	2017-11-22-17-10-32	0	3	x	30	0	53.1	21	52.8	21	53.6	0.455	4782	First10	Here	5
1200	6881	1	Euphorbia milii	401	2017-11-22-17-10-34	0	3	x	30	0	53.2	21.1	52.9	21	53.7	0.459	4782	First10	Here	6
1201	6882	1	Euphorbia milii	401	2017-11-22-17-10-36	0	3	x	30	0	53.2	21.1	52.8	21	53.6	0.355	4782	First10	Here	7
1202	6883	1	Euphorbia milii	401	2017-11-22-17-10-38	0	3	x	30	0	53.2	21.1	52.8	21	53.6	0.355	4782	First10	Here	8
1203	6884	1	Euphorbia milii	401	2017-11-22-17-10-40	0	3	x	30	0	53.2	21.1	52.8	21	53.6	0.355	4782	First10	Here	9
1204	6885	1	Euphorbia milii	401	2017-11-22-17-10-42	0	3	x	30	0	53.2	21.1	52.8	21	53.6	0.355	4782	First10	Here	10
1205	6886	1	Euphorbia milii	401	2017-11-22-17-10-44	0	3	x	30	0	53.2	21.1	52.8	21	53.6	0.355	4782			11
1206	6887	1	Euphorbia milii	401	2017-11-22-17-10-46	0	3	x	30	0	53.2	21.1	52.8	21	53.6	0.355	4782			12
1207	6888	1	Euphorbia milii	401	2017-11-22-17-10-48	0	3	x	30	0	53.2	21.1	52.8	21	53.6	0.355	4782			13
1208	6889	1	Euphorbia milii	401	2017-11-22-17-10-50	0	3	x	30	0	53.2	21.1	52.8	21	53.6	0.355	4782			14
1209	6890	1	Euphorbia milii	401	2017-11-22-17-10-52	0	3	x	30	0	53.2	21.1	52.8	21	53.6	0.355	4782			15
1210	6891	1	Euphorbia milii	401	2017-11-22-17-10-54	0	3	x	30	0	53.2	21.1	52.8	21	53.6	0.355	4782			16
1211	6892	1	Euphorbia milii	401	2017-11-22-17-10-56	0	3	x	30	0	53.2	21.1	52.8	21	53.6	0.355	4782			17
1212	6893	1	Euphorbia milii	401	2017-11-22-17-10-58	0	3	x	30	0	53.2	21.1	52.8	21	53.6	0.355	4782			18
1213	6894	1	Euphorbia milii	401	2017-11-22-17-11-00	0	3	x	30	0	53.2	21.1	52.8	21	53.6	0.355	4782			19
1214	6895	1	Euphorbia milii	401	2017-11-22-17-11-02	0	3	x	30	0	53.2	21.1	52.8	21	53.6	0.355	4782			20
1215	6896	1	Euphorbia milii	401	2017-11-22-17-11-04	0	3	x	30	0	53.2	21.1	52.8	21	53.6	0.355	4782			21
1216	6897	1	Euphorbia milii	401	2017-11-22-17-11-06	0	3	x	30	0	53.2	21.1	52.8	21	53.6	0.355	4782			22
1217	6898	1	Euphorbia milii	401	2017-11-22-17-11-08	0	3	x	30	0	53.2	21.1	52.8	21	53.6	0.355	4782			23
1218	6899	1	Euphorbia milii	401	2017-11-22-17-11-10	0	3	x	30	0	53.2	21.1	52.8	21	53.6	0.355	4782			24
1219	6900	1	Euphorbia milii	401	2017-11-22-17-11-12	0	3	x	30	0	53.2	21.1	52.8	21	53.6	0.355	4782			25
1220	6901	1	Euphorbia milii	401	2017-11-22-17-11-14	0	3	x	30	0	53.2	21.1	52.8	21	53.6	0.355	4782			26
1221	6902	1	Euphorbia milii	401	2017-11-22-17-11-16	0	3	x	30	0	53.2	21.1	52.8	21	53.6	0.355	4782			27
1222	6903	1	Euphorbia milii	401	2017-11-22-17-11-18	0	3	x	30	0	53.2	21.1	52.8	21	53.6	0.355	4782			28
1223	6904	1	Euphorbia milii	401	2017-11-22-17-11-20	0	3	x	30	0	53.2	21.1	52.8	21	53.6	0.355	4782			29
1224	6905	1	Euphorbia milii	401	2017-11-22-17-11-22	0	3	x	30	0	53.2	21.1	52.8	21	53.6	0.355	4782			30
1225	6906	1	Euphorbia milii	401	2017-11-22-17-11-24	0	3	x	30	0	53.2	21.1	52.9	21	53.7	0.459	4782			31
1226	6907	1	Euphorbia milii	401	2017-11-22-17-11-26	0	3	x	30	0	53.2	21.1	52.8	21	53.6	0.355	4782			32
1227	6908	1	Euphorbia milii	401	2017-11-22-17-11-28	0	3	x	30	0	53.2	21.1	52.8	21	53.6	0.355	4782			33
1228	6909	1	Euphorbia milii	401	2017-11-22-17-11-30	0	3	x	30	0	53.2	21.1	52.9	21	53.7	0.459	4782			34
1229	6910	1	Euphorbia milii	401	2017-11-22-17-11-32	0	3	x	30	0	53.2	21.1	52.8	21	53.6	0.355	4782			35
1230	6911	1	Euphorbia milii	401	2017-11-22-17-11-34	0	3	x	30	0	53.2	21.1	52.8	21	53.6	0.355	4782			36
1231	6912	1	Euphorbia milii	401	2017-11-22-17-11-36	0	3	x	30	0	53.2	21.1	52.8	21	53.6	0.355	4782			37
1232	6913	1	Euphorbia milii	401	2017-11-22-17-11-38	0	3	x	30	0	53.2	21.1	52.8	21	53.6	0.355	4782			38
1233	6914	1	Euphorbia milii	401	2017-11-22-17-11-40	0	3	x	30	0	53.2	21.1	52.8	21	53.6	0.355	4782			39
1234	6915	1	Euphorbia milii	401	2017-11-22-17-11-42	0	3	x	30	0	53.1	21	52.8	21	53.6	0.455	4782			40
1235	6916	1	Euphorbia milii	401	2017-11-22-17-11-44	0	3	x	30	0	53.2	21.1	52.8	21	53.6	0.355	4782			41
1236	6917	1	Euphorbia milii	401	2017-11-22-17-11-46	0	3	x	30	0	53.2	21.1	52.8	21	53.6	0.355	4782			42
1237	6918	1	Euphorbia milii	401	2017-11-22-17-11-48	0	3	x	30	0	53.1	21	52.8	21	53.6	0.455	4782			43
1238	6919	1	Euphorbia milii	401	2017-11-22-17-11-50	0	3	x	30	0	53.2	21.1	52.8	21	53.6	0.355	4782			44
1239	6920	1	Euphorbia milii	401	2017-11-22-17-11-52	0	3	x	30	0	53.1	21	52.8	21	53.6	0.455	4782			45
1240	6921	1	Euphorbia milii	401	2017-11-22-17-11-54	0	3	x	30	0	53.2	21.1	52.8	21	53.6	0.355	4782			46
1241	6922	1	Euphorbia milii	401	2017-11-22-17-11-56	0	3	x	30	0	53.2	21.1	52.8	21	53.6	0.355	4782			47
1242	6923	1	Euphorbia milii	401	2017-11-22-17-11-58	0	3	x	30	0	53.2	21.1	52.8	21	53.6	0.355	4782			48
1243	6924	1	Euphorbia milii	401	2017-11-22-17-12-00	0	3	x	30	0	53.2	21.1	52.8	21	53.6	0.355	4782			49
1244	6925	1	Euphorbia milii	401	2017-11-22-17-12-02	0	3	x	30	0	53.2	21.1	52.9	21	53.7	0.459	4782			50
1245	6926	1	Euphorbia milii	401	2017-11-22-17-12-04	0	3	x	30	0	53.1	21	52.9	21	53.7	0.559	4782			51
1246	6927	1	Euphorbia milii	401	2017-11-22-17-12-06	0	3	x	30	0	53.2	21.1	52.9	21	53.7	0.459	4782			52
1247	6928	1	Euphorbia milii	401	2017-11-22-17-12-08	0	3	x	30	0	53.2	21.1	52.8	21	53.6	0.355	4782			53
1248	6929	1	Euphorbia milii	401	2017-11-22-17-12-10	0	3	x	30	0	53.2	21.1	52.8	21	53.6	0.355	4782			54
1249	6930	1	Euphorbia milii	401	2017-11-22-17-12-12	0	3	x	30	0	53.2	21.1	52.9	21	53.7	0.459	4782			55
1250	6931	1	Euphorbia milii	401	2017-11-22-17-12-14	0	3	x	30	0	53.2	21.1	52.8	21	53.6	0.355	4782			56
1251	6932	1	Euphorbia milii	401	2017-11-22-17-12-16	0	3	x	30	0	53.1	21	52.8	21	53.6	0.455	4782			57
1252	6933	1	Euphorbia milii	401	2017-11-22-17-12-18	0	3	x	30	0	53.2	21.1	52.8	21	53.6	0.355	4782			58
1253	6934	1	Euphorbia milii	401	2017-11-22-17-12-20	0	3	x	30	0	53.2	21.1	52.8	21	53.6	0.355	4782			59
1254	6935	1	Euphorbia milii	401	2017-11-22-17-12-22	0	3	x	30	0	53.2	21.1	52.8	21	53.6	0.355	4782			60
1255	6936	1	Euphorbia milii	401	2017-11-22-17-12-24	0	3	x	30	0	53.2	21.1	52.8	21	53.6	0.355	4782			61
1256	6937	1	Euphorbia milii	401	2017-11-22-17-12-26	0	3	x	30	0	53.3	21.1	52.8	21	53.6	0.255	4782			62
1257	6938	1	Euphorbia milii	401	2017-11-22-17-12-28	0	3	x	30	0	53.3	21.1	52.9	21	53.7	0.359	4782			63
1258	6939	1	Euphorbia milii	401	2017-11-22-17-12-30	0	3	x	30	0	53.3	21.1	52.8	21	53.6	0.255	4782			64
1259	6940	1	Euphorbia milii	401	2017-11-22-17-12-32	0	3	x	30	0	53.3	21.1	52.9	21	53.7	0.359	4782			65
1260	6941	1	Euphorbia milii	401	2017-11-22-17-12-34	0	3	x	30	0	53.2	21.1	52.9	21	53.7	0.459	4782			66
1261	6942	1	Euphorbia milii	401	2017-11-22-17-12-36	0	3	x	30	0	53.3	21.1	52.9	21	53.7	0.359	4782			67
1262	6943	1	Euphorbia milii	401	2017-11-22-17-12-38	0	3	x	30	0	53.2	21.1	52.8	21	53.6	0.355	4782			68
1263	6944	1	Euphorbia milii	401	2017-11-22-17-12-40	0	3	x	30	0	53.3	21.1	52.9	21	53.7	0.359	4782			69
1264	6945	1	Euphorbia milii	401	2017-11-22-17-12-42	0	3	x	30	0	53.3	21.1	52.9	21	53.7	0.359	4782			70
1265	6946	1	Euphorbia milii	401	2017-11-22-17-12-44	0	3	x	30	0	53.3	21.1	52.8	21	53.6	0.255	4782			71
1266	6947	1	Euphorbia milii	401	2017-11-22-17-12-46	0	3	x	30	0	53.2	21.1	52.8	21	53.6	0.355	4782			72
1267	6948	1	Euphorbia milii	401	2017-11-22-17-12-48	0	3	x	30	0	53.2	21.1	52.8	21	53.6	0.355	4782			73
1268	6949	1	Euphorbia milii	401	2017-11-22-17-12-50	0	3	x	30	0	53.2	21.1	52.9	21	53.7	0.459	4782			74
1269	6950	1	Euphorbia milii	401	2017-11-22-17-12-52	0	3	x	30	0	53.2	21.1	52.9	21	53.7	0.459	4782			75
1270	6951	1	Euphorbia milii	401	2017-11-22-17-12-54	0	3	x	30	0	53.2	21.1	52.9	21	53.7	0.459	4782			76
1271	6952	1	Euphorbia milii	401	2017-11-22-17-12-56	0	3	x	30	0	53.1	21	52.9	21	53.7	0.559	4782			77
1272	6953	1	Euphorbia milii	401	2017-11-22-17-12-58	0	3	x	30	0	53.2	21.1	52.9	21	53.7	0.459	4782			78
1273	6954	1	Euphorbia milii	401	2017-11-22-17-13-00	0	3	x	30	0	53.2	21.1	52.9	21	53.7	0.459	4782			79
1274	6955	1	Euphorbia milii	401	2017-11-22-17-13-02	0	3	x	30	0	53.3	21.1	52.9	21	53.7	0.359	4782			80
1275	6956	1	Euphorbia milii	401	2017-11-22-17-13-04	0	3	x	30	0	53.3	21.1	52.9	21	53.7	0.359	4782			81
1276	6957	1	Euphorbia milii	401	2017-11-22-17-13-06	0	3	x	30	0	53.3	21.1	52.9	21	53.7	0.359	4782			82
1277	6958	1	Euphorbia milii	401	2017-11-22-17-13-08	0	3	x	30	0	53.2	21.1	52.9	21	53.7	0.459	4782			83
1278	6959	1	Euphorbia milii	401	2017-11-22-17-13-10	0	3	x	30	0	53.3	21.1	52.9	21	53.7	0.359	4782			84
1279	6960	1	Euphorbia milii	401	2017-11-22-17-13-12	0	3	x	30	0	53.2	21.1	52.8	21	53.6	0.355	4782			85
1280	6961	1	Euphorbia milii	401	2017-11-22-17-13-14	0	3	x	30	0	53.2	21.1	52.9	21	53.7	0.459	4782			86
1281	6962	1	Euphorbia milii	401	2017-11-22-17-13-16	0	3	x	30	0	53.2	21.1	52.9	21	53.7	0.459	4782			87
1282	6963	1	Euphorbia milii	401	2017-11-22-17-13-18	0	3	x	30	0	53.2	21.1	52.9	21	53.7	0.459	4782			88
1283	6964	1	Euphorbia milii	401	2017-11-22-17-13-20	0	3	x	30	0	53.2	21.1	52.9	21	53.7	0.459	4782			89
1284	6965	1	Euphorbia milii	401	2017-11-22-17-13-22	0	3	x	30	0	53.2	21.1	52.9	21	53.7	0.459	4782			90
1285	6966	1	Euphorbia milii	401	2017-11-22-17-13-24	0	3	x	30	0	53.2	21.1	52.9	21	53.7	0.459	4782	Last10	Here	91
1286	6967	1	Euphorbia milii	401	2017-11-22-17-13-26	0	3	x	30	0	53.3	21.1	52.9	21	53.7	0.359	4782	Last10	Here	92
1287	6968	1	Euphorbia milii	401	2017-11-22-17-13-28	0	3	x	30	0	53.2	21.1	52.9	21	53.7	0.459	4782	Last10	Here	93
1288	6969	1	Euphorbia milii	401	2017-11-22-17-13-30	0	3	x	30	0	53.2	21.1	52.9	21	53.7	0.459	4782	Last10	Here	94
1289	6970	1	Euphorbia milii	401	2017-11-22-17-13-32	0	3	x	30	0	53.3	21.1	52.9	21	53.7	0.359	4782	Last10	Here	95
1290	6971	1	Euphorbia milii	401	2017-11-22-17-13-34	0	3	x	30	0	53.2	21	52.9	21	53.7	0.459	4782	Last10	Here	96
1291	6972	1	Euphorbia milii	401	2017-11-22-17-13-36	0	3	x	30	0	53.3	21.1	52.9	21	53.7	0.359	4782	Last10	Here	97
1292	6973	1	Euphorbia milii	401	2017-11-22-17-13-38	0	3	x	30	0	53.2	21	52.9	21	53.7	0.459	4782	Last10	Here	98
1293	6974	1	Euphorbia milii	401	2017-11-22-17-13-40	0	3	x	30	0	53.3	21.1	52.9	21	53.7	0.359	4782	Last10	Here	99
1294	6975	1	Euphorbia milii	401	2017-11-22-17-14-15	0	3	z	0	5	53.3	21.1	52.9	21	53.7	0.359	4783	First10	Here	1
1295	6976	1	Euphorbia milii	401	2017-11-22-17-14-17	0	3	z	0	5	53.3	21.1	53	21	53.8	0.462	4783	First10	Here	2
1296	6977	1	Euphorbia milii	401	2017-11-22-17-14-19	0	3	z	0	5	53.3	21.1	52.9	21	53.7	0.359	4783	First10	Here	3
1297	6978	1	Euphorbia milii	401	2017-11-22-17-14-21	0	3	z	0	5	53.3	21.1	53	21	53.8	0.462	4783	First10	Here	4
1298	6979	1	Euphorbia milii	401	2017-11-22-17-14-23	0	3	z	0	5	53.3	21.1	52.9	21	53.7	0.359	4783	First10	Here	5
1299	6980	1	Euphorbia milii	401	2017-11-22-17-14-25	0	3	z	0	5	53.3	21.1	52.9	21	53.7	0.359	4783	First10	Here	6
1300	6981	1	Euphorbia milii	401	2017-11-22-17-14-27	0	3	z	0	5	53.3	21.1	53	21	53.8	0.462	4783	First10	Here	7
1301	6982	1	Euphorbia milii	401	2017-11-22-17-14-29	0	3	z	0	5	53.3	21.1	53	21	53.8	0.462	4783	First10	Here	8
1302	6983	1	Euphorbia milii	401	2017-11-22-17-14-31	0	3	z	0	5	53.3	21.1	53	21	53.8	0.462	4783	First10	Here	9
1303	6984	1	Euphorbia milii	401	2017-11-22-17-14-33	0	3	z	0	5	53.3	21.1	53	21	53.8	0.462	4783	First10	Here	10
1304	6985	1	Euphorbia milii	401	2017-11-22-17-14-35	0	3	z	0	5	53.3	21.1	53	21	53.8	0.462	4783			11
1305	6986	1	Euphorbia milii	401	2017-11-22-17-14-37	0	3	z	0	5	53.3	21.1	52.9	21	53.7	0.359	4783			12
1306	6987	1	Euphorbia milii	401	2017-11-22-17-14-39	0	3	z	0	5	53.3	21.1	53	21	53.8	0.462	4783			13
1307	6988	1	Euphorbia milii	401	2017-11-22-17-14-41	0	3	z	0	5	53.3	21.1	53	21	53.8	0.462	4783			14
1308	6989	1	Euphorbia milii	401	2017-11-22-17-14-43	0	3	z	0	5	53.3	21.1	53	21	53.8	0.462	4783			15
1309	6990	1	Euphorbia milii	401	2017-11-22-17-14-45	0	3	z	0	5	53.3	21.1	53	21	53.8	0.462	4783			16
1310	6991	1	Euphorbia milii	401	2017-11-22-17-14-47	0	3	z	0	5	53.3	21.1	53	21	53.8	0.462	4783			17
1311	6992	1	Euphorbia milii	401	2017-11-22-17-14-49	0	3	z	0	5	53.3	21.1	53	21	53.8	0.462	4783			18
1312	6993	1	Euphorbia milii	401	2017-11-22-17-14-51	0	3	z	0	5	53.3	21.1	53	21	53.8	0.462	4783			19
1313	6994	1	Euphorbia milii	401	2017-11-22-17-14-53	0	3	z	0	5	53.3	21.1	53	21	53.8	0.462	4783			20
1314	6995	1	Euphorbia milii	401	2017-11-22-17-14-55	0	3	z	0	5	53.3	21.1	53	21	53.8	0.462	4783			21
1315	6996	1	Euphorbia milii	401	2017-11-22-17-14-57	0	3	z	0	5	53.4	21.1	53	21	53.8	0.362	4783			22
1316	6997	1	Euphorbia milii	401	2017-11-22-17-14-59	0	3	z	0	5	53.3	21.1	53	21	53.8	0.462	4783			23
1317	6998	1	Euphorbia milii	401	2017-11-22-17-15-01	0	3	z	0	5	53.3	21.1	53	21	53.8	0.462	4783			24
1318	6999	1	Euphorbia milii	401	2017-11-22-17-15-03	0	3	z	0	5	53.3	21.1	53	21	53.8	0.462	4783			25
1319	7000	1	Euphorbia milii	401	2017-11-22-17-15-05	0	3	z	0	5	53.3	21.1	53	21	53.8	0.462	4783			26
1320	7001	1	Euphorbia milii	401	2017-11-22-17-15-07	0	3	z	0	5	53.3	21.1	53	21	53.8	0.462	4783			27
1321	7002	1	Euphorbia milii	401	2017-11-22-17-15-09	0	3	z	0	5	53.3	21.1	53	21	53.8	0.462	4783			28
1322	7003	1	Euphorbia milii	401	2017-11-22-17-15-11	0	3	z	0	5	53.3	21.1	53	21	53.8	0.462	4783			29
1323	7004	1	Euphorbia milii	401	2017-11-22-17-15-13	0	3	z	0	5	53.3	21.1	53	21	53.8	0.462	4783			30
1324	7005	1	Euphorbia milii	401	2017-11-22-17-15-15	0	3	z	0	5	53.3	21.1	53	21	53.8	0.462	4783			31
1325	7006	1	Euphorbia milii	401	2017-11-22-17-15-17	0	3	z	0	5	53.3	21.1	53	21	53.8	0.462	4783			32
1326	7007	1	Euphorbia milii	401	2017-11-22-17-15-19	0	3	z	0	5	53.3	21.1	53	21	53.8	0.462	4783			33
1327	7008	1	Euphorbia milii	401	2017-11-22-17-15-21	0	3	z	0	5	53.3	21.1	53	21	53.8	0.462	4783			34
1328	7009	1	Euphorbia milii	401	2017-11-22-17-15-23	0	3	z	0	5	53.3	21.1	53	21	53.8	0.462	4783			35
1329	7010	1	Euphorbia milii	401	2017-11-22-17-15-25	0	3	z	0	5	53.3	21.1	53	21	53.8	0.462	4783			36
1330	7011	1	Euphorbia milii	401	2017-11-22-17-15-27	0	3	z	0	5	53.3	21.1	53	21	53.8	0.462	4783			37
1331	7012	1	Euphorbia milii	401	2017-11-22-17-15-29	0	3	z	0	5	53.3	21.1	53	21	53.8	0.462	4783			38
1332	7013	1	Euphorbia milii	401	2017-11-22-17-15-31	0	3	z	0	5	53.3	21.1	53	21	53.8	0.462	4783			39
1333	7014	1	Euphorbia milii	401	2017-11-22-17-15-33	0	3	z	0	5	53.3	21.1	53	21	53.8	0.462	4783			40
1334	7015	1	Euphorbia milii	401	2017-11-22-17-15-35	0	3	z	0	5	53.3	21.1	53	21	53.8	0.462	4783			41
1335	7016	1	Euphorbia milii	401	2017-11-22-17-15-37	0	3	z	0	5	53.3	21.1	53	21	53.8	0.462	4783			42
1336	7017	1	Euphorbia milii	401	2017-11-22-17-15-39	0	3	z	0	5	53.3	21.1	53	21	53.8	0.462	4783			43
1337	7018	1	Euphorbia milii	401	2017-11-22-17-15-41	0	3	z	0	5	53.3	21.1	53	21	53.8	0.462	4783			44
1338	7019	1	Euphorbia milii	401	2017-11-22-17-15-43	0	3	z	0	5	53.4	21.1	53	21	53.8	0.362	4783			45
1339	7020	1	Euphorbia milii	401	2017-11-22-17-15-45	0	3	z	0	5	53.4	21.1	53	21	53.8	0.362	4783			46
1340	7021	1	Euphorbia milii	401	2017-11-22-17-15-47	0	3	z	0	5	53.4	21.1	53	21	53.8	0.362	4783			47
1341	7022	1	Euphorbia milii	401	2017-11-22-17-15-49	0	3	z	0	5	53.4	21.1	53	21	53.8	0.362	4783			48
1342	7023	1	Euphorbia milii	401	2017-11-22-17-15-51	0	3	z	0	5	53.4	21.1	53	21	53.8	0.362	4783			49
1343	7024	1	Euphorbia milii	401	2017-11-22-17-15-53	0	3	z	0	5	53.4	21.1	53	21	53.8	0.362	4783			50
1344	7025	1	Euphorbia milii	401	2017-11-22-17-15-55	0	3	z	0	5	53.4	21.1	53	21	53.8	0.362	4783			51
1345	7026	1	Euphorbia milii	401	2017-11-22-17-15-57	0	3	z	0	5	53.4	21.1	53	21	53.8	0.362	4783			52
1346	7027	1	Euphorbia milii	401	2017-11-22-17-15-59	0	3	z	0	5	53.3	21.1	53	21	53.8	0.462	4783			53
1347	7028	1	Euphorbia milii	401	2017-11-22-17-16-01	0	3	z	0	5	53.4	21.1	53	21	53.8	0.362	4783			54
1348	7029	1	Euphorbia milii	401	2017-11-22-17-16-03	0	3	z	0	5	53.4	21.1	53	21	53.8	0.362	4783			55
1349	7030	1	Euphorbia milii	401	2017-11-22-17-16-05	0	3	z	0	5	53.4	21.1	53	21	53.8	0.362	4783			56
1350	7031	1	Euphorbia milii	401	2017-11-22-17-16-07	0	3	z	0	5	53.4	21.1	53	21	53.8	0.362	4783			57
1351	7032	1	Euphorbia milii	401	2017-11-22-17-16-09	0	3	z	0	5	53.4	21.1	53	21	53.8	0.362	4783			58
1352	7033	1	Euphorbia milii	401	2017-11-22-17-16-11	0	3	z	0	5	53.3	21.1	53.1	21	53.9	0.566	4783			59
1353	7034	1	Euphorbia milii	401	2017-11-22-17-16-13	0	3	z	0	5	53.4	21.1	53	21	53.8	0.362	4783			60
1354	7035	1	Euphorbia milii	401	2017-11-22-17-16-15	0	3	z	0	5	53.4	21.1	53.1	21	53.9	0.466	4783			61
1355	7036	1	Euphorbia milii	401	2017-11-22-17-16-17	0	3	z	0	5	53.4	21.1	53	21	53.8	0.362	4783			62
1356	7037	1	Euphorbia milii	401	2017-11-22-17-16-19	0	3	z	0	5	53.4	21.1	53	21	53.8	0.362	4783			63
1357	7038	1	Euphorbia milii	401	2017-11-22-17-16-21	0	3	z	0	5	53.4	21.1	53.1	21	53.9	0.466	4783			64
1358	7039	1	Euphorbia milii	401	2017-11-22-17-16-23	0	3	z	0	5	53.4	21.1	53.1	21	53.9	0.466	4783			65
1359	7040	1	Euphorbia milii	401	2017-11-22-17-16-25	0	3	z	0	5	53.4	21.1	53.1	21	53.9	0.466	4783			66
1360	7041	1	Euphorbia milii	401	2017-11-22-17-16-27	0	3	z	0	5	53.4	21.1	53.1	21	53.9	0.466	4783			67
1361	7042	1	Euphorbia milii	401	2017-11-22-17-16-29	0	3	z	0	5	53.4	21.1	53.1	21	53.9	0.466	4783			68
1362	7043	1	Euphorbia milii	401	2017-11-22-17-16-31	0	3	z	0	5	53.4	21.1	53.1	21	53.9	0.466	4783			69
1363	7044	1	Euphorbia milii	401	2017-11-22-17-16-33	0	3	z	0	5	53.4	21.1	53.1	21	53.9	0.466	4783			70
1364	7045	1	Euphorbia milii	401	2017-11-22-17-16-35	0	3	z	0	5	53.4	21.1	53.1	21	53.9	0.466	4783			71
1365	7046	1	Euphorbia milii	401	2017-11-22-17-16-37	0	3	z	0	5	53.4	21.1	53.1	21	53.9	0.466	4783			72
1366	7047	1	Euphorbia milii	401	2017-11-22-17-16-39	0	3	z	0	5	53.4	21.1	53.1	21	53.9	0.466	4783			73
1367	7048	1	Euphorbia milii	401	2017-11-22-17-16-41	0	3	z	0	5	53.4	21.1	53.1	21	53.9	0.466	4783			74
1368	7049	1	Euphorbia milii	401	2017-11-22-17-16-43	0	3	z	0	5	53.4	21.1	53.1	21	53.9	0.466	4783			75
1369	7050	1	Euphorbia milii	401	2017-11-22-17-16-45	0	3	z	0	5	53.4	21.1	53.2	21	54	0.569	4783			76
1370	7051	1	Euphorbia milii	401	2017-11-22-17-16-47	0	3	z	0	5	53.4	21.1	53.1	21	53.9	0.466	4783			77
1371	7052	1	Euphorbia milii	401	2017-11-22-17-16-49	0	3	z	0	5	53.4	21.1	53.2	21	54	0.569	4783			78
1372	7053	1	Euphorbia milii	401	2017-11-22-17-16-51	0	3	z	0	5	53.4	21.1	53.1	21	53.9	0.466	4783			79
1373	7054	1	Euphorbia milii	401	2017-11-22-17-16-53	0	3	z	0	5	53.4	21.1	53.2	21	54	0.569	4783			80
1374	7055	1	Euphorbia milii	401	2017-11-22-17-16-55	0	3	z	0	5	53.4	21.1	53.1	21	53.9	0.466	4783			81
1375	7056	1	Euphorbia milii	401	2017-11-22-17-16-57	0	3	z	0	5	53.4	21.1	53.1	21	53.9	0.466	4783			82
1376	7057	1	Euphorbia milii	401	2017-11-22-17-16-59	0	3	z	0	5	53.4	21.1	53.1	21	53.9	0.466	4783			83
1377	7058	1	Euphorbia milii	401	2017-11-22-17-17-01	0	3	z	0	5	53.4	21.1	53.1	21	53.9	0.466	4783			84
1378	7059	1	Euphorbia milii	401	2017-11-22-17-17-03	0	3	z	0	5	53.5	21.1	53.1	21	53.9	0.366	4783			85
1379	7060	1	Euphorbia milii	401	2017-11-22-17-17-05	0	3	z	0	5	53.4	21.1	53.1	21	53.9	0.466	4783			86
1380	7061	1	Euphorbia milii	401	2017-11-22-17-17-07	0	3	z	0	5	53.4	21.1	53.1	21	53.9	0.466	4783			87
1381	7062	1	Euphorbia milii	401	2017-11-22-17-17-09	0	3	z	0	5	53.5	21.1	53.1	21	53.9	0.366	4783			88
1382	7063	1	Euphorbia milii	401	2017-11-22-17-17-11	0	3	z	0	5	53.5	21.1	53.1	21	53.9	0.366	4783			89
1383	7064	1	Euphorbia milii	401	2017-11-22-17-17-13	0	3	z	0	5	53.5	21.1	53.2	21	54	0.469	4783			90
1384	7065	1	Euphorbia milii	401	2017-11-22-17-17-15	0	3	z	0	5	53.5	21.1	53.1	21	53.9	0.366	4783	Last10	Here	91
1385	7066	1	Euphorbia milii	401	2017-11-22-17-17-17	0	3	z	0	5	53.4	21.1	53.1	21	53.9	0.466	4783	Last10	Here	92
1386	7067	1	Euphorbia milii	401	2017-11-22-17-17-19	0	3	z	0	5	53.5	21.1	53.1	21	53.9	0.366	4783	Last10	Here	93
1387	7068	1	Euphorbia milii	401	2017-11-22-17-17-21	0	3	z	0	5	53.5	21.1	53.1	21	53.9	0.366	4783	Last10	Here	94
1388	7069	1	Euphorbia milii	401	2017-11-22-17-17-23	0	3	z	0	5	53.5	21.1	53.1	21	53.9	0.366	4783	Last10	Here	95
1389	7070	1	Euphorbia milii	401	2017-11-22-17-17-25	0	3	z	0	5	53.5	21.1	53.2	21	54	0.469	4783	Last10	Here	96
1390	7071	1	Euphorbia milii	401	2017-11-22-17-17-27	0	3	z	0	5	53.5	21.1	53.2	21	54	0.469	4783	Last10	Here	97
1391	7072	1	Euphorbia milii	401	2017-11-22-17-17-29	0	3	z	0	5	53.4	21.1	53.2	21	54	0.569	4783	Last10	Here	98
1392	7073	1	Euphorbia milii	401	2017-11-22-17-17-31	0	3	z	0	5	53.5	21.1	53.2	21	54	0.469	4783	Last10	Here	99
1393	7074	1	Euphorbia milii	401	2017-11-22-17-18-05	0	3	z	0	10	53.5	21.1	53.2	21	54	0.469	4784	First10	Here	1
1394	7075	1	Euphorbia milii	401	2017-11-22-17-18-07	0	3	z	0	10	53.5	21.1	53.2	21	54	0.469	4784	First10	Here	2
1395	7076	1	Euphorbia milii	401	2017-11-22-17-18-09	0	3	z	0	10	53.5	21.1	53.2	21	54	0.469	4784	First10	Here	3
1396	7077	1	Euphorbia milii	401	2017-11-22-17-18-11	0	3	z	0	10	53.5	21.1	53.2	21	54	0.469	4784	First10	Here	4
1397	7078	1	Euphorbia milii	401	2017-11-22-17-18-13	0	3	z	0	10	53.5	21.1	53.2	21	54	0.469	4784	First10	Here	5
1398	7079	1	Euphorbia milii	401	2017-11-22-17-18-15	0	3	z	0	10	53.5	21.1	53.2	21	54	0.469	4784	First10	Here	6
1399	7080	1	Euphorbia milii	401	2017-11-22-17-18-17	0	3	z	0	10	53.5	21.1	53.3	21	54.1	0.572	4784	First10	Here	7
1400	7081	1	Euphorbia milii	401	2017-11-22-17-18-19	0	3	z	0	10	53.5	21.1	53.3	21	54.1	0.572	4784	First10	Here	8
1401	7082	1	Euphorbia milii	401	2017-11-22-17-18-21	0	3	z	0	10	53.5	21.1	53.3	21	54.1	0.572	4784	First10	Here	9
1402	7083	1	Euphorbia milii	401	2017-11-22-17-18-23	0	3	z	0	10	53.5	21.1	53.3	21	54.1	0.572	4784	First10	Here	10
1403	7084	1	Euphorbia milii	401	2017-11-22-17-18-25	0	3	z	0	10	53.5	21.1	53.3	21	54.1	0.572	4784			11
1404	7085	1	Euphorbia milii	401	2017-11-22-17-18-27	0	3	z	0	10	53.5	21.1	53.2	21	54	0.469	4784			12
1405	7086	1	Euphorbia milii	401	2017-11-22-17-18-29	0	3	z	0	10	53.5	21.1	53.3	21	54.1	0.572	4784			13
1406	7087	1	Euphorbia milii	401	2017-11-22-17-18-31	0	3	z	0	10	53.5	21.1	53.3	21	54.1	0.572	4784			14
1407	7088	1	Euphorbia milii	401	2017-11-22-17-18-33	0	3	z	0	10	53.5	21.1	53.3	21	54.1	0.572	4784			15
1408	7089	1	Euphorbia milii	401	2017-11-22-17-18-35	0	3	z	0	10	53.5	21.1	53.3	21	54.1	0.572	4784			16
1409	7090	1	Euphorbia milii	401	2017-11-22-17-18-37	0	3	z	0	10	53.5	21.1	53.3	21	54.1	0.572	4784			17
1410	7091	1	Euphorbia milii	401	2017-11-22-17-18-39	0	3	z	0	10	53.5	21.1	53.3	21	54.1	0.572	4784			18
1411	7092	1	Euphorbia milii	401	2017-11-22-17-18-41	0	3	z	0	10	53.5	21.1	53.3	21	54.1	0.572	4784			19
1412	7093	1	Euphorbia milii	401	2017-11-22-17-18-43	0	3	z	0	10	53.6	21.1	53.3	21	54.1	0.472	4784			20
1413	7094	1	Euphorbia milii	401	2017-11-22-17-18-45	0	3	z	0	10	53.6	21.1	53.3	21	54.1	0.472	4784			21
1414	7095	1	Euphorbia milii	401	2017-11-22-17-18-47	0	3	z	0	10	53.6	21.1	53.3	21	54.1	0.472	4784			22
1415	7096	1	Euphorbia milii	401	2017-11-22-17-18-49	0	3	z	0	10	53.6	21.1	53.3	21	54.1	0.472	4784			23
1416	7097	1	Euphorbia milii	401	2017-11-22-17-18-51	0	3	z	0	10	53.6	21.1	53.3	21	54.1	0.472	4784			24
1417	7098	1	Euphorbia milii	401	2017-11-22-17-18-53	0	3	z	0	10	53.5	21.1	53.3	21	54.1	0.572	4784			25
1418	7099	1	Euphorbia milii	401	2017-11-22-17-18-55	0	3	z	0	10	53.6	21.1	53.3	21	54.1	0.472	4784			26
1419	7100	1	Euphorbia milii	401	2017-11-22-17-18-57	0	3	z	0	10	53.6	21.1	53.3	21	54.1	0.472	4784			27
1420	7101	1	Euphorbia milii	401	2017-11-22-17-18-59	0	3	z	0	10	53.6	21.1	53.3	21	54.1	0.472	4784			28
1421	7102	1	Euphorbia milii	401	2017-11-22-17-19-01	0	3	z	0	10	53.6	21.1	53.3	21	54.1	0.472	4784			29
1422	7103	1	Euphorbia milii	401	2017-11-22-17-19-03	0	3	z	0	10	53.6	21.1	53.3	21	54.1	0.472	4784			30
1423	7104	1	Euphorbia milii	401	2017-11-22-17-19-06	0	3	z	0	10	53.6	21.1	53.3	21	54.1	0.472	4784			31
1424	7105	1	Euphorbia milii	401	2017-11-22-17-19-08	0	3	z	0	10	53.6	21.1	53.3	21	54.1	0.472	4784			32
1425	7106	1	Euphorbia milii	401	2017-11-22-17-19-10	0	3	z	0	10	53.6	21.1	53.3	21	54.1	0.472	4784			33
1426	7107	1	Euphorbia milii	401	2017-11-22-17-19-12	0	3	z	0	10	53.6	21.1	53.3	21	54.1	0.472	4784			34
1427	7108	1	Euphorbia milii	401	2017-11-22-17-19-14	0	3	z	0	10	53.6	21.1	53.3	21	54.1	0.472	4784			35
1428	7109	1	Euphorbia milii	401	2017-11-22-17-19-16	0	3	z	0	10	53.6	21.1	53.3	21	54.1	0.472	4784			36
1429	7110	1	Euphorbia milii	401	2017-11-22-17-19-18	0	3	z	0	10	53.6	21.1	53.3	21	54.1	0.472	4784			37
1430	7111	1	Euphorbia milii	401	2017-11-22-17-19-20	0	3	z	0	10	53.6	21.1	53.3	21	54.1	0.472	4784			38
1431	7112	1	Euphorbia milii	401	2017-11-22-17-19-22	0	3	z	0	10	53.6	21.1	53.3	21	54.1	0.472	4784			39
1432	7113	1	Euphorbia milii	401	2017-11-22-17-19-24	0	3	z	0	10	53.6	21.1	53.3	21	54.1	0.472	4784			40
1433	7114	1	Euphorbia milii	401	2017-11-22-17-19-26	0	3	z	0	10	53.6	21.1	53.3	21	54.1	0.472	4784			41
1434	7115	1	Euphorbia milii	401	2017-11-22-17-19-28	0	3	z	0	10	53.6	21.1	53.3	21	54.1	0.472	4784			42
1435	7116	1	Euphorbia milii	401	2017-11-22-17-19-30	0	3	z	0	10	53.6	21.1	53.3	21	54.1	0.472	4784			43
1436	7117	1	Euphorbia milii	401	2017-11-22-17-19-32	0	3	z	0	10	53.6	21.1	53.3	21	54.1	0.472	4784			44
1437	7118	1	Euphorbia milii	401	2017-11-22-17-19-34	0	3	z	0	10	53.6	21.1	53.3	21	54.1	0.472	4784			45
1438	7119	1	Euphorbia milii	401	2017-11-22-17-19-36	0	3	z	0	10	53.6	21.1	53.3	21	54.1	0.472	4784			46
1439	7120	1	Euphorbia milii	401	2017-11-22-17-19-38	0	3	z	0	10	53.6	21.1	53.3	21	54.1	0.472	4784			47
1440	7121	1	Euphorbia milii	401	2017-11-22-17-19-40	0	3	z	0	10	53.6	21.1	53.3	21	54.1	0.472	4784			48
1441	7122	1	Euphorbia milii	401	2017-11-22-17-19-42	0	3	z	0	10	53.6	21.1	53.3	21	54.1	0.472	4784			49
1442	7123	1	Euphorbia milii	401	2017-11-22-17-19-44	0	3	z	0	10	53.6	21.1	53.3	21	54.1	0.472	4784			50
1443	7124	1	Euphorbia milii	401	2017-11-22-17-19-46	0	3	z	0	10	53.6	21.1	53.3	21	54.1	0.472	4784			51
1444	7125	1	Euphorbia milii	401	2017-11-22-17-19-48	0	3	z	0	10	53.6	21.1	53.3	21	54.1	0.472	4784			52
1445	7126	1	Euphorbia milii	401	2017-11-22-17-19-50	0	3	z	0	10	53.6	21.1	53.3	21	54.1	0.472	4784			53
1446	7127	1	Euphorbia milii	401	2017-11-22-17-19-52	0	3	z	0	10	53.6	21.1	53.3	21	54.1	0.472	4784			54
1447	7128	1	Euphorbia milii	401	2017-11-22-17-19-54	0	3	z	0	10	53.7	21.1	53.3	21	54.1	0.372	4784			55
1448	7129	1	Euphorbia milii	401	2017-11-22-17-19-56	0	3	z	0	10	53.6	21.1	53.3	21	54.1	0.472	4784			56
1449	7130	1	Euphorbia milii	401	2017-11-22-17-19-58	0	3	z	0	10	53.7	21.1	53.3	21	54.1	0.372	4784			57
1450	7131	1	Euphorbia milii	401	2017-11-22-17-20-00	0	3	z	0	10	53.6	21.1	53.3	21	54.1	0.472	4784			58
1451	7132	1	Euphorbia milii	401	2017-11-22-17-20-02	0	3	z	0	10	53.7	21.1	53.4	21	54.2	0.476	4784			59
1452	7133	1	Euphorbia milii	401	2017-11-22-17-20-04	0	3	z	0	10	53.7	21.1	53.3	21	54.1	0.372	4784			60
1453	7134	1	Euphorbia milii	401	2017-11-22-17-20-06	0	3	z	0	10	53.7	21.1	53.3	21	54.1	0.372	4784			61
1454	7135	1	Euphorbia milii	401	2017-11-22-17-20-08	0	3	z	0	10	53.7	21.1	53.3	21	54.1	0.372	4784			62
1455	7136	1	Euphorbia milii	401	2017-11-22-17-20-10	0	3	z	0	10	53.7	21.1	53.3	21	54.1	0.372	4784			63
1456	7137	1	Euphorbia milii	401	2017-11-22-17-20-12	0	3	z	0	10	53.7	21.1	53.3	21	54.1	0.372	4784			64
1457	7138	1	Euphorbia milii	401	2017-11-22-17-20-14	0	3	z	0	10	53.7	21.1	53.3	21	54.1	0.372	4784			65
1458	7139	1	Euphorbia milii	401	2017-11-22-17-20-16	0	3	z	0	10	53.7	21.1	53.3	21	54.1	0.372	4784			66
1459	7140	1	Euphorbia milii	401	2017-11-22-17-20-18	0	3	z	0	10	53.7	21.1	53.4	21	54.2	0.476	4784			67
1460	7141	1	Euphorbia milii	401	2017-11-22-17-20-20	0	3	z	0	10	53.7	21.1	53.3	21	54.1	0.372	4784			68
1461	7142	1	Euphorbia milii	401	2017-11-22-17-20-22	0	3	z	0	10	53.7	21.1	53.4	21	54.2	0.476	4784			69
1462	7143	1	Euphorbia milii	401	2017-11-22-17-20-24	0	3	z	0	10	53.7	21.1	53.3	21	54.1	0.372	4784			70
1463	7144	1	Euphorbia milii	401	2017-11-22-17-20-26	0	3	z	0	10	53.7	21.1	53.4	21	54.2	0.476	4784			71
1464	7145	1	Euphorbia milii	401	2017-11-22-17-20-28	0	3	z	0	10	53.7	21.1	53.4	21	54.2	0.476	4784			72
1465	7146	1	Euphorbia milii	401	2017-11-22-17-20-30	0	3	z	0	10	53.7	21.1	53.4	21	54.2	0.476	4784			73
1466	7147	1	Euphorbia milii	401	2017-11-22-17-20-32	0	3	z	0	10	53.7	21.1	53.4	21	54.2	0.476	4784			74
1467	7148	1	Euphorbia milii	401	2017-11-22-17-20-34	0	3	z	0	10	53.7	21.1	53.4	21	54.2	0.476	4784			75
1468	7149	1	Euphorbia milii	401	2017-11-22-17-20-36	0	3	z	0	10	53.7	21.1	53.4	21	54.2	0.476	4784			76
1469	7150	1	Euphorbia milii	401	2017-11-22-17-20-38	0	3	z	0	10	53.7	21.1	53.4	21	54.2	0.476	4784			77
1470	7151	1	Euphorbia milii	401	2017-11-22-17-20-40	0	3	z	0	10	53.7	21.1	53.4	21	54.2	0.476	4784			78
1471	7152	1	Euphorbia milii	401	2017-11-22-17-20-42	0	3	z	0	10	53.7	21.1	53.4	21	54.2	0.476	4784			79
1472	7153	1	Euphorbia milii	401	2017-11-22-17-20-44	0	3	z	0	10	53.7	21.1	53.4	21	54.2	0.476	4784			80
1473	7154	1	Euphorbia milii	401	2017-11-22-17-20-46	0	3	z	0	10	53.7	21.1	53.4	21	54.2	0.476	4784			81
1474	7155	1	Euphorbia milii	401	2017-11-22-17-20-48	0	3	z	0	10	53.7	21.1	53.4	21	54.2	0.476	4784			82
1475	7156	1	Euphorbia milii	401	2017-11-22-17-20-50	0	3	z	0	10	53.7	21.1	53.4	21	54.2	0.476	4784			83
1476	7157	1	Euphorbia milii	401	2017-11-22-17-20-52	0	3	z	0	10	53.7	21.1	53.4	21	54.2	0.476	4784			84
1477	7158	1	Euphorbia milii	401	2017-11-22-17-20-54	0	3	z	0	10	53.7	21.1	53.4	21	54.2	0.476	4784			85
1478	7159	1	Euphorbia milii	401	2017-11-22-17-20-56	0	3	z	0	10	53.7	21.1	53.4	21	54.2	0.476	4784			86
1479	7160	1	Euphorbia milii	401	2017-11-22-17-20-58	0	3	z	0	10	53.7	21.1	53.4	21	54.2	0.476	4784			87
1480	7161	1	Euphorbia milii	401	2017-11-22-17-21-00	0	3	z	0	10	53.7	21.1	53.4	21	54.2	0.476	4784			88
1481	7162	1	Euphorbia milii	401	2017-11-22-17-21-02	0	3	z	0	10	53.7	21.1	53.4	21	54.2	0.476	4784			89
1482	7163	1	Euphorbia milii	401	2017-11-22-17-21-04	0	3	z	0	10	53.7	21.1	53.4	21	54.2	0.476	4784			90
1483	7164	1	Euphorbia milii	401	2017-11-22-17-21-06	0	3	z	0	10	53.7	21.1	53.4	21	54.2	0.476	4784	Last10	Here	91
1484	7165	1	Euphorbia milii	401	2017-11-22-17-21-08	0	3	z	0	10	53.7	21.1	53.4	21	54.2	0.476	4784	Last10	Here	92
1485	7166	1	Euphorbia milii	401	2017-11-22-17-21-10	0	3	z	0	10	53.7	21.1	53.4	21	54.2	0.476	4784	Last10	Here	93
1486	7167	1	Euphorbia milii	401	2017-11-22-17-21-12	0	3	z	0	10	53.7	21.1	53.4	21	54.2	0.476	4784	Last10	Here	94
1487	7168	1	Euphorbia milii	401	2017-11-22-17-21-14	0	3	z	0	10	53.7	21.1	53.4	21	54.2	0.476	4784	Last10	Here	95
1488	7169	1	Euphorbia milii	401	2017-11-22-17-21-16	0	3	z	0	10	53.7	21.1	53.4	21	54.2	0.476	4784	Last10	Here	96
1489	7170	1	Euphorbia milii	401	2017-11-22-17-21-18	0	3	z	0	10	53.7	21.1	53.4	21	54.2	0.476	4784	Last10	Here	97
1490	7171	1	Euphorbia milii	401	2017-11-22-17-21-20	0	3	z	0	10	53.7	21.1	53.4	21	54.2	0.476	4784	Last10	Here	98
1491	7172	1	Euphorbia milii	401	2017-11-22-17-21-22	0	3	z	0	10	53.7	21.1	53.4	21	54.2	0.476	4784	Last10	Here	99
1492	7173	1	Euphorbia milii	401	2017-11-22-17-21-56	0	3	z	0	15	53.8	21.1	53.5	21	54.3	0.479	4785	First10	Here	1
1493	7174	1	Euphorbia milii	401	2017-11-22-17-21-58	0	3	z	0	15	53.8	21.1	53.5	21	54.3	0.479	4785	First10	Here	2
1494	7175	1	Euphorbia milii	401	2017-11-22-17-22-00	0	3	z	0	15	53.8	21.1	53.5	21	54.3	0.479	4785	First10	Here	3
1495	7176	1	Euphorbia milii	401	2017-11-22-17-22-02	0	3	z	0	15	53.9	21.1	53.5	21	54.3	0.379	4785	First10	Here	4
1496	7177	1	Euphorbia milii	401	2017-11-22-17-22-04	0	3	z	0	15	53.8	21.1	53.4	21	54.2	0.376	4785	First10	Here	5
1497	7178	1	Euphorbia milii	401	2017-11-22-17-22-06	0	3	z	0	15	53.8	21.1	53.5	21	54.3	0.479	4785	First10	Here	6
1498	7179	1	Euphorbia milii	401	2017-11-22-17-22-08	0	3	z	0	15	53.8	21.1	53.5	21	54.3	0.479	4785	First10	Here	7
1499	7180	1	Euphorbia milii	401	2017-11-22-17-22-10	0	3	z	0	15	53.8	21.1	53.5	21	54.3	0.479	4785	First10	Here	8
1500	7181	1	Euphorbia milii	401	2017-11-22-17-22-12	0	3	z	0	15	53.8	21.1	53.5	21	54.3	0.479	4785	First10	Here	9
1501	7182	1	Euphorbia milii	401	2017-11-22-17-22-14	0	3	z	0	15	53.8	21.1	53.5	21	54.3	0.479	4785	First10	Here	10
1502	7183	1	Euphorbia milii	401	2017-11-22-17-22-16	0	3	z	0	15	53.9	21.1	53.5	21	54.3	0.379	4785			11
1503	7184	1	Euphorbia milii	401	2017-11-22-17-22-18	0	3	z	0	15	53.9	21.1	53.5	21	54.3	0.379	4785			12
1504	7185	1	Euphorbia milii	401	2017-11-22-17-22-20	0	3	z	0	15	53.9	21.1	53.5	21	54.3	0.379	4785			13
1505	7186	1	Euphorbia milii	401	2017-11-22-17-22-22	0	3	z	0	15	53.9	21.1	53.5	21	54.3	0.379	4785			14
1506	7187	1	Euphorbia milii	401	2017-11-22-17-22-24	0	3	z	0	15	53.9	21.1	53.5	21	54.3	0.379	4785			15
1507	7188	1	Euphorbia milii	401	2017-11-22-17-22-26	0	3	z	0	15	53.9	21.1	53.5	21	54.3	0.379	4785			16
1508	7189	1	Euphorbia milii	401	2017-11-22-17-22-28	0	3	z	0	15	53.9	21.1	53.5	21	54.3	0.379	4785			17
1509	7190	1	Euphorbia milii	401	2017-11-22-17-22-30	0	3	z	0	15	53.9	21.1	53.5	21	54.3	0.379	4785			18
1510	7191	1	Euphorbia milii	401	2017-11-22-17-22-32	0	3	z	0	15	53.9	21.1	53.5	21	54.3	0.379	4785			19
1511	7192	1	Euphorbia milii	401	2017-11-22-17-22-34	0	3	z	0	15	53.9	21.1	53.5	21	54.3	0.379	4785			20
1512	7193	1	Euphorbia milii	401	2017-11-22-17-22-36	0	3	z	0	15	53.9	21.1	53.5	21	54.3	0.379	4785			21
1513	7194	1	Euphorbia milii	401	2017-11-22-17-22-38	0	3	z	0	15	53.9	21.1	53.5	21	54.3	0.379	4785			22
1514	7195	1	Euphorbia milii	401	2017-11-22-17-22-40	0	3	z	0	15	53.9	21.1	53.5	21	54.3	0.379	4785			23
1515	7196	1	Euphorbia milii	401	2017-11-22-17-22-42	0	3	z	0	15	53.9	21.1	53.5	21	54.3	0.379	4785			24
1516	7197	1	Euphorbia milii	401	2017-11-22-17-22-44	0	3	z	0	15	53.9	21.1	53.5	21	54.3	0.379	4785			25
1517	7198	1	Euphorbia milii	401	2017-11-22-17-22-46	0	3	z	0	15	53.9	21.1	53.5	21	54.3	0.379	4785			26
1518	7199	1	Euphorbia milii	401	2017-11-22-17-22-48	0	3	z	0	15	53.9	21.1	53.5	21	54.3	0.379	4785			27
1519	7200	1	Euphorbia milii	401	2017-11-22-17-22-50	0	3	z	0	15	53.9	21.1	53.5	21	54.3	0.379	4785			28
1520	7201	1	Euphorbia milii	401	2017-11-22-17-22-52	0	3	z	0	15	53.9	21.1	53.5	21	54.3	0.379	4785			29
1521	7202	1	Euphorbia milii	401	2017-11-22-17-22-54	0	3	z	0	15	53.9	21.1	53.5	21	54.3	0.379	4785			30
1522	7203	1	Euphorbia milii	401	2017-11-22-17-22-56	0	3	z	0	15	53.9	21.1	53.5	21	54.3	0.379	4785			31
1523	7204	1	Euphorbia milii	401	2017-11-22-17-22-58	0	3	z	0	15	54	21.1	53.6	21	54.4	0.383	4785			32
1524	7205	1	Euphorbia milii	401	2017-11-22-17-23-00	0	3	z	0	15	53.9	21.1	53.5	21	54.3	0.379	4785			33
1525	7206	1	Euphorbia milii	401	2017-11-22-17-23-02	0	3	z	0	15	54	21.1	53.6	21	54.4	0.383	4785			34
1526	7207	1	Euphorbia milii	401	2017-11-22-17-23-04	0	3	z	0	15	53.9	21.1	53.5	21	54.3	0.379	4785			35
1527	7208	1	Euphorbia milii	401	2017-11-22-17-23-06	0	3	z	0	15	53.9	21.1	53.6	21	54.4	0.483	4785			36
1528	7209	1	Euphorbia milii	401	2017-11-22-17-23-08	0	3	z	0	15	53.9	21.1	53.5	21	54.3	0.379	4785			37
1529	7210	1	Euphorbia milii	401	2017-11-22-17-23-10	0	3	z	0	15	53.9	21.1	53.6	21	54.4	0.483	4785			38
1530	7211	1	Euphorbia milii	401	2017-11-22-17-23-12	0	3	z	0	15	53.9	21.1	53.6	21	54.4	0.483	4785			39
1531	7212	1	Euphorbia milii	401	2017-11-22-17-23-14	0	3	z	0	15	54	21.1	53.6	21	54.4	0.383	4785			40
1532	7213	1	Euphorbia milii	401	2017-11-22-17-23-16	0	3	z	0	15	54	21.1	53.6	21	54.4	0.383	4785			41
1533	7214	1	Euphorbia milii	401	2017-11-22-17-23-18	0	3	z	0	15	54	21.1	53.6	21	54.4	0.383	4785			42
1534	7215	1	Euphorbia milii	401	2017-11-22-17-23-20	0	3	z	0	15	54	21.1	53.6	21	54.4	0.383	4785			43
1535	7216	1	Euphorbia milii	401	2017-11-22-17-23-22	0	3	z	0	15	54	21.1	53.6	21	54.4	0.383	4785			44
1536	7217	1	Euphorbia milii	401	2017-11-22-17-23-24	0	3	z	0	15	54	21.1	53.6	21	54.4	0.383	4785			45
1537	7218	1	Euphorbia milii	401	2017-11-22-17-23-26	0	3	z	0	15	54	21.1	53.6	21	54.4	0.383	4785			46
1538	7219	1	Euphorbia milii	401	2017-11-22-17-23-28	0	3	z	0	15	54	21.1	53.6	21	54.4	0.383	4785			47
1539	7220	1	Euphorbia milii	401	2017-11-22-17-23-30	0	3	z	0	15	54	21.1	53.6	21	54.4	0.383	4785			48
1540	7221	1	Euphorbia milii	401	2017-11-22-17-23-32	0	3	z	0	15	54	21.1	53.6	21	54.4	0.383	4785			49
1541	7222	1	Euphorbia milii	401	2017-11-22-17-23-34	0	3	z	0	15	54	21.1	53.6	21	54.4	0.383	4785			50
1542	7223	1	Euphorbia milii	401	2017-11-22-17-23-36	0	3	z	0	15	54	21.1	53.6	21	54.4	0.383	4785			51
1543	7224	1	Euphorbia milii	401	2017-11-22-17-23-38	0	3	z	0	15	54	21.1	53.6	21	54.4	0.383	4785			52
1544	7225	1	Euphorbia milii	401	2017-11-22-17-23-40	0	3	z	0	15	54	21.1	53.6	21	54.4	0.383	4785			53
1545	7226	1	Euphorbia milii	401	2017-11-22-17-23-42	0	3	z	0	15	54	21.1	53.6	21	54.4	0.383	4785			54
1546	7227	1	Euphorbia milii	401	2017-11-22-17-23-44	0	3	z	0	15	54	21.1	53.6	21	54.4	0.383	4785			55
1547	7228	1	Euphorbia milii	401	2017-11-22-17-23-46	0	3	z	0	15	54	21.1	53.6	21	54.4	0.383	4785			56
1548	7229	1	Euphorbia milii	401	2017-11-22-17-23-48	0	3	z	0	15	54	21.1	53.6	21	54.4	0.383	4785			57
1549	7230	1	Euphorbia milii	401	2017-11-22-17-23-50	0	3	z	0	15	54	21.1	53.6	21	54.4	0.383	4785			58
1550	7231	1	Euphorbia milii	401	2017-11-22-17-23-52	0	3	z	0	15	54	21.1	53.6	21	54.4	0.383	4785			59
1551	7232	1	Euphorbia milii	401	2017-11-22-17-23-54	0	3	z	0	15	53.9	21	53.6	21	54.4	0.483	4785			60
1552	7233	1	Euphorbia milii	401	2017-11-22-17-23-56	0	3	z	0	15	54	21.1	53.6	21	54.4	0.383	4785			61
1553	7234	1	Euphorbia milii	401	2017-11-22-17-23-58	0	3	z	0	15	54	21.1	53.6	21	54.4	0.383	4785			62
1554	7235	1	Euphorbia milii	401	2017-11-22-17-24-00	0	3	z	0	15	54	21.1	53.6	21	54.4	0.383	4785			63
1555	7236	1	Euphorbia milii	401	2017-11-22-17-24-02	0	3	z	0	15	54	21.1	53.6	21	54.4	0.383	4785			64
1556	7237	1	Euphorbia milii	401	2017-11-22-17-24-04	0	3	z	0	15	54	21	53.6	21	54.4	0.383	4785			65
1557	7238	1	Euphorbia milii	401	2017-11-22-17-24-06	0	3	z	0	15	54	21.1	53.6	21	54.4	0.383	4785			66
1558	7239	1	Euphorbia milii	401	2017-11-22-17-24-08	0	3	z	0	15	54	21.1	53.6	21	54.4	0.383	4785			67
1559	7240	1	Euphorbia milii	401	2017-11-22-17-24-10	0	3	z	0	15	54	21.1	53.6	21	54.4	0.383	4785			68
1560	7241	1	Euphorbia milii	401	2017-11-22-17-24-12	0	3	z	0	15	54	21.1	53.7	21	54.5	0.486	4785			69
1561	7242	1	Euphorbia milii	401	2017-11-22-17-24-14	0	3	z	0	15	54	21.1	53.7	21	54.5	0.486	4785			70
1562	7243	1	Euphorbia milii	401	2017-11-22-17-24-17	0	3	z	0	15	54	21	53.7	21	54.5	0.486	4785			71
1563	7244	1	Euphorbia milii	401	2017-11-22-17-24-19	0	3	z	0	15	54	21.1	53.7	21	54.5	0.486	4785			72
1564	7245	1	Euphorbia milii	401	2017-11-22-17-24-21	0	3	z	0	15	54	21.1	53.7	21	54.5	0.486	4785			73
1565	7246	1	Euphorbia milii	401	2017-11-22-17-24-23	0	3	z	0	15	54.1	21.1	53.7	21	54.5	0.386	4785			74
1566	7247	1	Euphorbia milii	401	2017-11-22-17-24-25	0	3	z	0	15	54.1	21.1	53.7	21	54.5	0.386	4785			75
1567	7248	1	Euphorbia milii	401	2017-11-22-17-24-27	0	3	z	0	15	54.1	21.1	53.7	21	54.5	0.386	4785			76
1568	7249	1	Euphorbia milii	401	2017-11-22-17-24-29	0	3	z	0	15	54.1	21.1	53.7	21	54.5	0.386	4785			77
1569	7250	1	Euphorbia milii	401	2017-11-22-17-24-31	0	3	z	0	15	54.1	21.1	53.7	21	54.5	0.386	4785			78
1570	7251	1	Euphorbia milii	401	2017-11-22-17-24-33	0	3	z	0	15	54.1	21.1	53.7	21	54.5	0.386	4785			79
1571	7252	1	Euphorbia milii	401	2017-11-22-17-24-35	0	3	z	0	15	54.1	21.1	53.7	21	54.5	0.386	4785			80
1572	7253	1	Euphorbia milii	401	2017-11-22-17-24-37	0	3	z	0	15	54.1	21.1	53.7	21	54.5	0.386	4785			81
1573	7254	1	Euphorbia milii	401	2017-11-22-17-24-39	0	3	z	0	15	54.1	21.1	53.7	21	54.5	0.386	4785			82
1574	7255	1	Euphorbia milii	401	2017-11-22-17-24-41	0	3	z	0	15	54.1	21.1	53.7	21	54.5	0.386	4785			83
1575	7256	1	Euphorbia milii	401	2017-11-22-17-24-43	0	3	z	0	15	54.1	21.1	53.7	21	54.5	0.386	4785			84
1576	7257	1	Euphorbia milii	401	2017-11-22-17-24-45	0	3	z	0	15	54.1	21.1	53.7	21	54.5	0.386	4785			85
1577	7258	1	Euphorbia milii	401	2017-11-22-17-24-47	0	3	z	0	15	54.1	21.1	53.7	21	54.5	0.386	4785			86
1578	7259	1	Euphorbia milii	401	2017-11-22-17-24-49	0	3	z	0	15	54.1	21.1	53.7	21	54.5	0.386	4785			87
1579	7260	1	Euphorbia milii	401	2017-11-22-17-24-51	0	3	z	0	15	54.1	21.1	53.7	21	54.5	0.386	4785			88
1580	7261	1	Euphorbia milii	401	2017-11-22-17-24-53	0	3	z	0	15	54.1	21.1	53.7	21	54.5	0.386	4785			89
1581	7262	1	Euphorbia milii	401	2017-11-22-17-24-55	0	3	z	0	15	54.1	21.1	53.7	21	54.5	0.386	4785			90
1582	7263	1	Euphorbia milii	401	2017-11-22-17-24-57	0	3	z	0	15	54.1	21.1	53.7	21	54.5	0.386	4785	Last10	Here	91
1583	7264	1	Euphorbia milii	401	2017-11-22-17-24-59	0	3	z	0	15	54.1	21.1	53.7	21	54.5	0.386	4785	Last10	Here	92
1584	7265	1	Euphorbia milii	401	2017-11-22-17-25-01	0	3	z	0	15	54.1	21.1	53.8	21	54.6	0.49	4785	Last10	Here	93
1585	7266	1	Euphorbia milii	401	2017-11-22-17-25-03	0	3	z	0	15	54.1	21.1	53.8	21	54.6	0.49	4785	Last10	Here	94
1586	7267	1	Euphorbia milii	401	2017-11-22-17-25-05	0	3	z	0	15	54.1	21.1	53.7	21	54.5	0.386	4785	Last10	Here	95
1587	7268	1	Euphorbia milii	401	2017-11-22-17-25-07	0	3	z	0	15	54	21	53.7	21	54.5	0.486	4785	Last10	Here	96
1588	7269	1	Euphorbia milii	401	2017-11-22-17-25-09	0	3	z	0	15	54.1	21.1	53.8	21	54.6	0.49	4785	Last10	Here	97
1589	7270	1	Euphorbia milii	401	2017-11-22-17-25-11	0	3	z	0	15	54.2	21.1	53.8	21	54.6	0.39	4785	Last10	Here	98
1590	7271	1	Euphorbia milii	401	2017-11-22-17-25-13	0	3	z	0	15	54.1	21.1	53.8	21	54.6	0.49	4785	Last10	Here	99
1591	7272	1	Euphorbia milii	401	2017-11-22-17-25-47	0	3	z	0	20	54.1	21	53.9	21	54.7	0.593	4786	First10	Here	1
1592	7273	1	Euphorbia milii	401	2017-11-22-17-25-49	0	3	z	0	20	54.2	21.1	53.8	20.9	54.6	0.39	4786	First10	Here	2
1593	7274	1	Euphorbia milii	401	2017-11-22-17-25-51	0	3	z	0	20	54.2	21.1	53.8	21	54.6	0.39	4786	First10	Here	3
1594	7275	1	Euphorbia milii	401	2017-11-22-17-25-53	0	3	z	0	20	54.2	21.1	53.9	21	54.7	0.493	4786	First10	Here	4
1595	7276	1	Euphorbia milii	401	2017-11-22-17-25-55	0	3	z	0	20	54.2	21.1	53.9	21	54.7	0.493	4786	First10	Here	5
1596	7277	1	Euphorbia milii	401	2017-11-22-17-25-57	0	3	z	0	20	54.2	21.1	53.9	21	54.7	0.493	4786	First10	Here	6
1597	7278	1	Euphorbia milii	401	2017-11-22-17-25-59	0	3	z	0	20	54.2	21.1	53.8	21	54.6	0.39	4786	First10	Here	7
1598	7279	1	Euphorbia milii	401	2017-11-22-17-26-01	0	3	z	0	20	54.2	21.1	53.9	21	54.7	0.493	4786	First10	Here	8
1599	7280	1	Euphorbia milii	401	2017-11-22-17-26-03	0	3	z	0	20	54.2	21	53.8	21	54.6	0.39	4786	First10	Here	9
1600	7281	1	Euphorbia milii	401	2017-11-22-17-26-05	0	3	z	0	20	54.3	21.1	53.9	21	54.7	0.393	4786	First10	Here	10
1601	7282	1	Euphorbia milii	401	2017-11-22-17-26-07	0	3	z	0	20	54.2	21	53.9	21	54.7	0.493	4786			11
1602	7283	1	Euphorbia milii	401	2017-11-22-17-26-09	0	3	z	0	20	54.3	21.1	53.9	21	54.7	0.393	4786			12
1603	7284	1	Euphorbia milii	401	2017-11-22-17-26-11	0	3	z	0	20	54.3	21.1	53.9	21	54.7	0.393	4786			13
1604	7285	1	Euphorbia milii	401	2017-11-22-17-26-13	0	3	z	0	20	54.3	21.1	53.9	21	54.7	0.393	4786			14
1605	7286	1	Euphorbia milii	401	2017-11-22-17-26-15	0	3	z	0	20	54.3	21.1	53.9	21	54.7	0.393	4786			15
1606	7287	1	Euphorbia milii	401	2017-11-22-17-26-17	0	3	z	0	20	54.3	21.1	53.9	21	54.7	0.393	4786			16
1607	7288	1	Euphorbia milii	401	2017-11-22-17-26-19	0	3	z	0	20	54.3	21.1	53.9	21	54.7	0.393	4786			17
1608	7289	1	Euphorbia milii	401	2017-11-22-17-26-21	0	3	z	0	20	54.3	21.1	53.9	21	54.7	0.393	4786			18
1609	7290	1	Euphorbia milii	401	2017-11-22-17-26-23	0	3	z	0	20	54.3	21.1	53.9	21	54.7	0.393	4786			19
1610	7291	1	Euphorbia milii	401	2017-11-22-17-26-25	0	3	z	0	20	54.2	21	53.9	21	54.7	0.493	4786			20
1611	7292	1	Euphorbia milii	401	2017-11-22-17-26-27	0	3	z	0	20	54.3	21.1	53.9	21	54.7	0.393	4786			21
1612	7293	1	Euphorbia milii	401	2017-11-22-17-26-29	0	3	z	0	20	54.3	21.1	53.9	21	54.7	0.393	4786			22
1613	7294	1	Euphorbia milii	401	2017-11-22-17-26-31	0	3	z	0	20	54.3	21.1	53.9	21	54.7	0.393	4786			23
1614	7295	1	Euphorbia milii	401	2017-11-22-17-26-33	0	3	z	0	20	54.2	21	53.9	21	54.7	0.493	4786			24
1615	7296	1	Euphorbia milii	401	2017-11-22-17-26-35	0	3	z	0	20	54.2	21	53.9	21	54.7	0.493	4786			25
1616	7297	1	Euphorbia milii	401	2017-11-22-17-26-37	0	3	z	0	20	54.2	21	53.9	21	54.7	0.493	4786			26
1617	7298	1	Euphorbia milii	401	2017-11-22-17-26-39	0	3	z	0	20	54.3	21.1	53.9	21	54.7	0.393	4786			27
1618	7299	1	Euphorbia milii	401	2017-11-22-17-26-41	0	3	z	0	20	54.3	21.1	53.9	21	54.7	0.393	4786			28
1619	7300	1	Euphorbia milii	401	2017-11-22-17-26-43	0	3	z	0	20	54.3	21.1	53.9	21	54.7	0.393	4786			29
1620	7301	1	Euphorbia milii	401	2017-11-22-17-26-45	0	3	z	0	20	54.3	21.1	53.9	21	54.7	0.393	4786			30
1621	7302	1	Euphorbia milii	401	2017-11-22-17-26-47	0	3	z	0	20	54.2	21	53.9	21	54.7	0.493	4786			31
1622	7303	1	Euphorbia milii	401	2017-11-22-17-26-49	0	3	z	0	20	54.3	21.1	53.9	21	54.7	0.393	4786			32
1623	7304	1	Euphorbia milii	401	2017-11-22-17-26-51	0	3	z	0	20	54.3	21.1	53.9	21	54.7	0.393	4786			33
1624	7305	1	Euphorbia milii	401	2017-11-22-17-26-53	0	3	z	0	20	54.3	21.1	53.9	21	54.7	0.393	4786			34
1625	7306	1	Euphorbia milii	401	2017-11-22-17-26-55	0	3	z	0	20	54.3	21.1	53.9	21	54.7	0.393	4786			35
1626	7307	1	Euphorbia milii	401	2017-11-22-17-26-57	0	3	z	0	20	54.4	21.1	53.9	21	54.7	0.293	4786			36
1627	7308	1	Euphorbia milii	401	2017-11-22-17-26-59	0	3	z	0	20	54.4	21.1	53.9	21	54.7	0.293	4786			37
1628	7309	1	Euphorbia milii	401	2017-11-22-17-27-01	0	3	z	0	20	54.3	21	53.9	21	54.7	0.393	4786			38
1629	7310	1	Euphorbia milii	401	2017-11-22-17-27-03	0	3	z	0	20	54.3	21	53.9	21	54.7	0.393	4786			39
1630	7311	1	Euphorbia milii	401	2017-11-22-17-27-05	0	3	z	0	20	54.3	21	53.9	21	54.7	0.393	4786			40
1631	7312	1	Euphorbia milii	401	2017-11-22-17-27-07	0	3	z	0	20	54.3	21	53.9	21	54.7	0.393	4786			41
1632	7313	1	Euphorbia milii	401	2017-11-22-17-27-09	0	3	z	0	20	54.3	21.1	53.9	21	54.7	0.393	4786			42
1633	7314	1	Euphorbia milii	401	2017-11-22-17-27-11	0	3	z	0	20	54.3	21	53.9	21	54.7	0.393	4786			43
1634	7315	1	Euphorbia milii	401	2017-11-22-17-27-13	0	3	z	0	20	54.4	21.1	53.9	21	54.7	0.293	4786			44
1635	7316	1	Euphorbia milii	401	2017-11-22-17-27-15	0	3	z	0	20	54.4	21.1	53.9	21	54.7	0.293	4786			45
1636	7317	1	Euphorbia milii	401	2017-11-22-17-27-17	0	3	z	0	20	54.4	21.1	53.9	21	54.7	0.293	4786			46
1637	7318	1	Euphorbia milii	401	2017-11-22-17-27-19	0	3	z	0	20	54.4	21.1	53.9	21	54.7	0.293	4786			47
1638	7319	1	Euphorbia milii	401	2017-11-22-17-27-21	0	3	z	0	20	54.4	21.1	53.9	21	54.7	0.293	4786			48
1639	7320	1	Euphorbia milii	401	2017-11-22-17-27-23	0	3	z	0	20	54.3	21	53.9	21	54.7	0.393	4786			49
1640	7321	1	Euphorbia milii	401	2017-11-22-17-27-25	0	3	z	0	20	54.4	21.1	53.9	21	54.7	0.293	4786			50
1641	7322	1	Euphorbia milii	401	2017-11-22-17-27-27	0	3	z	0	20	54.3	21	53.9	21	54.7	0.393	4786			51
1642	7323	1	Euphorbia milii	401	2017-11-22-17-27-29	0	3	z	0	20	54.4	21.1	53.9	21	54.7	0.293	4786			52
1643	7324	1	Euphorbia milii	401	2017-11-22-17-27-31	0	3	z	0	20	54.4	21.1	54	21	54.8	0.397	4786			53
1644	7325	1	Euphorbia milii	401	2017-11-22-17-27-33	0	3	z	0	20	54.4	21.1	54	21	54.8	0.397	4786			54
1645	7326	1	Euphorbia milii	401	2017-11-22-17-27-35	0	3	z	0	20	54.3	21	54	21	54.8	0.497	4786			55
1646	7327	1	Euphorbia milii	401	2017-11-22-17-27-37	0	3	z	0	20	54.4	21	54	21	54.8	0.397	4786			56
1647	7328	1	Euphorbia milii	401	2017-11-22-17-27-39	0	3	z	0	20	54.3	21	54	21	54.8	0.497	4786			57
1648	7329	1	Euphorbia milii	401	2017-11-22-17-27-41	0	3	z	0	20	54.4	21	54	21	54.8	0.397	4786			58
1649	7330	1	Euphorbia milii	401	2017-11-22-17-27-43	0	3	z	0	20	54.4	21.1	54	21	54.8	0.397	4786			59
1650	7331	1	Euphorbia milii	401	2017-11-22-17-27-45	0	3	z	0	20	54.4	21	54	21	54.8	0.397	4786			60
1651	7332	1	Euphorbia milii	401	2017-11-22-17-27-47	0	3	z	0	20	54.5	21.1	54	21	54.8	0.297	4786			61
1652	7333	1	Euphorbia milii	401	2017-11-22-17-27-49	0	3	z	0	20	54.5	21.1	54	21	54.8	0.297	4786			62
1653	7334	1	Euphorbia milii	401	2017-11-22-17-27-51	0	3	z	0	20	54.4	21	54	21	54.8	0.397	4786			63
1654	7335	1	Euphorbia milii	401	2017-11-22-17-27-53	0	3	z	0	20	54.4	21	54	21	54.8	0.397	4786			64
1655	7336	1	Euphorbia milii	401	2017-11-22-17-27-55	0	3	z	0	20	54.5	21.1	54	21	54.8	0.297	4786			65
1656	7337	1	Euphorbia milii	401	2017-11-22-17-27-57	0	3	z	0	20	54.4	21	54	21	54.8	0.397	4786			66
1657	7338	1	Euphorbia milii	401	2017-11-22-17-27-59	0	3	z	0	20	54.4	21	54	21	54.8	0.397	4786			67
1658	7339	1	Euphorbia milii	401	2017-11-22-17-28-01	0	3	z	0	20	54.5	21.1	54	21	54.8	0.297	4786			68
1659	7340	1	Euphorbia milii	401	2017-11-22-17-28-03	0	3	z	0	20	54.5	21.1	54	21	54.8	0.297	4786			69
1660	7341	1	Euphorbia milii	401	2017-11-22-17-28-05	0	3	z	0	20	54.5	21.1	54	21	54.8	0.297	4786			70
1661	7342	1	Euphorbia milii	401	2017-11-22-17-28-07	0	3	z	0	20	54.5	21.1	54	21	54.8	0.297	4786			71
1662	7343	1	Euphorbia milii	401	2017-11-22-17-28-09	0	3	z	0	20	54.5	21.1	54	21	54.8	0.297	4786			72
1663	7344	1	Euphorbia milii	401	2017-11-22-17-28-11	0	3	z	0	20	54.5	21.1	54	21	54.8	0.297	4786			73
1664	7345	1	Euphorbia milii	401	2017-11-22-17-28-13	0	3	z	0	20	54.5	21.1	54	21	54.8	0.297	4786			74
1665	7346	1	Euphorbia milii	401	2017-11-22-17-28-15	0	3	z	0	20	54.4	21	54	21	54.8	0.397	4786			75
1666	7347	1	Euphorbia milii	401	2017-11-22-17-28-17	0	3	z	0	20	54.5	21.1	54	21	54.8	0.297	4786			76
1667	7348	1	Euphorbia milii	401	2017-11-22-17-28-19	0	3	z	0	20	54.5	21.1	54	21	54.8	0.297	4786			77
1668	7349	1	Euphorbia milii	401	2017-11-22-17-28-21	0	3	z	0	20	54.4	21	54	21	54.8	0.397	4786			78
1669	7350	1	Euphorbia milii	401	2017-11-22-17-28-23	0	3	z	0	20	54.4	21	54	21	54.8	0.397	4786			79
1670	7351	1	Euphorbia milii	401	2017-11-22-17-28-25	0	3	z	0	20	54.4	21	54	21	54.8	0.397	4786			80
1671	7352	1	Euphorbia milii	401	2017-11-22-17-28-27	0	3	z	0	20	54.5	21.1	54	21	54.8	0.297	4786			81
1672	7353	1	Euphorbia milii	401	2017-11-22-17-28-29	0	3	z	0	20	54.5	21.1	54	21	54.8	0.297	4786			82
1673	7354	1	Euphorbia milii	401	2017-11-22-17-28-31	0	3	z	0	20	54.6	21.1	54	21	54.8	0.197	4786			83
1674	7355	1	Euphorbia milii	401	2017-11-22-17-28-33	0	3	z	0	20	54.6	21.1	54	21	54.8	0.197	4786			84
1675	7356	1	Euphorbia milii	401	2017-11-22-17-28-35	0	3	z	0	20	54.6	21.1	54	21	54.8	0.197	4786			85
1676	7357	1	Euphorbia milii	401	2017-11-22-17-28-37	0	3	z	0	20	54.6	21.1	54	21	54.8	0.197	4786			86
1677	7358	1	Euphorbia milii	401	2017-11-22-17-28-39	0	3	z	0	20	54.5	21.1	54	21	54.8	0.297	4786			87
1678	7359	1	Euphorbia milii	401	2017-11-22-17-28-41	0	3	z	0	20	54.6	21.1	54.1	21	54.9	0.3	4786			88
1679	7360	1	Euphorbia milii	401	2017-11-22-17-28-43	0	3	z	0	20	54.6	21.1	54	21	54.8	0.197	4786			89
1680	7361	1	Euphorbia milii	401	2017-11-22-17-28-45	0	3	z	0	20	54.5	21	54.1	21	54.9	0.4	4786			90
1681	7362	1	Euphorbia milii	401	2017-11-22-17-28-47	0	3	z	0	20	54.6	21.1	54.1	21	54.9	0.3	4786	Last10	Here	91
1682	7363	1	Euphorbia milii	401	2017-11-22-17-28-49	0	3	z	0	20	54.6	21.1	54.1	21	54.9	0.3	4786	Last10	Here	92
1683	7364	1	Euphorbia milii	401	2017-11-22-17-28-51	0	3	z	0	20	54.6	21.1	54.1	21	54.9	0.3	4786	Last10	Here	93
1684	7365	1	Euphorbia milii	401	2017-11-22-17-28-53	0	3	z	0	20	54.6	21.1	54	21	54.8	0.197	4786	Last10	Here	94
1685	7366	1	Euphorbia milii	401	2017-11-22-17-28-55	0	3	z	0	20	54.6	21.1	54.1	21	54.9	0.3	4786	Last10	Here	95
1686	7367	1	Euphorbia milii	401	2017-11-22-17-28-57	0	3	z	0	20	54.5	21	54.1	21	54.9	0.4	4786	Last10	Here	96
1687	7368	1	Euphorbia milii	401	2017-11-22-17-28-59	0	3	z	0	20	54.5	21	54.1	21	54.9	0.4	4786	Last10	Here	97
1688	7369	1	Euphorbia milii	401	2017-11-22-17-29-01	0	3	z	0	20	54.6	21.1	54	21	54.8	0.197	4786	Last10	Here	98
1689	7370	1	Euphorbia milii	401	2017-11-22-17-29-03	0	3	z	0	20	54.6	21.1	54	21	54.8	0.197	4786	Last10	Here	99
1690	7371	1	Euphorbia milii	401	2017-11-22-17-29-36	0	3	z	0	25	54.6	21.1	54.1	21	54.9	0.3	4787	First10	Here	1
1691	7372	1	Euphorbia milii	401	2017-11-22-17-29-38	0	3	z	0	25	54.6	21.1	54.1	21	54.9	0.3	4787	First10	Here	2
1692	7373	1	Euphorbia milii	401	2017-11-22-17-29-40	0	3	z	0	25	54.6	21.1	54.1	21	54.9	0.3	4787	First10	Here	3
1693	7374	1	Euphorbia milii	401	2017-11-22-17-29-42	0	3	z	0	25	54.6	21.1	54.1	21	54.9	0.3	4787	First10	Here	4
1694	7375	1	Euphorbia milii	401	2017-11-22-17-29-44	0	3	z	0	25	54.6	21.1	54.1	21	54.9	0.3	4787	First10	Here	5
1695	7376	1	Euphorbia milii	401	2017-11-22-17-29-46	0	3	z	0	25	54.6	21.1	54.1	21	54.9	0.3	4787	First10	Here	6
1696	7377	1	Euphorbia milii	401	2017-11-22-17-29-48	0	3	z	0	25	54.6	21.1	54.1	21	54.9	0.3	4787	First10	Here	7
1697	7378	1	Euphorbia milii	401	2017-11-22-17-29-50	0	3	z	0	25	54.6	21.1	54.1	21	54.9	0.3	4787	First10	Here	8
1698	7379	1	Euphorbia milii	401	2017-11-22-17-29-52	0	3	z	0	25	54.6	21	54.1	21	54.9	0.3	4787	First10	Here	9
1699	7380	1	Euphorbia milii	401	2017-11-22-17-29-54	0	3	z	0	25	54.6	21	54.1	21	54.9	0.3	4787	First10	Here	10
1700	7381	1	Euphorbia milii	401	2017-11-22-17-29-56	0	3	z	0	25	54.7	21.1	54.1	21	54.9	0.2	4787			11
1701	7382	1	Euphorbia milii	401	2017-11-22-17-29-58	0	3	z	0	25	54.7	21.1	54.1	21	54.9	0.2	4787			12
1702	7383	1	Euphorbia milii	401	2017-11-22-17-30-00	0	3	z	0	25	54.7	21.1	54.1	21	54.9	0.2	4787			13
1703	7384	1	Euphorbia milii	401	2017-11-22-17-30-02	0	3	z	0	25	54.7	21.1	54.1	21	54.9	0.2	4787			14
1704	7385	1	Euphorbia milii	401	2017-11-22-17-30-04	0	3	z	0	25	54.7	21.1	54.1	21	54.9	0.2	4787			15
1705	7386	1	Euphorbia milii	401	2017-11-22-17-30-06	0	3	z	0	25	54.7	21.1	54.1	21	54.9	0.2	4787			16
1706	7387	1	Euphorbia milii	401	2017-11-22-17-30-08	0	3	z	0	25	54.6	21	54.1	21	54.9	0.3	4787			17
1707	7388	1	Euphorbia milii	401	2017-11-22-17-30-10	0	3	z	0	25	54.7	21.1	54.1	21	54.9	0.2	4787			18
1708	7389	1	Euphorbia milii	401	2017-11-22-17-30-12	0	3	z	0	25	54.7	21.1	54.1	21	54.9	0.2	4787			19
1709	7390	1	Euphorbia milii	401	2017-11-22-17-30-14	0	3	z	0	25	54.6	21	54.2	21	55	0.403	4787			20
1710	7391	1	Euphorbia milii	401	2017-11-22-17-30-16	0	3	z	0	25	54.7	21.1	54.2	21	55	0.303	4787			21
1711	7392	1	Euphorbia milii	401	2017-11-22-17-30-18	0	3	z	0	25	54.6	21	54.1	21	54.9	0.3	4787			22
1712	7393	1	Euphorbia milii	401	2017-11-22-17-30-20	0	3	z	0	25	54.6	21	54.2	21	55	0.403	4787			23
1713	7394	1	Euphorbia milii	401	2017-11-22-17-30-22	0	3	z	0	25	54.6	21	54.1	21	54.9	0.3	4787			24
1714	7395	1	Euphorbia milii	401	2017-11-22-17-30-24	0	3	z	0	25	54.6	21	54.1	21	54.9	0.3	4787			25
1715	7396	1	Euphorbia milii	401	2017-11-22-17-30-26	0	3	z	0	25	54.7	21.1	54.2	21	55	0.303	4787			26
1716	7397	1	Euphorbia milii	401	2017-11-22-17-30-28	0	3	z	0	25	54.7	21.1	54.2	21	55	0.303	4787			27
1717	7398	1	Euphorbia milii	401	2017-11-22-17-30-30	0	3	z	0	25	54.8	21.1	54.2	21	55	0.203	4787			28
1718	7399	1	Euphorbia milii	401	2017-11-22-17-30-32	0	3	z	0	25	54.6	21	54.2	21	55	0.403	4787			29
1719	7400	1	Euphorbia milii	401	2017-11-22-17-30-34	0	3	z	0	25	54.8	21.1	54.2	21	55	0.203	4787			30
1720	7401	1	Euphorbia milii	401	2017-11-22-17-30-36	0	3	z	0	25	54.8	21.1	54.2	21	55	0.203	4787			31
1721	7402	1	Euphorbia milii	401	2017-11-22-17-30-38	0	3	z	0	25	54.8	21.1	54.2	21	55	0.203	4787			32
1722	7403	1	Euphorbia milii	401	2017-11-22-17-30-40	0	3	z	0	25	54.8	21.1	54.2	21	55	0.203	4787			33
1723	7404	1	Euphorbia milii	401	2017-11-22-17-30-42	0	3	z	0	25	54.8	21.1	54.2	21	55	0.203	4787			34
1724	7405	1	Euphorbia milii	401	2017-11-22-17-30-44	0	3	z	0	25	54.8	21.1	54.2	21	55	0.203	4787			35
1725	7406	1	Euphorbia milii	401	2017-11-22-17-30-46	0	3	z	0	25	54.8	21.1	54.2	21	55	0.203	4787			36
1726	7407	1	Euphorbia milii	401	2017-11-22-17-30-48	0	3	z	0	25	54.8	21.1	54.2	21	55	0.203	4787			37
1727	7408	1	Euphorbia milii	401	2017-11-22-17-30-50	0	3	z	0	25	54.8	21.1	54.2	21	55	0.203	4787			38
1728	7409	1	Euphorbia milii	401	2017-11-22-17-30-52	0	3	z	0	25	54.7	21	54.2	21	55	0.303	4787			39
1729	7410	1	Euphorbia milii	401	2017-11-22-17-30-54	0	3	z	0	25	54.7	21	54.2	21	55	0.303	4787			40
1730	7411	1	Euphorbia milii	401	2017-11-22-17-30-56	0	3	z	0	25	54.7	21	54.2	21	55	0.303	4787			41
1731	7412	1	Euphorbia milii	401	2017-11-22-17-30-58	0	3	z	0	25	54.8	21.1	54.2	21	55	0.203	4787			42
1732	7413	1	Euphorbia milii	401	2017-11-22-17-31-00	0	3	z	0	25	54.7	21	54.2	21	55	0.303	4787			43
1733	7414	1	Euphorbia milii	401	2017-11-22-17-31-02	0	3	z	0	25	54.7	21	54.2	21	55	0.303	4787			44
1734	7415	1	Euphorbia milii	401	2017-11-22-17-31-04	0	3	z	0	25	54.7	21	54.2	21	55	0.303	4787			45
1735	7416	1	Euphorbia milii	401	2017-11-22-17-31-06	0	3	z	0	25	54.7	21	54.2	21	55	0.303	4787			46
1736	7417	1	Euphorbia milii	401	2017-11-22-17-31-08	0	3	z	0	25	54.7	21	54.2	21	55	0.303	4787			47
1737	7418	1	Euphorbia milii	401	2017-11-22-17-31-10	0	3	z	0	25	54.7	21	54.2	21	55	0.303	4787			48
1738	7419	1	Euphorbia milii	401	2017-11-22-17-31-12	0	3	z	0	25	54.7	21	54.2	21	55	0.303	4787			49
1739	7420	1	Euphorbia milii	401	2017-11-22-17-31-14	0	3	z	0	25	54.8	21.1	54.2	21	55	0.203	4787			50
1740	7421	1	Euphorbia milii	401	2017-11-22-17-31-16	0	3	z	0	25	54.7	21	54.2	21	55	0.303	4787			51
1741	7422	1	Euphorbia milii	401	2017-11-22-17-31-18	0	3	z	0	25	54.8	21.1	54.2	21	55	0.203	4787			52
1742	7423	1	Euphorbia milii	401	2017-11-22-17-31-20	0	3	z	0	25	54.7	21	54.2	21	55	0.303	4787			53
1743	7424	1	Euphorbia milii	401	2017-11-22-17-31-22	0	3	z	0	25	54.8	21.1	54.2	21	55	0.203	4787			54
1744	7425	1	Euphorbia milii	401	2017-11-22-17-31-24	0	3	z	0	25	54.7	21	54.2	21	55	0.303	4787			55
1745	7426	1	Euphorbia milii	401	2017-11-22-17-31-26	0	3	z	0	25	54.8	21.1	54.2	21	55	0.203	4787			56
1746	7427	1	Euphorbia milii	401	2017-11-22-17-31-28	0	3	z	0	25	54.8	21.1	54.3	21	55.1	0.307	4787			57
1747	7428	1	Euphorbia milii	401	2017-11-22-17-31-30	0	3	z	0	25	54.7	21	54.2	21	55	0.303	4787			58
1748	7429	1	Euphorbia milii	401	2017-11-22-17-31-32	0	3	z	0	25	54.7	21	54.3	21	55.1	0.407	4787			59
1749	7430	1	Euphorbia milii	401	2017-11-22-17-31-34	0	3	z	0	25	54.7	21	54.3	21	55.1	0.407	4787			60
1750	7431	1	Euphorbia milii	401	2017-11-22-17-31-36	0	3	z	0	25	54.8	21.1	54.3	21	55.1	0.307	4787			61
1751	7432	1	Euphorbia milii	401	2017-11-22-17-31-38	0	3	z	0	25	54.7	21	54.3	21	55.1	0.407	4787			62
1752	7433	1	Euphorbia milii	401	2017-11-22-17-31-40	0	3	z	0	25	54.8	21	54.3	21	55.1	0.307	4787			63
1753	7434	1	Euphorbia milii	401	2017-11-22-17-31-42	0	3	z	0	25	54.9	21.1	54.2	21	55	0.103	4787			64
1754	7435	1	Euphorbia milii	401	2017-11-22-17-31-44	0	3	z	0	25	54.8	21.1	54.2	21	55	0.203	4787			65
1755	7436	1	Euphorbia milii	401	2017-11-22-17-31-46	0	3	z	0	25	54.9	21.1	54.3	21	55.1	0.207	4787			66
1756	7437	1	Euphorbia milii	401	2017-11-22-17-31-48	0	3	z	0	25	54.8	21	54.3	21	55.1	0.307	4787			67
1757	7438	1	Euphorbia milii	401	2017-11-22-17-31-50	0	3	z	0	25	54.7	21	54.3	21	55.1	0.407	4787			68
1758	7439	1	Euphorbia milii	401	2017-11-22-17-31-52	0	3	z	0	25	54.8	21.1	54.3	21	55.1	0.307	4787			69
1759	7440	1	Euphorbia milii	401	2017-11-22-17-31-54	0	3	z	0	25	54.8	21	54.3	21	55.1	0.307	4787			70
1760	7441	1	Euphorbia milii	401	2017-11-22-17-31-56	0	3	z	0	25	54.9	21.1	54.3	21	55.1	0.207	4787			71
1761	7442	1	Euphorbia milii	401	2017-11-22-17-31-58	0	3	z	0	25	54.8	21.1	54.3	21	55.1	0.307	4787			72
1762	7443	1	Euphorbia milii	401	2017-11-22-17-32-00	0	3	z	0	25	54.8	21.1	54.3	21	55.1	0.307	4787			73
1763	7444	1	Euphorbia milii	401	2017-11-22-17-32-02	0	3	z	0	25	54.8	21	54.3	21	55.1	0.307	4787			74
1764	7445	1	Euphorbia milii	401	2017-11-22-17-32-04	0	3	z	0	25	54.9	21.1	54.3	21	55.1	0.207	4787			75
1765	7446	1	Euphorbia milii	401	2017-11-22-17-32-06	0	3	z	0	25	54.8	21	54.3	21	55.1	0.307	4787			76
1766	7447	1	Euphorbia milii	401	2017-11-22-17-32-08	0	3	z	0	25	54.9	21.1	54.3	21	55.1	0.207	4787			77
1767	7448	1	Euphorbia milii	401	2017-11-22-17-32-10	0	3	z	0	25	54.9	21.1	54.3	21	55.1	0.207	4787			78
1768	7449	1	Euphorbia milii	401	2017-11-22-17-32-12	0	3	z	0	25	54.9	21.1	54.3	21	55.1	0.207	4787			79
1769	7450	1	Euphorbia milii	401	2017-11-22-17-32-14	0	3	z	0	25	54.8	21	54.3	21	55.1	0.307	4787			80
1770	7451	1	Euphorbia milii	401	2017-11-22-17-32-16	0	3	z	0	25	54.8	21.1	54.3	21	55.1	0.307	4787			81
1771	7452	1	Euphorbia milii	401	2017-11-22-17-32-18	0	3	z	0	25	54.8	21	54.3	21	55.1	0.307	4787			82
1772	7453	1	Euphorbia milii	401	2017-11-22-17-32-20	0	3	z	0	25	54.9	21.1	54.3	21	55.1	0.207	4787			83
1773	7454	1	Euphorbia milii	401	2017-11-22-17-32-22	0	3	z	0	25	54.9	21.1	54.3	21	55.1	0.207	4787			84
1774	7455	1	Euphorbia milii	401	2017-11-22-17-32-24	0	3	z	0	25	54.9	21.1	54.3	21	55.1	0.207	4787			85
1775	7456	1	Euphorbia milii	401	2017-11-22-17-32-26	0	3	z	0	25	54.9	21.1	54.3	21	55.1	0.207	4787			86
1776	7457	1	Euphorbia milii	401	2017-11-22-17-32-28	0	3	z	0	25	54.9	21.1	54.3	21	55.1	0.207	4787			87
1777	7458	1	Euphorbia milii	401	2017-11-22-17-32-30	0	3	z	0	25	54.8	21	54.3	21	55.1	0.307	4787			88
1778	7459	1	Euphorbia milii	401	2017-11-22-17-32-32	0	3	z	0	25	54.8	21	54.3	21	55.1	0.307	4787			89
1779	7460	1	Euphorbia milii	401	2017-11-22-17-32-34	0	3	z	0	25	54.8	21	54.3	21	55.1	0.307	4787			90
1780	7461	1	Euphorbia milii	401	2017-11-22-17-32-36	0	3	z	0	25	54.8	21	54.3	21	55.1	0.307	4787	Last10	Here	91
1781	7462	1	Euphorbia milii	401	2017-11-22-17-32-38	0	3	z	0	25	54.9	21.1	54.4	21	55.2	0.31	4787	Last10	Here	92
1782	7463	1	Euphorbia milii	401	2017-11-22-17-32-40	0	3	z	0	25	54.9	21.1	54.4	21	55.2	0.31	4787	Last10	Here	93
1783	7464	1	Euphorbia milii	401	2017-11-22-17-32-42	0	3	z	0	25	54.8	21	54.3	21	55.1	0.307	4787	Last10	Here	94
1784	7465	1	Euphorbia milii	401	2017-11-22-17-32-44	0	3	z	0	25	54.9	21.1	54.3	21	55.1	0.207	4787	Last10	Here	95
1785	7466	1	Euphorbia milii	401	2017-11-22-17-32-46	0	3	z	0	25	54.8	21	54.3	21	55.1	0.307	4787	Last10	Here	96
1786	7467	1	Euphorbia milii	401	2017-11-22-17-32-48	0	3	z	0	25	54.8	21	54.4	21	55.2	0.41	4787	Last10	Here	97
1787	7468	1	Euphorbia milii	401	2017-11-22-17-32-50	0	3	z	0	25	54.8	21	54.4	21	55.2	0.41	4787	Last10	Here	98
1788	7469	1	Euphorbia milii	401	2017-11-22-17-32-52	0	3	z	0	25	54.8	21	54.4	21	55.2	0.41	4787	Last10	Here	99
1789	7470	1	Euphorbia milii	401	2017-11-22-17-32-54	0	3	z	0	25	54.9	21.1	54.4	21	55.2	0.31	4787	Last10	Here	100
1790	7471	1	Euphorbia milii	401	2017-11-22-17-33-26	0	3	z	0	30	54.9	21	54.4	21	55.2	0.31	4788	First10	Here	1
1791	7472	1	Euphorbia milii	401	2017-11-22-17-33-28	0	3	z	0	30	55	21.1	54.4	21	55.2	0.21	4788	First10	Here	2
1792	7473	1	Euphorbia milii	401	2017-11-22-17-33-30	0	3	z	0	30	54.9	21	54.4	21	55.2	0.31	4788	First10	Here	3
1793	7474	1	Euphorbia milii	401	2017-11-22-17-33-32	0	3	z	0	30	54.9	21	54.4	21	55.2	0.31	4788	First10	Here	4
1794	7475	1	Euphorbia milii	401	2017-11-22-17-33-34	0	3	z	0	30	55	21.1	54.4	21	55.2	0.21	4788	First10	Here	5
1795	7476	1	Euphorbia milii	401	2017-11-22-17-33-36	0	3	z	0	30	54.9	21	54.4	21	55.2	0.31	4788	First10	Here	6
1796	7477	1	Euphorbia milii	401	2017-11-22-17-33-38	0	3	z	0	30	55	21.1	54.4	21	55.2	0.21	4788	First10	Here	7
1797	7478	1	Euphorbia milii	401	2017-11-22-17-33-40	0	3	z	0	30	55	21.1	54.4	21	55.2	0.21	4788	First10	Here	8
1798	7479	1	Euphorbia milii	401	2017-11-22-17-33-42	0	3	z	0	30	55	21.1	54.4	21	55.2	0.21	4788	First10	Here	9
1799	7480	1	Euphorbia milii	401	2017-11-22-17-33-44	0	3	z	0	30	55	21.1	54.4	21	55.2	0.21	4788	First10	Here	10
1800	7481	1	Euphorbia milii	401	2017-11-22-17-33-46	0	3	z	0	30	54.9	21	54.5	21	55.3	0.414	4788			11
1801	7482	1	Euphorbia milii	401	2017-11-22-17-33-48	0	3	z	0	30	54.9	21	54.4	21	55.2	0.31	4788			12
1802	7483	1	Euphorbia milii	401	2017-11-22-17-33-50	0	3	z	0	30	55	21.1	54.4	21	55.2	0.21	4788			13
1803	7484	1	Euphorbia milii	401	2017-11-22-17-33-52	0	3	z	0	30	54.9	21	54.4	21	55.2	0.31	4788			14
1804	7485	1	Euphorbia milii	401	2017-11-22-17-33-54	0	3	z	0	30	54.9	21	54.4	21	55.2	0.31	4788			15
1805	7486	1	Euphorbia milii	401	2017-11-22-17-33-56	0	3	z	0	30	54.9	21	54.4	21	55.2	0.31	4788			16
1806	7487	1	Euphorbia milii	401	2017-11-22-17-33-58	0	3	z	0	30	55	21.1	54.5	21	55.3	0.314	4788			17
1807	7488	1	Euphorbia milii	401	2017-11-22-17-34-00	0	3	z	0	30	55	21.1	54.5	21	55.3	0.314	4788			18
1808	7489	1	Euphorbia milii	401	2017-11-22-17-34-02	0	3	z	0	30	55	21.1	54.5	21	55.3	0.314	4788			19
1809	7490	1	Euphorbia milii	401	2017-11-22-17-34-04	0	3	z	0	30	55	21.1	54.4	20.9	55.2	0.21	4788			20
1810	7491	1	Euphorbia milii	401	2017-11-22-17-34-06	0	3	z	0	30	54.9	21	54.5	21	55.3	0.414	4788			21
1811	7492	1	Euphorbia milii	401	2017-11-22-17-34-08	0	3	z	0	30	54.9	21	54.5	21	55.3	0.414	4788			22
1812	7493	1	Euphorbia milii	401	2017-11-22-17-34-10	0	3	z	0	30	54.9	21	54.4	21	55.2	0.31	4788			23
1813	7494	1	Euphorbia milii	401	2017-11-22-17-34-12	0	3	z	0	30	55	21.1	54.5	21	55.3	0.314	4788			24
1814	7495	1	Euphorbia milii	401	2017-11-22-17-34-14	0	3	z	0	30	55	21	54.5	21	55.3	0.314	4788			25
1815	7496	1	Euphorbia milii	401	2017-11-22-17-34-16	0	3	z	0	30	55	21.1	54.5	21	55.3	0.314	4788			26
1816	7497	1	Euphorbia milii	401	2017-11-22-17-34-18	0	3	z	0	30	55.1	21.1	54.5	21	55.3	0.214	4788			27
1817	7498	1	Euphorbia milii	401	2017-11-22-17-34-20	0	3	z	0	30	55	21.1	54.5	21	55.3	0.314	4788			28
1818	7499	1	Euphorbia milii	401	2017-11-22-17-34-22	0	3	z	0	30	55	21.1	54.5	21	55.3	0.314	4788			29
1819	7500	1	Euphorbia milii	401	2017-11-22-17-34-24	0	3	z	0	30	55	21.1	54.5	21	55.3	0.314	4788			30
1820	7501	1	Euphorbia milii	401	2017-11-22-17-34-26	0	3	z	0	30	55	21.1	54.5	21	55.3	0.314	4788			31
1821	7502	1	Euphorbia milii	401	2017-11-22-17-34-28	0	3	z	0	30	55.1	21.1	54.5	21	55.3	0.214	4788			32
1822	7503	1	Euphorbia milii	401	2017-11-22-17-34-30	0	3	z	0	30	55	21.1	54.5	21	55.3	0.314	4788			33
1823	7504	1	Euphorbia milii	401	2017-11-22-17-34-32	0	3	z	0	30	54.9	21	54.5	21	55.3	0.414	4788			34
1824	7505	1	Euphorbia milii	401	2017-11-22-17-34-34	0	3	z	0	30	54.9	21	54.5	21	55.3	0.414	4788			35
1825	7506	1	Euphorbia milii	401	2017-11-22-17-34-36	0	3	z	0	30	55.1	21.1	54.5	21	55.3	0.214	4788			36
1826	7507	1	Euphorbia milii	401	2017-11-22-17-34-39	0	3	z	0	30	55	21.1	54.5	21	55.3	0.314	4788			37
1827	7508	1	Euphorbia milii	401	2017-11-22-17-34-41	0	3	z	0	30	55	21.1	54.5	21	55.3	0.314	4788			38
1828	7509	1	Euphorbia milii	401	2017-11-22-17-34-43	0	3	z	0	30	54.9	21	54.5	21	55.3	0.414	4788			39
1829	7510	1	Euphorbia milii	401	2017-11-22-17-34-45	0	3	z	0	30	55	21.1	54.5	21	55.3	0.314	4788			40
1830	7511	1	Euphorbia milii	401	2017-11-22-17-34-47	0	3	z	0	30	55	21.1	54.4	20.9	55.2	0.21	4788			41
1831	7512	1	Euphorbia milii	401	2017-11-22-17-34-49	0	3	z	0	30	54.9	21	54.5	21	55.3	0.414	4788			42
1832	7513	1	Euphorbia milii	401	2017-11-22-17-34-51	0	3	z	0	30	55	21.1	54.5	21	55.3	0.314	4788			43
1833	7514	1	Euphorbia milii	401	2017-11-22-17-34-53	0	3	z	0	30	54.9	21	54.5	21	55.3	0.414	4788			44
1834	7515	1	Euphorbia milii	401	2017-11-22-17-34-55	0	3	z	0	30	55	21.1	54.5	21	55.3	0.314	4788			45
1835	7516	1	Euphorbia milii	401	2017-11-22-17-34-57	0	3	z	0	30	55	21.1	54.5	21	55.3	0.314	4788			46
1836	7517	1	Euphorbia milii	401	2017-11-22-17-34-59	0	3	z	0	30	55	21.1	54.5	21	55.3	0.314	4788			47
1837	7518	1	Euphorbia milii	401	2017-11-22-17-35-01	0	3	z	0	30	55	21.1	54.5	21	55.3	0.314	4788			48
1838	7519	1	Euphorbia milii	401	2017-11-22-17-35-03	0	3	z	0	30	54.9	21	54.5	21	55.3	0.414	4788			49
1839	7520	1	Euphorbia milii	401	2017-11-22-17-35-05	0	3	z	0	30	55	21.1	54.5	21	55.3	0.314	4788			50
1840	7521	1	Euphorbia milii	401	2017-11-22-17-35-07	0	3	z	0	30	54.9	21	54.5	21	55.3	0.414	4788			51
1841	7522	1	Euphorbia milii	401	2017-11-22-17-35-09	0	3	z	0	30	55	21.1	54.5	21	55.3	0.314	4788			52
1842	7523	1	Euphorbia milii	401	2017-11-22-17-35-11	0	3	z	0	30	55.1	21.1	54.5	21	55.3	0.214	4788			53
1843	7524	1	Euphorbia milii	401	2017-11-22-17-35-13	0	3	z	0	30	55	21	54.5	21	55.3	0.314	4788			54
1844	7525	1	Euphorbia milii	401	2017-11-22-17-35-15	0	3	z	0	30	54.9	21	54.6	21	55.4	0.517	4788			55
1845	7526	1	Euphorbia milii	401	2017-11-22-17-35-17	0	3	z	0	30	55.1	21.1	54.6	21	55.4	0.317	4788			56
1846	7527	1	Euphorbia milii	401	2017-11-22-17-35-19	0	3	z	0	30	55.1	21.1	54.6	21	55.4	0.317	4788			57
1847	7528	1	Euphorbia milii	401	2017-11-22-17-35-21	0	3	z	0	30	55.1	21.1	54.5	21	55.3	0.214	4788			58
1848	7529	1	Euphorbia milii	401	2017-11-22-17-35-23	0	3	z	0	30	55.1	21.1	54.6	21	55.4	0.317	4788			59
1849	7530	1	Euphorbia milii	401	2017-11-22-17-35-25	0	3	z	0	30	55.1	21.1	54.6	21	55.4	0.317	4788			60
1850	7531	1	Euphorbia milii	401	2017-11-22-17-35-27	0	3	z	0	30	55.1	21.1	54.6	21	55.4	0.317	4788			61
1851	7532	1	Euphorbia milii	401	2017-11-22-17-35-29	0	3	z	0	30	55.1	21.1	54.5	21	55.3	0.214	4788			62
1852	7533	1	Euphorbia milii	401	2017-11-22-17-35-31	0	3	z	0	30	55.1	21.1	54.6	21	55.4	0.317	4788			63
1853	7534	1	Euphorbia milii	401	2017-11-22-17-35-33	0	3	z	0	30	55.1	21.1	54.6	21	55.4	0.317	4788			64
1854	7535	1	Euphorbia milii	401	2017-11-22-17-35-35	0	3	z	0	30	55.1	21.1	54.6	21	55.4	0.317	4788			65
1855	7536	1	Euphorbia milii	401	2017-11-22-17-35-37	0	3	z	0	30	55.1	21.1	54.6	21	55.4	0.317	4788			66
1856	7537	1	Euphorbia milii	401	2017-11-22-17-35-39	0	3	z	0	30	55.1	21.1	54.6	21	55.4	0.317	4788			67
1857	7538	1	Euphorbia milii	401	2017-11-22-17-35-41	0	3	z	0	30	55.1	21.1	54.6	21	55.4	0.317	4788			68
1858	7539	1	Euphorbia milii	401	2017-11-22-17-35-43	0	3	z	0	30	55.1	21.1	54.5	21	55.3	0.214	4788			69
1859	7540	1	Euphorbia milii	401	2017-11-22-17-35-45	0	3	z	0	30	55.1	21.1	54.6	21	55.4	0.317	4788			70
1860	7541	1	Euphorbia milii	401	2017-11-22-17-35-47	0	3	z	0	30	55.1	21.1	54.6	21	55.4	0.317	4788			71
1861	7542	1	Euphorbia milii	401	2017-11-22-17-35-49	0	3	z	0	30	55.1	21.1	54.6	21	55.4	0.317	4788			72
1862	7543	1	Euphorbia milii	401	2017-11-22-17-35-51	0	3	z	0	30	55.1	21.1	54.6	21	55.4	0.317	4788			73
1863	7544	1	Euphorbia milii	401	2017-11-22-17-35-53	0	3	z	0	30	55.1	21.1	54.6	21	55.4	0.317	4788			74
1864	7545	1	Euphorbia milii	401	2017-11-22-17-35-55	0	3	z	0	30	55.1	21.1	54.6	21	55.4	0.317	4788			75
1865	7546	1	Euphorbia milii	401	2017-11-22-17-35-57	0	3	z	0	30	55.1	21.1	54.6	21	55.4	0.317	4788			76
1866	7547	1	Euphorbia milii	401	2017-11-22-17-35-59	0	3	z	0	30	55.1	21.1	54.6	21	55.4	0.317	4788			77
1867	7548	1	Euphorbia milii	401	2017-11-22-17-36-01	0	3	z	0	30	55.1	21	54.6	21	55.4	0.317	4788			78
1868	7549	1	Euphorbia milii	401	2017-11-22-17-36-03	0	3	z	0	30	55.1	21	54.6	21	55.4	0.317	4788			79
1869	7550	1	Euphorbia milii	401	2017-11-22-17-36-05	0	3	z	0	30	55.1	21.1	54.6	21	55.4	0.317	4788			80
1870	7551	1	Euphorbia milii	401	2017-11-22-17-36-07	0	3	z	0	30	55.1	21.1	54.5	21	55.3	0.214	4788			81
1871	7552	1	Euphorbia milii	401	2017-11-22-17-36-09	0	3	z	0	30	55.2	21.1	54.6	21	55.4	0.217	4788			82
1872	7553	1	Euphorbia milii	401	2017-11-22-17-36-11	0	3	z	0	30	55.1	21.1	54.6	21	55.4	0.317	4788			83
1873	7554	1	Euphorbia milii	401	2017-11-22-17-36-13	0	3	z	0	30	55.1	21.1	54.6	21	55.4	0.317	4788			84
1874	7555	1	Euphorbia milii	401	2017-11-22-17-36-15	0	3	z	0	30	55.2	21.1	54.6	21	55.4	0.217	4788			85
1875	7556	1	Euphorbia milii	401	2017-11-22-17-36-17	0	3	z	0	30	55.1	21.1	54.6	21	55.4	0.317	4788			86
1876	7557	1	Euphorbia milii	401	2017-11-22-17-36-19	0	3	z	0	30	55.2	21.1	54.6	21	55.4	0.217	4788			87
1877	7558	1	Euphorbia milii	401	2017-11-22-17-36-21	0	3	z	0	30	55.1	21.1	54.6	21	55.4	0.317	4788			88
1878	7559	1	Euphorbia milii	401	2017-11-22-17-36-23	0	3	z	0	30	55.2	21.1	54.6	21	55.4	0.217	4788			89
1879	7560	1	Euphorbia milii	401	2017-11-22-17-36-25	0	3	z	0	30	55.2	21.1	54.6	21	55.4	0.217	4788			90
1880	7561	1	Euphorbia milii	401	2017-11-22-17-36-27	0	3	z	0	30	55.2	21.1	54.6	21	55.4	0.217	4788	Last10	Here	91
1881	7562	1	Euphorbia milii	401	2017-11-22-17-36-29	0	3	z	0	30	55.1	21	54.6	21	55.4	0.317	4788	Last10	Here	92
1882	7563	1	Euphorbia milii	401	2017-11-22-17-36-31	0	3	z	0	30	55.1	21.1	54.6	21	55.4	0.317	4788	Last10	Here	93
1883	7564	1	Euphorbia milii	401	2017-11-22-17-36-33	0	3	z	0	30	55.1	21.1	54.6	21	55.4	0.317	4788	Last10	Here	94
1884	7565	1	Euphorbia milii	401	2017-11-22-17-36-35	0	3	z	0	30	55.1	21.1	54.6	21	55.4	0.317	4788	Last10	Here	95
1885	7566	1	Euphorbia milii	401	2017-11-22-17-36-37	0	3	z	0	30	55.1	21.1	54.6	21	55.4	0.317	4788	Last10	Here	96
1886	7567	1	Euphorbia milii	401	2017-11-22-17-36-39	0	3	z	0	30	55.1	21.1	54.6	21	55.4	0.317	4788	Last10	Here	97
1887	7568	1	Euphorbia milii	401	2017-11-22-17-36-41	0	3	z	0	30	55.1	21.1	54.6	21	55.4	0.317	4788	Last10	Here	98
1888	7569	1	Euphorbia milii	401	2017-11-22-17-36-43	0	3	z	0	30	55.2	21.1	54.6	21	55.4	0.217	4788	Last10	Here	99
1889	7570	1	Euphorbia milii	401	2017-11-22-17-36-45	0	3	z	0	30	55.2	21.1	54.6	21	55.4	0.217	4788	Last10	Here	100
1890	13254	1	Euphorbia milii	401	2017-11-22-21-33-52	1	3	x	-30	0	58.1	21.1	56.8	21	57.7	-0.407	4846	First10	Here	1
1891	13255	1	Euphorbia milii	401	2017-11-22-21-33-54	1	3	x	-30	0	58.1	21.1	56.9	21	57.8	-0.303	4846	First10	Here	2
1892	13256	1	Euphorbia milii	401	2017-11-22-21-33-56	1	3	x	-30	0	58.1	21.1	56.8	21	57.7	-0.407	4846	First10	Here	3
1893	13257	1	Euphorbia milii	401	2017-11-22-21-33-58	1	3	x	-30	0	58.1	21.1	56.9	21	57.8	-0.303	4846	First10	Here	4
1894	13258	1	Euphorbia milii	401	2017-11-22-21-34-00	1	3	x	-30	0	58.1	21.1	56.9	21	57.8	-0.303	4846	First10	Here	5
1895	13259	1	Euphorbia milii	401	2017-11-22-21-34-02	1	3	x	-30	0	58.1	21.1	56.8	21	57.7	-0.407	4846	First10	Here	6
1896	13260	1	Euphorbia milii	401	2017-11-22-21-34-04	1	3	x	-30	0	58.1	21.1	56.8	21	57.7	-0.407	4846	First10	Here	7
1897	13261	1	Euphorbia milii	401	2017-11-22-21-34-06	1	3	x	-30	0	58.1	21.1	56.9	21.1	57.8	-0.303	4846	First10	Here	8
1898	13262	1	Euphorbia milii	401	2017-11-22-21-34-08	1	3	x	-30	0	58.1	21.1	56.8	21	57.7	-0.407	4846	First10	Here	9
1899	13263	1	Euphorbia milii	401	2017-11-22-21-34-11	1	3	x	-30	0	58.1	21.1	56.9	21.1	57.8	-0.303	4846	First10	Here	10
1900	13264	1	Euphorbia milii	401	2017-11-22-21-34-13	1	3	x	-30	0	58.1	21.1	56.9	21	57.8	-0.303	4846			11
1901	13265	1	Euphorbia milii	401	2017-11-22-21-34-15	1	3	x	-30	0	58	21.1	56.9	21	57.8	-0.203	4846			12
1902	13266	1	Euphorbia milii	401	2017-11-22-21-34-17	1	3	x	-30	0	58.1	21.1	56.8	21	57.7	-0.407	4846			13
1903	13267	1	Euphorbia milii	401	2017-11-22-21-34-19	1	3	x	-30	0	58.1	21.1	56.9	21	57.8	-0.303	4846			14
1904	13268	1	Euphorbia milii	401	2017-11-22-21-34-21	1	3	x	-30	0	58.1	21.1	56.8	21	57.7	-0.407	4846			15
1905	13269	1	Euphorbia milii	401	2017-11-22-21-34-23	1	3	x	-30	0	58.1	21.1	56.8	21	57.7	-0.407	4846			16
1906	13270	1	Euphorbia milii	401	2017-11-22-21-34-25	1	3	x	-30	0	58.1	21.1	56.8	21	57.7	-0.407	4846			17
1907	13271	1	Euphorbia milii	401	2017-11-22-21-34-27	1	3	x	-30	0	58.1	21.1	56.8	21	57.7	-0.407	4846			18
1908	13272	1	Euphorbia milii	401	2017-11-22-21-34-29	1	3	x	-30	0	58.1	21.1	56.8	21	57.7	-0.407	4846			19
1909	13273	1	Euphorbia milii	401	2017-11-22-21-34-31	1	3	x	-30	0	58.1	21.1	56.8	21	57.7	-0.407	4846			20
1910	13274	1	Euphorbia milii	401	2017-11-22-21-34-33	1	3	x	-30	0	58.1	21.1	56.8	21	57.7	-0.407	4846			21
1911	13275	1	Euphorbia milii	401	2017-11-22-21-34-35	1	3	x	-30	0	58.1	21.1	56.8	21	57.7	-0.407	4846			22
1912	13276	1	Euphorbia milii	401	2017-11-22-21-34-37	1	3	x	-30	0	58.1	21.1	56.8	21	57.7	-0.407	4846			23
1913	13277	1	Euphorbia milii	401	2017-11-22-21-34-39	1	3	x	-30	0	58.1	21.1	56.8	21	57.7	-0.407	4846			24
1914	13278	1	Euphorbia milii	401	2017-11-22-21-34-41	1	3	x	-30	0	58.1	21.1	56.8	21	57.7	-0.407	4846			25
1915	13279	1	Euphorbia milii	401	2017-11-22-21-34-43	1	3	x	-30	0	58.1	21.1	56.8	21	57.7	-0.407	4846			26
1916	13280	1	Euphorbia milii	401	2017-11-22-21-34-45	1	3	x	-30	0	58.2	21.1	56.8	21	57.7	-0.507	4846			27
1917	13281	1	Euphorbia milii	401	2017-11-22-21-34-47	1	3	x	-30	0	58.1	21.1	56.8	21	57.7	-0.407	4846			28
1918	13282	1	Euphorbia milii	401	2017-11-22-21-34-49	1	3	x	-30	0	58.1	21.1	56.8	21	57.7	-0.407	4846			29
1919	13283	1	Euphorbia milii	401	2017-11-22-21-34-51	1	3	x	-30	0	58.1	21.1	56.8	21	57.7	-0.407	4846			30
1920	13284	1	Euphorbia milii	401	2017-11-22-21-34-53	1	3	x	-30	0	58.1	21.1	56.8	21	57.7	-0.407	4846			31
1921	13285	1	Euphorbia milii	401	2017-11-22-21-34-55	1	3	x	-30	0	58.1	21.1	56.8	21	57.7	-0.407	4846			32
1922	13286	1	Euphorbia milii	401	2017-11-22-21-34-57	1	3	x	-30	0	58.1	21.1	56.8	21	57.7	-0.407	4846			33
1923	13287	1	Euphorbia milii	401	2017-11-22-21-34-59	1	3	x	-30	0	58.1	21.1	56.9	21.1	57.8	-0.303	4846			34
1924	13288	1	Euphorbia milii	401	2017-11-22-21-35-01	1	3	x	-30	0	58.1	21.1	56.8	21	57.7	-0.407	4846			35
1925	13289	1	Euphorbia milii	401	2017-11-22-21-35-03	1	3	x	-30	0	58.1	21.1	56.8	21	57.7	-0.407	4846			36
1926	13290	1	Euphorbia milii	401	2017-11-22-21-35-05	1	3	x	-30	0	58.1	21.1	56.8	21	57.7	-0.407	4846			37
1927	13291	1	Euphorbia milii	401	2017-11-22-21-35-07	1	3	x	-30	0	58.1	21.1	56.9	21	57.8	-0.303	4846			38
1928	13292	1	Euphorbia milii	401	2017-11-22-21-35-09	1	3	x	-30	0	58.1	21.1	56.8	21	57.7	-0.407	4846			39
1929	13293	1	Euphorbia milii	401	2017-11-22-21-35-11	1	3	x	-30	0	58.1	21.1	56.8	21	57.7	-0.407	4846			40
1930	13294	1	Euphorbia milii	401	2017-11-22-21-35-13	1	3	x	-30	0	58.1	21.1	56.9	21	57.8	-0.303	4846			41
1931	13295	1	Euphorbia milii	401	2017-11-22-21-35-15	1	3	x	-30	0	58.1	21.1	56.8	21	57.7	-0.407	4846			42
1932	13296	1	Euphorbia milii	401	2017-11-22-21-35-17	1	3	x	-30	0	58.1	21.1	56.8	21	57.7	-0.407	4846			43
1933	13297	1	Euphorbia milii	401	2017-11-22-21-35-19	1	3	x	-30	0	58.1	21.1	56.8	21	57.7	-0.407	4846			44
1934	13298	1	Euphorbia milii	401	2017-11-22-21-35-21	1	3	x	-30	0	58.1	21.1	56.8	21	57.7	-0.407	4846			45
1935	13299	1	Euphorbia milii	401	2017-11-22-21-35-23	1	3	x	-30	0	58.1	21.1	56.9	21	57.8	-0.303	4846			46
1936	13300	1	Euphorbia milii	401	2017-11-22-21-35-25	1	3	x	-30	0	58.1	21.1	56.8	21	57.7	-0.407	4846			47
1937	13301	1	Euphorbia milii	401	2017-11-22-21-35-27	1	3	x	-30	0	58.1	21.1	56.8	21	57.7	-0.407	4846			48
1938	13302	1	Euphorbia milii	401	2017-11-22-21-35-29	1	3	x	-30	0	58.1	21.1	56.8	21	57.7	-0.407	4846			49
1939	13303	1	Euphorbia milii	401	2017-11-22-21-35-31	1	3	x	-30	0	58.1	21.1	56.8	21	57.7	-0.407	4846			50
1940	13304	1	Euphorbia milii	401	2017-11-22-21-35-33	1	3	x	-30	0	58.1	21.1	56.8	21	57.7	-0.407	4846			51
1941	13305	1	Euphorbia milii	401	2017-11-22-21-35-35	1	3	x	-30	0	58.1	21.1	56.8	21	57.7	-0.407	4846			52
1942	13306	1	Euphorbia milii	401	2017-11-22-21-35-37	1	3	x	-30	0	58.1	21.1	56.8	21	57.7	-0.407	4846			53
1943	13307	1	Euphorbia milii	401	2017-11-22-21-35-39	1	3	x	-30	0	58.1	21.1	56.8	21	57.7	-0.407	4846			54
1944	13308	1	Euphorbia milii	401	2017-11-22-21-35-41	1	3	x	-30	0	58.1	21.1	56.8	21	57.7	-0.407	4846			55
1945	13309	1	Euphorbia milii	401	2017-11-22-21-35-43	1	3	x	-30	0	58.1	21.1	56.8	21	57.7	-0.407	4846			56
1946	13310	1	Euphorbia milii	401	2017-11-22-21-35-45	1	3	x	-30	0	58.1	21.1	56.8	21	57.7	-0.407	4846			57
1947	13311	1	Euphorbia milii	401	2017-11-22-21-35-47	1	3	x	-30	0	58.1	21.1	56.8	21	57.7	-0.407	4846			58
1948	13312	1	Euphorbia milii	401	2017-11-22-21-35-49	1	3	x	-30	0	58.1	21.1	56.8	21	57.7	-0.407	4846			59
1949	13313	1	Euphorbia milii	401	2017-11-22-21-35-51	1	3	x	-30	0	58.1	21.1	56.8	21	57.7	-0.407	4846			60
1950	13314	1	Euphorbia milii	401	2017-11-22-21-35-53	1	3	x	-30	0	58.1	21.1	56.9	21	57.8	-0.303	4846			61
1951	13315	1	Euphorbia milii	401	2017-11-22-21-35-55	1	3	x	-30	0	58.1	21.1	56.8	21	57.7	-0.407	4846			62
1952	13316	1	Euphorbia milii	401	2017-11-22-21-35-59	1	3	x	-30	0	58.1	21.1	56.8	21	57.7	-0.407	4846			63
1953	13317	1	Euphorbia milii	401	2017-11-22-21-36-01	1	3	x	-30	0	58	21.1	56.8	21	57.7	-0.307	4846			64
1954	13318	1	Euphorbia milii	401	2017-11-22-21-36-03	1	3	x	-30	0	58.1	21.1	56.8	21	57.7	-0.407	4846			65
1955	13319	1	Euphorbia milii	401	2017-11-22-21-36-05	1	3	x	-30	0	58.1	21.1	56.8	21	57.7	-0.407	4846			66
1956	13320	1	Euphorbia milii	401	2017-11-22-21-36-07	1	3	x	-30	0	58	21.1	56.8	21	57.7	-0.307	4846			67
1957	13321	1	Euphorbia milii	401	2017-11-22-21-36-09	1	3	x	-30	0	58.1	21.1	56.8	21	57.7	-0.407	4846			68
1958	13322	1	Euphorbia milii	401	2017-11-22-21-36-11	1	3	x	-30	0	58	21.1	56.8	21	57.7	-0.307	4846			69
1959	13323	1	Euphorbia milii	401	2017-11-22-21-36-13	1	3	x	-30	0	58	21.1	56.8	21	57.7	-0.307	4846			70
1960	13324	1	Euphorbia milii	401	2017-11-22-21-36-15	1	3	x	-30	0	58	21.1	56.8	21	57.7	-0.307	4846			71
1961	13325	1	Euphorbia milii	401	2017-11-22-21-36-17	1	3	x	-30	0	58	21.1	56.8	21	57.7	-0.307	4846			72
1962	13326	1	Euphorbia milii	401	2017-11-22-21-36-19	1	3	x	-30	0	58	21.1	56.8	21	57.7	-0.307	4846			73
1963	13327	1	Euphorbia milii	401	2017-11-22-21-36-21	1	3	x	-30	0	58	21.1	56.8	21	57.7	-0.307	4846			74
1964	13328	1	Euphorbia milii	401	2017-11-22-21-36-23	1	3	x	-30	0	58	21.1	56.8	21	57.7	-0.307	4846			75
1965	13329	1	Euphorbia milii	401	2017-11-22-21-36-25	1	3	x	-30	0	58	21.1	56.8	21	57.7	-0.307	4846			76
1966	13330	1	Euphorbia milii	401	2017-11-22-21-36-27	1	3	x	-30	0	58	21.1	56.8	21	57.7	-0.307	4846			77
1967	13331	1	Euphorbia milii	401	2017-11-22-21-36-29	1	3	x	-30	0	58	21.1	56.8	21	57.7	-0.307	4846			78
1968	13332	1	Euphorbia milii	401	2017-11-22-21-36-31	1	3	x	-30	0	58	21.1	56.8	21	57.7	-0.307	4846			79
1969	13333	1	Euphorbia milii	401	2017-11-22-21-36-33	1	3	x	-30	0	58	21.1	56.8	21	57.7	-0.307	4846			80
1970	13334	1	Euphorbia milii	401	2017-11-22-21-36-35	1	3	x	-30	0	58	21.1	56.8	21	57.7	-0.307	4846			81
1971	13335	1	Euphorbia milii	401	2017-11-22-21-36-37	1	3	x	-30	0	58	21.1	56.8	21	57.7	-0.307	4846			82
1972	13336	1	Euphorbia milii	401	2017-11-22-21-36-39	1	3	x	-30	0	58	21.1	56.8	21	57.7	-0.307	4846			83
1973	13337	1	Euphorbia milii	401	2017-11-22-21-36-41	1	3	x	-30	0	58	21.1	56.8	21	57.7	-0.307	4846			84
1974	13338	1	Euphorbia milii	401	2017-11-22-21-36-43	1	3	x	-30	0	58	21.1	56.8	21	57.7	-0.307	4846			85
1975	13339	1	Euphorbia milii	401	2017-11-22-21-36-45	1	3	x	-30	0	58	21.1	56.8	21	57.7	-0.307	4846			86
1976	13340	1	Euphorbia milii	401	2017-11-22-21-36-47	1	3	x	-30	0	58	21.1	56.8	21	57.7	-0.307	4846			87
1977	13341	1	Euphorbia milii	401	2017-11-22-21-36-49	1	3	x	-30	0	58	21.1	56.8	21	57.7	-0.307	4846			88
1978	13342	1	Euphorbia milii	401	2017-11-22-21-36-51	1	3	x	-30	0	58	21.1	56.8	21	57.7	-0.307	4846			89
1979	13343	1	Euphorbia milii	401	2017-11-22-21-36-53	1	3	x	-30	0	58	21.1	56.8	21	57.7	-0.307	4846			90
1980	13344	1	Euphorbia milii	401	2017-11-22-21-36-55	1	3	x	-30	0	58	21.1	56.8	21	57.7	-0.307	4846	Last10	Here	91
1981	13345	1	Euphorbia milii	401	2017-11-22-21-36-57	1	3	x	-30	0	58	21.1	56.8	21	57.7	-0.307	4846	Last10	Here	92
1982	13346	1	Euphorbia milii	401	2017-11-22-21-36-59	1	3	x	-30	0	58	21.1	56.8	21	57.7	-0.307	4846	Last10	Here	93
1983	13347	1	Euphorbia milii	401	2017-11-22-21-37-01	1	3	x	-30	0	58	21.1	56.9	21	57.8	-0.203	4846	Last10	Here	94
1984	13348	1	Euphorbia milii	401	2017-11-22-21-37-03	1	3	x	-30	0	58	21.1	56.8	21	57.7	-0.307	4846	Last10	Here	95
1985	13349	1	Euphorbia milii	401	2017-11-22-21-37-05	1	3	x	-30	0	58	21.1	56.8	21	57.7	-0.307	4846	Last10	Here	96
1986	13350	1	Euphorbia milii	401	2017-11-22-21-37-07	1	3	x	-30	0	58	21.1	56.8	21	57.7	-0.307	4846	Last10	Here	97
1987	13351	1	Euphorbia milii	401	2017-11-22-21-37-09	1	3	x	-30	0	58	21.1	56.8	21	57.7	-0.307	4846	Last10	Here	98
1988	13352	1	Euphorbia milii	401	2017-11-22-21-37-11	1	3	x	-30	0	58	21.1	56.8	21	57.7	-0.307	4846	Last10	Here	99
1989	13353	1	Euphorbia milii	401	2017-11-22-21-37-43	1	3	x	-25	0	57.9	21.1	56.8	21	57.7	-0.207	4847	First10	Here	1
1990	13354	1	Euphorbia milii	401	2017-11-22-21-37-45	1	3	x	-25	0	58	21.1	56.8	21	57.7	-0.307	4847	First10	Here	2
1991	13355	1	Euphorbia milii	401	2017-11-22-21-37-47	1	3	x	-25	0	57.9	21.1	56.8	21	57.7	-0.207	4847	First10	Here	3
1992	13356	1	Euphorbia milii	401	2017-11-22-21-37-49	1	3	x	-25	0	57.9	21.1	56.8	21	57.7	-0.207	4847	First10	Here	4
1993	13357	1	Euphorbia milii	401	2017-11-22-21-37-51	1	3	x	-25	0	58	21.1	56.7	21	57.6	-0.41	4847	First10	Here	5
1994	13358	1	Euphorbia milii	401	2017-11-22-21-37-53	1	3	x	-25	0	58	21.1	56.8	21	57.7	-0.307	4847	First10	Here	6
1995	13359	1	Euphorbia milii	401	2017-11-22-21-37-55	1	3	x	-25	0	57.9	21.1	56.7	21	57.6	-0.31	4847	First10	Here	7
1996	13360	1	Euphorbia milii	401	2017-11-22-21-37-57	1	3	x	-25	0	57.9	21.1	56.8	21	57.7	-0.207	4847	First10	Here	8
1997	13361	1	Euphorbia milii	401	2017-11-22-21-37-59	1	3	x	-25	0	57.9	21.1	56.7	21	57.6	-0.31	4847	First10	Here	9
1998	13362	1	Euphorbia milii	401	2017-11-22-21-38-01	1	3	x	-25	0	57.9	21.1	56.7	21	57.6	-0.31	4847	First10	Here	10
1999	13363	1	Euphorbia milii	401	2017-11-22-21-38-03	1	3	x	-25	0	57.9	21.1	56.7	21	57.6	-0.31	4847			11
[truncated: 43,443 more rows]
