# Supplementary material for: Floral Humidity in Flowering Plants: A Preliminary Survey
Source: Front Plant Sci. 2020 Mar 6;11:249. doi: 10.3389/fpls.2020.00249 (PMC7068853; doi:10.3389/fpls.2020.00249)
Supplement: SUPPLEMENTARY FILE 2 — A zipped file containing floral humidity data collected by the robot arm transects as described in the main text. A word document within the zipped files explains the data formatting in detail. Datafiles themselves are in CSV format. [file Data_Sheet_2.zip › Floral humidity data/Flowers/Fuchsia Means.csv]

	Block	Sp	xORz	Individual	totIndividual	sample..	Sample.order	xoffset	zoffset	x2	z2	Background.Humidity	Background.Temperature	Focal.Humidity	Focal.Temperature	Corrected.Focal.humidity	Change.in.RH.	block
1	23087	Fuchsia	x	6	4006	0	3	-30	0	900	0	45.312	25.1	45.241	24.932	45.241	-0.09664	23087
2	23088	Fuchsia	x	6	4006	0	3	-25	0	625	0	45.14949495	25.0989899	45.2	24.9	45.2	0.026636364	23088
3	23089	Fuchsia	x	6	4006	0	3	-20	0	400	0	44.98989899	25.1	45.08484848	24.9	45.08484848	0.076545455	23089
4	23090	Fuchsia	x	6	4006	0	3	-15	0	225	0	44.92121212	25.1	44.99494949	24.9	44.99494949	0.059131313	23090
5	23091	Fuchsia	x	6	4006	0	3	-10	0	100	0	44.834	25.1	44.951	24.91	44.951	0.10455	23091
6	23092	Fuchsia	x	6	4006	0	3	-5	0	25	0	44.811	25.1	44.979	24.951	44.979	0.15413	23092
7	23093	Fuchsia	x	6	4006	0	3	0	0	0	0	44.75	25.1	44.84	24.982	44.84	0.08242	23093
8	23094	Fuchsia	x	6	4006	0	3	5	0	25	0	44.607	25.101	44.709	24.978	44.709	0.10055	23094
9	23095	Fuchsia	x	6	4006	0	3	10	0	100	0	44.568	25.101	44.665	24.994	44.665	0.09774	23095
10	23096	Fuchsia	x	6	4006	0	3	15	0	225	0	44.498	25.105	44.573	24.996	44.573	0.08007	23096
11	23097	Fuchsia	x	6	4006	0	3	20	0	400	0	44.408	25.114	44.482	25	44.482	0.08292	23097
12	23098	Fuchsia	x	6	4006	0	3	25	0	625	0	44.391	25.102	44.405	24.999	44.405	0.02665	23098
13	23099	Fuchsia	x	6	4006	0	3	30	0	900	0	44.28484848	25.10505051	44.24141414	25.0040404	44.24141414	-0.023505051	23099
14	23163	Fuchsia	x	6	4006	1	3	-30	0	900	0	39.963	25.29	39.615	25.184	39.815	-0.11903	23163
15	23164	Fuchsia	x	6	4006	1	3	-25	0	625	0	39.89191919	25.2969697	39.64040404	25.11313131	39.84040404	-0.023606061	23164
16	23165	Fuchsia	x	6	4006	1	3	-20	0	400	0	39.918	25.283	39.698	25.1	39.898	0.00534	23165
17	23166	Fuchsia	x	6	4006	1	3	-15	0	225	0	39.94	25.229	39.774	25.1	39.974	0.05604	23166
18	23167	Fuchsia	x	6	4006	1	3	-10	0	100	0	40.01	25.274	39.754	25.1	39.954	-0.03316	23167
19	23168	Fuchsia	x	6	4006	1	3	-5	0	25	0	39.982	25.224	39.813	25.1	40.013	0.05122	23168
20	23169	Fuchsia	x	6	4006	1	3	0	0	0	0	40.08787879	25.21313131	39.91818182	25.1	40.11818182	0.045717172	23169
21	23170	Fuchsia	x	6	4006	1	3	5	0	25	0	40.22755102	25.20714286	40.09591837	25.1	40.29591837	0.07572449	23170
22	23171	Fuchsia	x	6	4006	1	3	10	0	100	0	40.36060606	25.2030303	40.24444444	25.1	40.44444444	0.084666667	23171
23	23172	Fuchsia	x	6	4006	1	3	15	0	225	0	40.52222222	25.2	40.40606061	25.1	40.60606061	0.077424242	23172
24	23173	Fuchsia	x	6	4006	1	3	20	0	400	0	40.60707071	25.2	40.50808081	25.1	40.70808081	0.089686869	23173
25	23174	Fuchsia	x	6	4006	1	3	25	0	625	0	40.626	25.202	40.518	25.1	40.718	0.08028	23174
26	23175	Fuchsia	x	6	4006	1	3	30	0	900	0	40.624	25.2	40.502	25.1	40.702	0.06692	23175
27	23239	Fuchsia	x	6	4006	2	3	-30	0	900	0	41.916	25	41.776	24.889	41.876	-0.00868	23239
28	23240	Fuchsia	x	6	4006	2	3	-25	0	625	0	41.98181818	25	41.8959596	24.83232323	41.9959596	0.040282828	23240
29	23241	Fuchsia	x	6	4006	2	3	-20	0	400	0	41.93232323	25.00505051	41.94343434	24.83737374	42.04343434	0.134939394	23241
30	23242	Fuchsia	x	6	4006	2	3	-15	0	225	0	41.99292929	25.0010101	41.98383838	24.81515152	42.08383838	0.112767677	23242
31	23243	Fuchsia	x	6	4006	2	3	-10	0	100	0	41.9989899	25.0020202	42.00707071	24.80909091	42.10707071	0.12879798	23243
32	23244	Fuchsia	x	6	4006	2	3	-5	0	25	0	42.022	24.999	42.042	24.811	42.142	0.13932	23244
33	23245	Fuchsia	x	6	4006	2	3	0	0	0	0	42.083	25	42.087	24.809	42.187	0.12149	23245
34	23246	Fuchsia	x	6	4006	2	3	5	0	25	0	42.1	25	42.107	24.808	42.207	0.12365	23246
35	23247	Fuchsia	x	6	4006	2	3	10	0	100	0	42.198	25	42.1	24.8	42.2	0.019	23247
36	23248	Fuchsia	x	6	4006	2	3	15	0	225	0	42.2	24.998	42.137	24.804	42.237	0.05216	23248
37	23249	Fuchsia	x	6	4006	2	3	20	0	400	0	42.2	25	42.143	24.802	42.243	0.05785	23249
38	23250	Fuchsia	x	6	4006	2	3	25	0	625	0	42.217	25	42.206	24.817	42.306	0.10093	23250
39	23251	Fuchsia	x	6	4006	2	3	30	0	900	0	42.244	24.998	42.229	24.824	42.329	0.09581	23251
40	23315	Fuchsia	x	6	4006	3	3	-30	0	900	0	46.115	24.802	46.315	24.699	46.215	0.12596	23315
41	23316	Fuchsia	x	6	4006	3	3	-25	0	625	0	46.2	24.8	46.459	24.648	46.359	0.17858	23316
42	23317	Fuchsia	x	6	4006	3	3	-20	0	400	0	46.211	24.804	46.549	24.649	46.449	0.25355	23317
43	23318	Fuchsia	x	6	4006	3	3	-15	0	225	0	46.213	24.802	46.567	24.635	46.467	0.26869	23318
44	23319	Fuchsia	x	6	4006	3	3	-10	0	100	0	46.317	24.8	46.611	24.603	46.511	0.20656	23319
45	23320	Fuchsia	x	6	4006	3	3	-5	0	25	0	46.391	24.8	46.695	24.616	46.595	0.21319	23320
46	23321	Fuchsia	x	6	4006	3	3	0	0	0	0	46.432	24.8	46.734	24.643	46.634	0.2093	23321
47	23322	Fuchsia	x	6	4006	3	3	5	0	25	0	46.52	24.8	46.739	24.6	46.639	0.12605	23322
48	23323	Fuchsia	x	6	4006	3	3	10	0	100	0	46.64646465	24.8	46.8	24.6	46.7	0.057535354	23323
49	23324	Fuchsia	x	6	4006	3	3	15	0	225	0	46.6979798	24.8	46.87676768	24.6	46.77676768	0.078949495	23324
50	23325	Fuchsia	x	6	4006	3	3	20	0	400	0	46.75555556	24.8	46.9020202	24.6020202	46.8020202	0.045383838	23325
51	23326	Fuchsia	x	6	4006	3	3	25	0	625	0	46.83333333	24.7989899	46.96767677	24.6	46.86767677	0.030636364	23326
52	23327	Fuchsia	x	6	4006	3	3	30	0	900	0	46.869	24.796	47.004	24.604	46.904	0.02979	23327
53	23657	Fuchsia	x	13	4013	0	1	-30	0	900	0	50.096	24.395	49.528	24.3	49.959	-0.13253	23657
54	23658	Fuchsia	x	13	4013	0	1	-25	0	625	0	49.9010101	24.3969697	49.3989899	24.3	49.7989899	-0.095242424	23658
55	23659	Fuchsia	x	13	4013	0	1	-20	0	400	0	49.61616162	24.3989899	49.22020202	24.2989899	49.61919192	-0.02930303	23659
56	23660	Fuchsia	x	13	4013	0	1	-15	0	225	0	49.44040404	24.39292929	49.09292929	24.2989899	49.40909091	-0.009262626	23660
57	23661	Fuchsia	x	13	4013	0	1	-10	0	100	0	49.23737374	24.4	48.92727273	24.3	49.22727273	-0.009272727	23661
58	23662	Fuchsia	x	13	4013	0	1	-5	0	25	0	49.103	24.4	48.847	24.3	49.147	0.02681	23662
59	23663	Fuchsia	x	13	4013	0	1	0	0	0	0	49.13	24.4	48.873	24.3	49.173	0.03171	23663
60	23664	Fuchsia	x	13	4013	0	1	5	0	25	0	49.28	24.4	48.989	24.3	49.289	0.02367	23664
61	23665	Fuchsia	x	13	4013	0	1	10	0	100	0	49.393	24.4	49.068	24.3	49.37	0.00762	23665
62	23666	Fuchsia	x	13	4013	0	1	15	0	225	0	49.538	24.4	49.184	24.3	49.562	0.00454	23666
63	23667	Fuchsia	x	13	4013	0	1	20	0	400	0	49.778	24.4	49.385	24.3	49.785	0.01062	23667
64	23668	Fuchsia	x	13	4013	0	1	25	0	625	0	50.04	24.4	49.605	24.315	50.08	0.01786	23668
65	23669	Fuchsia	x	13	4013	0	1	30	0	900	0	50.301	24.4	49.836	24.336	50.336	0.0399	23669
66	23695	Fuchsia	x	14	4014	0	3	-30	0	900	0	47.4030303	24.7	47.18282828	24.6	47.08282828	-0.310939394	23695
67	23696	Fuchsia	x	14	4014	0	3	-25	0	625	0	47.38888889	24.7	47.23838384	24.5969697	47.13838384	-0.228656566	23696
68	23697	Fuchsia	x	14	4014	0	3	-20	0	400	0	47.25959596	24.7	47.14949495	24.58383838	47.04949495	-0.208222222	23697
69	23698	Fuchsia	x	14	4014	0	3	-15	0	225	0	47.179	24.7	47.093	24.593	46.993	-0.19674	23698
70	23699	Fuchsia	x	14	4014	0	3	-10	0	100	0	47.074	24.7	46.96	24.6	46.81	-0.2547	23699
71	23700	Fuchsia	x	14	4014	0	3	-5	0	25	0	47.016	24.703	46.984	24.6	46.849	-0.16732	23700
72	23701	Fuchsia	x	14	4014	0	3	0	0	0	0	46.992	24.708	46.985	24.6	46.84	-0.14199	23701
73	23702	Fuchsia	x	14	4014	0	3	5	0	25	0	46.924	24.734	46.836	24.6	46.643	-0.25608	23702
74	23703	Fuchsia	x	14	4014	0	3	10	0	100	0	46.823	24.746	46.756	24.6	46.556	-0.25321	23703
75	23704	Fuchsia	x	14	4014	0	3	15	0	225	0	46.803	24.795	46.65	24.64	46.45	-0.363	23704
76	23705	Fuchsia	x	14	4014	0	3	20	0	400	0	46.758	24.8	46.618	24.667	46.418	-0.35724	23705
77	23706	Fuchsia	x	14	4014	0	3	25	0	625	0	46.74646465	24.8	46.63636364	24.68888889	46.43636364	-0.323161616	23706
78	23707	Fuchsia	x	14	4014	0	3	30	0	900	0	47.07575758	24.8	46.93434343	24.7	46.78484848	-0.287757576	23707
79	23733	Fuchsia	x	13	4013	1	1	-30	0	900	0	64.06464646	24.9	60.61717172	24.76969697	63.52323232	-0.523333333	23733
80	23734	Fuchsia	x	13	4013	1	1	-25	0	625	0	64.27575758	24.9	60.80909091	24.72525253	63.77676768	-0.499333333	23734
81	23735	Fuchsia	x	13	4013	1	1	-20	0	400	0	64.55959596	24.8979798	60.99090909	24.71111111	63.99090909	-0.560464646	23735
82	23736	Fuchsia	x	13	4013	1	1	-15	0	225	0	64.68080808	24.8969697	61.08989899	24.70505051	64.09494949	-0.560282828	23736
83	23737	Fuchsia	x	13	4013	1	1	-10	0	100	0	64.701	24.9	61.174	24.704	64.241	-0.47765	23737
84	23738	Fuchsia	x	13	4013	1	1	-5	0	25	0	64.96262626	24.89494949	61.23434343	24.70505051	64.32929293	-0.665333333	23738
85	23739	Fuchsia	x	13	4013	1	1	0	0	0	0	65.025	24.894	61.306	24.707	64.406	-0.63972	23739
86	23740	Fuchsia	x	13	4013	1	1	5	0	25	0	65.113	24.872	61.33	24.702	64.43	-0.6984	23740
87	23741	Fuchsia	x	13	4013	1	1	10	0	100	0	64.981	24.873	61.333	24.7	64.433	-0.56274	23741
88	23742	Fuchsia	x	13	4013	1	1	15	0	225	0	64.58787879	24.87474747	60.95252525	24.7	63.94545455	-0.63569697	23742
89	23743	Fuchsia	x	13	4013	1	1	20	0	400	0	63.991	24.818	60.493	24.7	63.393	-0.60168	23743
90	23744	Fuchsia	x	13	4013	1	1	25	0	625	0	63.372	24.876	60.048	24.7	62.848	-0.52738	23744
91	23745	Fuchsia	x	13	4013	1	1	30	0	900	0	62.99090909	24.80707071	59.70707071	24.7	62.40909091	-0.563969697	23745
92	23771	Fuchsia	x	14	4014	1	3	-30	0	900	0	47.99292929	24.6969697	47.56262626	24.55656566	47.56262626	-0.435535354	23771
93	23772	Fuchsia	x	14	4014	1	3	-25	0	625	0	47.65555556	24.6979798	47.30606061	24.51212121	47.22424242	-0.412282828	23772
94	23773	Fuchsia	x	14	4014	1	3	-20	0	400	0	47.44141414	24.6959596	47.15858586	24.5040404	47.05959596	-0.378979798	23773
95	23774	Fuchsia	x	14	4014	1	3	-15	0	225	0	47.11414141	24.6959596	46.83737374	24.5040404	46.66363636	-0.444858586	23774
96	23775	Fuchsia	x	14	4014	1	3	-10	0	100	0	46.8	24.7	46.556	24.501	46.352	-0.47511	23775
97	23776	Fuchsia	x	14	4014	1	3	-5	0	25	0	46.608	24.699	46.37	24.5	46.072	-0.51092	23776
98	23777	Fuchsia	x	14	4014	1	3	0	0	0	0	46.561	24.687	46.374	24.5	46.081	-0.45905	23777
99	23778	Fuchsia	x	14	4014	1	3	5	0	25	0	46.594	24.692	46.361	24.501	46.063	-0.50799	23778
100	23779	Fuchsia	x	14	4014	1	3	10	0	100	0	46.597	24.691	46.338	24.502	46.042	-0.5393	23779
101	23780	Fuchsia	x	14	4014	1	3	15	0	225	0	46.604	24.654	46.458	24.5	46.214	-0.39922	23780
102	23781	Fuchsia	x	14	4014	1	3	20	0	400	0	46.69	24.676	46.488	24.5	46.272	-0.4486	23781
103	23782	Fuchsia	x	14	4014	1	3	25	0	625	0	46.892	24.675	46.645	24.511	46.445	-0.45804	23782
104	23783	Fuchsia	x	14	4014	1	3	30	0	900	0	47.09183673	24.69285714	46.82346939	24.52244898	46.62653061	-0.439408163	23783
105	23809	Fuchsia	x	13	4013	2	1	-30	0	900	0	49.297	24.593	49.045	24.497	49.345	0.07535	23809
106	23810	Fuchsia	x	13	4013	2	1	-25	0	625	0	49.37777778	24.5979798	49.13131313	24.44444444	49.46868687	0.100363636	23810
107	23811	Fuchsia	x	13	4013	2	1	-20	0	400	0	49.38585859	24.5989899	49.17171717	24.46262626	49.54242424	0.141646465	23811
108	23812	Fuchsia	x	13	4013	2	1	-15	0	225	0	49.48181818	24.58282828	49.21212121	24.46565657	49.60707071	0.095141414	23812
109	23813	Fuchsia	x	13	4013	2	1	-10	0	100	0	49.519	24.546	49.264	24.461	49.664	0.12172	23813
110	23814	Fuchsia	x	13	4013	2	1	-5	0	25	0	49.563	24.564	49.278	24.466	49.678	0.09494	23814
111	23815	Fuchsia	x	13	4013	2	1	0	0	0	0	49.567	24.52	49.302	24.475	49.702	0.12043	23815
112	23816	Fuchsia	x	13	4013	2	1	5	0	25	0	49.575	24.551	49.346	24.444	49.746	0.16612	23816
113	23817	Fuchsia	x	13	4013	2	1	10	0	100	0	49.666	24.525	49.425	24.421	49.825	0.1715	23817
114	23818	Fuchsia	x	13	4013	2	1	15	0	225	0	49.723	24.523	49.48	24.445	49.886	0.18166	23818
115	23819	Fuchsia	x	13	4013	2	1	20	0	400	0	49.784	24.506	49.509	24.436	49.922	0.15611	23819
116	23820	Fuchsia	x	13	4013	2	1	25	0	625	0	49.87	24.508	49.564	24.445	50.024	0.13768	23820
117	23821	Fuchsia	x	13	4013	2	1	30	0	900	0	49.91919192	24.52929293	49.61818182	24.46060606	50.11515152	0.154959596	23821
118	23847	Fuchsia	x	14	4014	2	3	-30	0	900	0	48.38383838	24.47070707	48.18282828	24.34545455	48.29393939	-0.067060606	23847
119	23848	Fuchsia	x	14	4014	2	3	-25	0	625	0	48.3969697	24.49090909	48.29090909	24.3	48.47878788	0.051969697	23848
120	23849	Fuchsia	x	14	4014	2	3	-20	0	400	0	48.41212121	24.46161616	48.35353535	24.3	48.55353535	0.113727273	23849
121	23850	Fuchsia	x	14	4014	2	3	-15	0	225	0	48.411	24.405	48.453	24.3	48.653	0.23666	23850
122	23851	Fuchsia	x	14	4014	2	3	-10	0	100	0	48.458	24.411	48.466	24.3	48.666	0.20552	23851
123	23852	Fuchsia	x	14	4014	2	3	-5	0	25	0	48.502	24.4	48.487	24.3	48.687	0.18714	23852
124	23853	Fuchsia	x	14	4014	2	3	0	0	0	0	48.519	24.401	48.493	24.3	48.693	0.17746	23853
125	23854	Fuchsia	x	14	4014	2	3	5	0	25	0	48.53838384	24.4	48.5010101	24.3	48.7010101	0.167858586	23854
126	23855	Fuchsia	x	14	4014	2	3	10	0	100	0	48.474	24.4	48.401	24.3	48.601	0.11022	23855
127	23856	Fuchsia	x	14	4014	2	3	15	0	225	0	48.39	24.4	48.342	24.3	48.53	0.12178	23856
128	23857	Fuchsia	x	14	4014	2	3	20	0	400	0	48.212	24.4	48.156	24.3	48.261	0.07189	23857
129	23858	Fuchsia	x	14	4014	2	3	25	0	625	0	48.03030303	24.4010101	47.96868687	24.2989899	48.06868687	0.024181818	23858
130	23859	Fuchsia	x	14	4014	2	3	30	0	900	0	47.89393939	24.4	47.78888889	24.2979798	47.7989899	-0.059494949	23859
131	23885	Fuchsia	x	13	4013	3	1	-30	0	900	0	49.671	24.4	49.482	24.3	49.903	0.23625	23885
132	23886	Fuchsia	x	13	4013	3	1	-25	0	625	0	49.76363636	24.4	49.66565657	24.3	50.16565657	0.368464646	23886
133	23887	Fuchsia	x	13	4013	3	1	-20	0	400	0	49.85252525	24.3989899	49.72626263	24.3	50.22626263	0.353777778	23887
134	23888	Fuchsia	x	13	4013	3	1	-15	0	225	0	49.95252525	24.4	49.89292929	24.3	50.39292929	0.457848485	23888
135	23889	Fuchsia	x	13	4013	3	1	-10	0	100	0	50.05	24.4	49.928	24.3	50.428	0.40344	23889
136	23890	Fuchsia	x	13	4013	3	1	-5	0	25	0	50.132	24.4	50	24.3	50.5	0.41	23890
137	23891	Fuchsia	x	13	4013	3	1	0	0	0	0	50.29	24.4	50.087	24.3	50.674	0.35814	23891
138	23892	Fuchsia	x	13	4013	3	1	5	0	25	0	50.384	24.4	50.1	24.301	50.699	0.28001	23892
139	23893	Fuchsia	x	13	4013	3	1	10	0	100	0	50.4	24.4	50.103	24.301	50.703	0.26769	23893
140	23894	Fuchsia	x	13	4013	3	1	15	0	225	0	50.4	24.4	50.2	24.3	50.8	0.387	23894
141	23895	Fuchsia	x	13	4013	3	1	20	0	400	0	50.495	24.4	50.2	24.3	50.8	0.292	23895
142	23896	Fuchsia	x	13	4013	3	1	25	0	625	0	50.508	24.4	50.263	24.3	50.863	0.35586	23896
143	23897	Fuchsia	x	13	4013	3	1	30	0	900	0	50.59191919	24.4	50.2979798	24.3	50.8979798	0.314616162	23897
144	23923	Fuchsia	x	14	4014	3	3	-30	0	900	0	50.83636364	24.4	50.58989899	24.3	51.28989899	0.42740404	23923
145	23924	Fuchsia	x	14	4014	3	3	-25	0	625	0	50.735	24.401	50.646	24.3	51.346	0.59758	23924
146	23925	Fuchsia	x	14	4014	3	3	-20	0	400	0	50.794	24.4	50.693	24.293	51.393	0.59639	23925
147	23926	Fuchsia	x	14	4014	3	3	-15	0	225	0	50.858	24.4	50.702	24.26	51.402	0.54333	23926
148	23927	Fuchsia	x	14	4014	3	3	-10	0	100	0	50.903	24.4	50.744	24.25	51.444	0.54968	23927
149	23928	Fuchsia	x	14	4014	3	3	-5	0	25	0	50.92525253	24.4	50.77171717	24.26969697	51.47171717	0.561262626	23928
150	23929	Fuchsia	x	14	4014	3	3	0	0	0	0	50.977	24.4	50.778	24.276	51.478	0.51718	23929
151	23930	Fuchsia	x	14	4014	3	3	5	0	25	0	51.09	24.399	50.802	24.29	51.502	0.43354	23930
152	23931	Fuchsia	x	14	4014	3	3	10	0	100	0	51.08888889	24.4	50.80808081	24.28282828	51.50808081	0.442161616	23931
153	23932	Fuchsia	x	14	4014	3	3	15	0	225	0	51.04040404	24.4010101	50.8020202	24.3	51.5020202	0.483080808	23932
154	23933	Fuchsia	x	14	4014	3	3	20	0	400	0	51.06262626	24.4	50.8010101	24.3	51.5010101	0.459616162	23933
155	23934	Fuchsia	x	14	4014	3	3	25	0	625	0	51.1020202	24.4	50.87676768	24.28686869	51.57676768	0.513424242	23934
156	23935	Fuchsia	x	14	4014	3	3	30	0	900	0	51.173	24.4	50.862	24.299	51.562	0.42426	23935
157	23942	Fuchsia	x	18	4018	0	0	-30	0	900	0	47.3	24.301	47.188	24.259	47.188	-0.0809	23942
158	23943	Fuchsia	x	18	4018	0	0	-25	0	625	0	47.038	24.28	46.933	24.147	46.933	-0.06978	23943
159	23944	Fuchsia	x	18	4018	0	0	-20	0	400	0	46.77676768	24.23131313	46.78080808	24.1	46.78080808	0.041515152	23944
160	23945	Fuchsia	x	18	4018	0	0	-15	0	225	0	46.61313131	24.20808081	46.6959596	24.1	46.6959596	0.121909091	23945
161	23946	Fuchsia	x	18	4018	0	0	-10	0	100	0	46.60808081	24.2040404	46.7	24.1	46.7	0.130919192	23946
162	23947	Fuchsia	x	18	4018	0	0	-5	0	25	0	46.5979798	24.20505051	46.77070707	24.1	46.77070707	0.210474747	23947
163	23948	Fuchsia	x	18	4018	0	0	0	0	0	0	46.708	24.205	46.978	24.1	46.978	0.30475	23948
164	23949	Fuchsia	x	18	4018	0	0	5	0	25	0	46.965	24.236	47.111	24.1	47.111	0.17853	23949
165	23950	Fuchsia	x	18	4018	0	0	10	0	100	0	47.183	24.266	47.219	24.102	47.219	0.06662	23950
166	23951	Fuchsia	x	18	4018	0	0	15	0	225	0	47.231	24.293	47.205	24.104	47.205	0.0049	23951
167	23952	Fuchsia	x	18	4018	0	0	20	0	400	0	47.324	24.295	47.287	24.119	47.287	-0.00759	23952
168	23953	Fuchsia	x	18	4018	0	0	25	0	625	0	47.454	24.299	47.403	24.148	47.403	-0.02326	23953
169	23954	Fuchsia	x	18	4018	0	0	30	0	900	0	47.499	24.299	47.452	24.161	47.452	-0.02004	23954
170	23961	Fuchsia	x	16	4016	0	1	-30	0	900	0	48.472	24.37	48.449	24.292	48.449	-0.01247	23961
171	23962	Fuchsia	x	16	4016	0	1	-25	0	625	0	48.716	24.386	48.719	24.292	48.719	0.00891	23962
172	23963	Fuchsia	x	16	4016	0	1	-20	0	400	0	48.848	24.399	48.835	24.297	48.835	-0.00873	23963
173	23964	Fuchsia	x	16	4016	0	1	-15	0	225	0	48.96666667	24.3989899	48.96060606	24.3	48.96060606	-0.004262626	23964
174	23965	Fuchsia	x	16	4016	0	1	-10	0	100	0	49.137	24.4	49.107	24.3	49.107	-0.03031	23965
175	23966	Fuchsia	x	16	4016	0	1	-5	0	25	0	49.269	24.4	49.199	24.3	49.199	-0.07198	23966
176	23967	Fuchsia	x	16	4016	0	1	0	0	0	0	49.252	24.4	49.174	24.3	49.174	-0.07948	23967
177	23968	Fuchsia	x	16	4016	0	1	5	0	25	0	48.899	24.4	48.804	24.304	48.804	-0.09045	23968
178	23969	Fuchsia	x	16	4016	0	1	10	0	100	0	48.58585859	24.4	48.5020202	24.3010101	48.5020202	-0.073888889	23969
179	23970	Fuchsia	x	16	4016	0	1	15	0	225	0	48.41313131	24.4020202	48.34343434	24.31717172	48.34343434	-0.057515152	23970
180	23971	Fuchsia	x	16	4016	0	1	20	0	400	0	48.34343434	24.4	48.25353535	24.31818182	48.25353535	-0.075969697	23971
181	23972	Fuchsia	x	16	4016	0	1	25	0	625	0	48.31111111	24.4020202	48.22727273	24.32525253	48.22727273	-0.069383838	23972
182	23973	Fuchsia	x	16	4016	0	1	30	0	900	0	48.232	24.401	48.105	24.342	48.105	-0.11085	23973
183	23980	Fuchsia	x	17	4017	0	2	-30	0	900	0	46.357	24.467	46.219	24.381	46.219	-0.09111	23980
184	23981	Fuchsia	x	17	4017	0	2	-25	0	625	0	46.574	24.486	46.572	24.35	46.572	0.03913	23981
185	23982	Fuchsia	x	17	4017	0	2	-20	0	400	0	46.73535354	24.48181818	46.67979798	24.33131313	46.67979798	-0.016151515	23982
186	23983	Fuchsia	x	17	4017	0	2	-15	0	225	0	46.78787879	24.48888889	46.75656566	24.34141414	46.75656566	0.006555556	23983
187	23984	Fuchsia	x	17	4017	0	2	-10	0	100	0	46.64646465	24.49090909	46.67272727	24.33737374	46.67272727	0.065717172	23984
188	23985	Fuchsia	x	17	4017	0	2	-5	0	25	0	46.61818182	24.42929293	46.6040404	24.32828283	46.6040404	0.026515152	23985
189	23986	Fuchsia	x	17	4017	0	2	0	0	0	0	46.634	24.47	46.667	24.373	46.667	0.07261	23986
190	23987	Fuchsia	x	17	4017	0	2	5	0	25	0	46.681	24.444	46.7	24.371	46.7	0.058	23987
191	23988	Fuchsia	x	17	4017	0	2	10	0	100	0	46.778	24.47	46.77	24.381	46.77	0.02961	23988
192	23989	Fuchsia	x	17	4017	0	2	15	0	225	0	46.848	24.447	46.885	24.39	46.885	0.07314	23989
193	23990	Fuchsia	x	17	4017	0	2	20	0	400	0	46.795	24.479	46.749	24.394	46.749	-0.00798	23990
194	23991	Fuchsia	x	17	4017	0	2	25	0	625	0	46.605	24.48	46.606	24.394	46.606	0.04179	23991
195	23992	Fuchsia	x	17	4017	0	2	30	0	900	0	46.62	24.457	46.6	24.4	46.6	0.02099	23992
196	23999	Fuchsia	x	18	4018	1	0	-30	0	900	0	45.07777778	24.46767677	44.90606061	24.38787879	45.00606061	-0.102868687	23999
197	24000	Fuchsia	x	18	4018	1	0	-25	0	625	0	45.061	24.459	44.991	24.315	45.091	-0.00282	24000
198	24001	Fuchsia	x	18	4018	1	0	-20	0	400	0	44.908	24.456	44.896	24.325	44.996	0.05684	24001
199	24002	Fuchsia	x	18	4018	1	0	-15	0	225	0	44.66363636	24.43939394	44.61515152	24.31515152	44.71515152	0.025151515	24002
200	24003	Fuchsia	x	18	4018	1	0	-10	0	100	0	44.46767677	24.46969697	44.41818182	24.32020202	44.51818182	0.027050505	24003
201	24004	Fuchsia	x	18	4018	1	0	-5	0	25	0	44.37575758	24.47575758	44.3030303	24.31818182	44.4030303	0.005393939	24004
202	24005	Fuchsia	x	18	4018	1	0	0	0	0	0	44.393	24.492	44.372	24.339	44.472	0.05615	24005
203	24006	Fuchsia	x	18	4018	1	0	5	0	25	0	44.434	24.491	44.402	24.328	44.502	0.04474	24006
204	24007	Fuchsia	x	18	4018	1	0	10	0	100	0	44.414	24.46	44.357	24.336	44.457	0.02035	24007
205	24008	Fuchsia	x	18	4018	1	0	15	0	225	0	44.389	24.456	44.342	24.354	44.442	0.03067	24008
206	24009	Fuchsia	x	18	4018	1	0	20	0	400	0	44.381	24.465	44.341	24.38	44.441	0.03768	24009
207	24010	Fuchsia	x	18	4018	1	0	25	0	625	0	44.245	24.486	44.106	24.375	44.206	-0.05725	24010
208	24011	Fuchsia	x	18	4018	1	0	30	0	900	0	44.151	24.498	44.066	24.387	44.166	-0.00277	24011
209	24018	Fuchsia	x	16	4016	1	1	-30	0	900	0	42.641	24.499	42.505	24.4	42.605	-0.0281	24018
210	24019	Fuchsia	x	16	4016	1	1	-25	0	625	0	42.696	24.5	42.628	24.4	42.728	0.03772	24019
211	24020	Fuchsia	x	16	4016	1	1	-20	0	400	0	42.72323232	24.5	42.66464646	24.4	42.76464646	0.046777778	24020
212	24021	Fuchsia	x	16	4016	1	1	-15	0	225	0	42.736	24.5	42.628	24.4	42.728	-0.00228	24021
213	24022	Fuchsia	x	16	4016	1	1	-10	0	100	0	42.73939394	24.5	42.68888889	24.4	42.78888889	0.054555556	24022
214	24023	Fuchsia	x	16	4016	1	1	-5	0	25	0	42.768	24.5	42.761	24.4	42.861	0.09677	24023
215	24024	Fuchsia	x	16	4016	1	1	0	0	0	0	42.795	24.501	42.723	24.4	42.823	0.03254	24024
216	24025	Fuchsia	x	16	4016	1	1	5	0	25	0	42.801	24.5	42.75	24.405	42.85	0.053	24025
217	24026	Fuchsia	x	16	4016	1	1	10	0	100	0	42.911	24.5	42.876	24.423	42.976	0.06662	24026
218	24027	Fuchsia	x	16	4016	1	1	15	0	225	0	43.02626263	24.5	42.9979798	24.43434343	43.0979798	0.071565657	24027
219	24028	Fuchsia	x	16	4016	1	1	20	0	400	0	43.12828283	24.5020202	43.11313131	24.43232323	43.21313131	0.082585859	24028
220	24029	Fuchsia	x	16	4016	1	1	25	0	625	0	43.30606061	24.5010101	43.26060606	24.42525253	43.36060606	0.049868687	24029
221	24030	Fuchsia	x	16	4016	1	1	30	0	900	0	43.48585859	24.5010101	43.48484848	24.46464646	43.58484848	0.091	24030
222	24037	Fuchsia	x	17	4017	1	2	-30	0	900	0	45.008	24.5	45.036	24.439	45.136	0.09429	24037
223	24038	Fuchsia	x	17	4017	1	2	-25	0	625	0	45.097	24.501	45.162	24.404	45.262	0.12938	24038
224	24039	Fuchsia	x	17	4017	1	2	-20	0	400	0	45.237	24.5	45.309	24.401	45.409	0.13382	24039
225	24040	Fuchsia	x	17	4017	1	2	-15	0	225	0	45.30909091	24.5020202	45.45454545	24.4	45.55454545	0.204909091	24040
226	24041	Fuchsia	x	17	4017	1	2	-10	0	100	0	45.48888889	24.5	45.61818182	24.4	45.71818182	0.185929293	24041
227	24042	Fuchsia	x	17	4017	1	2	-5	0	25	0	45.60606061	24.5010101	45.74444444	24.4	45.84444444	0.192939394	24042
228	24043	Fuchsia	x	17	4017	1	2	0	0	0	0	45.73232323	24.5030303	45.88383838	24.4	45.98383838	0.203939394	24043
229	24044	Fuchsia	x	17	4017	1	2	5	0	25	0	45.892	24.501	46.005	24.402	46.1	0.1639	24044
230	24045	Fuchsia	x	17	4017	1	2	10	0	100	0	46.058	24.5	46.109	24.414	46.12	0.09983	24045
231	24046	Fuchsia	x	17	4017	1	2	15	0	225	0	46.1	24.501	46.136	24.418	46.136	0.08431	24046
232	24047	Fuchsia	x	17	4017	1	2	20	0	400	0	46.078	24.501	46.076	24.403	46.103	0.04748	24047
233	24048	Fuchsia	x	17	4017	1	2	25	0	625	0	45.973	24.503	45.984	24.435	46.079	0.06211	24048
234	24049	Fuchsia	x	17	4017	1	2	30	0	900	0	45.865	24.501	45.865	24.429	45.965	0.05273	24049
235	24056	Fuchsia	x	18	4018	2	0	-30	0	900	0	45.369	24.5	45.32	24.4	45.42	0.0126	24056
236	24057	Fuchsia	x	18	4018	2	0	-25	0	625	0	45.402	24.497	45.466	24.399	45.566	0.12334	24057
237	24058	Fuchsia	x	18	4018	2	0	-20	0	400	0	45.487	24.5	45.492	24.391	45.592	0.06408	24058
238	24059	Fuchsia	x	18	4018	2	0	-15	0	225	0	45.5	24.5	45.566	24.4	45.666	0.12368	24059
239	24060	Fuchsia	x	18	4018	2	0	-10	0	100	0	45.50505051	24.5	45.6010101	24.3989899	45.7010101	0.152939394	24060
240	24061	Fuchsia	x	18	4018	2	0	-5	0	25	0	45.57474747	24.5	45.62626263	24.4	45.72626263	0.107989899	24061
241	24062	Fuchsia	x	18	4018	2	0	0	0	0	0	45.56632653	24.5	45.68469388	24.4	45.78469388	0.173673469	24062
242	24063	Fuchsia	x	18	4018	2	0	5	0	25	0	45.659	24.5	45.735	24.4	45.835	0.13067	24063
243	24064	Fuchsia	x	18	4018	2	0	10	0	100	0	45.737	24.5	45.796	24.4	45.896	0.11295	24064
244	24065	Fuchsia	x	18	4018	2	0	15	0	225	0	45.8	24.5	45.869	24.4	45.969	0.12162	24065
245	24066	Fuchsia	x	18	4018	2	0	20	0	400	0	45.76363636	24.5	45.85959596	24.4	45.95959596	0.148767677	24066
246	24067	Fuchsia	x	18	4018	2	0	25	0	625	0	45.796	24.5	45.85	24.4	45.95	0.107	24067
247	24068	Fuchsia	x	18	4018	2	0	30	0	900	0	45.705	24.5	45.802	24.403	45.902	0.15089	24068
248	24075	Fuchsia	x	16	4016	2	1	-30	0	900	0	45.46868687	24.5	45.46565657	24.41717172	45.56565657	0.056242424	24075
249	24076	Fuchsia	x	16	4016	2	1	-25	0	625	0	45.29191919	24.5030303	45.33131313	24.42626263	45.43131313	0.100767677	24076
250	24077	Fuchsia	x	16	4016	2	1	-20	0	400	0	45.223	24.507	45.329	24.43	45.429	0.16742	24077
251	24078	Fuchsia	x	16	4016	2	1	-15	0	225	0	45.199	24.519	45.268	24.414	45.368	0.13164	24078
252	24079	Fuchsia	x	16	4016	2	1	-10	0	100	0	45.209	24.52	45.298	24.423	45.398	0.15104	24079
253	24080	Fuchsia	x	16	4016	2	1	-5	0	25	0	45.272	24.501	45.328	24.415	45.428	0.11747	24080
254	24081	Fuchsia	x	16	4016	2	1	0	0	0	0	45.343	24.5	45.417	24.423	45.517	0.13386	24081
255	24082	Fuchsia	x	16	4016	2	1	5	0	25	0	45.412	24.502	45.462	24.417	45.562	0.10931	24082
256	24083	Fuchsia	x	16	4016	2	1	10	0	100	0	45.48	24.501	45.525	24.416	45.625	0.1035	24083
257	24084	Fuchsia	x	16	4016	2	1	15	0	225	0	45.502	24.501	45.541	24.432	45.641	0.09706	24084
258	24085	Fuchsia	x	16	4016	2	1	20	0	400	0	45.43737374	24.5	45.41414141	24.41414141	45.51414141	0.036646465	24085
259	24086	Fuchsia	x	16	4016	2	1	25	0	625	0	45.39897959	24.5	45.38367347	24.45204082	45.48367347	0.045214286	24086
260	24087	Fuchsia	x	16	4016	2	1	30	0	900	0	45.4030303	24.5010101	45.41414141	24.43636364	45.51414141	0.071121212	24087
261	24094	Fuchsia	x	17	4017	2	2	-30	0	900	0	44.829	24.517	44.851	24.48	44.951	0.09149	24094
262	24095	Fuchsia	x	17	4017	2	2	-25	0	625	0	44.804	24.509	44.823	24.417	44.923	0.08875	24095
263	24096	Fuchsia	x	17	4017	2	2	-20	0	400	0	44.748	24.511	44.79	24.405	44.89	0.11224	24096
264	24097	Fuchsia	x	17	4017	2	2	-15	0	225	0	44.697	24.502	44.759	24.402	44.859	0.13284	24097
265	24098	Fuchsia	x	17	4017	2	2	-10	0	100	0	44.61717172	24.5030303	44.70808081	24.40606061	44.80808081	0.162747475	24098
266	24099	Fuchsia	x	17	4017	2	2	-5	0	25	0	44.56666667	24.51111111	44.60606061	24.40505051	44.70606061	0.113272727	24099
267	24100	Fuchsia	x	17	4017	2	2	0	0	0	0	44.50606061	24.5020202	44.61818182	24.4	44.71818182	0.185757576	24100
268	24101	Fuchsia	x	17	4017	2	2	5	0	25	0	44.482	24.5	44.587	24.4	44.687	0.17913	24101
269	24102	Fuchsia	x	17	4017	2	2	10	0	100	0	44.425	24.5	44.512	24.4	44.612	0.16188	24102
270	24103	Fuchsia	x	17	4017	2	2	15	0	225	0	44.4	24.5	44.501	24.4	44.601	0.17599	24103
271	24104	Fuchsia	x	17	4017	2	2	20	0	400	0	44.403	24.502	44.5	24.4	44.6	0.17202	24104
272	24105	Fuchsia	x	17	4017	2	2	25	0	625	0	44.4	24.5	44.496	24.4	44.596	0.17112	24105
273	24106	Fuchsia	x	17	4017	2	2	30	0	900	0	44.439	24.5	44.504	24.4	44.604	0.13996	24106
274	24113	Fuchsia	x	18	4018	3	0	-30	0	900	0	44.531	24.5	44.501	24.41	44.601	0.04513	24113
275	24114	Fuchsia	x	18	4018	3	0	-25	0	625	0	44.597	24.5	44.668	24.4	44.768	0.14364	24114
276	24115	Fuchsia	x	18	4018	3	0	-20	0	400	0	44.606	24.5	44.724	24.4	44.824	0.18952	24115
277	24116	Fuchsia	x	18	4018	3	0	-15	0	225	0	44.68787879	24.5	44.7979798	24.4	44.8979798	0.180151515	24116
278	24117	Fuchsia	x	18	4018	3	0	-10	0	100	0	44.70909091	24.5	44.81616162	24.4	44.91616162	0.176909091	24117
279	24118	Fuchsia	x	18	4018	3	0	-5	0	25	0	44.79494949	24.5	44.87070707	24.4	44.97070707	0.145030303	24118
280	24119	Fuchsia	x	18	4018	3	0	0	0	0	0	44.8	24.5	44.91313131	24.39191919	45.01313131	0.181848485	24119
281	24120	Fuchsia	x	18	4018	3	0	5	0	25	0	44.892	24.498	45	24.365	45.1	0.175	24120
282	24121	Fuchsia	x	18	4018	3	0	10	0	100	0	44.982	24.5	45.065	24.371	45.165	0.1487	24121
283	24122	Fuchsia	x	18	4018	3	0	15	0	225	0	45.065	24.497	45.141	24.352	45.241	0.14064	24122
284	24123	Fuchsia	x	18	4018	3	0	20	0	400	0	45.099	24.499	45.215	24.389	45.315	0.17965	24123
285	24124	Fuchsia	x	18	4018	3	0	25	0	625	0	45.23	24.497	45.262	24.341	45.362	0.09476	24124
286	24125	Fuchsia	x	18	4018	3	0	30	0	900	0	45.336	24.495	45.375	24.342	45.475	0.09964	24125
287	24132	Fuchsia	x	16	4016	3	1	-30	0	900	0	46.10606061	24.44949495	46.20808081	24.35757576	46.20808081	0.149121212	24132
288	24133	Fuchsia	x	16	4016	3	1	-25	0	625	0	46.2010101	24.42323232	46.3	24.32424242	46.3	0.144838384	24133
289	24134	Fuchsia	x	16	4016	3	1	-20	0	400	0	46.28787879	24.41616162	46.36666667	24.31313131	46.36666667	0.123454545	24134
290	24135	Fuchsia	x	16	4016	3	1	-15	0	225	0	46.35	24.415	46.461	24.319	46.461	0.15392	24135
291	24136	Fuchsia	x	16	4016	3	1	-10	0	100	0	46.454	24.409	46.546	24.317	46.546	0.1335	24136
292	24137	Fuchsia	x	16	4016	3	1	-5	0	25	0	46.563	24.407	46.643	24.32	46.643	0.12014	24137
293	24138	Fuchsia	x	16	4016	3	1	0	0	0	0	46.64949495	24.42222222	46.77878788	24.3040404	46.77878788	0.16679798	24138
294	24139	Fuchsia	x	16	4016	3	1	5	0	25	0	46.796	24.464	46.921	24.302	46.921	0.16052	24139
295	24140	Fuchsia	x	16	4016	3	1	10	0	100	0	46.907	24.431	47.05	24.317	47.05	0.17642	24140
296	24141	Fuchsia	x	16	4016	3	1	15	0	225	0	47.029	24.414	47.138	24.326	47.138	0.14124	24141
297	24142	Fuchsia	x	16	4016	3	1	20	0	400	0	47.14949495	24.42121212	47.25555556	24.30808081	47.25555556	0.135959596	24142
298	24143	Fuchsia	x	16	4016	3	1	25	0	625	0	47.3	24.4020202	47.39090909	24.31616162	47.39090909	0.118848485	24143
299	24144	Fuchsia	x	16	4016	3	1	30	0	900	0	47.44343434	24.4010101	47.48484848	24.31010101	47.48484848	0.067717172	24144
300	24151	Fuchsia	x	17	4017	3	2	-30	0	900	0	48.33	24.4	48.368	24.3	48.368	0.04967	24151
301	24152	Fuchsia	x	17	4017	3	2	-25	0	625	0	48.402	24.4	48.534	24.237	48.534	0.14125	24152
302	24153	Fuchsia	x	17	4017	3	2	-20	0	400	0	48.484	24.4	48.613	24.214	48.613	0.13674	24153
303	24154	Fuchsia	x	17	4017	3	2	-15	0	225	0	48.52121212	24.4	48.6969697	24.2040404	48.6969697	0.181838384	24154
304	24155	Fuchsia	x	17	4017	3	2	-10	0	100	0	48.68282828	24.4	48.7979798	24.2030303	48.7979798	0.120141414	24155
305	24156	Fuchsia	x	17	4017	3	2	-5	0	25	0	48.76363636	24.4	48.83434343	24.20505051	48.83434343	0.075020202	24156
306	24157	Fuchsia	x	17	4017	3	2	0	0	0	0	48.81313131	24.4	48.90505051	24.2010101	48.90505051	0.094818182	24157
307	24158	Fuchsia	x	17	4017	3	2	5	0	25	0	48.866	24.399	48.989	24.2	48.989	0.12422	24158
308	24159	Fuchsia	x	17	4017	3	2	10	0	100	0	48.977	24.4	49.026	24.2	49.026	0.04974	24159
309	24160	Fuchsia	x	17	4017	3	2	15	0	225	0	48.969	24.4	49.109	24.21	49.109	0.13981	24160
310	24161	Fuchsia	x	17	4017	3	2	20	0	400	0	49.071	24.4	49.107	24.206	49.107	0.03586	24161
311	24162	Fuchsia	x	17	4017	3	2	25	0	625	0	49.083	24.4	49.16	24.202	49.16	0.0758	24162
312	24163	Fuchsia	x	17	4017	3	2	30	0	900	0	49.11	24.4	49.184	24.234	49.184	0.07236	24163
313	23100	Fuchsia	z	6	4006	0	3	0	5	0	25	44.209	25.117	44.199	25.002	44.199	0.01204	23100
314	23101	Fuchsia	z	6	4006	0	3	0	10	0	100	44.219	25.159	44.188	25.001	44.188	-0.00853	23101
315	23102	Fuchsia	z	6	4006	0	3	0	15	0	225	44.16666667	25.17474747	44.18686869	25.0010101	44.18686869	0.042727273	23102
316	23103	Fuchsia	z	6	4006	0	3	0	20	0	400	44.05656566	25.18686869	44.08383838	25.0010101	44.08383838	0.054141414	23103
317	23104	Fuchsia	z	6	4006	0	3	0	25	0	625	43.9959596	25.19494949	43.96767677	25.0040404	43.96767677	0.004010101	23104
318	23105	Fuchsia	z	6	4006	0	3	0	30	0	900	43.96060606	25.19191919	43.9030303	25.02929293	43.9030303	-0.022535354	23105
319	23176	Fuchsia	z	6	4006	1	3	0	5	0	25	40.666	25.202	40.592	25.1	40.792	0.11124	23176
320	23177	Fuchsia	z	6	4006	1	3	0	10	0	100	40.74343434	25.2	40.68888889	25.07979798	40.88888889	0.126010101	23177
321	23178	Fuchsia	z	6	4006	1	3	0	15	0	225	40.832	25.2	40.782	25.06	40.982	0.12599	23178
322	23179	Fuchsia	z	6	4006	1	3	0	20	0	400	40.964	25.2	40.911	25.064	41.111	0.1173	23179
323	23180	Fuchsia	z	6	4006	1	3	0	25	0	625	41.099	25.2	41.005	25.013	41.205	0.07196	23180
324	23181	Fuchsia	z	6	4006	1	3	0	30	0	900	41.151	25.2	41.144	25.049	41.344	0.15279	23181
325	23252	Fuchsia	z	6	4006	2	3	0	5	0	25	42.343	24.988	42.272	24.8	42.372	0.03812	23252
326	23253	Fuchsia	z	6	4006	2	3	0	10	0	100	42.386	24.991	42.36	24.801	42.46	0.07901	23253
327	23254	Fuchsia	z	6	4006	2	3	0	15	0	225	42.395	24.996	42.339	24.8	42.439	0.05005	23254
328	23255	Fuchsia	z	6	4006	2	3	0	20	0	400	42.399	24.994	42.4	24.8	42.5	0.104	23255
329	23256	Fuchsia	z	6	4006	2	3	0	25	0	625	42.41212121	24.98888889	42.4040404	24.8	42.5040404	0.094757576	23256
330	23257	Fuchsia	z	6	4006	2	3	0	30	0	900	42.47272727	24.97474747	42.48383838	24.8	42.58383838	0.110757576	23257
331	23328	Fuchsia	z	6	4006	3	3	0	5	0	25	46.89494949	24.8	47.07474747	24.6	46.97474747	0.071060606	23328
332	23329	Fuchsia	z	6	4006	3	3	0	10	0	100	46.91414141	24.7989899	47.15858586	24.6	47.05858586	0.13210101	23329
333	23330	Fuchsia	z	6	4006	3	3	0	15	0	225	46.9969697	24.77474747	47.22626263	24.6	47.12626263	0.113979798	23330
334	23331	Fuchsia	z	6	4006	3	3	0	20	0	400	47.038	24.724	47.304	24.6	47.204	0.14684	23331
335	23332	Fuchsia	z	6	4006	3	3	0	25	0	625	47.119	24.713	47.393	24.595	47.293	0.15128	23332
336	23333	Fuchsia	z	6	4006	3	3	0	30	0	900	47.154	24.709	47.4	24.6	47.3	0.123	23333
337	23670	Fuchsia	z	13	4013	0	1	0	5	0	25	50.519	24.403	50.126	24.36	50.705	0.17714	23670
338	23671	Fuchsia	z	13	4013	0	1	0	10	0	100	50.705	24.411	50.277	24.368	50.877	0.17592	23671
339	23672	Fuchsia	z	13	4013	0	1	0	15	0	225	50.771	24.463	50.292	24.374	50.892	0.12824	23672
340	23673	Fuchsia	z	13	4013	0	1	0	20	0	400	50.77070707	24.47474747	50.27676768	24.37474747	50.87676768	0.109949495	23673
341	23674	Fuchsia	z	13	4013	0	1	0	25	0	625	50.75858586	24.4969697	50.28989899	24.38989899	50.88989899	0.138090909	23674
342	23675	Fuchsia	z	13	4013	0	1	0	30	0	900	50.71111111	24.49393939	50.24545455	24.3979798	50.84545455	0.131333333	23675
343	23708	Fuchsia	z	14	4014	0	3	0	5	0	25	47.655	24.8	47.521	24.7	47.515	-0.14848	23708
344	23709	Fuchsia	z	14	4014	0	3	0	10	0	100	48.25555556	24.8	48.0979798	24.7	48.1989899	-0.042737374	23709
345	23710	Fuchsia	z	14	4014	0	3	0	15	0	225	48.66868687	24.8	48.52323232	24.7	48.72323232	0.065060606	23710
346	23711	Fuchsia	z	14	4014	0	3	0	20	0	400	49.05050505	24.8	48.85050505	24.7	49.13838384	0.083727273	23711
347	23712	Fuchsia	z	14	4014	0	3	0	25	0	625	49.25353535	24.81414141	49.07272727	24.7	49.38282828	0.152818182	23712
348	23713	Fuchsia	z	14	4014	0	3	0	30	0	900	49.486	24.838	49.247	24.704	49.647	0.1338	23713
349	23746	Fuchsia	z	13	4013	1	1	0	5	0	25	62.584	24.8	59.447	24.7	62.131	-0.47509	23746
350	23747	Fuchsia	z	13	4013	1	1	0	10	0	100	62.066	24.801	59.111	24.698	61.709	-0.36883	23747
351	23748	Fuchsia	z	13	4013	1	1	0	15	0	225	61.36632653	24.80102041	58.78163265	24.68673469	61.28061224	-0.072153061	23748
352	23749	Fuchsia	z	13	4013	1	1	0	20	0	400	60.84141414	24.8010101	58.39191919	24.64242424	60.7989899	-0.024585859	23749
353	23750	Fuchsia	z	13	4013	1	1	0	25	0	625	60.05151515	24.8	57.9040404	24.67070707	60.21515152	0.168070707	23750
354	23751	Fuchsia	z	13	4013	1	1	0	30	0	900	59.26060606	24.8	57.21313131	24.65454545	59.37373737	0.11289899	23751
355	23784	Fuchsia	z	14	4014	1	3	0	5	0	25	47.322	24.689	47.084	24.521	46.984	-0.35075	23784
356	23785	Fuchsia	z	14	4014	1	3	0	10	0	100	47.525	24.687	47.297	24.5	47.221	-0.29293	23785
357	23786	Fuchsia	z	14	4014	1	3	0	15	0	225	47.7969697	24.65050505	47.58484848	24.5	47.58484848	-0.212252525	23786
358	23787	Fuchsia	z	14	4014	1	3	0	20	0	400	47.92828283	24.66464646	47.72828283	24.5010101	47.72828283	-0.167777778	23787
359	23788	Fuchsia	z	14	4014	1	3	0	25	0	625	48.01515152	24.6959596	47.75757576	24.5	47.75757576	-0.218909091	23788
360	23789	Fuchsia	z	14	4014	1	3	0	30	0	900	48.09494949	24.66464646	47.85858586	24.5	47.91717172	-0.175474747	23789
361	23822	Fuchsia	z	13	4013	2	1	0	5	0	25	49.943	24.56	49.677	24.45	50.177	0.20303	23822
362	23823	Fuchsia	z	13	4013	2	1	0	10	0	100	50.006	24.504	49.693	24.402	50.193	0.15946	23823
363	23824	Fuchsia	z	13	4013	2	1	0	15	0	225	50.04040404	24.5020202	49.76565657	24.40505051	50.26565657	0.214313131	23824
364	23825	Fuchsia	z	13	4013	2	1	0	20	0	400	50.00606061	24.5	49.72323232	24.40707071	50.22323232	0.196494949	23825
365	23826	Fuchsia	z	13	4013	2	1	0	25	0	625	49.96969697	24.5010101	49.68686869	24.4010101	50.18686869	0.188313131	23826
366	23827	Fuchsia	z	13	4013	2	1	0	30	0	900	49.77676768	24.5	49.56666667	24.4	50.03333333	0.234232323	23827
367	23860	Fuchsia	z	14	4014	2	3	0	5	0	25	47.687	24.399	47.593	24.28	47.593	-0.09238	23860
368	23861	Fuchsia	z	14	4014	2	3	0	10	0	100	47.53131313	24.4	47.47272727	24.26565657	47.47272727	-0.083909091	23861
369	23862	Fuchsia	z	14	4014	2	3	0	15	0	225	47.44343434	24.4	47.40909091	24.28989899	47.38383838	-0.074	23862
370	23863	Fuchsia	z	14	4014	2	3	0	20	0	400	47.40707071	24.4	47.35353535	24.26969697	47.31313131	-0.105818182	23863
371	23864	Fuchsia	z	14	4014	2	3	0	25	0	625	47.41616162	24.4	47.37171717	24.26161616	47.33535354	-0.092585859	23864
372	23865	Fuchsia	z	14	4014	2	3	0	30	0	900	47.413	24.4	47.406	24.252	47.382	-0.04738	23865
373	23898	Fuchsia	z	13	4013	3	1	0	5	0	25	50.6	24.4	50.335	24.3	50.935	0.3517	23898
374	23899	Fuchsia	z	13	4013	3	1	0	10	0	100	50.6	24.4	50.382	24.3	50.982	0.40904	23899
375	23900	Fuchsia	z	13	4013	3	1	0	15	0	225	50.6	24.4	50.35353535	24.3	50.95353535	0.374313131	23900
376	23901	Fuchsia	z	13	4013	3	1	0	20	0	400	50.6	24.4	50.39292929	24.3	50.99292929	0.422373737	23901
377	23902	Fuchsia	z	13	4013	3	1	0	25	0	625	50.6	24.4	50.4020202	24.3	51.0040404	0.433484848	23902
378	23903	Fuchsia	z	13	4013	3	1	0	30	0	900	50.6	24.4	50.4	24.3	51	0.431	23903
379	23936	Fuchsia	z	14	4014	3	3	0	5	0	25	51.17373737	24.4	50.8989899	24.3	51.6	0.469010101	23936
380	23937	Fuchsia	z	14	4014	3	3	0	10	0	100	51.18989899	24.4	50.97676768	24.28383838	51.75454545	0.547747475	23937
381	23938	Fuchsia	z	14	4014	3	3	0	15	0	225	51.195	24.4	50.998	24.298	51.796	0.56856	23938
382	23939	Fuchsia	z	14	4014	3	3	0	20	0	400	51.296	24.4	51.003	24.297	51.8	0.47372	23939
383	23940	Fuchsia	z	14	4014	3	3	0	25	0	625	51.297	24.4	51.034	24.287	51.83	0.51086	23940
384	23941	Fuchsia	z	14	4014	3	3	0	30	0	900	51.35757576	24.4	51.09191919	24.28484848	51.89191919	0.521414141	23941
385	23955	Fuchsia	z	18	4018	0	0	0	5	0	25	47.576	24.3	47.533	24.151	47.533	-0.01766	23955
386	23956	Fuchsia	z	18	4018	0	0	0	10	0	100	47.647	24.3	47.648	24.187	47.648	0.02464	23956
387	23957	Fuchsia	z	18	4018	0	0	0	15	0	225	47.725	24.3	47.776	24.196	47.776	0.07245	23957
388	23958	Fuchsia	z	18	4018	0	0	0	20	0	400	47.785	24.3	47.81	24.2	47.81	0.0458	23958
389	23959	Fuchsia	z	18	4018	0	0	0	25	0	625	47.889	24.301	47.938	24.2	47.938	0.06764	23959
390	23960	Fuchsia	z	18	4018	0	0	0	30	0	900	48.04545455	24.32020202	48.08686869	24.21010101	48.08686869	0.057777778	23960
391	23974	Fuchsia	z	16	4016	0	1	0	5	0	25	48.03535354	24.4010101	47.91111111	24.35151515	47.91111111	-0.105151515	23974
392	23975	Fuchsia	z	16	4016	0	1	0	10	0	100	47.78787879	24.42020202	47.7020202	24.36767677	47.7020202	-0.063222222	23975
393	23976	Fuchsia	z	16	4016	0	1	0	15	0	225	47.47	24.418	47.404	24.352	47.404	-0.03842	23976
394	23977	Fuchsia	z	16	4016	0	1	0	20	0	400	47.142	24.402	47.085	24.342	47.085	-0.02412	23977
395	23978	Fuchsia	z	16	4016	0	1	0	25	0	625	46.783	24.402	46.746	24.348	46.746	0.00123	23978
396	23979	Fuchsia	z	16	4016	0	1	0	30	0	900	46.561	24.403	46.509	24.347	46.509	-0.00984	23979
397	23993	Fuchsia	z	17	4017	0	2	0	5	0	25	46.703	24.479	46.661	24.382	46.661	-0.00226	23993
398	23994	Fuchsia	z	17	4017	0	2	0	10	0	100	46.753	24.464	46.706	24.363	46.706	-0.00812	23994
399	23995	Fuchsia	z	17	4017	0	2	0	15	0	225	46.538	24.432	46.49	24.35	46.49	-0.00547	23995
400	23996	Fuchsia	z	17	4017	0	2	0	20	0	400	46.166	24.405	46.143	24.36	46.166	0.02534	23996
401	23997	Fuchsia	z	17	4017	0	2	0	25	0	625	45.846	24.48	45.764	24.334	45.864	-0.02769	23997
402	23998	Fuchsia	z	17	4017	0	2	0	30	0	900	45.42929293	24.41313131	45.40909091	24.31515152	45.50909091	0.040020202	23998
403	24012	Fuchsia	z	18	4018	1	0	0	5	0	25	44.038	24.488	43.92	24.357	44.02	-0.0334	24012
404	24013	Fuchsia	z	18	4018	1	0	0	10	0	100	43.9	24.48888889	43.80707071	24.33535354	43.90707071	-0.006252525	24013
405	24014	Fuchsia	z	18	4018	1	0	0	15	0	225	43.741	24.491	43.631	24.352	43.731	-0.02062	24014
406	24015	Fuchsia	z	18	4018	1	0	0	20	0	400	43.543	24.496	43.427	24.372	43.527	-0.0231	24015
407	24016	Fuchsia	z	18	4018	1	0	0	25	0	625	43.273	24.497	43.107	24.376	43.207	-0.06819	24016
408	24017	Fuchsia	z	18	4018	1	0	0	30	0	900	42.9959596	24.4979798	42.84545455	24.38787879	42.94545455	-0.048292929	24017
409	24031	Fuchsia	z	16	4016	1	1	0	5	0	25	43.6979798	24.5020202	43.68989899	24.44949495	43.78989899	0.080272727	24031
410	24032	Fuchsia	z	16	4016	1	1	0	10	0	100	44.03232323	24.5	44.03131313	24.43535354	44.13131313	0.081858586	24032
411	24033	Fuchsia	z	16	4016	1	1	0	15	0	225	44.28686869	24.50606061	44.32727273	24.43434343	44.42727273	0.118252525	24033
412	24034	Fuchsia	z	16	4016	1	1	0	20	0	400	44.502	24.505	44.581	24.433	44.681	0.1531	24034
413	24035	Fuchsia	z	16	4016	1	1	0	25	0	625	44.706	24.5	44.746	24.417	44.846	0.11111	24035
414	24036	Fuchsia	z	16	4016	1	1	0	30	0	900	44.83	24.501	44.905	24.428	45.005	0.1437	24036
415	24050	Fuchsia	z	17	4017	1	2	0	5	0	25	45.678	24.505	45.703	24.406	45.803	0.08002	24050
416	24051	Fuchsia	z	17	4017	1	2	0	10	0	100	45.574	24.5	45.549	24.413	45.649	0.03302	24051
417	24052	Fuchsia	z	17	4017	1	2	0	15	0	225	45.471	24.5	45.5	24.4	45.6	0.088	24052
418	24053	Fuchsia	z	17	4017	1	2	0	20	0	400	45.401	24.5	45.461	24.4	45.561	0.11939	24053
419	24054	Fuchsia	z	17	4017	1	2	0	25	0	625	45.398	24.5	45.415	24.4	45.515	0.07685	24054
420	24055	Fuchsia	z	17	4017	1	2	0	30	0	900	45.38080808	24.4989899	45.37171717	24.4	45.47171717	0.051474747	24055
421	24069	Fuchsia	z	18	4018	2	0	0	5	0	25	45.76	24.501	45.798	24.4	45.898	0.09198	24069
422	24070	Fuchsia	z	18	4018	2	0	0	10	0	100	45.797	24.501	45.871	24.4	45.971	0.12658	24070
423	24071	Fuchsia	z	18	4018	2	0	0	15	0	225	45.8	24.501	45.882	24.4	45.982	0.13436	24071
424	24072	Fuchsia	z	18	4018	2	0	0	20	0	400	45.79090909	24.5010101	45.87474747	24.4	45.97474747	0.136343434	24072
425	24073	Fuchsia	z	18	4018	2	0	0	25	0	625	45.81	24.5	45.891	24.4	45.991	0.13318	24073
426	24074	Fuchsia	z	18	4018	2	0	0	30	0	900	45.79494949	24.5	45.89292929	24.4	45.99292929	0.150161616	24074
427	24088	Fuchsia	z	16	4016	2	1	0	5	0	25	45.37979798	24.51111111	45.40707071	24.44141414	45.50707071	0.087383838	24088
428	24089	Fuchsia	z	16	4016	2	1	0	10	0	100	45.30505051	24.5020202	45.35555556	24.43434343	45.45555556	0.111454545	24089
429	24090	Fuchsia	z	16	4016	2	1	0	15	0	225	45.29494949	24.5040404	45.33131313	24.44242424	45.43131313	0.097737374	24090
430	24091	Fuchsia	z	16	4016	2	1	0	20	0	400	45.169	24.52	45.204	24.427	45.304	0.09876	24091
431	24092	Fuchsia	z	16	4016	2	1	0	25	0	625	45.05	24.518	45.125	24.433	45.225	0.13983	24092
432	24093	Fuchsia	z	16	4016	2	1	0	30	0	900	44.963	24.526	45.006	24.432	45.106	0.10988	24093
433	24107	Fuchsia	z	17	4017	2	2	0	5	0	25	44.418	24.5	44.497	24.401	44.597	0.15409	24107
434	24108	Fuchsia	z	17	4017	2	2	0	10	0	100	44.418	24.5	44.515	24.4	44.615	0.17185	24108
435	24109	Fuchsia	z	17	4017	2	2	0	15	0	225	44.45	24.5	44.512	24.4	44.612	0.13688	24109
436	24110	Fuchsia	z	17	4017	2	2	0	20	0	400	44.494	24.5	44.56	24.4	44.66	0.1404	24110
437	24111	Fuchsia	z	17	4017	2	2	0	25	0	625	44.4	24.5	44.511	24.4	44.611	0.18589	24111
438	24112	Fuchsia	z	17	4017	2	2	0	30	0	900	44.40808081	24.5	44.48989899	24.4	44.58989899	0.157030303	24112
439	24126	Fuchsia	z	18	4018	3	0	0	5	0	25	45.39	24.489	45.497	24.352	45.597	0.16591	24126
440	24127	Fuchsia	z	18	4018	3	0	0	10	0	100	45.495	24.494	45.609	24.34	45.709	0.17082	24127
441	24128	Fuchsia	z	18	4018	3	0	0	15	0	225	45.5979798	24.47171717	45.7	24.31313131	45.8	0.157060606	24128
442	24129	Fuchsia	z	18	4018	3	0	0	20	0	400	45.691	24.486	45.752	24.313	45.852	0.11543	24129
443	24130	Fuchsia	z	18	4018	3	0	0	25	0	625	45.781	24.469	45.923	24.303	46.023	0.19389	24130
444	24131	Fuchsia	z	18	4018	3	0	0	30	0	900	45.906	24.434	46.062	24.3	46.1	0.20576	24131
445	24145	Fuchsia	z	16	4016	3	1	0	5	0	25	47.52727273	24.4040404	47.65252525	24.3	47.65252525	0.148727273	24145
446	24146	Fuchsia	z	16	4016	3	1	0	10	0	100	47.67171717	24.4	47.76363636	24.3	47.76363636	0.113646465	24146
447	24147	Fuchsia	z	16	4016	3	1	0	15	0	225	47.81818182	24.4	47.87373737	24.3	47.87373737	0.075080808	24147
448	24148	Fuchsia	z	16	4016	3	1	0	20	0	400	47.959	24.4	48.007	24.3	48.007	0.06573	24148
449	24149	Fuchsia	z	16	4016	3	1	0	25	0	625	48.066	24.4	48.144	24.3	48.144	0.09356	24149
450	24150	Fuchsia	z	16	4016	3	1	0	30	0	900	48.18	24.4	48.219	24.3	48.219	0.05362	24150
451	24164	Fuchsia	z	17	4017	3	2	0	5	0	25	49.217	24.399	49.209	24.217	49.209	-0.01009	24164
452	24165	Fuchsia	z	17	4017	3	2	0	10	0	100	49.275	24.399	49.243	24.2	49.243	-0.03443	24165
453	24166	Fuchsia	z	17	4017	3	2	0	15	0	225	49.299	24.399	49.299	24.201	49.299	-0.003	24166
454	24167	Fuchsia	z	17	4017	3	2	0	20	0	400	49.3	24.4	49.327	24.2	49.327	0.02346	24167
455	24168	Fuchsia	z	17	4017	3	2	0	25	0	625	49.304	24.4	49.389	24.2	49.389	0.08022	24168
456	24169	Fuchsia	z	17	4017	3	2	0	30	0	900	49.38080808	24.4	49.4010101	24.2	49.4010101	0.015181818	24169
