# Supplementary material for: Floral Humidity in Flowering Plants: A Preliminary Survey
Source: Front Plant Sci. 2020 Mar 6;11:249. doi: 10.3389/fpls.2020.00249 (PMC7068853; doi:10.3389/fpls.2020.00249)
Supplement: SUPPLEMENTARY FILE 2 — A zipped file containing floral humidity data collected by the robot arm transects as described in the main text. A word document within the zipped files explains the data formatting in detail. Datafiles themselves are in CSV format. [file Data_Sheet_2.zip › Floral humidity data/Flowers/Fuchsia Raw.csv]

	X.	Individual	Species	totIndividual	date	sample..	Sample.order	x.or.z.transect	xoffset	zoffset	Background.Humidity	Background.Temperature	Focal.Humidity	Focal.Temperature	Corrected.Focal.humidity	Change.in.RH.	block	BE	Tag	N
1	35953	6	Fuchsia	4006	2018-07-10-13-50-21	0	3	x	-30	0	45.4	25.1	45.3	25	45.3	-0.128	23087	First10	Here	1
2	35954	6	Fuchsia	4006	2018-07-10-13-50-23	0	3	x	-30	0	45.3	25.1	45.3	25	45.3	-0.028	23087	First10	Here	2
3	35955	6	Fuchsia	4006	2018-07-10-13-50-25	0	3	x	-30	0	45.4	25.1	45.3	25	45.3	-0.128	23087	First10	Here	3
4	35956	6	Fuchsia	4006	2018-07-10-13-50-27	0	3	x	-30	0	45.4	25.1	45.3	25	45.3	-0.128	23087	First10	Here	4
5	35957	6	Fuchsia	4006	2018-07-10-13-50-29	0	3	x	-30	0	45.3	25.1	45.2	24.9	45.2	-0.124	23087	First10	Here	5
6	35958	6	Fuchsia	4006	2018-07-10-13-50-31	0	3	x	-30	0	45.4	25.1	45.3	25	45.3	-0.128	23087	First10	Here	6
7	35959	6	Fuchsia	4006	2018-07-10-13-50-33	0	3	x	-30	0	45.4	25.1	45.3	25	45.3	-0.128	23087	First10	Here	7
8	35960	6	Fuchsia	4006	2018-07-10-13-50-35	0	3	x	-30	0	45.4	25.1	45.3	25	45.3	-0.128	23087	First10	Here	8
9	35961	6	Fuchsia	4006	2018-07-10-13-50-37	0	3	x	-30	0	45.4	25.1	45.2	25	45.2	-0.224	23087	First10	Here	9
10	35962	6	Fuchsia	4006	2018-07-10-13-50-39	0	3	x	-30	0	45.4	25.1	45.2	25	45.2	-0.224	23087	First10	Here	10
11	35963	6	Fuchsia	4006	2018-07-10-13-50-41	0	3	x	-30	0	45.3	25.1	45.2	24.9	45.2	-0.124	23087			11
12	35964	6	Fuchsia	4006	2018-07-10-13-50-43	0	3	x	-30	0	45.3	25.1	45.3	25	45.3	-0.028	23087			12
13	35965	6	Fuchsia	4006	2018-07-10-13-50-45	0	3	x	-30	0	45.3	25.1	45.3	25	45.3	-0.028	23087			13
14	35966	6	Fuchsia	4006	2018-07-10-13-50-47	0	3	x	-30	0	45.3	25.1	45.3	25	45.3	-0.028	23087			14
15	35967	6	Fuchsia	4006	2018-07-10-13-50-49	0	3	x	-30	0	45.4	25.1	45.2	24.9	45.2	-0.224	23087			15
16	35968	6	Fuchsia	4006	2018-07-10-13-50-51	0	3	x	-30	0	45.4	25.1	45.3	25	45.3	-0.128	23087			16
17	35969	6	Fuchsia	4006	2018-07-10-13-50-54	0	3	x	-30	0	45.4	25.1	45.3	25	45.3	-0.128	23087			17
18	35970	6	Fuchsia	4006	2018-07-10-13-50-56	0	3	x	-30	0	45.4	25.1	45.3	25	45.3	-0.128	23087			18
19	35971	6	Fuchsia	4006	2018-07-10-13-50-58	0	3	x	-30	0	45.4	25.1	45.3	25	45.3	-0.128	23087			19
20	35972	6	Fuchsia	4006	2018-07-10-13-51-00	0	3	x	-30	0	45.4	25.1	45.3	25	45.3	-0.128	23087			20
21	35973	6	Fuchsia	4006	2018-07-10-13-51-02	0	3	x	-30	0	45.4	25.1	45.2	24.9	45.2	-0.224	23087			21
22	35974	6	Fuchsia	4006	2018-07-10-13-51-04	0	3	x	-30	0	45.4	25.1	45.2	25	45.2	-0.224	23087			22
23	35975	6	Fuchsia	4006	2018-07-10-13-51-06	0	3	x	-30	0	45.3	25.1	45.2	24.9	45.2	-0.124	23087			23
24	35976	6	Fuchsia	4006	2018-07-10-13-51-08	0	3	x	-30	0	45.4	25.1	45.2	24.9	45.2	-0.224	23087			24
25	35977	6	Fuchsia	4006	2018-07-10-13-51-10	0	3	x	-30	0	45.3	25.1	45.2	25	45.2	-0.124	23087			25
26	35978	6	Fuchsia	4006	2018-07-10-13-51-12	0	3	x	-30	0	45.3	25.1	45.3	25	45.3	-0.028	23087			26
27	35979	6	Fuchsia	4006	2018-07-10-13-51-14	0	3	x	-30	0	45.3	25.1	45.2	24.9	45.2	-0.124	23087			27
28	35980	6	Fuchsia	4006	2018-07-10-13-51-16	0	3	x	-30	0	45.3	25.1	45.2	24.9	45.2	-0.124	23087			28
29	35981	6	Fuchsia	4006	2018-07-10-13-51-18	0	3	x	-30	0	45.3	25.1	45.3	25	45.3	-0.028	23087			29
30	35982	6	Fuchsia	4006	2018-07-10-13-51-20	0	3	x	-30	0	45.3	25.1	45.2	24.9	45.2	-0.124	23087			30
31	35983	6	Fuchsia	4006	2018-07-10-13-51-22	0	3	x	-30	0	45.3	25.1	45.3	25	45.3	-0.028	23087			31
32	35984	6	Fuchsia	4006	2018-07-10-13-51-24	0	3	x	-30	0	45.3	25.1	45.2	24.9	45.2	-0.124	23087			32
33	35985	6	Fuchsia	4006	2018-07-10-13-51-26	0	3	x	-30	0	45.3	25.1	45.2	24.9	45.2	-0.124	23087			33
34	35986	6	Fuchsia	4006	2018-07-10-13-51-28	0	3	x	-30	0	45.4	25.1	45.2	24.9	45.2	-0.224	23087			34
35	35987	6	Fuchsia	4006	2018-07-10-13-51-30	0	3	x	-30	0	45.4	25.1	45.2	24.9	45.2	-0.224	23087			35
36	35988	6	Fuchsia	4006	2018-07-10-13-51-32	0	3	x	-30	0	45.4	25.1	45.2	25	45.2	-0.224	23087			36
37	35989	6	Fuchsia	4006	2018-07-10-13-51-34	0	3	x	-30	0	45.3	25.1	45.2	24.9	45.2	-0.124	23087			37
38	35990	6	Fuchsia	4006	2018-07-10-13-51-36	0	3	x	-30	0	45.3	25.1	45.3	25	45.3	-0.028	23087			38
39	35991	6	Fuchsia	4006	2018-07-10-13-51-38	0	3	x	-30	0	45.4	25.1	45.2	24.9	45.2	-0.224	23087			39
40	35992	6	Fuchsia	4006	2018-07-10-13-51-40	0	3	x	-30	0	45.3	25.1	45.3	25	45.3	-0.028	23087			40
41	35993	6	Fuchsia	4006	2018-07-10-13-51-42	0	3	x	-30	0	45.3	25.1	45.2	24.9	45.2	-0.124	23087			41
42	35994	6	Fuchsia	4006	2018-07-10-13-51-44	0	3	x	-30	0	45.3	25.1	45.3	25	45.3	-0.028	23087			42
43	35995	6	Fuchsia	4006	2018-07-10-13-51-46	0	3	x	-30	0	45.3	25.1	45.2	24.9	45.2	-0.124	23087			43
44	35996	6	Fuchsia	4006	2018-07-10-13-51-48	0	3	x	-30	0	45.3	25.1	45.2	24.9	45.2	-0.124	23087			44
45	35997	6	Fuchsia	4006	2018-07-10-13-51-50	0	3	x	-30	0	45.3	25.1	45.2	24.9	45.2	-0.124	23087			45
46	35998	6	Fuchsia	4006	2018-07-10-13-51-52	0	3	x	-30	0	45.3	25.1	45.3	25	45.3	-0.028	23087			46
47	35999	6	Fuchsia	4006	2018-07-10-13-51-54	0	3	x	-30	0	45.3	25.1	45.2	24.9	45.2	-0.124	23087			47
48	36000	6	Fuchsia	4006	2018-07-10-13-51-56	0	3	x	-30	0	45.3	25.1	45.2	24.9	45.2	-0.124	23087			48
49	36001	6	Fuchsia	4006	2018-07-10-13-51-58	0	3	x	-30	0	45.3	25.1	45.2	24.9	45.2	-0.124	23087			49
50	36002	6	Fuchsia	4006	2018-07-10-13-52-00	0	3	x	-30	0	45.3	25.1	45.2	24.9	45.2	-0.124	23087			50
51	36003	6	Fuchsia	4006	2018-07-10-13-52-02	0	3	x	-30	0	45.3	25.1	45.3	25	45.3	-0.028	23087			51
52	36004	6	Fuchsia	4006	2018-07-10-13-52-04	0	3	x	-30	0	45.3	25.1	45.2	24.9	45.2	-0.124	23087			52
53	36005	6	Fuchsia	4006	2018-07-10-13-52-06	0	3	x	-30	0	45.3	25.1	45.3	25	45.3	-0.028	23087			53
54	36006	6	Fuchsia	4006	2018-07-10-13-52-08	0	3	x	-30	0	45.3	25.1	45.2	24.9	45.2	-0.124	23087			54
55	36007	6	Fuchsia	4006	2018-07-10-13-52-10	0	3	x	-30	0	45.3	25.1	45.2	24.9	45.2	-0.124	23087			55
56	36008	6	Fuchsia	4006	2018-07-10-13-52-12	0	3	x	-30	0	45.3	25.1	45.3	25	45.3	-0.028	23087			56
57	36009	6	Fuchsia	4006	2018-07-10-13-52-14	0	3	x	-30	0	45.3	25.1	45.2	24.9	45.2	-0.124	23087			57
58	36010	6	Fuchsia	4006	2018-07-10-13-52-16	0	3	x	-30	0	45.3	25.1	45.3	25	45.3	-0.028	23087			58
59	36011	6	Fuchsia	4006	2018-07-10-13-52-18	0	3	x	-30	0	45.3	25.1	45.2	24.9	45.2	-0.124	23087			59
60	36012	6	Fuchsia	4006	2018-07-10-13-52-20	0	3	x	-30	0	45.3	25.1	45.2	24.9	45.2	-0.124	23087			60
61	36013	6	Fuchsia	4006	2018-07-10-13-52-22	0	3	x	-30	0	45.3	25.1	45.2	24.9	45.2	-0.124	23087			61
62	36014	6	Fuchsia	4006	2018-07-10-13-52-24	0	3	x	-30	0	45.3	25.1	45.2	24.9	45.2	-0.124	23087			62
63	36015	6	Fuchsia	4006	2018-07-10-13-52-26	0	3	x	-30	0	45.3	25.1	45.2	24.9	45.2	-0.124	23087			63
64	36016	6	Fuchsia	4006	2018-07-10-13-52-28	0	3	x	-30	0	45.3	25.1	45.2	24.9	45.2	-0.124	23087			64
65	36017	6	Fuchsia	4006	2018-07-10-13-52-30	0	3	x	-30	0	45.3	25.1	45.2	24.9	45.2	-0.124	23087			65
66	36018	6	Fuchsia	4006	2018-07-10-13-52-32	0	3	x	-30	0	45.3	25.1	45.2	24.9	45.2	-0.124	23087			66
67	36019	6	Fuchsia	4006	2018-07-10-13-52-34	0	3	x	-30	0	45.3	25.1	45.2	24.9	45.2	-0.124	23087			67
68	36020	6	Fuchsia	4006	2018-07-10-13-52-36	0	3	x	-30	0	45.3	25.1	45.2	24.9	45.2	-0.124	23087			68
69	36021	6	Fuchsia	4006	2018-07-10-13-52-38	0	3	x	-30	0	45.3	25.1	45.2	24.9	45.2	-0.124	23087			69
70	36022	6	Fuchsia	4006	2018-07-10-13-52-40	0	3	x	-30	0	45.3	25.1	45.2	24.9	45.2	-0.124	23087			70
71	36023	6	Fuchsia	4006	2018-07-10-13-52-42	0	3	x	-30	0	45.3	25.1	45.2	24.9	45.2	-0.124	23087			71
72	36024	6	Fuchsia	4006	2018-07-10-13-52-44	0	3	x	-30	0	45.3	25.1	45.2	24.9	45.2	-0.124	23087			72
73	36025	6	Fuchsia	4006	2018-07-10-13-52-46	0	3	x	-30	0	45.3	25.1	45.2	24.9	45.2	-0.124	23087			73
74	36026	6	Fuchsia	4006	2018-07-10-13-52-48	0	3	x	-30	0	45.3	25.1	45.2	24.9	45.2	-0.124	23087			74
75	36027	6	Fuchsia	4006	2018-07-10-13-52-50	0	3	x	-30	0	45.3	25.1	45.2	24.9	45.2	-0.124	23087			75
76	36028	6	Fuchsia	4006	2018-07-10-13-52-52	0	3	x	-30	0	45.3	25.1	45.2	24.9	45.2	-0.124	23087			76
77	36029	6	Fuchsia	4006	2018-07-10-13-52-54	0	3	x	-30	0	45.3	25.1	45.3	24.9	45.3	-0.028	23087			77
78	36030	6	Fuchsia	4006	2018-07-10-13-52-56	0	3	x	-30	0	45.2	25.1	45.3	24.9	45.3	0.072	23087			78
79	36031	6	Fuchsia	4006	2018-07-10-13-52-58	0	3	x	-30	0	45.2	25.1	45.3	24.9	45.3	0.072	23087			79
80	36032	6	Fuchsia	4006	2018-07-10-13-53-00	0	3	x	-30	0	45.3	25.1	45.2	24.9	45.2	-0.124	23087			80
81	36033	6	Fuchsia	4006	2018-07-10-13-53-02	0	3	x	-30	0	45.3	25.1	45.2	24.9	45.2	-0.124	23087			81
82	36034	6	Fuchsia	4006	2018-07-10-13-53-04	0	3	x	-30	0	45.3	25.1	45.3	25	45.3	-0.028	23087			82
83	36035	6	Fuchsia	4006	2018-07-10-13-53-06	0	3	x	-30	0	45.3	25.1	45.3	24.9	45.3	-0.028	23087			83
84	36036	6	Fuchsia	4006	2018-07-10-13-53-08	0	3	x	-30	0	45.3	25.1	45.3	24.9	45.3	-0.028	23087			84
85	36037	6	Fuchsia	4006	2018-07-10-13-53-10	0	3	x	-30	0	45.3	25.1	45.3	24.9	45.3	-0.028	23087			85
86	36038	6	Fuchsia	4006	2018-07-10-13-53-12	0	3	x	-30	0	45.3	25.1	45.3	24.9	45.3	-0.028	23087			86
87	36039	6	Fuchsia	4006	2018-07-10-13-53-14	0	3	x	-30	0	45.3	25.1	45.2	24.9	45.2	-0.124	23087			87
88	36040	6	Fuchsia	4006	2018-07-10-13-53-16	0	3	x	-30	0	45.3	25.1	45.3	24.9	45.3	-0.028	23087			88
89	36041	6	Fuchsia	4006	2018-07-10-13-53-18	0	3	x	-30	0	45.3	25.1	45.3	24.9	45.3	-0.028	23087			89
90	36042	6	Fuchsia	4006	2018-07-10-13-53-20	0	3	x	-30	0	45.3	25.1	45.2	24.9	45.2	-0.124	23087			90
91	36043	6	Fuchsia	4006	2018-07-10-13-53-22	0	3	x	-30	0	45.2	25.1	45.3	24.9	45.3	0.072	23087	Last10	Here	91
92	36044	6	Fuchsia	4006	2018-07-10-13-53-24	0	3	x	-30	0	45.3	25.1	45.3	24.9	45.3	-0.028	23087	Last10	Here	92
93	36045	6	Fuchsia	4006	2018-07-10-13-53-26	0	3	x	-30	0	45.2	25.1	45.3	24.9	45.3	0.072	23087	Last10	Here	93
94	36046	6	Fuchsia	4006	2018-07-10-13-53-28	0	3	x	-30	0	45.2	25.1	45.3	24.9	45.3	0.072	23087	Last10	Here	94
95	36047	6	Fuchsia	4006	2018-07-10-13-53-30	0	3	x	-30	0	45.2	25.1	45.3	24.9	45.3	0.072	23087	Last10	Here	95
96	36048	6	Fuchsia	4006	2018-07-10-13-53-32	0	3	x	-30	0	45.2	25.1	45.2	24.9	45.2	-0.024	23087	Last10	Here	96
97	36049	6	Fuchsia	4006	2018-07-10-13-53-34	0	3	x	-30	0	45.2	25.1	45.2	24.9	45.2	-0.024	23087	Last10	Here	97
98	36050	6	Fuchsia	4006	2018-07-10-13-53-36	0	3	x	-30	0	45.2	25.1	45.2	24.9	45.2	-0.024	23087	Last10	Here	98
99	36051	6	Fuchsia	4006	2018-07-10-13-53-38	0	3	x	-30	0	45.3	25.1	45.2	24.9	45.2	-0.124	23087	Last10	Here	99
100	36052	6	Fuchsia	4006	2018-07-10-13-53-40	0	3	x	-30	0	45.3	25.1	45.2	24.9	45.2	-0.124	23087	Last10	Here	100
101	36053	6	Fuchsia	4006	2018-07-10-13-54-12	0	3	x	-25	0	45.2	25.1	45.2	24.9	45.2	-0.024	23088	First10	Here	1
102	36054	6	Fuchsia	4006	2018-07-10-13-54-14	0	3	x	-25	0	45.3	25.1	45.2	24.9	45.2	-0.124	23088	First10	Here	2
103	36055	6	Fuchsia	4006	2018-07-10-13-54-16	0	3	x	-25	0	45.3	25.1	45.2	24.9	45.2	-0.124	23088	First10	Here	3
104	36056	6	Fuchsia	4006	2018-07-10-13-54-18	0	3	x	-25	0	45.3	25.1	45.2	24.9	45.2	-0.124	23088	First10	Here	4
105	36057	6	Fuchsia	4006	2018-07-10-13-54-20	0	3	x	-25	0	45.2	25.1	45.2	24.9	45.2	-0.024	23088	First10	Here	5
106	36058	6	Fuchsia	4006	2018-07-10-13-54-22	0	3	x	-25	0	45.3	25.1	45.3	24.9	45.3	-0.028	23088	First10	Here	6
107	36059	6	Fuchsia	4006	2018-07-10-13-54-24	0	3	x	-25	0	45.3	25.1	45.3	24.9	45.3	-0.028	23088	First10	Here	7
108	36060	6	Fuchsia	4006	2018-07-10-13-54-26	0	3	x	-25	0	45.3	25.1	45.3	24.9	45.3	-0.028	23088	First10	Here	8
109	36061	6	Fuchsia	4006	2018-07-10-13-54-28	0	3	x	-25	0	45.3	25.1	45.3	24.9	45.3	-0.028	23088	First10	Here	9
110	36062	6	Fuchsia	4006	2018-07-10-13-54-30	0	3	x	-25	0	45.3	25.1	45.3	24.9	45.3	-0.028	23088	First10	Here	10
111	36063	6	Fuchsia	4006	2018-07-10-13-54-32	0	3	x	-25	0	45.2	25.1	45.3	24.9	45.3	0.072	23088			11
112	36064	6	Fuchsia	4006	2018-07-10-13-54-34	0	3	x	-25	0	45.3	25.1	45.3	24.9	45.3	-0.028	23088			12
113	36065	6	Fuchsia	4006	2018-07-10-13-54-36	0	3	x	-25	0	45.3	25.1	45.3	24.9	45.3	-0.028	23088			13
114	36066	6	Fuchsia	4006	2018-07-10-13-54-38	0	3	x	-25	0	45.2	25.1	45.3	24.9	45.3	0.072	23088			14
115	36067	6	Fuchsia	4006	2018-07-10-13-54-40	0	3	x	-25	0	45.2	25.1	45.3	24.9	45.3	0.072	23088			15
116	36068	6	Fuchsia	4006	2018-07-10-13-54-42	0	3	x	-25	0	45.2	25.1	45.3	24.9	45.3	0.072	23088			16
117	36069	6	Fuchsia	4006	2018-07-10-13-54-44	0	3	x	-25	0	45.2	25.1	45.2	24.9	45.2	-0.024	23088			17
118	36070	6	Fuchsia	4006	2018-07-10-13-54-46	0	3	x	-25	0	45.2	25	45.2	24.9	45.2	-0.024	23088			18
119	36071	6	Fuchsia	4006	2018-07-10-13-54-48	0	3	x	-25	0	45.2	25.1	45.2	24.9	45.2	-0.024	23088			19
120	36072	6	Fuchsia	4006	2018-07-10-13-54-50	0	3	x	-25	0	45.2	25.1	45.2	24.9	45.2	-0.024	23088			20
121	36073	6	Fuchsia	4006	2018-07-10-13-54-52	0	3	x	-25	0	45.2	25.1	45.2	24.9	45.2	-0.024	23088			21
122	36074	6	Fuchsia	4006	2018-07-10-13-54-54	0	3	x	-25	0	45.2	25.1	45.2	24.9	45.2	-0.024	23088			22
123	36075	6	Fuchsia	4006	2018-07-10-13-54-56	0	3	x	-25	0	45.2	25.1	45.2	24.9	45.2	-0.024	23088			23
124	36076	6	Fuchsia	4006	2018-07-10-13-54-58	0	3	x	-25	0	45.2	25.1	45.2	24.9	45.2	-0.024	23088			24
125	36077	6	Fuchsia	4006	2018-07-10-13-55-00	0	3	x	-25	0	45.2	25.1	45.2	24.9	45.2	-0.024	23088			25
126	36078	6	Fuchsia	4006	2018-07-10-13-55-02	0	3	x	-25	0	45.2	25.1	45.2	24.9	45.2	-0.024	23088			26
127	36079	6	Fuchsia	4006	2018-07-10-13-55-04	0	3	x	-25	0	45.2	25.1	45.2	24.9	45.2	-0.024	23088			27
128	36080	6	Fuchsia	4006	2018-07-10-13-55-06	0	3	x	-25	0	45.2	25.1	45.2	24.9	45.2	-0.024	23088			28
129	36081	6	Fuchsia	4006	2018-07-10-13-55-08	0	3	x	-25	0	45.2	25.1	45.2	24.9	45.2	-0.024	23088			29
130	36082	6	Fuchsia	4006	2018-07-10-13-55-10	0	3	x	-25	0	45.2	25.1	45.2	24.9	45.2	-0.024	23088			30
131	36083	6	Fuchsia	4006	2018-07-10-13-55-12	0	3	x	-25	0	45.2	25.1	45.2	24.9	45.2	-0.024	23088			31
132	36084	6	Fuchsia	4006	2018-07-10-13-55-14	0	3	x	-25	0	45.2	25.1	45.2	24.9	45.2	-0.024	23088			32
133	36085	6	Fuchsia	4006	2018-07-10-13-55-16	0	3	x	-25	0	45.2	25.1	45.2	24.9	45.2	-0.024	23088			33
134	36086	6	Fuchsia	4006	2018-07-10-13-55-18	0	3	x	-25	0	45.2	25.1	45.2	24.9	45.2	-0.024	23088			34
135	36087	6	Fuchsia	4006	2018-07-10-13-55-20	0	3	x	-25	0	45.2	25.1	45.2	24.9	45.2	-0.024	23088			35
136	36088	6	Fuchsia	4006	2018-07-10-13-55-22	0	3	x	-25	0	45.2	25.1	45.2	24.9	45.2	-0.024	23088			36
137	36089	6	Fuchsia	4006	2018-07-10-13-55-24	0	3	x	-25	0	45.2	25.1	45.2	24.9	45.2	-0.024	23088			37
138	36090	6	Fuchsia	4006	2018-07-10-13-55-26	0	3	x	-25	0	45.1	25.1	45.2	24.9	45.2	0.076	23088			38
139	36091	6	Fuchsia	4006	2018-07-10-13-55-28	0	3	x	-25	0	45.1	25.1	45.1	24.9	45.1	-0.019	23088			39
140	36092	6	Fuchsia	4006	2018-07-10-13-55-30	0	3	x	-25	0	45.1	25.1	45.1	24.9	45.1	-0.019	23088			40
141	36093	6	Fuchsia	4006	2018-07-10-13-55-32	0	3	x	-25	0	45.1	25.1	45.2	24.9	45.2	0.076	23088			41
142	36094	6	Fuchsia	4006	2018-07-10-13-55-34	0	3	x	-25	0	45.1	25.1	45.1	24.9	45.1	-0.019	23088			42
143	36095	6	Fuchsia	4006	2018-07-10-13-55-36	0	3	x	-25	0	45.1	25.1	45.2	24.9	45.2	0.076	23088			43
144	36096	6	Fuchsia	4006	2018-07-10-13-55-38	0	3	x	-25	0	45.1	25.1	45.2	24.9	45.2	0.076	23088			44
145	36097	6	Fuchsia	4006	2018-07-10-13-55-40	0	3	x	-25	0	45.1	25.1	45.2	24.9	45.2	0.076	23088			45
146	36098	6	Fuchsia	4006	2018-07-10-13-55-42	0	3	x	-25	0	45.1	25.1	45.2	24.9	45.2	0.076	23088			46
147	36099	6	Fuchsia	4006	2018-07-10-13-55-44	0	3	x	-25	0	45.1	25.1	45.2	24.9	45.2	0.076	23088			47
148	36100	6	Fuchsia	4006	2018-07-10-13-55-46	0	3	x	-25	0	45.1	25.1	45.2	24.9	45.2	0.076	23088			48
149	36101	6	Fuchsia	4006	2018-07-10-13-55-48	0	3	x	-25	0	45.1	25.1	45.2	24.9	45.2	0.076	23088			49
150	36102	6	Fuchsia	4006	2018-07-10-13-55-50	0	3	x	-25	0	45.1	25.1	45.2	24.9	45.2	0.076	23088			50
151	36103	6	Fuchsia	4006	2018-07-10-13-55-52	0	3	x	-25	0	45.1	25.1	45.2	24.9	45.2	0.076	23088			51
152	36104	6	Fuchsia	4006	2018-07-10-13-55-54	0	3	x	-25	0	45.1	25.1	45.2	24.9	45.2	0.076	23088			52
153	36105	6	Fuchsia	4006	2018-07-10-13-55-57	0	3	x	-25	0	45.1	25.1	45.2	24.9	45.2	0.076	23088			53
154	36106	6	Fuchsia	4006	2018-07-10-13-55-59	0	3	x	-25	0	45.1	25.1	45.2	24.9	45.2	0.076	23088			54
155	36107	6	Fuchsia	4006	2018-07-10-13-56-01	0	3	x	-25	0	45.1	25.1	45.2	24.9	45.2	0.076	23088			55
156	36108	6	Fuchsia	4006	2018-07-10-13-56-03	0	3	x	-25	0	45.1	25.1	45.2	24.9	45.2	0.076	23088			56
157	36109	6	Fuchsia	4006	2018-07-10-13-56-05	0	3	x	-25	0	45.1	25.1	45.2	24.9	45.2	0.076	23088			57
158	36110	6	Fuchsia	4006	2018-07-10-13-56-07	0	3	x	-25	0	45.1	25.1	45.2	24.9	45.2	0.076	23088			58
159	36111	6	Fuchsia	4006	2018-07-10-13-56-09	0	3	x	-25	0	45.1	25.1	45.2	24.9	45.2	0.076	23088			59
160	36112	6	Fuchsia	4006	2018-07-10-13-56-11	0	3	x	-25	0	45.1	25.1	45.2	24.9	45.2	0.076	23088			60
161	36113	6	Fuchsia	4006	2018-07-10-13-56-13	0	3	x	-25	0	45.1	25.1	45.2	24.9	45.2	0.076	23088			61
162	36114	6	Fuchsia	4006	2018-07-10-13-56-15	0	3	x	-25	0	45.1	25.1	45.2	24.9	45.2	0.076	23088			62
163	36115	6	Fuchsia	4006	2018-07-10-13-56-17	0	3	x	-25	0	45.1	25.1	45.2	24.9	45.2	0.076	23088			63
164	36116	6	Fuchsia	4006	2018-07-10-13-56-19	0	3	x	-25	0	45.1	25.1	45.2	24.9	45.2	0.076	23088			64
165	36117	6	Fuchsia	4006	2018-07-10-13-56-21	0	3	x	-25	0	45.1	25.1	45.2	24.9	45.2	0.076	23088			65
166	36118	6	Fuchsia	4006	2018-07-10-13-56-23	0	3	x	-25	0	45.1	25.1	45.2	24.9	45.2	0.076	23088			66
167	36119	6	Fuchsia	4006	2018-07-10-13-56-25	0	3	x	-25	0	45.1	25.1	45.2	24.9	45.2	0.076	23088			67
168	36120	6	Fuchsia	4006	2018-07-10-13-56-27	0	3	x	-25	0	45.1	25.1	45.1	24.9	45.1	-0.019	23088			68
169	36121	6	Fuchsia	4006	2018-07-10-13-56-29	0	3	x	-25	0	45.1	25.1	45.2	24.9	45.2	0.076	23088			69
170	36122	6	Fuchsia	4006	2018-07-10-13-56-31	0	3	x	-25	0	45.1	25.1	45.1	24.9	45.1	-0.019	23088			70
171	36123	6	Fuchsia	4006	2018-07-10-13-56-33	0	3	x	-25	0	45.1	25.1	45.1	24.9	45.1	-0.019	23088			71
172	36124	6	Fuchsia	4006	2018-07-10-13-56-35	0	3	x	-25	0	45.1	25.1	45.2	24.9	45.2	0.076	23088			72
173	36125	6	Fuchsia	4006	2018-07-10-13-56-37	0	3	x	-25	0	45.1	25.1	45.1	24.9	45.1	-0.019	23088			73
174	36126	6	Fuchsia	4006	2018-07-10-13-56-39	0	3	x	-25	0	45.1	25.1	45.2	24.9	45.2	0.076	23088			74
175	36127	6	Fuchsia	4006	2018-07-10-13-56-41	0	3	x	-25	0	45.1	25.1	45.2	24.9	45.2	0.076	23088			75
176	36128	6	Fuchsia	4006	2018-07-10-13-56-43	0	3	x	-25	0	45.1	25.1	45.2	24.9	45.2	0.076	23088			76
177	36129	6	Fuchsia	4006	2018-07-10-13-56-45	0	3	x	-25	0	45.1	25.1	45.1	24.9	45.1	-0.019	23088			77
178	36130	6	Fuchsia	4006	2018-07-10-13-56-47	0	3	x	-25	0	45.1	25.1	45.2	24.9	45.2	0.076	23088			78
179	36131	6	Fuchsia	4006	2018-07-10-13-56-49	0	3	x	-25	0	45.1	25.1	45.2	24.9	45.2	0.076	23088			79
180	36132	6	Fuchsia	4006	2018-07-10-13-56-51	0	3	x	-25	0	45.1	25.1	45.1	24.9	45.1	-0.019	23088			80
181	36133	6	Fuchsia	4006	2018-07-10-13-56-53	0	3	x	-25	0	45.1	25.1	45.1	24.9	45.1	-0.019	23088			81
182	36134	6	Fuchsia	4006	2018-07-10-13-56-55	0	3	x	-25	0	45.1	25.1	45.1	24.9	45.1	-0.019	23088			82
183	36135	6	Fuchsia	4006	2018-07-10-13-56-57	0	3	x	-25	0	45.1	25.1	45.1	24.9	45.1	-0.019	23088			83
184	36136	6	Fuchsia	4006	2018-07-10-13-56-59	0	3	x	-25	0	45.1	25.1	45.1	24.9	45.1	-0.019	23088			84
185	36137	6	Fuchsia	4006	2018-07-10-13-57-01	0	3	x	-25	0	45.1	25.1	45.2	24.9	45.2	0.076	23088			85
186	36138	6	Fuchsia	4006	2018-07-10-13-57-03	0	3	x	-25	0	45.1	25.1	45.2	24.9	45.2	0.076	23088			86
187	36139	6	Fuchsia	4006	2018-07-10-13-57-05	0	3	x	-25	0	45.1	25.1	45.2	24.9	45.2	0.076	23088			87
188	36140	6	Fuchsia	4006	2018-07-10-13-57-07	0	3	x	-25	0	45.1	25.1	45.2	24.9	45.2	0.076	23088			88
189	36141	6	Fuchsia	4006	2018-07-10-13-57-09	0	3	x	-25	0	45.1	25.1	45.2	24.9	45.2	0.076	23088			89
190	36142	6	Fuchsia	4006	2018-07-10-13-57-11	0	3	x	-25	0	45.1	25.1	45.2	24.9	45.2	0.076	23088			90
191	36143	6	Fuchsia	4006	2018-07-10-13-57-13	0	3	x	-25	0	45.1	25.1	45.2	24.9	45.2	0.076	23088	Last10	Here	91
192	36144	6	Fuchsia	4006	2018-07-10-13-57-15	0	3	x	-25	0	45.1	25.1	45.2	24.9	45.2	0.076	23088	Last10	Here	92
193	36145	6	Fuchsia	4006	2018-07-10-13-57-17	0	3	x	-25	0	45.1	25.1	45.3	24.9	45.3	0.172	23088	Last10	Here	93
194	36146	6	Fuchsia	4006	2018-07-10-13-57-19	0	3	x	-25	0	45.1	25.1	45.3	24.9	45.3	0.172	23088	Last10	Here	94
195	36147	6	Fuchsia	4006	2018-07-10-13-57-21	0	3	x	-25	0	45.2	25.1	45.2	24.9	45.2	-0.024	23088	Last10	Here	95
196	36148	6	Fuchsia	4006	2018-07-10-13-57-23	0	3	x	-25	0	45.2	25.1	45.2	24.9	45.2	-0.024	23088	Last10	Here	96
197	36149	6	Fuchsia	4006	2018-07-10-13-57-25	0	3	x	-25	0	45.1	25.1	45.2	24.9	45.2	0.076	23088	Last10	Here	97
198	36150	6	Fuchsia	4006	2018-07-10-13-57-27	0	3	x	-25	0	45.1	25.1	45.2	24.9	45.2	0.076	23088	Last10	Here	98
199	36151	6	Fuchsia	4006	2018-07-10-13-57-29	0	3	x	-25	0	45.1	25.1	45.2	24.9	45.2	0.076	23088	Last10	Here	99
200	36152	6	Fuchsia	4006	2018-07-10-13-58-03	0	3	x	-20	0	45.1	25.1	45.1	24.9	45.1	-0.019	23089	First10	Here	1
201	36153	6	Fuchsia	4006	2018-07-10-13-58-05	0	3	x	-20	0	45.1	25.1	45.1	24.9	45.1	-0.019	23089	First10	Here	2
202	36154	6	Fuchsia	4006	2018-07-10-13-58-07	0	3	x	-20	0	45	25.1	45.1	24.9	45.1	0.081	23089	First10	Here	3
203	36155	6	Fuchsia	4006	2018-07-10-13-58-09	0	3	x	-20	0	45	25.1	45.1	24.9	45.1	0.081	23089	First10	Here	4
204	36156	6	Fuchsia	4006	2018-07-10-13-58-11	0	3	x	-20	0	45	25.1	45.2	24.9	45.2	0.176	23089	First10	Here	5
205	36157	6	Fuchsia	4006	2018-07-10-13-58-13	0	3	x	-20	0	45.1	25.1	45.1	24.9	45.1	-0.019	23089	First10	Here	6
206	36158	6	Fuchsia	4006	2018-07-10-13-58-15	0	3	x	-20	0	45	25.1	45.1	24.9	45.1	0.081	23089	First10	Here	7
207	36159	6	Fuchsia	4006	2018-07-10-13-58-17	0	3	x	-20	0	45	25.1	45.1	24.9	45.1	0.081	23089	First10	Here	8
208	36160	6	Fuchsia	4006	2018-07-10-13-58-19	0	3	x	-20	0	45	25.1	45.1	24.9	45.1	0.081	23089	First10	Here	9
209	36161	6	Fuchsia	4006	2018-07-10-13-58-21	0	3	x	-20	0	45	25.1	45.1	24.9	45.1	0.081	23089	First10	Here	10
210	36162	6	Fuchsia	4006	2018-07-10-13-58-23	0	3	x	-20	0	45	25.1	45.1	24.9	45.1	0.081	23089			11
211	36163	6	Fuchsia	4006	2018-07-10-13-58-25	0	3	x	-20	0	45	25.1	45.1	24.9	45.1	0.081	23089			12
212	36164	6	Fuchsia	4006	2018-07-10-13-58-27	0	3	x	-20	0	45	25.1	45.1	24.9	45.1	0.081	23089			13
213	36165	6	Fuchsia	4006	2018-07-10-13-58-29	0	3	x	-20	0	45	25.1	45.1	24.9	45.1	0.081	23089			14
214	36166	6	Fuchsia	4006	2018-07-10-13-58-31	0	3	x	-20	0	45	25.1	45.1	24.9	45.1	0.081	23089			15
215	36167	6	Fuchsia	4006	2018-07-10-13-58-33	0	3	x	-20	0	45	25.1	45.1	24.9	45.1	0.081	23089			16
216	36168	6	Fuchsia	4006	2018-07-10-13-58-35	0	3	x	-20	0	45	25.1	45.1	24.9	45.1	0.081	23089			17
217	36169	6	Fuchsia	4006	2018-07-10-13-58-37	0	3	x	-20	0	45	25.1	45.1	24.9	45.1	0.081	23089			18
218	36170	6	Fuchsia	4006	2018-07-10-13-58-39	0	3	x	-20	0	45	25.1	45.1	24.9	45.1	0.081	23089			19
219	36171	6	Fuchsia	4006	2018-07-10-13-58-41	0	3	x	-20	0	45	25.1	45.1	24.9	45.1	0.081	23089			20
220	36172	6	Fuchsia	4006	2018-07-10-13-58-43	0	3	x	-20	0	45	25.1	45.1	24.9	45.1	0.081	23089			21
221	36173	6	Fuchsia	4006	2018-07-10-13-58-45	0	3	x	-20	0	45	25.1	45.1	24.9	45.1	0.081	23089			22
222	36174	6	Fuchsia	4006	2018-07-10-13-58-47	0	3	x	-20	0	45	25.1	45.1	24.9	45.1	0.081	23089			23
223	36175	6	Fuchsia	4006	2018-07-10-13-58-49	0	3	x	-20	0	45	25.1	45.1	24.9	45.1	0.081	23089			24
224	36176	6	Fuchsia	4006	2018-07-10-13-58-51	0	3	x	-20	0	45	25.1	45.1	24.9	45.1	0.081	23089			25
225	36177	6	Fuchsia	4006	2018-07-10-13-58-53	0	3	x	-20	0	45	25.1	45.1	24.9	45.1	0.081	23089			26
226	36178	6	Fuchsia	4006	2018-07-10-13-58-55	0	3	x	-20	0	45	25.1	45.1	24.9	45.1	0.081	23089			27
227	36179	6	Fuchsia	4006	2018-07-10-13-58-57	0	3	x	-20	0	45	25.1	45.1	24.9	45.1	0.081	23089			28
228	36180	6	Fuchsia	4006	2018-07-10-13-58-59	0	3	x	-20	0	45	25.1	45.1	24.9	45.1	0.081	23089			29
229	36181	6	Fuchsia	4006	2018-07-10-13-59-01	0	3	x	-20	0	45	25.1	45.1	24.9	45.1	0.081	23089			30
230	36182	6	Fuchsia	4006	2018-07-10-13-59-03	0	3	x	-20	0	45	25.1	45.1	24.9	45.1	0.081	23089			31
231	36183	6	Fuchsia	4006	2018-07-10-13-59-05	0	3	x	-20	0	45	25.1	45.1	24.9	45.1	0.081	23089			32
232	36184	6	Fuchsia	4006	2018-07-10-13-59-07	0	3	x	-20	0	45	25.1	45.1	24.9	45.1	0.081	23089			33
233	36185	6	Fuchsia	4006	2018-07-10-13-59-09	0	3	x	-20	0	45	25.1	45.1	24.9	45.1	0.081	23089			34
234	36186	6	Fuchsia	4006	2018-07-10-13-59-11	0	3	x	-20	0	45	25.1	45.1	24.9	45.1	0.081	23089			35
235	36187	6	Fuchsia	4006	2018-07-10-13-59-13	0	3	x	-20	0	45	25.1	45.1	24.9	45.1	0.081	23089			36
236	36188	6	Fuchsia	4006	2018-07-10-13-59-15	0	3	x	-20	0	45	25.1	45.1	24.9	45.1	0.081	23089			37
237	36189	6	Fuchsia	4006	2018-07-10-13-59-17	0	3	x	-20	0	45	25.1	45.1	24.9	45.1	0.081	23089			38
238	36190	6	Fuchsia	4006	2018-07-10-13-59-19	0	3	x	-20	0	45	25.1	45.1	24.9	45.1	0.081	23089			39
239	36191	6	Fuchsia	4006	2018-07-10-13-59-21	0	3	x	-20	0	45	25.1	45.1	24.9	45.1	0.081	23089			40
240	36192	6	Fuchsia	4006	2018-07-10-13-59-23	0	3	x	-20	0	45	25.1	45.1	24.9	45.1	0.081	23089			41
241	36193	6	Fuchsia	4006	2018-07-10-13-59-25	0	3	x	-20	0	45	25.1	45.1	24.9	45.1	0.081	23089			42
242	36194	6	Fuchsia	4006	2018-07-10-13-59-27	0	3	x	-20	0	45	25.1	45.1	24.9	45.1	0.081	23089			43
243	36195	6	Fuchsia	4006	2018-07-10-13-59-29	0	3	x	-20	0	45	25.1	45.1	24.9	45.1	0.081	23089			44
244	36196	6	Fuchsia	4006	2018-07-10-13-59-31	0	3	x	-20	0	44.9	25.1	45.1	24.9	45.1	0.181	23089			45
245	36197	6	Fuchsia	4006	2018-07-10-13-59-33	0	3	x	-20	0	45	25.1	45.1	24.9	45.1	0.081	23089			46
246	36198	6	Fuchsia	4006	2018-07-10-13-59-35	0	3	x	-20	0	45	25.1	45.1	24.9	45.1	0.081	23089			47
247	36199	6	Fuchsia	4006	2018-07-10-13-59-37	0	3	x	-20	0	45	25.1	45.1	24.9	45.1	0.081	23089			48
248	36200	6	Fuchsia	4006	2018-07-10-13-59-39	0	3	x	-20	0	45	25.1	45.1	24.9	45.1	0.081	23089			49
249	36201	6	Fuchsia	4006	2018-07-10-13-59-41	0	3	x	-20	0	45	25.1	45	24.9	45	-0.015	23089			50
250	36202	6	Fuchsia	4006	2018-07-10-13-59-43	0	3	x	-20	0	45	25.1	45.1	24.9	45.1	0.081	23089			51
251	36203	6	Fuchsia	4006	2018-07-10-13-59-45	0	3	x	-20	0	44.9	25.1	45.1	24.9	45.1	0.181	23089			52
252	36204	6	Fuchsia	4006	2018-07-10-13-59-47	0	3	x	-20	0	44.9	25.1	45.1	24.9	45.1	0.181	23089			53
253	36205	6	Fuchsia	4006	2018-07-10-13-59-49	0	3	x	-20	0	44.9	25.1	45	24.9	45	0.085	23089			54
254	36206	6	Fuchsia	4006	2018-07-10-13-59-51	0	3	x	-20	0	44.9	25.1	45.1	24.9	45.1	0.181	23089			55
255	36207	6	Fuchsia	4006	2018-07-10-13-59-53	0	3	x	-20	0	44.9	25.1	45.1	24.9	45.1	0.181	23089			56
256	36208	6	Fuchsia	4006	2018-07-10-13-59-55	0	3	x	-20	0	44.9	25.1	45.1	24.9	45.1	0.181	23089			57
257	36209	6	Fuchsia	4006	2018-07-10-13-59-57	0	3	x	-20	0	44.9	25.1	45.1	24.9	45.1	0.181	23089			58
258	36210	6	Fuchsia	4006	2018-07-10-13-59-59	0	3	x	-20	0	44.9	25.1	45.1	24.9	45.1	0.181	23089			59
259	36211	6	Fuchsia	4006	2018-07-10-14-00-01	0	3	x	-20	0	44.9	25.1	45	24.9	45	0.085	23089			60
260	36212	6	Fuchsia	4006	2018-07-10-14-00-03	0	3	x	-20	0	44.9	25.1	45.1	24.9	45.1	0.181	23089			61
261	36213	6	Fuchsia	4006	2018-07-10-14-00-05	0	3	x	-20	0	45	25.1	45	24.9	45	-0.015	23089			62
262	36214	6	Fuchsia	4006	2018-07-10-14-00-07	0	3	x	-20	0	45	25.1	45	24.9	45	-0.015	23089			63
263	36215	6	Fuchsia	4006	2018-07-10-14-00-09	0	3	x	-20	0	44.9	25.1	45.1	24.9	45.1	0.181	23089			64
264	36216	6	Fuchsia	4006	2018-07-10-14-00-11	0	3	x	-20	0	45	25.1	45	24.9	45	-0.015	23089			65
265	36217	6	Fuchsia	4006	2018-07-10-14-00-13	0	3	x	-20	0	45	25.1	45.1	24.9	45.1	0.081	23089			66
266	36218	6	Fuchsia	4006	2018-07-10-14-00-15	0	3	x	-20	0	45	25.1	45	24.9	45	-0.015	23089			67
267	36219	6	Fuchsia	4006	2018-07-10-14-00-17	0	3	x	-20	0	45	25.1	45	24.9	45	-0.015	23089			68
268	36220	6	Fuchsia	4006	2018-07-10-14-00-19	0	3	x	-20	0	45	25.1	45	24.9	45	-0.015	23089			69
269	36221	6	Fuchsia	4006	2018-07-10-14-00-21	0	3	x	-20	0	45	25.1	45	24.9	45	-0.015	23089			70
270	36222	6	Fuchsia	4006	2018-07-10-14-00-23	0	3	x	-20	0	45	25.1	45.1	24.9	45.1	0.081	23089			71
271	36223	6	Fuchsia	4006	2018-07-10-14-00-25	0	3	x	-20	0	45	25.1	45.1	24.9	45.1	0.081	23089			72
272	36224	6	Fuchsia	4006	2018-07-10-14-00-27	0	3	x	-20	0	45	25.1	45.1	24.9	45.1	0.081	23089			73
273	36225	6	Fuchsia	4006	2018-07-10-14-00-29	0	3	x	-20	0	45	25.1	45.1	24.9	45.1	0.081	23089			74
274	36226	6	Fuchsia	4006	2018-07-10-14-00-31	0	3	x	-20	0	45	25.1	45.1	24.9	45.1	0.081	23089			75
275	36227	6	Fuchsia	4006	2018-07-10-14-00-33	0	3	x	-20	0	45	25.1	45.1	24.9	45.1	0.081	23089			76
276	36228	6	Fuchsia	4006	2018-07-10-14-00-35	0	3	x	-20	0	45	25.1	45.1	24.9	45.1	0.081	23089			77
277	36229	6	Fuchsia	4006	2018-07-10-14-00-37	0	3	x	-20	0	45	25.1	45.1	24.9	45.1	0.081	23089			78
278	36230	6	Fuchsia	4006	2018-07-10-14-00-39	0	3	x	-20	0	45	25.1	45.1	24.9	45.1	0.081	23089			79
279	36231	6	Fuchsia	4006	2018-07-10-14-00-41	0	3	x	-20	0	45	25.1	45.1	24.9	45.1	0.081	23089			80
280	36232	6	Fuchsia	4006	2018-07-10-14-00-43	0	3	x	-20	0	45	25.1	45.1	24.9	45.1	0.081	23089			81
281	36233	6	Fuchsia	4006	2018-07-10-14-00-45	0	3	x	-20	0	45	25.1	45.1	24.9	45.1	0.081	23089			82
282	36234	6	Fuchsia	4006	2018-07-10-14-00-47	0	3	x	-20	0	45	25.1	45.1	24.9	45.1	0.081	23089			83
283	36235	6	Fuchsia	4006	2018-07-10-14-00-49	0	3	x	-20	0	45	25.1	45.1	24.9	45.1	0.081	23089			84
284	36236	6	Fuchsia	4006	2018-07-10-14-00-51	0	3	x	-20	0	45	25.1	45	24.9	45	-0.015	23089			85
285	36237	6	Fuchsia	4006	2018-07-10-14-00-53	0	3	x	-20	0	45	25.1	45	24.9	45	-0.015	23089			86
286	36238	6	Fuchsia	4006	2018-07-10-14-00-55	0	3	x	-20	0	45	25.1	45	24.9	45	-0.015	23089			87
287	36239	6	Fuchsia	4006	2018-07-10-14-00-57	0	3	x	-20	0	45	25.1	45.1	24.9	45.1	0.081	23089			88
288	36240	6	Fuchsia	4006	2018-07-10-14-01-00	0	3	x	-20	0	45	25.1	45.1	24.9	45.1	0.081	23089			89
289	36241	6	Fuchsia	4006	2018-07-10-14-01-02	0	3	x	-20	0	45	25.1	45	24.9	45	-0.015	23089			90
290	36242	6	Fuchsia	4006	2018-07-10-14-01-04	0	3	x	-20	0	45	25.1	45	24.9	45	-0.015	23089	Last10	Here	91
291	36243	6	Fuchsia	4006	2018-07-10-14-01-06	0	3	x	-20	0	45	25.1	45	24.9	45	-0.015	23089	Last10	Here	92
292	36244	6	Fuchsia	4006	2018-07-10-14-01-08	0	3	x	-20	0	45	25.1	45.1	24.9	45.1	0.081	23089	Last10	Here	93
293	36245	6	Fuchsia	4006	2018-07-10-14-01-10	0	3	x	-20	0	45	25.1	45.1	24.9	45.1	0.081	23089	Last10	Here	94
294	36246	6	Fuchsia	4006	2018-07-10-14-01-12	0	3	x	-20	0	44.9	25.1	45.1	24.9	45.1	0.181	23089	Last10	Here	95
295	36247	6	Fuchsia	4006	2018-07-10-14-01-14	0	3	x	-20	0	45	25.1	45.1	24.9	45.1	0.081	23089	Last10	Here	96
296	36248	6	Fuchsia	4006	2018-07-10-14-01-16	0	3	x	-20	0	45	25.1	45.1	24.9	45.1	0.081	23089	Last10	Here	97
297	36249	6	Fuchsia	4006	2018-07-10-14-01-18	0	3	x	-20	0	45	25.1	45.1	24.9	45.1	0.081	23089	Last10	Here	98
298	36250	6	Fuchsia	4006	2018-07-10-14-01-20	0	3	x	-20	0	45	25.1	45.1	24.9	45.1	0.081	23089	Last10	Here	99
299	36251	6	Fuchsia	4006	2018-07-10-14-01-54	0	3	x	-15	0	44.9	25.1	45	24.9	45	0.085	23090	First10	Here	1
300	36252	6	Fuchsia	4006	2018-07-10-14-01-56	0	3	x	-15	0	45	25.1	45	24.9	45	-0.015	23090	First10	Here	2
301	36253	6	Fuchsia	4006	2018-07-10-14-01-58	0	3	x	-15	0	44.9	25.1	45	24.9	45	0.085	23090	First10	Here	3
302	36254	6	Fuchsia	4006	2018-07-10-14-02-00	0	3	x	-15	0	44.9	25.1	45	24.9	45	0.085	23090	First10	Here	4
303	36255	6	Fuchsia	4006	2018-07-10-14-02-02	0	3	x	-15	0	44.9	25.1	45	24.9	45	0.085	23090	First10	Here	5
304	36256	6	Fuchsia	4006	2018-07-10-14-02-04	0	3	x	-15	0	44.9	25.1	45	24.9	45	0.085	23090	First10	Here	6
305	36257	6	Fuchsia	4006	2018-07-10-14-02-06	0	3	x	-15	0	45	25.1	45	24.9	45	-0.015	23090	First10	Here	7
306	36258	6	Fuchsia	4006	2018-07-10-14-02-08	0	3	x	-15	0	44.9	25.1	45	24.9	45	0.085	23090	First10	Here	8
307	36259	6	Fuchsia	4006	2018-07-10-14-02-10	0	3	x	-15	0	44.9	25.1	45	24.9	45	0.085	23090	First10	Here	9
308	36260	6	Fuchsia	4006	2018-07-10-14-02-12	0	3	x	-15	0	44.9	25.1	45	24.9	45	0.085	23090	First10	Here	10
309	36261	6	Fuchsia	4006	2018-07-10-14-02-14	0	3	x	-15	0	44.9	25.1	45	24.9	45	0.085	23090			11
310	36262	6	Fuchsia	4006	2018-07-10-14-02-16	0	3	x	-15	0	45	25.1	45	24.9	45	-0.015	23090			12
311	36263	6	Fuchsia	4006	2018-07-10-14-02-18	0	3	x	-15	0	44.9	25.1	45	24.9	45	0.085	23090			13
312	36264	6	Fuchsia	4006	2018-07-10-14-02-20	0	3	x	-15	0	45	25.1	45	24.9	45	-0.015	23090			14
313	36265	6	Fuchsia	4006	2018-07-10-14-02-22	0	3	x	-15	0	44.9	25.1	45	24.9	45	0.085	23090			15
314	36266	6	Fuchsia	4006	2018-07-10-14-02-24	0	3	x	-15	0	44.9	25.1	45	24.9	45	0.085	23090			16
315	36267	6	Fuchsia	4006	2018-07-10-14-02-26	0	3	x	-15	0	44.9	25.1	45	24.9	45	0.085	23090			17
316	36268	6	Fuchsia	4006	2018-07-10-14-02-28	0	3	x	-15	0	44.9	25.1	45	24.9	45	0.085	23090			18
317	36269	6	Fuchsia	4006	2018-07-10-14-02-30	0	3	x	-15	0	44.9	25.1	45	24.9	45	0.085	23090			19
318	36270	6	Fuchsia	4006	2018-07-10-14-02-32	0	3	x	-15	0	44.9	25.1	45	24.9	45	0.085	23090			20
319	36271	6	Fuchsia	4006	2018-07-10-14-02-34	0	3	x	-15	0	44.9	25.1	45	24.9	45	0.085	23090			21
320	36272	6	Fuchsia	4006	2018-07-10-14-02-36	0	3	x	-15	0	44.9	25.1	45	24.9	45	0.085	23090			22
321	36273	6	Fuchsia	4006	2018-07-10-14-02-38	0	3	x	-15	0	44.9	25.1	45	24.9	45	0.085	23090			23
322	36274	6	Fuchsia	4006	2018-07-10-14-02-40	0	3	x	-15	0	44.9	25.1	45	24.9	45	0.085	23090			24
323	36275	6	Fuchsia	4006	2018-07-10-14-02-42	0	3	x	-15	0	44.9	25.1	45	24.9	45	0.085	23090			25
324	36276	6	Fuchsia	4006	2018-07-10-14-02-44	0	3	x	-15	0	44.9	25.1	45	24.9	45	0.085	23090			26
325	36277	6	Fuchsia	4006	2018-07-10-14-02-46	0	3	x	-15	0	45	25.1	45	24.9	45	-0.015	23090			27
326	36278	6	Fuchsia	4006	2018-07-10-14-02-48	0	3	x	-15	0	45	25.1	45	24.9	45	-0.015	23090			28
327	36279	6	Fuchsia	4006	2018-07-10-14-02-50	0	3	x	-15	0	45	25.1	45	24.9	45	-0.015	23090			29
328	36280	6	Fuchsia	4006	2018-07-10-14-02-52	0	3	x	-15	0	45	25.1	45	24.9	45	-0.015	23090			30
329	36281	6	Fuchsia	4006	2018-07-10-14-02-54	0	3	x	-15	0	45	25.1	45	24.9	45	-0.015	23090			31
330	36282	6	Fuchsia	4006	2018-07-10-14-02-56	0	3	x	-15	0	45	25.1	45	24.9	45	-0.015	23090			32
331	36283	6	Fuchsia	4006	2018-07-10-14-02-58	0	3	x	-15	0	45	25.1	45	24.9	45	-0.015	23090			33
332	36284	6	Fuchsia	4006	2018-07-10-14-03-00	0	3	x	-15	0	45	25.1	45	24.9	45	-0.015	23090			34
333	36285	6	Fuchsia	4006	2018-07-10-14-03-02	0	3	x	-15	0	45	25.1	45	24.9	45	-0.015	23090			35
334	36286	6	Fuchsia	4006	2018-07-10-14-03-04	0	3	x	-15	0	45	25.1	45	24.9	45	-0.015	23090			36
335	36287	6	Fuchsia	4006	2018-07-10-14-03-06	0	3	x	-15	0	45	25.1	45	24.9	45	-0.015	23090			37
336	36288	6	Fuchsia	4006	2018-07-10-14-03-08	0	3	x	-15	0	45	25.1	45	24.9	45	-0.015	23090			38
337	36289	6	Fuchsia	4006	2018-07-10-14-03-10	0	3	x	-15	0	45	25.1	45	24.9	45	-0.015	23090			39
338	36290	6	Fuchsia	4006	2018-07-10-14-03-12	0	3	x	-15	0	45	25.1	45	24.9	45	-0.015	23090			40
339	36291	6	Fuchsia	4006	2018-07-10-14-03-14	0	3	x	-15	0	45	25.1	45	24.9	45	-0.015	23090			41
340	36292	6	Fuchsia	4006	2018-07-10-14-03-16	0	3	x	-15	0	45	25.1	45	24.9	45	-0.015	23090			42
341	36293	6	Fuchsia	4006	2018-07-10-14-03-18	0	3	x	-15	0	45	25.1	45	24.9	45	-0.015	23090			43
342	36294	6	Fuchsia	4006	2018-07-10-14-03-20	0	3	x	-15	0	45	25.1	45	24.9	45	-0.015	23090			44
343	36295	6	Fuchsia	4006	2018-07-10-14-03-22	0	3	x	-15	0	45	25.1	45	24.9	45	-0.015	23090			45
344	36296	6	Fuchsia	4006	2018-07-10-14-03-24	0	3	x	-15	0	45	25.1	45	24.9	45	-0.015	23090			46
345	36297	6	Fuchsia	4006	2018-07-10-14-03-26	0	3	x	-15	0	44.9	25.1	45	24.9	45	0.085	23090			47
346	36298	6	Fuchsia	4006	2018-07-10-14-03-28	0	3	x	-15	0	45	25.1	45	24.9	45	-0.015	23090			48
347	36299	6	Fuchsia	4006	2018-07-10-14-03-30	0	3	x	-15	0	44.9	25.1	45.1	24.9	45.1	0.181	23090			49
348	36300	6	Fuchsia	4006	2018-07-10-14-03-32	0	3	x	-15	0	44.9	25.1	45.1	24.9	45.1	0.181	23090			50
349	36301	6	Fuchsia	4006	2018-07-10-14-03-34	0	3	x	-15	0	44.9	25.1	45.1	24.9	45.1	0.181	23090			51
350	36302	6	Fuchsia	4006	2018-07-10-14-03-36	0	3	x	-15	0	44.9	25.1	45.1	24.9	45.1	0.181	23090			52
351	36303	6	Fuchsia	4006	2018-07-10-14-03-38	0	3	x	-15	0	44.9	25.1	45.1	24.9	45.1	0.181	23090			53
352	36304	6	Fuchsia	4006	2018-07-10-14-03-40	0	3	x	-15	0	44.9	25.1	45.1	24.9	45.1	0.181	23090			54
353	36305	6	Fuchsia	4006	2018-07-10-14-03-42	0	3	x	-15	0	44.9	25.1	45.1	24.9	45.1	0.181	23090			55
354	36306	6	Fuchsia	4006	2018-07-10-14-03-44	0	3	x	-15	0	44.9	25.1	45.1	24.9	45.1	0.181	23090			56
355	36307	6	Fuchsia	4006	2018-07-10-14-03-46	0	3	x	-15	0	44.9	25.1	45.1	24.9	45.1	0.181	23090			57
356	36308	6	Fuchsia	4006	2018-07-10-14-03-48	0	3	x	-15	0	44.9	25.1	45.1	24.9	45.1	0.181	23090			58
357	36309	6	Fuchsia	4006	2018-07-10-14-03-50	0	3	x	-15	0	44.9	25.1	45.1	24.9	45.1	0.181	23090			59
358	36310	6	Fuchsia	4006	2018-07-10-14-03-52	0	3	x	-15	0	44.9	25.1	45.1	24.9	45.1	0.181	23090			60
359	36311	6	Fuchsia	4006	2018-07-10-14-03-54	0	3	x	-15	0	44.9	25.1	45	24.9	45	0.085	23090			61
360	36312	6	Fuchsia	4006	2018-07-10-14-03-56	0	3	x	-15	0	44.9	25.1	45.1	24.9	45.1	0.181	23090			62
361	36313	6	Fuchsia	4006	2018-07-10-14-03-58	0	3	x	-15	0	44.9	25.1	45.1	24.9	45.1	0.181	23090			63
362	36314	6	Fuchsia	4006	2018-07-10-14-04-00	0	3	x	-15	0	44.9	25.1	45	24.9	45	0.085	23090			64
363	36315	6	Fuchsia	4006	2018-07-10-14-04-02	0	3	x	-15	0	44.9	25.1	45	24.9	45	0.085	23090			65
364	36316	6	Fuchsia	4006	2018-07-10-14-04-04	0	3	x	-15	0	44.9	25.1	45	24.9	45	0.085	23090			66
365	36317	6	Fuchsia	4006	2018-07-10-14-04-06	0	3	x	-15	0	44.9	25.1	45	24.9	45	0.085	23090			67
366	36318	6	Fuchsia	4006	2018-07-10-14-04-08	0	3	x	-15	0	44.9	25.1	45	24.9	45	0.085	23090			68
367	36319	6	Fuchsia	4006	2018-07-10-14-04-10	0	3	x	-15	0	44.9	25.1	45	24.9	45	0.085	23090			69
368	36320	6	Fuchsia	4006	2018-07-10-14-04-12	0	3	x	-15	0	45	25.1	45	24.9	45	-0.015	23090			70
369	36321	6	Fuchsia	4006	2018-07-10-14-04-14	0	3	x	-15	0	44.9	25.1	45	24.9	45	0.085	23090			71
370	36322	6	Fuchsia	4006	2018-07-10-14-04-16	0	3	x	-15	0	45	25.1	45	24.9	45	-0.015	23090			72
371	36323	6	Fuchsia	4006	2018-07-10-14-04-18	0	3	x	-15	0	45	25.1	45	24.9	45	-0.015	23090			73
372	36324	6	Fuchsia	4006	2018-07-10-14-04-20	0	3	x	-15	0	44.9	25.1	45	24.9	45	0.085	23090			74
373	36325	6	Fuchsia	4006	2018-07-10-14-04-22	0	3	x	-15	0	44.9	25.1	45	24.9	45	0.085	23090			75
374	36326	6	Fuchsia	4006	2018-07-10-14-04-24	0	3	x	-15	0	44.9	25.1	44.9	24.9	44.9	-0.01	23090			76
375	36327	6	Fuchsia	4006	2018-07-10-14-04-26	0	3	x	-15	0	44.9	25.1	45	24.9	45	0.085	23090			77
376	36328	6	Fuchsia	4006	2018-07-10-14-04-28	0	3	x	-15	0	44.9	25.1	44.9	24.9	44.9	-0.01	23090			78
377	36329	6	Fuchsia	4006	2018-07-10-14-04-30	0	3	x	-15	0	44.9	25.1	44.9	24.9	44.9	-0.01	23090			79
378	36330	6	Fuchsia	4006	2018-07-10-14-04-32	0	3	x	-15	0	44.9	25.1	45	24.9	45	0.085	23090			80
379	36331	6	Fuchsia	4006	2018-07-10-14-04-34	0	3	x	-15	0	44.9	25.1	44.9	24.9	44.9	-0.01	23090			81
380	36332	6	Fuchsia	4006	2018-07-10-14-04-36	0	3	x	-15	0	44.9	25.1	44.9	24.9	44.9	-0.01	23090			82
381	36333	6	Fuchsia	4006	2018-07-10-14-04-38	0	3	x	-15	0	44.9	25.1	45	24.9	45	0.085	23090			83
382	36334	6	Fuchsia	4006	2018-07-10-14-04-40	0	3	x	-15	0	44.9	25.1	44.9	24.9	44.9	-0.01	23090			84
383	36335	6	Fuchsia	4006	2018-07-10-14-04-42	0	3	x	-15	0	44.8	25.1	44.9	24.9	44.9	0.09	23090			85
384	36336	6	Fuchsia	4006	2018-07-10-14-04-44	0	3	x	-15	0	44.8	25.1	44.9	24.9	44.9	0.09	23090			86
385	36337	6	Fuchsia	4006	2018-07-10-14-04-46	0	3	x	-15	0	44.8	25.1	44.9	24.9	44.9	0.09	23090			87
386	36338	6	Fuchsia	4006	2018-07-10-14-04-48	0	3	x	-15	0	44.8	25.1	44.9	24.9	44.9	0.09	23090			88
387	36339	6	Fuchsia	4006	2018-07-10-14-04-50	0	3	x	-15	0	44.8	25.1	44.9	24.9	44.9	0.09	23090			89
388	36340	6	Fuchsia	4006	2018-07-10-14-04-52	0	3	x	-15	0	44.8	25.1	44.9	24.9	44.9	0.09	23090			90
389	36341	6	Fuchsia	4006	2018-07-10-14-04-54	0	3	x	-15	0	44.8	25.1	45	24.9	45	0.185	23090	Last10	Here	91
390	36342	6	Fuchsia	4006	2018-07-10-14-04-56	0	3	x	-15	0	44.9	25.1	44.9	24.9	44.9	-0.01	23090	Last10	Here	92
391	36343	6	Fuchsia	4006	2018-07-10-14-04-58	0	3	x	-15	0	44.9	25.1	44.9	24.9	44.9	-0.01	23090	Last10	Here	93
392	36344	6	Fuchsia	4006	2018-07-10-14-05-00	0	3	x	-15	0	44.9	25.1	44.9	24.9	44.9	-0.01	23090	Last10	Here	94
393	36345	6	Fuchsia	4006	2018-07-10-14-05-02	0	3	x	-15	0	44.9	25.1	44.9	24.9	44.9	-0.01	23090	Last10	Here	95
394	36346	6	Fuchsia	4006	2018-07-10-14-05-04	0	3	x	-15	0	44.9	25.1	44.9	24.9	44.9	-0.01	23090	Last10	Here	96
395	36347	6	Fuchsia	4006	2018-07-10-14-05-06	0	3	x	-15	0	44.9	25.1	45	24.9	45	0.085	23090	Last10	Here	97
396	36348	6	Fuchsia	4006	2018-07-10-14-05-08	0	3	x	-15	0	44.9	25.1	44.9	24.9	44.9	-0.01	23090	Last10	Here	98
397	36349	6	Fuchsia	4006	2018-07-10-14-05-10	0	3	x	-15	0	44.9	25.1	44.9	24.9	44.9	-0.01	23090	Last10	Here	99
398	36350	6	Fuchsia	4006	2018-07-10-14-05-42	0	3	x	-10	0	44.8	25.1	44.9	24.9	44.9	0.09	23091	First10	Here	1
399	36351	6	Fuchsia	4006	2018-07-10-14-05-44	0	3	x	-10	0	44.8	25.1	44.9	24.9	44.9	0.09	23091	First10	Here	2
400	36352	6	Fuchsia	4006	2018-07-10-14-05-46	0	3	x	-10	0	44.8	25.1	44.9	24.9	44.9	0.09	23091	First10	Here	3
401	36353	6	Fuchsia	4006	2018-07-10-14-05-48	0	3	x	-10	0	44.8	25.1	44.9	24.9	44.9	0.09	23091	First10	Here	4
402	36354	6	Fuchsia	4006	2018-07-10-14-05-50	0	3	x	-10	0	44.8	25.1	44.9	24.9	44.9	0.09	23091	First10	Here	5
403	36355	6	Fuchsia	4006	2018-07-10-14-05-52	0	3	x	-10	0	44.8	25.1	44.9	24.9	44.9	0.09	23091	First10	Here	6
404	36356	6	Fuchsia	4006	2018-07-10-14-05-54	0	3	x	-10	0	44.8	25.1	44.9	24.9	44.9	0.09	23091	First10	Here	7
405	36357	6	Fuchsia	4006	2018-07-10-14-05-56	0	3	x	-10	0	44.8	25.1	44.9	24.9	44.9	0.09	23091	First10	Here	8
406	36358	6	Fuchsia	4006	2018-07-10-14-05-58	0	3	x	-10	0	44.8	25.1	44.9	24.9	44.9	0.09	23091	First10	Here	9
407	36359	6	Fuchsia	4006	2018-07-10-14-06-00	0	3	x	-10	0	44.8	25.1	44.9	24.9	44.9	0.09	23091	First10	Here	10
408	36360	6	Fuchsia	4006	2018-07-10-14-06-03	0	3	x	-10	0	44.8	25.1	44.9	24.9	44.9	0.09	23091			11
409	36361	6	Fuchsia	4006	2018-07-10-14-06-05	0	3	x	-10	0	44.8	25.1	44.9	24.9	44.9	0.09	23091			12
410	36362	6	Fuchsia	4006	2018-07-10-14-06-07	0	3	x	-10	0	44.8	25.1	44.9	24.9	44.9	0.09	23091			13
411	36363	6	Fuchsia	4006	2018-07-10-14-06-09	0	3	x	-10	0	44.8	25.1	44.9	24.9	44.9	0.09	23091			14
412	36364	6	Fuchsia	4006	2018-07-10-14-06-11	0	3	x	-10	0	44.8	25.1	44.9	24.9	44.9	0.09	23091			15
413	36365	6	Fuchsia	4006	2018-07-10-14-06-13	0	3	x	-10	0	44.8	25.1	45	24.9	45	0.185	23091			16
414	36366	6	Fuchsia	4006	2018-07-10-14-06-15	0	3	x	-10	0	44.8	25.1	45	24.9	45	0.185	23091			17
415	36367	6	Fuchsia	4006	2018-07-10-14-06-17	0	3	x	-10	0	44.8	25.1	45	24.9	45	0.185	23091			18
416	36368	6	Fuchsia	4006	2018-07-10-14-06-19	0	3	x	-10	0	44.8	25.1	45	24.9	45	0.185	23091			19
417	36369	6	Fuchsia	4006	2018-07-10-14-06-21	0	3	x	-10	0	44.8	25.1	45	24.9	45	0.185	23091			20
418	36370	6	Fuchsia	4006	2018-07-10-14-06-23	0	3	x	-10	0	44.9	25.1	45	24.9	45	0.085	23091			21
419	36371	6	Fuchsia	4006	2018-07-10-14-06-25	0	3	x	-10	0	44.9	25.1	45	24.9	45	0.085	23091			22
420	36372	6	Fuchsia	4006	2018-07-10-14-06-27	0	3	x	-10	0	44.9	25.1	45	24.9	45	0.085	23091			23
421	36373	6	Fuchsia	4006	2018-07-10-14-06-29	0	3	x	-10	0	44.9	25.1	45.1	25	45.1	0.181	23091			24
422	36374	6	Fuchsia	4006	2018-07-10-14-06-31	0	3	x	-10	0	44.9	25.1	45	24.9	45	0.085	23091			25
423	36375	6	Fuchsia	4006	2018-07-10-14-06-33	0	3	x	-10	0	44.9	25.1	45	24.9	45	0.085	23091			26
424	36376	6	Fuchsia	4006	2018-07-10-14-06-35	0	3	x	-10	0	44.9	25.1	45	25	45	0.085	23091			27
425	36377	6	Fuchsia	4006	2018-07-10-14-06-37	0	3	x	-10	0	44.9	25.1	45	24.9	45	0.085	23091			28
426	36378	6	Fuchsia	4006	2018-07-10-14-06-39	0	3	x	-10	0	44.9	25.1	45	24.9	45	0.085	23091			29
427	36379	6	Fuchsia	4006	2018-07-10-14-06-41	0	3	x	-10	0	44.9	25.1	45	25	45	0.085	23091			30
428	36380	6	Fuchsia	4006	2018-07-10-14-06-43	0	3	x	-10	0	44.9	25.1	45	24.9	45	0.085	23091			31
429	36381	6	Fuchsia	4006	2018-07-10-14-06-45	0	3	x	-10	0	44.9	25.1	45	24.9	45	0.085	23091			32
430	36382	6	Fuchsia	4006	2018-07-10-14-06-47	0	3	x	-10	0	44.9	25.1	45	24.9	45	0.085	23091			33
431	36383	6	Fuchsia	4006	2018-07-10-14-06-49	0	3	x	-10	0	44.9	25.1	45	25	45	0.085	23091			34
432	36384	6	Fuchsia	4006	2018-07-10-14-06-51	0	3	x	-10	0	44.9	25.1	45	24.9	45	0.085	23091			35
433	36385	6	Fuchsia	4006	2018-07-10-14-06-53	0	3	x	-10	0	44.8	25.1	45	24.9	45	0.185	23091			36
434	36386	6	Fuchsia	4006	2018-07-10-14-06-55	0	3	x	-10	0	44.9	25.1	45.1	24.9	45.1	0.181	23091			37
435	36387	6	Fuchsia	4006	2018-07-10-14-06-57	0	3	x	-10	0	44.8	25.1	45.1	24.9	45.1	0.281	23091			38
436	36388	6	Fuchsia	4006	2018-07-10-14-06-59	0	3	x	-10	0	44.8	25.1	45.1	24.9	45.1	0.281	23091			39
437	36389	6	Fuchsia	4006	2018-07-10-14-07-01	0	3	x	-10	0	44.8	25.1	45	24.9	45	0.185	23091			40
438	36390	6	Fuchsia	4006	2018-07-10-14-07-03	0	3	x	-10	0	44.8	25.1	45.1	24.9	45.1	0.281	23091			41
439	36391	6	Fuchsia	4006	2018-07-10-14-07-05	0	3	x	-10	0	44.8	25.1	45.1	24.9	45.1	0.281	23091			42
440	36392	6	Fuchsia	4006	2018-07-10-14-07-07	0	3	x	-10	0	44.8	25.1	45.1	24.9	45.1	0.281	23091			43
441	36393	6	Fuchsia	4006	2018-07-10-14-07-09	0	3	x	-10	0	44.9	25.1	45.1	24.9	45.1	0.181	23091			44
442	36394	6	Fuchsia	4006	2018-07-10-14-07-11	0	3	x	-10	0	44.9	25.1	45	24.9	45	0.085	23091			45
443	36395	6	Fuchsia	4006	2018-07-10-14-07-13	0	3	x	-10	0	44.8	25.1	45.1	25	45.1	0.281	23091			46
444	36396	6	Fuchsia	4006	2018-07-10-14-07-15	0	3	x	-10	0	44.9	25.1	45	24.9	45	0.085	23091			47
445	36397	6	Fuchsia	4006	2018-07-10-14-07-17	0	3	x	-10	0	44.9	25.1	45	24.9	45	0.085	23091			48
446	36398	6	Fuchsia	4006	2018-07-10-14-07-19	0	3	x	-10	0	44.8	25.1	45.1	25	45.1	0.281	23091			49
447	36399	6	Fuchsia	4006	2018-07-10-14-07-21	0	3	x	-10	0	44.8	25.1	45	24.9	45	0.185	23091			50
448	36400	6	Fuchsia	4006	2018-07-10-14-07-23	0	3	x	-10	0	44.8	25.1	45	24.9	45	0.185	23091			51
449	36401	6	Fuchsia	4006	2018-07-10-14-07-25	0	3	x	-10	0	44.8	25.1	44.9	24.9	44.9	0.09	23091			52
450	36402	6	Fuchsia	4006	2018-07-10-14-07-27	0	3	x	-10	0	44.8	25.1	44.9	24.9	44.9	0.09	23091			53
451	36403	6	Fuchsia	4006	2018-07-10-14-07-29	0	3	x	-10	0	44.8	25.1	45	24.9	45	0.185	23091			54
452	36404	6	Fuchsia	4006	2018-07-10-14-07-31	0	3	x	-10	0	44.8	25.1	44.9	24.9	44.9	0.09	23091			55
453	36405	6	Fuchsia	4006	2018-07-10-14-07-33	0	3	x	-10	0	44.8	25.1	44.9	24.9	44.9	0.09	23091			56
454	36406	6	Fuchsia	4006	2018-07-10-14-07-35	0	3	x	-10	0	44.8	25.1	45	25	45	0.185	23091			57
455	36407	6	Fuchsia	4006	2018-07-10-14-07-37	0	3	x	-10	0	44.8	25.1	44.9	24.9	44.9	0.09	23091			58
456	36408	6	Fuchsia	4006	2018-07-10-14-07-39	0	3	x	-10	0	44.8	25.1	44.9	24.9	44.9	0.09	23091			59
457	36409	6	Fuchsia	4006	2018-07-10-14-07-41	0	3	x	-10	0	44.8	25.1	44.9	24.9	44.9	0.09	23091			60
458	36410	6	Fuchsia	4006	2018-07-10-14-07-43	0	3	x	-10	0	44.8	25.1	44.9	24.9	44.9	0.09	23091			61
459	36411	6	Fuchsia	4006	2018-07-10-14-07-45	0	3	x	-10	0	44.8	25.1	44.9	24.9	44.9	0.09	23091			62
460	36412	6	Fuchsia	4006	2018-07-10-14-07-47	0	3	x	-10	0	44.8	25.1	44.9	24.9	44.9	0.09	23091			63
461	36413	6	Fuchsia	4006	2018-07-10-14-07-49	0	3	x	-10	0	44.8	25.1	44.9	24.9	44.9	0.09	23091			64
462	36414	6	Fuchsia	4006	2018-07-10-14-07-51	0	3	x	-10	0	44.8	25.1	44.9	24.9	44.9	0.09	23091			65
463	36415	6	Fuchsia	4006	2018-07-10-14-07-53	0	3	x	-10	0	44.8	25.1	44.9	24.9	44.9	0.09	23091			66
464	36416	6	Fuchsia	4006	2018-07-10-14-07-55	0	3	x	-10	0	44.8	25.1	44.9	24.9	44.9	0.09	23091			67
465	36417	6	Fuchsia	4006	2018-07-10-14-07-57	0	3	x	-10	0	44.8	25.1	44.9	24.9	44.9	0.09	23091			68
466	36418	6	Fuchsia	4006	2018-07-10-14-07-59	0	3	x	-10	0	44.8	25.1	44.9	24.9	44.9	0.09	23091			69
467	36419	6	Fuchsia	4006	2018-07-10-14-08-01	0	3	x	-10	0	44.8	25.1	44.9	24.9	44.9	0.09	23091			70
468	36420	6	Fuchsia	4006	2018-07-10-14-08-03	0	3	x	-10	0	44.8	25.1	44.9	24.9	44.9	0.09	23091			71
469	36421	6	Fuchsia	4006	2018-07-10-14-08-05	0	3	x	-10	0	44.8	25.1	44.9	24.9	44.9	0.09	23091			72
470	36422	6	Fuchsia	4006	2018-07-10-14-08-07	0	3	x	-10	0	44.8	25.1	44.9	24.9	44.9	0.09	23091			73
471	36423	6	Fuchsia	4006	2018-07-10-14-08-09	0	3	x	-10	0	44.8	25.1	44.9	24.9	44.9	0.09	23091			74
472	36424	6	Fuchsia	4006	2018-07-10-14-08-11	0	3	x	-10	0	44.9	25.1	44.9	24.9	44.9	-0.01	23091			75
473	36425	6	Fuchsia	4006	2018-07-10-14-08-13	0	3	x	-10	0	44.8	25.1	45	25	45	0.185	23091			76
474	36426	6	Fuchsia	4006	2018-07-10-14-08-15	0	3	x	-10	0	44.9	25.1	44.9	24.9	44.9	-0.01	23091			77
475	36427	6	Fuchsia	4006	2018-07-10-14-08-17	0	3	x	-10	0	44.9	25.1	44.9	24.9	44.9	-0.01	23091			78
476	36428	6	Fuchsia	4006	2018-07-10-14-08-19	0	3	x	-10	0	44.9	25.1	44.9	24.9	44.9	-0.01	23091			79
477	36429	6	Fuchsia	4006	2018-07-10-14-08-21	0	3	x	-10	0	44.9	25.1	45	25	45	0.085	23091			80
478	36430	6	Fuchsia	4006	2018-07-10-14-08-23	0	3	x	-10	0	44.9	25.1	44.9	24.9	44.9	-0.01	23091			81
479	36431	6	Fuchsia	4006	2018-07-10-14-08-25	0	3	x	-10	0	44.9	25.1	44.9	24.9	44.9	-0.01	23091			82
480	36432	6	Fuchsia	4006	2018-07-10-14-08-27	0	3	x	-10	0	44.9	25.1	44.9	24.9	44.9	-0.01	23091			83
481	36433	6	Fuchsia	4006	2018-07-10-14-08-29	0	3	x	-10	0	44.9	25.1	44.9	24.9	44.9	-0.01	23091			84
482	36434	6	Fuchsia	4006	2018-07-10-14-08-31	0	3	x	-10	0	44.9	25.1	44.9	24.9	44.9	-0.01	23091			85
483	36435	6	Fuchsia	4006	2018-07-10-14-08-33	0	3	x	-10	0	44.9	25.1	44.9	24.9	44.9	-0.01	23091			86
484	36436	6	Fuchsia	4006	2018-07-10-14-08-35	0	3	x	-10	0	44.9	25.1	44.9	24.9	44.9	-0.01	23091			87
485	36437	6	Fuchsia	4006	2018-07-10-14-08-37	0	3	x	-10	0	44.9	25.1	45	25	45	0.085	23091			88
486	36438	6	Fuchsia	4006	2018-07-10-14-08-39	0	3	x	-10	0	44.8	25.1	44.9	24.9	44.9	0.09	23091			89
487	36439	6	Fuchsia	4006	2018-07-10-14-08-41	0	3	x	-10	0	44.8	25.1	44.9	24.9	44.9	0.09	23091			90
488	36440	6	Fuchsia	4006	2018-07-10-14-08-43	0	3	x	-10	0	44.8	25.1	44.9	24.9	44.9	0.09	23091	Last10	Here	91
489	36441	6	Fuchsia	4006	2018-07-10-14-08-45	0	3	x	-10	0	44.8	25.1	44.9	24.9	44.9	0.09	23091	Last10	Here	92
490	36442	6	Fuchsia	4006	2018-07-10-14-08-47	0	3	x	-10	0	44.8	25.1	44.9	24.9	44.9	0.09	23091	Last10	Here	93
491	36443	6	Fuchsia	4006	2018-07-10-14-08-49	0	3	x	-10	0	44.8	25.1	44.9	24.9	44.9	0.09	23091	Last10	Here	94
492	36444	6	Fuchsia	4006	2018-07-10-14-08-51	0	3	x	-10	0	44.8	25.1	44.9	24.9	44.9	0.09	23091	Last10	Here	95
493	36445	6	Fuchsia	4006	2018-07-10-14-08-53	0	3	x	-10	0	44.8	25.1	44.9	24.9	44.9	0.09	23091	Last10	Here	96
494	36446	6	Fuchsia	4006	2018-07-10-14-08-55	0	3	x	-10	0	44.8	25.1	44.9	24.9	44.9	0.09	23091	Last10	Here	97
495	36447	6	Fuchsia	4006	2018-07-10-14-08-57	0	3	x	-10	0	44.8	25.1	44.9	24.9	44.9	0.09	23091	Last10	Here	98
496	36448	6	Fuchsia	4006	2018-07-10-14-08-59	0	3	x	-10	0	44.8	25.1	44.9	24.9	44.9	0.09	23091	Last10	Here	99
497	36449	6	Fuchsia	4006	2018-07-10-14-09-01	0	3	x	-10	0	44.9	25.1	44.9	24.9	44.9	-0.01	23091	Last10	Here	100
498	36450	6	Fuchsia	4006	2018-07-10-14-09-33	0	3	x	-5	0	44.9	25.1	45	24.9	45	0.085	23092	First10	Here	1
499	36451	6	Fuchsia	4006	2018-07-10-14-09-35	0	3	x	-5	0	44.9	25.1	45	25	45	0.085	23092	First10	Here	2
500	36452	6	Fuchsia	4006	2018-07-10-14-09-37	0	3	x	-5	0	44.9	25.1	45.1	25	45.1	0.181	23092	First10	Here	3
501	36453	6	Fuchsia	4006	2018-07-10-14-09-39	0	3	x	-5	0	44.9	25.1	45.1	25	45.1	0.181	23092	First10	Here	4
502	36454	6	Fuchsia	4006	2018-07-10-14-09-41	0	3	x	-5	0	44.8	25.1	45	24.9	45	0.185	23092	First10	Here	5
503	36455	6	Fuchsia	4006	2018-07-10-14-09-43	0	3	x	-5	0	44.8	25.1	45.1	25	45.1	0.281	23092	First10	Here	6
504	36456	6	Fuchsia	4006	2018-07-10-14-09-45	0	3	x	-5	0	44.8	25.1	45	24.9	45	0.185	23092	First10	Here	7
505	36457	6	Fuchsia	4006	2018-07-10-14-09-47	0	3	x	-5	0	44.9	25.1	45	24.9	45	0.085	23092	First10	Here	8
506	36458	6	Fuchsia	4006	2018-07-10-14-09-49	0	3	x	-5	0	44.9	25.1	45.1	25	45.1	0.181	23092	First10	Here	9
507	36459	6	Fuchsia	4006	2018-07-10-14-09-51	0	3	x	-5	0	44.9	25.1	45	24.9	45	0.085	23092	First10	Here	10
508	36460	6	Fuchsia	4006	2018-07-10-14-09-53	0	3	x	-5	0	44.9	25.1	45	24.9	45	0.085	23092			11
509	36461	6	Fuchsia	4006	2018-07-10-14-09-55	0	3	x	-5	0	44.9	25.1	45	24.9	45	0.085	23092			12
510	36462	6	Fuchsia	4006	2018-07-10-14-09-57	0	3	x	-5	0	44.8	25.1	45.1	25	45.1	0.281	23092			13
511	36463	6	Fuchsia	4006	2018-07-10-14-09-59	0	3	x	-5	0	44.8	25.1	45.1	24.9	45.1	0.281	23092			14
512	36464	6	Fuchsia	4006	2018-07-10-14-10-01	0	3	x	-5	0	44.8	25.1	45.1	25	45.1	0.281	23092			15
513	36465	6	Fuchsia	4006	2018-07-10-14-10-03	0	3	x	-5	0	44.9	25.1	45	24.9	45	0.085	23092			16
514	36466	6	Fuchsia	4006	2018-07-10-14-10-05	0	3	x	-5	0	44.8	25.1	45.1	25	45.1	0.281	23092			17
515	36467	6	Fuchsia	4006	2018-07-10-14-10-07	0	3	x	-5	0	44.9	25.1	45.1	24.9	45.1	0.181	23092			18
516	36468	6	Fuchsia	4006	2018-07-10-14-10-09	0	3	x	-5	0	44.8	25.1	45.1	24.9	45.1	0.281	23092			19
517	36469	6	Fuchsia	4006	2018-07-10-14-10-11	0	3	x	-5	0	44.8	25.1	45.1	24.9	45.1	0.281	23092			20
518	36470	6	Fuchsia	4006	2018-07-10-14-10-13	0	3	x	-5	0	44.8	25.1	45.1	25	45.1	0.281	23092			21
519	36471	6	Fuchsia	4006	2018-07-10-14-10-15	0	3	x	-5	0	44.8	25.1	45	24.9	45	0.185	23092			22
520	36472	6	Fuchsia	4006	2018-07-10-14-10-17	0	3	x	-5	0	44.8	25.1	45	24.9	45	0.185	23092			23
521	36473	6	Fuchsia	4006	2018-07-10-14-10-19	0	3	x	-5	0	44.8	25.1	45	24.9	45	0.185	23092			24
522	36474	6	Fuchsia	4006	2018-07-10-14-10-21	0	3	x	-5	0	44.8	25.1	45	24.9	45	0.185	23092			25
523	36475	6	Fuchsia	4006	2018-07-10-14-10-23	0	3	x	-5	0	44.8	25.1	45.1	25	45.1	0.281	23092			26
524	36476	6	Fuchsia	4006	2018-07-10-14-10-25	0	3	x	-5	0	44.8	25.1	45	24.9	45	0.185	23092			27
525	36477	6	Fuchsia	4006	2018-07-10-14-10-27	0	3	x	-5	0	44.8	25.1	45	24.9	45	0.185	23092			28
526	36478	6	Fuchsia	4006	2018-07-10-14-10-29	0	3	x	-5	0	44.8	25.1	45	24.9	45	0.185	23092			29
527	36479	6	Fuchsia	4006	2018-07-10-14-10-31	0	3	x	-5	0	44.8	25.1	45	25	45	0.185	23092			30
528	36480	6	Fuchsia	4006	2018-07-10-14-10-33	0	3	x	-5	0	44.8	25.1	45	25	45	0.185	23092			31
529	36481	6	Fuchsia	4006	2018-07-10-14-10-35	0	3	x	-5	0	44.8	25.1	45	25	45	0.185	23092			32
530	36482	6	Fuchsia	4006	2018-07-10-14-10-37	0	3	x	-5	0	44.8	25.1	44.9	24.9	44.9	0.09	23092			33
531	36483	6	Fuchsia	4006	2018-07-10-14-10-39	0	3	x	-5	0	44.8	25.1	44.9	24.9	44.9	0.09	23092			34
532	36484	6	Fuchsia	4006	2018-07-10-14-10-41	0	3	x	-5	0	44.8	25.1	45	25	45	0.185	23092			35
533	36485	6	Fuchsia	4006	2018-07-10-14-10-43	0	3	x	-5	0	44.8	25.1	45	25	45	0.185	23092			36
534	36486	6	Fuchsia	4006	2018-07-10-14-10-45	0	3	x	-5	0	44.8	25.1	45	24.9	45	0.185	23092			37
535	36487	6	Fuchsia	4006	2018-07-10-14-10-47	0	3	x	-5	0	44.8	25.1	45	24.9	45	0.185	23092			38
536	36488	6	Fuchsia	4006	2018-07-10-14-10-49	0	3	x	-5	0	44.8	25.1	45	25	45	0.185	23092			39
537	36489	6	Fuchsia	4006	2018-07-10-14-10-51	0	3	x	-5	0	44.8	25.1	45	25	45	0.185	23092			40
538	36490	6	Fuchsia	4006	2018-07-10-14-10-53	0	3	x	-5	0	44.8	25.1	45	25	45	0.185	23092			41
539	36491	6	Fuchsia	4006	2018-07-10-14-10-55	0	3	x	-5	0	44.8	25.1	44.9	24.9	44.9	0.09	23092			42
540	36492	6	Fuchsia	4006	2018-07-10-14-10-57	0	3	x	-5	0	44.8	25.1	45	25	45	0.185	23092			43
541	36493	6	Fuchsia	4006	2018-07-10-14-10-59	0	3	x	-5	0	44.8	25.1	45	25	45	0.185	23092			44
542	36494	6	Fuchsia	4006	2018-07-10-14-11-01	0	3	x	-5	0	44.8	25.1	44.9	24.9	44.9	0.09	23092			45
543	36495	6	Fuchsia	4006	2018-07-10-14-11-03	0	3	x	-5	0	44.8	25.1	45	25	45	0.185	23092			46
544	36496	6	Fuchsia	4006	2018-07-10-14-11-05	0	3	x	-5	0	44.8	25.1	45	24.9	45	0.185	23092			47
545	36497	6	Fuchsia	4006	2018-07-10-14-11-08	0	3	x	-5	0	44.8	25.1	45	25	45	0.185	23092			48
546	36498	6	Fuchsia	4006	2018-07-10-14-11-10	0	3	x	-5	0	44.8	25.1	45	25	45	0.185	23092			49
547	36499	6	Fuchsia	4006	2018-07-10-14-11-12	0	3	x	-5	0	44.8	25.1	44.9	24.9	44.9	0.09	23092			50
548	36500	6	Fuchsia	4006	2018-07-10-14-11-14	0	3	x	-5	0	44.8	25.1	44.9	24.9	44.9	0.09	23092			51
549	36501	6	Fuchsia	4006	2018-07-10-14-11-16	0	3	x	-5	0	44.8	25.1	44.9	24.9	44.9	0.09	23092			52
550	36502	6	Fuchsia	4006	2018-07-10-14-11-18	0	3	x	-5	0	44.8	25.1	44.9	24.9	44.9	0.09	23092			53
551	36503	6	Fuchsia	4006	2018-07-10-14-11-20	0	3	x	-5	0	44.8	25.1	44.9	24.9	44.9	0.09	23092			54
552	36504	6	Fuchsia	4006	2018-07-10-14-11-22	0	3	x	-5	0	44.8	25.1	44.9	24.9	44.9	0.09	23092			55
553	36505	6	Fuchsia	4006	2018-07-10-14-11-24	0	3	x	-5	0	44.8	25.1	45	25	45	0.185	23092			56
554	36506	6	Fuchsia	4006	2018-07-10-14-11-26	0	3	x	-5	0	44.8	25.1	44.8	24.9	44.8	-0.006	23092			57
555	36507	6	Fuchsia	4006	2018-07-10-14-11-28	0	3	x	-5	0	44.8	25.1	45	25	45	0.185	23092			58
556	36508	6	Fuchsia	4006	2018-07-10-14-11-30	0	3	x	-5	0	44.8	25.1	44.9	24.9	44.9	0.09	23092			59
557	36509	6	Fuchsia	4006	2018-07-10-14-11-32	0	3	x	-5	0	44.8	25.1	44.9	24.9	44.9	0.09	23092			60
558	36510	6	Fuchsia	4006	2018-07-10-14-11-34	0	3	x	-5	0	44.8	25.1	45	25	45	0.185	23092			61
559	36511	6	Fuchsia	4006	2018-07-10-14-11-36	0	3	x	-5	0	44.8	25.1	45	25	45	0.185	23092			62
560	36512	6	Fuchsia	4006	2018-07-10-14-11-38	0	3	x	-5	0	44.8	25.1	45	25	45	0.185	23092			63
561	36513	6	Fuchsia	4006	2018-07-10-14-11-40	0	3	x	-5	0	44.8	25.1	44.9	24.9	44.9	0.09	23092			64
562	36514	6	Fuchsia	4006	2018-07-10-14-11-42	0	3	x	-5	0	44.8	25.1	45	25	45	0.185	23092			65
563	36515	6	Fuchsia	4006	2018-07-10-14-11-44	0	3	x	-5	0	44.8	25.1	45	25	45	0.185	23092			66
564	36516	6	Fuchsia	4006	2018-07-10-14-11-46	0	3	x	-5	0	44.8	25.1	44.9	24.9	44.9	0.09	23092			67
565	36517	6	Fuchsia	4006	2018-07-10-14-11-48	0	3	x	-5	0	44.8	25.1	45	25	45	0.185	23092			68
566	36518	6	Fuchsia	4006	2018-07-10-14-11-50	0	3	x	-5	0	44.8	25.1	44.9	24.9	44.9	0.09	23092			69
567	36519	6	Fuchsia	4006	2018-07-10-14-11-52	0	3	x	-5	0	44.8	25.1	44.9	24.9	44.9	0.09	23092			70
568	36520	6	Fuchsia	4006	2018-07-10-14-11-54	0	3	x	-5	0	44.8	25.1	45	25	45	0.185	23092			71
569	36521	6	Fuchsia	4006	2018-07-10-14-11-56	0	3	x	-5	0	44.8	25.1	45	25	45	0.185	23092			72
570	36522	6	Fuchsia	4006	2018-07-10-14-11-58	0	3	x	-5	0	44.8	25.1	45	25	45	0.185	23092			73
571	36523	6	Fuchsia	4006	2018-07-10-14-12-00	0	3	x	-5	0	44.8	25.1	44.9	24.9	44.9	0.09	23092			74
572	36524	6	Fuchsia	4006	2018-07-10-14-12-02	0	3	x	-5	0	44.8	25.1	45	25	45	0.185	23092			75
573	36525	6	Fuchsia	4006	2018-07-10-14-12-04	0	3	x	-5	0	44.8	25.1	44.8	24.9	44.8	-0.006	23092			76
574	36526	6	Fuchsia	4006	2018-07-10-14-12-06	0	3	x	-5	0	44.8	25.1	44.8	24.9	44.8	-0.006	23092			77
575	36527	6	Fuchsia	4006	2018-07-10-14-12-08	0	3	x	-5	0	44.8	25.1	44.8	24.9	44.8	-0.006	23092			78
576	36528	6	Fuchsia	4006	2018-07-10-14-12-10	0	3	x	-5	0	44.8	25.1	44.8	24.9	44.8	-0.006	23092			79
577	36529	6	Fuchsia	4006	2018-07-10-14-12-12	0	3	x	-5	0	44.8	25.1	44.9	25	44.9	0.09	23092			80
578	36530	6	Fuchsia	4006	2018-07-10-14-12-14	0	3	x	-5	0	44.8	25.1	44.9	25	44.9	0.09	23092			81
579	36531	6	Fuchsia	4006	2018-07-10-14-12-16	0	3	x	-5	0	44.8	25.1	45	25	45	0.185	23092			82
580	36532	6	Fuchsia	4006	2018-07-10-14-12-18	0	3	x	-5	0	44.8	25.1	44.9	24.9	44.9	0.09	23092			83
581	36533	6	Fuchsia	4006	2018-07-10-14-12-20	0	3	x	-5	0	44.8	25.1	45	25	45	0.185	23092			84
582	36534	6	Fuchsia	4006	2018-07-10-14-12-22	0	3	x	-5	0	44.8	25.1	45	25	45	0.185	23092			85
583	36535	6	Fuchsia	4006	2018-07-10-14-12-24	0	3	x	-5	0	44.8	25.1	45	25	45	0.185	23092			86
584	36536	6	Fuchsia	4006	2018-07-10-14-12-26	0	3	x	-5	0	44.8	25.1	45	25	45	0.185	23092			87
585	36537	6	Fuchsia	4006	2018-07-10-14-12-28	0	3	x	-5	0	44.8	25.1	45	25	45	0.185	23092			88
586	36538	6	Fuchsia	4006	2018-07-10-14-12-30	0	3	x	-5	0	44.8	25.1	44.9	24.9	44.9	0.09	23092			89
587	36539	6	Fuchsia	4006	2018-07-10-14-12-32	0	3	x	-5	0	44.8	25.1	45	25	45	0.185	23092			90
588	36540	6	Fuchsia	4006	2018-07-10-14-12-34	0	3	x	-5	0	44.8	25.1	44.9	24.9	44.9	0.09	23092	Last10	Here	91
589	36541	6	Fuchsia	4006	2018-07-10-14-12-36	0	3	x	-5	0	44.8	25.1	45	25	45	0.185	23092	Last10	Here	92
590	36542	6	Fuchsia	4006	2018-07-10-14-12-38	0	3	x	-5	0	44.8	25.1	44.9	24.9	44.9	0.09	23092	Last10	Here	93
591	36543	6	Fuchsia	4006	2018-07-10-14-12-40	0	3	x	-5	0	44.8	25.1	45	25	45	0.185	23092	Last10	Here	94
592	36544	6	Fuchsia	4006	2018-07-10-14-12-42	0	3	x	-5	0	44.8	25.1	45	25	45	0.185	23092	Last10	Here	95
593	36545	6	Fuchsia	4006	2018-07-10-14-12-44	0	3	x	-5	0	44.8	25.1	45	25	45	0.185	23092	Last10	Here	96
594	36546	6	Fuchsia	4006	2018-07-10-14-12-46	0	3	x	-5	0	44.8	25.1	45	25	45	0.185	23092	Last10	Here	97
595	36547	6	Fuchsia	4006	2018-07-10-14-12-48	0	3	x	-5	0	44.8	25.1	44.9	24.9	44.9	0.09	23092	Last10	Here	98
596	36548	6	Fuchsia	4006	2018-07-10-14-12-50	0	3	x	-5	0	44.8	25.1	45	25	45	0.185	23092	Last10	Here	99
597	36549	6	Fuchsia	4006	2018-07-10-14-12-52	0	3	x	-5	0	44.8	25.1	45	25	45	0.185	23092	Last10	Here	100
598	36550	6	Fuchsia	4006	2018-07-10-14-13-24	0	3	x	0	0	44.8	25.1	45	25	45	0.185	23093	First10	Here	1
599	36551	6	Fuchsia	4006	2018-07-10-14-13-26	0	3	x	0	0	44.8	25.1	45	25	45	0.185	23093	First10	Here	2
600	36552	6	Fuchsia	4006	2018-07-10-14-13-28	0	3	x	0	0	44.8	25.1	44.9	24.9	44.9	0.09	23093	First10	Here	3
601	36553	6	Fuchsia	4006	2018-07-10-14-13-30	0	3	x	0	0	44.8	25.1	45	25	45	0.185	23093	First10	Here	4
602	36554	6	Fuchsia	4006	2018-07-10-14-13-32	0	3	x	0	0	44.8	25.1	44.8	24.9	44.8	-0.006	23093	First10	Here	5
603	36555	6	Fuchsia	4006	2018-07-10-14-13-34	0	3	x	0	0	44.8	25.1	45	25	45	0.185	23093	First10	Here	6
604	36556	6	Fuchsia	4006	2018-07-10-14-13-36	0	3	x	0	0	44.8	25.1	44.9	25	44.9	0.09	23093	First10	Here	7
605	36557	6	Fuchsia	4006	2018-07-10-14-13-38	0	3	x	0	0	44.8	25.1	44.9	25	44.9	0.09	23093	First10	Here	8
606	36558	6	Fuchsia	4006	2018-07-10-14-13-40	0	3	x	0	0	44.8	25.1	44.9	25	44.9	0.09	23093	First10	Here	9
607	36559	6	Fuchsia	4006	2018-07-10-14-13-42	0	3	x	0	0	44.8	25.1	44.9	25	44.9	0.09	23093	First10	Here	10
608	36560	6	Fuchsia	4006	2018-07-10-14-13-44	0	3	x	0	0	44.8	25.1	44.9	25	44.9	0.09	23093			11
609	36561	6	Fuchsia	4006	2018-07-10-14-13-46	0	3	x	0	0	44.8	25.1	44.8	24.9	44.8	-0.006	23093			12
610	36562	6	Fuchsia	4006	2018-07-10-14-13-48	0	3	x	0	0	44.8	25.1	44.9	25	44.9	0.09	23093			13
611	36563	6	Fuchsia	4006	2018-07-10-14-13-50	0	3	x	0	0	44.8	25.1	44.9	25	44.9	0.09	23093			14
612	36564	6	Fuchsia	4006	2018-07-10-14-13-52	0	3	x	0	0	44.8	25.1	44.9	25	44.9	0.09	23093			15
613	36565	6	Fuchsia	4006	2018-07-10-14-13-54	0	3	x	0	0	44.8	25.1	44.9	25	44.9	0.09	23093			16
614	36566	6	Fuchsia	4006	2018-07-10-14-13-56	0	3	x	0	0	44.8	25.1	44.8	24.9	44.8	-0.006	23093			17
615	36567	6	Fuchsia	4006	2018-07-10-14-13-58	0	3	x	0	0	44.8	25.1	44.9	25	44.9	0.09	23093			18
616	36568	6	Fuchsia	4006	2018-07-10-14-14-00	0	3	x	0	0	44.7	25.1	44.9	25	44.9	0.19	23093			19
617	36569	6	Fuchsia	4006	2018-07-10-14-14-02	0	3	x	0	0	44.8	25.1	44.9	25	44.9	0.09	23093			20
618	36570	6	Fuchsia	4006	2018-07-10-14-14-04	0	3	x	0	0	44.8	25.1	44.9	25	44.9	0.09	23093			21
619	36571	6	Fuchsia	4006	2018-07-10-14-14-06	0	3	x	0	0	44.8	25.1	44.8	25	44.8	-0.006	23093			22
620	36572	6	Fuchsia	4006	2018-07-10-14-14-08	0	3	x	0	0	44.8	25.1	44.9	25	44.9	0.09	23093			23
621	36573	6	Fuchsia	4006	2018-07-10-14-14-10	0	3	x	0	0	44.8	25.1	44.8	25	44.8	-0.006	23093			24
622	36574	6	Fuchsia	4006	2018-07-10-14-14-12	0	3	x	0	0	44.8	25.1	44.8	25	44.8	-0.006	23093			25
623	36575	6	Fuchsia	4006	2018-07-10-14-14-14	0	3	x	0	0	44.8	25.1	44.8	25	44.8	-0.006	23093			26
624	36576	6	Fuchsia	4006	2018-07-10-14-14-16	0	3	x	0	0	44.8	25.1	44.8	25	44.8	-0.006	23093			27
625	36577	6	Fuchsia	4006	2018-07-10-14-14-18	0	3	x	0	0	44.8	25.1	44.8	25	44.8	-0.006	23093			28
626	36578	6	Fuchsia	4006	2018-07-10-14-14-20	0	3	x	0	0	44.8	25.1	44.8	25	44.8	-0.006	23093			29
627	36579	6	Fuchsia	4006	2018-07-10-14-14-22	0	3	x	0	0	44.8	25.1	44.8	25	44.8	-0.006	23093			30
628	36580	6	Fuchsia	4006	2018-07-10-14-14-24	0	3	x	0	0	44.8	25.1	44.8	25	44.8	-0.006	23093			31
629	36581	6	Fuchsia	4006	2018-07-10-14-14-26	0	3	x	0	0	44.8	25.1	44.8	25	44.8	-0.006	23093			32
630	36582	6	Fuchsia	4006	2018-07-10-14-14-28	0	3	x	0	0	44.7	25.1	44.8	25	44.8	0.094	23093			33
631	36583	6	Fuchsia	4006	2018-07-10-14-14-30	0	3	x	0	0	44.8	25.1	44.8	25	44.8	-0.006	23093			34
632	36584	6	Fuchsia	4006	2018-07-10-14-14-32	0	3	x	0	0	44.8	25.1	44.7	24.9	44.7	-0.101	23093			35
633	36585	6	Fuchsia	4006	2018-07-10-14-14-34	0	3	x	0	0	44.8	25.1	44.8	25	44.8	-0.006	23093			36
634	36586	6	Fuchsia	4006	2018-07-10-14-14-36	0	3	x	0	0	44.7	25.1	44.8	25	44.8	0.094	23093			37
635	36587	6	Fuchsia	4006	2018-07-10-14-14-38	0	3	x	0	0	44.8	25.1	44.8	25	44.8	-0.006	23093			38
636	36588	6	Fuchsia	4006	2018-07-10-14-14-40	0	3	x	0	0	44.8	25.1	44.7	24.9	44.7	-0.101	23093			39
637	36589	6	Fuchsia	4006	2018-07-10-14-14-42	0	3	x	0	0	44.8	25.1	44.8	25	44.8	-0.006	23093			40
638	36590	6	Fuchsia	4006	2018-07-10-14-14-44	0	3	x	0	0	44.8	25.1	44.7	24.9	44.7	-0.101	23093			41
639	36591	6	Fuchsia	4006	2018-07-10-14-14-46	0	3	x	0	0	44.8	25.1	44.8	25	44.8	-0.006	23093			42
640	36592	6	Fuchsia	4006	2018-07-10-14-14-48	0	3	x	0	0	44.8	25.1	44.8	25	44.8	-0.006	23093			43
641	36593	6	Fuchsia	4006	2018-07-10-14-14-50	0	3	x	0	0	44.8	25.1	44.8	25	44.8	-0.006	23093			44
642	36594	6	Fuchsia	4006	2018-07-10-14-14-52	0	3	x	0	0	44.8	25.1	44.8	25	44.8	-0.006	23093			45
643	36595	6	Fuchsia	4006	2018-07-10-14-14-54	0	3	x	0	0	44.8	25.1	44.7	24.9	44.7	-0.101	23093			46
644	36596	6	Fuchsia	4006	2018-07-10-14-14-56	0	3	x	0	0	44.8	25.1	44.8	25	44.8	-0.006	23093			47
645	36597	6	Fuchsia	4006	2018-07-10-14-14-58	0	3	x	0	0	44.8	25.1	44.8	25	44.8	-0.006	23093			48
646	36598	6	Fuchsia	4006	2018-07-10-14-15-00	0	3	x	0	0	44.8	25.1	44.8	25	44.8	-0.006	23093			49
647	36599	6	Fuchsia	4006	2018-07-10-14-15-02	0	3	x	0	0	44.8	25.1	44.8	25	44.8	-0.006	23093			50
648	36600	6	Fuchsia	4006	2018-07-10-14-15-04	0	3	x	0	0	44.8	25.1	44.8	25	44.8	-0.006	23093			51
649	36601	6	Fuchsia	4006	2018-07-10-14-15-06	0	3	x	0	0	44.8	25.1	44.8	24.9	44.8	-0.006	23093			52
650	36602	6	Fuchsia	4006	2018-07-10-14-15-08	0	3	x	0	0	44.8	25.1	44.8	24.9	44.8	-0.006	23093			53
651	36603	6	Fuchsia	4006	2018-07-10-14-15-10	0	3	x	0	0	44.8	25.1	44.8	24.9	44.8	-0.006	23093			54
652	36604	6	Fuchsia	4006	2018-07-10-14-15-12	0	3	x	0	0	44.7	25.1	44.8	24.9	44.8	0.094	23093			55
653	36605	6	Fuchsia	4006	2018-07-10-14-15-14	0	3	x	0	0	44.7	25.1	44.8	24.9	44.8	0.094	23093			56
654	36606	6	Fuchsia	4006	2018-07-10-14-15-16	0	3	x	0	0	44.7	25.1	44.8	25	44.8	0.094	23093			57
655	36607	6	Fuchsia	4006	2018-07-10-14-15-18	0	3	x	0	0	44.7	25.1	44.8	25	44.8	0.094	23093			58
656	36608	6	Fuchsia	4006	2018-07-10-14-15-20	0	3	x	0	0	44.7	25.1	44.8	25	44.8	0.094	23093			59
657	36609	6	Fuchsia	4006	2018-07-10-14-15-22	0	3	x	0	0	44.7	25.1	44.7	24.9	44.7	-0.001	23093			60
658	36610	6	Fuchsia	4006	2018-07-10-14-15-24	0	3	x	0	0	44.7	25.1	44.8	25	44.8	0.094	23093			61
659	36611	6	Fuchsia	4006	2018-07-10-14-15-26	0	3	x	0	0	44.7	25.1	44.9	25	44.9	0.19	23093			62
660	36612	6	Fuchsia	4006	2018-07-10-14-15-28	0	3	x	0	0	44.7	25.1	44.9	25	44.9	0.19	23093			63
661	36613	6	Fuchsia	4006	2018-07-10-14-15-30	0	3	x	0	0	44.7	25.1	44.9	25	44.9	0.19	23093			64
662	36614	6	Fuchsia	4006	2018-07-10-14-15-32	0	3	x	0	0	44.7	25.1	44.9	25	44.9	0.19	23093			65
663	36615	6	Fuchsia	4006	2018-07-10-14-15-34	0	3	x	0	0	44.7	25.1	44.9	25	44.9	0.19	23093			66
664	36616	6	Fuchsia	4006	2018-07-10-14-15-36	0	3	x	0	0	44.7	25.1	44.9	25	44.9	0.19	23093			67
665	36617	6	Fuchsia	4006	2018-07-10-14-15-38	0	3	x	0	0	44.7	25.1	44.9	25	44.9	0.19	23093			68
666	36618	6	Fuchsia	4006	2018-07-10-14-15-40	0	3	x	0	0	44.7	25.1	44.9	25	44.9	0.19	23093			69
667	36619	6	Fuchsia	4006	2018-07-10-14-15-42	0	3	x	0	0	44.7	25.1	44.8	25	44.8	0.094	23093			70
668	36620	6	Fuchsia	4006	2018-07-10-14-15-44	0	3	x	0	0	44.7	25.1	44.8	25	44.8	0.094	23093			71
669	36621	6	Fuchsia	4006	2018-07-10-14-15-46	0	3	x	0	0	44.7	25.1	44.9	25	44.9	0.19	23093			72
670	36622	6	Fuchsia	4006	2018-07-10-14-15-48	0	3	x	0	0	44.7	25.1	44.9	25	44.9	0.19	23093			73
671	36623	6	Fuchsia	4006	2018-07-10-14-15-50	0	3	x	0	0	44.7	25.1	44.9	25	44.9	0.19	23093			74
672	36624	6	Fuchsia	4006	2018-07-10-14-15-52	0	3	x	0	0	44.7	25.1	44.9	25	44.9	0.19	23093			75
673	36625	6	Fuchsia	4006	2018-07-10-14-15-54	0	3	x	0	0	44.7	25.1	44.8	24.9	44.8	0.094	23093			76
674	36626	6	Fuchsia	4006	2018-07-10-14-15-56	0	3	x	0	0	44.7	25.1	44.9	25	44.9	0.19	23093			77
675	36627	6	Fuchsia	4006	2018-07-10-14-15-58	0	3	x	0	0	44.7	25.1	44.8	24.9	44.8	0.094	23093			78
676	36628	6	Fuchsia	4006	2018-07-10-14-16-00	0	3	x	0	0	44.7	25.1	44.9	25	44.9	0.19	23093			79
677	36629	6	Fuchsia	4006	2018-07-10-14-16-02	0	3	x	0	0	44.7	25.1	44.9	25	44.9	0.19	23093			80
678	36630	6	Fuchsia	4006	2018-07-10-14-16-04	0	3	x	0	0	44.8	25.1	44.8	24.9	44.8	-0.006	23093			81
679	36631	6	Fuchsia	4006	2018-07-10-14-16-06	0	3	x	0	0	44.7	25.1	44.9	25	44.9	0.19	23093			82
680	36632	6	Fuchsia	4006	2018-07-10-14-16-08	0	3	x	0	0	44.7	25.1	44.9	25	44.9	0.19	23093			83
681	36633	6	Fuchsia	4006	2018-07-10-14-16-11	0	3	x	0	0	44.7	25.1	44.8	25	44.8	0.094	23093			84
682	36634	6	Fuchsia	4006	2018-07-10-14-16-13	0	3	x	0	0	44.7	25.1	44.9	25	44.9	0.19	23093			85
683	36635	6	Fuchsia	4006	2018-07-10-14-16-15	0	3	x	0	0	44.7	25.1	44.9	25	44.9	0.19	23093			86
684	36636	6	Fuchsia	4006	2018-07-10-14-16-17	0	3	x	0	0	44.7	25.1	44.8	25	44.8	0.094	23093			87
685	36637	6	Fuchsia	4006	2018-07-10-14-16-19	0	3	x	0	0	44.7	25.1	44.8	25	44.8	0.094	23093			88
686	36638	6	Fuchsia	4006	2018-07-10-14-16-21	0	3	x	0	0	44.7	25.1	44.8	25	44.8	0.094	23093			89
687	36639	6	Fuchsia	4006	2018-07-10-14-16-23	0	3	x	0	0	44.7	25.1	44.8	25	44.8	0.094	23093			90
688	36640	6	Fuchsia	4006	2018-07-10-14-16-25	0	3	x	0	0	44.7	25.1	44.8	25	44.8	0.094	23093	Last10	Here	91
689	36641	6	Fuchsia	4006	2018-07-10-14-16-27	0	3	x	0	0	44.7	25.1	44.9	25	44.9	0.19	23093	Last10	Here	92
690	36642	6	Fuchsia	4006	2018-07-10-14-16-29	0	3	x	0	0	44.7	25.1	44.8	25	44.8	0.094	23093	Last10	Here	93
691	36643	6	Fuchsia	4006	2018-07-10-14-16-31	0	3	x	0	0	44.7	25.1	44.8	25	44.8	0.094	23093	Last10	Here	94
692	36644	6	Fuchsia	4006	2018-07-10-14-16-33	0	3	x	0	0	44.7	25.1	44.9	25	44.9	0.19	23093	Last10	Here	95
693	36645	6	Fuchsia	4006	2018-07-10-14-16-35	0	3	x	0	0	44.7	25.1	44.9	25	44.9	0.19	23093	Last10	Here	96
694	36646	6	Fuchsia	4006	2018-07-10-14-16-37	0	3	x	0	0	44.7	25.1	44.9	25	44.9	0.19	23093	Last10	Here	97
695	36647	6	Fuchsia	4006	2018-07-10-14-16-39	0	3	x	0	0	44.7	25.1	44.7	24.9	44.7	-0.001	23093	Last10	Here	98
696	36648	6	Fuchsia	4006	2018-07-10-14-16-41	0	3	x	0	0	44.6	25.1	44.8	25	44.8	0.194	23093	Last10	Here	99
697	36649	6	Fuchsia	4006	2018-07-10-14-16-43	0	3	x	0	0	44.6	25.1	44.8	25	44.8	0.194	23093	Last10	Here	100
698	36650	6	Fuchsia	4006	2018-07-10-14-17-15	0	3	x	5	0	44.6	25.1	44.7	25	44.7	0.099	23094	First10	Here	1
699	36651	6	Fuchsia	4006	2018-07-10-14-17-17	0	3	x	5	0	44.6	25.1	44.7	25	44.7	0.099	23094	First10	Here	2
700	36652	6	Fuchsia	4006	2018-07-10-14-17-19	0	3	x	5	0	44.6	25.1	44.7	25	44.7	0.099	23094	First10	Here	3
701	36653	6	Fuchsia	4006	2018-07-10-14-17-21	0	3	x	5	0	44.6	25.1	44.7	25	44.7	0.099	23094	First10	Here	4
702	36654	6	Fuchsia	4006	2018-07-10-14-17-23	0	3	x	5	0	44.6	25.1	44.7	25	44.7	0.099	23094	First10	Here	5
703	36655	6	Fuchsia	4006	2018-07-10-14-17-25	0	3	x	5	0	44.6	25.1	44.7	25	44.7	0.099	23094	First10	Here	6
704	36656	6	Fuchsia	4006	2018-07-10-14-17-27	0	3	x	5	0	44.6	25.1	44.6	24.9	44.6	0.004	23094	First10	Here	7
705	36657	6	Fuchsia	4006	2018-07-10-14-17-29	0	3	x	5	0	44.6	25.1	44.6	24.9	44.6	0.004	23094	First10	Here	8
706	36658	6	Fuchsia	4006	2018-07-10-14-17-31	0	3	x	5	0	44.6	25.1	44.7	25	44.7	0.099	23094	First10	Here	9
707	36659	6	Fuchsia	4006	2018-07-10-14-17-33	0	3	x	5	0	44.6	25.1	44.7	25	44.7	0.099	23094	First10	Here	10
708	36660	6	Fuchsia	4006	2018-07-10-14-17-35	0	3	x	5	0	44.6	25.1	44.7	25	44.7	0.099	23094			11
709	36661	6	Fuchsia	4006	2018-07-10-14-17-37	0	3	x	5	0	44.6	25.1	44.6	24.9	44.6	0.004	23094			12
710	36662	6	Fuchsia	4006	2018-07-10-14-17-39	0	3	x	5	0	44.6	25.1	44.6	24.9	44.6	0.004	23094			13
711	36663	6	Fuchsia	4006	2018-07-10-14-17-41	0	3	x	5	0	44.7	25.1	44.6	24.9	44.6	-0.096	23094			14
712	36664	6	Fuchsia	4006	2018-07-10-14-17-43	0	3	x	5	0	44.6	25.1	44.7	25	44.7	0.099	23094			15
713	36665	6	Fuchsia	4006	2018-07-10-14-17-45	0	3	x	5	0	44.6	25.1	44.7	25	44.7	0.099	23094			16
714	36666	6	Fuchsia	4006	2018-07-10-14-17-47	0	3	x	5	0	44.6	25.1	44.7	25	44.7	0.099	23094			17
715	36667	6	Fuchsia	4006	2018-07-10-14-17-49	0	3	x	5	0	44.6	25.1	44.7	25	44.7	0.099	23094			18
716	36668	6	Fuchsia	4006	2018-07-10-14-17-51	0	3	x	5	0	44.6	25.1	44.7	25	44.7	0.099	23094			19
717	36669	6	Fuchsia	4006	2018-07-10-14-17-53	0	3	x	5	0	44.7	25.1	44.6	24.9	44.6	-0.096	23094			20
718	36670	6	Fuchsia	4006	2018-07-10-14-17-55	0	3	x	5	0	44.7	25.1	44.6	24.9	44.6	-0.096	23094			21
719	36671	6	Fuchsia	4006	2018-07-10-14-17-57	0	3	x	5	0	44.7	25.2	44.7	25	44.7	-0.001	23094			22
720	36672	6	Fuchsia	4006	2018-07-10-14-17-59	0	3	x	5	0	44.6	25.1	44.7	25	44.7	0.099	23094			23
721	36673	6	Fuchsia	4006	2018-07-10-14-18-01	0	3	x	5	0	44.6	25.1	44.7	25	44.7	0.099	23094			24
722	36674	6	Fuchsia	4006	2018-07-10-14-18-03	0	3	x	5	0	44.6	25.1	44.6	24.9	44.6	0.004	23094			25
723	36675	6	Fuchsia	4006	2018-07-10-14-18-05	0	3	x	5	0	44.6	25.1	44.6	24.9	44.6	0.004	23094			26
724	36676	6	Fuchsia	4006	2018-07-10-14-18-07	0	3	x	5	0	44.6	25.1	44.7	25	44.7	0.099	23094			27
725	36677	6	Fuchsia	4006	2018-07-10-14-18-09	0	3	x	5	0	44.6	25.1	44.6	24.9	44.6	0.004	23094			28
726	36678	6	Fuchsia	4006	2018-07-10-14-18-11	0	3	x	5	0	44.6	25.1	44.7	25	44.7	0.099	23094			29
727	36679	6	Fuchsia	4006	2018-07-10-14-18-13	0	3	x	5	0	44.6	25.1	44.7	25	44.7	0.099	23094			30
728	36680	6	Fuchsia	4006	2018-07-10-14-18-15	0	3	x	5	0	44.6	25.1	44.7	25	44.7	0.099	23094			31
729	36681	6	Fuchsia	4006	2018-07-10-14-18-17	0	3	x	5	0	44.6	25.1	44.7	25	44.7	0.099	23094			32
730	36682	6	Fuchsia	4006	2018-07-10-14-18-19	0	3	x	5	0	44.6	25.1	44.8	25	44.8	0.194	23094			33
731	36683	6	Fuchsia	4006	2018-07-10-14-18-21	0	3	x	5	0	44.6	25.1	44.8	25	44.8	0.194	23094			34
732	36684	6	Fuchsia	4006	2018-07-10-14-18-23	0	3	x	5	0	44.6	25.1	44.8	25	44.8	0.194	23094			35
733	36685	6	Fuchsia	4006	2018-07-10-14-18-25	0	3	x	5	0	44.6	25.1	44.8	25	44.8	0.194	23094			36
734	36686	6	Fuchsia	4006	2018-07-10-14-18-27	0	3	x	5	0	44.6	25.1	44.7	24.9	44.7	0.099	23094			37
735	36687	6	Fuchsia	4006	2018-07-10-14-18-29	0	3	x	5	0	44.6	25.1	44.7	24.9	44.7	0.099	23094			38
736	36688	6	Fuchsia	4006	2018-07-10-14-18-31	0	3	x	5	0	44.6	25.1	44.7	24.9	44.7	0.099	23094			39
737	36689	6	Fuchsia	4006	2018-07-10-14-18-33	0	3	x	5	0	44.6	25.1	44.8	25	44.8	0.194	23094			40
738	36690	6	Fuchsia	4006	2018-07-10-14-18-35	0	3	x	5	0	44.6	25.1	44.8	25	44.8	0.194	23094			41
739	36691	6	Fuchsia	4006	2018-07-10-14-18-37	0	3	x	5	0	44.6	25.1	44.8	25	44.8	0.194	23094			42
740	36692	6	Fuchsia	4006	2018-07-10-14-18-39	0	3	x	5	0	44.6	25.1	44.8	25	44.8	0.194	23094			43
741	36693	6	Fuchsia	4006	2018-07-10-14-18-41	0	3	x	5	0	44.6	25.1	44.8	25	44.8	0.194	23094			44
742	36694	6	Fuchsia	4006	2018-07-10-14-18-43	0	3	x	5	0	44.6	25.1	44.8	25	44.8	0.194	23094			45
743	36695	6	Fuchsia	4006	2018-07-10-14-18-45	0	3	x	5	0	44.6	25.1	44.7	25	44.7	0.099	23094			46
744	36696	6	Fuchsia	4006	2018-07-10-14-18-47	0	3	x	5	0	44.6	25.1	44.7	25	44.7	0.099	23094			47
745	36697	6	Fuchsia	4006	2018-07-10-14-18-49	0	3	x	5	0	44.6	25.1	44.7	25	44.7	0.099	23094			48
746	36698	6	Fuchsia	4006	2018-07-10-14-18-51	0	3	x	5	0	44.6	25.1	44.7	25	44.7	0.099	23094			49
747	36699	6	Fuchsia	4006	2018-07-10-14-18-53	0	3	x	5	0	44.6	25.1	44.8	25	44.8	0.194	23094			50
748	36700	6	Fuchsia	4006	2018-07-10-14-18-55	0	3	x	5	0	44.6	25.1	44.8	25	44.8	0.194	23094			51
749	36701	6	Fuchsia	4006	2018-07-10-14-18-57	0	3	x	5	0	44.6	25.1	44.7	25	44.7	0.099	23094			52
750	36702	6	Fuchsia	4006	2018-07-10-14-18-59	0	3	x	5	0	44.6	25.1	44.6	24.9	44.6	0.004	23094			53
751	36703	6	Fuchsia	4006	2018-07-10-14-19-01	0	3	x	5	0	44.6	25.1	44.7	25	44.7	0.099	23094			54
752	36704	6	Fuchsia	4006	2018-07-10-14-19-03	0	3	x	5	0	44.6	25.1	44.8	25	44.8	0.194	23094			55
753	36705	6	Fuchsia	4006	2018-07-10-14-19-05	0	3	x	5	0	44.6	25.1	44.7	25	44.7	0.099	23094			56
754	36706	6	Fuchsia	4006	2018-07-10-14-19-07	0	3	x	5	0	44.6	25.1	44.7	25	44.7	0.099	23094			57
755	36707	6	Fuchsia	4006	2018-07-10-14-19-09	0	3	x	5	0	44.6	25.1	44.7	25	44.7	0.099	23094			58
756	36708	6	Fuchsia	4006	2018-07-10-14-19-11	0	3	x	5	0	44.6	25.1	44.7	25	44.7	0.099	23094			59
757	36709	6	Fuchsia	4006	2018-07-10-14-19-13	0	3	x	5	0	44.6	25.1	44.7	25	44.7	0.099	23094			60
758	36710	6	Fuchsia	4006	2018-07-10-14-19-15	0	3	x	5	0	44.6	25.1	44.7	25	44.7	0.099	23094			61
759	36711	6	Fuchsia	4006	2018-07-10-14-19-17	0	3	x	5	0	44.6	25.1	44.7	25	44.7	0.099	23094			62
760	36712	6	Fuchsia	4006	2018-07-10-14-19-19	0	3	x	5	0	44.6	25.1	44.7	25	44.7	0.099	23094			63
761	36713	6	Fuchsia	4006	2018-07-10-14-19-21	0	3	x	5	0	44.6	25.1	44.6	24.9	44.6	0.004	23094			64
762	36714	6	Fuchsia	4006	2018-07-10-14-19-23	0	3	x	5	0	44.6	25.1	44.7	25	44.7	0.099	23094			65
763	36715	6	Fuchsia	4006	2018-07-10-14-19-25	0	3	x	5	0	44.6	25.1	44.7	25	44.7	0.099	23094			66
764	36716	6	Fuchsia	4006	2018-07-10-14-19-27	0	3	x	5	0	44.6	25.1	44.7	25	44.7	0.099	23094			67
765	36717	6	Fuchsia	4006	2018-07-10-14-19-29	0	3	x	5	0	44.6	25.1	44.6	24.9	44.6	0.004	23094			68
766	36718	6	Fuchsia	4006	2018-07-10-14-19-31	0	3	x	5	0	44.6	25.1	44.7	25	44.7	0.099	23094			69
767	36719	6	Fuchsia	4006	2018-07-10-14-19-33	0	3	x	5	0	44.6	25.1	44.7	25	44.7	0.099	23094			70
768	36720	6	Fuchsia	4006	2018-07-10-14-19-35	0	3	x	5	0	44.6	25.1	44.6	24.9	44.6	0.004	23094			71
769	36721	6	Fuchsia	4006	2018-07-10-14-19-37	0	3	x	5	0	44.6	25.1	44.6	24.9	44.6	0.004	23094			72
770	36722	6	Fuchsia	4006	2018-07-10-14-19-39	0	3	x	5	0	44.6	25.1	44.7	24.9	44.7	0.099	23094			73
771	36723	6	Fuchsia	4006	2018-07-10-14-19-41	0	3	x	5	0	44.6	25.1	44.8	25	44.8	0.194	23094			74
772	36724	6	Fuchsia	4006	2018-07-10-14-19-43	0	3	x	5	0	44.6	25.1	44.8	25	44.8	0.194	23094			75
773	36725	6	Fuchsia	4006	2018-07-10-14-19-45	0	3	x	5	0	44.6	25.1	44.8	25	44.8	0.194	23094			76
774	36726	6	Fuchsia	4006	2018-07-10-14-19-47	0	3	x	5	0	44.6	25.1	44.7	25	44.7	0.099	23094			77
775	36727	6	Fuchsia	4006	2018-07-10-14-19-49	0	3	x	5	0	44.6	25.1	44.8	25	44.8	0.194	23094			78
776	36728	6	Fuchsia	4006	2018-07-10-14-19-51	0	3	x	5	0	44.6	25.1	44.8	25	44.8	0.194	23094			79
777	36729	6	Fuchsia	4006	2018-07-10-14-19-53	0	3	x	5	0	44.6	25.1	44.8	25	44.8	0.194	23094			80
778	36730	6	Fuchsia	4006	2018-07-10-14-19-55	0	3	x	5	0	44.6	25.1	44.8	25	44.8	0.194	23094			81
779	36731	6	Fuchsia	4006	2018-07-10-14-19-57	0	3	x	5	0	44.6	25.1	44.7	25	44.7	0.099	23094			82
780	36732	6	Fuchsia	4006	2018-07-10-14-19-59	0	3	x	5	0	44.6	25.1	44.8	25	44.8	0.194	23094			83
781	36733	6	Fuchsia	4006	2018-07-10-14-20-01	0	3	x	5	0	44.6	25.1	44.7	24.9	44.7	0.099	23094			84
782	36734	6	Fuchsia	4006	2018-07-10-14-20-03	0	3	x	5	0	44.6	25.1	44.7	25	44.7	0.099	23094			85
783	36735	6	Fuchsia	4006	2018-07-10-14-20-05	0	3	x	5	0	44.6	25.1	44.7	25	44.7	0.099	23094			86
784	36736	6	Fuchsia	4006	2018-07-10-14-20-07	0	3	x	5	0	44.6	25.1	44.7	25	44.7	0.099	23094			87
785	36737	6	Fuchsia	4006	2018-07-10-14-20-09	0	3	x	5	0	44.6	25.1	44.7	25	44.7	0.099	23094			88
786	36738	6	Fuchsia	4006	2018-07-10-14-20-11	0	3	x	5	0	44.6	25.1	44.7	25	44.7	0.099	23094			89
787	36739	6	Fuchsia	4006	2018-07-10-14-20-13	0	3	x	5	0	44.6	25.1	44.7	25	44.7	0.099	23094			90
788	36740	6	Fuchsia	4006	2018-07-10-14-20-15	0	3	x	5	0	44.6	25.1	44.7	25	44.7	0.099	23094	Last10	Here	91
789	36741	6	Fuchsia	4006	2018-07-10-14-20-17	0	3	x	5	0	44.6	25.1	44.8	25	44.8	0.194	23094	Last10	Here	92
790	36742	6	Fuchsia	4006	2018-07-10-14-20-19	0	3	x	5	0	44.7	25.1	44.8	25	44.8	0.094	23094	Last10	Here	93
791	36743	6	Fuchsia	4006	2018-07-10-14-20-21	0	3	x	5	0	44.6	25.1	44.8	25	44.8	0.194	23094	Last10	Here	94
792	36744	6	Fuchsia	4006	2018-07-10-14-20-23	0	3	x	5	0	44.7	25.1	44.7	25	44.7	-0.001	23094	Last10	Here	95
793	36745	6	Fuchsia	4006	2018-07-10-14-20-25	0	3	x	5	0	44.7	25.1	44.8	25	44.8	0.094	23094	Last10	Here	96
794	36746	6	Fuchsia	4006	2018-07-10-14-20-27	0	3	x	5	0	44.6	25.1	44.7	25	44.7	0.099	23094	Last10	Here	97
795	36747	6	Fuchsia	4006	2018-07-10-14-20-29	0	3	x	5	0	44.6	25.1	44.7	24.9	44.7	0.099	23094	Last10	Here	98
796	36748	6	Fuchsia	4006	2018-07-10-14-20-31	0	3	x	5	0	44.6	25.1	44.6	24.9	44.6	0.004	23094	Last10	Here	99
797	36749	6	Fuchsia	4006	2018-07-10-14-20-33	0	3	x	5	0	44.6	25.1	44.7	25	44.7	0.099	23094	Last10	Here	100
798	36750	6	Fuchsia	4006	2018-07-10-14-21-05	0	3	x	10	0	44.6	25.1	44.7	25	44.7	0.099	23095	First10	Here	1
799	36751	6	Fuchsia	4006	2018-07-10-14-21-07	0	3	x	10	0	44.7	25.1	44.7	25	44.7	-0.001	23095	First10	Here	2
800	36752	6	Fuchsia	4006	2018-07-10-14-21-09	0	3	x	10	0	44.6	25.1	44.7	25	44.7	0.099	23095	First10	Here	3
801	36753	6	Fuchsia	4006	2018-07-10-14-21-11	0	3	x	10	0	44.6	25.1	44.7	25	44.7	0.099	23095	First10	Here	4
802	36754	6	Fuchsia	4006	2018-07-10-14-21-14	0	3	x	10	0	44.6	25.1	44.7	25	44.7	0.099	23095	First10	Here	5
803	36755	6	Fuchsia	4006	2018-07-10-14-21-16	0	3	x	10	0	44.6	25.1	44.7	25	44.7	0.099	23095	First10	Here	6
804	36756	6	Fuchsia	4006	2018-07-10-14-21-18	0	3	x	10	0	44.6	25.1	44.7	25	44.7	0.099	23095	First10	Here	7
805	36757	6	Fuchsia	4006	2018-07-10-14-21-20	0	3	x	10	0	44.6	25.1	44.7	25	44.7	0.099	23095	First10	Here	8
806	36758	6	Fuchsia	4006	2018-07-10-14-21-22	0	3	x	10	0	44.6	25.1	44.7	25	44.7	0.099	23095	First10	Here	9
807	36759	6	Fuchsia	4006	2018-07-10-14-21-24	0	3	x	10	0	44.6	25.1	44.7	25	44.7	0.099	23095	First10	Here	10
808	36760	6	Fuchsia	4006	2018-07-10-14-21-26	0	3	x	10	0	44.6	25.1	44.7	25	44.7	0.099	23095			11
809	36761	6	Fuchsia	4006	2018-07-10-14-21-28	0	3	x	10	0	44.6	25.1	44.6	24.9	44.6	0.004	23095			12
810	36762	6	Fuchsia	4006	2018-07-10-14-21-30	0	3	x	10	0	44.6	25.1	44.6	24.9	44.6	0.004	23095			13
811	36763	6	Fuchsia	4006	2018-07-10-14-21-32	0	3	x	10	0	44.6	25.1	44.7	25	44.7	0.099	23095			14
812	36764	6	Fuchsia	4006	2018-07-10-14-21-34	0	3	x	10	0	44.6	25.1	44.7	25	44.7	0.099	23095			15
813	36765	6	Fuchsia	4006	2018-07-10-14-21-36	0	3	x	10	0	44.6	25.1	44.7	25	44.7	0.099	23095			16
814	36766	6	Fuchsia	4006	2018-07-10-14-21-38	0	3	x	10	0	44.6	25.1	44.6	25	44.6	0.004	23095			17
815	36767	6	Fuchsia	4006	2018-07-10-14-21-40	0	3	x	10	0	44.6	25.1	44.6	24.9	44.6	0.004	23095			18
816	36768	6	Fuchsia	4006	2018-07-10-14-21-42	0	3	x	10	0	44.6	25.1	44.6	24.9	44.6	0.004	23095			19
817	36769	6	Fuchsia	4006	2018-07-10-14-21-44	0	3	x	10	0	44.6	25.1	44.7	25	44.7	0.099	23095			20
818	36770	6	Fuchsia	4006	2018-07-10-14-21-46	0	3	x	10	0	44.6	25.1	44.7	25	44.7	0.099	23095			21
819	36771	6	Fuchsia	4006	2018-07-10-14-21-48	0	3	x	10	0	44.6	25.1	44.8	25	44.8	0.194	23095			22
820	36772	6	Fuchsia	4006	2018-07-10-14-21-50	0	3	x	10	0	44.6	25.1	44.8	25	44.8	0.194	23095			23
821	36773	6	Fuchsia	4006	2018-07-10-14-21-52	0	3	x	10	0	44.6	25.1	44.7	24.9	44.7	0.099	23095			24
822	36774	6	Fuchsia	4006	2018-07-10-14-21-54	0	3	x	10	0	44.6	25.1	44.7	25	44.7	0.099	23095			25
823	36775	6	Fuchsia	4006	2018-07-10-14-21-56	0	3	x	10	0	44.6	25.1	44.7	25	44.7	0.099	23095			26
824	36776	6	Fuchsia	4006	2018-07-10-14-21-58	0	3	x	10	0	44.6	25.1	44.8	25	44.8	0.194	23095			27
825	36777	6	Fuchsia	4006	2018-07-10-14-22-00	0	3	x	10	0	44.6	25.1	44.7	25	44.7	0.099	23095			28
826	36778	6	Fuchsia	4006	2018-07-10-14-22-02	0	3	x	10	0	44.6	25.1	44.7	25	44.7	0.099	23095			29
827	36779	6	Fuchsia	4006	2018-07-10-14-22-04	0	3	x	10	0	44.5	25.1	44.7	25	44.7	0.199	23095			30
828	36780	6	Fuchsia	4006	2018-07-10-14-22-06	0	3	x	10	0	44.6	25.1	44.7	25	44.7	0.099	23095			31
829	36781	6	Fuchsia	4006	2018-07-10-14-22-08	0	3	x	10	0	44.6	25.1	44.7	25	44.7	0.099	23095			32
830	36782	6	Fuchsia	4006	2018-07-10-14-22-10	0	3	x	10	0	44.6	25.1	44.7	25	44.7	0.099	23095			33
831	36783	6	Fuchsia	4006	2018-07-10-14-22-12	0	3	x	10	0	44.6	25.1	44.7	25	44.7	0.099	23095			34
832	36784	6	Fuchsia	4006	2018-07-10-14-22-14	0	3	x	10	0	44.6	25.1	44.7	25	44.7	0.099	23095			35
833	36785	6	Fuchsia	4006	2018-07-10-14-22-16	0	3	x	10	0	44.6	25.1	44.7	25	44.7	0.099	23095			36
834	36786	6	Fuchsia	4006	2018-07-10-14-22-18	0	3	x	10	0	44.6	25.1	44.7	25	44.7	0.099	23095			37
835	36787	6	Fuchsia	4006	2018-07-10-14-22-20	0	3	x	10	0	44.6	25.1	44.7	25	44.7	0.099	23095			38
836	36788	6	Fuchsia	4006	2018-07-10-14-22-22	0	3	x	10	0	44.6	25.1	44.6	25	44.6	0.004	23095			39
837	36789	6	Fuchsia	4006	2018-07-10-14-22-24	0	3	x	10	0	44.6	25.1	44.7	25	44.7	0.099	23095			40
838	36790	6	Fuchsia	4006	2018-07-10-14-22-26	0	3	x	10	0	44.6	25.1	44.6	25	44.6	0.004	23095			41
839	36791	6	Fuchsia	4006	2018-07-10-14-22-28	0	3	x	10	0	44.6	25.1	44.7	25	44.7	0.099	23095			42
840	36792	6	Fuchsia	4006	2018-07-10-14-22-30	0	3	x	10	0	44.6	25.1	44.7	25	44.7	0.099	23095			43
841	36793	6	Fuchsia	4006	2018-07-10-14-22-32	0	3	x	10	0	44.6	25.1	44.7	25	44.7	0.099	23095			44
842	36794	6	Fuchsia	4006	2018-07-10-14-22-34	0	3	x	10	0	44.6	25.1	44.7	25	44.7	0.099	23095			45
843	36795	6	Fuchsia	4006	2018-07-10-14-22-36	0	3	x	10	0	44.5	25.1	44.7	25	44.7	0.199	23095			46
844	36796	6	Fuchsia	4006	2018-07-10-14-22-38	0	3	x	10	0	44.6	25.1	44.7	25	44.7	0.099	23095			47
845	36797	6	Fuchsia	4006	2018-07-10-14-22-40	0	3	x	10	0	44.6	25.1	44.7	25	44.7	0.099	23095			48
846	36798	6	Fuchsia	4006	2018-07-10-14-22-42	0	3	x	10	0	44.5	25.1	44.7	25	44.7	0.199	23095			49
847	36799	6	Fuchsia	4006	2018-07-10-14-22-44	0	3	x	10	0	44.6	25.1	44.6	25	44.6	0.004	23095			50
848	36800	6	Fuchsia	4006	2018-07-10-14-22-46	0	3	x	10	0	44.6	25.1	44.7	25	44.7	0.099	23095			51
849	36801	6	Fuchsia	4006	2018-07-10-14-22-48	0	3	x	10	0	44.5	25.1	44.7	25	44.7	0.199	23095			52
850	36802	6	Fuchsia	4006	2018-07-10-14-22-50	0	3	x	10	0	44.5	25.1	44.6	25	44.6	0.104	23095			53
851	36803	6	Fuchsia	4006	2018-07-10-14-22-52	0	3	x	10	0	44.6	25.1	44.6	25	44.6	0.004	23095			54
852	36804	6	Fuchsia	4006	2018-07-10-14-22-54	0	3	x	10	0	44.6	25.1	44.7	25	44.7	0.099	23095			55
853	36805	6	Fuchsia	4006	2018-07-10-14-22-56	0	3	x	10	0	44.6	25.1	44.6	25	44.6	0.004	23095			56
854	36806	6	Fuchsia	4006	2018-07-10-14-22-58	0	3	x	10	0	44.6	25.1	44.7	25	44.7	0.099	23095			57
855	36807	6	Fuchsia	4006	2018-07-10-14-23-00	0	3	x	10	0	44.6	25.1	44.7	25	44.7	0.099	23095			58
856	36808	6	Fuchsia	4006	2018-07-10-14-23-02	0	3	x	10	0	44.6	25.1	44.7	25	44.7	0.099	23095			59
857	36809	6	Fuchsia	4006	2018-07-10-14-23-04	0	3	x	10	0	44.5	25.1	44.7	25	44.7	0.199	23095			60
858	36810	6	Fuchsia	4006	2018-07-10-14-23-06	0	3	x	10	0	44.5	25.1	44.7	25	44.7	0.199	23095			61
859	36811	6	Fuchsia	4006	2018-07-10-14-23-08	0	3	x	10	0	44.6	25.2	44.7	25	44.7	0.099	23095			62
860	36812	6	Fuchsia	4006	2018-07-10-14-23-10	0	3	x	10	0	44.5	25.1	44.7	25	44.7	0.199	23095			63
861	36813	6	Fuchsia	4006	2018-07-10-14-23-12	0	3	x	10	0	44.5	25.1	44.7	25	44.7	0.199	23095			64
862	36814	6	Fuchsia	4006	2018-07-10-14-23-14	0	3	x	10	0	44.5	25.1	44.6	25	44.6	0.104	23095			65
863	36815	6	Fuchsia	4006	2018-07-10-14-23-16	0	3	x	10	0	44.5	25.1	44.6	25	44.6	0.104	23095			66
864	36816	6	Fuchsia	4006	2018-07-10-14-23-18	0	3	x	10	0	44.6	25.1	44.6	25	44.6	0.004	23095			67
865	36817	6	Fuchsia	4006	2018-07-10-14-23-20	0	3	x	10	0	44.6	25.1	44.6	25	44.6	0.004	23095			68
866	36818	6	Fuchsia	4006	2018-07-10-14-23-22	0	3	x	10	0	44.6	25.1	44.7	25	44.7	0.099	23095			69
867	36819	6	Fuchsia	4006	2018-07-10-14-23-24	0	3	x	10	0	44.6	25.1	44.6	25	44.6	0.004	23095			70
868	36820	6	Fuchsia	4006	2018-07-10-14-23-26	0	3	x	10	0	44.6	25.1	44.6	25	44.6	0.004	23095			71
869	36821	6	Fuchsia	4006	2018-07-10-14-23-28	0	3	x	10	0	44.5	25.1	44.6	25	44.6	0.104	23095			72
870	36822	6	Fuchsia	4006	2018-07-10-14-23-30	0	3	x	10	0	44.5	25.1	44.5	24.9	44.5	0.008	23095			73
871	36823	6	Fuchsia	4006	2018-07-10-14-23-32	0	3	x	10	0	44.5	25.1	44.6	25	44.6	0.104	23095			74
872	36824	6	Fuchsia	4006	2018-07-10-14-23-34	0	3	x	10	0	44.5	25.1	44.6	25	44.6	0.104	23095			75
873	36825	6	Fuchsia	4006	2018-07-10-14-23-36	0	3	x	10	0	44.5	25.1	44.6	25	44.6	0.104	23095			76
874	36826	6	Fuchsia	4006	2018-07-10-14-23-38	0	3	x	10	0	44.6	25.1	44.6	25	44.6	0.004	23095			77
875	36827	6	Fuchsia	4006	2018-07-10-14-23-40	0	3	x	10	0	44.5	25.1	44.6	25	44.6	0.104	23095			78
876	36828	6	Fuchsia	4006	2018-07-10-14-23-42	0	3	x	10	0	44.5	25.1	44.6	25	44.6	0.104	23095			79
877	36829	6	Fuchsia	4006	2018-07-10-14-23-44	0	3	x	10	0	44.5	25.1	44.6	25	44.6	0.104	23095			80
878	36830	6	Fuchsia	4006	2018-07-10-14-23-46	0	3	x	10	0	44.5	25.1	44.6	25	44.6	0.104	23095			81
879	36831	6	Fuchsia	4006	2018-07-10-14-23-48	0	3	x	10	0	44.5	25.1	44.6	25	44.6	0.104	23095			82
880	36832	6	Fuchsia	4006	2018-07-10-14-23-50	0	3	x	10	0	44.5	25.1	44.6	25	44.6	0.104	23095			83
881	36833	6	Fuchsia	4006	2018-07-10-14-23-52	0	3	x	10	0	44.5	25.1	44.6	25	44.6	0.104	23095			84
882	36834	6	Fuchsia	4006	2018-07-10-14-23-54	0	3	x	10	0	44.5	25.1	44.6	25	44.6	0.104	23095			85
883	36835	6	Fuchsia	4006	2018-07-10-14-23-56	0	3	x	10	0	44.5	25.1	44.6	25	44.6	0.104	23095			86
884	36836	6	Fuchsia	4006	2018-07-10-14-23-58	0	3	x	10	0	44.5	25.1	44.6	25	44.6	0.104	23095			87
885	36837	6	Fuchsia	4006	2018-07-10-14-24-00	0	3	x	10	0	44.6	25.1	44.6	25	44.6	0.004	23095			88
886	36838	6	Fuchsia	4006	2018-07-10-14-24-02	0	3	x	10	0	44.6	25.1	44.6	25	44.6	0.004	23095			89
887	36839	6	Fuchsia	4006	2018-07-10-14-24-04	0	3	x	10	0	44.6	25.1	44.6	25	44.6	0.004	23095			90
888	36840	6	Fuchsia	4006	2018-07-10-14-24-06	0	3	x	10	0	44.6	25.1	44.6	25	44.6	0.004	23095	Last10	Here	91
889	36841	6	Fuchsia	4006	2018-07-10-14-24-08	0	3	x	10	0	44.6	25.1	44.7	25	44.7	0.099	23095	Last10	Here	92
890	36842	6	Fuchsia	4006	2018-07-10-14-24-10	0	3	x	10	0	44.6	25.1	44.7	25	44.7	0.099	23095	Last10	Here	93
891	36843	6	Fuchsia	4006	2018-07-10-14-24-12	0	3	x	10	0	44.5	25.1	44.7	25	44.7	0.199	23095	Last10	Here	94
892	36844	6	Fuchsia	4006	2018-07-10-14-24-14	0	3	x	10	0	44.5	25.1	44.7	25	44.7	0.199	23095	Last10	Here	95
893	36845	6	Fuchsia	4006	2018-07-10-14-24-16	0	3	x	10	0	44.5	25.1	44.7	25	44.7	0.199	23095	Last10	Here	96
894	36846	6	Fuchsia	4006	2018-07-10-14-24-18	0	3	x	10	0	44.5	25.1	44.7	25	44.7	0.199	23095	Last10	Here	97
895	36847	6	Fuchsia	4006	2018-07-10-14-24-20	0	3	x	10	0	44.5	25.1	44.7	25	44.7	0.199	23095	Last10	Here	98
896	36848	6	Fuchsia	4006	2018-07-10-14-24-22	0	3	x	10	0	44.5	25.1	44.7	25	44.7	0.199	23095	Last10	Here	99
897	36849	6	Fuchsia	4006	2018-07-10-14-24-24	0	3	x	10	0	44.5	25.1	44.7	25	44.7	0.199	23095	Last10	Here	100
898	36850	6	Fuchsia	4006	2018-07-10-14-24-56	0	3	x	15	0	44.6	25.1	44.7	25	44.7	0.099	23096	First10	Here	1
899	36851	6	Fuchsia	4006	2018-07-10-14-24-58	0	3	x	15	0	44.6	25.1	44.6	25	44.6	0.004	23096	First10	Here	2
900	36852	6	Fuchsia	4006	2018-07-10-14-25-00	0	3	x	15	0	44.6	25.1	44.6	25	44.6	0.004	23096	First10	Here	3
901	36853	6	Fuchsia	4006	2018-07-10-14-25-02	0	3	x	15	0	44.6	25.1	44.6	25	44.6	0.004	23096	First10	Here	4
902	36854	6	Fuchsia	4006	2018-07-10-14-25-04	0	3	x	15	0	44.6	25.1	44.6	25	44.6	0.004	23096	First10	Here	5
903	36855	6	Fuchsia	4006	2018-07-10-14-25-06	0	3	x	15	0	44.5	25.1	44.6	25	44.6	0.104	23096	First10	Here	6
904	36856	6	Fuchsia	4006	2018-07-10-14-25-08	0	3	x	15	0	44.5	25.1	44.6	25	44.6	0.104	23096	First10	Here	7
905	36857	6	Fuchsia	4006	2018-07-10-14-25-10	0	3	x	15	0	44.5	25.1	44.6	25	44.6	0.104	23096	First10	Here	8
906	36858	6	Fuchsia	4006	2018-07-10-14-25-12	0	3	x	15	0	44.5	25.1	44.6	25	44.6	0.104	23096	First10	Here	9
907	36859	6	Fuchsia	4006	2018-07-10-14-25-14	0	3	x	15	0	44.5	25.1	44.6	25	44.6	0.104	23096	First10	Here	10
908	36860	6	Fuchsia	4006	2018-07-10-14-25-16	0	3	x	15	0	44.5	25.1	44.6	25	44.6	0.104	23096			11
909	36861	6	Fuchsia	4006	2018-07-10-14-25-18	0	3	x	15	0	44.5	25.1	44.6	25	44.6	0.104	23096			12
910	36862	6	Fuchsia	4006	2018-07-10-14-25-20	0	3	x	15	0	44.5	25.1	44.6	25	44.6	0.104	23096			13
911	36863	6	Fuchsia	4006	2018-07-10-14-25-22	0	3	x	15	0	44.5	25.1	44.6	25	44.6	0.104	23096			14
912	36864	6	Fuchsia	4006	2018-07-10-14-25-24	0	3	x	15	0	44.5	25.1	44.6	25	44.6	0.104	23096			15
913	36865	6	Fuchsia	4006	2018-07-10-14-25-26	0	3	x	15	0	44.5	25.1	44.6	25	44.6	0.104	23096			16
914	36866	6	Fuchsia	4006	2018-07-10-14-25-28	0	3	x	15	0	44.5	25.1	44.6	25	44.6	0.104	23096			17
915	36867	6	Fuchsia	4006	2018-07-10-14-25-30	0	3	x	15	0	44.5	25.1	44.6	25	44.6	0.104	23096			18
916	36868	6	Fuchsia	4006	2018-07-10-14-25-32	0	3	x	15	0	44.5	25.1	44.6	25	44.6	0.104	23096			19
917	36869	6	Fuchsia	4006	2018-07-10-14-25-34	0	3	x	15	0	44.5	25.1	44.6	25	44.6	0.104	23096			20
918	36870	6	Fuchsia	4006	2018-07-10-14-25-36	0	3	x	15	0	44.5	25.1	44.5	24.9	44.5	0.008	23096			21
919	36871	6	Fuchsia	4006	2018-07-10-14-25-38	0	3	x	15	0	44.5	25.1	44.6	25	44.6	0.104	23096			22
920	36872	6	Fuchsia	4006	2018-07-10-14-25-40	0	3	x	15	0	44.5	25.1	44.6	25	44.6	0.104	23096			23
921	36873	6	Fuchsia	4006	2018-07-10-14-25-42	0	3	x	15	0	44.5	25.1	44.6	25	44.6	0.104	23096			24
922	36874	6	Fuchsia	4006	2018-07-10-14-25-44	0	3	x	15	0	44.5	25.1	44.6	25	44.6	0.104	23096			25
923	36875	6	Fuchsia	4006	2018-07-10-14-25-46	0	3	x	15	0	44.5	25.1	44.6	25	44.6	0.104	23096			26
924	36876	6	Fuchsia	4006	2018-07-10-14-25-48	0	3	x	15	0	44.5	25.1	44.6	25	44.6	0.104	23096			27
925	36877	6	Fuchsia	4006	2018-07-10-14-25-50	0	3	x	15	0	44.5	25.1	44.6	25	44.6	0.104	23096			28
926	36878	6	Fuchsia	4006	2018-07-10-14-25-52	0	3	x	15	0	44.5	25.1	44.6	25	44.6	0.104	23096			29
927	36879	6	Fuchsia	4006	2018-07-10-14-25-54	0	3	x	15	0	44.5	25.1	44.6	25	44.6	0.104	23096			30
928	36880	6	Fuchsia	4006	2018-07-10-14-25-56	0	3	x	15	0	44.5	25.1	44.6	25	44.6	0.104	23096			31
929	36881	6	Fuchsia	4006	2018-07-10-14-25-58	0	3	x	15	0	44.5	25.1	44.6	25	44.6	0.104	23096			32
930	36882	6	Fuchsia	4006	2018-07-10-14-26-00	0	3	x	15	0	44.5	25.1	44.5	25	44.5	0.008	23096			33
931	36883	6	Fuchsia	4006	2018-07-10-14-26-02	0	3	x	15	0	44.5	25.1	44.5	25	44.5	0.008	23096			34
932	36884	6	Fuchsia	4006	2018-07-10-14-26-04	0	3	x	15	0	44.6	25.2	44.5	25	44.5	-0.092	23096			35
933	36885	6	Fuchsia	4006	2018-07-10-14-26-06	0	3	x	15	0	44.5	25.1	44.6	25	44.6	0.104	23096			36
934	36886	6	Fuchsia	4006	2018-07-10-14-26-08	0	3	x	15	0	44.5	25.1	44.5	25	44.5	0.008	23096			37
935	36887	6	Fuchsia	4006	2018-07-10-14-26-10	0	3	x	15	0	44.5	25.1	44.5	25	44.5	0.008	23096			38
936	36888	6	Fuchsia	4006	2018-07-10-14-26-13	0	3	x	15	0	44.5	25.1	44.6	25	44.6	0.104	23096			39
937	36889	6	Fuchsia	4006	2018-07-10-14-26-15	0	3	x	15	0	44.5	25.1	44.5	25	44.5	0.008	23096			40
938	36890	6	Fuchsia	4006	2018-07-10-14-26-17	0	3	x	15	0	44.5	25.1	44.6	25	44.6	0.104	23096			41
939	36891	6	Fuchsia	4006	2018-07-10-14-26-19	0	3	x	15	0	44.5	25.1	44.6	25	44.6	0.104	23096			42
940	36892	6	Fuchsia	4006	2018-07-10-14-26-21	0	3	x	15	0	44.5	25.1	44.6	25	44.6	0.104	23096			43
941	36893	6	Fuchsia	4006	2018-07-10-14-26-23	0	3	x	15	0	44.5	25.1	44.6	25	44.6	0.104	23096			44
942	36894	6	Fuchsia	4006	2018-07-10-14-26-25	0	3	x	15	0	44.5	25.1	44.6	25	44.6	0.104	23096			45
943	36895	6	Fuchsia	4006	2018-07-10-14-26-27	0	3	x	15	0	44.5	25.1	44.6	25	44.6	0.104	23096			46
944	36896	6	Fuchsia	4006	2018-07-10-14-26-29	0	3	x	15	0	44.5	25.1	44.6	25	44.6	0.104	23096			47
945	36897	6	Fuchsia	4006	2018-07-10-14-26-31	0	3	x	15	0	44.5	25.1	44.5	24.9	44.5	0.008	23096			48
946	36898	6	Fuchsia	4006	2018-07-10-14-26-33	0	3	x	15	0	44.5	25.1	44.6	25	44.6	0.104	23096			49
947	36899	6	Fuchsia	4006	2018-07-10-14-26-35	0	3	x	15	0	44.5	25.1	44.6	25	44.6	0.104	23096			50
948	36900	6	Fuchsia	4006	2018-07-10-14-26-37	0	3	x	15	0	44.5	25.1	44.5	24.9	44.5	0.008	23096			51
949	36901	6	Fuchsia	4006	2018-07-10-14-26-39	0	3	x	15	0	44.5	25.1	44.6	25	44.6	0.104	23096			52
950	36902	6	Fuchsia	4006	2018-07-10-14-26-41	0	3	x	15	0	44.5	25.1	44.6	25	44.6	0.104	23096			53
951	36903	6	Fuchsia	4006	2018-07-10-14-26-43	0	3	x	15	0	44.5	25.1	44.6	25	44.6	0.104	23096			54
952	36904	6	Fuchsia	4006	2018-07-10-14-26-45	0	3	x	15	0	44.5	25.1	44.6	25	44.6	0.104	23096			55
953	36905	6	Fuchsia	4006	2018-07-10-14-26-47	0	3	x	15	0	44.5	25.1	44.6	25	44.6	0.104	23096			56
954	36906	6	Fuchsia	4006	2018-07-10-14-26-49	0	3	x	15	0	44.5	25.1	44.6	25	44.6	0.104	23096			57
955	36907	6	Fuchsia	4006	2018-07-10-14-26-51	0	3	x	15	0	44.5	25.1	44.6	25	44.6	0.104	23096			58
956	36908	6	Fuchsia	4006	2018-07-10-14-26-53	0	3	x	15	0	44.5	25.1	44.6	25	44.6	0.104	23096			59
957	36909	6	Fuchsia	4006	2018-07-10-14-26-55	0	3	x	15	0	44.5	25.1	44.5	24.9	44.5	0.008	23096			60
958	36910	6	Fuchsia	4006	2018-07-10-14-26-57	0	3	x	15	0	44.6	25.1	44.6	25	44.6	0.004	23096			61
959	36911	6	Fuchsia	4006	2018-07-10-14-26-59	0	3	x	15	0	44.6	25.1	44.6	25	44.6	0.004	23096			62
960	36912	6	Fuchsia	4006	2018-07-10-14-27-01	0	3	x	15	0	44.6	25.2	44.6	25	44.6	0.004	23096			63
961	36913	6	Fuchsia	4006	2018-07-10-14-27-03	0	3	x	15	0	44.5	25.1	44.6	25	44.6	0.104	23096			64
962	36914	6	Fuchsia	4006	2018-07-10-14-27-05	0	3	x	15	0	44.5	25.1	44.6	25	44.6	0.104	23096			65
963	36915	6	Fuchsia	4006	2018-07-10-14-27-07	0	3	x	15	0	44.5	25.1	44.6	25	44.6	0.104	23096			66
964	36916	6	Fuchsia	4006	2018-07-10-14-27-09	0	3	x	15	0	44.5	25.1	44.6	25	44.6	0.104	23096			67
965	36917	6	Fuchsia	4006	2018-07-10-14-27-11	0	3	x	15	0	44.5	25.1	44.6	25	44.6	0.104	23096			68
966	36918	6	Fuchsia	4006	2018-07-10-14-27-13	0	3	x	15	0	44.6	25.1	44.6	25	44.6	0.004	23096			69
967	36919	6	Fuchsia	4006	2018-07-10-14-27-15	0	3	x	15	0	44.5	25.1	44.5	25	44.5	0.008	23096			70
968	36920	6	Fuchsia	4006	2018-07-10-14-27-17	0	3	x	15	0	44.5	25.1	44.6	25	44.6	0.104	23096			71
969	36921	6	Fuchsia	4006	2018-07-10-14-27-19	0	3	x	15	0	44.5	25.1	44.6	25	44.6	0.104	23096			72
970	36922	6	Fuchsia	4006	2018-07-10-14-27-21	0	3	x	15	0	44.5	25.1	44.6	25	44.6	0.104	23096			73
971	36923	6	Fuchsia	4006	2018-07-10-14-27-23	0	3	x	15	0	44.5	25.1	44.6	25	44.6	0.104	23096			74
972	36924	6	Fuchsia	4006	2018-07-10-14-27-25	0	3	x	15	0	44.5	25.1	44.6	25	44.6	0.104	23096			75
973	36925	6	Fuchsia	4006	2018-07-10-14-27-27	0	3	x	15	0	44.4	25.1	44.6	25	44.6	0.204	23096			76
974	36926	6	Fuchsia	4006	2018-07-10-14-27-29	0	3	x	15	0	44.5	25.1	44.6	25	44.6	0.104	23096			77
975	36927	6	Fuchsia	4006	2018-07-10-14-27-31	0	3	x	15	0	44.4	25.1	44.6	25	44.6	0.204	23096			78
976	36928	6	Fuchsia	4006	2018-07-10-14-27-33	0	3	x	15	0	44.4	25.1	44.6	25	44.6	0.204	23096			79
977	36929	6	Fuchsia	4006	2018-07-10-14-27-35	0	3	x	15	0	44.4	25.1	44.5	25	44.5	0.108	23096			80
978	36930	6	Fuchsia	4006	2018-07-10-14-27-37	0	3	x	15	0	44.4	25.1	44.5	25	44.5	0.108	23096			81
979	36931	6	Fuchsia	4006	2018-07-10-14-27-39	0	3	x	15	0	44.5	25.1	44.6	25	44.6	0.104	23096			82
980	36932	6	Fuchsia	4006	2018-07-10-14-27-41	0	3	x	15	0	44.4	25.1	44.6	25	44.6	0.204	23096			83
981	36933	6	Fuchsia	4006	2018-07-10-14-27-43	0	3	x	15	0	44.5	25.1	44.5	25	44.5	0.008	23096			84
982	36934	6	Fuchsia	4006	2018-07-10-14-27-45	0	3	x	15	0	44.4	25.1	44.6	25	44.6	0.204	23096			85
983	36935	6	Fuchsia	4006	2018-07-10-14-27-47	0	3	x	15	0	44.5	25.1	44.6	25	44.6	0.104	23096			86
984	36936	6	Fuchsia	4006	2018-07-10-14-27-49	0	3	x	15	0	44.5	25.1	44.5	25	44.5	0.008	23096			87
985	36937	6	Fuchsia	4006	2018-07-10-14-27-51	0	3	x	15	0	44.5	25.1	44.5	25	44.5	0.008	23096			88
986	36938	6	Fuchsia	4006	2018-07-10-14-27-53	0	3	x	15	0	44.5	25.1	44.5	25	44.5	0.008	23096			89
987	36939	6	Fuchsia	4006	2018-07-10-14-27-55	0	3	x	15	0	44.5	25.1	44.5	25	44.5	0.008	23096			90
988	36940	6	Fuchsia	4006	2018-07-10-14-27-57	0	3	x	15	0	44.5	25.2	44.5	25	44.5	0.008	23096	Last10	Here	91
989	36941	6	Fuchsia	4006	2018-07-10-14-27-59	0	3	x	15	0	44.5	25.2	44.5	25	44.5	0.008	23096	Last10	Here	92
990	36942	6	Fuchsia	4006	2018-07-10-14-28-01	0	3	x	15	0	44.5	25.1	44.5	25	44.5	0.008	23096	Last10	Here	93
991	36943	6	Fuchsia	4006	2018-07-10-14-28-03	0	3	x	15	0	44.5	25.1	44.5	25	44.5	0.008	23096	Last10	Here	94
992	36944	6	Fuchsia	4006	2018-07-10-14-28-05	0	3	x	15	0	44.4	25.1	44.5	25	44.5	0.108	23096	Last10	Here	95
993	36945	6	Fuchsia	4006	2018-07-10-14-28-07	0	3	x	15	0	44.5	25.2	44.5	25	44.5	0.008	23096	Last10	Here	96
994	36946	6	Fuchsia	4006	2018-07-10-14-28-09	0	3	x	15	0	44.4	25.1	44.5	25	44.5	0.108	23096	Last10	Here	97
995	36947	6	Fuchsia	4006	2018-07-10-14-28-11	0	3	x	15	0	44.4	25.1	44.5	25	44.5	0.108	23096	Last10	Here	98
996	36948	6	Fuchsia	4006	2018-07-10-14-28-13	0	3	x	15	0	44.4	25.1	44.5	25	44.5	0.108	23096	Last10	Here	99
997	36949	6	Fuchsia	4006	2018-07-10-14-28-15	0	3	x	15	0	44.4	25.1	44.5	25	44.5	0.108	23096	Last10	Here	100
998	36950	6	Fuchsia	4006	2018-07-10-14-28-47	0	3	x	20	0	44.4	25.1	44.5	25	44.5	0.108	23097	First10	Here	1
999	36951	6	Fuchsia	4006	2018-07-10-14-28-49	0	3	x	20	0	44.5	25.2	44.5	25	44.5	0.008	23097	First10	Here	2
1000	36952	6	Fuchsia	4006	2018-07-10-14-28-51	0	3	x	20	0	44.5	25.2	44.5	25	44.5	0.008	23097	First10	Here	3
1001	36953	6	Fuchsia	4006	2018-07-10-14-28-53	0	3	x	20	0	44.4	25.1	44.5	25	44.5	0.108	23097	First10	Here	4
1002	36954	6	Fuchsia	4006	2018-07-10-14-28-55	0	3	x	20	0	44.4	25.1	44.5	25	44.5	0.108	23097	First10	Here	5
1003	36955	6	Fuchsia	4006	2018-07-10-14-28-57	0	3	x	20	0	44.4	25.2	44.5	25	44.5	0.108	23097	First10	Here	6
1004	36956	6	Fuchsia	4006	2018-07-10-14-28-59	0	3	x	20	0	44.4	25.1	44.5	25	44.5	0.108	23097	First10	Here	7
1005	36957	6	Fuchsia	4006	2018-07-10-14-29-01	0	3	x	20	0	44.4	25.1	44.5	25	44.5	0.108	23097	First10	Here	8
1006	36958	6	Fuchsia	4006	2018-07-10-14-29-03	0	3	x	20	0	44.4	25.1	44.5	25	44.5	0.108	23097	First10	Here	9
1007	36959	6	Fuchsia	4006	2018-07-10-14-29-05	0	3	x	20	0	44.4	25.1	44.5	25	44.5	0.108	23097	First10	Here	10
1008	36960	6	Fuchsia	4006	2018-07-10-14-29-07	0	3	x	20	0	44.4	25.1	44.6	25	44.6	0.204	23097			11
1009	36961	6	Fuchsia	4006	2018-07-10-14-29-09	0	3	x	20	0	44.4	25.1	44.5	25	44.5	0.108	23097			12
1010	36962	6	Fuchsia	4006	2018-07-10-14-29-11	0	3	x	20	0	44.4	25.1	44.5	25	44.5	0.108	23097			13
1011	36963	6	Fuchsia	4006	2018-07-10-14-29-13	0	3	x	20	0	44.4	25.1	44.5	25	44.5	0.108	23097			14
1012	36964	6	Fuchsia	4006	2018-07-10-14-29-15	0	3	x	20	0	44.4	25.1	44.5	25	44.5	0.108	23097			15
1013	36965	6	Fuchsia	4006	2018-07-10-14-29-17	0	3	x	20	0	44.4	25.1	44.5	25	44.5	0.108	23097			16
1014	36966	6	Fuchsia	4006	2018-07-10-14-29-19	0	3	x	20	0	44.4	25.1	44.5	25	44.5	0.108	23097			17
1015	36967	6	Fuchsia	4006	2018-07-10-14-29-21	0	3	x	20	0	44.4	25.1	44.5	25	44.5	0.108	23097			18
1016	36968	6	Fuchsia	4006	2018-07-10-14-29-23	0	3	x	20	0	44.4	25.1	44.5	25	44.5	0.108	23097			19
1017	36969	6	Fuchsia	4006	2018-07-10-14-29-25	0	3	x	20	0	44.5	25.2	44.5	25	44.5	0.008	23097			20
1018	36970	6	Fuchsia	4006	2018-07-10-14-29-27	0	3	x	20	0	44.4	25.1	44.5	25	44.5	0.108	23097			21
1019	36971	6	Fuchsia	4006	2018-07-10-14-29-29	0	3	x	20	0	44.4	25.1	44.5	25	44.5	0.108	23097			22
1020	36972	6	Fuchsia	4006	2018-07-10-14-29-31	0	3	x	20	0	44.4	25.1	44.5	25	44.5	0.108	23097			23
1021	36973	6	Fuchsia	4006	2018-07-10-14-29-33	0	3	x	20	0	44.4	25.1	44.5	25	44.5	0.108	23097			24
1022	36974	6	Fuchsia	4006	2018-07-10-14-29-35	0	3	x	20	0	44.4	25.1	44.6	25	44.6	0.204	23097			25
1023	36975	6	Fuchsia	4006	2018-07-10-14-29-37	0	3	x	20	0	44.4	25.1	44.5	25	44.5	0.108	23097			26
1024	36976	6	Fuchsia	4006	2018-07-10-14-29-39	0	3	x	20	0	44.4	25.1	44.5	25	44.5	0.108	23097			27
1025	36977	6	Fuchsia	4006	2018-07-10-14-29-41	0	3	x	20	0	44.4	25.1	44.5	25	44.5	0.108	23097			28
1026	36978	6	Fuchsia	4006	2018-07-10-14-29-43	0	3	x	20	0	44.4	25.1	44.5	25	44.5	0.108	23097			29
1027	36979	6	Fuchsia	4006	2018-07-10-14-29-45	0	3	x	20	0	44.4	25.1	44.5	25	44.5	0.108	23097			30
1028	36980	6	Fuchsia	4006	2018-07-10-14-29-47	0	3	x	20	0	44.4	25.1	44.5	25	44.5	0.108	23097			31
1029	36981	6	Fuchsia	4006	2018-07-10-14-29-49	0	3	x	20	0	44.4	25.1	44.5	25	44.5	0.108	23097			32
1030	36982	6	Fuchsia	4006	2018-07-10-14-29-51	0	3	x	20	0	44.4	25.1	44.5	25	44.5	0.108	23097			33
1031	36983	6	Fuchsia	4006	2018-07-10-14-29-53	0	3	x	20	0	44.4	25.1	44.5	25	44.5	0.108	23097			34
1032	36984	6	Fuchsia	4006	2018-07-10-14-29-55	0	3	x	20	0	44.4	25.1	44.5	25	44.5	0.108	23097			35
1033	36985	6	Fuchsia	4006	2018-07-10-14-29-57	0	3	x	20	0	44.4	25.1	44.5	25	44.5	0.108	23097			36
1034	36986	6	Fuchsia	4006	2018-07-10-14-29-59	0	3	x	20	0	44.4	25.1	44.5	25	44.5	0.108	23097			37
1035	36987	6	Fuchsia	4006	2018-07-10-14-30-01	0	3	x	20	0	44.4	25.1	44.5	25	44.5	0.108	23097			38
1036	36988	6	Fuchsia	4006	2018-07-10-14-30-03	0	3	x	20	0	44.4	25.1	44.5	25	44.5	0.108	23097			39
1037	36989	6	Fuchsia	4006	2018-07-10-14-30-05	0	3	x	20	0	44.4	25.1	44.5	25	44.5	0.108	23097			40
1038	36990	6	Fuchsia	4006	2018-07-10-14-30-07	0	3	x	20	0	44.4	25.1	44.5	25	44.5	0.108	23097			41
1039	36991	6	Fuchsia	4006	2018-07-10-14-30-09	0	3	x	20	0	44.4	25.1	44.5	25	44.5	0.108	23097			42
1040	36992	6	Fuchsia	4006	2018-07-10-14-30-11	0	3	x	20	0	44.4	25.1	44.5	25	44.5	0.108	23097			43
1041	36993	6	Fuchsia	4006	2018-07-10-14-30-13	0	3	x	20	0	44.4	25.1	44.5	25	44.5	0.108	23097			44
1042	36994	6	Fuchsia	4006	2018-07-10-14-30-15	0	3	x	20	0	44.4	25.1	44.5	25	44.5	0.108	23097			45
1043	36995	6	Fuchsia	4006	2018-07-10-14-30-17	0	3	x	20	0	44.4	25.1	44.5	25	44.5	0.108	23097			46
1044	36996	6	Fuchsia	4006	2018-07-10-14-30-19	0	3	x	20	0	44.4	25.1	44.5	25	44.5	0.108	23097			47
1045	36997	6	Fuchsia	4006	2018-07-10-14-30-21	0	3	x	20	0	44.4	25.1	44.5	25	44.5	0.108	23097			48
1046	36998	6	Fuchsia	4006	2018-07-10-14-30-23	0	3	x	20	0	44.4	25.2	44.5	25	44.5	0.108	23097			49
1047	36999	6	Fuchsia	4006	2018-07-10-14-30-25	0	3	x	20	0	44.4	25.1	44.5	25	44.5	0.108	23097			50
1048	37000	6	Fuchsia	4006	2018-07-10-14-30-27	0	3	x	20	0	44.5	25.2	44.5	25	44.5	0.008	23097			51
1049	37001	6	Fuchsia	4006	2018-07-10-14-30-29	0	3	x	20	0	44.4	25.1	44.5	25	44.5	0.108	23097			52
1050	37002	6	Fuchsia	4006	2018-07-10-14-30-31	0	3	x	20	0	44.4	25.1	44.5	25	44.5	0.108	23097			53
1051	37003	6	Fuchsia	4006	2018-07-10-14-30-33	0	3	x	20	0	44.4	25.1	44.5	25	44.5	0.108	23097			54
1052	37004	6	Fuchsia	4006	2018-07-10-14-30-35	0	3	x	20	0	44.4	25.1	44.5	25	44.5	0.108	23097			55
1053	37005	6	Fuchsia	4006	2018-07-10-14-30-37	0	3	x	20	0	44.5	25.2	44.5	25	44.5	0.008	23097			56
1054	37006	6	Fuchsia	4006	2018-07-10-14-30-39	0	3	x	20	0	44.5	25.1	44.5	25	44.5	0.008	23097			57
1055	37007	6	Fuchsia	4006	2018-07-10-14-30-41	0	3	x	20	0	44.4	25.1	44.5	25	44.5	0.108	23097			58
1056	37008	6	Fuchsia	4006	2018-07-10-14-30-43	0	3	x	20	0	44.4	25.1	44.5	25	44.5	0.108	23097			59
1057	37009	6	Fuchsia	4006	2018-07-10-14-30-45	0	3	x	20	0	44.4	25.1	44.5	25	44.5	0.108	23097			60
1058	37010	6	Fuchsia	4006	2018-07-10-14-30-47	0	3	x	20	0	44.4	25.1	44.5	25	44.5	0.108	23097			61
1059	37011	6	Fuchsia	4006	2018-07-10-14-30-49	0	3	x	20	0	44.4	25.1	44.5	25	44.5	0.108	23097			62
1060	37012	6	Fuchsia	4006	2018-07-10-14-30-51	0	3	x	20	0	44.4	25.1	44.5	25	44.5	0.108	23097			63
1061	37013	6	Fuchsia	4006	2018-07-10-14-30-53	0	3	x	20	0	44.4	25.1	44.5	25	44.5	0.108	23097			64
1062	37014	6	Fuchsia	4006	2018-07-10-14-30-55	0	3	x	20	0	44.4	25.1	44.5	25	44.5	0.108	23097			65
1063	37015	6	Fuchsia	4006	2018-07-10-14-30-57	0	3	x	20	0	44.4	25.1	44.5	25	44.5	0.108	23097			66
1064	37016	6	Fuchsia	4006	2018-07-10-14-30-59	0	3	x	20	0	44.4	25.1	44.5	25	44.5	0.108	23097			67
1065	37017	6	Fuchsia	4006	2018-07-10-14-31-01	0	3	x	20	0	44.5	25.2	44.5	25	44.5	0.008	23097			68
1066	37018	6	Fuchsia	4006	2018-07-10-14-31-03	0	3	x	20	0	44.4	25.1	44.5	25	44.5	0.108	23097			69
1067	37019	6	Fuchsia	4006	2018-07-10-14-31-05	0	3	x	20	0	44.5	25.2	44.5	25	44.5	0.008	23097			70
1068	37020	6	Fuchsia	4006	2018-07-10-14-31-07	0	3	x	20	0	44.4	25.1	44.5	25	44.5	0.108	23097			71
1069	37021	6	Fuchsia	4006	2018-07-10-14-31-09	0	3	x	20	0	44.4	25.1	44.5	25	44.5	0.108	23097			72
1070	37022	6	Fuchsia	4006	2018-07-10-14-31-12	0	3	x	20	0	44.4	25.1	44.4	25	44.4	0.013	23097			73
1071	37023	6	Fuchsia	4006	2018-07-10-14-31-14	0	3	x	20	0	44.4	25.1	44.4	25	44.4	0.013	23097			74
1072	37024	6	Fuchsia	4006	2018-07-10-14-31-16	0	3	x	20	0	44.4	25.1	44.5	25	44.5	0.108	23097			75
1073	37025	6	Fuchsia	4006	2018-07-10-14-31-18	0	3	x	20	0	44.4	25.1	44.4	25	44.4	0.013	23097			76
1074	37026	6	Fuchsia	4006	2018-07-10-14-31-20	0	3	x	20	0	44.4	25.1	44.4	25	44.4	0.013	23097			77
1075	37027	6	Fuchsia	4006	2018-07-10-14-31-22	0	3	x	20	0	44.4	25.1	44.4	25	44.4	0.013	23097			78
1076	37028	6	Fuchsia	4006	2018-07-10-14-31-24	0	3	x	20	0	44.4	25.2	44.4	25	44.4	0.013	23097			79
1077	37029	6	Fuchsia	4006	2018-07-10-14-31-26	0	3	x	20	0	44.4	25.1	44.4	25	44.4	0.013	23097			80
1078	37030	6	Fuchsia	4006	2018-07-10-14-31-28	0	3	x	20	0	44.4	25.1	44.4	25	44.4	0.013	23097			81
1079	37031	6	Fuchsia	4006	2018-07-10-14-31-30	0	3	x	20	0	44.4	25.1	44.4	25	44.4	0.013	23097			82
1080	37032	6	Fuchsia	4006	2018-07-10-14-31-32	0	3	x	20	0	44.4	25.1	44.4	25	44.4	0.013	23097			83
1081	37033	6	Fuchsia	4006	2018-07-10-14-31-34	0	3	x	20	0	44.4	25.1	44.4	25	44.4	0.013	23097			84
1082	37034	6	Fuchsia	4006	2018-07-10-14-31-36	0	3	x	20	0	44.4	25.1	44.4	25	44.4	0.013	23097			85
1083	37035	6	Fuchsia	4006	2018-07-10-14-31-38	0	3	x	20	0	44.4	25.1	44.4	25	44.4	0.013	23097			86
1084	37036	6	Fuchsia	4006	2018-07-10-14-31-40	0	3	x	20	0	44.4	25.2	44.4	25	44.4	0.013	23097			87
1085	37037	6	Fuchsia	4006	2018-07-10-14-31-42	0	3	x	20	0	44.4	25.1	44.4	25	44.4	0.013	23097			88
1086	37038	6	Fuchsia	4006	2018-07-10-14-31-44	0	3	x	20	0	44.4	25.2	44.4	25	44.4	0.013	23097			89
1087	37039	6	Fuchsia	4006	2018-07-10-14-31-46	0	3	x	20	0	44.4	25.1	44.4	25	44.4	0.013	23097			90
1088	37040	6	Fuchsia	4006	2018-07-10-14-31-48	0	3	x	20	0	44.4	25.1	44.4	25	44.4	0.013	23097	Last10	Here	91
1089	37041	6	Fuchsia	4006	2018-07-10-14-31-50	0	3	x	20	0	44.4	25.1	44.4	25	44.4	0.013	23097	Last10	Here	92
1090	37042	6	Fuchsia	4006	2018-07-10-14-31-52	0	3	x	20	0	44.4	25.1	44.4	25	44.4	0.013	23097	Last10	Here	93
1091	37043	6	Fuchsia	4006	2018-07-10-14-31-54	0	3	x	20	0	44.4	25.1	44.5	25	44.5	0.108	23097	Last10	Here	94
1092	37044	6	Fuchsia	4006	2018-07-10-14-31-56	0	3	x	20	0	44.4	25.1	44.5	25	44.5	0.108	23097	Last10	Here	95
1093	37045	6	Fuchsia	4006	2018-07-10-14-31-58	0	3	x	20	0	44.4	25.2	44.5	25	44.5	0.108	23097	Last10	Here	96
1094	37046	6	Fuchsia	4006	2018-07-10-14-32-00	0	3	x	20	0	44.4	25.2	44.5	25	44.5	0.108	23097	Last10	Here	97
1095	37047	6	Fuchsia	4006	2018-07-10-14-32-02	0	3	x	20	0	44.4	25.1	44.5	25	44.5	0.108	23097	Last10	Here	98
1096	37048	6	Fuchsia	4006	2018-07-10-14-32-04	0	3	x	20	0	44.4	25.1	44.5	25	44.5	0.108	23097	Last10	Here	99
1097	37049	6	Fuchsia	4006	2018-07-10-14-32-06	0	3	x	20	0	44.4	25.1	44.5	25	44.5	0.108	23097	Last10	Here	100
1098	37050	6	Fuchsia	4006	2018-07-10-14-32-38	0	3	x	25	0	44.4	25.1	44.4	25	44.4	0.013	23098	First10	Here	1
1099	37051	6	Fuchsia	4006	2018-07-10-14-32-40	0	3	x	25	0	44.4	25.1	44.4	25	44.4	0.013	23098	First10	Here	2
1100	37052	6	Fuchsia	4006	2018-07-10-14-32-42	0	3	x	25	0	44.4	25.1	44.4	25	44.4	0.013	23098	First10	Here	3
1101	37053	6	Fuchsia	4006	2018-07-10-14-32-44	0	3	x	25	0	44.4	25.1	44.4	25	44.4	0.013	23098	First10	Here	4
1102	37054	6	Fuchsia	4006	2018-07-10-14-32-46	0	3	x	25	0	44.4	25.1	44.4	25	44.4	0.013	23098	First10	Here	5
1103	37055	6	Fuchsia	4006	2018-07-10-14-32-48	0	3	x	25	0	44.4	25.1	44.4	25	44.4	0.013	23098	First10	Here	6
1104	37056	6	Fuchsia	4006	2018-07-10-14-32-50	0	3	x	25	0	44.4	25.1	44.4	25	44.4	0.013	23098	First10	Here	7
1105	37057	6	Fuchsia	4006	2018-07-10-14-32-52	0	3	x	25	0	44.4	25.1	44.4	25	44.4	0.013	23098	First10	Here	8
1106	37058	6	Fuchsia	4006	2018-07-10-14-32-54	0	3	x	25	0	44.4	25.1	44.4	25	44.4	0.013	23098	First10	Here	9
1107	37059	6	Fuchsia	4006	2018-07-10-14-32-56	0	3	x	25	0	44.4	25.1	44.4	25	44.4	0.013	23098	First10	Here	10
1108	37060	6	Fuchsia	4006	2018-07-10-14-32-58	0	3	x	25	0	44.4	25.2	44.4	25	44.4	0.013	23098			11
1109	37061	6	Fuchsia	4006	2018-07-10-14-33-00	0	3	x	25	0	44.4	25.1	44.4	25	44.4	0.013	23098			12
1110	37062	6	Fuchsia	4006	2018-07-10-14-33-02	0	3	x	25	0	44.4	25.1	44.4	25	44.4	0.013	23098			13
1111	37063	6	Fuchsia	4006	2018-07-10-14-33-04	0	3	x	25	0	44.4	25.1	44.4	25	44.4	0.013	23098			14
1112	37064	6	Fuchsia	4006	2018-07-10-14-33-06	0	3	x	25	0	44.4	25.1	44.4	25	44.4	0.013	23098			15
1113	37065	6	Fuchsia	4006	2018-07-10-14-33-08	0	3	x	25	0	44.4	25.1	44.4	25	44.4	0.013	23098			16
1114	37066	6	Fuchsia	4006	2018-07-10-14-33-10	0	3	x	25	0	44.4	25.1	44.4	25	44.4	0.013	23098			17
1115	37067	6	Fuchsia	4006	2018-07-10-14-33-12	0	3	x	25	0	44.4	25.1	44.4	25	44.4	0.013	23098			18
1116	37068	6	Fuchsia	4006	2018-07-10-14-33-14	0	3	x	25	0	44.4	25.1	44.4	25	44.4	0.013	23098			19
1117	37069	6	Fuchsia	4006	2018-07-10-14-33-16	0	3	x	25	0	44.4	25.1	44.4	25	44.4	0.013	23098			20
1118	37070	6	Fuchsia	4006	2018-07-10-14-33-18	0	3	x	25	0	44.4	25.1	44.4	25	44.4	0.013	23098			21
1119	37071	6	Fuchsia	4006	2018-07-10-14-33-20	0	3	x	25	0	44.4	25.1	44.4	25	44.4	0.013	23098			22
1120	37072	6	Fuchsia	4006	2018-07-10-14-33-22	0	3	x	25	0	44.4	25.1	44.4	25	44.4	0.013	23098			23
1121	37073	6	Fuchsia	4006	2018-07-10-14-33-24	0	3	x	25	0	44.4	25.1	44.4	25	44.4	0.013	23098			24
1122	37074	6	Fuchsia	4006	2018-07-10-14-33-26	0	3	x	25	0	44.4	25.1	44.4	25	44.4	0.013	23098			25
1123	37075	6	Fuchsia	4006	2018-07-10-14-33-28	0	3	x	25	0	44.4	25.1	44.4	25	44.4	0.013	23098			26
1124	37076	6	Fuchsia	4006	2018-07-10-14-33-30	0	3	x	25	0	44.4	25.2	44.4	25	44.4	0.013	23098			27
1125	37077	6	Fuchsia	4006	2018-07-10-14-33-32	0	3	x	25	0	44.4	25.1	44.4	25	44.4	0.013	23098			28
1126	37078	6	Fuchsia	4006	2018-07-10-14-33-34	0	3	x	25	0	44.4	25.1	44.4	25	44.4	0.013	23098			29
1127	37079	6	Fuchsia	4006	2018-07-10-14-33-36	0	3	x	25	0	44.4	25.1	44.4	25	44.4	0.013	23098			30
1128	37080	6	Fuchsia	4006	2018-07-10-14-33-38	0	3	x	25	0	44.4	25.1	44.4	25	44.4	0.013	23098			31
1129	37081	6	Fuchsia	4006	2018-07-10-14-33-40	0	3	x	25	0	44.4	25.1	44.4	25	44.4	0.013	23098			32
1130	37082	6	Fuchsia	4006	2018-07-10-14-33-42	0	3	x	25	0	44.4	25.1	44.4	25	44.4	0.013	23098			33
1131	37083	6	Fuchsia	4006	2018-07-10-14-33-44	0	3	x	25	0	44.4	25.1	44.4	25	44.4	0.013	23098			34
1132	37084	6	Fuchsia	4006	2018-07-10-14-33-46	0	3	x	25	0	44.4	25.1	44.4	25	44.4	0.013	23098			35
1133	37085	6	Fuchsia	4006	2018-07-10-14-33-48	0	3	x	25	0	44.4	25.1	44.4	25	44.4	0.013	23098			36
1134	37086	6	Fuchsia	4006	2018-07-10-14-33-50	0	3	x	25	0	44.4	25.1	44.4	25	44.4	0.013	23098			37
1135	37087	6	Fuchsia	4006	2018-07-10-14-33-52	0	3	x	25	0	44.4	25.1	44.4	25	44.4	0.013	23098			38
1136	37088	6	Fuchsia	4006	2018-07-10-14-33-54	0	3	x	25	0	44.4	25.1	44.4	25	44.4	0.013	23098			39
1137	37089	6	Fuchsia	4006	2018-07-10-14-33-56	0	3	x	25	0	44.4	25.1	44.4	25	44.4	0.013	23098			40
1138	37090	6	Fuchsia	4006	2018-07-10-14-33-58	0	3	x	25	0	44.4	25.1	44.4	25	44.4	0.013	23098			41
1139	37091	6	Fuchsia	4006	2018-07-10-14-34-00	0	3	x	25	0	44.4	25.1	44.4	25	44.4	0.013	23098			42
1140	37092	6	Fuchsia	4006	2018-07-10-14-34-02	0	3	x	25	0	44.4	25.1	44.3	24.9	44.3	-0.083	23098			43
1141	37093	6	Fuchsia	4006	2018-07-10-14-34-04	0	3	x	25	0	44.4	25.1	44.4	25	44.4	0.013	23098			44
1142	37094	6	Fuchsia	4006	2018-07-10-14-34-06	0	3	x	25	0	44.4	25.1	44.4	25	44.4	0.013	23098			45
1143	37095	6	Fuchsia	4006	2018-07-10-14-34-08	0	3	x	25	0	44.4	25.1	44.4	25	44.4	0.013	23098			46
1144	37096	6	Fuchsia	4006	2018-07-10-14-34-10	0	3	x	25	0	44.4	25.1	44.5	25	44.5	0.108	23098			47
1145	37097	6	Fuchsia	4006	2018-07-10-14-34-12	0	3	x	25	0	44.4	25.1	44.4	25	44.4	0.013	23098			48
1146	37098	6	Fuchsia	4006	2018-07-10-14-34-14	0	3	x	25	0	44.4	25.1	44.4	25	44.4	0.013	23098			49
1147	37099	6	Fuchsia	4006	2018-07-10-14-34-16	0	3	x	25	0	44.4	25.1	44.5	25	44.5	0.108	23098			50
1148	37100	6	Fuchsia	4006	2018-07-10-14-34-18	0	3	x	25	0	44.4	25.1	44.5	25	44.5	0.108	23098			51
1149	37101	6	Fuchsia	4006	2018-07-10-14-34-20	0	3	x	25	0	44.4	25.1	44.5	25	44.5	0.108	23098			52
1150	37102	6	Fuchsia	4006	2018-07-10-14-34-22	0	3	x	25	0	44.4	25.1	44.5	25	44.5	0.108	23098			53
1151	37103	6	Fuchsia	4006	2018-07-10-14-34-24	0	3	x	25	0	44.4	25.1	44.5	25	44.5	0.108	23098			54
1152	37104	6	Fuchsia	4006	2018-07-10-14-34-26	0	3	x	25	0	44.4	25.1	44.4	25	44.4	0.013	23098			55
1153	37105	6	Fuchsia	4006	2018-07-10-14-34-28	0	3	x	25	0	44.4	25.1	44.5	25	44.5	0.108	23098			56
1154	37106	6	Fuchsia	4006	2018-07-10-14-34-30	0	3	x	25	0	44.4	25.1	44.5	25	44.5	0.108	23098			57
1155	37107	6	Fuchsia	4006	2018-07-10-14-34-32	0	3	x	25	0	44.4	25.1	44.5	25	44.5	0.108	23098			58
1156	37108	6	Fuchsia	4006	2018-07-10-14-34-34	0	3	x	25	0	44.4	25.1	44.5	25	44.5	0.108	23098			59
1157	37109	6	Fuchsia	4006	2018-07-10-14-34-36	0	3	x	25	0	44.3	25.1	44.5	25	44.5	0.208	23098			60
1158	37110	6	Fuchsia	4006	2018-07-10-14-34-38	0	3	x	25	0	44.3	25.1	44.5	25	44.5	0.208	23098			61
1159	37111	6	Fuchsia	4006	2018-07-10-14-34-40	0	3	x	25	0	44.3	25.1	44.4	25	44.4	0.113	23098			62
1160	37112	6	Fuchsia	4006	2018-07-10-14-34-42	0	3	x	25	0	44.4	25.1	44.4	25	44.4	0.013	23098			63
1161	37113	6	Fuchsia	4006	2018-07-10-14-34-44	0	3	x	25	0	44.3	25.1	44.5	25	44.5	0.208	23098			64
1162	37114	6	Fuchsia	4006	2018-07-10-14-34-46	0	3	x	25	0	44.4	25.1	44.5	25	44.5	0.108	23098			65
1163	37115	6	Fuchsia	4006	2018-07-10-14-34-48	0	3	x	25	0	44.3	25.1	44.4	25	44.4	0.113	23098			66
1164	37116	6	Fuchsia	4006	2018-07-10-14-34-50	0	3	x	25	0	44.4	25.1	44.5	25	44.5	0.108	23098			67
1165	37117	6	Fuchsia	4006	2018-07-10-14-34-52	0	3	x	25	0	44.3	25.1	44.4	25	44.4	0.113	23098			68
1166	37118	6	Fuchsia	4006	2018-07-10-14-34-54	0	3	x	25	0	44.3	25.1	44.4	25	44.4	0.113	23098			69
1167	37119	6	Fuchsia	4006	2018-07-10-14-34-56	0	3	x	25	0	44.4	25.1	44.4	25	44.4	0.013	23098			70
1168	37120	6	Fuchsia	4006	2018-07-10-14-34-58	0	3	x	25	0	44.4	25.1	44.4	25	44.4	0.013	23098			71
1169	37121	6	Fuchsia	4006	2018-07-10-14-35-00	0	3	x	25	0	44.4	25.1	44.4	25	44.4	0.013	23098			72
1170	37122	6	Fuchsia	4006	2018-07-10-14-35-02	0	3	x	25	0	44.4	25.1	44.4	25	44.4	0.013	23098			73
1171	37123	6	Fuchsia	4006	2018-07-10-14-35-04	0	3	x	25	0	44.4	25.1	44.4	25	44.4	0.013	23098			74
1172	37124	6	Fuchsia	4006	2018-07-10-14-35-06	0	3	x	25	0	44.4	25.1	44.4	25	44.4	0.013	23098			75
1173	37125	6	Fuchsia	4006	2018-07-10-14-35-08	0	3	x	25	0	44.4	25.1	44.4	25	44.4	0.013	23098			76
1174	37126	6	Fuchsia	4006	2018-07-10-14-35-10	0	3	x	25	0	44.4	25.1	44.4	25	44.4	0.013	23098			77
1175	37127	6	Fuchsia	4006	2018-07-10-14-35-12	0	3	x	25	0	44.4	25.1	44.4	25	44.4	0.013	23098			78
1176	37128	6	Fuchsia	4006	2018-07-10-14-35-14	0	3	x	25	0	44.4	25.1	44.4	25	44.4	0.013	23098			79
1177	37129	6	Fuchsia	4006	2018-07-10-14-35-16	0	3	x	25	0	44.4	25.1	44.4	25	44.4	0.013	23098			80
1178	37130	6	Fuchsia	4006	2018-07-10-14-35-18	0	3	x	25	0	44.4	25.1	44.4	25	44.4	0.013	23098			81
1179	37131	6	Fuchsia	4006	2018-07-10-14-35-20	0	3	x	25	0	44.4	25.1	44.4	25	44.4	0.013	23098			82
1180	37132	6	Fuchsia	4006	2018-07-10-14-35-22	0	3	x	25	0	44.3	25.1	44.4	25	44.4	0.113	23098			83
1181	37133	6	Fuchsia	4006	2018-07-10-14-35-24	0	3	x	25	0	44.3	25.1	44.4	25	44.4	0.113	23098			84
1182	37134	6	Fuchsia	4006	2018-07-10-14-35-26	0	3	x	25	0	44.4	25.1	44.4	25	44.4	0.013	23098			85
1183	37135	6	Fuchsia	4006	2018-07-10-14-35-28	0	3	x	25	0	44.4	25.1	44.4	25	44.4	0.013	23098			86
1184	37136	6	Fuchsia	4006	2018-07-10-14-35-30	0	3	x	25	0	44.4	25.1	44.4	25	44.4	0.013	23098			87
1185	37137	6	Fuchsia	4006	2018-07-10-14-35-32	0	3	x	25	0	44.4	25.1	44.4	25	44.4	0.013	23098			88
1186	37138	6	Fuchsia	4006	2018-07-10-14-35-34	0	3	x	25	0	44.4	25.1	44.4	25	44.4	0.013	23098			89
1187	37139	6	Fuchsia	4006	2018-07-10-14-35-36	0	3	x	25	0	44.4	25.1	44.4	25	44.4	0.013	23098			90
1188	37140	6	Fuchsia	4006	2018-07-10-14-35-38	0	3	x	25	0	44.4	25.1	44.3	25	44.3	-0.083	23098	Last10	Here	91
1189	37141	6	Fuchsia	4006	2018-07-10-14-35-40	0	3	x	25	0	44.4	25.1	44.3	25	44.3	-0.083	23098	Last10	Here	92
1190	37142	6	Fuchsia	4006	2018-07-10-14-35-42	0	3	x	25	0	44.4	25.1	44.3	25	44.3	-0.083	23098	Last10	Here	93
1191	37143	6	Fuchsia	4006	2018-07-10-14-35-44	0	3	x	25	0	44.4	25.1	44.3	25	44.3	-0.083	23098	Last10	Here	94
1192	37144	6	Fuchsia	4006	2018-07-10-14-35-46	0	3	x	25	0	44.4	25.1	44.3	25	44.3	-0.083	23098	Last10	Here	95
1193	37145	6	Fuchsia	4006	2018-07-10-14-35-48	0	3	x	25	0	44.4	25.1	44.3	25	44.3	-0.083	23098	Last10	Here	96
1194	37146	6	Fuchsia	4006	2018-07-10-14-35-50	0	3	x	25	0	44.4	25.1	44.3	25	44.3	-0.083	23098	Last10	Here	97
1195	37147	6	Fuchsia	4006	2018-07-10-14-35-52	0	3	x	25	0	44.4	25.1	44.3	25	44.3	-0.083	23098	Last10	Here	98
1196	37148	6	Fuchsia	4006	2018-07-10-14-35-54	0	3	x	25	0	44.4	25.1	44.3	25	44.3	-0.083	23098	Last10	Here	99
1197	37149	6	Fuchsia	4006	2018-07-10-14-35-56	0	3	x	25	0	44.4	25.1	44.4	25	44.4	0.013	23098	Last10	Here	100
1198	37150	6	Fuchsia	4006	2018-07-10-14-36-29	0	3	x	30	0	44.4	25.1	44.3	25	44.3	-0.083	23099	First10	Here	1
1199	37151	6	Fuchsia	4006	2018-07-10-14-36-31	0	3	x	30	0	44.4	25.1	44.3	25	44.3	-0.083	23099	First10	Here	2
1200	37152	6	Fuchsia	4006	2018-07-10-14-36-33	0	3	x	30	0	44.3	25.1	44.3	25	44.3	0.017	23099	First10	Here	3
1201	37153	6	Fuchsia	4006	2018-07-10-14-36-35	0	3	x	30	0	44.3	25.1	44.3	25	44.3	0.017	23099	First10	Here	4
1202	37154	6	Fuchsia	4006	2018-07-10-14-36-37	0	3	x	30	0	44.3	25.1	44.3	25	44.3	0.017	23099	First10	Here	5
1203	37155	6	Fuchsia	4006	2018-07-10-14-36-39	0	3	x	30	0	44.3	25.1	44.3	25	44.3	0.017	23099	First10	Here	6
1204	37156	6	Fuchsia	4006	2018-07-10-14-36-41	0	3	x	30	0	44.3	25.1	44.3	25	44.3	0.017	23099	First10	Here	7
1205	37157	6	Fuchsia	4006	2018-07-10-14-36-43	0	3	x	30	0	44.3	25.1	44.3	25	44.3	0.017	23099	First10	Here	8
1206	37158	6	Fuchsia	4006	2018-07-10-14-36-45	0	3	x	30	0	44.3	25.1	44.3	25	44.3	0.017	23099	First10	Here	9
1207	37159	6	Fuchsia	4006	2018-07-10-14-36-47	0	3	x	30	0	44.3	25.1	44.3	25	44.3	0.017	23099	First10	Here	10
1208	37160	6	Fuchsia	4006	2018-07-10-14-36-49	0	3	x	30	0	44.3	25.1	44.3	25	44.3	0.017	23099			11
1209	37161	6	Fuchsia	4006	2018-07-10-14-36-51	0	3	x	30	0	44.3	25.1	44.3	25	44.3	0.017	23099			12
1210	37162	6	Fuchsia	4006	2018-07-10-14-36-53	0	3	x	30	0	44.3	25.1	44.3	25	44.3	0.017	23099			13
1211	37163	6	Fuchsia	4006	2018-07-10-14-36-55	0	3	x	30	0	44.3	25.1	44.3	25	44.3	0.017	23099			14
1212	37164	6	Fuchsia	4006	2018-07-10-14-36-57	0	3	x	30	0	44.3	25.1	44.3	25	44.3	0.017	23099			15
1213	37165	6	Fuchsia	4006	2018-07-10-14-36-59	0	3	x	30	0	44.3	25.1	44.3	25	44.3	0.017	23099			16
1214	37166	6	Fuchsia	4006	2018-07-10-14-37-01	0	3	x	30	0	44.3	25.1	44.3	25	44.3	0.017	23099			17
1215	37167	6	Fuchsia	4006	2018-07-10-14-37-03	0	3	x	30	0	44.3	25.1	44.3	25	44.3	0.017	23099			18
1216	37168	6	Fuchsia	4006	2018-07-10-14-37-05	0	3	x	30	0	44.3	25.1	44.3	25	44.3	0.017	23099			19
1217	37169	6	Fuchsia	4006	2018-07-10-14-37-07	0	3	x	30	0	44.3	25.1	44.3	25	44.3	0.017	23099			20
1218	37170	6	Fuchsia	4006	2018-07-10-14-37-09	0	3	x	30	0	44.3	25.1	44.3	25	44.3	0.017	23099			21
1219	37171	6	Fuchsia	4006	2018-07-10-14-37-11	0	3	x	30	0	44.3	25.1	44.3	25	44.3	0.017	23099			22
1220	37172	6	Fuchsia	4006	2018-07-10-14-37-13	0	3	x	30	0	44.3	25.1	44.3	25	44.3	0.017	23099			23
1221	37173	6	Fuchsia	4006	2018-07-10-14-37-15	0	3	x	30	0	44.3	25.1	44.3	25	44.3	0.017	23099			24
1222	37174	6	Fuchsia	4006	2018-07-10-14-37-17	0	3	x	30	0	44.3	25.1	44.3	25	44.3	0.017	23099			25
1223	37175	6	Fuchsia	4006	2018-07-10-14-37-19	0	3	x	30	0	44.3	25.1	44.3	25	44.3	0.017	23099			26
1224	37176	6	Fuchsia	4006	2018-07-10-14-37-21	0	3	x	30	0	44.3	25.1	44.3	25	44.3	0.017	23099			27
1225	37177	6	Fuchsia	4006	2018-07-10-14-37-23	0	3	x	30	0	44.3	25.1	44.3	25	44.3	0.017	23099			28
1226	37178	6	Fuchsia	4006	2018-07-10-14-37-25	0	3	x	30	0	44.3	25.1	44.3	25	44.3	0.017	23099			29
1227	37179	6	Fuchsia	4006	2018-07-10-14-37-27	0	3	x	30	0	44.3	25.1	44.3	25	44.3	0.017	23099			30
1228	37180	6	Fuchsia	4006	2018-07-10-14-37-29	0	3	x	30	0	44.3	25.1	44.2	25	44.2	-0.078	23099			31
1229	37181	6	Fuchsia	4006	2018-07-10-14-37-31	0	3	x	30	0	44.3	25.1	44.2	25	44.2	-0.078	23099			32
1230	37182	6	Fuchsia	4006	2018-07-10-14-37-33	0	3	x	30	0	44.3	25.1	44.3	25	44.3	0.017	23099			33
1231	37183	6	Fuchsia	4006	2018-07-10-14-37-35	0	3	x	30	0	44.4	25.2	44.2	25	44.2	-0.178	23099			34
1232	37184	6	Fuchsia	4006	2018-07-10-14-37-37	0	3	x	30	0	44.3	25.1	44.2	25	44.2	-0.078	23099			35
1233	37185	6	Fuchsia	4006	2018-07-10-14-37-39	0	3	x	30	0	44.3	25.1	44.3	25	44.3	0.017	23099			36
1234	37186	6	Fuchsia	4006	2018-07-10-14-37-41	0	3	x	30	0	44.3	25.1	44.3	25	44.3	0.017	23099			37
1235	37187	6	Fuchsia	4006	2018-07-10-14-37-43	0	3	x	30	0	44.3	25.1	44.3	25	44.3	0.017	23099			38
1236	37188	6	Fuchsia	4006	2018-07-10-14-37-45	0	3	x	30	0	44.3	25.1	44.3	25	44.3	0.017	23099			39
1237	37189	6	Fuchsia	4006	2018-07-10-14-37-47	0	3	x	30	0	44.3	25.1	44.3	25	44.3	0.017	23099			40
1238	37190	6	Fuchsia	4006	2018-07-10-14-37-49	0	3	x	30	0	44.3	25.1	44.3	25	44.3	0.017	23099			41
1239	37191	6	Fuchsia	4006	2018-07-10-14-37-51	0	3	x	30	0	44.3	25.1	44.2	25	44.2	-0.078	23099			42
1240	37192	6	Fuchsia	4006	2018-07-10-14-37-53	0	3	x	30	0	44.3	25.1	44.2	25	44.2	-0.078	23099			43
1241	37193	6	Fuchsia	4006	2018-07-10-14-37-55	0	3	x	30	0	44.3	25.1	44.3	25	44.3	0.017	23099			44
1242	37194	6	Fuchsia	4006	2018-07-10-14-37-57	0	3	x	30	0	44.3	25.1	44.2	25	44.2	-0.078	23099			45
1243	37195	6	Fuchsia	4006	2018-07-10-14-37-59	0	3	x	30	0	44.3	25.1	44.2	25	44.2	-0.078	23099			46
1244	37196	6	Fuchsia	4006	2018-07-10-14-38-01	0	3	x	30	0	44.3	25.1	44.2	25	44.2	-0.078	23099			47
1245	37197	6	Fuchsia	4006	2018-07-10-14-38-03	0	3	x	30	0	44.3	25.1	44.3	25	44.3	0.017	23099			48
1246	37198	6	Fuchsia	4006	2018-07-10-14-38-05	0	3	x	30	0	44.3	25.1	44.2	25	44.2	-0.078	23099			49
1247	37199	6	Fuchsia	4006	2018-07-10-14-38-07	0	3	x	30	0	44.2	25.1	44.2	25	44.2	0.022	23099			50
1248	37200	6	Fuchsia	4006	2018-07-10-14-38-09	0	3	x	30	0	44.3	25.2	44.2	25	44.2	-0.078	23099			51
1249	37201	6	Fuchsia	4006	2018-07-10-14-38-11	0	3	x	30	0	44.3	25.2	44.2	25	44.2	-0.078	23099			52
1250	37202	6	Fuchsia	4006	2018-07-10-14-38-13	0	3	x	30	0	44.3	25.1	44.2	25	44.2	-0.078	23099			53
1251	37203	6	Fuchsia	4006	2018-07-10-14-38-15	0	3	x	30	0	44.3	25.1	44.2	25	44.2	-0.078	23099			54
1252	37204	6	Fuchsia	4006	2018-07-10-14-38-17	0	3	x	30	0	44.3	25.1	44.2	25	44.2	-0.078	23099			55
1253	37205	6	Fuchsia	4006	2018-07-10-14-38-19	0	3	x	30	0	44.3	25.1	44.2	25	44.2	-0.078	23099			56
1254	37206	6	Fuchsia	4006	2018-07-10-14-38-21	0	3	x	30	0	44.3	25.1	44.2	25	44.2	-0.078	23099			57
1255	37207	6	Fuchsia	4006	2018-07-10-14-38-23	0	3	x	30	0	44.3	25.1	44.2	25	44.2	-0.078	23099			58
1256	37208	6	Fuchsia	4006	2018-07-10-14-38-25	0	3	x	30	0	44.3	25.1	44.2	25	44.2	-0.078	23099			59
1257	37209	6	Fuchsia	4006	2018-07-10-14-38-27	0	3	x	30	0	44.3	25.1	44.2	25	44.2	-0.078	23099			60
1258	37210	6	Fuchsia	4006	2018-07-10-14-38-29	0	3	x	30	0	44.4	25.2	44.2	25	44.2	-0.178	23099			61
1259	37211	6	Fuchsia	4006	2018-07-10-14-38-31	0	3	x	30	0	44.3	25.1	44.2	25	44.2	-0.078	23099			62
1260	37212	6	Fuchsia	4006	2018-07-10-14-38-33	0	3	x	30	0	44.3	25.1	44.2	25	44.2	-0.078	23099			63
1261	37213	6	Fuchsia	4006	2018-07-10-14-38-35	0	3	x	30	0	44.2	25.1	44.2	25	44.2	0.022	23099			64
1262	37214	6	Fuchsia	4006	2018-07-10-14-38-37	0	3	x	30	0	44.2	25.1	44.2	25	44.2	0.022	23099			65
1263	37215	6	Fuchsia	4006	2018-07-10-14-38-39	0	3	x	30	0	44.3	25.1	44.2	25	44.2	-0.078	23099			66
1264	37216	6	Fuchsia	4006	2018-07-10-14-38-41	0	3	x	30	0	44.3	25.1	44.2	25	44.2	-0.078	23099			67
1265	37217	6	Fuchsia	4006	2018-07-10-14-38-43	0	3	x	30	0	44.2	25.1	44.2	25	44.2	0.022	23099			68
1266	37218	6	Fuchsia	4006	2018-07-10-14-38-45	0	3	x	30	0	44.3	25.1	44.2	25.1	44.2	-0.078	23099			69
1267	37219	6	Fuchsia	4006	2018-07-10-14-38-47	0	3	x	30	0	44.2	25.1	44.2	25	44.2	0.022	23099			70
1268	37220	6	Fuchsia	4006	2018-07-10-14-38-49	0	3	x	30	0	44.2	25.1	44.2	25	44.2	0.022	23099			71
1269	37221	6	Fuchsia	4006	2018-07-10-14-38-51	0	3	x	30	0	44.3	25.1	44.2	25	44.2	-0.078	23099			72
1270	37222	6	Fuchsia	4006	2018-07-10-14-38-53	0	3	x	30	0	44.3	25.1	44.2	25	44.2	-0.078	23099			73
1271	37223	6	Fuchsia	4006	2018-07-10-14-38-55	0	3	x	30	0	44.2	25.1	44.2	25	44.2	0.022	23099			74
1272	37224	6	Fuchsia	4006	2018-07-10-14-38-57	0	3	x	30	0	44.2	25.1	44.2	25	44.2	0.022	23099			75
1273	37225	6	Fuchsia	4006	2018-07-10-14-38-59	0	3	x	30	0	44.2	25.1	44.2	25	44.2	0.022	23099			76
1274	37226	6	Fuchsia	4006	2018-07-10-14-39-01	0	3	x	30	0	44.2	25.1	44.2	25	44.2	0.022	23099			77
1275	37227	6	Fuchsia	4006	2018-07-10-14-39-03	0	3	x	30	0	44.2	25.1	44.2	25	44.2	0.022	23099			78
1276	37228	6	Fuchsia	4006	2018-07-10-14-39-05	0	3	x	30	0	44.3	25.1	44.2	25	44.2	-0.078	23099			79
1277	37229	6	Fuchsia	4006	2018-07-10-14-39-07	0	3	x	30	0	44.3	25.1	44.2	25	44.2	-0.078	23099			80
1278	37230	6	Fuchsia	4006	2018-07-10-14-39-09	0	3	x	30	0	44.2	25.1	44.2	25	44.2	0.022	23099			81
1279	37231	6	Fuchsia	4006	2018-07-10-14-39-11	0	3	x	30	0	44.2	25.1	44.3	25.1	44.3	0.117	23099			82
1280	37232	6	Fuchsia	4006	2018-07-10-14-39-13	0	3	x	30	0	44.3	25.1	44.2	25	44.2	-0.078	23099			83
1281	37233	6	Fuchsia	4006	2018-07-10-14-39-15	0	3	x	30	0	44.3	25.1	44.2	25	44.2	-0.078	23099			84
1282	37234	6	Fuchsia	4006	2018-07-10-14-39-17	0	3	x	30	0	44.3	25.1	44.2	25	44.2	-0.078	23099			85
1283	37235	6	Fuchsia	4006	2018-07-10-14-39-19	0	3	x	30	0	44.3	25.1	44.2	25	44.2	-0.078	23099			86
1284	37236	6	Fuchsia	4006	2018-07-10-14-39-21	0	3	x	30	0	44.3	25.1	44.2	25	44.2	-0.078	23099			87
1285	37237	6	Fuchsia	4006	2018-07-10-14-39-23	0	3	x	30	0	44.3	25.1	44.2	25	44.2	-0.078	23099			88
1286	37238	6	Fuchsia	4006	2018-07-10-14-39-25	0	3	x	30	0	44.3	25.1	44.2	25	44.2	-0.078	23099			89
1287	37239	6	Fuchsia	4006	2018-07-10-14-39-27	0	3	x	30	0	44.3	25.1	44.2	25	44.2	-0.078	23099			90
1288	37240	6	Fuchsia	4006	2018-07-10-14-39-29	0	3	x	30	0	44.3	25.1	44.2	25	44.2	-0.078	23099	Last10	Here	91
1289	37241	6	Fuchsia	4006	2018-07-10-14-39-31	0	3	x	30	0	44.3	25.1	44.3	25.1	44.3	0.017	23099	Last10	Here	92
1290	37242	6	Fuchsia	4006	2018-07-10-14-39-33	0	3	x	30	0	44.2	25.1	44.2	25	44.2	0.022	23099	Last10	Here	93
1291	37243	6	Fuchsia	4006	2018-07-10-14-39-35	0	3	x	30	0	44.2	25.1	44.2	25.1	44.2	0.022	23099	Last10	Here	94
1292	37244	6	Fuchsia	4006	2018-07-10-14-39-37	0	3	x	30	0	44.3	25.2	44.2	25	44.2	-0.078	23099	Last10	Here	95
1293	37245	6	Fuchsia	4006	2018-07-10-14-39-39	0	3	x	30	0	44.2	25.1	44.2	25	44.2	0.022	23099	Last10	Here	96
1294	37246	6	Fuchsia	4006	2018-07-10-14-39-41	0	3	x	30	0	44.2	25.1	44.2	25	44.2	0.022	23099	Last10	Here	97
1295	37247	6	Fuchsia	4006	2018-07-10-14-39-43	0	3	x	30	0	44.2	25.1	44.2	25	44.2	0.022	23099	Last10	Here	98
1296	37248	6	Fuchsia	4006	2018-07-10-14-39-45	0	3	x	30	0	44.2	25.1	44.2	25	44.2	0.022	23099	Last10	Here	99
1297	37249	6	Fuchsia	4006	2018-07-10-14-40-19	0	3	z	0	5	44.2	25.1	44.2	25	44.2	0.022	23100	First10	Here	1
1298	37250	6	Fuchsia	4006	2018-07-10-14-40-21	0	3	z	0	5	44.2	25.1	44.2	25.1	44.2	0.022	23100	First10	Here	2
1299	37251	6	Fuchsia	4006	2018-07-10-14-40-23	0	3	z	0	5	44.2	25.1	44.2	25	44.2	0.022	23100	First10	Here	3
1300	37252	6	Fuchsia	4006	2018-07-10-14-40-25	0	3	z	0	5	44.2	25.1	44.2	25	44.2	0.022	23100	First10	Here	4
1301	37253	6	Fuchsia	4006	2018-07-10-14-40-27	0	3	z	0	5	44.2	25.1	44.2	25	44.2	0.022	23100	First10	Here	5
1302	37254	6	Fuchsia	4006	2018-07-10-14-40-29	0	3	z	0	5	44.2	25.1	44.2	25	44.2	0.022	23100	First10	Here	6
1303	37255	6	Fuchsia	4006	2018-07-10-14-40-31	0	3	z	0	5	44.2	25.1	44.2	25	44.2	0.022	23100	First10	Here	7
1304	37256	6	Fuchsia	4006	2018-07-10-14-40-33	0	3	z	0	5	44.3	25.2	44.2	25	44.2	-0.078	23100	First10	Here	8
1305	37257	6	Fuchsia	4006	2018-07-10-14-40-35	0	3	z	0	5	44.2	25.1	44.2	25	44.2	0.022	23100	First10	Here	9
1306	37258	6	Fuchsia	4006	2018-07-10-14-40-37	0	3	z	0	5	44.2	25.1	44.2	25	44.2	0.022	23100	First10	Here	10
1307	37259	6	Fuchsia	4006	2018-07-10-14-40-39	0	3	z	0	5	44.2	25.1	44.2	25	44.2	0.022	23100			11
1308	37260	6	Fuchsia	4006	2018-07-10-14-40-41	0	3	z	0	5	44.2	25.1	44.2	25	44.2	0.022	23100			12
1309	37261	6	Fuchsia	4006	2018-07-10-14-40-43	0	3	z	0	5	44.2	25.1	44.2	25	44.2	0.022	23100			13
1310	37262	6	Fuchsia	4006	2018-07-10-14-40-45	0	3	z	0	5	44.2	25.1	44.2	25	44.2	0.022	23100			14
1311	37263	6	Fuchsia	4006	2018-07-10-14-40-47	0	3	z	0	5	44.2	25.1	44.2	25	44.2	0.022	23100			15
1312	37264	6	Fuchsia	4006	2018-07-10-14-40-49	0	3	z	0	5	44.3	25.2	44.2	25	44.2	-0.078	23100			16
1313	37265	6	Fuchsia	4006	2018-07-10-14-40-51	0	3	z	0	5	44.2	25.1	44.2	25	44.2	0.022	23100			17
1314	37266	6	Fuchsia	4006	2018-07-10-14-40-53	0	3	z	0	5	44.2	25.1	44.2	25	44.2	0.022	23100			18
1315	37267	6	Fuchsia	4006	2018-07-10-14-40-55	0	3	z	0	5	44.2	25.1	44.2	25	44.2	0.022	23100			19
1316	37268	6	Fuchsia	4006	2018-07-10-14-40-57	0	3	z	0	5	44.2	25.1	44.2	25	44.2	0.022	23100			20
1317	37269	6	Fuchsia	4006	2018-07-10-14-40-59	0	3	z	0	5	44.2	25.2	44.2	25	44.2	0.022	23100			21
1318	37270	6	Fuchsia	4006	2018-07-10-14-41-01	0	3	z	0	5	44.2	25.1	44.2	25	44.2	0.022	23100			22
1319	37271	6	Fuchsia	4006	2018-07-10-14-41-03	0	3	z	0	5	44.2	25.2	44.2	25	44.2	0.022	23100			23
1320	37272	6	Fuchsia	4006	2018-07-10-14-41-05	0	3	z	0	5	44.2	25.1	44.2	25	44.2	0.022	23100			24
1321	37273	6	Fuchsia	4006	2018-07-10-14-41-07	0	3	z	0	5	44.2	25.1	44.2	25	44.2	0.022	23100			25
1322	37274	6	Fuchsia	4006	2018-07-10-14-41-09	0	3	z	0	5	44.2	25.1	44.2	25	44.2	0.022	23100			26
1323	37275	6	Fuchsia	4006	2018-07-10-14-41-12	0	3	z	0	5	44.2	25.1	44.2	25	44.2	0.022	23100			27
1324	37276	6	Fuchsia	4006	2018-07-10-14-41-14	0	3	z	0	5	44.2	25.1	44.2	25	44.2	0.022	23100			28
1325	37277	6	Fuchsia	4006	2018-07-10-14-41-16	0	3	z	0	5	44.2	25.2	44.2	25	44.2	0.022	23100			29
1326	37278	6	Fuchsia	4006	2018-07-10-14-41-18	0	3	z	0	5	44.2	25.1	44.2	25	44.2	0.022	23100			30
1327	37279	6	Fuchsia	4006	2018-07-10-14-41-20	0	3	z	0	5	44.2	25.1	44.2	25	44.2	0.022	23100			31
1328	37280	6	Fuchsia	4006	2018-07-10-14-41-22	0	3	z	0	5	44.2	25.1	44.2	25	44.2	0.022	23100			32
1329	37281	6	Fuchsia	4006	2018-07-10-14-41-24	0	3	z	0	5	44.2	25.1	44.2	25	44.2	0.022	23100			33
1330	37282	6	Fuchsia	4006	2018-07-10-14-41-26	0	3	z	0	5	44.2	25.1	44.2	25	44.2	0.022	23100			34
1331	37283	6	Fuchsia	4006	2018-07-10-14-41-28	0	3	z	0	5	44.2	25.1	44.2	25	44.2	0.022	23100			35
1332	37284	6	Fuchsia	4006	2018-07-10-14-41-30	0	3	z	0	5	44.2	25.2	44.2	25	44.2	0.022	23100			36
1333	37285	6	Fuchsia	4006	2018-07-10-14-41-32	0	3	z	0	5	44.3	25.2	44.2	25	44.2	-0.078	23100			37
1334	37286	6	Fuchsia	4006	2018-07-10-14-41-34	0	3	z	0	5	44.3	25.2	44.2	25	44.2	-0.078	23100			38
1335	37287	6	Fuchsia	4006	2018-07-10-14-41-36	0	3	z	0	5	44.2	25.1	44.2	25	44.2	0.022	23100			39
1336	37288	6	Fuchsia	4006	2018-07-10-14-41-38	0	3	z	0	5	44.2	25.1	44.2	25	44.2	0.022	23100			40
1337	37289	6	Fuchsia	4006	2018-07-10-14-41-40	0	3	z	0	5	44.3	25.2	44.2	25	44.2	-0.078	23100			41
1338	37290	6	Fuchsia	4006	2018-07-10-14-41-42	0	3	z	0	5	44.2	25.1	44.2	25	44.2	0.022	23100			42
1339	37291	6	Fuchsia	4006	2018-07-10-14-41-44	0	3	z	0	5	44.2	25.1	44.2	25	44.2	0.022	23100			43
1340	37292	6	Fuchsia	4006	2018-07-10-14-41-46	0	3	z	0	5	44.2	25.1	44.2	25	44.2	0.022	23100			44
1341	37293	6	Fuchsia	4006	2018-07-10-14-41-48	0	3	z	0	5	44.2	25.1	44.2	25	44.2	0.022	23100			45
1342	37294	6	Fuchsia	4006	2018-07-10-14-41-50	0	3	z	0	5	44.2	25.1	44.2	25	44.2	0.022	23100			46
1343	37295	6	Fuchsia	4006	2018-07-10-14-41-52	0	3	z	0	5	44.2	25.2	44.2	25	44.2	0.022	23100			47
1344	37296	6	Fuchsia	4006	2018-07-10-14-41-54	0	3	z	0	5	44.2	25.1	44.2	25	44.2	0.022	23100			48
1345	37297	6	Fuchsia	4006	2018-07-10-14-41-56	0	3	z	0	5	44.2	25.1	44.2	25	44.2	0.022	23100			49
1346	37298	6	Fuchsia	4006	2018-07-10-14-41-58	0	3	z	0	5	44.2	25.1	44.2	25	44.2	0.022	23100			50
1347	37299	6	Fuchsia	4006	2018-07-10-14-42-00	0	3	z	0	5	44.2	25.1	44.2	25	44.2	0.022	23100			51
1348	37300	6	Fuchsia	4006	2018-07-10-14-42-02	0	3	z	0	5	44.2	25.1	44.2	25	44.2	0.022	23100			52
1349	37301	6	Fuchsia	4006	2018-07-10-14-42-04	0	3	z	0	5	44.2	25.1	44.2	25	44.2	0.022	23100			53
1350	37302	6	Fuchsia	4006	2018-07-10-14-42-06	0	3	z	0	5	44.2	25.1	44.2	25	44.2	0.022	23100			54
1351	37303	6	Fuchsia	4006	2018-07-10-14-42-08	0	3	z	0	5	44.2	25.1	44.2	25	44.2	0.022	23100			55
1352	37304	6	Fuchsia	4006	2018-07-10-14-42-10	0	3	z	0	5	44.3	25.2	44.2	25	44.2	-0.078	23100			56
1353	37305	6	Fuchsia	4006	2018-07-10-14-42-12	0	3	z	0	5	44.2	25.1	44.2	25	44.2	0.022	23100			57
1354	37306	6	Fuchsia	4006	2018-07-10-14-42-14	0	3	z	0	5	44.3	25.2	44.2	25	44.2	-0.078	23100			58
1355	37307	6	Fuchsia	4006	2018-07-10-14-42-16	0	3	z	0	5	44.2	25.1	44.2	25	44.2	0.022	23100			59
1356	37308	6	Fuchsia	4006	2018-07-10-14-42-18	0	3	z	0	5	44.2	25.1	44.2	25	44.2	0.022	23100			60
1357	37309	6	Fuchsia	4006	2018-07-10-14-42-20	0	3	z	0	5	44.2	25.1	44.2	25	44.2	0.022	23100			61
1358	37310	6	Fuchsia	4006	2018-07-10-14-42-22	0	3	z	0	5	44.2	25.1	44.2	25	44.2	0.022	23100			62
1359	37311	6	Fuchsia	4006	2018-07-10-14-42-24	0	3	z	0	5	44.2	25.1	44.2	25	44.2	0.022	23100			63
1360	37312	6	Fuchsia	4006	2018-07-10-14-42-26	0	3	z	0	5	44.2	25.1	44.2	25	44.2	0.022	23100			64
1361	37313	6	Fuchsia	4006	2018-07-10-14-42-28	0	3	z	0	5	44.2	25.1	44.2	25	44.2	0.022	23100			65
1362	37314	6	Fuchsia	4006	2018-07-10-14-42-30	0	3	z	0	5	44.2	25.1	44.2	25	44.2	0.022	23100			66
1363	37315	6	Fuchsia	4006	2018-07-10-14-42-32	0	3	z	0	5	44.3	25.2	44.2	25	44.2	-0.078	23100			67
1364	37316	6	Fuchsia	4006	2018-07-10-14-42-34	0	3	z	0	5	44.2	25.1	44.2	25	44.2	0.022	23100			68
1365	37317	6	Fuchsia	4006	2018-07-10-14-42-36	0	3	z	0	5	44.2	25.1	44.2	25	44.2	0.022	23100			69
1366	37318	6	Fuchsia	4006	2018-07-10-14-42-38	0	3	z	0	5	44.2	25.1	44.2	25	44.2	0.022	23100			70
1367	37319	6	Fuchsia	4006	2018-07-10-14-42-40	0	3	z	0	5	44.2	25.1	44.2	25	44.2	0.022	23100			71
1368	37320	6	Fuchsia	4006	2018-07-10-14-42-42	0	3	z	0	5	44.2	25.1	44.2	25	44.2	0.022	23100			72
1369	37321	6	Fuchsia	4006	2018-07-10-14-42-44	0	3	z	0	5	44.2	25.1	44.2	25	44.2	0.022	23100			73
1370	37322	6	Fuchsia	4006	2018-07-10-14-42-46	0	3	z	0	5	44.2	25.1	44.2	25	44.2	0.022	23100			74
1371	37323	6	Fuchsia	4006	2018-07-10-14-42-48	0	3	z	0	5	44.2	25.1	44.1	25	44.1	-0.074	23100			75
1372	37324	6	Fuchsia	4006	2018-07-10-14-42-50	0	3	z	0	5	44.2	25.1	44.2	25	44.2	0.022	23100			76
1373	37325	6	Fuchsia	4006	2018-07-10-14-42-52	0	3	z	0	5	44.2	25.1	44.2	25	44.2	0.022	23100			77
1374	37326	6	Fuchsia	4006	2018-07-10-14-42-54	0	3	z	0	5	44.3	25.2	44.2	25	44.2	-0.078	23100			78
1375	37327	6	Fuchsia	4006	2018-07-10-14-42-56	0	3	z	0	5	44.2	25.2	44.2	25	44.2	0.022	23100			79
1376	37328	6	Fuchsia	4006	2018-07-10-14-42-58	0	3	z	0	5	44.2	25.1	44.2	25	44.2	0.022	23100			80
1377	37329	6	Fuchsia	4006	2018-07-10-14-43-00	0	3	z	0	5	44.2	25.1	44.2	25	44.2	0.022	23100			81
1378	37330	6	Fuchsia	4006	2018-07-10-14-43-02	0	3	z	0	5	44.2	25.1	44.2	25	44.2	0.022	23100			82
1379	37331	6	Fuchsia	4006	2018-07-10-14-43-04	0	3	z	0	5	44.2	25.1	44.2	25	44.2	0.022	23100			83
1380	37332	6	Fuchsia	4006	2018-07-10-14-43-06	0	3	z	0	5	44.2	25.1	44.2	25	44.2	0.022	23100			84
1381	37333	6	Fuchsia	4006	2018-07-10-14-43-08	0	3	z	0	5	44.2	25.1	44.2	25	44.2	0.022	23100			85
1382	37334	6	Fuchsia	4006	2018-07-10-14-43-10	0	3	z	0	5	44.2	25.1	44.2	25	44.2	0.022	23100			86
1383	37335	6	Fuchsia	4006	2018-07-10-14-43-12	0	3	z	0	5	44.2	25.2	44.2	25	44.2	0.022	23100			87
1384	37336	6	Fuchsia	4006	2018-07-10-14-43-14	0	3	z	0	5	44.2	25.1	44.2	25	44.2	0.022	23100			88
1385	37337	6	Fuchsia	4006	2018-07-10-14-43-16	0	3	z	0	5	44.2	25.1	44.2	25.1	44.2	0.022	23100			89
1386	37338	6	Fuchsia	4006	2018-07-10-14-43-18	0	3	z	0	5	44.2	25.1	44.2	25	44.2	0.022	23100			90
1387	37339	6	Fuchsia	4006	2018-07-10-14-43-20	0	3	z	0	5	44.2	25.1	44.2	25	44.2	0.022	23100	Last10	Here	91
1388	37340	6	Fuchsia	4006	2018-07-10-14-43-22	0	3	z	0	5	44.2	25.1	44.2	25	44.2	0.022	23100	Last10	Here	92
1389	37341	6	Fuchsia	4006	2018-07-10-14-43-24	0	3	z	0	5	44.2	25.1	44.2	25	44.2	0.022	23100	Last10	Here	93
1390	37342	6	Fuchsia	4006	2018-07-10-14-43-26	0	3	z	0	5	44.2	25.1	44.2	25	44.2	0.022	23100	Last10	Here	94
1391	37343	6	Fuchsia	4006	2018-07-10-14-43-28	0	3	z	0	5	44.2	25.1	44.2	25	44.2	0.022	23100	Last10	Here	95
1392	37344	6	Fuchsia	4006	2018-07-10-14-43-30	0	3	z	0	5	44.2	25.1	44.2	25	44.2	0.022	23100	Last10	Here	96
1393	37345	6	Fuchsia	4006	2018-07-10-14-43-32	0	3	z	0	5	44.2	25.1	44.2	25	44.2	0.022	23100	Last10	Here	97
1394	37346	6	Fuchsia	4006	2018-07-10-14-43-34	0	3	z	0	5	44.2	25.1	44.2	25	44.2	0.022	23100	Last10	Here	98
1395	37347	6	Fuchsia	4006	2018-07-10-14-43-36	0	3	z	0	5	44.2	25.1	44.2	25	44.2	0.022	23100	Last10	Here	99
1396	37348	6	Fuchsia	4006	2018-07-10-14-43-38	0	3	z	0	5	44.2	25.2	44.2	25	44.2	0.022	23100	Last10	Here	100
1397	37349	6	Fuchsia	4006	2018-07-10-14-44-10	0	3	z	0	10	44.2	25.1	44.2	25	44.2	0.022	23101	First10	Here	1
1398	37350	6	Fuchsia	4006	2018-07-10-14-44-12	0	3	z	0	10	44.2	25.2	44.2	25	44.2	0.022	23101	First10	Here	2
1399	37351	6	Fuchsia	4006	2018-07-10-14-44-14	0	3	z	0	10	44.2	25.1	44.2	25	44.2	0.022	23101	First10	Here	3
1400	37352	6	Fuchsia	4006	2018-07-10-14-44-16	0	3	z	0	10	44.2	25.2	44.2	25	44.2	0.022	23101	First10	Here	4
1401	37353	6	Fuchsia	4006	2018-07-10-14-44-18	0	3	z	0	10	44.2	25.1	44.2	25	44.2	0.022	23101	First10	Here	5
1402	37354	6	Fuchsia	4006	2018-07-10-14-44-20	0	3	z	0	10	44.2	25.1	44.1	25	44.1	-0.074	23101	First10	Here	6
1403	37355	6	Fuchsia	4006	2018-07-10-14-44-22	0	3	z	0	10	44.2	25.1	44.2	25	44.2	0.022	23101	First10	Here	7
1404	37356	6	Fuchsia	4006	2018-07-10-14-44-24	0	3	z	0	10	44.2	25.1	44.2	25	44.2	0.022	23101	First10	Here	8
1405	37357	6	Fuchsia	4006	2018-07-10-14-44-26	0	3	z	0	10	44.2	25.1	44.2	25	44.2	0.022	23101	First10	Here	9
1406	37358	6	Fuchsia	4006	2018-07-10-14-44-28	0	3	z	0	10	44.2	25.2	44.1	25	44.1	-0.074	23101	First10	Here	10
1407	37359	6	Fuchsia	4006	2018-07-10-14-44-30	0	3	z	0	10	44.2	25.1	44.1	25	44.1	-0.074	23101			11
1408	37360	6	Fuchsia	4006	2018-07-10-14-44-32	0	3	z	0	10	44.2	25.1	44.2	25	44.2	0.022	23101			12
1409	37361	6	Fuchsia	4006	2018-07-10-14-44-34	0	3	z	0	10	44.2	25.1	44.2	25	44.2	0.022	23101			13
1410	37362	6	Fuchsia	4006	2018-07-10-14-44-36	0	3	z	0	10	44.2	25.2	44.1	25	44.1	-0.074	23101			14
1411	37363	6	Fuchsia	4006	2018-07-10-14-44-38	0	3	z	0	10	44.2	25.1	44.2	25	44.2	0.022	23101			15
1412	37364	6	Fuchsia	4006	2018-07-10-14-44-40	0	3	z	0	10	44.2	25.2	44.1	25	44.1	-0.074	23101			16
1413	37365	6	Fuchsia	4006	2018-07-10-14-44-42	0	3	z	0	10	44.2	25.1	44.2	25	44.2	0.022	23101			17
1414	37366	6	Fuchsia	4006	2018-07-10-14-44-44	0	3	z	0	10	44.2	25.1	44.2	25	44.2	0.022	23101			18
1415	37367	6	Fuchsia	4006	2018-07-10-14-44-46	0	3	z	0	10	44.2	25.2	44.2	25	44.2	0.022	23101			19
1416	37368	6	Fuchsia	4006	2018-07-10-14-44-48	0	3	z	0	10	44.2	25.1	44.2	25	44.2	0.022	23101			20
1417	37369	6	Fuchsia	4006	2018-07-10-14-44-50	0	3	z	0	10	44.2	25.2	44.2	25	44.2	0.022	23101			21
1418	37370	6	Fuchsia	4006	2018-07-10-14-44-52	0	3	z	0	10	44.2	25.1	44.2	25	44.2	0.022	23101			22
1419	37371	6	Fuchsia	4006	2018-07-10-14-44-54	0	3	z	0	10	44.2	25.2	44.2	25	44.2	0.022	23101			23
1420	37372	6	Fuchsia	4006	2018-07-10-14-44-56	0	3	z	0	10	44.2	25.1	44.2	25	44.2	0.022	23101			24
1421	37373	6	Fuchsia	4006	2018-07-10-14-44-58	0	3	z	0	10	44.2	25.1	44.2	25	44.2	0.022	23101			25
1422	37374	6	Fuchsia	4006	2018-07-10-14-45-00	0	3	z	0	10	44.2	25.1	44.2	25	44.2	0.022	23101			26
1423	37375	6	Fuchsia	4006	2018-07-10-14-45-02	0	3	z	0	10	44.2	25.1	44.2	25	44.2	0.022	23101			27
1424	37376	6	Fuchsia	4006	2018-07-10-14-45-04	0	3	z	0	10	44.3	25.2	44.2	25	44.2	-0.078	23101			28
1425	37377	6	Fuchsia	4006	2018-07-10-14-45-06	0	3	z	0	10	44.2	25.1	44.2	25	44.2	0.022	23101			29
1426	37378	6	Fuchsia	4006	2018-07-10-14-45-08	0	3	z	0	10	44.3	25.2	44.2	25	44.2	-0.078	23101			30
1427	37379	6	Fuchsia	4006	2018-07-10-14-45-10	0	3	z	0	10	44.3	25.2	44.2	25	44.2	-0.078	23101			31
1428	37380	6	Fuchsia	4006	2018-07-10-14-45-12	0	3	z	0	10	44.3	25.2	44.2	25	44.2	-0.078	23101			32
1429	37381	6	Fuchsia	4006	2018-07-10-14-45-14	0	3	z	0	10	44.3	25.1	44.2	25	44.2	-0.078	23101			33
1430	37382	6	Fuchsia	4006	2018-07-10-14-45-16	0	3	z	0	10	44.3	25.2	44.2	25	44.2	-0.078	23101			34
1431	37383	6	Fuchsia	4006	2018-07-10-14-45-18	0	3	z	0	10	44.3	25.2	44.2	25	44.2	-0.078	23101			35
1432	37384	6	Fuchsia	4006	2018-07-10-14-45-20	0	3	z	0	10	44.3	25.2	44.2	25	44.2	-0.078	23101			36
1433	37385	6	Fuchsia	4006	2018-07-10-14-45-22	0	3	z	0	10	44.3	25.1	44.2	25	44.2	-0.078	23101			37
1434	37386	6	Fuchsia	4006	2018-07-10-14-45-24	0	3	z	0	10	44.3	25.2	44.2	25	44.2	-0.078	23101			38
1435	37387	6	Fuchsia	4006	2018-07-10-14-45-26	0	3	z	0	10	44.2	25.1	44.2	25	44.2	0.022	23101			39
1436	37388	6	Fuchsia	4006	2018-07-10-14-45-28	0	3	z	0	10	44.2	25.1	44.2	25	44.2	0.022	23101			40
1437	37389	6	Fuchsia	4006	2018-07-10-14-45-30	0	3	z	0	10	44.2	25.1	44.2	25	44.2	0.022	23101			41
1438	37390	6	Fuchsia	4006	2018-07-10-14-45-32	0	3	z	0	10	44.3	25.2	44.2	25	44.2	-0.078	23101			42
1439	37391	6	Fuchsia	4006	2018-07-10-14-45-34	0	3	z	0	10	44.2	25.1	44.2	25	44.2	0.022	23101			43
1440	37392	6	Fuchsia	4006	2018-07-10-14-45-36	0	3	z	0	10	44.2	25.1	44.2	25	44.2	0.022	23101			44
1441	37393	6	Fuchsia	4006	2018-07-10-14-45-38	0	3	z	0	10	44.2	25.1	44.2	25	44.2	0.022	23101			45
1442	37394	6	Fuchsia	4006	2018-07-10-14-45-40	0	3	z	0	10	44.3	25.2	44.2	25	44.2	-0.078	23101			46
1443	37395	6	Fuchsia	4006	2018-07-10-14-45-42	0	3	z	0	10	44.3	25.2	44.2	25	44.2	-0.078	23101			47
1444	37396	6	Fuchsia	4006	2018-07-10-14-45-44	0	3	z	0	10	44.3	25.2	44.2	25	44.2	-0.078	23101			48
1445	37397	6	Fuchsia	4006	2018-07-10-14-45-46	0	3	z	0	10	44.3	25.2	44.2	25	44.2	-0.078	23101			49
1446	37398	6	Fuchsia	4006	2018-07-10-14-45-48	0	3	z	0	10	44.2	25.2	44.2	25	44.2	0.022	23101			50
1447	37399	6	Fuchsia	4006	2018-07-10-14-45-50	0	3	z	0	10	44.2	25.1	44.3	25	44.3	0.117	23101			51
1448	37400	6	Fuchsia	4006	2018-07-10-14-45-52	0	3	z	0	10	44.2	25.2	44.2	25	44.2	0.022	23101			52
1449	37401	6	Fuchsia	4006	2018-07-10-14-45-54	0	3	z	0	10	44.2	25.1	44.2	25	44.2	0.022	23101			53
1450	37402	6	Fuchsia	4006	2018-07-10-14-45-56	0	3	z	0	10	44.2	25.1	44.2	25	44.2	0.022	23101			54
1451	37403	6	Fuchsia	4006	2018-07-10-14-45-58	0	3	z	0	10	44.2	25.1	44.2	25	44.2	0.022	23101			55
1452	37404	6	Fuchsia	4006	2018-07-10-14-46-00	0	3	z	0	10	44.2	25.2	44.2	25	44.2	0.022	23101			56
1453	37405	6	Fuchsia	4006	2018-07-10-14-46-02	0	3	z	0	10	44.2	25.2	44.2	25	44.2	0.022	23101			57
1454	37406	6	Fuchsia	4006	2018-07-10-14-46-04	0	3	z	0	10	44.2	25.1	44.2	25	44.2	0.022	23101			58
1455	37407	6	Fuchsia	4006	2018-07-10-14-46-06	0	3	z	0	10	44.2	25.1	44.2	25	44.2	0.022	23101			59
1456	37408	6	Fuchsia	4006	2018-07-10-14-46-08	0	3	z	0	10	44.2	25.1	44.2	25	44.2	0.022	23101			60
1457	37409	6	Fuchsia	4006	2018-07-10-14-46-10	0	3	z	0	10	44.2	25.2	44.2	25	44.2	0.022	23101			61
1458	37410	6	Fuchsia	4006	2018-07-10-14-46-13	0	3	z	0	10	44.3	25.2	44.2	25	44.2	-0.078	23101			62
1459	37411	6	Fuchsia	4006	2018-07-10-14-46-15	0	3	z	0	10	44.2	25.1	44.2	25	44.2	0.022	23101			63
1460	37412	6	Fuchsia	4006	2018-07-10-14-46-17	0	3	z	0	10	44.2	25.1	44.2	25	44.2	0.022	23101			64
1461	37413	6	Fuchsia	4006	2018-07-10-14-46-19	0	3	z	0	10	44.3	25.2	44.2	25	44.2	-0.078	23101			65
1462	37414	6	Fuchsia	4006	2018-07-10-14-46-21	0	3	z	0	10	44.2	25.1	44.2	25	44.2	0.022	23101			66
1463	37415	6	Fuchsia	4006	2018-07-10-14-46-23	0	3	z	0	10	44.3	25.2	44.2	25	44.2	-0.078	23101			67
1464	37416	6	Fuchsia	4006	2018-07-10-14-46-25	0	3	z	0	10	44.3	25.2	44.2	25	44.2	-0.078	23101			68
1465	37417	6	Fuchsia	4006	2018-07-10-14-46-27	0	3	z	0	10	44.2	25.2	44.2	25	44.2	0.022	23101			69
1466	37418	6	Fuchsia	4006	2018-07-10-14-46-29	0	3	z	0	10	44.2	25.2	44.2	25	44.2	0.022	23101			70
1467	37419	6	Fuchsia	4006	2018-07-10-14-46-31	0	3	z	0	10	44.2	25.1	44.2	25	44.2	0.022	23101			71
1468	37420	6	Fuchsia	4006	2018-07-10-14-46-33	0	3	z	0	10	44.2	25.2	44.2	25	44.2	0.022	23101			72
1469	37421	6	Fuchsia	4006	2018-07-10-14-46-35	0	3	z	0	10	44.2	25.2	44.2	25	44.2	0.022	23101			73
1470	37422	6	Fuchsia	4006	2018-07-10-14-46-37	0	3	z	0	10	44.2	25.2	44.2	25	44.2	0.022	23101			74
1471	37423	6	Fuchsia	4006	2018-07-10-14-46-39	0	3	z	0	10	44.2	25.2	44.2	25	44.2	0.022	23101			75
1472	37424	6	Fuchsia	4006	2018-07-10-14-46-41	0	3	z	0	10	44.2	25.2	44.2	25	44.2	0.022	23101			76
1473	37425	6	Fuchsia	4006	2018-07-10-14-46-43	0	3	z	0	10	44.2	25.1	44.2	25	44.2	0.022	23101			77
1474	37426	6	Fuchsia	4006	2018-07-10-14-46-45	0	3	z	0	10	44.2	25.2	44.2	25	44.2	0.022	23101			78
1475	37427	6	Fuchsia	4006	2018-07-10-14-46-47	0	3	z	0	10	44.2	25.2	44.2	25	44.2	0.022	23101			79
1476	37428	6	Fuchsia	4006	2018-07-10-14-46-49	0	3	z	0	10	44.2	25.2	44.2	25	44.2	0.022	23101			80
1477	37429	6	Fuchsia	4006	2018-07-10-14-46-51	0	3	z	0	10	44.2	25.2	44.2	25	44.2	0.022	23101			81
1478	37430	6	Fuchsia	4006	2018-07-10-14-46-53	0	3	z	0	10	44.2	25.2	44.1	25	44.1	-0.074	23101			82
1479	37431	6	Fuchsia	4006	2018-07-10-14-46-55	0	3	z	0	10	44.2	25.2	44.2	25.1	44.2	0.022	23101			83
1480	37432	6	Fuchsia	4006	2018-07-10-14-46-57	0	3	z	0	10	44.2	25.2	44.1	25	44.1	-0.074	23101			84
1481	37433	6	Fuchsia	4006	2018-07-10-14-46-59	0	3	z	0	10	44.2	25.2	44.2	25	44.2	0.022	23101			85
1482	37434	6	Fuchsia	4006	2018-07-10-14-47-01	0	3	z	0	10	44.2	25.2	44.2	25	44.2	0.022	23101			86
1483	37435	6	Fuchsia	4006	2018-07-10-14-47-03	0	3	z	0	10	44.2	25.2	44.2	25	44.2	0.022	23101			87
1484	37436	6	Fuchsia	4006	2018-07-10-14-47-05	0	3	z	0	10	44.2	25.2	44.2	25	44.2	0.022	23101			88
1485	37437	6	Fuchsia	4006	2018-07-10-14-47-07	0	3	z	0	10	44.2	25.2	44.1	25	44.1	-0.074	23101			89
1486	37438	6	Fuchsia	4006	2018-07-10-14-47-09	0	3	z	0	10	44.2	25.1	44.1	25	44.1	-0.074	23101			90
1487	37439	6	Fuchsia	4006	2018-07-10-14-47-11	0	3	z	0	10	44.2	25.2	44.1	25	44.1	-0.074	23101	Last10	Here	91
1488	37440	6	Fuchsia	4006	2018-07-10-14-47-13	0	3	z	0	10	44.2	25.2	44.1	25	44.1	-0.074	23101	Last10	Here	92
1489	37441	6	Fuchsia	4006	2018-07-10-14-47-15	0	3	z	0	10	44.2	25.2	44.1	25	44.1	-0.074	23101	Last10	Here	93
1490	37442	6	Fuchsia	4006	2018-07-10-14-47-17	0	3	z	0	10	44.2	25.2	44.2	25	44.2	0.022	23101	Last10	Here	94
1491	37443	6	Fuchsia	4006	2018-07-10-14-47-19	0	3	z	0	10	44.2	25.2	44.2	25	44.2	0.022	23101	Last10	Here	95
1492	37444	6	Fuchsia	4006	2018-07-10-14-47-21	0	3	z	0	10	44.2	25.2	44.2	25	44.2	0.022	23101	Last10	Here	96
1493	37445	6	Fuchsia	4006	2018-07-10-14-47-23	0	3	z	0	10	44.2	25.2	44.2	25	44.2	0.022	23101	Last10	Here	97
1494	37446	6	Fuchsia	4006	2018-07-10-14-47-25	0	3	z	0	10	44.2	25.2	44.2	25	44.2	0.022	23101	Last10	Here	98
1495	37447	6	Fuchsia	4006	2018-07-10-14-47-27	0	3	z	0	10	44.2	25.2	44.2	25	44.2	0.022	23101	Last10	Here	99
1496	37448	6	Fuchsia	4006	2018-07-10-14-47-29	0	3	z	0	10	44.2	25.2	44.1	25	44.1	-0.074	23101	Last10	Here	100
1497	37449	6	Fuchsia	4006	2018-07-10-14-48-01	0	3	z	0	15	44.1	25.1	44.1	25	44.1	0.026	23102	First10	Here	1
1498	37450	6	Fuchsia	4006	2018-07-10-14-48-03	0	3	z	0	15	44.1	25.1	44.1	25	44.1	0.026	23102	First10	Here	2
1499	37451	6	Fuchsia	4006	2018-07-10-14-48-05	0	3	z	0	15	44.1	25.1	44.1	25	44.1	0.026	23102	First10	Here	3
1500	37452	6	Fuchsia	4006	2018-07-10-14-48-07	0	3	z	0	15	44.2	25.2	44.1	25	44.1	-0.074	23102	First10	Here	4
1501	37453	6	Fuchsia	4006	2018-07-10-14-48-09	0	3	z	0	15	44.2	25.2	44.2	25	44.2	0.022	23102	First10	Here	5
1502	37454	6	Fuchsia	4006	2018-07-10-14-48-11	0	3	z	0	15	44.2	25.2	44.2	25	44.2	0.022	23102	First10	Here	6
1503	37455	6	Fuchsia	4006	2018-07-10-14-48-13	0	3	z	0	15	44.2	25.2	44.2	25	44.2	0.022	23102	First10	Here	7
1504	37456	6	Fuchsia	4006	2018-07-10-14-48-15	0	3	z	0	15	44.2	25.2	44.2	25	44.2	0.022	23102	First10	Here	8
1505	37457	6	Fuchsia	4006	2018-07-10-14-48-17	0	3	z	0	15	44.2	25.2	44.2	25	44.2	0.022	23102	First10	Here	9
1506	37458	6	Fuchsia	4006	2018-07-10-14-48-19	0	3	z	0	15	44.2	25.2	44.2	25	44.2	0.022	23102	First10	Here	10
1507	37459	6	Fuchsia	4006	2018-07-10-14-48-21	0	3	z	0	15	44.2	25.2	44.2	25	44.2	0.022	23102			11
1508	37460	6	Fuchsia	4006	2018-07-10-14-48-23	0	3	z	0	15	44.1	25.1	44.2	25	44.2	0.122	23102			12
1509	37461	6	Fuchsia	4006	2018-07-10-14-48-25	0	3	z	0	15	44.2	25.2	44.2	25	44.2	0.022	23102			13
1510	37462	6	Fuchsia	4006	2018-07-10-14-48-27	0	3	z	0	15	44.2	25.2	44.2	25	44.2	0.022	23102			14
1511	37463	6	Fuchsia	4006	2018-07-10-14-48-29	0	3	z	0	15	44.2	25.2	44.2	25	44.2	0.022	23102			15
1512	37464	6	Fuchsia	4006	2018-07-10-14-48-31	0	3	z	0	15	44.2	25.2	44.2	25	44.2	0.022	23102			16
1513	37465	6	Fuchsia	4006	2018-07-10-14-48-33	0	3	z	0	15	44.2	25.2	44.2	25	44.2	0.022	23102			17
1514	37466	6	Fuchsia	4006	2018-07-10-14-48-35	0	3	z	0	15	44.2	25.2	44.2	25	44.2	0.022	23102			18
1515	37467	6	Fuchsia	4006	2018-07-10-14-48-37	0	3	z	0	15	44.2	25.2	44.2	25	44.2	0.022	23102			19
1516	37468	6	Fuchsia	4006	2018-07-10-14-48-39	0	3	z	0	15	44.2	25.2	44.2	25	44.2	0.022	23102			20
1517	37469	6	Fuchsia	4006	2018-07-10-14-48-41	0	3	z	0	15	44.2	25.1	44.2	25	44.2	0.022	23102			21
1518	37470	6	Fuchsia	4006	2018-07-10-14-48-43	0	3	z	0	15	44.2	25.2	44.2	25	44.2	0.022	23102			22
1519	37471	6	Fuchsia	4006	2018-07-10-14-48-45	0	3	z	0	15	44.2	25.2	44.2	25	44.2	0.022	23102			23
1520	37472	6	Fuchsia	4006	2018-07-10-14-48-47	0	3	z	0	15	44.2	25.2	44.2	25	44.2	0.022	23102			24
1521	37473	6	Fuchsia	4006	2018-07-10-14-48-49	0	3	z	0	15	44.2	25.2	44.2	25	44.2	0.022	23102			25
1522	37474	6	Fuchsia	4006	2018-07-10-14-48-51	0	3	z	0	15	44.2	25.2	44.2	25	44.2	0.022	23102			26
1523	37475	6	Fuchsia	4006	2018-07-10-14-48-53	0	3	z	0	15	44.1	25.1	44.2	25	44.2	0.122	23102			27
1524	37476	6	Fuchsia	4006	2018-07-10-14-48-55	0	3	z	0	15	44.2	25.2	44.2	25	44.2	0.022	23102			28
1525	37477	6	Fuchsia	4006	2018-07-10-14-48-57	0	3	z	0	15	44.2	25.2	44.2	25	44.2	0.022	23102			29
1526	37478	6	Fuchsia	4006	2018-07-10-14-48-59	0	3	z	0	15	44.2	25.2	44.2	25	44.2	0.022	23102			30
1527	37479	6	Fuchsia	4006	2018-07-10-14-49-01	0	3	z	0	15	44.2	25.2	44.2	25	44.2	0.022	23102			31
1528	37480	6	Fuchsia	4006	2018-07-10-14-49-03	0	3	z	0	15	44.2	25.2	44.2	25	44.2	0.022	23102			32
1529	37481	6	Fuchsia	4006	2018-07-10-14-49-05	0	3	z	0	15	44.2	25.2	44.2	25	44.2	0.022	23102			33
1530	37482	6	Fuchsia	4006	2018-07-10-14-49-07	0	3	z	0	15	44.2	25.2	44.2	25	44.2	0.022	23102			34
1531	37483	6	Fuchsia	4006	2018-07-10-14-49-09	0	3	z	0	15	44.2	25.2	44.2	25	44.2	0.022	23102			35
1532	37484	6	Fuchsia	4006	2018-07-10-14-49-11	0	3	z	0	15	44.2	25.2	44.2	25	44.2	0.022	23102			36
1533	37485	6	Fuchsia	4006	2018-07-10-14-49-13	0	3	z	0	15	44.2	25.2	44.2	25	44.2	0.022	23102			37
1534	37486	6	Fuchsia	4006	2018-07-10-14-49-15	0	3	z	0	15	44.1	25.1	44.2	25	44.2	0.122	23102			38
1535	37487	6	Fuchsia	4006	2018-07-10-14-49-17	0	3	z	0	15	44.1	25.1	44.2	25	44.2	0.122	23102			39
1536	37488	6	Fuchsia	4006	2018-07-10-14-49-19	0	3	z	0	15	44.2	25.2	44.2	25	44.2	0.022	23102			40
1537	37489	6	Fuchsia	4006	2018-07-10-14-49-21	0	3	z	0	15	44.1	25.1	44.2	25	44.2	0.122	23102			41
1538	37490	6	Fuchsia	4006	2018-07-10-14-49-23	0	3	z	0	15	44.2	25.2	44.2	25	44.2	0.022	23102			42
1539	37491	6	Fuchsia	4006	2018-07-10-14-49-25	0	3	z	0	15	44.1	25.1	44.2	25	44.2	0.122	23102			43
1540	37492	6	Fuchsia	4006	2018-07-10-14-49-27	0	3	z	0	15	44.1	25.1	44.2	25	44.2	0.122	23102			44
1541	37493	6	Fuchsia	4006	2018-07-10-14-49-29	0	3	z	0	15	44.1	25.1	44.2	25	44.2	0.122	23102			45
1542	37494	6	Fuchsia	4006	2018-07-10-14-49-31	0	3	z	0	15	44.2	25.2	44.2	25	44.2	0.022	23102			46
1543	37495	6	Fuchsia	4006	2018-07-10-14-49-33	0	3	z	0	15	44.2	25.2	44.2	25	44.2	0.022	23102			47
1544	37496	6	Fuchsia	4006	2018-07-10-14-49-35	0	3	z	0	15	44.1	25.1	44.2	25	44.2	0.122	23102			48
1545	37497	6	Fuchsia	4006	2018-07-10-14-49-37	0	3	z	0	15	44.1	25.1	44.2	25	44.2	0.122	23102			49
1546	37498	6	Fuchsia	4006	2018-07-10-14-49-39	0	3	z	0	15	44.2	25.2	44.2	25	44.2	0.022	23102			50
1547	37499	6	Fuchsia	4006	2018-07-10-14-49-41	0	3	z	0	15	44.2	25.2	44.2	25	44.2	0.022	23102			51
1548	37500	6	Fuchsia	4006	2018-07-10-14-49-43	0	3	z	0	15	44.1	25.1	44.2	25	44.2	0.122	23102			52
1549	37501	6	Fuchsia	4006	2018-07-10-14-49-45	0	3	z	0	15	44.2	25.2	44.2	25	44.2	0.022	23102			53
1550	37502	6	Fuchsia	4006	2018-07-10-14-49-47	0	3	z	0	15	44.2	25.2	44.2	25	44.2	0.022	23102			54
1551	37503	6	Fuchsia	4006	2018-07-10-14-49-49	0	3	z	0	15	44.2	25.2	44.2	25	44.2	0.022	23102			55
1552	37504	6	Fuchsia	4006	2018-07-10-14-49-51	0	3	z	0	15	44.2	25.2	44.2	25	44.2	0.022	23102			56
1553	37505	6	Fuchsia	4006	2018-07-10-14-49-53	0	3	z	0	15	44.2	25.2	44.2	25	44.2	0.022	23102			57
1554	37506	6	Fuchsia	4006	2018-07-10-14-49-55	0	3	z	0	15	44.2	25.2	44.2	25	44.2	0.022	23102			58
1555	37507	6	Fuchsia	4006	2018-07-10-14-49-57	0	3	z	0	15	44.1	25.1	44.2	25	44.2	0.122	23102			59
1556	37508	6	Fuchsia	4006	2018-07-10-14-49-59	0	3	z	0	15	44.1	25.1	44.2	25	44.2	0.122	23102			60
1557	37509	6	Fuchsia	4006	2018-07-10-14-50-01	0	3	z	0	15	44.1	25.1	44.2	25	44.2	0.122	23102			61
1558	37510	6	Fuchsia	4006	2018-07-10-14-50-03	0	3	z	0	15	44.1	25.1	44.2	25	44.2	0.122	23102			62
1559	37511	6	Fuchsia	4006	2018-07-10-14-50-05	0	3	z	0	15	44.1	25.1	44.2	25	44.2	0.122	23102			63
1560	37512	6	Fuchsia	4006	2018-07-10-14-50-07	0	3	z	0	15	44.2	25.2	44.2	25	44.2	0.022	23102			64
1561	37513	6	Fuchsia	4006	2018-07-10-14-50-09	0	3	z	0	15	44.1	25.1	44.1	25	44.1	0.026	23102			65
1562	37514	6	Fuchsia	4006	2018-07-10-14-50-11	0	3	z	0	15	44.2	25.2	44.2	25	44.2	0.022	23102			66
1563	37515	6	Fuchsia	4006	2018-07-10-14-50-13	0	3	z	0	15	44.2	25.2	44.2	25	44.2	0.022	23102			67
1564	37516	6	Fuchsia	4006	2018-07-10-14-50-15	0	3	z	0	15	44.2	25.2	44.2	25	44.2	0.022	23102			68
1565	37517	6	Fuchsia	4006	2018-07-10-14-50-17	0	3	z	0	15	44.2	25.2	44.2	25	44.2	0.022	23102			69
1566	37518	6	Fuchsia	4006	2018-07-10-14-50-19	0	3	z	0	15	44.2	25.2	44.2	25	44.2	0.022	23102			70
1567	37519	6	Fuchsia	4006	2018-07-10-14-50-21	0	3	z	0	15	44.2	25.2	44.2	25	44.2	0.022	23102			71
1568	37520	6	Fuchsia	4006	2018-07-10-14-50-23	0	3	z	0	15	44.2	25.2	44.2	25	44.2	0.022	23102			72
1569	37521	6	Fuchsia	4006	2018-07-10-14-50-25	0	3	z	0	15	44.2	25.2	44.2	25	44.2	0.022	23102			73
1570	37522	6	Fuchsia	4006	2018-07-10-14-50-27	0	3	z	0	15	44.2	25.2	44.2	25	44.2	0.022	23102			74
1571	37523	6	Fuchsia	4006	2018-07-10-14-50-29	0	3	z	0	15	44.2	25.2	44.2	25	44.2	0.022	23102			75
1572	37524	6	Fuchsia	4006	2018-07-10-14-50-31	0	3	z	0	15	44.1	25.1	44.2	25	44.2	0.122	23102			76
1573	37525	6	Fuchsia	4006	2018-07-10-14-50-33	0	3	z	0	15	44.1	25.1	44.2	25	44.2	0.122	23102			77
1574	37526	6	Fuchsia	4006	2018-07-10-14-50-35	0	3	z	0	15	44.2	25.2	44.2	25	44.2	0.022	23102			78
1575	37527	6	Fuchsia	4006	2018-07-10-14-50-37	0	3	z	0	15	44.2	25.2	44.2	25	44.2	0.022	23102			79
1576	37528	6	Fuchsia	4006	2018-07-10-14-50-39	0	3	z	0	15	44.2	25.2	44.2	25	44.2	0.022	23102			80
1577	37529	6	Fuchsia	4006	2018-07-10-14-50-41	0	3	z	0	15	44.1	25.2	44.2	25	44.2	0.122	23102			81
1578	37530	6	Fuchsia	4006	2018-07-10-14-50-43	0	3	z	0	15	44.2	25.2	44.2	25	44.2	0.022	23102			82
1579	37531	6	Fuchsia	4006	2018-07-10-14-50-45	0	3	z	0	15	44.2	25.2	44.2	25	44.2	0.022	23102			83
1580	37532	6	Fuchsia	4006	2018-07-10-14-50-47	0	3	z	0	15	44.2	25.2	44.2	25	44.2	0.022	23102			84
1581	37533	6	Fuchsia	4006	2018-07-10-14-50-49	0	3	z	0	15	44.1	25.2	44.2	25	44.2	0.122	23102			85
1582	37534	6	Fuchsia	4006	2018-07-10-14-50-51	0	3	z	0	15	44.1	25.2	44.2	25	44.2	0.122	23102			86
1583	37535	6	Fuchsia	4006	2018-07-10-14-50-53	0	3	z	0	15	44.2	25.2	44.2	25.1	44.2	0.022	23102			87
1584	37536	6	Fuchsia	4006	2018-07-10-14-50-55	0	3	z	0	15	44.2	25.2	44.2	25	44.2	0.022	23102			88
1585	37537	6	Fuchsia	4006	2018-07-10-14-50-57	0	3	z	0	15	44.1	25.1	44.2	25	44.2	0.122	23102			89
1586	37538	6	Fuchsia	4006	2018-07-10-14-50-59	0	3	z	0	15	44.2	25.2	44.2	25	44.2	0.022	23102			90
1587	37539	6	Fuchsia	4006	2018-07-10-14-51-01	0	3	z	0	15	44.2	25.2	44.2	25	44.2	0.022	23102	Last10	Here	91
1588	37540	6	Fuchsia	4006	2018-07-10-14-51-03	0	3	z	0	15	44.1	25.2	44.1	25	44.1	0.026	23102	Last10	Here	92
1589	37541	6	Fuchsia	4006	2018-07-10-14-51-05	0	3	z	0	15	44.1	25.1	44.1	25	44.1	0.026	23102	Last10	Here	93
1590	37542	6	Fuchsia	4006	2018-07-10-14-51-07	0	3	z	0	15	44.1	25.2	44.1	25	44.1	0.026	23102	Last10	Here	94
1591	37543	6	Fuchsia	4006	2018-07-10-14-51-09	0	3	z	0	15	44.1	25.2	44.1	25	44.1	0.026	23102	Last10	Here	95
1592	37544	6	Fuchsia	4006	2018-07-10-14-51-11	0	3	z	0	15	44.1	25.2	44.1	25	44.1	0.026	23102	Last10	Here	96
1593	37545	6	Fuchsia	4006	2018-07-10-14-51-13	0	3	z	0	15	44.1	25.2	44.1	25	44.1	0.026	23102	Last10	Here	97
1594	37546	6	Fuchsia	4006	2018-07-10-14-51-16	0	3	z	0	15	44.1	25.2	44.1	25	44.1	0.026	23102	Last10	Here	98
1595	37547	6	Fuchsia	4006	2018-07-10-14-51-18	0	3	z	0	15	44.2	25.2	44.1	25	44.1	-0.074	23102	Last10	Here	99
1596	37548	6	Fuchsia	4006	2018-07-10-14-51-52	0	3	z	0	20	44.1	25.2	44.2	25.1	44.2	0.122	23103	First10	Here	1
1597	37549	6	Fuchsia	4006	2018-07-10-14-51-54	0	3	z	0	20	44.1	25.2	44.1	25	44.1	0.026	23103	First10	Here	2
1598	37550	6	Fuchsia	4006	2018-07-10-14-51-56	0	3	z	0	20	44.1	25.2	44.1	25	44.1	0.026	23103	First10	Here	3
1599	37551	6	Fuchsia	4006	2018-07-10-14-51-58	0	3	z	0	20	44	25.1	44.1	25	44.1	0.126	23103	First10	Here	4
1600	37552	6	Fuchsia	4006	2018-07-10-14-52-00	0	3	z	0	20	44.1	25.1	44.1	25	44.1	0.026	23103	First10	Here	5
1601	37553	6	Fuchsia	4006	2018-07-10-14-52-02	0	3	z	0	20	44.1	25.2	44.1	25	44.1	0.026	23103	First10	Here	6
1602	37554	6	Fuchsia	4006	2018-07-10-14-52-04	0	3	z	0	20	44.1	25.2	44.1	25	44.1	0.026	23103	First10	Here	7
1603	37555	6	Fuchsia	4006	2018-07-10-14-52-06	0	3	z	0	20	44.1	25.2	44.1	25	44.1	0.026	23103	First10	Here	8
1604	37556	6	Fuchsia	4006	2018-07-10-14-52-08	0	3	z	0	20	44.1	25.2	44.1	25	44.1	0.026	23103	First10	Here	9
1605	37557	6	Fuchsia	4006	2018-07-10-14-52-10	0	3	z	0	20	44.1	25.1	44.1	25	44.1	0.026	23103	First10	Here	10
1606	37558	6	Fuchsia	4006	2018-07-10-14-52-12	0	3	z	0	20	44.1	25.2	44.1	25	44.1	0.026	23103			11
1607	37559	6	Fuchsia	4006	2018-07-10-14-52-14	0	3	z	0	20	44.1	25.2	44.1	25	44.1	0.026	23103			12
1608	37560	6	Fuchsia	4006	2018-07-10-14-52-16	0	3	z	0	20	44.1	25.1	44.1	25	44.1	0.026	23103			13
1609	37561	6	Fuchsia	4006	2018-07-10-14-52-18	0	3	z	0	20	44.1	25.2	44.1	25	44.1	0.026	23103			14
1610	37562	6	Fuchsia	4006	2018-07-10-14-52-20	0	3	z	0	20	44.1	25.2	44.1	25	44.1	0.026	23103			15
1611	37563	6	Fuchsia	4006	2018-07-10-14-52-22	0	3	z	0	20	44.1	25.2	44.1	25	44.1	0.026	23103			16
1612	37564	6	Fuchsia	4006	2018-07-10-14-52-24	0	3	z	0	20	44.1	25.2	44.1	25	44.1	0.026	23103			17
1613	37565	6	Fuchsia	4006	2018-07-10-14-52-26	0	3	z	0	20	44.1	25.2	44.1	25	44.1	0.026	23103			18
1614	37566	6	Fuchsia	4006	2018-07-10-14-52-28	0	3	z	0	20	44.1	25.2	44.1	25	44.1	0.026	23103			19
1615	37567	6	Fuchsia	4006	2018-07-10-14-52-30	0	3	z	0	20	44.1	25.2	44.1	25	44.1	0.026	23103			20
1616	37568	6	Fuchsia	4006	2018-07-10-14-52-32	0	3	z	0	20	44.1	25.2	44.1	25	44.1	0.026	23103			21
1617	37569	6	Fuchsia	4006	2018-07-10-14-52-34	0	3	z	0	20	44.1	25.2	44.1	25	44.1	0.026	23103			22
1618	37570	6	Fuchsia	4006	2018-07-10-14-52-36	0	3	z	0	20	44.1	25.2	44.1	25	44.1	0.026	23103			23
1619	37571	6	Fuchsia	4006	2018-07-10-14-52-38	0	3	z	0	20	44.1	25.2	44.1	25	44.1	0.026	23103			24
1620	37572	6	Fuchsia	4006	2018-07-10-14-52-40	0	3	z	0	20	44.1	25.2	44.1	25	44.1	0.026	23103			25
1621	37573	6	Fuchsia	4006	2018-07-10-14-52-42	0	3	z	0	20	44.1	25.2	44.1	25	44.1	0.026	23103			26
1622	37574	6	Fuchsia	4006	2018-07-10-14-52-44	0	3	z	0	20	44.1	25.2	44.1	25	44.1	0.026	23103			27
1623	37575	6	Fuchsia	4006	2018-07-10-14-52-46	0	3	z	0	20	44	25.2	44.1	25	44.1	0.126	23103			28
1624	37576	6	Fuchsia	4006	2018-07-10-14-52-48	0	3	z	0	20	44.1	25.2	44.1	25	44.1	0.026	23103			29
1625	37577	6	Fuchsia	4006	2018-07-10-14-52-50	0	3	z	0	20	44.1	25.2	44.1	25	44.1	0.026	23103			30
1626	37578	6	Fuchsia	4006	2018-07-10-14-52-52	0	3	z	0	20	44.1	25.2	44.1	25	44.1	0.026	23103			31
1627	37579	6	Fuchsia	4006	2018-07-10-14-52-54	0	3	z	0	20	44.1	25.2	44.1	25	44.1	0.026	23103			32
1628	37580	6	Fuchsia	4006	2018-07-10-14-52-56	0	3	z	0	20	44.1	25.2	44.1	25	44.1	0.026	23103			33
1629	37581	6	Fuchsia	4006	2018-07-10-14-52-58	0	3	z	0	20	44.1	25.2	44.1	25	44.1	0.026	23103			34
1630	37582	6	Fuchsia	4006	2018-07-10-14-53-00	0	3	z	0	20	44.1	25.2	44.1	25	44.1	0.026	23103			35
1631	37583	6	Fuchsia	4006	2018-07-10-14-53-02	0	3	z	0	20	44	25.1	44.1	25	44.1	0.126	23103			36
1632	37584	6	Fuchsia	4006	2018-07-10-14-53-04	0	3	z	0	20	44.1	25.2	44.1	25	44.1	0.026	23103			37
1633	37585	6	Fuchsia	4006	2018-07-10-14-53-06	0	3	z	0	20	44.1	25.2	44.1	25	44.1	0.026	23103			38
1634	37586	6	Fuchsia	4006	2018-07-10-14-53-08	0	3	z	0	20	44.1	25.2	44.1	25	44.1	0.026	23103			39
1635	37587	6	Fuchsia	4006	2018-07-10-14-53-10	0	3	z	0	20	44.1	25.2	44.1	25	44.1	0.026	23103			40
1636	37588	6	Fuchsia	4006	2018-07-10-14-53-12	0	3	z	0	20	44.1	25.2	44.1	25	44.1	0.026	23103			41
1637	37589	6	Fuchsia	4006	2018-07-10-14-53-14	0	3	z	0	20	44.1	25.2	44.1	25	44.1	0.026	23103			42
1638	37590	6	Fuchsia	4006	2018-07-10-14-53-16	0	3	z	0	20	44.1	25.2	44.1	25	44.1	0.026	23103			43
1639	37591	6	Fuchsia	4006	2018-07-10-14-53-18	0	3	z	0	20	44.1	25.2	44.1	25	44.1	0.026	23103			44
1640	37592	6	Fuchsia	4006	2018-07-10-14-53-20	0	3	z	0	20	44.1	25.2	44.1	25	44.1	0.026	23103			45
1641	37593	6	Fuchsia	4006	2018-07-10-14-53-22	0	3	z	0	20	44.1	25.2	44.2	25	44.2	0.122	23103			46
1642	37594	6	Fuchsia	4006	2018-07-10-14-53-24	0	3	z	0	20	44	25.1	44.2	25	44.2	0.222	23103			47
1643	37595	6	Fuchsia	4006	2018-07-10-14-53-26	0	3	z	0	20	44	25.2	44.1	25	44.1	0.126	23103			48
1644	37596	6	Fuchsia	4006	2018-07-10-14-53-28	0	3	z	0	20	44.1	25.2	44.1	25	44.1	0.026	23103			49
1645	37597	6	Fuchsia	4006	2018-07-10-14-53-30	0	3	z	0	20	44	25.2	44.2	25	44.2	0.222	23103			50
1646	37598	6	Fuchsia	4006	2018-07-10-14-53-32	0	3	z	0	20	44.1	25.2	44.2	25	44.2	0.122	23103			51
1647	37599	6	Fuchsia	4006	2018-07-10-14-53-34	0	3	z	0	20	44	25.2	44.2	25	44.2	0.222	23103			52
1648	37600	6	Fuchsia	4006	2018-07-10-14-53-36	0	3	z	0	20	44	25.1	44.1	25	44.1	0.126	23103			53
1649	37601	6	Fuchsia	4006	2018-07-10-14-53-38	0	3	z	0	20	44	25.2	44.1	25	44.1	0.126	23103			54
1650	37602	6	Fuchsia	4006	2018-07-10-14-53-40	0	3	z	0	20	44	25.2	44.1	25	44.1	0.126	23103			55
1651	37603	6	Fuchsia	4006	2018-07-10-14-53-42	0	3	z	0	20	44	25.2	44.1	25	44.1	0.126	23103			56
1652	37604	6	Fuchsia	4006	2018-07-10-14-53-44	0	3	z	0	20	44	25.2	44.1	25	44.1	0.126	23103			57
1653	37605	6	Fuchsia	4006	2018-07-10-14-53-46	0	3	z	0	20	44.1	25.2	44.1	25	44.1	0.026	23103			58
1654	37606	6	Fuchsia	4006	2018-07-10-14-53-48	0	3	z	0	20	44	25.2	44.1	25	44.1	0.126	23103			59
1655	37607	6	Fuchsia	4006	2018-07-10-14-53-50	0	3	z	0	20	44.1	25.2	44.1	25	44.1	0.026	23103			60
1656	37608	6	Fuchsia	4006	2018-07-10-14-53-52	0	3	z	0	20	44.1	25.2	44.1	25	44.1	0.026	23103			61
1657	37609	6	Fuchsia	4006	2018-07-10-14-53-54	0	3	z	0	20	44.1	25.2	44.1	25	44.1	0.026	23103			62
1658	37610	6	Fuchsia	4006	2018-07-10-14-53-56	0	3	z	0	20	44.1	25.2	44.1	25	44.1	0.026	23103			63
1659	37611	6	Fuchsia	4006	2018-07-10-14-53-58	0	3	z	0	20	44.1	25.2	44.1	25	44.1	0.026	23103			64
1660	37612	6	Fuchsia	4006	2018-07-10-14-54-00	0	3	z	0	20	44	25.1	44.1	25	44.1	0.126	23103			65
1661	37613	6	Fuchsia	4006	2018-07-10-14-54-02	0	3	z	0	20	44.1	25.2	44.1	25	44.1	0.026	23103			66
1662	37614	6	Fuchsia	4006	2018-07-10-14-54-04	0	3	z	0	20	44.1	25.2	44.1	25	44.1	0.026	23103			67
1663	37615	6	Fuchsia	4006	2018-07-10-14-54-06	0	3	z	0	20	44	25.1	44.1	25	44.1	0.126	23103			68
1664	37616	6	Fuchsia	4006	2018-07-10-14-54-08	0	3	z	0	20	44.1	25.2	44.1	25	44.1	0.026	23103			69
1665	37617	6	Fuchsia	4006	2018-07-10-14-54-10	0	3	z	0	20	44.1	25.2	44	25	44	-0.069	23103			70
1666	37618	6	Fuchsia	4006	2018-07-10-14-54-12	0	3	z	0	20	44	25.2	44.1	25	44.1	0.126	23103			71
1667	37619	6	Fuchsia	4006	2018-07-10-14-54-14	0	3	z	0	20	44	25.2	44	25	44	0.031	23103			72
1668	37620	6	Fuchsia	4006	2018-07-10-14-54-16	0	3	z	0	20	44	25.2	44	25	44	0.031	23103			73
1669	37621	6	Fuchsia	4006	2018-07-10-14-54-18	0	3	z	0	20	44.1	25.2	44	25	44	-0.069	23103			74
1670	37622	6	Fuchsia	4006	2018-07-10-14-54-20	0	3	z	0	20	44	25.2	44	25	44	0.031	23103			75
1671	37623	6	Fuchsia	4006	2018-07-10-14-54-22	0	3	z	0	20	44	25.2	44	25	44	0.031	23103			76
1672	37624	6	Fuchsia	4006	2018-07-10-14-54-24	0	3	z	0	20	44	25.1	44	25	44	0.031	23103			77
1673	37625	6	Fuchsia	4006	2018-07-10-14-54-26	0	3	z	0	20	44	25.2	44	25	44	0.031	23103			78
1674	37626	6	Fuchsia	4006	2018-07-10-14-54-28	0	3	z	0	20	44	25.2	44	25	44	0.031	23103			79
1675	37627	6	Fuchsia	4006	2018-07-10-14-54-30	0	3	z	0	20	44	25.2	44	25	44	0.031	23103			80
1676	37628	6	Fuchsia	4006	2018-07-10-14-54-32	0	3	z	0	20	44	25.2	44	25	44	0.031	23103			81
1677	37629	6	Fuchsia	4006	2018-07-10-14-54-34	0	3	z	0	20	44	25.1	44	25	44	0.031	23103			82
1678	37630	6	Fuchsia	4006	2018-07-10-14-54-36	0	3	z	0	20	44	25.2	44	25	44	0.031	23103			83
1679	37631	6	Fuchsia	4006	2018-07-10-14-54-38	0	3	z	0	20	44	25.2	44	25	44	0.031	23103			84
1680	37632	6	Fuchsia	4006	2018-07-10-14-54-40	0	3	z	0	20	44	25.2	44	25	44	0.031	23103			85
1681	37633	6	Fuchsia	4006	2018-07-10-14-54-42	0	3	z	0	20	44	25.2	44	25	44	0.031	23103			86
1682	37634	6	Fuchsia	4006	2018-07-10-14-54-44	0	3	z	0	20	44	25.2	44	25	44	0.031	23103			87
1683	37635	6	Fuchsia	4006	2018-07-10-14-54-46	0	3	z	0	20	44	25.2	44	25	44	0.031	23103			88
1684	37636	6	Fuchsia	4006	2018-07-10-14-54-48	0	3	z	0	20	44	25.2	44	25	44	0.031	23103			89
1685	37637	6	Fuchsia	4006	2018-07-10-14-54-50	0	3	z	0	20	44	25.2	44	25	44	0.031	23103			90
1686	37638	6	Fuchsia	4006	2018-07-10-14-54-52	0	3	z	0	20	44	25.2	44	25	44	0.031	23103	Last10	Here	91
1687	37639	6	Fuchsia	4006	2018-07-10-14-54-54	0	3	z	0	20	44	25.2	44	25	44	0.031	23103	Last10	Here	92
1688	37640	6	Fuchsia	4006	2018-07-10-14-54-56	0	3	z	0	20	44	25.2	44.1	25	44.1	0.126	23103	Last10	Here	93
1689	37641	6	Fuchsia	4006	2018-07-10-14-54-58	0	3	z	0	20	44	25.2	44.1	25	44.1	0.126	23103	Last10	Here	94
1690	37642	6	Fuchsia	4006	2018-07-10-14-55-00	0	3	z	0	20	44	25.1	44.1	25	44.1	0.126	23103	Last10	Here	95
1691	37643	6	Fuchsia	4006	2018-07-10-14-55-02	0	3	z	0	20	44	25.2	44.1	25	44.1	0.126	23103	Last10	Here	96
1692	37644	6	Fuchsia	4006	2018-07-10-14-55-04	0	3	z	0	20	44	25.1	44.1	25	44.1	0.126	23103	Last10	Here	97
1693	37645	6	Fuchsia	4006	2018-07-10-14-55-06	0	3	z	0	20	44	25.2	44.1	25	44.1	0.126	23103	Last10	Here	98
1694	37646	6	Fuchsia	4006	2018-07-10-14-55-08	0	3	z	0	20	44	25.2	44.1	25	44.1	0.126	23103	Last10	Here	99
1695	37647	6	Fuchsia	4006	2018-07-10-14-55-42	0	3	z	0	25	44	25.2	44	25	44	0.031	23104	First10	Here	1
1696	37648	6	Fuchsia	4006	2018-07-10-14-55-44	0	3	z	0	25	44	25.2	44	25	44	0.031	23104	First10	Here	2
1697	37649	6	Fuchsia	4006	2018-07-10-14-55-46	0	3	z	0	25	44	25.2	44	25	44	0.031	23104	First10	Here	3
1698	37650	6	Fuchsia	4006	2018-07-10-14-55-48	0	3	z	0	25	44	25.2	44	25	44	0.031	23104	First10	Here	4
1699	37651	6	Fuchsia	4006	2018-07-10-14-55-50	0	3	z	0	25	44	25.2	44	25	44	0.031	23104	First10	Here	5
1700	37652	6	Fuchsia	4006	2018-07-10-14-55-52	0	3	z	0	25	44	25.2	44	25	44	0.031	23104	First10	Here	6
1701	37653	6	Fuchsia	4006	2018-07-10-14-55-54	0	3	z	0	25	44	25.2	44	25	44	0.031	23104	First10	Here	7
1702	37654	6	Fuchsia	4006	2018-07-10-14-55-56	0	3	z	0	25	44	25.2	44	25	44	0.031	23104	First10	Here	8
1703	37655	6	Fuchsia	4006	2018-07-10-14-55-58	0	3	z	0	25	44	25.2	44	25	44	0.031	23104	First10	Here	9
1704	37656	6	Fuchsia	4006	2018-07-10-14-56-00	0	3	z	0	25	44	25.2	44	25	44	0.031	23104	First10	Here	10
1705	37657	6	Fuchsia	4006	2018-07-10-14-56-02	0	3	z	0	25	44	25.2	44	25	44	0.031	23104			11
1706	37658	6	Fuchsia	4006	2018-07-10-14-56-04	0	3	z	0	25	44	25.2	44	25	44	0.031	23104			12
1707	37659	6	Fuchsia	4006	2018-07-10-14-56-06	0	3	z	0	25	44	25.2	44	25	44	0.031	23104			13
1708	37660	6	Fuchsia	4006	2018-07-10-14-56-08	0	3	z	0	25	44	25.2	44	25	44	0.031	23104			14
1709	37661	6	Fuchsia	4006	2018-07-10-14-56-10	0	3	z	0	25	43.9	25.1	44	25	44	0.131	23104			15
1710	37662	6	Fuchsia	4006	2018-07-10-14-56-12	0	3	z	0	25	44	25.2	44	25	44	0.031	23104			16
1711	37663	6	Fuchsia	4006	2018-07-10-14-56-14	0	3	z	0	25	44	25.2	44	25	44	0.031	23104			17
1712	37664	6	Fuchsia	4006	2018-07-10-14-56-16	0	3	z	0	25	44	25.2	44	25	44	0.031	23104			18
1713	37665	6	Fuchsia	4006	2018-07-10-14-56-19	0	3	z	0	25	44	25.2	44	25	44	0.031	23104			19
1714	37666	6	Fuchsia	4006	2018-07-10-14-56-21	0	3	z	0	25	44	25.2	44	25	44	0.031	23104			20
1715	37667	6	Fuchsia	4006	2018-07-10-14-56-23	0	3	z	0	25	44	25.2	44	25	44	0.031	23104			21
1716	37668	6	Fuchsia	4006	2018-07-10-14-56-25	0	3	z	0	25	44	25.2	44	25	44	0.031	23104			22
1717	37669	6	Fuchsia	4006	2018-07-10-14-56-27	0	3	z	0	25	44	25.2	44	25	44	0.031	23104			23
1718	37670	6	Fuchsia	4006	2018-07-10-14-56-29	0	3	z	0	25	44	25.2	44	25	44	0.031	23104			24
1719	37671	6	Fuchsia	4006	2018-07-10-14-56-31	0	3	z	0	25	44	25.2	44	25	44	0.031	23104			25
1720	37672	6	Fuchsia	4006	2018-07-10-14-56-33	0	3	z	0	25	44	25.2	44	25	44	0.031	23104			26
1721	37673	6	Fuchsia	4006	2018-07-10-14-56-35	0	3	z	0	25	44	25.2	44	25.1	44	0.031	23104			27
1722	37674	6	Fuchsia	4006	2018-07-10-14-56-37	0	3	z	0	25	44	25.2	44	25	44	0.031	23104			28
1723	37675	6	Fuchsia	4006	2018-07-10-14-56-39	0	3	z	0	25	44	25.2	44	25.1	44	0.031	23104			29
1724	37676	6	Fuchsia	4006	2018-07-10-14-56-41	0	3	z	0	25	44	25.2	43.9	25	43.9	-0.065	23104			30
1725	37677	6	Fuchsia	4006	2018-07-10-14-56-43	0	3	z	0	25	44	25.2	44	25	44	0.031	23104			31
1726	37678	6	Fuchsia	4006	2018-07-10-14-56-45	0	3	z	0	25	44	25.2	43.9	25	43.9	-0.065	23104			32
1727	37679	6	Fuchsia	4006	2018-07-10-14-56-47	0	3	z	0	25	44	25.2	43.9	25	43.9	-0.065	23104			33
1728	37680	6	Fuchsia	4006	2018-07-10-14-56-49	0	3	z	0	25	44	25.2	43.9	25	43.9	-0.065	23104			34
1729	37681	6	Fuchsia	4006	2018-07-10-14-56-51	0	3	z	0	25	44	25.2	44	25	44	0.031	23104			35
1730	37682	6	Fuchsia	4006	2018-07-10-14-56-53	0	3	z	0	25	44	25.2	44	25	44	0.031	23104			36
1731	37683	6	Fuchsia	4006	2018-07-10-14-56-55	0	3	z	0	25	44	25.2	43.9	25	43.9	-0.065	23104			37
1732	37684	6	Fuchsia	4006	2018-07-10-14-56-57	0	3	z	0	25	44	25.2	44	25.1	44	0.031	23104			38
1733	37685	6	Fuchsia	4006	2018-07-10-14-56-59	0	3	z	0	25	44	25.2	43.9	25	43.9	-0.065	23104			39
1734	37686	6	Fuchsia	4006	2018-07-10-14-57-01	0	3	z	0	25	44	25.2	44	25	44	0.031	23104			40
1735	37687	6	Fuchsia	4006	2018-07-10-14-57-03	0	3	z	0	25	44	25.2	44	25	44	0.031	23104			41
1736	37688	6	Fuchsia	4006	2018-07-10-14-57-05	0	3	z	0	25	44	25.2	44	25	44	0.031	23104			42
1737	37689	6	Fuchsia	4006	2018-07-10-14-57-07	0	3	z	0	25	44	25.2	43.9	25	43.9	-0.065	23104			43
1738	37690	6	Fuchsia	4006	2018-07-10-14-57-09	0	3	z	0	25	44	25.2	43.9	25	43.9	-0.065	23104			44
1739	37691	6	Fuchsia	4006	2018-07-10-14-57-11	0	3	z	0	25	44	25.2	43.9	25	43.9	-0.065	23104			45
1740	37692	6	Fuchsia	4006	2018-07-10-14-57-13	0	3	z	0	25	44	25.2	43.9	25	43.9	-0.065	23104			46
1741	37693	6	Fuchsia	4006	2018-07-10-14-57-15	0	3	z	0	25	44	25.2	43.9	25	43.9	-0.065	23104			47
1742	37694	6	Fuchsia	4006	2018-07-10-14-57-17	0	3	z	0	25	44	25.2	43.9	25	43.9	-0.065	23104			48
1743	37695	6	Fuchsia	4006	2018-07-10-14-57-19	0	3	z	0	25	44	25.2	43.9	25	43.9	-0.065	23104			49
1744	37696	6	Fuchsia	4006	2018-07-10-14-57-21	0	3	z	0	25	44	25.2	44	25	44	0.031	23104			50
1745	37697	6	Fuchsia	4006	2018-07-10-14-57-23	0	3	z	0	25	44	25.2	43.9	25	43.9	-0.065	23104			51
1746	37698	6	Fuchsia	4006	2018-07-10-14-57-25	0	3	z	0	25	44	25.2	43.9	25	43.9	-0.065	23104			52
1747	37699	6	Fuchsia	4006	2018-07-10-14-57-27	0	3	z	0	25	44	25.2	44	25	44	0.031	23104			53
1748	37700	6	Fuchsia	4006	2018-07-10-14-57-29	0	3	z	0	25	44	25.2	44	25	44	0.031	23104			54
1749	37701	6	Fuchsia	4006	2018-07-10-14-57-31	0	3	z	0	25	44	25.2	44	25	44	0.031	23104			55
1750	37702	6	Fuchsia	4006	2018-07-10-14-57-33	0	3	z	0	25	44	25.2	44	25	44	0.031	23104			56
1751	37703	6	Fuchsia	4006	2018-07-10-14-57-35	0	3	z	0	25	44	25.2	44	25	44	0.031	23104			57
1752	37704	6	Fuchsia	4006	2018-07-10-14-57-37	0	3	z	0	25	44	25.2	44	25	44	0.031	23104			58
1753	37705	6	Fuchsia	4006	2018-07-10-14-57-39	0	3	z	0	25	44	25.2	44	25	44	0.031	23104			59
1754	37706	6	Fuchsia	4006	2018-07-10-14-57-41	0	3	z	0	25	44	25.2	44	25	44	0.031	23104			60
1755	37707	6	Fuchsia	4006	2018-07-10-14-57-43	0	3	z	0	25	44	25.2	44	25	44	0.031	23104			61
1756	37708	6	Fuchsia	4006	2018-07-10-14-57-45	0	3	z	0	25	44	25.2	44	25	44	0.031	23104			62
1757	37709	6	Fuchsia	4006	2018-07-10-14-57-47	0	3	z	0	25	44	25.2	44	25	44	0.031	23104			63
1758	37710	6	Fuchsia	4006	2018-07-10-14-57-49	0	3	z	0	25	44	25.2	43.9	25	43.9	-0.065	23104			64
1759	37711	6	Fuchsia	4006	2018-07-10-14-57-51	0	3	z	0	25	44	25.2	44	25	44	0.031	23104			65
1760	37712	6	Fuchsia	4006	2018-07-10-14-57-53	0	3	z	0	25	44	25.2	44	25	44	0.031	23104			66
1761	37713	6	Fuchsia	4006	2018-07-10-14-57-55	0	3	z	0	25	44	25.2	44	25	44	0.031	23104			67
1762	37714	6	Fuchsia	4006	2018-07-10-14-57-57	0	3	z	0	25	44	25.2	44	25	44	0.031	23104			68
1763	37715	6	Fuchsia	4006	2018-07-10-14-57-59	0	3	z	0	25	44	25.2	43.9	25	43.9	-0.065	23104			69
1764	37716	6	Fuchsia	4006	2018-07-10-14-58-01	0	3	z	0	25	43.9	25.1	44	25	44	0.131	23104			70
1765	37717	6	Fuchsia	4006	2018-07-10-14-58-03	0	3	z	0	25	44	25.2	43.9	25	43.9	-0.065	23104			71
1766	37718	6	Fuchsia	4006	2018-07-10-14-58-05	0	3	z	0	25	44	25.2	43.9	25	43.9	-0.065	23104			72
1767	37719	6	Fuchsia	4006	2018-07-10-14-58-07	0	3	z	0	25	44	25.2	44	25	44	0.031	23104			73
1768	37720	6	Fuchsia	4006	2018-07-10-14-58-09	0	3	z	0	25	44	25.2	44	25	44	0.031	23104			74
1769	37721	6	Fuchsia	4006	2018-07-10-14-58-11	0	3	z	0	25	44	25.2	44	25	44	0.031	23104			75
1770	37722	6	Fuchsia	4006	2018-07-10-14-58-13	0	3	z	0	25	44	25.2	44	25	44	0.031	23104			76
1771	37723	6	Fuchsia	4006	2018-07-10-14-58-15	0	3	z	0	25	44	25.2	44	25	44	0.031	23104			77
1772	37724	6	Fuchsia	4006	2018-07-10-14-58-17	0	3	z	0	25	44	25.2	44	25	44	0.031	23104			78
1773	37725	6	Fuchsia	4006	2018-07-10-14-58-19	0	3	z	0	25	44	25.2	44	25	44	0.031	23104			79
1774	37726	6	Fuchsia	4006	2018-07-10-14-58-21	0	3	z	0	25	44	25.2	44	25	44	0.031	23104			80
1775	37727	6	Fuchsia	4006	2018-07-10-14-58-23	0	3	z	0	25	44	25.2	44	25	44	0.031	23104			81
1776	37728	6	Fuchsia	4006	2018-07-10-14-58-25	0	3	z	0	25	44	25.2	43.9	25	43.9	-0.065	23104			82
1777	37729	6	Fuchsia	4006	2018-07-10-14-58-27	0	3	z	0	25	44	25.2	43.9	25	43.9	-0.065	23104			83
1778	37730	6	Fuchsia	4006	2018-07-10-14-58-29	0	3	z	0	25	44	25.2	43.9	25	43.9	-0.065	23104			84
1779	37731	6	Fuchsia	4006	2018-07-10-14-58-31	0	3	z	0	25	44	25.2	43.9	25	43.9	-0.065	23104			85
1780	37732	6	Fuchsia	4006	2018-07-10-14-58-33	0	3	z	0	25	44	25.2	43.9	25	43.9	-0.065	23104			86
1781	37733	6	Fuchsia	4006	2018-07-10-14-58-35	0	3	z	0	25	44	25.2	44	25	44	0.031	23104			87
1782	37734	6	Fuchsia	4006	2018-07-10-14-58-37	0	3	z	0	25	44	25.2	44	25	44	0.031	23104			88
1783	37735	6	Fuchsia	4006	2018-07-10-14-58-39	0	3	z	0	25	44	25.2	43.9	25	43.9	-0.065	23104			89
1784	37736	6	Fuchsia	4006	2018-07-10-14-58-41	0	3	z	0	25	44	25.2	44	25	44	0.031	23104			90
1785	37737	6	Fuchsia	4006	2018-07-10-14-58-43	0	3	z	0	25	43.9	25.1	44	25	44	0.131	23104	Last10	Here	91
1786	37738	6	Fuchsia	4006	2018-07-10-14-58-45	0	3	z	0	25	44	25.2	43.9	25	43.9	-0.065	23104	Last10	Here	92
1787	37739	6	Fuchsia	4006	2018-07-10-14-58-47	0	3	z	0	25	44	25.2	43.9	25	43.9	-0.065	23104	Last10	Here	93
1788	37740	6	Fuchsia	4006	2018-07-10-14-58-49	0	3	z	0	25	44	25.1	43.9	25	43.9	-0.065	23104	Last10	Here	94
1789	37741	6	Fuchsia	4006	2018-07-10-14-58-51	0	3	z	0	25	44	25.2	44	25.1	44	0.031	23104	Last10	Here	95
1790	37742	6	Fuchsia	4006	2018-07-10-14-58-53	0	3	z	0	25	44	25.2	43.9	25	43.9	-0.065	23104	Last10	Here	96
1791	37743	6	Fuchsia	4006	2018-07-10-14-58-55	0	3	z	0	25	44	25.2	43.9	25	43.9	-0.065	23104	Last10	Here	97
1792	37744	6	Fuchsia	4006	2018-07-10-14-58-57	0	3	z	0	25	43.9	25.1	43.9	25	43.9	0.035	23104	Last10	Here	98
1793	37745	6	Fuchsia	4006	2018-07-10-14-58-59	0	3	z	0	25	44	25.2	43.9	25	43.9	-0.065	23104	Last10	Here	99
1794	37746	6	Fuchsia	4006	2018-07-10-14-59-33	0	3	z	0	30	44	25.2	43.9	25	43.9	-0.065	23105	First10	Here	1
1795	37747	6	Fuchsia	4006	2018-07-10-14-59-35	0	3	z	0	30	44	25.2	43.9	25	43.9	-0.065	23105	First10	Here	2
1796	37748	6	Fuchsia	4006	2018-07-10-14-59-37	0	3	z	0	30	44	25.2	43.9	25	43.9	-0.065	23105	First10	Here	3
1797	37749	6	Fuchsia	4006	2018-07-10-14-59-39	0	3	z	0	30	44	25.2	43.9	25	43.9	-0.065	23105	First10	Here	4
1798	37750	6	Fuchsia	4006	2018-07-10-14-59-41	0	3	z	0	30	44	25.2	43.9	25	43.9	-0.065	23105	First10	Here	5
1799	37751	6	Fuchsia	4006	2018-07-10-14-59-43	0	3	z	0	30	44	25.2	43.9	25	43.9	-0.065	23105	First10	Here	6
1800	37752	6	Fuchsia	4006	2018-07-10-14-59-45	0	3	z	0	30	44	25.2	44	25.1	44	0.031	23105	First10	Here	7
1801	37753	6	Fuchsia	4006	2018-07-10-14-59-47	0	3	z	0	30	44	25.2	43.9	25	43.9	-0.065	23105	First10	Here	8
1802	37754	6	Fuchsia	4006	2018-07-10-14-59-49	0	3	z	0	30	44	25.2	43.9	25	43.9	-0.065	23105	First10	Here	9
1803	37755	6	Fuchsia	4006	2018-07-10-14-59-51	0	3	z	0	30	44	25.2	44	25.1	44	0.031	23105	First10	Here	10
1804	37756	6	Fuchsia	4006	2018-07-10-14-59-53	0	3	z	0	30	43.9	25.2	43.9	25	43.9	0.035	23105			11
1805	37757	6	Fuchsia	4006	2018-07-10-14-59-55	0	3	z	0	30	44	25.2	43.9	25	43.9	-0.065	23105			12
1806	37758	6	Fuchsia	4006	2018-07-10-14-59-57	0	3	z	0	30	44	25.2	43.9	25	43.9	-0.065	23105			13
1807	37759	6	Fuchsia	4006	2018-07-10-14-59-59	0	3	z	0	30	43.9	25.1	44	25.1	44	0.131	23105			14
1808	37760	6	Fuchsia	4006	2018-07-10-15-00-01	0	3	z	0	30	44	25.2	43.9	25	43.9	-0.065	23105			15
1809	37761	6	Fuchsia	4006	2018-07-10-15-00-03	0	3	z	0	30	44	25.2	44	25.1	44	0.031	23105			16
1810	37762	6	Fuchsia	4006	2018-07-10-15-00-05	0	3	z	0	30	44	25.2	44	25	44	0.031	23105			17
1811	37763	6	Fuchsia	4006	2018-07-10-15-00-07	0	3	z	0	30	44	25.2	44	25	44	0.031	23105			18
1812	37764	6	Fuchsia	4006	2018-07-10-15-00-09	0	3	z	0	30	44	25.2	44	25.1	44	0.031	23105			19
1813	37765	6	Fuchsia	4006	2018-07-10-15-00-11	0	3	z	0	30	43.9	25.1	44	25	44	0.131	23105			20
1814	37766	6	Fuchsia	4006	2018-07-10-15-00-13	0	3	z	0	30	44	25.2	44	25	44	0.031	23105			21
1815	37767	6	Fuchsia	4006	2018-07-10-15-00-15	0	3	z	0	30	44	25.2	43.9	25	43.9	-0.065	23105			22
1816	37768	6	Fuchsia	4006	2018-07-10-15-00-17	0	3	z	0	30	44	25.2	43.9	25	43.9	-0.065	23105			23
1817	37769	6	Fuchsia	4006	2018-07-10-15-00-19	0	3	z	0	30	44	25.2	43.9	25	43.9	-0.065	23105			24
1818	37770	6	Fuchsia	4006	2018-07-10-15-00-21	0	3	z	0	30	44	25.2	43.9	25	43.9	-0.065	23105			25
1819	37771	6	Fuchsia	4006	2018-07-10-15-00-23	0	3	z	0	30	44	25.2	43.9	25	43.9	-0.065	23105			26
1820	37772	6	Fuchsia	4006	2018-07-10-15-00-25	0	3	z	0	30	44	25.2	43.9	25	43.9	-0.065	23105			27
1821	37773	6	Fuchsia	4006	2018-07-10-15-00-27	0	3	z	0	30	44	25.2	43.9	25	43.9	-0.065	23105			28
1822	37774	6	Fuchsia	4006	2018-07-10-15-00-29	0	3	z	0	30	44	25.2	43.9	25	43.9	-0.065	23105			29
1823	37775	6	Fuchsia	4006	2018-07-10-15-00-31	0	3	z	0	30	44	25.2	43.9	25	43.9	-0.065	23105			30
1824	37776	6	Fuchsia	4006	2018-07-10-15-00-33	0	3	z	0	30	44	25.2	43.9	25	43.9	-0.065	23105			31
1825	37777	6	Fuchsia	4006	2018-07-10-15-00-35	0	3	z	0	30	44	25.2	43.9	25	43.9	-0.065	23105			32
1826	37778	6	Fuchsia	4006	2018-07-10-15-00-37	0	3	z	0	30	43.9	25.1	43.9	25	43.9	0.035	23105			33
1827	37779	6	Fuchsia	4006	2018-07-10-15-00-39	0	3	z	0	30	44	25.2	44	25.1	44	0.031	23105			34
1828	37780	6	Fuchsia	4006	2018-07-10-15-00-41	0	3	z	0	30	44	25.2	43.9	25	43.9	-0.065	23105			35
1829	37781	6	Fuchsia	4006	2018-07-10-15-00-43	0	3	z	0	30	44	25.2	43.9	25	43.9	-0.065	23105			36
1830	37782	6	Fuchsia	4006	2018-07-10-15-00-45	0	3	z	0	30	44	25.2	44	25.1	44	0.031	23105			37
1831	37783	6	Fuchsia	4006	2018-07-10-15-00-47	0	3	z	0	30	44	25.2	43.9	25	43.9	-0.065	23105			38
1832	37784	6	Fuchsia	4006	2018-07-10-15-00-49	0	3	z	0	30	44	25.2	43.9	25	43.9	-0.065	23105			39
1833	37785	6	Fuchsia	4006	2018-07-10-15-00-51	0	3	z	0	30	44	25.2	44	25.1	44	0.031	23105			40
1834	37786	6	Fuchsia	4006	2018-07-10-15-00-53	0	3	z	0	30	44	25.2	44	25.1	44	0.031	23105			41
1835	37787	6	Fuchsia	4006	2018-07-10-15-00-55	0	3	z	0	30	44	25.2	44	25.1	44	0.031	23105			42
1836	37788	6	Fuchsia	4006	2018-07-10-15-00-57	0	3	z	0	30	44	25.2	44	25.1	44	0.031	23105			43
1837	37789	6	Fuchsia	4006	2018-07-10-15-00-59	0	3	z	0	30	44	25.2	43.9	25	43.9	-0.065	23105			44
1838	37790	6	Fuchsia	4006	2018-07-10-15-01-01	0	3	z	0	30	44	25.2	44	25.1	44	0.031	23105			45
1839	37791	6	Fuchsia	4006	2018-07-10-15-01-03	0	3	z	0	30	44	25.2	43.9	25	43.9	-0.065	23105			46
1840	37792	6	Fuchsia	4006	2018-07-10-15-01-05	0	3	z	0	30	44	25.2	43.9	25	43.9	-0.065	23105			47
1841	37793	6	Fuchsia	4006	2018-07-10-15-01-07	0	3	z	0	30	44	25.2	43.9	25	43.9	-0.065	23105			48
1842	37794	6	Fuchsia	4006	2018-07-10-15-01-09	0	3	z	0	30	44	25.2	43.9	25	43.9	-0.065	23105			49
1843	37795	6	Fuchsia	4006	2018-07-10-15-01-11	0	3	z	0	30	44	25.2	43.9	25	43.9	-0.065	23105			50
1844	37796	6	Fuchsia	4006	2018-07-10-15-01-13	0	3	z	0	30	44	25.2	43.9	25	43.9	-0.065	23105			51
1845	37797	6	Fuchsia	4006	2018-07-10-15-01-15	0	3	z	0	30	44	25.2	43.9	25	43.9	-0.065	23105			52
1846	37798	6	Fuchsia	4006	2018-07-10-15-01-17	0	3	z	0	30	44	25.2	44	25.1	44	0.031	23105			53
1847	37799	6	Fuchsia	4006	2018-07-10-15-01-19	0	3	z	0	30	44	25.2	44	25.1	44	0.031	23105			54
1848	37800	6	Fuchsia	4006	2018-07-10-15-01-22	0	3	z	0	30	44	25.2	44	25.1	44	0.031	23105			55
1849	37801	6	Fuchsia	4006	2018-07-10-15-01-24	0	3	z	0	30	44	25.2	43.9	25	43.9	-0.065	23105			56
1850	37802	6	Fuchsia	4006	2018-07-10-15-01-26	0	3	z	0	30	43.9	25.1	43.9	25	43.9	0.035	23105			57
1851	37803	6	Fuchsia	4006	2018-07-10-15-01-28	0	3	z	0	30	44	25.2	43.8	25	43.8	-0.16	23105			58
1852	37804	6	Fuchsia	4006	2018-07-10-15-01-30	0	3	z	0	30	44	25.2	43.9	25.1	43.9	-0.065	23105			59
1853	37805	6	Fuchsia	4006	2018-07-10-15-01-32	0	3	z	0	30	43.9	25.1	43.9	25	43.9	0.035	23105			60
1854	37806	6	Fuchsia	4006	2018-07-10-15-01-34	0	3	z	0	30	44	25.2	43.9	25	43.9	-0.065	23105			61
1855	37807	6	Fuchsia	4006	2018-07-10-15-01-36	0	3	z	0	30	44	25.2	43.9	25.1	43.9	-0.065	23105			62
1856	37808	6	Fuchsia	4006	2018-07-10-15-01-38	0	3	z	0	30	44	25.2	43.9	25.1	43.9	-0.065	23105			63
1857	37809	6	Fuchsia	4006	2018-07-10-15-01-40	0	3	z	0	30	44	25.2	43.9	25	43.9	-0.065	23105			64
1858	37810	6	Fuchsia	4006	2018-07-10-15-01-42	0	3	z	0	30	43.9	25.2	43.9	25.1	43.9	0.035	23105			65
1859	37811	6	Fuchsia	4006	2018-07-10-15-01-44	0	3	z	0	30	44	25.2	43.9	25	43.9	-0.065	23105			66
1860	37812	6	Fuchsia	4006	2018-07-10-15-01-46	0	3	z	0	30	43.9	25.2	43.9	25	43.9	0.035	23105			67
1861	37813	6	Fuchsia	4006	2018-07-10-15-01-48	0	3	z	0	30	44	25.2	43.9	25.1	43.9	-0.065	23105			68
1862	37814	6	Fuchsia	4006	2018-07-10-15-01-50	0	3	z	0	30	43.9	25.1	43.8	25	43.8	-0.06	23105			69
1863	37815	6	Fuchsia	4006	2018-07-10-15-01-52	0	3	z	0	30	44	25.2	43.9	25.1	43.9	-0.065	23105			70
1864	37816	6	Fuchsia	4006	2018-07-10-15-01-54	0	3	z	0	30	43.9	25.2	43.9	25.1	43.9	0.035	23105			71
1865	37817	6	Fuchsia	4006	2018-07-10-15-01-56	0	3	z	0	30	44	25.2	43.9	25.1	43.9	-0.065	23105			72
1866	37818	6	Fuchsia	4006	2018-07-10-15-01-58	0	3	z	0	30	43.9	25.2	43.9	25.1	43.9	0.035	23105			73
1867	37819	6	Fuchsia	4006	2018-07-10-15-02-00	0	3	z	0	30	43.9	25.2	43.8	25	43.8	-0.06	23105			74
1868	37820	6	Fuchsia	4006	2018-07-10-15-02-02	0	3	z	0	30	43.9	25.2	43.9	25.1	43.9	0.035	23105			75
1869	37821	6	Fuchsia	4006	2018-07-10-15-02-04	0	3	z	0	30	43.9	25.2	43.9	25	43.9	0.035	23105			76
1870	37822	6	Fuchsia	4006	2018-07-10-15-02-06	0	3	z	0	30	43.9	25.2	43.8	25	43.8	-0.06	23105			77
1871	37823	6	Fuchsia	4006	2018-07-10-15-02-08	0	3	z	0	30	43.8	25.1	43.9	25	43.9	0.135	23105			78
1872	37824	6	Fuchsia	4006	2018-07-10-15-02-10	0	3	z	0	30	43.9	25.2	43.9	25.1	43.9	0.035	23105			79
1873	37825	6	Fuchsia	4006	2018-07-10-15-02-12	0	3	z	0	30	43.9	25.2	43.8	25	43.8	-0.06	23105			80
1874	37826	6	Fuchsia	4006	2018-07-10-15-02-14	0	3	z	0	30	43.8	25.1	43.8	25	43.8	0.04	23105			81
1875	37827	6	Fuchsia	4006	2018-07-10-15-02-16	0	3	z	0	30	43.9	25.2	43.8	25	43.8	-0.06	23105			82
1876	37828	6	Fuchsia	4006	2018-07-10-15-02-18	0	3	z	0	30	43.9	25.2	43.8	25	43.8	-0.06	23105			83
1877	37829	6	Fuchsia	4006	2018-07-10-15-02-20	0	3	z	0	30	43.9	25.2	43.8	25	43.8	-0.06	23105			84
1878	37830	6	Fuchsia	4006	2018-07-10-15-02-22	0	3	z	0	30	43.9	25.2	43.8	25	43.8	-0.06	23105			85
1879	37831	6	Fuchsia	4006	2018-07-10-15-02-24	0	3	z	0	30	43.9	25.2	43.8	25	43.8	-0.06	23105			86
1880	37832	6	Fuchsia	4006	2018-07-10-15-02-26	0	3	z	0	30	43.9	25.2	43.9	25.1	43.9	0.035	23105			87
1881	37833	6	Fuchsia	4006	2018-07-10-15-02-28	0	3	z	0	30	43.9	25.2	43.9	25.1	43.9	0.035	23105			88
1882	37834	6	Fuchsia	4006	2018-07-10-15-02-30	0	3	z	0	30	43.9	25.2	43.8	25	43.8	-0.06	23105			89
1883	37835	6	Fuchsia	4006	2018-07-10-15-02-32	0	3	z	0	30	43.9	25.2	43.8	25	43.8	-0.06	23105			90
1884	37836	6	Fuchsia	4006	2018-07-10-15-02-34	0	3	z	0	30	43.9	25.2	43.8	25	43.8	-0.06	23105	Last10	Here	91
1885	37837	6	Fuchsia	4006	2018-07-10-15-02-36	0	3	z	0	30	43.9	25.2	43.8	25	43.8	-0.06	23105	Last10	Here	92
1886	37838	6	Fuchsia	4006	2018-07-10-15-02-38	0	3	z	0	30	43.9	25.2	43.9	25.1	43.9	0.035	23105	Last10	Here	93
1887	37839	6	Fuchsia	4006	2018-07-10-15-02-40	0	3	z	0	30	43.9	25.2	43.9	25	43.9	0.035	23105	Last10	Here	94
1888	37840	6	Fuchsia	4006	2018-07-10-15-02-42	0	3	z	0	30	43.9	25.2	43.9	25	43.9	0.035	23105	Last10	Here	95
1889	37841	6	Fuchsia	4006	2018-07-10-15-02-44	0	3	z	0	30	43.9	25.2	43.9	25	43.9	0.035	23105	Last10	Here	96
1890	37842	6	Fuchsia	4006	2018-07-10-15-02-46	0	3	z	0	30	43.9	25.2	43.9	25	43.9	0.035	23105	Last10	Here	97
1891	37843	6	Fuchsia	4006	2018-07-10-15-02-48	0	3	z	0	30	43.9	25.2	43.9	25	43.9	0.035	23105	Last10	Here	98
1892	37844	6	Fuchsia	4006	2018-07-10-15-02-50	0	3	z	0	30	43.9	25.2	43.8	25	43.8	-0.06	23105	Last10	Here	99
1893	43528	6	Fuchsia	4006	2018-07-10-19-00-11	1	3	x	-30	0	40	25.3	39.5	25.2	39.7	-0.266	23163	First10	Here	1
1894	43529	6	Fuchsia	4006	2018-07-10-19-00-13	1	3	x	-30	0	40	25.3	39.5	25.2	39.7	-0.266	23163	First10	Here	2
1895	43530	6	Fuchsia	4006	2018-07-10-19-00-15	1	3	x	-30	0	40	25.3	39.5	25.2	39.7	-0.266	23163	First10	Here	3
1896	43531	6	Fuchsia	4006	2018-07-10-19-00-17	1	3	x	-30	0	40	25.3	39.5	25.2	39.7	-0.266	23163	First10	Here	4
1897	43532	6	Fuchsia	4006	2018-07-10-19-00-19	1	3	x	-30	0	40	25.3	39.5	25.2	39.7	-0.266	23163	First10	Here	5
1898	43533	6	Fuchsia	4006	2018-07-10-19-00-21	1	3	x	-30	0	40	25.3	39.5	25.2	39.7	-0.266	23163	First10	Here	6
1899	43534	6	Fuchsia	4006	2018-07-10-19-00-23	1	3	x	-30	0	40	25.3	39.5	25.2	39.7	-0.266	23163	First10	Here	7
1900	43535	6	Fuchsia	4006	2018-07-10-19-00-25	1	3	x	-30	0	40	25.3	39.5	25.2	39.7	-0.266	23163	First10	Here	8
1901	43536	6	Fuchsia	4006	2018-07-10-19-00-27	1	3	x	-30	0	40	25.3	39.5	25.2	39.7	-0.266	23163	First10	Here	9
1902	43537	6	Fuchsia	4006	2018-07-10-19-00-29	1	3	x	-30	0	40	25.3	39.5	25.2	39.7	-0.266	23163	First10	Here	10
1903	43538	6	Fuchsia	4006	2018-07-10-19-00-31	1	3	x	-30	0	40	25.3	39.5	25.2	39.7	-0.266	23163			11
1904	43539	6	Fuchsia	4006	2018-07-10-19-00-33	1	3	x	-30	0	39.9	25.3	39.5	25.2	39.7	-0.166	23163			12
1905	43540	6	Fuchsia	4006	2018-07-10-19-00-35	1	3	x	-30	0	40	25.3	39.5	25.2	39.7	-0.266	23163			13
1906	43541	6	Fuchsia	4006	2018-07-10-19-00-37	1	3	x	-30	0	40	25.3	39.5	25.2	39.7	-0.266	23163			14
1907	43542	6	Fuchsia	4006	2018-07-10-19-00-39	1	3	x	-30	0	40	25.3	39.5	25.2	39.7	-0.266	23163			15
1908	43543	6	Fuchsia	4006	2018-07-10-19-00-41	1	3	x	-30	0	40	25.3	39.5	25.2	39.7	-0.266	23163			16
1909	43544	6	Fuchsia	4006	2018-07-10-19-00-43	1	3	x	-30	0	40	25.3	39.5	25.2	39.7	-0.266	23163			17
1910	43545	6	Fuchsia	4006	2018-07-10-19-00-45	1	3	x	-30	0	40	25.3	39.5	25.2	39.7	-0.266	23163			18
1911	43546	6	Fuchsia	4006	2018-07-10-19-00-47	1	3	x	-30	0	40	25.3	39.5	25.2	39.7	-0.266	23163			19
1912	43547	6	Fuchsia	4006	2018-07-10-19-00-49	1	3	x	-30	0	40	25.3	39.5	25.2	39.7	-0.266	23163			20
1913	43548	6	Fuchsia	4006	2018-07-10-19-00-51	1	3	x	-30	0	39.9	25.3	39.5	25.2	39.7	-0.166	23163			21
1914	43549	6	Fuchsia	4006	2018-07-10-19-00-53	1	3	x	-30	0	40	25.3	39.5	25.2	39.7	-0.266	23163			22
1915	43550	6	Fuchsia	4006	2018-07-10-19-00-55	1	3	x	-30	0	39.9	25.3	39.5	25.2	39.7	-0.166	23163			23
1916	43551	6	Fuchsia	4006	2018-07-10-19-00-57	1	3	x	-30	0	39.9	25.3	39.6	25.2	39.8	-0.07	23163			24
1917	43552	6	Fuchsia	4006	2018-07-10-19-00-59	1	3	x	-30	0	40	25.3	39.6	25.2	39.8	-0.17	23163			25
1918	43553	6	Fuchsia	4006	2018-07-10-19-01-01	1	3	x	-30	0	39.9	25.3	39.6	25.2	39.8	-0.07	23163			26
1919	43554	6	Fuchsia	4006	2018-07-10-19-01-03	1	3	x	-30	0	39.9	25.3	39.5	25.2	39.7	-0.166	23163			27
1920	43555	6	Fuchsia	4006	2018-07-10-19-01-05	1	3	x	-30	0	39.9	25.3	39.5	25.2	39.7	-0.166	23163			28
1921	43556	6	Fuchsia	4006	2018-07-10-19-01-07	1	3	x	-30	0	39.9	25.2	39.6	25.2	39.8	-0.07	23163			29
1922	43557	6	Fuchsia	4006	2018-07-10-19-01-09	1	3	x	-30	0	40	25.3	39.6	25.2	39.8	-0.17	23163			30
1923	43558	6	Fuchsia	4006	2018-07-10-19-01-11	1	3	x	-30	0	40	25.3	39.5	25.1	39.7	-0.266	23163			31
1924	43559	6	Fuchsia	4006	2018-07-10-19-01-13	1	3	x	-30	0	40	25.3	39.6	25.2	39.8	-0.17	23163			32
1925	43560	6	Fuchsia	4006	2018-07-10-19-01-15	1	3	x	-30	0	39.9	25.3	39.6	25.2	39.8	-0.07	23163			33
1926	43561	6	Fuchsia	4006	2018-07-10-19-01-17	1	3	x	-30	0	39.9	25.3	39.5	25.1	39.7	-0.166	23163			34
1927	43562	6	Fuchsia	4006	2018-07-10-19-01-19	1	3	x	-30	0	39.9	25.3	39.6	25.2	39.8	-0.07	23163			35
1928	43563	6	Fuchsia	4006	2018-07-10-19-01-21	1	3	x	-30	0	39.9	25.2	39.6	25.2	39.8	-0.07	23163			36
1929	43564	6	Fuchsia	4006	2018-07-10-19-01-23	1	3	x	-30	0	39.9	25.2	39.6	25.2	39.8	-0.07	23163			37
1930	43565	6	Fuchsia	4006	2018-07-10-19-01-25	1	3	x	-30	0	39.9	25.3	39.6	25.2	39.8	-0.07	23163			38
1931	43566	6	Fuchsia	4006	2018-07-10-19-01-27	1	3	x	-30	0	39.9	25.3	39.6	25.2	39.8	-0.07	23163			39
1932	43567	6	Fuchsia	4006	2018-07-10-19-01-29	1	3	x	-30	0	39.9	25.3	39.5	25.1	39.7	-0.166	23163			40
1933	43568	6	Fuchsia	4006	2018-07-10-19-01-31	1	3	x	-30	0	39.9	25.3	39.6	25.2	39.8	-0.07	23163			41
1934	43569	6	Fuchsia	4006	2018-07-10-19-01-33	1	3	x	-30	0	39.9	25.3	39.6	25.2	39.8	-0.07	23163			42
1935	43570	6	Fuchsia	4006	2018-07-10-19-01-35	1	3	x	-30	0	39.9	25.3	39.6	25.1	39.8	-0.07	23163			43
1936	43571	6	Fuchsia	4006	2018-07-10-19-01-37	1	3	x	-30	0	39.9	25.3	39.6	25.2	39.8	-0.07	23163			44
1937	43572	6	Fuchsia	4006	2018-07-10-19-01-39	1	3	x	-30	0	39.9	25.3	39.6	25.2	39.8	-0.07	23163			45
1938	43573	6	Fuchsia	4006	2018-07-10-19-01-41	1	3	x	-30	0	39.9	25.3	39.6	25.1	39.8	-0.07	23163			46
1939	43574	6	Fuchsia	4006	2018-07-10-19-01-43	1	3	x	-30	0	39.8	25.2	39.6	25.2	39.8	0.03	23163			47
1940	43575	6	Fuchsia	4006	2018-07-10-19-01-45	1	3	x	-30	0	39.9	25.3	39.6	25.2	39.8	-0.07	23163			48
1941	43576	6	Fuchsia	4006	2018-07-10-19-01-47	1	3	x	-30	0	39.9	25.3	39.6	25.2	39.8	-0.07	23163			49
1942	43577	6	Fuchsia	4006	2018-07-10-19-01-49	1	3	x	-30	0	39.9	25.3	39.7	25.2	39.9	0.025	23163			50
1943	43578	6	Fuchsia	4006	2018-07-10-19-01-51	1	3	x	-30	0	39.9	25.3	39.7	25.2	39.9	0.025	23163			51
1944	43579	6	Fuchsia	4006	2018-07-10-19-01-53	1	3	x	-30	0	39.9	25.3	39.7	25.2	39.9	0.025	23163			52
1945	43580	6	Fuchsia	4006	2018-07-10-19-01-55	1	3	x	-30	0	39.9	25.3	39.7	25.2	39.9	0.025	23163			53
1946	43581	6	Fuchsia	4006	2018-07-10-19-01-57	1	3	x	-30	0	39.9	25.3	39.6	25.1	39.8	-0.07	23163			54
1947	43582	6	Fuchsia	4006	2018-07-10-19-01-59	1	3	x	-30	0	39.9	25.3	39.7	25.2	39.9	0.025	23163			55
1948	43583	6	Fuchsia	4006	2018-07-10-19-02-01	1	3	x	-30	0	39.9	25.3	39.7	25.1	39.9	0.025	23163			56
1949	43584	6	Fuchsia	4006	2018-07-10-19-02-03	1	3	x	-30	0	39.8	25.2	39.7	25.2	39.9	0.125	23163			57
1950	43585	6	Fuchsia	4006	2018-07-10-19-02-05	1	3	x	-30	0	39.9	25.3	39.7	25.2	39.9	0.025	23163			58
1951	43586	6	Fuchsia	4006	2018-07-10-19-02-07	1	3	x	-30	0	39.9	25.3	39.7	25.2	39.9	0.025	23163			59
1952	43587	6	Fuchsia	4006	2018-07-10-19-02-09	1	3	x	-30	0	39.9	25.3	39.6	25.1	39.8	-0.07	23163			60
1953	43588	6	Fuchsia	4006	2018-07-10-19-02-11	1	3	x	-30	0	39.9	25.3	39.7	25.2	39.9	0.025	23163			61
1954	43589	6	Fuchsia	4006	2018-07-10-19-02-13	1	3	x	-30	0	39.9	25.3	39.7	25.2	39.9	0.025	23163			62
1955	43590	6	Fuchsia	4006	2018-07-10-19-02-15	1	3	x	-30	0	39.9	25.3	39.7	25.2	39.9	0.025	23163			63
1956	43591	6	Fuchsia	4006	2018-07-10-19-02-17	1	3	x	-30	0	39.9	25.3	39.7	25.2	39.9	0.025	23163			64
1957	43592	6	Fuchsia	4006	2018-07-10-19-02-19	1	3	x	-30	0	39.8	25.2	39.7	25.2	39.9	0.125	23163			65
1958	43593	6	Fuchsia	4006	2018-07-10-19-02-21	1	3	x	-30	0	39.9	25.3	39.7	25.2	39.9	0.025	23163			66
1959	43594	6	Fuchsia	4006	2018-07-10-19-02-23	1	3	x	-30	0	39.9	25.3	39.7	25.2	39.9	0.025	23163			67
1960	43595	6	Fuchsia	4006	2018-07-10-19-02-25	1	3	x	-30	0	39.9	25.3	39.7	25.2	39.9	0.025	23163			68
1961	43596	6	Fuchsia	4006	2018-07-10-19-02-27	1	3	x	-30	0	39.9	25.3	39.7	25.2	39.9	0.025	23163			69
1962	43597	6	Fuchsia	4006	2018-07-10-19-02-29	1	3	x	-30	0	39.9	25.2	39.7	25.2	39.9	0.025	23163			70
1963	43598	6	Fuchsia	4006	2018-07-10-19-02-31	1	3	x	-30	0	40	25.3	39.7	25.2	39.9	-0.075	23163			71
1964	43599	6	Fuchsia	4006	2018-07-10-19-02-33	1	3	x	-30	0	40	25.3	39.7	25.2	39.9	-0.075	23163			72
1965	43600	6	Fuchsia	4006	2018-07-10-19-02-35	1	3	x	-30	0	40	25.3	39.7	25.1	39.9	-0.075	23163			73
1966	43601	6	Fuchsia	4006	2018-07-10-19-02-37	1	3	x	-30	0	40	25.3	39.6	25.1	39.8	-0.17	23163			74
1967	43602	6	Fuchsia	4006	2018-07-10-19-02-39	1	3	x	-30	0	40	25.3	39.7	25.1	39.9	-0.075	23163			75
1968	43603	6	Fuchsia	4006	2018-07-10-19-02-41	1	3	x	-30	0	40	25.3	39.7	25.2	39.9	-0.075	23163			76
1969	43604	6	Fuchsia	4006	2018-07-10-19-02-43	1	3	x	-30	0	39.9	25.2	39.7	25.2	39.9	0.025	23163			77
1970	43605	6	Fuchsia	4006	2018-07-10-19-02-45	1	3	x	-30	0	40	25.3	39.7	25.2	39.9	-0.075	23163			78
1971	43606	6	Fuchsia	4006	2018-07-10-19-02-47	1	3	x	-30	0	40.1	25.3	39.7	25.2	39.9	-0.175	23163			79
1972	43607	6	Fuchsia	4006	2018-07-10-19-02-49	1	3	x	-30	0	40.1	25.3	39.7	25.2	39.9	-0.175	23163			80
1973	43608	6	Fuchsia	4006	2018-07-10-19-02-51	1	3	x	-30	0	40.1	25.3	39.6	25.1	39.8	-0.27	23163			81
1974	43609	6	Fuchsia	4006	2018-07-10-19-02-53	1	3	x	-30	0	40.1	25.3	39.7	25.1	39.9	-0.175	23163			82
1975	43610	6	Fuchsia	4006	2018-07-10-19-02-55	1	3	x	-30	0	40.1	25.3	39.7	25.2	39.9	-0.175	23163			83
1976	43611	6	Fuchsia	4006	2018-07-10-19-02-57	1	3	x	-30	0	40.1	25.3	39.6	25.1	39.8	-0.27	23163			84
1977	43612	6	Fuchsia	4006	2018-07-10-19-02-59	1	3	x	-30	0	40.1	25.3	39.6	25.1	39.8	-0.27	23163			85
1978	43613	6	Fuchsia	4006	2018-07-10-19-03-01	1	3	x	-30	0	40.1	25.3	39.7	25.2	39.9	-0.175	23163			86
1979	43614	6	Fuchsia	4006	2018-07-10-19-03-03	1	3	x	-30	0	40	25.2	39.7	25.2	39.9	-0.075	23163			87
1980	43615	6	Fuchsia	4006	2018-07-10-19-03-05	1	3	x	-30	0	40	25.2	39.7	25.2	39.9	-0.075	23163			88
1981	43616	6	Fuchsia	4006	2018-07-10-19-03-07	1	3	x	-30	0	40.1	25.3	39.7	25.2	39.9	-0.175	23163			89
1982	43617	6	Fuchsia	4006	2018-07-10-19-03-09	1	3	x	-30	0	40.1	25.3	39.7	25.2	39.9	-0.175	23163			90
1983	43618	6	Fuchsia	4006	2018-07-10-19-03-11	1	3	x	-30	0	40.1	25.3	39.6	25.1	39.8	-0.27	23163	Last10	Here	91
1984	43619	6	Fuchsia	4006	2018-07-10-19-03-13	1	3	x	-30	0	40.1	25.3	39.7	25.2	39.9	-0.175	23163	Last10	Here	92
1985	43620	6	Fuchsia	4006	2018-07-10-19-03-15	1	3	x	-30	0	40.1	25.3	39.7	25.2	39.9	-0.175	23163	Last10	Here	93
1986	43621	6	Fuchsia	4006	2018-07-10-19-03-17	1	3	x	-30	0	40	25.3	39.7	25.2	39.9	-0.075	23163	Last10	Here	94
1987	43622	6	Fuchsia	4006	2018-07-10-19-03-19	1	3	x	-30	0	40	25.3	39.7	25.2	39.9	-0.075	23163	Last10	Here	95
1988	43623	6	Fuchsia	4006	2018-07-10-19-03-21	1	3	x	-30	0	40	25.3	39.7	25.2	39.9	-0.075	23163	Last10	Here	96
1989	43624	6	Fuchsia	4006	2018-07-10-19-03-23	1	3	x	-30	0	40	25.3	39.7	25.2	39.9	-0.075	23163	Last10	Here	97
1990	43625	6	Fuchsia	4006	2018-07-10-19-03-25	1	3	x	-30	0	40	25.3	39.7	25.2	39.9	-0.075	23163	Last10	Here	98
1991	43626	6	Fuchsia	4006	2018-07-10-19-03-27	1	3	x	-30	0	40	25.3	39.7	25.2	39.9	-0.075	23163	Last10	Here	99
1992	43627	6	Fuchsia	4006	2018-07-10-19-03-29	1	3	x	-30	0	40	25.3	39.6	25.2	39.8	-0.17	23163	Last10	Here	100
1993	43628	6	Fuchsia	4006	2018-07-10-19-04-01	1	3	x	-25	0	40	25.3	39.6	25.1	39.8	-0.17	23164	First10	Here	1
1994	43629	6	Fuchsia	4006	2018-07-10-19-04-03	1	3	x	-25	0	40	25.3	39.6	25.1	39.8	-0.17	23164	First10	Here	2
1995	43630	6	Fuchsia	4006	2018-07-10-19-04-05	1	3	x	-25	0	40	25.3	39.6	25.1	39.8	-0.17	23164	First10	Here	3
1996	43631	6	Fuchsia	4006	2018-07-10-19-04-07	1	3	x	-25	0	40	25.3	39.6	25.2	39.8	-0.17	23164	First10	Here	4
1997	43632	6	Fuchsia	4006	2018-07-10-19-04-09	1	3	x	-25	0	40	25.3	39.6	25.1	39.8	-0.17	23164	First10	Here	5
1998	43633	6	Fuchsia	4006	2018-07-10-19-04-11	1	3	x	-25	0	40	25.3	39.6	25.1	39.8	-0.17	23164	First10	Here	6
1999	43634	6	Fuchsia	4006	2018-07-10-19-04-13	1	3	x	-25	0	39.9	25.3	39.5	25.1	39.7	-0.166	23164	First10	Here	7
[truncated: 43,423 more rows]
