# Supplementary material for: Floral Humidity in Flowering Plants: A Preliminary Survey
Source: Front Plant Sci. 2020 Mar 6;11:249. doi: 10.3389/fpls.2020.00249 (PMC7068853; doi:10.3389/fpls.2020.00249)
Supplement: SUPPLEMENTARY FILE 2 — A zipped file containing floral humidity data collected by the robot arm transects as described in the main text. A word document within the zipped files explains the data formatting in detail. Datafiles themselves are in CSV format. [file Data_Sheet_2.zip › Floral humidity data/Flowers/Geranium robertianum Means.csv]

	Block	Sp	xORz	Individual	totIndividual	sample..	Sample.order	xoffset	zoffset	x2	z2	Background.Humidity	Background.Temperature	Focal.Humidity	Focal.Temperature	Corrected.Focal.humidity	Change.in.RH.	block
1	20332	Geranium robertianum	x	5	3005	0	2	-30	0	900	0	38.548	23.96	38.142	23.847	38.542	-0.00994	20332
2	20333	Geranium robertianum	x	5	3005	0	2	-25	0	625	0	38.572	23.973	38.253	23.821	38.653	0.06881	20333
3	20334	Geranium robertianum	x	5	3005	0	2	-20	0	400	0	38.664	23.985	38.366	23.842	38.766	0.08124	20334
4	20335	Geranium robertianum	x	5	3005	0	2	-15	0	225	0	38.694	23.995	38.448	23.861	38.848	0.12705	20335
5	20336	Geranium robertianum	x	5	3005	0	2	-10	0	100	0	38.667	24	38.469	23.851	38.869	0.17344	20336
6	20337	Geranium robertianum	x	5	3005	0	2	-5	0	25	0	38.562	24	38.462	23.879	38.862	0.27199	20337
7	20338	Geranium robertianum	x	5	3005	0	2	0	0	0	0	38.424	24	38.351	23.888	38.751	0.30749	20338
8	20339	Geranium robertianum	x	5	3005	0	2	5	0	25	0	38.2959596	24.0020202	38.11818182	23.9	38.51818182	0.220171717	20339
9	20340	Geranium robertianum	x	5	3005	0	2	10	0	100	0	38.09191919	24.0010101	37.83939394	23.9	38.23939394	0.166636364	20340
10	20341	Geranium robertianum	x	5	3005	0	2	15	0	225	0	37.94646465	24.0040404	37.59292929	23.9	37.99292929	0.084060606	20341
11	20342	Geranium robertianum	x	5	3005	0	2	20	0	400	0	37.91414141	24.03131313	37.52525253	23.93535354	37.93030303	0.054060606	20342
12	20343	Geranium robertianum	x	5	3005	0	2	25	0	625	0	37.858	24.047	37.447	23.97	37.895	0.03776	20343
13	20344	Geranium robertianum	x	5	3005	0	2	30	0	900	0	37.786	24.083	37.28	23.987	37.78	-0.04441	20344
14	20408	Geranium robertianum	x	5	3005	1	2	-30	0	900	0	37.492	24.51	37.097	24.482	37.597	0.0804	20408
15	20409	Geranium robertianum	x	5	3005	1	2	-25	0	625	0	37.618	24.507	37.313	24.417	37.813	0.15396	20409
16	20410	Geranium robertianum	x	5	3005	1	2	-20	0	400	0	37.712	24.512	37.497	24.4	37.91	0.23011	20410
17	20411	Geranium robertianum	x	5	3005	1	2	-15	0	225	0	37.802	24.502	37.591	24.4	37.991	0.22676	20411
18	20412	Geranium robertianum	x	5	3005	1	2	-10	0	100	0	37.872	24.502	37.688	24.4	38.088	0.24663	20412
19	20413	Geranium robertianum	x	5	3005	1	2	-5	0	25	0	37.975	24.5	37.867	24.402	38.267	0.30922	20413
20	20414	Geranium robertianum	x	5	3005	1	2	0	0	0	0	38.1	24.5	38.06	24.404	38.46	0.36236	20414
21	20415	Geranium robertianum	x	5	3005	1	2	5	0	25	0	38.22828283	24.5	38.14949495	24.42121212	38.54949495	0.316707071	20415
22	20416	Geranium robertianum	x	5	3005	1	2	10	0	100	0	38.44141414	24.5030303	38.29191919	24.42424242	38.69191919	0.235343434	20416
23	20417	Geranium robertianum	x	5	3005	1	2	15	0	225	0	38.73673469	24.54897959	38.54693878	24.45306122	38.94693878	0.175591837	20417
24	20418	Geranium robertianum	x	5	3005	1	2	20	0	400	0	38.99191919	24.54646465	38.81616162	24.47676768	39.14040404	0.169313131	20418
25	20419	Geranium robertianum	x	5	3005	1	2	25	0	625	0	39.178	24.513	39.037	24.469	39.337	0.18704	20419
26	20420	Geranium robertianum	x	5	3005	1	2	30	0	900	0	39.301	24.501	39.138	24.473	39.438	0.15747	20420
27	20484	Geranium robertianum	x	5	3005	2	2	-30	0	900	0	44.361	24.4	44.504	24.292	44.404	0.05651	20484
28	20485	Geranium robertianum	x	5	3005	2	2	-25	0	625	0	44.454	24.4	44.658	24.208	44.558	0.1059	20485
29	20486	Geranium robertianum	x	5	3005	2	2	-20	0	400	0	44.666	24.4	44.879	24.2	44.779	0.09787	20486
30	20487	Geranium robertianum	x	5	3005	2	2	-15	0	225	0	44.922	24.4	45.193	24.215	45.09	0.13229	20487
31	20488	Geranium robertianum	x	5	3005	2	2	-10	0	100	0	45.137	24.4	45.419	24.244	45.238	0.12629	20488
32	20489	Geranium robertianum	x	5	3005	2	2	-5	0	25	0	45.30505051	24.4	45.55252525	24.23636364	45.35252525	0.081373737	20489
33	20490	Geranium robertianum	x	5	3005	2	2	0	0	0	0	45.4969697	24.4	45.83838384	24.22929293	45.63838384	0.153727273	20490
34	20491	Geranium robertianum	x	5	3005	2	2	5	0	25	0	45.73636364	24.4	46.13636364	24.25353535	45.93636364	0.189535354	20491
35	20492	Geranium robertianum	x	5	3005	2	2	10	0	100	0	46.06060606	24.4	46.3020202	24.25252525	46.1020202	0.018494949	20492
36	20493	Geranium robertianum	x	5	3005	2	2	15	0	225	0	46.195	24.4	46.401	24.27	46.201	-0.02423	20493
37	20494	Geranium robertianum	x	5	3005	2	2	20	0	400	0	46.247	24.4	46.4	24.299	46.2	-0.077	20494
38	20495	Geranium robertianum	x	5	3005	2	2	25	0	625	0	46.25656566	24.4	46.39393939	24.28989899	46.19393939	-0.09220202	20495
39	20496	Geranium robertianum	x	5	3005	2	2	30	0	900	0	46.295	24.4	46.4	24.298	46.2	-0.12501	20496
40	20560	Geranium robertianum	x	5	3005	3	2	-30	0	900	0	45.298	24.298	45.386	24.105	45.202	-0.06504	20560
41	20561	Geranium robertianum	x	5	3005	3	2	-25	0	625	0	45.299	24.299	45.488	24.1	45.288	0.02796	20561
42	20562	Geranium robertianum	x	5	3005	3	2	-20	0	400	0	45.3	24.29494949	45.5010101	24.1	45.3010101	0.038929293	20562
43	20563	Geranium robertianum	x	5	3005	3	2	-15	0	225	0	45.30505051	24.2989899	45.54040404	24.1	45.34040404	0.070121212	20563
44	20564	Geranium robertianum	x	5	3005	3	2	-10	0	100	0	45.36565657	24.27070707	45.64848485	24.0989899	45.44848485	0.10940404	20564
45	20565	Geranium robertianum	x	5	3005	3	2	-5	0	25	0	45.35858586	24.28686869	45.64747475	24.1	45.44747475	0.115535354	20565
46	20566	Geranium robertianum	x	5	3005	3	2	0	0	0	0	45.342	24.289	45.668	24.1	45.468	0.15108	20566
47	20567	Geranium robertianum	x	5	3005	3	2	5	0	25	0	45.373	24.296	45.686	24.1	45.486	0.13691	20567
48	20568	Geranium robertianum	x	5	3005	3	2	10	0	100	0	45.402	24.272	45.601	24.1	45.401	0.02901	20568
49	20569	Geranium robertianum	x	5	3005	3	2	15	0	225	0	45.427	24.227	45.615	24.1	45.415	0.01695	20569
50	20570	Geranium robertianum	x	5	3005	3	2	20	0	400	0	45.487	24.222	45.6	24.1	45.4	-0.057	20570
51	20571	Geranium robertianum	x	5	3005	3	2	25	0	625	0	45.509	24.204	45.683	24.095	45.483	-0.00181	20571
52	20572	Geranium robertianum	x	5	3005	3	2	30	0	900	0	45.50714286	24.20714286	45.65816327	24.1	45.45816327	-0.02305102	20572
53	20959	Geranium robertianum	x	13	3013	0	3	-30	0	900	0	54.95	24.8	53.94387755	24.7	54.74387755	-0.216857143	20959
54	20960	Geranium robertianum	x	13	3013	0	3	-25	0	625	0	54.95959596	24.8010101	54.07777778	24.6959596	54.87777778	-0.076484848	20960
55	20961	Geranium robertianum	x	13	3013	0	3	-20	0	400	0	55.0010101	24.8010101	54.10909091	24.6979798	54.90909091	-0.082828283	20961
56	20962	Geranium robertianum	x	13	3013	0	3	-15	0	225	0	55.03367347	24.80510204	54.10918367	24.7	54.90918367	-0.115387755	20962
57	20963	Geranium robertianum	x	13	3013	0	3	-10	0	100	0	54.866	24.811	54.062	24.7	54.862	-0.00056	20963
58	20964	Geranium robertianum	x	13	3013	0	3	-5	0	25	0	54.742	24.836	53.947	24.7	54.747	-0.00536	20964
59	20965	Geranium robertianum	x	13	3013	0	3	0	0	0	0	54.69	24.867	53.936	24.709	54.736	0.03432	20965
60	20966	Geranium robertianum	x	13	3013	0	3	5	0	25	0	54.566	24.889	53.765	24.752	54.562	-0.03281	20966
61	20967	Geranium robertianum	x	13	3013	0	3	10	0	100	0	54.352	24.899	53.525	24.775	54.239	-0.08701	20967
62	20968	Geranium robertianum	x	13	3013	0	3	15	0	225	0	54.171	24.886	53.338	24.796	54.038	-0.11544	20968
63	20969	Geranium robertianum	x	13	3013	0	3	20	0	400	0	54.096	24.9	53.152	24.8	53.852	-0.24876	20969
64	20970	Geranium robertianum	x	13	3013	0	3	25	0	625	0	53.933	24.9	53.054	24.8	53.754	-0.19552	20970
65	20971	Geranium robertianum	x	13	3013	0	3	30	0	900	0	53.884	24.9	52.948	24.8	53.648	-0.26472	20971
66	21035	Geranium robertianum	x	13	3013	1	3	-30	0	900	0	46.624	25.193	46.507	25.092	46.407	-0.2111	21035
67	21036	Geranium robertianum	x	13	3013	1	3	-25	0	625	0	46.6	25.199	46.598	25.027	46.498	-0.08524	21036
68	21037	Geranium robertianum	x	13	3013	1	3	-20	0	400	0	46.65353535	25.1969697	46.67373737	25.0010101	46.57373737	-0.053949495	21037
69	21038	Geranium robertianum	x	13	3013	1	3	-15	0	225	0	46.717	25.2	46.846	25.001	46.794	0.07552	21038
70	21039	Geranium robertianum	x	13	3013	1	3	-10	0	100	0	46.784	25.196	46.962	25.001	46.961	0.13844	21039
71	21040	Geranium robertianum	x	13	3013	1	3	-5	0	25	0	46.86	25.177	47.095	25	47.095	0.2114	21040
72	21041	Geranium robertianum	x	13	3013	1	3	0	0	0	0	46.917	25.158	47.221	25.003	47.221	0.29543	21041
73	21042	Geranium robertianum	x	13	3013	1	3	5	0	25	0	46.9959596	25.1959596	47.15454545	25.0030303	47.15454545	0.142131313	21042
74	21043	Geranium robertianum	x	13	3013	1	3	10	0	100	0	47.1030303	25.1959596	47.27676768	25.0010101	47.27676768	0.171838384	21043
75	21044	Geranium robertianum	x	13	3013	1	3	15	0	225	0	47.23434343	25.16262626	47.25757576	25.00505051	47.25757576	0.019131313	21044
76	21045	Geranium robertianum	x	13	3013	1	3	20	0	400	0	47.2959596	25.12626263	47.29191919	25.0020202	47.29191919	-0.004050505	21045
77	21046	Geranium robertianum	x	13	3013	1	3	25	0	625	0	47.345	25.133	47.319	25	47.319	-0.02291	21046
78	21047	Geranium robertianum	x	13	3013	1	3	30	0	900	0	47.425	25.113	47.401	25.002	47.401	-0.01186	21047
79	21111	Geranium robertianum	x	13	3013	2	3	-30	0	900	0	54.52121212	24.9	53.78282828	24.79191919	54.58282828	0.031808081	21111
80	21112	Geranium robertianum	x	13	3013	2	3	-25	0	625	0	54.554	24.902	53.901	24.773	54.701	0.13112	21112
81	21113	Geranium robertianum	x	13	3013	2	3	-20	0	400	0	54.728	24.9	53.923	24.72	54.723	-0.01824	21113
82	21114	Geranium robertianum	x	13	3013	2	3	-15	0	225	0	54.757	24.9	53.969	24.71	54.769	0.00428	21114
83	21115	Geranium robertianum	x	13	3013	2	3	-10	0	100	0	54.721	24.9	53.974	24.712	54.774	0.04588	21115
84	21116	Geranium robertianum	x	13	3013	2	3	-5	0	25	0	54.718	24.9	54.048	24.704	54.848	0.13176	21116
85	21117	Geranium robertianum	x	13	3013	2	3	0	0	0	0	54.429	24.9	54	24.704	54.8	0.367	21117
86	21118	Geranium robertianum	x	13	3013	2	3	5	0	25	0	54.354	24.9	53.766	24.713	54.557	0.18025	21118
87	21119	Geranium robertianum	x	13	3013	2	3	10	0	100	0	54.337	24.9	53.658	24.709	54.409	0.07687	21119
88	21120	Geranium robertianum	x	13	3013	2	3	15	0	225	0	54.139	24.899	53.426	24.71	54.126	0.01512	21120
89	21121	Geranium robertianum	x	13	3013	2	3	20	0	400	0	54.04040404	24.89292929	53.24343434	24.7040404	53.94343434	-0.090757576	21121
90	21122	Geranium robertianum	x	13	3013	2	3	25	0	625	0	53.8989899	24.88585859	53.13636364	24.7020202	53.83636364	-0.069262626	21122
91	21123	Geranium robertianum	x	13	3013	2	3	30	0	900	0	53.8020202	24.86868687	53	24.71515152	53.7	-0.124949495	21123
92	21187	Geranium robertianum	x	13	3013	3	3	-30	0	900	0	51.661	24.512	51.284	24.4	51.784	0.09708	21187
93	21188	Geranium robertianum	x	13	3013	3	3	-25	0	625	0	51.525	24.51	51.23	24.4	51.73	0.1726	21188
94	21189	Geranium robertianum	x	13	3013	3	3	-20	0	400	0	51.409	24.509	51.179	24.4	51.679	0.23148	21189
95	21190	Geranium robertianum	x	13	3013	3	3	-15	0	225	0	51.305	24.509	51.091	24.4	51.582	0.23692	21190
96	21191	Geranium robertianum	x	13	3013	3	3	-10	0	100	0	51.238	24.506	51.055	24.4	51.51	0.2636	21191
97	21192	Geranium robertianum	x	13	3013	3	3	-5	0	25	0	51.076	24.506	50.942	24.4	51.344	0.29904	21192
98	21193	Geranium robertianum	x	13	3013	3	3	0	0	0	0	50.939	24.502	50.893	24.4	51.299	0.38116	21193
99	21194	Geranium robertianum	x	13	3013	3	3	5	0	25	0	50.811	24.501	50.767	24.388	51.167	0.36804	21194
100	21195	Geranium robertianum	x	13	3013	3	3	10	0	100	0	50.66734694	24.5	50.56836735	24.4	50.96836735	0.289612245	21195
101	21196	Geranium robertianum	x	13	3013	3	3	15	0	225	0	50.61414141	24.5	50.49393939	24.39494949	50.89393939	0.260020202	21196
102	21197	Geranium robertianum	x	13	3013	3	3	20	0	400	0	50.51414141	24.5	50.37171717	24.39494949	50.77171717	0.223181818	21197
103	21198	Geranium robertianum	x	13	3013	3	3	25	0	625	0	50.5030303	24.5	50.29393939	24.3989899	50.68787879	0.147181818	21198
104	21199	Geranium robertianum	x	13	3013	3	3	30	0	900	0	50.45	24.5	50.233	24.4	50.566	0.13196	21199
105	21263	Geranium robertianum	x	17	3017	0	3	-30	0	900	0	47.102	24.874	46.99	24.763	46.99	-0.07003	21263
106	21264	Geranium robertianum	x	17	3017	0	3	-25	0	625	0	47.018	24.9	47.013	24.748	47.013	0.03647	21264
107	21265	Geranium robertianum	x	17	3017	0	3	-20	0	400	0	46.98686869	24.9	47.01414141	24.74848485	47.01414141	0.068636364	21265
108	21266	Geranium robertianum	x	17	3017	0	3	-15	0	225	0	46.55959596	24.9	46.56161616	24.75959596	46.62222222	0.054242424	21266
109	21267	Geranium robertianum	x	17	3017	0	3	-10	0	100	0	45.90909091	24.8989899	46.05252525	24.75858586	46.15252525	0.207909091	21267
110	21268	Geranium robertianum	x	17	3017	0	3	-5	0	25	0	45.18585859	24.9	45.47171717	24.78181818	45.57171717	0.364616162	21268
111	21269	Geranium robertianum	x	17	3017	0	3	0	0	0	0	44.432	24.9	44.616	24.792	44.716	0.28354	21269
112	21270	Geranium robertianum	x	17	3017	0	3	5	0	25	0	43.745	24.9	43.907	24.8	44.007	0.27852	21270
113	21271	Geranium robertianum	x	17	3017	0	3	10	0	100	0	43.457	24.9	43.538	24.8	43.638	0.20673	21271
114	21272	Geranium robertianum	x	17	3017	0	3	15	0	225	0	43.203	24.9	43.086	24.8	43.186	0.01958	21272
115	21273	Geranium robertianum	x	17	3017	0	3	20	0	400	0	43.072	24.9	42.913	24.8	43.013	-0.01819	21273
116	21274	Geranium robertianum	x	17	3017	0	3	25	0	625	0	42.946	24.901	42.744	24.802	42.844	-0.05688	21274
117	21275	Geranium robertianum	x	17	3017	0	3	30	0	900	0	42.682	24.9	42.428	24.812	42.613	-0.10142	21275
118	21339	Geranium robertianum	x	17	3017	1	3	-30	0	900	0	37.65252525	25.1010101	37.12626263	24.9979798	37.42626263	-0.244808081	21339
119	21340	Geranium robertianum	x	17	3017	1	3	-25	0	625	0	37.711	25.102	37.309	24.981	37.609	-0.12508	21340
120	21341	Geranium robertianum	x	17	3017	1	3	-20	0	400	0	37.736	25.1	37.367	24.92	37.667	-0.0934	21341
121	21342	Geranium robertianum	x	17	3017	1	3	-15	0	225	0	37.821	25.1	37.462	24.907	37.762	-0.08587	21342
122	21343	Geranium robertianum	x	17	3017	1	3	-10	0	100	0	37.857	25.1	37.549	24.904	37.849	-0.03704	21343
123	21344	Geranium robertianum	x	17	3017	1	3	-5	0	25	0	37.894	25.1	37.68	24.903	37.98	0.05372	21344
124	21345	Geranium robertianum	x	17	3017	1	3	0	0	0	0	37.92424242	25.0989899	37.78585859	24.9	38.08585859	0.127010101	21345
125	21346	Geranium robertianum	x	17	3017	1	3	5	0	25	0	37.99393939	25.0959596	37.85151515	24.9010101	38.15151515	0.121262626	21346
126	21347	Geranium robertianum	x	17	3017	1	3	10	0	100	0	37.9989899	25.0979798	37.6989899	24.9020202	37.9989899	-0.032626263	21347
127	21348	Geranium robertianum	x	17	3017	1	3	15	0	225	0	38.112	25.081	37.683	24.9	37.983	-0.16143	21348
128	21349	Geranium robertianum	x	17	3017	1	3	20	0	400	0	38.174	25.032	37.736	24.9	38.036	-0.17167	21349
129	21350	Geranium robertianum	x	17	3017	1	3	25	0	625	0	38.28	25.044	37.788	24.9	38.088	-0.22676	21350
130	21351	Geranium robertianum	x	17	3017	1	3	30	0	900	0	38.454	25.089	37.879	24.9	38.179	-0.31158	21351
131	21415	Geranium robertianum	x	17	3017	2	3	-30	0	900	0	48.134	24.802	48.246	24.7	48.246	0.12308	21415
132	21416	Geranium robertianum	x	17	3017	2	3	-25	0	625	0	48.048	24.808	48.225	24.7	48.225	0.1885	21416
133	21417	Geranium robertianum	x	17	3017	2	3	-20	0	400	0	47.8969697	24.80606061	48.15959596	24.68484848	48.15959596	0.275777778	21417
134	21418	Geranium robertianum	x	17	3017	2	3	-15	0	225	0	47.798	24.801	48.041	24.69	48.041	0.25919	21418
135	21419	Geranium robertianum	x	17	3017	2	3	-10	0	100	0	47.665	24.8	47.882	24.684	47.882	0.23731	21419
136	21420	Geranium robertianum	x	17	3017	2	3	-5	0	25	0	47.549	24.8	47.727	24.689	47.727	0.20212	21420
137	21421	Geranium robertianum	x	17	3017	2	3	0	0	0	0	47.41919192	24.8	47.63838384	24.67070707	47.63838384	0.245323232	21421
138	21422	Geranium robertianum	x	17	3017	2	3	5	0	25	0	47.22727273	24.8	47.46969697	24.62222222	47.46969697	0.272414141	21422
139	21423	Geranium robertianum	x	17	3017	2	3	10	0	100	0	47.0959596	24.7989899	47.28888889	24.66969697	47.28888889	0.227484848	21423
140	21424	Geranium robertianum	x	17	3017	2	3	15	0	225	0	46.853	24.798	46.888	24.625	46.888	0.07919	21424
141	21425	Geranium robertianum	x	17	3017	2	3	20	0	400	0	46.538	24.79	46.607	24.647	46.652	0.12015	21425
142	21426	Geranium robertianum	x	17	3017	2	3	25	0	625	0	46.178	24.741	46.172	24.604	46.272	0.05564	21426
143	21427	Geranium robertianum	x	17	3017	2	3	30	0	900	0	45.857	24.751	45.908	24.601	46.008	0.1191	21427
144	21491	Geranium robertianum	x	17	3017	3	3	-30	0	900	0	43.756	24.316	43.886	24.242	43.986	0.24726	21491
145	21492	Geranium robertianum	x	17	3017	3	3	-25	0	625	0	43.708	24.308	43.873	24.2	43.973	0.28254	21492
146	21493	Geranium robertianum	x	17	3017	3	3	-20	0	400	0	43.73030303	24.33939394	43.82222222	24.2	43.92222222	0.210474747	21493
147	21494	Geranium robertianum	x	17	3017	3	3	-15	0	225	0	43.72	24.32	43.897	24.2	43.997	0.29405	21494
148	21495	Geranium robertianum	x	17	3017	3	3	-10	0	100	0	43.726	24.329	43.921	24.198	44.021	0.31134	21495
149	21496	Geranium robertianum	x	17	3017	3	3	-5	0	25	0	43.712	24.312	43.967	24.195	44.067	0.37027	21496
150	21497	Geranium robertianum	x	17	3017	3	3	0	0	0	0	43.714	24.314	43.958	24.197	44.058	0.35933	21497
151	21498	Geranium robertianum	x	17	3017	3	3	5	0	25	0	43.7030303	24.3020202	44.00606061	24.2	44.10606061	0.417030303	21498
152	21499	Geranium robertianum	x	17	3017	3	3	10	0	100	0	43.73232323	24.3	43.88585859	24.2	43.98585859	0.270717172	21499
153	21500	Geranium robertianum	x	17	3017	3	3	15	0	225	0	43.73030303	24.3030303	43.87474747	24.2010101	43.97474747	0.261949495	21500
154	21501	Geranium robertianum	x	17	3017	3	3	20	0	400	0	43.72828283	24.30808081	43.84444444	24.2010101	43.94444444	0.234252525	21501
155	21502	Geranium robertianum	x	17	3017	3	3	25	0	625	0	43.776	24.305	43.874	24.198	43.974	0.21552	21502
156	21503	Geranium robertianum	x	17	3017	3	3	30	0	900	0	43.804	24.303	43.899	24.2	43.999	0.21202	21503
157	21510	Geranium robertianum	x	20	3020	0	0	-30	0	900	0	50.009	24.363	49.46	24.314	48.964	-1.03357	21510
158	21511	Geranium robertianum	x	20	3020	0	0	-25	0	625	0	48.877	24.294	48.353	24.219	47.953	-0.91801	21511
159	21512	Geranium robertianum	x	20	3020	0	0	-20	0	400	0	47.819	24.204	47.482	24.149	47.173	-0.65995	21512
160	21513	Geranium robertianum	x	20	3020	0	0	-15	0	225	0	46.921	24.2	46.566	24.104	46.31	-0.60318	21513
161	21514	Geranium robertianum	x	20	3020	0	0	-10	0	100	0	46.094	24.2	46.197	24.1	45.997	-0.1151	21514
162	21515	Geranium robertianum	x	20	3020	0	0	-5	0	25	0	45.436	24.2	45.653	24.1	45.457	0.04347	21515
163	21516	Geranium robertianum	x	20	3020	0	0	0	0	0	0	44.918	24.2	45.424	24.1	45.255	0.35118	21516
164	21517	Geranium robertianum	x	20	3020	0	0	5	0	25	0	44.38484848	24.2	44.64040404	24.1010101	44.54040404	0.164939394	21517
165	21518	Geranium robertianum	x	20	3020	0	0	10	0	100	0	43.93838384	24.2	44.00505051	24.1	43.98484848	0.027929293	21518
166	21519	Geranium robertianum	x	20	3020	0	0	15	0	225	0	43.44545455	24.2	43.26363636	24.1030303	43.26363636	-0.159909091	21519
167	21520	Geranium robertianum	x	20	3020	0	0	20	0	400	0	42.90909091	24.2	42.58989899	24.1	42.68989899	-0.242383838	21520
168	21521	Geranium robertianum	x	20	3020	0	0	25	0	625	0	42.462	24.205	42.165	24.106	42.265	-0.1852	21521
169	21522	Geranium robertianum	x	20	3020	0	0	30	0	900	0	42.154	24.217	41.888	24.153	41.988	-0.13198	21522
170	21586	Geranium robertianum	x	20	3020	1	0	-30	0	900	0	39.512	25.166	39.117	25.1	39.517	-0.03436	21586
171	21587	Geranium robertianum	x	20	3020	1	0	-25	0	625	0	39.596	25.192	39.25	25.1	39.604	0.004	21587
172	21588	Geranium robertianum	x	20	3020	1	0	-20	0	400	0	39.56262626	25.19494949	39.30606061	25.1	39.62828283	0.088929293	21588
173	21589	Geranium robertianum	x	20	3020	1	0	-15	0	225	0	39.62020202	25.1969697	39.47575758	25.0989899	39.77575758	0.186818182	21589
174	21590	Geranium robertianum	x	20	3020	1	0	-10	0	100	0	39.67777778	25.1979798	40.17777778	25.1	40.46868687	0.774121212	21590
175	21591	Geranium robertianum	x	20	3020	1	0	-5	0	25	0	39.70505051	25.2	40.27474747	25.1	40.54343434	0.83589899	21591
176	21592	Geranium robertianum	x	20	3020	1	0	0	0	0	0	39.702	25.199	40.343	25.1	40.624	0.90157	21592
177	21593	Geranium robertianum	x	20	3020	1	0	5	0	25	0	39.699	25.199	40.055	25.106	40.355	0.64012	21593
178	21594	Geranium robertianum	x	20	3020	1	0	10	0	100	0	39.7	25.2	39.631	25.125	39.931	0.24956	21594
179	21595	Geranium robertianum	x	20	3020	1	0	15	0	225	0	39.644	25.2	39.336	25.144	39.646	0.03506	21595
180	21596	Geranium robertianum	x	20	3020	1	0	20	0	400	0	39.463	25.2	39.139	25.176	39.519	0.03488	21596
181	21597	Geranium robertianum	x	20	3020	1	0	25	0	625	0	39.076	25.2	38.665	25.188	39.065	-0.01327	21597
182	21598	Geranium robertianum	x	20	3020	1	0	30	0	900	0	38.66363636	25.2	38.17474747	25.19494949	38.58888889	-0.051151515	21598
183	21662	Geranium robertianum	x	20	3020	2	0	-30	0	900	0	35.755	25.1	35.006	24.946	35.706	-0.05248	21662
184	21663	Geranium robertianum	x	20	3020	2	0	-25	0	625	0	35.6	25.099	34.928	24.906	35.628	0.03092	21663
185	21664	Geranium robertianum	x	20	3020	2	0	-20	0	400	0	35.498	25.098	34.885	24.9	35.585	0.09372	21664
186	21665	Geranium robertianum	x	20	3020	2	0	-15	0	225	0	35.37575758	25.09191919	34.8010101	24.9	35.5010101	0.138848485	21665
187	21666	Geranium robertianum	x	20	3020	2	0	-10	0	100	0	35.27575758	25.07171717	35.24747475	24.9	35.93838384	0.648747475	21666
188	21667	Geranium robertianum	x	20	3020	2	0	-5	0	25	0	35.11836735	25.02142857	35.32653061	24.9	36.01122449	0.878755102	21667
189	21668	Geranium robertianum	x	20	3020	2	0	0	0	0	0	34.97676768	25.01111111	35.58080808	24.8989899	36.23434343	1.253777778	21668
190	21669	Geranium robertianum	x	20	3020	2	0	5	0	25	0	34.97979798	25	35.28080808	24.87777778	35.97676768	0.975434343	21669
191	21670	Geranium robertianum	x	20	3020	2	0	10	0	100	0	34.955	25.001	35.049	24.894	35.749	0.78719	21670
192	21671	Geranium robertianum	x	20	3020	2	0	15	0	225	0	34.932	25	34.52	24.892	35.227	0.3244	21671
193	21672	Geranium robertianum	x	20	3020	2	0	20	0	400	0	34.956	24.998	34.312	24.888	35.088	0.10931	21672
194	21673	Geranium robertianum	x	20	3020	2	0	25	0	625	0	34.903	24.997	34.193	24.849	34.986	0.05332	21673
195	21674	Geranium robertianum	x	20	3020	2	0	30	0	900	0	34.958	24.996	34.139	24.84	34.939	-0.05113	21674
196	21738	Geranium robertianum	x	20	3020	3	0	-30	0	900	0	34.64949495	24.63838384	33.87676768	24.52727273	34.67676768	0.016131313	21738
197	21739	Geranium robertianum	x	20	3020	3	0	-25	0	625	0	34.67959184	24.67959184	33.96938776	24.5	34.76938776	0.071244898	21739
198	21740	Geranium robertianum	x	20	3020	3	0	-20	0	400	0	34.659	24.654	34.031	24.5	34.831	0.14852	21740
199	21741	Geranium robertianum	x	20	3020	3	0	-15	0	225	0	34.679	24.668	34.138	24.5	34.934	0.2268	21741
200	21742	Geranium robertianum	x	20	3020	3	0	-10	0	100	0	34.637	24.665	34.224	24.5	35.011	0.34765	21742
201	21743	Geranium robertianum	x	20	3020	3	0	-5	0	25	0	34.629	24.61	34.441	24.498	35.189	0.55501	21743
202	21744	Geranium robertianum	x	20	3020	3	0	0	0	0	0	34.67171717	24.6020202	34.87575758	24.5	35.57575758	0.91140404	21744
203	21745	Geranium robertianum	x	20	3020	3	0	5	0	25	0	34.71212121	24.6030303	34.96161616	24.5	35.66161616	0.949737374	21745
204	21746	Geranium robertianum	x	20	3020	3	0	10	0	100	0	34.7	24.6	34.662	24.5	35.362	0.68693	21746
205	21747	Geranium robertianum	x	20	3020	3	0	15	0	225	0	34.741	24.6	34.355	24.5	35.094	0.36387	21747
206	21748	Geranium robertianum	x	20	3020	3	0	20	0	400	0	34.8040404	24.6	34.1989899	24.5	34.9989899	0.158030303	21748
207	21749	Geranium robertianum	x	20	3020	3	0	25	0	625	0	34.87676768	24.6	34.22828283	24.4969697	35.02828283	0.111959596	21749
208	21750	Geranium robertianum	x	20	3020	3	0	30	0	900	0	34.92424242	24.58989899	34.26262626	24.49090909	35.04949495	0.095858586	21750
209	21814	Geranium robertianum	x	24	3024	0	0	-30	0	900	0	41.34646465	24.53030303	41.2969697	24.4989899	41.4969697	0.107777778	21814
210	21815	Geranium robertianum	x	24	3024	0	0	-25	0	625	0	41.299	24.499	41.129	24.411	41.329	-0.00103	21815
211	21816	Geranium robertianum	x	24	3024	0	0	-20	0	400	0	41.166	24.415	41.224	24.373	41.418	0.22051	21816
212	21817	Geranium robertianum	x	24	3024	0	0	-15	0	225	0	41.114	24.403	41.332	24.301	41.518	0.37324	21817
213	21818	Geranium robertianum	x	24	3024	0	0	-10	0	100	0	41.101	24.4	42.554	24.3	42.622	1.52446	21818
214	21819	Geranium robertianum	x	24	3024	0	0	-5	0	25	0	40.996	24.4	44.401	24.283	44.352	3.34981	21819
215	21820	Geranium robertianum	x	24	3024	0	0	0	0	0	0	40.857	24.4	44.947	24.282	44.865	3.99731	21820
216	21821	Geranium robertianum	x	24	3024	0	0	5	0	25	0	40.8	24.4	43.588	24.288	43.576	2.78851	21821
217	21822	Geranium robertianum	x	24	3024	0	0	10	0	100	0	40.739	24.401	42.329	24.3	42.405	1.67681	21822
218	21823	Geranium robertianum	x	24	3024	0	0	15	0	225	0	40.62727273	24.4020202	41.25959596	24.3	41.44343434	0.792505051	21823
219	21824	Geranium robertianum	x	24	3024	0	0	20	0	400	0	40.45555556	24.4010101	40.68484848	24.31919192	40.88484848	0.428828283	21824
220	21825	Geranium robertianum	x	24	3024	0	0	25	0	625	0	40.39191919	24.41212121	40.40505051	24.37878788	40.60505051	0.231777778	21825
221	21826	Geranium robertianum	x	24	3024	0	0	30	0	900	0	40.38181818	24.46363636	40.33636364	24.39090909	40.53636364	0.178	21826
222	21890	Geranium robertianum	x	24	3024	1	0	-30	0	900	0	38.2010101	25.1	37.86161616	25	38.26161616	0.053292929	21890
223	21891	Geranium robertianum	x	24	3024	1	0	-25	0	625	0	38.068	25.1	37.825	24.995	38.225	0.15225	21891
224	21892	Geranium robertianum	x	24	3024	1	0	-20	0	400	0	37.919	25.101	37.723	24.99	38.123	0.20639	21892
225	21893	Geranium robertianum	x	24	3024	1	0	-15	0	225	0	37.796	25.1	37.718	24.991	38.118	0.32479	21893
226	21894	Geranium robertianum	x	24	3024	1	0	-10	0	100	0	37.75252525	25.1	38.02929293	24.9969697	38.42929293	0.658242424	21894
227	21895	Geranium robertianum	x	24	3024	1	0	-5	0	25	0	37.66122449	25.10306122	38.54897959	25	38.87959184	1.233602041	21895
228	21896	Geranium robertianum	x	24	3024	1	0	0	0	0	0	37.59191919	25.1010101	38.87676768	25.0020202	39.17676768	1.608434343	21896
229	21897	Geranium robertianum	x	24	3024	1	0	5	0	25	0	37.51313131	25.1040404	38.15151515	25.0020202	38.55050505	1.011676768	21897
230	21898	Geranium robertianum	x	24	3024	1	0	10	0	100	0	37.476	25.102	37.553	25.027	37.953	0.49129	21898
231	21899	Geranium robertianum	x	24	3024	1	0	15	0	225	0	37.39	25.11	37.169	25.059	37.571	0.21927	21899
232	21900	Geranium robertianum	x	24	3024	1	0	20	0	400	0	37.349	25.153	37	25.065	37.481	0.103	21900
233	21901	Geranium robertianum	x	24	3024	1	0	25	0	625	0	37.301	25.103	36.857	25.066	37.357	0.01801	21901
234	21902	Geranium robertianum	x	24	3024	1	0	30	0	900	0	37.295	25.103	36.823	25.064	37.323	-0.00761	21902
235	21966	Geranium robertianum	x	24	3024	2	0	-30	0	900	0	42.842	25.099	42.968	24.899	42.97	0.16924	21966
236	21967	Geranium robertianum	x	24	3024	2	0	-25	0	625	0	42.972	25.076	43.11	24.888	43.11	0.1713	21967
237	21968	Geranium robertianum	x	24	3024	2	0	-20	0	400	0	43.05050505	25.05656566	43.19494949	24.88080808	43.19494949	0.17179798	21968
238	21969	Geranium robertianum	x	24	3024	2	0	-15	0	225	0	42.995	25.017	43.203	24.894	43.203	0.23479	21969
239	21970	Geranium robertianum	x	24	3024	2	0	-10	0	100	0	42.842	25.015	43.277	24.892	43.277	0.45673	21970
240	21971	Geranium robertianum	x	24	3024	2	0	-5	0	25	0	42.674	25.019	43.498	24.897	43.498	0.83078	21971
241	21972	Geranium robertianum	x	24	3024	2	0	0	0	0	0	42.528	25.002	43.881	24.9	43.881	1.3333	21972
242	21973	Geranium robertianum	x	24	3024	2	0	5	0	25	0	42.4969697	25	43.33030303	24.9	43.33030303	0.851363636	21973
243	21974	Geranium robertianum	x	24	3024	2	0	10	0	100	0	42.38787879	24.98080808	42.82323232	24.87777778	42.87979798	0.488393939	21974
244	21975	Geranium robertianum	x	24	3024	2	0	15	0	225	0	42.2989899	24.9969697	42.46262626	24.88080808	42.56262626	0.241252525	21975
245	21976	Geranium robertianum	x	24	3024	2	0	20	0	400	0	42.24040404	24.98888889	42.24545455	24.86262626	42.34545455	0.097868687	21976
246	21977	Geranium robertianum	x	24	3024	2	0	25	0	625	0	42.19	24.991	42.109	24.809	42.209	0.02137	21977
247	21978	Geranium robertianum	x	24	3024	2	0	30	0	900	0	42.121	24.977	42.096	24.8	42.196	0.07824	21978
248	22042	Geranium robertianum	x	24	3024	3	0	-30	0	900	0	45.83737374	24.9	46.07070707	24.78989899	45.87070707	0.063383838	22042
249	22043	Geranium robertianum	x	24	3024	3	0	-25	0	625	0	45.63838384	24.9	45.90505051	24.71111111	45.70505051	0.108313131	22043
250	22044	Geranium robertianum	x	24	3024	3	0	-20	0	400	0	45.5	24.9	45.812	24.714	45.626	0.16016	22044
251	22045	Geranium robertianum	x	24	3024	3	0	-15	0	225	0	45.402	24.9	45.636	24.721	45.521	0.09416	22045
252	22046	Geranium robertianum	x	24	3024	3	0	-10	0	100	0	45.188	24.9	45.633	24.706	45.514	0.30543	22046
253	22047	Geranium robertianum	x	24	3024	3	0	-5	0	25	0	44.764	24.897	45.899	24.751	45.73	0.97706	22047
254	22048	Geranium robertianum	x	24	3024	3	0	0	0	0	0	44.168	24.897	45.28	24.762	45.168	0.99652	22048
255	22049	Geranium robertianum	x	24	3024	3	0	5	0	25	0	43.759	24.893	44.705	24.72	44.605	0.86974	22049
256	22050	Geranium robertianum	x	24	3024	3	0	10	0	100	0	43.76	24.874	44.301	24.743	44.268	0.49286	22050
257	22051	Geranium robertianum	x	24	3024	3	0	15	0	225	0	43.933	24.895	44.175	24.739	44.175	0.20236	22051
258	22052	Geranium robertianum	x	24	3024	3	0	20	0	400	0	44.13131313	24.89494949	44.3040404	24.76666667	44.27979798	0.124434343	22052
259	22053	Geranium robertianum	x	24	3024	3	0	25	0	625	0	44.33838384	24.89090909	44.47272727	24.77070707	44.37474747	0.074252525	22053
260	22054	Geranium robertianum	x	24	3024	3	0	30	0	900	0	44.53434343	24.82828283	44.62525253	24.75858586	44.52525253	0.020141414	22054
261	22460	Geranium robertianum	x	32	3032	0	2	-30	0	900	0	50.77272727	24.6	50.27575758	24.5040404	50.67575758	-0.065818182	22460
262	22461	Geranium robertianum	x	32	3032	0	2	-25	0	625	0	50.78585859	24.6040404	50.38888889	24.5	50.87676768	0.055929293	22461
263	22462	Geranium robertianum	x	32	3032	0	2	-20	0	400	0	50.825	24.618	50.487	24.5	50.987	0.1344	22462
264	22463	Geranium robertianum	x	32	3032	0	2	-15	0	225	0	50.916	24.617	50.539	24.506	51.039	0.1058	22463
265	22464	Geranium robertianum	x	32	3032	0	2	-10	0	100	0	50.977	24.677	50.624	24.518	51.126	0.14673	22464
266	22465	Geranium robertianum	x	32	3032	0	2	-5	0	25	0	51.065	24.697	50.822	24.564	51.367	0.29562	22465
267	22466	Geranium robertianum	x	32	3032	0	2	0	0	0	0	51.112	24.7	50.876	24.588	51.444	0.31326	22466
268	22467	Geranium robertianum	x	32	3032	0	2	5	0	25	0	51.12	24.699	50.827	24.6	51.354	0.2464	22467
269	22468	Geranium robertianum	x	32	3032	0	2	10	0	100	0	51.073	24.7	50.704	24.6	51.204	0.14667	22468
270	22469	Geranium robertianum	x	32	3032	0	2	15	0	225	0	51.001	24.701	50.597	24.6	51.097	0.0904	22469
271	22470	Geranium robertianum	x	32	3032	0	2	20	0	400	0	51.07979798	24.7	50.54343434	24.6	51.04343434	-0.052676768	22470
272	22471	Geranium robertianum	x	32	3032	0	2	25	0	625	0	51.07373737	24.71111111	50.58585859	24.64444444	51.08585859	0.004292929	22471
273	22472	Geranium robertianum	x	32	3032	0	2	30	0	900	0	51.17272727	24.75757576	50.67676768	24.67878788	51.17676768	0.014363636	22472
274	22536	Geranium robertianum	x	32	3032	1	2	-30	0	900	0	50.157	25.3	49.841	25.2	50.187	0.02874	22536
275	22537	Geranium robertianum	x	32	3032	1	2	-25	0	625	0	50.341	25.299	50.035	25.2	50.435	0.077	22537
276	22538	Geranium robertianum	x	32	3032	1	2	-20	0	400	0	50.489	25.3	50.327	25.2	50.76	0.27907	22538
277	22539	Geranium robertianum	x	32	3032	1	2	-15	0	225	0	50.647	25.3	50.545	25.195	51.043	0.38202	22539
278	22540	Geranium robertianum	x	32	3032	1	2	-10	0	100	0	50.888	25.299	50.963	25.19	51.548	0.6416	22540
279	22541	Geranium robertianum	x	32	3032	1	2	-5	0	25	0	51.08	25.3	51.207	25.185	51.809	0.7421	22541
280	22542	Geranium robertianum	x	32	3032	1	2	0	0	0	0	51.14343434	25.2959596	51.17171717	25.19090909	51.77575758	0.636333333	22542
281	22543	Geranium robertianum	x	32	3032	1	2	5	0	25	0	51.27171717	25.3010101	51.28383838	25.2	51.91414141	0.64230303	22543
282	22544	Geranium robertianum	x	32	3032	1	2	10	0	100	0	51.65555556	25.3	51.38383838	25.2	52.05252525	0.378050505	22544
283	22545	Geranium robertianum	x	32	3032	1	2	15	0	225	0	51.94226804	25.29793814	51.56907216	25.19896907	52.26907216	0.313587629	22545
284	22546	Geranium robertianum	x	32	3032	1	2	20	0	400	0	52.291	25.294	51.816	25.2	52.548	0.2602	22546
285	22547	Geranium robertianum	x	32	3032	1	2	25	0	625	0	52.519	25.294	52.047	25.2	52.847	0.30935	22547
286	22548	Geranium robertianum	x	32	3032	1	2	30	0	900	0	52.83636364	25.2969697	52.20707071	25.2	53.00707071	0.183282828	22548
287	22612	Geranium robertianum	x	32	3032	2	2	-30	0	900	0	57.78080808	24.85252525	56.21616162	24.7020202	57.81616162	0.041292929	22612
288	22613	Geranium robertianum	x	32	3032	2	2	-25	0	625	0	57.81111111	24.83737374	56.36767677	24.7	57.96767677	0.19210101	22613
289	22614	Geranium robertianum	x	32	3032	2	2	-20	0	400	0	57.8989899	24.8040404	56.41111111	24.6989899	58.02323232	0.156343434	22614
290	22615	Geranium robertianum	x	32	3032	2	2	-15	0	225	0	57.98888889	24.8010101	56.50505051	24.69292929	58.19292929	0.179141414	22615
291	22616	Geranium robertianum	x	32	3032	2	2	-10	0	100	0	57.906	24.804	56.497	24.681	58.178	0.25238	22616
292	22617	Geranium robertianum	x	32	3032	2	2	-5	0	25	0	57.839	24.849	56.556	24.693	58.251	0.39001	22617
293	22618	Geranium robertianum	x	32	3032	2	2	0	0	0	0	57.82	24.867	56.506	24.7	58.179	0.34909	22618
294	22619	Geranium robertianum	x	32	3032	2	2	5	0	25	0	57.83636364	24.83939394	56.39393939	24.7	57.99393939	0.198363636	22619
295	22620	Geranium robertianum	x	32	3032	2	2	10	0	100	0	57.797	24.815	56.315	24.7	57.915	0.143	22620
296	22621	Geranium robertianum	x	32	3032	2	2	15	0	225	0	57.844	24.805	56.282	24.7	57.882	0.05658	22621
297	22622	Geranium robertianum	x	32	3032	2	2	20	0	400	0	57.925	24.8	56.302	24.7	57.902	-0.00053	22622
298	22623	Geranium robertianum	x	32	3032	2	2	25	0	625	0	57.799	24.803	56.217	24.7	57.817	0.02423	22623
299	22624	Geranium robertianum	x	32	3032	2	2	30	0	900	0	57.82222222	24.8020202	56.2	24.7	57.8	-0.019222222	22624
300	22688	Geranium robertianum	x	32	3032	3	2	-30	0	900	0	59.35	24.7	57.438	24.576	59.277	-0.0644	22688
301	22689	Geranium robertianum	x	32	3032	3	2	-25	0	625	0	59.351	24.7	57.496	24.504	59.391	0.00419	22689
302	22690	Geranium robertianum	x	32	3032	3	2	-20	0	400	0	59.38	24.699	57.5	24.5	59.4	-0.02	22690
303	22691	Geranium robertianum	x	32	3032	3	2	-15	0	225	0	59.305	24.7	57.516	24.5	59.416	0.07404	22691
304	22692	Geranium robertianum	x	32	3032	3	2	-10	0	100	0	59.269	24.698	57.462	24.51	59.322	0.04538	22692
305	22693	Geranium robertianum	x	32	3032	3	2	-5	0	25	0	59.37070707	24.6959596	57.48383838	24.5010101	59.36666667	-0.030111111	22693
306	22694	Geranium robertianum	x	32	3032	3	2	0	0	0	0	59.37777778	24.69393939	57.51919192	24.5	59.41818182	0.005111111	22694
307	22695	Geranium robertianum	x	32	3032	3	2	5	0	25	0	59.42323232	24.67373737	57.46666667	24.5020202	59.33333333	-0.103232323	22695
308	22696	Geranium robertianum	x	32	3032	3	2	10	0	100	0	59.401	24.68	57.45	24.501	59.3	-0.101	22696
309	22697	Geranium robertianum	x	32	3032	3	2	15	0	225	0	59.424	24.628	57.484	24.5	59.368	-0.0832	22697
310	22698	Geranium robertianum	x	32	3032	3	2	20	0	400	0	59.522	24.604	57.492	24.505	59.382	-0.17162	22698
311	22699	Geranium robertianum	x	32	3032	3	2	25	0	625	0	59.47878788	24.61313131	57.5	24.5	59.3989899	-0.11879798	22699
312	22700	Geranium robertianum	x	32	3032	3	2	30	0	900	0	59.491	24.614	57.493	24.502	59.385	-0.13941	22700
313	20345	Geranium robertianum	z	5	3005	0	2	0	5	0	25	37.62727273	24.0979798	37.15757576	23.97575758	37.65757576	0.001272727	20345
314	20346	Geranium robertianum	z	5	3005	0	2	0	10	0	100	37.463	24.1	36.953	23.978	37.453	-0.0237	20346
315	20347	Geranium robertianum	z	5	3005	0	2	0	15	0	225	37.294	24.1	36.786	23.985	37.286	-0.00891	20347
316	20348	Geranium robertianum	z	5	3005	0	2	0	20	0	400	37.08	24.1	36.518	23.998	37.018	-0.04258	20348
317	20349	Geranium robertianum	z	5	3005	0	2	0	25	0	625	36.824	24.1	36.278	24	36.801	-0.00853	20349
318	20350	Geranium robertianum	z	5	3005	0	2	0	30	0	900	36.51818182	24.1	35.9010101	24	36.5010101	-0.050979798	20350
319	20421	Geranium robertianum	z	5	3005	1	2	0	5	0	25	39.44949495	24.5040404	39.28484848	24.44242424	39.58484848	0.144686869	20421
320	20422	Geranium robertianum	z	5	3005	1	2	0	10	0	100	39.558	24.521	39.469	24.401	39.769	0.20652	20422
321	20423	Geranium robertianum	z	5	3005	1	2	0	15	0	225	39.674	24.504	39.604	24.412	39.904	0.21567	20423
322	20424	Geranium robertianum	z	5	3005	1	2	0	20	0	400	39.808	24.523	39.711	24.402	40.011	0.18012	20424
323	20425	Geranium robertianum	z	5	3005	1	2	0	25	0	625	39.989	24.506	39.892	24.4	40.192	0.16656	20425
324	20426	Geranium robertianum	z	5	3005	1	2	0	30	0	900	40.044	24.54	39.937	24.4	40.237	0.15304	20426
325	20497	Geranium robertianum	z	5	3005	2	2	0	5	0	25	46.224	24.399	46.366	24.266	46.166	-0.08562	20497
326	20498	Geranium robertianum	z	5	3005	2	2	0	10	0	100	45.929	24.4	46.081	24.226	45.881	-0.05417	20498
327	20499	Geranium robertianum	z	5	3005	2	2	0	15	0	225	45.498	24.4	45.615	24.217	45.415	-0.05375	20499
328	20500	Geranium robertianum	z	5	3005	2	2	0	20	0	400	45.049	24.397	45.104	24.224	44.996	-0.07708	20500
329	20501	Geranium robertianum	z	5	3005	2	2	0	25	0	625	44.582	24.398	44.58	24.205	44.48	-0.09433	20501
330	20502	Geranium robertianum	z	5	3005	2	2	0	30	0	900	44.147	24.391	44.165	24.2	44.079	-0.04269	20502
331	20573	Geranium robertianum	z	5	3005	3	2	0	5	0	25	45.52	24.202	45.698	24.1	45.498	0.00114	20573
332	20574	Geranium robertianum	z	5	3005	3	2	0	10	0	100	45.505	24.202	45.684	24.074	45.484	0.00312	20574
333	20575	Geranium robertianum	z	5	3005	3	2	0	15	0	225	45.598	24.2	45.716	24.059	45.516	-0.06034	20575
334	20576	Geranium robertianum	z	5	3005	3	2	0	20	0	400	45.511	24.2	45.673	24.043	45.473	-0.01312	20576
335	20577	Geranium robertianum	z	5	3005	3	2	0	25	0	625	45.508	24.2	45.707	24.053	45.507	0.02142	20577
336	20578	Geranium robertianum	z	5	3005	3	2	0	30	0	900	45.52626263	24.2	45.70505051	24.00505051	45.50505051	0.001383838	20578
337	20972	Geranium robertianum	z	13	3013	0	3	0	5	0	25	53.737	24.902	52.988	24.8	53.688	-0.07332	20972
338	20973	Geranium robertianum	z	13	3013	0	3	0	10	0	100	53.771	24.907	52.988	24.8	53.688	-0.10732	20973
339	20974	Geranium robertianum	z	13	3013	0	3	0	15	0	225	53.664	24.924	52.877	24.8	53.577	-0.12376	20974
340	20975	Geranium robertianum	z	13	3013	0	3	0	20	0	400	53.428	24.922	52.704	24.8	53.333	-0.08152	20975
341	20976	Geranium robertianum	z	13	3013	0	3	0	25	0	625	53.146	24.961	52.446	24.804	53.046	-0.08848	20976
342	20977	Geranium robertianum	z	13	3013	0	3	0	30	0	900	52.91818182	24.9969697	52.26969697	24.80707071	52.86969697	-0.058121212	20977
343	21048	Geranium robertianum	z	13	3013	1	3	0	5	0	25	47.5	25.1010101	47.4979798	25	47.4979798	0.021737374	21048
344	21049	Geranium robertianum	z	13	3013	1	3	0	10	0	100	47.496	25.106	47.525	24.999	47.525	0.056	21049
345	21050	Geranium robertianum	z	13	3013	1	3	0	15	0	225	47.502	25.104	47.564	24.986	47.564	0.09368	21050
346	21051	Geranium robertianum	z	13	3013	1	3	0	20	0	400	47.507	25.112	47.587	24.977	47.587	0.11444	21051
347	21052	Geranium robertianum	z	13	3013	1	3	0	25	0	625	47.547	25.114	47.608	24.971	47.608	0.09796	21052
348	21053	Geranium robertianum	z	13	3013	1	3	0	30	0	900	47.632	25.101	47.633	24.935	47.633	0.04096	21053
349	21124	Geranium robertianum	z	13	3013	2	3	0	5	0	25	53.719	24.87	52.992	24.702	53.692	-0.05085	21124
350	21125	Geranium robertianum	z	13	3013	2	3	0	10	0	100	53.65252525	24.82222222	53.01313131	24.7	53.71313131	0.039181818	21125
351	21126	Geranium robertianum	z	13	3013	2	3	0	15	0	225	53.6979798	24.8030303	53.05656566	24.7	53.75656566	0.042373737	21126
352	21127	Geranium robertianum	z	13	3013	2	3	0	20	0	400	53.61515152	24.81414141	53.05555556	24.7	53.75555556	0.124070707	21127
353	21128	Geranium robertianum	z	13	3013	2	3	0	25	0	625	53.5979798	24.80808081	53.0969697	24.6969697	53.7969697	0.187626263	21128
354	21129	Geranium robertianum	z	13	3013	2	3	0	30	0	900	53.627	24.83	53.056	24.699	53.756	0.11272	21129
355	21200	Geranium robertianum	z	13	3013	3	3	0	5	0	25	50.45959596	24.49191919	50.25454545	24.3969697	50.60909091	0.146494949	21200
356	21201	Geranium robertianum	z	13	3013	3	3	0	10	0	100	50.47979798	24.4969697	50.25050505	24.34242424	50.6010101	0.121767677	21201
357	21202	Geranium robertianum	z	13	3013	3	3	0	15	0	225	50.413	24.5	50.243	24.341	50.586	0.18016	21202
358	21203	Geranium robertianum	z	13	3013	3	3	0	20	0	400	50.474	24.486	50.26	24.355	50.62	0.1382	21203
359	21204	Geranium robertianum	z	13	3013	3	3	0	25	0	625	50.425	24.5	50.225	24.313	50.55	0.148	21204
360	21205	Geranium robertianum	z	13	3013	3	3	0	30	0	900	50.399	24.499	50.296	24.302	50.691	0.25352	21205
361	21276	Geranium robertianum	z	17	3017	0	3	0	5	0	25	42.557	24.905	42.44	24.83	42.636	0.0353	21276
362	21277	Geranium robertianum	z	17	3017	0	3	0	10	0	100	42.637	24.941	42.419	24.818	42.616	-0.06534	21277
363	21278	Geranium robertianum	z	17	3017	0	3	0	15	0	225	42.693	24.956	42.559	24.838	42.705	0.01528	21278
364	21279	Geranium robertianum	z	17	3017	0	3	0	20	0	400	42.798	24.977	42.637	24.85	42.737	-0.01374	21279
365	21280	Geranium robertianum	z	17	3017	0	3	0	25	0	625	42.728	24.992	42.518	24.868	42.696	-0.05958	21280
366	21281	Geranium robertianum	z	17	3017	0	3	0	30	0	900	42.48383838	24.9969697	42.2959596	24.87878788	42.4959596	-0.031949495	21281
367	21352	Geranium robertianum	z	17	3017	1	3	0	5	0	25	38.51717172	25.04646465	38.10505051	24.9	38.40505051	-0.154474747	21352
368	21353	Geranium robertianum	z	17	3017	1	3	0	10	0	100	38.632	25.011	38.269	24.9	38.569	-0.10958	21353
369	21354	Geranium robertianum	z	17	3017	1	3	0	15	0	225	38.841	25.002	38.5	24.9	38.719	-0.093	21354
370	21355	Geranium robertianum	z	17	3017	1	3	0	20	0	400	39.045	25.06	38.71	24.9	38.91	-0.09186	21355
371	21356	Geranium robertianum	z	17	3017	1	3	0	25	0	625	39.228	25.009	38.949	24.895	39.149	-0.042	21356
372	21357	Geranium robertianum	z	17	3017	1	3	0	30	0	900	39.517	25.017	39.264	24.885	39.464	-0.02343	21357
373	21428	Geranium robertianum	z	17	3017	2	3	0	5	0	25	45.577	24.711	45.667	24.6	45.767	0.16399	21428
374	21429	Geranium robertianum	z	17	3017	2	3	0	10	0	100	45.375	24.704	45.475	24.591	45.575	0.17853	21429
375	21430	Geranium robertianum	z	17	3017	2	3	0	15	0	225	45.195	24.7	45.284	24.578	45.384	0.1723	21430
376	21431	Geranium robertianum	z	17	3017	2	3	0	20	0	400	45.014	24.7	45.087	24.545	45.187	0.16098	21431
377	21432	Geranium robertianum	z	17	3017	2	3	0	25	0	625	44.916	24.699	44.971	24.517	45.071	0.14591	21432
378	21433	Geranium robertianum	z	17	3017	2	3	0	30	0	900	44.75252525	24.7	44.78080808	24.52727273	44.88080808	0.123656566	21433
379	21504	Geranium robertianum	z	17	3017	3	3	0	5	0	25	43.80909091	24.30909091	43.91010101	24.2010101	44.01010101	0.217707071	21504
380	21505	Geranium robertianum	z	17	3017	3	3	0	10	0	100	43.81919192	24.31111111	43.95454545	24.1989899	44.05454545	0.250717172	21505
381	21506	Geranium robertianum	z	17	3017	3	3	0	15	0	225	43.901	24.3	44.003	24.169	44.103	0.21605	21506
382	21507	Geranium robertianum	z	17	3017	3	3	0	20	0	400	43.938	24.302	44.057	24.151	44.157	0.23186	21507
383	21508	Geranium robertianum	z	17	3017	3	3	0	25	0	625	44.001	24.302	44.113	24.109	44.213	0.22374	21508
384	21509	Geranium robertianum	z	17	3017	3	3	0	30	0	900	44.095	24.3	44.208	24.111	44.308	0.22276	21509
385	21523	Geranium robertianum	z	20	3020	0	0	0	5	0	25	41.9979798	24.28787879	41.7979798	24.19090909	41.90606061	-0.058525253	21523
386	21524	Geranium robertianum	z	20	3020	0	0	0	10	0	100	41.856	24.3	41.52	24.199	41.718	-0.1716	21524
387	21525	Geranium robertianum	z	20	3020	0	0	0	15	0	225	41.655	24.3	41.327	24.225	41.527	-0.14816	21525
388	21526	Geranium robertianum	z	20	3020	0	0	0	20	0	400	41.376	24.304	41.075	24.271	41.275	-0.10018	21526
389	21527	Geranium robertianum	z	20	3020	0	0	0	25	0	625	41.222	24.352	40.839	24.291	41.039	-0.16312	21527
390	21528	Geranium robertianum	z	20	3020	0	0	0	30	0	900	41.059	24.396	40.676	24.3	40.876	-0.14981	21528
391	21599	Geranium robertianum	z	20	3020	1	0	0	5	0	25	38.472	25.202	38.254	25.192	38.654	0.21322	21599
392	21600	Geranium robertianum	z	20	3020	1	0	0	10	0	100	38.161	25.202	37.802	25.176	38.302	0.10904	21600
393	21601	Geranium robertianum	z	20	3020	1	0	0	15	0	225	37.957	25.2	37.456	25.18	37.956	-0.00448	21601
394	21602	Geranium robertianum	z	20	3020	1	0	0	20	0	400	37.807	25.2	37.343	25.176	37.843	0.04156	21602
395	21603	Geranium robertianum	z	20	3020	1	0	0	25	0	625	37.697	25.205	37.136	25.191	37.636	-0.03821	21603
396	21604	Geranium robertianum	z	20	3020	1	0	0	30	0	900	37.54646465	25.2040404	36.95555556	25.18383838	37.46161616	-0.053353535	21604
397	21675	Geranium robertianum	z	20	3020	2	0	0	5	0	25	34.881	24.927	34.233	24.801	35.025	0.11208	21675
398	21676	Geranium robertianum	z	20	3020	2	0	0	10	0	100	34.87	24.902	34.22	24.8	35.016	0.11117	21676
399	21677	Geranium robertianum	z	20	3020	2	0	0	15	0	225	34.815	24.904	34.094	24.8	34.894	0.05048	21677
400	21678	Geranium robertianum	z	20	3020	2	0	0	20	0	400	34.82	24.904	34.078	24.8	34.878	0.03076	21678
401	21679	Geranium robertianum	z	20	3020	2	0	0	25	0	625	34.816	24.906	34.072	24.8	34.872	0.02924	21679
402	21680	Geranium robertianum	z	20	3020	2	0	0	30	0	900	34.739	24.9	34.076	24.8	34.876	0.10992	21680
403	21751	Geranium robertianum	z	20	3020	3	0	0	5	0	25	34.994	24.556	34.418	24.485	35.122	0.16856	21751
404	21752	Geranium robertianum	z	20	3020	3	0	0	10	0	100	35.11212121	24.51515152	34.5020202	24.42626263	35.2020202	0.127737374	21752
405	21753	Geranium robertianum	z	20	3020	3	0	0	15	0	225	35.19494949	24.50909091	34.56060606	24.4030303	35.26060606	0.098808081	21753
406	21754	Geranium robertianum	z	20	3020	3	0	0	20	0	400	35.32929293	24.50909091	34.74141414	24.4	35.44141414	0.130808081	21754
407	21755	Geranium robertianum	z	20	3020	3	0	0	25	0	625	35.45858586	24.50606061	34.92323232	24.4	35.62323232	0.16779798	21755
408	21756	Geranium robertianum	z	20	3020	3	0	0	30	0	900	35.645	24.5	35.111	24.4	35.811	0.15412	21756
409	21827	Geranium robertianum	z	24	3024	0	0	0	5	0	25	40.41616162	24.49393939	40.71515152	24.38787879	40.91515152	0.496515152	21827
410	21828	Geranium robertianum	z	24	3024	0	0	0	10	0	100	40.3979798	24.4969697	40.47272727	24.37373737	40.67272727	0.288656566	21828
411	21829	Geranium robertianum	z	24	3024	0	0	0	15	0	225	40.3989899	24.4989899	40.35353535	24.38383838	40.55353535	0.17679798	21829
412	21830	Geranium robertianum	z	24	3024	0	0	0	20	0	400	40.36565657	24.5	40.2979798	24.4	40.4979798	0.158464646	21830
413	21831	Geranium robertianum	z	24	3024	0	0	0	25	0	625	40.333	24.503	40.271	24.4	40.471	0.16603	21831
414	21832	Geranium robertianum	z	24	3024	0	0	0	30	0	900	40.379	24.503	40.295	24.405	40.495	0.14235	21832
415	21903	Geranium robertianum	z	24	3024	1	0	0	5	0	25	37.244	25.108	36.929	25.021	37.414	0.14197	21903
416	21904	Geranium robertianum	z	24	3024	1	0	0	10	0	100	37.192	25.113	36.832	25.002	37.332	0.10376	21904
417	21905	Geranium robertianum	z	24	3024	1	0	0	15	0	225	37.204	25.103	36.828	25.001	37.328	0.08804	21905
418	21906	Geranium robertianum	z	24	3024	1	0	0	20	0	400	37.231	25.113	36.815	25	37.315	0.04895	21906
419	21907	Geranium robertianum	z	24	3024	1	0	0	25	0	625	37.208	25.11	36.838	24.999	37.338	0.09334	21907
420	21908	Geranium robertianum	z	24	3024	1	0	0	30	0	900	37.22525253	25.11010101	36.88989899	25	37.38989899	0.124353535	21908
421	21979	Geranium robertianum	z	24	3024	2	0	0	5	0	25	42.10707071	24.90707071	42.14343434	24.8	42.24343434	0.136323232	21979
422	21980	Geranium robertianum	z	24	3024	2	0	0	10	0	100	42.092	24.905	42.101	24.8	42.201	0.11193	21980
423	21981	Geranium robertianum	z	24	3024	2	0	0	15	0	225	42.03131313	24.91616162	42.1	24.8	42.2	0.171686869	21981
424	21982	Geranium robertianum	z	24	3024	2	0	0	20	0	400	42.067	24.902	42.1	24.8	42.2	0.136	21982
425	21983	Geranium robertianum	z	24	3024	2	0	0	25	0	625	42.061	24.901	42.096	24.796	42.196	0.13824	21983
426	21984	Geranium robertianum	z	24	3024	2	0	0	30	0	900	42.065	24.903	42.098	24.798	42.198	0.13612	21984
427	22055	Geranium robertianum	z	24	3024	3	0	0	5	0	25	44.6989899	24.83636364	44.9010101	24.71010101	44.8010101	0.11259596	22055
428	22056	Geranium robertianum	z	24	3024	3	0	0	10	0	100	44.95151515	24.81414141	45.14646465	24.7	45.04646465	0.08869697	22056
429	22057	Geranium robertianum	z	24	3024	3	0	0	15	0	225	45.12929293	24.86969697	45.34343434	24.7	45.24343434	0.09410101	22057
430	22058	Geranium robertianum	z	24	3024	3	0	0	20	0	400	45.31515152	24.82424242	45.52323232	24.7	45.42323232	0.075838384	22058
431	22059	Geranium robertianum	z	24	3024	3	0	0	25	0	625	45.465	24.806	45.733	24.7	45.597	0.12169	22059
432	22060	Geranium robertianum	z	24	3024	3	0	0	30	0	900	45.643	24.802	45.861	24.7	45.661	0.06273	22060
433	22473	Geranium robertianum	z	32	3032	0	2	0	5	0	25	51.26464646	24.79191919	50.7979798	24.68585859	51.30707071	0.067040404	22473
434	22474	Geranium robertianum	z	32	3032	0	2	0	10	0	100	51.22828283	24.7979798	50.78484848	24.68282828	51.28585859	0.08769697	22474
435	22475	Geranium robertianum	z	32	3032	0	2	0	15	0	225	51.1040404	24.8	50.65757576	24.69191919	51.15757576	0.060030303	22475
436	22476	Geranium robertianum	z	32	3032	0	2	0	20	0	400	50.919	24.8	50.518	24.7	51.018	0.0776	22476
437	22477	Geranium robertianum	z	32	3032	0	2	0	25	0	625	50.731	24.801	50.354	24.7	50.808	0.06926	22477
438	22478	Geranium robertianum	z	32	3032	0	2	0	30	0	900	50.669	24.801	50.295	24.7	50.695	0.061	22478
439	22549	Geranium robertianum	z	32	3032	1	2	0	5	0	25	53.053	25.277	52.567	25.2	53.467	0.39784	22549
440	22550	Geranium robertianum	z	32	3032	1	2	0	10	0	100	53.314	25.293	52.73	25.194	53.63	0.332	22550
441	22551	Geranium robertianum	z	32	3032	1	2	0	15	0	225	53.462	25.299	52.811	25.157	53.711	0.2812	22551
442	22552	Geranium robertianum	z	32	3032	1	2	0	20	0	400	53.6	25.235	52.946	25.123	53.89	0.30518	22552
443	22553	Geranium robertianum	z	32	3032	1	2	0	25	0	625	53.742	25.247	53.097	25.112	54.097	0.34351	22553
444	22554	Geranium robertianum	z	32	3032	1	2	0	30	0	900	53.818	25.297	53.244	25.1	54.244	0.4438	22554
445	22625	Geranium robertianum	z	32	3032	2	2	0	5	0	25	57.818	24.8	56.281	24.7	57.881	0.08142	22625
446	22626	Geranium robertianum	z	32	3032	2	2	0	10	0	100	57.91	24.8	56.356	24.689	57.956	0.07925	22626
447	22627	Geranium robertianum	z	32	3032	2	2	0	15	0	225	57.955	24.8	56.371	24.679	57.971	0.0522	22627
448	22628	Geranium robertianum	z	32	3032	2	2	0	20	0	400	58	24.8	56.42828283	24.66464646	58.06868687	0.075939394	22628
449	22629	Geranium robertianum	z	32	3032	2	2	0	25	0	625	58.06161616	24.8	56.40808081	24.65050505	58.03030303	-0.009919192	22629
450	22630	Geranium robertianum	z	32	3032	2	2	0	30	0	900	58.08989899	24.8	56.42626263	24.63030303	58.05454545	-0.016383838	22630
451	22701	Geranium robertianum	z	32	3032	3	2	0	5	0	25	59.566	24.604	57.572	24.5	59.472	-0.12032	22701
452	22702	Geranium robertianum	z	32	3032	3	2	0	10	0	100	59.492	24.67	57.613	24.5	59.513	0.0026	22702
453	22703	Geranium robertianum	z	32	3032	3	2	0	15	0	225	59.559	24.656	57.69	24.5	59.59	0.028	22703
454	22704	Geranium robertianum	z	32	3032	3	2	0	20	0	400	59.612	24.616	57.697	24.5	59.597	-0.0166	22704
455	22705	Geranium robertianum	z	32	3032	3	2	0	25	0	625	59.636	24.605	57.785	24.499	59.685	0.065	22705
456	22706	Geranium robertianum	z	32	3032	3	2	0	30	0	900	59.68	24.608	57.8	24.5	59.7	0.039	22706
