# Supplementary material for: Floral Humidity in Flowering Plants: A Preliminary Survey
Source: Front Plant Sci. 2020 Mar 6;11:249. doi: 10.3389/fpls.2020.00249 (PMC7068853; doi:10.3389/fpls.2020.00249)
Supplement: SUPPLEMENTARY FILE 2 — A zipped file containing floral humidity data collected by the robot arm transects as described in the main text. A word document within the zipped files explains the data formatting in detail. Datafiles themselves are in CSV format. [file Data_Sheet_2.zip › Floral humidity data/Flowers/Geranium robertianum Raw.csv]

	X.	Individual	Species	totIndividual	date	sample..	Sample.order	x.or.z.transect	xoffset	zoffset	Background.Humidity	Background.Temperature	Focal.Humidity	Focal.Temperature	Corrected.Focal.humidity	Change.in.RH.	block	BE	Tag	N
1	34052	5	Geranium robertianum	3005	2018-06-25-13-46-00	0	2	x	-30	0	38.5	23.9	38.1	23.9	38.5	-0.001	20332	First10	Here	1
2	34053	5	Geranium robertianum	3005	2018-06-25-13-46-02	0	2	x	-30	0	38.6	24	38	23.8	38.4	-0.193	20332	First10	Here	2
3	34054	5	Geranium robertianum	3005	2018-06-25-13-46-04	0	2	x	-30	0	38.5	23.9	38.1	23.9	38.5	-0.001	20332	First10	Here	3
4	34055	5	Geranium robertianum	3005	2018-06-25-13-46-06	0	2	x	-30	0	38.5	23.9	38.1	23.9	38.5	-0.001	20332	First10	Here	4
5	34056	5	Geranium robertianum	3005	2018-06-25-13-46-08	0	2	x	-30	0	38.5	23.9	38.1	23.9	38.5	-0.001	20332	First10	Here	5
6	34057	5	Geranium robertianum	3005	2018-06-25-13-46-10	0	2	x	-30	0	38.5	23.9	38.1	23.9	38.5	-0.001	20332	First10	Here	6
7	34058	5	Geranium robertianum	3005	2018-06-25-13-46-12	0	2	x	-30	0	38.5	23.9	38.1	23.9	38.5	-0.001	20332	First10	Here	7
8	34059	5	Geranium robertianum	3005	2018-06-25-13-46-14	0	2	x	-30	0	38.6	23.9	38.1	23.9	38.5	-0.101	20332	First10	Here	8
9	34060	5	Geranium robertianum	3005	2018-06-25-13-46-16	0	2	x	-30	0	38.5	23.9	38.1	23.9	38.5	-0.001	20332	First10	Here	9
10	34061	5	Geranium robertianum	3005	2018-06-25-13-46-18	0	2	x	-30	0	38.6	24	38.1	23.8	38.5	-0.101	20332	First10	Here	10
11	34062	5	Geranium robertianum	3005	2018-06-25-13-46-20	0	2	x	-30	0	38.5	23.9	38.1	23.9	38.5	-0.001	20332			11
12	34063	5	Geranium robertianum	3005	2018-06-25-13-46-22	0	2	x	-30	0	38.6	24	38.1	23.9	38.5	-0.101	20332			12
13	34064	5	Geranium robertianum	3005	2018-06-25-13-46-24	0	2	x	-30	0	38.5	23.9	38.1	23.9	38.5	-0.001	20332			13
14	34065	5	Geranium robertianum	3005	2018-06-25-13-46-26	0	2	x	-30	0	38.5	23.9	38.1	23.8	38.5	-0.001	20332			14
15	34066	5	Geranium robertianum	3005	2018-06-25-13-46-28	0	2	x	-30	0	38.5	23.9	38.1	23.9	38.5	-0.001	20332			15
16	34067	5	Geranium robertianum	3005	2018-06-25-13-46-30	0	2	x	-30	0	38.5	23.9	38.1	23.8	38.5	-0.001	20332			16
17	34068	5	Geranium robertianum	3005	2018-06-25-13-46-32	0	2	x	-30	0	38.6	24	38.1	23.9	38.5	-0.101	20332			17
18	34069	5	Geranium robertianum	3005	2018-06-25-13-46-34	0	2	x	-30	0	38.5	23.9	38.1	23.9	38.5	-0.001	20332			18
19	34070	5	Geranium robertianum	3005	2018-06-25-13-46-36	0	2	x	-30	0	38.5	23.9	38.1	23.9	38.5	-0.001	20332			19
20	34071	5	Geranium robertianum	3005	2018-06-25-13-46-38	0	2	x	-30	0	38.5	23.9	38.1	23.9	38.5	-0.001	20332			20
21	34072	5	Geranium robertianum	3005	2018-06-25-13-46-40	0	2	x	-30	0	38.5	23.9	38.1	23.9	38.5	-0.001	20332			21
22	34073	5	Geranium robertianum	3005	2018-06-25-13-46-42	0	2	x	-30	0	38.5	23.9	38.1	23.8	38.5	-0.001	20332			22
23	34074	5	Geranium robertianum	3005	2018-06-25-13-46-44	0	2	x	-30	0	38.6	24	38.1	23.9	38.5	-0.101	20332			23
24	34075	5	Geranium robertianum	3005	2018-06-25-13-46-46	0	2	x	-30	0	38.5	23.9	38.1	23.9	38.5	-0.001	20332			24
25	34076	5	Geranium robertianum	3005	2018-06-25-13-46-48	0	2	x	-30	0	38.5	23.9	38.1	23.8	38.5	-0.001	20332			25
26	34077	5	Geranium robertianum	3005	2018-06-25-13-46-50	0	2	x	-30	0	38.5	23.9	38.1	23.8	38.5	-0.001	20332			26
27	34078	5	Geranium robertianum	3005	2018-06-25-13-46-52	0	2	x	-30	0	38.5	23.9	38.1	23.8	38.5	-0.001	20332			27
28	34079	5	Geranium robertianum	3005	2018-06-25-13-46-54	0	2	x	-30	0	38.5	23.9	38.1	23.8	38.5	-0.001	20332			28
29	34080	5	Geranium robertianum	3005	2018-06-25-13-46-56	0	2	x	-30	0	38.6	24	38.1	23.9	38.5	-0.101	20332			29
30	34081	5	Geranium robertianum	3005	2018-06-25-13-46-58	0	2	x	-30	0	38.5	23.9	38.1	23.8	38.5	-0.001	20332			30
31	34082	5	Geranium robertianum	3005	2018-06-25-13-47-01	0	2	x	-30	0	38.5	23.9	38.1	23.8	38.5	-0.001	20332			31
32	34083	5	Geranium robertianum	3005	2018-06-25-13-47-03	0	2	x	-30	0	38.5	23.9	38.1	23.9	38.5	-0.001	20332			32
33	34084	5	Geranium robertianum	3005	2018-06-25-13-47-05	0	2	x	-30	0	38.5	23.9	38.1	23.8	38.5	-0.001	20332			33
34	34085	5	Geranium robertianum	3005	2018-06-25-13-47-07	0	2	x	-30	0	38.6	24	38.1	23.8	38.5	-0.101	20332			34
35	34086	5	Geranium robertianum	3005	2018-06-25-13-47-09	0	2	x	-30	0	38.5	23.9	38.1	23.9	38.5	-0.001	20332			35
36	34087	5	Geranium robertianum	3005	2018-06-25-13-47-11	0	2	x	-30	0	38.5	24	38.1	23.9	38.5	-0.001	20332			36
37	34088	5	Geranium robertianum	3005	2018-06-25-13-47-13	0	2	x	-30	0	38.5	24	38.1	23.8	38.5	-0.001	20332			37
38	34089	5	Geranium robertianum	3005	2018-06-25-13-47-15	0	2	x	-30	0	38.5	24	38.2	23.9	38.6	0.092	20332			38
39	34090	5	Geranium robertianum	3005	2018-06-25-13-47-17	0	2	x	-30	0	38.5	23.9	38.2	23.9	38.6	0.092	20332			39
40	34091	5	Geranium robertianum	3005	2018-06-25-13-47-19	0	2	x	-30	0	38.6	24	38.1	23.8	38.5	-0.101	20332			40
41	34092	5	Geranium robertianum	3005	2018-06-25-13-47-21	0	2	x	-30	0	38.6	24	38.2	23.9	38.6	-0.008	20332			41
42	34093	5	Geranium robertianum	3005	2018-06-25-13-47-23	0	2	x	-30	0	38.6	24	38.1	23.8	38.5	-0.101	20332			42
43	34094	5	Geranium robertianum	3005	2018-06-25-13-47-25	0	2	x	-30	0	38.5	23.9	38.1	23.8	38.5	-0.001	20332			43
44	34095	5	Geranium robertianum	3005	2018-06-25-13-47-27	0	2	x	-30	0	38.6	24	38.2	23.9	38.6	-0.008	20332			44
45	34096	5	Geranium robertianum	3005	2018-06-25-13-47-29	0	2	x	-30	0	38.6	24	38.1	23.8	38.5	-0.101	20332			45
46	34097	5	Geranium robertianum	3005	2018-06-25-13-47-31	0	2	x	-30	0	38.6	24	38.1	23.8	38.5	-0.101	20332			46
47	34098	5	Geranium robertianum	3005	2018-06-25-13-47-33	0	2	x	-30	0	38.6	24	38.1	23.8	38.5	-0.101	20332			47
48	34099	5	Geranium robertianum	3005	2018-06-25-13-47-35	0	2	x	-30	0	38.5	23.9	38.2	23.8	38.6	0.092	20332			48
49	34100	5	Geranium robertianum	3005	2018-06-25-13-47-37	0	2	x	-30	0	38.6	24	38.2	23.9	38.6	-0.008	20332			49
50	34101	5	Geranium robertianum	3005	2018-06-25-13-47-39	0	2	x	-30	0	38.6	24	38.2	23.8	38.6	-0.008	20332			50
51	34102	5	Geranium robertianum	3005	2018-06-25-13-47-41	0	2	x	-30	0	38.6	24	38.1	23.8	38.5	-0.101	20332			51
52	34103	5	Geranium robertianum	3005	2018-06-25-13-47-43	0	2	x	-30	0	38.5	23.9	38.2	23.9	38.6	0.092	20332			52
53	34104	5	Geranium robertianum	3005	2018-06-25-13-47-45	0	2	x	-30	0	38.6	24	38.2	23.8	38.6	-0.008	20332			53
54	34105	5	Geranium robertianum	3005	2018-06-25-13-47-47	0	2	x	-30	0	38.6	24	38.2	23.9	38.6	-0.008	20332			54
55	34106	5	Geranium robertianum	3005	2018-06-25-13-47-49	0	2	x	-30	0	38.6	24	38.2	23.9	38.6	-0.008	20332			55
56	34107	5	Geranium robertianum	3005	2018-06-25-13-47-51	0	2	x	-30	0	38.5	23.9	38.1	23.8	38.5	-0.001	20332			56
57	34108	5	Geranium robertianum	3005	2018-06-25-13-47-53	0	2	x	-30	0	38.5	23.9	38.2	23.8	38.6	0.092	20332			57
58	34109	5	Geranium robertianum	3005	2018-06-25-13-47-55	0	2	x	-30	0	38.6	24	38.2	23.8	38.6	-0.008	20332			58
59	34110	5	Geranium robertianum	3005	2018-06-25-13-47-57	0	2	x	-30	0	38.5	23.9	38.2	23.9	38.6	0.092	20332			59
60	34111	5	Geranium robertianum	3005	2018-06-25-13-47-59	0	2	x	-30	0	38.6	24	38.2	23.9	38.6	-0.008	20332			60
61	34112	5	Geranium robertianum	3005	2018-06-25-13-48-01	0	2	x	-30	0	38.6	24	38.2	23.9	38.6	-0.008	20332			61
62	34113	5	Geranium robertianum	3005	2018-06-25-13-48-03	0	2	x	-30	0	38.6	24	38.2	23.9	38.6	-0.008	20332			62
63	34114	5	Geranium robertianum	3005	2018-06-25-13-48-05	0	2	x	-30	0	38.6	24	38.1	23.8	38.5	-0.101	20332			63
64	34115	5	Geranium robertianum	3005	2018-06-25-13-48-07	0	2	x	-30	0	38.6	24	38.2	23.8	38.6	-0.008	20332			64
65	34116	5	Geranium robertianum	3005	2018-06-25-13-48-09	0	2	x	-30	0	38.6	24	38.2	23.9	38.6	-0.008	20332			65
66	34117	5	Geranium robertianum	3005	2018-06-25-13-48-11	0	2	x	-30	0	38.5	23.9	38.1	23.8	38.5	-0.001	20332			66
67	34118	5	Geranium robertianum	3005	2018-06-25-13-48-13	0	2	x	-30	0	38.6	24	38.2	23.8	38.6	-0.008	20332			67
68	34119	5	Geranium robertianum	3005	2018-06-25-13-48-15	0	2	x	-30	0	38.5	23.9	38.2	23.9	38.6	0.092	20332			68
69	34120	5	Geranium robertianum	3005	2018-06-25-13-48-17	0	2	x	-30	0	38.6	24	38.2	23.9	38.6	-0.008	20332			69
70	34121	5	Geranium robertianum	3005	2018-06-25-13-48-19	0	2	x	-30	0	38.6	24	38.2	23.9	38.6	-0.008	20332			70
71	34122	5	Geranium robertianum	3005	2018-06-25-13-48-21	0	2	x	-30	0	38.6	24	38.1	23.8	38.5	-0.101	20332			71
72	34123	5	Geranium robertianum	3005	2018-06-25-13-48-23	0	2	x	-30	0	38.6	24	38.2	23.8	38.6	-0.008	20332			72
73	34124	5	Geranium robertianum	3005	2018-06-25-13-48-25	0	2	x	-30	0	38.6	24	38.2	23.9	38.6	-0.008	20332			73
74	34125	5	Geranium robertianum	3005	2018-06-25-13-48-27	0	2	x	-30	0	38.6	24	38.2	23.8	38.6	-0.008	20332			74
75	34126	5	Geranium robertianum	3005	2018-06-25-13-48-29	0	2	x	-30	0	38.6	24	38.2	23.8	38.6	-0.008	20332			75
76	34127	5	Geranium robertianum	3005	2018-06-25-13-48-31	0	2	x	-30	0	38.6	24	38.1	23.8	38.5	-0.101	20332			76
77	34128	5	Geranium robertianum	3005	2018-06-25-13-48-33	0	2	x	-30	0	38.6	24	38.1	23.8	38.5	-0.101	20332			77
78	34129	5	Geranium robertianum	3005	2018-06-25-13-48-35	0	2	x	-30	0	38.6	24	38.1	23.8	38.5	-0.101	20332			78
79	34130	5	Geranium robertianum	3005	2018-06-25-13-48-37	0	2	x	-30	0	38.6	24	38.2	23.8	38.6	-0.008	20332			79
80	34131	5	Geranium robertianum	3005	2018-06-25-13-48-39	0	2	x	-30	0	38.6	24	38.2	23.9	38.6	-0.008	20332			80
81	34132	5	Geranium robertianum	3005	2018-06-25-13-48-41	0	2	x	-30	0	38.6	24	38.3	23.9	38.7	0.084	20332			81
82	34133	5	Geranium robertianum	3005	2018-06-25-13-48-43	0	2	x	-30	0	38.6	24	38.2	23.8	38.6	-0.008	20332			82
83	34134	5	Geranium robertianum	3005	2018-06-25-13-48-45	0	2	x	-30	0	38.5	23.9	38.2	23.9	38.6	0.092	20332			83
84	34135	5	Geranium robertianum	3005	2018-06-25-13-48-47	0	2	x	-30	0	38.6	24	38.2	23.9	38.6	-0.008	20332			84
85	34136	5	Geranium robertianum	3005	2018-06-25-13-48-49	0	2	x	-30	0	38.6	24	38.2	23.9	38.6	-0.008	20332			85
86	34137	5	Geranium robertianum	3005	2018-06-25-13-48-51	0	2	x	-30	0	38.5	24	38.2	23.9	38.6	0.092	20332			86
87	34138	5	Geranium robertianum	3005	2018-06-25-13-48-53	0	2	x	-30	0	38.5	23.9	38.2	23.8	38.6	0.092	20332			87
88	34139	5	Geranium robertianum	3005	2018-06-25-13-48-55	0	2	x	-30	0	38.5	23.9	38.2	23.8	38.6	0.092	20332			88
89	34140	5	Geranium robertianum	3005	2018-06-25-13-48-57	0	2	x	-30	0	38.6	24	38.1	23.8	38.5	-0.101	20332			89
90	34141	5	Geranium robertianum	3005	2018-06-25-13-48-59	0	2	x	-30	0	38.5	24	38.1	23.8	38.5	-0.001	20332			90
91	34142	5	Geranium robertianum	3005	2018-06-25-13-49-01	0	2	x	-30	0	38.5	24	38.1	23.8	38.5	-0.001	20332	Last10	Here	91
92	34143	5	Geranium robertianum	3005	2018-06-25-13-49-03	0	2	x	-30	0	38.5	24	38.1	23.8	38.5	-0.001	20332	Last10	Here	92
93	34144	5	Geranium robertianum	3005	2018-06-25-13-49-05	0	2	x	-30	0	38.5	24	38.1	23.8	38.5	-0.001	20332	Last10	Here	93
94	34145	5	Geranium robertianum	3005	2018-06-25-13-49-07	0	2	x	-30	0	38.5	24	38.1	23.8	38.5	-0.001	20332	Last10	Here	94
95	34146	5	Geranium robertianum	3005	2018-06-25-13-49-09	0	2	x	-30	0	38.5	24	38.2	23.8	38.6	0.092	20332	Last10	Here	95
96	34147	5	Geranium robertianum	3005	2018-06-25-13-49-11	0	2	x	-30	0	38.6	24	38.2	23.9	38.6	-0.008	20332	Last10	Here	96
97	34148	5	Geranium robertianum	3005	2018-06-25-13-49-13	0	2	x	-30	0	38.6	24	38.1	23.8	38.5	-0.101	20332	Last10	Here	97
98	34149	5	Geranium robertianum	3005	2018-06-25-13-49-15	0	2	x	-30	0	38.5	24	38.2	23.8	38.6	0.092	20332	Last10	Here	98
99	34150	5	Geranium robertianum	3005	2018-06-25-13-49-17	0	2	x	-30	0	38.5	24	38.2	23.8	38.6	0.092	20332	Last10	Here	99
100	34151	5	Geranium robertianum	3005	2018-06-25-13-49-19	0	2	x	-30	0	38.5	24	38.2	23.8	38.6	0.092	20332	Last10	Here	100
101	34152	5	Geranium robertianum	3005	2018-06-25-13-49-51	0	2	x	-25	0	38.5	24	38.2	23.8	38.6	0.092	20333	First10	Here	1
102	34153	5	Geranium robertianum	3005	2018-06-25-13-49-53	0	2	x	-25	0	38.5	24	38.2	23.8	38.6	0.092	20333	First10	Here	2
103	34154	5	Geranium robertianum	3005	2018-06-25-13-49-55	0	2	x	-25	0	38.5	24	38.2	23.8	38.6	0.092	20333	First10	Here	3
104	34155	5	Geranium robertianum	3005	2018-06-25-13-49-57	0	2	x	-25	0	38.5	24	38.3	23.9	38.7	0.184	20333	First10	Here	4
105	34156	5	Geranium robertianum	3005	2018-06-25-13-49-59	0	2	x	-25	0	38.5	24	38.3	23.9	38.7	0.184	20333	First10	Here	5
106	34157	5	Geranium robertianum	3005	2018-06-25-13-50-01	0	2	x	-25	0	38.5	24	38.3	23.9	38.7	0.184	20333	First10	Here	6
107	34158	5	Geranium robertianum	3005	2018-06-25-13-50-03	0	2	x	-25	0	38.5	24	38.2	23.8	38.6	0.092	20333	First10	Here	7
108	34159	5	Geranium robertianum	3005	2018-06-25-13-50-05	0	2	x	-25	0	38.5	24	38.2	23.8	38.6	0.092	20333	First10	Here	8
109	34160	5	Geranium robertianum	3005	2018-06-25-13-50-07	0	2	x	-25	0	38.5	24	38.2	23.8	38.6	0.092	20333	First10	Here	9
110	34161	5	Geranium robertianum	3005	2018-06-25-13-50-09	0	2	x	-25	0	38.5	24	38.3	23.9	38.7	0.184	20333	First10	Here	10
111	34162	5	Geranium robertianum	3005	2018-06-25-13-50-11	0	2	x	-25	0	38.6	24	38.3	23.9	38.7	0.084	20333			11
112	34163	5	Geranium robertianum	3005	2018-06-25-13-50-13	0	2	x	-25	0	38.6	24	38.2	23.8	38.6	-0.008	20333			12
113	34164	5	Geranium robertianum	3005	2018-06-25-13-50-15	0	2	x	-25	0	38.5	24	38.3	23.9	38.7	0.184	20333			13
114	34165	5	Geranium robertianum	3005	2018-06-25-13-50-17	0	2	x	-25	0	38.5	23.9	38.2	23.8	38.6	0.092	20333			14
115	34166	5	Geranium robertianum	3005	2018-06-25-13-50-19	0	2	x	-25	0	38.6	24	38.2	23.8	38.6	-0.008	20333			15
116	34167	5	Geranium robertianum	3005	2018-06-25-13-50-21	0	2	x	-25	0	38.5	23.9	38.2	23.8	38.6	0.092	20333			16
117	34168	5	Geranium robertianum	3005	2018-06-25-13-50-23	0	2	x	-25	0	38.6	24	38.2	23.8	38.6	-0.008	20333			17
118	34169	5	Geranium robertianum	3005	2018-06-25-13-50-25	0	2	x	-25	0	38.6	24	38.2	23.8	38.6	-0.008	20333			18
119	34170	5	Geranium robertianum	3005	2018-06-25-13-50-27	0	2	x	-25	0	38.6	24	38.2	23.8	38.6	-0.008	20333			19
120	34171	5	Geranium robertianum	3005	2018-06-25-13-50-29	0	2	x	-25	0	38.5	23.9	38.3	23.9	38.7	0.184	20333			20
121	34172	5	Geranium robertianum	3005	2018-06-25-13-50-31	0	2	x	-25	0	38.5	23.9	38.2	23.8	38.6	0.092	20333			21
122	34173	5	Geranium robertianum	3005	2018-06-25-13-50-33	0	2	x	-25	0	38.6	24	38.2	23.8	38.6	-0.008	20333			22
123	34174	5	Geranium robertianum	3005	2018-06-25-13-50-35	0	2	x	-25	0	38.5	23.9	38.2	23.8	38.6	0.092	20333			23
124	34175	5	Geranium robertianum	3005	2018-06-25-13-50-37	0	2	x	-25	0	38.6	24	38.2	23.8	38.6	-0.008	20333			24
125	34176	5	Geranium robertianum	3005	2018-06-25-13-50-39	0	2	x	-25	0	38.6	24	38.2	23.8	38.6	-0.008	20333			25
126	34177	5	Geranium robertianum	3005	2018-06-25-13-50-41	0	2	x	-25	0	38.5	23.9	38.2	23.8	38.6	0.092	20333			26
127	34178	5	Geranium robertianum	3005	2018-06-25-13-50-43	0	2	x	-25	0	38.5	23.9	38.2	23.8	38.6	0.092	20333			27
128	34179	5	Geranium robertianum	3005	2018-06-25-13-50-45	0	2	x	-25	0	38.5	23.9	38.2	23.8	38.6	0.092	20333			28
129	34180	5	Geranium robertianum	3005	2018-06-25-13-50-47	0	2	x	-25	0	38.6	24	38.2	23.8	38.6	-0.008	20333			29
130	34181	5	Geranium robertianum	3005	2018-06-25-13-50-49	0	2	x	-25	0	38.6	24	38.2	23.8	38.6	-0.008	20333			30
131	34182	5	Geranium robertianum	3005	2018-06-25-13-50-51	0	2	x	-25	0	38.5	23.9	38.2	23.8	38.6	0.092	20333			31
132	34183	5	Geranium robertianum	3005	2018-06-25-13-50-53	0	2	x	-25	0	38.6	24	38.3	23.9	38.7	0.084	20333			32
133	34184	5	Geranium robertianum	3005	2018-06-25-13-50-55	0	2	x	-25	0	38.6	24	38.3	23.9	38.7	0.084	20333			33
134	34185	5	Geranium robertianum	3005	2018-06-25-13-50-57	0	2	x	-25	0	38.6	24	38.2	23.8	38.6	-0.008	20333			34
135	34186	5	Geranium robertianum	3005	2018-06-25-13-50-59	0	2	x	-25	0	38.6	24	38.3	23.9	38.7	0.084	20333			35
136	34187	5	Geranium robertianum	3005	2018-06-25-13-51-01	0	2	x	-25	0	38.6	24	38.3	23.9	38.7	0.084	20333			36
137	34188	5	Geranium robertianum	3005	2018-06-25-13-51-03	0	2	x	-25	0	38.6	24	38.2	23.8	38.6	-0.008	20333			37
138	34189	5	Geranium robertianum	3005	2018-06-25-13-51-05	0	2	x	-25	0	38.6	24	38.2	23.8	38.6	-0.008	20333			38
139	34190	5	Geranium robertianum	3005	2018-06-25-13-51-07	0	2	x	-25	0	38.5	23.9	38.2	23.8	38.6	0.092	20333			39
140	34191	5	Geranium robertianum	3005	2018-06-25-13-51-09	0	2	x	-25	0	38.6	24	38.2	23.8	38.6	-0.008	20333			40
141	34192	5	Geranium robertianum	3005	2018-06-25-13-51-11	0	2	x	-25	0	38.6	24	38.2	23.8	38.6	-0.008	20333			41
142	34193	5	Geranium robertianum	3005	2018-06-25-13-51-13	0	2	x	-25	0	38.6	24	38.2	23.8	38.6	-0.008	20333			42
143	34194	5	Geranium robertianum	3005	2018-06-25-13-51-15	0	2	x	-25	0	38.6	24	38.3	23.9	38.7	0.084	20333			43
144	34195	5	Geranium robertianum	3005	2018-06-25-13-51-17	0	2	x	-25	0	38.6	24	38.2	23.8	38.6	-0.008	20333			44
145	34196	5	Geranium robertianum	3005	2018-06-25-13-51-19	0	2	x	-25	0	38.5	23.9	38.2	23.8	38.6	0.092	20333			45
146	34197	5	Geranium robertianum	3005	2018-06-25-13-51-21	0	2	x	-25	0	38.6	24	38.2	23.8	38.6	-0.008	20333			46
147	34198	5	Geranium robertianum	3005	2018-06-25-13-51-23	0	2	x	-25	0	38.6	24	38.2	23.8	38.6	-0.008	20333			47
148	34199	5	Geranium robertianum	3005	2018-06-25-13-51-25	0	2	x	-25	0	38.5	23.9	38.2	23.8	38.6	0.092	20333			48
149	34200	5	Geranium robertianum	3005	2018-06-25-13-51-27	0	2	x	-25	0	38.6	24	38.2	23.8	38.6	-0.008	20333			49
150	34201	5	Geranium robertianum	3005	2018-06-25-13-51-29	0	2	x	-25	0	38.6	24	38.3	23.9	38.7	0.084	20333			50
151	34202	5	Geranium robertianum	3005	2018-06-25-13-51-31	0	2	x	-25	0	38.6	24	38.2	23.8	38.6	-0.008	20333			51
152	34203	5	Geranium robertianum	3005	2018-06-25-13-51-33	0	2	x	-25	0	38.5	23.9	38.3	23.9	38.7	0.184	20333			52
153	34204	5	Geranium robertianum	3005	2018-06-25-13-51-35	0	2	x	-25	0	38.6	24	38.2	23.8	38.6	-0.008	20333			53
154	34205	5	Geranium robertianum	3005	2018-06-25-13-51-37	0	2	x	-25	0	38.5	23.9	38.2	23.8	38.6	0.092	20333			54
155	34206	5	Geranium robertianum	3005	2018-06-25-13-51-39	0	2	x	-25	0	38.6	24	38.2	23.8	38.6	-0.008	20333			55
156	34207	5	Geranium robertianum	3005	2018-06-25-13-51-41	0	2	x	-25	0	38.6	24	38.3	23.8	38.7	0.084	20333			56
157	34208	5	Geranium robertianum	3005	2018-06-25-13-51-43	0	2	x	-25	0	38.6	24	38.2	23.8	38.6	-0.008	20333			57
158	34209	5	Geranium robertianum	3005	2018-06-25-13-51-45	0	2	x	-25	0	38.6	24	38.2	23.8	38.6	-0.008	20333			58
159	34210	5	Geranium robertianum	3005	2018-06-25-13-51-47	0	2	x	-25	0	38.5	23.9	38.3	23.8	38.7	0.184	20333			59
160	34211	5	Geranium robertianum	3005	2018-06-25-13-51-49	0	2	x	-25	0	38.5	23.9	38.4	23.9	38.8	0.277	20333			60
161	34212	5	Geranium robertianum	3005	2018-06-25-13-51-51	0	2	x	-25	0	38.6	24	38.2	23.8	38.6	-0.008	20333			61
162	34213	5	Geranium robertianum	3005	2018-06-25-13-51-53	0	2	x	-25	0	38.6	24	38.3	23.8	38.7	0.084	20333			62
163	34214	5	Geranium robertianum	3005	2018-06-25-13-51-55	0	2	x	-25	0	38.5	23.9	38.3	23.8	38.7	0.184	20333			63
164	34215	5	Geranium robertianum	3005	2018-06-25-13-51-57	0	2	x	-25	0	38.6	24	38.3	23.8	38.7	0.084	20333			64
165	34216	5	Geranium robertianum	3005	2018-06-25-13-52-00	0	2	x	-25	0	38.6	24	38.3	23.8	38.7	0.084	20333			65
166	34217	5	Geranium robertianum	3005	2018-06-25-13-52-02	0	2	x	-25	0	38.6	24	38.3	23.8	38.7	0.084	20333			66
167	34218	5	Geranium robertianum	3005	2018-06-25-13-52-04	0	2	x	-25	0	38.5	23.9	38.3	23.8	38.7	0.184	20333			67
168	34219	5	Geranium robertianum	3005	2018-06-25-13-52-06	0	2	x	-25	0	38.5	23.9	38.3	23.8	38.7	0.184	20333			68
169	34220	5	Geranium robertianum	3005	2018-06-25-13-52-08	0	2	x	-25	0	38.6	24	38.4	23.9	38.8	0.177	20333			69
170	34221	5	Geranium robertianum	3005	2018-06-25-13-52-10	0	2	x	-25	0	38.6	24	38.3	23.8	38.7	0.084	20333			70
171	34222	5	Geranium robertianum	3005	2018-06-25-13-52-12	0	2	x	-25	0	38.5	23.9	38.3	23.8	38.7	0.184	20333			71
172	34223	5	Geranium robertianum	3005	2018-06-25-13-52-14	0	2	x	-25	0	38.6	24	38.3	23.8	38.7	0.084	20333			72
173	34224	5	Geranium robertianum	3005	2018-06-25-13-52-16	0	2	x	-25	0	38.6	24	38.4	23.9	38.8	0.177	20333			73
174	34225	5	Geranium robertianum	3005	2018-06-25-13-52-18	0	2	x	-25	0	38.5	23.9	38.3	23.8	38.7	0.184	20333			74
175	34226	5	Geranium robertianum	3005	2018-06-25-13-52-20	0	2	x	-25	0	38.6	24	38.3	23.8	38.7	0.084	20333			75
176	34227	5	Geranium robertianum	3005	2018-06-25-13-52-22	0	2	x	-25	0	38.6	24	38.4	23.9	38.8	0.177	20333			76
177	34228	5	Geranium robertianum	3005	2018-06-25-13-52-24	0	2	x	-25	0	38.6	24	38.2	23.8	38.6	-0.008	20333			77
178	34229	5	Geranium robertianum	3005	2018-06-25-13-52-26	0	2	x	-25	0	38.6	24	38.4	23.9	38.8	0.177	20333			78
179	34230	5	Geranium robertianum	3005	2018-06-25-13-52-28	0	2	x	-25	0	38.5	23.9	38.3	23.8	38.7	0.184	20333			79
180	34231	5	Geranium robertianum	3005	2018-06-25-13-52-30	0	2	x	-25	0	38.6	24	38.3	23.8	38.7	0.084	20333			80
181	34232	5	Geranium robertianum	3005	2018-06-25-13-52-32	0	2	x	-25	0	38.6	24	38.3	23.9	38.7	0.084	20333			81
182	34233	5	Geranium robertianum	3005	2018-06-25-13-52-34	0	2	x	-25	0	38.6	24	38.3	23.8	38.7	0.084	20333			82
183	34234	5	Geranium robertianum	3005	2018-06-25-13-52-36	0	2	x	-25	0	38.5	23.9	38.2	23.8	38.6	0.092	20333			83
184	34235	5	Geranium robertianum	3005	2018-06-25-13-52-38	0	2	x	-25	0	38.6	24	38.2	23.8	38.6	-0.008	20333			84
185	34236	5	Geranium robertianum	3005	2018-06-25-13-52-40	0	2	x	-25	0	38.5	23.9	38.3	23.9	38.7	0.184	20333			85
186	34237	5	Geranium robertianum	3005	2018-06-25-13-52-42	0	2	x	-25	0	38.6	24	38.3	23.8	38.7	0.084	20333			86
187	34238	5	Geranium robertianum	3005	2018-06-25-13-52-44	0	2	x	-25	0	38.5	23.9	38.2	23.8	38.6	0.092	20333			87
188	34239	5	Geranium robertianum	3005	2018-06-25-13-52-46	0	2	x	-25	0	38.6	24	38.2	23.8	38.6	-0.008	20333			88
189	34240	5	Geranium robertianum	3005	2018-06-25-13-52-48	0	2	x	-25	0	38.6	24	38.2	23.8	38.6	-0.008	20333			89
190	34241	5	Geranium robertianum	3005	2018-06-25-13-52-50	0	2	x	-25	0	38.5	23.9	38.2	23.8	38.6	0.092	20333			90
191	34242	5	Geranium robertianum	3005	2018-06-25-13-52-52	0	2	x	-25	0	38.7	24	38.3	23.8	38.7	-0.016	20333	Last10	Here	91
192	34243	5	Geranium robertianum	3005	2018-06-25-13-52-54	0	2	x	-25	0	38.7	24	38.2	23.8	38.6	-0.108	20333	Last10	Here	92
193	34244	5	Geranium robertianum	3005	2018-06-25-13-52-56	0	2	x	-25	0	38.7	24	38.3	23.8	38.7	-0.016	20333	Last10	Here	93
194	34245	5	Geranium robertianum	3005	2018-06-25-13-52-58	0	2	x	-25	0	38.7	24	38.3	23.8	38.7	-0.016	20333	Last10	Here	94
195	34246	5	Geranium robertianum	3005	2018-06-25-13-53-00	0	2	x	-25	0	38.6	23.9	38.3	23.8	38.7	0.084	20333	Last10	Here	95
196	34247	5	Geranium robertianum	3005	2018-06-25-13-53-02	0	2	x	-25	0	38.7	24	38.3	23.8	38.7	-0.016	20333	Last10	Here	96
197	34248	5	Geranium robertianum	3005	2018-06-25-13-53-04	0	2	x	-25	0	38.7	24	38.3	23.8	38.7	-0.016	20333	Last10	Here	97
198	34249	5	Geranium robertianum	3005	2018-06-25-13-53-06	0	2	x	-25	0	38.7	24	38.3	23.8	38.7	-0.016	20333	Last10	Here	98
199	34250	5	Geranium robertianum	3005	2018-06-25-13-53-08	0	2	x	-25	0	38.7	24	38.3	23.8	38.7	-0.016	20333	Last10	Here	99
200	34251	5	Geranium robertianum	3005	2018-06-25-13-53-10	0	2	x	-25	0	38.7	24	38.3	23.8	38.7	-0.016	20333	Last10	Here	100
201	34252	5	Geranium robertianum	3005	2018-06-25-13-53-42	0	2	x	-20	0	38.6	24	38.3	23.8	38.7	0.084	20334	First10	Here	1
202	34253	5	Geranium robertianum	3005	2018-06-25-13-53-44	0	2	x	-20	0	38.7	24	38.3	23.8	38.7	-0.016	20334	First10	Here	2
203	34254	5	Geranium robertianum	3005	2018-06-25-13-53-46	0	2	x	-20	0	38.7	24	38.3	23.8	38.7	-0.016	20334	First10	Here	3
204	34255	5	Geranium robertianum	3005	2018-06-25-13-53-48	0	2	x	-20	0	38.7	24	38.4	23.9	38.8	0.077	20334	First10	Here	4
205	34256	5	Geranium robertianum	3005	2018-06-25-13-53-50	0	2	x	-20	0	38.7	24	38.3	23.8	38.7	-0.016	20334	First10	Here	5
206	34257	5	Geranium robertianum	3005	2018-06-25-13-53-52	0	2	x	-20	0	38.7	24	38.3	23.8	38.7	-0.016	20334	First10	Here	6
207	34258	5	Geranium robertianum	3005	2018-06-25-13-53-54	0	2	x	-20	0	38.7	24	38.3	23.8	38.7	-0.016	20334	First10	Here	7
208	34259	5	Geranium robertianum	3005	2018-06-25-13-53-56	0	2	x	-20	0	38.7	24	38.4	23.9	38.8	0.077	20334	First10	Here	8
209	34260	5	Geranium robertianum	3005	2018-06-25-13-53-58	0	2	x	-20	0	38.7	24	38.3	23.8	38.7	-0.016	20334	First10	Here	9
210	34261	5	Geranium robertianum	3005	2018-06-25-13-54-00	0	2	x	-20	0	38.5	23.9	38.3	23.8	38.7	0.184	20334	First10	Here	10
211	34262	5	Geranium robertianum	3005	2018-06-25-13-54-02	0	2	x	-20	0	38.7	24	38.3	23.8	38.7	-0.016	20334			11
212	34263	5	Geranium robertianum	3005	2018-06-25-13-54-04	0	2	x	-20	0	38.5	23.9	38.3	23.8	38.7	0.184	20334			12
213	34264	5	Geranium robertianum	3005	2018-06-25-13-54-06	0	2	x	-20	0	38.7	24	38.3	23.8	38.7	-0.016	20334			13
214	34265	5	Geranium robertianum	3005	2018-06-25-13-54-08	0	2	x	-20	0	38.6	24	38.4	23.9	38.8	0.177	20334			14
215	34266	5	Geranium robertianum	3005	2018-06-25-13-54-10	0	2	x	-20	0	38.7	24	38.4	23.9	38.8	0.077	20334			15
216	34267	5	Geranium robertianum	3005	2018-06-25-13-54-12	0	2	x	-20	0	38.7	24	38.4	23.9	38.8	0.077	20334			16
217	34268	5	Geranium robertianum	3005	2018-06-25-13-54-14	0	2	x	-20	0	38.7	24	38.3	23.8	38.7	-0.016	20334			17
218	34269	5	Geranium robertianum	3005	2018-06-25-13-54-16	0	2	x	-20	0	38.7	24	38.3	23.8	38.7	-0.016	20334			18
219	34270	5	Geranium robertianum	3005	2018-06-25-13-54-18	0	2	x	-20	0	38.6	23.9	38.4	23.9	38.8	0.177	20334			19
220	34271	5	Geranium robertianum	3005	2018-06-25-13-54-20	0	2	x	-20	0	38.7	24	38.3	23.8	38.7	-0.016	20334			20
221	34272	5	Geranium robertianum	3005	2018-06-25-13-54-22	0	2	x	-20	0	38.6	23.9	38.3	23.8	38.7	0.084	20334			21
222	34273	5	Geranium robertianum	3005	2018-06-25-13-54-24	0	2	x	-20	0	38.6	23.9	38.4	23.8	38.8	0.177	20334			22
223	34274	5	Geranium robertianum	3005	2018-06-25-13-54-26	0	2	x	-20	0	38.6	23.9	38.4	23.8	38.8	0.177	20334			23
224	34275	5	Geranium robertianum	3005	2018-06-25-13-54-28	0	2	x	-20	0	38.7	24	38.3	23.8	38.7	-0.016	20334			24
225	34276	5	Geranium robertianum	3005	2018-06-25-13-54-30	0	2	x	-20	0	38.7	24	38.3	23.8	38.7	-0.016	20334			25
226	34277	5	Geranium robertianum	3005	2018-06-25-13-54-32	0	2	x	-20	0	38.6	23.9	38.3	23.8	38.7	0.084	20334			26
227	34278	5	Geranium robertianum	3005	2018-06-25-13-54-34	0	2	x	-20	0	38.7	24	38.4	23.9	38.8	0.077	20334			27
228	34279	5	Geranium robertianum	3005	2018-06-25-13-54-36	0	2	x	-20	0	38.7	24	38.4	23.9	38.8	0.077	20334			28
229	34280	5	Geranium robertianum	3005	2018-06-25-13-54-38	0	2	x	-20	0	38.6	24	38.3	23.8	38.7	0.084	20334			29
230	34281	5	Geranium robertianum	3005	2018-06-25-13-54-40	0	2	x	-20	0	38.6	24	38.3	23.8	38.7	0.084	20334			30
231	34282	5	Geranium robertianum	3005	2018-06-25-13-54-42	0	2	x	-20	0	38.5	23.9	38.4	23.9	38.8	0.277	20334			31
232	34283	5	Geranium robertianum	3005	2018-06-25-13-54-44	0	2	x	-20	0	38.6	24	38.3	23.8	38.7	0.084	20334			32
233	34284	5	Geranium robertianum	3005	2018-06-25-13-54-46	0	2	x	-20	0	38.6	24	38.3	23.8	38.7	0.084	20334			33
234	34285	5	Geranium robertianum	3005	2018-06-25-13-54-48	0	2	x	-20	0	38.6	24	38.4	23.9	38.8	0.177	20334			34
235	34286	5	Geranium robertianum	3005	2018-06-25-13-54-50	0	2	x	-20	0	38.6	24	38.3	23.8	38.7	0.084	20334			35
236	34287	5	Geranium robertianum	3005	2018-06-25-13-54-52	0	2	x	-20	0	38.6	24	38.3	23.8	38.7	0.084	20334			36
237	34288	5	Geranium robertianum	3005	2018-06-25-13-54-54	0	2	x	-20	0	38.6	24	38.3	23.8	38.7	0.084	20334			37
238	34289	5	Geranium robertianum	3005	2018-06-25-13-54-56	0	2	x	-20	0	38.7	24	38.3	23.8	38.7	-0.016	20334			38
239	34290	5	Geranium robertianum	3005	2018-06-25-13-54-58	0	2	x	-20	0	38.6	24	38.3	23.8	38.7	0.084	20334			39
240	34291	5	Geranium robertianum	3005	2018-06-25-13-55-00	0	2	x	-20	0	38.6	24	38.4	23.9	38.8	0.177	20334			40
241	34292	5	Geranium robertianum	3005	2018-06-25-13-55-02	0	2	x	-20	0	38.6	24	38.3	23.8	38.7	0.084	20334			41
242	34293	5	Geranium robertianum	3005	2018-06-25-13-55-04	0	2	x	-20	0	38.5	23.9	38.3	23.8	38.7	0.184	20334			42
243	34294	5	Geranium robertianum	3005	2018-06-25-13-55-06	0	2	x	-20	0	38.5	23.9	38.4	23.9	38.8	0.277	20334			43
244	34295	5	Geranium robertianum	3005	2018-06-25-13-55-08	0	2	x	-20	0	38.5	23.9	38.3	23.8	38.7	0.184	20334			44
245	34296	5	Geranium robertianum	3005	2018-06-25-13-55-10	0	2	x	-20	0	38.6	24	38.4	23.9	38.8	0.177	20334			45
246	34297	5	Geranium robertianum	3005	2018-06-25-13-55-12	0	2	x	-20	0	38.7	24	38.4	23.9	38.8	0.077	20334			46
247	34298	5	Geranium robertianum	3005	2018-06-25-13-55-14	0	2	x	-20	0	38.6	23.9	38.3	23.8	38.7	0.084	20334			47
248	34299	5	Geranium robertianum	3005	2018-06-25-13-55-16	0	2	x	-20	0	38.6	23.9	38.4	23.9	38.8	0.177	20334			48
249	34300	5	Geranium robertianum	3005	2018-06-25-13-55-18	0	2	x	-20	0	38.7	24	38.3	23.8	38.7	-0.016	20334			49
250	34301	5	Geranium robertianum	3005	2018-06-25-13-55-20	0	2	x	-20	0	38.6	23.9	38.4	23.9	38.8	0.177	20334			50
251	34302	5	Geranium robertianum	3005	2018-06-25-13-55-22	0	2	x	-20	0	38.7	24	38.3	23.8	38.7	-0.016	20334			51
252	34303	5	Geranium robertianum	3005	2018-06-25-13-55-24	0	2	x	-20	0	38.6	24	38.3	23.8	38.7	0.084	20334			52
253	34304	5	Geranium robertianum	3005	2018-06-25-13-55-26	0	2	x	-20	0	38.7	24	38.3	23.8	38.7	-0.016	20334			53
254	34305	5	Geranium robertianum	3005	2018-06-25-13-55-28	0	2	x	-20	0	38.7	24	38.3	23.8	38.7	-0.016	20334			54
255	34306	5	Geranium robertianum	3005	2018-06-25-13-55-30	0	2	x	-20	0	38.7	24	38.5	23.9	38.9	0.169	20334			55
256	34307	5	Geranium robertianum	3005	2018-06-25-13-55-32	0	2	x	-20	0	38.7	24	38.5	23.9	38.9	0.169	20334			56
257	34308	5	Geranium robertianum	3005	2018-06-25-13-55-34	0	2	x	-20	0	38.7	24	38.5	23.9	38.9	0.169	20334			57
258	34309	5	Geranium robertianum	3005	2018-06-25-13-55-36	0	2	x	-20	0	38.7	24	38.5	23.9	38.9	0.169	20334			58
259	34310	5	Geranium robertianum	3005	2018-06-25-13-55-38	0	2	x	-20	0	38.7	24	38.5	23.9	38.9	0.169	20334			59
260	34311	5	Geranium robertianum	3005	2018-06-25-13-55-40	0	2	x	-20	0	38.7	24	38.4	23.8	38.8	0.077	20334			60
261	34312	5	Geranium robertianum	3005	2018-06-25-13-55-42	0	2	x	-20	0	38.7	24	38.4	23.9	38.8	0.077	20334			61
262	34313	5	Geranium robertianum	3005	2018-06-25-13-55-44	0	2	x	-20	0	38.7	24	38.4	23.8	38.8	0.077	20334			62
263	34314	5	Geranium robertianum	3005	2018-06-25-13-55-46	0	2	x	-20	0	38.7	24	38.4	23.8	38.8	0.077	20334			63
264	34315	5	Geranium robertianum	3005	2018-06-25-13-55-48	0	2	x	-20	0	38.7	24	38.4	23.9	38.8	0.077	20334			64
265	34316	5	Geranium robertianum	3005	2018-06-25-13-55-50	0	2	x	-20	0	38.6	23.9	38.5	23.9	38.9	0.269	20334			65
266	34317	5	Geranium robertianum	3005	2018-06-25-13-55-52	0	2	x	-20	0	38.7	24	38.3	23.8	38.7	-0.016	20334			66
267	34318	5	Geranium robertianum	3005	2018-06-25-13-55-54	0	2	x	-20	0	38.7	24	38.3	23.8	38.7	-0.016	20334			67
268	34319	5	Geranium robertianum	3005	2018-06-25-13-55-56	0	2	x	-20	0	38.7	24	38.3	23.8	38.7	-0.016	20334			68
269	34320	5	Geranium robertianum	3005	2018-06-25-13-55-58	0	2	x	-20	0	38.7	24	38.5	23.9	38.9	0.169	20334			69
270	34321	5	Geranium robertianum	3005	2018-06-25-13-56-00	0	2	x	-20	0	38.7	24	38.4	23.8	38.8	0.077	20334			70
271	34322	5	Geranium robertianum	3005	2018-06-25-13-56-02	0	2	x	-20	0	38.7	24	38.5	23.9	38.9	0.169	20334			71
272	34323	5	Geranium robertianum	3005	2018-06-25-13-56-04	0	2	x	-20	0	38.7	24	38.4	23.9	38.8	0.077	20334			72
273	34324	5	Geranium robertianum	3005	2018-06-25-13-56-06	0	2	x	-20	0	38.7	24	38.4	23.9	38.8	0.077	20334			73
274	34325	5	Geranium robertianum	3005	2018-06-25-13-56-08	0	2	x	-20	0	38.7	24	38.4	23.9	38.8	0.077	20334			74
275	34326	5	Geranium robertianum	3005	2018-06-25-13-56-10	0	2	x	-20	0	38.7	24	38.3	23.8	38.7	-0.016	20334			75
276	34327	5	Geranium robertianum	3005	2018-06-25-13-56-12	0	2	x	-20	0	38.7	24	38.4	23.8	38.8	0.077	20334			76
277	34328	5	Geranium robertianum	3005	2018-06-25-13-56-14	0	2	x	-20	0	38.7	24	38.5	23.9	38.9	0.169	20334			77
278	34329	5	Geranium robertianum	3005	2018-06-25-13-56-16	0	2	x	-20	0	38.7	24	38.3	23.8	38.7	-0.016	20334			78
279	34330	5	Geranium robertianum	3005	2018-06-25-13-56-18	0	2	x	-20	0	38.7	24	38.5	23.9	38.9	0.169	20334			79
280	34331	5	Geranium robertianum	3005	2018-06-25-13-56-20	0	2	x	-20	0	38.7	24	38.5	23.9	38.9	0.169	20334			80
281	34332	5	Geranium robertianum	3005	2018-06-25-13-56-22	0	2	x	-20	0	38.7	24	38.5	23.9	38.9	0.169	20334			81
282	34333	5	Geranium robertianum	3005	2018-06-25-13-56-24	0	2	x	-20	0	38.7	24	38.4	23.8	38.8	0.077	20334			82
283	34334	5	Geranium robertianum	3005	2018-06-25-13-56-26	0	2	x	-20	0	38.7	24	38.4	23.9	38.8	0.077	20334			83
284	34335	5	Geranium robertianum	3005	2018-06-25-13-56-28	0	2	x	-20	0	38.7	24	38.4	23.8	38.8	0.077	20334			84
285	34336	5	Geranium robertianum	3005	2018-06-25-13-56-30	0	2	x	-20	0	38.7	24	38.3	23.8	38.7	-0.016	20334			85
286	34337	5	Geranium robertianum	3005	2018-06-25-13-56-32	0	2	x	-20	0	38.7	24	38.4	23.8	38.8	0.077	20334			86
287	34338	5	Geranium robertianum	3005	2018-06-25-13-56-34	0	2	x	-20	0	38.7	24	38.5	23.9	38.9	0.169	20334			87
288	34339	5	Geranium robertianum	3005	2018-06-25-13-56-36	0	2	x	-20	0	38.7	24	38.5	23.9	38.9	0.169	20334			88
289	34340	5	Geranium robertianum	3005	2018-06-25-13-56-38	0	2	x	-20	0	38.7	24	38.4	23.9	38.8	0.077	20334			89
290	34341	5	Geranium robertianum	3005	2018-06-25-13-56-40	0	2	x	-20	0	38.7	24	38.3	23.8	38.7	-0.016	20334			90
291	34342	5	Geranium robertianum	3005	2018-06-25-13-56-42	0	2	x	-20	0	38.7	24	38.4	23.9	38.8	0.077	20334	Last10	Here	91
292	34343	5	Geranium robertianum	3005	2018-06-25-13-56-44	0	2	x	-20	0	38.7	24	38.3	23.8	38.7	-0.016	20334	Last10	Here	92
293	34344	5	Geranium robertianum	3005	2018-06-25-13-56-46	0	2	x	-20	0	38.7	24	38.3	23.8	38.7	-0.016	20334	Last10	Here	93
294	34345	5	Geranium robertianum	3005	2018-06-25-13-56-48	0	2	x	-20	0	38.7	24	38.3	23.8	38.7	-0.016	20334	Last10	Here	94
295	34346	5	Geranium robertianum	3005	2018-06-25-13-56-50	0	2	x	-20	0	38.7	24	38.3	23.8	38.7	-0.016	20334	Last10	Here	95
296	34347	5	Geranium robertianum	3005	2018-06-25-13-56-52	0	2	x	-20	0	38.7	24	38.4	23.9	38.8	0.077	20334	Last10	Here	96
297	34348	5	Geranium robertianum	3005	2018-06-25-13-56-54	0	2	x	-20	0	38.7	24	38.4	23.9	38.8	0.077	20334	Last10	Here	97
298	34349	5	Geranium robertianum	3005	2018-06-25-13-56-56	0	2	x	-20	0	38.7	24	38.4	23.9	38.8	0.077	20334	Last10	Here	98
299	34350	5	Geranium robertianum	3005	2018-06-25-13-56-58	0	2	x	-20	0	38.7	24	38.4	23.9	38.8	0.077	20334	Last10	Here	99
300	34351	5	Geranium robertianum	3005	2018-06-25-13-57-00	0	2	x	-20	0	38.7	24	38.3	23.8	38.7	-0.016	20334	Last10	Here	100
301	34352	5	Geranium robertianum	3005	2018-06-25-13-57-33	0	2	x	-15	0	38.7	24	38.4	23.9	38.8	0.077	20335	First10	Here	1
302	34353	5	Geranium robertianum	3005	2018-06-25-13-57-35	0	2	x	-15	0	38.7	24	38.3	23.8	38.7	-0.016	20335	First10	Here	2
303	34354	5	Geranium robertianum	3005	2018-06-25-13-57-37	0	2	x	-15	0	38.7	24	38.3	23.8	38.7	-0.016	20335	First10	Here	3
304	34355	5	Geranium robertianum	3005	2018-06-25-13-57-39	0	2	x	-15	0	38.7	24	38.3	23.8	38.7	-0.016	20335	First10	Here	4
305	34356	5	Geranium robertianum	3005	2018-06-25-13-57-41	0	2	x	-15	0	38.7	24	38.3	23.8	38.7	-0.016	20335	First10	Here	5
306	34357	5	Geranium robertianum	3005	2018-06-25-13-57-43	0	2	x	-15	0	38.7	24	38.3	23.8	38.7	-0.016	20335	First10	Here	6
307	34358	5	Geranium robertianum	3005	2018-06-25-13-57-45	0	2	x	-15	0	38.7	24	38.5	23.9	38.9	0.169	20335	First10	Here	7
308	34359	5	Geranium robertianum	3005	2018-06-25-13-57-47	0	2	x	-15	0	38.7	24	38.4	23.9	38.8	0.077	20335	First10	Here	8
309	34360	5	Geranium robertianum	3005	2018-06-25-13-57-49	0	2	x	-15	0	38.7	24	38.3	23.8	38.7	-0.016	20335	First10	Here	9
310	34361	5	Geranium robertianum	3005	2018-06-25-13-57-51	0	2	x	-15	0	38.7	24	38.3	23.8	38.7	-0.016	20335	First10	Here	10
311	34362	5	Geranium robertianum	3005	2018-06-25-13-57-53	0	2	x	-15	0	38.6	24	38.4	23.8	38.8	0.177	20335			11
312	34363	5	Geranium robertianum	3005	2018-06-25-13-57-55	0	2	x	-15	0	38.7	24	38.4	23.8	38.8	0.077	20335			12
313	34364	5	Geranium robertianum	3005	2018-06-25-13-57-57	0	2	x	-15	0	38.7	24	38.5	23.9	38.9	0.169	20335			13
314	34365	5	Geranium robertianum	3005	2018-06-25-13-57-59	0	2	x	-15	0	38.7	24	38.5	23.9	38.9	0.169	20335			14
315	34366	5	Geranium robertianum	3005	2018-06-25-13-58-01	0	2	x	-15	0	38.7	24	38.5	23.9	38.9	0.169	20335			15
316	34367	5	Geranium robertianum	3005	2018-06-25-13-58-03	0	2	x	-15	0	38.7	24	38.5	23.9	38.9	0.169	20335			16
317	34368	5	Geranium robertianum	3005	2018-06-25-13-58-05	0	2	x	-15	0	38.6	23.9	38.5	23.9	38.9	0.269	20335			17
318	34369	5	Geranium robertianum	3005	2018-06-25-13-58-07	0	2	x	-15	0	38.7	24	38.3	23.8	38.7	-0.016	20335			18
319	34370	5	Geranium robertianum	3005	2018-06-25-13-58-09	0	2	x	-15	0	38.7	24	38.4	23.8	38.8	0.077	20335			19
320	34371	5	Geranium robertianum	3005	2018-06-25-13-58-11	0	2	x	-15	0	38.7	24	38.5	23.9	38.9	0.169	20335			20
321	34372	5	Geranium robertianum	3005	2018-06-25-13-58-13	0	2	x	-15	0	38.6	23.9	38.5	23.9	38.9	0.269	20335			21
322	34373	5	Geranium robertianum	3005	2018-06-25-13-58-15	0	2	x	-15	0	38.6	23.9	38.4	23.8	38.8	0.177	20335			22
323	34374	5	Geranium robertianum	3005	2018-06-25-13-58-17	0	2	x	-15	0	38.7	24	38.5	23.9	38.9	0.169	20335			23
324	34375	5	Geranium robertianum	3005	2018-06-25-13-58-19	0	2	x	-15	0	38.7	24	38.5	23.9	38.9	0.169	20335			24
325	34376	5	Geranium robertianum	3005	2018-06-25-13-58-21	0	2	x	-15	0	38.7	24	38.5	23.9	38.9	0.169	20335			25
326	34377	5	Geranium robertianum	3005	2018-06-25-13-58-23	0	2	x	-15	0	38.7	24	38.5	23.9	38.9	0.169	20335			26
327	34378	5	Geranium robertianum	3005	2018-06-25-13-58-25	0	2	x	-15	0	38.7	24	38.5	23.9	38.9	0.169	20335			27
328	34379	5	Geranium robertianum	3005	2018-06-25-13-58-27	0	2	x	-15	0	38.7	24	38.5	23.9	38.9	0.169	20335			28
329	34380	5	Geranium robertianum	3005	2018-06-25-13-58-29	0	2	x	-15	0	38.7	24	38.4	23.8	38.8	0.077	20335			29
330	34381	5	Geranium robertianum	3005	2018-06-25-13-58-31	0	2	x	-15	0	38.7	24	38.4	23.8	38.8	0.077	20335			30
331	34382	5	Geranium robertianum	3005	2018-06-25-13-58-33	0	2	x	-15	0	38.7	24	38.4	23.8	38.8	0.077	20335			31
332	34383	5	Geranium robertianum	3005	2018-06-25-13-58-35	0	2	x	-15	0	38.7	24	38.5	23.9	38.9	0.169	20335			32
333	34384	5	Geranium robertianum	3005	2018-06-25-13-58-37	0	2	x	-15	0	38.7	24	38.5	23.9	38.9	0.169	20335			33
334	34385	5	Geranium robertianum	3005	2018-06-25-13-58-39	0	2	x	-15	0	38.7	24	38.5	23.9	38.9	0.169	20335			34
335	34386	5	Geranium robertianum	3005	2018-06-25-13-58-41	0	2	x	-15	0	38.7	24	38.5	23.9	38.9	0.169	20335			35
336	34387	5	Geranium robertianum	3005	2018-06-25-13-58-43	0	2	x	-15	0	38.7	24	38.5	23.9	38.9	0.169	20335			36
337	34388	5	Geranium robertianum	3005	2018-06-25-13-58-45	0	2	x	-15	0	38.7	24	38.5	23.9	38.9	0.169	20335			37
338	34389	5	Geranium robertianum	3005	2018-06-25-13-58-47	0	2	x	-15	0	38.7	24	38.4	23.8	38.8	0.077	20335			38
339	34390	5	Geranium robertianum	3005	2018-06-25-13-58-49	0	2	x	-15	0	38.7	24	38.5	23.9	38.9	0.169	20335			39
340	34391	5	Geranium robertianum	3005	2018-06-25-13-58-51	0	2	x	-15	0	38.7	24	38.5	23.9	38.9	0.169	20335			40
341	34392	5	Geranium robertianum	3005	2018-06-25-13-58-53	0	2	x	-15	0	38.7	24	38.5	23.9	38.9	0.169	20335			41
342	34393	5	Geranium robertianum	3005	2018-06-25-13-58-55	0	2	x	-15	0	38.7	24	38.5	23.8	38.9	0.169	20335			42
343	34394	5	Geranium robertianum	3005	2018-06-25-13-58-57	0	2	x	-15	0	38.7	24	38.5	23.8	38.9	0.169	20335			43
344	34395	5	Geranium robertianum	3005	2018-06-25-13-58-59	0	2	x	-15	0	38.6	23.9	38.5	23.8	38.9	0.269	20335			44
345	34396	5	Geranium robertianum	3005	2018-06-25-13-59-01	0	2	x	-15	0	38.7	24	38.5	23.8	38.9	0.169	20335			45
346	34397	5	Geranium robertianum	3005	2018-06-25-13-59-03	0	2	x	-15	0	38.7	24	38.4	23.8	38.8	0.077	20335			46
347	34398	5	Geranium robertianum	3005	2018-06-25-13-59-05	0	2	x	-15	0	38.7	24	38.5	23.9	38.9	0.169	20335			47
348	34399	5	Geranium robertianum	3005	2018-06-25-13-59-07	0	2	x	-15	0	38.7	24	38.5	23.9	38.9	0.169	20335			48
349	34400	5	Geranium robertianum	3005	2018-06-25-13-59-09	0	2	x	-15	0	38.7	24	38.5	23.9	38.9	0.169	20335			49
350	34401	5	Geranium robertianum	3005	2018-06-25-13-59-11	0	2	x	-15	0	38.7	24	38.5	23.9	38.9	0.169	20335			50
351	34402	5	Geranium robertianum	3005	2018-06-25-13-59-13	0	2	x	-15	0	38.7	24	38.5	23.9	38.9	0.169	20335			51
352	34403	5	Geranium robertianum	3005	2018-06-25-13-59-15	0	2	x	-15	0	38.7	24	38.5	23.9	38.9	0.169	20335			52
353	34404	5	Geranium robertianum	3005	2018-06-25-13-59-17	0	2	x	-15	0	38.7	24	38.5	23.9	38.9	0.169	20335			53
354	34405	5	Geranium robertianum	3005	2018-06-25-13-59-19	0	2	x	-15	0	38.7	24	38.5	23.9	38.9	0.169	20335			54
355	34406	5	Geranium robertianum	3005	2018-06-25-13-59-21	0	2	x	-15	0	38.7	24	38.5	23.9	38.9	0.169	20335			55
356	34407	5	Geranium robertianum	3005	2018-06-25-13-59-23	0	2	x	-15	0	38.7	24	38.5	23.9	38.9	0.169	20335			56
357	34408	5	Geranium robertianum	3005	2018-06-25-13-59-25	0	2	x	-15	0	38.7	24	38.5	23.9	38.9	0.169	20335			57
358	34409	5	Geranium robertianum	3005	2018-06-25-13-59-27	0	2	x	-15	0	38.7	24	38.5	23.9	38.9	0.169	20335			58
359	34410	5	Geranium robertianum	3005	2018-06-25-13-59-29	0	2	x	-15	0	38.7	24	38.4	23.8	38.8	0.077	20335			59
360	34411	5	Geranium robertianum	3005	2018-06-25-13-59-31	0	2	x	-15	0	38.7	24	38.5	23.9	38.9	0.169	20335			60
361	34412	5	Geranium robertianum	3005	2018-06-25-13-59-33	0	2	x	-15	0	38.7	24	38.5	23.9	38.9	0.169	20335			61
362	34413	5	Geranium robertianum	3005	2018-06-25-13-59-35	0	2	x	-15	0	38.7	24	38.4	23.8	38.8	0.077	20335			62
363	34414	5	Geranium robertianum	3005	2018-06-25-13-59-37	0	2	x	-15	0	38.7	24	38.5	23.9	38.9	0.169	20335			63
364	34415	5	Geranium robertianum	3005	2018-06-25-13-59-39	0	2	x	-15	0	38.7	24	38.5	23.9	38.9	0.169	20335			64
365	34416	5	Geranium robertianum	3005	2018-06-25-13-59-41	0	2	x	-15	0	38.7	24	38.4	23.8	38.8	0.077	20335			65
366	34417	5	Geranium robertianum	3005	2018-06-25-13-59-43	0	2	x	-15	0	38.7	24	38.4	23.8	38.8	0.077	20335			66
367	34418	5	Geranium robertianum	3005	2018-06-25-13-59-45	0	2	x	-15	0	38.7	24	38.5	23.9	38.9	0.169	20335			67
368	34419	5	Geranium robertianum	3005	2018-06-25-13-59-47	0	2	x	-15	0	38.7	24	38.5	23.9	38.9	0.169	20335			68
369	34420	5	Geranium robertianum	3005	2018-06-25-13-59-49	0	2	x	-15	0	38.7	24	38.5	23.9	38.9	0.169	20335			69
370	34421	5	Geranium robertianum	3005	2018-06-25-13-59-51	0	2	x	-15	0	38.7	24	38.5	23.9	38.9	0.169	20335			70
371	34422	5	Geranium robertianum	3005	2018-06-25-13-59-53	0	2	x	-15	0	38.6	23.9	38.5	23.9	38.9	0.269	20335			71
372	34423	5	Geranium robertianum	3005	2018-06-25-13-59-55	0	2	x	-15	0	38.7	24	38.4	23.8	38.8	0.077	20335			72
373	34424	5	Geranium robertianum	3005	2018-06-25-13-59-57	0	2	x	-15	0	38.7	24	38.5	23.9	38.9	0.169	20335			73
374	34425	5	Geranium robertianum	3005	2018-06-25-13-59-59	0	2	x	-15	0	38.7	24	38.5	23.9	38.9	0.169	20335			74
375	34426	5	Geranium robertianum	3005	2018-06-25-14-00-01	0	2	x	-15	0	38.7	24	38.4	23.8	38.8	0.077	20335			75
376	34427	5	Geranium robertianum	3005	2018-06-25-14-00-03	0	2	x	-15	0	38.7	24	38.4	23.8	38.8	0.077	20335			76
377	34428	5	Geranium robertianum	3005	2018-06-25-14-00-05	0	2	x	-15	0	38.7	24	38.4	23.8	38.8	0.077	20335			77
378	34429	5	Geranium robertianum	3005	2018-06-25-14-00-07	0	2	x	-15	0	38.7	24	38.5	23.9	38.9	0.169	20335			78
379	34430	5	Geranium robertianum	3005	2018-06-25-14-00-09	0	2	x	-15	0	38.7	24	38.4	23.8	38.8	0.077	20335			79
380	34431	5	Geranium robertianum	3005	2018-06-25-14-00-11	0	2	x	-15	0	38.7	24	38.5	23.9	38.9	0.169	20335			80
381	34432	5	Geranium robertianum	3005	2018-06-25-14-00-13	0	2	x	-15	0	38.7	24	38.4	23.8	38.8	0.077	20335			81
382	34433	5	Geranium robertianum	3005	2018-06-25-14-00-15	0	2	x	-15	0	38.7	24	38.5	23.9	38.9	0.169	20335			82
383	34434	5	Geranium robertianum	3005	2018-06-25-14-00-17	0	2	x	-15	0	38.7	24	38.5	23.9	38.9	0.169	20335			83
384	34435	5	Geranium robertianum	3005	2018-06-25-14-00-19	0	2	x	-15	0	38.7	24	38.4	23.8	38.8	0.077	20335			84
385	34436	5	Geranium robertianum	3005	2018-06-25-14-00-21	0	2	x	-15	0	38.7	24	38.4	23.8	38.8	0.077	20335			85
386	34437	5	Geranium robertianum	3005	2018-06-25-14-00-23	0	2	x	-15	0	38.7	24	38.5	23.9	38.9	0.169	20335			86
387	34438	5	Geranium robertianum	3005	2018-06-25-14-00-25	0	2	x	-15	0	38.7	24	38.5	23.9	38.9	0.169	20335			87
388	34439	5	Geranium robertianum	3005	2018-06-25-14-00-27	0	2	x	-15	0	38.7	24	38.5	23.9	38.9	0.169	20335			88
389	34440	5	Geranium robertianum	3005	2018-06-25-14-00-29	0	2	x	-15	0	38.7	24	38.4	23.9	38.8	0.077	20335			89
390	34441	5	Geranium robertianum	3005	2018-06-25-14-00-31	0	2	x	-15	0	38.7	24	38.4	23.8	38.8	0.077	20335			90
391	34442	5	Geranium robertianum	3005	2018-06-25-14-00-33	0	2	x	-15	0	38.7	24	38.4	23.8	38.8	0.077	20335	Last10	Here	91
392	34443	5	Geranium robertianum	3005	2018-06-25-14-00-35	0	2	x	-15	0	38.7	24	38.4	23.8	38.8	0.077	20335	Last10	Here	92
393	34444	5	Geranium robertianum	3005	2018-06-25-14-00-37	0	2	x	-15	0	38.7	24	38.5	23.9	38.9	0.169	20335	Last10	Here	93
394	34445	5	Geranium robertianum	3005	2018-06-25-14-00-39	0	2	x	-15	0	38.7	24	38.4	23.9	38.8	0.077	20335	Last10	Here	94
395	34446	5	Geranium robertianum	3005	2018-06-25-14-00-41	0	2	x	-15	0	38.7	24	38.3	23.8	38.7	-0.016	20335	Last10	Here	95
396	34447	5	Geranium robertianum	3005	2018-06-25-14-00-43	0	2	x	-15	0	38.7	24	38.5	23.9	38.9	0.169	20335	Last10	Here	96
397	34448	5	Geranium robertianum	3005	2018-06-25-14-00-45	0	2	x	-15	0	38.7	24	38.4	23.9	38.8	0.077	20335	Last10	Here	97
398	34449	5	Geranium robertianum	3005	2018-06-25-14-00-47	0	2	x	-15	0	38.7	24	38.4	23.9	38.8	0.077	20335	Last10	Here	98
399	34450	5	Geranium robertianum	3005	2018-06-25-14-00-49	0	2	x	-15	0	38.7	24	38.3	23.8	38.7	-0.016	20335	Last10	Here	99
400	34451	5	Geranium robertianum	3005	2018-06-25-14-00-51	0	2	x	-15	0	38.7	24	38.3	23.8	38.7	-0.016	20335	Last10	Here	100
401	34452	5	Geranium robertianum	3005	2018-06-25-14-01-23	0	2	x	-10	0	38.7	24	38.5	23.9	38.9	0.169	20336	First10	Here	1
402	34453	5	Geranium robertianum	3005	2018-06-25-14-01-25	0	2	x	-10	0	38.7	24	38.4	23.8	38.8	0.077	20336	First10	Here	2
403	34454	5	Geranium robertianum	3005	2018-06-25-14-01-27	0	2	x	-10	0	38.7	24	38.5	23.9	38.9	0.169	20336	First10	Here	3
404	34455	5	Geranium robertianum	3005	2018-06-25-14-01-29	0	2	x	-10	0	38.7	24	38.5	23.9	38.9	0.169	20336	First10	Here	4
405	34456	5	Geranium robertianum	3005	2018-06-25-14-01-31	0	2	x	-10	0	38.7	24	38.5	23.9	38.9	0.169	20336	First10	Here	5
406	34457	5	Geranium robertianum	3005	2018-06-25-14-01-33	0	2	x	-10	0	38.7	24	38.5	23.9	38.9	0.169	20336	First10	Here	6
407	34458	5	Geranium robertianum	3005	2018-06-25-14-01-35	0	2	x	-10	0	38.7	24	38.5	23.9	38.9	0.169	20336	First10	Here	7
408	34459	5	Geranium robertianum	3005	2018-06-25-14-01-37	0	2	x	-10	0	38.7	24	38.5	23.9	38.9	0.169	20336	First10	Here	8
409	34460	5	Geranium robertianum	3005	2018-06-25-14-01-39	0	2	x	-10	0	38.7	24	38.4	23.8	38.8	0.077	20336	First10	Here	9
410	34461	5	Geranium robertianum	3005	2018-06-25-14-01-41	0	2	x	-10	0	38.7	24	38.4	23.8	38.8	0.077	20336	First10	Here	10
411	34462	5	Geranium robertianum	3005	2018-06-25-14-01-43	0	2	x	-10	0	38.7	24	38.4	23.8	38.8	0.077	20336			11
412	34463	5	Geranium robertianum	3005	2018-06-25-14-01-45	0	2	x	-10	0	38.7	24	38.4	23.8	38.8	0.077	20336			12
413	34464	5	Geranium robertianum	3005	2018-06-25-14-01-47	0	2	x	-10	0	38.7	24	38.5	23.9	38.9	0.169	20336			13
414	34465	5	Geranium robertianum	3005	2018-06-25-14-01-49	0	2	x	-10	0	38.7	24	38.5	23.9	38.9	0.169	20336			14
415	34466	5	Geranium robertianum	3005	2018-06-25-14-01-51	0	2	x	-10	0	38.7	24	38.5	23.9	38.9	0.169	20336			15
416	34467	5	Geranium robertianum	3005	2018-06-25-14-01-53	0	2	x	-10	0	38.7	24	38.5	23.9	38.9	0.169	20336			16
417	34468	5	Geranium robertianum	3005	2018-06-25-14-01-55	0	2	x	-10	0	38.7	24	38.5	23.9	38.9	0.169	20336			17
418	34469	5	Geranium robertianum	3005	2018-06-25-14-01-57	0	2	x	-10	0	38.7	24	38.4	23.8	38.8	0.077	20336			18
419	34470	5	Geranium robertianum	3005	2018-06-25-14-01-59	0	2	x	-10	0	38.7	24	38.5	23.9	38.9	0.169	20336			19
420	34471	5	Geranium robertianum	3005	2018-06-25-14-02-01	0	2	x	-10	0	38.6	24	38.5	23.9	38.9	0.269	20336			20
421	34472	5	Geranium robertianum	3005	2018-06-25-14-02-03	0	2	x	-10	0	38.7	24	38.4	23.8	38.8	0.077	20336			21
422	34473	5	Geranium robertianum	3005	2018-06-25-14-02-05	0	2	x	-10	0	38.7	24	38.5	23.9	38.9	0.169	20336			22
423	34474	5	Geranium robertianum	3005	2018-06-25-14-02-07	0	2	x	-10	0	38.7	24	38.5	23.9	38.9	0.169	20336			23
424	34475	5	Geranium robertianum	3005	2018-06-25-14-02-09	0	2	x	-10	0	38.6	24	38.4	23.8	38.8	0.177	20336			24
425	34476	5	Geranium robertianum	3005	2018-06-25-14-02-12	0	2	x	-10	0	38.6	24	38.4	23.8	38.8	0.177	20336			25
426	34477	5	Geranium robertianum	3005	2018-06-25-14-02-14	0	2	x	-10	0	38.6	24	38.5	23.9	38.9	0.269	20336			26
427	34478	5	Geranium robertianum	3005	2018-06-25-14-02-16	0	2	x	-10	0	38.7	24	38.4	23.8	38.8	0.077	20336			27
428	34479	5	Geranium robertianum	3005	2018-06-25-14-02-18	0	2	x	-10	0	38.6	24	38.5	23.9	38.9	0.269	20336			28
429	34480	5	Geranium robertianum	3005	2018-06-25-14-02-20	0	2	x	-10	0	38.7	24	38.4	23.8	38.8	0.077	20336			29
430	34481	5	Geranium robertianum	3005	2018-06-25-14-02-22	0	2	x	-10	0	38.7	24	38.4	23.8	38.8	0.077	20336			30
431	34482	5	Geranium robertianum	3005	2018-06-25-14-02-24	0	2	x	-10	0	38.7	24	38.4	23.8	38.8	0.077	20336			31
432	34483	5	Geranium robertianum	3005	2018-06-25-14-02-26	0	2	x	-10	0	38.7	24	38.5	23.9	38.9	0.169	20336			32
433	34484	5	Geranium robertianum	3005	2018-06-25-14-02-28	0	2	x	-10	0	38.6	24	38.5	23.9	38.9	0.269	20336			33
434	34485	5	Geranium robertianum	3005	2018-06-25-14-02-30	0	2	x	-10	0	38.7	24	38.5	23.9	38.9	0.169	20336			34
435	34486	5	Geranium robertianum	3005	2018-06-25-14-02-32	0	2	x	-10	0	38.7	24	38.6	23.9	39	0.261	20336			35
436	34487	5	Geranium robertianum	3005	2018-06-25-14-02-34	0	2	x	-10	0	38.7	24	38.5	23.9	38.9	0.169	20336			36
437	34488	5	Geranium robertianum	3005	2018-06-25-14-02-36	0	2	x	-10	0	38.7	24	38.5	23.9	38.9	0.169	20336			37
438	34489	5	Geranium robertianum	3005	2018-06-25-14-02-38	0	2	x	-10	0	38.7	24	38.4	23.8	38.8	0.077	20336			38
439	34490	5	Geranium robertianum	3005	2018-06-25-14-02-40	0	2	x	-10	0	38.7	24	38.5	23.9	38.9	0.169	20336			39
440	34491	5	Geranium robertianum	3005	2018-06-25-14-02-42	0	2	x	-10	0	38.7	24	38.5	23.9	38.9	0.169	20336			40
441	34492	5	Geranium robertianum	3005	2018-06-25-14-02-44	0	2	x	-10	0	38.7	24	38.5	23.9	38.9	0.169	20336			41
442	34493	5	Geranium robertianum	3005	2018-06-25-14-02-46	0	2	x	-10	0	38.7	24	38.5	23.9	38.9	0.169	20336			42
443	34494	5	Geranium robertianum	3005	2018-06-25-14-02-48	0	2	x	-10	0	38.7	24	38.6	23.9	39	0.261	20336			43
444	34495	5	Geranium robertianum	3005	2018-06-25-14-02-50	0	2	x	-10	0	38.7	24	38.5	23.8	38.9	0.169	20336			44
445	34496	5	Geranium robertianum	3005	2018-06-25-14-02-52	0	2	x	-10	0	38.6	24	38.6	23.9	39	0.361	20336			45
446	34497	5	Geranium robertianum	3005	2018-06-25-14-02-54	0	2	x	-10	0	38.7	24	38.6	23.8	39	0.261	20336			46
447	34498	5	Geranium robertianum	3005	2018-06-25-14-02-56	0	2	x	-10	0	38.7	24	38.6	23.9	39	0.261	20336			47
448	34499	5	Geranium robertianum	3005	2018-06-25-14-02-58	0	2	x	-10	0	38.7	24	38.7	23.9	39.1	0.354	20336			48
449	34500	5	Geranium robertianum	3005	2018-06-25-14-03-00	0	2	x	-10	0	38.7	24	38.7	23.9	39.1	0.354	20336			49
450	34501	5	Geranium robertianum	3005	2018-06-25-14-03-02	0	2	x	-10	0	38.7	24	38.6	23.8	39	0.261	20336			50
451	34502	5	Geranium robertianum	3005	2018-06-25-14-03-04	0	2	x	-10	0	38.7	24	38.5	23.8	38.9	0.169	20336			51
452	34503	5	Geranium robertianum	3005	2018-06-25-14-03-06	0	2	x	-10	0	38.7	24	38.5	23.8	38.9	0.169	20336			52
453	34504	5	Geranium robertianum	3005	2018-06-25-14-03-08	0	2	x	-10	0	38.7	24	38.5	23.8	38.9	0.169	20336			53
454	34505	5	Geranium robertianum	3005	2018-06-25-14-03-10	0	2	x	-10	0	38.7	24	38.5	23.8	38.9	0.169	20336			54
455	34506	5	Geranium robertianum	3005	2018-06-25-14-03-12	0	2	x	-10	0	38.7	24	38.5	23.8	38.9	0.169	20336			55
456	34507	5	Geranium robertianum	3005	2018-06-25-14-03-14	0	2	x	-10	0	38.7	24	38.5	23.8	38.9	0.169	20336			56
457	34508	5	Geranium robertianum	3005	2018-06-25-14-03-16	0	2	x	-10	0	38.7	24	38.5	23.8	38.9	0.169	20336			57
458	34509	5	Geranium robertianum	3005	2018-06-25-14-03-18	0	2	x	-10	0	38.7	24	38.5	23.8	38.9	0.169	20336			58
459	34510	5	Geranium robertianum	3005	2018-06-25-14-03-20	0	2	x	-10	0	38.7	24	38.4	23.8	38.8	0.077	20336			59
460	34511	5	Geranium robertianum	3005	2018-06-25-14-03-22	0	2	x	-10	0	38.6	24	38.4	23.8	38.8	0.177	20336			60
461	34512	5	Geranium robertianum	3005	2018-06-25-14-03-24	0	2	x	-10	0	38.7	24	38.5	23.9	38.9	0.169	20336			61
462	34513	5	Geranium robertianum	3005	2018-06-25-14-03-26	0	2	x	-10	0	38.6	24	38.5	23.9	38.9	0.269	20336			62
463	34514	5	Geranium robertianum	3005	2018-06-25-14-03-28	0	2	x	-10	0	38.7	24	38.5	23.9	38.9	0.169	20336			63
464	34515	5	Geranium robertianum	3005	2018-06-25-14-03-30	0	2	x	-10	0	38.7	24	38.4	23.8	38.8	0.077	20336			64
465	34516	5	Geranium robertianum	3005	2018-06-25-14-03-32	0	2	x	-10	0	38.7	24	38.5	23.9	38.9	0.169	20336			65
466	34517	5	Geranium robertianum	3005	2018-06-25-14-03-34	0	2	x	-10	0	38.7	24	38.4	23.8	38.8	0.077	20336			66
467	34518	5	Geranium robertianum	3005	2018-06-25-14-03-36	0	2	x	-10	0	38.6	24	38.4	23.8	38.8	0.177	20336			67
468	34519	5	Geranium robertianum	3005	2018-06-25-14-03-38	0	2	x	-10	0	38.6	24	38.5	23.9	38.9	0.269	20336			68
469	34520	5	Geranium robertianum	3005	2018-06-25-14-03-40	0	2	x	-10	0	38.7	24	38.5	23.9	38.9	0.169	20336			69
470	34521	5	Geranium robertianum	3005	2018-06-25-14-03-42	0	2	x	-10	0	38.7	24	38.5	23.8	38.9	0.169	20336			70
471	34522	5	Geranium robertianum	3005	2018-06-25-14-03-44	0	2	x	-10	0	38.7	24	38.6	23.9	39	0.261	20336			71
472	34523	5	Geranium robertianum	3005	2018-06-25-14-03-46	0	2	x	-10	0	38.6	24	38.5	23.8	38.9	0.269	20336			72
473	34524	5	Geranium robertianum	3005	2018-06-25-14-03-48	0	2	x	-10	0	38.6	24	38.5	23.8	38.9	0.269	20336			73
474	34525	5	Geranium robertianum	3005	2018-06-25-14-03-50	0	2	x	-10	0	38.6	24	38.5	23.8	38.9	0.269	20336			74
475	34526	5	Geranium robertianum	3005	2018-06-25-14-03-52	0	2	x	-10	0	38.6	24	38.5	23.8	38.9	0.269	20336			75
476	34527	5	Geranium robertianum	3005	2018-06-25-14-03-54	0	2	x	-10	0	38.6	24	38.5	23.8	38.9	0.269	20336			76
477	34528	5	Geranium robertianum	3005	2018-06-25-14-03-56	0	2	x	-10	0	38.6	24	38.5	23.9	38.9	0.269	20336			77
478	34529	5	Geranium robertianum	3005	2018-06-25-14-03-58	0	2	x	-10	0	38.6	24	38.4	23.8	38.8	0.177	20336			78
479	34530	5	Geranium robertianum	3005	2018-06-25-14-04-00	0	2	x	-10	0	38.6	24	38.4	23.8	38.8	0.177	20336			79
480	34531	5	Geranium robertianum	3005	2018-06-25-14-04-02	0	2	x	-10	0	38.6	24	38.4	23.8	38.8	0.177	20336			80
481	34532	5	Geranium robertianum	3005	2018-06-25-14-04-04	0	2	x	-10	0	38.6	24	38.5	23.9	38.9	0.269	20336			81
482	34533	5	Geranium robertianum	3005	2018-06-25-14-04-06	0	2	x	-10	0	38.6	24	38.5	23.9	38.9	0.269	20336			82
483	34534	5	Geranium robertianum	3005	2018-06-25-14-04-08	0	2	x	-10	0	38.6	24	38.4	23.8	38.8	0.177	20336			83
484	34535	5	Geranium robertianum	3005	2018-06-25-14-04-10	0	2	x	-10	0	38.6	24	38.5	23.9	38.9	0.269	20336			84
485	34536	5	Geranium robertianum	3005	2018-06-25-14-04-12	0	2	x	-10	0	38.7	24	38.4	23.9	38.8	0.077	20336			85
486	34537	5	Geranium robertianum	3005	2018-06-25-14-04-14	0	2	x	-10	0	38.7	24	38.3	23.8	38.7	-0.016	20336			86
487	34538	5	Geranium robertianum	3005	2018-06-25-14-04-16	0	2	x	-10	0	38.7	24	38.4	23.9	38.8	0.077	20336			87
488	34539	5	Geranium robertianum	3005	2018-06-25-14-04-18	0	2	x	-10	0	38.7	24	38.4	23.9	38.8	0.077	20336			88
489	34540	5	Geranium robertianum	3005	2018-06-25-14-04-20	0	2	x	-10	0	38.7	24	38.3	23.8	38.7	-0.016	20336			89
490	34541	5	Geranium robertianum	3005	2018-06-25-14-04-22	0	2	x	-10	0	38.7	24	38.3	23.8	38.7	-0.016	20336			90
491	34542	5	Geranium robertianum	3005	2018-06-25-14-04-24	0	2	x	-10	0	38.6	24	38.3	23.8	38.7	0.084	20336	Last10	Here	91
492	34543	5	Geranium robertianum	3005	2018-06-25-14-04-26	0	2	x	-10	0	38.6	24	38.4	23.9	38.8	0.177	20336	Last10	Here	92
493	34544	5	Geranium robertianum	3005	2018-06-25-14-04-28	0	2	x	-10	0	38.7	24	38.3	23.8	38.7	-0.016	20336	Last10	Here	93
494	34545	5	Geranium robertianum	3005	2018-06-25-14-04-30	0	2	x	-10	0	38.6	24	38.3	23.8	38.7	0.084	20336	Last10	Here	94
495	34546	5	Geranium robertianum	3005	2018-06-25-14-04-32	0	2	x	-10	0	38.6	24	38.4	23.8	38.8	0.177	20336	Last10	Here	95
496	34547	5	Geranium robertianum	3005	2018-06-25-14-04-34	0	2	x	-10	0	38.6	24	38.5	23.9	38.9	0.269	20336	Last10	Here	96
497	34548	5	Geranium robertianum	3005	2018-06-25-14-04-36	0	2	x	-10	0	38.6	24	38.5	23.9	38.9	0.269	20336	Last10	Here	97
498	34549	5	Geranium robertianum	3005	2018-06-25-14-04-38	0	2	x	-10	0	38.6	24	38.4	23.8	38.8	0.177	20336	Last10	Here	98
499	34550	5	Geranium robertianum	3005	2018-06-25-14-04-40	0	2	x	-10	0	38.6	24	38.5	23.9	38.9	0.269	20336	Last10	Here	99
500	34551	5	Geranium robertianum	3005	2018-06-25-14-04-42	0	2	x	-10	0	38.6	24	38.4	23.8	38.8	0.177	20336	Last10	Here	100
501	34552	5	Geranium robertianum	3005	2018-06-25-14-05-14	0	2	x	-5	0	38.6	24	38.4	23.8	38.8	0.177	20337	First10	Here	1
502	34553	5	Geranium robertianum	3005	2018-06-25-14-05-16	0	2	x	-5	0	38.6	24	38.4	23.8	38.8	0.177	20337	First10	Here	2
503	34554	5	Geranium robertianum	3005	2018-06-25-14-05-18	0	2	x	-5	0	38.6	24	38.4	23.8	38.8	0.177	20337	First10	Here	3
504	34555	5	Geranium robertianum	3005	2018-06-25-14-05-20	0	2	x	-5	0	38.6	24	38.5	23.9	38.9	0.269	20337	First10	Here	4
505	34556	5	Geranium robertianum	3005	2018-06-25-14-05-22	0	2	x	-5	0	38.6	24	38.5	23.9	38.9	0.269	20337	First10	Here	5
506	34557	5	Geranium robertianum	3005	2018-06-25-14-05-24	0	2	x	-5	0	38.6	24	38.4	23.8	38.8	0.177	20337	First10	Here	6
507	34558	5	Geranium robertianum	3005	2018-06-25-14-05-26	0	2	x	-5	0	38.6	24	38.5	23.9	38.9	0.269	20337	First10	Here	7
508	34559	5	Geranium robertianum	3005	2018-06-25-14-05-28	0	2	x	-5	0	38.6	24	38.4	23.8	38.8	0.177	20337	First10	Here	8
509	34560	5	Geranium robertianum	3005	2018-06-25-14-05-30	0	2	x	-5	0	38.5	24	38.5	23.9	38.9	0.369	20337	First10	Here	9
510	34561	5	Geranium robertianum	3005	2018-06-25-14-05-32	0	2	x	-5	0	38.6	24	38.5	23.9	38.9	0.269	20337	First10	Here	10
511	34562	5	Geranium robertianum	3005	2018-06-25-14-05-34	0	2	x	-5	0	38.6	24	38.5	23.9	38.9	0.269	20337			11
512	34563	5	Geranium robertianum	3005	2018-06-25-14-05-36	0	2	x	-5	0	38.6	24	38.5	23.9	38.9	0.269	20337			12
513	34564	5	Geranium robertianum	3005	2018-06-25-14-05-38	0	2	x	-5	0	38.6	24	38.5	23.9	38.9	0.269	20337			13
514	34565	5	Geranium robertianum	3005	2018-06-25-14-05-40	0	2	x	-5	0	38.6	24	38.5	23.9	38.9	0.269	20337			14
515	34566	5	Geranium robertianum	3005	2018-06-25-14-05-42	0	2	x	-5	0	38.6	24	38.5	23.9	38.9	0.269	20337			15
516	34567	5	Geranium robertianum	3005	2018-06-25-14-05-44	0	2	x	-5	0	38.6	24	38.5	23.9	38.9	0.269	20337			16
517	34568	5	Geranium robertianum	3005	2018-06-25-14-05-46	0	2	x	-5	0	38.6	24	38.5	23.9	38.9	0.269	20337			17
518	34569	5	Geranium robertianum	3005	2018-06-25-14-05-48	0	2	x	-5	0	38.5	24	38.5	23.9	38.9	0.369	20337			18
519	34570	5	Geranium robertianum	3005	2018-06-25-14-05-50	0	2	x	-5	0	38.6	24	38.5	23.9	38.9	0.269	20337			19
520	34571	5	Geranium robertianum	3005	2018-06-25-14-05-52	0	2	x	-5	0	38.6	24	38.5	23.9	38.9	0.269	20337			20
521	34572	5	Geranium robertianum	3005	2018-06-25-14-05-54	0	2	x	-5	0	38.5	24	38.6	23.9	39	0.461	20337			21
522	34573	5	Geranium robertianum	3005	2018-06-25-14-05-56	0	2	x	-5	0	38.6	24	38.5	23.9	38.9	0.269	20337			22
523	34574	5	Geranium robertianum	3005	2018-06-25-14-05-58	0	2	x	-5	0	38.6	24	38.5	23.9	38.9	0.269	20337			23
524	34575	5	Geranium robertianum	3005	2018-06-25-14-06-00	0	2	x	-5	0	38.5	24	38.4	23.8	38.8	0.277	20337			24
525	34576	5	Geranium robertianum	3005	2018-06-25-14-06-02	0	2	x	-5	0	38.6	24	38.5	23.9	38.9	0.269	20337			25
526	34577	5	Geranium robertianum	3005	2018-06-25-14-06-04	0	2	x	-5	0	38.6	24	38.5	23.9	38.9	0.269	20337			26
527	34578	5	Geranium robertianum	3005	2018-06-25-14-06-06	0	2	x	-5	0	38.6	24	38.5	23.9	38.9	0.269	20337			27
528	34579	5	Geranium robertianum	3005	2018-06-25-14-06-08	0	2	x	-5	0	38.6	24	38.4	23.8	38.8	0.177	20337			28
529	34580	5	Geranium robertianum	3005	2018-06-25-14-06-10	0	2	x	-5	0	38.6	24	38.4	23.8	38.8	0.177	20337			29
530	34581	5	Geranium robertianum	3005	2018-06-25-14-06-12	0	2	x	-5	0	38.6	24	38.4	23.8	38.8	0.177	20337			30
531	34582	5	Geranium robertianum	3005	2018-06-25-14-06-14	0	2	x	-5	0	38.6	24	38.5	23.9	38.9	0.269	20337			31
532	34583	5	Geranium robertianum	3005	2018-06-25-14-06-16	0	2	x	-5	0	38.6	24	38.5	23.9	38.9	0.269	20337			32
533	34584	5	Geranium robertianum	3005	2018-06-25-14-06-18	0	2	x	-5	0	38.6	24	38.5	23.9	38.9	0.269	20337			33
534	34585	5	Geranium robertianum	3005	2018-06-25-14-06-20	0	2	x	-5	0	38.5	24	38.5	23.9	38.9	0.369	20337			34
535	34586	5	Geranium robertianum	3005	2018-06-25-14-06-22	0	2	x	-5	0	38.6	24	38.5	23.9	38.9	0.269	20337			35
536	34587	5	Geranium robertianum	3005	2018-06-25-14-06-24	0	2	x	-5	0	38.5	24	38.4	23.8	38.8	0.277	20337			36
537	34588	5	Geranium robertianum	3005	2018-06-25-14-06-26	0	2	x	-5	0	38.6	24	38.5	23.9	38.9	0.269	20337			37
538	34589	5	Geranium robertianum	3005	2018-06-25-14-06-28	0	2	x	-5	0	38.5	24	38.5	23.9	38.9	0.369	20337			38
539	34590	5	Geranium robertianum	3005	2018-06-25-14-06-30	0	2	x	-5	0	38.6	24	38.5	23.9	38.9	0.269	20337			39
540	34591	5	Geranium robertianum	3005	2018-06-25-14-06-32	0	2	x	-5	0	38.6	24	38.5	23.9	38.9	0.269	20337			40
541	34592	5	Geranium robertianum	3005	2018-06-25-14-06-34	0	2	x	-5	0	38.6	24	38.6	23.9	39	0.361	20337			41
542	34593	5	Geranium robertianum	3005	2018-06-25-14-06-36	0	2	x	-5	0	38.5	24	38.5	23.9	38.9	0.369	20337			42
543	34594	5	Geranium robertianum	3005	2018-06-25-14-06-38	0	2	x	-5	0	38.5	24	38.4	23.8	38.8	0.277	20337			43
544	34595	5	Geranium robertianum	3005	2018-06-25-14-06-40	0	2	x	-5	0	38.6	24	38.5	23.9	38.9	0.269	20337			44
545	34596	5	Geranium robertianum	3005	2018-06-25-14-06-42	0	2	x	-5	0	38.6	24	38.5	23.9	38.9	0.269	20337			45
546	34597	5	Geranium robertianum	3005	2018-06-25-14-06-44	0	2	x	-5	0	38.5	24	38.5	23.9	38.9	0.369	20337			46
547	34598	5	Geranium robertianum	3005	2018-06-25-14-06-46	0	2	x	-5	0	38.6	24	38.5	23.9	38.9	0.269	20337			47
548	34599	5	Geranium robertianum	3005	2018-06-25-14-06-48	0	2	x	-5	0	38.6	24	38.5	23.9	38.9	0.269	20337			48
549	34600	5	Geranium robertianum	3005	2018-06-25-14-06-50	0	2	x	-5	0	38.6	24	38.5	23.9	38.9	0.269	20337			49
550	34601	5	Geranium robertianum	3005	2018-06-25-14-06-52	0	2	x	-5	0	38.6	24	38.5	23.9	38.9	0.269	20337			50
551	34602	5	Geranium robertianum	3005	2018-06-25-14-06-54	0	2	x	-5	0	38.6	24	38.5	23.9	38.9	0.269	20337			51
552	34603	5	Geranium robertianum	3005	2018-06-25-14-06-56	0	2	x	-5	0	38.5	24	38.5	23.9	38.9	0.369	20337			52
553	34604	5	Geranium robertianum	3005	2018-06-25-14-06-58	0	2	x	-5	0	38.5	24	38.5	23.9	38.9	0.369	20337			53
554	34605	5	Geranium robertianum	3005	2018-06-25-14-07-00	0	2	x	-5	0	38.5	24	38.5	23.9	38.9	0.369	20337			54
555	34606	5	Geranium robertianum	3005	2018-06-25-14-07-02	0	2	x	-5	0	38.6	24	38.5	23.8	38.9	0.269	20337			55
556	34607	5	Geranium robertianum	3005	2018-06-25-14-07-04	0	2	x	-5	0	38.5	24	38.5	23.8	38.9	0.369	20337			56
557	34608	5	Geranium robertianum	3005	2018-06-25-14-07-06	0	2	x	-5	0	38.5	24	38.6	23.9	39	0.461	20337			57
558	34609	5	Geranium robertianum	3005	2018-06-25-14-07-08	0	2	x	-5	0	38.6	24	38.5	23.8	38.9	0.269	20337			58
559	34610	5	Geranium robertianum	3005	2018-06-25-14-07-10	0	2	x	-5	0	38.6	24	38.4	23.8	38.8	0.177	20337			59
560	34611	5	Geranium robertianum	3005	2018-06-25-14-07-12	0	2	x	-5	0	38.6	24	38.5	23.9	38.9	0.269	20337			60
561	34612	5	Geranium robertianum	3005	2018-06-25-14-07-14	0	2	x	-5	0	38.6	24	38.5	23.9	38.9	0.269	20337			61
562	34613	5	Geranium robertianum	3005	2018-06-25-14-07-16	0	2	x	-5	0	38.6	24	38.5	23.9	38.9	0.269	20337			62
563	34614	5	Geranium robertianum	3005	2018-06-25-14-07-18	0	2	x	-5	0	38.6	24	38.4	23.9	38.8	0.177	20337			63
564	34615	5	Geranium robertianum	3005	2018-06-25-14-07-21	0	2	x	-5	0	38.6	24	38.4	23.9	38.8	0.177	20337			64
565	34616	5	Geranium robertianum	3005	2018-06-25-14-07-23	0	2	x	-5	0	38.6	24	38.4	23.9	38.8	0.177	20337			65
566	34617	5	Geranium robertianum	3005	2018-06-25-14-07-25	0	2	x	-5	0	38.6	24	38.4	23.9	38.8	0.177	20337			66
567	34618	5	Geranium robertianum	3005	2018-06-25-14-07-27	0	2	x	-5	0	38.6	24	38.4	23.9	38.8	0.177	20337			67
568	34619	5	Geranium robertianum	3005	2018-06-25-14-07-29	0	2	x	-5	0	38.6	24	38.3	23.8	38.7	0.084	20337			68
569	34620	5	Geranium robertianum	3005	2018-06-25-14-07-31	0	2	x	-5	0	38.6	24	38.4	23.9	38.8	0.177	20337			69
570	34621	5	Geranium robertianum	3005	2018-06-25-14-07-33	0	2	x	-5	0	38.6	24	38.4	23.9	38.8	0.177	20337			70
571	34622	5	Geranium robertianum	3005	2018-06-25-14-07-35	0	2	x	-5	0	38.6	24	38.3	23.8	38.7	0.084	20337			71
572	34623	5	Geranium robertianum	3005	2018-06-25-14-07-37	0	2	x	-5	0	38.6	24	38.4	23.9	38.8	0.177	20337			72
573	34624	5	Geranium robertianum	3005	2018-06-25-14-07-39	0	2	x	-5	0	38.6	24	38.4	23.9	38.8	0.177	20337			73
574	34625	5	Geranium robertianum	3005	2018-06-25-14-07-41	0	2	x	-5	0	38.6	24	38.5	23.9	38.9	0.269	20337			74
575	34626	5	Geranium robertianum	3005	2018-06-25-14-07-43	0	2	x	-5	0	38.6	24	38.5	23.9	38.9	0.269	20337			75
576	34627	5	Geranium robertianum	3005	2018-06-25-14-07-45	0	2	x	-5	0	38.5	24	38.5	23.9	38.9	0.369	20337			76
577	34628	5	Geranium robertianum	3005	2018-06-25-14-07-47	0	2	x	-5	0	38.6	24	38.5	23.9	38.9	0.269	20337			77
578	34629	5	Geranium robertianum	3005	2018-06-25-14-07-49	0	2	x	-5	0	38.6	24	38.4	23.8	38.8	0.177	20337			78
579	34630	5	Geranium robertianum	3005	2018-06-25-14-07-51	0	2	x	-5	0	38.5	24	38.5	23.9	38.9	0.369	20337			79
580	34631	5	Geranium robertianum	3005	2018-06-25-14-07-53	0	2	x	-5	0	38.5	24	38.5	23.9	38.9	0.369	20337			80
581	34632	5	Geranium robertianum	3005	2018-06-25-14-07-55	0	2	x	-5	0	38.5	24	38.5	23.9	38.9	0.369	20337			81
582	34633	5	Geranium robertianum	3005	2018-06-25-14-07-57	0	2	x	-5	0	38.5	24	38.5	23.9	38.9	0.369	20337			82
583	34634	5	Geranium robertianum	3005	2018-06-25-14-07-59	0	2	x	-5	0	38.5	24	38.5	23.9	38.9	0.369	20337			83
584	34635	5	Geranium robertianum	3005	2018-06-25-14-08-01	0	2	x	-5	0	38.5	24	38.5	23.9	38.9	0.369	20337			84
585	34636	5	Geranium robertianum	3005	2018-06-25-14-08-03	0	2	x	-5	0	38.5	24	38.4	23.9	38.8	0.277	20337			85
586	34637	5	Geranium robertianum	3005	2018-06-25-14-08-05	0	2	x	-5	0	38.5	24	38.3	23.8	38.7	0.184	20337			86
587	34638	5	Geranium robertianum	3005	2018-06-25-14-08-07	0	2	x	-5	0	38.5	24	38.5	23.9	38.9	0.369	20337			87
588	34639	5	Geranium robertianum	3005	2018-06-25-14-08-09	0	2	x	-5	0	38.5	24	38.5	23.9	38.9	0.369	20337			88
589	34640	5	Geranium robertianum	3005	2018-06-25-14-08-11	0	2	x	-5	0	38.5	24	38.5	23.9	38.9	0.369	20337			89
590	34641	5	Geranium robertianum	3005	2018-06-25-14-08-13	0	2	x	-5	0	38.5	24	38.5	23.9	38.9	0.369	20337			90
591	34642	5	Geranium robertianum	3005	2018-06-25-14-08-15	0	2	x	-5	0	38.5	24	38.4	23.9	38.8	0.277	20337	Last10	Here	91
592	34643	5	Geranium robertianum	3005	2018-06-25-14-08-17	0	2	x	-5	0	38.5	24	38.4	23.9	38.8	0.277	20337	Last10	Here	92
593	34644	5	Geranium robertianum	3005	2018-06-25-14-08-19	0	2	x	-5	0	38.5	24	38.4	23.9	38.8	0.277	20337	Last10	Here	93
594	34645	5	Geranium robertianum	3005	2018-06-25-14-08-21	0	2	x	-5	0	38.5	24	38.4	23.9	38.8	0.277	20337	Last10	Here	94
595	34646	5	Geranium robertianum	3005	2018-06-25-14-08-23	0	2	x	-5	0	38.5	24	38.3	23.8	38.7	0.184	20337	Last10	Here	95
596	34647	5	Geranium robertianum	3005	2018-06-25-14-08-25	0	2	x	-5	0	38.5	24	38.4	23.9	38.8	0.277	20337	Last10	Here	96
597	34648	5	Geranium robertianum	3005	2018-06-25-14-08-27	0	2	x	-5	0	38.5	24	38.3	23.8	38.7	0.184	20337	Last10	Here	97
598	34649	5	Geranium robertianum	3005	2018-06-25-14-08-29	0	2	x	-5	0	38.5	24	38.4	23.9	38.8	0.277	20337	Last10	Here	98
599	34650	5	Geranium robertianum	3005	2018-06-25-14-08-31	0	2	x	-5	0	38.5	24	38.4	23.9	38.8	0.277	20337	Last10	Here	99
600	34651	5	Geranium robertianum	3005	2018-06-25-14-08-33	0	2	x	-5	0	38.5	24	38.4	23.9	38.8	0.277	20337	Last10	Here	100
601	34652	5	Geranium robertianum	3005	2018-06-25-14-09-05	0	2	x	0	0	38.5	24	38.4	23.9	38.8	0.277	20338	First10	Here	1
602	34653	5	Geranium robertianum	3005	2018-06-25-14-09-07	0	2	x	0	0	38.5	24	38.3	23.9	38.7	0.184	20338	First10	Here	2
603	34654	5	Geranium robertianum	3005	2018-06-25-14-09-09	0	2	x	0	0	38.5	24	38.4	23.9	38.8	0.277	20338	First10	Here	3
604	34655	5	Geranium robertianum	3005	2018-06-25-14-09-11	0	2	x	0	0	38.5	24	38.4	23.9	38.8	0.277	20338	First10	Here	4
605	34656	5	Geranium robertianum	3005	2018-06-25-14-09-13	0	2	x	0	0	38.5	24	38.4	23.9	38.8	0.277	20338	First10	Here	5
606	34657	5	Geranium robertianum	3005	2018-06-25-14-09-15	0	2	x	0	0	38.5	24	38.3	23.8	38.7	0.184	20338	First10	Here	6
607	34658	5	Geranium robertianum	3005	2018-06-25-14-09-17	0	2	x	0	0	38.5	24	38.4	23.9	38.8	0.277	20338	First10	Here	7
608	34659	5	Geranium robertianum	3005	2018-06-25-14-09-19	0	2	x	0	0	38.5	24	38.4	23.9	38.8	0.277	20338	First10	Here	8
609	34660	5	Geranium robertianum	3005	2018-06-25-14-09-21	0	2	x	0	0	38.5	24	38.3	23.8	38.7	0.184	20338	First10	Here	9
610	34661	5	Geranium robertianum	3005	2018-06-25-14-09-23	0	2	x	0	0	38.4	24	38.4	23.9	38.8	0.377	20338	First10	Here	10
611	34662	5	Geranium robertianum	3005	2018-06-25-14-09-25	0	2	x	0	0	38.4	24	38.4	23.9	38.8	0.377	20338			11
612	34663	5	Geranium robertianum	3005	2018-06-25-14-09-27	0	2	x	0	0	38.5	24	38.3	23.8	38.7	0.184	20338			12
613	34664	5	Geranium robertianum	3005	2018-06-25-14-09-29	0	2	x	0	0	38.4	24	38.4	23.9	38.8	0.377	20338			13
614	34665	5	Geranium robertianum	3005	2018-06-25-14-09-31	0	2	x	0	0	38.5	24	38.5	23.9	38.9	0.369	20338			14
615	34666	5	Geranium robertianum	3005	2018-06-25-14-09-33	0	2	x	0	0	38.5	24	38.4	23.9	38.8	0.277	20338			15
616	34667	5	Geranium robertianum	3005	2018-06-25-14-09-35	0	2	x	0	0	38.5	24	38.4	23.9	38.8	0.277	20338			16
617	34668	5	Geranium robertianum	3005	2018-06-25-14-09-37	0	2	x	0	0	38.5	24	38.4	23.9	38.8	0.277	20338			17
618	34669	5	Geranium robertianum	3005	2018-06-25-14-09-39	0	2	x	0	0	38.5	24	38.3	23.8	38.7	0.184	20338			18
619	34670	5	Geranium robertianum	3005	2018-06-25-14-09-41	0	2	x	0	0	38.4	24	38.4	23.9	38.8	0.377	20338			19
620	34671	5	Geranium robertianum	3005	2018-06-25-14-09-43	0	2	x	0	0	38.5	24	38.4	23.9	38.8	0.277	20338			20
621	34672	5	Geranium robertianum	3005	2018-06-25-14-09-45	0	2	x	0	0	38.5	24	38.4	23.9	38.8	0.277	20338			21
622	34673	5	Geranium robertianum	3005	2018-06-25-14-09-47	0	2	x	0	0	38.5	24	38.3	23.8	38.7	0.184	20338			22
623	34674	5	Geranium robertianum	3005	2018-06-25-14-09-49	0	2	x	0	0	38.5	24	38.4	23.9	38.8	0.277	20338			23
624	34675	5	Geranium robertianum	3005	2018-06-25-14-09-51	0	2	x	0	0	38.5	24	38.4	23.9	38.8	0.277	20338			24
625	34676	5	Geranium robertianum	3005	2018-06-25-14-09-53	0	2	x	0	0	38.5	24	38.5	23.9	38.9	0.369	20338			25
626	34677	5	Geranium robertianum	3005	2018-06-25-14-09-55	0	2	x	0	0	38.5	24	38.4	23.9	38.8	0.277	20338			26
627	34678	5	Geranium robertianum	3005	2018-06-25-14-09-57	0	2	x	0	0	38.5	24	38.4	23.9	38.8	0.277	20338			27
628	34679	5	Geranium robertianum	3005	2018-06-25-14-09-59	0	2	x	0	0	38.4	24	38.4	23.9	38.8	0.377	20338			28
629	34680	5	Geranium robertianum	3005	2018-06-25-14-10-01	0	2	x	0	0	38.4	24	38.4	23.9	38.8	0.377	20338			29
630	34681	5	Geranium robertianum	3005	2018-06-25-14-10-03	0	2	x	0	0	38.5	24	38.3	23.8	38.7	0.184	20338			30
631	34682	5	Geranium robertianum	3005	2018-06-25-14-10-05	0	2	x	0	0	38.5	24	38.4	23.9	38.8	0.277	20338			31
632	34683	5	Geranium robertianum	3005	2018-06-25-14-10-07	0	2	x	0	0	38.5	24	38.4	23.9	38.8	0.277	20338			32
633	34684	5	Geranium robertianum	3005	2018-06-25-14-10-09	0	2	x	0	0	38.5	24	38.4	23.9	38.8	0.277	20338			33
634	34685	5	Geranium robertianum	3005	2018-06-25-14-10-11	0	2	x	0	0	38.5	24	38.5	23.9	38.9	0.369	20338			34
635	34686	5	Geranium robertianum	3005	2018-06-25-14-10-13	0	2	x	0	0	38.5	24	38.4	23.9	38.8	0.277	20338			35
636	34687	5	Geranium robertianum	3005	2018-06-25-14-10-15	0	2	x	0	0	38.5	24	38.3	23.8	38.7	0.184	20338			36
637	34688	5	Geranium robertianum	3005	2018-06-25-14-10-17	0	2	x	0	0	38.5	24	38.4	23.9	38.8	0.277	20338			37
638	34689	5	Geranium robertianum	3005	2018-06-25-14-10-19	0	2	x	0	0	38.5	24	38.4	23.9	38.8	0.277	20338			38
639	34690	5	Geranium robertianum	3005	2018-06-25-14-10-21	0	2	x	0	0	38.5	24	38.4	23.9	38.8	0.277	20338			39
640	34691	5	Geranium robertianum	3005	2018-06-25-14-10-23	0	2	x	0	0	38.5	24	38.4	23.9	38.8	0.277	20338			40
641	34692	5	Geranium robertianum	3005	2018-06-25-14-10-25	0	2	x	0	0	38.5	24	38.4	23.9	38.8	0.277	20338			41
642	34693	5	Geranium robertianum	3005	2018-06-25-14-10-27	0	2	x	0	0	38.5	24	38.4	23.9	38.8	0.277	20338			42
643	34694	5	Geranium robertianum	3005	2018-06-25-14-10-29	0	2	x	0	0	38.5	24	38.3	23.8	38.7	0.184	20338			43
644	34695	5	Geranium robertianum	3005	2018-06-25-14-10-31	0	2	x	0	0	38.5	24	38.3	23.9	38.7	0.184	20338			44
645	34696	5	Geranium robertianum	3005	2018-06-25-14-10-33	0	2	x	0	0	38.5	24	38.4	23.9	38.8	0.277	20338			45
646	34697	5	Geranium robertianum	3005	2018-06-25-14-10-35	0	2	x	0	0	38.5	24	38.3	23.8	38.7	0.184	20338			46
647	34698	5	Geranium robertianum	3005	2018-06-25-14-10-37	0	2	x	0	0	38.4	24	38.4	23.9	38.8	0.377	20338			47
648	34699	5	Geranium robertianum	3005	2018-06-25-14-10-39	0	2	x	0	0	38.4	24	38.3	23.9	38.7	0.284	20338			48
649	34700	5	Geranium robertianum	3005	2018-06-25-14-10-41	0	2	x	0	0	38.4	24	38.3	23.9	38.7	0.284	20338			49
650	34701	5	Geranium robertianum	3005	2018-06-25-14-10-43	0	2	x	0	0	38.5	24	38.4	23.9	38.8	0.277	20338			50
651	34702	5	Geranium robertianum	3005	2018-06-25-14-10-45	0	2	x	0	0	38.5	24	38.4	23.9	38.8	0.277	20338			51
652	34703	5	Geranium robertianum	3005	2018-06-25-14-10-47	0	2	x	0	0	38.4	24	38.4	23.9	38.8	0.377	20338			52
653	34704	5	Geranium robertianum	3005	2018-06-25-14-10-49	0	2	x	0	0	38.5	24	38.4	23.9	38.8	0.277	20338			53
654	34705	5	Geranium robertianum	3005	2018-06-25-14-10-51	0	2	x	0	0	38.4	24	38.4	23.9	38.8	0.377	20338			54
655	34706	5	Geranium robertianum	3005	2018-06-25-14-10-53	0	2	x	0	0	38.5	24	38.4	23.9	38.8	0.277	20338			55
656	34707	5	Geranium robertianum	3005	2018-06-25-14-10-55	0	2	x	0	0	38.4	24	38.4	23.9	38.8	0.377	20338			56
657	34708	5	Geranium robertianum	3005	2018-06-25-14-10-57	0	2	x	0	0	38.4	24	38.4	23.9	38.8	0.377	20338			57
658	34709	5	Geranium robertianum	3005	2018-06-25-14-10-59	0	2	x	0	0	38.4	24	38.4	23.9	38.8	0.377	20338			58
659	34710	5	Geranium robertianum	3005	2018-06-25-14-11-01	0	2	x	0	0	38.4	24	38.3	23.8	38.7	0.284	20338			59
660	34711	5	Geranium robertianum	3005	2018-06-25-14-11-03	0	2	x	0	0	38.4	24	38.3	23.9	38.7	0.284	20338			60
661	34712	5	Geranium robertianum	3005	2018-06-25-14-11-05	0	2	x	0	0	38.4	24	38.3	23.9	38.7	0.284	20338			61
662	34713	5	Geranium robertianum	3005	2018-06-25-14-11-07	0	2	x	0	0	38.4	24	38.2	23.8	38.6	0.192	20338			62
663	34714	5	Geranium robertianum	3005	2018-06-25-14-11-09	0	2	x	0	0	38.4	24	38.3	23.9	38.7	0.284	20338			63
664	34715	5	Geranium robertianum	3005	2018-06-25-14-11-11	0	2	x	0	0	38.4	24	38.3	23.9	38.7	0.284	20338			64
665	34716	5	Geranium robertianum	3005	2018-06-25-14-11-13	0	2	x	0	0	38.4	24	38.3	23.9	38.7	0.284	20338			65
666	34717	5	Geranium robertianum	3005	2018-06-25-14-11-15	0	2	x	0	0	38.4	24	38.3	23.9	38.7	0.284	20338			66
667	34718	5	Geranium robertianum	3005	2018-06-25-14-11-17	0	2	x	0	0	38.4	24	38.3	23.9	38.7	0.284	20338			67
668	34719	5	Geranium robertianum	3005	2018-06-25-14-11-19	0	2	x	0	0	38.4	24	38.3	23.9	38.7	0.284	20338			68
669	34720	5	Geranium robertianum	3005	2018-06-25-14-11-21	0	2	x	0	0	38.4	24	38.4	23.9	38.8	0.377	20338			69
670	34721	5	Geranium robertianum	3005	2018-06-25-14-11-23	0	2	x	0	0	38.4	24	38.4	23.9	38.8	0.377	20338			70
671	34722	5	Geranium robertianum	3005	2018-06-25-14-11-25	0	2	x	0	0	38.4	24	38.4	23.9	38.8	0.377	20338			71
672	34723	5	Geranium robertianum	3005	2018-06-25-14-11-27	0	2	x	0	0	38.4	24	38.3	23.9	38.7	0.284	20338			72
673	34724	5	Geranium robertianum	3005	2018-06-25-14-11-29	0	2	x	0	0	38.4	24	38.3	23.9	38.7	0.284	20338			73
674	34725	5	Geranium robertianum	3005	2018-06-25-14-11-31	0	2	x	0	0	38.4	24	38.4	23.9	38.8	0.377	20338			74
675	34726	5	Geranium robertianum	3005	2018-06-25-14-11-33	0	2	x	0	0	38.4	24	38.4	23.9	38.8	0.377	20338			75
676	34727	5	Geranium robertianum	3005	2018-06-25-14-11-35	0	2	x	0	0	38.4	24	38.4	23.9	38.8	0.377	20338			76
677	34728	5	Geranium robertianum	3005	2018-06-25-14-11-37	0	2	x	0	0	38.4	24	38.4	23.9	38.8	0.377	20338			77
678	34729	5	Geranium robertianum	3005	2018-06-25-14-11-39	0	2	x	0	0	38.4	24	38.4	23.9	38.8	0.377	20338			78
679	34730	5	Geranium robertianum	3005	2018-06-25-14-11-41	0	2	x	0	0	38.4	24	38.3	23.8	38.7	0.284	20338			79
680	34731	5	Geranium robertianum	3005	2018-06-25-14-11-43	0	2	x	0	0	38.4	24	38.4	23.9	38.8	0.377	20338			80
681	34732	5	Geranium robertianum	3005	2018-06-25-14-11-45	0	2	x	0	0	38.3	24	38.4	23.9	38.8	0.477	20338			81
682	34733	5	Geranium robertianum	3005	2018-06-25-14-11-47	0	2	x	0	0	38.3	24	38.4	23.9	38.8	0.477	20338			82
683	34734	5	Geranium robertianum	3005	2018-06-25-14-11-49	0	2	x	0	0	38.3	24	38.4	23.9	38.8	0.477	20338			83
684	34735	5	Geranium robertianum	3005	2018-06-25-14-11-51	0	2	x	0	0	38.3	24	38.3	23.9	38.7	0.384	20338			84
685	34736	5	Geranium robertianum	3005	2018-06-25-14-11-53	0	2	x	0	0	38.3	24	38.3	23.9	38.7	0.384	20338			85
686	34737	5	Geranium robertianum	3005	2018-06-25-14-11-55	0	2	x	0	0	38.3	24	38.3	23.9	38.7	0.384	20338			86
687	34738	5	Geranium robertianum	3005	2018-06-25-14-11-57	0	2	x	0	0	38.3	24	38.3	23.9	38.7	0.384	20338			87
688	34739	5	Geranium robertianum	3005	2018-06-25-14-11-59	0	2	x	0	0	38.3	24	38.3	23.9	38.7	0.384	20338			88
689	34740	5	Geranium robertianum	3005	2018-06-25-14-12-01	0	2	x	0	0	38.3	24	38.3	23.9	38.7	0.384	20338			89
690	34741	5	Geranium robertianum	3005	2018-06-25-14-12-03	0	2	x	0	0	38.3	24	38.3	23.9	38.7	0.384	20338			90
691	34742	5	Geranium robertianum	3005	2018-06-25-14-12-05	0	2	x	0	0	38.3	24	38.3	23.9	38.7	0.384	20338	Last10	Here	91
692	34743	5	Geranium robertianum	3005	2018-06-25-14-12-07	0	2	x	0	0	38.3	24	38.3	23.9	38.7	0.384	20338	Last10	Here	92
693	34744	5	Geranium robertianum	3005	2018-06-25-14-12-09	0	2	x	0	0	38.3	24	38.2	23.9	38.6	0.292	20338	Last10	Here	93
694	34745	5	Geranium robertianum	3005	2018-06-25-14-12-11	0	2	x	0	0	38.3	24	38.2	23.9	38.6	0.292	20338	Last10	Here	94
695	34746	5	Geranium robertianum	3005	2018-06-25-14-12-13	0	2	x	0	0	38.3	24	38.2	23.9	38.6	0.292	20338	Last10	Here	95
696	34747	5	Geranium robertianum	3005	2018-06-25-14-12-15	0	2	x	0	0	38.3	24	38.2	23.9	38.6	0.292	20338	Last10	Here	96
697	34748	5	Geranium robertianum	3005	2018-06-25-14-12-17	0	2	x	0	0	38.3	24	38.2	23.9	38.6	0.292	20338	Last10	Here	97
698	34749	5	Geranium robertianum	3005	2018-06-25-14-12-19	0	2	x	0	0	38.3	24	38.2	23.9	38.6	0.292	20338	Last10	Here	98
699	34750	5	Geranium robertianum	3005	2018-06-25-14-12-21	0	2	x	0	0	38.3	24	38.2	23.9	38.6	0.292	20338	Last10	Here	99
700	34751	5	Geranium robertianum	3005	2018-06-25-14-12-23	0	2	x	0	0	38.3	24	38.2	23.9	38.6	0.292	20338	Last10	Here	100
701	34752	5	Geranium robertianum	3005	2018-06-25-14-12-56	0	2	x	5	0	38.3	24	38.2	23.9	38.6	0.292	20339	First10	Here	1
702	34753	5	Geranium robertianum	3005	2018-06-25-14-12-58	0	2	x	5	0	38.3	24	38.3	23.9	38.7	0.384	20339	First10	Here	2
703	34754	5	Geranium robertianum	3005	2018-06-25-14-13-00	0	2	x	5	0	38.3	24	38.3	23.9	38.7	0.384	20339	First10	Here	3
704	34755	5	Geranium robertianum	3005	2018-06-25-14-13-02	0	2	x	5	0	38.3	24	38.2	23.9	38.6	0.292	20339	First10	Here	4
705	34756	5	Geranium robertianum	3005	2018-06-25-14-13-04	0	2	x	5	0	38.3	24	38.2	23.9	38.6	0.292	20339	First10	Here	5
706	34757	5	Geranium robertianum	3005	2018-06-25-14-13-06	0	2	x	5	0	38.3	24	38.2	23.9	38.6	0.292	20339	First10	Here	6
707	34758	5	Geranium robertianum	3005	2018-06-25-14-13-08	0	2	x	5	0	38.3	24	38.2	23.9	38.6	0.292	20339	First10	Here	7
708	34759	5	Geranium robertianum	3005	2018-06-25-14-13-10	0	2	x	5	0	38.3	24	38.2	23.9	38.6	0.292	20339	First10	Here	8
709	34760	5	Geranium robertianum	3005	2018-06-25-14-13-12	0	2	x	5	0	38.3	24	38.2	23.9	38.6	0.292	20339	First10	Here	9
710	34761	5	Geranium robertianum	3005	2018-06-25-14-13-14	0	2	x	5	0	38.3	24	38.2	23.9	38.6	0.292	20339	First10	Here	10
711	34762	5	Geranium robertianum	3005	2018-06-25-14-13-16	0	2	x	5	0	38.3	24	38.2	23.9	38.6	0.292	20339			11
712	34763	5	Geranium robertianum	3005	2018-06-25-14-13-18	0	2	x	5	0	38.3	24	38.2	23.9	38.6	0.292	20339			12
713	34764	5	Geranium robertianum	3005	2018-06-25-14-13-20	0	2	x	5	0	38.3	24	38.2	23.9	38.6	0.292	20339			13
714	34765	5	Geranium robertianum	3005	2018-06-25-14-13-22	0	2	x	5	0	38.3	24	38.1	23.9	38.5	0.199	20339			14
715	34766	5	Geranium robertianum	3005	2018-06-25-14-13-24	0	2	x	5	0	38.3	24	38.1	23.9	38.5	0.199	20339			15
716	34767	5	Geranium robertianum	3005	2018-06-25-14-13-26	0	2	x	5	0	38.3	24	38.1	23.9	38.5	0.199	20339			16
717	34768	5	Geranium robertianum	3005	2018-06-25-14-13-28	0	2	x	5	0	38.3	24	38.1	23.9	38.5	0.199	20339			17
718	34769	5	Geranium robertianum	3005	2018-06-25-14-13-30	0	2	x	5	0	38.3	24	38.1	23.9	38.5	0.199	20339			18
719	34770	5	Geranium robertianum	3005	2018-06-25-14-13-32	0	2	x	5	0	38.3	24	38.1	23.9	38.5	0.199	20339			19
720	34771	5	Geranium robertianum	3005	2018-06-25-14-13-34	0	2	x	5	0	38.3	24	38.1	23.9	38.5	0.199	20339			20
721	34772	5	Geranium robertianum	3005	2018-06-25-14-13-36	0	2	x	5	0	38.3	24	38.1	23.9	38.5	0.199	20339			21
722	34773	5	Geranium robertianum	3005	2018-06-25-14-13-38	0	2	x	5	0	38.3	24	38.1	23.9	38.5	0.199	20339			22
723	34774	5	Geranium robertianum	3005	2018-06-25-14-13-40	0	2	x	5	0	38.3	24	38.2	23.9	38.6	0.292	20339			23
724	34775	5	Geranium robertianum	3005	2018-06-25-14-13-42	0	2	x	5	0	38.3	24	38.1	23.9	38.5	0.199	20339			24
725	34776	5	Geranium robertianum	3005	2018-06-25-14-13-44	0	2	x	5	0	38.3	24	38.2	23.9	38.6	0.292	20339			25
726	34777	5	Geranium robertianum	3005	2018-06-25-14-13-46	0	2	x	5	0	38.3	24	38.2	23.9	38.6	0.292	20339			26
727	34778	5	Geranium robertianum	3005	2018-06-25-14-13-48	0	2	x	5	0	38.3	24	38.2	23.9	38.6	0.292	20339			27
728	34779	5	Geranium robertianum	3005	2018-06-25-14-13-50	0	2	x	5	0	38.3	24	38.2	23.9	38.6	0.292	20339			28
729	34780	5	Geranium robertianum	3005	2018-06-25-14-13-52	0	2	x	5	0	38.3	24	38.2	23.9	38.6	0.292	20339			29
730	34781	5	Geranium robertianum	3005	2018-06-25-14-13-54	0	2	x	5	0	38.4	24	38.2	23.9	38.6	0.192	20339			30
731	34782	5	Geranium robertianum	3005	2018-06-25-14-13-56	0	2	x	5	0	38.4	24	38.2	23.9	38.6	0.192	20339			31
732	34783	5	Geranium robertianum	3005	2018-06-25-14-13-58	0	2	x	5	0	38.3	24	38.2	23.9	38.6	0.292	20339			32
733	34784	5	Geranium robertianum	3005	2018-06-25-14-14-00	0	2	x	5	0	38.3	24	38.2	23.9	38.6	0.292	20339			33
734	34785	5	Geranium robertianum	3005	2018-06-25-14-14-02	0	2	x	5	0	38.3	24	38.2	23.9	38.6	0.292	20339			34
735	34786	5	Geranium robertianum	3005	2018-06-25-14-14-04	0	2	x	5	0	38.3	24	38.2	23.9	38.6	0.292	20339			35
736	34787	5	Geranium robertianum	3005	2018-06-25-14-14-06	0	2	x	5	0	38.3	24	38.2	23.9	38.6	0.292	20339			36
737	34788	5	Geranium robertianum	3005	2018-06-25-14-14-08	0	2	x	5	0	38.4	24	38.3	23.9	38.7	0.284	20339			37
738	34789	5	Geranium robertianum	3005	2018-06-25-14-14-10	0	2	x	5	0	38.4	24	38.3	23.9	38.7	0.284	20339			38
739	34790	5	Geranium robertianum	3005	2018-06-25-14-14-12	0	2	x	5	0	38.4	24	38.3	23.9	38.7	0.284	20339			39
740	34791	5	Geranium robertianum	3005	2018-06-25-14-14-14	0	2	x	5	0	38.4	24	38.3	23.9	38.7	0.284	20339			40
741	34792	5	Geranium robertianum	3005	2018-06-25-14-14-16	0	2	x	5	0	38.4	24	38.3	23.9	38.7	0.284	20339			41
742	34793	5	Geranium robertianum	3005	2018-06-25-14-14-18	0	2	x	5	0	38.4	24	38.3	23.9	38.7	0.284	20339			42
743	34794	5	Geranium robertianum	3005	2018-06-25-14-14-20	0	2	x	5	0	38.4	24	38.2	23.9	38.6	0.192	20339			43
744	34795	5	Geranium robertianum	3005	2018-06-25-14-14-22	0	2	x	5	0	38.4	24	38.2	23.9	38.6	0.192	20339			44
745	34796	5	Geranium robertianum	3005	2018-06-25-14-14-24	0	2	x	5	0	38.4	24	38.2	23.9	38.6	0.192	20339			45
746	34797	5	Geranium robertianum	3005	2018-06-25-14-14-26	0	2	x	5	0	38.4	24	38.1	23.9	38.5	0.099	20339			46
747	34798	5	Geranium robertianum	3005	2018-06-25-14-14-28	0	2	x	5	0	38.4	24	38.1	23.9	38.5	0.099	20339			47
748	34799	5	Geranium robertianum	3005	2018-06-25-14-14-30	0	2	x	5	0	38.4	24	38.1	23.9	38.5	0.099	20339			48
749	34800	5	Geranium robertianum	3005	2018-06-25-14-14-32	0	2	x	5	0	38.4	24	38.1	23.9	38.5	0.099	20339			49
750	34801	5	Geranium robertianum	3005	2018-06-25-14-14-34	0	2	x	5	0	38.3	24	38.1	23.9	38.5	0.199	20339			50
751	34802	5	Geranium robertianum	3005	2018-06-25-14-14-36	0	2	x	5	0	38.4	24	38.1	23.9	38.5	0.099	20339			51
752	34803	5	Geranium robertianum	3005	2018-06-25-14-14-38	0	2	x	5	0	38.3	24	38.1	23.9	38.5	0.199	20339			52
753	34804	5	Geranium robertianum	3005	2018-06-25-14-14-40	0	2	x	5	0	38.3	24	38.1	23.9	38.5	0.199	20339			53
754	34805	5	Geranium robertianum	3005	2018-06-25-14-14-42	0	2	x	5	0	38.3	24	38.1	23.9	38.5	0.199	20339			54
755	34806	5	Geranium robertianum	3005	2018-06-25-14-14-44	0	2	x	5	0	38.3	24	38.1	23.9	38.5	0.199	20339			55
756	34807	5	Geranium robertianum	3005	2018-06-25-14-14-46	0	2	x	5	0	38.3	24	38.1	23.9	38.5	0.199	20339			56
757	34808	5	Geranium robertianum	3005	2018-06-25-14-14-48	0	2	x	5	0	38.3	24	38.1	23.9	38.5	0.199	20339			57
758	34809	5	Geranium robertianum	3005	2018-06-25-14-14-50	0	2	x	5	0	38.3	24	38.1	23.9	38.5	0.199	20339			58
759	34810	5	Geranium robertianum	3005	2018-06-25-14-14-52	0	2	x	5	0	38.3	24	38.2	23.9	38.6	0.292	20339			59
760	34811	5	Geranium robertianum	3005	2018-06-25-14-14-54	0	2	x	5	0	38.3	24	38.2	23.9	38.6	0.292	20339			60
761	34812	5	Geranium robertianum	3005	2018-06-25-14-14-56	0	2	x	5	0	38.3	24	38.2	23.9	38.6	0.292	20339			61
762	34813	5	Geranium robertianum	3005	2018-06-25-14-14-58	0	2	x	5	0	38.4	24.1	38.2	23.9	38.6	0.192	20339			62
763	34814	5	Geranium robertianum	3005	2018-06-25-14-15-00	0	2	x	5	0	38.3	24	38.2	23.9	38.6	0.292	20339			63
764	34815	5	Geranium robertianum	3005	2018-06-25-14-15-02	0	2	x	5	0	38.3	24	38.1	23.9	38.5	0.199	20339			64
765	34816	5	Geranium robertianum	3005	2018-06-25-14-15-04	0	2	x	5	0	38.3	24	38.1	23.9	38.5	0.199	20339			65
766	34817	5	Geranium robertianum	3005	2018-06-25-14-15-06	0	2	x	5	0	38.3	24	38.1	23.9	38.5	0.199	20339			66
767	34818	5	Geranium robertianum	3005	2018-06-25-14-15-08	0	2	x	5	0	38.3	24	38	23.9	38.4	0.107	20339			67
768	34819	5	Geranium robertianum	3005	2018-06-25-14-15-10	0	2	x	5	0	38.3	24	38	23.9	38.4	0.107	20339			68
769	34820	5	Geranium robertianum	3005	2018-06-25-14-15-12	0	2	x	5	0	38.3	24	38	23.9	38.4	0.107	20339			69
770	34821	5	Geranium robertianum	3005	2018-06-25-14-15-14	0	2	x	5	0	38.3	24	38	23.9	38.4	0.107	20339			70
771	34822	5	Geranium robertianum	3005	2018-06-25-14-15-16	0	2	x	5	0	38.3	24	38	23.9	38.4	0.107	20339			71
772	34823	5	Geranium robertianum	3005	2018-06-25-14-15-18	0	2	x	5	0	38.3	24	38	23.9	38.4	0.107	20339			72
773	34824	5	Geranium robertianum	3005	2018-06-25-14-15-20	0	2	x	5	0	38.3	24	38.1	23.9	38.5	0.199	20339			73
774	34825	5	Geranium robertianum	3005	2018-06-25-14-15-22	0	2	x	5	0	38.3	24	38.1	23.9	38.5	0.199	20339			74
775	34826	5	Geranium robertianum	3005	2018-06-25-14-15-24	0	2	x	5	0	38.2	24	38.1	23.9	38.5	0.299	20339			75
776	34827	5	Geranium robertianum	3005	2018-06-25-14-15-26	0	2	x	5	0	38.3	24	38.1	23.9	38.5	0.199	20339			76
777	34828	5	Geranium robertianum	3005	2018-06-25-14-15-28	0	2	x	5	0	38.3	24	38.1	23.9	38.5	0.199	20339			77
778	34829	5	Geranium robertianum	3005	2018-06-25-14-15-30	0	2	x	5	0	38.3	24	38	23.9	38.4	0.107	20339			78
779	34830	5	Geranium robertianum	3005	2018-06-25-14-15-32	0	2	x	5	0	38.2	24	38	23.9	38.4	0.207	20339			79
780	34831	5	Geranium robertianum	3005	2018-06-25-14-15-34	0	2	x	5	0	38.2	24	38	23.9	38.4	0.207	20339			80
781	34832	5	Geranium robertianum	3005	2018-06-25-14-15-36	0	2	x	5	0	38.2	24	38	23.9	38.4	0.207	20339			81
782	34833	5	Geranium robertianum	3005	2018-06-25-14-15-38	0	2	x	5	0	38.2	24	38	23.9	38.4	0.207	20339			82
783	34834	5	Geranium robertianum	3005	2018-06-25-14-15-40	0	2	x	5	0	38.2	24	38	23.9	38.4	0.207	20339			83
784	34835	5	Geranium robertianum	3005	2018-06-25-14-15-42	0	2	x	5	0	38.2	24	38	23.9	38.4	0.207	20339			84
785	34836	5	Geranium robertianum	3005	2018-06-25-14-15-44	0	2	x	5	0	38.2	24	38	23.9	38.4	0.207	20339			85
786	34837	5	Geranium robertianum	3005	2018-06-25-14-15-46	0	2	x	5	0	38.2	24	38	23.9	38.4	0.207	20339			86
787	34838	5	Geranium robertianum	3005	2018-06-25-14-15-48	0	2	x	5	0	38.2	24	38	23.9	38.4	0.207	20339			87
788	34839	5	Geranium robertianum	3005	2018-06-25-14-15-50	0	2	x	5	0	38.2	24	38	23.9	38.4	0.207	20339			88
789	34840	5	Geranium robertianum	3005	2018-06-25-14-15-52	0	2	x	5	0	38.2	24	38	23.9	38.4	0.207	20339			89
790	34841	5	Geranium robertianum	3005	2018-06-25-14-15-54	0	2	x	5	0	38.2	24	38	23.9	38.4	0.207	20339			90
791	34842	5	Geranium robertianum	3005	2018-06-25-14-15-56	0	2	x	5	0	38.2	24	38	23.9	38.4	0.207	20339	Last10	Here	91
792	34843	5	Geranium robertianum	3005	2018-06-25-14-15-58	0	2	x	5	0	38.2	24	38	23.9	38.4	0.207	20339	Last10	Here	92
793	34844	5	Geranium robertianum	3005	2018-06-25-14-16-00	0	2	x	5	0	38.2	24	38	23.9	38.4	0.207	20339	Last10	Here	93
794	34845	5	Geranium robertianum	3005	2018-06-25-14-16-02	0	2	x	5	0	38.2	24	38	23.9	38.4	0.207	20339	Last10	Here	94
795	34846	5	Geranium robertianum	3005	2018-06-25-14-16-04	0	2	x	5	0	38.2	24	37.9	23.9	38.3	0.115	20339	Last10	Here	95
796	34847	5	Geranium robertianum	3005	2018-06-25-14-16-06	0	2	x	5	0	38.2	24	38	23.9	38.4	0.207	20339	Last10	Here	96
797	34848	5	Geranium robertianum	3005	2018-06-25-14-16-08	0	2	x	5	0	38.2	24	37.9	23.9	38.3	0.115	20339	Last10	Here	97
798	34849	5	Geranium robertianum	3005	2018-06-25-14-16-10	0	2	x	5	0	38.2	24	38	23.9	38.4	0.207	20339	Last10	Here	98
799	34850	5	Geranium robertianum	3005	2018-06-25-14-16-12	0	2	x	5	0	38.3	24.1	38	23.9	38.4	0.107	20339	Last10	Here	99
800	34851	5	Geranium robertianum	3005	2018-06-25-14-16-46	0	2	x	10	0	38.2	24	38	23.9	38.4	0.207	20340	First10	Here	1
801	34852	5	Geranium robertianum	3005	2018-06-25-14-16-48	0	2	x	10	0	38.2	24	38	23.9	38.4	0.207	20340	First10	Here	2
802	34853	5	Geranium robertianum	3005	2018-06-25-14-16-50	0	2	x	10	0	38.1	24	38	23.9	38.4	0.307	20340	First10	Here	3
803	34854	5	Geranium robertianum	3005	2018-06-25-14-16-52	0	2	x	10	0	38.2	24	38	23.9	38.4	0.207	20340	First10	Here	4
804	34855	5	Geranium robertianum	3005	2018-06-25-14-16-54	0	2	x	10	0	38.2	24	38	23.9	38.4	0.207	20340	First10	Here	5
805	34856	5	Geranium robertianum	3005	2018-06-25-14-16-56	0	2	x	10	0	38.2	24	38	23.9	38.4	0.207	20340	First10	Here	6
806	34857	5	Geranium robertianum	3005	2018-06-25-14-16-58	0	2	x	10	0	38.2	24	38	23.9	38.4	0.207	20340	First10	Here	7
807	34858	5	Geranium robertianum	3005	2018-06-25-14-17-00	0	2	x	10	0	38.2	24	38	23.9	38.4	0.207	20340	First10	Here	8
808	34859	5	Geranium robertianum	3005	2018-06-25-14-17-02	0	2	x	10	0	38.2	24	38	23.9	38.4	0.207	20340	First10	Here	9
809	34860	5	Geranium robertianum	3005	2018-06-25-14-17-04	0	2	x	10	0	38.2	24	37.9	23.9	38.3	0.115	20340	First10	Here	10
810	34861	5	Geranium robertianum	3005	2018-06-25-14-17-06	0	2	x	10	0	38.2	24	37.9	23.9	38.3	0.115	20340			11
811	34862	5	Geranium robertianum	3005	2018-06-25-14-17-08	0	2	x	10	0	38.2	24	37.9	23.9	38.3	0.115	20340			12
812	34863	5	Geranium robertianum	3005	2018-06-25-14-17-10	0	2	x	10	0	38.2	24	37.9	23.9	38.3	0.115	20340			13
813	34864	5	Geranium robertianum	3005	2018-06-25-14-17-12	0	2	x	10	0	38.2	24	37.9	23.9	38.3	0.115	20340			14
814	34865	5	Geranium robertianum	3005	2018-06-25-14-17-14	0	2	x	10	0	38.2	24	38	23.9	38.4	0.207	20340			15
815	34866	5	Geranium robertianum	3005	2018-06-25-14-17-16	0	2	x	10	0	38.2	24	37.9	23.9	38.3	0.115	20340			16
816	34867	5	Geranium robertianum	3005	2018-06-25-14-17-18	0	2	x	10	0	38.2	24	37.9	23.9	38.3	0.115	20340			17
817	34868	5	Geranium robertianum	3005	2018-06-25-14-17-20	0	2	x	10	0	38.2	24	38	23.9	38.4	0.207	20340			18
818	34869	5	Geranium robertianum	3005	2018-06-25-14-17-22	0	2	x	10	0	38.1	24	38	23.9	38.4	0.307	20340			19
819	34870	5	Geranium robertianum	3005	2018-06-25-14-17-25	0	2	x	10	0	38.1	24	38	23.9	38.4	0.307	20340			20
820	34871	5	Geranium robertianum	3005	2018-06-25-14-17-27	0	2	x	10	0	38.1	24	38	23.9	38.4	0.307	20340			21
821	34872	5	Geranium robertianum	3005	2018-06-25-14-17-29	0	2	x	10	0	38.1	24	38	23.9	38.4	0.307	20340			22
822	34873	5	Geranium robertianum	3005	2018-06-25-14-17-31	0	2	x	10	0	38.2	24	38	23.9	38.4	0.207	20340			23
823	34874	5	Geranium robertianum	3005	2018-06-25-14-17-33	0	2	x	10	0	38.2	24	37.9	23.9	38.3	0.115	20340			24
824	34875	5	Geranium robertianum	3005	2018-06-25-14-17-35	0	2	x	10	0	38.2	24	37.9	23.9	38.3	0.115	20340			25
825	34876	5	Geranium robertianum	3005	2018-06-25-14-17-37	0	2	x	10	0	38.1	24	37.9	23.9	38.3	0.215	20340			26
826	34877	5	Geranium robertianum	3005	2018-06-25-14-17-39	0	2	x	10	0	38.3	24.1	37.9	23.9	38.3	0.015	20340			27
827	34878	5	Geranium robertianum	3005	2018-06-25-14-17-41	0	2	x	10	0	38.1	24	37.9	23.9	38.3	0.215	20340			28
828	34879	5	Geranium robertianum	3005	2018-06-25-14-17-43	0	2	x	10	0	38.1	24	37.9	23.9	38.3	0.215	20340			29
829	34880	5	Geranium robertianum	3005	2018-06-25-14-17-45	0	2	x	10	0	38.1	24	37.8	23.9	38.2	0.122	20340			30
830	34881	5	Geranium robertianum	3005	2018-06-25-14-17-47	0	2	x	10	0	38.1	24	37.9	23.9	38.3	0.215	20340			31
831	34882	5	Geranium robertianum	3005	2018-06-25-14-17-49	0	2	x	10	0	38.1	24	37.9	23.9	38.3	0.215	20340			32
832	34883	5	Geranium robertianum	3005	2018-06-25-14-17-51	0	2	x	10	0	38.1	24	37.8	23.9	38.2	0.122	20340			33
833	34884	5	Geranium robertianum	3005	2018-06-25-14-17-53	0	2	x	10	0	38.1	24	37.8	23.9	38.2	0.122	20340			34
834	34885	5	Geranium robertianum	3005	2018-06-25-14-17-55	0	2	x	10	0	38.1	24	37.8	23.9	38.2	0.122	20340			35
835	34886	5	Geranium robertianum	3005	2018-06-25-14-17-57	0	2	x	10	0	38.1	24	37.8	23.9	38.2	0.122	20340			36
836	34887	5	Geranium robertianum	3005	2018-06-25-14-17-59	0	2	x	10	0	38.1	24	37.8	23.9	38.2	0.122	20340			37
837	34888	5	Geranium robertianum	3005	2018-06-25-14-18-01	0	2	x	10	0	38.1	24	37.8	23.9	38.2	0.122	20340			38
838	34889	5	Geranium robertianum	3005	2018-06-25-14-18-03	0	2	x	10	0	38.1	24	37.8	23.9	38.2	0.122	20340			39
839	34890	5	Geranium robertianum	3005	2018-06-25-14-18-05	0	2	x	10	0	38.1	24	37.8	23.9	38.2	0.122	20340			40
840	34891	5	Geranium robertianum	3005	2018-06-25-14-18-07	0	2	x	10	0	38.1	24	37.8	23.9	38.2	0.122	20340			41
841	34892	5	Geranium robertianum	3005	2018-06-25-14-18-09	0	2	x	10	0	38.1	24	37.8	23.9	38.2	0.122	20340			42
842	34893	5	Geranium robertianum	3005	2018-06-25-14-18-11	0	2	x	10	0	38.1	24	37.8	23.9	38.2	0.122	20340			43
843	34894	5	Geranium robertianum	3005	2018-06-25-14-18-13	0	2	x	10	0	38.1	24	37.8	23.9	38.2	0.122	20340			44
844	34895	5	Geranium robertianum	3005	2018-06-25-14-18-15	0	2	x	10	0	38.1	24	37.8	23.9	38.2	0.122	20340			45
845	34896	5	Geranium robertianum	3005	2018-06-25-14-18-17	0	2	x	10	0	38	24	37.8	23.9	38.2	0.222	20340			46
846	34897	5	Geranium robertianum	3005	2018-06-25-14-18-19	0	2	x	10	0	38	24	37.8	23.9	38.2	0.222	20340			47
847	34898	5	Geranium robertianum	3005	2018-06-25-14-18-21	0	2	x	10	0	38.1	24	37.8	23.9	38.2	0.122	20340			48
848	34899	5	Geranium robertianum	3005	2018-06-25-14-18-23	0	2	x	10	0	38.1	24	37.8	23.9	38.2	0.122	20340			49
849	34900	5	Geranium robertianum	3005	2018-06-25-14-18-25	0	2	x	10	0	38	24	37.8	23.9	38.2	0.222	20340			50
850	34901	5	Geranium robertianum	3005	2018-06-25-14-18-27	0	2	x	10	0	38	24	37.8	23.9	38.2	0.222	20340			51
851	34902	5	Geranium robertianum	3005	2018-06-25-14-18-29	0	2	x	10	0	38	24	37.8	23.9	38.2	0.222	20340			52
852	34903	5	Geranium robertianum	3005	2018-06-25-14-18-31	0	2	x	10	0	38.1	24	37.8	23.9	38.2	0.122	20340			53
853	34904	5	Geranium robertianum	3005	2018-06-25-14-18-33	0	2	x	10	0	38.1	24	37.8	23.9	38.2	0.122	20340			54
854	34905	5	Geranium robertianum	3005	2018-06-25-14-18-35	0	2	x	10	0	38.1	24	37.8	23.9	38.2	0.122	20340			55
855	34906	5	Geranium robertianum	3005	2018-06-25-14-18-37	0	2	x	10	0	38	24	37.8	23.9	38.2	0.222	20340			56
856	34907	5	Geranium robertianum	3005	2018-06-25-14-18-39	0	2	x	10	0	38	24	37.8	23.9	38.2	0.222	20340			57
857	34908	5	Geranium robertianum	3005	2018-06-25-14-18-41	0	2	x	10	0	38	24	37.8	23.9	38.2	0.222	20340			58
858	34909	5	Geranium robertianum	3005	2018-06-25-14-18-43	0	2	x	10	0	38	24	37.8	23.9	38.2	0.222	20340			59
859	34910	5	Geranium robertianum	3005	2018-06-25-14-18-45	0	2	x	10	0	38	24	37.8	23.9	38.2	0.222	20340			60
860	34911	5	Geranium robertianum	3005	2018-06-25-14-18-47	0	2	x	10	0	38	24	37.8	23.9	38.2	0.222	20340			61
861	34912	5	Geranium robertianum	3005	2018-06-25-14-18-49	0	2	x	10	0	38	24	37.8	23.9	38.2	0.222	20340			62
862	34913	5	Geranium robertianum	3005	2018-06-25-14-18-51	0	2	x	10	0	38.1	24	37.8	23.9	38.2	0.122	20340			63
863	34914	5	Geranium robertianum	3005	2018-06-25-14-18-53	0	2	x	10	0	38.1	24	37.8	23.9	38.2	0.122	20340			64
864	34915	5	Geranium robertianum	3005	2018-06-25-14-18-55	0	2	x	10	0	38.1	24	37.8	23.9	38.2	0.122	20340			65
865	34916	5	Geranium robertianum	3005	2018-06-25-14-18-57	0	2	x	10	0	38	24	37.8	23.9	38.2	0.222	20340			66
866	34917	5	Geranium robertianum	3005	2018-06-25-14-18-59	0	2	x	10	0	38	24	37.8	23.9	38.2	0.222	20340			67
867	34918	5	Geranium robertianum	3005	2018-06-25-14-19-01	0	2	x	10	0	38	24	37.8	23.9	38.2	0.222	20340			68
868	34919	5	Geranium robertianum	3005	2018-06-25-14-19-03	0	2	x	10	0	38	24	37.8	23.9	38.2	0.222	20340			69
869	34920	5	Geranium robertianum	3005	2018-06-25-14-19-05	0	2	x	10	0	38	24	37.8	23.9	38.2	0.222	20340			70
870	34921	5	Geranium robertianum	3005	2018-06-25-14-19-07	0	2	x	10	0	38.1	24	37.8	23.9	38.2	0.122	20340			71
871	34922	5	Geranium robertianum	3005	2018-06-25-14-19-09	0	2	x	10	0	38	24	37.8	23.9	38.2	0.222	20340			72
872	34923	5	Geranium robertianum	3005	2018-06-25-14-19-11	0	2	x	10	0	38.1	24	37.8	23.9	38.2	0.122	20340			73
873	34924	5	Geranium robertianum	3005	2018-06-25-14-19-13	0	2	x	10	0	38.1	24	37.8	23.9	38.2	0.122	20340			74
874	34925	5	Geranium robertianum	3005	2018-06-25-14-19-15	0	2	x	10	0	38.1	24	37.8	23.9	38.2	0.122	20340			75
875	34926	5	Geranium robertianum	3005	2018-06-25-14-19-17	0	2	x	10	0	38	24	37.8	23.9	38.2	0.222	20340			76
876	34927	5	Geranium robertianum	3005	2018-06-25-14-19-19	0	2	x	10	0	38	24	37.8	23.9	38.2	0.222	20340			77
877	34928	5	Geranium robertianum	3005	2018-06-25-14-19-21	0	2	x	10	0	38	24	37.8	23.9	38.2	0.222	20340			78
878	34929	5	Geranium robertianum	3005	2018-06-25-14-19-23	0	2	x	10	0	38	24	37.8	23.9	38.2	0.222	20340			79
879	34930	5	Geranium robertianum	3005	2018-06-25-14-19-25	0	2	x	10	0	38	24	37.8	23.9	38.2	0.222	20340			80
880	34931	5	Geranium robertianum	3005	2018-06-25-14-19-27	0	2	x	10	0	38	24	37.8	23.9	38.2	0.222	20340			81
881	34932	5	Geranium robertianum	3005	2018-06-25-14-19-29	0	2	x	10	0	38	24	37.8	23.9	38.2	0.222	20340			82
882	34933	5	Geranium robertianum	3005	2018-06-25-14-19-31	0	2	x	10	0	38	24	37.8	23.9	38.2	0.222	20340			83
883	34934	5	Geranium robertianum	3005	2018-06-25-14-19-33	0	2	x	10	0	38.1	24	37.8	23.9	38.2	0.122	20340			84
884	34935	5	Geranium robertianum	3005	2018-06-25-14-19-35	0	2	x	10	0	38.1	24	37.8	23.9	38.2	0.122	20340			85
885	34936	5	Geranium robertianum	3005	2018-06-25-14-19-37	0	2	x	10	0	38.1	24	37.8	23.9	38.2	0.122	20340			86
886	34937	5	Geranium robertianum	3005	2018-06-25-14-19-39	0	2	x	10	0	38.1	24	37.8	23.9	38.2	0.122	20340			87
887	34938	5	Geranium robertianum	3005	2018-06-25-14-19-41	0	2	x	10	0	38.1	24	37.8	23.9	38.2	0.122	20340			88
888	34939	5	Geranium robertianum	3005	2018-06-25-14-19-43	0	2	x	10	0	38.1	24	37.8	23.9	38.2	0.122	20340			89
889	34940	5	Geranium robertianum	3005	2018-06-25-14-19-45	0	2	x	10	0	38.1	24	37.8	23.9	38.2	0.122	20340			90
890	34941	5	Geranium robertianum	3005	2018-06-25-14-19-47	0	2	x	10	0	38.1	24	37.8	23.9	38.2	0.122	20340	Last10	Here	91
891	34942	5	Geranium robertianum	3005	2018-06-25-14-19-49	0	2	x	10	0	38.1	24	37.7	23.9	38.1	0.03	20340	Last10	Here	92
892	34943	5	Geranium robertianum	3005	2018-06-25-14-19-51	0	2	x	10	0	38.1	24	37.7	23.9	38.1	0.03	20340	Last10	Here	93
893	34944	5	Geranium robertianum	3005	2018-06-25-14-19-53	0	2	x	10	0	38	24	37.7	23.9	38.1	0.13	20340	Last10	Here	94
894	34945	5	Geranium robertianum	3005	2018-06-25-14-19-55	0	2	x	10	0	38.1	24	37.7	23.9	38.1	0.03	20340	Last10	Here	95
895	34946	5	Geranium robertianum	3005	2018-06-25-14-19-57	0	2	x	10	0	38	24	37.7	23.9	38.1	0.13	20340	Last10	Here	96
896	34947	5	Geranium robertianum	3005	2018-06-25-14-19-59	0	2	x	10	0	38.1	24	37.7	23.9	38.1	0.03	20340	Last10	Here	97
897	34948	5	Geranium robertianum	3005	2018-06-25-14-20-01	0	2	x	10	0	38	24	37.7	23.9	38.1	0.13	20340	Last10	Here	98
898	34949	5	Geranium robertianum	3005	2018-06-25-14-20-03	0	2	x	10	0	38	24	37.7	23.9	38.1	0.13	20340	Last10	Here	99
899	34950	5	Geranium robertianum	3005	2018-06-25-14-20-37	0	2	x	15	0	38	24	37.7	23.9	38.1	0.13	20341	First10	Here	1
900	34951	5	Geranium robertianum	3005	2018-06-25-14-20-39	0	2	x	15	0	38	24	37.7	23.9	38.1	0.13	20341	First10	Here	2
901	34952	5	Geranium robertianum	3005	2018-06-25-14-20-41	0	2	x	15	0	38	24	37.6	23.9	38	0.037	20341	First10	Here	3
902	34953	5	Geranium robertianum	3005	2018-06-25-14-20-43	0	2	x	15	0	38	24	37.6	23.9	38	0.037	20341	First10	Here	4
903	34954	5	Geranium robertianum	3005	2018-06-25-14-20-45	0	2	x	15	0	38	24	37.6	23.9	38	0.037	20341	First10	Here	5
904	34955	5	Geranium robertianum	3005	2018-06-25-14-20-47	0	2	x	15	0	38	24	37.6	23.9	38	0.037	20341	First10	Here	6
905	34956	5	Geranium robertianum	3005	2018-06-25-14-20-49	0	2	x	15	0	38	24	37.6	23.9	38	0.037	20341	First10	Here	7
906	34957	5	Geranium robertianum	3005	2018-06-25-14-20-51	0	2	x	15	0	38	24	37.6	23.9	38	0.037	20341	First10	Here	8
907	34958	5	Geranium robertianum	3005	2018-06-25-14-20-53	0	2	x	15	0	38	24	37.6	23.9	38	0.037	20341	First10	Here	9
908	34959	5	Geranium robertianum	3005	2018-06-25-14-20-55	0	2	x	15	0	38	24	37.6	23.9	38	0.037	20341	First10	Here	10
909	34960	5	Geranium robertianum	3005	2018-06-25-14-20-57	0	2	x	15	0	38	24	37.6	23.9	38	0.037	20341			11
910	34961	5	Geranium robertianum	3005	2018-06-25-14-20-59	0	2	x	15	0	38	24	37.6	23.9	38	0.037	20341			12
911	34962	5	Geranium robertianum	3005	2018-06-25-14-21-01	0	2	x	15	0	38	24	37.6	23.9	38	0.037	20341			13
912	34963	5	Geranium robertianum	3005	2018-06-25-14-21-03	0	2	x	15	0	38	24	37.5	23.9	37.9	-0.055	20341			14
913	34964	5	Geranium robertianum	3005	2018-06-25-14-21-05	0	2	x	15	0	38	24	37.6	23.9	38	0.037	20341			15
914	34965	5	Geranium robertianum	3005	2018-06-25-14-21-07	0	2	x	15	0	38	24	37.6	23.9	38	0.037	20341			16
915	34966	5	Geranium robertianum	3005	2018-06-25-14-21-09	0	2	x	15	0	38	24	37.6	23.9	38	0.037	20341			17
916	34967	5	Geranium robertianum	3005	2018-06-25-14-21-11	0	2	x	15	0	38	24	37.6	23.9	38	0.037	20341			18
917	34968	5	Geranium robertianum	3005	2018-06-25-14-21-13	0	2	x	15	0	38	24	37.6	23.9	38	0.037	20341			19
918	34969	5	Geranium robertianum	3005	2018-06-25-14-21-15	0	2	x	15	0	38	24	37.6	23.9	38	0.037	20341			20
919	34970	5	Geranium robertianum	3005	2018-06-25-14-21-17	0	2	x	15	0	38	24	37.6	23.9	38	0.037	20341			21
920	34971	5	Geranium robertianum	3005	2018-06-25-14-21-19	0	2	x	15	0	38	24	37.6	23.9	38	0.037	20341			22
921	34972	5	Geranium robertianum	3005	2018-06-25-14-21-21	0	2	x	15	0	38	24	37.6	23.9	38	0.037	20341			23
922	34973	5	Geranium robertianum	3005	2018-06-25-14-21-23	0	2	x	15	0	38	24	37.6	23.9	38	0.037	20341			24
923	34974	5	Geranium robertianum	3005	2018-06-25-14-21-25	0	2	x	15	0	37.9	24	37.6	23.9	38	0.137	20341			25
924	34975	5	Geranium robertianum	3005	2018-06-25-14-21-27	0	2	x	15	0	37.9	24	37.6	23.9	38	0.137	20341			26
925	34976	5	Geranium robertianum	3005	2018-06-25-14-21-29	0	2	x	15	0	37.9	24	37.6	23.9	38	0.137	20341			27
926	34977	5	Geranium robertianum	3005	2018-06-25-14-21-31	0	2	x	15	0	38	24	37.6	23.9	38	0.037	20341			28
927	34978	5	Geranium robertianum	3005	2018-06-25-14-21-33	0	2	x	15	0	37.9	24	37.6	23.9	38	0.137	20341			29
928	34979	5	Geranium robertianum	3005	2018-06-25-14-21-35	0	2	x	15	0	37.9	24	37.6	23.9	38	0.137	20341			30
929	34980	5	Geranium robertianum	3005	2018-06-25-14-21-37	0	2	x	15	0	37.9	24	37.6	23.9	38	0.137	20341			31
930	34981	5	Geranium robertianum	3005	2018-06-25-14-21-39	0	2	x	15	0	37.9	24	37.5	23.9	37.9	0.045	20341			32
931	34982	5	Geranium robertianum	3005	2018-06-25-14-21-41	0	2	x	15	0	37.9	24	37.6	23.9	38	0.137	20341			33
932	34983	5	Geranium robertianum	3005	2018-06-25-14-21-43	0	2	x	15	0	38	24	37.6	23.9	38	0.037	20341			34
933	34984	5	Geranium robertianum	3005	2018-06-25-14-21-45	0	2	x	15	0	38	24	37.6	23.9	38	0.037	20341			35
934	34985	5	Geranium robertianum	3005	2018-06-25-14-21-47	0	2	x	15	0	38	24.1	37.5	23.9	37.9	-0.055	20341			36
935	34986	5	Geranium robertianum	3005	2018-06-25-14-21-49	0	2	x	15	0	37.9	24	37.5	23.9	37.9	0.045	20341			37
936	34987	5	Geranium robertianum	3005	2018-06-25-14-21-51	0	2	x	15	0	37.9	24	37.6	23.9	38	0.137	20341			38
937	34988	5	Geranium robertianum	3005	2018-06-25-14-21-53	0	2	x	15	0	37.9	24	37.6	23.9	38	0.137	20341			39
938	34989	5	Geranium robertianum	3005	2018-06-25-14-21-55	0	2	x	15	0	37.9	24	37.6	23.9	38	0.137	20341			40
939	34990	5	Geranium robertianum	3005	2018-06-25-14-21-57	0	2	x	15	0	37.9	24	37.6	23.9	38	0.137	20341			41
940	34991	5	Geranium robertianum	3005	2018-06-25-14-21-59	0	2	x	15	0	37.9	24	37.6	23.9	38	0.137	20341			42
941	34992	5	Geranium robertianum	3005	2018-06-25-14-22-01	0	2	x	15	0	38	24.1	37.6	23.9	38	0.037	20341			43
942	34993	5	Geranium robertianum	3005	2018-06-25-14-22-03	0	2	x	15	0	38	24.1	37.6	23.9	38	0.037	20341			44
943	34994	5	Geranium robertianum	3005	2018-06-25-14-22-05	0	2	x	15	0	37.9	24	37.7	23.9	38.1	0.23	20341			45
944	34995	5	Geranium robertianum	3005	2018-06-25-14-22-07	0	2	x	15	0	37.9	24	37.6	23.9	38	0.137	20341			46
945	34996	5	Geranium robertianum	3005	2018-06-25-14-22-09	0	2	x	15	0	37.9	24	37.6	23.9	38	0.137	20341			47
946	34997	5	Geranium robertianum	3005	2018-06-25-14-22-11	0	2	x	15	0	38	24.1	37.6	23.9	38	0.037	20341			48
947	34998	5	Geranium robertianum	3005	2018-06-25-14-22-13	0	2	x	15	0	37.9	24	37.6	23.9	38	0.137	20341			49
948	34999	5	Geranium robertianum	3005	2018-06-25-14-22-15	0	2	x	15	0	37.9	24	37.6	23.9	38	0.137	20341			50
949	35000	5	Geranium robertianum	3005	2018-06-25-14-22-17	0	2	x	15	0	37.9	24	37.6	23.9	38	0.137	20341			51
950	35001	5	Geranium robertianum	3005	2018-06-25-14-22-19	0	2	x	15	0	37.9	24	37.6	23.9	38	0.137	20341			52
951	35002	5	Geranium robertianum	3005	2018-06-25-14-22-21	0	2	x	15	0	37.9	24	37.6	23.9	38	0.137	20341			53
952	35003	5	Geranium robertianum	3005	2018-06-25-14-22-23	0	2	x	15	0	37.9	24	37.6	23.9	38	0.137	20341			54
953	35004	5	Geranium robertianum	3005	2018-06-25-14-22-25	0	2	x	15	0	37.9	24	37.6	23.9	38	0.137	20341			55
954	35005	5	Geranium robertianum	3005	2018-06-25-14-22-28	0	2	x	15	0	37.9	24	37.6	23.9	38	0.137	20341			56
955	35006	5	Geranium robertianum	3005	2018-06-25-14-22-30	0	2	x	15	0	37.9	24	37.6	23.9	38	0.137	20341			57
956	35007	5	Geranium robertianum	3005	2018-06-25-14-22-32	0	2	x	15	0	37.9	24	37.6	23.9	38	0.137	20341			58
957	35008	5	Geranium robertianum	3005	2018-06-25-14-22-34	0	2	x	15	0	37.9	24	37.6	23.9	38	0.137	20341			59
958	35009	5	Geranium robertianum	3005	2018-06-25-14-22-36	0	2	x	15	0	38	24	37.6	23.9	38	0.037	20341			60
959	35010	5	Geranium robertianum	3005	2018-06-25-14-22-38	0	2	x	15	0	37.9	24	37.6	23.9	38	0.137	20341			61
960	35011	5	Geranium robertianum	3005	2018-06-25-14-22-40	0	2	x	15	0	37.9	24	37.6	23.9	38	0.137	20341			62
961	35012	5	Geranium robertianum	3005	2018-06-25-14-22-42	0	2	x	15	0	37.9	24	37.6	23.9	38	0.137	20341			63
962	35013	5	Geranium robertianum	3005	2018-06-25-14-22-44	0	2	x	15	0	38	24	37.6	23.9	38	0.037	20341			64
963	35014	5	Geranium robertianum	3005	2018-06-25-14-22-46	0	2	x	15	0	37.9	24	37.6	23.9	38	0.137	20341			65
964	35015	5	Geranium robertianum	3005	2018-06-25-14-22-48	0	2	x	15	0	37.9	24	37.6	23.9	38	0.137	20341			66
965	35016	5	Geranium robertianum	3005	2018-06-25-14-22-50	0	2	x	15	0	38	24	37.6	23.9	38	0.037	20341			67
966	35017	5	Geranium robertianum	3005	2018-06-25-14-22-52	0	2	x	15	0	37.9	24	37.6	23.9	38	0.137	20341			68
967	35018	5	Geranium robertianum	3005	2018-06-25-14-22-54	0	2	x	15	0	37.9	24	37.6	23.9	38	0.137	20341			69
968	35019	5	Geranium robertianum	3005	2018-06-25-14-22-56	0	2	x	15	0	37.9	24	37.6	23.9	38	0.137	20341			70
969	35020	5	Geranium robertianum	3005	2018-06-25-14-22-58	0	2	x	15	0	37.9	24	37.6	23.9	38	0.137	20341			71
970	35021	5	Geranium robertianum	3005	2018-06-25-14-23-00	0	2	x	15	0	38	24	37.6	23.9	38	0.037	20341			72
971	35022	5	Geranium robertianum	3005	2018-06-25-14-23-02	0	2	x	15	0	38	24	37.6	23.9	38	0.037	20341			73
972	35023	5	Geranium robertianum	3005	2018-06-25-14-23-04	0	2	x	15	0	38	24	37.6	23.9	38	0.037	20341			74
973	35024	5	Geranium robertianum	3005	2018-06-25-14-23-06	0	2	x	15	0	38	24	37.6	23.9	38	0.037	20341			75
974	35025	5	Geranium robertianum	3005	2018-06-25-14-23-08	0	2	x	15	0	38	24	37.6	23.9	38	0.037	20341			76
975	35026	5	Geranium robertianum	3005	2018-06-25-14-23-10	0	2	x	15	0	38	24	37.6	23.9	38	0.037	20341			77
976	35027	5	Geranium robertianum	3005	2018-06-25-14-23-12	0	2	x	15	0	38	24	37.6	23.9	38	0.037	20341			78
977	35028	5	Geranium robertianum	3005	2018-06-25-14-23-14	0	2	x	15	0	38	24	37.6	23.9	38	0.037	20341			79
978	35029	5	Geranium robertianum	3005	2018-06-25-14-23-16	0	2	x	15	0	38	24	37.6	23.9	38	0.037	20341			80
979	35030	5	Geranium robertianum	3005	2018-06-25-14-23-18	0	2	x	15	0	38	24	37.6	23.9	38	0.037	20341			81
980	35031	5	Geranium robertianum	3005	2018-06-25-14-23-20	0	2	x	15	0	38	24	37.6	23.9	38	0.037	20341			82
981	35032	5	Geranium robertianum	3005	2018-06-25-14-23-22	0	2	x	15	0	38	24	37.6	23.9	38	0.037	20341			83
982	35033	5	Geranium robertianum	3005	2018-06-25-14-23-24	0	2	x	15	0	37.9	24	37.5	23.9	37.9	0.045	20341			84
983	35034	5	Geranium robertianum	3005	2018-06-25-14-23-26	0	2	x	15	0	37.9	24	37.6	23.9	38	0.137	20341			85
984	35035	5	Geranium robertianum	3005	2018-06-25-14-23-28	0	2	x	15	0	37.9	24	37.6	23.9	38	0.137	20341			86
985	35036	5	Geranium robertianum	3005	2018-06-25-14-23-30	0	2	x	15	0	37.9	24	37.6	23.9	38	0.137	20341			87
986	35037	5	Geranium robertianum	3005	2018-06-25-14-23-32	0	2	x	15	0	37.9	24	37.5	23.9	37.9	0.045	20341			88
987	35038	5	Geranium robertianum	3005	2018-06-25-14-23-34	0	2	x	15	0	37.9	24	37.6	23.9	38	0.137	20341			89
988	35039	5	Geranium robertianum	3005	2018-06-25-14-23-36	0	2	x	15	0	37.9	24	37.6	23.9	38	0.137	20341			90
989	35040	5	Geranium robertianum	3005	2018-06-25-14-23-38	0	2	x	15	0	37.9	24	37.6	23.9	38	0.137	20341	Last10	Here	91
990	35041	5	Geranium robertianum	3005	2018-06-25-14-23-40	0	2	x	15	0	37.9	24	37.5	23.9	37.9	0.045	20341	Last10	Here	92
991	35042	5	Geranium robertianum	3005	2018-06-25-14-23-42	0	2	x	15	0	37.9	24	37.5	23.9	37.9	0.045	20341	Last10	Here	93
992	35043	5	Geranium robertianum	3005	2018-06-25-14-23-44	0	2	x	15	0	37.9	24	37.6	23.9	38	0.137	20341	Last10	Here	94
993	35044	5	Geranium robertianum	3005	2018-06-25-14-23-46	0	2	x	15	0	37.9	24	37.6	23.9	38	0.137	20341	Last10	Here	95
994	35045	5	Geranium robertianum	3005	2018-06-25-14-23-48	0	2	x	15	0	37.9	24	37.6	23.9	38	0.137	20341	Last10	Here	96
995	35046	5	Geranium robertianum	3005	2018-06-25-14-23-50	0	2	x	15	0	37.9	24	37.5	23.9	37.9	0.045	20341	Last10	Here	97
996	35047	5	Geranium robertianum	3005	2018-06-25-14-23-52	0	2	x	15	0	37.9	24	37.5	23.9	37.9	0.045	20341	Last10	Here	98
997	35048	5	Geranium robertianum	3005	2018-06-25-14-23-54	0	2	x	15	0	37.9	24	37.6	23.9	38	0.137	20341	Last10	Here	99
998	35049	5	Geranium robertianum	3005	2018-06-25-14-24-28	0	2	x	20	0	38	24	37.5	23.9	37.9	-0.055	20342	First10	Here	1
999	35050	5	Geranium robertianum	3005	2018-06-25-14-24-30	0	2	x	20	0	38	24	37.6	24	38	0.037	20342	First10	Here	2
1000	35051	5	Geranium robertianum	3005	2018-06-25-14-24-32	0	2	x	20	0	38	24	37.5	23.9	37.9	-0.055	20342	First10	Here	3
1001	35052	5	Geranium robertianum	3005	2018-06-25-14-24-34	0	2	x	20	0	38	24	37.5	23.9	37.9	-0.055	20342	First10	Here	4
1002	35053	5	Geranium robertianum	3005	2018-06-25-14-24-36	0	2	x	20	0	38	24	37.5	23.9	37.9	-0.055	20342	First10	Here	5
1003	35054	5	Geranium robertianum	3005	2018-06-25-14-24-38	0	2	x	20	0	38	24	37.5	23.9	37.9	-0.055	20342	First10	Here	6
1004	35055	5	Geranium robertianum	3005	2018-06-25-14-24-40	0	2	x	20	0	38	24	37.5	23.9	37.9	-0.055	20342	First10	Here	7
1005	35056	5	Geranium robertianum	3005	2018-06-25-14-24-42	0	2	x	20	0	38	24	37.5	23.9	37.9	-0.055	20342	First10	Here	8
1006	35057	5	Geranium robertianum	3005	2018-06-25-14-24-44	0	2	x	20	0	38	24	37.6	24	38	0.037	20342	First10	Here	9
1007	35058	5	Geranium robertianum	3005	2018-06-25-14-24-46	0	2	x	20	0	38	24	37.5	23.9	37.9	-0.055	20342	First10	Here	10
1008	35059	5	Geranium robertianum	3005	2018-06-25-14-24-48	0	2	x	20	0	38.1	24.1	37.5	23.9	37.9	-0.155	20342			11
1009	35060	5	Geranium robertianum	3005	2018-06-25-14-24-50	0	2	x	20	0	38	24	37.5	23.9	37.9	-0.055	20342			12
1010	35061	5	Geranium robertianum	3005	2018-06-25-14-24-52	0	2	x	20	0	38	24	37.6	24	38	0.037	20342			13
1011	35062	5	Geranium robertianum	3005	2018-06-25-14-24-54	0	2	x	20	0	38	24	37.5	23.9	37.9	-0.055	20342			14
1012	35063	5	Geranium robertianum	3005	2018-06-25-14-24-56	0	2	x	20	0	38	24	37.5	23.9	37.9	-0.055	20342			15
1013	35064	5	Geranium robertianum	3005	2018-06-25-14-24-58	0	2	x	20	0	38	24	37.5	23.9	37.9	-0.055	20342			16
1014	35065	5	Geranium robertianum	3005	2018-06-25-14-25-00	0	2	x	20	0	38	24	37.5	23.9	37.9	-0.055	20342			17
1015	35066	5	Geranium robertianum	3005	2018-06-25-14-25-02	0	2	x	20	0	38	24	37.5	23.9	37.9	-0.055	20342			18
1016	35067	5	Geranium robertianum	3005	2018-06-25-14-25-04	0	2	x	20	0	38	24.1	37.5	23.9	37.9	-0.055	20342			19
1017	35068	5	Geranium robertianum	3005	2018-06-25-14-25-06	0	2	x	20	0	38	24.1	37.5	23.9	37.9	-0.055	20342			20
1018	35069	5	Geranium robertianum	3005	2018-06-25-14-25-08	0	2	x	20	0	37.9	24	37.5	23.9	37.9	0.045	20342			21
1019	35070	5	Geranium robertianum	3005	2018-06-25-14-25-10	0	2	x	20	0	37.9	24	37.5	23.9	37.9	0.045	20342			22
1020	35071	5	Geranium robertianum	3005	2018-06-25-14-25-12	0	2	x	20	0	37.9	24	37.5	23.9	37.9	0.045	20342			23
1021	35072	5	Geranium robertianum	3005	2018-06-25-14-25-14	0	2	x	20	0	38	24.1	37.5	23.9	37.9	-0.055	20342			24
1022	35073	5	Geranium robertianum	3005	2018-06-25-14-25-16	0	2	x	20	0	38	24.1	37.4	23.9	37.9	-0.148	20342			25
1023	35074	5	Geranium robertianum	3005	2018-06-25-14-25-18	0	2	x	20	0	38	24.1	37.4	23.9	37.9	-0.148	20342			26
1024	35075	5	Geranium robertianum	3005	2018-06-25-14-25-20	0	2	x	20	0	38	24.1	37.5	23.9	37.9	-0.055	20342			27
1025	35076	5	Geranium robertianum	3005	2018-06-25-14-25-22	0	2	x	20	0	38	24.1	37.5	23.9	37.9	-0.055	20342			28
1026	35077	5	Geranium robertianum	3005	2018-06-25-14-25-24	0	2	x	20	0	37.9	24	37.5	23.9	37.9	0.045	20342			29
1027	35078	5	Geranium robertianum	3005	2018-06-25-14-25-26	0	2	x	20	0	38	24.1	37.5	23.9	37.9	-0.055	20342			30
1028	35079	5	Geranium robertianum	3005	2018-06-25-14-25-28	0	2	x	20	0	37.9	24	37.6	24	38	0.137	20342			31
1029	35080	5	Geranium robertianum	3005	2018-06-25-14-25-30	0	2	x	20	0	38	24.1	37.5	23.9	37.9	-0.055	20342			32
1030	35081	5	Geranium robertianum	3005	2018-06-25-14-25-32	0	2	x	20	0	38	24.1	37.5	23.9	37.9	-0.055	20342			33
1031	35082	5	Geranium robertianum	3005	2018-06-25-14-25-34	0	2	x	20	0	38	24.1	37.5	23.9	37.9	-0.055	20342			34
1032	35083	5	Geranium robertianum	3005	2018-06-25-14-25-36	0	2	x	20	0	37.9	24	37.5	23.9	37.9	0.045	20342			35
1033	35084	5	Geranium robertianum	3005	2018-06-25-14-25-38	0	2	x	20	0	38	24.1	37.6	24	38	0.037	20342			36
1034	35085	5	Geranium robertianum	3005	2018-06-25-14-25-40	0	2	x	20	0	38	24.1	37.6	24	38	0.037	20342			37
1035	35086	5	Geranium robertianum	3005	2018-06-25-14-25-42	0	2	x	20	0	37.9	24	37.6	24	38	0.137	20342			38
1036	35087	5	Geranium robertianum	3005	2018-06-25-14-25-44	0	2	x	20	0	38	24.1	37.6	24	38	0.037	20342			39
1037	35088	5	Geranium robertianum	3005	2018-06-25-14-25-46	0	2	x	20	0	38	24.1	37.5	23.9	37.9	-0.055	20342			40
1038	35089	5	Geranium robertianum	3005	2018-06-25-14-25-48	0	2	x	20	0	37.9	24	37.5	24	37.9	0.045	20342			41
1039	35090	5	Geranium robertianum	3005	2018-06-25-14-25-50	0	2	x	20	0	37.9	24	37.4	23.9	37.9	-0.048	20342			42
1040	35091	5	Geranium robertianum	3005	2018-06-25-14-25-52	0	2	x	20	0	37.9	24	37.5	23.9	37.9	0.045	20342			43
1041	35092	5	Geranium robertianum	3005	2018-06-25-14-25-54	0	2	x	20	0	38	24.1	37.4	23.9	37.9	-0.148	20342			44
1042	35093	5	Geranium robertianum	3005	2018-06-25-14-25-56	0	2	x	20	0	38	24.1	37.4	23.9	37.9	-0.148	20342			45
1043	35094	5	Geranium robertianum	3005	2018-06-25-14-25-58	0	2	x	20	0	38	24.1	37.5	24	37.9	-0.055	20342			46
1044	35095	5	Geranium robertianum	3005	2018-06-25-14-26-00	0	2	x	20	0	38	24.1	37.5	24	37.9	-0.055	20342			47
1045	35096	5	Geranium robertianum	3005	2018-06-25-14-26-02	0	2	x	20	0	37.9	24	37.5	24	37.9	0.045	20342			48
1046	35097	5	Geranium robertianum	3005	2018-06-25-14-26-04	0	2	x	20	0	38	24.1	37.5	24	37.9	-0.055	20342			49
1047	35098	5	Geranium robertianum	3005	2018-06-25-14-26-06	0	2	x	20	0	38	24.1	37.5	24	37.9	-0.055	20342			50
1048	35099	5	Geranium robertianum	3005	2018-06-25-14-26-08	0	2	x	20	0	37.9	24	37.6	24	38	0.137	20342			51
1049	35100	5	Geranium robertianum	3005	2018-06-25-14-26-10	0	2	x	20	0	38	24.1	37.6	24	38	0.037	20342			52
1050	35101	5	Geranium robertianum	3005	2018-06-25-14-26-12	0	2	x	20	0	38	24.1	37.6	24	38	0.037	20342			53
1051	35102	5	Geranium robertianum	3005	2018-06-25-14-26-14	0	2	x	20	0	38	24.1	37.5	23.9	37.9	-0.055	20342			54
1052	35103	5	Geranium robertianum	3005	2018-06-25-14-26-16	0	2	x	20	0	37.9	24	37.5	23.9	37.9	0.045	20342			55
1053	35104	5	Geranium robertianum	3005	2018-06-25-14-26-18	0	2	x	20	0	37.9	24	37.5	23.9	37.9	0.045	20342			56
1054	35105	5	Geranium robertianum	3005	2018-06-25-14-26-20	0	2	x	20	0	37.9	24	37.6	24	38	0.137	20342			57
1055	35106	5	Geranium robertianum	3005	2018-06-25-14-26-22	0	2	x	20	0	37.9	24	37.5	23.9	37.9	0.045	20342			58
1056	35107	5	Geranium robertianum	3005	2018-06-25-14-26-24	0	2	x	20	0	37.9	24	37.5	23.9	37.9	0.045	20342			59
1057	35108	5	Geranium robertianum	3005	2018-06-25-14-26-26	0	2	x	20	0	37.9	24	37.5	23.9	37.9	0.045	20342			60
1058	35109	5	Geranium robertianum	3005	2018-06-25-14-26-28	0	2	x	20	0	37.9	24.1	37.6	23.9	38	0.137	20342			61
1059	35110	5	Geranium robertianum	3005	2018-06-25-14-26-30	0	2	x	20	0	37.9	24	37.6	23.9	38	0.137	20342			62
1060	35111	5	Geranium robertianum	3005	2018-06-25-14-26-32	0	2	x	20	0	38	24.1	37.7	24	38.1	0.13	20342			63
1061	35112	5	Geranium robertianum	3005	2018-06-25-14-26-34	0	2	x	20	0	37.9	24	37.7	24	38.1	0.23	20342			64
1062	35113	5	Geranium robertianum	3005	2018-06-25-14-26-36	0	2	x	20	0	37.9	24	37.6	24	38	0.137	20342			65
1063	35114	5	Geranium robertianum	3005	2018-06-25-14-26-38	0	2	x	20	0	37.9	24.1	37.6	24	38	0.137	20342			66
1064	35115	5	Geranium robertianum	3005	2018-06-25-14-26-40	0	2	x	20	0	37.9	24.1	37.5	23.9	37.9	0.045	20342			67
1065	35116	5	Geranium robertianum	3005	2018-06-25-14-26-42	0	2	x	20	0	37.8	24	37.6	24	38	0.237	20342			68
1066	35117	5	Geranium robertianum	3005	2018-06-25-14-26-44	0	2	x	20	0	37.8	24	37.5	23.9	37.9	0.145	20342			69
1067	35118	5	Geranium robertianum	3005	2018-06-25-14-26-46	0	2	x	20	0	37.8	24	37.5	23.9	37.9	0.145	20342			70
1068	35119	5	Geranium robertianum	3005	2018-06-25-14-26-48	0	2	x	20	0	37.8	24	37.6	24	38	0.237	20342			71
1069	35120	5	Geranium robertianum	3005	2018-06-25-14-26-50	0	2	x	20	0	37.8	24	37.6	24	38	0.237	20342			72
1070	35121	5	Geranium robertianum	3005	2018-06-25-14-26-52	0	2	x	20	0	37.8	24	37.6	24	38	0.237	20342			73
1071	35122	5	Geranium robertianum	3005	2018-06-25-14-26-54	0	2	x	20	0	37.8	24	37.6	24	38	0.237	20342			74
1072	35123	5	Geranium robertianum	3005	2018-06-25-14-26-56	0	2	x	20	0	37.8	24	37.5	23.9	37.9	0.145	20342			75
1073	35124	5	Geranium robertianum	3005	2018-06-25-14-26-58	0	2	x	20	0	37.8	24	37.5	23.9	37.9	0.145	20342			76
1074	35125	5	Geranium robertianum	3005	2018-06-25-14-27-00	0	2	x	20	0	37.8	24	37.6	24	38	0.237	20342			77
1075	35126	5	Geranium robertianum	3005	2018-06-25-14-27-02	0	2	x	20	0	37.9	24.1	37.6	24	38	0.137	20342			78
1076	35127	5	Geranium robertianum	3005	2018-06-25-14-27-04	0	2	x	20	0	37.8	24	37.5	23.9	37.9	0.145	20342			79
1077	35128	5	Geranium robertianum	3005	2018-06-25-14-27-06	0	2	x	20	0	37.8	24	37.5	23.9	37.9	0.145	20342			80
1078	35129	5	Geranium robertianum	3005	2018-06-25-14-27-08	0	2	x	20	0	37.8	24	37.5	23.9	37.9	0.145	20342			81
1079	35130	5	Geranium robertianum	3005	2018-06-25-14-27-10	0	2	x	20	0	37.8	24	37.5	23.9	37.9	0.145	20342			82
1080	35131	5	Geranium robertianum	3005	2018-06-25-14-27-12	0	2	x	20	0	37.8	24	37.5	23.9	37.9	0.145	20342			83
1081	35132	5	Geranium robertianum	3005	2018-06-25-14-27-14	0	2	x	20	0	37.8	24	37.6	24	38	0.237	20342			84
1082	35133	5	Geranium robertianum	3005	2018-06-25-14-27-16	0	2	x	20	0	37.8	24	37.5	23.9	37.9	0.145	20342			85
1083	35134	5	Geranium robertianum	3005	2018-06-25-14-27-18	0	2	x	20	0	37.9	24.1	37.5	23.9	37.9	0.045	20342			86
1084	35135	5	Geranium robertianum	3005	2018-06-25-14-27-20	0	2	x	20	0	37.8	24	37.6	24	38	0.237	20342			87
1085	35136	5	Geranium robertianum	3005	2018-06-25-14-27-22	0	2	x	20	0	37.8	24	37.5	23.9	37.9	0.145	20342			88
1086	35137	5	Geranium robertianum	3005	2018-06-25-14-27-24	0	2	x	20	0	37.8	24	37.5	23.9	37.9	0.145	20342			89
1087	35138	5	Geranium robertianum	3005	2018-06-25-14-27-26	0	2	x	20	0	37.8	24	37.5	24	37.9	0.145	20342			90
1088	35139	5	Geranium robertianum	3005	2018-06-25-14-27-28	0	2	x	20	0	37.8	24	37.6	24	38	0.237	20342	Last10	Here	91
1089	35140	5	Geranium robertianum	3005	2018-06-25-14-27-31	0	2	x	20	0	37.8	24	37.5	23.9	37.9	0.145	20342	Last10	Here	92
1090	35141	5	Geranium robertianum	3005	2018-06-25-14-27-33	0	2	x	20	0	37.8	24	37.5	24	37.9	0.145	20342	Last10	Here	93
1091	35142	5	Geranium robertianum	3005	2018-06-25-14-27-35	0	2	x	20	0	37.8	24	37.5	23.9	37.9	0.145	20342	Last10	Here	94
1092	35143	5	Geranium robertianum	3005	2018-06-25-14-27-37	0	2	x	20	0	37.8	24	37.5	23.9	37.9	0.145	20342	Last10	Here	95
1093	35144	5	Geranium robertianum	3005	2018-06-25-14-27-39	0	2	x	20	0	37.8	24	37.5	23.9	37.9	0.145	20342	Last10	Here	96
1094	35145	5	Geranium robertianum	3005	2018-06-25-14-27-41	0	2	x	20	0	37.8	24	37.5	23.9	37.9	0.145	20342	Last10	Here	97
1095	35146	5	Geranium robertianum	3005	2018-06-25-14-27-43	0	2	x	20	0	37.8	24	37.5	23.9	37.9	0.145	20342	Last10	Here	98
1096	35147	5	Geranium robertianum	3005	2018-06-25-14-27-45	0	2	x	20	0	37.8	24	37.5	24	37.9	0.145	20342	Last10	Here	99
1097	35148	5	Geranium robertianum	3005	2018-06-25-14-28-17	0	2	x	25	0	37.8	24	37.4	23.9	37.9	0.052	20343	First10	Here	1
1098	35149	5	Geranium robertianum	3005	2018-06-25-14-28-19	0	2	x	25	0	37.8	24	37.5	24	37.9	0.145	20343	First10	Here	2
1099	35150	5	Geranium robertianum	3005	2018-06-25-14-28-21	0	2	x	25	0	37.8	24	37.5	24	37.9	0.145	20343	First10	Here	3
1100	35151	5	Geranium robertianum	3005	2018-06-25-14-28-23	0	2	x	25	0	37.8	24	37.4	23.9	37.9	0.052	20343	First10	Here	4
1101	35152	5	Geranium robertianum	3005	2018-06-25-14-28-25	0	2	x	25	0	37.8	24.1	37.4	23.9	37.9	0.052	20343	First10	Here	5
1102	35153	5	Geranium robertianum	3005	2018-06-25-14-28-27	0	2	x	25	0	37.8	24	37.4	23.9	37.9	0.052	20343	First10	Here	6
1103	35154	5	Geranium robertianum	3005	2018-06-25-14-28-29	0	2	x	25	0	37.9	24.1	37.4	23.9	37.9	-0.048	20343	First10	Here	7
1104	35155	5	Geranium robertianum	3005	2018-06-25-14-28-31	0	2	x	25	0	37.9	24.1	37.4	23.9	37.9	-0.048	20343	First10	Here	8
1105	35156	5	Geranium robertianum	3005	2018-06-25-14-28-33	0	2	x	25	0	37.9	24.1	37.5	24	37.9	0.045	20343	First10	Here	9
1106	35157	5	Geranium robertianum	3005	2018-06-25-14-28-35	0	2	x	25	0	37.9	24.1	37.5	24	37.9	0.045	20343	First10	Here	10
1107	35158	5	Geranium robertianum	3005	2018-06-25-14-28-37	0	2	x	25	0	37.8	24	37.5	24	37.9	0.145	20343			11
1108	35159	5	Geranium robertianum	3005	2018-06-25-14-28-39	0	2	x	25	0	37.8	24	37.5	24	37.9	0.145	20343			12
1109	35160	5	Geranium robertianum	3005	2018-06-25-14-28-41	0	2	x	25	0	37.9	24.1	37.4	23.9	37.9	-0.048	20343			13
1110	35161	5	Geranium robertianum	3005	2018-06-25-14-28-43	0	2	x	25	0	37.8	24	37.4	23.9	37.9	0.052	20343			14
1111	35162	5	Geranium robertianum	3005	2018-06-25-14-28-45	0	2	x	25	0	37.8	24	37.5	24	37.9	0.145	20343			15
1112	35163	5	Geranium robertianum	3005	2018-06-25-14-28-47	0	2	x	25	0	37.9	24.1	37.5	24	37.9	0.045	20343			16
1113	35164	5	Geranium robertianum	3005	2018-06-25-14-28-49	0	2	x	25	0	37.8	24	37.5	24	37.9	0.145	20343			17
1114	35165	5	Geranium robertianum	3005	2018-06-25-14-28-51	0	2	x	25	0	37.9	24.1	37.4	23.9	37.9	-0.048	20343			18
1115	35166	5	Geranium robertianum	3005	2018-06-25-14-28-53	0	2	x	25	0	37.8	24	37.5	24	37.9	0.145	20343			19
1116	35167	5	Geranium robertianum	3005	2018-06-25-14-28-55	0	2	x	25	0	37.8	24	37.5	24	37.9	0.145	20343			20
1117	35168	5	Geranium robertianum	3005	2018-06-25-14-28-57	0	2	x	25	0	37.8	24	37.4	23.9	37.9	0.052	20343			21
1118	35169	5	Geranium robertianum	3005	2018-06-25-14-28-59	0	2	x	25	0	37.9	24.1	37.5	24	37.9	0.045	20343			22
1119	35170	5	Geranium robertianum	3005	2018-06-25-14-29-01	0	2	x	25	0	37.9	24.1	37.5	24	37.9	0.045	20343			23
1120	35171	5	Geranium robertianum	3005	2018-06-25-14-29-03	0	2	x	25	0	37.8	24	37.4	23.9	37.9	0.052	20343			24
1121	35172	5	Geranium robertianum	3005	2018-06-25-14-29-05	0	2	x	25	0	37.9	24.1	37.4	23.9	37.9	-0.048	20343			25
1122	35173	5	Geranium robertianum	3005	2018-06-25-14-29-07	0	2	x	25	0	37.8	24	37.5	24	37.9	0.145	20343			26
1123	35174	5	Geranium robertianum	3005	2018-06-25-14-29-09	0	2	x	25	0	37.8	24	37.4	24	37.9	0.052	20343			27
1124	35175	5	Geranium robertianum	3005	2018-06-25-14-29-11	0	2	x	25	0	37.9	24.1	37.5	24	37.9	0.045	20343			28
1125	35176	5	Geranium robertianum	3005	2018-06-25-14-29-13	0	2	x	25	0	37.8	24.1	37.5	24	37.9	0.145	20343			29
1126	35177	5	Geranium robertianum	3005	2018-06-25-14-29-15	0	2	x	25	0	37.9	24.1	37.5	24	37.9	0.045	20343			30
1127	35178	5	Geranium robertianum	3005	2018-06-25-14-29-17	0	2	x	25	0	37.9	24.1	37.5	24	37.9	0.045	20343			31
1128	35179	5	Geranium robertianum	3005	2018-06-25-14-29-19	0	2	x	25	0	37.8	24.1	37.3	23.9	37.8	-0.04	20343			32
1129	35180	5	Geranium robertianum	3005	2018-06-25-14-29-21	0	2	x	25	0	37.9	24.1	37.5	24	37.9	0.045	20343			33
1130	35181	5	Geranium robertianum	3005	2018-06-25-14-29-23	0	2	x	25	0	37.8	24	37.4	23.9	37.9	0.052	20343			34
1131	35182	5	Geranium robertianum	3005	2018-06-25-14-29-25	0	2	x	25	0	37.9	24.1	37.4	23.9	37.9	-0.048	20343			35
1132	35183	5	Geranium robertianum	3005	2018-06-25-14-29-27	0	2	x	25	0	37.8	24	37.4	23.9	37.9	0.052	20343			36
1133	35184	5	Geranium robertianum	3005	2018-06-25-14-29-29	0	2	x	25	0	37.9	24.1	37.5	24	37.9	0.045	20343			37
1134	35185	5	Geranium robertianum	3005	2018-06-25-14-29-31	0	2	x	25	0	37.9	24.1	37.5	24	37.9	0.045	20343			38
1135	35186	5	Geranium robertianum	3005	2018-06-25-14-29-33	0	2	x	25	0	37.9	24.1	37.5	24	37.9	0.045	20343			39
1136	35187	5	Geranium robertianum	3005	2018-06-25-14-29-35	0	2	x	25	0	37.9	24.1	37.5	24	37.9	0.045	20343			40
1137	35188	5	Geranium robertianum	3005	2018-06-25-14-29-37	0	2	x	25	0	37.9	24.1	37.5	24	37.9	0.045	20343			41
1138	35189	5	Geranium robertianum	3005	2018-06-25-14-29-39	0	2	x	25	0	37.8	24	37.5	24	37.9	0.145	20343			42
1139	35190	5	Geranium robertianum	3005	2018-06-25-14-29-41	0	2	x	25	0	37.8	24	37.4	23.9	37.9	0.052	20343			43
1140	35191	5	Geranium robertianum	3005	2018-06-25-14-29-43	0	2	x	25	0	37.8	24	37.4	23.9	37.9	0.052	20343			44
1141	35192	5	Geranium robertianum	3005	2018-06-25-14-29-45	0	2	x	25	0	38	24.1	37.5	24	37.9	-0.055	20343			45
1142	35193	5	Geranium robertianum	3005	2018-06-25-14-29-47	0	2	x	25	0	37.9	24	37.5	24	37.9	0.045	20343			46
1143	35194	5	Geranium robertianum	3005	2018-06-25-14-29-49	0	2	x	25	0	37.9	24	37.5	24	37.9	0.045	20343			47
1144	35195	5	Geranium robertianum	3005	2018-06-25-14-29-51	0	2	x	25	0	37.9	24	37.4	23.9	37.9	-0.048	20343			48
1145	35196	5	Geranium robertianum	3005	2018-06-25-14-29-53	0	2	x	25	0	37.9	24	37.5	24	37.9	0.045	20343			49
1146	35197	5	Geranium robertianum	3005	2018-06-25-14-29-55	0	2	x	25	0	37.9	24	37.5	24	37.9	0.045	20343			50
1147	35198	5	Geranium robertianum	3005	2018-06-25-14-29-57	0	2	x	25	0	38	24.1	37.4	24	37.9	-0.148	20343			51
1148	35199	5	Geranium robertianum	3005	2018-06-25-14-29-59	0	2	x	25	0	37.9	24	37.4	23.9	37.9	-0.048	20343			52
1149	35200	5	Geranium robertianum	3005	2018-06-25-14-30-01	0	2	x	25	0	37.9	24	37.4	23.9	37.9	-0.048	20343			53
1150	35201	5	Geranium robertianum	3005	2018-06-25-14-30-03	0	2	x	25	0	37.9	24	37.5	24	37.9	0.045	20343			54
1151	35202	5	Geranium robertianum	3005	2018-06-25-14-30-05	0	2	x	25	0	37.9	24	37.5	24	37.9	0.045	20343			55
1152	35203	5	Geranium robertianum	3005	2018-06-25-14-30-07	0	2	x	25	0	38	24.1	37.5	24	37.9	-0.055	20343			56
1153	35204	5	Geranium robertianum	3005	2018-06-25-14-30-09	0	2	x	25	0	37.9	24	37.5	24	37.9	0.045	20343			57
1154	35205	5	Geranium robertianum	3005	2018-06-25-14-30-11	0	2	x	25	0	37.9	24	37.5	24	37.9	0.045	20343			58
1155	35206	5	Geranium robertianum	3005	2018-06-25-14-30-13	0	2	x	25	0	38	24.1	37.5	24	37.9	-0.055	20343			59
1156	35207	5	Geranium robertianum	3005	2018-06-25-14-30-15	0	2	x	25	0	38	24.1	37.5	24	37.9	-0.055	20343			60
1157	35208	5	Geranium robertianum	3005	2018-06-25-14-30-17	0	2	x	25	0	37.9	24	37.5	24	37.9	0.045	20343			61
1158	35209	5	Geranium robertianum	3005	2018-06-25-14-30-19	0	2	x	25	0	37.9	24	37.5	24	37.9	0.045	20343			62
1159	35210	5	Geranium robertianum	3005	2018-06-25-14-30-21	0	2	x	25	0	37.9	24	37.5	24	37.9	0.045	20343			63
1160	35211	5	Geranium robertianum	3005	2018-06-25-14-30-23	0	2	x	25	0	38	24.1	37.5	24	37.9	-0.055	20343			64
1161	35212	5	Geranium robertianum	3005	2018-06-25-14-30-25	0	2	x	25	0	37.8	24	37.5	24	37.9	0.145	20343			65
1162	35213	5	Geranium robertianum	3005	2018-06-25-14-30-27	0	2	x	25	0	37.9	24.1	37.5	24	37.9	0.045	20343			66
1163	35214	5	Geranium robertianum	3005	2018-06-25-14-30-29	0	2	x	25	0	37.9	24.1	37.5	24	37.9	0.045	20343			67
1164	35215	5	Geranium robertianum	3005	2018-06-25-14-30-31	0	2	x	25	0	38	24.1	37.5	24	37.9	-0.055	20343			68
1165	35216	5	Geranium robertianum	3005	2018-06-25-14-30-33	0	2	x	25	0	37.8	24	37.5	24	37.9	0.145	20343			69
1166	35217	5	Geranium robertianum	3005	2018-06-25-14-30-35	0	2	x	25	0	37.9	24.1	37.4	23.9	37.9	-0.048	20343			70
1167	35218	5	Geranium robertianum	3005	2018-06-25-14-30-37	0	2	x	25	0	37.8	24	37.4	23.9	37.9	0.052	20343			71
1168	35219	5	Geranium robertianum	3005	2018-06-25-14-30-39	0	2	x	25	0	37.9	24.1	37.4	24	37.9	-0.048	20343			72
1169	35220	5	Geranium robertianum	3005	2018-06-25-14-30-41	0	2	x	25	0	37.9	24.1	37.4	24	37.9	-0.048	20343			73
1170	35221	5	Geranium robertianum	3005	2018-06-25-14-30-43	0	2	x	25	0	37.9	24.1	37.4	24	37.9	-0.048	20343			74
1171	35222	5	Geranium robertianum	3005	2018-06-25-14-30-45	0	2	x	25	0	37.9	24.1	37.4	24	37.9	-0.048	20343			75
1172	35223	5	Geranium robertianum	3005	2018-06-25-14-30-47	0	2	x	25	0	37.8	24	37.4	23.9	37.9	0.052	20343			76
1173	35224	5	Geranium robertianum	3005	2018-06-25-14-30-49	0	2	x	25	0	37.9	24.1	37.3	23.9	37.8	-0.14	20343			77
1174	35225	5	Geranium robertianum	3005	2018-06-25-14-30-51	0	2	x	25	0	37.9	24.1	37.4	23.9	37.9	-0.048	20343			78
1175	35226	5	Geranium robertianum	3005	2018-06-25-14-30-53	0	2	x	25	0	37.9	24.1	37.5	24	37.9	0.045	20343			79
1176	35227	5	Geranium robertianum	3005	2018-06-25-14-30-55	0	2	x	25	0	37.8	24	37.4	23.9	37.9	0.052	20343			80
1177	35228	5	Geranium robertianum	3005	2018-06-25-14-30-57	0	2	x	25	0	37.8	24	37.5	24	37.9	0.145	20343			81
1178	35229	5	Geranium robertianum	3005	2018-06-25-14-30-59	0	2	x	25	0	37.8	24	37.5	24	37.9	0.145	20343			82
1179	35230	5	Geranium robertianum	3005	2018-06-25-14-31-01	0	2	x	25	0	37.8	24	37.5	24	37.9	0.145	20343			83
1180	35231	5	Geranium robertianum	3005	2018-06-25-14-31-03	0	2	x	25	0	37.8	24	37.4	24	37.9	0.052	20343			84
1181	35232	5	Geranium robertianum	3005	2018-06-25-14-31-05	0	2	x	25	0	37.8	24	37.4	24	37.9	0.052	20343			85
1182	35233	5	Geranium robertianum	3005	2018-06-25-14-31-07	0	2	x	25	0	37.8	24	37.4	24	37.9	0.052	20343			86
1183	35234	5	Geranium robertianum	3005	2018-06-25-14-31-09	0	2	x	25	0	37.8	24.1	37.4	24	37.9	0.052	20343			87
1184	35235	5	Geranium robertianum	3005	2018-06-25-14-31-11	0	2	x	25	0	37.7	24	37.4	24	37.9	0.152	20343			88
1185	35236	5	Geranium robertianum	3005	2018-06-25-14-31-13	0	2	x	25	0	37.8	24	37.4	24	37.9	0.052	20343			89
1186	35237	5	Geranium robertianum	3005	2018-06-25-14-31-15	0	2	x	25	0	37.8	24	37.4	24	37.9	0.052	20343			90
1187	35238	5	Geranium robertianum	3005	2018-06-25-14-31-17	0	2	x	25	0	37.8	24.1	37.3	23.9	37.8	-0.04	20343	Last10	Here	91
1188	35239	5	Geranium robertianum	3005	2018-06-25-14-31-19	0	2	x	25	0	37.7	24	37.4	24	37.9	0.152	20343	Last10	Here	92
1189	35240	5	Geranium robertianum	3005	2018-06-25-14-31-21	0	2	x	25	0	37.8	24	37.3	23.9	37.8	-0.04	20343	Last10	Here	93
1190	35241	5	Geranium robertianum	3005	2018-06-25-14-31-23	0	2	x	25	0	37.8	24.1	37.4	24	37.9	0.052	20343	Last10	Here	94
1191	35242	5	Geranium robertianum	3005	2018-06-25-14-31-25	0	2	x	25	0	37.8	24.1	37.4	24	37.9	0.052	20343	Last10	Here	95
1192	35243	5	Geranium robertianum	3005	2018-06-25-14-31-27	0	2	x	25	0	37.8	24	37.5	24	37.9	0.145	20343	Last10	Here	96
1193	35244	5	Geranium robertianum	3005	2018-06-25-14-31-29	0	2	x	25	0	37.8	24.1	37.5	24	37.9	0.145	20343	Last10	Here	97
1194	35245	5	Geranium robertianum	3005	2018-06-25-14-31-31	0	2	x	25	0	37.9	24.1	37.4	24	37.9	-0.048	20343	Last10	Here	98
1195	35246	5	Geranium robertianum	3005	2018-06-25-14-31-33	0	2	x	25	0	37.9	24.1	37.4	24	37.9	-0.048	20343	Last10	Here	99
1196	35247	5	Geranium robertianum	3005	2018-06-25-14-31-35	0	2	x	25	0	37.8	24	37.3	23.9	37.8	-0.04	20343	Last10	Here	100
1197	35248	5	Geranium robertianum	3005	2018-06-25-14-32-07	0	2	x	30	0	37.8	24	37.4	24	37.9	0.052	20344	First10	Here	1
1198	35249	5	Geranium robertianum	3005	2018-06-25-14-32-09	0	2	x	30	0	37.8	24	37.4	24	37.9	0.052	20344	First10	Here	2
1199	35250	5	Geranium robertianum	3005	2018-06-25-14-32-11	0	2	x	30	0	38	24.1	37.4	24	37.9	-0.148	20344	First10	Here	3
1200	35251	5	Geranium robertianum	3005	2018-06-25-14-32-13	0	2	x	30	0	38	24.1	37.4	24	37.9	-0.148	20344	First10	Here	4
1201	35252	5	Geranium robertianum	3005	2018-06-25-14-32-15	0	2	x	30	0	38	24.1	37.3	23.9	37.8	-0.24	20344	First10	Here	5
1202	35253	5	Geranium robertianum	3005	2018-06-25-14-32-17	0	2	x	30	0	38	24.1	37.4	24	37.9	-0.148	20344	First10	Here	6
1203	35254	5	Geranium robertianum	3005	2018-06-25-14-32-19	0	2	x	30	0	37.9	24.1	37.4	24	37.9	-0.048	20344	First10	Here	7
1204	35255	5	Geranium robertianum	3005	2018-06-25-14-32-21	0	2	x	30	0	37.9	24	37.3	23.9	37.8	-0.14	20344	First10	Here	8
1205	35256	5	Geranium robertianum	3005	2018-06-25-14-32-23	0	2	x	30	0	37.8	24	37.4	24	37.9	0.052	20344	First10	Here	9
1206	35257	5	Geranium robertianum	3005	2018-06-25-14-32-25	0	2	x	30	0	37.9	24.1	37.4	24	37.9	-0.048	20344	First10	Here	10
1207	35258	5	Geranium robertianum	3005	2018-06-25-14-32-27	0	2	x	30	0	37.9	24.1	37.2	23.9	37.7	-0.232	20344			11
1208	35259	5	Geranium robertianum	3005	2018-06-25-14-32-29	0	2	x	30	0	37.9	24.1	37.3	23.9	37.8	-0.14	20344			12
1209	35260	5	Geranium robertianum	3005	2018-06-25-14-32-31	0	2	x	30	0	37.9	24.1	37.3	24	37.8	-0.14	20344			13
1210	35261	5	Geranium robertianum	3005	2018-06-25-14-32-33	0	2	x	30	0	37.8	24	37.2	23.9	37.7	-0.132	20344			14
1211	35262	5	Geranium robertianum	3005	2018-06-25-14-32-35	0	2	x	30	0	37.8	24.1	37.3	24	37.8	-0.04	20344			15
1212	35263	5	Geranium robertianum	3005	2018-06-25-14-32-38	0	2	x	30	0	37.8	24.1	37.4	24	37.9	0.052	20344			16
1213	35264	5	Geranium robertianum	3005	2018-06-25-14-32-40	0	2	x	30	0	37.8	24.1	37.3	24	37.8	-0.04	20344			17
1214	35265	5	Geranium robertianum	3005	2018-06-25-14-32-42	0	2	x	30	0	37.9	24.1	37.3	24	37.8	-0.14	20344			18
1215	35266	5	Geranium robertianum	3005	2018-06-25-14-32-44	0	2	x	30	0	37.8	24.1	37.3	24	37.8	-0.04	20344			19
1216	35267	5	Geranium robertianum	3005	2018-06-25-14-32-46	0	2	x	30	0	37.8	24.1	37.3	24	37.8	-0.04	20344			20
1217	35268	5	Geranium robertianum	3005	2018-06-25-14-32-48	0	2	x	30	0	37.8	24.1	37.3	24	37.8	-0.04	20344			21
1218	35269	5	Geranium robertianum	3005	2018-06-25-14-32-50	0	2	x	30	0	37.8	24.1	37.3	24	37.8	-0.04	20344			22
1219	35270	5	Geranium robertianum	3005	2018-06-25-14-32-52	0	2	x	30	0	37.8	24.1	37.3	24	37.8	-0.04	20344			23
1220	35271	5	Geranium robertianum	3005	2018-06-25-14-32-54	0	2	x	30	0	37.7	24	37.2	23.9	37.7	-0.032	20344			24
1221	35272	5	Geranium robertianum	3005	2018-06-25-14-32-56	0	2	x	30	0	37.8	24.1	37.2	23.9	37.7	-0.132	20344			25
1222	35273	5	Geranium robertianum	3005	2018-06-25-14-32-58	0	2	x	30	0	37.8	24.1	37.3	24	37.8	-0.04	20344			26
1223	35274	5	Geranium robertianum	3005	2018-06-25-14-33-00	0	2	x	30	0	37.8	24.1	37.4	24	37.9	0.052	20344			27
1224	35275	5	Geranium robertianum	3005	2018-06-25-14-33-02	0	2	x	30	0	37.8	24.1	37.4	24	37.9	0.052	20344			28
1225	35276	5	Geranium robertianum	3005	2018-06-25-14-33-04	0	2	x	30	0	37.8	24.1	37.3	23.9	37.8	-0.04	20344			29
1226	35277	5	Geranium robertianum	3005	2018-06-25-14-33-06	0	2	x	30	0	37.8	24.1	37.4	24	37.9	0.052	20344			30
1227	35278	5	Geranium robertianum	3005	2018-06-25-14-33-08	0	2	x	30	0	37.8	24.1	37.4	24	37.9	0.052	20344			31
1228	35279	5	Geranium robertianum	3005	2018-06-25-14-33-10	0	2	x	30	0	37.8	24.1	37.4	24	37.9	0.052	20344			32
1229	35280	5	Geranium robertianum	3005	2018-06-25-14-33-12	0	2	x	30	0	37.8	24.1	37.4	24	37.9	0.052	20344			33
1230	35281	5	Geranium robertianum	3005	2018-06-25-14-33-14	0	2	x	30	0	37.8	24.1	37.3	23.9	37.8	-0.04	20344			34
1231	35282	5	Geranium robertianum	3005	2018-06-25-14-33-16	0	2	x	30	0	37.8	24.1	37.4	24	37.9	0.052	20344			35
1232	35283	5	Geranium robertianum	3005	2018-06-25-14-33-18	0	2	x	30	0	37.8	24.1	37.4	24	37.9	0.052	20344			36
1233	35284	5	Geranium robertianum	3005	2018-06-25-14-33-20	0	2	x	30	0	37.8	24.1	37.4	24	37.9	0.052	20344			37
1234	35285	5	Geranium robertianum	3005	2018-06-25-14-33-22	0	2	x	30	0	37.8	24.1	37.4	24	37.9	0.052	20344			38
1235	35286	5	Geranium robertianum	3005	2018-06-25-14-33-24	0	2	x	30	0	37.8	24.1	37.3	24	37.8	-0.04	20344			39
1236	35287	5	Geranium robertianum	3005	2018-06-25-14-33-26	0	2	x	30	0	37.8	24.1	37.3	24	37.8	-0.04	20344			40
1237	35288	5	Geranium robertianum	3005	2018-06-25-14-33-28	0	2	x	30	0	37.8	24.1	37.3	24	37.8	-0.04	20344			41
1238	35289	5	Geranium robertianum	3005	2018-06-25-14-33-30	0	2	x	30	0	37.8	24.1	37.3	24	37.8	-0.04	20344			42
1239	35290	5	Geranium robertianum	3005	2018-06-25-14-33-32	0	2	x	30	0	37.8	24.1	37.3	24	37.8	-0.04	20344			43
1240	35291	5	Geranium robertianum	3005	2018-06-25-14-33-34	0	2	x	30	0	37.8	24.1	37.3	24	37.8	-0.04	20344			44
1241	35292	5	Geranium robertianum	3005	2018-06-25-14-33-36	0	2	x	30	0	37.8	24.1	37.3	24	37.8	-0.04	20344			45
1242	35293	5	Geranium robertianum	3005	2018-06-25-14-33-38	0	2	x	30	0	37.8	24.1	37.2	23.9	37.7	-0.132	20344			46
1243	35294	5	Geranium robertianum	3005	2018-06-25-14-33-40	0	2	x	30	0	37.8	24.1	37.3	24	37.8	-0.04	20344			47
1244	35295	5	Geranium robertianum	3005	2018-06-25-14-33-42	0	2	x	30	0	37.7	24	37.3	24	37.8	0.06	20344			48
1245	35296	5	Geranium robertianum	3005	2018-06-25-14-33-44	0	2	x	30	0	37.8	24.1	37.3	24	37.8	-0.04	20344			49
1246	35297	5	Geranium robertianum	3005	2018-06-25-14-33-46	0	2	x	30	0	37.8	24.1	37.2	24	37.7	-0.132	20344			50
1247	35298	5	Geranium robertianum	3005	2018-06-25-14-33-48	0	2	x	30	0	37.7	24	37.2	23.9	37.7	-0.032	20344			51
1248	35299	5	Geranium robertianum	3005	2018-06-25-14-33-50	0	2	x	30	0	37.8	24.1	37.3	24	37.8	-0.04	20344			52
1249	35300	5	Geranium robertianum	3005	2018-06-25-14-33-52	0	2	x	30	0	37.8	24.1	37.2	24	37.7	-0.132	20344			53
1250	35301	5	Geranium robertianum	3005	2018-06-25-14-33-54	0	2	x	30	0	37.8	24.1	37.2	24	37.7	-0.132	20344			54
1251	35302	5	Geranium robertianum	3005	2018-06-25-14-33-56	0	2	x	30	0	37.8	24.1	37.2	24	37.7	-0.132	20344			55
1252	35303	5	Geranium robertianum	3005	2018-06-25-14-33-58	0	2	x	30	0	37.7	24	37.2	24	37.7	-0.032	20344			56
1253	35304	5	Geranium robertianum	3005	2018-06-25-14-34-00	0	2	x	30	0	37.8	24.1	37.3	24	37.8	-0.04	20344			57
1254	35305	5	Geranium robertianum	3005	2018-06-25-14-34-02	0	2	x	30	0	37.7	24	37.3	24	37.8	0.06	20344			58
1255	35306	5	Geranium robertianum	3005	2018-06-25-14-34-04	0	2	x	30	0	37.8	24.1	37.3	24	37.8	-0.04	20344			59
1256	35307	5	Geranium robertianum	3005	2018-06-25-14-34-06	0	2	x	30	0	37.8	24.1	37.3	24	37.8	-0.04	20344			60
1257	35308	5	Geranium robertianum	3005	2018-06-25-14-34-08	0	2	x	30	0	37.8	24.1	37.3	24	37.8	-0.04	20344			61
1258	35309	5	Geranium robertianum	3005	2018-06-25-14-34-10	0	2	x	30	0	37.8	24.1	37.3	24	37.8	-0.04	20344			62
1259	35310	5	Geranium robertianum	3005	2018-06-25-14-34-12	0	2	x	30	0	37.8	24.1	37.3	24	37.8	-0.04	20344			63
1260	35311	5	Geranium robertianum	3005	2018-06-25-14-34-14	0	2	x	30	0	37.7	24	37.3	24	37.8	0.06	20344			64
1261	35312	5	Geranium robertianum	3005	2018-06-25-14-34-16	0	2	x	30	0	37.7	24	37.3	24	37.8	0.06	20344			65
1262	35313	5	Geranium robertianum	3005	2018-06-25-14-34-18	0	2	x	30	0	37.8	24.1	37.3	24	37.8	-0.04	20344			66
1263	35314	5	Geranium robertianum	3005	2018-06-25-14-34-20	0	2	x	30	0	37.8	24.1	37.3	24	37.8	-0.04	20344			67
1264	35315	5	Geranium robertianum	3005	2018-06-25-14-34-22	0	2	x	30	0	37.8	24.1	37.3	24	37.8	-0.04	20344			68
1265	35316	5	Geranium robertianum	3005	2018-06-25-14-34-24	0	2	x	30	0	37.8	24.1	37.3	24	37.8	-0.04	20344			69
1266	35317	5	Geranium robertianum	3005	2018-06-25-14-34-26	0	2	x	30	0	37.8	24.1	37.3	24	37.8	-0.04	20344			70
1267	35318	5	Geranium robertianum	3005	2018-06-25-14-34-28	0	2	x	30	0	37.8	24.1	37.3	24	37.8	-0.04	20344			71
1268	35319	5	Geranium robertianum	3005	2018-06-25-14-34-30	0	2	x	30	0	37.8	24.1	37.3	24	37.8	-0.04	20344			72
1269	35320	5	Geranium robertianum	3005	2018-06-25-14-34-32	0	2	x	30	0	37.8	24.1	37.2	24	37.7	-0.132	20344			73
1270	35321	5	Geranium robertianum	3005	2018-06-25-14-34-34	0	2	x	30	0	37.8	24.1	37.2	24	37.7	-0.132	20344			74
1271	35322	5	Geranium robertianum	3005	2018-06-25-14-34-36	0	2	x	30	0	37.8	24.1	37.2	24	37.7	-0.132	20344			75
1272	35323	5	Geranium robertianum	3005	2018-06-25-14-34-38	0	2	x	30	0	37.7	24	37.2	23.9	37.7	-0.032	20344			76
1273	35324	5	Geranium robertianum	3005	2018-06-25-14-34-40	0	2	x	30	0	37.8	24.1	37.2	24	37.7	-0.132	20344			77
1274	35325	5	Geranium robertianum	3005	2018-06-25-14-34-42	0	2	x	30	0	37.8	24.1	37.2	24	37.7	-0.132	20344			78
1275	35326	5	Geranium robertianum	3005	2018-06-25-14-34-44	0	2	x	30	0	37.7	24	37.2	24	37.7	-0.032	20344			79
1276	35327	5	Geranium robertianum	3005	2018-06-25-14-34-46	0	2	x	30	0	37.8	24.1	37.2	24	37.7	-0.132	20344			80
1277	35328	5	Geranium robertianum	3005	2018-06-25-14-34-48	0	2	x	30	0	37.8	24.1	37.2	24	37.7	-0.132	20344			81
1278	35329	5	Geranium robertianum	3005	2018-06-25-14-34-50	0	2	x	30	0	37.8	24.1	37.2	24	37.7	-0.132	20344			82
1279	35330	5	Geranium robertianum	3005	2018-06-25-14-34-52	0	2	x	30	0	37.8	24.1	37.2	24	37.7	-0.132	20344			83
1280	35331	5	Geranium robertianum	3005	2018-06-25-14-34-54	0	2	x	30	0	37.6	24	37.2	24	37.7	0.068	20344			84
1281	35332	5	Geranium robertianum	3005	2018-06-25-14-34-56	0	2	x	30	0	37.7	24.1	37.2	24	37.7	-0.032	20344			85
1282	35333	5	Geranium robertianum	3005	2018-06-25-14-34-58	0	2	x	30	0	37.7	24.1	37.2	24	37.7	-0.032	20344			86
1283	35334	5	Geranium robertianum	3005	2018-06-25-14-35-00	0	2	x	30	0	37.7	24.1	37.2	24	37.7	-0.032	20344			87
1284	35335	5	Geranium robertianum	3005	2018-06-25-14-35-02	0	2	x	30	0	37.6	24	37.2	24	37.7	0.068	20344			88
1285	35336	5	Geranium robertianum	3005	2018-06-25-14-35-04	0	2	x	30	0	37.7	24.1	37.2	24	37.7	-0.032	20344			89
1286	35337	5	Geranium robertianum	3005	2018-06-25-14-35-06	0	2	x	30	0	37.7	24.1	37.2	24	37.7	-0.032	20344			90
1287	35338	5	Geranium robertianum	3005	2018-06-25-14-35-08	0	2	x	30	0	37.7	24.1	37.2	24	37.7	-0.032	20344	Last10	Here	91
1288	35339	5	Geranium robertianum	3005	2018-06-25-14-35-10	0	2	x	30	0	37.7	24.1	37.3	24	37.8	0.06	20344	Last10	Here	92
1289	35340	5	Geranium robertianum	3005	2018-06-25-14-35-12	0	2	x	30	0	37.7	24.1	37.2	24	37.7	-0.032	20344	Last10	Here	93
1290	35341	5	Geranium robertianum	3005	2018-06-25-14-35-14	0	2	x	30	0	37.7	24.1	37.1	23.9	37.6	-0.125	20344	Last10	Here	94
1291	35342	5	Geranium robertianum	3005	2018-06-25-14-35-16	0	2	x	30	0	37.7	24.1	37.2	24	37.7	-0.032	20344	Last10	Here	95
1292	35343	5	Geranium robertianum	3005	2018-06-25-14-35-18	0	2	x	30	0	37.7	24.1	37.2	24	37.7	-0.032	20344	Last10	Here	96
1293	35344	5	Geranium robertianum	3005	2018-06-25-14-35-20	0	2	x	30	0	37.7	24.1	37.2	24	37.7	-0.032	20344	Last10	Here	97
1294	35345	5	Geranium robertianum	3005	2018-06-25-14-35-22	0	2	x	30	0	37.6	24	37.2	24	37.7	0.068	20344	Last10	Here	98
1295	35346	5	Geranium robertianum	3005	2018-06-25-14-35-24	0	2	x	30	0	37.7	24.1	37.2	24	37.7	-0.032	20344	Last10	Here	99
1296	35347	5	Geranium robertianum	3005	2018-06-25-14-35-26	0	2	x	30	0	37.7	24.1	37.2	24	37.7	-0.032	20344	Last10	Here	100
1297	35348	5	Geranium robertianum	3005	2018-06-25-14-36-00	0	2	z	0	5	37.6	24.1	37.2	24	37.7	0.068	20345	First10	Here	1
1298	35349	5	Geranium robertianum	3005	2018-06-25-14-36-02	0	2	z	0	5	37.7	24.1	37.3	24	37.8	0.06	20345	First10	Here	2
1299	35350	5	Geranium robertianum	3005	2018-06-25-14-36-04	0	2	z	0	5	37.7	24.1	37.2	24	37.7	-0.032	20345	First10	Here	3
1300	35351	5	Geranium robertianum	3005	2018-06-25-14-36-06	0	2	z	0	5	37.7	24.1	37.3	24	37.8	0.06	20345	First10	Here	4
1301	35352	5	Geranium robertianum	3005	2018-06-25-14-36-08	0	2	z	0	5	37.7	24.1	37.2	24	37.7	-0.032	20345	First10	Here	5
1302	35353	5	Geranium robertianum	3005	2018-06-25-14-36-10	0	2	z	0	5	37.7	24.1	37.1	23.9	37.6	-0.125	20345	First10	Here	6
1303	35354	5	Geranium robertianum	3005	2018-06-25-14-36-12	0	2	z	0	5	37.7	24.1	37.3	24	37.8	0.06	20345	First10	Here	7
1304	35355	5	Geranium robertianum	3005	2018-06-25-14-36-14	0	2	z	0	5	37.7	24.1	37.3	24	37.8	0.06	20345	First10	Here	8
1305	35356	5	Geranium robertianum	3005	2018-06-25-14-36-16	0	2	z	0	5	37.7	24.1	37.2	24	37.7	-0.032	20345	First10	Here	9
1306	35357	5	Geranium robertianum	3005	2018-06-25-14-36-18	0	2	z	0	5	37.8	24.1	37.2	24	37.7	-0.132	20345	First10	Here	10
1307	35358	5	Geranium robertianum	3005	2018-06-25-14-36-20	0	2	z	0	5	37.7	24.1	37.2	24	37.7	-0.032	20345			11
1308	35359	5	Geranium robertianum	3005	2018-06-25-14-36-22	0	2	z	0	5	37.7	24.1	37.2	24	37.7	-0.032	20345			12
1309	35360	5	Geranium robertianum	3005	2018-06-25-14-36-24	0	2	z	0	5	37.7	24.1	37.2	24	37.7	-0.032	20345			13
1310	35361	5	Geranium robertianum	3005	2018-06-25-14-36-26	0	2	z	0	5	37.7	24.1	37.2	24	37.7	-0.032	20345			14
1311	35362	5	Geranium robertianum	3005	2018-06-25-14-36-28	0	2	z	0	5	37.8	24.1	37.2	24	37.7	-0.132	20345			15
1312	35363	5	Geranium robertianum	3005	2018-06-25-14-36-30	0	2	z	0	5	37.7	24.1	37.2	24	37.7	-0.032	20345			16
1313	35364	5	Geranium robertianum	3005	2018-06-25-14-36-32	0	2	z	0	5	37.7	24.1	37.2	24	37.7	-0.032	20345			17
1314	35365	5	Geranium robertianum	3005	2018-06-25-14-36-34	0	2	z	0	5	37.7	24.1	37.2	24	37.7	-0.032	20345			18
1315	35366	5	Geranium robertianum	3005	2018-06-25-14-36-36	0	2	z	0	5	37.7	24.1	37.2	24	37.7	-0.032	20345			19
1316	35367	5	Geranium robertianum	3005	2018-06-25-14-36-38	0	2	z	0	5	37.7	24.1	37.2	24	37.7	-0.032	20345			20
1317	35368	5	Geranium robertianum	3005	2018-06-25-14-36-40	0	2	z	0	5	37.6	24.1	37.1	23.9	37.6	-0.025	20345			21
1318	35369	5	Geranium robertianum	3005	2018-06-25-14-36-42	0	2	z	0	5	37.6	24.1	37.1	23.9	37.6	-0.025	20345			22
1319	35370	5	Geranium robertianum	3005	2018-06-25-14-36-44	0	2	z	0	5	37.6	24.1	37.2	24	37.7	0.068	20345			23
1320	35371	5	Geranium robertianum	3005	2018-06-25-14-36-46	0	2	z	0	5	37.6	24.1	37.2	24	37.7	0.068	20345			24
1321	35372	5	Geranium robertianum	3005	2018-06-25-14-36-48	0	2	z	0	5	37.7	24.1	37.2	24	37.7	-0.032	20345			25
1322	35373	5	Geranium robertianum	3005	2018-06-25-14-36-50	0	2	z	0	5	37.7	24.1	37.2	24	37.7	-0.032	20345			26
1323	35374	5	Geranium robertianum	3005	2018-06-25-14-36-52	0	2	z	0	5	37.7	24.1	37.2	24	37.7	-0.032	20345			27
1324	35375	5	Geranium robertianum	3005	2018-06-25-14-36-54	0	2	z	0	5	37.7	24.1	37.1	23.9	37.6	-0.125	20345			28
1325	35376	5	Geranium robertianum	3005	2018-06-25-14-36-56	0	2	z	0	5	37.7	24.1	37.2	24	37.7	-0.032	20345			29
1326	35377	5	Geranium robertianum	3005	2018-06-25-14-36-58	0	2	z	0	5	37.7	24.1	37.2	24	37.7	-0.032	20345			30
1327	35378	5	Geranium robertianum	3005	2018-06-25-14-37-00	0	2	z	0	5	37.6	24.1	37.2	24	37.7	0.068	20345			31
1328	35379	5	Geranium robertianum	3005	2018-06-25-14-37-02	0	2	z	0	5	37.6	24.1	37.1	23.9	37.6	-0.025	20345			32
1329	35380	5	Geranium robertianum	3005	2018-06-25-14-37-04	0	2	z	0	5	37.6	24.1	37.2	24	37.7	0.068	20345			33
1330	35381	5	Geranium robertianum	3005	2018-06-25-14-37-06	0	2	z	0	5	37.6	24.1	37.2	24	37.7	0.068	20345			34
1331	35382	5	Geranium robertianum	3005	2018-06-25-14-37-08	0	2	z	0	5	37.6	24.1	37.2	24	37.7	0.068	20345			35
1332	35383	5	Geranium robertianum	3005	2018-06-25-14-37-10	0	2	z	0	5	37.6	24.1	37.2	24	37.7	0.068	20345			36
1333	35384	5	Geranium robertianum	3005	2018-06-25-14-37-12	0	2	z	0	5	37.7	24.1	37.2	24	37.7	-0.032	20345			37
1334	35385	5	Geranium robertianum	3005	2018-06-25-14-37-14	0	2	z	0	5	37.6	24.1	37.1	23.9	37.6	-0.025	20345			38
1335	35386	5	Geranium robertianum	3005	2018-06-25-14-37-16	0	2	z	0	5	37.6	24.1	37.2	24	37.7	0.068	20345			39
1336	35387	5	Geranium robertianum	3005	2018-06-25-14-37-18	0	2	z	0	5	37.7	24.1	37.2	24	37.7	-0.032	20345			40
1337	35388	5	Geranium robertianum	3005	2018-06-25-14-37-20	0	2	z	0	5	37.7	24.1	37.2	24	37.7	-0.032	20345			41
1338	35389	5	Geranium robertianum	3005	2018-06-25-14-37-22	0	2	z	0	5	37.6	24.1	37.2	24	37.7	0.068	20345			42
1339	35390	5	Geranium robertianum	3005	2018-06-25-14-37-24	0	2	z	0	5	37.6	24.1	37.1	23.9	37.6	-0.025	20345			43
1340	35391	5	Geranium robertianum	3005	2018-06-25-14-37-26	0	2	z	0	5	37.6	24.1	37.2	24	37.7	0.068	20345			44
1341	35392	5	Geranium robertianum	3005	2018-06-25-14-37-28	0	2	z	0	5	37.6	24.1	37.2	24	37.7	0.068	20345			45
1342	35393	5	Geranium robertianum	3005	2018-06-25-14-37-30	0	2	z	0	5	37.6	24.1	37.1	24	37.6	-0.025	20345			46
1343	35394	5	Geranium robertianum	3005	2018-06-25-14-37-32	0	2	z	0	5	37.6	24.1	37.2	24	37.7	0.068	20345			47
1344	35395	5	Geranium robertianum	3005	2018-06-25-14-37-34	0	2	z	0	5	37.6	24.1	37.1	24	37.6	-0.025	20345			48
1345	35396	5	Geranium robertianum	3005	2018-06-25-14-37-36	0	2	z	0	5	37.6	24.1	37.1	23.9	37.6	-0.025	20345			49
1346	35397	5	Geranium robertianum	3005	2018-06-25-14-37-38	0	2	z	0	5	37.6	24.1	37.2	24	37.7	0.068	20345			50
1347	35398	5	Geranium robertianum	3005	2018-06-25-14-37-40	0	2	z	0	5	37.6	24.1	37.2	24	37.7	0.068	20345			51
1348	35399	5	Geranium robertianum	3005	2018-06-25-14-37-42	0	2	z	0	5	37.5	24	37.1	24	37.6	0.075	20345			52
1349	35400	5	Geranium robertianum	3005	2018-06-25-14-37-44	0	2	z	0	5	37.6	24.1	37.1	24	37.6	-0.025	20345			53
1350	35401	5	Geranium robertianum	3005	2018-06-25-14-37-47	0	2	z	0	5	37.6	24.1	37.1	24	37.6	-0.025	20345			54
1351	35402	5	Geranium robertianum	3005	2018-06-25-14-37-49	0	2	z	0	5	37.6	24.1	37.1	24	37.6	-0.025	20345			55
1352	35403	5	Geranium robertianum	3005	2018-06-25-14-37-51	0	2	z	0	5	37.6	24.1	37.1	24	37.6	-0.025	20345			56
1353	35404	5	Geranium robertianum	3005	2018-06-25-14-37-53	0	2	z	0	5	37.6	24.1	37	23.9	37.5	-0.117	20345			57
1354	35405	5	Geranium robertianum	3005	2018-06-25-14-37-55	0	2	z	0	5	37.6	24.1	37.1	24	37.6	-0.025	20345			58
1355	35406	5	Geranium robertianum	3005	2018-06-25-14-37-57	0	2	z	0	5	37.6	24.1	37.1	24	37.6	-0.025	20345			59
1356	35407	5	Geranium robertianum	3005	2018-06-25-14-37-59	0	2	z	0	5	37.6	24.1	37.1	24	37.6	-0.025	20345			60
1357	35408	5	Geranium robertianum	3005	2018-06-25-14-38-01	0	2	z	0	5	37.6	24.1	37.1	24	37.6	-0.025	20345			61
1358	35409	5	Geranium robertianum	3005	2018-06-25-14-38-03	0	2	z	0	5	37.6	24.1	37.1	24	37.6	-0.025	20345			62
1359	35410	5	Geranium robertianum	3005	2018-06-25-14-38-05	0	2	z	0	5	37.6	24.1	37.1	24	37.6	-0.025	20345			63
1360	35411	5	Geranium robertianum	3005	2018-06-25-14-38-07	0	2	z	0	5	37.6	24.1	37	23.9	37.5	-0.117	20345			64
1361	35412	5	Geranium robertianum	3005	2018-06-25-14-38-09	0	2	z	0	5	37.6	24.1	37.1	24	37.6	-0.025	20345			65
1362	35413	5	Geranium robertianum	3005	2018-06-25-14-38-11	0	2	z	0	5	37.6	24.1	37.1	23.9	37.6	-0.025	20345			66
1363	35414	5	Geranium robertianum	3005	2018-06-25-14-38-13	0	2	z	0	5	37.6	24.1	37	23.9	37.5	-0.117	20345			67
1364	35415	5	Geranium robertianum	3005	2018-06-25-14-38-15	0	2	z	0	5	37.7	24.1	37.1	23.9	37.6	-0.125	20345			68
1365	35416	5	Geranium robertianum	3005	2018-06-25-14-38-17	0	2	z	0	5	37.7	24.1	37.1	24	37.6	-0.125	20345			69
1366	35417	5	Geranium robertianum	3005	2018-06-25-14-38-19	0	2	z	0	5	37.6	24.1	37	23.9	37.5	-0.117	20345			70
1367	35418	5	Geranium robertianum	3005	2018-06-25-14-38-21	0	2	z	0	5	37.6	24.1	37.1	24	37.6	-0.025	20345			71
1368	35419	5	Geranium robertianum	3005	2018-06-25-14-38-23	0	2	z	0	5	37.6	24.1	37.1	23.9	37.6	-0.025	20345			72
1369	35420	5	Geranium robertianum	3005	2018-06-25-14-38-25	0	2	z	0	5	37.6	24.1	37.1	23.9	37.6	-0.025	20345			73
1370	35421	5	Geranium robertianum	3005	2018-06-25-14-38-27	0	2	z	0	5	37.6	24.1	37.2	24	37.7	0.068	20345			74
1371	35422	5	Geranium robertianum	3005	2018-06-25-14-38-29	0	2	z	0	5	37.6	24.1	37.1	23.9	37.6	-0.025	20345			75
1372	35423	5	Geranium robertianum	3005	2018-06-25-14-38-31	0	2	z	0	5	37.6	24.1	37.1	23.9	37.6	-0.025	20345			76
1373	35424	5	Geranium robertianum	3005	2018-06-25-14-38-33	0	2	z	0	5	37.6	24.1	37.2	24	37.7	0.068	20345			77
1374	35425	5	Geranium robertianum	3005	2018-06-25-14-38-35	0	2	z	0	5	37.6	24.1	37.2	24	37.7	0.068	20345			78
1375	35426	5	Geranium robertianum	3005	2018-06-25-14-38-37	0	2	z	0	5	37.6	24.1	37.2	24	37.7	0.068	20345			79
1376	35427	5	Geranium robertianum	3005	2018-06-25-14-38-39	0	2	z	0	5	37.6	24.1	37.2	24	37.7	0.068	20345			80
1377	35428	5	Geranium robertianum	3005	2018-06-25-14-38-41	0	2	z	0	5	37.6	24.1	37.2	24	37.7	0.068	20345			81
1378	35429	5	Geranium robertianum	3005	2018-06-25-14-38-43	0	2	z	0	5	37.6	24.1	37.2	24	37.7	0.068	20345			82
1379	35430	5	Geranium robertianum	3005	2018-06-25-14-38-45	0	2	z	0	5	37.6	24.1	37.2	24	37.7	0.068	20345			83
1380	35431	5	Geranium robertianum	3005	2018-06-25-14-38-47	0	2	z	0	5	37.5	24	37.2	24	37.7	0.168	20345			84
1381	35432	5	Geranium robertianum	3005	2018-06-25-14-38-49	0	2	z	0	5	37.6	24.1	37.1	23.9	37.6	-0.025	20345			85
1382	35433	5	Geranium robertianum	3005	2018-06-25-14-38-51	0	2	z	0	5	37.6	24.1	37.1	23.9	37.6	-0.025	20345			86
1383	35434	5	Geranium robertianum	3005	2018-06-25-14-38-53	0	2	z	0	5	37.6	24.1	37.1	23.9	37.6	-0.025	20345			87
1384	35435	5	Geranium robertianum	3005	2018-06-25-14-38-55	0	2	z	0	5	37.6	24.1	37.2	24	37.7	0.068	20345			88
1385	35436	5	Geranium robertianum	3005	2018-06-25-14-38-57	0	2	z	0	5	37.5	24.1	37.2	24	37.7	0.168	20345			89
1386	35437	5	Geranium robertianum	3005	2018-06-25-14-38-59	0	2	z	0	5	37.5	24.1	37.1	23.9	37.6	0.075	20345			90
1387	35438	5	Geranium robertianum	3005	2018-06-25-14-39-01	0	2	z	0	5	37.5	24.1	37.1	24	37.6	0.075	20345	Last10	Here	91
1388	35439	5	Geranium robertianum	3005	2018-06-25-14-39-03	0	2	z	0	5	37.6	24.1	37.1	24	37.6	-0.025	20345	Last10	Here	92
1389	35440	5	Geranium robertianum	3005	2018-06-25-14-39-05	0	2	z	0	5	37.6	24.1	37.1	23.9	37.6	-0.025	20345	Last10	Here	93
1390	35441	5	Geranium robertianum	3005	2018-06-25-14-39-07	0	2	z	0	5	37.6	24.1	37.2	24	37.7	0.068	20345	Last10	Here	94
1391	35442	5	Geranium robertianum	3005	2018-06-25-14-39-09	0	2	z	0	5	37.6	24.1	37.2	24	37.7	0.068	20345	Last10	Here	95
1392	35443	5	Geranium robertianum	3005	2018-06-25-14-39-11	0	2	z	0	5	37.6	24.1	37.2	24	37.7	0.068	20345	Last10	Here	96
1393	35444	5	Geranium robertianum	3005	2018-06-25-14-39-13	0	2	z	0	5	37.6	24.1	37.1	23.9	37.6	-0.025	20345	Last10	Here	97
1394	35445	5	Geranium robertianum	3005	2018-06-25-14-39-15	0	2	z	0	5	37.6	24.1	37.2	24	37.7	0.068	20345	Last10	Here	98
1395	35446	5	Geranium robertianum	3005	2018-06-25-14-39-17	0	2	z	0	5	37.6	24.1	37.2	24	37.7	0.068	20345	Last10	Here	99
1396	35447	5	Geranium robertianum	3005	2018-06-25-14-39-49	0	2	z	0	10	37.5	24.1	37.1	24	37.6	0.075	20346	First10	Here	1
1397	35448	5	Geranium robertianum	3005	2018-06-25-14-39-51	0	2	z	0	10	37.5	24.1	37.1	24	37.6	0.075	20346	First10	Here	2
1398	35449	5	Geranium robertianum	3005	2018-06-25-14-39-53	0	2	z	0	10	37.5	24.1	37.1	24	37.6	0.075	20346	First10	Here	3
1399	35450	5	Geranium robertianum	3005	2018-06-25-14-39-55	0	2	z	0	10	37.5	24.1	37	23.9	37.5	-0.017	20346	First10	Here	4
1400	35451	5	Geranium robertianum	3005	2018-06-25-14-39-57	0	2	z	0	10	37.5	24.1	37.1	24	37.6	0.075	20346	First10	Here	5
1401	35452	5	Geranium robertianum	3005	2018-06-25-14-39-59	0	2	z	0	10	37.5	24.1	37.1	24	37.6	0.075	20346	First10	Here	6
1402	35453	5	Geranium robertianum	3005	2018-06-25-14-40-01	0	2	z	0	10	37.5	24.1	37	24	37.5	-0.017	20346	First10	Here	7
1403	35454	5	Geranium robertianum	3005	2018-06-25-14-40-03	0	2	z	0	10	37.5	24.1	37	24	37.5	-0.017	20346	First10	Here	8
1404	35455	5	Geranium robertianum	3005	2018-06-25-14-40-05	0	2	z	0	10	37.5	24.1	37	24	37.5	-0.017	20346	First10	Here	9
1405	35456	5	Geranium robertianum	3005	2018-06-25-14-40-07	0	2	z	0	10	37.5	24.1	36.9	23.9	37.4	-0.11	20346	First10	Here	10
1406	35457	5	Geranium robertianum	3005	2018-06-25-14-40-09	0	2	z	0	10	37.5	24.1	37	24	37.5	-0.017	20346			11
1407	35458	5	Geranium robertianum	3005	2018-06-25-14-40-11	0	2	z	0	10	37.5	24.1	37	24	37.5	-0.017	20346			12
1408	35459	5	Geranium robertianum	3005	2018-06-25-14-40-13	0	2	z	0	10	37.5	24.1	36.9	23.9	37.4	-0.11	20346			13
1409	35460	5	Geranium robertianum	3005	2018-06-25-14-40-15	0	2	z	0	10	37.5	24.1	37	24	37.5	-0.017	20346			14
1410	35461	5	Geranium robertianum	3005	2018-06-25-14-40-17	0	2	z	0	10	37.5	24.1	37	24	37.5	-0.017	20346			15
1411	35462	5	Geranium robertianum	3005	2018-06-25-14-40-19	0	2	z	0	10	37.5	24.1	36.9	23.9	37.4	-0.11	20346			16
1412	35463	5	Geranium robertianum	3005	2018-06-25-14-40-21	0	2	z	0	10	37.5	24.1	37	24	37.5	-0.017	20346			17
1413	35464	5	Geranium robertianum	3005	2018-06-25-14-40-23	0	2	z	0	10	37.5	24.1	37	24	37.5	-0.017	20346			18
1414	35465	5	Geranium robertianum	3005	2018-06-25-14-40-25	0	2	z	0	10	37.6	24.1	37	24	37.5	-0.117	20346			19
1415	35466	5	Geranium robertianum	3005	2018-06-25-14-40-27	0	2	z	0	10	37.6	24.1	37	24	37.5	-0.117	20346			20
1416	35467	5	Geranium robertianum	3005	2018-06-25-14-40-29	0	2	z	0	10	37.6	24.1	37	24	37.5	-0.117	20346			21
1417	35468	5	Geranium robertianum	3005	2018-06-25-14-40-31	0	2	z	0	10	37.6	24.1	36.9	23.9	37.4	-0.21	20346			22
1418	35469	5	Geranium robertianum	3005	2018-06-25-14-40-33	0	2	z	0	10	37.6	24.1	37	24	37.5	-0.117	20346			23
1419	35470	5	Geranium robertianum	3005	2018-06-25-14-40-35	0	2	z	0	10	37.6	24.1	37	24	37.5	-0.117	20346			24
1420	35471	5	Geranium robertianum	3005	2018-06-25-14-40-37	0	2	z	0	10	37.6	24.1	37	24	37.5	-0.117	20346			25
1421	35472	5	Geranium robertianum	3005	2018-06-25-14-40-39	0	2	z	0	10	37.6	24.1	37	24	37.5	-0.117	20346			26
1422	35473	5	Geranium robertianum	3005	2018-06-25-14-40-41	0	2	z	0	10	37.6	24.1	37	24	37.5	-0.117	20346			27
1423	35474	5	Geranium robertianum	3005	2018-06-25-14-40-43	0	2	z	0	10	37.6	24.1	37	24	37.5	-0.117	20346			28
1424	35475	5	Geranium robertianum	3005	2018-06-25-14-40-45	0	2	z	0	10	37.5	24.1	36.9	23.9	37.4	-0.11	20346			29
1425	35476	5	Geranium robertianum	3005	2018-06-25-14-40-47	0	2	z	0	10	37.6	24.1	37	24	37.5	-0.117	20346			30
1426	35477	5	Geranium robertianum	3005	2018-06-25-14-40-49	0	2	z	0	10	37.6	24.1	37	24	37.5	-0.117	20346			31
1427	35478	5	Geranium robertianum	3005	2018-06-25-14-40-51	0	2	z	0	10	37.6	24.1	37	24	37.5	-0.117	20346			32
1428	35479	5	Geranium robertianum	3005	2018-06-25-14-40-53	0	2	z	0	10	37.6	24.1	36.9	24	37.4	-0.21	20346			33
1429	35480	5	Geranium robertianum	3005	2018-06-25-14-40-55	0	2	z	0	10	37.6	24.1	37	24	37.5	-0.117	20346			34
1430	35481	5	Geranium robertianum	3005	2018-06-25-14-40-57	0	2	z	0	10	37.6	24.1	37	24	37.5	-0.117	20346			35
1431	35482	5	Geranium robertianum	3005	2018-06-25-14-40-59	0	2	z	0	10	37.5	24.1	36.9	23.9	37.4	-0.11	20346			36
1432	35483	5	Geranium robertianum	3005	2018-06-25-14-41-01	0	2	z	0	10	37.5	24.1	36.9	23.9	37.4	-0.11	20346			37
1433	35484	5	Geranium robertianum	3005	2018-06-25-14-41-03	0	2	z	0	10	37.5	24.1	37	24	37.5	-0.017	20346			38
1434	35485	5	Geranium robertianum	3005	2018-06-25-14-41-05	0	2	z	0	10	37.5	24.1	37	24	37.5	-0.017	20346			39
1435	35486	5	Geranium robertianum	3005	2018-06-25-14-41-07	0	2	z	0	10	37.5	24.1	37	24	37.5	-0.017	20346			40
1436	35487	5	Geranium robertianum	3005	2018-06-25-14-41-09	0	2	z	0	10	37.5	24.1	36.9	24	37.4	-0.11	20346			41
1437	35488	5	Geranium robertianum	3005	2018-06-25-14-41-11	0	2	z	0	10	37.5	24.1	36.9	24	37.4	-0.11	20346			42
1438	35489	5	Geranium robertianum	3005	2018-06-25-14-41-13	0	2	z	0	10	37.5	24.1	36.9	23.9	37.4	-0.11	20346			43
1439	35490	5	Geranium robertianum	3005	2018-06-25-14-41-15	0	2	z	0	10	37.4	24.1	37	24	37.5	0.083	20346			44
1440	35491	5	Geranium robertianum	3005	2018-06-25-14-41-17	0	2	z	0	10	37.4	24.1	37	24	37.5	0.083	20346			45
1441	35492	5	Geranium robertianum	3005	2018-06-25-14-41-19	0	2	z	0	10	37.4	24.1	37	24	37.5	0.083	20346			46
1442	35493	5	Geranium robertianum	3005	2018-06-25-14-41-21	0	2	z	0	10	37.4	24.1	36.9	24	37.4	-0.01	20346			47
1443	35494	5	Geranium robertianum	3005	2018-06-25-14-41-23	0	2	z	0	10	37.4	24.1	37	24	37.5	0.083	20346			48
1444	35495	5	Geranium robertianum	3005	2018-06-25-14-41-25	0	2	z	0	10	37.4	24.1	37	24	37.5	0.083	20346			49
1445	35496	5	Geranium robertianum	3005	2018-06-25-14-41-27	0	2	z	0	10	37.4	24.1	37	24	37.5	0.083	20346			50
1446	35497	5	Geranium robertianum	3005	2018-06-25-14-41-29	0	2	z	0	10	37.4	24.1	37	24	37.5	0.083	20346			51
1447	35498	5	Geranium robertianum	3005	2018-06-25-14-41-31	0	2	z	0	10	37.4	24.1	37	24	37.5	0.083	20346			52
1448	35499	5	Geranium robertianum	3005	2018-06-25-14-41-33	0	2	z	0	10	37.4	24.1	37	24	37.5	0.083	20346			53
1449	35500	5	Geranium robertianum	3005	2018-06-25-14-41-35	0	2	z	0	10	37.4	24.1	37	24	37.5	0.083	20346			54
1450	35501	5	Geranium robertianum	3005	2018-06-25-14-41-37	0	2	z	0	10	37.4	24.1	37	24	37.5	0.083	20346			55
1451	35502	5	Geranium robertianum	3005	2018-06-25-14-41-39	0	2	z	0	10	37.4	24.1	37	24	37.5	0.083	20346			56
1452	35503	5	Geranium robertianum	3005	2018-06-25-14-41-41	0	2	z	0	10	37.4	24.1	37	24	37.5	0.083	20346			57
1453	35504	5	Geranium robertianum	3005	2018-06-25-14-41-43	0	2	z	0	10	37.4	24.1	37	24	37.5	0.083	20346			58
1454	35505	5	Geranium robertianum	3005	2018-06-25-14-41-45	0	2	z	0	10	37.4	24.1	36.9	23.9	37.4	-0.01	20346			59
1455	35506	5	Geranium robertianum	3005	2018-06-25-14-41-47	0	2	z	0	10	37.4	24.1	36.9	23.9	37.4	-0.01	20346			60
1456	35507	5	Geranium robertianum	3005	2018-06-25-14-41-49	0	2	z	0	10	37.4	24.1	36.9	24	37.4	-0.01	20346			61
1457	35508	5	Geranium robertianum	3005	2018-06-25-14-41-51	0	2	z	0	10	37.4	24.1	37	24	37.5	0.083	20346			62
1458	35509	5	Geranium robertianum	3005	2018-06-25-14-41-53	0	2	z	0	10	37.4	24.1	36.9	23.9	37.4	-0.01	20346			63
1459	35510	5	Geranium robertianum	3005	2018-06-25-14-41-55	0	2	z	0	10	37.4	24.1	37	24	37.5	0.083	20346			64
1460	35511	5	Geranium robertianum	3005	2018-06-25-14-41-57	0	2	z	0	10	37.4	24.1	36.8	23.9	37.3	-0.102	20346			65
1461	35512	5	Geranium robertianum	3005	2018-06-25-14-41-59	0	2	z	0	10	37.4	24.1	36.9	24	37.4	-0.01	20346			66
1462	35513	5	Geranium robertianum	3005	2018-06-25-14-42-01	0	2	z	0	10	37.4	24.1	37	24	37.5	0.083	20346			67
1463	35514	5	Geranium robertianum	3005	2018-06-25-14-42-03	0	2	z	0	10	37.4	24.1	37	24	37.5	0.083	20346			68
1464	35515	5	Geranium robertianum	3005	2018-06-25-14-42-05	0	2	z	0	10	37.4	24.1	37	24	37.5	0.083	20346			69
1465	35516	5	Geranium robertianum	3005	2018-06-25-14-42-07	0	2	z	0	10	37.4	24.1	37	24	37.5	0.083	20346			70
1466	35517	5	Geranium robertianum	3005	2018-06-25-14-42-09	0	2	z	0	10	37.4	24.1	36.9	23.9	37.4	-0.01	20346			71
1467	35518	5	Geranium robertianum	3005	2018-06-25-14-42-11	0	2	z	0	10	37.4	24.1	36.9	23.9	37.4	-0.01	20346			72
1468	35519	5	Geranium robertianum	3005	2018-06-25-14-42-13	0	2	z	0	10	37.4	24.1	36.9	24	37.4	-0.01	20346			73
1469	35520	5	Geranium robertianum	3005	2018-06-25-14-42-15	0	2	z	0	10	37.4	24.1	36.9	24	37.4	-0.01	20346			74
1470	35521	5	Geranium robertianum	3005	2018-06-25-14-42-17	0	2	z	0	10	37.4	24.1	36.9	24	37.4	-0.01	20346			75
1471	35522	5	Geranium robertianum	3005	2018-06-25-14-42-19	0	2	z	0	10	37.4	24.1	36.9	23.9	37.4	-0.01	20346			76
1472	35523	5	Geranium robertianum	3005	2018-06-25-14-42-21	0	2	z	0	10	37.4	24.1	36.9	23.9	37.4	-0.01	20346			77
1473	35524	5	Geranium robertianum	3005	2018-06-25-14-42-23	0	2	z	0	10	37.4	24.1	37	24	37.5	0.083	20346			78
1474	35525	5	Geranium robertianum	3005	2018-06-25-14-42-25	0	2	z	0	10	37.4	24.1	37	24	37.5	0.083	20346			79
1475	35526	5	Geranium robertianum	3005	2018-06-25-14-42-27	0	2	z	0	10	37.5	24.1	36.9	24	37.4	-0.11	20346			80
1476	35527	5	Geranium robertianum	3005	2018-06-25-14-42-29	0	2	z	0	10	37.5	24.1	36.9	24	37.4	-0.11	20346			81
1477	35528	5	Geranium robertianum	3005	2018-06-25-14-42-31	0	2	z	0	10	37.4	24.1	36.9	24	37.4	-0.01	20346			82
1478	35529	5	Geranium robertianum	3005	2018-06-25-14-42-33	0	2	z	0	10	37.5	24.1	36.8	23.9	37.3	-0.202	20346			83
1479	35530	5	Geranium robertianum	3005	2018-06-25-14-42-35	0	2	z	0	10	37.4	24.1	36.8	23.9	37.3	-0.102	20346			84
1480	35531	5	Geranium robertianum	3005	2018-06-25-14-42-37	0	2	z	0	10	37.4	24.1	36.9	24	37.4	-0.01	20346			85
1481	35532	5	Geranium robertianum	3005	2018-06-25-14-42-39	0	2	z	0	10	37.4	24.1	36.9	24	37.4	-0.01	20346			86
1482	35533	5	Geranium robertianum	3005	2018-06-25-14-42-41	0	2	z	0	10	37.4	24.1	36.9	24	37.4	-0.01	20346			87
1483	35534	5	Geranium robertianum	3005	2018-06-25-14-42-43	0	2	z	0	10	37.5	24.1	36.9	24	37.4	-0.11	20346			88
1484	35535	5	Geranium robertianum	3005	2018-06-25-14-42-45	0	2	z	0	10	37.4	24.1	36.9	24	37.4	-0.01	20346			89
1485	35536	5	Geranium robertianum	3005	2018-06-25-14-42-47	0	2	z	0	10	37.4	24.1	36.9	24	37.4	-0.01	20346			90
1486	35537	5	Geranium robertianum	3005	2018-06-25-14-42-49	0	2	z	0	10	37.4	24.1	36.9	24	37.4	-0.01	20346	Last10	Here	91
1487	35538	5	Geranium robertianum	3005	2018-06-25-14-42-51	0	2	z	0	10	37.4	24.1	36.9	24	37.4	-0.01	20346	Last10	Here	92
1488	35539	5	Geranium robertianum	3005	2018-06-25-14-42-53	0	2	z	0	10	37.4	24.1	36.8	23.9	37.3	-0.102	20346	Last10	Here	93
1489	35540	5	Geranium robertianum	3005	2018-06-25-14-42-55	0	2	z	0	10	37.4	24.1	36.8	23.9	37.3	-0.102	20346	Last10	Here	94
1490	35541	5	Geranium robertianum	3005	2018-06-25-14-42-58	0	2	z	0	10	37.4	24.1	36.9	24	37.4	-0.01	20346	Last10	Here	95
1491	35542	5	Geranium robertianum	3005	2018-06-25-14-43-00	0	2	z	0	10	37.4	24.1	36.8	23.9	37.3	-0.102	20346	Last10	Here	96
1492	35543	5	Geranium robertianum	3005	2018-06-25-14-43-02	0	2	z	0	10	37.4	24.1	36.9	24	37.4	-0.01	20346	Last10	Here	97
1493	35544	5	Geranium robertianum	3005	2018-06-25-14-43-04	0	2	z	0	10	37.4	24.1	36.9	24	37.4	-0.01	20346	Last10	Here	98
1494	35545	5	Geranium robertianum	3005	2018-06-25-14-43-06	0	2	z	0	10	37.4	24.1	36.9	24	37.4	-0.01	20346	Last10	Here	99
1495	35546	5	Geranium robertianum	3005	2018-06-25-14-43-08	0	2	z	0	10	37.4	24.1	36.9	24	37.4	-0.01	20346	Last10	Here	100
1496	35547	5	Geranium robertianum	3005	2018-06-25-14-43-40	0	2	z	0	15	37.3	24.1	36.9	24	37.4	0.09	20347	First10	Here	1
1497	35548	5	Geranium robertianum	3005	2018-06-25-14-43-42	0	2	z	0	15	37.3	24.1	36.9	24	37.4	0.09	20347	First10	Here	2
1498	35549	5	Geranium robertianum	3005	2018-06-25-14-43-44	0	2	z	0	15	37.3	24.1	36.8	23.9	37.3	-0.002	20347	First10	Here	3
1499	35550	5	Geranium robertianum	3005	2018-06-25-14-43-46	0	2	z	0	15	37.3	24.1	36.9	24	37.4	0.09	20347	First10	Here	4
1500	35551	5	Geranium robertianum	3005	2018-06-25-14-43-48	0	2	z	0	15	37.3	24.1	36.8	24	37.3	-0.002	20347	First10	Here	5
1501	35552	5	Geranium robertianum	3005	2018-06-25-14-43-50	0	2	z	0	15	37.3	24.1	36.9	24	37.4	0.09	20347	First10	Here	6
1502	35553	5	Geranium robertianum	3005	2018-06-25-14-43-52	0	2	z	0	15	37.3	24.1	36.9	24	37.4	0.09	20347	First10	Here	7
1503	35554	5	Geranium robertianum	3005	2018-06-25-14-43-54	0	2	z	0	15	37.3	24.1	36.9	24	37.4	0.09	20347	First10	Here	8
1504	35555	5	Geranium robertianum	3005	2018-06-25-14-43-56	0	2	z	0	15	37.3	24.1	36.9	24	37.4	0.09	20347	First10	Here	9
1505	35556	5	Geranium robertianum	3005	2018-06-25-14-43-58	0	2	z	0	15	37.3	24.1	36.9	24	37.4	0.09	20347	First10	Here	10
1506	35557	5	Geranium robertianum	3005	2018-06-25-14-44-00	0	2	z	0	15	37.3	24.1	36.9	24	37.4	0.09	20347			11
1507	35558	5	Geranium robertianum	3005	2018-06-25-14-44-02	0	2	z	0	15	37.3	24.1	36.9	24	37.4	0.09	20347			12
1508	35559	5	Geranium robertianum	3005	2018-06-25-14-44-04	0	2	z	0	15	37.3	24.1	36.8	23.9	37.3	-0.002	20347			13
1509	35560	5	Geranium robertianum	3005	2018-06-25-14-44-06	0	2	z	0	15	37.3	24.1	36.9	24	37.4	0.09	20347			14
1510	35561	5	Geranium robertianum	3005	2018-06-25-14-44-08	0	2	z	0	15	37.3	24.1	36.9	24	37.4	0.09	20347			15
1511	35562	5	Geranium robertianum	3005	2018-06-25-14-44-10	0	2	z	0	15	37.3	24.1	36.9	24	37.4	0.09	20347			16
1512	35563	5	Geranium robertianum	3005	2018-06-25-14-44-12	0	2	z	0	15	37.3	24.1	36.9	24	37.4	0.09	20347			17
1513	35564	5	Geranium robertianum	3005	2018-06-25-14-44-14	0	2	z	0	15	37.3	24.1	36.8	23.9	37.3	-0.002	20347			18
1514	35565	5	Geranium robertianum	3005	2018-06-25-14-44-16	0	2	z	0	15	37.3	24.1	36.9	24	37.4	0.09	20347			19
1515	35566	5	Geranium robertianum	3005	2018-06-25-14-44-18	0	2	z	0	15	37.3	24.1	36.8	23.9	37.3	-0.002	20347			20
1516	35567	5	Geranium robertianum	3005	2018-06-25-14-44-20	0	2	z	0	15	37.3	24.1	36.9	24	37.4	0.09	20347			21
1517	35568	5	Geranium robertianum	3005	2018-06-25-14-44-22	0	2	z	0	15	37.3	24.1	36.8	24	37.3	-0.002	20347			22
1518	35569	5	Geranium robertianum	3005	2018-06-25-14-44-24	0	2	z	0	15	37.3	24.1	36.8	24	37.3	-0.002	20347			23
1519	35570	5	Geranium robertianum	3005	2018-06-25-14-44-26	0	2	z	0	15	37.3	24.1	36.8	23.9	37.3	-0.002	20347			24
1520	35571	5	Geranium robertianum	3005	2018-06-25-14-44-28	0	2	z	0	15	37.4	24.1	36.9	24	37.4	-0.01	20347			25
1521	35572	5	Geranium robertianum	3005	2018-06-25-14-44-30	0	2	z	0	15	37.4	24.1	36.8	24	37.3	-0.102	20347			26
1522	35573	5	Geranium robertianum	3005	2018-06-25-14-44-32	0	2	z	0	15	37.4	24.1	36.8	24	37.3	-0.102	20347			27
1523	35574	5	Geranium robertianum	3005	2018-06-25-14-44-34	0	2	z	0	15	37.4	24.1	36.8	24	37.3	-0.102	20347			28
1524	35575	5	Geranium robertianum	3005	2018-06-25-14-44-36	0	2	z	0	15	37.4	24.1	36.7	23.9	37.2	-0.194	20347			29
1525	35576	5	Geranium robertianum	3005	2018-06-25-14-44-38	0	2	z	0	15	37.4	24.1	36.8	24	37.3	-0.102	20347			30
1526	35577	5	Geranium robertianum	3005	2018-06-25-14-44-40	0	2	z	0	15	37.4	24.1	36.7	23.9	37.2	-0.194	20347			31
1527	35578	5	Geranium robertianum	3005	2018-06-25-14-44-42	0	2	z	0	15	37.4	24.1	36.8	24	37.3	-0.102	20347			32
1528	35579	5	Geranium robertianum	3005	2018-06-25-14-44-44	0	2	z	0	15	37.4	24.1	36.7	23.9	37.2	-0.194	20347			33
1529	35580	5	Geranium robertianum	3005	2018-06-25-14-44-46	0	2	z	0	15	37.4	24.1	36.8	24	37.3	-0.102	20347			34
1530	35581	5	Geranium robertianum	3005	2018-06-25-14-44-48	0	2	z	0	15	37.4	24.1	36.8	24	37.3	-0.102	20347			35
1531	35582	5	Geranium robertianum	3005	2018-06-25-14-44-50	0	2	z	0	15	37.4	24.1	36.7	23.9	37.2	-0.194	20347			36
1532	35583	5	Geranium robertianum	3005	2018-06-25-14-44-52	0	2	z	0	15	37.4	24.1	36.8	24	37.3	-0.102	20347			37
1533	35584	5	Geranium robertianum	3005	2018-06-25-14-44-54	0	2	z	0	15	37.4	24.1	36.8	24	37.3	-0.102	20347			38
1534	35585	5	Geranium robertianum	3005	2018-06-25-14-44-56	0	2	z	0	15	37.3	24.1	36.8	24	37.3	-0.002	20347			39
1535	35586	5	Geranium robertianum	3005	2018-06-25-14-44-58	0	2	z	0	15	37.3	24.1	36.8	24	37.3	-0.002	20347			40
1536	35587	5	Geranium robertianum	3005	2018-06-25-14-45-00	0	2	z	0	15	37.4	24.1	36.8	24	37.3	-0.102	20347			41
1537	35588	5	Geranium robertianum	3005	2018-06-25-14-45-02	0	2	z	0	15	37.4	24.1	36.8	24	37.3	-0.102	20347			42
1538	35589	5	Geranium robertianum	3005	2018-06-25-14-45-04	0	2	z	0	15	37.4	24.1	36.8	24	37.3	-0.102	20347			43
1539	35590	5	Geranium robertianum	3005	2018-06-25-14-45-06	0	2	z	0	15	37.3	24.1	36.8	24	37.3	-0.002	20347			44
1540	35591	5	Geranium robertianum	3005	2018-06-25-14-45-08	0	2	z	0	15	37.3	24.1	36.8	24	37.3	-0.002	20347			45
1541	35592	5	Geranium robertianum	3005	2018-06-25-14-45-10	0	2	z	0	15	37.3	24.1	36.8	24	37.3	-0.002	20347			46
1542	35593	5	Geranium robertianum	3005	2018-06-25-14-45-12	0	2	z	0	15	37.3	24.1	36.8	24	37.3	-0.002	20347			47
1543	35594	5	Geranium robertianum	3005	2018-06-25-14-45-14	0	2	z	0	15	37.3	24.1	36.8	24	37.3	-0.002	20347			48
1544	35595	5	Geranium robertianum	3005	2018-06-25-14-45-16	0	2	z	0	15	37.3	24.1	36.8	24	37.3	-0.002	20347			49
1545	35596	5	Geranium robertianum	3005	2018-06-25-14-45-18	0	2	z	0	15	37.3	24.1	36.7	23.9	37.2	-0.094	20347			50
1546	35597	5	Geranium robertianum	3005	2018-06-25-14-45-20	0	2	z	0	15	37.3	24.1	36.9	24	37.4	0.09	20347			51
1547	35598	5	Geranium robertianum	3005	2018-06-25-14-45-22	0	2	z	0	15	37.3	24.1	36.8	24	37.3	-0.002	20347			52
1548	35599	5	Geranium robertianum	3005	2018-06-25-14-45-24	0	2	z	0	15	37.3	24.1	36.8	24	37.3	-0.002	20347			53
1549	35600	5	Geranium robertianum	3005	2018-06-25-14-45-26	0	2	z	0	15	37.3	24.1	36.8	24	37.3	-0.002	20347			54
1550	35601	5	Geranium robertianum	3005	2018-06-25-14-45-28	0	2	z	0	15	37.3	24.1	36.7	23.9	37.2	-0.094	20347			55
1551	35602	5	Geranium robertianum	3005	2018-06-25-14-45-30	0	2	z	0	15	37.3	24.1	36.8	24	37.3	-0.002	20347			56
1552	35603	5	Geranium robertianum	3005	2018-06-25-14-45-32	0	2	z	0	15	37.3	24.1	36.8	24	37.3	-0.002	20347			57
1553	35604	5	Geranium robertianum	3005	2018-06-25-14-45-34	0	2	z	0	15	37.3	24.1	36.9	24	37.4	0.09	20347			58
1554	35605	5	Geranium robertianum	3005	2018-06-25-14-45-36	0	2	z	0	15	37.3	24.1	36.8	24	37.3	-0.002	20347			59
1555	35606	5	Geranium robertianum	3005	2018-06-25-14-45-38	0	2	z	0	15	37.3	24.1	36.8	24	37.3	-0.002	20347			60
1556	35607	5	Geranium robertianum	3005	2018-06-25-14-45-40	0	2	z	0	15	37.3	24.1	36.8	24	37.3	-0.002	20347			61
1557	35608	5	Geranium robertianum	3005	2018-06-25-14-45-42	0	2	z	0	15	37.3	24.1	36.8	24	37.3	-0.002	20347			62
1558	35609	5	Geranium robertianum	3005	2018-06-25-14-45-44	0	2	z	0	15	37.3	24.1	36.8	24	37.3	-0.002	20347			63
1559	35610	5	Geranium robertianum	3005	2018-06-25-14-45-46	0	2	z	0	15	37.3	24.1	36.8	24	37.3	-0.002	20347			64
1560	35611	5	Geranium robertianum	3005	2018-06-25-14-45-48	0	2	z	0	15	37.3	24.1	36.8	24	37.3	-0.002	20347			65
1561	35612	5	Geranium robertianum	3005	2018-06-25-14-45-50	0	2	z	0	15	37.3	24.1	36.7	23.9	37.2	-0.094	20347			66
1562	35613	5	Geranium robertianum	3005	2018-06-25-14-45-52	0	2	z	0	15	37.3	24.1	36.8	24	37.3	-0.002	20347			67
1563	35614	5	Geranium robertianum	3005	2018-06-25-14-45-54	0	2	z	0	15	37.3	24.1	36.8	24	37.3	-0.002	20347			68
1564	35615	5	Geranium robertianum	3005	2018-06-25-14-45-56	0	2	z	0	15	37.3	24.1	36.8	24	37.3	-0.002	20347			69
1565	35616	5	Geranium robertianum	3005	2018-06-25-14-45-58	0	2	z	0	15	37.3	24.1	36.7	24	37.2	-0.094	20347			70
1566	35617	5	Geranium robertianum	3005	2018-06-25-14-46-00	0	2	z	0	15	37.3	24.1	36.8	24	37.3	-0.002	20347			71
1567	35618	5	Geranium robertianum	3005	2018-06-25-14-46-02	0	2	z	0	15	37.3	24.1	36.8	24	37.3	-0.002	20347			72
1568	35619	5	Geranium robertianum	3005	2018-06-25-14-46-04	0	2	z	0	15	37.3	24.1	36.8	24	37.3	-0.002	20347			73
1569	35620	5	Geranium robertianum	3005	2018-06-25-14-46-06	0	2	z	0	15	37.3	24.1	36.8	24	37.3	-0.002	20347			74
1570	35621	5	Geranium robertianum	3005	2018-06-25-14-46-08	0	2	z	0	15	37.3	24.1	36.7	24	37.2	-0.094	20347			75
1571	35622	5	Geranium robertianum	3005	2018-06-25-14-46-10	0	2	z	0	15	37.3	24.1	36.7	24	37.2	-0.094	20347			76
1572	35623	5	Geranium robertianum	3005	2018-06-25-14-46-12	0	2	z	0	15	37.3	24.1	36.7	24	37.2	-0.094	20347			77
1573	35624	5	Geranium robertianum	3005	2018-06-25-14-46-14	0	2	z	0	15	37.2	24.1	36.7	24	37.2	0.006	20347			78
1574	35625	5	Geranium robertianum	3005	2018-06-25-14-46-16	0	2	z	0	15	37.2	24.1	36.7	24	37.2	0.006	20347			79
1575	35626	5	Geranium robertianum	3005	2018-06-25-14-46-18	0	2	z	0	15	37.2	24.1	36.7	24	37.2	0.006	20347			80
1576	35627	5	Geranium robertianum	3005	2018-06-25-14-46-20	0	2	z	0	15	37.2	24.1	36.8	24	37.3	0.098	20347			81
1577	35628	5	Geranium robertianum	3005	2018-06-25-14-46-22	0	2	z	0	15	37.2	24.1	36.8	24	37.3	0.098	20347			82
1578	35629	5	Geranium robertianum	3005	2018-06-25-14-46-24	0	2	z	0	15	37.2	24.1	36.7	24	37.2	0.006	20347			83
1579	35630	5	Geranium robertianum	3005	2018-06-25-14-46-26	0	2	z	0	15	37.2	24.1	36.7	24	37.2	0.006	20347			84
1580	35631	5	Geranium robertianum	3005	2018-06-25-14-46-28	0	2	z	0	15	37.2	24.1	36.8	24	37.3	0.098	20347			85
1581	35632	5	Geranium robertianum	3005	2018-06-25-14-46-30	0	2	z	0	15	37.2	24.1	36.7	24	37.2	0.006	20347			86
1582	35633	5	Geranium robertianum	3005	2018-06-25-14-46-32	0	2	z	0	15	37.2	24.1	36.8	24	37.3	0.098	20347			87
1583	35634	5	Geranium robertianum	3005	2018-06-25-14-46-34	0	2	z	0	15	37.2	24.1	36.7	24	37.2	0.006	20347			88
1584	35635	5	Geranium robertianum	3005	2018-06-25-14-46-36	0	2	z	0	15	37.2	24.1	36.7	24	37.2	0.006	20347			89
1585	35636	5	Geranium robertianum	3005	2018-06-25-14-46-38	0	2	z	0	15	37.2	24.1	36.6	23.9	37.1	-0.087	20347			90
1586	35637	5	Geranium robertianum	3005	2018-06-25-14-46-40	0	2	z	0	15	37.2	24.1	36.6	23.9	37.1	-0.087	20347	Last10	Here	91
1587	35638	5	Geranium robertianum	3005	2018-06-25-14-46-42	0	2	z	0	15	37.2	24.1	36.6	23.9	37.1	-0.087	20347	Last10	Here	92
1588	35639	5	Geranium robertianum	3005	2018-06-25-14-46-44	0	2	z	0	15	37.2	24.1	36.7	24	37.2	0.006	20347	Last10	Here	93
1589	35640	5	Geranium robertianum	3005	2018-06-25-14-46-46	0	2	z	0	15	37.2	24.1	36.7	24	37.2	0.006	20347	Last10	Here	94
1590	35641	5	Geranium robertianum	3005	2018-06-25-14-46-48	0	2	z	0	15	37.2	24.1	36.7	24	37.2	0.006	20347	Last10	Here	95
1591	35642	5	Geranium robertianum	3005	2018-06-25-14-46-50	0	2	z	0	15	37.2	24.1	36.7	24	37.2	0.006	20347	Last10	Here	96
1592	35643	5	Geranium robertianum	3005	2018-06-25-14-46-52	0	2	z	0	15	37.2	24.1	36.7	24	37.2	0.006	20347	Last10	Here	97
1593	35644	5	Geranium robertianum	3005	2018-06-25-14-46-54	0	2	z	0	15	37.2	24.1	36.7	24	37.2	0.006	20347	Last10	Here	98
1594	35645	5	Geranium robertianum	3005	2018-06-25-14-46-56	0	2	z	0	15	37.2	24.1	36.7	24	37.2	0.006	20347	Last10	Here	99
1595	35646	5	Geranium robertianum	3005	2018-06-25-14-46-58	0	2	z	0	15	37.2	24.1	36.7	24	37.2	0.006	20347	Last10	Here	100
1596	35647	5	Geranium robertianum	3005	2018-06-25-14-47-30	0	2	z	0	20	37.2	24.1	36.5	23.9	37	-0.179	20348	First10	Here	1
1597	35648	5	Geranium robertianum	3005	2018-06-25-14-47-32	0	2	z	0	20	37.2	24.1	36.6	24	37.1	-0.087	20348	First10	Here	2
1598	35649	5	Geranium robertianum	3005	2018-06-25-14-47-34	0	2	z	0	20	37.2	24.1	36.6	24	37.1	-0.087	20348	First10	Here	3
1599	35650	5	Geranium robertianum	3005	2018-06-25-14-47-36	0	2	z	0	20	37.2	24.1	36.6	24	37.1	-0.087	20348	First10	Here	4
1600	35651	5	Geranium robertianum	3005	2018-06-25-14-47-38	0	2	z	0	20	37.2	24.1	36.6	24	37.1	-0.087	20348	First10	Here	5
1601	35652	5	Geranium robertianum	3005	2018-06-25-14-47-40	0	2	z	0	20	37.2	24.1	36.6	24	37.1	-0.087	20348	First10	Here	6
1602	35653	5	Geranium robertianum	3005	2018-06-25-14-47-42	0	2	z	0	20	37.2	24.1	36.6	24	37.1	-0.087	20348	First10	Here	7
1603	35654	5	Geranium robertianum	3005	2018-06-25-14-47-44	0	2	z	0	20	37.2	24.1	36.6	24	37.1	-0.087	20348	First10	Here	8
1604	35655	5	Geranium robertianum	3005	2018-06-25-14-47-46	0	2	z	0	20	37.2	24.1	36.6	24	37.1	-0.087	20348	First10	Here	9
1605	35656	5	Geranium robertianum	3005	2018-06-25-14-47-48	0	2	z	0	20	37.2	24.1	36.6	24	37.1	-0.087	20348	First10	Here	10
1606	35657	5	Geranium robertianum	3005	2018-06-25-14-47-50	0	2	z	0	20	37.2	24.1	36.6	24	37.1	-0.087	20348			11
1607	35658	5	Geranium robertianum	3005	2018-06-25-14-47-52	0	2	z	0	20	37.2	24.1	36.6	24	37.1	-0.087	20348			12
1608	35659	5	Geranium robertianum	3005	2018-06-25-14-47-54	0	2	z	0	20	37.2	24.1	36.6	24	37.1	-0.087	20348			13
1609	35660	5	Geranium robertianum	3005	2018-06-25-14-47-56	0	2	z	0	20	37.2	24.1	36.6	24	37.1	-0.087	20348			14
1610	35661	5	Geranium robertianum	3005	2018-06-25-14-47-58	0	2	z	0	20	37.2	24.1	36.6	24	37.1	-0.087	20348			15
1611	35662	5	Geranium robertianum	3005	2018-06-25-14-48-00	0	2	z	0	20	37.2	24.1	36.6	24	37.1	-0.087	20348			16
1612	35663	5	Geranium robertianum	3005	2018-06-25-14-48-02	0	2	z	0	20	37.2	24.1	36.6	24	37.1	-0.087	20348			17
1613	35664	5	Geranium robertianum	3005	2018-06-25-14-48-04	0	2	z	0	20	37.2	24.1	36.6	24	37.1	-0.087	20348			18
1614	35665	5	Geranium robertianum	3005	2018-06-25-14-48-06	0	2	z	0	20	37.2	24.1	36.6	24	37.1	-0.087	20348			19
1615	35666	5	Geranium robertianum	3005	2018-06-25-14-48-09	0	2	z	0	20	37.2	24.1	36.6	24	37.1	-0.087	20348			20
1616	35667	5	Geranium robertianum	3005	2018-06-25-14-48-11	0	2	z	0	20	37.3	24.1	36.6	24	37.1	-0.187	20348			21
1617	35668	5	Geranium robertianum	3005	2018-06-25-14-48-13	0	2	z	0	20	37.2	24.1	36.6	24	37.1	-0.087	20348			22
1618	35669	5	Geranium robertianum	3005	2018-06-25-14-48-15	0	2	z	0	20	37.2	24.1	36.6	24	37.1	-0.087	20348			23
1619	35670	5	Geranium robertianum	3005	2018-06-25-14-48-17	0	2	z	0	20	37.2	24.1	36.6	24	37.1	-0.087	20348			24
1620	35671	5	Geranium robertianum	3005	2018-06-25-14-48-19	0	2	z	0	20	37.2	24.1	36.6	24	37.1	-0.087	20348			25
1621	35672	5	Geranium robertianum	3005	2018-06-25-14-48-21	0	2	z	0	20	37.2	24.1	36.6	24	37.1	-0.087	20348			26
1622	35673	5	Geranium robertianum	3005	2018-06-25-14-48-23	0	2	z	0	20	37.2	24.1	36.6	24	37.1	-0.087	20348			27
1623	35674	5	Geranium robertianum	3005	2018-06-25-14-48-25	0	2	z	0	20	37.2	24.1	36.6	24	37.1	-0.087	20348			28
1624	35675	5	Geranium robertianum	3005	2018-06-25-14-48-27	0	2	z	0	20	37.2	24.1	36.6	24	37.1	-0.087	20348			29
1625	35676	5	Geranium robertianum	3005	2018-06-25-14-48-29	0	2	z	0	20	37.2	24.1	36.5	24	37	-0.179	20348			30
1626	35677	5	Geranium robertianum	3005	2018-06-25-14-48-31	0	2	z	0	20	37.1	24.1	36.6	24	37.1	0.013	20348			31
1627	35678	5	Geranium robertianum	3005	2018-06-25-14-48-33	0	2	z	0	20	37.1	24.1	36.6	24	37.1	0.013	20348			32
1628	35679	5	Geranium robertianum	3005	2018-06-25-14-48-35	0	2	z	0	20	37.1	24.1	36.5	24	37	-0.079	20348			33
1629	35680	5	Geranium robertianum	3005	2018-06-25-14-48-37	0	2	z	0	20	37.1	24.1	36.6	24	37.1	0.013	20348			34
1630	35681	5	Geranium robertianum	3005	2018-06-25-14-48-39	0	2	z	0	20	37.1	24.1	36.6	24	37.1	0.013	20348			35
1631	35682	5	Geranium robertianum	3005	2018-06-25-14-48-41	0	2	z	0	20	37.1	24.1	36.5	24	37	-0.079	20348			36
1632	35683	5	Geranium robertianum	3005	2018-06-25-14-48-43	0	2	z	0	20	37.1	24.1	36.5	24	37	-0.079	20348			37
1633	35684	5	Geranium robertianum	3005	2018-06-25-14-48-45	0	2	z	0	20	37.1	24.1	36.5	24	37	-0.079	20348			38
1634	35685	5	Geranium robertianum	3005	2018-06-25-14-48-47	0	2	z	0	20	37.1	24.1	36.5	24	37	-0.079	20348			39
1635	35686	5	Geranium robertianum	3005	2018-06-25-14-48-49	0	2	z	0	20	37.1	24.1	36.5	24	37	-0.079	20348			40
1636	35687	5	Geranium robertianum	3005	2018-06-25-14-48-51	0	2	z	0	20	37.1	24.1	36.5	24	37	-0.079	20348			41
1637	35688	5	Geranium robertianum	3005	2018-06-25-14-48-53	0	2	z	0	20	37.1	24.1	36.5	24	37	-0.079	20348			42
1638	35689	5	Geranium robertianum	3005	2018-06-25-14-48-55	0	2	z	0	20	37	24.1	36.5	24	37	0.021	20348			43
1639	35690	5	Geranium robertianum	3005	2018-06-25-14-48-57	0	2	z	0	20	37.1	24.1	36.5	24	37	-0.079	20348			44
1640	35691	5	Geranium robertianum	3005	2018-06-25-14-48-59	0	2	z	0	20	37	24.1	36.5	24	37	0.021	20348			45
1641	35692	5	Geranium robertianum	3005	2018-06-25-14-49-01	0	2	z	0	20	37	24.1	36.5	24	37	0.021	20348			46
1642	35693	5	Geranium robertianum	3005	2018-06-25-14-49-03	0	2	z	0	20	37	24.1	36.5	24	37	0.021	20348			47
1643	35694	5	Geranium robertianum	3005	2018-06-25-14-49-05	0	2	z	0	20	37.1	24.1	36.5	24	37	-0.079	20348			48
1644	35695	5	Geranium robertianum	3005	2018-06-25-14-49-07	0	2	z	0	20	37.1	24.1	36.5	24	37	-0.079	20348			49
1645	35696	5	Geranium robertianum	3005	2018-06-25-14-49-09	0	2	z	0	20	37.1	24.1	36.5	24	37	-0.079	20348			50
1646	35697	5	Geranium robertianum	3005	2018-06-25-14-49-11	0	2	z	0	20	37.1	24.1	36.5	24	37	-0.079	20348			51
1647	35698	5	Geranium robertianum	3005	2018-06-25-14-49-13	0	2	z	0	20	37.1	24.1	36.5	24	37	-0.079	20348			52
1648	35699	5	Geranium robertianum	3005	2018-06-25-14-49-15	0	2	z	0	20	37.1	24.1	36.5	24	37	-0.079	20348			53
1649	35700	5	Geranium robertianum	3005	2018-06-25-14-49-17	0	2	z	0	20	37.1	24.1	36.5	24	37	-0.079	20348			54
1650	35701	5	Geranium robertianum	3005	2018-06-25-14-49-19	0	2	z	0	20	37.1	24.1	36.5	24	37	-0.079	20348			55
1651	35702	5	Geranium robertianum	3005	2018-06-25-14-49-21	0	2	z	0	20	37.1	24.1	36.5	24	37	-0.079	20348			56
1652	35703	5	Geranium robertianum	3005	2018-06-25-14-49-23	0	2	z	0	20	37.1	24.1	36.5	24	37	-0.079	20348			57
1653	35704	5	Geranium robertianum	3005	2018-06-25-14-49-25	0	2	z	0	20	37.1	24.1	36.5	24	37	-0.079	20348			58
1654	35705	5	Geranium robertianum	3005	2018-06-25-14-49-27	0	2	z	0	20	37.1	24.1	36.5	24	37	-0.079	20348			59
1655	35706	5	Geranium robertianum	3005	2018-06-25-14-49-29	0	2	z	0	20	37.1	24.1	36.4	23.9	36.9	-0.172	20348			60
1656	35707	5	Geranium robertianum	3005	2018-06-25-14-49-31	0	2	z	0	20	37.1	24.1	36.5	24	37	-0.079	20348			61
1657	35708	5	Geranium robertianum	3005	2018-06-25-14-49-33	0	2	z	0	20	37.1	24.1	36.5	24	37	-0.079	20348			62
1658	35709	5	Geranium robertianum	3005	2018-06-25-14-49-35	0	2	z	0	20	37.1	24.1	36.5	24	37	-0.079	20348			63
1659	35710	5	Geranium robertianum	3005	2018-06-25-14-49-37	0	2	z	0	20	37.1	24.1	36.5	24	37	-0.079	20348			64
1660	35711	5	Geranium robertianum	3005	2018-06-25-14-49-39	0	2	z	0	20	37.1	24.1	36.5	24	37	-0.079	20348			65
1661	35712	5	Geranium robertianum	3005	2018-06-25-14-49-41	0	2	z	0	20	37.1	24.1	36.5	24	37	-0.079	20348			66
1662	35713	5	Geranium robertianum	3005	2018-06-25-14-49-43	0	2	z	0	20	37.1	24.1	36.5	24	37	-0.079	20348			67
1663	35714	5	Geranium robertianum	3005	2018-06-25-14-49-45	0	2	z	0	20	37.1	24.1	36.5	24	37	-0.079	20348			68
1664	35715	5	Geranium robertianum	3005	2018-06-25-14-49-47	0	2	z	0	20	37	24.1	36.5	24	37	0.021	20348			69
1665	35716	5	Geranium robertianum	3005	2018-06-25-14-49-49	0	2	z	0	20	37	24.1	36.5	24	37	0.021	20348			70
1666	35717	5	Geranium robertianum	3005	2018-06-25-14-49-51	0	2	z	0	20	37	24.1	36.5	24	37	0.021	20348			71
1667	35718	5	Geranium robertianum	3005	2018-06-25-14-49-53	0	2	z	0	20	37	24.1	36.5	24	37	0.021	20348			72
1668	35719	5	Geranium robertianum	3005	2018-06-25-14-49-55	0	2	z	0	20	37	24.1	36.5	24	37	0.021	20348			73
1669	35720	5	Geranium robertianum	3005	2018-06-25-14-49-57	0	2	z	0	20	37	24.1	36.5	24	37	0.021	20348			74
1670	35721	5	Geranium robertianum	3005	2018-06-25-14-49-59	0	2	z	0	20	37	24.1	36.5	24	37	0.021	20348			75
1671	35722	5	Geranium robertianum	3005	2018-06-25-14-50-01	0	2	z	0	20	37	24.1	36.5	24	37	0.021	20348			76
1672	35723	5	Geranium robertianum	3005	2018-06-25-14-50-03	0	2	z	0	20	37	24.1	36.5	24	37	0.021	20348			77
1673	35724	5	Geranium robertianum	3005	2018-06-25-14-50-05	0	2	z	0	20	37	24.1	36.5	24	37	0.021	20348			78
1674	35725	5	Geranium robertianum	3005	2018-06-25-14-50-07	0	2	z	0	20	37	24.1	36.5	24	37	0.021	20348			79
1675	35726	5	Geranium robertianum	3005	2018-06-25-14-50-09	0	2	z	0	20	37	24.1	36.5	24	37	0.021	20348			80
1676	35727	5	Geranium robertianum	3005	2018-06-25-14-50-11	0	2	z	0	20	37	24.1	36.5	24	37	0.021	20348			81
1677	35728	5	Geranium robertianum	3005	2018-06-25-14-50-13	0	2	z	0	20	37	24.1	36.5	24	37	0.021	20348			82
1678	35729	5	Geranium robertianum	3005	2018-06-25-14-50-15	0	2	z	0	20	37	24.1	36.5	24	37	0.021	20348			83
1679	35730	5	Geranium robertianum	3005	2018-06-25-14-50-17	0	2	z	0	20	37	24.1	36.5	24	37	0.021	20348			84
1680	35731	5	Geranium robertianum	3005	2018-06-25-14-50-19	0	2	z	0	20	37	24.1	36.4	24	36.9	-0.072	20348			85
1681	35732	5	Geranium robertianum	3005	2018-06-25-14-50-21	0	2	z	0	20	36.9	24.1	36.5	24	37	0.121	20348			86
1682	35733	5	Geranium robertianum	3005	2018-06-25-14-50-23	0	2	z	0	20	36.9	24.1	36.4	24	36.9	0.028	20348			87
1683	35734	5	Geranium robertianum	3005	2018-06-25-14-50-25	0	2	z	0	20	36.9	24.1	36.4	24	36.9	0.028	20348			88
1684	35735	5	Geranium robertianum	3005	2018-06-25-14-50-27	0	2	z	0	20	36.9	24.1	36.4	24	36.9	0.028	20348			89
1685	35736	5	Geranium robertianum	3005	2018-06-25-14-50-29	0	2	z	0	20	36.9	24.1	36.4	24	36.9	0.028	20348			90
1686	35737	5	Geranium robertianum	3005	2018-06-25-14-50-31	0	2	z	0	20	36.9	24.1	36.4	24	36.9	0.028	20348	Last10	Here	91
1687	35738	5	Geranium robertianum	3005	2018-06-25-14-50-33	0	2	z	0	20	36.9	24.1	36.4	24	36.9	0.028	20348	Last10	Here	92
1688	35739	5	Geranium robertianum	3005	2018-06-25-14-50-35	0	2	z	0	20	36.9	24.1	36.4	24	36.9	0.028	20348	Last10	Here	93
1689	35740	5	Geranium robertianum	3005	2018-06-25-14-50-37	0	2	z	0	20	36.9	24.1	36.4	24	36.9	0.028	20348	Last10	Here	94
1690	35741	5	Geranium robertianum	3005	2018-06-25-14-50-39	0	2	z	0	20	36.9	24.1	36.4	24	36.9	0.028	20348	Last10	Here	95
1691	35742	5	Geranium robertianum	3005	2018-06-25-14-50-41	0	2	z	0	20	36.9	24.1	36.4	24	36.9	0.028	20348	Last10	Here	96
1692	35743	5	Geranium robertianum	3005	2018-06-25-14-50-43	0	2	z	0	20	36.9	24.1	36.4	24	36.9	0.028	20348	Last10	Here	97
1693	35744	5	Geranium robertianum	3005	2018-06-25-14-50-45	0	2	z	0	20	36.9	24.1	36.5	24	37	0.121	20348	Last10	Here	98
1694	35745	5	Geranium robertianum	3005	2018-06-25-14-50-47	0	2	z	0	20	36.9	24.1	36.5	24	37	0.121	20348	Last10	Here	99
1695	35746	5	Geranium robertianum	3005	2018-06-25-14-50-49	0	2	z	0	20	36.9	24.1	36.4	24	36.9	0.028	20348	Last10	Here	100
1696	35747	5	Geranium robertianum	3005	2018-06-25-14-51-21	0	2	z	0	25	36.9	24.1	36.4	24	36.9	0.028	20349	First10	Here	1
1697	35748	5	Geranium robertianum	3005	2018-06-25-14-51-23	0	2	z	0	25	37	24.1	36.4	24	36.9	-0.072	20349	First10	Here	2
1698	35749	5	Geranium robertianum	3005	2018-06-25-14-51-25	0	2	z	0	25	36.9	24.1	36.4	24	36.9	0.028	20349	First10	Here	3
1699	35750	5	Geranium robertianum	3005	2018-06-25-14-51-27	0	2	z	0	25	37	24.1	36.4	24	36.9	-0.072	20349	First10	Here	4
1700	35751	5	Geranium robertianum	3005	2018-06-25-14-51-29	0	2	z	0	25	36.9	24.1	36.4	24	36.9	0.028	20349	First10	Here	5
1701	35752	5	Geranium robertianum	3005	2018-06-25-14-51-31	0	2	z	0	25	36.9	24.1	36.4	24	36.9	0.028	20349	First10	Here	6
1702	35753	5	Geranium robertianum	3005	2018-06-25-14-51-33	0	2	z	0	25	36.9	24.1	36.4	24	36.9	0.028	20349	First10	Here	7
1703	35754	5	Geranium robertianum	3005	2018-06-25-14-51-35	0	2	z	0	25	36.9	24.1	36.4	24	36.9	0.028	20349	First10	Here	8
1704	35755	5	Geranium robertianum	3005	2018-06-25-14-51-37	0	2	z	0	25	36.9	24.1	36.4	24	36.9	0.028	20349	First10	Here	9
1705	35756	5	Geranium robertianum	3005	2018-06-25-14-51-39	0	2	z	0	25	36.9	24.1	36.4	24	36.9	0.028	20349	First10	Here	10
1706	35757	5	Geranium robertianum	3005	2018-06-25-14-51-41	0	2	z	0	25	36.9	24.1	36.3	24	36.8	-0.064	20349			11
1707	35758	5	Geranium robertianum	3005	2018-06-25-14-51-43	0	2	z	0	25	36.9	24.1	36.3	24	36.8	-0.064	20349			12
1708	35759	5	Geranium robertianum	3005	2018-06-25-14-51-45	0	2	z	0	25	36.9	24.1	36.3	24	36.8	-0.064	20349			13
1709	35760	5	Geranium robertianum	3005	2018-06-25-14-51-47	0	2	z	0	25	36.9	24.1	36.3	24	36.8	-0.064	20349			14
1710	35761	5	Geranium robertianum	3005	2018-06-25-14-51-49	0	2	z	0	25	36.9	24.1	36.3	24	36.8	-0.064	20349			15
1711	35762	5	Geranium robertianum	3005	2018-06-25-14-51-51	0	2	z	0	25	36.9	24.1	36.3	24	36.8	-0.064	20349			16
1712	35763	5	Geranium robertianum	3005	2018-06-25-14-51-53	0	2	z	0	25	36.9	24.1	36.3	24	36.8	-0.064	20349			17
1713	35764	5	Geranium robertianum	3005	2018-06-25-14-51-55	0	2	z	0	25	36.9	24.1	36.3	24	36.8	-0.064	20349			18
1714	35765	5	Geranium robertianum	3005	2018-06-25-14-51-57	0	2	z	0	25	36.9	24.1	36.3	24	36.8	-0.064	20349			19
1715	35766	5	Geranium robertianum	3005	2018-06-25-14-51-59	0	2	z	0	25	36.9	24.1	36.3	24	36.8	-0.064	20349			20
1716	35767	5	Geranium robertianum	3005	2018-06-25-14-52-01	0	2	z	0	25	36.9	24.1	36.3	24	36.8	-0.064	20349			21
1717	35768	5	Geranium robertianum	3005	2018-06-25-14-52-03	0	2	z	0	25	36.9	24.1	36.3	24	36.8	-0.064	20349			22
1718	35769	5	Geranium robertianum	3005	2018-06-25-14-52-05	0	2	z	0	25	36.9	24.1	36.3	24	36.8	-0.064	20349			23
1719	35770	5	Geranium robertianum	3005	2018-06-25-14-52-07	0	2	z	0	25	36.8	24.1	36.3	24	36.8	0.036	20349			24
1720	35771	5	Geranium robertianum	3005	2018-06-25-14-52-09	0	2	z	0	25	36.8	24.1	36.3	24	36.8	0.036	20349			25
1721	35772	5	Geranium robertianum	3005	2018-06-25-14-52-11	0	2	z	0	25	36.8	24.1	36.3	24	36.8	0.036	20349			26
1722	35773	5	Geranium robertianum	3005	2018-06-25-14-52-13	0	2	z	0	25	36.9	24.1	36.3	24	36.8	-0.064	20349			27
1723	35774	5	Geranium robertianum	3005	2018-06-25-14-52-15	0	2	z	0	25	36.8	24.1	36.3	24	36.8	0.036	20349			28
1724	35775	5	Geranium robertianum	3005	2018-06-25-14-52-17	0	2	z	0	25	36.9	24.1	36.3	24	36.8	-0.064	20349			29
1725	35776	5	Geranium robertianum	3005	2018-06-25-14-52-19	0	2	z	0	25	36.8	24.1	36.3	24	36.8	0.036	20349			30
1726	35777	5	Geranium robertianum	3005	2018-06-25-14-52-21	0	2	z	0	25	36.8	24.1	36.3	24	36.8	0.036	20349			31
1727	35778	5	Geranium robertianum	3005	2018-06-25-14-52-23	0	2	z	0	25	36.8	24.1	36.4	24	36.9	0.128	20349			32
1728	35779	5	Geranium robertianum	3005	2018-06-25-14-52-25	0	2	z	0	25	36.8	24.1	36.4	24	36.9	0.128	20349			33
1729	35780	5	Geranium robertianum	3005	2018-06-25-14-52-27	0	2	z	0	25	36.8	24.1	36.5	24	37	0.221	20349			34
1730	35781	5	Geranium robertianum	3005	2018-06-25-14-52-29	0	2	z	0	25	36.8	24.1	36.4	24	36.9	0.128	20349			35
1731	35782	5	Geranium robertianum	3005	2018-06-25-14-52-31	0	2	z	0	25	36.8	24.1	36.5	24	37	0.221	20349			36
1732	35783	5	Geranium robertianum	3005	2018-06-25-14-52-33	0	2	z	0	25	36.8	24.1	36.5	24	37	0.221	20349			37
1733	35784	5	Geranium robertianum	3005	2018-06-25-14-52-35	0	2	z	0	25	36.8	24.1	36.4	24	36.9	0.128	20349			38
1734	35785	5	Geranium robertianum	3005	2018-06-25-14-52-37	0	2	z	0	25	36.8	24.1	36.4	24	36.9	0.128	20349			39
1735	35786	5	Geranium robertianum	3005	2018-06-25-14-52-39	0	2	z	0	25	36.8	24.1	36.4	24	36.9	0.128	20349			40
1736	35787	5	Geranium robertianum	3005	2018-06-25-14-52-41	0	2	z	0	25	36.8	24.1	36.4	24	36.9	0.128	20349			41
1737	35788	5	Geranium robertianum	3005	2018-06-25-14-52-43	0	2	z	0	25	36.9	24.1	36.4	24	36.9	0.028	20349			42
1738	35789	5	Geranium robertianum	3005	2018-06-25-14-52-45	0	2	z	0	25	36.8	24.1	36.4	24	36.9	0.128	20349			43
1739	35790	5	Geranium robertianum	3005	2018-06-25-14-52-47	0	2	z	0	25	36.8	24.1	36.4	24	36.9	0.128	20349			44
1740	35791	5	Geranium robertianum	3005	2018-06-25-14-52-49	0	2	z	0	25	36.8	24.1	36.4	24	36.9	0.128	20349			45
1741	35792	5	Geranium robertianum	3005	2018-06-25-14-52-51	0	2	z	0	25	36.8	24.1	36.4	24	36.9	0.128	20349			46
1742	35793	5	Geranium robertianum	3005	2018-06-25-14-52-53	0	2	z	0	25	36.8	24.1	36.4	24	36.9	0.128	20349			47
1743	35794	5	Geranium robertianum	3005	2018-06-25-14-52-55	0	2	z	0	25	36.8	24.1	36.4	24	36.9	0.128	20349			48
1744	35795	5	Geranium robertianum	3005	2018-06-25-14-52-57	0	2	z	0	25	36.9	24.1	36.4	24	36.9	0.028	20349			49
1745	35796	5	Geranium robertianum	3005	2018-06-25-14-52-59	0	2	z	0	25	36.9	24.1	36.4	24	36.9	0.028	20349			50
1746	35797	5	Geranium robertianum	3005	2018-06-25-14-53-01	0	2	z	0	25	36.8	24.1	36.3	24	36.8	0.036	20349			51
1747	35798	5	Geranium robertianum	3005	2018-06-25-14-53-03	0	2	z	0	25	36.8	24.1	36.4	24	36.9	0.128	20349			52
1748	35799	5	Geranium robertianum	3005	2018-06-25-14-53-05	0	2	z	0	25	36.8	24.1	36.3	24	36.8	0.036	20349			53
1749	35800	5	Geranium robertianum	3005	2018-06-25-14-53-07	0	2	z	0	25	36.8	24.1	36.3	24	36.8	0.036	20349			54
1750	35801	5	Geranium robertianum	3005	2018-06-25-14-53-09	0	2	z	0	25	36.8	24.1	36.3	24	36.8	0.036	20349			55
1751	35802	5	Geranium robertianum	3005	2018-06-25-14-53-11	0	2	z	0	25	36.8	24.1	36.3	24	36.8	0.036	20349			56
1752	35803	5	Geranium robertianum	3005	2018-06-25-14-53-13	0	2	z	0	25	36.8	24.1	36.3	24	36.8	0.036	20349			57
1753	35804	5	Geranium robertianum	3005	2018-06-25-14-53-16	0	2	z	0	25	36.8	24.1	36.3	24	36.8	0.036	20349			58
1754	35805	5	Geranium robertianum	3005	2018-06-25-14-53-18	0	2	z	0	25	36.9	24.1	36.3	24	36.8	-0.064	20349			59
1755	35806	5	Geranium robertianum	3005	2018-06-25-14-53-20	0	2	z	0	25	36.9	24.1	36.3	24	36.8	-0.064	20349			60
1756	35807	5	Geranium robertianum	3005	2018-06-25-14-53-22	0	2	z	0	25	36.9	24.1	36.3	24	36.8	-0.064	20349			61
1757	35808	5	Geranium robertianum	3005	2018-06-25-14-53-24	0	2	z	0	25	36.9	24.1	36.3	24	36.8	-0.064	20349			62
1758	35809	5	Geranium robertianum	3005	2018-06-25-14-53-26	0	2	z	0	25	36.9	24.1	36.3	24	36.8	-0.064	20349			63
1759	35810	5	Geranium robertianum	3005	2018-06-25-14-53-28	0	2	z	0	25	36.9	24.1	36.3	24	36.8	-0.064	20349			64
1760	35811	5	Geranium robertianum	3005	2018-06-25-14-53-30	0	2	z	0	25	36.9	24.1	36.3	24	36.8	-0.064	20349			65
1761	35812	5	Geranium robertianum	3005	2018-06-25-14-53-32	0	2	z	0	25	36.9	24.1	36.3	24	36.8	-0.064	20349			66
1762	35813	5	Geranium robertianum	3005	2018-06-25-14-53-34	0	2	z	0	25	36.9	24.1	36.3	24	36.8	-0.064	20349			67
1763	35814	5	Geranium robertianum	3005	2018-06-25-14-53-36	0	2	z	0	25	36.9	24.1	36.3	24	36.8	-0.064	20349			68
1764	35815	5	Geranium robertianum	3005	2018-06-25-14-53-38	0	2	z	0	25	37	24.1	36.2	24	36.7	-0.257	20349			69
1765	35816	5	Geranium robertianum	3005	2018-06-25-14-53-40	0	2	z	0	25	37	24.1	36.2	24	36.7	-0.257	20349			70
1766	35817	5	Geranium robertianum	3005	2018-06-25-14-53-42	0	2	z	0	25	36.9	24.1	36.2	24	36.7	-0.157	20349			71
1767	35818	5	Geranium robertianum	3005	2018-06-25-14-53-44	0	2	z	0	25	36.9	24.1	36.2	24	36.7	-0.157	20349			72
1768	35819	5	Geranium robertianum	3005	2018-06-25-14-53-46	0	2	z	0	25	36.9	24.1	36.2	24	36.7	-0.157	20349			73
1769	35820	5	Geranium robertianum	3005	2018-06-25-14-53-48	0	2	z	0	25	36.8	24.1	36.2	24	36.7	-0.057	20349			74
1770	35821	5	Geranium robertianum	3005	2018-06-25-14-53-50	0	2	z	0	25	36.8	24.1	36.2	24	36.7	-0.057	20349			75
1771	35822	5	Geranium robertianum	3005	2018-06-25-14-53-52	0	2	z	0	25	36.8	24.1	36.1	24	36.7	-0.149	20349			76
1772	35823	5	Geranium robertianum	3005	2018-06-25-14-53-54	0	2	z	0	25	36.8	24.1	36.1	24	36.7	-0.149	20349			77
1773	35824	5	Geranium robertianum	3005	2018-06-25-14-53-56	0	2	z	0	25	36.8	24.1	36.1	24	36.7	-0.149	20349			78
1774	35825	5	Geranium robertianum	3005	2018-06-25-14-53-58	0	2	z	0	25	36.8	24.1	36.1	24	36.7	-0.149	20349			79
1775	35826	5	Geranium robertianum	3005	2018-06-25-14-54-00	0	2	z	0	25	36.7	24.1	36.1	24	36.7	-0.049	20349			80
1776	35827	5	Geranium robertianum	3005	2018-06-25-14-54-02	0	2	z	0	25	36.7	24.1	36.2	24	36.7	0.043	20349			81
1777	35828	5	Geranium robertianum	3005	2018-06-25-14-54-04	0	2	z	0	25	36.7	24.1	36.1	24	36.7	-0.049	20349			82
1778	35829	5	Geranium robertianum	3005	2018-06-25-14-54-06	0	2	z	0	25	36.7	24.1	36.2	24	36.7	0.043	20349			83
1779	35830	5	Geranium robertianum	3005	2018-06-25-14-54-08	0	2	z	0	25	36.7	24.1	36.1	24	36.7	-0.049	20349			84
1780	35831	5	Geranium robertianum	3005	2018-06-25-14-54-10	0	2	z	0	25	36.7	24.1	36.1	24	36.7	-0.049	20349			85
1781	35832	5	Geranium robertianum	3005	2018-06-25-14-54-12	0	2	z	0	25	36.7	24.1	36.1	24	36.7	-0.049	20349			86
1782	35833	5	Geranium robertianum	3005	2018-06-25-14-54-14	0	2	z	0	25	36.7	24.1	36.1	24	36.7	-0.049	20349			87
1783	35834	5	Geranium robertianum	3005	2018-06-25-14-54-16	0	2	z	0	25	36.7	24.1	36.1	24	36.7	-0.049	20349			88
1784	35835	5	Geranium robertianum	3005	2018-06-25-14-54-18	0	2	z	0	25	36.7	24.1	36.1	24	36.7	-0.049	20349			89
1785	35836	5	Geranium robertianum	3005	2018-06-25-14-54-20	0	2	z	0	25	36.7	24.1	36.1	24	36.7	-0.049	20349			90
1786	35837	5	Geranium robertianum	3005	2018-06-25-14-54-22	0	2	z	0	25	36.7	24.1	36.1	24	36.7	-0.049	20349	Last10	Here	91
1787	35838	5	Geranium robertianum	3005	2018-06-25-14-54-24	0	2	z	0	25	36.7	24.1	36.1	24	36.7	-0.049	20349	Last10	Here	92
1788	35839	5	Geranium robertianum	3005	2018-06-25-14-54-26	0	2	z	0	25	36.7	24.1	36.1	24	36.7	-0.049	20349	Last10	Here	93
1789	35840	5	Geranium robertianum	3005	2018-06-25-14-54-28	0	2	z	0	25	36.7	24.1	36.1	24	36.7	-0.049	20349	Last10	Here	94
1790	35841	5	Geranium robertianum	3005	2018-06-25-14-54-30	0	2	z	0	25	36.7	24.1	36.1	24	36.7	-0.049	20349	Last10	Here	95
1791	35842	5	Geranium robertianum	3005	2018-06-25-14-54-32	0	2	z	0	25	36.7	24.1	36.1	24	36.7	-0.049	20349	Last10	Here	96
1792	35843	5	Geranium robertianum	3005	2018-06-25-14-54-34	0	2	z	0	25	36.7	24.1	36.1	24	36.7	-0.049	20349	Last10	Here	97
1793	35844	5	Geranium robertianum	3005	2018-06-25-14-54-36	0	2	z	0	25	36.7	24.1	36.1	24	36.7	-0.049	20349	Last10	Here	98
1794	35845	5	Geranium robertianum	3005	2018-06-25-14-54-38	0	2	z	0	25	36.6	24.1	36.1	24	36.7	0.051	20349	Last10	Here	99
1795	35846	5	Geranium robertianum	3005	2018-06-25-14-54-40	0	2	z	0	25	36.6	24.1	36.1	24	36.7	0.051	20349	Last10	Here	100
1796	35847	5	Geranium robertianum	3005	2018-06-25-14-55-12	0	2	z	0	30	36.7	24.1	36.1	24	36.7	-0.049	20350	First10	Here	1
1797	35848	5	Geranium robertianum	3005	2018-06-25-14-55-14	0	2	z	0	30	36.7	24.1	36.1	24	36.7	-0.049	20350	First10	Here	2
1798	35849	5	Geranium robertianum	3005	2018-06-25-14-55-16	0	2	z	0	30	36.7	24.1	36.1	24	36.7	-0.049	20350	First10	Here	3
1799	35850	5	Geranium robertianum	3005	2018-06-25-14-55-18	0	2	z	0	30	36.7	24.1	36.1	24	36.7	-0.049	20350	First10	Here	4
1800	35851	5	Geranium robertianum	3005	2018-06-25-14-55-20	0	2	z	0	30	36.7	24.1	36.1	24	36.7	-0.049	20350	First10	Here	5
1801	35852	5	Geranium robertianum	3005	2018-06-25-14-55-22	0	2	z	0	30	36.7	24.1	36.1	24	36.7	-0.049	20350	First10	Here	6
1802	35853	5	Geranium robertianum	3005	2018-06-25-14-55-24	0	2	z	0	30	36.7	24.1	36.1	24	36.7	-0.049	20350	First10	Here	7
1803	35854	5	Geranium robertianum	3005	2018-06-25-14-55-26	0	2	z	0	30	36.7	24.1	36.1	24	36.7	-0.049	20350	First10	Here	8
1804	35855	5	Geranium robertianum	3005	2018-06-25-14-55-28	0	2	z	0	30	36.7	24.1	36.1	24	36.7	-0.049	20350	First10	Here	9
1805	35856	5	Geranium robertianum	3005	2018-06-25-14-55-30	0	2	z	0	30	36.7	24.1	36.1	24	36.7	-0.049	20350	First10	Here	10
1806	35857	5	Geranium robertianum	3005	2018-06-25-14-55-32	0	2	z	0	30	36.7	24.1	36	24	36.6	-0.141	20350			11
1807	35858	5	Geranium robertianum	3005	2018-06-25-14-55-34	0	2	z	0	30	36.7	24.1	36	24	36.6	-0.141	20350			12
1808	35859	5	Geranium robertianum	3005	2018-06-25-14-55-36	0	2	z	0	30	36.7	24.1	36	24	36.6	-0.141	20350			13
1809	35860	5	Geranium robertianum	3005	2018-06-25-14-55-38	0	2	z	0	30	36.7	24.1	36	24	36.6	-0.141	20350			14
1810	35861	5	Geranium robertianum	3005	2018-06-25-14-55-40	0	2	z	0	30	36.7	24.1	36	24	36.6	-0.141	20350			15
1811	35862	5	Geranium robertianum	3005	2018-06-25-14-55-42	0	2	z	0	30	36.7	24.1	36	24	36.6	-0.141	20350			16
1812	35863	5	Geranium robertianum	3005	2018-06-25-14-55-44	0	2	z	0	30	36.7	24.1	36	24	36.6	-0.141	20350			17
1813	35864	5	Geranium robertianum	3005	2018-06-25-14-55-46	0	2	z	0	30	36.6	24.1	36	24	36.6	-0.041	20350			18
1814	35865	5	Geranium robertianum	3005	2018-06-25-14-55-48	0	2	z	0	30	36.6	24.1	36	24	36.6	-0.041	20350			19
1815	35866	5	Geranium robertianum	3005	2018-06-25-14-55-50	0	2	z	0	30	36.6	24.1	36	24	36.6	-0.041	20350			20
1816	35867	5	Geranium robertianum	3005	2018-06-25-14-55-52	0	2	z	0	30	36.6	24.1	36	24	36.6	-0.041	20350			21
1817	35868	5	Geranium robertianum	3005	2018-06-25-14-55-54	0	2	z	0	30	36.6	24.1	36	24	36.6	-0.041	20350			22
1818	35869	5	Geranium robertianum	3005	2018-06-25-14-55-56	0	2	z	0	30	36.6	24.1	36	24	36.6	-0.041	20350			23
1819	35870	5	Geranium robertianum	3005	2018-06-25-14-55-58	0	2	z	0	30	36.6	24.1	36	24	36.6	-0.041	20350			24
1820	35871	5	Geranium robertianum	3005	2018-06-25-14-56-00	0	2	z	0	30	36.6	24.1	36	24	36.6	-0.041	20350			25
1821	35872	5	Geranium robertianum	3005	2018-06-25-14-56-02	0	2	z	0	30	36.6	24.1	36	24	36.6	-0.041	20350			26
1822	35873	5	Geranium robertianum	3005	2018-06-25-14-56-04	0	2	z	0	30	36.6	24.1	36	24	36.6	-0.041	20350			27
1823	35874	5	Geranium robertianum	3005	2018-06-25-14-56-06	0	2	z	0	30	36.6	24.1	36	24	36.6	-0.041	20350			28
1824	35875	5	Geranium robertianum	3005	2018-06-25-14-56-08	0	2	z	0	30	36.6	24.1	36	24	36.6	-0.041	20350			29
1825	35876	5	Geranium robertianum	3005	2018-06-25-14-56-10	0	2	z	0	30	36.6	24.1	36	24	36.6	-0.041	20350			30
1826	35877	5	Geranium robertianum	3005	2018-06-25-14-56-12	0	2	z	0	30	36.5	24.1	36	24	36.6	0.059	20350			31
1827	35878	5	Geranium robertianum	3005	2018-06-25-14-56-14	0	2	z	0	30	36.5	24.1	36	24	36.6	0.059	20350			32
1828	35879	5	Geranium robertianum	3005	2018-06-25-14-56-16	0	2	z	0	30	36.5	24.1	36	24	36.6	0.059	20350			33
1829	35880	5	Geranium robertianum	3005	2018-06-25-14-56-18	0	2	z	0	30	36.5	24.1	36	24	36.6	0.059	20350			34
1830	35881	5	Geranium robertianum	3005	2018-06-25-14-56-20	0	2	z	0	30	36.6	24.1	35.9	24	36.5	-0.134	20350			35
1831	35882	5	Geranium robertianum	3005	2018-06-25-14-56-22	0	2	z	0	30	36.6	24.1	36	24	36.6	-0.041	20350			36
1832	35883	5	Geranium robertianum	3005	2018-06-25-14-56-24	0	2	z	0	30	36.6	24.1	36	24	36.6	-0.041	20350			37
1833	35884	5	Geranium robertianum	3005	2018-06-25-14-56-26	0	2	z	0	30	36.6	24.1	36	24	36.6	-0.041	20350			38
1834	35885	5	Geranium robertianum	3005	2018-06-25-14-56-28	0	2	z	0	30	36.6	24.1	36	24	36.6	-0.041	20350			39
1835	35886	5	Geranium robertianum	3005	2018-06-25-14-56-30	0	2	z	0	30	36.6	24.1	36	24	36.6	-0.041	20350			40
1836	35887	5	Geranium robertianum	3005	2018-06-25-14-56-32	0	2	z	0	30	36.6	24.1	36	24	36.6	-0.041	20350			41
1837	35888	5	Geranium robertianum	3005	2018-06-25-14-56-34	0	2	z	0	30	36.6	24.1	36	24	36.6	-0.041	20350			42
1838	35889	5	Geranium robertianum	3005	2018-06-25-14-56-36	0	2	z	0	30	36.6	24.1	36	24	36.6	-0.041	20350			43
1839	35890	5	Geranium robertianum	3005	2018-06-25-14-56-38	0	2	z	0	30	36.6	24.1	36	24	36.6	-0.041	20350			44
1840	35891	5	Geranium robertianum	3005	2018-06-25-14-56-40	0	2	z	0	30	36.6	24.1	36	24	36.6	-0.041	20350			45
1841	35892	5	Geranium robertianum	3005	2018-06-25-14-56-42	0	2	z	0	30	36.6	24.1	35.9	24	36.5	-0.134	20350			46
1842	35893	5	Geranium robertianum	3005	2018-06-25-14-56-44	0	2	z	0	30	36.6	24.1	35.9	24	36.5	-0.134	20350			47
1843	35894	5	Geranium robertianum	3005	2018-06-25-14-56-46	0	2	z	0	30	36.5	24.1	35.9	24	36.5	-0.034	20350			48
1844	35895	5	Geranium robertianum	3005	2018-06-25-14-56-48	0	2	z	0	30	36.5	24.1	35.9	24	36.5	-0.034	20350			49
1845	35896	5	Geranium robertianum	3005	2018-06-25-14-56-50	0	2	z	0	30	36.5	24.1	35.9	24	36.5	-0.034	20350			50
1846	35897	5	Geranium robertianum	3005	2018-06-25-14-56-52	0	2	z	0	30	36.5	24.1	35.9	24	36.5	-0.034	20350			51
1847	35898	5	Geranium robertianum	3005	2018-06-25-14-56-54	0	2	z	0	30	36.5	24.1	35.9	24	36.5	-0.034	20350			52
1848	35899	5	Geranium robertianum	3005	2018-06-25-14-56-56	0	2	z	0	30	36.5	24.1	35.9	24	36.5	-0.034	20350			53
1849	35900	5	Geranium robertianum	3005	2018-06-25-14-56-58	0	2	z	0	30	36.5	24.1	35.9	24	36.5	-0.034	20350			54
1850	35901	5	Geranium robertianum	3005	2018-06-25-14-57-00	0	2	z	0	30	36.5	24.1	35.9	24	36.5	-0.034	20350			55
1851	35902	5	Geranium robertianum	3005	2018-06-25-14-57-02	0	2	z	0	30	36.5	24.1	35.9	24	36.5	-0.034	20350			56
1852	35903	5	Geranium robertianum	3005	2018-06-25-14-57-04	0	2	z	0	30	36.5	24.1	35.9	24	36.5	-0.034	20350			57
1853	35904	5	Geranium robertianum	3005	2018-06-25-14-57-06	0	2	z	0	30	36.5	24.1	35.9	24	36.5	-0.034	20350			58
1854	35905	5	Geranium robertianum	3005	2018-06-25-14-57-08	0	2	z	0	30	36.5	24.1	35.9	24	36.5	-0.034	20350			59
1855	35906	5	Geranium robertianum	3005	2018-06-25-14-57-10	0	2	z	0	30	36.5	24.1	35.9	24	36.5	-0.034	20350			60
1856	35907	5	Geranium robertianum	3005	2018-06-25-14-57-12	0	2	z	0	30	36.5	24.1	35.9	24	36.5	-0.034	20350			61
1857	35908	5	Geranium robertianum	3005	2018-06-25-14-57-14	0	2	z	0	30	36.5	24.1	35.9	24	36.5	-0.034	20350			62
1858	35909	5	Geranium robertianum	3005	2018-06-25-14-57-16	0	2	z	0	30	36.5	24.1	35.9	24	36.5	-0.034	20350			63
1859	35910	5	Geranium robertianum	3005	2018-06-25-14-57-18	0	2	z	0	30	36.5	24.1	35.8	24	36.4	-0.126	20350			64
1860	35911	5	Geranium robertianum	3005	2018-06-25-14-57-20	0	2	z	0	30	36.5	24.1	35.8	24	36.4	-0.126	20350			65
1861	35912	5	Geranium robertianum	3005	2018-06-25-14-57-24	0	2	z	0	30	36.5	24.1	35.8	24	36.4	-0.126	20350			66
1862	35913	5	Geranium robertianum	3005	2018-06-25-14-57-26	0	2	z	0	30	36.5	24.1	35.8	24	36.4	-0.126	20350			67
1863	35914	5	Geranium robertianum	3005	2018-06-25-14-57-28	0	2	z	0	30	36.5	24.1	35.8	24	36.4	-0.126	20350			68
1864	35915	5	Geranium robertianum	3005	2018-06-25-14-57-30	0	2	z	0	30	36.4	24.1	35.8	24	36.4	-0.026	20350			69
1865	35916	5	Geranium robertianum	3005	2018-06-25-14-57-32	0	2	z	0	30	36.5	24.1	35.8	24	36.4	-0.126	20350			70
1866	35917	5	Geranium robertianum	3005	2018-06-25-14-57-34	0	2	z	0	30	36.5	24.1	35.8	24	36.4	-0.126	20350			71
1867	35918	5	Geranium robertianum	3005	2018-06-25-14-57-36	0	2	z	0	30	36.4	24.1	35.8	24	36.4	-0.026	20350			72
1868	35919	5	Geranium robertianum	3005	2018-06-25-14-57-38	0	2	z	0	30	36.4	24.1	35.8	24	36.4	-0.026	20350			73
1869	35920	5	Geranium robertianum	3005	2018-06-25-14-57-40	0	2	z	0	30	36.4	24.1	35.8	24	36.4	-0.026	20350			74
1870	35921	5	Geranium robertianum	3005	2018-06-25-14-57-42	0	2	z	0	30	36.4	24.1	35.8	24	36.4	-0.026	20350			75
1871	35922	5	Geranium robertianum	3005	2018-06-25-14-57-44	0	2	z	0	30	36.4	24.1	35.8	24	36.4	-0.026	20350			76
1872	35923	5	Geranium robertianum	3005	2018-06-25-14-57-46	0	2	z	0	30	36.4	24.1	35.8	24	36.4	-0.026	20350			77
1873	35924	5	Geranium robertianum	3005	2018-06-25-14-57-48	0	2	z	0	30	36.4	24.1	35.8	24	36.4	-0.026	20350			78
1874	35925	5	Geranium robertianum	3005	2018-06-25-14-57-50	0	2	z	0	30	36.4	24.1	35.8	24	36.4	-0.026	20350			79
1875	35926	5	Geranium robertianum	3005	2018-06-25-14-57-52	0	2	z	0	30	36.4	24.1	35.8	24	36.4	-0.026	20350			80
1876	35927	5	Geranium robertianum	3005	2018-06-25-14-57-54	0	2	z	0	30	36.4	24.1	35.7	24	36.3	-0.119	20350			81
1877	35928	5	Geranium robertianum	3005	2018-06-25-14-57-56	0	2	z	0	30	36.3	24.1	35.7	24	36.3	-0.019	20350			82
1878	35929	5	Geranium robertianum	3005	2018-06-25-14-57-58	0	2	z	0	30	36.3	24.1	35.8	24	36.4	0.074	20350			83
1879	35930	5	Geranium robertianum	3005	2018-06-25-14-58-00	0	2	z	0	30	36.3	24.1	35.7	24	36.3	-0.019	20350			84
1880	35931	5	Geranium robertianum	3005	2018-06-25-14-58-02	0	2	z	0	30	36.3	24.1	35.8	24	36.4	0.074	20350			85
1881	35932	5	Geranium robertianum	3005	2018-06-25-14-58-04	0	2	z	0	30	36.3	24.1	35.7	24	36.3	-0.019	20350			86
1882	35933	5	Geranium robertianum	3005	2018-06-25-14-58-06	0	2	z	0	30	36.3	24.1	35.7	24	36.3	-0.019	20350			87
1883	35934	5	Geranium robertianum	3005	2018-06-25-14-58-08	0	2	z	0	30	36.3	24.1	35.7	24	36.3	-0.019	20350			88
1884	35935	5	Geranium robertianum	3005	2018-06-25-14-58-10	0	2	z	0	30	36.3	24.1	35.7	24	36.3	-0.019	20350			89
1885	35936	5	Geranium robertianum	3005	2018-06-25-14-58-12	0	2	z	0	30	36.3	24.1	35.7	24	36.3	-0.019	20350			90
1886	35937	5	Geranium robertianum	3005	2018-06-25-14-58-14	0	2	z	0	30	36.3	24.1	35.7	24	36.3	-0.019	20350	Last10	Here	91
1887	35938	5	Geranium robertianum	3005	2018-06-25-14-58-16	0	2	z	0	30	36.3	24.1	35.7	24	36.3	-0.019	20350	Last10	Here	92
1888	35939	5	Geranium robertianum	3005	2018-06-25-14-58-18	0	2	z	0	30	36.4	24.1	35.7	24	36.3	-0.119	20350	Last10	Here	93
1889	35940	5	Geranium robertianum	3005	2018-06-25-14-58-20	0	2	z	0	30	36.4	24.1	35.7	24	36.3	-0.119	20350	Last10	Here	94
1890	35941	5	Geranium robertianum	3005	2018-06-25-14-58-22	0	2	z	0	30	36.4	24.1	35.7	24	36.3	-0.119	20350	Last10	Here	95
1891	35942	5	Geranium robertianum	3005	2018-06-25-14-58-24	0	2	z	0	30	36.4	24.1	35.7	24	36.3	-0.119	20350	Last10	Here	96
1892	35943	5	Geranium robertianum	3005	2018-06-25-14-58-27	0	2	z	0	30	36.4	24.1	35.7	24	36.3	-0.119	20350	Last10	Here	97
1893	35944	5	Geranium robertianum	3005	2018-06-25-14-58-29	0	2	z	0	30	36.3	24.1	35.7	24	36.3	-0.019	20350	Last10	Here	98
1894	35945	5	Geranium robertianum	3005	2018-06-25-14-58-31	0	2	z	0	30	36.3	24.1	35.7	24	36.3	-0.019	20350	Last10	Here	99
1895	41621	5	Geranium robertianum	3005	2018-06-25-18-55-49	1	2	x	-30	0	37.5	24.5	37	24.5	37.5	-0.017	20408	First10	Here	1
1896	41622	5	Geranium robertianum	3005	2018-06-25-18-55-51	1	2	x	-30	0	37.5	24.5	37	24.5	37.5	-0.017	20408	First10	Here	2
1897	41623	5	Geranium robertianum	3005	2018-06-25-18-55-53	1	2	x	-30	0	37.4	24.5	37	24.5	37.5	0.083	20408	First10	Here	3
1898	41624	5	Geranium robertianum	3005	2018-06-25-18-55-55	1	2	x	-30	0	37.5	24.5	37	24.5	37.5	-0.017	20408	First10	Here	4
1899	41625	5	Geranium robertianum	3005	2018-06-25-18-55-57	1	2	x	-30	0	37.5	24.5	37.1	24.5	37.6	0.075	20408	First10	Here	5
1900	41626	5	Geranium robertianum	3005	2018-06-25-18-55-59	1	2	x	-30	0	37.5	24.5	37	24.5	37.5	-0.017	20408	First10	Here	6
1901	41627	5	Geranium robertianum	3005	2018-06-25-18-56-01	1	2	x	-30	0	37.5	24.6	37.1	24.5	37.6	0.075	20408	First10	Here	7
1902	41628	5	Geranium robertianum	3005	2018-06-25-18-56-03	1	2	x	-30	0	37.5	24.5	37	24.5	37.5	-0.017	20408	First10	Here	8
1903	41629	5	Geranium robertianum	3005	2018-06-25-18-56-05	1	2	x	-30	0	37.4	24.5	37	24.5	37.5	0.083	20408	First10	Here	9
1904	41630	5	Geranium robertianum	3005	2018-06-25-18-56-07	1	2	x	-30	0	37.5	24.5	37.1	24.5	37.6	0.075	20408	First10	Here	10
1905	41631	5	Geranium robertianum	3005	2018-06-25-18-56-09	1	2	x	-30	0	37.5	24.5	37	24.5	37.5	-0.017	20408			11
1906	41632	5	Geranium robertianum	3005	2018-06-25-18-56-11	1	2	x	-30	0	37.5	24.5	37.1	24.5	37.6	0.075	20408			12
1907	41633	5	Geranium robertianum	3005	2018-06-25-18-56-13	1	2	x	-30	0	37.5	24.5	37.1	24.5	37.6	0.075	20408			13
1908	41634	5	Geranium robertianum	3005	2018-06-25-18-56-15	1	2	x	-30	0	37.5	24.5	37	24.5	37.5	-0.017	20408			14
1909	41635	5	Geranium robertianum	3005	2018-06-25-18-56-17	1	2	x	-30	0	37.5	24.5	37	24.5	37.5	-0.017	20408			15
1910	41636	5	Geranium robertianum	3005	2018-06-25-18-56-19	1	2	x	-30	0	37.5	24.5	37.1	24.5	37.6	0.075	20408			16
1911	41637	5	Geranium robertianum	3005	2018-06-25-18-56-21	1	2	x	-30	0	37.5	24.5	37.1	24.5	37.6	0.075	20408			17
1912	41638	5	Geranium robertianum	3005	2018-06-25-18-56-23	1	2	x	-30	0	37.5	24.5	37.1	24.5	37.6	0.075	20408			18
1913	41639	5	Geranium robertianum	3005	2018-06-25-18-56-25	1	2	x	-30	0	37.5	24.5	37.1	24.5	37.6	0.075	20408			19
1914	41640	5	Geranium robertianum	3005	2018-06-25-18-56-27	1	2	x	-30	0	37.4	24.5	37.1	24.5	37.6	0.175	20408			20
1915	41641	5	Geranium robertianum	3005	2018-06-25-18-56-29	1	2	x	-30	0	37.5	24.5	37.1	24.5	37.6	0.075	20408			21
1916	41642	5	Geranium robertianum	3005	2018-06-25-18-56-31	1	2	x	-30	0	37.5	24.5	37.1	24.5	37.6	0.075	20408			22
1917	41643	5	Geranium robertianum	3005	2018-06-25-18-56-33	1	2	x	-30	0	37.5	24.5	37.1	24.5	37.6	0.075	20408			23
1918	41644	5	Geranium robertianum	3005	2018-06-25-18-56-35	1	2	x	-30	0	37.5	24.5	37.1	24.5	37.6	0.075	20408			24
1919	41645	5	Geranium robertianum	3005	2018-06-25-18-56-37	1	2	x	-30	0	37.5	24.5	37.1	24.5	37.6	0.075	20408			25
1920	41646	5	Geranium robertianum	3005	2018-06-25-18-56-39	1	2	x	-30	0	37.5	24.5	37.1	24.5	37.6	0.075	20408			26
1921	41647	5	Geranium robertianum	3005	2018-06-25-18-56-41	1	2	x	-30	0	37.5	24.5	37.1	24.5	37.6	0.075	20408			27
1922	41648	5	Geranium robertianum	3005	2018-06-25-18-56-43	1	2	x	-30	0	37.5	24.5	37.1	24.5	37.6	0.075	20408			28
1923	41649	5	Geranium robertianum	3005	2018-06-25-18-56-45	1	2	x	-30	0	37.5	24.5	37	24.5	37.5	-0.017	20408			29
1924	41650	5	Geranium robertianum	3005	2018-06-25-18-56-47	1	2	x	-30	0	37.5	24.5	37	24.5	37.5	-0.017	20408			30
1925	41651	5	Geranium robertianum	3005	2018-06-25-18-56-49	1	2	x	-30	0	37.5	24.6	37.1	24.5	37.6	0.075	20408			31
1926	41652	5	Geranium robertianum	3005	2018-06-25-18-56-51	1	2	x	-30	0	37.5	24.5	37	24.4	37.5	-0.017	20408			32
1927	41653	5	Geranium robertianum	3005	2018-06-25-18-56-53	1	2	x	-30	0	37.5	24.5	37.1	24.5	37.6	0.075	20408			33
1928	41654	5	Geranium robertianum	3005	2018-06-25-18-56-55	1	2	x	-30	0	37.5	24.5	37.1	24.5	37.6	0.075	20408			34
1929	41655	5	Geranium robertianum	3005	2018-06-25-18-56-57	1	2	x	-30	0	37.4	24.5	37.1	24.5	37.6	0.175	20408			35
1930	41656	5	Geranium robertianum	3005	2018-06-25-18-56-59	1	2	x	-30	0	37.4	24.5	37.1	24.5	37.6	0.175	20408			36
1931	41657	5	Geranium robertianum	3005	2018-06-25-18-57-01	1	2	x	-30	0	37.4	24.5	37.1	24.5	37.6	0.175	20408			37
1932	41658	5	Geranium robertianum	3005	2018-06-25-18-57-03	1	2	x	-30	0	37.4	24.5	37.1	24.5	37.6	0.175	20408			38
1933	41659	5	Geranium robertianum	3005	2018-06-25-18-57-05	1	2	x	-30	0	37.4	24.5	37.1	24.5	37.6	0.175	20408			39
1934	41660	5	Geranium robertianum	3005	2018-06-25-18-57-07	1	2	x	-30	0	37.4	24.5	37.1	24.5	37.6	0.175	20408			40
1935	41661	5	Geranium robertianum	3005	2018-06-25-18-57-09	1	2	x	-30	0	37.5	24.6	37.1	24.5	37.6	0.075	20408			41
1936	41662	5	Geranium robertianum	3005	2018-06-25-18-57-11	1	2	x	-30	0	37.5	24.5	37.1	24.5	37.6	0.075	20408			42
1937	41663	5	Geranium robertianum	3005	2018-06-25-18-57-13	1	2	x	-30	0	37.4	24.5	37.1	24.5	37.6	0.175	20408			43
1938	41664	5	Geranium robertianum	3005	2018-06-25-18-57-15	1	2	x	-30	0	37.5	24.6	37	24.4	37.5	-0.017	20408			44
1939	41665	5	Geranium robertianum	3005	2018-06-25-18-57-17	1	2	x	-30	0	37.5	24.5	37.1	24.5	37.6	0.075	20408			45
1940	41666	5	Geranium robertianum	3005	2018-06-25-18-57-19	1	2	x	-30	0	37.5	24.5	37.1	24.5	37.6	0.075	20408			46
1941	41667	5	Geranium robertianum	3005	2018-06-25-18-57-21	1	2	x	-30	0	37.5	24.5	37.1	24.5	37.6	0.075	20408			47
1942	41668	5	Geranium robertianum	3005	2018-06-25-18-57-23	1	2	x	-30	0	37.5	24.6	37	24.4	37.5	-0.017	20408			48
1943	41669	5	Geranium robertianum	3005	2018-06-25-18-57-25	1	2	x	-30	0	37.5	24.5	37.1	24.5	37.6	0.075	20408			49
1944	41670	5	Geranium robertianum	3005	2018-06-25-18-57-27	1	2	x	-30	0	37.5	24.5	37.1	24.5	37.6	0.075	20408			50
1945	41671	5	Geranium robertianum	3005	2018-06-25-18-57-29	1	2	x	-30	0	37.5	24.6	37.1	24.5	37.6	0.075	20408			51
1946	41672	5	Geranium robertianum	3005	2018-06-25-18-57-31	1	2	x	-30	0	37.5	24.5	37.1	24.5	37.6	0.075	20408			52
1947	41673	5	Geranium robertianum	3005	2018-06-25-18-57-33	1	2	x	-30	0	37.5	24.5	37	24.4	37.5	-0.017	20408			53
1948	41674	5	Geranium robertianum	3005	2018-06-25-18-57-35	1	2	x	-30	0	37.4	24.5	37.1	24.5	37.6	0.175	20408			54
1949	41675	5	Geranium robertianum	3005	2018-06-25-18-57-37	1	2	x	-30	0	37.5	24.5	37.1	24.5	37.6	0.075	20408			55
1950	41676	5	Geranium robertianum	3005	2018-06-25-18-57-39	1	2	x	-30	0	37.5	24.5	37.1	24.5	37.6	0.075	20408			56
1951	41677	5	Geranium robertianum	3005	2018-06-25-18-57-41	1	2	x	-30	0	37.4	24.5	37.1	24.5	37.6	0.175	20408			57
1952	41678	5	Geranium robertianum	3005	2018-06-25-18-57-43	1	2	x	-30	0	37.5	24.5	37.1	24.5	37.6	0.075	20408			58
1953	41679	5	Geranium robertianum	3005	2018-06-25-18-57-45	1	2	x	-30	0	37.5	24.5	37.1	24.5	37.6	0.075	20408			59
1954	41680	5	Geranium robertianum	3005	2018-06-25-18-57-47	1	2	x	-30	0	37.5	24.5	37.1	24.5	37.6	0.075	20408			60
1955	41681	5	Geranium robertianum	3005	2018-06-25-18-57-49	1	2	x	-30	0	37.5	24.5	37.1	24.5	37.6	0.075	20408			61
1956	41682	5	Geranium robertianum	3005	2018-06-25-18-57-51	1	2	x	-30	0	37.6	24.6	37.1	24.5	37.6	-0.025	20408			62
1957	41683	5	Geranium robertianum	3005	2018-06-25-18-57-53	1	2	x	-30	0	37.5	24.6	37	24.4	37.5	-0.017	20408			63
1958	41684	5	Geranium robertianum	3005	2018-06-25-18-57-55	1	2	x	-30	0	37.5	24.5	37.1	24.5	37.6	0.075	20408			64
1959	41685	5	Geranium robertianum	3005	2018-06-25-18-57-57	1	2	x	-30	0	37.5	24.5	37.1	24.5	37.6	0.075	20408			65
1960	41686	5	Geranium robertianum	3005	2018-06-25-18-57-59	1	2	x	-30	0	37.5	24.5	37.1	24.5	37.6	0.075	20408			66
1961	41687	5	Geranium robertianum	3005	2018-06-25-18-58-01	1	2	x	-30	0	37.5	24.5	37.1	24.5	37.6	0.075	20408			67
1962	41688	5	Geranium robertianum	3005	2018-06-25-18-58-03	1	2	x	-30	0	37.5	24.5	37.2	24.5	37.7	0.168	20408			68
1963	41689	5	Geranium robertianum	3005	2018-06-25-18-58-05	1	2	x	-30	0	37.5	24.5	37.1	24.5	37.6	0.075	20408			69
1964	41690	5	Geranium robertianum	3005	2018-06-25-18-58-07	1	2	x	-30	0	37.6	24.6	37	24.4	37.5	-0.117	20408			70
1965	41691	5	Geranium robertianum	3005	2018-06-25-18-58-09	1	2	x	-30	0	37.5	24.5	37	24.4	37.5	-0.017	20408			71
1966	41692	5	Geranium robertianum	3005	2018-06-25-18-58-11	1	2	x	-30	0	37.5	24.5	37.1	24.5	37.6	0.075	20408			72
1967	41693	5	Geranium robertianum	3005	2018-06-25-18-58-13	1	2	x	-30	0	37.5	24.5	37.1	24.5	37.6	0.075	20408			73
1968	41694	5	Geranium robertianum	3005	2018-06-25-18-58-15	1	2	x	-30	0	37.5	24.5	37.1	24.4	37.6	0.075	20408			74
1969	41695	5	Geranium robertianum	3005	2018-06-25-18-58-17	1	2	x	-30	0	37.5	24.5	37.1	24.5	37.6	0.075	20408			75
1970	41696	5	Geranium robertianum	3005	2018-06-25-18-58-19	1	2	x	-30	0	37.5	24.5	37.1	24.4	37.6	0.075	20408			76
1971	41697	5	Geranium robertianum	3005	2018-06-25-18-58-21	1	2	x	-30	0	37.5	24.5	37.1	24.4	37.6	0.075	20408			77
1972	41698	5	Geranium robertianum	3005	2018-06-25-18-58-23	1	2	x	-30	0	37.6	24.6	37.1	24.5	37.6	-0.025	20408			78
1973	41699	5	Geranium robertianum	3005	2018-06-25-18-58-25	1	2	x	-30	0	37.5	24.5	37.1	24.5	37.6	0.075	20408			79
1974	41700	5	Geranium robertianum	3005	2018-06-25-18-58-27	1	2	x	-30	0	37.5	24.5	37.1	24.4	37.6	0.075	20408			80
1975	41701	5	Geranium robertianum	3005	2018-06-25-18-58-29	1	2	x	-30	0	37.5	24.5	37.1	24.4	37.6	0.075	20408			81
1976	41702	5	Geranium robertianum	3005	2018-06-25-18-58-31	1	2	x	-30	0	37.5	24.5	37.1	24.5	37.6	0.075	20408			82
1977	41703	5	Geranium robertianum	3005	2018-06-25-18-58-33	1	2	x	-30	0	37.5	24.5	37.1	24.4	37.6	0.075	20408			83
1978	41704	5	Geranium robertianum	3005	2018-06-25-18-58-35	1	2	x	-30	0	37.5	24.5	37.1	24.4	37.6	0.075	20408			84
1979	41705	5	Geranium robertianum	3005	2018-06-25-18-58-37	1	2	x	-30	0	37.5	24.5	37.2	24.5	37.7	0.168	20408			85
1980	41706	5	Geranium robertianum	3005	2018-06-25-18-58-39	1	2	x	-30	0	37.5	24.5	37.2	24.5	37.7	0.168	20408			86
1981	41707	5	Geranium robertianum	3005	2018-06-25-18-58-41	1	2	x	-30	0	37.5	24.5	37.1	24.4	37.6	0.075	20408			87
1982	41708	5	Geranium robertianum	3005	2018-06-25-18-58-43	1	2	x	-30	0	37.5	24.5	37.2	24.4	37.7	0.168	20408			88
1983	41709	5	Geranium robertianum	3005	2018-06-25-18-58-45	1	2	x	-30	0	37.5	24.5	37.2	24.5	37.7	0.168	20408			89
1984	41710	5	Geranium robertianum	3005	2018-06-25-18-58-47	1	2	x	-30	0	37.5	24.5	37.2	24.5	37.7	0.168	20408			90
1985	41711	5	Geranium robertianum	3005	2018-06-25-18-58-49	1	2	x	-30	0	37.5	24.5	37.2	24.4	37.7	0.168	20408	Last10	Here	91
1986	41712	5	Geranium robertianum	3005	2018-06-25-18-58-51	1	2	x	-30	0	37.5	24.5	37.2	24.5	37.7	0.168	20408	Last10	Here	92
1987	41713	5	Geranium robertianum	3005	2018-06-25-18-58-53	1	2	x	-30	0	37.5	24.5	37.2	24.5	37.7	0.168	20408	Last10	Here	93
1988	41714	5	Geranium robertianum	3005	2018-06-25-18-58-55	1	2	x	-30	0	37.5	24.5	37.2	24.5	37.7	0.168	20408	Last10	Here	94
1989	41715	5	Geranium robertianum	3005	2018-06-25-18-58-57	1	2	x	-30	0	37.5	24.5	37.2	24.5	37.7	0.168	20408	Last10	Here	95
1990	41716	5	Geranium robertianum	3005	2018-06-25-18-58-59	1	2	x	-30	0	37.5	24.5	37.2	24.5	37.7	0.168	20408	Last10	Here	96
1991	41717	5	Geranium robertianum	3005	2018-06-25-18-59-01	1	2	x	-30	0	37.5	24.5	37.2	24.4	37.7	0.168	20408	Last10	Here	97
1992	41718	5	Geranium robertianum	3005	2018-06-25-18-59-03	1	2	x	-30	0	37.5	24.5	37.2	24.5	37.7	0.168	20408	Last10	Here	98
1993	41719	5	Geranium robertianum	3005	2018-06-25-18-59-05	1	2	x	-30	0	37.6	24.5	37.2	24.5	37.7	0.068	20408	Last10	Here	99
1994	41720	5	Geranium robertianum	3005	2018-06-25-18-59-07	1	2	x	-30	0	37.5	24.5	37.2	24.5	37.7	0.168	20408	Last10	Here	100
1995	41721	5	Geranium robertianum	3005	2018-06-25-18-59-39	1	2	x	-25	0	37.6	24.5	37.3	24.5	37.8	0.16	20409	First10	Here	1
1996	41722	5	Geranium robertianum	3005	2018-06-25-18-59-41	1	2	x	-25	0	37.6	24.5	37.3	24.5	37.8	0.16	20409	First10	Here	2
1997	41723	5	Geranium robertianum	3005	2018-06-25-18-59-43	1	2	x	-25	0	37.5	24.5	37.2	24.4	37.7	0.168	20409	First10	Here	3
1998	41724	5	Geranium robertianum	3005	2018-06-25-18-59-45	1	2	x	-25	0	37.5	24.5	37.3	24.5	37.8	0.26	20409	First10	Here	4
1999	41725	5	Geranium robertianum	3005	2018-06-25-18-59-47	1	2	x	-25	0	37.5	24.5	37.2	24.4	37.7	0.168	20409	First10	Here	5
[truncated: 43,438 more rows]
