# Supplementary material for: Floral Humidity in Flowering Plants: A Preliminary Survey
Source: Front Plant Sci. 2020 Mar 6;11:249. doi: 10.3389/fpls.2020.00249 (PMC7068853; doi:10.3389/fpls.2020.00249)
Supplement: SUPPLEMENTARY FILE 2 — A zipped file containing floral humidity data collected by the robot arm transects as described in the main text. A word document within the zipped files explains the data formatting in detail. Datafiles themselves are in CSV format. [file Data_Sheet_2.zip › Floral humidity data/Flowers/Geranium 'Roxanne' Means.csv]

	Block	Sp	xORz	Individual	totIndividual	sample..	Sample.order	xoffset	zoffset	x2	z2	Background.Humidity	Background.Temperature	Focal.Humidity	Focal.Temperature	Corrected.Focal.humidity	Change.in.RH.	block
1	1882	Geranium 'Roxanne'	x	3	203	0	3	-30	0	900	0	51.46363636	20.82020202	51.59090909	20.8	51.49090909	0.009727273	1882
2	1883	Geranium 'Roxanne'	x	3	203	0	3	-25	0	625	0	51.54646465	20.88585859	51.66969697	20.8010101	51.56969697	0.010414141	1883
3	1884	Geranium 'Roxanne'	x	3	203	0	3	-20	0	400	0	51.568	20.9	51.757	20.863	51.657	0.08142	1884
4	1885	Geranium 'Roxanne'	x	3	203	0	3	-15	0	225	0	51.561	20.9	51.777	20.884	51.677	0.10966	1885
5	1886	Geranium 'Roxanne'	x	3	203	0	3	-10	0	100	0	51.66666667	20.9010101	51.97070707	20.87272727	51.87070707	0.210181818	1886
6	1887	Geranium 'Roxanne'	x	3	203	0	3	-5	0	25	0	51.937	20.927	52.246	20.887	52.146	0.23176	1887
7	1888	Geranium 'Roxanne'	x	3	203	0	3	0	0	0	0	52.21428571	20.96428571	52.45612245	20.9	52.35816327	0.177204082	1888
8	1889	Geranium 'Roxanne'	x	3	203	0	3	5	0	25	0	52.44343434	21	52.71010101	20.9	52.66969697	0.217272727	1889
9	1890	Geranium 'Roxanne'	x	3	203	0	3	10	0	100	0	52.496	21	52.796	20.911	52.795	0.25578	1890
10	1891	Geranium 'Roxanne'	x	3	203	0	3	15	0	225	0	52.425	21.015	52.783	20.981	52.78	0.31298	1891
11	1892	Geranium 'Roxanne'	x	3	203	0	3	20	0	400	0	52.357	21.084	52.489	21	52.389	0.06934	1892
12	1893	Geranium 'Roxanne'	x	3	203	0	3	25	0	625	0	52.1979798	21.07171717	52.33030303	21	52.23030303	0.060141414	1893
13	1894	Geranium 'Roxanne'	x	3	203	0	3	30	0	900	0	52.01919192	21.1	52.03232323	21.01515152	51.93232323	-0.076929293	1894
14	1958	Geranium 'Roxanne'	x	3	203	1	3	-30	0	900	0	55.30505051	20.9	55.23838384	20.86969697	55.33838384	0.038636364	1958
15	1959	Geranium 'Roxanne'	x	3	203	1	3	-25	0	625	0	55.388	20.9	55.356	20.851	55.456	0.08036	1959
16	1960	Geranium 'Roxanne'	x	3	203	1	3	-20	0	400	0	55.528	20.9	55.492	20.81	55.592	0.08452	1960
17	1961	Geranium 'Roxanne'	x	3	203	1	3	-15	0	225	0	55.516	20.9	55.555	20.813	55.655	0.1633	1961
18	1962	Geranium 'Roxanne'	x	3	203	1	3	-10	0	100	0	55.474	20.9	55.483	20.8	55.583	0.12898	1962
19	1963	Geranium 'Roxanne'	x	3	203	1	3	-5	0	25	0	55.281	20.9	55.362	20.8	55.462	0.19372	1963
20	1964	Geranium 'Roxanne'	x	3	203	1	3	0	0	0	0	55.082	20.899	55.28	20.8	55.38	0.3058	1964
21	1965	Geranium 'Roxanne'	x	3	203	1	3	5	0	25	0	54.92424242	20.89494949	55.05151515	20.80909091	55.15151515	0.221191919	1965
22	1966	Geranium 'Roxanne'	x	3	203	1	3	10	0	100	0	54.72424242	20.8979798	54.83838384	20.8010101	54.93838384	0.194444444	1966
23	1967	Geranium 'Roxanne'	x	3	203	1	3	15	0	225	0	54.62626263	20.8959596	54.77979798	20.8010101	54.87979798	0.230323232	1967
24	1968	Geranium 'Roxanne'	x	3	203	1	3	20	0	400	0	54.54848485	20.8979798	54.57676768	20.8040404	54.67676768	0.092888889	1968
25	1969	Geranium 'Roxanne'	x	3	203	1	3	25	0	625	0	54.454	20.871	54.427	20.8	54.525	0.02862	1969
26	1970	Geranium 'Roxanne'	x	3	203	1	3	30	0	900	0	54.354	20.851	54.325	20.8	54.35	0.0205	1970
27	2034	Geranium 'Roxanne'	x	3	203	2	3	-30	0	900	0	53.234	20.806	53.296	20.8	53.296	0.04876	2034
28	2035	Geranium 'Roxanne'	x	3	203	2	3	-25	0	625	0	53.175	20.8	53.308	20.797	53.308	0.12048	2035
29	2036	Geranium 'Roxanne'	x	3	203	2	3	-20	0	400	0	53.044	20.8	53.224	20.783	53.224	0.16244	2036
30	2037	Geranium 'Roxanne'	x	3	203	2	3	-15	0	225	0	52.89292929	20.8	53.16262626	20.77676768	53.16262626	0.248454545	2037
31	2038	Geranium 'Roxanne'	x	3	203	2	3	-10	0	100	0	52.72525253	20.8	53.08484848	20.74242424	53.08484848	0.333656566	2038
32	2039	Geranium 'Roxanne'	x	3	203	2	3	-5	0	25	0	52.51313131	20.8	52.82020202	20.75757576	52.82020202	0.264393939	2039
33	2040	Geranium 'Roxanne'	x	3	203	2	3	0	0	0	0	52.39191919	20.8	52.76868687	20.73030303	52.76767677	0.330888889	2040
34	2041	Geranium 'Roxanne'	x	3	203	2	3	5	0	25	0	52.20808081	20.8	52.5979798	20.77070707	52.52929293	0.333777778	2041
35	2042	Geranium 'Roxanne'	x	3	203	2	3	10	0	100	0	52.086	20.794	52.511	20.74	52.412	0.36366	2042
36	2043	Geranium 'Roxanne'	x	3	203	2	3	15	0	225	0	51.953	20.8	52.317	20.736	52.217	0.29102	2043
37	2044	Geranium 'Roxanne'	x	3	203	2	3	20	0	400	0	51.838	20.79	52.101	20.739	52.001	0.17706	2044
38	2045	Geranium 'Roxanne'	x	3	203	2	3	25	0	625	0	51.741	20.8	51.896	20.762	51.796	0.05654	2045
39	2046	Geranium 'Roxanne'	x	3	203	2	3	30	0	900	0	51.623	20.8	51.769	20.781	51.669	0.03917	2046
40	2110	Geranium 'Roxanne'	x	3	203	3	3	-30	0	900	0	50.31515152	20.8010101	50.61212121	20.78686869	50.41212121	0.11969697	2110
41	2111	Geranium 'Roxanne'	x	3	203	3	3	-25	0	625	0	50.43737374	20.8	50.7040404	20.7030303	50.5040404	0.094909091	2111
42	2112	Geranium 'Roxanne'	x	3	203	3	3	-20	0	400	0	50.468	20.8	50.74	20.714	50.54	0.10241	2112
43	2113	Geranium 'Roxanne'	x	3	203	3	3	-15	0	225	0	50.5	20.8	50.822	20.703	50.622	0.15764	2113
44	2114	Geranium 'Roxanne'	x	3	203	3	3	-10	0	100	0	50.501	20.8	50.902	20.711	50.702	0.24189	2114
45	2115	Geranium 'Roxanne'	x	3	203	3	3	-5	0	25	0	50.538	20.8	50.839	20.703	50.639	0.13774	2115
46	2116	Geranium 'Roxanne'	x	3	203	3	3	0	0	0	0	50.521	20.8	50.954	20.704	50.759	0.27722	2116
47	2117	Geranium 'Roxanne'	x	3	203	3	3	5	0	25	0	50.504	20.799	50.961	20.722	50.782	0.30155	2117
48	2118	Geranium 'Roxanne'	x	3	203	3	3	10	0	100	0	50.528	20.793	50.889	20.724	50.689	0.20114	2118
49	2119	Geranium 'Roxanne'	x	3	203	3	3	15	0	225	0	50.5	20.8	50.8979798	20.75353535	50.6979798	0.238606061	2119
50	2120	Geranium 'Roxanne'	x	3	203	3	3	20	0	400	0	50.52222222	20.79393939	50.85656566	20.78686869	50.65656566	0.172313131	2120
51	2121	Geranium 'Roxanne'	x	3	203	3	3	25	0	625	0	50.5	20.8	50.77979798	20.78484848	50.57979798	0.112585859	2121
52	2122	Geranium 'Roxanne'	x	3	203	3	3	30	0	900	0	50.487	20.799	50.719	20.791	50.519	0.06114	2122
53	2129	Geranium 'Roxanne'	x	7	207	0	0	-30	0	900	0	50.305	21.499	50.442	21.423	50.339	-0.01174	2129
54	2130	Geranium 'Roxanne'	x	7	207	0	0	-25	0	625	0	50.22	21.398	50.555	21.312	50.455	0.18965	2130
55	2131	Geranium 'Roxanne'	x	7	207	0	0	-20	0	400	0	50.154	21.333	50.46	21.297	50.358	0.1578	2131
56	2132	Geranium 'Roxanne'	x	7	207	0	0	-15	0	225	0	49.9744898	21.31632653	50.47755102	21.25918367	50.37040816	0.355387755	2132
57	2133	Geranium 'Roxanne'	x	7	207	0	0	-10	0	100	0	49.745	21.305	50.319	21.2	50.16	0.42157	2133
58	2134	Geranium 'Roxanne'	x	7	207	0	0	-5	0	25	0	49.563	21.308	50.446	21.2	50.328	0.73438	2134
59	2135	Geranium 'Roxanne'	x	7	207	0	0	0	0	0	0	49.47878788	21.3020202	50.12525253	21.2	49.93333333	0.488222222	2135
60	2136	Geranium 'Roxanne'	x	7	207	0	0	5	0	25	0	49.33737374	21.3010101	49.95757576	21.2	49.75757576	0.456929293	2136
61	2137	Geranium 'Roxanne'	x	7	207	0	0	10	0	100	0	49.16666667	21.30909091	49.65555556	21.21919192	49.45555556	0.316555556	2137
62	2138	Geranium 'Roxanne'	x	7	207	0	0	15	0	225	0	49.027	21.304	49.338	21.244	49.138	0.12914	2138
63	2139	Geranium 'Roxanne'	x	7	207	0	0	20	0	400	0	48.822	21.303	49.147	21.288	48.947	0.13741	2139
64	2140	Geranium 'Roxanne'	x	7	207	0	0	25	0	625	0	48.665	21.307	48.9	21.296	48.7	0.04	2140
65	2141	Geranium 'Roxanne'	x	7	207	0	0	30	0	900	0	48.505	21.316	48.787	21.298	48.587	0.08361	2141
66	2205	Geranium 'Roxanne'	x	7	207	1	0	-30	0	900	0	45.19	21.076	45.643	21.007	45.343	0.16029	2205
67	2206	Geranium 'Roxanne'	x	7	207	1	0	-25	0	625	0	45.273	21.045	45.885	21.001	45.585	0.32655	2206
68	2207	Geranium 'Roxanne'	x	7	207	1	0	-20	0	400	0	45.444	21.1	45.981	21.001	45.681	0.25443	2207
69	2208	Geranium 'Roxanne'	x	7	207	1	0	-15	0	225	0	45.581	21.1	46.373	21.005	46.073	0.52119	2208
70	2209	Geranium 'Roxanne'	x	7	207	1	0	-10	0	100	0	45.87373737	21.1030303	46.93939394	21.06060606	46.66060606	0.811838384	2209
71	2210	Geranium 'Roxanne'	x	7	207	1	0	-5	0	25	0	46.23030303	21.12626263	47.18080808	21.1	46.97272727	0.703929293	2210
72	2211	Geranium 'Roxanne'	x	7	207	1	0	0	0	0	0	46.72626263	21.1979798	47.56060606	21.1	47.36060606	0.599161616	2211
73	2212	Geranium 'Roxanne'	x	7	207	1	0	5	0	25	0	47.106	21.204	47.922	21.168	47.722	0.59166	2212
74	2213	Geranium 'Roxanne'	x	7	207	1	0	10	0	100	0	47.329	21.267	48.078	21.2	47.878	0.52934	2213
75	2214	Geranium 'Roxanne'	x	7	207	1	0	15	0	225	0	47.498	21.3	48.132	21.21	47.932	0.41596	2214
76	2215	Geranium 'Roxanne'	x	7	207	1	0	20	0	400	0	47.536	21.311	48.095	21.293	47.895	0.33985	2215
77	2216	Geranium 'Roxanne'	x	7	207	1	0	25	0	625	0	47.606	21.325	48.064	21.3	47.864	0.23792	2216
78	2217	Geranium 'Roxanne'	x	7	207	1	0	30	0	900	0	47.534	21.358	47.884	21.3	47.684	0.12452	2217
79	2281	Geranium 'Roxanne'	x	7	207	2	0	-30	0	900	0	52.2	21.1	52.492	21.1	52.392	0.20476	2281
80	2282	Geranium 'Roxanne'	x	7	207	2	0	-25	0	625	0	52.163	21.137	52.51	21.098	52.41	0.2603	2282
81	2283	Geranium 'Roxanne'	x	7	207	2	0	-20	0	400	0	52.166	21.119	52.716	21.091	52.616	0.46948	2283
82	2284	Geranium 'Roxanne'	x	7	207	2	0	-15	0	225	0	52.208	21.124	52.948	21.091	52.848	0.66644	2284
83	2285	Geranium 'Roxanne'	x	7	207	2	0	-10	0	100	0	52.24949495	21.1010101	52.92020202	21	52.82020202	0.596313131	2285
84	2286	Geranium 'Roxanne'	x	7	207	2	0	-5	0	25	0	52.39090909	21.1010101	53.32020202	21.01414141	53.22020202	0.86689899	2286
85	2287	Geranium 'Roxanne'	x	7	207	2	0	0	0	0	0	52.42959184	21.1	53.44693878	21.00612245	53.34693878	0.958755102	2287
86	2288	Geranium 'Roxanne'	x	7	207	2	0	5	0	25	0	52.57171717	21.1	53.38888889	21.02626263	53.28888889	0.756838384	2288
87	2289	Geranium 'Roxanne'	x	7	207	2	0	10	0	100	0	52.748	21.1	53.324	21.018	53.224	0.51372	2289
88	2290	Geranium 'Roxanne'	x	7	207	2	0	15	0	225	0	52.81	21.1	53.233	21.015	53.133	0.35799	2290
89	2291	Geranium 'Roxanne'	x	7	207	2	0	20	0	400	0	52.896	21.1	53.178	21.057	53.078	0.21534	2291
90	2292	Geranium 'Roxanne'	x	7	207	2	0	25	0	625	0	52.994	21.1	53.195	21.085	53.095	0.13485	2292
91	2293	Geranium 'Roxanne'	x	7	207	2	0	30	0	900	0	53.05959596	21.1	53.23535354	21.08989899	53.13535354	0.110818182	2293
92	2357	Geranium 'Roxanne'	x	7	207	3	0	-30	0	900	0	54.31515152	21.02424242	54.35555556	21	54.35555556	0.010070707	2357
93	2358	Geranium 'Roxanne'	x	7	207	3	0	-25	0	625	0	54.315	21.004	54.467	20.99	54.467	0.12501	2358
94	2359	Geranium 'Roxanne'	x	7	207	3	0	-20	0	400	0	54.3	21	54.541	20.991	54.541	0.21623	2359
95	2360	Geranium 'Roxanne'	x	7	207	3	0	-15	0	225	0	54.337	21.001	54.687	20.937	54.687	0.32961	2360
96	2361	Geranium 'Roxanne'	x	7	207	3	0	-10	0	100	0	54.375	21	55.023	20.961	55.023	0.63769	2361
97	2362	Geranium 'Roxanne'	x	7	207	3	0	-5	0	25	0	54.368	21	54.971	20.907	54.971	0.59113	2362
98	2363	Geranium 'Roxanne'	x	7	207	3	0	0	0	0	0	54.382	21	55.192	20.9	55.192	0.80476	2363
99	2364	Geranium 'Roxanne'	x	7	207	3	0	5	0	25	0	54.4	21	55.183	20.9	55.183	0.77749	2364
100	2365	Geranium 'Roxanne'	x	7	207	3	0	10	0	100	0	54.4	21	54.958	20.943	54.958	0.54574	2365
101	2366	Geranium 'Roxanne'	x	7	207	3	0	15	0	225	0	54.4	21	54.65252525	20.97575758	54.65252525	0.23110101	2366
102	2367	Geranium 'Roxanne'	x	7	207	3	0	20	0	400	0	54.4	21	54.52222222	20.98888889	54.52222222	0.096888889	2367
103	2368	Geranium 'Roxanne'	x	7	207	3	0	25	0	625	0	54.4020202	21	54.43737374	20.98989899	54.43737374	0.007474747	2368
104	2369	Geranium 'Roxanne'	x	7	207	3	0	30	0	900	0	54.4010101	21	54.39393939	20.9969697	54.39393939	-0.036252525	2369
105	2718	Geranium 'Roxanne'	x	14	214	0	3	-30	0	900	0	61.072	21.202	60.29	21.2	61.26	0.17765	2718
106	2719	Geranium 'Roxanne'	x	14	214	0	3	-25	0	625	0	60.946	21.2	60.258	21.18	61.214	0.26794	2719
107	2720	Geranium 'Roxanne'	x	14	214	0	3	-20	0	400	0	60.805	21.201	60.302	21.193	61.277	0.45802	2720
108	2721	Geranium 'Roxanne'	x	14	214	0	3	-15	0	225	0	60.706	21.202	60.35	21.19	61.331	0.61062	2721
109	2722	Geranium 'Roxanne'	x	14	214	0	3	-10	0	100	0	60.784	21.203	60.354	21.177	61.338	0.53713	2722
110	2723	Geranium 'Roxanne'	x	14	214	0	3	-5	0	25	0	60.713	21.205	60.412	21.168	61.404	0.67275	2723
111	2724	Geranium 'Roxanne'	x	14	214	0	3	0	0	0	0	60.788	21.208	60.396	21.169	61.376	0.57992	2724
112	2725	Geranium 'Roxanne'	x	14	214	0	3	5	0	25	0	60.847	21.219	60.461	21.182	61.458	0.59343	2725
113	2726	Geranium 'Roxanne'	x	14	214	0	3	10	0	100	0	60.831	21.223	60.316	21.184	61.291	0.44774	2726
114	2727	Geranium 'Roxanne'	x	14	214	0	3	15	0	225	0	60.856	21.22	60.27	21.2	61.231	0.37131	2727
115	2728	Geranium 'Roxanne'	x	14	214	0	3	20	0	400	0	60.94444444	21.22727273	60.21111111	21.1989899	61.13131313	0.217090909	2728
116	2729	Geranium 'Roxanne'	x	14	214	0	3	25	0	625	0	60.96428571	21.23367347	60.15918367	21.2	61.0622449	0.139438776	2729
117	2730	Geranium 'Roxanne'	x	14	214	0	3	30	0	900	0	60.96363636	21.25959596	60.09191919	21.2	60.99191919	0.06530303	2730
118	2794	Geranium 'Roxanne'	x	14	214	1	3	-30	0	900	0	62.51428571	21.38061224	61.74591837	21.31734694	62.84897959	0.359622449	2794
119	2795	Geranium 'Roxanne'	x	14	214	1	3	-25	0	625	0	62.61313131	21.36464646	62.04747475	21.3	63.22828283	0.597232323	2795
120	2796	Geranium 'Roxanne'	x	14	214	1	3	-20	0	400	0	62.75	21.339	62.231	21.3	63.431	0.66522	2796
121	2797	Geranium 'Roxanne'	x	14	214	1	3	-15	0	225	0	62.857	21.362	62.579	21.3	63.782	0.94634	2797
122	2798	Geranium 'Roxanne'	x	14	214	1	3	-10	0	100	0	63.012	21.368	62.718	21.295	63.944	0.94632	2798
123	2799	Geranium 'Roxanne'	x	14	214	1	3	-5	0	25	0	63.141	21.336	62.944	21.295	64.232	1.06972	2799
124	2800	Geranium 'Roxanne'	x	14	214	1	3	0	0	0	0	63.314	21.332	63.003	21.295	64.303	0.96254	2800
125	2801	Geranium 'Roxanne'	x	14	214	1	3	5	0	25	0	63.52	21.325	63.088	21.289	64.388	0.85135	2801
126	2802	Geranium 'Roxanne'	x	14	214	1	3	10	0	100	0	63.676	21.329	63.089	21.3	64.389	0.69647	2802
127	2803	Geranium 'Roxanne'	x	14	214	1	3	15	0	225	0	63.782	21.326	63.112	21.3	64.412	0.61608	2803
128	2804	Geranium 'Roxanne'	x	14	214	1	3	20	0	400	0	63.977	21.323	63.013	21.3	64.313	0.31055	2804
129	2805	Geranium 'Roxanne'	x	14	214	1	3	25	0	625	0	64.14747475	21.31818182	63.03333333	21.3	64.33333333	0.162838384	2805
130	2806	Geranium 'Roxanne'	x	14	214	1	3	30	0	900	0	64.28181818	21.32525253	63.05151515	21.3	64.35151515	0.048787879	2806
131	2870	Geranium 'Roxanne'	x	14	214	2	3	-30	0	900	0	65.25816327	21.2	64.06734694	21.19897959	65.46734694	0.205683673	2870
132	2871	Geranium 'Roxanne'	x	14	214	2	3	-25	0	625	0	65.29489796	21.2	64.31428571	21.19489796	65.71428571	0.444295918	2871
133	2872	Geranium 'Roxanne'	x	14	214	2	3	-20	0	400	0	65.31717172	21.2	64.57070707	21.18282828	66.01919192	0.708484848	2872
134	2873	Geranium 'Roxanne'	x	14	214	2	3	-15	0	225	0	65.40505051	21.2	64.52222222	21.12626263	65.95858586	0.566474747	2873
135	2874	Geranium 'Roxanne'	x	14	214	2	3	-10	0	100	0	65.499	21.2	64.686	21.1	66.179	0.65508	2874
136	2875	Geranium 'Roxanne'	x	14	214	2	3	-5	0	25	0	65.495	21.2	64.872	21.101	66.372	0.86649	2875
137	2876	Geranium 'Roxanne'	x	14	214	2	3	0	0	0	0	65.577	21.2	64.768	21.1	66.265	0.6685	2876
138	2877	Geranium 'Roxanne'	x	14	214	2	3	5	0	25	0	65.57	21.2	64.897	21.1	66.397	0.81936	2877
139	2878	Geranium 'Roxanne'	x	14	214	2	3	10	0	100	0	65.62	21.2	64.704	21.104	66.191	0.55414	2878
140	2879	Geranium 'Roxanne'	x	14	214	2	3	15	0	225	0	65.702	21.2	64.557	21.103	65.999	0.30834	2879
141	2880	Geranium 'Roxanne'	x	14	214	2	3	20	0	400	0	65.728	21.2	64.479	21.117	65.903	0.19524	2880
142	2881	Geranium 'Roxanne'	x	14	214	2	3	25	0	625	0	65.798	21.2	64.434	21.141	65.835	0.07507	2881
143	2882	Geranium 'Roxanne'	x	14	214	2	3	30	0	900	0	65.728	21.2	64.45	21.185	65.85	0.163	2882
144	2946	Geranium 'Roxanne'	x	14	214	3	3	-30	0	900	0	66.46	21.127	65.135	21.101	66.635	0.19514	2946
145	2947	Geranium 'Roxanne'	x	14	214	3	3	-25	0	625	0	66.433	21.106	65.243	21.1	66.746	0.34273	2947
146	2948	Geranium 'Roxanne'	x	14	214	3	3	-20	0	400	0	66.419	21.108	65.318	21.095	66.842	0.44022	2948
147	2949	Geranium 'Roxanne'	x	14	214	3	3	-15	0	225	0	66.40808081	21.10808081	65.35959596	21.09191919	66.91111111	0.49759596	2949
148	2950	Geranium 'Roxanne'	x	14	214	3	3	-10	0	100	0	66.42424242	21.10808081	65.34949495	21.05555556	66.8979798	0.470181818	2950
149	2951	Geranium 'Roxanne'	x	14	214	3	3	-5	0	25	0	66.4989899	21.1020202	65.53333333	21.00909091	67.12828283	0.600484848	2951
150	2952	Geranium 'Roxanne'	x	14	214	3	3	0	0	0	0	66.50606061	21.1	65.48282828	21.00505051	67.08282828	0.537060606	2952
151	2953	Geranium 'Roxanne'	x	14	214	3	3	5	0	25	0	66.503	21.1	65.449	21.006	67.032	0.50244	2953
152	2954	Geranium 'Roxanne'	x	14	214	3	3	10	0	100	0	66.556	21.1	65.315	21.009	66.853	0.30003	2954
153	2955	Geranium 'Roxanne'	x	14	214	3	3	15	0	225	0	66.59	21.1	65.256	21.045	66.76	0.2002	2955
154	2956	Geranium 'Roxanne'	x	14	214	3	3	20	0	400	0	66.634	21.1	65.228	21.02	66.728	0.12507	2956
155	2957	Geranium 'Roxanne'	x	14	214	3	3	25	0	625	0	66.65	21.1	65.197	21.078	66.697	0.07451	2957
156	2958	Geranium 'Roxanne'	x	14	214	3	3	30	0	900	0	66.61	21.1	65.152	21.097	66.652	0.06424	2958
157	3003	Geranium 'Roxanne'	x	18	218	0	2	-30	0	900	0	63.64040404	21.41414141	62.47979798	21.4	63.75959596	0.089565657	3003
158	3004	Geranium 'Roxanne'	x	18	218	0	2	-25	0	625	0	63.71010101	21.4040404	62.67272727	21.4	63.97272727	0.238191919	3004
159	3005	Geranium 'Roxanne'	x	18	218	0	2	-20	0	400	0	63.75454545	21.4040404	62.77272727	21.3979798	64.07272727	0.307353535	3005
160	3006	Geranium 'Roxanne'	x	18	218	0	2	-15	0	225	0	63.871	21.401	62.869	21.399	64.169	0.29996	3006
161	3007	Geranium 'Roxanne'	x	18	218	0	2	-10	0	100	0	63.91	21.409	62.918	21.4	64.218	0.3164	3007
162	3008	Geranium 'Roxanne'	x	18	218	0	2	-5	0	25	0	63.856	21.406	62.864	21.398	64.164	0.30932	3008
163	3009	Geranium 'Roxanne'	x	18	218	0	2	0	0	0	0	63.67	21.407	62.761	21.398	64.061	0.37836	3009
164	3010	Geranium 'Roxanne'	x	18	218	0	2	5	0	25	0	63.502	21.403	62.54	21.382	63.829	0.29609	3010
165	3011	Geranium 'Roxanne'	x	18	218	0	2	10	0	100	0	63.338	21.4	62.442	21.392	63.694	0.34896	3011
166	3012	Geranium 'Roxanne'	x	18	218	0	2	15	0	225	0	63.069	21.4	62.078	21.397	63.278	0.20528	3012
167	3013	Geranium 'Roxanne'	x	18	218	0	2	20	0	400	0	62.72020202	21.4020202	61.75959596	21.3989899	62.92121212	0.193292929	3013
168	3014	Geranium 'Roxanne'	x	18	218	0	2	25	0	625	0	62.396	21.401	61.388	21.398	62.488	0.09617	3014
169	3015	Geranium 'Roxanne'	x	18	218	0	2	30	0	900	0	62.13434343	21.4	61.11010101	21.3979798	62.21010101	0.042909091	3015
170	3079	Geranium 'Roxanne'	x	18	218	1	2	-30	0	900	0	67.603	21.307	66.075	21.293	67.775	0.20199	3079
171	3080	Geranium 'Roxanne'	x	18	218	1	2	-25	0	625	0	67.65050505	21.3	66.2959596	21.27575758	68.06767677	0.404767677	3080
172	3081	Geranium 'Roxanne'	x	18	218	1	2	-20	0	400	0	67.76969697	21.3	66.37474747	21.21919192	68.16767677	0.374878788	3081
173	3082	Geranium 'Roxanne'	x	18	218	1	2	-15	0	225	0	67.87474747	21.3	66.46262626	21.2040404	68.26262626	0.369494949	3082
174	3083	Geranium 'Roxanne'	x	18	218	1	2	-10	0	100	0	68.01326531	21.3	66.55510204	21.20306122	68.35510204	0.336	3083
175	3084	Geranium 'Roxanne'	x	18	218	1	2	-5	0	25	0	68.17	21.3	66.66	21.201	68.46	0.29793	3084
176	3085	Geranium 'Roxanne'	x	18	218	1	2	0	0	0	0	68.197	21.3	66.66	21.2	68.46	0.27088	3085
177	3086	Geranium 'Roxanne'	x	18	218	1	2	5	0	25	0	68.307	21.3	66.711	21.201	68.511	0.21861	3086
178	3087	Geranium 'Roxanne'	x	18	218	1	2	10	0	100	0	68.365	21.3	66.71	21.202	68.51	0.15954	3087
179	3088	Geranium 'Roxanne'	x	18	218	1	2	15	0	225	0	68.423	21.3	66.661	21.203	68.461	0.04593	3088
180	3089	Geranium 'Roxanne'	x	18	218	1	2	20	0	400	0	68.418	21.3	66.699	21.201	68.499	0.09388	3089
181	3090	Geranium 'Roxanne'	x	18	218	1	2	25	0	625	0	68.456	21.3	66.673	21.2	68.473	0.02649	3090
182	3091	Geranium 'Roxanne'	x	18	218	1	2	30	0	900	0	68.416	21.3	66.664	21.202	68.464	0.05632	3091
183	3155	Geranium 'Roxanne'	x	18	218	2	2	-30	0	900	0	70.931	21.286	68.991	21.2	71.091	0.17918	3155
184	3156	Geranium 'Roxanne'	x	18	218	2	2	-25	0	625	0	71.071	21.268	69.424	21.2	71.624	0.53005	3156
185	3157	Geranium 'Roxanne'	x	18	218	2	2	-20	0	400	0	71.162	21.274	69.619	21.2	71.819	0.66044	3157
186	3158	Geranium 'Roxanne'	x	18	218	2	2	-15	0	225	0	71.261	21.259	69.633	21.2	71.833	0.57729	3158
187	3159	Geranium 'Roxanne'	x	18	218	2	2	-10	0	100	0	71.368	21.281	69.69	21.2	71.89	0.53474	3159
188	3160	Geranium 'Roxanne'	x	18	218	2	2	-5	0	25	0	71.53232323	21.25656566	69.83939394	21.2	72.04848485	0.539575758	3160
189	3161	Geranium 'Roxanne'	x	18	218	2	2	0	0	0	0	71.70707071	21.25656566	69.94343434	21.2	72.18888889	0.482989899	3161
190	3162	Geranium 'Roxanne'	x	18	218	2	2	5	0	25	0	71.84545455	21.25757576	69.94848485	21.2	72.1969697	0.350333333	3162
191	3163	Geranium 'Roxanne'	x	18	218	2	2	10	0	100	0	71.98989899	21.27676768	70.01515152	21.2	72.30606061	0.281222222	3163
192	3164	Geranium 'Roxanne'	x	18	218	2	2	15	0	225	0	72.141	21.24	70.116	21.2	72.416	0.24427	3164
193	3165	Geranium 'Roxanne'	x	18	218	2	2	20	0	400	0	72.268	21.256	70.188	21.2	72.488	0.19931	3165
194	3166	Geranium 'Roxanne'	x	18	218	2	2	25	0	625	0	72.354	21.281	70.17	21.2	72.47	0.0928	3166
195	3167	Geranium 'Roxanne'	x	18	218	2	2	30	0	900	0	72.43	21.248	70.254	21.2	72.554	0.11202	3167
196	3231	Geranium 'Roxanne'	x	18	218	3	2	-30	0	900	0	65.986	21.2	64.583	21.172	66.083	0.12777	3231
197	3232	Geranium 'Roxanne'	x	18	218	3	2	-25	0	625	0	65.93535354	21.17979798	64.77171717	21.1020202	66.33939394	0.392363636	3232
198	3233	Geranium 'Roxanne'	x	18	218	3	2	-20	0	400	0	65.839	21.184	64.872	21.1	66.472	0.60236	3233
199	3234	Geranium 'Roxanne'	x	18	218	3	2	-15	0	225	0	65.74040404	21.1979798	64.67272727	21.1	66.18080808	0.474858586	3234
200	3235	Geranium 'Roxanne'	x	18	218	3	2	-10	0	100	0	65.642	21.168	64.537	21.1	66.037	0.41973	3235
201	3236	Geranium 'Roxanne'	x	18	218	3	2	-5	0	25	0	65.57373737	21.17474747	64.30606061	21.1	65.80606061	0.226111111	3236
202	3237	Geranium 'Roxanne'	x	18	218	3	2	0	0	0	0	65.445	21.159	64.221	21.1	65.721	0.25861	3237
203	3238	Geranium 'Roxanne'	x	18	218	3	2	5	0	25	0	65.33737374	21.13030303	64.03232323	21.1	65.51010101	0.152171717	3238
204	3239	Geranium 'Roxanne'	x	18	218	3	2	10	0	100	0	65.237	21.138	63.903	21.101	65.314	0.10631	3239
205	3240	Geranium 'Roxanne'	x	18	218	3	2	15	0	225	0	65.12222222	21.13434343	63.73535354	21.1	65.13535354	0.030777778	3240
206	3241	Geranium 'Roxanne'	x	18	218	3	2	20	0	400	0	65.01313131	21.12828283	63.55959596	21.1	64.95959596	-0.059333333	3241
207	3242	Geranium 'Roxanne'	x	18	218	3	2	25	0	625	0	64.85959596	21.12020202	63.44949495	21.1	64.84949495	-0.030666667	3242
208	3243	Geranium 'Roxanne'	x	18	218	3	2	30	0	900	0	64.75151515	21.12222222	63.30606061	21.1	64.68686869	-0.085414141	3243
209	3288	Geranium 'Roxanne'	x	21	221	0	1	-30	0	900	0	56.834	21.798	56.747	21.7	57.047	0.19551	3288
210	3289	Geranium 'Roxanne'	x	21	221	0	1	-25	0	625	0	56.621	21.797	56.629	21.7	56.914	0.27495	3289
211	3290	Geranium 'Roxanne'	x	21	221	0	1	-20	0	400	0	56.539	21.8	56.51	21.7	56.786	0.2223	3290
212	3291	Geranium 'Roxanne'	x	21	221	0	1	-15	0	225	0	56.293	21.8	56.458	21.7	56.7	0.40973	3291
213	3292	Geranium 'Roxanne'	x	21	221	0	1	-10	0	100	0	55.98484848	21.8010101	56.11212121	21.7	56.31212121	0.326848485	3292
214	3293	Geranium 'Roxanne'	x	21	221	0	1	-5	0	25	0	55.69191919	21.8	56.03131313	21.7	56.23131313	0.528464646	3293
215	3294	Geranium 'Roxanne'	x	21	221	0	1	0	0	0	0	55.45959596	21.8	56.02121212	21.7	56.22121212	0.749373737	3294
216	3295	Geranium 'Roxanne'	x	21	221	0	1	5	0	25	0	55.33367347	21.8	55.9	21.7	56.09693878	0.738326531	3295
217	3296	Geranium 'Roxanne'	x	21	221	0	1	10	0	100	0	55.074	21.8	55.461	21.7	55.563	0.50114	3296
218	3297	Geranium 'Roxanne'	x	21	221	0	1	15	0	225	0	54.817	21.8	55.196	21.7	55.296	0.45848	3297
219	3298	Geranium 'Roxanne'	x	21	221	0	1	20	0	400	0	54.759	21.793	54.968	21.7	55.034	0.25884	3298
220	3299	Geranium 'Roxanne'	x	21	221	0	1	25	0	625	0	54.638	21.751	54.707	21.7	54.707	0.08489	3299
221	3300	Geranium 'Roxanne'	x	21	221	0	1	30	0	900	0	54.525	21.704	54.501	21.694	54.501	-0.03571	3300
222	3345	Geranium 'Roxanne'	x	21	221	1	1	-30	0	900	0	53.10808081	21.5	53.46767677	21.4010101	53.32525253	0.212969697	3345
223	3346	Geranium 'Roxanne'	x	21	221	1	1	-25	0	625	0	53.14747475	21.5	53.59292929	21.4	53.49292929	0.315535354	3346
224	3347	Geranium 'Roxanne'	x	21	221	1	1	-20	0	400	0	53.128	21.5	53.584	21.4	53.484	0.32492	3347
225	3348	Geranium 'Roxanne'	x	21	221	1	1	-15	0	225	0	53.102	21.454	53.738	21.395	53.638	0.52494	3348
226	3349	Geranium 'Roxanne'	x	21	221	1	1	-10	0	100	0	53.133	21.414	53.943	21.377	53.845	0.72559	3349
227	3350	Geranium 'Roxanne'	x	21	221	1	1	-5	0	25	0	53.217	21.419	54.174	21.346	54.108	0.90274	3350
228	3351	Geranium 'Roxanne'	x	21	221	1	1	0	0	0	0	53.313	21.421	54.36	21.334	54.333	1.01694	3351
229	3352	Geranium 'Roxanne'	x	21	221	1	1	5	0	25	0	53.442	21.403	54.429	21.342	54.406	0.96616	3352
230	3353	Geranium 'Roxanne'	x	21	221	1	1	10	0	100	0	53.62959184	21.40816327	54.54387755	21.3755102	54.54387755	0.908428571	3353
231	3354	Geranium 'Roxanne'	x	21	221	1	1	15	0	225	0	53.767	21.407	54.433	21.397	54.432	0.6455	3354
232	3355	Geranium 'Roxanne'	x	21	221	1	1	20	0	400	0	53.85959596	21.4010101	54.32727273	21.4	54.32525253	0.433222222	3355
233	3356	Geranium 'Roxanne'	x	21	221	1	1	25	0	625	0	53.92424242	21.4010101	54.12323232	21.4	54.02828283	0.138010101	3356
234	3357	Geranium 'Roxanne'	x	21	221	1	1	30	0	900	0	54.01616162	21.4010101	54.09292929	21.3969697	53.99292929	0.011848485	3357
235	3402	Geranium 'Roxanne'	x	21	221	2	1	-30	0	900	0	56.948	21.33	57.01	21.3	57.31	0.3793	3402
236	3403	Geranium 'Roxanne'	x	21	221	2	1	-25	0	625	0	56.939	21.335	57.177	21.3	57.51	0.57701	3403
237	3404	Geranium 'Roxanne'	x	21	221	2	1	-20	0	400	0	56.92020202	21.31616162	57.43232323	21.29191919	57.82929293	0.884323232	3404
238	3405	Geranium 'Roxanne'	x	21	221	2	1	-15	0	225	0	56.957	21.322	57.491	21.261	57.871	0.91383	3405
239	3406	Geranium 'Roxanne'	x	21	221	2	1	-10	0	100	0	56.95858586	21.31515152	57.68989899	21.21010101	58.08989899	1.137161616	3406
240	3407	Geranium 'Roxanne'	x	21	221	2	1	-5	0	25	0	56.93434343	21.31717172	58.13838384	21.2030303	58.60505051	1.668878788	3407
241	3408	Geranium 'Roxanne'	x	21	221	2	1	0	0	0	0	56.92929293	21.32424242	58.2020202	21.2010101	58.69292929	1.745989899	3408
242	3409	Geranium 'Roxanne'	x	21	221	2	1	5	0	25	0	56.91818182	21.31717172	57.83333333	21.2	58.23333333	1.339969697	3409
243	3410	Geranium 'Roxanne'	x	21	221	2	1	10	0	100	0	56.92828283	21.31616162	57.86464646	21.2040404	58.26565657	1.36530303	3410
244	3411	Geranium 'Roxanne'	x	21	221	2	1	15	0	225	0	57.006	21.311	57.753	21.214	58.155	1.16113	3411
245	3412	Geranium 'Roxanne'	x	21	221	2	1	20	0	400	0	57.05555556	21.3	57.50808081	21.27676768	57.90808081	0.834575758	3412
246	3413	Geranium 'Roxanne'	x	21	221	2	1	25	0	625	0	57.109	21.3	57.101	21.285	57.401	0.32113	3413
247	3414	Geranium 'Roxanne'	x	21	221	2	1	30	0	900	0	57.216	21.3	57.057	21.285	57.357	0.16441	3414
248	3459	Geranium 'Roxanne'	x	21	221	3	1	-30	0	900	0	65.52626263	21.31111111	64.28686869	21.2969697	65.58181818	0.02989899	3459
249	3460	Geranium 'Roxanne'	x	21	221	3	1	-25	0	625	0	65.74949495	21.31010101	64.65656566	21.28484848	65.95656566	0.225353535	3460
250	3461	Geranium 'Roxanne'	x	21	221	3	1	-20	0	400	0	65.96161616	21.30606061	65.02222222	21.26767677	66.39090909	0.426494949	3461
251	3462	Geranium 'Roxanne'	x	21	221	3	1	-15	0	225	0	66.25151515	21.3040404	65.38282828	21.21111111	66.81818182	0.544535354	3462
252	3463	Geranium 'Roxanne'	x	21	221	3	1	-10	0	100	0	66.39494949	21.31919192	66.11313131	21.21010101	67.61616162	1.226888889	3463
253	3464	Geranium 'Roxanne'	x	21	221	3	1	-5	0	25	0	66.66868687	21.31414141	66.2040404	21.2010101	67.71111111	1.055888889	3464
254	3465	Geranium 'Roxanne'	x	21	221	3	1	0	0	0	0	66.878	21.302	66.82	21.201	68.421	1.54355	3465
255	3466	Geranium 'Roxanne'	x	21	221	3	1	5	0	25	0	67.018	21.312	66.603	21.201	68.18	1.15778	3466
256	3467	Geranium 'Roxanne'	x	21	221	3	1	10	0	100	0	67.119	21.327	66.412	21.203	67.93	0.84056	3467
257	3468	Geranium 'Roxanne'	x	21	221	3	1	15	0	225	0	67.196	21.321	66.387	21.21	67.906	0.73531	3468
258	3469	Geranium 'Roxanne'	x	21	221	3	1	20	0	400	0	67.312	21.316	66.308	21.216	67.812	0.53004	3469
259	3470	Geranium 'Roxanne'	x	21	221	3	1	25	0	625	0	67.457	21.326	66.216	21.259	67.716	0.28108	3470
260	3471	Geranium 'Roxanne'	x	21	221	3	1	30	0	900	0	67.633	21.318	66.101	21.294	67.601	-0.02487	3471
261	16645	Geranium 'Roxanne'	x	44	1044	0	0	-30	0	900	0	47.005	22.88	47.032	22.76	46.932	-0.08524	16645
262	16646	Geranium 'Roxanne'	x	44	1044	0	0	-25	0	625	0	47.0040404	22.8	47.25656566	22.68989899	47.15656566	0.124565657	16646
263	16647	Geranium 'Roxanne'	x	44	1044	0	0	-20	0	400	0	47.02929293	22.7979798	47.17777778	22.60707071	47.07777778	0.026040404	16647
264	16648	Geranium 'Roxanne'	x	44	1044	0	0	-15	0	225	0	46.99292929	22.76363636	47.42828283	22.6	47.31818182	0.295373737	16648
265	16649	Geranium 'Roxanne'	x	44	1044	0	0	-10	0	100	0	46.88282828	22.79393939	47.3989899	22.5989899	47.28686869	0.378232323	16649
266	16650	Geranium 'Roxanne'	x	44	1044	0	0	-5	0	25	0	46.798	22.798	47.404	22.598	47.291	0.46772	16650
267	16651	Geranium 'Roxanne'	x	44	1044	0	0	0	0	0	0	46.739	22.761	47.729	22.597	47.534	0.82897	16651
268	16652	Geranium 'Roxanne'	x	44	1044	0	0	5	0	25	0	46.69	22.789	47.747	22.6	47.565	0.89467	16652
269	16653	Geranium 'Roxanne'	x	44	1044	0	0	10	0	100	0	46.636	22.799	47.668	22.6	47.49	0.87524	16653
270	16654	Geranium 'Roxanne'	x	44	1044	0	0	15	0	225	0	46.616	22.799	47.443	22.603	47.316	0.68599	16654
271	16655	Geranium 'Roxanne'	x	44	1044	0	0	20	0	400	0	46.596	22.796	46.96	22.677	46.86	0.2568	16655
272	16656	Geranium 'Roxanne'	x	44	1044	0	0	25	0	625	0	46.606	22.798	46.761	22.689	46.661	0.06173	16656
273	16657	Geranium 'Roxanne'	x	44	1044	0	0	30	0	900	0	46.605	22.789	46.67	22.686	46.57	-0.0219	16657
274	16721	Geranium 'Roxanne'	x	44	1044	1	0	-30	0	900	0	41.1	22.9	40.777	22.819	41.077	0.00661	16721
275	16722	Geranium 'Roxanne'	x	44	1044	1	0	-25	0	625	0	41.096	22.9	40.884	22.799	41.184	0.10994	16722
276	16723	Geranium 'Roxanne'	x	44	1044	1	0	-20	0	400	0	41.02	22.906	40.937	22.799	41.237	0.23503	16723
277	16724	Geranium 'Roxanne'	x	44	1044	1	0	-15	0	225	0	40.907	22.906	41.196	22.798	41.485	0.58863	16724
278	16725	Geranium 'Roxanne'	x	44	1044	1	0	-10	0	100	0	40.807	22.908	41.169	22.79	41.463	0.6635	16725
279	16726	Geranium 'Roxanne'	x	44	1044	1	0	-5	0	25	0	40.646	22.902	40.973	22.765	41.273	0.64234	16726
280	16727	Geranium 'Roxanne'	x	44	1044	1	0	0	0	0	0	40.478	22.903	41.188	22.751	41.488	1.00987	16727
281	16728	Geranium 'Roxanne'	x	44	1044	1	0	5	0	25	0	40.313	22.904	41.04	22.796	41.34	1.03755	16728
282	16729	Geranium 'Roxanne'	x	44	1044	1	0	10	0	100	0	40.20707071	22.90606061	40.91111111	22.8	41.21414141	1.023838384	16729
283	16730	Geranium 'Roxanne'	x	44	1044	1	0	15	0	225	0	40.15555556	22.9040404	40.49292929	22.8	40.84141414	0.686868687	16730
284	16731	Geranium 'Roxanne'	x	44	1044	1	0	20	0	400	0	40.08080808	22.90606061	40.03434343	22.8030303	40.43434343	0.335131313	16731
285	16732	Geranium 'Roxanne'	x	44	1044	1	0	25	0	625	0	40.01414141	22.90606061	39.87171717	22.84545455	40.27171717	0.250555556	16732
286	16733	Geranium 'Roxanne'	x	44	1044	1	0	30	0	900	0	39.979	22.908	39.731	22.827	40.131	0.15483	16733
287	16797	Geranium 'Roxanne'	x	44	1044	2	0	-30	0	900	0	37.612	22.906	37.085	22.816	37.685	0.06305	16797
288	16798	Geranium 'Roxanne'	x	44	1044	2	0	-25	0	625	0	37.60505051	22.90707071	37.13737374	22.7989899	37.73737374	0.118707071	16798
289	16799	Geranium 'Roxanne'	x	44	1044	2	0	-20	0	400	0	37.50505051	22.90505051	37.13737374	22.78484848	37.73737374	0.218707071	16799
290	16800	Geranium 'Roxanne'	x	44	1044	2	0	-15	0	225	0	37.4969697	22.9040404	37.08787879	22.75151515	37.68787879	0.180757576	16800
291	16801	Geranium 'Roxanne'	x	44	1044	2	0	-10	0	100	0	37.39494949	22.9020202	37.03333333	22.70808081	37.63333333	0.232050505	16801
292	16802	Geranium 'Roxanne'	x	44	1044	2	0	-5	0	25	0	37.362	22.898	37.09	22.703	37.69	0.31765	16802
293	16803	Geranium 'Roxanne'	x	44	1044	2	0	0	0	0	0	37.251	22.9	37.124	22.704	37.724	0.46026	16803
294	16804	Geranium 'Roxanne'	x	44	1044	2	0	5	0	25	0	37.191	22.9	37.024	22.706	37.624	0.42732	16804
295	16805	Geranium 'Roxanne'	x	44	1044	2	0	10	0	100	0	37.1030303	22.9	37.02525253	22.75050505	37.62525253	0.516434343	16805
296	16806	Geranium 'Roxanne'	x	44	1044	2	0	15	0	225	0	37.036	22.9	36.745	22.793	37.345	0.32285	16806
297	16807	Geranium 'Roxanne'	x	44	1044	2	0	20	0	400	0	36.971	22.902	36.626	22.798	37.226	0.27718	16807
298	16808	Geranium 'Roxanne'	x	44	1044	2	0	25	0	625	0	36.991	22.899	36.46	22.801	37.06	0.1028	16808
299	16809	Geranium 'Roxanne'	x	44	1044	2	0	30	0	900	0	36.9	22.9	36.323	22.8	36.935	0.06639	16809
300	16873	Geranium 'Roxanne'	x	44	1044	3	0	-30	0	900	0	34.46	22.893	33.635	22.777	34.435	0.00855	16873
301	16874	Geranium 'Roxanne'	x	44	1044	3	0	-25	0	625	0	34.391	22.878	33.596	22.7	34.396	0.04128	16874
302	16875	Geranium 'Roxanne'	x	44	1044	3	0	-20	0	400	0	34.347	22.849	33.72	22.7	34.52	0.20047	16875
303	16876	Geranium 'Roxanne'	x	44	1044	3	0	-15	0	225	0	34.283	22.85	33.671	22.699	34.471	0.21901	16876
304	16877	Geranium 'Roxanne'	x	44	1044	3	0	-10	0	100	0	34.15	22.838	33.688	22.7	34.488	0.36761	16877
305	16878	Geranium 'Roxanne'	x	44	1044	3	0	-5	0	25	0	34.117	22.811	33.597	22.687	34.403	0.3162	16878
306	16879	Geranium 'Roxanne'	x	44	1044	3	0	0	0	0	0	34.105	22.813	33.891	22.666	34.691	0.60106	16879
307	16880	Geranium 'Roxanne'	x	44	1044	3	0	5	0	25	0	34.062	22.842	33.698	22.699	34.498	0.46503	16880
308	16881	Geranium 'Roxanne'	x	44	1044	3	0	10	0	100	0	34.05	22.844	33.517	22.7	34.317	0.30881	16881
309	16882	Geranium 'Roxanne'	x	44	1044	3	0	15	0	225	0	34.07474747	22.81212121	33.52626263	22.7	34.32626263	0.292676768	16882
310	16883	Geranium 'Roxanne'	x	44	1044	3	0	20	0	400	0	34.14747475	22.88282828	33.4	22.70808081	34.22626263	0.102525253	16883
311	16884	Geranium 'Roxanne'	x	44	1044	3	0	25	0	625	0	34.12727273	22.87070707	33.31414141	22.72626263	34.18888889	0.042878788	16884
312	16885	Geranium 'Roxanne'	x	44	1044	3	0	30	0	900	0	34.0989899	22.84747475	33.31919192	22.75454545	34.18888889	0.075858586	16885
313	1895	Geranium 'Roxanne'	z	3	203	0	3	0	5	0	25	51.742	21.1	51.796	21.068	51.696	-0.05101	1895
314	1896	Geranium 'Roxanne'	z	3	203	0	3	0	10	0	100	51.5030303	21.1	51.57979798	21.08888889	51.47979798	-0.041444444	1896
315	1897	Geranium 'Roxanne'	z	3	203	0	3	0	15	0	225	51.34242424	21.11414141	51.43939394	21.1	51.33939394	-0.029666667	1897
316	1898	Geranium 'Roxanne'	z	3	203	0	3	0	20	0	400	51.3010101	21.18080808	51.32525253	21.1	51.22525253	-0.109242424	1898
317	1899	Geranium 'Roxanne'	z	3	203	0	3	0	25	0	625	51.23434343	21.17878788	51.3	21.1	51.2	-0.069343434	1899
318	1900	Geranium 'Roxanne'	z	3	203	0	3	0	30	0	900	51.166	21.132	51.3	21.1	51.2	-0.001	1900
319	1971	Geranium 'Roxanne'	z	3	203	1	3	0	5	0	25	54.2969697	20.85656566	54.28282828	20.8	54.28383838	0.032828283	1971
320	1972	Geranium 'Roxanne'	z	3	203	1	3	0	10	0	100	54.228	20.865	54.2	20.8	54.2	0.014	1972
321	1973	Geranium 'Roxanne'	z	3	203	1	3	0	15	0	225	54.144	20.876	54.19	20.8	54.19	0.0874	1973
322	1974	Geranium 'Roxanne'	z	3	203	1	3	0	20	0	400	54.101	20.866	54.129	20.8	54.129	0.06574	1974
323	1975	Geranium 'Roxanne'	z	3	203	1	3	0	25	0	625	54.108	20.819	54.125	20.797	54.125	0.0545	1975
324	1976	Geranium 'Roxanne'	z	3	203	1	3	0	30	0	900	54.11	20.819	54.123	20.791	54.123	0.05038	1976
325	2047	Geranium 'Roxanne'	z	3	203	2	3	0	5	0	25	51.591	20.8	51.757	20.749	51.657	0.05846	2047
326	2048	Geranium 'Roxanne'	z	3	203	2	3	0	10	0	100	51.602	20.788	51.793	20.703	51.693	0.08564	2048
327	2049	Geranium 'Roxanne'	z	3	203	2	3	0	15	0	225	51.60612245	20.79081633	51.73061224	20.7	51.63061224	0.015326531	2049
328	2050	Geranium 'Roxanne'	z	3	203	2	3	0	20	0	400	51.6010101	20.8	51.71010101	20.71010101	51.61010101	-0.00130303	2050
329	2051	Geranium 'Roxanne'	z	3	203	2	3	0	25	0	625	51.658	20.797	51.783	20.704	51.683	0.019	2051
330	2052	Geranium 'Roxanne'	z	3	203	2	3	0	30	0	900	51.634	20.8	51.798	20.705	51.698	0.05892	2052
331	2123	Geranium 'Roxanne'	z	3	203	3	3	0	5	0	25	50.5	20.8	50.72020202	20.72323232	50.52020202	0.049414141	2123
332	2124	Geranium 'Roxanne'	z	3	203	3	3	0	10	0	100	50.4989899	20.7989899	50.74545455	20.7020202	50.54545455	0.07720202	2124
333	2125	Geranium 'Roxanne'	z	3	203	3	3	0	15	0	225	50.499	20.799	50.736	20.706	50.536	0.06718	2125
334	2126	Geranium 'Roxanne'	z	3	203	3	3	0	20	0	400	50.558	20.783	50.722	20.708	50.522	-0.00665	2126
335	2127	Geranium 'Roxanne'	z	3	203	3	3	0	25	0	625	50.51	20.797	50.708	20.711	50.508	0.02648	2127
336	2128	Geranium 'Roxanne'	z	3	203	3	3	0	30	0	900	50.45	20.8	50.67	20.702	50.47	0.0462	2128
337	2142	Geranium 'Roxanne'	z	7	207	0	0	0	5	0	25	48.524	21.3	48.815	21.258	48.615	0.09345	2142
338	2143	Geranium 'Roxanne'	z	7	207	0	0	0	10	0	100	48.524	21.3	48.761	21.2	48.561	0.03783	2143
339	2144	Geranium 'Roxanne'	z	7	207	0	0	0	15	0	225	48.552	21.296	48.81	21.2	48.61	0.0603	2144
340	2145	Geranium 'Roxanne'	z	7	207	0	0	0	20	0	400	48.559	21.219	48.871	21.2	48.671	0.11613	2145
341	2146	Geranium 'Roxanne'	z	7	207	0	0	0	25	0	625	48.55	21.201	48.879	21.18	48.679	0.13337	2146
342	2147	Geranium 'Roxanne'	z	7	207	0	0	0	30	0	900	48.391	21.2	48.674	21.106	48.474	0.08122	2147
343	2218	Geranium 'Roxanne'	z	7	207	1	0	0	5	0	25	47.481	21.38	47.864	21.328	47.664	0.15692	2218
344	2219	Geranium 'Roxanne'	z	7	207	1	0	0	10	0	100	47.399	21.399	47.792	21.324	47.592	0.16476	2219
345	2220	Geranium 'Roxanne'	z	7	207	1	0	0	15	0	225	47.437	21.396	47.721	21.307	47.521	0.05363	2220
346	2221	Geranium 'Roxanne'	z	7	207	1	0	0	20	0	400	47.454	21.37	47.785	21.302	47.585	0.10255	2221
347	2222	Geranium 'Roxanne'	z	7	207	1	0	0	25	0	625	47.498	21.374	47.818	21.3	47.618	0.09254	2222
348	2223	Geranium 'Roxanne'	z	7	207	1	0	0	30	0	900	47.55959596	21.3979798	47.89393939	21.3010101	47.69393939	0.109161616	2223
349	2294	Geranium 'Roxanne'	z	7	207	2	0	0	5	0	25	53.109	21.1	53.591	21.027	53.492	0.42773	2294
350	2295	Geranium 'Roxanne'	z	7	207	2	0	0	10	0	100	53.22929293	21.1	53.47272727	21.02323232	53.37272727	0.185616162	2295
351	2296	Geranium 'Roxanne'	z	7	207	2	0	0	15	0	225	53.21616162	21.1	53.41414141	21.03636364	53.31414141	0.13840404	2296
352	2297	Geranium 'Roxanne'	z	7	207	2	0	0	20	0	400	53.24141414	21.1	53.49393939	21.0030303	53.39393939	0.195343434	2297
353	2298	Geranium 'Roxanne'	z	7	207	2	0	0	25	0	625	53.3040404	21.1	53.5030303	21	53.4030303	0.142080808	2298
354	2299	Geranium 'Roxanne'	z	7	207	2	0	0	30	0	900	53.382	21.1	53.528	21	53.428	0.08984	2299
355	2370	Geranium 'Roxanne'	z	7	207	3	0	0	5	0	25	54.4030303	21	54.67272727	20.97979798	54.67272727	0.248878788	2370
356	2371	Geranium 'Roxanne'	z	7	207	3	0	0	10	0	100	54.4	21	54.49393939	20.98585859	54.49393939	0.067757576	2371
357	2372	Geranium 'Roxanne'	z	7	207	3	0	0	15	0	225	54.4040404	21	54.42323232	20.95757576	54.42323232	-0.009111111	2372
358	2373	Geranium 'Roxanne'	z	7	207	3	0	0	20	0	400	54.403	20.999	54.419	20.925	54.419	-0.01243	2373
359	2374	Geranium 'Roxanne'	z	7	207	3	0	0	25	0	625	54.424	21	54.424	20.941	54.424	-0.02828	2374
360	2375	Geranium 'Roxanne'	z	7	207	3	0	0	30	0	900	54.425	21	54.409	20.902	54.409	-0.04473	2375
361	2731	Geranium 'Roxanne'	z	14	214	0	3	0	5	0	25	60.92244898	21.27040816	60.09795918	21.20102041	60.99795918	0.113214286	2731
362	2732	Geranium 'Roxanne'	z	14	214	0	3	0	10	0	100	60.91313131	21.22828283	60.1020202	21.2	61.0020202	0.12710101	2732
363	2733	Geranium 'Roxanne'	z	14	214	0	3	0	15	0	225	60.91414141	21.24040404	60.05656566	21.2	60.95656566	0.075212121	2733
364	2734	Geranium 'Roxanne'	z	14	214	0	3	0	20	0	400	60.8959596	21.26262626	60.0040404	21.2	60.9040404	0.034565657	2734
365	2735	Geranium 'Roxanne'	z	14	214	0	3	0	25	0	625	60.801	21.299	59.981	21.201	60.881	0.10391	2735
366	2736	Geranium 'Roxanne'	z	14	214	0	3	0	30	0	900	60.791	21.295	59.911	21.2	60.811	0.03621	2736
367	2807	Geranium 'Roxanne'	z	14	214	1	3	0	5	0	25	64.324	21.316	63.351	21.298	64.651	0.34055	2807
368	2808	Geranium 'Roxanne'	z	14	214	1	3	0	10	0	100	64.39090909	21.31212121	63.32020202	21.2989899	64.62020202	0.239505051	2808
369	2809	Geranium 'Roxanne'	z	14	214	1	3	0	15	0	225	64.46363636	21.31313131	63.38989899	21.29090909	64.68989899	0.244151515	2809
370	2810	Geranium 'Roxanne'	z	14	214	1	3	0	20	0	400	64.50707071	21.31010101	63.38383838	21.28383838	64.68383838	0.193989899	2810
371	2811	Geranium 'Roxanne'	z	14	214	1	3	0	25	0	625	64.49090909	21.31818182	63.35656566	21.29393939	64.65656566	0.179868687	2811
372	2812	Geranium 'Roxanne'	z	14	214	1	3	0	30	0	900	64.566	21.3	63.355	21.293	64.655	0.10302	2812
373	2883	Geranium 'Roxanne'	z	14	214	2	3	0	5	0	25	65.758	21.2	64.588	21.129	66.048	0.28683	2883
374	2884	Geranium 'Roxanne'	z	14	214	2	3	0	10	0	100	65.805	21.2	64.5	21.105	65.913	0.14187	2884
375	2885	Geranium 'Roxanne'	z	14	214	2	3	0	15	0	225	65.904	21.188	64.441	21.103	65.841	-0.02308	2885
376	2886	Geranium 'Roxanne'	z	14	214	2	3	0	20	0	400	65.88367347	21.1877551	64.40612245	21.10510204	65.80612245	-0.041816327	2886
377	2887	Geranium 'Roxanne'	z	14	214	2	3	0	25	0	625	65.88888889	21.1959596	64.41212121	21.1030303	65.81212121	-0.040313131	2887
378	2888	Geranium 'Roxanne'	z	14	214	2	3	0	30	0	900	65.88686869	21.17070707	64.48080808	21.1	65.88282828	0.038616162	2888
379	2959	Geranium 'Roxanne'	z	14	214	3	3	0	5	0	25	66.653	21.1	65.223	21.041	66.724	0.10049	2959
380	2960	Geranium 'Roxanne'	z	14	214	3	3	0	10	0	100	66.7	21.1	65.246	21.028	66.757	0.07917	2960
381	2961	Geranium 'Roxanne'	z	14	214	3	3	0	15	0	225	66.699	21.1	65.276	21.088	66.776	0.11334	2961
382	2962	Geranium 'Roxanne'	z	14	214	3	3	0	20	0	400	66.694	21.1	65.22	21.1	66.72	0.0562	2962
383	2963	Geranium 'Roxanne'	z	14	214	3	3	0	25	0	625	66.7030303	21.1	65.23030303	21.1	66.73030303	0.058606061	2963
384	2964	Geranium 'Roxanne'	z	14	214	3	3	0	30	0	900	66.7	21.1	65.277	21.093	66.777	0.11347	2964
385	3016	Geranium 'Roxanne'	z	18	218	0	2	0	5	0	25	61.974	21.4	60.939	21.361	61.98	0.00912	3016
386	3017	Geranium 'Roxanne'	z	18	218	0	2	0	10	0	100	61.814	21.4	60.793	21.327	61.793	0.00375	3017
387	3018	Geranium 'Roxanne'	z	18	218	0	2	0	15	0	225	61.79090909	21.4	60.75151515	21.33232323	61.75151515	-0.020272727	3018
388	3019	Geranium 'Roxanne'	z	18	218	0	2	0	20	0	400	61.69693878	21.4	60.65	21.34081633	61.65	-0.041346939	3019
389	3020	Geranium 'Roxanne'	z	18	218	0	2	0	25	0	625	61.61616162	21.3989899	60.5979798	21.31616162	61.5979798	-0.019444444	3020
390	3021	Geranium 'Roxanne'	z	18	218	0	2	0	30	0	900	61.6989899	21.3979798	60.65656566	21.31515152	61.65656566	-0.036030303	3021
391	3092	Geranium 'Roxanne'	z	18	218	1	2	0	5	0	25	68.469	21.3	66.758	21.201	68.558	0.11011	3092
392	3093	Geranium 'Roxanne'	z	18	218	1	2	0	10	0	100	68.467	21.3	66.725	21.2	68.525	0.07452	3093
393	3094	Geranium 'Roxanne'	z	18	218	1	2	0	15	0	225	68.434	21.298	66.65	21.203	68.45	0.02251	3094
394	3095	Geranium 'Roxanne'	z	18	218	1	2	0	20	0	400	68.38	21.299	66.553	21.202	68.353	-0.03311	3095
395	3096	Geranium 'Roxanne'	z	18	218	1	2	0	25	0	625	68.29090909	21.2989899	66.47070707	21.2	68.27070707	-0.03730303	3096
396	3097	Geranium 'Roxanne'	z	18	218	1	2	0	30	0	900	68.18282828	21.2989899	66.35353535	21.2040404	68.15353535	-0.062313131	3097
397	3168	Geranium 'Roxanne'	z	18	218	2	2	0	5	0	25	72.511	21.281	70.308	21.201	72.608	0.09204	3168
398	3169	Geranium 'Roxanne'	z	18	218	2	2	0	10	0	100	72.599	21.269	70.481	21.2	72.781	0.20033	3169
399	3170	Geranium 'Roxanne'	z	18	218	2	2	0	15	0	225	72.771	21.238	70.622	21.2	72.922	0.18786	3170
400	3171	Geranium 'Roxanne'	z	18	218	2	2	0	20	0	400	72.832	21.282	70.634	21.2	72.934	0.14042	3171
401	3172	Geranium 'Roxanne'	z	18	218	2	2	0	25	0	625	72.884	21.282	70.68	21.2	72.98	0.1404	3172
402	3173	Geranium 'Roxanne'	z	18	218	2	2	0	30	0	900	72.951	21.267	70.687	21.2	72.987	0.08131	3173
403	3244	Geranium 'Roxanne'	z	18	218	3	2	0	5	0	25	64.61111111	21.13434343	63.21717172	21.1	64.53434343	-0.045707071	3244
404	3245	Geranium 'Roxanne'	z	18	218	3	2	0	10	0	100	64.44949495	21.10808081	63.11616162	21.1	64.41616162	0.001575758	3245
405	3246	Geranium 'Roxanne'	z	18	218	3	2	0	15	0	225	64.35757576	21.1010101	63	21.1	64.3	-0.038555556	3246
406	3247	Geranium 'Roxanne'	z	18	218	3	2	0	20	0	400	64.288	21.1	62.88	21.097	64.18	-0.1046	3247
407	3248	Geranium 'Roxanne'	z	18	218	3	2	0	25	0	625	64.145	21.103	62.78	21.097	64.08	-0.07481	3248
408	3249	Geranium 'Roxanne'	z	18	218	3	2	0	30	0	900	63.939	21.102	62.633	21.1	63.933	-0.03571	3249
409	3301	Geranium 'Roxanne'	z	21	221	0	1	0	5	0	25	54.537	21.7	54.58	21.662	54.58	0.04206	3301
410	3302	Geranium 'Roxanne'	z	21	221	0	1	0	10	0	100	54.487	21.694	54.513	21.606	54.513	0.01595	3302
411	3303	Geranium 'Roxanne'	z	21	221	0	1	0	15	0	225	54.504	21.635	54.457	21.6	54.457	-0.06459	3303
412	3304	Geranium 'Roxanne'	z	21	221	0	1	0	20	0	400	54.47979798	21.6010101	54.42121212	21.5989899	54.42121212	-0.080828283	3304
413	3305	Geranium 'Roxanne'	z	21	221	0	1	0	25	0	625	54.44	21.6	54.439	21.596	54.439	-0.02093	3305
414	3306	Geranium 'Roxanne'	z	21	221	0	1	0	30	0	900	54.337	21.6	54.363	21.594	54.363	-0.00381	3306
415	3358	Geranium 'Roxanne'	z	21	221	1	1	0	5	0	25	54.04141414	21.4	54.29393939	21.39292929	54.27676768	0.213737374	3358
416	3359	Geranium 'Roxanne'	z	21	221	1	1	0	10	0	100	53.9989899	21.4	54.15555556	21.36868687	54.05959596	0.099787879	3359
417	3360	Geranium 'Roxanne'	z	21	221	1	1	0	15	0	225	53.94141414	21.4	54.06868687	21.37777778	53.96868687	0.05920202	3360
418	3361	Geranium 'Roxanne'	z	21	221	1	1	0	20	0	400	53.84646465	21.4	53.97272727	21.37474747	53.87272727	0.045717172	3361
419	3362	Geranium 'Roxanne'	z	21	221	1	1	0	25	0	625	53.8030303	21.4	53.89393939	21.38383838	53.79393939	0.000121212	3362
420	3363	Geranium 'Roxanne'	z	21	221	1	1	0	30	0	900	53.82	21.4	53.885	21.371	53.785	-0.02695	3363
421	3415	Geranium 'Roxanne'	z	21	221	2	1	0	5	0	25	57.31212121	21.3	57.75757576	21.26969697	58.15757576	0.860111111	3415
422	3416	Geranium 'Roxanne'	z	21	221	2	1	0	10	0	100	57.39	21.3	57.47	21.256	57.87	0.4571	3416
423	3417	Geranium 'Roxanne'	z	21	221	2	1	0	15	0	225	57.451	21.3	57.309	21.234	57.697	0.21417	3417
424	3418	Geranium 'Roxanne'	z	21	221	2	1	0	20	0	400	57.5	21.3	57.304	21.212	57.695	0.15952	3418
425	3419	Geranium 'Roxanne'	z	21	221	2	1	0	25	0	625	57.512	21.3	57.337	21.238	57.736	0.18481	3419
426	3420	Geranium 'Roxanne'	z	21	221	2	1	0	30	0	900	57.593	21.3	57.353	21.213	57.753	0.12189	3420
427	3472	Geranium 'Roxanne'	z	21	221	3	1	0	5	0	25	67.764	21.303	66.858	21.25	68.458	0.70051	3472
428	3473	Geranium 'Roxanne'	z	21	221	3	1	0	10	0	100	67.917	21.3	66.498	21.236	68.081	0.13974	3473
429	3474	Geranium 'Roxanne'	z	21	221	3	1	0	15	0	225	68.045	21.3	66.429	21.23	67.958	-0.06623	3474
430	3475	Geranium 'Roxanne'	z	21	221	3	1	0	20	0	400	68.116	21.3	66.485	21.271	68.058	-0.07395	3475
431	3476	Geranium 'Roxanne'	z	21	221	3	1	0	25	0	625	68.241	21.304	66.635	21.266	68.235	-0.02902	3476
432	3477	Geranium 'Roxanne'	z	21	221	3	1	0	30	0	900	68.37373737	21.3020202	66.76363636	21.23636364	68.36363636	-0.015828283	3477
433	16658	Geranium 'Roxanne'	z	44	1044	0	0	0	5	0	25	46.504	22.8	46.739	22.678	46.639	0.14327	16658
434	16659	Geranium 'Roxanne'	z	44	1044	0	0	0	10	0	100	46.429	22.8	46.63	22.608	46.53	0.1169	16659
435	16660	Geranium 'Roxanne'	z	44	1044	0	0	0	15	0	225	46.402	22.8	46.512	22.635	46.412	0.03416	16660
436	16661	Geranium 'Roxanne'	z	44	1044	0	0	0	20	0	400	46.346	22.798	46.443	22.638	46.343	0.02599	16661
437	16662	Geranium 'Roxanne'	z	44	1044	0	0	0	25	0	625	46.27979798	22.7969697	46.32929293	22.64343434	46.22929293	-0.01289899	16662
438	16663	Geranium 'Roxanne'	z	44	1044	0	0	0	30	0	900	46.13737374	22.8	46.15454545	22.65353535	46.1040404	-0.032646465	16663
439	16734	Geranium 'Roxanne'	z	44	1044	1	0	0	5	0	25	39.98686869	22.9010101	39.81212121	22.8020202	40.21212121	0.22240404	16734
440	16735	Geranium 'Roxanne'	z	44	1044	1	0	0	10	0	100	39.93636364	22.9020202	39.7030303	22.8	40.1030303	0.171454545	16735
441	16736	Geranium 'Roxanne'	z	44	1044	1	0	0	15	0	225	39.84747475	22.90707071	39.61010101	22.8010101	40.01010101	0.173919192	16736
442	16737	Geranium 'Roxanne'	z	44	1044	1	0	0	20	0	400	39.828	22.909	39.605	22.8	40.005	0.18865	16737
443	16738	Geranium 'Roxanne'	z	44	1044	1	0	0	25	0	625	39.77	22.909	39.478	22.8	39.878	0.12854	16738
444	16739	Geranium 'Roxanne'	z	44	1044	1	0	0	30	0	900	39.666	22.911	39.305	22.8	39.705	0.07165	16739
445	16810	Geranium 'Roxanne'	z	44	1044	2	0	0	5	0	25	36.842	22.899	36.378	22.8	36.978	0.17554	16810
446	16811	Geranium 'Roxanne'	z	44	1044	2	0	0	10	0	100	36.771	22.897	36.244	22.781	36.886	0.12192	16811
447	16812	Geranium 'Roxanne'	z	44	1044	2	0	0	15	0	225	36.704	22.898	36.123	22.757	36.821	0.07639	16812
448	16813	Geranium 'Roxanne'	z	44	1044	2	0	0	20	0	400	36.61616162	22.8989899	36.06262626	22.78585859	36.76262626	0.108080808	16813
449	16814	Geranium 'Roxanne'	z	44	1044	2	0	0	25	0	625	36.525	22.9	35.957	22.795	36.657	0.10101	16814
450	16815	Geranium 'Roxanne'	z	44	1044	2	0	0	30	0	900	36.49393939	22.8989899	35.8969697	22.7969697	36.5969697	0.076242424	16815
451	16886	Geranium 'Roxanne'	z	44	1044	3	0	0	5	0	25	34.0377551	22.81836735	33.3755102	22.70204082	34.2244898	0.189469388	16886
452	16887	Geranium 'Roxanne'	z	44	1044	3	0	0	10	0	100	34.01919192	22.8020202	33.34848485	22.7	34.21010101	0.18289899	16887
453	16888	Geranium 'Roxanne'	z	44	1044	3	0	0	15	0	225	34.02020202	22.8010101	33.3020202	22.7	34.18989899	0.138676768	16888
454	16889	Geranium 'Roxanne'	z	44	1044	3	0	0	20	0	400	34.01111111	22.81111111	33.28585859	22.7	34.18585859	0.132737374	16889
455	16890	Geranium 'Roxanne'	z	44	1044	3	0	0	25	0	625	33.997	22.815	33.212	22.7	34.112	0.07816	16890
456	16891	Geranium 'Roxanne'	z	44	1044	3	0	0	30	0	900	33.99	22.809	33.2	22.7	34.1	0.074	16891
