# Supplementary material for: Floral Humidity in Flowering Plants: A Preliminary Survey
Source: Front Plant Sci. 2020 Mar 6;11:249. doi: 10.3389/fpls.2020.00249 (PMC7068853; doi:10.3389/fpls.2020.00249)
Supplement: SUPPLEMENTARY FILE 2 — A zipped file containing floral humidity data collected by the robot arm transects as described in the main text. A word document within the zipped files explains the data formatting in detail. Datafiles themselves are in CSV format. [file Data_Sheet_2.zip › Floral humidity data/Flowers/Geranium 'Roxanne' Raw.csv]

	X.	Individual	Species	totIndividual	date	sample..	Sample.order	x.or.z.transect	xoffset	zoffset	Background.Humidity	Background.Temperature	Focal.Humidity	Focal.Temperature	Corrected.Focal.humidity	Change.in.RH.	block	BE	Tag	N
1	5680	3	Geranium 'Roxanne'	203	2017-09-18-14-15-54	0	3	x	-30	0	51.5	20.8	51.5	20.8	51.4	-0.123	1882	First10	Here	1
2	5681	3	Geranium 'Roxanne'	203	2017-09-18-14-15-56	0	3	x	-30	0	51.5	20.8	51.5	20.8	51.4	-0.123	1882	First10	Here	2
3	5682	3	Geranium 'Roxanne'	203	2017-09-18-14-15-58	0	3	x	-30	0	51.5	20.8	51.5	20.8	51.4	-0.123	1882	First10	Here	3
4	5683	3	Geranium 'Roxanne'	203	2017-09-18-14-16-00	0	3	x	-30	0	51.5	20.8	51.5	20.8	51.4	-0.123	1882	First10	Here	4
5	5684	3	Geranium 'Roxanne'	203	2017-09-18-14-16-02	0	3	x	-30	0	51.5	20.8	51.5	20.8	51.4	-0.123	1882	First10	Here	5
6	5685	3	Geranium 'Roxanne'	203	2017-09-18-14-16-04	0	3	x	-30	0	51.4	20.8	51.5	20.8	51.4	-0.023	1882	First10	Here	6
7	5686	3	Geranium 'Roxanne'	203	2017-09-18-14-16-06	0	3	x	-30	0	51.4	20.8	51.5	20.8	51.4	-0.023	1882	First10	Here	7
8	5687	3	Geranium 'Roxanne'	203	2017-09-18-14-16-08	0	3	x	-30	0	51.4	20.8	51.5	20.8	51.4	-0.023	1882	First10	Here	8
9	5688	3	Geranium 'Roxanne'	203	2017-09-18-14-16-10	0	3	x	-30	0	51.4	20.8	51.5	20.8	51.4	-0.023	1882	First10	Here	9
10	5689	3	Geranium 'Roxanne'	203	2017-09-18-14-16-12	0	3	x	-30	0	51.4	20.8	51.5	20.8	51.4	-0.023	1882	First10	Here	10
11	5690	3	Geranium 'Roxanne'	203	2017-09-18-14-16-14	0	3	x	-30	0	51.4	20.8	51.5	20.8	51.4	-0.023	1882			11
12	5691	3	Geranium 'Roxanne'	203	2017-09-18-14-16-16	0	3	x	-30	0	51.4	20.8	51.5	20.8	51.4	-0.023	1882			12
13	5692	3	Geranium 'Roxanne'	203	2017-09-18-14-16-18	0	3	x	-30	0	51.4	20.8	51.5	20.8	51.4	-0.023	1882			13
14	5693	3	Geranium 'Roxanne'	203	2017-09-18-14-16-20	0	3	x	-30	0	51.4	20.8	51.5	20.8	51.4	-0.023	1882			14
15	5694	3	Geranium 'Roxanne'	203	2017-09-18-14-16-22	0	3	x	-30	0	51.4	20.8	51.5	20.8	51.4	-0.023	1882			15
16	5695	3	Geranium 'Roxanne'	203	2017-09-18-14-16-24	0	3	x	-30	0	51.4	20.8	51.5	20.8	51.4	-0.023	1882			16
17	5696	3	Geranium 'Roxanne'	203	2017-09-18-14-16-26	0	3	x	-30	0	51.4	20.8	51.5	20.8	51.4	-0.023	1882			17
18	5697	3	Geranium 'Roxanne'	203	2017-09-18-14-16-28	0	3	x	-30	0	51.4	20.8	51.5	20.8	51.4	-0.023	1882			18
19	5698	3	Geranium 'Roxanne'	203	2017-09-18-14-16-30	0	3	x	-30	0	51.4	20.8	51.5	20.8	51.4	-0.023	1882			19
20	5699	3	Geranium 'Roxanne'	203	2017-09-18-14-16-32	0	3	x	-30	0	51.4	20.8	51.5	20.8	51.4	-0.023	1882			20
21	5700	3	Geranium 'Roxanne'	203	2017-09-18-14-16-34	0	3	x	-30	0	51.4	20.8	51.5	20.8	51.4	-0.023	1882			21
22	5701	3	Geranium 'Roxanne'	203	2017-09-18-14-16-36	0	3	x	-30	0	51.4	20.8	51.5	20.8	51.4	-0.023	1882			22
23	5702	3	Geranium 'Roxanne'	203	2017-09-18-14-16-38	0	3	x	-30	0	51.4	20.8	51.5	20.8	51.4	-0.023	1882			23
24	5703	3	Geranium 'Roxanne'	203	2017-09-18-14-16-40	0	3	x	-30	0	51.4	20.8	51.5	20.8	51.4	-0.023	1882			24
25	5704	3	Geranium 'Roxanne'	203	2017-09-18-14-16-42	0	3	x	-30	0	51.5	20.8	51.5	20.8	51.4	-0.123	1882			25
26	5705	3	Geranium 'Roxanne'	203	2017-09-18-14-16-44	0	3	x	-30	0	51.5	20.8	51.5	20.8	51.4	-0.123	1882			26
27	5706	3	Geranium 'Roxanne'	203	2017-09-18-14-16-46	0	3	x	-30	0	51.4	20.8	51.5	20.8	51.4	-0.023	1882			27
28	5707	3	Geranium 'Roxanne'	203	2017-09-18-14-16-48	0	3	x	-30	0	51.4	20.8	51.5	20.8	51.4	-0.023	1882			28
29	5708	3	Geranium 'Roxanne'	203	2017-09-18-14-16-50	0	3	x	-30	0	51.4	20.8	51.5	20.8	51.4	-0.023	1882			29
30	5709	3	Geranium 'Roxanne'	203	2017-09-18-14-16-52	0	3	x	-30	0	51.5	20.8	51.5	20.8	51.4	-0.123	1882			30
31	5710	3	Geranium 'Roxanne'	203	2017-09-18-14-16-54	0	3	x	-30	0	51.5	20.8	51.6	20.8	51.5	-0.017	1882			31
32	5711	3	Geranium 'Roxanne'	203	2017-09-18-14-16-56	0	3	x	-30	0	51.5	20.8	51.6	20.8	51.5	-0.017	1882			32
33	5712	3	Geranium 'Roxanne'	203	2017-09-18-14-16-58	0	3	x	-30	0	51.5	20.8	51.6	20.8	51.5	-0.017	1882			33
34	5713	3	Geranium 'Roxanne'	203	2017-09-18-14-17-00	0	3	x	-30	0	51.5	20.8	51.6	20.8	51.5	-0.017	1882			34
35	5714	3	Geranium 'Roxanne'	203	2017-09-18-14-17-02	0	3	x	-30	0	51.5	20.8	51.6	20.8	51.5	-0.017	1882			35
36	5715	3	Geranium 'Roxanne'	203	2017-09-18-14-17-04	0	3	x	-30	0	51.5	20.8	51.6	20.8	51.5	-0.017	1882			36
37	5716	3	Geranium 'Roxanne'	203	2017-09-18-14-17-06	0	3	x	-30	0	51.5	20.8	51.6	20.8	51.5	-0.017	1882			37
38	5717	3	Geranium 'Roxanne'	203	2017-09-18-14-17-08	0	3	x	-30	0	51.5	20.8	51.6	20.8	51.5	-0.017	1882			38
39	5718	3	Geranium 'Roxanne'	203	2017-09-18-14-17-10	0	3	x	-30	0	51.5	20.8	51.6	20.8	51.5	-0.017	1882			39
40	5719	3	Geranium 'Roxanne'	203	2017-09-18-14-17-12	0	3	x	-30	0	51.5	20.8	51.6	20.8	51.5	-0.017	1882			40
41	5720	3	Geranium 'Roxanne'	203	2017-09-18-14-17-14	0	3	x	-30	0	51.5	20.8	51.6	20.8	51.5	-0.017	1882			41
42	5721	3	Geranium 'Roxanne'	203	2017-09-18-14-17-16	0	3	x	-30	0	51.5	20.8	51.6	20.8	51.5	-0.017	1882			42
43	5722	3	Geranium 'Roxanne'	203	2017-09-18-14-17-18	0	3	x	-30	0	51.6	20.9	51.6	20.8	51.5	-0.117	1882			43
44	5723	3	Geranium 'Roxanne'	203	2017-09-18-14-17-20	0	3	x	-30	0	51.5	20.8	51.6	20.8	51.5	-0.017	1882			44
45	5724	3	Geranium 'Roxanne'	203	2017-09-18-14-17-22	0	3	x	-30	0	51.4	20.8	51.6	20.8	51.5	0.083	1882			45
46	5725	3	Geranium 'Roxanne'	203	2017-09-18-14-17-24	0	3	x	-30	0	51.5	20.8	51.6	20.8	51.5	-0.017	1882			46
47	5726	3	Geranium 'Roxanne'	203	2017-09-18-14-17-26	0	3	x	-30	0	51.5	20.8	51.6	20.8	51.5	-0.017	1882			47
48	5727	3	Geranium 'Roxanne'	203	2017-09-18-14-17-28	0	3	x	-30	0	51.5	20.8	51.6	20.8	51.5	-0.017	1882			48
49	5728	3	Geranium 'Roxanne'	203	2017-09-18-14-17-30	0	3	x	-30	0	51.5	20.8	51.6	20.8	51.5	-0.017	1882			49
50	5729	3	Geranium 'Roxanne'	203	2017-09-18-14-17-32	0	3	x	-30	0	51.5	20.8	51.6	20.8	51.5	-0.017	1882			50
51	5730	3	Geranium 'Roxanne'	203	2017-09-18-14-17-34	0	3	x	-30	0	51.5	20.8	51.6	20.8	51.5	-0.017	1882			51
52	5731	3	Geranium 'Roxanne'	203	2017-09-18-14-17-36	0	3	x	-30	0	51.5	20.8	51.6	20.8	51.5	-0.017	1882			52
53	5732	3	Geranium 'Roxanne'	203	2017-09-18-14-17-38	0	3	x	-30	0	51.5	20.8	51.6	20.8	51.5	-0.017	1882			53
54	5733	3	Geranium 'Roxanne'	203	2017-09-18-14-17-40	0	3	x	-30	0	51.4	20.8	51.6	20.8	51.5	0.083	1882			54
55	5734	3	Geranium 'Roxanne'	203	2017-09-18-14-17-42	0	3	x	-30	0	51.5	20.9	51.6	20.8	51.5	-0.017	1882			55
56	5735	3	Geranium 'Roxanne'	203	2017-09-18-14-17-44	0	3	x	-30	0	51.5	20.8	51.6	20.8	51.5	-0.017	1882			56
57	5736	3	Geranium 'Roxanne'	203	2017-09-18-14-17-46	0	3	x	-30	0	51.5	20.8	51.6	20.8	51.5	-0.017	1882			57
58	5737	3	Geranium 'Roxanne'	203	2017-09-18-14-17-48	0	3	x	-30	0	51.5	20.8	51.6	20.8	51.5	-0.017	1882			58
59	5738	3	Geranium 'Roxanne'	203	2017-09-18-14-17-51	0	3	x	-30	0	51.4	20.8	51.6	20.8	51.5	0.083	1882			59
60	5739	3	Geranium 'Roxanne'	203	2017-09-18-14-17-53	0	3	x	-30	0	51.4	20.8	51.7	20.8	51.6	0.189	1882			60
61	5740	3	Geranium 'Roxanne'	203	2017-09-18-14-17-55	0	3	x	-30	0	51.5	20.8	51.6	20.8	51.5	-0.017	1882			61
62	5741	3	Geranium 'Roxanne'	203	2017-09-18-14-17-57	0	3	x	-30	0	51.5	20.9	51.6	20.8	51.5	-0.017	1882			62
63	5742	3	Geranium 'Roxanne'	203	2017-09-18-14-17-59	0	3	x	-30	0	51.5	20.9	51.6	20.8	51.5	-0.017	1882			63
64	5743	3	Geranium 'Roxanne'	203	2017-09-18-14-18-01	0	3	x	-30	0	51.5	20.9	51.6	20.8	51.5	-0.017	1882			64
65	5744	3	Geranium 'Roxanne'	203	2017-09-18-14-18-03	0	3	x	-30	0	51.6	20.9	51.6	20.8	51.5	-0.117	1882			65
66	5745	3	Geranium 'Roxanne'	203	2017-09-18-14-18-05	0	3	x	-30	0	51.4	20.8	51.7	20.8	51.6	0.189	1882			66
67	5746	3	Geranium 'Roxanne'	203	2017-09-18-14-18-07	0	3	x	-30	0	51.5	20.8	51.6	20.8	51.5	-0.017	1882			67
68	5747	3	Geranium 'Roxanne'	203	2017-09-18-14-18-09	0	3	x	-30	0	51.6	20.9	51.6	20.8	51.5	-0.117	1882			68
69	5748	3	Geranium 'Roxanne'	203	2017-09-18-14-18-11	0	3	x	-30	0	51.5	20.8	51.6	20.8	51.5	-0.017	1882			69
70	5749	3	Geranium 'Roxanne'	203	2017-09-18-14-18-13	0	3	x	-30	0	51.5	20.8	51.6	20.8	51.5	-0.017	1882			70
71	5750	3	Geranium 'Roxanne'	203	2017-09-18-14-18-15	0	3	x	-30	0	51.5	20.9	51.7	20.8	51.6	0.089	1882			71
72	5751	3	Geranium 'Roxanne'	203	2017-09-18-14-18-17	0	3	x	-30	0	51.6	20.9	51.6	20.8	51.5	-0.117	1882			72
73	5752	3	Geranium 'Roxanne'	203	2017-09-18-14-18-19	0	3	x	-30	0	51.5	20.8	51.6	20.8	51.5	-0.017	1882			73
74	5753	3	Geranium 'Roxanne'	203	2017-09-18-14-18-21	0	3	x	-30	0	51.4	20.8	51.6	20.8	51.5	0.083	1882			74
75	5754	3	Geranium 'Roxanne'	203	2017-09-18-14-18-23	0	3	x	-30	0	51.6	20.9	51.6	20.8	51.5	-0.117	1882			75
76	5755	3	Geranium 'Roxanne'	203	2017-09-18-14-18-25	0	3	x	-30	0	51.5	20.9	51.6	20.8	51.5	-0.017	1882			76
77	5756	3	Geranium 'Roxanne'	203	2017-09-18-14-18-27	0	3	x	-30	0	51.6	20.9	51.6	20.8	51.5	-0.117	1882			77
78	5757	3	Geranium 'Roxanne'	203	2017-09-18-14-18-29	0	3	x	-30	0	51.5	20.9	51.6	20.8	51.5	-0.017	1882			78
79	5758	3	Geranium 'Roxanne'	203	2017-09-18-14-18-31	0	3	x	-30	0	51.4	20.8	51.7	20.8	51.6	0.189	1882			79
80	5759	3	Geranium 'Roxanne'	203	2017-09-18-14-18-33	0	3	x	-30	0	51.5	20.9	51.7	20.8	51.6	0.089	1882			80
81	5760	3	Geranium 'Roxanne'	203	2017-09-18-14-18-35	0	3	x	-30	0	51.5	20.9	51.7	20.8	51.6	0.089	1882			81
82	5761	3	Geranium 'Roxanne'	203	2017-09-18-14-18-37	0	3	x	-30	0	51.4	20.8	51.7	20.8	51.6	0.189	1882			82
83	5762	3	Geranium 'Roxanne'	203	2017-09-18-14-18-39	0	3	x	-30	0	51.4	20.8	51.7	20.8	51.6	0.189	1882			83
84	5763	3	Geranium 'Roxanne'	203	2017-09-18-14-18-41	0	3	x	-30	0	51.5	20.9	51.7	20.8	51.6	0.089	1882			84
85	5764	3	Geranium 'Roxanne'	203	2017-09-18-14-18-43	0	3	x	-30	0	51.4	20.8	51.7	20.8	51.6	0.189	1882			85
86	5765	3	Geranium 'Roxanne'	203	2017-09-18-14-18-45	0	3	x	-30	0	51.4	20.8	51.6	20.8	51.5	0.083	1882			86
87	5766	3	Geranium 'Roxanne'	203	2017-09-18-14-18-47	0	3	x	-30	0	51.4	20.8	51.6	20.8	51.5	0.083	1882			87
88	5767	3	Geranium 'Roxanne'	203	2017-09-18-14-18-49	0	3	x	-30	0	51.4	20.8	51.6	20.8	51.5	0.083	1882			88
89	5768	3	Geranium 'Roxanne'	203	2017-09-18-14-18-51	0	3	x	-30	0	51.5	20.9	51.7	20.8	51.6	0.089	1882			89
90	5769	3	Geranium 'Roxanne'	203	2017-09-18-14-18-53	0	3	x	-30	0	51.5	20.9	51.7	20.8	51.6	0.089	1882			90
91	5770	3	Geranium 'Roxanne'	203	2017-09-18-14-18-55	0	3	x	-30	0	51.4	20.8	51.7	20.8	51.6	0.189	1882	Last10	Here	91
92	5771	3	Geranium 'Roxanne'	203	2017-09-18-14-18-57	0	3	x	-30	0	51.4	20.8	51.7	20.8	51.6	0.189	1882	Last10	Here	92
93	5772	3	Geranium 'Roxanne'	203	2017-09-18-14-18-59	0	3	x	-30	0	51.4	20.8	51.7	20.8	51.6	0.189	1882	Last10	Here	93
94	5773	3	Geranium 'Roxanne'	203	2017-09-18-14-19-01	0	3	x	-30	0	51.5	20.9	51.7	20.8	51.6	0.089	1882	Last10	Here	94
95	5774	3	Geranium 'Roxanne'	203	2017-09-18-14-19-03	0	3	x	-30	0	51.4	20.8	51.7	20.8	51.6	0.189	1882	Last10	Here	95
96	5775	3	Geranium 'Roxanne'	203	2017-09-18-14-19-05	0	3	x	-30	0	51.4	20.8	51.7	20.8	51.6	0.189	1882	Last10	Here	96
97	5776	3	Geranium 'Roxanne'	203	2017-09-18-14-19-07	0	3	x	-30	0	51.5	20.9	51.7	20.8	51.6	0.089	1882	Last10	Here	97
98	5777	3	Geranium 'Roxanne'	203	2017-09-18-14-19-09	0	3	x	-30	0	51.4	20.8	51.7	20.8	51.6	0.189	1882	Last10	Here	98
99	5778	3	Geranium 'Roxanne'	203	2017-09-18-14-19-11	0	3	x	-30	0	51.4	20.8	51.7	20.8	51.6	0.189	1882	Last10	Here	99
100	5779	3	Geranium 'Roxanne'	203	2017-09-18-14-19-45	0	3	x	-25	0	51.4	20.8	51.7	20.8	51.6	0.189	1883	First10	Here	1
101	5780	3	Geranium 'Roxanne'	203	2017-09-18-14-19-47	0	3	x	-25	0	51.5	20.9	51.7	20.8	51.6	0.089	1883	First10	Here	2
102	5781	3	Geranium 'Roxanne'	203	2017-09-18-14-19-49	0	3	x	-25	0	51.6	20.9	51.7	20.8	51.6	-0.011	1883	First10	Here	3
103	5782	3	Geranium 'Roxanne'	203	2017-09-18-14-19-51	0	3	x	-25	0	51.5	20.8	51.7	20.8	51.6	0.089	1883	First10	Here	4
104	5783	3	Geranium 'Roxanne'	203	2017-09-18-14-19-53	0	3	x	-25	0	51.5	20.8	51.7	20.8	51.6	0.089	1883	First10	Here	5
105	5784	3	Geranium 'Roxanne'	203	2017-09-18-14-19-55	0	3	x	-25	0	51.5	20.8	51.7	20.8	51.6	0.089	1883	First10	Here	6
106	5785	3	Geranium 'Roxanne'	203	2017-09-18-14-19-57	0	3	x	-25	0	51.5	20.8	51.7	20.8	51.6	0.089	1883	First10	Here	7
107	5786	3	Geranium 'Roxanne'	203	2017-09-18-14-19-59	0	3	x	-25	0	51.6	20.9	51.7	20.8	51.6	-0.011	1883	First10	Here	8
108	5787	3	Geranium 'Roxanne'	203	2017-09-18-14-20-01	0	3	x	-25	0	51.5	20.8	51.7	20.8	51.6	0.089	1883	First10	Here	9
109	5788	3	Geranium 'Roxanne'	203	2017-09-18-14-20-03	0	3	x	-25	0	51.6	20.9	51.7	20.8	51.6	-0.011	1883	First10	Here	10
110	5789	3	Geranium 'Roxanne'	203	2017-09-18-14-20-05	0	3	x	-25	0	51.6	20.9	51.7	20.8	51.6	-0.011	1883			11
111	5790	3	Geranium 'Roxanne'	203	2017-09-18-14-20-07	0	3	x	-25	0	51.6	20.9	51.7	20.8	51.6	-0.011	1883			12
112	5791	3	Geranium 'Roxanne'	203	2017-09-18-14-20-09	0	3	x	-25	0	51.5	20.8	51.7	20.8	51.6	0.089	1883			13
113	5792	3	Geranium 'Roxanne'	203	2017-09-18-14-20-11	0	3	x	-25	0	51.6	20.9	51.7	20.8	51.6	-0.011	1883			14
114	5793	3	Geranium 'Roxanne'	203	2017-09-18-14-20-13	0	3	x	-25	0	51.6	20.9	51.7	20.8	51.6	-0.011	1883			15
115	5794	3	Geranium 'Roxanne'	203	2017-09-18-14-20-15	0	3	x	-25	0	51.6	20.9	51.7	20.8	51.6	-0.011	1883			16
116	5795	3	Geranium 'Roxanne'	203	2017-09-18-14-20-17	0	3	x	-25	0	51.5	20.9	51.6	20.8	51.5	-0.017	1883			17
117	5796	3	Geranium 'Roxanne'	203	2017-09-18-14-20-19	0	3	x	-25	0	51.5	20.9	51.6	20.8	51.5	-0.017	1883			18
118	5797	3	Geranium 'Roxanne'	203	2017-09-18-14-20-21	0	3	x	-25	0	51.5	20.8	51.6	20.8	51.5	-0.017	1883			19
119	5798	3	Geranium 'Roxanne'	203	2017-09-18-14-20-23	0	3	x	-25	0	51.5	20.9	51.6	20.8	51.5	-0.017	1883			20
120	5799	3	Geranium 'Roxanne'	203	2017-09-18-14-20-25	0	3	x	-25	0	51.4	20.8	51.6	20.8	51.5	0.083	1883			21
121	5800	3	Geranium 'Roxanne'	203	2017-09-18-14-20-27	0	3	x	-25	0	51.4	20.8	51.6	20.8	51.5	0.083	1883			22
122	5801	3	Geranium 'Roxanne'	203	2017-09-18-14-20-29	0	3	x	-25	0	51.6	20.9	51.7	20.8	51.6	-0.011	1883			23
123	5802	3	Geranium 'Roxanne'	203	2017-09-18-14-20-31	0	3	x	-25	0	51.5	20.9	51.7	20.8	51.6	0.089	1883			24
124	5803	3	Geranium 'Roxanne'	203	2017-09-18-14-20-33	0	3	x	-25	0	51.4	20.8	51.7	20.8	51.6	0.189	1883			25
125	5804	3	Geranium 'Roxanne'	203	2017-09-18-14-20-35	0	3	x	-25	0	51.6	20.9	51.6	20.8	51.5	-0.117	1883			26
126	5805	3	Geranium 'Roxanne'	203	2017-09-18-14-20-37	0	3	x	-25	0	51.6	20.9	51.6	20.8	51.5	-0.117	1883			27
127	5806	3	Geranium 'Roxanne'	203	2017-09-18-14-20-39	0	3	x	-25	0	51.6	20.9	51.6	20.8	51.5	-0.117	1883			28
128	5807	3	Geranium 'Roxanne'	203	2017-09-18-14-20-41	0	3	x	-25	0	51.6	20.9	51.7	20.8	51.6	-0.011	1883			29
129	5808	3	Geranium 'Roxanne'	203	2017-09-18-14-20-43	0	3	x	-25	0	51.6	20.9	51.6	20.8	51.5	-0.117	1883			30
130	5809	3	Geranium 'Roxanne'	203	2017-09-18-14-20-45	0	3	x	-25	0	51.6	20.9	51.6	20.8	51.5	-0.117	1883			31
131	5810	3	Geranium 'Roxanne'	203	2017-09-18-14-20-47	0	3	x	-25	0	51.6	20.9	51.6	20.8	51.5	-0.117	1883			32
132	5811	3	Geranium 'Roxanne'	203	2017-09-18-14-20-49	0	3	x	-25	0	51.5	20.9	51.6	20.8	51.5	-0.017	1883			33
133	5812	3	Geranium 'Roxanne'	203	2017-09-18-14-20-51	0	3	x	-25	0	51.4	20.8	51.6	20.8	51.5	0.083	1883			34
134	5813	3	Geranium 'Roxanne'	203	2017-09-18-14-20-53	0	3	x	-25	0	51.5	20.9	51.6	20.8	51.5	-0.017	1883			35
135	5814	3	Geranium 'Roxanne'	203	2017-09-18-14-20-55	0	3	x	-25	0	51.5	20.8	51.6	20.8	51.5	-0.017	1883			36
136	5815	3	Geranium 'Roxanne'	203	2017-09-18-14-20-57	0	3	x	-25	0	51.6	20.9	51.6	20.8	51.5	-0.117	1883			37
137	5816	3	Geranium 'Roxanne'	203	2017-09-18-14-20-59	0	3	x	-25	0	51.5	20.9	51.6	20.8	51.5	-0.017	1883			38
138	5817	3	Geranium 'Roxanne'	203	2017-09-18-14-21-01	0	3	x	-25	0	51.5	20.9	51.6	20.8	51.5	-0.017	1883			39
139	5818	3	Geranium 'Roxanne'	203	2017-09-18-14-21-03	0	3	x	-25	0	51.6	20.9	51.6	20.8	51.5	-0.117	1883			40
140	5819	3	Geranium 'Roxanne'	203	2017-09-18-14-21-05	0	3	x	-25	0	51.6	20.9	51.7	20.8	51.6	-0.011	1883			41
141	5820	3	Geranium 'Roxanne'	203	2017-09-18-14-21-07	0	3	x	-25	0	51.5	20.9	51.7	20.8	51.6	0.089	1883			42
142	5821	3	Geranium 'Roxanne'	203	2017-09-18-14-21-09	0	3	x	-25	0	51.6	20.9	51.6	20.8	51.5	-0.117	1883			43
143	5822	3	Geranium 'Roxanne'	203	2017-09-18-14-21-11	0	3	x	-25	0	51.6	20.9	51.7	20.8	51.6	-0.011	1883			44
144	5823	3	Geranium 'Roxanne'	203	2017-09-18-14-21-13	0	3	x	-25	0	51.5	20.9	51.6	20.8	51.5	-0.017	1883			45
145	5824	3	Geranium 'Roxanne'	203	2017-09-18-14-21-15	0	3	x	-25	0	51.5	20.9	51.6	20.8	51.5	-0.017	1883			46
146	5825	3	Geranium 'Roxanne'	203	2017-09-18-14-21-17	0	3	x	-25	0	51.5	20.9	51.6	20.8	51.5	-0.017	1883			47
147	5826	3	Geranium 'Roxanne'	203	2017-09-18-14-21-19	0	3	x	-25	0	51.5	20.9	51.7	20.8	51.6	0.089	1883			48
148	5827	3	Geranium 'Roxanne'	203	2017-09-18-14-21-21	0	3	x	-25	0	51.5	20.9	51.7	20.8	51.6	0.089	1883			49
149	5828	3	Geranium 'Roxanne'	203	2017-09-18-14-21-23	0	3	x	-25	0	51.5	20.9	51.7	20.8	51.6	0.089	1883			50
150	5829	3	Geranium 'Roxanne'	203	2017-09-18-14-21-25	0	3	x	-25	0	51.5	20.9	51.6	20.8	51.5	-0.017	1883			51
151	5830	3	Geranium 'Roxanne'	203	2017-09-18-14-21-27	0	3	x	-25	0	51.5	20.9	51.6	20.8	51.5	-0.017	1883			52
152	5831	3	Geranium 'Roxanne'	203	2017-09-18-14-21-29	0	3	x	-25	0	51.5	20.9	51.6	20.8	51.5	-0.017	1883			53
153	5832	3	Geranium 'Roxanne'	203	2017-09-18-14-21-31	0	3	x	-25	0	51.5	20.9	51.6	20.8	51.5	-0.017	1883			54
154	5833	3	Geranium 'Roxanne'	203	2017-09-18-14-21-33	0	3	x	-25	0	51.5	20.9	51.6	20.8	51.5	-0.017	1883			55
155	5834	3	Geranium 'Roxanne'	203	2017-09-18-14-21-35	0	3	x	-25	0	51.5	20.9	51.7	20.8	51.6	0.089	1883			56
156	5835	3	Geranium 'Roxanne'	203	2017-09-18-14-21-37	0	3	x	-25	0	51.5	20.9	51.7	20.8	51.6	0.089	1883			57
157	5836	3	Geranium 'Roxanne'	203	2017-09-18-14-21-39	0	3	x	-25	0	51.5	20.9	51.7	20.8	51.6	0.089	1883			58
158	5837	3	Geranium 'Roxanne'	203	2017-09-18-14-21-41	0	3	x	-25	0	51.5	20.9	51.6	20.8	51.5	-0.017	1883			59
159	5838	3	Geranium 'Roxanne'	203	2017-09-18-14-21-43	0	3	x	-25	0	51.5	20.9	51.6	20.8	51.5	-0.017	1883			60
160	5839	3	Geranium 'Roxanne'	203	2017-09-18-14-21-45	0	3	x	-25	0	51.5	20.9	51.6	20.8	51.5	-0.017	1883			61
161	5840	3	Geranium 'Roxanne'	203	2017-09-18-14-21-47	0	3	x	-25	0	51.5	20.9	51.7	20.8	51.6	0.089	1883			62
162	5841	3	Geranium 'Roxanne'	203	2017-09-18-14-21-49	0	3	x	-25	0	51.5	20.9	51.7	20.8	51.6	0.089	1883			63
163	5842	3	Geranium 'Roxanne'	203	2017-09-18-14-21-51	0	3	x	-25	0	51.5	20.9	51.7	20.8	51.6	0.089	1883			64
164	5843	3	Geranium 'Roxanne'	203	2017-09-18-14-21-53	0	3	x	-25	0	51.5	20.9	51.7	20.8	51.6	0.089	1883			65
165	5844	3	Geranium 'Roxanne'	203	2017-09-18-14-21-55	0	3	x	-25	0	51.5	20.9	51.7	20.8	51.6	0.089	1883			66
166	5845	3	Geranium 'Roxanne'	203	2017-09-18-14-21-57	0	3	x	-25	0	51.6	20.9	51.7	20.8	51.6	-0.011	1883			67
167	5846	3	Geranium 'Roxanne'	203	2017-09-18-14-21-59	0	3	x	-25	0	51.6	20.9	51.7	20.8	51.6	-0.011	1883			68
168	5847	3	Geranium 'Roxanne'	203	2017-09-18-14-22-01	0	3	x	-25	0	51.6	20.9	51.7	20.8	51.6	-0.011	1883			69
169	5848	3	Geranium 'Roxanne'	203	2017-09-18-14-22-03	0	3	x	-25	0	51.6	20.9	51.7	20.8	51.6	-0.011	1883			70
170	5849	3	Geranium 'Roxanne'	203	2017-09-18-14-22-05	0	3	x	-25	0	51.6	20.9	51.7	20.8	51.6	-0.011	1883			71
171	5850	3	Geranium 'Roxanne'	203	2017-09-18-14-22-07	0	3	x	-25	0	51.5	20.9	51.7	20.8	51.6	0.089	1883			72
172	5851	3	Geranium 'Roxanne'	203	2017-09-18-14-22-09	0	3	x	-25	0	51.6	20.9	51.7	20.8	51.6	-0.011	1883			73
173	5852	3	Geranium 'Roxanne'	203	2017-09-18-14-22-11	0	3	x	-25	0	51.6	20.9	51.7	20.8	51.6	-0.011	1883			74
174	5853	3	Geranium 'Roxanne'	203	2017-09-18-14-22-13	0	3	x	-25	0	51.5	20.8	51.7	20.8	51.6	0.089	1883			75
175	5854	3	Geranium 'Roxanne'	203	2017-09-18-14-22-15	0	3	x	-25	0	51.6	20.9	51.7	20.8	51.6	-0.011	1883			76
176	5855	3	Geranium 'Roxanne'	203	2017-09-18-14-22-17	0	3	x	-25	0	51.6	20.9	51.7	20.8	51.6	-0.011	1883			77
177	5856	3	Geranium 'Roxanne'	203	2017-09-18-14-22-19	0	3	x	-25	0	51.6	20.9	51.7	20.8	51.6	-0.011	1883			78
178	5857	3	Geranium 'Roxanne'	203	2017-09-18-14-22-21	0	3	x	-25	0	51.6	20.9	51.7	20.8	51.6	-0.011	1883			79
179	5858	3	Geranium 'Roxanne'	203	2017-09-18-14-22-23	0	3	x	-25	0	51.6	20.9	51.7	20.8	51.6	-0.011	1883			80
180	5859	3	Geranium 'Roxanne'	203	2017-09-18-14-22-25	0	3	x	-25	0	51.6	20.9	51.7	20.8	51.6	-0.011	1883			81
181	5860	3	Geranium 'Roxanne'	203	2017-09-18-14-22-27	0	3	x	-25	0	51.6	20.9	51.7	20.8	51.6	-0.011	1883			82
182	5861	3	Geranium 'Roxanne'	203	2017-09-18-14-22-29	0	3	x	-25	0	51.6	20.9	51.7	20.8	51.6	-0.011	1883			83
183	5862	3	Geranium 'Roxanne'	203	2017-09-18-14-22-31	0	3	x	-25	0	51.6	20.9	51.7	20.8	51.6	-0.011	1883			84
184	5863	3	Geranium 'Roxanne'	203	2017-09-18-14-22-33	0	3	x	-25	0	51.6	20.9	51.7	20.8	51.6	-0.011	1883			85
185	5864	3	Geranium 'Roxanne'	203	2017-09-18-14-22-35	0	3	x	-25	0	51.6	20.9	51.7	20.8	51.6	-0.011	1883			86
186	5865	3	Geranium 'Roxanne'	203	2017-09-18-14-22-37	0	3	x	-25	0	51.6	20.9	51.7	20.8	51.6	-0.011	1883			87
187	5866	3	Geranium 'Roxanne'	203	2017-09-18-14-22-39	0	3	x	-25	0	51.6	20.9	51.7	20.8	51.6	-0.011	1883			88
188	5867	3	Geranium 'Roxanne'	203	2017-09-18-14-22-41	0	3	x	-25	0	51.6	20.9	51.7	20.8	51.6	-0.011	1883			89
189	5868	3	Geranium 'Roxanne'	203	2017-09-18-14-22-43	0	3	x	-25	0	51.6	20.9	51.7	20.8	51.6	-0.011	1883			90
190	5869	3	Geranium 'Roxanne'	203	2017-09-18-14-22-45	0	3	x	-25	0	51.6	20.9	51.7	20.8	51.6	-0.011	1883	Last10	Here	91
191	5870	3	Geranium 'Roxanne'	203	2017-09-18-14-22-47	0	3	x	-25	0	51.6	20.9	51.8	20.8	51.7	0.095	1883	Last10	Here	92
192	5871	3	Geranium 'Roxanne'	203	2017-09-18-14-22-49	0	3	x	-25	0	51.6	20.9	51.7	20.8	51.6	-0.011	1883	Last10	Here	93
193	5872	3	Geranium 'Roxanne'	203	2017-09-18-14-22-51	0	3	x	-25	0	51.6	20.9	51.7	20.8	51.6	-0.011	1883	Last10	Here	94
194	5873	3	Geranium 'Roxanne'	203	2017-09-18-14-22-53	0	3	x	-25	0	51.6	20.9	51.7	20.8	51.6	-0.011	1883	Last10	Here	95
195	5874	3	Geranium 'Roxanne'	203	2017-09-18-14-22-55	0	3	x	-25	0	51.6	20.9	51.7	20.8	51.6	-0.011	1883	Last10	Here	96
196	5875	3	Geranium 'Roxanne'	203	2017-09-18-14-22-57	0	3	x	-25	0	51.6	20.9	51.7	20.8	51.6	-0.011	1883	Last10	Here	97
197	5876	3	Geranium 'Roxanne'	203	2017-09-18-14-22-59	0	3	x	-25	0	51.6	20.9	51.8	20.9	51.7	0.095	1883	Last10	Here	98
198	5877	3	Geranium 'Roxanne'	203	2017-09-18-14-23-01	0	3	x	-25	0	51.5	20.9	51.7	20.8	51.6	0.089	1883	Last10	Here	99
199	5878	3	Geranium 'Roxanne'	203	2017-09-18-14-23-34	0	3	x	-20	0	51.6	20.9	51.7	20.8	51.6	-0.011	1884	First10	Here	1
200	5879	3	Geranium 'Roxanne'	203	2017-09-18-14-23-36	0	3	x	-20	0	51.6	20.9	51.7	20.8	51.6	-0.011	1884	First10	Here	2
201	5880	3	Geranium 'Roxanne'	203	2017-09-18-14-23-38	0	3	x	-20	0	51.6	20.9	51.7	20.8	51.6	-0.011	1884	First10	Here	3
202	5881	3	Geranium 'Roxanne'	203	2017-09-18-14-23-40	0	3	x	-20	0	51.6	20.9	51.7	20.8	51.6	-0.011	1884	First10	Here	4
203	5882	3	Geranium 'Roxanne'	203	2017-09-18-14-23-42	0	3	x	-20	0	51.6	20.9	51.8	20.9	51.7	0.095	1884	First10	Here	5
204	5883	3	Geranium 'Roxanne'	203	2017-09-18-14-23-44	0	3	x	-20	0	51.6	20.9	51.7	20.8	51.6	-0.011	1884	First10	Here	6
205	5884	3	Geranium 'Roxanne'	203	2017-09-18-14-23-46	0	3	x	-20	0	51.6	20.9	51.8	20.9	51.7	0.095	1884	First10	Here	7
206	5885	3	Geranium 'Roxanne'	203	2017-09-18-14-23-48	0	3	x	-20	0	51.6	20.9	51.7	20.8	51.6	-0.011	1884	First10	Here	8
207	5886	3	Geranium 'Roxanne'	203	2017-09-18-14-23-50	0	3	x	-20	0	51.6	20.9	51.7	20.8	51.6	-0.011	1884	First10	Here	9
208	5887	3	Geranium 'Roxanne'	203	2017-09-18-14-23-52	0	3	x	-20	0	51.6	20.9	51.7	20.8	51.6	-0.011	1884	First10	Here	10
209	5888	3	Geranium 'Roxanne'	203	2017-09-18-14-23-54	0	3	x	-20	0	51.6	20.9	51.7	20.8	51.6	-0.011	1884			11
210	5889	3	Geranium 'Roxanne'	203	2017-09-18-14-23-56	0	3	x	-20	0	51.6	20.9	51.7	20.8	51.6	-0.011	1884			12
211	5890	3	Geranium 'Roxanne'	203	2017-09-18-14-23-58	0	3	x	-20	0	51.6	20.9	51.7	20.8	51.6	-0.011	1884			13
212	5891	3	Geranium 'Roxanne'	203	2017-09-18-14-24-00	0	3	x	-20	0	51.6	20.9	51.8	20.9	51.7	0.095	1884			14
213	5892	3	Geranium 'Roxanne'	203	2017-09-18-14-24-02	0	3	x	-20	0	51.6	20.9	51.7	20.8	51.6	-0.011	1884			15
214	5893	3	Geranium 'Roxanne'	203	2017-09-18-14-24-04	0	3	x	-20	0	51.6	20.9	51.7	20.8	51.6	-0.011	1884			16
215	5894	3	Geranium 'Roxanne'	203	2017-09-18-14-24-06	0	3	x	-20	0	51.6	20.9	51.7	20.8	51.6	-0.011	1884			17
216	5895	3	Geranium 'Roxanne'	203	2017-09-18-14-24-08	0	3	x	-20	0	51.6	20.9	51.7	20.8	51.6	-0.011	1884			18
217	5896	3	Geranium 'Roxanne'	203	2017-09-18-14-24-10	0	3	x	-20	0	51.6	20.9	51.7	20.8	51.6	-0.011	1884			19
218	5897	3	Geranium 'Roxanne'	203	2017-09-18-14-24-12	0	3	x	-20	0	51.6	20.9	51.7	20.8	51.6	-0.011	1884			20
219	5898	3	Geranium 'Roxanne'	203	2017-09-18-14-24-14	0	3	x	-20	0	51.6	20.9	51.7	20.8	51.6	-0.011	1884			21
220	5899	3	Geranium 'Roxanne'	203	2017-09-18-14-24-16	0	3	x	-20	0	51.6	20.9	51.7	20.8	51.6	-0.011	1884			22
221	5900	3	Geranium 'Roxanne'	203	2017-09-18-14-24-18	0	3	x	-20	0	51.6	20.9	51.7	20.8	51.6	-0.011	1884			23
222	5901	3	Geranium 'Roxanne'	203	2017-09-18-14-24-20	0	3	x	-20	0	51.6	20.9	51.7	20.8	51.6	-0.011	1884			24
223	5902	3	Geranium 'Roxanne'	203	2017-09-18-14-24-22	0	3	x	-20	0	51.6	20.9	51.7	20.8	51.6	-0.011	1884			25
224	5903	3	Geranium 'Roxanne'	203	2017-09-18-14-24-24	0	3	x	-20	0	51.6	20.9	51.7	20.8	51.6	-0.011	1884			26
225	5904	3	Geranium 'Roxanne'	203	2017-09-18-14-24-26	0	3	x	-20	0	51.6	20.9	51.8	20.9	51.7	0.095	1884			27
226	5905	3	Geranium 'Roxanne'	203	2017-09-18-14-24-28	0	3	x	-20	0	51.6	20.9	51.8	20.9	51.7	0.095	1884			28
227	5906	3	Geranium 'Roxanne'	203	2017-09-18-14-24-30	0	3	x	-20	0	51.6	20.9	51.8	20.9	51.7	0.095	1884			29
228	5907	3	Geranium 'Roxanne'	203	2017-09-18-14-24-32	0	3	x	-20	0	51.6	20.9	51.7	20.8	51.6	-0.011	1884			30
229	5908	3	Geranium 'Roxanne'	203	2017-09-18-14-24-34	0	3	x	-20	0	51.6	20.9	51.8	20.9	51.7	0.095	1884			31
230	5909	3	Geranium 'Roxanne'	203	2017-09-18-14-24-36	0	3	x	-20	0	51.6	20.9	51.8	20.9	51.7	0.095	1884			32
231	5910	3	Geranium 'Roxanne'	203	2017-09-18-14-24-38	0	3	x	-20	0	51.6	20.9	51.8	20.9	51.7	0.095	1884			33
232	5911	3	Geranium 'Roxanne'	203	2017-09-18-14-24-40	0	3	x	-20	0	51.6	20.9	51.8	20.9	51.7	0.095	1884			34
233	5912	3	Geranium 'Roxanne'	203	2017-09-18-14-24-42	0	3	x	-20	0	51.6	20.9	51.7	20.8	51.6	-0.011	1884			35
234	5913	3	Geranium 'Roxanne'	203	2017-09-18-14-24-44	0	3	x	-20	0	51.6	20.9	51.8	20.9	51.7	0.095	1884			36
235	5914	3	Geranium 'Roxanne'	203	2017-09-18-14-24-46	0	3	x	-20	0	51.6	20.9	51.8	20.9	51.7	0.095	1884			37
236	5915	3	Geranium 'Roxanne'	203	2017-09-18-14-24-48	0	3	x	-20	0	51.6	20.9	51.8	20.9	51.7	0.095	1884			38
237	5916	3	Geranium 'Roxanne'	203	2017-09-18-14-24-50	0	3	x	-20	0	51.6	20.9	51.7	20.8	51.6	-0.011	1884			39
238	5917	3	Geranium 'Roxanne'	203	2017-09-18-14-24-52	0	3	x	-20	0	51.6	20.9	51.8	20.9	51.7	0.095	1884			40
239	5918	3	Geranium 'Roxanne'	203	2017-09-18-14-24-54	0	3	x	-20	0	51.6	20.9	51.7	20.8	51.6	-0.011	1884			41
240	5919	3	Geranium 'Roxanne'	203	2017-09-18-14-24-56	0	3	x	-20	0	51.6	20.9	51.7	20.8	51.6	-0.011	1884			42
241	5920	3	Geranium 'Roxanne'	203	2017-09-18-14-24-58	0	3	x	-20	0	51.6	20.9	51.7	20.8	51.6	-0.011	1884			43
242	5921	3	Geranium 'Roxanne'	203	2017-09-18-14-25-00	0	3	x	-20	0	51.6	20.9	51.8	20.9	51.7	0.095	1884			44
243	5922	3	Geranium 'Roxanne'	203	2017-09-18-14-25-02	0	3	x	-20	0	51.6	20.9	51.8	20.9	51.7	0.095	1884			45
244	5923	3	Geranium 'Roxanne'	203	2017-09-18-14-25-04	0	3	x	-20	0	51.5	20.9	51.7	20.8	51.6	0.089	1884			46
245	5924	3	Geranium 'Roxanne'	203	2017-09-18-14-25-06	0	3	x	-20	0	51.5	20.9	51.8	20.9	51.7	0.195	1884			47
246	5925	3	Geranium 'Roxanne'	203	2017-09-18-14-25-08	0	3	x	-20	0	51.5	20.9	51.8	20.9	51.7	0.195	1884			48
247	5926	3	Geranium 'Roxanne'	203	2017-09-18-14-25-10	0	3	x	-20	0	51.5	20.9	51.7	20.8	51.6	0.089	1884			49
248	5927	3	Geranium 'Roxanne'	203	2017-09-18-14-25-12	0	3	x	-20	0	51.5	20.9	51.7	20.8	51.6	0.089	1884			50
249	5928	3	Geranium 'Roxanne'	203	2017-09-18-14-25-14	0	3	x	-20	0	51.5	20.9	51.8	20.9	51.7	0.195	1884			51
250	5929	3	Geranium 'Roxanne'	203	2017-09-18-14-25-16	0	3	x	-20	0	51.5	20.9	51.8	20.9	51.7	0.195	1884			52
251	5930	3	Geranium 'Roxanne'	203	2017-09-18-14-25-18	0	3	x	-20	0	51.5	20.9	51.8	20.9	51.7	0.195	1884			53
252	5931	3	Geranium 'Roxanne'	203	2017-09-18-14-25-20	0	3	x	-20	0	51.5	20.9	51.8	20.9	51.7	0.195	1884			54
253	5932	3	Geranium 'Roxanne'	203	2017-09-18-14-25-22	0	3	x	-20	0	51.5	20.9	51.8	20.9	51.7	0.195	1884			55
254	5933	3	Geranium 'Roxanne'	203	2017-09-18-14-25-24	0	3	x	-20	0	51.5	20.9	51.8	20.9	51.7	0.195	1884			56
255	5934	3	Geranium 'Roxanne'	203	2017-09-18-14-25-26	0	3	x	-20	0	51.5	20.9	51.7	20.8	51.6	0.089	1884			57
256	5935	3	Geranium 'Roxanne'	203	2017-09-18-14-25-28	0	3	x	-20	0	51.5	20.9	51.8	20.9	51.7	0.195	1884			58
257	5936	3	Geranium 'Roxanne'	203	2017-09-18-14-25-30	0	3	x	-20	0	51.5	20.9	51.8	20.9	51.7	0.195	1884			59
258	5937	3	Geranium 'Roxanne'	203	2017-09-18-14-25-32	0	3	x	-20	0	51.6	20.9	51.8	20.9	51.7	0.095	1884			60
259	5938	3	Geranium 'Roxanne'	203	2017-09-18-14-25-34	0	3	x	-20	0	51.5	20.9	51.8	20.9	51.7	0.195	1884			61
260	5939	3	Geranium 'Roxanne'	203	2017-09-18-14-25-36	0	3	x	-20	0	51.5	20.9	51.8	20.9	51.7	0.195	1884			62
261	5940	3	Geranium 'Roxanne'	203	2017-09-18-14-25-38	0	3	x	-20	0	51.5	20.9	51.8	20.9	51.7	0.195	1884			63
262	5941	3	Geranium 'Roxanne'	203	2017-09-18-14-25-40	0	3	x	-20	0	51.5	20.9	51.8	20.9	51.7	0.195	1884			64
263	5942	3	Geranium 'Roxanne'	203	2017-09-18-14-25-42	0	3	x	-20	0	51.5	20.9	51.8	20.9	51.7	0.195	1884			65
264	5943	3	Geranium 'Roxanne'	203	2017-09-18-14-25-44	0	3	x	-20	0	51.5	20.9	51.8	20.9	51.7	0.195	1884			66
265	5944	3	Geranium 'Roxanne'	203	2017-09-18-14-25-46	0	3	x	-20	0	51.5	20.9	51.8	20.9	51.7	0.195	1884			67
266	5945	3	Geranium 'Roxanne'	203	2017-09-18-14-25-48	0	3	x	-20	0	51.5	20.9	51.8	20.9	51.7	0.195	1884			68
267	5946	3	Geranium 'Roxanne'	203	2017-09-18-14-25-50	0	3	x	-20	0	51.5	20.9	51.8	20.9	51.7	0.195	1884			69
268	5947	3	Geranium 'Roxanne'	203	2017-09-18-14-25-52	0	3	x	-20	0	51.6	20.9	51.8	20.9	51.7	0.095	1884			70
269	5948	3	Geranium 'Roxanne'	203	2017-09-18-14-25-54	0	3	x	-20	0	51.5	20.9	51.7	20.8	51.6	0.089	1884			71
270	5949	3	Geranium 'Roxanne'	203	2017-09-18-14-25-56	0	3	x	-20	0	51.6	20.9	51.8	20.9	51.7	0.095	1884			72
271	5950	3	Geranium 'Roxanne'	203	2017-09-18-14-25-58	0	3	x	-20	0	51.6	20.9	51.8	20.9	51.7	0.095	1884			73
272	5951	3	Geranium 'Roxanne'	203	2017-09-18-14-26-00	0	3	x	-20	0	51.6	20.9	51.8	20.9	51.7	0.095	1884			74
273	5952	3	Geranium 'Roxanne'	203	2017-09-18-14-26-02	0	3	x	-20	0	51.5	20.9	51.8	20.9	51.7	0.195	1884			75
274	5953	3	Geranium 'Roxanne'	203	2017-09-18-14-26-04	0	3	x	-20	0	51.5	20.9	51.8	20.9	51.7	0.195	1884			76
275	5954	3	Geranium 'Roxanne'	203	2017-09-18-14-26-06	0	3	x	-20	0	51.6	20.9	51.8	20.9	51.7	0.095	1884			77
276	5955	3	Geranium 'Roxanne'	203	2017-09-18-14-26-08	0	3	x	-20	0	51.6	20.9	51.8	20.9	51.7	0.095	1884			78
277	5956	3	Geranium 'Roxanne'	203	2017-09-18-14-26-10	0	3	x	-20	0	51.6	20.9	51.7	20.9	51.6	-0.011	1884			79
278	5957	3	Geranium 'Roxanne'	203	2017-09-18-14-26-12	0	3	x	-20	0	51.6	20.9	51.7	20.8	51.6	-0.011	1884			80
279	5958	3	Geranium 'Roxanne'	203	2017-09-18-14-26-14	0	3	x	-20	0	51.6	20.9	51.7	20.9	51.6	-0.011	1884			81
280	5959	3	Geranium 'Roxanne'	203	2017-09-18-14-26-16	0	3	x	-20	0	51.6	20.9	51.8	20.9	51.7	0.095	1884			82
281	5960	3	Geranium 'Roxanne'	203	2017-09-18-14-26-18	0	3	x	-20	0	51.6	20.9	51.8	20.9	51.7	0.095	1884			83
282	5961	3	Geranium 'Roxanne'	203	2017-09-18-14-26-20	0	3	x	-20	0	51.6	20.9	51.8	20.9	51.7	0.095	1884			84
283	5962	3	Geranium 'Roxanne'	203	2017-09-18-14-26-22	0	3	x	-20	0	51.6	20.9	51.7	20.9	51.6	-0.011	1884			85
284	5963	3	Geranium 'Roxanne'	203	2017-09-18-14-26-24	0	3	x	-20	0	51.6	20.9	51.8	20.9	51.7	0.095	1884			86
285	5964	3	Geranium 'Roxanne'	203	2017-09-18-14-26-26	0	3	x	-20	0	51.6	20.9	51.7	20.9	51.6	-0.011	1884			87
286	5965	3	Geranium 'Roxanne'	203	2017-09-18-14-26-28	0	3	x	-20	0	51.5	20.9	51.7	20.8	51.6	0.089	1884			88
287	5966	3	Geranium 'Roxanne'	203	2017-09-18-14-26-30	0	3	x	-20	0	51.5	20.9	51.8	20.9	51.7	0.195	1884			89
288	5967	3	Geranium 'Roxanne'	203	2017-09-18-14-26-32	0	3	x	-20	0	51.5	20.9	51.7	20.9	51.6	0.089	1884			90
289	5968	3	Geranium 'Roxanne'	203	2017-09-18-14-26-34	0	3	x	-20	0	51.5	20.9	51.8	20.9	51.7	0.195	1884	Last10	Here	91
290	5969	3	Geranium 'Roxanne'	203	2017-09-18-14-26-36	0	3	x	-20	0	51.6	20.9	51.7	20.9	51.6	-0.011	1884	Last10	Here	92
291	5970	3	Geranium 'Roxanne'	203	2017-09-18-14-26-38	0	3	x	-20	0	51.6	20.9	51.8	20.9	51.7	0.095	1884	Last10	Here	93
292	5971	3	Geranium 'Roxanne'	203	2017-09-18-14-26-40	0	3	x	-20	0	51.6	20.9	51.8	20.9	51.7	0.095	1884	Last10	Here	94
293	5972	3	Geranium 'Roxanne'	203	2017-09-18-14-26-42	0	3	x	-20	0	51.5	20.9	51.8	20.9	51.7	0.195	1884	Last10	Here	95
294	5973	3	Geranium 'Roxanne'	203	2017-09-18-14-26-44	0	3	x	-20	0	51.6	20.9	51.8	20.9	51.7	0.095	1884	Last10	Here	96
295	5974	3	Geranium 'Roxanne'	203	2017-09-18-14-26-46	0	3	x	-20	0	51.5	20.9	51.8	20.9	51.7	0.195	1884	Last10	Here	97
296	5975	3	Geranium 'Roxanne'	203	2017-09-18-14-26-48	0	3	x	-20	0	51.6	20.9	51.8	20.9	51.7	0.095	1884	Last10	Here	98
297	5976	3	Geranium 'Roxanne'	203	2017-09-18-14-26-50	0	3	x	-20	0	51.6	20.9	51.7	20.8	51.6	-0.011	1884	Last10	Here	99
298	5977	3	Geranium 'Roxanne'	203	2017-09-18-14-26-52	0	3	x	-20	0	51.6	20.9	51.8	20.9	51.7	0.095	1884	Last10	Here	100
299	5978	3	Geranium 'Roxanne'	203	2017-09-18-14-27-24	0	3	x	-15	0	51.5	20.9	51.8	20.9	51.7	0.195	1885	First10	Here	1
300	5979	3	Geranium 'Roxanne'	203	2017-09-18-14-27-26	0	3	x	-15	0	51.5	20.9	51.7	20.8	51.6	0.089	1885	First10	Here	2
301	5980	3	Geranium 'Roxanne'	203	2017-09-18-14-27-28	0	3	x	-15	0	51.5	20.9	51.8	20.9	51.7	0.195	1885	First10	Here	3
302	5981	3	Geranium 'Roxanne'	203	2017-09-18-14-27-30	0	3	x	-15	0	51.5	20.9	51.7	20.8	51.6	0.089	1885	First10	Here	4
303	5982	3	Geranium 'Roxanne'	203	2017-09-18-14-27-32	0	3	x	-15	0	51.5	20.9	51.7	20.8	51.6	0.089	1885	First10	Here	5
304	5983	3	Geranium 'Roxanne'	203	2017-09-18-14-27-34	0	3	x	-15	0	51.5	20.9	51.8	20.9	51.7	0.195	1885	First10	Here	6
305	5984	3	Geranium 'Roxanne'	203	2017-09-18-14-27-36	0	3	x	-15	0	51.5	20.9	51.8	20.9	51.7	0.195	1885	First10	Here	7
306	5985	3	Geranium 'Roxanne'	203	2017-09-18-14-27-38	0	3	x	-15	0	51.5	20.9	51.8	20.9	51.7	0.195	1885	First10	Here	8
307	5986	3	Geranium 'Roxanne'	203	2017-09-18-14-27-40	0	3	x	-15	0	51.5	20.9	51.7	20.8	51.6	0.089	1885	First10	Here	9
308	5987	3	Geranium 'Roxanne'	203	2017-09-18-14-27-42	0	3	x	-15	0	51.5	20.9	51.7	20.8	51.6	0.089	1885	First10	Here	10
309	5988	3	Geranium 'Roxanne'	203	2017-09-18-14-27-44	0	3	x	-15	0	51.6	20.9	51.8	20.9	51.7	0.095	1885			11
310	5989	3	Geranium 'Roxanne'	203	2017-09-18-14-27-46	0	3	x	-15	0	51.6	20.9	51.8	20.9	51.7	0.095	1885			12
311	5990	3	Geranium 'Roxanne'	203	2017-09-18-14-27-48	0	3	x	-15	0	51.5	20.9	51.8	20.9	51.7	0.195	1885			13
312	5991	3	Geranium 'Roxanne'	203	2017-09-18-14-27-50	0	3	x	-15	0	51.5	20.9	51.8	20.9	51.7	0.195	1885			14
313	5992	3	Geranium 'Roxanne'	203	2017-09-18-14-27-52	0	3	x	-15	0	51.5	20.9	51.8	20.9	51.7	0.195	1885			15
314	5993	3	Geranium 'Roxanne'	203	2017-09-18-14-27-54	0	3	x	-15	0	51.5	20.9	51.8	20.9	51.7	0.195	1885			16
315	5994	3	Geranium 'Roxanne'	203	2017-09-18-14-27-56	0	3	x	-15	0	51.5	20.9	51.8	20.9	51.7	0.195	1885			17
316	5995	3	Geranium 'Roxanne'	203	2017-09-18-14-27-58	0	3	x	-15	0	51.5	20.9	51.8	20.9	51.7	0.195	1885			18
317	5996	3	Geranium 'Roxanne'	203	2017-09-18-14-28-00	0	3	x	-15	0	51.5	20.9	51.8	20.9	51.7	0.195	1885			19
318	5997	3	Geranium 'Roxanne'	203	2017-09-18-14-28-02	0	3	x	-15	0	51.5	20.9	51.8	20.9	51.7	0.195	1885			20
319	5998	3	Geranium 'Roxanne'	203	2017-09-18-14-28-04	0	3	x	-15	0	51.5	20.9	51.8	20.9	51.7	0.195	1885			21
320	5999	3	Geranium 'Roxanne'	203	2017-09-18-14-28-06	0	3	x	-15	0	51.6	20.9	51.8	20.9	51.7	0.095	1885			22
321	6000	3	Geranium 'Roxanne'	203	2017-09-18-14-28-08	0	3	x	-15	0	51.5	20.9	51.7	20.8	51.6	0.089	1885			23
322	6001	3	Geranium 'Roxanne'	203	2017-09-18-14-28-10	0	3	x	-15	0	51.5	20.9	51.8	20.9	51.7	0.195	1885			24
323	6002	3	Geranium 'Roxanne'	203	2017-09-18-14-28-12	0	3	x	-15	0	51.5	20.9	51.8	20.9	51.7	0.195	1885			25
324	6003	3	Geranium 'Roxanne'	203	2017-09-18-14-28-14	0	3	x	-15	0	51.5	20.9	51.8	20.9	51.7	0.195	1885			26
325	6004	3	Geranium 'Roxanne'	203	2017-09-18-14-28-16	0	3	x	-15	0	51.5	20.9	51.8	20.9	51.7	0.195	1885			27
326	6005	3	Geranium 'Roxanne'	203	2017-09-18-14-28-19	0	3	x	-15	0	51.5	20.9	51.7	20.9	51.6	0.089	1885			28
327	6006	3	Geranium 'Roxanne'	203	2017-09-18-14-28-21	0	3	x	-15	0	51.5	20.9	51.7	20.8	51.6	0.089	1885			29
328	6007	3	Geranium 'Roxanne'	203	2017-09-18-14-28-23	0	3	x	-15	0	51.5	20.9	51.8	20.9	51.7	0.195	1885			30
329	6008	3	Geranium 'Roxanne'	203	2017-09-18-14-28-25	0	3	x	-15	0	51.5	20.9	51.8	20.9	51.7	0.195	1885			31
330	6009	3	Geranium 'Roxanne'	203	2017-09-18-14-28-27	0	3	x	-15	0	51.5	20.9	51.7	20.9	51.6	0.089	1885			32
331	6010	3	Geranium 'Roxanne'	203	2017-09-18-14-28-29	0	3	x	-15	0	51.5	20.9	51.7	20.9	51.6	0.089	1885			33
332	6011	3	Geranium 'Roxanne'	203	2017-09-18-14-28-31	0	3	x	-15	0	51.6	20.9	51.8	20.9	51.7	0.095	1885			34
333	6012	3	Geranium 'Roxanne'	203	2017-09-18-14-28-33	0	3	x	-15	0	51.6	20.9	51.7	20.9	51.6	-0.011	1885			35
334	6013	3	Geranium 'Roxanne'	203	2017-09-18-14-28-35	0	3	x	-15	0	51.6	20.9	51.8	20.9	51.7	0.095	1885			36
335	6014	3	Geranium 'Roxanne'	203	2017-09-18-14-28-37	0	3	x	-15	0	51.6	20.9	51.7	20.8	51.6	-0.011	1885			37
336	6015	3	Geranium 'Roxanne'	203	2017-09-18-14-28-39	0	3	x	-15	0	51.6	20.9	51.8	20.9	51.7	0.095	1885			38
337	6016	3	Geranium 'Roxanne'	203	2017-09-18-14-28-41	0	3	x	-15	0	51.6	20.9	51.8	20.9	51.7	0.095	1885			39
338	6017	3	Geranium 'Roxanne'	203	2017-09-18-14-28-43	0	3	x	-15	0	51.6	20.9	51.8	20.9	51.7	0.095	1885			40
339	6018	3	Geranium 'Roxanne'	203	2017-09-18-14-28-45	0	3	x	-15	0	51.6	20.9	51.7	20.9	51.6	-0.011	1885			41
340	6019	3	Geranium 'Roxanne'	203	2017-09-18-14-28-47	0	3	x	-15	0	51.6	20.9	51.7	20.9	51.6	-0.011	1885			42
341	6020	3	Geranium 'Roxanne'	203	2017-09-18-14-28-49	0	3	x	-15	0	51.5	20.9	51.7	20.9	51.6	0.089	1885			43
342	6021	3	Geranium 'Roxanne'	203	2017-09-18-14-28-51	0	3	x	-15	0	51.5	20.9	51.7	20.9	51.6	0.089	1885			44
343	6022	3	Geranium 'Roxanne'	203	2017-09-18-14-28-53	0	3	x	-15	0	51.6	20.9	51.8	20.9	51.7	0.095	1885			45
344	6023	3	Geranium 'Roxanne'	203	2017-09-18-14-28-55	0	3	x	-15	0	51.6	20.9	51.7	20.9	51.6	-0.011	1885			46
345	6024	3	Geranium 'Roxanne'	203	2017-09-18-14-28-57	0	3	x	-15	0	51.5	20.9	51.7	20.9	51.6	0.089	1885			47
346	6025	3	Geranium 'Roxanne'	203	2017-09-18-14-28-59	0	3	x	-15	0	51.6	20.9	51.7	20.9	51.6	-0.011	1885			48
347	6026	3	Geranium 'Roxanne'	203	2017-09-18-14-29-01	0	3	x	-15	0	51.6	20.9	51.7	20.9	51.6	-0.011	1885			49
348	6027	3	Geranium 'Roxanne'	203	2017-09-18-14-29-03	0	3	x	-15	0	51.6	20.9	51.7	20.9	51.6	-0.011	1885			50
349	6028	3	Geranium 'Roxanne'	203	2017-09-18-14-29-05	0	3	x	-15	0	51.6	20.9	51.7	20.9	51.6	-0.011	1885			51
350	6029	3	Geranium 'Roxanne'	203	2017-09-18-14-29-07	0	3	x	-15	0	51.6	20.9	51.8	20.9	51.7	0.095	1885			52
351	6030	3	Geranium 'Roxanne'	203	2017-09-18-14-29-09	0	3	x	-15	0	51.6	20.9	51.7	20.9	51.6	-0.011	1885			53
352	6031	3	Geranium 'Roxanne'	203	2017-09-18-14-29-11	0	3	x	-15	0	51.6	20.9	51.8	20.9	51.7	0.095	1885			54
353	6032	3	Geranium 'Roxanne'	203	2017-09-18-14-29-13	0	3	x	-15	0	51.6	20.9	51.8	20.9	51.7	0.095	1885			55
354	6033	3	Geranium 'Roxanne'	203	2017-09-18-14-29-15	0	3	x	-15	0	51.5	20.9	51.8	20.9	51.7	0.195	1885			56
355	6034	3	Geranium 'Roxanne'	203	2017-09-18-14-29-17	0	3	x	-15	0	51.5	20.9	51.8	20.9	51.7	0.195	1885			57
356	6035	3	Geranium 'Roxanne'	203	2017-09-18-14-29-19	0	3	x	-15	0	51.5	20.9	51.8	20.9	51.7	0.195	1885			58
357	6036	3	Geranium 'Roxanne'	203	2017-09-18-14-29-21	0	3	x	-15	0	51.5	20.9	51.8	20.9	51.7	0.195	1885			59
358	6037	3	Geranium 'Roxanne'	203	2017-09-18-14-29-23	0	3	x	-15	0	51.6	20.9	51.8	20.9	51.7	0.095	1885			60
359	6038	3	Geranium 'Roxanne'	203	2017-09-18-14-29-25	0	3	x	-15	0	51.6	20.9	51.8	20.9	51.7	0.095	1885			61
360	6039	3	Geranium 'Roxanne'	203	2017-09-18-14-29-27	0	3	x	-15	0	51.6	20.9	51.8	20.9	51.7	0.095	1885			62
361	6040	3	Geranium 'Roxanne'	203	2017-09-18-14-29-29	0	3	x	-15	0	51.5	20.9	51.8	20.9	51.7	0.195	1885			63
362	6041	3	Geranium 'Roxanne'	203	2017-09-18-14-29-31	0	3	x	-15	0	51.6	20.9	51.8	20.9	51.7	0.095	1885			64
363	6042	3	Geranium 'Roxanne'	203	2017-09-18-14-29-33	0	3	x	-15	0	51.6	20.9	51.7	20.8	51.6	-0.011	1885			65
364	6043	3	Geranium 'Roxanne'	203	2017-09-18-14-29-35	0	3	x	-15	0	51.6	20.9	51.8	20.9	51.7	0.095	1885			66
365	6044	3	Geranium 'Roxanne'	203	2017-09-18-14-29-37	0	3	x	-15	0	51.6	20.9	51.8	20.9	51.7	0.095	1885			67
366	6045	3	Geranium 'Roxanne'	203	2017-09-18-14-29-39	0	3	x	-15	0	51.6	20.9	51.8	20.9	51.7	0.095	1885			68
367	6046	3	Geranium 'Roxanne'	203	2017-09-18-14-29-41	0	3	x	-15	0	51.6	20.9	51.8	20.9	51.7	0.095	1885			69
368	6047	3	Geranium 'Roxanne'	203	2017-09-18-14-29-43	0	3	x	-15	0	51.6	20.9	51.8	20.9	51.7	0.095	1885			70
369	6048	3	Geranium 'Roxanne'	203	2017-09-18-14-29-45	0	3	x	-15	0	51.6	20.9	51.8	20.9	51.7	0.095	1885			71
370	6049	3	Geranium 'Roxanne'	203	2017-09-18-14-29-47	0	3	x	-15	0	51.5	20.9	51.8	20.9	51.7	0.195	1885			72
371	6050	3	Geranium 'Roxanne'	203	2017-09-18-14-29-49	0	3	x	-15	0	51.6	20.9	51.8	20.9	51.7	0.095	1885			73
372	6051	3	Geranium 'Roxanne'	203	2017-09-18-14-29-51	0	3	x	-15	0	51.6	20.9	51.8	20.9	51.7	0.095	1885			74
373	6052	3	Geranium 'Roxanne'	203	2017-09-18-14-29-53	0	3	x	-15	0	51.6	20.9	51.9	20.9	51.8	0.202	1885			75
374	6053	3	Geranium 'Roxanne'	203	2017-09-18-14-29-55	0	3	x	-15	0	51.6	20.9	51.9	20.9	51.8	0.202	1885			76
375	6054	3	Geranium 'Roxanne'	203	2017-09-18-14-29-57	0	3	x	-15	0	51.6	20.9	51.8	20.8	51.7	0.095	1885			77
376	6055	3	Geranium 'Roxanne'	203	2017-09-18-14-29-59	0	3	x	-15	0	51.6	20.9	51.9	20.9	51.8	0.202	1885			78
377	6056	3	Geranium 'Roxanne'	203	2017-09-18-14-30-01	0	3	x	-15	0	51.6	20.9	51.9	20.9	51.8	0.202	1885			79
378	6057	3	Geranium 'Roxanne'	203	2017-09-18-14-30-03	0	3	x	-15	0	51.6	20.9	51.8	20.8	51.7	0.095	1885			80
379	6058	3	Geranium 'Roxanne'	203	2017-09-18-14-30-05	0	3	x	-15	0	51.6	20.9	51.8	20.8	51.7	0.095	1885			81
380	6059	3	Geranium 'Roxanne'	203	2017-09-18-14-30-07	0	3	x	-15	0	51.6	20.9	51.8	20.8	51.7	0.095	1885			82
381	6060	3	Geranium 'Roxanne'	203	2017-09-18-14-30-09	0	3	x	-15	0	51.6	20.9	51.7	20.8	51.6	-0.011	1885			83
382	6061	3	Geranium 'Roxanne'	203	2017-09-18-14-30-11	0	3	x	-15	0	51.6	20.9	51.8	20.9	51.7	0.095	1885			84
383	6062	3	Geranium 'Roxanne'	203	2017-09-18-14-30-13	0	3	x	-15	0	51.6	20.9	51.8	20.9	51.7	0.095	1885			85
384	6063	3	Geranium 'Roxanne'	203	2017-09-18-14-30-15	0	3	x	-15	0	51.6	20.9	51.7	20.8	51.6	-0.011	1885			86
385	6064	3	Geranium 'Roxanne'	203	2017-09-18-14-30-17	0	3	x	-15	0	51.6	20.9	51.8	20.9	51.7	0.095	1885			87
386	6065	3	Geranium 'Roxanne'	203	2017-09-18-14-30-19	0	3	x	-15	0	51.6	20.9	51.8	20.9	51.7	0.095	1885			88
387	6066	3	Geranium 'Roxanne'	203	2017-09-18-14-30-21	0	3	x	-15	0	51.6	20.9	51.8	20.9	51.7	0.095	1885			89
388	6067	3	Geranium 'Roxanne'	203	2017-09-18-14-30-23	0	3	x	-15	0	51.6	20.9	51.8	20.9	51.7	0.095	1885			90
389	6068	3	Geranium 'Roxanne'	203	2017-09-18-14-30-25	0	3	x	-15	0	51.6	20.9	51.8	20.9	51.7	0.095	1885	Last10	Here	91
390	6069	3	Geranium 'Roxanne'	203	2017-09-18-14-30-27	0	3	x	-15	0	51.6	20.9	51.8	20.9	51.7	0.095	1885	Last10	Here	92
391	6070	3	Geranium 'Roxanne'	203	2017-09-18-14-30-29	0	3	x	-15	0	51.6	20.9	51.7	20.8	51.6	-0.011	1885	Last10	Here	93
392	6071	3	Geranium 'Roxanne'	203	2017-09-18-14-30-31	0	3	x	-15	0	51.6	20.9	51.8	20.9	51.7	0.095	1885	Last10	Here	94
393	6072	3	Geranium 'Roxanne'	203	2017-09-18-14-30-33	0	3	x	-15	0	51.6	20.9	51.8	20.9	51.7	0.095	1885	Last10	Here	95
394	6073	3	Geranium 'Roxanne'	203	2017-09-18-14-30-35	0	3	x	-15	0	51.6	20.9	51.8	20.9	51.7	0.095	1885	Last10	Here	96
395	6074	3	Geranium 'Roxanne'	203	2017-09-18-14-30-37	0	3	x	-15	0	51.6	20.9	51.8	20.9	51.7	0.095	1885	Last10	Here	97
396	6075	3	Geranium 'Roxanne'	203	2017-09-18-14-30-39	0	3	x	-15	0	51.6	20.9	51.8	20.9	51.7	0.095	1885	Last10	Here	98
397	6076	3	Geranium 'Roxanne'	203	2017-09-18-14-30-41	0	3	x	-15	0	51.6	20.9	51.8	20.9	51.7	0.095	1885	Last10	Here	99
398	6077	3	Geranium 'Roxanne'	203	2017-09-18-14-30-43	0	3	x	-15	0	51.6	20.9	51.8	20.9	51.7	0.095	1885	Last10	Here	100
399	6078	3	Geranium 'Roxanne'	203	2017-09-18-14-31-15	0	3	x	-10	0	51.6	20.9	51.8	20.8	51.7	0.095	1886	First10	Here	1
400	6079	3	Geranium 'Roxanne'	203	2017-09-18-14-31-17	0	3	x	-10	0	51.6	20.9	51.8	20.8	51.7	0.095	1886	First10	Here	2
401	6080	3	Geranium 'Roxanne'	203	2017-09-18-14-31-19	0	3	x	-10	0	51.6	20.9	51.9	20.9	51.8	0.202	1886	First10	Here	3
402	6081	3	Geranium 'Roxanne'	203	2017-09-18-14-31-21	0	3	x	-10	0	51.6	20.9	51.8	20.8	51.7	0.095	1886	First10	Here	4
403	6082	3	Geranium 'Roxanne'	203	2017-09-18-14-31-23	0	3	x	-10	0	51.6	20.9	51.8	20.8	51.7	0.095	1886	First10	Here	5
404	6083	3	Geranium 'Roxanne'	203	2017-09-18-14-31-25	0	3	x	-10	0	51.6	20.9	51.8	20.8	51.7	0.095	1886	First10	Here	6
405	6084	3	Geranium 'Roxanne'	203	2017-09-18-14-31-27	0	3	x	-10	0	51.6	20.9	51.8	20.8	51.7	0.095	1886	First10	Here	7
406	6085	3	Geranium 'Roxanne'	203	2017-09-18-14-31-29	0	3	x	-10	0	51.6	20.9	51.9	20.9	51.8	0.202	1886	First10	Here	8
407	6086	3	Geranium 'Roxanne'	203	2017-09-18-14-31-31	0	3	x	-10	0	51.6	20.9	51.9	20.9	51.8	0.202	1886	First10	Here	9
408	6087	3	Geranium 'Roxanne'	203	2017-09-18-14-31-33	0	3	x	-10	0	51.6	20.9	51.9	20.9	51.8	0.202	1886	First10	Here	10
409	6088	3	Geranium 'Roxanne'	203	2017-09-18-14-31-35	0	3	x	-10	0	51.6	20.9	51.8	20.8	51.7	0.095	1886			11
410	6089	3	Geranium 'Roxanne'	203	2017-09-18-14-31-37	0	3	x	-10	0	51.6	20.9	51.8	20.8	51.7	0.095	1886			12
411	6090	3	Geranium 'Roxanne'	203	2017-09-18-14-31-39	0	3	x	-10	0	51.6	20.9	51.8	20.8	51.7	0.095	1886			13
412	6091	3	Geranium 'Roxanne'	203	2017-09-18-14-31-41	0	3	x	-10	0	51.6	20.9	51.8	20.8	51.7	0.095	1886			14
413	6092	3	Geranium 'Roxanne'	203	2017-09-18-14-31-43	0	3	x	-10	0	51.6	20.9	51.9	20.8	51.8	0.202	1886			15
414	6093	3	Geranium 'Roxanne'	203	2017-09-18-14-31-45	0	3	x	-10	0	51.6	20.9	51.9	20.8	51.8	0.202	1886			16
415	6094	3	Geranium 'Roxanne'	203	2017-09-18-14-31-47	0	3	x	-10	0	51.6	20.9	52	20.9	51.9	0.308	1886			17
416	6095	3	Geranium 'Roxanne'	203	2017-09-18-14-31-49	0	3	x	-10	0	51.6	20.9	52	20.9	51.9	0.308	1886			18
417	6096	3	Geranium 'Roxanne'	203	2017-09-18-14-31-51	0	3	x	-10	0	51.6	20.9	52	20.9	51.9	0.308	1886			19
418	6097	3	Geranium 'Roxanne'	203	2017-09-18-14-31-53	0	3	x	-10	0	51.6	20.9	51.9	20.8	51.8	0.202	1886			20
419	6098	3	Geranium 'Roxanne'	203	2017-09-18-14-31-55	0	3	x	-10	0	51.6	20.9	52	20.9	51.9	0.308	1886			21
420	6099	3	Geranium 'Roxanne'	203	2017-09-18-14-31-57	0	3	x	-10	0	51.6	20.9	52	20.9	51.9	0.308	1886			22
421	6100	3	Geranium 'Roxanne'	203	2017-09-18-14-31-59	0	3	x	-10	0	51.6	20.9	52	20.9	51.9	0.308	1886			23
422	6101	3	Geranium 'Roxanne'	203	2017-09-18-14-32-01	0	3	x	-10	0	51.6	20.9	51.9	20.8	51.8	0.202	1886			24
423	6102	3	Geranium 'Roxanne'	203	2017-09-18-14-32-03	0	3	x	-10	0	51.6	20.9	52	20.9	51.9	0.308	1886			25
424	6103	3	Geranium 'Roxanne'	203	2017-09-18-14-32-05	0	3	x	-10	0	51.6	20.9	52	20.9	51.9	0.308	1886			26
425	6104	3	Geranium 'Roxanne'	203	2017-09-18-14-32-07	0	3	x	-10	0	51.6	20.9	52	20.9	51.9	0.308	1886			27
426	6105	3	Geranium 'Roxanne'	203	2017-09-18-14-32-09	0	3	x	-10	0	51.6	20.9	52	20.9	51.9	0.308	1886			28
427	6106	3	Geranium 'Roxanne'	203	2017-09-18-14-32-11	0	3	x	-10	0	51.6	20.9	52	20.9	51.9	0.308	1886			29
428	6107	3	Geranium 'Roxanne'	203	2017-09-18-14-32-13	0	3	x	-10	0	51.6	20.9	51.9	20.8	51.8	0.202	1886			30
429	6108	3	Geranium 'Roxanne'	203	2017-09-18-14-32-15	0	3	x	-10	0	51.6	20.9	52	20.9	51.9	0.308	1886			31
430	6109	3	Geranium 'Roxanne'	203	2017-09-18-14-32-17	0	3	x	-10	0	51.6	20.9	52	20.9	51.9	0.308	1886			32
431	6110	3	Geranium 'Roxanne'	203	2017-09-18-14-32-19	0	3	x	-10	0	51.6	20.9	52	20.9	51.9	0.308	1886			33
432	6111	3	Geranium 'Roxanne'	203	2017-09-18-14-32-21	0	3	x	-10	0	51.6	20.9	51.9	20.8	51.8	0.202	1886			34
433	6112	3	Geranium 'Roxanne'	203	2017-09-18-14-32-23	0	3	x	-10	0	51.6	20.9	52	20.9	51.9	0.308	1886			35
434	6113	3	Geranium 'Roxanne'	203	2017-09-18-14-32-25	0	3	x	-10	0	51.6	20.9	51.9	20.8	51.8	0.202	1886			36
435	6114	3	Geranium 'Roxanne'	203	2017-09-18-14-32-27	0	3	x	-10	0	51.6	20.9	51.9	20.8	51.8	0.202	1886			37
436	6115	3	Geranium 'Roxanne'	203	2017-09-18-14-32-29	0	3	x	-10	0	51.6	20.9	52	20.9	51.9	0.308	1886			38
437	6116	3	Geranium 'Roxanne'	203	2017-09-18-14-32-31	0	3	x	-10	0	51.7	20.9	52	20.9	51.9	0.208	1886			39
438	6117	3	Geranium 'Roxanne'	203	2017-09-18-14-32-33	0	3	x	-10	0	51.7	20.9	52	20.9	51.9	0.208	1886			40
439	6118	3	Geranium 'Roxanne'	203	2017-09-18-14-32-35	0	3	x	-10	0	51.6	20.9	52	20.9	51.9	0.308	1886			41
440	6119	3	Geranium 'Roxanne'	203	2017-09-18-14-32-37	0	3	x	-10	0	51.6	20.9	52	20.9	51.9	0.308	1886			42
441	6120	3	Geranium 'Roxanne'	203	2017-09-18-14-32-39	0	3	x	-10	0	51.6	20.9	52	20.9	51.9	0.308	1886			43
442	6121	3	Geranium 'Roxanne'	203	2017-09-18-14-32-41	0	3	x	-10	0	51.6	20.9	52	20.9	51.9	0.308	1886			44
443	6122	3	Geranium 'Roxanne'	203	2017-09-18-14-32-43	0	3	x	-10	0	51.6	20.9	52	20.9	51.9	0.308	1886			45
444	6123	3	Geranium 'Roxanne'	203	2017-09-18-14-32-45	0	3	x	-10	0	51.6	20.9	52	20.9	51.9	0.308	1886			46
445	6124	3	Geranium 'Roxanne'	203	2017-09-18-14-32-47	0	3	x	-10	0	51.7	20.9	52	20.9	51.9	0.208	1886			47
446	6125	3	Geranium 'Roxanne'	203	2017-09-18-14-32-49	0	3	x	-10	0	51.7	20.9	52	20.9	51.9	0.208	1886			48
447	6126	3	Geranium 'Roxanne'	203	2017-09-18-14-32-51	0	3	x	-10	0	51.7	20.9	52	20.9	51.9	0.208	1886			49
448	6127	3	Geranium 'Roxanne'	203	2017-09-18-14-32-53	0	3	x	-10	0	51.7	20.9	51.9	20.8	51.8	0.102	1886			50
449	6128	3	Geranium 'Roxanne'	203	2017-09-18-14-32-55	0	3	x	-10	0	51.7	20.9	52	20.9	51.9	0.208	1886			51
450	6129	3	Geranium 'Roxanne'	203	2017-09-18-14-32-57	0	3	x	-10	0	51.7	20.9	52.1	20.9	52	0.314	1886			52
451	6130	3	Geranium 'Roxanne'	203	2017-09-18-14-32-59	0	3	x	-10	0	51.7	20.9	52	20.8	51.9	0.208	1886			53
452	6131	3	Geranium 'Roxanne'	203	2017-09-18-14-33-01	0	3	x	-10	0	51.7	20.9	52.1	20.9	52	0.314	1886			54
453	6132	3	Geranium 'Roxanne'	203	2017-09-18-14-33-03	0	3	x	-10	0	51.7	20.9	52	20.9	51.9	0.208	1886			55
454	6133	3	Geranium 'Roxanne'	203	2017-09-18-14-33-05	0	3	x	-10	0	51.7	20.9	52	20.9	51.9	0.208	1886			56
455	6134	3	Geranium 'Roxanne'	203	2017-09-18-14-33-07	0	3	x	-10	0	51.7	20.9	52	20.9	51.9	0.208	1886			57
456	6135	3	Geranium 'Roxanne'	203	2017-09-18-14-33-09	0	3	x	-10	0	51.7	20.9	52	20.9	51.9	0.208	1886			58
457	6136	3	Geranium 'Roxanne'	203	2017-09-18-14-33-11	0	3	x	-10	0	51.7	20.9	52	20.9	51.9	0.208	1886			59
458	6137	3	Geranium 'Roxanne'	203	2017-09-18-14-33-13	0	3	x	-10	0	51.7	20.9	52.1	20.9	52	0.314	1886			60
459	6138	3	Geranium 'Roxanne'	203	2017-09-18-14-33-15	0	3	x	-10	0	51.7	20.9	52.1	20.9	52	0.314	1886			61
460	6139	3	Geranium 'Roxanne'	203	2017-09-18-14-33-17	0	3	x	-10	0	51.7	20.9	52.1	20.9	52	0.314	1886			62
461	6140	3	Geranium 'Roxanne'	203	2017-09-18-14-33-19	0	3	x	-10	0	51.7	20.9	52.1	20.9	52	0.314	1886			63
462	6141	3	Geranium 'Roxanne'	203	2017-09-18-14-33-23	0	3	x	-10	0	51.7	20.9	52.1	20.9	52	0.314	1886			64
463	6142	3	Geranium 'Roxanne'	203	2017-09-18-14-33-25	0	3	x	-10	0	51.7	20.9	52.1	20.9	52	0.314	1886			65
464	6143	3	Geranium 'Roxanne'	203	2017-09-18-14-33-27	0	3	x	-10	0	51.7	20.9	52	20.8	51.9	0.208	1886			66
465	6144	3	Geranium 'Roxanne'	203	2017-09-18-14-33-29	0	3	x	-10	0	51.7	20.9	51.9	20.8	51.8	0.102	1886			67
466	6145	3	Geranium 'Roxanne'	203	2017-09-18-14-33-31	0	3	x	-10	0	51.7	20.9	52	20.9	51.9	0.208	1886			68
467	6146	3	Geranium 'Roxanne'	203	2017-09-18-14-33-34	0	3	x	-10	0	51.7	20.9	52	20.9	51.9	0.208	1886			69
468	6147	3	Geranium 'Roxanne'	203	2017-09-18-14-33-36	0	3	x	-10	0	51.7	20.9	52	20.9	51.9	0.208	1886			70
469	6148	3	Geranium 'Roxanne'	203	2017-09-18-14-33-38	0	3	x	-10	0	51.7	20.9	51.9	20.8	51.8	0.102	1886			71
470	6149	3	Geranium 'Roxanne'	203	2017-09-18-14-33-40	0	3	x	-10	0	51.7	20.9	51.9	20.8	51.8	0.102	1886			72
471	6150	3	Geranium 'Roxanne'	203	2017-09-18-14-33-42	0	3	x	-10	0	51.7	20.9	51.9	20.8	51.8	0.102	1886			73
472	6151	3	Geranium 'Roxanne'	203	2017-09-18-14-33-44	0	3	x	-10	0	51.7	20.9	52	20.9	51.9	0.208	1886			74
473	6152	3	Geranium 'Roxanne'	203	2017-09-18-14-33-46	0	3	x	-10	0	51.7	20.9	52	20.9	51.9	0.208	1886			75
474	6153	3	Geranium 'Roxanne'	203	2017-09-18-14-33-48	0	3	x	-10	0	51.7	20.9	52	20.9	51.9	0.208	1886			76
475	6154	3	Geranium 'Roxanne'	203	2017-09-18-14-33-50	0	3	x	-10	0	51.7	20.9	52	20.9	51.9	0.208	1886			77
476	6155	3	Geranium 'Roxanne'	203	2017-09-18-14-33-52	0	3	x	-10	0	51.7	20.9	51.9	20.8	51.8	0.102	1886			78
477	6156	3	Geranium 'Roxanne'	203	2017-09-18-14-33-54	0	3	x	-10	0	51.7	20.9	52	20.9	51.9	0.208	1886			79
478	6157	3	Geranium 'Roxanne'	203	2017-09-18-14-33-56	0	3	x	-10	0	51.7	20.9	52	20.9	51.9	0.208	1886			80
479	6158	3	Geranium 'Roxanne'	203	2017-09-18-14-33-58	0	3	x	-10	0	51.7	20.9	52	20.9	51.9	0.208	1886			81
480	6159	3	Geranium 'Roxanne'	203	2017-09-18-14-34-00	0	3	x	-10	0	51.7	20.9	52	20.9	51.9	0.208	1886			82
481	6160	3	Geranium 'Roxanne'	203	2017-09-18-14-34-02	0	3	x	-10	0	51.7	20.9	52	20.9	51.9	0.208	1886			83
482	6161	3	Geranium 'Roxanne'	203	2017-09-18-14-34-04	0	3	x	-10	0	51.7	20.9	52	20.9	51.9	0.208	1886			84
483	6162	3	Geranium 'Roxanne'	203	2017-09-18-14-34-06	0	3	x	-10	0	51.8	20.9	52	20.9	51.9	0.108	1886			85
484	6163	3	Geranium 'Roxanne'	203	2017-09-18-14-34-08	0	3	x	-10	0	51.8	20.9	52	20.9	51.9	0.108	1886			86
485	6164	3	Geranium 'Roxanne'	203	2017-09-18-14-34-10	0	3	x	-10	0	51.7	20.9	51.9	20.8	51.8	0.102	1886			87
486	6165	3	Geranium 'Roxanne'	203	2017-09-18-14-34-12	0	3	x	-10	0	51.7	20.9	52	20.9	51.9	0.208	1886			88
487	6166	3	Geranium 'Roxanne'	203	2017-09-18-14-34-14	0	3	x	-10	0	51.8	20.9	52	20.9	51.9	0.108	1886			89
488	6167	3	Geranium 'Roxanne'	203	2017-09-18-14-34-16	0	3	x	-10	0	51.7	20.9	52	20.9	51.9	0.208	1886			90
489	6168	3	Geranium 'Roxanne'	203	2017-09-18-14-34-18	0	3	x	-10	0	51.8	20.9	52	20.9	51.9	0.108	1886	Last10	Here	91
490	6169	3	Geranium 'Roxanne'	203	2017-09-18-14-34-20	0	3	x	-10	0	51.7	20.9	52	20.9	51.9	0.208	1886	Last10	Here	92
491	6170	3	Geranium 'Roxanne'	203	2017-09-18-14-34-22	0	3	x	-10	0	51.8	20.9	52	20.9	51.9	0.108	1886	Last10	Here	93
492	6171	3	Geranium 'Roxanne'	203	2017-09-18-14-34-24	0	3	x	-10	0	51.8	21	52	20.9	51.9	0.108	1886	Last10	Here	94
493	6172	3	Geranium 'Roxanne'	203	2017-09-18-14-34-26	0	3	x	-10	0	51.8	20.9	52	20.9	51.9	0.108	1886	Last10	Here	95
494	6173	3	Geranium 'Roxanne'	203	2017-09-18-14-34-28	0	3	x	-10	0	51.8	20.9	52	20.9	51.9	0.108	1886	Last10	Here	96
495	6174	3	Geranium 'Roxanne'	203	2017-09-18-14-34-30	0	3	x	-10	0	51.8	20.9	52	20.9	51.9	0.108	1886	Last10	Here	97
496	6175	3	Geranium 'Roxanne'	203	2017-09-18-14-34-32	0	3	x	-10	0	51.8	20.9	52.1	20.9	52	0.214	1886	Last10	Here	98
497	6176	3	Geranium 'Roxanne'	203	2017-09-18-14-34-34	0	3	x	-10	0	51.8	20.9	52.1	20.9	52	0.214	1886	Last10	Here	99
498	6177	3	Geranium 'Roxanne'	203	2017-09-18-14-35-06	0	3	x	-5	0	51.8	20.9	52.1	20.8	52	0.214	1887	First10	Here	1
499	6178	3	Geranium 'Roxanne'	203	2017-09-18-14-35-08	0	3	x	-5	0	51.9	21	52.1	20.9	52	0.114	1887	First10	Here	2
500	6179	3	Geranium 'Roxanne'	203	2017-09-18-14-35-10	0	3	x	-5	0	51.8	20.9	52.1	20.9	52	0.214	1887	First10	Here	3
501	6180	3	Geranium 'Roxanne'	203	2017-09-18-14-35-12	0	3	x	-5	0	51.8	20.9	52.1	20.9	52	0.214	1887	First10	Here	4
502	6181	3	Geranium 'Roxanne'	203	2017-09-18-14-35-14	0	3	x	-5	0	51.8	20.9	52.1	20.9	52	0.214	1887	First10	Here	5
503	6182	3	Geranium 'Roxanne'	203	2017-09-18-14-35-16	0	3	x	-5	0	51.8	20.9	52.1	20.9	52	0.214	1887	First10	Here	6
504	6183	3	Geranium 'Roxanne'	203	2017-09-18-14-35-18	0	3	x	-5	0	51.8	20.9	52.1	20.9	52	0.214	1887	First10	Here	7
505	6184	3	Geranium 'Roxanne'	203	2017-09-18-14-35-20	0	3	x	-5	0	51.8	20.9	52.1	20.9	52	0.214	1887	First10	Here	8
506	6185	3	Geranium 'Roxanne'	203	2017-09-18-14-35-22	0	3	x	-5	0	51.8	20.9	52.1	20.9	52	0.214	1887	First10	Here	9
507	6186	3	Geranium 'Roxanne'	203	2017-09-18-14-35-24	0	3	x	-5	0	51.8	20.9	52.1	20.8	52	0.214	1887	First10	Here	10
508	6187	3	Geranium 'Roxanne'	203	2017-09-18-14-35-26	0	3	x	-5	0	51.9	21	52.1	20.8	52	0.114	1887			11
509	6188	3	Geranium 'Roxanne'	203	2017-09-18-14-35-28	0	3	x	-5	0	51.8	20.9	52.1	20.9	52	0.214	1887			12
510	6189	3	Geranium 'Roxanne'	203	2017-09-18-14-35-30	0	3	x	-5	0	51.8	20.9	52.1	20.9	52	0.214	1887			13
511	6190	3	Geranium 'Roxanne'	203	2017-09-18-14-35-32	0	3	x	-5	0	51.8	20.9	52.1	20.9	52	0.214	1887			14
512	6191	3	Geranium 'Roxanne'	203	2017-09-18-14-35-34	0	3	x	-5	0	51.9	20.9	52.1	20.8	52	0.114	1887			15
513	6192	3	Geranium 'Roxanne'	203	2017-09-18-14-35-36	0	3	x	-5	0	51.8	20.9	52.1	20.8	52	0.214	1887			16
514	6193	3	Geranium 'Roxanne'	203	2017-09-18-14-35-38	0	3	x	-5	0	51.9	20.9	52.1	20.8	52	0.114	1887			17
515	6194	3	Geranium 'Roxanne'	203	2017-09-18-14-35-40	0	3	x	-5	0	51.8	20.9	52.1	20.8	52	0.214	1887			18
516	6195	3	Geranium 'Roxanne'	203	2017-09-18-14-35-42	0	3	x	-5	0	51.8	20.9	52.1	20.9	52	0.214	1887			19
517	6196	3	Geranium 'Roxanne'	203	2017-09-18-14-35-44	0	3	x	-5	0	51.8	20.9	52.1	20.9	52	0.214	1887			20
518	6197	3	Geranium 'Roxanne'	203	2017-09-18-14-35-46	0	3	x	-5	0	51.8	20.9	52.1	20.9	52	0.214	1887			21
519	6198	3	Geranium 'Roxanne'	203	2017-09-18-14-35-48	0	3	x	-5	0	51.9	21	52.1	20.9	52	0.114	1887			22
520	6199	3	Geranium 'Roxanne'	203	2017-09-18-14-35-50	0	3	x	-5	0	51.8	20.9	52.2	20.9	52.1	0.32	1887			23
521	6200	3	Geranium 'Roxanne'	203	2017-09-18-14-35-52	0	3	x	-5	0	51.8	20.9	52.1	20.8	52	0.214	1887			24
522	6201	3	Geranium 'Roxanne'	203	2017-09-18-14-35-54	0	3	x	-5	0	51.9	20.9	52.2	20.9	52.1	0.22	1887			25
523	6202	3	Geranium 'Roxanne'	203	2017-09-18-14-35-56	0	3	x	-5	0	51.9	20.9	52.1	20.8	52	0.114	1887			26
524	6203	3	Geranium 'Roxanne'	203	2017-09-18-14-35-58	0	3	x	-5	0	51.9	21	52.2	20.8	52.1	0.22	1887			27
525	6204	3	Geranium 'Roxanne'	203	2017-09-18-14-36-00	0	3	x	-5	0	51.9	20.9	52.3	20.9	52.2	0.326	1887			28
526	6205	3	Geranium 'Roxanne'	203	2017-09-18-14-36-02	0	3	x	-5	0	51.8	20.9	52.3	20.9	52.2	0.426	1887			29
527	6206	3	Geranium 'Roxanne'	203	2017-09-18-14-36-04	0	3	x	-5	0	51.9	20.9	52.3	20.9	52.2	0.326	1887			30
528	6207	3	Geranium 'Roxanne'	203	2017-09-18-14-36-06	0	3	x	-5	0	52	21	52.3	20.8	52.2	0.226	1887			31
529	6208	3	Geranium 'Roxanne'	203	2017-09-18-14-36-08	0	3	x	-5	0	51.9	20.9	52.2	20.8	52.1	0.22	1887			32
530	6209	3	Geranium 'Roxanne'	203	2017-09-18-14-36-10	0	3	x	-5	0	51.9	20.9	52.3	20.9	52.2	0.326	1887			33
531	6210	3	Geranium 'Roxanne'	203	2017-09-18-14-36-12	0	3	x	-5	0	52	21	52.3	20.9	52.2	0.226	1887			34
532	6211	3	Geranium 'Roxanne'	203	2017-09-18-14-36-14	0	3	x	-5	0	51.8	20.9	52.3	20.9	52.2	0.426	1887			35
533	6212	3	Geranium 'Roxanne'	203	2017-09-18-14-36-16	0	3	x	-5	0	51.8	20.9	52.3	20.9	52.2	0.426	1887			36
534	6213	3	Geranium 'Roxanne'	203	2017-09-18-14-36-18	0	3	x	-5	0	51.9	20.9	52.3	20.9	52.2	0.326	1887			37
535	6214	3	Geranium 'Roxanne'	203	2017-09-18-14-36-20	0	3	x	-5	0	52	21	52.4	20.9	52.3	0.332	1887			38
536	6215	3	Geranium 'Roxanne'	203	2017-09-18-14-36-22	0	3	x	-5	0	51.9	20.9	52.4	20.9	52.3	0.432	1887			39
537	6216	3	Geranium 'Roxanne'	203	2017-09-18-14-36-24	0	3	x	-5	0	51.9	20.9	52.4	20.9	52.3	0.432	1887			40
538	6217	3	Geranium 'Roxanne'	203	2017-09-18-14-36-26	0	3	x	-5	0	51.9	20.9	52.3	20.9	52.2	0.326	1887			41
539	6218	3	Geranium 'Roxanne'	203	2017-09-18-14-36-28	0	3	x	-5	0	51.9	20.9	52.3	20.9	52.2	0.326	1887			42
540	6219	3	Geranium 'Roxanne'	203	2017-09-18-14-36-30	0	3	x	-5	0	51.9	20.9	52.3	20.9	52.2	0.326	1887			43
541	6220	3	Geranium 'Roxanne'	203	2017-09-18-14-36-32	0	3	x	-5	0	51.9	20.9	52.4	20.9	52.3	0.432	1887			44
542	6221	3	Geranium 'Roxanne'	203	2017-09-18-14-36-34	0	3	x	-5	0	51.9	20.9	52.4	20.9	52.3	0.432	1887			45
543	6222	3	Geranium 'Roxanne'	203	2017-09-18-14-36-36	0	3	x	-5	0	51.9	20.9	52.4	20.9	52.3	0.432	1887			46
544	6223	3	Geranium 'Roxanne'	203	2017-09-18-14-36-38	0	3	x	-5	0	52	21	52.4	20.9	52.3	0.332	1887			47
545	6224	3	Geranium 'Roxanne'	203	2017-09-18-14-36-40	0	3	x	-5	0	51.9	20.9	52.4	20.9	52.3	0.432	1887			48
546	6225	3	Geranium 'Roxanne'	203	2017-09-18-14-36-42	0	3	x	-5	0	52	21	52.3	20.9	52.2	0.226	1887			49
547	6226	3	Geranium 'Roxanne'	203	2017-09-18-14-36-44	0	3	x	-5	0	51.9	20.9	52.3	20.9	52.2	0.326	1887			50
548	6227	3	Geranium 'Roxanne'	203	2017-09-18-14-36-46	0	3	x	-5	0	51.9	20.9	52.3	20.9	52.2	0.326	1887			51
549	6228	3	Geranium 'Roxanne'	203	2017-09-18-14-36-48	0	3	x	-5	0	51.9	20.9	52.3	20.9	52.2	0.326	1887			52
550	6229	3	Geranium 'Roxanne'	203	2017-09-18-14-36-50	0	3	x	-5	0	51.9	20.9	52.3	20.9	52.2	0.326	1887			53
551	6230	3	Geranium 'Roxanne'	203	2017-09-18-14-36-52	0	3	x	-5	0	51.9	20.9	52.3	20.9	52.2	0.326	1887			54
552	6231	3	Geranium 'Roxanne'	203	2017-09-18-14-36-54	0	3	x	-5	0	52	20.9	52.3	20.9	52.2	0.226	1887			55
553	6232	3	Geranium 'Roxanne'	203	2017-09-18-14-36-56	0	3	x	-5	0	51.9	20.9	52.3	20.9	52.2	0.326	1887			56
554	6233	3	Geranium 'Roxanne'	203	2017-09-18-14-36-58	0	3	x	-5	0	51.9	20.9	52.3	20.9	52.2	0.326	1887			57
555	6234	3	Geranium 'Roxanne'	203	2017-09-18-14-37-00	0	3	x	-5	0	51.9	20.9	52.2	20.9	52.1	0.22	1887			58
556	6235	3	Geranium 'Roxanne'	203	2017-09-18-14-37-02	0	3	x	-5	0	51.9	20.9	52.3	20.9	52.2	0.326	1887			59
557	6236	3	Geranium 'Roxanne'	203	2017-09-18-14-37-04	0	3	x	-5	0	52	21	52.3	20.9	52.2	0.226	1887			60
558	6237	3	Geranium 'Roxanne'	203	2017-09-18-14-37-06	0	3	x	-5	0	52	21	52.3	20.9	52.2	0.226	1887			61
559	6238	3	Geranium 'Roxanne'	203	2017-09-18-14-37-08	0	3	x	-5	0	51.9	20.9	52.3	20.9	52.2	0.326	1887			62
560	6239	3	Geranium 'Roxanne'	203	2017-09-18-14-37-10	0	3	x	-5	0	52	21	52.3	20.9	52.2	0.226	1887			63
561	6240	3	Geranium 'Roxanne'	203	2017-09-18-14-37-12	0	3	x	-5	0	52	20.9	52.3	20.9	52.2	0.226	1887			64
562	6241	3	Geranium 'Roxanne'	203	2017-09-18-14-37-14	0	3	x	-5	0	51.9	20.9	52.2	20.9	52.1	0.22	1887			65
563	6242	3	Geranium 'Roxanne'	203	2017-09-18-14-37-16	0	3	x	-5	0	52	20.9	52.2	20.9	52.1	0.12	1887			66
564	6243	3	Geranium 'Roxanne'	203	2017-09-18-14-37-18	0	3	x	-5	0	52	21	52.2	20.9	52.1	0.12	1887			67
565	6244	3	Geranium 'Roxanne'	203	2017-09-18-14-37-20	0	3	x	-5	0	52	20.9	52.3	20.9	52.2	0.226	1887			68
566	6245	3	Geranium 'Roxanne'	203	2017-09-18-14-37-22	0	3	x	-5	0	52	20.9	52.3	20.9	52.2	0.226	1887			69
567	6246	3	Geranium 'Roxanne'	203	2017-09-18-14-37-24	0	3	x	-5	0	52	20.9	52.2	20.9	52.1	0.12	1887			70
568	6247	3	Geranium 'Roxanne'	203	2017-09-18-14-37-26	0	3	x	-5	0	52	20.9	52.3	20.9	52.2	0.226	1887			71
569	6248	3	Geranium 'Roxanne'	203	2017-09-18-14-37-28	0	3	x	-5	0	52	20.9	52.2	20.8	52.1	0.12	1887			72
570	6249	3	Geranium 'Roxanne'	203	2017-09-18-14-37-30	0	3	x	-5	0	52	20.9	52.3	20.9	52.2	0.226	1887			73
571	6250	3	Geranium 'Roxanne'	203	2017-09-18-14-37-32	0	3	x	-5	0	52	20.9	52.2	20.9	52.1	0.12	1887			74
572	6251	3	Geranium 'Roxanne'	203	2017-09-18-14-37-34	0	3	x	-5	0	52.1	21	52.3	20.9	52.2	0.126	1887			75
573	6252	3	Geranium 'Roxanne'	203	2017-09-18-14-37-36	0	3	x	-5	0	52	20.9	52.3	20.9	52.2	0.226	1887			76
574	6253	3	Geranium 'Roxanne'	203	2017-09-18-14-37-38	0	3	x	-5	0	52	20.9	52.3	20.9	52.2	0.226	1887			77
575	6254	3	Geranium 'Roxanne'	203	2017-09-18-14-37-40	0	3	x	-5	0	52.1	21	52.3	20.9	52.2	0.126	1887			78
576	6255	3	Geranium 'Roxanne'	203	2017-09-18-14-37-42	0	3	x	-5	0	52	20.9	52.3	20.9	52.2	0.226	1887			79
577	6256	3	Geranium 'Roxanne'	203	2017-09-18-14-37-44	0	3	x	-5	0	52	20.9	52.3	20.9	52.2	0.226	1887			80
578	6257	3	Geranium 'Roxanne'	203	2017-09-18-14-37-46	0	3	x	-5	0	52	20.9	52.3	20.9	52.2	0.226	1887			81
579	6258	3	Geranium 'Roxanne'	203	2017-09-18-14-37-48	0	3	x	-5	0	52.1	21	52.3	20.9	52.2	0.126	1887			82
580	6259	3	Geranium 'Roxanne'	203	2017-09-18-14-37-50	0	3	x	-5	0	52.1	21	52.3	20.9	52.2	0.126	1887			83
581	6260	3	Geranium 'Roxanne'	203	2017-09-18-14-37-52	0	3	x	-5	0	52.1	21	52.3	20.9	52.2	0.126	1887			84
582	6261	3	Geranium 'Roxanne'	203	2017-09-18-14-37-54	0	3	x	-5	0	52.1	21	52.3	20.9	52.2	0.126	1887			85
583	6262	3	Geranium 'Roxanne'	203	2017-09-18-14-37-56	0	3	x	-5	0	52.1	21	52.3	20.9	52.2	0.126	1887			86
584	6263	3	Geranium 'Roxanne'	203	2017-09-18-14-37-58	0	3	x	-5	0	52.1	21	52.3	20.9	52.2	0.126	1887			87
585	6264	3	Geranium 'Roxanne'	203	2017-09-18-14-38-00	0	3	x	-5	0	52.1	21	52.3	20.9	52.2	0.126	1887			88
586	6265	3	Geranium 'Roxanne'	203	2017-09-18-14-38-02	0	3	x	-5	0	52.1	21	52.3	20.9	52.2	0.126	1887			89
587	6266	3	Geranium 'Roxanne'	203	2017-09-18-14-38-04	0	3	x	-5	0	52	20.9	52.3	20.9	52.2	0.226	1887			90
588	6267	3	Geranium 'Roxanne'	203	2017-09-18-14-38-06	0	3	x	-5	0	52.1	21	52.3	20.9	52.2	0.126	1887	Last10	Here	91
589	6268	3	Geranium 'Roxanne'	203	2017-09-18-14-38-08	0	3	x	-5	0	52.1	21	52.3	20.9	52.2	0.126	1887	Last10	Here	92
590	6269	3	Geranium 'Roxanne'	203	2017-09-18-14-38-10	0	3	x	-5	0	52.1	21	52.3	20.9	52.2	0.126	1887	Last10	Here	93
591	6270	3	Geranium 'Roxanne'	203	2017-09-18-14-38-12	0	3	x	-5	0	52.1	21	52.3	20.9	52.2	0.126	1887	Last10	Here	94
592	6271	3	Geranium 'Roxanne'	203	2017-09-18-14-38-14	0	3	x	-5	0	52	20.9	52.3	20.9	52.2	0.226	1887	Last10	Here	95
593	6272	3	Geranium 'Roxanne'	203	2017-09-18-14-38-16	0	3	x	-5	0	52	20.9	52.3	20.9	52.2	0.226	1887	Last10	Here	96
594	6273	3	Geranium 'Roxanne'	203	2017-09-18-14-38-18	0	3	x	-5	0	52	20.9	52.3	20.9	52.2	0.226	1887	Last10	Here	97
595	6274	3	Geranium 'Roxanne'	203	2017-09-18-14-38-20	0	3	x	-5	0	52	20.9	52.2	20.9	52.1	0.12	1887	Last10	Here	98
596	6275	3	Geranium 'Roxanne'	203	2017-09-18-14-38-22	0	3	x	-5	0	52	20.9	52.2	20.9	52.1	0.12	1887	Last10	Here	99
597	6276	3	Geranium 'Roxanne'	203	2017-09-18-14-38-24	0	3	x	-5	0	52	20.9	52.2	20.9	52.1	0.12	1887	Last10	Here	100
598	6277	3	Geranium 'Roxanne'	203	2017-09-18-14-38-57	0	3	x	0	0	52.1	20.9	52.3	20.9	52.2	0.126	1888	First10	Here	1
599	6278	3	Geranium 'Roxanne'	203	2017-09-18-14-38-59	0	3	x	0	0	52.1	20.9	52.3	20.9	52.2	0.126	1888	First10	Here	2
600	6279	3	Geranium 'Roxanne'	203	2017-09-18-14-39-01	0	3	x	0	0	52.1	20.9	52.3	20.9	52.2	0.126	1888	First10	Here	3
601	6280	3	Geranium 'Roxanne'	203	2017-09-18-14-39-03	0	3	x	0	0	52.1	20.9	52.3	20.9	52.2	0.126	1888	First10	Here	4
602	6281	3	Geranium 'Roxanne'	203	2017-09-18-14-39-05	0	3	x	0	0	52.1	20.9	52.3	20.9	52.2	0.126	1888	First10	Here	5
603	6282	3	Geranium 'Roxanne'	203	2017-09-18-14-39-07	0	3	x	0	0	52.1	20.9	52.3	20.9	52.2	0.126	1888	First10	Here	6
604	6283	3	Geranium 'Roxanne'	203	2017-09-18-14-39-09	0	3	x	0	0	52.1	20.9	52.3	20.9	52.2	0.126	1888	First10	Here	7
605	6284	3	Geranium 'Roxanne'	203	2017-09-18-14-39-11	0	3	x	0	0	52.1	20.9	52.4	20.9	52.3	0.232	1888	First10	Here	8
606	6285	3	Geranium 'Roxanne'	203	2017-09-18-14-39-13	0	3	x	0	0	52.1	20.9	52.4	20.9	52.3	0.232	1888	First10	Here	9
607	6286	3	Geranium 'Roxanne'	203	2017-09-18-14-39-15	0	3	x	0	0	52.1	20.9	52.4	20.9	52.3	0.232	1888	First10	Here	10
608	6287	3	Geranium 'Roxanne'	203	2017-09-18-14-39-17	0	3	x	0	0	52.1	20.9	52.3	20.9	52.2	0.126	1888			11
609	6288	3	Geranium 'Roxanne'	203	2017-09-18-14-39-19	0	3	x	0	0	52.2	21	52.3	20.9	52.2	0.026	1888			12
610	6289	3	Geranium 'Roxanne'	203	2017-09-18-14-39-21	0	3	x	0	0	52.1	20.9	52.3	20.9	52.2	0.126	1888			13
611	6290	3	Geranium 'Roxanne'	203	2017-09-18-14-39-23	0	3	x	0	0	52.1	20.9	52.3	20.9	52.2	0.126	1888			14
612	6291	3	Geranium 'Roxanne'	203	2017-09-18-14-39-25	0	3	x	0	0	52.2	21	52.3	20.9	52.2	0.026	1888			15
613	6292	3	Geranium 'Roxanne'	203	2017-09-18-14-39-27	0	3	x	0	0	52.1	20.9	52.4	20.9	52.3	0.232	1888			16
614	6293	3	Geranium 'Roxanne'	203	2017-09-18-14-39-29	0	3	x	0	0	52.2	21	52.4	20.9	52.3	0.132	1888			17
615	6294	3	Geranium 'Roxanne'	203	2017-09-18-14-39-31	0	3	x	0	0	52.1	20.9	52.3	20.9	52.2	0.126	1888			18
616	6295	3	Geranium 'Roxanne'	203	2017-09-18-14-39-33	0	3	x	0	0	52.1	20.9	52.4	20.9	52.3	0.232	1888			19
617	6296	3	Geranium 'Roxanne'	203	2017-09-18-14-39-35	0	3	x	0	0	52.2	21	52.4	20.9	52.3	0.132	1888			20
618	6297	3	Geranium 'Roxanne'	203	2017-09-18-14-39-37	0	3	x	0	0	52.2	21	52.4	20.9	52.3	0.132	1888			21
619	6298	3	Geranium 'Roxanne'	203	2017-09-18-14-39-39	0	3	x	0	0	52.1	20.9	52.4	20.9	52.3	0.232	1888			22
620	6299	3	Geranium 'Roxanne'	203	2017-09-18-14-39-41	0	3	x	0	0	52.2	21	52.4	20.9	52.3	0.132	1888			23
621	6300	3	Geranium 'Roxanne'	203	2017-09-18-14-39-43	0	3	x	0	0	52.2	21	52.4	20.9	52.3	0.132	1888			24
622	6301	3	Geranium 'Roxanne'	203	2017-09-18-14-39-45	0	3	x	0	0	52.1	20.9	52.4	20.9	52.3	0.232	1888			25
623	6302	3	Geranium 'Roxanne'	203	2017-09-18-14-39-47	0	3	x	0	0	52.1	20.9	52.4	20.9	52.3	0.232	1888			26
624	6303	3	Geranium 'Roxanne'	203	2017-09-18-14-39-49	0	3	x	0	0	52.1	20.9	52.4	20.9	52.3	0.232	1888			27
625	6304	3	Geranium 'Roxanne'	203	2017-09-18-14-39-51	0	3	x	0	0	52.1	20.9	52.4	20.9	52.3	0.232	1888			28
626	6305	3	Geranium 'Roxanne'	203	2017-09-18-14-39-53	0	3	x	0	0	52.2	21	52.4	20.9	52.3	0.132	1888			29
627	6306	3	Geranium 'Roxanne'	203	2017-09-18-14-39-55	0	3	x	0	0	52.2	21	52.4	20.9	52.3	0.132	1888			30
628	6307	3	Geranium 'Roxanne'	203	2017-09-18-14-39-57	0	3	x	0	0	52.2	21	52.4	20.9	52.3	0.132	1888			31
629	6308	3	Geranium 'Roxanne'	203	2017-09-18-14-39-59	0	3	x	0	0	52.1	20.9	52.4	20.9	52.3	0.232	1888			32
630	6309	3	Geranium 'Roxanne'	203	2017-09-18-14-40-01	0	3	x	0	0	52.1	20.9	52.4	20.9	52.3	0.232	1888			33
631	6310	3	Geranium 'Roxanne'	203	2017-09-18-14-40-03	0	3	x	0	0	52.1	20.9	52.4	20.9	52.3	0.232	1888			34
632	6311	3	Geranium 'Roxanne'	203	2017-09-18-14-40-05	0	3	x	0	0	52.1	20.9	52.4	20.9	52.3	0.232	1888			35
633	6312	3	Geranium 'Roxanne'	203	2017-09-18-14-40-07	0	3	x	0	0	52.2	21	52.4	20.9	52.3	0.132	1888			36
634	6313	3	Geranium 'Roxanne'	203	2017-09-18-14-40-09	0	3	x	0	0	52.2	21	52.4	20.9	52.3	0.132	1888			37
635	6314	3	Geranium 'Roxanne'	203	2017-09-18-14-40-11	0	3	x	0	0	52.1	20.9	52.4	20.9	52.3	0.232	1888			38
636	6315	3	Geranium 'Roxanne'	203	2017-09-18-14-40-13	0	3	x	0	0	52.2	20.9	52.5	20.9	52.4	0.238	1888			39
637	6316	3	Geranium 'Roxanne'	203	2017-09-18-14-40-15	0	3	x	0	0	52.2	21	52.5	20.9	52.4	0.238	1888			40
638	6317	3	Geranium 'Roxanne'	203	2017-09-18-14-40-17	0	3	x	0	0	52.1	20.9	52.5	20.9	52.4	0.338	1888			41
639	6318	3	Geranium 'Roxanne'	203	2017-09-18-14-40-19	0	3	x	0	0	52.2	20.9	52.4	20.9	52.3	0.132	1888			42
640	6319	3	Geranium 'Roxanne'	203	2017-09-18-14-40-21	0	3	x	0	0	52.2	20.9	52.4	20.9	52.3	0.132	1888			43
641	6320	3	Geranium 'Roxanne'	203	2017-09-18-14-40-23	0	3	x	0	0	52.2	20.9	52.4	20.9	52.3	0.132	1888			44
642	6321	3	Geranium 'Roxanne'	203	2017-09-18-14-40-25	0	3	x	0	0	52.2	21	52.5	20.9	52.4	0.238	1888			45
643	6322	3	Geranium 'Roxanne'	203	2017-09-18-14-40-27	0	3	x	0	0	52.2	21	52.4	20.9	52.3	0.132	1888			46
644	6323	3	Geranium 'Roxanne'	203	2017-09-18-14-40-29	0	3	x	0	0	52.2	20.9	52.4	20.9	52.3	0.132	1888			47
645	6324	3	Geranium 'Roxanne'	203	2017-09-18-14-40-31	0	3	x	0	0	52.1	20.9	52.4	20.9	52.3	0.232	1888			48
646	6325	3	Geranium 'Roxanne'	203	2017-09-18-14-40-33	0	3	x	0	0	52.2	21	52.4	20.9	52.3	0.132	1888			49
647	6326	3	Geranium 'Roxanne'	203	2017-09-18-14-40-37	0	3	x	0	0	52.2	21	52.4	20.9	52.3	0.132	1888			50
648	6327	3	Geranium 'Roxanne'	203	2017-09-18-14-40-39	0	3	x	0	0	52.2	21	52.4	20.9	52.3	0.132	1888			51
649	6328	3	Geranium 'Roxanne'	203	2017-09-18-14-40-41	0	3	x	0	0	52.2	21	52.4	20.9	52.3	0.132	1888			52
650	6329	3	Geranium 'Roxanne'	203	2017-09-18-14-40-43	0	3	x	0	0	52.2	21	52.4	20.9	52.3	0.132	1888			53
651	6330	3	Geranium 'Roxanne'	203	2017-09-18-14-40-45	0	3	x	0	0	52.2	21	52.4	20.9	52.3	0.132	1888			54
652	6331	3	Geranium 'Roxanne'	203	2017-09-18-14-40-47	0	3	x	0	0	52.2	20.9	52.4	20.9	52.3	0.132	1888			55
653	6332	3	Geranium 'Roxanne'	203	2017-09-18-14-40-49	0	3	x	0	0	52.2	20.9	52.4	20.9	52.3	0.132	1888			56
654	6333	3	Geranium 'Roxanne'	203	2017-09-18-14-40-51	0	3	x	0	0	52.3	21	52.4	20.9	52.3	0.032	1888			57
655	6334	3	Geranium 'Roxanne'	203	2017-09-18-14-40-53	0	3	x	0	0	52.3	21	52.5	20.9	52.4	0.138	1888			58
656	6335	3	Geranium 'Roxanne'	203	2017-09-18-14-40-55	0	3	x	0	0	52.3	21	52.4	20.9	52.3	0.032	1888			59
657	6336	3	Geranium 'Roxanne'	203	2017-09-18-14-40-57	0	3	x	0	0	52.3	21	52.4	20.9	52.3	0.032	1888			60
658	6337	3	Geranium 'Roxanne'	203	2017-09-18-14-40-59	0	3	x	0	0	52.3	21	52.4	20.9	52.3	0.032	1888			61
659	6338	3	Geranium 'Roxanne'	203	2017-09-18-14-41-01	0	3	x	0	0	52.2	21	52.4	20.9	52.3	0.132	1888			62
660	6339	3	Geranium 'Roxanne'	203	2017-09-18-14-41-03	0	3	x	0	0	52.3	21	52.4	20.9	52.3	0.032	1888			63
661	6340	3	Geranium 'Roxanne'	203	2017-09-18-14-41-05	0	3	x	0	0	52.3	21	52.4	20.9	52.3	0.032	1888			64
662	6341	3	Geranium 'Roxanne'	203	2017-09-18-14-41-07	0	3	x	0	0	52.3	21	52.5	20.9	52.4	0.138	1888			65
663	6342	3	Geranium 'Roxanne'	203	2017-09-18-14-41-09	0	3	x	0	0	52.3	21	52.5	20.9	52.4	0.138	1888			66
664	6343	3	Geranium 'Roxanne'	203	2017-09-18-14-41-11	0	3	x	0	0	52.3	21	52.5	20.9	52.4	0.138	1888			67
665	6344	3	Geranium 'Roxanne'	203	2017-09-18-14-41-13	0	3	x	0	0	52.3	21	52.6	20.9	52.5	0.244	1888			68
666	6345	3	Geranium 'Roxanne'	203	2017-09-18-14-41-15	0	3	x	0	0	52.3	21	52.6	20.9	52.5	0.244	1888			69
667	6346	3	Geranium 'Roxanne'	203	2017-09-18-14-41-17	0	3	x	0	0	52.3	21	52.6	20.9	52.5	0.244	1888			70
668	6347	3	Geranium 'Roxanne'	203	2017-09-18-14-41-19	0	3	x	0	0	52.3	21	52.6	20.9	52.5	0.244	1888			71
669	6348	3	Geranium 'Roxanne'	203	2017-09-18-14-41-21	0	3	x	0	0	52.3	21	52.6	20.9	52.5	0.244	1888			72
670	6349	3	Geranium 'Roxanne'	203	2017-09-18-14-41-23	0	3	x	0	0	52.3	21	52.6	20.9	52.5	0.244	1888			73
671	6350	3	Geranium 'Roxanne'	203	2017-09-18-14-41-25	0	3	x	0	0	52.3	21	52.6	20.9	52.5	0.244	1888			74
672	6351	3	Geranium 'Roxanne'	203	2017-09-18-14-41-27	0	3	x	0	0	52.3	21	52.5	20.9	52.4	0.138	1888			75
673	6352	3	Geranium 'Roxanne'	203	2017-09-18-14-41-29	0	3	x	0	0	52.3	21	52.5	20.9	52.4	0.138	1888			76
674	6353	3	Geranium 'Roxanne'	203	2017-09-18-14-41-31	0	3	x	0	0	52.3	21	52.6	20.9	52.5	0.244	1888			77
675	6354	3	Geranium 'Roxanne'	203	2017-09-18-14-41-33	0	3	x	0	0	52.3	21	52.6	20.9	52.5	0.244	1888			78
676	6355	3	Geranium 'Roxanne'	203	2017-09-18-14-41-35	0	3	x	0	0	52.3	21	52.6	20.9	52.5	0.244	1888			79
677	6356	3	Geranium 'Roxanne'	203	2017-09-18-14-41-37	0	3	x	0	0	52.3	21	52.6	20.9	52.5	0.244	1888			80
678	6357	3	Geranium 'Roxanne'	203	2017-09-18-14-41-39	0	3	x	0	0	52.3	21	52.7	20.9	52.7	0.35	1888			81
679	6358	3	Geranium 'Roxanne'	203	2017-09-18-14-41-41	0	3	x	0	0	52.3	21	52.7	20.9	52.7	0.35	1888			82
680	6359	3	Geranium 'Roxanne'	203	2017-09-18-14-41-43	0	3	x	0	0	52.3	21	52.6	20.9	52.5	0.244	1888			83
681	6360	3	Geranium 'Roxanne'	203	2017-09-18-14-41-45	0	3	x	0	0	52.3	21	52.6	20.9	52.5	0.244	1888			84
682	6361	3	Geranium 'Roxanne'	203	2017-09-18-14-41-47	0	3	x	0	0	52.3	21	52.6	20.9	52.5	0.244	1888			85
683	6362	3	Geranium 'Roxanne'	203	2017-09-18-14-41-49	0	3	x	0	0	52.3	21	52.6	20.9	52.5	0.244	1888			86
684	6363	3	Geranium 'Roxanne'	203	2017-09-18-14-41-51	0	3	x	0	0	52.3	21	52.6	20.9	52.5	0.244	1888			87
685	6364	3	Geranium 'Roxanne'	203	2017-09-18-14-41-53	0	3	x	0	0	52.3	21	52.6	20.9	52.5	0.244	1888			88
686	6365	3	Geranium 'Roxanne'	203	2017-09-18-14-41-55	0	3	x	0	0	52.3	21	52.6	20.9	52.5	0.244	1888			89
687	6366	3	Geranium 'Roxanne'	203	2017-09-18-14-41-57	0	3	x	0	0	52.3	21	52.6	20.9	52.5	0.244	1888			90
688	6367	3	Geranium 'Roxanne'	203	2017-09-18-14-41-59	0	3	x	0	0	52.3	21	52.6	20.9	52.5	0.244	1888	Last10	Here	91
689	6368	3	Geranium 'Roxanne'	203	2017-09-18-14-42-01	0	3	x	0	0	52.3	21	52.6	20.9	52.5	0.244	1888	Last10	Here	92
690	6369	3	Geranium 'Roxanne'	203	2017-09-18-14-42-03	0	3	x	0	0	52.3	21	52.6	20.9	52.5	0.244	1888	Last10	Here	93
691	6370	3	Geranium 'Roxanne'	203	2017-09-18-14-42-05	0	3	x	0	0	52.3	21	52.6	20.9	52.5	0.244	1888	Last10	Here	94
692	6371	3	Geranium 'Roxanne'	203	2017-09-18-14-42-09	0	3	x	0	0	52.3	21	52.5	20.9	52.4	0.138	1888	Last10	Here	95
693	6372	3	Geranium 'Roxanne'	203	2017-09-18-14-42-11	0	3	x	0	0	52.3	21	52.5	20.9	52.4	0.138	1888	Last10	Here	96
694	6373	3	Geranium 'Roxanne'	203	2017-09-18-14-42-13	0	3	x	0	0	52.4	21	52.6	20.9	52.5	0.144	1888	Last10	Here	97
695	6374	3	Geranium 'Roxanne'	203	2017-09-18-14-42-15	0	3	x	0	0	52.3	21	52.6	20.9	52.5	0.244	1888	Last10	Here	98
696	6375	3	Geranium 'Roxanne'	203	2017-09-18-14-42-47	0	3	x	5	0	52.4	21	52.6	20.9	52.5	0.144	1889	First10	Here	1
697	6376	3	Geranium 'Roxanne'	203	2017-09-18-14-42-49	0	3	x	5	0	52.4	21	52.6	20.9	52.5	0.144	1889	First10	Here	2
698	6377	3	Geranium 'Roxanne'	203	2017-09-18-14-42-51	0	3	x	5	0	52.4	21	52.7	20.9	52.7	0.25	1889	First10	Here	3
699	6378	3	Geranium 'Roxanne'	203	2017-09-18-14-42-55	0	3	x	5	0	52.4	21	52.6	20.9	52.5	0.144	1889	First10	Here	4
700	6379	3	Geranium 'Roxanne'	203	2017-09-18-14-42-57	0	3	x	5	0	52.4	21	52.6	20.9	52.5	0.144	1889	First10	Here	5
701	6380	3	Geranium 'Roxanne'	203	2017-09-18-14-42-59	0	3	x	5	0	52.4	21	52.6	20.9	52.5	0.144	1889	First10	Here	6
702	6381	3	Geranium 'Roxanne'	203	2017-09-18-14-43-01	0	3	x	5	0	52.4	21	52.6	20.9	52.5	0.144	1889	First10	Here	7
703	6382	3	Geranium 'Roxanne'	203	2017-09-18-14-43-03	0	3	x	5	0	52.4	21	52.6	20.9	52.5	0.144	1889	First10	Here	8
704	6383	3	Geranium 'Roxanne'	203	2017-09-18-14-43-05	0	3	x	5	0	52.4	21	52.6	20.9	52.5	0.144	1889	First10	Here	9
705	6384	3	Geranium 'Roxanne'	203	2017-09-18-14-43-07	0	3	x	5	0	52.4	21	52.6	20.9	52.5	0.144	1889	First10	Here	10
706	6385	3	Geranium 'Roxanne'	203	2017-09-18-14-43-09	0	3	x	5	0	52.4	21	52.6	20.9	52.5	0.144	1889			11
707	6386	3	Geranium 'Roxanne'	203	2017-09-18-14-43-11	0	3	x	5	0	52.4	21	52.6	20.9	52.5	0.144	1889			12
708	6387	3	Geranium 'Roxanne'	203	2017-09-18-14-43-13	0	3	x	5	0	52.4	21	52.6	20.9	52.5	0.144	1889			13
709	6388	3	Geranium 'Roxanne'	203	2017-09-18-14-43-15	0	3	x	5	0	52.4	21	52.6	20.9	52.5	0.144	1889			14
710	6389	3	Geranium 'Roxanne'	203	2017-09-18-14-43-17	0	3	x	5	0	52.4	21	52.6	20.9	52.5	0.144	1889			15
711	6390	3	Geranium 'Roxanne'	203	2017-09-18-14-43-19	0	3	x	5	0	52.4	21	52.6	20.9	52.5	0.144	1889			16
712	6391	3	Geranium 'Roxanne'	203	2017-09-18-14-43-21	0	3	x	5	0	52.4	21	52.6	20.9	52.5	0.144	1889			17
713	6392	3	Geranium 'Roxanne'	203	2017-09-18-14-43-23	0	3	x	5	0	52.4	21	52.6	20.9	52.5	0.144	1889			18
714	6393	3	Geranium 'Roxanne'	203	2017-09-18-14-43-25	0	3	x	5	0	52.4	21	52.6	20.9	52.5	0.144	1889			19
715	6394	3	Geranium 'Roxanne'	203	2017-09-18-14-43-27	0	3	x	5	0	52.4	21	52.6	20.9	52.5	0.144	1889			20
716	6395	3	Geranium 'Roxanne'	203	2017-09-18-14-43-29	0	3	x	5	0	52.4	21	52.6	20.9	52.5	0.144	1889			21
717	6396	3	Geranium 'Roxanne'	203	2017-09-18-14-43-31	0	3	x	5	0	52.4	21	52.6	20.9	52.5	0.144	1889			22
718	6397	3	Geranium 'Roxanne'	203	2017-09-18-14-43-33	0	3	x	5	0	52.4	21	52.6	20.9	52.5	0.144	1889			23
719	6398	3	Geranium 'Roxanne'	203	2017-09-18-14-43-35	0	3	x	5	0	52.4	21	52.6	20.9	52.5	0.144	1889			24
720	6399	3	Geranium 'Roxanne'	203	2017-09-18-14-43-37	0	3	x	5	0	52.4	21	52.6	20.9	52.5	0.144	1889			25
721	6400	3	Geranium 'Roxanne'	203	2017-09-18-14-43-39	0	3	x	5	0	52.4	21	52.6	20.9	52.5	0.144	1889			26
722	6401	3	Geranium 'Roxanne'	203	2017-09-18-14-43-41	0	3	x	5	0	52.4	21	52.6	20.9	52.5	0.144	1889			27
723	6402	3	Geranium 'Roxanne'	203	2017-09-18-14-43-43	0	3	x	5	0	52.4	21	52.6	20.9	52.5	0.144	1889			28
724	6403	3	Geranium 'Roxanne'	203	2017-09-18-14-43-45	0	3	x	5	0	52.4	21	52.6	20.9	52.5	0.144	1889			29
725	6404	3	Geranium 'Roxanne'	203	2017-09-18-14-43-47	0	3	x	5	0	52.4	21	52.6	20.9	52.5	0.144	1889			30
726	6405	3	Geranium 'Roxanne'	203	2017-09-18-14-43-49	0	3	x	5	0	52.4	21	52.6	20.9	52.5	0.144	1889			31
727	6406	3	Geranium 'Roxanne'	203	2017-09-18-14-43-51	0	3	x	5	0	52.4	21	52.6	20.9	52.5	0.144	1889			32
728	6407	3	Geranium 'Roxanne'	203	2017-09-18-14-43-53	0	3	x	5	0	52.4	21	52.6	20.9	52.5	0.144	1889			33
729	6408	3	Geranium 'Roxanne'	203	2017-09-18-14-43-55	0	3	x	5	0	52.4	21	52.6	20.9	52.5	0.144	1889			34
730	6409	3	Geranium 'Roxanne'	203	2017-09-18-14-43-57	0	3	x	5	0	52.4	21	52.6	20.9	52.5	0.144	1889			35
731	6410	3	Geranium 'Roxanne'	203	2017-09-18-14-44-00	0	3	x	5	0	52.4	21	52.6	20.9	52.5	0.144	1889			36
732	6411	3	Geranium 'Roxanne'	203	2017-09-18-14-44-02	0	3	x	5	0	52.4	21	52.6	20.9	52.5	0.144	1889			37
733	6412	3	Geranium 'Roxanne'	203	2017-09-18-14-44-04	0	3	x	5	0	52.4	21	52.6	20.9	52.5	0.144	1889			38
734	6413	3	Geranium 'Roxanne'	203	2017-09-18-14-44-06	0	3	x	5	0	52.4	21	52.6	20.9	52.5	0.144	1889			39
735	6414	3	Geranium 'Roxanne'	203	2017-09-18-14-44-08	0	3	x	5	0	52.4	21	52.6	20.9	52.5	0.144	1889			40
736	6415	3	Geranium 'Roxanne'	203	2017-09-18-14-44-10	0	3	x	5	0	52.4	21	52.6	20.9	52.5	0.144	1889			41
737	6416	3	Geranium 'Roxanne'	203	2017-09-18-14-44-12	0	3	x	5	0	52.4	21	52.7	20.9	52.7	0.25	1889			42
738	6417	3	Geranium 'Roxanne'	203	2017-09-18-14-44-14	0	3	x	5	0	52.4	21	52.7	20.9	52.7	0.25	1889			43
739	6418	3	Geranium 'Roxanne'	203	2017-09-18-14-44-16	0	3	x	5	0	52.4	21	52.7	20.9	52.7	0.25	1889			44
740	6419	3	Geranium 'Roxanne'	203	2017-09-18-14-44-18	0	3	x	5	0	52.4	21	52.7	20.9	52.7	0.25	1889			45
741	6420	3	Geranium 'Roxanne'	203	2017-09-18-14-44-20	0	3	x	5	0	52.5	21	52.7	20.9	52.7	0.15	1889			46
742	6421	3	Geranium 'Roxanne'	203	2017-09-18-14-44-22	0	3	x	5	0	52.4	21	52.7	20.9	52.7	0.25	1889			47
743	6422	3	Geranium 'Roxanne'	203	2017-09-18-14-44-24	0	3	x	5	0	52.5	21	52.7	20.9	52.7	0.15	1889			48
744	6423	3	Geranium 'Roxanne'	203	2017-09-18-14-44-26	0	3	x	5	0	52.4	21	52.7	20.9	52.7	0.25	1889			49
745	6424	3	Geranium 'Roxanne'	203	2017-09-18-14-44-28	0	3	x	5	0	52.4	21	52.7	20.9	52.7	0.25	1889			50
746	6425	3	Geranium 'Roxanne'	203	2017-09-18-14-44-30	0	3	x	5	0	52.4	21	52.7	20.9	52.7	0.25	1889			51
747	6426	3	Geranium 'Roxanne'	203	2017-09-18-14-44-32	0	3	x	5	0	52.4	21	52.8	20.9	52.8	0.356	1889			52
748	6427	3	Geranium 'Roxanne'	203	2017-09-18-14-44-34	0	3	x	5	0	52.4	21	52.8	20.9	52.8	0.356	1889			53
749	6428	3	Geranium 'Roxanne'	203	2017-09-18-14-44-36	0	3	x	5	0	52.5	21	52.8	20.9	52.8	0.256	1889			54
750	6429	3	Geranium 'Roxanne'	203	2017-09-18-14-44-38	0	3	x	5	0	52.4	21	52.8	20.9	52.8	0.356	1889			55
751	6430	3	Geranium 'Roxanne'	203	2017-09-18-14-44-40	0	3	x	5	0	52.5	21	52.8	20.9	52.8	0.256	1889			56
752	6431	3	Geranium 'Roxanne'	203	2017-09-18-14-44-42	0	3	x	5	0	52.4	21	52.8	20.9	52.8	0.356	1889			57
753	6432	3	Geranium 'Roxanne'	203	2017-09-18-14-44-44	0	3	x	5	0	52.5	21	52.8	20.9	52.8	0.256	1889			58
754	6433	3	Geranium 'Roxanne'	203	2017-09-18-14-44-46	0	3	x	5	0	52.5	21	52.8	20.9	52.8	0.256	1889			59
755	6434	3	Geranium 'Roxanne'	203	2017-09-18-14-44-48	0	3	x	5	0	52.5	21	52.8	20.9	52.8	0.256	1889			60
756	6435	3	Geranium 'Roxanne'	203	2017-09-18-14-44-50	0	3	x	5	0	52.5	21	52.8	20.9	52.8	0.256	1889			61
757	6436	3	Geranium 'Roxanne'	203	2017-09-18-14-44-52	0	3	x	5	0	52.5	21	52.8	20.9	52.8	0.256	1889			62
758	6437	3	Geranium 'Roxanne'	203	2017-09-18-14-44-54	0	3	x	5	0	52.5	21	52.8	20.9	52.8	0.256	1889			63
759	6438	3	Geranium 'Roxanne'	203	2017-09-18-14-44-56	0	3	x	5	0	52.4	21	52.8	20.9	52.8	0.356	1889			64
760	6439	3	Geranium 'Roxanne'	203	2017-09-18-14-44-58	0	3	x	5	0	52.4	21	52.8	20.9	52.8	0.356	1889			65
761	6440	3	Geranium 'Roxanne'	203	2017-09-18-14-45-00	0	3	x	5	0	52.5	21	52.8	20.9	52.8	0.256	1889			66
762	6441	3	Geranium 'Roxanne'	203	2017-09-18-14-45-02	0	3	x	5	0	52.4	21	52.8	20.9	52.8	0.356	1889			67
763	6442	3	Geranium 'Roxanne'	203	2017-09-18-14-45-04	0	3	x	5	0	52.5	21	52.8	20.9	52.8	0.256	1889			68
764	6443	3	Geranium 'Roxanne'	203	2017-09-18-14-45-06	0	3	x	5	0	52.5	21	52.8	20.9	52.8	0.256	1889			69
765	6444	3	Geranium 'Roxanne'	203	2017-09-18-14-45-08	0	3	x	5	0	52.5	21	52.8	20.9	52.8	0.256	1889			70
766	6445	3	Geranium 'Roxanne'	203	2017-09-18-14-45-10	0	3	x	5	0	52.5	21	52.8	20.9	52.8	0.256	1889			71
767	6446	3	Geranium 'Roxanne'	203	2017-09-18-14-45-12	0	3	x	5	0	52.5	21	52.8	20.9	52.8	0.256	1889			72
768	6447	3	Geranium 'Roxanne'	203	2017-09-18-14-45-14	0	3	x	5	0	52.5	21	52.8	20.9	52.8	0.256	1889			73
769	6448	3	Geranium 'Roxanne'	203	2017-09-18-14-45-16	0	3	x	5	0	52.5	21	52.8	20.9	52.8	0.256	1889			74
770	6449	3	Geranium 'Roxanne'	203	2017-09-18-14-45-18	0	3	x	5	0	52.5	21	52.8	20.9	52.8	0.256	1889			75
771	6450	3	Geranium 'Roxanne'	203	2017-09-18-14-45-20	0	3	x	5	0	52.5	21	52.8	20.9	52.8	0.256	1889			76
772	6451	3	Geranium 'Roxanne'	203	2017-09-18-14-45-22	0	3	x	5	0	52.5	21	52.8	20.9	52.8	0.256	1889			77
773	6452	3	Geranium 'Roxanne'	203	2017-09-18-14-45-24	0	3	x	5	0	52.5	21	52.8	20.9	52.8	0.256	1889			78
774	6453	3	Geranium 'Roxanne'	203	2017-09-18-14-45-26	0	3	x	5	0	52.5	21	52.8	20.9	52.8	0.256	1889			79
775	6454	3	Geranium 'Roxanne'	203	2017-09-18-14-45-28	0	3	x	5	0	52.5	21	52.8	20.9	52.8	0.256	1889			80
776	6455	3	Geranium 'Roxanne'	203	2017-09-18-14-45-30	0	3	x	5	0	52.5	21	52.8	20.9	52.8	0.256	1889			81
777	6456	3	Geranium 'Roxanne'	203	2017-09-18-14-45-32	0	3	x	5	0	52.5	21	52.8	20.9	52.8	0.256	1889			82
778	6457	3	Geranium 'Roxanne'	203	2017-09-18-14-45-34	0	3	x	5	0	52.5	21	52.8	20.9	52.8	0.256	1889			83
779	6458	3	Geranium 'Roxanne'	203	2017-09-18-14-45-36	0	3	x	5	0	52.5	21	52.8	20.9	52.8	0.256	1889			84
780	6459	3	Geranium 'Roxanne'	203	2017-09-18-14-45-38	0	3	x	5	0	52.5	21	52.8	20.9	52.8	0.256	1889			85
781	6460	3	Geranium 'Roxanne'	203	2017-09-18-14-45-40	0	3	x	5	0	52.5	21	52.8	20.9	52.8	0.256	1889			86
782	6461	3	Geranium 'Roxanne'	203	2017-09-18-14-45-42	0	3	x	5	0	52.5	21	52.8	20.9	52.8	0.256	1889			87
783	6462	3	Geranium 'Roxanne'	203	2017-09-18-14-45-44	0	3	x	5	0	52.5	21	52.8	20.9	52.8	0.256	1889			88
784	6463	3	Geranium 'Roxanne'	203	2017-09-18-14-45-46	0	3	x	5	0	52.5	21	52.8	20.9	52.8	0.256	1889			89
785	6464	3	Geranium 'Roxanne'	203	2017-09-18-14-45-48	0	3	x	5	0	52.5	21	52.8	20.9	52.8	0.256	1889			90
786	6465	3	Geranium 'Roxanne'	203	2017-09-18-14-45-50	0	3	x	5	0	52.5	21	52.8	20.9	52.8	0.256	1889	Last10	Here	91
787	6466	3	Geranium 'Roxanne'	203	2017-09-18-14-45-52	0	3	x	5	0	52.5	21	52.8	20.9	52.8	0.256	1889	Last10	Here	92
788	6467	3	Geranium 'Roxanne'	203	2017-09-18-14-45-54	0	3	x	5	0	52.5	21	52.8	20.9	52.8	0.256	1889	Last10	Here	93
789	6468	3	Geranium 'Roxanne'	203	2017-09-18-14-45-56	0	3	x	5	0	52.5	21	52.8	20.9	52.8	0.256	1889	Last10	Here	94
790	6469	3	Geranium 'Roxanne'	203	2017-09-18-14-45-58	0	3	x	5	0	52.5	21	52.8	20.9	52.8	0.256	1889	Last10	Here	95
791	6470	3	Geranium 'Roxanne'	203	2017-09-18-14-46-00	0	3	x	5	0	52.5	21	52.8	20.9	52.8	0.256	1889	Last10	Here	96
792	6471	3	Geranium 'Roxanne'	203	2017-09-18-14-46-02	0	3	x	5	0	52.5	21	52.8	20.9	52.8	0.256	1889	Last10	Here	97
793	6472	3	Geranium 'Roxanne'	203	2017-09-18-14-46-04	0	3	x	5	0	52.5	21	52.9	20.9	52.9	0.362	1889	Last10	Here	98
794	6473	3	Geranium 'Roxanne'	203	2017-09-18-14-46-06	0	3	x	5	0	52.5	21	52.9	20.9	52.9	0.362	1889	Last10	Here	99
795	6474	3	Geranium 'Roxanne'	203	2017-09-18-14-46-38	0	3	x	10	0	52.5	21	52.9	20.9	52.9	0.362	1890	First10	Here	1
796	6475	3	Geranium 'Roxanne'	203	2017-09-18-14-46-40	0	3	x	10	0	52.5	21	52.9	20.9	52.9	0.362	1890	First10	Here	2
797	6476	3	Geranium 'Roxanne'	203	2017-09-18-14-46-42	0	3	x	10	0	52.5	21	53	21	53	0.469	1890	First10	Here	3
798	6477	3	Geranium 'Roxanne'	203	2017-09-18-14-46-44	0	3	x	10	0	52.5	21	52.8	20.9	52.8	0.256	1890	First10	Here	4
799	6478	3	Geranium 'Roxanne'	203	2017-09-18-14-46-46	0	3	x	10	0	52.5	21	52.8	20.9	52.8	0.256	1890	First10	Here	5
800	6479	3	Geranium 'Roxanne'	203	2017-09-18-14-46-48	0	3	x	10	0	52.5	21	52.8	20.9	52.8	0.256	1890	First10	Here	6
801	6480	3	Geranium 'Roxanne'	203	2017-09-18-14-46-50	0	3	x	10	0	52.5	21	52.8	20.9	52.8	0.256	1890	First10	Here	7
802	6481	3	Geranium 'Roxanne'	203	2017-09-18-14-46-52	0	3	x	10	0	52.5	21	52.9	20.9	52.9	0.362	1890	First10	Here	8
803	6482	3	Geranium 'Roxanne'	203	2017-09-18-14-46-54	0	3	x	10	0	52.5	21	52.8	20.9	52.8	0.256	1890	First10	Here	9
804	6483	3	Geranium 'Roxanne'	203	2017-09-18-14-46-56	0	3	x	10	0	52.5	21	52.8	20.9	52.8	0.256	1890	First10	Here	10
805	6484	3	Geranium 'Roxanne'	203	2017-09-18-14-46-58	0	3	x	10	0	52.5	21	52.9	20.9	52.9	0.362	1890			11
806	6485	3	Geranium 'Roxanne'	203	2017-09-18-14-47-00	0	3	x	10	0	52.5	21	52.9	20.9	52.9	0.362	1890			12
807	6486	3	Geranium 'Roxanne'	203	2017-09-18-14-47-02	0	3	x	10	0	52.5	21	52.9	20.9	52.9	0.362	1890			13
808	6487	3	Geranium 'Roxanne'	203	2017-09-18-14-47-04	0	3	x	10	0	52.5	21	52.8	20.9	52.8	0.256	1890			14
809	6488	3	Geranium 'Roxanne'	203	2017-09-18-14-47-06	0	3	x	10	0	52.5	21	52.9	20.9	52.9	0.362	1890			15
810	6489	3	Geranium 'Roxanne'	203	2017-09-18-14-47-08	0	3	x	10	0	52.5	21	52.9	20.9	52.9	0.362	1890			16
811	6490	3	Geranium 'Roxanne'	203	2017-09-18-14-47-10	0	3	x	10	0	52.5	21	52.9	20.9	52.9	0.362	1890			17
812	6491	3	Geranium 'Roxanne'	203	2017-09-18-14-47-12	0	3	x	10	0	52.5	21	52.8	20.9	52.8	0.256	1890			18
813	6492	3	Geranium 'Roxanne'	203	2017-09-18-14-47-14	0	3	x	10	0	52.5	21	52.8	20.9	52.8	0.256	1890			19
814	6493	3	Geranium 'Roxanne'	203	2017-09-18-14-47-16	0	3	x	10	0	52.4	21	52.8	20.9	52.8	0.356	1890			20
815	6494	3	Geranium 'Roxanne'	203	2017-09-18-14-47-18	0	3	x	10	0	52.5	21	52.8	20.9	52.8	0.256	1890			21
816	6495	3	Geranium 'Roxanne'	203	2017-09-18-14-47-20	0	3	x	10	0	52.4	21	52.8	20.9	52.8	0.356	1890			22
817	6496	3	Geranium 'Roxanne'	203	2017-09-18-14-47-22	0	3	x	10	0	52.5	21	52.8	21	52.8	0.256	1890			23
818	6497	3	Geranium 'Roxanne'	203	2017-09-18-14-47-24	0	3	x	10	0	52.4	21	52.7	20.9	52.7	0.25	1890			24
819	6498	3	Geranium 'Roxanne'	203	2017-09-18-14-47-26	0	3	x	10	0	52.5	21	52.8	21	52.8	0.256	1890			25
820	6499	3	Geranium 'Roxanne'	203	2017-09-18-14-47-28	0	3	x	10	0	52.5	21	52.7	20.9	52.7	0.15	1890			26
821	6500	3	Geranium 'Roxanne'	203	2017-09-18-14-47-30	0	3	x	10	0	52.5	21	52.7	20.9	52.7	0.15	1890			27
822	6501	3	Geranium 'Roxanne'	203	2017-09-18-14-47-32	0	3	x	10	0	52.5	21	52.7	20.9	52.7	0.15	1890			28
823	6502	3	Geranium 'Roxanne'	203	2017-09-18-14-47-34	0	3	x	10	0	52.5	21	52.7	20.9	52.7	0.15	1890			29
824	6503	3	Geranium 'Roxanne'	203	2017-09-18-14-47-36	0	3	x	10	0	52.5	21	52.7	20.9	52.7	0.15	1890			30
825	6504	3	Geranium 'Roxanne'	203	2017-09-18-14-47-38	0	3	x	10	0	52.4	21	52.8	21	52.8	0.356	1890			31
826	6505	3	Geranium 'Roxanne'	203	2017-09-18-14-47-40	0	3	x	10	0	52.5	21	52.7	20.9	52.7	0.15	1890			32
827	6506	3	Geranium 'Roxanne'	203	2017-09-18-14-47-42	0	3	x	10	0	52.5	21	52.7	20.9	52.7	0.15	1890			33
828	6507	3	Geranium 'Roxanne'	203	2017-09-18-14-47-44	0	3	x	10	0	52.5	21	52.7	20.9	52.7	0.15	1890			34
829	6508	3	Geranium 'Roxanne'	203	2017-09-18-14-47-46	0	3	x	10	0	52.5	21	52.8	21	52.8	0.256	1890			35
830	6509	3	Geranium 'Roxanne'	203	2017-09-18-14-47-48	0	3	x	10	0	52.5	21	52.6	20.9	52.5	0.044	1890			36
831	6510	3	Geranium 'Roxanne'	203	2017-09-18-14-47-50	0	3	x	10	0	52.5	21	52.7	20.9	52.7	0.15	1890			37
832	6511	3	Geranium 'Roxanne'	203	2017-09-18-14-47-52	0	3	x	10	0	52.5	21	52.7	20.9	52.7	0.15	1890			38
833	6512	3	Geranium 'Roxanne'	203	2017-09-18-14-47-54	0	3	x	10	0	52.5	21	52.7	20.9	52.7	0.15	1890			39
834	6513	3	Geranium 'Roxanne'	203	2017-09-18-14-47-56	0	3	x	10	0	52.5	21	52.8	21	52.8	0.256	1890			40
835	6514	3	Geranium 'Roxanne'	203	2017-09-18-14-47-58	0	3	x	10	0	52.5	21	52.7	20.9	52.7	0.15	1890			41
836	6515	3	Geranium 'Roxanne'	203	2017-09-18-14-48-00	0	3	x	10	0	52.5	21	52.8	20.9	52.8	0.256	1890			42
837	6516	3	Geranium 'Roxanne'	203	2017-09-18-14-48-02	0	3	x	10	0	52.5	21	52.8	20.9	52.8	0.256	1890			43
838	6517	3	Geranium 'Roxanne'	203	2017-09-18-14-48-04	0	3	x	10	0	52.5	21	52.8	20.9	52.8	0.256	1890			44
839	6518	3	Geranium 'Roxanne'	203	2017-09-18-14-48-06	0	3	x	10	0	52.5	21	52.8	20.9	52.8	0.256	1890			45
840	6519	3	Geranium 'Roxanne'	203	2017-09-18-14-48-08	0	3	x	10	0	52.5	21	52.9	21	52.9	0.362	1890			46
841	6520	3	Geranium 'Roxanne'	203	2017-09-18-14-48-10	0	3	x	10	0	52.5	21	52.8	21	52.8	0.256	1890			47
842	6521	3	Geranium 'Roxanne'	203	2017-09-18-14-48-12	0	3	x	10	0	52.5	21	52.8	20.9	52.8	0.256	1890			48
843	6522	3	Geranium 'Roxanne'	203	2017-09-18-14-48-14	0	3	x	10	0	52.5	21	52.8	20.9	52.8	0.256	1890			49
844	6523	3	Geranium 'Roxanne'	203	2017-09-18-14-48-16	0	3	x	10	0	52.5	21	52.7	20.9	52.7	0.15	1890			50
845	6524	3	Geranium 'Roxanne'	203	2017-09-18-14-48-18	0	3	x	10	0	52.5	21	52.7	20.9	52.7	0.15	1890			51
846	6525	3	Geranium 'Roxanne'	203	2017-09-18-14-48-20	0	3	x	10	0	52.5	21	52.7	20.9	52.7	0.15	1890			52
847	6526	3	Geranium 'Roxanne'	203	2017-09-18-14-48-22	0	3	x	10	0	52.5	21	52.7	20.9	52.7	0.15	1890			53
848	6527	3	Geranium 'Roxanne'	203	2017-09-18-14-48-24	0	3	x	10	0	52.5	21	52.7	20.9	52.7	0.15	1890			54
849	6528	3	Geranium 'Roxanne'	203	2017-09-18-14-48-26	0	3	x	10	0	52.5	21	52.7	20.9	52.7	0.15	1890			55
850	6529	3	Geranium 'Roxanne'	203	2017-09-18-14-48-28	0	3	x	10	0	52.5	21	52.7	20.9	52.7	0.15	1890			56
851	6530	3	Geranium 'Roxanne'	203	2017-09-18-14-48-30	0	3	x	10	0	52.5	21	52.8	21	52.8	0.256	1890			57
852	6531	3	Geranium 'Roxanne'	203	2017-09-18-14-48-32	0	3	x	10	0	52.5	21	52.8	20.9	52.8	0.256	1890			58
853	6532	3	Geranium 'Roxanne'	203	2017-09-18-14-48-34	0	3	x	10	0	52.5	21	52.7	20.9	52.7	0.15	1890			59
854	6533	3	Geranium 'Roxanne'	203	2017-09-18-14-48-36	0	3	x	10	0	52.5	21	52.7	20.9	52.7	0.15	1890			60
855	6534	3	Geranium 'Roxanne'	203	2017-09-18-14-48-38	0	3	x	10	0	52.5	21	52.8	20.9	52.8	0.256	1890			61
856	6535	3	Geranium 'Roxanne'	203	2017-09-18-14-48-40	0	3	x	10	0	52.5	21	52.8	20.9	52.8	0.256	1890			62
857	6536	3	Geranium 'Roxanne'	203	2017-09-18-14-48-42	0	3	x	10	0	52.5	21	52.8	20.9	52.8	0.256	1890			63
858	6537	3	Geranium 'Roxanne'	203	2017-09-18-14-48-44	0	3	x	10	0	52.5	21	52.8	20.9	52.8	0.256	1890			64
859	6538	3	Geranium 'Roxanne'	203	2017-09-18-14-48-46	0	3	x	10	0	52.5	21	52.8	20.9	52.8	0.256	1890			65
860	6539	3	Geranium 'Roxanne'	203	2017-09-18-14-48-48	0	3	x	10	0	52.5	21	52.8	20.9	52.8	0.256	1890			66
861	6540	3	Geranium 'Roxanne'	203	2017-09-18-14-48-50	0	3	x	10	0	52.5	21	52.8	20.9	52.8	0.256	1890			67
862	6541	3	Geranium 'Roxanne'	203	2017-09-18-14-48-52	0	3	x	10	0	52.5	21	52.8	20.9	52.8	0.256	1890			68
863	6542	3	Geranium 'Roxanne'	203	2017-09-18-14-48-54	0	3	x	10	0	52.5	21	52.8	20.9	52.8	0.256	1890			69
864	6543	3	Geranium 'Roxanne'	203	2017-09-18-14-48-56	0	3	x	10	0	52.5	21	52.8	20.9	52.8	0.256	1890			70
865	6544	3	Geranium 'Roxanne'	203	2017-09-18-14-48-58	0	3	x	10	0	52.5	21	52.8	20.9	52.8	0.256	1890			71
866	6545	3	Geranium 'Roxanne'	203	2017-09-18-14-49-00	0	3	x	10	0	52.5	21	52.8	20.9	52.8	0.256	1890			72
867	6546	3	Geranium 'Roxanne'	203	2017-09-18-14-49-02	0	3	x	10	0	52.5	21	52.9	20.9	52.9	0.362	1890			73
868	6547	3	Geranium 'Roxanne'	203	2017-09-18-14-49-04	0	3	x	10	0	52.5	21	53	20.9	53	0.469	1890			74
869	6548	3	Geranium 'Roxanne'	203	2017-09-18-14-49-06	0	3	x	10	0	52.5	21	52.9	20.9	52.9	0.362	1890			75
870	6549	3	Geranium 'Roxanne'	203	2017-09-18-14-49-08	0	3	x	10	0	52.5	21	52.9	20.9	52.9	0.362	1890			76
871	6550	3	Geranium 'Roxanne'	203	2017-09-18-14-49-10	0	3	x	10	0	52.5	21	52.9	20.9	52.9	0.362	1890			77
872	6551	3	Geranium 'Roxanne'	203	2017-09-18-14-49-12	0	3	x	10	0	52.5	21	52.8	20.9	52.8	0.256	1890			78
873	6552	3	Geranium 'Roxanne'	203	2017-09-18-14-49-15	0	3	x	10	0	52.5	21	52.8	20.9	52.8	0.256	1890			79
874	6553	3	Geranium 'Roxanne'	203	2017-09-18-14-49-17	0	3	x	10	0	52.5	21	52.9	21	52.9	0.362	1890			80
875	6554	3	Geranium 'Roxanne'	203	2017-09-18-14-49-19	0	3	x	10	0	52.5	21	52.8	20.9	52.8	0.256	1890			81
876	6555	3	Geranium 'Roxanne'	203	2017-09-18-14-49-21	0	3	x	10	0	52.5	21	52.8	20.9	52.8	0.256	1890			82
877	6556	3	Geranium 'Roxanne'	203	2017-09-18-14-49-23	0	3	x	10	0	52.5	21	52.8	20.9	52.8	0.256	1890			83
878	6557	3	Geranium 'Roxanne'	203	2017-09-18-14-49-25	0	3	x	10	0	52.5	21	52.8	20.9	52.8	0.256	1890			84
879	6558	3	Geranium 'Roxanne'	203	2017-09-18-14-49-27	0	3	x	10	0	52.5	21	52.8	20.9	52.8	0.256	1890			85
880	6559	3	Geranium 'Roxanne'	203	2017-09-18-14-49-29	0	3	x	10	0	52.5	21	52.8	20.9	52.8	0.256	1890			86
881	6560	3	Geranium 'Roxanne'	203	2017-09-18-14-49-31	0	3	x	10	0	52.5	21	52.8	20.9	52.8	0.256	1890			87
882	6561	3	Geranium 'Roxanne'	203	2017-09-18-14-49-33	0	3	x	10	0	52.5	21	52.8	20.9	52.8	0.256	1890			88
883	6562	3	Geranium 'Roxanne'	203	2017-09-18-14-49-35	0	3	x	10	0	52.5	21	52.8	20.9	52.8	0.256	1890			89
884	6563	3	Geranium 'Roxanne'	203	2017-09-18-14-49-37	0	3	x	10	0	52.5	21	52.8	20.9	52.8	0.256	1890			90
885	6564	3	Geranium 'Roxanne'	203	2017-09-18-14-49-39	0	3	x	10	0	52.5	21	52.8	20.9	52.8	0.256	1890	Last10	Here	91
886	6565	3	Geranium 'Roxanne'	203	2017-09-18-14-49-41	0	3	x	10	0	52.5	21	52.8	20.9	52.8	0.256	1890	Last10	Here	92
887	6566	3	Geranium 'Roxanne'	203	2017-09-18-14-49-43	0	3	x	10	0	52.5	21	52.8	20.9	52.8	0.256	1890	Last10	Here	93
888	6567	3	Geranium 'Roxanne'	203	2017-09-18-14-49-45	0	3	x	10	0	52.5	21	52.9	21	52.9	0.362	1890	Last10	Here	94
889	6568	3	Geranium 'Roxanne'	203	2017-09-18-14-49-47	0	3	x	10	0	52.5	21	52.8	20.9	52.8	0.256	1890	Last10	Here	95
890	6569	3	Geranium 'Roxanne'	203	2017-09-18-14-49-49	0	3	x	10	0	52.5	21	52.8	20.9	52.8	0.256	1890	Last10	Here	96
891	6570	3	Geranium 'Roxanne'	203	2017-09-18-14-49-51	0	3	x	10	0	52.5	21	52.8	20.9	52.8	0.256	1890	Last10	Here	97
892	6571	3	Geranium 'Roxanne'	203	2017-09-18-14-49-53	0	3	x	10	0	52.5	21	52.8	20.9	52.8	0.256	1890	Last10	Here	98
893	6572	3	Geranium 'Roxanne'	203	2017-09-18-14-49-55	0	3	x	10	0	52.5	21	52.8	20.9	52.8	0.256	1890	Last10	Here	99
894	6573	3	Geranium 'Roxanne'	203	2017-09-18-14-49-57	0	3	x	10	0	52.5	21	52.8	20.9	52.8	0.256	1890	Last10	Here	100
895	6574	3	Geranium 'Roxanne'	203	2017-09-18-14-50-29	0	3	x	15	0	52.5	21	52.8	20.9	52.8	0.256	1891	First10	Here	1
896	6575	3	Geranium 'Roxanne'	203	2017-09-18-14-50-31	0	3	x	15	0	52.5	21	52.8	20.9	52.8	0.256	1891	First10	Here	2
897	6576	3	Geranium 'Roxanne'	203	2017-09-18-14-50-33	0	3	x	15	0	52.5	21	52.8	21	52.8	0.256	1891	First10	Here	3
898	6577	3	Geranium 'Roxanne'	203	2017-09-18-14-50-35	0	3	x	15	0	52.5	21	52.8	20.9	52.8	0.256	1891	First10	Here	4
899	6578	3	Geranium 'Roxanne'	203	2017-09-18-14-50-37	0	3	x	15	0	52.5	21	52.8	20.9	52.8	0.256	1891	First10	Here	5
900	6579	3	Geranium 'Roxanne'	203	2017-09-18-14-50-39	0	3	x	15	0	52.5	21	52.8	21	52.8	0.256	1891	First10	Here	6
901	6580	3	Geranium 'Roxanne'	203	2017-09-18-14-50-41	0	3	x	15	0	52.5	21	52.7	20.9	52.7	0.15	1891	First10	Here	7
902	6581	3	Geranium 'Roxanne'	203	2017-09-18-14-50-43	0	3	x	15	0	52.5	21	52.7	20.9	52.7	0.15	1891	First10	Here	8
903	6582	3	Geranium 'Roxanne'	203	2017-09-18-14-50-45	0	3	x	15	0	52.5	21	52.7	20.9	52.7	0.15	1891	First10	Here	9
904	6583	3	Geranium 'Roxanne'	203	2017-09-18-14-50-47	0	3	x	15	0	52.5	21	52.8	21	52.8	0.256	1891	First10	Here	10
905	6584	3	Geranium 'Roxanne'	203	2017-09-18-14-50-49	0	3	x	15	0	52.5	21	52.8	21	52.8	0.256	1891			11
906	6585	3	Geranium 'Roxanne'	203	2017-09-18-14-50-51	0	3	x	15	0	52.4	21	52.8	21	52.8	0.356	1891			12
907	6586	3	Geranium 'Roxanne'	203	2017-09-18-14-50-53	0	3	x	15	0	52.4	21	52.8	20.9	52.8	0.356	1891			13
908	6587	3	Geranium 'Roxanne'	203	2017-09-18-14-50-55	0	3	x	15	0	52.4	21	52.8	21	52.8	0.356	1891			14
909	6588	3	Geranium 'Roxanne'	203	2017-09-18-14-50-57	0	3	x	15	0	52.5	21	52.8	20.9	52.8	0.256	1891			15
910	6589	3	Geranium 'Roxanne'	203	2017-09-18-14-50-59	0	3	x	15	0	52.5	21	52.8	20.9	52.8	0.256	1891			16
911	6590	3	Geranium 'Roxanne'	203	2017-09-18-14-51-01	0	3	x	15	0	52.4	21	52.9	21	52.9	0.462	1891			17
912	6591	3	Geranium 'Roxanne'	203	2017-09-18-14-51-03	0	3	x	15	0	52.4	21	52.8	20.9	52.8	0.356	1891			18
913	6592	3	Geranium 'Roxanne'	203	2017-09-18-14-51-05	0	3	x	15	0	52.4	21	52.9	21	52.9	0.462	1891			19
914	6593	3	Geranium 'Roxanne'	203	2017-09-18-14-51-07	0	3	x	15	0	52.4	21	52.9	21	52.9	0.462	1891			20
915	6594	3	Geranium 'Roxanne'	203	2017-09-18-14-51-09	0	3	x	15	0	52.4	21	52.9	21	52.9	0.462	1891			21
916	6595	3	Geranium 'Roxanne'	203	2017-09-18-14-51-11	0	3	x	15	0	52.4	21	52.9	21	52.9	0.462	1891			22
917	6596	3	Geranium 'Roxanne'	203	2017-09-18-14-51-13	0	3	x	15	0	52.4	21	52.9	21	52.9	0.462	1891			23
918	6597	3	Geranium 'Roxanne'	203	2017-09-18-14-51-15	0	3	x	15	0	52.5	21	52.8	20.9	52.8	0.256	1891			24
919	6598	3	Geranium 'Roxanne'	203	2017-09-18-14-51-17	0	3	x	15	0	52.4	21	52.8	20.9	52.8	0.356	1891			25
920	6599	3	Geranium 'Roxanne'	203	2017-09-18-14-51-19	0	3	x	15	0	52.5	21	52.9	21	52.9	0.362	1891			26
921	6600	3	Geranium 'Roxanne'	203	2017-09-18-14-51-21	0	3	x	15	0	52.5	21	52.9	21	52.9	0.362	1891			27
922	6601	3	Geranium 'Roxanne'	203	2017-09-18-14-51-23	0	3	x	15	0	52.4	21	52.9	21	52.9	0.462	1891			28
923	6602	3	Geranium 'Roxanne'	203	2017-09-18-14-51-25	0	3	x	15	0	52.4	21	52.9	21	52.9	0.462	1891			29
924	6603	3	Geranium 'Roxanne'	203	2017-09-18-14-51-27	0	3	x	15	0	52.4	21	52.9	21	52.9	0.462	1891			30
925	6604	3	Geranium 'Roxanne'	203	2017-09-18-14-51-29	0	3	x	15	0	52.4	21	52.9	21	52.9	0.462	1891			31
926	6605	3	Geranium 'Roxanne'	203	2017-09-18-14-51-31	0	3	x	15	0	52.4	21	52.9	21	52.9	0.462	1891			32
927	6606	3	Geranium 'Roxanne'	203	2017-09-18-14-51-33	0	3	x	15	0	52.4	21	52.9	21	52.9	0.462	1891			33
928	6607	3	Geranium 'Roxanne'	203	2017-09-18-14-51-35	0	3	x	15	0	52.4	21	52.9	21	52.9	0.462	1891			34
929	6608	3	Geranium 'Roxanne'	203	2017-09-18-14-51-37	0	3	x	15	0	52.4	21	52.8	20.9	52.8	0.356	1891			35
930	6609	3	Geranium 'Roxanne'	203	2017-09-18-14-51-39	0	3	x	15	0	52.5	21.1	52.8	21	52.8	0.256	1891			36
931	6610	3	Geranium 'Roxanne'	203	2017-09-18-14-51-41	0	3	x	15	0	52.4	21	52.8	21	52.8	0.356	1891			37
932	6611	3	Geranium 'Roxanne'	203	2017-09-18-14-51-43	0	3	x	15	0	52.4	21	52.8	21	52.8	0.356	1891			38
933	6612	3	Geranium 'Roxanne'	203	2017-09-18-14-51-45	0	3	x	15	0	52.4	21	52.8	21	52.8	0.356	1891			39
934	6613	3	Geranium 'Roxanne'	203	2017-09-18-14-51-47	0	3	x	15	0	52.4	21	52.8	21	52.8	0.356	1891			40
935	6614	3	Geranium 'Roxanne'	203	2017-09-18-14-51-49	0	3	x	15	0	52.4	21	52.8	21	52.8	0.356	1891			41
936	6615	3	Geranium 'Roxanne'	203	2017-09-18-14-51-51	0	3	x	15	0	52.4	21	52.8	21	52.8	0.356	1891			42
937	6616	3	Geranium 'Roxanne'	203	2017-09-18-14-51-53	0	3	x	15	0	52.4	21	52.8	21	52.8	0.356	1891			43
938	6617	3	Geranium 'Roxanne'	203	2017-09-18-14-51-55	0	3	x	15	0	52.4	21	52.8	21	52.8	0.356	1891			44
939	6618	3	Geranium 'Roxanne'	203	2017-09-18-14-51-57	0	3	x	15	0	52.4	21	52.8	21	52.8	0.356	1891			45
940	6619	3	Geranium 'Roxanne'	203	2017-09-18-14-51-59	0	3	x	15	0	52.5	21.1	52.7	21	52.7	0.15	1891			46
941	6620	3	Geranium 'Roxanne'	203	2017-09-18-14-52-01	0	3	x	15	0	52.4	21	52.7	21	52.7	0.25	1891			47
942	6621	3	Geranium 'Roxanne'	203	2017-09-18-14-52-03	0	3	x	15	0	52.4	21	52.6	20.9	52.5	0.144	1891			48
943	6622	3	Geranium 'Roxanne'	203	2017-09-18-14-52-05	0	3	x	15	0	52.4	21	52.7	21	52.7	0.25	1891			49
944	6623	3	Geranium 'Roxanne'	203	2017-09-18-14-52-07	0	3	x	15	0	52.4	21	52.7	21	52.7	0.25	1891			50
945	6624	3	Geranium 'Roxanne'	203	2017-09-18-14-52-09	0	3	x	15	0	52.4	21	52.7	21	52.7	0.25	1891			51
946	6625	3	Geranium 'Roxanne'	203	2017-09-18-14-52-11	0	3	x	15	0	52.4	21	52.8	21	52.8	0.356	1891			52
947	6626	3	Geranium 'Roxanne'	203	2017-09-18-14-52-13	0	3	x	15	0	52.5	21.1	52.7	21	52.7	0.15	1891			53
948	6627	3	Geranium 'Roxanne'	203	2017-09-18-14-52-15	0	3	x	15	0	52.4	21	52.7	21	52.7	0.25	1891			54
949	6628	3	Geranium 'Roxanne'	203	2017-09-18-14-52-17	0	3	x	15	0	52.4	21	52.7	21	52.7	0.25	1891			55
950	6629	3	Geranium 'Roxanne'	203	2017-09-18-14-52-19	0	3	x	15	0	52.4	21	52.7	21	52.7	0.25	1891			56
951	6630	3	Geranium 'Roxanne'	203	2017-09-18-14-52-21	0	3	x	15	0	52.4	21	52.6	20.9	52.5	0.144	1891			57
952	6631	3	Geranium 'Roxanne'	203	2017-09-18-14-52-23	0	3	x	15	0	52.4	21	52.7	21	52.7	0.25	1891			58
953	6632	3	Geranium 'Roxanne'	203	2017-09-18-14-52-25	0	3	x	15	0	52.4	21	52.7	21	52.7	0.25	1891			59
954	6633	3	Geranium 'Roxanne'	203	2017-09-18-14-52-27	0	3	x	15	0	52.5	21.1	52.7	21	52.7	0.15	1891			60
955	6634	3	Geranium 'Roxanne'	203	2017-09-18-14-52-29	0	3	x	15	0	52.4	21	52.6	20.9	52.5	0.144	1891			61
956	6635	3	Geranium 'Roxanne'	203	2017-09-18-14-52-31	0	3	x	15	0	52.5	21.1	52.7	21	52.7	0.15	1891			62
957	6636	3	Geranium 'Roxanne'	203	2017-09-18-14-52-33	0	3	x	15	0	52.4	21	52.7	21	52.7	0.25	1891			63
958	6637	3	Geranium 'Roxanne'	203	2017-09-18-14-52-35	0	3	x	15	0	52.4	21	52.7	21	52.7	0.25	1891			64
959	6638	3	Geranium 'Roxanne'	203	2017-09-18-14-52-37	0	3	x	15	0	52.4	21	52.7	21	52.7	0.25	1891			65
960	6639	3	Geranium 'Roxanne'	203	2017-09-18-14-52-39	0	3	x	15	0	52.5	21.1	52.7	21	52.7	0.15	1891			66
961	6640	3	Geranium 'Roxanne'	203	2017-09-18-14-52-41	0	3	x	15	0	52.4	21	52.7	21	52.7	0.25	1891			67
962	6641	3	Geranium 'Roxanne'	203	2017-09-18-14-52-43	0	3	x	15	0	52.5	21.1	52.7	20.9	52.7	0.15	1891			68
963	6642	3	Geranium 'Roxanne'	203	2017-09-18-14-52-45	0	3	x	15	0	52.4	21	52.8	21	52.8	0.356	1891			69
964	6643	3	Geranium 'Roxanne'	203	2017-09-18-14-52-47	0	3	x	15	0	52.4	21	52.7	21	52.7	0.25	1891			70
965	6644	3	Geranium 'Roxanne'	203	2017-09-18-14-52-49	0	3	x	15	0	52.4	21	52.8	21	52.8	0.356	1891			71
966	6645	3	Geranium 'Roxanne'	203	2017-09-18-14-52-51	0	3	x	15	0	52.4	21	52.8	21	52.8	0.356	1891			72
967	6646	3	Geranium 'Roxanne'	203	2017-09-18-14-52-53	0	3	x	15	0	52.4	21	52.8	21	52.8	0.356	1891			73
968	6647	3	Geranium 'Roxanne'	203	2017-09-18-14-52-55	0	3	x	15	0	52.4	21	52.8	21	52.8	0.356	1891			74
969	6648	3	Geranium 'Roxanne'	203	2017-09-18-14-52-57	0	3	x	15	0	52.4	21	52.8	21	52.8	0.356	1891			75
970	6649	3	Geranium 'Roxanne'	203	2017-09-18-14-52-59	0	3	x	15	0	52.4	21	52.8	21	52.8	0.356	1891			76
971	6650	3	Geranium 'Roxanne'	203	2017-09-18-14-53-01	0	3	x	15	0	52.4	21.1	52.8	21	52.8	0.356	1891			77
972	6651	3	Geranium 'Roxanne'	203	2017-09-18-14-53-03	0	3	x	15	0	52.4	21	52.8	21	52.8	0.356	1891			78
973	6652	3	Geranium 'Roxanne'	203	2017-09-18-14-53-05	0	3	x	15	0	52.4	21	52.8	21	52.8	0.356	1891			79
974	6653	3	Geranium 'Roxanne'	203	2017-09-18-14-53-07	0	3	x	15	0	52.4	21	52.8	21	52.8	0.356	1891			80
975	6654	3	Geranium 'Roxanne'	203	2017-09-18-14-53-09	0	3	x	15	0	52.4	21	52.8	21	52.8	0.356	1891			81
976	6655	3	Geranium 'Roxanne'	203	2017-09-18-14-53-11	0	3	x	15	0	52.4	21	52.8	21	52.8	0.356	1891			82
977	6656	3	Geranium 'Roxanne'	203	2017-09-18-14-53-13	0	3	x	15	0	52.4	21	52.8	21	52.8	0.356	1891			83
978	6657	3	Geranium 'Roxanne'	203	2017-09-18-14-53-15	0	3	x	15	0	52.4	21	52.8	21	52.8	0.356	1891			84
979	6658	3	Geranium 'Roxanne'	203	2017-09-18-14-53-17	0	3	x	15	0	52.3	21	52.7	20.9	52.7	0.35	1891			85
980	6659	3	Geranium 'Roxanne'	203	2017-09-18-14-53-19	0	3	x	15	0	52.4	21	52.7	21	52.7	0.25	1891			86
981	6660	3	Geranium 'Roxanne'	203	2017-09-18-14-53-21	0	3	x	15	0	52.4	21	52.8	21	52.8	0.356	1891			87
982	6661	3	Geranium 'Roxanne'	203	2017-09-18-14-53-23	0	3	x	15	0	52.4	21	52.7	21	52.7	0.25	1891			88
983	6662	3	Geranium 'Roxanne'	203	2017-09-18-14-53-25	0	3	x	15	0	52.4	21.1	52.8	21	52.8	0.356	1891			89
984	6663	3	Geranium 'Roxanne'	203	2017-09-18-14-53-27	0	3	x	15	0	52.4	21	52.8	21	52.8	0.356	1891			90
985	6664	3	Geranium 'Roxanne'	203	2017-09-18-14-53-29	0	3	x	15	0	52.5	21.1	52.8	21	52.8	0.256	1891	Last10	Here	91
986	6665	3	Geranium 'Roxanne'	203	2017-09-18-14-53-31	0	3	x	15	0	52.4	21	52.8	21	52.8	0.356	1891	Last10	Here	92
987	6666	3	Geranium 'Roxanne'	203	2017-09-18-14-53-33	0	3	x	15	0	52.4	21	52.8	21	52.8	0.356	1891	Last10	Here	93
988	6667	3	Geranium 'Roxanne'	203	2017-09-18-14-53-35	0	3	x	15	0	52.4	21	52.8	21	52.8	0.356	1891	Last10	Here	94
989	6668	3	Geranium 'Roxanne'	203	2017-09-18-14-53-37	0	3	x	15	0	52.4	21.1	52.8	21	52.8	0.356	1891	Last10	Here	95
990	6669	3	Geranium 'Roxanne'	203	2017-09-18-14-53-39	0	3	x	15	0	52.4	21	52.8	21	52.8	0.356	1891	Last10	Here	96
991	6670	3	Geranium 'Roxanne'	203	2017-09-18-14-53-41	0	3	x	15	0	52.4	21.1	52.8	21	52.8	0.356	1891	Last10	Here	97
992	6671	3	Geranium 'Roxanne'	203	2017-09-18-14-53-43	0	3	x	15	0	52.5	21.1	52.8	21	52.8	0.256	1891	Last10	Here	98
993	6672	3	Geranium 'Roxanne'	203	2017-09-18-14-53-45	0	3	x	15	0	52.5	21.1	52.8	21	52.8	0.256	1891	Last10	Here	99
994	6673	3	Geranium 'Roxanne'	203	2017-09-18-14-53-47	0	3	x	15	0	52.4	21.1	52.8	21	52.8	0.356	1891	Last10	Here	100
995	6674	3	Geranium 'Roxanne'	203	2017-09-18-14-54-19	0	3	x	20	0	52.4	21.1	52.6	21	52.5	0.144	1892	First10	Here	1
996	6675	3	Geranium 'Roxanne'	203	2017-09-18-14-54-21	0	3	x	20	0	52.4	21.1	52.6	21	52.5	0.144	1892	First10	Here	2
997	6676	3	Geranium 'Roxanne'	203	2017-09-18-14-54-23	0	3	x	20	0	52.4	21.1	52.6	21	52.5	0.144	1892	First10	Here	3
998	6677	3	Geranium 'Roxanne'	203	2017-09-18-14-54-25	0	3	x	20	0	52.4	21.1	52.6	21	52.5	0.144	1892	First10	Here	4
999	6678	3	Geranium 'Roxanne'	203	2017-09-18-14-54-27	0	3	x	20	0	52.4	21.1	52.6	21	52.5	0.144	1892	First10	Here	5
1000	6679	3	Geranium 'Roxanne'	203	2017-09-18-14-54-30	0	3	x	20	0	52.4	21.1	52.6	21	52.5	0.144	1892	First10	Here	6
1001	6680	3	Geranium 'Roxanne'	203	2017-09-18-14-54-32	0	3	x	20	0	52.3	21	52.6	21	52.5	0.244	1892	First10	Here	7
1002	6681	3	Geranium 'Roxanne'	203	2017-09-18-14-54-34	0	3	x	20	0	52.4	21.1	52.6	21	52.5	0.144	1892	First10	Here	8
1003	6682	3	Geranium 'Roxanne'	203	2017-09-18-14-54-36	0	3	x	20	0	52.4	21.1	52.6	21	52.5	0.144	1892	First10	Here	9
1004	6683	3	Geranium 'Roxanne'	203	2017-09-18-14-54-38	0	3	x	20	0	52.4	21.1	52.5	21	52.4	0.038	1892	First10	Here	10
1005	6684	3	Geranium 'Roxanne'	203	2017-09-18-14-54-40	0	3	x	20	0	52.4	21.1	52.5	21	52.4	0.038	1892			11
1006	6685	3	Geranium 'Roxanne'	203	2017-09-18-14-54-42	0	3	x	20	0	52.4	21.1	52.5	21	52.4	0.038	1892			12
1007	6686	3	Geranium 'Roxanne'	203	2017-09-18-14-54-44	0	3	x	20	0	52.4	21.1	52.5	21	52.4	0.038	1892			13
1008	6687	3	Geranium 'Roxanne'	203	2017-09-18-14-54-46	0	3	x	20	0	52.4	21.1	52.5	21	52.4	0.038	1892			14
1009	6688	3	Geranium 'Roxanne'	203	2017-09-18-14-54-48	0	3	x	20	0	52.4	21.1	52.5	21	52.4	0.038	1892			15
1010	6689	3	Geranium 'Roxanne'	203	2017-09-18-14-54-50	0	3	x	20	0	52.4	21.1	52.5	21	52.4	0.038	1892			16
1011	6690	3	Geranium 'Roxanne'	203	2017-09-18-14-54-52	0	3	x	20	0	52.4	21.1	52.5	21	52.4	0.038	1892			17
1012	6691	3	Geranium 'Roxanne'	203	2017-09-18-14-54-54	0	3	x	20	0	52.4	21.1	52.5	21	52.4	0.038	1892			18
1013	6692	3	Geranium 'Roxanne'	203	2017-09-18-14-54-56	0	3	x	20	0	52.4	21.1	52.5	21	52.4	0.038	1892			19
1014	6693	3	Geranium 'Roxanne'	203	2017-09-18-14-54-58	0	3	x	20	0	52.4	21.1	52.5	21	52.4	0.038	1892			20
1015	6694	3	Geranium 'Roxanne'	203	2017-09-18-14-55-00	0	3	x	20	0	52.4	21.1	52.5	21	52.4	0.038	1892			21
1016	6695	3	Geranium 'Roxanne'	203	2017-09-18-14-55-02	0	3	x	20	0	52.3	21	52.5	21	52.4	0.138	1892			22
1017	6696	3	Geranium 'Roxanne'	203	2017-09-18-14-55-04	0	3	x	20	0	52.4	21.1	52.5	21	52.4	0.038	1892			23
1018	6697	3	Geranium 'Roxanne'	203	2017-09-18-14-55-06	0	3	x	20	0	52.4	21.1	52.5	21	52.4	0.038	1892			24
1019	6698	3	Geranium 'Roxanne'	203	2017-09-18-14-55-08	0	3	x	20	0	52.4	21.1	52.5	21	52.4	0.038	1892			25
1020	6699	3	Geranium 'Roxanne'	203	2017-09-18-14-55-10	0	3	x	20	0	52.4	21.1	52.5	21	52.4	0.038	1892			26
1021	6700	3	Geranium 'Roxanne'	203	2017-09-18-14-55-12	0	3	x	20	0	52.4	21.1	52.5	21	52.4	0.038	1892			27
1022	6701	3	Geranium 'Roxanne'	203	2017-09-18-14-55-14	0	3	x	20	0	52.4	21.1	52.5	21	52.4	0.038	1892			28
1023	6702	3	Geranium 'Roxanne'	203	2017-09-18-14-55-16	0	3	x	20	0	52.3	21	52.5	21	52.4	0.138	1892			29
1024	6703	3	Geranium 'Roxanne'	203	2017-09-18-14-55-18	0	3	x	20	0	52.4	21.1	52.5	21	52.4	0.038	1892			30
1025	6704	3	Geranium 'Roxanne'	203	2017-09-18-14-55-20	0	3	x	20	0	52.4	21.1	52.5	21	52.4	0.038	1892			31
1026	6705	3	Geranium 'Roxanne'	203	2017-09-18-14-55-22	0	3	x	20	0	52.4	21.1	52.5	21	52.4	0.038	1892			32
1027	6706	3	Geranium 'Roxanne'	203	2017-09-18-14-55-24	0	3	x	20	0	52.4	21.1	52.5	21	52.4	0.038	1892			33
1028	6707	3	Geranium 'Roxanne'	203	2017-09-18-14-55-26	0	3	x	20	0	52.4	21.1	52.5	21	52.4	0.038	1892			34
1029	6708	3	Geranium 'Roxanne'	203	2017-09-18-14-55-28	0	3	x	20	0	52.4	21.1	52.5	21	52.4	0.038	1892			35
1030	6709	3	Geranium 'Roxanne'	203	2017-09-18-14-55-30	0	3	x	20	0	52.4	21.1	52.5	21	52.4	0.038	1892			36
1031	6710	3	Geranium 'Roxanne'	203	2017-09-18-14-55-32	0	3	x	20	0	52.4	21.1	52.5	21	52.4	0.038	1892			37
1032	6711	3	Geranium 'Roxanne'	203	2017-09-18-14-55-34	0	3	x	20	0	52.4	21.1	52.5	21	52.4	0.038	1892			38
1033	6712	3	Geranium 'Roxanne'	203	2017-09-18-14-55-36	0	3	x	20	0	52.4	21.1	52.5	21	52.4	0.038	1892			39
1034	6713	3	Geranium 'Roxanne'	203	2017-09-18-14-55-38	0	3	x	20	0	52.4	21.1	52.5	21	52.4	0.038	1892			40
1035	6714	3	Geranium 'Roxanne'	203	2017-09-18-14-55-40	0	3	x	20	0	52.4	21.1	52.5	21	52.4	0.038	1892			41
1036	6715	3	Geranium 'Roxanne'	203	2017-09-18-14-55-42	0	3	x	20	0	52.4	21.1	52.5	21	52.4	0.038	1892			42
1037	6716	3	Geranium 'Roxanne'	203	2017-09-18-14-55-44	0	3	x	20	0	52.4	21.1	52.5	21	52.4	0.038	1892			43
1038	6717	3	Geranium 'Roxanne'	203	2017-09-18-14-55-46	0	3	x	20	0	52.4	21.1	52.5	21	52.4	0.038	1892			44
1039	6718	3	Geranium 'Roxanne'	203	2017-09-18-14-55-48	0	3	x	20	0	52.3	21	52.5	21	52.4	0.138	1892			45
1040	6719	3	Geranium 'Roxanne'	203	2017-09-18-14-55-50	0	3	x	20	0	52.4	21.1	52.5	21	52.4	0.038	1892			46
1041	6720	3	Geranium 'Roxanne'	203	2017-09-18-14-55-52	0	3	x	20	0	52.4	21.1	52.5	21	52.4	0.038	1892			47
1042	6721	3	Geranium 'Roxanne'	203	2017-09-18-14-55-54	0	3	x	20	0	52.4	21.1	52.5	21	52.4	0.038	1892			48
1043	6722	3	Geranium 'Roxanne'	203	2017-09-18-14-55-56	0	3	x	20	0	52.4	21.1	52.5	21	52.4	0.038	1892			49
1044	6723	3	Geranium 'Roxanne'	203	2017-09-18-14-55-58	0	3	x	20	0	52.4	21.1	52.5	21	52.4	0.038	1892			50
1045	6724	3	Geranium 'Roxanne'	203	2017-09-18-14-56-00	0	3	x	20	0	52.3	21	52.5	21	52.4	0.138	1892			51
1046	6725	3	Geranium 'Roxanne'	203	2017-09-18-14-56-02	0	3	x	20	0	52.4	21.1	52.5	21	52.4	0.038	1892			52
1047	6726	3	Geranium 'Roxanne'	203	2017-09-18-14-56-04	0	3	x	20	0	52.4	21.1	52.5	21	52.4	0.038	1892			53
1048	6727	3	Geranium 'Roxanne'	203	2017-09-18-14-56-06	0	3	x	20	0	52.4	21.1	52.6	21	52.5	0.144	1892			54
1049	6728	3	Geranium 'Roxanne'	203	2017-09-18-14-56-08	0	3	x	20	0	52.4	21.1	52.6	21	52.5	0.144	1892			55
1050	6729	3	Geranium 'Roxanne'	203	2017-09-18-14-56-10	0	3	x	20	0	52.4	21.1	52.6	21	52.5	0.144	1892			56
1051	6730	3	Geranium 'Roxanne'	203	2017-09-18-14-56-12	0	3	x	20	0	52.4	21.1	52.6	21	52.5	0.144	1892			57
1052	6731	3	Geranium 'Roxanne'	203	2017-09-18-14-56-14	0	3	x	20	0	52.4	21.1	52.6	21	52.5	0.144	1892			58
1053	6732	3	Geranium 'Roxanne'	203	2017-09-18-14-56-16	0	3	x	20	0	52.4	21.1	52.6	21	52.5	0.144	1892			59
1054	6733	3	Geranium 'Roxanne'	203	2017-09-18-14-56-18	0	3	x	20	0	52.4	21.1	52.6	21	52.5	0.144	1892			60
1055	6734	3	Geranium 'Roxanne'	203	2017-09-18-14-56-20	0	3	x	20	0	52.4	21.1	52.6	21	52.5	0.144	1892			61
1056	6735	3	Geranium 'Roxanne'	203	2017-09-18-14-56-22	0	3	x	20	0	52.3	21	52.6	21	52.5	0.244	1892			62
1057	6736	3	Geranium 'Roxanne'	203	2017-09-18-14-56-24	0	3	x	20	0	52.3	21	52.5	21	52.4	0.138	1892			63
1058	6737	3	Geranium 'Roxanne'	203	2017-09-18-14-56-26	0	3	x	20	0	52.3	21	52.5	21	52.4	0.138	1892			64
1059	6738	3	Geranium 'Roxanne'	203	2017-09-18-14-56-28	0	3	x	20	0	52.4	21.1	52.5	21	52.4	0.038	1892			65
1060	6739	3	Geranium 'Roxanne'	203	2017-09-18-14-56-30	0	3	x	20	0	52.3	21	52.5	21	52.4	0.138	1892			66
1061	6740	3	Geranium 'Roxanne'	203	2017-09-18-14-56-32	0	3	x	20	0	52.4	21.1	52.5	21	52.4	0.038	1892			67
1062	6741	3	Geranium 'Roxanne'	203	2017-09-18-14-56-34	0	3	x	20	0	52.4	21.1	52.5	21	52.4	0.038	1892			68
1063	6742	3	Geranium 'Roxanne'	203	2017-09-18-14-56-36	0	3	x	20	0	52.3	21	52.5	21	52.4	0.138	1892			69
1064	6743	3	Geranium 'Roxanne'	203	2017-09-18-14-56-38	0	3	x	20	0	52.4	21.1	52.4	21	52.3	-0.068	1892			70
1065	6744	3	Geranium 'Roxanne'	203	2017-09-18-14-56-40	0	3	x	20	0	52.4	21.1	52.5	21	52.4	0.038	1892			71
1066	6745	3	Geranium 'Roxanne'	203	2017-09-18-14-56-42	0	3	x	20	0	52.4	21.1	52.4	21	52.3	-0.068	1892			72
1067	6746	3	Geranium 'Roxanne'	203	2017-09-18-14-56-44	0	3	x	20	0	52.2	21	52.4	21	52.3	0.132	1892			73
1068	6747	3	Geranium 'Roxanne'	203	2017-09-18-14-56-46	0	3	x	20	0	52.3	21.1	52.4	21	52.3	0.032	1892			74
1069	6748	3	Geranium 'Roxanne'	203	2017-09-18-14-56-48	0	3	x	20	0	52.2	21	52.4	21	52.3	0.132	1892			75
1070	6749	3	Geranium 'Roxanne'	203	2017-09-18-14-56-50	0	3	x	20	0	52.4	21.1	52.5	21	52.4	0.038	1892			76
1071	6750	3	Geranium 'Roxanne'	203	2017-09-18-14-56-52	0	3	x	20	0	52.3	21.1	52.4	21	52.3	0.032	1892			77
1072	6751	3	Geranium 'Roxanne'	203	2017-09-18-14-56-54	0	3	x	20	0	52.2	21	52.4	21	52.3	0.132	1892			78
1073	6752	3	Geranium 'Roxanne'	203	2017-09-18-14-56-56	0	3	x	20	0	52.3	21.1	52.4	21	52.3	0.032	1892			79
1074	6753	3	Geranium 'Roxanne'	203	2017-09-18-14-56-58	0	3	x	20	0	52.3	21.1	52.4	21	52.3	0.032	1892			80
1075	6754	3	Geranium 'Roxanne'	203	2017-09-18-14-57-00	0	3	x	20	0	52.2	21	52.4	21	52.3	0.132	1892			81
1076	6755	3	Geranium 'Roxanne'	203	2017-09-18-14-57-02	0	3	x	20	0	52.3	21.1	52.4	21	52.3	0.032	1892			82
1077	6756	3	Geranium 'Roxanne'	203	2017-09-18-14-57-04	0	3	x	20	0	52.3	21.1	52.4	21	52.3	0.032	1892			83
1078	6757	3	Geranium 'Roxanne'	203	2017-09-18-14-57-06	0	3	x	20	0	52.3	21.1	52.4	21	52.3	0.032	1892			84
1079	6758	3	Geranium 'Roxanne'	203	2017-09-18-14-57-08	0	3	x	20	0	52.3	21.1	52.4	21	52.3	0.032	1892			85
1080	6759	3	Geranium 'Roxanne'	203	2017-09-18-14-57-10	0	3	x	20	0	52.3	21.1	52.4	21	52.3	0.032	1892			86
1081	6760	3	Geranium 'Roxanne'	203	2017-09-18-14-57-12	0	3	x	20	0	52.3	21.1	52.4	21	52.3	0.032	1892			87
1082	6761	3	Geranium 'Roxanne'	203	2017-09-18-14-57-14	0	3	x	20	0	52.3	21.1	52.4	21	52.3	0.032	1892			88
1083	6762	3	Geranium 'Roxanne'	203	2017-09-18-14-57-16	0	3	x	20	0	52.3	21.1	52.4	21	52.3	0.032	1892			89
1084	6763	3	Geranium 'Roxanne'	203	2017-09-18-14-57-18	0	3	x	20	0	52.3	21.1	52.4	21	52.3	0.032	1892			90
1085	6764	3	Geranium 'Roxanne'	203	2017-09-18-14-57-20	0	3	x	20	0	52.3	21.1	52.4	21	52.3	0.032	1892	Last10	Here	91
1086	6765	3	Geranium 'Roxanne'	203	2017-09-18-14-57-22	0	3	x	20	0	52.3	21.1	52.4	21	52.3	0.032	1892	Last10	Here	92
1087	6766	3	Geranium 'Roxanne'	203	2017-09-18-14-57-24	0	3	x	20	0	52.2	21	52.4	21	52.3	0.132	1892	Last10	Here	93
1088	6767	3	Geranium 'Roxanne'	203	2017-09-18-14-57-26	0	3	x	20	0	52.2	21	52.4	21	52.3	0.132	1892	Last10	Here	94
1089	6768	3	Geranium 'Roxanne'	203	2017-09-18-14-57-28	0	3	x	20	0	52.3	21.1	52.4	21	52.3	0.032	1892	Last10	Here	95
1090	6769	3	Geranium 'Roxanne'	203	2017-09-18-14-57-30	0	3	x	20	0	52.3	21.1	52.4	21	52.3	0.032	1892	Last10	Here	96
1091	6770	3	Geranium 'Roxanne'	203	2017-09-18-14-57-32	0	3	x	20	0	52.3	21.1	52.4	21	52.3	0.032	1892	Last10	Here	97
1092	6771	3	Geranium 'Roxanne'	203	2017-09-18-14-57-34	0	3	x	20	0	52.3	21.1	52.4	21	52.3	0.032	1892	Last10	Here	98
1093	6772	3	Geranium 'Roxanne'	203	2017-09-18-14-57-36	0	3	x	20	0	52.3	21.1	52.4	21	52.3	0.032	1892	Last10	Here	99
1094	6773	3	Geranium 'Roxanne'	203	2017-09-18-14-57-38	0	3	x	20	0	52.3	21.1	52.4	21	52.3	0.032	1892	Last10	Here	100
1095	6774	3	Geranium 'Roxanne'	203	2017-09-18-14-58-10	0	3	x	25	0	52.2	21	52.4	21	52.3	0.132	1893	First10	Here	1
1096	6775	3	Geranium 'Roxanne'	203	2017-09-18-14-58-12	0	3	x	25	0	52.2	21.1	52.4	21	52.3	0.132	1893	First10	Here	2
1097	6776	3	Geranium 'Roxanne'	203	2017-09-18-14-58-14	0	3	x	25	0	52.3	21.1	52.4	21	52.3	0.032	1893	First10	Here	3
1098	6777	3	Geranium 'Roxanne'	203	2017-09-18-14-58-16	0	3	x	25	0	52.3	21.1	52.4	21	52.3	0.032	1893	First10	Here	4
1099	6778	3	Geranium 'Roxanne'	203	2017-09-18-14-58-18	0	3	x	25	0	52.2	21	52.4	21	52.3	0.132	1893	First10	Here	5
1100	6779	3	Geranium 'Roxanne'	203	2017-09-18-14-58-20	0	3	x	25	0	52.2	21.1	52.4	21	52.3	0.132	1893	First10	Here	6
1101	6780	3	Geranium 'Roxanne'	203	2017-09-18-14-58-22	0	3	x	25	0	52.2	21.1	52.4	21	52.3	0.132	1893	First10	Here	7
1102	6781	3	Geranium 'Roxanne'	203	2017-09-18-14-58-24	0	3	x	25	0	52.2	21	52.4	21	52.3	0.132	1893	First10	Here	8
1103	6782	3	Geranium 'Roxanne'	203	2017-09-18-14-58-26	0	3	x	25	0	52.3	21.1	52.4	21	52.3	0.032	1893	First10	Here	9
1104	6783	3	Geranium 'Roxanne'	203	2017-09-18-14-58-28	0	3	x	25	0	52.2	21	52.4	21	52.3	0.132	1893	First10	Here	10
1105	6784	3	Geranium 'Roxanne'	203	2017-09-18-14-58-30	0	3	x	25	0	52.2	21	52.4	21	52.3	0.132	1893			11
1106	6785	3	Geranium 'Roxanne'	203	2017-09-18-14-58-32	0	3	x	25	0	52.3	21.1	52.4	21	52.3	0.032	1893			12
1107	6786	3	Geranium 'Roxanne'	203	2017-09-18-14-58-34	0	3	x	25	0	52.2	21.1	52.4	21	52.3	0.132	1893			13
1108	6787	3	Geranium 'Roxanne'	203	2017-09-18-14-58-36	0	3	x	25	0	52.3	21.1	52.4	21	52.3	0.032	1893			14
1109	6788	3	Geranium 'Roxanne'	203	2017-09-18-14-58-38	0	3	x	25	0	52.3	21.1	52.4	21	52.3	0.032	1893			15
1110	6789	3	Geranium 'Roxanne'	203	2017-09-18-14-58-40	0	3	x	25	0	52.2	21.1	52.4	21	52.3	0.132	1893			16
1111	6790	3	Geranium 'Roxanne'	203	2017-09-18-14-58-42	0	3	x	25	0	52.2	21	52.4	21	52.3	0.132	1893			17
1112	6791	3	Geranium 'Roxanne'	203	2017-09-18-14-58-44	0	3	x	25	0	52.2	21.1	52.4	21	52.3	0.132	1893			18
1113	6792	3	Geranium 'Roxanne'	203	2017-09-18-14-58-46	0	3	x	25	0	52.2	21.1	52.4	21	52.3	0.132	1893			19
1114	6793	3	Geranium 'Roxanne'	203	2017-09-18-14-58-48	0	3	x	25	0	52.2	21.1	52.4	21	52.3	0.132	1893			20
1115	6794	3	Geranium 'Roxanne'	203	2017-09-18-14-58-50	0	3	x	25	0	52.2	21.1	52.4	21	52.3	0.132	1893			21
1116	6795	3	Geranium 'Roxanne'	203	2017-09-18-14-58-52	0	3	x	25	0	52.2	21	52.4	21	52.3	0.132	1893			22
1117	6796	3	Geranium 'Roxanne'	203	2017-09-18-14-58-54	0	3	x	25	0	52.2	21	52.4	21	52.3	0.132	1893			23
1118	6797	3	Geranium 'Roxanne'	203	2017-09-18-14-58-56	0	3	x	25	0	52.2	21.1	52.4	21	52.3	0.132	1893			24
1119	6798	3	Geranium 'Roxanne'	203	2017-09-18-14-58-58	0	3	x	25	0	52.2	21.1	52.3	21	52.2	0.026	1893			25
1120	6799	3	Geranium 'Roxanne'	203	2017-09-18-14-59-00	0	3	x	25	0	52.2	21.1	52.4	21	52.3	0.132	1893			26
1121	6800	3	Geranium 'Roxanne'	203	2017-09-18-14-59-02	0	3	x	25	0	52.2	21	52.4	21	52.3	0.132	1893			27
1122	6801	3	Geranium 'Roxanne'	203	2017-09-18-14-59-04	0	3	x	25	0	52.2	21.1	52.4	21	52.3	0.132	1893			28
1123	6802	3	Geranium 'Roxanne'	203	2017-09-18-14-59-06	0	3	x	25	0	52.2	21	52.4	21	52.3	0.132	1893			29
1124	6803	3	Geranium 'Roxanne'	203	2017-09-18-14-59-08	0	3	x	25	0	52.2	21.1	52.4	21	52.3	0.132	1893			30
1125	6804	3	Geranium 'Roxanne'	203	2017-09-18-14-59-10	0	3	x	25	0	52.2	21.1	52.4	21	52.3	0.132	1893			31
1126	6805	3	Geranium 'Roxanne'	203	2017-09-18-14-59-12	0	3	x	25	0	52.2	21	52.4	21	52.3	0.132	1893			32
1127	6806	3	Geranium 'Roxanne'	203	2017-09-18-14-59-14	0	3	x	25	0	52.2	21.1	52.4	21	52.3	0.132	1893			33
1128	6807	3	Geranium 'Roxanne'	203	2017-09-18-14-59-16	0	3	x	25	0	52.1	21	52.4	21	52.3	0.232	1893			34
1129	6808	3	Geranium 'Roxanne'	203	2017-09-18-14-59-18	0	3	x	25	0	52.1	21	52.4	21	52.3	0.232	1893			35
1130	6809	3	Geranium 'Roxanne'	203	2017-09-18-14-59-20	0	3	x	25	0	52.2	21.1	52.4	21	52.3	0.132	1893			36
1131	6810	3	Geranium 'Roxanne'	203	2017-09-18-14-59-22	0	3	x	25	0	52.1	21	52.4	21	52.3	0.232	1893			37
1132	6811	3	Geranium 'Roxanne'	203	2017-09-18-14-59-24	0	3	x	25	0	52.2	21.1	52.4	21	52.3	0.132	1893			38
1133	6812	3	Geranium 'Roxanne'	203	2017-09-18-14-59-26	0	3	x	25	0	52.2	21.1	52.3	21	52.2	0.026	1893			39
1134	6813	3	Geranium 'Roxanne'	203	2017-09-18-14-59-28	0	3	x	25	0	52.2	21.1	52.3	21	52.2	0.026	1893			40
1135	6814	3	Geranium 'Roxanne'	203	2017-09-18-14-59-30	0	3	x	25	0	52.2	21.1	52.4	21	52.3	0.132	1893			41
1136	6815	3	Geranium 'Roxanne'	203	2017-09-18-14-59-32	0	3	x	25	0	52.2	21.1	52.3	21	52.2	0.026	1893			42
1137	6816	3	Geranium 'Roxanne'	203	2017-09-18-14-59-34	0	3	x	25	0	52.2	21.1	52.3	21	52.2	0.026	1893			43
1138	6817	3	Geranium 'Roxanne'	203	2017-09-18-14-59-36	0	3	x	25	0	52.2	21.1	52.3	21	52.2	0.026	1893			44
1139	6818	3	Geranium 'Roxanne'	203	2017-09-18-14-59-38	0	3	x	25	0	52.2	21	52.3	21	52.2	0.026	1893			45
1140	6819	3	Geranium 'Roxanne'	203	2017-09-18-14-59-40	0	3	x	25	0	52.2	21.1	52.3	21	52.2	0.026	1893			46
1141	6820	3	Geranium 'Roxanne'	203	2017-09-18-14-59-42	0	3	x	25	0	52.2	21.1	52.3	21	52.2	0.026	1893			47
1142	6821	3	Geranium 'Roxanne'	203	2017-09-18-14-59-45	0	3	x	25	0	52.1	21	52.3	21	52.2	0.126	1893			48
1143	6822	3	Geranium 'Roxanne'	203	2017-09-18-14-59-47	0	3	x	25	0	52.2	21.1	52.3	21	52.2	0.026	1893			49
1144	6823	3	Geranium 'Roxanne'	203	2017-09-18-14-59-49	0	3	x	25	0	52.2	21.1	52.3	21	52.2	0.026	1893			50
1145	6824	3	Geranium 'Roxanne'	203	2017-09-18-14-59-51	0	3	x	25	0	52.2	21.1	52.3	21	52.2	0.026	1893			51
1146	6825	3	Geranium 'Roxanne'	203	2017-09-18-14-59-53	0	3	x	25	0	52.2	21.1	52.3	21	52.2	0.026	1893			52
1147	6826	3	Geranium 'Roxanne'	203	2017-09-18-14-59-55	0	3	x	25	0	52.2	21.1	52.3	21	52.2	0.026	1893			53
1148	6827	3	Geranium 'Roxanne'	203	2017-09-18-14-59-57	0	3	x	25	0	52.2	21.1	52.3	21	52.2	0.026	1893			54
1149	6828	3	Geranium 'Roxanne'	203	2017-09-18-14-59-59	0	3	x	25	0	52.2	21	52.3	21	52.2	0.026	1893			55
1150	6829	3	Geranium 'Roxanne'	203	2017-09-18-15-00-01	0	3	x	25	0	52.2	21	52.3	21	52.2	0.026	1893			56
1151	6830	3	Geranium 'Roxanne'	203	2017-09-18-15-00-03	0	3	x	25	0	52.1	21	52.3	21	52.2	0.126	1893			57
1152	6831	3	Geranium 'Roxanne'	203	2017-09-18-15-00-05	0	3	x	25	0	52.2	21	52.3	21	52.2	0.026	1893			58
1153	6832	3	Geranium 'Roxanne'	203	2017-09-18-15-00-07	0	3	x	25	0	52.2	21	52.3	21	52.2	0.026	1893			59
1154	6833	3	Geranium 'Roxanne'	203	2017-09-18-15-00-09	0	3	x	25	0	52.2	21	52.3	21	52.2	0.026	1893			60
1155	6834	3	Geranium 'Roxanne'	203	2017-09-18-15-00-11	0	3	x	25	0	52.2	21	52.3	21	52.2	0.026	1893			61
1156	6835	3	Geranium 'Roxanne'	203	2017-09-18-15-00-13	0	3	x	25	0	52.2	21.1	52.3	21	52.2	0.026	1893			62
1157	6836	3	Geranium 'Roxanne'	203	2017-09-18-15-00-15	0	3	x	25	0	52.2	21.1	52.3	21	52.2	0.026	1893			63
1158	6837	3	Geranium 'Roxanne'	203	2017-09-18-15-00-17	0	3	x	25	0	52.3	21.1	52.3	21	52.2	-0.074	1893			64
1159	6838	3	Geranium 'Roxanne'	203	2017-09-18-15-00-19	0	3	x	25	0	52.2	21.1	52.3	21	52.2	0.026	1893			65
1160	6839	3	Geranium 'Roxanne'	203	2017-09-18-15-00-21	0	3	x	25	0	52.2	21.1	52.3	21	52.2	0.026	1893			66
1161	6840	3	Geranium 'Roxanne'	203	2017-09-18-15-00-23	0	3	x	25	0	52.2	21	52.3	21	52.2	0.026	1893			67
1162	6841	3	Geranium 'Roxanne'	203	2017-09-18-15-00-25	0	3	x	25	0	52.2	21.1	52.3	21	52.2	0.026	1893			68
1163	6842	3	Geranium 'Roxanne'	203	2017-09-18-15-00-27	0	3	x	25	0	52.3	21.1	52.3	21	52.2	-0.074	1893			69
1164	6843	3	Geranium 'Roxanne'	203	2017-09-18-15-00-29	0	3	x	25	0	52.1	21	52.3	21	52.2	0.126	1893			70
1165	6844	3	Geranium 'Roxanne'	203	2017-09-18-15-00-31	0	3	x	25	0	52.2	21.1	52.3	21	52.2	0.026	1893			71
1166	6845	3	Geranium 'Roxanne'	203	2017-09-18-15-00-33	0	3	x	25	0	52.2	21.1	52.4	21	52.3	0.132	1893			72
1167	6846	3	Geranium 'Roxanne'	203	2017-09-18-15-00-35	0	3	x	25	0	52.1	21	52.4	21	52.3	0.232	1893			73
1168	6847	3	Geranium 'Roxanne'	203	2017-09-18-15-00-37	0	3	x	25	0	52.1	21	52.4	21	52.3	0.232	1893			74
1169	6848	3	Geranium 'Roxanne'	203	2017-09-18-15-00-39	0	3	x	25	0	52.2	21.1	52.3	21	52.2	0.026	1893			75
1170	6849	3	Geranium 'Roxanne'	203	2017-09-18-15-00-41	0	3	x	25	0	52.2	21.1	52.3	21	52.2	0.026	1893			76
1171	6850	3	Geranium 'Roxanne'	203	2017-09-18-15-00-43	0	3	x	25	0	52.1	21	52.3	21	52.2	0.126	1893			77
1172	6851	3	Geranium 'Roxanne'	203	2017-09-18-15-00-45	0	3	x	25	0	52.2	21.1	52.3	21	52.2	0.026	1893			78
1173	6852	3	Geranium 'Roxanne'	203	2017-09-18-15-00-47	0	3	x	25	0	52.2	21.1	52.3	21	52.2	0.026	1893			79
1174	6853	3	Geranium 'Roxanne'	203	2017-09-18-15-00-49	0	3	x	25	0	52.2	21.1	52.3	21	52.2	0.026	1893			80
1175	6854	3	Geranium 'Roxanne'	203	2017-09-18-15-00-51	0	3	x	25	0	52.2	21.1	52.3	21	52.2	0.026	1893			81
1176	6855	3	Geranium 'Roxanne'	203	2017-09-18-15-00-53	0	3	x	25	0	52.2	21.1	52.3	21	52.2	0.026	1893			82
1177	6856	3	Geranium 'Roxanne'	203	2017-09-18-15-00-55	0	3	x	25	0	52.2	21.1	52.3	21	52.2	0.026	1893			83
1178	6857	3	Geranium 'Roxanne'	203	2017-09-18-15-00-57	0	3	x	25	0	52.2	21.1	52.3	21	52.2	0.026	1893			84
1179	6858	3	Geranium 'Roxanne'	203	2017-09-18-15-00-59	0	3	x	25	0	52.2	21.1	52.3	21	52.2	0.026	1893			85
1180	6859	3	Geranium 'Roxanne'	203	2017-09-18-15-01-01	0	3	x	25	0	52.2	21.1	52.3	21	52.2	0.026	1893			86
1181	6860	3	Geranium 'Roxanne'	203	2017-09-18-15-01-03	0	3	x	25	0	52.2	21.1	52.3	21	52.2	0.026	1893			87
1182	6861	3	Geranium 'Roxanne'	203	2017-09-18-15-01-05	0	3	x	25	0	52.2	21.1	52.3	21	52.2	0.026	1893			88
1183	6862	3	Geranium 'Roxanne'	203	2017-09-18-15-01-07	0	3	x	25	0	52.2	21.1	52.2	21	52.1	-0.08	1893			89
1184	6863	3	Geranium 'Roxanne'	203	2017-09-18-15-01-09	0	3	x	25	0	52.2	21.1	52.2	21	52.1	-0.08	1893			90
1185	6864	3	Geranium 'Roxanne'	203	2017-09-18-15-01-11	0	3	x	25	0	52.2	21.1	52.2	21	52.1	-0.08	1893	Last10	Here	91
1186	6865	3	Geranium 'Roxanne'	203	2017-09-18-15-01-13	0	3	x	25	0	52.2	21.1	52.2	21	52.1	-0.08	1893	Last10	Here	92
1187	6866	3	Geranium 'Roxanne'	203	2017-09-18-15-01-15	0	3	x	25	0	52.2	21.1	52.2	21	52.1	-0.08	1893	Last10	Here	93
1188	6867	3	Geranium 'Roxanne'	203	2017-09-18-15-01-17	0	3	x	25	0	52.2	21.1	52.2	21	52.1	-0.08	1893	Last10	Here	94
1189	6868	3	Geranium 'Roxanne'	203	2017-09-18-15-01-19	0	3	x	25	0	52.2	21.1	52.2	21	52.1	-0.08	1893	Last10	Here	95
1190	6869	3	Geranium 'Roxanne'	203	2017-09-18-15-01-21	0	3	x	25	0	52.2	21.1	52.2	21	52.1	-0.08	1893	Last10	Here	96
1191	6870	3	Geranium 'Roxanne'	203	2017-09-18-15-01-23	0	3	x	25	0	52.1	21.1	52.2	21	52.1	0.02	1893	Last10	Here	97
1192	6871	3	Geranium 'Roxanne'	203	2017-09-18-15-01-25	0	3	x	25	0	52.2	21.1	52.2	21	52.1	-0.08	1893	Last10	Here	98
1193	6872	3	Geranium 'Roxanne'	203	2017-09-18-15-01-27	0	3	x	25	0	52.2	21.1	52.2	21	52.1	-0.08	1893	Last10	Here	99
1194	6873	3	Geranium 'Roxanne'	203	2017-09-18-15-02-01	0	3	x	30	0	52.1	21.1	52.1	21	52	-0.086	1894	First10	Here	1
1195	6874	3	Geranium 'Roxanne'	203	2017-09-18-15-02-03	0	3	x	30	0	52.1	21.1	52.1	21	52	-0.086	1894	First10	Here	2
1196	6875	3	Geranium 'Roxanne'	203	2017-09-18-15-02-05	0	3	x	30	0	52.1	21.1	52.1	21	52	-0.086	1894	First10	Here	3
1197	6876	3	Geranium 'Roxanne'	203	2017-09-18-15-02-07	0	3	x	30	0	52.1	21.1	52.1	21	52	-0.086	1894	First10	Here	4
1198	6877	3	Geranium 'Roxanne'	203	2017-09-18-15-02-09	0	3	x	30	0	52.1	21.1	52.1	21	52	-0.086	1894	First10	Here	5
1199	6878	3	Geranium 'Roxanne'	203	2017-09-18-15-02-11	0	3	x	30	0	52.2	21.1	52.1	21	52	-0.186	1894	First10	Here	6
1200	6879	3	Geranium 'Roxanne'	203	2017-09-18-15-02-13	0	3	x	30	0	52.1	21.1	52.1	21	52	-0.086	1894	First10	Here	7
1201	6880	3	Geranium 'Roxanne'	203	2017-09-18-15-02-15	0	3	x	30	0	52.1	21.1	52.1	21	52	-0.086	1894	First10	Here	8
1202	6881	3	Geranium 'Roxanne'	203	2017-09-18-15-02-17	0	3	x	30	0	52.1	21.1	52.1	21	52	-0.086	1894	First10	Here	9
1203	6882	3	Geranium 'Roxanne'	203	2017-09-18-15-02-19	0	3	x	30	0	52.1	21.1	52.2	21	52.1	0.02	1894	First10	Here	10
1204	6883	3	Geranium 'Roxanne'	203	2017-09-18-15-02-21	0	3	x	30	0	52.1	21.1	52.1	21	52	-0.086	1894			11
1205	6884	3	Geranium 'Roxanne'	203	2017-09-18-15-02-23	0	3	x	30	0	52.1	21.1	52.2	21	52.1	0.02	1894			12
1206	6885	3	Geranium 'Roxanne'	203	2017-09-18-15-02-25	0	3	x	30	0	52.1	21.1	52.1	21	52	-0.086	1894			13
1207	6886	3	Geranium 'Roxanne'	203	2017-09-18-15-02-27	0	3	x	30	0	52.1	21.1	52.1	21	52	-0.086	1894			14
1208	6887	3	Geranium 'Roxanne'	203	2017-09-18-15-02-29	0	3	x	30	0	52.1	21.1	52.1	21	52	-0.086	1894			15
1209	6888	3	Geranium 'Roxanne'	203	2017-09-18-15-02-31	0	3	x	30	0	52.1	21.1	52.1	21	52	-0.086	1894			16
1210	6889	3	Geranium 'Roxanne'	203	2017-09-18-15-02-33	0	3	x	30	0	52.1	21.1	52.1	21	52	-0.086	1894			17
1211	6890	3	Geranium 'Roxanne'	203	2017-09-18-15-02-35	0	3	x	30	0	52.1	21.1	52.1	21	52	-0.086	1894			18
1212	6891	3	Geranium 'Roxanne'	203	2017-09-18-15-02-37	0	3	x	30	0	52.1	21.1	52.1	21	52	-0.086	1894			19
1213	6892	3	Geranium 'Roxanne'	203	2017-09-18-15-02-39	0	3	x	30	0	52.1	21.1	52.1	21	52	-0.086	1894			20
1214	6893	3	Geranium 'Roxanne'	203	2017-09-18-15-02-41	0	3	x	30	0	52.1	21.1	52.1	21	52	-0.086	1894			21
1215	6894	3	Geranium 'Roxanne'	203	2017-09-18-15-02-43	0	3	x	30	0	52.1	21.1	52.1	21	52	-0.086	1894			22
1216	6895	3	Geranium 'Roxanne'	203	2017-09-18-15-02-45	0	3	x	30	0	52.1	21.1	52.1	21	52	-0.086	1894			23
1217	6896	3	Geranium 'Roxanne'	203	2017-09-18-15-02-47	0	3	x	30	0	52.1	21.1	52.1	21	52	-0.086	1894			24
1218	6897	3	Geranium 'Roxanne'	203	2017-09-18-15-02-49	0	3	x	30	0	52.1	21.1	52.1	21	52	-0.086	1894			25
1219	6898	3	Geranium 'Roxanne'	203	2017-09-18-15-02-51	0	3	x	30	0	52.1	21.1	52.1	21	52	-0.086	1894			26
1220	6899	3	Geranium 'Roxanne'	203	2017-09-18-15-02-53	0	3	x	30	0	52.1	21.1	52.1	21	52	-0.086	1894			27
1221	6900	3	Geranium 'Roxanne'	203	2017-09-18-15-02-55	0	3	x	30	0	52.1	21.1	52.1	21	52	-0.086	1894			28
1222	6901	3	Geranium 'Roxanne'	203	2017-09-18-15-02-57	0	3	x	30	0	52.1	21.1	52.1	21	52	-0.086	1894			29
1223	6902	3	Geranium 'Roxanne'	203	2017-09-18-15-02-59	0	3	x	30	0	52.1	21.1	52.1	21	52	-0.086	1894			30
1224	6903	3	Geranium 'Roxanne'	203	2017-09-18-15-03-01	0	3	x	30	0	52.1	21.1	52.1	21	52	-0.086	1894			31
1225	6904	3	Geranium 'Roxanne'	203	2017-09-18-15-03-03	0	3	x	30	0	52.1	21.1	52.1	21	52	-0.086	1894			32
1226	6905	3	Geranium 'Roxanne'	203	2017-09-18-15-03-05	0	3	x	30	0	52.1	21.1	52.1	21	52	-0.086	1894			33
1227	6906	3	Geranium 'Roxanne'	203	2017-09-18-15-03-07	0	3	x	30	0	52	21.1	52.1	21	52	0.014	1894			34
1228	6907	3	Geranium 'Roxanne'	203	2017-09-18-15-03-09	0	3	x	30	0	52.1	21.1	52.1	21	52	-0.086	1894			35
1229	6908	3	Geranium 'Roxanne'	203	2017-09-18-15-03-11	0	3	x	30	0	52	21.1	52.1	21	52	0.014	1894			36
1230	6909	3	Geranium 'Roxanne'	203	2017-09-18-15-03-13	0	3	x	30	0	52	21.1	52.1	21	52	0.014	1894			37
1231	6910	3	Geranium 'Roxanne'	203	2017-09-18-15-03-15	0	3	x	30	0	52	21.1	52	21	51.9	-0.092	1894			38
1232	6911	3	Geranium 'Roxanne'	203	2017-09-18-15-03-17	0	3	x	30	0	52	21.1	52	21	51.9	-0.092	1894			39
1233	6912	3	Geranium 'Roxanne'	203	2017-09-18-15-03-19	0	3	x	30	0	52	21.1	52	21	51.9	-0.092	1894			40
1234	6913	3	Geranium 'Roxanne'	203	2017-09-18-15-03-21	0	3	x	30	0	52	21.1	52	21	51.9	-0.092	1894			41
1235	6914	3	Geranium 'Roxanne'	203	2017-09-18-15-03-23	0	3	x	30	0	52	21.1	52	21	51.9	-0.092	1894			42
1236	6915	3	Geranium 'Roxanne'	203	2017-09-18-15-03-25	0	3	x	30	0	52	21.1	52	21	51.9	-0.092	1894			43
1237	6916	3	Geranium 'Roxanne'	203	2017-09-18-15-03-27	0	3	x	30	0	52	21.1	52.1	21.1	52	0.014	1894			44
1238	6917	3	Geranium 'Roxanne'	203	2017-09-18-15-03-29	0	3	x	30	0	52	21.1	52	21	51.9	-0.092	1894			45
1239	6918	3	Geranium 'Roxanne'	203	2017-09-18-15-03-31	0	3	x	30	0	52	21.1	52	21	51.9	-0.092	1894			46
1240	6919	3	Geranium 'Roxanne'	203	2017-09-18-15-03-33	0	3	x	30	0	52	21.1	52	21	51.9	-0.092	1894			47
1241	6920	3	Geranium 'Roxanne'	203	2017-09-18-15-03-35	0	3	x	30	0	52	21.1	52	21	51.9	-0.092	1894			48
1242	6921	3	Geranium 'Roxanne'	203	2017-09-18-15-03-37	0	3	x	30	0	52	21.1	52	21	51.9	-0.092	1894			49
1243	6922	3	Geranium 'Roxanne'	203	2017-09-18-15-03-39	0	3	x	30	0	52	21.1	52	21	51.9	-0.092	1894			50
1244	6923	3	Geranium 'Roxanne'	203	2017-09-18-15-03-41	0	3	x	30	0	52	21.1	52	21	51.9	-0.092	1894			51
1245	6924	3	Geranium 'Roxanne'	203	2017-09-18-15-03-43	0	3	x	30	0	52	21.1	52	21	51.9	-0.092	1894			52
1246	6925	3	Geranium 'Roxanne'	203	2017-09-18-15-03-45	0	3	x	30	0	52	21.1	52	21	51.9	-0.092	1894			53
1247	6926	3	Geranium 'Roxanne'	203	2017-09-18-15-03-47	0	3	x	30	0	52	21.1	52	21	51.9	-0.092	1894			54
1248	6927	3	Geranium 'Roxanne'	203	2017-09-18-15-03-49	0	3	x	30	0	52	21.1	52	21	51.9	-0.092	1894			55
1249	6928	3	Geranium 'Roxanne'	203	2017-09-18-15-03-51	0	3	x	30	0	52	21.1	52	21	51.9	-0.092	1894			56
1250	6929	3	Geranium 'Roxanne'	203	2017-09-18-15-03-53	0	3	x	30	0	52	21.1	52	21	51.9	-0.092	1894			57
1251	6930	3	Geranium 'Roxanne'	203	2017-09-18-15-03-55	0	3	x	30	0	52	21.1	52	21	51.9	-0.092	1894			58
1252	6931	3	Geranium 'Roxanne'	203	2017-09-18-15-03-57	0	3	x	30	0	52	21.1	52	21	51.9	-0.092	1894			59
1253	6932	3	Geranium 'Roxanne'	203	2017-09-18-15-03-59	0	3	x	30	0	52	21.1	52	21	51.9	-0.092	1894			60
1254	6933	3	Geranium 'Roxanne'	203	2017-09-18-15-04-01	0	3	x	30	0	52	21.1	52.1	21.1	52	0.014	1894			61
1255	6934	3	Geranium 'Roxanne'	203	2017-09-18-15-04-03	0	3	x	30	0	52	21.1	52.1	21.1	52	0.014	1894			62
1256	6935	3	Geranium 'Roxanne'	203	2017-09-18-15-04-05	0	3	x	30	0	52	21.1	52	21	51.9	-0.092	1894			63
1257	6936	3	Geranium 'Roxanne'	203	2017-09-18-15-04-07	0	3	x	30	0	52	21.1	52	21	51.9	-0.092	1894			64
1258	6937	3	Geranium 'Roxanne'	203	2017-09-18-15-04-09	0	3	x	30	0	52	21.1	52	21	51.9	-0.092	1894			65
1259	6938	3	Geranium 'Roxanne'	203	2017-09-18-15-04-11	0	3	x	30	0	52	21.1	52	21	51.9	-0.092	1894			66
1260	6939	3	Geranium 'Roxanne'	203	2017-09-18-15-04-13	0	3	x	30	0	52	21.1	52	21	51.9	-0.092	1894			67
1261	6940	3	Geranium 'Roxanne'	203	2017-09-18-15-04-15	0	3	x	30	0	52	21.1	52.1	21	52	0.014	1894			68
1262	6941	3	Geranium 'Roxanne'	203	2017-09-18-15-04-17	0	3	x	30	0	52	21.1	52.1	21	52	0.014	1894			69
1263	6942	3	Geranium 'Roxanne'	203	2017-09-18-15-04-19	0	3	x	30	0	52	21.1	52.1	21.1	52	0.014	1894			70
1264	6943	3	Geranium 'Roxanne'	203	2017-09-18-15-04-21	0	3	x	30	0	52	21.1	52	21	51.9	-0.092	1894			71
1265	6944	3	Geranium 'Roxanne'	203	2017-09-18-15-04-23	0	3	x	30	0	52	21.1	52	21	51.9	-0.092	1894			72
1266	6945	3	Geranium 'Roxanne'	203	2017-09-18-15-04-25	0	3	x	30	0	52	21.1	52	21	51.9	-0.092	1894			73
1267	6946	3	Geranium 'Roxanne'	203	2017-09-18-15-04-27	0	3	x	30	0	52	21.1	52	21.1	51.9	-0.092	1894			74
1268	6947	3	Geranium 'Roxanne'	203	2017-09-18-15-04-29	0	3	x	30	0	52	21.1	52.1	21.1	52	0.014	1894			75
1269	6948	3	Geranium 'Roxanne'	203	2017-09-18-15-04-31	0	3	x	30	0	52	21.1	52	21.1	51.9	-0.092	1894			76
1270	6949	3	Geranium 'Roxanne'	203	2017-09-18-15-04-33	0	3	x	30	0	52	21.1	52	21	51.9	-0.092	1894			77
1271	6950	3	Geranium 'Roxanne'	203	2017-09-18-15-04-35	0	3	x	30	0	52	21.1	51.9	21	51.8	-0.198	1894			78
1272	6951	3	Geranium 'Roxanne'	203	2017-09-18-15-04-37	0	3	x	30	0	52	21.1	51.9	21	51.8	-0.198	1894			79
1273	6952	3	Geranium 'Roxanne'	203	2017-09-18-15-04-39	0	3	x	30	0	52	21.1	51.9	21	51.8	-0.198	1894			80
1274	6953	3	Geranium 'Roxanne'	203	2017-09-18-15-04-41	0	3	x	30	0	52	21.1	52	21.1	51.9	-0.092	1894			81
1275	6954	3	Geranium 'Roxanne'	203	2017-09-18-15-04-43	0	3	x	30	0	52	21.1	52	21.1	51.9	-0.092	1894			82
1276	6955	3	Geranium 'Roxanne'	203	2017-09-18-15-04-45	0	3	x	30	0	52	21.1	51.9	21	51.8	-0.198	1894			83
1277	6956	3	Geranium 'Roxanne'	203	2017-09-18-15-04-47	0	3	x	30	0	51.9	21.1	51.9	21	51.8	-0.098	1894			84
1278	6957	3	Geranium 'Roxanne'	203	2017-09-18-15-04-49	0	3	x	30	0	51.9	21.1	51.9	21	51.8	-0.098	1894			85
1279	6958	3	Geranium 'Roxanne'	203	2017-09-18-15-04-51	0	3	x	30	0	51.9	21.1	52	21.1	51.9	0.008	1894			86
1280	6959	3	Geranium 'Roxanne'	203	2017-09-18-15-04-53	0	3	x	30	0	51.9	21.1	51.9	21	51.8	-0.098	1894			87
1281	6960	3	Geranium 'Roxanne'	203	2017-09-18-15-04-55	0	3	x	30	0	51.9	21.1	52	21.1	51.9	0.008	1894			88
1282	6961	3	Geranium 'Roxanne'	203	2017-09-18-15-04-58	0	3	x	30	0	51.9	21.1	51.9	21	51.8	-0.098	1894			89
1283	6962	3	Geranium 'Roxanne'	203	2017-09-18-15-05-00	0	3	x	30	0	51.9	21.1	52	21.1	51.9	0.008	1894			90
1284	6963	3	Geranium 'Roxanne'	203	2017-09-18-15-05-02	0	3	x	30	0	51.9	21.1	51.9	21	51.8	-0.098	1894	Last10	Here	91
1285	6964	3	Geranium 'Roxanne'	203	2017-09-18-15-05-04	0	3	x	30	0	51.9	21.1	52	21.1	51.9	0.008	1894	Last10	Here	92
1286	6965	3	Geranium 'Roxanne'	203	2017-09-18-15-05-06	0	3	x	30	0	51.9	21.1	51.9	21	51.8	-0.098	1894	Last10	Here	93
1287	6966	3	Geranium 'Roxanne'	203	2017-09-18-15-05-08	0	3	x	30	0	51.9	21.1	51.9	21	51.8	-0.098	1894	Last10	Here	94
1288	6967	3	Geranium 'Roxanne'	203	2017-09-18-15-05-10	0	3	x	30	0	51.9	21.1	51.9	21	51.8	-0.098	1894	Last10	Here	95
1289	6968	3	Geranium 'Roxanne'	203	2017-09-18-15-05-12	0	3	x	30	0	51.9	21.1	51.9	21	51.8	-0.098	1894	Last10	Here	96
1290	6969	3	Geranium 'Roxanne'	203	2017-09-18-15-05-14	0	3	x	30	0	51.9	21.1	52	21.1	51.9	0.008	1894	Last10	Here	97
1291	6970	3	Geranium 'Roxanne'	203	2017-09-18-15-05-16	0	3	x	30	0	51.9	21.1	51.9	21	51.8	-0.098	1894	Last10	Here	98
1292	6971	3	Geranium 'Roxanne'	203	2017-09-18-15-05-18	0	3	x	30	0	51.9	21.1	52	21.1	51.9	0.008	1894	Last10	Here	99
1293	6972	3	Geranium 'Roxanne'	203	2017-09-18-15-05-52	0	3	z	0	5	51.8	21.1	52	21.1	51.9	0.108	1895	First10	Here	1
1294	6973	3	Geranium 'Roxanne'	203	2017-09-18-15-05-54	0	3	z	0	5	51.8	21.1	52	21.1	51.9	0.108	1895	First10	Here	2
1295	6974	3	Geranium 'Roxanne'	203	2017-09-18-15-05-56	0	3	z	0	5	51.8	21.1	51.9	21	51.8	0.002	1895	First10	Here	3
1296	6975	3	Geranium 'Roxanne'	203	2017-09-18-15-05-58	0	3	z	0	5	51.8	21.1	52	21.1	51.9	0.108	1895	First10	Here	4
1297	6976	3	Geranium 'Roxanne'	203	2017-09-18-15-06-00	0	3	z	0	5	51.8	21.1	52	21.1	51.9	0.108	1895	First10	Here	5
1298	6977	3	Geranium 'Roxanne'	203	2017-09-18-15-06-02	0	3	z	0	5	51.8	21.1	52	21.1	51.9	0.108	1895	First10	Here	6
1299	6978	3	Geranium 'Roxanne'	203	2017-09-18-15-06-04	0	3	z	0	5	51.8	21.1	52	21.1	51.9	0.108	1895	First10	Here	7
1300	6979	3	Geranium 'Roxanne'	203	2017-09-18-15-06-06	0	3	z	0	5	51.8	21.1	52	21	51.9	0.108	1895	First10	Here	8
1301	6980	3	Geranium 'Roxanne'	203	2017-09-18-15-06-08	0	3	z	0	5	51.8	21.1	52	21.1	51.9	0.108	1895	First10	Here	9
1302	6981	3	Geranium 'Roxanne'	203	2017-09-18-15-06-10	0	3	z	0	5	51.8	21.1	52	21.1	51.9	0.108	1895	First10	Here	10
1303	6982	3	Geranium 'Roxanne'	203	2017-09-18-15-06-12	0	3	z	0	5	51.8	21.1	52	21	51.9	0.108	1895			11
1304	6983	3	Geranium 'Roxanne'	203	2017-09-18-15-06-14	0	3	z	0	5	51.8	21.1	51.9	21	51.8	0.002	1895			12
1305	6984	3	Geranium 'Roxanne'	203	2017-09-18-15-06-16	0	3	z	0	5	51.8	21.1	52	21.1	51.9	0.108	1895			13
1306	6985	3	Geranium 'Roxanne'	203	2017-09-18-15-06-18	0	3	z	0	5	51.9	21.1	52	21.1	51.9	0.008	1895			14
1307	6986	3	Geranium 'Roxanne'	203	2017-09-18-15-06-20	0	3	z	0	5	51.8	21.1	51.9	21	51.8	0.002	1895			15
1308	6987	3	Geranium 'Roxanne'	203	2017-09-18-15-06-22	0	3	z	0	5	51.9	21.1	51.9	21	51.8	-0.098	1895			16
1309	6988	3	Geranium 'Roxanne'	203	2017-09-18-15-06-24	0	3	z	0	5	51.9	21.1	51.9	21	51.8	-0.098	1895			17
1310	6989	3	Geranium 'Roxanne'	203	2017-09-18-15-06-26	0	3	z	0	5	51.9	21.1	52	21.1	51.9	0.008	1895			18
1311	6990	3	Geranium 'Roxanne'	203	2017-09-18-15-06-28	0	3	z	0	5	51.8	21.1	51.9	21.1	51.8	0.002	1895			19
1312	6991	3	Geranium 'Roxanne'	203	2017-09-18-15-06-30	0	3	z	0	5	51.8	21.1	51.9	21	51.8	0.002	1895			20
1313	6992	3	Geranium 'Roxanne'	203	2017-09-18-15-06-32	0	3	z	0	5	51.8	21.1	51.9	21.1	51.8	0.002	1895			21
1314	6993	3	Geranium 'Roxanne'	203	2017-09-18-15-06-34	0	3	z	0	5	51.8	21.1	51.9	21.1	51.8	0.002	1895			22
1315	6994	3	Geranium 'Roxanne'	203	2017-09-18-15-06-36	0	3	z	0	5	51.8	21.1	51.8	21	51.7	-0.105	1895			23
1316	6995	3	Geranium 'Roxanne'	203	2017-09-18-15-06-38	0	3	z	0	5	51.8	21.1	51.9	21.1	51.8	0.002	1895			24
1317	6996	3	Geranium 'Roxanne'	203	2017-09-18-15-06-40	0	3	z	0	5	51.8	21.1	51.8	21	51.7	-0.105	1895			25
1318	6997	3	Geranium 'Roxanne'	203	2017-09-18-15-06-42	0	3	z	0	5	51.8	21.1	51.8	21	51.7	-0.105	1895			26
1319	6998	3	Geranium 'Roxanne'	203	2017-09-18-15-06-44	0	3	z	0	5	51.8	21.1	51.8	21.1	51.7	-0.105	1895			27
1320	6999	3	Geranium 'Roxanne'	203	2017-09-18-15-06-46	0	3	z	0	5	51.8	21.1	51.8	21.1	51.7	-0.105	1895			28
1321	7000	3	Geranium 'Roxanne'	203	2017-09-18-15-06-48	0	3	z	0	5	51.8	21.1	51.8	21	51.7	-0.105	1895			29
1322	7001	3	Geranium 'Roxanne'	203	2017-09-18-15-06-50	0	3	z	0	5	51.8	21.1	51.8	21.1	51.7	-0.105	1895			30
1323	7002	3	Geranium 'Roxanne'	203	2017-09-18-15-06-52	0	3	z	0	5	51.8	21.1	51.8	21.1	51.7	-0.105	1895			31
1324	7003	3	Geranium 'Roxanne'	203	2017-09-18-15-06-54	0	3	z	0	5	51.8	21.1	51.8	21.1	51.7	-0.105	1895			32
1325	7004	3	Geranium 'Roxanne'	203	2017-09-18-15-06-56	0	3	z	0	5	51.8	21.1	51.8	21.1	51.7	-0.105	1895			33
1326	7005	3	Geranium 'Roxanne'	203	2017-09-18-15-06-58	0	3	z	0	5	51.8	21.1	51.8	21.1	51.7	-0.105	1895			34
1327	7006	3	Geranium 'Roxanne'	203	2017-09-18-15-07-00	0	3	z	0	5	51.8	21.1	51.8	21	51.7	-0.105	1895			35
1328	7007	3	Geranium 'Roxanne'	203	2017-09-18-15-07-02	0	3	z	0	5	51.8	21.1	51.7	21	51.6	-0.211	1895			36
1329	7008	3	Geranium 'Roxanne'	203	2017-09-18-15-07-04	0	3	z	0	5	51.8	21.1	51.8	21	51.7	-0.105	1895			37
1330	7009	3	Geranium 'Roxanne'	203	2017-09-18-15-07-06	0	3	z	0	5	51.8	21.1	51.8	21.1	51.7	-0.105	1895			38
1331	7010	3	Geranium 'Roxanne'	203	2017-09-18-15-07-08	0	3	z	0	5	51.7	21.1	51.8	21.1	51.7	-0.005	1895			39
1332	7011	3	Geranium 'Roxanne'	203	2017-09-18-15-07-10	0	3	z	0	5	51.7	21.1	51.8	21.1	51.7	-0.005	1895			40
1333	7012	3	Geranium 'Roxanne'	203	2017-09-18-15-07-12	0	3	z	0	5	51.7	21.1	51.7	21	51.6	-0.111	1895			41
1334	7013	3	Geranium 'Roxanne'	203	2017-09-18-15-07-14	0	3	z	0	5	51.7	21.1	51.8	21.1	51.7	-0.005	1895			42
1335	7014	3	Geranium 'Roxanne'	203	2017-09-18-15-07-16	0	3	z	0	5	51.8	21.1	51.8	21	51.7	-0.105	1895			43
1336	7015	3	Geranium 'Roxanne'	203	2017-09-18-15-07-18	0	3	z	0	5	51.8	21.1	51.8	21.1	51.7	-0.105	1895			44
1337	7016	3	Geranium 'Roxanne'	203	2017-09-18-15-07-20	0	3	z	0	5	51.7	21.1	51.7	21	51.6	-0.111	1895			45
1338	7017	3	Geranium 'Roxanne'	203	2017-09-18-15-07-22	0	3	z	0	5	51.7	21.1	51.8	21.1	51.7	-0.005	1895			46
1339	7018	3	Geranium 'Roxanne'	203	2017-09-18-15-07-24	0	3	z	0	5	51.7	21.1	51.8	21.1	51.7	-0.005	1895			47
1340	7019	3	Geranium 'Roxanne'	203	2017-09-18-15-07-26	0	3	z	0	5	51.7	21.1	51.8	21.1	51.7	-0.005	1895			48
1341	7020	3	Geranium 'Roxanne'	203	2017-09-18-15-07-28	0	3	z	0	5	51.7	21.1	51.8	21.1	51.7	-0.005	1895			49
1342	7021	3	Geranium 'Roxanne'	203	2017-09-18-15-07-30	0	3	z	0	5	51.7	21.1	51.8	21.1	51.7	-0.005	1895			50
1343	7022	3	Geranium 'Roxanne'	203	2017-09-18-15-07-32	0	3	z	0	5	51.7	21.1	51.8	21.1	51.7	-0.005	1895			51
1344	7023	3	Geranium 'Roxanne'	203	2017-09-18-15-07-34	0	3	z	0	5	51.7	21.1	51.8	21	51.7	-0.005	1895			52
1345	7024	3	Geranium 'Roxanne'	203	2017-09-18-15-07-36	0	3	z	0	5	51.7	21.1	51.7	21	51.6	-0.111	1895			53
1346	7025	3	Geranium 'Roxanne'	203	2017-09-18-15-07-38	0	3	z	0	5	51.7	21.1	51.8	21	51.7	-0.005	1895			54
1347	7026	3	Geranium 'Roxanne'	203	2017-09-18-15-07-40	0	3	z	0	5	51.7	21.1	51.8	21	51.7	-0.005	1895			55
1348	7027	3	Geranium 'Roxanne'	203	2017-09-18-15-07-42	0	3	z	0	5	51.7	21.1	51.8	21.1	51.7	-0.005	1895			56
1349	7028	3	Geranium 'Roxanne'	203	2017-09-18-15-07-44	0	3	z	0	5	51.7	21.1	51.8	21	51.7	-0.005	1895			57
1350	7029	3	Geranium 'Roxanne'	203	2017-09-18-15-07-46	0	3	z	0	5	51.7	21.1	51.8	21.1	51.7	-0.005	1895			58
1351	7030	3	Geranium 'Roxanne'	203	2017-09-18-15-07-48	0	3	z	0	5	51.7	21.1	51.8	21.1	51.7	-0.005	1895			59
1352	7031	3	Geranium 'Roxanne'	203	2017-09-18-15-07-50	0	3	z	0	5	51.7	21.1	51.8	21.1	51.7	-0.005	1895			60
1353	7032	3	Geranium 'Roxanne'	203	2017-09-18-15-07-52	0	3	z	0	5	51.7	21.1	51.8	21.1	51.7	-0.005	1895			61
1354	7033	3	Geranium 'Roxanne'	203	2017-09-18-15-07-54	0	3	z	0	5	51.7	21.1	51.8	21.1	51.7	-0.005	1895			62
1355	7034	3	Geranium 'Roxanne'	203	2017-09-18-15-07-56	0	3	z	0	5	51.7	21.1	51.7	21	51.6	-0.111	1895			63
1356	7035	3	Geranium 'Roxanne'	203	2017-09-18-15-07-58	0	3	z	0	5	51.7	21.1	51.8	21.1	51.7	-0.005	1895			64
1357	7036	3	Geranium 'Roxanne'	203	2017-09-18-15-08-00	0	3	z	0	5	51.7	21.1	51.8	21.1	51.7	-0.005	1895			65
1358	7037	3	Geranium 'Roxanne'	203	2017-09-18-15-08-02	0	3	z	0	5	51.7	21.1	51.7	21	51.6	-0.111	1895			66
1359	7038	3	Geranium 'Roxanne'	203	2017-09-18-15-08-04	0	3	z	0	5	51.7	21.1	51.7	21.1	51.6	-0.111	1895			67
1360	7039	3	Geranium 'Roxanne'	203	2017-09-18-15-08-06	0	3	z	0	5	51.7	21.1	51.7	21	51.6	-0.111	1895			68
1361	7040	3	Geranium 'Roxanne'	203	2017-09-18-15-08-08	0	3	z	0	5	51.7	21.1	51.8	21.1	51.7	-0.005	1895			69
1362	7041	3	Geranium 'Roxanne'	203	2017-09-18-15-08-10	0	3	z	0	5	51.7	21.1	51.7	21.1	51.6	-0.111	1895			70
1363	7042	3	Geranium 'Roxanne'	203	2017-09-18-15-08-12	0	3	z	0	5	51.7	21.1	51.7	21.1	51.6	-0.111	1895			71
1364	7043	3	Geranium 'Roxanne'	203	2017-09-18-15-08-14	0	3	z	0	5	51.7	21.1	51.8	21.1	51.7	-0.005	1895			72
1365	7044	3	Geranium 'Roxanne'	203	2017-09-18-15-08-16	0	3	z	0	5	51.7	21.1	51.7	21.1	51.6	-0.111	1895			73
1366	7045	3	Geranium 'Roxanne'	203	2017-09-18-15-08-18	0	3	z	0	5	51.7	21.1	51.7	21	51.6	-0.111	1895			74
1367	7046	3	Geranium 'Roxanne'	203	2017-09-18-15-08-20	0	3	z	0	5	51.7	21.1	51.7	21.1	51.6	-0.111	1895			75
1368	7047	3	Geranium 'Roxanne'	203	2017-09-18-15-08-22	0	3	z	0	5	51.7	21.1	51.7	21.1	51.6	-0.111	1895			76
1369	7048	3	Geranium 'Roxanne'	203	2017-09-18-15-08-24	0	3	z	0	5	51.7	21.1	51.7	21	51.6	-0.111	1895			77
1370	7049	3	Geranium 'Roxanne'	203	2017-09-18-15-08-26	0	3	z	0	5	51.7	21.1	51.7	21.1	51.6	-0.111	1895			78
1371	7050	3	Geranium 'Roxanne'	203	2017-09-18-15-08-28	0	3	z	0	5	51.7	21.1	51.7	21.1	51.6	-0.111	1895			79
1372	7051	3	Geranium 'Roxanne'	203	2017-09-18-15-08-30	0	3	z	0	5	51.7	21.1	51.7	21.1	51.6	-0.111	1895			80
1373	7052	3	Geranium 'Roxanne'	203	2017-09-18-15-08-32	0	3	z	0	5	51.7	21.1	51.7	21.1	51.6	-0.111	1895			81
1374	7053	3	Geranium 'Roxanne'	203	2017-09-18-15-08-34	0	3	z	0	5	51.7	21.1	51.7	21.1	51.6	-0.111	1895			82
1375	7054	3	Geranium 'Roxanne'	203	2017-09-18-15-08-36	0	3	z	0	5	51.7	21.1	51.6	21	51.5	-0.217	1895			83
1376	7055	3	Geranium 'Roxanne'	203	2017-09-18-15-08-38	0	3	z	0	5	51.7	21.1	51.7	21.1	51.6	-0.111	1895			84
1377	7056	3	Geranium 'Roxanne'	203	2017-09-18-15-08-40	0	3	z	0	5	51.7	21.1	51.7	21.1	51.6	-0.111	1895			85
1378	7057	3	Geranium 'Roxanne'	203	2017-09-18-15-08-42	0	3	z	0	5	51.7	21.1	51.7	21.1	51.6	-0.111	1895			86
1379	7058	3	Geranium 'Roxanne'	203	2017-09-18-15-08-44	0	3	z	0	5	51.6	21.1	51.7	21.1	51.6	-0.011	1895			87
1380	7059	3	Geranium 'Roxanne'	203	2017-09-18-15-08-46	0	3	z	0	5	51.7	21.1	51.6	21	51.5	-0.217	1895			88
1381	7060	3	Geranium 'Roxanne'	203	2017-09-18-15-08-48	0	3	z	0	5	51.7	21.1	51.7	21.1	51.6	-0.111	1895			89
1382	7061	3	Geranium 'Roxanne'	203	2017-09-18-15-08-50	0	3	z	0	5	51.7	21.1	51.7	21	51.6	-0.111	1895			90
1383	7062	3	Geranium 'Roxanne'	203	2017-09-18-15-08-52	0	3	z	0	5	51.7	21.1	51.7	21.1	51.6	-0.111	1895	Last10	Here	91
1384	7063	3	Geranium 'Roxanne'	203	2017-09-18-15-08-54	0	3	z	0	5	51.7	21.1	51.7	21.1	51.6	-0.111	1895	Last10	Here	92
1385	7064	3	Geranium 'Roxanne'	203	2017-09-18-15-08-56	0	3	z	0	5	51.7	21.1	51.7	21.1	51.6	-0.111	1895	Last10	Here	93
1386	7065	3	Geranium 'Roxanne'	203	2017-09-18-15-08-58	0	3	z	0	5	51.7	21.1	51.7	21.1	51.6	-0.111	1895	Last10	Here	94
1387	7066	3	Geranium 'Roxanne'	203	2017-09-18-15-09-00	0	3	z	0	5	51.7	21.1	51.7	21.1	51.6	-0.111	1895	Last10	Here	95
1388	7067	3	Geranium 'Roxanne'	203	2017-09-18-15-09-02	0	3	z	0	5	51.7	21.1	51.7	21	51.6	-0.111	1895	Last10	Here	96
1389	7068	3	Geranium 'Roxanne'	203	2017-09-18-15-09-04	0	3	z	0	5	51.7	21.1	51.7	21.1	51.6	-0.111	1895	Last10	Here	97
1390	7069	3	Geranium 'Roxanne'	203	2017-09-18-15-09-06	0	3	z	0	5	51.7	21.1	51.7	21.1	51.6	-0.111	1895	Last10	Here	98
1391	7070	3	Geranium 'Roxanne'	203	2017-09-18-15-09-08	0	3	z	0	5	51.6	21.1	51.7	21.1	51.6	-0.011	1895	Last10	Here	99
1392	7071	3	Geranium 'Roxanne'	203	2017-09-18-15-09-10	0	3	z	0	5	51.7	21.1	51.7	21.1	51.6	-0.111	1895	Last10	Here	100
1393	7072	3	Geranium 'Roxanne'	203	2017-09-18-15-09-42	0	3	z	0	10	51.6	21.1	51.7	21.1	51.6	-0.011	1896	First10	Here	1
1394	7073	3	Geranium 'Roxanne'	203	2017-09-18-15-09-44	0	3	z	0	10	51.6	21.1	51.6	21	51.5	-0.117	1896	First10	Here	2
1395	7074	3	Geranium 'Roxanne'	203	2017-09-18-15-09-46	0	3	z	0	10	51.6	21.1	51.7	21.1	51.6	-0.011	1896	First10	Here	3
1396	7075	3	Geranium 'Roxanne'	203	2017-09-18-15-09-48	0	3	z	0	10	51.6	21.1	51.7	21.1	51.6	-0.011	1896	First10	Here	4
1397	7076	3	Geranium 'Roxanne'	203	2017-09-18-15-09-50	0	3	z	0	10	51.6	21.1	51.6	21	51.5	-0.117	1896	First10	Here	5
1398	7077	3	Geranium 'Roxanne'	203	2017-09-18-15-09-52	0	3	z	0	10	51.6	21.1	51.7	21.1	51.6	-0.011	1896	First10	Here	6
1399	7078	3	Geranium 'Roxanne'	203	2017-09-18-15-09-54	0	3	z	0	10	51.6	21.1	51.6	21	51.5	-0.117	1896	First10	Here	7
1400	7079	3	Geranium 'Roxanne'	203	2017-09-18-15-09-56	0	3	z	0	10	51.6	21.1	51.7	21.1	51.6	-0.011	1896	First10	Here	8
1401	7080	3	Geranium 'Roxanne'	203	2017-09-18-15-09-58	0	3	z	0	10	51.6	21.1	51.7	21.1	51.6	-0.011	1896	First10	Here	9
1402	7081	3	Geranium 'Roxanne'	203	2017-09-18-15-10-00	0	3	z	0	10	51.6	21.1	51.7	21.1	51.6	-0.011	1896	First10	Here	10
1403	7082	3	Geranium 'Roxanne'	203	2017-09-18-15-10-02	0	3	z	0	10	51.6	21.1	51.6	21	51.5	-0.117	1896			11
1404	7083	3	Geranium 'Roxanne'	203	2017-09-18-15-10-04	0	3	z	0	10	51.6	21.1	51.7	21.1	51.6	-0.011	1896			12
1405	7084	3	Geranium 'Roxanne'	203	2017-09-18-15-10-06	0	3	z	0	10	51.6	21.1	51.7	21.1	51.6	-0.011	1896			13
1406	7085	3	Geranium 'Roxanne'	203	2017-09-18-15-10-08	0	3	z	0	10	51.6	21.1	51.7	21.1	51.6	-0.011	1896			14
1407	7086	3	Geranium 'Roxanne'	203	2017-09-18-15-10-11	0	3	z	0	10	51.6	21.1	51.7	21.1	51.6	-0.011	1896			15
1408	7087	3	Geranium 'Roxanne'	203	2017-09-18-15-10-13	0	3	z	0	10	51.6	21.1	51.7	21.1	51.6	-0.011	1896			16
1409	7088	3	Geranium 'Roxanne'	203	2017-09-18-15-10-15	0	3	z	0	10	51.6	21.1	51.7	21.1	51.6	-0.011	1896			17
1410	7089	3	Geranium 'Roxanne'	203	2017-09-18-15-10-17	0	3	z	0	10	51.6	21.1	51.7	21.1	51.6	-0.011	1896			18
1411	7090	3	Geranium 'Roxanne'	203	2017-09-18-15-10-19	0	3	z	0	10	51.6	21.1	51.7	21.1	51.6	-0.011	1896			19
1412	7091	3	Geranium 'Roxanne'	203	2017-09-18-15-10-21	0	3	z	0	10	51.6	21.1	51.7	21.1	51.6	-0.011	1896			20
1413	7092	3	Geranium 'Roxanne'	203	2017-09-18-15-10-23	0	3	z	0	10	51.6	21.1	51.7	21.1	51.6	-0.011	1896			21
1414	7093	3	Geranium 'Roxanne'	203	2017-09-18-15-10-25	0	3	z	0	10	51.6	21.1	51.6	21	51.5	-0.117	1896			22
1415	7094	3	Geranium 'Roxanne'	203	2017-09-18-15-10-27	0	3	z	0	10	51.6	21.1	51.7	21.1	51.6	-0.011	1896			23
1416	7095	3	Geranium 'Roxanne'	203	2017-09-18-15-10-29	0	3	z	0	10	51.6	21.1	51.6	21.1	51.5	-0.117	1896			24
1417	7096	3	Geranium 'Roxanne'	203	2017-09-18-15-10-31	0	3	z	0	10	51.6	21.1	51.6	21.1	51.5	-0.117	1896			25
1418	7097	3	Geranium 'Roxanne'	203	2017-09-18-15-10-33	0	3	z	0	10	51.6	21.1	51.6	21.1	51.5	-0.117	1896			26
1419	7098	3	Geranium 'Roxanne'	203	2017-09-18-15-10-35	0	3	z	0	10	51.6	21.1	51.6	21.1	51.5	-0.117	1896			27
1420	7099	3	Geranium 'Roxanne'	203	2017-09-18-15-10-37	0	3	z	0	10	51.5	21.1	51.6	21.1	51.5	-0.017	1896			28
1421	7100	3	Geranium 'Roxanne'	203	2017-09-18-15-10-39	0	3	z	0	10	51.6	21.1	51.6	21.1	51.5	-0.117	1896			29
1422	7101	3	Geranium 'Roxanne'	203	2017-09-18-15-10-41	0	3	z	0	10	51.6	21.1	51.6	21.1	51.5	-0.117	1896			30
1423	7102	3	Geranium 'Roxanne'	203	2017-09-18-15-10-43	0	3	z	0	10	51.5	21.1	51.7	21.1	51.6	0.089	1896			31
1424	7103	3	Geranium 'Roxanne'	203	2017-09-18-15-10-45	0	3	z	0	10	51.5	21.1	51.7	21.1	51.6	0.089	1896			32
1425	7104	3	Geranium 'Roxanne'	203	2017-09-18-15-10-47	0	3	z	0	10	51.5	21.1	51.6	21.1	51.5	-0.017	1896			33
1426	7105	3	Geranium 'Roxanne'	203	2017-09-18-15-10-49	0	3	z	0	10	51.5	21.1	51.6	21.1	51.5	-0.017	1896			34
1427	7106	3	Geranium 'Roxanne'	203	2017-09-18-15-10-51	0	3	z	0	10	51.5	21.1	51.6	21.1	51.5	-0.017	1896			35
1428	7107	3	Geranium 'Roxanne'	203	2017-09-18-15-10-53	0	3	z	0	10	51.6	21.1	51.5	21	51.4	-0.223	1896			36
1429	7108	3	Geranium 'Roxanne'	203	2017-09-18-15-10-55	0	3	z	0	10	51.6	21.1	51.6	21.1	51.5	-0.117	1896			37
1430	7109	3	Geranium 'Roxanne'	203	2017-09-18-15-10-57	0	3	z	0	10	51.6	21.1	51.6	21.1	51.5	-0.117	1896			38
1431	7110	3	Geranium 'Roxanne'	203	2017-09-18-15-10-59	0	3	z	0	10	51.5	21.1	51.6	21.1	51.5	-0.017	1896			39
1432	7111	3	Geranium 'Roxanne'	203	2017-09-18-15-11-01	0	3	z	0	10	51.5	21.1	51.6	21.1	51.5	-0.017	1896			40
1433	7112	3	Geranium 'Roxanne'	203	2017-09-18-15-11-03	0	3	z	0	10	51.5	21.1	51.6	21.1	51.5	-0.017	1896			41
1434	7113	3	Geranium 'Roxanne'	203	2017-09-18-15-11-05	0	3	z	0	10	51.5	21.1	51.5	21	51.4	-0.123	1896			42
1435	7114	3	Geranium 'Roxanne'	203	2017-09-18-15-11-07	0	3	z	0	10	51.5	21.1	51.6	21.1	51.5	-0.017	1896			43
1436	7115	3	Geranium 'Roxanne'	203	2017-09-18-15-11-09	0	3	z	0	10	51.5	21.1	51.5	21	51.4	-0.123	1896			44
1437	7116	3	Geranium 'Roxanne'	203	2017-09-18-15-11-11	0	3	z	0	10	51.5	21.1	51.6	21.1	51.5	-0.017	1896			45
1438	7117	3	Geranium 'Roxanne'	203	2017-09-18-15-11-13	0	3	z	0	10	51.5	21.1	51.6	21.1	51.5	-0.017	1896			46
1439	7118	3	Geranium 'Roxanne'	203	2017-09-18-15-11-15	0	3	z	0	10	51.5	21.1	51.6	21.1	51.5	-0.017	1896			47
1440	7119	3	Geranium 'Roxanne'	203	2017-09-18-15-11-17	0	3	z	0	10	51.5	21.1	51.6	21.1	51.5	-0.017	1896			48
1441	7120	3	Geranium 'Roxanne'	203	2017-09-18-15-11-19	0	3	z	0	10	51.5	21.1	51.6	21.1	51.5	-0.017	1896			49
1442	7121	3	Geranium 'Roxanne'	203	2017-09-18-15-11-21	0	3	z	0	10	51.5	21.1	51.6	21.1	51.5	-0.017	1896			50
1443	7122	3	Geranium 'Roxanne'	203	2017-09-18-15-11-23	0	3	z	0	10	51.5	21.1	51.6	21.1	51.5	-0.017	1896			51
1444	7123	3	Geranium 'Roxanne'	203	2017-09-18-15-11-25	0	3	z	0	10	51.5	21.1	51.6	21.1	51.5	-0.017	1896			52
1445	7124	3	Geranium 'Roxanne'	203	2017-09-18-15-11-27	0	3	z	0	10	51.5	21.1	51.6	21.1	51.5	-0.017	1896			53
1446	7125	3	Geranium 'Roxanne'	203	2017-09-18-15-11-29	0	3	z	0	10	51.5	21.1	51.6	21.1	51.5	-0.017	1896			54
1447	7126	3	Geranium 'Roxanne'	203	2017-09-18-15-11-31	0	3	z	0	10	51.5	21.1	51.5	21.1	51.4	-0.123	1896			55
1448	7127	3	Geranium 'Roxanne'	203	2017-09-18-15-11-33	0	3	z	0	10	51.5	21.1	51.6	21.1	51.5	-0.017	1896			56
1449	7128	3	Geranium 'Roxanne'	203	2017-09-18-15-11-35	0	3	z	0	10	51.5	21.1	51.6	21.1	51.5	-0.017	1896			57
1450	7129	3	Geranium 'Roxanne'	203	2017-09-18-15-11-37	0	3	z	0	10	51.5	21.1	51.5	21.1	51.4	-0.123	1896			58
1451	7130	3	Geranium 'Roxanne'	203	2017-09-18-15-11-39	0	3	z	0	10	51.5	21.1	51.5	21.1	51.4	-0.123	1896			59
1452	7131	3	Geranium 'Roxanne'	203	2017-09-18-15-11-41	0	3	z	0	10	51.5	21.1	51.5	21.1	51.4	-0.123	1896			60
1453	7132	3	Geranium 'Roxanne'	203	2017-09-18-15-11-43	0	3	z	0	10	51.5	21.1	51.5	21.1	51.4	-0.123	1896			61
1454	7133	3	Geranium 'Roxanne'	203	2017-09-18-15-11-45	0	3	z	0	10	51.5	21.1	51.6	21.1	51.5	-0.017	1896			62
1455	7134	3	Geranium 'Roxanne'	203	2017-09-18-15-11-47	0	3	z	0	10	51.5	21.1	51.5	21.1	51.4	-0.123	1896			63
1456	7135	3	Geranium 'Roxanne'	203	2017-09-18-15-11-49	0	3	z	0	10	51.5	21.1	51.5	21.1	51.4	-0.123	1896			64
1457	7136	3	Geranium 'Roxanne'	203	2017-09-18-15-11-51	0	3	z	0	10	51.5	21.1	51.5	21.1	51.4	-0.123	1896			65
1458	7137	3	Geranium 'Roxanne'	203	2017-09-18-15-11-53	0	3	z	0	10	51.5	21.1	51.5	21.1	51.4	-0.123	1896			66
1459	7138	3	Geranium 'Roxanne'	203	2017-09-18-15-11-55	0	3	z	0	10	51.5	21.1	51.5	21.1	51.4	-0.123	1896			67
1460	7139	3	Geranium 'Roxanne'	203	2017-09-18-15-11-57	0	3	z	0	10	51.5	21.1	51.5	21.1	51.4	-0.123	1896			68
1461	7140	3	Geranium 'Roxanne'	203	2017-09-18-15-11-59	0	3	z	0	10	51.4	21.1	51.5	21.1	51.4	-0.023	1896			69
1462	7141	3	Geranium 'Roxanne'	203	2017-09-18-15-12-01	0	3	z	0	10	51.5	21.1	51.5	21.1	51.4	-0.123	1896			70
1463	7142	3	Geranium 'Roxanne'	203	2017-09-18-15-12-03	0	3	z	0	10	51.5	21.1	51.5	21.1	51.4	-0.123	1896			71
1464	7143	3	Geranium 'Roxanne'	203	2017-09-18-15-12-05	0	3	z	0	10	51.4	21.1	51.5	21.1	51.4	-0.023	1896			72
1465	7144	3	Geranium 'Roxanne'	203	2017-09-18-15-12-07	0	3	z	0	10	51.4	21.1	51.4	21	51.3	-0.129	1896			73
1466	7145	3	Geranium 'Roxanne'	203	2017-09-18-15-12-09	0	3	z	0	10	51.4	21.1	51.5	21.1	51.4	-0.023	1896			74
1467	7146	3	Geranium 'Roxanne'	203	2017-09-18-15-12-11	0	3	z	0	10	51.4	21.1	51.5	21.1	51.4	-0.023	1896			75
1468	7147	3	Geranium 'Roxanne'	203	2017-09-18-15-12-13	0	3	z	0	10	51.4	21.1	51.5	21.1	51.4	-0.023	1896			76
1469	7148	3	Geranium 'Roxanne'	203	2017-09-18-15-12-15	0	3	z	0	10	51.4	21.1	51.5	21.1	51.4	-0.023	1896			77
1470	7149	3	Geranium 'Roxanne'	203	2017-09-18-15-12-17	0	3	z	0	10	51.4	21.1	51.6	21.1	51.5	0.083	1896			78
1471	7150	3	Geranium 'Roxanne'	203	2017-09-18-15-12-19	0	3	z	0	10	51.4	21.1	51.5	21.1	51.4	-0.023	1896			79
1472	7151	3	Geranium 'Roxanne'	203	2017-09-18-15-12-21	0	3	z	0	10	51.4	21.1	51.5	21.1	51.4	-0.023	1896			80
1473	7152	3	Geranium 'Roxanne'	203	2017-09-18-15-12-23	0	3	z	0	10	51.4	21.1	51.6	21.1	51.5	0.083	1896			81
1474	7153	3	Geranium 'Roxanne'	203	2017-09-18-15-12-25	0	3	z	0	10	51.4	21.1	51.6	21.1	51.5	0.083	1896			82
1475	7154	3	Geranium 'Roxanne'	203	2017-09-18-15-12-27	0	3	z	0	10	51.4	21.1	51.6	21.1	51.5	0.083	1896			83
1476	7155	3	Geranium 'Roxanne'	203	2017-09-18-15-12-29	0	3	z	0	10	51.4	21.1	51.6	21.1	51.5	0.083	1896			84
1477	7156	3	Geranium 'Roxanne'	203	2017-09-18-15-12-31	0	3	z	0	10	51.4	21.1	51.5	21.1	51.4	-0.023	1896			85
1478	7157	3	Geranium 'Roxanne'	203	2017-09-18-15-12-33	0	3	z	0	10	51.4	21.1	51.5	21.1	51.4	-0.023	1896			86
1479	7158	3	Geranium 'Roxanne'	203	2017-09-18-15-12-35	0	3	z	0	10	51.4	21.1	51.6	21.1	51.5	0.083	1896			87
1480	7159	3	Geranium 'Roxanne'	203	2017-09-18-15-12-37	0	3	z	0	10	51.4	21.1	51.6	21.1	51.5	0.083	1896			88
1481	7160	3	Geranium 'Roxanne'	203	2017-09-18-15-12-39	0	3	z	0	10	51.4	21.1	51.5	21	51.4	-0.023	1896			89
1482	7161	3	Geranium 'Roxanne'	203	2017-09-18-15-12-41	0	3	z	0	10	51.4	21.1	51.4	21	51.3	-0.129	1896			90
1483	7162	3	Geranium 'Roxanne'	203	2017-09-18-15-12-43	0	3	z	0	10	51.4	21.1	51.5	21.1	51.4	-0.023	1896	Last10	Here	91
1484	7163	3	Geranium 'Roxanne'	203	2017-09-18-15-12-45	0	3	z	0	10	51.4	21.1	51.5	21.1	51.4	-0.023	1896	Last10	Here	92
1485	7164	3	Geranium 'Roxanne'	203	2017-09-18-15-12-47	0	3	z	0	10	51.4	21.1	51.5	21.1	51.4	-0.023	1896	Last10	Here	93
1486	7165	3	Geranium 'Roxanne'	203	2017-09-18-15-12-49	0	3	z	0	10	51.4	21.1	51.5	21.1	51.4	-0.023	1896	Last10	Here	94
1487	7166	3	Geranium 'Roxanne'	203	2017-09-18-15-12-51	0	3	z	0	10	51.4	21.1	51.5	21.1	51.4	-0.023	1896	Last10	Here	95
1488	7167	3	Geranium 'Roxanne'	203	2017-09-18-15-12-53	0	3	z	0	10	51.4	21.1	51.5	21.1	51.4	-0.023	1896	Last10	Here	96
1489	7168	3	Geranium 'Roxanne'	203	2017-09-18-15-12-55	0	3	z	0	10	51.4	21.1	51.5	21.1	51.4	-0.023	1896	Last10	Here	97
1490	7169	3	Geranium 'Roxanne'	203	2017-09-18-15-12-57	0	3	z	0	10	51.4	21.1	51.5	21.1	51.4	-0.023	1896	Last10	Here	98
1491	7170	3	Geranium 'Roxanne'	203	2017-09-18-15-12-59	0	3	z	0	10	51.4	21.1	51.5	21.1	51.4	-0.023	1896	Last10	Here	99
1492	7171	3	Geranium 'Roxanne'	203	2017-09-18-15-13-33	0	3	z	0	15	51.4	21.1	51.5	21.1	51.4	-0.023	1897	First10	Here	1
1493	7172	3	Geranium 'Roxanne'	203	2017-09-18-15-13-35	0	3	z	0	15	51.5	21.2	51.5	21.1	51.4	-0.123	1897	First10	Here	2
1494	7173	3	Geranium 'Roxanne'	203	2017-09-18-15-13-37	0	3	z	0	15	51.4	21.1	51.5	21.1	51.4	-0.023	1897	First10	Here	3
1495	7174	3	Geranium 'Roxanne'	203	2017-09-18-15-13-39	0	3	z	0	15	51.5	21.2	51.5	21.1	51.4	-0.123	1897	First10	Here	4
1496	7175	3	Geranium 'Roxanne'	203	2017-09-18-15-13-41	0	3	z	0	15	51.4	21.1	51.5	21.1	51.4	-0.023	1897	First10	Here	5
1497	7176	3	Geranium 'Roxanne'	203	2017-09-18-15-13-43	0	3	z	0	15	51.4	21.1	51.5	21.1	51.4	-0.023	1897	First10	Here	6
1498	7177	3	Geranium 'Roxanne'	203	2017-09-18-15-13-45	0	3	z	0	15	51.4	21.1	51.5	21.1	51.4	-0.023	1897	First10	Here	7
1499	7178	3	Geranium 'Roxanne'	203	2017-09-18-15-13-47	0	3	z	0	15	51.4	21.1	51.5	21.1	51.4	-0.023	1897	First10	Here	8
1500	7179	3	Geranium 'Roxanne'	203	2017-09-18-15-13-49	0	3	z	0	15	51.4	21.1	51.5	21.1	51.4	-0.023	1897	First10	Here	9
1501	7180	3	Geranium 'Roxanne'	203	2017-09-18-15-13-51	0	3	z	0	15	51.4	21.1	51.5	21.1	51.4	-0.023	1897	First10	Here	10
1502	7181	3	Geranium 'Roxanne'	203	2017-09-18-15-13-53	0	3	z	0	15	51.4	21.1	51.5	21.1	51.4	-0.023	1897			11
1503	7182	3	Geranium 'Roxanne'	203	2017-09-18-15-13-55	0	3	z	0	15	51.5	21.2	51.5	21.1	51.4	-0.123	1897			12
1504	7183	3	Geranium 'Roxanne'	203	2017-09-18-15-13-57	0	3	z	0	15	51.4	21.1	51.5	21.1	51.4	-0.023	1897			13
1505	7184	3	Geranium 'Roxanne'	203	2017-09-18-15-13-59	0	3	z	0	15	51.4	21.1	51.5	21.1	51.4	-0.023	1897			14
1506	7185	3	Geranium 'Roxanne'	203	2017-09-18-15-14-01	0	3	z	0	15	51.4	21.1	51.5	21.1	51.4	-0.023	1897			15
1507	7186	3	Geranium 'Roxanne'	203	2017-09-18-15-14-03	0	3	z	0	15	51.4	21.1	51.5	21.1	51.4	-0.023	1897			16
1508	7187	3	Geranium 'Roxanne'	203	2017-09-18-15-14-05	0	3	z	0	15	51.4	21.1	51.5	21.1	51.4	-0.023	1897			17
1509	7188	3	Geranium 'Roxanne'	203	2017-09-18-15-14-07	0	3	z	0	15	51.4	21.1	51.5	21.1	51.4	-0.023	1897			18
1510	7189	3	Geranium 'Roxanne'	203	2017-09-18-15-14-09	0	3	z	0	15	51.4	21.1	51.5	21.1	51.4	-0.023	1897			19
1511	7190	3	Geranium 'Roxanne'	203	2017-09-18-15-14-11	0	3	z	0	15	51.4	21.1	51.5	21.1	51.4	-0.023	1897			20
1512	7191	3	Geranium 'Roxanne'	203	2017-09-18-15-14-13	0	3	z	0	15	51.4	21.1	51.5	21.1	51.4	-0.023	1897			21
1513	7192	3	Geranium 'Roxanne'	203	2017-09-18-15-14-15	0	3	z	0	15	51.4	21.1	51.5	21.1	51.4	-0.023	1897			22
1514	7193	3	Geranium 'Roxanne'	203	2017-09-18-15-14-17	0	3	z	0	15	51.4	21.1	51.5	21.1	51.4	-0.023	1897			23
1515	7194	3	Geranium 'Roxanne'	203	2017-09-18-15-14-19	0	3	z	0	15	51.4	21.1	51.5	21.1	51.4	-0.023	1897			24
1516	7195	3	Geranium 'Roxanne'	203	2017-09-18-15-14-21	0	3	z	0	15	51.4	21.1	51.4	21.1	51.3	-0.129	1897			25
1517	7196	3	Geranium 'Roxanne'	203	2017-09-18-15-14-23	0	3	z	0	15	51.4	21.1	51.4	21.1	51.3	-0.129	1897			26
1518	7197	3	Geranium 'Roxanne'	203	2017-09-18-15-14-25	0	3	z	0	15	51.4	21.1	51.4	21.1	51.3	-0.129	1897			27
1519	7198	3	Geranium 'Roxanne'	203	2017-09-18-15-14-27	0	3	z	0	15	51.4	21.1	51.5	21.1	51.4	-0.023	1897			28
1520	7199	3	Geranium 'Roxanne'	203	2017-09-18-15-14-29	0	3	z	0	15	51.4	21.1	51.4	21.1	51.3	-0.129	1897			29
1521	7200	3	Geranium 'Roxanne'	203	2017-09-18-15-14-31	0	3	z	0	15	51.4	21.1	51.5	21.1	51.4	-0.023	1897			30
1522	7201	3	Geranium 'Roxanne'	203	2017-09-18-15-14-33	0	3	z	0	15	51.3	21.1	51.5	21.1	51.4	0.077	1897			31
1523	7202	3	Geranium 'Roxanne'	203	2017-09-18-15-14-35	0	3	z	0	15	51.3	21.1	51.5	21.1	51.4	0.077	1897			32
1524	7203	3	Geranium 'Roxanne'	203	2017-09-18-15-14-37	0	3	z	0	15	51.3	21.1	51.5	21.1	51.4	0.077	1897			33
1525	7204	3	Geranium 'Roxanne'	203	2017-09-18-15-14-39	0	3	z	0	15	51.3	21.1	51.4	21.1	51.3	-0.029	1897			34
1526	7205	3	Geranium 'Roxanne'	203	2017-09-18-15-14-41	0	3	z	0	15	51.3	21.1	51.5	21.1	51.4	0.077	1897			35
1527	7206	3	Geranium 'Roxanne'	203	2017-09-18-15-14-43	0	3	z	0	15	51.3	21.1	51.5	21.1	51.4	0.077	1897			36
1528	7207	3	Geranium 'Roxanne'	203	2017-09-18-15-14-45	0	3	z	0	15	51.3	21.1	51.5	21.1	51.4	0.077	1897			37
1529	7208	3	Geranium 'Roxanne'	203	2017-09-18-15-14-47	0	3	z	0	15	51.3	21.1	51.5	21.1	51.4	0.077	1897			38
1530	7209	3	Geranium 'Roxanne'	203	2017-09-18-15-14-49	0	3	z	0	15	51.3	21.1	51.5	21.1	51.4	0.077	1897			39
1531	7210	3	Geranium 'Roxanne'	203	2017-09-18-15-14-51	0	3	z	0	15	51.3	21.1	51.5	21.1	51.4	0.077	1897			40
1532	7211	3	Geranium 'Roxanne'	203	2017-09-18-15-14-53	0	3	z	0	15	51.3	21.1	51.5	21.1	51.4	0.077	1897			41
1533	7212	3	Geranium 'Roxanne'	203	2017-09-18-15-14-55	0	3	z	0	15	51.3	21.1	51.4	21.1	51.3	-0.029	1897			42
1534	7213	3	Geranium 'Roxanne'	203	2017-09-18-15-14-57	0	3	z	0	15	51.3	21.1	51.5	21.1	51.4	0.077	1897			43
1535	7214	3	Geranium 'Roxanne'	203	2017-09-18-15-14-59	0	3	z	0	15	51.3	21.1	51.5	21.1	51.4	0.077	1897			44
1536	7215	3	Geranium 'Roxanne'	203	2017-09-18-15-15-01	0	3	z	0	15	51.3	21.1	51.5	21.1	51.4	0.077	1897			45
1537	7216	3	Geranium 'Roxanne'	203	2017-09-18-15-15-03	0	3	z	0	15	51.3	21.1	51.4	21.1	51.3	-0.029	1897			46
1538	7217	3	Geranium 'Roxanne'	203	2017-09-18-15-15-05	0	3	z	0	15	51.3	21.1	51.5	21.1	51.4	0.077	1897			47
1539	7218	3	Geranium 'Roxanne'	203	2017-09-18-15-15-07	0	3	z	0	15	51.3	21.1	51.4	21.1	51.3	-0.029	1897			48
1540	7219	3	Geranium 'Roxanne'	203	2017-09-18-15-15-09	0	3	z	0	15	51.3	21.1	51.4	21.1	51.3	-0.029	1897			49
1541	7220	3	Geranium 'Roxanne'	203	2017-09-18-15-15-11	0	3	z	0	15	51.4	21.2	51.4	21.1	51.3	-0.129	1897			50
1542	7221	3	Geranium 'Roxanne'	203	2017-09-18-15-15-13	0	3	z	0	15	51.4	21.2	51.4	21.1	51.3	-0.129	1897			51
1543	7222	3	Geranium 'Roxanne'	203	2017-09-18-15-15-15	0	3	z	0	15	51.3	21.1	51.4	21.1	51.3	-0.029	1897			52
1544	7223	3	Geranium 'Roxanne'	203	2017-09-18-15-15-17	0	3	z	0	15	51.3	21.1	51.4	21.1	51.3	-0.029	1897			53
1545	7224	3	Geranium 'Roxanne'	203	2017-09-18-15-15-19	0	3	z	0	15	51.3	21.1	51.4	21.1	51.3	-0.029	1897			54
1546	7225	3	Geranium 'Roxanne'	203	2017-09-18-15-15-21	0	3	z	0	15	51.3	21.1	51.4	21.1	51.3	-0.029	1897			55
1547	7226	3	Geranium 'Roxanne'	203	2017-09-18-15-15-24	0	3	z	0	15	51.3	21.1	51.4	21.1	51.3	-0.029	1897			56
1548	7227	3	Geranium 'Roxanne'	203	2017-09-18-15-15-26	0	3	z	0	15	51.3	21.1	51.4	21.1	51.3	-0.029	1897			57
1549	7228	3	Geranium 'Roxanne'	203	2017-09-18-15-15-28	0	3	z	0	15	51.3	21.1	51.4	21.1	51.3	-0.029	1897			58
1550	7229	3	Geranium 'Roxanne'	203	2017-09-18-15-15-30	0	3	z	0	15	51.3	21.1	51.4	21.1	51.3	-0.029	1897			59
1551	7230	3	Geranium 'Roxanne'	203	2017-09-18-15-15-32	0	3	z	0	15	51.4	21.2	51.4	21.1	51.3	-0.129	1897			60
1552	7231	3	Geranium 'Roxanne'	203	2017-09-18-15-15-34	0	3	z	0	15	51.3	21.1	51.4	21.1	51.3	-0.029	1897			61
1553	7232	3	Geranium 'Roxanne'	203	2017-09-18-15-15-36	0	3	z	0	15	51.3	21.1	51.4	21.1	51.3	-0.029	1897			62
1554	7233	3	Geranium 'Roxanne'	203	2017-09-18-15-15-38	0	3	z	0	15	51.3	21.1	51.4	21.1	51.3	-0.029	1897			63
1555	7234	3	Geranium 'Roxanne'	203	2017-09-18-15-15-40	0	3	z	0	15	51.3	21.1	51.4	21.1	51.3	-0.029	1897			64
1556	7235	3	Geranium 'Roxanne'	203	2017-09-18-15-15-42	0	3	z	0	15	51.3	21.1	51.4	21.1	51.3	-0.029	1897			65
1557	7236	3	Geranium 'Roxanne'	203	2017-09-18-15-15-44	0	3	z	0	15	51.3	21.1	51.4	21.1	51.3	-0.029	1897			66
1558	7237	3	Geranium 'Roxanne'	203	2017-09-18-15-15-46	0	3	z	0	15	51.3	21.1	51.4	21.1	51.3	-0.029	1897			67
1559	7238	3	Geranium 'Roxanne'	203	2017-09-18-15-15-48	0	3	z	0	15	51.4	21.2	51.4	21.1	51.3	-0.129	1897			68
1560	7239	3	Geranium 'Roxanne'	203	2017-09-18-15-15-50	0	3	z	0	15	51.3	21.1	51.4	21.1	51.3	-0.029	1897			69
1561	7240	3	Geranium 'Roxanne'	203	2017-09-18-15-15-52	0	3	z	0	15	51.3	21.1	51.4	21.1	51.3	-0.029	1897			70
1562	7241	3	Geranium 'Roxanne'	203	2017-09-18-15-15-54	0	3	z	0	15	51.4	21.2	51.4	21.1	51.3	-0.129	1897			71
1563	7242	3	Geranium 'Roxanne'	203	2017-09-18-15-15-56	0	3	z	0	15	51.3	21.1	51.4	21.1	51.3	-0.029	1897			72
1564	7243	3	Geranium 'Roxanne'	203	2017-09-18-15-15-58	0	3	z	0	15	51.4	21.2	51.4	21.1	51.3	-0.129	1897			73
1565	7244	3	Geranium 'Roxanne'	203	2017-09-18-15-16-00	0	3	z	0	15	51.3	21.1	51.4	21.1	51.3	-0.029	1897			74
1566	7245	3	Geranium 'Roxanne'	203	2017-09-18-15-16-02	0	3	z	0	15	51.4	21.2	51.4	21.1	51.3	-0.129	1897			75
1567	7246	3	Geranium 'Roxanne'	203	2017-09-18-15-16-04	0	3	z	0	15	51.3	21.1	51.4	21.1	51.3	-0.029	1897			76
1568	7247	3	Geranium 'Roxanne'	203	2017-09-18-15-16-06	0	3	z	0	15	51.3	21.1	51.4	21.1	51.3	-0.029	1897			77
1569	7248	3	Geranium 'Roxanne'	203	2017-09-18-15-16-08	0	3	z	0	15	51.3	21.1	51.4	21.1	51.3	-0.029	1897			78
1570	7249	3	Geranium 'Roxanne'	203	2017-09-18-15-16-10	0	3	z	0	15	51.3	21.1	51.4	21.1	51.3	-0.029	1897			79
1571	7250	3	Geranium 'Roxanne'	203	2017-09-18-15-16-12	0	3	z	0	15	51.3	21.2	51.4	21.1	51.3	-0.029	1897			80
1572	7251	3	Geranium 'Roxanne'	203	2017-09-18-15-16-14	0	3	z	0	15	51.3	21.1	51.4	21.1	51.3	-0.029	1897			81
1573	7252	3	Geranium 'Roxanne'	203	2017-09-18-15-16-16	0	3	z	0	15	51.4	21.2	51.4	21.1	51.3	-0.129	1897			82
1574	7253	3	Geranium 'Roxanne'	203	2017-09-18-15-16-18	0	3	z	0	15	51.3	21.1	51.4	21.1	51.3	-0.029	1897			83
1575	7254	3	Geranium 'Roxanne'	203	2017-09-18-15-16-20	0	3	z	0	15	51.3	21.1	51.4	21.1	51.3	-0.029	1897			84
1576	7255	3	Geranium 'Roxanne'	203	2017-09-18-15-16-22	0	3	z	0	15	51.3	21.1	51.4	21.1	51.3	-0.029	1897			85
1577	7256	3	Geranium 'Roxanne'	203	2017-09-18-15-16-24	0	3	z	0	15	51.3	21.1	51.4	21.1	51.3	-0.029	1897			86
1578	7257	3	Geranium 'Roxanne'	203	2017-09-18-15-16-26	0	3	z	0	15	51.4	21.2	51.4	21.1	51.3	-0.129	1897			87
1579	7258	3	Geranium 'Roxanne'	203	2017-09-18-15-16-28	0	3	z	0	15	51.3	21.1	51.4	21.1	51.3	-0.029	1897			88
1580	7259	3	Geranium 'Roxanne'	203	2017-09-18-15-16-30	0	3	z	0	15	51.3	21.1	51.4	21.1	51.3	-0.029	1897			89
1581	7260	3	Geranium 'Roxanne'	203	2017-09-18-15-16-32	0	3	z	0	15	51.3	21.1	51.3	21.1	51.2	-0.135	1897			90
1582	7261	3	Geranium 'Roxanne'	203	2017-09-18-15-16-34	0	3	z	0	15	51.3	21.1	51.4	21.1	51.3	-0.029	1897	Last10	Here	91
1583	7262	3	Geranium 'Roxanne'	203	2017-09-18-15-16-36	0	3	z	0	15	51.3	21.1	51.4	21.1	51.3	-0.029	1897	Last10	Here	92
1584	7263	3	Geranium 'Roxanne'	203	2017-09-18-15-16-38	0	3	z	0	15	51.3	21.1	51.4	21.1	51.3	-0.029	1897	Last10	Here	93
1585	7264	3	Geranium 'Roxanne'	203	2017-09-18-15-16-40	0	3	z	0	15	51.3	21.2	51.4	21.1	51.3	-0.029	1897	Last10	Here	94
1586	7265	3	Geranium 'Roxanne'	203	2017-09-18-15-16-42	0	3	z	0	15	51.3	21.1	51.4	21.1	51.3	-0.029	1897	Last10	Here	95
1587	7266	3	Geranium 'Roxanne'	203	2017-09-18-15-16-44	0	3	z	0	15	51.3	21.1	51.4	21.1	51.3	-0.029	1897	Last10	Here	96
1588	7267	3	Geranium 'Roxanne'	203	2017-09-18-15-16-46	0	3	z	0	15	51.3	21.1	51.4	21.1	51.3	-0.029	1897	Last10	Here	97
1589	7268	3	Geranium 'Roxanne'	203	2017-09-18-15-16-48	0	3	z	0	15	51.3	21.1	51.4	21.1	51.3	-0.029	1897	Last10	Here	98
1590	7269	3	Geranium 'Roxanne'	203	2017-09-18-15-16-50	0	3	z	0	15	51.3	21.1	51.4	21.1	51.3	-0.029	1897	Last10	Here	99
1591	7270	3	Geranium 'Roxanne'	203	2017-09-18-15-17-24	0	3	z	0	20	51.3	21.2	51.4	21.1	51.3	-0.029	1898	First10	Here	1
1592	7271	3	Geranium 'Roxanne'	203	2017-09-18-15-17-26	0	3	z	0	20	51.3	21.2	51.3	21.1	51.2	-0.135	1898	First10	Here	2
1593	7272	3	Geranium 'Roxanne'	203	2017-09-18-15-17-28	0	3	z	0	20	51.3	21.1	51.4	21.1	51.3	-0.029	1898	First10	Here	3
1594	7273	3	Geranium 'Roxanne'	203	2017-09-18-15-17-30	0	3	z	0	20	51.3	21.1	51.4	21.1	51.3	-0.029	1898	First10	Here	4
1595	7274	3	Geranium 'Roxanne'	203	2017-09-18-15-17-32	0	3	z	0	20	51.4	21.2	51.4	21.1	51.3	-0.129	1898	First10	Here	5
1596	7275	3	Geranium 'Roxanne'	203	2017-09-18-15-17-34	0	3	z	0	20	51.3	21.1	51.4	21.1	51.3	-0.029	1898	First10	Here	6
1597	7276	3	Geranium 'Roxanne'	203	2017-09-18-15-17-36	0	3	z	0	20	51.3	21.1	51.4	21.1	51.3	-0.029	1898	First10	Here	7
1598	7277	3	Geranium 'Roxanne'	203	2017-09-18-15-17-38	0	3	z	0	20	51.3	21.1	51.3	21.1	51.2	-0.135	1898	First10	Here	8
1599	7278	3	Geranium 'Roxanne'	203	2017-09-18-15-17-40	0	3	z	0	20	51.3	21.1	51.3	21.1	51.2	-0.135	1898	First10	Here	9
1600	7279	3	Geranium 'Roxanne'	203	2017-09-18-15-17-42	0	3	z	0	20	51.3	21.1	51.3	21.1	51.2	-0.135	1898	First10	Here	10
1601	7280	3	Geranium 'Roxanne'	203	2017-09-18-15-17-44	0	3	z	0	20	51.4	21.2	51.3	21.1	51.2	-0.235	1898			11
1602	7281	3	Geranium 'Roxanne'	203	2017-09-18-15-17-46	0	3	z	0	20	51.4	21.2	51.3	21.1	51.2	-0.235	1898			12
1603	7282	3	Geranium 'Roxanne'	203	2017-09-18-15-17-48	0	3	z	0	20	51.4	21.2	51.3	21.1	51.2	-0.235	1898			13
1604	7283	3	Geranium 'Roxanne'	203	2017-09-18-15-17-50	0	3	z	0	20	51.4	21.2	51.3	21.1	51.2	-0.235	1898			14
1605	7284	3	Geranium 'Roxanne'	203	2017-09-18-15-17-52	0	3	z	0	20	51.4	21.2	51.3	21.1	51.2	-0.235	1898			15
1606	7285	3	Geranium 'Roxanne'	203	2017-09-18-15-17-54	0	3	z	0	20	51.4	21.2	51.3	21.1	51.2	-0.235	1898			16
1607	7286	3	Geranium 'Roxanne'	203	2017-09-18-15-17-56	0	3	z	0	20	51.4	21.2	51.3	21.1	51.2	-0.235	1898			17
1608	7287	3	Geranium 'Roxanne'	203	2017-09-18-15-17-58	0	3	z	0	20	51.4	21.2	51.3	21.1	51.2	-0.235	1898			18
1609	7288	3	Geranium 'Roxanne'	203	2017-09-18-15-18-00	0	3	z	0	20	51.4	21.2	51.3	21.1	51.2	-0.235	1898			19
1610	7289	3	Geranium 'Roxanne'	203	2017-09-18-15-18-02	0	3	z	0	20	51.4	21.2	51.3	21.1	51.2	-0.235	1898			20
1611	7290	3	Geranium 'Roxanne'	203	2017-09-18-15-18-04	0	3	z	0	20	51.4	21.2	51.3	21.1	51.2	-0.235	1898			21
1612	7291	3	Geranium 'Roxanne'	203	2017-09-18-15-18-06	0	3	z	0	20	51.3	21.2	51.3	21.1	51.2	-0.135	1898			22
1613	7292	3	Geranium 'Roxanne'	203	2017-09-18-15-18-08	0	3	z	0	20	51.3	21.2	51.3	21.1	51.2	-0.135	1898			23
1614	7293	3	Geranium 'Roxanne'	203	2017-09-18-15-18-10	0	3	z	0	20	51.3	21.2	51.3	21.1	51.2	-0.135	1898			24
1615	7294	3	Geranium 'Roxanne'	203	2017-09-18-15-18-12	0	3	z	0	20	51.3	21.1	51.3	21.1	51.2	-0.135	1898			25
1616	7295	3	Geranium 'Roxanne'	203	2017-09-18-15-18-14	0	3	z	0	20	51.3	21.2	51.3	21.1	51.2	-0.135	1898			26
1617	7296	3	Geranium 'Roxanne'	203	2017-09-18-15-18-16	0	3	z	0	20	51.3	21.2	51.3	21.1	51.2	-0.135	1898			27
1618	7297	3	Geranium 'Roxanne'	203	2017-09-18-15-18-18	0	3	z	0	20	51.3	21.2	51.3	21.1	51.2	-0.135	1898			28
1619	7298	3	Geranium 'Roxanne'	203	2017-09-18-15-18-20	0	3	z	0	20	51.2	21.1	51.3	21.1	51.2	-0.035	1898			29
1620	7299	3	Geranium 'Roxanne'	203	2017-09-18-15-18-22	0	3	z	0	20	51.3	21.2	51.3	21.1	51.2	-0.135	1898			30
1621	7300	3	Geranium 'Roxanne'	203	2017-09-18-15-18-24	0	3	z	0	20	51.3	21.2	51.3	21.1	51.2	-0.135	1898			31
1622	7301	3	Geranium 'Roxanne'	203	2017-09-18-15-18-26	0	3	z	0	20	51.3	21.2	51.3	21.1	51.2	-0.135	1898			32
1623	7302	3	Geranium 'Roxanne'	203	2017-09-18-15-18-28	0	3	z	0	20	51.3	21.2	51.3	21.1	51.2	-0.135	1898			33
1624	7303	3	Geranium 'Roxanne'	203	2017-09-18-15-18-30	0	3	z	0	20	51.3	21.2	51.3	21.1	51.2	-0.135	1898			34
1625	7304	3	Geranium 'Roxanne'	203	2017-09-18-15-18-32	0	3	z	0	20	51.3	21.2	51.3	21.1	51.2	-0.135	1898			35
1626	7305	3	Geranium 'Roxanne'	203	2017-09-18-15-18-34	0	3	z	0	20	51.3	21.2	51.3	21.1	51.2	-0.135	1898			36
1627	7306	3	Geranium 'Roxanne'	203	2017-09-18-15-18-36	0	3	z	0	20	51.3	21.2	51.3	21.1	51.2	-0.135	1898			37
1628	7307	3	Geranium 'Roxanne'	203	2017-09-18-15-18-38	0	3	z	0	20	51.2	21.1	51.3	21.1	51.2	-0.035	1898			38
1629	7308	3	Geranium 'Roxanne'	203	2017-09-18-15-18-40	0	3	z	0	20	51.3	21.2	51.3	21.1	51.2	-0.135	1898			39
1630	7309	3	Geranium 'Roxanne'	203	2017-09-18-15-18-42	0	3	z	0	20	51.3	21.2	51.3	21.1	51.2	-0.135	1898			40
1631	7310	3	Geranium 'Roxanne'	203	2017-09-18-15-18-44	0	3	z	0	20	51.3	21.2	51.3	21.1	51.2	-0.135	1898			41
1632	7311	3	Geranium 'Roxanne'	203	2017-09-18-15-18-46	0	3	z	0	20	51.3	21.2	51.3	21.1	51.2	-0.135	1898			42
1633	7312	3	Geranium 'Roxanne'	203	2017-09-18-15-18-48	0	3	z	0	20	51.3	21.2	51.3	21.1	51.2	-0.135	1898			43
1634	7313	3	Geranium 'Roxanne'	203	2017-09-18-15-18-50	0	3	z	0	20	51.3	21.2	51.3	21.1	51.2	-0.135	1898			44
1635	7314	3	Geranium 'Roxanne'	203	2017-09-18-15-18-52	0	3	z	0	20	51.3	21.2	51.3	21.1	51.2	-0.135	1898			45
1636	7315	3	Geranium 'Roxanne'	203	2017-09-18-15-18-54	0	3	z	0	20	51.2	21.1	51.3	21.1	51.2	-0.035	1898			46
1637	7316	3	Geranium 'Roxanne'	203	2017-09-18-15-18-56	0	3	z	0	20	51.2	21.1	51.3	21.1	51.2	-0.035	1898			47
1638	7317	3	Geranium 'Roxanne'	203	2017-09-18-15-18-58	0	3	z	0	20	51.3	21.2	51.3	21.1	51.2	-0.135	1898			48
1639	7318	3	Geranium 'Roxanne'	203	2017-09-18-15-19-00	0	3	z	0	20	51.3	21.2	51.3	21.1	51.2	-0.135	1898			49
1640	7319	3	Geranium 'Roxanne'	203	2017-09-18-15-19-02	0	3	z	0	20	51.3	21.2	51.4	21.1	51.3	-0.029	1898			50
1641	7320	3	Geranium 'Roxanne'	203	2017-09-18-15-19-04	0	3	z	0	20	51.3	21.2	51.3	21.1	51.2	-0.135	1898			51
1642	7321	3	Geranium 'Roxanne'	203	2017-09-18-15-19-06	0	3	z	0	20	51.2	21.1	51.4	21.1	51.3	0.071	1898			52
1643	7322	3	Geranium 'Roxanne'	203	2017-09-18-15-19-08	0	3	z	0	20	51.2	21.1	51.3	21.1	51.2	-0.035	1898			53
1644	7323	3	Geranium 'Roxanne'	203	2017-09-18-15-19-10	0	3	z	0	20	51.3	21.2	51.3	21.1	51.2	-0.135	1898			54
1645	7324	3	Geranium 'Roxanne'	203	2017-09-18-15-19-12	0	3	z	0	20	51.3	21.2	51.4	21.1	51.3	-0.029	1898			55
1646	7325	3	Geranium 'Roxanne'	203	2017-09-18-15-19-14	0	3	z	0	20	51.3	21.2	51.4	21.1	51.3	-0.029	1898			56
1647	7326	3	Geranium 'Roxanne'	203	2017-09-18-15-19-16	0	3	z	0	20	51.2	21.1	51.4	21.1	51.3	0.071	1898			57
1648	7327	3	Geranium 'Roxanne'	203	2017-09-18-15-19-18	0	3	z	0	20	51.3	21.2	51.3	21.1	51.2	-0.135	1898			58
1649	7328	3	Geranium 'Roxanne'	203	2017-09-18-15-19-20	0	3	z	0	20	51.3	21.2	51.4	21.1	51.3	-0.029	1898			59
1650	7329	3	Geranium 'Roxanne'	203	2017-09-18-15-19-22	0	3	z	0	20	51.2	21.1	51.3	21.1	51.2	-0.035	1898			60
1651	7330	3	Geranium 'Roxanne'	203	2017-09-18-15-19-24	0	3	z	0	20	51.3	21.2	51.3	21.1	51.2	-0.135	1898			61
1652	7331	3	Geranium 'Roxanne'	203	2017-09-18-15-19-26	0	3	z	0	20	51.2	21.1	51.3	21.1	51.2	-0.035	1898			62
1653	7332	3	Geranium 'Roxanne'	203	2017-09-18-15-19-28	0	3	z	0	20	51.3	21.2	51.3	21.1	51.2	-0.135	1898			63
1654	7333	3	Geranium 'Roxanne'	203	2017-09-18-15-19-30	0	3	z	0	20	51.3	21.2	51.4	21.1	51.3	-0.029	1898			64
1655	7334	3	Geranium 'Roxanne'	203	2017-09-18-15-19-32	0	3	z	0	20	51.3	21.2	51.3	21.1	51.2	-0.135	1898			65
1656	7335	3	Geranium 'Roxanne'	203	2017-09-18-15-19-34	0	3	z	0	20	51.3	21.2	51.4	21.1	51.3	-0.029	1898			66
1657	7336	3	Geranium 'Roxanne'	203	2017-09-18-15-19-36	0	3	z	0	20	51.3	21.2	51.3	21.1	51.2	-0.135	1898			67
1658	7337	3	Geranium 'Roxanne'	203	2017-09-18-15-19-38	0	3	z	0	20	51.3	21.2	51.3	21.1	51.2	-0.135	1898			68
1659	7338	3	Geranium 'Roxanne'	203	2017-09-18-15-19-40	0	3	z	0	20	51.3	21.2	51.3	21.1	51.2	-0.135	1898			69
1660	7339	3	Geranium 'Roxanne'	203	2017-09-18-15-19-42	0	3	z	0	20	51.3	21.2	51.4	21.1	51.3	-0.029	1898			70
1661	7340	3	Geranium 'Roxanne'	203	2017-09-18-15-19-44	0	3	z	0	20	51.3	21.2	51.4	21.1	51.3	-0.029	1898			71
1662	7341	3	Geranium 'Roxanne'	203	2017-09-18-15-19-46	0	3	z	0	20	51.3	21.2	51.4	21.1	51.3	-0.029	1898			72
1663	7342	3	Geranium 'Roxanne'	203	2017-09-18-15-19-48	0	3	z	0	20	51.3	21.2	51.3	21.1	51.2	-0.135	1898			73
1664	7343	3	Geranium 'Roxanne'	203	2017-09-18-15-19-50	0	3	z	0	20	51.3	21.2	51.4	21.1	51.3	-0.029	1898			74
1665	7344	3	Geranium 'Roxanne'	203	2017-09-18-15-19-52	0	3	z	0	20	51.3	21.2	51.3	21.1	51.2	-0.135	1898			75
1666	7345	3	Geranium 'Roxanne'	203	2017-09-18-15-19-54	0	3	z	0	20	51.3	21.2	51.4	21.1	51.3	-0.029	1898			76
1667	7346	3	Geranium 'Roxanne'	203	2017-09-18-15-19-56	0	3	z	0	20	51.3	21.2	51.4	21.1	51.3	-0.029	1898			77
1668	7347	3	Geranium 'Roxanne'	203	2017-09-18-15-19-58	0	3	z	0	20	51.3	21.2	51.4	21.1	51.3	-0.029	1898			78
1669	7348	3	Geranium 'Roxanne'	203	2017-09-18-15-20-00	0	3	z	0	20	51.3	21.2	51.4	21.1	51.3	-0.029	1898			79
1670	7349	3	Geranium 'Roxanne'	203	2017-09-18-15-20-02	0	3	z	0	20	51.2	21.1	51.4	21.1	51.3	0.071	1898			80
1671	7350	3	Geranium 'Roxanne'	203	2017-09-18-15-20-04	0	3	z	0	20	51.3	21.2	51.3	21.1	51.2	-0.135	1898			81
1672	7351	3	Geranium 'Roxanne'	203	2017-09-18-15-20-06	0	3	z	0	20	51.3	21.2	51.3	21.1	51.2	-0.135	1898			82
1673	7352	3	Geranium 'Roxanne'	203	2017-09-18-15-20-08	0	3	z	0	20	51.3	21.2	51.3	21.1	51.2	-0.135	1898			83
1674	7353	3	Geranium 'Roxanne'	203	2017-09-18-15-20-10	0	3	z	0	20	51.2	21.1	51.3	21.1	51.2	-0.035	1898			84
1675	7354	3	Geranium 'Roxanne'	203	2017-09-18-15-20-12	0	3	z	0	20	51.3	21.2	51.3	21.1	51.2	-0.135	1898			85
1676	7355	3	Geranium 'Roxanne'	203	2017-09-18-15-20-14	0	3	z	0	20	51.3	21.2	51.3	21.1	51.2	-0.135	1898			86
1677	7356	3	Geranium 'Roxanne'	203	2017-09-18-15-20-16	0	3	z	0	20	51.3	21.2	51.3	21.1	51.2	-0.135	1898			87
1678	7357	3	Geranium 'Roxanne'	203	2017-09-18-15-20-18	0	3	z	0	20	51.3	21.2	51.3	21.1	51.2	-0.135	1898			88
1679	7358	3	Geranium 'Roxanne'	203	2017-09-18-15-20-20	0	3	z	0	20	51.3	21.2	51.3	21.1	51.2	-0.135	1898			89
1680	7359	3	Geranium 'Roxanne'	203	2017-09-18-15-20-22	0	3	z	0	20	51.3	21.2	51.3	21.1	51.2	-0.135	1898			90
1681	7360	3	Geranium 'Roxanne'	203	2017-09-18-15-20-24	0	3	z	0	20	51.3	21.2	51.4	21.1	51.3	-0.029	1898	Last10	Here	91
1682	7361	3	Geranium 'Roxanne'	203	2017-09-18-15-20-26	0	3	z	0	20	51.3	21.2	51.3	21.1	51.2	-0.135	1898	Last10	Here	92
1683	7362	3	Geranium 'Roxanne'	203	2017-09-18-15-20-28	0	3	z	0	20	51.3	21.2	51.3	21.1	51.2	-0.135	1898	Last10	Here	93
1684	7363	3	Geranium 'Roxanne'	203	2017-09-18-15-20-30	0	3	z	0	20	51.3	21.2	51.3	21.1	51.2	-0.135	1898	Last10	Here	94
1685	7364	3	Geranium 'Roxanne'	203	2017-09-18-15-20-32	0	3	z	0	20	51.3	21.2	51.3	21.1	51.2	-0.135	1898	Last10	Here	95
1686	7365	3	Geranium 'Roxanne'	203	2017-09-18-15-20-35	0	3	z	0	20	51.3	21.2	51.4	21.1	51.3	-0.029	1898	Last10	Here	96
1687	7366	3	Geranium 'Roxanne'	203	2017-09-18-15-20-37	0	3	z	0	20	51.3	21.2	51.3	21.1	51.2	-0.135	1898	Last10	Here	97
1688	7367	3	Geranium 'Roxanne'	203	2017-09-18-15-20-39	0	3	z	0	20	51.3	21.2	51.3	21.1	51.2	-0.135	1898	Last10	Here	98
1689	7368	3	Geranium 'Roxanne'	203	2017-09-18-15-20-41	0	3	z	0	20	51.3	21.2	51.3	21.1	51.2	-0.135	1898	Last10	Here	99
1690	7369	3	Geranium 'Roxanne'	203	2017-09-18-15-21-15	0	3	z	0	25	51.3	21.2	51.3	21.1	51.2	-0.135	1899	First10	Here	1
1691	7370	3	Geranium 'Roxanne'	203	2017-09-18-15-21-17	0	3	z	0	25	51.3	21.2	51.3	21.1	51.2	-0.135	1899	First10	Here	2
1692	7371	3	Geranium 'Roxanne'	203	2017-09-18-15-21-19	0	3	z	0	25	51.3	21.2	51.3	21.1	51.2	-0.135	1899	First10	Here	3
1693	7372	3	Geranium 'Roxanne'	203	2017-09-18-15-21-21	0	3	z	0	25	51.3	21.2	51.3	21.1	51.2	-0.135	1899	First10	Here	4
1694	7373	3	Geranium 'Roxanne'	203	2017-09-18-15-21-23	0	3	z	0	25	51.2	21.2	51.3	21.1	51.2	-0.035	1899	First10	Here	5
1695	7374	3	Geranium 'Roxanne'	203	2017-09-18-15-21-25	0	3	z	0	25	51.2	21.2	51.3	21.1	51.2	-0.035	1899	First10	Here	6
1696	7375	3	Geranium 'Roxanne'	203	2017-09-18-15-21-27	0	3	z	0	25	51.2	21.2	51.3	21.1	51.2	-0.035	1899	First10	Here	7
1697	7376	3	Geranium 'Roxanne'	203	2017-09-18-15-21-29	0	3	z	0	25	51.3	21.2	51.3	21.1	51.2	-0.135	1899	First10	Here	8
1698	7377	3	Geranium 'Roxanne'	203	2017-09-18-15-21-31	0	3	z	0	25	51.2	21.2	51.3	21.1	51.2	-0.035	1899	First10	Here	9
1699	7378	3	Geranium 'Roxanne'	203	2017-09-18-15-21-33	0	3	z	0	25	51.3	21.2	51.3	21.1	51.2	-0.135	1899	First10	Here	10
1700	7379	3	Geranium 'Roxanne'	203	2017-09-18-15-21-35	0	3	z	0	25	51.3	21.2	51.3	21.1	51.2	-0.135	1899			11
1701	7380	3	Geranium 'Roxanne'	203	2017-09-18-15-21-37	0	3	z	0	25	51.3	21.2	51.3	21.1	51.2	-0.135	1899			12
1702	7381	3	Geranium 'Roxanne'	203	2017-09-18-15-21-39	0	3	z	0	25	51.1	21.1	51.3	21.1	51.2	0.065	1899			13
1703	7382	3	Geranium 'Roxanne'	203	2017-09-18-15-21-41	0	3	z	0	25	51.3	21.2	51.3	21.1	51.2	-0.135	1899			14
1704	7383	3	Geranium 'Roxanne'	203	2017-09-18-15-21-43	0	3	z	0	25	51.3	21.2	51.3	21.1	51.2	-0.135	1899			15
1705	7384	3	Geranium 'Roxanne'	203	2017-09-18-15-21-45	0	3	z	0	25	51.3	21.2	51.3	21.1	51.2	-0.135	1899			16
1706	7385	3	Geranium 'Roxanne'	203	2017-09-18-15-21-47	0	3	z	0	25	51.3	21.2	51.3	21.1	51.2	-0.135	1899			17
1707	7386	3	Geranium 'Roxanne'	203	2017-09-18-15-21-49	0	3	z	0	25	51.3	21.2	51.3	21.1	51.2	-0.135	1899			18
1708	7387	3	Geranium 'Roxanne'	203	2017-09-18-15-21-51	0	3	z	0	25	51.3	21.2	51.3	21.1	51.2	-0.135	1899			19
1709	7388	3	Geranium 'Roxanne'	203	2017-09-18-15-21-53	0	3	z	0	25	51.3	21.2	51.3	21.1	51.2	-0.135	1899			20
1710	7389	3	Geranium 'Roxanne'	203	2017-09-18-15-21-55	0	3	z	0	25	51.3	21.2	51.3	21.1	51.2	-0.135	1899			21
1711	7390	3	Geranium 'Roxanne'	203	2017-09-18-15-21-57	0	3	z	0	25	51.3	21.2	51.3	21.1	51.2	-0.135	1899			22
1712	7391	3	Geranium 'Roxanne'	203	2017-09-18-15-21-59	0	3	z	0	25	51.3	21.2	51.3	21.1	51.2	-0.135	1899			23
1713	7392	3	Geranium 'Roxanne'	203	2017-09-18-15-22-01	0	3	z	0	25	51.3	21.2	51.3	21.1	51.2	-0.135	1899			24
1714	7393	3	Geranium 'Roxanne'	203	2017-09-18-15-22-03	0	3	z	0	25	51.3	21.2	51.3	21.1	51.2	-0.135	1899			25
1715	7394	3	Geranium 'Roxanne'	203	2017-09-18-15-22-05	0	3	z	0	25	51.2	21.1	51.3	21.1	51.2	-0.035	1899			26
1716	7395	3	Geranium 'Roxanne'	203	2017-09-18-15-22-07	0	3	z	0	25	51.3	21.2	51.3	21.1	51.2	-0.135	1899			27
1717	7396	3	Geranium 'Roxanne'	203	2017-09-18-15-22-09	0	3	z	0	25	51.3	21.2	51.3	21.1	51.2	-0.135	1899			28
1718	7397	3	Geranium 'Roxanne'	203	2017-09-18-15-22-11	0	3	z	0	25	51.3	21.2	51.3	21.1	51.2	-0.135	1899			29
1719	7398	3	Geranium 'Roxanne'	203	2017-09-18-15-22-13	0	3	z	0	25	51.3	21.2	51.3	21.1	51.2	-0.135	1899			30
1720	7399	3	Geranium 'Roxanne'	203	2017-09-18-15-22-15	0	3	z	0	25	51.3	21.2	51.3	21.1	51.2	-0.135	1899			31
1721	7400	3	Geranium 'Roxanne'	203	2017-09-18-15-22-17	0	3	z	0	25	51.3	21.2	51.3	21.1	51.2	-0.135	1899			32
1722	7401	3	Geranium 'Roxanne'	203	2017-09-18-15-22-19	0	3	z	0	25	51.3	21.2	51.3	21.1	51.2	-0.135	1899			33
1723	7402	3	Geranium 'Roxanne'	203	2017-09-18-15-22-21	0	3	z	0	25	51.2	21.1	51.3	21.1	51.2	-0.035	1899			34
1724	7403	3	Geranium 'Roxanne'	203	2017-09-18-15-22-23	0	3	z	0	25	51.3	21.2	51.3	21.1	51.2	-0.135	1899			35
1725	7404	3	Geranium 'Roxanne'	203	2017-09-18-15-22-25	0	3	z	0	25	51.2	21.1	51.3	21.1	51.2	-0.035	1899			36
1726	7405	3	Geranium 'Roxanne'	203	2017-09-18-15-22-27	0	3	z	0	25	51.2	21.1	51.3	21.1	51.2	-0.035	1899			37
1727	7406	3	Geranium 'Roxanne'	203	2017-09-18-15-22-29	0	3	z	0	25	51.3	21.2	51.3	21.1	51.2	-0.135	1899			38
1728	7407	3	Geranium 'Roxanne'	203	2017-09-18-15-22-31	0	3	z	0	25	51.3	21.2	51.3	21.1	51.2	-0.135	1899			39
1729	7408	3	Geranium 'Roxanne'	203	2017-09-18-15-22-33	0	3	z	0	25	51.2	21.1	51.3	21.1	51.2	-0.035	1899			40
1730	7409	3	Geranium 'Roxanne'	203	2017-09-18-15-22-35	0	3	z	0	25	51.3	21.2	51.3	21.1	51.2	-0.135	1899			41
1731	7410	3	Geranium 'Roxanne'	203	2017-09-18-15-22-37	0	3	z	0	25	51.3	21.2	51.3	21.1	51.2	-0.135	1899			42
1732	7411	3	Geranium 'Roxanne'	203	2017-09-18-15-22-39	0	3	z	0	25	51.3	21.2	51.3	21.1	51.2	-0.135	1899			43
1733	7412	3	Geranium 'Roxanne'	203	2017-09-18-15-22-41	0	3	z	0	25	51.3	21.2	51.3	21.1	51.2	-0.135	1899			44
1734	7413	3	Geranium 'Roxanne'	203	2017-09-18-15-22-43	0	3	z	0	25	51.3	21.2	51.3	21.1	51.2	-0.135	1899			45
1735	7414	3	Geranium 'Roxanne'	203	2017-09-18-15-22-45	0	3	z	0	25	51.3	21.2	51.3	21.1	51.2	-0.135	1899			46
1736	7415	3	Geranium 'Roxanne'	203	2017-09-18-15-22-47	0	3	z	0	25	51.3	21.2	51.3	21.1	51.2	-0.135	1899			47
1737	7416	3	Geranium 'Roxanne'	203	2017-09-18-15-22-49	0	3	z	0	25	51.3	21.2	51.3	21.1	51.2	-0.135	1899			48
1738	7417	3	Geranium 'Roxanne'	203	2017-09-18-15-22-51	0	3	z	0	25	51.3	21.2	51.3	21.1	51.2	-0.135	1899			49
1739	7418	3	Geranium 'Roxanne'	203	2017-09-18-15-22-53	0	3	z	0	25	51.3	21.2	51.3	21.1	51.2	-0.135	1899			50
1740	7419	3	Geranium 'Roxanne'	203	2017-09-18-15-22-55	0	3	z	0	25	51.3	21.2	51.3	21.1	51.2	-0.135	1899			51
1741	7420	3	Geranium 'Roxanne'	203	2017-09-18-15-22-57	0	3	z	0	25	51.3	21.2	51.3	21.1	51.2	-0.135	1899			52
1742	7421	3	Geranium 'Roxanne'	203	2017-09-18-15-22-59	0	3	z	0	25	51.3	21.2	51.3	21.1	51.2	-0.135	1899			53
1743	7422	3	Geranium 'Roxanne'	203	2017-09-18-15-23-01	0	3	z	0	25	51.3	21.2	51.3	21.1	51.2	-0.135	1899			54
1744	7423	3	Geranium 'Roxanne'	203	2017-09-18-15-23-03	0	3	z	0	25	51.3	21.2	51.3	21.1	51.2	-0.135	1899			55
1745	7424	3	Geranium 'Roxanne'	203	2017-09-18-15-23-05	0	3	z	0	25	51.3	21.2	51.3	21.1	51.2	-0.135	1899			56
1746	7425	3	Geranium 'Roxanne'	203	2017-09-18-15-23-07	0	3	z	0	25	51.3	21.2	51.3	21.1	51.2	-0.135	1899			57
1747	7426	3	Geranium 'Roxanne'	203	2017-09-18-15-23-09	0	3	z	0	25	51.3	21.2	51.3	21.1	51.2	-0.135	1899			58
1748	7427	3	Geranium 'Roxanne'	203	2017-09-18-15-23-11	0	3	z	0	25	51.3	21.2	51.3	21.1	51.2	-0.135	1899			59
1749	7428	3	Geranium 'Roxanne'	203	2017-09-18-15-23-13	0	3	z	0	25	51.1	21.1	51.3	21.1	51.2	0.065	1899			60
1750	7429	3	Geranium 'Roxanne'	203	2017-09-18-15-23-15	0	3	z	0	25	51.2	21.2	51.3	21.1	51.2	-0.035	1899			61
1751	7430	3	Geranium 'Roxanne'	203	2017-09-18-15-23-17	0	3	z	0	25	51.2	21.2	51.3	21.1	51.2	-0.035	1899			62
1752	7431	3	Geranium 'Roxanne'	203	2017-09-18-15-23-19	0	3	z	0	25	51.2	21.2	51.3	21.1	51.2	-0.035	1899			63
1753	7432	3	Geranium 'Roxanne'	203	2017-09-18-15-23-21	0	3	z	0	25	51.2	21.2	51.3	21.1	51.2	-0.035	1899			64
1754	7433	3	Geranium 'Roxanne'	203	2017-09-18-15-23-23	0	3	z	0	25	51.2	21.2	51.3	21.1	51.2	-0.035	1899			65
1755	7434	3	Geranium 'Roxanne'	203	2017-09-18-15-23-25	0	3	z	0	25	51.2	21.2	51.3	21.1	51.2	-0.035	1899			66
1756	7435	3	Geranium 'Roxanne'	203	2017-09-18-15-23-27	0	3	z	0	25	51.2	21.2	51.3	21.1	51.2	-0.035	1899			67
1757	7436	3	Geranium 'Roxanne'	203	2017-09-18-15-23-29	0	3	z	0	25	51.2	21.2	51.3	21.1	51.2	-0.035	1899			68
1758	7437	3	Geranium 'Roxanne'	203	2017-09-18-15-23-31	0	3	z	0	25	51.2	21.2	51.3	21.1	51.2	-0.035	1899			69
1759	7438	3	Geranium 'Roxanne'	203	2017-09-18-15-23-33	0	3	z	0	25	51.1	21.1	51.3	21.1	51.2	0.065	1899			70
1760	7439	3	Geranium 'Roxanne'	203	2017-09-18-15-23-35	0	3	z	0	25	51.1	21.1	51.3	21.1	51.2	0.065	1899			71
1761	7440	3	Geranium 'Roxanne'	203	2017-09-18-15-23-37	0	3	z	0	25	51.1	21.1	51.3	21.1	51.2	0.065	1899			72
1762	7441	3	Geranium 'Roxanne'	203	2017-09-18-15-23-39	0	3	z	0	25	51.2	21.2	51.3	21.1	51.2	-0.035	1899			73
1763	7442	3	Geranium 'Roxanne'	203	2017-09-18-15-23-41	0	3	z	0	25	51.2	21.2	51.3	21.1	51.2	-0.035	1899			74
1764	7443	3	Geranium 'Roxanne'	203	2017-09-18-15-23-43	0	3	z	0	25	51.2	21.2	51.3	21.1	51.2	-0.035	1899			75
1765	7444	3	Geranium 'Roxanne'	203	2017-09-18-15-23-45	0	3	z	0	25	51.2	21.2	51.3	21.1	51.2	-0.035	1899			76
1766	7445	3	Geranium 'Roxanne'	203	2017-09-18-15-23-47	0	3	z	0	25	51.2	21.2	51.3	21.1	51.2	-0.035	1899			77
1767	7446	3	Geranium 'Roxanne'	203	2017-09-18-15-23-49	0	3	z	0	25	51.2	21.2	51.3	21.1	51.2	-0.035	1899			78
1768	7447	3	Geranium 'Roxanne'	203	2017-09-18-15-23-51	0	3	z	0	25	51.2	21.2	51.3	21.1	51.2	-0.035	1899			79
1769	7448	3	Geranium 'Roxanne'	203	2017-09-18-15-23-53	0	3	z	0	25	51.1	21.1	51.3	21.1	51.2	0.065	1899			80
1770	7449	3	Geranium 'Roxanne'	203	2017-09-18-15-23-55	0	3	z	0	25	51.1	21.1	51.3	21.1	51.2	0.065	1899			81
1771	7450	3	Geranium 'Roxanne'	203	2017-09-18-15-23-57	0	3	z	0	25	51.2	21.2	51.3	21.1	51.2	-0.035	1899			82
1772	7451	3	Geranium 'Roxanne'	203	2017-09-18-15-23-59	0	3	z	0	25	51.1	21.1	51.3	21.1	51.2	0.065	1899			83
1773	7452	3	Geranium 'Roxanne'	203	2017-09-18-15-24-01	0	3	z	0	25	51.1	21.1	51.3	21.1	51.2	0.065	1899			84
1774	7453	3	Geranium 'Roxanne'	203	2017-09-18-15-24-03	0	3	z	0	25	51.1	21.1	51.3	21.1	51.2	0.065	1899			85
1775	7454	3	Geranium 'Roxanne'	203	2017-09-18-15-24-05	0	3	z	0	25	51.2	21.2	51.3	21.1	51.2	-0.035	1899			86
1776	7455	3	Geranium 'Roxanne'	203	2017-09-18-15-24-07	0	3	z	0	25	51.1	21.1	51.3	21.1	51.2	0.065	1899			87
1777	7456	3	Geranium 'Roxanne'	203	2017-09-18-15-24-09	0	3	z	0	25	51.2	21.2	51.3	21.1	51.2	-0.035	1899			88
1778	7457	3	Geranium 'Roxanne'	203	2017-09-18-15-24-11	0	3	z	0	25	51.2	21.2	51.3	21.1	51.2	-0.035	1899			89
1779	7458	3	Geranium 'Roxanne'	203	2017-09-18-15-24-13	0	3	z	0	25	51.2	21.2	51.3	21.1	51.2	-0.035	1899			90
1780	7459	3	Geranium 'Roxanne'	203	2017-09-18-15-24-15	0	3	z	0	25	51.2	21.2	51.3	21.1	51.2	-0.035	1899	Last10	Here	91
1781	7460	3	Geranium 'Roxanne'	203	2017-09-18-15-24-17	0	3	z	0	25	51.2	21.2	51.3	21.1	51.2	-0.035	1899	Last10	Here	92
1782	7461	3	Geranium 'Roxanne'	203	2017-09-18-15-24-19	0	3	z	0	25	51.1	21.1	51.3	21.1	51.2	0.065	1899	Last10	Here	93
1783	7462	3	Geranium 'Roxanne'	203	2017-09-18-15-24-21	0	3	z	0	25	51.1	21.1	51.3	21.1	51.2	0.065	1899	Last10	Here	94
1784	7463	3	Geranium 'Roxanne'	203	2017-09-18-15-24-23	0	3	z	0	25	51.2	21.2	51.3	21.1	51.2	-0.035	1899	Last10	Here	95
1785	7464	3	Geranium 'Roxanne'	203	2017-09-18-15-24-25	0	3	z	0	25	51.1	21.1	51.3	21.1	51.2	0.065	1899	Last10	Here	96
1786	7465	3	Geranium 'Roxanne'	203	2017-09-18-15-24-27	0	3	z	0	25	51.1	21.1	51.3	21.1	51.2	0.065	1899	Last10	Here	97
1787	7466	3	Geranium 'Roxanne'	203	2017-09-18-15-24-29	0	3	z	0	25	51.2	21.2	51.3	21.1	51.2	-0.035	1899	Last10	Here	98
1788	7467	3	Geranium 'Roxanne'	203	2017-09-18-15-24-31	0	3	z	0	25	51.2	21.1	51.3	21.1	51.2	-0.035	1899	Last10	Here	99
1789	7468	3	Geranium 'Roxanne'	203	2017-09-18-15-25-03	0	3	z	0	30	51.1	21.1	51.3	21.1	51.2	0.065	1900	First10	Here	1
1790	7469	3	Geranium 'Roxanne'	203	2017-09-18-15-25-05	0	3	z	0	30	51.2	21.1	51.3	21.1	51.2	-0.035	1900	First10	Here	2
1791	7470	3	Geranium 'Roxanne'	203	2017-09-18-15-25-07	0	3	z	0	30	51.3	21.2	51.3	21.1	51.2	-0.135	1900	First10	Here	3
1792	7471	3	Geranium 'Roxanne'	203	2017-09-18-15-25-09	0	3	z	0	30	51.2	21.1	51.3	21.1	51.2	-0.035	1900	First10	Here	4
1793	7472	3	Geranium 'Roxanne'	203	2017-09-18-15-25-11	0	3	z	0	30	51.3	21.2	51.3	21.1	51.2	-0.135	1900	First10	Here	5
1794	7473	3	Geranium 'Roxanne'	203	2017-09-18-15-25-13	0	3	z	0	30	51.3	21.2	51.3	21.1	51.2	-0.135	1900	First10	Here	6
1795	7474	3	Geranium 'Roxanne'	203	2017-09-18-15-25-15	0	3	z	0	30	51.1	21.1	51.3	21.1	51.2	0.065	1900	First10	Here	7
1796	7475	3	Geranium 'Roxanne'	203	2017-09-18-15-25-17	0	3	z	0	30	51.1	21.1	51.3	21.1	51.2	0.065	1900	First10	Here	8
1797	7476	3	Geranium 'Roxanne'	203	2017-09-18-15-25-19	0	3	z	0	30	51.2	21.1	51.3	21.1	51.2	-0.035	1900	First10	Here	9
1798	7477	3	Geranium 'Roxanne'	203	2017-09-18-15-25-21	0	3	z	0	30	51.3	21.2	51.3	21.1	51.2	-0.135	1900	First10	Here	10
1799	7478	3	Geranium 'Roxanne'	203	2017-09-18-15-25-23	0	3	z	0	30	51.3	21.2	51.3	21.1	51.2	-0.135	1900			11
1800	7479	3	Geranium 'Roxanne'	203	2017-09-18-15-25-25	0	3	z	0	30	51.2	21.1	51.3	21.1	51.2	-0.035	1900			12
1801	7480	3	Geranium 'Roxanne'	203	2017-09-18-15-25-27	0	3	z	0	30	51.1	21.1	51.3	21.1	51.2	0.065	1900			13
1802	7481	3	Geranium 'Roxanne'	203	2017-09-18-15-25-29	0	3	z	0	30	51.2	21.2	51.3	21.1	51.2	-0.035	1900			14
1803	7482	3	Geranium 'Roxanne'	203	2017-09-18-15-25-31	0	3	z	0	30	51.2	21.2	51.3	21.1	51.2	-0.035	1900			15
1804	7483	3	Geranium 'Roxanne'	203	2017-09-18-15-25-33	0	3	z	0	30	51.1	21.1	51.3	21.1	51.2	0.065	1900			16
1805	7484	3	Geranium 'Roxanne'	203	2017-09-18-15-25-35	0	3	z	0	30	51.2	21.1	51.3	21.1	51.2	-0.035	1900			17
1806	7485	3	Geranium 'Roxanne'	203	2017-09-18-15-25-37	0	3	z	0	30	51.1	21.1	51.3	21.1	51.2	0.065	1900			18
1807	7486	3	Geranium 'Roxanne'	203	2017-09-18-15-25-39	0	3	z	0	30	51.1	21.1	51.3	21.1	51.2	0.065	1900			19
1808	7487	3	Geranium 'Roxanne'	203	2017-09-18-15-25-41	0	3	z	0	30	51.2	21.1	51.3	21.1	51.2	-0.035	1900			20
1809	7488	3	Geranium 'Roxanne'	203	2017-09-18-15-25-43	0	3	z	0	30	51.2	21.1	51.3	21.1	51.2	-0.035	1900			21
1810	7489	3	Geranium 'Roxanne'	203	2017-09-18-15-25-45	0	3	z	0	30	51.1	21.1	51.3	21.1	51.2	0.065	1900			22
1811	7490	3	Geranium 'Roxanne'	203	2017-09-18-15-25-48	0	3	z	0	30	51.1	21.1	51.3	21.1	51.2	0.065	1900			23
1812	7491	3	Geranium 'Roxanne'	203	2017-09-18-15-25-50	0	3	z	0	30	51.1	21.1	51.3	21.1	51.2	0.065	1900			24
1813	7492	3	Geranium 'Roxanne'	203	2017-09-18-15-25-52	0	3	z	0	30	51.2	21.2	51.3	21.1	51.2	-0.035	1900			25
1814	7493	3	Geranium 'Roxanne'	203	2017-09-18-15-25-54	0	3	z	0	30	51.1	21.1	51.3	21.1	51.2	0.065	1900			26
1815	7494	3	Geranium 'Roxanne'	203	2017-09-18-15-25-56	0	3	z	0	30	51.2	21.2	51.3	21.1	51.2	-0.035	1900			27
1816	7495	3	Geranium 'Roxanne'	203	2017-09-18-15-25-58	0	3	z	0	30	51.1	21.1	51.3	21.1	51.2	0.065	1900			28
1817	7496	3	Geranium 'Roxanne'	203	2017-09-18-15-26-00	0	3	z	0	30	51.1	21.1	51.3	21.1	51.2	0.065	1900			29
1818	7497	3	Geranium 'Roxanne'	203	2017-09-18-15-26-02	0	3	z	0	30	51.1	21.1	51.3	21.1	51.2	0.065	1900			30
1819	7498	3	Geranium 'Roxanne'	203	2017-09-18-15-26-04	0	3	z	0	30	51.1	21.1	51.4	21.1	51.3	0.171	1900			31
1820	7499	3	Geranium 'Roxanne'	203	2017-09-18-15-26-06	0	3	z	0	30	51.1	21.1	51.3	21.1	51.2	0.065	1900			32
1821	7500	3	Geranium 'Roxanne'	203	2017-09-18-15-26-08	0	3	z	0	30	51.1	21.1	51.3	21.1	51.2	0.065	1900			33
1822	7501	3	Geranium 'Roxanne'	203	2017-09-18-15-26-10	0	3	z	0	30	51.3	21.2	51.3	21.1	51.2	-0.135	1900			34
1823	7502	3	Geranium 'Roxanne'	203	2017-09-18-15-26-12	0	3	z	0	30	51.2	21.1	51.3	21.1	51.2	-0.035	1900			35
1824	7503	3	Geranium 'Roxanne'	203	2017-09-18-15-26-14	0	3	z	0	30	51.2	21.1	51.3	21.1	51.2	-0.035	1900			36
1825	7504	3	Geranium 'Roxanne'	203	2017-09-18-15-26-16	0	3	z	0	30	51.3	21.2	51.3	21.1	51.2	-0.135	1900			37
1826	7505	3	Geranium 'Roxanne'	203	2017-09-18-15-26-18	0	3	z	0	30	51.3	21.2	51.3	21.1	51.2	-0.135	1900			38
1827	7506	3	Geranium 'Roxanne'	203	2017-09-18-15-26-20	0	3	z	0	30	51.2	21.2	51.3	21.1	51.2	-0.035	1900			39
1828	7507	3	Geranium 'Roxanne'	203	2017-09-18-15-26-22	0	3	z	0	30	51.1	21.1	51.3	21.1	51.2	0.065	1900			40
1829	7508	3	Geranium 'Roxanne'	203	2017-09-18-15-26-24	0	3	z	0	30	51.2	21.2	51.3	21.1	51.2	-0.035	1900			41
1830	7509	3	Geranium 'Roxanne'	203	2017-09-18-15-26-26	0	3	z	0	30	51.1	21.1	51.3	21.1	51.2	0.065	1900			42
1831	7510	3	Geranium 'Roxanne'	203	2017-09-18-15-26-28	0	3	z	0	30	51.2	21.1	51.3	21.1	51.2	-0.035	1900			43
1832	7511	3	Geranium 'Roxanne'	203	2017-09-18-15-26-30	0	3	z	0	30	51.2	21.1	51.3	21.1	51.2	-0.035	1900			44
1833	7512	3	Geranium 'Roxanne'	203	2017-09-18-15-26-32	0	3	z	0	30	51.1	21.1	51.3	21.1	51.2	0.065	1900			45
1834	7513	3	Geranium 'Roxanne'	203	2017-09-18-15-26-34	0	3	z	0	30	51.2	21.2	51.3	21.1	51.2	-0.035	1900			46
1835	7514	3	Geranium 'Roxanne'	203	2017-09-18-15-26-36	0	3	z	0	30	51.2	21.2	51.3	21.1	51.2	-0.035	1900			47
1836	7515	3	Geranium 'Roxanne'	203	2017-09-18-15-26-38	0	3	z	0	30	51.2	21.2	51.3	21.1	51.2	-0.035	1900			48
1837	7516	3	Geranium 'Roxanne'	203	2017-09-18-15-26-40	0	3	z	0	30	51.1	21.1	51.3	21.1	51.2	0.065	1900			49
1838	7517	3	Geranium 'Roxanne'	203	2017-09-18-15-26-42	0	3	z	0	30	51.1	21.1	51.3	21.1	51.2	0.065	1900			50
1839	7518	3	Geranium 'Roxanne'	203	2017-09-18-15-26-44	0	3	z	0	30	51.2	21.2	51.3	21.1	51.2	-0.035	1900			51
1840	7519	3	Geranium 'Roxanne'	203	2017-09-18-15-26-46	0	3	z	0	30	51.2	21.2	51.3	21.1	51.2	-0.035	1900			52
1841	7520	3	Geranium 'Roxanne'	203	2017-09-18-15-26-48	0	3	z	0	30	51.1	21.1	51.3	21.1	51.2	0.065	1900			53
1842	7521	3	Geranium 'Roxanne'	203	2017-09-18-15-26-50	0	3	z	0	30	51.1	21.1	51.3	21.1	51.2	0.065	1900			54
1843	7522	3	Geranium 'Roxanne'	203	2017-09-18-15-26-52	0	3	z	0	30	51.2	21.2	51.3	21.1	51.2	-0.035	1900			55
1844	7523	3	Geranium 'Roxanne'	203	2017-09-18-15-26-54	0	3	z	0	30	51.2	21.2	51.3	21.1	51.2	-0.035	1900			56
1845	7524	3	Geranium 'Roxanne'	203	2017-09-18-15-26-56	0	3	z	0	30	51.1	21.1	51.3	21.1	51.2	0.065	1900			57
1846	7525	3	Geranium 'Roxanne'	203	2017-09-18-15-26-58	0	3	z	0	30	51.1	21.1	51.3	21.1	51.2	0.065	1900			58
1847	7526	3	Geranium 'Roxanne'	203	2017-09-18-15-27-00	0	3	z	0	30	51.1	21.1	51.3	21.1	51.2	0.065	1900			59
1848	7527	3	Geranium 'Roxanne'	203	2017-09-18-15-27-02	0	3	z	0	30	51.2	21.2	51.3	21.1	51.2	-0.035	1900			60
1849	7528	3	Geranium 'Roxanne'	203	2017-09-18-15-27-04	0	3	z	0	30	51.1	21.1	51.3	21.1	51.2	0.065	1900			61
1850	7529	3	Geranium 'Roxanne'	203	2017-09-18-15-27-06	0	3	z	0	30	51.2	21.2	51.3	21.1	51.2	-0.035	1900			62
1851	7530	3	Geranium 'Roxanne'	203	2017-09-18-15-27-08	0	3	z	0	30	51.1	21.1	51.3	21.1	51.2	0.065	1900			63
1852	7531	3	Geranium 'Roxanne'	203	2017-09-18-15-27-10	0	3	z	0	30	51.2	21.2	51.3	21.1	51.2	-0.035	1900			64
1853	7532	3	Geranium 'Roxanne'	203	2017-09-18-15-27-12	0	3	z	0	30	51.2	21.2	51.3	21.1	51.2	-0.035	1900			65
1854	7533	3	Geranium 'Roxanne'	203	2017-09-18-15-27-14	0	3	z	0	30	51.1	21.1	51.3	21.1	51.2	0.065	1900			66
1855	7534	3	Geranium 'Roxanne'	203	2017-09-18-15-27-16	0	3	z	0	30	51.2	21.2	51.3	21.1	51.2	-0.035	1900			67
1856	7535	3	Geranium 'Roxanne'	203	2017-09-18-15-27-18	0	3	z	0	30	51.2	21.2	51.3	21.1	51.2	-0.035	1900			68
1857	7536	3	Geranium 'Roxanne'	203	2017-09-18-15-27-20	0	3	z	0	30	51.1	21.1	51.3	21.1	51.2	0.065	1900			69
1858	7537	3	Geranium 'Roxanne'	203	2017-09-18-15-27-22	0	3	z	0	30	51.1	21.1	51.3	21.1	51.2	0.065	1900			70
1859	7538	3	Geranium 'Roxanne'	203	2017-09-18-15-27-24	0	3	z	0	30	51.1	21.1	51.3	21.1	51.2	0.065	1900			71
1860	7539	3	Geranium 'Roxanne'	203	2017-09-18-15-27-26	0	3	z	0	30	51.1	21.1	51.3	21.1	51.2	0.065	1900			72
1861	7540	3	Geranium 'Roxanne'	203	2017-09-18-15-27-28	0	3	z	0	30	51.2	21.1	51.3	21.1	51.2	-0.035	1900			73
1862	7541	3	Geranium 'Roxanne'	203	2017-09-18-15-27-30	0	3	z	0	30	51.1	21.1	51.3	21.1	51.2	0.065	1900			74
1863	7542	3	Geranium 'Roxanne'	203	2017-09-18-15-27-32	0	3	z	0	30	51.1	21.1	51.3	21.1	51.2	0.065	1900			75
1864	7543	3	Geranium 'Roxanne'	203	2017-09-18-15-27-34	0	3	z	0	30	51.1	21.1	51.3	21.1	51.2	0.065	1900			76
1865	7544	3	Geranium 'Roxanne'	203	2017-09-18-15-27-36	0	3	z	0	30	51.1	21.1	51.3	21.1	51.2	0.065	1900			77
1866	7545	3	Geranium 'Roxanne'	203	2017-09-18-15-27-38	0	3	z	0	30	51.1	21.1	51.3	21.1	51.2	0.065	1900			78
1867	7546	3	Geranium 'Roxanne'	203	2017-09-18-15-27-40	0	3	z	0	30	51.2	21.2	51.3	21.1	51.2	-0.035	1900			79
1868	7547	3	Geranium 'Roxanne'	203	2017-09-18-15-27-42	0	3	z	0	30	51.2	21.2	51.3	21.1	51.2	-0.035	1900			80
1869	7548	3	Geranium 'Roxanne'	203	2017-09-18-15-27-44	0	3	z	0	30	51.3	21.2	51.3	21.1	51.2	-0.135	1900			81
1870	7549	3	Geranium 'Roxanne'	203	2017-09-18-15-27-46	0	3	z	0	30	51.2	21.1	51.3	21.1	51.2	-0.035	1900			82
1871	7550	3	Geranium 'Roxanne'	203	2017-09-18-15-27-48	0	3	z	0	30	51.2	21.1	51.3	21.1	51.2	-0.035	1900			83
1872	7551	3	Geranium 'Roxanne'	203	2017-09-18-15-27-50	0	3	z	0	30	51.3	21.2	51.3	21.1	51.2	-0.135	1900			84
1873	7552	3	Geranium 'Roxanne'	203	2017-09-18-15-27-52	0	3	z	0	30	51.3	21.2	51.3	21.1	51.2	-0.135	1900			85
1874	7553	3	Geranium 'Roxanne'	203	2017-09-18-15-27-54	0	3	z	0	30	51.2	21.1	51.3	21.1	51.2	-0.035	1900			86
1875	7554	3	Geranium 'Roxanne'	203	2017-09-18-15-27-56	0	3	z	0	30	51.2	21.1	51.3	21.1	51.2	-0.035	1900			87
1876	7555	3	Geranium 'Roxanne'	203	2017-09-18-15-27-58	0	3	z	0	30	51.2	21.1	51.3	21.1	51.2	-0.035	1900			88
1877	7556	3	Geranium 'Roxanne'	203	2017-09-18-15-28-00	0	3	z	0	30	51.2	21.1	51.3	21.1	51.2	-0.035	1900			89
1878	7557	3	Geranium 'Roxanne'	203	2017-09-18-15-28-02	0	3	z	0	30	51.2	21.1	51.3	21.1	51.2	-0.035	1900			90
1879	7558	3	Geranium 'Roxanne'	203	2017-09-18-15-28-04	0	3	z	0	30	51.2	21.1	51.3	21.1	51.2	-0.035	1900	Last10	Here	91
1880	7559	3	Geranium 'Roxanne'	203	2017-09-18-15-28-06	0	3	z	0	30	51.1	21.1	51.2	21.1	51.1	-0.041	1900	Last10	Here	92
1881	7560	3	Geranium 'Roxanne'	203	2017-09-18-15-28-08	0	3	z	0	30	51.2	21.1	51.3	21.1	51.2	-0.035	1900	Last10	Here	93
1882	7561	3	Geranium 'Roxanne'	203	2017-09-18-15-28-10	0	3	z	0	30	51.1	21.1	51.3	21.1	51.2	0.065	1900	Last10	Here	94
1883	7562	3	Geranium 'Roxanne'	203	2017-09-18-15-28-12	0	3	z	0	30	51.2	21.1	51.3	21.1	51.2	-0.035	1900	Last10	Here	95
1884	7563	3	Geranium 'Roxanne'	203	2017-09-18-15-28-14	0	3	z	0	30	51.1	21.1	51.3	21.1	51.2	0.065	1900	Last10	Here	96
1885	7564	3	Geranium 'Roxanne'	203	2017-09-18-15-28-16	0	3	z	0	30	51.1	21.1	51.3	21.1	51.2	0.065	1900	Last10	Here	97
1886	7565	3	Geranium 'Roxanne'	203	2017-09-18-15-28-18	0	3	z	0	30	51.1	21.1	51.3	21.1	51.2	0.065	1900	Last10	Here	98
1887	7566	3	Geranium 'Roxanne'	203	2017-09-18-15-28-20	0	3	z	0	30	51.1	21.1	51.3	21.1	51.2	0.065	1900	Last10	Here	99
1888	7567	3	Geranium 'Roxanne'	203	2017-09-18-15-28-22	0	3	z	0	30	51.2	21.1	51.3	21.1	51.2	-0.035	1900	Last10	Here	100
1889	13239	3	Geranium 'Roxanne'	203	2017-09-18-19-25-28	1	3	x	-30	0	55.3	20.9	55.2	20.9	55.3	0.003	1958	First10	Here	1
1890	13240	3	Geranium 'Roxanne'	203	2017-09-18-19-25-30	1	3	x	-30	0	55.3	20.9	55.2	20.9	55.3	0.003	1958	First10	Here	2
1891	13241	3	Geranium 'Roxanne'	203	2017-09-18-19-25-32	1	3	x	-30	0	55.3	20.9	55.2	20.9	55.3	0.003	1958	First10	Here	3
1892	13242	3	Geranium 'Roxanne'	203	2017-09-18-19-25-34	1	3	x	-30	0	55.3	20.9	55.2	20.9	55.3	0.003	1958	First10	Here	4
1893	13243	3	Geranium 'Roxanne'	203	2017-09-18-19-25-36	1	3	x	-30	0	55.3	20.9	55.2	20.9	55.3	0.003	1958	First10	Here	5
1894	13244	3	Geranium 'Roxanne'	203	2017-09-18-19-25-38	1	3	x	-30	0	55.3	20.9	55.2	20.9	55.3	0.003	1958	First10	Here	6
1895	13245	3	Geranium 'Roxanne'	203	2017-09-18-19-25-40	1	3	x	-30	0	55.3	20.9	55.2	20.9	55.3	0.003	1958	First10	Here	7
1896	13246	3	Geranium 'Roxanne'	203	2017-09-18-19-25-42	1	3	x	-30	0	55.3	20.9	55.2	20.9	55.3	0.003	1958	First10	Here	8
1897	13247	3	Geranium 'Roxanne'	203	2017-09-18-19-25-44	1	3	x	-30	0	55.3	20.9	55.2	20.9	55.3	0.003	1958	First10	Here	9
1898	13248	3	Geranium 'Roxanne'	203	2017-09-18-19-25-46	1	3	x	-30	0	55.3	20.9	55.2	20.9	55.3	0.003	1958	First10	Here	10
1899	13249	3	Geranium 'Roxanne'	203	2017-09-18-19-25-48	1	3	x	-30	0	55.3	20.9	55.2	20.9	55.3	0.003	1958			11
1900	13250	3	Geranium 'Roxanne'	203	2017-09-18-19-25-50	1	3	x	-30	0	55.3	20.9	55.2	20.9	55.3	0.003	1958			12
1901	13251	3	Geranium 'Roxanne'	203	2017-09-18-19-25-52	1	3	x	-30	0	55.3	20.9	55.2	20.9	55.3	0.003	1958			13
1902	13252	3	Geranium 'Roxanne'	203	2017-09-18-19-25-54	1	3	x	-30	0	55.3	20.9	55.2	20.9	55.3	0.003	1958			14
1903	13253	3	Geranium 'Roxanne'	203	2017-09-18-19-25-56	1	3	x	-30	0	55.3	20.9	55.2	20.9	55.3	0.003	1958			15
1904	13254	3	Geranium 'Roxanne'	203	2017-09-18-19-25-58	1	3	x	-30	0	55.3	20.9	55.2	20.9	55.3	0.003	1958			16
1905	13255	3	Geranium 'Roxanne'	203	2017-09-18-19-26-00	1	3	x	-30	0	55.3	20.9	55.1	20.8	55.2	-0.103	1958			17
1906	13256	3	Geranium 'Roxanne'	203	2017-09-18-19-26-02	1	3	x	-30	0	55.3	20.9	55.2	20.9	55.3	0.003	1958			18
1907	13257	3	Geranium 'Roxanne'	203	2017-09-18-19-26-04	1	3	x	-30	0	55.3	20.9	55.2	20.9	55.3	0.003	1958			19
1908	13258	3	Geranium 'Roxanne'	203	2017-09-18-19-26-06	1	3	x	-30	0	55.3	20.9	55.2	20.9	55.3	0.003	1958			20
1909	13259	3	Geranium 'Roxanne'	203	2017-09-18-19-26-08	1	3	x	-30	0	55.3	20.9	55.2	20.9	55.3	0.003	1958			21
1910	13260	3	Geranium 'Roxanne'	203	2017-09-18-19-26-10	1	3	x	-30	0	55.3	20.9	55.2	20.9	55.3	0.003	1958			22
1911	13261	3	Geranium 'Roxanne'	203	2017-09-18-19-26-12	1	3	x	-30	0	55.3	20.9	55.2	20.9	55.3	0.003	1958			23
1912	13262	3	Geranium 'Roxanne'	203	2017-09-18-19-26-14	1	3	x	-30	0	55.3	20.9	55.2	20.9	55.3	0.003	1958			24
1913	13263	3	Geranium 'Roxanne'	203	2017-09-18-19-26-16	1	3	x	-30	0	55.3	20.9	55.1	20.8	55.2	-0.103	1958			25
1914	13264	3	Geranium 'Roxanne'	203	2017-09-18-19-26-18	1	3	x	-30	0	55.3	20.9	55.2	20.9	55.3	0.003	1958			26
1915	13265	3	Geranium 'Roxanne'	203	2017-09-18-19-26-20	1	3	x	-30	0	55.3	20.9	55.2	20.9	55.3	0.003	1958			27
1916	13266	3	Geranium 'Roxanne'	203	2017-09-18-19-26-22	1	3	x	-30	0	55.3	20.9	55.2	20.9	55.3	0.003	1958			28
1917	13267	3	Geranium 'Roxanne'	203	2017-09-18-19-26-24	1	3	x	-30	0	55.3	20.9	55.2	20.9	55.3	0.003	1958			29
1918	13268	3	Geranium 'Roxanne'	203	2017-09-18-19-26-26	1	3	x	-30	0	55.3	20.9	55.2	20.9	55.3	0.003	1958			30
1919	13269	3	Geranium 'Roxanne'	203	2017-09-18-19-26-28	1	3	x	-30	0	55.3	20.9	55.1	20.8	55.2	-0.103	1958			31
1920	13270	3	Geranium 'Roxanne'	203	2017-09-18-19-26-30	1	3	x	-30	0	55.3	20.9	55.1	20.8	55.2	-0.103	1958			32
1921	13271	3	Geranium 'Roxanne'	203	2017-09-18-19-26-32	1	3	x	-30	0	55.3	20.9	55.2	20.9	55.3	0.003	1958			33
1922	13272	3	Geranium 'Roxanne'	203	2017-09-18-19-26-34	1	3	x	-30	0	55.3	20.9	55.2	20.9	55.3	0.003	1958			34
1923	13273	3	Geranium 'Roxanne'	203	2017-09-18-19-26-36	1	3	x	-30	0	55.3	20.9	55.1	20.8	55.2	-0.103	1958			35
1924	13274	3	Geranium 'Roxanne'	203	2017-09-18-19-26-38	1	3	x	-30	0	55.3	20.9	55.1	20.8	55.2	-0.103	1958			36
1925	13275	3	Geranium 'Roxanne'	203	2017-09-18-19-26-40	1	3	x	-30	0	55.3	20.9	55.2	20.9	55.3	0.003	1958			37
1926	13276	3	Geranium 'Roxanne'	203	2017-09-18-19-26-42	1	3	x	-30	0	55.3	20.9	55.2	20.9	55.3	0.003	1958			38
1927	13277	3	Geranium 'Roxanne'	203	2017-09-18-19-26-44	1	3	x	-30	0	55.3	20.9	55.2	20.9	55.3	0.003	1958			39
1928	13278	3	Geranium 'Roxanne'	203	2017-09-18-19-26-46	1	3	x	-30	0	55.3	20.9	55.2	20.9	55.3	0.003	1958			40
1929	13279	3	Geranium 'Roxanne'	203	2017-09-18-19-26-48	1	3	x	-30	0	55.3	20.9	55.2	20.9	55.3	0.003	1958			41
1930	13280	3	Geranium 'Roxanne'	203	2017-09-18-19-26-50	1	3	x	-30	0	55.3	20.9	55.2	20.9	55.3	0.003	1958			42
1931	13281	3	Geranium 'Roxanne'	203	2017-09-18-19-26-52	1	3	x	-30	0	55.3	20.9	55.2	20.9	55.3	0.003	1958			43
1932	13282	3	Geranium 'Roxanne'	203	2017-09-18-19-26-54	1	3	x	-30	0	55.3	20.9	55.2	20.8	55.3	0.003	1958			44
1933	13283	3	Geranium 'Roxanne'	203	2017-09-18-19-26-56	1	3	x	-30	0	55.3	20.9	55.3	20.9	55.4	0.109	1958			45
1934	13284	3	Geranium 'Roxanne'	203	2017-09-18-19-26-58	1	3	x	-30	0	55.3	20.9	55.3	20.9	55.4	0.109	1958			46
1935	13285	3	Geranium 'Roxanne'	203	2017-09-18-19-27-00	1	3	x	-30	0	55.3	20.9	55.3	20.9	55.4	0.109	1958			47
1936	13286	3	Geranium 'Roxanne'	203	2017-09-18-19-27-02	1	3	x	-30	0	55.3	20.9	55.3	20.9	55.4	0.109	1958			48
1937	13287	3	Geranium 'Roxanne'	203	2017-09-18-19-27-04	1	3	x	-30	0	55.3	20.9	55.2	20.8	55.3	0.003	1958			49
1938	13288	3	Geranium 'Roxanne'	203	2017-09-18-19-27-06	1	3	x	-30	0	55.3	20.9	55.3	20.9	55.4	0.109	1958			50
1939	13289	3	Geranium 'Roxanne'	203	2017-09-18-19-27-08	1	3	x	-30	0	55.3	20.9	55.3	20.9	55.4	0.109	1958			51
1940	13290	3	Geranium 'Roxanne'	203	2017-09-18-19-27-10	1	3	x	-30	0	55.3	20.9	55.2	20.8	55.3	0.003	1958			52
1941	13291	3	Geranium 'Roxanne'	203	2017-09-18-19-27-12	1	3	x	-30	0	55.3	20.9	55.3	20.9	55.4	0.109	1958			53
1942	13292	3	Geranium 'Roxanne'	203	2017-09-18-19-27-14	1	3	x	-30	0	55.3	20.9	55.2	20.8	55.3	0.003	1958			54
1943	13293	3	Geranium 'Roxanne'	203	2017-09-18-19-27-16	1	3	x	-30	0	55.3	20.9	55.2	20.8	55.3	0.003	1958			55
1944	13294	3	Geranium 'Roxanne'	203	2017-09-18-19-27-18	1	3	x	-30	0	55.3	20.9	55.3	20.9	55.4	0.109	1958			56
1945	13295	3	Geranium 'Roxanne'	203	2017-09-18-19-27-20	1	3	x	-30	0	55.3	20.9	55.2	20.8	55.3	0.003	1958			57
1946	13296	3	Geranium 'Roxanne'	203	2017-09-18-19-27-22	1	3	x	-30	0	55.4	20.9	55.2	20.9	55.3	-0.097	1958			58
1947	13297	3	Geranium 'Roxanne'	203	2017-09-18-19-27-24	1	3	x	-30	0	55.3	20.9	55.3	20.9	55.4	0.109	1958			59
1948	13298	3	Geranium 'Roxanne'	203	2017-09-18-19-27-26	1	3	x	-30	0	55.3	20.9	55.3	20.9	55.4	0.109	1958			60
1949	13299	3	Geranium 'Roxanne'	203	2017-09-18-19-27-28	1	3	x	-30	0	55.3	20.9	55.3	20.9	55.4	0.109	1958			61
1950	13300	3	Geranium 'Roxanne'	203	2017-09-18-19-27-30	1	3	x	-30	0	55.3	20.9	55.2	20.8	55.3	0.003	1958			62
1951	13301	3	Geranium 'Roxanne'	203	2017-09-18-19-27-32	1	3	x	-30	0	55.4	20.9	55.3	20.9	55.4	0.009	1958			63
1952	13302	3	Geranium 'Roxanne'	203	2017-09-18-19-27-34	1	3	x	-30	0	55.3	20.9	55.2	20.8	55.3	0.003	1958			64
1953	13303	3	Geranium 'Roxanne'	203	2017-09-18-19-27-36	1	3	x	-30	0	55.3	20.9	55.2	20.8	55.3	0.003	1958			65
1954	13304	3	Geranium 'Roxanne'	203	2017-09-18-19-27-38	1	3	x	-30	0	55.3	20.9	55.3	20.9	55.4	0.109	1958			66
1955	13305	3	Geranium 'Roxanne'	203	2017-09-18-19-27-40	1	3	x	-30	0	55.3	20.9	55.3	20.9	55.4	0.109	1958			67
1956	13306	3	Geranium 'Roxanne'	203	2017-09-18-19-27-42	1	3	x	-30	0	55.3	20.9	55.3	20.9	55.4	0.109	1958			68
1957	13307	3	Geranium 'Roxanne'	203	2017-09-18-19-27-44	1	3	x	-30	0	55.3	20.9	55.4	20.9	55.5	0.215	1958			69
1958	13308	3	Geranium 'Roxanne'	203	2017-09-18-19-27-46	1	3	x	-30	0	55.3	20.9	55.4	20.9	55.5	0.215	1958			70
1959	13309	3	Geranium 'Roxanne'	203	2017-09-18-19-27-48	1	3	x	-30	0	55.3	20.9	55.3	20.9	55.4	0.109	1958			71
1960	13310	3	Geranium 'Roxanne'	203	2017-09-18-19-27-50	1	3	x	-30	0	55.3	20.9	55.3	20.9	55.4	0.109	1958			72
1961	13311	3	Geranium 'Roxanne'	203	2017-09-18-19-27-52	1	3	x	-30	0	55.3	20.9	55.3	20.8	55.4	0.109	1958			73
1962	13312	3	Geranium 'Roxanne'	203	2017-09-18-19-27-54	1	3	x	-30	0	55.3	20.9	55.3	20.8	55.4	0.109	1958			74
1963	13313	3	Geranium 'Roxanne'	203	2017-09-18-19-27-56	1	3	x	-30	0	55.3	20.9	55.3	20.9	55.4	0.109	1958			75
1964	13314	3	Geranium 'Roxanne'	203	2017-09-18-19-27-58	1	3	x	-30	0	55.3	20.9	55.3	20.9	55.4	0.109	1958			76
1965	13315	3	Geranium 'Roxanne'	203	2017-09-18-19-28-02	1	3	x	-30	0	55.3	20.9	55.2	20.8	55.3	0.003	1958			77
1966	13316	3	Geranium 'Roxanne'	203	2017-09-18-19-28-04	1	3	x	-30	0	55.3	20.9	55.3	20.9	55.4	0.109	1958			78
1967	13317	3	Geranium 'Roxanne'	203	2017-09-18-19-28-06	1	3	x	-30	0	55.3	20.9	55.2	20.8	55.3	0.003	1958			79
1968	13318	3	Geranium 'Roxanne'	203	2017-09-18-19-28-08	1	3	x	-30	0	55.3	20.9	55.3	20.9	55.4	0.109	1958			80
1969	13319	3	Geranium 'Roxanne'	203	2017-09-18-19-28-10	1	3	x	-30	0	55.3	20.9	55.2	20.8	55.3	0.003	1958			81
1970	13320	3	Geranium 'Roxanne'	203	2017-09-18-19-28-12	1	3	x	-30	0	55.3	20.9	55.3	20.9	55.4	0.109	1958			82
1971	13321	3	Geranium 'Roxanne'	203	2017-09-18-19-28-14	1	3	x	-30	0	55.3	20.9	55.3	20.9	55.4	0.109	1958			83
1972	13322	3	Geranium 'Roxanne'	203	2017-09-18-19-28-16	1	3	x	-30	0	55.4	20.9	55.2	20.8	55.3	-0.097	1958			84
1973	13323	3	Geranium 'Roxanne'	203	2017-09-18-19-28-18	1	3	x	-30	0	55.3	20.9	55.3	20.9	55.4	0.109	1958			85
1974	13324	3	Geranium 'Roxanne'	203	2017-09-18-19-28-20	1	3	x	-30	0	55.3	20.9	55.2	20.8	55.3	0.003	1958			86
1975	13325	3	Geranium 'Roxanne'	203	2017-09-18-19-28-22	1	3	x	-30	0	55.3	20.9	55.3	20.9	55.4	0.109	1958			87
1976	13326	3	Geranium 'Roxanne'	203	2017-09-18-19-28-24	1	3	x	-30	0	55.4	20.9	55.3	20.8	55.4	0.009	1958			88
1977	13327	3	Geranium 'Roxanne'	203	2017-09-18-19-28-26	1	3	x	-30	0	55.4	20.9	55.3	20.8	55.4	0.009	1958			89
1978	13328	3	Geranium 'Roxanne'	203	2017-09-18-19-28-28	1	3	x	-30	0	55.3	20.9	55.3	20.9	55.4	0.109	1958			90
1979	13329	3	Geranium 'Roxanne'	203	2017-09-18-19-28-30	1	3	x	-30	0	55.3	20.9	55.3	20.8	55.4	0.109	1958	Last10	Here	91
1980	13330	3	Geranium 'Roxanne'	203	2017-09-18-19-28-32	1	3	x	-30	0	55.3	20.9	55.3	20.8	55.4	0.109	1958	Last10	Here	92
1981	13331	3	Geranium 'Roxanne'	203	2017-09-18-19-28-34	1	3	x	-30	0	55.3	20.9	55.3	20.8	55.4	0.109	1958	Last10	Here	93
1982	13332	3	Geranium 'Roxanne'	203	2017-09-18-19-28-36	1	3	x	-30	0	55.3	20.9	55.3	20.8	55.4	0.109	1958	Last10	Here	94
1983	13333	3	Geranium 'Roxanne'	203	2017-09-18-19-28-38	1	3	x	-30	0	55.3	20.9	55.3	20.9	55.4	0.109	1958	Last10	Here	95
1984	13334	3	Geranium 'Roxanne'	203	2017-09-18-19-28-40	1	3	x	-30	0	55.3	20.9	55.4	20.9	55.5	0.215	1958	Last10	Here	96
1985	13335	3	Geranium 'Roxanne'	203	2017-09-18-19-28-42	1	3	x	-30	0	55.3	20.9	55.3	20.8	55.4	0.109	1958	Last10	Here	97
1986	13336	3	Geranium 'Roxanne'	203	2017-09-18-19-28-44	1	3	x	-30	0	55.3	20.9	55.3	20.8	55.4	0.109	1958	Last10	Here	98
1987	13337	3	Geranium 'Roxanne'	203	2017-09-18-19-28-46	1	3	x	-30	0	55.3	20.9	55.3	20.9	55.4	0.109	1958	Last10	Here	99
1988	13338	3	Geranium 'Roxanne'	203	2017-09-18-19-29-18	1	3	x	-25	0	55.3	20.9	55.4	20.9	55.5	0.215	1959	First10	Here	1
1989	13339	3	Geranium 'Roxanne'	203	2017-09-18-19-29-20	1	3	x	-25	0	55.3	20.9	55.4	20.9	55.5	0.215	1959	First10	Here	2
1990	13340	3	Geranium 'Roxanne'	203	2017-09-18-19-29-22	1	3	x	-25	0	55.3	20.9	55.3	20.8	55.4	0.109	1959	First10	Here	3
1991	13341	3	Geranium 'Roxanne'	203	2017-09-18-19-29-24	1	3	x	-25	0	55.4	20.9	55.4	20.9	55.5	0.115	1959	First10	Here	4
1992	13342	3	Geranium 'Roxanne'	203	2017-09-18-19-29-26	1	3	x	-25	0	55.3	20.9	55.4	20.9	55.5	0.215	1959	First10	Here	5
1993	13343	3	Geranium 'Roxanne'	203	2017-09-18-19-29-28	1	3	x	-25	0	55.3	20.9	55.3	20.8	55.4	0.109	1959	First10	Here	6
1994	13344	3	Geranium 'Roxanne'	203	2017-09-18-19-29-30	1	3	x	-25	0	55.4	20.9	55.4	20.9	55.5	0.115	1959	First10	Here	7
1995	13345	3	Geranium 'Roxanne'	203	2017-09-18-19-29-32	1	3	x	-25	0	55.3	20.9	55.3	20.8	55.4	0.109	1959	First10	Here	8
1996	13346	3	Geranium 'Roxanne'	203	2017-09-18-19-29-34	1	3	x	-25	0	55.3	20.9	55.3	20.8	55.4	0.109	1959	First10	Here	9
1997	13347	3	Geranium 'Roxanne'	203	2017-09-18-19-29-36	1	3	x	-25	0	55.3	20.9	55.4	20.9	55.5	0.215	1959	First10	Here	10
1998	13348	3	Geranium 'Roxanne'	203	2017-09-18-19-29-38	1	3	x	-25	0	55.4	20.9	55.3	20.8	55.4	0.009	1959			11
1999	13349	3	Geranium 'Roxanne'	203	2017-09-18-19-29-40	1	3	x	-25	0	55.3	20.9	55.3	20.8	55.4	0.109	1959			12
[truncated: 43,414 more rows]
