# Supplementary material for: Floral Humidity in Flowering Plants: A Preliminary Survey
Source: Front Plant Sci. 2020 Mar 6;11:249. doi: 10.3389/fpls.2020.00249 (PMC7068853; doi:10.3389/fpls.2020.00249)
Supplement: SUPPLEMENTARY FILE 2 — A zipped file containing floral humidity data collected by the robot arm transects as described in the main text. A word document within the zipped files explains the data formatting in detail. Datafiles themselves are in CSV format. [file Data_Sheet_2.zip › Floral humidity data/Flowers/Geranium sanguineum Means.csv]

	Block	Sp	xORz	Individual	totIndividual	sample..	Sample.order	xoffset	zoffset	x2	z2	Background.Humidity	Background.Temperature	Focal.Humidity	Focal.Temperature	Corrected.Focal.humidity	Change.in.RH.	block
1	20940	Geranium sanguineum	x	14	3014	0	2	-30	0	900	0	54.7622449	24.59081633	53.91632653	24.44693878	54.71632653	-0.05994898	20940
2	20941	Geranium sanguineum	x	14	3014	0	2	-25	0	625	0	54.85050505	24.6	54.13636364	24.4	54.93636364	0.098222222	20941
3	20942	Geranium sanguineum	x	14	3014	0	2	-20	0	400	0	54.96464646	24.6	54.32323232	24.4	55.12323232	0.193373737	20942
4	20943	Geranium sanguineum	x	14	3014	0	2	-15	0	225	0	55.04848485	24.6	54.40707071	24.4	55.23232323	0.20340404	20943
5	20944	Geranium sanguineum	x	14	3014	0	2	-10	0	100	0	55.116	24.6	54.532	24.4	55.41	0.27543	20944
6	20945	Geranium sanguineum	x	14	3014	0	2	-5	0	25	0	55.225	24.601	54.744	24.402	55.644	0.40336	20945
7	20946	Geranium sanguineum	x	14	3014	0	2	0	0	0	0	55.192	24.605	54.823	24.406	55.723	0.52476	20946
8	20947	Geranium sanguineum	x	14	3014	0	2	5	0	25	0	55.171	24.629	54.885	24.473	55.785	0.6152	20947
9	20948	Geranium sanguineum	x	14	3014	0	2	10	0	100	0	55.233	24.699	54.853	24.498	55.753	0.51736	20948
10	20949	Geranium sanguineum	x	14	3014	0	2	15	0	225	0	55.24646465	24.6969697	54.61010101	24.5	55.50808081	0.232141414	20949
11	20950	Geranium sanguineum	x	14	3014	0	2	20	0	400	0	55.322	24.7	54.462	24.504	55.323	-0.00859	20950
12	20951	Geranium sanguineum	x	14	3014	0	2	25	0	625	0	55.249	24.7	54.425	24.541	55.263	0.02298	20951
13	20952	Geranium sanguineum	x	14	3014	0	2	30	0	900	0	55.32	24.7	54.423	24.581	55.255	-0.05024	20952
14	21016	Geranium sanguineum	x	14	3014	1	2	-30	0	900	0	49.55151515	25.2	49.3	25.12121212	49.5010101	-0.013515152	21016
15	21017	Geranium sanguineum	x	14	3014	1	2	-25	0	625	0	49.40808081	25.2	49.26767677	25.1	49.46767677	0.093717172	21017
16	21018	Geranium sanguineum	x	14	3014	1	2	-20	0	400	0	49.291	25.2	49.192	25.1	49.392	0.12604	21018
17	21019	Geranium sanguineum	x	14	3014	1	2	-15	0	225	0	49.161	25.2	49.175	25.1	49.375	0.237	21019
18	21020	Geranium sanguineum	x	14	3014	1	2	-10	0	100	0	49	25.2	49.058	25.1	49.258	0.26705	21020
19	21021	Geranium sanguineum	x	14	3014	1	2	-5	0	25	0	48.899	25.2	48.995	25.1	49.195	0.29763	21021
20	21022	Geranium sanguineum	x	14	3014	1	2	0	0	0	0	48.798	25.2	48.935	25.1	49.135	0.33181	21022
21	21023	Geranium sanguineum	x	14	3014	1	2	5	0	25	0	48.69	25.2	48.851	25.1	49.051	0.34609	21023
22	21024	Geranium sanguineum	x	14	3014	1	2	10	0	100	0	48.551	25.2	48.567	25.1	48.722	0.16704	21024
23	21025	Geranium sanguineum	x	14	3014	1	2	15	0	225	0	48.33	25.2	48.263	25.1	48.363	0.04757	21025
24	21026	Geranium sanguineum	x	14	3014	1	2	20	0	400	0	48.08787879	25.1979798	47.95151515	25.1	48.05151515	-0.058181818	21026
25	21027	Geranium sanguineum	x	14	3014	1	2	25	0	625	0	47.95151515	25.1979798	47.78787879	25.1	47.85858586	-0.105090909	21027
26	21028	Geranium sanguineum	x	14	3014	1	2	30	0	900	0	47.73737374	25.2	47.58686869	25.1	47.58686869	-0.116080808	21028
27	21092	Geranium sanguineum	x	14	3014	2	2	-30	0	900	0	49.36262626	24.8989899	49.38888889	24.71616162	49.63434343	0.274929293	21092
28	21093	Geranium sanguineum	x	14	3014	2	2	-25	0	625	0	49.74141414	24.9	49.86767677	24.7	50.16767677	0.431525253	21093
29	21094	Geranium sanguineum	x	14	3014	2	2	-20	0	400	0	50.163	24.897	50.301	24.694	50.669	0.49512	21094
30	21095	Geranium sanguineum	x	14	3014	2	2	-15	0	225	0	50.584	24.888	50.683	24.697	51.083	0.50105	21095
31	21096	Geranium sanguineum	x	14	3014	2	2	-10	0	100	0	50.996	24.899	51.038	24.7	51.483	0.48656	21096
32	21097	Geranium sanguineum	x	14	3014	2	2	-5	0	25	0	51.33	24.9	51.351	24.7	51.851	0.50251	21097
33	21098	Geranium sanguineum	x	14	3014	2	2	0	0	0	0	51.606	24.9	51.666	24.7	52.166	0.57892	21098
34	21099	Geranium sanguineum	x	14	3014	2	2	5	0	25	0	51.961	24.9	51.881	24.701	52.393	0.46472	21099
35	21100	Geranium sanguineum	x	14	3014	2	2	10	0	100	0	52.272	24.9	52.101	24.703	52.697	0.39969	21100
36	21101	Geranium sanguineum	x	14	3014	2	2	15	0	225	0	52.569	24.9	52.278	24.71	52.878	0.30036	21101
37	21102	Geranium sanguineum	x	14	3014	2	2	20	0	400	0	52.782	24.9	52.448	24.746	53.048	0.27776	21102
38	21103	Geranium sanguineum	x	14	3014	2	2	25	0	625	0	53.08484848	24.9	52.63030303	24.7010101	53.23030303	0.179090909	21103
39	21104	Geranium sanguineum	x	14	3014	2	2	30	0	900	0	53.25102041	24.9	52.80510204	24.72040816	53.48877551	0.208693878	21104
40	21168	Geranium sanguineum	x	14	3014	3	2	-30	0	900	0	52.935	24.706	52.441	24.576	53.041	0.11692	21168
41	21169	Geranium sanguineum	x	14	3014	3	2	-25	0	625	0	52.829	24.702	52.471	24.507	53.071	0.25652	21169
42	21170	Geranium sanguineum	x	14	3014	3	2	-20	0	400	0	52.814	24.7	52.5	24.5	53.1	0.304	21170
43	21171	Geranium sanguineum	x	14	3014	3	2	-15	0	225	0	52.875	24.7	52.5	24.5	53.1	0.243	21171
44	21172	Geranium sanguineum	x	14	3014	3	2	-10	0	100	0	52.84	24.7	52.527	24.499	53.127	0.30824	21172
45	21173	Geranium sanguineum	x	14	3014	3	2	-5	0	25	0	52.744	24.699	52.509	24.5	53.109	0.38408	21173
46	21174	Geranium sanguineum	x	14	3014	3	2	0	0	0	0	52.631	24.7	52.407	24.5	53.007	0.38284	21174
47	21175	Geranium sanguineum	x	14	3014	3	2	5	0	25	0	52.63	24.696	52.286	24.5	52.886	0.24832	21175
48	21176	Geranium sanguineum	x	14	3014	3	2	10	0	100	0	52.581	24.64	52.209	24.5	52.809	0.21109	21176
49	21177	Geranium sanguineum	x	14	3014	3	2	15	0	225	0	52.527	24.615	52.145	24.5	52.745	0.19395	21177
50	21178	Geranium sanguineum	x	14	3014	3	2	20	0	400	0	52.50102041	24.61020408	52.09795918	24.5	52.69795918	0.167693878	21178
51	21179	Geranium sanguineum	x	14	3014	3	2	25	0	625	0	52.42828283	24.6020202	52.0020202	24.5	52.6	0.132979798	21179
52	21180	Geranium sanguineum	x	14	3014	3	2	30	0	900	0	52.36262626	24.60505051	51.96969697	24.4989899	52.53939394	0.162434343	21180
53	21225	Geranium sanguineum	x	18	3018	0	1	-30	0	900	0	51.31818182	24.5	51.04545455	24.3989899	50.94545455	-0.329626263	21225
54	21226	Geranium sanguineum	x	18	3018	0	1	-25	0	625	0	51.29292929	24.5	51.16161616	24.37575758	51.06161616	-0.190545455	21226
55	21227	Geranium sanguineum	x	18	3018	0	1	-20	0	400	0	51.27373737	24.5	51.21414141	24.36969697	51.11414141	-0.120161616	21227
56	21228	Geranium sanguineum	x	18	3018	0	1	-15	0	225	0	51.23232323	24.5	51.22020202	24.36363636	51.12020202	-0.07279798	21228
57	21229	Geranium sanguineum	x	18	3018	0	1	-10	0	100	0	51.082	24.5	51.319	24.381	51.219	0.17374	21229
58	21230	Geranium sanguineum	x	18	3018	0	1	-5	0	25	0	51.016	24.501	51.27	24.375	51.17	0.19194	21230
59	21231	Geranium sanguineum	x	18	3018	0	1	0	0	0	0	50.857	24.502	51.58	24.379	51.48	0.65321	21231
60	21232	Geranium sanguineum	x	18	3018	0	1	5	0	25	0	50.741	24.501	51.575	24.389	51.475	0.76436	21232
61	21233	Geranium sanguineum	x	18	3018	0	1	10	0	100	0	50.604	24.507	51.066	24.4	50.966	0.40463	21233
62	21234	Geranium sanguineum	x	18	3018	0	1	15	0	225	0	50.484	24.531	50.814	24.4	50.744	0.27878	21234
63	21235	Geranium sanguineum	x	18	3018	0	1	20	0	400	0	50.402	24.594	50.584	24.403	50.584	0.13661	21235
64	21236	Geranium sanguineum	x	18	3018	0	1	25	0	625	0	50.296	24.595	50.325	24.449	50.325	-0.01042	21236
65	21237	Geranium sanguineum	x	18	3018	0	1	30	0	900	0	50.19191919	24.58989899	50.13434343	24.48888889	50.13434343	-0.092232323	21237
66	21301	Geranium sanguineum	x	18	3018	1	1	-30	0	900	0	40.321	25.102	39.948	25.067	40.148	-0.15997	21301
67	21302	Geranium sanguineum	x	18	3018	1	1	-25	0	625	0	40.077	25.105	39.847	25.001	40.047	-0.01467	21302
68	21303	Geranium sanguineum	x	18	3018	1	1	-20	0	400	0	39.92020202	25.10808081	39.84949495	25	40.04949495	0.144505051	21303
69	21304	Geranium sanguineum	x	18	3018	1	1	-15	0	225	0	39.78484848	25.11010101	40	24.9989899	40.2	0.426757576	21304
70	21305	Geranium sanguineum	x	18	3018	1	1	-10	0	100	0	39.81919192	25.1	40.68282828	24.9979798	40.88282828	1.058666667	21305
71	21306	Geranium sanguineum	x	18	3018	1	1	-5	0	25	0	39.80505051	25.1040404	41.33434343	24.98989899	41.53434343	1.708454545	21306
72	21307	Geranium sanguineum	x	18	3018	1	1	0	0	0	0	39.785	25.113	41.216	24.978	41.416	1.61306	21307
73	21308	Geranium sanguineum	x	18	3018	1	1	5	0	25	0	39.743	25.111	41.023	24.989	41.223	1.46664	21308
74	21309	Geranium sanguineum	x	18	3018	1	1	10	0	100	0	39.823	25.101	40.565	24.998	40.765	0.9398	21309
75	21310	Geranium sanguineum	x	18	3018	1	1	15	0	225	0	39.791	25.103	39.992	25.007	40.192	0.41298	21310
76	21311	Geranium sanguineum	x	18	3018	1	1	20	0	400	0	39.795	25.104	39.637	25.028	39.837	0.06232	21311
77	21312	Geranium sanguineum	x	18	3018	1	1	25	0	625	0	39.789	25.128	39.54	25.04	39.74	-0.0262	21312
78	21313	Geranium sanguineum	x	18	3018	1	1	30	0	900	0	39.714	25.101	39.501	25.069	39.701	0.01077	21313
79	21377	Geranium sanguineum	x	18	3018	2	1	-30	0	900	0	45.233	24.902	45.353	24.788	45.453	0.20149	21377
80	21378	Geranium sanguineum	x	18	3018	2	1	-25	0	625	0	45.36969697	24.9	45.63030303	24.73535354	45.73030303	0.335575758	21378
81	21379	Geranium sanguineum	x	18	3018	2	1	-20	0	400	0	45.491	24.902	45.755	24.702	45.855	0.3359	21379
82	21380	Geranium sanguineum	x	18	3018	2	1	-15	0	225	0	45.629	24.9	45.954	24.7	46.054	0.39194	21380
83	21381	Geranium sanguineum	x	18	3018	2	1	-10	0	100	0	45.65454545	24.9	46.11717172	24.7	46.21717172	0.525444444	21381
84	21382	Geranium sanguineum	x	18	3018	2	1	-5	0	25	0	45.72020202	24.9	46.35151515	24.7	46.44242424	0.688707071	21382
85	21383	Geranium sanguineum	x	18	3018	2	1	0	0	0	0	45.8	24.9	46.90909091	24.7	46.91313131	1.152828283	21383
86	21384	Geranium sanguineum	x	18	3018	2	1	5	0	25	0	45.8	24.9	46.84949495	24.7	46.85050505	1.094656566	21384
87	21385	Geranium sanguineum	x	18	3018	2	1	10	0	100	0	45.792	24.9	46.56	24.707	46.629	0.82031	21385
88	21386	Geranium sanguineum	x	18	3018	2	1	15	0	225	0	45.746	24.9	46.251	24.706	46.351	0.56494	21386
89	21387	Geranium sanguineum	x	18	3018	2	1	20	0	400	0	45.658	24.9	45.949	24.779	46.049	0.358	21387
90	21388	Geranium sanguineum	x	18	3018	2	1	25	0	625	0	45.612	24.9	45.775	24.784	45.875	0.23444	21388
91	21389	Geranium sanguineum	x	18	3018	2	1	30	0	900	0	45.597	24.9	45.686	24.782	45.786	0.16243	21389
92	21453	Geranium sanguineum	x	18	3018	3	1	-30	0	900	0	42.338	24.5	42.25	24.389	42.45	0.06899	21453
93	21454	Geranium sanguineum	x	18	3018	3	1	-25	0	625	0	42.267	24.5	42.229	24.3	42.429	0.11942	21454
94	21455	Geranium sanguineum	x	18	3018	3	1	-20	0	400	0	42.177	24.5	42.243	24.3	42.443	0.22314	21455
95	21456	Geranium sanguineum	x	18	3018	3	1	-15	0	225	0	42.155	24.499	42.204	24.3	42.404	0.20692	21456
96	21457	Geranium sanguineum	x	18	3018	3	1	-10	0	100	0	42.18080808	24.4979798	42.32626263	24.2959596	42.52626263	0.300585859	21457
97	21458	Geranium sanguineum	x	18	3018	3	1	-5	0	25	0	42.14747475	24.46060606	42.47676768	24.29090909	42.65050505	0.480545455	21458
98	21459	Geranium sanguineum	x	18	3018	3	1	0	0	0	0	42.15151515	24.45454545	42.7969697	24.29292929	42.9040404	0.78920202	21459
99	21460	Geranium sanguineum	x	18	3018	3	1	5	0	25	0	42.113	24.456	42.87	24.297	42.97	0.89903	21460
100	21461	Geranium sanguineum	x	18	3018	3	1	10	0	100	0	42.136	24.436	42.836	24.3	42.936	0.84297	21461
101	21462	Geranium sanguineum	x	18	3018	3	1	15	0	225	0	42.182	24.425	42.641	24.3	42.743	0.6062	21462
102	21463	Geranium sanguineum	x	18	3018	3	1	20	0	400	0	42.277	24.404	42.573	24.3	42.706	0.44487	21463
103	21464	Geranium sanguineum	x	18	3018	3	1	25	0	625	0	42.402	24.413	42.549	24.3	42.7	0.29653	21464
104	21465	Geranium sanguineum	x	18	3018	3	1	30	0	900	0	42.547	24.414	42.663	24.3	42.763	0.26274	21465
105	21529	Geranium sanguineum	x	22	3022	0	1	-30	0	900	0	40.708	24.404	40.307	24.39	40.607	-0.13756	21529
106	21530	Geranium sanguineum	x	22	3022	0	1	-25	0	625	0	40.458	24.446	40.075	24.376	40.375	-0.10062	21530
107	21531	Geranium sanguineum	x	22	3022	0	1	-20	0	400	0	40.374	24.496	40.04	24.398	40.34	-0.04848	21531
108	21532	Geranium sanguineum	x	22	3022	0	1	-15	0	225	0	40.22	24.5	39.91	24.4	40.21	-0.0139	21532
109	21533	Geranium sanguineum	x	22	3022	0	1	-10	0	100	0	40.074	24.5	39.821	24.401	40.121	0.05032	21533
110	21534	Geranium sanguineum	x	22	3022	0	1	-5	0	25	0	39.878	24.515	39.634	24.451	39.934	0.0743	21534
111	21535	Geranium sanguineum	x	22	3022	0	1	0	0	0	0	39.704	24.552	39.484	24.476	39.785	0.11075	21535
112	21536	Geranium sanguineum	x	22	3022	0	1	5	0	25	0	39.55050505	24.5969697	39.29494949	24.4989899	39.64141414	0.090737374	21536
113	21537	Geranium sanguineum	x	22	3022	0	1	10	0	100	0	39.38585859	24.6	39.17171717	24.5	39.55858586	0.142121212	21537
114	21538	Geranium sanguineum	x	22	3022	0	1	15	0	225	0	39.26767677	24.6	38.94242424	24.5010101	39.34242424	0.049484848	21538
115	21539	Geranium sanguineum	x	22	3022	0	1	20	0	400	0	39.1040404	24.6010101	38.61919192	24.50606061	39.01919192	-0.083383838	21539
116	21540	Geranium sanguineum	x	22	3022	0	1	25	0	625	0	39.031	24.6	38.518	24.518	38.918	-0.10344	21540
117	21541	Geranium sanguineum	x	22	3022	0	1	30	0	900	0	38.947	24.619	38.412	24.564	38.812	-0.11696	21541
118	21605	Geranium sanguineum	x	22	3022	1	1	-30	0	900	0	37.16	25.203	36.542	25.2	37.142	-0.04677	21605
119	21606	Geranium sanguineum	x	22	3022	1	1	-25	0	625	0	36.91313131	25.20505051	36.34848485	25.1979798	36.94848485	0.022474747	21606
120	21607	Geranium sanguineum	x	22	3022	1	1	-20	0	400	0	36.7030303	25.2030303	36.21616162	25.19292929	36.81616162	0.110838384	21607
121	21608	Geranium sanguineum	x	22	3022	1	1	-15	0	225	0	36.57272727	25.2010101	36.18181818	25.16969697	36.78181818	0.209585859	21608
122	21609	Geranium sanguineum	x	22	3022	1	1	-10	0	100	0	36.507	25.202	36.261	25.188	36.861	0.34812	21609
123	21610	Geranium sanguineum	x	22	3022	1	1	-5	0	25	0	36.483	25.244	36.277	25.191	36.877	0.38684	21610
124	21611	Geranium sanguineum	x	22	3022	1	1	0	0	0	0	36.404	25.204	36.306	25.196	36.906	0.49247	21611
125	21612	Geranium sanguineum	x	22	3022	1	1	5	0	25	0	36.343	25.21	36.211	25.2	36.811	0.46612	21612
126	21613	Geranium sanguineum	x	22	3022	1	1	10	0	100	0	36.377	25.216	36.005	25.2	36.605	0.24292	21613
127	21614	Geranium sanguineum	x	22	3022	1	1	15	0	225	0	36.386	25.273	35.918	25.2	36.518	0.15423	21614
128	21615	Geranium sanguineum	x	22	3022	1	1	20	0	400	0	36.316	25.297	35.842	25.2	36.442	0.15464	21615
129	21616	Geranium sanguineum	x	22	3022	1	1	25	0	625	0	36.32	25.294	35.652	25.2	36.253	-0.02416	21616
130	21617	Geranium sanguineum	x	22	3022	1	1	30	0	900	0	36.344	25.293	35.631	25.2	36.231	-0.06748	21617
131	21681	Geranium sanguineum	x	22	3022	2	1	-30	0	900	0	34.816	24.9	33.992	24.769	34.792	-0.04436	21681
132	21682	Geranium sanguineum	x	22	3022	2	1	-25	0	625	0	34.817	24.9	34.046	24.7	34.846	0.00432	21682
133	21683	Geranium sanguineum	x	22	3022	2	1	-20	0	400	0	34.751	24.9	34.121	24.7	34.921	0.13932	21683
134	21684	Geranium sanguineum	x	22	3022	2	1	-15	0	225	0	34.82323232	24.9	34.11515152	24.7	34.91515152	0.061666667	21684
135	21685	Geranium sanguineum	x	22	3022	2	1	-10	0	100	0	34.82525253	24.8969697	34.25151515	24.7	35.02828283	0.184787879	21685
136	21686	Geranium sanguineum	x	22	3022	2	1	-5	0	25	0	34.86938776	24.86734694	34.37959184	24.69897959	35.13571429	0.257877551	21686
137	21687	Geranium sanguineum	x	22	3022	2	1	0	0	0	0	34.85858586	24.81111111	34.55959596	24.69090909	35.25959596	0.434242424	21687
138	21688	Geranium sanguineum	x	22	3022	2	1	5	0	25	0	34.942	24.802	34.735	24.69	35.435	0.51211	21688
139	21689	Geranium sanguineum	x	22	3022	2	1	10	0	100	0	34.985	24.801	34.738	24.695	35.438	0.47184	21689
140	21690	Geranium sanguineum	x	22	3022	2	1	15	0	225	0	35.073	24.8	34.595	24.671	35.295	0.2524	21690
141	21691	Geranium sanguineum	x	22	3022	2	1	20	0	400	0	35.133	24.8	34.489	24.635	35.189	0.09488	21691
142	21692	Geranium sanguineum	x	22	3022	2	1	25	0	625	0	35.086	24.8	34.495	24.663	35.201	0.1474	21692
143	21693	Geranium sanguineum	x	22	3022	2	1	30	0	900	0	35.12828283	24.8	34.38686869	24.6020202	35.11616162	0.005636364	21693
144	21757	Geranium sanguineum	x	22	3022	3	1	-30	0	900	0	36.01313131	24.5	35.42929293	24.39191919	36.12020202	0.078292929	21757
145	21758	Geranium sanguineum	x	22	3022	3	1	-25	0	625	0	36.183	24.5	35.675	24.308	36.277	0.134	21758
146	21759	Geranium sanguineum	x	22	3022	3	1	-20	0	400	0	36.336	24.5	35.854	24.3	36.454	0.14568	21759
147	21760	Geranium sanguineum	x	22	3022	3	1	-15	0	225	0	36.44	24.5	36.036	24.3	36.636	0.20812	21760
148	21761	Geranium sanguineum	x	22	3022	3	1	-10	0	100	0	36.637	24.491	36.246	24.3	36.846	0.20432	21761
149	21762	Geranium sanguineum	x	22	3022	3	1	-5	0	25	0	36.748	24.496	36.464	24.3	37.064	0.29377	21762
150	21763	Geranium sanguineum	x	22	3022	3	1	0	0	0	0	36.857	24.474	36.738	24.301	37.315	0.43597	21763
151	21764	Geranium sanguineum	x	22	3022	3	1	5	0	25	0	36.961	24.456	36.858	24.3	37.418	0.44236	21764
152	21765	Geranium sanguineum	x	22	3022	3	1	10	0	100	0	37.052	24.437	36.895	24.3	37.413	0.3854	21765
153	21766	Geranium sanguineum	x	22	3022	3	1	15	0	225	0	37.12222222	24.43434343	36.98282828	24.3	37.48282828	0.395979798	21766
154	21767	Geranium sanguineum	x	22	3022	3	1	20	0	400	0	37.24242424	24.43838384	36.98181818	24.3	37.48181818	0.274848485	21767
155	21768	Geranium sanguineum	x	22	3022	3	1	25	0	625	0	37.36262626	24.40505051	37.08888889	24.3010101	37.58888889	0.253131313	21768
156	21769	Geranium sanguineum	x	22	3022	3	1	30	0	900	0	37.5030303	24.42828283	37.13535354	24.3020202	37.63535354	0.155191919	21769
157	21833	Geranium sanguineum	x	26	3026	0	1	-30	0	900	0	40.314	24.59	40.11	24.5	40.31	0.0353	21833
158	21834	Geranium sanguineum	x	26	3026	0	1	-25	0	625	0	40.299	24.599	40.142	24.495	40.342	0.08006	21834
159	21835	Geranium sanguineum	x	26	3026	0	1	-20	0	400	0	40.215	24.6	40.242	24.496	40.442	0.25706	21835
160	21836	Geranium sanguineum	x	26	3026	0	1	-15	0	225	0	40.276	24.602	40.263	24.498	40.463	0.21559	21836
161	21837	Geranium sanguineum	x	26	3026	0	1	-10	0	100	0	40.307	24.606	40.529	24.499	40.729	0.43209	21837
162	21838	Geranium sanguineum	x	26	3026	0	1	-5	0	25	0	40.316	24.613	40.529	24.497	40.729	0.42304	21838
163	21839	Geranium sanguineum	x	26	3026	0	1	0	0	0	0	40.406	24.614	40.618	24.491	40.818	0.4161	21839
164	21840	Geranium sanguineum	x	26	3026	0	1	5	0	25	0	40.403	24.696	40.678	24.5	40.878	0.475	21840
165	21841	Geranium sanguineum	x	26	3026	0	1	10	0	100	0	40.404	24.7	40.527	24.501	40.727	0.33322	21841
166	21842	Geranium sanguineum	x	26	3026	0	1	15	0	225	0	40.41212121	24.7	40.43838384	24.55454545	40.63838384	0.242575758	21842
167	21843	Geranium sanguineum	x	26	3026	0	1	20	0	400	0	40.47575758	24.7	40.34646465	24.58080808	40.54646465	0.093454545	21843
168	21844	Geranium sanguineum	x	26	3026	0	1	25	0	625	0	40.49191919	24.7	40.34646465	24.6	40.54646465	0.077292929	21844
169	21845	Geranium sanguineum	x	26	3026	0	1	30	0	900	0	40.58367347	24.7	40.41938776	24.6	40.61938776	0.053357143	21845
170	21909	Geranium sanguineum	x	26	3026	1	1	-30	0	900	0	37.22121212	25.10606061	36.79393939	25.03636364	37.29393939	0.039151515	21909
171	21910	Geranium sanguineum	x	26	3026	1	1	-25	0	625	0	37.211	25.133	36.845	25	37.345	0.09685	21910
172	21911	Geranium sanguineum	x	26	3026	1	1	-20	0	400	0	37.169	25.154	36.94	25	37.42	0.2272	21911
173	21912	Geranium sanguineum	x	26	3026	1	1	-15	0	225	0	37.12222222	25.13737374	36.93939394	24.9959596	37.41515152	0.273414141	21912
174	21913	Geranium sanguineum	x	26	3026	1	1	-10	0	100	0	37.10808081	25.1040404	37.25151515	24.99090909	37.66969697	0.578363636	21913
175	21914	Geranium sanguineum	x	26	3026	1	1	-5	0	25	0	37.07474747	25.10606061	37.09191919	24.98080808	37.53434343	0.462878788	21914
176	21915	Geranium sanguineum	x	26	3026	1	1	0	0	0	0	37.067	25.119	37.368	24.986	37.768	0.72804	21915
177	21916	Geranium sanguineum	x	26	3026	1	1	5	0	25	0	37.059	25.116	37.071	24.979	37.518	0.45911	21916
178	21917	Geranium sanguineum	x	26	3026	1	1	10	0	100	0	37	25.103	36.94	24.991	37.439	0.3962	21917
179	21918	Geranium sanguineum	x	26	3026	1	1	15	0	225	0	36.96363636	25.1020202	36.73333333	24.9989899	37.23333333	0.240363636	21918
180	21919	Geranium sanguineum	x	26	3026	1	1	20	0	400	0	36.946	25.104	36.548	25	37.048	0.08512	21919
181	21920	Geranium sanguineum	x	26	3026	1	1	25	0	625	0	36.838	25.104	36.436	25	36.936	0.08848	21920
182	21921	Geranium sanguineum	x	26	3026	1	1	30	0	900	0	36.804	25.101	36.376	25	36.876	0.06668	21921
183	21985	Geranium sanguineum	x	26	3026	2	1	-30	0	900	0	42.065	24.902	42.029	24.801	42.129	0.07142	21985
184	21986	Geranium sanguineum	x	26	3026	2	1	-25	0	625	0	42.084	24.9	42.104	24.792	42.204	0.12268	21986
185	21987	Geranium sanguineum	x	26	3026	2	1	-20	0	400	0	42.049	24.914	42.13	24.787	42.23	0.18188	21987
186	21988	Geranium sanguineum	x	26	3026	2	1	-15	0	225	0	42.105	24.905	42.221	24.768	42.321	0.21053	21988
187	21989	Geranium sanguineum	x	26	3026	2	1	-10	0	100	0	42.09	24.901	42.315	24.771	42.415	0.31295	21989
188	21990	Geranium sanguineum	x	26	3026	2	1	-5	0	25	0	42.09393939	24.92222222	42.39292929	24.77272727	42.49292929	0.381484848	21990
189	21991	Geranium sanguineum	x	26	3026	2	1	0	0	0	0	42.1969697	24.9010101	42.56767677	24.75454545	42.66767677	0.440969697	21991
190	21992	Geranium sanguineum	x	26	3026	2	1	5	0	25	0	42.2010101	24.9	42.51212121	24.76161616	42.61212121	0.385262626	21992
191	21993	Geranium sanguineum	x	26	3026	2	1	10	0	100	0	42.20707071	24.9	42.46161616	24.79090909	42.56161616	0.332232323	21993
192	21994	Geranium sanguineum	x	26	3026	2	1	15	0	225	0	42.222	24.902	42.395	24.799	42.495	0.25535	21994
193	21995	Geranium sanguineum	x	26	3026	2	1	20	0	400	0	42.368	24.903	42.549	24.78	42.649	0.25257	21995
194	21996	Geranium sanguineum	x	26	3026	2	1	25	0	625	0	42.763	24.903	42.924	24.798	42.959	0.2073	21996
195	21997	Geranium sanguineum	x	26	3026	2	1	30	0	900	0	43.216	24.904	43.396	24.795	43.396	0.19376	21997
196	22061	Geranium sanguineum	x	26	3026	3	1	-30	0	900	0	45.806	24.81	45.952	24.699	45.752	-0.01564	22061
197	22062	Geranium sanguineum	x	26	3026	3	1	-25	0	625	0	45.852	24.807	46.172	24.682	45.972	0.14298	22062
198	22063	Geranium sanguineum	x	26	3026	3	1	-20	0	400	0	45.936	24.809	46.295	24.661	46.095	0.1741	22063
199	22064	Geranium sanguineum	x	26	3026	3	1	-15	0	225	0	46.059	24.802	46.383	24.636	46.183	0.13319	22064
200	22065	Geranium sanguineum	x	26	3026	3	1	-10	0	100	0	46.107	24.801	46.478	24.612	46.278	0.17354	22065
201	22066	Geranium sanguineum	x	26	3026	3	1	-5	0	25	0	46.181	24.8	46.593	24.635	46.393	0.20649	22066
202	22067	Geranium sanguineum	x	26	3026	3	1	0	0	0	0	46.204	24.8	46.596	24.612	46.396	0.18628	22067
203	22068	Geranium sanguineum	x	26	3026	3	1	5	0	25	0	46.202	24.802	46.634	24.625	46.434	0.22362	22068
204	22069	Geranium sanguineum	x	26	3026	3	1	10	0	100	0	46.16464646	24.8020202	46.58888889	24.68080808	46.38888889	0.219020202	22069
205	22070	Geranium sanguineum	x	26	3026	3	1	15	0	225	0	46.21414141	24.8	46.55757576	24.67373737	46.35757576	0.14040404	22070
206	22071	Geranium sanguineum	x	26	3026	3	1	20	0	400	0	46.3	24.8	46.52222222	24.61818182	46.32222222	0.021666667	22071
207	22072	Geranium sanguineum	x	26	3026	3	1	25	0	625	0	46.301	24.8	46.492	24.654	46.292	-0.00744	22072
208	22073	Geranium sanguineum	x	26	3026	3	1	30	0	900	0	46.37373737	24.7979798	46.48282828	24.61111111	46.28282828	-0.088707071	22073
209	22479	Geranium sanguineum	x	34	3034	0	3	-30	0	900	0	50.73030303	24.81818182	50.27777778	24.75555556	50.6959596	-0.021151515	22479
210	22480	Geranium sanguineum	x	34	3034	0	3	-25	0	625	0	50.97676768	24.8979798	50.56868687	24.72525253	51.06868687	0.080656566	22480
211	22481	Geranium sanguineum	x	34	3034	0	3	-20	0	400	0	51.28282828	24.8979798	50.93434343	24.72525253	51.50505051	0.212414141	22481
212	22482	Geranium sanguineum	x	34	3034	0	3	-15	0	225	0	51.49292929	24.8979798	51.34747475	24.74848485	51.99292929	0.497292929	22482
213	22483	Geranium sanguineum	x	34	3034	0	3	-10	0	100	0	51.40808081	24.9	51.87676768	24.77272727	52.63535354	1.216161616	22483
214	22484	Geranium sanguineum	x	34	3034	0	3	-5	0	25	0	51.359	24.9	51.761	24.769	52.493	1.12643	22484
215	22485	Geranium sanguineum	x	34	3034	0	3	0	0	0	0	51.208	24.9	52.122	24.763	52.924	1.7099	22485
216	22486	Geranium sanguineum	x	34	3034	0	3	5	0	25	0	51.202	24.9	51.69	24.793	52.402	1.19844	22486
217	22487	Geranium sanguineum	x	34	3034	0	3	10	0	100	0	51.25	24.9	51.357	24.8	52.019	0.75155	22487
218	22488	Geranium sanguineum	x	34	3034	0	3	15	0	225	0	51.372	24.901	51.161	24.8	51.761	0.39507	22488
219	22489	Geranium sanguineum	x	34	3034	0	3	20	0	400	0	51.461	24.96	51.115	24.859	51.715	0.251	22489
220	22490	Geranium sanguineum	x	34	3034	0	3	25	0	625	0	51.663	24.978	51.189	24.892	51.789	0.13771	22490
221	22491	Geranium sanguineum	x	34	3034	0	3	30	0	900	0	51.90707071	24.99191919	51.41111111	24.9	52.10808081	0.159262626	22491
222	22555	Geranium sanguineum	x	34	3034	1	3	-30	0	900	0	54.21010101	25.29191919	53.4969697	25.16767677	54.57777778	0.355090909	22555
223	22556	Geranium sanguineum	x	34	3034	1	3	-25	0	625	0	54.52828283	25.28989899	53.8959596	25.1	55.02525253	0.514575758	22556
224	22557	Geranium sanguineum	x	34	3034	1	3	-20	0	400	0	54.84646465	25.26565657	54.1969697	25.1	55.3969697	0.55689899	22557
225	22558	Geranium sanguineum	x	34	3034	1	3	-15	0	225	0	55.167	25.219	54.698	25.086	56.001	0.83649	22558
226	22559	Geranium sanguineum	x	34	3034	1	3	-10	0	100	0	55.618	25.2	55.424	25.072	56.867	1.25511	22559
227	22560	Geranium sanguineum	x	34	3034	1	3	-5	0	25	0	55.844	25.212	56.182	25.024	57.785	1.93705	22560
228	22561	Geranium sanguineum	x	34	3034	1	3	0	0	0	0	56.23535354	25.21717172	56.80505051	25	58.53535354	2.291929293	22561
229	22562	Geranium sanguineum	x	34	3034	1	3	5	0	25	0	56.616	25.2	57.014	25	58.791	2.16177	22562
230	22563	Geranium sanguineum	x	34	3034	1	3	10	0	100	0	56.827	25.202	56.564	25	58.261	1.41166	22563
231	22564	Geranium sanguineum	x	34	3034	1	3	15	0	225	0	57.002	25.2	56.333	25.007	57.933	0.95971	22564
232	22565	Geranium sanguineum	x	34	3034	1	3	20	0	400	0	57.228	25.2	56.233	25.048	57.833	0.61423	22565
233	22566	Geranium sanguineum	x	34	3034	1	3	25	0	625	0	57.44141414	25.2	56.25555556	25.02323232	57.85555556	0.427707071	22566
234	22567	Geranium sanguineum	x	34	3034	1	3	30	0	900	0	57.6010101	25.2	56.31616162	25.03131313	57.91616162	0.340393939	22567
235	22631	Geranium sanguineum	x	34	3034	2	3	-30	0	900	0	57.985	24.8	56.385	24.684	58.005	0.039	22631
236	22632	Geranium sanguineum	x	34	3034	2	3	-25	0	625	0	58.022	24.8	56.504	24.606	58.192	0.1448	22632
237	22633	Geranium sanguineum	x	34	3034	2	3	-20	0	400	0	58.103	24.8	56.6	24.6	58.3	0.179	22633
238	22634	Geranium sanguineum	x	34	3034	2	3	-15	0	225	0	58.115	24.8	56.673	24.6	58.373	0.25386	22634
239	22635	Geranium sanguineum	x	34	3034	2	3	-10	0	100	0	58.13838384	24.8	56.85050505	24.5979798	58.56969697	0.44320202	22635
240	22636	Geranium sanguineum	x	34	3034	2	3	-5	0	25	0	58.1989899	24.8	57.28484848	24.5979798	59.10505051	0.903020202	22636
241	22637	Geranium sanguineum	x	34	3034	2	3	0	0	0	0	58.17171717	24.8	57.43939394	24.58989899	59.28585859	1.115424242	22637
242	22638	Geranium sanguineum	x	34	3034	2	3	5	0	25	0	58.12040816	24.8	57.72040816	24.59795918	59.62653061	1.503153061	22638
243	22639	Geranium sanguineum	x	34	3034	2	3	10	0	100	0	58.302	24.795	57.441	24.599	59.294	0.9872	22639
244	22640	Geranium sanguineum	x	34	3034	2	3	15	0	225	0	58.307	24.793	57.098	24.6	58.898	0.57128	22640
245	22641	Geranium sanguineum	x	34	3034	2	3	20	0	400	0	58.347	24.796	56.883	24.6	58.584	0.2736	22641
246	22642	Geranium sanguineum	x	34	3034	2	3	25	0	625	0	58.4	24.779	56.784	24.6	58.484	0.1018	22642
247	22643	Geranium sanguineum	x	34	3034	2	3	30	0	900	0	58.43636364	24.79090909	56.76565657	24.6010101	58.46565657	0.043424242	22643
248	22707	Geranium sanguineum	x	34	3034	3	3	-30	0	900	0	59.714	24.67	57.67	24.508	59.57	-0.151	22707
249	22708	Geranium sanguineum	x	34	3034	3	3	-25	0	625	0	59.812	24.616	57.864	24.499	59.764	-0.0162	22708
250	22709	Geranium sanguineum	x	34	3034	3	3	-20	0	400	0	59.82	24.627	57.976	24.472	59.952	0.1102	22709
251	22710	Geranium sanguineum	x	34	3034	3	3	-15	0	225	0	59.883	24.605	58.06	24.412	60.058	0.1476	22710
252	22711	Geranium sanguineum	x	34	3034	3	3	-10	0	100	0	59.877	24.611	58.244	24.411	60.251	0.37373	22711
253	22712	Geranium sanguineum	x	34	3034	3	3	-5	0	25	0	59.86	24.612	58.355	24.4	60.37	0.52385	22712
254	22713	Geranium sanguineum	x	34	3034	3	3	0	0	0	0	59.896	24.61	58.916	24.4	61.05	1.15986	22713
255	22714	Geranium sanguineum	x	34	3034	3	3	5	0	25	0	59.936	24.611	58.984	24.403	61.139	1.20125	22714
256	22715	Geranium sanguineum	x	34	3034	3	3	10	0	100	0	59.989	24.603	58.687	24.455	60.787	0.7924	22715
257	22716	Geranium sanguineum	x	34	3034	3	3	15	0	225	0	59.96161616	24.60707071	58.44545455	24.4959596	60.5020202	0.530363636	22716
258	22717	Geranium sanguineum	x	34	3034	3	3	20	0	400	0	59.96060606	24.60808081	58.17171717	24.4989899	60.17171717	0.203464646	22717
259	22718	Geranium sanguineum	x	34	3034	3	3	25	0	625	0	59.92121212	24.62222222	58.01313131	24.5	60.01313131	0.053414141	22718
260	22719	Geranium sanguineum	x	34	3034	3	3	30	0	900	0	59.85353535	24.61818182	57.95959596	24.5	59.91919192	0.056979798	22719
261	22726	Geranium sanguineum	x	1	4001	0	0	-30	0	900	0	55.16464646	25.26969697	53.80808081	25.26969697	54.60505051	-0.584767677	22726
262	22727	Geranium sanguineum	x	1	4001	0	0	-25	0	625	0	54.925	25.208	53.795	25.198	54.595	-0.35955	22727
263	22728	Geranium sanguineum	x	1	4001	0	0	-20	0	400	0	54.804	25.2	53.824	25.119	54.623	-0.20654	22728
264	22729	Geranium sanguineum	x	1	4001	0	0	-15	0	225	0	54.665	25.2	53.934	25.121	54.733	0.05434	22729
265	22730	Geranium sanguineum	x	1	4001	0	0	-10	0	100	0	54.483	25.2	54.062	25.133	54.862	0.37806	22730
266	22731	Geranium sanguineum	x	1	4001	0	0	-5	0	25	0	54.334	25.2	54.002	25.164	54.802	0.46065	22731
267	22732	Geranium sanguineum	x	1	4001	0	0	0	0	0	0	54.164	25.2	53.927	25.171	54.727	0.54749	22732
268	22733	Geranium sanguineum	x	1	4001	0	0	5	0	25	0	54.001	25.202	53.576	25.197	54.289	0.32223	22733
269	22734	Geranium sanguineum	x	1	4001	0	0	10	0	100	0	53.913	25.21	53.214	25.2	53.914	0.00921	22734
270	22735	Geranium sanguineum	x	1	4001	0	0	15	0	225	0	53.9	25.26666667	52.97777778	25.2	53.67777778	-0.239393939	22735
271	22736	Geranium sanguineum	x	1	4001	0	0	20	0	400	0	53.81414141	25.28383838	52.81818182	25.2	53.51818182	-0.329959596	22736
272	22737	Geranium sanguineum	x	1	4001	0	0	25	0	625	0	53.79191919	25.29191919	52.77575758	25.20707071	53.47575758	-0.354828283	22737
273	22738	Geranium sanguineum	x	1	4001	0	0	30	0	900	0	53.74949495	25.29191919	52.75252525	25.21414141	53.45252525	-0.338191919	22738
274	22802	Geranium sanguineum	x	1	4001	1	0	-30	0	900	0	50.253	25.653	49.91	25.588	50.299	0.01221	22802
275	22803	Geranium sanguineum	x	1	4001	1	0	-25	0	625	0	50.282	25.685	50.023	25.533	50.423	0.10852	22803
276	22804	Geranium sanguineum	x	1	4001	1	0	-20	0	400	0	50.252	25.661	50.187	25.517	50.587	0.31995	22804
277	22805	Geranium sanguineum	x	1	4001	1	0	-15	0	225	0	50.27	25.691	50.337	25.534	50.737	0.46789	22805
278	22806	Geranium sanguineum	x	1	4001	1	0	-10	0	100	0	50.203	25.689	50.564	25.539	50.991	0.78609	22806
279	22807	Geranium sanguineum	x	1	4001	1	0	-5	0	25	0	50.11212121	25.68686869	50.63535354	25.57878788	51.06666667	0.955969697	22807
280	22808	Geranium sanguineum	x	1	4001	1	0	0	0	0	0	50.06767677	25.66060606	50.46666667	25.57373737	50.86666667	0.813737374	22808
281	22809	Geranium sanguineum	x	1	4001	1	0	5	0	25	0	50.01111111	25.68888889	50.1979798	25.59393939	50.5979798	0.572989899	22809
282	22810	Geranium sanguineum	x	1	4001	1	0	10	0	100	0	49.97272727	25.7	49.9989899	25.5979798	50.3989899	0.391151515	22810
283	22811	Geranium sanguineum	x	1	4001	1	0	15	0	225	0	49.923	25.698	49.744	25.6	50.046	0.15882	22811
284	22812	Geranium sanguineum	x	1	4001	1	0	20	0	400	0	50.006	25.698	49.652	25.6	49.952	-0.02628	22812
285	22813	Geranium sanguineum	x	1	4001	1	0	25	0	625	0	49.952	25.699	49.572	25.6	49.872	-0.06108	22813
286	22814	Geranium sanguineum	x	1	4001	1	0	30	0	900	0	49.983	25.698	49.506	25.6	49.806	-0.16534	22814
287	22878	Geranium sanguineum	x	1	4001	2	0	-30	0	900	0	53.2040404	25.4020202	52.65757576	25.27171717	53.31111111	0.102333333	22878
288	22879	Geranium sanguineum	x	1	4001	2	0	-25	0	625	0	53.2040404	25.4	52.82121212	25.2	53.52121212	0.283505051	22879
289	22880	Geranium sanguineum	x	1	4001	2	0	-20	0	400	0	53.296	25.4	52.955	25.2	53.655	0.33953	22880
290	22881	Geranium sanguineum	x	1	4001	2	0	-15	0	225	0	53.4	25.4	53.097	25.2	53.797	0.39278	22881
291	22882	Geranium sanguineum	x	1	4001	2	0	-10	0	100	0	53.4	25.4	53.224	25.199	53.924	0.53326	22882
292	22883	Geranium sanguineum	x	1	4001	2	0	-5	0	25	0	53.4	25.4	53.506	25.2	54.221	0.84551	22883
293	22884	Geranium sanguineum	x	1	4001	2	0	0	0	0	0	53.391	25.399	53.48	25.2	54.18	0.8258	22884
294	22885	Geranium sanguineum	x	1	4001	2	0	5	0	25	0	53.387	25.397	53.367	25.2	54.067	0.70444	22885
295	22886	Geranium sanguineum	x	1	4001	2	0	10	0	100	0	53.387	25.393	53.19	25.2	53.89	0.5088	22886
296	22887	Geranium sanguineum	x	1	4001	2	0	15	0	225	0	53.392	25.381	53.009	25.2	53.709	0.30308	22887
297	22888	Geranium sanguineum	x	1	4001	2	0	20	0	400	0	53.3969697	25.35555556	52.91515152	25.2	53.61515152	0.19469697	22888
298	22889	Geranium sanguineum	x	1	4001	2	0	25	0	625	0	53.46464646	25.33535354	52.92727273	25.2	53.62727273	0.140353535	22889
299	22890	Geranium sanguineum	x	1	4001	2	0	30	0	900	0	53.64545455	25.32222222	53.09090909	25.2	53.79090909	0.140454545	22890
300	22954	Geranium sanguineum	x	1	4001	3	0	-30	0	900	0	52.603	25.1	52.15	24.955	52.75	0.14152	22954
301	22955	Geranium sanguineum	x	1	4001	3	0	-25	0	625	0	52.50505051	25.1	52.19090909	24.9010101	52.79090909	0.284858586	22955
302	22956	Geranium sanguineum	x	1	4001	3	0	-20	0	400	0	52.52653061	25.1	52.23265306	24.9	52.83265306	0.309642857	22956
303	22957	Geranium sanguineum	x	1	4001	3	0	-15	0	225	0	52.52626263	25.1	52.29393939	24.9	52.89393939	0.377717172	22957
304	22958	Geranium sanguineum	x	1	4001	3	0	-10	0	100	0	52.49393939	25.1	52.35454545	24.9	52.95757576	0.477131313	22958
305	22959	Geranium sanguineum	x	1	4001	3	0	-5	0	25	0	52.491	25.099	52.496	24.9	53.108	0.63644	22959
306	22960	Geranium sanguineum	x	1	4001	3	0	0	0	0	0	52.486	25.099	52.618	24.9	53.244	0.7767	22960
307	22961	Geranium sanguineum	x	1	4001	3	0	5	0	25	0	52.4	25.1	52.533	24.903	53.15	0.76858	22961
308	22962	Geranium sanguineum	x	1	4001	3	0	10	0	100	0	52.413	25.1	52.336	24.9	52.936	0.53763	22962
309	22963	Geranium sanguineum	x	1	4001	3	0	15	0	225	0	52.4	25.1	52.12929293	24.90606061	52.72929293	0.321535354	22963
310	22964	Geranium sanguineum	x	1	4001	3	0	20	0	400	0	52.314	25.1	51.93	24.949	52.53	0.18729	22964
311	22965	Geranium sanguineum	x	1	4001	3	0	25	0	625	0	52.173	25.098	51.775	24.937	52.336	0.15664	22965
312	22966	Geranium sanguineum	x	1	4001	3	0	30	0	900	0	52.03	25.1	51.64	24.906	52.141	0.15039	22966
313	20953	Geranium sanguineum	z	14	3014	0	2	0	5	0	25	55.32626263	24.7	54.47676768	24.57676768	55.35353535	0.003717172	20953
314	20954	Geranium sanguineum	z	14	3014	0	2	0	10	0	100	55.229	24.705	54.414	24.582	55.242	0.03068	20954
315	20955	Geranium sanguineum	z	14	3014	0	2	0	15	0	225	55.274	24.704	54.391	24.591	55.192	-0.04008	20955
316	20956	Geranium sanguineum	z	14	3014	0	2	0	20	0	400	55.19	24.721	54.364	24.595	55.164	0.01368	20956
317	20957	Geranium sanguineum	z	14	3014	0	2	0	25	0	625	55.262	24.789	54.291	24.6	55.091	-0.14008	20957
318	20958	Geranium sanguineum	z	14	3014	0	2	0	30	0	900	55.17171717	24.7989899	54.23939394	24.6	55.03939394	-0.10759596	20958
319	21029	Geranium sanguineum	z	14	3014	1	2	0	5	0	25	47.62727273	25.19494949	47.60505051	25.08989899	47.60505051	0.014383838	21029
320	21030	Geranium sanguineum	z	14	3014	1	2	0	10	0	100	47.58181818	25.2	47.46666667	25.08585859	47.46666667	-0.095141414	21030
321	21031	Geranium sanguineum	z	14	3014	1	2	0	15	0	225	47.36363636	25.18585859	47.27070707	25.05959596	47.27070707	-0.095717172	21031
322	21032	Geranium sanguineum	z	14	3014	1	2	0	20	0	400	47.08080808	25.1989899	46.95959596	25.04646465	46.94848485	-0.161060606	21032
323	21033	Geranium sanguineum	z	14	3014	1	2	0	25	0	625	46.862	25.198	46.792	25.017	46.702	-0.12996	21033
324	21034	Geranium sanguineum	z	14	3014	1	2	0	30	0	900	46.746	25.2	46.632	25.007	46.532	-0.19316	21034
325	21105	Geranium sanguineum	z	14	3014	2	2	0	5	0	25	53.506	24.9	53.029	24.703	53.729	0.20358	21105
326	21106	Geranium sanguineum	z	14	3014	2	2	0	10	0	100	53.71111111	24.9	53.2030303	24.7	53.9030303	0.193282828	21106
327	21107	Geranium sanguineum	z	14	3014	2	2	0	15	0	225	53.81818182	24.9	53.31010101	24.7010101	54.01010101	0.206131313	21107
328	21108	Geranium sanguineum	z	14	3014	2	2	0	20	0	400	53.87878788	24.9	53.40707071	24.70707071	54.10707071	0.254131313	21108
329	21109	Geranium sanguineum	z	14	3014	2	2	0	25	0	625	54.09191919	24.9	53.5030303	24.71212121	54.2030303	0.148474747	21109
330	21110	Geranium sanguineum	z	14	3014	2	2	0	30	0	900	54.299	24.9	53.65	24.701	54.4	0.106	21110
331	21181	Geranium sanguineum	z	14	3014	3	2	0	5	0	25	52.36060606	24.6	51.94545455	24.43030303	52.49090909	0.13730303	21181
332	21182	Geranium sanguineum	z	14	3014	3	2	0	10	0	100	52.31958763	24.58969072	51.98865979	24.4	52.57731959	0.22671134	21182
333	21183	Geranium sanguineum	z	14	3014	3	2	0	15	0	225	52.27676768	24.59191919	51.9	24.4	52.4	0.170232323	21183
334	21184	Geranium sanguineum	z	14	3014	3	2	0	20	0	400	52.18484848	24.58888889	51.81717172	24.4	52.31717172	0.169383838	21184
335	21185	Geranium sanguineum	z	14	3014	3	2	0	25	0	625	52.06464646	24.53636364	51.73131313	24.4	52.23131313	0.193424242	21185
336	21186	Geranium sanguineum	z	14	3014	3	2	0	30	0	900	51.927	24.516	51.651	24.4	52.151	0.24112	21186
337	21238	Geranium sanguineum	z	18	3018	0	1	0	5	0	25	49.987	24.6	50.032	24.464	50.032	0.01299	21238
338	21239	Geranium sanguineum	z	18	3018	0	1	0	10	0	100	49.836	24.599	49.845	24.451	49.845	-0.01837	21239
339	21240	Geranium sanguineum	z	18	3018	0	1	0	15	0	225	49.72626263	24.6010101	49.75050505	24.47272727	49.75050505	-0.000767677	21240
340	21241	Geranium sanguineum	z	18	3018	0	1	0	20	0	400	49.61212121	24.6	49.62323232	24.49090909	49.62323232	-0.011313131	21241
341	21242	Geranium sanguineum	z	18	3018	0	1	0	25	0	625	49.54848485	24.6010101	49.46767677	24.5	49.46767677	-0.099181818	21242
342	21243	Geranium sanguineum	z	18	3018	0	1	0	30	0	900	49.44747475	24.61818182	49.38080808	24.5	49.38080808	-0.083060606	21243
343	21314	Geranium sanguineum	z	18	3018	1	1	0	5	0	25	39.713	25.107	39.619	25.019	39.819	0.12678	21314
344	21315	Geranium sanguineum	z	18	3018	1	1	0	10	0	100	39.707	25.158	39.477	25.002	39.677	-0.00571	21315
345	21316	Geranium sanguineum	z	18	3018	1	1	0	15	0	225	39.603	25.164	39.281	25.001	39.481	-0.09273	21316
346	21317	Geranium sanguineum	z	18	3018	1	1	0	20	0	400	39.497	25.143	39.171	25	39.371	-0.09442	21317
347	21318	Geranium sanguineum	z	18	3018	1	1	0	25	0	625	39.436	25.138	39.13	25.003	39.33	-0.0736	21318
348	21319	Geranium sanguineum	z	18	3018	1	1	0	30	0	900	39.41212121	25.11818182	39.05151515	25.00505051	39.25151515	-0.126111111	21319
349	21390	Geranium sanguineum	z	18	3018	2	1	0	5	0	25	45.527	24.9	45.776	24.723	45.876	0.32039	21390
350	21391	Geranium sanguineum	z	18	3018	2	1	0	10	0	100	45.579	24.9	45.706	24.7	45.806	0.19988	21391
351	21392	Geranium sanguineum	z	18	3018	2	1	0	15	0	225	45.571	24.9	45.7	24.7	45.8	0.202	21392
352	21393	Geranium sanguineum	z	18	3018	2	1	0	20	0	400	45.599	24.898	45.735	24.7	45.835	0.2083	21393
353	21394	Geranium sanguineum	z	18	3018	2	1	0	25	0	625	45.685	24.9	45.781	24.7	45.881	0.16737	21394
354	21395	Geranium sanguineum	z	18	3018	2	1	0	30	0	900	45.7	24.9	45.88888889	24.7	45.98888889	0.257222222	21395
355	21466	Geranium sanguineum	z	18	3018	3	1	0	5	0	25	42.685	24.414	42.895	24.296	42.995	0.3513	21466
356	21467	Geranium sanguineum	z	18	3018	3	1	0	10	0	100	42.809	24.409	42.987	24.29	43.087	0.31726	21467
357	21468	Geranium sanguineum	z	18	3018	3	1	0	15	0	225	42.824	24.414	43.082	24.292	43.182	0.39454	21468
358	21469	Geranium sanguineum	z	18	3018	3	1	0	20	0	400	42.962	24.403	43.107	24.258	43.207	0.28113	21469
359	21470	Geranium sanguineum	z	18	3018	3	1	0	25	0	625	43.026	24.402	43.184	24.282	43.284	0.2923	21470
360	21471	Geranium sanguineum	z	18	3018	3	1	0	30	0	900	43.1	24.402	43.274	24.29	43.374	0.30575	21471
361	21542	Geranium sanguineum	z	22	3022	0	1	0	5	0	25	38.85555556	24.62828283	38.34040404	24.54242424	38.74040404	-0.091323232	21542
362	21543	Geranium sanguineum	z	22	3022	0	1	0	10	0	100	38.731	24.637	38.315	24.571	38.715	0.00996	21543
363	21544	Geranium sanguineum	z	22	3022	0	1	0	15	0	225	38.713	24.671	38.114	24.562	38.531	-0.15612	21544
364	21545	Geranium sanguineum	z	22	3022	0	1	0	20	0	400	38.702	24.7	38.083	24.574	38.509	-0.17364	21545
365	21546	Geranium sanguineum	z	22	3022	0	1	0	25	0	625	38.65	24.7	38.098	24.589	38.51	-0.10784	21546
366	21547	Geranium sanguineum	z	22	3022	0	1	0	30	0	900	38.56161616	24.7	38.11313131	24.6	38.51414141	-0.005535354	21547
367	21618	Geranium sanguineum	z	22	3022	1	1	0	5	0	25	36.43434343	25.27676768	35.71717172	25.2	36.31717172	-0.078545455	21618
368	21619	Geranium sanguineum	z	22	3022	1	1	0	10	0	100	36.411	25.283	35.746	25.186	36.346	-0.02868	21619
369	21620	Geranium sanguineum	z	22	3022	1	1	0	15	0	225	36.403	25.222	35.745	25.175	36.345	-0.0216	21620
370	21621	Geranium sanguineum	z	22	3022	1	1	0	20	0	400	36.43061224	25.26530612	35.75	25.18061224	36.35	-0.044612245	21621
371	21622	Geranium sanguineum	z	22	3022	1	1	0	25	0	625	36.44444444	25.29191919	35.78686869	25.18888889	36.38686869	-0.024525253	21622
372	21623	Geranium sanguineum	z	22	3022	1	1	0	30	0	900	36.43838384	25.28181818	35.84141414	25.18989899	36.44141414	0.031717172	21623
373	21694	Geranium sanguineum	z	22	3022	2	1	0	5	0	25	35.174	24.8	34.497	24.604	35.197	0.06124	21694
374	21695	Geranium sanguineum	z	22	3022	2	1	0	10	0	100	35.166	24.792	34.455	24.6	35.155	0.0306	21695
375	21696	Geranium sanguineum	z	22	3022	2	1	0	15	0	225	35.154	24.8	34.448	24.6	35.148	0.03616	21696
376	21697	Geranium sanguineum	z	22	3022	2	1	0	20	0	400	35.086	24.799	34.366	24.6	35.11	0.02872	21697
377	21698	Geranium sanguineum	z	22	3022	2	1	0	25	0	625	35.086	24.792	34.321	24.6	35.1	-0.01268	21698
378	21699	Geranium sanguineum	z	22	3022	2	1	0	30	0	900	35.094	24.797	34.314	24.6	35.1	-0.02712	21699
379	21770	Geranium sanguineum	z	22	3022	3	1	0	5	0	25	37.62828283	24.41717172	37.34949495	24.2959596	37.84949495	0.226252525	21770
380	21771	Geranium sanguineum	z	22	3022	3	1	0	10	0	100	37.76060606	24.4010101	37.55050505	24.2959596	38.05050505	0.278858586	21771
381	21772	Geranium sanguineum	z	22	3022	3	1	0	15	0	225	37.90505051	24.4010101	37.66464646	24.28484848	38.16464646	0.239424242	21772
382	21773	Geranium sanguineum	z	22	3022	3	1	0	20	0	400	38.05656566	24.4	37.80505051	24.25151515	38.30505051	0.216373737	21773
383	21774	Geranium sanguineum	z	22	3022	3	1	0	25	0	625	38.193	24.4	37.889	24.266	38.389	0.15688	21774
384	21775	Geranium sanguineum	z	22	3022	3	1	0	30	0	900	38.271	24.4	37.975	24.223	38.468	0.158	21775
385	21846	Geranium sanguineum	z	26	3026	0	1	0	5	0	25	40.61212121	24.71212121	40.52626263	24.6	40.72626263	0.12430303	21846
386	21847	Geranium sanguineum	z	26	3026	0	1	0	10	0	100	40.63232323	24.73232323	40.5	24.6	40.7	0.079676768	21847
387	21848	Geranium sanguineum	z	26	3026	0	1	0	15	0	225	40.68686869	24.79090909	40.47373737	24.6010101	40.67373737	0.000707071	21848
388	21849	Geranium sanguineum	z	26	3026	0	1	0	20	0	400	40.63535354	24.8	40.37878788	24.62121212	40.57878788	-0.036080808	21849
389	21850	Geranium sanguineum	z	26	3026	0	1	0	25	0	625	40.535	24.799	40.31	24.646	40.51	0.0003	21850
390	21851	Geranium sanguineum	z	26	3026	0	1	0	30	0	900	40.5	24.799	40.261	24.651	40.461	-0.01027	21851
391	21922	Geranium sanguineum	z	26	3026	1	1	0	5	0	25	36.824	25.102	36.387	24.989	36.887	0.05691	21922
392	21923	Geranium sanguineum	z	26	3026	1	1	0	10	0	100	36.83030303	25.1040404	36.39292929	24.98686869	36.89292929	0.056121212	21923
393	21924	Geranium sanguineum	z	26	3026	1	1	0	15	0	225	36.796	25.102	36.364	24.96	36.864	0.06352	21924
394	21925	Geranium sanguineum	z	26	3026	1	1	0	20	0	400	36.804	25.1	36.368	24.987	36.868	0.05924	21925
395	21926	Geranium sanguineum	z	26	3026	1	1	0	25	0	625	36.716	25.1	36.238	24.984	36.738	0.02634	21926
396	21927	Geranium sanguineum	z	26	3026	1	1	0	30	0	900	36.68989899	25.1010101	36.20505051	24.98282828	36.70505051	0.02179798	21927
397	21998	Geranium sanguineum	z	26	3026	2	1	0	5	0	25	43.653	24.903	43.9	24.794	43.9	0.226	21998
398	21999	Geranium sanguineum	z	26	3026	2	1	0	10	0	100	43.946	24.919	44.269	24.79	44.239	0.27704	21999
399	22000	Geranium sanguineum	z	26	3026	2	1	0	15	0	225	44.345	24.913	44.667	24.768	44.567	0.24832	22000
400	22001	Geranium sanguineum	z	26	3026	2	1	0	20	0	400	44.673	24.9	44.975	24.75	44.875	0.20768	22001
401	22002	Geranium sanguineum	z	26	3026	2	1	0	25	0	625	44.985	24.9	45.189	24.714	45.089	0.09477	22002
402	22003	Geranium sanguineum	z	26	3026	2	1	0	30	0	900	45.083	24.903	45.375	24.718	45.275	0.16975	22003
403	22074	Geranium sanguineum	z	26	3026	3	1	0	5	0	25	46.37070707	24.7959596	46.50808081	24.6	46.30808081	-0.062191919	22074
404	22075	Geranium sanguineum	z	26	3026	3	1	0	10	0	100	46.3	24.7989899	46.4989899	24.6	46.2989899	6.06E-05	22075
405	22076	Geranium sanguineum	z	26	3026	3	1	0	15	0	225	46.263	24.755	46.494	24.599	46.294	0.03242	22076
406	22077	Geranium sanguineum	z	26	3026	3	1	0	20	0	400	46.20909091	24.71919192	46.4040404	24.5989899	46.2040404	0.002666667	22077
407	22078	Geranium sanguineum	z	26	3026	3	1	0	25	0	625	46.17373737	24.77474747	46.36666667	24.5989899	46.16666667	0.003262626	22078
408	22079	Geranium sanguineum	z	26	3026	3	1	0	30	0	900	46.134	24.752	46.337	24.6	46.137	0.01541	22079
409	22492	Geranium sanguineum	z	34	3034	0	3	0	5	0	25	52.099	24.998	51.748	24.895	52.469	0.37085	22492
410	22493	Geranium sanguineum	z	34	3034	0	3	0	10	0	100	52.146	25.001	51.713	24.895	52.413	0.28165	22493
411	22494	Geranium sanguineum	z	34	3034	0	3	0	15	0	225	52.001	25.001	51.551	24.9	52.251	0.23314	22494
412	22495	Geranium sanguineum	z	34	3034	0	3	0	20	0	400	51.93877551	25	51.3755102	24.9	52.04387755	0.084836735	22495
413	22496	Geranium sanguineum	z	34	3034	0	3	0	25	0	625	51.70909091	25.01111111	51.15656566	24.9	51.75656566	0.052707071	22496
414	22497	Geranium sanguineum	z	34	3034	0	3	0	30	0	900	51.50505051	25.06767677	50.97373737	24.9	51.57373737	0.037434343	22497
415	22568	Geranium sanguineum	z	34	3034	1	3	0	5	0	25	57.72	25.199	56.693	25.002	58.395	0.673	22568
416	22569	Geranium sanguineum	z	34	3034	1	3	0	10	0	100	57.87070707	25.16565657	56.52626263	24.98888889	58.22525253	0.322808081	22569
417	22570	Geranium sanguineum	z	34	3034	1	3	0	15	0	225	57.96326531	25.10510204	56.55306122	24.94285714	58.25306122	0.262408163	22570
418	22571	Geranium sanguineum	z	34	3034	1	3	0	20	0	400	57.95959596	25.11010101	56.56060606	24.96868687	58.26060606	0.275131313	22571
419	22572	Geranium sanguineum	z	34	3034	1	3	0	25	0	625	58.04545455	25.1030303	56.55757576	24.90909091	58.25757576	0.185626263	22572
420	22573	Geranium sanguineum	z	34	3034	1	3	0	30	0	900	58.04242424	25.1	56.6	24.9	58.3	0.239575758	22573
421	22644	Geranium sanguineum	z	34	3034	2	3	0	5	0	25	58.3989899	24.7959596	56.96767677	24.6	58.72020202	0.323222222	22644
422	22645	Geranium sanguineum	z	34	3034	2	3	0	10	0	100	58.468	24.792	56.9	24.6	58.6	0.173	22645
423	22646	Geranium sanguineum	z	34	3034	2	3	0	15	0	225	58.453	24.795	56.9	24.6	58.6	0.188	22646
424	22647	Geranium sanguineum	z	34	3034	2	3	0	20	0	400	58.524	24.764	56.921	24.599	58.642	0.1422	22647
425	22648	Geranium sanguineum	z	34	3034	2	3	0	25	0	625	58.563	24.749	56.981	24.6	58.762	0.1752	22648
426	22649	Geranium sanguineum	z	34	3034	2	3	0	30	0	900	58.6	24.71	56.995	24.6	58.79	0.155	22649
427	22720	Geranium sanguineum	z	34	3034	3	3	0	5	0	25	59.76363636	24.61212121	57.96767677	24.4959596	59.93535354	0.156575758	22720
428	22721	Geranium sanguineum	z	34	3034	3	3	0	10	0	100	59.60606061	24.6020202	57.75757576	24.47676768	59.65757576	0.062030303	22721
429	22722	Geranium sanguineum	z	34	3034	3	3	0	15	0	225	59.42020202	24.6010101	57.56363636	24.46363636	59.46262626	0.015616162	22722
430	22723	Geranium sanguineum	z	34	3034	3	3	0	20	0	400	59.25050505	24.5989899	57.43131313	24.45555556	59.27070707	0.027060606	22723
431	22724	Geranium sanguineum	z	34	3034	3	3	0	25	0	625	59.043	24.599	57.263	24.485	59.063	0.03261	22724
432	22725	Geranium sanguineum	z	34	3034	3	3	0	30	0	900	58.83434343	24.61919192	57.11818182	24.49494949	58.91818182	0.068242424	22725
433	22739	Geranium sanguineum	z	1	4001	0	0	0	5	0	25	53.77979798	25.2989899	52.85757576	25.2020202	53.55757576	-0.251939394	22739
434	22740	Geranium sanguineum	z	1	4001	0	0	0	10	0	100	53.7989899	25.2959596	52.94848485	25.2	53.64848485	-0.170656566	22740
435	22741	Geranium sanguineum	z	1	4001	0	0	0	15	0	225	53.8979798	25.3	52.98989899	25.2	53.68989899	-0.224090909	22741
436	22742	Geranium sanguineum	z	1	4001	0	0	0	20	0	400	53.98585859	25.3	53.0040404	25.2	53.7040404	-0.296373737	22742
437	22743	Geranium sanguineum	z	1	4001	0	0	0	25	0	625	53.99292929	25.3	53.01515152	25.2	53.71515152	-0.291111111	22743
438	22744	Geranium sanguineum	z	1	4001	0	0	0	30	0	900	54	25.3	53.066	25.2	53.766	-0.24174	22744
439	22815	Geranium sanguineum	z	1	4001	1	0	0	5	0	25	49.92	25.699	49.638	25.6	49.938	0.04418	22815
440	22816	Geranium sanguineum	z	1	4001	1	0	0	10	0	100	49.883	25.698	49.528	25.6	49.828	-0.04091	22816
441	22817	Geranium sanguineum	z	1	4001	1	0	0	15	0	225	49.798	25.695	49.466	25.6	49.766	-0.0244	22817
442	22818	Geranium sanguineum	z	1	4001	1	0	0	20	0	400	49.739	25.697	49.373	25.6	49.673	-0.06797	22818
443	22819	Geranium sanguineum	z	1	4001	1	0	0	25	0	625	49.624	25.7	49.247	25.6	49.547	-0.09283	22819
444	22820	Geranium sanguineum	z	1	4001	1	0	0	30	0	900	49.511	25.7	49.183	25.6	49.483	-0.0507	22820
445	22891	Geranium sanguineum	z	1	4001	2	0	0	5	0	25	53.95	25.308	53.46	25.196	54.168	0.2446	22891
446	22892	Geranium sanguineum	z	1	4001	2	0	0	10	0	100	54.28	25.318	53.735	25.182	54.509	0.21911	22892
447	22893	Geranium sanguineum	z	1	4001	2	0	0	15	0	225	54.57777778	25.31212121	53.96363636	25.16565657	54.76363636	0.17430303	22893
448	22894	Geranium sanguineum	z	1	4001	2	0	0	20	0	400	54.73737374	25.3040404	54.10707071	25.15151515	54.90707071	0.173474747	22894
449	22895	Geranium sanguineum	z	1	4001	2	0	0	25	0	625	54.74747475	25.30707071	54.12525253	25.12121212	54.92525253	0.183555556	22895
450	22896	Geranium sanguineum	z	1	4001	2	0	0	30	0	900	54.64591837	25.30612245	54.04285714	25.1	54.84285714	0.193683673	22896
451	22967	Geranium sanguineum	z	1	4001	3	0	0	5	0	25	51.971	25.098	51.655	24.901	52.163	0.22597	22967
452	22968	Geranium sanguineum	z	1	4001	3	0	0	10	0	100	51.855	25.099	51.562	24.9	52.062	0.23882	22968
453	22969	Geranium sanguineum	z	1	4001	3	0	0	15	0	225	51.801	25.1	51.516	24.9	52.016	0.24176	22969
454	22970	Geranium sanguineum	z	1	4001	3	0	0	20	0	400	51.796	25.095	51.494	24.9	51.994	0.22234	22970
455	22971	Geranium sanguineum	z	1	4001	3	0	0	25	0	625	51.715	25.093	51.438	24.9	51.938	0.24118	22971
456	22972	Geranium sanguineum	z	1	4001	3	0	0	30	0	900	51.61428571	25.09795918	51.34591837	24.9	51.84591837	0.24022449	22972
