# Supplementary material for: Floral Humidity in Flowering Plants: A Preliminary Survey
Source: Front Plant Sci. 2020 Mar 6;11:249. doi: 10.3389/fpls.2020.00249 (PMC7068853; doi:10.3389/fpls.2020.00249)
Supplement: SUPPLEMENTARY FILE 2 — A zipped file containing floral humidity data collected by the robot arm transects as described in the main text. A word document within the zipped files explains the data formatting in detail. Datafiles themselves are in CSV format. [file Data_Sheet_2.zip › Floral humidity data/Flowers/Geranium sanguineum Raw.csv]

	X.	Individual	Species	totIndividual	date	sample..	Sample.order	x.or.z.transect	xoffset	zoffset	Background.Humidity	Background.Temperature	Focal.Humidity	Focal.Temperature	Corrected.Focal.humidity	Change.in.RH.	block	BE	Tag	N
1	94618	14	Geranium sanguineum	3014	2018-06-28-12-47-03	0	2	x	-30	0	54.8	24.6	53.8	24.5	54.6	-0.228	20940	First10	Here	1
2	94619	14	Geranium sanguineum	3014	2018-06-28-12-47-05	0	2	x	-30	0	54.7	24.6	53.8	24.5	54.6	-0.128	20940	First10	Here	2
3	94620	14	Geranium sanguineum	3014	2018-06-28-12-47-07	0	2	x	-30	0	54.7	24.6	53.8	24.5	54.6	-0.128	20940	First10	Here	3
4	94621	14	Geranium sanguineum	3014	2018-06-28-12-47-09	0	2	x	-30	0	54.7	24.6	53.8	24.5	54.6	-0.128	20940	First10	Here	4
5	94622	14	Geranium sanguineum	3014	2018-06-28-12-47-11	0	2	x	-30	0	54.8	24.6	53.7	24.4	54.5	-0.339	20940	First10	Here	5
6	94623	14	Geranium sanguineum	3014	2018-06-28-12-47-13	0	2	x	-30	0	54.7	24.6	53.8	24.5	54.6	-0.128	20940	First10	Here	6
7	94624	14	Geranium sanguineum	3014	2018-06-28-12-47-15	0	2	x	-30	0	54.7	24.6	53.8	24.5	54.6	-0.128	20940	First10	Here	7
8	94625	14	Geranium sanguineum	3014	2018-06-28-12-47-17	0	2	x	-30	0	54.7	24.6	53.8	24.5	54.6	-0.128	20940	First10	Here	8
9	94626	14	Geranium sanguineum	3014	2018-06-28-12-47-19	0	2	x	-30	0	54.8	24.6	53.8	24.5	54.6	-0.228	20940	First10	Here	9
10	94627	14	Geranium sanguineum	3014	2018-06-28-12-47-21	0	2	x	-30	0	54.7	24.5	53.8	24.5	54.6	-0.128	20940	First10	Here	10
11	94628	14	Geranium sanguineum	3014	2018-06-28-12-47-23	0	2	x	-30	0	54.7	24.6	53.8	24.5	54.6	-0.128	20940			11
12	94629	14	Geranium sanguineum	3014	2018-06-28-12-47-25	0	2	x	-30	0	54.7	24.6	53.8	24.5	54.6	-0.128	20940			12
13	94630	14	Geranium sanguineum	3014	2018-06-28-12-47-27	0	2	x	-30	0	54.7	24.6	53.8	24.5	54.6	-0.128	20940			13
14	94631	14	Geranium sanguineum	3014	2018-06-28-12-47-29	0	2	x	-30	0	54.8	24.6	53.8	24.5	54.6	-0.228	20940			14
15	94632	14	Geranium sanguineum	3014	2018-06-28-12-47-31	0	2	x	-30	0	54.8	24.6	53.8	24.5	54.6	-0.228	20940			15
16	94633	14	Geranium sanguineum	3014	2018-06-28-12-47-35	0	2	x	-30	0	54.7	24.5	53.9	24.5	54.7	-0.016	20940			16
17	94634	14	Geranium sanguineum	3014	2018-06-28-12-47-37	0	2	x	-30	0	54.8	24.6	53.8	24.5	54.6	-0.228	20940			17
18	94635	14	Geranium sanguineum	3014	2018-06-28-12-47-39	0	2	x	-30	0	54.8	24.6	53.9	24.5	54.7	-0.116	20940			18
19	94636	14	Geranium sanguineum	3014	2018-06-28-12-47-41	0	2	x	-30	0	54.8	24.6	53.8	24.4	54.6	-0.228	20940			19
20	94637	14	Geranium sanguineum	3014	2018-06-28-12-47-43	0	2	x	-30	0	54.8	24.6	53.9	24.5	54.7	-0.116	20940			20
21	94638	14	Geranium sanguineum	3014	2018-06-28-12-47-45	0	2	x	-30	0	54.8	24.6	53.9	24.5	54.7	-0.116	20940			21
22	94639	14	Geranium sanguineum	3014	2018-06-28-12-47-47	0	2	x	-30	0	54.8	24.6	53.9	24.5	54.7	-0.116	20940			22
23	94640	14	Geranium sanguineum	3014	2018-06-28-12-47-49	0	2	x	-30	0	54.7	24.6	53.8	24.5	54.6	-0.128	20940			23
24	94641	14	Geranium sanguineum	3014	2018-06-28-12-47-51	0	2	x	-30	0	54.8	24.6	53.9	24.5	54.7	-0.116	20940			24
25	94642	14	Geranium sanguineum	3014	2018-06-28-12-47-53	0	2	x	-30	0	54.8	24.6	53.9	24.5	54.7	-0.116	20940			25
26	94643	14	Geranium sanguineum	3014	2018-06-28-12-47-55	0	2	x	-30	0	54.8	24.6	53.9	24.5	54.7	-0.116	20940			26
27	94644	14	Geranium sanguineum	3014	2018-06-28-12-47-57	0	2	x	-30	0	54.7	24.6	53.9	24.5	54.7	-0.016	20940			27
28	94645	14	Geranium sanguineum	3014	2018-06-28-12-47-59	0	2	x	-30	0	54.8	24.6	53.9	24.5	54.7	-0.116	20940			28
29	94646	14	Geranium sanguineum	3014	2018-06-28-12-48-01	0	2	x	-30	0	54.8	24.6	53.9	24.5	54.7	-0.116	20940			29
30	94647	14	Geranium sanguineum	3014	2018-06-28-12-48-03	0	2	x	-30	0	54.8	24.6	53.9	24.5	54.7	-0.116	20940			30
31	94648	14	Geranium sanguineum	3014	2018-06-28-12-48-05	0	2	x	-30	0	54.8	24.6	53.9	24.5	54.7	-0.116	20940			31
32	94649	14	Geranium sanguineum	3014	2018-06-28-12-48-07	0	2	x	-30	0	54.8	24.6	53.9	24.4	54.7	-0.116	20940			32
33	94650	14	Geranium sanguineum	3014	2018-06-28-12-48-10	0	2	x	-30	0	54.8	24.6	53.9	24.5	54.7	-0.116	20940			33
34	94651	14	Geranium sanguineum	3014	2018-06-28-12-48-12	0	2	x	-30	0	54.8	24.6	53.9	24.5	54.7	-0.116	20940			34
35	94652	14	Geranium sanguineum	3014	2018-06-28-12-48-14	0	2	x	-30	0	54.8	24.6	53.9	24.4	54.7	-0.116	20940			35
36	94653	14	Geranium sanguineum	3014	2018-06-28-12-48-16	0	2	x	-30	0	54.8	24.6	54	24.5	54.8	-0.004	20940			36
37	94654	14	Geranium sanguineum	3014	2018-06-28-12-48-18	0	2	x	-30	0	54.8	24.6	53.9	24.4	54.7	-0.116	20940			37
38	94655	14	Geranium sanguineum	3014	2018-06-28-12-48-20	0	2	x	-30	0	54.8	24.6	53.9	24.5	54.7	-0.116	20940			38
39	94656	14	Geranium sanguineum	3014	2018-06-28-12-48-22	0	2	x	-30	0	54.8	24.6	54	24.5	54.8	-0.004	20940			39
40	94657	14	Geranium sanguineum	3014	2018-06-28-12-48-24	0	2	x	-30	0	54.8	24.5	53.9	24.5	54.7	-0.116	20940			40
41	94658	14	Geranium sanguineum	3014	2018-06-28-12-48-26	0	2	x	-30	0	54.8	24.5	53.9	24.5	54.7	-0.116	20940			41
42	94659	14	Geranium sanguineum	3014	2018-06-28-12-48-28	0	2	x	-30	0	54.9	24.6	54	24.5	54.8	-0.104	20940			42
43	94660	14	Geranium sanguineum	3014	2018-06-28-12-48-30	0	2	x	-30	0	54.8	24.6	54	24.5	54.8	-0.004	20940			43
44	94661	14	Geranium sanguineum	3014	2018-06-28-12-48-32	0	2	x	-30	0	54.9	24.6	53.9	24.4	54.7	-0.216	20940			44
45	94662	14	Geranium sanguineum	3014	2018-06-28-12-48-34	0	2	x	-30	0	54.9	24.6	54	24.5	54.8	-0.104	20940			45
46	94663	14	Geranium sanguineum	3014	2018-06-28-12-48-36	0	2	x	-30	0	54.9	24.6	54	24.5	54.8	-0.104	20940			46
47	94664	14	Geranium sanguineum	3014	2018-06-28-12-48-38	0	2	x	-30	0	54.9	24.6	53.9	24.4	54.7	-0.216	20940			47
48	94665	14	Geranium sanguineum	3014	2018-06-28-12-48-40	0	2	x	-30	0	54.9	24.6	53.9	24.4	54.7	-0.216	20940			48
49	94666	14	Geranium sanguineum	3014	2018-06-28-12-48-42	0	2	x	-30	0	54.9	24.6	53.9	24.4	54.7	-0.216	20940			49
50	94667	14	Geranium sanguineum	3014	2018-06-28-12-48-44	0	2	x	-30	0	54.8	24.5	54	24.5	54.8	-0.004	20940			50
51	94668	14	Geranium sanguineum	3014	2018-06-28-12-48-46	0	2	x	-30	0	54.9	24.6	54	24.5	54.8	-0.104	20940			51
52	94669	14	Geranium sanguineum	3014	2018-06-28-12-48-48	0	2	x	-30	0	54.9	24.6	53.9	24.4	54.7	-0.216	20940			52
53	94670	14	Geranium sanguineum	3014	2018-06-28-12-48-50	0	2	x	-30	0	54.8	24.6	53.9	24.4	54.7	-0.116	20940			53
54	94671	14	Geranium sanguineum	3014	2018-06-28-12-48-52	0	2	x	-30	0	54.7	24.6	53.9	24.4	54.7	-0.016	20940			54
55	94672	14	Geranium sanguineum	3014	2018-06-28-12-48-54	0	2	x	-30	0	54.7	24.6	53.9	24.4	54.7	-0.016	20940			55
56	94673	14	Geranium sanguineum	3014	2018-06-28-12-48-56	0	2	x	-30	0	54.7	24.6	53.9	24.4	54.7	-0.016	20940			56
57	94674	14	Geranium sanguineum	3014	2018-06-28-12-48-58	0	2	x	-30	0	54.6	24.6	53.9	24.4	54.7	0.084	20940			57
58	94675	14	Geranium sanguineum	3014	2018-06-28-12-49-00	0	2	x	-30	0	54.5	24.5	54	24.5	54.8	0.296	20940			58
59	94676	14	Geranium sanguineum	3014	2018-06-28-12-49-02	0	2	x	-30	0	54.6	24.6	53.9	24.4	54.7	0.084	20940			59
60	94677	14	Geranium sanguineum	3014	2018-06-28-12-49-04	0	2	x	-30	0	54.6	24.6	54	24.5	54.8	0.196	20940			60
61	94678	14	Geranium sanguineum	3014	2018-06-28-12-49-06	0	2	x	-30	0	54.6	24.6	53.9	24.4	54.7	0.084	20940			61
62	94679	14	Geranium sanguineum	3014	2018-06-28-12-49-08	0	2	x	-30	0	54.7	24.6	54	24.5	54.8	0.096	20940			62
63	94680	14	Geranium sanguineum	3014	2018-06-28-12-49-10	0	2	x	-30	0	54.7	24.6	53.9	24.4	54.7	-0.016	20940			63
64	94681	14	Geranium sanguineum	3014	2018-06-28-12-49-12	0	2	x	-30	0	54.7	24.6	54	24.5	54.8	0.096	20940			64
65	94682	14	Geranium sanguineum	3014	2018-06-28-12-49-14	0	2	x	-30	0	54.7	24.6	53.9	24.4	54.7	-0.016	20940			65
66	94683	14	Geranium sanguineum	3014	2018-06-28-12-49-16	0	2	x	-30	0	54.7	24.6	53.9	24.4	54.7	-0.016	20940			66
67	94684	14	Geranium sanguineum	3014	2018-06-28-12-49-18	0	2	x	-30	0	54.7	24.6	53.9	24.4	54.7	-0.016	20940			67
68	94685	14	Geranium sanguineum	3014	2018-06-28-12-49-20	0	2	x	-30	0	54.7	24.6	53.9	24.4	54.7	-0.016	20940			68
69	94686	14	Geranium sanguineum	3014	2018-06-28-12-49-22	0	2	x	-30	0	54.7	24.6	53.9	24.4	54.7	-0.016	20940			69
70	94687	14	Geranium sanguineum	3014	2018-06-28-12-49-24	0	2	x	-30	0	54.7	24.6	53.9	24.4	54.7	-0.016	20940			70
71	94688	14	Geranium sanguineum	3014	2018-06-28-12-49-26	0	2	x	-30	0	54.7	24.6	53.9	24.4	54.7	-0.016	20940			71
72	94689	14	Geranium sanguineum	3014	2018-06-28-12-49-28	0	2	x	-30	0	54.7	24.6	54	24.4	54.8	0.096	20940			72
73	94690	14	Geranium sanguineum	3014	2018-06-28-12-49-30	0	2	x	-30	0	54.7	24.6	54	24.4	54.8	0.096	20940			73
74	94691	14	Geranium sanguineum	3014	2018-06-28-12-49-32	0	2	x	-30	0	54.7	24.5	53.9	24.4	54.7	-0.016	20940			74
75	94692	14	Geranium sanguineum	3014	2018-06-28-12-49-34	0	2	x	-30	0	54.7	24.6	54	24.4	54.8	0.096	20940			75
76	94693	14	Geranium sanguineum	3014	2018-06-28-12-49-36	0	2	x	-30	0	54.7	24.6	54	24.4	54.8	0.096	20940			76
77	94694	14	Geranium sanguineum	3014	2018-06-28-12-49-38	0	2	x	-30	0	54.8	24.6	54	24.4	54.8	-0.004	20940			77
78	94695	14	Geranium sanguineum	3014	2018-06-28-12-49-40	0	2	x	-30	0	54.8	24.6	53.9	24.4	54.7	-0.116	20940			78
79	94696	14	Geranium sanguineum	3014	2018-06-28-12-49-42	0	2	x	-30	0	54.8	24.6	54	24.4	54.8	-0.004	20940			79
80	94697	14	Geranium sanguineum	3014	2018-06-28-12-49-44	0	2	x	-30	0	54.8	24.6	54	24.4	54.8	-0.004	20940			80
81	94698	14	Geranium sanguineum	3014	2018-06-28-12-49-46	0	2	x	-30	0	54.8	24.6	54	24.4	54.8	-0.004	20940			81
82	94699	14	Geranium sanguineum	3014	2018-06-28-12-49-48	0	2	x	-30	0	54.8	24.6	54	24.4	54.8	-0.004	20940			82
83	94700	14	Geranium sanguineum	3014	2018-06-28-12-49-50	0	2	x	-30	0	54.8	24.6	54	24.4	54.8	-0.004	20940			83
84	94701	14	Geranium sanguineum	3014	2018-06-28-12-49-52	0	2	x	-30	0	54.7	24.5	54	24.4	54.8	0.096	20940			84
85	94702	14	Geranium sanguineum	3014	2018-06-28-12-49-54	0	2	x	-30	0	54.8	24.6	54	24.4	54.8	-0.004	20940			85
86	94703	14	Geranium sanguineum	3014	2018-06-28-12-49-56	0	2	x	-30	0	54.8	24.6	54	24.4	54.8	-0.004	20940			86
87	94704	14	Geranium sanguineum	3014	2018-06-28-12-49-58	0	2	x	-30	0	54.8	24.6	53.9	24.4	54.7	-0.116	20940			87
88	94705	14	Geranium sanguineum	3014	2018-06-28-12-50-00	0	2	x	-30	0	54.8	24.6	54	24.4	54.8	-0.004	20940			88
89	94706	14	Geranium sanguineum	3014	2018-06-28-12-50-02	0	2	x	-30	0	54.7	24.6	54	24.4	54.8	0.096	20940			89
90	94707	14	Geranium sanguineum	3014	2018-06-28-12-50-04	0	2	x	-30	0	54.8	24.6	53.9	24.4	54.7	-0.116	20940			90
91	94708	14	Geranium sanguineum	3014	2018-06-28-12-50-06	0	2	x	-30	0	54.7	24.6	54	24.4	54.8	0.096	20940	Last10	Here	91
92	94709	14	Geranium sanguineum	3014	2018-06-28-12-50-08	0	2	x	-30	0	54.8	24.6	54	24.4	54.8	-0.004	20940	Last10	Here	92
93	94710	14	Geranium sanguineum	3014	2018-06-28-12-50-10	0	2	x	-30	0	54.8	24.6	54	24.4	54.8	-0.004	20940	Last10	Here	93
94	94711	14	Geranium sanguineum	3014	2018-06-28-12-50-12	0	2	x	-30	0	54.8	24.6	54	24.4	54.8	-0.004	20940	Last10	Here	94
95	94712	14	Geranium sanguineum	3014	2018-06-28-12-50-14	0	2	x	-30	0	54.8	24.6	54	24.4	54.8	-0.004	20940	Last10	Here	95
96	94713	14	Geranium sanguineum	3014	2018-06-28-12-50-16	0	2	x	-30	0	54.8	24.6	54	24.4	54.8	-0.004	20940	Last10	Here	96
97	94714	14	Geranium sanguineum	3014	2018-06-28-12-50-18	0	2	x	-30	0	54.8	24.6	54	24.4	54.8	-0.004	20940	Last10	Here	97
98	94715	14	Geranium sanguineum	3014	2018-06-28-12-50-20	0	2	x	-30	0	54.7	24.5	54	24.4	54.8	0.096	20940	Last10	Here	98
99	94716	14	Geranium sanguineum	3014	2018-06-28-12-50-54	0	2	x	-25	0	54.8	24.6	54.1	24.4	54.9	0.108	20941	First10	Here	1
100	94717	14	Geranium sanguineum	3014	2018-06-28-12-50-56	0	2	x	-25	0	54.8	24.6	54.1	24.4	54.9	0.108	20941	First10	Here	2
101	94718	14	Geranium sanguineum	3014	2018-06-28-12-50-58	0	2	x	-25	0	54.7	24.6	54.1	24.4	54.9	0.208	20941	First10	Here	3
102	94719	14	Geranium sanguineum	3014	2018-06-28-12-51-00	0	2	x	-25	0	54.8	24.6	54.1	24.4	54.9	0.108	20941	First10	Here	4
103	94720	14	Geranium sanguineum	3014	2018-06-28-12-51-02	0	2	x	-25	0	54.8	24.6	54.1	24.4	54.9	0.108	20941	First10	Here	5
104	94721	14	Geranium sanguineum	3014	2018-06-28-12-51-04	0	2	x	-25	0	54.8	24.6	54.1	24.4	54.9	0.108	20941	First10	Here	6
105	94722	14	Geranium sanguineum	3014	2018-06-28-12-51-06	0	2	x	-25	0	54.8	24.6	54.1	24.4	54.9	0.108	20941	First10	Here	7
106	94723	14	Geranium sanguineum	3014	2018-06-28-12-51-08	0	2	x	-25	0	54.8	24.6	54.1	24.4	54.9	0.108	20941	First10	Here	8
107	94724	14	Geranium sanguineum	3014	2018-06-28-12-51-10	0	2	x	-25	0	54.9	24.6	54.1	24.4	54.9	0.008	20941	First10	Here	9
108	94725	14	Geranium sanguineum	3014	2018-06-28-12-51-12	0	2	x	-25	0	54.9	24.6	54.1	24.4	54.9	0.008	20941	First10	Here	10
109	94726	14	Geranium sanguineum	3014	2018-06-28-12-51-14	0	2	x	-25	0	54.8	24.6	54.1	24.4	54.9	0.108	20941			11
110	94727	14	Geranium sanguineum	3014	2018-06-28-12-51-16	0	2	x	-25	0	54.8	24.6	54.1	24.4	54.9	0.108	20941			12
111	94728	14	Geranium sanguineum	3014	2018-06-28-12-51-18	0	2	x	-25	0	54.8	24.6	54.1	24.4	54.9	0.108	20941			13
112	94729	14	Geranium sanguineum	3014	2018-06-28-12-51-20	0	2	x	-25	0	54.8	24.6	54.1	24.4	54.9	0.108	20941			14
113	94730	14	Geranium sanguineum	3014	2018-06-28-12-51-22	0	2	x	-25	0	54.8	24.6	54.1	24.4	54.9	0.108	20941			15
114	94731	14	Geranium sanguineum	3014	2018-06-28-12-51-24	0	2	x	-25	0	54.8	24.6	54.1	24.4	54.9	0.108	20941			16
115	94732	14	Geranium sanguineum	3014	2018-06-28-12-51-26	0	2	x	-25	0	54.8	24.6	54.1	24.4	54.9	0.108	20941			17
116	94733	14	Geranium sanguineum	3014	2018-06-28-12-51-28	0	2	x	-25	0	54.9	24.6	54.1	24.4	54.9	0.008	20941			18
117	94734	14	Geranium sanguineum	3014	2018-06-28-12-51-30	0	2	x	-25	0	54.9	24.6	54.1	24.4	54.9	0.008	20941			19
118	94735	14	Geranium sanguineum	3014	2018-06-28-12-51-32	0	2	x	-25	0	54.9	24.6	54.1	24.4	54.9	0.008	20941			20
119	94736	14	Geranium sanguineum	3014	2018-06-28-12-51-34	0	2	x	-25	0	54.9	24.6	54.1	24.4	54.9	0.008	20941			21
120	94737	14	Geranium sanguineum	3014	2018-06-28-12-51-36	0	2	x	-25	0	54.9	24.6	54.1	24.4	54.9	0.008	20941			22
121	94738	14	Geranium sanguineum	3014	2018-06-28-12-51-38	0	2	x	-25	0	54.9	24.6	54.1	24.4	54.9	0.008	20941			23
122	94739	14	Geranium sanguineum	3014	2018-06-28-12-51-40	0	2	x	-25	0	54.9	24.6	54.1	24.4	54.9	0.008	20941			24
123	94740	14	Geranium sanguineum	3014	2018-06-28-12-51-42	0	2	x	-25	0	54.9	24.6	54.1	24.4	54.9	0.008	20941			25
124	94741	14	Geranium sanguineum	3014	2018-06-28-12-51-44	0	2	x	-25	0	54.9	24.6	54.1	24.4	54.9	0.008	20941			26
125	94742	14	Geranium sanguineum	3014	2018-06-28-12-51-46	0	2	x	-25	0	54.9	24.6	54.1	24.4	54.9	0.008	20941			27
126	94743	14	Geranium sanguineum	3014	2018-06-28-12-51-48	0	2	x	-25	0	54.9	24.6	54.1	24.4	54.9	0.008	20941			28
127	94744	14	Geranium sanguineum	3014	2018-06-28-12-51-50	0	2	x	-25	0	54.9	24.6	54.1	24.4	54.9	0.008	20941			29
128	94745	14	Geranium sanguineum	3014	2018-06-28-12-51-52	0	2	x	-25	0	54.8	24.6	54.1	24.4	54.9	0.108	20941			30
129	94746	14	Geranium sanguineum	3014	2018-06-28-12-51-54	0	2	x	-25	0	54.8	24.6	54.1	24.4	54.9	0.108	20941			31
130	94747	14	Geranium sanguineum	3014	2018-06-28-12-51-56	0	2	x	-25	0	54.8	24.6	54.1	24.4	54.9	0.108	20941			32
131	94748	14	Geranium sanguineum	3014	2018-06-28-12-51-58	0	2	x	-25	0	54.9	24.6	54.1	24.4	54.9	0.008	20941			33
132	94749	14	Geranium sanguineum	3014	2018-06-28-12-52-00	0	2	x	-25	0	54.9	24.6	54.1	24.4	54.9	0.008	20941			34
133	94750	14	Geranium sanguineum	3014	2018-06-28-12-52-02	0	2	x	-25	0	54.9	24.6	54.1	24.4	54.9	0.008	20941			35
134	94751	14	Geranium sanguineum	3014	2018-06-28-12-52-04	0	2	x	-25	0	54.9	24.6	54.1	24.4	54.9	0.008	20941			36
135	94752	14	Geranium sanguineum	3014	2018-06-28-12-52-06	0	2	x	-25	0	54.9	24.6	54.1	24.4	54.9	0.008	20941			37
136	94753	14	Geranium sanguineum	3014	2018-06-28-12-52-08	0	2	x	-25	0	54.9	24.6	54.1	24.4	54.9	0.008	20941			38
137	94754	14	Geranium sanguineum	3014	2018-06-28-12-52-10	0	2	x	-25	0	54.9	24.6	54.1	24.4	54.9	0.008	20941			39
138	94755	14	Geranium sanguineum	3014	2018-06-28-12-52-12	0	2	x	-25	0	54.9	24.6	54.1	24.4	54.9	0.008	20941			40
139	94756	14	Geranium sanguineum	3014	2018-06-28-12-52-14	0	2	x	-25	0	54.9	24.6	54.1	24.4	54.9	0.008	20941			41
140	94757	14	Geranium sanguineum	3014	2018-06-28-12-52-16	0	2	x	-25	0	54.9	24.6	54.1	24.4	54.9	0.008	20941			42
141	94758	14	Geranium sanguineum	3014	2018-06-28-12-52-18	0	2	x	-25	0	54.9	24.6	54.1	24.4	54.9	0.008	20941			43
142	94759	14	Geranium sanguineum	3014	2018-06-28-12-52-20	0	2	x	-25	0	54.9	24.6	54.1	24.4	54.9	0.008	20941			44
143	94760	14	Geranium sanguineum	3014	2018-06-28-12-52-22	0	2	x	-25	0	54.9	24.6	54.1	24.4	54.9	0.008	20941			45
144	94761	14	Geranium sanguineum	3014	2018-06-28-12-52-24	0	2	x	-25	0	54.8	24.6	54.1	24.4	54.9	0.108	20941			46
145	94762	14	Geranium sanguineum	3014	2018-06-28-12-52-26	0	2	x	-25	0	54.9	24.6	54.1	24.4	54.9	0.008	20941			47
146	94763	14	Geranium sanguineum	3014	2018-06-28-12-52-28	0	2	x	-25	0	54.9	24.6	54.1	24.4	54.9	0.008	20941			48
147	94764	14	Geranium sanguineum	3014	2018-06-28-12-52-30	0	2	x	-25	0	54.8	24.6	54.1	24.4	54.9	0.108	20941			49
148	94765	14	Geranium sanguineum	3014	2018-06-28-12-52-32	0	2	x	-25	0	54.8	24.6	54.1	24.4	54.9	0.108	20941			50
149	94766	14	Geranium sanguineum	3014	2018-06-28-12-52-34	0	2	x	-25	0	54.8	24.6	54.1	24.4	54.9	0.108	20941			51
150	94767	14	Geranium sanguineum	3014	2018-06-28-12-52-36	0	2	x	-25	0	54.9	24.6	54.1	24.4	54.9	0.008	20941			52
151	94768	14	Geranium sanguineum	3014	2018-06-28-12-52-38	0	2	x	-25	0	54.8	24.6	54.1	24.4	54.9	0.108	20941			53
152	94769	14	Geranium sanguineum	3014	2018-06-28-12-52-40	0	2	x	-25	0	54.8	24.6	54.1	24.4	54.9	0.108	20941			54
153	94770	14	Geranium sanguineum	3014	2018-06-28-12-52-42	0	2	x	-25	0	54.8	24.6	54.1	24.4	54.9	0.108	20941			55
154	94771	14	Geranium sanguineum	3014	2018-06-28-12-52-44	0	2	x	-25	0	54.8	24.6	54.2	24.4	55	0.22	20941			56
155	94772	14	Geranium sanguineum	3014	2018-06-28-12-52-46	0	2	x	-25	0	54.8	24.6	54.1	24.4	54.9	0.108	20941			57
156	94773	14	Geranium sanguineum	3014	2018-06-28-12-52-48	0	2	x	-25	0	54.8	24.6	54.1	24.4	54.9	0.108	20941			58
157	94774	14	Geranium sanguineum	3014	2018-06-28-12-52-50	0	2	x	-25	0	54.8	24.6	54.1	24.4	54.9	0.108	20941			59
158	94775	14	Geranium sanguineum	3014	2018-06-28-12-52-52	0	2	x	-25	0	54.8	24.6	54.2	24.4	55	0.22	20941			60
159	94776	14	Geranium sanguineum	3014	2018-06-28-12-52-54	0	2	x	-25	0	54.9	24.6	54.1	24.4	54.9	0.008	20941			61
160	94777	14	Geranium sanguineum	3014	2018-06-28-12-52-56	0	2	x	-25	0	54.9	24.6	54.1	24.4	54.9	0.008	20941			62
161	94778	14	Geranium sanguineum	3014	2018-06-28-12-52-58	0	2	x	-25	0	54.9	24.6	54.1	24.4	54.9	0.008	20941			63
162	94779	14	Geranium sanguineum	3014	2018-06-28-12-53-00	0	2	x	-25	0	54.9	24.6	54.1	24.4	54.9	0.008	20941			64
163	94780	14	Geranium sanguineum	3014	2018-06-28-12-53-02	0	2	x	-25	0	54.9	24.6	54.1	24.4	54.9	0.008	20941			65
164	94781	14	Geranium sanguineum	3014	2018-06-28-12-53-04	0	2	x	-25	0	54.9	24.6	54.2	24.4	55	0.12	20941			66
165	94782	14	Geranium sanguineum	3014	2018-06-28-12-53-06	0	2	x	-25	0	54.9	24.6	54.2	24.4	55	0.12	20941			67
166	94783	14	Geranium sanguineum	3014	2018-06-28-12-53-08	0	2	x	-25	0	54.9	24.6	54.2	24.4	55	0.12	20941			68
167	94784	14	Geranium sanguineum	3014	2018-06-28-12-53-10	0	2	x	-25	0	54.9	24.6	54.2	24.4	55	0.12	20941			69
168	94785	14	Geranium sanguineum	3014	2018-06-28-12-53-12	0	2	x	-25	0	54.9	24.6	54.2	24.4	55	0.12	20941			70
169	94786	14	Geranium sanguineum	3014	2018-06-28-12-53-14	0	2	x	-25	0	54.9	24.6	54.2	24.4	55	0.12	20941			71
170	94787	14	Geranium sanguineum	3014	2018-06-28-12-53-16	0	2	x	-25	0	55	24.6	54.2	24.4	55	0.02	20941			72
171	94788	14	Geranium sanguineum	3014	2018-06-28-12-53-18	0	2	x	-25	0	55	24.6	54.2	24.4	55	0.02	20941			73
172	94789	14	Geranium sanguineum	3014	2018-06-28-12-53-21	0	2	x	-25	0	54.9	24.6	54.2	24.4	55	0.12	20941			74
173	94790	14	Geranium sanguineum	3014	2018-06-28-12-53-23	0	2	x	-25	0	54.9	24.6	54.2	24.4	55	0.12	20941			75
174	94791	14	Geranium sanguineum	3014	2018-06-28-12-53-25	0	2	x	-25	0	54.9	24.6	54.2	24.4	55	0.12	20941			76
175	94792	14	Geranium sanguineum	3014	2018-06-28-12-53-27	0	2	x	-25	0	54.8	24.6	54.2	24.4	55	0.22	20941			77
176	94793	14	Geranium sanguineum	3014	2018-06-28-12-53-29	0	2	x	-25	0	54.8	24.6	54.2	24.4	55	0.22	20941			78
177	94794	14	Geranium sanguineum	3014	2018-06-28-12-53-31	0	2	x	-25	0	54.8	24.6	54.2	24.4	55	0.22	20941			79
178	94795	14	Geranium sanguineum	3014	2018-06-28-12-53-33	0	2	x	-25	0	54.9	24.6	54.2	24.4	55	0.12	20941			80
179	94796	14	Geranium sanguineum	3014	2018-06-28-12-53-35	0	2	x	-25	0	54.9	24.6	54.2	24.4	55	0.12	20941			81
180	94797	14	Geranium sanguineum	3014	2018-06-28-12-53-37	0	2	x	-25	0	54.9	24.6	54.2	24.4	55	0.12	20941			82
181	94798	14	Geranium sanguineum	3014	2018-06-28-12-53-39	0	2	x	-25	0	54.9	24.6	54.2	24.4	55	0.12	20941			83
182	94799	14	Geranium sanguineum	3014	2018-06-28-12-53-41	0	2	x	-25	0	54.9	24.6	54.2	24.4	55	0.12	20941			84
183	94800	14	Geranium sanguineum	3014	2018-06-28-12-53-43	0	2	x	-25	0	54.9	24.6	54.2	24.4	55	0.12	20941			85
184	94801	14	Geranium sanguineum	3014	2018-06-28-12-53-45	0	2	x	-25	0	55	24.6	54.2	24.4	55	0.02	20941			86
185	94802	14	Geranium sanguineum	3014	2018-06-28-12-53-47	0	2	x	-25	0	54.9	24.6	54.2	24.4	55	0.12	20941			87
186	94803	14	Geranium sanguineum	3014	2018-06-28-12-53-49	0	2	x	-25	0	54.9	24.6	54.2	24.4	55	0.12	20941			88
187	94804	14	Geranium sanguineum	3014	2018-06-28-12-53-51	0	2	x	-25	0	54.9	24.6	54.2	24.4	55	0.12	20941			89
188	94805	14	Geranium sanguineum	3014	2018-06-28-12-53-53	0	2	x	-25	0	54.8	24.6	54.2	24.4	55	0.22	20941			90
189	94806	14	Geranium sanguineum	3014	2018-06-28-12-53-55	0	2	x	-25	0	54.9	24.6	54.2	24.4	55	0.12	20941	Last10	Here	91
190	94807	14	Geranium sanguineum	3014	2018-06-28-12-53-57	0	2	x	-25	0	54.7	24.6	54.2	24.4	55	0.32	20941	Last10	Here	92
191	94808	14	Geranium sanguineum	3014	2018-06-28-12-53-59	0	2	x	-25	0	54.7	24.6	54.2	24.4	55	0.32	20941	Last10	Here	93
192	94809	14	Geranium sanguineum	3014	2018-06-28-12-54-01	0	2	x	-25	0	54.7	24.6	54.2	24.4	55	0.32	20941	Last10	Here	94
193	94810	14	Geranium sanguineum	3014	2018-06-28-12-54-03	0	2	x	-25	0	54.7	24.6	54.2	24.4	55	0.32	20941	Last10	Here	95
194	94811	14	Geranium sanguineum	3014	2018-06-28-12-54-05	0	2	x	-25	0	54.7	24.6	54.2	24.4	55	0.32	20941	Last10	Here	96
195	94812	14	Geranium sanguineum	3014	2018-06-28-12-54-07	0	2	x	-25	0	54.7	24.6	54.2	24.4	55	0.32	20941	Last10	Here	97
196	94813	14	Geranium sanguineum	3014	2018-06-28-12-54-09	0	2	x	-25	0	54.7	24.6	54.2	24.4	55	0.32	20941	Last10	Here	98
197	94814	14	Geranium sanguineum	3014	2018-06-28-12-54-11	0	2	x	-25	0	54.6	24.6	54.2	24.4	55	0.42	20941	Last10	Here	99
198	94815	14	Geranium sanguineum	3014	2018-06-28-12-54-45	0	2	x	-20	0	54.8	24.6	54.3	24.4	55.1	0.332	20942	First10	Here	1
199	94816	14	Geranium sanguineum	3014	2018-06-28-12-54-47	0	2	x	-20	0	54.8	24.6	54.3	24.4	55.1	0.332	20942	First10	Here	2
200	94817	14	Geranium sanguineum	3014	2018-06-28-12-54-49	0	2	x	-20	0	54.8	24.6	54.3	24.4	55.1	0.332	20942	First10	Here	3
201	94818	14	Geranium sanguineum	3014	2018-06-28-12-54-51	0	2	x	-20	0	54.9	24.6	54.3	24.4	55.1	0.232	20942	First10	Here	4
202	94819	14	Geranium sanguineum	3014	2018-06-28-12-54-53	0	2	x	-20	0	54.9	24.6	54.3	24.4	55.1	0.232	20942	First10	Here	5
203	94820	14	Geranium sanguineum	3014	2018-06-28-12-54-55	0	2	x	-20	0	54.9	24.6	54.3	24.4	55.1	0.232	20942	First10	Here	6
204	94821	14	Geranium sanguineum	3014	2018-06-28-12-54-57	0	2	x	-20	0	54.8	24.6	54.3	24.4	55.1	0.332	20942	First10	Here	7
205	94822	14	Geranium sanguineum	3014	2018-06-28-12-54-59	0	2	x	-20	0	54.8	24.6	54.3	24.4	55.1	0.332	20942	First10	Here	8
206	94823	14	Geranium sanguineum	3014	2018-06-28-12-55-01	0	2	x	-20	0	54.8	24.6	54.3	24.4	55.1	0.332	20942	First10	Here	9
207	94824	14	Geranium sanguineum	3014	2018-06-28-12-55-03	0	2	x	-20	0	54.9	24.6	54.3	24.4	55.1	0.232	20942	First10	Here	10
208	94825	14	Geranium sanguineum	3014	2018-06-28-12-55-05	0	2	x	-20	0	54.9	24.6	54.3	24.4	55.1	0.232	20942			11
209	94826	14	Geranium sanguineum	3014	2018-06-28-12-55-07	0	2	x	-20	0	54.9	24.6	54.3	24.4	55.1	0.232	20942			12
210	94827	14	Geranium sanguineum	3014	2018-06-28-12-55-09	0	2	x	-20	0	54.9	24.6	54.3	24.4	55.1	0.232	20942			13
211	94828	14	Geranium sanguineum	3014	2018-06-28-12-55-11	0	2	x	-20	0	54.9	24.6	54.4	24.4	55.2	0.344	20942			14
212	94829	14	Geranium sanguineum	3014	2018-06-28-12-55-13	0	2	x	-20	0	54.9	24.6	54.4	24.4	55.2	0.344	20942			15
213	94830	14	Geranium sanguineum	3014	2018-06-28-12-55-15	0	2	x	-20	0	54.9	24.6	54.4	24.4	55.2	0.344	20942			16
214	94831	14	Geranium sanguineum	3014	2018-06-28-12-55-17	0	2	x	-20	0	54.9	24.6	54.4	24.4	55.2	0.344	20942			17
215	94832	14	Geranium sanguineum	3014	2018-06-28-12-55-19	0	2	x	-20	0	54.9	24.6	54.4	24.4	55.2	0.344	20942			18
216	94833	14	Geranium sanguineum	3014	2018-06-28-12-55-21	0	2	x	-20	0	54.9	24.6	54.4	24.4	55.2	0.344	20942			19
217	94834	14	Geranium sanguineum	3014	2018-06-28-12-55-23	0	2	x	-20	0	54.9	24.6	54.4	24.4	55.2	0.344	20942			20
218	94835	14	Geranium sanguineum	3014	2018-06-28-12-55-25	0	2	x	-20	0	54.9	24.6	54.3	24.4	55.1	0.232	20942			21
219	94836	14	Geranium sanguineum	3014	2018-06-28-12-55-27	0	2	x	-20	0	54.9	24.6	54.4	24.4	55.2	0.344	20942			22
220	94837	14	Geranium sanguineum	3014	2018-06-28-12-55-29	0	2	x	-20	0	54.9	24.6	54.3	24.4	55.1	0.232	20942			23
221	94838	14	Geranium sanguineum	3014	2018-06-28-12-55-31	0	2	x	-20	0	55	24.6	54.4	24.4	55.2	0.244	20942			24
222	94839	14	Geranium sanguineum	3014	2018-06-28-12-55-33	0	2	x	-20	0	54.9	24.6	54.4	24.4	55.2	0.344	20942			25
223	94840	14	Geranium sanguineum	3014	2018-06-28-12-55-35	0	2	x	-20	0	54.9	24.6	54.3	24.4	55.1	0.232	20942			26
224	94841	14	Geranium sanguineum	3014	2018-06-28-12-55-37	0	2	x	-20	0	55	24.6	54.3	24.4	55.1	0.132	20942			27
225	94842	14	Geranium sanguineum	3014	2018-06-28-12-55-39	0	2	x	-20	0	55	24.6	54.3	24.4	55.1	0.132	20942			28
226	94843	14	Geranium sanguineum	3014	2018-06-28-12-55-41	0	2	x	-20	0	54.9	24.6	54.3	24.4	55.1	0.232	20942			29
227	94844	14	Geranium sanguineum	3014	2018-06-28-12-55-43	0	2	x	-20	0	54.9	24.6	54.3	24.4	55.1	0.232	20942			30
228	94845	14	Geranium sanguineum	3014	2018-06-28-12-55-45	0	2	x	-20	0	55	24.6	54.3	24.4	55.1	0.132	20942			31
229	94846	14	Geranium sanguineum	3014	2018-06-28-12-55-47	0	2	x	-20	0	54.9	24.6	54.3	24.4	55.1	0.232	20942			32
230	94847	14	Geranium sanguineum	3014	2018-06-28-12-55-49	0	2	x	-20	0	55	24.6	54.3	24.4	55.1	0.132	20942			33
231	94848	14	Geranium sanguineum	3014	2018-06-28-12-55-51	0	2	x	-20	0	55	24.6	54.3	24.4	55.1	0.132	20942			34
232	94849	14	Geranium sanguineum	3014	2018-06-28-12-55-53	0	2	x	-20	0	55	24.6	54.3	24.4	55.1	0.132	20942			35
233	94850	14	Geranium sanguineum	3014	2018-06-28-12-55-55	0	2	x	-20	0	55	24.6	54.3	24.4	55.1	0.132	20942			36
234	94851	14	Geranium sanguineum	3014	2018-06-28-12-55-57	0	2	x	-20	0	55	24.6	54.3	24.4	55.1	0.132	20942			37
235	94852	14	Geranium sanguineum	3014	2018-06-28-12-55-59	0	2	x	-20	0	54.9	24.6	54.3	24.4	55.1	0.232	20942			38
236	94853	14	Geranium sanguineum	3014	2018-06-28-12-56-01	0	2	x	-20	0	54.9	24.6	54.3	24.4	55.1	0.232	20942			39
237	94854	14	Geranium sanguineum	3014	2018-06-28-12-56-03	0	2	x	-20	0	55	24.6	54.3	24.4	55.1	0.132	20942			40
238	94855	14	Geranium sanguineum	3014	2018-06-28-12-56-05	0	2	x	-20	0	54.9	24.6	54.3	24.4	55.1	0.232	20942			41
239	94856	14	Geranium sanguineum	3014	2018-06-28-12-56-07	0	2	x	-20	0	54.9	24.6	54.3	24.4	55.1	0.232	20942			42
240	94857	14	Geranium sanguineum	3014	2018-06-28-12-56-09	0	2	x	-20	0	54.9	24.6	54.3	24.4	55.1	0.232	20942			43
241	94858	14	Geranium sanguineum	3014	2018-06-28-12-56-11	0	2	x	-20	0	54.9	24.6	54.3	24.4	55.1	0.232	20942			44
242	94859	14	Geranium sanguineum	3014	2018-06-28-12-56-13	0	2	x	-20	0	54.9	24.6	54.3	24.4	55.1	0.232	20942			45
243	94860	14	Geranium sanguineum	3014	2018-06-28-12-56-15	0	2	x	-20	0	54.9	24.6	54.3	24.4	55.1	0.232	20942			46
244	94861	14	Geranium sanguineum	3014	2018-06-28-12-56-17	0	2	x	-20	0	54.9	24.6	54.3	24.4	55.1	0.232	20942			47
245	94862	14	Geranium sanguineum	3014	2018-06-28-12-56-19	0	2	x	-20	0	54.9	24.6	54.3	24.4	55.1	0.232	20942			48
246	94863	14	Geranium sanguineum	3014	2018-06-28-12-56-21	0	2	x	-20	0	55	24.6	54.3	24.4	55.1	0.132	20942			49
247	94864	14	Geranium sanguineum	3014	2018-06-28-12-56-23	0	2	x	-20	0	55	24.6	54.3	24.4	55.1	0.132	20942			50
248	94865	14	Geranium sanguineum	3014	2018-06-28-12-56-25	0	2	x	-20	0	55	24.6	54.3	24.4	55.1	0.132	20942			51
249	94866	14	Geranium sanguineum	3014	2018-06-28-12-56-27	0	2	x	-20	0	54.9	24.6	54.3	24.4	55.1	0.232	20942			52
250	94867	14	Geranium sanguineum	3014	2018-06-28-12-56-29	0	2	x	-20	0	55	24.6	54.3	24.4	55.1	0.132	20942			53
251	94868	14	Geranium sanguineum	3014	2018-06-28-12-56-31	0	2	x	-20	0	55	24.6	54.3	24.4	55.1	0.132	20942			54
252	94869	14	Geranium sanguineum	3014	2018-06-28-12-56-33	0	2	x	-20	0	55	24.6	54.3	24.4	55.1	0.132	20942			55
253	94870	14	Geranium sanguineum	3014	2018-06-28-12-56-35	0	2	x	-20	0	55	24.6	54.3	24.4	55.1	0.132	20942			56
254	94871	14	Geranium sanguineum	3014	2018-06-28-12-56-37	0	2	x	-20	0	55	24.6	54.3	24.4	55.1	0.132	20942			57
255	94872	14	Geranium sanguineum	3014	2018-06-28-12-56-39	0	2	x	-20	0	55	24.6	54.3	24.4	55.1	0.132	20942			58
256	94873	14	Geranium sanguineum	3014	2018-06-28-12-56-41	0	2	x	-20	0	55	24.6	54.3	24.4	55.1	0.132	20942			59
257	94874	14	Geranium sanguineum	3014	2018-06-28-12-56-43	0	2	x	-20	0	55	24.6	54.3	24.4	55.1	0.132	20942			60
258	94875	14	Geranium sanguineum	3014	2018-06-28-12-56-45	0	2	x	-20	0	55	24.6	54.3	24.4	55.1	0.132	20942			61
259	94876	14	Geranium sanguineum	3014	2018-06-28-12-56-47	0	2	x	-20	0	55	24.6	54.3	24.4	55.1	0.132	20942			62
260	94877	14	Geranium sanguineum	3014	2018-06-28-12-56-49	0	2	x	-20	0	55	24.6	54.3	24.4	55.1	0.132	20942			63
261	94878	14	Geranium sanguineum	3014	2018-06-28-12-56-51	0	2	x	-20	0	55	24.6	54.3	24.4	55.1	0.132	20942			64
262	94879	14	Geranium sanguineum	3014	2018-06-28-12-56-53	0	2	x	-20	0	55	24.6	54.3	24.4	55.1	0.132	20942			65
263	94880	14	Geranium sanguineum	3014	2018-06-28-12-56-55	0	2	x	-20	0	55	24.6	54.2	24.4	55	0.02	20942			66
264	94881	14	Geranium sanguineum	3014	2018-06-28-12-56-57	0	2	x	-20	0	55	24.6	54.3	24.4	55.1	0.132	20942			67
265	94882	14	Geranium sanguineum	3014	2018-06-28-12-56-59	0	2	x	-20	0	55.1	24.6	54.2	24.4	55	-0.08	20942			68
266	94883	14	Geranium sanguineum	3014	2018-06-28-12-57-01	0	2	x	-20	0	55	24.6	54.2	24.4	55	0.02	20942			69
267	94884	14	Geranium sanguineum	3014	2018-06-28-12-57-03	0	2	x	-20	0	55.1	24.6	54.2	24.4	55	-0.08	20942			70
268	94885	14	Geranium sanguineum	3014	2018-06-28-12-57-05	0	2	x	-20	0	55.1	24.6	54.2	24.4	55	-0.08	20942			71
269	94886	14	Geranium sanguineum	3014	2018-06-28-12-57-07	0	2	x	-20	0	55.1	24.6	54.2	24.4	55	-0.08	20942			72
270	94887	14	Geranium sanguineum	3014	2018-06-28-12-57-09	0	2	x	-20	0	55.1	24.6	54.3	24.4	55.1	0.032	20942			73
271	94888	14	Geranium sanguineum	3014	2018-06-28-12-57-11	0	2	x	-20	0	55.1	24.6	54.3	24.4	55.1	0.032	20942			74
272	94889	14	Geranium sanguineum	3014	2018-06-28-12-57-13	0	2	x	-20	0	55	24.6	54.3	24.4	55.1	0.132	20942			75
273	94890	14	Geranium sanguineum	3014	2018-06-28-12-57-15	0	2	x	-20	0	55	24.6	54.3	24.4	55.1	0.132	20942			76
274	94891	14	Geranium sanguineum	3014	2018-06-28-12-57-17	0	2	x	-20	0	55	24.6	54.3	24.4	55.1	0.132	20942			77
275	94892	14	Geranium sanguineum	3014	2018-06-28-12-57-19	0	2	x	-20	0	55	24.6	54.3	24.4	55.1	0.132	20942			78
276	94893	14	Geranium sanguineum	3014	2018-06-28-12-57-21	0	2	x	-20	0	55	24.6	54.3	24.4	55.1	0.132	20942			79
277	94894	14	Geranium sanguineum	3014	2018-06-28-12-57-23	0	2	x	-20	0	55	24.6	54.3	24.4	55.1	0.132	20942			80
278	94895	14	Geranium sanguineum	3014	2018-06-28-12-57-25	0	2	x	-20	0	55	24.6	54.4	24.4	55.2	0.244	20942			81
279	94896	14	Geranium sanguineum	3014	2018-06-28-12-57-27	0	2	x	-20	0	55	24.6	54.4	24.4	55.2	0.244	20942			82
280	94897	14	Geranium sanguineum	3014	2018-06-28-12-57-29	0	2	x	-20	0	55	24.6	54.4	24.4	55.2	0.244	20942			83
281	94898	14	Geranium sanguineum	3014	2018-06-28-12-57-31	0	2	x	-20	0	55	24.6	54.4	24.4	55.2	0.244	20942			84
282	94899	14	Geranium sanguineum	3014	2018-06-28-12-57-33	0	2	x	-20	0	55	24.6	54.4	24.4	55.2	0.244	20942			85
283	94900	14	Geranium sanguineum	3014	2018-06-28-12-57-35	0	2	x	-20	0	55	24.6	54.4	24.4	55.2	0.244	20942			86
284	94901	14	Geranium sanguineum	3014	2018-06-28-12-57-37	0	2	x	-20	0	55	24.6	54.4	24.4	55.2	0.244	20942			87
285	94902	14	Geranium sanguineum	3014	2018-06-28-12-57-39	0	2	x	-20	0	55	24.6	54.4	24.4	55.2	0.244	20942			88
286	94903	14	Geranium sanguineum	3014	2018-06-28-12-57-41	0	2	x	-20	0	55	24.6	54.4	24.4	55.2	0.244	20942			89
287	94904	14	Geranium sanguineum	3014	2018-06-28-12-57-43	0	2	x	-20	0	55	24.6	54.4	24.4	55.2	0.244	20942			90
288	94905	14	Geranium sanguineum	3014	2018-06-28-12-57-45	0	2	x	-20	0	55	24.6	54.4	24.4	55.2	0.244	20942	Last10	Here	91
289	94906	14	Geranium sanguineum	3014	2018-06-28-12-57-47	0	2	x	-20	0	55	24.6	54.4	24.4	55.2	0.244	20942	Last10	Here	92
290	94907	14	Geranium sanguineum	3014	2018-06-28-12-57-49	0	2	x	-20	0	55	24.6	54.4	24.4	55.2	0.244	20942	Last10	Here	93
291	94908	14	Geranium sanguineum	3014	2018-06-28-12-57-51	0	2	x	-20	0	55	24.6	54.4	24.4	55.2	0.244	20942	Last10	Here	94
292	94909	14	Geranium sanguineum	3014	2018-06-28-12-57-53	0	2	x	-20	0	55.1	24.6	54.4	24.4	55.2	0.144	20942	Last10	Here	95
293	94910	14	Geranium sanguineum	3014	2018-06-28-12-57-55	0	2	x	-20	0	55	24.6	54.4	24.4	55.2	0.244	20942	Last10	Here	96
294	94911	14	Geranium sanguineum	3014	2018-06-28-12-57-57	0	2	x	-20	0	55.1	24.6	54.4	24.4	55.2	0.144	20942	Last10	Here	97
295	94912	14	Geranium sanguineum	3014	2018-06-28-12-57-59	0	2	x	-20	0	55.1	24.6	54.4	24.4	55.2	0.144	20942	Last10	Here	98
296	94913	14	Geranium sanguineum	3014	2018-06-28-12-58-01	0	2	x	-20	0	55.1	24.6	54.4	24.4	55.2	0.144	20942	Last10	Here	99
297	94914	14	Geranium sanguineum	3014	2018-06-28-12-58-36	0	2	x	-15	0	55.1	24.6	54.4	24.4	55.2	0.144	20943	First10	Here	1
298	94915	14	Geranium sanguineum	3014	2018-06-28-12-58-38	0	2	x	-15	0	55.1	24.6	54.4	24.4	55.2	0.144	20943	First10	Here	2
299	94916	14	Geranium sanguineum	3014	2018-06-28-12-58-40	0	2	x	-15	0	55	24.6	54.4	24.4	55.2	0.244	20943	First10	Here	3
300	94917	14	Geranium sanguineum	3014	2018-06-28-12-58-42	0	2	x	-15	0	55.1	24.6	54.4	24.4	55.2	0.144	20943	First10	Here	4
301	94918	14	Geranium sanguineum	3014	2018-06-28-12-58-44	0	2	x	-15	0	55	24.6	54.4	24.4	55.2	0.244	20943	First10	Here	5
302	94919	14	Geranium sanguineum	3014	2018-06-28-12-58-46	0	2	x	-15	0	55	24.6	54.4	24.4	55.2	0.244	20943	First10	Here	6
303	94920	14	Geranium sanguineum	3014	2018-06-28-12-58-48	0	2	x	-15	0	55	24.6	54.4	24.4	55.2	0.244	20943	First10	Here	7
304	94921	14	Geranium sanguineum	3014	2018-06-28-12-58-50	0	2	x	-15	0	55	24.6	54.4	24.4	55.2	0.244	20943	First10	Here	8
305	94922	14	Geranium sanguineum	3014	2018-06-28-12-58-52	0	2	x	-15	0	55	24.6	54.4	24.4	55.2	0.244	20943	First10	Here	9
306	94923	14	Geranium sanguineum	3014	2018-06-28-12-58-54	0	2	x	-15	0	55	24.6	54.5	24.4	55.4	0.356	20943	First10	Here	10
307	94924	14	Geranium sanguineum	3014	2018-06-28-12-58-56	0	2	x	-15	0	55	24.6	54.4	24.4	55.2	0.244	20943			11
308	94925	14	Geranium sanguineum	3014	2018-06-28-12-58-58	0	2	x	-15	0	55	24.6	54.5	24.4	55.4	0.356	20943			12
309	94926	14	Geranium sanguineum	3014	2018-06-28-12-59-00	0	2	x	-15	0	55	24.6	54.5	24.4	55.4	0.356	20943			13
310	94927	14	Geranium sanguineum	3014	2018-06-28-12-59-02	0	2	x	-15	0	55	24.6	54.5	24.4	55.4	0.356	20943			14
311	94928	14	Geranium sanguineum	3014	2018-06-28-12-59-04	0	2	x	-15	0	55	24.6	54.4	24.4	55.2	0.244	20943			15
312	94929	14	Geranium sanguineum	3014	2018-06-28-12-59-06	0	2	x	-15	0	55	24.6	54.4	24.4	55.2	0.244	20943			16
313	94930	14	Geranium sanguineum	3014	2018-06-28-12-59-08	0	2	x	-15	0	55	24.6	54.4	24.4	55.2	0.244	20943			17
314	94931	14	Geranium sanguineum	3014	2018-06-28-12-59-10	0	2	x	-15	0	55	24.6	54.4	24.4	55.2	0.244	20943			18
315	94932	14	Geranium sanguineum	3014	2018-06-28-12-59-12	0	2	x	-15	0	55	24.6	54.4	24.4	55.2	0.244	20943			19
316	94933	14	Geranium sanguineum	3014	2018-06-28-12-59-14	0	2	x	-15	0	55	24.6	54.4	24.4	55.2	0.244	20943			20
317	94934	14	Geranium sanguineum	3014	2018-06-28-12-59-16	0	2	x	-15	0	55.1	24.6	54.4	24.4	55.2	0.144	20943			21
318	94935	14	Geranium sanguineum	3014	2018-06-28-12-59-18	0	2	x	-15	0	55	24.6	54.4	24.4	55.2	0.244	20943			22
319	94936	14	Geranium sanguineum	3014	2018-06-28-12-59-20	0	2	x	-15	0	55	24.6	54.4	24.4	55.2	0.244	20943			23
320	94937	14	Geranium sanguineum	3014	2018-06-28-12-59-22	0	2	x	-15	0	55	24.6	54.4	24.4	55.2	0.244	20943			24
321	94938	14	Geranium sanguineum	3014	2018-06-28-12-59-24	0	2	x	-15	0	55	24.6	54.4	24.4	55.2	0.244	20943			25
322	94939	14	Geranium sanguineum	3014	2018-06-28-12-59-26	0	2	x	-15	0	55	24.6	54.4	24.4	55.2	0.244	20943			26
323	94940	14	Geranium sanguineum	3014	2018-06-28-12-59-28	0	2	x	-15	0	55	24.6	54.4	24.4	55.2	0.244	20943			27
324	94941	14	Geranium sanguineum	3014	2018-06-28-12-59-30	0	2	x	-15	0	55.1	24.6	54.4	24.4	55.2	0.144	20943			28
325	94942	14	Geranium sanguineum	3014	2018-06-28-12-59-32	0	2	x	-15	0	55.1	24.6	54.4	24.4	55.2	0.144	20943			29
326	94943	14	Geranium sanguineum	3014	2018-06-28-12-59-34	0	2	x	-15	0	55.1	24.6	54.4	24.4	55.2	0.144	20943			30
327	94944	14	Geranium sanguineum	3014	2018-06-28-12-59-36	0	2	x	-15	0	55.1	24.6	54.4	24.4	55.2	0.144	20943			31
328	94945	14	Geranium sanguineum	3014	2018-06-28-12-59-38	0	2	x	-15	0	55.1	24.6	54.4	24.4	55.2	0.144	20943			32
329	94946	14	Geranium sanguineum	3014	2018-06-28-12-59-40	0	2	x	-15	0	55.1	24.6	54.4	24.4	55.2	0.144	20943			33
330	94947	14	Geranium sanguineum	3014	2018-06-28-12-59-42	0	2	x	-15	0	55.1	24.6	54.4	24.4	55.2	0.144	20943			34
331	94948	14	Geranium sanguineum	3014	2018-06-28-12-59-44	0	2	x	-15	0	55.1	24.6	54.4	24.4	55.2	0.144	20943			35
332	94949	14	Geranium sanguineum	3014	2018-06-28-12-59-46	0	2	x	-15	0	55.1	24.6	54.5	24.4	55.4	0.256	20943			36
333	94950	14	Geranium sanguineum	3014	2018-06-28-12-59-48	0	2	x	-15	0	55.2	24.6	54.5	24.4	55.4	0.156	20943			37
334	94951	14	Geranium sanguineum	3014	2018-06-28-12-59-50	0	2	x	-15	0	55.1	24.6	54.5	24.4	55.4	0.256	20943			38
335	94952	14	Geranium sanguineum	3014	2018-06-28-12-59-52	0	2	x	-15	0	55.1	24.6	54.5	24.4	55.4	0.256	20943			39
336	94953	14	Geranium sanguineum	3014	2018-06-28-12-59-54	0	2	x	-15	0	55.1	24.6	54.5	24.4	55.4	0.256	20943			40
337	94954	14	Geranium sanguineum	3014	2018-06-28-12-59-56	0	2	x	-15	0	55.1	24.6	54.5	24.4	55.4	0.256	20943			41
338	94955	14	Geranium sanguineum	3014	2018-06-28-12-59-58	0	2	x	-15	0	55.1	24.6	54.5	24.4	55.4	0.256	20943			42
339	94956	14	Geranium sanguineum	3014	2018-06-28-13-00-00	0	2	x	-15	0	55.1	24.6	54.5	24.4	55.4	0.256	20943			43
340	94957	14	Geranium sanguineum	3014	2018-06-28-13-00-02	0	2	x	-15	0	55.1	24.6	54.5	24.4	55.4	0.256	20943			44
341	94958	14	Geranium sanguineum	3014	2018-06-28-13-00-04	0	2	x	-15	0	55.1	24.6	54.6	24.4	55.5	0.367	20943			45
342	94959	14	Geranium sanguineum	3014	2018-06-28-13-00-06	0	2	x	-15	0	55.1	24.6	54.6	24.4	55.5	0.367	20943			46
343	94960	14	Geranium sanguineum	3014	2018-06-28-13-00-08	0	2	x	-15	0	55	24.6	54.6	24.4	55.5	0.467	20943			47
344	94961	14	Geranium sanguineum	3014	2018-06-28-13-00-10	0	2	x	-15	0	55	24.6	54.5	24.4	55.4	0.356	20943			48
345	94962	14	Geranium sanguineum	3014	2018-06-28-13-00-12	0	2	x	-15	0	55	24.6	54.5	24.4	55.4	0.356	20943			49
346	94963	14	Geranium sanguineum	3014	2018-06-28-13-00-14	0	2	x	-15	0	55	24.6	54.5	24.4	55.4	0.356	20943			50
347	94964	14	Geranium sanguineum	3014	2018-06-28-13-00-16	0	2	x	-15	0	55.1	24.6	54.5	24.4	55.4	0.256	20943			51
348	94965	14	Geranium sanguineum	3014	2018-06-28-13-00-18	0	2	x	-15	0	55	24.6	54.5	24.4	55.4	0.356	20943			52
349	94966	14	Geranium sanguineum	3014	2018-06-28-13-00-20	0	2	x	-15	0	55	24.6	54.5	24.4	55.4	0.356	20943			53
350	94967	14	Geranium sanguineum	3014	2018-06-28-13-00-22	0	2	x	-15	0	55	24.6	54.5	24.4	55.4	0.356	20943			54
351	94968	14	Geranium sanguineum	3014	2018-06-28-13-00-24	0	2	x	-15	0	55	24.6	54.5	24.4	55.4	0.356	20943			55
352	94969	14	Geranium sanguineum	3014	2018-06-28-13-00-26	0	2	x	-15	0	55	24.6	54.4	24.4	55.2	0.244	20943			56
353	94970	14	Geranium sanguineum	3014	2018-06-28-13-00-28	0	2	x	-15	0	55.1	24.6	54.5	24.4	55.4	0.256	20943			57
354	94971	14	Geranium sanguineum	3014	2018-06-28-13-00-30	0	2	x	-15	0	55	24.6	54.4	24.4	55.2	0.244	20943			58
355	94972	14	Geranium sanguineum	3014	2018-06-28-13-00-32	0	2	x	-15	0	55	24.6	54.4	24.4	55.2	0.244	20943			59
356	94973	14	Geranium sanguineum	3014	2018-06-28-13-00-34	0	2	x	-15	0	55	24.6	54.4	24.4	55.2	0.244	20943			60
357	94974	14	Geranium sanguineum	3014	2018-06-28-13-00-36	0	2	x	-15	0	55	24.6	54.4	24.4	55.2	0.244	20943			61
358	94975	14	Geranium sanguineum	3014	2018-06-28-13-00-38	0	2	x	-15	0	55	24.6	54.4	24.4	55.2	0.244	20943			62
359	94976	14	Geranium sanguineum	3014	2018-06-28-13-00-40	0	2	x	-15	0	55	24.6	54.3	24.4	55.1	0.132	20943			63
360	94977	14	Geranium sanguineum	3014	2018-06-28-13-00-42	0	2	x	-15	0	55	24.6	54.3	24.4	55.1	0.132	20943			64
361	94978	14	Geranium sanguineum	3014	2018-06-28-13-00-44	0	2	x	-15	0	55	24.6	54.3	24.4	55.1	0.132	20943			65
362	94979	14	Geranium sanguineum	3014	2018-06-28-13-00-46	0	2	x	-15	0	55	24.6	54.4	24.4	55.2	0.244	20943			66
363	94980	14	Geranium sanguineum	3014	2018-06-28-13-00-48	0	2	x	-15	0	55	24.6	54.4	24.4	55.2	0.244	20943			67
364	94981	14	Geranium sanguineum	3014	2018-06-28-13-00-50	0	2	x	-15	0	55	24.6	54.4	24.4	55.2	0.244	20943			68
365	94982	14	Geranium sanguineum	3014	2018-06-28-13-00-52	0	2	x	-15	0	55	24.6	54.4	24.4	55.2	0.244	20943			69
366	94983	14	Geranium sanguineum	3014	2018-06-28-13-00-54	0	2	x	-15	0	55	24.6	54.4	24.4	55.2	0.244	20943			70
367	94984	14	Geranium sanguineum	3014	2018-06-28-13-00-56	0	2	x	-15	0	55	24.6	54.4	24.4	55.2	0.244	20943			71
368	94985	14	Geranium sanguineum	3014	2018-06-28-13-00-58	0	2	x	-15	0	55	24.6	54.4	24.4	55.2	0.244	20943			72
369	94986	14	Geranium sanguineum	3014	2018-06-28-13-01-00	0	2	x	-15	0	55	24.6	54.4	24.4	55.2	0.244	20943			73
370	94987	14	Geranium sanguineum	3014	2018-06-28-13-01-02	0	2	x	-15	0	55	24.6	54.4	24.4	55.2	0.244	20943			74
371	94988	14	Geranium sanguineum	3014	2018-06-28-13-01-04	0	2	x	-15	0	55	24.6	54.4	24.4	55.2	0.244	20943			75
372	94989	14	Geranium sanguineum	3014	2018-06-28-13-01-06	0	2	x	-15	0	55	24.6	54.4	24.4	55.2	0.244	20943			76
373	94990	14	Geranium sanguineum	3014	2018-06-28-13-01-08	0	2	x	-15	0	55	24.6	54.4	24.4	55.2	0.244	20943			77
374	94991	14	Geranium sanguineum	3014	2018-06-28-13-01-10	0	2	x	-15	0	55.1	24.6	54.3	24.4	55.1	0.032	20943			78
375	94992	14	Geranium sanguineum	3014	2018-06-28-13-01-12	0	2	x	-15	0	55.1	24.6	54.3	24.4	55.1	0.032	20943			79
376	94993	14	Geranium sanguineum	3014	2018-06-28-13-01-14	0	2	x	-15	0	55.1	24.6	54.3	24.4	55.1	0.032	20943			80
377	94994	14	Geranium sanguineum	3014	2018-06-28-13-01-16	0	2	x	-15	0	55.1	24.6	54.3	24.4	55.1	0.032	20943			81
378	94995	14	Geranium sanguineum	3014	2018-06-28-13-01-18	0	2	x	-15	0	55.1	24.6	54.3	24.4	55.1	0.032	20943			82
379	94996	14	Geranium sanguineum	3014	2018-06-28-13-01-20	0	2	x	-15	0	55.1	24.6	54.3	24.4	55.1	0.032	20943			83
380	94997	14	Geranium sanguineum	3014	2018-06-28-13-01-22	0	2	x	-15	0	55.1	24.6	54.4	24.4	55.2	0.144	20943			84
381	94998	14	Geranium sanguineum	3014	2018-06-28-13-01-24	0	2	x	-15	0	55.1	24.6	54.3	24.4	55.1	0.032	20943			85
382	94999	14	Geranium sanguineum	3014	2018-06-28-13-01-26	0	2	x	-15	0	55.1	24.6	54.3	24.4	55.1	0.032	20943			86
383	95000	14	Geranium sanguineum	3014	2018-06-28-13-01-28	0	2	x	-15	0	55.1	24.6	54.3	24.4	55.1	0.032	20943			87
384	95001	14	Geranium sanguineum	3014	2018-06-28-13-01-30	0	2	x	-15	0	55.1	24.6	54.3	24.4	55.1	0.032	20943			88
385	95002	14	Geranium sanguineum	3014	2018-06-28-13-01-32	0	2	x	-15	0	55.1	24.6	54.3	24.4	55.1	0.032	20943			89
386	95003	14	Geranium sanguineum	3014	2018-06-28-13-01-34	0	2	x	-15	0	55.1	24.6	54.3	24.4	55.1	0.032	20943			90
387	95004	14	Geranium sanguineum	3014	2018-06-28-13-01-36	0	2	x	-15	0	55.1	24.6	54.3	24.4	55.1	0.032	20943	Last10	Here	91
388	95005	14	Geranium sanguineum	3014	2018-06-28-13-01-38	0	2	x	-15	0	55.1	24.6	54.3	24.4	55.1	0.032	20943	Last10	Here	92
389	95006	14	Geranium sanguineum	3014	2018-06-28-13-01-40	0	2	x	-15	0	55.1	24.6	54.3	24.4	55.1	0.032	20943	Last10	Here	93
390	95007	14	Geranium sanguineum	3014	2018-06-28-13-01-42	0	2	x	-15	0	55.1	24.6	54.3	24.4	55.1	0.032	20943	Last10	Here	94
391	95008	14	Geranium sanguineum	3014	2018-06-28-13-01-44	0	2	x	-15	0	55.1	24.6	54.3	24.4	55.1	0.032	20943	Last10	Here	95
392	95009	14	Geranium sanguineum	3014	2018-06-28-13-01-46	0	2	x	-15	0	55.1	24.6	54.4	24.4	55.2	0.144	20943	Last10	Here	96
393	95010	14	Geranium sanguineum	3014	2018-06-28-13-01-48	0	2	x	-15	0	55.1	24.6	54.3	24.4	55.1	0.032	20943	Last10	Here	97
394	95011	14	Geranium sanguineum	3014	2018-06-28-13-01-50	0	2	x	-15	0	55.1	24.6	54.4	24.4	55.2	0.144	20943	Last10	Here	98
395	95012	14	Geranium sanguineum	3014	2018-06-28-13-01-52	0	2	x	-15	0	55.1	24.6	54.4	24.4	55.2	0.144	20943	Last10	Here	99
396	95013	14	Geranium sanguineum	3014	2018-06-28-13-02-24	0	2	x	-10	0	55	24.6	54.6	24.4	55.5	0.467	20944	First10	Here	1
397	95014	14	Geranium sanguineum	3014	2018-06-28-13-02-26	0	2	x	-10	0	55	24.6	54.6	24.4	55.5	0.467	20944	First10	Here	2
398	95015	14	Geranium sanguineum	3014	2018-06-28-13-02-28	0	2	x	-10	0	55.1	24.6	54.6	24.4	55.5	0.367	20944	First10	Here	3
399	95016	14	Geranium sanguineum	3014	2018-06-28-13-02-30	0	2	x	-10	0	55	24.6	54.5	24.4	55.4	0.356	20944	First10	Here	4
400	95017	14	Geranium sanguineum	3014	2018-06-28-13-02-32	0	2	x	-10	0	55	24.6	54.5	24.4	55.4	0.356	20944	First10	Here	5
401	95018	14	Geranium sanguineum	3014	2018-06-28-13-02-34	0	2	x	-10	0	55	24.6	54.5	24.4	55.4	0.356	20944	First10	Here	6
402	95019	14	Geranium sanguineum	3014	2018-06-28-13-02-36	0	2	x	-10	0	55	24.6	54.5	24.4	55.4	0.356	20944	First10	Here	7
403	95020	14	Geranium sanguineum	3014	2018-06-28-13-02-38	0	2	x	-10	0	55	24.6	54.4	24.4	55.2	0.244	20944	First10	Here	8
404	95021	14	Geranium sanguineum	3014	2018-06-28-13-02-40	0	2	x	-10	0	55	24.6	54.4	24.4	55.2	0.244	20944	First10	Here	9
405	95022	14	Geranium sanguineum	3014	2018-06-28-13-02-42	0	2	x	-10	0	55	24.6	54.4	24.4	55.2	0.244	20944	First10	Here	10
406	95023	14	Geranium sanguineum	3014	2018-06-28-13-02-44	0	2	x	-10	0	55.1	24.6	54.4	24.4	55.2	0.144	20944			11
407	95024	14	Geranium sanguineum	3014	2018-06-28-13-02-46	0	2	x	-10	0	55.1	24.6	54.4	24.4	55.2	0.144	20944			12
408	95025	14	Geranium sanguineum	3014	2018-06-28-13-02-48	0	2	x	-10	0	55.1	24.6	54.4	24.4	55.2	0.144	20944			13
409	95026	14	Geranium sanguineum	3014	2018-06-28-13-02-50	0	2	x	-10	0	55.1	24.6	54.5	24.4	55.4	0.256	20944			14
410	95027	14	Geranium sanguineum	3014	2018-06-28-13-02-52	0	2	x	-10	0	55.1	24.6	54.5	24.4	55.4	0.256	20944			15
411	95028	14	Geranium sanguineum	3014	2018-06-28-13-02-54	0	2	x	-10	0	55	24.6	54.5	24.4	55.4	0.356	20944			16
412	95029	14	Geranium sanguineum	3014	2018-06-28-13-02-56	0	2	x	-10	0	55.1	24.6	54.5	24.4	55.4	0.256	20944			17
413	95030	14	Geranium sanguineum	3014	2018-06-28-13-02-58	0	2	x	-10	0	55.1	24.6	54.6	24.4	55.5	0.367	20944			18
414	95031	14	Geranium sanguineum	3014	2018-06-28-13-03-00	0	2	x	-10	0	55.1	24.6	54.6	24.4	55.5	0.367	20944			19
415	95032	14	Geranium sanguineum	3014	2018-06-28-13-03-02	0	2	x	-10	0	55.1	24.6	54.6	24.4	55.5	0.367	20944			20
416	95033	14	Geranium sanguineum	3014	2018-06-28-13-03-04	0	2	x	-10	0	55.1	24.6	54.6	24.4	55.5	0.367	20944			21
417	95034	14	Geranium sanguineum	3014	2018-06-28-13-03-06	0	2	x	-10	0	55	24.6	54.6	24.4	55.5	0.467	20944			22
418	95035	14	Geranium sanguineum	3014	2018-06-28-13-03-08	0	2	x	-10	0	55.1	24.6	54.6	24.4	55.5	0.367	20944			23
419	95036	14	Geranium sanguineum	3014	2018-06-28-13-03-10	0	2	x	-10	0	55.1	24.6	54.6	24.4	55.5	0.367	20944			24
420	95037	14	Geranium sanguineum	3014	2018-06-28-13-03-12	0	2	x	-10	0	55.1	24.6	54.6	24.4	55.5	0.367	20944			25
421	95038	14	Geranium sanguineum	3014	2018-06-28-13-03-14	0	2	x	-10	0	55.1	24.6	54.6	24.4	55.5	0.367	20944			26
422	95039	14	Geranium sanguineum	3014	2018-06-28-13-03-16	0	2	x	-10	0	55.1	24.6	54.6	24.4	55.5	0.367	20944			27
423	95040	14	Geranium sanguineum	3014	2018-06-28-13-03-18	0	2	x	-10	0	55.1	24.6	54.5	24.4	55.4	0.256	20944			28
424	95041	14	Geranium sanguineum	3014	2018-06-28-13-03-20	0	2	x	-10	0	55.1	24.6	54.6	24.4	55.5	0.367	20944			29
425	95042	14	Geranium sanguineum	3014	2018-06-28-13-03-22	0	2	x	-10	0	55.1	24.6	54.6	24.4	55.5	0.367	20944			30
426	95043	14	Geranium sanguineum	3014	2018-06-28-13-03-24	0	2	x	-10	0	55.1	24.6	54.6	24.4	55.5	0.367	20944			31
427	95044	14	Geranium sanguineum	3014	2018-06-28-13-03-26	0	2	x	-10	0	55.1	24.6	54.6	24.4	55.5	0.367	20944			32
428	95045	14	Geranium sanguineum	3014	2018-06-28-13-03-28	0	2	x	-10	0	55	24.6	54.6	24.4	55.5	0.467	20944			33
429	95046	14	Geranium sanguineum	3014	2018-06-28-13-03-30	0	2	x	-10	0	55	24.6	54.5	24.4	55.4	0.356	20944			34
430	95047	14	Geranium sanguineum	3014	2018-06-28-13-03-32	0	2	x	-10	0	55	24.6	54.5	24.4	55.4	0.356	20944			35
431	95048	14	Geranium sanguineum	3014	2018-06-28-13-03-34	0	2	x	-10	0	55.1	24.6	54.6	24.4	55.5	0.367	20944			36
432	95049	14	Geranium sanguineum	3014	2018-06-28-13-03-36	0	2	x	-10	0	55.1	24.6	54.6	24.4	55.5	0.367	20944			37
433	95050	14	Geranium sanguineum	3014	2018-06-28-13-03-38	0	2	x	-10	0	55.1	24.6	54.6	24.4	55.5	0.367	20944			38
434	95051	14	Geranium sanguineum	3014	2018-06-28-13-03-40	0	2	x	-10	0	55.1	24.6	54.6	24.4	55.5	0.367	20944			39
435	95052	14	Geranium sanguineum	3014	2018-06-28-13-03-42	0	2	x	-10	0	55.1	24.6	54.5	24.4	55.4	0.256	20944			40
436	95053	14	Geranium sanguineum	3014	2018-06-28-13-03-44	0	2	x	-10	0	55.1	24.6	54.5	24.4	55.4	0.256	20944			41
437	95054	14	Geranium sanguineum	3014	2018-06-28-13-03-46	0	2	x	-10	0	55.1	24.6	54.5	24.4	55.4	0.256	20944			42
438	95055	14	Geranium sanguineum	3014	2018-06-28-13-03-49	0	2	x	-10	0	55.1	24.6	54.5	24.4	55.4	0.256	20944			43
439	95056	14	Geranium sanguineum	3014	2018-06-28-13-03-51	0	2	x	-10	0	55	24.6	54.5	24.4	55.4	0.356	20944			44
440	95057	14	Geranium sanguineum	3014	2018-06-28-13-03-53	0	2	x	-10	0	55.1	24.6	54.5	24.4	55.4	0.256	20944			45
441	95058	14	Geranium sanguineum	3014	2018-06-28-13-03-55	0	2	x	-10	0	55.1	24.6	54.5	24.4	55.4	0.256	20944			46
442	95059	14	Geranium sanguineum	3014	2018-06-28-13-03-57	0	2	x	-10	0	55.1	24.6	54.5	24.4	55.4	0.256	20944			47
443	95060	14	Geranium sanguineum	3014	2018-06-28-13-03-59	0	2	x	-10	0	55.1	24.6	54.5	24.4	55.4	0.256	20944			48
444	95061	14	Geranium sanguineum	3014	2018-06-28-13-04-01	0	2	x	-10	0	55.1	24.6	54.5	24.4	55.4	0.256	20944			49
445	95062	14	Geranium sanguineum	3014	2018-06-28-13-04-03	0	2	x	-10	0	55.1	24.6	54.5	24.4	55.4	0.256	20944			50
446	95063	14	Geranium sanguineum	3014	2018-06-28-13-04-05	0	2	x	-10	0	55.1	24.6	54.5	24.4	55.4	0.256	20944			51
447	95064	14	Geranium sanguineum	3014	2018-06-28-13-04-07	0	2	x	-10	0	55.1	24.6	54.5	24.4	55.4	0.256	20944			52
448	95065	14	Geranium sanguineum	3014	2018-06-28-13-04-09	0	2	x	-10	0	55	24.6	54.5	24.4	55.4	0.356	20944			53
449	95066	14	Geranium sanguineum	3014	2018-06-28-13-04-11	0	2	x	-10	0	55	24.6	54.5	24.4	55.4	0.356	20944			54
450	95067	14	Geranium sanguineum	3014	2018-06-28-13-04-13	0	2	x	-10	0	55.1	24.6	54.4	24.4	55.2	0.144	20944			55
451	95068	14	Geranium sanguineum	3014	2018-06-28-13-04-15	0	2	x	-10	0	55.1	24.6	54.4	24.4	55.2	0.144	20944			56
452	95069	14	Geranium sanguineum	3014	2018-06-28-13-04-17	0	2	x	-10	0	55.1	24.6	54.4	24.4	55.2	0.144	20944			57
453	95070	14	Geranium sanguineum	3014	2018-06-28-13-04-19	0	2	x	-10	0	55.1	24.6	54.4	24.4	55.2	0.144	20944			58
454	95071	14	Geranium sanguineum	3014	2018-06-28-13-04-21	0	2	x	-10	0	55.1	24.6	54.4	24.4	55.2	0.144	20944			59
455	95072	14	Geranium sanguineum	3014	2018-06-28-13-04-23	0	2	x	-10	0	55.1	24.6	54.4	24.4	55.2	0.144	20944			60
456	95073	14	Geranium sanguineum	3014	2018-06-28-13-04-25	0	2	x	-10	0	55.1	24.6	54.4	24.4	55.2	0.144	20944			61
457	95074	14	Geranium sanguineum	3014	2018-06-28-13-04-27	0	2	x	-10	0	55.1	24.6	54.4	24.4	55.2	0.144	20944			62
458	95075	14	Geranium sanguineum	3014	2018-06-28-13-04-29	0	2	x	-10	0	55.1	24.6	54.4	24.4	55.2	0.144	20944			63
459	95076	14	Geranium sanguineum	3014	2018-06-28-13-04-31	0	2	x	-10	0	55.1	24.6	54.4	24.4	55.2	0.144	20944			64
460	95077	14	Geranium sanguineum	3014	2018-06-28-13-04-33	0	2	x	-10	0	55.1	24.6	54.4	24.4	55.2	0.144	20944			65
461	95078	14	Geranium sanguineum	3014	2018-06-28-13-04-35	0	2	x	-10	0	55.2	24.6	54.4	24.4	55.2	0.044	20944			66
462	95079	14	Geranium sanguineum	3014	2018-06-28-13-04-37	0	2	x	-10	0	55.2	24.6	54.4	24.4	55.2	0.044	20944			67
463	95080	14	Geranium sanguineum	3014	2018-06-28-13-04-39	0	2	x	-10	0	55.1	24.6	54.5	24.4	55.4	0.256	20944			68
464	95081	14	Geranium sanguineum	3014	2018-06-28-13-04-41	0	2	x	-10	0	55.1	24.6	54.5	24.4	55.4	0.256	20944			69
465	95082	14	Geranium sanguineum	3014	2018-06-28-13-04-43	0	2	x	-10	0	55.2	24.6	54.5	24.4	55.4	0.156	20944			70
466	95083	14	Geranium sanguineum	3014	2018-06-28-13-04-45	0	2	x	-10	0	55.2	24.6	54.4	24.4	55.2	0.044	20944			71
467	95084	14	Geranium sanguineum	3014	2018-06-28-13-04-47	0	2	x	-10	0	55.2	24.6	54.4	24.4	55.2	0.044	20944			72
468	95085	14	Geranium sanguineum	3014	2018-06-28-13-04-49	0	2	x	-10	0	55.2	24.6	54.4	24.4	55.2	0.044	20944			73
469	95086	14	Geranium sanguineum	3014	2018-06-28-13-04-51	0	2	x	-10	0	55.2	24.6	54.5	24.4	55.4	0.156	20944			74
470	95087	14	Geranium sanguineum	3014	2018-06-28-13-04-53	0	2	x	-10	0	55.2	24.6	54.5	24.4	55.4	0.156	20944			75
471	95088	14	Geranium sanguineum	3014	2018-06-28-13-04-55	0	2	x	-10	0	55.2	24.6	54.5	24.4	55.4	0.156	20944			76
472	95089	14	Geranium sanguineum	3014	2018-06-28-13-04-57	0	2	x	-10	0	55.2	24.6	54.5	24.4	55.4	0.156	20944			77
473	95090	14	Geranium sanguineum	3014	2018-06-28-13-04-59	0	2	x	-10	0	55.2	24.6	54.5	24.4	55.4	0.156	20944			78
474	95091	14	Geranium sanguineum	3014	2018-06-28-13-05-01	0	2	x	-10	0	55.2	24.6	54.5	24.4	55.4	0.156	20944			79
475	95092	14	Geranium sanguineum	3014	2018-06-28-13-05-03	0	2	x	-10	0	55.2	24.6	54.5	24.4	55.4	0.156	20944			80
476	95093	14	Geranium sanguineum	3014	2018-06-28-13-05-05	0	2	x	-10	0	55.2	24.6	54.5	24.4	55.4	0.156	20944			81
477	95094	14	Geranium sanguineum	3014	2018-06-28-13-05-07	0	2	x	-10	0	55.2	24.6	54.6	24.4	55.5	0.267	20944			82
478	95095	14	Geranium sanguineum	3014	2018-06-28-13-05-09	0	2	x	-10	0	55.2	24.6	54.6	24.4	55.5	0.267	20944			83
479	95096	14	Geranium sanguineum	3014	2018-06-28-13-05-11	0	2	x	-10	0	55.2	24.6	54.6	24.4	55.5	0.267	20944			84
480	95097	14	Geranium sanguineum	3014	2018-06-28-13-05-13	0	2	x	-10	0	55.2	24.6	54.7	24.4	55.6	0.379	20944			85
481	95098	14	Geranium sanguineum	3014	2018-06-28-13-05-15	0	2	x	-10	0	55.2	24.6	54.6	24.4	55.5	0.267	20944			86
482	95099	14	Geranium sanguineum	3014	2018-06-28-13-05-17	0	2	x	-10	0	55.2	24.6	54.6	24.4	55.5	0.267	20944			87
483	95100	14	Geranium sanguineum	3014	2018-06-28-13-05-19	0	2	x	-10	0	55.2	24.6	54.6	24.4	55.5	0.267	20944			88
484	95101	14	Geranium sanguineum	3014	2018-06-28-13-05-21	0	2	x	-10	0	55.2	24.6	54.6	24.4	55.5	0.267	20944			89
485	95102	14	Geranium sanguineum	3014	2018-06-28-13-05-23	0	2	x	-10	0	55.2	24.6	54.7	24.4	55.6	0.379	20944			90
486	95103	14	Geranium sanguineum	3014	2018-06-28-13-05-25	0	2	x	-10	0	55.2	24.6	54.7	24.4	55.6	0.379	20944	Last10	Here	91
487	95104	14	Geranium sanguineum	3014	2018-06-28-13-05-27	0	2	x	-10	0	55.2	24.6	54.7	24.4	55.6	0.379	20944	Last10	Here	92
488	95105	14	Geranium sanguineum	3014	2018-06-28-13-05-29	0	2	x	-10	0	55.2	24.6	54.7	24.4	55.6	0.379	20944	Last10	Here	93
489	95106	14	Geranium sanguineum	3014	2018-06-28-13-05-31	0	2	x	-10	0	55.2	24.6	54.8	24.4	55.7	0.491	20944	Last10	Here	94
490	95107	14	Geranium sanguineum	3014	2018-06-28-13-05-33	0	2	x	-10	0	55.2	24.6	54.8	24.4	55.7	0.491	20944	Last10	Here	95
491	95108	14	Geranium sanguineum	3014	2018-06-28-13-05-35	0	2	x	-10	0	55.2	24.6	54.8	24.4	55.7	0.491	20944	Last10	Here	96
492	95109	14	Geranium sanguineum	3014	2018-06-28-13-05-37	0	2	x	-10	0	55.2	24.6	54.7	24.4	55.6	0.379	20944	Last10	Here	97
493	95110	14	Geranium sanguineum	3014	2018-06-28-13-05-39	0	2	x	-10	0	55.2	24.6	54.7	24.4	55.6	0.379	20944	Last10	Here	98
494	95111	14	Geranium sanguineum	3014	2018-06-28-13-05-41	0	2	x	-10	0	55.2	24.6	54.6	24.4	55.5	0.267	20944	Last10	Here	99
495	95112	14	Geranium sanguineum	3014	2018-06-28-13-05-43	0	2	x	-10	0	55.2	24.6	54.6	24.4	55.5	0.267	20944	Last10	Here	100
496	95113	14	Geranium sanguineum	3014	2018-06-28-13-06-15	0	2	x	-5	0	55.2	24.6	54.5	24.4	55.4	0.156	20945	First10	Here	1
497	95114	14	Geranium sanguineum	3014	2018-06-28-13-06-17	0	2	x	-5	0	55.2	24.6	54.5	24.4	55.4	0.156	20945	First10	Here	2
498	95115	14	Geranium sanguineum	3014	2018-06-28-13-06-19	0	2	x	-5	0	55.2	24.6	54.5	24.4	55.4	0.156	20945	First10	Here	3
499	95116	14	Geranium sanguineum	3014	2018-06-28-13-06-21	0	2	x	-5	0	55.2	24.6	54.6	24.4	55.5	0.267	20945	First10	Here	4
500	95117	14	Geranium sanguineum	3014	2018-06-28-13-06-23	0	2	x	-5	0	55.2	24.6	54.6	24.4	55.5	0.267	20945	First10	Here	5
501	95118	14	Geranium sanguineum	3014	2018-06-28-13-06-25	0	2	x	-5	0	55.3	24.6	54.6	24.4	55.5	0.167	20945	First10	Here	6
502	95119	14	Geranium sanguineum	3014	2018-06-28-13-06-27	0	2	x	-5	0	55.3	24.6	54.6	24.4	55.5	0.167	20945	First10	Here	7
503	95120	14	Geranium sanguineum	3014	2018-06-28-13-06-29	0	2	x	-5	0	55.3	24.6	54.6	24.4	55.5	0.167	20945	First10	Here	8
504	95121	14	Geranium sanguineum	3014	2018-06-28-13-06-31	0	2	x	-5	0	55.3	24.6	54.6	24.4	55.5	0.167	20945	First10	Here	9
505	95122	14	Geranium sanguineum	3014	2018-06-28-13-06-33	0	2	x	-5	0	55.3	24.6	54.6	24.4	55.5	0.167	20945	First10	Here	10
506	95123	14	Geranium sanguineum	3014	2018-06-28-13-06-35	0	2	x	-5	0	55.3	24.6	54.6	24.4	55.5	0.167	20945			11
507	95124	14	Geranium sanguineum	3014	2018-06-28-13-06-37	0	2	x	-5	0	55.3	24.6	54.7	24.4	55.6	0.279	20945			12
508	95125	14	Geranium sanguineum	3014	2018-06-28-13-06-39	0	2	x	-5	0	55.3	24.6	54.7	24.4	55.6	0.279	20945			13
509	95126	14	Geranium sanguineum	3014	2018-06-28-13-06-41	0	2	x	-5	0	55.3	24.6	54.7	24.4	55.6	0.279	20945			14
510	95127	14	Geranium sanguineum	3014	2018-06-28-13-06-43	0	2	x	-5	0	55.3	24.6	54.7	24.4	55.6	0.279	20945			15
511	95128	14	Geranium sanguineum	3014	2018-06-28-13-06-45	0	2	x	-5	0	55.3	24.6	54.7	24.4	55.6	0.279	20945			16
512	95129	14	Geranium sanguineum	3014	2018-06-28-13-06-47	0	2	x	-5	0	55.3	24.6	54.8	24.4	55.7	0.391	20945			17
513	95130	14	Geranium sanguineum	3014	2018-06-28-13-06-49	0	2	x	-5	0	55.2	24.6	54.8	24.4	55.7	0.491	20945			18
514	95131	14	Geranium sanguineum	3014	2018-06-28-13-06-51	0	2	x	-5	0	55.3	24.6	54.8	24.4	55.7	0.391	20945			19
515	95132	14	Geranium sanguineum	3014	2018-06-28-13-06-53	0	2	x	-5	0	55.3	24.6	54.9	24.4	55.8	0.503	20945			20
516	95133	14	Geranium sanguineum	3014	2018-06-28-13-06-55	0	2	x	-5	0	55.2	24.6	54.9	24.4	55.8	0.603	20945			21
517	95134	14	Geranium sanguineum	3014	2018-06-28-13-06-57	0	2	x	-5	0	55.2	24.6	54.9	24.4	55.8	0.603	20945			22
518	95135	14	Geranium sanguineum	3014	2018-06-28-13-06-59	0	2	x	-5	0	55.2	24.6	55	24.4	55.9	0.715	20945			23
519	95136	14	Geranium sanguineum	3014	2018-06-28-13-07-01	0	2	x	-5	0	55.2	24.6	55	24.4	55.9	0.715	20945			24
520	95137	14	Geranium sanguineum	3014	2018-06-28-13-07-03	0	2	x	-5	0	55.2	24.6	54.9	24.4	55.8	0.603	20945			25
521	95138	14	Geranium sanguineum	3014	2018-06-28-13-07-05	0	2	x	-5	0	55.2	24.6	54.9	24.4	55.8	0.603	20945			26
522	95139	14	Geranium sanguineum	3014	2018-06-28-13-07-07	0	2	x	-5	0	55.2	24.6	54.9	24.4	55.8	0.603	20945			27
523	95140	14	Geranium sanguineum	3014	2018-06-28-13-07-09	0	2	x	-5	0	55.1	24.6	54.9	24.4	55.8	0.703	20945			28
524	95141	14	Geranium sanguineum	3014	2018-06-28-13-07-11	0	2	x	-5	0	55.1	24.6	54.8	24.4	55.7	0.591	20945			29
525	95142	14	Geranium sanguineum	3014	2018-06-28-13-07-13	0	2	x	-5	0	55.2	24.6	54.8	24.4	55.7	0.491	20945			30
526	95143	14	Geranium sanguineum	3014	2018-06-28-13-07-15	0	2	x	-5	0	55.2	24.6	54.8	24.4	55.7	0.491	20945			31
527	95144	14	Geranium sanguineum	3014	2018-06-28-13-07-17	0	2	x	-5	0	55.2	24.6	54.8	24.4	55.7	0.491	20945			32
528	95145	14	Geranium sanguineum	3014	2018-06-28-13-07-19	0	2	x	-5	0	55.2	24.6	54.8	24.4	55.7	0.491	20945			33
529	95146	14	Geranium sanguineum	3014	2018-06-28-13-07-21	0	2	x	-5	0	55.2	24.6	54.8	24.4	55.7	0.491	20945			34
530	95147	14	Geranium sanguineum	3014	2018-06-28-13-07-23	0	2	x	-5	0	55.2	24.6	54.9	24.4	55.8	0.603	20945			35
531	95148	14	Geranium sanguineum	3014	2018-06-28-13-07-25	0	2	x	-5	0	55.2	24.6	54.9	24.4	55.8	0.603	20945			36
532	95149	14	Geranium sanguineum	3014	2018-06-28-13-07-27	0	2	x	-5	0	55.1	24.6	55	24.4	55.9	0.815	20945			37
533	95150	14	Geranium sanguineum	3014	2018-06-28-13-07-29	0	2	x	-5	0	55.1	24.6	55	24.4	55.9	0.815	20945			38
534	95151	14	Geranium sanguineum	3014	2018-06-28-13-07-31	0	2	x	-5	0	55.2	24.6	55.1	24.4	56	0.827	20945			39
535	95152	14	Geranium sanguineum	3014	2018-06-28-13-07-33	0	2	x	-5	0	55.2	24.6	55.1	24.4	56	0.827	20945			40
536	95153	14	Geranium sanguineum	3014	2018-06-28-13-07-35	0	2	x	-5	0	55.2	24.6	55.1	24.4	56	0.827	20945			41
537	95154	14	Geranium sanguineum	3014	2018-06-28-13-07-37	0	2	x	-5	0	55.2	24.6	55.1	24.4	56	0.827	20945			42
538	95155	14	Geranium sanguineum	3014	2018-06-28-13-07-39	0	2	x	-5	0	55.2	24.6	55	24.4	55.9	0.715	20945			43
539	95156	14	Geranium sanguineum	3014	2018-06-28-13-07-41	0	2	x	-5	0	55.2	24.6	55	24.4	55.9	0.715	20945			44
540	95157	14	Geranium sanguineum	3014	2018-06-28-13-07-43	0	2	x	-5	0	55.2	24.6	55	24.4	55.9	0.715	20945			45
541	95158	14	Geranium sanguineum	3014	2018-06-28-13-07-45	0	2	x	-5	0	55.2	24.6	55	24.4	55.9	0.715	20945			46
542	95159	14	Geranium sanguineum	3014	2018-06-28-13-07-47	0	2	x	-5	0	55.3	24.7	54.9	24.4	55.8	0.503	20945			47
543	95160	14	Geranium sanguineum	3014	2018-06-28-13-07-49	0	2	x	-5	0	55.2	24.6	54.8	24.4	55.7	0.491	20945			48
544	95161	14	Geranium sanguineum	3014	2018-06-28-13-07-51	0	2	x	-5	0	55.2	24.6	54.8	24.4	55.7	0.491	20945			49
545	95162	14	Geranium sanguineum	3014	2018-06-28-13-07-53	0	2	x	-5	0	55.2	24.6	54.8	24.4	55.7	0.491	20945			50
546	95163	14	Geranium sanguineum	3014	2018-06-28-13-07-55	0	2	x	-5	0	55.2	24.6	54.7	24.4	55.6	0.379	20945			51
547	95164	14	Geranium sanguineum	3014	2018-06-28-13-07-57	0	2	x	-5	0	55.2	24.6	54.7	24.4	55.6	0.379	20945			52
548	95165	14	Geranium sanguineum	3014	2018-06-28-13-07-59	0	2	x	-5	0	55.3	24.6	54.7	24.4	55.6	0.279	20945			53
549	95166	14	Geranium sanguineum	3014	2018-06-28-13-08-01	0	2	x	-5	0	55.2	24.6	54.6	24.4	55.5	0.267	20945			54
550	95167	14	Geranium sanguineum	3014	2018-06-28-13-08-03	0	2	x	-5	0	55.3	24.6	54.6	24.4	55.5	0.167	20945			55
551	95168	14	Geranium sanguineum	3014	2018-06-28-13-08-05	0	2	x	-5	0	55.3	24.6	54.6	24.4	55.5	0.167	20945			56
552	95169	14	Geranium sanguineum	3014	2018-06-28-13-08-07	0	2	x	-5	0	55.3	24.6	54.7	24.4	55.6	0.279	20945			57
553	95170	14	Geranium sanguineum	3014	2018-06-28-13-08-09	0	2	x	-5	0	55.3	24.6	54.6	24.4	55.5	0.167	20945			58
554	95171	14	Geranium sanguineum	3014	2018-06-28-13-08-11	0	2	x	-5	0	55.3	24.6	54.6	24.4	55.5	0.167	20945			59
555	95172	14	Geranium sanguineum	3014	2018-06-28-13-08-13	0	2	x	-5	0	55.3	24.6	54.7	24.4	55.6	0.279	20945			60
556	95173	14	Geranium sanguineum	3014	2018-06-28-13-08-15	0	2	x	-5	0	55.3	24.6	54.7	24.4	55.6	0.279	20945			61
557	95174	14	Geranium sanguineum	3014	2018-06-28-13-08-17	0	2	x	-5	0	55.2	24.6	54.7	24.4	55.6	0.379	20945			62
558	95175	14	Geranium sanguineum	3014	2018-06-28-13-08-19	0	2	x	-5	0	55.2	24.6	54.7	24.4	55.6	0.379	20945			63
559	95176	14	Geranium sanguineum	3014	2018-06-28-13-08-21	0	2	x	-5	0	55.3	24.6	54.7	24.4	55.6	0.279	20945			64
560	95177	14	Geranium sanguineum	3014	2018-06-28-13-08-23	0	2	x	-5	0	55.3	24.6	54.7	24.4	55.6	0.279	20945			65
561	95178	14	Geranium sanguineum	3014	2018-06-28-13-08-25	0	2	x	-5	0	55.2	24.6	54.7	24.4	55.6	0.379	20945			66
562	95179	14	Geranium sanguineum	3014	2018-06-28-13-08-27	0	2	x	-5	0	55.2	24.6	54.8	24.4	55.7	0.491	20945			67
563	95180	14	Geranium sanguineum	3014	2018-06-28-13-08-29	0	2	x	-5	0	55.2	24.6	54.8	24.4	55.7	0.491	20945			68
564	95181	14	Geranium sanguineum	3014	2018-06-28-13-08-31	0	2	x	-5	0	55.2	24.6	54.8	24.4	55.7	0.491	20945			69
565	95182	14	Geranium sanguineum	3014	2018-06-28-13-08-33	0	2	x	-5	0	55.1	24.6	54.7	24.4	55.6	0.479	20945			70
566	95183	14	Geranium sanguineum	3014	2018-06-28-13-08-35	0	2	x	-5	0	55.2	24.6	54.8	24.4	55.7	0.491	20945			71
567	95184	14	Geranium sanguineum	3014	2018-06-28-13-08-37	0	2	x	-5	0	55.2	24.6	54.7	24.4	55.6	0.379	20945			72
568	95185	14	Geranium sanguineum	3014	2018-06-28-13-08-39	0	2	x	-5	0	55.2	24.6	54.8	24.4	55.7	0.491	20945			73
569	95186	14	Geranium sanguineum	3014	2018-06-28-13-08-41	0	2	x	-5	0	55.2	24.6	54.8	24.4	55.7	0.491	20945			74
570	95187	14	Geranium sanguineum	3014	2018-06-28-13-08-43	0	2	x	-5	0	55.2	24.6	54.8	24.4	55.7	0.491	20945			75
571	95188	14	Geranium sanguineum	3014	2018-06-28-13-08-45	0	2	x	-5	0	55.2	24.6	54.8	24.4	55.7	0.491	20945			76
572	95189	14	Geranium sanguineum	3014	2018-06-28-13-08-47	0	2	x	-5	0	55.2	24.6	54.8	24.4	55.7	0.491	20945			77
573	95190	14	Geranium sanguineum	3014	2018-06-28-13-08-49	0	2	x	-5	0	55.2	24.6	54.8	24.4	55.7	0.491	20945			78
574	95191	14	Geranium sanguineum	3014	2018-06-28-13-08-51	0	2	x	-5	0	55.2	24.6	54.8	24.4	55.7	0.491	20945			79
575	95192	14	Geranium sanguineum	3014	2018-06-28-13-08-53	0	2	x	-5	0	55.2	24.6	54.7	24.4	55.6	0.379	20945			80
576	95193	14	Geranium sanguineum	3014	2018-06-28-13-08-55	0	2	x	-5	0	55.2	24.6	54.7	24.4	55.6	0.379	20945			81
577	95194	14	Geranium sanguineum	3014	2018-06-28-13-08-57	0	2	x	-5	0	55.2	24.6	54.7	24.4	55.6	0.379	20945			82
578	95195	14	Geranium sanguineum	3014	2018-06-28-13-08-59	0	2	x	-5	0	55.2	24.6	54.6	24.4	55.5	0.267	20945			83
579	95196	14	Geranium sanguineum	3014	2018-06-28-13-09-02	0	2	x	-5	0	55.2	24.6	54.7	24.4	55.6	0.379	20945			84
580	95197	14	Geranium sanguineum	3014	2018-06-28-13-09-04	0	2	x	-5	0	55.2	24.6	54.7	24.4	55.6	0.379	20945			85
581	95198	14	Geranium sanguineum	3014	2018-06-28-13-09-06	0	2	x	-5	0	55.2	24.6	54.6	24.4	55.5	0.267	20945			86
582	95199	14	Geranium sanguineum	3014	2018-06-28-13-09-08	0	2	x	-5	0	55.2	24.6	54.6	24.4	55.5	0.267	20945			87
583	95200	14	Geranium sanguineum	3014	2018-06-28-13-09-10	0	2	x	-5	0	55.2	24.6	54.7	24.5	55.6	0.379	20945			88
584	95201	14	Geranium sanguineum	3014	2018-06-28-13-09-12	0	2	x	-5	0	55.2	24.6	54.6	24.4	55.5	0.267	20945			89
585	95202	14	Geranium sanguineum	3014	2018-06-28-13-09-14	0	2	x	-5	0	55.2	24.6	54.6	24.4	55.5	0.267	20945			90
586	95203	14	Geranium sanguineum	3014	2018-06-28-13-09-16	0	2	x	-5	0	55.2	24.6	54.6	24.4	55.5	0.267	20945	Last10	Here	91
587	95204	14	Geranium sanguineum	3014	2018-06-28-13-09-18	0	2	x	-5	0	55.2	24.6	54.6	24.4	55.5	0.267	20945	Last10	Here	92
588	95205	14	Geranium sanguineum	3014	2018-06-28-13-09-20	0	2	x	-5	0	55.2	24.6	54.6	24.4	55.5	0.267	20945	Last10	Here	93
589	95206	14	Geranium sanguineum	3014	2018-06-28-13-09-22	0	2	x	-5	0	55.2	24.6	54.6	24.5	55.5	0.267	20945	Last10	Here	94
590	95207	14	Geranium sanguineum	3014	2018-06-28-13-09-24	0	2	x	-5	0	55.2	24.6	54.5	24.4	55.4	0.156	20945	Last10	Here	95
591	95208	14	Geranium sanguineum	3014	2018-06-28-13-09-26	0	2	x	-5	0	55.3	24.6	54.5	24.4	55.4	0.056	20945	Last10	Here	96
592	95209	14	Geranium sanguineum	3014	2018-06-28-13-09-28	0	2	x	-5	0	55.3	24.6	54.6	24.4	55.5	0.167	20945	Last10	Here	97
593	95210	14	Geranium sanguineum	3014	2018-06-28-13-09-30	0	2	x	-5	0	55.3	24.6	54.5	24.4	55.4	0.056	20945	Last10	Here	98
594	95211	14	Geranium sanguineum	3014	2018-06-28-13-09-32	0	2	x	-5	0	55.3	24.6	54.5	24.4	55.4	0.056	20945	Last10	Here	99
595	95212	14	Geranium sanguineum	3014	2018-06-28-13-09-34	0	2	x	-5	0	55.3	24.6	54.5	24.4	55.4	0.056	20945	Last10	Here	100
596	95213	14	Geranium sanguineum	3014	2018-06-28-13-10-06	0	2	x	0	0	55.3	24.6	54.6	24.4	55.5	0.167	20946	First10	Here	1
597	95214	14	Geranium sanguineum	3014	2018-06-28-13-10-08	0	2	x	0	0	55.3	24.6	54.6	24.4	55.5	0.167	20946	First10	Here	2
598	95215	14	Geranium sanguineum	3014	2018-06-28-13-10-10	0	2	x	0	0	55.3	24.6	54.6	24.4	55.5	0.167	20946	First10	Here	3
599	95216	14	Geranium sanguineum	3014	2018-06-28-13-10-12	0	2	x	0	0	55.3	24.6	54.6	24.4	55.5	0.167	20946	First10	Here	4
600	95217	14	Geranium sanguineum	3014	2018-06-28-13-10-14	0	2	x	0	0	55.3	24.7	54.6	24.4	55.5	0.167	20946	First10	Here	5
601	95218	14	Geranium sanguineum	3014	2018-06-28-13-10-16	0	2	x	0	0	55.2	24.6	54.6	24.4	55.5	0.267	20946	First10	Here	6
602	95219	14	Geranium sanguineum	3014	2018-06-28-13-10-18	0	2	x	0	0	55.2	24.6	54.7	24.4	55.6	0.379	20946	First10	Here	7
603	95220	14	Geranium sanguineum	3014	2018-06-28-13-10-20	0	2	x	0	0	55.2	24.6	54.7	24.4	55.6	0.379	20946	First10	Here	8
604	95221	14	Geranium sanguineum	3014	2018-06-28-13-10-22	0	2	x	0	0	55.3	24.6	54.7	24.4	55.6	0.279	20946	First10	Here	9
605	95222	14	Geranium sanguineum	3014	2018-06-28-13-10-24	0	2	x	0	0	55.2	24.6	54.7	24.4	55.6	0.379	20946	First10	Here	10
606	95223	14	Geranium sanguineum	3014	2018-06-28-13-10-26	0	2	x	0	0	55.2	24.6	54.7	24.4	55.6	0.379	20946			11
607	95224	14	Geranium sanguineum	3014	2018-06-28-13-10-28	0	2	x	0	0	55.2	24.6	54.8	24.5	55.7	0.491	20946			12
608	95225	14	Geranium sanguineum	3014	2018-06-28-13-10-30	0	2	x	0	0	55.2	24.6	54.8	24.4	55.7	0.491	20946			13
609	95226	14	Geranium sanguineum	3014	2018-06-28-13-10-32	0	2	x	0	0	55.2	24.6	54.8	24.4	55.7	0.491	20946			14
610	95227	14	Geranium sanguineum	3014	2018-06-28-13-10-34	0	2	x	0	0	55.2	24.6	54.8	24.4	55.7	0.491	20946			15
611	95228	14	Geranium sanguineum	3014	2018-06-28-13-10-36	0	2	x	0	0	55.2	24.6	54.9	24.4	55.8	0.603	20946			16
612	95229	14	Geranium sanguineum	3014	2018-06-28-13-10-38	0	2	x	0	0	55.2	24.6	54.9	24.4	55.8	0.603	20946			17
613	95230	14	Geranium sanguineum	3014	2018-06-28-13-10-40	0	2	x	0	0	55.2	24.6	55	24.4	55.9	0.715	20946			18
614	95231	14	Geranium sanguineum	3014	2018-06-28-13-10-42	0	2	x	0	0	55.2	24.6	55	24.4	55.9	0.715	20946			19
615	95232	14	Geranium sanguineum	3014	2018-06-28-13-10-44	0	2	x	0	0	55.2	24.6	55.1	24.4	56	0.827	20946			20
616	95233	14	Geranium sanguineum	3014	2018-06-28-13-10-46	0	2	x	0	0	55.2	24.6	55.1	24.4	56	0.827	20946			21
617	95234	14	Geranium sanguineum	3014	2018-06-28-13-10-48	0	2	x	0	0	55.2	24.6	55	24.4	55.9	0.715	20946			22
618	95235	14	Geranium sanguineum	3014	2018-06-28-13-10-50	0	2	x	0	0	55.1	24.6	55.1	24.4	56	0.927	20946			23
619	95236	14	Geranium sanguineum	3014	2018-06-28-13-10-52	0	2	x	0	0	55.1	24.6	55.2	24.4	56.1	1.039	20946			24
620	95237	14	Geranium sanguineum	3014	2018-06-28-13-10-54	0	2	x	0	0	55.1	24.6	55.2	24.4	56.1	1.039	20946			25
621	95238	14	Geranium sanguineum	3014	2018-06-28-13-10-56	0	2	x	0	0	55.1	24.6	55.2	24.4	56.1	1.039	20946			26
622	95239	14	Geranium sanguineum	3014	2018-06-28-13-10-58	0	2	x	0	0	55.1	24.6	55.1	24.4	56	0.927	20946			27
623	95240	14	Geranium sanguineum	3014	2018-06-28-13-11-00	0	2	x	0	0	55.2	24.6	55.2	24.5	56.1	0.939	20946			28
624	95241	14	Geranium sanguineum	3014	2018-06-28-13-11-02	0	2	x	0	0	55.2	24.6	55.1	24.4	56	0.827	20946			29
625	95242	14	Geranium sanguineum	3014	2018-06-28-13-11-04	0	2	x	0	0	55.2	24.6	55.1	24.5	56	0.827	20946			30
626	95243	14	Geranium sanguineum	3014	2018-06-28-13-11-06	0	2	x	0	0	55.2	24.6	55	24.4	55.9	0.715	20946			31
627	95244	14	Geranium sanguineum	3014	2018-06-28-13-11-08	0	2	x	0	0	55.2	24.6	55	24.4	55.9	0.715	20946			32
628	95245	14	Geranium sanguineum	3014	2018-06-28-13-11-10	0	2	x	0	0	55.2	24.6	55	24.4	55.9	0.715	20946			33
629	95246	14	Geranium sanguineum	3014	2018-06-28-13-11-12	0	2	x	0	0	55.2	24.6	55	24.4	55.9	0.715	20946			34
630	95247	14	Geranium sanguineum	3014	2018-06-28-13-11-14	0	2	x	0	0	55.3	24.7	55	24.4	55.9	0.615	20946			35
631	95248	14	Geranium sanguineum	3014	2018-06-28-13-11-16	0	2	x	0	0	55.2	24.6	55	24.4	55.9	0.715	20946			36
632	95249	14	Geranium sanguineum	3014	2018-06-28-13-11-18	0	2	x	0	0	55.2	24.6	54.9	24.4	55.8	0.603	20946			37
633	95250	14	Geranium sanguineum	3014	2018-06-28-13-11-20	0	2	x	0	0	55.2	24.6	54.9	24.4	55.8	0.603	20946			38
634	95251	14	Geranium sanguineum	3014	2018-06-28-13-11-22	0	2	x	0	0	55.2	24.6	54.9	24.4	55.8	0.603	20946			39
635	95252	14	Geranium sanguineum	3014	2018-06-28-13-11-24	0	2	x	0	0	55.2	24.6	54.9	24.4	55.8	0.603	20946			40
636	95253	14	Geranium sanguineum	3014	2018-06-28-13-11-26	0	2	x	0	0	55.2	24.6	54.9	24.4	55.8	0.603	20946			41
637	95254	14	Geranium sanguineum	3014	2018-06-28-13-11-28	0	2	x	0	0	55.2	24.6	54.9	24.4	55.8	0.603	20946			42
638	95255	14	Geranium sanguineum	3014	2018-06-28-13-11-30	0	2	x	0	0	55.2	24.6	54.8	24.4	55.7	0.491	20946			43
639	95256	14	Geranium sanguineum	3014	2018-06-28-13-11-32	0	2	x	0	0	55.2	24.6	54.8	24.4	55.7	0.491	20946			44
640	95257	14	Geranium sanguineum	3014	2018-06-28-13-11-34	0	2	x	0	0	55.3	24.6	54.8	24.4	55.7	0.391	20946			45
641	95258	14	Geranium sanguineum	3014	2018-06-28-13-11-36	0	2	x	0	0	55.2	24.6	54.8	24.4	55.7	0.491	20946			46
642	95259	14	Geranium sanguineum	3014	2018-06-28-13-11-38	0	2	x	0	0	55.2	24.6	54.8	24.4	55.7	0.491	20946			47
643	95260	14	Geranium sanguineum	3014	2018-06-28-13-11-40	0	2	x	0	0	55.2	24.6	54.7	24.4	55.6	0.379	20946			48
644	95261	14	Geranium sanguineum	3014	2018-06-28-13-11-42	0	2	x	0	0	55.2	24.6	54.7	24.4	55.6	0.379	20946			49
645	95262	14	Geranium sanguineum	3014	2018-06-28-13-11-44	0	2	x	0	0	55.3	24.6	54.7	24.4	55.6	0.279	20946			50
646	95263	14	Geranium sanguineum	3014	2018-06-28-13-11-46	0	2	x	0	0	55.3	24.6	54.7	24.4	55.6	0.279	20946			51
647	95264	14	Geranium sanguineum	3014	2018-06-28-13-11-48	0	2	x	0	0	55.3	24.6	54.7	24.4	55.6	0.279	20946			52
648	95265	14	Geranium sanguineum	3014	2018-06-28-13-11-50	0	2	x	0	0	55.3	24.6	54.7	24.4	55.6	0.279	20946			53
649	95266	14	Geranium sanguineum	3014	2018-06-28-13-11-52	0	2	x	0	0	55.3	24.6	54.7	24.4	55.6	0.279	20946			54
650	95267	14	Geranium sanguineum	3014	2018-06-28-13-11-54	0	2	x	0	0	55.3	24.6	54.7	24.4	55.6	0.279	20946			55
651	95268	14	Geranium sanguineum	3014	2018-06-28-13-11-56	0	2	x	0	0	55.3	24.6	54.7	24.4	55.6	0.279	20946			56
652	95269	14	Geranium sanguineum	3014	2018-06-28-13-11-58	0	2	x	0	0	55.3	24.6	54.7	24.4	55.6	0.279	20946			57
653	95270	14	Geranium sanguineum	3014	2018-06-28-13-12-00	0	2	x	0	0	55.3	24.6	54.8	24.4	55.7	0.391	20946			58
654	95271	14	Geranium sanguineum	3014	2018-06-28-13-12-02	0	2	x	0	0	55.3	24.6	54.8	24.4	55.7	0.391	20946			59
655	95272	14	Geranium sanguineum	3014	2018-06-28-13-12-04	0	2	x	0	0	55.3	24.6	54.8	24.4	55.7	0.391	20946			60
656	95273	14	Geranium sanguineum	3014	2018-06-28-13-12-06	0	2	x	0	0	55.3	24.6	54.7	24.4	55.6	0.279	20946			61
657	95274	14	Geranium sanguineum	3014	2018-06-28-13-12-08	0	2	x	0	0	55.3	24.6	54.7	24.4	55.6	0.279	20946			62
658	95275	14	Geranium sanguineum	3014	2018-06-28-13-12-10	0	2	x	0	0	55.3	24.6	54.7	24.4	55.6	0.279	20946			63
659	95276	14	Geranium sanguineum	3014	2018-06-28-13-12-12	0	2	x	0	0	55.3	24.6	54.7	24.4	55.6	0.279	20946			64
660	95277	14	Geranium sanguineum	3014	2018-06-28-13-12-14	0	2	x	0	0	55.2	24.6	54.7	24.4	55.6	0.379	20946			65
661	95278	14	Geranium sanguineum	3014	2018-06-28-13-12-16	0	2	x	0	0	55.2	24.6	54.7	24.4	55.6	0.379	20946			66
662	95279	14	Geranium sanguineum	3014	2018-06-28-13-12-18	0	2	x	0	0	55.2	24.6	54.7	24.4	55.6	0.379	20946			67
663	95280	14	Geranium sanguineum	3014	2018-06-28-13-12-20	0	2	x	0	0	55.3	24.6	54.7	24.4	55.6	0.279	20946			68
664	95281	14	Geranium sanguineum	3014	2018-06-28-13-12-22	0	2	x	0	0	55.2	24.6	54.7	24.4	55.6	0.379	20946			69
665	95282	14	Geranium sanguineum	3014	2018-06-28-13-12-24	0	2	x	0	0	55.2	24.6	54.7	24.4	55.6	0.379	20946			70
666	95283	14	Geranium sanguineum	3014	2018-06-28-13-12-26	0	2	x	0	0	55.1	24.6	54.7	24.4	55.6	0.479	20946			71
667	95284	14	Geranium sanguineum	3014	2018-06-28-13-12-28	0	2	x	0	0	55.1	24.6	54.7	24.4	55.6	0.479	20946			72
668	95285	14	Geranium sanguineum	3014	2018-06-28-13-12-30	0	2	x	0	0	55	24.6	54.7	24.4	55.6	0.579	20946			73
669	95286	14	Geranium sanguineum	3014	2018-06-28-13-12-32	0	2	x	0	0	55	24.6	54.8	24.4	55.7	0.691	20946			74
670	95287	14	Geranium sanguineum	3014	2018-06-28-13-12-34	0	2	x	0	0	55	24.6	54.7	24.4	55.6	0.579	20946			75
671	95288	14	Geranium sanguineum	3014	2018-06-28-13-12-36	0	2	x	0	0	55	24.6	54.8	24.4	55.7	0.691	20946			76
672	95289	14	Geranium sanguineum	3014	2018-06-28-13-12-38	0	2	x	0	0	55	24.6	54.8	24.4	55.7	0.691	20946			77
673	95290	14	Geranium sanguineum	3014	2018-06-28-13-12-40	0	2	x	0	0	55	24.6	54.8	24.4	55.7	0.691	20946			78
674	95291	14	Geranium sanguineum	3014	2018-06-28-13-12-42	0	2	x	0	0	55	24.6	54.8	24.4	55.7	0.691	20946			79
675	95292	14	Geranium sanguineum	3014	2018-06-28-13-12-44	0	2	x	0	0	55	24.6	54.8	24.4	55.7	0.691	20946			80
676	95293	14	Geranium sanguineum	3014	2018-06-28-13-12-46	0	2	x	0	0	55.1	24.6	54.8	24.4	55.7	0.591	20946			81
677	95294	14	Geranium sanguineum	3014	2018-06-28-13-12-48	0	2	x	0	0	55.1	24.6	54.8	24.4	55.7	0.591	20946			82
678	95295	14	Geranium sanguineum	3014	2018-06-28-13-12-50	0	2	x	0	0	55.1	24.6	54.8	24.4	55.7	0.591	20946			83
679	95296	14	Geranium sanguineum	3014	2018-06-28-13-12-52	0	2	x	0	0	55.1	24.6	54.9	24.5	55.8	0.703	20946			84
680	95297	14	Geranium sanguineum	3014	2018-06-28-13-12-54	0	2	x	0	0	55.2	24.6	54.8	24.4	55.7	0.491	20946			85
681	95298	14	Geranium sanguineum	3014	2018-06-28-13-12-56	0	2	x	0	0	55.2	24.6	54.9	24.5	55.8	0.603	20946			86
682	95299	14	Geranium sanguineum	3014	2018-06-28-13-12-58	0	2	x	0	0	55.1	24.6	54.8	24.4	55.7	0.591	20946			87
683	95300	14	Geranium sanguineum	3014	2018-06-28-13-13-00	0	2	x	0	0	55.1	24.6	54.8	24.4	55.7	0.591	20946			88
684	95301	14	Geranium sanguineum	3014	2018-06-28-13-13-02	0	2	x	0	0	55.1	24.6	54.9	24.5	55.8	0.703	20946			89
685	95302	14	Geranium sanguineum	3014	2018-06-28-13-13-04	0	2	x	0	0	55.1	24.6	54.8	24.4	55.7	0.591	20946			90
686	95303	14	Geranium sanguineum	3014	2018-06-28-13-13-06	0	2	x	0	0	55.2	24.6	54.9	24.4	55.8	0.603	20946	Last10	Here	91
687	95304	14	Geranium sanguineum	3014	2018-06-28-13-13-08	0	2	x	0	0	55.2	24.6	54.8	24.4	55.7	0.491	20946	Last10	Here	92
688	95305	14	Geranium sanguineum	3014	2018-06-28-13-13-10	0	2	x	0	0	55.2	24.6	54.8	24.4	55.7	0.491	20946	Last10	Here	93
689	95306	14	Geranium sanguineum	3014	2018-06-28-13-13-12	0	2	x	0	0	55.2	24.6	54.8	24.4	55.7	0.491	20946	Last10	Here	94
690	95307	14	Geranium sanguineum	3014	2018-06-28-13-13-14	0	2	x	0	0	55.2	24.7	54.8	24.4	55.7	0.491	20946	Last10	Here	95
691	95308	14	Geranium sanguineum	3014	2018-06-28-13-13-16	0	2	x	0	0	55.2	24.7	54.8	24.4	55.7	0.491	20946	Last10	Here	96
692	95309	14	Geranium sanguineum	3014	2018-06-28-13-13-18	0	2	x	0	0	55.1	24.6	54.8	24.4	55.7	0.591	20946	Last10	Here	97
693	95310	14	Geranium sanguineum	3014	2018-06-28-13-13-20	0	2	x	0	0	55.1	24.6	54.8	24.4	55.7	0.591	20946	Last10	Here	98
694	95311	14	Geranium sanguineum	3014	2018-06-28-13-13-22	0	2	x	0	0	55.2	24.6	54.8	24.4	55.7	0.491	20946	Last10	Here	99
695	95312	14	Geranium sanguineum	3014	2018-06-28-13-13-24	0	2	x	0	0	55.3	24.7	54.8	24.4	55.7	0.391	20946	Last10	Here	100
696	95313	14	Geranium sanguineum	3014	2018-06-28-13-13-56	0	2	x	5	0	55.2	24.6	54.8	24.4	55.7	0.491	20947	First10	Here	1
697	95314	14	Geranium sanguineum	3014	2018-06-28-13-13-58	0	2	x	5	0	55.2	24.6	54.8	24.4	55.7	0.491	20947	First10	Here	2
698	95315	14	Geranium sanguineum	3014	2018-06-28-13-14-00	0	2	x	5	0	55.2	24.6	54.8	24.4	55.7	0.491	20947	First10	Here	3
699	95316	14	Geranium sanguineum	3014	2018-06-28-13-14-02	0	2	x	5	0	55.2	24.6	54.8	24.4	55.7	0.491	20947	First10	Here	4
700	95317	14	Geranium sanguineum	3014	2018-06-28-13-14-04	0	2	x	5	0	55.2	24.6	54.8	24.4	55.7	0.491	20947	First10	Here	5
701	95318	14	Geranium sanguineum	3014	2018-06-28-13-14-06	0	2	x	5	0	55.2	24.6	54.8	24.5	55.7	0.491	20947	First10	Here	6
702	95319	14	Geranium sanguineum	3014	2018-06-28-13-14-08	0	2	x	5	0	55.3	24.7	54.7	24.4	55.6	0.279	20947	First10	Here	7
703	95320	14	Geranium sanguineum	3014	2018-06-28-13-14-10	0	2	x	5	0	55.1	24.6	54.8	24.5	55.7	0.591	20947	First10	Here	8
704	95321	14	Geranium sanguineum	3014	2018-06-28-13-14-12	0	2	x	5	0	55.1	24.6	54.7	24.4	55.6	0.479	20947	First10	Here	9
705	95322	14	Geranium sanguineum	3014	2018-06-28-13-14-14	0	2	x	5	0	55	24.6	54.9	24.5	55.8	0.803	20947	First10	Here	10
706	95323	14	Geranium sanguineum	3014	2018-06-28-13-14-17	0	2	x	5	0	55	24.6	54.9	24.5	55.8	0.803	20947			11
707	95324	14	Geranium sanguineum	3014	2018-06-28-13-14-19	0	2	x	5	0	55.1	24.6	54.8	24.4	55.7	0.591	20947			12
708	95325	14	Geranium sanguineum	3014	2018-06-28-13-14-21	0	2	x	5	0	55.1	24.6	54.9	24.4	55.8	0.703	20947			13
709	95326	14	Geranium sanguineum	3014	2018-06-28-13-14-23	0	2	x	5	0	55.1	24.6	55	24.5	55.9	0.815	20947			14
710	95327	14	Geranium sanguineum	3014	2018-06-28-13-14-25	0	2	x	5	0	55.1	24.6	55	24.5	55.9	0.815	20947			15
711	95328	14	Geranium sanguineum	3014	2018-06-28-13-14-27	0	2	x	5	0	55.1	24.6	55	24.5	55.9	0.815	20947			16
712	95329	14	Geranium sanguineum	3014	2018-06-28-13-14-29	0	2	x	5	0	55.1	24.6	55	24.5	55.9	0.815	20947			17
713	95330	14	Geranium sanguineum	3014	2018-06-28-13-14-31	0	2	x	5	0	55.1	24.6	55	24.5	55.9	0.815	20947			18
714	95331	14	Geranium sanguineum	3014	2018-06-28-13-14-33	0	2	x	5	0	55.1	24.6	55	24.4	55.9	0.815	20947			19
715	95332	14	Geranium sanguineum	3014	2018-06-28-13-14-35	0	2	x	5	0	55.2	24.7	54.9	24.4	55.8	0.603	20947			20
716	95333	14	Geranium sanguineum	3014	2018-06-28-13-14-37	0	2	x	5	0	55.2	24.7	55	24.5	55.9	0.715	20947			21
717	95334	14	Geranium sanguineum	3014	2018-06-28-13-14-39	0	2	x	5	0	55.2	24.6	55	24.5	55.9	0.715	20947			22
718	95335	14	Geranium sanguineum	3014	2018-06-28-13-14-41	0	2	x	5	0	55.2	24.6	55	24.5	55.9	0.715	20947			23
719	95336	14	Geranium sanguineum	3014	2018-06-28-13-14-43	0	2	x	5	0	55.1	24.6	55	24.5	55.9	0.815	20947			24
720	95337	14	Geranium sanguineum	3014	2018-06-28-13-14-45	0	2	x	5	0	55.2	24.7	55	24.5	55.9	0.715	20947			25
721	95338	14	Geranium sanguineum	3014	2018-06-28-13-14-47	0	2	x	5	0	55.2	24.7	55.1	24.5	56	0.827	20947			26
722	95339	14	Geranium sanguineum	3014	2018-06-28-13-14-49	0	2	x	5	0	55.2	24.6	55	24.4	55.9	0.715	20947			27
723	95340	14	Geranium sanguineum	3014	2018-06-28-13-14-51	0	2	x	5	0	55.2	24.7	55.1	24.5	56	0.827	20947			28
724	95341	14	Geranium sanguineum	3014	2018-06-28-13-14-53	0	2	x	5	0	55.1	24.6	55.1	24.5	56	0.927	20947			29
725	95342	14	Geranium sanguineum	3014	2018-06-28-13-14-55	0	2	x	5	0	55.1	24.6	55.1	24.5	56	0.927	20947			30
726	95343	14	Geranium sanguineum	3014	2018-06-28-13-14-57	0	2	x	5	0	55.1	24.6	55.1	24.5	56	0.927	20947			31
727	95344	14	Geranium sanguineum	3014	2018-06-28-13-14-59	0	2	x	5	0	55.1	24.6	55.1	24.5	56	0.927	20947			32
728	95345	14	Geranium sanguineum	3014	2018-06-28-13-15-01	0	2	x	5	0	55.1	24.6	55.1	24.5	56	0.927	20947			33
729	95346	14	Geranium sanguineum	3014	2018-06-28-13-15-03	0	2	x	5	0	55.2	24.6	55	24.4	55.9	0.715	20947			34
730	95347	14	Geranium sanguineum	3014	2018-06-28-13-15-05	0	2	x	5	0	55.2	24.6	55.1	24.5	56	0.827	20947			35
731	95348	14	Geranium sanguineum	3014	2018-06-28-13-15-07	0	2	x	5	0	55.2	24.6	55.1	24.5	56	0.827	20947			36
732	95349	14	Geranium sanguineum	3014	2018-06-28-13-15-09	0	2	x	5	0	55.2	24.7	55.1	24.5	56	0.827	20947			37
733	95350	14	Geranium sanguineum	3014	2018-06-28-13-15-11	0	2	x	5	0	55.1	24.6	55.1	24.5	56	0.927	20947			38
734	95351	14	Geranium sanguineum	3014	2018-06-28-13-15-13	0	2	x	5	0	55.1	24.6	55	24.4	55.9	0.815	20947			39
735	95352	14	Geranium sanguineum	3014	2018-06-28-13-15-15	0	2	x	5	0	55.2	24.7	55.1	24.5	56	0.827	20947			40
736	95353	14	Geranium sanguineum	3014	2018-06-28-13-15-17	0	2	x	5	0	55.2	24.6	55.1	24.5	56	0.827	20947			41
737	95354	14	Geranium sanguineum	3014	2018-06-28-13-15-19	0	2	x	5	0	55.3	24.7	55	24.5	55.9	0.615	20947			42
738	95355	14	Geranium sanguineum	3014	2018-06-28-13-15-21	0	2	x	5	0	55.2	24.7	54.9	24.4	55.8	0.603	20947			43
739	95356	14	Geranium sanguineum	3014	2018-06-28-13-15-23	0	2	x	5	0	55.2	24.7	55	24.5	55.9	0.715	20947			44
740	95357	14	Geranium sanguineum	3014	2018-06-28-13-15-25	0	2	x	5	0	55.2	24.7	55	24.5	55.9	0.715	20947			45
741	95358	14	Geranium sanguineum	3014	2018-06-28-13-15-27	0	2	x	5	0	55.2	24.6	55	24.5	55.9	0.715	20947			46
742	95359	14	Geranium sanguineum	3014	2018-06-28-13-15-29	0	2	x	5	0	55.2	24.6	54.9	24.5	55.8	0.603	20947			47
743	95360	14	Geranium sanguineum	3014	2018-06-28-13-15-31	0	2	x	5	0	55.2	24.6	54.9	24.5	55.8	0.603	20947			48
744	95361	14	Geranium sanguineum	3014	2018-06-28-13-15-33	0	2	x	5	0	55.3	24.7	54.7	24.4	55.6	0.279	20947			49
745	95362	14	Geranium sanguineum	3014	2018-06-28-13-15-35	0	2	x	5	0	55.2	24.6	54.8	24.5	55.7	0.491	20947			50
746	95363	14	Geranium sanguineum	3014	2018-06-28-13-15-37	0	2	x	5	0	55.2	24.6	54.7	24.4	55.6	0.379	20947			51
747	95364	14	Geranium sanguineum	3014	2018-06-28-13-15-39	0	2	x	5	0	55.2	24.6	54.7	24.4	55.6	0.379	20947			52
748	95365	14	Geranium sanguineum	3014	2018-06-28-13-15-41	0	2	x	5	0	55.2	24.6	54.7	24.5	55.6	0.379	20947			53
749	95366	14	Geranium sanguineum	3014	2018-06-28-13-15-43	0	2	x	5	0	55.2	24.6	54.6	24.4	55.5	0.267	20947			54
750	95367	14	Geranium sanguineum	3014	2018-06-28-13-15-45	0	2	x	5	0	55.3	24.7	54.6	24.4	55.5	0.167	20947			55
751	95368	14	Geranium sanguineum	3014	2018-06-28-13-15-47	0	2	x	5	0	55.2	24.6	54.7	24.5	55.6	0.379	20947			56
752	95369	14	Geranium sanguineum	3014	2018-06-28-13-15-49	0	2	x	5	0	55.2	24.6	54.8	24.5	55.7	0.491	20947			57
753	95370	14	Geranium sanguineum	3014	2018-06-28-13-15-51	0	2	x	5	0	55.2	24.6	54.7	24.4	55.6	0.379	20947			58
754	95371	14	Geranium sanguineum	3014	2018-06-28-13-15-53	0	2	x	5	0	55.2	24.7	54.8	24.5	55.7	0.491	20947			59
755	95372	14	Geranium sanguineum	3014	2018-06-28-13-15-55	0	2	x	5	0	55.2	24.6	54.7	24.4	55.6	0.379	20947			60
756	95373	14	Geranium sanguineum	3014	2018-06-28-13-15-57	0	2	x	5	0	55.2	24.6	54.8	24.5	55.7	0.491	20947			61
757	95374	14	Geranium sanguineum	3014	2018-06-28-13-15-59	0	2	x	5	0	55.2	24.6	54.7	24.4	55.6	0.379	20947			62
758	95375	14	Geranium sanguineum	3014	2018-06-28-13-16-01	0	2	x	5	0	55.2	24.6	54.6	24.4	55.5	0.267	20947			63
759	95376	14	Geranium sanguineum	3014	2018-06-28-13-16-03	0	2	x	5	0	55.2	24.6	54.7	24.5	55.6	0.379	20947			64
760	95377	14	Geranium sanguineum	3014	2018-06-28-13-16-05	0	2	x	5	0	55.3	24.7	54.7	24.5	55.6	0.279	20947			65
761	95378	14	Geranium sanguineum	3014	2018-06-28-13-16-07	0	2	x	5	0	55.2	24.6	54.7	24.5	55.6	0.379	20947			66
762	95379	14	Geranium sanguineum	3014	2018-06-28-13-16-09	0	2	x	5	0	55.2	24.6	54.7	24.5	55.6	0.379	20947			67
763	95380	14	Geranium sanguineum	3014	2018-06-28-13-16-11	0	2	x	5	0	55.2	24.6	54.8	24.5	55.7	0.491	20947			68
764	95381	14	Geranium sanguineum	3014	2018-06-28-13-16-13	0	2	x	5	0	55.2	24.6	54.8	24.5	55.7	0.491	20947			69
765	95382	14	Geranium sanguineum	3014	2018-06-28-13-16-15	0	2	x	5	0	55.2	24.6	54.8	24.5	55.7	0.491	20947			70
766	95383	14	Geranium sanguineum	3014	2018-06-28-13-16-17	0	2	x	5	0	55.2	24.6	54.8	24.5	55.7	0.491	20947			71
767	95384	14	Geranium sanguineum	3014	2018-06-28-13-16-19	0	2	x	5	0	55.3	24.7	54.7	24.4	55.6	0.279	20947			72
768	95385	14	Geranium sanguineum	3014	2018-06-28-13-16-21	0	2	x	5	0	55.2	24.6	54.8	24.5	55.7	0.491	20947			73
769	95386	14	Geranium sanguineum	3014	2018-06-28-13-16-23	0	2	x	5	0	55.2	24.6	54.8	24.5	55.7	0.491	20947			74
770	95387	14	Geranium sanguineum	3014	2018-06-28-13-16-25	0	2	x	5	0	55.3	24.7	54.8	24.5	55.7	0.391	20947			75
771	95388	14	Geranium sanguineum	3014	2018-06-28-13-16-27	0	2	x	5	0	55.2	24.6	54.8	24.5	55.7	0.491	20947			76
772	95389	14	Geranium sanguineum	3014	2018-06-28-13-16-29	0	2	x	5	0	55.1	24.6	54.8	24.5	55.7	0.591	20947			77
773	95390	14	Geranium sanguineum	3014	2018-06-28-13-16-31	0	2	x	5	0	55.1	24.6	54.8	24.5	55.7	0.591	20947			78
774	95391	14	Geranium sanguineum	3014	2018-06-28-13-16-33	0	2	x	5	0	55.1	24.6	54.8	24.5	55.7	0.591	20947			79
775	95392	14	Geranium sanguineum	3014	2018-06-28-13-16-35	0	2	x	5	0	55.2	24.6	54.7	24.4	55.6	0.379	20947			80
776	95393	14	Geranium sanguineum	3014	2018-06-28-13-16-37	0	2	x	5	0	55.2	24.6	54.7	24.4	55.6	0.379	20947			81
777	95394	14	Geranium sanguineum	3014	2018-06-28-13-16-39	0	2	x	5	0	55.2	24.6	54.8	24.5	55.7	0.491	20947			82
778	95395	14	Geranium sanguineum	3014	2018-06-28-13-16-41	0	2	x	5	0	55.2	24.7	54.8	24.5	55.7	0.491	20947			83
779	95396	14	Geranium sanguineum	3014	2018-06-28-13-16-43	0	2	x	5	0	55.2	24.7	54.8	24.5	55.7	0.491	20947			84
780	95397	14	Geranium sanguineum	3014	2018-06-28-13-16-45	0	2	x	5	0	55.1	24.6	54.8	24.5	55.7	0.591	20947			85
781	95398	14	Geranium sanguineum	3014	2018-06-28-13-16-47	0	2	x	5	0	55.2	24.7	54.8	24.5	55.7	0.491	20947			86
782	95399	14	Geranium sanguineum	3014	2018-06-28-13-16-49	0	2	x	5	0	55.2	24.7	54.9	24.5	55.8	0.603	20947			87
783	95400	14	Geranium sanguineum	3014	2018-06-28-13-16-51	0	2	x	5	0	55.1	24.6	54.9	24.5	55.8	0.703	20947			88
784	95401	14	Geranium sanguineum	3014	2018-06-28-13-16-53	0	2	x	5	0	55.2	24.7	55	24.5	55.9	0.715	20947			89
785	95402	14	Geranium sanguineum	3014	2018-06-28-13-16-55	0	2	x	5	0	55.2	24.7	55	24.5	55.9	0.715	20947			90
786	95403	14	Geranium sanguineum	3014	2018-06-28-13-16-57	0	2	x	5	0	55.1	24.6	55	24.5	55.9	0.815	20947	Last10	Here	91
787	95404	14	Geranium sanguineum	3014	2018-06-28-13-16-59	0	2	x	5	0	55.2	24.7	55	24.5	55.9	0.715	20947	Last10	Here	92
788	95405	14	Geranium sanguineum	3014	2018-06-28-13-17-01	0	2	x	5	0	55.2	24.7	55	24.5	55.9	0.715	20947	Last10	Here	93
789	95406	14	Geranium sanguineum	3014	2018-06-28-13-17-03	0	2	x	5	0	55.1	24.6	55	24.5	55.9	0.815	20947	Last10	Here	94
790	95407	14	Geranium sanguineum	3014	2018-06-28-13-17-05	0	2	x	5	0	55.1	24.6	55	24.5	55.9	0.815	20947	Last10	Here	95
791	95408	14	Geranium sanguineum	3014	2018-06-28-13-17-07	0	2	x	5	0	55.2	24.7	55	24.5	55.9	0.715	20947	Last10	Here	96
792	95409	14	Geranium sanguineum	3014	2018-06-28-13-17-09	0	2	x	5	0	55.1	24.7	55	24.5	55.9	0.815	20947	Last10	Here	97
793	95410	14	Geranium sanguineum	3014	2018-06-28-13-17-11	0	2	x	5	0	55.1	24.7	55	24.5	55.9	0.815	20947	Last10	Here	98
794	95411	14	Geranium sanguineum	3014	2018-06-28-13-17-13	0	2	x	5	0	55	24.6	55	24.5	55.9	0.915	20947	Last10	Here	99
795	95412	14	Geranium sanguineum	3014	2018-06-28-13-17-15	0	2	x	5	0	55	24.6	55	24.5	55.9	0.915	20947	Last10	Here	100
796	95413	14	Geranium sanguineum	3014	2018-06-28-13-17-47	0	2	x	10	0	55.2	24.7	54.9	24.4	55.8	0.603	20948	First10	Here	1
797	95414	14	Geranium sanguineum	3014	2018-06-28-13-17-49	0	2	x	10	0	55.2	24.7	55	24.5	55.9	0.715	20948	First10	Here	2
798	95415	14	Geranium sanguineum	3014	2018-06-28-13-17-51	0	2	x	10	0	55.2	24.7	55	24.5	55.9	0.715	20948	First10	Here	3
799	95416	14	Geranium sanguineum	3014	2018-06-28-13-17-53	0	2	x	10	0	55.2	24.7	55	24.5	55.9	0.715	20948	First10	Here	4
800	95417	14	Geranium sanguineum	3014	2018-06-28-13-17-55	0	2	x	10	0	55.2	24.7	55	24.5	55.9	0.715	20948	First10	Here	5
801	95418	14	Geranium sanguineum	3014	2018-06-28-13-17-57	0	2	x	10	0	55.2	24.7	55	24.5	55.9	0.715	20948	First10	Here	6
802	95419	14	Geranium sanguineum	3014	2018-06-28-13-17-59	0	2	x	10	0	55.2	24.7	55	24.5	55.9	0.715	20948	First10	Here	7
803	95420	14	Geranium sanguineum	3014	2018-06-28-13-18-01	0	2	x	10	0	55.2	24.7	55	24.5	55.9	0.715	20948	First10	Here	8
804	95421	14	Geranium sanguineum	3014	2018-06-28-13-18-03	0	2	x	10	0	55.2	24.7	55	24.5	55.9	0.715	20948	First10	Here	9
805	95422	14	Geranium sanguineum	3014	2018-06-28-13-18-05	0	2	x	10	0	55.2	24.7	55	24.5	55.9	0.715	20948	First10	Here	10
806	95423	14	Geranium sanguineum	3014	2018-06-28-13-18-07	0	2	x	10	0	55.2	24.7	55	24.5	55.9	0.715	20948			11
807	95424	14	Geranium sanguineum	3014	2018-06-28-13-18-09	0	2	x	10	0	55.2	24.7	55	24.5	55.9	0.715	20948			12
808	95425	14	Geranium sanguineum	3014	2018-06-28-13-18-11	0	2	x	10	0	55.2	24.7	55	24.5	55.9	0.715	20948			13
809	95426	14	Geranium sanguineum	3014	2018-06-28-13-18-13	0	2	x	10	0	55.2	24.7	55	24.5	55.9	0.715	20948			14
810	95427	14	Geranium sanguineum	3014	2018-06-28-13-18-15	0	2	x	10	0	55.2	24.7	55	24.5	55.9	0.715	20948			15
811	95428	14	Geranium sanguineum	3014	2018-06-28-13-18-17	0	2	x	10	0	55.2	24.7	54.9	24.5	55.8	0.603	20948			16
812	95429	14	Geranium sanguineum	3014	2018-06-28-13-18-19	0	2	x	10	0	55.2	24.7	54.9	24.5	55.8	0.603	20948			17
813	95430	14	Geranium sanguineum	3014	2018-06-28-13-18-21	0	2	x	10	0	55.2	24.7	54.9	24.5	55.8	0.603	20948			18
814	95431	14	Geranium sanguineum	3014	2018-06-28-13-18-23	0	2	x	10	0	55.2	24.7	54.9	24.5	55.8	0.603	20948			19
815	95432	14	Geranium sanguineum	3014	2018-06-28-13-18-25	0	2	x	10	0	55.2	24.7	54.8	24.5	55.7	0.491	20948			20
816	95433	14	Geranium sanguineum	3014	2018-06-28-13-18-27	0	2	x	10	0	55.2	24.7	54.9	24.5	55.8	0.603	20948			21
817	95434	14	Geranium sanguineum	3014	2018-06-28-13-18-29	0	2	x	10	0	55.2	24.7	54.8	24.5	55.7	0.491	20948			22
818	95435	14	Geranium sanguineum	3014	2018-06-28-13-18-31	0	2	x	10	0	55.2	24.7	54.8	24.5	55.7	0.491	20948			23
819	95436	14	Geranium sanguineum	3014	2018-06-28-13-18-33	0	2	x	10	0	55.2	24.6	54.7	24.4	55.6	0.379	20948			24
820	95437	14	Geranium sanguineum	3014	2018-06-28-13-18-35	0	2	x	10	0	55.2	24.7	54.9	24.5	55.8	0.603	20948			25
821	95438	14	Geranium sanguineum	3014	2018-06-28-13-18-37	0	2	x	10	0	55.2	24.7	54.8	24.5	55.7	0.491	20948			26
822	95439	14	Geranium sanguineum	3014	2018-06-28-13-18-39	0	2	x	10	0	55.2	24.7	54.9	24.5	55.8	0.603	20948			27
823	95440	14	Geranium sanguineum	3014	2018-06-28-13-18-41	0	2	x	10	0	55.2	24.7	54.9	24.5	55.8	0.603	20948			28
824	95441	14	Geranium sanguineum	3014	2018-06-28-13-18-43	0	2	x	10	0	55.2	24.7	54.9	24.5	55.8	0.603	20948			29
825	95442	14	Geranium sanguineum	3014	2018-06-28-13-18-45	0	2	x	10	0	55.2	24.7	54.9	24.5	55.8	0.603	20948			30
826	95443	14	Geranium sanguineum	3014	2018-06-28-13-18-47	0	2	x	10	0	55.2	24.7	54.9	24.5	55.8	0.603	20948			31
827	95444	14	Geranium sanguineum	3014	2018-06-28-13-18-49	0	2	x	10	0	55.2	24.7	54.9	24.5	55.8	0.603	20948			32
828	95445	14	Geranium sanguineum	3014	2018-06-28-13-18-51	0	2	x	10	0	55.2	24.7	54.9	24.5	55.8	0.603	20948			33
829	95446	14	Geranium sanguineum	3014	2018-06-28-13-18-53	0	2	x	10	0	55.2	24.7	54.9	24.5	55.8	0.603	20948			34
830	95447	14	Geranium sanguineum	3014	2018-06-28-13-18-55	0	2	x	10	0	55.2	24.7	54.9	24.5	55.8	0.603	20948			35
831	95448	14	Geranium sanguineum	3014	2018-06-28-13-18-57	0	2	x	10	0	55.2	24.7	54.9	24.5	55.8	0.603	20948			36
832	95449	14	Geranium sanguineum	3014	2018-06-28-13-18-59	0	2	x	10	0	55.2	24.7	54.9	24.5	55.8	0.603	20948			37
833	95450	14	Geranium sanguineum	3014	2018-06-28-13-19-01	0	2	x	10	0	55.2	24.7	54.9	24.5	55.8	0.603	20948			38
834	95451	14	Geranium sanguineum	3014	2018-06-28-13-19-03	0	2	x	10	0	55.2	24.7	54.9	24.5	55.8	0.603	20948			39
835	95452	14	Geranium sanguineum	3014	2018-06-28-13-19-05	0	2	x	10	0	55.2	24.7	54.9	24.5	55.8	0.603	20948			40
836	95453	14	Geranium sanguineum	3014	2018-06-28-13-19-07	0	2	x	10	0	55.2	24.7	54.9	24.5	55.8	0.603	20948			41
837	95454	14	Geranium sanguineum	3014	2018-06-28-13-19-09	0	2	x	10	0	55.2	24.7	54.9	24.5	55.8	0.603	20948			42
838	95455	14	Geranium sanguineum	3014	2018-06-28-13-19-11	0	2	x	10	0	55.3	24.7	54.9	24.5	55.8	0.503	20948			43
839	95456	14	Geranium sanguineum	3014	2018-06-28-13-19-13	0	2	x	10	0	55.3	24.7	54.9	24.5	55.8	0.503	20948			44
840	95457	14	Geranium sanguineum	3014	2018-06-28-13-19-15	0	2	x	10	0	55.2	24.7	54.9	24.5	55.8	0.603	20948			45
841	95458	14	Geranium sanguineum	3014	2018-06-28-13-19-17	0	2	x	10	0	55.3	24.7	54.9	24.5	55.8	0.503	20948			46
842	95459	14	Geranium sanguineum	3014	2018-06-28-13-19-19	0	2	x	10	0	55.2	24.7	54.8	24.5	55.7	0.491	20948			47
843	95460	14	Geranium sanguineum	3014	2018-06-28-13-19-21	0	2	x	10	0	55.2	24.7	54.9	24.5	55.8	0.603	20948			48
844	95461	14	Geranium sanguineum	3014	2018-06-28-13-19-23	0	2	x	10	0	55.2	24.7	54.9	24.5	55.8	0.603	20948			49
845	95462	14	Geranium sanguineum	3014	2018-06-28-13-19-26	0	2	x	10	0	55.2	24.7	54.9	24.5	55.8	0.603	20948			50
846	95463	14	Geranium sanguineum	3014	2018-06-28-13-19-28	0	2	x	10	0	55.2	24.7	55	24.5	55.9	0.715	20948			51
847	95464	14	Geranium sanguineum	3014	2018-06-28-13-19-30	0	2	x	10	0	55.2	24.7	54.9	24.5	55.8	0.603	20948			52
848	95465	14	Geranium sanguineum	3014	2018-06-28-13-19-32	0	2	x	10	0	55.2	24.7	54.9	24.5	55.8	0.603	20948			53
849	95466	14	Geranium sanguineum	3014	2018-06-28-13-19-34	0	2	x	10	0	55.2	24.7	54.8	24.5	55.7	0.491	20948			54
850	95467	14	Geranium sanguineum	3014	2018-06-28-13-19-36	0	2	x	10	0	55.2	24.7	54.8	24.5	55.7	0.491	20948			55
851	95468	14	Geranium sanguineum	3014	2018-06-28-13-19-38	0	2	x	10	0	55.2	24.7	54.8	24.5	55.7	0.491	20948			56
852	95469	14	Geranium sanguineum	3014	2018-06-28-13-19-40	0	2	x	10	0	55.2	24.7	54.8	24.5	55.7	0.491	20948			57
853	95470	14	Geranium sanguineum	3014	2018-06-28-13-19-42	0	2	x	10	0	55.2	24.7	54.8	24.5	55.7	0.491	20948			58
854	95471	14	Geranium sanguineum	3014	2018-06-28-13-19-44	0	2	x	10	0	55.2	24.7	54.8	24.5	55.7	0.491	20948			59
855	95472	14	Geranium sanguineum	3014	2018-06-28-13-19-46	0	2	x	10	0	55.2	24.7	54.8	24.5	55.7	0.491	20948			60
856	95473	14	Geranium sanguineum	3014	2018-06-28-13-19-48	0	2	x	10	0	55.2	24.7	54.8	24.5	55.7	0.491	20948			61
857	95474	14	Geranium sanguineum	3014	2018-06-28-13-19-50	0	2	x	10	0	55.2	24.7	54.8	24.5	55.7	0.491	20948			62
858	95475	14	Geranium sanguineum	3014	2018-06-28-13-19-52	0	2	x	10	0	55.2	24.7	54.8	24.5	55.7	0.491	20948			63
859	95476	14	Geranium sanguineum	3014	2018-06-28-13-19-54	0	2	x	10	0	55.2	24.7	54.8	24.5	55.7	0.491	20948			64
860	95477	14	Geranium sanguineum	3014	2018-06-28-13-19-56	0	2	x	10	0	55.2	24.7	54.8	24.5	55.7	0.491	20948			65
861	95478	14	Geranium sanguineum	3014	2018-06-28-13-19-58	0	2	x	10	0	55.3	24.7	54.8	24.5	55.7	0.391	20948			66
862	95479	14	Geranium sanguineum	3014	2018-06-28-13-20-00	0	2	x	10	0	55.2	24.7	54.8	24.5	55.7	0.491	20948			67
863	95480	14	Geranium sanguineum	3014	2018-06-28-13-20-02	0	2	x	10	0	55.3	24.7	54.8	24.5	55.7	0.391	20948			68
864	95481	14	Geranium sanguineum	3014	2018-06-28-13-20-04	0	2	x	10	0	55.3	24.7	54.8	24.5	55.7	0.391	20948			69
865	95482	14	Geranium sanguineum	3014	2018-06-28-13-20-06	0	2	x	10	0	55.3	24.7	54.8	24.5	55.7	0.391	20948			70
866	95483	14	Geranium sanguineum	3014	2018-06-28-13-20-08	0	2	x	10	0	55.3	24.7	54.8	24.5	55.7	0.391	20948			71
867	95484	14	Geranium sanguineum	3014	2018-06-28-13-20-10	0	2	x	10	0	55.3	24.7	54.8	24.5	55.7	0.391	20948			72
868	95485	14	Geranium sanguineum	3014	2018-06-28-13-20-12	0	2	x	10	0	55.2	24.7	54.8	24.5	55.7	0.491	20948			73
869	95486	14	Geranium sanguineum	3014	2018-06-28-13-20-14	0	2	x	10	0	55.2	24.7	54.8	24.5	55.7	0.491	20948			74
870	95487	14	Geranium sanguineum	3014	2018-06-28-13-20-16	0	2	x	10	0	55.2	24.7	54.8	24.5	55.7	0.491	20948			75
871	95488	14	Geranium sanguineum	3014	2018-06-28-13-20-18	0	2	x	10	0	55.2	24.7	54.8	24.5	55.7	0.491	20948			76
872	95489	14	Geranium sanguineum	3014	2018-06-28-13-20-20	0	2	x	10	0	55.2	24.7	54.8	24.5	55.7	0.491	20948			77
873	95490	14	Geranium sanguineum	3014	2018-06-28-13-20-22	0	2	x	10	0	55.3	24.7	54.8	24.5	55.7	0.391	20948			78
874	95491	14	Geranium sanguineum	3014	2018-06-28-13-20-24	0	2	x	10	0	55.3	24.7	54.8	24.5	55.7	0.391	20948			79
875	95492	14	Geranium sanguineum	3014	2018-06-28-13-20-26	0	2	x	10	0	55.3	24.7	54.8	24.5	55.7	0.391	20948			80
876	95493	14	Geranium sanguineum	3014	2018-06-28-13-20-28	0	2	x	10	0	55.3	24.7	54.8	24.5	55.7	0.391	20948			81
877	95494	14	Geranium sanguineum	3014	2018-06-28-13-20-30	0	2	x	10	0	55.3	24.7	54.8	24.5	55.7	0.391	20948			82
878	95495	14	Geranium sanguineum	3014	2018-06-28-13-20-32	0	2	x	10	0	55.3	24.7	54.8	24.5	55.7	0.391	20948			83
879	95496	14	Geranium sanguineum	3014	2018-06-28-13-20-34	0	2	x	10	0	55.3	24.7	54.8	24.5	55.7	0.391	20948			84
880	95497	14	Geranium sanguineum	3014	2018-06-28-13-20-36	0	2	x	10	0	55.3	24.7	54.8	24.5	55.7	0.391	20948			85
881	95498	14	Geranium sanguineum	3014	2018-06-28-13-20-38	0	2	x	10	0	55.3	24.7	54.7	24.5	55.6	0.279	20948			86
882	95499	14	Geranium sanguineum	3014	2018-06-28-13-20-40	0	2	x	10	0	55.3	24.7	54.8	24.5	55.7	0.391	20948			87
883	95500	14	Geranium sanguineum	3014	2018-06-28-13-20-42	0	2	x	10	0	55.3	24.7	54.8	24.5	55.7	0.391	20948			88
884	95501	14	Geranium sanguineum	3014	2018-06-28-13-20-44	0	2	x	10	0	55.3	24.7	54.8	24.5	55.7	0.391	20948			89
885	95502	14	Geranium sanguineum	3014	2018-06-28-13-20-46	0	2	x	10	0	55.3	24.7	54.8	24.5	55.7	0.391	20948			90
886	95503	14	Geranium sanguineum	3014	2018-06-28-13-20-48	0	2	x	10	0	55.3	24.7	54.8	24.5	55.7	0.391	20948	Last10	Here	91
887	95504	14	Geranium sanguineum	3014	2018-06-28-13-20-50	0	2	x	10	0	55.3	24.7	54.8	24.5	55.7	0.391	20948	Last10	Here	92
888	95505	14	Geranium sanguineum	3014	2018-06-28-13-20-52	0	2	x	10	0	55.3	24.7	54.8	24.5	55.7	0.391	20948	Last10	Here	93
889	95506	14	Geranium sanguineum	3014	2018-06-28-13-20-54	0	2	x	10	0	55.3	24.7	54.7	24.5	55.6	0.279	20948	Last10	Here	94
890	95507	14	Geranium sanguineum	3014	2018-06-28-13-20-56	0	2	x	10	0	55.3	24.7	54.7	24.5	55.6	0.279	20948	Last10	Here	95
891	95508	14	Geranium sanguineum	3014	2018-06-28-13-20-58	0	2	x	10	0	55.3	24.7	54.7	24.5	55.6	0.279	20948	Last10	Here	96
892	95509	14	Geranium sanguineum	3014	2018-06-28-13-21-00	0	2	x	10	0	55.3	24.7	54.7	24.5	55.6	0.279	20948	Last10	Here	97
893	95510	14	Geranium sanguineum	3014	2018-06-28-13-21-02	0	2	x	10	0	55.4	24.7	54.7	24.5	55.6	0.179	20948	Last10	Here	98
894	95511	14	Geranium sanguineum	3014	2018-06-28-13-21-04	0	2	x	10	0	55.3	24.7	54.7	24.5	55.6	0.279	20948	Last10	Here	99
895	95512	14	Geranium sanguineum	3014	2018-06-28-13-21-06	0	2	x	10	0	55.3	24.7	54.7	24.5	55.6	0.279	20948	Last10	Here	100
896	95513	14	Geranium sanguineum	3014	2018-06-28-13-21-38	0	2	x	15	0	55.3	24.7	54.7	24.5	55.6	0.279	20949	First10	Here	1
897	95514	14	Geranium sanguineum	3014	2018-06-28-13-21-40	0	2	x	15	0	55.2	24.7	54.7	24.5	55.6	0.379	20949	First10	Here	2
898	95515	14	Geranium sanguineum	3014	2018-06-28-13-21-42	0	2	x	15	0	55.2	24.6	54.7	24.5	55.6	0.379	20949	First10	Here	3
899	95516	14	Geranium sanguineum	3014	2018-06-28-13-21-44	0	2	x	15	0	55.3	24.7	54.7	24.5	55.6	0.279	20949	First10	Here	4
900	95517	14	Geranium sanguineum	3014	2018-06-28-13-21-46	0	2	x	15	0	55.3	24.7	54.7	24.5	55.6	0.279	20949	First10	Here	5
901	95518	14	Geranium sanguineum	3014	2018-06-28-13-21-48	0	2	x	15	0	55.3	24.7	54.7	24.5	55.6	0.279	20949	First10	Here	6
902	95519	14	Geranium sanguineum	3014	2018-06-28-13-21-50	0	2	x	15	0	55.2	24.7	54.7	24.5	55.6	0.379	20949	First10	Here	7
903	95520	14	Geranium sanguineum	3014	2018-06-28-13-21-52	0	2	x	15	0	55.2	24.7	54.7	24.5	55.6	0.379	20949	First10	Here	8
904	95521	14	Geranium sanguineum	3014	2018-06-28-13-21-54	0	2	x	15	0	55.2	24.7	54.7	24.5	55.6	0.379	20949	First10	Here	9
905	95522	14	Geranium sanguineum	3014	2018-06-28-13-21-56	0	2	x	15	0	55.2	24.7	54.6	24.5	55.5	0.267	20949	First10	Here	10
906	95523	14	Geranium sanguineum	3014	2018-06-28-13-21-58	0	2	x	15	0	55.2	24.7	54.6	24.5	55.5	0.267	20949			11
907	95524	14	Geranium sanguineum	3014	2018-06-28-13-22-00	0	2	x	15	0	55.2	24.7	54.6	24.5	55.5	0.267	20949			12
908	95525	14	Geranium sanguineum	3014	2018-06-28-13-22-02	0	2	x	15	0	55.1	24.6	54.6	24.5	55.5	0.367	20949			13
909	95526	14	Geranium sanguineum	3014	2018-06-28-13-22-04	0	2	x	15	0	55.1	24.7	54.6	24.5	55.5	0.367	20949			14
910	95527	14	Geranium sanguineum	3014	2018-06-28-13-22-06	0	2	x	15	0	55.1	24.7	54.6	24.5	55.5	0.367	20949			15
911	95528	14	Geranium sanguineum	3014	2018-06-28-13-22-08	0	2	x	15	0	55.2	24.7	54.5	24.5	55.4	0.156	20949			16
912	95529	14	Geranium sanguineum	3014	2018-06-28-13-22-10	0	2	x	15	0	55.2	24.7	54.6	24.5	55.5	0.267	20949			17
913	95530	14	Geranium sanguineum	3014	2018-06-28-13-22-12	0	2	x	15	0	55.2	24.7	54.5	24.5	55.4	0.156	20949			18
914	95531	14	Geranium sanguineum	3014	2018-06-28-13-22-14	0	2	x	15	0	55.2	24.7	54.5	24.5	55.4	0.156	20949			19
915	95532	14	Geranium sanguineum	3014	2018-06-28-13-22-16	0	2	x	15	0	55.2	24.7	54.6	24.5	55.5	0.267	20949			20
916	95533	14	Geranium sanguineum	3014	2018-06-28-13-22-18	0	2	x	15	0	55.2	24.7	54.6	24.5	55.5	0.267	20949			21
917	95534	14	Geranium sanguineum	3014	2018-06-28-13-22-20	0	2	x	15	0	55.1	24.7	54.6	24.5	55.5	0.367	20949			22
918	95535	14	Geranium sanguineum	3014	2018-06-28-13-22-22	0	2	x	15	0	55.1	24.7	54.6	24.5	55.5	0.367	20949			23
919	95536	14	Geranium sanguineum	3014	2018-06-28-13-22-24	0	2	x	15	0	55.1	24.7	54.6	24.5	55.5	0.367	20949			24
920	95537	14	Geranium sanguineum	3014	2018-06-28-13-22-26	0	2	x	15	0	55.1	24.7	54.6	24.5	55.5	0.367	20949			25
921	95538	14	Geranium sanguineum	3014	2018-06-28-13-22-28	0	2	x	15	0	55.2	24.7	54.6	24.5	55.5	0.267	20949			26
922	95539	14	Geranium sanguineum	3014	2018-06-28-13-22-30	0	2	x	15	0	55.2	24.7	54.6	24.5	55.5	0.267	20949			27
923	95540	14	Geranium sanguineum	3014	2018-06-28-13-22-32	0	2	x	15	0	55.2	24.7	54.6	24.5	55.5	0.267	20949			28
924	95541	14	Geranium sanguineum	3014	2018-06-28-13-22-34	0	2	x	15	0	55.2	24.7	54.6	24.5	55.5	0.267	20949			29
925	95542	14	Geranium sanguineum	3014	2018-06-28-13-22-36	0	2	x	15	0	55.2	24.7	54.6	24.5	55.5	0.267	20949			30
926	95543	14	Geranium sanguineum	3014	2018-06-28-13-22-38	0	2	x	15	0	55.2	24.7	54.7	24.5	55.6	0.379	20949			31
927	95544	14	Geranium sanguineum	3014	2018-06-28-13-22-40	0	2	x	15	0	55.2	24.7	54.8	24.5	55.7	0.491	20949			32
928	95545	14	Geranium sanguineum	3014	2018-06-28-13-22-42	0	2	x	15	0	55.2	24.7	54.7	24.5	55.6	0.379	20949			33
929	95546	14	Geranium sanguineum	3014	2018-06-28-13-22-44	0	2	x	15	0	55.2	24.7	54.7	24.5	55.6	0.379	20949			34
930	95547	14	Geranium sanguineum	3014	2018-06-28-13-22-46	0	2	x	15	0	55.2	24.7	54.7	24.5	55.6	0.379	20949			35
931	95548	14	Geranium sanguineum	3014	2018-06-28-13-22-48	0	2	x	15	0	55.2	24.7	54.7	24.5	55.6	0.379	20949			36
932	95549	14	Geranium sanguineum	3014	2018-06-28-13-22-50	0	2	x	15	0	55.2	24.7	54.7	24.5	55.6	0.379	20949			37
933	95550	14	Geranium sanguineum	3014	2018-06-28-13-22-52	0	2	x	15	0	55.1	24.7	54.7	24.5	55.6	0.479	20949			38
934	95551	14	Geranium sanguineum	3014	2018-06-28-13-22-54	0	2	x	15	0	55.1	24.7	54.7	24.5	55.6	0.479	20949			39
935	95552	14	Geranium sanguineum	3014	2018-06-28-13-22-56	0	2	x	15	0	55.2	24.7	54.7	24.5	55.6	0.379	20949			40
936	95553	14	Geranium sanguineum	3014	2018-06-28-13-22-58	0	2	x	15	0	55.2	24.7	54.7	24.5	55.6	0.379	20949			41
937	95554	14	Geranium sanguineum	3014	2018-06-28-13-23-00	0	2	x	15	0	55.3	24.7	54.7	24.5	55.6	0.279	20949			42
938	95555	14	Geranium sanguineum	3014	2018-06-28-13-23-02	0	2	x	15	0	55.3	24.7	54.7	24.5	55.6	0.279	20949			43
939	95556	14	Geranium sanguineum	3014	2018-06-28-13-23-04	0	2	x	15	0	55.3	24.7	54.7	24.5	55.6	0.279	20949			44
940	95557	14	Geranium sanguineum	3014	2018-06-28-13-23-06	0	2	x	15	0	55.2	24.7	54.7	24.5	55.6	0.379	20949			45
941	95558	14	Geranium sanguineum	3014	2018-06-28-13-23-08	0	2	x	15	0	55.2	24.7	54.7	24.5	55.6	0.379	20949			46
942	95559	14	Geranium sanguineum	3014	2018-06-28-13-23-10	0	2	x	15	0	55.2	24.7	54.7	24.5	55.6	0.379	20949			47
943	95560	14	Geranium sanguineum	3014	2018-06-28-13-23-12	0	2	x	15	0	55.2	24.7	54.7	24.5	55.6	0.379	20949			48
944	95561	14	Geranium sanguineum	3014	2018-06-28-13-23-14	0	2	x	15	0	55.2	24.7	54.7	24.5	55.6	0.379	20949			49
945	95562	14	Geranium sanguineum	3014	2018-06-28-13-23-16	0	2	x	15	0	55.2	24.7	54.7	24.5	55.6	0.379	20949			50
946	95563	14	Geranium sanguineum	3014	2018-06-28-13-23-18	0	2	x	15	0	55.2	24.7	54.7	24.5	55.6	0.379	20949			51
947	95564	14	Geranium sanguineum	3014	2018-06-28-13-23-20	0	2	x	15	0	55.2	24.7	54.7	24.5	55.6	0.379	20949			52
948	95565	14	Geranium sanguineum	3014	2018-06-28-13-23-22	0	2	x	15	0	55.2	24.7	54.6	24.5	55.5	0.267	20949			53
949	95566	14	Geranium sanguineum	3014	2018-06-28-13-23-24	0	2	x	15	0	55.2	24.7	54.6	24.5	55.5	0.267	20949			54
950	95567	14	Geranium sanguineum	3014	2018-06-28-13-23-26	0	2	x	15	0	55.2	24.7	54.6	24.5	55.5	0.267	20949			55
951	95568	14	Geranium sanguineum	3014	2018-06-28-13-23-28	0	2	x	15	0	55.2	24.7	54.7	24.5	55.6	0.379	20949			56
952	95569	14	Geranium sanguineum	3014	2018-06-28-13-23-30	0	2	x	15	0	55.2	24.7	54.7	24.5	55.6	0.379	20949			57
953	95570	14	Geranium sanguineum	3014	2018-06-28-13-23-32	0	2	x	15	0	55.2	24.7	54.6	24.5	55.5	0.267	20949			58
954	95571	14	Geranium sanguineum	3014	2018-06-28-13-23-36	0	2	x	15	0	55.2	24.7	54.7	24.5	55.6	0.379	20949			59
955	95572	14	Geranium sanguineum	3014	2018-06-28-13-23-38	0	2	x	15	0	55.2	24.7	54.7	24.5	55.6	0.379	20949			60
956	95573	14	Geranium sanguineum	3014	2018-06-28-13-23-40	0	2	x	15	0	55.2	24.7	54.6	24.5	55.5	0.267	20949			61
957	95574	14	Geranium sanguineum	3014	2018-06-28-13-23-42	0	2	x	15	0	55.2	24.7	54.6	24.5	55.5	0.267	20949			62
958	95575	14	Geranium sanguineum	3014	2018-06-28-13-23-44	0	2	x	15	0	55.2	24.7	54.6	24.5	55.5	0.267	20949			63
959	95576	14	Geranium sanguineum	3014	2018-06-28-13-23-46	0	2	x	15	0	55.2	24.7	54.7	24.5	55.6	0.379	20949			64
960	95577	14	Geranium sanguineum	3014	2018-06-28-13-23-48	0	2	x	15	0	55.3	24.7	54.7	24.5	55.6	0.279	20949			65
961	95578	14	Geranium sanguineum	3014	2018-06-28-13-23-50	0	2	x	15	0	55.3	24.7	54.7	24.5	55.6	0.279	20949			66
962	95579	14	Geranium sanguineum	3014	2018-06-28-13-23-52	0	2	x	15	0	55.3	24.7	54.7	24.5	55.6	0.279	20949			67
963	95580	14	Geranium sanguineum	3014	2018-06-28-13-23-54	0	2	x	15	0	55.3	24.7	54.7	24.5	55.6	0.279	20949			68
964	95581	14	Geranium sanguineum	3014	2018-06-28-13-23-56	0	2	x	15	0	55.2	24.6	54.6	24.5	55.5	0.267	20949			69
965	95582	14	Geranium sanguineum	3014	2018-06-28-13-23-58	0	2	x	15	0	55.3	24.7	54.6	24.5	55.5	0.167	20949			70
966	95583	14	Geranium sanguineum	3014	2018-06-28-13-24-00	0	2	x	15	0	55.3	24.7	54.6	24.5	55.5	0.167	20949			71
967	95584	14	Geranium sanguineum	3014	2018-06-28-13-24-02	0	2	x	15	0	55.3	24.7	54.6	24.5	55.5	0.167	20949			72
968	95585	14	Geranium sanguineum	3014	2018-06-28-13-24-04	0	2	x	15	0	55.3	24.7	54.6	24.5	55.5	0.167	20949			73
969	95586	14	Geranium sanguineum	3014	2018-06-28-13-24-06	0	2	x	15	0	55.3	24.7	54.5	24.5	55.4	0.056	20949			74
970	95587	14	Geranium sanguineum	3014	2018-06-28-13-24-08	0	2	x	15	0	55.3	24.7	54.5	24.5	55.4	0.056	20949			75
971	95588	14	Geranium sanguineum	3014	2018-06-28-13-24-10	0	2	x	15	0	55.3	24.7	54.5	24.5	55.4	0.056	20949			76
972	95589	14	Geranium sanguineum	3014	2018-06-28-13-24-12	0	2	x	15	0	55.3	24.7	54.5	24.5	55.4	0.056	20949			77
973	95590	14	Geranium sanguineum	3014	2018-06-28-13-24-14	0	2	x	15	0	55.3	24.7	54.5	24.5	55.4	0.056	20949			78
974	95591	14	Geranium sanguineum	3014	2018-06-28-13-24-16	0	2	x	15	0	55.3	24.7	54.5	24.5	55.4	0.056	20949			79
975	95592	14	Geranium sanguineum	3014	2018-06-28-13-24-18	0	2	x	15	0	55.4	24.7	54.5	24.5	55.4	-0.044	20949			80
976	95593	14	Geranium sanguineum	3014	2018-06-28-13-24-20	0	2	x	15	0	55.4	24.7	54.5	24.5	55.4	-0.044	20949			81
977	95594	14	Geranium sanguineum	3014	2018-06-28-13-24-22	0	2	x	15	0	55.4	24.7	54.5	24.5	55.4	-0.044	20949			82
978	95595	14	Geranium sanguineum	3014	2018-06-28-13-24-24	0	2	x	15	0	55.4	24.7	54.5	24.5	55.4	-0.044	20949			83
979	95596	14	Geranium sanguineum	3014	2018-06-28-13-24-26	0	2	x	15	0	55.4	24.7	54.5	24.5	55.4	-0.044	20949			84
980	95597	14	Geranium sanguineum	3014	2018-06-28-13-24-28	0	2	x	15	0	55.4	24.7	54.5	24.5	55.4	-0.044	20949			85
981	95598	14	Geranium sanguineum	3014	2018-06-28-13-24-30	0	2	x	15	0	55.4	24.7	54.5	24.5	55.4	-0.044	20949			86
982	95599	14	Geranium sanguineum	3014	2018-06-28-13-24-32	0	2	x	15	0	55.4	24.7	54.5	24.5	55.4	-0.044	20949			87
983	95600	14	Geranium sanguineum	3014	2018-06-28-13-24-34	0	2	x	15	0	55.3	24.7	54.5	24.5	55.4	0.056	20949			88
984	95601	14	Geranium sanguineum	3014	2018-06-28-13-24-36	0	2	x	15	0	55.4	24.7	54.4	24.5	55.2	-0.156	20949			89
985	95602	14	Geranium sanguineum	3014	2018-06-28-13-24-39	0	2	x	15	0	55.4	24.7	54.5	24.5	55.4	-0.044	20949			90
986	95603	14	Geranium sanguineum	3014	2018-06-28-13-24-41	0	2	x	15	0	55.4	24.7	54.5	24.5	55.4	-0.044	20949	Last10	Here	91
987	95604	14	Geranium sanguineum	3014	2018-06-28-13-24-43	0	2	x	15	0	55.4	24.7	54.4	24.5	55.2	-0.156	20949	Last10	Here	92
988	95605	14	Geranium sanguineum	3014	2018-06-28-13-24-45	0	2	x	15	0	55.4	24.7	54.5	24.5	55.4	-0.044	20949	Last10	Here	93
989	95606	14	Geranium sanguineum	3014	2018-06-28-13-24-47	0	2	x	15	0	55.4	24.7	54.5	24.5	55.4	-0.044	20949	Last10	Here	94
990	95607	14	Geranium sanguineum	3014	2018-06-28-13-24-49	0	2	x	15	0	55.4	24.7	54.5	24.5	55.4	-0.044	20949	Last10	Here	95
991	95608	14	Geranium sanguineum	3014	2018-06-28-13-24-51	0	2	x	15	0	55.3	24.7	54.5	24.5	55.4	0.056	20949	Last10	Here	96
992	95609	14	Geranium sanguineum	3014	2018-06-28-13-24-53	0	2	x	15	0	55.3	24.7	54.5	24.5	55.4	0.056	20949	Last10	Here	97
993	95610	14	Geranium sanguineum	3014	2018-06-28-13-24-55	0	2	x	15	0	55.2	24.7	54.5	24.5	55.4	0.156	20949	Last10	Here	98
994	95611	14	Geranium sanguineum	3014	2018-06-28-13-24-57	0	2	x	15	0	55.3	24.7	54.5	24.5	55.4	0.056	20949	Last10	Here	99
995	95612	14	Geranium sanguineum	3014	2018-06-28-13-25-29	0	2	x	20	0	55.3	24.7	54.5	24.5	55.4	0.056	20950	First10	Here	1
996	95613	14	Geranium sanguineum	3014	2018-06-28-13-25-31	0	2	x	20	0	55.4	24.7	54.6	24.6	55.5	0.067	20950	First10	Here	2
997	95614	14	Geranium sanguineum	3014	2018-06-28-13-25-33	0	2	x	20	0	55.4	24.7	54.5	24.5	55.4	-0.044	20950	First10	Here	3
998	95615	14	Geranium sanguineum	3014	2018-06-28-13-25-35	0	2	x	20	0	55.4	24.7	54.5	24.5	55.4	-0.044	20950	First10	Here	4
999	95616	14	Geranium sanguineum	3014	2018-06-28-13-25-37	0	2	x	20	0	55.4	24.7	54.5	24.5	55.4	-0.044	20950	First10	Here	5
1000	95617	14	Geranium sanguineum	3014	2018-06-28-13-25-39	0	2	x	20	0	55.4	24.7	54.5	24.5	55.4	-0.044	20950	First10	Here	6
1001	95618	14	Geranium sanguineum	3014	2018-06-28-13-25-41	0	2	x	20	0	55.4	24.7	54.5	24.5	55.4	-0.044	20950	First10	Here	7
1002	95619	14	Geranium sanguineum	3014	2018-06-28-13-25-43	0	2	x	20	0	55.4	24.7	54.5	24.5	55.4	-0.044	20950	First10	Here	8
1003	95620	14	Geranium sanguineum	3014	2018-06-28-13-25-45	0	2	x	20	0	55.3	24.7	54.5	24.5	55.4	0.056	20950	First10	Here	9
1004	95621	14	Geranium sanguineum	3014	2018-06-28-13-25-47	0	2	x	20	0	55.3	24.7	54.5	24.5	55.4	0.056	20950	First10	Here	10
1005	95622	14	Geranium sanguineum	3014	2018-06-28-13-25-49	0	2	x	20	0	55.4	24.7	54.5	24.5	55.4	-0.044	20950			11
1006	95623	14	Geranium sanguineum	3014	2018-06-28-13-25-51	0	2	x	20	0	55.3	24.7	54.5	24.5	55.4	0.056	20950			12
1007	95624	14	Geranium sanguineum	3014	2018-06-28-13-25-53	0	2	x	20	0	55.3	24.7	54.5	24.5	55.4	0.056	20950			13
1008	95625	14	Geranium sanguineum	3014	2018-06-28-13-25-55	0	2	x	20	0	55.3	24.7	54.5	24.5	55.4	0.056	20950			14
1009	95626	14	Geranium sanguineum	3014	2018-06-28-13-25-57	0	2	x	20	0	55.4	24.7	54.5	24.5	55.4	-0.044	20950			15
1010	95627	14	Geranium sanguineum	3014	2018-06-28-13-25-59	0	2	x	20	0	55.4	24.7	54.5	24.5	55.4	-0.044	20950			16
1011	95628	14	Geranium sanguineum	3014	2018-06-28-13-26-01	0	2	x	20	0	55.4	24.7	54.5	24.5	55.4	-0.044	20950			17
1012	95629	14	Geranium sanguineum	3014	2018-06-28-13-26-03	0	2	x	20	0	55.4	24.7	54.5	24.5	55.4	-0.044	20950			18
1013	95630	14	Geranium sanguineum	3014	2018-06-28-13-26-05	0	2	x	20	0	55.4	24.7	54.5	24.5	55.4	-0.044	20950			19
1014	95631	14	Geranium sanguineum	3014	2018-06-28-13-26-07	0	2	x	20	0	55.3	24.7	54.5	24.5	55.4	0.056	20950			20
1015	95632	14	Geranium sanguineum	3014	2018-06-28-13-26-09	0	2	x	20	0	55.3	24.7	54.4	24.5	55.2	-0.056	20950			21
1016	95633	14	Geranium sanguineum	3014	2018-06-28-13-26-11	0	2	x	20	0	55.3	24.7	54.5	24.5	55.4	0.056	20950			22
1017	95634	14	Geranium sanguineum	3014	2018-06-28-13-26-13	0	2	x	20	0	55.3	24.7	54.4	24.5	55.2	-0.056	20950			23
1018	95635	14	Geranium sanguineum	3014	2018-06-28-13-26-15	0	2	x	20	0	55.3	24.7	54.5	24.6	55.4	0.056	20950			24
1019	95636	14	Geranium sanguineum	3014	2018-06-28-13-26-17	0	2	x	20	0	55.3	24.7	54.4	24.5	55.2	-0.056	20950			25
1020	95637	14	Geranium sanguineum	3014	2018-06-28-13-26-19	0	2	x	20	0	55.3	24.7	54.5	24.5	55.4	0.056	20950			26
1021	95638	14	Geranium sanguineum	3014	2018-06-28-13-26-21	0	2	x	20	0	55.3	24.7	54.4	24.5	55.2	-0.056	20950			27
1022	95639	14	Geranium sanguineum	3014	2018-06-28-13-26-23	0	2	x	20	0	55.3	24.7	54.5	24.5	55.4	0.056	20950			28
1023	95640	14	Geranium sanguineum	3014	2018-06-28-13-26-25	0	2	x	20	0	55.3	24.7	54.5	24.5	55.4	0.056	20950			29
1024	95641	14	Geranium sanguineum	3014	2018-06-28-13-26-27	0	2	x	20	0	55.3	24.7	54.5	24.5	55.4	0.056	20950			30
1025	95642	14	Geranium sanguineum	3014	2018-06-28-13-26-29	0	2	x	20	0	55.4	24.7	54.5	24.5	55.4	-0.044	20950			31
1026	95643	14	Geranium sanguineum	3014	2018-06-28-13-26-31	0	2	x	20	0	55.4	24.7	54.5	24.5	55.4	-0.044	20950			32
1027	95644	14	Geranium sanguineum	3014	2018-06-28-13-26-33	0	2	x	20	0	55.3	24.7	54.5	24.5	55.4	0.056	20950			33
1028	95645	14	Geranium sanguineum	3014	2018-06-28-13-26-35	0	2	x	20	0	55.3	24.7	54.5	24.5	55.4	0.056	20950			34
1029	95646	14	Geranium sanguineum	3014	2018-06-28-13-26-37	0	2	x	20	0	55.4	24.7	54.5	24.5	55.4	-0.044	20950			35
1030	95647	14	Geranium sanguineum	3014	2018-06-28-13-26-39	0	2	x	20	0	55.4	24.7	54.5	24.5	55.4	-0.044	20950			36
1031	95648	14	Geranium sanguineum	3014	2018-06-28-13-26-41	0	2	x	20	0	55.4	24.7	54.5	24.5	55.4	-0.044	20950			37
1032	95649	14	Geranium sanguineum	3014	2018-06-28-13-26-43	0	2	x	20	0	55.4	24.7	54.5	24.5	55.4	-0.044	20950			38
1033	95650	14	Geranium sanguineum	3014	2018-06-28-13-26-45	0	2	x	20	0	55.4	24.7	54.5	24.5	55.4	-0.044	20950			39
1034	95651	14	Geranium sanguineum	3014	2018-06-28-13-26-47	0	2	x	20	0	55.4	24.7	54.5	24.5	55.4	-0.044	20950			40
1035	95652	14	Geranium sanguineum	3014	2018-06-28-13-26-49	0	2	x	20	0	55.4	24.7	54.5	24.5	55.4	-0.044	20950			41
1036	95653	14	Geranium sanguineum	3014	2018-06-28-13-26-51	0	2	x	20	0	55.4	24.7	54.5	24.5	55.4	-0.044	20950			42
1037	95654	14	Geranium sanguineum	3014	2018-06-28-13-26-53	0	2	x	20	0	55.4	24.7	54.5	24.5	55.4	-0.044	20950			43
1038	95655	14	Geranium sanguineum	3014	2018-06-28-13-26-55	0	2	x	20	0	55.4	24.7	54.5	24.5	55.4	-0.044	20950			44
1039	95656	14	Geranium sanguineum	3014	2018-06-28-13-26-57	0	2	x	20	0	55.4	24.7	54.5	24.5	55.4	-0.044	20950			45
1040	95657	14	Geranium sanguineum	3014	2018-06-28-13-26-59	0	2	x	20	0	55.4	24.7	54.5	24.5	55.4	-0.044	20950			46
1041	95658	14	Geranium sanguineum	3014	2018-06-28-13-27-01	0	2	x	20	0	55.4	24.7	54.5	24.5	55.4	-0.044	20950			47
1042	95659	14	Geranium sanguineum	3014	2018-06-28-13-27-03	0	2	x	20	0	55.4	24.7	54.4	24.5	55.2	-0.156	20950			48
1043	95660	14	Geranium sanguineum	3014	2018-06-28-13-27-05	0	2	x	20	0	55.3	24.7	54.4	24.5	55.2	-0.056	20950			49
1044	95661	14	Geranium sanguineum	3014	2018-06-28-13-27-07	0	2	x	20	0	55.4	24.7	54.5	24.5	55.4	-0.044	20950			50
1045	95662	14	Geranium sanguineum	3014	2018-06-28-13-27-09	0	2	x	20	0	55.4	24.7	54.5	24.5	55.4	-0.044	20950			51
1046	95663	14	Geranium sanguineum	3014	2018-06-28-13-27-11	0	2	x	20	0	55.4	24.7	54.5	24.5	55.4	-0.044	20950			52
1047	95664	14	Geranium sanguineum	3014	2018-06-28-13-27-13	0	2	x	20	0	55.2	24.7	54.4	24.5	55.2	0.044	20950			53
1048	95665	14	Geranium sanguineum	3014	2018-06-28-13-27-15	0	2	x	20	0	55.3	24.7	54.4	24.5	55.2	-0.056	20950			54
1049	95666	14	Geranium sanguineum	3014	2018-06-28-13-27-17	0	2	x	20	0	55.3	24.7	54.4	24.5	55.2	-0.056	20950			55
1050	95667	14	Geranium sanguineum	3014	2018-06-28-13-27-19	0	2	x	20	0	55.3	24.7	54.4	24.5	55.2	-0.056	20950			56
1051	95668	14	Geranium sanguineum	3014	2018-06-28-13-27-21	0	2	x	20	0	55.3	24.7	54.4	24.5	55.2	-0.056	20950			57
1052	95669	14	Geranium sanguineum	3014	2018-06-28-13-27-23	0	2	x	20	0	55.4	24.7	54.4	24.5	55.2	-0.156	20950			58
1053	95670	14	Geranium sanguineum	3014	2018-06-28-13-27-25	0	2	x	20	0	55.4	24.7	54.4	24.5	55.2	-0.156	20950			59
1054	95671	14	Geranium sanguineum	3014	2018-06-28-13-27-27	0	2	x	20	0	55.4	24.7	54.4	24.5	55.2	-0.156	20950			60
1055	95672	14	Geranium sanguineum	3014	2018-06-28-13-27-29	0	2	x	20	0	55.4	24.7	54.4	24.5	55.2	-0.156	20950			61
1056	95673	14	Geranium sanguineum	3014	2018-06-28-13-27-31	0	2	x	20	0	55.3	24.7	54.5	24.5	55.4	0.056	20950			62
1057	95674	14	Geranium sanguineum	3014	2018-06-28-13-27-33	0	2	x	20	0	55.3	24.7	54.4	24.5	55.2	-0.056	20950			63
1058	95675	14	Geranium sanguineum	3014	2018-06-28-13-27-35	0	2	x	20	0	55.3	24.7	54.5	24.5	55.4	0.056	20950			64
1059	95676	14	Geranium sanguineum	3014	2018-06-28-13-27-37	0	2	x	20	0	55.3	24.7	54.4	24.5	55.2	-0.056	20950			65
1060	95677	14	Geranium sanguineum	3014	2018-06-28-13-27-39	0	2	x	20	0	55.3	24.7	54.4	24.5	55.2	-0.056	20950			66
1061	95678	14	Geranium sanguineum	3014	2018-06-28-13-27-41	0	2	x	20	0	55.2	24.7	54.4	24.5	55.2	0.044	20950			67
1062	95679	14	Geranium sanguineum	3014	2018-06-28-13-27-43	0	2	x	20	0	55.2	24.7	54.4	24.5	55.2	0.044	20950			68
1063	95680	14	Geranium sanguineum	3014	2018-06-28-13-27-45	0	2	x	20	0	55.2	24.7	54.4	24.5	55.2	0.044	20950			69
1064	95681	14	Geranium sanguineum	3014	2018-06-28-13-27-47	0	2	x	20	0	55.3	24.7	54.4	24.5	55.2	-0.056	20950			70
1065	95682	14	Geranium sanguineum	3014	2018-06-28-13-27-49	0	2	x	20	0	55.3	24.7	54.4	24.5	55.2	-0.056	20950			71
1066	95683	14	Geranium sanguineum	3014	2018-06-28-13-27-51	0	2	x	20	0	55.3	24.7	54.4	24.5	55.2	-0.056	20950			72
1067	95684	14	Geranium sanguineum	3014	2018-06-28-13-27-53	0	2	x	20	0	55.3	24.7	54.4	24.5	55.2	-0.056	20950			73
1068	95685	14	Geranium sanguineum	3014	2018-06-28-13-27-55	0	2	x	20	0	55.3	24.7	54.4	24.5	55.2	-0.056	20950			74
1069	95686	14	Geranium sanguineum	3014	2018-06-28-13-27-57	0	2	x	20	0	55.3	24.7	54.3	24.5	55.1	-0.168	20950			75
1070	95687	14	Geranium sanguineum	3014	2018-06-28-13-27-59	0	2	x	20	0	55.3	24.7	54.3	24.5	55.1	-0.168	20950			76
1071	95688	14	Geranium sanguineum	3014	2018-06-28-13-28-01	0	2	x	20	0	55.3	24.7	54.4	24.5	55.2	-0.056	20950			77
1072	95689	14	Geranium sanguineum	3014	2018-06-28-13-28-03	0	2	x	20	0	55.2	24.7	54.4	24.5	55.2	0.044	20950			78
1073	95690	14	Geranium sanguineum	3014	2018-06-28-13-28-05	0	2	x	20	0	55.2	24.7	54.4	24.5	55.2	0.044	20950			79
1074	95691	14	Geranium sanguineum	3014	2018-06-28-13-28-07	0	2	x	20	0	55.2	24.7	54.4	24.5	55.2	0.044	20950			80
1075	95692	14	Geranium sanguineum	3014	2018-06-28-13-28-09	0	2	x	20	0	55.3	24.7	54.4	24.5	55.2	-0.056	20950			81
1076	95693	14	Geranium sanguineum	3014	2018-06-28-13-28-11	0	2	x	20	0	55.2	24.7	54.4	24.5	55.2	0.044	20950			82
1077	95694	14	Geranium sanguineum	3014	2018-06-28-13-28-13	0	2	x	20	0	55.2	24.7	54.4	24.5	55.2	0.044	20950			83
1078	95695	14	Geranium sanguineum	3014	2018-06-28-13-28-15	0	2	x	20	0	55.2	24.7	54.4	24.5	55.2	0.044	20950			84
1079	95696	14	Geranium sanguineum	3014	2018-06-28-13-28-17	0	2	x	20	0	55.3	24.7	54.4	24.5	55.2	-0.056	20950			85
1080	95697	14	Geranium sanguineum	3014	2018-06-28-13-28-19	0	2	x	20	0	55.3	24.7	54.4	24.5	55.2	-0.056	20950			86
1081	95698	14	Geranium sanguineum	3014	2018-06-28-13-28-21	0	2	x	20	0	55.3	24.7	54.4	24.5	55.2	-0.056	20950			87
1082	95699	14	Geranium sanguineum	3014	2018-06-28-13-28-23	0	2	x	20	0	55.3	24.7	54.5	24.5	55.4	0.056	20950			88
1083	95700	14	Geranium sanguineum	3014	2018-06-28-13-28-25	0	2	x	20	0	55.3	24.7	54.6	24.6	55.5	0.167	20950			89
1084	95701	14	Geranium sanguineum	3014	2018-06-28-13-28-27	0	2	x	20	0	55.3	24.7	54.5	24.5	55.4	0.056	20950			90
1085	95702	14	Geranium sanguineum	3014	2018-06-28-13-28-29	0	2	x	20	0	55.3	24.7	54.5	24.5	55.4	0.056	20950	Last10	Here	91
1086	95703	14	Geranium sanguineum	3014	2018-06-28-13-28-31	0	2	x	20	0	55.3	24.7	54.5	24.5	55.4	0.056	20950	Last10	Here	92
1087	95704	14	Geranium sanguineum	3014	2018-06-28-13-28-33	0	2	x	20	0	55.3	24.7	54.5	24.5	55.4	0.056	20950	Last10	Here	93
1088	95705	14	Geranium sanguineum	3014	2018-06-28-13-28-35	0	2	x	20	0	55.3	24.7	54.5	24.5	55.4	0.056	20950	Last10	Here	94
1089	95706	14	Geranium sanguineum	3014	2018-06-28-13-28-37	0	2	x	20	0	55.2	24.7	54.5	24.5	55.4	0.156	20950	Last10	Here	95
1090	95707	14	Geranium sanguineum	3014	2018-06-28-13-28-39	0	2	x	20	0	55.2	24.7	54.5	24.5	55.4	0.156	20950	Last10	Here	96
1091	95708	14	Geranium sanguineum	3014	2018-06-28-13-28-41	0	2	x	20	0	55.2	24.7	54.5	24.5	55.4	0.156	20950	Last10	Here	97
1092	95709	14	Geranium sanguineum	3014	2018-06-28-13-28-43	0	2	x	20	0	55.2	24.7	54.5	24.5	55.4	0.156	20950	Last10	Here	98
1093	95710	14	Geranium sanguineum	3014	2018-06-28-13-28-45	0	2	x	20	0	55.3	24.7	54.5	24.5	55.4	0.056	20950	Last10	Here	99
1094	95711	14	Geranium sanguineum	3014	2018-06-28-13-28-47	0	2	x	20	0	55.3	24.7	54.6	24.6	55.5	0.167	20950	Last10	Here	100
1095	95712	14	Geranium sanguineum	3014	2018-06-28-13-29-19	0	2	x	25	0	55.2	24.7	54.4	24.5	55.2	0.044	20951	First10	Here	1
1096	95713	14	Geranium sanguineum	3014	2018-06-28-13-29-21	0	2	x	25	0	55.2	24.7	54.5	24.5	55.4	0.156	20951	First10	Here	2
1097	95714	14	Geranium sanguineum	3014	2018-06-28-13-29-23	0	2	x	25	0	55.2	24.7	54.5	24.5	55.4	0.156	20951	First10	Here	3
1098	95715	14	Geranium sanguineum	3014	2018-06-28-13-29-25	0	2	x	25	0	55.3	24.7	54.5	24.5	55.4	0.056	20951	First10	Here	4
1099	95716	14	Geranium sanguineum	3014	2018-06-28-13-29-27	0	2	x	25	0	55.3	24.7	54.5	24.5	55.4	0.056	20951	First10	Here	5
1100	95717	14	Geranium sanguineum	3014	2018-06-28-13-29-29	0	2	x	25	0	55.2	24.7	54.6	24.6	55.5	0.267	20951	First10	Here	6
1101	95718	14	Geranium sanguineum	3014	2018-06-28-13-29-31	0	2	x	25	0	55.2	24.7	54.5	24.6	55.4	0.156	20951	First10	Here	7
1102	95719	14	Geranium sanguineum	3014	2018-06-28-13-29-33	0	2	x	25	0	55.2	24.7	54.4	24.5	55.2	0.044	20951	First10	Here	8
1103	95720	14	Geranium sanguineum	3014	2018-06-28-13-29-35	0	2	x	25	0	55.2	24.7	54.4	24.5	55.2	0.044	20951	First10	Here	9
1104	95721	14	Geranium sanguineum	3014	2018-06-28-13-29-37	0	2	x	25	0	55.3	24.7	54.4	24.5	55.2	-0.056	20951	First10	Here	10
1105	95722	14	Geranium sanguineum	3014	2018-06-28-13-29-39	0	2	x	25	0	55.3	24.7	54.4	24.5	55.2	-0.056	20951			11
1106	95723	14	Geranium sanguineum	3014	2018-06-28-13-29-41	0	2	x	25	0	55.3	24.7	54.4	24.5	55.2	-0.056	20951			12
1107	95724	14	Geranium sanguineum	3014	2018-06-28-13-29-43	0	2	x	25	0	55.3	24.7	54.4	24.5	55.2	-0.056	20951			13
1108	95725	14	Geranium sanguineum	3014	2018-06-28-13-29-45	0	2	x	25	0	55.3	24.7	54.4	24.5	55.2	-0.056	20951			14
1109	95726	14	Geranium sanguineum	3014	2018-06-28-13-29-47	0	2	x	25	0	55.3	24.7	54.5	24.6	55.4	0.056	20951			15
1110	95727	14	Geranium sanguineum	3014	2018-06-28-13-29-49	0	2	x	25	0	55.3	24.7	54.3	24.5	55.1	-0.168	20951			16
1111	95728	14	Geranium sanguineum	3014	2018-06-28-13-29-51	0	2	x	25	0	55.3	24.7	54.3	24.5	55.1	-0.168	20951			17
1112	95729	14	Geranium sanguineum	3014	2018-06-28-13-29-54	0	2	x	25	0	55.3	24.7	54.4	24.6	55.2	-0.056	20951			18
1113	95730	14	Geranium sanguineum	3014	2018-06-28-13-29-56	0	2	x	25	0	55.3	24.7	54.3	24.5	55.1	-0.168	20951			19
1114	95731	14	Geranium sanguineum	3014	2018-06-28-13-29-58	0	2	x	25	0	55.3	24.7	54.3	24.5	55.1	-0.168	20951			20
1115	95732	14	Geranium sanguineum	3014	2018-06-28-13-30-00	0	2	x	25	0	55.3	24.7	54.3	24.5	55.1	-0.168	20951			21
1116	95733	14	Geranium sanguineum	3014	2018-06-28-13-30-02	0	2	x	25	0	55.3	24.7	54.3	24.5	55.1	-0.168	20951			22
1117	95734	14	Geranium sanguineum	3014	2018-06-28-13-30-04	0	2	x	25	0	55.3	24.7	54.3	24.5	55.1	-0.168	20951			23
1118	95735	14	Geranium sanguineum	3014	2018-06-28-13-30-06	0	2	x	25	0	55.3	24.7	54.3	24.5	55.1	-0.168	20951			24
1119	95736	14	Geranium sanguineum	3014	2018-06-28-13-30-08	0	2	x	25	0	55.3	24.7	54.3	24.5	55.1	-0.168	20951			25
1120	95737	14	Geranium sanguineum	3014	2018-06-28-13-30-10	0	2	x	25	0	55.3	24.7	54.3	24.5	55.1	-0.168	20951			26
1121	95738	14	Geranium sanguineum	3014	2018-06-28-13-30-12	0	2	x	25	0	55.3	24.7	54.5	24.6	55.4	0.056	20951			27
1122	95739	14	Geranium sanguineum	3014	2018-06-28-13-30-14	0	2	x	25	0	55.3	24.7	54.4	24.5	55.2	-0.056	20951			28
1123	95740	14	Geranium sanguineum	3014	2018-06-28-13-30-16	0	2	x	25	0	55.3	24.7	54.4	24.6	55.2	-0.056	20951			29
1124	95741	14	Geranium sanguineum	3014	2018-06-28-13-30-18	0	2	x	25	0	55.3	24.7	54.3	24.5	55.1	-0.168	20951			30
1125	95742	14	Geranium sanguineum	3014	2018-06-28-13-30-20	0	2	x	25	0	55.3	24.7	54.4	24.6	55.2	-0.056	20951			31
1126	95743	14	Geranium sanguineum	3014	2018-06-28-13-30-22	0	2	x	25	0	55.3	24.7	54.4	24.5	55.2	-0.056	20951			32
1127	95744	14	Geranium sanguineum	3014	2018-06-28-13-30-24	0	2	x	25	0	55.3	24.7	54.4	24.5	55.2	-0.056	20951			33
1128	95745	14	Geranium sanguineum	3014	2018-06-28-13-30-26	0	2	x	25	0	55.3	24.7	54.4	24.5	55.2	-0.056	20951			34
1129	95746	14	Geranium sanguineum	3014	2018-06-28-13-30-28	0	2	x	25	0	55.3	24.7	54.4	24.5	55.2	-0.056	20951			35
1130	95747	14	Geranium sanguineum	3014	2018-06-28-13-30-30	0	2	x	25	0	55.3	24.7	54.4	24.5	55.2	-0.056	20951			36
1131	95748	14	Geranium sanguineum	3014	2018-06-28-13-30-32	0	2	x	25	0	55.2	24.7	54.4	24.5	55.2	0.044	20951			37
1132	95749	14	Geranium sanguineum	3014	2018-06-28-13-30-34	0	2	x	25	0	55.2	24.7	54.4	24.5	55.2	0.044	20951			38
1133	95750	14	Geranium sanguineum	3014	2018-06-28-13-30-36	0	2	x	25	0	55.2	24.7	54.4	24.5	55.2	0.044	20951			39
1134	95751	14	Geranium sanguineum	3014	2018-06-28-13-30-38	0	2	x	25	0	55.2	24.7	54.5	24.6	55.4	0.156	20951			40
1135	95752	14	Geranium sanguineum	3014	2018-06-28-13-30-40	0	2	x	25	0	55.2	24.7	54.4	24.5	55.2	0.044	20951			41
1136	95753	14	Geranium sanguineum	3014	2018-06-28-13-30-42	0	2	x	25	0	55.2	24.7	54.4	24.5	55.2	0.044	20951			42
1137	95754	14	Geranium sanguineum	3014	2018-06-28-13-30-44	0	2	x	25	0	55.2	24.7	54.4	24.5	55.2	0.044	20951			43
1138	95755	14	Geranium sanguineum	3014	2018-06-28-13-30-46	0	2	x	25	0	55.2	24.7	54.4	24.5	55.2	0.044	20951			44
1139	95756	14	Geranium sanguineum	3014	2018-06-28-13-30-48	0	2	x	25	0	55.2	24.7	54.6	24.6	55.5	0.267	20951			45
1140	95757	14	Geranium sanguineum	3014	2018-06-28-13-30-50	0	2	x	25	0	55.2	24.7	54.4	24.5	55.2	0.044	20951			46
1141	95758	14	Geranium sanguineum	3014	2018-06-28-13-30-52	0	2	x	25	0	55.2	24.7	54.5	24.6	55.4	0.156	20951			47
1142	95759	14	Geranium sanguineum	3014	2018-06-28-13-30-54	0	2	x	25	0	55.2	24.7	54.4	24.5	55.2	0.044	20951			48
1143	95760	14	Geranium sanguineum	3014	2018-06-28-13-30-56	0	2	x	25	0	55.2	24.7	54.4	24.5	55.2	0.044	20951			49
1144	95761	14	Geranium sanguineum	3014	2018-06-28-13-30-58	0	2	x	25	0	55.2	24.7	54.5	24.6	55.4	0.156	20951			50
1145	95762	14	Geranium sanguineum	3014	2018-06-28-13-31-00	0	2	x	25	0	55.2	24.7	54.5	24.5	55.4	0.156	20951			51
1146	95763	14	Geranium sanguineum	3014	2018-06-28-13-31-02	0	2	x	25	0	55.2	24.7	54.4	24.5	55.2	0.044	20951			52
1147	95764	14	Geranium sanguineum	3014	2018-06-28-13-31-04	0	2	x	25	0	55.2	24.7	54.5	24.6	55.4	0.156	20951			53
1148	95765	14	Geranium sanguineum	3014	2018-06-28-13-31-06	0	2	x	25	0	55.2	24.7	54.4	24.5	55.2	0.044	20951			54
1149	95766	14	Geranium sanguineum	3014	2018-06-28-13-31-08	0	2	x	25	0	55.2	24.7	54.4	24.5	55.2	0.044	20951			55
1150	95767	14	Geranium sanguineum	3014	2018-06-28-13-31-10	0	2	x	25	0	55.2	24.7	54.5	24.6	55.4	0.156	20951			56
1151	95768	14	Geranium sanguineum	3014	2018-06-28-13-31-12	0	2	x	25	0	55.2	24.7	54.4	24.5	55.2	0.044	20951			57
1152	95769	14	Geranium sanguineum	3014	2018-06-28-13-31-14	0	2	x	25	0	55.2	24.7	54.4	24.5	55.2	0.044	20951			58
1153	95770	14	Geranium sanguineum	3014	2018-06-28-13-31-16	0	2	x	25	0	55.2	24.7	54.4	24.5	55.2	0.044	20951			59
1154	95771	14	Geranium sanguineum	3014	2018-06-28-13-31-18	0	2	x	25	0	55.2	24.7	54.4	24.5	55.2	0.044	20951			60
1155	95772	14	Geranium sanguineum	3014	2018-06-28-13-31-20	0	2	x	25	0	55.2	24.7	54.5	24.6	55.4	0.156	20951			61
1156	95773	14	Geranium sanguineum	3014	2018-06-28-13-31-22	0	2	x	25	0	55.2	24.7	54.5	24.6	55.4	0.156	20951			62
1157	95774	14	Geranium sanguineum	3014	2018-06-28-13-31-24	0	2	x	25	0	55.2	24.7	54.4	24.5	55.2	0.044	20951			63
1158	95775	14	Geranium sanguineum	3014	2018-06-28-13-31-26	0	2	x	25	0	55.2	24.7	54.5	24.6	55.4	0.156	20951			64
1159	95776	14	Geranium sanguineum	3014	2018-06-28-13-31-28	0	2	x	25	0	55.2	24.7	54.5	24.6	55.4	0.156	20951			65
1160	95777	14	Geranium sanguineum	3014	2018-06-28-13-31-30	0	2	x	25	0	55.1	24.7	54.4	24.5	55.2	0.144	20951			66
1161	95778	14	Geranium sanguineum	3014	2018-06-28-13-31-32	0	2	x	25	0	55.2	24.7	54.5	24.6	55.4	0.156	20951			67
1162	95779	14	Geranium sanguineum	3014	2018-06-28-13-31-34	0	2	x	25	0	55.2	24.7	54.5	24.6	55.4	0.156	20951			68
1163	95780	14	Geranium sanguineum	3014	2018-06-28-13-31-36	0	2	x	25	0	55.2	24.7	54.4	24.5	55.2	0.044	20951			69
1164	95781	14	Geranium sanguineum	3014	2018-06-28-13-31-38	0	2	x	25	0	55.2	24.7	54.3	24.5	55.1	-0.068	20951			70
1165	95782	14	Geranium sanguineum	3014	2018-06-28-13-31-40	0	2	x	25	0	55.2	24.7	54.4	24.6	55.2	0.044	20951			71
1166	95783	14	Geranium sanguineum	3014	2018-06-28-13-31-42	0	2	x	25	0	55.2	24.7	54.3	24.5	55.1	-0.068	20951			72
1167	95784	14	Geranium sanguineum	3014	2018-06-28-13-31-44	0	2	x	25	0	55.2	24.7	54.4	24.6	55.2	0.044	20951			73
1168	95785	14	Geranium sanguineum	3014	2018-06-28-13-31-46	0	2	x	25	0	55.3	24.7	54.4	24.6	55.2	-0.056	20951			74
1169	95786	14	Geranium sanguineum	3014	2018-06-28-13-31-48	0	2	x	25	0	55.3	24.7	54.3	24.5	55.1	-0.168	20951			75
1170	95787	14	Geranium sanguineum	3014	2018-06-28-13-31-50	0	2	x	25	0	55.3	24.7	54.4	24.5	55.2	-0.056	20951			76
1171	95788	14	Geranium sanguineum	3014	2018-06-28-13-31-52	0	2	x	25	0	55.2	24.7	54.4	24.6	55.2	0.044	20951			77
1172	95789	14	Geranium sanguineum	3014	2018-06-28-13-31-54	0	2	x	25	0	55.3	24.7	54.4	24.6	55.2	-0.056	20951			78
1173	95790	14	Geranium sanguineum	3014	2018-06-28-13-31-56	0	2	x	25	0	55.2	24.7	54.4	24.5	55.2	0.044	20951			79
1174	95791	14	Geranium sanguineum	3014	2018-06-28-13-31-58	0	2	x	25	0	55.3	24.7	54.5	24.6	55.4	0.056	20951			80
1175	95792	14	Geranium sanguineum	3014	2018-06-28-13-32-00	0	2	x	25	0	55.2	24.7	54.3	24.5	55.1	-0.068	20951			81
1176	95793	14	Geranium sanguineum	3014	2018-06-28-13-32-02	0	2	x	25	0	55.3	24.7	54.4	24.5	55.2	-0.056	20951			82
1177	95794	14	Geranium sanguineum	3014	2018-06-28-13-32-04	0	2	x	25	0	55.3	24.7	54.4	24.5	55.2	-0.056	20951			83
1178	95795	14	Geranium sanguineum	3014	2018-06-28-13-32-06	0	2	x	25	0	55.3	24.7	54.5	24.6	55.4	0.056	20951			84
1179	95796	14	Geranium sanguineum	3014	2018-06-28-13-32-08	0	2	x	25	0	55.3	24.7	54.5	24.6	55.4	0.056	20951			85
1180	95797	14	Geranium sanguineum	3014	2018-06-28-13-32-10	0	2	x	25	0	55.3	24.7	54.5	24.6	55.4	0.056	20951			86
1181	95798	14	Geranium sanguineum	3014	2018-06-28-13-32-12	0	2	x	25	0	55.3	24.7	54.5	24.6	55.4	0.056	20951			87
1182	95799	14	Geranium sanguineum	3014	2018-06-28-13-32-14	0	2	x	25	0	55.3	24.7	54.5	24.6	55.4	0.056	20951			88
1183	95800	14	Geranium sanguineum	3014	2018-06-28-13-32-16	0	2	x	25	0	55.3	24.7	54.5	24.6	55.4	0.056	20951			89
1184	95801	14	Geranium sanguineum	3014	2018-06-28-13-32-18	0	2	x	25	0	55.3	24.7	54.5	24.6	55.4	0.056	20951			90
1185	95802	14	Geranium sanguineum	3014	2018-06-28-13-32-20	0	2	x	25	0	55.3	24.7	54.5	24.6	55.4	0.056	20951	Last10	Here	91
1186	95803	14	Geranium sanguineum	3014	2018-06-28-13-32-22	0	2	x	25	0	55.2	24.7	54.5	24.6	55.4	0.156	20951	Last10	Here	92
1187	95804	14	Geranium sanguineum	3014	2018-06-28-13-32-24	0	2	x	25	0	55.2	24.7	54.4	24.5	55.2	0.044	20951	Last10	Here	93
1188	95805	14	Geranium sanguineum	3014	2018-06-28-13-32-26	0	2	x	25	0	55.2	24.7	54.5	24.6	55.4	0.156	20951	Last10	Here	94
1189	95806	14	Geranium sanguineum	3014	2018-06-28-13-32-28	0	2	x	25	0	55.3	24.7	54.5	24.6	55.4	0.056	20951	Last10	Here	95
1190	95807	14	Geranium sanguineum	3014	2018-06-28-13-32-30	0	2	x	25	0	55.3	24.7	54.5	24.6	55.4	0.056	20951	Last10	Here	96
1191	95808	14	Geranium sanguineum	3014	2018-06-28-13-32-32	0	2	x	25	0	55.3	24.7	54.5	24.6	55.4	0.056	20951	Last10	Here	97
1192	95809	14	Geranium sanguineum	3014	2018-06-28-13-32-34	0	2	x	25	0	55.3	24.7	54.5	24.6	55.4	0.056	20951	Last10	Here	98
1193	95810	14	Geranium sanguineum	3014	2018-06-28-13-32-36	0	2	x	25	0	55.3	24.7	54.5	24.6	55.4	0.056	20951	Last10	Here	99
1194	95811	14	Geranium sanguineum	3014	2018-06-28-13-32-38	0	2	x	25	0	55.3	24.7	54.5	24.6	55.4	0.056	20951	Last10	Here	100
1195	95812	14	Geranium sanguineum	3014	2018-06-28-13-33-10	0	2	x	30	0	55.2	24.7	54.5	24.6	55.4	0.156	20952	First10	Here	1
1196	95813	14	Geranium sanguineum	3014	2018-06-28-13-33-12	0	2	x	30	0	55.2	24.7	54.4	24.5	55.2	0.044	20952	First10	Here	2
1197	95814	14	Geranium sanguineum	3014	2018-06-28-13-33-14	0	2	x	30	0	55.2	24.7	54.4	24.6	55.2	0.044	20952	First10	Here	3
1198	95815	14	Geranium sanguineum	3014	2018-06-28-13-33-16	0	2	x	30	0	55.2	24.7	54.4	24.5	55.2	0.044	20952	First10	Here	4
1199	95816	14	Geranium sanguineum	3014	2018-06-28-13-33-18	0	2	x	30	0	55.2	24.7	54.4	24.6	55.2	0.044	20952	First10	Here	5
1200	95817	14	Geranium sanguineum	3014	2018-06-28-13-33-20	0	2	x	30	0	55.3	24.7	54.4	24.6	55.2	-0.056	20952	First10	Here	6
1201	95818	14	Geranium sanguineum	3014	2018-06-28-13-33-22	0	2	x	30	0	55.3	24.7	54.3	24.5	55.1	-0.168	20952	First10	Here	7
1202	95819	14	Geranium sanguineum	3014	2018-06-28-13-33-24	0	2	x	30	0	55.2	24.7	54.4	24.6	55.2	0.044	20952	First10	Here	8
1203	95820	14	Geranium sanguineum	3014	2018-06-28-13-33-26	0	2	x	30	0	55.2	24.7	54.4	24.5	55.2	0.044	20952	First10	Here	9
1204	95821	14	Geranium sanguineum	3014	2018-06-28-13-33-28	0	2	x	30	0	55.2	24.7	54.3	24.5	55.1	-0.068	20952	First10	Here	10
1205	95822	14	Geranium sanguineum	3014	2018-06-28-13-33-30	0	2	x	30	0	55.2	24.7	54.5	24.6	55.4	0.156	20952			11
1206	95823	14	Geranium sanguineum	3014	2018-06-28-13-33-32	0	2	x	30	0	55.2	24.7	54.4	24.5	55.2	0.044	20952			12
1207	95824	14	Geranium sanguineum	3014	2018-06-28-13-33-34	0	2	x	30	0	55.2	24.7	54.5	24.6	55.4	0.156	20952			13
1208	95825	14	Geranium sanguineum	3014	2018-06-28-13-33-36	0	2	x	30	0	55.2	24.7	54.5	24.6	55.4	0.156	20952			14
1209	95826	14	Geranium sanguineum	3014	2018-06-28-13-33-38	0	2	x	30	0	55.2	24.7	54.3	24.5	55.1	-0.068	20952			15
1210	95827	14	Geranium sanguineum	3014	2018-06-28-13-33-40	0	2	x	30	0	55.2	24.7	54.4	24.6	55.2	0.044	20952			16
1211	95828	14	Geranium sanguineum	3014	2018-06-28-13-33-42	0	2	x	30	0	55.3	24.7	54.4	24.6	55.2	-0.056	20952			17
1212	95829	14	Geranium sanguineum	3014	2018-06-28-13-33-44	0	2	x	30	0	55.2	24.7	54.3	24.5	55.1	-0.068	20952			18
1213	95830	14	Geranium sanguineum	3014	2018-06-28-13-33-46	0	2	x	30	0	55.3	24.7	54.4	24.6	55.2	-0.056	20952			19
1214	95831	14	Geranium sanguineum	3014	2018-06-28-13-33-48	0	2	x	30	0	55.3	24.7	54.4	24.6	55.2	-0.056	20952			20
1215	95832	14	Geranium sanguineum	3014	2018-06-28-13-33-50	0	2	x	30	0	55.3	24.7	54.3	24.5	55.1	-0.168	20952			21
1216	95833	14	Geranium sanguineum	3014	2018-06-28-13-33-52	0	2	x	30	0	55.2	24.7	54.4	24.6	55.2	0.044	20952			22
1217	95834	14	Geranium sanguineum	3014	2018-06-28-13-33-54	0	2	x	30	0	55.2	24.7	54.4	24.6	55.2	0.044	20952			23
1218	95835	14	Geranium sanguineum	3014	2018-06-28-13-33-56	0	2	x	30	0	55.2	24.7	54.4	24.6	55.2	0.044	20952			24
1219	95836	14	Geranium sanguineum	3014	2018-06-28-13-33-58	0	2	x	30	0	55.2	24.7	54.3	24.5	55.1	-0.068	20952			25
1220	95837	14	Geranium sanguineum	3014	2018-06-28-13-34-00	0	2	x	30	0	55.2	24.7	54.4	24.6	55.2	0.044	20952			26
1221	95838	14	Geranium sanguineum	3014	2018-06-28-13-34-02	0	2	x	30	0	55.2	24.7	54.4	24.6	55.2	0.044	20952			27
1222	95839	14	Geranium sanguineum	3014	2018-06-28-13-34-04	0	2	x	30	0	55.3	24.7	54.4	24.6	55.2	-0.056	20952			28
1223	95840	14	Geranium sanguineum	3014	2018-06-28-13-34-06	0	2	x	30	0	55.3	24.7	54.4	24.6	55.2	-0.056	20952			29
1224	95841	14	Geranium sanguineum	3014	2018-06-28-13-34-08	0	2	x	30	0	55.3	24.7	54.4	24.6	55.2	-0.056	20952			30
1225	95842	14	Geranium sanguineum	3014	2018-06-28-13-34-10	0	2	x	30	0	55.2	24.7	54.3	24.5	55.1	-0.068	20952			31
1226	95843	14	Geranium sanguineum	3014	2018-06-28-13-34-12	0	2	x	30	0	55.3	24.7	54.4	24.6	55.2	-0.056	20952			32
1227	95844	14	Geranium sanguineum	3014	2018-06-28-13-34-14	0	2	x	30	0	55.3	24.7	54.4	24.6	55.2	-0.056	20952			33
1228	95845	14	Geranium sanguineum	3014	2018-06-28-13-34-16	0	2	x	30	0	55.3	24.7	54.4	24.5	55.2	-0.056	20952			34
1229	95846	14	Geranium sanguineum	3014	2018-06-28-13-34-18	0	2	x	30	0	55.3	24.7	54.4	24.6	55.2	-0.056	20952			35
1230	95847	14	Geranium sanguineum	3014	2018-06-28-13-34-20	0	2	x	30	0	55.2	24.7	54.4	24.5	55.2	0.044	20952			36
1231	95848	14	Geranium sanguineum	3014	2018-06-28-13-34-22	0	2	x	30	0	55.2	24.7	54.5	24.6	55.4	0.156	20952			37
1232	95849	14	Geranium sanguineum	3014	2018-06-28-13-34-24	0	2	x	30	0	55.2	24.7	54.5	24.6	55.4	0.156	20952			38
1233	95850	14	Geranium sanguineum	3014	2018-06-28-13-34-26	0	2	x	30	0	55.3	24.7	54.5	24.6	55.4	0.056	20952			39
1234	95851	14	Geranium sanguineum	3014	2018-06-28-13-34-28	0	2	x	30	0	55.3	24.7	54.4	24.6	55.2	-0.056	20952			40
1235	95852	14	Geranium sanguineum	3014	2018-06-28-13-34-30	0	2	x	30	0	55.3	24.7	54.5	24.6	55.4	0.056	20952			41
1236	95853	14	Geranium sanguineum	3014	2018-06-28-13-34-32	0	2	x	30	0	55.3	24.7	54.5	24.6	55.4	0.056	20952			42
1237	95854	14	Geranium sanguineum	3014	2018-06-28-13-34-34	0	2	x	30	0	55.3	24.7	54.4	24.6	55.2	-0.056	20952			43
1238	95855	14	Geranium sanguineum	3014	2018-06-28-13-34-36	0	2	x	30	0	55.3	24.7	54.4	24.6	55.2	-0.056	20952			44
1239	95856	14	Geranium sanguineum	3014	2018-06-28-13-34-38	0	2	x	30	0	55.3	24.7	54.4	24.6	55.2	-0.056	20952			45
1240	95857	14	Geranium sanguineum	3014	2018-06-28-13-34-40	0	2	x	30	0	55.3	24.7	54.4	24.6	55.2	-0.056	20952			46
1241	95858	14	Geranium sanguineum	3014	2018-06-28-13-34-42	0	2	x	30	0	55.3	24.7	54.4	24.6	55.2	-0.056	20952			47
1242	95859	14	Geranium sanguineum	3014	2018-06-28-13-34-44	0	2	x	30	0	55.3	24.7	54.4	24.6	55.2	-0.056	20952			48
1243	95860	14	Geranium sanguineum	3014	2018-06-28-13-34-46	0	2	x	30	0	55.3	24.7	54.4	24.6	55.2	-0.056	20952			49
1244	95861	14	Geranium sanguineum	3014	2018-06-28-13-34-48	0	2	x	30	0	55.3	24.7	54.4	24.6	55.2	-0.056	20952			50
1245	95862	14	Geranium sanguineum	3014	2018-06-28-13-34-50	0	2	x	30	0	55.3	24.7	54.4	24.6	55.2	-0.056	20952			51
1246	95863	14	Geranium sanguineum	3014	2018-06-28-13-34-52	0	2	x	30	0	55.3	24.7	54.4	24.6	55.2	-0.056	20952			52
1247	95864	14	Geranium sanguineum	3014	2018-06-28-13-34-54	0	2	x	30	0	55.3	24.7	54.4	24.6	55.2	-0.056	20952			53
1248	95865	14	Geranium sanguineum	3014	2018-06-28-13-34-56	0	2	x	30	0	55.3	24.7	54.5	24.6	55.4	0.056	20952			54
1249	95866	14	Geranium sanguineum	3014	2018-06-28-13-34-58	0	2	x	30	0	55.4	24.7	54.5	24.6	55.4	-0.044	20952			55
1250	95867	14	Geranium sanguineum	3014	2018-06-28-13-35-00	0	2	x	30	0	55.3	24.7	54.4	24.5	55.2	-0.056	20952			56
1251	95868	14	Geranium sanguineum	3014	2018-06-28-13-35-02	0	2	x	30	0	55.4	24.7	54.5	24.6	55.4	-0.044	20952			57
1252	95869	14	Geranium sanguineum	3014	2018-06-28-13-35-04	0	2	x	30	0	55.4	24.7	54.5	24.6	55.4	-0.044	20952			58
1253	95870	14	Geranium sanguineum	3014	2018-06-28-13-35-07	0	2	x	30	0	55.4	24.7	54.4	24.5	55.2	-0.156	20952			59
1254	95871	14	Geranium sanguineum	3014	2018-06-28-13-35-09	0	2	x	30	0	55.4	24.7	54.4	24.6	55.2	-0.156	20952			60
1255	95872	14	Geranium sanguineum	3014	2018-06-28-13-35-11	0	2	x	30	0	55.4	24.7	54.5	24.6	55.4	-0.044	20952			61
1256	95873	14	Geranium sanguineum	3014	2018-06-28-13-35-13	0	2	x	30	0	55.4	24.7	54.4	24.6	55.2	-0.156	20952			62
1257	95874	14	Geranium sanguineum	3014	2018-06-28-13-35-15	0	2	x	30	0	55.4	24.7	54.4	24.6	55.2	-0.156	20952			63
1258	95875	14	Geranium sanguineum	3014	2018-06-28-13-35-17	0	2	x	30	0	55.4	24.7	54.4	24.6	55.2	-0.156	20952			64
1259	95876	14	Geranium sanguineum	3014	2018-06-28-13-35-19	0	2	x	30	0	55.4	24.7	54.4	24.6	55.2	-0.156	20952			65
1260	95877	14	Geranium sanguineum	3014	2018-06-28-13-35-21	0	2	x	30	0	55.4	24.7	54.4	24.6	55.2	-0.156	20952			66
1261	95878	14	Geranium sanguineum	3014	2018-06-28-13-35-23	0	2	x	30	0	55.4	24.7	54.4	24.6	55.2	-0.156	20952			67
1262	95879	14	Geranium sanguineum	3014	2018-06-28-13-35-25	0	2	x	30	0	55.4	24.7	54.4	24.6	55.2	-0.156	20952			68
1263	95880	14	Geranium sanguineum	3014	2018-06-28-13-35-27	0	2	x	30	0	55.4	24.7	54.4	24.6	55.2	-0.156	20952			69
1264	95881	14	Geranium sanguineum	3014	2018-06-28-13-35-29	0	2	x	30	0	55.4	24.7	54.4	24.6	55.2	-0.156	20952			70
1265	95882	14	Geranium sanguineum	3014	2018-06-28-13-35-31	0	2	x	30	0	55.4	24.7	54.3	24.5	55.1	-0.268	20952			71
1266	95883	14	Geranium sanguineum	3014	2018-06-28-13-35-33	0	2	x	30	0	55.4	24.7	54.4	24.6	55.2	-0.156	20952			72
1267	95884	14	Geranium sanguineum	3014	2018-06-28-13-35-35	0	2	x	30	0	55.4	24.7	54.4	24.6	55.2	-0.156	20952			73
1268	95885	14	Geranium sanguineum	3014	2018-06-28-13-35-37	0	2	x	30	0	55.4	24.7	54.4	24.6	55.2	-0.156	20952			74
1269	95886	14	Geranium sanguineum	3014	2018-06-28-13-35-39	0	2	x	30	0	55.4	24.7	54.4	24.6	55.2	-0.156	20952			75
1270	95887	14	Geranium sanguineum	3014	2018-06-28-13-35-41	0	2	x	30	0	55.4	24.7	54.4	24.6	55.2	-0.156	20952			76
1271	95888	14	Geranium sanguineum	3014	2018-06-28-13-35-43	0	2	x	30	0	55.4	24.7	54.4	24.6	55.2	-0.156	20952			77
1272	95889	14	Geranium sanguineum	3014	2018-06-28-13-35-45	0	2	x	30	0	55.4	24.7	54.4	24.6	55.2	-0.156	20952			78
1273	95890	14	Geranium sanguineum	3014	2018-06-28-13-35-47	0	2	x	30	0	55.4	24.7	54.3	24.5	55.1	-0.268	20952			79
1274	95891	14	Geranium sanguineum	3014	2018-06-28-13-35-49	0	2	x	30	0	55.4	24.7	54.5	24.6	55.4	-0.044	20952			80
1275	95892	14	Geranium sanguineum	3014	2018-06-28-13-35-51	0	2	x	30	0	55.4	24.7	54.5	24.6	55.4	-0.044	20952			81
1276	95893	14	Geranium sanguineum	3014	2018-06-28-13-35-53	0	2	x	30	0	55.4	24.7	54.5	24.6	55.4	-0.044	20952			82
1277	95894	14	Geranium sanguineum	3014	2018-06-28-13-35-55	0	2	x	30	0	55.4	24.7	54.5	24.6	55.4	-0.044	20952			83
1278	95895	14	Geranium sanguineum	3014	2018-06-28-13-35-57	0	2	x	30	0	55.4	24.7	54.5	24.6	55.4	-0.044	20952			84
1279	95896	14	Geranium sanguineum	3014	2018-06-28-13-35-59	0	2	x	30	0	55.4	24.7	54.5	24.6	55.4	-0.044	20952			85
1280	95897	14	Geranium sanguineum	3014	2018-06-28-13-36-01	0	2	x	30	0	55.4	24.7	54.5	24.6	55.4	-0.044	20952			86
1281	95898	14	Geranium sanguineum	3014	2018-06-28-13-36-03	0	2	x	30	0	55.4	24.7	54.5	24.6	55.4	-0.044	20952			87
1282	95899	14	Geranium sanguineum	3014	2018-06-28-13-36-05	0	2	x	30	0	55.4	24.7	54.5	24.6	55.4	-0.044	20952			88
1283	95900	14	Geranium sanguineum	3014	2018-06-28-13-36-07	0	2	x	30	0	55.4	24.7	54.5	24.6	55.4	-0.044	20952			89
1284	95901	14	Geranium sanguineum	3014	2018-06-28-13-36-09	0	2	x	30	0	55.4	24.7	54.5	24.6	55.4	-0.044	20952			90
1285	95902	14	Geranium sanguineum	3014	2018-06-28-13-36-11	0	2	x	30	0	55.4	24.7	54.5	24.6	55.4	-0.044	20952	Last10	Here	91
1286	95903	14	Geranium sanguineum	3014	2018-06-28-13-36-13	0	2	x	30	0	55.4	24.7	54.4	24.5	55.2	-0.156	20952	Last10	Here	92
1287	95904	14	Geranium sanguineum	3014	2018-06-28-13-36-15	0	2	x	30	0	55.4	24.7	54.5	24.6	55.4	-0.044	20952	Last10	Here	93
1288	95905	14	Geranium sanguineum	3014	2018-06-28-13-36-17	0	2	x	30	0	55.4	24.7	54.5	24.6	55.4	-0.044	20952	Last10	Here	94
1289	95906	14	Geranium sanguineum	3014	2018-06-28-13-36-19	0	2	x	30	0	55.4	24.7	54.5	24.6	55.4	-0.044	20952	Last10	Here	95
1290	95907	14	Geranium sanguineum	3014	2018-06-28-13-36-21	0	2	x	30	0	55.4	24.7	54.4	24.5	55.2	-0.156	20952	Last10	Here	96
1291	95908	14	Geranium sanguineum	3014	2018-06-28-13-36-23	0	2	x	30	0	55.4	24.7	54.5	24.6	55.4	-0.044	20952	Last10	Here	97
1292	95909	14	Geranium sanguineum	3014	2018-06-28-13-36-25	0	2	x	30	0	55.4	24.7	54.4	24.6	55.2	-0.156	20952	Last10	Here	98
1293	95910	14	Geranium sanguineum	3014	2018-06-28-13-36-27	0	2	x	30	0	55.4	24.7	54.5	24.6	55.4	-0.044	20952	Last10	Here	99
1294	95911	14	Geranium sanguineum	3014	2018-06-28-13-36-29	0	2	x	30	0	55.4	24.7	54.5	24.6	55.4	-0.044	20952	Last10	Here	100
1295	95912	14	Geranium sanguineum	3014	2018-06-28-13-37-01	0	2	z	0	5	55.4	24.7	54.5	24.6	55.4	-0.044	20953	First10	Here	1
1296	95913	14	Geranium sanguineum	3014	2018-06-28-13-37-03	0	2	z	0	5	55.4	24.7	54.4	24.6	55.2	-0.156	20953	First10	Here	2
1297	95914	14	Geranium sanguineum	3014	2018-06-28-13-37-05	0	2	z	0	5	55.4	24.7	54.5	24.6	55.4	-0.044	20953	First10	Here	3
1298	95915	14	Geranium sanguineum	3014	2018-06-28-13-37-07	0	2	z	0	5	55.4	24.7	54.5	24.6	55.4	-0.044	20953	First10	Here	4
1299	95916	14	Geranium sanguineum	3014	2018-06-28-13-37-09	0	2	z	0	5	55.4	24.7	54.5	24.6	55.4	-0.044	20953	First10	Here	5
1300	95917	14	Geranium sanguineum	3014	2018-06-28-13-37-11	0	2	z	0	5	55.4	24.7	54.5	24.6	55.4	-0.044	20953	First10	Here	6
1301	95918	14	Geranium sanguineum	3014	2018-06-28-13-37-13	0	2	z	0	5	55.4	24.7	54.4	24.5	55.2	-0.156	20953	First10	Here	7
1302	95919	14	Geranium sanguineum	3014	2018-06-28-13-37-15	0	2	z	0	5	55.4	24.7	54.5	24.6	55.4	-0.044	20953	First10	Here	8
1303	95920	14	Geranium sanguineum	3014	2018-06-28-13-37-17	0	2	z	0	5	55.4	24.7	54.5	24.6	55.4	-0.044	20953	First10	Here	9
1304	95921	14	Geranium sanguineum	3014	2018-06-28-13-37-19	0	2	z	0	5	55.3	24.7	54.5	24.6	55.4	0.056	20953	First10	Here	10
1305	95922	14	Geranium sanguineum	3014	2018-06-28-13-37-21	0	2	z	0	5	55.3	24.7	54.5	24.6	55.4	0.056	20953			11
1306	95923	14	Geranium sanguineum	3014	2018-06-28-13-37-23	0	2	z	0	5	55.3	24.7	54.5	24.6	55.4	0.056	20953			12
1307	95924	14	Geranium sanguineum	3014	2018-06-28-13-37-25	0	2	z	0	5	55.3	24.7	54.4	24.5	55.2	-0.056	20953			13
1308	95925	14	Geranium sanguineum	3014	2018-06-28-13-37-27	0	2	z	0	5	55.4	24.7	54.4	24.5	55.2	-0.156	20953			14
1309	95926	14	Geranium sanguineum	3014	2018-06-28-13-37-29	0	2	z	0	5	55.4	24.7	54.5	24.6	55.4	-0.044	20953			15
1310	95927	14	Geranium sanguineum	3014	2018-06-28-13-37-31	0	2	z	0	5	55.4	24.7	54.5	24.6	55.4	-0.044	20953			16
1311	95928	14	Geranium sanguineum	3014	2018-06-28-13-37-33	0	2	z	0	5	55.4	24.7	54.5	24.6	55.4	-0.044	20953			17
1312	95929	14	Geranium sanguineum	3014	2018-06-28-13-37-35	0	2	z	0	5	55.4	24.7	54.5	24.6	55.4	-0.044	20953			18
1313	95930	14	Geranium sanguineum	3014	2018-06-28-13-37-37	0	2	z	0	5	55.3	24.7	54.5	24.6	55.4	0.056	20953			19
1314	95931	14	Geranium sanguineum	3014	2018-06-28-13-37-39	0	2	z	0	5	55.4	24.7	54.5	24.6	55.4	-0.044	20953			20
1315	95932	14	Geranium sanguineum	3014	2018-06-28-13-37-41	0	2	z	0	5	55.3	24.7	54.5	24.6	55.4	0.056	20953			21
1316	95933	14	Geranium sanguineum	3014	2018-06-28-13-37-43	0	2	z	0	5	55.3	24.7	54.5	24.6	55.4	0.056	20953			22
1317	95934	14	Geranium sanguineum	3014	2018-06-28-13-37-45	0	2	z	0	5	55.4	24.7	54.5	24.6	55.4	-0.044	20953			23
1318	95935	14	Geranium sanguineum	3014	2018-06-28-13-37-47	0	2	z	0	5	55.3	24.7	54.5	24.6	55.4	0.056	20953			24
1319	95936	14	Geranium sanguineum	3014	2018-06-28-13-37-49	0	2	z	0	5	55.4	24.7	54.5	24.6	55.4	-0.044	20953			25
1320	95937	14	Geranium sanguineum	3014	2018-06-28-13-37-51	0	2	z	0	5	55.4	24.7	54.5	24.6	55.4	-0.044	20953			26
1321	95938	14	Geranium sanguineum	3014	2018-06-28-13-37-53	0	2	z	0	5	55.4	24.7	54.4	24.5	55.2	-0.156	20953			27
1322	95939	14	Geranium sanguineum	3014	2018-06-28-13-37-55	0	2	z	0	5	55.4	24.7	54.5	24.6	55.4	-0.044	20953			28
1323	95940	14	Geranium sanguineum	3014	2018-06-28-13-37-57	0	2	z	0	5	55.4	24.7	54.5	24.6	55.4	-0.044	20953			29
1324	95941	14	Geranium sanguineum	3014	2018-06-28-13-37-59	0	2	z	0	5	55.4	24.7	54.5	24.6	55.4	-0.044	20953			30
1325	95942	14	Geranium sanguineum	3014	2018-06-28-13-38-01	0	2	z	0	5	55.4	24.7	54.5	24.6	55.4	-0.044	20953			31
1326	95943	14	Geranium sanguineum	3014	2018-06-28-13-38-03	0	2	z	0	5	55.3	24.7	54.5	24.6	55.4	0.056	20953			32
1327	95944	14	Geranium sanguineum	3014	2018-06-28-13-38-05	0	2	z	0	5	55.3	24.7	54.5	24.6	55.4	0.056	20953			33
1328	95945	14	Geranium sanguineum	3014	2018-06-28-13-38-07	0	2	z	0	5	55.3	24.7	54.5	24.6	55.4	0.056	20953			34
1329	95946	14	Geranium sanguineum	3014	2018-06-28-13-38-09	0	2	z	0	5	55.3	24.7	54.4	24.5	55.2	-0.056	20953			35
1330	95947	14	Geranium sanguineum	3014	2018-06-28-13-38-11	0	2	z	0	5	55.3	24.7	54.5	24.6	55.4	0.056	20953			36
1331	95948	14	Geranium sanguineum	3014	2018-06-28-13-38-13	0	2	z	0	5	55.3	24.7	54.4	24.5	55.2	-0.056	20953			37
1332	95949	14	Geranium sanguineum	3014	2018-06-28-13-38-15	0	2	z	0	5	55.3	24.7	54.4	24.5	55.2	-0.056	20953			38
1333	95950	14	Geranium sanguineum	3014	2018-06-28-13-38-17	0	2	z	0	5	55.3	24.7	54.5	24.6	55.4	0.056	20953			39
1334	95951	14	Geranium sanguineum	3014	2018-06-28-13-38-21	0	2	z	0	5	55.3	24.7	54.5	24.6	55.4	0.056	20953			40
1335	95952	14	Geranium sanguineum	3014	2018-06-28-13-38-23	0	2	z	0	5	55.3	24.7	54.5	24.6	55.4	0.056	20953			41
1336	95953	14	Geranium sanguineum	3014	2018-06-28-13-38-25	0	2	z	0	5	55.3	24.7	54.5	24.6	55.4	0.056	20953			42
1337	95954	14	Geranium sanguineum	3014	2018-06-28-13-38-27	0	2	z	0	5	55.3	24.7	54.5	24.6	55.4	0.056	20953			43
1338	95955	14	Geranium sanguineum	3014	2018-06-28-13-38-29	0	2	z	0	5	55.3	24.7	54.5	24.6	55.4	0.056	20953			44
1339	95956	14	Geranium sanguineum	3014	2018-06-28-13-38-31	0	2	z	0	5	55.4	24.7	54.5	24.6	55.4	-0.044	20953			45
1340	95957	14	Geranium sanguineum	3014	2018-06-28-13-38-33	0	2	z	0	5	55.4	24.7	54.5	24.6	55.4	-0.044	20953			46
1341	95958	14	Geranium sanguineum	3014	2018-06-28-13-38-35	0	2	z	0	5	55.3	24.7	54.5	24.6	55.4	0.056	20953			47
1342	95959	14	Geranium sanguineum	3014	2018-06-28-13-38-37	0	2	z	0	5	55.3	24.7	54.4	24.5	55.2	-0.056	20953			48
1343	95960	14	Geranium sanguineum	3014	2018-06-28-13-38-39	0	2	z	0	5	55.3	24.7	54.4	24.5	55.2	-0.056	20953			49
1344	95961	14	Geranium sanguineum	3014	2018-06-28-13-38-41	0	2	z	0	5	55.4	24.7	54.5	24.6	55.4	-0.044	20953			50
1345	95962	14	Geranium sanguineum	3014	2018-06-28-13-38-43	0	2	z	0	5	55.4	24.7	54.5	24.6	55.4	-0.044	20953			51
1346	95963	14	Geranium sanguineum	3014	2018-06-28-13-38-45	0	2	z	0	5	55.4	24.7	54.5	24.6	55.4	-0.044	20953			52
1347	95964	14	Geranium sanguineum	3014	2018-06-28-13-38-47	0	2	z	0	5	55.4	24.7	54.5	24.6	55.4	-0.044	20953			53
1348	95965	14	Geranium sanguineum	3014	2018-06-28-13-38-49	0	2	z	0	5	55.4	24.7	54.5	24.6	55.4	-0.044	20953			54
1349	95966	14	Geranium sanguineum	3014	2018-06-28-13-38-51	0	2	z	0	5	55.4	24.7	54.5	24.6	55.4	-0.044	20953			55
1350	95967	14	Geranium sanguineum	3014	2018-06-28-13-38-53	0	2	z	0	5	55.4	24.7	54.4	24.5	55.2	-0.156	20953			56
1351	95968	14	Geranium sanguineum	3014	2018-06-28-13-38-55	0	2	z	0	5	55.4	24.7	54.4	24.5	55.2	-0.156	20953			57
1352	95969	14	Geranium sanguineum	3014	2018-06-28-13-38-57	0	2	z	0	5	55.4	24.7	54.5	24.6	55.4	-0.044	20953			58
1353	95970	14	Geranium sanguineum	3014	2018-06-28-13-38-59	0	2	z	0	5	55.3	24.7	54.5	24.6	55.4	0.056	20953			59
1354	95971	14	Geranium sanguineum	3014	2018-06-28-13-39-01	0	2	z	0	5	55.4	24.7	54.5	24.6	55.4	-0.044	20953			60
1355	95972	14	Geranium sanguineum	3014	2018-06-28-13-39-03	0	2	z	0	5	55.4	24.7	54.5	24.6	55.4	-0.044	20953			61
1356	95973	14	Geranium sanguineum	3014	2018-06-28-13-39-05	0	2	z	0	5	55.3	24.7	54.5	24.6	55.4	0.056	20953			62
1357	95974	14	Geranium sanguineum	3014	2018-06-28-13-39-07	0	2	z	0	5	55.2	24.7	54.4	24.5	55.2	0.044	20953			63
1358	95975	14	Geranium sanguineum	3014	2018-06-28-13-39-09	0	2	z	0	5	55.2	24.7	54.5	24.5	55.4	0.156	20953			64
1359	95976	14	Geranium sanguineum	3014	2018-06-28-13-39-11	0	2	z	0	5	55.2	24.7	54.5	24.6	55.4	0.156	20953			65
1360	95977	14	Geranium sanguineum	3014	2018-06-28-13-39-13	0	2	z	0	5	55.3	24.7	54.5	24.6	55.4	0.056	20953			66
1361	95978	14	Geranium sanguineum	3014	2018-06-28-13-39-15	0	2	z	0	5	55.3	24.7	54.4	24.5	55.2	-0.056	20953			67
1362	95979	14	Geranium sanguineum	3014	2018-06-28-13-39-17	0	2	z	0	5	55.3	24.7	54.5	24.6	55.4	0.056	20953			68
1363	95980	14	Geranium sanguineum	3014	2018-06-28-13-39-19	0	2	z	0	5	55.3	24.7	54.5	24.6	55.4	0.056	20953			69
1364	95981	14	Geranium sanguineum	3014	2018-06-28-13-39-21	0	2	z	0	5	55.3	24.7	54.4	24.5	55.2	-0.056	20953			70
1365	95982	14	Geranium sanguineum	3014	2018-06-28-13-39-23	0	2	z	0	5	55.3	24.7	54.5	24.6	55.4	0.056	20953			71
1366	95983	14	Geranium sanguineum	3014	2018-06-28-13-39-25	0	2	z	0	5	55.3	24.7	54.5	24.6	55.4	0.056	20953			72
1367	95984	14	Geranium sanguineum	3014	2018-06-28-13-39-27	0	2	z	0	5	55.3	24.7	54.5	24.6	55.4	0.056	20953			73
1368	95985	14	Geranium sanguineum	3014	2018-06-28-13-39-29	0	2	z	0	5	55.3	24.7	54.5	24.6	55.4	0.056	20953			74
1369	95986	14	Geranium sanguineum	3014	2018-06-28-13-39-31	0	2	z	0	5	55.3	24.7	54.5	24.6	55.4	0.056	20953			75
1370	95987	14	Geranium sanguineum	3014	2018-06-28-13-39-33	0	2	z	0	5	55.3	24.7	54.5	24.6	55.4	0.056	20953			76
1371	95988	14	Geranium sanguineum	3014	2018-06-28-13-39-35	0	2	z	0	5	55.3	24.7	54.5	24.6	55.4	0.056	20953			77
1372	95989	14	Geranium sanguineum	3014	2018-06-28-13-39-37	0	2	z	0	5	55.3	24.7	54.4	24.5	55.2	-0.056	20953			78
1373	95990	14	Geranium sanguineum	3014	2018-06-28-13-39-39	0	2	z	0	5	55.3	24.7	54.5	24.6	55.4	0.056	20953			79
1374	95991	14	Geranium sanguineum	3014	2018-06-28-13-39-41	0	2	z	0	5	55.3	24.7	54.5	24.6	55.4	0.056	20953			80
1375	95992	14	Geranium sanguineum	3014	2018-06-28-13-39-43	0	2	z	0	5	55.3	24.7	54.5	24.6	55.4	0.056	20953			81
1376	95993	14	Geranium sanguineum	3014	2018-06-28-13-39-45	0	2	z	0	5	55.3	24.7	54.5	24.6	55.4	0.056	20953			82
1377	95994	14	Geranium sanguineum	3014	2018-06-28-13-39-47	0	2	z	0	5	55.3	24.7	54.4	24.5	55.2	-0.056	20953			83
1378	95995	14	Geranium sanguineum	3014	2018-06-28-13-39-49	0	2	z	0	5	55.2	24.7	54.4	24.5	55.2	0.044	20953			84
1379	95996	14	Geranium sanguineum	3014	2018-06-28-13-39-51	0	2	z	0	5	55.2	24.7	54.5	24.6	55.4	0.156	20953			85
1380	95997	14	Geranium sanguineum	3014	2018-06-28-13-39-53	0	2	z	0	5	55.2	24.7	54.4	24.5	55.2	0.044	20953			86
1381	95998	14	Geranium sanguineum	3014	2018-06-28-13-39-55	0	2	z	0	5	55.3	24.7	54.5	24.6	55.4	0.056	20953			87
1382	95999	14	Geranium sanguineum	3014	2018-06-28-13-39-57	0	2	z	0	5	55.2	24.7	54.4	24.5	55.2	0.044	20953			88
1383	96000	14	Geranium sanguineum	3014	2018-06-28-13-39-59	0	2	z	0	5	55.3	24.7	54.5	24.6	55.4	0.056	20953			89
1384	96001	14	Geranium sanguineum	3014	2018-06-28-13-40-01	0	2	z	0	5	55.3	24.7	54.5	24.6	55.4	0.056	20953			90
1385	96002	14	Geranium sanguineum	3014	2018-06-28-13-40-03	0	2	z	0	5	55.3	24.7	54.4	24.5	55.2	-0.056	20953	Last10	Here	91
1386	96003	14	Geranium sanguineum	3014	2018-06-28-13-40-05	0	2	z	0	5	55.3	24.7	54.5	24.6	55.4	0.056	20953	Last10	Here	92
1387	96004	14	Geranium sanguineum	3014	2018-06-28-13-40-07	0	2	z	0	5	55.2	24.7	54.4	24.5	55.2	0.044	20953	Last10	Here	93
1388	96005	14	Geranium sanguineum	3014	2018-06-28-13-40-09	0	2	z	0	5	55.2	24.7	54.5	24.6	55.4	0.156	20953	Last10	Here	94
1389	96006	14	Geranium sanguineum	3014	2018-06-28-13-40-11	0	2	z	0	5	55.3	24.7	54.5	24.6	55.4	0.056	20953	Last10	Here	95
1390	96007	14	Geranium sanguineum	3014	2018-06-28-13-40-13	0	2	z	0	5	55.3	24.7	54.5	24.6	55.4	0.056	20953	Last10	Here	96
1391	96008	14	Geranium sanguineum	3014	2018-06-28-13-40-15	0	2	z	0	5	55.3	24.7	54.5	24.6	55.4	0.056	20953	Last10	Here	97
1392	96009	14	Geranium sanguineum	3014	2018-06-28-13-40-17	0	2	z	0	5	55.3	24.7	54.5	24.6	55.4	0.056	20953	Last10	Here	98
1393	96010	14	Geranium sanguineum	3014	2018-06-28-13-40-20	0	2	z	0	5	55.2	24.7	54.4	24.5	55.2	0.044	20953	Last10	Here	99
1394	96011	14	Geranium sanguineum	3014	2018-06-28-13-40-52	0	2	z	0	10	55.4	24.7	54.4	24.6	55.2	-0.156	20954	First10	Here	1
1395	96012	14	Geranium sanguineum	3014	2018-06-28-13-40-54	0	2	z	0	10	55.3	24.7	54.3	24.5	55.1	-0.168	20954	First10	Here	2
1396	96013	14	Geranium sanguineum	3014	2018-06-28-13-40-56	0	2	z	0	10	55.3	24.7	54.4	24.6	55.2	-0.056	20954	First10	Here	3
1397	96014	14	Geranium sanguineum	3014	2018-06-28-13-40-58	0	2	z	0	10	55.3	24.7	54.4	24.6	55.2	-0.056	20954	First10	Here	4
1398	96015	14	Geranium sanguineum	3014	2018-06-28-13-41-00	0	2	z	0	10	55.3	24.7	54.3	24.5	55.1	-0.168	20954	First10	Here	5
1399	96016	14	Geranium sanguineum	3014	2018-06-28-13-41-02	0	2	z	0	10	55.3	24.7	54.4	24.6	55.2	-0.056	20954	First10	Here	6
1400	96017	14	Geranium sanguineum	3014	2018-06-28-13-41-04	0	2	z	0	10	55.3	24.7	54.3	24.5	55.1	-0.168	20954	First10	Here	7
1401	96018	14	Geranium sanguineum	3014	2018-06-28-13-41-06	0	2	z	0	10	55.3	24.7	54.4	24.6	55.2	-0.056	20954	First10	Here	8
1402	96019	14	Geranium sanguineum	3014	2018-06-28-13-41-08	0	2	z	0	10	55.3	24.7	54.4	24.6	55.2	-0.056	20954	First10	Here	9
1403	96020	14	Geranium sanguineum	3014	2018-06-28-13-41-10	0	2	z	0	10	55.2	24.7	54.4	24.6	55.2	0.044	20954	First10	Here	10
1404	96021	14	Geranium sanguineum	3014	2018-06-28-13-41-12	0	2	z	0	10	55.2	24.7	54.4	24.6	55.2	0.044	20954			11
1405	96022	14	Geranium sanguineum	3014	2018-06-28-13-41-14	0	2	z	0	10	55.2	24.7	54.4	24.6	55.2	0.044	20954			12
1406	96023	14	Geranium sanguineum	3014	2018-06-28-13-41-16	0	2	z	0	10	55.2	24.7	54.5	24.6	55.4	0.156	20954			13
1407	96024	14	Geranium sanguineum	3014	2018-06-28-13-41-18	0	2	z	0	10	55.2	24.7	54.4	24.6	55.2	0.044	20954			14
1408	96025	14	Geranium sanguineum	3014	2018-06-28-13-41-20	0	2	z	0	10	55.2	24.7	54.5	24.6	55.4	0.156	20954			15
1409	96026	14	Geranium sanguineum	3014	2018-06-28-13-41-22	0	2	z	0	10	55.2	24.7	54.4	24.6	55.2	0.044	20954			16
1410	96027	14	Geranium sanguineum	3014	2018-06-28-13-41-24	0	2	z	0	10	55.1	24.7	54.4	24.6	55.2	0.144	20954			17
1411	96028	14	Geranium sanguineum	3014	2018-06-28-13-41-26	0	2	z	0	10	55.1	24.7	54.4	24.6	55.2	0.144	20954			18
1412	96029	14	Geranium sanguineum	3014	2018-06-28-13-41-28	0	2	z	0	10	55.1	24.7	54.3	24.5	55.1	0.032	20954			19
1413	96030	14	Geranium sanguineum	3014	2018-06-28-13-41-30	0	2	z	0	10	55.1	24.7	54.4	24.6	55.2	0.144	20954			20
1414	96031	14	Geranium sanguineum	3014	2018-06-28-13-41-32	0	2	z	0	10	55.1	24.7	54.3	24.5	55.1	0.032	20954			21
1415	96032	14	Geranium sanguineum	3014	2018-06-28-13-41-34	0	2	z	0	10	55.2	24.7	54.4	24.6	55.2	0.044	20954			22
1416	96033	14	Geranium sanguineum	3014	2018-06-28-13-41-36	0	2	z	0	10	55.1	24.7	54.3	24.5	55.1	0.032	20954			23
1417	96034	14	Geranium sanguineum	3014	2018-06-28-13-41-38	0	2	z	0	10	55.2	24.7	54.4	24.6	55.2	0.044	20954			24
1418	96035	14	Geranium sanguineum	3014	2018-06-28-13-41-40	0	2	z	0	10	55.2	24.7	54.4	24.6	55.2	0.044	20954			25
1419	96036	14	Geranium sanguineum	3014	2018-06-28-13-41-42	0	2	z	0	10	55.2	24.7	54.4	24.6	55.2	0.044	20954			26
1420	96037	14	Geranium sanguineum	3014	2018-06-28-13-41-44	0	2	z	0	10	55.2	24.7	54.3	24.5	55.1	-0.068	20954			27
1421	96038	14	Geranium sanguineum	3014	2018-06-28-13-41-46	0	2	z	0	10	55.2	24.7	54.4	24.6	55.2	0.044	20954			28
1422	96039	14	Geranium sanguineum	3014	2018-06-28-13-41-48	0	2	z	0	10	55.2	24.7	54.4	24.6	55.2	0.044	20954			29
1423	96040	14	Geranium sanguineum	3014	2018-06-28-13-41-50	0	2	z	0	10	55.2	24.7	54.3	24.5	55.1	-0.068	20954			30
1424	96041	14	Geranium sanguineum	3014	2018-06-28-13-41-52	0	2	z	0	10	55.3	24.7	54.4	24.6	55.2	-0.056	20954			31
1425	96042	14	Geranium sanguineum	3014	2018-06-28-13-41-54	0	2	z	0	10	55.4	24.8	54.4	24.6	55.2	-0.156	20954			32
1426	96043	14	Geranium sanguineum	3014	2018-06-28-13-41-56	0	2	z	0	10	55.3	24.7	54.4	24.6	55.2	-0.056	20954			33
1427	96044	14	Geranium sanguineum	3014	2018-06-28-13-41-58	0	2	z	0	10	55.3	24.7	54.4	24.6	55.2	-0.056	20954			34
1428	96045	14	Geranium sanguineum	3014	2018-06-28-13-42-00	0	2	z	0	10	55.3	24.7	54.3	24.5	55.1	-0.168	20954			35
1429	96046	14	Geranium sanguineum	3014	2018-06-28-13-42-02	0	2	z	0	10	55.2	24.7	54.4	24.6	55.2	0.044	20954			36
1430	96047	14	Geranium sanguineum	3014	2018-06-28-13-42-04	0	2	z	0	10	55.2	24.7	54.4	24.6	55.2	0.044	20954			37
1431	96048	14	Geranium sanguineum	3014	2018-06-28-13-42-06	0	2	z	0	10	55.2	24.7	54.4	24.6	55.2	0.044	20954			38
1432	96049	14	Geranium sanguineum	3014	2018-06-28-13-42-08	0	2	z	0	10	55.2	24.7	54.4	24.6	55.2	0.044	20954			39
1433	96050	14	Geranium sanguineum	3014	2018-06-28-13-42-10	0	2	z	0	10	55.2	24.7	54.4	24.6	55.2	0.044	20954			40
1434	96051	14	Geranium sanguineum	3014	2018-06-28-13-42-12	0	2	z	0	10	55.2	24.7	54.4	24.6	55.2	0.044	20954			41
1435	96052	14	Geranium sanguineum	3014	2018-06-28-13-42-14	0	2	z	0	10	55.2	24.7	54.4	24.6	55.2	0.044	20954			42
1436	96053	14	Geranium sanguineum	3014	2018-06-28-13-42-16	0	2	z	0	10	55.2	24.7	54.4	24.6	55.2	0.044	20954			43
1437	96054	14	Geranium sanguineum	3014	2018-06-28-13-42-18	0	2	z	0	10	55.2	24.7	54.4	24.6	55.2	0.044	20954			44
1438	96055	14	Geranium sanguineum	3014	2018-06-28-13-42-20	0	2	z	0	10	55.2	24.7	54.5	24.6	55.4	0.156	20954			45
1439	96056	14	Geranium sanguineum	3014	2018-06-28-13-42-22	0	2	z	0	10	55.2	24.7	54.4	24.6	55.2	0.044	20954			46
1440	96057	14	Geranium sanguineum	3014	2018-06-28-13-42-24	0	2	z	0	10	55.3	24.8	54.5	24.6	55.4	0.056	20954			47
1441	96058	14	Geranium sanguineum	3014	2018-06-28-13-42-26	0	2	z	0	10	55.2	24.7	54.5	24.6	55.4	0.156	20954			48
1442	96059	14	Geranium sanguineum	3014	2018-06-28-13-42-28	0	2	z	0	10	55.3	24.7	54.4	24.6	55.2	-0.056	20954			49
1443	96060	14	Geranium sanguineum	3014	2018-06-28-13-42-30	0	2	z	0	10	55.3	24.7	54.4	24.5	55.2	-0.056	20954			50
1444	96061	14	Geranium sanguineum	3014	2018-06-28-13-42-32	0	2	z	0	10	55.2	24.7	54.5	24.6	55.4	0.156	20954			51
1445	96062	14	Geranium sanguineum	3014	2018-06-28-13-42-34	0	2	z	0	10	55.2	24.7	54.4	24.5	55.2	0.044	20954			52
1446	96063	14	Geranium sanguineum	3014	2018-06-28-13-42-36	0	2	z	0	10	55.4	24.8	54.5	24.6	55.4	-0.044	20954			53
1447	96064	14	Geranium sanguineum	3014	2018-06-28-13-42-38	0	2	z	0	10	55.3	24.7	54.4	24.6	55.2	-0.056	20954			54
1448	96065	14	Geranium sanguineum	3014	2018-06-28-13-42-40	0	2	z	0	10	55.3	24.8	54.4	24.6	55.2	-0.056	20954			55
1449	96066	14	Geranium sanguineum	3014	2018-06-28-13-42-42	0	2	z	0	10	55.2	24.7	54.4	24.6	55.2	0.044	20954			56
1450	96067	14	Geranium sanguineum	3014	2018-06-28-13-42-44	0	2	z	0	10	55.2	24.7	54.3	24.5	55.1	-0.068	20954			57
1451	96068	14	Geranium sanguineum	3014	2018-06-28-13-42-46	0	2	z	0	10	55.2	24.7	54.4	24.6	55.2	0.044	20954			58
1452	96069	14	Geranium sanguineum	3014	2018-06-28-13-42-48	0	2	z	0	10	55.2	24.7	54.4	24.6	55.2	0.044	20954			59
1453	96070	14	Geranium sanguineum	3014	2018-06-28-13-42-50	0	2	z	0	10	55.2	24.7	54.5	24.6	55.4	0.156	20954			60
1454	96071	14	Geranium sanguineum	3014	2018-06-28-13-42-52	0	2	z	0	10	55.1	24.7	54.5	24.6	55.4	0.256	20954			61
1455	96072	14	Geranium sanguineum	3014	2018-06-28-13-42-54	0	2	z	0	10	55.1	24.7	54.4	24.6	55.2	0.144	20954			62
1456	96073	14	Geranium sanguineum	3014	2018-06-28-13-42-56	0	2	z	0	10	55.1	24.7	54.4	24.6	55.2	0.144	20954			63
1457	96074	14	Geranium sanguineum	3014	2018-06-28-13-42-58	0	2	z	0	10	55.1	24.7	54.4	24.5	55.2	0.144	20954			64
1458	96075	14	Geranium sanguineum	3014	2018-06-28-13-43-00	0	2	z	0	10	55.1	24.7	54.4	24.6	55.2	0.144	20954			65
1459	96076	14	Geranium sanguineum	3014	2018-06-28-13-43-02	0	2	z	0	10	55.2	24.7	54.5	24.6	55.4	0.156	20954			66
1460	96077	14	Geranium sanguineum	3014	2018-06-28-13-43-04	0	2	z	0	10	55.1	24.7	54.3	24.5	55.1	0.032	20954			67
1461	96078	14	Geranium sanguineum	3014	2018-06-28-13-43-06	0	2	z	0	10	55.1	24.7	54.4	24.6	55.2	0.144	20954			68
1462	96079	14	Geranium sanguineum	3014	2018-06-28-13-43-08	0	2	z	0	10	55.2	24.7	54.4	24.6	55.2	0.044	20954			69
1463	96080	14	Geranium sanguineum	3014	2018-06-28-13-43-10	0	2	z	0	10	55.2	24.7	54.4	24.6	55.2	0.044	20954			70
1464	96081	14	Geranium sanguineum	3014	2018-06-28-13-43-12	0	2	z	0	10	55.2	24.7	54.5	24.6	55.4	0.156	20954			71
1465	96082	14	Geranium sanguineum	3014	2018-06-28-13-43-14	0	2	z	0	10	55.2	24.7	54.5	24.6	55.4	0.156	20954			72
1466	96083	14	Geranium sanguineum	3014	2018-06-28-13-43-16	0	2	z	0	10	55.2	24.7	54.4	24.6	55.2	0.044	20954			73
1467	96084	14	Geranium sanguineum	3014	2018-06-28-13-43-18	0	2	z	0	10	55.2	24.7	54.4	24.6	55.2	0.044	20954			74
1468	96085	14	Geranium sanguineum	3014	2018-06-28-13-43-20	0	2	z	0	10	55.2	24.7	54.3	24.5	55.1	-0.068	20954			75
1469	96086	14	Geranium sanguineum	3014	2018-06-28-13-43-22	0	2	z	0	10	55.2	24.7	54.4	24.6	55.2	0.044	20954			76
1470	96087	14	Geranium sanguineum	3014	2018-06-28-13-43-24	0	2	z	0	10	55.2	24.7	54.4	24.5	55.2	0.044	20954			77
1471	96088	14	Geranium sanguineum	3014	2018-06-28-13-43-26	0	2	z	0	10	55.3	24.7	54.4	24.6	55.2	-0.056	20954			78
1472	96089	14	Geranium sanguineum	3014	2018-06-28-13-43-28	0	2	z	0	10	55.2	24.7	54.3	24.5	55.1	-0.068	20954			79
1473	96090	14	Geranium sanguineum	3014	2018-06-28-13-43-30	0	2	z	0	10	55.3	24.7	54.5	24.6	55.4	0.056	20954			80
1474	96091	14	Geranium sanguineum	3014	2018-06-28-13-43-32	0	2	z	0	10	55.3	24.7	54.5	24.6	55.4	0.056	20954			81
1475	96092	14	Geranium sanguineum	3014	2018-06-28-13-43-34	0	2	z	0	10	55.2	24.7	54.5	24.6	55.4	0.156	20954			82
1476	96093	14	Geranium sanguineum	3014	2018-06-28-13-43-36	0	2	z	0	10	55.2	24.7	54.5	24.6	55.4	0.156	20954			83
1477	96094	14	Geranium sanguineum	3014	2018-06-28-13-43-38	0	2	z	0	10	55.2	24.7	54.5	24.6	55.4	0.156	20954			84
1478	96095	14	Geranium sanguineum	3014	2018-06-28-13-43-40	0	2	z	0	10	55.2	24.7	54.5	24.6	55.4	0.156	20954			85
1479	96096	14	Geranium sanguineum	3014	2018-06-28-13-43-42	0	2	z	0	10	55.3	24.7	54.4	24.6	55.2	-0.056	20954			86
1480	96097	14	Geranium sanguineum	3014	2018-06-28-13-43-44	0	2	z	0	10	55.3	24.7	54.5	24.6	55.4	0.056	20954			87
1481	96098	14	Geranium sanguineum	3014	2018-06-28-13-43-46	0	2	z	0	10	55.4	24.8	54.4	24.6	55.2	-0.156	20954			88
1482	96099	14	Geranium sanguineum	3014	2018-06-28-13-43-48	0	2	z	0	10	55.3	24.7	54.5	24.6	55.4	0.056	20954			89
1483	96100	14	Geranium sanguineum	3014	2018-06-28-13-43-50	0	2	z	0	10	55.3	24.7	54.5	24.6	55.4	0.056	20954			90
1484	96101	14	Geranium sanguineum	3014	2018-06-28-13-43-52	0	2	z	0	10	55.3	24.7	54.5	24.6	55.4	0.056	20954	Last10	Here	91
1485	96102	14	Geranium sanguineum	3014	2018-06-28-13-43-54	0	2	z	0	10	55.3	24.7	54.5	24.6	55.4	0.056	20954	Last10	Here	92
1486	96103	14	Geranium sanguineum	3014	2018-06-28-13-43-56	0	2	z	0	10	55.3	24.7	54.5	24.6	55.4	0.056	20954	Last10	Here	93
1487	96104	14	Geranium sanguineum	3014	2018-06-28-13-43-58	0	2	z	0	10	55.3	24.7	54.4	24.6	55.2	-0.056	20954	Last10	Here	94
1488	96105	14	Geranium sanguineum	3014	2018-06-28-13-44-00	0	2	z	0	10	55.3	24.7	54.5	24.6	55.4	0.056	20954	Last10	Here	95
1489	96106	14	Geranium sanguineum	3014	2018-06-28-13-44-02	0	2	z	0	10	55.3	24.7	54.5	24.6	55.4	0.056	20954	Last10	Here	96
1490	96107	14	Geranium sanguineum	3014	2018-06-28-13-44-04	0	2	z	0	10	55.3	24.7	54.3	24.5	55.1	-0.168	20954	Last10	Here	97
1491	96108	14	Geranium sanguineum	3014	2018-06-28-13-44-06	0	2	z	0	10	55.3	24.7	54.5	24.6	55.4	0.056	20954	Last10	Here	98
1492	96109	14	Geranium sanguineum	3014	2018-06-28-13-44-08	0	2	z	0	10	55.3	24.7	54.4	24.6	55.2	-0.056	20954	Last10	Here	99
1493	96110	14	Geranium sanguineum	3014	2018-06-28-13-44-10	0	2	z	0	10	55.3	24.7	54.5	24.6	55.4	0.056	20954	Last10	Here	100
1494	96111	14	Geranium sanguineum	3014	2018-06-28-13-44-42	0	2	z	0	15	55.3	24.7	54.4	24.6	55.2	-0.056	20955	First10	Here	1
1495	96112	14	Geranium sanguineum	3014	2018-06-28-13-44-44	0	2	z	0	15	55.3	24.7	54.3	24.6	55.1	-0.168	20955	First10	Here	2
1496	96113	14	Geranium sanguineum	3014	2018-06-28-13-44-46	0	2	z	0	15	55.4	24.8	54.4	24.6	55.2	-0.156	20955	First10	Here	3
1497	96114	14	Geranium sanguineum	3014	2018-06-28-13-44-48	0	2	z	0	15	55.3	24.7	54.4	24.6	55.2	-0.056	20955	First10	Here	4
1498	96115	14	Geranium sanguineum	3014	2018-06-28-13-44-50	0	2	z	0	15	55.3	24.7	54.4	24.6	55.2	-0.056	20955	First10	Here	5
1499	96116	14	Geranium sanguineum	3014	2018-06-28-13-44-52	0	2	z	0	15	55.3	24.7	54.4	24.6	55.2	-0.056	20955	First10	Here	6
1500	96117	14	Geranium sanguineum	3014	2018-06-28-13-44-54	0	2	z	0	15	55.3	24.7	54.4	24.6	55.2	-0.056	20955	First10	Here	7
1501	96118	14	Geranium sanguineum	3014	2018-06-28-13-44-56	0	2	z	0	15	55.3	24.7	54.4	24.6	55.2	-0.056	20955	First10	Here	8
1502	96119	14	Geranium sanguineum	3014	2018-06-28-13-44-58	0	2	z	0	15	55.3	24.7	54.4	24.6	55.2	-0.056	20955	First10	Here	9
1503	96120	14	Geranium sanguineum	3014	2018-06-28-13-45-00	0	2	z	0	15	55.2	24.7	54.4	24.6	55.2	0.044	20955	First10	Here	10
1504	96121	14	Geranium sanguineum	3014	2018-06-28-13-45-02	0	2	z	0	15	55.2	24.7	54.4	24.6	55.2	0.044	20955			11
1505	96122	14	Geranium sanguineum	3014	2018-06-28-13-45-04	0	2	z	0	15	55.2	24.7	54.4	24.6	55.2	0.044	20955			12
1506	96123	14	Geranium sanguineum	3014	2018-06-28-13-45-06	0	2	z	0	15	55.2	24.7	54.3	24.5	55.1	-0.068	20955			13
1507	96124	14	Geranium sanguineum	3014	2018-06-28-13-45-08	0	2	z	0	15	55.2	24.7	54.4	24.6	55.2	0.044	20955			14
1508	96125	14	Geranium sanguineum	3014	2018-06-28-13-45-10	0	2	z	0	15	55.2	24.7	54.3	24.5	55.1	-0.068	20955			15
1509	96126	14	Geranium sanguineum	3014	2018-06-28-13-45-12	0	2	z	0	15	55.2	24.7	54.4	24.6	55.2	0.044	20955			16
1510	96127	14	Geranium sanguineum	3014	2018-06-28-13-45-14	0	2	z	0	15	55.3	24.7	54.3	24.5	55.1	-0.168	20955			17
1511	96128	14	Geranium sanguineum	3014	2018-06-28-13-45-16	0	2	z	0	15	55.2	24.7	54.4	24.6	55.2	0.044	20955			18
1512	96129	14	Geranium sanguineum	3014	2018-06-28-13-45-18	0	2	z	0	15	55.2	24.7	54.4	24.6	55.2	0.044	20955			19
1513	96130	14	Geranium sanguineum	3014	2018-06-28-13-45-20	0	2	z	0	15	55.2	24.7	54.4	24.6	55.2	0.044	20955			20
1514	96131	14	Geranium sanguineum	3014	2018-06-28-13-45-22	0	2	z	0	15	55.3	24.7	54.4	24.6	55.2	-0.056	20955			21
1515	96132	14	Geranium sanguineum	3014	2018-06-28-13-45-24	0	2	z	0	15	55.3	24.7	54.4	24.6	55.2	-0.056	20955			22
1516	96133	14	Geranium sanguineum	3014	2018-06-28-13-45-26	0	2	z	0	15	55.3	24.7	54.4	24.6	55.2	-0.056	20955			23
1517	96134	14	Geranium sanguineum	3014	2018-06-28-13-45-28	0	2	z	0	15	55.2	24.7	54.4	24.6	55.2	0.044	20955			24
1518	96135	14	Geranium sanguineum	3014	2018-06-28-13-45-30	0	2	z	0	15	55.2	24.7	54.4	24.6	55.2	0.044	20955			25
1519	96136	14	Geranium sanguineum	3014	2018-06-28-13-45-32	0	2	z	0	15	55.3	24.7	54.4	24.6	55.2	-0.056	20955			26
1520	96137	14	Geranium sanguineum	3014	2018-06-28-13-45-35	0	2	z	0	15	55.3	24.7	54.4	24.6	55.2	-0.056	20955			27
1521	96138	14	Geranium sanguineum	3014	2018-06-28-13-45-37	0	2	z	0	15	55.3	24.7	54.4	24.6	55.2	-0.056	20955			28
1522	96139	14	Geranium sanguineum	3014	2018-06-28-13-45-39	0	2	z	0	15	55.3	24.7	54.4	24.6	55.2	-0.056	20955			29
1523	96140	14	Geranium sanguineum	3014	2018-06-28-13-45-41	0	2	z	0	15	55.3	24.7	54.4	24.6	55.2	-0.056	20955			30
1524	96141	14	Geranium sanguineum	3014	2018-06-28-13-45-43	0	2	z	0	15	55.3	24.7	54.4	24.6	55.2	-0.056	20955			31
1525	96142	14	Geranium sanguineum	3014	2018-06-28-13-45-45	0	2	z	0	15	55.3	24.7	54.4	24.6	55.2	-0.056	20955			32
1526	96143	14	Geranium sanguineum	3014	2018-06-28-13-45-47	0	2	z	0	15	55.3	24.7	54.4	24.6	55.2	-0.056	20955			33
1527	96144	14	Geranium sanguineum	3014	2018-06-28-13-45-49	0	2	z	0	15	55.3	24.7	54.4	24.6	55.2	-0.056	20955			34
1528	96145	14	Geranium sanguineum	3014	2018-06-28-13-45-51	0	2	z	0	15	55.3	24.7	54.4	24.6	55.2	-0.056	20955			35
1529	96146	14	Geranium sanguineum	3014	2018-06-28-13-45-53	0	2	z	0	15	55.3	24.7	54.4	24.6	55.2	-0.056	20955			36
1530	96147	14	Geranium sanguineum	3014	2018-06-28-13-45-55	0	2	z	0	15	55.3	24.7	54.4	24.6	55.2	-0.056	20955			37
1531	96148	14	Geranium sanguineum	3014	2018-06-28-13-45-57	0	2	z	0	15	55.3	24.7	54.4	24.6	55.2	-0.056	20955			38
1532	96149	14	Geranium sanguineum	3014	2018-06-28-13-45-59	0	2	z	0	15	55.2	24.7	54.4	24.6	55.2	0.044	20955			39
1533	96150	14	Geranium sanguineum	3014	2018-06-28-13-46-01	0	2	z	0	15	55.2	24.7	54.4	24.6	55.2	0.044	20955			40
1534	96151	14	Geranium sanguineum	3014	2018-06-28-13-46-03	0	2	z	0	15	55.2	24.7	54.3	24.5	55.1	-0.068	20955			41
1535	96152	14	Geranium sanguineum	3014	2018-06-28-13-46-05	0	2	z	0	15	55.2	24.7	54.4	24.6	55.2	0.044	20955			42
1536	96153	14	Geranium sanguineum	3014	2018-06-28-13-46-07	0	2	z	0	15	55.3	24.7	54.4	24.6	55.2	-0.056	20955			43
1537	96154	14	Geranium sanguineum	3014	2018-06-28-13-46-09	0	2	z	0	15	55.3	24.7	54.4	24.6	55.2	-0.056	20955			44
1538	96155	14	Geranium sanguineum	3014	2018-06-28-13-46-11	0	2	z	0	15	55.3	24.7	54.4	24.6	55.2	-0.056	20955			45
1539	96156	14	Geranium sanguineum	3014	2018-06-28-13-46-13	0	2	z	0	15	55.3	24.7	54.4	24.6	55.2	-0.056	20955			46
1540	96157	14	Geranium sanguineum	3014	2018-06-28-13-46-15	0	2	z	0	15	55.3	24.7	54.4	24.6	55.2	-0.056	20955			47
1541	96158	14	Geranium sanguineum	3014	2018-06-28-13-46-17	0	2	z	0	15	55.3	24.7	54.4	24.6	55.2	-0.056	20955			48
1542	96159	14	Geranium sanguineum	3014	2018-06-28-13-46-19	0	2	z	0	15	55.3	24.7	54.4	24.6	55.2	-0.056	20955			49
1543	96160	14	Geranium sanguineum	3014	2018-06-28-13-46-21	0	2	z	0	15	55.3	24.7	54.3	24.5	55.1	-0.168	20955			50
1544	96161	14	Geranium sanguineum	3014	2018-06-28-13-46-23	0	2	z	0	15	55.3	24.7	54.4	24.6	55.2	-0.056	20955			51
1545	96162	14	Geranium sanguineum	3014	2018-06-28-13-46-25	0	2	z	0	15	55.3	24.7	54.4	24.6	55.2	-0.056	20955			52
1546	96163	14	Geranium sanguineum	3014	2018-06-28-13-46-27	0	2	z	0	15	55.3	24.7	54.4	24.6	55.2	-0.056	20955			53
1547	96164	14	Geranium sanguineum	3014	2018-06-28-13-46-29	0	2	z	0	15	55.3	24.7	54.4	24.6	55.2	-0.056	20955			54
1548	96165	14	Geranium sanguineum	3014	2018-06-28-13-46-31	0	2	z	0	15	55.3	24.7	54.4	24.6	55.2	-0.056	20955			55
1549	96166	14	Geranium sanguineum	3014	2018-06-28-13-46-33	0	2	z	0	15	55.3	24.7	54.4	24.6	55.2	-0.056	20955			56
1550	96167	14	Geranium sanguineum	3014	2018-06-28-13-46-35	0	2	z	0	15	55.3	24.7	54.4	24.6	55.2	-0.056	20955			57
1551	96168	14	Geranium sanguineum	3014	2018-06-28-13-46-37	0	2	z	0	15	55.3	24.7	54.4	24.6	55.2	-0.056	20955			58
1552	96169	14	Geranium sanguineum	3014	2018-06-28-13-46-39	0	2	z	0	15	55.3	24.7	54.4	24.6	55.2	-0.056	20955			59
1553	96170	14	Geranium sanguineum	3014	2018-06-28-13-46-41	0	2	z	0	15	55.3	24.7	54.4	24.6	55.2	-0.056	20955			60
1554	96171	14	Geranium sanguineum	3014	2018-06-28-13-46-43	0	2	z	0	15	55.3	24.7	54.4	24.6	55.2	-0.056	20955			61
1555	96172	14	Geranium sanguineum	3014	2018-06-28-13-46-45	0	2	z	0	15	55.2	24.7	54.4	24.6	55.2	0.044	20955			62
1556	96173	14	Geranium sanguineum	3014	2018-06-28-13-46-47	0	2	z	0	15	55.2	24.7	54.4	24.6	55.2	0.044	20955			63
1557	96174	14	Geranium sanguineum	3014	2018-06-28-13-46-49	0	2	z	0	15	55.2	24.7	54.4	24.6	55.2	0.044	20955			64
1558	96175	14	Geranium sanguineum	3014	2018-06-28-13-46-51	0	2	z	0	15	55.2	24.7	54.4	24.6	55.2	0.044	20955			65
1559	96176	14	Geranium sanguineum	3014	2018-06-28-13-46-53	0	2	z	0	15	55.2	24.7	54.3	24.5	55.1	-0.068	20955			66
1560	96177	14	Geranium sanguineum	3014	2018-06-28-13-46-55	0	2	z	0	15	55.2	24.7	54.4	24.6	55.2	0.044	20955			67
1561	96178	14	Geranium sanguineum	3014	2018-06-28-13-46-57	0	2	z	0	15	55.2	24.7	54.4	24.6	55.2	0.044	20955			68
1562	96179	14	Geranium sanguineum	3014	2018-06-28-13-46-59	0	2	z	0	15	55.2	24.7	54.4	24.6	55.2	0.044	20955			69
1563	96180	14	Geranium sanguineum	3014	2018-06-28-13-47-01	0	2	z	0	15	55.2	24.7	54.4	24.6	55.2	0.044	20955			70
1564	96181	14	Geranium sanguineum	3014	2018-06-28-13-47-03	0	2	z	0	15	55.2	24.7	54.3	24.5	55.1	-0.068	20955			71
1565	96182	14	Geranium sanguineum	3014	2018-06-28-13-47-05	0	2	z	0	15	55.2	24.7	54.4	24.6	55.2	0.044	20955			72
1566	96183	14	Geranium sanguineum	3014	2018-06-28-13-47-07	0	2	z	0	15	55.2	24.7	54.4	24.6	55.2	0.044	20955			73
1567	96184	14	Geranium sanguineum	3014	2018-06-28-13-47-09	0	2	z	0	15	55.2	24.7	54.4	24.6	55.2	0.044	20955			74
1568	96185	14	Geranium sanguineum	3014	2018-06-28-13-47-11	0	2	z	0	15	55.3	24.7	54.4	24.6	55.2	-0.056	20955			75
1569	96186	14	Geranium sanguineum	3014	2018-06-28-13-47-13	0	2	z	0	15	55.2	24.7	54.4	24.6	55.2	0.044	20955			76
1570	96187	14	Geranium sanguineum	3014	2018-06-28-13-47-15	0	2	z	0	15	55.4	24.8	54.4	24.6	55.2	-0.156	20955			77
1571	96188	14	Geranium sanguineum	3014	2018-06-28-13-47-17	0	2	z	0	15	55.3	24.7	54.4	24.6	55.2	-0.056	20955			78
1572	96189	14	Geranium sanguineum	3014	2018-06-28-13-47-19	0	2	z	0	15	55.3	24.7	54.3	24.5	55.1	-0.168	20955			79
1573	96190	14	Geranium sanguineum	3014	2018-06-28-13-47-21	0	2	z	0	15	55.4	24.8	54.4	24.6	55.2	-0.156	20955			80
1574	96191	14	Geranium sanguineum	3014	2018-06-28-13-47-23	0	2	z	0	15	55.3	24.7	54.4	24.6	55.2	-0.056	20955			81
1575	96192	14	Geranium sanguineum	3014	2018-06-28-13-47-25	0	2	z	0	15	55.3	24.7	54.4	24.6	55.2	-0.056	20955			82
1576	96193	14	Geranium sanguineum	3014	2018-06-28-13-47-27	0	2	z	0	15	55.3	24.7	54.4	24.6	55.2	-0.056	20955			83
1577	96194	14	Geranium sanguineum	3014	2018-06-28-13-47-29	0	2	z	0	15	55.3	24.7	54.4	24.6	55.2	-0.056	20955			84
1578	96195	14	Geranium sanguineum	3014	2018-06-28-13-47-31	0	2	z	0	15	55.3	24.7	54.4	24.6	55.2	-0.056	20955			85
1579	96196	14	Geranium sanguineum	3014	2018-06-28-13-47-33	0	2	z	0	15	55.3	24.7	54.4	24.6	55.2	-0.056	20955			86
1580	96197	14	Geranium sanguineum	3014	2018-06-28-13-47-35	0	2	z	0	15	55.3	24.7	54.4	24.6	55.2	-0.056	20955			87
1581	96198	14	Geranium sanguineum	3014	2018-06-28-13-47-37	0	2	z	0	15	55.3	24.7	54.5	24.6	55.4	0.056	20955			88
1582	96199	14	Geranium sanguineum	3014	2018-06-28-13-47-39	0	2	z	0	15	55.3	24.7	54.4	24.6	55.2	-0.056	20955			89
1583	96200	14	Geranium sanguineum	3014	2018-06-28-13-47-41	0	2	z	0	15	55.3	24.7	54.4	24.6	55.2	-0.056	20955			90
1584	96201	14	Geranium sanguineum	3014	2018-06-28-13-47-43	0	2	z	0	15	55.3	24.7	54.4	24.6	55.2	-0.056	20955	Last10	Here	91
1585	96202	14	Geranium sanguineum	3014	2018-06-28-13-47-45	0	2	z	0	15	55.3	24.7	54.4	24.6	55.2	-0.056	20955	Last10	Here	92
1586	96203	14	Geranium sanguineum	3014	2018-06-28-13-47-47	0	2	z	0	15	55.3	24.7	54.4	24.6	55.2	-0.056	20955	Last10	Here	93
1587	96204	14	Geranium sanguineum	3014	2018-06-28-13-47-49	0	2	z	0	15	55.3	24.7	54.4	24.6	55.2	-0.056	20955	Last10	Here	94
1588	96205	14	Geranium sanguineum	3014	2018-06-28-13-47-51	0	2	z	0	15	55.4	24.8	54.4	24.6	55.2	-0.156	20955	Last10	Here	95
1589	96206	14	Geranium sanguineum	3014	2018-06-28-13-47-53	0	2	z	0	15	55.3	24.7	54.3	24.5	55.1	-0.168	20955	Last10	Here	96
1590	96207	14	Geranium sanguineum	3014	2018-06-28-13-47-55	0	2	z	0	15	55.3	24.7	54.4	24.6	55.2	-0.056	20955	Last10	Here	97
1591	96208	14	Geranium sanguineum	3014	2018-06-28-13-47-57	0	2	z	0	15	55.3	24.7	54.4	24.6	55.2	-0.056	20955	Last10	Here	98
1592	96209	14	Geranium sanguineum	3014	2018-06-28-13-47-59	0	2	z	0	15	55.3	24.7	54.4	24.6	55.2	-0.056	20955	Last10	Here	99
1593	96210	14	Geranium sanguineum	3014	2018-06-28-13-48-01	0	2	z	0	15	55.3	24.7	54.4	24.6	55.2	-0.056	20955	Last10	Here	100
1594	96211	14	Geranium sanguineum	3014	2018-06-28-13-48-33	0	2	z	0	20	55.3	24.7	54.4	24.6	55.2	-0.056	20956	First10	Here	1
1595	96212	14	Geranium sanguineum	3014	2018-06-28-13-48-35	0	2	z	0	20	55.3	24.7	54.4	24.6	55.2	-0.056	20956	First10	Here	2
1596	96213	14	Geranium sanguineum	3014	2018-06-28-13-48-37	0	2	z	0	20	55.3	24.7	54.4	24.6	55.2	-0.056	20956	First10	Here	3
1597	96214	14	Geranium sanguineum	3014	2018-06-28-13-48-39	0	2	z	0	20	55.3	24.7	54.4	24.6	55.2	-0.056	20956	First10	Here	4
1598	96215	14	Geranium sanguineum	3014	2018-06-28-13-48-41	0	2	z	0	20	55.3	24.7	54.4	24.6	55.2	-0.056	20956	First10	Here	5
1599	96216	14	Geranium sanguineum	3014	2018-06-28-13-48-43	0	2	z	0	20	55.3	24.7	54.4	24.6	55.2	-0.056	20956	First10	Here	6
1600	96217	14	Geranium sanguineum	3014	2018-06-28-13-48-45	0	2	z	0	20	55.3	24.7	54.4	24.6	55.2	-0.056	20956	First10	Here	7
1601	96218	14	Geranium sanguineum	3014	2018-06-28-13-48-47	0	2	z	0	20	55.3	24.7	54.4	24.6	55.2	-0.056	20956	First10	Here	8
1602	96219	14	Geranium sanguineum	3014	2018-06-28-13-48-49	0	2	z	0	20	55.3	24.7	54.4	24.6	55.2	-0.056	20956	First10	Here	9
1603	96220	14	Geranium sanguineum	3014	2018-06-28-13-48-51	0	2	z	0	20	55.3	24.7	54.4	24.6	55.2	-0.056	20956	First10	Here	10
1604	96221	14	Geranium sanguineum	3014	2018-06-28-13-48-53	0	2	z	0	20	55.3	24.7	54.3	24.6	55.1	-0.168	20956			11
1605	96222	14	Geranium sanguineum	3014	2018-06-28-13-48-55	0	2	z	0	20	55.3	24.7	54.4	24.6	55.2	-0.056	20956			12
1606	96223	14	Geranium sanguineum	3014	2018-06-28-13-48-57	0	2	z	0	20	55.3	24.7	54.4	24.6	55.2	-0.056	20956			13
1607	96224	14	Geranium sanguineum	3014	2018-06-28-13-48-59	0	2	z	0	20	55.3	24.7	54.4	24.6	55.2	-0.056	20956			14
1608	96225	14	Geranium sanguineum	3014	2018-06-28-13-49-01	0	2	z	0	20	55.3	24.7	54.3	24.5	55.1	-0.168	20956			15
1609	96226	14	Geranium sanguineum	3014	2018-06-28-13-49-03	0	2	z	0	20	55.3	24.7	54.4	24.6	55.2	-0.056	20956			16
1610	96227	14	Geranium sanguineum	3014	2018-06-28-13-49-05	0	2	z	0	20	55.4	24.7	54.4	24.6	55.2	-0.156	20956			17
1611	96228	14	Geranium sanguineum	3014	2018-06-28-13-49-07	0	2	z	0	20	55.4	24.7	54.3	24.5	55.1	-0.268	20956			18
1612	96229	14	Geranium sanguineum	3014	2018-06-28-13-49-09	0	2	z	0	20	55.4	24.8	54.4	24.6	55.2	-0.156	20956			19
1613	96230	14	Geranium sanguineum	3014	2018-06-28-13-49-11	0	2	z	0	20	55.4	24.7	54.4	24.6	55.2	-0.156	20956			20
1614	96231	14	Geranium sanguineum	3014	2018-06-28-13-49-13	0	2	z	0	20	55.4	24.7	54.4	24.6	55.2	-0.156	20956			21
1615	96232	14	Geranium sanguineum	3014	2018-06-28-13-49-15	0	2	z	0	20	55.4	24.8	54.4	24.6	55.2	-0.156	20956			22
1616	96233	14	Geranium sanguineum	3014	2018-06-28-13-49-17	0	2	z	0	20	55.3	24.7	54.4	24.6	55.2	-0.056	20956			23
1617	96234	14	Geranium sanguineum	3014	2018-06-28-13-49-19	0	2	z	0	20	55.3	24.7	54.4	24.6	55.2	-0.056	20956			24
1618	96235	14	Geranium sanguineum	3014	2018-06-28-13-49-21	0	2	z	0	20	55.2	24.7	54.4	24.6	55.2	0.044	20956			25
1619	96236	14	Geranium sanguineum	3014	2018-06-28-13-49-23	0	2	z	0	20	55.2	24.7	54.3	24.5	55.1	-0.068	20956			26
1620	96237	14	Geranium sanguineum	3014	2018-06-28-13-49-25	0	2	z	0	20	55.2	24.7	54.4	24.6	55.2	0.044	20956			27
1621	96238	14	Geranium sanguineum	3014	2018-06-28-13-49-27	0	2	z	0	20	55.2	24.7	54.4	24.6	55.2	0.044	20956			28
1622	96239	14	Geranium sanguineum	3014	2018-06-28-13-49-29	0	2	z	0	20	55.2	24.7	54.4	24.6	55.2	0.044	20956			29
1623	96240	14	Geranium sanguineum	3014	2018-06-28-13-49-31	0	2	z	0	20	55.1	24.7	54.3	24.5	55.1	0.032	20956			30
1624	96241	14	Geranium sanguineum	3014	2018-06-28-13-49-33	0	2	z	0	20	55.1	24.7	54.4	24.6	55.2	0.144	20956			31
1625	96242	14	Geranium sanguineum	3014	2018-06-28-13-49-35	0	2	z	0	20	55.2	24.7	54.4	24.6	55.2	0.044	20956			32
1626	96243	14	Geranium sanguineum	3014	2018-06-28-13-49-37	0	2	z	0	20	55.1	24.7	54.4	24.6	55.2	0.144	20956			33
1627	96244	14	Geranium sanguineum	3014	2018-06-28-13-49-39	0	2	z	0	20	55.1	24.7	54.4	24.6	55.2	0.144	20956			34
1628	96245	14	Geranium sanguineum	3014	2018-06-28-13-49-41	0	2	z	0	20	55.2	24.7	54.4	24.6	55.2	0.044	20956			35
1629	96246	14	Geranium sanguineum	3014	2018-06-28-13-49-43	0	2	z	0	20	55.2	24.7	54.4	24.6	55.2	0.044	20956			36
1630	96247	14	Geranium sanguineum	3014	2018-06-28-13-49-45	0	2	z	0	20	55.2	24.7	54.4	24.6	55.2	0.044	20956			37
1631	96248	14	Geranium sanguineum	3014	2018-06-28-13-49-47	0	2	z	0	20	55.2	24.7	54.4	24.6	55.2	0.044	20956			38
1632	96249	14	Geranium sanguineum	3014	2018-06-28-13-49-49	0	2	z	0	20	55.1	24.7	54.4	24.6	55.2	0.144	20956			39
1633	96250	14	Geranium sanguineum	3014	2018-06-28-13-49-51	0	2	z	0	20	55.1	24.7	54.4	24.6	55.2	0.144	20956			40
1634	96251	14	Geranium sanguineum	3014	2018-06-28-13-49-53	0	2	z	0	20	55.1	24.7	54.4	24.6	55.2	0.144	20956			41
1635	96252	14	Geranium sanguineum	3014	2018-06-28-13-49-55	0	2	z	0	20	55.1	24.7	54.4	24.6	55.2	0.144	20956			42
1636	96253	14	Geranium sanguineum	3014	2018-06-28-13-49-57	0	2	z	0	20	55	24.7	54.4	24.6	55.2	0.244	20956			43
1637	96254	14	Geranium sanguineum	3014	2018-06-28-13-49-59	0	2	z	0	20	55	24.7	54.4	24.6	55.2	0.244	20956			44
1638	96255	14	Geranium sanguineum	3014	2018-06-28-13-50-01	0	2	z	0	20	55	24.7	54.4	24.6	55.2	0.244	20956			45
1639	96256	14	Geranium sanguineum	3014	2018-06-28-13-50-03	0	2	z	0	20	55	24.7	54.4	24.6	55.2	0.244	20956			46
1640	96257	14	Geranium sanguineum	3014	2018-06-28-13-50-05	0	2	z	0	20	55	24.7	54.4	24.6	55.2	0.244	20956			47
1641	96258	14	Geranium sanguineum	3014	2018-06-28-13-50-07	0	2	z	0	20	55	24.7	54.4	24.6	55.2	0.244	20956			48
1642	96259	14	Geranium sanguineum	3014	2018-06-28-13-50-09	0	2	z	0	20	55.1	24.7	54.4	24.6	55.2	0.144	20956			49
1643	96260	14	Geranium sanguineum	3014	2018-06-28-13-50-11	0	2	z	0	20	55.1	24.7	54.4	24.6	55.2	0.144	20956			50
1644	96261	14	Geranium sanguineum	3014	2018-06-28-13-50-13	0	2	z	0	20	55.1	24.7	54.4	24.6	55.2	0.144	20956			51
1645	96262	14	Geranium sanguineum	3014	2018-06-28-13-50-15	0	2	z	0	20	55	24.7	54.4	24.6	55.2	0.244	20956			52
1646	96263	14	Geranium sanguineum	3014	2018-06-28-13-50-17	0	2	z	0	20	55.1	24.7	54.4	24.6	55.2	0.144	20956			53
1647	96264	14	Geranium sanguineum	3014	2018-06-28-13-50-19	0	2	z	0	20	55.1	24.7	54.4	24.6	55.2	0.144	20956			54
1648	96265	14	Geranium sanguineum	3014	2018-06-28-13-50-21	0	2	z	0	20	55.2	24.8	54.4	24.6	55.2	0.044	20956			55
1649	96266	14	Geranium sanguineum	3014	2018-06-28-13-50-23	0	2	z	0	20	55.2	24.7	54.4	24.6	55.2	0.044	20956			56
1650	96267	14	Geranium sanguineum	3014	2018-06-28-13-50-25	0	2	z	0	20	55.2	24.7	54.3	24.6	55.1	-0.068	20956			57
1651	96268	14	Geranium sanguineum	3014	2018-06-28-13-50-27	0	2	z	0	20	55.2	24.7	54.4	24.6	55.2	0.044	20956			58
1652	96269	14	Geranium sanguineum	3014	2018-06-28-13-50-29	0	2	z	0	20	55.3	24.8	54.3	24.6	55.1	-0.168	20956			59
1653	96270	14	Geranium sanguineum	3014	2018-06-28-13-50-31	0	2	z	0	20	55.3	24.8	54.3	24.5	55.1	-0.168	20956			60
1654	96271	14	Geranium sanguineum	3014	2018-06-28-13-50-33	0	2	z	0	20	55.2	24.7	54.4	24.6	55.2	0.044	20956			61
1655	96272	14	Geranium sanguineum	3014	2018-06-28-13-50-35	0	2	z	0	20	55.2	24.7	54.4	24.6	55.2	0.044	20956			62
1656	96273	14	Geranium sanguineum	3014	2018-06-28-13-50-37	0	2	z	0	20	55.2	24.7	54.4	24.6	55.2	0.044	20956			63
1657	96274	14	Geranium sanguineum	3014	2018-06-28-13-50-39	0	2	z	0	20	55.3	24.8	54.4	24.6	55.2	-0.056	20956			64
1658	96275	14	Geranium sanguineum	3014	2018-06-28-13-50-41	0	2	z	0	20	55.2	24.7	54.4	24.6	55.2	0.044	20956			65
1659	96276	14	Geranium sanguineum	3014	2018-06-28-13-50-43	0	2	z	0	20	55.2	24.7	54.4	24.6	55.2	0.044	20956			66
1660	96277	14	Geranium sanguineum	3014	2018-06-28-13-50-45	0	2	z	0	20	55.2	24.7	54.4	24.6	55.2	0.044	20956			67
1661	96278	14	Geranium sanguineum	3014	2018-06-28-13-50-47	0	2	z	0	20	55.2	24.7	54.4	24.6	55.2	0.044	20956			68
1662	96279	14	Geranium sanguineum	3014	2018-06-28-13-50-49	0	2	z	0	20	55.3	24.8	54.4	24.6	55.2	-0.056	20956			69
1663	96280	14	Geranium sanguineum	3014	2018-06-28-13-50-52	0	2	z	0	20	55.2	24.7	54.4	24.6	55.2	0.044	20956			70
1664	96281	14	Geranium sanguineum	3014	2018-06-28-13-50-54	0	2	z	0	20	55.3	24.8	54.4	24.6	55.2	-0.056	20956			71
1665	96282	14	Geranium sanguineum	3014	2018-06-28-13-50-56	0	2	z	0	20	55.2	24.7	54.4	24.6	55.2	0.044	20956			72
1666	96283	14	Geranium sanguineum	3014	2018-06-28-13-50-58	0	2	z	0	20	55.2	24.7	54.3	24.6	55.1	-0.068	20956			73
1667	96284	14	Geranium sanguineum	3014	2018-06-28-13-51-00	0	2	z	0	20	55.3	24.8	54.3	24.6	55.1	-0.168	20956			74
1668	96285	14	Geranium sanguineum	3014	2018-06-28-13-51-02	0	2	z	0	20	55.2	24.7	54.3	24.6	55.1	-0.068	20956			75
1669	96286	14	Geranium sanguineum	3014	2018-06-28-13-51-04	0	2	z	0	20	55.2	24.7	54.3	24.6	55.1	-0.068	20956			76
1670	96287	14	Geranium sanguineum	3014	2018-06-28-13-51-06	0	2	z	0	20	55.3	24.8	54.3	24.6	55.1	-0.168	20956			77
1671	96288	14	Geranium sanguineum	3014	2018-06-28-13-51-08	0	2	z	0	20	55.3	24.8	54.3	24.6	55.1	-0.168	20956			78
1672	96289	14	Geranium sanguineum	3014	2018-06-28-13-51-10	0	2	z	0	20	55.3	24.8	54.3	24.6	55.1	-0.168	20956			79
1673	96290	14	Geranium sanguineum	3014	2018-06-28-13-51-12	0	2	z	0	20	55.2	24.7	54.3	24.6	55.1	-0.068	20956			80
1674	96291	14	Geranium sanguineum	3014	2018-06-28-13-51-14	0	2	z	0	20	55.2	24.7	54.3	24.6	55.1	-0.068	20956			81
1675	96292	14	Geranium sanguineum	3014	2018-06-28-13-51-16	0	2	z	0	20	55.2	24.7	54.3	24.6	55.1	-0.068	20956			82
1676	96293	14	Geranium sanguineum	3014	2018-06-28-13-51-18	0	2	z	0	20	55.2	24.8	54.3	24.6	55.1	-0.068	20956			83
1677	96294	14	Geranium sanguineum	3014	2018-06-28-13-51-20	0	2	z	0	20	55.2	24.8	54.3	24.6	55.1	-0.068	20956			84
1678	96295	14	Geranium sanguineum	3014	2018-06-28-13-51-22	0	2	z	0	20	55.1	24.7	54.3	24.6	55.1	0.032	20956			85
1679	96296	14	Geranium sanguineum	3014	2018-06-28-13-51-24	0	2	z	0	20	55.1	24.7	54.3	24.6	55.1	0.032	20956			86
1680	96297	14	Geranium sanguineum	3014	2018-06-28-13-51-26	0	2	z	0	20	55	24.7	54.3	24.6	55.1	0.132	20956			87
1681	96298	14	Geranium sanguineum	3014	2018-06-28-13-51-28	0	2	z	0	20	55	24.7	54.3	24.6	55.1	0.132	20956			88
1682	96299	14	Geranium sanguineum	3014	2018-06-28-13-51-30	0	2	z	0	20	55.1	24.8	54.3	24.6	55.1	0.032	20956			89
1683	96300	14	Geranium sanguineum	3014	2018-06-28-13-51-32	0	2	z	0	20	55	24.7	54.3	24.6	55.1	0.132	20956			90
1684	96301	14	Geranium sanguineum	3014	2018-06-28-13-51-34	0	2	z	0	20	55.1	24.8	54.3	24.6	55.1	0.032	20956	Last10	Here	91
1685	96302	14	Geranium sanguineum	3014	2018-06-28-13-51-36	0	2	z	0	20	54.9	24.7	54.3	24.6	55.1	0.232	20956	Last10	Here	92
1686	96303	14	Geranium sanguineum	3014	2018-06-28-13-51-38	0	2	z	0	20	55	24.8	54.3	24.6	55.1	0.132	20956	Last10	Here	93
1687	96304	14	Geranium sanguineum	3014	2018-06-28-13-51-40	0	2	z	0	20	55.1	24.8	54.3	24.6	55.1	0.032	20956	Last10	Here	94
1688	96305	14	Geranium sanguineum	3014	2018-06-28-13-51-42	0	2	z	0	20	55	24.7	54.3	24.6	55.1	0.132	20956	Last10	Here	95
1689	96306	14	Geranium sanguineum	3014	2018-06-28-13-51-44	0	2	z	0	20	55	24.7	54.3	24.6	55.1	0.132	20956	Last10	Here	96
1690	96307	14	Geranium sanguineum	3014	2018-06-28-13-51-46	0	2	z	0	20	55.1	24.8	54.3	24.6	55.1	0.032	20956	Last10	Here	97
1691	96308	14	Geranium sanguineum	3014	2018-06-28-13-51-48	0	2	z	0	20	55.2	24.8	54.3	24.6	55.1	-0.068	20956	Last10	Here	98
1692	96309	14	Geranium sanguineum	3014	2018-06-28-13-51-50	0	2	z	0	20	55.2	24.8	54.3	24.6	55.1	-0.068	20956	Last10	Here	99
1693	96310	14	Geranium sanguineum	3014	2018-06-28-13-51-52	0	2	z	0	20	55.1	24.7	54.3	24.6	55.1	0.032	20956	Last10	Here	100
1694	96311	14	Geranium sanguineum	3014	2018-06-28-13-52-24	0	2	z	0	25	55.3	24.8	54.3	24.6	55.1	-0.168	20957	First10	Here	1
1695	96312	14	Geranium sanguineum	3014	2018-06-28-13-52-26	0	2	z	0	25	55.3	24.8	54.3	24.6	55.1	-0.168	20957	First10	Here	2
1696	96313	14	Geranium sanguineum	3014	2018-06-28-13-52-28	0	2	z	0	25	55.3	24.8	54.3	24.6	55.1	-0.168	20957	First10	Here	3
1697	96314	14	Geranium sanguineum	3014	2018-06-28-13-52-30	0	2	z	0	25	55.3	24.8	54.3	24.6	55.1	-0.168	20957	First10	Here	4
1698	96315	14	Geranium sanguineum	3014	2018-06-28-13-52-32	0	2	z	0	25	55.3	24.8	54.3	24.6	55.1	-0.168	20957	First10	Here	5
1699	96316	14	Geranium sanguineum	3014	2018-06-28-13-52-34	0	2	z	0	25	55.3	24.8	54.3	24.6	55.1	-0.168	20957	First10	Here	6
1700	96317	14	Geranium sanguineum	3014	2018-06-28-13-52-36	0	2	z	0	25	55.3	24.8	54.3	24.6	55.1	-0.168	20957	First10	Here	7
1701	96318	14	Geranium sanguineum	3014	2018-06-28-13-52-38	0	2	z	0	25	55.2	24.8	54.3	24.6	55.1	-0.068	20957	First10	Here	8
1702	96319	14	Geranium sanguineum	3014	2018-06-28-13-52-40	0	2	z	0	25	55.3	24.8	54.3	24.6	55.1	-0.168	20957	First10	Here	9
1703	96320	14	Geranium sanguineum	3014	2018-06-28-13-52-42	0	2	z	0	25	55.3	24.8	54.3	24.6	55.1	-0.168	20957	First10	Here	10
1704	96321	14	Geranium sanguineum	3014	2018-06-28-13-52-44	0	2	z	0	25	55.3	24.8	54.3	24.6	55.1	-0.168	20957			11
1705	96322	14	Geranium sanguineum	3014	2018-06-28-13-52-46	0	2	z	0	25	55.3	24.8	54.3	24.6	55.1	-0.168	20957			12
1706	96323	14	Geranium sanguineum	3014	2018-06-28-13-52-48	0	2	z	0	25	55.2	24.8	54.3	24.6	55.1	-0.068	20957			13
1707	96324	14	Geranium sanguineum	3014	2018-06-28-13-52-50	0	2	z	0	25	55.2	24.8	54.3	24.6	55.1	-0.068	20957			14
1708	96325	14	Geranium sanguineum	3014	2018-06-28-13-52-52	0	2	z	0	25	55.2	24.8	54.3	24.6	55.1	-0.068	20957			15
1709	96326	14	Geranium sanguineum	3014	2018-06-28-13-52-54	0	2	z	0	25	55.2	24.8	54.3	24.6	55.1	-0.068	20957			16
1710	96327	14	Geranium sanguineum	3014	2018-06-28-13-52-56	0	2	z	0	25	55.2	24.8	54.3	24.6	55.1	-0.068	20957			17
1711	96328	14	Geranium sanguineum	3014	2018-06-28-13-52-58	0	2	z	0	25	55.2	24.8	54.3	24.6	55.1	-0.068	20957			18
1712	96329	14	Geranium sanguineum	3014	2018-06-28-13-53-00	0	2	z	0	25	55.1	24.7	54.3	24.6	55.1	0.032	20957			19
1713	96330	14	Geranium sanguineum	3014	2018-06-28-13-53-02	0	2	z	0	25	55.2	24.8	54.3	24.6	55.1	-0.068	20957			20
1714	96331	14	Geranium sanguineum	3014	2018-06-28-13-53-04	0	2	z	0	25	55.2	24.8	54.3	24.6	55.1	-0.068	20957			21
1715	96332	14	Geranium sanguineum	3014	2018-06-28-13-53-06	0	2	z	0	25	55.2	24.7	54.3	24.6	55.1	-0.068	20957			22
1716	96333	14	Geranium sanguineum	3014	2018-06-28-13-53-08	0	2	z	0	25	55.2	24.8	54.3	24.6	55.1	-0.068	20957			23
1717	96334	14	Geranium sanguineum	3014	2018-06-28-13-53-10	0	2	z	0	25	55.3	24.8	54.3	24.6	55.1	-0.168	20957			24
1718	96335	14	Geranium sanguineum	3014	2018-06-28-13-53-12	0	2	z	0	25	55.3	24.8	54.3	24.6	55.1	-0.168	20957			25
1719	96336	14	Geranium sanguineum	3014	2018-06-28-13-53-14	0	2	z	0	25	55.3	24.8	54.3	24.6	55.1	-0.168	20957			26
1720	96337	14	Geranium sanguineum	3014	2018-06-28-13-53-16	0	2	z	0	25	55.3	24.8	54.3	24.6	55.1	-0.168	20957			27
1721	96338	14	Geranium sanguineum	3014	2018-06-28-13-53-18	0	2	z	0	25	55.2	24.7	54.3	24.6	55.1	-0.068	20957			28
1722	96339	14	Geranium sanguineum	3014	2018-06-28-13-53-20	0	2	z	0	25	55.3	24.8	54.3	24.6	55.1	-0.168	20957			29
1723	96340	14	Geranium sanguineum	3014	2018-06-28-13-53-22	0	2	z	0	25	55.3	24.8	54.3	24.6	55.1	-0.168	20957			30
1724	96341	14	Geranium sanguineum	3014	2018-06-28-13-53-24	0	2	z	0	25	55.3	24.8	54.3	24.6	55.1	-0.168	20957			31
1725	96342	14	Geranium sanguineum	3014	2018-06-28-13-53-26	0	2	z	0	25	55.3	24.8	54.3	24.6	55.1	-0.168	20957			32
1726	96343	14	Geranium sanguineum	3014	2018-06-28-13-53-28	0	2	z	0	25	55.2	24.7	54.3	24.6	55.1	-0.068	20957			33
1727	96344	14	Geranium sanguineum	3014	2018-06-28-13-53-30	0	2	z	0	25	55.2	24.8	54.3	24.6	55.1	-0.068	20957			34
1728	96345	14	Geranium sanguineum	3014	2018-06-28-13-53-32	0	2	z	0	25	55.2	24.8	54.3	24.6	55.1	-0.068	20957			35
1729	96346	14	Geranium sanguineum	3014	2018-06-28-13-53-34	0	2	z	0	25	55.2	24.8	54.3	24.6	55.1	-0.068	20957			36
1730	96347	14	Geranium sanguineum	3014	2018-06-28-13-53-36	0	2	z	0	25	55.2	24.7	54.3	24.6	55.1	-0.068	20957			37
1731	96348	14	Geranium sanguineum	3014	2018-06-28-13-53-38	0	2	z	0	25	55.2	24.8	54.3	24.6	55.1	-0.068	20957			38
1732	96349	14	Geranium sanguineum	3014	2018-06-28-13-53-40	0	2	z	0	25	55.2	24.8	54.3	24.6	55.1	-0.068	20957			39
1733	96350	14	Geranium sanguineum	3014	2018-06-28-13-53-42	0	2	z	0	25	55.2	24.7	54.3	24.6	55.1	-0.068	20957			40
1734	96351	14	Geranium sanguineum	3014	2018-06-28-13-53-44	0	2	z	0	25	55.3	24.8	54.3	24.6	55.1	-0.168	20957			41
1735	96352	14	Geranium sanguineum	3014	2018-06-28-13-53-46	0	2	z	0	25	55.2	24.7	54.3	24.6	55.1	-0.068	20957			42
1736	96353	14	Geranium sanguineum	3014	2018-06-28-13-53-48	0	2	z	0	25	55.3	24.8	54.3	24.6	55.1	-0.168	20957			43
1737	96354	14	Geranium sanguineum	3014	2018-06-28-13-53-50	0	2	z	0	25	55.3	24.8	54.3	24.6	55.1	-0.168	20957			44
1738	96355	14	Geranium sanguineum	3014	2018-06-28-13-53-52	0	2	z	0	25	55.3	24.8	54.3	24.6	55.1	-0.168	20957			45
1739	96356	14	Geranium sanguineum	3014	2018-06-28-13-53-54	0	2	z	0	25	55.2	24.8	54.3	24.6	55.1	-0.068	20957			46
1740	96357	14	Geranium sanguineum	3014	2018-06-28-13-53-56	0	2	z	0	25	55.2	24.7	54.3	24.6	55.1	-0.068	20957			47
1741	96358	14	Geranium sanguineum	3014	2018-06-28-13-53-58	0	2	z	0	25	55.2	24.8	54.3	24.6	55.1	-0.068	20957			48
1742	96359	14	Geranium sanguineum	3014	2018-06-28-13-54-00	0	2	z	0	25	55.2	24.8	54.3	24.6	55.1	-0.068	20957			49
1743	96360	14	Geranium sanguineum	3014	2018-06-28-13-54-02	0	2	z	0	25	55.2	24.8	54.3	24.6	55.1	-0.068	20957			50
1744	96361	14	Geranium sanguineum	3014	2018-06-28-13-54-04	0	2	z	0	25	55.2	24.7	54.3	24.6	55.1	-0.068	20957			51
1745	96362	14	Geranium sanguineum	3014	2018-06-28-13-54-06	0	2	z	0	25	55.2	24.8	54.3	24.6	55.1	-0.068	20957			52
1746	96363	14	Geranium sanguineum	3014	2018-06-28-13-54-08	0	2	z	0	25	55.2	24.8	54.3	24.6	55.1	-0.068	20957			53
1747	96364	14	Geranium sanguineum	3014	2018-06-28-13-54-10	0	2	z	0	25	55.3	24.8	54.3	24.6	55.1	-0.168	20957			54
1748	96365	14	Geranium sanguineum	3014	2018-06-28-13-54-12	0	2	z	0	25	55.3	24.8	54.3	24.6	55.1	-0.168	20957			55
1749	96366	14	Geranium sanguineum	3014	2018-06-28-13-54-14	0	2	z	0	25	55.3	24.8	54.3	24.6	55.1	-0.168	20957			56
1750	96367	14	Geranium sanguineum	3014	2018-06-28-13-54-16	0	2	z	0	25	55.3	24.8	54.3	24.6	55.1	-0.168	20957			57
1751	96368	14	Geranium sanguineum	3014	2018-06-28-13-54-18	0	2	z	0	25	55.3	24.8	54.3	24.6	55.1	-0.168	20957			58
1752	96369	14	Geranium sanguineum	3014	2018-06-28-13-54-20	0	2	z	0	25	55.2	24.8	54.3	24.6	55.1	-0.068	20957			59
1753	96370	14	Geranium sanguineum	3014	2018-06-28-13-54-22	0	2	z	0	25	55.2	24.7	54.3	24.6	55.1	-0.068	20957			60
1754	96371	14	Geranium sanguineum	3014	2018-06-28-13-54-24	0	2	z	0	25	55.2	24.8	54.3	24.6	55.1	-0.068	20957			61
1755	96372	14	Geranium sanguineum	3014	2018-06-28-13-54-26	0	2	z	0	25	55.3	24.8	54.3	24.6	55.1	-0.168	20957			62
1756	96373	14	Geranium sanguineum	3014	2018-06-28-13-54-28	0	2	z	0	25	55.3	24.8	54.3	24.6	55.1	-0.168	20957			63
1757	96374	14	Geranium sanguineum	3014	2018-06-28-13-54-30	0	2	z	0	25	55.3	24.8	54.3	24.6	55.1	-0.168	20957			64
1758	96375	14	Geranium sanguineum	3014	2018-06-28-13-54-32	0	2	z	0	25	55.3	24.8	54.3	24.6	55.1	-0.168	20957			65
1759	96376	14	Geranium sanguineum	3014	2018-06-28-13-54-34	0	2	z	0	25	55.3	24.8	54.3	24.6	55.1	-0.168	20957			66
1760	96377	14	Geranium sanguineum	3014	2018-06-28-13-54-36	0	2	z	0	25	55.3	24.8	54.3	24.6	55.1	-0.168	20957			67
1761	96378	14	Geranium sanguineum	3014	2018-06-28-13-54-38	0	2	z	0	25	55.3	24.8	54.3	24.6	55.1	-0.168	20957			68
1762	96379	14	Geranium sanguineum	3014	2018-06-28-13-54-40	0	2	z	0	25	55.3	24.8	54.3	24.6	55.1	-0.168	20957			69
1763	96380	14	Geranium sanguineum	3014	2018-06-28-13-54-42	0	2	z	0	25	55.3	24.8	54.3	24.6	55.1	-0.168	20957			70
1764	96381	14	Geranium sanguineum	3014	2018-06-28-13-54-44	0	2	z	0	25	55.3	24.8	54.3	24.6	55.1	-0.168	20957			71
1765	96382	14	Geranium sanguineum	3014	2018-06-28-13-54-46	0	2	z	0	25	55.3	24.8	54.3	24.6	55.1	-0.168	20957			72
1766	96383	14	Geranium sanguineum	3014	2018-06-28-13-54-48	0	2	z	0	25	55.3	24.8	54.3	24.6	55.1	-0.168	20957			73
1767	96384	14	Geranium sanguineum	3014	2018-06-28-13-54-50	0	2	z	0	25	55.3	24.8	54.3	24.6	55.1	-0.168	20957			74
1768	96385	14	Geranium sanguineum	3014	2018-06-28-13-54-52	0	2	z	0	25	55.2	24.7	54.3	24.6	55.1	-0.068	20957			75
1769	96386	14	Geranium sanguineum	3014	2018-06-28-13-54-54	0	2	z	0	25	55.3	24.8	54.3	24.6	55.1	-0.168	20957			76
1770	96387	14	Geranium sanguineum	3014	2018-06-28-13-54-56	0	2	z	0	25	55.3	24.8	54.3	24.6	55.1	-0.168	20957			77
1771	96388	14	Geranium sanguineum	3014	2018-06-28-13-54-58	0	2	z	0	25	55.2	24.8	54.3	24.6	55.1	-0.068	20957			78
1772	96389	14	Geranium sanguineum	3014	2018-06-28-13-55-00	0	2	z	0	25	55.2	24.8	54.3	24.6	55.1	-0.068	20957			79
1773	96390	14	Geranium sanguineum	3014	2018-06-28-13-55-02	0	2	z	0	25	55.3	24.8	54.3	24.6	55.1	-0.168	20957			80
1774	96391	14	Geranium sanguineum	3014	2018-06-28-13-55-04	0	2	z	0	25	55.3	24.8	54.3	24.6	55.1	-0.168	20957			81
1775	96392	14	Geranium sanguineum	3014	2018-06-28-13-55-06	0	2	z	0	25	55.3	24.8	54.3	24.6	55.1	-0.168	20957			82
1776	96393	14	Geranium sanguineum	3014	2018-06-28-13-55-08	0	2	z	0	25	55.3	24.8	54.3	24.6	55.1	-0.168	20957			83
1777	96394	14	Geranium sanguineum	3014	2018-06-28-13-55-10	0	2	z	0	25	55.3	24.8	54.3	24.6	55.1	-0.168	20957			84
1778	96395	14	Geranium sanguineum	3014	2018-06-28-13-55-12	0	2	z	0	25	55.3	24.8	54.3	24.6	55.1	-0.168	20957			85
1779	96396	14	Geranium sanguineum	3014	2018-06-28-13-55-14	0	2	z	0	25	55.3	24.8	54.3	24.6	55.1	-0.168	20957			86
1780	96397	14	Geranium sanguineum	3014	2018-06-28-13-55-16	0	2	z	0	25	55.3	24.8	54.3	24.6	55.1	-0.168	20957			87
1781	96398	14	Geranium sanguineum	3014	2018-06-28-13-55-18	0	2	z	0	25	55.3	24.8	54.3	24.6	55.1	-0.168	20957			88
1782	96399	14	Geranium sanguineum	3014	2018-06-28-13-55-20	0	2	z	0	25	55.3	24.8	54.3	24.6	55.1	-0.168	20957			89
1783	96400	14	Geranium sanguineum	3014	2018-06-28-13-55-22	0	2	z	0	25	55.3	24.8	54.2	24.6	55	-0.28	20957			90
1784	96401	14	Geranium sanguineum	3014	2018-06-28-13-55-24	0	2	z	0	25	55.3	24.8	54.3	24.6	55.1	-0.168	20957	Last10	Here	91
1785	96402	14	Geranium sanguineum	3014	2018-06-28-13-55-26	0	2	z	0	25	55.2	24.8	54.2	24.6	55	-0.18	20957	Last10	Here	92
1786	96403	14	Geranium sanguineum	3014	2018-06-28-13-55-28	0	2	z	0	25	55.3	24.8	54.2	24.6	55	-0.28	20957	Last10	Here	93
1787	96404	14	Geranium sanguineum	3014	2018-06-28-13-55-30	0	2	z	0	25	55.3	24.8	54.2	24.6	55	-0.28	20957	Last10	Here	94
1788	96405	14	Geranium sanguineum	3014	2018-06-28-13-55-32	0	2	z	0	25	55.3	24.8	54.2	24.6	55	-0.28	20957	Last10	Here	95
1789	96406	14	Geranium sanguineum	3014	2018-06-28-13-55-34	0	2	z	0	25	55.3	24.8	54.3	24.6	55.1	-0.168	20957	Last10	Here	96
1790	96407	14	Geranium sanguineum	3014	2018-06-28-13-55-36	0	2	z	0	25	55.3	24.8	54.2	24.6	55	-0.28	20957	Last10	Here	97
1791	96408	14	Geranium sanguineum	3014	2018-06-28-13-55-38	0	2	z	0	25	55.3	24.8	54.2	24.6	55	-0.28	20957	Last10	Here	98
1792	96409	14	Geranium sanguineum	3014	2018-06-28-13-55-40	0	2	z	0	25	55.3	24.8	54.2	24.6	55	-0.28	20957	Last10	Here	99
1793	96410	14	Geranium sanguineum	3014	2018-06-28-13-55-42	0	2	z	0	25	55.3	24.8	54.2	24.6	55	-0.28	20957	Last10	Here	100
1794	96411	14	Geranium sanguineum	3014	2018-06-28-13-56-15	0	2	z	0	30	55.3	24.8	54.3	24.6	55.1	-0.168	20958	First10	Here	1
1795	96412	14	Geranium sanguineum	3014	2018-06-28-13-56-17	0	2	z	0	30	55.3	24.8	54.3	24.6	55.1	-0.168	20958	First10	Here	2
1796	96413	14	Geranium sanguineum	3014	2018-06-28-13-56-19	0	2	z	0	30	55.3	24.8	54.3	24.6	55.1	-0.168	20958	First10	Here	3
1797	96414	14	Geranium sanguineum	3014	2018-06-28-13-56-21	0	2	z	0	30	55.3	24.8	54.3	24.6	55.1	-0.168	20958	First10	Here	4
1798	96415	14	Geranium sanguineum	3014	2018-06-28-13-56-23	0	2	z	0	30	55.3	24.8	54.3	24.6	55.1	-0.168	20958	First10	Here	5
1799	96416	14	Geranium sanguineum	3014	2018-06-28-13-56-25	0	2	z	0	30	55.2	24.7	54.3	24.6	55.1	-0.068	20958	First10	Here	6
1800	96417	14	Geranium sanguineum	3014	2018-06-28-13-56-27	0	2	z	0	30	55.2	24.8	54.3	24.6	55.1	-0.068	20958	First10	Here	7
1801	96418	14	Geranium sanguineum	3014	2018-06-28-13-56-29	0	2	z	0	30	55.2	24.8	54.2	24.6	55	-0.18	20958	First10	Here	8
1802	96419	14	Geranium sanguineum	3014	2018-06-28-13-56-31	0	2	z	0	30	55.2	24.8	54.3	24.6	55.1	-0.068	20958	First10	Here	9
1803	96420	14	Geranium sanguineum	3014	2018-06-28-13-56-33	0	2	z	0	30	55.2	24.8	54.3	24.6	55.1	-0.068	20958	First10	Here	10
1804	96421	14	Geranium sanguineum	3014	2018-06-28-13-56-35	0	2	z	0	30	55.2	24.8	54.3	24.6	55.1	-0.068	20958			11
1805	96422	14	Geranium sanguineum	3014	2018-06-28-13-56-37	0	2	z	0	30	55.2	24.8	54.3	24.6	55.1	-0.068	20958			12
1806	96423	14	Geranium sanguineum	3014	2018-06-28-13-56-39	0	2	z	0	30	55.2	24.8	54.3	24.6	55.1	-0.068	20958			13
1807	96424	14	Geranium sanguineum	3014	2018-06-28-13-56-41	0	2	z	0	30	55.2	24.8	54.3	24.6	55.1	-0.068	20958			14
1808	96425	14	Geranium sanguineum	3014	2018-06-28-13-56-43	0	2	z	0	30	55.2	24.8	54.3	24.6	55.1	-0.068	20958			15
1809	96426	14	Geranium sanguineum	3014	2018-06-28-13-56-45	0	2	z	0	30	55.2	24.8	54.2	24.6	55	-0.18	20958			16
1810	96427	14	Geranium sanguineum	3014	2018-06-28-13-56-47	0	2	z	0	30	55.3	24.8	54.3	24.6	55.1	-0.168	20958			17
1811	96428	14	Geranium sanguineum	3014	2018-06-28-13-56-49	0	2	z	0	30	55.3	24.8	54.3	24.6	55.1	-0.168	20958			18
1812	96429	14	Geranium sanguineum	3014	2018-06-28-13-56-51	0	2	z	0	30	55.2	24.8	54.3	24.6	55.1	-0.068	20958			19
1813	96430	14	Geranium sanguineum	3014	2018-06-28-13-56-53	0	2	z	0	30	55.2	24.8	54.3	24.6	55.1	-0.068	20958			20
1814	96431	14	Geranium sanguineum	3014	2018-06-28-13-56-55	0	2	z	0	30	55.2	24.8	54.3	24.6	55.1	-0.068	20958			21
1815	96432	14	Geranium sanguineum	3014	2018-06-28-13-56-57	0	2	z	0	30	55.2	24.8	54.3	24.6	55.1	-0.068	20958			22
1816	96433	14	Geranium sanguineum	3014	2018-06-28-13-56-59	0	2	z	0	30	55.2	24.8	54.2	24.6	55	-0.18	20958			23
1817	96434	14	Geranium sanguineum	3014	2018-06-28-13-57-01	0	2	z	0	30	55.2	24.8	54.2	24.6	55	-0.18	20958			24
1818	96435	14	Geranium sanguineum	3014	2018-06-28-13-57-03	0	2	z	0	30	55.2	24.8	54.3	24.6	55.1	-0.068	20958			25
1819	96436	14	Geranium sanguineum	3014	2018-06-28-13-57-05	0	2	z	0	30	55.2	24.8	54.2	24.6	55	-0.18	20958			26
1820	96437	14	Geranium sanguineum	3014	2018-06-28-13-57-07	0	2	z	0	30	55.2	24.8	54.2	24.6	55	-0.18	20958			27
1821	96438	14	Geranium sanguineum	3014	2018-06-28-13-57-09	0	2	z	0	30	55.1	24.8	54.2	24.6	55	-0.08	20958			28
1822	96439	14	Geranium sanguineum	3014	2018-06-28-13-57-11	0	2	z	0	30	55.1	24.8	54.2	24.6	55	-0.08	20958			29
1823	96440	14	Geranium sanguineum	3014	2018-06-28-13-57-13	0	2	z	0	30	55.1	24.8	54.2	24.6	55	-0.08	20958			30
1824	96441	14	Geranium sanguineum	3014	2018-06-28-13-57-15	0	2	z	0	30	55.1	24.8	54.2	24.6	55	-0.08	20958			31
1825	96442	14	Geranium sanguineum	3014	2018-06-28-13-57-17	0	2	z	0	30	55.1	24.8	54.2	24.6	55	-0.08	20958			32
1826	96443	14	Geranium sanguineum	3014	2018-06-28-13-57-19	0	2	z	0	30	55.1	24.8	54.2	24.6	55	-0.08	20958			33
1827	96444	14	Geranium sanguineum	3014	2018-06-28-13-57-21	0	2	z	0	30	55.1	24.8	54.2	24.6	55	-0.08	20958			34
1828	96445	14	Geranium sanguineum	3014	2018-06-28-13-57-23	0	2	z	0	30	55.1	24.8	54.2	24.6	55	-0.08	20958			35
1829	96446	14	Geranium sanguineum	3014	2018-06-28-13-57-25	0	2	z	0	30	55.1	24.8	54.2	24.6	55	-0.08	20958			36
1830	96447	14	Geranium sanguineum	3014	2018-06-28-13-57-27	0	2	z	0	30	55.1	24.8	54.2	24.6	55	-0.08	20958			37
1831	96448	14	Geranium sanguineum	3014	2018-06-28-13-57-29	0	2	z	0	30	55.1	24.8	54.2	24.6	55	-0.08	20958			38
1832	96449	14	Geranium sanguineum	3014	2018-06-28-13-57-31	0	2	z	0	30	55.1	24.8	54.2	24.6	55	-0.08	20958			39
1833	96450	14	Geranium sanguineum	3014	2018-06-28-13-57-33	0	2	z	0	30	55.1	24.8	54.3	24.6	55.1	0.032	20958			40
1834	96451	14	Geranium sanguineum	3014	2018-06-28-13-57-35	0	2	z	0	30	55.1	24.8	54.2	24.6	55	-0.08	20958			41
1835	96452	14	Geranium sanguineum	3014	2018-06-28-13-57-37	0	2	z	0	30	55.1	24.8	54.3	24.6	55.1	0.032	20958			42
1836	96453	14	Geranium sanguineum	3014	2018-06-28-13-57-39	0	2	z	0	30	55.1	24.8	54.3	24.6	55.1	0.032	20958			43
1837	96454	14	Geranium sanguineum	3014	2018-06-28-13-57-41	0	2	z	0	30	55.2	24.8	54.3	24.6	55.1	-0.068	20958			44
1838	96455	14	Geranium sanguineum	3014	2018-06-28-13-57-43	0	2	z	0	30	55.2	24.8	54.3	24.6	55.1	-0.068	20958			45
1839	96456	14	Geranium sanguineum	3014	2018-06-28-13-57-45	0	2	z	0	30	55.2	24.8	54.3	24.6	55.1	-0.068	20958			46
1840	96457	14	Geranium sanguineum	3014	2018-06-28-13-57-47	0	2	z	0	30	55.2	24.8	54.3	24.6	55.1	-0.068	20958			47
1841	96458	14	Geranium sanguineum	3014	2018-06-28-13-57-49	0	2	z	0	30	55.2	24.8	54.2	24.6	55	-0.18	20958			48
1842	96459	14	Geranium sanguineum	3014	2018-06-28-13-57-51	0	2	z	0	30	55.2	24.8	54.2	24.6	55	-0.18	20958			49
1843	96460	14	Geranium sanguineum	3014	2018-06-28-13-57-53	0	2	z	0	30	55.2	24.8	54.2	24.6	55	-0.18	20958			50
1844	96461	14	Geranium sanguineum	3014	2018-06-28-13-57-55	0	2	z	0	30	55.2	24.8	54.2	24.6	55	-0.18	20958			51
1845	96462	14	Geranium sanguineum	3014	2018-06-28-13-57-57	0	2	z	0	30	55.2	24.8	54.2	24.6	55	-0.18	20958			52
1846	96463	14	Geranium sanguineum	3014	2018-06-28-13-57-59	0	2	z	0	30	55.2	24.8	54.2	24.6	55	-0.18	20958			53
1847	96464	14	Geranium sanguineum	3014	2018-06-28-13-58-01	0	2	z	0	30	55.2	24.8	54.2	24.6	55	-0.18	20958			54
1848	96465	14	Geranium sanguineum	3014	2018-06-28-13-58-03	0	2	z	0	30	55.2	24.8	54.2	24.6	55	-0.18	20958			55
1849	96466	14	Geranium sanguineum	3014	2018-06-28-13-58-05	0	2	z	0	30	55.2	24.8	54.2	24.6	55	-0.18	20958			56
1850	96467	14	Geranium sanguineum	3014	2018-06-28-13-58-07	0	2	z	0	30	55.2	24.8	54.2	24.6	55	-0.18	20958			57
1851	96468	14	Geranium sanguineum	3014	2018-06-28-13-58-09	0	2	z	0	30	55.2	24.8	54.2	24.6	55	-0.18	20958			58
1852	96469	14	Geranium sanguineum	3014	2018-06-28-13-58-11	0	2	z	0	30	55.2	24.8	54.2	24.6	55	-0.18	20958			59
1853	96470	14	Geranium sanguineum	3014	2018-06-28-13-58-13	0	2	z	0	30	55.2	24.8	54.2	24.6	55	-0.18	20958			60
1854	96471	14	Geranium sanguineum	3014	2018-06-28-13-58-15	0	2	z	0	30	55.2	24.8	54.2	24.6	55	-0.18	20958			61
1855	96472	14	Geranium sanguineum	3014	2018-06-28-13-58-17	0	2	z	0	30	55.2	24.8	54.2	24.6	55	-0.18	20958			62
1856	96473	14	Geranium sanguineum	3014	2018-06-28-13-58-19	0	2	z	0	30	55.2	24.8	54.2	24.6	55	-0.18	20958			63
1857	96474	14	Geranium sanguineum	3014	2018-06-28-13-58-21	0	2	z	0	30	55.2	24.8	54.2	24.6	55	-0.18	20958			64
1858	96475	14	Geranium sanguineum	3014	2018-06-28-13-58-23	0	2	z	0	30	55.2	24.8	54.2	24.6	55	-0.18	20958			65
1859	96476	14	Geranium sanguineum	3014	2018-06-28-13-58-25	0	2	z	0	30	55.2	24.8	54.2	24.6	55	-0.18	20958			66
1860	96477	14	Geranium sanguineum	3014	2018-06-28-13-58-27	0	2	z	0	30	55.2	24.8	54.2	24.6	55	-0.18	20958			67
1861	96478	14	Geranium sanguineum	3014	2018-06-28-13-58-29	0	2	z	0	30	55.2	24.8	54.2	24.6	55	-0.18	20958			68
1862	96479	14	Geranium sanguineum	3014	2018-06-28-13-58-31	0	2	z	0	30	55.2	24.8	54.2	24.6	55	-0.18	20958			69
1863	96480	14	Geranium sanguineum	3014	2018-06-28-13-58-33	0	2	z	0	30	55.2	24.8	54.2	24.6	55	-0.18	20958			70
1864	96481	14	Geranium sanguineum	3014	2018-06-28-13-58-35	0	2	z	0	30	55.2	24.8	54.2	24.6	55	-0.18	20958			71
1865	96482	14	Geranium sanguineum	3014	2018-06-28-13-58-37	0	2	z	0	30	55.2	24.8	54.2	24.6	55	-0.18	20958			72
1866	96483	14	Geranium sanguineum	3014	2018-06-28-13-58-39	0	2	z	0	30	55.2	24.8	54.2	24.6	55	-0.18	20958			73
1867	96484	14	Geranium sanguineum	3014	2018-06-28-13-58-41	0	2	z	0	30	55.1	24.8	54.3	24.6	55.1	0.032	20958			74
1868	96485	14	Geranium sanguineum	3014	2018-06-28-13-58-43	0	2	z	0	30	55.1	24.8	54.2	24.6	55	-0.08	20958			75
1869	96486	14	Geranium sanguineum	3014	2018-06-28-13-58-45	0	2	z	0	30	55.1	24.8	54.2	24.6	55	-0.08	20958			76
1870	96487	14	Geranium sanguineum	3014	2018-06-28-13-58-47	0	2	z	0	30	55.2	24.8	54.3	24.6	55.1	-0.068	20958			77
1871	96488	14	Geranium sanguineum	3014	2018-06-28-13-58-49	0	2	z	0	30	55.2	24.8	54.2	24.6	55	-0.18	20958			78
1872	96489	14	Geranium sanguineum	3014	2018-06-28-13-58-51	0	2	z	0	30	55.2	24.8	54.3	24.6	55.1	-0.068	20958			79
1873	96490	14	Geranium sanguineum	3014	2018-06-28-13-58-53	0	2	z	0	30	55.2	24.8	54.2	24.6	55	-0.18	20958			80
1874	96491	14	Geranium sanguineum	3014	2018-06-28-13-58-55	0	2	z	0	30	55.2	24.8	54.3	24.6	55.1	-0.068	20958			81
1875	96492	14	Geranium sanguineum	3014	2018-06-28-13-58-57	0	2	z	0	30	55.2	24.8	54.2	24.6	55	-0.18	20958			82
1876	96493	14	Geranium sanguineum	3014	2018-06-28-13-58-59	0	2	z	0	30	55.2	24.8	54.2	24.6	55	-0.18	20958			83
1877	96494	14	Geranium sanguineum	3014	2018-06-28-13-59-01	0	2	z	0	30	55.2	24.8	54.2	24.6	55	-0.18	20958			84
1878	96495	14	Geranium sanguineum	3014	2018-06-28-13-59-03	0	2	z	0	30	55.2	24.8	54.2	24.6	55	-0.18	20958			85
1879	96496	14	Geranium sanguineum	3014	2018-06-28-13-59-05	0	2	z	0	30	55.1	24.8	54.2	24.6	55	-0.08	20958			86
1880	96497	14	Geranium sanguineum	3014	2018-06-28-13-59-07	0	2	z	0	30	55.1	24.8	54.2	24.6	55	-0.08	20958			87
1881	96498	14	Geranium sanguineum	3014	2018-06-28-13-59-09	0	2	z	0	30	55.1	24.8	54.2	24.6	55	-0.08	20958			88
1882	96499	14	Geranium sanguineum	3014	2018-06-28-13-59-11	0	2	z	0	30	55.1	24.8	54.3	24.6	55.1	0.032	20958			89
1883	96500	14	Geranium sanguineum	3014	2018-06-28-13-59-13	0	2	z	0	30	55.2	24.8	54.3	24.6	55.1	-0.068	20958			90
1884	96501	14	Geranium sanguineum	3014	2018-06-28-13-59-15	0	2	z	0	30	55.2	24.8	54.3	24.6	55.1	-0.068	20958	Last10	Here	91
1885	96502	14	Geranium sanguineum	3014	2018-06-28-13-59-17	0	2	z	0	30	55.1	24.8	54.3	24.6	55.1	0.032	20958	Last10	Here	92
1886	96503	14	Geranium sanguineum	3014	2018-06-28-13-59-19	0	2	z	0	30	55.1	24.8	54.2	24.6	55	-0.08	20958	Last10	Here	93
1887	96504	14	Geranium sanguineum	3014	2018-06-28-13-59-21	0	2	z	0	30	55.1	24.8	54.2	24.6	55	-0.08	20958	Last10	Here	94
1888	96505	14	Geranium sanguineum	3014	2018-06-28-13-59-23	0	2	z	0	30	55.1	24.8	54.3	24.6	55.1	0.032	20958	Last10	Here	95
1889	96506	14	Geranium sanguineum	3014	2018-06-28-13-59-25	0	2	z	0	30	55	24.8	54.3	24.6	55.1	0.132	20958	Last10	Here	96
1890	96507	14	Geranium sanguineum	3014	2018-06-28-13-59-27	0	2	z	0	30	55	24.8	54.3	24.6	55.1	0.132	20958	Last10	Here	97
1891	96508	14	Geranium sanguineum	3014	2018-06-28-13-59-29	0	2	z	0	30	55	24.8	54.2	24.6	55	0.02	20958	Last10	Here	98
1892	96509	14	Geranium sanguineum	3014	2018-06-28-13-59-31	0	2	z	0	30	55	24.8	54.2	24.6	55	0.02	20958	Last10	Here	99
1893	102186	14	Geranium sanguineum	3014	2018-06-28-17-56-51	1	2	x	-30	0	49.7	25.2	49.4	25.2	49.6	-0.05	21016	First10	Here	1
1894	102187	14	Geranium sanguineum	3014	2018-06-28-17-56-53	1	2	x	-30	0	49.7	25.2	49.4	25.1	49.6	-0.05	21016	First10	Here	2
1895	102188	14	Geranium sanguineum	3014	2018-06-28-17-56-55	1	2	x	-30	0	49.7	25.2	49.4	25.2	49.6	-0.05	21016	First10	Here	3
1896	102189	14	Geranium sanguineum	3014	2018-06-28-17-56-57	1	2	x	-30	0	49.7	25.2	49.4	25.2	49.6	-0.05	21016	First10	Here	4
1897	102190	14	Geranium sanguineum	3014	2018-06-28-17-56-59	1	2	x	-30	0	49.7	25.2	49.4	25.2	49.6	-0.05	21016	First10	Here	5
1898	102191	14	Geranium sanguineum	3014	2018-06-28-17-57-01	1	2	x	-30	0	49.7	25.2	49.4	25.2	49.6	-0.05	21016	First10	Here	6
1899	102192	14	Geranium sanguineum	3014	2018-06-28-17-57-03	1	2	x	-30	0	49.7	25.2	49.4	25.2	49.6	-0.05	21016	First10	Here	7
1900	102193	14	Geranium sanguineum	3014	2018-06-28-17-57-05	1	2	x	-30	0	49.7	25.2	49.3	25.1	49.5	-0.162	21016	First10	Here	8
1901	102194	14	Geranium sanguineum	3014	2018-06-28-17-57-07	1	2	x	-30	0	49.7	25.2	49.4	25.2	49.6	-0.05	21016	First10	Here	9
1902	102195	14	Geranium sanguineum	3014	2018-06-28-17-57-09	1	2	x	-30	0	49.7	25.2	49.4	25.2	49.6	-0.05	21016	First10	Here	10
1903	102196	14	Geranium sanguineum	3014	2018-06-28-17-57-11	1	2	x	-30	0	49.7	25.2	49.4	25.2	49.6	-0.05	21016			11
1904	102197	14	Geranium sanguineum	3014	2018-06-28-17-57-13	1	2	x	-30	0	49.6	25.2	49.5	25.2	49.8	0.162	21016			12
1905	102198	14	Geranium sanguineum	3014	2018-06-28-17-57-15	1	2	x	-30	0	49.6	25.2	49.4	25.2	49.6	0.05	21016			13
1906	102199	14	Geranium sanguineum	3014	2018-06-28-17-57-17	1	2	x	-30	0	49.6	25.2	49.4	25.1	49.6	0.05	21016			14
1907	102200	14	Geranium sanguineum	3014	2018-06-28-17-57-19	1	2	x	-30	0	49.6	25.2	49.4	25.2	49.6	0.05	21016			15
1908	102201	14	Geranium sanguineum	3014	2018-06-28-17-57-21	1	2	x	-30	0	49.6	25.2	49.4	25.2	49.6	0.05	21016			16
1909	102202	14	Geranium sanguineum	3014	2018-06-28-17-57-23	1	2	x	-30	0	49.6	25.2	49.4	25.1	49.6	0.05	21016			17
1910	102203	14	Geranium sanguineum	3014	2018-06-28-17-57-25	1	2	x	-30	0	49.6	25.2	49.3	25.1	49.5	-0.062	21016			18
1911	102204	14	Geranium sanguineum	3014	2018-06-28-17-57-27	1	2	x	-30	0	49.6	25.2	49.3	25.1	49.5	-0.062	21016			19
1912	102205	14	Geranium sanguineum	3014	2018-06-28-17-57-29	1	2	x	-30	0	49.6	25.2	49.4	25.2	49.6	0.05	21016			20
1913	102206	14	Geranium sanguineum	3014	2018-06-28-17-57-31	1	2	x	-30	0	49.6	25.2	49.4	25.2	49.6	0.05	21016			21
1914	102207	14	Geranium sanguineum	3014	2018-06-28-17-57-33	1	2	x	-30	0	49.6	25.2	49.3	25.1	49.5	-0.062	21016			22
1915	102208	14	Geranium sanguineum	3014	2018-06-28-17-57-35	1	2	x	-30	0	49.6	25.2	49.4	25.2	49.6	0.05	21016			23
1916	102209	14	Geranium sanguineum	3014	2018-06-28-17-57-37	1	2	x	-30	0	49.6	25.2	49.4	25.2	49.6	0.05	21016			24
1917	102210	14	Geranium sanguineum	3014	2018-06-28-17-57-39	1	2	x	-30	0	49.6	25.2	49.4	25.2	49.6	0.05	21016			25
1918	102211	14	Geranium sanguineum	3014	2018-06-28-17-57-41	1	2	x	-30	0	49.6	25.2	49.4	25.2	49.6	0.05	21016			26
1919	102212	14	Geranium sanguineum	3014	2018-06-28-17-57-43	1	2	x	-30	0	49.6	25.2	49.3	25.1	49.5	-0.062	21016			27
1920	102213	14	Geranium sanguineum	3014	2018-06-28-17-57-45	1	2	x	-30	0	49.6	25.2	49.3	25.1	49.5	-0.062	21016			28
1921	102214	14	Geranium sanguineum	3014	2018-06-28-17-57-47	1	2	x	-30	0	49.6	25.2	49.4	25.2	49.6	0.05	21016			29
1922	102215	14	Geranium sanguineum	3014	2018-06-28-17-57-49	1	2	x	-30	0	49.6	25.2	49.3	25.1	49.5	-0.062	21016			30
1923	102216	14	Geranium sanguineum	3014	2018-06-28-17-57-51	1	2	x	-30	0	49.6	25.2	49.4	25.1	49.6	0.05	21016			31
1924	102217	14	Geranium sanguineum	3014	2018-06-28-17-57-53	1	2	x	-30	0	49.6	25.2	49.3	25.1	49.5	-0.062	21016			32
1925	102218	14	Geranium sanguineum	3014	2018-06-28-17-57-55	1	2	x	-30	0	49.6	25.2	49.3	25.1	49.5	-0.062	21016			33
1926	102219	14	Geranium sanguineum	3014	2018-06-28-17-57-57	1	2	x	-30	0	49.6	25.2	49.3	25.1	49.5	-0.062	21016			34
1927	102220	14	Geranium sanguineum	3014	2018-06-28-17-57-59	1	2	x	-30	0	49.5	25.2	49.3	25.1	49.5	0.038	21016			35
1928	102221	14	Geranium sanguineum	3014	2018-06-28-17-58-01	1	2	x	-30	0	49.5	25.2	49.3	25.1	49.5	0.038	21016			36
1929	102222	14	Geranium sanguineum	3014	2018-06-28-17-58-03	1	2	x	-30	0	49.6	25.2	49.3	25.1	49.5	-0.062	21016			37
1930	102223	14	Geranium sanguineum	3014	2018-06-28-17-58-05	1	2	x	-30	0	49.6	25.2	49.3	25.1	49.5	-0.062	21016			38
1931	102224	14	Geranium sanguineum	3014	2018-06-28-17-58-07	1	2	x	-30	0	49.6	25.2	49.3	25.1	49.5	-0.062	21016			39
1932	102225	14	Geranium sanguineum	3014	2018-06-28-17-58-09	1	2	x	-30	0	49.6	25.2	49.4	25.2	49.6	0.05	21016			40
1933	102226	14	Geranium sanguineum	3014	2018-06-28-17-58-11	1	2	x	-30	0	49.6	25.2	49.3	25.1	49.5	-0.062	21016			41
1934	102227	14	Geranium sanguineum	3014	2018-06-28-17-58-13	1	2	x	-30	0	49.6	25.2	49.3	25.1	49.5	-0.062	21016			42
1935	102228	14	Geranium sanguineum	3014	2018-06-28-17-58-15	1	2	x	-30	0	49.5	25.2	49.3	25.1	49.5	0.038	21016			43
1936	102229	14	Geranium sanguineum	3014	2018-06-28-17-58-17	1	2	x	-30	0	49.5	25.2	49.3	25.1	49.5	0.038	21016			44
1937	102230	14	Geranium sanguineum	3014	2018-06-28-17-58-19	1	2	x	-30	0	49.5	25.2	49.3	25.1	49.5	0.038	21016			45
1938	102231	14	Geranium sanguineum	3014	2018-06-28-17-58-21	1	2	x	-30	0	49.5	25.2	49.2	25.1	49.4	-0.074	21016			46
1939	102232	14	Geranium sanguineum	3014	2018-06-28-17-58-23	1	2	x	-30	0	49.5	25.2	49.3	25.1	49.5	0.038	21016			47
1940	102233	14	Geranium sanguineum	3014	2018-06-28-17-58-25	1	2	x	-30	0	49.5	25.2	49.2	25.1	49.4	-0.074	21016			48
1941	102234	14	Geranium sanguineum	3014	2018-06-28-17-58-27	1	2	x	-30	0	49.5	25.2	49.2	25.1	49.4	-0.074	21016			49
1942	102235	14	Geranium sanguineum	3014	2018-06-28-17-58-29	1	2	x	-30	0	49.5	25.2	49.2	25.1	49.4	-0.074	21016			50
1943	102236	14	Geranium sanguineum	3014	2018-06-28-17-58-31	1	2	x	-30	0	49.5	25.2	49.3	25.1	49.5	0.038	21016			51
1944	102237	14	Geranium sanguineum	3014	2018-06-28-17-58-34	1	2	x	-30	0	49.5	25.2	49.3	25.1	49.5	0.038	21016			52
1945	102238	14	Geranium sanguineum	3014	2018-06-28-17-58-36	1	2	x	-30	0	49.5	25.2	49.2	25.1	49.4	-0.074	21016			53
1946	102239	14	Geranium sanguineum	3014	2018-06-28-17-58-38	1	2	x	-30	0	49.5	25.2	49.3	25.1	49.5	0.038	21016			54
1947	102240	14	Geranium sanguineum	3014	2018-06-28-17-58-40	1	2	x	-30	0	49.5	25.2	49.3	25.1	49.5	0.038	21016			55
1948	102241	14	Geranium sanguineum	3014	2018-06-28-17-58-42	1	2	x	-30	0	49.5	25.2	49.2	25.1	49.4	-0.074	21016			56
1949	102242	14	Geranium sanguineum	3014	2018-06-28-17-58-44	1	2	x	-30	0	49.5	25.2	49.2	25.1	49.4	-0.074	21016			57
1950	102243	14	Geranium sanguineum	3014	2018-06-28-17-58-46	1	2	x	-30	0	49.5	25.2	49.2	25.1	49.4	-0.074	21016			58
1951	102244	14	Geranium sanguineum	3014	2018-06-28-17-58-48	1	2	x	-30	0	49.5	25.2	49.2	25.1	49.4	-0.074	21016			59
1952	102245	14	Geranium sanguineum	3014	2018-06-28-17-58-50	1	2	x	-30	0	49.5	25.2	49.3	25.1	49.5	0.038	21016			60
1953	102246	14	Geranium sanguineum	3014	2018-06-28-17-58-52	1	2	x	-30	0	49.5	25.2	49.2	25.1	49.4	-0.074	21016			61
1954	102247	14	Geranium sanguineum	3014	2018-06-28-17-58-54	1	2	x	-30	0	49.5	25.2	49.2	25.1	49.4	-0.074	21016			62
1955	102248	14	Geranium sanguineum	3014	2018-06-28-17-58-56	1	2	x	-30	0	49.5	25.2	49.2	25.1	49.4	-0.074	21016			63
1956	102249	14	Geranium sanguineum	3014	2018-06-28-17-58-58	1	2	x	-30	0	49.5	25.2	49.2	25.1	49.4	-0.074	21016			64
1957	102250	14	Geranium sanguineum	3014	2018-06-28-17-59-00	1	2	x	-30	0	49.5	25.2	49.2	25.1	49.4	-0.074	21016			65
1958	102251	14	Geranium sanguineum	3014	2018-06-28-17-59-02	1	2	x	-30	0	49.5	25.2	49.2	25.1	49.4	-0.074	21016			66
1959	102252	14	Geranium sanguineum	3014	2018-06-28-17-59-04	1	2	x	-30	0	49.5	25.2	49.2	25.1	49.4	-0.074	21016			67
1960	102253	14	Geranium sanguineum	3014	2018-06-28-17-59-06	1	2	x	-30	0	49.5	25.2	49.2	25.1	49.4	-0.074	21016			68
1961	102254	14	Geranium sanguineum	3014	2018-06-28-17-59-08	1	2	x	-30	0	49.5	25.2	49.2	25.1	49.4	-0.074	21016			69
1962	102255	14	Geranium sanguineum	3014	2018-06-28-17-59-10	1	2	x	-30	0	49.5	25.2	49.3	25.1	49.5	0.038	21016			70
1963	102256	14	Geranium sanguineum	3014	2018-06-28-17-59-12	1	2	x	-30	0	49.5	25.2	49.2	25.1	49.4	-0.074	21016			71
1964	102257	14	Geranium sanguineum	3014	2018-06-28-17-59-14	1	2	x	-30	0	49.5	25.2	49.2	25.1	49.4	-0.074	21016			72
1965	102258	14	Geranium sanguineum	3014	2018-06-28-17-59-16	1	2	x	-30	0	49.5	25.2	49.3	25.1	49.5	0.038	21016			73
1966	102259	14	Geranium sanguineum	3014	2018-06-28-17-59-18	1	2	x	-30	0	49.5	25.2	49.2	25.1	49.4	-0.074	21016			74
1967	102260	14	Geranium sanguineum	3014	2018-06-28-17-59-20	1	2	x	-30	0	49.5	25.2	49.2	25.1	49.4	-0.074	21016			75
1968	102261	14	Geranium sanguineum	3014	2018-06-28-17-59-22	1	2	x	-30	0	49.5	25.2	49.2	25.1	49.4	-0.074	21016			76
1969	102262	14	Geranium sanguineum	3014	2018-06-28-17-59-24	1	2	x	-30	0	49.5	25.2	49.2	25.1	49.4	-0.074	21016			77
1970	102263	14	Geranium sanguineum	3014	2018-06-28-17-59-26	1	2	x	-30	0	49.5	25.2	49.2	25.1	49.4	-0.074	21016			78
1971	102264	14	Geranium sanguineum	3014	2018-06-28-17-59-28	1	2	x	-30	0	49.5	25.2	49.3	25.1	49.5	0.038	21016			79
1972	102265	14	Geranium sanguineum	3014	2018-06-28-17-59-30	1	2	x	-30	0	49.5	25.2	49.3	25.1	49.5	0.038	21016			80
1973	102266	14	Geranium sanguineum	3014	2018-06-28-17-59-32	1	2	x	-30	0	49.5	25.2	49.3	25.1	49.5	0.038	21016			81
1974	102267	14	Geranium sanguineum	3014	2018-06-28-17-59-34	1	2	x	-30	0	49.5	25.2	49.3	25.1	49.5	0.038	21016			82
1975	102268	14	Geranium sanguineum	3014	2018-06-28-17-59-36	1	2	x	-30	0	49.5	25.2	49.3	25.1	49.5	0.038	21016			83
1976	102269	14	Geranium sanguineum	3014	2018-06-28-17-59-38	1	2	x	-30	0	49.5	25.2	49.3	25.1	49.5	0.038	21016			84
1977	102270	14	Geranium sanguineum	3014	2018-06-28-17-59-40	1	2	x	-30	0	49.5	25.2	49.3	25.1	49.5	0.038	21016			85
1978	102271	14	Geranium sanguineum	3014	2018-06-28-17-59-42	1	2	x	-30	0	49.5	25.2	49.3	25.1	49.5	0.038	21016			86
1979	102272	14	Geranium sanguineum	3014	2018-06-28-17-59-44	1	2	x	-30	0	49.5	25.2	49.3	25.1	49.5	0.038	21016			87
1980	102273	14	Geranium sanguineum	3014	2018-06-28-17-59-46	1	2	x	-30	0	49.5	25.2	49.3	25.1	49.5	0.038	21016			88
1981	102274	14	Geranium sanguineum	3014	2018-06-28-17-59-48	1	2	x	-30	0	49.5	25.2	49.3	25.1	49.5	0.038	21016			89
1982	102275	14	Geranium sanguineum	3014	2018-06-28-17-59-50	1	2	x	-30	0	49.5	25.2	49.3	25.1	49.5	0.038	21016			90
1983	102276	14	Geranium sanguineum	3014	2018-06-28-17-59-52	1	2	x	-30	0	49.5	25.2	49.3	25.1	49.5	0.038	21016	Last10	Here	91
1984	102277	14	Geranium sanguineum	3014	2018-06-28-17-59-54	1	2	x	-30	0	49.5	25.2	49.3	25.1	49.5	0.038	21016	Last10	Here	92
1985	102278	14	Geranium sanguineum	3014	2018-06-28-17-59-56	1	2	x	-30	0	49.5	25.2	49.3	25.1	49.5	0.038	21016	Last10	Here	93
1986	102279	14	Geranium sanguineum	3014	2018-06-28-17-59-58	1	2	x	-30	0	49.5	25.2	49.3	25.1	49.5	0.038	21016	Last10	Here	94
1987	102280	14	Geranium sanguineum	3014	2018-06-28-18-00-00	1	2	x	-30	0	49.5	25.2	49.3	25.1	49.5	0.038	21016	Last10	Here	95
1988	102281	14	Geranium sanguineum	3014	2018-06-28-18-00-02	1	2	x	-30	0	49.5	25.2	49.3	25.1	49.5	0.038	21016	Last10	Here	96
1989	102282	14	Geranium sanguineum	3014	2018-06-28-18-00-04	1	2	x	-30	0	49.5	25.2	49.2	25.1	49.4	-0.074	21016	Last10	Here	97
1990	102283	14	Geranium sanguineum	3014	2018-06-28-18-00-06	1	2	x	-30	0	49.5	25.2	49.3	25.1	49.5	0.038	21016	Last10	Here	98
1991	102284	14	Geranium sanguineum	3014	2018-06-28-18-00-08	1	2	x	-30	0	49.5	25.2	49.3	25.1	49.5	0.038	21016	Last10	Here	99
1992	102285	14	Geranium sanguineum	3014	2018-06-28-18-00-42	1	2	x	-25	0	49.4	25.2	49.2	25.1	49.4	0.026	21017	First10	Here	1
1993	102286	14	Geranium sanguineum	3014	2018-06-28-18-00-44	1	2	x	-25	0	49.5	25.2	49.2	25.1	49.4	-0.074	21017	First10	Here	2
1994	102287	14	Geranium sanguineum	3014	2018-06-28-18-00-46	1	2	x	-25	0	49.5	25.2	49.2	25.1	49.4	-0.074	21017	First10	Here	3
1995	102288	14	Geranium sanguineum	3014	2018-06-28-18-00-48	1	2	x	-25	0	49.4	25.2	49.2	25.1	49.4	0.026	21017	First10	Here	4
1996	102289	14	Geranium sanguineum	3014	2018-06-28-18-00-50	1	2	x	-25	0	49.5	25.2	49.2	25.1	49.4	-0.074	21017	First10	Here	5
1997	102290	14	Geranium sanguineum	3014	2018-06-28-18-00-52	1	2	x	-25	0	49.5	25.2	49.2	25.1	49.4	-0.074	21017	First10	Here	6
1998	102291	14	Geranium sanguineum	3014	2018-06-28-18-00-54	1	2	x	-25	0	49.5	25.2	49.2	25.1	49.4	-0.074	21017	First10	Here	7
1999	102292	14	Geranium sanguineum	3014	2018-06-28-18-00-56	1	2	x	-25	0	49.5	25.2	49.2	25.1	49.4	-0.074	21017	First10	Here	8
[truncated: 43,414 more rows]
