# Supplementary material for: Floral Humidity in Flowering Plants: A Preliminary Survey
Source: Front Plant Sci. 2020 Mar 6;11:249. doi: 10.3389/fpls.2020.00249 (PMC7068853; doi:10.3389/fpls.2020.00249)
Supplement: SUPPLEMENTARY FILE 2 — A zipped file containing floral humidity data collected by the robot arm transects as described in the main text. A word document within the zipped files explains the data formatting in detail. Datafiles themselves are in CSV format. [file Data_Sheet_2.zip › Floral humidity data/Flowers/Lantana Means.csv]

	Block	Sp	xORz	Individual	totIndividual	sample..	Sample.order	xoffset	zoffset	x2	z2	Background.Humidity	Background.Temperature	Focal.Humidity	Focal.Temperature	Corrected.Focal.humidity	Change.in.RH.	block
1	58	Lantana	x	3	103	0	3	-30	0	900	0	60.149	21.902	59.294	21.887	60.49	0.30934	58
2	59	Lantana	x	3	103	0	3	-25	0	625	0	60.302	21.9	59.468	21.814	60.668	0.34948	59
3	60	Lantana	x	3	103	0	3	-20	0	400	0	60.525	21.9	59.748	21.801	60.948	0.43728	60
4	61	Lantana	x	3	103	0	3	-15	0	225	0	60.727	21.9	60.25	21.8	61.533	0.79333	61
5	62	Lantana	x	3	103	0	3	-10	0	100	0	60.916	21.9	60.361	21.786	61.659	0.72769	62
6	63	Lantana	x	3	103	0	3	-5	0	25	0	61.143	21.9	60.926	21.711	62.277	1.12786	63
7	64	Lantana	x	3	103	0	3	0	0	0	0	61.418	21.87	61.06	21.701	62.442	1.0016	64
8	65	Lantana	x	3	103	0	3	5	0	25	0	61.62222222	21.88585859	61.16363636	21.7040404	62.56363636	0.912414141	65
9	66	Lantana	x	3	103	0	3	10	0	100	0	61.86868687	21.89494949	61.01717172	21.77474747	62.3969697	0.503373737	66
10	67	Lantana	x	3	103	0	3	15	0	225	0	62.07171717	21.88686869	61.13535354	21.7969697	62.51414141	0.431525253	67
11	68	Lantana	x	3	103	0	3	20	0	400	0	62.32424242	21.88585859	61.22222222	21.8	62.62222222	0.275424242	68
12	69	Lantana	x	3	103	0	3	25	0	625	0	62.4979798	21.87070707	61.21717172	21.7989899	62.61717172	0.096080808	69
13	70	Lantana	x	3	103	0	3	30	0	900	0	62.72424242	21.83636364	61.34949495	21.8	62.74949495	0.01669697	70
14	134	Lantana	x	3	103	1	3	-30	0	900	0	67.72222222	21.76060606	65.73737374	21.7	67.63737374	-0.107737374	134
15	135	Lantana	x	3	103	1	3	-25	0	625	0	67.67676768	21.75656566	65.85858586	21.7	67.75858586	0.072262626	135
16	136	Lantana	x	3	103	1	3	-20	0	400	0	67.7020202	21.73737374	66.06666667	21.69292929	67.96666667	0.278060606	136
17	137	Lantana	x	3	103	1	3	-15	0	225	0	67.72727273	21.75050505	66.21313131	21.64747475	68.12424242	0.415646465	137
18	138	Lantana	x	3	103	1	3	-10	0	100	0	67.723	21.725	66.367	21.608	68.317	0.59108	138
19	139	Lantana	x	3	103	1	3	-5	0	25	0	67.804	21.719	66.684	21.602	68.673	0.86224	139
20	140	Lantana	x	3	103	1	3	0	0	0	0	67.868	21.725	66.831	21.603	68.831	0.96141	140
21	141	Lantana	x	3	103	1	3	5	0	25	0	68.085	21.701	66.854	21.601	68.854	0.76994	141
22	142	Lantana	x	3	103	1	3	10	0	100	0	68.113	21.711	66.6	21.613	68.6	0.46	142
23	143	Lantana	x	3	103	1	3	15	0	225	0	68.181	21.707	66.568	21.638	68.568	0.35648	143
24	144	Lantana	x	3	103	1	3	20	0	400	0	68.365	21.7	66.538	21.648	68.538	0.13918	144
25	145	Lantana	x	3	103	1	3	25	0	625	0	68.439	21.708	66.516	21.699	68.516	0.04076	145
26	146	Lantana	x	3	103	1	3	30	0	900	0	68.488	21.705	66.517	21.7	68.517	-0.00713	146
27	210	Lantana	x	3	103	2	3	-30	0	900	0	72.627	21.731	70.191	21.7	72.591	-0.06599	210
28	211	Lantana	x	3	103	2	3	-25	0	625	0	72.53	21.712	70.281	21.7	72.681	0.13091	211
29	212	Lantana	x	3	103	2	3	-20	0	400	0	72.377	21.721	70.366	21.693	72.766	0.37826	212
30	213	Lantana	x	3	103	2	3	-15	0	225	0	72.20309278	21.70309278	70.46597938	21.62783505	72.86597938	0.66314433	213
31	214	Lantana	x	3	103	2	3	-10	0	100	0	72.16969697	21.7	70.51414141	21.6010101	72.91414141	0.750030303	214
32	215	Lantana	x	3	103	2	3	-5	0	25	0	72.05454545	21.7040404	70.74646465	21.6	73.15858586	1.12330303	215
33	216	Lantana	x	3	103	2	3	0	0	0	0	71.95555556	21.7020202	70.58585859	21.6	72.98787879	1.043808081	216
34	217	Lantana	x	3	103	2	3	5	0	25	0	71.91313131	21.70505051	70.38989899	21.6030303	72.78989899	0.868656566	217
35	218	Lantana	x	3	103	2	3	10	0	100	0	71.812	21.704	70.056	21.664	72.407	0.59916	218
36	219	Lantana	x	3	103	2	3	15	0	225	0	71.714	21.717	69.839	21.66	72.145	0.45629	219
37	220	Lantana	x	3	103	2	3	20	0	400	0	71.655	21.721	69.653	21.694	71.953	0.30883	220
38	221	Lantana	x	3	103	2	3	25	0	625	0	71.688	21.701	69.54	21.695	71.84	0.1504	221
39	222	Lantana	x	3	103	2	3	30	0	900	0	71.661	21.7	69.399	21.698	71.699	0.02087	222
40	286	Lantana	x	3	103	3	3	-30	0	900	0	78.075	21.799	75.236	21.703	78.136	0.08896	286
41	287	Lantana	x	3	103	3	3	-25	0	625	0	78.113	21.8	75.576	21.7	78.57	0.4293	287
42	288	Lantana	x	3	103	3	3	-20	0	400	0	78.239	21.799	75.869	21.7	78.869	0.62859	288
43	289	Lantana	x	3	103	3	3	-15	0	225	0	78.402	21.794	76.251	21.7	79.283	0.88961	289
44	290	Lantana	x	3	103	3	3	-10	0	100	0	78.518	21.79	76.483	21.699	79.56	1.03113	290
45	291	Lantana	x	3	103	3	3	-5	0	25	0	78.578	21.8	76.833	21.698	79.933	1.35963	291
46	292	Lantana	x	3	103	3	3	0	0	0	0	78.691	21.8	76.872	21.7	79.981	1.29011	292
47	293	Lantana	x	3	103	3	3	5	0	25	0	78.61212121	21.8	76.95656566	21.7	80.06363636	1.462939394	293
48	294	Lantana	x	3	103	3	3	10	0	100	0	78.74444444	21.8	76.61313131	21.7	79.71313131	0.949131313	294
49	295	Lantana	x	3	103	3	3	15	0	225	0	78.83131313	21.8	76.4040404	21.7	79.48080808	0.630171717	295
50	296	Lantana	x	3	103	3	3	20	0	400	0	78.87070707	21.8	76.30606061	21.7010101	79.32121212	0.482020202	296
51	297	Lantana	x	3	103	3	3	25	0	625	0	78.995	21.8	76.323	21.701	79.345	0.37653	297
52	298	Lantana	x	3	103	3	3	30	0	900	0	79.176	21.8	76.366	21.71	79.423	0.24326	298
53	362	Lantana	x	7	107	0	3	-30	0	900	0	77.3020202	22.54040404	74.70707071	22.5020202	77.30707071	0.012090909	362
54	363	Lantana	x	7	107	0	3	-25	0	625	0	77.38686869	22.5010101	75.02121212	22.47171717	77.62121212	0.262828283	363
55	364	Lantana	x	7	107	0	3	-20	0	400	0	77.57676768	22.5	75.27676768	22.4	77.90606061	0.346080808	364
56	365	Lantana	x	7	107	0	3	-15	0	225	0	77.73333333	22.4979798	75.68787879	22.38282828	78.38787879	0.628666667	365
57	366	Lantana	x	7	107	0	3	-10	0	100	0	77.868	22.445	76.372	22.306	79.08	1.22504	366
58	367	Lantana	x	7	107	0	3	-5	0	25	0	77.996	22.406	76.67	22.3	79.402	1.41538	367
59	368	Lantana	x	7	107	0	3	0	0	0	0	78.154	22.404	76.961	22.297	79.756	1.56827	368
60	369	Lantana	x	7	107	0	3	5	0	25	0	78.384	22.401	76.974	22.296	79.762	1.35214	369
61	370	Lantana	x	7	107	0	3	10	0	100	0	78.492	22.405	76.869	22.295	79.65	1.13186	370
62	371	Lantana	x	7	107	0	3	15	0	225	0	78.573	22.403	76.469	22.3	79.169	0.62382	371
63	372	Lantana	x	7	107	0	3	20	0	400	0	78.638	22.421	76.353	22.332	79.053	0.43471	372
64	373	Lantana	x	7	107	0	3	25	0	625	0	78.76969697	22.46868687	76.38383838	22.3959596	79.08383838	0.336010101	373
65	374	Lantana	x	7	107	0	3	30	0	900	0	78.86868687	22.5	76.25858586	22.4	78.95858586	0.103	374
66	438	Lantana	x	7	107	1	3	-30	0	900	0	77.299	22.201	74.822	22.198	77.422	0.1377	438
67	439	Lantana	x	7	107	1	3	-25	0	625	0	77.22	22.203	74.861	22.161	77.461	0.25838	439
68	440	Lantana	x	7	107	1	3	-20	0	400	0	77.045	22.2	74.775	22.103	77.375	0.34183	440
69	441	Lantana	x	7	107	1	3	-15	0	225	0	76.82	22.2	74.989	22.1	77.589	0.79538	441
70	442	Lantana	x	7	107	1	3	-10	0	100	0	76.7	22.2	75.01515152	22.1	77.63030303	0.943232323	442
71	443	Lantana	x	7	107	1	3	-5	0	25	0	76.67070707	22.2	75.32626263	22.1	77.97272727	1.304929293	443
72	444	Lantana	x	7	107	1	3	0	0	0	0	76.67777778	22.2	75.35656566	22.08787879	78.01414141	1.330171717	444
73	445	Lantana	x	7	107	1	3	5	0	25	0	76.636	22.2	75.294	22.091	77.931	1.30521	445
74	446	Lantana	x	7	107	1	3	10	0	100	0	76.7	22.2	74.836	22.099	77.436	0.752	446
75	447	Lantana	x	7	107	1	3	15	0	225	0	76.696	22.2	74.602	22.1	77.202	0.50611	447
76	448	Lantana	x	7	107	1	3	20	0	400	0	76.736	22.2	74.475	22.1	77.075	0.33025	448
77	449	Lantana	x	7	107	1	3	25	0	625	0	76.736	22.194	74.322	22.1	76.922	0.16654	449
78	450	Lantana	x	7	107	1	3	30	0	900	0	76.778	22.191	74.254	22.1	76.854	0.05178	450
79	514	Lantana	x	7	107	2	3	-30	0	900	0	76.1040404	22	73.62323232	21.9030303	76.12323232	0.051818182	514
80	515	Lantana	x	7	107	2	3	-25	0	625	0	76.204	22	73.776	21.9	76.286	0.11532	515
81	516	Lantana	x	7	107	2	3	-20	0	400	0	76.278	22	74.009	21.9	76.609	0.29062	516
82	517	Lantana	x	7	107	2	3	-15	0	225	0	76.367	21.994	74.332	21.9	76.932	0.5463	517
83	518	Lantana	x	7	107	2	3	-10	0	100	0	76.462	21.955	74.815	21.884	77.415	0.96748	518
84	519	Lantana	x	7	107	2	3	-5	0	25	0	76.548	21.989	74.99	21.862	77.607	1.06836	519
85	520	Lantana	x	7	107	2	3	0	0	0	0	76.58080808	21.99494949	75.02020202	21.83434343	77.62222222	1.067787879	520
86	521	Lantana	x	7	107	2	3	5	0	25	0	76.5744898	21.96938776	74.78979592	21.82653061	77.38979592	0.828142857	521
87	522	Lantana	x	7	107	2	3	10	0	100	0	76.58080808	21.95757576	74.57878788	21.8959596	77.17878788	0.596393939	522
88	523	Lantana	x	7	107	2	3	15	0	225	0	76.56464646	21.95353535	74.29292929	21.9	76.89292929	0.306787879	523
89	524	Lantana	x	7	107	2	3	20	0	400	0	76.521	21.993	74.173	21.9	76.773	0.22247	524
90	525	Lantana	x	7	107	2	3	25	0	625	0	76.5	21.992	74.056	21.9	76.656	0.11892	525
91	526	Lantana	x	7	107	2	3	30	0	900	0	76.436	21.978	73.919	21.9	76.519	0.03633	526
92	590	Lantana	x	7	107	3	3	-30	0	900	0	74.575	21.8	72.112	21.753	74.512	-0.03332	590
93	591	Lantana	x	7	107	3	3	-25	0	625	0	74.19191919	21.8	71.91919192	21.7010101	74.31919192	0.143616162	591
94	592	Lantana	x	7	107	3	3	-20	0	400	0	73.81111111	21.8	71.75252525	21.7	74.15252525	0.346151515	592
95	593	Lantana	x	7	107	3	3	-15	0	225	0	73.35656566	21.75858586	71.75959596	21.6989899	74.15959596	0.808363636	593
96	594	Lantana	x	7	107	3	3	-10	0	100	0	72.878	21.734	71.316	21.698	73.698	0.81302	594
97	595	Lantana	x	7	107	3	3	-5	0	25	0	72.278	21.71	71.174	21.619	73.565	1.26126	595
98	596	Lantana	x	7	107	3	3	0	0	0	0	71.801	21.7	70.73	21.606	73.043	1.26397	596
99	597	Lantana	x	7	107	3	3	5	0	25	0	71.301	21.7	69.892	21.603	72.192	0.86848	597
100	598	Lantana	x	7	107	3	3	10	0	100	0	70.868	21.7	69.184	21.615	71.384	0.54509	598
101	599	Lantana	x	7	107	3	3	15	0	225	0	70.549	21.7	68.666	21.611	70.866	0.31062	599
102	600	Lantana	x	7	107	3	3	20	0	400	0	70.21212121	21.7	68.33535354	21.60505051	70.53535354	0.294454545	600
103	601	Lantana	x	7	107	3	3	25	0	625	0	69.765	21.699	67.763	21.612	69.863	0.12997	601
104	602	Lantana	x	7	107	3	3	30	0	900	0	69.264	21.675	67.28	21.606	69.38	0.11477	602
105	628	Lantana	x	11	111	0	1	-30	0	900	0	41.75252525	22.2	42.53737374	22.11212121	41.53737374	-0.210212121	628
106	629	Lantana	x	11	111	0	1	-25	0	625	0	41.83030303	22.2	42.70909091	22.1	41.73131313	-0.101282828	629
107	630	Lantana	x	11	111	0	1	-20	0	400	0	41.77878788	22.2	43.67777778	22.08989899	42.77070707	1.003232323	630
108	631	Lantana	x	11	111	0	1	-15	0	225	0	41.645	22.203	44.018	22.001	43.151	1.50688	631
109	632	Lantana	x	11	111	0	1	-10	0	100	0	41.642	22.203	45.84	21.932	45.123	3.49067	632
110	633	Lantana	x	11	111	0	1	-5	0	25	0	41.72	22.206	46.863	21.9	46.247	4.52475	633
111	634	Lantana	x	11	111	0	1	0	0	0	0	41.789	22.24	46.677	21.9	46.046	4.25363	634
112	635	Lantana	x	11	111	0	1	5	0	25	0	41.825	22.215	45.851	21.9	45.145	3.31963	635
113	636	Lantana	x	11	111	0	1	10	0	100	0	41.96	22.219	44.343	21.97	43.509	1.54523	636
114	637	Lantana	x	11	111	0	1	15	0	225	0	42.019	22.237	43.954	22	43.07	1.06329	637
115	638	Lantana	x	11	111	0	1	20	0	400	0	41.774	22.276	43.447	22.088	42.547	0.75712	638
116	639	Lantana	x	11	111	0	1	25	0	625	0	42.04545455	22.29191919	43.08484848	22.10606061	42.14343434	0.092111111	639
117	640	Lantana	x	11	111	0	1	30	0	900	0	42.0969697	22.2979798	43.0969697	22.19191919	42.16565657	0.053747475	640
118	704	Lantana	x	11	111	1	1	-30	0	900	0	45.807	21.81	46.61	21.799	46.002	0.16273	704
119	705	Lantana	x	11	111	1	1	-25	0	625	0	45.859	21.805	47.044	21.731	46.446	0.5825	705
120	706	Lantana	x	11	111	1	1	-20	0	400	0	45.995	21.8	47.502	21.7	46.932	0.94442	706
121	707	Lantana	x	11	111	1	1	-15	0	225	0	46.08	21.8	48.602	21.661	48.138	2.05519	707
122	708	Lantana	x	11	111	1	1	-10	0	100	0	46.205	21.804	49.88	21.6	49.529	3.31954	708
123	709	Lantana	x	11	111	1	1	-5	0	25	0	46.286	21.802	50.522	21.512	50.219	3.93648	709
124	710	Lantana	x	11	111	1	1	0	0	0	0	46.3989899	21.8	50.53333333	21.4979798	50.22525253	3.835828283	710
125	711	Lantana	x	11	111	1	1	5	0	25	0	46.55959596	21.8020202	49.93939394	21.5040404	49.5969697	3.029535354	711
126	712	Lantana	x	11	111	1	1	10	0	100	0	46.7030303	21.8020202	49.78181818	21.57171717	49.41010101	2.714767677	712
127	713	Lantana	x	11	111	1	1	15	0	225	0	46.81818182	21.8030303	48.67373737	21.60808081	48.2030303	1.395	713
128	714	Lantana	x	11	111	1	1	20	0	400	0	47.056	21.8	48.597	21.694	48.119	1.07379	714
129	715	Lantana	x	11	111	1	1	25	0	625	0	47.254	21.8	48.369	21.7	47.869	0.62814	715
130	716	Lantana	x	11	111	1	1	30	0	900	0	47.393	21.8	48.393	21.7	47.893	0.51521	716
131	780	Lantana	x	11	111	2	1	-30	0	900	0	51.884	21.597	52.43	21.51	52.33	0.4127	780
132	781	Lantana	x	11	111	2	1	-25	0	625	0	52.019	21.589	52.815	21.5	52.715	0.69627	781
133	782	Lantana	x	11	111	2	1	-20	0	400	0	52.12323232	21.57373737	53.15959596	21.47676768	53.08686869	0.966707071	782
134	783	Lantana	x	11	111	2	1	-15	0	225	0	52.22828283	21.56262626	53.73939394	21.4020202	53.71717172	1.491848485	783
135	784	Lantana	x	11	111	2	1	-10	0	100	0	52.32727273	21.58181818	54.52323232	21.36363636	54.57878788	2.245	784
136	785	Lantana	x	11	111	2	1	-5	0	25	0	52.435	21.565	55.71	21.301	55.864	3.42748	785
137	786	Lantana	x	11	111	2	1	0	0	0	0	52.558	21.575	56.488	21.3	56.705	4.15024	786
138	787	Lantana	x	11	111	2	1	5	0	25	0	52.654	21.557	55.797	21.3	55.954	3.30305	787
139	788	Lantana	x	11	111	2	1	10	0	100	0	52.791	21.555	55.298	21.303	55.41	2.62357	788
140	789	Lantana	x	11	111	2	1	15	0	225	0	52.94	21.56	54.411	21.388	54.443	1.51037	789
141	790	Lantana	x	11	111	2	1	20	0	400	0	53.012	21.55	54.061	21.401	54.061	1.05773	790
142	791	Lantana	x	11	111	2	1	25	0	625	0	53.121	21.543	53.923	21.46	53.923	0.79884	791
143	792	Lantana	x	11	111	2	1	30	0	900	0	53.192	21.582	53.844	21.5	53.844	0.64194	792
144	856	Lantana	x	11	111	3	1	-30	0	900	0	61.529	21.555	60.775	21.5	61.375	-0.16025	856
145	857	Lantana	x	11	111	3	1	-25	0	625	0	61.54040404	21.56060606	61.05050505	21.4969697	61.65050505	0.127868687	857
146	858	Lantana	x	11	111	3	1	-20	0	400	0	61.55353535	21.53636364	61.47878788	21.42525253	62.13333333	0.580292929	858
147	859	Lantana	x	11	111	3	1	-15	0	225	0	61.59090909	21.55656566	62.50606061	21.4	63.24545455	1.659686869	859
148	860	Lantana	x	11	111	3	1	-10	0	100	0	61.62	21.547	63.03	21.365	63.821	2.20015	860
149	861	Lantana	x	11	111	3	1	-5	0	25	0	61.644	21.548	63.673	21.301	64.524	2.87518	861
150	862	Lantana	x	11	111	3	1	0	0	0	0	61.68	21.538	64.324	21.299	65.226	3.54688	862
151	863	Lantana	x	11	111	3	1	5	0	25	0	61.723	21.526	63.383	21.3	64.19	2.48094	863
152	864	Lantana	x	11	111	3	1	10	0	100	0	61.737	21.535	62.358	21.31	63.067	1.35264	864
153	865	Lantana	x	11	111	3	1	15	0	225	0	61.723	21.524	61.945	21.399	62.645	0.91763	865
154	866	Lantana	x	11	111	3	1	20	0	400	0	61.763	21.515	61.587	21.4	62.273	0.48855	866
155	867	Lantana	x	11	111	3	1	25	0	625	0	61.746	21.507	61.386	21.417	61.998	0.28675	867
156	868	Lantana	x	11	111	3	1	30	0	900	0	61.785	21.504	61.336	21.482	61.936	0.19333	868
157	951	Lantana	x	15	115	0	2	-30	0	900	0	55.479	22.1	55.87	22.068	55.57	0.06773	951
158	952	Lantana	x	15	115	0	2	-25	0	625	0	55.57676768	22.1	56.10909091	22	55.80909091	0.24640404	952
159	953	Lantana	x	15	115	0	2	-20	0	400	0	55.667	22.1	56.383	22	56.144	0.47303	953
160	954	Lantana	x	15	115	0	2	-15	0	225	0	55.703	22.097	56.633	21.924	56.443	0.72611	954
161	955	Lantana	x	15	115	0	2	-10	0	100	0	55.7989899	22.05757576	56.96969697	21.9	56.81313131	1.019575758	955
162	956	Lantana	x	15	115	0	2	-5	0	25	0	55.913	22.004	57.804	21.86	57.78	1.87034	956
163	957	Lantana	x	15	115	0	2	0	0	0	0	55.962	22.002	58.049	21.801	58.07	2.10462	957
164	958	Lantana	x	15	115	0	2	5	0	25	0	56.002	22.002	58.07	21.802	58.094	2.08893	958
165	959	Lantana	x	15	115	0	2	10	0	100	0	56.00606061	22.00505051	58.02525253	21.83939394	58.02929293	2.033080808	959
166	960	Lantana	x	15	115	0	2	15	0	225	0	56.01313131	22.04141414	57.57979798	21.8989899	57.5040404	1.510808081	960
167	961	Lantana	x	15	115	0	2	20	0	400	0	55.97878788	22.0979798	56.96666667	21.92424242	56.81717172	0.836222222	961
168	962	Lantana	x	15	115	0	2	25	0	625	0	55.762	22.1	56.463	22	56.257	0.47056	962
169	963	Lantana	x	15	115	0	2	30	0	900	0	55.604	22.118	56.222	22.041	55.929	0.3498	963
170	1027	Lantana	x	15	115	1	2	-30	0	900	0	60.55757576	22.1	60.31515152	22.05151515	60.71515152	0.129989899	1027
171	1028	Lantana	x	15	115	1	2	-25	0	625	0	60.63535354	22.09494949	60.48787879	22	60.88888889	0.25189899	1028
172	1029	Lantana	x	15	115	1	2	-20	0	400	0	60.66464646	22.08989899	60.67272727	21.97777778	61.08484848	0.43640404	1029
173	1030	Lantana	x	15	115	1	2	-15	0	225	0	60.604	22.073	60.968	21.908	61.433	0.83856	1030
174	1031	Lantana	x	15	115	1	2	-10	0	100	0	60.512	22.094	61.409	21.9	61.95	1.44048	1031
175	1032	Lantana	x	15	115	1	2	-5	0	25	0	60.482	22.074	61.99	21.9	62.63	2.14247	1032
176	1033	Lantana	x	15	115	1	2	0	0	0	0	60.38585859	22.06868687	62.37979798	21.88181818	63.07979798	2.689444444	1033
177	1034	Lantana	x	15	115	1	2	5	0	25	0	60.215	22.071	61.876	21.895	62.496	2.27759	1034
178	1035	Lantana	x	15	115	1	2	10	0	100	0	60.045	22.036	61.97	21.894	62.611	2.55631	1035
179	1036	Lantana	x	15	115	1	2	15	0	225	0	59.911	22.001	60.859	21.9	61.31	1.4056	1036
180	1037	Lantana	x	15	115	1	2	20	0	400	0	59.799	22.004	60.232	21.9	60.589	0.79231	1037
181	1038	Lantana	x	15	115	1	2	25	0	625	0	59.6989899	22.0020202	60.02626263	21.9	60.34848485	0.654373737	1038
182	1039	Lantana	x	15	115	1	2	30	0	900	0	59.55816327	22.00204082	59.62959184	21.90510204	59.90510204	0.336408163	1039
183	1103	Lantana	x	15	115	2	2	-30	0	900	0	60.684	21.896	60.411	21.826	60.811	0.11435	1103
184	1104	Lantana	x	15	115	2	2	-25	0	625	0	60.86530612	21.89795918	60.72653061	21.79795918	61.13877551	0.298071429	1104
185	1105	Lantana	x	15	115	2	2	-20	0	400	0	61.09081633	21.87040816	60.98265306	21.76938776	61.46326531	0.36872449	1105
186	1106	Lantana	x	15	115	2	2	-15	0	225	0	61.18888889	21.82727273	61.63535354	21.70707071	62.22424242	1.025383838	1106
187	1107	Lantana	x	15	115	2	2	-10	0	100	0	61.35151515	21.86161616	61.88383838	21.7	62.51414141	1.15010101	1107
188	1108	Lantana	x	15	115	2	2	-5	0	25	0	61.453	21.827	62.795	21.698	63.554	2.10244	1108
189	1109	Lantana	x	15	115	2	2	0	0	0	0	61.568	21.806	63.125	21.695	63.939	2.36898	1109
190	1110	Lantana	x	15	115	2	2	5	0	25	0	61.711	21.808	63.02	21.689	63.824	2.10453	1110
191	1111	Lantana	x	15	115	2	2	10	0	100	0	61.807	21.806	62.826	21.697	63.595	1.78427	1111
192	1112	Lantana	x	15	115	2	2	15	0	225	0	61.962	21.802	62.524	21.7	63.236	1.28011	1112
193	1113	Lantana	x	15	115	2	2	20	0	400	0	62.062	21.801	62.171	21.7	62.86	0.77189	1113
194	1114	Lantana	x	15	115	2	2	25	0	625	0	62.254	21.8	62.037	21.7	62.681	0.42483	1114
195	1115	Lantana	x	15	115	2	2	30	0	900	0	62.312	21.8	61.942	21.712	62.551	0.25672	1115
196	1179	Lantana	x	15	115	3	2	-30	0	900	0	63.823	21.599	63.037	21.5	63.837	0.0122	1179
197	1180	Lantana	x	15	115	3	2	-25	0	625	0	63.88484848	21.5989899	63.31313131	21.4989899	64.14949495	0.269606061	1180
198	1181	Lantana	x	15	115	3	2	-20	0	400	0	63.909	21.6	63.487	21.495	64.363	0.44655	1181
199	1182	Lantana	x	15	115	3	2	-15	0	225	0	64.03131313	21.58383838	63.75353535	21.45353535	64.65757576	0.632575758	1182
200	1183	Lantana	x	15	115	3	2	-10	0	100	0	64.09494949	21.5969697	64.20707071	21.4040404	65.17373737	1.093494949	1183
201	1184	Lantana	x	15	115	3	2	-5	0	25	0	64.13535354	21.55959596	65.14242424	21.4010101	66.27474747	2.134626263	1184
202	1185	Lantana	x	15	115	3	2	0	0	0	0	64.17575758	21.56767677	65.71010101	21.4	66.92525253	2.750939394	1185
203	1186	Lantana	x	15	115	3	2	5	0	25	0	64.269	21.527	65.548	21.4	66.751	2.47021	1186
204	1187	Lantana	x	15	115	3	2	10	0	100	0	64.33	21.523	65.06	21.4	66.178	1.84473	1187
205	1188	Lantana	x	15	115	3	2	15	0	225	0	64.40707071	21.51515152	64.71919192	21.4	65.78787879	1.373787879	1188
206	1189	Lantana	x	15	115	3	2	20	0	400	0	64.486	21.518	64.063	21.413	65.017	0.53583	1189
207	1190	Lantana	x	15	115	3	2	25	0	625	0	64.518	21.518	64.004	21.474	64.927	0.43558	1190
208	1191	Lantana	x	15	115	3	2	30	0	900	0	64.566	21.529	63.924	21.499	64.824	0.29505	1191
209	1217	Lantana	x	19	119	0	0	-30	0	900	0	54.72828283	22.4	54.97272727	22.3	54.58080808	-0.119939394	1217
210	1218	Lantana	x	19	119	0	0	-25	0	625	0	54.37979798	22.33838384	55.02222222	22.20909091	54.66767677	0.285848485	1218
211	1219	Lantana	x	19	119	0	0	-20	0	400	0	54.31010101	22.3010101	54.8020202	22.2	54.40707071	0.100212121	1219
212	1220	Lantana	x	19	119	0	0	-15	0	225	0	54.1030303	22.3	55.27171717	22.2	54.95353535	0.851424242	1220
213	1221	Lantana	x	19	119	0	0	-10	0	100	0	54.115	22.3	55.638	22.171	55.386	1.26346	1221
214	1222	Lantana	x	19	119	0	0	-5	0	25	0	54.101	22.3	55.952	22.118	55.74	1.64117	1222
215	1223	Lantana	x	19	119	0	0	0	0	0	0	54.051	22.3	56.107	22.1	55.92	1.87069	1223
216	1224	Lantana	x	19	119	0	0	5	0	25	0	53.902	22.297	55.97	22.141	55.765	1.86103	1224
217	1225	Lantana	x	19	119	0	0	10	0	100	0	53.836	22.3	55.291	22.191	54.982	1.14079	1225
218	1226	Lantana	x	19	119	0	0	15	0	225	0	53.907	22.299	54.953	22.2	54.565	0.67847	1226
219	1227	Lantana	x	19	119	0	0	20	0	400	0	54.041	22.297	54.796	22.2	54.396	0.36243	1227
220	1228	Lantana	x	19	119	0	0	25	0	625	0	54.14040404	22.3	54.61313131	22.2	54.21313131	0.05169697	1228
221	1229	Lantana	x	19	119	0	0	30	0	900	0	54.19081633	22.3	54.69285714	22.2	54.29285714	0.093153061	1229
222	1293	Lantana	x	19	119	1	0	-30	0	900	0	59.109	22.362	59.031	22.299	59.331	0.19896	1293
223	1294	Lantana	x	19	119	1	0	-25	0	625	0	59.024	22.36	59.115	22.29	59.415	0.3814	1294
224	1295	Lantana	x	19	119	1	0	-20	0	400	0	58.92	22.399	59.156	22.293	59.46	0.53278	1295
225	1296	Lantana	x	19	119	1	0	-15	0	225	0	58.744	22.4	59.207	22.287	59.521	0.76779	1296
226	1297	Lantana	x	19	119	1	0	-10	0	100	0	58.65555556	22.4	59.55454545	22.21616162	59.91515152	1.258585859	1297
227	1298	Lantana	x	19	119	1	0	-5	0	25	0	58.652	22.401	59.831	22.2	60.235	1.58234	1298
228	1299	Lantana	x	19	119	1	0	0	0	0	0	58.669	22.4	60.076	22.202	60.512	1.849	1299
229	1300	Lantana	x	19	119	1	0	5	0	25	0	58.714	22.4	60.24	22.255	60.701	1.99391	1300
230	1301	Lantana	x	19	119	1	0	10	0	100	0	58.84795918	22.4	59.83979592	22.29591837	60.24387755	1.396591837	1301
231	1302	Lantana	x	19	119	1	0	15	0	225	0	59.01515152	22.4010101	59.41818182	22.3020202	59.74848485	0.740939394	1302
232	1303	Lantana	x	19	119	1	0	20	0	400	0	59.17272727	22.4010101	59.41818182	22.34242424	59.76464646	0.583505051	1303
233	1304	Lantana	x	19	119	1	0	25	0	625	0	59.46262626	22.42828283	59.57777778	22.39090909	59.97272727	0.47859596	1304
234	1305	Lantana	x	19	119	1	0	30	0	900	0	59.7959596	22.47171717	59.78585859	22.3969697	60.18585859	0.386090909	1305
235	1369	Lantana	x	19	119	2	0	-30	0	900	0	66.382	22.101	65.124	22.09	66.364	-0.01816	1369
236	1370	Lantana	x	19	119	2	0	-25	0	625	0	66.391	22.1	65.276	22.003	66.569	0.14868	1370
237	1371	Lantana	x	19	119	2	0	-20	0	400	0	66.374	22.1	65.378	22	66.678	0.2835	1371
238	1372	Lantana	x	19	119	2	0	-15	0	225	0	66.291	22.1	65.498	22	66.798	0.50568	1372
239	1373	Lantana	x	19	119	2	0	-10	0	100	0	66.32	22.1	65.865	21.963	67.216	0.90175	1373
240	1374	Lantana	x	19	119	2	0	-5	0	25	0	66.294	22.1	66.57	21.936	68.031	1.74397	1374
241	1375	Lantana	x	19	119	2	0	0	0	0	0	66.269	22.09	66.435	21.908	67.885	1.61275	1375
242	1376	Lantana	x	19	119	2	0	5	0	25	0	66.167	22.098	66.075	21.91	67.472	1.29787	1376
243	1377	Lantana	x	19	119	2	0	10	0	100	0	66.11313131	22.08989899	65.63434343	21.91818182	66.94141414	0.841545455	1377
244	1378	Lantana	x	19	119	2	0	15	0	225	0	66.03636364	22.09191919	65.44343434	21.99090909	66.74343434	0.697090909	1378
245	1379	Lantana	x	19	119	2	0	20	0	400	0	65.92828283	22.09090909	65.12727273	21.9979798	66.37070707	0.439353535	1379
246	1380	Lantana	x	19	119	2	0	25	0	625	0	65.87777778	22.08282828	64.84545455	22	66.04545455	0.163	1380
247	1381	Lantana	x	19	119	2	0	30	0	900	0	65.8020202	22.04444444	64.66868687	22	65.86868687	0.034636364	1381
248	1445	Lantana	x	19	119	3	0	-30	0	900	0	63.618	21.831	62.68	21.8	63.548	-0.08432	1445
249	1446	Lantana	x	19	119	3	0	-25	0	625	0	63.398	21.835	62.717	21.791	63.598	0.17837	1446
250	1447	Lantana	x	19	119	3	0	-20	0	400	0	63.178	21.807	62.708	21.727	63.572	0.38788	1447
251	1448	Lantana	x	19	119	3	0	-15	0	225	0	62.952	21.813	62.684	21.718	63.535	0.58599	1448
252	1449	Lantana	x	19	119	3	0	-10	0	100	0	62.806	21.804	62.989	21.7	63.889	1.08526	1449
253	1450	Lantana	x	19	119	3	0	-5	0	25	0	62.733	21.803	63.386	21.7	64.366	1.61793	1450
254	1451	Lantana	x	19	119	3	0	0	0	0	0	62.62	21.805	63.401	21.7	64.371	1.74831	1451
255	1452	Lantana	x	19	119	3	0	5	0	25	0	62.698	21.803	63.412	21.7	64.385	1.68311	1452
256	1453	Lantana	x	19	119	3	0	10	0	100	0	62.8010101	21.8	62.93939394	21.7	63.84242424	1.032747475	1453
257	1454	Lantana	x	19	119	3	0	15	0	225	0	62.89090909	21.80707071	62.73939394	21.7	63.61717172	0.71130303	1454
258	1455	Lantana	x	19	119	3	0	20	0	400	0	63.01414141	21.80606061	62.67070707	21.72323232	63.51717172	0.508626263	1455
259	1456	Lantana	x	19	119	3	0	25	0	625	0	63.27575758	21.8040404	62.74949495	21.73434343	63.63838384	0.338141414	1456
260	1457	Lantana	x	19	119	3	0	30	0	900	0	63.54	21.801	62.888	21.774	63.788	0.23411	1457
261	1540	Lantana	x	23	123	0	1	-30	0	900	0	64.322	20.7	62.831	20.69	64.431	0.11734	1540
262	1541	Lantana	x	23	123	0	1	-25	0	625	0	64.46868687	20.69393939	62.95757576	20.61313131	64.55757576	0.114949495	1541
263	1542	Lantana	x	23	123	0	1	-20	0	400	0	64.63030303	20.66060606	63.17676768	20.6	64.83939394	0.203838384	1542
264	1543	Lantana	x	23	123	0	1	-15	0	225	0	64.72828283	20.62727273	63.3979798	20.6	65.0979798	0.358414141	1543
265	1544	Lantana	x	23	123	0	1	-10	0	100	0	64.82121212	20.61919192	63.72222222	20.5989899	65.43535354	0.636191919	1544
266	1545	Lantana	x	23	123	0	1	-5	0	25	0	64.904	20.634	64.158	20.596	65.951	1.05107	1545
267	1546	Lantana	x	23	123	0	1	0	0	0	0	64.874	20.692	64.419	20.6	66.242	1.37911	1546
268	1547	Lantana	x	23	123	0	1	5	0	25	0	64.802	20.7	64.062	20.6	65.861	1.04348	1547
269	1548	Lantana	x	23	123	0	1	10	0	100	0	64.774	20.708	63.641	20.68	65.342	0.59054	1548
270	1549	Lantana	x	23	123	0	1	15	0	225	0	64.809	20.755	63.519	20.7	65.219	0.41587	1549
271	1550	Lantana	x	23	123	0	1	20	0	400	0	64.86	20.76	63.45	20.706	65.15	0.28601	1550
272	1551	Lantana	x	23	123	0	1	25	0	625	0	64.914	20.773	63.453	20.754	65.153	0.23543	1551
273	1552	Lantana	x	23	123	0	1	30	0	900	0	64.975	20.791	63.445	20.767	65.145	0.1653	1552
274	1616	Lantana	x	23	123	1	1	-30	0	900	0	53.197	21.6	52.825	21.599	53.025	-0.1875	1616
275	1617	Lantana	x	23	123	1	1	-25	0	625	0	53.082	21.6	52.832	21.556	53.032	-0.06452	1617
276	1618	Lantana	x	23	123	1	1	-20	0	400	0	53.09	21.6	52.91	21.506	53.11	0.0164	1618
277	1619	Lantana	x	23	123	1	1	-15	0	225	0	53.126	21.597	53.112	21.5	53.328	0.21102	1619
278	1620	Lantana	x	23	123	1	1	-10	0	100	0	53.05656566	21.56161616	53.27575758	21.49191919	53.52222222	0.467717172	1620
279	1621	Lantana	x	23	123	1	1	-5	0	25	0	53.09292929	21.51818182	53.59494949	21.42727273	53.9040404	0.795878788	1621
280	1622	Lantana	x	23	123	1	1	0	0	0	0	53.02929293	21.5030303	53.53939394	21.42525253	53.82929293	0.796161616	1622
281	1623	Lantana	x	23	123	1	1	5	0	25	0	53.21212121	21.5	53.44646465	21.4020202	53.73535354	0.507111111	1623
282	1624	Lantana	x	23	123	1	1	10	0	100	0	53.297	21.5	53.364	21.4	53.649	0.32796	1624
283	1625	Lantana	x	23	123	1	1	15	0	225	0	53.45	21.464	53.373	21.4	53.66	0.18533	1625
284	1626	Lantana	x	23	123	1	1	20	0	400	0	53.629	21.43	53.42	21.4	53.72	0.0598	1626
285	1627	Lantana	x	23	123	1	1	25	0	625	0	53.803	21.405	53.546	21.4	53.846	0.02989	1627
286	1628	Lantana	x	23	123	1	1	30	0	900	0	53.92	21.4	53.604	21.4	53.904	-0.02054	1628
287	1692	Lantana	x	23	123	2	1	-30	0	900	0	54.766	21.091	54.395	21.035	54.795	0.03648	1692
288	1693	Lantana	x	23	123	2	1	-25	0	625	0	54.66262626	21.05454545	54.40909091	21	54.80909091	0.155969697	1693
289	1694	Lantana	x	23	123	2	1	-20	0	400	0	54.608	21.072	54.319	21	54.719	0.10767	1694
290	1695	Lantana	x	23	123	2	1	-15	0	225	0	54.515	21.06	54.343	21	54.743	0.22803	1695
291	1696	Lantana	x	23	123	2	1	-10	0	100	0	54.461	21.038	54.582	20.995	55.017	0.55529	1696
292	1697	Lantana	x	23	123	2	1	-5	0	25	0	54.41	21.021	54.636	20.975	55.081	0.66805	1697
293	1698	Lantana	x	23	123	2	1	0	0	0	0	54.37878788	21.00808081	54.58484848	20.95454545	55.03232323	0.640666667	1698
294	1699	Lantana	x	23	123	2	1	5	0	25	0	54.28282828	21.02727273	54.5040404	20.98282828	54.91010101	0.644454545	1699
295	1700	Lantana	x	23	123	2	1	10	0	100	0	54.27373737	21.05151515	54.16060606	20.9979798	54.56060606	0.261353535	1700
296	1701	Lantana	x	23	123	2	1	15	0	225	0	54.239	21.027	54.088	20.999	54.488	0.21332	1701
297	1702	Lantana	x	23	123	2	1	20	0	400	0	54.258	21.036	54.01	20.999	54.41	0.1054	1702
298	1703	Lantana	x	23	123	2	1	25	0	625	0	54.288	21.005	54.036	21	54.436	0.10504	1703
299	1704	Lantana	x	23	123	2	1	30	0	900	0	54.324	21	54.018	21	54.418	0.04852	1704
300	1768	Lantana	x	23	123	3	1	-30	0	900	0	54.76	20.9	54.419	20.9	54.819	0.06986	1768
301	1769	Lantana	x	23	123	3	1	-25	0	625	0	54.749	20.9	54.472	20.898	54.872	0.1418	1769
302	1770	Lantana	x	23	123	3	1	-20	0	400	0	54.71	20.9	54.553	20.891	54.954	0.27341	1770
303	1771	Lantana	x	23	123	3	1	-15	0	225	0	54.706	20.9	54.648	20.89	55.084	0.38574	1771
304	1772	Lantana	x	23	123	3	1	-10	0	100	0	54.699	20.901	54.881	20.876	55.378	0.65892	1772
305	1773	Lantana	x	23	123	3	1	-5	0	25	0	54.659	20.9	54.913	20.87	55.411	0.73542	1773
306	1774	Lantana	x	23	123	3	1	0	0	0	0	54.631	20.9	54.912	20.84	55.409	0.7624	1774
307	1775	Lantana	x	23	123	3	1	5	0	25	0	54.656	20.9	54.678	20.83	55.127	0.47001	1775
308	1776	Lantana	x	23	123	3	1	10	0	100	0	54.65353535	20.9	54.55151515	20.83434343	54.95959596	0.328151515	1776
309	1777	Lantana	x	23	123	3	1	15	0	225	0	54.65050505	20.9	54.43535354	20.86767677	54.83535354	0.198262626	1777
310	1778	Lantana	x	23	123	3	1	20	0	400	0	54.62020202	20.8979798	54.35656566	20.85757576	54.75656566	0.13830303	1778
311	1779	Lantana	x	23	123	3	1	25	0	625	0	54.61616162	20.9	54.26262626	20.87777778	54.66262626	0.035232323	1779
312	1780	Lantana	x	23	123	3	1	30	0	900	0	54.592	20.899	54.219	20.87	54.619	0.00966	1780
313	71	Lantana	z	3	103	0	3	0	5	0	25	62.87857143	21.84081633	61.6622449	21.8	63.06632653	0.210265306	71
314	72	Lantana	z	3	103	0	3	0	10	0	100	63.08282828	21.83030303	61.82626263	21.78080808	63.26969697	0.188323232	72
315	73	Lantana	z	3	103	0	3	0	15	0	225	63.31717172	21.82626263	61.9959596	21.78383838	63.49494949	0.142343434	73
316	74	Lantana	z	3	103	0	3	0	20	0	400	63.463	21.816	62.121	21.788	63.621	0.13531	74
317	75	Lantana	z	3	103	0	3	0	25	0	625	63.661	21.864	62.246	21.797	63.746	0.07606	75
318	76	Lantana	z	3	103	0	3	0	30	0	900	63.849	21.835	62.44	21.794	63.94	0.1034	76
319	147	Lantana	z	3	103	1	3	0	5	0	25	68.499	21.704	66.716	21.699	68.716	0.20276	147
320	148	Lantana	z	3	103	1	3	0	10	0	100	68.499	21.7	66.597	21.69	68.597	0.07067	148
321	149	Lantana	z	3	103	1	3	0	15	0	225	68.467	21.7	66.541	21.683	68.541	0.04051	149
322	150	Lantana	z	3	103	1	3	0	20	0	400	68.31414141	21.7	66.41111111	21.67979798	68.40808081	0.049191919	150
323	151	Lantana	z	3	103	1	3	0	25	0	625	68.17676768	21.7	66.3030303	21.6959596	68.21515152	0.066505051	151
324	152	Lantana	z	3	103	1	3	0	30	0	900	68.10606061	21.7	66.20707071	21.68686869	68.10707071	0.029959596	152
325	223	Lantana	z	3	103	2	3	0	5	0	25	71.592	21.71	69.499	21.699	71.799	0.20089	223
326	224	Lantana	z	3	103	2	3	0	10	0	100	71.59292929	21.7040404	69.39292929	21.69494949	71.69292929	0.082131313	224
327	225	Lantana	z	3	103	2	3	0	15	0	225	71.558	21.701	69.341	21.699	71.641	0.05893	225
328	226	Lantana	z	3	103	2	3	0	20	0	400	71.517	21.701	69.304	21.699	71.604	0.05853	226
329	227	Lantana	z	3	103	2	3	0	25	0	625	71.435	21.7	69.232	21.698	71.532	0.06052	227
330	228	Lantana	z	3	103	2	3	0	30	0	900	71.413	21.701	69.261	21.699	71.561	0.11471	228
331	299	Lantana	z	3	103	3	3	0	5	0	25	79.264	21.8	76.729	21.701	79.829	0.55819	299
332	300	Lantana	z	3	103	3	3	0	10	0	100	79.373	21.8	76.845	21.7	79.945	0.57795	300
333	301	Lantana	z	3	103	3	3	0	15	0	225	79.538	21.8	76.925	21.7	80.025	0.50179	301
334	302	Lantana	z	3	103	3	3	0	20	0	400	79.789	21.8	77.104	21.702	80.206	0.45018	302
335	303	Lantana	z	3	103	3	3	0	25	0	625	79.987	21.8	77.28	21.709	80.453	0.4478	303
336	304	Lantana	z	3	103	3	3	0	30	0	900	80.031	21.815	77.403	21.783	80.603	0.54033	304
337	375	Lantana	z	7	107	0	3	0	5	0	25	78.793	22.5	76.449	22.4	79.149	0.38243	375
338	376	Lantana	z	7	107	0	3	0	10	0	100	78.8969697	22.5020202	76.40606061	22.4010101	79.10606061	0.232515152	376
339	377	Lantana	z	7	107	0	3	0	15	0	225	78.84285714	22.52755102	76.42755102	22.46938776	79.12755102	0.309622449	377
340	378	Lantana	z	7	107	0	3	0	20	0	400	78.92323232	22.58888889	76.46666667	22.49393939	79.16666667	0.27110101	378
341	379	Lantana	z	7	107	0	3	0	25	0	625	78.91313131	22.6	76.46565657	22.5	79.16565657	0.280121212	379
342	380	Lantana	z	7	107	0	3	0	30	0	900	78.886	22.6	76.49	22.5	79.19	0.3333	380
343	451	Lantana	z	7	107	1	3	0	5	0	25	76.722	22.198	74.367	22.1	76.967	0.22869	451
344	452	Lantana	z	7	107	1	3	0	10	0	100	76.795	22.195	74.409	22.1	77.009	0.20063	452
345	453	Lantana	z	7	107	1	3	0	15	0	225	76.942	22.189	74.547	22.1	77.147	0.20129	453
346	454	Lantana	z	7	107	1	3	0	20	0	400	77.2010101	22.1979798	74.77373737	22.1	77.37373737	0.184343434	454
347	455	Lantana	z	7	107	1	3	0	25	0	625	77.49191919	22.17979798	74.97474747	22.1	77.57474747	0.108060606	455
348	456	Lantana	z	7	107	1	3	0	30	0	900	77.72727273	22.14343434	75.24545455	22.1	77.84545455	0.162363636	456
349	527	Lantana	z	7	107	2	3	0	5	0	25	76.374	21.985	73.962	21.9	76.562	0.14434	527
350	528	Lantana	z	7	107	2	3	0	10	0	100	76.336	21.932	73.968	21.899	76.568	0.18876	528
351	529	Lantana	z	7	107	2	3	0	15	0	225	76.325	21.949	73.95	21.896	76.547	0.1805	529
352	530	Lantana	z	7	107	2	3	0	20	0	400	76.31414141	21.94545455	73.91010101	21.9	76.51010101	0.148666667	530
353	531	Lantana	z	7	107	2	3	0	25	0	625	76.33	21.934	73.901	21.899	76.5	0.12307	531
354	532	Lantana	z	7	107	2	3	0	30	0	900	76.313	21.917	73.898	21.9	76.496	0.13686	532
355	603	Lantana	z	7	107	3	3	0	5	0	25	68.847	21.65	66.994	21.6	69.094	0.22641	603
356	604	Lantana	z	7	107	3	3	0	10	0	100	68.479	21.635	66.595	21.6	68.651	0.16809	604
357	605	Lantana	z	7	107	3	3	0	15	0	225	68.15	21.643	66.319	21.6	68.319	0.20233	605
358	606	Lantana	z	7	107	3	3	0	20	0	400	68.01414141	21.61515152	66.12727273	21.6	68.12727273	0.133040404	606
359	607	Lantana	z	7	107	3	3	0	25	0	625	67.78181818	21.60707071	65.88686869	21.5979798	67.88686869	0.108949495	607
360	608	Lantana	z	7	107	3	3	0	30	0	900	67.49090909	21.61010101	65.68282828	21.57777778	67.68282828	0.181717172	608
361	641	Lantana	z	11	111	0	1	0	5	0	25	42.352	22.299	43.509	22.119	42.609	0.24642	641
362	642	Lantana	z	11	111	0	1	0	10	0	100	42.5	22.29090909	43.52020202	22.1010101	42.62020202	0.110666667	642
363	643	Lantana	z	11	111	0	1	0	15	0	225	42.73939394	22.2979798	43.63131313	22.16666667	42.73131313	-0.007989899	643
364	644	Lantana	z	11	111	0	1	0	20	0	400	43.08080808	22.23030303	43.87777778	22.13232323	42.97777778	-0.081232323	644
365	645	Lantana	z	11	111	0	1	0	25	0	625	43.365	22.2	44.055	22.133	43.155	-0.17295	645
366	646	Lantana	z	11	111	0	1	0	30	0	900	43.481	22.2	44.204	22.106	43.323	-0.12683	646
367	717	Lantana	z	11	111	1	1	0	5	0	25	47.493	21.8	48.692	21.699	48.226	0.73995	717
368	718	Lantana	z	11	111	1	1	0	10	0	100	47.552	21.8	48.566	21.7	48.066	0.54394	718
369	719	Lantana	z	11	111	1	1	0	15	0	225	47.566	21.8	48.512	21.7	48.012	0.4711	719
370	720	Lantana	z	11	111	1	1	0	20	0	400	47.602	21.8	48.543	21.7	48.043	0.46887	720
371	721	Lantana	z	11	111	1	1	0	25	0	625	47.636	21.8	48.424	21.701	47.924	0.30592	721
372	722	Lantana	z	11	111	1	1	0	30	0	900	47.642	21.8	48.433	21.701	47.933	0.30964	722
373	793	Lantana	z	11	111	2	1	0	5	0	25	53.325	21.542	54.086	21.435	54.086	0.77182	793
374	794	Lantana	z	11	111	2	1	0	10	0	100	53.444	21.552	54.181	21.432	54.181	0.75629	794
375	795	Lantana	z	11	111	2	1	0	15	0	225	53.609	21.566	54.2	21.48	54.2	0.612	795
376	796	Lantana	z	11	111	2	1	0	20	0	400	53.695	21.557	54.23	21.497	54.23	0.5587	796
377	797	Lantana	z	11	111	2	1	0	25	0	625	53.85959596	21.57070707	54.32929293	21.5	54.32929293	0.501979798	797
378	798	Lantana	z	11	111	2	1	0	30	0	900	53.98989899	21.56666667	54.41010101	21.5	54.41010101	0.459151515	798
379	869	Lantana	z	11	111	3	1	0	5	0	25	61.792	21.508	61.867	21.411	62.563	0.76385	869
380	870	Lantana	z	11	111	3	1	0	10	0	100	61.859	21.5	61.495	21.4	62.166	0.29255	870
381	871	Lantana	z	11	111	3	1	0	15	0	225	61.816	21.51	61.372	21.402	61.977	0.20148	871
382	872	Lantana	z	11	111	3	1	0	20	0	400	61.88787879	21.5010101	61.31818182	21.46363636	61.91818182	0.070979798	872
383	873	Lantana	z	11	111	3	1	0	25	0	625	61.89795918	21.51530612	61.3244898	21.49897959	61.9244898	0.067744898	873
384	874	Lantana	z	11	111	3	1	0	30	0	900	62.00808081	21.50909091	61.37070707	21.4969697	61.97171717	0.008	874
385	964	Lantana	z	15	115	0	2	0	5	0	25	55.44646465	22.19393939	56.2040404	22.08686869	55.91919192	0.486494949	964
386	965	Lantana	z	15	115	0	2	0	10	0	100	55.375	22.2	55.917	22.099	55.617	0.22598	965
387	966	Lantana	z	15	115	0	2	0	15	0	225	55.395	22.201	55.887	22.1	55.587	0.17125	966
388	967	Lantana	z	15	115	0	2	0	20	0	400	55.334	22.211	55.786	22.162	55.486	0.11562	967
389	968	Lantana	z	15	115	0	2	0	25	0	625	55.341	22.286	55.682	22.199	55.357	-0.01188	968
390	969	Lantana	z	15	115	0	2	0	30	0	900	55.327	22.293	55.712	22.2	55.412	0.03692	969
391	1040	Lantana	z	15	115	1	2	0	5	0	25	59.4	22	59.57171717	21.9	59.83030303	0.427606061	1040
392	1041	Lantana	z	15	115	1	2	0	10	0	100	59.3010101	22	59.42626263	21.9	59.63232323	0.358393939	1041
393	1042	Lantana	z	15	115	1	2	0	15	0	225	59.13838384	22	59.20707071	21.9	59.40707071	0.267606061	1042
394	1043	Lantana	z	15	115	1	2	0	20	0	400	59.02929293	22	59.05656566	21.9	59.25656566	0.20279798	1043
395	1044	Lantana	z	15	115	1	2	0	25	0	625	58.848	22	58.901	21.9	59.101	0.20416	1044
396	1045	Lantana	z	15	115	1	2	0	30	0	900	58.798	22	58.825	21.901	58.951	0.16602	1045
397	1116	Lantana	z	15	115	2	2	0	5	0	25	62.392	21.802	62.188	21.7	62.888	0.46139	1116
398	1117	Lantana	z	15	115	2	2	0	10	0	100	62.505	21.803	62.156	21.702	62.856	0.31141	1117
399	1118	Lantana	z	15	115	2	2	0	15	0	225	62.68181818	21.8	62.1979798	21.7020202	62.8979798	0.182878788	1118
400	1119	Lantana	z	15	115	2	2	0	20	0	400	62.80505051	21.8	62.23535354	21.7	62.93535354	0.102959596	1119
401	1120	Lantana	z	15	115	2	2	0	25	0	625	62.88686869	21.8	62.32525253	21.7	63.02525253	0.125424242	1120
402	1121	Lantana	z	15	115	2	2	0	30	0	900	62.98571429	21.79795918	62.39081633	21.7	63.09081633	0.102571429	1121
403	1192	Lantana	z	15	115	3	2	0	5	0	25	64.664	21.528	64.155	21.472	65.121	0.46426	1192
404	1193	Lantana	z	15	115	3	2	0	10	0	100	64.681	21.527	64.108	21.48	65.092	0.39305	1193
405	1194	Lantana	z	15	115	3	2	0	15	0	225	64.768	21.544	64.032	21.499	64.961	0.21808	1194
406	1195	Lantana	z	15	115	3	2	0	20	0	400	64.81212121	21.51818182	64	21.4979798	64.9020202	0.136878788	1195
407	1196	Lantana	z	15	115	3	2	0	25	0	625	64.782	21.53	64.009	21.499	64.919	0.17744	1196
408	1197	Lantana	z	15	115	3	2	0	30	0	900	64.71616162	21.52222222	63.93030303	21.49494949	64.83030303	0.152020202	1197
409	1230	Lantana	z	19	119	0	0	0	5	0	25	54.299	22.3	55.059	22.2	54.707	0.40917	1230
410	1231	Lantana	z	19	119	0	0	0	10	0	100	54.269	22.3	54.821	22.2	54.421	0.16336	1231
411	1232	Lantana	z	19	119	0	0	0	15	0	225	54.256	22.3	54.758	22.201	54.358	0.10328	1232
412	1233	Lantana	z	19	119	0	0	0	20	0	400	54.327	22.3	54.791	22.2	54.391	0.07056	1233
413	1234	Lantana	z	19	119	0	0	0	25	0	625	54.45858586	22.3	54.82424242	22.2	54.42424242	-0.022464646	1234
414	1235	Lantana	z	19	119	0	0	0	30	0	900	54.4959596	22.2959596	54.86565657	22.2	54.46565657	-0.01179798	1235
415	1306	Lantana	z	19	119	1	0	0	5	0	25	60.17272727	22.44242424	60.33737374	22.37171717	60.83030303	0.647969697	1306
416	1307	Lantana	z	19	119	1	0	0	10	0	100	60.46464646	22.4020202	60.4989899	22.34040404	60.9989899	0.543181818	1307
417	1308	Lantana	z	19	119	1	0	0	15	0	225	60.53737374	22.4	60.45555556	22.32828283	60.95555556	0.420070707	1308
418	1309	Lantana	z	19	119	1	0	0	20	0	400	60.68888889	22.4	60.42727273	22.3010101	60.92727273	0.235747475	1309
419	1310	Lantana	z	19	119	1	0	0	25	0	625	60.64747475	22.4	60.36060606	22.3	60.86060606	0.199828283	1310
420	1311	Lantana	z	19	119	1	0	0	30	0	900	60.585	22.395	60.348	22.294	60.848	0.24771	1311
421	1382	Lantana	z	19	119	2	0	0	5	0	25	65.72727273	22.04242424	64.86666667	21.99494949	66.06767677	0.33820202	1382
422	1383	Lantana	z	19	119	2	0	0	10	0	100	65.71414141	22.01515152	64.76060606	21.98585859	65.96060606	0.228585859	1383
423	1384	Lantana	z	19	119	2	0	0	15	0	225	65.7020202	22.04545455	64.72323232	21.9959596	65.92323232	0.197666667	1384
424	1385	Lantana	z	19	119	2	0	0	20	0	400	65.73535354	22.05656566	64.78282828	21.99191919	65.98282828	0.232919192	1385
425	1386	Lantana	z	19	119	2	0	0	25	0	625	65.81938776	22.06326531	64.81326531	21.99285714	66.01326531	0.18405102	1386
426	1387	Lantana	z	19	119	2	0	0	30	0	900	65.912	22.042	64.895	21.994	66.095	0.1862	1387
427	1458	Lantana	z	19	119	3	0	0	5	0	25	63.852	21.8	63.249	21.709	64.197	0.34036	1458
428	1459	Lantana	z	19	119	3	0	0	10	0	100	64.10707071	21.8	63.32727273	21.71010101	64.32525253	0.175585859	1459
429	1460	Lantana	z	19	119	3	0	0	15	0	225	64.21818182	21.8030303	63.39191919	21.75353535	64.39191919	0.139444444	1460
430	1461	Lantana	z	19	119	3	0	0	20	0	400	64.2979798	21.8030303	63.47272727	21.72020202	64.47272727	0.153383838	1461
431	1462	Lantana	z	19	119	3	0	0	25	0	625	64.3979798	21.8020202	63.53535354	21.72828283	64.53535354	0.126030303	1462
432	1463	Lantana	z	19	119	3	0	0	30	0	900	64.503	21.8	63.561	21.712	64.561	0.05076	1463
433	1553	Lantana	z	23	123	0	1	0	5	0	25	64.897	20.799	63.5	20.771	65.2	0.30613	1553
434	1554	Lantana	z	23	123	0	1	0	10	0	100	64.854	20.8	63.406	20.784	65.106	0.24184	1554
435	1555	Lantana	z	23	123	0	1	0	15	0	225	64.77171717	20.8	63.3040404	20.79191919	65.0040404	0.207888889	1555
436	1556	Lantana	z	23	123	0	1	0	20	0	400	64.61818182	20.8030303	63.14444444	20.7959596	64.79191919	0.178959596	1556
437	1557	Lantana	z	23	123	0	1	0	25	0	625	64.5969697	20.81313131	63.0979798	20.7969697	64.7	0.146747475	1557
438	1558	Lantana	z	23	123	0	1	0	30	0	900	64.6	20.88181818	63.01111111	20.8	64.61111111	0.044666667	1558
439	1629	Lantana	z	23	123	1	1	0	5	0	25	54.089	21.4	53.861	21.369	54.176	0.10369	1629
440	1630	Lantana	z	23	123	1	1	0	10	0	100	54.394	21.4	54.029	21.351	54.414	-0.00909	1630
441	1631	Lantana	z	23	123	1	1	0	15	0	225	54.63	21.4	54.281	21.332	54.681	0.04238	1631
442	1632	Lantana	z	23	123	1	1	0	20	0	400	54.813	21.398	54.402	21.303	54.802	-0.00257	1632
443	1633	Lantana	z	23	123	1	1	0	25	0	625	54.91111111	21.3959596	54.45858586	21.3	54.85858586	-0.035737374	1633
444	1634	Lantana	z	23	123	1	1	0	30	0	900	54.90606061	21.39292929	54.45555556	21.3	54.85555556	-0.034171717	1634
445	1705	Lantana	z	23	123	2	1	0	5	0	25	54.4	21	54.135	20.995	54.535	0.1059	1705
446	1706	Lantana	z	23	123	2	1	0	10	0	100	54.397	21	54.164	20.981	54.564	0.14196	1706
447	1707	Lantana	z	23	123	2	1	0	15	0	225	54.402	21	54.15	20.994	54.55	0.121	1707
448	1708	Lantana	z	23	123	2	1	0	20	0	400	54.4	21	54.114	20.988	54.514	0.08196	1708
449	1709	Lantana	z	23	123	2	1	0	25	0	625	54.411	21	54.138	20.989	54.538	0.09832	1709
450	1710	Lantana	z	23	123	2	1	0	30	0	900	54.412	21	54.155	20.997	54.555	0.1167	1710
451	1781	Lantana	z	23	123	3	1	0	5	0	25	54.58383838	20.8969697	54.25959596	20.82525253	54.65959596	0.06410101	1781
452	1782	Lantana	z	23	123	3	1	0	10	0	100	54.53232323	20.9	54.23333333	20.80505051	54.63333333	0.085676768	1782
453	1783	Lantana	z	23	123	3	1	0	15	0	225	54.506	20.899	54.197	20.807	54.597	0.07058	1783
454	1784	Lantana	z	23	123	3	1	0	20	0	400	54.5	20.9	54.201	20.803	54.601	0.08114	1784
455	1785	Lantana	z	23	123	3	1	0	25	0	625	54.499	20.897	54.176	20.811	54.576	0.05364	1785
456	1786	Lantana	z	23	123	3	1	0	30	0	900	54.47979798	20.89191919	54.12222222	20.82222222	54.52222222	0.011535354	1786
