# Supplementary material for: Floral Humidity in Flowering Plants: A Preliminary Survey
Source: Front Plant Sci. 2020 Mar 6;11:249. doi: 10.3389/fpls.2020.00249 (PMC7068853; doi:10.3389/fpls.2020.00249)
Supplement: SUPPLEMENTARY FILE 2 — A zipped file containing floral humidity data collected by the robot arm transects as described in the main text. A word document within the zipped files explains the data formatting in detail. Datafiles themselves are in CSV format. [file Data_Sheet_2.zip › Floral humidity data/Flowers/Lantana Raw.csv]

	X.	Individual	Species	totIndividual	date	sample..	Sample.order	x.or.z.transect	xoffset	zoffset	Background.Humidity	Background.Temperature	Focal.Humidity	Focal.Temperature	Corrected.Focal.humidity	Change.in.RH.	block	BE	Tag	N
1	5678	3	Lantana	103	2017-07-18-16-24-44	0	3	x	-30	0	60.2	22	59.1	21.9	60.2	0.043	58	First10	Here	1
2	5679	3	Lantana	103	2017-07-18-16-24-46	0	3	x	-30	0	60.1	21.9	59.1	21.9	60.2	0.143	58	First10	Here	2
3	5680	3	Lantana	103	2017-07-18-16-24-48	0	3	x	-30	0	60.1	21.9	59.1	21.9	60.2	0.143	58	First10	Here	3
4	5681	3	Lantana	103	2017-07-18-16-24-50	0	3	x	-30	0	60.1	21.9	59.1	21.9	60.2	0.143	58	First10	Here	4
5	5682	3	Lantana	103	2017-07-18-16-24-52	0	3	x	-30	0	60.1	21.9	59.2	21.9	60.4	0.254	58	First10	Here	5
6	5683	3	Lantana	103	2017-07-18-16-24-54	0	3	x	-30	0	60.1	21.9	59.2	21.9	60.4	0.254	58	First10	Here	6
7	5684	3	Lantana	103	2017-07-18-16-24-56	0	3	x	-30	0	60.1	21.9	59.2	21.9	60.4	0.254	58	First10	Here	7
8	5685	3	Lantana	103	2017-07-18-16-24-58	0	3	x	-30	0	60.1	21.9	59.2	21.9	60.4	0.254	58	First10	Here	8
9	5686	3	Lantana	103	2017-07-18-16-25-00	0	3	x	-30	0	60.1	21.9	59.2	21.9	60.4	0.254	58	First10	Here	9
10	5687	3	Lantana	103	2017-07-18-16-25-02	0	3	x	-30	0	60.1	21.9	59.2	21.9	60.4	0.254	58	First10	Here	10
11	5688	3	Lantana	103	2017-07-18-16-25-04	0	3	x	-30	0	60.1	21.9	59.2	21.9	60.4	0.254	58			11
12	5689	3	Lantana	103	2017-07-18-16-25-06	0	3	x	-30	0	60.1	21.9	59.2	21.9	60.4	0.254	58			12
13	5690	3	Lantana	103	2017-07-18-16-25-08	0	3	x	-30	0	60.1	21.9	59.2	21.9	60.4	0.254	58			13
14	5691	3	Lantana	103	2017-07-18-16-25-10	0	3	x	-30	0	60.1	21.9	59.2	21.9	60.4	0.254	58			14
15	5692	3	Lantana	103	2017-07-18-16-25-12	0	3	x	-30	0	60.1	21.9	59.2	21.9	60.4	0.254	58			15
16	5693	3	Lantana	103	2017-07-18-16-25-14	0	3	x	-30	0	60.1	21.9	59.2	21.9	60.4	0.254	58			16
17	5694	3	Lantana	103	2017-07-18-16-25-16	0	3	x	-30	0	60.1	21.9	59.3	21.9	60.5	0.365	58			17
18	5695	3	Lantana	103	2017-07-18-16-25-18	0	3	x	-30	0	60.1	21.9	59.3	21.9	60.5	0.365	58			18
19	5696	3	Lantana	103	2017-07-18-16-25-20	0	3	x	-30	0	60.1	21.9	59.3	21.9	60.5	0.365	58			19
20	5697	3	Lantana	103	2017-07-18-16-25-22	0	3	x	-30	0	60.1	21.9	59.3	21.9	60.5	0.365	58			20
21	5698	3	Lantana	103	2017-07-18-16-25-24	0	3	x	-30	0	60.1	21.9	59.3	21.9	60.5	0.365	58			21
22	5699	3	Lantana	103	2017-07-18-16-25-26	0	3	x	-30	0	60.1	21.9	59.3	21.9	60.5	0.365	58			22
23	5700	3	Lantana	103	2017-07-18-16-25-28	0	3	x	-30	0	60.1	21.9	59.3	21.9	60.5	0.365	58			23
24	5701	3	Lantana	103	2017-07-18-16-25-30	0	3	x	-30	0	60.1	21.9	59.3	21.9	60.5	0.365	58			24
25	5702	3	Lantana	103	2017-07-18-16-25-32	0	3	x	-30	0	60.1	21.9	59.3	21.9	60.5	0.365	58			25
26	5703	3	Lantana	103	2017-07-18-16-25-34	0	3	x	-30	0	60.1	21.9	59.3	21.9	60.5	0.365	58			26
27	5704	3	Lantana	103	2017-07-18-16-25-36	0	3	x	-30	0	60.1	21.9	59.3	21.9	60.5	0.365	58			27
28	5705	3	Lantana	103	2017-07-18-16-25-38	0	3	x	-30	0	60.2	22	59.2	21.9	60.4	0.154	58			28
29	5706	3	Lantana	103	2017-07-18-16-25-40	0	3	x	-30	0	60.1	21.9	59.3	21.9	60.5	0.365	58			29
30	5707	3	Lantana	103	2017-07-18-16-25-42	0	3	x	-30	0	60.1	21.9	59.4	21.9	60.6	0.476	58			30
31	5708	3	Lantana	103	2017-07-18-16-25-44	0	3	x	-30	0	60.1	21.9	59.3	21.9	60.5	0.365	58			31
32	5709	3	Lantana	103	2017-07-18-16-25-46	0	3	x	-30	0	60.1	21.9	59.3	21.9	60.5	0.365	58			32
33	5710	3	Lantana	103	2017-07-18-16-25-48	0	3	x	-30	0	60.1	21.9	59.3	21.9	60.5	0.365	58			33
34	5711	3	Lantana	103	2017-07-18-16-25-50	0	3	x	-30	0	60.1	21.9	59.3	21.9	60.5	0.365	58			34
35	5712	3	Lantana	103	2017-07-18-16-25-52	0	3	x	-30	0	60.1	21.9	59.2	21.8	60.4	0.254	58			35
36	5713	3	Lantana	103	2017-07-18-16-25-54	0	3	x	-30	0	60.1	21.9	59.3	21.9	60.5	0.365	58			36
37	5714	3	Lantana	103	2017-07-18-16-25-56	0	3	x	-30	0	60.1	21.9	59.3	21.9	60.5	0.365	58			37
38	5715	3	Lantana	103	2017-07-18-16-25-58	0	3	x	-30	0	60.1	21.9	59.3	21.9	60.5	0.365	58			38
39	5716	3	Lantana	103	2017-07-18-16-26-00	0	3	x	-30	0	60.1	21.9	59.3	21.9	60.5	0.365	58			39
40	5717	3	Lantana	103	2017-07-18-16-26-02	0	3	x	-30	0	60.1	21.9	59.3	21.9	60.5	0.365	58			40
41	5718	3	Lantana	103	2017-07-18-16-26-04	0	3	x	-30	0	60.1	21.9	59.3	21.9	60.5	0.365	58			41
42	5719	3	Lantana	103	2017-07-18-16-26-06	0	3	x	-30	0	60.2	21.9	59.3	21.9	60.5	0.265	58			42
43	5720	3	Lantana	103	2017-07-18-16-26-08	0	3	x	-30	0	60.1	21.9	59.3	21.9	60.5	0.365	58			43
44	5721	3	Lantana	103	2017-07-18-16-26-10	0	3	x	-30	0	60.2	21.9	59.3	21.9	60.5	0.265	58			44
45	5722	3	Lantana	103	2017-07-18-16-26-12	0	3	x	-30	0	60.2	21.9	59.3	21.9	60.5	0.265	58			45
46	5723	3	Lantana	103	2017-07-18-16-26-14	0	3	x	-30	0	60.1	21.9	59.3	21.9	60.5	0.365	58			46
47	5724	3	Lantana	103	2017-07-18-16-26-16	0	3	x	-30	0	60.1	21.9	59.3	21.9	60.5	0.365	58			47
48	5725	3	Lantana	103	2017-07-18-16-26-18	0	3	x	-30	0	60.1	21.9	59.3	21.9	60.5	0.365	58			48
49	5726	3	Lantana	103	2017-07-18-16-26-20	0	3	x	-30	0	60.2	21.9	59.3	21.9	60.5	0.265	58			49
50	5727	3	Lantana	103	2017-07-18-16-26-22	0	3	x	-30	0	60.1	21.9	59.3	21.9	60.5	0.365	58			50
51	5728	3	Lantana	103	2017-07-18-16-26-24	0	3	x	-30	0	60.2	21.9	59.3	21.9	60.5	0.265	58			51
52	5729	3	Lantana	103	2017-07-18-16-26-26	0	3	x	-30	0	60.2	21.9	59.3	21.9	60.5	0.265	58			52
53	5730	3	Lantana	103	2017-07-18-16-26-28	0	3	x	-30	0	60.2	21.9	59.3	21.9	60.5	0.265	58			53
54	5731	3	Lantana	103	2017-07-18-16-26-30	0	3	x	-30	0	60.1	21.9	59.3	21.9	60.5	0.365	58			54
55	5732	3	Lantana	103	2017-07-18-16-26-32	0	3	x	-30	0	60.1	21.9	59.3	21.9	60.5	0.365	58			55
56	5733	3	Lantana	103	2017-07-18-16-26-34	0	3	x	-30	0	60.1	21.9	59.3	21.9	60.5	0.365	58			56
57	5734	3	Lantana	103	2017-07-18-16-26-36	0	3	x	-30	0	60.2	21.9	59.3	21.9	60.5	0.265	58			57
58	5735	3	Lantana	103	2017-07-18-16-26-38	0	3	x	-30	0	60.2	21.9	59.3	21.9	60.5	0.265	58			58
59	5736	3	Lantana	103	2017-07-18-16-26-40	0	3	x	-30	0	60.2	21.9	59.2	21.8	60.4	0.154	58			59
60	5737	3	Lantana	103	2017-07-18-16-26-42	0	3	x	-30	0	60.2	21.9	59.3	21.9	60.5	0.265	58			60
61	5738	3	Lantana	103	2017-07-18-16-26-44	0	3	x	-30	0	60.2	21.9	59.3	21.9	60.5	0.265	58			61
62	5739	3	Lantana	103	2017-07-18-16-26-46	0	3	x	-30	0	60.2	21.9	59.3	21.9	60.5	0.265	58			62
63	5740	3	Lantana	103	2017-07-18-16-26-48	0	3	x	-30	0	60.1	21.9	59.3	21.9	60.5	0.365	58			63
64	5741	3	Lantana	103	2017-07-18-16-26-50	0	3	x	-30	0	60.1	21.9	59.3	21.9	60.5	0.365	58			64
65	5742	3	Lantana	103	2017-07-18-16-26-52	0	3	x	-30	0	60.1	21.9	59.4	21.9	60.6	0.476	58			65
66	5743	3	Lantana	103	2017-07-18-16-26-54	0	3	x	-30	0	60.2	21.9	59.2	21.8	60.4	0.154	58			66
67	5744	3	Lantana	103	2017-07-18-16-26-56	0	3	x	-30	0	60.2	21.9	59.4	21.9	60.6	0.376	58			67
68	5745	3	Lantana	103	2017-07-18-16-26-58	0	3	x	-30	0	60.2	21.9	59.4	21.9	60.6	0.376	58			68
69	5746	3	Lantana	103	2017-07-18-16-27-00	0	3	x	-30	0	60.2	21.9	59.4	21.9	60.6	0.376	58			69
70	5747	3	Lantana	103	2017-07-18-16-27-02	0	3	x	-30	0	60.2	21.9	59.4	21.9	60.6	0.376	58			70
71	5748	3	Lantana	103	2017-07-18-16-27-04	0	3	x	-30	0	60.2	21.9	59.3	21.8	60.5	0.265	58			71
72	5749	3	Lantana	103	2017-07-18-16-27-06	0	3	x	-30	0	60.1	21.9	59.4	21.9	60.6	0.476	58			72
73	5750	3	Lantana	103	2017-07-18-16-27-08	0	3	x	-30	0	60.2	21.9	59.4	21.9	60.6	0.376	58			73
74	5751	3	Lantana	103	2017-07-18-16-27-10	0	3	x	-30	0	60.2	21.9	59.4	21.9	60.6	0.376	58			74
75	5752	3	Lantana	103	2017-07-18-16-27-12	0	3	x	-30	0	60.2	21.9	59.4	21.9	60.6	0.376	58			75
76	5753	3	Lantana	103	2017-07-18-16-27-14	0	3	x	-30	0	60.2	21.9	59.4	21.9	60.6	0.376	58			76
77	5754	3	Lantana	103	2017-07-18-16-27-16	0	3	x	-30	0	60.2	21.9	59.4	21.9	60.6	0.376	58			77
78	5755	3	Lantana	103	2017-07-18-16-27-18	0	3	x	-30	0	60.2	21.9	59.4	21.9	60.6	0.376	58			78
79	5756	3	Lantana	103	2017-07-18-16-27-20	0	3	x	-30	0	60.2	21.9	59.4	21.9	60.6	0.376	58			79
80	5757	3	Lantana	103	2017-07-18-16-27-22	0	3	x	-30	0	60.2	21.9	59.3	21.8	60.5	0.265	58			80
81	5758	3	Lantana	103	2017-07-18-16-27-24	0	3	x	-30	0	60.2	21.9	59.4	21.9	60.6	0.376	58			81
82	5759	3	Lantana	103	2017-07-18-16-27-26	0	3	x	-30	0	60.2	21.9	59.4	21.9	60.6	0.376	58			82
83	5760	3	Lantana	103	2017-07-18-16-27-28	0	3	x	-30	0	60.2	21.9	59.4	21.9	60.6	0.376	58			83
84	5761	3	Lantana	103	2017-07-18-16-27-30	0	3	x	-30	0	60.2	21.9	59.4	21.9	60.6	0.376	58			84
85	5762	3	Lantana	103	2017-07-18-16-27-32	0	3	x	-30	0	60.2	21.9	59.4	21.9	60.6	0.376	58			85
86	5763	3	Lantana	103	2017-07-18-16-27-34	0	3	x	-30	0	60.2	21.9	59.3	21.8	60.5	0.265	58			86
87	5764	3	Lantana	103	2017-07-18-16-27-36	0	3	x	-30	0	60.2	21.9	59.4	21.9	60.6	0.376	58			87
88	5765	3	Lantana	103	2017-07-18-16-27-38	0	3	x	-30	0	60.2	21.9	59.3	21.9	60.5	0.265	58			88
89	5766	3	Lantana	103	2017-07-18-16-27-40	0	3	x	-30	0	60.2	21.9	59.3	21.9	60.5	0.265	58			89
90	5767	3	Lantana	103	2017-07-18-16-27-42	0	3	x	-30	0	60.2	21.9	59.4	21.9	60.6	0.376	58			90
91	5768	3	Lantana	103	2017-07-18-16-27-44	0	3	x	-30	0	60.2	21.9	59.3	21.8	60.5	0.265	58	Last10	Here	91
92	5769	3	Lantana	103	2017-07-18-16-27-46	0	3	x	-30	0	60.2	21.9	59.2	21.8	60.4	0.154	58	Last10	Here	92
93	5770	3	Lantana	103	2017-07-18-16-27-48	0	3	x	-30	0	60.2	21.9	59.2	21.8	60.4	0.154	58	Last10	Here	93
94	5771	3	Lantana	103	2017-07-18-16-27-50	0	3	x	-30	0	60.2	21.9	59.3	21.9	60.5	0.265	58	Last10	Here	94
95	5772	3	Lantana	103	2017-07-18-16-27-52	0	3	x	-30	0	60.2	21.9	59.3	21.9	60.5	0.265	58	Last10	Here	95
96	5773	3	Lantana	103	2017-07-18-16-27-54	0	3	x	-30	0	60.2	21.9	59.3	21.8	60.5	0.265	58	Last10	Here	96
97	5774	3	Lantana	103	2017-07-18-16-27-56	0	3	x	-30	0	60.2	21.9	59.3	21.9	60.5	0.265	58	Last10	Here	97
98	5775	3	Lantana	103	2017-07-18-16-27-58	0	3	x	-30	0	60.2	21.9	59.3	21.8	60.5	0.265	58	Last10	Here	98
99	5776	3	Lantana	103	2017-07-18-16-28-00	0	3	x	-30	0	60.2	21.9	59.3	21.8	60.5	0.265	58	Last10	Here	99
100	5777	3	Lantana	103	2017-07-18-16-28-02	0	3	x	-30	0	60.2	21.9	59.2	21.8	60.4	0.154	58	Last10	Here	100
101	5778	3	Lantana	103	2017-07-18-16-28-34	0	3	x	-25	0	60.2	21.9	59.5	21.9	60.7	0.487	59	First10	Here	1
102	5779	3	Lantana	103	2017-07-18-16-28-36	0	3	x	-25	0	60.2	21.9	59.3	21.8	60.5	0.265	59	First10	Here	2
103	5780	3	Lantana	103	2017-07-18-16-28-38	0	3	x	-25	0	60.2	21.9	59.4	21.8	60.6	0.376	59	First10	Here	3
104	5781	3	Lantana	103	2017-07-18-16-28-40	0	3	x	-25	0	60.2	21.9	59.4	21.9	60.6	0.376	59	First10	Here	4
105	5782	3	Lantana	103	2017-07-18-16-28-42	0	3	x	-25	0	60.2	21.9	59.3	21.8	60.5	0.265	59	First10	Here	5
106	5783	3	Lantana	103	2017-07-18-16-28-44	0	3	x	-25	0	60.2	21.9	59.3	21.8	60.5	0.265	59	First10	Here	6
107	5784	3	Lantana	103	2017-07-18-16-28-46	0	3	x	-25	0	60.2	21.9	59.3	21.8	60.5	0.265	59	First10	Here	7
108	5785	3	Lantana	103	2017-07-18-16-28-48	0	3	x	-25	0	60.2	21.9	59.5	21.9	60.7	0.487	59	First10	Here	8
109	5786	3	Lantana	103	2017-07-18-16-28-50	0	3	x	-25	0	60.2	21.9	59.4	21.9	60.6	0.376	59	First10	Here	9
110	5787	3	Lantana	103	2017-07-18-16-28-52	0	3	x	-25	0	60.2	21.9	59.3	21.8	60.5	0.265	59	First10	Here	10
111	5788	3	Lantana	103	2017-07-18-16-28-54	0	3	x	-25	0	60.3	21.9	59.4	21.8	60.6	0.276	59			11
112	5789	3	Lantana	103	2017-07-18-16-28-56	0	3	x	-25	0	60.3	21.9	59.4	21.8	60.6	0.276	59			12
113	5790	3	Lantana	103	2017-07-18-16-28-58	0	3	x	-25	0	60.3	21.9	59.5	21.9	60.7	0.387	59			13
114	5791	3	Lantana	103	2017-07-18-16-29-00	0	3	x	-25	0	60.3	21.9	59.4	21.8	60.6	0.276	59			14
115	5792	3	Lantana	103	2017-07-18-16-29-02	0	3	x	-25	0	60.3	21.9	59.4	21.8	60.6	0.276	59			15
116	5793	3	Lantana	103	2017-07-18-16-29-04	0	3	x	-25	0	60.3	21.9	59.5	21.9	60.7	0.387	59			16
117	5794	3	Lantana	103	2017-07-18-16-29-06	0	3	x	-25	0	60.3	21.9	59.4	21.8	60.6	0.276	59			17
118	5795	3	Lantana	103	2017-07-18-16-29-08	0	3	x	-25	0	60.3	21.9	59.4	21.8	60.6	0.276	59			18
119	5796	3	Lantana	103	2017-07-18-16-29-10	0	3	x	-25	0	60.3	21.9	59.4	21.8	60.6	0.276	59			19
120	5797	3	Lantana	103	2017-07-18-16-29-12	0	3	x	-25	0	60.2	21.9	59.5	21.9	60.7	0.487	59			20
121	5798	3	Lantana	103	2017-07-18-16-29-14	0	3	x	-25	0	60.3	21.9	59.4	21.8	60.6	0.276	59			21
122	5799	3	Lantana	103	2017-07-18-16-29-16	0	3	x	-25	0	60.3	21.9	59.4	21.8	60.6	0.276	59			22
123	5800	3	Lantana	103	2017-07-18-16-29-18	0	3	x	-25	0	60.3	21.9	59.5	21.8	60.7	0.387	59			23
124	5801	3	Lantana	103	2017-07-18-16-29-20	0	3	x	-25	0	60.3	21.9	59.5	21.8	60.7	0.387	59			24
125	5802	3	Lantana	103	2017-07-18-16-29-22	0	3	x	-25	0	60.2	21.9	59.5	21.8	60.7	0.487	59			25
126	5803	3	Lantana	103	2017-07-18-16-29-24	0	3	x	-25	0	60.3	21.9	59.6	21.9	60.8	0.498	59			26
127	5804	3	Lantana	103	2017-07-18-16-29-26	0	3	x	-25	0	60.3	21.9	59.4	21.8	60.6	0.276	59			27
128	5805	3	Lantana	103	2017-07-18-16-29-28	0	3	x	-25	0	60.3	21.9	59.5	21.8	60.7	0.387	59			28
129	5806	3	Lantana	103	2017-07-18-16-29-30	0	3	x	-25	0	60.3	21.9	59.5	21.9	60.7	0.387	59			29
130	5807	3	Lantana	103	2017-07-18-16-29-32	0	3	x	-25	0	60.3	21.9	59.5	21.8	60.7	0.387	59			30
131	5808	3	Lantana	103	2017-07-18-16-29-34	0	3	x	-25	0	60.3	21.9	59.4	21.8	60.6	0.276	59			31
132	5809	3	Lantana	103	2017-07-18-16-29-36	0	3	x	-25	0	60.3	21.9	59.4	21.8	60.6	0.276	59			32
133	5810	3	Lantana	103	2017-07-18-16-29-38	0	3	x	-25	0	60.3	21.9	59.6	21.9	60.8	0.498	59			33
134	5811	3	Lantana	103	2017-07-18-16-29-40	0	3	x	-25	0	60.2	21.9	59.5	21.9	60.7	0.487	59			34
135	5812	3	Lantana	103	2017-07-18-16-29-42	0	3	x	-25	0	60.3	21.9	59.5	21.9	60.7	0.387	59			35
136	5813	3	Lantana	103	2017-07-18-16-29-44	0	3	x	-25	0	60.3	21.9	59.4	21.8	60.6	0.276	59			36
137	5814	3	Lantana	103	2017-07-18-16-29-47	0	3	x	-25	0	60.2	21.9	59.4	21.8	60.6	0.376	59			37
138	5815	3	Lantana	103	2017-07-18-16-29-49	0	3	x	-25	0	60.3	21.9	59.4	21.8	60.6	0.276	59			38
139	5816	3	Lantana	103	2017-07-18-16-29-51	0	3	x	-25	0	60.3	21.9	59.4	21.8	60.6	0.276	59			39
140	5817	3	Lantana	103	2017-07-18-16-29-53	0	3	x	-25	0	60.3	21.9	59.4	21.8	60.6	0.276	59			40
141	5818	3	Lantana	103	2017-07-18-16-29-55	0	3	x	-25	0	60.3	21.9	59.4	21.8	60.6	0.276	59			41
142	5819	3	Lantana	103	2017-07-18-16-29-57	0	3	x	-25	0	60.3	21.9	59.4	21.8	60.6	0.276	59			42
143	5820	3	Lantana	103	2017-07-18-16-29-59	0	3	x	-25	0	60.3	21.9	59.4	21.8	60.6	0.276	59			43
144	5821	3	Lantana	103	2017-07-18-16-30-01	0	3	x	-25	0	60.3	21.9	59.4	21.8	60.6	0.276	59			44
145	5822	3	Lantana	103	2017-07-18-16-30-03	0	3	x	-25	0	60.3	21.9	59.5	21.9	60.7	0.387	59			45
146	5823	3	Lantana	103	2017-07-18-16-30-05	0	3	x	-25	0	60.3	21.9	59.4	21.8	60.6	0.276	59			46
147	5824	3	Lantana	103	2017-07-18-16-30-07	0	3	x	-25	0	60.3	21.9	59.4	21.8	60.6	0.276	59			47
148	5825	3	Lantana	103	2017-07-18-16-30-09	0	3	x	-25	0	60.3	21.9	59.4	21.8	60.6	0.276	59			48
149	5826	3	Lantana	103	2017-07-18-16-30-11	0	3	x	-25	0	60.3	21.9	59.4	21.8	60.6	0.276	59			49
150	5827	3	Lantana	103	2017-07-18-16-30-13	0	3	x	-25	0	60.3	21.9	59.4	21.8	60.6	0.276	59			50
151	5828	3	Lantana	103	2017-07-18-16-30-15	0	3	x	-25	0	60.3	21.9	59.4	21.8	60.6	0.276	59			51
152	5829	3	Lantana	103	2017-07-18-16-30-17	0	3	x	-25	0	60.3	21.9	59.4	21.8	60.6	0.276	59			52
153	5830	3	Lantana	103	2017-07-18-16-30-19	0	3	x	-25	0	60.3	21.9	59.4	21.8	60.6	0.276	59			53
154	5831	3	Lantana	103	2017-07-18-16-30-21	0	3	x	-25	0	60.3	21.9	59.4	21.8	60.6	0.276	59			54
155	5832	3	Lantana	103	2017-07-18-16-30-23	0	3	x	-25	0	60.3	21.9	59.4	21.8	60.6	0.276	59			55
156	5833	3	Lantana	103	2017-07-18-16-30-25	0	3	x	-25	0	60.3	21.9	59.4	21.8	60.6	0.276	59			56
157	5834	3	Lantana	103	2017-07-18-16-30-27	0	3	x	-25	0	60.3	21.9	59.4	21.8	60.6	0.276	59			57
158	5835	3	Lantana	103	2017-07-18-16-30-29	0	3	x	-25	0	60.3	21.9	59.4	21.8	60.6	0.276	59			58
159	5836	3	Lantana	103	2017-07-18-16-30-31	0	3	x	-25	0	60.3	21.9	59.5	21.8	60.7	0.387	59			59
160	5837	3	Lantana	103	2017-07-18-16-30-33	0	3	x	-25	0	60.3	21.9	59.5	21.8	60.7	0.387	59			60
161	5838	3	Lantana	103	2017-07-18-16-30-35	0	3	x	-25	0	60.3	21.9	59.6	21.8	60.8	0.498	59			61
162	5839	3	Lantana	103	2017-07-18-16-30-37	0	3	x	-25	0	60.3	21.9	59.6	21.8	60.8	0.498	59			62
163	5840	3	Lantana	103	2017-07-18-16-30-39	0	3	x	-25	0	60.3	21.9	59.6	21.8	60.8	0.498	59			63
164	5841	3	Lantana	103	2017-07-18-16-30-41	0	3	x	-25	0	60.3	21.9	59.6	21.8	60.8	0.498	59			64
165	5842	3	Lantana	103	2017-07-18-16-30-43	0	3	x	-25	0	60.3	21.9	59.6	21.8	60.8	0.498	59			65
166	5843	3	Lantana	103	2017-07-18-16-30-45	0	3	x	-25	0	60.3	21.9	59.6	21.8	60.8	0.498	59			66
167	5844	3	Lantana	103	2017-07-18-16-30-47	0	3	x	-25	0	60.3	21.9	59.6	21.8	60.8	0.498	59			67
168	5845	3	Lantana	103	2017-07-18-16-30-49	0	3	x	-25	0	60.4	21.9	59.6	21.9	60.8	0.398	59			68
169	5846	3	Lantana	103	2017-07-18-16-30-51	0	3	x	-25	0	60.3	21.9	59.5	21.8	60.7	0.387	59			69
170	5847	3	Lantana	103	2017-07-18-16-30-53	0	3	x	-25	0	60.3	21.9	59.6	21.8	60.8	0.498	59			70
171	5848	3	Lantana	103	2017-07-18-16-30-55	0	3	x	-25	0	60.3	21.9	59.6	21.8	60.8	0.498	59			71
172	5849	3	Lantana	103	2017-07-18-16-30-57	0	3	x	-25	0	60.3	21.9	59.6	21.8	60.8	0.498	59			72
173	5850	3	Lantana	103	2017-07-18-16-30-59	0	3	x	-25	0	60.3	21.9	59.6	21.8	60.8	0.498	59			73
174	5851	3	Lantana	103	2017-07-18-16-31-01	0	3	x	-25	0	60.3	21.9	59.6	21.8	60.8	0.498	59			74
175	5852	3	Lantana	103	2017-07-18-16-31-03	0	3	x	-25	0	60.3	21.9	59.5	21.8	60.7	0.387	59			75
176	5853	3	Lantana	103	2017-07-18-16-31-05	0	3	x	-25	0	60.3	21.9	59.5	21.8	60.7	0.387	59			76
177	5854	3	Lantana	103	2017-07-18-16-31-07	0	3	x	-25	0	60.3	21.9	59.5	21.8	60.7	0.387	59			77
178	5855	3	Lantana	103	2017-07-18-16-31-09	0	3	x	-25	0	60.3	21.9	59.5	21.8	60.7	0.387	59			78
179	5856	3	Lantana	103	2017-07-18-16-31-11	0	3	x	-25	0	60.3	21.9	59.5	21.8	60.7	0.387	59			79
180	5857	3	Lantana	103	2017-07-18-16-31-13	0	3	x	-25	0	60.3	21.9	59.5	21.8	60.7	0.387	59			80
181	5858	3	Lantana	103	2017-07-18-16-31-15	0	3	x	-25	0	60.3	21.9	59.5	21.8	60.7	0.387	59			81
182	5859	3	Lantana	103	2017-07-18-16-31-17	0	3	x	-25	0	60.3	21.9	59.5	21.8	60.7	0.387	59			82
183	5860	3	Lantana	103	2017-07-18-16-31-19	0	3	x	-25	0	60.3	21.9	59.5	21.8	60.7	0.387	59			83
184	5861	3	Lantana	103	2017-07-18-16-31-21	0	3	x	-25	0	60.3	21.9	59.5	21.8	60.7	0.387	59			84
185	5862	3	Lantana	103	2017-07-18-16-31-23	0	3	x	-25	0	60.3	21.9	59.5	21.8	60.7	0.387	59			85
186	5863	3	Lantana	103	2017-07-18-16-31-25	0	3	x	-25	0	60.4	21.9	59.5	21.8	60.7	0.287	59			86
187	5864	3	Lantana	103	2017-07-18-16-31-27	0	3	x	-25	0	60.4	21.9	59.5	21.8	60.7	0.287	59			87
188	5865	3	Lantana	103	2017-07-18-16-31-29	0	3	x	-25	0	60.4	21.9	59.5	21.8	60.7	0.287	59			88
189	5866	3	Lantana	103	2017-07-18-16-31-31	0	3	x	-25	0	60.4	21.9	59.5	21.8	60.7	0.287	59			89
190	5867	3	Lantana	103	2017-07-18-16-31-33	0	3	x	-25	0	60.4	21.9	59.5	21.8	60.7	0.287	59			90
191	5868	3	Lantana	103	2017-07-18-16-31-35	0	3	x	-25	0	60.4	21.9	59.5	21.8	60.7	0.287	59	Last10	Here	91
192	5869	3	Lantana	103	2017-07-18-16-31-37	0	3	x	-25	0	60.4	21.9	59.5	21.8	60.7	0.287	59	Last10	Here	92
193	5870	3	Lantana	103	2017-07-18-16-31-39	0	3	x	-25	0	60.4	21.9	59.5	21.8	60.7	0.287	59	Last10	Here	93
194	5871	3	Lantana	103	2017-07-18-16-31-41	0	3	x	-25	0	60.4	21.9	59.5	21.8	60.7	0.287	59	Last10	Here	94
195	5872	3	Lantana	103	2017-07-18-16-31-43	0	3	x	-25	0	60.4	21.9	59.5	21.8	60.7	0.287	59	Last10	Here	95
196	5873	3	Lantana	103	2017-07-18-16-31-45	0	3	x	-25	0	60.4	21.9	59.5	21.8	60.7	0.287	59	Last10	Here	96
197	5874	3	Lantana	103	2017-07-18-16-31-47	0	3	x	-25	0	60.4	21.9	59.5	21.8	60.7	0.287	59	Last10	Here	97
198	5875	3	Lantana	103	2017-07-18-16-31-49	0	3	x	-25	0	60.4	21.9	59.5	21.8	60.7	0.287	59	Last10	Here	98
199	5876	3	Lantana	103	2017-07-18-16-31-51	0	3	x	-25	0	60.4	21.9	59.5	21.8	60.7	0.287	59	Last10	Here	99
200	5877	3	Lantana	103	2017-07-18-16-31-53	0	3	x	-25	0	60.4	21.9	59.5	21.8	60.7	0.287	59	Last10	Here	100
201	5878	3	Lantana	103	2017-07-18-16-32-25	0	3	x	-20	0	60.4	21.9	59.7	21.8	60.9	0.509	60	First10	Here	1
202	5879	3	Lantana	103	2017-07-18-16-32-27	0	3	x	-20	0	60.4	21.9	59.7	21.8	60.9	0.509	60	First10	Here	2
203	5880	3	Lantana	103	2017-07-18-16-32-29	0	3	x	-20	0	60.4	21.9	59.7	21.8	60.9	0.509	60	First10	Here	3
204	5881	3	Lantana	103	2017-07-18-16-32-31	0	3	x	-20	0	60.4	21.9	59.7	21.8	60.9	0.509	60	First10	Here	4
205	5882	3	Lantana	103	2017-07-18-16-32-33	0	3	x	-20	0	60.4	21.9	59.7	21.8	60.9	0.509	60	First10	Here	5
206	5883	3	Lantana	103	2017-07-18-16-32-35	0	3	x	-20	0	60.4	21.9	59.7	21.8	60.9	0.509	60	First10	Here	6
207	5884	3	Lantana	103	2017-07-18-16-32-37	0	3	x	-20	0	60.4	21.9	59.7	21.8	60.9	0.509	60	First10	Here	7
208	5885	3	Lantana	103	2017-07-18-16-32-39	0	3	x	-20	0	60.5	21.9	59.7	21.9	60.9	0.409	60	First10	Here	8
209	5886	3	Lantana	103	2017-07-18-16-32-41	0	3	x	-20	0	60.4	21.9	59.6	21.8	60.8	0.398	60	First10	Here	9
210	5887	3	Lantana	103	2017-07-18-16-32-43	0	3	x	-20	0	60.5	21.9	59.6	21.8	60.8	0.298	60	First10	Here	10
211	5888	3	Lantana	103	2017-07-18-16-32-45	0	3	x	-20	0	60.5	21.9	59.6	21.8	60.8	0.298	60			11
212	5889	3	Lantana	103	2017-07-18-16-32-47	0	3	x	-20	0	60.4	21.9	59.6	21.8	60.8	0.398	60			12
213	5890	3	Lantana	103	2017-07-18-16-32-49	0	3	x	-20	0	60.5	21.9	59.6	21.8	60.8	0.298	60			13
214	5891	3	Lantana	103	2017-07-18-16-32-51	0	3	x	-20	0	60.5	21.9	59.6	21.8	60.8	0.298	60			14
215	5892	3	Lantana	103	2017-07-18-16-32-53	0	3	x	-20	0	60.5	21.9	59.6	21.8	60.8	0.298	60			15
216	5893	3	Lantana	103	2017-07-18-16-32-55	0	3	x	-20	0	60.5	21.9	59.6	21.8	60.8	0.298	60			16
217	5894	3	Lantana	103	2017-07-18-16-32-57	0	3	x	-20	0	60.5	21.9	59.6	21.8	60.8	0.298	60			17
218	5895	3	Lantana	103	2017-07-18-16-32-59	0	3	x	-20	0	60.5	21.9	59.6	21.8	60.8	0.298	60			18
219	5896	3	Lantana	103	2017-07-18-16-33-01	0	3	x	-20	0	60.5	21.9	59.7	21.8	60.9	0.409	60			19
220	5897	3	Lantana	103	2017-07-18-16-33-03	0	3	x	-20	0	60.5	21.9	59.7	21.8	60.9	0.409	60			20
221	5898	3	Lantana	103	2017-07-18-16-33-05	0	3	x	-20	0	60.5	21.9	59.7	21.8	60.9	0.409	60			21
222	5899	3	Lantana	103	2017-07-18-16-33-07	0	3	x	-20	0	60.5	21.9	59.8	21.8	61	0.52	60			22
223	5900	3	Lantana	103	2017-07-18-16-33-09	0	3	x	-20	0	60.5	21.9	59.8	21.8	61	0.52	60			23
224	5901	3	Lantana	103	2017-07-18-16-33-11	0	3	x	-20	0	60.5	21.9	59.8	21.8	61	0.52	60			24
225	5902	3	Lantana	103	2017-07-18-16-33-13	0	3	x	-20	0	60.5	21.9	59.8	21.8	61	0.52	60			25
226	5903	3	Lantana	103	2017-07-18-16-33-15	0	3	x	-20	0	60.5	21.9	59.8	21.8	61	0.52	60			26
227	5904	3	Lantana	103	2017-07-18-16-33-17	0	3	x	-20	0	60.5	21.9	59.8	21.8	61	0.52	60			27
228	5905	3	Lantana	103	2017-07-18-16-33-19	0	3	x	-20	0	60.5	21.9	59.7	21.8	60.9	0.409	60			28
229	5906	3	Lantana	103	2017-07-18-16-33-21	0	3	x	-20	0	60.5	21.9	59.7	21.8	60.9	0.409	60			29
230	5907	3	Lantana	103	2017-07-18-16-33-23	0	3	x	-20	0	60.5	21.9	59.7	21.8	60.9	0.409	60			30
231	5908	3	Lantana	103	2017-07-18-16-33-25	0	3	x	-20	0	60.4	21.9	59.7	21.8	60.9	0.509	60			31
232	5909	3	Lantana	103	2017-07-18-16-33-27	0	3	x	-20	0	60.5	21.9	59.8	21.8	61	0.52	60			32
233	5910	3	Lantana	103	2017-07-18-16-33-29	0	3	x	-20	0	60.5	21.9	59.8	21.8	61	0.52	60			33
234	5911	3	Lantana	103	2017-07-18-16-33-31	0	3	x	-20	0	60.5	21.9	59.8	21.8	61	0.52	60			34
235	5912	3	Lantana	103	2017-07-18-16-33-33	0	3	x	-20	0	60.5	21.9	59.9	21.8	61.1	0.631	60			35
236	5913	3	Lantana	103	2017-07-18-16-33-35	0	3	x	-20	0	60.5	21.9	59.8	21.8	61	0.52	60			36
237	5914	3	Lantana	103	2017-07-18-16-33-37	0	3	x	-20	0	60.5	21.9	59.8	21.8	61	0.52	60			37
238	5915	3	Lantana	103	2017-07-18-16-33-39	0	3	x	-20	0	60.5	21.9	59.8	21.8	61	0.52	60			38
239	5916	3	Lantana	103	2017-07-18-16-33-41	0	3	x	-20	0	60.5	21.9	59.8	21.8	61	0.52	60			39
240	5917	3	Lantana	103	2017-07-18-16-33-43	0	3	x	-20	0	60.5	21.9	59.8	21.8	61	0.52	60			40
241	5918	3	Lantana	103	2017-07-18-16-33-45	0	3	x	-20	0	60.5	21.9	59.8	21.8	61	0.52	60			41
242	5919	3	Lantana	103	2017-07-18-16-33-47	0	3	x	-20	0	60.5	21.9	59.8	21.8	61	0.52	60			42
243	5920	3	Lantana	103	2017-07-18-16-33-49	0	3	x	-20	0	60.5	21.9	59.8	21.8	61	0.52	60			43
244	5921	3	Lantana	103	2017-07-18-16-33-51	0	3	x	-20	0	60.5	21.9	59.7	21.8	60.9	0.409	60			44
245	5922	3	Lantana	103	2017-07-18-16-33-53	0	3	x	-20	0	60.5	21.9	59.7	21.8	60.9	0.409	60			45
246	5923	3	Lantana	103	2017-07-18-16-33-55	0	3	x	-20	0	60.5	21.9	59.8	21.8	61	0.52	60			46
247	5924	3	Lantana	103	2017-07-18-16-33-57	0	3	x	-20	0	60.5	21.9	59.8	21.8	61	0.52	60			47
248	5925	3	Lantana	103	2017-07-18-16-33-59	0	3	x	-20	0	60.5	21.9	59.8	21.8	61	0.52	60			48
249	5926	3	Lantana	103	2017-07-18-16-34-01	0	3	x	-20	0	60.5	21.9	59.8	21.8	61	0.52	60			49
250	5927	3	Lantana	103	2017-07-18-16-34-03	0	3	x	-20	0	60.5	21.9	59.8	21.8	61	0.52	60			50
251	5928	3	Lantana	103	2017-07-18-16-34-05	0	3	x	-20	0	60.5	21.9	59.8	21.8	61	0.52	60			51
252	5929	3	Lantana	103	2017-07-18-16-34-07	0	3	x	-20	0	60.5	21.9	59.8	21.8	61	0.52	60			52
253	5930	3	Lantana	103	2017-07-18-16-34-09	0	3	x	-20	0	60.5	21.9	59.8	21.8	61	0.52	60			53
254	5931	3	Lantana	103	2017-07-18-16-34-11	0	3	x	-20	0	60.5	21.9	59.8	21.8	61	0.52	60			54
255	5932	3	Lantana	103	2017-07-18-16-34-13	0	3	x	-20	0	60.5	21.9	59.8	21.8	61	0.52	60			55
256	5933	3	Lantana	103	2017-07-18-16-34-15	0	3	x	-20	0	60.5	21.9	59.8	21.8	61	0.52	60			56
257	5934	3	Lantana	103	2017-07-18-16-34-17	0	3	x	-20	0	60.5	21.9	59.8	21.8	61	0.52	60			57
258	5935	3	Lantana	103	2017-07-18-16-34-19	0	3	x	-20	0	60.5	21.9	59.8	21.8	61	0.52	60			58
259	5936	3	Lantana	103	2017-07-18-16-34-21	0	3	x	-20	0	60.5	21.9	59.9	21.8	61.1	0.631	60			59
260	5937	3	Lantana	103	2017-07-18-16-34-23	0	3	x	-20	0	60.5	21.9	59.9	21.8	61.1	0.631	60			60
261	5938	3	Lantana	103	2017-07-18-16-34-25	0	3	x	-20	0	60.5	21.9	59.9	21.8	61.1	0.631	60			61
262	5939	3	Lantana	103	2017-07-18-16-34-27	0	3	x	-20	0	60.5	21.9	59.9	21.8	61.1	0.631	60			62
263	5940	3	Lantana	103	2017-07-18-16-34-29	0	3	x	-20	0	60.6	21.9	59.8	21.8	61	0.42	60			63
264	5941	3	Lantana	103	2017-07-18-16-34-31	0	3	x	-20	0	60.5	21.9	59.9	21.8	61.1	0.631	60			64
265	5942	3	Lantana	103	2017-07-18-16-34-33	0	3	x	-20	0	60.5	21.9	59.9	21.8	61.1	0.631	60			65
266	5943	3	Lantana	103	2017-07-18-16-34-35	0	3	x	-20	0	60.6	21.9	59.8	21.8	61	0.42	60			66
267	5944	3	Lantana	103	2017-07-18-16-34-37	0	3	x	-20	0	60.5	21.9	59.8	21.8	61	0.52	60			67
268	5945	3	Lantana	103	2017-07-18-16-34-39	0	3	x	-20	0	60.6	21.9	59.9	21.8	61.1	0.531	60			68
269	5946	3	Lantana	103	2017-07-18-16-34-41	0	3	x	-20	0	60.6	21.9	59.8	21.8	61	0.42	60			69
270	5947	3	Lantana	103	2017-07-18-16-34-43	0	3	x	-20	0	60.6	21.9	59.8	21.8	61	0.42	60			70
271	5948	3	Lantana	103	2017-07-18-16-34-45	0	3	x	-20	0	60.6	21.9	59.8	21.8	61	0.42	60			71
272	5949	3	Lantana	103	2017-07-18-16-34-47	0	3	x	-20	0	60.6	21.9	59.8	21.8	61	0.42	60			72
273	5950	3	Lantana	103	2017-07-18-16-34-49	0	3	x	-20	0	60.6	21.9	59.8	21.8	61	0.42	60			73
274	5951	3	Lantana	103	2017-07-18-16-34-51	0	3	x	-20	0	60.6	21.9	59.7	21.8	60.9	0.309	60			74
275	5952	3	Lantana	103	2017-07-18-16-34-53	0	3	x	-20	0	60.6	21.9	59.7	21.8	60.9	0.309	60			75
276	5953	3	Lantana	103	2017-07-18-16-34-56	0	3	x	-20	0	60.6	21.9	59.7	21.8	60.9	0.309	60			76
277	5954	3	Lantana	103	2017-07-18-16-34-58	0	3	x	-20	0	60.6	21.9	59.7	21.8	60.9	0.309	60			77
278	5955	3	Lantana	103	2017-07-18-16-35-00	0	3	x	-20	0	60.6	21.9	59.7	21.8	60.9	0.309	60			78
279	5956	3	Lantana	103	2017-07-18-16-35-02	0	3	x	-20	0	60.6	21.9	59.7	21.8	60.9	0.309	60			79
280	5957	3	Lantana	103	2017-07-18-16-35-04	0	3	x	-20	0	60.6	21.9	59.7	21.8	60.9	0.309	60			80
281	5958	3	Lantana	103	2017-07-18-16-35-06	0	3	x	-20	0	60.6	21.9	59.7	21.8	60.9	0.309	60			81
282	5959	3	Lantana	103	2017-07-18-16-35-08	0	3	x	-20	0	60.6	21.9	59.7	21.8	60.9	0.309	60			82
283	5960	3	Lantana	103	2017-07-18-16-35-10	0	3	x	-20	0	60.6	21.9	59.7	21.8	60.9	0.309	60			83
284	5961	3	Lantana	103	2017-07-18-16-35-12	0	3	x	-20	0	60.6	21.9	59.7	21.8	60.9	0.309	60			84
285	5962	3	Lantana	103	2017-07-18-16-35-14	0	3	x	-20	0	60.6	21.9	59.7	21.8	60.9	0.309	60			85
286	5963	3	Lantana	103	2017-07-18-16-35-16	0	3	x	-20	0	60.6	21.9	59.7	21.8	60.9	0.309	60			86
287	5964	3	Lantana	103	2017-07-18-16-35-18	0	3	x	-20	0	60.6	21.9	59.7	21.8	60.9	0.309	60			87
288	5965	3	Lantana	103	2017-07-18-16-35-20	0	3	x	-20	0	60.6	21.9	59.7	21.8	60.9	0.309	60			88
289	5966	3	Lantana	103	2017-07-18-16-35-22	0	3	x	-20	0	60.6	21.9	59.7	21.8	60.9	0.309	60			89
290	5967	3	Lantana	103	2017-07-18-16-35-24	0	3	x	-20	0	60.6	21.9	59.7	21.8	60.9	0.309	60			90
291	5968	3	Lantana	103	2017-07-18-16-35-26	0	3	x	-20	0	60.6	21.9	59.7	21.8	60.9	0.309	60	Last10	Here	91
292	5969	3	Lantana	103	2017-07-18-16-35-28	0	3	x	-20	0	60.6	21.9	59.7	21.8	60.9	0.309	60	Last10	Here	92
293	5970	3	Lantana	103	2017-07-18-16-35-30	0	3	x	-20	0	60.6	21.9	59.7	21.8	60.9	0.309	60	Last10	Here	93
294	5971	3	Lantana	103	2017-07-18-16-35-32	0	3	x	-20	0	60.6	21.9	59.7	21.8	60.9	0.309	60	Last10	Here	94
295	5972	3	Lantana	103	2017-07-18-16-35-34	0	3	x	-20	0	60.6	21.9	59.7	21.8	60.9	0.309	60	Last10	Here	95
296	5973	3	Lantana	103	2017-07-18-16-35-36	0	3	x	-20	0	60.6	21.9	59.7	21.8	60.9	0.309	60	Last10	Here	96
297	5974	3	Lantana	103	2017-07-18-16-35-38	0	3	x	-20	0	60.6	21.9	59.8	21.8	61	0.42	60	Last10	Here	97
298	5975	3	Lantana	103	2017-07-18-16-35-40	0	3	x	-20	0	60.6	21.9	59.8	21.8	61	0.42	60	Last10	Here	98
299	5976	3	Lantana	103	2017-07-18-16-35-42	0	3	x	-20	0	60.6	21.9	59.8	21.8	61	0.42	60	Last10	Here	99
300	5977	3	Lantana	103	2017-07-18-16-35-44	0	3	x	-20	0	60.6	21.9	59.8	21.8	61	0.42	60	Last10	Here	100
301	5978	3	Lantana	103	2017-07-18-16-36-16	0	3	x	-15	0	60.6	21.9	59.8	21.8	61	0.42	61	First10	Here	1
302	5979	3	Lantana	103	2017-07-18-16-36-18	0	3	x	-15	0	60.6	21.9	59.8	21.8	61	0.42	61	First10	Here	2
303	5980	3	Lantana	103	2017-07-18-16-36-20	0	3	x	-15	0	60.6	21.9	59.8	21.8	61	0.42	61	First10	Here	3
304	5981	3	Lantana	103	2017-07-18-16-36-22	0	3	x	-15	0	60.6	21.9	59.8	21.8	61	0.42	61	First10	Here	4
305	5982	3	Lantana	103	2017-07-18-16-36-24	0	3	x	-15	0	60.6	21.9	59.8	21.8	61	0.42	61	First10	Here	5
306	5983	3	Lantana	103	2017-07-18-16-36-26	0	3	x	-15	0	60.6	21.9	59.8	21.8	61	0.42	61	First10	Here	6
307	5984	3	Lantana	103	2017-07-18-16-36-28	0	3	x	-15	0	60.6	21.9	59.8	21.8	61	0.42	61	First10	Here	7
308	5985	3	Lantana	103	2017-07-18-16-36-30	0	3	x	-15	0	60.6	21.9	59.8	21.8	61	0.42	61	First10	Here	8
309	5986	3	Lantana	103	2017-07-18-16-36-32	0	3	x	-15	0	60.6	21.9	59.8	21.8	61	0.42	61	First10	Here	9
310	5987	3	Lantana	103	2017-07-18-16-36-34	0	3	x	-15	0	60.6	21.9	59.8	21.8	61	0.42	61	First10	Here	10
311	5988	3	Lantana	103	2017-07-18-16-36-36	0	3	x	-15	0	60.7	21.9	59.8	21.8	61	0.32	61			11
312	5989	3	Lantana	103	2017-07-18-16-36-38	0	3	x	-15	0	60.6	21.9	59.8	21.8	61	0.42	61			12
313	5990	3	Lantana	103	2017-07-18-16-36-40	0	3	x	-15	0	60.6	21.9	59.8	21.8	61	0.42	61			13
314	5991	3	Lantana	103	2017-07-18-16-36-42	0	3	x	-15	0	60.7	21.9	59.9	21.8	61.1	0.431	61			14
315	5992	3	Lantana	103	2017-07-18-16-36-44	0	3	x	-15	0	60.6	21.9	59.9	21.8	61.1	0.531	61			15
316	5993	3	Lantana	103	2017-07-18-16-36-46	0	3	x	-15	0	60.6	21.9	60	21.8	61.2	0.642	61			16
317	5994	3	Lantana	103	2017-07-18-16-36-48	0	3	x	-15	0	60.7	21.9	60	21.8	61.2	0.542	61			17
318	5995	3	Lantana	103	2017-07-18-16-36-50	0	3	x	-15	0	60.6	21.9	60.1	21.8	61.4	0.754	61			18
319	5996	3	Lantana	103	2017-07-18-16-36-52	0	3	x	-15	0	60.7	21.9	60.1	21.8	61.4	0.654	61			19
320	5997	3	Lantana	103	2017-07-18-16-36-54	0	3	x	-15	0	60.7	21.9	60.1	21.8	61.4	0.654	61			20
321	5998	3	Lantana	103	2017-07-18-16-36-56	0	3	x	-15	0	60.7	21.9	60.1	21.8	61.4	0.654	61			21
322	5999	3	Lantana	103	2017-07-18-16-36-58	0	3	x	-15	0	60.6	21.9	60.2	21.8	61.5	0.865	61			22
323	6000	3	Lantana	103	2017-07-18-16-37-00	0	3	x	-15	0	60.7	21.9	60.3	21.8	61.6	0.876	61			23
324	6001	3	Lantana	103	2017-07-18-16-37-02	0	3	x	-15	0	60.6	21.9	60.4	21.8	61.7	1.087	61			24
325	6002	3	Lantana	103	2017-07-18-16-37-04	0	3	x	-15	0	60.7	21.9	60.4	21.8	61.7	0.987	61			25
326	6003	3	Lantana	103	2017-07-18-16-37-06	0	3	x	-15	0	60.7	21.9	60.3	21.8	61.6	0.876	61			26
327	6004	3	Lantana	103	2017-07-18-16-37-08	0	3	x	-15	0	60.7	21.9	60.2	21.8	61.5	0.765	61			27
328	6005	3	Lantana	103	2017-07-18-16-37-10	0	3	x	-15	0	60.7	21.9	60.2	21.8	61.5	0.765	61			28
329	6006	3	Lantana	103	2017-07-18-16-37-12	0	3	x	-15	0	60.7	21.9	60.2	21.8	61.5	0.765	61			29
330	6007	3	Lantana	103	2017-07-18-16-37-14	0	3	x	-15	0	60.7	21.9	60.2	21.8	61.5	0.765	61			30
331	6008	3	Lantana	103	2017-07-18-16-37-16	0	3	x	-15	0	60.7	21.9	60.2	21.8	61.5	0.765	61			31
332	6009	3	Lantana	103	2017-07-18-16-37-18	0	3	x	-15	0	60.7	21.9	60.3	21.8	61.6	0.876	61			32
333	6010	3	Lantana	103	2017-07-18-16-37-20	0	3	x	-15	0	60.7	21.9	60.3	21.8	61.6	0.876	61			33
334	6011	3	Lantana	103	2017-07-18-16-37-22	0	3	x	-15	0	60.7	21.9	60.4	21.8	61.7	0.987	61			34
335	6012	3	Lantana	103	2017-07-18-16-37-24	0	3	x	-15	0	60.7	21.9	60.4	21.8	61.7	0.987	61			35
336	6013	3	Lantana	103	2017-07-18-16-37-26	0	3	x	-15	0	60.7	21.9	60.4	21.8	61.7	0.987	61			36
337	6014	3	Lantana	103	2017-07-18-16-37-28	0	3	x	-15	0	60.7	21.9	60.4	21.8	61.7	0.987	61			37
338	6015	3	Lantana	103	2017-07-18-16-37-30	0	3	x	-15	0	60.7	21.9	60.3	21.8	61.6	0.876	61			38
339	6016	3	Lantana	103	2017-07-18-16-37-32	0	3	x	-15	0	60.7	21.9	60.3	21.8	61.6	0.876	61			39
340	6017	3	Lantana	103	2017-07-18-16-37-34	0	3	x	-15	0	60.7	21.9	60.3	21.8	61.6	0.876	61			40
341	6018	3	Lantana	103	2017-07-18-16-37-36	0	3	x	-15	0	60.7	21.9	60.3	21.8	61.6	0.876	61			41
342	6019	3	Lantana	103	2017-07-18-16-37-38	0	3	x	-15	0	60.7	21.9	60.3	21.8	61.6	0.876	61			42
343	6020	3	Lantana	103	2017-07-18-16-37-40	0	3	x	-15	0	60.7	21.9	60.2	21.8	61.5	0.765	61			43
344	6021	3	Lantana	103	2017-07-18-16-37-42	0	3	x	-15	0	60.7	21.9	60.1	21.8	61.4	0.654	61			44
345	6022	3	Lantana	103	2017-07-18-16-37-44	0	3	x	-15	0	60.7	21.9	60.1	21.8	61.4	0.654	61			45
346	6023	3	Lantana	103	2017-07-18-16-37-46	0	3	x	-15	0	60.7	21.9	60.2	21.8	61.5	0.765	61			46
347	6024	3	Lantana	103	2017-07-18-16-37-48	0	3	x	-15	0	60.8	21.9	60.3	21.8	61.6	0.776	61			47
348	6025	3	Lantana	103	2017-07-18-16-37-50	0	3	x	-15	0	60.7	21.9	60.3	21.8	61.6	0.876	61			48
349	6026	3	Lantana	103	2017-07-18-16-37-52	0	3	x	-15	0	60.7	21.9	60.3	21.8	61.6	0.876	61			49
350	6027	3	Lantana	103	2017-07-18-16-37-54	0	3	x	-15	0	60.7	21.9	60.3	21.8	61.6	0.876	61			50
351	6028	3	Lantana	103	2017-07-18-16-37-56	0	3	x	-15	0	60.7	21.9	60.3	21.8	61.6	0.876	61			51
352	6029	3	Lantana	103	2017-07-18-16-37-58	0	3	x	-15	0	60.8	21.9	60.2	21.8	61.5	0.665	61			52
353	6030	3	Lantana	103	2017-07-18-16-38-00	0	3	x	-15	0	60.8	21.9	60.2	21.8	61.5	0.665	61			53
354	6031	3	Lantana	103	2017-07-18-16-38-02	0	3	x	-15	0	60.8	21.9	60.1	21.8	61.4	0.554	61			54
355	6032	3	Lantana	103	2017-07-18-16-38-04	0	3	x	-15	0	60.8	21.9	60.1	21.8	61.4	0.554	61			55
356	6033	3	Lantana	103	2017-07-18-16-38-06	0	3	x	-15	0	60.8	21.9	60.1	21.8	61.4	0.554	61			56
357	6034	3	Lantana	103	2017-07-18-16-38-08	0	3	x	-15	0	60.8	21.9	60.2	21.8	61.5	0.665	61			57
358	6035	3	Lantana	103	2017-07-18-16-38-10	0	3	x	-15	0	60.8	21.9	60.3	21.8	61.6	0.776	61			58
359	6036	3	Lantana	103	2017-07-18-16-38-12	0	3	x	-15	0	60.8	21.9	60.3	21.8	61.6	0.776	61			59
360	6037	3	Lantana	103	2017-07-18-16-38-14	0	3	x	-15	0	60.8	21.9	60.3	21.8	61.6	0.776	61			60
361	6038	3	Lantana	103	2017-07-18-16-38-16	0	3	x	-15	0	60.8	21.9	60.3	21.8	61.6	0.776	61			61
362	6039	3	Lantana	103	2017-07-18-16-38-18	0	3	x	-15	0	60.8	21.9	60.2	21.8	61.5	0.665	61			62
363	6040	3	Lantana	103	2017-07-18-16-38-20	0	3	x	-15	0	60.8	21.9	60.2	21.8	61.5	0.665	61			63
364	6041	3	Lantana	103	2017-07-18-16-38-22	0	3	x	-15	0	60.8	21.9	60.2	21.8	61.5	0.665	61			64
365	6042	3	Lantana	103	2017-07-18-16-38-24	0	3	x	-15	0	60.8	21.9	60.3	21.8	61.6	0.776	61			65
366	6043	3	Lantana	103	2017-07-18-16-38-26	0	3	x	-15	0	60.7	21.9	60.4	21.8	61.7	0.987	61			66
367	6044	3	Lantana	103	2017-07-18-16-38-28	0	3	x	-15	0	60.8	21.9	60.3	21.8	61.6	0.776	61			67
368	6045	3	Lantana	103	2017-07-18-16-38-30	0	3	x	-15	0	60.8	21.9	60.4	21.8	61.7	0.887	61			68
369	6046	3	Lantana	103	2017-07-18-16-38-32	0	3	x	-15	0	60.8	21.9	60.5	21.8	61.8	0.998	61			69
370	6047	3	Lantana	103	2017-07-18-16-38-34	0	3	x	-15	0	60.8	21.9	60.5	21.8	61.8	0.998	61			70
371	6048	3	Lantana	103	2017-07-18-16-38-36	0	3	x	-15	0	60.8	21.9	60.5	21.8	61.8	0.998	61			71
372	6049	3	Lantana	103	2017-07-18-16-38-38	0	3	x	-15	0	60.8	21.9	60.5	21.8	61.8	0.998	61			72
373	6050	3	Lantana	103	2017-07-18-16-38-40	0	3	x	-15	0	60.8	21.9	60.4	21.8	61.7	0.887	61			73
374	6051	3	Lantana	103	2017-07-18-16-38-42	0	3	x	-15	0	60.8	21.9	60.4	21.8	61.7	0.887	61			74
375	6052	3	Lantana	103	2017-07-18-16-38-44	0	3	x	-15	0	60.8	21.9	60.4	21.8	61.7	0.887	61			75
376	6053	3	Lantana	103	2017-07-18-16-38-46	0	3	x	-15	0	60.8	21.9	60.5	21.8	61.8	0.998	61			76
377	6054	3	Lantana	103	2017-07-18-16-38-48	0	3	x	-15	0	60.8	21.9	60.5	21.8	61.8	0.998	61			77
378	6055	3	Lantana	103	2017-07-18-16-38-50	0	3	x	-15	0	60.8	21.9	60.6	21.8	61.9	1.109	61			78
379	6056	3	Lantana	103	2017-07-18-16-38-52	0	3	x	-15	0	60.8	21.9	60.6	21.8	61.9	1.109	61			79
380	6057	3	Lantana	103	2017-07-18-16-38-54	0	3	x	-15	0	60.8	21.9	60.7	21.8	62	1.22	61			80
381	6058	3	Lantana	103	2017-07-18-16-38-56	0	3	x	-15	0	60.8	21.9	60.8	21.8	62.1	1.331	61			81
382	6059	3	Lantana	103	2017-07-18-16-38-58	0	3	x	-15	0	60.8	21.9	60.7	21.8	62	1.22	61			82
383	6060	3	Lantana	103	2017-07-18-16-39-00	0	3	x	-15	0	60.8	21.9	60.7	21.8	62	1.22	61			83
384	6061	3	Lantana	103	2017-07-18-16-39-02	0	3	x	-15	0	60.8	21.9	60.7	21.8	62	1.22	61			84
385	6062	3	Lantana	103	2017-07-18-16-39-04	0	3	x	-15	0	60.8	21.9	60.7	21.8	62	1.22	61			85
386	6063	3	Lantana	103	2017-07-18-16-39-06	0	3	x	-15	0	60.8	21.9	60.7	21.8	62	1.22	61			86
387	6064	3	Lantana	103	2017-07-18-16-39-08	0	3	x	-15	0	60.8	21.9	60.7	21.8	62	1.22	61			87
388	6065	3	Lantana	103	2017-07-18-16-39-10	0	3	x	-15	0	60.8	21.9	60.5	21.8	61.8	0.998	61			88
389	6066	3	Lantana	103	2017-07-18-16-39-12	0	3	x	-15	0	60.7	21.9	60.5	21.8	61.8	1.098	61			89
390	6067	3	Lantana	103	2017-07-18-16-39-14	0	3	x	-15	0	60.8	21.9	60.5	21.8	61.8	0.998	61			90
391	6068	3	Lantana	103	2017-07-18-16-39-16	0	3	x	-15	0	60.7	21.9	60.4	21.8	61.7	0.987	61	Last10	Here	91
392	6069	3	Lantana	103	2017-07-18-16-39-18	0	3	x	-15	0	60.7	21.9	60.3	21.8	61.6	0.876	61	Last10	Here	92
393	6070	3	Lantana	103	2017-07-18-16-39-20	0	3	x	-15	0	60.7	21.9	60.3	21.8	61.6	0.876	61	Last10	Here	93
394	6071	3	Lantana	103	2017-07-18-16-39-22	0	3	x	-15	0	60.7	21.9	60.2	21.8	61.5	0.765	61	Last10	Here	94
395	6072	3	Lantana	103	2017-07-18-16-39-24	0	3	x	-15	0	60.8	21.9	60.2	21.8	61.5	0.665	61	Last10	Here	95
396	6073	3	Lantana	103	2017-07-18-16-39-26	0	3	x	-15	0	60.8	21.9	60.2	21.8	61.5	0.665	61	Last10	Here	96
397	6074	3	Lantana	103	2017-07-18-16-39-28	0	3	x	-15	0	60.8	21.9	60.2	21.8	61.5	0.665	61	Last10	Here	97
398	6075	3	Lantana	103	2017-07-18-16-39-30	0	3	x	-15	0	60.8	21.9	60.2	21.8	61.5	0.665	61	Last10	Here	98
399	6076	3	Lantana	103	2017-07-18-16-39-32	0	3	x	-15	0	60.8	21.9	60.2	21.8	61.5	0.665	61	Last10	Here	99
400	6077	3	Lantana	103	2017-07-18-16-39-34	0	3	x	-15	0	60.8	21.9	60.1	21.8	61.4	0.554	61	Last10	Here	100
401	6078	3	Lantana	103	2017-07-18-16-40-07	0	3	x	-10	0	60.8	21.9	60.4	21.8	61.7	0.887	62	First10	Here	1
402	6079	3	Lantana	103	2017-07-18-16-40-09	0	3	x	-10	0	60.8	21.9	60.4	21.8	61.7	0.887	62	First10	Here	2
403	6080	3	Lantana	103	2017-07-18-16-40-11	0	3	x	-10	0	60.8	21.9	60.4	21.8	61.7	0.887	62	First10	Here	3
404	6081	3	Lantana	103	2017-07-18-16-40-13	0	3	x	-10	0	60.8	21.9	60.4	21.8	61.7	0.887	62	First10	Here	4
405	6082	3	Lantana	103	2017-07-18-16-40-15	0	3	x	-10	0	60.8	21.9	60.4	21.8	61.7	0.887	62	First10	Here	5
406	6083	3	Lantana	103	2017-07-18-16-40-17	0	3	x	-10	0	60.8	21.9	60.4	21.8	61.7	0.887	62	First10	Here	6
407	6084	3	Lantana	103	2017-07-18-16-40-19	0	3	x	-10	0	60.8	21.9	60.3	21.8	61.6	0.776	62	First10	Here	7
408	6085	3	Lantana	103	2017-07-18-16-40-21	0	3	x	-10	0	60.8	21.9	60.4	21.8	61.7	0.887	62	First10	Here	8
409	6086	3	Lantana	103	2017-07-18-16-40-23	0	3	x	-10	0	60.8	21.9	60.4	21.8	61.7	0.887	62	First10	Here	9
410	6087	3	Lantana	103	2017-07-18-16-40-25	0	3	x	-10	0	60.8	21.9	60.4	21.8	61.7	0.887	62	First10	Here	10
411	6088	3	Lantana	103	2017-07-18-16-40-27	0	3	x	-10	0	60.8	21.9	60.4	21.8	61.7	0.887	62			11
412	6089	3	Lantana	103	2017-07-18-16-40-29	0	3	x	-10	0	60.8	21.9	60.4	21.8	61.7	0.887	62			12
413	6090	3	Lantana	103	2017-07-18-16-40-31	0	3	x	-10	0	60.8	21.9	60.3	21.8	61.6	0.776	62			13
414	6091	3	Lantana	103	2017-07-18-16-40-33	0	3	x	-10	0	60.8	21.9	60.3	21.8	61.6	0.776	62			14
415	6092	3	Lantana	103	2017-07-18-16-40-35	0	3	x	-10	0	60.8	21.9	60.3	21.8	61.6	0.776	62			15
416	6093	3	Lantana	103	2017-07-18-16-40-37	0	3	x	-10	0	60.8	21.9	60.3	21.8	61.6	0.776	62			16
417	6094	3	Lantana	103	2017-07-18-16-40-39	0	3	x	-10	0	60.8	21.9	60.3	21.8	61.6	0.776	62			17
418	6095	3	Lantana	103	2017-07-18-16-40-41	0	3	x	-10	0	60.8	21.9	60.3	21.8	61.6	0.776	62			18
419	6096	3	Lantana	103	2017-07-18-16-40-43	0	3	x	-10	0	60.8	21.9	60.4	21.8	61.7	0.887	62			19
420	6097	3	Lantana	103	2017-07-18-16-40-45	0	3	x	-10	0	60.8	21.9	60.5	21.8	61.8	0.998	62			20
421	6098	3	Lantana	103	2017-07-18-16-40-47	0	3	x	-10	0	60.8	21.9	60.5	21.8	61.8	0.998	62			21
422	6099	3	Lantana	103	2017-07-18-16-40-49	0	3	x	-10	0	60.8	21.9	60.4	21.8	61.7	0.887	62			22
423	6100	3	Lantana	103	2017-07-18-16-40-51	0	3	x	-10	0	60.8	21.9	60.3	21.8	61.6	0.776	62			23
424	6101	3	Lantana	103	2017-07-18-16-40-53	0	3	x	-10	0	60.8	21.9	60.3	21.8	61.6	0.776	62			24
425	6102	3	Lantana	103	2017-07-18-16-40-55	0	3	x	-10	0	60.8	21.9	60.3	21.8	61.6	0.776	62			25
426	6103	3	Lantana	103	2017-07-18-16-40-57	0	3	x	-10	0	60.8	21.9	60.4	21.8	61.7	0.887	62			26
427	6104	3	Lantana	103	2017-07-18-16-40-59	0	3	x	-10	0	60.8	21.9	60.4	21.8	61.7	0.887	62			27
428	6105	3	Lantana	103	2017-07-18-16-41-01	0	3	x	-10	0	60.8	21.9	60.4	21.8	61.7	0.887	62			28
429	6106	3	Lantana	103	2017-07-18-16-41-03	0	3	x	-10	0	60.9	21.9	60.4	21.8	61.7	0.787	62			29
430	6107	3	Lantana	103	2017-07-18-16-41-05	0	3	x	-10	0	60.9	21.9	60.4	21.8	61.7	0.787	62			30
431	6108	3	Lantana	103	2017-07-18-16-41-07	0	3	x	-10	0	60.9	21.9	60.4	21.8	61.7	0.787	62			31
432	6109	3	Lantana	103	2017-07-18-16-41-09	0	3	x	-10	0	60.8	21.9	60.4	21.8	61.7	0.887	62			32
433	6110	3	Lantana	103	2017-07-18-16-41-11	0	3	x	-10	0	60.8	21.9	60.4	21.8	61.7	0.887	62			33
434	6111	3	Lantana	103	2017-07-18-16-41-13	0	3	x	-10	0	60.8	21.9	60.4	21.8	61.7	0.887	62			34
435	6112	3	Lantana	103	2017-07-18-16-41-15	0	3	x	-10	0	60.9	21.9	60.4	21.8	61.7	0.787	62			35
436	6113	3	Lantana	103	2017-07-18-16-41-17	0	3	x	-10	0	60.9	21.9	60.5	21.8	61.8	0.898	62			36
437	6114	3	Lantana	103	2017-07-18-16-41-19	0	3	x	-10	0	60.9	21.9	60.4	21.8	61.7	0.787	62			37
438	6115	3	Lantana	103	2017-07-18-16-41-21	0	3	x	-10	0	60.9	21.9	60.4	21.8	61.7	0.787	62			38
439	6116	3	Lantana	103	2017-07-18-16-41-23	0	3	x	-10	0	60.8	21.9	60.4	21.8	61.7	0.887	62			39
440	6117	3	Lantana	103	2017-07-18-16-41-25	0	3	x	-10	0	60.9	21.9	60.5	21.8	61.8	0.898	62			40
441	6118	3	Lantana	103	2017-07-18-16-41-27	0	3	x	-10	0	60.9	21.9	60.4	21.8	61.7	0.787	62			41
442	6119	3	Lantana	103	2017-07-18-16-41-29	0	3	x	-10	0	60.9	21.9	60.4	21.8	61.7	0.787	62			42
443	6120	3	Lantana	103	2017-07-18-16-41-31	0	3	x	-10	0	60.9	21.9	60.3	21.8	61.6	0.676	62			43
444	6121	3	Lantana	103	2017-07-18-16-41-33	0	3	x	-10	0	60.9	21.9	60.3	21.8	61.6	0.676	62			44
445	6122	3	Lantana	103	2017-07-18-16-41-35	0	3	x	-10	0	60.9	21.9	60.3	21.8	61.6	0.676	62			45
446	6123	3	Lantana	103	2017-07-18-16-41-37	0	3	x	-10	0	60.9	21.9	60.3	21.8	61.6	0.676	62			46
447	6124	3	Lantana	103	2017-07-18-16-41-39	0	3	x	-10	0	60.9	21.9	60.2	21.8	61.5	0.565	62			47
448	6125	3	Lantana	103	2017-07-18-16-41-41	0	3	x	-10	0	60.9	21.9	60.2	21.8	61.5	0.565	62			48
449	6126	3	Lantana	103	2017-07-18-16-41-43	0	3	x	-10	0	60.9	21.9	60.2	21.8	61.5	0.565	62			49
450	6127	3	Lantana	103	2017-07-18-16-41-45	0	3	x	-10	0	60.9	21.9	60.2	21.8	61.5	0.565	62			50
451	6128	3	Lantana	103	2017-07-18-16-41-47	0	3	x	-10	0	60.9	21.9	60.2	21.8	61.5	0.565	62			51
452	6129	3	Lantana	103	2017-07-18-16-41-49	0	3	x	-10	0	61	21.9	60.1	21.8	61.4	0.354	62			52
453	6130	3	Lantana	103	2017-07-18-16-41-51	0	3	x	-10	0	60.9	21.9	60.1	21.8	61.4	0.454	62			53
454	6131	3	Lantana	103	2017-07-18-16-41-53	0	3	x	-10	0	60.9	21.9	60.1	21.8	61.4	0.454	62			54
455	6132	3	Lantana	103	2017-07-18-16-41-55	0	3	x	-10	0	61	21.9	60	21.7	61.2	0.242	62			55
456	6133	3	Lantana	103	2017-07-18-16-41-57	0	3	x	-10	0	60.9	21.9	60.1	21.8	61.4	0.454	62			56
457	6134	3	Lantana	103	2017-07-18-16-41-59	0	3	x	-10	0	60.9	21.9	60.1	21.8	61.4	0.454	62			57
458	6135	3	Lantana	103	2017-07-18-16-42-01	0	3	x	-10	0	61	21.9	60.1	21.8	61.4	0.354	62			58
459	6136	3	Lantana	103	2017-07-18-16-42-03	0	3	x	-10	0	61	21.9	60	21.7	61.2	0.242	62			59
460	6137	3	Lantana	103	2017-07-18-16-42-05	0	3	x	-10	0	61	21.9	60.1	21.8	61.4	0.354	62			60
461	6138	3	Lantana	103	2017-07-18-16-42-07	0	3	x	-10	0	61	21.9	60.1	21.8	61.4	0.354	62			61
462	6139	3	Lantana	103	2017-07-18-16-42-09	0	3	x	-10	0	60.9	21.9	60.1	21.8	61.4	0.454	62			62
463	6140	3	Lantana	103	2017-07-18-16-42-11	0	3	x	-10	0	60.9	21.9	60.1	21.8	61.4	0.454	62			63
464	6141	3	Lantana	103	2017-07-18-16-42-13	0	3	x	-10	0	61	21.9	60.2	21.8	61.5	0.465	62			64
465	6142	3	Lantana	103	2017-07-18-16-42-15	0	3	x	-10	0	60.9	21.9	60.2	21.8	61.5	0.565	62			65
466	6143	3	Lantana	103	2017-07-18-16-42-17	0	3	x	-10	0	61	21.9	60.1	21.7	61.4	0.354	62			66
467	6144	3	Lantana	103	2017-07-18-16-42-19	0	3	x	-10	0	60.9	21.9	60.2	21.8	61.5	0.565	62			67
468	6145	3	Lantana	103	2017-07-18-16-42-21	0	3	x	-10	0	61	21.9	60.1	21.7	61.4	0.354	62			68
469	6146	3	Lantana	103	2017-07-18-16-42-23	0	3	x	-10	0	60.9	21.9	60.2	21.8	61.5	0.565	62			69
470	6147	3	Lantana	103	2017-07-18-16-42-25	0	3	x	-10	0	60.9	21.9	60.2	21.8	61.5	0.565	62			70
471	6148	3	Lantana	103	2017-07-18-16-42-27	0	3	x	-10	0	61	21.9	60.2	21.8	61.5	0.465	62			71
472	6149	3	Lantana	103	2017-07-18-16-42-29	0	3	x	-10	0	61	21.9	60.2	21.8	61.5	0.465	62			72
473	6150	3	Lantana	103	2017-07-18-16-42-31	0	3	x	-10	0	61	21.9	60.2	21.8	61.5	0.465	62			73
474	6151	3	Lantana	103	2017-07-18-16-42-33	0	3	x	-10	0	61	21.9	60.3	21.8	61.6	0.576	62			74
475	6152	3	Lantana	103	2017-07-18-16-42-35	0	3	x	-10	0	61	21.9	60.3	21.8	61.6	0.576	62			75
476	6153	3	Lantana	103	2017-07-18-16-42-37	0	3	x	-10	0	61	21.9	60.4	21.8	61.7	0.687	62			76
477	6154	3	Lantana	103	2017-07-18-16-42-39	0	3	x	-10	0	61	21.9	60.4	21.8	61.7	0.687	62			77
478	6155	3	Lantana	103	2017-07-18-16-42-41	0	3	x	-10	0	61	21.9	60.5	21.8	61.8	0.798	62			78
479	6156	3	Lantana	103	2017-07-18-16-42-43	0	3	x	-10	0	61	21.9	60.4	21.7	61.7	0.687	62			79
480	6157	3	Lantana	103	2017-07-18-16-42-45	0	3	x	-10	0	61	21.9	60.6	21.8	61.9	0.909	62			80
481	6158	3	Lantana	103	2017-07-18-16-42-47	0	3	x	-10	0	61	21.9	60.6	21.8	61.9	0.909	62			81
482	6159	3	Lantana	103	2017-07-18-16-42-49	0	3	x	-10	0	61	21.9	60.6	21.8	61.9	0.909	62			82
483	6160	3	Lantana	103	2017-07-18-16-42-51	0	3	x	-10	0	61	21.9	60.5	21.8	61.8	0.798	62			83
484	6161	3	Lantana	103	2017-07-18-16-42-53	0	3	x	-10	0	61	21.9	60.5	21.7	61.8	0.798	62			84
485	6162	3	Lantana	103	2017-07-18-16-42-55	0	3	x	-10	0	61	21.9	60.6	21.8	61.9	0.909	62			85
486	6163	3	Lantana	103	2017-07-18-16-42-57	0	3	x	-10	0	61	21.9	60.5	21.7	61.8	0.798	62			86
487	6164	3	Lantana	103	2017-07-18-16-42-59	0	3	x	-10	0	61	21.9	60.5	21.7	61.8	0.798	62			87
488	6165	3	Lantana	103	2017-07-18-16-43-01	0	3	x	-10	0	61	21.9	60.5	21.7	61.8	0.798	62			88
489	6166	3	Lantana	103	2017-07-18-16-43-03	0	3	x	-10	0	61	21.9	60.7	21.8	62	1.02	62			89
490	6167	3	Lantana	103	2017-07-18-16-43-05	0	3	x	-10	0	61	21.9	60.7	21.8	62	1.02	62			90
491	6168	3	Lantana	103	2017-07-18-16-43-07	0	3	x	-10	0	61	21.9	60.7	21.8	62	1.02	62	Last10	Here	91
492	6169	3	Lantana	103	2017-07-18-16-43-09	0	3	x	-10	0	61.1	21.9	60.6	21.7	61.9	0.809	62	Last10	Here	92
493	6170	3	Lantana	103	2017-07-18-16-43-11	0	3	x	-10	0	61.1	21.9	60.7	21.8	62	0.92	62	Last10	Here	93
494	6171	3	Lantana	103	2017-07-18-16-43-13	0	3	x	-10	0	61.1	21.9	60.6	21.7	61.9	0.809	62	Last10	Here	94
495	6172	3	Lantana	103	2017-07-18-16-43-15	0	3	x	-10	0	61.1	21.9	60.6	21.7	61.9	0.809	62	Last10	Here	95
496	6173	3	Lantana	103	2017-07-18-16-43-17	0	3	x	-10	0	61.1	21.9	60.5	21.7	61.8	0.698	62	Last10	Here	96
497	6174	3	Lantana	103	2017-07-18-16-43-19	0	3	x	-10	0	61.1	21.9	60.7	21.8	62	0.92	62	Last10	Here	97
498	6175	3	Lantana	103	2017-07-18-16-43-21	0	3	x	-10	0	61.1	21.9	60.7	21.8	62	0.92	62	Last10	Here	98
499	6176	3	Lantana	103	2017-07-18-16-43-23	0	3	x	-10	0	61.1	21.9	60.7	21.8	62	0.92	62	Last10	Here	99
500	6177	3	Lantana	103	2017-07-18-16-43-25	0	3	x	-10	0	61.1	21.9	60.5	21.7	61.8	0.698	62	Last10	Here	100
501	6178	3	Lantana	103	2017-07-18-16-43-57	0	3	x	-5	0	61.1	21.9	60.3	21.7	61.6	0.476	63	First10	Here	1
502	6179	3	Lantana	103	2017-07-18-16-43-59	0	3	x	-5	0	61.1	21.9	60.3	21.7	61.6	0.476	63	First10	Here	2
503	6180	3	Lantana	103	2017-07-18-16-44-01	0	3	x	-5	0	61.1	21.9	60.3	21.7	61.6	0.476	63	First10	Here	3
504	6181	3	Lantana	103	2017-07-18-16-44-03	0	3	x	-5	0	61.1	21.9	60.2	21.7	61.5	0.365	63	First10	Here	4
505	6182	3	Lantana	103	2017-07-18-16-44-05	0	3	x	-5	0	61.1	21.9	60.2	21.7	61.5	0.365	63	First10	Here	5
506	6183	3	Lantana	103	2017-07-18-16-44-07	0	3	x	-5	0	61	21.9	60.3	21.7	61.6	0.576	63	First10	Here	6
507	6184	3	Lantana	103	2017-07-18-16-44-09	0	3	x	-5	0	61.1	21.9	60.5	21.8	61.8	0.698	63	First10	Here	7
508	6185	3	Lantana	103	2017-07-18-16-44-11	0	3	x	-5	0	61.1	21.9	60.6	21.8	61.9	0.809	63	First10	Here	8
509	6186	3	Lantana	103	2017-07-18-16-44-13	0	3	x	-5	0	61.1	21.9	60.7	21.8	62	0.92	63	First10	Here	9
510	6187	3	Lantana	103	2017-07-18-16-44-15	0	3	x	-5	0	61.1	21.9	60.7	21.7	62	0.92	63	First10	Here	10
511	6188	3	Lantana	103	2017-07-18-16-44-17	0	3	x	-5	0	61.1	21.9	60.8	21.7	62.1	1.031	63			11
512	6189	3	Lantana	103	2017-07-18-16-44-19	0	3	x	-5	0	61.1	21.9	61	21.8	62.4	1.253	63			12
513	6190	3	Lantana	103	2017-07-18-16-44-21	0	3	x	-5	0	61.1	21.9	61	21.7	62.4	1.253	63			13
514	6191	3	Lantana	103	2017-07-18-16-44-23	0	3	x	-5	0	61.1	21.9	61	21.7	62.4	1.253	63			14
515	6192	3	Lantana	103	2017-07-18-16-44-25	0	3	x	-5	0	61.1	21.9	61.1	21.7	62.5	1.364	63			15
516	6193	3	Lantana	103	2017-07-18-16-44-27	0	3	x	-5	0	61.1	21.9	61.2	21.7	62.6	1.475	63			16
517	6194	3	Lantana	103	2017-07-18-16-44-29	0	3	x	-5	0	61.1	21.9	61.3	21.7	62.7	1.586	63			17
518	6195	3	Lantana	103	2017-07-18-16-44-31	0	3	x	-5	0	61.1	21.9	61.4	21.7	62.8	1.697	63			18
519	6196	3	Lantana	103	2017-07-18-16-44-33	0	3	x	-5	0	61.1	21.9	61.5	21.7	62.9	1.808	63			19
520	6197	3	Lantana	103	2017-07-18-16-44-35	0	3	x	-5	0	61.1	21.9	61.5	21.7	62.9	1.808	63			20
521	6198	3	Lantana	103	2017-07-18-16-44-37	0	3	x	-5	0	61.1	21.9	61.5	21.7	62.9	1.808	63			21
522	6199	3	Lantana	103	2017-07-18-16-44-39	0	3	x	-5	0	61.1	21.9	61.5	21.7	62.9	1.808	63			22
523	6200	3	Lantana	103	2017-07-18-16-44-41	0	3	x	-5	0	61.1	21.9	61.4	21.7	62.8	1.697	63			23
524	6201	3	Lantana	103	2017-07-18-16-44-43	0	3	x	-5	0	61.1	21.9	61.3	21.7	62.7	1.586	63			24
525	6202	3	Lantana	103	2017-07-18-16-44-45	0	3	x	-5	0	61.1	21.9	61.3	21.7	62.7	1.586	63			25
526	6203	3	Lantana	103	2017-07-18-16-44-47	0	3	x	-5	0	61.1	21.9	61.3	21.7	62.7	1.586	63			26
527	6204	3	Lantana	103	2017-07-18-16-44-49	0	3	x	-5	0	61.1	21.9	61.2	21.7	62.6	1.475	63			27
528	6205	3	Lantana	103	2017-07-18-16-44-51	0	3	x	-5	0	61.1	21.9	61.2	21.7	62.6	1.475	63			28
529	6206	3	Lantana	103	2017-07-18-16-44-53	0	3	x	-5	0	61.1	21.9	61.2	21.7	62.6	1.475	63			29
530	6207	3	Lantana	103	2017-07-18-16-44-55	0	3	x	-5	0	61.1	21.9	61.2	21.7	62.6	1.475	63			30
531	6208	3	Lantana	103	2017-07-18-16-44-57	0	3	x	-5	0	61.1	21.9	61.2	21.7	62.6	1.475	63			31
532	6209	3	Lantana	103	2017-07-18-16-44-59	0	3	x	-5	0	61.1	21.9	61.3	21.7	62.7	1.586	63			32
533	6210	3	Lantana	103	2017-07-18-16-45-01	0	3	x	-5	0	61.1	21.9	61.2	21.7	62.6	1.475	63			33
534	6211	3	Lantana	103	2017-07-18-16-45-03	0	3	x	-5	0	61.1	21.9	61.2	21.7	62.6	1.475	63			34
535	6212	3	Lantana	103	2017-07-18-16-45-05	0	3	x	-5	0	61.1	21.9	61.2	21.7	62.6	1.475	63			35
536	6213	3	Lantana	103	2017-07-18-16-45-08	0	3	x	-5	0	61.1	21.9	61.1	21.7	62.5	1.364	63			36
537	6214	3	Lantana	103	2017-07-18-16-45-10	0	3	x	-5	0	61.1	21.9	61.1	21.7	62.5	1.364	63			37
538	6215	3	Lantana	103	2017-07-18-16-45-12	0	3	x	-5	0	61.1	21.9	61.1	21.7	62.5	1.364	63			38
539	6216	3	Lantana	103	2017-07-18-16-45-14	0	3	x	-5	0	61.1	21.9	61.1	21.7	62.5	1.364	63			39
540	6217	3	Lantana	103	2017-07-18-16-45-16	0	3	x	-5	0	61.1	21.9	61.1	21.7	62.5	1.364	63			40
541	6218	3	Lantana	103	2017-07-18-16-45-18	0	3	x	-5	0	61.1	21.9	61.1	21.7	62.5	1.364	63			41
542	6219	3	Lantana	103	2017-07-18-16-45-20	0	3	x	-5	0	61.1	21.9	61	21.7	62.4	1.253	63			42
543	6220	3	Lantana	103	2017-07-18-16-45-22	0	3	x	-5	0	61.1	21.9	61	21.7	62.4	1.253	63			43
544	6221	3	Lantana	103	2017-07-18-16-45-24	0	3	x	-5	0	61.1	21.9	60.9	21.7	62.2	1.142	63			44
545	6222	3	Lantana	103	2017-07-18-16-45-26	0	3	x	-5	0	61.1	21.9	60.9	21.7	62.2	1.142	63			45
546	6223	3	Lantana	103	2017-07-18-16-45-28	0	3	x	-5	0	61.1	21.9	60.8	21.7	62.1	1.031	63			46
547	6224	3	Lantana	103	2017-07-18-16-45-30	0	3	x	-5	0	61.1	21.9	60.8	21.7	62.1	1.031	63			47
548	6225	3	Lantana	103	2017-07-18-16-45-32	0	3	x	-5	0	61.1	21.9	60.8	21.7	62.1	1.031	63			48
549	6226	3	Lantana	103	2017-07-18-16-45-34	0	3	x	-5	0	61.1	21.9	60.7	21.7	62	0.92	63			49
550	6227	3	Lantana	103	2017-07-18-16-45-36	0	3	x	-5	0	61.1	21.9	60.7	21.7	62	0.92	63			50
551	6228	3	Lantana	103	2017-07-18-16-45-38	0	3	x	-5	0	61.1	21.9	60.6	21.7	61.9	0.809	63			51
552	6229	3	Lantana	103	2017-07-18-16-45-40	0	3	x	-5	0	61.1	21.9	60.6	21.7	61.9	0.809	63			52
553	6230	3	Lantana	103	2017-07-18-16-45-42	0	3	x	-5	0	61.2	21.9	60.6	21.7	61.9	0.709	63			53
554	6231	3	Lantana	103	2017-07-18-16-45-44	0	3	x	-5	0	61.2	21.9	60.6	21.7	61.9	0.709	63			54
555	6232	3	Lantana	103	2017-07-18-16-45-46	0	3	x	-5	0	61.2	21.9	60.6	21.7	61.9	0.709	63			55
556	6233	3	Lantana	103	2017-07-18-16-45-48	0	3	x	-5	0	61.2	21.9	60.7	21.7	62	0.82	63			56
557	6234	3	Lantana	103	2017-07-18-16-45-50	0	3	x	-5	0	61.2	21.9	60.7	21.7	62	0.82	63			57
558	6235	3	Lantana	103	2017-07-18-16-45-52	0	3	x	-5	0	61.1	21.9	60.7	21.7	62	0.92	63			58
559	6236	3	Lantana	103	2017-07-18-16-45-54	0	3	x	-5	0	61.1	21.9	60.7	21.7	62	0.92	63			59
560	6237	3	Lantana	103	2017-07-18-16-45-56	0	3	x	-5	0	61.1	21.9	60.7	21.7	62	0.92	63			60
561	6238	3	Lantana	103	2017-07-18-16-45-58	0	3	x	-5	0	61.2	21.9	60.7	21.7	62	0.82	63			61
562	6239	3	Lantana	103	2017-07-18-16-46-00	0	3	x	-5	0	61.1	21.9	60.7	21.7	62	0.92	63			62
563	6240	3	Lantana	103	2017-07-18-16-46-02	0	3	x	-5	0	61.2	21.9	60.7	21.7	62	0.82	63			63
564	6241	3	Lantana	103	2017-07-18-16-46-04	0	3	x	-5	0	61.1	21.9	60.7	21.7	62	0.92	63			64
565	6242	3	Lantana	103	2017-07-18-16-46-06	0	3	x	-5	0	61.1	21.9	60.8	21.7	62.1	1.031	63			65
566	6243	3	Lantana	103	2017-07-18-16-46-08	0	3	x	-5	0	61.2	21.9	61	21.8	62.4	1.153	63			66
567	6244	3	Lantana	103	2017-07-18-16-46-10	0	3	x	-5	0	61.2	21.9	60.9	21.7	62.2	1.042	63			67
568	6245	3	Lantana	103	2017-07-18-16-46-12	0	3	x	-5	0	61.2	21.9	61	21.7	62.4	1.153	63			68
569	6246	3	Lantana	103	2017-07-18-16-46-14	0	3	x	-5	0	61.2	21.9	60.9	21.7	62.2	1.042	63			69
570	6247	3	Lantana	103	2017-07-18-16-46-16	0	3	x	-5	0	61.2	21.9	61	21.8	62.4	1.153	63			70
571	6248	3	Lantana	103	2017-07-18-16-46-18	0	3	x	-5	0	61.2	21.9	61	21.7	62.4	1.153	63			71
572	6249	3	Lantana	103	2017-07-18-16-46-20	0	3	x	-5	0	61.2	21.9	61	21.7	62.4	1.153	63			72
573	6250	3	Lantana	103	2017-07-18-16-46-22	0	3	x	-5	0	61.2	21.9	61.1	21.8	62.5	1.264	63			73
574	6251	3	Lantana	103	2017-07-18-16-46-24	0	3	x	-5	0	61.2	21.9	61	21.7	62.4	1.153	63			74
575	6252	3	Lantana	103	2017-07-18-16-46-26	0	3	x	-5	0	61.2	21.9	60.9	21.7	62.2	1.042	63			75
576	6253	3	Lantana	103	2017-07-18-16-46-28	0	3	x	-5	0	61.2	21.9	60.8	21.7	62.1	0.931	63			76
577	6254	3	Lantana	103	2017-07-18-16-46-30	0	3	x	-5	0	61.2	21.9	60.9	21.7	62.2	1.042	63			77
578	6255	3	Lantana	103	2017-07-18-16-46-32	0	3	x	-5	0	61.2	21.9	60.9	21.7	62.2	1.042	63			78
579	6256	3	Lantana	103	2017-07-18-16-46-34	0	3	x	-5	0	61.2	21.9	60.9	21.7	62.2	1.042	63			79
580	6257	3	Lantana	103	2017-07-18-16-46-36	0	3	x	-5	0	61.2	21.9	61	21.8	62.4	1.153	63			80
581	6258	3	Lantana	103	2017-07-18-16-46-38	0	3	x	-5	0	61.2	21.9	60.9	21.7	62.2	1.042	63			81
582	6259	3	Lantana	103	2017-07-18-16-46-40	0	3	x	-5	0	61.2	21.9	60.9	21.7	62.2	1.042	63			82
583	6260	3	Lantana	103	2017-07-18-16-46-42	0	3	x	-5	0	61.2	21.9	61	21.7	62.4	1.153	63			83
584	6261	3	Lantana	103	2017-07-18-16-46-44	0	3	x	-5	0	61.2	21.9	61	21.8	62.4	1.153	63			84
585	6262	3	Lantana	103	2017-07-18-16-46-46	0	3	x	-5	0	61.2	21.9	60.9	21.7	62.2	1.042	63			85
586	6263	3	Lantana	103	2017-07-18-16-46-48	0	3	x	-5	0	61.3	21.9	61.1	21.8	62.5	1.164	63			86
587	6264	3	Lantana	103	2017-07-18-16-46-50	0	3	x	-5	0	61.2	21.9	61	21.7	62.4	1.153	63			87
588	6265	3	Lantana	103	2017-07-18-16-46-52	0	3	x	-5	0	61.2	21.9	61.1	21.8	62.5	1.264	63			88
589	6266	3	Lantana	103	2017-07-18-16-46-54	0	3	x	-5	0	61.2	21.9	61	21.7	62.4	1.153	63			89
590	6267	3	Lantana	103	2017-07-18-16-46-56	0	3	x	-5	0	61.2	21.9	61	21.7	62.4	1.153	63			90
591	6268	3	Lantana	103	2017-07-18-16-46-58	0	3	x	-5	0	61.2	21.9	61	21.7	62.4	1.153	63	Last10	Here	91
592	6269	3	Lantana	103	2017-07-18-16-47-00	0	3	x	-5	0	61.2	21.9	61	21.7	62.4	1.153	63	Last10	Here	92
593	6270	3	Lantana	103	2017-07-18-16-47-02	0	3	x	-5	0	61.2	21.9	61	21.7	62.4	1.153	63	Last10	Here	93
594	6271	3	Lantana	103	2017-07-18-16-47-04	0	3	x	-5	0	61.2	21.9	61	21.7	62.4	1.153	63	Last10	Here	94
595	6272	3	Lantana	103	2017-07-18-16-47-06	0	3	x	-5	0	61.2	21.9	60.9	21.7	62.2	1.042	63	Last10	Here	95
596	6273	3	Lantana	103	2017-07-18-16-47-08	0	3	x	-5	0	61.2	21.9	60.9	21.7	62.2	1.042	63	Last10	Here	96
597	6274	3	Lantana	103	2017-07-18-16-47-10	0	3	x	-5	0	61.2	21.9	60.9	21.7	62.2	1.042	63	Last10	Here	97
598	6275	3	Lantana	103	2017-07-18-16-47-12	0	3	x	-5	0	61.2	21.9	60.8	21.7	62.1	0.931	63	Last10	Here	98
599	6276	3	Lantana	103	2017-07-18-16-47-14	0	3	x	-5	0	61.3	21.9	60.8	21.7	62.1	0.831	63	Last10	Here	99
600	6277	3	Lantana	103	2017-07-18-16-47-16	0	3	x	-5	0	61.2	21.9	60.7	21.7	62	0.82	63	Last10	Here	100
601	6278	3	Lantana	103	2017-07-18-16-47-48	0	3	x	0	0	61.3	21.9	60.7	21.7	62	0.72	64	First10	Here	1
602	6279	3	Lantana	103	2017-07-18-16-47-50	0	3	x	0	0	61.3	21.9	60.8	21.7	62.1	0.831	64	First10	Here	2
603	6280	3	Lantana	103	2017-07-18-16-47-52	0	3	x	0	0	61.3	21.9	61	21.8	62.4	1.053	64	First10	Here	3
604	6281	3	Lantana	103	2017-07-18-16-47-54	0	3	x	0	0	61.3	21.9	60.9	21.7	62.2	0.942	64	First10	Here	4
605	6282	3	Lantana	103	2017-07-18-16-47-56	0	3	x	0	0	61.4	21.9	60.8	21.7	62.1	0.731	64	First10	Here	5
606	6283	3	Lantana	103	2017-07-18-16-47-58	0	3	x	0	0	61.4	21.9	60.8	21.7	62.1	0.731	64	First10	Here	6
607	6284	3	Lantana	103	2017-07-18-16-48-00	0	3	x	0	0	61.4	21.9	60.8	21.7	62.1	0.731	64	First10	Here	7
608	6285	3	Lantana	103	2017-07-18-16-48-02	0	3	x	0	0	61.4	21.9	60.8	21.7	62.1	0.731	64	First10	Here	8
609	6286	3	Lantana	103	2017-07-18-16-48-04	0	3	x	0	0	61.4	21.9	60.7	21.7	62	0.62	64	First10	Here	9
610	6287	3	Lantana	103	2017-07-18-16-48-06	0	3	x	0	0	61.3	21.9	60.7	21.7	62	0.72	64	First10	Here	10
611	6288	3	Lantana	103	2017-07-18-16-48-08	0	3	x	0	0	61.4	21.9	60.6	21.7	61.9	0.509	64			11
612	6289	3	Lantana	103	2017-07-18-16-48-10	0	3	x	0	0	61.4	21.9	60.7	21.7	62	0.62	64			12
613	6290	3	Lantana	103	2017-07-18-16-48-12	0	3	x	0	0	61.4	21.9	60.7	21.7	62	0.62	64			13
614	6291	3	Lantana	103	2017-07-18-16-48-14	0	3	x	0	0	61.4	21.9	60.8	21.7	62.1	0.731	64			14
615	6292	3	Lantana	103	2017-07-18-16-48-16	0	3	x	0	0	61.4	21.9	61	21.7	62.4	0.953	64			15
616	6293	3	Lantana	103	2017-07-18-16-48-18	0	3	x	0	0	61.4	21.9	61.1	21.7	62.5	1.064	64			16
617	6294	3	Lantana	103	2017-07-18-16-48-20	0	3	x	0	0	61.4	21.9	61.1	21.7	62.5	1.064	64			17
618	6295	3	Lantana	103	2017-07-18-16-48-22	0	3	x	0	0	61.4	21.9	61	21.7	62.4	0.953	64			18
619	6296	3	Lantana	103	2017-07-18-16-48-24	0	3	x	0	0	61.4	21.9	61	21.7	62.4	0.953	64			19
620	6297	3	Lantana	103	2017-07-18-16-48-26	0	3	x	0	0	61.4	21.9	61.1	21.7	62.5	1.064	64			20
621	6298	3	Lantana	103	2017-07-18-16-48-28	0	3	x	0	0	61.4	21.9	61	21.7	62.4	0.953	64			21
622	6299	3	Lantana	103	2017-07-18-16-48-30	0	3	x	0	0	61.4	21.9	61	21.7	62.4	0.953	64			22
623	6300	3	Lantana	103	2017-07-18-16-48-32	0	3	x	0	0	61.4	21.9	61	21.7	62.4	0.953	64			23
624	6301	3	Lantana	103	2017-07-18-16-48-34	0	3	x	0	0	61.4	21.9	61	21.7	62.4	0.953	64			24
625	6302	3	Lantana	103	2017-07-18-16-48-36	0	3	x	0	0	61.4	21.9	61	21.7	62.4	0.953	64			25
626	6303	3	Lantana	103	2017-07-18-16-48-38	0	3	x	0	0	61.4	21.9	61	21.7	62.4	0.953	64			26
627	6304	3	Lantana	103	2017-07-18-16-48-40	0	3	x	0	0	61.4	21.9	61	21.7	62.4	0.953	64			27
628	6305	3	Lantana	103	2017-07-18-16-48-42	0	3	x	0	0	61.4	21.9	61	21.7	62.4	0.953	64			28
629	6306	3	Lantana	103	2017-07-18-16-48-44	0	3	x	0	0	61.4	21.9	61.2	21.7	62.6	1.175	64			29
630	6307	3	Lantana	103	2017-07-18-16-48-46	0	3	x	0	0	61.4	21.9	61.2	21.7	62.6	1.175	64			30
631	6308	3	Lantana	103	2017-07-18-16-48-48	0	3	x	0	0	61.4	21.9	61.2	21.7	62.6	1.175	64			31
632	6309	3	Lantana	103	2017-07-18-16-48-50	0	3	x	0	0	61.3	21.8	61.3	21.7	62.7	1.386	64			32
633	6310	3	Lantana	103	2017-07-18-16-48-52	0	3	x	0	0	61.4	21.9	61.2	21.7	62.6	1.175	64			33
634	6311	3	Lantana	103	2017-07-18-16-48-54	0	3	x	0	0	61.4	21.9	61.2	21.7	62.6	1.175	64			34
635	6312	3	Lantana	103	2017-07-18-16-48-56	0	3	x	0	0	61.4	21.9	61.2	21.7	62.6	1.175	64			35
636	6313	3	Lantana	103	2017-07-18-16-48-58	0	3	x	0	0	61.3	21.8	61.1	21.7	62.5	1.164	64			36
637	6314	3	Lantana	103	2017-07-18-16-49-00	0	3	x	0	0	61.4	21.9	61	21.7	62.4	0.953	64			37
638	6315	3	Lantana	103	2017-07-18-16-49-02	0	3	x	0	0	61.3	21.8	61	21.7	62.4	1.053	64			38
639	6316	3	Lantana	103	2017-07-18-16-49-04	0	3	x	0	0	61.4	21.9	61	21.7	62.4	0.953	64			39
640	6317	3	Lantana	103	2017-07-18-16-49-06	0	3	x	0	0	61.4	21.9	61.1	21.7	62.5	1.064	64			40
641	6318	3	Lantana	103	2017-07-18-16-49-08	0	3	x	0	0	61.3	21.8	61.1	21.7	62.5	1.164	64			41
642	6319	3	Lantana	103	2017-07-18-16-49-10	0	3	x	0	0	61.4	21.9	61.1	21.7	62.5	1.064	64			42
643	6320	3	Lantana	103	2017-07-18-16-49-12	0	3	x	0	0	61.4	21.9	61.2	21.7	62.6	1.175	64			43
644	6321	3	Lantana	103	2017-07-18-16-49-14	0	3	x	0	0	61.4	21.9	61.2	21.7	62.6	1.175	64			44
645	6322	3	Lantana	103	2017-07-18-16-49-16	0	3	x	0	0	61.4	21.9	61.1	21.7	62.5	1.064	64			45
646	6323	3	Lantana	103	2017-07-18-16-49-18	0	3	x	0	0	61.4	21.9	61.1	21.7	62.5	1.064	64			46
647	6324	3	Lantana	103	2017-07-18-16-49-20	0	3	x	0	0	61.4	21.9	61.1	21.7	62.5	1.064	64			47
648	6325	3	Lantana	103	2017-07-18-16-49-22	0	3	x	0	0	61.3	21.8	61.1	21.7	62.5	1.164	64			48
649	6326	3	Lantana	103	2017-07-18-16-49-24	0	3	x	0	0	61.5	21.9	61.2	21.7	62.6	1.075	64			49
650	6327	3	Lantana	103	2017-07-18-16-49-26	0	3	x	0	0	61.4	21.9	61.2	21.7	62.6	1.175	64			50
651	6328	3	Lantana	103	2017-07-18-16-49-28	0	3	x	0	0	61.4	21.9	61.2	21.7	62.6	1.175	64			51
652	6329	3	Lantana	103	2017-07-18-16-49-30	0	3	x	0	0	61.4	21.9	61.1	21.7	62.5	1.064	64			52
653	6330	3	Lantana	103	2017-07-18-16-49-32	0	3	x	0	0	61.4	21.9	61.1	21.7	62.5	1.064	64			53
654	6331	3	Lantana	103	2017-07-18-16-49-34	0	3	x	0	0	61.5	21.9	61.2	21.7	62.6	1.075	64			54
655	6332	3	Lantana	103	2017-07-18-16-49-36	0	3	x	0	0	61.4	21.8	61.2	21.7	62.6	1.175	64			55
656	6333	3	Lantana	103	2017-07-18-16-49-38	0	3	x	0	0	61.5	21.9	61.1	21.7	62.5	0.964	64			56
657	6334	3	Lantana	103	2017-07-18-16-49-40	0	3	x	0	0	61.4	21.9	61.1	21.7	62.5	1.064	64			57
658	6335	3	Lantana	103	2017-07-18-16-49-42	0	3	x	0	0	61.5	21.9	61.2	21.7	62.6	1.075	64			58
659	6336	3	Lantana	103	2017-07-18-16-49-44	0	3	x	0	0	61.3	21.8	61.1	21.7	62.5	1.164	64			59
660	6337	3	Lantana	103	2017-07-18-16-49-46	0	3	x	0	0	61.4	21.8	61.2	21.7	62.6	1.175	64			60
661	6338	3	Lantana	103	2017-07-18-16-49-48	0	3	x	0	0	61.4	21.8	61.2	21.7	62.6	1.175	64			61
662	6339	3	Lantana	103	2017-07-18-16-49-50	0	3	x	0	0	61.5	21.9	61.1	21.7	62.5	0.964	64			62
663	6340	3	Lantana	103	2017-07-18-16-49-52	0	3	x	0	0	61.5	21.9	61.1	21.7	62.5	0.964	64			63
664	6341	3	Lantana	103	2017-07-18-16-49-54	0	3	x	0	0	61.5	21.9	61.1	21.7	62.5	0.964	64			64
665	6342	3	Lantana	103	2017-07-18-16-49-56	0	3	x	0	0	61.5	21.9	61.1	21.7	62.5	0.964	64			65
666	6343	3	Lantana	103	2017-07-18-16-49-58	0	3	x	0	0	61.4	21.8	61.1	21.7	62.5	1.064	64			66
667	6344	3	Lantana	103	2017-07-18-16-50-00	0	3	x	0	0	61.4	21.8	61	21.7	62.4	0.953	64			67
668	6345	3	Lantana	103	2017-07-18-16-50-02	0	3	x	0	0	61.4	21.8	61	21.7	62.4	0.953	64			68
669	6346	3	Lantana	103	2017-07-18-16-50-04	0	3	x	0	0	61.4	21.8	60.9	21.7	62.2	0.842	64			69
670	6347	3	Lantana	103	2017-07-18-16-50-06	0	3	x	0	0	61.4	21.8	60.9	21.7	62.2	0.842	64			70
671	6348	3	Lantana	103	2017-07-18-16-50-08	0	3	x	0	0	61.4	21.8	60.8	21.7	62.1	0.731	64			71
672	6349	3	Lantana	103	2017-07-18-16-50-10	0	3	x	0	0	61.4	21.8	60.8	21.7	62.1	0.731	64			72
673	6350	3	Lantana	103	2017-07-18-16-50-12	0	3	x	0	0	61.5	21.9	60.9	21.7	62.2	0.742	64			73
674	6351	3	Lantana	103	2017-07-18-16-50-15	0	3	x	0	0	61.5	21.9	61	21.7	62.4	0.853	64			74
675	6352	3	Lantana	103	2017-07-18-16-50-17	0	3	x	0	0	61.4	21.8	61	21.7	62.4	0.953	64			75
676	6353	3	Lantana	103	2017-07-18-16-50-19	0	3	x	0	0	61.4	21.8	61	21.7	62.4	0.953	64			76
677	6354	3	Lantana	103	2017-07-18-16-50-21	0	3	x	0	0	61.5	21.9	61.1	21.7	62.5	0.964	64			77
678	6355	3	Lantana	103	2017-07-18-16-50-23	0	3	x	0	0	61.5	21.9	61.2	21.7	62.6	1.075	64			78
679	6356	3	Lantana	103	2017-07-18-16-50-25	0	3	x	0	0	61.5	21.9	61.2	21.7	62.6	1.075	64			79
680	6357	3	Lantana	103	2017-07-18-16-50-27	0	3	x	0	0	61.4	21.8	61.2	21.7	62.6	1.175	64			80
681	6358	3	Lantana	103	2017-07-18-16-50-29	0	3	x	0	0	61.4	21.8	61.2	21.7	62.6	1.175	64			81
682	6359	3	Lantana	103	2017-07-18-16-50-31	0	3	x	0	0	61.5	21.9	61.2	21.7	62.6	1.075	64			82
683	6360	3	Lantana	103	2017-07-18-16-50-33	0	3	x	0	0	61.5	21.9	61.2	21.7	62.6	1.075	64			83
684	6361	3	Lantana	103	2017-07-18-16-50-35	0	3	x	0	0	61.4	21.8	61.2	21.7	62.6	1.175	64			84
685	6362	3	Lantana	103	2017-07-18-16-50-37	0	3	x	0	0	61.4	21.8	61.2	21.7	62.6	1.175	64			85
686	6363	3	Lantana	103	2017-07-18-16-50-39	0	3	x	0	0	61.4	21.8	61.1	21.7	62.5	1.064	64			86
687	6364	3	Lantana	103	2017-07-18-16-50-41	0	3	x	0	0	61.5	21.9	61.1	21.7	62.5	0.964	64			87
688	6365	3	Lantana	103	2017-07-18-16-50-43	0	3	x	0	0	61.4	21.8	61.1	21.7	62.5	1.064	64			88
689	6366	3	Lantana	103	2017-07-18-16-50-45	0	3	x	0	0	61.5	21.9	61.1	21.7	62.5	0.964	64			89
690	6367	3	Lantana	103	2017-07-18-16-50-47	0	3	x	0	0	61.4	21.8	61.2	21.7	62.6	1.175	64			90
691	6368	3	Lantana	103	2017-07-18-16-50-49	0	3	x	0	0	61.5	21.9	61.2	21.7	62.6	1.075	64	Last10	Here	91
692	6369	3	Lantana	103	2017-07-18-16-50-51	0	3	x	0	0	61.4	21.8	61.3	21.7	62.7	1.286	64	Last10	Here	92
693	6370	3	Lantana	103	2017-07-18-16-50-53	0	3	x	0	0	61.6	21.9	61.3	21.7	62.7	1.086	64	Last10	Here	93
694	6371	3	Lantana	103	2017-07-18-16-50-55	0	3	x	0	0	61.6	21.9	61.3	21.7	62.7	1.086	64	Last10	Here	94
695	6372	3	Lantana	103	2017-07-18-16-50-57	0	3	x	0	0	61.5	21.8	61.3	21.7	62.7	1.186	64	Last10	Here	95
696	6373	3	Lantana	103	2017-07-18-16-50-59	0	3	x	0	0	61.4	21.8	61.2	21.7	62.6	1.175	64	Last10	Here	96
697	6374	3	Lantana	103	2017-07-18-16-51-01	0	3	x	0	0	61.5	21.8	61.2	21.7	62.6	1.075	64	Last10	Here	97
698	6375	3	Lantana	103	2017-07-18-16-51-03	0	3	x	0	0	61.5	21.8	61.1	21.7	62.5	0.964	64	Last10	Here	98
699	6376	3	Lantana	103	2017-07-18-16-51-05	0	3	x	0	0	61.6	21.9	61.1	21.7	62.5	0.864	64	Last10	Here	99
700	6377	3	Lantana	103	2017-07-18-16-51-07	0	3	x	0	0	61.6	21.9	61	21.7	62.4	0.753	64	Last10	Here	100
701	6378	3	Lantana	103	2017-07-18-16-51-39	0	3	x	5	0	61.5	21.8	61	21.7	62.4	0.853	65	First10	Here	1
702	6379	3	Lantana	103	2017-07-18-16-51-41	0	3	x	5	0	61.5	21.8	61	21.7	62.4	0.853	65	First10	Here	2
703	6380	3	Lantana	103	2017-07-18-16-51-43	0	3	x	5	0	61.6	21.9	61	21.7	62.4	0.753	65	First10	Here	3
704	6381	3	Lantana	103	2017-07-18-16-51-45	0	3	x	5	0	61.6	21.9	61	21.7	62.4	0.753	65	First10	Here	4
705	6382	3	Lantana	103	2017-07-18-16-51-47	0	3	x	5	0	61.6	21.9	61.1	21.7	62.5	0.864	65	First10	Here	5
706	6383	3	Lantana	103	2017-07-18-16-51-49	0	3	x	5	0	61.6	21.9	61.1	21.7	62.5	0.864	65	First10	Here	6
707	6384	3	Lantana	103	2017-07-18-16-51-51	0	3	x	5	0	61.5	21.8	61	21.7	62.4	0.853	65	First10	Here	7
708	6385	3	Lantana	103	2017-07-18-16-51-53	0	3	x	5	0	61.5	21.8	61	21.7	62.4	0.853	65	First10	Here	8
709	6386	3	Lantana	103	2017-07-18-16-51-55	0	3	x	5	0	61.6	21.9	61	21.7	62.4	0.753	65	First10	Here	9
710	6387	3	Lantana	103	2017-07-18-16-51-57	0	3	x	5	0	61.6	21.9	61	21.7	62.4	0.753	65	First10	Here	10
711	6388	3	Lantana	103	2017-07-18-16-51-59	0	3	x	5	0	61.6	21.9	61.1	21.7	62.5	0.864	65			11
712	6389	3	Lantana	103	2017-07-18-16-52-01	0	3	x	5	0	61.6	21.9	61.1	21.7	62.5	0.864	65			12
713	6390	3	Lantana	103	2017-07-18-16-52-03	0	3	x	5	0	61.6	21.9	61.1	21.7	62.5	0.864	65			13
714	6391	3	Lantana	103	2017-07-18-16-52-05	0	3	x	5	0	61.5	21.8	61.2	21.7	62.6	1.075	65			14
715	6392	3	Lantana	103	2017-07-18-16-52-07	0	3	x	5	0	61.6	21.9	61.2	21.7	62.6	0.975	65			15
716	6393	3	Lantana	103	2017-07-18-16-52-09	0	3	x	5	0	61.6	21.9	61.2	21.7	62.6	0.975	65			16
717	6394	3	Lantana	103	2017-07-18-16-52-11	0	3	x	5	0	61.5	21.8	61.2	21.7	62.6	1.075	65			17
718	6395	3	Lantana	103	2017-07-18-16-52-13	0	3	x	5	0	61.6	21.9	61.2	21.7	62.6	0.975	65			18
719	6396	3	Lantana	103	2017-07-18-16-52-15	0	3	x	5	0	61.6	21.9	61.1	21.7	62.5	0.864	65			19
720	6397	3	Lantana	103	2017-07-18-16-52-17	0	3	x	5	0	61.5	21.8	61.1	21.7	62.5	0.964	65			20
721	6398	3	Lantana	103	2017-07-18-16-52-19	0	3	x	5	0	61.5	21.8	61.1	21.7	62.5	0.964	65			21
722	6399	3	Lantana	103	2017-07-18-16-52-21	0	3	x	5	0	61.5	21.8	61.2	21.7	62.6	1.075	65			22
723	6400	3	Lantana	103	2017-07-18-16-52-23	0	3	x	5	0	61.6	21.9	61.3	21.7	62.7	1.086	65			23
724	6401	3	Lantana	103	2017-07-18-16-52-25	0	3	x	5	0	61.6	21.9	61.4	21.7	62.8	1.197	65			24
725	6402	3	Lantana	103	2017-07-18-16-52-27	0	3	x	5	0	61.6	21.9	61.2	21.7	62.6	0.975	65			25
726	6403	3	Lantana	103	2017-07-18-16-52-29	0	3	x	5	0	61.6	21.9	61.2	21.7	62.6	0.975	65			26
727	6404	3	Lantana	103	2017-07-18-16-52-31	0	3	x	5	0	61.6	21.9	61.2	21.7	62.6	0.975	65			27
728	6405	3	Lantana	103	2017-07-18-16-52-33	0	3	x	5	0	61.6	21.9	61.2	21.7	62.6	0.975	65			28
729	6406	3	Lantana	103	2017-07-18-16-52-35	0	3	x	5	0	61.6	21.9	61.1	21.7	62.5	0.864	65			29
730	6407	3	Lantana	103	2017-07-18-16-52-37	0	3	x	5	0	61.6	21.9	61.2	21.7	62.6	0.975	65			30
731	6408	3	Lantana	103	2017-07-18-16-52-39	0	3	x	5	0	61.6	21.9	61.3	21.7	62.7	1.086	65			31
732	6409	3	Lantana	103	2017-07-18-16-52-41	0	3	x	5	0	61.6	21.9	61.3	21.7	62.7	1.086	65			32
733	6410	3	Lantana	103	2017-07-18-16-52-43	0	3	x	5	0	61.6	21.9	61.2	21.7	62.6	0.975	65			33
734	6411	3	Lantana	103	2017-07-18-16-52-45	0	3	x	5	0	61.6	21.9	61.2	21.7	62.6	0.975	65			34
735	6412	3	Lantana	103	2017-07-18-16-52-47	0	3	x	5	0	61.6	21.9	61.3	21.7	62.7	1.086	65			35
736	6413	3	Lantana	103	2017-07-18-16-52-49	0	3	x	5	0	61.6	21.9	61.4	21.7	62.8	1.197	65			36
737	6414	3	Lantana	103	2017-07-18-16-52-51	0	3	x	5	0	61.5	21.8	61.3	21.7	62.7	1.186	65			37
738	6415	3	Lantana	103	2017-07-18-16-52-53	0	3	x	5	0	61.6	21.9	61.4	21.7	62.8	1.197	65			38
739	6416	3	Lantana	103	2017-07-18-16-52-55	0	3	x	5	0	61.6	21.9	61.4	21.8	62.8	1.197	65			39
740	6417	3	Lantana	103	2017-07-18-16-52-57	0	3	x	5	0	61.5	21.8	61.2	21.7	62.6	1.075	65			40
741	6418	3	Lantana	103	2017-07-18-16-52-59	0	3	x	5	0	61.6	21.9	61.3	21.7	62.7	1.086	65			41
742	6419	3	Lantana	103	2017-07-18-16-53-01	0	3	x	5	0	61.6	21.9	61.2	21.7	62.6	0.975	65			42
743	6420	3	Lantana	103	2017-07-18-16-53-03	0	3	x	5	0	61.6	21.9	61.3	21.7	62.7	1.086	65			43
744	6421	3	Lantana	103	2017-07-18-16-53-05	0	3	x	5	0	61.6	21.9	61.2	21.7	62.6	0.975	65			44
745	6422	3	Lantana	103	2017-07-18-16-53-07	0	3	x	5	0	61.6	21.9	61.2	21.7	62.6	0.975	65			45
746	6423	3	Lantana	103	2017-07-18-16-53-09	0	3	x	5	0	61.6	21.9	61.2	21.7	62.6	0.975	65			46
747	6424	3	Lantana	103	2017-07-18-16-53-11	0	3	x	5	0	61.6	21.9	61.3	21.7	62.7	1.086	65			47
748	6425	3	Lantana	103	2017-07-18-16-53-13	0	3	x	5	0	61.7	21.9	61.2	21.7	62.6	0.875	65			48
749	6426	3	Lantana	103	2017-07-18-16-53-15	0	3	x	5	0	61.6	21.9	61.2	21.7	62.6	0.975	65			49
750	6427	3	Lantana	103	2017-07-18-16-53-17	0	3	x	5	0	61.6	21.9	61.1	21.7	62.5	0.864	65			50
751	6428	3	Lantana	103	2017-07-18-16-53-19	0	3	x	5	0	61.6	21.9	61.1	21.7	62.5	0.864	65			51
752	6429	3	Lantana	103	2017-07-18-16-53-21	0	3	x	5	0	61.6	21.9	61	21.7	62.4	0.753	65			52
753	6430	3	Lantana	103	2017-07-18-16-53-23	0	3	x	5	0	61.6	21.9	61.1	21.7	62.5	0.864	65			53
754	6431	3	Lantana	103	2017-07-18-16-53-27	0	3	x	5	0	61.6	21.9	61.2	21.7	62.6	0.975	65			54
755	6432	3	Lantana	103	2017-07-18-16-53-29	0	3	x	5	0	61.5	21.8	61.2	21.7	62.6	1.075	65			55
756	6433	3	Lantana	103	2017-07-18-16-53-31	0	3	x	5	0	61.7	21.9	61.2	21.7	62.6	0.875	65			56
757	6434	3	Lantana	103	2017-07-18-16-53-33	0	3	x	5	0	61.6	21.9	61.2	21.7	62.6	0.975	65			57
758	6435	3	Lantana	103	2017-07-18-16-53-35	0	3	x	5	0	61.5	21.8	61.2	21.7	62.6	1.075	65			58
759	6436	3	Lantana	103	2017-07-18-16-53-37	0	3	x	5	0	61.5	21.8	61.2	21.7	62.6	1.075	65			59
760	6437	3	Lantana	103	2017-07-18-16-53-39	0	3	x	5	0	61.6	21.9	61.3	21.7	62.7	1.086	65			60
761	6438	3	Lantana	103	2017-07-18-16-53-41	0	3	x	5	0	61.6	21.9	61.3	21.7	62.7	1.086	65			61
762	6439	3	Lantana	103	2017-07-18-16-53-43	0	3	x	5	0	61.6	21.9	61.2	21.7	62.6	0.975	65			62
763	6440	3	Lantana	103	2017-07-18-16-53-45	0	3	x	5	0	61.6	21.9	61.2	21.7	62.6	0.975	65			63
764	6441	3	Lantana	103	2017-07-18-16-53-47	0	3	x	5	0	61.6	21.9	61.2	21.7	62.6	0.975	65			64
765	6442	3	Lantana	103	2017-07-18-16-53-49	0	3	x	5	0	61.6	21.9	61.1	21.7	62.5	0.864	65			65
766	6443	3	Lantana	103	2017-07-18-16-53-51	0	3	x	5	0	61.6	21.9	61.1	21.7	62.5	0.864	65			66
767	6444	3	Lantana	103	2017-07-18-16-53-53	0	3	x	5	0	61.6	21.9	61.2	21.7	62.6	0.975	65			67
768	6445	3	Lantana	103	2017-07-18-16-53-55	0	3	x	5	0	61.7	21.9	61.2	21.7	62.6	0.875	65			68
769	6446	3	Lantana	103	2017-07-18-16-53-57	0	3	x	5	0	61.7	21.9	61.2	21.7	62.6	0.875	65			69
770	6447	3	Lantana	103	2017-07-18-16-53-59	0	3	x	5	0	61.7	21.9	61.2	21.7	62.6	0.875	65			70
771	6448	3	Lantana	103	2017-07-18-16-54-01	0	3	x	5	0	61.7	21.9	61.3	21.7	62.7	0.986	65			71
772	6449	3	Lantana	103	2017-07-18-16-54-03	0	3	x	5	0	61.7	21.9	61.3	21.7	62.7	0.986	65			72
773	6450	3	Lantana	103	2017-07-18-16-54-05	0	3	x	5	0	61.7	21.9	61.3	21.7	62.7	0.986	65			73
774	6451	3	Lantana	103	2017-07-18-16-54-07	0	3	x	5	0	61.7	21.9	61.2	21.7	62.6	0.875	65			74
775	6452	3	Lantana	103	2017-07-18-16-54-09	0	3	x	5	0	61.7	21.9	61.2	21.7	62.6	0.875	65			75
776	6453	3	Lantana	103	2017-07-18-16-54-11	0	3	x	5	0	61.7	21.9	61.2	21.7	62.6	0.875	65			76
777	6454	3	Lantana	103	2017-07-18-16-54-13	0	3	x	5	0	61.7	21.9	61.2	21.7	62.6	0.875	65			77
778	6455	3	Lantana	103	2017-07-18-16-54-15	0	3	x	5	0	61.7	21.9	61.2	21.7	62.6	0.875	65			78
779	6456	3	Lantana	103	2017-07-18-16-54-17	0	3	x	5	0	61.7	21.9	61.2	21.7	62.6	0.875	65			79
780	6457	3	Lantana	103	2017-07-18-16-54-19	0	3	x	5	0	61.7	21.9	61.2	21.7	62.6	0.875	65			80
781	6458	3	Lantana	103	2017-07-18-16-54-21	0	3	x	5	0	61.7	21.9	61.2	21.7	62.6	0.875	65			81
782	6459	3	Lantana	103	2017-07-18-16-54-23	0	3	x	5	0	61.7	21.9	61.2	21.7	62.6	0.875	65			82
783	6460	3	Lantana	103	2017-07-18-16-54-25	0	3	x	5	0	61.7	21.9	61.2	21.7	62.6	0.875	65			83
784	6461	3	Lantana	103	2017-07-18-16-54-27	0	3	x	5	0	61.7	21.9	61.1	21.7	62.5	0.764	65			84
785	6462	3	Lantana	103	2017-07-18-16-54-29	0	3	x	5	0	61.7	21.9	61.1	21.7	62.5	0.764	65			85
786	6463	3	Lantana	103	2017-07-18-16-54-31	0	3	x	5	0	61.7	21.9	61	21.7	62.4	0.653	65			86
787	6464	3	Lantana	103	2017-07-18-16-54-33	0	3	x	5	0	61.7	21.9	61.2	21.8	62.6	0.875	65			87
788	6465	3	Lantana	103	2017-07-18-16-54-35	0	3	x	5	0	61.7	21.9	61	21.7	62.4	0.653	65			88
789	6466	3	Lantana	103	2017-07-18-16-54-37	0	3	x	5	0	61.7	21.9	61	21.7	62.4	0.653	65			89
790	6467	3	Lantana	103	2017-07-18-16-54-39	0	3	x	5	0	61.7	21.9	61	21.7	62.4	0.653	65			90
791	6468	3	Lantana	103	2017-07-18-16-54-41	0	3	x	5	0	61.7	21.9	61	21.7	62.4	0.653	65	Last10	Here	91
792	6469	3	Lantana	103	2017-07-18-16-54-43	0	3	x	5	0	61.7	21.9	61	21.7	62.4	0.653	65	Last10	Here	92
793	6470	3	Lantana	103	2017-07-18-16-54-45	0	3	x	5	0	61.7	21.9	61	21.7	62.4	0.653	65	Last10	Here	93
794	6471	3	Lantana	103	2017-07-18-16-54-47	0	3	x	5	0	61.7	21.9	61	21.7	62.4	0.653	65	Last10	Here	94
795	6472	3	Lantana	103	2017-07-18-16-54-49	0	3	x	5	0	61.7	21.9	61	21.7	62.4	0.653	65	Last10	Here	95
796	6473	3	Lantana	103	2017-07-18-16-54-51	0	3	x	5	0	61.8	21.9	61.1	21.8	62.5	0.664	65	Last10	Here	96
797	6474	3	Lantana	103	2017-07-18-16-54-53	0	3	x	5	0	61.7	21.9	61	21.7	62.4	0.653	65	Last10	Here	97
798	6475	3	Lantana	103	2017-07-18-16-54-55	0	3	x	5	0	61.7	21.9	61	21.7	62.4	0.653	65	Last10	Here	98
799	6476	3	Lantana	103	2017-07-18-16-54-57	0	3	x	5	0	61.8	21.9	61.2	21.8	62.6	0.775	65	Last10	Here	99
800	6477	3	Lantana	103	2017-07-18-16-55-30	0	3	x	10	0	61.7	21.9	61	21.7	62.4	0.653	66	First10	Here	1
801	6478	3	Lantana	103	2017-07-18-16-55-32	0	3	x	10	0	61.8	21.9	61	21.7	62.4	0.553	66	First10	Here	2
802	6479	3	Lantana	103	2017-07-18-16-55-34	0	3	x	10	0	61.8	21.9	61.1	21.7	62.5	0.664	66	First10	Here	3
803	6480	3	Lantana	103	2017-07-18-16-55-36	0	3	x	10	0	61.8	21.9	61.2	21.7	62.6	0.775	66	First10	Here	4
804	6481	3	Lantana	103	2017-07-18-16-55-38	0	3	x	10	0	61.8	21.9	61.2	21.7	62.6	0.775	66	First10	Here	5
805	6482	3	Lantana	103	2017-07-18-16-55-40	0	3	x	10	0	61.8	21.9	61.1	21.7	62.5	0.664	66	First10	Here	6
806	6483	3	Lantana	103	2017-07-18-16-55-42	0	3	x	10	0	61.8	21.9	61.1	21.7	62.5	0.664	66	First10	Here	7
807	6484	3	Lantana	103	2017-07-18-16-55-44	0	3	x	10	0	61.8	21.9	61.2	21.8	62.6	0.775	66	First10	Here	8
808	6485	3	Lantana	103	2017-07-18-16-55-46	0	3	x	10	0	61.8	21.9	61.1	21.7	62.5	0.664	66	First10	Here	9
809	6486	3	Lantana	103	2017-07-18-16-55-48	0	3	x	10	0	61.8	21.9	61.1	21.7	62.5	0.664	66	First10	Here	10
810	6487	3	Lantana	103	2017-07-18-16-55-50	0	3	x	10	0	61.7	21.8	61	21.7	62.4	0.653	66			11
811	6488	3	Lantana	103	2017-07-18-16-55-52	0	3	x	10	0	61.8	21.9	61.1	21.8	62.5	0.664	66			12
812	6489	3	Lantana	103	2017-07-18-16-55-54	0	3	x	10	0	61.8	21.9	61	21.7	62.4	0.553	66			13
813	6490	3	Lantana	103	2017-07-18-16-55-56	0	3	x	10	0	61.8	21.9	61	21.7	62.4	0.553	66			14
814	6491	3	Lantana	103	2017-07-18-16-55-58	0	3	x	10	0	61.7	21.8	60.9	21.7	62.2	0.542	66			15
815	6492	3	Lantana	103	2017-07-18-16-56-00	0	3	x	10	0	61.8	21.9	61	21.8	62.4	0.553	66			16
816	6493	3	Lantana	103	2017-07-18-16-56-02	0	3	x	10	0	61.8	21.9	60.9	21.7	62.2	0.442	66			17
817	6494	3	Lantana	103	2017-07-18-16-56-04	0	3	x	10	0	61.8	21.9	61	21.8	62.4	0.553	66			18
818	6495	3	Lantana	103	2017-07-18-16-56-06	0	3	x	10	0	61.9	21.9	60.9	21.7	62.2	0.342	66			19
819	6496	3	Lantana	103	2017-07-18-16-56-08	0	3	x	10	0	61.8	21.9	61	21.8	62.4	0.553	66			20
820	6497	3	Lantana	103	2017-07-18-16-56-10	0	3	x	10	0	61.8	21.9	61	21.8	62.4	0.553	66			21
821	6498	3	Lantana	103	2017-07-18-16-56-12	0	3	x	10	0	61.8	21.9	61	21.8	62.4	0.553	66			22
822	6499	3	Lantana	103	2017-07-18-16-56-14	0	3	x	10	0	61.9	21.9	60.8	21.7	62.1	0.231	66			23
823	6500	3	Lantana	103	2017-07-18-16-56-16	0	3	x	10	0	61.7	21.8	61	21.8	62.4	0.653	66			24
824	6501	3	Lantana	103	2017-07-18-16-56-18	0	3	x	10	0	61.8	21.9	61	21.8	62.4	0.553	66			25
825	6502	3	Lantana	103	2017-07-18-16-56-20	0	3	x	10	0	61.8	21.9	61	21.8	62.4	0.553	66			26
826	6503	3	Lantana	103	2017-07-18-16-56-22	0	3	x	10	0	61.9	21.9	60.8	21.7	62.1	0.231	66			27
827	6504	3	Lantana	103	2017-07-18-16-56-24	0	3	x	10	0	61.9	21.9	60.9	21.8	62.2	0.342	66			28
828	6505	3	Lantana	103	2017-07-18-16-56-26	0	3	x	10	0	61.9	21.9	60.8	21.7	62.1	0.231	66			29
829	6506	3	Lantana	103	2017-07-18-16-56-28	0	3	x	10	0	61.9	21.9	61	21.8	62.4	0.453	66			30
830	6507	3	Lantana	103	2017-07-18-16-56-30	0	3	x	10	0	61.9	21.9	60.9	21.8	62.2	0.342	66			31
831	6508	3	Lantana	103	2017-07-18-16-56-32	0	3	x	10	0	61.9	21.9	60.9	21.8	62.2	0.342	66			32
832	6509	3	Lantana	103	2017-07-18-16-56-34	0	3	x	10	0	61.8	21.9	61	21.8	62.4	0.553	66			33
833	6510	3	Lantana	103	2017-07-18-16-56-36	0	3	x	10	0	61.8	21.9	61	21.8	62.4	0.553	66			34
834	6511	3	Lantana	103	2017-07-18-16-56-38	0	3	x	10	0	61.8	21.9	61	21.8	62.4	0.553	66			35
835	6512	3	Lantana	103	2017-07-18-16-56-40	0	3	x	10	0	61.8	21.9	61	21.8	62.4	0.553	66			36
836	6513	3	Lantana	103	2017-07-18-16-56-42	0	3	x	10	0	61.8	21.9	60.9	21.7	62.2	0.442	66			37
837	6514	3	Lantana	103	2017-07-18-16-56-44	0	3	x	10	0	61.8	21.9	61	21.8	62.4	0.553	66			38
838	6515	3	Lantana	103	2017-07-18-16-56-46	0	3	x	10	0	61.8	21.9	61	21.8	62.4	0.553	66			39
839	6516	3	Lantana	103	2017-07-18-16-56-48	0	3	x	10	0	61.9	21.9	60.9	21.7	62.2	0.342	66			40
840	6517	3	Lantana	103	2017-07-18-16-56-50	0	3	x	10	0	61.9	21.9	61.1	21.8	62.5	0.564	66			41
841	6518	3	Lantana	103	2017-07-18-16-56-52	0	3	x	10	0	61.9	21.9	61.1	21.8	62.5	0.564	66			42
842	6519	3	Lantana	103	2017-07-18-16-56-54	0	3	x	10	0	61.9	21.9	61	21.8	62.4	0.453	66			43
843	6520	3	Lantana	103	2017-07-18-16-56-56	0	3	x	10	0	61.9	21.9	61.1	21.8	62.5	0.564	66			44
844	6521	3	Lantana	103	2017-07-18-16-56-58	0	3	x	10	0	61.9	21.9	61	21.8	62.4	0.453	66			45
845	6522	3	Lantana	103	2017-07-18-16-57-00	0	3	x	10	0	61.9	21.9	61	21.8	62.4	0.453	66			46
846	6523	3	Lantana	103	2017-07-18-16-57-02	0	3	x	10	0	61.9	21.9	61	21.8	62.4	0.453	66			47
847	6524	3	Lantana	103	2017-07-18-16-57-04	0	3	x	10	0	61.8	21.8	61	21.8	62.4	0.553	66			48
848	6525	3	Lantana	103	2017-07-18-16-57-06	0	3	x	10	0	61.9	21.9	60.8	21.7	62.1	0.231	66			49
849	6526	3	Lantana	103	2017-07-18-16-57-08	0	3	x	10	0	61.9	21.9	61	21.8	62.4	0.453	66			50
850	6527	3	Lantana	103	2017-07-18-16-57-10	0	3	x	10	0	61.9	21.9	60.9	21.8	62.2	0.342	66			51
851	6528	3	Lantana	103	2017-07-18-16-57-12	0	3	x	10	0	61.9	21.9	60.9	21.8	62.2	0.342	66			52
852	6529	3	Lantana	103	2017-07-18-16-57-14	0	3	x	10	0	61.9	21.9	60.9	21.8	62.2	0.342	66			53
853	6530	3	Lantana	103	2017-07-18-16-57-16	0	3	x	10	0	61.9	21.9	61	21.8	62.4	0.453	66			54
854	6531	3	Lantana	103	2017-07-18-16-57-18	0	3	x	10	0	61.9	21.9	60.8	21.7	62.1	0.231	66			55
855	6532	3	Lantana	103	2017-07-18-16-57-20	0	3	x	10	0	61.9	21.9	61	21.8	62.4	0.453	66			56
856	6533	3	Lantana	103	2017-07-18-16-57-22	0	3	x	10	0	61.9	21.9	60.9	21.8	62.2	0.342	66			57
857	6534	3	Lantana	103	2017-07-18-16-57-24	0	3	x	10	0	61.7	21.8	60.9	21.8	62.2	0.542	66			58
858	6535	3	Lantana	103	2017-07-18-16-57-26	0	3	x	10	0	61.9	21.9	60.9	21.8	62.2	0.342	66			59
859	6536	3	Lantana	103	2017-07-18-16-57-28	0	3	x	10	0	61.9	21.9	60.8	21.7	62.1	0.231	66			60
860	6537	3	Lantana	103	2017-07-18-16-57-30	0	3	x	10	0	61.9	21.9	61	21.8	62.4	0.453	66			61
861	6538	3	Lantana	103	2017-07-18-16-57-32	0	3	x	10	0	61.9	21.9	61	21.8	62.4	0.453	66			62
862	6539	3	Lantana	103	2017-07-18-16-57-34	0	3	x	10	0	61.9	21.9	61	21.8	62.4	0.453	66			63
863	6540	3	Lantana	103	2017-07-18-16-57-36	0	3	x	10	0	61.9	21.9	61.1	21.8	62.5	0.564	66			64
864	6541	3	Lantana	103	2017-07-18-16-57-38	0	3	x	10	0	61.9	21.9	61.2	21.8	62.6	0.675	66			65
865	6542	3	Lantana	103	2017-07-18-16-57-40	0	3	x	10	0	61.9	21.9	61.2	21.7	62.6	0.675	66			66
866	6543	3	Lantana	103	2017-07-18-16-57-42	0	3	x	10	0	61.9	21.9	61.3	21.8	62.7	0.786	66			67
867	6544	3	Lantana	103	2017-07-18-16-57-44	0	3	x	10	0	61.9	21.9	61.3	21.8	62.7	0.786	66			68
868	6545	3	Lantana	103	2017-07-18-16-57-46	0	3	x	10	0	61.9	21.9	61.2	21.8	62.6	0.675	66			69
869	6546	3	Lantana	103	2017-07-18-16-57-48	0	3	x	10	0	61.9	21.9	61	21.7	62.4	0.453	66			70
870	6547	3	Lantana	103	2017-07-18-16-57-50	0	3	x	10	0	61.9	21.9	61.2	21.8	62.6	0.675	66			71
871	6548	3	Lantana	103	2017-07-18-16-57-52	0	3	x	10	0	61.9	21.9	61.1	21.8	62.5	0.564	66			72
872	6549	3	Lantana	103	2017-07-18-16-57-54	0	3	x	10	0	61.9	21.9	61.1	21.8	62.5	0.564	66			73
873	6550	3	Lantana	103	2017-07-18-16-57-56	0	3	x	10	0	61.9	21.9	61.1	21.8	62.5	0.564	66			74
874	6551	3	Lantana	103	2017-07-18-16-57-58	0	3	x	10	0	61.9	21.9	61.1	21.8	62.5	0.564	66			75
875	6552	3	Lantana	103	2017-07-18-16-58-00	0	3	x	10	0	61.9	21.9	61.1	21.8	62.5	0.564	66			76
876	6553	3	Lantana	103	2017-07-18-16-58-02	0	3	x	10	0	61.9	21.9	61	21.8	62.4	0.453	66			77
877	6554	3	Lantana	103	2017-07-18-16-58-04	0	3	x	10	0	61.9	21.9	61	21.8	62.4	0.453	66			78
878	6555	3	Lantana	103	2017-07-18-16-58-06	0	3	x	10	0	61.9	21.9	61	21.8	62.4	0.453	66			79
879	6556	3	Lantana	103	2017-07-18-16-58-08	0	3	x	10	0	61.9	21.9	61	21.8	62.4	0.453	66			80
880	6557	3	Lantana	103	2017-07-18-16-58-10	0	3	x	10	0	61.9	21.9	61	21.8	62.4	0.453	66			81
881	6558	3	Lantana	103	2017-07-18-16-58-12	0	3	x	10	0	61.9	21.9	61.1	21.8	62.5	0.564	66			82
882	6559	3	Lantana	103	2017-07-18-16-58-14	0	3	x	10	0	61.9	21.9	61.2	21.8	62.6	0.675	66			83
883	6560	3	Lantana	103	2017-07-18-16-58-16	0	3	x	10	0	61.9	21.9	61.1	21.8	62.5	0.564	66			84
884	6561	3	Lantana	103	2017-07-18-16-58-18	0	3	x	10	0	61.9	21.9	61.1	21.8	62.5	0.564	66			85
885	6562	3	Lantana	103	2017-07-18-16-58-20	0	3	x	10	0	61.9	21.9	61.1	21.8	62.5	0.564	66			86
886	6563	3	Lantana	103	2017-07-18-16-58-22	0	3	x	10	0	61.9	21.9	61.1	21.8	62.5	0.564	66			87
887	6564	3	Lantana	103	2017-07-18-16-58-24	0	3	x	10	0	61.9	21.9	61.1	21.8	62.5	0.564	66			88
888	6565	3	Lantana	103	2017-07-18-16-58-26	0	3	x	10	0	61.9	21.9	61	21.8	62.4	0.453	66			89
889	6566	3	Lantana	103	2017-07-18-16-58-28	0	3	x	10	0	62	21.9	61	21.8	62.4	0.353	66			90
890	6567	3	Lantana	103	2017-07-18-16-58-30	0	3	x	10	0	62	21.9	61	21.8	62.4	0.353	66	Last10	Here	91
891	6568	3	Lantana	103	2017-07-18-16-58-32	0	3	x	10	0	62	21.9	61	21.8	62.4	0.353	66	Last10	Here	92
892	6569	3	Lantana	103	2017-07-18-16-58-34	0	3	x	10	0	61.9	21.9	61	21.8	62.4	0.453	66	Last10	Here	93
893	6570	3	Lantana	103	2017-07-18-16-58-36	0	3	x	10	0	61.9	21.9	61	21.8	62.4	0.453	66	Last10	Here	94
894	6571	3	Lantana	103	2017-07-18-16-58-38	0	3	x	10	0	61.9	21.9	61	21.8	62.4	0.453	66	Last10	Here	95
895	6572	3	Lantana	103	2017-07-18-16-58-40	0	3	x	10	0	62	21.9	61	21.8	62.4	0.353	66	Last10	Here	96
896	6573	3	Lantana	103	2017-07-18-16-58-42	0	3	x	10	0	62	21.9	61	21.8	62.4	0.353	66	Last10	Here	97
897	6574	3	Lantana	103	2017-07-18-16-58-44	0	3	x	10	0	62	21.9	61	21.8	62.4	0.353	66	Last10	Here	98
898	6575	3	Lantana	103	2017-07-18-16-58-46	0	3	x	10	0	62	21.9	61	21.8	62.4	0.353	66	Last10	Here	99
899	6576	3	Lantana	103	2017-07-18-16-59-20	0	3	x	15	0	62	21.9	61	21.8	62.4	0.353	67	First10	Here	1
900	6577	3	Lantana	103	2017-07-18-16-59-22	0	3	x	15	0	62	21.9	61	21.8	62.4	0.353	67	First10	Here	2
901	6578	3	Lantana	103	2017-07-18-16-59-24	0	3	x	15	0	62	21.9	61	21.8	62.4	0.353	67	First10	Here	3
902	6579	3	Lantana	103	2017-07-18-16-59-26	0	3	x	15	0	62	21.9	61	21.8	62.4	0.353	67	First10	Here	4
903	6580	3	Lantana	103	2017-07-18-16-59-28	0	3	x	15	0	62	21.9	61	21.8	62.4	0.353	67	First10	Here	5
904	6581	3	Lantana	103	2017-07-18-16-59-30	0	3	x	15	0	62	21.9	61	21.8	62.4	0.353	67	First10	Here	6
905	6582	3	Lantana	103	2017-07-18-16-59-32	0	3	x	15	0	62	21.9	61	21.8	62.4	0.353	67	First10	Here	7
906	6583	3	Lantana	103	2017-07-18-16-59-34	0	3	x	15	0	62	21.9	61	21.8	62.4	0.353	67	First10	Here	8
907	6584	3	Lantana	103	2017-07-18-16-59-36	0	3	x	15	0	62	21.9	60.9	21.8	62.2	0.242	67	First10	Here	9
908	6585	3	Lantana	103	2017-07-18-16-59-38	0	3	x	15	0	62	21.9	60.9	21.8	62.2	0.242	67	First10	Here	10
909	6586	3	Lantana	103	2017-07-18-16-59-40	0	3	x	15	0	62	21.9	60.9	21.8	62.2	0.242	67			11
910	6587	3	Lantana	103	2017-07-18-16-59-42	0	3	x	15	0	62	21.9	60.9	21.8	62.2	0.242	67			12
911	6588	3	Lantana	103	2017-07-18-16-59-44	0	3	x	15	0	62	21.9	60.9	21.8	62.2	0.242	67			13
912	6589	3	Lantana	103	2017-07-18-16-59-46	0	3	x	15	0	62	21.9	60.9	21.8	62.2	0.242	67			14
913	6590	3	Lantana	103	2017-07-18-16-59-48	0	3	x	15	0	62	21.9	60.9	21.8	62.2	0.242	67			15
914	6591	3	Lantana	103	2017-07-18-16-59-50	0	3	x	15	0	62	21.9	60.9	21.8	62.2	0.242	67			16
915	6592	3	Lantana	103	2017-07-18-16-59-52	0	3	x	15	0	62	21.9	60.9	21.8	62.2	0.242	67			17
916	6593	3	Lantana	103	2017-07-18-16-59-54	0	3	x	15	0	62	21.9	60.9	21.8	62.2	0.242	67			18
917	6594	3	Lantana	103	2017-07-18-16-59-56	0	3	x	15	0	62.1	21.9	60.9	21.8	62.2	0.142	67			19
918	6595	3	Lantana	103	2017-07-18-16-59-58	0	3	x	15	0	62.1	21.9	60.9	21.8	62.2	0.142	67			20
919	6596	3	Lantana	103	2017-07-18-17-00-00	0	3	x	15	0	62.1	21.9	61	21.8	62.4	0.253	67			21
920	6597	3	Lantana	103	2017-07-18-17-00-02	0	3	x	15	0	62	21.9	60.9	21.8	62.2	0.242	67			22
921	6598	3	Lantana	103	2017-07-18-17-00-04	0	3	x	15	0	62	21.9	60.9	21.8	62.2	0.242	67			23
922	6599	3	Lantana	103	2017-07-18-17-00-06	0	3	x	15	0	62	21.9	60.9	21.8	62.2	0.242	67			24
923	6600	3	Lantana	103	2017-07-18-17-00-08	0	3	x	15	0	62	21.9	60.9	21.8	62.2	0.242	67			25
924	6601	3	Lantana	103	2017-07-18-17-00-10	0	3	x	15	0	62	21.9	60.9	21.8	62.2	0.242	67			26
925	6602	3	Lantana	103	2017-07-18-17-00-12	0	3	x	15	0	62	21.9	60.9	21.8	62.2	0.242	67			27
926	6603	3	Lantana	103	2017-07-18-17-00-14	0	3	x	15	0	62	21.9	60.9	21.8	62.2	0.242	67			28
927	6604	3	Lantana	103	2017-07-18-17-00-16	0	3	x	15	0	62	21.9	60.9	21.8	62.2	0.242	67			29
928	6605	3	Lantana	103	2017-07-18-17-00-18	0	3	x	15	0	62	21.9	60.9	21.8	62.2	0.242	67			30
929	6606	3	Lantana	103	2017-07-18-17-00-20	0	3	x	15	0	62	21.9	61	21.8	62.4	0.353	67			31
930	6607	3	Lantana	103	2017-07-18-17-00-22	0	3	x	15	0	62	21.9	61	21.8	62.4	0.353	67			32
931	6608	3	Lantana	103	2017-07-18-17-00-24	0	3	x	15	0	62	21.9	61.1	21.8	62.5	0.464	67			33
932	6609	3	Lantana	103	2017-07-18-17-00-26	0	3	x	15	0	62	21.9	61.1	21.8	62.5	0.464	67			34
933	6610	3	Lantana	103	2017-07-18-17-00-29	0	3	x	15	0	62.1	21.9	61.1	21.8	62.5	0.364	67			35
934	6611	3	Lantana	103	2017-07-18-17-00-31	0	3	x	15	0	62.1	21.9	61	21.8	62.4	0.253	67			36
935	6612	3	Lantana	103	2017-07-18-17-00-33	0	3	x	15	0	62.1	21.9	61	21.8	62.4	0.253	67			37
936	6613	3	Lantana	103	2017-07-18-17-00-35	0	3	x	15	0	62.1	21.9	61.1	21.8	62.5	0.364	67			38
937	6614	3	Lantana	103	2017-07-18-17-00-37	0	3	x	15	0	62.1	21.9	61.1	21.8	62.5	0.364	67			39
938	6615	3	Lantana	103	2017-07-18-17-00-39	0	3	x	15	0	62.1	21.9	61.1	21.8	62.5	0.364	67			40
939	6616	3	Lantana	103	2017-07-18-17-00-41	0	3	x	15	0	62.1	21.9	61.1	21.8	62.5	0.364	67			41
940	6617	3	Lantana	103	2017-07-18-17-00-43	0	3	x	15	0	62.1	21.9	61.1	21.8	62.5	0.364	67			42
941	6618	3	Lantana	103	2017-07-18-17-00-45	0	3	x	15	0	62.1	21.9	61.2	21.8	62.6	0.475	67			43
942	6619	3	Lantana	103	2017-07-18-17-00-47	0	3	x	15	0	62.1	21.9	61.2	21.8	62.6	0.475	67			44
943	6620	3	Lantana	103	2017-07-18-17-00-49	0	3	x	15	0	62.1	21.9	61.2	21.8	62.6	0.475	67			45
944	6621	3	Lantana	103	2017-07-18-17-00-51	0	3	x	15	0	62.1	21.9	61.2	21.8	62.6	0.475	67			46
945	6622	3	Lantana	103	2017-07-18-17-00-53	0	3	x	15	0	62.1	21.9	61.2	21.8	62.6	0.475	67			47
946	6623	3	Lantana	103	2017-07-18-17-00-55	0	3	x	15	0	62	21.9	61.2	21.8	62.6	0.575	67			48
947	6624	3	Lantana	103	2017-07-18-17-00-57	0	3	x	15	0	62	21.9	61.2	21.8	62.6	0.575	67			49
948	6625	3	Lantana	103	2017-07-18-17-00-59	0	3	x	15	0	62.1	21.9	61.1	21.8	62.5	0.364	67			50
949	6626	3	Lantana	103	2017-07-18-17-01-01	0	3	x	15	0	62.1	21.9	61.2	21.8	62.6	0.475	67			51
950	6627	3	Lantana	103	2017-07-18-17-01-03	0	3	x	15	0	62.1	21.9	61.2	21.8	62.6	0.475	67			52
951	6628	3	Lantana	103	2017-07-18-17-01-05	0	3	x	15	0	62.1	21.9	61.1	21.8	62.5	0.364	67			53
952	6629	3	Lantana	103	2017-07-18-17-01-07	0	3	x	15	0	62.1	21.9	61.2	21.8	62.6	0.475	67			54
953	6630	3	Lantana	103	2017-07-18-17-01-09	0	3	x	15	0	62.1	21.9	61.2	21.8	62.6	0.475	67			55
954	6631	3	Lantana	103	2017-07-18-17-01-11	0	3	x	15	0	62.1	21.9	61.2	21.8	62.6	0.475	67			56
955	6632	3	Lantana	103	2017-07-18-17-01-13	0	3	x	15	0	62.1	21.9	61.2	21.8	62.6	0.475	67			57
956	6633	3	Lantana	103	2017-07-18-17-01-15	0	3	x	15	0	62.1	21.9	61.2	21.8	62.6	0.475	67			58
957	6634	3	Lantana	103	2017-07-18-17-01-17	0	3	x	15	0	62.1	21.9	61.2	21.8	62.6	0.475	67			59
958	6635	3	Lantana	103	2017-07-18-17-01-19	0	3	x	15	0	62.1	21.9	61.4	21.8	62.8	0.697	67			60
959	6636	3	Lantana	103	2017-07-18-17-01-21	0	3	x	15	0	62.2	21.9	61.4	21.8	62.8	0.597	67			61
960	6637	3	Lantana	103	2017-07-18-17-01-23	0	3	x	15	0	62.2	21.9	61.4	21.8	62.8	0.597	67			62
961	6638	3	Lantana	103	2017-07-18-17-01-25	0	3	x	15	0	62.1	21.9	61.4	21.8	62.8	0.697	67			63
962	6639	3	Lantana	103	2017-07-18-17-01-27	0	3	x	15	0	62	21.8	61.4	21.8	62.8	0.797	67			64
963	6640	3	Lantana	103	2017-07-18-17-01-29	0	3	x	15	0	62.1	21.9	61.3	21.7	62.7	0.586	67			65
964	6641	3	Lantana	103	2017-07-18-17-01-31	0	3	x	15	0	62	21.8	61.4	21.8	62.8	0.797	67			66
965	6642	3	Lantana	103	2017-07-18-17-01-33	0	3	x	15	0	62.1	21.9	61.4	21.8	62.8	0.697	67			67
966	6643	3	Lantana	103	2017-07-18-17-01-35	0	3	x	15	0	62.1	21.9	61.4	21.8	62.8	0.697	67			68
967	6644	3	Lantana	103	2017-07-18-17-01-37	0	3	x	15	0	62.2	21.9	61.3	21.8	62.7	0.486	67			69
968	6645	3	Lantana	103	2017-07-18-17-01-39	0	3	x	15	0	62.2	21.9	61.4	21.8	62.8	0.597	67			70
969	6646	3	Lantana	103	2017-07-18-17-01-41	0	3	x	15	0	62.1	21.9	61.4	21.8	62.8	0.697	67			71
970	6647	3	Lantana	103	2017-07-18-17-01-43	0	3	x	15	0	62.1	21.9	61.5	21.8	62.9	0.808	67			72
971	6648	3	Lantana	103	2017-07-18-17-01-45	0	3	x	15	0	62.1	21.9	61.5	21.8	62.9	0.808	67			73
972	6649	3	Lantana	103	2017-07-18-17-01-47	0	3	x	15	0	62.2	21.9	61.5	21.8	62.9	0.708	67			74
973	6650	3	Lantana	103	2017-07-18-17-01-49	0	3	x	15	0	62.2	21.9	61.5	21.8	62.9	0.708	67			75
974	6651	3	Lantana	103	2017-07-18-17-01-51	0	3	x	15	0	62.1	21.8	61.4	21.8	62.8	0.697	67			76
975	6652	3	Lantana	103	2017-07-18-17-01-53	0	3	x	15	0	62.2	21.9	61.4	21.8	62.8	0.597	67			77
976	6653	3	Lantana	103	2017-07-18-17-01-55	0	3	x	15	0	62.1	21.8	61.4	21.8	62.8	0.697	67			78
977	6654	3	Lantana	103	2017-07-18-17-01-57	0	3	x	15	0	62.1	21.8	61.3	21.8	62.7	0.586	67			79
978	6655	3	Lantana	103	2017-07-18-17-01-59	0	3	x	15	0	62.1	21.8	61.3	21.8	62.7	0.586	67			80
979	6656	3	Lantana	103	2017-07-18-17-02-01	0	3	x	15	0	62.1	21.9	61.3	21.8	62.7	0.586	67			81
980	6657	3	Lantana	103	2017-07-18-17-02-03	0	3	x	15	0	62.1	21.8	61.3	21.8	62.7	0.586	67			82
981	6658	3	Lantana	103	2017-07-18-17-02-05	0	3	x	15	0	62.1	21.8	61.2	21.8	62.6	0.475	67			83
982	6659	3	Lantana	103	2017-07-18-17-02-07	0	3	x	15	0	62	21.8	61.2	21.8	62.6	0.575	67			84
983	6660	3	Lantana	103	2017-07-18-17-02-09	0	3	x	15	0	62.1	21.9	61.2	21.8	62.6	0.475	67			85
984	6661	3	Lantana	103	2017-07-18-17-02-11	0	3	x	15	0	62.1	21.9	61.2	21.8	62.6	0.475	67			86
985	6662	3	Lantana	103	2017-07-18-17-02-13	0	3	x	15	0	62	21.8	61	21.7	62.4	0.353	67			87
986	6663	3	Lantana	103	2017-07-18-17-02-15	0	3	x	15	0	62.1	21.9	61.2	21.8	62.6	0.475	67			88
987	6664	3	Lantana	103	2017-07-18-17-02-17	0	3	x	15	0	62	21.8	61.2	21.8	62.6	0.575	67			89
988	6665	3	Lantana	103	2017-07-18-17-02-19	0	3	x	15	0	62	21.8	61.2	21.8	62.6	0.575	67			90
989	6666	3	Lantana	103	2017-07-18-17-02-21	0	3	x	15	0	62.1	21.9	61.2	21.8	62.6	0.475	67	Last10	Here	91
990	6667	3	Lantana	103	2017-07-18-17-02-23	0	3	x	15	0	62.1	21.9	61.2	21.8	62.6	0.475	67	Last10	Here	92
991	6668	3	Lantana	103	2017-07-18-17-02-25	0	3	x	15	0	62.1	21.9	61.1	21.8	62.5	0.364	67	Last10	Here	93
992	6669	3	Lantana	103	2017-07-18-17-02-27	0	3	x	15	0	62	21.8	61	21.7	62.4	0.353	67	Last10	Here	94
993	6670	3	Lantana	103	2017-07-18-17-02-29	0	3	x	15	0	62.2	21.9	61.2	21.8	62.6	0.375	67	Last10	Here	95
994	6671	3	Lantana	103	2017-07-18-17-02-31	0	3	x	15	0	62.2	21.9	61.1	21.8	62.5	0.264	67	Last10	Here	96
995	6672	3	Lantana	103	2017-07-18-17-02-33	0	3	x	15	0	62.2	21.9	61.1	21.8	62.5	0.264	67	Last10	Here	97
996	6673	3	Lantana	103	2017-07-18-17-02-35	0	3	x	15	0	62.2	21.9	61.1	21.8	62.5	0.264	67	Last10	Here	98
997	6674	3	Lantana	103	2017-07-18-17-02-37	0	3	x	15	0	62.2	21.9	61.1	21.8	62.5	0.264	67	Last10	Here	99
998	6675	3	Lantana	103	2017-07-18-17-03-11	0	3	x	20	0	62.3	21.9	61	21.8	62.4	0.053	68	First10	Here	1
999	6676	3	Lantana	103	2017-07-18-17-03-13	0	3	x	20	0	62.2	21.8	61	21.8	62.4	0.153	68	First10	Here	2
1000	6677	3	Lantana	103	2017-07-18-17-03-15	0	3	x	20	0	62.2	21.8	61	21.8	62.4	0.153	68	First10	Here	3
1001	6678	3	Lantana	103	2017-07-18-17-03-17	0	3	x	20	0	62.3	21.9	61	21.8	62.4	0.053	68	First10	Here	4
1002	6679	3	Lantana	103	2017-07-18-17-03-19	0	3	x	20	0	62.3	21.9	61	21.8	62.4	0.053	68	First10	Here	5
1003	6680	3	Lantana	103	2017-07-18-17-03-21	0	3	x	20	0	62.3	21.9	61	21.8	62.4	0.053	68	First10	Here	6
1004	6681	3	Lantana	103	2017-07-18-17-03-23	0	3	x	20	0	62.2	21.8	61	21.8	62.4	0.153	68	First10	Here	7
1005	6682	3	Lantana	103	2017-07-18-17-03-25	0	3	x	20	0	62.2	21.8	61	21.8	62.4	0.153	68	First10	Here	8
1006	6683	3	Lantana	103	2017-07-18-17-03-27	0	3	x	20	0	62.3	21.9	61	21.8	62.4	0.053	68	First10	Here	9
1007	6684	3	Lantana	103	2017-07-18-17-03-29	0	3	x	20	0	62.2	21.8	61	21.8	62.4	0.153	68	First10	Here	10
1008	6685	3	Lantana	103	2017-07-18-17-03-31	0	3	x	20	0	62.3	21.9	61	21.8	62.4	0.053	68			11
1009	6686	3	Lantana	103	2017-07-18-17-03-33	0	3	x	20	0	62.2	21.8	61	21.8	62.4	0.153	68			12
1010	6687	3	Lantana	103	2017-07-18-17-03-35	0	3	x	20	0	62.2	21.8	61	21.8	62.4	0.153	68			13
1011	6688	3	Lantana	103	2017-07-18-17-03-37	0	3	x	20	0	62.2	21.8	61	21.8	62.4	0.153	68			14
1012	6689	3	Lantana	103	2017-07-18-17-03-39	0	3	x	20	0	62.3	21.9	61	21.8	62.4	0.053	68			15
1013	6690	3	Lantana	103	2017-07-18-17-03-41	0	3	x	20	0	62.3	21.9	61	21.8	62.4	0.053	68			16
1014	6691	3	Lantana	103	2017-07-18-17-03-43	0	3	x	20	0	62.3	21.9	61.1	21.8	62.5	0.164	68			17
1015	6692	3	Lantana	103	2017-07-18-17-03-45	0	3	x	20	0	62.3	21.9	61.1	21.8	62.5	0.164	68			18
1016	6693	3	Lantana	103	2017-07-18-17-03-47	0	3	x	20	0	62.3	21.9	61.2	21.8	62.6	0.275	68			19
1017	6694	3	Lantana	103	2017-07-18-17-03-49	0	3	x	20	0	62.3	21.9	61.2	21.8	62.6	0.275	68			20
1018	6695	3	Lantana	103	2017-07-18-17-03-51	0	3	x	20	0	62.2	21.8	61.2	21.8	62.6	0.375	68			21
1019	6696	3	Lantana	103	2017-07-18-17-03-53	0	3	x	20	0	62.2	21.8	61.2	21.8	62.6	0.375	68			22
1020	6697	3	Lantana	103	2017-07-18-17-03-55	0	3	x	20	0	62.3	21.9	61.2	21.8	62.6	0.275	68			23
1021	6698	3	Lantana	103	2017-07-18-17-03-57	0	3	x	20	0	62.3	21.9	61.2	21.8	62.6	0.275	68			24
1022	6699	3	Lantana	103	2017-07-18-17-03-59	0	3	x	20	0	62.3	21.9	61.2	21.8	62.6	0.275	68			25
1023	6700	3	Lantana	103	2017-07-18-17-04-01	0	3	x	20	0	62.1	21.8	61.2	21.8	62.6	0.475	68			26
1024	6701	3	Lantana	103	2017-07-18-17-04-03	0	3	x	20	0	62.1	21.8	61.2	21.8	62.6	0.475	68			27
1025	6702	3	Lantana	103	2017-07-18-17-04-05	0	3	x	20	0	62.3	21.9	61.1	21.8	62.5	0.164	68			28
1026	6703	3	Lantana	103	2017-07-18-17-04-07	0	3	x	20	0	62.3	21.9	61.2	21.8	62.6	0.275	68			29
1027	6704	3	Lantana	103	2017-07-18-17-04-09	0	3	x	20	0	62.3	21.9	61.2	21.8	62.6	0.275	68			30
1028	6705	3	Lantana	103	2017-07-18-17-04-11	0	3	x	20	0	62.3	21.9	61.2	21.8	62.6	0.275	68			31
1029	6706	3	Lantana	103	2017-07-18-17-04-13	0	3	x	20	0	62.3	21.9	61.2	21.8	62.6	0.275	68			32
1030	6707	3	Lantana	103	2017-07-18-17-04-15	0	3	x	20	0	62.3	21.9	61.2	21.8	62.6	0.275	68			33
1031	6708	3	Lantana	103	2017-07-18-17-04-17	0	3	x	20	0	62.4	21.9	61.3	21.8	62.7	0.286	68			34
1032	6709	3	Lantana	103	2017-07-18-17-04-19	0	3	x	20	0	62.3	21.9	61.3	21.8	62.7	0.386	68			35
1033	6710	3	Lantana	103	2017-07-18-17-04-21	0	3	x	20	0	62.3	21.9	61.2	21.8	62.6	0.275	68			36
1034	6711	3	Lantana	103	2017-07-18-17-04-23	0	3	x	20	0	62.3	21.9	61.2	21.8	62.6	0.275	68			37
1035	6712	3	Lantana	103	2017-07-18-17-04-25	0	3	x	20	0	62.3	21.9	61.2	21.8	62.6	0.275	68			38
1036	6713	3	Lantana	103	2017-07-18-17-04-27	0	3	x	20	0	62.3	21.9	61.2	21.8	62.6	0.275	68			39
1037	6714	3	Lantana	103	2017-07-18-17-04-29	0	3	x	20	0	62.3	21.9	61.2	21.8	62.6	0.275	68			40
1038	6715	3	Lantana	103	2017-07-18-17-04-31	0	3	x	20	0	62.3	21.9	61.2	21.8	62.6	0.275	68			41
1039	6716	3	Lantana	103	2017-07-18-17-04-33	0	3	x	20	0	62.3	21.9	61.2	21.8	62.6	0.275	68			42
1040	6717	3	Lantana	103	2017-07-18-17-04-35	0	3	x	20	0	62.3	21.9	61.2	21.8	62.6	0.275	68			43
1041	6718	3	Lantana	103	2017-07-18-17-04-37	0	3	x	20	0	62.3	21.9	61.3	21.8	62.7	0.386	68			44
1042	6719	3	Lantana	103	2017-07-18-17-04-39	0	3	x	20	0	62.4	21.9	61.2	21.8	62.6	0.175	68			45
1043	6720	3	Lantana	103	2017-07-18-17-04-41	0	3	x	20	0	62.3	21.8	61.2	21.8	62.6	0.275	68			46
1044	6721	3	Lantana	103	2017-07-18-17-04-43	0	3	x	20	0	62.4	21.9	61.3	21.8	62.7	0.286	68			47
1045	6722	3	Lantana	103	2017-07-18-17-04-45	0	3	x	20	0	62.3	21.9	61.2	21.8	62.6	0.275	68			48
1046	6723	3	Lantana	103	2017-07-18-17-04-47	0	3	x	20	0	62.4	21.9	61.2	21.8	62.6	0.175	68			49
1047	6724	3	Lantana	103	2017-07-18-17-04-49	0	3	x	20	0	62.4	21.9	61.3	21.8	62.7	0.286	68			50
1048	6725	3	Lantana	103	2017-07-18-17-04-51	0	3	x	20	0	62.4	21.9	61.3	21.8	62.7	0.286	68			51
1049	6726	3	Lantana	103	2017-07-18-17-04-53	0	3	x	20	0	62.4	21.9	61.3	21.8	62.7	0.286	68			52
1050	6727	3	Lantana	103	2017-07-18-17-04-55	0	3	x	20	0	62.4	21.9	61.3	21.8	62.7	0.286	68			53
1051	6728	3	Lantana	103	2017-07-18-17-04-57	0	3	x	20	0	62.3	21.9	61.3	21.8	62.7	0.386	68			54
1052	6729	3	Lantana	103	2017-07-18-17-04-59	0	3	x	20	0	62.3	21.9	61.3	21.8	62.7	0.386	68			55
1053	6730	3	Lantana	103	2017-07-18-17-05-01	0	3	x	20	0	62.3	21.9	61.3	21.8	62.7	0.386	68			56
1054	6731	3	Lantana	103	2017-07-18-17-05-03	0	3	x	20	0	62.3	21.9	61.3	21.8	62.7	0.386	68			57
1055	6732	3	Lantana	103	2017-07-18-17-05-05	0	3	x	20	0	62.3	21.9	61.2	21.8	62.6	0.275	68			58
1056	6733	3	Lantana	103	2017-07-18-17-05-07	0	3	x	20	0	62.3	21.9	61.2	21.8	62.6	0.275	68			59
1057	6734	3	Lantana	103	2017-07-18-17-05-09	0	3	x	20	0	62.3	21.9	61.2	21.8	62.6	0.275	68			60
1058	6735	3	Lantana	103	2017-07-18-17-05-11	0	3	x	20	0	62.3	21.9	61.2	21.8	62.6	0.275	68			61
1059	6736	3	Lantana	103	2017-07-18-17-05-13	0	3	x	20	0	62.3	21.9	61.2	21.8	62.6	0.275	68			62
1060	6737	3	Lantana	103	2017-07-18-17-05-15	0	3	x	20	0	62.3	21.9	61.2	21.8	62.6	0.275	68			63
1061	6738	3	Lantana	103	2017-07-18-17-05-17	0	3	x	20	0	62.3	21.9	61.2	21.8	62.6	0.275	68			64
1062	6739	3	Lantana	103	2017-07-18-17-05-19	0	3	x	20	0	62.3	21.9	61.2	21.8	62.6	0.275	68			65
1063	6740	3	Lantana	103	2017-07-18-17-05-21	0	3	x	20	0	62.2	21.8	61.2	21.8	62.6	0.375	68			66
1064	6741	3	Lantana	103	2017-07-18-17-05-23	0	3	x	20	0	62.3	21.9	61.2	21.8	62.6	0.275	68			67
1065	6742	3	Lantana	103	2017-07-18-17-05-25	0	3	x	20	0	62.3	21.9	61.2	21.8	62.6	0.275	68			68
1066	6743	3	Lantana	103	2017-07-18-17-05-27	0	3	x	20	0	62.4	21.9	61.3	21.8	62.7	0.286	68			69
1067	6744	3	Lantana	103	2017-07-18-17-05-29	0	3	x	20	0	62.4	21.9	61.3	21.8	62.7	0.286	68			70
1068	6745	3	Lantana	103	2017-07-18-17-05-31	0	3	x	20	0	62.4	21.9	61.3	21.8	62.7	0.286	68			71
1069	6746	3	Lantana	103	2017-07-18-17-05-33	0	3	x	20	0	62.4	21.9	61.3	21.8	62.7	0.286	68			72
1070	6747	3	Lantana	103	2017-07-18-17-05-35	0	3	x	20	0	62.4	21.9	61.3	21.8	62.7	0.286	68			73
1071	6748	3	Lantana	103	2017-07-18-17-05-37	0	3	x	20	0	62.4	21.9	61.3	21.8	62.7	0.286	68			74
1072	6749	3	Lantana	103	2017-07-18-17-05-40	0	3	x	20	0	62.4	21.9	61.3	21.8	62.7	0.286	68			75
1073	6750	3	Lantana	103	2017-07-18-17-05-42	0	3	x	20	0	62.4	21.9	61.4	21.8	62.8	0.397	68			76
1074	6751	3	Lantana	103	2017-07-18-17-05-44	0	3	x	20	0	62.4	21.9	61.3	21.8	62.7	0.286	68			77
1075	6752	3	Lantana	103	2017-07-18-17-05-46	0	3	x	20	0	62.4	21.9	61.4	21.8	62.8	0.397	68			78
1076	6753	3	Lantana	103	2017-07-18-17-05-48	0	3	x	20	0	62.4	21.9	61.4	21.8	62.8	0.397	68			79
1077	6754	3	Lantana	103	2017-07-18-17-05-50	0	3	x	20	0	62.4	21.9	61.3	21.8	62.7	0.286	68			80
1078	6755	3	Lantana	103	2017-07-18-17-05-52	0	3	x	20	0	62.4	21.9	61.4	21.8	62.8	0.397	68			81
1079	6756	3	Lantana	103	2017-07-18-17-05-54	0	3	x	20	0	62.4	21.9	61.4	21.8	62.8	0.397	68			82
1080	6757	3	Lantana	103	2017-07-18-17-05-56	0	3	x	20	0	62.4	21.9	61.3	21.8	62.7	0.286	68			83
1081	6758	3	Lantana	103	2017-07-18-17-05-58	0	3	x	20	0	62.4	21.9	61.3	21.8	62.7	0.286	68			84
1082	6759	3	Lantana	103	2017-07-18-17-06-00	0	3	x	20	0	62.4	21.9	61.3	21.8	62.7	0.286	68			85
1083	6760	3	Lantana	103	2017-07-18-17-06-02	0	3	x	20	0	62.4	21.9	61.3	21.8	62.7	0.286	68			86
1084	6761	3	Lantana	103	2017-07-18-17-06-04	0	3	x	20	0	62.4	21.9	61.3	21.8	62.7	0.286	68			87
1085	6762	3	Lantana	103	2017-07-18-17-06-06	0	3	x	20	0	62.4	21.9	61.4	21.8	62.8	0.397	68			88
1086	6763	3	Lantana	103	2017-07-18-17-06-08	0	3	x	20	0	62.4	21.9	61.3	21.8	62.7	0.286	68			89
1087	6764	3	Lantana	103	2017-07-18-17-06-10	0	3	x	20	0	62.4	21.9	61.4	21.8	62.8	0.397	68			90
1088	6765	3	Lantana	103	2017-07-18-17-06-12	0	3	x	20	0	62.4	21.9	61.4	21.8	62.8	0.397	68	Last10	Here	91
1089	6766	3	Lantana	103	2017-07-18-17-06-14	0	3	x	20	0	62.4	21.9	61.4	21.8	62.8	0.397	68	Last10	Here	92
1090	6767	3	Lantana	103	2017-07-18-17-06-16	0	3	x	20	0	62.4	21.9	61.4	21.8	62.8	0.397	68	Last10	Here	93
1091	6768	3	Lantana	103	2017-07-18-17-06-18	0	3	x	20	0	62.4	21.9	61.4	21.8	62.8	0.397	68	Last10	Here	94
1092	6769	3	Lantana	103	2017-07-18-17-06-20	0	3	x	20	0	62.4	21.9	61.3	21.8	62.7	0.286	68	Last10	Here	95
1093	6770	3	Lantana	103	2017-07-18-17-06-22	0	3	x	20	0	62.4	21.9	61.4	21.8	62.8	0.397	68	Last10	Here	96
1094	6771	3	Lantana	103	2017-07-18-17-06-24	0	3	x	20	0	62.4	21.9	61.4	21.8	62.8	0.397	68	Last10	Here	97
1095	6772	3	Lantana	103	2017-07-18-17-06-26	0	3	x	20	0	62.4	21.9	61.4	21.8	62.8	0.397	68	Last10	Here	98
1096	6773	3	Lantana	103	2017-07-18-17-06-28	0	3	x	20	0	62.4	21.9	61.3	21.8	62.7	0.286	68	Last10	Here	99
1097	6774	3	Lantana	103	2017-07-18-17-07-02	0	3	x	25	0	62.4	21.9	61.2	21.8	62.6	0.175	69	First10	Here	1
1098	6775	3	Lantana	103	2017-07-18-17-07-04	0	3	x	25	0	62.4	21.9	61.2	21.8	62.6	0.175	69	First10	Here	2
1099	6776	3	Lantana	103	2017-07-18-17-07-06	0	3	x	25	0	62.4	21.9	61.2	21.8	62.6	0.175	69	First10	Here	3
1100	6777	3	Lantana	103	2017-07-18-17-07-08	0	3	x	25	0	62.4	21.9	61.2	21.8	62.6	0.175	69	First10	Here	4
1101	6778	3	Lantana	103	2017-07-18-17-07-10	0	3	x	25	0	62.4	21.9	61.2	21.8	62.6	0.175	69	First10	Here	5
1102	6779	3	Lantana	103	2017-07-18-17-07-12	0	3	x	25	0	62.3	21.8	61.2	21.8	62.6	0.275	69	First10	Here	6
1103	6780	3	Lantana	103	2017-07-18-17-07-14	0	3	x	25	0	62.4	21.8	61.2	21.8	62.6	0.175	69	First10	Here	7
1104	6781	3	Lantana	103	2017-07-18-17-07-16	0	3	x	25	0	62.5	21.9	61.2	21.8	62.6	0.075	69	First10	Here	8
1105	6782	3	Lantana	103	2017-07-18-17-07-18	0	3	x	25	0	62.3	21.8	61.2	21.8	62.6	0.275	69	First10	Here	9
1106	6783	3	Lantana	103	2017-07-18-17-07-20	0	3	x	25	0	62.5	21.9	61.3	21.8	62.7	0.186	69	First10	Here	10
1107	6784	3	Lantana	103	2017-07-18-17-07-22	0	3	x	25	0	62.4	21.8	61.3	21.8	62.7	0.286	69			11
1108	6785	3	Lantana	103	2017-07-18-17-07-24	0	3	x	25	0	62.4	21.8	61.2	21.8	62.6	0.175	69			12
1109	6786	3	Lantana	103	2017-07-18-17-07-26	0	3	x	25	0	62.5	21.9	61.2	21.8	62.6	0.075	69			13
1110	6787	3	Lantana	103	2017-07-18-17-07-28	0	3	x	25	0	62.4	21.8	61.1	21.7	62.5	0.064	69			14
1111	6788	3	Lantana	103	2017-07-18-17-07-30	0	3	x	25	0	62.5	21.9	61.2	21.8	62.6	0.075	69			15
1112	6789	3	Lantana	103	2017-07-18-17-07-32	0	3	x	25	0	62.5	21.9	61.2	21.8	62.6	0.075	69			16
1113	6790	3	Lantana	103	2017-07-18-17-07-34	0	3	x	25	0	62.4	21.9	61.2	21.8	62.6	0.175	69			17
1114	6791	3	Lantana	103	2017-07-18-17-07-36	0	3	x	25	0	62.5	21.9	61.2	21.8	62.6	0.075	69			18
1115	6792	3	Lantana	103	2017-07-18-17-07-38	0	3	x	25	0	62.5	21.9	61.2	21.8	62.6	0.075	69			19
1116	6793	3	Lantana	103	2017-07-18-17-07-40	0	3	x	25	0	62.4	21.8	61.2	21.8	62.6	0.175	69			20
1117	6794	3	Lantana	103	2017-07-18-17-07-42	0	3	x	25	0	62.5	21.9	61.2	21.8	62.6	0.075	69			21
1118	6795	3	Lantana	103	2017-07-18-17-07-44	0	3	x	25	0	62.5	21.9	61.2	21.8	62.6	0.075	69			22
1119	6796	3	Lantana	103	2017-07-18-17-07-46	0	3	x	25	0	62.4	21.8	61.2	21.8	62.6	0.175	69			23
1120	6797	3	Lantana	103	2017-07-18-17-07-48	0	3	x	25	0	62.5	21.9	61.2	21.8	62.6	0.075	69			24
1121	6798	3	Lantana	103	2017-07-18-17-07-50	0	3	x	25	0	62.5	21.9	61.2	21.8	62.6	0.075	69			25
1122	6799	3	Lantana	103	2017-07-18-17-07-52	0	3	x	25	0	62.5	21.9	61.2	21.8	62.6	0.075	69			26
1123	6800	3	Lantana	103	2017-07-18-17-07-54	0	3	x	25	0	62.4	21.8	61.2	21.8	62.6	0.175	69			27
1124	6801	3	Lantana	103	2017-07-18-17-07-56	0	3	x	25	0	62.5	21.9	61.2	21.8	62.6	0.075	69			28
1125	6802	3	Lantana	103	2017-07-18-17-07-58	0	3	x	25	0	62.5	21.9	61.2	21.8	62.6	0.075	69			29
1126	6803	3	Lantana	103	2017-07-18-17-08-00	0	3	x	25	0	62.4	21.8	61.2	21.8	62.6	0.175	69			30
1127	6804	3	Lantana	103	2017-07-18-17-08-02	0	3	x	25	0	62.5	21.9	61.2	21.8	62.6	0.075	69			31
1128	6805	3	Lantana	103	2017-07-18-17-08-04	0	3	x	25	0	62.5	21.9	61.3	21.8	62.7	0.186	69			32
1129	6806	3	Lantana	103	2017-07-18-17-08-06	0	3	x	25	0	62.5	21.9	61.2	21.8	62.6	0.075	69			33
1130	6807	3	Lantana	103	2017-07-18-17-08-08	0	3	x	25	0	62.5	21.9	61.2	21.8	62.6	0.075	69			34
1131	6808	3	Lantana	103	2017-07-18-17-08-10	0	3	x	25	0	62.5	21.9	61.2	21.8	62.6	0.075	69			35
1132	6809	3	Lantana	103	2017-07-18-17-08-12	0	3	x	25	0	62.5	21.9	61.2	21.8	62.6	0.075	69			36
1133	6810	3	Lantana	103	2017-07-18-17-08-14	0	3	x	25	0	62.5	21.9	61.2	21.8	62.6	0.075	69			37
1134	6811	3	Lantana	103	2017-07-18-17-08-16	0	3	x	25	0	62.4	21.8	61.2	21.8	62.6	0.175	69			38
1135	6812	3	Lantana	103	2017-07-18-17-08-18	0	3	x	25	0	62.4	21.8	61.2	21.8	62.6	0.175	69			39
1136	6813	3	Lantana	103	2017-07-18-17-08-20	0	3	x	25	0	62.5	21.9	61.2	21.8	62.6	0.075	69			40
1137	6814	3	Lantana	103	2017-07-18-17-08-22	0	3	x	25	0	62.4	21.8	61.2	21.8	62.6	0.175	69			41
1138	6815	3	Lantana	103	2017-07-18-17-08-24	0	3	x	25	0	62.4	21.8	61.2	21.8	62.6	0.175	69			42
1139	6816	3	Lantana	103	2017-07-18-17-08-26	0	3	x	25	0	62.4	21.8	61.2	21.8	62.6	0.175	69			43
1140	6817	3	Lantana	103	2017-07-18-17-08-28	0	3	x	25	0	62.5	21.9	61.2	21.8	62.6	0.075	69			44
1141	6818	3	Lantana	103	2017-07-18-17-08-30	0	3	x	25	0	62.4	21.8	61.2	21.8	62.6	0.175	69			45
1142	6819	3	Lantana	103	2017-07-18-17-08-32	0	3	x	25	0	62.4	21.8	61.2	21.8	62.6	0.175	69			46
1143	6820	3	Lantana	103	2017-07-18-17-08-34	0	3	x	25	0	62.5	21.9	61.2	21.8	62.6	0.075	69			47
1144	6821	3	Lantana	103	2017-07-18-17-08-36	0	3	x	25	0	62.5	21.9	61.2	21.8	62.6	0.075	69			48
1145	6822	3	Lantana	103	2017-07-18-17-08-38	0	3	x	25	0	62.5	21.9	61.2	21.8	62.6	0.075	69			49
1146	6823	3	Lantana	103	2017-07-18-17-08-40	0	3	x	25	0	62.5	21.9	61.2	21.8	62.6	0.075	69			50
1147	6824	3	Lantana	103	2017-07-18-17-08-42	0	3	x	25	0	62.5	21.9	61.2	21.8	62.6	0.075	69			51
1148	6825	3	Lantana	103	2017-07-18-17-08-44	0	3	x	25	0	62.5	21.9	61.2	21.8	62.6	0.075	69			52
1149	6826	3	Lantana	103	2017-07-18-17-08-46	0	3	x	25	0	62.4	21.8	61.2	21.8	62.6	0.175	69			53
1150	6827	3	Lantana	103	2017-07-18-17-08-48	0	3	x	25	0	62.5	21.9	61.3	21.8	62.7	0.186	69			54
1151	6828	3	Lantana	103	2017-07-18-17-08-50	0	3	x	25	0	62.5	21.9	61.3	21.8	62.7	0.186	69			55
1152	6829	3	Lantana	103	2017-07-18-17-08-52	0	3	x	25	0	62.5	21.9	61.3	21.8	62.7	0.186	69			56
1153	6830	3	Lantana	103	2017-07-18-17-08-54	0	3	x	25	0	62.6	21.9	61.3	21.8	62.7	0.086	69			57
1154	6831	3	Lantana	103	2017-07-18-17-08-56	0	3	x	25	0	62.6	21.9	61.2	21.8	62.6	-0.025	69			58
1155	6832	3	Lantana	103	2017-07-18-17-08-58	0	3	x	25	0	62.5	21.8	61.3	21.8	62.7	0.186	69			59
1156	6833	3	Lantana	103	2017-07-18-17-09-00	0	3	x	25	0	62.6	21.9	61.2	21.8	62.6	-0.025	69			60
1157	6834	3	Lantana	103	2017-07-18-17-09-02	0	3	x	25	0	62.6	21.9	61.2	21.8	62.6	-0.025	69			61
1158	6835	3	Lantana	103	2017-07-18-17-09-04	0	3	x	25	0	62.6	21.9	61.2	21.8	62.6	-0.025	69			62
1159	6836	3	Lantana	103	2017-07-18-17-09-06	0	3	x	25	0	62.6	21.9	61.2	21.8	62.6	-0.025	69			63
1160	6837	3	Lantana	103	2017-07-18-17-09-08	0	3	x	25	0	62.6	21.9	61.2	21.8	62.6	-0.025	69			64
1161	6838	3	Lantana	103	2017-07-18-17-09-10	0	3	x	25	0	62.6	21.9	61.2	21.8	62.6	-0.025	69			65
1162	6839	3	Lantana	103	2017-07-18-17-09-12	0	3	x	25	0	62.5	21.8	61.2	21.8	62.6	0.075	69			66
1163	6840	3	Lantana	103	2017-07-18-17-09-14	0	3	x	25	0	62.6	21.9	61.2	21.8	62.6	-0.025	69			67
1164	6841	3	Lantana	103	2017-07-18-17-09-16	0	3	x	25	0	62.6	21.9	61.2	21.8	62.6	-0.025	69			68
1165	6842	3	Lantana	103	2017-07-18-17-09-18	0	3	x	25	0	62.6	21.9	61.2	21.8	62.6	-0.025	69			69
1166	6843	3	Lantana	103	2017-07-18-17-09-20	0	3	x	25	0	62.6	21.9	61.2	21.8	62.6	-0.025	69			70
1167	6844	3	Lantana	103	2017-07-18-17-09-22	0	3	x	25	0	62.5	21.8	61.2	21.8	62.6	0.075	69			71
1168	6845	3	Lantana	103	2017-07-18-17-09-24	0	3	x	25	0	62.6	21.9	61.2	21.8	62.6	-0.025	69			72
1169	6846	3	Lantana	103	2017-07-18-17-09-26	0	3	x	25	0	62.6	21.9	61.2	21.8	62.6	-0.025	69			73
1170	6847	3	Lantana	103	2017-07-18-17-09-28	0	3	x	25	0	62.5	21.8	61.2	21.8	62.6	0.075	69			74
1171	6848	3	Lantana	103	2017-07-18-17-09-30	0	3	x	25	0	62.5	21.8	61.3	21.8	62.7	0.186	69			75
1172	6849	3	Lantana	103	2017-07-18-17-09-32	0	3	x	25	0	62.6	21.9	61.2	21.8	62.6	-0.025	69			76
1173	6850	3	Lantana	103	2017-07-18-17-09-34	0	3	x	25	0	62.6	21.9	61.2	21.8	62.6	-0.025	69			77
1174	6851	3	Lantana	103	2017-07-18-17-09-36	0	3	x	25	0	62.6	21.9	61.2	21.8	62.6	-0.025	69			78
1175	6852	3	Lantana	103	2017-07-18-17-09-38	0	3	x	25	0	62.6	21.9	61.2	21.8	62.6	-0.025	69			79
1176	6853	3	Lantana	103	2017-07-18-17-09-40	0	3	x	25	0	62.5	21.8	61.2	21.8	62.6	0.075	69			80
1177	6854	3	Lantana	103	2017-07-18-17-09-42	0	3	x	25	0	62.5	21.8	61.2	21.8	62.6	0.075	69			81
1178	6855	3	Lantana	103	2017-07-18-17-09-44	0	3	x	25	0	62.6	21.9	61.2	21.8	62.6	-0.025	69			82
1179	6856	3	Lantana	103	2017-07-18-17-09-46	0	3	x	25	0	62.5	21.9	61.2	21.8	62.6	0.075	69			83
1180	6857	3	Lantana	103	2017-07-18-17-09-48	0	3	x	25	0	62.5	21.9	61.2	21.8	62.6	0.075	69			84
1181	6858	3	Lantana	103	2017-07-18-17-09-50	0	3	x	25	0	62.5	21.9	61.2	21.8	62.6	0.075	69			85
1182	6859	3	Lantana	103	2017-07-18-17-09-52	0	3	x	25	0	62.4	21.8	61.2	21.8	62.6	0.175	69			86
1183	6860	3	Lantana	103	2017-07-18-17-09-54	0	3	x	25	0	62.5	21.9	61.2	21.8	62.6	0.075	69			87
1184	6861	3	Lantana	103	2017-07-18-17-09-56	0	3	x	25	0	62.5	21.9	61.3	21.8	62.7	0.186	69			88
1185	6862	3	Lantana	103	2017-07-18-17-09-58	0	3	x	25	0	62.4	21.8	61.3	21.8	62.7	0.286	69			89
1186	6863	3	Lantana	103	2017-07-18-17-10-00	0	3	x	25	0	62.4	21.8	61.2	21.8	62.6	0.175	69			90
1187	6864	3	Lantana	103	2017-07-18-17-10-02	0	3	x	25	0	62.6	21.9	61.3	21.8	62.7	0.086	69	Last10	Here	91
1188	6865	3	Lantana	103	2017-07-18-17-10-04	0	3	x	25	0	62.6	21.9	61.2	21.8	62.6	-0.025	69	Last10	Here	92
1189	6866	3	Lantana	103	2017-07-18-17-10-06	0	3	x	25	0	62.6	21.9	61.3	21.8	62.7	0.086	69	Last10	Here	93
1190	6867	3	Lantana	103	2017-07-18-17-10-08	0	3	x	25	0	62.6	21.9	61.2	21.8	62.6	-0.025	69	Last10	Here	94
1191	6868	3	Lantana	103	2017-07-18-17-10-10	0	3	x	25	0	62.6	21.9	61.3	21.8	62.7	0.086	69	Last10	Here	95
1192	6869	3	Lantana	103	2017-07-18-17-10-12	0	3	x	25	0	62.6	21.9	61.3	21.8	62.7	0.086	69	Last10	Here	96
1193	6870	3	Lantana	103	2017-07-18-17-10-14	0	3	x	25	0	62.6	21.9	61.3	21.8	62.7	0.086	69	Last10	Here	97
1194	6871	3	Lantana	103	2017-07-18-17-10-16	0	3	x	25	0	62.6	21.9	61.3	21.8	62.7	0.086	69	Last10	Here	98
1195	6872	3	Lantana	103	2017-07-18-17-10-18	0	3	x	25	0	62.5	21.8	61.3	21.8	62.7	0.186	69	Last10	Here	99
1196	6873	3	Lantana	103	2017-07-18-17-10-53	0	3	x	30	0	62.7	21.9	61.4	21.8	62.8	0.097	70	First10	Here	1
1197	6874	3	Lantana	103	2017-07-18-17-10-55	0	3	x	30	0	62.7	21.9	61.4	21.8	62.8	0.097	70	First10	Here	2
1198	6875	3	Lantana	103	2017-07-18-17-10-57	0	3	x	30	0	62.6	21.8	61.4	21.8	62.8	0.197	70	First10	Here	3
1199	6876	3	Lantana	103	2017-07-18-17-10-59	0	3	x	30	0	62.7	21.9	61.4	21.8	62.8	0.097	70	First10	Here	4
1200	6877	3	Lantana	103	2017-07-18-17-11-01	0	3	x	30	0	62.8	21.9	61.4	21.8	62.8	-0.003	70	First10	Here	5
1201	6878	3	Lantana	103	2017-07-18-17-11-03	0	3	x	30	0	62.6	21.8	61.4	21.8	62.8	0.197	70	First10	Here	6
1202	6879	3	Lantana	103	2017-07-18-17-11-05	0	3	x	30	0	62.6	21.8	61.4	21.8	62.8	0.197	70	First10	Here	7
1203	6880	3	Lantana	103	2017-07-18-17-11-07	0	3	x	30	0	62.8	21.9	61.4	21.8	62.8	-0.003	70	First10	Here	8
1204	6881	3	Lantana	103	2017-07-18-17-11-09	0	3	x	30	0	62.6	21.8	61.4	21.8	62.8	0.197	70	First10	Here	9
1205	6882	3	Lantana	103	2017-07-18-17-11-11	0	3	x	30	0	62.8	21.9	61.4	21.8	62.8	-0.003	70	First10	Here	10
1206	6883	3	Lantana	103	2017-07-18-17-11-13	0	3	x	30	0	62.6	21.8	61.4	21.8	62.8	0.197	70			11
1207	6884	3	Lantana	103	2017-07-18-17-11-15	0	3	x	30	0	62.8	21.9	61.4	21.8	62.8	-0.003	70			12
1208	6885	3	Lantana	103	2017-07-18-17-11-17	0	3	x	30	0	62.6	21.8	61.4	21.8	62.8	0.197	70			13
1209	6886	3	Lantana	103	2017-07-18-17-11-19	0	3	x	30	0	62.7	21.8	61.3	21.8	62.7	-0.014	70			14
1210	6887	3	Lantana	103	2017-07-18-17-11-21	0	3	x	30	0	62.8	21.9	61.4	21.8	62.8	-0.003	70			15
1211	6888	3	Lantana	103	2017-07-18-17-11-23	0	3	x	30	0	62.7	21.8	61.4	21.8	62.8	0.097	70			16
1212	6889	3	Lantana	103	2017-07-18-17-11-25	0	3	x	30	0	62.8	21.9	61.4	21.8	62.8	-0.003	70			17
1213	6890	3	Lantana	103	2017-07-18-17-11-27	0	3	x	30	0	62.7	21.8	61.4	21.8	62.8	0.097	70			18
1214	6891	3	Lantana	103	2017-07-18-17-11-29	0	3	x	30	0	62.7	21.8	61.4	21.8	62.8	0.097	70			19
1215	6892	3	Lantana	103	2017-07-18-17-11-31	0	3	x	30	0	62.7	21.8	61.3	21.8	62.7	-0.014	70			20
1216	6893	3	Lantana	103	2017-07-18-17-11-33	0	3	x	30	0	62.7	21.8	61.4	21.8	62.8	0.097	70			21
1217	6894	3	Lantana	103	2017-07-18-17-11-35	0	3	x	30	0	62.7	21.8	61.4	21.8	62.8	0.097	70			22
1218	6895	3	Lantana	103	2017-07-18-17-11-37	0	3	x	30	0	62.7	21.8	61.3	21.8	62.7	-0.014	70			23
1219	6896	3	Lantana	103	2017-07-18-17-11-39	0	3	x	30	0	62.8	21.9	61.3	21.8	62.7	-0.114	70			24
1220	6897	3	Lantana	103	2017-07-18-17-11-41	0	3	x	30	0	62.7	21.8	61.4	21.8	62.8	0.097	70			25
1221	6898	3	Lantana	103	2017-07-18-17-11-43	0	3	x	30	0	62.8	21.9	61.3	21.8	62.7	-0.114	70			26
1222	6899	3	Lantana	103	2017-07-18-17-11-45	0	3	x	30	0	62.6	21.8	61.3	21.8	62.7	0.086	70			27
1223	6900	3	Lantana	103	2017-07-18-17-11-47	0	3	x	30	0	62.8	21.9	61.3	21.8	62.7	-0.114	70			28
1224	6901	3	Lantana	103	2017-07-18-17-11-49	0	3	x	30	0	62.7	21.8	61.4	21.8	62.8	0.097	70			29
1225	6902	3	Lantana	103	2017-07-18-17-11-51	0	3	x	30	0	62.7	21.8	61.4	21.8	62.8	0.097	70			30
1226	6903	3	Lantana	103	2017-07-18-17-11-53	0	3	x	30	0	62.7	21.8	61.3	21.8	62.7	-0.014	70			31
1227	6904	3	Lantana	103	2017-07-18-17-11-55	0	3	x	30	0	62.7	21.8	61.3	21.8	62.7	-0.014	70			32
1228	6905	3	Lantana	103	2017-07-18-17-11-57	0	3	x	30	0	62.7	21.8	61.3	21.8	62.7	-0.014	70			33
1229	6906	3	Lantana	103	2017-07-18-17-11-59	0	3	x	30	0	62.8	21.9	61.3	21.8	62.7	-0.114	70			34
1230	6907	3	Lantana	103	2017-07-18-17-12-01	0	3	x	30	0	62.6	21.8	61.4	21.8	62.8	0.197	70			35
1231	6908	3	Lantana	103	2017-07-18-17-12-03	0	3	x	30	0	62.7	21.8	61.3	21.8	62.7	-0.014	70			36
1232	6909	3	Lantana	103	2017-07-18-17-12-05	0	3	x	30	0	62.8	21.9	61.3	21.8	62.7	-0.114	70			37
1233	6910	3	Lantana	103	2017-07-18-17-12-07	0	3	x	30	0	62.7	21.8	61.3	21.8	62.7	-0.014	70			38
1234	6911	3	Lantana	103	2017-07-18-17-12-09	0	3	x	30	0	62.7	21.8	61.3	21.8	62.7	-0.014	70			39
1235	6912	3	Lantana	103	2017-07-18-17-12-11	0	3	x	30	0	62.7	21.9	61.3	21.8	62.7	-0.014	70			40
1236	6913	3	Lantana	103	2017-07-18-17-12-13	0	3	x	30	0	62.6	21.8	61.4	21.8	62.8	0.197	70			41
1237	6914	3	Lantana	103	2017-07-18-17-12-15	0	3	x	30	0	62.6	21.8	61.4	21.8	62.8	0.197	70			42
1238	6915	3	Lantana	103	2017-07-18-17-12-17	0	3	x	30	0	62.6	21.8	61.3	21.8	62.7	0.086	70			43
1239	6916	3	Lantana	103	2017-07-18-17-12-19	0	3	x	30	0	62.7	21.8	61.3	21.8	62.7	-0.014	70			44
1240	6917	3	Lantana	103	2017-07-18-17-12-21	0	3	x	30	0	62.7	21.8	61.3	21.8	62.7	-0.014	70			45
1241	6918	3	Lantana	103	2017-07-18-17-12-23	0	3	x	30	0	62.8	21.9	61.3	21.8	62.7	-0.114	70			46
1242	6919	3	Lantana	103	2017-07-18-17-12-25	0	3	x	30	0	62.7	21.8	61.3	21.8	62.7	-0.014	70			47
1243	6920	3	Lantana	103	2017-07-18-17-12-27	0	3	x	30	0	62.6	21.8	61.3	21.8	62.7	0.086	70			48
1244	6921	3	Lantana	103	2017-07-18-17-12-29	0	3	x	30	0	62.6	21.8	61.4	21.8	62.8	0.197	70			49
1245	6922	3	Lantana	103	2017-07-18-17-12-31	0	3	x	30	0	62.7	21.8	61.4	21.8	62.8	0.097	70			50
1246	6923	3	Lantana	103	2017-07-18-17-12-33	0	3	x	30	0	62.7	21.8	61.3	21.8	62.7	-0.014	70			51
1247	6924	3	Lantana	103	2017-07-18-17-12-35	0	3	x	30	0	62.7	21.8	61.3	21.8	62.7	-0.014	70			52
1248	6925	3	Lantana	103	2017-07-18-17-12-37	0	3	x	30	0	62.8	21.9	61.4	21.8	62.8	-0.003	70			53
1249	6926	3	Lantana	103	2017-07-18-17-12-39	0	3	x	30	0	62.7	21.8	61.3	21.8	62.7	-0.014	70			54
1250	6927	3	Lantana	103	2017-07-18-17-12-41	0	3	x	30	0	62.7	21.8	61.3	21.8	62.7	-0.014	70			55
1251	6928	3	Lantana	103	2017-07-18-17-12-43	0	3	x	30	0	62.7	21.8	61.4	21.8	62.8	0.097	70			56
1252	6929	3	Lantana	103	2017-07-18-17-12-45	0	3	x	30	0	62.8	21.9	61.4	21.8	62.8	-0.003	70			57
1253	6930	3	Lantana	103	2017-07-18-17-12-47	0	3	x	30	0	62.8	21.9	61.4	21.8	62.8	-0.003	70			58
1254	6931	3	Lantana	103	2017-07-18-17-12-49	0	3	x	30	0	62.7	21.8	61.4	21.8	62.8	0.097	70			59
1255	6932	3	Lantana	103	2017-07-18-17-12-51	0	3	x	30	0	62.7	21.8	61.4	21.8	62.8	0.097	70			60
1256	6933	3	Lantana	103	2017-07-18-17-12-53	0	3	x	30	0	62.8	21.9	61.4	21.8	62.8	-0.003	70			61
1257	6934	3	Lantana	103	2017-07-18-17-12-55	0	3	x	30	0	62.7	21.8	61.4	21.8	62.8	0.097	70			62
1258	6935	3	Lantana	103	2017-07-18-17-12-57	0	3	x	30	0	62.7	21.8	61.4	21.8	62.8	0.097	70			63
1259	6936	3	Lantana	103	2017-07-18-17-12-59	0	3	x	30	0	62.7	21.8	61.3	21.8	62.7	-0.014	70			64
1260	6937	3	Lantana	103	2017-07-18-17-13-01	0	3	x	30	0	62.8	21.9	61.3	21.8	62.7	-0.114	70			65
1261	6938	3	Lantana	103	2017-07-18-17-13-03	0	3	x	30	0	62.8	21.9	61.3	21.8	62.7	-0.114	70			66
1262	6939	3	Lantana	103	2017-07-18-17-13-05	0	3	x	30	0	62.7	21.8	61.3	21.8	62.7	-0.014	70			67
1263	6940	3	Lantana	103	2017-07-18-17-13-07	0	3	x	30	0	62.7	21.8	61.3	21.8	62.7	-0.014	70			68
1264	6941	3	Lantana	103	2017-07-18-17-13-09	0	3	x	30	0	62.7	21.8	61.4	21.8	62.8	0.097	70			69
1265	6942	3	Lantana	103	2017-07-18-17-13-11	0	3	x	30	0	62.8	21.9	61.4	21.8	62.8	-0.003	70			70
1266	6943	3	Lantana	103	2017-07-18-17-13-13	0	3	x	30	0	62.8	21.9	61.3	21.8	62.7	-0.114	70			71
1267	6944	3	Lantana	103	2017-07-18-17-13-15	0	3	x	30	0	62.7	21.8	61.3	21.8	62.7	-0.014	70			72
1268	6945	3	Lantana	103	2017-07-18-17-13-17	0	3	x	30	0	62.6	21.8	61.3	21.8	62.7	0.086	70			73
1269	6946	3	Lantana	103	2017-07-18-17-13-19	0	3	x	30	0	62.8	21.9	61.4	21.8	62.8	-0.003	70			74
1270	6947	3	Lantana	103	2017-07-18-17-13-21	0	3	x	30	0	62.8	21.9	61.4	21.8	62.8	-0.003	70			75
1271	6948	3	Lantana	103	2017-07-18-17-13-23	0	3	x	30	0	62.7	21.8	61.4	21.8	62.8	0.097	70			76
1272	6949	3	Lantana	103	2017-07-18-17-13-25	0	3	x	30	0	62.8	21.9	61.3	21.8	62.7	-0.114	70			77
1273	6950	3	Lantana	103	2017-07-18-17-13-27	0	3	x	30	0	62.7	21.8	61.3	21.8	62.7	-0.014	70			78
1274	6951	3	Lantana	103	2017-07-18-17-13-29	0	3	x	30	0	62.7	21.8	61.3	21.8	62.7	-0.014	70			79
1275	6952	3	Lantana	103	2017-07-18-17-13-31	0	3	x	30	0	62.8	21.9	61.3	21.8	62.7	-0.114	70			80
1276	6953	3	Lantana	103	2017-07-18-17-13-33	0	3	x	30	0	62.8	21.9	61.3	21.8	62.7	-0.114	70			81
1277	6954	3	Lantana	103	2017-07-18-17-13-35	0	3	x	30	0	62.7	21.8	61.3	21.8	62.7	-0.014	70			82
1278	6955	3	Lantana	103	2017-07-18-17-13-37	0	3	x	30	0	62.7	21.8	61.3	21.8	62.7	-0.014	70			83
1279	6956	3	Lantana	103	2017-07-18-17-13-39	0	3	x	30	0	62.7	21.8	61.4	21.8	62.8	0.097	70			84
1280	6957	3	Lantana	103	2017-07-18-17-13-41	0	3	x	30	0	62.8	21.9	61.3	21.8	62.7	-0.114	70			85
1281	6958	3	Lantana	103	2017-07-18-17-13-43	0	3	x	30	0	62.7	21.8	61.4	21.8	62.8	0.097	70			86
1282	6959	3	Lantana	103	2017-07-18-17-13-45	0	3	x	30	0	62.8	21.9	61.4	21.8	62.8	-0.003	70			87
1283	6960	3	Lantana	103	2017-07-18-17-13-47	0	3	x	30	0	62.9	21.9	61.3	21.8	62.7	-0.214	70			88
1284	6961	3	Lantana	103	2017-07-18-17-13-49	0	3	x	30	0	62.7	21.8	61.3	21.8	62.7	-0.014	70			89
1285	6962	3	Lantana	103	2017-07-18-17-13-51	0	3	x	30	0	62.8	21.8	61.3	21.8	62.7	-0.114	70			90
1286	6963	3	Lantana	103	2017-07-18-17-13-53	0	3	x	30	0	62.8	21.9	61.3	21.8	62.7	-0.114	70	Last10	Here	91
1287	6964	3	Lantana	103	2017-07-18-17-13-55	0	3	x	30	0	62.7	21.8	61.4	21.8	62.8	0.097	70	Last10	Here	92
1288	6965	3	Lantana	103	2017-07-18-17-13-57	0	3	x	30	0	62.7	21.8	61.4	21.8	62.8	0.097	70	Last10	Here	93
1289	6966	3	Lantana	103	2017-07-18-17-13-59	0	3	x	30	0	62.8	21.9	61.4	21.8	62.8	-0.003	70	Last10	Here	94
1290	6967	3	Lantana	103	2017-07-18-17-14-01	0	3	x	30	0	62.8	21.9	61.4	21.8	62.8	-0.003	70	Last10	Here	95
1291	6968	3	Lantana	103	2017-07-18-17-14-03	0	3	x	30	0	62.9	21.9	61.3	21.8	62.7	-0.214	70	Last10	Here	96
1292	6969	3	Lantana	103	2017-07-18-17-14-05	0	3	x	30	0	62.8	21.8	61.3	21.8	62.7	-0.114	70	Last10	Here	97
1293	6970	3	Lantana	103	2017-07-18-17-14-07	0	3	x	30	0	62.8	21.8	61.3	21.8	62.7	-0.114	70	Last10	Here	98
1294	6971	3	Lantana	103	2017-07-18-17-14-09	0	3	x	30	0	62.8	21.8	61.3	21.8	62.7	-0.114	70	Last10	Here	99
1295	6972	3	Lantana	103	2017-07-18-17-14-43	0	3	z	0	5	62.8	21.8	61.4	21.8	62.8	-0.003	71	First10	Here	1
1296	6973	3	Lantana	103	2017-07-18-17-14-45	0	3	z	0	5	62.9	21.9	61.4	21.8	62.8	-0.103	71	First10	Here	2
1297	6974	3	Lantana	103	2017-07-18-17-14-47	0	3	z	0	5	62.8	21.8	61.4	21.8	62.8	-0.003	71	First10	Here	3
1298	6975	3	Lantana	103	2017-07-18-17-14-49	0	3	z	0	5	62.8	21.8	61.4	21.8	62.8	-0.003	71	First10	Here	4
1299	6976	3	Lantana	103	2017-07-18-17-14-51	0	3	z	0	5	62.9	21.9	61.4	21.8	62.8	-0.103	71	First10	Here	5
1300	6977	3	Lantana	103	2017-07-18-17-14-53	0	3	z	0	5	62.8	21.8	61.4	21.8	62.8	-0.003	71	First10	Here	6
1301	6978	3	Lantana	103	2017-07-18-17-14-55	0	3	z	0	5	62.8	21.8	61.4	21.8	62.8	-0.003	71	First10	Here	7
1302	6979	3	Lantana	103	2017-07-18-17-14-57	0	3	z	0	5	62.9	21.9	61.4	21.8	62.8	-0.103	71	First10	Here	8
1303	6980	3	Lantana	103	2017-07-18-17-14-59	0	3	z	0	5	62.8	21.8	61.4	21.8	62.8	-0.003	71	First10	Here	9
1304	6981	3	Lantana	103	2017-07-18-17-15-01	0	3	z	0	5	62.9	21.9	61.4	21.8	62.8	-0.103	71	First10	Here	10
1305	6982	3	Lantana	103	2017-07-18-17-15-03	0	3	z	0	5	62.8	21.8	61.4	21.8	62.8	-0.003	71			11
1306	6983	3	Lantana	103	2017-07-18-17-15-05	0	3	z	0	5	62.8	21.8	61.4	21.8	62.8	-0.003	71			12
1307	6984	3	Lantana	103	2017-07-18-17-15-07	0	3	z	0	5	62.9	21.8	61.5	21.8	62.9	0.008	71			13
1308	6985	3	Lantana	103	2017-07-18-17-15-09	0	3	z	0	5	62.9	21.9	61.5	21.8	62.9	0.008	71			14
1309	6986	3	Lantana	103	2017-07-18-17-15-11	0	3	z	0	5	62.8	21.8	61.5	21.8	62.9	0.108	71			15
1310	6987	3	Lantana	103	2017-07-18-17-15-13	0	3	z	0	5	62.8	21.8	61.5	21.8	62.9	0.108	71			16
1311	6988	3	Lantana	103	2017-07-18-17-15-15	0	3	z	0	5	62.8	21.8	61.5	21.8	62.9	0.108	71			17
1312	6989	3	Lantana	103	2017-07-18-17-15-17	0	3	z	0	5	62.8	21.8	61.5	21.8	62.9	0.108	71			18
1313	6990	3	Lantana	103	2017-07-18-17-15-19	0	3	z	0	5	62.9	21.9	61.5	21.8	62.9	0.008	71			19
1314	6991	3	Lantana	103	2017-07-18-17-15-21	0	3	z	0	5	62.8	21.8	61.5	21.8	62.9	0.108	71			20
1315	6992	3	Lantana	103	2017-07-18-17-15-23	0	3	z	0	5	62.8	21.8	61.5	21.8	62.9	0.108	71			21
1316	6993	3	Lantana	103	2017-07-18-17-15-25	0	3	z	0	5	62.9	21.9	61.5	21.8	62.9	0.008	71			22
1317	6994	3	Lantana	103	2017-07-18-17-15-27	0	3	z	0	5	62.9	21.9	61.5	21.8	62.9	0.008	71			23
1318	6995	3	Lantana	103	2017-07-18-17-15-29	0	3	z	0	5	62.8	21.8	61.5	21.8	62.9	0.108	71			24
1319	6996	3	Lantana	103	2017-07-18-17-15-31	0	3	z	0	5	62.8	21.8	61.5	21.8	62.9	0.108	71			25
1320	6997	3	Lantana	103	2017-07-18-17-15-33	0	3	z	0	5	62.9	21.9	61.6	21.8	63	0.12	71			26
1321	6998	3	Lantana	103	2017-07-18-17-15-35	0	3	z	0	5	62.8	21.8	61.6	21.8	63	0.22	71			27
1322	6999	3	Lantana	103	2017-07-18-17-15-37	0	3	z	0	5	62.8	21.8	61.6	21.8	63	0.22	71			28
1323	7000	3	Lantana	103	2017-07-18-17-15-39	0	3	z	0	5	62.8	21.8	61.6	21.8	63	0.22	71			29
1324	7001	3	Lantana	103	2017-07-18-17-15-41	0	3	z	0	5	62.8	21.8	61.6	21.8	63	0.22	71			30
1325	7002	3	Lantana	103	2017-07-18-17-15-43	0	3	z	0	5	62.8	21.8	61.6	21.8	63	0.22	71			31
1326	7003	3	Lantana	103	2017-07-18-17-15-45	0	3	z	0	5	62.8	21.8	61.6	21.8	63	0.22	71			32
1327	7004	3	Lantana	103	2017-07-18-17-15-49	0	3	z	0	5	62.9	21.9	61.7	21.8	63.1	0.231	71			33
1328	7005	3	Lantana	103	2017-07-18-17-15-51	0	3	z	0	5	62.9	21.9	61.7	21.8	63.1	0.231	71			34
1329	7006	3	Lantana	103	2017-07-18-17-15-53	0	3	z	0	5	62.8	21.8	61.7	21.8	63.1	0.331	71			35
1330	7007	3	Lantana	103	2017-07-18-17-15-55	0	3	z	0	5	62.9	21.9	61.7	21.8	63.1	0.231	71			36
1331	7008	3	Lantana	103	2017-07-18-17-15-57	0	3	z	0	5	62.9	21.9	61.7	21.8	63.1	0.231	71			37
1332	7009	3	Lantana	103	2017-07-18-17-15-59	0	3	z	0	5	62.9	21.9	61.7	21.8	63.1	0.231	71			38
1333	7010	3	Lantana	103	2017-07-18-17-16-01	0	3	z	0	5	62.8	21.8	61.7	21.8	63.1	0.331	71			39
1334	7011	3	Lantana	103	2017-07-18-17-16-04	0	3	z	0	5	62.9	21.9	61.7	21.8	63.1	0.231	71			40
1335	7012	3	Lantana	103	2017-07-18-17-16-06	0	3	z	0	5	62.8	21.8	61.7	21.8	63.1	0.331	71			41
1336	7013	3	Lantana	103	2017-07-18-17-16-08	0	3	z	0	5	62.8	21.8	61.7	21.8	63.1	0.331	71			42
1337	7014	3	Lantana	103	2017-07-18-17-16-10	0	3	z	0	5	62.8	21.8	61.7	21.8	63.1	0.331	71			43
1338	7015	3	Lantana	103	2017-07-18-17-16-12	0	3	z	0	5	62.8	21.8	61.7	21.8	63.1	0.331	71			44
1339	7016	3	Lantana	103	2017-07-18-17-16-14	0	3	z	0	5	62.8	21.8	61.7	21.8	63.1	0.331	71			45
1340	7017	3	Lantana	103	2017-07-18-17-16-16	0	3	z	0	5	62.8	21.8	61.7	21.8	63.1	0.331	71			46
1341	7018	3	Lantana	103	2017-07-18-17-16-18	0	3	z	0	5	62.9	21.9	61.7	21.8	63.1	0.231	71			47
1342	7019	3	Lantana	103	2017-07-18-17-16-20	0	3	z	0	5	62.8	21.8	61.8	21.8	63.2	0.442	71			48
1343	7020	3	Lantana	103	2017-07-18-17-16-22	0	3	z	0	5	62.8	21.8	61.7	21.8	63.1	0.331	71			49
1344	7021	3	Lantana	103	2017-07-18-17-16-24	0	3	z	0	5	62.9	21.9	61.8	21.8	63.2	0.342	71			50
1345	7022	3	Lantana	103	2017-07-18-17-16-26	0	3	z	0	5	62.8	21.8	61.8	21.8	63.2	0.442	71			51
1346	7023	3	Lantana	103	2017-07-18-17-16-28	0	3	z	0	5	62.8	21.8	61.8	21.8	63.2	0.442	71			52
1347	7024	3	Lantana	103	2017-07-18-17-16-30	0	3	z	0	5	62.9	21.9	61.7	21.8	63.1	0.231	71			53
1348	7025	3	Lantana	103	2017-07-18-17-16-32	0	3	z	0	5	62.8	21.8	61.8	21.8	63.2	0.442	71			54
1349	7026	3	Lantana	103	2017-07-18-17-16-34	0	3	z	0	5	62.8	21.8	61.7	21.8	63.1	0.331	71			55
1350	7027	3	Lantana	103	2017-07-18-17-16-36	0	3	z	0	5	62.9	21.9	61.8	21.8	63.2	0.342	71			56
1351	7028	3	Lantana	103	2017-07-18-17-16-38	0	3	z	0	5	62.9	21.9	61.8	21.8	63.2	0.342	71			57
1352	7029	3	Lantana	103	2017-07-18-17-16-40	0	3	z	0	5	62.9	21.9	61.8	21.8	63.2	0.342	71			58
1353	7030	3	Lantana	103	2017-07-18-17-16-42	0	3	z	0	5	62.8	21.8	61.8	21.8	63.2	0.442	71			59
1354	7031	3	Lantana	103	2017-07-18-17-16-44	0	3	z	0	5	62.8	21.8	61.7	21.8	63.1	0.331	71			60
1355	7032	3	Lantana	103	2017-07-18-17-16-46	0	3	z	0	5	62.8	21.8	61.8	21.8	63.2	0.442	71			61
1356	7033	3	Lantana	103	2017-07-18-17-16-48	0	3	z	0	5	62.9	21.9	61.8	21.8	63.2	0.342	71			62
1357	7034	3	Lantana	103	2017-07-18-17-16-50	0	3	z	0	5	62.8	21.8	61.7	21.8	63.1	0.331	71			63
1358	7035	3	Lantana	103	2017-07-18-17-16-52	0	3	z	0	5	62.8	21.8	61.7	21.8	63.1	0.331	71			64
1359	7036	3	Lantana	103	2017-07-18-17-16-54	0	3	z	0	5	62.9	21.9	61.8	21.8	63.2	0.342	71			65
1360	7037	3	Lantana	103	2017-07-18-17-16-56	0	3	z	0	5	63	21.9	61.8	21.8	63.2	0.242	71			66
1361	7038	3	Lantana	103	2017-07-18-17-16-58	0	3	z	0	5	62.9	21.8	61.8	21.8	63.2	0.342	71			67
1362	7039	3	Lantana	103	2017-07-18-17-17-00	0	3	z	0	5	63	21.9	61.8	21.8	63.2	0.242	71			68
1363	7040	3	Lantana	103	2017-07-18-17-17-02	0	3	z	0	5	63	21.9	61.8	21.8	63.2	0.242	71			69
1364	7041	3	Lantana	103	2017-07-18-17-17-04	0	3	z	0	5	62.9	21.8	61.7	21.8	63.1	0.231	71			70
1365	7042	3	Lantana	103	2017-07-18-17-17-06	0	3	z	0	5	62.9	21.8	61.7	21.8	63.1	0.231	71			71
1366	7043	3	Lantana	103	2017-07-18-17-17-08	0	3	z	0	5	62.9	21.8	61.7	21.8	63.1	0.231	71			72
1367	7044	3	Lantana	103	2017-07-18-17-17-10	0	3	z	0	5	62.9	21.8	61.7	21.8	63.1	0.231	71			73
1368	7045	3	Lantana	103	2017-07-18-17-17-12	0	3	z	0	5	63	21.9	61.7	21.8	63.1	0.131	71			74
1369	7046	3	Lantana	103	2017-07-18-17-17-14	0	3	z	0	5	63	21.9	61.7	21.8	63.1	0.131	71			75
1370	7047	3	Lantana	103	2017-07-18-17-17-16	0	3	z	0	5	63	21.9	61.7	21.8	63.1	0.131	71			76
1371	7048	3	Lantana	103	2017-07-18-17-17-18	0	3	z	0	5	62.9	21.8	61.7	21.8	63.1	0.231	71			77
1372	7049	3	Lantana	103	2017-07-18-17-17-20	0	3	z	0	5	62.9	21.8	61.7	21.8	63.1	0.231	71			78
1373	7050	3	Lantana	103	2017-07-18-17-17-22	0	3	z	0	5	63	21.9	61.7	21.8	63.1	0.131	71			79
1374	7051	3	Lantana	103	2017-07-18-17-17-24	0	3	z	0	5	63	21.9	61.6	21.8	63	0.02	71			80
1375	7052	3	Lantana	103	2017-07-18-17-17-26	0	3	z	0	5	62.9	21.8	61.7	21.8	63.1	0.231	71			81
1376	7053	3	Lantana	103	2017-07-18-17-17-28	0	3	z	0	5	62.9	21.8	61.7	21.8	63.1	0.231	71			82
1377	7054	3	Lantana	103	2017-07-18-17-17-30	0	3	z	0	5	63	21.9	61.7	21.8	63.1	0.131	71			83
1378	7055	3	Lantana	103	2017-07-18-17-17-32	0	3	z	0	5	63	21.9	61.7	21.8	63.1	0.131	71			84
1379	7056	3	Lantana	103	2017-07-18-17-17-34	0	3	z	0	5	62.9	21.8	61.7	21.8	63.1	0.231	71			85
1380	7057	3	Lantana	103	2017-07-18-17-17-36	0	3	z	0	5	62.9	21.8	61.8	21.8	63.2	0.342	71			86
1381	7058	3	Lantana	103	2017-07-18-17-17-38	0	3	z	0	5	62.9	21.8	61.8	21.8	63.2	0.342	71			87
1382	7059	3	Lantana	103	2017-07-18-17-17-40	0	3	z	0	5	62.9	21.8	61.8	21.8	63.2	0.342	71			88
1383	7060	3	Lantana	103	2017-07-18-17-17-42	0	3	z	0	5	63	21.9	61.8	21.8	63.2	0.242	71			89
1384	7061	3	Lantana	103	2017-07-18-17-17-44	0	3	z	0	5	63	21.9	61.8	21.8	63.2	0.242	71			90
1385	7062	3	Lantana	103	2017-07-18-17-17-46	0	3	z	0	5	63	21.9	61.8	21.8	63.2	0.242	71	Last10	Here	91
1386	7063	3	Lantana	103	2017-07-18-17-17-48	0	3	z	0	5	63	21.9	61.9	21.8	63.4	0.353	71	Last10	Here	92
1387	7064	3	Lantana	103	2017-07-18-17-17-50	0	3	z	0	5	63	21.9	61.9	21.8	63.4	0.353	71	Last10	Here	93
1388	7065	3	Lantana	103	2017-07-18-17-17-52	0	3	z	0	5	62.9	21.8	61.9	21.8	63.4	0.453	71	Last10	Here	94
1389	7066	3	Lantana	103	2017-07-18-17-17-54	0	3	z	0	5	63	21.9	61.9	21.8	63.4	0.353	71	Last10	Here	95
1390	7067	3	Lantana	103	2017-07-18-17-17-56	0	3	z	0	5	63.1	21.9	61.8	21.8	63.2	0.142	71	Last10	Here	96
1391	7068	3	Lantana	103	2017-07-18-17-17-58	0	3	z	0	5	63	21.8	61.8	21.8	63.2	0.242	71	Last10	Here	97
1392	7069	3	Lantana	103	2017-07-18-17-18-00	0	3	z	0	5	63	21.8	61.8	21.8	63.2	0.242	71	Last10	Here	98
1393	7070	3	Lantana	103	2017-07-18-17-18-34	0	3	z	0	10	62.9	21.8	61.7	21.8	63.1	0.231	72	First10	Here	1
1394	7071	3	Lantana	103	2017-07-18-17-18-36	0	3	z	0	10	62.9	21.8	61.7	21.8	63.1	0.231	72	First10	Here	2
1395	7072	3	Lantana	103	2017-07-18-17-18-38	0	3	z	0	10	63	21.9	61.7	21.8	63.1	0.131	72	First10	Here	3
1396	7073	3	Lantana	103	2017-07-18-17-18-40	0	3	z	0	10	63	21.9	61.7	21.8	63.1	0.131	72	First10	Here	4
1397	7074	3	Lantana	103	2017-07-18-17-18-42	0	3	z	0	10	63	21.9	61.7	21.8	63.1	0.131	72	First10	Here	5
1398	7075	3	Lantana	103	2017-07-18-17-18-44	0	3	z	0	10	62.9	21.8	61.7	21.8	63.1	0.231	72	First10	Here	6
1399	7076	3	Lantana	103	2017-07-18-17-18-46	0	3	z	0	10	62.9	21.8	61.7	21.8	63.1	0.231	72	First10	Here	7
1400	7077	3	Lantana	103	2017-07-18-17-18-48	0	3	z	0	10	63	21.9	61.7	21.8	63.1	0.131	72	First10	Here	8
1401	7078	3	Lantana	103	2017-07-18-17-18-50	0	3	z	0	10	63	21.9	61.7	21.8	63.1	0.131	72	First10	Here	9
1402	7079	3	Lantana	103	2017-07-18-17-18-52	0	3	z	0	10	63	21.9	61.7	21.8	63.1	0.131	72	First10	Here	10
1403	7080	3	Lantana	103	2017-07-18-17-18-54	0	3	z	0	10	63.1	21.9	61.7	21.8	63.1	0.031	72			11
1404	7081	3	Lantana	103	2017-07-18-17-18-56	0	3	z	0	10	63.1	21.9	61.7	21.8	63.1	0.031	72			12
1405	7082	3	Lantana	103	2017-07-18-17-18-58	0	3	z	0	10	63.1	21.9	61.7	21.8	63.1	0.031	72			13
1406	7083	3	Lantana	103	2017-07-18-17-19-00	0	3	z	0	10	63	21.8	61.7	21.8	63.1	0.131	72			14
1407	7084	3	Lantana	103	2017-07-18-17-19-02	0	3	z	0	10	63	21.8	61.7	21.8	63.1	0.131	72			15
1408	7085	3	Lantana	103	2017-07-18-17-19-04	0	3	z	0	10	63	21.8	61.7	21.8	63.1	0.131	72			16
1409	7086	3	Lantana	103	2017-07-18-17-19-06	0	3	z	0	10	63	21.8	61.8	21.8	63.2	0.242	72			17
1410	7087	3	Lantana	103	2017-07-18-17-19-08	0	3	z	0	10	63	21.8	61.8	21.8	63.2	0.242	72			18
1411	7088	3	Lantana	103	2017-07-18-17-19-10	0	3	z	0	10	63	21.8	61.9	21.8	63.4	0.353	72			19
1412	7089	3	Lantana	103	2017-07-18-17-19-12	0	3	z	0	10	63	21.8	61.8	21.7	63.2	0.242	72			20
1413	7090	3	Lantana	103	2017-07-18-17-19-14	0	3	z	0	10	63.1	21.9	62	21.8	63.5	0.364	72			21
1414	7091	3	Lantana	103	2017-07-18-17-19-16	0	3	z	0	10	63.1	21.9	62	21.8	63.5	0.364	72			22
1415	7092	3	Lantana	103	2017-07-18-17-19-18	0	3	z	0	10	63	21.8	61.9	21.8	63.4	0.353	72			23
1416	7093	3	Lantana	103	2017-07-18-17-19-20	0	3	z	0	10	63	21.8	61.8	21.7	63.2	0.242	72			24
1417	7094	3	Lantana	103	2017-07-18-17-19-22	0	3	z	0	10	63	21.8	61.9	21.8	63.4	0.353	72			25
1418	7095	3	Lantana	103	2017-07-18-17-19-24	0	3	z	0	10	63.1	21.9	61.9	21.8	63.4	0.253	72			26
1419	7096	3	Lantana	103	2017-07-18-17-19-26	0	3	z	0	10	62.9	21.8	61.9	21.8	63.4	0.453	72			27
1420	7097	3	Lantana	103	2017-07-18-17-19-28	0	3	z	0	10	62.9	21.8	61.9	21.8	63.4	0.453	72			28
1421	7098	3	Lantana	103	2017-07-18-17-19-30	0	3	z	0	10	62.9	21.8	61.9	21.8	63.4	0.453	72			29
1422	7099	3	Lantana	103	2017-07-18-17-19-32	0	3	z	0	10	62.9	21.8	61.9	21.8	63.4	0.453	72			30
1423	7100	3	Lantana	103	2017-07-18-17-19-34	0	3	z	0	10	62.9	21.8	61.7	21.7	63.1	0.231	72			31
1424	7101	3	Lantana	103	2017-07-18-17-19-36	0	3	z	0	10	63.1	21.9	61.7	21.7	63.1	0.031	72			32
1425	7102	3	Lantana	103	2017-07-18-17-19-38	0	3	z	0	10	63	21.8	61.9	21.8	63.4	0.353	72			33
1426	7103	3	Lantana	103	2017-07-18-17-19-40	0	3	z	0	10	63	21.9	61.8	21.8	63.2	0.242	72			34
1427	7104	3	Lantana	103	2017-07-18-17-19-42	0	3	z	0	10	63	21.9	61.8	21.8	63.2	0.242	72			35
1428	7105	3	Lantana	103	2017-07-18-17-19-44	0	3	z	0	10	63	21.8	61.8	21.8	63.2	0.242	72			36
1429	7106	3	Lantana	103	2017-07-18-17-19-46	0	3	z	0	10	63	21.8	61.7	21.7	63.1	0.131	72			37
1430	7107	3	Lantana	103	2017-07-18-17-19-48	0	3	z	0	10	63	21.9	61.8	21.8	63.2	0.242	72			38
1431	7108	3	Lantana	103	2017-07-18-17-19-50	0	3	z	0	10	63	21.8	61.8	21.8	63.2	0.242	72			39
1432	7109	3	Lantana	103	2017-07-18-17-19-52	0	3	z	0	10	63	21.8	61.8	21.8	63.2	0.242	72			40
1433	7110	3	Lantana	103	2017-07-18-17-19-54	0	3	z	0	10	63.1	21.9	61.8	21.8	63.2	0.142	72			41
1434	7111	3	Lantana	103	2017-07-18-17-19-56	0	3	z	0	10	63.1	21.9	61.8	21.8	63.2	0.142	72			42
1435	7112	3	Lantana	103	2017-07-18-17-19-58	0	3	z	0	10	63	21.8	61.8	21.8	63.2	0.242	72			43
1436	7113	3	Lantana	103	2017-07-18-17-20-00	0	3	z	0	10	63	21.8	61.8	21.8	63.2	0.242	72			44
1437	7114	3	Lantana	103	2017-07-18-17-20-02	0	3	z	0	10	63.2	21.9	61.8	21.8	63.2	0.042	72			45
1438	7115	3	Lantana	103	2017-07-18-17-20-04	0	3	z	0	10	63	21.8	61.8	21.8	63.2	0.242	72			46
1439	7116	3	Lantana	103	2017-07-18-17-20-06	0	3	z	0	10	63	21.8	61.7	21.7	63.1	0.131	72			47
1440	7117	3	Lantana	103	2017-07-18-17-20-08	0	3	z	0	10	63	21.8	61.8	21.8	63.2	0.242	72			48
1441	7118	3	Lantana	103	2017-07-18-17-20-10	0	3	z	0	10	63.1	21.8	61.8	21.8	63.2	0.142	72			49
1442	7119	3	Lantana	103	2017-07-18-17-20-12	0	3	z	0	10	63	21.8	61.8	21.8	63.2	0.242	72			50
1443	7120	3	Lantana	103	2017-07-18-17-20-14	0	3	z	0	10	63	21.8	61.8	21.8	63.2	0.242	72			51
1444	7121	3	Lantana	103	2017-07-18-17-20-16	0	3	z	0	10	63	21.8	61.8	21.8	63.2	0.242	72			52
1445	7122	3	Lantana	103	2017-07-18-17-20-18	0	3	z	0	10	63.2	21.9	61.8	21.8	63.2	0.042	72			53
1446	7123	3	Lantana	103	2017-07-18-17-20-20	0	3	z	0	10	63.1	21.8	61.8	21.8	63.2	0.142	72			54
1447	7124	3	Lantana	103	2017-07-18-17-20-22	0	3	z	0	10	63.1	21.8	61.8	21.8	63.2	0.142	72			55
1448	7125	3	Lantana	103	2017-07-18-17-20-24	0	3	z	0	10	63	21.8	61.8	21.8	63.2	0.242	72			56
1449	7126	3	Lantana	103	2017-07-18-17-20-26	0	3	z	0	10	63.1	21.8	61.9	21.8	63.4	0.253	72			57
1450	7127	3	Lantana	103	2017-07-18-17-20-28	0	3	z	0	10	63.1	21.8	61.9	21.8	63.4	0.253	72			58
1451	7128	3	Lantana	103	2017-07-18-17-20-30	0	3	z	0	10	63.1	21.8	61.9	21.8	63.4	0.253	72			59
1452	7129	3	Lantana	103	2017-07-18-17-20-32	0	3	z	0	10	63.1	21.8	61.9	21.8	63.4	0.253	72			60
1453	7130	3	Lantana	103	2017-07-18-17-20-34	0	3	z	0	10	63.1	21.8	61.9	21.8	63.4	0.253	72			61
1454	7131	3	Lantana	103	2017-07-18-17-20-36	0	3	z	0	10	63.2	21.9	61.8	21.7	63.2	0.042	72			62
1455	7132	3	Lantana	103	2017-07-18-17-20-38	0	3	z	0	10	63.2	21.9	61.9	21.8	63.4	0.153	72			63
1456	7133	3	Lantana	103	2017-07-18-17-20-40	0	3	z	0	10	63.1	21.8	61.8	21.7	63.2	0.142	72			64
1457	7134	3	Lantana	103	2017-07-18-17-20-42	0	3	z	0	10	63.1	21.8	61.9	21.8	63.4	0.253	72			65
1458	7135	3	Lantana	103	2017-07-18-17-20-44	0	3	z	0	10	63.1	21.8	61.9	21.8	63.4	0.253	72			66
1459	7136	3	Lantana	103	2017-07-18-17-20-46	0	3	z	0	10	63.2	21.8	61.9	21.8	63.4	0.153	72			67
1460	7137	3	Lantana	103	2017-07-18-17-20-48	0	3	z	0	10	63.2	21.8	61.9	21.8	63.4	0.153	72			68
1461	7138	3	Lantana	103	2017-07-18-17-20-50	0	3	z	0	10	63.2	21.8	61.9	21.8	63.4	0.153	72			69
1462	7139	3	Lantana	103	2017-07-18-17-20-52	0	3	z	0	10	63.3	21.9	61.8	21.7	63.2	-0.058	72			70
1463	7140	3	Lantana	103	2017-07-18-17-20-54	0	3	z	0	10	63.2	21.9	61.9	21.8	63.4	0.153	72			71
1464	7141	3	Lantana	103	2017-07-18-17-20-56	0	3	z	0	10	63.2	21.8	61.9	21.8	63.4	0.153	72			72
1465	7142	3	Lantana	103	2017-07-18-17-20-58	0	3	z	0	10	63.2	21.8	61.9	21.8	63.4	0.153	72			73
1466	7143	3	Lantana	103	2017-07-18-17-21-00	0	3	z	0	10	63.2	21.8	61.9	21.8	63.4	0.153	72			74
1467	7144	3	Lantana	103	2017-07-18-17-21-02	0	3	z	0	10	63.2	21.8	61.9	21.8	63.4	0.153	72			75
1468	7145	3	Lantana	103	2017-07-18-17-21-04	0	3	z	0	10	63.3	21.9	61.8	21.7	63.2	-0.058	72			76
1469	7146	3	Lantana	103	2017-07-18-17-21-06	0	3	z	0	10	63.1	21.8	61.9	21.8	63.4	0.253	72			77
1470	7147	3	Lantana	103	2017-07-18-17-21-08	0	3	z	0	10	63.1	21.8	61.8	21.7	63.2	0.142	72			78
1471	7148	3	Lantana	103	2017-07-18-17-21-10	0	3	z	0	10	63.2	21.8	61.9	21.8	63.4	0.153	72			79
1472	7149	3	Lantana	103	2017-07-18-17-21-13	0	3	z	0	10	63.2	21.9	61.8	21.7	63.2	0.042	72			80
1473	7150	3	Lantana	103	2017-07-18-17-21-15	0	3	z	0	10	63.1	21.8	61.9	21.8	63.4	0.253	72			81
1474	7151	3	Lantana	103	2017-07-18-17-21-17	0	3	z	0	10	63.1	21.8	61.9	21.8	63.4	0.253	72			82
1475	7152	3	Lantana	103	2017-07-18-17-21-19	0	3	z	0	10	63.2	21.8	61.9	21.8	63.4	0.153	72			83
1476	7153	3	Lantana	103	2017-07-18-17-21-21	0	3	z	0	10	63.2	21.8	61.9	21.8	63.4	0.153	72			84
1477	7154	3	Lantana	103	2017-07-18-17-21-23	0	3	z	0	10	63.1	21.8	61.9	21.8	63.4	0.253	72			85
1478	7155	3	Lantana	103	2017-07-18-17-21-25	0	3	z	0	10	63.1	21.8	61.8	21.7	63.2	0.142	72			86
1479	7156	3	Lantana	103	2017-07-18-17-21-27	0	3	z	0	10	63.1	21.8	61.9	21.8	63.4	0.253	72			87
1480	7157	3	Lantana	103	2017-07-18-17-21-29	0	3	z	0	10	63.2	21.9	61.9	21.8	63.4	0.153	72			88
1481	7158	3	Lantana	103	2017-07-18-17-21-31	0	3	z	0	10	63.1	21.8	61.7	21.7	63.1	0.031	72			89
1482	7159	3	Lantana	103	2017-07-18-17-21-33	0	3	z	0	10	63.2	21.8	61.9	21.8	63.4	0.153	72			90
1483	7160	3	Lantana	103	2017-07-18-17-21-35	0	3	z	0	10	63.3	21.9	61.8	21.7	63.2	-0.058	72	Last10	Here	91
1484	7161	3	Lantana	103	2017-07-18-17-21-37	0	3	z	0	10	63.3	21.9	61.9	21.8	63.4	0.053	72	Last10	Here	92
1485	7162	3	Lantana	103	2017-07-18-17-21-39	0	3	z	0	10	63.2	21.8	61.8	21.7	63.2	0.042	72	Last10	Here	93
1486	7163	3	Lantana	103	2017-07-18-17-21-41	0	3	z	0	10	63.2	21.8	61.9	21.8	63.4	0.153	72	Last10	Here	94
1487	7164	3	Lantana	103	2017-07-18-17-21-43	0	3	z	0	10	63.3	21.9	61.8	21.7	63.2	-0.058	72	Last10	Here	95
1488	7165	3	Lantana	103	2017-07-18-17-21-45	0	3	z	0	10	63.2	21.8	61.9	21.7	63.4	0.153	72	Last10	Here	96
1489	7166	3	Lantana	103	2017-07-18-17-21-47	0	3	z	0	10	63.2	21.8	62	21.8	63.5	0.264	72	Last10	Here	97
1490	7167	3	Lantana	103	2017-07-18-17-21-49	0	3	z	0	10	63.2	21.8	61.9	21.7	63.4	0.153	72	Last10	Here	98
1491	7168	3	Lantana	103	2017-07-18-17-21-51	0	3	z	0	10	63.2	21.8	62	21.8	63.5	0.264	72	Last10	Here	99
1492	7169	3	Lantana	103	2017-07-18-17-22-25	0	3	z	0	15	63.2	21.8	61.9	21.8	63.4	0.153	73	First10	Here	1
1493	7170	3	Lantana	103	2017-07-18-17-22-27	0	3	z	0	15	63.3	21.9	61.9	21.8	63.4	0.053	73	First10	Here	2
1494	7171	3	Lantana	103	2017-07-18-17-22-29	0	3	z	0	15	63.2	21.8	61.9	21.8	63.4	0.153	73	First10	Here	3
1495	7172	3	Lantana	103	2017-07-18-17-22-31	0	3	z	0	15	63.3	21.9	61.9	21.8	63.4	0.053	73	First10	Here	4
1496	7173	3	Lantana	103	2017-07-18-17-22-33	0	3	z	0	15	63.2	21.8	61.9	21.8	63.4	0.153	73	First10	Here	5
1497	7174	3	Lantana	103	2017-07-18-17-22-35	0	3	z	0	15	63.3	21.9	61.9	21.8	63.4	0.053	73	First10	Here	6
1498	7175	3	Lantana	103	2017-07-18-17-22-37	0	3	z	0	15	63.3	21.9	61.8	21.7	63.2	-0.058	73	First10	Here	7
1499	7176	3	Lantana	103	2017-07-18-17-22-39	0	3	z	0	15	63.3	21.9	61.9	21.8	63.4	0.053	73	First10	Here	8
1500	7177	3	Lantana	103	2017-07-18-17-22-41	0	3	z	0	15	63.2	21.8	61.9	21.8	63.4	0.153	73	First10	Here	9
1501	7178	3	Lantana	103	2017-07-18-17-22-43	0	3	z	0	15	63.2	21.8	61.9	21.8	63.4	0.153	73	First10	Here	10
1502	7179	3	Lantana	103	2017-07-18-17-22-45	0	3	z	0	15	63.3	21.8	61.9	21.8	63.4	0.053	73			11
1503	7180	3	Lantana	103	2017-07-18-17-22-47	0	3	z	0	15	63.2	21.8	62	21.8	63.5	0.264	73			12
1504	7181	3	Lantana	103	2017-07-18-17-22-49	0	3	z	0	15	63.3	21.8	61.9	21.7	63.4	0.053	73			13
1505	7182	3	Lantana	103	2017-07-18-17-22-51	0	3	z	0	15	63.3	21.8	62	21.8	63.5	0.164	73			14
1506	7183	3	Lantana	103	2017-07-18-17-22-53	0	3	z	0	15	63.3	21.8	61.9	21.8	63.4	0.053	73			15
1507	7184	3	Lantana	103	2017-07-18-17-22-55	0	3	z	0	15	63.4	21.9	62	21.8	63.5	0.064	73			16
1508	7185	3	Lantana	103	2017-07-18-17-22-57	0	3	z	0	15	63.3	21.9	61.9	21.8	63.4	0.053	73			17
1509	7186	3	Lantana	103	2017-07-18-17-22-59	0	3	z	0	15	63.2	21.8	62	21.8	63.5	0.264	73			18
1510	7187	3	Lantana	103	2017-07-18-17-23-01	0	3	z	0	15	63.3	21.8	62	21.8	63.5	0.164	73			19
1511	7188	3	Lantana	103	2017-07-18-17-23-03	0	3	z	0	15	63.3	21.8	62.1	21.8	63.6	0.275	73			20
1512	7189	3	Lantana	103	2017-07-18-17-23-05	0	3	z	0	15	63.2	21.8	62	21.8	63.5	0.264	73			21
1513	7190	3	Lantana	103	2017-07-18-17-23-07	0	3	z	0	15	63.3	21.9	62	21.8	63.5	0.164	73			22
1514	7191	3	Lantana	103	2017-07-18-17-23-09	0	3	z	0	15	63.3	21.9	61.9	21.8	63.4	0.053	73			23
1515	7192	3	Lantana	103	2017-07-18-17-23-11	0	3	z	0	15	63.2	21.8	61.9	21.8	63.4	0.153	73			24
1516	7193	3	Lantana	103	2017-07-18-17-23-13	0	3	z	0	15	63.3	21.9	62	21.8	63.5	0.164	73			25
1517	7194	3	Lantana	103	2017-07-18-17-23-15	0	3	z	0	15	63.2	21.8	62	21.8	63.5	0.264	73			26
1518	7195	3	Lantana	103	2017-07-18-17-23-17	0	3	z	0	15	63.3	21.9	62	21.8	63.5	0.164	73			27
1519	7196	3	Lantana	103	2017-07-18-17-23-19	0	3	z	0	15	63.2	21.8	61.9	21.8	63.4	0.153	73			28
1520	7197	3	Lantana	103	2017-07-18-17-23-21	0	3	z	0	15	63.4	21.9	62	21.8	63.5	0.064	73			29
1521	7198	3	Lantana	103	2017-07-18-17-23-23	0	3	z	0	15	63.4	21.9	62	21.8	63.5	0.064	73			30
1522	7199	3	Lantana	103	2017-07-18-17-23-25	0	3	z	0	15	63.4	21.9	62	21.8	63.5	0.064	73			31
1523	7200	3	Lantana	103	2017-07-18-17-23-27	0	3	z	0	15	63.4	21.9	62	21.8	63.5	0.064	73			32
1524	7201	3	Lantana	103	2017-07-18-17-23-29	0	3	z	0	15	63.3	21.8	61.9	21.8	63.4	0.053	73			33
1525	7202	3	Lantana	103	2017-07-18-17-23-31	0	3	z	0	15	63.2	21.8	62	21.8	63.5	0.264	73			34
1526	7203	3	Lantana	103	2017-07-18-17-23-33	0	3	z	0	15	63.3	21.8	61.9	21.8	63.4	0.053	73			35
1527	7204	3	Lantana	103	2017-07-18-17-23-35	0	3	z	0	15	63.3	21.8	62	21.8	63.5	0.164	73			36
1528	7205	3	Lantana	103	2017-07-18-17-23-37	0	3	z	0	15	63.2	21.8	62	21.8	63.5	0.264	73			37
1529	7206	3	Lantana	103	2017-07-18-17-23-39	0	3	z	0	15	63.2	21.8	62	21.8	63.5	0.264	73			38
1530	7207	3	Lantana	103	2017-07-18-17-23-41	0	3	z	0	15	63.2	21.8	61.9	21.7	63.4	0.153	73			39
1531	7208	3	Lantana	103	2017-07-18-17-23-43	0	3	z	0	15	63.2	21.8	62	21.8	63.5	0.264	73			40
1532	7209	3	Lantana	103	2017-07-18-17-23-45	0	3	z	0	15	63.3	21.8	62	21.8	63.5	0.164	73			41
1533	7210	3	Lantana	103	2017-07-18-17-23-47	0	3	z	0	15	63.3	21.8	62	21.8	63.5	0.164	73			42
1534	7211	3	Lantana	103	2017-07-18-17-23-49	0	3	z	0	15	63.2	21.8	61.9	21.7	63.4	0.153	73			43
1535	7212	3	Lantana	103	2017-07-18-17-23-51	0	3	z	0	15	63.2	21.8	62	21.8	63.5	0.264	73			44
1536	7213	3	Lantana	103	2017-07-18-17-23-53	0	3	z	0	15	63.2	21.8	62	21.8	63.5	0.264	73			45
1537	7214	3	Lantana	103	2017-07-18-17-23-55	0	3	z	0	15	63.3	21.8	62	21.8	63.5	0.164	73			46
1538	7215	3	Lantana	103	2017-07-18-17-23-57	0	3	z	0	15	63.2	21.8	62	21.8	63.5	0.264	73			47
1539	7216	3	Lantana	103	2017-07-18-17-23-59	0	3	z	0	15	63.3	21.8	62.1	21.8	63.6	0.275	73			48
1540	7217	3	Lantana	103	2017-07-18-17-24-01	0	3	z	0	15	63.3	21.8	61.9	21.7	63.4	0.053	73			49
1541	7218	3	Lantana	103	2017-07-18-17-24-03	0	3	z	0	15	63.3	21.8	62.1	21.8	63.6	0.275	73			50
1542	7219	3	Lantana	103	2017-07-18-17-24-05	0	3	z	0	15	63.4	21.9	62.1	21.8	63.6	0.175	73			51
1543	7220	3	Lantana	103	2017-07-18-17-24-07	0	3	z	0	15	63.4	21.9	62	21.8	63.5	0.064	73			52
1544	7221	3	Lantana	103	2017-07-18-17-24-09	0	3	z	0	15	63.4	21.9	61.9	21.7	63.4	-0.047	73			53
1545	7222	3	Lantana	103	2017-07-18-17-24-11	0	3	z	0	15	63.3	21.8	61.9	21.7	63.4	0.053	73			54
1546	7223	3	Lantana	103	2017-07-18-17-24-13	0	3	z	0	15	63.3	21.8	62.1	21.8	63.6	0.275	73			55
1547	7224	3	Lantana	103	2017-07-18-17-24-15	0	3	z	0	15	63.2	21.8	62.1	21.8	63.6	0.375	73			56
1548	7225	3	Lantana	103	2017-07-18-17-24-17	0	3	z	0	15	63.2	21.8	62.1	21.8	63.6	0.375	73			57
1549	7226	3	Lantana	103	2017-07-18-17-24-19	0	3	z	0	15	63.2	21.8	62.1	21.8	63.6	0.375	73			58
1550	7227	3	Lantana	103	2017-07-18-17-24-21	0	3	z	0	15	63.3	21.9	62.1	21.8	63.6	0.275	73			59
1551	7228	3	Lantana	103	2017-07-18-17-24-23	0	3	z	0	15	63.3	21.8	62.1	21.8	63.6	0.275	73			60
1552	7229	3	Lantana	103	2017-07-18-17-24-25	0	3	z	0	15	63.3	21.8	62	21.8	63.5	0.164	73			61
1553	7230	3	Lantana	103	2017-07-18-17-24-27	0	3	z	0	15	63.4	21.9	62.1	21.8	63.6	0.175	73			62
1554	7231	3	Lantana	103	2017-07-18-17-24-29	0	3	z	0	15	63.3	21.8	62.1	21.8	63.6	0.275	73			63
1555	7232	3	Lantana	103	2017-07-18-17-24-31	0	3	z	0	15	63.4	21.9	62	21.8	63.5	0.064	73			64
1556	7233	3	Lantana	103	2017-07-18-17-24-33	0	3	z	0	15	63.3	21.8	62	21.8	63.5	0.164	73			65
1557	7234	3	Lantana	103	2017-07-18-17-24-35	0	3	z	0	15	63.3	21.8	62	21.8	63.5	0.164	73			66
1558	7235	3	Lantana	103	2017-07-18-17-24-37	0	3	z	0	15	63.3	21.8	62.1	21.8	63.6	0.275	73			67
1559	7236	3	Lantana	103	2017-07-18-17-24-39	0	3	z	0	15	63.3	21.8	62.1	21.8	63.6	0.275	73			68
1560	7237	3	Lantana	103	2017-07-18-17-24-41	0	3	z	0	15	63.3	21.8	61.9	21.7	63.4	0.053	73			69
1561	7238	3	Lantana	103	2017-07-18-17-24-43	0	3	z	0	15	63.3	21.8	62.1	21.8	63.6	0.275	73			70
1562	7239	3	Lantana	103	2017-07-18-17-24-45	0	3	z	0	15	63.3	21.8	62.1	21.8	63.6	0.275	73			71
1563	7240	3	Lantana	103	2017-07-18-17-24-47	0	3	z	0	15	63.4	21.8	62.1	21.8	63.6	0.175	73			72
1564	7241	3	Lantana	103	2017-07-18-17-24-49	0	3	z	0	15	63.5	21.9	62	21.8	63.5	-0.036	73			73
1565	7242	3	Lantana	103	2017-07-18-17-24-51	0	3	z	0	15	63.4	21.8	62	21.8	63.5	0.064	73			74
1566	7243	3	Lantana	103	2017-07-18-17-24-53	0	3	z	0	15	63.4	21.8	62	21.8	63.5	0.064	73			75
1567	7244	3	Lantana	103	2017-07-18-17-24-55	0	3	z	0	15	63.4	21.8	61.9	21.7	63.4	-0.047	73			76
1568	7245	3	Lantana	103	2017-07-18-17-24-57	0	3	z	0	15	63.4	21.8	61.9	21.7	63.4	-0.047	73			77
1569	7246	3	Lantana	103	2017-07-18-17-24-59	0	3	z	0	15	63.4	21.8	62.1	21.8	63.6	0.175	73			78
1570	7247	3	Lantana	103	2017-07-18-17-25-01	0	3	z	0	15	63.4	21.8	61.9	21.7	63.4	-0.047	73			79
1571	7248	3	Lantana	103	2017-07-18-17-25-03	0	3	z	0	15	63.4	21.8	62	21.8	63.5	0.064	73			80
1572	7249	3	Lantana	103	2017-07-18-17-25-05	0	3	z	0	15	63.4	21.8	61.9	21.7	63.4	-0.047	73			81
1573	7250	3	Lantana	103	2017-07-18-17-25-07	0	3	z	0	15	63.5	21.9	62	21.8	63.5	-0.036	73			82
1574	7251	3	Lantana	103	2017-07-18-17-25-09	0	3	z	0	15	63.4	21.8	62	21.8	63.5	0.064	73			83
1575	7252	3	Lantana	103	2017-07-18-17-25-11	0	3	z	0	15	63.5	21.9	62	21.8	63.5	-0.036	73			84
1576	7253	3	Lantana	103	2017-07-18-17-25-13	0	3	z	0	15	63.4	21.8	62	21.8	63.5	0.064	73			85
1577	7254	3	Lantana	103	2017-07-18-17-25-15	0	3	z	0	15	63.5	21.9	61.9	21.7	63.4	-0.147	73			86
1578	7255	3	Lantana	103	2017-07-18-17-25-17	0	3	z	0	15	63.4	21.8	62.1	21.8	63.6	0.175	73			87
1579	7256	3	Lantana	103	2017-07-18-17-25-19	0	3	z	0	15	63.4	21.8	62.1	21.8	63.6	0.175	73			88
1580	7257	3	Lantana	103	2017-07-18-17-25-21	0	3	z	0	15	63.4	21.8	61.9	21.7	63.4	-0.047	73			89
1581	7258	3	Lantana	103	2017-07-18-17-25-23	0	3	z	0	15	63.4	21.8	62.1	21.8	63.6	0.175	73			90
1582	7259	3	Lantana	103	2017-07-18-17-25-25	0	3	z	0	15	63.4	21.8	62.1	21.8	63.6	0.175	73	Last10	Here	91
1583	7260	3	Lantana	103	2017-07-18-17-25-27	0	3	z	0	15	63.4	21.8	62.1	21.8	63.6	0.175	73	Last10	Here	92
1584	7261	3	Lantana	103	2017-07-18-17-25-29	0	3	z	0	15	63.4	21.8	62.1	21.8	63.6	0.175	73	Last10	Here	93
1585	7262	3	Lantana	103	2017-07-18-17-25-31	0	3	z	0	15	63.4	21.8	62.1	21.8	63.6	0.175	73	Last10	Here	94
1586	7263	3	Lantana	103	2017-07-18-17-25-33	0	3	z	0	15	63.4	21.8	62.1	21.8	63.6	0.175	73	Last10	Here	95
1587	7264	3	Lantana	103	2017-07-18-17-25-35	0	3	z	0	15	63.3	21.8	62	21.7	63.5	0.164	73	Last10	Here	96
1588	7265	3	Lantana	103	2017-07-18-17-25-37	0	3	z	0	15	63.4	21.9	62.1	21.8	63.6	0.175	73	Last10	Here	97
1589	7266	3	Lantana	103	2017-07-18-17-25-39	0	3	z	0	15	63.3	21.8	62.1	21.8	63.6	0.275	73	Last10	Here	98
1590	7267	3	Lantana	103	2017-07-18-17-25-41	0	3	z	0	15	63.4	21.8	62	21.7	63.5	0.064	73	Last10	Here	99
1591	7268	3	Lantana	103	2017-07-18-17-26-13	0	3	z	0	20	63.5	21.9	62.1	21.8	63.6	0.075	74	First10	Here	1
1592	7269	3	Lantana	103	2017-07-18-17-26-15	0	3	z	0	20	63.3	21.8	62.1	21.8	63.6	0.275	74	First10	Here	2
1593	7270	3	Lantana	103	2017-07-18-17-26-17	0	3	z	0	20	63.3	21.8	62	21.7	63.5	0.164	74	First10	Here	3
1594	7271	3	Lantana	103	2017-07-18-17-26-19	0	3	z	0	20	63.3	21.8	62.1	21.8	63.6	0.275	74	First10	Here	4
1595	7272	3	Lantana	103	2017-07-18-17-26-22	0	3	z	0	20	63.3	21.8	62.1	21.8	63.6	0.275	74	First10	Here	5
1596	7273	3	Lantana	103	2017-07-18-17-26-24	0	3	z	0	20	63.3	21.8	62.1	21.8	63.6	0.275	74	First10	Here	6
1597	7274	3	Lantana	103	2017-07-18-17-26-26	0	3	z	0	20	63.3	21.8	62.1	21.8	63.6	0.275	74	First10	Here	7
1598	7275	3	Lantana	103	2017-07-18-17-26-28	0	3	z	0	20	63.4	21.8	62.1	21.8	63.6	0.175	74	First10	Here	8
1599	7276	3	Lantana	103	2017-07-18-17-26-30	0	3	z	0	20	63.3	21.8	62.1	21.8	63.6	0.275	74	First10	Here	9
1600	7277	3	Lantana	103	2017-07-18-17-26-32	0	3	z	0	20	63.4	21.8	62.1	21.8	63.6	0.175	74	First10	Here	10
1601	7278	3	Lantana	103	2017-07-18-17-26-34	0	3	z	0	20	63.4	21.8	62.1	21.8	63.6	0.175	74			11
1602	7279	3	Lantana	103	2017-07-18-17-26-36	0	3	z	0	20	63.4	21.8	62.1	21.8	63.6	0.175	74			12
1603	7280	3	Lantana	103	2017-07-18-17-26-38	0	3	z	0	20	63.4	21.8	62.1	21.8	63.6	0.175	74			13
1604	7281	3	Lantana	103	2017-07-18-17-26-40	0	3	z	0	20	63.4	21.8	62.1	21.8	63.6	0.175	74			14
1605	7282	3	Lantana	103	2017-07-18-17-26-42	0	3	z	0	20	63.4	21.8	62.1	21.8	63.6	0.175	74			15
1606	7283	3	Lantana	103	2017-07-18-17-26-44	0	3	z	0	20	63.4	21.8	61.9	21.7	63.4	-0.047	74			16
1607	7284	3	Lantana	103	2017-07-18-17-26-46	0	3	z	0	20	63.4	21.8	62.1	21.8	63.6	0.175	74			17
1608	7285	3	Lantana	103	2017-07-18-17-26-48	0	3	z	0	20	63.5	21.9	62.1	21.8	63.6	0.075	74			18
1609	7286	3	Lantana	103	2017-07-18-17-26-50	0	3	z	0	20	63.4	21.8	62.1	21.8	63.6	0.175	74			19
1610	7287	3	Lantana	103	2017-07-18-17-26-52	0	3	z	0	20	63.4	21.8	62.1	21.8	63.6	0.175	74			20
1611	7288	3	Lantana	103	2017-07-18-17-26-54	0	3	z	0	20	63.4	21.8	62.1	21.8	63.6	0.175	74			21
1612	7289	3	Lantana	103	2017-07-18-17-26-56	0	3	z	0	20	63.5	21.9	62.1	21.8	63.6	0.075	74			22
1613	7290	3	Lantana	103	2017-07-18-17-26-58	0	3	z	0	20	63.5	21.9	62.1	21.8	63.6	0.075	74			23
1614	7291	3	Lantana	103	2017-07-18-17-27-00	0	3	z	0	20	63.4	21.8	62	21.7	63.5	0.064	74			24
1615	7292	3	Lantana	103	2017-07-18-17-27-02	0	3	z	0	20	63.4	21.8	62.1	21.8	63.6	0.175	74			25
1616	7293	3	Lantana	103	2017-07-18-17-27-04	0	3	z	0	20	63.4	21.8	62.1	21.8	63.6	0.175	74			26
1617	7294	3	Lantana	103	2017-07-18-17-27-06	0	3	z	0	20	63.4	21.8	62	21.7	63.5	0.064	74			27
1618	7295	3	Lantana	103	2017-07-18-17-27-08	0	3	z	0	20	63.5	21.8	62.1	21.8	63.6	0.075	74			28
1619	7296	3	Lantana	103	2017-07-18-17-27-10	0	3	z	0	20	63.5	21.9	62	21.7	63.5	-0.036	74			29
1620	7297	3	Lantana	103	2017-07-18-17-27-12	0	3	z	0	20	63.4	21.8	62.1	21.8	63.6	0.175	74			30
1621	7298	3	Lantana	103	2017-07-18-17-27-14	0	3	z	0	20	63.4	21.8	62.1	21.8	63.6	0.175	74			31
1622	7299	3	Lantana	103	2017-07-18-17-27-16	0	3	z	0	20	63.4	21.8	62.1	21.8	63.6	0.175	74			32
1623	7300	3	Lantana	103	2017-07-18-17-27-18	0	3	z	0	20	63.4	21.8	62.1	21.8	63.6	0.175	74			33
1624	7301	3	Lantana	103	2017-07-18-17-27-20	0	3	z	0	20	63.4	21.8	62.1	21.8	63.6	0.175	74			34
1625	7302	3	Lantana	103	2017-07-18-17-27-22	0	3	z	0	20	63.4	21.8	62	21.7	63.5	0.064	74			35
1626	7303	3	Lantana	103	2017-07-18-17-27-24	0	3	z	0	20	63.4	21.8	62.1	21.8	63.6	0.175	74			36
1627	7304	3	Lantana	103	2017-07-18-17-27-26	0	3	z	0	20	63.5	21.8	62.2	21.8	63.7	0.186	74			37
1628	7305	3	Lantana	103	2017-07-18-17-27-28	0	3	z	0	20	63.5	21.8	62.2	21.8	63.7	0.186	74			38
1629	7306	3	Lantana	103	2017-07-18-17-27-30	0	3	z	0	20	63.5	21.9	62	21.7	63.5	-0.036	74			39
1630	7307	3	Lantana	103	2017-07-18-17-27-32	0	3	z	0	20	63.4	21.8	62.1	21.8	63.6	0.175	74			40
1631	7308	3	Lantana	103	2017-07-18-17-27-34	0	3	z	0	20	63.4	21.8	62.2	21.8	63.7	0.286	74			41
1632	7309	3	Lantana	103	2017-07-18-17-27-36	0	3	z	0	20	63.5	21.8	62.2	21.8	63.7	0.186	74			42
1633	7310	3	Lantana	103	2017-07-18-17-27-38	0	3	z	0	20	63.5	21.8	62.1	21.8	63.6	0.075	74			43
1634	7311	3	Lantana	103	2017-07-18-17-27-40	0	3	z	0	20	63.5	21.8	62.1	21.8	63.6	0.075	74			44
1635	7312	3	Lantana	103	2017-07-18-17-27-42	0	3	z	0	20	63.4	21.8	62	21.7	63.5	0.064	74			45
1636	7313	3	Lantana	103	2017-07-18-17-27-44	0	3	z	0	20	63.4	21.8	62.1	21.8	63.6	0.175	74			46
1637	7314	3	Lantana	103	2017-07-18-17-27-46	0	3	z	0	20	63.4	21.8	62.1	21.8	63.6	0.175	74			47
1638	7315	3	Lantana	103	2017-07-18-17-27-48	0	3	z	0	20	63.4	21.8	62.1	21.8	63.6	0.175	74			48
1639	7316	3	Lantana	103	2017-07-18-17-27-50	0	3	z	0	20	63.4	21.8	62.1	21.8	63.6	0.175	74			49
1640	7317	3	Lantana	103	2017-07-18-17-27-52	0	3	z	0	20	63.4	21.8	62.1	21.8	63.6	0.175	74			50
1641	7318	3	Lantana	103	2017-07-18-17-27-54	0	3	z	0	20	63.4	21.8	62.1	21.8	63.6	0.175	74			51
1642	7319	3	Lantana	103	2017-07-18-17-27-56	0	3	z	0	20	63.5	21.8	62.2	21.8	63.7	0.186	74			52
1643	7320	3	Lantana	103	2017-07-18-17-27-58	0	3	z	0	20	63.5	21.8	62.2	21.8	63.7	0.186	74			53
1644	7321	3	Lantana	103	2017-07-18-17-28-00	0	3	z	0	20	63.5	21.8	62.1	21.8	63.6	0.075	74			54
1645	7322	3	Lantana	103	2017-07-18-17-28-02	0	3	z	0	20	63.5	21.8	62.2	21.8	63.7	0.186	74			55
1646	7323	3	Lantana	103	2017-07-18-17-28-04	0	3	z	0	20	63.5	21.8	62.2	21.8	63.7	0.186	74			56
1647	7324	3	Lantana	103	2017-07-18-17-28-06	0	3	z	0	20	63.4	21.8	62.2	21.8	63.7	0.286	74			57
1648	7325	3	Lantana	103	2017-07-18-17-28-08	0	3	z	0	20	63.4	21.8	62.2	21.8	63.7	0.286	74			58
1649	7326	3	Lantana	103	2017-07-18-17-28-10	0	3	z	0	20	63.5	21.8	62.1	21.7	63.6	0.075	74			59
1650	7327	3	Lantana	103	2017-07-18-17-28-12	0	3	z	0	20	63.6	21.9	62.1	21.8	63.6	-0.025	74			60
1651	7328	3	Lantana	103	2017-07-18-17-28-14	0	3	z	0	20	63.5	21.8	62.2	21.8	63.7	0.186	74			61
1652	7329	3	Lantana	103	2017-07-18-17-28-16	0	3	z	0	20	63.5	21.8	62.2	21.8	63.7	0.186	74			62
1653	7330	3	Lantana	103	2017-07-18-17-28-18	0	3	z	0	20	63.6	21.9	62.2	21.8	63.7	0.086	74			63
1654	7331	3	Lantana	103	2017-07-18-17-28-20	0	3	z	0	20	63.5	21.8	62.2	21.8	63.7	0.186	74			64
1655	7332	3	Lantana	103	2017-07-18-17-28-22	0	3	z	0	20	63.5	21.8	62	21.7	63.5	-0.036	74			65
1656	7333	3	Lantana	103	2017-07-18-17-28-24	0	3	z	0	20	63.5	21.8	62.2	21.8	63.7	0.186	74			66
1657	7334	3	Lantana	103	2017-07-18-17-28-26	0	3	z	0	20	63.6	21.9	62.2	21.8	63.7	0.086	74			67
1658	7335	3	Lantana	103	2017-07-18-17-28-28	0	3	z	0	20	63.5	21.8	62.1	21.8	63.6	0.075	74			68
1659	7336	3	Lantana	103	2017-07-18-17-28-30	0	3	z	0	20	63.5	21.8	62.2	21.8	63.7	0.186	74			69
1660	7337	3	Lantana	103	2017-07-18-17-28-32	0	3	z	0	20	63.5	21.8	62.2	21.8	63.7	0.186	74			70
1661	7338	3	Lantana	103	2017-07-18-17-28-34	0	3	z	0	20	63.5	21.8	62.1	21.8	63.6	0.075	74			71
1662	7339	3	Lantana	103	2017-07-18-17-28-36	0	3	z	0	20	63.5	21.8	62.1	21.7	63.6	0.075	74			72
1663	7340	3	Lantana	103	2017-07-18-17-28-38	0	3	z	0	20	63.6	21.9	62.1	21.8	63.6	-0.025	74			73
1664	7341	3	Lantana	103	2017-07-18-17-28-40	0	3	z	0	20	63.6	21.9	62.1	21.8	63.6	-0.025	74			74
1665	7342	3	Lantana	103	2017-07-18-17-28-42	0	3	z	0	20	63.5	21.8	62.1	21.8	63.6	0.075	74			75
1666	7343	3	Lantana	103	2017-07-18-17-28-44	0	3	z	0	20	63.5	21.8	62.1	21.8	63.6	0.075	74			76
1667	7344	3	Lantana	103	2017-07-18-17-28-46	0	3	z	0	20	63.5	21.8	62.1	21.8	63.6	0.075	74			77
1668	7345	3	Lantana	103	2017-07-18-17-28-48	0	3	z	0	20	63.5	21.8	62.2	21.8	63.7	0.186	74			78
1669	7346	3	Lantana	103	2017-07-18-17-28-50	0	3	z	0	20	63.5	21.8	62.2	21.8	63.7	0.186	74			79
1670	7347	3	Lantana	103	2017-07-18-17-28-52	0	3	z	0	20	63.7	21.9	62.1	21.8	63.6	-0.125	74			80
1671	7348	3	Lantana	103	2017-07-18-17-28-54	0	3	z	0	20	63.5	21.8	62.1	21.8	63.6	0.075	74			81
1672	7349	3	Lantana	103	2017-07-18-17-28-56	0	3	z	0	20	63.5	21.8	62.1	21.8	63.6	0.075	74			82
1673	7350	3	Lantana	103	2017-07-18-17-28-58	0	3	z	0	20	63.5	21.8	62.1	21.8	63.6	0.075	74			83
1674	7351	3	Lantana	103	2017-07-18-17-29-00	0	3	z	0	20	63.5	21.8	62.1	21.8	63.6	0.075	74			84
1675	7352	3	Lantana	103	2017-07-18-17-29-02	0	3	z	0	20	63.7	21.9	62.1	21.8	63.6	-0.125	74			85
1676	7353	3	Lantana	103	2017-07-18-17-29-04	0	3	z	0	20	63.6	21.8	62.1	21.8	63.6	-0.025	74			86
1677	7354	3	Lantana	103	2017-07-18-17-29-06	0	3	z	0	20	63.7	21.9	62.2	21.8	63.7	-0.014	74			87
1678	7355	3	Lantana	103	2017-07-18-17-29-08	0	3	z	0	20	63.5	21.8	62.1	21.8	63.6	0.075	74			88
1679	7356	3	Lantana	103	2017-07-18-17-29-10	0	3	z	0	20	63.5	21.8	62.1	21.8	63.6	0.075	74			89
1680	7357	3	Lantana	103	2017-07-18-17-29-12	0	3	z	0	20	63.5	21.8	62.2	21.8	63.7	0.186	74			90
1681	7358	3	Lantana	103	2017-07-18-17-29-14	0	3	z	0	20	63.5	21.8	62.2	21.8	63.7	0.186	74	Last10	Here	91
1682	7359	3	Lantana	103	2017-07-18-17-29-16	0	3	z	0	20	63.5	21.8	62.2	21.8	63.7	0.186	74	Last10	Here	92
1683	7360	3	Lantana	103	2017-07-18-17-29-18	0	3	z	0	20	63.5	21.8	62.2	21.8	63.7	0.186	74	Last10	Here	93
1684	7361	3	Lantana	103	2017-07-18-17-29-20	0	3	z	0	20	63.5	21.8	62.2	21.8	63.7	0.186	74	Last10	Here	94
1685	7362	3	Lantana	103	2017-07-18-17-29-22	0	3	z	0	20	63.6	21.9	62.2	21.8	63.7	0.086	74	Last10	Here	95
1686	7363	3	Lantana	103	2017-07-18-17-29-24	0	3	z	0	20	63.5	21.8	62.2	21.8	63.7	0.186	74	Last10	Here	96
1687	7364	3	Lantana	103	2017-07-18-17-29-26	0	3	z	0	20	63.5	21.8	62.2	21.8	63.7	0.186	74	Last10	Here	97
1688	7365	3	Lantana	103	2017-07-18-17-29-28	0	3	z	0	20	63.5	21.9	62.2	21.8	63.7	0.186	74	Last10	Here	98
1689	7366	3	Lantana	103	2017-07-18-17-29-30	0	3	z	0	20	63.4	21.8	62.1	21.7	63.6	0.175	74	Last10	Here	99
1690	7367	3	Lantana	103	2017-07-18-17-29-32	0	3	z	0	20	63.4	21.8	62.2	21.8	63.7	0.286	74	Last10	Here	100
1691	7368	3	Lantana	103	2017-07-18-17-30-04	0	3	z	0	25	63.7	21.9	62.1	21.7	63.6	-0.125	75	First10	Here	1
1692	7369	3	Lantana	103	2017-07-18-17-30-06	0	3	z	0	25	63.5	21.8	62.2	21.8	63.7	0.186	75	First10	Here	2
1693	7370	3	Lantana	103	2017-07-18-17-30-08	0	3	z	0	25	63.6	21.9	62.2	21.8	63.7	0.086	75	First10	Here	3
1694	7371	3	Lantana	103	2017-07-18-17-30-10	0	3	z	0	25	63.6	21.9	62.2	21.8	63.7	0.086	75	First10	Here	4
1695	7372	3	Lantana	103	2017-07-18-17-30-12	0	3	z	0	25	63.5	21.8	62.2	21.8	63.7	0.186	75	First10	Here	5
1696	7373	3	Lantana	103	2017-07-18-17-30-14	0	3	z	0	25	63.5	21.8	62.2	21.8	63.7	0.186	75	First10	Here	6
1697	7374	3	Lantana	103	2017-07-18-17-30-16	0	3	z	0	25	63.6	21.9	62.2	21.8	63.7	0.086	75	First10	Here	7
1698	7375	3	Lantana	103	2017-07-18-17-30-18	0	3	z	0	25	63.5	21.9	62.2	21.8	63.7	0.186	75	First10	Here	8
1699	7376	3	Lantana	103	2017-07-18-17-30-20	0	3	z	0	25	63.5	21.9	62.2	21.8	63.7	0.186	75	First10	Here	9
1700	7377	3	Lantana	103	2017-07-18-17-30-22	0	3	z	0	25	63.5	21.9	62.2	21.8	63.7	0.186	75	First10	Here	10
1701	7378	3	Lantana	103	2017-07-18-17-30-24	0	3	z	0	25	63.4	21.8	62.2	21.8	63.7	0.286	75			11
1702	7379	3	Lantana	103	2017-07-18-17-30-26	0	3	z	0	25	63.4	21.8	62.2	21.8	63.7	0.286	75			12
1703	7380	3	Lantana	103	2017-07-18-17-30-28	0	3	z	0	25	63.5	21.8	62.2	21.8	63.7	0.186	75			13
1704	7381	3	Lantana	103	2017-07-18-17-30-30	0	3	z	0	25	63.6	21.9	62.2	21.8	63.7	0.086	75			14
1705	7382	3	Lantana	103	2017-07-18-17-30-32	0	3	z	0	25	63.6	21.9	62.2	21.8	63.7	0.086	75			15
1706	7383	3	Lantana	103	2017-07-18-17-30-34	0	3	z	0	25	63.6	21.9	62.2	21.8	63.7	0.086	75			16
1707	7384	3	Lantana	103	2017-07-18-17-30-36	0	3	z	0	25	63.6	21.9	62.2	21.8	63.7	0.086	75			17
1708	7385	3	Lantana	103	2017-07-18-17-30-38	0	3	z	0	25	63.7	21.9	62.2	21.8	63.7	-0.014	75			18
1709	7386	3	Lantana	103	2017-07-18-17-30-40	0	3	z	0	25	63.7	21.9	62.2	21.8	63.7	-0.014	75			19
1710	7387	3	Lantana	103	2017-07-18-17-30-42	0	3	z	0	25	63.7	21.9	62.2	21.8	63.7	-0.014	75			20
1711	7388	3	Lantana	103	2017-07-18-17-30-44	0	3	z	0	25	63.7	21.9	62.2	21.8	63.7	-0.014	75			21
1712	7389	3	Lantana	103	2017-07-18-17-30-46	0	3	z	0	25	63.7	21.9	62.1	21.7	63.6	-0.125	75			22
1713	7390	3	Lantana	103	2017-07-18-17-30-48	0	3	z	0	25	63.6	21.8	62.2	21.8	63.7	0.086	75			23
1714	7391	3	Lantana	103	2017-07-18-17-30-50	0	3	z	0	25	63.6	21.8	62.2	21.8	63.7	0.086	75			24
1715	7392	3	Lantana	103	2017-07-18-17-30-52	0	3	z	0	25	63.6	21.8	62.2	21.8	63.7	0.086	75			25
1716	7393	3	Lantana	103	2017-07-18-17-30-54	0	3	z	0	25	63.6	21.8	62.2	21.8	63.7	0.086	75			26
1717	7394	3	Lantana	103	2017-07-18-17-30-56	0	3	z	0	25	63.7	21.9	62.2	21.8	63.7	-0.014	75			27
1718	7395	3	Lantana	103	2017-07-18-17-30-58	0	3	z	0	25	63.6	21.8	62.2	21.8	63.7	0.086	75			28
1719	7396	3	Lantana	103	2017-07-18-17-31-00	0	3	z	0	25	63.7	21.9	62.2	21.8	63.7	-0.014	75			29
1720	7397	3	Lantana	103	2017-07-18-17-31-02	0	3	z	0	25	63.6	21.8	62.2	21.8	63.7	0.086	75			30
1721	7398	3	Lantana	103	2017-07-18-17-31-04	0	3	z	0	25	63.6	21.8	62.2	21.8	63.7	0.086	75			31
1722	7399	3	Lantana	103	2017-07-18-17-31-06	0	3	z	0	25	63.7	21.9	62.2	21.8	63.7	-0.014	75			32
1723	7400	3	Lantana	103	2017-07-18-17-31-08	0	3	z	0	25	63.7	21.9	62.2	21.8	63.7	-0.014	75			33
1724	7401	3	Lantana	103	2017-07-18-17-31-10	0	3	z	0	25	63.7	21.9	62.2	21.8	63.7	-0.014	75			34
1725	7402	3	Lantana	103	2017-07-18-17-31-12	0	3	z	0	25	63.7	21.9	62.2	21.8	63.7	-0.014	75			35
1726	7403	3	Lantana	103	2017-07-18-17-31-14	0	3	z	0	25	63.6	21.8	62.2	21.8	63.7	0.086	75			36
1727	7404	3	Lantana	103	2017-07-18-17-31-16	0	3	z	0	25	63.6	21.8	62.2	21.8	63.7	0.086	75			37
1728	7405	3	Lantana	103	2017-07-18-17-31-18	0	3	z	0	25	63.8	21.9	62.2	21.8	63.7	-0.114	75			38
1729	7406	3	Lantana	103	2017-07-18-17-31-20	0	3	z	0	25	63.7	21.9	62.2	21.8	63.7	-0.014	75			39
1730	7407	3	Lantana	103	2017-07-18-17-31-22	0	3	z	0	25	63.7	21.9	62.2	21.8	63.7	-0.014	75			40
1731	7408	3	Lantana	103	2017-07-18-17-31-24	0	3	z	0	25	63.8	21.9	62.2	21.8	63.7	-0.114	75			41
1732	7409	3	Lantana	103	2017-07-18-17-31-27	0	3	z	0	25	63.6	21.8	62.2	21.8	63.7	0.086	75			42
1733	7410	3	Lantana	103	2017-07-18-17-31-29	0	3	z	0	25	63.6	21.8	62.2	21.8	63.7	0.086	75			43
1734	7411	3	Lantana	103	2017-07-18-17-31-31	0	3	z	0	25	63.7	21.9	62.2	21.8	63.7	-0.014	75			44
1735	7412	3	Lantana	103	2017-07-18-17-31-33	0	3	z	0	25	63.7	21.9	62.2	21.8	63.7	-0.014	75			45
1736	7413	3	Lantana	103	2017-07-18-17-31-35	0	3	z	0	25	63.5	21.8	62.1	21.7	63.6	0.075	75			46
1737	7414	3	Lantana	103	2017-07-18-17-31-37	0	3	z	0	25	63.6	21.9	62.2	21.8	63.7	0.086	75			47
1738	7415	3	Lantana	103	2017-07-18-17-31-39	0	3	z	0	25	63.5	21.8	62.3	21.8	63.8	0.297	75			48
1739	7416	3	Lantana	103	2017-07-18-17-31-41	0	3	z	0	25	63.6	21.9	62.2	21.8	63.7	0.086	75			49
1740	7417	3	Lantana	103	2017-07-18-17-31-43	0	3	z	0	25	63.6	21.9	62.2	21.8	63.7	0.086	75			50
1741	7418	3	Lantana	103	2017-07-18-17-31-45	0	3	z	0	25	63.6	21.9	62.2	21.8	63.7	0.086	75			51
1742	7419	3	Lantana	103	2017-07-18-17-31-47	0	3	z	0	25	63.7	21.9	62.2	21.8	63.7	-0.014	75			52
1743	7420	3	Lantana	103	2017-07-18-17-31-49	0	3	z	0	25	63.7	21.9	62.2	21.8	63.7	-0.014	75			53
1744	7421	3	Lantana	103	2017-07-18-17-31-51	0	3	z	0	25	63.7	21.9	62.3	21.8	63.8	0.097	75			54
1745	7422	3	Lantana	103	2017-07-18-17-31-53	0	3	z	0	25	63.7	21.9	62.2	21.8	63.7	-0.014	75			55
1746	7423	3	Lantana	103	2017-07-18-17-31-55	0	3	z	0	25	63.7	21.9	62.2	21.8	63.7	-0.014	75			56
1747	7424	3	Lantana	103	2017-07-18-17-31-57	0	3	z	0	25	63.7	21.9	62.3	21.8	63.8	0.097	75			57
1748	7425	3	Lantana	103	2017-07-18-17-31-59	0	3	z	0	25	63.7	21.9	62.2	21.8	63.7	-0.014	75			58
1749	7426	3	Lantana	103	2017-07-18-17-32-01	0	3	z	0	25	63.7	21.9	62.2	21.8	63.7	-0.014	75			59
1750	7427	3	Lantana	103	2017-07-18-17-32-03	0	3	z	0	25	63.7	21.9	62.2	21.8	63.7	-0.014	75			60
1751	7428	3	Lantana	103	2017-07-18-17-32-05	0	3	z	0	25	63.7	21.9	62.3	21.8	63.8	0.097	75			61
1752	7429	3	Lantana	103	2017-07-18-17-32-07	0	3	z	0	25	63.7	21.9	62.3	21.8	63.8	0.097	75			62
1753	7430	3	Lantana	103	2017-07-18-17-32-09	0	3	z	0	25	63.6	21.8	62.2	21.8	63.7	0.086	75			63
1754	7431	3	Lantana	103	2017-07-18-17-32-11	0	3	z	0	25	63.7	21.9	62.3	21.8	63.8	0.097	75			64
1755	7432	3	Lantana	103	2017-07-18-17-32-13	0	3	z	0	25	63.6	21.8	62.3	21.8	63.8	0.197	75			65
1756	7433	3	Lantana	103	2017-07-18-17-32-15	0	3	z	0	25	63.7	21.9	62.3	21.8	63.8	0.097	75			66
1757	7434	3	Lantana	103	2017-07-18-17-32-17	0	3	z	0	25	63.7	21.9	62.3	21.8	63.8	0.097	75			67
1758	7435	3	Lantana	103	2017-07-18-17-32-19	0	3	z	0	25	63.7	21.9	62.3	21.8	63.8	0.097	75			68
1759	7436	3	Lantana	103	2017-07-18-17-32-21	0	3	z	0	25	63.6	21.8	62.3	21.8	63.8	0.197	75			69
1760	7437	3	Lantana	103	2017-07-18-17-32-23	0	3	z	0	25	63.7	21.9	62.3	21.8	63.8	0.097	75			70
1761	7438	3	Lantana	103	2017-07-18-17-32-25	0	3	z	0	25	63.7	21.9	62.3	21.8	63.8	0.097	75			71
1762	7439	3	Lantana	103	2017-07-18-17-32-27	0	3	z	0	25	63.7	21.9	62.3	21.8	63.8	0.097	75			72
1763	7440	3	Lantana	103	2017-07-18-17-32-29	0	3	z	0	25	63.6	21.8	62.3	21.8	63.8	0.197	75			73
1764	7441	3	Lantana	103	2017-07-18-17-32-31	0	3	z	0	25	63.6	21.8	62.3	21.8	63.8	0.197	75			74
1765	7442	3	Lantana	103	2017-07-18-17-32-33	0	3	z	0	25	63.7	21.9	62.3	21.8	63.8	0.097	75			75
1766	7443	3	Lantana	103	2017-07-18-17-32-35	0	3	z	0	25	63.8	21.9	62.3	21.8	63.8	-0.003	75			76
1767	7444	3	Lantana	103	2017-07-18-17-32-37	0	3	z	0	25	63.8	21.9	62.3	21.8	63.8	-0.003	75			77
1768	7445	3	Lantana	103	2017-07-18-17-32-39	0	3	z	0	25	63.7	21.8	62.3	21.8	63.8	0.097	75			78
1769	7446	3	Lantana	103	2017-07-18-17-32-41	0	3	z	0	25	63.8	21.9	62.3	21.8	63.8	-0.003	75			79
1770	7447	3	Lantana	103	2017-07-18-17-32-43	0	3	z	0	25	63.8	21.9	62.4	21.8	63.9	0.108	75			80
1771	7448	3	Lantana	103	2017-07-18-17-32-45	0	3	z	0	25	63.7	21.8	62.3	21.8	63.8	0.097	75			81
1772	7449	3	Lantana	103	2017-07-18-17-32-47	0	3	z	0	25	63.7	21.8	62.3	21.8	63.8	0.097	75			82
1773	7450	3	Lantana	103	2017-07-18-17-32-49	0	3	z	0	25	63.7	21.8	62.3	21.8	63.8	0.097	75			83
1774	7451	3	Lantana	103	2017-07-18-17-32-51	0	3	z	0	25	63.8	21.9	62.3	21.8	63.8	-0.003	75			84
1775	7452	3	Lantana	103	2017-07-18-17-32-53	0	3	z	0	25	63.7	21.8	62.4	21.8	63.9	0.208	75			85
1776	7453	3	Lantana	103	2017-07-18-17-32-55	0	3	z	0	25	63.7	21.8	62.3	21.8	63.8	0.097	75			86
1777	7454	3	Lantana	103	2017-07-18-17-32-57	0	3	z	0	25	63.7	21.8	62.3	21.8	63.8	0.097	75			87
1778	7455	3	Lantana	103	2017-07-18-17-32-59	0	3	z	0	25	63.7	21.8	62.4	21.8	63.9	0.208	75			88
1779	7456	3	Lantana	103	2017-07-18-17-33-01	0	3	z	0	25	63.8	21.9	62.4	21.8	63.9	0.108	75			89
1780	7457	3	Lantana	103	2017-07-18-17-33-03	0	3	z	0	25	63.7	21.8	62.4	21.8	63.9	0.208	75			90
1781	7458	3	Lantana	103	2017-07-18-17-33-05	0	3	z	0	25	63.7	21.9	62.3	21.8	63.8	0.097	75	Last10	Here	91
1782	7459	3	Lantana	103	2017-07-18-17-33-07	0	3	z	0	25	63.7	21.9	62.4	21.8	63.9	0.208	75	Last10	Here	92
1783	7460	3	Lantana	103	2017-07-18-17-33-09	0	3	z	0	25	63.7	21.9	62.4	21.8	63.9	0.208	75	Last10	Here	93
1784	7461	3	Lantana	103	2017-07-18-17-33-11	0	3	z	0	25	63.7	21.8	62.3	21.8	63.8	0.097	75	Last10	Here	94
1785	7462	3	Lantana	103	2017-07-18-17-33-13	0	3	z	0	25	63.8	21.9	62.3	21.8	63.8	-0.003	75	Last10	Here	95
1786	7463	3	Lantana	103	2017-07-18-17-33-15	0	3	z	0	25	63.8	21.9	62.3	21.8	63.8	-0.003	75	Last10	Here	96
1787	7464	3	Lantana	103	2017-07-18-17-33-17	0	3	z	0	25	63.7	21.8	62.3	21.8	63.8	0.097	75	Last10	Here	97
1788	7465	3	Lantana	103	2017-07-18-17-33-19	0	3	z	0	25	63.8	21.9	62.3	21.8	63.8	-0.003	75	Last10	Here	98
1789	7466	3	Lantana	103	2017-07-18-17-33-21	0	3	z	0	25	63.7	21.8	62.3	21.8	63.8	0.097	75	Last10	Here	99
1790	7467	3	Lantana	103	2017-07-18-17-33-23	0	3	z	0	25	63.8	21.9	62.3	21.8	63.8	-0.003	75	Last10	Here	100
1791	7468	3	Lantana	103	2017-07-18-17-33-55	0	3	z	0	30	63.7	21.8	62.4	21.8	63.9	0.208	76	First10	Here	1
1792	7469	3	Lantana	103	2017-07-18-17-33-57	0	3	z	0	30	63.7	21.8	62.4	21.8	63.9	0.208	76	First10	Here	2
1793	7470	3	Lantana	103	2017-07-18-17-33-59	0	3	z	0	30	63.8	21.9	62.4	21.8	63.9	0.108	76	First10	Here	3
1794	7471	3	Lantana	103	2017-07-18-17-34-01	0	3	z	0	30	63.8	21.9	62.4	21.8	63.9	0.108	76	First10	Here	4
1795	7472	3	Lantana	103	2017-07-18-17-34-03	0	3	z	0	30	63.8	21.9	62.4	21.8	63.9	0.108	76	First10	Here	5
1796	7473	3	Lantana	103	2017-07-18-17-34-05	0	3	z	0	30	63.8	21.9	62.4	21.8	63.9	0.108	76	First10	Here	6
1797	7474	3	Lantana	103	2017-07-18-17-34-07	0	3	z	0	30	63.8	21.9	62.4	21.8	63.9	0.108	76	First10	Here	7
1798	7475	3	Lantana	103	2017-07-18-17-34-09	0	3	z	0	30	63.7	21.8	62.4	21.8	63.9	0.208	76	First10	Here	8
1799	7476	3	Lantana	103	2017-07-18-17-34-11	0	3	z	0	30	63.7	21.8	62.4	21.8	63.9	0.208	76	First10	Here	9
1800	7477	3	Lantana	103	2017-07-18-17-34-13	0	3	z	0	30	63.7	21.8	62.4	21.8	63.9	0.208	76	First10	Here	10
1801	7478	3	Lantana	103	2017-07-18-17-34-15	0	3	z	0	30	63.8	21.9	62.4	21.8	63.9	0.108	76			11
1802	7479	3	Lantana	103	2017-07-18-17-34-17	0	3	z	0	30	63.7	21.8	62.4	21.8	63.9	0.208	76			12
1803	7480	3	Lantana	103	2017-07-18-17-34-19	0	3	z	0	30	63.8	21.9	62.4	21.8	63.9	0.108	76			13
1804	7481	3	Lantana	103	2017-07-18-17-34-21	0	3	z	0	30	63.7	21.8	62.3	21.8	63.8	0.097	76			14
1805	7482	3	Lantana	103	2017-07-18-17-34-23	0	3	z	0	30	63.7	21.8	62.4	21.8	63.9	0.208	76			15
1806	7483	3	Lantana	103	2017-07-18-17-34-25	0	3	z	0	30	63.7	21.8	62.4	21.8	63.9	0.208	76			16
1807	7484	3	Lantana	103	2017-07-18-17-34-27	0	3	z	0	30	63.7	21.8	62.4	21.8	63.9	0.208	76			17
1808	7485	3	Lantana	103	2017-07-18-17-34-29	0	3	z	0	30	63.8	21.8	62.4	21.8	63.9	0.108	76			18
1809	7486	3	Lantana	103	2017-07-18-17-34-31	0	3	z	0	30	63.8	21.9	62.4	21.8	63.9	0.108	76			19
1810	7487	3	Lantana	103	2017-07-18-17-34-33	0	3	z	0	30	63.7	21.8	62.4	21.8	63.9	0.208	76			20
1811	7488	3	Lantana	103	2017-07-18-17-34-35	0	3	z	0	30	63.9	21.9	62.3	21.8	63.8	-0.103	76			21
1812	7489	3	Lantana	103	2017-07-18-17-34-37	0	3	z	0	30	63.8	21.9	62.4	21.8	63.9	0.108	76			22
1813	7490	3	Lantana	103	2017-07-18-17-34-39	0	3	z	0	30	63.7	21.8	62.4	21.8	63.9	0.208	76			23
1814	7491	3	Lantana	103	2017-07-18-17-34-41	0	3	z	0	30	63.8	21.8	62.4	21.8	63.9	0.108	76			24
1815	7492	3	Lantana	103	2017-07-18-17-34-43	0	3	z	0	30	63.8	21.8	62.4	21.8	63.9	0.108	76			25
1816	7493	3	Lantana	103	2017-07-18-17-34-45	0	3	z	0	30	63.9	21.9	62.4	21.8	63.9	0.008	76			26
1817	7494	3	Lantana	103	2017-07-18-17-34-47	0	3	z	0	30	63.8	21.8	62.4	21.8	63.9	0.108	76			27
1818	7495	3	Lantana	103	2017-07-18-17-34-49	0	3	z	0	30	63.8	21.8	62.4	21.8	63.9	0.108	76			28
1819	7496	3	Lantana	103	2017-07-18-17-34-51	0	3	z	0	30	63.8	21.8	62.4	21.8	63.9	0.108	76			29
1820	7497	3	Lantana	103	2017-07-18-17-34-53	0	3	z	0	30	63.9	21.9	62.4	21.8	63.9	0.008	76			30
1821	7498	3	Lantana	103	2017-07-18-17-34-55	0	3	z	0	30	63.9	21.9	62.4	21.8	63.9	0.008	76			31
1822	7499	3	Lantana	103	2017-07-18-17-34-57	0	3	z	0	30	63.9	21.9	62.4	21.8	63.9	0.008	76			32
1823	7500	3	Lantana	103	2017-07-18-17-34-59	0	3	z	0	30	63.8	21.8	62.4	21.8	63.9	0.108	76			33
1824	7501	3	Lantana	103	2017-07-18-17-35-01	0	3	z	0	30	63.9	21.9	62.4	21.8	63.9	0.008	76			34
1825	7502	3	Lantana	103	2017-07-18-17-35-03	0	3	z	0	30	63.8	21.8	62.4	21.8	63.9	0.108	76			35
1826	7503	3	Lantana	103	2017-07-18-17-35-05	0	3	z	0	30	63.8	21.8	62.4	21.8	63.9	0.108	76			36
1827	7504	3	Lantana	103	2017-07-18-17-35-07	0	3	z	0	30	64	21.9	62.4	21.8	63.9	-0.092	76			37
1828	7505	3	Lantana	103	2017-07-18-17-35-09	0	3	z	0	30	63.8	21.8	62.4	21.8	63.9	0.108	76			38
1829	7506	3	Lantana	103	2017-07-18-17-35-11	0	3	z	0	30	63.8	21.8	62.4	21.8	63.9	0.108	76			39
1830	7507	3	Lantana	103	2017-07-18-17-35-13	0	3	z	0	30	63.8	21.8	62.4	21.8	63.9	0.108	76			40
1831	7508	3	Lantana	103	2017-07-18-17-35-15	0	3	z	0	30	64	21.9	62.4	21.8	63.9	-0.092	76			41
1832	7509	3	Lantana	103	2017-07-18-17-35-17	0	3	z	0	30	63.8	21.8	62.4	21.8	63.9	0.108	76			42
1833	7510	3	Lantana	103	2017-07-18-17-35-19	0	3	z	0	30	63.8	21.8	62.4	21.8	63.9	0.108	76			43
1834	7511	3	Lantana	103	2017-07-18-17-35-21	0	3	z	0	30	63.8	21.8	62.4	21.8	63.9	0.108	76			44
1835	7512	3	Lantana	103	2017-07-18-17-35-23	0	3	z	0	30	63.9	21.9	62.4	21.8	63.9	0.008	76			45
1836	7513	3	Lantana	103	2017-07-18-17-35-25	0	3	z	0	30	63.8	21.8	62.4	21.8	63.9	0.108	76			46
1837	7514	3	Lantana	103	2017-07-18-17-35-27	0	3	z	0	30	63.8	21.8	62.4	21.8	63.9	0.108	76			47
1838	7515	3	Lantana	103	2017-07-18-17-35-29	0	3	z	0	30	63.8	21.8	62.4	21.8	63.9	0.108	76			48
1839	7516	3	Lantana	103	2017-07-18-17-35-31	0	3	z	0	30	63.8	21.8	62.4	21.8	63.9	0.108	76			49
1840	7517	3	Lantana	103	2017-07-18-17-35-33	0	3	z	0	30	63.9	21.9	62.4	21.8	63.9	0.008	76			50
1841	7518	3	Lantana	103	2017-07-18-17-35-35	0	3	z	0	30	63.9	21.9	62.4	21.8	63.9	0.008	76			51
1842	7519	3	Lantana	103	2017-07-18-17-35-37	0	3	z	0	30	63.8	21.8	62.4	21.8	63.9	0.108	76			52
1843	7520	3	Lantana	103	2017-07-18-17-35-39	0	3	z	0	30	64	21.9	62.4	21.8	63.9	-0.092	76			53
1844	7521	3	Lantana	103	2017-07-18-17-35-41	0	3	z	0	30	63.9	21.8	62.4	21.8	63.9	0.008	76			54
1845	7522	3	Lantana	103	2017-07-18-17-35-43	0	3	z	0	30	63.9	21.8	62.4	21.8	63.9	0.008	76			55
1846	7523	3	Lantana	103	2017-07-18-17-35-45	0	3	z	0	30	63.9	21.8	62.4	21.8	63.9	0.008	76			56
1847	7524	3	Lantana	103	2017-07-18-17-35-47	0	3	z	0	30	63.8	21.8	62.5	21.8	64	0.219	76			57
1848	7525	3	Lantana	103	2017-07-18-17-35-49	0	3	z	0	30	63.9	21.8	62.4	21.8	63.9	0.008	76			58
1849	7526	3	Lantana	103	2017-07-18-17-35-51	0	3	z	0	30	63.8	21.8	62.4	21.8	63.9	0.108	76			59
1850	7527	3	Lantana	103	2017-07-18-17-35-53	0	3	z	0	30	63.8	21.8	62.4	21.8	63.9	0.108	76			60
1851	7528	3	Lantana	103	2017-07-18-17-35-55	0	3	z	0	30	63.9	21.9	62.5	21.8	64	0.119	76			61
1852	7529	3	Lantana	103	2017-07-18-17-35-57	0	3	z	0	30	63.8	21.8	62.5	21.8	64	0.219	76			62
1853	7530	3	Lantana	103	2017-07-18-17-35-59	0	3	z	0	30	63.8	21.8	62.5	21.8	64	0.219	76			63
1854	7531	3	Lantana	103	2017-07-18-17-36-01	0	3	z	0	30	63.8	21.8	62.5	21.8	64	0.219	76			64
1855	7532	3	Lantana	103	2017-07-18-17-36-03	0	3	z	0	30	63.8	21.8	62.4	21.7	63.9	0.108	76			65
1856	7533	3	Lantana	103	2017-07-18-17-36-05	0	3	z	0	30	63.8	21.8	62.5	21.8	64	0.219	76			66
1857	7534	3	Lantana	103	2017-07-18-17-36-07	0	3	z	0	30	63.8	21.8	62.4	21.8	63.9	0.108	76			67
1858	7535	3	Lantana	103	2017-07-18-17-36-09	0	3	z	0	30	64	21.9	62.5	21.8	64	0.019	76			68
1859	7536	3	Lantana	103	2017-07-18-17-36-11	0	3	z	0	30	63.8	21.8	62.4	21.7	63.9	0.108	76			69
1860	7537	3	Lantana	103	2017-07-18-17-36-13	0	3	z	0	30	64	21.9	62.5	21.8	64	0.019	76			70
1861	7538	3	Lantana	103	2017-07-18-17-36-15	0	3	z	0	30	63.8	21.8	62.5	21.8	64	0.219	76			71
1862	7539	3	Lantana	103	2017-07-18-17-36-17	0	3	z	0	30	63.8	21.8	62.5	21.8	64	0.219	76			72
1863	7540	3	Lantana	103	2017-07-18-17-36-19	0	3	z	0	30	64	21.9	62.4	21.7	63.9	-0.092	76			73
1864	7541	3	Lantana	103	2017-07-18-17-36-21	0	3	z	0	30	63.8	21.8	62.5	21.8	64	0.219	76			74
1865	7542	3	Lantana	103	2017-07-18-17-36-23	0	3	z	0	30	63.9	21.8	62.5	21.8	64	0.119	76			75
1866	7543	3	Lantana	103	2017-07-18-17-36-25	0	3	z	0	30	64	21.9	62.5	21.8	64	0.019	76			76
1867	7544	3	Lantana	103	2017-07-18-17-36-27	0	3	z	0	30	64	21.9	62.5	21.8	64	0.019	76			77
1868	7545	3	Lantana	103	2017-07-18-17-36-29	0	3	z	0	30	64	21.9	62.4	21.7	63.9	-0.092	76			78
1869	7546	3	Lantana	103	2017-07-18-17-36-31	0	3	z	0	30	64	21.9	62.6	21.8	64.1	0.13	76			79
1870	7547	3	Lantana	103	2017-07-18-17-36-33	0	3	z	0	30	63.9	21.8	62.5	21.8	64	0.119	76			80
1871	7548	3	Lantana	103	2017-07-18-17-36-36	0	3	z	0	30	63.9	21.9	62.5	21.8	64	0.119	76			81
1872	7549	3	Lantana	103	2017-07-18-17-36-38	0	3	z	0	30	63.9	21.8	62.5	21.8	64	0.119	76			82
1873	7550	3	Lantana	103	2017-07-18-17-36-40	0	3	z	0	30	63.9	21.8	62.5	21.8	64	0.119	76			83
1874	7551	3	Lantana	103	2017-07-18-17-36-42	0	3	z	0	30	63.9	21.8	62.5	21.8	64	0.119	76			84
1875	7552	3	Lantana	103	2017-07-18-17-36-44	0	3	z	0	30	64	21.9	62.4	21.7	63.9	-0.092	76			85
1876	7553	3	Lantana	103	2017-07-18-17-36-46	0	3	z	0	30	64	21.9	62.5	21.8	64	0.019	76			86
1877	7554	3	Lantana	103	2017-07-18-17-36-48	0	3	z	0	30	63.9	21.8	62.4	21.7	63.9	0.008	76			87
1878	7555	3	Lantana	103	2017-07-18-17-36-50	0	3	z	0	30	64	21.9	62.5	21.8	64	0.019	76			88
1879	7556	3	Lantana	103	2017-07-18-17-36-52	0	3	z	0	30	63.9	21.8	62.5	21.8	64	0.119	76			89
1880	7557	3	Lantana	103	2017-07-18-17-36-54	0	3	z	0	30	64	21.9	62.5	21.8	64	0.019	76			90
1881	7558	3	Lantana	103	2017-07-18-17-36-56	0	3	z	0	30	63.9	21.8	62.5	21.8	64	0.119	76	Last10	Here	91
1882	7559	3	Lantana	103	2017-07-18-17-36-58	0	3	z	0	30	63.9	21.8	62.6	21.8	64.1	0.23	76	Last10	Here	92
1883	7560	3	Lantana	103	2017-07-18-17-37-00	0	3	z	0	30	63.9	21.8	62.5	21.8	64	0.119	76	Last10	Here	93
1884	7561	3	Lantana	103	2017-07-18-17-37-02	0	3	z	0	30	63.9	21.8	62.6	21.8	64.1	0.23	76	Last10	Here	94
1885	7562	3	Lantana	103	2017-07-18-17-37-04	0	3	z	0	30	63.9	21.8	62.6	21.8	64.1	0.23	76	Last10	Here	95
1886	7563	3	Lantana	103	2017-07-18-17-37-06	0	3	z	0	30	64	21.9	62.5	21.8	64	0.019	76	Last10	Here	96
1887	7564	3	Lantana	103	2017-07-18-17-37-08	0	3	z	0	30	63.9	21.8	62.6	21.8	64.1	0.23	76	Last10	Here	97
1888	7565	3	Lantana	103	2017-07-18-17-37-10	0	3	z	0	30	63.9	21.8	62.6	21.8	64.1	0.23	76	Last10	Here	98
1889	7566	3	Lantana	103	2017-07-18-17-37-12	0	3	z	0	30	63.9	21.8	62.6	21.8	64.1	0.23	76	Last10	Here	99
1890	7567	3	Lantana	103	2017-07-18-17-37-14	0	3	z	0	30	63.9	21.8	62.6	21.8	64.1	0.23	76	Last10	Here	100
1891	13244	3	Lantana	103	2017-07-18-21-34-20	1	3	x	-30	0	67.7	21.7	65.7	21.7	67.6	-0.127	134	First10	Here	1
1892	13245	3	Lantana	103	2017-07-18-21-34-22	1	3	x	-30	0	67.8	21.8	65.7	21.7	67.6	-0.227	134	First10	Here	2
1893	13246	3	Lantana	103	2017-07-18-21-34-24	1	3	x	-30	0	67.7	21.7	65.7	21.7	67.6	-0.127	134	First10	Here	3
1894	13247	3	Lantana	103	2017-07-18-21-34-26	1	3	x	-30	0	67.7	21.7	65.6	21.7	67.5	-0.238	134	First10	Here	4
1895	13248	3	Lantana	103	2017-07-18-21-34-28	1	3	x	-30	0	67.7	21.7	65.7	21.7	67.6	-0.127	134	First10	Here	5
1896	13249	3	Lantana	103	2017-07-18-21-34-30	1	3	x	-30	0	67.8	21.8	65.7	21.7	67.6	-0.227	134	First10	Here	6
1897	13250	3	Lantana	103	2017-07-18-21-34-32	1	3	x	-30	0	67.8	21.8	65.7	21.7	67.6	-0.227	134	First10	Here	7
1898	13251	3	Lantana	103	2017-07-18-21-34-34	1	3	x	-30	0	67.8	21.8	65.7	21.7	67.6	-0.227	134	First10	Here	8
1899	13252	3	Lantana	103	2017-07-18-21-34-36	1	3	x	-30	0	67.7	21.8	65.7	21.7	67.6	-0.127	134	First10	Here	9
1900	13253	3	Lantana	103	2017-07-18-21-34-38	1	3	x	-30	0	67.8	21.8	65.7	21.7	67.6	-0.227	134	First10	Here	10
1901	13254	3	Lantana	103	2017-07-18-21-34-40	1	3	x	-30	0	67.7	21.7	65.7	21.7	67.6	-0.127	134			11
1902	13255	3	Lantana	103	2017-07-18-21-34-42	1	3	x	-30	0	67.8	21.8	65.7	21.7	67.6	-0.227	134			12
1903	13256	3	Lantana	103	2017-07-18-21-34-44	1	3	x	-30	0	67.7	21.7	65.7	21.7	67.6	-0.127	134			13
1904	13257	3	Lantana	103	2017-07-18-21-34-46	1	3	x	-30	0	67.8	21.8	65.7	21.7	67.6	-0.227	134			14
1905	13258	3	Lantana	103	2017-07-18-21-34-48	1	3	x	-30	0	67.8	21.8	65.7	21.7	67.6	-0.227	134			15
1906	13259	3	Lantana	103	2017-07-18-21-34-50	1	3	x	-30	0	67.8	21.8	65.7	21.7	67.6	-0.227	134			16
1907	13260	3	Lantana	103	2017-07-18-21-34-52	1	3	x	-30	0	67.8	21.8	65.7	21.7	67.6	-0.227	134			17
1908	13261	3	Lantana	103	2017-07-18-21-34-54	1	3	x	-30	0	67.8	21.8	65.7	21.7	67.6	-0.227	134			18
1909	13262	3	Lantana	103	2017-07-18-21-34-56	1	3	x	-30	0	67.7	21.7	65.7	21.7	67.6	-0.127	134			19
1910	13263	3	Lantana	103	2017-07-18-21-34-58	1	3	x	-30	0	67.8	21.8	65.7	21.7	67.6	-0.227	134			20
1911	13264	3	Lantana	103	2017-07-18-21-35-00	1	3	x	-30	0	67.7	21.8	65.6	21.7	67.5	-0.238	134			21
1912	13265	3	Lantana	103	2017-07-18-21-35-02	1	3	x	-30	0	67.8	21.8	65.6	21.7	67.5	-0.338	134			22
1913	13266	3	Lantana	103	2017-07-18-21-35-04	1	3	x	-30	0	67.7	21.7	65.6	21.7	67.5	-0.238	134			23
1914	13267	3	Lantana	103	2017-07-18-21-35-06	1	3	x	-30	0	67.8	21.8	65.6	21.7	67.5	-0.338	134			24
1915	13268	3	Lantana	103	2017-07-18-21-35-08	1	3	x	-30	0	67.8	21.8	65.6	21.7	67.5	-0.338	134			25
1916	13269	3	Lantana	103	2017-07-18-21-35-10	1	3	x	-30	0	67.8	21.8	65.7	21.7	67.6	-0.227	134			26
1917	13270	3	Lantana	103	2017-07-18-21-35-12	1	3	x	-30	0	67.8	21.8	65.6	21.7	67.5	-0.338	134			27
1918	13271	3	Lantana	103	2017-07-18-21-35-14	1	3	x	-30	0	67.8	21.8	65.7	21.7	67.6	-0.227	134			28
1919	13272	3	Lantana	103	2017-07-18-21-35-16	1	3	x	-30	0	67.8	21.8	65.6	21.7	67.5	-0.338	134			29
1920	13273	3	Lantana	103	2017-07-18-21-35-18	1	3	x	-30	0	67.7	21.8	65.7	21.7	67.6	-0.127	134			30
1921	13274	3	Lantana	103	2017-07-18-21-35-20	1	3	x	-30	0	67.6	21.7	65.6	21.7	67.5	-0.138	134			31
1922	13275	3	Lantana	103	2017-07-18-21-35-22	1	3	x	-30	0	67.6	21.7	65.6	21.7	67.5	-0.138	134			32
1923	13276	3	Lantana	103	2017-07-18-21-35-24	1	3	x	-30	0	67.6	21.7	65.7	21.7	67.6	-0.027	134			33
1924	13277	3	Lantana	103	2017-07-18-21-35-26	1	3	x	-30	0	67.8	21.8	65.7	21.7	67.6	-0.227	134			34
1925	13278	3	Lantana	103	2017-07-18-21-35-28	1	3	x	-30	0	67.7	21.7	65.7	21.7	67.6	-0.127	134			35
1926	13279	3	Lantana	103	2017-07-18-21-35-30	1	3	x	-30	0	67.7	21.7	65.7	21.7	67.6	-0.127	134			36
1927	13280	3	Lantana	103	2017-07-18-21-35-32	1	3	x	-30	0	67.8	21.8	65.7	21.7	67.6	-0.227	134			37
1928	13281	3	Lantana	103	2017-07-18-21-35-34	1	3	x	-30	0	67.8	21.8	65.7	21.7	67.6	-0.227	134			38
1929	13282	3	Lantana	103	2017-07-18-21-35-36	1	3	x	-30	0	67.8	21.8	65.7	21.7	67.6	-0.227	134			39
1930	13283	3	Lantana	103	2017-07-18-21-35-38	1	3	x	-30	0	67.8	21.8	65.7	21.7	67.6	-0.227	134			40
1931	13284	3	Lantana	103	2017-07-18-21-35-40	1	3	x	-30	0	67.6	21.7	65.7	21.7	67.6	-0.027	134			41
1932	13285	3	Lantana	103	2017-07-18-21-35-42	1	3	x	-30	0	67.6	21.7	65.7	21.7	67.6	-0.027	134			42
1933	13286	3	Lantana	103	2017-07-18-21-35-44	1	3	x	-30	0	67.7	21.7	65.7	21.7	67.6	-0.127	134			43
1934	13287	3	Lantana	103	2017-07-18-21-35-46	1	3	x	-30	0	67.8	21.8	65.7	21.7	67.6	-0.227	134			44
1935	13288	3	Lantana	103	2017-07-18-21-35-48	1	3	x	-30	0	67.8	21.8	65.7	21.7	67.6	-0.227	134			45
1936	13289	3	Lantana	103	2017-07-18-21-35-50	1	3	x	-30	0	67.8	21.8	65.7	21.7	67.6	-0.227	134			46
1937	13290	3	Lantana	103	2017-07-18-21-35-52	1	3	x	-30	0	67.6	21.7	65.7	21.7	67.6	-0.027	134			47
1938	13291	3	Lantana	103	2017-07-18-21-35-54	1	3	x	-30	0	67.7	21.7	65.7	21.7	67.6	-0.127	134			48
1939	13292	3	Lantana	103	2017-07-18-21-35-56	1	3	x	-30	0	67.8	21.8	65.7	21.7	67.6	-0.227	134			49
1940	13293	3	Lantana	103	2017-07-18-21-35-58	1	3	x	-30	0	67.8	21.8	65.7	21.7	67.6	-0.227	134			50
1941	13294	3	Lantana	103	2017-07-18-21-36-00	1	3	x	-30	0	67.6	21.7	65.7	21.7	67.6	-0.027	134			51
1942	13295	3	Lantana	103	2017-07-18-21-36-02	1	3	x	-30	0	67.7	21.8	65.7	21.7	67.6	-0.127	134			52
1943	13296	3	Lantana	103	2017-07-18-21-36-04	1	3	x	-30	0	67.7	21.7	65.7	21.7	67.6	-0.127	134			53
1944	13297	3	Lantana	103	2017-07-18-21-36-06	1	3	x	-30	0	67.7	21.7	65.7	21.7	67.6	-0.127	134			54
1945	13298	3	Lantana	103	2017-07-18-21-36-08	1	3	x	-30	0	67.6	21.7	65.7	21.7	67.6	-0.027	134			55
1946	13299	3	Lantana	103	2017-07-18-21-36-10	1	3	x	-30	0	67.8	21.8	65.8	21.7	67.7	-0.116	134			56
1947	13300	3	Lantana	103	2017-07-18-21-36-12	1	3	x	-30	0	67.6	21.7	65.8	21.7	67.7	0.084	134			57
1948	13301	3	Lantana	103	2017-07-18-21-36-14	1	3	x	-30	0	67.6	21.7	65.8	21.7	67.7	0.084	134			58
1949	13302	3	Lantana	103	2017-07-18-21-36-16	1	3	x	-30	0	67.8	21.8	65.8	21.7	67.7	-0.116	134			59
1950	13303	3	Lantana	103	2017-07-18-21-36-18	1	3	x	-30	0	67.7	21.8	65.8	21.7	67.7	-0.016	134			60
1951	13304	3	Lantana	103	2017-07-18-21-36-20	1	3	x	-30	0	67.7	21.7	65.7	21.7	67.6	-0.127	134			61
1952	13305	3	Lantana	103	2017-07-18-21-36-23	1	3	x	-30	0	67.7	21.8	65.7	21.7	67.6	-0.127	134			62
1953	13306	3	Lantana	103	2017-07-18-21-36-25	1	3	x	-30	0	67.7	21.8	65.7	21.7	67.6	-0.127	134			63
1954	13307	3	Lantana	103	2017-07-18-21-36-27	1	3	x	-30	0	67.6	21.7	65.7	21.7	67.6	-0.027	134			64
1955	13308	3	Lantana	103	2017-07-18-21-36-29	1	3	x	-30	0	67.7	21.8	65.7	21.7	67.6	-0.127	134			65
1956	13309	3	Lantana	103	2017-07-18-21-36-31	1	3	x	-30	0	67.7	21.7	65.7	21.7	67.6	-0.127	134			66
1957	13310	3	Lantana	103	2017-07-18-21-36-33	1	3	x	-30	0	67.7	21.7	65.7	21.7	67.6	-0.127	134			67
1958	13311	3	Lantana	103	2017-07-18-21-36-35	1	3	x	-30	0	67.7	21.7	65.7	21.7	67.6	-0.127	134			68
1959	13312	3	Lantana	103	2017-07-18-21-36-37	1	3	x	-30	0	67.7	21.7	65.7	21.7	67.6	-0.127	134			69
1960	13313	3	Lantana	103	2017-07-18-21-36-39	1	3	x	-30	0	67.6	21.7	65.7	21.7	67.6	-0.027	134			70
1961	13314	3	Lantana	103	2017-07-18-21-36-41	1	3	x	-30	0	67.8	21.8	65.7	21.7	67.6	-0.227	134			71
1962	13315	3	Lantana	103	2017-07-18-21-36-43	1	3	x	-30	0	67.8	21.8	65.7	21.7	67.6	-0.227	134			72
1963	13316	3	Lantana	103	2017-07-18-21-36-45	1	3	x	-30	0	67.7	21.7	65.7	21.7	67.6	-0.127	134			73
1964	13317	3	Lantana	103	2017-07-18-21-36-47	1	3	x	-30	0	67.7	21.8	65.7	21.7	67.6	-0.127	134			74
1965	13318	3	Lantana	103	2017-07-18-21-36-49	1	3	x	-30	0	67.8	21.8	65.8	21.7	67.7	-0.116	134			75
1966	13319	3	Lantana	103	2017-07-18-21-36-51	1	3	x	-30	0	67.6	21.7	65.8	21.7	67.7	0.084	134			76
1967	13320	3	Lantana	103	2017-07-18-21-36-53	1	3	x	-30	0	67.8	21.8	65.8	21.7	67.7	-0.116	134			77
1968	13321	3	Lantana	103	2017-07-18-21-36-55	1	3	x	-30	0	67.7	21.7	65.8	21.7	67.7	-0.016	134			78
1969	13322	3	Lantana	103	2017-07-18-21-36-57	1	3	x	-30	0	67.7	21.7	65.8	21.7	67.7	-0.016	134			79
1970	13323	3	Lantana	103	2017-07-18-21-36-59	1	3	x	-30	0	67.8	21.8	65.8	21.7	67.7	-0.116	134			80
1971	13324	3	Lantana	103	2017-07-18-21-37-01	1	3	x	-30	0	67.8	21.8	65.9	21.7	67.8	-0.005	134			81
1972	13325	3	Lantana	103	2017-07-18-21-37-03	1	3	x	-30	0	67.7	21.8	65.9	21.7	67.8	0.095	134			82
1973	13326	3	Lantana	103	2017-07-18-21-37-05	1	3	x	-30	0	67.8	21.8	65.8	21.7	67.7	-0.116	134			83
1974	13327	3	Lantana	103	2017-07-18-21-37-07	1	3	x	-30	0	67.6	21.7	65.9	21.7	67.8	0.195	134			84
1975	13328	3	Lantana	103	2017-07-18-21-37-09	1	3	x	-30	0	67.7	21.8	65.9	21.7	67.8	0.095	134			85
1976	13329	3	Lantana	103	2017-07-18-21-37-11	1	3	x	-30	0	67.7	21.8	65.9	21.7	67.8	0.095	134			86
1977	13330	3	Lantana	103	2017-07-18-21-37-13	1	3	x	-30	0	67.7	21.8	65.9	21.7	67.8	0.095	134			87
1978	13331	3	Lantana	103	2017-07-18-21-37-15	1	3	x	-30	0	67.7	21.8	65.9	21.7	67.8	0.095	134			88
1979	13332	3	Lantana	103	2017-07-18-21-37-17	1	3	x	-30	0	67.6	21.7	65.9	21.7	67.8	0.195	134			89
1980	13333	3	Lantana	103	2017-07-18-21-37-19	1	3	x	-30	0	67.7	21.8	65.9	21.7	67.8	0.095	134			90
1981	13334	3	Lantana	103	2017-07-18-21-37-21	1	3	x	-30	0	67.7	21.8	65.9	21.7	67.8	0.095	134	Last10	Here	91
1982	13335	3	Lantana	103	2017-07-18-21-37-23	1	3	x	-30	0	67.7	21.8	65.9	21.7	67.8	0.095	134	Last10	Here	92
1983	13336	3	Lantana	103	2017-07-18-21-37-25	1	3	x	-30	0	67.6	21.7	65.9	21.7	67.8	0.195	134	Last10	Here	93
1984	13337	3	Lantana	103	2017-07-18-21-37-27	1	3	x	-30	0	67.7	21.8	65.9	21.7	67.8	0.095	134	Last10	Here	94
1985	13338	3	Lantana	103	2017-07-18-21-37-29	1	3	x	-30	0	67.7	21.8	65.9	21.7	67.8	0.095	134	Last10	Here	95
1986	13339	3	Lantana	103	2017-07-18-21-37-31	1	3	x	-30	0	67.7	21.8	65.9	21.7	67.8	0.095	134	Last10	Here	96
1987	13340	3	Lantana	103	2017-07-18-21-37-33	1	3	x	-30	0	67.7	21.8	65.9	21.7	67.8	0.095	134	Last10	Here	97
1988	13341	3	Lantana	103	2017-07-18-21-37-35	1	3	x	-30	0	67.7	21.8	65.9	21.7	67.8	0.095	134	Last10	Here	98
1989	13342	3	Lantana	103	2017-07-18-21-37-37	1	3	x	-30	0	67.7	21.7	65.8	21.7	67.7	-0.016	134	Last10	Here	99
1990	13343	3	Lantana	103	2017-07-18-21-38-11	1	3	x	-25	0	67.6	21.7	65.8	21.7	67.7	0.084	135	First10	Here	1
1991	13344	3	Lantana	103	2017-07-18-21-38-13	1	3	x	-25	0	67.7	21.8	65.7	21.7	67.6	-0.127	135	First10	Here	2
1992	13345	3	Lantana	103	2017-07-18-21-38-15	1	3	x	-25	0	67.7	21.8	65.7	21.7	67.6	-0.127	135	First10	Here	3
1993	13346	3	Lantana	103	2017-07-18-21-38-17	1	3	x	-25	0	67.7	21.8	65.8	21.7	67.7	-0.016	135	First10	Here	4
1994	13347	3	Lantana	103	2017-07-18-21-38-19	1	3	x	-25	0	67.7	21.7	65.8	21.7	67.7	-0.016	135	First10	Here	5
1995	13348	3	Lantana	103	2017-07-18-21-38-21	1	3	x	-25	0	67.7	21.7	65.8	21.7	67.7	-0.016	135	First10	Here	6
1996	13349	3	Lantana	103	2017-07-18-21-38-23	1	3	x	-25	0	67.7	21.7	65.8	21.7	67.7	-0.016	135	First10	Here	7
1997	13350	3	Lantana	103	2017-07-18-21-38-25	1	3	x	-25	0	67.6	21.7	65.8	21.7	67.7	0.084	135	First10	Here	8
1998	13351	3	Lantana	103	2017-07-18-21-38-27	1	3	x	-25	0	67.7	21.7	65.8	21.7	67.7	-0.016	135	First10	Here	9
1999	13352	3	Lantana	103	2017-07-18-21-38-29	1	3	x	-25	0	67.7	21.8	65.8	21.7	67.7	-0.016	135	First10	Here	10
[truncated: 43,416 more rows]
