# Supplementary material for: Floral Humidity in Flowering Plants: A Preliminary Survey
Source: Front Plant Sci. 2020 Mar 6;11:249. doi: 10.3389/fpls.2020.00249 (PMC7068853; doi:10.3389/fpls.2020.00249)
Supplement: SUPPLEMENTARY FILE 2 — A zipped file containing floral humidity data collected by the robot arm transects as described in the main text. A word document within the zipped files explains the data formatting in detail. Datafiles themselves are in CSV format. [file Data_Sheet_2.zip › Floral humidity data/Flowers/Lavandula angustifolia Means.csv]

	Block	Sp	xORz	Individual	totIndividual	sample..	Sample.order	xoffset	zoffset	x2	z2	Background.Humidity	Background.Temperature	Focal.Humidity	Focal.Temperature	Corrected.Focal.humidity	Change.in.RH.	block
1	25082	Lavandula angustifolia	x	13	5013	0	0	-30	0	900	0	55.422	25.998	54.161	25.935	55.161	-0.30229	25082
2	25083	Lavandula angustifolia	x	13	5013	0	0	-25	0	625	0	55.38585859	25.93535354	54.23535354	25.84444444	55.23535354	-0.183969697	25083
3	25084	Lavandula angustifolia	x	13	5013	0	0	-20	0	400	0	55.26565657	25.9	54.2010101	25.8	55.2010101	-0.101545455	25084
4	25085	Lavandula angustifolia	x	13	5013	0	0	-15	0	225	0	55.1989899	25.9	54.21818182	25.76666667	55.21818182	-0.015989899	25085
5	25086	Lavandula angustifolia	x	13	5013	0	0	-10	0	100	0	55.1959596	25.8959596	54.23131313	25.74444444	55.23131313	0.001484848	25086
6	25087	Lavandula angustifolia	x	13	5013	0	0	-5	0	25	0	55.05858586	25.8989899	54.28282828	25.74040404	55.28282828	0.195676768	25087
7	25088	Lavandula angustifolia	x	13	5013	0	0	0	0	0	0	54.885	25.9	54.287	25.765	55.273	0.37398	25088
8	25089	Lavandula angustifolia	x	13	5013	0	0	5	0	25	0	54.732	25.9	54.076	25.775	55.045	0.29367	25089
9	25090	Lavandula angustifolia	x	13	5013	0	0	10	0	100	0	54.698	25.9	53.984	25.794	54.894	0.22614	25090
10	25091	Lavandula angustifolia	x	13	5013	0	0	15	0	225	0	54.61717172	25.9	53.82222222	25.7969697	54.72222222	0.127585859	25091
11	25092	Lavandula angustifolia	x	13	5013	0	0	20	0	400	0	54.453	25.9	53.639	25.8	54.539	0.0893	25092
12	25093	Lavandula angustifolia	x	13	5013	0	0	25	0	625	0	54.282	25.9	53.427	25.8	54.327	0.02611	25093
13	25094	Lavandula angustifolia	x	13	5013	0	0	30	0	900	0	54.112	25.9	53.31	25.8	54.21	0.06692	25094
14	25139	Lavandula angustifolia	x	12	5012	0	3	-30	0	900	0	50.4969697	26.25959596	49.97979798	26.1989899	50.47979798	0.00059596	25139
15	25140	Lavandula angustifolia	x	12	5012	0	3	-25	0	625	0	50.44444444	26.3	50.08686869	26.13434343	50.58686869	0.171171717	25140
16	25141	Lavandula angustifolia	x	12	5012	0	3	-20	0	400	0	50.435	26.3	50.162	26.129	50.672	0.26372	25141
17	25142	Lavandula angustifolia	x	12	5012	0	3	-15	0	225	0	50.41	26.3	50.237	26.146	50.775	0.37168	25142
18	25143	Lavandula angustifolia	x	12	5012	0	3	-10	0	100	0	50.548	26.3	50.409	26.154	51.009	0.42362	25143
19	25144	Lavandula angustifolia	x	12	5012	0	3	-5	0	25	0	50.74	26.3	50.825	26.154	51.425	0.6914	25144
20	25145	Lavandula angustifolia	x	12	5012	0	3	0	0	0	0	50.971	26.309	51.329	26.128	52.019	1.01784	25145
21	25146	Lavandula angustifolia	x	12	5012	0	3	5	0	25	0	51.166	26.315	51.438	26.19	52.138	0.94321	25146
22	25147	Lavandula angustifolia	x	12	5012	0	3	10	0	100	0	51.388	26.306	51.472	26.2	52.172	0.75879	25147
23	25148	Lavandula angustifolia	x	12	5012	0	3	15	0	225	0	51.60606061	26.30606061	51.44747475	26.2	52.14747475	0.513525253	25148
24	25149	Lavandula angustifolia	x	12	5012	0	3	20	0	400	0	51.87575758	26.37676768	51.50707071	26.2	52.20707071	0.309818182	25149
25	25150	Lavandula angustifolia	x	12	5012	0	3	25	0	625	0	52.20909091	26.3969697	51.83333333	26.23737374	52.53333333	0.337030303	25150
26	25151	Lavandula angustifolia	x	12	5012	0	3	30	0	900	0	52.58181818	26.3989899	52.16363636	26.26767677	52.91515152	0.329737374	25151
27	25158	Lavandula angustifolia	x	13	5013	1	0	-30	0	900	0	54.254	26.4	53.382	26.335	54.282	0.00443	25158
28	25159	Lavandula angustifolia	x	13	5013	1	0	-25	0	625	0	54.416	26.4	53.602	26.299	54.502	0.08548	25159
29	25160	Lavandula angustifolia	x	13	5013	1	0	-20	0	400	0	54.638	26.4	53.796	26.296	54.696	0.07773	25160
30	25161	Lavandula angustifolia	x	13	5013	1	0	-15	0	225	0	54.681	26.4	54.049	26.293	54.994	0.31494	25161
31	25162	Lavandula angustifolia	x	13	5013	1	0	-10	0	100	0	54.787	26.4	54.152	26.25	55.142	0.32265	25162
32	25163	Lavandula angustifolia	x	13	5013	1	0	-5	0	25	0	54.917	26.4	54.474	26.231	55.474	0.54859	25163
33	25164	Lavandula angustifolia	x	13	5013	1	0	0	0	0	0	54.998	26.4	54.562	26.207	55.565	0.56482	25164
34	25165	Lavandula angustifolia	x	13	5013	1	0	5	0	25	0	55	26.4	54.618	26.238	55.618	0.62468	25165
35	25166	Lavandula angustifolia	x	13	5013	1	0	10	0	100	0	54.997	26.4	54.573	26.216	55.573	0.57798	25166
36	25167	Lavandula angustifolia	x	13	5013	1	0	15	0	225	0	54.90606061	26.4	54.2959596	26.23232323	55.2959596	0.36269697	25167
37	25168	Lavandula angustifolia	x	13	5013	1	0	20	0	400	0	54.9030303	26.4	54.11616162	26.28181818	55.11111111	0.166959596	25168
38	25169	Lavandula angustifolia	x	13	5013	1	0	25	0	625	0	54.94141414	26.4	54.12525253	26.27979798	55.11515152	0.138717172	25169
39	25170	Lavandula angustifolia	x	13	5013	1	0	30	0	900	0	54.9969697	26.4	54.16161616	26.2959596	55.16161616	0.123424242	25170
40	25215	Lavandula angustifolia	x	12	5012	1	3	-30	0	900	0	57.106	26.189	55.704	26.033	56.804	-0.28056	25215
41	25216	Lavandula angustifolia	x	12	5012	1	3	-25	0	625	0	56.852	26.199	55.687	26	56.787	-0.04546	25216
42	25217	Lavandula angustifolia	x	12	5012	1	3	-20	0	400	0	56.632	26.2	55.584	25.997	56.684	0.06043	25217
43	25218	Lavandula angustifolia	x	12	5012	1	3	-15	0	225	0	56.423	26.2	55.556	26	56.656	0.23866	25218
44	25219	Lavandula angustifolia	x	12	5012	1	3	-10	0	100	0	56.30918367	26.2	55.65306122	26	56.75306122	0.459897959	25219
45	25220	Lavandula angustifolia	x	12	5012	1	3	-5	0	25	0	56.2040404	26.2	55.64747475	25.98383838	56.74747475	0.558777778	25220
46	25221	Lavandula angustifolia	x	12	5012	1	3	0	0	0	0	56.19393939	26.2	55.82424242	25.95555556	56.93030303	0.764555556	25221
47	25222	Lavandula angustifolia	x	12	5012	1	3	5	0	25	0	56.06836735	26.2	55.58571429	25.95510204	56.68571429	0.626132653	25222
48	25223	Lavandula angustifolia	x	12	5012	1	3	10	0	100	0	55.975	26.2	55.339	25.994	56.439	0.44685	25223
49	25224	Lavandula angustifolia	x	12	5012	1	3	15	0	225	0	55.855	26.2	55.038	25.999	56.067	0.23409	25224
50	25225	Lavandula angustifolia	x	12	5012	1	3	20	0	400	0	55.829	26.192	54.919	26	55.919	0.12885	25225
51	25226	Lavandula angustifolia	x	12	5012	1	3	25	0	625	0	55.7	26.2	54.85555556	26	55.85555556	0.187656566	25226
52	25227	Lavandula angustifolia	x	12	5012	1	3	30	0	900	0	55.648	26.2	54.803	26	55.803	0.18133	25227
53	25234	Lavandula angustifolia	x	13	5013	2	0	-30	0	900	0	55.536	26.191	54.457	26.018	55.457	-0.08925	25234
54	25235	Lavandula angustifolia	x	13	5013	2	0	-25	0	625	0	55.445	26.183	54.489	25.986	55.489	0.0369	25235
55	25236	Lavandula angustifolia	x	13	5013	2	0	-20	0	400	0	55.355	26.175	54.5	25.94	55.5	0.13913	25236
56	25237	Lavandula angustifolia	x	13	5013	2	0	-15	0	225	0	55.29393939	26.18383838	54.45454545	25.93535354	55.45454545	0.150090909	25237
57	25238	Lavandula angustifolia	x	13	5013	2	0	-10	0	100	0	55.27676768	26.13030303	54.62626263	25.93030303	55.62626263	0.357020202	25238
58	25239	Lavandula angustifolia	x	13	5013	2	0	-5	0	25	0	55.23333333	26.17777778	54.62727273	25.90606061	55.62727273	0.401535354	25239
59	25240	Lavandula angustifolia	x	13	5013	2	0	0	0	0	0	55.16530612	26.17653061	54.70102041	25.90102041	55.70102041	0.551102041	25240
60	25241	Lavandula angustifolia	x	13	5013	2	0	5	0	25	0	55.12525253	26.15151515	54.6030303	25.9020202	55.6030303	0.482848485	25241
61	25242	Lavandula angustifolia	x	13	5013	2	0	10	0	100	0	55.101	26.101	54.528	25.902	55.528	0.42424	25242
62	25243	Lavandula angustifolia	x	13	5013	2	0	15	0	225	0	55.03737374	26.1010101	54.2959596	25.9020202	55.2959596	0.231333333	25243
63	25244	Lavandula angustifolia	x	13	5013	2	0	20	0	400	0	54.886	26.1	54.137	25.913	55.133	0.20711	25244
64	25245	Lavandula angustifolia	x	13	5013	2	0	25	0	625	0	54.81414141	26.1	54.02626263	25.93030303	54.96262626	0.156646465	25245
65	25246	Lavandula angustifolia	x	13	5013	2	0	30	0	900	0	54.565	26.1	53.759	25.922	54.659	0.10994	25246
66	25291	Lavandula angustifolia	x	12	5012	2	3	-30	0	900	0	54.125	25.89	53.389	25.712	54.289	0.1411	25291
67	25292	Lavandula angustifolia	x	12	5012	2	3	-25	0	625	0	54.1	25.897	53.503	25.653	54.403	0.29227	25292
68	25293	Lavandula angustifolia	x	12	5012	2	3	-20	0	400	0	54.08787879	25.89090909	53.51818182	25.60707071	54.41818182	0.321121212	25293
69	25294	Lavandula angustifolia	x	12	5012	2	3	-15	0	225	0	54.07142857	25.87346939	53.57959184	25.6	54.47959184	0.405183673	25294
70	25295	Lavandula angustifolia	x	12	5012	2	3	-10	0	100	0	54.06565657	25.84444444	53.83131313	25.6	54.73434343	0.689363636	25295
71	25296	Lavandula angustifolia	x	12	5012	2	3	-5	0	25	0	54.01515152	25.86161616	53.8020202	25.6	54.7030303	0.70740404	25296
72	25297	Lavandula angustifolia	x	12	5012	2	3	0	0	0	0	53.93434343	25.88080808	54.1030303	25.6	55.06464646	1.12130303	25297
73	25298	Lavandula angustifolia	x	12	5012	2	3	5	0	25	0	53.908	25.837	53.813	25.6	54.713	0.82656	25298
74	25299	Lavandula angustifolia	x	12	5012	2	3	10	0	100	0	53.887	25.819	53.672	25.6	54.572	0.69178	25299
75	25300	Lavandula angustifolia	x	12	5012	2	3	15	0	225	0	53.888	25.808	53.508	25.6	54.408	0.50971	25300
76	25301	Lavandula angustifolia	x	12	5012	2	3	20	0	400	0	53.924	25.8	53.499	25.6	54.399	0.46389	25301
77	25302	Lavandula angustifolia	x	12	5012	2	3	25	0	625	0	53.8989899	25.8	53.43030303	25.6	54.33030303	0.412646465	25302
78	25303	Lavandula angustifolia	x	12	5012	2	3	30	0	900	0	53.8	25.8	53.333	25.6	54.233	0.4043	25303
79	25310	Lavandula angustifolia	x	13	5013	3	0	-30	0	900	0	53.479	25.795	52.851	25.603	53.651	0.19256	25310
80	25311	Lavandula angustifolia	x	13	5013	3	0	-25	0	625	0	53.413	25.798	52.993	25.594	53.793	0.4153	25311
81	25312	Lavandula angustifolia	x	13	5013	3	0	-20	0	400	0	53.499	25.757	52.986	25.553	53.786	0.32168	25312
82	25313	Lavandula angustifolia	x	13	5013	3	0	-15	0	225	0	53.501	25.732	53.147	25.57	53.982	0.49778	25313
83	25314	Lavandula angustifolia	x	13	5013	3	0	-10	0	100	0	53.49191919	25.78484848	53.18585859	25.54141414	54.05353535	0.549686869	25314
84	25315	Lavandula angustifolia	x	13	5013	3	0	-5	0	25	0	53.56565657	25.76666667	53.41313131	25.52020202	54.31313131	0.727090909	25315
85	25316	Lavandula angustifolia	x	13	5013	3	0	0	0	0	0	53.61515152	25.73333333	53.58888889	25.50808081	54.48888889	0.871777778	25316
86	25317	Lavandula angustifolia	x	13	5013	3	0	5	0	25	0	53.67171717	25.70808081	53.6	25.50606061	54.5	0.827525253	25317
87	25318	Lavandula angustifolia	x	13	5013	3	0	10	0	100	0	53.681	25.751	53.525	25.552	54.425	0.73542	25318
88	25319	Lavandula angustifolia	x	13	5013	3	0	15	0	225	0	53.698	25.754	53.42	25.545	54.32	0.60227	25319
89	25320	Lavandula angustifolia	x	13	5013	3	0	20	0	400	0	53.749	25.753	53.386	25.568	54.286	0.51372	25320
90	25321	Lavandula angustifolia	x	13	5013	3	0	25	0	625	0	53.849	25.701	53.451	25.57	54.351	0.48563	25321
91	25322	Lavandula angustifolia	x	13	5013	3	0	30	0	900	0	54.033	25.701	53.509	25.573	54.409	0.36584	25322
92	25367	Lavandula angustifolia	x	12	5012	3	3	-30	0	900	0	45.809	25.4	45.824	25.249	45.924	0.09363	25367
93	25368	Lavandula angustifolia	x	12	5012	3	3	-25	0	625	0	45.672	25.4	45.74	25.2	45.84	0.138	25368
94	25369	Lavandula angustifolia	x	12	5012	3	3	-20	0	400	0	45.385	25.4	45.584	25.2	45.658	0.2525	25369
95	25370	Lavandula angustifolia	x	12	5012	3	3	-15	0	225	0	45.21	25.399	45.439	25.199	45.45	0.26737	25370
96	25371	Lavandula angustifolia	x	12	5012	3	3	-10	0	100	0	45.03	25.385	45.58	25.188	45.641	0.60315	25371
97	25372	Lavandula angustifolia	x	12	5012	3	3	-5	0	25	0	44.91111111	25.36060606	45.47171717	25.17474747	45.49090909	0.602424242	25372
98	25373	Lavandula angustifolia	x	12	5012	3	3	0	0	0	0	44.7255102	25.37346939	45.59897959	25.14081633	45.67244898	0.928632653	25373
99	25374	Lavandula angustifolia	x	12	5012	3	3	5	0	25	0	44.49494949	25.35151515	45.11717172	25.11919192	45.11717172	0.626747475	25374
100	25375	Lavandula angustifolia	x	12	5012	3	3	10	0	100	0	44.252	25.309	44.757	25.116	44.743	0.4712	25375
101	25376	Lavandula angustifolia	x	12	5012	3	3	15	0	225	0	44.056	25.301	44.232	25.115	44.132	0.08698	25376
102	25377	Lavandula angustifolia	x	12	5012	3	3	20	0	400	0	43.78989899	25.2959596	43.85151515	25.12121212	43.75151515	-0.067777778	25377
103	25378	Lavandula angustifolia	x	12	5012	3	3	25	0	625	0	43.697	25.295	43.703	25.101	43.591	-0.13882	25378
104	25379	Lavandula angustifolia	x	12	5012	3	3	30	0	900	0	43.578	25.223	43.693	25.1	43.58	-0.03083	25379
105	25386	Lavandula angustifolia	x	17	5017	0	0	-30	0	900	0	62.733	25.174	59.496	25.088	62.096	-0.62792	25386
106	25387	Lavandula angustifolia	x	17	5017	0	0	-25	0	625	0	62.584	25.103	59.515	24.996	62.115	-0.45555	25387
107	25388	Lavandula angustifolia	x	17	5017	0	0	-20	0	400	0	62.67575758	25.1	59.56565657	24.93333333	62.16767677	-0.485	25388
108	25389	Lavandula angustifolia	x	17	5017	0	0	-15	0	225	0	62.63838384	25.0959596	59.57979798	24.91919192	62.18484848	-0.430232323	25389
109	25390	Lavandula angustifolia	x	17	5017	0	0	-10	0	100	0	62.60505051	25.0989899	59.65454545	24.9	62.3030303	-0.304959596	25390
110	25391	Lavandula angustifolia	x	17	5017	0	0	-5	0	25	0	62.60808081	25.0989899	59.83838384	24.9010101	62.53737374	-0.08140404	25391
111	25392	Lavandula angustifolia	x	17	5017	0	0	0	0	0	0	62.59292929	25.1	60.03838384	24.9010101	62.76363636	0.180242424	25392
112	25393	Lavandula angustifolia	x	17	5017	0	0	5	0	25	0	62.564	25.1	60.013	24.901	62.719	0.17798	25393
113	25394	Lavandula angustifolia	x	17	5017	0	0	10	0	100	0	62.465	25.1	59.785	24.923	62.483	-0.00428	25394
114	25395	Lavandula angustifolia	x	17	5017	0	0	15	0	225	0	62.333	25.101	59.566	24.969	62.17	-0.14182	25395
115	25396	Lavandula angustifolia	x	17	5017	0	0	20	0	400	0	62.297	25.108	59.408	25	62.008	-0.3002	25396
116	25397	Lavandula angustifolia	x	17	5017	0	0	25	0	625	0	62.484	25.125	59.456	25.004	62.056	-0.42812	25397
117	25398	Lavandula angustifolia	x	17	5017	0	0	30	0	900	0	62.741	25.171	59.627	25.032	62.259	-0.47479	25398
118	25424	Lavandula angustifolia	x	16	5016	0	2	-30	0	900	0	58.793	25.4	56.738	25.302	58.738	-0.08526	25424
119	25425	Lavandula angustifolia	x	16	5016	0	2	-25	0	625	0	58.60606061	25.4010101	56.75656566	25.28888889	58.73333333	0.124282828	25425
120	25426	Lavandula angustifolia	x	16	5016	0	2	-20	0	400	0	58.305	25.42	56.536	25.27	58.447	0.15339	25426
121	25427	Lavandula angustifolia	x	16	5016	0	2	-15	0	225	0	58.046	25.441	56.431	25.284	58.329	0.28313	25427
122	25428	Lavandula angustifolia	x	16	5016	0	2	-10	0	100	0	57.85252525	25.46767677	56.53636364	25.27676768	58.44646465	0.60630303	25428
123	25429	Lavandula angustifolia	x	16	5016	0	2	-5	0	25	0	57.61414141	25.48888889	56.85353535	25.24848485	58.85151515	1.235626263	25429
124	25430	Lavandula angustifolia	x	16	5016	0	2	0	0	0	0	57.41414141	25.4979798	56.65252525	25.24848485	58.59393939	1.187878788	25430
125	25431	Lavandula angustifolia	x	16	5016	0	2	5	0	25	0	57.18585859	25.5	56.47878788	25.2969697	58.38181818	1.202121212	25431
126	25432	Lavandula angustifolia	x	16	5016	0	2	10	0	100	0	56.958	25.5	56.042	25.298	57.847	0.89217	25432
127	25433	Lavandula angustifolia	x	16	5016	0	2	15	0	225	0	56.787	25.5	55.65	25.3	57.367	0.5803	25433
128	25434	Lavandula angustifolia	x	16	5016	0	2	20	0	400	0	56.723	25.5	55.413	25.3	57.107	0.35199	25434
129	25435	Lavandula angustifolia	x	16	5016	0	2	25	0	625	0	56.701	25.5	55.25	25.311	56.854	0.1735	25435
130	25436	Lavandula angustifolia	x	16	5016	0	2	30	0	900	0	56.703	25.5	55.218	25.322	56.82	0.13214	25436
131	25462	Lavandula angustifolia	x	17	5017	1	0	-30	0	900	0	58.17272727	25.46262626	56.41818182	25.30606061	58.31010101	0.140636364	25462
132	25463	Lavandula angustifolia	x	17	5017	1	0	-25	0	625	0	58.4122449	25.48571429	56.80816327	25.25612245	58.80612245	0.38177551	25463
133	25464	Lavandula angustifolia	x	17	5017	1	0	-20	0	400	0	58.7010101	25.41616162	57.05656566	25.21717172	59.11313131	0.398565657	25464
134	25465	Lavandula angustifolia	x	17	5017	1	0	-15	0	225	0	58.92121212	25.40606061	57.3040404	25.20505051	59.4040404	0.483747475	25465
135	25466	Lavandula angustifolia	x	17	5017	1	0	-10	0	100	0	59.066	25.4	57.517	25.2	59.647	0.60096	25466
136	25467	Lavandula angustifolia	x	17	5017	1	0	-5	0	25	0	59.293	25.4	57.863	25.199	60.097	0.80027	25467
137	25468	Lavandula angustifolia	x	17	5017	1	0	0	0	0	0	59.593	25.396	58.102	25.191	60.392	0.79461	25468
138	25469	Lavandula angustifolia	x	17	5017	1	0	5	0	25	0	59.818	25.39	58.276	25.156	60.598	0.78407	25469
139	25470	Lavandula angustifolia	x	17	5017	1	0	10	0	100	0	60.13	25.36	58.411	25.163	60.785	0.63844	25470
140	25471	Lavandula angustifolia	x	17	5017	1	0	15	0	225	0	60.38181818	25.36767677	58.42121212	25.18484848	60.81414141	0.399272727	25471
141	25472	Lavandula angustifolia	x	17	5017	1	0	20	0	400	0	60.694	25.365	58.531	25.185	60.931	0.22213	25472
142	25473	Lavandula angustifolia	x	17	5017	1	0	25	0	625	0	61.074	25.352	58.739	25.2	61.14	0.09835	25473
143	25474	Lavandula angustifolia	x	17	5017	1	0	30	0	900	0	61.47575758	25.33838384	58.95555556	25.1989899	61.45353535	-0.036424242	25474
144	25500	Lavandula angustifolia	x	16	5016	1	2	-30	0	900	0	52.11919192	25.28686869	51.17575758	25.15959596	51.85252525	-0.263666667	25500
145	25501	Lavandula angustifolia	x	16	5016	1	2	-25	0	625	0	51.47171717	25.25656566	50.72323232	25.1	51.28888889	-0.173808081	25501
146	25502	Lavandula angustifolia	x	16	5016	1	2	-20	0	400	0	50.93131313	25.21313131	50.25555556	25.1	50.72424242	-0.209484848	25502
147	25503	Lavandula angustifolia	x	16	5016	1	2	-15	0	225	0	50.52323232	25.26969697	50.11313131	25.0989899	50.53939394	0.023090909	25503
148	25504	Lavandula angustifolia	x	16	5016	1	2	-10	0	100	0	50.16666667	25.25454545	49.95757576	25.06464646	50.36262626	0.188181818	25504
149	25505	Lavandula angustifolia	x	16	5016	1	2	-5	0	25	0	49.861	25.205	50.14	25.023	50.588	0.71851	25505
150	25506	Lavandula angustifolia	x	16	5016	1	2	0	0	0	0	49.669	25.2	50.319	25.01	50.797	1.13103	25506
151	25507	Lavandula angustifolia	x	16	5016	1	2	5	0	25	0	49.491	25.2	49.886	25.009	50.275	0.77578	25507
152	25508	Lavandula angustifolia	x	16	5016	1	2	10	0	100	0	49.291	25.2	49.406	25.019	49.676	0.38438	25508
153	25509	Lavandula angustifolia	x	16	5016	1	2	15	0	225	0	49.238	25.2	49.123	25.028	49.324	0.08865	25509
154	25510	Lavandula angustifolia	x	16	5016	1	2	20	0	400	0	49.315	25.2	48.945	25.039	49.143	-0.20765	25510
155	25511	Lavandula angustifolia	x	16	5016	1	2	25	0	625	0	49.324	25.2	48.997	25.061	49.197	-0.15269	25511
156	25512	Lavandula angustifolia	x	16	5016	1	2	30	0	900	0	49.39191919	25.2	49.03232323	25.06060606	49.23232323	-0.177161616	25512
157	25538	Lavandula angustifolia	x	17	5017	2	0	-30	0	900	0	48.113	25.1	47.762	24.97	47.662	-0.46274	25538
158	25539	Lavandula angustifolia	x	17	5017	2	0	-25	0	625	0	48.045	25.099	47.805	24.901	47.705	-0.34185	25539
159	25540	Lavandula angustifolia	x	17	5017	2	0	-20	0	400	0	48.011	25.096	47.809	24.9	47.709	-0.30293	25540
160	25541	Lavandula angustifolia	x	17	5017	2	0	-15	0	225	0	48.003	25.1	47.824	24.9	47.724	-0.27648	25541
161	25542	Lavandula angustifolia	x	17	5017	2	0	-10	0	100	0	47.91	25.1	47.909	24.9	47.815	-0.07887	25542
162	25543	Lavandula angustifolia	x	17	5017	2	0	-5	0	25	0	47.9244898	25.1	48.04183673	24.9	47.98469388	0.070397959	25543
163	25544	Lavandula angustifolia	x	17	5017	2	0	0	0	0	0	47.96969697	25.1	48.20505051	24.9	48.2020202	0.226484848	25544
164	25545	Lavandula angustifolia	x	17	5017	2	0	5	0	25	0	47.93673469	25.1	48.15204082	24.9	48.14387755	0.194193878	25545
165	25546	Lavandula angustifolia	x	17	5017	2	0	10	0	100	0	48.01428571	25.09489796	48.10510204	24.9	48.08469388	0.058785714	25546
166	25547	Lavandula angustifolia	x	17	5017	2	0	15	0	225	0	48.115	25.094	48.017	24.9	47.935	-0.15091	25547
167	25548	Lavandula angustifolia	x	17	5017	2	0	20	0	400	0	48.21	25.086	48.015	24.9	47.931	-0.24839	25548
168	25549	Lavandula angustifolia	x	17	5017	2	0	25	0	625	0	48.294	25.095	48.097	24.903	48.08	-0.23086	25549
169	25550	Lavandula angustifolia	x	17	5017	2	0	30	0	900	0	48.42828283	25.0989899	48.20606061	24.90909091	48.20606061	-0.230828283	25550
170	25576	Lavandula angustifolia	x	16	5016	2	2	-30	0	900	0	50.91	24.901	50.536	24.8	51.043	0.15728	25576
171	25577	Lavandula angustifolia	x	16	5016	2	2	-25	0	625	0	51.001	24.9	50.694	24.771	51.285	0.26065	25577
172	25578	Lavandula angustifolia	x	16	5016	2	2	-20	0	400	0	51.061	24.9	50.823	24.771	51.423	0.36019	25578
173	25579	Lavandula angustifolia	x	16	5016	2	2	-15	0	225	0	51.08989899	24.90606061	50.95656566	24.76464646	51.57878788	0.495676768	25579
174	25580	Lavandula angustifolia	x	16	5016	2	2	-10	0	100	0	51.1020202	24.9020202	51.11515152	24.74848485	51.78282828	0.678787879	25580
175	25581	Lavandula angustifolia	x	16	5016	2	2	-5	0	25	0	51.0989899	24.9	51.38080808	24.74343434	52.11616162	1.009131313	25581
176	25582	Lavandula angustifolia	x	16	5016	2	2	0	0	0	0	51.05454545	24.9020202	51.47272727	24.71717172	52.23939394	1.166787879	25582
177	25583	Lavandula angustifolia	x	16	5016	2	2	5	0	25	0	50.993	24.901	51.494	24.716	52.259	1.25454	25583
178	25584	Lavandula angustifolia	x	16	5016	2	2	10	0	100	0	51.084	24.9	51.307	24.701	52.012	0.93334	25584
179	25585	Lavandula angustifolia	x	16	5016	2	2	15	0	225	0	51.218	24.9	51.047	24.729	51.688	0.47881	25585
180	25586	Lavandula angustifolia	x	16	5016	2	2	20	0	400	0	51.359	24.9	51.138	24.761	51.819	0.44978	25586
181	25587	Lavandula angustifolia	x	16	5016	2	2	25	0	625	0	51.519	24.901	51.232	24.783	51.932	0.4058	25587
182	25588	Lavandula angustifolia	x	16	5016	2	2	30	0	900	0	51.679	24.9	51.34	24.792	52.04	0.37919	25588
183	25614	Lavandula angustifolia	x	17	5017	3	0	-30	0	900	0	54.723	24.887	53.834	24.728	55.134	0.40684	25614
184	25615	Lavandula angustifolia	x	17	5017	3	0	-25	0	625	0	54.90606061	24.89494949	54.13939394	24.7	55.52525253	0.600393939	25615
185	25616	Lavandula angustifolia	x	17	5017	3	0	-20	0	400	0	55.10505051	24.89393939	54.35151515	24.7	55.75151515	0.662313131	25616
186	25617	Lavandula angustifolia	x	17	5017	3	0	-15	0	225	0	55.22828283	24.8989899	54.48686869	24.7	55.96969697	0.706393939	25617
187	25618	Lavandula angustifolia	x	17	5017	3	0	-10	0	100	0	55.376	24.892	54.656	24.7	56.156	0.76688	25618
188	25619	Lavandula angustifolia	x	17	5017	3	0	-5	0	25	0	55.596	24.899	54.865	24.7	56.381	0.80395	25619
189	25620	Lavandula angustifolia	x	17	5017	3	0	0	0	0	0	55.73	24.886	55.085	24.7	56.685	0.94117	25620
190	25621	Lavandula angustifolia	x	17	5017	3	0	5	0	25	0	55.865	24.895	55.207	24.7	56.808	0.95661	25621
191	25622	Lavandula angustifolia	x	17	5017	3	0	10	0	100	0	55.904	24.89	55.172	24.7	56.772	0.87456	25622
192	25623	Lavandula angustifolia	x	17	5017	3	0	15	0	225	0	55.971	24.88	55.079	24.7	56.679	0.69286	25623
193	25624	Lavandula angustifolia	x	17	5017	3	0	20	0	400	0	55.984	24.865	55.016	24.7	56.616	0.60184	25624
194	25625	Lavandula angustifolia	x	17	5017	3	0	25	0	625	0	56.013	24.841	54.973	24.701	56.545	0.5198	25625
195	25626	Lavandula angustifolia	x	17	5017	3	0	30	0	900	0	56.035	24.842	54.961	24.701	56.522	0.48303	25626
196	25652	Lavandula angustifolia	x	16	5016	3	2	-30	0	900	0	53.181	24.8	52.557	24.678	53.557	0.37611	25652
197	25653	Lavandula angustifolia	x	16	5016	3	2	-25	0	625	0	53.096	24.8	52.572	24.609	53.572	0.47956	25653
198	25654	Lavandula angustifolia	x	16	5016	3	2	-20	0	400	0	53.023	24.8	52.552	24.601	53.553	0.52796	25654
199	25655	Lavandula angustifolia	x	16	5016	3	2	-15	0	225	0	52.9040404	24.8	52.6030303	24.6	53.60808081	0.70969697	25655
200	25656	Lavandula angustifolia	x	16	5016	3	2	-10	0	100	0	52.9020202	24.7979798	52.65959596	24.6	53.67676768	0.781373737	25656
201	25657	Lavandula angustifolia	x	16	5016	3	2	-5	0	25	0	52.75858586	24.8	52.88888889	24.6	53.96969697	1.207313131	25657
202	25658	Lavandula angustifolia	x	16	5016	3	2	0	0	0	0	52.68080808	24.8	53.05858586	24.6	54.17171717	1.494171717	25658
203	25659	Lavandula angustifolia	x	16	5016	3	2	5	0	25	0	52.471	24.8	52.814	24.6	53.891	1.40262	25659
204	25660	Lavandula angustifolia	x	16	5016	3	2	10	0	100	0	52.329	24.8	52.473	24.6	53.463	1.12469	25660
205	25661	Lavandula angustifolia	x	16	5016	3	2	15	0	225	0	52.301	24.799	52.092	24.6	52.993	0.68319	25661
206	25662	Lavandula angustifolia	x	16	5016	3	2	20	0	400	0	52.27070707	24.7979798	51.92828283	24.6	52.76868687	0.511949495	25662
207	25663	Lavandula angustifolia	x	16	5016	3	2	25	0	625	0	52.174	24.777	51.782	24.6	52.582	0.42799	25663
208	25664	Lavandula angustifolia	x	16	5016	3	2	30	0	900	0	52.07979798	24.77878788	51.67070707	24.6	52.47070707	0.385171717	25664
209	25690	Lavandula angustifolia	x	21	5021	0	0	-30	0	900	0	48.749	24.7	48.506	24.619	48.506	-0.28918	25690
210	25691	Lavandula angustifolia	x	21	5021	0	0	-25	0	625	0	48.611	24.661	48.556	24.506	48.552	-0.10268	25691
211	25692	Lavandula angustifolia	x	21	5021	0	0	-20	0	400	0	48.528	24.597	48.538	24.434	48.534	-0.03714	25692
212	25693	Lavandula angustifolia	x	21	5021	0	0	-15	0	225	0	48.44242424	24.5959596	48.53535354	24.4010101	48.51515152	0.045868687	25693
213	25694	Lavandula angustifolia	x	21	5021	0	0	-10	0	100	0	48.263	24.55	48.51	24.4	48.505	0.2007	25694
214	25695	Lavandula angustifolia	x	21	5021	0	0	-5	0	25	0	48.18686869	24.55353535	48.64848485	24.4	48.60808081	0.411161616	25695
215	25696	Lavandula angustifolia	x	21	5021	0	0	0	0	0	0	48.01414141	24.56565657	48.65353535	24.4	48.61111111	0.588787879	25696
216	25697	Lavandula angustifolia	x	21	5021	0	0	5	0	25	0	47.76161616	24.51212121	48.43838384	24.4	48.43838384	0.632616162	25697
217	25698	Lavandula angustifolia	x	21	5021	0	0	10	0	100	0	47.645	24.505	48.001	24.4	48.001	0.32522	25698
218	25699	Lavandula angustifolia	x	21	5021	0	0	15	0	225	0	47.573	24.515	47.788	24.4	47.788	0.19136	25699
219	25700	Lavandula angustifolia	x	21	5021	0	0	20	0	400	0	47.458	24.524	47.617	24.4	47.617	0.14049	25700
220	25701	Lavandula angustifolia	x	21	5021	0	0	25	0	625	0	47.189	24.529	47.236	24.4	47.236	0.03992	25701
221	25702	Lavandula angustifolia	x	21	5021	0	0	30	0	900	0	46.838	24.508	46.882	24.411	46.882	0.04754	25702
222	25709	Lavandula angustifolia	x	20	5020	0	1	-30	0	900	0	45.962	24.6	45.877	24.507	45.877	-0.05131	25709
223	25710	Lavandula angustifolia	x	20	5020	0	1	-25	0	625	0	45.878	24.612	45.933	24.5	45.933	0.08701	25710
224	25711	Lavandula angustifolia	x	20	5020	0	1	-20	0	400	0	45.681	24.602	45.899	24.5	45.899	0.25103	25711
225	25712	Lavandula angustifolia	x	20	5020	0	1	-15	0	225	0	45.565	24.628	45.842	24.5	45.842	0.31174	25712
226	25713	Lavandula angustifolia	x	20	5020	0	1	-10	0	100	0	45.367	24.623	45.802	24.5	45.802	0.47094	25713
227	25714	Lavandula angustifolia	x	20	5020	0	1	-5	0	25	0	45.187	24.614	45.928	24.5	45.928	0.77316	25714
228	25715	Lavandula angustifolia	x	20	5020	0	1	0	0	0	0	45.029	24.651	45.82	24.5	45.82	0.8264	25715
229	25716	Lavandula angustifolia	x	20	5020	0	1	5	0	25	0	44.871	24.695	45.493	24.5	45.506	0.66734	25716
230	25717	Lavandula angustifolia	x	20	5020	0	1	10	0	100	0	44.79292929	24.7	45.21717172	24.5	45.2989899	0.478545455	25717
231	25718	Lavandula angustifolia	x	20	5020	0	1	15	0	225	0	44.89090909	24.7	45.10808081	24.50707071	45.20606061	0.274909091	25718
232	25719	Lavandula angustifolia	x	20	5020	0	1	20	0	400	0	44.86565657	24.6969697	44.97474747	24.51111111	45.07474747	0.170848485	25719
233	25720	Lavandula angustifolia	x	20	5020	0	1	25	0	625	0	44.8959596	24.7	44.93030303	24.53636364	45.03030303	0.097434343	25720
234	25721	Lavandula angustifolia	x	20	5020	0	1	30	0	900	0	44.933	24.699	44.957	24.598	45.057	0.08629	25721
235	25747	Lavandula angustifolia	x	21	5021	1	0	-30	0	900	0	44.38	24.806	44.326	24.703	44.426	0.02722	25747
236	25748	Lavandula angustifolia	x	21	5021	1	0	-25	0	625	0	44.438	24.805	44.51	24.7	44.61	0.1477	25748
237	25749	Lavandula angustifolia	x	21	5021	1	0	-20	0	400	0	44.452	24.803	44.595	24.697	44.695	0.21615	25749
238	25750	Lavandula angustifolia	x	21	5021	1	0	-15	0	225	0	44.48080808	24.80606061	44.65858586	24.66666667	44.75858586	0.249020202	25750
239	25751	Lavandula angustifolia	x	21	5021	1	0	-10	0	100	0	44.51717172	24.8020202	44.96060606	24.65252525	45.06060606	0.505616162	25751
240	25752	Lavandula angustifolia	x	21	5021	1	0	-5	0	25	0	44.61414141	24.8	45.2020202	24.62727273	45.29090909	0.642707071	25752
241	25753	Lavandula angustifolia	x	21	5021	1	0	0	0	0	0	44.73434343	24.8	45.5	24.63737374	45.51616162	0.810818182	25753
242	25754	Lavandula angustifolia	x	21	5021	1	0	5	0	25	0	44.743	24.819	45.391	24.672	45.423	0.69659	25754
243	25755	Lavandula angustifolia	x	21	5021	1	0	10	0	100	0	44.79	24.815	45.213	24.685	45.312	0.4776	25755
244	25756	Lavandula angustifolia	x	21	5021	1	0	15	0	225	0	44.874	24.861	45.124	24.7	45.224	0.30728	25756
245	25757	Lavandula angustifolia	x	21	5021	1	0	20	0	400	0	45.018	24.838	45.155	24.7	45.255	0.19335	25757
246	25758	Lavandula angustifolia	x	21	5021	1	0	25	0	625	0	45.146	24.849	45.234	24.7	45.334	0.14198	25758
247	25759	Lavandula angustifolia	x	21	5021	1	0	30	0	900	0	45.255	24.874	45.311	24.703	45.399	0.10755	25759
248	25766	Lavandula angustifolia	x	20	5020	1	1	-30	0	900	0	45.6	24.9	45.614	24.772	45.614	0.05558	25766
249	25767	Lavandula angustifolia	x	20	5020	1	1	-25	0	625	0	45.6	24.899	45.656	24.723	45.656	0.09632	25767
250	25768	Lavandula angustifolia	x	20	5020	1	1	-20	0	400	0	45.603	24.9	45.82	24.732	45.82	0.2524	25768
251	25769	Lavandula angustifolia	x	20	5020	1	1	-15	0	225	0	45.695	24.9	45.97	24.72	45.97	0.3059	25769
252	25770	Lavandula angustifolia	x	20	5020	1	1	-10	0	100	0	45.666	24.9	46.03	24.703	46.03	0.3931	25770
253	25771	Lavandula angustifolia	x	20	5020	1	1	-5	0	25	0	45.61515152	24.9	46.39393939	24.7	46.39393939	0.796969697	25771
254	25772	Lavandula angustifolia	x	20	5020	1	1	0	0	0	0	45.60606061	24.8989899	46.4010101	24.7010101	46.4010101	0.812919192	25772
255	25773	Lavandula angustifolia	x	20	5020	1	1	5	0	25	0	45.66161616	24.9	46.2969697	24.70505051	46.2969697	0.656444444	25773
256	25774	Lavandula angustifolia	x	20	5020	1	1	10	0	100	0	45.65959596	24.9	46.1010101	24.70707071	46.1010101	0.468383838	25774
257	25775	Lavandula angustifolia	x	20	5020	1	1	15	0	225	0	45.706	24.9	45.987	24.756	45.987	0.31139	25775
258	25776	Lavandula angustifolia	x	20	5020	1	1	20	0	400	0	45.8	24.9	45.94646465	24.79292929	45.94646465	0.178070707	25776
259	25777	Lavandula angustifolia	x	20	5020	1	1	25	0	625	0	45.827	24.9	45.984	24.797	45.984	0.18748	25777
260	25778	Lavandula angustifolia	x	20	5020	1	1	30	0	900	0	45.913	24.9	46.021	24.8	46.021	0.13737	25778
261	25804	Lavandula angustifolia	x	21	5021	2	0	-30	0	900	0	46.834	24.992	46.849	24.846	46.849	0.01953	25804
262	25805	Lavandula angustifolia	x	21	5021	2	0	-25	0	625	0	46.789	24.986	46.913	24.8	46.913	0.12661	25805
263	25806	Lavandula angustifolia	x	21	5021	2	0	-20	0	400	0	46.79494949	24.97070707	46.97575758	24.8	46.97575758	0.181535354	25806
264	25807	Lavandula angustifolia	x	21	5021	2	0	-15	0	225	0	46.76767677	24.97979798	47.05252525	24.8	47.05252525	0.283272727	25807
265	25808	Lavandula angustifolia	x	21	5021	2	0	-10	0	100	0	46.68989899	24.99292929	47.15858586	24.8	47.15858586	0.463929293	25808
266	25809	Lavandula angustifolia	x	21	5021	2	0	-5	0	25	0	46.64646465	24.98787879	47.31717172	24.79292929	47.31717172	0.661191919	25809
267	25810	Lavandula angustifolia	x	21	5021	2	0	0	0	0	0	46.599	24.992	47.403	24.793	47.403	0.79191	25810
268	25811	Lavandula angustifolia	x	21	5021	2	0	5	0	25	0	46.518	24.999	47.149	24.8	47.149	0.62653	25811
269	25812	Lavandula angustifolia	x	21	5021	2	0	10	0	100	0	46.438	24.995	46.83	24.8	46.83	0.3971	25812
270	25813	Lavandula angustifolia	x	21	5021	2	0	15	0	225	0	46.365	24.985	46.633	24.8	46.633	0.27901	25813
271	25814	Lavandula angustifolia	x	21	5021	2	0	20	0	400	0	46.291	24.987	46.502	24.8	46.502	0.22594	25814
272	25815	Lavandula angustifolia	x	21	5021	2	0	25	0	625	0	46.27979798	24.97979798	46.43333333	24.8	46.43333333	0.170535354	25815
273	25816	Lavandula angustifolia	x	21	5021	2	0	30	0	900	0	46.24747475	24.94444444	46.32626263	24.8	46.32626263	0.099	25816
274	25823	Lavandula angustifolia	x	20	5020	2	1	-30	0	900	0	45.947	24.941	45.948	24.808	45.948	0.03256	25823
275	25824	Lavandula angustifolia	x	20	5020	2	1	-25	0	625	0	45.951	24.991	46.051	24.8	46.051	0.12847	25824
276	25825	Lavandula angustifolia	x	20	5020	2	1	-20	0	400	0	45.943	24.961	46.114	24.8	46.114	0.19758	25825
277	25826	Lavandula angustifolia	x	20	5020	2	1	-15	0	225	0	45.892	24.981	46.124	24.8	46.124	0.25828	25826
278	25827	Lavandula angustifolia	x	20	5020	2	1	-10	0	100	0	45.817	24.912	46.311	24.795	46.311	0.51467	25827
279	25828	Lavandula angustifolia	x	20	5020	2	1	-5	0	25	0	45.81515152	24.9	46.61818182	24.78888889	46.61818182	0.814484848	25828
280	25829	Lavandula angustifolia	x	20	5020	2	1	0	0	0	0	45.82626263	24.90909091	46.68585859	24.79393939	46.68585859	0.869020202	25829
281	25830	Lavandula angustifolia	x	20	5020	2	1	5	0	25	0	45.82222222	24.92424242	46.45959596	24.79494949	46.45959596	0.653585859	25830
282	25831	Lavandula angustifolia	x	20	5020	2	1	10	0	100	0	45.80102041	24.90102041	46.3255102	24.8	46.3255102	0.54472449	25831
283	25832	Lavandula angustifolia	x	20	5020	2	1	15	0	225	0	45.774	24.93	46.042	24.8	46.042	0.29674	25832
284	25833	Lavandula angustifolia	x	20	5020	2	1	20	0	400	0	45.69292929	24.93131313	45.89090909	24.8	45.89090909	0.231252525	25833
285	25834	Lavandula angustifolia	x	20	5020	2	1	25	0	625	0	45.67	24.907	45.818	24.8	45.818	0.18346	25834
286	25835	Lavandula angustifolia	x	20	5020	2	1	30	0	900	0	45.612	24.909	45.779	24.8	45.779	0.20363	25835
287	25861	Lavandula angustifolia	x	21	5021	3	0	-30	0	900	0	45.412	24.805	45.436	24.705	45.458	0.07114	25861
288	25862	Lavandula angustifolia	x	21	5021	3	0	-25	0	625	0	45.43673469	24.87755102	45.51428571	24.7	45.51428571	0.122122449	25862
289	25863	Lavandula angustifolia	x	21	5021	3	0	-20	0	400	0	45.39393939	24.86363636	45.54545455	24.6989899	45.54545455	0.195151515	25863
290	25864	Lavandula angustifolia	x	21	5021	3	0	-15	0	225	0	45.34747475	24.80505051	45.46363636	24.66161616	45.46464646	0.162262626	25864
291	25865	Lavandula angustifolia	x	21	5021	3	0	-10	0	100	0	45.32142857	24.8	45.5744898	24.66530612	45.5744898	0.295826531	25865
292	25866	Lavandula angustifolia	x	21	5021	3	0	-5	0	25	0	45.25555556	24.8020202	45.61717172	24.62525253	45.61717172	0.40310101	25866
293	25867	Lavandula angustifolia	x	21	5021	3	0	0	0	0	0	45.243	24.8	45.626	24.62	45.626	0.42422	25867
294	25868	Lavandula angustifolia	x	21	5021	3	0	5	0	25	0	45.205	24.8	45.64	24.619	45.64	0.4758	25868
295	25869	Lavandula angustifolia	x	21	5021	3	0	10	0	100	0	45.29	24.8	45.548	24.616	45.548	0.30156	25869
296	25870	Lavandula angustifolia	x	21	5021	3	0	15	0	225	0	45.268	24.8	45.432	24.625	45.44	0.21112	25870
297	25871	Lavandula angustifolia	x	21	5021	3	0	20	0	400	0	45.252	24.801	45.38	24.625	45.415	0.17695	25871
298	25872	Lavandula angustifolia	x	21	5021	3	0	25	0	625	0	45.298	24.8	45.379	24.618	45.409	0.12993	25872
299	25873	Lavandula angustifolia	x	21	5021	3	0	30	0	900	0	45.33737374	24.7989899	45.37474747	24.61919192	45.41515152	0.086535354	25873
300	25880	Lavandula angustifolia	x	20	5020	3	1	-30	0	900	0	46.045	24.785	46.04	24.636	46.04	0.0238	25880
301	25881	Lavandula angustifolia	x	20	5020	3	1	-25	0	625	0	46.17	24.794	46.313	24.6	46.313	0.16361	25881
302	25882	Lavandula angustifolia	x	20	5020	3	1	-20	0	400	0	46.327	24.777	46.477	24.6	46.477	0.16569	25882
303	25883	Lavandula angustifolia	x	20	5020	3	1	-15	0	225	0	46.45510204	24.79081633	46.7255102	24.6	46.7255102	0.278642857	25883
304	25884	Lavandula angustifolia	x	20	5020	3	1	-10	0	100	0	46.60606061	24.76868687	47.0020202	24.6	47.0020202	0.39589899	25884
305	25885	Lavandula angustifolia	x	20	5020	3	1	-5	0	25	0	46.73131313	24.73131313	47.38888889	24.59393939	47.38888889	0.645909091	25885
306	25886	Lavandula angustifolia	x	20	5020	3	1	0	0	0	0	46.84545455	24.75050505	47.56565657	24.5959596	47.56565657	0.703232323	25886
307	25887	Lavandula angustifolia	x	20	5020	3	1	5	0	25	0	46.977	24.774	47.561	24.599	47.561	0.56717	25887
308	25888	Lavandula angustifolia	x	20	5020	3	1	10	0	100	0	47.078	24.738	47.476	24.6	47.476	0.38372	25888
309	25889	Lavandula angustifolia	x	20	5020	3	1	15	0	225	0	47.179	24.746	47.486	24.6	47.486	0.29242	25889
310	25890	Lavandula angustifolia	x	20	5020	3	1	20	0	400	0	47.274	24.732	47.459	24.6	47.459	0.17123	25890
311	25891	Lavandula angustifolia	x	20	5020	3	1	25	0	625	0	47.403	24.706	47.543	24.6	47.543	0.12371	25891
312	25892	Lavandula angustifolia	x	20	5020	3	1	30	0	900	0	47.483	24.702	47.609	24.6	47.609	0.10773	25892
313	25095	Lavandula angustifolia	z	13	5013	0	0	0	5	0	25	53.875	25.9	53.2	25.8	54.084	0.18216	25095
314	25096	Lavandula angustifolia	z	13	5013	0	0	0	10	0	100	53.669	25.9	52.915	25.8	53.715	0.07343	25096
315	25097	Lavandula angustifolia	z	13	5013	0	0	0	15	0	225	53.526	25.9	52.804	25.798	53.604	0.09344	25097
316	25098	Lavandula angustifolia	z	13	5013	0	0	0	20	0	400	53.42323232	25.9	52.74141414	25.7989899	53.54141414	0.126737374	25098
317	25099	Lavandula angustifolia	z	13	5013	0	0	0	25	0	625	53.361	25.9	52.675	25.8	53.475	0.1155	25099
318	25100	Lavandula angustifolia	z	13	5013	0	0	0	30	0	900	53.2010101	25.9	52.53737374	25.8	53.33737374	0.123484848	25100
319	25152	Lavandula angustifolia	z	12	5012	0	3	0	5	0	25	52.935	26.4	52.622	26.239	53.422	0.48311	25152
320	25153	Lavandula angustifolia	z	12	5012	0	3	0	10	0	100	53.22929293	26.4	52.6989899	26.24848485	53.4989899	0.27379798	25153
321	25154	Lavandula angustifolia	z	12	5012	0	3	0	15	0	225	53.48080808	26.4	52.83030303	26.28787879	53.63030303	0.167828283	25154
322	25155	Lavandula angustifolia	z	12	5012	0	3	0	20	0	400	53.67676768	26.4	53.04141414	26.25151515	53.85353535	0.205242424	25155
323	25156	Lavandula angustifolia	z	12	5012	0	3	0	25	0	625	53.96363636	26.4	53.23737374	26.27575758	54.13232323	0.134868687	25156
324	25157	Lavandula angustifolia	z	12	5012	0	3	0	30	0	900	54.087	26.4	53.39	26.282	54.29	0.18001	25157
325	25171	Lavandula angustifolia	z	13	5013	1	0	0	5	0	25	55.11326531	26.4	54.35612245	26.26530612	55.35612245	0.221928571	25171
326	25172	Lavandula angustifolia	z	13	5013	1	0	0	10	0	100	55.27979798	26.4	54.42929293	26.25656566	55.42929293	0.136343434	25172
327	25173	Lavandula angustifolia	z	13	5013	1	0	0	15	0	225	55.44242424	26.4	54.58383838	26.24646465	55.58383838	0.144494949	25173
328	25174	Lavandula angustifolia	z	13	5013	1	0	0	20	0	400	55.746	26.399	54.774	26.223	55.774	0.05122	25174
329	25175	Lavandula angustifolia	z	13	5013	1	0	0	25	0	625	55.86363636	26.4	54.92929293	26.23333333	55.92929293	0.105505051	25175
330	25176	Lavandula angustifolia	z	13	5013	1	0	0	30	0	900	56.066	26.4	55.03	26.238	56.06	0.0143	25176
331	25228	Lavandula angustifolia	z	12	5012	1	3	0	5	0	25	55.6	26.2	54.839	25.998	55.839	0.26929	25228
332	25229	Lavandula angustifolia	z	12	5012	1	3	0	10	0	100	55.6122449	26.19795918	54.83571429	25.9877551	55.83571429	0.253397959	25229
333	25230	Lavandula angustifolia	z	12	5012	1	3	0	15	0	225	55.691	26.194	54.897	25.982	55.897	0.24257	25230
334	25231	Lavandula angustifolia	z	12	5012	1	3	0	20	0	400	55.721	26.169	54.81	25.998	55.81	0.1161	25231
335	25232	Lavandula angustifolia	z	12	5012	1	3	0	25	0	625	55.692	26.187	54.815	25.99	55.815	0.15065	25232
336	25233	Lavandula angustifolia	z	12	5012	1	3	0	30	0	900	55.663	26.187	54.807	25.994	55.807	0.17078	25233
337	25247	Lavandula angustifolia	z	13	5013	2	0	0	5	0	25	54.334	26.1	53.544	25.905	54.444	0.10341	25247
338	25248	Lavandula angustifolia	z	13	5013	2	0	0	10	0	100	54.06	26.1	53.43	25.9	54.33	0.25131	25248
339	25249	Lavandula angustifolia	z	13	5013	2	0	0	15	0	225	53.916	26.1	53.295	25.9	54.195	0.24617	25249
340	25250	Lavandula angustifolia	z	13	5013	2	0	0	20	0	400	53.784	26.1	53.129	25.9	53.975	0.19473	25250
341	25251	Lavandula angustifolia	z	13	5013	2	0	0	25	0	625	53.61	26.096	52.95	25.9	53.75	0.171	25251
342	25252	Lavandula angustifolia	z	13	5013	2	0	0	30	0	900	53.447	26.099	52.809	25.9	53.609	0.17799	25252
343	25304	Lavandula angustifolia	z	12	5012	2	3	0	5	0	25	53.77878788	25.8010101	53.37373737	25.6	54.27373737	0.470383838	25304
344	25305	Lavandula angustifolia	z	12	5012	2	3	0	10	0	100	53.797	25.8	53.325	25.6	54.225	0.39847	25305
345	25306	Lavandula angustifolia	z	12	5012	2	3	0	15	0	225	53.747	25.797	53.228	25.6	54.128	0.34108	25306
346	25307	Lavandula angustifolia	z	12	5012	2	3	0	20	0	400	53.647	25.792	53.131	25.6	53.962	0.3341	25307
347	25308	Lavandula angustifolia	z	12	5012	2	3	0	25	0	625	53.598	25.8	53.083	25.6	53.883	0.33013	25308
348	25309	Lavandula angustifolia	z	12	5012	2	3	0	30	0	900	53.53	25.79	53.052	25.599	53.852	0.36372	25309
349	25323	Lavandula angustifolia	z	13	5013	3	0	0	5	0	25	54.279	25.705	53.807	25.576	54.707	0.44915	25323
350	25324	Lavandula angustifolia	z	13	5013	3	0	0	10	0	100	54.685	25.703	54.162	25.554	55.143	0.43579	25324
351	25325	Lavandula angustifolia	z	13	5013	3	0	0	15	0	225	55.082	25.702	54.467	25.582	55.467	0.37569	25325
352	25326	Lavandula angustifolia	z	13	5013	3	0	0	20	0	400	55.369	25.704	54.704	25.575	55.704	0.35061	25326
353	25327	Lavandula angustifolia	z	13	5013	3	0	0	25	0	625	55.37	25.729	54.688	25.562	55.688	0.33192	25327
354	25328	Lavandula angustifolia	z	13	5013	3	0	0	30	0	900	55.069	25.742	54.386	25.551	55.386	0.29923	25328
355	25380	Lavandula angustifolia	z	12	5012	3	3	0	5	0	25	43.537	25.202	43.831	25.095	43.731	0.16256	25380
356	25381	Lavandula angustifolia	z	12	5012	3	3	0	10	0	100	43.518	25.2	43.72	25.049	43.607	0.05887	25381
357	25382	Lavandula angustifolia	z	12	5012	3	3	0	15	0	225	43.467	25.199	43.563	25.034	43.375	-0.06359	25382
358	25383	Lavandula angustifolia	z	12	5012	3	3	0	20	0	400	43.377	25.2	43.431	25.006	43.231	-0.11955	25383
359	25384	Lavandula angustifolia	z	12	5012	3	3	0	25	0	625	43.195	25.2	43.277	25	43.077	-0.1076	25384
360	25385	Lavandula angustifolia	z	12	5012	3	3	0	30	0	900	43.011	25.2	43.078	25	42.878	-0.14403	25385
361	25399	Lavandula angustifolia	z	17	5017	0	0	0	5	0	25	63.006	25.192	59.898	25.043	62.598	-0.4057	25399
362	25400	Lavandula angustifolia	z	17	5017	0	0	0	10	0	100	63.228	25.2	60.03	25.053	62.73	-0.4651	25400
363	25401	Lavandula angustifolia	z	17	5017	0	0	0	15	0	225	63.228	25.2	59.991	25.091	62.691	-0.51307	25401
364	25402	Lavandula angustifolia	z	17	5017	0	0	0	20	0	400	62.969	25.2	59.794	25.1	62.494	-0.49719	25402
365	25403	Lavandula angustifolia	z	17	5017	0	0	0	25	0	625	62.656	25.2	59.61	25.1	62.233	-0.4107	25403
366	25404	Lavandula angustifolia	z	17	5017	0	0	0	30	0	900	62.36565657	25.21010101	59.36868687	25.1	61.95757576	-0.417585859	25404
367	25437	Lavandula angustifolia	z	16	5016	0	2	0	5	0	25	56.57	25.5	55.227	25.322	56.828	0.27621	25437
368	25438	Lavandula angustifolia	z	16	5016	0	2	0	10	0	100	56.501	25.5	55.129	25.319	56.729	0.22458	25438
369	25439	Lavandula angustifolia	z	16	5016	0	2	0	15	0	225	56.47	25.502	55.014	25.316	56.614	0.11336	25439
370	25440	Lavandula angustifolia	z	16	5016	0	2	0	20	0	400	56.484	25.5	55.012	25.319	56.612	0.09688	25440
371	25441	Lavandula angustifolia	z	16	5016	0	2	0	25	0	625	56.469	25.5	55.006	25.317	56.606	0.10444	25441
372	25442	Lavandula angustifolia	z	16	5016	0	2	0	30	0	900	56.513	25.5	55.023	25.309	56.623	0.08151	25442
373	25475	Lavandula angustifolia	z	17	5017	1	0	0	5	0	25	61.73535354	25.32323232	59.22424242	25.17575758	61.75959596	0.034464646	25475
374	25476	Lavandula angustifolia	z	17	5017	1	0	0	10	0	100	61.821	25.365	59.226	25.154	61.753	-0.04902	25476
375	25477	Lavandula angustifolia	z	17	5017	1	0	0	15	0	225	61.73636364	25.33333333	59.16060606	25.14848485	61.66161616	-0.044818182	25477
376	25478	Lavandula angustifolia	z	17	5017	1	0	0	20	0	400	61.65252525	25.31919192	59.0979798	25.13232323	61.5979798	-0.038010101	25478
377	25479	Lavandula angustifolia	z	17	5017	1	0	0	25	0	625	61.31818182	25.32525253	58.88585859	25.13838384	61.36161616	0.035424242	25479
378	25480	Lavandula angustifolia	z	17	5017	1	0	0	30	0	900	61.14747475	25.3010101	58.65959596	25.14343434	61.05959596	-0.073111111	25480
379	25513	Lavandula angustifolia	z	16	5016	1	2	0	5	0	25	49.583	25.196	49.284	25.026	49.509	-0.05772	25513
380	25514	Lavandula angustifolia	z	16	5016	1	2	0	10	0	100	49.746	25.199	49.429	25.007	49.728	-0.04233	25514
381	25515	Lavandula angustifolia	z	16	5016	1	2	0	15	0	225	49.97373737	25.18989899	49.57474747	25	49.87474747	-0.090767677	25515
382	25516	Lavandula angustifolia	z	16	5016	1	2	0	20	0	400	50.07959184	25.19285714	49.71326531	25.00408163	50.02857143	-0.025295918	25516
383	25517	Lavandula angustifolia	z	16	5016	1	2	0	25	0	625	50.2030303	25.1959596	49.77070707	25.0020202	50.13131313	-0.078060606	25517
384	25518	Lavandula angustifolia	z	16	5016	1	2	0	30	0	900	50.303	25.181	49.868	25	50.268	-0.05836	25518
385	25551	Lavandula angustifolia	z	17	5017	2	0	0	5	0	25	48.59	25.093	48.361	24.9	48.371	-0.20197	25551
386	25552	Lavandula angustifolia	z	17	5017	2	0	0	10	0	100	48.721	25.095	48.535	24.9	48.623	-0.11848	25552
387	25553	Lavandula angustifolia	z	17	5017	2	0	0	15	0	225	48.885	25.089	48.695	24.9	48.795	-0.08515	25553
388	25554	Lavandula angustifolia	z	17	5017	2	0	0	20	0	400	49.006	25.093	48.808	24.9	48.922	-0.06716	25554
389	25555	Lavandula angustifolia	z	17	5017	2	0	0	25	0	625	49.106	25.09	48.887	24.9	49.069	-0.06999	25555
390	25556	Lavandula angustifolia	z	17	5017	2	0	0	30	0	900	49.229	25.099	48.932	24.9	49.132	-0.13764	25556
391	25589	Lavandula angustifolia	z	16	5016	2	2	0	5	0	25	51.857	24.9	51.535	24.758	52.316	0.44105	25589
392	25590	Lavandula angustifolia	z	16	5016	2	2	0	10	0	100	51.897	24.9	51.544	24.722	52.344	0.41212	25590
393	25591	Lavandula angustifolia	z	16	5016	2	2	0	15	0	225	51.914	24.9	51.635	24.733	52.435	0.50705	25591
394	25592	Lavandula angustifolia	z	16	5016	2	2	0	20	0	400	51.9	24.9	51.612	24.732	52.412	0.49276	25592
395	25593	Lavandula angustifolia	z	16	5016	2	2	0	25	0	625	52.018	24.9	51.627	24.73	52.427	0.39321	25593
396	25594	Lavandula angustifolia	z	16	5016	2	2	0	30	0	900	52.0030303	24.9	51.61111111	24.74343434	52.41111111	0.388636364	25594
397	25627	Lavandula angustifolia	z	17	5017	3	0	0	5	0	25	55.979	24.884	54.944	24.701	56.488	0.51812	25627
398	25628	Lavandula angustifolia	z	17	5017	3	0	0	10	0	100	55.901	24.898	54.934	24.7	56.468	0.58382	25628
399	25629	Lavandula angustifolia	z	17	5017	3	0	0	15	0	225	55.792	24.896	54.852	24.7	56.352	0.59196	25629
400	25630	Lavandula angustifolia	z	17	5017	3	0	0	20	0	400	55.69494949	24.8959596	54.74242424	24.7	56.24242424	0.554232323	25630
401	25631	Lavandula angustifolia	z	17	5017	3	0	0	25	0	625	55.59191919	24.89393939	54.63232323	24.7	56.13232323	0.521838384	25631
402	25632	Lavandula angustifolia	z	17	5017	3	0	0	30	0	900	55.52525253	24.85353535	54.54545455	24.7	56.04545455	0.481656566	25632
403	25665	Lavandula angustifolia	z	16	5016	3	2	0	5	0	25	51.974	24.713	51.744	24.6	52.547	0.5812	25665
404	25666	Lavandula angustifolia	z	16	5016	3	2	0	10	0	100	51.886	24.7	51.573	24.594	52.369	0.45879	25666
405	25667	Lavandula angustifolia	z	16	5016	3	2	0	15	0	225	51.769	24.705	51.523	24.593	52.308	0.51429	25667
406	25668	Lavandula angustifolia	z	16	5016	3	2	0	20	0	400	51.638	24.703	51.392	24.6	52.101	0.48416	25668
407	25669	Lavandula angustifolia	z	16	5016	3	2	0	25	0	625	51.687	24.7	51.366	24.593	52.066	0.40318	25669
408	25670	Lavandula angustifolia	z	16	5016	3	2	0	30	0	900	51.6	24.7	51.336	24.583	52.036	0.45328	25670
409	25703	Lavandula angustifolia	z	21	5021	0	0	0	5	0	25	46.639	24.507	46.736	24.419	46.736	0.10492	25703
410	25704	Lavandula angustifolia	z	21	5021	0	0	0	10	0	100	46.515	24.514	46.609	24.418	46.609	0.10573	25704
411	25705	Lavandula angustifolia	z	21	5021	0	0	0	15	0	225	46.456	24.54	46.477	24.418	46.477	0.03669	25705
412	25706	Lavandula angustifolia	z	21	5021	0	0	0	20	0	400	46.371	24.577	46.363	24.426	46.363	0.01111	25706
413	25707	Lavandula angustifolia	z	21	5021	0	0	0	25	0	625	46.267	24.596	46.319	24.466	46.319	0.07243	25707
414	25708	Lavandula angustifolia	z	21	5021	0	0	0	30	0	900	46.152	24.599	46.189	24.495	46.189	0.06133	25708
415	25722	Lavandula angustifolia	z	20	5020	0	1	0	5	0	25	44.90707071	24.7	45.08383838	24.58282828	45.18383838	0.235252525	25722
416	25723	Lavandula angustifolia	z	20	5020	0	1	0	10	0	100	44.92929293	24.7	45.1010101	24.5959596	45.2010101	0.229686869	25723
417	25724	Lavandula angustifolia	z	20	5020	0	1	0	15	0	225	45.034	24.7	45.13	24.599	45.23	0.1531	25724
418	25725	Lavandula angustifolia	z	20	5020	0	1	0	20	0	400	45.091	24.7	45.16	24.6	45.26	0.1252	25725
419	25726	Lavandula angustifolia	z	20	5020	0	1	0	25	0	625	45.179	24.702	45.267	24.6	45.367	0.14099	25726
420	25727	Lavandula angustifolia	z	20	5020	0	1	0	30	0	900	45.26	24.7	45.31	24.6	45.4	0.1016	25727
421	25760	Lavandula angustifolia	z	21	5021	1	0	0	5	0	25	45.302	24.894	45.41	24.702	45.423	0.15583	25760
422	25761	Lavandula angustifolia	z	21	5021	1	0	0	10	0	100	45.364	24.864	45.417	24.7	45.417	0.10049	25761
423	25762	Lavandula angustifolia	z	21	5021	1	0	0	15	0	225	45.377	24.868	45.408	24.7	45.411	0.07879	25762
424	25763	Lavandula angustifolia	z	21	5021	1	0	0	20	0	400	45.369	24.867	45.401	24.7	45.414	0.0801	25763
425	25764	Lavandula angustifolia	z	21	5021	1	0	0	25	0	625	45.38989899	24.87373737	45.44343434	24.7010101	45.44343434	0.100232323	25764
426	25765	Lavandula angustifolia	z	21	5021	1	0	0	30	0	900	45.49191919	24.89292929	45.53535354	24.70505051	45.53535354	0.087373737	25765
427	25779	Lavandula angustifolia	z	20	5020	1	1	0	5	0	25	46	24.9	46.245	24.799	46.245	0.26765	25779
428	25780	Lavandula angustifolia	z	20	5020	1	1	0	10	0	100	45.99	24.9	46.178	24.8	46.178	0.21266	25780
429	25781	Lavandula angustifolia	z	20	5020	1	1	0	15	0	225	45.97777778	24.9	46.09191919	24.8	46.09191919	0.141383838	25781
430	25782	Lavandula angustifolia	z	20	5020	1	1	0	20	0	400	45.914	24.9	45.994	24.8	45.994	0.11018	25782
431	25783	Lavandula angustifolia	z	20	5020	1	1	0	25	0	625	45.823	24.9	45.913	24.8	45.913	0.12261	25783
432	25784	Lavandula angustifolia	z	20	5020	1	1	0	30	0	900	45.758	24.9	45.864	24.8	45.864	0.14008	25784
433	25817	Lavandula angustifolia	z	21	5021	2	0	0	5	0	25	46.159	24.927	46.32	24.8	46.32	0.1814	25817
434	25818	Lavandula angustifolia	z	21	5021	2	0	0	10	0	100	46.079	24.937	46.169	24.8	46.169	0.11493	25818
435	25819	Lavandula angustifolia	z	21	5021	2	0	0	15	0	225	45.993	24.938	46.089	24.8	46.089	0.12333	25819
436	25820	Lavandula angustifolia	z	21	5021	2	0	0	20	0	400	45.942	24.92	46.047	24.8	46.047	0.13359	25820
437	25821	Lavandula angustifolia	z	21	5021	2	0	0	25	0	625	45.9030303	24.9040404	46.01818182	24.8	46.01818182	0.144606061	25821
438	25822	Lavandula angustifolia	z	21	5021	2	0	0	30	0	900	45.87878788	24.91717172	45.97474747	24.8	45.97474747	0.126717172	25822
439	25836	Lavandula angustifolia	z	20	5020	2	1	0	5	0	25	45.617	24.916	45.87	24.8	45.87	0.2869	25836
440	25837	Lavandula angustifolia	z	20	5020	2	1	0	10	0	100	45.607	24.903	45.86	24.8	45.86	0.2872	25837
441	25838	Lavandula angustifolia	z	20	5020	2	1	0	15	0	225	45.605	24.918	45.816	24.8	45.816	0.24652	25838
442	25839	Lavandula angustifolia	z	20	5020	2	1	0	20	0	400	45.602	24.902	45.752	24.8	45.752	0.18744	25839
443	25840	Lavandula angustifolia	z	20	5020	2	1	0	25	0	625	45.604	24.904	45.796	24.796	45.796	0.22812	25840
444	25841	Lavandula angustifolia	z	20	5020	2	1	0	30	0	900	45.609	24.902	45.769	24.8	45.769	0.19693	25841
445	25874	Lavandula angustifolia	z	21	5021	3	0	0	5	0	25	45.38	24.8	45.48	24.612	45.48	0.1456	25874
446	25875	Lavandula angustifolia	z	21	5021	3	0	0	10	0	100	45.374	24.8	45.499	24.607	45.499	0.17003	25875
447	25876	Lavandula angustifolia	z	21	5021	3	0	0	15	0	225	45.41717172	24.8	45.56161616	24.6	45.56161616	0.18759596	25876
448	25877	Lavandula angustifolia	z	21	5021	3	0	0	20	0	400	45.53636364	24.7989899	45.63131313	24.6	45.63131313	0.136010101	25877
449	25878	Lavandula angustifolia	z	21	5021	3	0	0	25	0	625	45.63939394	24.77979798	45.74343434	24.6	45.74343434	0.141737374	25878
450	25879	Lavandula angustifolia	z	21	5021	3	0	0	30	0	900	45.73737374	24.7959596	45.83939394	24.6	45.83939394	0.136838384	25879
451	25893	Lavandula angustifolia	z	20	5020	3	1	0	5	0	25	47.601	24.7	47.807	24.598	47.807	0.18179	25893
452	25894	Lavandula angustifolia	z	20	5020	3	1	0	10	0	100	47.706	24.702	47.929	24.6	47.929	0.19484	25894
453	25895	Lavandula angustifolia	z	20	5020	3	1	0	15	0	225	47.802	24.7	48.047	24.592	48.047	0.21262	25895
454	25896	Lavandula angustifolia	z	20	5020	3	1	0	20	0	400	47.936	24.7	48.141	24.563	48.141	0.16977	25896
455	25897	Lavandula angustifolia	z	20	5020	3	1	0	25	0	625	48.03535354	24.7	48.19393939	24.56767677	48.19393939	0.121767677	25897
456	25898	Lavandula angustifolia	z	20	5020	3	1	0	30	0	900	48.1	24.7	48.26565657	24.5969697	48.26565657	0.126686869	25898
