# Supplementary material for: Floral Humidity in Flowering Plants: A Preliminary Survey
Source: Front Plant Sci. 2020 Mar 6;11:249. doi: 10.3389/fpls.2020.00249 (PMC7068853; doi:10.3389/fpls.2020.00249)
Supplement: SUPPLEMENTARY FILE 2 — A zipped file containing floral humidity data collected by the robot arm transects as described in the main text. A word document within the zipped files explains the data formatting in detail. Datafiles themselves are in CSV format. [file Data_Sheet_2.zip › Floral humidity data/Flowers/Lavandula angustifolia Raw.csv]

	X.	Individual	Species	totIndividual	date	sample..	Sample.order	x.or.z.transect	xoffset	zoffset	Background.Humidity	Background.Temperature	Focal.Humidity	Focal.Temperature	Corrected.Focal.humidity	Change.in.RH.	block	BE	Tag	N
1	90858	13	Lavandula angustifolia	5013	2018-07-27-11-31-18	0	0	x	-30	0	55.5	26	54.2	26	55.2	-0.337	25082	First10	Here	1
2	90859	13	Lavandula angustifolia	5013	2018-07-27-11-31-20	0	0	x	-30	0	55.5	26	54.2	26	55.2	-0.337	25082	First10	Here	2
3	90860	13	Lavandula angustifolia	5013	2018-07-27-11-31-22	0	0	x	-30	0	55.5	26	54.1	26	55.1	-0.448	25082	First10	Here	3
4	90861	13	Lavandula angustifolia	5013	2018-07-27-11-31-25	0	0	x	-30	0	55.5	26	54.1	26	55.1	-0.448	25082	First10	Here	4
5	90862	13	Lavandula angustifolia	5013	2018-07-27-11-31-27	0	0	x	-30	0	55.5	26	54.1	26	55.1	-0.448	25082	First10	Here	5
6	90863	13	Lavandula angustifolia	5013	2018-07-27-11-31-29	0	0	x	-30	0	55.5	26	54.1	26	55.1	-0.448	25082	First10	Here	6
7	90864	13	Lavandula angustifolia	5013	2018-07-27-11-31-31	0	0	x	-30	0	55.4	26	54.1	26	55.1	-0.348	25082	First10	Here	7
8	90865	13	Lavandula angustifolia	5013	2018-07-27-11-31-33	0	0	x	-30	0	55.5	26	54.1	26	55.1	-0.448	25082	First10	Here	8
9	90866	13	Lavandula angustifolia	5013	2018-07-27-11-31-35	0	0	x	-30	0	55.5	26	54.2	26	55.2	-0.337	25082	First10	Here	9
10	90867	13	Lavandula angustifolia	5013	2018-07-27-11-31-37	0	0	x	-30	0	55.5	26	54.1	26	55.1	-0.448	25082	First10	Here	10
11	90868	13	Lavandula angustifolia	5013	2018-07-27-11-31-39	0	0	x	-30	0	55.5	26	54.2	26	55.2	-0.337	25082			11
12	90869	13	Lavandula angustifolia	5013	2018-07-27-11-31-41	0	0	x	-30	0	55.5	26	54.1	26	55.1	-0.448	25082			12
13	90870	13	Lavandula angustifolia	5013	2018-07-27-11-31-43	0	0	x	-30	0	55.5	26	54.1	26	55.1	-0.448	25082			13
14	90871	13	Lavandula angustifolia	5013	2018-07-27-11-31-45	0	0	x	-30	0	55.5	26	54.1	26	55.1	-0.448	25082			14
15	90872	13	Lavandula angustifolia	5013	2018-07-27-11-31-47	0	0	x	-30	0	55.5	26	54.1	26	55.1	-0.448	25082			15
16	90873	13	Lavandula angustifolia	5013	2018-07-27-11-31-49	0	0	x	-30	0	55.5	26	54.1	26	55.1	-0.448	25082			16
17	90874	13	Lavandula angustifolia	5013	2018-07-27-11-31-51	0	0	x	-30	0	55.5	26	54.1	26	55.1	-0.448	25082			17
18	90875	13	Lavandula angustifolia	5013	2018-07-27-11-31-53	0	0	x	-30	0	55.5	26	54.1	26	55.1	-0.448	25082			18
19	90876	13	Lavandula angustifolia	5013	2018-07-27-11-31-55	0	0	x	-30	0	55.4	26	54.1	26	55.1	-0.348	25082			19
20	90877	13	Lavandula angustifolia	5013	2018-07-27-11-31-57	0	0	x	-30	0	55.5	26	54.1	26	55.1	-0.448	25082			20
21	90878	13	Lavandula angustifolia	5013	2018-07-27-11-31-59	0	0	x	-30	0	55.5	26	54.1	26	55.1	-0.448	25082			21
22	90879	13	Lavandula angustifolia	5013	2018-07-27-11-32-01	0	0	x	-30	0	55.5	26	54.1	26	55.1	-0.448	25082			22
23	90880	13	Lavandula angustifolia	5013	2018-07-27-11-32-03	0	0	x	-30	0	55.5	26	54.1	26	55.1	-0.448	25082			23
24	90881	13	Lavandula angustifolia	5013	2018-07-27-11-32-05	0	0	x	-30	0	55.4	26	54.1	25.9	55.1	-0.348	25082			24
25	90882	13	Lavandula angustifolia	5013	2018-07-27-11-32-07	0	0	x	-30	0	55.4	26	54.2	26	55.2	-0.237	25082			25
26	90883	13	Lavandula angustifolia	5013	2018-07-27-11-32-09	0	0	x	-30	0	55.4	26	54.1	25.9	55.1	-0.348	25082			26
27	90884	13	Lavandula angustifolia	5013	2018-07-27-11-32-11	0	0	x	-30	0	55.4	26	54.2	26	55.2	-0.237	25082			27
28	90885	13	Lavandula angustifolia	5013	2018-07-27-11-32-13	0	0	x	-30	0	55.4	26	54.2	26	55.2	-0.237	25082			28
29	90886	13	Lavandula angustifolia	5013	2018-07-27-11-32-15	0	0	x	-30	0	55.4	26	54.1	25.9	55.1	-0.348	25082			29
30	90887	13	Lavandula angustifolia	5013	2018-07-27-11-32-17	0	0	x	-30	0	55.4	26	54.2	26	55.2	-0.237	25082			30
31	90888	13	Lavandula angustifolia	5013	2018-07-27-11-32-19	0	0	x	-30	0	55.4	26	54.1	26	55.1	-0.348	25082			31
32	90889	13	Lavandula angustifolia	5013	2018-07-27-11-32-21	0	0	x	-30	0	55.5	26	54.2	26	55.2	-0.337	25082			32
33	90890	13	Lavandula angustifolia	5013	2018-07-27-11-32-23	0	0	x	-30	0	55.4	26	54.1	26	55.1	-0.348	25082			33
34	90891	13	Lavandula angustifolia	5013	2018-07-27-11-32-25	0	0	x	-30	0	55.4	26	54.2	26	55.2	-0.237	25082			34
35	90892	13	Lavandula angustifolia	5013	2018-07-27-11-32-27	0	0	x	-30	0	55.4	26	54.2	26	55.2	-0.237	25082			35
36	90893	13	Lavandula angustifolia	5013	2018-07-27-11-32-29	0	0	x	-30	0	55.4	26	54.1	25.9	55.1	-0.348	25082			36
37	90894	13	Lavandula angustifolia	5013	2018-07-27-11-32-31	0	0	x	-30	0	55.4	26	54.2	26	55.2	-0.237	25082			37
38	90895	13	Lavandula angustifolia	5013	2018-07-27-11-32-33	0	0	x	-30	0	55.4	26	54.2	26	55.2	-0.237	25082			38
39	90896	13	Lavandula angustifolia	5013	2018-07-27-11-32-35	0	0	x	-30	0	55.4	26	54.1	25.9	55.1	-0.348	25082			39
40	90897	13	Lavandula angustifolia	5013	2018-07-27-11-32-37	0	0	x	-30	0	55.4	26	54.1	25.9	55.1	-0.348	25082			40
41	90898	13	Lavandula angustifolia	5013	2018-07-27-11-32-39	0	0	x	-30	0	55.4	26	54.1	25.9	55.1	-0.348	25082			41
42	90899	13	Lavandula angustifolia	5013	2018-07-27-11-32-41	0	0	x	-30	0	55.4	26	54.1	25.9	55.1	-0.348	25082			42
43	90900	13	Lavandula angustifolia	5013	2018-07-27-11-32-43	0	0	x	-30	0	55.4	26	54.1	25.9	55.1	-0.348	25082			43
44	90901	13	Lavandula angustifolia	5013	2018-07-27-11-32-45	0	0	x	-30	0	55.4	26	54.1	25.9	55.1	-0.348	25082			44
45	90902	13	Lavandula angustifolia	5013	2018-07-27-11-32-47	0	0	x	-30	0	55.4	26	54.2	26	55.2	-0.237	25082			45
46	90903	13	Lavandula angustifolia	5013	2018-07-27-11-32-49	0	0	x	-30	0	55.4	26	54.1	25.9	55.1	-0.348	25082			46
47	90904	13	Lavandula angustifolia	5013	2018-07-27-11-32-51	0	0	x	-30	0	55.4	26	54.1	25.9	55.1	-0.348	25082			47
48	90905	13	Lavandula angustifolia	5013	2018-07-27-11-32-53	0	0	x	-30	0	55.4	26	54.2	25.9	55.2	-0.237	25082			48
49	90906	13	Lavandula angustifolia	5013	2018-07-27-11-32-55	0	0	x	-30	0	55.4	26	54.1	25.9	55.1	-0.348	25082			49
50	90907	13	Lavandula angustifolia	5013	2018-07-27-11-32-57	0	0	x	-30	0	55.4	26	54.2	26	55.2	-0.237	25082			50
51	90908	13	Lavandula angustifolia	5013	2018-07-27-11-32-59	0	0	x	-30	0	55.4	26	54.2	25.9	55.2	-0.237	25082			51
52	90909	13	Lavandula angustifolia	5013	2018-07-27-11-33-01	0	0	x	-30	0	55.4	26	54.2	25.9	55.2	-0.237	25082			52
53	90910	13	Lavandula angustifolia	5013	2018-07-27-11-33-03	0	0	x	-30	0	55.4	26	54.1	25.9	55.1	-0.348	25082			53
54	90911	13	Lavandula angustifolia	5013	2018-07-27-11-33-05	0	0	x	-30	0	55.4	26	54.1	25.9	55.1	-0.348	25082			54
55	90912	13	Lavandula angustifolia	5013	2018-07-27-11-33-07	0	0	x	-30	0	55.4	26	54.1	25.9	55.1	-0.348	25082			55
56	90913	13	Lavandula angustifolia	5013	2018-07-27-11-33-09	0	0	x	-30	0	55.4	26	54.1	25.9	55.1	-0.348	25082			56
57	90914	13	Lavandula angustifolia	5013	2018-07-27-11-33-11	0	0	x	-30	0	55.4	26	54.2	25.9	55.2	-0.237	25082			57
58	90915	13	Lavandula angustifolia	5013	2018-07-27-11-33-13	0	0	x	-30	0	55.4	26	54.2	25.9	55.2	-0.237	25082			58
59	90916	13	Lavandula angustifolia	5013	2018-07-27-11-33-15	0	0	x	-30	0	55.4	26	54.2	25.9	55.2	-0.237	25082			59
60	90917	13	Lavandula angustifolia	5013	2018-07-27-11-33-17	0	0	x	-30	0	55.4	26	54.2	25.9	55.2	-0.237	25082			60
61	90918	13	Lavandula angustifolia	5013	2018-07-27-11-33-19	0	0	x	-30	0	55.4	26	54.2	25.9	55.2	-0.237	25082			61
62	90919	13	Lavandula angustifolia	5013	2018-07-27-11-33-21	0	0	x	-30	0	55.4	26	54.2	25.9	55.2	-0.237	25082			62
63	90920	13	Lavandula angustifolia	5013	2018-07-27-11-33-23	0	0	x	-30	0	55.4	26	54.2	25.9	55.2	-0.237	25082			63
64	90921	13	Lavandula angustifolia	5013	2018-07-27-11-33-25	0	0	x	-30	0	55.4	26	54.2	25.9	55.2	-0.237	25082			64
65	90922	13	Lavandula angustifolia	5013	2018-07-27-11-33-27	0	0	x	-30	0	55.4	26	54.2	25.9	55.2	-0.237	25082			65
66	90923	13	Lavandula angustifolia	5013	2018-07-27-11-33-29	0	0	x	-30	0	55.4	26	54.2	25.9	55.2	-0.237	25082			66
67	90924	13	Lavandula angustifolia	5013	2018-07-27-11-33-31	0	0	x	-30	0	55.4	26	54.1	25.9	55.1	-0.348	25082			67
68	90925	13	Lavandula angustifolia	5013	2018-07-27-11-33-33	0	0	x	-30	0	55.4	26	54.2	25.9	55.2	-0.237	25082			68
69	90926	13	Lavandula angustifolia	5013	2018-07-27-11-33-35	0	0	x	-30	0	55.4	26	54.2	25.9	55.2	-0.237	25082			69
70	90927	13	Lavandula angustifolia	5013	2018-07-27-11-33-37	0	0	x	-30	0	55.4	26	54.2	25.9	55.2	-0.237	25082			70
71	90928	13	Lavandula angustifolia	5013	2018-07-27-11-33-39	0	0	x	-30	0	55.4	26	54.2	25.9	55.2	-0.237	25082			71
72	90929	13	Lavandula angustifolia	5013	2018-07-27-11-33-41	0	0	x	-30	0	55.4	26	54.2	25.9	55.2	-0.237	25082			72
73	90930	13	Lavandula angustifolia	5013	2018-07-27-11-33-43	0	0	x	-30	0	55.4	26	54.2	25.9	55.2	-0.237	25082			73
74	90931	13	Lavandula angustifolia	5013	2018-07-27-11-33-45	0	0	x	-30	0	55.4	26	54.2	25.9	55.2	-0.237	25082			74
75	90932	13	Lavandula angustifolia	5013	2018-07-27-11-33-47	0	0	x	-30	0	55.4	26	54.2	25.9	55.2	-0.237	25082			75
76	90933	13	Lavandula angustifolia	5013	2018-07-27-11-33-49	0	0	x	-30	0	55.4	26	54.2	25.9	55.2	-0.237	25082			76
77	90934	13	Lavandula angustifolia	5013	2018-07-27-11-33-51	0	0	x	-30	0	55.4	26	54.2	25.9	55.2	-0.237	25082			77
78	90935	13	Lavandula angustifolia	5013	2018-07-27-11-33-53	0	0	x	-30	0	55.4	26	54.2	25.9	55.2	-0.237	25082			78
79	90936	13	Lavandula angustifolia	5013	2018-07-27-11-33-55	0	0	x	-30	0	55.4	26	54.2	25.9	55.2	-0.237	25082			79
80	90937	13	Lavandula angustifolia	5013	2018-07-27-11-33-57	0	0	x	-30	0	55.4	26	54.2	25.9	55.2	-0.237	25082			80
81	90938	13	Lavandula angustifolia	5013	2018-07-27-11-33-59	0	0	x	-30	0	55.4	25.9	54.2	25.9	55.2	-0.237	25082			81
82	90939	13	Lavandula angustifolia	5013	2018-07-27-11-34-01	0	0	x	-30	0	55.4	26	54.2	25.9	55.2	-0.237	25082			82
83	90940	13	Lavandula angustifolia	5013	2018-07-27-11-34-03	0	0	x	-30	0	55.4	26	54.2	25.9	55.2	-0.237	25082			83
84	90941	13	Lavandula angustifolia	5013	2018-07-27-11-34-05	0	0	x	-30	0	55.4	26	54.2	25.9	55.2	-0.237	25082			84
85	90942	13	Lavandula angustifolia	5013	2018-07-27-11-34-07	0	0	x	-30	0	55.4	26	54.2	25.9	55.2	-0.237	25082			85
86	90943	13	Lavandula angustifolia	5013	2018-07-27-11-34-09	0	0	x	-30	0	55.4	26	54.2	25.9	55.2	-0.237	25082			86
87	90944	13	Lavandula angustifolia	5013	2018-07-27-11-34-11	0	0	x	-30	0	55.4	26	54.2	25.9	55.2	-0.237	25082			87
88	90945	13	Lavandula angustifolia	5013	2018-07-27-11-34-13	0	0	x	-30	0	55.4	26	54.2	25.9	55.2	-0.237	25082			88
89	90946	13	Lavandula angustifolia	5013	2018-07-27-11-34-15	0	0	x	-30	0	55.4	26	54.2	25.9	55.2	-0.237	25082			89
90	90947	13	Lavandula angustifolia	5013	2018-07-27-11-34-17	0	0	x	-30	0	55.4	26	54.2	25.9	55.2	-0.237	25082			90
91	90948	13	Lavandula angustifolia	5013	2018-07-27-11-34-19	0	0	x	-30	0	55.4	26	54.2	25.9	55.2	-0.237	25082	Last10	Here	91
92	90949	13	Lavandula angustifolia	5013	2018-07-27-11-34-21	0	0	x	-30	0	55.4	26	54.2	25.8	55.2	-0.237	25082	Last10	Here	92
93	90950	13	Lavandula angustifolia	5013	2018-07-27-11-34-23	0	0	x	-30	0	55.4	25.9	54.2	25.9	55.2	-0.237	25082	Last10	Here	93
94	90951	13	Lavandula angustifolia	5013	2018-07-27-11-34-25	0	0	x	-30	0	55.4	26	54.2	25.9	55.2	-0.237	25082	Last10	Here	94
95	90952	13	Lavandula angustifolia	5013	2018-07-27-11-34-27	0	0	x	-30	0	55.4	26	54.2	25.9	55.2	-0.237	25082	Last10	Here	95
96	90953	13	Lavandula angustifolia	5013	2018-07-27-11-34-29	0	0	x	-30	0	55.4	26	54.2	25.9	55.2	-0.237	25082	Last10	Here	96
97	90954	13	Lavandula angustifolia	5013	2018-07-27-11-34-31	0	0	x	-30	0	55.4	26	54.2	25.9	55.2	-0.237	25082	Last10	Here	97
98	90955	13	Lavandula angustifolia	5013	2018-07-27-11-34-33	0	0	x	-30	0	55.4	26	54.2	25.9	55.2	-0.237	25082	Last10	Here	98
99	90956	13	Lavandula angustifolia	5013	2018-07-27-11-34-35	0	0	x	-30	0	55.4	26	54.2	25.9	55.2	-0.237	25082	Last10	Here	99
100	90957	13	Lavandula angustifolia	5013	2018-07-27-11-34-37	0	0	x	-30	0	55.4	26	54.2	25.9	55.2	-0.237	25082	Last10	Here	100
101	90958	13	Lavandula angustifolia	5013	2018-07-27-11-35-09	0	0	x	-25	0	55.4	26	54.2	25.8	55.2	-0.237	25083	First10	Here	1
102	90959	13	Lavandula angustifolia	5013	2018-07-27-11-35-11	0	0	x	-25	0	55.4	26	54.3	25.9	55.3	-0.127	25083	First10	Here	2
103	90960	13	Lavandula angustifolia	5013	2018-07-27-11-35-13	0	0	x	-25	0	55.4	26	54.2	25.9	55.2	-0.237	25083	First10	Here	3
104	90961	13	Lavandula angustifolia	5013	2018-07-27-11-35-15	0	0	x	-25	0	55.4	26	54.2	25.9	55.2	-0.237	25083	First10	Here	4
105	90962	13	Lavandula angustifolia	5013	2018-07-27-11-35-17	0	0	x	-25	0	55.5	26	54.2	25.9	55.2	-0.337	25083	First10	Here	5
106	90963	13	Lavandula angustifolia	5013	2018-07-27-11-35-19	0	0	x	-25	0	55.4	26	54.3	25.9	55.3	-0.127	25083	First10	Here	6
107	90964	13	Lavandula angustifolia	5013	2018-07-27-11-35-21	0	0	x	-25	0	55.4	26	54.3	25.9	55.3	-0.127	25083	First10	Here	7
108	90965	13	Lavandula angustifolia	5013	2018-07-27-11-35-23	0	0	x	-25	0	55.4	25.9	54.2	25.8	55.2	-0.237	25083	First10	Here	8
109	90966	13	Lavandula angustifolia	5013	2018-07-27-11-35-25	0	0	x	-25	0	55.4	26	54.3	25.9	55.3	-0.127	25083	First10	Here	9
110	90967	13	Lavandula angustifolia	5013	2018-07-27-11-35-27	0	0	x	-25	0	55.4	26	54.3	25.9	55.3	-0.127	25083	First10	Here	10
111	90968	13	Lavandula angustifolia	5013	2018-07-27-11-35-29	0	0	x	-25	0	55.4	26	54.3	25.9	55.3	-0.127	25083			11
112	90969	13	Lavandula angustifolia	5013	2018-07-27-11-35-31	0	0	x	-25	0	55.4	26	54.3	25.9	55.3	-0.127	25083			12
113	90970	13	Lavandula angustifolia	5013	2018-07-27-11-35-33	0	0	x	-25	0	55.4	25.9	54.3	25.9	55.3	-0.127	25083			13
114	90971	13	Lavandula angustifolia	5013	2018-07-27-11-35-35	0	0	x	-25	0	55.4	26	54.2	25.8	55.2	-0.237	25083			14
115	90972	13	Lavandula angustifolia	5013	2018-07-27-11-35-37	0	0	x	-25	0	55.4	26	54.3	25.9	55.3	-0.127	25083			15
116	90973	13	Lavandula angustifolia	5013	2018-07-27-11-35-39	0	0	x	-25	0	55.4	26	54.3	25.9	55.3	-0.127	25083			16
117	90974	13	Lavandula angustifolia	5013	2018-07-27-11-35-41	0	0	x	-25	0	55.4	26	54.3	25.9	55.3	-0.127	25083			17
118	90975	13	Lavandula angustifolia	5013	2018-07-27-11-35-43	0	0	x	-25	0	55.4	26	54.3	25.9	55.3	-0.127	25083			18
119	90976	13	Lavandula angustifolia	5013	2018-07-27-11-35-45	0	0	x	-25	0	55.4	26	54.2	25.8	55.2	-0.237	25083			19
120	90977	13	Lavandula angustifolia	5013	2018-07-27-11-35-47	0	0	x	-25	0	55.4	26	54.2	25.8	55.2	-0.237	25083			20
121	90978	13	Lavandula angustifolia	5013	2018-07-27-11-35-49	0	0	x	-25	0	55.4	26	54.2	25.8	55.2	-0.237	25083			21
122	90979	13	Lavandula angustifolia	5013	2018-07-27-11-35-51	0	0	x	-25	0	55.4	26	54.3	25.9	55.3	-0.127	25083			22
123	90980	13	Lavandula angustifolia	5013	2018-07-27-11-35-53	0	0	x	-25	0	55.4	25.9	54.3	25.9	55.3	-0.127	25083			23
124	90981	13	Lavandula angustifolia	5013	2018-07-27-11-35-55	0	0	x	-25	0	55.4	26	54.3	25.9	55.3	-0.127	25083			24
125	90982	13	Lavandula angustifolia	5013	2018-07-27-11-35-57	0	0	x	-25	0	55.4	26	54.2	25.9	55.2	-0.237	25083			25
126	90983	13	Lavandula angustifolia	5013	2018-07-27-11-35-59	0	0	x	-25	0	55.4	26	54.3	25.9	55.3	-0.127	25083			26
127	90984	13	Lavandula angustifolia	5013	2018-07-27-11-36-01	0	0	x	-25	0	55.4	26	54.3	25.9	55.3	-0.127	25083			27
128	90985	13	Lavandula angustifolia	5013	2018-07-27-11-36-03	0	0	x	-25	0	55.4	26	54.3	25.9	55.3	-0.127	25083			28
129	90986	13	Lavandula angustifolia	5013	2018-07-27-11-36-05	0	0	x	-25	0	55.4	26	54.3	25.9	55.3	-0.127	25083			29
130	90987	13	Lavandula angustifolia	5013	2018-07-27-11-36-07	0	0	x	-25	0	55.4	26	54.2	25.8	55.2	-0.237	25083			30
131	90988	13	Lavandula angustifolia	5013	2018-07-27-11-36-09	0	0	x	-25	0	55.4	25.9	54.3	25.9	55.3	-0.127	25083			31
132	90989	13	Lavandula angustifolia	5013	2018-07-27-11-36-11	0	0	x	-25	0	55.4	26	54.2	25.8	55.2	-0.237	25083			32
133	90990	13	Lavandula angustifolia	5013	2018-07-27-11-36-13	0	0	x	-25	0	55.4	26	54.2	25.8	55.2	-0.237	25083			33
134	90991	13	Lavandula angustifolia	5013	2018-07-27-11-36-15	0	0	x	-25	0	55.4	25.9	54.3	25.9	55.3	-0.127	25083			34
135	90992	13	Lavandula angustifolia	5013	2018-07-27-11-36-17	0	0	x	-25	0	55.4	26	54.3	25.9	55.3	-0.127	25083			35
136	90993	13	Lavandula angustifolia	5013	2018-07-27-11-36-19	0	0	x	-25	0	55.5	26	54.3	25.9	55.3	-0.227	25083			36
137	90994	13	Lavandula angustifolia	5013	2018-07-27-11-36-21	0	0	x	-25	0	55.5	26	54.3	25.9	55.3	-0.227	25083			37
138	90995	13	Lavandula angustifolia	5013	2018-07-27-11-36-23	0	0	x	-25	0	55.4	25.9	54.3	25.9	55.3	-0.127	25083			38
139	90996	13	Lavandula angustifolia	5013	2018-07-27-11-36-25	0	0	x	-25	0	55.4	25.9	54.2	25.9	55.2	-0.237	25083			39
140	90997	13	Lavandula angustifolia	5013	2018-07-27-11-36-27	0	0	x	-25	0	55.4	25.9	54.3	25.9	55.3	-0.127	25083			40
141	90998	13	Lavandula angustifolia	5013	2018-07-27-11-36-29	0	0	x	-25	0	55.4	25.9	54.3	25.9	55.3	-0.127	25083			41
142	90999	13	Lavandula angustifolia	5013	2018-07-27-11-36-31	0	0	x	-25	0	55.4	25.9	54.2	25.9	55.2	-0.237	25083			42
143	91000	13	Lavandula angustifolia	5013	2018-07-27-11-36-33	0	0	x	-25	0	55.4	26	54.2	25.8	55.2	-0.237	25083			43
144	91001	13	Lavandula angustifolia	5013	2018-07-27-11-36-35	0	0	x	-25	0	55.4	26	54.2	25.8	55.2	-0.237	25083			44
145	91002	13	Lavandula angustifolia	5013	2018-07-27-11-36-37	0	0	x	-25	0	55.4	25.9	54.2	25.8	55.2	-0.237	25083			45
146	91003	13	Lavandula angustifolia	5013	2018-07-27-11-36-40	0	0	x	-25	0	55.4	25.9	54.3	25.9	55.3	-0.127	25083			46
147	91004	13	Lavandula angustifolia	5013	2018-07-27-11-36-42	0	0	x	-25	0	55.4	25.9	54.3	25.9	55.3	-0.127	25083			47
148	91005	13	Lavandula angustifolia	5013	2018-07-27-11-36-44	0	0	x	-25	0	55.4	25.9	54.3	25.9	55.3	-0.127	25083			48
149	91006	13	Lavandula angustifolia	5013	2018-07-27-11-36-46	0	0	x	-25	0	55.4	26	54.2	25.8	55.2	-0.237	25083			49
150	91007	13	Lavandula angustifolia	5013	2018-07-27-11-36-48	0	0	x	-25	0	55.4	25.9	54.2	25.8	55.2	-0.237	25083			50
151	91008	13	Lavandula angustifolia	5013	2018-07-27-11-36-50	0	0	x	-25	0	55.4	25.9	54.2	25.8	55.2	-0.237	25083			51
152	91009	13	Lavandula angustifolia	5013	2018-07-27-11-36-52	0	0	x	-25	0	55.4	25.9	54.3	25.9	55.3	-0.127	25083			52
153	91010	13	Lavandula angustifolia	5013	2018-07-27-11-36-54	0	0	x	-25	0	55.4	25.9	54.2	25.8	55.2	-0.237	25083			53
154	91011	13	Lavandula angustifolia	5013	2018-07-27-11-36-56	0	0	x	-25	0	55.4	25.9	54.2	25.8	55.2	-0.237	25083			54
155	91012	13	Lavandula angustifolia	5013	2018-07-27-11-36-58	0	0	x	-25	0	55.4	25.9	54.3	25.9	55.3	-0.127	25083			55
156	91013	13	Lavandula angustifolia	5013	2018-07-27-11-37-00	0	0	x	-25	0	55.4	25.9	54.2	25.9	55.2	-0.237	25083			56
157	91014	13	Lavandula angustifolia	5013	2018-07-27-11-37-02	0	0	x	-25	0	55.4	25.9	54.2	25.8	55.2	-0.237	25083			57
158	91015	13	Lavandula angustifolia	5013	2018-07-27-11-37-04	0	0	x	-25	0	55.4	25.9	54.2	25.8	55.2	-0.237	25083			58
159	91016	13	Lavandula angustifolia	5013	2018-07-27-11-37-06	0	0	x	-25	0	55.4	25.9	54.2	25.8	55.2	-0.237	25083			59
160	91017	13	Lavandula angustifolia	5013	2018-07-27-11-37-08	0	0	x	-25	0	55.4	25.9	54.3	25.9	55.3	-0.127	25083			60
161	91018	13	Lavandula angustifolia	5013	2018-07-27-11-37-10	0	0	x	-25	0	55.4	25.9	54.3	25.9	55.3	-0.127	25083			61
162	91019	13	Lavandula angustifolia	5013	2018-07-27-11-37-12	0	0	x	-25	0	55.4	25.9	54.3	25.9	55.3	-0.127	25083			62
163	91020	13	Lavandula angustifolia	5013	2018-07-27-11-37-14	0	0	x	-25	0	55.3	25.9	54.2	25.8	55.2	-0.137	25083			63
164	91021	13	Lavandula angustifolia	5013	2018-07-27-11-37-16	0	0	x	-25	0	55.4	25.9	54.2	25.8	55.2	-0.237	25083			64
165	91022	13	Lavandula angustifolia	5013	2018-07-27-11-37-18	0	0	x	-25	0	55.4	25.9	54.2	25.8	55.2	-0.237	25083			65
166	91023	13	Lavandula angustifolia	5013	2018-07-27-11-37-20	0	0	x	-25	0	55.4	25.9	54.2	25.8	55.2	-0.237	25083			66
167	91024	13	Lavandula angustifolia	5013	2018-07-27-11-37-22	0	0	x	-25	0	55.4	25.9	54.2	25.8	55.2	-0.237	25083			67
168	91025	13	Lavandula angustifolia	5013	2018-07-27-11-37-24	0	0	x	-25	0	55.3	25.9	54.2	25.8	55.2	-0.137	25083			68
169	91026	13	Lavandula angustifolia	5013	2018-07-27-11-37-26	0	0	x	-25	0	55.4	25.9	54.2	25.8	55.2	-0.237	25083			69
170	91027	13	Lavandula angustifolia	5013	2018-07-27-11-37-28	0	0	x	-25	0	55.4	25.9	54.2	25.9	55.2	-0.237	25083			70
171	91028	13	Lavandula angustifolia	5013	2018-07-27-11-37-30	0	0	x	-25	0	55.4	25.9	54.2	25.8	55.2	-0.237	25083			71
172	91029	13	Lavandula angustifolia	5013	2018-07-27-11-37-32	0	0	x	-25	0	55.4	25.9	54.2	25.8	55.2	-0.237	25083			72
173	91030	13	Lavandula angustifolia	5013	2018-07-27-11-37-34	0	0	x	-25	0	55.4	25.9	54.2	25.8	55.2	-0.237	25083			73
174	91031	13	Lavandula angustifolia	5013	2018-07-27-11-37-36	0	0	x	-25	0	55.4	25.9	54.2	25.8	55.2	-0.237	25083			74
175	91032	13	Lavandula angustifolia	5013	2018-07-27-11-37-38	0	0	x	-25	0	55.4	25.9	54.2	25.8	55.2	-0.237	25083			75
176	91033	13	Lavandula angustifolia	5013	2018-07-27-11-37-40	0	0	x	-25	0	55.3	25.9	54.2	25.8	55.2	-0.137	25083			76
177	91034	13	Lavandula angustifolia	5013	2018-07-27-11-37-42	0	0	x	-25	0	55.4	25.9	54.2	25.9	55.2	-0.237	25083			77
178	91035	13	Lavandula angustifolia	5013	2018-07-27-11-37-44	0	0	x	-25	0	55.3	25.9	54.2	25.8	55.2	-0.137	25083			78
179	91036	13	Lavandula angustifolia	5013	2018-07-27-11-37-46	0	0	x	-25	0	55.4	25.9	54.2	25.8	55.2	-0.237	25083			79
180	91037	13	Lavandula angustifolia	5013	2018-07-27-11-37-48	0	0	x	-25	0	55.4	25.9	54.2	25.8	55.2	-0.237	25083			80
181	91038	13	Lavandula angustifolia	5013	2018-07-27-11-37-50	0	0	x	-25	0	55.4	25.9	54.2	25.8	55.2	-0.237	25083			81
182	91039	13	Lavandula angustifolia	5013	2018-07-27-11-37-52	0	0	x	-25	0	55.4	25.9	54.2	25.8	55.2	-0.237	25083			82
183	91040	13	Lavandula angustifolia	5013	2018-07-27-11-37-54	0	0	x	-25	0	55.3	25.9	54.2	25.8	55.2	-0.137	25083			83
184	91041	13	Lavandula angustifolia	5013	2018-07-27-11-37-56	0	0	x	-25	0	55.4	25.9	54.2	25.8	55.2	-0.237	25083			84
185	91042	13	Lavandula angustifolia	5013	2018-07-27-11-37-58	0	0	x	-25	0	55.4	25.9	54.2	25.8	55.2	-0.237	25083			85
186	91043	13	Lavandula angustifolia	5013	2018-07-27-11-38-00	0	0	x	-25	0	55.3	25.9	54.2	25.8	55.2	-0.137	25083			86
187	91044	13	Lavandula angustifolia	5013	2018-07-27-11-38-02	0	0	x	-25	0	55.4	25.9	54.2	25.8	55.2	-0.237	25083			87
188	91045	13	Lavandula angustifolia	5013	2018-07-27-11-38-04	0	0	x	-25	0	55.4	25.9	54.2	25.8	55.2	-0.237	25083			88
189	91046	13	Lavandula angustifolia	5013	2018-07-27-11-38-06	0	0	x	-25	0	55.3	25.9	54.2	25.8	55.2	-0.137	25083			89
190	91047	13	Lavandula angustifolia	5013	2018-07-27-11-38-08	0	0	x	-25	0	55.3	25.9	54.2	25.8	55.2	-0.137	25083			90
191	91048	13	Lavandula angustifolia	5013	2018-07-27-11-38-10	0	0	x	-25	0	55.3	25.9	54.2	25.8	55.2	-0.137	25083	Last10	Here	91
192	91049	13	Lavandula angustifolia	5013	2018-07-27-11-38-12	0	0	x	-25	0	55.3	25.9	54.2	25.8	55.2	-0.137	25083	Last10	Here	92
193	91050	13	Lavandula angustifolia	5013	2018-07-27-11-38-14	0	0	x	-25	0	55.3	25.9	54.2	25.8	55.2	-0.137	25083	Last10	Here	93
194	91051	13	Lavandula angustifolia	5013	2018-07-27-11-38-16	0	0	x	-25	0	55.3	25.9	54.2	25.8	55.2	-0.137	25083	Last10	Here	94
195	91052	13	Lavandula angustifolia	5013	2018-07-27-11-38-18	0	0	x	-25	0	55.3	25.9	54.2	25.8	55.2	-0.137	25083	Last10	Here	95
196	91053	13	Lavandula angustifolia	5013	2018-07-27-11-38-20	0	0	x	-25	0	55.3	25.9	54.2	25.8	55.2	-0.137	25083	Last10	Here	96
197	91054	13	Lavandula angustifolia	5013	2018-07-27-11-38-22	0	0	x	-25	0	55.3	25.9	54.2	25.8	55.2	-0.137	25083	Last10	Here	97
198	91055	13	Lavandula angustifolia	5013	2018-07-27-11-38-24	0	0	x	-25	0	55.3	25.9	54.2	25.8	55.2	-0.137	25083	Last10	Here	98
199	91056	13	Lavandula angustifolia	5013	2018-07-27-11-38-26	0	0	x	-25	0	55.3	25.9	54.2	25.8	55.2	-0.137	25083	Last10	Here	99
200	91057	13	Lavandula angustifolia	5013	2018-07-27-11-39-00	0	0	x	-20	0	55.4	25.9	54.2	25.8	55.2	-0.237	25084	First10	Here	1
201	91058	13	Lavandula angustifolia	5013	2018-07-27-11-39-02	0	0	x	-20	0	55.3	25.9	54.2	25.8	55.2	-0.137	25084	First10	Here	2
202	91059	13	Lavandula angustifolia	5013	2018-07-27-11-39-04	0	0	x	-20	0	55.4	25.9	54.2	25.8	55.2	-0.237	25084	First10	Here	3
203	91060	13	Lavandula angustifolia	5013	2018-07-27-11-39-06	0	0	x	-20	0	55.4	25.9	54.2	25.8	55.2	-0.237	25084	First10	Here	4
204	91061	13	Lavandula angustifolia	5013	2018-07-27-11-39-08	0	0	x	-20	0	55.4	25.9	54.2	25.8	55.2	-0.237	25084	First10	Here	5
205	91062	13	Lavandula angustifolia	5013	2018-07-27-11-39-10	0	0	x	-20	0	55.3	25.9	54.2	25.8	55.2	-0.137	25084	First10	Here	6
206	91063	13	Lavandula angustifolia	5013	2018-07-27-11-39-12	0	0	x	-20	0	55.4	25.9	54.2	25.8	55.2	-0.237	25084	First10	Here	7
207	91064	13	Lavandula angustifolia	5013	2018-07-27-11-39-14	0	0	x	-20	0	55.4	25.9	54.2	25.8	55.2	-0.237	25084	First10	Here	8
208	91065	13	Lavandula angustifolia	5013	2018-07-27-11-39-16	0	0	x	-20	0	55.4	25.9	54.2	25.8	55.2	-0.237	25084	First10	Here	9
209	91066	13	Lavandula angustifolia	5013	2018-07-27-11-39-18	0	0	x	-20	0	55.3	25.9	54.2	25.8	55.2	-0.137	25084	First10	Here	10
210	91067	13	Lavandula angustifolia	5013	2018-07-27-11-39-20	0	0	x	-20	0	55.4	25.9	54.2	25.8	55.2	-0.237	25084			11
211	91068	13	Lavandula angustifolia	5013	2018-07-27-11-39-22	0	0	x	-20	0	55.4	25.9	54.2	25.8	55.2	-0.237	25084			12
212	91069	13	Lavandula angustifolia	5013	2018-07-27-11-39-24	0	0	x	-20	0	55.3	25.9	54.2	25.8	55.2	-0.137	25084			13
213	91070	13	Lavandula angustifolia	5013	2018-07-27-11-39-26	0	0	x	-20	0	55.3	25.9	54.2	25.8	55.2	-0.137	25084			14
214	91071	13	Lavandula angustifolia	5013	2018-07-27-11-39-28	0	0	x	-20	0	55.3	25.9	54.2	25.8	55.2	-0.137	25084			15
215	91072	13	Lavandula angustifolia	5013	2018-07-27-11-39-30	0	0	x	-20	0	55.3	25.9	54.2	25.8	55.2	-0.137	25084			16
216	91073	13	Lavandula angustifolia	5013	2018-07-27-11-39-32	0	0	x	-20	0	55.3	25.9	54.2	25.8	55.2	-0.137	25084			17
217	91074	13	Lavandula angustifolia	5013	2018-07-27-11-39-34	0	0	x	-20	0	55.3	25.9	54.2	25.8	55.2	-0.137	25084			18
218	91075	13	Lavandula angustifolia	5013	2018-07-27-11-39-36	0	0	x	-20	0	55.3	25.9	54.2	25.8	55.2	-0.137	25084			19
219	91076	13	Lavandula angustifolia	5013	2018-07-27-11-39-38	0	0	x	-20	0	55.3	25.9	54.2	25.8	55.2	-0.137	25084			20
220	91077	13	Lavandula angustifolia	5013	2018-07-27-11-39-40	0	0	x	-20	0	55.3	25.9	54.2	25.8	55.2	-0.137	25084			21
221	91078	13	Lavandula angustifolia	5013	2018-07-27-11-39-42	0	0	x	-20	0	55.3	25.9	54.2	25.8	55.2	-0.137	25084			22
222	91079	13	Lavandula angustifolia	5013	2018-07-27-11-39-44	0	0	x	-20	0	55.3	25.9	54.2	25.8	55.2	-0.137	25084			23
223	91080	13	Lavandula angustifolia	5013	2018-07-27-11-39-46	0	0	x	-20	0	55.3	25.9	54.2	25.8	55.2	-0.137	25084			24
224	91081	13	Lavandula angustifolia	5013	2018-07-27-11-39-48	0	0	x	-20	0	55.3	25.9	54.2	25.8	55.2	-0.137	25084			25
225	91082	13	Lavandula angustifolia	5013	2018-07-27-11-39-50	0	0	x	-20	0	55.3	25.9	54.2	25.8	55.2	-0.137	25084			26
226	91083	13	Lavandula angustifolia	5013	2018-07-27-11-39-52	0	0	x	-20	0	55.3	25.9	54.2	25.8	55.2	-0.137	25084			27
227	91084	13	Lavandula angustifolia	5013	2018-07-27-11-39-54	0	0	x	-20	0	55.3	25.9	54.2	25.8	55.2	-0.137	25084			28
228	91085	13	Lavandula angustifolia	5013	2018-07-27-11-39-56	0	0	x	-20	0	55.3	25.9	54.2	25.8	55.2	-0.137	25084			29
229	91086	13	Lavandula angustifolia	5013	2018-07-27-11-39-58	0	0	x	-20	0	55.3	25.9	54.2	25.8	55.2	-0.137	25084			30
230	91087	13	Lavandula angustifolia	5013	2018-07-27-11-40-00	0	0	x	-20	0	55.3	25.9	54.2	25.8	55.2	-0.137	25084			31
231	91088	13	Lavandula angustifolia	5013	2018-07-27-11-40-02	0	0	x	-20	0	55.3	25.9	54.2	25.8	55.2	-0.137	25084			32
232	91089	13	Lavandula angustifolia	5013	2018-07-27-11-40-04	0	0	x	-20	0	55.3	25.9	54.2	25.8	55.2	-0.137	25084			33
233	91090	13	Lavandula angustifolia	5013	2018-07-27-11-40-06	0	0	x	-20	0	55.3	25.9	54.2	25.8	55.2	-0.137	25084			34
234	91091	13	Lavandula angustifolia	5013	2018-07-27-11-40-08	0	0	x	-20	0	55.3	25.9	54.2	25.8	55.2	-0.137	25084			35
235	91092	13	Lavandula angustifolia	5013	2018-07-27-11-40-10	0	0	x	-20	0	55.3	25.9	54.2	25.8	55.2	-0.137	25084			36
236	91093	13	Lavandula angustifolia	5013	2018-07-27-11-40-12	0	0	x	-20	0	55.3	25.9	54.2	25.8	55.2	-0.137	25084			37
237	91094	13	Lavandula angustifolia	5013	2018-07-27-11-40-14	0	0	x	-20	0	55.3	25.9	54.2	25.8	55.2	-0.137	25084			38
238	91095	13	Lavandula angustifolia	5013	2018-07-27-11-40-16	0	0	x	-20	0	55.3	25.9	54.2	25.8	55.2	-0.137	25084			39
239	91096	13	Lavandula angustifolia	5013	2018-07-27-11-40-18	0	0	x	-20	0	55.3	25.9	54.2	25.8	55.2	-0.137	25084			40
240	91097	13	Lavandula angustifolia	5013	2018-07-27-11-40-20	0	0	x	-20	0	55.3	25.9	54.2	25.8	55.2	-0.137	25084			41
241	91098	13	Lavandula angustifolia	5013	2018-07-27-11-40-22	0	0	x	-20	0	55.3	25.9	54.2	25.8	55.2	-0.137	25084			42
242	91099	13	Lavandula angustifolia	5013	2018-07-27-11-40-24	0	0	x	-20	0	55.3	25.9	54.2	25.8	55.2	-0.137	25084			43
243	91100	13	Lavandula angustifolia	5013	2018-07-27-11-40-26	0	0	x	-20	0	55.3	25.9	54.2	25.8	55.2	-0.137	25084			44
244	91101	13	Lavandula angustifolia	5013	2018-07-27-11-40-28	0	0	x	-20	0	55.3	25.9	54.2	25.8	55.2	-0.137	25084			45
245	91102	13	Lavandula angustifolia	5013	2018-07-27-11-40-30	0	0	x	-20	0	55.3	25.9	54.2	25.8	55.2	-0.137	25084			46
246	91103	13	Lavandula angustifolia	5013	2018-07-27-11-40-32	0	0	x	-20	0	55.3	25.9	54.2	25.8	55.2	-0.137	25084			47
247	91104	13	Lavandula angustifolia	5013	2018-07-27-11-40-34	0	0	x	-20	0	55.3	25.9	54.2	25.8	55.2	-0.137	25084			48
248	91105	13	Lavandula angustifolia	5013	2018-07-27-11-40-36	0	0	x	-20	0	55.3	25.9	54.2	25.8	55.2	-0.137	25084			49
249	91106	13	Lavandula angustifolia	5013	2018-07-27-11-40-38	0	0	x	-20	0	55.2	25.9	54.2	25.8	55.2	-0.037	25084			50
250	91107	13	Lavandula angustifolia	5013	2018-07-27-11-40-40	0	0	x	-20	0	55.2	25.9	54.2	25.8	55.2	-0.037	25084			51
251	91108	13	Lavandula angustifolia	5013	2018-07-27-11-40-42	0	0	x	-20	0	55.2	25.9	54.2	25.8	55.2	-0.037	25084			52
252	91109	13	Lavandula angustifolia	5013	2018-07-27-11-40-44	0	0	x	-20	0	55.2	25.9	54.2	25.8	55.2	-0.037	25084			53
253	91110	13	Lavandula angustifolia	5013	2018-07-27-11-40-46	0	0	x	-20	0	55.2	25.9	54.2	25.8	55.2	-0.037	25084			54
254	91111	13	Lavandula angustifolia	5013	2018-07-27-11-40-48	0	0	x	-20	0	55.2	25.9	54.2	25.8	55.2	-0.037	25084			55
255	91112	13	Lavandula angustifolia	5013	2018-07-27-11-40-50	0	0	x	-20	0	55.2	25.9	54.2	25.8	55.2	-0.037	25084			56
256	91113	13	Lavandula angustifolia	5013	2018-07-27-11-40-52	0	0	x	-20	0	55.2	25.9	54.2	25.8	55.2	-0.037	25084			57
257	91114	13	Lavandula angustifolia	5013	2018-07-27-11-40-54	0	0	x	-20	0	55.2	25.9	54.2	25.8	55.2	-0.037	25084			58
258	91115	13	Lavandula angustifolia	5013	2018-07-27-11-40-56	0	0	x	-20	0	55.2	25.9	54.2	25.8	55.2	-0.037	25084			59
259	91116	13	Lavandula angustifolia	5013	2018-07-27-11-40-58	0	0	x	-20	0	55.2	25.9	54.2	25.8	55.2	-0.037	25084			60
260	91117	13	Lavandula angustifolia	5013	2018-07-27-11-41-00	0	0	x	-20	0	55.2	25.9	54.2	25.8	55.2	-0.037	25084			61
261	91118	13	Lavandula angustifolia	5013	2018-07-27-11-41-02	0	0	x	-20	0	55.2	25.9	54.2	25.8	55.2	-0.037	25084			62
262	91119	13	Lavandula angustifolia	5013	2018-07-27-11-41-04	0	0	x	-20	0	55.2	25.9	54.2	25.8	55.2	-0.037	25084			63
263	91120	13	Lavandula angustifolia	5013	2018-07-27-11-41-06	0	0	x	-20	0	55.3	25.9	54.2	25.8	55.2	-0.137	25084			64
264	91121	13	Lavandula angustifolia	5013	2018-07-27-11-41-08	0	0	x	-20	0	55.2	25.9	54.2	25.8	55.2	-0.037	25084			65
265	91122	13	Lavandula angustifolia	5013	2018-07-27-11-41-10	0	0	x	-20	0	55.3	25.9	54.2	25.8	55.2	-0.137	25084			66
266	91123	13	Lavandula angustifolia	5013	2018-07-27-11-41-12	0	0	x	-20	0	55.2	25.9	54.2	25.8	55.2	-0.037	25084			67
267	91124	13	Lavandula angustifolia	5013	2018-07-27-11-41-14	0	0	x	-20	0	55.3	25.9	54.2	25.8	55.2	-0.137	25084			68
268	91125	13	Lavandula angustifolia	5013	2018-07-27-11-41-16	0	0	x	-20	0	55.3	25.9	54.2	25.8	55.2	-0.137	25084			69
269	91126	13	Lavandula angustifolia	5013	2018-07-27-11-41-18	0	0	x	-20	0	55.3	25.9	54.2	25.8	55.2	-0.137	25084			70
270	91127	13	Lavandula angustifolia	5013	2018-07-27-11-41-20	0	0	x	-20	0	55.3	25.9	54.2	25.8	55.2	-0.137	25084			71
271	91128	13	Lavandula angustifolia	5013	2018-07-27-11-41-22	0	0	x	-20	0	55.2	25.9	54.2	25.8	55.2	-0.037	25084			72
272	91129	13	Lavandula angustifolia	5013	2018-07-27-11-41-24	0	0	x	-20	0	55.2	25.9	54.2	25.8	55.2	-0.037	25084			73
273	91130	13	Lavandula angustifolia	5013	2018-07-27-11-41-26	0	0	x	-20	0	55.2	25.9	54.2	25.8	55.2	-0.037	25084			74
274	91131	13	Lavandula angustifolia	5013	2018-07-27-11-41-28	0	0	x	-20	0	55.2	25.9	54.2	25.8	55.2	-0.037	25084			75
275	91132	13	Lavandula angustifolia	5013	2018-07-27-11-41-30	0	0	x	-20	0	55.2	25.9	54.2	25.8	55.2	-0.037	25084			76
276	91133	13	Lavandula angustifolia	5013	2018-07-27-11-41-32	0	0	x	-20	0	55.2	25.9	54.2	25.8	55.2	-0.037	25084			77
277	91134	13	Lavandula angustifolia	5013	2018-07-27-11-41-34	0	0	x	-20	0	55.3	25.9	54.2	25.8	55.2	-0.137	25084			78
278	91135	13	Lavandula angustifolia	5013	2018-07-27-11-41-36	0	0	x	-20	0	55.2	25.9	54.2	25.8	55.2	-0.037	25084			79
279	91136	13	Lavandula angustifolia	5013	2018-07-27-11-41-38	0	0	x	-20	0	55.2	25.9	54.2	25.8	55.2	-0.037	25084			80
280	91137	13	Lavandula angustifolia	5013	2018-07-27-11-41-40	0	0	x	-20	0	55.2	25.9	54.2	25.8	55.2	-0.037	25084			81
281	91138	13	Lavandula angustifolia	5013	2018-07-27-11-41-42	0	0	x	-20	0	55.2	25.9	54.2	25.8	55.2	-0.037	25084			82
282	91139	13	Lavandula angustifolia	5013	2018-07-27-11-41-44	0	0	x	-20	0	55.2	25.9	54.2	25.8	55.2	-0.037	25084			83
283	91140	13	Lavandula angustifolia	5013	2018-07-27-11-41-46	0	0	x	-20	0	55.2	25.9	54.2	25.8	55.2	-0.037	25084			84
284	91141	13	Lavandula angustifolia	5013	2018-07-27-11-41-48	0	0	x	-20	0	55.2	25.9	54.2	25.8	55.2	-0.037	25084			85
285	91142	13	Lavandula angustifolia	5013	2018-07-27-11-41-50	0	0	x	-20	0	55.2	25.9	54.2	25.8	55.2	-0.037	25084			86
286	91143	13	Lavandula angustifolia	5013	2018-07-27-11-41-52	0	0	x	-20	0	55.2	25.9	54.2	25.8	55.2	-0.037	25084			87
287	91144	13	Lavandula angustifolia	5013	2018-07-27-11-41-55	0	0	x	-20	0	55.2	25.9	54.2	25.8	55.2	-0.037	25084			88
288	91145	13	Lavandula angustifolia	5013	2018-07-27-11-41-57	0	0	x	-20	0	55.2	25.9	54.2	25.8	55.2	-0.037	25084			89
289	91146	13	Lavandula angustifolia	5013	2018-07-27-11-41-59	0	0	x	-20	0	55.2	25.9	54.2	25.8	55.2	-0.037	25084			90
290	91147	13	Lavandula angustifolia	5013	2018-07-27-11-42-01	0	0	x	-20	0	55.2	25.9	54.2	25.8	55.2	-0.037	25084	Last10	Here	91
291	91148	13	Lavandula angustifolia	5013	2018-07-27-11-42-03	0	0	x	-20	0	55.2	25.9	54.2	25.8	55.2	-0.037	25084	Last10	Here	92
292	91149	13	Lavandula angustifolia	5013	2018-07-27-11-42-05	0	0	x	-20	0	55.2	25.9	54.2	25.8	55.2	-0.037	25084	Last10	Here	93
293	91150	13	Lavandula angustifolia	5013	2018-07-27-11-42-07	0	0	x	-20	0	55.2	25.9	54.2	25.8	55.2	-0.037	25084	Last10	Here	94
294	91151	13	Lavandula angustifolia	5013	2018-07-27-11-42-09	0	0	x	-20	0	55.2	25.9	54.2	25.8	55.2	-0.037	25084	Last10	Here	95
295	91152	13	Lavandula angustifolia	5013	2018-07-27-11-42-11	0	0	x	-20	0	55.2	25.9	54.2	25.8	55.2	-0.037	25084	Last10	Here	96
296	91153	13	Lavandula angustifolia	5013	2018-07-27-11-42-13	0	0	x	-20	0	55.2	25.9	54.2	25.8	55.2	-0.037	25084	Last10	Here	97
297	91154	13	Lavandula angustifolia	5013	2018-07-27-11-42-15	0	0	x	-20	0	55.2	25.9	54.3	25.8	55.3	0.073	25084	Last10	Here	98
298	91155	13	Lavandula angustifolia	5013	2018-07-27-11-42-17	0	0	x	-20	0	55.2	25.9	54.2	25.8	55.2	-0.037	25084	Last10	Here	99
299	91156	13	Lavandula angustifolia	5013	2018-07-27-11-42-51	0	0	x	-15	0	55.2	25.9	54.2	25.8	55.2	-0.037	25085	First10	Here	1
300	91157	13	Lavandula angustifolia	5013	2018-07-27-11-42-53	0	0	x	-15	0	55.2	25.9	54.3	25.8	55.3	0.073	25085	First10	Here	2
301	91158	13	Lavandula angustifolia	5013	2018-07-27-11-42-55	0	0	x	-15	0	55.2	25.9	54.3	25.8	55.3	0.073	25085	First10	Here	3
302	91159	13	Lavandula angustifolia	5013	2018-07-27-11-42-57	0	0	x	-15	0	55.2	25.9	54.2	25.8	55.2	-0.037	25085	First10	Here	4
303	91160	13	Lavandula angustifolia	5013	2018-07-27-11-42-59	0	0	x	-15	0	55.2	25.9	54.2	25.7	55.2	-0.037	25085	First10	Here	5
304	91161	13	Lavandula angustifolia	5013	2018-07-27-11-43-01	0	0	x	-15	0	55.2	25.9	54.3	25.8	55.3	0.073	25085	First10	Here	6
305	91162	13	Lavandula angustifolia	5013	2018-07-27-11-43-03	0	0	x	-15	0	55.2	25.9	54.3	25.8	55.3	0.073	25085	First10	Here	7
306	91163	13	Lavandula angustifolia	5013	2018-07-27-11-43-05	0	0	x	-15	0	55.2	25.9	54.3	25.8	55.3	0.073	25085	First10	Here	8
307	91164	13	Lavandula angustifolia	5013	2018-07-27-11-43-07	0	0	x	-15	0	55.2	25.9	54.2	25.7	55.2	-0.037	25085	First10	Here	9
308	91165	13	Lavandula angustifolia	5013	2018-07-27-11-43-09	0	0	x	-15	0	55.2	25.9	54.3	25.8	55.3	0.073	25085	First10	Here	10
309	91166	13	Lavandula angustifolia	5013	2018-07-27-11-43-11	0	0	x	-15	0	55.2	25.9	54.3	25.8	55.3	0.073	25085			11
310	91167	13	Lavandula angustifolia	5013	2018-07-27-11-43-13	0	0	x	-15	0	55.2	25.9	54.2	25.7	55.2	-0.037	25085			12
311	91168	13	Lavandula angustifolia	5013	2018-07-27-11-43-15	0	0	x	-15	0	55.2	25.9	54.2	25.8	55.2	-0.037	25085			13
312	91169	13	Lavandula angustifolia	5013	2018-07-27-11-43-17	0	0	x	-15	0	55.2	25.9	54.2	25.8	55.2	-0.037	25085			14
313	91170	13	Lavandula angustifolia	5013	2018-07-27-11-43-19	0	0	x	-15	0	55.2	25.9	54.3	25.8	55.3	0.073	25085			15
314	91171	13	Lavandula angustifolia	5013	2018-07-27-11-43-21	0	0	x	-15	0	55.2	25.9	54.2	25.8	55.2	-0.037	25085			16
315	91172	13	Lavandula angustifolia	5013	2018-07-27-11-43-23	0	0	x	-15	0	55.2	25.9	54.2	25.8	55.2	-0.037	25085			17
316	91173	13	Lavandula angustifolia	5013	2018-07-27-11-43-25	0	0	x	-15	0	55.2	25.9	54.2	25.7	55.2	-0.037	25085			18
317	91174	13	Lavandula angustifolia	5013	2018-07-27-11-43-27	0	0	x	-15	0	55.2	25.9	54.2	25.8	55.2	-0.037	25085			19
318	91175	13	Lavandula angustifolia	5013	2018-07-27-11-43-29	0	0	x	-15	0	55.2	25.9	54.2	25.8	55.2	-0.037	25085			20
319	91176	13	Lavandula angustifolia	5013	2018-07-27-11-43-31	0	0	x	-15	0	55.2	25.9	54.3	25.8	55.3	0.073	25085			21
320	91177	13	Lavandula angustifolia	5013	2018-07-27-11-43-33	0	0	x	-15	0	55.2	25.9	54.2	25.8	55.2	-0.037	25085			22
321	91178	13	Lavandula angustifolia	5013	2018-07-27-11-43-35	0	0	x	-15	0	55.2	25.9	54.2	25.7	55.2	-0.037	25085			23
322	91179	13	Lavandula angustifolia	5013	2018-07-27-11-43-37	0	0	x	-15	0	55.2	25.9	54.2	25.8	55.2	-0.037	25085			24
323	91180	13	Lavandula angustifolia	5013	2018-07-27-11-43-39	0	0	x	-15	0	55.2	25.9	54.2	25.8	55.2	-0.037	25085			25
324	91181	13	Lavandula angustifolia	5013	2018-07-27-11-43-41	0	0	x	-15	0	55.2	25.9	54.2	25.8	55.2	-0.037	25085			26
325	91182	13	Lavandula angustifolia	5013	2018-07-27-11-43-43	0	0	x	-15	0	55.2	25.9	54.2	25.8	55.2	-0.037	25085			27
326	91183	13	Lavandula angustifolia	5013	2018-07-27-11-43-45	0	0	x	-15	0	55.2	25.9	54.2	25.7	55.2	-0.037	25085			28
327	91184	13	Lavandula angustifolia	5013	2018-07-27-11-43-47	0	0	x	-15	0	55.2	25.9	54.2	25.7	55.2	-0.037	25085			29
328	91185	13	Lavandula angustifolia	5013	2018-07-27-11-43-49	0	0	x	-15	0	55.2	25.9	54.2	25.7	55.2	-0.037	25085			30
329	91186	13	Lavandula angustifolia	5013	2018-07-27-11-43-51	0	0	x	-15	0	55.2	25.9	54.2	25.8	55.2	-0.037	25085			31
330	91187	13	Lavandula angustifolia	5013	2018-07-27-11-43-53	0	0	x	-15	0	55.2	25.9	54.2	25.7	55.2	-0.037	25085			32
331	91188	13	Lavandula angustifolia	5013	2018-07-27-11-43-55	0	0	x	-15	0	55.2	25.9	54.2	25.8	55.2	-0.037	25085			33
332	91189	13	Lavandula angustifolia	5013	2018-07-27-11-43-57	0	0	x	-15	0	55.2	25.9	54.2	25.7	55.2	-0.037	25085			34
333	91190	13	Lavandula angustifolia	5013	2018-07-27-11-43-59	0	0	x	-15	0	55.2	25.9	54.2	25.8	55.2	-0.037	25085			35
334	91191	13	Lavandula angustifolia	5013	2018-07-27-11-44-01	0	0	x	-15	0	55.2	25.9	54.2	25.7	55.2	-0.037	25085			36
335	91192	13	Lavandula angustifolia	5013	2018-07-27-11-44-03	0	0	x	-15	0	55.2	25.9	54.3	25.8	55.3	0.073	25085			37
336	91193	13	Lavandula angustifolia	5013	2018-07-27-11-44-05	0	0	x	-15	0	55.2	25.9	54.2	25.7	55.2	-0.037	25085			38
337	91194	13	Lavandula angustifolia	5013	2018-07-27-11-44-07	0	0	x	-15	0	55.2	25.9	54.3	25.8	55.3	0.073	25085			39
338	91195	13	Lavandula angustifolia	5013	2018-07-27-11-44-09	0	0	x	-15	0	55.2	25.9	54.3	25.8	55.3	0.073	25085			40
339	91196	13	Lavandula angustifolia	5013	2018-07-27-11-44-11	0	0	x	-15	0	55.2	25.9	54.3	25.8	55.3	0.073	25085			41
340	91197	13	Lavandula angustifolia	5013	2018-07-27-11-44-13	0	0	x	-15	0	55.2	25.9	54.2	25.7	55.2	-0.037	25085			42
341	91198	13	Lavandula angustifolia	5013	2018-07-27-11-44-15	0	0	x	-15	0	55.2	25.9	54.2	25.7	55.2	-0.037	25085			43
342	91199	13	Lavandula angustifolia	5013	2018-07-27-11-44-17	0	0	x	-15	0	55.2	25.9	54.2	25.8	55.2	-0.037	25085			44
343	91200	13	Lavandula angustifolia	5013	2018-07-27-11-44-19	0	0	x	-15	0	55.2	25.9	54.3	25.8	55.3	0.073	25085			45
344	91201	13	Lavandula angustifolia	5013	2018-07-27-11-44-21	0	0	x	-15	0	55.2	25.9	54.2	25.8	55.2	-0.037	25085			46
345	91202	13	Lavandula angustifolia	5013	2018-07-27-11-44-23	0	0	x	-15	0	55.2	25.9	54.2	25.7	55.2	-0.037	25085			47
346	91203	13	Lavandula angustifolia	5013	2018-07-27-11-44-25	0	0	x	-15	0	55.2	25.9	54.2	25.8	55.2	-0.037	25085			48
347	91204	13	Lavandula angustifolia	5013	2018-07-27-11-44-27	0	0	x	-15	0	55.2	25.9	54.2	25.8	55.2	-0.037	25085			49
348	91205	13	Lavandula angustifolia	5013	2018-07-27-11-44-29	0	0	x	-15	0	55.2	25.9	54.2	25.7	55.2	-0.037	25085			50
349	91206	13	Lavandula angustifolia	5013	2018-07-27-11-44-31	0	0	x	-15	0	55.2	25.9	54.3	25.8	55.3	0.073	25085			51
350	91207	13	Lavandula angustifolia	5013	2018-07-27-11-44-33	0	0	x	-15	0	55.2	25.9	54.2	25.7	55.2	-0.037	25085			52
351	91208	13	Lavandula angustifolia	5013	2018-07-27-11-44-35	0	0	x	-15	0	55.2	25.9	54.2	25.8	55.2	-0.037	25085			53
352	91209	13	Lavandula angustifolia	5013	2018-07-27-11-44-37	0	0	x	-15	0	55.2	25.9	54.2	25.7	55.2	-0.037	25085			54
353	91210	13	Lavandula angustifolia	5013	2018-07-27-11-44-39	0	0	x	-15	0	55.2	25.9	54.2	25.8	55.2	-0.037	25085			55
354	91211	13	Lavandula angustifolia	5013	2018-07-27-11-44-41	0	0	x	-15	0	55.2	25.9	54.2	25.8	55.2	-0.037	25085			56
355	91212	13	Lavandula angustifolia	5013	2018-07-27-11-44-43	0	0	x	-15	0	55.2	25.9	54.2	25.8	55.2	-0.037	25085			57
356	91213	13	Lavandula angustifolia	5013	2018-07-27-11-44-45	0	0	x	-15	0	55.2	25.9	54.2	25.7	55.2	-0.037	25085			58
357	91214	13	Lavandula angustifolia	5013	2018-07-27-11-44-47	0	0	x	-15	0	55.2	25.9	54.2	25.8	55.2	-0.037	25085			59
358	91215	13	Lavandula angustifolia	5013	2018-07-27-11-44-49	0	0	x	-15	0	55.2	25.9	54.2	25.7	55.2	-0.037	25085			60
359	91216	13	Lavandula angustifolia	5013	2018-07-27-11-44-51	0	0	x	-15	0	55.2	25.9	54.2	25.8	55.2	-0.037	25085			61
360	91217	13	Lavandula angustifolia	5013	2018-07-27-11-44-53	0	0	x	-15	0	55.2	25.9	54.2	25.7	55.2	-0.037	25085			62
361	91218	13	Lavandula angustifolia	5013	2018-07-27-11-44-55	0	0	x	-15	0	55.2	25.9	54.2	25.7	55.2	-0.037	25085			63
362	91219	13	Lavandula angustifolia	5013	2018-07-27-11-44-57	0	0	x	-15	0	55.2	25.9	54.2	25.8	55.2	-0.037	25085			64
363	91220	13	Lavandula angustifolia	5013	2018-07-27-11-44-59	0	0	x	-15	0	55.2	25.9	54.2	25.7	55.2	-0.037	25085			65
364	91221	13	Lavandula angustifolia	5013	2018-07-27-11-45-01	0	0	x	-15	0	55.2	25.9	54.2	25.8	55.2	-0.037	25085			66
365	91222	13	Lavandula angustifolia	5013	2018-07-27-11-45-03	0	0	x	-15	0	55.2	25.9	54.2	25.8	55.2	-0.037	25085			67
366	91223	13	Lavandula angustifolia	5013	2018-07-27-11-45-05	0	0	x	-15	0	55.2	25.9	54.2	25.7	55.2	-0.037	25085			68
367	91224	13	Lavandula angustifolia	5013	2018-07-27-11-45-07	0	0	x	-15	0	55.2	25.9	54.2	25.8	55.2	-0.037	25085			69
368	91225	13	Lavandula angustifolia	5013	2018-07-27-11-45-09	0	0	x	-15	0	55.2	25.9	54.2	25.8	55.2	-0.037	25085			70
369	91226	13	Lavandula angustifolia	5013	2018-07-27-11-45-11	0	0	x	-15	0	55.2	25.9	54.2	25.8	55.2	-0.037	25085			71
370	91227	13	Lavandula angustifolia	5013	2018-07-27-11-45-13	0	0	x	-15	0	55.2	25.9	54.2	25.8	55.2	-0.037	25085			72
371	91228	13	Lavandula angustifolia	5013	2018-07-27-11-45-15	0	0	x	-15	0	55.2	25.9	54.2	25.8	55.2	-0.037	25085			73
372	91229	13	Lavandula angustifolia	5013	2018-07-27-11-45-17	0	0	x	-15	0	55.2	25.9	54.2	25.8	55.2	-0.037	25085			74
373	91230	13	Lavandula angustifolia	5013	2018-07-27-11-45-19	0	0	x	-15	0	55.2	25.9	54.2	25.8	55.2	-0.037	25085			75
374	91231	13	Lavandula angustifolia	5013	2018-07-27-11-45-21	0	0	x	-15	0	55.2	25.9	54.2	25.8	55.2	-0.037	25085			76
375	91232	13	Lavandula angustifolia	5013	2018-07-27-11-45-23	0	0	x	-15	0	55.2	25.9	54.2	25.8	55.2	-0.037	25085			77
376	91233	13	Lavandula angustifolia	5013	2018-07-27-11-45-25	0	0	x	-15	0	55.2	25.9	54.2	25.7	55.2	-0.037	25085			78
377	91234	13	Lavandula angustifolia	5013	2018-07-27-11-45-27	0	0	x	-15	0	55.2	25.9	54.2	25.8	55.2	-0.037	25085			79
378	91235	13	Lavandula angustifolia	5013	2018-07-27-11-45-29	0	0	x	-15	0	55.2	25.9	54.2	25.7	55.2	-0.037	25085			80
379	91236	13	Lavandula angustifolia	5013	2018-07-27-11-45-31	0	0	x	-15	0	55.2	25.9	54.2	25.8	55.2	-0.037	25085			81
380	91237	13	Lavandula angustifolia	5013	2018-07-27-11-45-33	0	0	x	-15	0	55.2	25.9	54.2	25.7	55.2	-0.037	25085			82
381	91238	13	Lavandula angustifolia	5013	2018-07-27-11-45-35	0	0	x	-15	0	55.2	25.9	54.2	25.8	55.2	-0.037	25085			83
382	91239	13	Lavandula angustifolia	5013	2018-07-27-11-45-37	0	0	x	-15	0	55.2	25.9	54.2	25.7	55.2	-0.037	25085			84
383	91240	13	Lavandula angustifolia	5013	2018-07-27-11-45-39	0	0	x	-15	0	55.2	25.9	54.2	25.8	55.2	-0.037	25085			85
384	91241	13	Lavandula angustifolia	5013	2018-07-27-11-45-41	0	0	x	-15	0	55.2	25.9	54.2	25.7	55.2	-0.037	25085			86
385	91242	13	Lavandula angustifolia	5013	2018-07-27-11-45-43	0	0	x	-15	0	55.2	25.9	54.2	25.8	55.2	-0.037	25085			87
386	91243	13	Lavandula angustifolia	5013	2018-07-27-11-45-45	0	0	x	-15	0	55.2	25.9	54.2	25.8	55.2	-0.037	25085			88
387	91244	13	Lavandula angustifolia	5013	2018-07-27-11-45-47	0	0	x	-15	0	55.2	25.9	54.2	25.8	55.2	-0.037	25085			89
388	91245	13	Lavandula angustifolia	5013	2018-07-27-11-45-49	0	0	x	-15	0	55.2	25.9	54.2	25.7	55.2	-0.037	25085			90
389	91246	13	Lavandula angustifolia	5013	2018-07-27-11-45-51	0	0	x	-15	0	55.2	25.9	54.2	25.8	55.2	-0.037	25085	Last10	Here	91
390	91247	13	Lavandula angustifolia	5013	2018-07-27-11-45-53	0	0	x	-15	0	55.2	25.9	54.3	25.8	55.3	0.073	25085	Last10	Here	92
391	91248	13	Lavandula angustifolia	5013	2018-07-27-11-45-55	0	0	x	-15	0	55.2	25.9	54.3	25.8	55.3	0.073	25085	Last10	Here	93
392	91249	13	Lavandula angustifolia	5013	2018-07-27-11-45-57	0	0	x	-15	0	55.2	25.9	54.2	25.8	55.2	-0.037	25085	Last10	Here	94
393	91250	13	Lavandula angustifolia	5013	2018-07-27-11-45-59	0	0	x	-15	0	55.2	25.9	54.2	25.8	55.2	-0.037	25085	Last10	Here	95
394	91251	13	Lavandula angustifolia	5013	2018-07-27-11-46-01	0	0	x	-15	0	55.2	25.9	54.2	25.7	55.2	-0.037	25085	Last10	Here	96
395	91252	13	Lavandula angustifolia	5013	2018-07-27-11-46-03	0	0	x	-15	0	55.2	25.9	54.2	25.7	55.2	-0.037	25085	Last10	Here	97
396	91253	13	Lavandula angustifolia	5013	2018-07-27-11-46-05	0	0	x	-15	0	55.1	25.9	54.3	25.8	55.3	0.173	25085	Last10	Here	98
397	91254	13	Lavandula angustifolia	5013	2018-07-27-11-46-07	0	0	x	-15	0	55.2	25.9	54.2	25.7	55.2	-0.037	25085	Last10	Here	99
398	91255	13	Lavandula angustifolia	5013	2018-07-27-11-46-41	0	0	x	-10	0	55.2	25.9	54.2	25.8	55.2	-0.037	25086	First10	Here	1
399	91256	13	Lavandula angustifolia	5013	2018-07-27-11-46-43	0	0	x	-10	0	55.2	25.9	54.2	25.8	55.2	-0.037	25086	First10	Here	2
400	91257	13	Lavandula angustifolia	5013	2018-07-27-11-46-45	0	0	x	-10	0	55.2	25.9	54.2	25.8	55.2	-0.037	25086	First10	Here	3
401	91258	13	Lavandula angustifolia	5013	2018-07-27-11-46-47	0	0	x	-10	0	55.2	25.9	54.2	25.8	55.2	-0.037	25086	First10	Here	4
402	91259	13	Lavandula angustifolia	5013	2018-07-27-11-46-49	0	0	x	-10	0	55.1	25.8	54.2	25.7	55.2	0.063	25086	First10	Here	5
403	91260	13	Lavandula angustifolia	5013	2018-07-27-11-46-51	0	0	x	-10	0	55.2	25.9	54.2	25.7	55.2	-0.037	25086	First10	Here	6
404	91261	13	Lavandula angustifolia	5013	2018-07-27-11-46-53	0	0	x	-10	0	55.2	25.9	54.1	25.7	55.1	-0.148	25086	First10	Here	7
405	91262	13	Lavandula angustifolia	5013	2018-07-27-11-46-55	0	0	x	-10	0	55.2	25.9	54.2	25.7	55.2	-0.037	25086	First10	Here	8
406	91263	13	Lavandula angustifolia	5013	2018-07-27-11-46-57	0	0	x	-10	0	55.2	25.9	54.2	25.8	55.2	-0.037	25086	First10	Here	9
407	91264	13	Lavandula angustifolia	5013	2018-07-27-11-46-59	0	0	x	-10	0	55.2	25.9	54.2	25.7	55.2	-0.037	25086	First10	Here	10
408	91265	13	Lavandula angustifolia	5013	2018-07-27-11-47-01	0	0	x	-10	0	55.2	25.9	54.2	25.8	55.2	-0.037	25086			11
409	91266	13	Lavandula angustifolia	5013	2018-07-27-11-47-03	0	0	x	-10	0	55.2	25.9	54.2	25.7	55.2	-0.037	25086			12
410	91267	13	Lavandula angustifolia	5013	2018-07-27-11-47-05	0	0	x	-10	0	55.2	25.9	54.2	25.8	55.2	-0.037	25086			13
411	91268	13	Lavandula angustifolia	5013	2018-07-27-11-47-07	0	0	x	-10	0	55.2	25.9	54.2	25.8	55.2	-0.037	25086			14
412	91269	13	Lavandula angustifolia	5013	2018-07-27-11-47-09	0	0	x	-10	0	55.2	25.9	54.1	25.7	55.1	-0.148	25086			15
413	91270	13	Lavandula angustifolia	5013	2018-07-27-11-47-12	0	0	x	-10	0	55.2	25.9	54.2	25.8	55.2	-0.037	25086			16
414	91271	13	Lavandula angustifolia	5013	2018-07-27-11-47-14	0	0	x	-10	0	55.2	25.9	54.3	25.8	55.3	0.073	25086			17
415	91272	13	Lavandula angustifolia	5013	2018-07-27-11-47-16	0	0	x	-10	0	55.2	25.9	54.3	25.8	55.3	0.073	25086			18
416	91273	13	Lavandula angustifolia	5013	2018-07-27-11-47-18	0	0	x	-10	0	55.2	25.9	54.3	25.8	55.3	0.073	25086			19
417	91274	13	Lavandula angustifolia	5013	2018-07-27-11-47-20	0	0	x	-10	0	55.2	25.9	54.3	25.7	55.3	0.073	25086			20
418	91275	13	Lavandula angustifolia	5013	2018-07-27-11-47-22	0	0	x	-10	0	55.2	25.9	54.2	25.7	55.2	-0.037	25086			21
419	91276	13	Lavandula angustifolia	5013	2018-07-27-11-47-24	0	0	x	-10	0	55.2	25.9	54.2	25.7	55.2	-0.037	25086			22
420	91277	13	Lavandula angustifolia	5013	2018-07-27-11-47-26	0	0	x	-10	0	55.2	25.9	54.2	25.7	55.2	-0.037	25086			23
421	91278	13	Lavandula angustifolia	5013	2018-07-27-11-47-28	0	0	x	-10	0	55.2	25.9	54.2	25.7	55.2	-0.037	25086			24
422	91279	13	Lavandula angustifolia	5013	2018-07-27-11-47-30	0	0	x	-10	0	55.2	25.9	54.2	25.7	55.2	-0.037	25086			25
423	91280	13	Lavandula angustifolia	5013	2018-07-27-11-47-32	0	0	x	-10	0	55.2	25.9	54.2	25.7	55.2	-0.037	25086			26
424	91281	13	Lavandula angustifolia	5013	2018-07-27-11-47-34	0	0	x	-10	0	55.2	25.9	54.2	25.7	55.2	-0.037	25086			27
425	91282	13	Lavandula angustifolia	5013	2018-07-27-11-47-36	0	0	x	-10	0	55.2	25.9	54.2	25.8	55.2	-0.037	25086			28
426	91283	13	Lavandula angustifolia	5013	2018-07-27-11-47-38	0	0	x	-10	0	55.2	25.9	54.2	25.8	55.2	-0.037	25086			29
427	91284	13	Lavandula angustifolia	5013	2018-07-27-11-47-40	0	0	x	-10	0	55.2	25.9	54.2	25.7	55.2	-0.037	25086			30
428	91285	13	Lavandula angustifolia	5013	2018-07-27-11-47-42	0	0	x	-10	0	55.2	25.9	54.2	25.7	55.2	-0.037	25086			31
429	91286	13	Lavandula angustifolia	5013	2018-07-27-11-47-44	0	0	x	-10	0	55.2	25.9	54.2	25.8	55.2	-0.037	25086			32
430	91287	13	Lavandula angustifolia	5013	2018-07-27-11-47-46	0	0	x	-10	0	55.2	25.9	54.2	25.7	55.2	-0.037	25086			33
431	91288	13	Lavandula angustifolia	5013	2018-07-27-11-47-48	0	0	x	-10	0	55.2	25.9	54.2	25.8	55.2	-0.037	25086			34
432	91289	13	Lavandula angustifolia	5013	2018-07-27-11-47-50	0	0	x	-10	0	55.2	25.9	54.2	25.7	55.2	-0.037	25086			35
433	91290	13	Lavandula angustifolia	5013	2018-07-27-11-47-52	0	0	x	-10	0	55.2	25.9	54.2	25.7	55.2	-0.037	25086			36
434	91291	13	Lavandula angustifolia	5013	2018-07-27-11-47-54	0	0	x	-10	0	55.2	25.9	54.2	25.8	55.2	-0.037	25086			37
435	91292	13	Lavandula angustifolia	5013	2018-07-27-11-47-56	0	0	x	-10	0	55.2	25.9	54.2	25.7	55.2	-0.037	25086			38
436	91293	13	Lavandula angustifolia	5013	2018-07-27-11-47-58	0	0	x	-10	0	55.2	25.9	54.2	25.7	55.2	-0.037	25086			39
437	91294	13	Lavandula angustifolia	5013	2018-07-27-11-48-00	0	0	x	-10	0	55.2	25.9	54.2	25.8	55.2	-0.037	25086			40
438	91295	13	Lavandula angustifolia	5013	2018-07-27-11-48-02	0	0	x	-10	0	55.2	25.9	54.2	25.7	55.2	-0.037	25086			41
439	91296	13	Lavandula angustifolia	5013	2018-07-27-11-48-04	0	0	x	-10	0	55.2	25.9	54.2	25.8	55.2	-0.037	25086			42
440	91297	13	Lavandula angustifolia	5013	2018-07-27-11-48-06	0	0	x	-10	0	55.2	25.9	54.2	25.7	55.2	-0.037	25086			43
441	91298	13	Lavandula angustifolia	5013	2018-07-27-11-48-08	0	0	x	-10	0	55.2	25.9	54.2	25.8	55.2	-0.037	25086			44
442	91299	13	Lavandula angustifolia	5013	2018-07-27-11-48-10	0	0	x	-10	0	55.2	25.9	54.2	25.7	55.2	-0.037	25086			45
443	91300	13	Lavandula angustifolia	5013	2018-07-27-11-48-12	0	0	x	-10	0	55.2	25.9	54.1	25.7	55.1	-0.148	25086			46
444	91301	13	Lavandula angustifolia	5013	2018-07-27-11-48-14	0	0	x	-10	0	55.2	25.9	54.2	25.8	55.2	-0.037	25086			47
445	91302	13	Lavandula angustifolia	5013	2018-07-27-11-48-16	0	0	x	-10	0	55.2	25.9	54.1	25.7	55.1	-0.148	25086			48
446	91303	13	Lavandula angustifolia	5013	2018-07-27-11-48-18	0	0	x	-10	0	55.2	25.9	54.2	25.8	55.2	-0.037	25086			49
447	91304	13	Lavandula angustifolia	5013	2018-07-27-11-48-20	0	0	x	-10	0	55.2	25.9	54.2	25.8	55.2	-0.037	25086			50
448	91305	13	Lavandula angustifolia	5013	2018-07-27-11-48-22	0	0	x	-10	0	55.2	25.9	54.2	25.8	55.2	-0.037	25086			51
449	91306	13	Lavandula angustifolia	5013	2018-07-27-11-48-24	0	0	x	-10	0	55.2	25.9	54.2	25.7	55.2	-0.037	25086			52
450	91307	13	Lavandula angustifolia	5013	2018-07-27-11-48-26	0	0	x	-10	0	55.2	25.9	54.3	25.8	55.3	0.073	25086			53
451	91308	13	Lavandula angustifolia	5013	2018-07-27-11-48-28	0	0	x	-10	0	55.2	25.9	54.2	25.7	55.2	-0.037	25086			54
452	91309	13	Lavandula angustifolia	5013	2018-07-27-11-48-30	0	0	x	-10	0	55.2	25.9	54.3	25.8	55.3	0.073	25086			55
453	91310	13	Lavandula angustifolia	5013	2018-07-27-11-48-32	0	0	x	-10	0	55.2	25.9	54.3	25.7	55.3	0.073	25086			56
454	91311	13	Lavandula angustifolia	5013	2018-07-27-11-48-34	0	0	x	-10	0	55.2	25.9	54.4	25.8	55.4	0.184	25086			57
455	91312	13	Lavandula angustifolia	5013	2018-07-27-11-48-36	0	0	x	-10	0	55.2	25.9	54.4	25.7	55.4	0.184	25086			58
456	91313	13	Lavandula angustifolia	5013	2018-07-27-11-48-38	0	0	x	-10	0	55.2	25.9	54.5	25.8	55.5	0.294	25086			59
457	91314	13	Lavandula angustifolia	5013	2018-07-27-11-48-40	0	0	x	-10	0	55.2	25.9	54.5	25.8	55.5	0.294	25086			60
458	91315	13	Lavandula angustifolia	5013	2018-07-27-11-48-42	0	0	x	-10	0	55.2	25.9	54.5	25.8	55.5	0.294	25086			61
459	91316	13	Lavandula angustifolia	5013	2018-07-27-11-48-44	0	0	x	-10	0	55.1	25.8	54.5	25.8	55.5	0.394	25086			62
460	91317	13	Lavandula angustifolia	5013	2018-07-27-11-48-46	0	0	x	-10	0	55.1	25.8	54.4	25.7	55.4	0.284	25086			63
461	91318	13	Lavandula angustifolia	5013	2018-07-27-11-48-48	0	0	x	-10	0	55.2	25.9	54.5	25.7	55.5	0.294	25086			64
462	91319	13	Lavandula angustifolia	5013	2018-07-27-11-48-50	0	0	x	-10	0	55.2	25.9	54.6	25.8	55.6	0.405	25086			65
463	91320	13	Lavandula angustifolia	5013	2018-07-27-11-48-52	0	0	x	-10	0	55.2	25.9	54.5	25.8	55.5	0.294	25086			66
464	91321	13	Lavandula angustifolia	5013	2018-07-27-11-48-54	0	0	x	-10	0	55.2	25.9	54.4	25.7	55.4	0.184	25086			67
465	91322	13	Lavandula angustifolia	5013	2018-07-27-11-48-56	0	0	x	-10	0	55.2	25.9	54.4	25.8	55.4	0.184	25086			68
466	91323	13	Lavandula angustifolia	5013	2018-07-27-11-48-58	0	0	x	-10	0	55.2	25.9	54.4	25.8	55.4	0.184	25086			69
467	91324	13	Lavandula angustifolia	5013	2018-07-27-11-49-00	0	0	x	-10	0	55.2	25.9	54.3	25.7	55.3	0.073	25086			70
468	91325	13	Lavandula angustifolia	5013	2018-07-27-11-49-02	0	0	x	-10	0	55.2	25.9	54.3	25.7	55.3	0.073	25086			71
469	91326	13	Lavandula angustifolia	5013	2018-07-27-11-49-04	0	0	x	-10	0	55.2	25.9	54.2	25.7	55.2	-0.037	25086			72
470	91327	13	Lavandula angustifolia	5013	2018-07-27-11-49-06	0	0	x	-10	0	55.2	25.9	54.3	25.8	55.3	0.073	25086			73
471	91328	13	Lavandula angustifolia	5013	2018-07-27-11-49-08	0	0	x	-10	0	55.2	25.9	54.2	25.7	55.2	-0.037	25086			74
472	91329	13	Lavandula angustifolia	5013	2018-07-27-11-49-10	0	0	x	-10	0	55.2	25.9	54.3	25.8	55.3	0.073	25086			75
473	91330	13	Lavandula angustifolia	5013	2018-07-27-11-49-12	0	0	x	-10	0	55.2	25.9	54.2	25.7	55.2	-0.037	25086			76
474	91331	13	Lavandula angustifolia	5013	2018-07-27-11-49-14	0	0	x	-10	0	55.2	25.9	54.2	25.7	55.2	-0.037	25086			77
475	91332	13	Lavandula angustifolia	5013	2018-07-27-11-49-16	0	0	x	-10	0	55.2	25.9	54.2	25.7	55.2	-0.037	25086			78
476	91333	13	Lavandula angustifolia	5013	2018-07-27-11-49-18	0	0	x	-10	0	55.2	25.9	54.2	25.7	55.2	-0.037	25086			79
477	91334	13	Lavandula angustifolia	5013	2018-07-27-11-49-20	0	0	x	-10	0	55.2	25.9	54.2	25.7	55.2	-0.037	25086			80
478	91335	13	Lavandula angustifolia	5013	2018-07-27-11-49-22	0	0	x	-10	0	55.2	25.9	54.2	25.7	55.2	-0.037	25086			81
479	91336	13	Lavandula angustifolia	5013	2018-07-27-11-49-24	0	0	x	-10	0	55.2	25.9	54.2	25.7	55.2	-0.037	25086			82
480	91337	13	Lavandula angustifolia	5013	2018-07-27-11-49-26	0	0	x	-10	0	55.2	25.9	54.2	25.8	55.2	-0.037	25086			83
481	91338	13	Lavandula angustifolia	5013	2018-07-27-11-49-28	0	0	x	-10	0	55.2	25.9	54.1	25.7	55.1	-0.148	25086			84
482	91339	13	Lavandula angustifolia	5013	2018-07-27-11-49-30	0	0	x	-10	0	55.2	25.9	54.1	25.7	55.1	-0.148	25086			85
483	91340	13	Lavandula angustifolia	5013	2018-07-27-11-49-32	0	0	x	-10	0	55.2	25.9	54.1	25.7	55.1	-0.148	25086			86
484	91341	13	Lavandula angustifolia	5013	2018-07-27-11-49-34	0	0	x	-10	0	55.2	25.9	54.1	25.7	55.1	-0.148	25086			87
485	91342	13	Lavandula angustifolia	5013	2018-07-27-11-49-36	0	0	x	-10	0	55.2	25.9	54.2	25.8	55.2	-0.037	25086			88
486	91343	13	Lavandula angustifolia	5013	2018-07-27-11-49-38	0	0	x	-10	0	55.2	25.9	54.1	25.7	55.1	-0.148	25086			89
487	91344	13	Lavandula angustifolia	5013	2018-07-27-11-49-40	0	0	x	-10	0	55.2	25.9	54.2	25.8	55.2	-0.037	25086			90
488	91345	13	Lavandula angustifolia	5013	2018-07-27-11-49-42	0	0	x	-10	0	55.2	25.9	54.1	25.7	55.1	-0.148	25086	Last10	Here	91
489	91346	13	Lavandula angustifolia	5013	2018-07-27-11-49-44	0	0	x	-10	0	55.2	25.9	54.2	25.8	55.2	-0.037	25086	Last10	Here	92
490	91347	13	Lavandula angustifolia	5013	2018-07-27-11-49-46	0	0	x	-10	0	55.2	25.9	54.1	25.7	55.1	-0.148	25086	Last10	Here	93
491	91348	13	Lavandula angustifolia	5013	2018-07-27-11-49-48	0	0	x	-10	0	55.1	25.8	54.1	25.7	55.1	-0.048	25086	Last10	Here	94
492	91349	13	Lavandula angustifolia	5013	2018-07-27-11-49-50	0	0	x	-10	0	55.2	25.9	54.2	25.8	55.2	-0.037	25086	Last10	Here	95
493	91350	13	Lavandula angustifolia	5013	2018-07-27-11-49-52	0	0	x	-10	0	55.2	25.9	54.1	25.7	55.1	-0.148	25086	Last10	Here	96
494	91351	13	Lavandula angustifolia	5013	2018-07-27-11-49-54	0	0	x	-10	0	55.2	25.9	54.2	25.8	55.2	-0.037	25086	Last10	Here	97
495	91352	13	Lavandula angustifolia	5013	2018-07-27-11-49-56	0	0	x	-10	0	55.2	25.9	54.1	25.7	55.1	-0.148	25086	Last10	Here	98
496	91353	13	Lavandula angustifolia	5013	2018-07-27-11-49-58	0	0	x	-10	0	55.2	25.9	54.2	25.8	55.2	-0.037	25086	Last10	Here	99
497	91354	13	Lavandula angustifolia	5013	2018-07-27-11-50-30	0	0	x	-5	0	55.1	25.9	54.3	25.8	55.3	0.173	25087	First10	Here	1
498	91355	13	Lavandula angustifolia	5013	2018-07-27-11-50-32	0	0	x	-5	0	55.1	25.9	54.2	25.7	55.2	0.063	25087	First10	Here	2
499	91356	13	Lavandula angustifolia	5013	2018-07-27-11-50-34	0	0	x	-5	0	55.1	25.9	54.3	25.8	55.3	0.173	25087	First10	Here	3
500	91357	13	Lavandula angustifolia	5013	2018-07-27-11-50-36	0	0	x	-5	0	55.1	25.9	54.4	25.8	55.4	0.284	25087	First10	Here	4
501	91358	13	Lavandula angustifolia	5013	2018-07-27-11-50-38	0	0	x	-5	0	55.1	25.9	54.3	25.7	55.3	0.173	25087	First10	Here	5
502	91359	13	Lavandula angustifolia	5013	2018-07-27-11-50-40	0	0	x	-5	0	55.1	25.9	54.3	25.7	55.3	0.173	25087	First10	Here	6
503	91360	13	Lavandula angustifolia	5013	2018-07-27-11-50-42	0	0	x	-5	0	55.1	25.9	54.5	25.8	55.5	0.394	25087	First10	Here	7
504	91361	13	Lavandula angustifolia	5013	2018-07-27-11-50-44	0	0	x	-5	0	55.1	25.9	54.3	25.7	55.3	0.173	25087	First10	Here	8
505	91362	13	Lavandula angustifolia	5013	2018-07-27-11-50-46	0	0	x	-5	0	55.1	25.9	54.4	25.7	55.4	0.284	25087	First10	Here	9
506	91363	13	Lavandula angustifolia	5013	2018-07-27-11-50-48	0	0	x	-5	0	55.1	25.9	54.3	25.7	55.3	0.173	25087	First10	Here	10
507	91364	13	Lavandula angustifolia	5013	2018-07-27-11-50-50	0	0	x	-5	0	55.1	25.9	54.3	25.7	55.3	0.173	25087			11
508	91365	13	Lavandula angustifolia	5013	2018-07-27-11-50-52	0	0	x	-5	0	55.1	25.9	54.3	25.7	55.3	0.173	25087			12
509	91366	13	Lavandula angustifolia	5013	2018-07-27-11-50-54	0	0	x	-5	0	55.1	25.9	54.3	25.7	55.3	0.173	25087			13
510	91367	13	Lavandula angustifolia	5013	2018-07-27-11-50-56	0	0	x	-5	0	55.1	25.9	54.2	25.7	55.2	0.063	25087			14
511	91368	13	Lavandula angustifolia	5013	2018-07-27-11-50-58	0	0	x	-5	0	55.1	25.9	54.3	25.8	55.3	0.173	25087			15
512	91369	13	Lavandula angustifolia	5013	2018-07-27-11-51-00	0	0	x	-5	0	55.1	25.9	54.2	25.7	55.2	0.063	25087			16
513	91370	13	Lavandula angustifolia	5013	2018-07-27-11-51-02	0	0	x	-5	0	55.1	25.9	54.2	25.7	55.2	0.063	25087			17
514	91371	13	Lavandula angustifolia	5013	2018-07-27-11-51-04	0	0	x	-5	0	55.1	25.9	54.2	25.8	55.2	0.063	25087			18
515	91372	13	Lavandula angustifolia	5013	2018-07-27-11-51-06	0	0	x	-5	0	55.1	25.9	54.2	25.7	55.2	0.063	25087			19
516	91373	13	Lavandula angustifolia	5013	2018-07-27-11-51-08	0	0	x	-5	0	55.1	25.9	54.2	25.8	55.2	0.063	25087			20
517	91374	13	Lavandula angustifolia	5013	2018-07-27-11-51-10	0	0	x	-5	0	55.1	25.9	54.1	25.7	55.1	-0.048	25087			21
518	91375	13	Lavandula angustifolia	5013	2018-07-27-11-51-12	0	0	x	-5	0	55.1	25.9	54.1	25.7	55.1	-0.048	25087			22
519	91376	13	Lavandula angustifolia	5013	2018-07-27-11-51-14	0	0	x	-5	0	55.1	25.9	54.2	25.8	55.2	0.063	25087			23
520	91377	13	Lavandula angustifolia	5013	2018-07-27-11-51-16	0	0	x	-5	0	55.1	25.9	54.2	25.7	55.2	0.063	25087			24
521	91378	13	Lavandula angustifolia	5013	2018-07-27-11-51-18	0	0	x	-5	0	55.1	25.9	54.2	25.8	55.2	0.063	25087			25
522	91379	13	Lavandula angustifolia	5013	2018-07-27-11-51-20	0	0	x	-5	0	55.1	25.9	54.1	25.7	55.1	-0.048	25087			26
523	91380	13	Lavandula angustifolia	5013	2018-07-27-11-51-22	0	0	x	-5	0	55.1	25.9	54.2	25.8	55.2	0.063	25087			27
524	91381	13	Lavandula angustifolia	5013	2018-07-27-11-51-24	0	0	x	-5	0	55.1	25.9	54.1	25.7	55.1	-0.048	25087			28
525	91382	13	Lavandula angustifolia	5013	2018-07-27-11-51-26	0	0	x	-5	0	55.1	25.9	54.2	25.8	55.2	0.063	25087			29
526	91383	13	Lavandula angustifolia	5013	2018-07-27-11-51-30	0	0	x	-5	0	55.1	25.9	54.2	25.8	55.2	0.063	25087			30
527	91384	13	Lavandula angustifolia	5013	2018-07-27-11-51-32	0	0	x	-5	0	55.1	25.9	54.1	25.7	55.1	-0.048	25087			31
528	91385	13	Lavandula angustifolia	5013	2018-07-27-11-51-34	0	0	x	-5	0	55.1	25.9	54.2	25.8	55.2	0.063	25087			32
529	91386	13	Lavandula angustifolia	5013	2018-07-27-11-51-36	0	0	x	-5	0	55.1	25.9	54.1	25.7	55.1	-0.048	25087			33
530	91387	13	Lavandula angustifolia	5013	2018-07-27-11-51-38	0	0	x	-5	0	55.1	25.9	54.1	25.7	55.1	-0.048	25087			34
531	91388	13	Lavandula angustifolia	5013	2018-07-27-11-51-40	0	0	x	-5	0	55.1	25.9	54.2	25.8	55.2	0.063	25087			35
532	91389	13	Lavandula angustifolia	5013	2018-07-27-11-51-42	0	0	x	-5	0	55.1	25.9	54.2	25.8	55.2	0.063	25087			36
533	91390	13	Lavandula angustifolia	5013	2018-07-27-11-51-44	0	0	x	-5	0	55.1	25.9	54.1	25.7	55.1	-0.048	25087			37
534	91391	13	Lavandula angustifolia	5013	2018-07-27-11-51-46	0	0	x	-5	0	55.1	25.9	54.2	25.8	55.2	0.063	25087			38
535	91392	13	Lavandula angustifolia	5013	2018-07-27-11-51-48	0	0	x	-5	0	55.1	25.9	54.2	25.7	55.2	0.063	25087			39
536	91393	13	Lavandula angustifolia	5013	2018-07-27-11-51-50	0	0	x	-5	0	55.1	25.9	54.2	25.7	55.2	0.063	25087			40
537	91394	13	Lavandula angustifolia	5013	2018-07-27-11-51-52	0	0	x	-5	0	55.1	25.9	54.2	25.7	55.2	0.063	25087			41
538	91395	13	Lavandula angustifolia	5013	2018-07-27-11-51-54	0	0	x	-5	0	55.1	25.9	54.3	25.8	55.3	0.173	25087			42
539	91396	13	Lavandula angustifolia	5013	2018-07-27-11-51-56	0	0	x	-5	0	55.1	25.9	54.2	25.7	55.2	0.063	25087			43
540	91397	13	Lavandula angustifolia	5013	2018-07-27-11-51-58	0	0	x	-5	0	55.1	25.9	54.2	25.7	55.2	0.063	25087			44
541	91398	13	Lavandula angustifolia	5013	2018-07-27-11-52-00	0	0	x	-5	0	55.1	25.9	54.3	25.8	55.3	0.173	25087			45
542	91399	13	Lavandula angustifolia	5013	2018-07-27-11-52-02	0	0	x	-5	0	55.1	25.9	54.3	25.8	55.3	0.173	25087			46
543	91400	13	Lavandula angustifolia	5013	2018-07-27-11-52-04	0	0	x	-5	0	55.1	25.9	54.3	25.7	55.3	0.173	25087			47
544	91401	13	Lavandula angustifolia	5013	2018-07-27-11-52-06	0	0	x	-5	0	55	25.9	54.4	25.8	55.4	0.384	25087			48
545	91402	13	Lavandula angustifolia	5013	2018-07-27-11-52-08	0	0	x	-5	0	55.1	25.9	54.3	25.7	55.3	0.173	25087			49
546	91403	13	Lavandula angustifolia	5013	2018-07-27-11-52-10	0	0	x	-5	0	55.1	25.9	54.3	25.7	55.3	0.173	25087			50
547	91404	13	Lavandula angustifolia	5013	2018-07-27-11-52-12	0	0	x	-5	0	55.1	25.9	54.3	25.8	55.3	0.173	25087			51
548	91405	13	Lavandula angustifolia	5013	2018-07-27-11-52-14	0	0	x	-5	0	55.1	25.9	54.2	25.7	55.2	0.063	25087			52
549	91406	13	Lavandula angustifolia	5013	2018-07-27-11-52-16	0	0	x	-5	0	55.1	25.9	54.2	25.7	55.2	0.063	25087			53
550	91407	13	Lavandula angustifolia	5013	2018-07-27-11-52-18	0	0	x	-5	0	55.1	25.9	54.2	25.7	55.2	0.063	25087			54
551	91408	13	Lavandula angustifolia	5013	2018-07-27-11-52-20	0	0	x	-5	0	55.1	25.9	54.2	25.7	55.2	0.063	25087			55
552	91409	13	Lavandula angustifolia	5013	2018-07-27-11-52-22	0	0	x	-5	0	55.1	25.9	54.2	25.7	55.2	0.063	25087			56
553	91410	13	Lavandula angustifolia	5013	2018-07-27-11-52-24	0	0	x	-5	0	55.1	25.9	54.3	25.7	55.3	0.173	25087			57
554	91411	13	Lavandula angustifolia	5013	2018-07-27-11-52-26	0	0	x	-5	0	55.1	25.9	54.3	25.7	55.3	0.173	25087			58
555	91412	13	Lavandula angustifolia	5013	2018-07-27-11-52-29	0	0	x	-5	0	55	25.9	54.4	25.8	55.4	0.384	25087			59
556	91413	13	Lavandula angustifolia	5013	2018-07-27-11-52-31	0	0	x	-5	0	55	25.9	54.5	25.8	55.5	0.494	25087			60
557	91414	13	Lavandula angustifolia	5013	2018-07-27-11-52-33	0	0	x	-5	0	55.1	25.9	54.5	25.7	55.5	0.394	25087			61
558	91415	13	Lavandula angustifolia	5013	2018-07-27-11-52-35	0	0	x	-5	0	55	25.9	54.5	25.8	55.5	0.494	25087			62
559	91416	13	Lavandula angustifolia	5013	2018-07-27-11-52-37	0	0	x	-5	0	55	25.9	54.5	25.7	55.5	0.494	25087			63
560	91417	13	Lavandula angustifolia	5013	2018-07-27-11-52-39	0	0	x	-5	0	55	25.9	54.5	25.7	55.5	0.494	25087			64
561	91418	13	Lavandula angustifolia	5013	2018-07-27-11-52-41	0	0	x	-5	0	55	25.9	54.6	25.8	55.6	0.605	25087			65
562	91419	13	Lavandula angustifolia	5013	2018-07-27-11-52-43	0	0	x	-5	0	55	25.9	54.5	25.8	55.5	0.494	25087			66
563	91420	13	Lavandula angustifolia	5013	2018-07-27-11-52-45	0	0	x	-5	0	55	25.9	54.5	25.7	55.5	0.494	25087			67
564	91421	13	Lavandula angustifolia	5013	2018-07-27-11-52-47	0	0	x	-5	0	55	25.9	54.5	25.7	55.5	0.494	25087			68
565	91422	13	Lavandula angustifolia	5013	2018-07-27-11-52-49	0	0	x	-5	0	55	25.9	54.6	25.8	55.6	0.605	25087			69
566	91423	13	Lavandula angustifolia	5013	2018-07-27-11-52-51	0	0	x	-5	0	55	25.9	54.5	25.7	55.5	0.494	25087			70
567	91424	13	Lavandula angustifolia	5013	2018-07-27-11-52-53	0	0	x	-5	0	55	25.9	54.5	25.7	55.5	0.494	25087			71
568	91425	13	Lavandula angustifolia	5013	2018-07-27-11-52-55	0	0	x	-5	0	55	25.8	54.5	25.7	55.5	0.494	25087			72
569	91426	13	Lavandula angustifolia	5013	2018-07-27-11-52-57	0	0	x	-5	0	55	25.9	54.5	25.8	55.5	0.494	25087			73
570	91427	13	Lavandula angustifolia	5013	2018-07-27-11-52-59	0	0	x	-5	0	55	25.9	54.4	25.7	55.4	0.384	25087			74
571	91428	13	Lavandula angustifolia	5013	2018-07-27-11-53-01	0	0	x	-5	0	55	25.9	54.3	25.7	55.3	0.273	25087			75
572	91429	13	Lavandula angustifolia	5013	2018-07-27-11-53-03	0	0	x	-5	0	55	25.9	54.3	25.7	55.3	0.273	25087			76
573	91430	13	Lavandula angustifolia	5013	2018-07-27-11-53-05	0	0	x	-5	0	55	25.9	54.3	25.7	55.3	0.273	25087			77
574	91431	13	Lavandula angustifolia	5013	2018-07-27-11-53-07	0	0	x	-5	0	55	25.9	54.3	25.7	55.3	0.273	25087			78
575	91432	13	Lavandula angustifolia	5013	2018-07-27-11-53-09	0	0	x	-5	0	55	25.9	54.4	25.7	55.4	0.384	25087			79
576	91433	13	Lavandula angustifolia	5013	2018-07-27-11-53-11	0	0	x	-5	0	55	25.9	54.4	25.7	55.4	0.384	25087			80
577	91434	13	Lavandula angustifolia	5013	2018-07-27-11-53-13	0	0	x	-5	0	55	25.9	54.5	25.8	55.5	0.494	25087			81
578	91435	13	Lavandula angustifolia	5013	2018-07-27-11-53-15	0	0	x	-5	0	55	25.9	54.3	25.7	55.3	0.273	25087			82
579	91436	13	Lavandula angustifolia	5013	2018-07-27-11-53-17	0	0	x	-5	0	55	25.9	54.3	25.7	55.3	0.273	25087			83
580	91437	13	Lavandula angustifolia	5013	2018-07-27-11-53-19	0	0	x	-5	0	55	25.9	54.3	25.8	55.3	0.273	25087			84
581	91438	13	Lavandula angustifolia	5013	2018-07-27-11-53-21	0	0	x	-5	0	55	25.9	54.3	25.8	55.3	0.273	25087			85
582	91439	13	Lavandula angustifolia	5013	2018-07-27-11-53-23	0	0	x	-5	0	55	25.9	54.3	25.8	55.3	0.273	25087			86
583	91440	13	Lavandula angustifolia	5013	2018-07-27-11-53-25	0	0	x	-5	0	55	25.9	54.2	25.7	55.2	0.163	25087			87
584	91441	13	Lavandula angustifolia	5013	2018-07-27-11-53-27	0	0	x	-5	0	55	25.9	54.2	25.8	55.2	0.163	25087			88
585	91442	13	Lavandula angustifolia	5013	2018-07-27-11-53-29	0	0	x	-5	0	55	25.9	54.2	25.7	55.2	0.163	25087			89
586	91443	13	Lavandula angustifolia	5013	2018-07-27-11-53-31	0	0	x	-5	0	55	25.9	54.2	25.8	55.2	0.163	25087			90
587	91444	13	Lavandula angustifolia	5013	2018-07-27-11-53-33	0	0	x	-5	0	55	25.9	54.1	25.7	55.1	0.052	25087	Last10	Here	91
588	91445	13	Lavandula angustifolia	5013	2018-07-27-11-53-35	0	0	x	-5	0	55	25.9	54.2	25.8	55.2	0.163	25087	Last10	Here	92
589	91446	13	Lavandula angustifolia	5013	2018-07-27-11-53-37	0	0	x	-5	0	55	25.9	54.2	25.8	55.2	0.163	25087	Last10	Here	93
590	91447	13	Lavandula angustifolia	5013	2018-07-27-11-53-39	0	0	x	-5	0	55	25.9	54.2	25.8	55.2	0.163	25087	Last10	Here	94
591	91448	13	Lavandula angustifolia	5013	2018-07-27-11-53-41	0	0	x	-5	0	55	25.9	54.2	25.7	55.2	0.163	25087	Last10	Here	95
592	91449	13	Lavandula angustifolia	5013	2018-07-27-11-53-43	0	0	x	-5	0	55	25.9	54.2	25.8	55.2	0.163	25087	Last10	Here	96
593	91450	13	Lavandula angustifolia	5013	2018-07-27-11-53-45	0	0	x	-5	0	55	25.9	54.1	25.7	55.1	0.052	25087	Last10	Here	97
594	91451	13	Lavandula angustifolia	5013	2018-07-27-11-53-47	0	0	x	-5	0	55	25.9	54.2	25.8	55.2	0.163	25087	Last10	Here	98
595	91452	13	Lavandula angustifolia	5013	2018-07-27-11-53-49	0	0	x	-5	0	55	25.9	54.2	25.8	55.2	0.163	25087	Last10	Here	99
596	91453	13	Lavandula angustifolia	5013	2018-07-27-11-54-21	0	0	x	0	0	55	25.9	54.2	25.8	55.2	0.163	25088	First10	Here	1
597	91454	13	Lavandula angustifolia	5013	2018-07-27-11-54-23	0	0	x	0	0	55	25.9	54.2	25.8	55.2	0.163	25088	First10	Here	2
598	91455	13	Lavandula angustifolia	5013	2018-07-27-11-54-25	0	0	x	0	0	55	25.9	54.1	25.7	55.1	0.052	25088	First10	Here	3
599	91456	13	Lavandula angustifolia	5013	2018-07-27-11-54-27	0	0	x	0	0	55	25.9	54.2	25.8	55.2	0.163	25088	First10	Here	4
600	91457	13	Lavandula angustifolia	5013	2018-07-27-11-54-29	0	0	x	0	0	55	25.9	54.2	25.8	55.2	0.163	25088	First10	Here	5
601	91458	13	Lavandula angustifolia	5013	2018-07-27-11-54-31	0	0	x	0	0	55	25.9	54.2	25.8	55.2	0.163	25088	First10	Here	6
602	91459	13	Lavandula angustifolia	5013	2018-07-27-11-54-33	0	0	x	0	0	55	25.9	54.2	25.7	55.2	0.163	25088	First10	Here	7
603	91460	13	Lavandula angustifolia	5013	2018-07-27-11-54-35	0	0	x	0	0	55	25.9	54.2	25.8	55.2	0.163	25088	First10	Here	8
604	91461	13	Lavandula angustifolia	5013	2018-07-27-11-54-37	0	0	x	0	0	55	25.9	54.2	25.7	55.2	0.163	25088	First10	Here	9
605	91462	13	Lavandula angustifolia	5013	2018-07-27-11-54-39	0	0	x	0	0	55	25.9	54.3	25.8	55.3	0.273	25088	First10	Here	10
606	91463	13	Lavandula angustifolia	5013	2018-07-27-11-54-41	0	0	x	0	0	55	25.9	54.3	25.7	55.3	0.273	25088			11
607	91464	13	Lavandula angustifolia	5013	2018-07-27-11-54-43	0	0	x	0	0	55	25.9	54.3	25.8	55.3	0.273	25088			12
608	91465	13	Lavandula angustifolia	5013	2018-07-27-11-54-45	0	0	x	0	0	55	25.9	54.2	25.7	55.2	0.163	25088			13
609	91466	13	Lavandula angustifolia	5013	2018-07-27-11-54-47	0	0	x	0	0	55	25.9	54.3	25.8	55.3	0.273	25088			14
610	91467	13	Lavandula angustifolia	5013	2018-07-27-11-54-49	0	0	x	0	0	55	25.9	54.2	25.7	55.2	0.163	25088			15
611	91468	13	Lavandula angustifolia	5013	2018-07-27-11-54-51	0	0	x	0	0	55	25.9	54.3	25.8	55.3	0.273	25088			16
612	91469	13	Lavandula angustifolia	5013	2018-07-27-11-54-53	0	0	x	0	0	55	25.9	54.2	25.7	55.2	0.163	25088			17
613	91470	13	Lavandula angustifolia	5013	2018-07-27-11-54-55	0	0	x	0	0	55	25.9	54.4	25.8	55.4	0.384	25088			18
614	91471	13	Lavandula angustifolia	5013	2018-07-27-11-54-57	0	0	x	0	0	55	25.9	54.3	25.7	55.3	0.273	25088			19
615	91472	13	Lavandula angustifolia	5013	2018-07-27-11-54-59	0	0	x	0	0	55	25.9	54.4	25.8	55.4	0.384	25088			20
616	91473	13	Lavandula angustifolia	5013	2018-07-27-11-55-01	0	0	x	0	0	54.9	25.9	54.4	25.7	55.4	0.484	25088			21
617	91474	13	Lavandula angustifolia	5013	2018-07-27-11-55-03	0	0	x	0	0	54.9	25.9	54.5	25.8	55.5	0.594	25088			22
618	91475	13	Lavandula angustifolia	5013	2018-07-27-11-55-05	0	0	x	0	0	54.9	25.9	54.5	25.8	55.5	0.594	25088			23
619	91476	13	Lavandula angustifolia	5013	2018-07-27-11-55-07	0	0	x	0	0	54.9	25.9	54.5	25.8	55.5	0.594	25088			24
620	91477	13	Lavandula angustifolia	5013	2018-07-27-11-55-09	0	0	x	0	0	54.9	25.9	54.6	25.8	55.6	0.705	25088			25
621	91478	13	Lavandula angustifolia	5013	2018-07-27-11-55-11	0	0	x	0	0	54.9	25.9	54.6	25.8	55.6	0.705	25088			26
622	91479	13	Lavandula angustifolia	5013	2018-07-27-11-55-13	0	0	x	0	0	54.9	25.9	54.6	25.7	55.6	0.705	25088			27
623	91480	13	Lavandula angustifolia	5013	2018-07-27-11-55-15	0	0	x	0	0	54.9	25.9	54.6	25.8	55.6	0.705	25088			28
624	91481	13	Lavandula angustifolia	5013	2018-07-27-11-55-17	0	0	x	0	0	54.9	25.9	54.5	25.7	55.5	0.594	25088			29
625	91482	13	Lavandula angustifolia	5013	2018-07-27-11-55-19	0	0	x	0	0	54.9	25.9	54.6	25.7	55.6	0.705	25088			30
626	91483	13	Lavandula angustifolia	5013	2018-07-27-11-55-21	0	0	x	0	0	54.9	25.9	54.6	25.7	55.6	0.705	25088			31
627	91484	13	Lavandula angustifolia	5013	2018-07-27-11-55-23	0	0	x	0	0	54.9	25.9	54.7	25.8	55.7	0.815	25088			32
628	91485	13	Lavandula angustifolia	5013	2018-07-27-11-55-25	0	0	x	0	0	54.9	25.9	54.6	25.8	55.6	0.705	25088			33
629	91486	13	Lavandula angustifolia	5013	2018-07-27-11-55-27	0	0	x	0	0	54.9	25.9	54.6	25.8	55.6	0.705	25088			34
630	91487	13	Lavandula angustifolia	5013	2018-07-27-11-55-29	0	0	x	0	0	54.9	25.9	54.6	25.8	55.6	0.705	25088			35
631	91488	13	Lavandula angustifolia	5013	2018-07-27-11-55-31	0	0	x	0	0	54.9	25.9	54.5	25.7	55.5	0.594	25088			36
632	91489	13	Lavandula angustifolia	5013	2018-07-27-11-55-33	0	0	x	0	0	54.9	25.9	54.5	25.8	55.5	0.594	25088			37
633	91490	13	Lavandula angustifolia	5013	2018-07-27-11-55-35	0	0	x	0	0	54.9	25.9	54.4	25.8	55.4	0.484	25088			38
634	91491	13	Lavandula angustifolia	5013	2018-07-27-11-55-37	0	0	x	0	0	54.9	25.9	54.4	25.7	55.4	0.484	25088			39
635	91492	13	Lavandula angustifolia	5013	2018-07-27-11-55-39	0	0	x	0	0	54.9	25.9	54.4	25.8	55.4	0.484	25088			40
636	91493	13	Lavandula angustifolia	5013	2018-07-27-11-55-41	0	0	x	0	0	54.9	25.9	54.4	25.8	55.4	0.484	25088			41
637	91494	13	Lavandula angustifolia	5013	2018-07-27-11-55-43	0	0	x	0	0	54.9	25.9	54.2	25.7	55.2	0.263	25088			42
638	91495	13	Lavandula angustifolia	5013	2018-07-27-11-55-45	0	0	x	0	0	54.9	25.9	54.3	25.8	55.3	0.373	25088			43
639	91496	13	Lavandula angustifolia	5013	2018-07-27-11-55-47	0	0	x	0	0	54.9	25.9	54.2	25.8	55.2	0.263	25088			44
640	91497	13	Lavandula angustifolia	5013	2018-07-27-11-55-49	0	0	x	0	0	54.9	25.9	54.2	25.8	55.2	0.263	25088			45
641	91498	13	Lavandula angustifolia	5013	2018-07-27-11-55-51	0	0	x	0	0	54.9	25.9	54.2	25.8	55.2	0.263	25088			46
642	91499	13	Lavandula angustifolia	5013	2018-07-27-11-55-53	0	0	x	0	0	54.9	25.9	54.1	25.7	55.1	0.152	25088			47
643	91500	13	Lavandula angustifolia	5013	2018-07-27-11-55-55	0	0	x	0	0	54.9	25.9	54.2	25.8	55.2	0.263	25088			48
644	91501	13	Lavandula angustifolia	5013	2018-07-27-11-55-57	0	0	x	0	0	54.9	25.9	54.1	25.8	55.1	0.152	25088			49
645	91502	13	Lavandula angustifolia	5013	2018-07-27-11-55-59	0	0	x	0	0	54.9	25.9	54.1	25.8	55.1	0.152	25088			50
646	91503	13	Lavandula angustifolia	5013	2018-07-27-11-56-01	0	0	x	0	0	54.9	25.9	54.1	25.8	55.1	0.152	25088			51
647	91504	13	Lavandula angustifolia	5013	2018-07-27-11-56-03	0	0	x	0	0	54.9	25.9	54.1	25.8	55.1	0.152	25088			52
648	91505	13	Lavandula angustifolia	5013	2018-07-27-11-56-05	0	0	x	0	0	54.9	25.9	54	25.7	54.9	0.042	25088			53
649	91506	13	Lavandula angustifolia	5013	2018-07-27-11-56-07	0	0	x	0	0	54.9	25.9	54	25.7	54.9	0.042	25088			54
650	91507	13	Lavandula angustifolia	5013	2018-07-27-11-56-09	0	0	x	0	0	54.9	25.9	54	25.7	54.9	0.042	25088			55
651	91508	13	Lavandula angustifolia	5013	2018-07-27-11-56-11	0	0	x	0	0	54.9	25.9	54	25.7	54.9	0.042	25088			56
652	91509	13	Lavandula angustifolia	5013	2018-07-27-11-56-13	0	0	x	0	0	54.9	25.9	54	25.7	54.9	0.042	25088			57
653	91510	13	Lavandula angustifolia	5013	2018-07-27-11-56-15	0	0	x	0	0	54.8	25.9	53.9	25.7	54.8	0.031	25088			58
654	91511	13	Lavandula angustifolia	5013	2018-07-27-11-56-17	0	0	x	0	0	54.9	25.9	54	25.8	54.9	0.042	25088			59
655	91512	13	Lavandula angustifolia	5013	2018-07-27-11-56-19	0	0	x	0	0	54.9	25.9	54	25.8	54.9	0.042	25088			60
656	91513	13	Lavandula angustifolia	5013	2018-07-27-11-56-21	0	0	x	0	0	54.9	25.9	54	25.8	54.9	0.042	25088			61
657	91514	13	Lavandula angustifolia	5013	2018-07-27-11-56-23	0	0	x	0	0	54.8	25.9	54	25.8	54.9	0.142	25088			62
658	91515	13	Lavandula angustifolia	5013	2018-07-27-11-56-25	0	0	x	0	0	54.8	25.9	54	25.7	54.9	0.142	25088			63
659	91516	13	Lavandula angustifolia	5013	2018-07-27-11-56-27	0	0	x	0	0	54.8	25.9	54	25.8	54.9	0.142	25088			64
660	91517	13	Lavandula angustifolia	5013	2018-07-27-11-56-29	0	0	x	0	0	54.8	25.9	54	25.7	54.9	0.142	25088			65
661	91518	13	Lavandula angustifolia	5013	2018-07-27-11-56-31	0	0	x	0	0	54.9	25.9	54	25.7	54.9	0.042	25088			66
662	91519	13	Lavandula angustifolia	5013	2018-07-27-11-56-33	0	0	x	0	0	54.9	25.9	54.1	25.7	55.1	0.152	25088			67
663	91520	13	Lavandula angustifolia	5013	2018-07-27-11-56-35	0	0	x	0	0	54.9	25.9	54.2	25.8	55.2	0.263	25088			68
664	91521	13	Lavandula angustifolia	5013	2018-07-27-11-56-37	0	0	x	0	0	54.8	25.9	54.2	25.8	55.2	0.363	25088			69
665	91522	13	Lavandula angustifolia	5013	2018-07-27-11-56-39	0	0	x	0	0	54.9	25.9	54.2	25.7	55.2	0.263	25088			70
666	91523	13	Lavandula angustifolia	5013	2018-07-27-11-56-41	0	0	x	0	0	54.8	25.9	54.3	25.8	55.3	0.473	25088			71
667	91524	13	Lavandula angustifolia	5013	2018-07-27-11-56-43	0	0	x	0	0	54.8	25.9	54.3	25.8	55.3	0.473	25088			72
668	91525	13	Lavandula angustifolia	5013	2018-07-27-11-56-45	0	0	x	0	0	54.9	25.9	54.4	25.8	55.4	0.484	25088			73
669	91526	13	Lavandula angustifolia	5013	2018-07-27-11-56-47	0	0	x	0	0	54.8	25.9	54.3	25.7	55.3	0.473	25088			74
670	91527	13	Lavandula angustifolia	5013	2018-07-27-11-56-49	0	0	x	0	0	54.8	25.9	54.4	25.8	55.4	0.584	25088			75
671	91528	13	Lavandula angustifolia	5013	2018-07-27-11-56-51	0	0	x	0	0	54.8	25.9	54.4	25.8	55.4	0.584	25088			76
672	91529	13	Lavandula angustifolia	5013	2018-07-27-11-56-53	0	0	x	0	0	54.8	25.9	54.3	25.7	55.3	0.473	25088			77
673	91530	13	Lavandula angustifolia	5013	2018-07-27-11-56-55	0	0	x	0	0	54.8	25.9	54.4	25.8	55.4	0.584	25088			78
674	91531	13	Lavandula angustifolia	5013	2018-07-27-11-56-57	0	0	x	0	0	54.8	25.9	54.4	25.8	55.4	0.584	25088			79
675	91532	13	Lavandula angustifolia	5013	2018-07-27-11-56-59	0	0	x	0	0	54.8	25.9	54.3	25.7	55.3	0.473	25088			80
676	91533	13	Lavandula angustifolia	5013	2018-07-27-11-57-01	0	0	x	0	0	54.8	25.9	54.4	25.8	55.4	0.584	25088			81
677	91534	13	Lavandula angustifolia	5013	2018-07-27-11-57-03	0	0	x	0	0	54.8	25.9	54.4	25.7	55.4	0.584	25088			82
678	91535	13	Lavandula angustifolia	5013	2018-07-27-11-57-05	0	0	x	0	0	54.8	25.9	54.4	25.7	55.4	0.584	25088			83
679	91536	13	Lavandula angustifolia	5013	2018-07-27-11-57-07	0	0	x	0	0	54.8	25.9	54.5	25.8	55.5	0.694	25088			84
680	91537	13	Lavandula angustifolia	5013	2018-07-27-11-57-09	0	0	x	0	0	54.8	25.9	54.4	25.8	55.4	0.584	25088			85
681	91538	13	Lavandula angustifolia	5013	2018-07-27-11-57-11	0	0	x	0	0	54.8	25.9	54.4	25.8	55.4	0.584	25088			86
682	91539	13	Lavandula angustifolia	5013	2018-07-27-11-57-13	0	0	x	0	0	54.8	25.9	54.4	25.8	55.4	0.584	25088			87
683	91540	13	Lavandula angustifolia	5013	2018-07-27-11-57-15	0	0	x	0	0	54.8	25.9	54.4	25.8	55.4	0.584	25088			88
684	91541	13	Lavandula angustifolia	5013	2018-07-27-11-57-17	0	0	x	0	0	54.8	25.9	54.3	25.7	55.3	0.473	25088			89
685	91542	13	Lavandula angustifolia	5013	2018-07-27-11-57-19	0	0	x	0	0	54.8	25.9	54.4	25.8	55.4	0.584	25088			90
686	91543	13	Lavandula angustifolia	5013	2018-07-27-11-57-21	0	0	x	0	0	54.8	25.9	54.4	25.8	55.4	0.584	25088	Last10	Here	91
687	91544	13	Lavandula angustifolia	5013	2018-07-27-11-57-23	0	0	x	0	0	54.8	25.9	54.4	25.8	55.4	0.584	25088	Last10	Here	92
688	91545	13	Lavandula angustifolia	5013	2018-07-27-11-57-25	0	0	x	0	0	54.8	25.9	54.4	25.8	55.4	0.584	25088	Last10	Here	93
689	91546	13	Lavandula angustifolia	5013	2018-07-27-11-57-27	0	0	x	0	0	54.8	25.9	54.3	25.8	55.3	0.473	25088	Last10	Here	94
690	91547	13	Lavandula angustifolia	5013	2018-07-27-11-57-29	0	0	x	0	0	54.8	25.9	54.3	25.8	55.3	0.473	25088	Last10	Here	95
691	91548	13	Lavandula angustifolia	5013	2018-07-27-11-57-31	0	0	x	0	0	54.8	25.9	54.2	25.8	55.2	0.363	25088	Last10	Here	96
692	91549	13	Lavandula angustifolia	5013	2018-07-27-11-57-33	0	0	x	0	0	54.8	25.9	54.2	25.8	55.2	0.363	25088	Last10	Here	97
693	91550	13	Lavandula angustifolia	5013	2018-07-27-11-57-35	0	0	x	0	0	54.8	25.9	54.2	25.7	55.2	0.363	25088	Last10	Here	98
694	91551	13	Lavandula angustifolia	5013	2018-07-27-11-57-37	0	0	x	0	0	54.8	25.9	54.2	25.8	55.2	0.363	25088	Last10	Here	99
695	91552	13	Lavandula angustifolia	5013	2018-07-27-11-57-39	0	0	x	0	0	54.8	25.9	54.2	25.8	55.2	0.363	25088	Last10	Here	100
696	91553	13	Lavandula angustifolia	5013	2018-07-27-11-58-12	0	0	x	5	0	54.8	25.9	54.2	25.8	55.2	0.363	25089	First10	Here	1
697	91554	13	Lavandula angustifolia	5013	2018-07-27-11-58-14	0	0	x	5	0	54.8	25.9	54.1	25.8	55.1	0.252	25089	First10	Here	2
698	91555	13	Lavandula angustifolia	5013	2018-07-27-11-58-16	0	0	x	5	0	54.8	25.9	54.1	25.8	55.1	0.252	25089	First10	Here	3
699	91556	13	Lavandula angustifolia	5013	2018-07-27-11-58-18	0	0	x	5	0	54.8	25.9	54.1	25.8	55.1	0.252	25089	First10	Here	4
700	91557	13	Lavandula angustifolia	5013	2018-07-27-11-58-20	0	0	x	5	0	54.8	25.9	54.1	25.8	55.1	0.252	25089	First10	Here	5
701	91558	13	Lavandula angustifolia	5013	2018-07-27-11-58-22	0	0	x	5	0	54.8	25.9	54	25.7	54.9	0.142	25089	First10	Here	6
702	91559	13	Lavandula angustifolia	5013	2018-07-27-11-58-24	0	0	x	5	0	54.8	25.9	54.1	25.8	55.1	0.252	25089	First10	Here	7
703	91560	13	Lavandula angustifolia	5013	2018-07-27-11-58-26	0	0	x	5	0	54.8	25.9	54	25.8	54.9	0.142	25089	First10	Here	8
704	91561	13	Lavandula angustifolia	5013	2018-07-27-11-58-28	0	0	x	5	0	54.8	25.9	54.1	25.8	55.1	0.252	25089	First10	Here	9
705	91562	13	Lavandula angustifolia	5013	2018-07-27-11-58-30	0	0	x	5	0	54.8	25.9	54.1	25.8	55.1	0.252	25089	First10	Here	10
706	91563	13	Lavandula angustifolia	5013	2018-07-27-11-58-32	0	0	x	5	0	54.8	25.9	54.1	25.8	55.1	0.252	25089			11
707	91564	13	Lavandula angustifolia	5013	2018-07-27-11-58-34	0	0	x	5	0	54.8	25.9	54.1	25.8	55.1	0.252	25089			12
708	91565	13	Lavandula angustifolia	5013	2018-07-27-11-58-36	0	0	x	5	0	54.8	25.9	54.2	25.8	55.2	0.363	25089			13
709	91566	13	Lavandula angustifolia	5013	2018-07-27-11-58-38	0	0	x	5	0	54.8	25.9	54	25.7	54.9	0.142	25089			14
710	91567	13	Lavandula angustifolia	5013	2018-07-27-11-58-40	0	0	x	5	0	54.8	25.9	54.1	25.8	55.1	0.252	25089			15
711	91568	13	Lavandula angustifolia	5013	2018-07-27-11-58-42	0	0	x	5	0	54.8	25.9	54.1	25.8	55.1	0.252	25089			16
712	91569	13	Lavandula angustifolia	5013	2018-07-27-11-58-44	0	0	x	5	0	54.8	25.9	54.1	25.8	55.1	0.252	25089			17
713	91570	13	Lavandula angustifolia	5013	2018-07-27-11-58-46	0	0	x	5	0	54.8	25.9	54.1	25.8	55.1	0.252	25089			18
714	91571	13	Lavandula angustifolia	5013	2018-07-27-11-58-48	0	0	x	5	0	54.8	25.9	54.1	25.8	55.1	0.252	25089			19
715	91572	13	Lavandula angustifolia	5013	2018-07-27-11-58-50	0	0	x	5	0	54.8	25.9	54.1	25.8	55.1	0.252	25089			20
716	91573	13	Lavandula angustifolia	5013	2018-07-27-11-58-52	0	0	x	5	0	54.8	25.9	54.1	25.8	55.1	0.252	25089			21
717	91574	13	Lavandula angustifolia	5013	2018-07-27-11-58-54	0	0	x	5	0	54.8	25.9	54.1	25.8	55.1	0.252	25089			22
718	91575	13	Lavandula angustifolia	5013	2018-07-27-11-58-56	0	0	x	5	0	54.8	25.9	54.1	25.8	55.1	0.252	25089			23
719	91576	13	Lavandula angustifolia	5013	2018-07-27-11-58-58	0	0	x	5	0	54.8	25.9	54.1	25.8	55.1	0.252	25089			24
720	91577	13	Lavandula angustifolia	5013	2018-07-27-11-59-00	0	0	x	5	0	54.8	25.9	54.1	25.8	55.1	0.252	25089			25
721	91578	13	Lavandula angustifolia	5013	2018-07-27-11-59-02	0	0	x	5	0	54.7	25.9	54.1	25.8	55.1	0.352	25089			26
722	91579	13	Lavandula angustifolia	5013	2018-07-27-11-59-04	0	0	x	5	0	54.8	25.9	54.1	25.8	55.1	0.252	25089			27
723	91580	13	Lavandula angustifolia	5013	2018-07-27-11-59-06	0	0	x	5	0	54.8	25.9	54.2	25.8	55.2	0.363	25089			28
724	91581	13	Lavandula angustifolia	5013	2018-07-27-11-59-08	0	0	x	5	0	54.8	25.9	54.2	25.8	55.2	0.363	25089			29
725	91582	13	Lavandula angustifolia	5013	2018-07-27-11-59-10	0	0	x	5	0	54.8	25.9	54.1	25.7	55.1	0.252	25089			30
726	91583	13	Lavandula angustifolia	5013	2018-07-27-11-59-12	0	0	x	5	0	54.8	25.9	54.1	25.8	55.1	0.252	25089			31
727	91584	13	Lavandula angustifolia	5013	2018-07-27-11-59-14	0	0	x	5	0	54.8	25.9	54.2	25.8	55.2	0.363	25089			32
728	91585	13	Lavandula angustifolia	5013	2018-07-27-11-59-16	0	0	x	5	0	54.7	25.9	54.1	25.8	55.1	0.352	25089			33
729	91586	13	Lavandula angustifolia	5013	2018-07-27-11-59-18	0	0	x	5	0	54.7	25.9	54.1	25.8	55.1	0.352	25089			34
730	91587	13	Lavandula angustifolia	5013	2018-07-27-11-59-20	0	0	x	5	0	54.7	25.9	54.1	25.8	55.1	0.352	25089			35
731	91588	13	Lavandula angustifolia	5013	2018-07-27-11-59-22	0	0	x	5	0	54.7	25.9	54.2	25.8	55.2	0.463	25089			36
732	91589	13	Lavandula angustifolia	5013	2018-07-27-11-59-24	0	0	x	5	0	54.7	25.9	54.2	25.8	55.2	0.463	25089			37
733	91590	13	Lavandula angustifolia	5013	2018-07-27-11-59-26	0	0	x	5	0	54.8	25.9	54.2	25.8	55.2	0.363	25089			38
734	91591	13	Lavandula angustifolia	5013	2018-07-27-11-59-28	0	0	x	5	0	54.7	25.9	54.2	25.8	55.2	0.463	25089			39
735	91592	13	Lavandula angustifolia	5013	2018-07-27-11-59-30	0	0	x	5	0	54.7	25.9	54.2	25.8	55.2	0.463	25089			40
736	91593	13	Lavandula angustifolia	5013	2018-07-27-11-59-32	0	0	x	5	0	54.7	25.9	54.2	25.8	55.2	0.463	25089			41
737	91594	13	Lavandula angustifolia	5013	2018-07-27-11-59-34	0	0	x	5	0	54.7	25.9	54.1	25.8	55.1	0.352	25089			42
738	91595	13	Lavandula angustifolia	5013	2018-07-27-11-59-36	0	0	x	5	0	54.7	25.9	54.2	25.8	55.2	0.463	25089			43
739	91596	13	Lavandula angustifolia	5013	2018-07-27-11-59-38	0	0	x	5	0	54.7	25.9	54.1	25.8	55.1	0.352	25089			44
740	91597	13	Lavandula angustifolia	5013	2018-07-27-11-59-40	0	0	x	5	0	54.7	25.9	54.1	25.8	55.1	0.352	25089			45
741	91598	13	Lavandula angustifolia	5013	2018-07-27-11-59-42	0	0	x	5	0	54.7	25.9	54.1	25.8	55.1	0.352	25089			46
742	91599	13	Lavandula angustifolia	5013	2018-07-27-11-59-44	0	0	x	5	0	54.7	25.9	54.1	25.8	55.1	0.352	25089			47
743	91600	13	Lavandula angustifolia	5013	2018-07-27-11-59-46	0	0	x	5	0	54.7	25.9	54.1	25.8	55.1	0.352	25089			48
744	91601	13	Lavandula angustifolia	5013	2018-07-27-11-59-48	0	0	x	5	0	54.7	25.9	54.1	25.8	55.1	0.352	25089			49
745	91602	13	Lavandula angustifolia	5013	2018-07-27-11-59-50	0	0	x	5	0	54.7	25.9	54	25.7	54.9	0.242	25089			50
746	91603	13	Lavandula angustifolia	5013	2018-07-27-11-59-52	0	0	x	5	0	54.7	25.9	54	25.7	54.9	0.242	25089			51
747	91604	13	Lavandula angustifolia	5013	2018-07-27-11-59-54	0	0	x	5	0	54.7	25.9	54.1	25.8	55.1	0.352	25089			52
748	91605	13	Lavandula angustifolia	5013	2018-07-27-11-59-56	0	0	x	5	0	54.7	25.9	54.1	25.8	55.1	0.352	25089			53
749	91606	13	Lavandula angustifolia	5013	2018-07-27-11-59-58	0	0	x	5	0	54.7	25.9	54.1	25.8	55.1	0.352	25089			54
750	91607	13	Lavandula angustifolia	5013	2018-07-27-12-00-00	0	0	x	5	0	54.7	25.9	54.1	25.8	55.1	0.352	25089			55
751	91608	13	Lavandula angustifolia	5013	2018-07-27-12-00-02	0	0	x	5	0	54.7	25.9	54.1	25.8	55.1	0.352	25089			56
752	91609	13	Lavandula angustifolia	5013	2018-07-27-12-00-04	0	0	x	5	0	54.7	25.9	54.1	25.8	55.1	0.352	25089			57
753	91610	13	Lavandula angustifolia	5013	2018-07-27-12-00-06	0	0	x	5	0	54.7	25.9	54.1	25.8	55.1	0.352	25089			58
754	91611	13	Lavandula angustifolia	5013	2018-07-27-12-00-08	0	0	x	5	0	54.7	25.9	54.1	25.8	55.1	0.352	25089			59
755	91612	13	Lavandula angustifolia	5013	2018-07-27-12-00-10	0	0	x	5	0	54.7	25.9	54.1	25.8	55.1	0.352	25089			60
756	91613	13	Lavandula angustifolia	5013	2018-07-27-12-00-12	0	0	x	5	0	54.7	25.9	54.1	25.8	55.1	0.352	25089			61
757	91614	13	Lavandula angustifolia	5013	2018-07-27-12-00-14	0	0	x	5	0	54.7	25.9	54.1	25.8	55.1	0.352	25089			62
758	91615	13	Lavandula angustifolia	5013	2018-07-27-12-00-16	0	0	x	5	0	54.7	25.9	54	25.8	54.9	0.242	25089			63
759	91616	13	Lavandula angustifolia	5013	2018-07-27-12-00-18	0	0	x	5	0	54.7	25.9	54	25.7	54.9	0.242	25089			64
760	91617	13	Lavandula angustifolia	5013	2018-07-27-12-00-20	0	0	x	5	0	54.7	25.9	54	25.7	54.9	0.242	25089			65
761	91618	13	Lavandula angustifolia	5013	2018-07-27-12-00-22	0	0	x	5	0	54.7	25.9	54	25.8	54.9	0.242	25089			66
762	91619	13	Lavandula angustifolia	5013	2018-07-27-12-00-24	0	0	x	5	0	54.7	25.9	54	25.7	54.9	0.242	25089			67
763	91620	13	Lavandula angustifolia	5013	2018-07-27-12-00-26	0	0	x	5	0	54.7	25.9	54	25.7	54.9	0.242	25089			68
764	91621	13	Lavandula angustifolia	5013	2018-07-27-12-00-28	0	0	x	5	0	54.7	25.9	54	25.7	54.9	0.242	25089			69
765	91622	13	Lavandula angustifolia	5013	2018-07-27-12-00-30	0	0	x	5	0	54.7	25.9	54.1	25.8	55.1	0.352	25089			70
766	91623	13	Lavandula angustifolia	5013	2018-07-27-12-00-32	0	0	x	5	0	54.7	25.9	54.1	25.8	55.1	0.352	25089			71
767	91624	13	Lavandula angustifolia	5013	2018-07-27-12-00-34	0	0	x	5	0	54.7	25.9	54	25.7	54.9	0.242	25089			72
768	91625	13	Lavandula angustifolia	5013	2018-07-27-12-00-36	0	0	x	5	0	54.7	25.9	54.1	25.8	55.1	0.352	25089			73
769	91626	13	Lavandula angustifolia	5013	2018-07-27-12-00-38	0	0	x	5	0	54.7	25.9	54.1	25.8	55.1	0.352	25089			74
770	91627	13	Lavandula angustifolia	5013	2018-07-27-12-00-40	0	0	x	5	0	54.7	25.9	54	25.7	54.9	0.242	25089			75
771	91628	13	Lavandula angustifolia	5013	2018-07-27-12-00-42	0	0	x	5	0	54.7	25.9	54	25.7	54.9	0.242	25089			76
772	91629	13	Lavandula angustifolia	5013	2018-07-27-12-00-44	0	0	x	5	0	54.7	25.9	54	25.7	54.9	0.242	25089			77
773	91630	13	Lavandula angustifolia	5013	2018-07-27-12-00-46	0	0	x	5	0	54.7	25.9	54	25.8	54.9	0.242	25089			78
774	91631	13	Lavandula angustifolia	5013	2018-07-27-12-00-48	0	0	x	5	0	54.7	25.9	54	25.8	54.9	0.242	25089			79
775	91632	13	Lavandula angustifolia	5013	2018-07-27-12-00-50	0	0	x	5	0	54.7	25.9	53.9	25.7	54.8	0.131	25089			80
776	91633	13	Lavandula angustifolia	5013	2018-07-27-12-00-52	0	0	x	5	0	54.7	25.9	54	25.8	54.9	0.242	25089			81
777	91634	13	Lavandula angustifolia	5013	2018-07-27-12-00-54	0	0	x	5	0	54.7	25.9	53.9	25.7	54.8	0.131	25089			82
778	91635	13	Lavandula angustifolia	5013	2018-07-27-12-00-56	0	0	x	5	0	54.7	25.9	53.9	25.7	54.8	0.131	25089			83
779	91636	13	Lavandula angustifolia	5013	2018-07-27-12-00-58	0	0	x	5	0	54.7	25.9	54	25.8	54.9	0.242	25089			84
780	91637	13	Lavandula angustifolia	5013	2018-07-27-12-01-00	0	0	x	5	0	54.7	25.9	53.9	25.7	54.8	0.131	25089			85
781	91638	13	Lavandula angustifolia	5013	2018-07-27-12-01-02	0	0	x	5	0	54.7	25.9	53.9	25.7	54.8	0.131	25089			86
782	91639	13	Lavandula angustifolia	5013	2018-07-27-12-01-04	0	0	x	5	0	54.7	25.9	54	25.8	54.9	0.242	25089			87
783	91640	13	Lavandula angustifolia	5013	2018-07-27-12-01-06	0	0	x	5	0	54.7	25.9	54.1	25.8	55.1	0.352	25089			88
784	91641	13	Lavandula angustifolia	5013	2018-07-27-12-01-08	0	0	x	5	0	54.7	25.9	54.1	25.8	55.1	0.352	25089			89
785	91642	13	Lavandula angustifolia	5013	2018-07-27-12-01-10	0	0	x	5	0	54.7	25.9	54.1	25.7	55.1	0.352	25089			90
786	91643	13	Lavandula angustifolia	5013	2018-07-27-12-01-12	0	0	x	5	0	54.7	25.9	54.1	25.8	55.1	0.352	25089	Last10	Here	91
787	91644	13	Lavandula angustifolia	5013	2018-07-27-12-01-14	0	0	x	5	0	54.7	25.9	54	25.7	54.9	0.242	25089	Last10	Here	92
788	91645	13	Lavandula angustifolia	5013	2018-07-27-12-01-16	0	0	x	5	0	54.7	25.9	54	25.8	54.9	0.242	25089	Last10	Here	93
789	91646	13	Lavandula angustifolia	5013	2018-07-27-12-01-18	0	0	x	5	0	54.7	25.9	54	25.7	54.9	0.242	25089	Last10	Here	94
790	91647	13	Lavandula angustifolia	5013	2018-07-27-12-01-20	0	0	x	5	0	54.7	25.9	53.9	25.7	54.8	0.131	25089	Last10	Here	95
791	91648	13	Lavandula angustifolia	5013	2018-07-27-12-01-22	0	0	x	5	0	54.7	25.9	54.1	25.8	55.1	0.352	25089	Last10	Here	96
792	91649	13	Lavandula angustifolia	5013	2018-07-27-12-01-24	0	0	x	5	0	54.7	25.9	54.1	25.8	55.1	0.352	25089	Last10	Here	97
793	91650	13	Lavandula angustifolia	5013	2018-07-27-12-01-26	0	0	x	5	0	54.7	25.9	54	25.7	54.9	0.242	25089	Last10	Here	98
794	91651	13	Lavandula angustifolia	5013	2018-07-27-12-01-28	0	0	x	5	0	54.7	25.9	54.1	25.7	55.1	0.352	25089	Last10	Here	99
795	91652	13	Lavandula angustifolia	5013	2018-07-27-12-01-30	0	0	x	5	0	54.7	25.9	54.2	25.8	55.2	0.463	25089	Last10	Here	100
796	91653	13	Lavandula angustifolia	5013	2018-07-27-12-02-02	0	0	x	10	0	54.7	25.9	54	25.8	54.9	0.242	25090	First10	Here	1
797	91654	13	Lavandula angustifolia	5013	2018-07-27-12-02-04	0	0	x	10	0	54.7	25.9	54	25.8	54.9	0.242	25090	First10	Here	2
798	91655	13	Lavandula angustifolia	5013	2018-07-27-12-02-06	0	0	x	10	0	54.7	25.9	54	25.8	54.9	0.242	25090	First10	Here	3
799	91656	13	Lavandula angustifolia	5013	2018-07-27-12-02-08	0	0	x	10	0	54.7	25.9	54	25.8	54.9	0.242	25090	First10	Here	4
800	91657	13	Lavandula angustifolia	5013	2018-07-27-12-02-10	0	0	x	10	0	54.7	25.9	53.9	25.7	54.8	0.131	25090	First10	Here	5
801	91658	13	Lavandula angustifolia	5013	2018-07-27-12-02-12	0	0	x	10	0	54.7	25.9	53.9	25.8	54.8	0.131	25090	First10	Here	6
802	91659	13	Lavandula angustifolia	5013	2018-07-27-12-02-14	0	0	x	10	0	54.7	25.9	53.9	25.7	54.8	0.131	25090	First10	Here	7
803	91660	13	Lavandula angustifolia	5013	2018-07-27-12-02-16	0	0	x	10	0	54.7	25.9	54.1	25.8	55.1	0.352	25090	First10	Here	8
804	91661	13	Lavandula angustifolia	5013	2018-07-27-12-02-18	0	0	x	10	0	54.7	25.9	54.1	25.8	55.1	0.352	25090	First10	Here	9
805	91662	13	Lavandula angustifolia	5013	2018-07-27-12-02-20	0	0	x	10	0	54.7	25.9	54	25.8	54.9	0.242	25090	First10	Here	10
806	91663	13	Lavandula angustifolia	5013	2018-07-27-12-02-22	0	0	x	10	0	54.7	25.9	54	25.8	54.9	0.242	25090			11
807	91664	13	Lavandula angustifolia	5013	2018-07-27-12-02-24	0	0	x	10	0	54.7	25.9	54	25.8	54.9	0.242	25090			12
808	91665	13	Lavandula angustifolia	5013	2018-07-27-12-02-26	0	0	x	10	0	54.7	25.9	53.9	25.7	54.8	0.131	25090			13
809	91666	13	Lavandula angustifolia	5013	2018-07-27-12-02-28	0	0	x	10	0	54.7	25.9	54	25.8	54.9	0.242	25090			14
810	91667	13	Lavandula angustifolia	5013	2018-07-27-12-02-30	0	0	x	10	0	54.7	25.9	54.1	25.8	55.1	0.352	25090			15
811	91668	13	Lavandula angustifolia	5013	2018-07-27-12-02-32	0	0	x	10	0	54.7	25.9	54.1	25.8	55.1	0.352	25090			16
812	91669	13	Lavandula angustifolia	5013	2018-07-27-12-02-34	0	0	x	10	0	54.7	25.9	54.1	25.8	55.1	0.352	25090			17
813	91670	13	Lavandula angustifolia	5013	2018-07-27-12-02-36	0	0	x	10	0	54.7	25.9	54.1	25.8	55.1	0.352	25090			18
814	91671	13	Lavandula angustifolia	5013	2018-07-27-12-02-38	0	0	x	10	0	54.7	25.9	54.1	25.8	55.1	0.352	25090			19
815	91672	13	Lavandula angustifolia	5013	2018-07-27-12-02-40	0	0	x	10	0	54.7	25.9	54.1	25.8	55.1	0.352	25090			20
816	91673	13	Lavandula angustifolia	5013	2018-07-27-12-02-42	0	0	x	10	0	54.7	25.9	54	25.8	54.9	0.242	25090			21
817	91674	13	Lavandula angustifolia	5013	2018-07-27-12-02-44	0	0	x	10	0	54.7	25.9	54	25.8	54.9	0.242	25090			22
818	91675	13	Lavandula angustifolia	5013	2018-07-27-12-02-46	0	0	x	10	0	54.7	25.9	54	25.8	54.9	0.242	25090			23
819	91676	13	Lavandula angustifolia	5013	2018-07-27-12-02-48	0	0	x	10	0	54.7	25.9	54	25.8	54.9	0.242	25090			24
820	91677	13	Lavandula angustifolia	5013	2018-07-27-12-02-50	0	0	x	10	0	54.7	25.9	54	25.8	54.9	0.242	25090			25
821	91678	13	Lavandula angustifolia	5013	2018-07-27-12-02-52	0	0	x	10	0	54.7	25.9	54	25.8	54.9	0.242	25090			26
822	91679	13	Lavandula angustifolia	5013	2018-07-27-12-02-54	0	0	x	10	0	54.7	25.9	54	25.8	54.9	0.242	25090			27
823	91680	13	Lavandula angustifolia	5013	2018-07-27-12-02-56	0	0	x	10	0	54.7	25.9	54	25.8	54.9	0.242	25090			28
824	91681	13	Lavandula angustifolia	5013	2018-07-27-12-02-58	0	0	x	10	0	54.7	25.9	54	25.8	54.9	0.242	25090			29
825	91682	13	Lavandula angustifolia	5013	2018-07-27-12-03-00	0	0	x	10	0	54.7	25.9	54	25.8	54.9	0.242	25090			30
826	91683	13	Lavandula angustifolia	5013	2018-07-27-12-03-02	0	0	x	10	0	54.6	25.9	54	25.8	54.9	0.342	25090			31
827	91684	13	Lavandula angustifolia	5013	2018-07-27-12-03-05	0	0	x	10	0	54.7	25.9	54	25.8	54.9	0.242	25090			32
828	91685	13	Lavandula angustifolia	5013	2018-07-27-12-03-07	0	0	x	10	0	54.7	25.9	54	25.8	54.9	0.242	25090			33
829	91686	13	Lavandula angustifolia	5013	2018-07-27-12-03-09	0	0	x	10	0	54.7	25.9	54	25.8	54.9	0.242	25090			34
830	91687	13	Lavandula angustifolia	5013	2018-07-27-12-03-11	0	0	x	10	0	54.7	25.9	54	25.8	54.9	0.242	25090			35
831	91688	13	Lavandula angustifolia	5013	2018-07-27-12-03-13	0	0	x	10	0	54.7	25.9	54	25.8	54.9	0.242	25090			36
832	91689	13	Lavandula angustifolia	5013	2018-07-27-12-03-15	0	0	x	10	0	54.7	25.9	54	25.8	54.9	0.242	25090			37
833	91690	13	Lavandula angustifolia	5013	2018-07-27-12-03-17	0	0	x	10	0	54.7	25.9	54	25.8	54.9	0.242	25090			38
834	91691	13	Lavandula angustifolia	5013	2018-07-27-12-03-19	0	0	x	10	0	54.7	25.9	54	25.8	54.9	0.242	25090			39
835	91692	13	Lavandula angustifolia	5013	2018-07-27-12-03-21	0	0	x	10	0	54.7	25.9	53.9	25.8	54.8	0.131	25090			40
836	91693	13	Lavandula angustifolia	5013	2018-07-27-12-03-23	0	0	x	10	0	54.7	25.9	53.9	25.8	54.8	0.131	25090			41
837	91694	13	Lavandula angustifolia	5013	2018-07-27-12-03-25	0	0	x	10	0	54.7	25.9	53.9	25.8	54.8	0.131	25090			42
838	91695	13	Lavandula angustifolia	5013	2018-07-27-12-03-27	0	0	x	10	0	54.7	25.9	53.9	25.8	54.8	0.131	25090			43
839	91696	13	Lavandula angustifolia	5013	2018-07-27-12-03-29	0	0	x	10	0	54.7	25.9	53.9	25.8	54.8	0.131	25090			44
840	91697	13	Lavandula angustifolia	5013	2018-07-27-12-03-31	0	0	x	10	0	54.7	25.9	53.9	25.8	54.8	0.131	25090			45
841	91698	13	Lavandula angustifolia	5013	2018-07-27-12-03-33	0	0	x	10	0	54.7	25.9	53.9	25.8	54.8	0.131	25090			46
842	91699	13	Lavandula angustifolia	5013	2018-07-27-12-03-35	0	0	x	10	0	54.7	25.9	53.9	25.8	54.8	0.131	25090			47
843	91700	13	Lavandula angustifolia	5013	2018-07-27-12-03-37	0	0	x	10	0	54.7	25.9	53.9	25.8	54.8	0.131	25090			48
844	91701	13	Lavandula angustifolia	5013	2018-07-27-12-03-39	0	0	x	10	0	54.7	25.9	53.9	25.8	54.8	0.131	25090			49
845	91702	13	Lavandula angustifolia	5013	2018-07-27-12-03-41	0	0	x	10	0	54.7	25.9	53.9	25.8	54.8	0.131	25090			50
846	91703	13	Lavandula angustifolia	5013	2018-07-27-12-03-43	0	0	x	10	0	54.7	25.9	53.9	25.8	54.8	0.131	25090			51
847	91704	13	Lavandula angustifolia	5013	2018-07-27-12-03-45	0	0	x	10	0	54.7	25.9	53.8	25.7	54.7	0.02	25090			52
848	91705	13	Lavandula angustifolia	5013	2018-07-27-12-03-47	0	0	x	10	0	54.7	25.9	53.9	25.8	54.8	0.131	25090			53
849	91706	13	Lavandula angustifolia	5013	2018-07-27-12-03-49	0	0	x	10	0	54.7	25.9	53.9	25.8	54.8	0.131	25090			54
850	91707	13	Lavandula angustifolia	5013	2018-07-27-12-03-51	0	0	x	10	0	54.7	25.9	54	25.8	54.9	0.242	25090			55
851	91708	13	Lavandula angustifolia	5013	2018-07-27-12-03-53	0	0	x	10	0	54.7	25.9	54	25.8	54.9	0.242	25090			56
852	91709	13	Lavandula angustifolia	5013	2018-07-27-12-03-55	0	0	x	10	0	54.7	25.9	54	25.8	54.9	0.242	25090			57
853	91710	13	Lavandula angustifolia	5013	2018-07-27-12-03-57	0	0	x	10	0	54.7	25.9	54	25.8	54.9	0.242	25090			58
854	91711	13	Lavandula angustifolia	5013	2018-07-27-12-03-59	0	0	x	10	0	54.7	25.9	54	25.8	54.9	0.242	25090			59
855	91712	13	Lavandula angustifolia	5013	2018-07-27-12-04-01	0	0	x	10	0	54.7	25.9	54	25.8	54.9	0.242	25090			60
856	91713	13	Lavandula angustifolia	5013	2018-07-27-12-04-03	0	0	x	10	0	54.7	25.9	54	25.8	54.9	0.242	25090			61
857	91714	13	Lavandula angustifolia	5013	2018-07-27-12-04-05	0	0	x	10	0	54.7	25.9	54	25.8	54.9	0.242	25090			62
858	91715	13	Lavandula angustifolia	5013	2018-07-27-12-04-07	0	0	x	10	0	54.7	25.9	54	25.8	54.9	0.242	25090			63
859	91716	13	Lavandula angustifolia	5013	2018-07-27-12-04-09	0	0	x	10	0	54.7	25.9	54.1	25.8	55.1	0.352	25090			64
860	91717	13	Lavandula angustifolia	5013	2018-07-27-12-04-11	0	0	x	10	0	54.7	25.9	54	25.8	54.9	0.242	25090			65
861	91718	13	Lavandula angustifolia	5013	2018-07-27-12-04-13	0	0	x	10	0	54.7	25.9	54	25.8	54.9	0.242	25090			66
862	91719	13	Lavandula angustifolia	5013	2018-07-27-12-04-15	0	0	x	10	0	54.7	25.9	54	25.7	54.9	0.242	25090			67
863	91720	13	Lavandula angustifolia	5013	2018-07-27-12-04-17	0	0	x	10	0	54.7	25.9	54	25.8	54.9	0.242	25090			68
864	91721	13	Lavandula angustifolia	5013	2018-07-27-12-04-19	0	0	x	10	0	54.7	25.9	54	25.8	54.9	0.242	25090			69
865	91722	13	Lavandula angustifolia	5013	2018-07-27-12-04-21	0	0	x	10	0	54.7	25.9	54	25.8	54.9	0.242	25090			70
866	91723	13	Lavandula angustifolia	5013	2018-07-27-12-04-23	0	0	x	10	0	54.7	25.9	54	25.8	54.9	0.242	25090			71
867	91724	13	Lavandula angustifolia	5013	2018-07-27-12-04-25	0	0	x	10	0	54.7	25.9	53.9	25.8	54.8	0.131	25090			72
868	91725	13	Lavandula angustifolia	5013	2018-07-27-12-04-27	0	0	x	10	0	54.7	25.9	54	25.8	54.9	0.242	25090			73
869	91726	13	Lavandula angustifolia	5013	2018-07-27-12-04-29	0	0	x	10	0	54.7	25.9	54	25.8	54.9	0.242	25090			74
870	91727	13	Lavandula angustifolia	5013	2018-07-27-12-04-31	0	0	x	10	0	54.7	25.9	53.9	25.8	54.8	0.131	25090			75
871	91728	13	Lavandula angustifolia	5013	2018-07-27-12-04-33	0	0	x	10	0	54.7	25.9	53.9	25.8	54.8	0.131	25090			76
872	91729	13	Lavandula angustifolia	5013	2018-07-27-12-04-35	0	0	x	10	0	54.7	25.9	54	25.8	54.9	0.242	25090			77
873	91730	13	Lavandula angustifolia	5013	2018-07-27-12-04-37	0	0	x	10	0	54.7	25.9	54	25.8	54.9	0.242	25090			78
874	91731	13	Lavandula angustifolia	5013	2018-07-27-12-04-39	0	0	x	10	0	54.7	25.9	54.1	25.8	55.1	0.352	25090			79
875	91732	13	Lavandula angustifolia	5013	2018-07-27-12-04-41	0	0	x	10	0	54.7	25.9	54	25.8	54.9	0.242	25090			80
876	91733	13	Lavandula angustifolia	5013	2018-07-27-12-04-43	0	0	x	10	0	54.7	25.9	54	25.8	54.9	0.242	25090			81
877	91734	13	Lavandula angustifolia	5013	2018-07-27-12-04-45	0	0	x	10	0	54.7	25.9	54	25.8	54.9	0.242	25090			82
878	91735	13	Lavandula angustifolia	5013	2018-07-27-12-04-47	0	0	x	10	0	54.7	25.9	54	25.8	54.9	0.242	25090			83
879	91736	13	Lavandula angustifolia	5013	2018-07-27-12-04-49	0	0	x	10	0	54.7	25.9	54	25.8	54.9	0.242	25090			84
880	91737	13	Lavandula angustifolia	5013	2018-07-27-12-04-51	0	0	x	10	0	54.7	25.9	54	25.8	54.9	0.242	25090			85
881	91738	13	Lavandula angustifolia	5013	2018-07-27-12-04-53	0	0	x	10	0	54.7	25.9	53.9	25.7	54.8	0.131	25090			86
882	91739	13	Lavandula angustifolia	5013	2018-07-27-12-04-55	0	0	x	10	0	54.7	25.9	54	25.8	54.9	0.242	25090			87
883	91740	13	Lavandula angustifolia	5013	2018-07-27-12-04-57	0	0	x	10	0	54.7	25.9	54	25.8	54.9	0.242	25090			88
884	91741	13	Lavandula angustifolia	5013	2018-07-27-12-04-59	0	0	x	10	0	54.7	25.9	53.9	25.8	54.8	0.131	25090			89
885	91742	13	Lavandula angustifolia	5013	2018-07-27-12-05-01	0	0	x	10	0	54.7	25.9	53.9	25.8	54.8	0.131	25090			90
886	91743	13	Lavandula angustifolia	5013	2018-07-27-12-05-03	0	0	x	10	0	54.7	25.9	54	25.8	54.9	0.242	25090	Last10	Here	91
887	91744	13	Lavandula angustifolia	5013	2018-07-27-12-05-05	0	0	x	10	0	54.6	25.9	54	25.8	54.9	0.342	25090	Last10	Here	92
888	91745	13	Lavandula angustifolia	5013	2018-07-27-12-05-07	0	0	x	10	0	54.7	25.9	54	25.8	54.9	0.242	25090	Last10	Here	93
889	91746	13	Lavandula angustifolia	5013	2018-07-27-12-05-09	0	0	x	10	0	54.7	25.9	54	25.8	54.9	0.242	25090	Last10	Here	94
890	91747	13	Lavandula angustifolia	5013	2018-07-27-12-05-11	0	0	x	10	0	54.7	25.9	54	25.8	54.9	0.242	25090	Last10	Here	95
891	91748	13	Lavandula angustifolia	5013	2018-07-27-12-05-13	0	0	x	10	0	54.7	25.9	54	25.8	54.9	0.242	25090	Last10	Here	96
892	91749	13	Lavandula angustifolia	5013	2018-07-27-12-05-15	0	0	x	10	0	54.7	25.9	54	25.8	54.9	0.242	25090	Last10	Here	97
893	91750	13	Lavandula angustifolia	5013	2018-07-27-12-05-17	0	0	x	10	0	54.7	25.9	54	25.8	54.9	0.242	25090	Last10	Here	98
894	91751	13	Lavandula angustifolia	5013	2018-07-27-12-05-19	0	0	x	10	0	54.7	25.9	54	25.8	54.9	0.242	25090	Last10	Here	99
895	91752	13	Lavandula angustifolia	5013	2018-07-27-12-05-21	0	0	x	10	0	54.7	25.9	54	25.8	54.9	0.242	25090	Last10	Here	100
896	91753	13	Lavandula angustifolia	5013	2018-07-27-12-05-53	0	0	x	15	0	54.7	25.9	54	25.8	54.9	0.242	25091	First10	Here	1
897	91754	13	Lavandula angustifolia	5013	2018-07-27-12-05-55	0	0	x	15	0	54.7	25.9	54	25.8	54.9	0.242	25091	First10	Here	2
898	91755	13	Lavandula angustifolia	5013	2018-07-27-12-05-57	0	0	x	15	0	54.7	25.9	53.9	25.8	54.8	0.131	25091	First10	Here	3
899	91756	13	Lavandula angustifolia	5013	2018-07-27-12-05-59	0	0	x	15	0	54.7	25.9	54	25.8	54.9	0.242	25091	First10	Here	4
900	91757	13	Lavandula angustifolia	5013	2018-07-27-12-06-01	0	0	x	15	0	54.7	25.9	53.9	25.8	54.8	0.131	25091	First10	Here	5
901	91758	13	Lavandula angustifolia	5013	2018-07-27-12-06-03	0	0	x	15	0	54.7	25.9	53.9	25.8	54.8	0.131	25091	First10	Here	6
902	91759	13	Lavandula angustifolia	5013	2018-07-27-12-06-05	0	0	x	15	0	54.7	25.9	53.9	25.8	54.8	0.131	25091	First10	Here	7
903	91760	13	Lavandula angustifolia	5013	2018-07-27-12-06-07	0	0	x	15	0	54.7	25.9	53.9	25.8	54.8	0.131	25091	First10	Here	8
904	91761	13	Lavandula angustifolia	5013	2018-07-27-12-06-09	0	0	x	15	0	54.7	25.9	53.8	25.7	54.7	0.02	25091	First10	Here	9
905	91762	13	Lavandula angustifolia	5013	2018-07-27-12-06-11	0	0	x	15	0	54.7	25.9	53.9	25.8	54.8	0.131	25091	First10	Here	10
906	91763	13	Lavandula angustifolia	5013	2018-07-27-12-06-13	0	0	x	15	0	54.7	25.9	53.9	25.8	54.8	0.131	25091			11
907	91764	13	Lavandula angustifolia	5013	2018-07-27-12-06-17	0	0	x	15	0	54.7	25.9	53.9	25.8	54.8	0.131	25091			12
908	91765	13	Lavandula angustifolia	5013	2018-07-27-12-06-19	0	0	x	15	0	54.7	25.9	53.9	25.8	54.8	0.131	25091			13
909	91766	13	Lavandula angustifolia	5013	2018-07-27-12-06-21	0	0	x	15	0	54.7	25.9	53.9	25.8	54.8	0.131	25091			14
910	91767	13	Lavandula angustifolia	5013	2018-07-27-12-06-23	0	0	x	15	0	54.7	25.9	53.9	25.8	54.8	0.131	25091			15
911	91768	13	Lavandula angustifolia	5013	2018-07-27-12-06-25	0	0	x	15	0	54.7	25.9	53.9	25.8	54.8	0.131	25091			16
912	91769	13	Lavandula angustifolia	5013	2018-07-27-12-06-27	0	0	x	15	0	54.7	25.9	53.9	25.8	54.8	0.131	25091			17
913	91770	13	Lavandula angustifolia	5013	2018-07-27-12-06-29	0	0	x	15	0	54.7	25.9	53.9	25.8	54.8	0.131	25091			18
914	91771	13	Lavandula angustifolia	5013	2018-07-27-12-06-31	0	0	x	15	0	54.7	25.9	53.9	25.8	54.8	0.131	25091			19
915	91772	13	Lavandula angustifolia	5013	2018-07-27-12-06-33	0	0	x	15	0	54.7	25.9	53.8	25.7	54.7	0.02	25091			20
916	91773	13	Lavandula angustifolia	5013	2018-07-27-12-06-35	0	0	x	15	0	54.7	25.9	53.9	25.8	54.8	0.131	25091			21
917	91774	13	Lavandula angustifolia	5013	2018-07-27-12-06-37	0	0	x	15	0	54.7	25.9	53.9	25.8	54.8	0.131	25091			22
918	91775	13	Lavandula angustifolia	5013	2018-07-27-12-06-39	0	0	x	15	0	54.7	25.9	53.9	25.8	54.8	0.131	25091			23
919	91776	13	Lavandula angustifolia	5013	2018-07-27-12-06-41	0	0	x	15	0	54.7	25.9	53.9	25.8	54.8	0.131	25091			24
920	91777	13	Lavandula angustifolia	5013	2018-07-27-12-06-43	0	0	x	15	0	54.7	25.9	53.9	25.8	54.8	0.131	25091			25
921	91778	13	Lavandula angustifolia	5013	2018-07-27-12-06-45	0	0	x	15	0	54.7	25.9	53.9	25.8	54.8	0.131	25091			26
922	91779	13	Lavandula angustifolia	5013	2018-07-27-12-06-47	0	0	x	15	0	54.7	25.9	53.8	25.8	54.7	0.02	25091			27
923	91780	13	Lavandula angustifolia	5013	2018-07-27-12-06-49	0	0	x	15	0	54.6	25.9	53.8	25.8	54.7	0.12	25091			28
924	91781	13	Lavandula angustifolia	5013	2018-07-27-12-06-51	0	0	x	15	0	54.7	25.9	53.8	25.7	54.7	0.02	25091			29
925	91782	13	Lavandula angustifolia	5013	2018-07-27-12-06-53	0	0	x	15	0	54.7	25.9	53.8	25.8	54.7	0.02	25091			30
926	91783	13	Lavandula angustifolia	5013	2018-07-27-12-06-55	0	0	x	15	0	54.7	25.9	53.8	25.8	54.7	0.02	25091			31
927	91784	13	Lavandula angustifolia	5013	2018-07-27-12-06-57	0	0	x	15	0	54.6	25.9	53.8	25.8	54.7	0.12	25091			32
928	91785	13	Lavandula angustifolia	5013	2018-07-27-12-06-59	0	0	x	15	0	54.6	25.9	53.8	25.8	54.7	0.12	25091			33
929	91786	13	Lavandula angustifolia	5013	2018-07-27-12-07-01	0	0	x	15	0	54.6	25.9	53.8	25.8	54.7	0.12	25091			34
930	91787	13	Lavandula angustifolia	5013	2018-07-27-12-07-03	0	0	x	15	0	54.6	25.9	53.8	25.8	54.7	0.12	25091			35
931	91788	13	Lavandula angustifolia	5013	2018-07-27-12-07-05	0	0	x	15	0	54.6	25.9	53.8	25.8	54.7	0.12	25091			36
932	91789	13	Lavandula angustifolia	5013	2018-07-27-12-07-07	0	0	x	15	0	54.6	25.9	53.8	25.8	54.7	0.12	25091			37
933	91790	13	Lavandula angustifolia	5013	2018-07-27-12-07-09	0	0	x	15	0	54.6	25.9	53.8	25.8	54.7	0.12	25091			38
934	91791	13	Lavandula angustifolia	5013	2018-07-27-12-07-11	0	0	x	15	0	54.6	25.9	53.9	25.8	54.8	0.231	25091			39
935	91792	13	Lavandula angustifolia	5013	2018-07-27-12-07-13	0	0	x	15	0	54.6	25.9	53.9	25.8	54.8	0.231	25091			40
936	91793	13	Lavandula angustifolia	5013	2018-07-27-12-07-15	0	0	x	15	0	54.6	25.9	53.9	25.8	54.8	0.231	25091			41
937	91794	13	Lavandula angustifolia	5013	2018-07-27-12-07-17	0	0	x	15	0	54.6	25.9	53.8	25.8	54.7	0.12	25091			42
938	91795	13	Lavandula angustifolia	5013	2018-07-27-12-07-19	0	0	x	15	0	54.6	25.9	53.8	25.8	54.7	0.12	25091			43
939	91796	13	Lavandula angustifolia	5013	2018-07-27-12-07-21	0	0	x	15	0	54.6	25.9	53.8	25.8	54.7	0.12	25091			44
940	91797	13	Lavandula angustifolia	5013	2018-07-27-12-07-23	0	0	x	15	0	54.6	25.9	53.8	25.8	54.7	0.12	25091			45
941	91798	13	Lavandula angustifolia	5013	2018-07-27-12-07-25	0	0	x	15	0	54.6	25.9	53.8	25.8	54.7	0.12	25091			46
942	91799	13	Lavandula angustifolia	5013	2018-07-27-12-07-27	0	0	x	15	0	54.6	25.9	53.8	25.8	54.7	0.12	25091			47
943	91800	13	Lavandula angustifolia	5013	2018-07-27-12-07-29	0	0	x	15	0	54.6	25.9	53.8	25.8	54.7	0.12	25091			48
944	91801	13	Lavandula angustifolia	5013	2018-07-27-12-07-31	0	0	x	15	0	54.6	25.9	53.8	25.8	54.7	0.12	25091			49
945	91802	13	Lavandula angustifolia	5013	2018-07-27-12-07-33	0	0	x	15	0	54.6	25.9	53.8	25.8	54.7	0.12	25091			50
946	91803	13	Lavandula angustifolia	5013	2018-07-27-12-07-35	0	0	x	15	0	54.6	25.9	53.8	25.8	54.7	0.12	25091			51
947	91804	13	Lavandula angustifolia	5013	2018-07-27-12-07-37	0	0	x	15	0	54.6	25.9	53.8	25.8	54.7	0.12	25091			52
948	91805	13	Lavandula angustifolia	5013	2018-07-27-12-07-39	0	0	x	15	0	54.6	25.9	53.8	25.8	54.7	0.12	25091			53
949	91806	13	Lavandula angustifolia	5013	2018-07-27-12-07-41	0	0	x	15	0	54.6	25.9	53.7	25.8	54.6	0.01	25091			54
950	91807	13	Lavandula angustifolia	5013	2018-07-27-12-07-43	0	0	x	15	0	54.6	25.9	53.8	25.8	54.7	0.12	25091			55
951	91808	13	Lavandula angustifolia	5013	2018-07-27-12-07-45	0	0	x	15	0	54.6	25.9	53.8	25.8	54.7	0.12	25091			56
952	91809	13	Lavandula angustifolia	5013	2018-07-27-12-07-47	0	0	x	15	0	54.6	25.9	53.8	25.8	54.7	0.12	25091			57
953	91810	13	Lavandula angustifolia	5013	2018-07-27-12-07-49	0	0	x	15	0	54.6	25.9	53.8	25.8	54.7	0.12	25091			58
954	91811	13	Lavandula angustifolia	5013	2018-07-27-12-07-51	0	0	x	15	0	54.6	25.9	53.8	25.8	54.7	0.12	25091			59
955	91812	13	Lavandula angustifolia	5013	2018-07-27-12-07-53	0	0	x	15	0	54.6	25.9	53.8	25.8	54.7	0.12	25091			60
956	91813	13	Lavandula angustifolia	5013	2018-07-27-12-07-55	0	0	x	15	0	54.6	25.9	53.7	25.8	54.6	0.01	25091			61
957	91814	13	Lavandula angustifolia	5013	2018-07-27-12-07-57	0	0	x	15	0	54.6	25.9	53.8	25.8	54.7	0.12	25091			62
958	91815	13	Lavandula angustifolia	5013	2018-07-27-12-07-59	0	0	x	15	0	54.6	25.9	53.8	25.8	54.7	0.12	25091			63
959	91816	13	Lavandula angustifolia	5013	2018-07-27-12-08-01	0	0	x	15	0	54.6	25.9	53.7	25.8	54.6	0.01	25091			64
960	91817	13	Lavandula angustifolia	5013	2018-07-27-12-08-03	0	0	x	15	0	54.6	25.9	53.7	25.8	54.6	0.01	25091			65
961	91818	13	Lavandula angustifolia	5013	2018-07-27-12-08-05	0	0	x	15	0	54.6	25.9	53.7	25.8	54.6	0.01	25091			66
962	91819	13	Lavandula angustifolia	5013	2018-07-27-12-08-07	0	0	x	15	0	54.6	25.9	53.7	25.8	54.6	0.01	25091			67
963	91820	13	Lavandula angustifolia	5013	2018-07-27-12-08-09	0	0	x	15	0	54.6	25.9	53.7	25.8	54.6	0.01	25091			68
964	91821	13	Lavandula angustifolia	5013	2018-07-27-12-08-11	0	0	x	15	0	54.6	25.9	53.7	25.8	54.6	0.01	25091			69
965	91822	13	Lavandula angustifolia	5013	2018-07-27-12-08-13	0	0	x	15	0	54.5	25.9	53.8	25.8	54.7	0.22	25091			70
966	91823	13	Lavandula angustifolia	5013	2018-07-27-12-08-15	0	0	x	15	0	54.6	25.9	53.8	25.8	54.7	0.12	25091			71
967	91824	13	Lavandula angustifolia	5013	2018-07-27-12-08-17	0	0	x	15	0	54.6	25.9	53.8	25.8	54.7	0.12	25091			72
968	91825	13	Lavandula angustifolia	5013	2018-07-27-12-08-19	0	0	x	15	0	54.6	25.9	53.8	25.8	54.7	0.12	25091			73
969	91826	13	Lavandula angustifolia	5013	2018-07-27-12-08-21	0	0	x	15	0	54.6	25.9	53.7	25.8	54.6	0.01	25091			74
970	91827	13	Lavandula angustifolia	5013	2018-07-27-12-08-24	0	0	x	15	0	54.6	25.9	53.8	25.8	54.7	0.12	25091			75
971	91828	13	Lavandula angustifolia	5013	2018-07-27-12-08-26	0	0	x	15	0	54.6	25.9	53.8	25.8	54.7	0.12	25091			76
972	91829	13	Lavandula angustifolia	5013	2018-07-27-12-08-28	0	0	x	15	0	54.6	25.9	53.8	25.8	54.7	0.12	25091			77
973	91830	13	Lavandula angustifolia	5013	2018-07-27-12-08-30	0	0	x	15	0	54.6	25.9	53.8	25.8	54.7	0.12	25091			78
974	91831	13	Lavandula angustifolia	5013	2018-07-27-12-08-32	0	0	x	15	0	54.6	25.9	53.8	25.8	54.7	0.12	25091			79
975	91832	13	Lavandula angustifolia	5013	2018-07-27-12-08-34	0	0	x	15	0	54.6	25.9	53.8	25.8	54.7	0.12	25091			80
976	91833	13	Lavandula angustifolia	5013	2018-07-27-12-08-36	0	0	x	15	0	54.6	25.9	53.8	25.8	54.7	0.12	25091			81
977	91834	13	Lavandula angustifolia	5013	2018-07-27-12-08-38	0	0	x	15	0	54.5	25.9	53.8	25.8	54.7	0.22	25091			82
978	91835	13	Lavandula angustifolia	5013	2018-07-27-12-08-40	0	0	x	15	0	54.6	25.9	53.8	25.8	54.7	0.12	25091			83
979	91836	13	Lavandula angustifolia	5013	2018-07-27-12-08-42	0	0	x	15	0	54.5	25.9	53.9	25.8	54.8	0.331	25091			84
980	91837	13	Lavandula angustifolia	5013	2018-07-27-12-08-44	0	0	x	15	0	54.5	25.9	53.8	25.8	54.7	0.22	25091			85
981	91838	13	Lavandula angustifolia	5013	2018-07-27-12-08-46	0	0	x	15	0	54.5	25.9	53.8	25.8	54.7	0.22	25091			86
982	91839	13	Lavandula angustifolia	5013	2018-07-27-12-08-48	0	0	x	15	0	54.5	25.9	53.8	25.8	54.7	0.22	25091			87
983	91840	13	Lavandula angustifolia	5013	2018-07-27-12-08-50	0	0	x	15	0	54.6	25.9	53.8	25.8	54.7	0.12	25091			88
984	91841	13	Lavandula angustifolia	5013	2018-07-27-12-08-52	0	0	x	15	0	54.6	25.9	53.8	25.8	54.7	0.12	25091			89
985	91842	13	Lavandula angustifolia	5013	2018-07-27-12-08-54	0	0	x	15	0	54.5	25.9	53.8	25.8	54.7	0.22	25091			90
986	91843	13	Lavandula angustifolia	5013	2018-07-27-12-08-56	0	0	x	15	0	54.6	25.9	53.8	25.8	54.7	0.12	25091	Last10	Here	91
987	91844	13	Lavandula angustifolia	5013	2018-07-27-12-08-58	0	0	x	15	0	54.5	25.9	53.8	25.8	54.7	0.22	25091	Last10	Here	92
988	91845	13	Lavandula angustifolia	5013	2018-07-27-12-09-00	0	0	x	15	0	54.6	25.9	53.8	25.8	54.7	0.12	25091	Last10	Here	93
989	91846	13	Lavandula angustifolia	5013	2018-07-27-12-09-02	0	0	x	15	0	54.5	25.9	53.8	25.8	54.7	0.22	25091	Last10	Here	94
990	91847	13	Lavandula angustifolia	5013	2018-07-27-12-09-04	0	0	x	15	0	54.5	25.9	53.8	25.8	54.7	0.22	25091	Last10	Here	95
991	91848	13	Lavandula angustifolia	5013	2018-07-27-12-09-06	0	0	x	15	0	54.6	25.9	53.8	25.8	54.7	0.12	25091	Last10	Here	96
992	91849	13	Lavandula angustifolia	5013	2018-07-27-12-09-08	0	0	x	15	0	54.5	25.9	53.8	25.8	54.7	0.22	25091	Last10	Here	97
993	91850	13	Lavandula angustifolia	5013	2018-07-27-12-09-10	0	0	x	15	0	54.5	25.9	53.8	25.8	54.7	0.22	25091	Last10	Here	98
994	91851	13	Lavandula angustifolia	5013	2018-07-27-12-09-12	0	0	x	15	0	54.5	25.9	53.8	25.8	54.7	0.22	25091	Last10	Here	99
995	91852	13	Lavandula angustifolia	5013	2018-07-27-12-09-44	0	0	x	20	0	54.5	25.9	53.7	25.8	54.6	0.11	25092	First10	Here	1
996	91853	13	Lavandula angustifolia	5013	2018-07-27-12-09-46	0	0	x	20	0	54.5	25.9	53.7	25.8	54.6	0.11	25092	First10	Here	2
997	91854	13	Lavandula angustifolia	5013	2018-07-27-12-09-48	0	0	x	20	0	54.5	25.9	53.7	25.8	54.6	0.11	25092	First10	Here	3
998	91855	13	Lavandula angustifolia	5013	2018-07-27-12-09-50	0	0	x	20	0	54.5	25.9	53.8	25.8	54.7	0.22	25092	First10	Here	4
999	91856	13	Lavandula angustifolia	5013	2018-07-27-12-09-52	0	0	x	20	0	54.5	25.9	53.7	25.8	54.6	0.11	25092	First10	Here	5
1000	91857	13	Lavandula angustifolia	5013	2018-07-27-12-09-54	0	0	x	20	0	54.5	25.9	53.8	25.8	54.7	0.22	25092	First10	Here	6
1001	91858	13	Lavandula angustifolia	5013	2018-07-27-12-09-56	0	0	x	20	0	54.5	25.9	53.8	25.8	54.7	0.22	25092	First10	Here	7
1002	91859	13	Lavandula angustifolia	5013	2018-07-27-12-09-58	0	0	x	20	0	54.5	25.9	53.7	25.8	54.6	0.11	25092	First10	Here	8
1003	91860	13	Lavandula angustifolia	5013	2018-07-27-12-10-00	0	0	x	20	0	54.5	25.9	53.7	25.8	54.6	0.11	25092	First10	Here	9
1004	91861	13	Lavandula angustifolia	5013	2018-07-27-12-10-02	0	0	x	20	0	54.5	25.9	53.7	25.8	54.6	0.11	25092	First10	Here	10
1005	91862	13	Lavandula angustifolia	5013	2018-07-27-12-10-04	0	0	x	20	0	54.5	25.9	53.7	25.8	54.6	0.11	25092			11
1006	91863	13	Lavandula angustifolia	5013	2018-07-27-12-10-06	0	0	x	20	0	54.5	25.9	53.7	25.8	54.6	0.11	25092			12
1007	91864	13	Lavandula angustifolia	5013	2018-07-27-12-10-08	0	0	x	20	0	54.5	25.9	53.7	25.8	54.6	0.11	25092			13
1008	91865	13	Lavandula angustifolia	5013	2018-07-27-12-10-10	0	0	x	20	0	54.5	25.9	53.7	25.8	54.6	0.11	25092			14
1009	91866	13	Lavandula angustifolia	5013	2018-07-27-12-10-12	0	0	x	20	0	54.5	25.9	53.7	25.8	54.6	0.11	25092			15
1010	91867	13	Lavandula angustifolia	5013	2018-07-27-12-10-14	0	0	x	20	0	54.5	25.9	53.7	25.8	54.6	0.11	25092			16
1011	91868	13	Lavandula angustifolia	5013	2018-07-27-12-10-16	0	0	x	20	0	54.5	25.9	53.7	25.8	54.6	0.11	25092			17
1012	91869	13	Lavandula angustifolia	5013	2018-07-27-12-10-18	0	0	x	20	0	54.5	25.9	53.7	25.8	54.6	0.11	25092			18
1013	91870	13	Lavandula angustifolia	5013	2018-07-27-12-10-20	0	0	x	20	0	54.5	25.9	53.7	25.8	54.6	0.11	25092			19
1014	91871	13	Lavandula angustifolia	5013	2018-07-27-12-10-22	0	0	x	20	0	54.5	25.9	53.7	25.8	54.6	0.11	25092			20
1015	91872	13	Lavandula angustifolia	5013	2018-07-27-12-10-24	0	0	x	20	0	54.5	25.9	53.7	25.8	54.6	0.11	25092			21
1016	91873	13	Lavandula angustifolia	5013	2018-07-27-12-10-26	0	0	x	20	0	54.5	25.9	53.6	25.8	54.5	-0.001	25092			22
1017	91874	13	Lavandula angustifolia	5013	2018-07-27-12-10-28	0	0	x	20	0	54.5	25.9	53.6	25.8	54.5	-0.001	25092			23
1018	91875	13	Lavandula angustifolia	5013	2018-07-27-12-10-30	0	0	x	20	0	54.5	25.9	53.7	25.8	54.6	0.11	25092			24
1019	91876	13	Lavandula angustifolia	5013	2018-07-27-12-10-32	0	0	x	20	0	54.5	25.9	53.7	25.8	54.6	0.11	25092			25
1020	91877	13	Lavandula angustifolia	5013	2018-07-27-12-10-34	0	0	x	20	0	54.5	25.9	53.7	25.8	54.6	0.11	25092			26
1021	91878	13	Lavandula angustifolia	5013	2018-07-27-12-10-36	0	0	x	20	0	54.5	25.9	53.7	25.8	54.6	0.11	25092			27
1022	91879	13	Lavandula angustifolia	5013	2018-07-27-12-10-38	0	0	x	20	0	54.5	25.9	53.7	25.8	54.6	0.11	25092			28
1023	91880	13	Lavandula angustifolia	5013	2018-07-27-12-10-40	0	0	x	20	0	54.5	25.9	53.6	25.8	54.5	-0.001	25092			29
1024	91881	13	Lavandula angustifolia	5013	2018-07-27-12-10-42	0	0	x	20	0	54.5	25.9	53.6	25.8	54.5	-0.001	25092			30
1025	91882	13	Lavandula angustifolia	5013	2018-07-27-12-10-44	0	0	x	20	0	54.5	25.9	53.6	25.8	54.5	-0.001	25092			31
1026	91883	13	Lavandula angustifolia	5013	2018-07-27-12-10-46	0	0	x	20	0	54.5	25.9	53.6	25.8	54.5	-0.001	25092			32
1027	91884	13	Lavandula angustifolia	5013	2018-07-27-12-10-48	0	0	x	20	0	54.5	25.9	53.6	25.8	54.5	-0.001	25092			33
1028	91885	13	Lavandula angustifolia	5013	2018-07-27-12-10-50	0	0	x	20	0	54.4	25.9	53.7	25.8	54.6	0.21	25092			34
1029	91886	13	Lavandula angustifolia	5013	2018-07-27-12-10-52	0	0	x	20	0	54.5	25.9	53.7	25.8	54.6	0.11	25092			35
1030	91887	13	Lavandula angustifolia	5013	2018-07-27-12-10-54	0	0	x	20	0	54.5	25.9	53.7	25.8	54.6	0.11	25092			36
1031	91888	13	Lavandula angustifolia	5013	2018-07-27-12-10-56	0	0	x	20	0	54.5	25.9	53.7	25.8	54.6	0.11	25092			37
1032	91889	13	Lavandula angustifolia	5013	2018-07-27-12-10-58	0	0	x	20	0	54.4	25.9	53.7	25.8	54.6	0.21	25092			38
1033	91890	13	Lavandula angustifolia	5013	2018-07-27-12-11-00	0	0	x	20	0	54.5	25.9	53.6	25.8	54.5	-0.001	25092			39
1034	91891	13	Lavandula angustifolia	5013	2018-07-27-12-11-02	0	0	x	20	0	54.5	25.9	53.6	25.8	54.5	-0.001	25092			40
1035	91892	13	Lavandula angustifolia	5013	2018-07-27-12-11-04	0	0	x	20	0	54.5	25.9	53.6	25.8	54.5	-0.001	25092			41
1036	91893	13	Lavandula angustifolia	5013	2018-07-27-12-11-06	0	0	x	20	0	54.5	25.9	53.6	25.8	54.5	-0.001	25092			42
1037	91894	13	Lavandula angustifolia	5013	2018-07-27-12-11-08	0	0	x	20	0	54.5	25.9	53.7	25.8	54.6	0.11	25092			43
1038	91895	13	Lavandula angustifolia	5013	2018-07-27-12-11-10	0	0	x	20	0	54.5	25.9	53.7	25.8	54.6	0.11	25092			44
1039	91896	13	Lavandula angustifolia	5013	2018-07-27-12-11-12	0	0	x	20	0	54.5	25.9	53.7	25.8	54.6	0.11	25092			45
1040	91897	13	Lavandula angustifolia	5013	2018-07-27-12-11-14	0	0	x	20	0	54.5	25.9	53.7	25.8	54.6	0.11	25092			46
1041	91898	13	Lavandula angustifolia	5013	2018-07-27-12-11-16	0	0	x	20	0	54.5	25.9	53.7	25.8	54.6	0.11	25092			47
1042	91899	13	Lavandula angustifolia	5013	2018-07-27-12-11-18	0	0	x	20	0	54.5	25.9	53.7	25.8	54.6	0.11	25092			48
1043	91900	13	Lavandula angustifolia	5013	2018-07-27-12-11-20	0	0	x	20	0	54.5	25.9	53.7	25.8	54.6	0.11	25092			49
1044	91901	13	Lavandula angustifolia	5013	2018-07-27-12-11-22	0	0	x	20	0	54.5	25.9	53.7	25.8	54.6	0.11	25092			50
1045	91902	13	Lavandula angustifolia	5013	2018-07-27-12-11-24	0	0	x	20	0	54.5	25.9	53.6	25.8	54.5	-0.001	25092			51
1046	91903	13	Lavandula angustifolia	5013	2018-07-27-12-11-26	0	0	x	20	0	54.5	25.9	53.7	25.8	54.6	0.11	25092			52
1047	91904	13	Lavandula angustifolia	5013	2018-07-27-12-11-28	0	0	x	20	0	54.5	25.9	53.6	25.8	54.5	-0.001	25092			53
1048	91905	13	Lavandula angustifolia	5013	2018-07-27-12-11-30	0	0	x	20	0	54.5	25.9	53.6	25.8	54.5	-0.001	25092			54
1049	91906	13	Lavandula angustifolia	5013	2018-07-27-12-11-32	0	0	x	20	0	54.4	25.9	53.6	25.8	54.5	0.099	25092			55
1050	91907	13	Lavandula angustifolia	5013	2018-07-27-12-11-34	0	0	x	20	0	54.4	25.9	53.6	25.8	54.5	0.099	25092			56
1051	91908	13	Lavandula angustifolia	5013	2018-07-27-12-11-36	0	0	x	20	0	54.4	25.9	53.6	25.8	54.5	0.099	25092			57
1052	91909	13	Lavandula angustifolia	5013	2018-07-27-12-11-38	0	0	x	20	0	54.4	25.9	53.6	25.8	54.5	0.099	25092			58
1053	91910	13	Lavandula angustifolia	5013	2018-07-27-12-11-40	0	0	x	20	0	54.4	25.9	53.6	25.8	54.5	0.099	25092			59
1054	91911	13	Lavandula angustifolia	5013	2018-07-27-12-11-42	0	0	x	20	0	54.4	25.9	53.6	25.8	54.5	0.099	25092			60
1055	91912	13	Lavandula angustifolia	5013	2018-07-27-12-11-44	0	0	x	20	0	54.4	25.9	53.6	25.8	54.5	0.099	25092			61
1056	91913	13	Lavandula angustifolia	5013	2018-07-27-12-11-46	0	0	x	20	0	54.5	25.9	53.6	25.8	54.5	-0.001	25092			62
1057	91914	13	Lavandula angustifolia	5013	2018-07-27-12-11-48	0	0	x	20	0	54.4	25.9	53.6	25.8	54.5	0.099	25092			63
1058	91915	13	Lavandula angustifolia	5013	2018-07-27-12-11-50	0	0	x	20	0	54.4	25.9	53.6	25.8	54.5	0.099	25092			64
1059	91916	13	Lavandula angustifolia	5013	2018-07-27-12-11-52	0	0	x	20	0	54.4	25.9	53.6	25.8	54.5	0.099	25092			65
1060	91917	13	Lavandula angustifolia	5013	2018-07-27-12-11-54	0	0	x	20	0	54.4	25.9	53.6	25.8	54.5	0.099	25092			66
1061	91918	13	Lavandula angustifolia	5013	2018-07-27-12-11-56	0	0	x	20	0	54.4	25.9	53.6	25.8	54.5	0.099	25092			67
1062	91919	13	Lavandula angustifolia	5013	2018-07-27-12-11-58	0	0	x	20	0	54.4	25.9	53.6	25.8	54.5	0.099	25092			68
1063	91920	13	Lavandula angustifolia	5013	2018-07-27-12-12-00	0	0	x	20	0	54.4	25.9	53.6	25.8	54.5	0.099	25092			69
1064	91921	13	Lavandula angustifolia	5013	2018-07-27-12-12-02	0	0	x	20	0	54.4	25.9	53.6	25.8	54.5	0.099	25092			70
1065	91922	13	Lavandula angustifolia	5013	2018-07-27-12-12-04	0	0	x	20	0	54.4	25.9	53.6	25.8	54.5	0.099	25092			71
1066	91923	13	Lavandula angustifolia	5013	2018-07-27-12-12-06	0	0	x	20	0	54.4	25.9	53.6	25.8	54.5	0.099	25092			72
1067	91924	13	Lavandula angustifolia	5013	2018-07-27-12-12-08	0	0	x	20	0	54.4	25.9	53.6	25.8	54.5	0.099	25092			73
1068	91925	13	Lavandula angustifolia	5013	2018-07-27-12-12-10	0	0	x	20	0	54.4	25.9	53.6	25.8	54.5	0.099	25092			74
1069	91926	13	Lavandula angustifolia	5013	2018-07-27-12-12-12	0	0	x	20	0	54.4	25.9	53.6	25.8	54.5	0.099	25092			75
1070	91927	13	Lavandula angustifolia	5013	2018-07-27-12-12-14	0	0	x	20	0	54.4	25.9	53.6	25.8	54.5	0.099	25092			76
1071	91928	13	Lavandula angustifolia	5013	2018-07-27-12-12-16	0	0	x	20	0	54.4	25.9	53.6	25.8	54.5	0.099	25092			77
1072	91929	13	Lavandula angustifolia	5013	2018-07-27-12-12-18	0	0	x	20	0	54.4	25.9	53.6	25.8	54.5	0.099	25092			78
1073	91930	13	Lavandula angustifolia	5013	2018-07-27-12-12-20	0	0	x	20	0	54.4	25.9	53.6	25.8	54.5	0.099	25092			79
1074	91931	13	Lavandula angustifolia	5013	2018-07-27-12-12-22	0	0	x	20	0	54.4	25.9	53.6	25.8	54.5	0.099	25092			80
1075	91932	13	Lavandula angustifolia	5013	2018-07-27-12-12-24	0	0	x	20	0	54.4	25.9	53.6	25.8	54.5	0.099	25092			81
1076	91933	13	Lavandula angustifolia	5013	2018-07-27-12-12-26	0	0	x	20	0	54.4	25.9	53.6	25.8	54.5	0.099	25092			82
1077	91934	13	Lavandula angustifolia	5013	2018-07-27-12-12-28	0	0	x	20	0	54.4	25.9	53.6	25.8	54.5	0.099	25092			83
1078	91935	13	Lavandula angustifolia	5013	2018-07-27-12-12-30	0	0	x	20	0	54.4	25.9	53.6	25.8	54.5	0.099	25092			84
1079	91936	13	Lavandula angustifolia	5013	2018-07-27-12-12-32	0	0	x	20	0	54.4	25.9	53.6	25.8	54.5	0.099	25092			85
1080	91937	13	Lavandula angustifolia	5013	2018-07-27-12-12-34	0	0	x	20	0	54.4	25.9	53.6	25.8	54.5	0.099	25092			86
1081	91938	13	Lavandula angustifolia	5013	2018-07-27-12-12-36	0	0	x	20	0	54.4	25.9	53.6	25.8	54.5	0.099	25092			87
1082	91939	13	Lavandula angustifolia	5013	2018-07-27-12-12-38	0	0	x	20	0	54.4	25.9	53.6	25.8	54.5	0.099	25092			88
1083	91940	13	Lavandula angustifolia	5013	2018-07-27-12-12-40	0	0	x	20	0	54.4	25.9	53.6	25.8	54.5	0.099	25092			89
1084	91941	13	Lavandula angustifolia	5013	2018-07-27-12-12-42	0	0	x	20	0	54.4	25.9	53.6	25.8	54.5	0.099	25092			90
1085	91942	13	Lavandula angustifolia	5013	2018-07-27-12-12-44	0	0	x	20	0	54.4	25.9	53.5	25.8	54.4	-0.011	25092	Last10	Here	91
1086	91943	13	Lavandula angustifolia	5013	2018-07-27-12-12-46	0	0	x	20	0	54.4	25.9	53.5	25.8	54.4	-0.011	25092	Last10	Here	92
1087	91944	13	Lavandula angustifolia	5013	2018-07-27-12-12-48	0	0	x	20	0	54.4	25.9	53.5	25.8	54.4	-0.011	25092	Last10	Here	93
1088	91945	13	Lavandula angustifolia	5013	2018-07-27-12-12-50	0	0	x	20	0	54.4	25.9	53.6	25.8	54.5	0.099	25092	Last10	Here	94
1089	91946	13	Lavandula angustifolia	5013	2018-07-27-12-12-52	0	0	x	20	0	54.4	25.9	53.5	25.8	54.4	-0.011	25092	Last10	Here	95
1090	91947	13	Lavandula angustifolia	5013	2018-07-27-12-12-54	0	0	x	20	0	54.4	25.9	53.6	25.8	54.5	0.099	25092	Last10	Here	96
1091	91948	13	Lavandula angustifolia	5013	2018-07-27-12-12-56	0	0	x	20	0	54.4	25.9	53.6	25.8	54.5	0.099	25092	Last10	Here	97
1092	91949	13	Lavandula angustifolia	5013	2018-07-27-12-12-58	0	0	x	20	0	54.4	25.9	53.6	25.8	54.5	0.099	25092	Last10	Here	98
1093	91950	13	Lavandula angustifolia	5013	2018-07-27-12-13-00	0	0	x	20	0	54.4	25.9	53.6	25.8	54.5	0.099	25092	Last10	Here	99
1094	91951	13	Lavandula angustifolia	5013	2018-07-27-12-13-02	0	0	x	20	0	54.4	25.9	53.6	25.8	54.5	0.099	25092	Last10	Here	100
1095	91952	13	Lavandula angustifolia	5013	2018-07-27-12-13-34	0	0	x	25	0	54.4	25.9	53.5	25.8	54.4	-0.011	25093	First10	Here	1
1096	91953	13	Lavandula angustifolia	5013	2018-07-27-12-13-36	0	0	x	25	0	54.4	25.9	53.5	25.8	54.4	-0.011	25093	First10	Here	2
1097	91954	13	Lavandula angustifolia	5013	2018-07-27-12-13-39	0	0	x	25	0	54.3	25.9	53.5	25.8	54.4	0.089	25093	First10	Here	3
1098	91955	13	Lavandula angustifolia	5013	2018-07-27-12-13-41	0	0	x	25	0	54.4	25.9	53.5	25.8	54.4	-0.011	25093	First10	Here	4
1099	91956	13	Lavandula angustifolia	5013	2018-07-27-12-13-43	0	0	x	25	0	54.4	25.9	53.5	25.8	54.4	-0.011	25093	First10	Here	5
1100	91957	13	Lavandula angustifolia	5013	2018-07-27-12-13-45	0	0	x	25	0	54.3	25.9	53.5	25.8	54.4	0.089	25093	First10	Here	6
1101	91958	13	Lavandula angustifolia	5013	2018-07-27-12-13-47	0	0	x	25	0	54.3	25.9	53.5	25.8	54.4	0.089	25093	First10	Here	7
1102	91959	13	Lavandula angustifolia	5013	2018-07-27-12-13-49	0	0	x	25	0	54.3	25.9	53.5	25.8	54.4	0.089	25093	First10	Here	8
1103	91960	13	Lavandula angustifolia	5013	2018-07-27-12-13-51	0	0	x	25	0	54.3	25.9	53.5	25.8	54.4	0.089	25093	First10	Here	9
1104	91961	13	Lavandula angustifolia	5013	2018-07-27-12-13-53	0	0	x	25	0	54.3	25.9	53.5	25.8	54.4	0.089	25093	First10	Here	10
1105	91962	13	Lavandula angustifolia	5013	2018-07-27-12-13-55	0	0	x	25	0	54.3	25.9	53.5	25.8	54.4	0.089	25093			11
1106	91963	13	Lavandula angustifolia	5013	2018-07-27-12-13-57	0	0	x	25	0	54.3	25.9	53.5	25.8	54.4	0.089	25093			12
1107	91964	13	Lavandula angustifolia	5013	2018-07-27-12-13-59	0	0	x	25	0	54.3	25.9	53.5	25.8	54.4	0.089	25093			13
1108	91965	13	Lavandula angustifolia	5013	2018-07-27-12-14-01	0	0	x	25	0	54.3	25.9	53.5	25.8	54.4	0.089	25093			14
1109	91966	13	Lavandula angustifolia	5013	2018-07-27-12-14-03	0	0	x	25	0	54.3	25.9	53.5	25.8	54.4	0.089	25093			15
1110	91967	13	Lavandula angustifolia	5013	2018-07-27-12-14-05	0	0	x	25	0	54.3	25.9	53.5	25.8	54.4	0.089	25093			16
1111	91968	13	Lavandula angustifolia	5013	2018-07-27-12-14-07	0	0	x	25	0	54.3	25.9	53.5	25.8	54.4	0.089	25093			17
1112	91969	13	Lavandula angustifolia	5013	2018-07-27-12-14-09	0	0	x	25	0	54.3	25.9	53.5	25.8	54.4	0.089	25093			18
1113	91970	13	Lavandula angustifolia	5013	2018-07-27-12-14-11	0	0	x	25	0	54.3	25.9	53.5	25.8	54.4	0.089	25093			19
1114	91971	13	Lavandula angustifolia	5013	2018-07-27-12-14-13	0	0	x	25	0	54.3	25.9	53.5	25.8	54.4	0.089	25093			20
1115	91972	13	Lavandula angustifolia	5013	2018-07-27-12-14-15	0	0	x	25	0	54.3	25.9	53.5	25.8	54.4	0.089	25093			21
1116	91973	13	Lavandula angustifolia	5013	2018-07-27-12-14-17	0	0	x	25	0	54.3	25.9	53.5	25.8	54.4	0.089	25093			22
1117	91974	13	Lavandula angustifolia	5013	2018-07-27-12-14-19	0	0	x	25	0	54.3	25.9	53.5	25.8	54.4	0.089	25093			23
1118	91975	13	Lavandula angustifolia	5013	2018-07-27-12-14-21	0	0	x	25	0	54.3	25.9	53.4	25.8	54.3	-0.022	25093			24
1119	91976	13	Lavandula angustifolia	5013	2018-07-27-12-14-23	0	0	x	25	0	54.3	25.9	53.5	25.8	54.4	0.089	25093			25
1120	91977	13	Lavandula angustifolia	5013	2018-07-27-12-14-25	0	0	x	25	0	54.3	25.9	53.5	25.8	54.4	0.089	25093			26
1121	91978	13	Lavandula angustifolia	5013	2018-07-27-12-14-27	0	0	x	25	0	54.3	25.9	53.5	25.8	54.4	0.089	25093			27
1122	91979	13	Lavandula angustifolia	5013	2018-07-27-12-14-29	0	0	x	25	0	54.3	25.9	53.5	25.8	54.4	0.089	25093			28
1123	91980	13	Lavandula angustifolia	5013	2018-07-27-12-14-31	0	0	x	25	0	54.3	25.9	53.5	25.8	54.4	0.089	25093			29
1124	91981	13	Lavandula angustifolia	5013	2018-07-27-12-14-33	0	0	x	25	0	54.3	25.9	53.5	25.8	54.4	0.089	25093			30
1125	91982	13	Lavandula angustifolia	5013	2018-07-27-12-14-35	0	0	x	25	0	54.3	25.9	53.5	25.8	54.4	0.089	25093			31
1126	91983	13	Lavandula angustifolia	5013	2018-07-27-12-14-37	0	0	x	25	0	54.3	25.9	53.5	25.8	54.4	0.089	25093			32
1127	91984	13	Lavandula angustifolia	5013	2018-07-27-12-14-39	0	0	x	25	0	54.3	25.9	53.5	25.8	54.4	0.089	25093			33
1128	91985	13	Lavandula angustifolia	5013	2018-07-27-12-14-41	0	0	x	25	0	54.3	25.9	53.5	25.8	54.4	0.089	25093			34
1129	91986	13	Lavandula angustifolia	5013	2018-07-27-12-14-43	0	0	x	25	0	54.3	25.9	53.5	25.8	54.4	0.089	25093			35
1130	91987	13	Lavandula angustifolia	5013	2018-07-27-12-14-45	0	0	x	25	0	54.3	25.9	53.5	25.8	54.4	0.089	25093			36
1131	91988	13	Lavandula angustifolia	5013	2018-07-27-12-14-47	0	0	x	25	0	54.3	25.9	53.5	25.8	54.4	0.089	25093			37
1132	91989	13	Lavandula angustifolia	5013	2018-07-27-12-14-49	0	0	x	25	0	54.3	25.9	53.5	25.8	54.4	0.089	25093			38
1133	91990	13	Lavandula angustifolia	5013	2018-07-27-12-14-51	0	0	x	25	0	54.3	25.9	53.5	25.8	54.4	0.089	25093			39
1134	91991	13	Lavandula angustifolia	5013	2018-07-27-12-14-53	0	0	x	25	0	54.3	25.9	53.5	25.8	54.4	0.089	25093			40
1135	91992	13	Lavandula angustifolia	5013	2018-07-27-12-14-55	0	0	x	25	0	54.3	25.9	53.5	25.8	54.4	0.089	25093			41
1136	91993	13	Lavandula angustifolia	5013	2018-07-27-12-14-57	0	0	x	25	0	54.3	25.9	53.5	25.8	54.4	0.089	25093			42
1137	91994	13	Lavandula angustifolia	5013	2018-07-27-12-14-59	0	0	x	25	0	54.3	25.9	53.4	25.8	54.3	-0.022	25093			43
1138	91995	13	Lavandula angustifolia	5013	2018-07-27-12-15-01	0	0	x	25	0	54.3	25.9	53.4	25.8	54.3	-0.022	25093			44
1139	91996	13	Lavandula angustifolia	5013	2018-07-27-12-15-03	0	0	x	25	0	54.3	25.9	53.4	25.8	54.3	-0.022	25093			45
1140	91997	13	Lavandula angustifolia	5013	2018-07-27-12-15-05	0	0	x	25	0	54.3	25.9	53.4	25.8	54.3	-0.022	25093			46
1141	91998	13	Lavandula angustifolia	5013	2018-07-27-12-15-07	0	0	x	25	0	54.3	25.9	53.4	25.8	54.3	-0.022	25093			47
1142	91999	13	Lavandula angustifolia	5013	2018-07-27-12-15-09	0	0	x	25	0	54.3	25.9	53.4	25.8	54.3	-0.022	25093			48
1143	92000	13	Lavandula angustifolia	5013	2018-07-27-12-15-11	0	0	x	25	0	54.3	25.9	53.4	25.8	54.3	-0.022	25093			49
1144	92001	13	Lavandula angustifolia	5013	2018-07-27-12-15-13	0	0	x	25	0	54.3	25.9	53.4	25.8	54.3	-0.022	25093			50
1145	92002	13	Lavandula angustifolia	5013	2018-07-27-12-15-15	0	0	x	25	0	54.3	25.9	53.4	25.8	54.3	-0.022	25093			51
1146	92003	13	Lavandula angustifolia	5013	2018-07-27-12-15-17	0	0	x	25	0	54.3	25.9	53.4	25.8	54.3	-0.022	25093			52
1147	92004	13	Lavandula angustifolia	5013	2018-07-27-12-15-19	0	0	x	25	0	54.3	25.9	53.4	25.8	54.3	-0.022	25093			53
1148	92005	13	Lavandula angustifolia	5013	2018-07-27-12-15-21	0	0	x	25	0	54.3	25.9	53.4	25.8	54.3	-0.022	25093			54
1149	92006	13	Lavandula angustifolia	5013	2018-07-27-12-15-23	0	0	x	25	0	54.3	25.9	53.4	25.8	54.3	-0.022	25093			55
1150	92007	13	Lavandula angustifolia	5013	2018-07-27-12-15-25	0	0	x	25	0	54.3	25.9	53.4	25.8	54.3	-0.022	25093			56
1151	92008	13	Lavandula angustifolia	5013	2018-07-27-12-15-27	0	0	x	25	0	54.3	25.9	53.4	25.8	54.3	-0.022	25093			57
1152	92009	13	Lavandula angustifolia	5013	2018-07-27-12-15-29	0	0	x	25	0	54.3	25.9	53.4	25.8	54.3	-0.022	25093			58
1153	92010	13	Lavandula angustifolia	5013	2018-07-27-12-15-31	0	0	x	25	0	54.3	25.9	53.4	25.8	54.3	-0.022	25093			59
1154	92011	13	Lavandula angustifolia	5013	2018-07-27-12-15-33	0	0	x	25	0	54.3	25.9	53.4	25.8	54.3	-0.022	25093			60
1155	92012	13	Lavandula angustifolia	5013	2018-07-27-12-15-35	0	0	x	25	0	54.3	25.9	53.4	25.8	54.3	-0.022	25093			61
1156	92013	13	Lavandula angustifolia	5013	2018-07-27-12-15-37	0	0	x	25	0	54.3	25.9	53.4	25.8	54.3	-0.022	25093			62
1157	92014	13	Lavandula angustifolia	5013	2018-07-27-12-15-39	0	0	x	25	0	54.3	25.9	53.4	25.8	54.3	-0.022	25093			63
1158	92015	13	Lavandula angustifolia	5013	2018-07-27-12-15-41	0	0	x	25	0	54.3	25.9	53.4	25.8	54.3	-0.022	25093			64
1159	92016	13	Lavandula angustifolia	5013	2018-07-27-12-15-43	0	0	x	25	0	54.3	25.9	53.4	25.8	54.3	-0.022	25093			65
1160	92017	13	Lavandula angustifolia	5013	2018-07-27-12-15-45	0	0	x	25	0	54.3	25.9	53.4	25.8	54.3	-0.022	25093			66
1161	92018	13	Lavandula angustifolia	5013	2018-07-27-12-15-47	0	0	x	25	0	54.3	25.9	53.4	25.8	54.3	-0.022	25093			67
1162	92019	13	Lavandula angustifolia	5013	2018-07-27-12-15-49	0	0	x	25	0	54.3	25.9	53.4	25.8	54.3	-0.022	25093			68
1163	92020	13	Lavandula angustifolia	5013	2018-07-27-12-15-51	0	0	x	25	0	54.3	25.9	53.4	25.8	54.3	-0.022	25093			69
1164	92021	13	Lavandula angustifolia	5013	2018-07-27-12-15-53	0	0	x	25	0	54.3	25.9	53.4	25.8	54.3	-0.022	25093			70
1165	92022	13	Lavandula angustifolia	5013	2018-07-27-12-15-55	0	0	x	25	0	54.3	25.9	53.4	25.8	54.3	-0.022	25093			71
1166	92023	13	Lavandula angustifolia	5013	2018-07-27-12-15-57	0	0	x	25	0	54.3	25.9	53.4	25.8	54.3	-0.022	25093			72
1167	92024	13	Lavandula angustifolia	5013	2018-07-27-12-15-59	0	0	x	25	0	54.3	25.9	53.4	25.8	54.3	-0.022	25093			73
1168	92025	13	Lavandula angustifolia	5013	2018-07-27-12-16-01	0	0	x	25	0	54.2	25.9	53.4	25.8	54.3	0.078	25093			74
1169	92026	13	Lavandula angustifolia	5013	2018-07-27-12-16-03	0	0	x	25	0	54.2	25.9	53.4	25.8	54.3	0.078	25093			75
1170	92027	13	Lavandula angustifolia	5013	2018-07-27-12-16-05	0	0	x	25	0	54.2	25.9	53.4	25.8	54.3	0.078	25093			76
1171	92028	13	Lavandula angustifolia	5013	2018-07-27-12-16-07	0	0	x	25	0	54.3	25.9	53.4	25.8	54.3	-0.022	25093			77
1172	92029	13	Lavandula angustifolia	5013	2018-07-27-12-16-09	0	0	x	25	0	54.3	25.9	53.4	25.8	54.3	-0.022	25093			78
1173	92030	13	Lavandula angustifolia	5013	2018-07-27-12-16-11	0	0	x	25	0	54.3	25.9	53.4	25.8	54.3	-0.022	25093			79
1174	92031	13	Lavandula angustifolia	5013	2018-07-27-12-16-13	0	0	x	25	0	54.2	25.9	53.4	25.8	54.3	0.078	25093			80
1175	92032	13	Lavandula angustifolia	5013	2018-07-27-12-16-15	0	0	x	25	0	54.3	25.9	53.4	25.8	54.3	-0.022	25093			81
1176	92033	13	Lavandula angustifolia	5013	2018-07-27-12-16-17	0	0	x	25	0	54.3	25.9	53.3	25.8	54.2	-0.132	25093			82
1177	92034	13	Lavandula angustifolia	5013	2018-07-27-12-16-19	0	0	x	25	0	54.2	25.9	53.4	25.8	54.3	0.078	25093			83
1178	92035	13	Lavandula angustifolia	5013	2018-07-27-12-16-21	0	0	x	25	0	54.2	25.9	53.3	25.8	54.2	-0.032	25093			84
1179	92036	13	Lavandula angustifolia	5013	2018-07-27-12-16-23	0	0	x	25	0	54.2	25.9	53.3	25.8	54.2	-0.032	25093			85
1180	92037	13	Lavandula angustifolia	5013	2018-07-27-12-16-25	0	0	x	25	0	54.2	25.9	53.4	25.8	54.3	0.078	25093			86
1181	92038	13	Lavandula angustifolia	5013	2018-07-27-12-16-27	0	0	x	25	0	54.2	25.9	53.4	25.8	54.3	0.078	25093			87
1182	92039	13	Lavandula angustifolia	5013	2018-07-27-12-16-29	0	0	x	25	0	54.2	25.9	53.4	25.8	54.3	0.078	25093			88
1183	92040	13	Lavandula angustifolia	5013	2018-07-27-12-16-31	0	0	x	25	0	54.2	25.9	53.3	25.8	54.2	-0.032	25093			89
1184	92041	13	Lavandula angustifolia	5013	2018-07-27-12-16-33	0	0	x	25	0	54.2	25.9	53.3	25.8	54.2	-0.032	25093			90
1185	92042	13	Lavandula angustifolia	5013	2018-07-27-12-16-35	0	0	x	25	0	54.2	25.9	53.3	25.8	54.2	-0.032	25093	Last10	Here	91
1186	92043	13	Lavandula angustifolia	5013	2018-07-27-12-16-37	0	0	x	25	0	54.2	25.9	53.3	25.8	54.2	-0.032	25093	Last10	Here	92
1187	92044	13	Lavandula angustifolia	5013	2018-07-27-12-16-39	0	0	x	25	0	54.2	25.9	53.3	25.8	54.2	-0.032	25093	Last10	Here	93
1188	92045	13	Lavandula angustifolia	5013	2018-07-27-12-16-41	0	0	x	25	0	54.2	25.9	53.3	25.8	54.2	-0.032	25093	Last10	Here	94
1189	92046	13	Lavandula angustifolia	5013	2018-07-27-12-16-43	0	0	x	25	0	54.2	25.9	53.3	25.8	54.2	-0.032	25093	Last10	Here	95
1190	92047	13	Lavandula angustifolia	5013	2018-07-27-12-16-45	0	0	x	25	0	54.2	25.9	53.3	25.8	54.2	-0.032	25093	Last10	Here	96
1191	92048	13	Lavandula angustifolia	5013	2018-07-27-12-16-47	0	0	x	25	0	54.2	25.9	53.3	25.8	54.2	-0.032	25093	Last10	Here	97
1192	92049	13	Lavandula angustifolia	5013	2018-07-27-12-16-49	0	0	x	25	0	54.2	25.9	53.3	25.8	54.2	-0.032	25093	Last10	Here	98
1193	92050	13	Lavandula angustifolia	5013	2018-07-27-12-16-51	0	0	x	25	0	54.2	25.9	53.3	25.8	54.2	-0.032	25093	Last10	Here	99
1194	92051	13	Lavandula angustifolia	5013	2018-07-27-12-16-53	0	0	x	25	0	54.2	25.9	53.4	25.8	54.3	0.078	25093	Last10	Here	100
1195	92052	13	Lavandula angustifolia	5013	2018-07-27-12-17-25	0	0	x	30	0	54.2	25.9	53.4	25.8	54.3	0.078	25094	First10	Here	1
1196	92053	13	Lavandula angustifolia	5013	2018-07-27-12-17-27	0	0	x	30	0	54.2	25.9	53.4	25.8	54.3	0.078	25094	First10	Here	2
1197	92054	13	Lavandula angustifolia	5013	2018-07-27-12-17-29	0	0	x	30	0	54.2	25.9	53.4	25.8	54.3	0.078	25094	First10	Here	3
1198	92055	13	Lavandula angustifolia	5013	2018-07-27-12-17-31	0	0	x	30	0	54.2	25.9	53.3	25.8	54.2	-0.032	25094	First10	Here	4
1199	92056	13	Lavandula angustifolia	5013	2018-07-27-12-17-33	0	0	x	30	0	54.2	25.9	53.3	25.8	54.2	-0.032	25094	First10	Here	5
1200	92057	13	Lavandula angustifolia	5013	2018-07-27-12-17-35	0	0	x	30	0	54.2	25.9	53.3	25.8	54.2	-0.032	25094	First10	Here	6
1201	92058	13	Lavandula angustifolia	5013	2018-07-27-12-17-37	0	0	x	30	0	54.2	25.9	53.3	25.8	54.2	-0.032	25094	First10	Here	7
1202	92059	13	Lavandula angustifolia	5013	2018-07-27-12-17-39	0	0	x	30	0	54.2	25.9	53.3	25.8	54.2	-0.032	25094	First10	Here	8
1203	92060	13	Lavandula angustifolia	5013	2018-07-27-12-17-41	0	0	x	30	0	54.2	25.9	53.3	25.8	54.2	-0.032	25094	First10	Here	9
1204	92061	13	Lavandula angustifolia	5013	2018-07-27-12-17-43	0	0	x	30	0	54.2	25.9	53.3	25.8	54.2	-0.032	25094	First10	Here	10
1205	92062	13	Lavandula angustifolia	5013	2018-07-27-12-17-45	0	0	x	30	0	54.2	25.9	53.3	25.8	54.2	-0.032	25094			11
1206	92063	13	Lavandula angustifolia	5013	2018-07-27-12-17-47	0	0	x	30	0	54.2	25.9	53.3	25.8	54.2	-0.032	25094			12
1207	92064	13	Lavandula angustifolia	5013	2018-07-27-12-17-49	0	0	x	30	0	54.1	25.9	53.3	25.8	54.2	0.068	25094			13
1208	92065	13	Lavandula angustifolia	5013	2018-07-27-12-17-51	0	0	x	30	0	54.1	25.9	53.3	25.8	54.2	0.068	25094			14
1209	92066	13	Lavandula angustifolia	5013	2018-07-27-12-17-53	0	0	x	30	0	54.1	25.9	53.4	25.8	54.3	0.178	25094			15
1210	92067	13	Lavandula angustifolia	5013	2018-07-27-12-17-55	0	0	x	30	0	54.2	25.9	53.3	25.8	54.2	-0.032	25094			16
1211	92068	13	Lavandula angustifolia	5013	2018-07-27-12-17-57	0	0	x	30	0	54.1	25.9	53.3	25.8	54.2	0.068	25094			17
1212	92069	13	Lavandula angustifolia	5013	2018-07-27-12-17-59	0	0	x	30	0	54.2	25.9	53.3	25.8	54.2	-0.032	25094			18
1213	92070	13	Lavandula angustifolia	5013	2018-07-27-12-18-01	0	0	x	30	0	54.2	25.9	53.3	25.8	54.2	-0.032	25094			19
1214	92071	13	Lavandula angustifolia	5013	2018-07-27-12-18-03	0	0	x	30	0	54.2	25.9	53.3	25.8	54.2	-0.032	25094			20
1215	92072	13	Lavandula angustifolia	5013	2018-07-27-12-18-05	0	0	x	30	0	54.2	25.9	53.4	25.8	54.3	0.078	25094			21
1216	92073	13	Lavandula angustifolia	5013	2018-07-27-12-18-07	0	0	x	30	0	54.1	25.9	53.4	25.8	54.3	0.178	25094			22
1217	92074	13	Lavandula angustifolia	5013	2018-07-27-12-18-09	0	0	x	30	0	54.1	25.9	53.3	25.8	54.2	0.068	25094			23
1218	92075	13	Lavandula angustifolia	5013	2018-07-27-12-18-11	0	0	x	30	0	54.1	25.9	53.4	25.8	54.3	0.178	25094			24
1219	92076	13	Lavandula angustifolia	5013	2018-07-27-12-18-13	0	0	x	30	0	54.1	25.9	53.3	25.8	54.2	0.068	25094			25
1220	92077	13	Lavandula angustifolia	5013	2018-07-27-12-18-15	0	0	x	30	0	54.1	25.9	53.4	25.8	54.3	0.178	25094			26
1221	92078	13	Lavandula angustifolia	5013	2018-07-27-12-18-17	0	0	x	30	0	54.1	25.9	53.4	25.8	54.3	0.178	25094			27
1222	92079	13	Lavandula angustifolia	5013	2018-07-27-12-18-19	0	0	x	30	0	54.1	25.9	53.4	25.8	54.3	0.178	25094			28
1223	92080	13	Lavandula angustifolia	5013	2018-07-27-12-18-21	0	0	x	30	0	54.1	25.9	53.4	25.8	54.3	0.178	25094			29
1224	92081	13	Lavandula angustifolia	5013	2018-07-27-12-18-23	0	0	x	30	0	54.1	25.9	53.4	25.8	54.3	0.178	25094			30
1225	92082	13	Lavandula angustifolia	5013	2018-07-27-12-18-25	0	0	x	30	0	54.1	25.9	53.3	25.8	54.2	0.068	25094			31
1226	92083	13	Lavandula angustifolia	5013	2018-07-27-12-18-27	0	0	x	30	0	54.1	25.9	53.3	25.8	54.2	0.068	25094			32
1227	92084	13	Lavandula angustifolia	5013	2018-07-27-12-18-29	0	0	x	30	0	54.1	25.9	53.3	25.8	54.2	0.068	25094			33
1228	92085	13	Lavandula angustifolia	5013	2018-07-27-12-18-31	0	0	x	30	0	54.1	25.9	53.3	25.8	54.2	0.068	25094			34
1229	92086	13	Lavandula angustifolia	5013	2018-07-27-12-18-33	0	0	x	30	0	54.1	25.9	53.3	25.8	54.2	0.068	25094			35
1230	92087	13	Lavandula angustifolia	5013	2018-07-27-12-18-35	0	0	x	30	0	54.1	25.9	53.3	25.8	54.2	0.068	25094			36
1231	92088	13	Lavandula angustifolia	5013	2018-07-27-12-18-37	0	0	x	30	0	54.1	25.9	53.3	25.8	54.2	0.068	25094			37
1232	92089	13	Lavandula angustifolia	5013	2018-07-27-12-18-39	0	0	x	30	0	54.1	25.9	53.3	25.8	54.2	0.068	25094			38
1233	92090	13	Lavandula angustifolia	5013	2018-07-27-12-18-41	0	0	x	30	0	54.1	25.9	53.3	25.8	54.2	0.068	25094			39
1234	92091	13	Lavandula angustifolia	5013	2018-07-27-12-18-43	0	0	x	30	0	54.1	25.9	53.3	25.8	54.2	0.068	25094			40
1235	92092	13	Lavandula angustifolia	5013	2018-07-27-12-18-45	0	0	x	30	0	54.1	25.9	53.3	25.8	54.2	0.068	25094			41
1236	92093	13	Lavandula angustifolia	5013	2018-07-27-12-18-47	0	0	x	30	0	54.1	25.9	53.3	25.8	54.2	0.068	25094			42
1237	92094	13	Lavandula angustifolia	5013	2018-07-27-12-18-49	0	0	x	30	0	54.1	25.9	53.3	25.8	54.2	0.068	25094			43
1238	92095	13	Lavandula angustifolia	5013	2018-07-27-12-18-51	0	0	x	30	0	54.1	25.9	53.3	25.8	54.2	0.068	25094			44
1239	92096	13	Lavandula angustifolia	5013	2018-07-27-12-18-53	0	0	x	30	0	54.1	25.9	53.3	25.8	54.2	0.068	25094			45
1240	92097	13	Lavandula angustifolia	5013	2018-07-27-12-18-56	0	0	x	30	0	54.1	25.9	53.3	25.8	54.2	0.068	25094			46
1241	92098	13	Lavandula angustifolia	5013	2018-07-27-12-18-58	0	0	x	30	0	54.1	25.9	53.3	25.8	54.2	0.068	25094			47
1242	92099	13	Lavandula angustifolia	5013	2018-07-27-12-19-00	0	0	x	30	0	54.1	25.9	53.3	25.8	54.2	0.068	25094			48
1243	92100	13	Lavandula angustifolia	5013	2018-07-27-12-19-02	0	0	x	30	0	54.1	25.9	53.3	25.8	54.2	0.068	25094			49
1244	92101	13	Lavandula angustifolia	5013	2018-07-27-12-19-04	0	0	x	30	0	54.1	25.9	53.3	25.8	54.2	0.068	25094			50
1245	92102	13	Lavandula angustifolia	5013	2018-07-27-12-19-06	0	0	x	30	0	54.1	25.9	53.3	25.8	54.2	0.068	25094			51
1246	92103	13	Lavandula angustifolia	5013	2018-07-27-12-19-08	0	0	x	30	0	54.1	25.9	53.3	25.8	54.2	0.068	25094			52
1247	92104	13	Lavandula angustifolia	5013	2018-07-27-12-19-10	0	0	x	30	0	54.1	25.9	53.3	25.8	54.2	0.068	25094			53
1248	92105	13	Lavandula angustifolia	5013	2018-07-27-12-19-12	0	0	x	30	0	54.1	25.9	53.3	25.8	54.2	0.068	25094			54
1249	92106	13	Lavandula angustifolia	5013	2018-07-27-12-19-14	0	0	x	30	0	54.1	25.9	53.3	25.8	54.2	0.068	25094			55
1250	92107	13	Lavandula angustifolia	5013	2018-07-27-12-19-16	0	0	x	30	0	54.1	25.9	53.3	25.8	54.2	0.068	25094			56
1251	92108	13	Lavandula angustifolia	5013	2018-07-27-12-19-18	0	0	x	30	0	54.1	25.9	53.3	25.8	54.2	0.068	25094			57
1252	92109	13	Lavandula angustifolia	5013	2018-07-27-12-19-20	0	0	x	30	0	54.1	25.9	53.4	25.8	54.3	0.178	25094			58
1253	92110	13	Lavandula angustifolia	5013	2018-07-27-12-19-22	0	0	x	30	0	54.1	25.9	53.4	25.8	54.3	0.178	25094			59
1254	92111	13	Lavandula angustifolia	5013	2018-07-27-12-19-24	0	0	x	30	0	54.1	25.9	53.4	25.8	54.3	0.178	25094			60
1255	92112	13	Lavandula angustifolia	5013	2018-07-27-12-19-26	0	0	x	30	0	54.1	25.9	53.4	25.8	54.3	0.178	25094			61
1256	92113	13	Lavandula angustifolia	5013	2018-07-27-12-19-28	0	0	x	30	0	54.1	25.9	53.4	25.8	54.3	0.178	25094			62
1257	92114	13	Lavandula angustifolia	5013	2018-07-27-12-19-30	0	0	x	30	0	54.1	25.9	53.4	25.8	54.3	0.178	25094			63
1258	92115	13	Lavandula angustifolia	5013	2018-07-27-12-19-32	0	0	x	30	0	54.1	25.9	53.3	25.8	54.2	0.068	25094			64
1259	92116	13	Lavandula angustifolia	5013	2018-07-27-12-19-34	0	0	x	30	0	54.1	25.9	53.3	25.8	54.2	0.068	25094			65
1260	92117	13	Lavandula angustifolia	5013	2018-07-27-12-19-36	0	0	x	30	0	54.1	25.9	53.3	25.8	54.2	0.068	25094			66
1261	92118	13	Lavandula angustifolia	5013	2018-07-27-12-19-38	0	0	x	30	0	54.1	25.9	53.3	25.8	54.2	0.068	25094			67
1262	92119	13	Lavandula angustifolia	5013	2018-07-27-12-19-40	0	0	x	30	0	54.1	25.9	53.3	25.8	54.2	0.068	25094			68
1263	92120	13	Lavandula angustifolia	5013	2018-07-27-12-19-42	0	0	x	30	0	54.1	25.9	53.3	25.8	54.2	0.068	25094			69
1264	92121	13	Lavandula angustifolia	5013	2018-07-27-12-19-44	0	0	x	30	0	54.1	25.9	53.3	25.8	54.2	0.068	25094			70
1265	92122	13	Lavandula angustifolia	5013	2018-07-27-12-19-46	0	0	x	30	0	54.1	25.9	53.3	25.8	54.2	0.068	25094			71
1266	92123	13	Lavandula angustifolia	5013	2018-07-27-12-19-48	0	0	x	30	0	54.1	25.9	53.3	25.8	54.2	0.068	25094			72
1267	92124	13	Lavandula angustifolia	5013	2018-07-27-12-19-50	0	0	x	30	0	54.1	25.9	53.3	25.8	54.2	0.068	25094			73
1268	92125	13	Lavandula angustifolia	5013	2018-07-27-12-19-52	0	0	x	30	0	54.1	25.9	53.3	25.8	54.2	0.068	25094			74
1269	92126	13	Lavandula angustifolia	5013	2018-07-27-12-19-54	0	0	x	30	0	54.1	25.9	53.3	25.8	54.2	0.068	25094			75
1270	92127	13	Lavandula angustifolia	5013	2018-07-27-12-19-56	0	0	x	30	0	54.1	25.9	53.3	25.8	54.2	0.068	25094			76
1271	92128	13	Lavandula angustifolia	5013	2018-07-27-12-19-58	0	0	x	30	0	54.1	25.9	53.3	25.8	54.2	0.068	25094			77
1272	92129	13	Lavandula angustifolia	5013	2018-07-27-12-20-00	0	0	x	30	0	54.1	25.9	53.3	25.8	54.2	0.068	25094			78
1273	92130	13	Lavandula angustifolia	5013	2018-07-27-12-20-02	0	0	x	30	0	54.1	25.9	53.3	25.8	54.2	0.068	25094			79
1274	92131	13	Lavandula angustifolia	5013	2018-07-27-12-20-04	0	0	x	30	0	54.1	25.9	53.3	25.8	54.2	0.068	25094			80
1275	92132	13	Lavandula angustifolia	5013	2018-07-27-12-20-06	0	0	x	30	0	54.1	25.9	53.3	25.8	54.2	0.068	25094			81
1276	92133	13	Lavandula angustifolia	5013	2018-07-27-12-20-08	0	0	x	30	0	54.1	25.9	53.3	25.8	54.2	0.068	25094			82
1277	92134	13	Lavandula angustifolia	5013	2018-07-27-12-20-10	0	0	x	30	0	54.1	25.9	53.3	25.8	54.2	0.068	25094			83
1278	92135	13	Lavandula angustifolia	5013	2018-07-27-12-20-12	0	0	x	30	0	54.1	25.9	53.3	25.8	54.2	0.068	25094			84
1279	92136	13	Lavandula angustifolia	5013	2018-07-27-12-20-14	0	0	x	30	0	54.1	25.9	53.3	25.8	54.2	0.068	25094			85
1280	92137	13	Lavandula angustifolia	5013	2018-07-27-12-20-16	0	0	x	30	0	54.1	25.9	53.3	25.8	54.2	0.068	25094			86
1281	92138	13	Lavandula angustifolia	5013	2018-07-27-12-20-18	0	0	x	30	0	54.1	25.9	53.3	25.8	54.2	0.068	25094			87
1282	92139	13	Lavandula angustifolia	5013	2018-07-27-12-20-20	0	0	x	30	0	54.1	25.9	53.2	25.8	54.1	-0.043	25094			88
1283	92140	13	Lavandula angustifolia	5013	2018-07-27-12-20-22	0	0	x	30	0	54.1	25.9	53.3	25.8	54.2	0.068	25094			89
1284	92141	13	Lavandula angustifolia	5013	2018-07-27-12-20-24	0	0	x	30	0	54.1	25.9	53.3	25.8	54.2	0.068	25094			90
1285	92142	13	Lavandula angustifolia	5013	2018-07-27-12-20-26	0	0	x	30	0	54.1	25.9	53.2	25.8	54.1	-0.043	25094	Last10	Here	91
1286	92143	13	Lavandula angustifolia	5013	2018-07-27-12-20-28	0	0	x	30	0	54.1	25.9	53.2	25.8	54.1	-0.043	25094	Last10	Here	92
1287	92144	13	Lavandula angustifolia	5013	2018-07-27-12-20-30	0	0	x	30	0	54.1	25.9	53.2	25.8	54.1	-0.043	25094	Last10	Here	93
1288	92145	13	Lavandula angustifolia	5013	2018-07-27-12-20-32	0	0	x	30	0	54.1	25.9	53.3	25.8	54.2	0.068	25094	Last10	Here	94
1289	92146	13	Lavandula angustifolia	5013	2018-07-27-12-20-34	0	0	x	30	0	54	25.9	53.2	25.8	54.1	0.057	25094	Last10	Here	95
1290	92147	13	Lavandula angustifolia	5013	2018-07-27-12-20-36	0	0	x	30	0	54.1	25.9	53.3	25.8	54.2	0.068	25094	Last10	Here	96
1291	92148	13	Lavandula angustifolia	5013	2018-07-27-12-20-38	0	0	x	30	0	54	25.9	53.2	25.8	54.1	0.057	25094	Last10	Here	97
1292	92149	13	Lavandula angustifolia	5013	2018-07-27-12-20-40	0	0	x	30	0	54	25.9	53.2	25.8	54.1	0.057	25094	Last10	Here	98
1293	92150	13	Lavandula angustifolia	5013	2018-07-27-12-20-42	0	0	x	30	0	54	25.9	53.2	25.8	54.1	0.057	25094	Last10	Here	99
1294	92151	13	Lavandula angustifolia	5013	2018-07-27-12-20-44	0	0	x	30	0	54	25.9	53.3	25.8	54.2	0.168	25094	Last10	Here	100
1295	92152	13	Lavandula angustifolia	5013	2018-07-27-12-21-16	0	0	z	0	5	54	25.9	53.2	25.8	54.1	0.057	25095	First10	Here	1
1296	92153	13	Lavandula angustifolia	5013	2018-07-27-12-21-18	0	0	z	0	5	54	25.9	53.2	25.8	54.1	0.057	25095	First10	Here	2
1297	92154	13	Lavandula angustifolia	5013	2018-07-27-12-21-20	0	0	z	0	5	54	25.9	53.2	25.8	54.1	0.057	25095	First10	Here	3
1298	92155	13	Lavandula angustifolia	5013	2018-07-27-12-21-22	0	0	z	0	5	54	25.9	53.2	25.8	54.1	0.057	25095	First10	Here	4
1299	92156	13	Lavandula angustifolia	5013	2018-07-27-12-21-24	0	0	z	0	5	54	25.9	53.2	25.8	54.1	0.057	25095	First10	Here	5
1300	92157	13	Lavandula angustifolia	5013	2018-07-27-12-21-26	0	0	z	0	5	54	25.9	53.2	25.8	54.1	0.057	25095	First10	Here	6
1301	92158	13	Lavandula angustifolia	5013	2018-07-27-12-21-28	0	0	z	0	5	54	25.9	53.1	25.8	53.9	-0.053	25095	First10	Here	7
1302	92159	13	Lavandula angustifolia	5013	2018-07-27-12-21-30	0	0	z	0	5	54	25.9	53.1	25.8	53.9	-0.053	25095	First10	Here	8
1303	92160	13	Lavandula angustifolia	5013	2018-07-27-12-21-32	0	0	z	0	5	54	25.9	53.2	25.8	54.1	0.057	25095	First10	Here	9
1304	92161	13	Lavandula angustifolia	5013	2018-07-27-12-21-34	0	0	z	0	5	54	25.9	53.1	25.8	53.9	-0.053	25095	First10	Here	10
1305	92162	13	Lavandula angustifolia	5013	2018-07-27-12-21-36	0	0	z	0	5	54	25.9	53.2	25.8	54.1	0.057	25095			11
1306	92163	13	Lavandula angustifolia	5013	2018-07-27-12-21-38	0	0	z	0	5	54	25.9	53.1	25.8	53.9	-0.053	25095			12
1307	92164	13	Lavandula angustifolia	5013	2018-07-27-12-21-40	0	0	z	0	5	53.9	25.9	53.2	25.8	54.1	0.157	25095			13
1308	92165	13	Lavandula angustifolia	5013	2018-07-27-12-21-42	0	0	z	0	5	53.9	25.9	53.2	25.8	54.1	0.157	25095			14
1309	92166	13	Lavandula angustifolia	5013	2018-07-27-12-21-44	0	0	z	0	5	53.9	25.9	53.2	25.8	54.1	0.157	25095			15
1310	92167	13	Lavandula angustifolia	5013	2018-07-27-12-21-46	0	0	z	0	5	54	25.9	53.2	25.8	54.1	0.057	25095			16
1311	92168	13	Lavandula angustifolia	5013	2018-07-27-12-21-48	0	0	z	0	5	53.9	25.9	53.2	25.8	54.1	0.157	25095			17
1312	92169	13	Lavandula angustifolia	5013	2018-07-27-12-21-50	0	0	z	0	5	54	25.9	53.2	25.8	54.1	0.057	25095			18
1313	92170	13	Lavandula angustifolia	5013	2018-07-27-12-21-52	0	0	z	0	5	53.9	25.9	53.2	25.8	54.1	0.157	25095			19
1314	92171	13	Lavandula angustifolia	5013	2018-07-27-12-21-54	0	0	z	0	5	53.9	25.9	53.2	25.8	54.1	0.157	25095			20
1315	92172	13	Lavandula angustifolia	5013	2018-07-27-12-21-56	0	0	z	0	5	53.9	25.9	53.2	25.8	54.1	0.157	25095			21
1316	92173	13	Lavandula angustifolia	5013	2018-07-27-12-21-58	0	0	z	0	5	54	25.9	53.2	25.8	54.1	0.057	25095			22
1317	92174	13	Lavandula angustifolia	5013	2018-07-27-12-22-00	0	0	z	0	5	53.9	25.9	53.2	25.8	54.1	0.157	25095			23
1318	92175	13	Lavandula angustifolia	5013	2018-07-27-12-22-02	0	0	z	0	5	53.9	25.9	53.2	25.8	54.1	0.157	25095			24
1319	92176	13	Lavandula angustifolia	5013	2018-07-27-12-22-04	0	0	z	0	5	53.9	25.9	53.2	25.8	54.1	0.157	25095			25
1320	92177	13	Lavandula angustifolia	5013	2018-07-27-12-22-06	0	0	z	0	5	53.9	25.9	53.2	25.8	54.1	0.157	25095			26
1321	92178	13	Lavandula angustifolia	5013	2018-07-27-12-22-08	0	0	z	0	5	53.9	25.9	53.2	25.8	54.1	0.157	25095			27
1322	92179	13	Lavandula angustifolia	5013	2018-07-27-12-22-10	0	0	z	0	5	53.9	25.9	53.2	25.8	54.1	0.157	25095			28
1323	92180	13	Lavandula angustifolia	5013	2018-07-27-12-22-12	0	0	z	0	5	53.9	25.9	53.2	25.8	54.1	0.157	25095			29
1324	92181	13	Lavandula angustifolia	5013	2018-07-27-12-22-14	0	0	z	0	5	53.9	25.9	53.2	25.8	54.1	0.157	25095			30
1325	92182	13	Lavandula angustifolia	5013	2018-07-27-12-22-16	0	0	z	0	5	53.9	25.9	53.3	25.8	54.2	0.268	25095			31
1326	92183	13	Lavandula angustifolia	5013	2018-07-27-12-22-18	0	0	z	0	5	53.9	25.9	53.2	25.8	54.1	0.157	25095			32
1327	92184	13	Lavandula angustifolia	5013	2018-07-27-12-22-20	0	0	z	0	5	53.9	25.9	53.2	25.8	54.1	0.157	25095			33
1328	92185	13	Lavandula angustifolia	5013	2018-07-27-12-22-22	0	0	z	0	5	53.9	25.9	53.2	25.8	54.1	0.157	25095			34
1329	92186	13	Lavandula angustifolia	5013	2018-07-27-12-22-24	0	0	z	0	5	53.9	25.9	53.2	25.8	54.1	0.157	25095			35
1330	92187	13	Lavandula angustifolia	5013	2018-07-27-12-22-26	0	0	z	0	5	53.9	25.9	53.3	25.8	54.2	0.268	25095			36
1331	92188	13	Lavandula angustifolia	5013	2018-07-27-12-22-28	0	0	z	0	5	53.9	25.9	53.3	25.8	54.2	0.268	25095			37
1332	92189	13	Lavandula angustifolia	5013	2018-07-27-12-22-30	0	0	z	0	5	53.9	25.9	53.3	25.8	54.2	0.268	25095			38
1333	92190	13	Lavandula angustifolia	5013	2018-07-27-12-22-32	0	0	z	0	5	53.9	25.9	53.3	25.8	54.2	0.268	25095			39
1334	92191	13	Lavandula angustifolia	5013	2018-07-27-12-22-34	0	0	z	0	5	53.9	25.9	53.3	25.8	54.2	0.268	25095			40
1335	92192	13	Lavandula angustifolia	5013	2018-07-27-12-22-36	0	0	z	0	5	53.9	25.9	53.3	25.8	54.2	0.268	25095			41
1336	92193	13	Lavandula angustifolia	5013	2018-07-27-12-22-38	0	0	z	0	5	53.9	25.9	53.3	25.8	54.2	0.268	25095			42
1337	92194	13	Lavandula angustifolia	5013	2018-07-27-12-22-40	0	0	z	0	5	53.9	25.9	53.3	25.8	54.2	0.268	25095			43
1338	92195	13	Lavandula angustifolia	5013	2018-07-27-12-22-42	0	0	z	0	5	53.9	25.9	53.3	25.8	54.2	0.268	25095			44
1339	92196	13	Lavandula angustifolia	5013	2018-07-27-12-22-44	0	0	z	0	5	53.9	25.9	53.3	25.8	54.2	0.268	25095			45
1340	92197	13	Lavandula angustifolia	5013	2018-07-27-12-22-46	0	0	z	0	5	53.9	25.9	53.3	25.8	54.2	0.268	25095			46
1341	92198	13	Lavandula angustifolia	5013	2018-07-27-12-22-48	0	0	z	0	5	53.9	25.9	53.2	25.8	54.1	0.157	25095			47
1342	92199	13	Lavandula angustifolia	5013	2018-07-27-12-22-50	0	0	z	0	5	53.9	25.9	53.2	25.8	54.1	0.157	25095			48
1343	92200	13	Lavandula angustifolia	5013	2018-07-27-12-22-52	0	0	z	0	5	53.9	25.9	53.2	25.8	54.1	0.157	25095			49
1344	92201	13	Lavandula angustifolia	5013	2018-07-27-12-22-54	0	0	z	0	5	53.9	25.9	53.2	25.8	54.1	0.157	25095			50
1345	92202	13	Lavandula angustifolia	5013	2018-07-27-12-22-56	0	0	z	0	5	53.9	25.9	53.2	25.8	54.1	0.157	25095			51
1346	92203	13	Lavandula angustifolia	5013	2018-07-27-12-22-58	0	0	z	0	5	53.9	25.9	53.2	25.8	54.1	0.157	25095			52
1347	92204	13	Lavandula angustifolia	5013	2018-07-27-12-23-00	0	0	z	0	5	53.9	25.9	53.1	25.8	53.9	0.047	25095			53
1348	92205	13	Lavandula angustifolia	5013	2018-07-27-12-23-02	0	0	z	0	5	53.9	25.9	53.1	25.8	53.9	0.047	25095			54
1349	92206	13	Lavandula angustifolia	5013	2018-07-27-12-23-04	0	0	z	0	5	53.9	25.9	53.1	25.8	53.9	0.047	25095			55
1350	92207	13	Lavandula angustifolia	5013	2018-07-27-12-23-06	0	0	z	0	5	53.9	25.9	53.1	25.8	53.9	0.047	25095			56
1351	92208	13	Lavandula angustifolia	5013	2018-07-27-12-23-08	0	0	z	0	5	53.9	25.9	53.2	25.8	54.1	0.157	25095			57
1352	92209	13	Lavandula angustifolia	5013	2018-07-27-12-23-10	0	0	z	0	5	53.9	25.9	53.2	25.8	54.1	0.157	25095			58
1353	92210	13	Lavandula angustifolia	5013	2018-07-27-12-23-12	0	0	z	0	5	53.9	25.9	53.2	25.8	54.1	0.157	25095			59
1354	92211	13	Lavandula angustifolia	5013	2018-07-27-12-23-14	0	0	z	0	5	53.8	25.9	53.2	25.8	54.1	0.257	25095			60
1355	92212	13	Lavandula angustifolia	5013	2018-07-27-12-23-16	0	0	z	0	5	53.9	25.9	53.2	25.8	54.1	0.157	25095			61
1356	92213	13	Lavandula angustifolia	5013	2018-07-27-12-23-18	0	0	z	0	5	53.8	25.9	53.3	25.8	54.2	0.368	25095			62
1357	92214	13	Lavandula angustifolia	5013	2018-07-27-12-23-20	0	0	z	0	5	53.8	25.9	53.3	25.8	54.2	0.368	25095			63
1358	92215	13	Lavandula angustifolia	5013	2018-07-27-12-23-22	0	0	z	0	5	53.8	25.9	53.3	25.8	54.2	0.368	25095			64
1359	92216	13	Lavandula angustifolia	5013	2018-07-27-12-23-24	0	0	z	0	5	53.8	25.9	53.3	25.8	54.2	0.368	25095			65
1360	92217	13	Lavandula angustifolia	5013	2018-07-27-12-23-26	0	0	z	0	5	53.8	25.9	53.2	25.8	54.1	0.257	25095			66
1361	92218	13	Lavandula angustifolia	5013	2018-07-27-12-23-28	0	0	z	0	5	53.8	25.9	53.2	25.8	54.1	0.257	25095			67
1362	92219	13	Lavandula angustifolia	5013	2018-07-27-12-23-30	0	0	z	0	5	53.8	25.9	53.2	25.8	54.1	0.257	25095			68
1363	92220	13	Lavandula angustifolia	5013	2018-07-27-12-23-32	0	0	z	0	5	53.8	25.9	53.2	25.8	54.1	0.257	25095			69
1364	92221	13	Lavandula angustifolia	5013	2018-07-27-12-23-34	0	0	z	0	5	53.8	25.9	53.1	25.8	53.9	0.147	25095			70
1365	92222	13	Lavandula angustifolia	5013	2018-07-27-12-23-36	0	0	z	0	5	53.8	25.9	53.2	25.8	54.1	0.257	25095			71
1366	92223	13	Lavandula angustifolia	5013	2018-07-27-12-23-38	0	0	z	0	5	53.8	25.9	53.2	25.8	54.1	0.257	25095			72
1367	92224	13	Lavandula angustifolia	5013	2018-07-27-12-23-40	0	0	z	0	5	53.8	25.9	53.2	25.8	54.1	0.257	25095			73
1368	92225	13	Lavandula angustifolia	5013	2018-07-27-12-23-42	0	0	z	0	5	53.8	25.9	53.2	25.8	54.1	0.257	25095			74
1369	92226	13	Lavandula angustifolia	5013	2018-07-27-12-23-44	0	0	z	0	5	53.8	25.9	53.2	25.8	54.1	0.257	25095			75
1370	92227	13	Lavandula angustifolia	5013	2018-07-27-12-23-46	0	0	z	0	5	53.8	25.9	53.2	25.8	54.1	0.257	25095			76
1371	92228	13	Lavandula angustifolia	5013	2018-07-27-12-23-48	0	0	z	0	5	53.8	25.9	53.2	25.8	54.1	0.257	25095			77
1372	92229	13	Lavandula angustifolia	5013	2018-07-27-12-23-50	0	0	z	0	5	53.8	25.9	53.2	25.8	54.1	0.257	25095			78
1373	92230	13	Lavandula angustifolia	5013	2018-07-27-12-23-52	0	0	z	0	5	53.8	25.9	53.2	25.8	54.1	0.257	25095			79
1374	92231	13	Lavandula angustifolia	5013	2018-07-27-12-23-54	0	0	z	0	5	53.8	25.9	53.2	25.8	54.1	0.257	25095			80
1375	92232	13	Lavandula angustifolia	5013	2018-07-27-12-23-56	0	0	z	0	5	53.8	25.9	53.2	25.8	54.1	0.257	25095			81
1376	92233	13	Lavandula angustifolia	5013	2018-07-27-12-23-58	0	0	z	0	5	53.8	25.9	53.2	25.8	54.1	0.257	25095			82
1377	92234	13	Lavandula angustifolia	5013	2018-07-27-12-24-00	0	0	z	0	5	53.8	25.9	53.2	25.8	54.1	0.257	25095			83
1378	92235	13	Lavandula angustifolia	5013	2018-07-27-12-24-02	0	0	z	0	5	53.8	25.9	53.2	25.8	54.1	0.257	25095			84
1379	92236	13	Lavandula angustifolia	5013	2018-07-27-12-24-04	0	0	z	0	5	53.8	25.9	53.2	25.8	54.1	0.257	25095			85
1380	92237	13	Lavandula angustifolia	5013	2018-07-27-12-24-06	0	0	z	0	5	53.8	25.9	53.1	25.8	53.9	0.147	25095			86
1381	92238	13	Lavandula angustifolia	5013	2018-07-27-12-24-08	0	0	z	0	5	53.8	25.9	53.2	25.8	54.1	0.257	25095			87
1382	92239	13	Lavandula angustifolia	5013	2018-07-27-12-24-10	0	0	z	0	5	53.8	25.9	53.2	25.8	54.1	0.257	25095			88
1383	92240	13	Lavandula angustifolia	5013	2018-07-27-12-24-12	0	0	z	0	5	53.8	25.9	53.2	25.8	54.1	0.257	25095			89
1384	92241	13	Lavandula angustifolia	5013	2018-07-27-12-24-15	0	0	z	0	5	53.8	25.9	53.2	25.8	54.1	0.257	25095			90
1385	92242	13	Lavandula angustifolia	5013	2018-07-27-12-24-17	0	0	z	0	5	53.8	25.9	53.1	25.8	53.9	0.147	25095	Last10	Here	91
1386	92243	13	Lavandula angustifolia	5013	2018-07-27-12-24-19	0	0	z	0	5	53.8	25.9	53.2	25.8	54.1	0.257	25095	Last10	Here	92
1387	92244	13	Lavandula angustifolia	5013	2018-07-27-12-24-21	0	0	z	0	5	53.8	25.9	53.2	25.8	54.1	0.257	25095	Last10	Here	93
1388	92245	13	Lavandula angustifolia	5013	2018-07-27-12-24-23	0	0	z	0	5	53.8	25.9	53.2	25.8	54.1	0.257	25095	Last10	Here	94
1389	92246	13	Lavandula angustifolia	5013	2018-07-27-12-24-25	0	0	z	0	5	53.8	25.9	53.1	25.8	53.9	0.147	25095	Last10	Here	95
1390	92247	13	Lavandula angustifolia	5013	2018-07-27-12-24-27	0	0	z	0	5	53.8	25.9	53.1	25.8	53.9	0.147	25095	Last10	Here	96
1391	92248	13	Lavandula angustifolia	5013	2018-07-27-12-24-29	0	0	z	0	5	53.8	25.9	53.2	25.8	54.1	0.257	25095	Last10	Here	97
1392	92249	13	Lavandula angustifolia	5013	2018-07-27-12-24-31	0	0	z	0	5	53.8	25.9	53.1	25.8	53.9	0.147	25095	Last10	Here	98
1393	92250	13	Lavandula angustifolia	5013	2018-07-27-12-24-33	0	0	z	0	5	53.8	25.9	53.1	25.8	53.9	0.147	25095	Last10	Here	99
1394	92251	13	Lavandula angustifolia	5013	2018-07-27-12-24-35	0	0	z	0	5	53.8	25.9	53.1	25.8	53.9	0.147	25095	Last10	Here	100
1395	92252	13	Lavandula angustifolia	5013	2018-07-27-12-25-07	0	0	z	0	10	53.8	25.9	53	25.8	53.8	0.036	25096	First10	Here	1
1396	92253	13	Lavandula angustifolia	5013	2018-07-27-12-25-09	0	0	z	0	10	53.8	25.9	53	25.8	53.8	0.036	25096	First10	Here	2
1397	92254	13	Lavandula angustifolia	5013	2018-07-27-12-25-11	0	0	z	0	10	53.8	25.9	53	25.8	53.8	0.036	25096	First10	Here	3
1398	92255	13	Lavandula angustifolia	5013	2018-07-27-12-25-13	0	0	z	0	10	53.8	25.9	53	25.8	53.8	0.036	25096	First10	Here	4
1399	92256	13	Lavandula angustifolia	5013	2018-07-27-12-25-15	0	0	z	0	10	53.8	25.9	53	25.8	53.8	0.036	25096	First10	Here	5
1400	92257	13	Lavandula angustifolia	5013	2018-07-27-12-25-17	0	0	z	0	10	53.8	25.9	53	25.8	53.8	0.036	25096	First10	Here	6
1401	92258	13	Lavandula angustifolia	5013	2018-07-27-12-25-19	0	0	z	0	10	53.8	25.9	53	25.8	53.8	0.036	25096	First10	Here	7
1402	92259	13	Lavandula angustifolia	5013	2018-07-27-12-25-21	0	0	z	0	10	53.8	25.9	53	25.8	53.8	0.036	25096	First10	Here	8
1403	92260	13	Lavandula angustifolia	5013	2018-07-27-12-25-23	0	0	z	0	10	53.8	25.9	53	25.8	53.8	0.036	25096	First10	Here	9
1404	92261	13	Lavandula angustifolia	5013	2018-07-27-12-25-25	0	0	z	0	10	53.7	25.9	53	25.8	53.8	0.136	25096	First10	Here	10
1405	92262	13	Lavandula angustifolia	5013	2018-07-27-12-25-27	0	0	z	0	10	53.8	25.9	53	25.8	53.8	0.036	25096			11
1406	92263	13	Lavandula angustifolia	5013	2018-07-27-12-25-29	0	0	z	0	10	53.8	25.9	53	25.8	53.8	0.036	25096			12
1407	92264	13	Lavandula angustifolia	5013	2018-07-27-12-25-31	0	0	z	0	10	53.8	25.9	53	25.8	53.8	0.036	25096			13
1408	92265	13	Lavandula angustifolia	5013	2018-07-27-12-25-33	0	0	z	0	10	53.8	25.9	53	25.8	53.8	0.036	25096			14
1409	92266	13	Lavandula angustifolia	5013	2018-07-27-12-25-35	0	0	z	0	10	53.7	25.9	53	25.8	53.8	0.136	25096			15
1410	92267	13	Lavandula angustifolia	5013	2018-07-27-12-25-37	0	0	z	0	10	53.7	25.9	53	25.8	53.8	0.136	25096			16
1411	92268	13	Lavandula angustifolia	5013	2018-07-27-12-25-39	0	0	z	0	10	53.7	25.9	53	25.8	53.8	0.136	25096			17
1412	92269	13	Lavandula angustifolia	5013	2018-07-27-12-25-41	0	0	z	0	10	53.7	25.9	52.9	25.8	53.7	0.026	25096			18
1413	92270	13	Lavandula angustifolia	5013	2018-07-27-12-25-43	0	0	z	0	10	53.7	25.9	53	25.8	53.8	0.136	25096			19
1414	92271	13	Lavandula angustifolia	5013	2018-07-27-12-25-45	0	0	z	0	10	53.7	25.9	52.9	25.8	53.7	0.026	25096			20
1415	92272	13	Lavandula angustifolia	5013	2018-07-27-12-25-47	0	0	z	0	10	53.7	25.9	52.9	25.8	53.7	0.026	25096			21
1416	92273	13	Lavandula angustifolia	5013	2018-07-27-12-25-49	0	0	z	0	10	53.7	25.9	52.9	25.8	53.7	0.026	25096			22
1417	92274	13	Lavandula angustifolia	5013	2018-07-27-12-25-51	0	0	z	0	10	53.7	25.9	52.9	25.8	53.7	0.026	25096			23
1418	92275	13	Lavandula angustifolia	5013	2018-07-27-12-25-53	0	0	z	0	10	53.7	25.9	52.9	25.8	53.7	0.026	25096			24
1419	92276	13	Lavandula angustifolia	5013	2018-07-27-12-25-55	0	0	z	0	10	53.7	25.9	52.9	25.8	53.7	0.026	25096			25
1420	92277	13	Lavandula angustifolia	5013	2018-07-27-12-25-57	0	0	z	0	10	53.7	25.9	52.9	25.8	53.7	0.026	25096			26
1421	92278	13	Lavandula angustifolia	5013	2018-07-27-12-25-59	0	0	z	0	10	53.7	25.9	52.9	25.8	53.7	0.026	25096			27
1422	92279	13	Lavandula angustifolia	5013	2018-07-27-12-26-01	0	0	z	0	10	53.7	25.9	52.9	25.8	53.7	0.026	25096			28
1423	92280	13	Lavandula angustifolia	5013	2018-07-27-12-26-03	0	0	z	0	10	53.7	25.9	52.9	25.8	53.7	0.026	25096			29
1424	92281	13	Lavandula angustifolia	5013	2018-07-27-12-26-05	0	0	z	0	10	53.7	25.9	52.9	25.8	53.7	0.026	25096			30
1425	92282	13	Lavandula angustifolia	5013	2018-07-27-12-26-07	0	0	z	0	10	53.7	25.9	52.9	25.8	53.7	0.026	25096			31
1426	92283	13	Lavandula angustifolia	5013	2018-07-27-12-26-09	0	0	z	0	10	53.7	25.9	52.9	25.8	53.7	0.026	25096			32
1427	92284	13	Lavandula angustifolia	5013	2018-07-27-12-26-11	0	0	z	0	10	53.7	25.9	52.9	25.8	53.7	0.026	25096			33
1428	92285	13	Lavandula angustifolia	5013	2018-07-27-12-26-13	0	0	z	0	10	53.7	25.9	52.9	25.8	53.7	0.026	25096			34
1429	92286	13	Lavandula angustifolia	5013	2018-07-27-12-26-15	0	0	z	0	10	53.7	25.9	52.9	25.8	53.7	0.026	25096			35
1430	92287	13	Lavandula angustifolia	5013	2018-07-27-12-26-17	0	0	z	0	10	53.7	25.9	52.9	25.8	53.7	0.026	25096			36
1431	92288	13	Lavandula angustifolia	5013	2018-07-27-12-26-19	0	0	z	0	10	53.7	25.9	52.9	25.8	53.7	0.026	25096			37
1432	92289	13	Lavandula angustifolia	5013	2018-07-27-12-26-21	0	0	z	0	10	53.7	25.9	53	25.8	53.8	0.136	25096			38
1433	92290	13	Lavandula angustifolia	5013	2018-07-27-12-26-23	0	0	z	0	10	53.7	25.9	52.9	25.8	53.7	0.026	25096			39
1434	92291	13	Lavandula angustifolia	5013	2018-07-27-12-26-25	0	0	z	0	10	53.7	25.9	52.9	25.8	53.7	0.026	25096			40
1435	92292	13	Lavandula angustifolia	5013	2018-07-27-12-26-27	0	0	z	0	10	53.7	25.9	52.9	25.8	53.7	0.026	25096			41
1436	92293	13	Lavandula angustifolia	5013	2018-07-27-12-26-29	0	0	z	0	10	53.7	25.9	53	25.8	53.8	0.136	25096			42
1437	92294	13	Lavandula angustifolia	5013	2018-07-27-12-26-31	0	0	z	0	10	53.7	25.9	53	25.8	53.8	0.136	25096			43
1438	92295	13	Lavandula angustifolia	5013	2018-07-27-12-26-33	0	0	z	0	10	53.6	25.9	52.9	25.8	53.7	0.126	25096			44
1439	92296	13	Lavandula angustifolia	5013	2018-07-27-12-26-35	0	0	z	0	10	53.7	25.9	52.9	25.8	53.7	0.026	25096			45
1440	92297	13	Lavandula angustifolia	5013	2018-07-27-12-26-37	0	0	z	0	10	53.7	25.9	53	25.8	53.8	0.136	25096			46
1441	92298	13	Lavandula angustifolia	5013	2018-07-27-12-26-39	0	0	z	0	10	53.7	25.9	52.9	25.8	53.7	0.026	25096			47
1442	92299	13	Lavandula angustifolia	5013	2018-07-27-12-26-41	0	0	z	0	10	53.7	25.9	52.9	25.8	53.7	0.026	25096			48
1443	92300	13	Lavandula angustifolia	5013	2018-07-27-12-26-43	0	0	z	0	10	53.7	25.9	52.9	25.8	53.7	0.026	25096			49
1444	92301	13	Lavandula angustifolia	5013	2018-07-27-12-26-45	0	0	z	0	10	53.7	25.9	52.9	25.8	53.7	0.026	25096			50
1445	92302	13	Lavandula angustifolia	5013	2018-07-27-12-26-47	0	0	z	0	10	53.7	25.9	52.9	25.8	53.7	0.026	25096			51
1446	92303	13	Lavandula angustifolia	5013	2018-07-27-12-26-49	0	0	z	0	10	53.7	25.9	52.9	25.8	53.7	0.026	25096			52
1447	92304	13	Lavandula angustifolia	5013	2018-07-27-12-26-51	0	0	z	0	10	53.7	25.9	52.9	25.8	53.7	0.026	25096			53
1448	92305	13	Lavandula angustifolia	5013	2018-07-27-12-26-53	0	0	z	0	10	53.7	25.9	52.9	25.8	53.7	0.026	25096			54
1449	92306	13	Lavandula angustifolia	5013	2018-07-27-12-26-55	0	0	z	0	10	53.7	25.9	52.9	25.8	53.7	0.026	25096			55
1450	92307	13	Lavandula angustifolia	5013	2018-07-27-12-26-57	0	0	z	0	10	53.6	25.9	52.9	25.8	53.7	0.126	25096			56
1451	92308	13	Lavandula angustifolia	5013	2018-07-27-12-26-59	0	0	z	0	10	53.7	25.9	52.9	25.8	53.7	0.026	25096			57
1452	92309	13	Lavandula angustifolia	5013	2018-07-27-12-27-01	0	0	z	0	10	53.7	25.9	52.9	25.8	53.7	0.026	25096			58
1453	92310	13	Lavandula angustifolia	5013	2018-07-27-12-27-03	0	0	z	0	10	53.6	25.9	52.9	25.8	53.7	0.126	25096			59
1454	92311	13	Lavandula angustifolia	5013	2018-07-27-12-27-05	0	0	z	0	10	53.6	25.9	52.9	25.8	53.7	0.126	25096			60
1455	92312	13	Lavandula angustifolia	5013	2018-07-27-12-27-07	0	0	z	0	10	53.6	25.9	52.9	25.8	53.7	0.126	25096			61
1456	92313	13	Lavandula angustifolia	5013	2018-07-27-12-27-09	0	0	z	0	10	53.6	25.9	52.9	25.8	53.7	0.126	25096			62
1457	92314	13	Lavandula angustifolia	5013	2018-07-27-12-27-11	0	0	z	0	10	53.6	25.9	52.8	25.8	53.6	0.015	25096			63
1458	92315	13	Lavandula angustifolia	5013	2018-07-27-12-27-13	0	0	z	0	10	53.6	25.9	52.8	25.8	53.6	0.015	25096			64
1459	92316	13	Lavandula angustifolia	5013	2018-07-27-12-27-15	0	0	z	0	10	53.6	25.9	52.9	25.8	53.7	0.126	25096			65
1460	92317	13	Lavandula angustifolia	5013	2018-07-27-12-27-17	0	0	z	0	10	53.6	25.9	52.9	25.8	53.7	0.126	25096			66
1461	92318	13	Lavandula angustifolia	5013	2018-07-27-12-27-19	0	0	z	0	10	53.6	25.9	52.9	25.8	53.7	0.126	25096			67
1462	92319	13	Lavandula angustifolia	5013	2018-07-27-12-27-21	0	0	z	0	10	53.6	25.9	52.9	25.8	53.7	0.126	25096			68
1463	92320	13	Lavandula angustifolia	5013	2018-07-27-12-27-23	0	0	z	0	10	53.6	25.9	52.9	25.8	53.7	0.126	25096			69
1464	92321	13	Lavandula angustifolia	5013	2018-07-27-12-27-25	0	0	z	0	10	53.6	25.9	52.9	25.8	53.7	0.126	25096			70
1465	92322	13	Lavandula angustifolia	5013	2018-07-27-12-27-27	0	0	z	0	10	53.6	25.9	52.8	25.8	53.6	0.015	25096			71
1466	92323	13	Lavandula angustifolia	5013	2018-07-27-12-27-29	0	0	z	0	10	53.6	25.9	52.8	25.8	53.6	0.015	25096			72
1467	92324	13	Lavandula angustifolia	5013	2018-07-27-12-27-31	0	0	z	0	10	53.6	25.9	52.8	25.8	53.6	0.015	25096			73
1468	92325	13	Lavandula angustifolia	5013	2018-07-27-12-27-33	0	0	z	0	10	53.6	25.9	52.8	25.8	53.6	0.015	25096			74
1469	92326	13	Lavandula angustifolia	5013	2018-07-27-12-27-35	0	0	z	0	10	53.6	25.9	52.8	25.8	53.6	0.015	25096			75
1470	92327	13	Lavandula angustifolia	5013	2018-07-27-12-27-37	0	0	z	0	10	53.6	25.9	52.9	25.8	53.7	0.126	25096			76
1471	92328	13	Lavandula angustifolia	5013	2018-07-27-12-27-39	0	0	z	0	10	53.6	25.9	52.9	25.8	53.7	0.126	25096			77
1472	92329	13	Lavandula angustifolia	5013	2018-07-27-12-27-41	0	0	z	0	10	53.6	25.9	52.9	25.8	53.7	0.126	25096			78
1473	92330	13	Lavandula angustifolia	5013	2018-07-27-12-27-43	0	0	z	0	10	53.6	25.9	52.9	25.8	53.7	0.126	25096			79
1474	92331	13	Lavandula angustifolia	5013	2018-07-27-12-27-45	0	0	z	0	10	53.6	25.9	52.9	25.8	53.7	0.126	25096			80
1475	92332	13	Lavandula angustifolia	5013	2018-07-27-12-27-47	0	0	z	0	10	53.6	25.9	52.9	25.8	53.7	0.126	25096			81
1476	92333	13	Lavandula angustifolia	5013	2018-07-27-12-27-49	0	0	z	0	10	53.6	25.9	52.9	25.8	53.7	0.126	25096			82
1477	92334	13	Lavandula angustifolia	5013	2018-07-27-12-27-51	0	0	z	0	10	53.6	25.9	52.9	25.8	53.7	0.126	25096			83
1478	92335	13	Lavandula angustifolia	5013	2018-07-27-12-27-53	0	0	z	0	10	53.6	25.9	52.9	25.8	53.7	0.126	25096			84
1479	92336	13	Lavandula angustifolia	5013	2018-07-27-12-27-55	0	0	z	0	10	53.6	25.9	52.9	25.8	53.7	0.126	25096			85
1480	92337	13	Lavandula angustifolia	5013	2018-07-27-12-27-57	0	0	z	0	10	53.6	25.9	52.9	25.8	53.7	0.126	25096			86
1481	92338	13	Lavandula angustifolia	5013	2018-07-27-12-27-59	0	0	z	0	10	53.6	25.9	52.9	25.8	53.7	0.126	25096			87
1482	92339	13	Lavandula angustifolia	5013	2018-07-27-12-28-01	0	0	z	0	10	53.6	25.9	52.9	25.8	53.7	0.126	25096			88
1483	92340	13	Lavandula angustifolia	5013	2018-07-27-12-28-03	0	0	z	0	10	53.6	25.9	52.9	25.8	53.7	0.126	25096			89
1484	92341	13	Lavandula angustifolia	5013	2018-07-27-12-28-05	0	0	z	0	10	53.6	25.9	52.9	25.8	53.7	0.126	25096			90
1485	92342	13	Lavandula angustifolia	5013	2018-07-27-12-28-07	0	0	z	0	10	53.6	25.9	52.9	25.8	53.7	0.126	25096	Last10	Here	91
1486	92343	13	Lavandula angustifolia	5013	2018-07-27-12-28-09	0	0	z	0	10	53.6	25.9	52.9	25.8	53.7	0.126	25096	Last10	Here	92
1487	92344	13	Lavandula angustifolia	5013	2018-07-27-12-28-11	0	0	z	0	10	53.6	25.9	52.9	25.8	53.7	0.126	25096	Last10	Here	93
1488	92345	13	Lavandula angustifolia	5013	2018-07-27-12-28-13	0	0	z	0	10	53.6	25.9	52.9	25.8	53.7	0.126	25096	Last10	Here	94
1489	92346	13	Lavandula angustifolia	5013	2018-07-27-12-28-15	0	0	z	0	10	53.6	25.9	52.9	25.8	53.7	0.126	25096	Last10	Here	95
1490	92347	13	Lavandula angustifolia	5013	2018-07-27-12-28-17	0	0	z	0	10	53.6	25.9	52.9	25.8	53.7	0.126	25096	Last10	Here	96
1491	92348	13	Lavandula angustifolia	5013	2018-07-27-12-28-19	0	0	z	0	10	53.6	25.9	52.9	25.8	53.7	0.126	25096	Last10	Here	97
1492	92349	13	Lavandula angustifolia	5013	2018-07-27-12-28-21	0	0	z	0	10	53.6	25.9	52.9	25.8	53.7	0.126	25096	Last10	Here	98
1493	92350	13	Lavandula angustifolia	5013	2018-07-27-12-28-23	0	0	z	0	10	53.6	25.9	52.9	25.8	53.7	0.126	25096	Last10	Here	99
1494	92351	13	Lavandula angustifolia	5013	2018-07-27-12-28-25	0	0	z	0	10	53.6	25.9	52.9	25.8	53.7	0.126	25096	Last10	Here	100
1495	92352	13	Lavandula angustifolia	5013	2018-07-27-12-28-57	0	0	z	0	15	53.6	25.9	52.9	25.8	53.7	0.126	25097	First10	Here	1
1496	92353	13	Lavandula angustifolia	5013	2018-07-27-12-28-59	0	0	z	0	15	53.6	25.9	52.9	25.8	53.7	0.126	25097	First10	Here	2
1497	92354	13	Lavandula angustifolia	5013	2018-07-27-12-29-01	0	0	z	0	15	53.6	25.9	52.9	25.8	53.7	0.126	25097	First10	Here	3
1498	92355	13	Lavandula angustifolia	5013	2018-07-27-12-29-03	0	0	z	0	15	53.6	25.9	52.9	25.8	53.7	0.126	25097	First10	Here	4
1499	92356	13	Lavandula angustifolia	5013	2018-07-27-12-29-05	0	0	z	0	15	53.6	25.9	52.8	25.8	53.6	0.015	25097	First10	Here	5
1500	92357	13	Lavandula angustifolia	5013	2018-07-27-12-29-07	0	0	z	0	15	53.6	25.9	52.8	25.8	53.6	0.015	25097	First10	Here	6
1501	92358	13	Lavandula angustifolia	5013	2018-07-27-12-29-09	0	0	z	0	15	53.6	25.9	52.8	25.8	53.6	0.015	25097	First10	Here	7
1502	92359	13	Lavandula angustifolia	5013	2018-07-27-12-29-11	0	0	z	0	15	53.6	25.9	52.8	25.8	53.6	0.015	25097	First10	Here	8
1503	92360	13	Lavandula angustifolia	5013	2018-07-27-12-29-13	0	0	z	0	15	53.6	25.9	52.8	25.8	53.6	0.015	25097	First10	Here	9
1504	92361	13	Lavandula angustifolia	5013	2018-07-27-12-29-15	0	0	z	0	15	53.6	25.9	52.8	25.8	53.6	0.015	25097	First10	Here	10
1505	92362	13	Lavandula angustifolia	5013	2018-07-27-12-29-17	0	0	z	0	15	53.6	25.9	52.8	25.8	53.6	0.015	25097			11
1506	92363	13	Lavandula angustifolia	5013	2018-07-27-12-29-19	0	0	z	0	15	53.6	25.9	52.8	25.8	53.6	0.015	25097			12
1507	92364	13	Lavandula angustifolia	5013	2018-07-27-12-29-21	0	0	z	0	15	53.6	25.9	52.8	25.8	53.6	0.015	25097			13
1508	92365	13	Lavandula angustifolia	5013	2018-07-27-12-29-23	0	0	z	0	15	53.6	25.9	52.8	25.8	53.6	0.015	25097			14
1509	92366	13	Lavandula angustifolia	5013	2018-07-27-12-29-25	0	0	z	0	15	53.6	25.9	52.8	25.8	53.6	0.015	25097			15
1510	92367	13	Lavandula angustifolia	5013	2018-07-27-12-29-27	0	0	z	0	15	53.6	25.9	52.8	25.8	53.6	0.015	25097			16
1511	92368	13	Lavandula angustifolia	5013	2018-07-27-12-29-29	0	0	z	0	15	53.6	25.9	52.8	25.8	53.6	0.015	25097			17
1512	92369	13	Lavandula angustifolia	5013	2018-07-27-12-29-31	0	0	z	0	15	53.6	25.9	52.8	25.8	53.6	0.015	25097			18
1513	92370	13	Lavandula angustifolia	5013	2018-07-27-12-29-33	0	0	z	0	15	53.6	25.9	52.8	25.8	53.6	0.015	25097			19
1514	92371	13	Lavandula angustifolia	5013	2018-07-27-12-29-36	0	0	z	0	15	53.5	25.9	52.8	25.8	53.6	0.115	25097			20
1515	92372	13	Lavandula angustifolia	5013	2018-07-27-12-29-38	0	0	z	0	15	53.5	25.9	52.8	25.8	53.6	0.115	25097			21
1516	92373	13	Lavandula angustifolia	5013	2018-07-27-12-29-40	0	0	z	0	15	53.5	25.9	52.8	25.8	53.6	0.115	25097			22
1517	92374	13	Lavandula angustifolia	5013	2018-07-27-12-29-42	0	0	z	0	15	53.5	25.9	52.8	25.8	53.6	0.115	25097			23
1518	92375	13	Lavandula angustifolia	5013	2018-07-27-12-29-44	0	0	z	0	15	53.5	25.9	52.8	25.8	53.6	0.115	25097			24
1519	92376	13	Lavandula angustifolia	5013	2018-07-27-12-29-46	0	0	z	0	15	53.6	25.9	52.8	25.8	53.6	0.015	25097			25
1520	92377	13	Lavandula angustifolia	5013	2018-07-27-12-29-48	0	0	z	0	15	53.5	25.9	52.8	25.8	53.6	0.115	25097			26
1521	92378	13	Lavandula angustifolia	5013	2018-07-27-12-29-50	0	0	z	0	15	53.5	25.9	52.8	25.8	53.6	0.115	25097			27
1522	92379	13	Lavandula angustifolia	5013	2018-07-27-12-29-52	0	0	z	0	15	53.5	25.9	52.8	25.8	53.6	0.115	25097			28
1523	92380	13	Lavandula angustifolia	5013	2018-07-27-12-29-54	0	0	z	0	15	53.6	25.9	52.8	25.8	53.6	0.015	25097			29
1524	92381	13	Lavandula angustifolia	5013	2018-07-27-12-29-56	0	0	z	0	15	53.6	25.9	52.8	25.8	53.6	0.015	25097			30
1525	92382	13	Lavandula angustifolia	5013	2018-07-27-12-29-58	0	0	z	0	15	53.6	25.9	52.8	25.8	53.6	0.015	25097			31
1526	92383	13	Lavandula angustifolia	5013	2018-07-27-12-30-00	0	0	z	0	15	53.5	25.9	52.8	25.8	53.6	0.115	25097			32
1527	92384	13	Lavandula angustifolia	5013	2018-07-27-12-30-02	0	0	z	0	15	53.5	25.9	52.8	25.8	53.6	0.115	25097			33
1528	92385	13	Lavandula angustifolia	5013	2018-07-27-12-30-04	0	0	z	0	15	53.5	25.9	52.8	25.8	53.6	0.115	25097			34
1529	92386	13	Lavandula angustifolia	5013	2018-07-27-12-30-06	0	0	z	0	15	53.6	25.9	52.8	25.8	53.6	0.015	25097			35
1530	92387	13	Lavandula angustifolia	5013	2018-07-27-12-30-08	0	0	z	0	15	53.6	25.9	52.8	25.8	53.6	0.015	25097			36
1531	92388	13	Lavandula angustifolia	5013	2018-07-27-12-30-10	0	0	z	0	15	53.6	25.9	52.8	25.8	53.6	0.015	25097			37
1532	92389	13	Lavandula angustifolia	5013	2018-07-27-12-30-12	0	0	z	0	15	53.5	25.9	52.8	25.8	53.6	0.115	25097			38
1533	92390	13	Lavandula angustifolia	5013	2018-07-27-12-30-14	0	0	z	0	15	53.5	25.9	52.8	25.8	53.6	0.115	25097			39
1534	92391	13	Lavandula angustifolia	5013	2018-07-27-12-30-16	0	0	z	0	15	53.5	25.9	52.8	25.8	53.6	0.115	25097			40
1535	92392	13	Lavandula angustifolia	5013	2018-07-27-12-30-18	0	0	z	0	15	53.5	25.9	52.8	25.8	53.6	0.115	25097			41
1536	92393	13	Lavandula angustifolia	5013	2018-07-27-12-30-20	0	0	z	0	15	53.5	25.9	52.8	25.8	53.6	0.115	25097			42
1537	92394	13	Lavandula angustifolia	5013	2018-07-27-12-30-22	0	0	z	0	15	53.5	25.9	52.8	25.8	53.6	0.115	25097			43
1538	92395	13	Lavandula angustifolia	5013	2018-07-27-12-30-24	0	0	z	0	15	53.5	25.9	52.8	25.8	53.6	0.115	25097			44
1539	92396	13	Lavandula angustifolia	5013	2018-07-27-12-30-26	0	0	z	0	15	53.5	25.9	52.8	25.8	53.6	0.115	25097			45
1540	92397	13	Lavandula angustifolia	5013	2018-07-27-12-30-28	0	0	z	0	15	53.5	25.9	52.8	25.8	53.6	0.115	25097			46
1541	92398	13	Lavandula angustifolia	5013	2018-07-27-12-30-30	0	0	z	0	15	53.5	25.9	52.8	25.8	53.6	0.115	25097			47
1542	92399	13	Lavandula angustifolia	5013	2018-07-27-12-30-32	0	0	z	0	15	53.5	25.9	52.8	25.8	53.6	0.115	25097			48
1543	92400	13	Lavandula angustifolia	5013	2018-07-27-12-30-34	0	0	z	0	15	53.5	25.9	52.8	25.8	53.6	0.115	25097			49
1544	92401	13	Lavandula angustifolia	5013	2018-07-27-12-30-36	0	0	z	0	15	53.5	25.9	52.8	25.8	53.6	0.115	25097			50
1545	92402	13	Lavandula angustifolia	5013	2018-07-27-12-30-38	0	0	z	0	15	53.5	25.9	52.8	25.8	53.6	0.115	25097			51
1546	92403	13	Lavandula angustifolia	5013	2018-07-27-12-30-40	0	0	z	0	15	53.5	25.9	52.8	25.8	53.6	0.115	25097			52
1547	92404	13	Lavandula angustifolia	5013	2018-07-27-12-30-42	0	0	z	0	15	53.5	25.9	52.8	25.8	53.6	0.115	25097			53
1548	92405	13	Lavandula angustifolia	5013	2018-07-27-12-30-44	0	0	z	0	15	53.5	25.9	52.8	25.8	53.6	0.115	25097			54
1549	92406	13	Lavandula angustifolia	5013	2018-07-27-12-30-46	0	0	z	0	15	53.5	25.9	52.8	25.8	53.6	0.115	25097			55
1550	92407	13	Lavandula angustifolia	5013	2018-07-27-12-30-48	0	0	z	0	15	53.5	25.9	52.8	25.8	53.6	0.115	25097			56
1551	92408	13	Lavandula angustifolia	5013	2018-07-27-12-30-50	0	0	z	0	15	53.5	25.9	52.8	25.8	53.6	0.115	25097			57
1552	92409	13	Lavandula angustifolia	5013	2018-07-27-12-30-52	0	0	z	0	15	53.5	25.9	52.8	25.8	53.6	0.115	25097			58
1553	92410	13	Lavandula angustifolia	5013	2018-07-27-12-30-54	0	0	z	0	15	53.5	25.9	52.8	25.8	53.6	0.115	25097			59
1554	92411	13	Lavandula angustifolia	5013	2018-07-27-12-30-56	0	0	z	0	15	53.5	25.9	52.8	25.8	53.6	0.115	25097			60
1555	92412	13	Lavandula angustifolia	5013	2018-07-27-12-30-58	0	0	z	0	15	53.5	25.9	52.8	25.8	53.6	0.115	25097			61
1556	92413	13	Lavandula angustifolia	5013	2018-07-27-12-31-00	0	0	z	0	15	53.5	25.9	52.8	25.8	53.6	0.115	25097			62
1557	92414	13	Lavandula angustifolia	5013	2018-07-27-12-31-02	0	0	z	0	15	53.5	25.9	52.8	25.8	53.6	0.115	25097			63
1558	92415	13	Lavandula angustifolia	5013	2018-07-27-12-31-04	0	0	z	0	15	53.5	25.9	52.8	25.7	53.6	0.115	25097			64
1559	92416	13	Lavandula angustifolia	5013	2018-07-27-12-31-06	0	0	z	0	15	53.5	25.9	52.8	25.8	53.6	0.115	25097			65
1560	92417	13	Lavandula angustifolia	5013	2018-07-27-12-31-08	0	0	z	0	15	53.5	25.9	52.8	25.8	53.6	0.115	25097			66
1561	92418	13	Lavandula angustifolia	5013	2018-07-27-12-31-10	0	0	z	0	15	53.5	25.9	52.8	25.8	53.6	0.115	25097			67
1562	92419	13	Lavandula angustifolia	5013	2018-07-27-12-31-12	0	0	z	0	15	53.5	25.9	52.8	25.8	53.6	0.115	25097			68
1563	92420	13	Lavandula angustifolia	5013	2018-07-27-12-31-14	0	0	z	0	15	53.5	25.9	52.8	25.8	53.6	0.115	25097			69
1564	92421	13	Lavandula angustifolia	5013	2018-07-27-12-31-16	0	0	z	0	15	53.5	25.9	52.8	25.8	53.6	0.115	25097			70
1565	92422	13	Lavandula angustifolia	5013	2018-07-27-12-31-18	0	0	z	0	15	53.5	25.9	52.8	25.8	53.6	0.115	25097			71
1566	92423	13	Lavandula angustifolia	5013	2018-07-27-12-31-20	0	0	z	0	15	53.5	25.9	52.7	25.7	53.5	0.004	25097			72
1567	92424	13	Lavandula angustifolia	5013	2018-07-27-12-31-22	0	0	z	0	15	53.5	25.9	52.8	25.8	53.6	0.115	25097			73
1568	92425	13	Lavandula angustifolia	5013	2018-07-27-12-31-24	0	0	z	0	15	53.5	25.9	52.8	25.8	53.6	0.115	25097			74
1569	92426	13	Lavandula angustifolia	5013	2018-07-27-12-31-26	0	0	z	0	15	53.5	25.9	52.8	25.8	53.6	0.115	25097			75
1570	92427	13	Lavandula angustifolia	5013	2018-07-27-12-31-28	0	0	z	0	15	53.5	25.9	52.8	25.8	53.6	0.115	25097			76
1571	92428	13	Lavandula angustifolia	5013	2018-07-27-12-31-30	0	0	z	0	15	53.5	25.9	52.8	25.8	53.6	0.115	25097			77
1572	92429	13	Lavandula angustifolia	5013	2018-07-27-12-31-32	0	0	z	0	15	53.5	25.9	52.8	25.8	53.6	0.115	25097			78
1573	92430	13	Lavandula angustifolia	5013	2018-07-27-12-31-34	0	0	z	0	15	53.5	25.9	52.8	25.8	53.6	0.115	25097			79
1574	92431	13	Lavandula angustifolia	5013	2018-07-27-12-31-36	0	0	z	0	15	53.5	25.9	52.8	25.8	53.6	0.115	25097			80
1575	92432	13	Lavandula angustifolia	5013	2018-07-27-12-31-38	0	0	z	0	15	53.5	25.9	52.8	25.8	53.6	0.115	25097			81
1576	92433	13	Lavandula angustifolia	5013	2018-07-27-12-31-40	0	0	z	0	15	53.5	25.9	52.8	25.8	53.6	0.115	25097			82
1577	92434	13	Lavandula angustifolia	5013	2018-07-27-12-31-42	0	0	z	0	15	53.5	25.9	52.8	25.8	53.6	0.115	25097			83
1578	92435	13	Lavandula angustifolia	5013	2018-07-27-12-31-44	0	0	z	0	15	53.5	25.9	52.9	25.8	53.7	0.226	25097			84
1579	92436	13	Lavandula angustifolia	5013	2018-07-27-12-31-46	0	0	z	0	15	53.5	25.9	52.8	25.8	53.6	0.115	25097			85
1580	92437	13	Lavandula angustifolia	5013	2018-07-27-12-31-48	0	0	z	0	15	53.5	25.9	52.8	25.8	53.6	0.115	25097			86
1581	92438	13	Lavandula angustifolia	5013	2018-07-27-12-31-50	0	0	z	0	15	53.5	25.9	52.8	25.8	53.6	0.115	25097			87
1582	92439	13	Lavandula angustifolia	5013	2018-07-27-12-31-52	0	0	z	0	15	53.5	25.9	52.8	25.8	53.6	0.115	25097			88
1583	92440	13	Lavandula angustifolia	5013	2018-07-27-12-31-54	0	0	z	0	15	53.5	25.9	52.8	25.8	53.6	0.115	25097			89
1584	92441	13	Lavandula angustifolia	5013	2018-07-27-12-31-56	0	0	z	0	15	53.5	25.9	52.8	25.8	53.6	0.115	25097			90
1585	92442	13	Lavandula angustifolia	5013	2018-07-27-12-31-58	0	0	z	0	15	53.5	25.9	52.8	25.8	53.6	0.115	25097	Last10	Here	91
1586	92443	13	Lavandula angustifolia	5013	2018-07-27-12-32-00	0	0	z	0	15	53.5	25.9	52.8	25.8	53.6	0.115	25097	Last10	Here	92
1587	92444	13	Lavandula angustifolia	5013	2018-07-27-12-32-02	0	0	z	0	15	53.5	25.9	52.8	25.8	53.6	0.115	25097	Last10	Here	93
1588	92445	13	Lavandula angustifolia	5013	2018-07-27-12-32-04	0	0	z	0	15	53.5	25.9	52.8	25.8	53.6	0.115	25097	Last10	Here	94
1589	92446	13	Lavandula angustifolia	5013	2018-07-27-12-32-06	0	0	z	0	15	53.5	25.9	52.8	25.8	53.6	0.115	25097	Last10	Here	95
1590	92447	13	Lavandula angustifolia	5013	2018-07-27-12-32-08	0	0	z	0	15	53.5	25.9	52.8	25.8	53.6	0.115	25097	Last10	Here	96
1591	92448	13	Lavandula angustifolia	5013	2018-07-27-12-32-10	0	0	z	0	15	53.5	25.9	52.8	25.8	53.6	0.115	25097	Last10	Here	97
1592	92449	13	Lavandula angustifolia	5013	2018-07-27-12-32-12	0	0	z	0	15	53.5	25.9	52.8	25.8	53.6	0.115	25097	Last10	Here	98
1593	92450	13	Lavandula angustifolia	5013	2018-07-27-12-32-14	0	0	z	0	15	53.5	25.9	52.8	25.8	53.6	0.115	25097	Last10	Here	99
1594	92451	13	Lavandula angustifolia	5013	2018-07-27-12-32-16	0	0	z	0	15	53.5	25.9	52.8	25.8	53.6	0.115	25097	Last10	Here	100
1595	92452	13	Lavandula angustifolia	5013	2018-07-27-12-32-48	0	0	z	0	20	53.5	25.9	52.8	25.8	53.6	0.115	25098	First10	Here	1
1596	92453	13	Lavandula angustifolia	5013	2018-07-27-12-32-50	0	0	z	0	20	53.5	25.9	52.8	25.8	53.6	0.115	25098	First10	Here	2
1597	92454	13	Lavandula angustifolia	5013	2018-07-27-12-32-52	0	0	z	0	20	53.5	25.9	52.8	25.8	53.6	0.115	25098	First10	Here	3
1598	92455	13	Lavandula angustifolia	5013	2018-07-27-12-32-54	0	0	z	0	20	53.5	25.9	52.8	25.8	53.6	0.115	25098	First10	Here	4
1599	92456	13	Lavandula angustifolia	5013	2018-07-27-12-32-56	0	0	z	0	20	53.4	25.9	52.7	25.8	53.5	0.104	25098	First10	Here	5
1600	92457	13	Lavandula angustifolia	5013	2018-07-27-12-33-00	0	0	z	0	20	53.4	25.9	52.7	25.8	53.5	0.104	25098	First10	Here	6
1601	92458	13	Lavandula angustifolia	5013	2018-07-27-12-33-02	0	0	z	0	20	53.5	25.9	52.7	25.8	53.5	0.004	25098	First10	Here	7
1602	92459	13	Lavandula angustifolia	5013	2018-07-27-12-33-04	0	0	z	0	20	53.5	25.9	52.8	25.8	53.6	0.115	25098	First10	Here	8
1603	92460	13	Lavandula angustifolia	5013	2018-07-27-12-33-06	0	0	z	0	20	53.4	25.9	52.8	25.8	53.6	0.215	25098	First10	Here	9
1604	92461	13	Lavandula angustifolia	5013	2018-07-27-12-33-08	0	0	z	0	20	53.4	25.9	52.7	25.8	53.5	0.104	25098	First10	Here	10
1605	92462	13	Lavandula angustifolia	5013	2018-07-27-12-33-10	0	0	z	0	20	53.5	25.9	52.7	25.8	53.5	0.004	25098			11
1606	92463	13	Lavandula angustifolia	5013	2018-07-27-12-33-12	0	0	z	0	20	53.4	25.9	52.8	25.8	53.6	0.215	25098			12
1607	92464	13	Lavandula angustifolia	5013	2018-07-27-12-33-14	0	0	z	0	20	53.4	25.9	52.7	25.8	53.5	0.104	25098			13
1608	92465	13	Lavandula angustifolia	5013	2018-07-27-12-33-16	0	0	z	0	20	53.4	25.9	52.7	25.8	53.5	0.104	25098			14
1609	92466	13	Lavandula angustifolia	5013	2018-07-27-12-33-18	0	0	z	0	20	53.5	25.9	52.7	25.8	53.5	0.004	25098			15
1610	92467	13	Lavandula angustifolia	5013	2018-07-27-12-33-20	0	0	z	0	20	53.4	25.9	52.7	25.8	53.5	0.104	25098			16
1611	92468	13	Lavandula angustifolia	5013	2018-07-27-12-33-22	0	0	z	0	20	53.5	25.9	52.7	25.8	53.5	0.004	25098			17
1612	92469	13	Lavandula angustifolia	5013	2018-07-27-12-33-24	0	0	z	0	20	53.5	25.9	52.7	25.8	53.5	0.004	25098			18
1613	92470	13	Lavandula angustifolia	5013	2018-07-27-12-33-26	0	0	z	0	20	53.4	25.9	52.7	25.8	53.5	0.104	25098			19
1614	92471	13	Lavandula angustifolia	5013	2018-07-27-12-33-28	0	0	z	0	20	53.5	25.9	52.8	25.8	53.6	0.115	25098			20
1615	92472	13	Lavandula angustifolia	5013	2018-07-27-12-33-30	0	0	z	0	20	53.5	25.9	52.8	25.8	53.6	0.115	25098			21
1616	92473	13	Lavandula angustifolia	5013	2018-07-27-12-33-32	0	0	z	0	20	53.5	25.9	52.8	25.8	53.6	0.115	25098			22
1617	92474	13	Lavandula angustifolia	5013	2018-07-27-12-33-34	0	0	z	0	20	53.5	25.9	52.8	25.8	53.6	0.115	25098			23
1618	92475	13	Lavandula angustifolia	5013	2018-07-27-12-33-36	0	0	z	0	20	53.5	25.9	52.7	25.7	53.5	0.004	25098			24
1619	92476	13	Lavandula angustifolia	5013	2018-07-27-12-33-38	0	0	z	0	20	53.4	25.9	52.8	25.8	53.6	0.215	25098			25
1620	92477	13	Lavandula angustifolia	5013	2018-07-27-12-33-40	0	0	z	0	20	53.4	25.9	52.8	25.8	53.6	0.215	25098			26
1621	92478	13	Lavandula angustifolia	5013	2018-07-27-12-33-42	0	0	z	0	20	53.4	25.9	52.8	25.8	53.6	0.215	25098			27
1622	92479	13	Lavandula angustifolia	5013	2018-07-27-12-33-44	0	0	z	0	20	53.4	25.9	52.8	25.8	53.6	0.215	25098			28
1623	92480	13	Lavandula angustifolia	5013	2018-07-27-12-33-46	0	0	z	0	20	53.5	25.9	52.8	25.8	53.6	0.115	25098			29
1624	92481	13	Lavandula angustifolia	5013	2018-07-27-12-33-48	0	0	z	0	20	53.4	25.9	52.8	25.8	53.6	0.215	25098			30
1625	92482	13	Lavandula angustifolia	5013	2018-07-27-12-33-50	0	0	z	0	20	53.5	25.9	52.7	25.8	53.5	0.004	25098			31
1626	92483	13	Lavandula angustifolia	5013	2018-07-27-12-33-52	0	0	z	0	20	53.5	25.9	52.7	25.8	53.5	0.004	25098			32
1627	92484	13	Lavandula angustifolia	5013	2018-07-27-12-33-54	0	0	z	0	20	53.5	25.9	52.8	25.8	53.6	0.115	25098			33
1628	92485	13	Lavandula angustifolia	5013	2018-07-27-12-33-56	0	0	z	0	20	53.4	25.9	52.7	25.8	53.5	0.104	25098			34
1629	92486	13	Lavandula angustifolia	5013	2018-07-27-12-33-58	0	0	z	0	20	53.4	25.9	52.8	25.8	53.6	0.215	25098			35
1630	92487	13	Lavandula angustifolia	5013	2018-07-27-12-34-00	0	0	z	0	20	53.4	25.9	52.8	25.8	53.6	0.215	25098			36
1631	92488	13	Lavandula angustifolia	5013	2018-07-27-12-34-02	0	0	z	0	20	53.4	25.9	52.7	25.8	53.5	0.104	25098			37
1632	92489	13	Lavandula angustifolia	5013	2018-07-27-12-34-04	0	0	z	0	20	53.4	25.9	52.8	25.8	53.6	0.215	25098			38
1633	92490	13	Lavandula angustifolia	5013	2018-07-27-12-34-06	0	0	z	0	20	53.5	25.9	52.8	25.8	53.6	0.115	25098			39
1634	92491	13	Lavandula angustifolia	5013	2018-07-27-12-34-08	0	0	z	0	20	53.5	25.9	52.7	25.8	53.5	0.004	25098			40
1635	92492	13	Lavandula angustifolia	5013	2018-07-27-12-34-10	0	0	z	0	20	53.4	25.9	52.8	25.8	53.6	0.215	25098			41
1636	92493	13	Lavandula angustifolia	5013	2018-07-27-12-34-12	0	0	z	0	20	53.5	25.9	52.8	25.8	53.6	0.115	25098			42
1637	92494	13	Lavandula angustifolia	5013	2018-07-27-12-34-14	0	0	z	0	20	53.4	25.9	52.8	25.8	53.6	0.215	25098			43
1638	92495	13	Lavandula angustifolia	5013	2018-07-27-12-34-16	0	0	z	0	20	53.4	25.9	52.8	25.8	53.6	0.215	25098			44
1639	92496	13	Lavandula angustifolia	5013	2018-07-27-12-34-18	0	0	z	0	20	53.4	25.9	52.8	25.8	53.6	0.215	25098			45
1640	92497	13	Lavandula angustifolia	5013	2018-07-27-12-34-20	0	0	z	0	20	53.4	25.9	52.7	25.8	53.5	0.104	25098			46
1641	92498	13	Lavandula angustifolia	5013	2018-07-27-12-34-22	0	0	z	0	20	53.4	25.9	52.8	25.8	53.6	0.215	25098			47
1642	92499	13	Lavandula angustifolia	5013	2018-07-27-12-34-24	0	0	z	0	20	53.4	25.9	52.8	25.8	53.6	0.215	25098			48
1643	92500	13	Lavandula angustifolia	5013	2018-07-27-12-34-26	0	0	z	0	20	53.4	25.9	52.8	25.8	53.6	0.215	25098			49
1644	92501	13	Lavandula angustifolia	5013	2018-07-27-12-34-28	0	0	z	0	20	53.4	25.9	52.8	25.8	53.6	0.215	25098			50
1645	92502	13	Lavandula angustifolia	5013	2018-07-27-12-34-30	0	0	z	0	20	53.4	25.9	52.8	25.8	53.6	0.215	25098			51
1646	92503	13	Lavandula angustifolia	5013	2018-07-27-12-34-32	0	0	z	0	20	53.4	25.9	52.8	25.8	53.6	0.215	25098			52
1647	92504	13	Lavandula angustifolia	5013	2018-07-27-12-34-34	0	0	z	0	20	53.5	25.9	52.8	25.8	53.6	0.115	25098			53
1648	92505	13	Lavandula angustifolia	5013	2018-07-27-12-34-36	0	0	z	0	20	53.4	25.9	52.8	25.8	53.6	0.215	25098			54
1649	92506	13	Lavandula angustifolia	5013	2018-07-27-12-34-38	0	0	z	0	20	53.4	25.9	52.8	25.8	53.6	0.215	25098			55
1650	92507	13	Lavandula angustifolia	5013	2018-07-27-12-34-40	0	0	z	0	20	53.4	25.9	52.7	25.8	53.5	0.104	25098			56
1651	92508	13	Lavandula angustifolia	5013	2018-07-27-12-34-42	0	0	z	0	20	53.4	25.9	52.7	25.8	53.5	0.104	25098			57
1652	92509	13	Lavandula angustifolia	5013	2018-07-27-12-34-44	0	0	z	0	20	53.4	25.9	52.7	25.8	53.5	0.104	25098			58
1653	92510	13	Lavandula angustifolia	5013	2018-07-27-12-34-46	0	0	z	0	20	53.4	25.9	52.7	25.8	53.5	0.104	25098			59
1654	92511	13	Lavandula angustifolia	5013	2018-07-27-12-34-48	0	0	z	0	20	53.4	25.9	52.7	25.8	53.5	0.104	25098			60
1655	92512	13	Lavandula angustifolia	5013	2018-07-27-12-34-50	0	0	z	0	20	53.4	25.9	52.7	25.8	53.5	0.104	25098			61
1656	92513	13	Lavandula angustifolia	5013	2018-07-27-12-34-52	0	0	z	0	20	53.4	25.9	52.8	25.8	53.6	0.215	25098			62
1657	92514	13	Lavandula angustifolia	5013	2018-07-27-12-34-54	0	0	z	0	20	53.4	25.9	52.8	25.8	53.6	0.215	25098			63
1658	92515	13	Lavandula angustifolia	5013	2018-07-27-12-34-56	0	0	z	0	20	53.4	25.9	52.8	25.8	53.6	0.215	25098			64
1659	92516	13	Lavandula angustifolia	5013	2018-07-27-12-34-59	0	0	z	0	20	53.4	25.9	52.7	25.8	53.5	0.104	25098			65
1660	92517	13	Lavandula angustifolia	5013	2018-07-27-12-35-01	0	0	z	0	20	53.4	25.9	52.8	25.8	53.6	0.215	25098			66
1661	92518	13	Lavandula angustifolia	5013	2018-07-27-12-35-03	0	0	z	0	20	53.4	25.9	52.7	25.8	53.5	0.104	25098			67
1662	92519	13	Lavandula angustifolia	5013	2018-07-27-12-35-05	0	0	z	0	20	53.4	25.9	52.7	25.8	53.5	0.104	25098			68
1663	92520	13	Lavandula angustifolia	5013	2018-07-27-12-35-07	0	0	z	0	20	53.4	25.9	52.7	25.8	53.5	0.104	25098			69
1664	92521	13	Lavandula angustifolia	5013	2018-07-27-12-35-09	0	0	z	0	20	53.4	25.9	52.7	25.8	53.5	0.104	25098			70
1665	92522	13	Lavandula angustifolia	5013	2018-07-27-12-35-11	0	0	z	0	20	53.4	25.9	52.7	25.8	53.5	0.104	25098			71
1666	92523	13	Lavandula angustifolia	5013	2018-07-27-12-35-13	0	0	z	0	20	53.4	25.9	52.7	25.8	53.5	0.104	25098			72
1667	92524	13	Lavandula angustifolia	5013	2018-07-27-12-35-15	0	0	z	0	20	53.4	25.9	52.7	25.8	53.5	0.104	25098			73
1668	92525	13	Lavandula angustifolia	5013	2018-07-27-12-35-17	0	0	z	0	20	53.4	25.9	52.7	25.8	53.5	0.104	25098			74
1669	92526	13	Lavandula angustifolia	5013	2018-07-27-12-35-19	0	0	z	0	20	53.4	25.9	52.7	25.8	53.5	0.104	25098			75
1670	92527	13	Lavandula angustifolia	5013	2018-07-27-12-35-21	0	0	z	0	20	53.4	25.9	52.7	25.8	53.5	0.104	25098			76
1671	92528	13	Lavandula angustifolia	5013	2018-07-27-12-35-23	0	0	z	0	20	53.4	25.9	52.7	25.8	53.5	0.104	25098			77
1672	92529	13	Lavandula angustifolia	5013	2018-07-27-12-35-25	0	0	z	0	20	53.4	25.9	52.7	25.8	53.5	0.104	25098			78
1673	92530	13	Lavandula angustifolia	5013	2018-07-27-12-35-27	0	0	z	0	20	53.4	25.9	52.7	25.8	53.5	0.104	25098			79
1674	92531	13	Lavandula angustifolia	5013	2018-07-27-12-35-29	0	0	z	0	20	53.4	25.9	52.7	25.8	53.5	0.104	25098			80
1675	92532	13	Lavandula angustifolia	5013	2018-07-27-12-35-31	0	0	z	0	20	53.4	25.9	52.7	25.8	53.5	0.104	25098			81
1676	92533	13	Lavandula angustifolia	5013	2018-07-27-12-35-33	0	0	z	0	20	53.4	25.9	52.7	25.8	53.5	0.104	25098			82
1677	92534	13	Lavandula angustifolia	5013	2018-07-27-12-35-35	0	0	z	0	20	53.4	25.9	52.7	25.8	53.5	0.104	25098			83
1678	92535	13	Lavandula angustifolia	5013	2018-07-27-12-35-37	0	0	z	0	20	53.4	25.9	52.8	25.8	53.6	0.215	25098			84
1679	92536	13	Lavandula angustifolia	5013	2018-07-27-12-35-39	0	0	z	0	20	53.4	25.9	52.7	25.8	53.5	0.104	25098			85
1680	92537	13	Lavandula angustifolia	5013	2018-07-27-12-35-41	0	0	z	0	20	53.4	25.9	52.7	25.8	53.5	0.104	25098			86
1681	92538	13	Lavandula angustifolia	5013	2018-07-27-12-35-43	0	0	z	0	20	53.4	25.9	52.7	25.8	53.5	0.104	25098			87
1682	92539	13	Lavandula angustifolia	5013	2018-07-27-12-35-45	0	0	z	0	20	53.4	25.9	52.7	25.8	53.5	0.104	25098			88
1683	92540	13	Lavandula angustifolia	5013	2018-07-27-12-35-47	0	0	z	0	20	53.4	25.9	52.7	25.8	53.5	0.104	25098			89
1684	92541	13	Lavandula angustifolia	5013	2018-07-27-12-35-49	0	0	z	0	20	53.4	25.9	52.7	25.8	53.5	0.104	25098			90
1685	92542	13	Lavandula angustifolia	5013	2018-07-27-12-35-51	0	0	z	0	20	53.4	25.9	52.7	25.8	53.5	0.104	25098	Last10	Here	91
1686	92543	13	Lavandula angustifolia	5013	2018-07-27-12-35-53	0	0	z	0	20	53.4	25.9	52.7	25.8	53.5	0.104	25098	Last10	Here	92
1687	92544	13	Lavandula angustifolia	5013	2018-07-27-12-35-55	0	0	z	0	20	53.4	25.9	52.7	25.8	53.5	0.104	25098	Last10	Here	93
1688	92545	13	Lavandula angustifolia	5013	2018-07-27-12-35-57	0	0	z	0	20	53.4	25.9	52.7	25.8	53.5	0.104	25098	Last10	Here	94
1689	92546	13	Lavandula angustifolia	5013	2018-07-27-12-35-59	0	0	z	0	20	53.4	25.9	52.7	25.8	53.5	0.104	25098	Last10	Here	95
1690	92547	13	Lavandula angustifolia	5013	2018-07-27-12-36-01	0	0	z	0	20	53.4	25.9	52.7	25.8	53.5	0.104	25098	Last10	Here	96
1691	92548	13	Lavandula angustifolia	5013	2018-07-27-12-36-03	0	0	z	0	20	53.4	25.9	52.7	25.8	53.5	0.104	25098	Last10	Here	97
1692	92549	13	Lavandula angustifolia	5013	2018-07-27-12-36-05	0	0	z	0	20	53.4	25.9	52.7	25.8	53.5	0.104	25098	Last10	Here	98
1693	92550	13	Lavandula angustifolia	5013	2018-07-27-12-36-07	0	0	z	0	20	53.4	25.9	52.7	25.8	53.5	0.104	25098	Last10	Here	99
1694	92551	13	Lavandula angustifolia	5013	2018-07-27-12-36-39	0	0	z	0	25	53.4	25.9	52.7	25.8	53.5	0.104	25099	First10	Here	1
1695	92552	13	Lavandula angustifolia	5013	2018-07-27-12-36-41	0	0	z	0	25	53.4	25.9	52.7	25.8	53.5	0.104	25099	First10	Here	2
1696	92553	13	Lavandula angustifolia	5013	2018-07-27-12-36-43	0	0	z	0	25	53.4	25.9	52.7	25.8	53.5	0.104	25099	First10	Here	3
1697	92554	13	Lavandula angustifolia	5013	2018-07-27-12-36-45	0	0	z	0	25	53.4	25.9	52.7	25.8	53.5	0.104	25099	First10	Here	4
1698	92555	13	Lavandula angustifolia	5013	2018-07-27-12-36-47	0	0	z	0	25	53.4	25.9	52.7	25.8	53.5	0.104	25099	First10	Here	5
1699	92556	13	Lavandula angustifolia	5013	2018-07-27-12-36-49	0	0	z	0	25	53.4	25.9	52.7	25.8	53.5	0.104	25099	First10	Here	6
1700	92557	13	Lavandula angustifolia	5013	2018-07-27-12-36-51	0	0	z	0	25	53.4	25.9	52.7	25.8	53.5	0.104	25099	First10	Here	7
1701	92558	13	Lavandula angustifolia	5013	2018-07-27-12-36-53	0	0	z	0	25	53.4	25.9	52.7	25.8	53.5	0.104	25099	First10	Here	8
1702	92559	13	Lavandula angustifolia	5013	2018-07-27-12-36-55	0	0	z	0	25	53.4	25.9	52.7	25.8	53.5	0.104	25099	First10	Here	9
1703	92560	13	Lavandula angustifolia	5013	2018-07-27-12-36-57	0	0	z	0	25	53.4	25.9	52.7	25.8	53.5	0.104	25099	First10	Here	10
1704	92561	13	Lavandula angustifolia	5013	2018-07-27-12-36-59	0	0	z	0	25	53.4	25.9	52.6	25.8	53.4	-0.006	25099			11
1705	92562	13	Lavandula angustifolia	5013	2018-07-27-12-37-01	0	0	z	0	25	53.4	25.9	52.7	25.8	53.5	0.104	25099			12
1706	92563	13	Lavandula angustifolia	5013	2018-07-27-12-37-03	0	0	z	0	25	53.4	25.9	52.7	25.8	53.5	0.104	25099			13
1707	92564	13	Lavandula angustifolia	5013	2018-07-27-12-37-05	0	0	z	0	25	53.4	25.9	52.7	25.8	53.5	0.104	25099			14
1708	92565	13	Lavandula angustifolia	5013	2018-07-27-12-37-07	0	0	z	0	25	53.4	25.9	52.7	25.8	53.5	0.104	25099			15
1709	92566	13	Lavandula angustifolia	5013	2018-07-27-12-37-09	0	0	z	0	25	53.4	25.9	52.7	25.8	53.5	0.104	25099			16
1710	92567	13	Lavandula angustifolia	5013	2018-07-27-12-37-11	0	0	z	0	25	53.4	25.9	52.7	25.8	53.5	0.104	25099			17
1711	92568	13	Lavandula angustifolia	5013	2018-07-27-12-37-13	0	0	z	0	25	53.4	25.9	52.7	25.8	53.5	0.104	25099			18
1712	92569	13	Lavandula angustifolia	5013	2018-07-27-12-37-15	0	0	z	0	25	53.4	25.9	52.7	25.8	53.5	0.104	25099			19
1713	92570	13	Lavandula angustifolia	5013	2018-07-27-12-37-17	0	0	z	0	25	53.4	25.9	52.7	25.8	53.5	0.104	25099			20
1714	92571	13	Lavandula angustifolia	5013	2018-07-27-12-37-19	0	0	z	0	25	53.4	25.9	52.7	25.8	53.5	0.104	25099			21
1715	92572	13	Lavandula angustifolia	5013	2018-07-27-12-37-21	0	0	z	0	25	53.4	25.9	52.7	25.8	53.5	0.104	25099			22
1716	92573	13	Lavandula angustifolia	5013	2018-07-27-12-37-23	0	0	z	0	25	53.4	25.9	52.7	25.8	53.5	0.104	25099			23
1717	92574	13	Lavandula angustifolia	5013	2018-07-27-12-37-25	0	0	z	0	25	53.4	25.9	52.7	25.8	53.5	0.104	25099			24
1718	92575	13	Lavandula angustifolia	5013	2018-07-27-12-37-27	0	0	z	0	25	53.4	25.9	52.7	25.8	53.5	0.104	25099			25
1719	92576	13	Lavandula angustifolia	5013	2018-07-27-12-37-29	0	0	z	0	25	53.4	25.9	52.7	25.8	53.5	0.104	25099			26
1720	92577	13	Lavandula angustifolia	5013	2018-07-27-12-37-31	0	0	z	0	25	53.4	25.9	52.7	25.8	53.5	0.104	25099			27
1721	92578	13	Lavandula angustifolia	5013	2018-07-27-12-37-33	0	0	z	0	25	53.4	25.9	52.6	25.8	53.4	-0.006	25099			28
1722	92579	13	Lavandula angustifolia	5013	2018-07-27-12-37-35	0	0	z	0	25	53.4	25.9	52.7	25.8	53.5	0.104	25099			29
1723	92580	13	Lavandula angustifolia	5013	2018-07-27-12-37-37	0	0	z	0	25	53.4	25.9	52.6	25.8	53.4	-0.006	25099			30
1724	92581	13	Lavandula angustifolia	5013	2018-07-27-12-37-39	0	0	z	0	25	53.4	25.9	52.6	25.8	53.4	-0.006	25099			31
1725	92582	13	Lavandula angustifolia	5013	2018-07-27-12-37-41	0	0	z	0	25	53.4	25.9	52.6	25.8	53.4	-0.006	25099			32
1726	92583	13	Lavandula angustifolia	5013	2018-07-27-12-37-43	0	0	z	0	25	53.4	25.9	52.6	25.8	53.4	-0.006	25099			33
1727	92584	13	Lavandula angustifolia	5013	2018-07-27-12-37-45	0	0	z	0	25	53.4	25.9	52.6	25.8	53.4	-0.006	25099			34
1728	92585	13	Lavandula angustifolia	5013	2018-07-27-12-37-47	0	0	z	0	25	53.4	25.9	52.6	25.8	53.4	-0.006	25099			35
1729	92586	13	Lavandula angustifolia	5013	2018-07-27-12-37-49	0	0	z	0	25	53.4	25.9	52.7	25.8	53.5	0.104	25099			36
1730	92587	13	Lavandula angustifolia	5013	2018-07-27-12-37-51	0	0	z	0	25	53.4	25.9	52.6	25.8	53.4	-0.006	25099			37
1731	92588	13	Lavandula angustifolia	5013	2018-07-27-12-37-53	0	0	z	0	25	53.4	25.9	52.6	25.8	53.4	-0.006	25099			38
1732	92589	13	Lavandula angustifolia	5013	2018-07-27-12-37-55	0	0	z	0	25	53.4	25.9	52.6	25.8	53.4	-0.006	25099			39
1733	92590	13	Lavandula angustifolia	5013	2018-07-27-12-37-57	0	0	z	0	25	53.4	25.9	52.6	25.8	53.4	-0.006	25099			40
1734	92591	13	Lavandula angustifolia	5013	2018-07-27-12-37-59	0	0	z	0	25	53.4	25.9	52.7	25.8	53.5	0.104	25099			41
1735	92592	13	Lavandula angustifolia	5013	2018-07-27-12-38-01	0	0	z	0	25	53.4	25.9	52.7	25.8	53.5	0.104	25099			42
1736	92593	13	Lavandula angustifolia	5013	2018-07-27-12-38-03	0	0	z	0	25	53.4	25.9	52.7	25.8	53.5	0.104	25099			43
1737	92594	13	Lavandula angustifolia	5013	2018-07-27-12-38-05	0	0	z	0	25	53.3	25.9	52.7	25.8	53.5	0.204	25099			44
1738	92595	13	Lavandula angustifolia	5013	2018-07-27-12-38-07	0	0	z	0	25	53.4	25.9	52.7	25.8	53.5	0.104	25099			45
1739	92596	13	Lavandula angustifolia	5013	2018-07-27-12-38-09	0	0	z	0	25	53.4	25.9	52.7	25.8	53.5	0.104	25099			46
1740	92597	13	Lavandula angustifolia	5013	2018-07-27-12-38-11	0	0	z	0	25	53.4	25.9	52.7	25.8	53.5	0.104	25099			47
1741	92598	13	Lavandula angustifolia	5013	2018-07-27-12-38-13	0	0	z	0	25	53.4	25.9	52.7	25.8	53.5	0.104	25099			48
1742	92599	13	Lavandula angustifolia	5013	2018-07-27-12-38-15	0	0	z	0	25	53.4	25.9	52.7	25.8	53.5	0.104	25099			49
1743	92600	13	Lavandula angustifolia	5013	2018-07-27-12-38-17	0	0	z	0	25	53.4	25.9	52.7	25.8	53.5	0.104	25099			50
1744	92601	13	Lavandula angustifolia	5013	2018-07-27-12-38-19	0	0	z	0	25	53.4	25.9	52.7	25.8	53.5	0.104	25099			51
1745	92602	13	Lavandula angustifolia	5013	2018-07-27-12-38-21	0	0	z	0	25	53.4	25.9	52.7	25.8	53.5	0.104	25099			52
1746	92603	13	Lavandula angustifolia	5013	2018-07-27-12-38-23	0	0	z	0	25	53.4	25.9	52.7	25.8	53.5	0.104	25099			53
1747	92604	13	Lavandula angustifolia	5013	2018-07-27-12-38-25	0	0	z	0	25	53.4	25.9	52.7	25.8	53.5	0.104	25099			54
1748	92605	13	Lavandula angustifolia	5013	2018-07-27-12-38-27	0	0	z	0	25	53.4	25.9	52.7	25.8	53.5	0.104	25099			55
1749	92606	13	Lavandula angustifolia	5013	2018-07-27-12-38-29	0	0	z	0	25	53.4	25.9	52.7	25.8	53.5	0.104	25099			56
1750	92607	13	Lavandula angustifolia	5013	2018-07-27-12-38-31	0	0	z	0	25	53.4	25.9	52.7	25.8	53.5	0.104	25099			57
1751	92608	13	Lavandula angustifolia	5013	2018-07-27-12-38-33	0	0	z	0	25	53.3	25.9	52.7	25.8	53.5	0.204	25099			58
1752	92609	13	Lavandula angustifolia	5013	2018-07-27-12-38-35	0	0	z	0	25	53.4	25.9	52.6	25.8	53.4	-0.006	25099			59
1753	92610	13	Lavandula angustifolia	5013	2018-07-27-12-38-37	0	0	z	0	25	53.4	25.9	52.7	25.8	53.5	0.104	25099			60
1754	92611	13	Lavandula angustifolia	5013	2018-07-27-12-38-39	0	0	z	0	25	53.4	25.9	52.6	25.8	53.4	-0.006	25099			61
1755	92612	13	Lavandula angustifolia	5013	2018-07-27-12-38-41	0	0	z	0	25	53.4	25.9	52.6	25.8	53.4	-0.006	25099			62
1756	92613	13	Lavandula angustifolia	5013	2018-07-27-12-38-43	0	0	z	0	25	53.4	25.9	52.6	25.8	53.4	-0.006	25099			63
1757	92614	13	Lavandula angustifolia	5013	2018-07-27-12-38-45	0	0	z	0	25	53.4	25.9	52.7	25.8	53.5	0.104	25099			64
1758	92615	13	Lavandula angustifolia	5013	2018-07-27-12-38-47	0	0	z	0	25	53.3	25.9	52.7	25.8	53.5	0.204	25099			65
1759	92616	13	Lavandula angustifolia	5013	2018-07-27-12-38-49	0	0	z	0	25	53.3	25.9	52.7	25.8	53.5	0.204	25099			66
1760	92617	13	Lavandula angustifolia	5013	2018-07-27-12-38-51	0	0	z	0	25	53.4	25.9	52.6	25.8	53.4	-0.006	25099			67
1761	92618	13	Lavandula angustifolia	5013	2018-07-27-12-38-53	0	0	z	0	25	53.3	25.9	52.7	25.8	53.5	0.204	25099			68
1762	92619	13	Lavandula angustifolia	5013	2018-07-27-12-38-55	0	0	z	0	25	53.3	25.9	52.7	25.8	53.5	0.204	25099			69
1763	92620	13	Lavandula angustifolia	5013	2018-07-27-12-38-57	0	0	z	0	25	53.3	25.9	52.6	25.8	53.4	0.094	25099			70
1764	92621	13	Lavandula angustifolia	5013	2018-07-27-12-38-59	0	0	z	0	25	53.3	25.9	52.6	25.8	53.4	0.094	25099			71
1765	92622	13	Lavandula angustifolia	5013	2018-07-27-12-39-01	0	0	z	0	25	53.3	25.9	52.6	25.8	53.4	0.094	25099			72
1766	92623	13	Lavandula angustifolia	5013	2018-07-27-12-39-03	0	0	z	0	25	53.3	25.9	52.7	25.8	53.5	0.204	25099			73
1767	92624	13	Lavandula angustifolia	5013	2018-07-27-12-39-05	0	0	z	0	25	53.3	25.9	52.7	25.8	53.5	0.204	25099			74
1768	92625	13	Lavandula angustifolia	5013	2018-07-27-12-39-07	0	0	z	0	25	53.3	25.9	52.6	25.8	53.4	0.094	25099			75
1769	92626	13	Lavandula angustifolia	5013	2018-07-27-12-39-09	0	0	z	0	25	53.3	25.9	52.6	25.8	53.4	0.094	25099			76
1770	92627	13	Lavandula angustifolia	5013	2018-07-27-12-39-11	0	0	z	0	25	53.3	25.9	52.6	25.8	53.4	0.094	25099			77
1771	92628	13	Lavandula angustifolia	5013	2018-07-27-12-39-13	0	0	z	0	25	53.3	25.9	52.6	25.8	53.4	0.094	25099			78
1772	92629	13	Lavandula angustifolia	5013	2018-07-27-12-39-15	0	0	z	0	25	53.3	25.9	52.6	25.8	53.4	0.094	25099			79
1773	92630	13	Lavandula angustifolia	5013	2018-07-27-12-39-17	0	0	z	0	25	53.3	25.9	52.7	25.8	53.5	0.204	25099			80
1774	92631	13	Lavandula angustifolia	5013	2018-07-27-12-39-19	0	0	z	0	25	53.3	25.9	52.7	25.8	53.5	0.204	25099			81
1775	92632	13	Lavandula angustifolia	5013	2018-07-27-12-39-21	0	0	z	0	25	53.3	25.9	52.7	25.8	53.5	0.204	25099			82
1776	92633	13	Lavandula angustifolia	5013	2018-07-27-12-39-23	0	0	z	0	25	53.3	25.9	52.7	25.8	53.5	0.204	25099			83
1777	92634	13	Lavandula angustifolia	5013	2018-07-27-12-39-25	0	0	z	0	25	53.3	25.9	52.7	25.8	53.5	0.204	25099			84
1778	92635	13	Lavandula angustifolia	5013	2018-07-27-12-39-27	0	0	z	0	25	53.3	25.9	52.7	25.8	53.5	0.204	25099			85
1779	92636	13	Lavandula angustifolia	5013	2018-07-27-12-39-29	0	0	z	0	25	53.3	25.9	52.7	25.8	53.5	0.204	25099			86
1780	92637	13	Lavandula angustifolia	5013	2018-07-27-12-39-31	0	0	z	0	25	53.3	25.9	52.7	25.8	53.5	0.204	25099			87
1781	92638	13	Lavandula angustifolia	5013	2018-07-27-12-39-33	0	0	z	0	25	53.3	25.9	52.7	25.8	53.5	0.204	25099			88
1782	92639	13	Lavandula angustifolia	5013	2018-07-27-12-39-35	0	0	z	0	25	53.3	25.9	52.7	25.8	53.5	0.204	25099			89
1783	92640	13	Lavandula angustifolia	5013	2018-07-27-12-39-37	0	0	z	0	25	53.3	25.9	52.7	25.8	53.5	0.204	25099			90
1784	92641	13	Lavandula angustifolia	5013	2018-07-27-12-39-39	0	0	z	0	25	53.3	25.9	52.7	25.8	53.5	0.204	25099	Last10	Here	91
1785	92642	13	Lavandula angustifolia	5013	2018-07-27-12-39-41	0	0	z	0	25	53.3	25.9	52.7	25.8	53.5	0.204	25099	Last10	Here	92
1786	92643	13	Lavandula angustifolia	5013	2018-07-27-12-39-43	0	0	z	0	25	53.3	25.9	52.7	25.8	53.5	0.204	25099	Last10	Here	93
1787	92644	13	Lavandula angustifolia	5013	2018-07-27-12-39-45	0	0	z	0	25	53.3	25.9	52.7	25.8	53.5	0.204	25099	Last10	Here	94
1788	92645	13	Lavandula angustifolia	5013	2018-07-27-12-39-47	0	0	z	0	25	53.3	25.9	52.7	25.8	53.5	0.204	25099	Last10	Here	95
1789	92646	13	Lavandula angustifolia	5013	2018-07-27-12-39-49	0	0	z	0	25	53.3	25.9	52.7	25.8	53.5	0.204	25099	Last10	Here	96
1790	92647	13	Lavandula angustifolia	5013	2018-07-27-12-39-51	0	0	z	0	25	53.3	25.9	52.7	25.8	53.5	0.204	25099	Last10	Here	97
1791	92648	13	Lavandula angustifolia	5013	2018-07-27-12-39-53	0	0	z	0	25	53.3	25.9	52.7	25.8	53.5	0.204	25099	Last10	Here	98
1792	92649	13	Lavandula angustifolia	5013	2018-07-27-12-39-55	0	0	z	0	25	53.2	25.9	52.7	25.8	53.5	0.304	25099	Last10	Here	99
1793	92650	13	Lavandula angustifolia	5013	2018-07-27-12-39-57	0	0	z	0	25	53.2	25.9	52.7	25.8	53.5	0.304	25099	Last10	Here	100
1794	92651	13	Lavandula angustifolia	5013	2018-07-27-12-40-30	0	0	z	0	30	53.2	25.9	52.6	25.8	53.4	0.194	25100	First10	Here	1
1795	92652	13	Lavandula angustifolia	5013	2018-07-27-12-40-32	0	0	z	0	30	53.2	25.9	52.6	25.8	53.4	0.194	25100	First10	Here	2
1796	92653	13	Lavandula angustifolia	5013	2018-07-27-12-40-34	0	0	z	0	30	53.2	25.9	52.6	25.8	53.4	0.194	25100	First10	Here	3
1797	92654	13	Lavandula angustifolia	5013	2018-07-27-12-40-36	0	0	z	0	30	53.2	25.9	52.6	25.8	53.4	0.194	25100	First10	Here	4
1798	92655	13	Lavandula angustifolia	5013	2018-07-27-12-40-38	0	0	z	0	30	53.2	25.9	52.6	25.8	53.4	0.194	25100	First10	Here	5
1799	92656	13	Lavandula angustifolia	5013	2018-07-27-12-40-40	0	0	z	0	30	53.2	25.9	52.6	25.8	53.4	0.194	25100	First10	Here	6
1800	92657	13	Lavandula angustifolia	5013	2018-07-27-12-40-42	0	0	z	0	30	53.2	25.9	52.6	25.8	53.4	0.194	25100	First10	Here	7
1801	92658	13	Lavandula angustifolia	5013	2018-07-27-12-40-44	0	0	z	0	30	53.2	25.9	52.6	25.8	53.4	0.194	25100	First10	Here	8
1802	92659	13	Lavandula angustifolia	5013	2018-07-27-12-40-46	0	0	z	0	30	53.2	25.9	52.6	25.8	53.4	0.194	25100	First10	Here	9
1803	92660	13	Lavandula angustifolia	5013	2018-07-27-12-40-48	0	0	z	0	30	53.2	25.9	52.6	25.8	53.4	0.194	25100	First10	Here	10
1804	92661	13	Lavandula angustifolia	5013	2018-07-27-12-40-50	0	0	z	0	30	53.2	25.9	52.6	25.8	53.4	0.194	25100			11
1805	92662	13	Lavandula angustifolia	5013	2018-07-27-12-40-52	0	0	z	0	30	53.2	25.9	52.6	25.8	53.4	0.194	25100			12
1806	92663	13	Lavandula angustifolia	5013	2018-07-27-12-40-54	0	0	z	0	30	53.2	25.9	52.6	25.8	53.4	0.194	25100			13
1807	92664	13	Lavandula angustifolia	5013	2018-07-27-12-40-56	0	0	z	0	30	53.2	25.9	52.6	25.8	53.4	0.194	25100			14
1808	92665	13	Lavandula angustifolia	5013	2018-07-27-12-40-58	0	0	z	0	30	53.2	25.9	52.6	25.8	53.4	0.194	25100			15
1809	92666	13	Lavandula angustifolia	5013	2018-07-27-12-41-00	0	0	z	0	30	53.2	25.9	52.6	25.8	53.4	0.194	25100			16
1810	92667	13	Lavandula angustifolia	5013	2018-07-27-12-41-02	0	0	z	0	30	53.2	25.9	52.6	25.8	53.4	0.194	25100			17
1811	92668	13	Lavandula angustifolia	5013	2018-07-27-12-41-04	0	0	z	0	30	53.2	25.9	52.6	25.8	53.4	0.194	25100			18
1812	92669	13	Lavandula angustifolia	5013	2018-07-27-12-41-06	0	0	z	0	30	53.2	25.9	52.5	25.8	53.3	0.083	25100			19
1813	92670	13	Lavandula angustifolia	5013	2018-07-27-12-41-08	0	0	z	0	30	53.2	25.9	52.5	25.8	53.3	0.083	25100			20
1814	92671	13	Lavandula angustifolia	5013	2018-07-27-12-41-10	0	0	z	0	30	53.2	25.9	52.6	25.8	53.4	0.194	25100			21
1815	92672	13	Lavandula angustifolia	5013	2018-07-27-12-41-12	0	0	z	0	30	53.2	25.9	52.6	25.8	53.4	0.194	25100			22
1816	92673	13	Lavandula angustifolia	5013	2018-07-27-12-41-14	0	0	z	0	30	53.2	25.9	52.6	25.8	53.4	0.194	25100			23
1817	92674	13	Lavandula angustifolia	5013	2018-07-27-12-41-16	0	0	z	0	30	53.2	25.9	52.6	25.8	53.4	0.194	25100			24
1818	92675	13	Lavandula angustifolia	5013	2018-07-27-12-41-18	0	0	z	0	30	53.2	25.9	52.6	25.8	53.4	0.194	25100			25
1819	92676	13	Lavandula angustifolia	5013	2018-07-27-12-41-20	0	0	z	0	30	53.2	25.9	52.5	25.8	53.3	0.083	25100			26
1820	92677	13	Lavandula angustifolia	5013	2018-07-27-12-41-22	0	0	z	0	30	53.2	25.9	52.5	25.8	53.3	0.083	25100			27
1821	92678	13	Lavandula angustifolia	5013	2018-07-27-12-41-24	0	0	z	0	30	53.2	25.9	52.5	25.8	53.3	0.083	25100			28
1822	92679	13	Lavandula angustifolia	5013	2018-07-27-12-41-26	0	0	z	0	30	53.2	25.9	52.6	25.8	53.4	0.194	25100			29
1823	92680	13	Lavandula angustifolia	5013	2018-07-27-12-41-28	0	0	z	0	30	53.2	25.9	52.6	25.8	53.4	0.194	25100			30
1824	92681	13	Lavandula angustifolia	5013	2018-07-27-12-41-30	0	0	z	0	30	53.2	25.9	52.6	25.8	53.4	0.194	25100			31
1825	92682	13	Lavandula angustifolia	5013	2018-07-27-12-41-32	0	0	z	0	30	53.2	25.9	52.6	25.8	53.4	0.194	25100			32
1826	92683	13	Lavandula angustifolia	5013	2018-07-27-12-41-34	0	0	z	0	30	53.2	25.9	52.6	25.8	53.4	0.194	25100			33
1827	92684	13	Lavandula angustifolia	5013	2018-07-27-12-41-36	0	0	z	0	30	53.2	25.9	52.5	25.8	53.3	0.083	25100			34
1828	92685	13	Lavandula angustifolia	5013	2018-07-27-12-41-38	0	0	z	0	30	53.2	25.9	52.6	25.8	53.4	0.194	25100			35
1829	92686	13	Lavandula angustifolia	5013	2018-07-27-12-41-40	0	0	z	0	30	53.2	25.9	52.6	25.8	53.4	0.194	25100			36
1830	92687	13	Lavandula angustifolia	5013	2018-07-27-12-41-42	0	0	z	0	30	53.2	25.9	52.5	25.8	53.3	0.083	25100			37
1831	92688	13	Lavandula angustifolia	5013	2018-07-27-12-41-44	0	0	z	0	30	53.2	25.9	52.6	25.8	53.4	0.194	25100			38
1832	92689	13	Lavandula angustifolia	5013	2018-07-27-12-41-46	0	0	z	0	30	53.2	25.9	52.6	25.8	53.4	0.194	25100			39
1833	92690	13	Lavandula angustifolia	5013	2018-07-27-12-41-48	0	0	z	0	30	53.2	25.9	52.5	25.8	53.3	0.083	25100			40
1834	92691	13	Lavandula angustifolia	5013	2018-07-27-12-41-50	0	0	z	0	30	53.2	25.9	52.5	25.8	53.3	0.083	25100			41
1835	92692	13	Lavandula angustifolia	5013	2018-07-27-12-41-52	0	0	z	0	30	53.2	25.9	52.5	25.8	53.3	0.083	25100			42
1836	92693	13	Lavandula angustifolia	5013	2018-07-27-12-41-54	0	0	z	0	30	53.2	25.9	52.5	25.8	53.3	0.083	25100			43
1837	92694	13	Lavandula angustifolia	5013	2018-07-27-12-41-56	0	0	z	0	30	53.2	25.9	52.5	25.8	53.3	0.083	25100			44
1838	92695	13	Lavandula angustifolia	5013	2018-07-27-12-41-58	0	0	z	0	30	53.2	25.9	52.5	25.8	53.3	0.083	25100			45
1839	92696	13	Lavandula angustifolia	5013	2018-07-27-12-42-00	0	0	z	0	30	53.2	25.9	52.5	25.8	53.3	0.083	25100			46
1840	92697	13	Lavandula angustifolia	5013	2018-07-27-12-42-02	0	0	z	0	30	53.2	25.9	52.5	25.8	53.3	0.083	25100			47
1841	92698	13	Lavandula angustifolia	5013	2018-07-27-12-42-04	0	0	z	0	30	53.2	25.9	52.6	25.8	53.4	0.194	25100			48
1842	92699	13	Lavandula angustifolia	5013	2018-07-27-12-42-06	0	0	z	0	30	53.2	25.9	52.6	25.8	53.4	0.194	25100			49
1843	92700	13	Lavandula angustifolia	5013	2018-07-27-12-42-08	0	0	z	0	30	53.2	25.9	52.6	25.8	53.4	0.194	25100			50
1844	92701	13	Lavandula angustifolia	5013	2018-07-27-12-42-10	0	0	z	0	30	53.3	25.9	52.6	25.8	53.4	0.094	25100			51
1845	92702	13	Lavandula angustifolia	5013	2018-07-27-12-42-12	0	0	z	0	30	53.2	25.9	52.6	25.8	53.4	0.194	25100			52
1846	92703	13	Lavandula angustifolia	5013	2018-07-27-12-42-14	0	0	z	0	30	53.2	25.9	52.5	25.8	53.3	0.083	25100			53
1847	92704	13	Lavandula angustifolia	5013	2018-07-27-12-42-16	0	0	z	0	30	53.2	25.9	52.5	25.8	53.3	0.083	25100			54
1848	92705	13	Lavandula angustifolia	5013	2018-07-27-12-42-18	0	0	z	0	30	53.2	25.9	52.6	25.8	53.4	0.194	25100			55
1849	92706	13	Lavandula angustifolia	5013	2018-07-27-12-42-20	0	0	z	0	30	53.2	25.9	52.5	25.8	53.3	0.083	25100			56
1850	92707	13	Lavandula angustifolia	5013	2018-07-27-12-42-22	0	0	z	0	30	53.2	25.9	52.5	25.8	53.3	0.083	25100			57
1851	92708	13	Lavandula angustifolia	5013	2018-07-27-12-42-24	0	0	z	0	30	53.2	25.9	52.5	25.8	53.3	0.083	25100			58
1852	92709	13	Lavandula angustifolia	5013	2018-07-27-12-42-26	0	0	z	0	30	53.2	25.9	52.5	25.8	53.3	0.083	25100			59
1853	92710	13	Lavandula angustifolia	5013	2018-07-27-12-42-28	0	0	z	0	30	53.2	25.9	52.5	25.8	53.3	0.083	25100			60
1854	92711	13	Lavandula angustifolia	5013	2018-07-27-12-42-30	0	0	z	0	30	53.2	25.9	52.5	25.8	53.3	0.083	25100			61
1855	92712	13	Lavandula angustifolia	5013	2018-07-27-12-42-32	0	0	z	0	30	53.2	25.9	52.5	25.8	53.3	0.083	25100			62
1856	92713	13	Lavandula angustifolia	5013	2018-07-27-12-42-34	0	0	z	0	30	53.2	25.9	52.5	25.8	53.3	0.083	25100			63
1857	92714	13	Lavandula angustifolia	5013	2018-07-27-12-42-36	0	0	z	0	30	53.2	25.9	52.5	25.8	53.3	0.083	25100			64
1858	92715	13	Lavandula angustifolia	5013	2018-07-27-12-42-38	0	0	z	0	30	53.2	25.9	52.5	25.8	53.3	0.083	25100			65
1859	92716	13	Lavandula angustifolia	5013	2018-07-27-12-42-40	0	0	z	0	30	53.2	25.9	52.5	25.8	53.3	0.083	25100			66
1860	92717	13	Lavandula angustifolia	5013	2018-07-27-12-42-42	0	0	z	0	30	53.2	25.9	52.5	25.8	53.3	0.083	25100			67
1861	92718	13	Lavandula angustifolia	5013	2018-07-27-12-42-44	0	0	z	0	30	53.2	25.9	52.5	25.8	53.3	0.083	25100			68
1862	92719	13	Lavandula angustifolia	5013	2018-07-27-12-42-46	0	0	z	0	30	53.2	25.9	52.5	25.8	53.3	0.083	25100			69
1863	92720	13	Lavandula angustifolia	5013	2018-07-27-12-42-48	0	0	z	0	30	53.2	25.9	52.5	25.8	53.3	0.083	25100			70
1864	92721	13	Lavandula angustifolia	5013	2018-07-27-12-42-50	0	0	z	0	30	53.2	25.9	52.5	25.8	53.3	0.083	25100			71
1865	92722	13	Lavandula angustifolia	5013	2018-07-27-12-42-52	0	0	z	0	30	53.2	25.9	52.5	25.8	53.3	0.083	25100			72
1866	92723	13	Lavandula angustifolia	5013	2018-07-27-12-42-54	0	0	z	0	30	53.2	25.9	52.5	25.8	53.3	0.083	25100			73
1867	92724	13	Lavandula angustifolia	5013	2018-07-27-12-42-56	0	0	z	0	30	53.2	25.9	52.5	25.8	53.3	0.083	25100			74
1868	92725	13	Lavandula angustifolia	5013	2018-07-27-12-42-58	0	0	z	0	30	53.2	25.9	52.5	25.8	53.3	0.083	25100			75
1869	92726	13	Lavandula angustifolia	5013	2018-07-27-12-43-00	0	0	z	0	30	53.2	25.9	52.5	25.8	53.3	0.083	25100			76
1870	92727	13	Lavandula angustifolia	5013	2018-07-27-12-43-02	0	0	z	0	30	53.2	25.9	52.5	25.8	53.3	0.083	25100			77
1871	92728	13	Lavandula angustifolia	5013	2018-07-27-12-43-04	0	0	z	0	30	53.2	25.9	52.5	25.8	53.3	0.083	25100			78
1872	92729	13	Lavandula angustifolia	5013	2018-07-27-12-43-06	0	0	z	0	30	53.2	25.9	52.5	25.8	53.3	0.083	25100			79
1873	92730	13	Lavandula angustifolia	5013	2018-07-27-12-43-08	0	0	z	0	30	53.2	25.9	52.5	25.8	53.3	0.083	25100			80
1874	92731	13	Lavandula angustifolia	5013	2018-07-27-12-43-10	0	0	z	0	30	53.2	25.9	52.5	25.8	53.3	0.083	25100			81
1875	92732	13	Lavandula angustifolia	5013	2018-07-27-12-43-12	0	0	z	0	30	53.2	25.9	52.5	25.8	53.3	0.083	25100			82
1876	92733	13	Lavandula angustifolia	5013	2018-07-27-12-43-14	0	0	z	0	30	53.2	25.9	52.5	25.8	53.3	0.083	25100			83
1877	92734	13	Lavandula angustifolia	5013	2018-07-27-12-43-16	0	0	z	0	30	53.2	25.9	52.5	25.8	53.3	0.083	25100			84
1878	92735	13	Lavandula angustifolia	5013	2018-07-27-12-43-18	0	0	z	0	30	53.2	25.9	52.5	25.8	53.3	0.083	25100			85
1879	92736	13	Lavandula angustifolia	5013	2018-07-27-12-43-20	0	0	z	0	30	53.2	25.9	52.5	25.8	53.3	0.083	25100			86
1880	92737	13	Lavandula angustifolia	5013	2018-07-27-12-43-22	0	0	z	0	30	53.2	25.9	52.5	25.8	53.3	0.083	25100			87
1881	92738	13	Lavandula angustifolia	5013	2018-07-27-12-43-24	0	0	z	0	30	53.2	25.9	52.5	25.8	53.3	0.083	25100			88
1882	92739	13	Lavandula angustifolia	5013	2018-07-27-12-43-26	0	0	z	0	30	53.2	25.9	52.4	25.8	53.2	-0.027	25100			89
1883	92740	13	Lavandula angustifolia	5013	2018-07-27-12-43-28	0	0	z	0	30	53.2	25.9	52.5	25.8	53.3	0.083	25100			90
1884	92741	13	Lavandula angustifolia	5013	2018-07-27-12-43-30	0	0	z	0	30	53.2	25.9	52.5	25.8	53.3	0.083	25100	Last10	Here	91
1885	92742	13	Lavandula angustifolia	5013	2018-07-27-12-43-32	0	0	z	0	30	53.2	25.9	52.5	25.8	53.3	0.083	25100	Last10	Here	92
1886	92743	13	Lavandula angustifolia	5013	2018-07-27-12-43-34	0	0	z	0	30	53.2	25.9	52.5	25.8	53.3	0.083	25100	Last10	Here	93
1887	92744	13	Lavandula angustifolia	5013	2018-07-27-12-43-36	0	0	z	0	30	53.2	25.9	52.5	25.8	53.3	0.083	25100	Last10	Here	94
1888	92745	13	Lavandula angustifolia	5013	2018-07-27-12-43-38	0	0	z	0	30	53.2	25.9	52.5	25.8	53.3	0.083	25100	Last10	Here	95
1889	92746	13	Lavandula angustifolia	5013	2018-07-27-12-43-42	0	0	z	0	30	53.2	25.9	52.5	25.8	53.3	0.083	25100	Last10	Here	96
1890	92747	13	Lavandula angustifolia	5013	2018-07-27-12-43-44	0	0	z	0	30	53.2	25.9	52.5	25.8	53.3	0.083	25100	Last10	Here	97
1891	92748	13	Lavandula angustifolia	5013	2018-07-27-12-43-46	0	0	z	0	30	53.2	25.9	52.5	25.8	53.3	0.083	25100	Last10	Here	98
1892	92749	13	Lavandula angustifolia	5013	2018-07-27-12-43-48	0	0	z	0	30	53.2	25.9	52.5	25.8	53.3	0.083	25100	Last10	Here	99
1893	96533	12	Lavandula angustifolia	5012	2018-07-27-15-23-41	0	3	x	-30	0	50.5	26.2	49.9	26.2	50.4	-0.091	25139	First10	Here	1
1894	96534	12	Lavandula angustifolia	5012	2018-07-27-15-23-43	0	3	x	-30	0	50.4	26.2	49.9	26.2	50.4	0.009	25139	First10	Here	2
1895	96535	12	Lavandula angustifolia	5012	2018-07-27-15-23-45	0	3	x	-30	0	50.5	26.2	49.9	26.2	50.4	-0.091	25139	First10	Here	3
1896	96536	12	Lavandula angustifolia	5012	2018-07-27-15-23-47	0	3	x	-30	0	50.5	26.2	49.9	26.2	50.4	-0.091	25139	First10	Here	4
1897	96537	12	Lavandula angustifolia	5012	2018-07-27-15-23-49	0	3	x	-30	0	50.5	26.2	49.9	26.2	50.4	-0.091	25139	First10	Here	5
1898	96538	12	Lavandula angustifolia	5012	2018-07-27-15-23-51	0	3	x	-30	0	50.5	26.3	49.9	26.2	50.4	-0.091	25139	First10	Here	6
1899	96539	12	Lavandula angustifolia	5012	2018-07-27-15-23-53	0	3	x	-30	0	50.5	26.2	49.9	26.2	50.4	-0.091	25139	First10	Here	7
1900	96540	12	Lavandula angustifolia	5012	2018-07-27-15-23-55	0	3	x	-30	0	50.5	26.2	49.9	26.2	50.4	-0.091	25139	First10	Here	8
1901	96541	12	Lavandula angustifolia	5012	2018-07-27-15-23-57	0	3	x	-30	0	50.5	26.2	49.9	26.2	50.4	-0.091	25139	First10	Here	9
1902	96542	12	Lavandula angustifolia	5012	2018-07-27-15-23-59	0	3	x	-30	0	50.5	26.2	49.9	26.2	50.4	-0.091	25139	First10	Here	10
1903	96543	12	Lavandula angustifolia	5012	2018-07-27-15-24-01	0	3	x	-30	0	50.5	26.2	49.9	26.2	50.4	-0.091	25139			11
1904	96544	12	Lavandula angustifolia	5012	2018-07-27-15-24-03	0	3	x	-30	0	50.5	26.2	49.9	26.2	50.4	-0.091	25139			12
1905	96545	12	Lavandula angustifolia	5012	2018-07-27-15-24-05	0	3	x	-30	0	50.5	26.2	49.9	26.2	50.4	-0.091	25139			13
1906	96546	12	Lavandula angustifolia	5012	2018-07-27-15-24-07	0	3	x	-30	0	50.5	26.2	49.9	26.2	50.4	-0.091	25139			14
1907	96547	12	Lavandula angustifolia	5012	2018-07-27-15-24-09	0	3	x	-30	0	50.5	26.2	49.9	26.2	50.4	-0.091	25139			15
1908	96548	12	Lavandula angustifolia	5012	2018-07-27-15-24-11	0	3	x	-30	0	50.5	26.2	50	26.2	50.5	0.02	25139			16
1909	96549	12	Lavandula angustifolia	5012	2018-07-27-15-24-13	0	3	x	-30	0	50.5	26.2	49.9	26.2	50.4	-0.091	25139			17
1910	96550	12	Lavandula angustifolia	5012	2018-07-27-15-24-15	0	3	x	-30	0	50.5	26.2	49.9	26.2	50.4	-0.091	25139			18
1911	96551	12	Lavandula angustifolia	5012	2018-07-27-15-24-17	0	3	x	-30	0	50.5	26.2	49.9	26.2	50.4	-0.091	25139			19
1912	96552	12	Lavandula angustifolia	5012	2018-07-27-15-24-19	0	3	x	-30	0	50.5	26.3	49.9	26.2	50.4	-0.091	25139			20
1913	96553	12	Lavandula angustifolia	5012	2018-07-27-15-24-21	0	3	x	-30	0	50.5	26.2	49.9	26.2	50.4	-0.091	25139			21
1914	96554	12	Lavandula angustifolia	5012	2018-07-27-15-24-23	0	3	x	-30	0	50.5	26.2	50	26.2	50.5	0.02	25139			22
1915	96555	12	Lavandula angustifolia	5012	2018-07-27-15-24-25	0	3	x	-30	0	50.5	26.3	49.9	26.2	50.4	-0.091	25139			23
1916	96556	12	Lavandula angustifolia	5012	2018-07-27-15-24-27	0	3	x	-30	0	50.5	26.3	50	26.2	50.5	0.02	25139			24
1917	96557	12	Lavandula angustifolia	5012	2018-07-27-15-24-29	0	3	x	-30	0	50.5	26.2	50	26.2	50.5	0.02	25139			25
1918	96558	12	Lavandula angustifolia	5012	2018-07-27-15-24-31	0	3	x	-30	0	50.5	26.3	50	26.2	50.5	0.02	25139			26
1919	96559	12	Lavandula angustifolia	5012	2018-07-27-15-24-33	0	3	x	-30	0	50.5	26.2	50	26.2	50.5	0.02	25139			27
1920	96560	12	Lavandula angustifolia	5012	2018-07-27-15-24-35	0	3	x	-30	0	50.5	26.2	50	26.2	50.5	0.02	25139			28
1921	96561	12	Lavandula angustifolia	5012	2018-07-27-15-24-37	0	3	x	-30	0	50.5	26.2	50	26.2	50.5	0.02	25139			29
1922	96562	12	Lavandula angustifolia	5012	2018-07-27-15-24-39	0	3	x	-30	0	50.5	26.2	50	26.2	50.5	0.02	25139			30
1923	96563	12	Lavandula angustifolia	5012	2018-07-27-15-24-41	0	3	x	-30	0	50.5	26.3	50	26.2	50.5	0.02	25139			31
1924	96564	12	Lavandula angustifolia	5012	2018-07-27-15-24-43	0	3	x	-30	0	50.5	26.3	50	26.2	50.5	0.02	25139			32
1925	96565	12	Lavandula angustifolia	5012	2018-07-27-15-24-45	0	3	x	-30	0	50.5	26.2	50	26.2	50.5	0.02	25139			33
1926	96566	12	Lavandula angustifolia	5012	2018-07-27-15-24-47	0	3	x	-30	0	50.5	26.3	50	26.2	50.5	0.02	25139			34
1927	96567	12	Lavandula angustifolia	5012	2018-07-27-15-24-49	0	3	x	-30	0	50.5	26.3	50	26.2	50.5	0.02	25139			35
1928	96568	12	Lavandula angustifolia	5012	2018-07-27-15-24-51	0	3	x	-30	0	50.5	26.3	50	26.2	50.5	0.02	25139			36
1929	96569	12	Lavandula angustifolia	5012	2018-07-27-15-24-53	0	3	x	-30	0	50.5	26.3	50	26.2	50.5	0.02	25139			37
1930	96570	12	Lavandula angustifolia	5012	2018-07-27-15-24-55	0	3	x	-30	0	50.4	26.2	50	26.2	50.5	0.12	25139			38
1931	96571	12	Lavandula angustifolia	5012	2018-07-27-15-24-57	0	3	x	-30	0	50.4	26.2	50	26.2	50.5	0.12	25139			39
1932	96572	12	Lavandula angustifolia	5012	2018-07-27-15-24-59	0	3	x	-30	0	50.5	26.2	50	26.2	50.5	0.02	25139			40
1933	96573	12	Lavandula angustifolia	5012	2018-07-27-15-25-01	0	3	x	-30	0	50.5	26.2	50	26.2	50.5	0.02	25139			41
1934	96574	12	Lavandula angustifolia	5012	2018-07-27-15-25-03	0	3	x	-30	0	50.5	26.2	50	26.2	50.5	0.02	25139			42
1935	96575	12	Lavandula angustifolia	5012	2018-07-27-15-25-05	0	3	x	-30	0	50.6	26.3	50	26.2	50.5	-0.08	25139			43
1936	96576	12	Lavandula angustifolia	5012	2018-07-27-15-25-07	0	3	x	-30	0	50.5	26.2	50	26.2	50.5	0.02	25139			44
1937	96577	12	Lavandula angustifolia	5012	2018-07-27-15-25-09	0	3	x	-30	0	50.6	26.3	50	26.2	50.5	-0.08	25139			45
1938	96578	12	Lavandula angustifolia	5012	2018-07-27-15-25-11	0	3	x	-30	0	50.6	26.3	50	26.2	50.5	-0.08	25139			46
1939	96579	12	Lavandula angustifolia	5012	2018-07-27-15-25-13	0	3	x	-30	0	50.5	26.2	50	26.2	50.5	0.02	25139			47
1940	96580	12	Lavandula angustifolia	5012	2018-07-27-15-25-15	0	3	x	-30	0	50.5	26.2	50	26.2	50.5	0.02	25139			48
1941	96581	12	Lavandula angustifolia	5012	2018-07-27-15-25-17	0	3	x	-30	0	50.5	26.2	50	26.2	50.5	0.02	25139			49
1942	96582	12	Lavandula angustifolia	5012	2018-07-27-15-25-19	0	3	x	-30	0	50.5	26.2	50	26.2	50.5	0.02	25139			50
1943	96583	12	Lavandula angustifolia	5012	2018-07-27-15-25-21	0	3	x	-30	0	50.6	26.3	50	26.2	50.5	-0.08	25139			51
1944	96584	12	Lavandula angustifolia	5012	2018-07-27-15-25-23	0	3	x	-30	0	50.5	26.3	50	26.2	50.5	0.02	25139			52
1945	96585	12	Lavandula angustifolia	5012	2018-07-27-15-25-25	0	3	x	-30	0	50.4	26.2	50	26.2	50.5	0.12	25139			53
1946	96586	12	Lavandula angustifolia	5012	2018-07-27-15-25-27	0	3	x	-30	0	50.5	26.3	50	26.2	50.5	0.02	25139			54
1947	96587	12	Lavandula angustifolia	5012	2018-07-27-15-25-29	0	3	x	-30	0	50.4	26.2	50	26.2	50.5	0.12	25139			55
1948	96588	12	Lavandula angustifolia	5012	2018-07-27-15-25-31	0	3	x	-30	0	50.5	26.3	50	26.2	50.5	0.02	25139			56
1949	96589	12	Lavandula angustifolia	5012	2018-07-27-15-25-33	0	3	x	-30	0	50.5	26.3	50	26.2	50.5	0.02	25139			57
1950	96590	12	Lavandula angustifolia	5012	2018-07-27-15-25-35	0	3	x	-30	0	50.5	26.3	50	26.2	50.5	0.02	25139			58
1951	96591	12	Lavandula angustifolia	5012	2018-07-27-15-25-37	0	3	x	-30	0	50.5	26.3	50	26.2	50.5	0.02	25139			59
1952	96592	12	Lavandula angustifolia	5012	2018-07-27-15-25-39	0	3	x	-30	0	50.5	26.3	50	26.2	50.5	0.02	25139			60
1953	96593	12	Lavandula angustifolia	5012	2018-07-27-15-25-41	0	3	x	-30	0	50.4	26.2	50	26.2	50.5	0.12	25139			61
1954	96594	12	Lavandula angustifolia	5012	2018-07-27-15-25-43	0	3	x	-30	0	50.4	26.2	50	26.2	50.5	0.12	25139			62
1955	96595	12	Lavandula angustifolia	5012	2018-07-27-15-25-45	0	3	x	-30	0	50.5	26.3	50	26.2	50.5	0.02	25139			63
1956	96596	12	Lavandula angustifolia	5012	2018-07-27-15-25-47	0	3	x	-30	0	50.5	26.3	50	26.2	50.5	0.02	25139			64
1957	96597	12	Lavandula angustifolia	5012	2018-07-27-15-25-49	0	3	x	-30	0	50.5	26.3	50	26.2	50.5	0.02	25139			65
1958	96598	12	Lavandula angustifolia	5012	2018-07-27-15-25-51	0	3	x	-30	0	50.5	26.3	50	26.2	50.5	0.02	25139			66
1959	96599	12	Lavandula angustifolia	5012	2018-07-27-15-25-53	0	3	x	-30	0	50.5	26.3	50	26.2	50.5	0.02	25139			67
1960	96600	12	Lavandula angustifolia	5012	2018-07-27-15-25-55	0	3	x	-30	0	50.5	26.3	50	26.2	50.5	0.02	25139			68
1961	96601	12	Lavandula angustifolia	5012	2018-07-27-15-25-57	0	3	x	-30	0	50.5	26.3	50	26.2	50.5	0.02	25139			69
1962	96602	12	Lavandula angustifolia	5012	2018-07-27-15-25-59	0	3	x	-30	0	50.5	26.3	50	26.2	50.5	0.02	25139			70
1963	96603	12	Lavandula angustifolia	5012	2018-07-27-15-26-01	0	3	x	-30	0	50.5	26.3	50	26.2	50.5	0.02	25139			71
1964	96604	12	Lavandula angustifolia	5012	2018-07-27-15-26-03	0	3	x	-30	0	50.5	26.3	50	26.2	50.5	0.02	25139			72
1965	96605	12	Lavandula angustifolia	5012	2018-07-27-15-26-05	0	3	x	-30	0	50.5	26.3	50	26.2	50.5	0.02	25139			73
1966	96606	12	Lavandula angustifolia	5012	2018-07-27-15-26-07	0	3	x	-30	0	50.5	26.3	50	26.2	50.5	0.02	25139			74
1967	96607	12	Lavandula angustifolia	5012	2018-07-27-15-26-09	0	3	x	-30	0	50.5	26.3	50	26.2	50.5	0.02	25139			75
1968	96608	12	Lavandula angustifolia	5012	2018-07-27-15-26-11	0	3	x	-30	0	50.5	26.3	50	26.2	50.5	0.02	25139			76
1969	96609	12	Lavandula angustifolia	5012	2018-07-27-15-26-13	0	3	x	-30	0	50.5	26.3	50	26.2	50.5	0.02	25139			77
1970	96610	12	Lavandula angustifolia	5012	2018-07-27-15-26-15	0	3	x	-30	0	50.5	26.3	50	26.2	50.5	0.02	25139			78
1971	96611	12	Lavandula angustifolia	5012	2018-07-27-15-26-18	0	3	x	-30	0	50.5	26.3	50	26.2	50.5	0.02	25139			79
1972	96612	12	Lavandula angustifolia	5012	2018-07-27-15-26-20	0	3	x	-30	0	50.5	26.3	50	26.2	50.5	0.02	25139			80
1973	96613	12	Lavandula angustifolia	5012	2018-07-27-15-26-22	0	3	x	-30	0	50.5	26.3	50	26.2	50.5	0.02	25139			81
1974	96614	12	Lavandula angustifolia	5012	2018-07-27-15-26-24	0	3	x	-30	0	50.5	26.3	50	26.2	50.5	0.02	25139			82
1975	96615	12	Lavandula angustifolia	5012	2018-07-27-15-26-26	0	3	x	-30	0	50.5	26.3	50	26.2	50.5	0.02	25139			83
1976	96616	12	Lavandula angustifolia	5012	2018-07-27-15-26-28	0	3	x	-30	0	50.5	26.3	50	26.2	50.5	0.02	25139			84
1977	96617	12	Lavandula angustifolia	5012	2018-07-27-15-26-30	0	3	x	-30	0	50.5	26.3	50	26.2	50.5	0.02	25139			85
1978	96618	12	Lavandula angustifolia	5012	2018-07-27-15-26-32	0	3	x	-30	0	50.5	26.3	50.1	26.2	50.6	0.13	25139			86
1979	96619	12	Lavandula angustifolia	5012	2018-07-27-15-26-34	0	3	x	-30	0	50.5	26.3	50	26.2	50.5	0.02	25139			87
1980	96620	12	Lavandula angustifolia	5012	2018-07-27-15-26-36	0	3	x	-30	0	50.5	26.3	50	26.2	50.5	0.02	25139			88
1981	96621	12	Lavandula angustifolia	5012	2018-07-27-15-26-38	0	3	x	-30	0	50.5	26.3	50	26.2	50.5	0.02	25139			89
1982	96622	12	Lavandula angustifolia	5012	2018-07-27-15-26-40	0	3	x	-30	0	50.5	26.3	50	26.2	50.5	0.02	25139			90
1983	96623	12	Lavandula angustifolia	5012	2018-07-27-15-26-42	0	3	x	-30	0	50.5	26.3	50	26.2	50.5	0.02	25139	Last10	Here	91
1984	96624	12	Lavandula angustifolia	5012	2018-07-27-15-26-44	0	3	x	-30	0	50.5	26.3	50	26.2	50.5	0.02	25139	Last10	Here	92
1985	96625	12	Lavandula angustifolia	5012	2018-07-27-15-26-46	0	3	x	-30	0	50.5	26.3	50	26.2	50.5	0.02	25139	Last10	Here	93
1986	96626	12	Lavandula angustifolia	5012	2018-07-27-15-26-48	0	3	x	-30	0	50.5	26.3	50	26.2	50.5	0.02	25139	Last10	Here	94
1987	96627	12	Lavandula angustifolia	5012	2018-07-27-15-26-50	0	3	x	-30	0	50.5	26.3	50	26.1	50.5	0.02	25139	Last10	Here	95
1988	96628	12	Lavandula angustifolia	5012	2018-07-27-15-26-52	0	3	x	-30	0	50.5	26.3	50	26.2	50.5	0.02	25139	Last10	Here	96
1989	96629	12	Lavandula angustifolia	5012	2018-07-27-15-26-54	0	3	x	-30	0	50.5	26.3	50	26.2	50.5	0.02	25139	Last10	Here	97
1990	96630	12	Lavandula angustifolia	5012	2018-07-27-15-26-56	0	3	x	-30	0	50.5	26.3	50	26.2	50.5	0.02	25139	Last10	Here	98
1991	96631	12	Lavandula angustifolia	5012	2018-07-27-15-26-58	0	3	x	-30	0	50.5	26.3	50	26.2	50.5	0.02	25139	Last10	Here	99
1992	96632	12	Lavandula angustifolia	5012	2018-07-27-15-27-30	0	3	x	-25	0	50.5	26.3	50	26.1	50.5	0.02	25140	First10	Here	1
1993	96633	12	Lavandula angustifolia	5012	2018-07-27-15-27-32	0	3	x	-25	0	50.5	26.3	50.1	26.2	50.6	0.13	25140	First10	Here	2
1994	96634	12	Lavandula angustifolia	5012	2018-07-27-15-27-34	0	3	x	-25	0	50.5	26.3	50.1	26.2	50.6	0.13	25140	First10	Here	3
1995	96635	12	Lavandula angustifolia	5012	2018-07-27-15-27-36	0	3	x	-25	0	50.5	26.3	50.1	26.2	50.6	0.13	25140	First10	Here	4
1996	96636	12	Lavandula angustifolia	5012	2018-07-27-15-27-38	0	3	x	-25	0	50.5	26.3	50.1	26.2	50.6	0.13	25140	First10	Here	5
1997	96637	12	Lavandula angustifolia	5012	2018-07-27-15-27-40	0	3	x	-25	0	50.5	26.3	50.1	26.2	50.6	0.13	25140	First10	Here	6
1998	96638	12	Lavandula angustifolia	5012	2018-07-27-15-27-42	0	3	x	-25	0	50.5	26.3	50.1	26.2	50.6	0.13	25140	First10	Here	7
1999	96639	12	Lavandula angustifolia	5012	2018-07-27-15-27-44	0	3	x	-25	0	50.5	26.3	50.1	26.2	50.6	0.13	25140	First10	Here	8
[truncated: 43,427 more rows]
