# Supplementary material for: Floral Humidity in Flowering Plants: A Preliminary Survey
Source: Front Plant Sci. 2020 Mar 6;11:249. doi: 10.3389/fpls.2020.00249 (PMC7068853; doi:10.3389/fpls.2020.00249)
Supplement: SUPPLEMENTARY FILE 2 — A zipped file containing floral humidity data collected by the robot arm transects as described in the main text. A word document within the zipped files explains the data formatting in detail. Datafiles themselves are in CSV format. [file Data_Sheet_2.zip › Floral humidity data/Flowers/Leucanthemum vulgare Means.csv]

	Block	Sp	xORz	Individual	totIndividual	sample..	Sample.order	xoffset	zoffset	x2	z2	Background.Humidity	Background.Temperature	Focal.Humidity	Focal.Temperature	Corrected.Focal.humidity	Change.in.RH.	block
1	25101	Leucanthemum vulgare	x	14	5014	0	1	-30	0	900	0	53.08181818	25.9	52.42222222	25.81414141	53.22222222	0.11540404	25101
2	25102	Leucanthemum vulgare	x	14	5014	0	1	-25	0	625	0	53.00102041	25.9	52.53877551	25.8	53.33877551	0.325030612	25102
3	25103	Leucanthemum vulgare	x	14	5014	0	1	-20	0	400	0	52.944	25.9	52.633	25.8	53.447	0.48631	25103
4	25104	Leucanthemum vulgare	x	14	5014	0	1	-15	0	225	0	52.816	25.9	52.747	25.796	53.554	0.7404	25104
5	25105	Leucanthemum vulgare	x	14	5014	0	1	-10	0	100	0	52.533	25.9	52.896	25.799	53.73	1.18811	25105
6	25106	Leucanthemum vulgare	x	14	5014	0	1	-5	0	25	0	52.038	25.9	52.748	25.794	53.556	1.51953	25106
7	25107	Leucanthemum vulgare	x	14	5014	0	1	0	0	0	0	51.615	25.9	52.389	25.8	53.166	1.54561	25107
8	25108	Leucanthemum vulgare	x	14	5014	0	1	5	0	25	0	51.314	25.9	51.967	25.8	52.688	1.38005	25108
9	25109	Leucanthemum vulgare	x	14	5014	0	1	10	0	100	0	51.14242424	25.9	51.78484848	25.8	52.49292929	1.350252525	25109
10	25110	Leucanthemum vulgare	x	14	5014	0	1	15	0	225	0	50.91414141	25.9	51.30808081	25.8	51.97373737	1.051545455	25110
11	25111	Leucanthemum vulgare	x	14	5014	0	1	20	0	400	0	50.75353535	25.9030303	50.84949495	25.83333333	51.44949495	0.704929293	25111
12	25112	Leucanthemum vulgare	x	14	5014	0	1	25	0	625	0	50.66161616	25.91818182	50.52828283	25.87979798	51.12828283	0.441909091	25112
13	25113	Leucanthemum vulgare	x	14	5014	0	1	30	0	900	0	50.463	25.941	50.127	25.899	50.632	0.19706	25113
14	25120	Leucanthemum vulgare	x	15	5015	0	2	-30	0	900	0	49.976	26.076	49.723	25.958	50.223	0.23718	25120
15	25121	Leucanthemum vulgare	x	15	5015	0	2	-25	0	625	0	50.018	26.095	50.14	25.925	50.675	0.65636	25121
16	25122	Leucanthemum vulgare	x	15	5015	0	2	-20	0	400	0	50.165	26.1	50.602	25.925	51.199	1.0199	25122
17	25123	Leucanthemum vulgare	x	15	5015	0	2	-15	0	225	0	50.30909091	26.1	51.79191919	25.91414141	52.49191919	2.191393939	25123
18	25124	Leucanthemum vulgare	x	15	5015	0	2	-10	0	100	0	50.506	26.1	52.606	25.922	53.393	2.89455	25124
19	25125	Leucanthemum vulgare	x	15	5015	0	2	-5	0	25	0	50.662	26.1	53.03	25.908	53.859	3.20725	25125
20	25126	Leucanthemum vulgare	x	15	5015	0	2	0	0	0	0	50.794	26.114	53.889	25.914	54.813	4.02484	25126
21	25127	Leucanthemum vulgare	x	15	5015	0	2	5	0	25	0	50.892	26.138	53.647	25.949	54.552	3.65921	25127
22	25128	Leucanthemum vulgare	x	15	5015	0	2	10	0	100	0	51.021	26.172	52.853	26	53.663	2.6526	25128
23	25129	Leucanthemum vulgare	x	15	5015	0	2	15	0	225	0	51.14242424	26.19090909	52.32323232	26.00808081	53.09393939	1.945383838	25129
24	25130	Leucanthemum vulgare	x	15	5015	0	2	20	0	400	0	51.23636364	26.19090909	51.53636364	26.09292929	52.23535354	0.981545455	25130
25	25131	Leucanthemum vulgare	x	15	5015	0	2	25	0	625	0	51.23737374	26.2	51.26363636	26.1	51.91818182	0.679232323	25131
26	25132	Leucanthemum vulgare	x	15	5015	0	2	30	0	900	0	51.14141414	26.2	50.86868687	26.10505051	51.46868687	0.338292929	25132
27	25177	Leucanthemum vulgare	x	14	5014	1	1	-30	0	900	0	56.35252525	26.4	55.26666667	26.2979798	56.36666667	-0.01059596	25177
28	25178	Leucanthemum vulgare	x	14	5014	1	1	-25	0	625	0	56.49494949	26.4	55.57373737	26.23030303	56.68383838	0.186414141	25178
29	25179	Leucanthemum vulgare	x	14	5014	1	1	-20	0	400	0	56.67653061	26.4	55.66530612	26.20102041	56.76530612	0.105938776	25179
30	25180	Leucanthemum vulgare	x	14	5014	1	1	-15	0	225	0	56.76969697	26.39090909	56.05959596	26.2	57.23838384	0.448959596	25180
31	25181	Leucanthemum vulgare	x	14	5014	1	1	-10	0	100	0	56.92828283	26.38484848	56.51515152	26.2	57.71919192	0.793777778	25181
32	25182	Leucanthemum vulgare	x	14	5014	1	1	-5	0	25	0	56.975	26.38	56.712	26.2	57.937	0.96467	25182
33	25183	Leucanthemum vulgare	x	14	5014	1	1	0	0	0	0	57.013	26.358	56.962	26.2	58.212	1.20315	25183
34	25184	Leucanthemum vulgare	x	14	5014	1	1	5	0	25	0	57.03636364	26.37373737	57.06464646	26.2	58.32727273	1.293242424	25184
35	25185	Leucanthemum vulgare	x	14	5014	1	1	10	0	100	0	57.093	26.367	56.909	26.2	58.157	1.06447	25185
36	25186	Leucanthemum vulgare	x	14	5014	1	1	15	0	225	0	57.116	26.31	56.529	26.2	57.729	0.62129	25186
37	25187	Leucanthemum vulgare	x	14	5014	1	1	20	0	400	0	57.176	26.3	56.146	26.2	57.346	0.13811	25187
38	25188	Leucanthemum vulgare	x	14	5014	1	1	25	0	625	0	57.04747475	26.32828283	55.8030303	26.23030303	56.9040404	-0.112313131	25188
39	25189	Leucanthemum vulgare	x	14	5014	1	1	30	0	900	0	56.96	26.326	55.62	26.228	56.72	-0.22769	25189
40	25196	Leucanthemum vulgare	x	15	5015	1	2	-30	0	900	0	56.834	26.274	55.553	26.173	56.653	-0.17562	25196
41	25197	Leucanthemum vulgare	x	15	5015	1	2	-25	0	625	0	56.88989899	26.28989899	55.76565657	26.13737374	56.87171717	0.003717172	25197
42	25198	Leucanthemum vulgare	x	15	5015	1	2	-20	0	400	0	56.97373737	26.2959596	56.15858586	26.1040404	57.34242424	0.354282828	25198
43	25199	Leucanthemum vulgare	x	15	5015	1	2	-15	0	225	0	57.08787879	26.28585859	56.64646465	26.1	57.87575758	0.779484848	25199
44	25200	Leucanthemum vulgare	x	15	5015	1	2	-10	0	100	0	57.17676768	26.21717172	57.33636364	26.1	58.62020202	1.453262626	25200
45	25201	Leucanthemum vulgare	x	15	5015	1	2	-5	0	25	0	57.177	26.202	58.006	26.1	59.376	2.19322	25201
46	25202	Leucanthemum vulgare	x	15	5015	1	2	0	0	0	0	57.109	26.2	58.405	26.1	59.805	2.7023	25202
47	25203	Leucanthemum vulgare	x	15	5015	1	2	5	0	25	0	57.027	26.2	58.035	26.1	59.405	2.37538	25203
48	25204	Leucanthemum vulgare	x	15	5015	1	2	10	0	100	0	56.989	26.2	57.292	26.1	58.586	1.59194	25204
49	25205	Leucanthemum vulgare	x	15	5015	1	2	15	0	225	0	56.946	26.2	56.57	26.1	57.77	0.83663	25205
50	25206	Leucanthemum vulgare	x	15	5015	1	2	20	0	400	0	56.969	26.2	55.929	26.1	57.066	0.10534	25206
51	25207	Leucanthemum vulgare	x	15	5015	1	2	25	0	625	0	56.889	26.2	55.799	26.1	56.899	0.04167	25207
52	25208	Leucanthemum vulgare	x	15	5015	1	2	30	0	900	0	56.91	26.2	55.627	26.102	56.727	-0.17003	25208
53	25253	Leucanthemum vulgare	x	14	5014	2	1	-30	0	900	0	53.114	26.1	52.466	25.926	53.266	0.1317	25253
54	25254	Leucanthemum vulgare	x	14	5014	2	1	-25	0	625	0	53.106	26.099	52.679	25.898	53.479	0.37515	25254
55	25255	Leucanthemum vulgare	x	14	5014	2	1	-20	0	400	0	53.176	26.094	52.747	25.854	53.547	0.38023	25255
56	25256	Leucanthemum vulgare	x	14	5014	2	1	-15	0	225	0	53.236	26.072	53.073	25.836	53.911	0.68086	25256
57	25257	Leucanthemum vulgare	x	14	5014	2	1	-10	0	100	0	53.283	26.073	53.023	25.832	53.837	0.57868	25257
58	25258	Leucanthemum vulgare	x	14	5014	2	1	-5	0	25	0	53.357	26.04	53.452	25.808	54.35	0.97874	25258
59	25259	Leucanthemum vulgare	x	14	5014	2	1	0	0	0	0	53.41515152	26.03232323	53.57676768	25.8	54.47676768	1.058474747	25259
60	25260	Leucanthemum vulgare	x	14	5014	2	1	5	0	25	0	53.48	26.007	53.914	25.8	54.852	1.36647	25260
61	25261	Leucanthemum vulgare	x	14	5014	2	1	10	0	100	0	53.597	25.993	53.864	25.827	54.775	1.19424	25261
62	25262	Leucanthemum vulgare	x	14	5014	2	1	15	0	225	0	53.623	26	53.762	25.826	54.667	1.05532	25262
63	25263	Leucanthemum vulgare	x	14	5014	2	1	20	0	400	0	53.7030303	26	53.52222222	25.83131313	54.42222222	0.710363636	25263
64	25264	Leucanthemum vulgare	x	14	5014	2	1	25	0	625	0	53.79090909	26	53.28585859	25.86464646	54.18484848	0.361222222	25264
65	25265	Leucanthemum vulgare	x	14	5014	2	1	30	0	900	0	53.8	25.9969697	53.18585859	25.86969697	54.05959596	0.241565657	25265
66	25272	Leucanthemum vulgare	x	15	5015	2	2	-30	0	900	0	54.03232323	25.97373737	53.36464646	25.80505051	54.26464646	0.206818182	25272
67	25273	Leucanthemum vulgare	x	15	5015	2	2	-25	0	625	0	54.02323232	25.97777778	53.60808081	25.78080808	54.51010101	0.485030303	25273
68	25274	Leucanthemum vulgare	x	15	5015	2	2	-20	0	400	0	54.06262626	25.98686869	53.75757576	25.75050505	54.66363636	0.610808081	25274
69	25275	Leucanthemum vulgare	x	15	5015	2	2	-15	0	225	0	54.095	25.928	54.075	25.712	55.019	0.9296	25275
70	25276	Leucanthemum vulgare	x	15	5015	2	2	-10	0	100	0	54.099	25.933	54.42	25.701	55.409	1.30688	25276
71	25277	Leucanthemum vulgare	x	15	5015	2	2	-5	0	25	0	54.102	25.93	55.281	25.7	56.349	2.25576	25277
72	25278	Leucanthemum vulgare	x	15	5015	2	2	0	0	0	0	54.128	25.904	55.673	25.7	56.782	2.6632	25278
73	25279	Leucanthemum vulgare	x	15	5015	2	2	5	0	25	0	54.199	25.9	55.512	25.7	56.603	2.41411	25279
74	25280	Leucanthemum vulgare	x	15	5015	2	2	10	0	100	0	54.208	25.9	55.303	25.7	56.389	2.17402	25280
75	25281	Leucanthemum vulgare	x	15	5015	2	2	15	0	225	0	54.149	25.906	54.824	25.722	55.83	1.70356	25281
76	25282	Leucanthemum vulgare	x	15	5015	2	2	20	0	400	0	54.2	25.9	54.178	25.746	55.163	0.93848	25282
77	25283	Leucanthemum vulgare	x	15	5015	2	2	25	0	625	0	54.257	25.9	53.867	25.75	54.772	0.53749	25283
78	25284	Leucanthemum vulgare	x	15	5015	2	2	30	0	900	0	54.225	25.9	53.668	25.742	54.568	0.34945	25284
79	25329	Leucanthemum vulgare	x	14	5014	3	1	-30	0	900	0	54.452	25.703	53.764	25.593	54.664	0.22845	25329
80	25330	Leucanthemum vulgare	x	14	5014	3	1	-25	0	625	0	54.172	25.701	53.597	25.532	54.497	0.32392	25330
81	25331	Leucanthemum vulgare	x	14	5014	3	1	-20	0	400	0	53.928	25.7	53.511	25.503	54.411	0.47288	25331
82	25332	Leucanthemum vulgare	x	14	5014	3	1	-15	0	225	0	53.595	25.701	53.267	25.5	54.152	0.53631	25332
83	25333	Leucanthemum vulgare	x	14	5014	3	1	-10	0	100	0	53.5	25.7	53.295	25.5	54.177	0.66222	25333
84	25334	Leucanthemum vulgare	x	14	5014	3	1	-5	0	25	0	53.415	25.7	53.384	25.499	54.267	0.84562	25334
85	25335	Leucanthemum vulgare	x	14	5014	3	1	0	0	0	0	53.26	25.7	53.501	25.494	54.401	1.12989	25335
86	25336	Leucanthemum vulgare	x	14	5014	3	1	5	0	25	0	53.06907216	25.69072165	53.6	25.49278351	54.5	1.430185567	25336
87	25337	Leucanthemum vulgare	x	14	5014	3	1	10	0	100	0	52.7969697	25.69393939	53.24949495	25.49494949	54.11717172	1.315050505	25337
88	25338	Leucanthemum vulgare	x	14	5014	3	1	15	0	225	0	52.59191919	25.68181818	52.82929293	25.5	53.63333333	1.055373737	25338
89	25339	Leucanthemum vulgare	x	14	5014	3	1	20	0	400	0	52.40808081	25.67979798	52.50808081	25.5	53.30808081	0.884161616	25339
90	25340	Leucanthemum vulgare	x	14	5014	3	1	25	0	625	0	52.262	25.687	52.099	25.5	52.827	0.57811	25340
91	25341	Leucanthemum vulgare	x	14	5014	3	1	30	0	900	0	52.189	25.617	51.921	25.5	52.621	0.45431	25341
92	25348	Leucanthemum vulgare	x	15	5015	3	2	-30	0	900	0	49.906	25.586	49.683	25.413	50.183	0.2629	25348
93	25349	Leucanthemum vulgare	x	15	5015	3	2	-25	0	625	0	49.518	25.546	49.544	25.334	50.044	0.49743	25349
94	25350	Leucanthemum vulgare	x	15	5015	3	2	-20	0	400	0	49.182	25.542	49.28	25.318	49.707	0.54162	25350
95	25351	Leucanthemum vulgare	x	15	5015	3	2	-15	0	225	0	48.826	25.526	49.229	25.309	49.654	0.8412	25351
96	25352	Leucanthemum vulgare	x	15	5015	3	2	-10	0	100	0	48.4969697	25.5	49.18585859	25.3	49.6010101	1.122575758	25352
97	25353	Leucanthemum vulgare	x	15	5015	3	2	-5	0	25	0	48.109	25.5	49.457	25.289	49.92	1.81027	25353
98	25354	Leucanthemum vulgare	x	15	5015	3	2	0	0	0	0	47.77070707	25.5	49.90808081	25.24747475	50.41919192	2.647212121	25354
99	25355	Leucanthemum vulgare	x	15	5015	3	2	5	0	25	0	47.44949495	25.5	49.92525253	25.24444444	50.43030303	2.987484848	25355
100	25356	Leucanthemum vulgare	x	15	5015	3	2	10	0	100	0	47.17575758	25.4989899	49.41717172	25.25656566	49.87878788	2.699484848	25356
101	25357	Leucanthemum vulgare	x	15	5015	3	2	15	0	225	0	47.007	25.494	48.578	25.278	48.961	1.94047	25357
102	25358	Leucanthemum vulgare	x	15	5015	3	2	20	0	400	0	46.839	25.496	47.721	25.297	48.012	1.16091	25358
103	25359	Leucanthemum vulgare	x	15	5015	3	2	25	0	625	0	46.721	25.498	47.164	25.3	47.364	0.66348	25359
104	25360	Leucanthemum vulgare	x	15	5015	3	2	30	0	900	0	46.683	25.494	46.897	25.3	47.097	0.40585	25360
105	25405	Leucanthemum vulgare	x	19	5019	0	1	-30	0	900	0	61.671	25.264	58.842	25.156	61.277	-0.37148	25405
106	25406	Leucanthemum vulgare	x	19	5019	0	1	-25	0	625	0	61.323	25.28	58.841	25.107	61.283	-0.02493	25406
107	25407	Leucanthemum vulgare	x	19	5019	0	1	-20	0	400	0	60.994	25.283	58.797	25.1	61.24	0.24985	25407
108	25408	Leucanthemum vulgare	x	19	5019	0	1	-15	0	225	0	60.72929293	25.2979798	59.08484848	25.1	61.58686869	0.869020202	25408
109	25409	Leucanthemum vulgare	x	19	5019	0	1	-10	0	100	0	60.4377551	25.3	59.78571429	25.1	62.45816327	2.024102041	25409
110	25410	Leucanthemum vulgare	x	19	5019	0	1	-5	0	25	0	60.2969697	25.3	60.31212121	25.1	63.0969697	2.813363636	25410
111	25411	Leucanthemum vulgare	x	19	5019	0	1	0	0	0	0	60.2959596	25.3	61.48282828	25.1	64.55454545	4.256414141	25411
112	25412	Leucanthemum vulgare	x	19	5019	0	1	5	0	25	0	60.301	25.301	60.894	25.1	63.833	3.52601	25412
113	25413	Leucanthemum vulgare	x	19	5019	0	1	10	0	100	0	60.226	25.302	59.768	25.122	62.438	2.21402	25413
114	25414	Leucanthemum vulgare	x	19	5019	0	1	15	0	225	0	60.0969697	25.32929293	59.24444444	25.17171717	61.79191919	1.697909091	25414
115	25415	Leucanthemum vulgare	x	19	5019	0	1	20	0	400	0	60.032	25.368	58.557	25.2	60.951	0.91626	25415
116	25416	Leucanthemum vulgare	x	19	5019	0	1	25	0	625	0	59.934	25.364	58.083	25.2	60.373	0.43021	25416
117	25417	Leucanthemum vulgare	x	19	5019	0	1	30	0	900	0	59.859	25.377	57.813	25.214	60.014	0.17299	25417
118	25443	Leucanthemum vulgare	x	18	5018	0	3	-30	0	900	0	56.846	25.5	55.229	25.37	56.84	0.00258	25443
119	25444	Leucanthemum vulgare	x	18	5018	0	3	-25	0	625	0	57.091	25.5	55.586	25.3	57.29	0.19742	25444
120	25445	Leucanthemum vulgare	x	18	5018	0	3	-20	0	400	0	57.287	25.5	55.954	25.3	57.742	0.45467	25445
121	25446	Leucanthemum vulgare	x	18	5018	0	3	-15	0	225	0	57.292	25.5	56.186	25.292	58.021	0.7356	25446
122	25447	Leucanthemum vulgare	x	18	5018	0	3	-10	0	100	0	57.25306122	25.48571429	56.89795918	25.28673469	58.9122449	1.651438776	25447
123	25448	Leucanthemum vulgare	x	18	5018	0	3	-5	0	25	0	57.18787879	25.4959596	57.17272727	25.22929293	59.26363636	2.055111111	25448
124	25449	Leucanthemum vulgare	x	18	5018	0	3	0	0	0	0	57.13636364	25.48484848	57.1979798	25.20606061	59.27272727	2.13769697	25449
125	25450	Leucanthemum vulgare	x	18	5018	0	3	5	0	25	0	57.113	25.491	57.527	25.201	59.665	2.5664	25450
126	25451	Leucanthemum vulgare	x	18	5018	0	3	10	0	100	0	57.129	25.484	57.074	25.215	59.129	1.99235	25451
127	25452	Leucanthemum vulgare	x	18	5018	0	3	15	0	225	0	57.112	25.473	56.596	25.239	58.532	1.42041	25452
128	25453	Leucanthemum vulgare	x	18	5018	0	3	20	0	400	0	57.062	25.436	56.227	25.298	58.076	1.01607	25453
129	25454	Leucanthemum vulgare	x	18	5018	0	3	25	0	625	0	56.963	25.447	55.778	25.3	57.543	0.56194	25454
130	25455	Leucanthemum vulgare	x	18	5018	0	3	30	0	900	0	56.824	25.405	55.525	25.3	57.228	0.38905	25455
131	25481	Leucanthemum vulgare	x	19	5019	1	1	-30	0	900	0	60.47	25.354	58.219	25.186	60.519	0.06163	25481
132	25482	Leucanthemum vulgare	x	19	5019	1	1	-25	0	625	0	60.11010101	25.36767677	58.10505051	25.11010101	60.40505051	0.281242424	25482
133	25483	Leucanthemum vulgare	x	19	5019	1	1	-20	0	400	0	59.72323232	25.35050505	58.05050505	25.1010101	60.32424242	0.601090909	25483
134	25484	Leucanthemum vulgare	x	19	5019	1	1	-15	0	225	0	59.27474747	25.34747475	57.78080808	25.1	59.98282828	0.717575758	25484
135	25485	Leucanthemum vulgare	x	19	5019	1	1	-10	0	100	0	58.98080808	25.3030303	58.13232323	25.1	60.42727273	1.444282828	25485
136	25486	Leucanthemum vulgare	x	19	5019	1	1	-5	0	25	0	58.602	25.313	58.227	25.1	60.543	1.93963	25486
137	25487	Leucanthemum vulgare	x	19	5019	1	1	0	0	0	0	58.237	25.305	58.593	25.1	60.997	2.75559	25487
138	25488	Leucanthemum vulgare	x	19	5019	1	1	5	0	25	0	57.87	25.301	58.175	25.1	60.482	2.60768	25488
139	25489	Leucanthemum vulgare	x	19	5019	1	1	10	0	100	0	57.561	25.3	57.529	25.1	59.674	2.12093	25489
140	25490	Leucanthemum vulgare	x	19	5019	1	1	15	0	225	0	57.342	25.3	56.925	25.1	58.938	1.59577	25490
141	25491	Leucanthemum vulgare	x	19	5019	1	1	20	0	400	0	57.185	25.329	56.256	25.126	58.107	0.92884	25491
142	25492	Leucanthemum vulgare	x	19	5019	1	1	25	0	625	0	56.976	25.324	55.821	25.168	57.585	0.60188	25492
143	25493	Leucanthemum vulgare	x	19	5019	1	1	30	0	900	0	56.525	25.323	55.197	25.183	56.821	0.28398	25493
144	25519	Leucanthemum vulgare	x	18	5018	1	3	-30	0	900	0	50.28989899	25.18282828	49.70606061	25.02525253	50.02424242	-0.244616162	25519
145	25520	Leucanthemum vulgare	x	18	5018	1	3	-25	0	625	0	50.24444444	25.1959596	49.88787879	24.9959596	50.28686869	0.024646465	25520
146	25521	Leucanthemum vulgare	x	18	5018	1	3	-20	0	400	0	50.32244898	25.16734694	49.99795918	24.96836735	50.41734694	0.082112245	25521
147	25522	Leucanthemum vulgare	x	18	5018	1	3	-15	0	225	0	50.309	25.15	50.225	24.922	50.687	0.37517	25522
148	25523	Leucanthemum vulgare	x	18	5018	1	3	-10	0	100	0	50.246	25.169	50.442	24.915	50.948	0.70555	25523
149	25524	Leucanthemum vulgare	x	18	5018	1	3	-5	0	25	0	50.12121212	25.13737374	50.66666667	24.9	51.22323232	1.107151515	25524
150	25525	Leucanthemum vulgare	x	18	5018	1	3	0	0	0	0	49.912	25.102	50.706	24.9	51.271	1.36478	25525
151	25526	Leucanthemum vulgare	x	18	5018	1	3	5	0	25	0	49.751	25.1	51.138	24.9	51.804	2.05799	25526
152	25527	Leucanthemum vulgare	x	18	5018	1	3	10	0	100	0	49.634	25.101	50.862	24.9	51.469	1.83497	25527
153	25528	Leucanthemum vulgare	x	18	5018	1	3	15	0	225	0	49.592	25.101	50.388	24.904	50.888	1.29303	25528
154	25529	Leucanthemum vulgare	x	18	5018	1	3	20	0	400	0	49.57373737	25.1	49.96161616	24.94040404	50.36666667	0.786090909	25529
155	25530	Leucanthemum vulgare	x	18	5018	1	3	25	0	625	0	49.58585859	25.1010101	49.64848485	24.98383838	49.96464646	0.388222222	25530
156	25531	Leucanthemum vulgare	x	18	5018	1	3	30	0	900	0	49.76060606	25.1010101	49.72626263	24.98383838	50.06666667	0.309505051	25531
157	25557	Leucanthemum vulgare	x	19	5019	2	1	-30	0	900	0	49.317	25.099	48.943	24.918	49.143	-0.21211	25557
158	25558	Leucanthemum vulgare	x	19	5019	2	1	-25	0	625	0	49.28061224	25.1	49.06122449	24.9	49.26122449	-0.030122449	25558
159	25559	Leucanthemum vulgare	x	19	5019	2	1	-20	0	400	0	49.2989899	25.0969697	49.21717172	24.87575758	49.42929293	0.14379798	25559
160	25560	Leucanthemum vulgare	x	19	5019	2	1	-15	0	225	0	49.345	25.087	49.495	24.836	49.776	0.44008	25560
161	25561	Leucanthemum vulgare	x	19	5019	2	1	-10	0	100	0	49.373	25.093	49.882	24.816	50.259	0.8888	25561
162	25562	Leucanthemum vulgare	x	19	5019	2	1	-5	0	25	0	49.41616162	25.0979798	50.24848485	24.8	50.71313131	1.297060606	25562
163	25563	Leucanthemum vulgare	x	19	5019	2	1	0	0	0	0	49.49591837	25.08979592	50.84795918	24.8	51.44591837	1.955744898	25563
164	25564	Leucanthemum vulgare	x	19	5019	2	1	5	0	25	0	49.5	25.09393939	51.4040404	24.8	52.13333333	2.636878788	25564
165	25565	Leucanthemum vulgare	x	19	5019	2	1	10	0	100	0	49.55612245	25.09285714	51.11530612	24.80204082	51.78571429	2.224826531	25565
166	25566	Leucanthemum vulgare	x	19	5019	2	1	15	0	225	0	49.672	25.076	50.616	24.8	51.153	1.49376	25566
167	25567	Leucanthemum vulgare	x	19	5019	2	1	20	0	400	0	49.74	25.082	50.211	24.816	50.673	0.92702	25567
168	25568	Leucanthemum vulgare	x	19	5019	2	1	25	0	625	0	49.944	25.001	50.032	24.811	50.441	0.50236	25568
169	25569	Leucanthemum vulgare	x	19	5019	2	1	30	0	900	0	50.133	24.987	49.989	24.8	50.389	0.26047	25569
170	25595	Leucanthemum vulgare	x	18	5018	2	3	-30	0	900	0	51.816	24.9	51.31	24.758	52.01	0.20525	25595
171	25596	Leucanthemum vulgare	x	18	5018	2	3	-25	0	625	0	51.8	24.9	51.417	24.704	52.136	0.35291	25596
172	25597	Leucanthemum vulgare	x	18	5018	2	3	-20	0	400	0	51.88686869	24.8989899	51.5979798	24.7	52.3979798	0.488646465	25597
173	25598	Leucanthemum vulgare	x	18	5018	2	3	-15	0	225	0	51.98181818	24.9	51.83030303	24.7	52.63939394	0.679919192	25598
174	25599	Leucanthemum vulgare	x	18	5018	2	3	-10	0	100	0	52.0959596	24.9	52.14949495	24.7	53.05151515	0.958939394	25599
175	25600	Leucanthemum vulgare	x	18	5018	2	3	-5	0	25	0	52.12929293	24.9	52.55959596	24.6989899	53.56262626	1.43089899	25600
176	25601	Leucanthemum vulgare	x	18	5018	2	3	0	0	0	0	52.303	24.895	52.89	24.667	53.965	1.66425	25601
177	25602	Leucanthemum vulgare	x	18	5018	2	3	5	0	25	0	52.371	24.9	53.305	24.687	54.464	2.10742	25602
178	25603	Leucanthemum vulgare	x	18	5018	2	3	10	0	100	0	52.448	24.897	53.276	24.697	54.428	1.99455	25603
179	25604	Leucanthemum vulgare	x	18	5018	2	3	15	0	225	0	52.561	24.895	53.193	24.7	54.313	1.77939	25604
180	25605	Leucanthemum vulgare	x	18	5018	2	3	20	0	400	0	52.688	24.884	52.835	24.7	53.922	1.21152	25605
181	25606	Leucanthemum vulgare	x	18	5018	2	3	25	0	625	0	52.817	24.896	52.599	24.712	53.604	0.79177	25606
182	25607	Leucanthemum vulgare	x	18	5018	2	3	30	0	900	0	52.957	24.893	52.584	24.74	53.584	0.63332	25607
183	25633	Leucanthemum vulgare	x	19	5019	3	1	-30	0	900	0	55.202	24.883	54.158	24.707	55.558	0.32734	25633
184	25634	Leucanthemum vulgare	x	19	5019	3	1	-25	0	625	0	55.072	24.872	54.211	24.673	55.611	0.52253	25634
185	25635	Leucanthemum vulgare	x	19	5019	3	1	-20	0	400	0	54.9877551	24.82959184	54.25306122	24.6377551	55.65918367	0.658571429	25635
186	25636	Leucanthemum vulgare	x	19	5019	3	1	-15	0	225	0	54.95918367	24.86632653	54.2622449	24.6122449	55.66632653	0.698418367	25636
187	25637	Leucanthemum vulgare	x	19	5019	3	1	-10	0	100	0	54.88383838	24.86868687	54.48181818	24.6	55.93939394	1.044373737	25637
188	25638	Leucanthemum vulgare	x	19	5019	3	1	-5	0	25	0	54.914	24.814	54.944	24.6	56.482	1.58331	25638
189	25639	Leucanthemum vulgare	x	19	5019	3	1	0	0	0	0	54.868	24.864	55.742	24.6	57.481	2.61262	25639
190	25640	Leucanthemum vulgare	x	19	5019	3	1	5	0	25	0	54.794	24.88	55.851	24.601	57.614	2.82084	25640
191	25641	Leucanthemum vulgare	x	19	5019	3	1	10	0	100	0	54.773	24.873	55.549	24.613	57.253	2.46973	25641
192	25642	Leucanthemum vulgare	x	19	5019	3	1	15	0	225	0	54.726	24.822	55.019	24.657	56.59	1.8637	25642
193	25643	Leucanthemum vulgare	x	19	5019	3	1	20	0	400	0	54.68787879	24.89090909	54.52121212	24.7	55.99191919	1.288919192	25643
194	25644	Leucanthemum vulgare	x	19	5019	3	1	25	0	625	0	54.541	24.839	54.024	24.7	55.366	0.82319	25644
195	25645	Leucanthemum vulgare	x	19	5019	3	1	30	0	900	0	54.26767677	24.82626263	53.67171717	24.7	54.92525253	0.662535354	25645
196	25671	Leucanthemum vulgare	x	18	5018	3	3	-30	0	900	0	51.49	24.7	51.044	24.588	51.688	0.20312	25671
197	25672	Leucanthemum vulgare	x	18	5018	3	3	-25	0	625	0	51.403	24.7	51.128	24.512	51.828	0.39344	25672
198	25673	Leucanthemum vulgare	x	18	5018	3	3	-20	0	400	0	51.368	24.7	51.163	24.5	51.863	0.47149	25673
199	25674	Leucanthemum vulgare	x	18	5018	3	3	-15	0	225	0	51.38181818	24.7	51.25959596	24.5	51.96262626	0.576919192	25674
200	25675	Leucanthemum vulgare	x	18	5018	3	3	-10	0	100	0	51.38787879	24.7	51.64444444	24.4969697	52.43939394	1.044909091	25675
201	25676	Leucanthemum vulgare	x	18	5018	3	3	-5	0	25	0	51.35102041	24.7	52.13877551	24.46020408	53.03979592	1.690836735	25676
202	25677	Leucanthemum vulgare	x	18	5018	3	3	0	0	0	0	51.38383838	24.6989899	52.41414141	24.43030303	53.37979798	1.997191919	25677
203	25678	Leucanthemum vulgare	x	18	5018	3	3	5	0	25	0	51.397	24.696	52.837	24.432	53.892	2.50497	25678
204	25679	Leucanthemum vulgare	x	18	5018	3	3	10	0	100	0	51.318	24.699	52.579	24.47	53.58	2.26611	25679
205	25680	Leucanthemum vulgare	x	18	5018	3	3	15	0	225	0	51.368	24.697	52.421	24.5	53.384	2.02145	25680
206	25681	Leucanthemum vulgare	x	18	5018	3	3	20	0	400	0	51.38686869	24.69090909	51.96363636	24.5	52.82727273	1.439090909	25681
207	25682	Leucanthemum vulgare	x	18	5018	3	3	25	0	625	0	51.396	24.69	51.578	24.507	52.361	0.95495	25682
208	25683	Leucanthemum vulgare	x	18	5018	3	3	30	0	900	0	51.471	24.691	51.382	24.525	52.091	0.63882	25683
209	25728	Leucanthemum vulgare	x	22	5022	0	2	-30	0	900	0	45.38	24.748	45.346	24.627	45.401	0.01617	25728
210	25729	Leucanthemum vulgare	x	22	5022	0	2	-25	0	625	0	45.452	24.772	45.525	24.6	45.525	0.11725	25729
211	25730	Leucanthemum vulgare	x	22	5022	0	2	-20	0	400	0	45.471	24.794	45.669	24.601	45.669	0.23793	25730
212	25731	Leucanthemum vulgare	x	22	5022	0	2	-15	0	225	0	45.498	24.797	45.821	24.601	45.821	0.35837	25731
213	25732	Leucanthemum vulgare	x	22	5022	0	2	-10	0	100	0	45.56	24.8	46.012	24.6	46.012	0.48164	25732
214	25733	Leucanthemum vulgare	x	22	5022	0	2	-5	0	25	0	45.509	24.8	46.071	24.606	46.071	0.58987	25733
215	25734	Leucanthemum vulgare	x	22	5022	0	2	0	0	0	0	45.447	24.8	45.956	24.623	45.956	0.54032	25734
216	25735	Leucanthemum vulgare	x	22	5022	0	2	5	0	25	0	45.367	24.8	46.071	24.635	46.071	0.73187	25735
217	25736	Leucanthemum vulgare	x	22	5022	0	2	10	0	100	0	45.21530612	24.8	45.70102041	24.63367347	45.70102041	0.524683673	25736
218	25737	Leucanthemum vulgare	x	22	5022	0	2	15	0	225	0	45.07272727	24.8	45.68181818	24.68888889	45.68181818	0.648636364	25737
219	25738	Leucanthemum vulgare	x	22	5022	0	2	20	0	400	0	44.98787879	24.8010101	45.31818182	24.69292929	45.39090909	0.381484848	25738
220	25739	Leucanthemum vulgare	x	22	5022	0	2	25	0	625	0	44.91919192	24.8	45.08989899	24.7	45.18989899	0.229010101	25739
221	25740	Leucanthemum vulgare	x	22	5022	0	2	30	0	900	0	44.832	24.8	44.932	24.7	45.032	0.16304	25740
222	25785	Leucanthemum vulgare	x	22	5022	1	2	-30	0	900	0	45.675	24.965	45.675	24.818	45.675	0.03975	25785
223	25786	Leucanthemum vulgare	x	22	5022	1	2	-25	0	625	0	45.724	24.903	45.913	24.8	45.913	0.22161	25786
224	25787	Leucanthemum vulgare	x	22	5022	1	2	-20	0	400	0	45.814	24.927	46.06	24.8	46.06	0.2742	25787
225	25788	Leucanthemum vulgare	x	22	5022	1	2	-15	0	225	0	45.905	24.925	46.257	24.8	46.257	0.37429	25788
226	25789	Leucanthemum vulgare	x	22	5022	1	2	-10	0	100	0	46.037	24.909	46.398	24.797	46.398	0.37906	25789
227	25790	Leucanthemum vulgare	x	22	5022	1	2	-5	0	25	0	46.192	24.966	46.749	24.796	46.749	0.56453	25790
228	25791	Leucanthemum vulgare	x	22	5022	1	2	0	0	0	0	46.33232323	24.93434343	46.81919192	24.79292929	46.81919192	0.492292929	25791
229	25792	Leucanthemum vulgare	x	22	5022	1	2	5	0	25	0	46.46363636	24.93434343	46.94141414	24.79090909	46.94141414	0.479535354	25792
230	25793	Leucanthemum vulgare	x	22	5022	1	2	10	0	100	0	46.58265306	24.91632653	47.05816327	24.8	47.05816327	0.473765306	25793
231	25794	Leucanthemum vulgare	x	22	5022	1	2	15	0	225	0	46.6979798	24.93333333	47.02525253	24.8	47.02525253	0.326515152	25794
232	25795	Leucanthemum vulgare	x	22	5022	1	2	20	0	400	0	46.764	24.972	47.052	24.8	47.052	0.28644	25795
233	25796	Leucanthemum vulgare	x	22	5022	1	2	25	0	625	0	46.83	24.943	47.022	24.8	47.022	0.19134	25796
234	25797	Leucanthemum vulgare	x	22	5022	1	2	30	0	900	0	46.939	24.942	47.001	24.8	47.001	0.06197	25797
235	25842	Leucanthemum vulgare	x	22	5022	2	2	-30	0	900	0	45.581	24.9	45.562	24.8	45.562	0.02414	25842
236	25843	Leucanthemum vulgare	x	22	5022	2	2	-25	0	625	0	45.542	24.9	45.71	24.761	45.71	0.2067	25843
237	25844	Leucanthemum vulgare	x	22	5022	2	2	-20	0	400	0	45.532	24.9	45.845	24.731	45.845	0.34765	25844
238	25845	Leucanthemum vulgare	x	22	5022	2	2	-15	0	225	0	45.577	24.9	45.792	24.706	45.792	0.25124	25845
239	25846	Leucanthemum vulgare	x	22	5022	2	2	-10	0	100	0	45.522	24.9	45.788	24.706	45.788	0.30236	25846
240	25847	Leucanthemum vulgare	x	22	5022	2	2	-5	0	25	0	45.541	24.9	45.793	24.701	45.793	0.28821	25847
241	25848	Leucanthemum vulgare	x	22	5022	2	2	0	0	0	0	45.51212121	24.9	45.91616162	24.7	45.91616162	0.436555556	25848
242	25849	Leucanthemum vulgare	x	22	5022	2	2	5	0	25	0	45.52727273	24.9	45.9979798	24.7	45.9979798	0.500767677	25849
243	25850	Leucanthemum vulgare	x	22	5022	2	2	10	0	100	0	45.5969697	24.8969697	45.95454545	24.7020202	45.95454545	0.388939394	25850
244	25851	Leucanthemum vulgare	x	22	5022	2	2	15	0	225	0	45.56565657	24.9	45.9979798	24.72727273	45.9979798	0.462383838	25851
245	25852	Leucanthemum vulgare	x	22	5022	2	2	20	0	400	0	45.543	24.9	45.861	24.726	45.861	0.35217	25852
246	25853	Leucanthemum vulgare	x	22	5022	2	2	25	0	625	0	45.538	24.899	45.742	24.727	45.742	0.24174	25853
247	25854	Leucanthemum vulgare	x	22	5022	2	2	30	0	900	0	45.516	24.897	45.667	24.735	45.667	0.19099	25854
248	25899	Leucanthemum vulgare	x	22	5022	3	2	-30	0	900	0	48.21	24.7	48.245	24.582	48.245	-0.00335	25899
249	25900	Leucanthemum vulgare	x	22	5022	3	2	-25	0	625	0	48.271	24.7	48.381	24.518	48.381	0.06757	25900
250	25901	Leucanthemum vulgare	x	22	5022	3	2	-20	0	400	0	48.23434343	24.7	48.43030303	24.50909091	48.43030303	0.152050505	25901
251	25902	Leucanthemum vulgare	x	22	5022	3	2	-15	0	225	0	48.14141414	24.70707071	48.3959596	24.50909091	48.3959596	0.211666667	25902
252	25903	Leucanthemum vulgare	x	22	5022	3	2	-10	0	100	0	48.03939394	24.71010101	48.35151515	24.5010101	48.35151515	0.270575758	25903
253	25904	Leucanthemum vulgare	x	22	5022	3	2	-5	0	25	0	47.9989899	24.7010101	48.35959596	24.5010101	48.35959596	0.318818182	25904
254	25905	Leucanthemum vulgare	x	22	5022	3	2	0	0	0	0	47.882	24.7	48.246	24.509	48.246	0.32562	25905
255	25906	Leucanthemum vulgare	x	22	5022	3	2	5	0	25	0	47.8	24.7	48.13030303	24.50808081	48.13030303	0.295393939	25906
256	25907	Leucanthemum vulgare	x	22	5022	3	2	10	0	100	0	47.775	24.7	48.094	24.501	48.094	0.28518	25907
257	25908	Leucanthemum vulgare	x	22	5022	3	2	15	0	225	0	47.626	24.7	47.916	24.517	47.916	0.26221	25908
258	25909	Leucanthemum vulgare	x	22	5022	3	2	20	0	400	0	47.57	24.7	47.79	24.586	47.79	0.19629	25909
259	25910	Leucanthemum vulgare	x	22	5022	3	2	25	0	625	0	47.493	24.7	47.626	24.572	47.626	0.11422	25910
260	25911	Leucanthemum vulgare	x	22	5022	3	2	30	0	900	0	47.434	24.7	47.55	24.594	47.55	0.0995	25911
261	25114	Leucanthemum vulgare	z	14	5014	0	1	0	5	0	25	50.3010101	25.98080808	50.16262626	25.8969697	50.68686869	0.398414141	25114
262	25115	Leucanthemum vulgare	z	14	5014	0	1	0	10	0	100	50.13636364	25.99292929	49.94444444	25.8989899	50.44444444	0.321949495	25115
263	25116	Leucanthemum vulgare	z	14	5014	0	1	0	15	0	225	50.103	25.996	49.885	25.899	50.385	0.28936	25116
264	25117	Leucanthemum vulgare	z	14	5014	0	1	0	20	0	400	49.975	26	49.664	25.9	50.164	0.17284	25117
265	25118	Leucanthemum vulgare	z	14	5014	0	1	0	25	0	625	49.85	26	49.495	25.9	49.995	0.11138	25118
266	25119	Leucanthemum vulgare	z	14	5014	0	1	0	30	0	900	49.831	26	49.511	25.901	50.011	0.14809	25119
267	25133	Leucanthemum vulgare	z	15	5015	0	2	0	5	0	25	50.98181818	26.2	51.16565657	26.1010101	51.8	0.826363636	25133
268	25134	Leucanthemum vulgare	z	15	5015	0	2	0	10	0	100	50.7969697	26.2	50.65353535	26.1	51.25353535	0.444868687	25134
269	25135	Leucanthemum vulgare	z	15	5015	0	2	0	15	0	225	50.64949495	26.2	50.34343434	26.1	50.94343434	0.249646465	25135
270	25136	Leucanthemum vulgare	z	15	5015	0	2	0	20	0	400	50.601	26.201	50.266	26.102	50.832	0.2126	25136
271	25137	Leucanthemum vulgare	z	15	5015	0	2	0	25	0	625	50.611	26.232	50.239	26.102	50.778	0.1729	25137
272	25138	Leucanthemum vulgare	z	15	5015	0	2	0	30	0	900	50.548	26.244	50.193	26.123	50.698	0.18518	25138
273	25190	Leucanthemum vulgare	z	14	5014	1	1	0	5	0	25	56.912	26.312	55.895	26.203	57.044	0.12467	25190
274	25191	Leucanthemum vulgare	z	14	5014	1	1	0	10	0	100	56.994	26.3	55.823	26.194	56.929	-0.03675	25191
275	25192	Leucanthemum vulgare	z	14	5014	1	1	0	15	0	225	57.041	26.3	55.787	26.165	56.887	-0.1235	25192
276	25193	Leucanthemum vulgare	z	14	5014	1	1	0	20	0	400	57	26.3	55.76	26.164	56.86	-0.1124	25193
277	25194	Leucanthemum vulgare	z	14	5014	1	1	0	25	0	625	57	26.3	55.7030303	26.13131313	56.8030303	-0.175636364	25194
278	25195	Leucanthemum vulgare	z	14	5014	1	1	0	30	0	900	56.94848485	26.24848485	55.65858586	26.11616162	56.75858586	-0.173454545	25195
279	25209	Leucanthemum vulgare	z	15	5015	1	2	0	5	0	25	57.084	26.194	56.09	26.1	57.268	0.16823	25209
280	25210	Leucanthemum vulgare	z	15	5015	1	2	0	10	0	100	56.993	26.2	55.909	26.072	57.03	0.05911	25210
281	25211	Leucanthemum vulgare	z	15	5015	1	2	0	15	0	225	56.944	26.2	55.724	26.091	56.824	-0.09636	25211
282	25212	Leucanthemum vulgare	z	15	5015	1	2	0	20	0	400	56.97142857	26.2	55.75816327	26.07346939	56.85816327	-0.085867347	25212
283	25213	Leucanthemum vulgare	z	15	5015	1	2	0	25	0	625	57.118	26.186	55.756	26.072	56.856	-0.23484	25213
284	25214	Leucanthemum vulgare	z	15	5015	1	2	0	30	0	900	57.13571429	26.1877551	55.76428571	26.06326531	56.86428571	-0.243357143	25214
285	25266	Leucanthemum vulgare	z	14	5014	2	1	0	5	0	25	53.8030303	26	53.32424242	25.81717172	54.22121212	0.391505051	25266
286	25267	Leucanthemum vulgare	z	14	5014	2	1	0	10	0	100	53.8020202	25.9969697	53.3030303	25.8	54.2030303	0.369313131	25267
287	25268	Leucanthemum vulgare	z	14	5014	2	1	0	15	0	225	53.89393939	25.9969697	53.34949495	25.8	54.24949495	0.328505051	25268
288	25269	Leucanthemum vulgare	z	14	5014	2	1	0	20	0	400	53.8969697	25.9959596	53.31515152	25.8	54.21515152	0.28769697	25269
289	25270	Leucanthemum vulgare	z	14	5014	2	1	0	25	0	625	53.96565657	25.98383838	53.35454545	25.8	54.25454545	0.262343434	25270
290	25271	Leucanthemum vulgare	z	14	5014	2	1	0	30	0	900	53.956	25.97	53.4	25.8	54.3	0.322	25271
291	25285	Leucanthemum vulgare	z	15	5015	2	2	0	5	0	25	54.218	25.9	53.79	25.704	54.698	0.49127	25285
292	25286	Leucanthemum vulgare	z	15	5015	2	2	0	10	0	100	54.219	25.9	53.688	25.68	54.588	0.37762	25286
293	25287	Leucanthemum vulgare	z	15	5015	2	2	0	15	0	225	54.2	25.9	53.628	25.691	54.528	0.33009	25287
294	25288	Leucanthemum vulgare	z	15	5015	2	2	0	20	0	400	54.111	25.9	53.593	25.697	54.493	0.38032	25288
295	25289	Leucanthemum vulgare	z	15	5015	2	2	0	25	0	625	54.11111111	25.9	53.54444444	25.6969697	54.44444444	0.326777778	25289
296	25290	Leucanthemum vulgare	z	15	5015	2	2	0	30	0	900	54.19191919	25.89393939	53.55252525	25.68686869	54.45252525	0.254858586	25290
297	25342	Leucanthemum vulgare	z	14	5014	3	1	0	5	0	25	52.14545455	25.6	51.94444444	25.46767677	52.65151515	0.523727273	25342
298	25343	Leucanthemum vulgare	z	14	5014	3	1	0	10	0	100	51.94747475	25.6010101	51.68888889	25.42828283	52.38888889	0.438878788	25343
299	25344	Leucanthemum vulgare	z	14	5014	3	1	0	15	0	225	51.726	25.6	51.449	25.408	52.149	0.39533	25344
300	25345	Leucanthemum vulgare	z	14	5014	3	1	0	20	0	400	51.386	25.601	51.176	25.406	51.801	0.43385	25345
301	25346	Leucanthemum vulgare	z	14	5014	3	1	0	25	0	625	51.13131313	25.59292929	50.89292929	25.4	51.49292929	0.375191919	25346
302	25347	Leucanthemum vulgare	z	14	5014	3	1	0	30	0	900	50.787	25.596	50.623	25.4	51.223	0.4211	25347
303	25361	Leucanthemum vulgare	z	15	5015	3	2	0	5	0	25	46.566	25.477	46.756	25.288	46.956	0.36723	25361
304	25362	Leucanthemum vulgare	z	15	5015	3	2	0	10	0	100	46.447	25.44	46.604	25.265	46.797	0.31818	25362
305	25363	Leucanthemum vulgare	z	15	5015	3	2	0	15	0	225	46.312	25.465	46.456	25.256	46.606	0.28966	25363
306	25364	Leucanthemum vulgare	z	15	5015	3	2	0	20	0	400	46.205	25.402	46.309	25.208	46.409	0.23399	25364
307	25365	Leucanthemum vulgare	z	15	5015	3	2	0	25	0	625	46.129	25.4	46.253	25.2	46.353	0.24841	25365
308	25366	Leucanthemum vulgare	z	15	5015	3	2	0	30	0	900	46.081	25.4	46.148	25.2	46.248	0.18021	25366
309	25418	Leucanthemum vulgare	z	19	5019	0	1	0	5	0	25	59.7040404	25.3989899	58.08383838	25.20808081	60.36666667	0.661181818	25418
310	25419	Leucanthemum vulgare	z	19	5019	0	1	0	10	0	100	59.5	25.4	57.598	25.203	59.775	0.26682	25419
311	25420	Leucanthemum vulgare	z	19	5019	0	1	0	15	0	225	59.37777778	25.4	57.36262626	25.21515152	59.46262626	0.099252525	25420
312	25421	Leucanthemum vulgare	z	19	5019	0	1	0	20	0	400	59.301	25.4	57.255	25.224	59.355	0.04365	25421
313	25422	Leucanthemum vulgare	z	19	5019	0	1	0	25	0	625	59.202	25.4	57.175	25.261	59.275	0.04396	25422
314	25423	Leucanthemum vulgare	z	19	5019	0	1	0	30	0	900	59.056	25.4	57.055	25.299	59.11	0.04165	25423
315	25456	Leucanthemum vulgare	z	18	5018	0	3	0	5	0	25	56.805	25.4	55.573	25.291	57.279	0.46721	25456
316	25457	Leucanthemum vulgare	z	18	5018	0	3	0	10	0	100	56.783	25.402	55.447	25.274	57.147	0.33381	25457
317	25458	Leucanthemum vulgare	z	18	5018	0	3	0	15	0	225	56.861	25.406	55.463	25.286	57.163	0.27559	25458
318	25459	Leucanthemum vulgare	z	18	5018	0	3	0	20	0	400	57.079	25.446	55.631	25.3	57.331	0.26499	25459
319	25460	Leucanthemum vulgare	z	18	5018	0	3	0	25	0	625	57.362	25.463	55.86	25.298	57.656	0.2638	25460
320	25461	Leucanthemum vulgare	z	18	5018	0	3	0	30	0	900	57.56666667	25.46464646	56.00505051	25.3	57.80505051	0.237757576	25461
321	25494	Leucanthemum vulgare	z	19	5019	1	1	0	5	0	25	56.02	25.3	54.774	25.131	56.284	0.26802	25494
322	25495	Leucanthemum vulgare	z	19	5019	1	1	0	10	0	100	55.453	25.3	54.192	25.1	55.591	0.11816	25495
323	25496	Leucanthemum vulgare	z	19	5019	1	1	0	15	0	225	54.91818182	25.3010101	53.67070707	25.1010101	54.91313131	0.010787879	25496
324	25497	Leucanthemum vulgare	z	19	5019	1	1	0	20	0	400	54.48282828	25.3	53.28585859	25.1	54.44545455	-0.028171717	25497
325	25498	Leucanthemum vulgare	z	19	5019	1	1	0	25	0	625	54.03030303	25.3010101	52.87676768	25.10606061	53.96363636	-0.079252525	25498
326	25499	Leucanthemum vulgare	z	19	5019	1	1	0	30	0	900	53.45252525	25.3	52.3040404	25.1010101	53.23636364	-0.207232323	25499
327	25532	Leucanthemum vulgare	z	18	5018	1	3	0	5	0	25	49.98686869	25.1	49.76666667	24.95555556	50.13030303	0.133080808	25532
328	25533	Leucanthemum vulgare	z	18	5018	1	3	0	10	0	100	49.81111111	25.1	49.55252525	24.92020202	49.85252525	0.044505051	25533
329	25534	Leucanthemum vulgare	z	18	5018	1	3	0	15	0	225	49.3979798	25.1	49.08585859	24.93838384	49.28585859	-0.117050505	25534
330	25535	Leucanthemum vulgare	z	18	5018	1	3	0	20	0	400	49.03838384	25.1	48.65353535	24.93535354	48.76262626	-0.289727273	25535
331	25536	Leucanthemum vulgare	z	18	5018	1	3	0	25	0	625	48.55	25.1	48.228	24.91	48.238	-0.32556	25536
332	25537	Leucanthemum vulgare	z	18	5018	1	3	0	30	0	900	48.252	25.099	47.965	24.9	47.884	-0.35186	25537
333	25570	Leucanthemum vulgare	z	19	5019	2	1	0	5	0	25	50.305	24.976	50.144	24.794	50.584	0.27929	25570
334	25571	Leucanthemum vulgare	z	19	5019	2	1	0	10	0	100	50.402	24.921	50.207	24.767	50.699	0.25976	25571
335	25572	Leucanthemum vulgare	z	19	5019	2	1	0	15	0	225	50.464	24.943	50.224	24.751	50.724	0.21876	25572
336	25573	Leucanthemum vulgare	z	19	5019	2	1	0	20	0	400	50.597	24.9	50.341	24.752	50.841	0.23043	25573
337	25574	Leucanthemum vulgare	z	19	5019	2	1	0	25	0	625	50.659	24.9	50.373	24.752	50.873	0.20779	25574
338	25575	Leucanthemum vulgare	z	19	5019	2	1	0	30	0	900	50.716	24.916	50.448	24.75	50.948	0.24304	25575
339	25608	Leucanthemum vulgare	z	18	5018	2	3	0	5	0	25	53.10909091	24.86767677	52.62828283	24.7	53.62828283	0.53569697	25608
340	25609	Leucanthemum vulgare	z	18	5018	2	3	0	10	0	100	53.249	24.886	52.751	24.7	53.794	0.5468	25609
341	25610	Leucanthemum vulgare	z	18	5018	2	3	0	15	0	225	53.351	24.897	52.844	24.7	53.944	0.55956	25610
342	25611	Leucanthemum vulgare	z	18	5018	2	3	0	20	0	400	53.519	24.884	52.994	24.7	54.094	0.57662	25611
343	25612	Leucanthemum vulgare	z	18	5018	2	3	0	25	0	625	53.758	24.886	53.176	24.7	54.279	0.56148	25612
344	25613	Leucanthemum vulgare	z	18	5018	2	3	0	30	0	900	54.061	24.898	53.404	24.7	54.604	0.53921	25613
345	25646	Leucanthemum vulgare	z	19	5019	3	1	0	5	0	25	53.928	24.823	53.447	24.683	54.637	0.72537	25646
346	25647	Leucanthemum vulgare	z	19	5019	3	1	0	10	0	100	53.707	24.801	53.128	24.616	54.23	0.55344	25647
347	25648	Leucanthemum vulgare	z	19	5019	3	1	0	15	0	225	53.56	24.801	53.015	24.603	54.115	0.56145	25648
348	25649	Leucanthemum vulgare	z	19	5019	3	1	0	20	0	400	53.404	24.8	52.861	24.605	53.961	0.52763	25649
349	25650	Leucanthemum vulgare	z	19	5019	3	1	0	25	0	625	53.4	24.8	52.783	24.6	53.866	0.43509	25650
350	25651	Leucanthemum vulgare	z	19	5019	3	1	0	30	0	900	53.32828283	24.8	52.74040404	24.6020202	53.78080808	0.454414141	25651
351	25684	Leucanthemum vulgare	z	18	5018	3	3	0	5	0	25	51.518	24.685	51.376	24.5	52.095	0.58437	25684
352	25685	Leucanthemum vulgare	z	18	5018	3	3	0	10	0	100	51.593	24.695	51.407	24.5	52.115	0.54761	25685
353	25686	Leucanthemum vulgare	z	18	5018	3	3	0	15	0	225	51.645	24.69	51.439	24.493	52.178	0.53497	25686
354	25687	Leucanthemum vulgare	z	18	5018	3	3	0	20	0	400	51.774	24.672	51.557	24.481	52.355	0.55111	25687
355	25688	Leucanthemum vulgare	z	18	5018	3	3	0	25	0	625	51.872	24.671	51.613	24.498	52.413	0.52199	25688
356	25689	Leucanthemum vulgare	z	18	5018	3	3	0	30	0	900	51.95959596	24.65757576	51.7	24.4969697	52.5	0.54140404	25689
357	25741	Leucanthemum vulgare	z	22	5022	0	2	0	5	0	25	44.80505051	24.8	44.95757576	24.7	45.05757576	0.21479798	25741
358	25742	Leucanthemum vulgare	z	22	5022	0	2	0	10	0	100	44.74646465	24.81414141	44.82929293	24.6989899	44.92929293	0.148949495	25742
359	25743	Leucanthemum vulgare	z	22	5022	0	2	0	15	0	225	44.737	24.801	44.79	24.7	44.89	0.1203	25743
360	25744	Leucanthemum vulgare	z	22	5022	0	2	0	20	0	400	44.574	24.815	44.61	24.7	44.71	0.1087	25744
361	25745	Leucanthemum vulgare	z	22	5022	0	2	0	25	0	625	44.436	24.806	44.454	24.7	44.554	0.09538	25745
362	25746	Leucanthemum vulgare	z	22	5022	0	2	0	30	0	900	44.376	24.802	44.355	24.7	44.455	0.05935	25746
363	25798	Leucanthemum vulgare	z	22	5022	1	2	0	5	0	25	46.986	24.972	47.082	24.8	47.082	0.09354	25798
364	25799	Leucanthemum vulgare	z	22	5022	1	2	0	10	0	100	47.012	24.966	47.106	24.8	47.106	0.09082	25799
365	25800	Leucanthemum vulgare	z	22	5022	1	2	0	15	0	225	46.993	24.987	47.1	24.8	47.1	0.104	25800
366	25801	Leucanthemum vulgare	z	22	5022	1	2	0	20	0	400	46.972	24.991	47.072	24.8	47.072	0.09784	25801
367	25802	Leucanthemum vulgare	z	22	5022	1	2	0	25	0	625	46.951	24.987	47.013	24.8	47.013	0.06161	25802
368	25803	Leucanthemum vulgare	z	22	5022	1	2	0	30	0	900	46.906	24.981	46.99	24.8	46.99	0.0843	25803
369	25855	Leucanthemum vulgare	z	22	5022	2	2	0	5	0	25	45.5	24.897	45.552	24.709	45.552	0.09544	25855
370	25856	Leucanthemum vulgare	z	22	5022	2	2	0	10	0	100	45.492	24.892	45.579	24.7	45.579	0.12963	25856
371	25857	Leucanthemum vulgare	z	22	5022	2	2	0	15	0	225	45.452	24.856	45.494	24.7	45.494	0.08718	25857
372	25858	Leucanthemum vulgare	z	22	5022	2	2	0	20	0	400	45.433	24.848	45.51	24.7	45.51	0.1217	25858
373	25859	Leucanthemum vulgare	z	22	5022	2	2	0	25	0	625	45.438	24.846	45.501	24.7	45.501	0.10797	25859
374	25860	Leucanthemum vulgare	z	22	5022	2	2	0	30	0	900	45.418	24.842	45.52	24.7	45.52	0.1464	25860
375	25912	Leucanthemum vulgare	z	22	5022	3	2	0	5	0	25	47.4	24.7	47.506	24.525	47.506	0.09082	25912
376	25913	Leucanthemum vulgare	z	22	5022	3	2	0	10	0	100	47.47	24.699	47.54	24.502	47.54	0.0538	25913
377	25914	Leucanthemum vulgare	z	22	5022	3	2	0	15	0	225	47.491	24.696	47.561	24.5	47.561	0.05317	25914
378	25915	Leucanthemum vulgare	z	22	5022	3	2	0	20	0	400	47.501	24.691	47.587	24.5	47.587	0.06839	25915
379	25916	Leucanthemum vulgare	z	22	5022	3	2	0	25	0	625	47.48888889	24.68888889	47.53030303	24.5	47.53030303	0.025505051	25916
380	25917	Leucanthemum vulgare	z	22	5022	3	2	0	30	0	900	47.47474747	24.7	47.48989899	24.5	47.48989899	0.000454545	25917
