# Supplementary material for: Floral Humidity in Flowering Plants: A Preliminary Survey
Source: Front Plant Sci. 2020 Mar 6;11:249. doi: 10.3389/fpls.2020.00249 (PMC7068853; doi:10.3389/fpls.2020.00249)
Supplement: SUPPLEMENTARY FILE 2 — A zipped file containing floral humidity data collected by the robot arm transects as described in the main text. A word document within the zipped files explains the data formatting in detail. Datafiles themselves are in CSV format. [file Data_Sheet_2.zip › Floral humidity data/Flowers/Leucanthemum vulgare Raw.csv]

	X.	Individual	Species	totIndividual	date	sample..	Sample.order	x.or.z.transect	xoffset	zoffset	Background.Humidity	Background.Temperature	Focal.Humidity	Focal.Temperature	Corrected.Focal.humidity	Change.in.RH.	block	BE	Tag	N
1	92750	14	Leucanthemum vulgare	5014	2018-07-27-12-48-43	0	1	x	-30	0	53.1	25.9	52.5	25.8	53.3	0.183	25101	First10	Here	1
2	92751	14	Leucanthemum vulgare	5014	2018-07-27-12-48-45	0	1	x	-30	0	53.1	25.9	52.5	25.9	53.3	0.183	25101	First10	Here	2
3	92752	14	Leucanthemum vulgare	5014	2018-07-27-12-48-47	0	1	x	-30	0	53.1	25.9	52.5	25.9	53.3	0.183	25101	First10	Here	3
4	92753	14	Leucanthemum vulgare	5014	2018-07-27-12-48-49	0	1	x	-30	0	53.1	25.9	52.5	25.8	53.3	0.183	25101	First10	Here	4
5	92754	14	Leucanthemum vulgare	5014	2018-07-27-12-48-51	0	1	x	-30	0	53.1	25.9	52.5	25.8	53.3	0.183	25101	First10	Here	5
6	92755	14	Leucanthemum vulgare	5014	2018-07-27-12-48-53	0	1	x	-30	0	53.1	25.9	52.5	25.9	53.3	0.183	25101	First10	Here	6
7	92756	14	Leucanthemum vulgare	5014	2018-07-27-12-48-55	0	1	x	-30	0	53.1	25.9	52.4	25.8	53.2	0.073	25101	First10	Here	7
8	92757	14	Leucanthemum vulgare	5014	2018-07-27-12-48-57	0	1	x	-30	0	53.1	25.9	52.5	25.9	53.3	0.183	25101	First10	Here	8
9	92758	14	Leucanthemum vulgare	5014	2018-07-27-12-48-59	0	1	x	-30	0	53.1	25.9	52.5	25.8	53.3	0.183	25101	First10	Here	9
10	92759	14	Leucanthemum vulgare	5014	2018-07-27-12-49-03	0	1	x	-30	0	53.1	25.9	52.4	25.8	53.2	0.073	25101	First10	Here	10
11	92760	14	Leucanthemum vulgare	5014	2018-07-27-12-49-05	0	1	x	-30	0	53.1	25.9	52.5	25.9	53.3	0.183	25101			11
12	92761	14	Leucanthemum vulgare	5014	2018-07-27-12-49-07	0	1	x	-30	0	53.1	25.9	52.4	25.8	53.2	0.073	25101			12
13	92762	14	Leucanthemum vulgare	5014	2018-07-27-12-49-09	0	1	x	-30	0	53.1	25.9	52.4	25.9	53.2	0.073	25101			13
14	92763	14	Leucanthemum vulgare	5014	2018-07-27-12-49-11	0	1	x	-30	0	53.1	25.9	52.4	25.9	53.2	0.073	25101			14
15	92764	14	Leucanthemum vulgare	5014	2018-07-27-12-49-13	0	1	x	-30	0	53.1	25.9	52.3	25.8	53.1	-0.038	25101			15
16	92765	14	Leucanthemum vulgare	5014	2018-07-27-12-49-15	0	1	x	-30	0	53.1	25.9	52.3	25.8	53.1	-0.038	25101			16
17	92766	14	Leucanthemum vulgare	5014	2018-07-27-12-49-17	0	1	x	-30	0	53.1	25.9	52.3	25.8	53.1	-0.038	25101			17
18	92767	14	Leucanthemum vulgare	5014	2018-07-27-12-49-19	0	1	x	-30	0	53.1	25.9	52.3	25.8	53.1	-0.038	25101			18
19	92768	14	Leucanthemum vulgare	5014	2018-07-27-12-49-21	0	1	x	-30	0	53.1	25.9	52.4	25.9	53.2	0.073	25101			19
20	92769	14	Leucanthemum vulgare	5014	2018-07-27-12-49-23	0	1	x	-30	0	53.1	25.9	52.3	25.8	53.1	-0.038	25101			20
21	92770	14	Leucanthemum vulgare	5014	2018-07-27-12-49-25	0	1	x	-30	0	53.1	25.9	52.3	25.8	53.1	-0.038	25101			21
22	92771	14	Leucanthemum vulgare	5014	2018-07-27-12-49-27	0	1	x	-30	0	53.1	25.9	52.3	25.8	53.1	-0.038	25101			22
23	92772	14	Leucanthemum vulgare	5014	2018-07-27-12-49-29	0	1	x	-30	0	53.1	25.9	52.3	25.9	53.1	-0.038	25101			23
24	92773	14	Leucanthemum vulgare	5014	2018-07-27-12-49-31	0	1	x	-30	0	53.1	25.9	52.3	25.8	53.1	-0.038	25101			24
25	92774	14	Leucanthemum vulgare	5014	2018-07-27-12-49-33	0	1	x	-30	0	53.1	25.9	52.3	25.9	53.1	-0.038	25101			25
26	92775	14	Leucanthemum vulgare	5014	2018-07-27-12-49-35	0	1	x	-30	0	53.1	25.9	52.4	25.9	53.2	0.073	25101			26
27	92776	14	Leucanthemum vulgare	5014	2018-07-27-12-49-37	0	1	x	-30	0	53.1	25.9	52.3	25.8	53.1	-0.038	25101			27
28	92777	14	Leucanthemum vulgare	5014	2018-07-27-12-49-39	0	1	x	-30	0	53.1	25.9	52.3	25.8	53.1	-0.038	25101			28
29	92778	14	Leucanthemum vulgare	5014	2018-07-27-12-49-41	0	1	x	-30	0	53.1	25.9	52.3	25.8	53.1	-0.038	25101			29
30	92779	14	Leucanthemum vulgare	5014	2018-07-27-12-49-43	0	1	x	-30	0	53.1	25.9	52.3	25.8	53.1	-0.038	25101			30
31	92780	14	Leucanthemum vulgare	5014	2018-07-27-12-49-45	0	1	x	-30	0	53.1	25.9	52.3	25.8	53.1	-0.038	25101			31
32	92781	14	Leucanthemum vulgare	5014	2018-07-27-12-49-47	0	1	x	-30	0	53.1	25.9	52.3	25.8	53.1	-0.038	25101			32
33	92782	14	Leucanthemum vulgare	5014	2018-07-27-12-49-49	0	1	x	-30	0	53.1	25.9	52.3	25.8	53.1	-0.038	25101			33
34	92783	14	Leucanthemum vulgare	5014	2018-07-27-12-49-51	0	1	x	-30	0	53.1	25.9	52.3	25.8	53.1	-0.038	25101			34
35	92784	14	Leucanthemum vulgare	5014	2018-07-27-12-49-53	0	1	x	-30	0	53.1	25.9	52.3	25.8	53.1	-0.038	25101			35
36	92785	14	Leucanthemum vulgare	5014	2018-07-27-12-49-55	0	1	x	-30	0	53.1	25.9	52.3	25.8	53.1	-0.038	25101			36
37	92786	14	Leucanthemum vulgare	5014	2018-07-27-12-49-57	0	1	x	-30	0	53.1	25.9	52.3	25.8	53.1	-0.038	25101			37
38	92787	14	Leucanthemum vulgare	5014	2018-07-27-12-49-59	0	1	x	-30	0	53	25.9	52.3	25.8	53.1	0.062	25101			38
39	92788	14	Leucanthemum vulgare	5014	2018-07-27-12-50-01	0	1	x	-30	0	53	25.9	52.3	25.8	53.1	0.062	25101			39
40	92789	14	Leucanthemum vulgare	5014	2018-07-27-12-50-03	0	1	x	-30	0	53	25.9	52.4	25.8	53.2	0.173	25101			40
41	92790	14	Leucanthemum vulgare	5014	2018-07-27-12-50-05	0	1	x	-30	0	53.1	25.9	52.4	25.8	53.2	0.073	25101			41
42	92791	14	Leucanthemum vulgare	5014	2018-07-27-12-50-07	0	1	x	-30	0	53.1	25.9	52.4	25.8	53.2	0.073	25101			42
43	92792	14	Leucanthemum vulgare	5014	2018-07-27-12-50-09	0	1	x	-30	0	53.1	25.9	52.5	25.8	53.3	0.183	25101			43
44	92793	14	Leucanthemum vulgare	5014	2018-07-27-12-50-11	0	1	x	-30	0	53.1	25.9	52.5	25.9	53.3	0.183	25101			44
45	92794	14	Leucanthemum vulgare	5014	2018-07-27-12-50-13	0	1	x	-30	0	53	25.9	52.5	25.8	53.3	0.283	25101			45
46	92795	14	Leucanthemum vulgare	5014	2018-07-27-12-50-15	0	1	x	-30	0	53.1	25.9	52.5	25.8	53.3	0.183	25101			46
47	92796	14	Leucanthemum vulgare	5014	2018-07-27-12-50-17	0	1	x	-30	0	53	25.9	52.5	25.8	53.3	0.283	25101			47
48	92797	14	Leucanthemum vulgare	5014	2018-07-27-12-50-19	0	1	x	-30	0	53	25.9	52.6	25.8	53.4	0.394	25101			48
49	92798	14	Leucanthemum vulgare	5014	2018-07-27-12-50-21	0	1	x	-30	0	53.1	25.9	52.6	25.8	53.4	0.294	25101			49
50	92799	14	Leucanthemum vulgare	5014	2018-07-27-12-50-23	0	1	x	-30	0	53.1	25.9	52.6	25.8	53.4	0.294	25101			50
51	92800	14	Leucanthemum vulgare	5014	2018-07-27-12-50-25	0	1	x	-30	0	53.1	25.9	52.6	25.8	53.4	0.294	25101			51
52	92801	14	Leucanthemum vulgare	5014	2018-07-27-12-50-27	0	1	x	-30	0	53.1	25.9	52.6	25.8	53.4	0.294	25101			52
53	92802	14	Leucanthemum vulgare	5014	2018-07-27-12-50-29	0	1	x	-30	0	53.1	25.9	52.6	25.8	53.4	0.294	25101			53
54	92803	14	Leucanthemum vulgare	5014	2018-07-27-12-50-31	0	1	x	-30	0	53.1	25.9	52.6	25.8	53.4	0.294	25101			54
55	92804	14	Leucanthemum vulgare	5014	2018-07-27-12-50-33	0	1	x	-30	0	53.1	25.9	52.6	25.8	53.4	0.294	25101			55
56	92805	14	Leucanthemum vulgare	5014	2018-07-27-12-50-35	0	1	x	-30	0	53.1	25.9	52.6	25.8	53.4	0.294	25101			56
57	92806	14	Leucanthemum vulgare	5014	2018-07-27-12-50-37	0	1	x	-30	0	53	25.9	52.5	25.8	53.3	0.283	25101			57
58	92807	14	Leucanthemum vulgare	5014	2018-07-27-12-50-39	0	1	x	-30	0	53.1	25.9	52.5	25.8	53.3	0.183	25101			58
59	92808	14	Leucanthemum vulgare	5014	2018-07-27-12-50-41	0	1	x	-30	0	53.1	25.9	52.6	25.9	53.4	0.294	25101			59
60	92809	14	Leucanthemum vulgare	5014	2018-07-27-12-50-43	0	1	x	-30	0	53.1	25.9	52.5	25.8	53.3	0.183	25101			60
61	92810	14	Leucanthemum vulgare	5014	2018-07-27-12-50-45	0	1	x	-30	0	53.1	25.9	52.5	25.8	53.3	0.183	25101			61
62	92811	14	Leucanthemum vulgare	5014	2018-07-27-12-50-47	0	1	x	-30	0	53.1	25.9	52.5	25.8	53.3	0.183	25101			62
63	92812	14	Leucanthemum vulgare	5014	2018-07-27-12-50-49	0	1	x	-30	0	53.1	25.9	52.5	25.8	53.3	0.183	25101			63
64	92813	14	Leucanthemum vulgare	5014	2018-07-27-12-50-51	0	1	x	-30	0	53.1	25.9	52.5	25.8	53.3	0.183	25101			64
65	92814	14	Leucanthemum vulgare	5014	2018-07-27-12-50-53	0	1	x	-30	0	53.1	25.9	52.6	25.8	53.4	0.294	25101			65
66	92815	14	Leucanthemum vulgare	5014	2018-07-27-12-50-55	0	1	x	-30	0	53.1	25.9	52.5	25.8	53.3	0.183	25101			66
67	92816	14	Leucanthemum vulgare	5014	2018-07-27-12-50-58	0	1	x	-30	0	53	25.9	52.6	25.9	53.4	0.394	25101			67
68	92817	14	Leucanthemum vulgare	5014	2018-07-27-12-51-00	0	1	x	-30	0	53	25.9	52.6	25.8	53.4	0.394	25101			68
69	92818	14	Leucanthemum vulgare	5014	2018-07-27-12-51-02	0	1	x	-30	0	53	25.9	52.5	25.8	53.3	0.283	25101			69
70	92819	14	Leucanthemum vulgare	5014	2018-07-27-12-51-04	0	1	x	-30	0	53.1	25.9	52.5	25.8	53.3	0.183	25101			70
71	92820	14	Leucanthemum vulgare	5014	2018-07-27-12-51-06	0	1	x	-30	0	53.1	25.9	52.5	25.8	53.3	0.183	25101			71
72	92821	14	Leucanthemum vulgare	5014	2018-07-27-12-51-08	0	1	x	-30	0	53.1	25.9	52.5	25.8	53.3	0.183	25101			72
73	92822	14	Leucanthemum vulgare	5014	2018-07-27-12-51-10	0	1	x	-30	0	53.1	25.9	52.5	25.8	53.3	0.183	25101			73
74	92823	14	Leucanthemum vulgare	5014	2018-07-27-12-51-12	0	1	x	-30	0	53.1	25.9	52.5	25.8	53.3	0.183	25101			74
75	92824	14	Leucanthemum vulgare	5014	2018-07-27-12-51-14	0	1	x	-30	0	53.1	25.9	52.5	25.8	53.3	0.183	25101			75
76	92825	14	Leucanthemum vulgare	5014	2018-07-27-12-51-16	0	1	x	-30	0	53.1	25.9	52.5	25.8	53.3	0.183	25101			76
77	92826	14	Leucanthemum vulgare	5014	2018-07-27-12-51-18	0	1	x	-30	0	53.1	25.9	52.5	25.8	53.3	0.183	25101			77
78	92827	14	Leucanthemum vulgare	5014	2018-07-27-12-51-20	0	1	x	-30	0	53.1	25.9	52.4	25.8	53.2	0.073	25101			78
79	92828	14	Leucanthemum vulgare	5014	2018-07-27-12-51-22	0	1	x	-30	0	53.1	25.9	52.4	25.8	53.2	0.073	25101			79
80	92829	14	Leucanthemum vulgare	5014	2018-07-27-12-51-24	0	1	x	-30	0	53.1	25.9	52.4	25.8	53.2	0.073	25101			80
81	92830	14	Leucanthemum vulgare	5014	2018-07-27-12-51-26	0	1	x	-30	0	53.1	25.9	52.4	25.8	53.2	0.073	25101			81
82	92831	14	Leucanthemum vulgare	5014	2018-07-27-12-51-28	0	1	x	-30	0	53.1	25.9	52.4	25.8	53.2	0.073	25101			82
83	92832	14	Leucanthemum vulgare	5014	2018-07-27-12-51-30	0	1	x	-30	0	53.1	25.9	52.4	25.8	53.2	0.073	25101			83
84	92833	14	Leucanthemum vulgare	5014	2018-07-27-12-51-32	0	1	x	-30	0	53.1	25.9	52.4	25.8	53.2	0.073	25101			84
85	92834	14	Leucanthemum vulgare	5014	2018-07-27-12-51-34	0	1	x	-30	0	53.1	25.9	52.4	25.8	53.2	0.073	25101			85
86	92835	14	Leucanthemum vulgare	5014	2018-07-27-12-51-36	0	1	x	-30	0	53.1	25.9	52.3	25.8	53.1	-0.038	25101			86
87	92836	14	Leucanthemum vulgare	5014	2018-07-27-12-51-38	0	1	x	-30	0	53	25.9	52.3	25.8	53.1	0.062	25101			87
88	92837	14	Leucanthemum vulgare	5014	2018-07-27-12-51-40	0	1	x	-30	0	53.1	25.9	52.3	25.8	53.1	-0.038	25101			88
89	92838	14	Leucanthemum vulgare	5014	2018-07-27-12-51-42	0	1	x	-30	0	53	25.9	52.3	25.8	53.1	0.062	25101			89
90	92839	14	Leucanthemum vulgare	5014	2018-07-27-12-51-44	0	1	x	-30	0	53.1	25.9	52.3	25.8	53.1	-0.038	25101			90
91	92840	14	Leucanthemum vulgare	5014	2018-07-27-12-51-46	0	1	x	-30	0	53.1	25.9	52.3	25.8	53.1	-0.038	25101	Last10	Here	91
92	92841	14	Leucanthemum vulgare	5014	2018-07-27-12-51-48	0	1	x	-30	0	53	25.9	52.3	25.8	53.1	0.062	25101	Last10	Here	92
93	92842	14	Leucanthemum vulgare	5014	2018-07-27-12-51-50	0	1	x	-30	0	53	25.9	52.3	25.8	53.1	0.062	25101	Last10	Here	93
94	92843	14	Leucanthemum vulgare	5014	2018-07-27-12-51-52	0	1	x	-30	0	53.1	25.9	52.4	25.8	53.2	0.073	25101	Last10	Here	94
95	92844	14	Leucanthemum vulgare	5014	2018-07-27-12-51-54	0	1	x	-30	0	53.1	25.9	52.4	25.8	53.2	0.073	25101	Last10	Here	95
96	92845	14	Leucanthemum vulgare	5014	2018-07-27-12-51-56	0	1	x	-30	0	53	25.9	52.3	25.8	53.1	0.062	25101	Last10	Here	96
97	92846	14	Leucanthemum vulgare	5014	2018-07-27-12-51-58	0	1	x	-30	0	53	25.9	52.3	25.8	53.1	0.062	25101	Last10	Here	97
98	92847	14	Leucanthemum vulgare	5014	2018-07-27-12-52-00	0	1	x	-30	0	53	25.9	52.3	25.8	53.1	0.062	25101	Last10	Here	98
99	92848	14	Leucanthemum vulgare	5014	2018-07-27-12-52-02	0	1	x	-30	0	53	25.9	52.3	25.8	53.1	0.062	25101	Last10	Here	99
100	92849	14	Leucanthemum vulgare	5014	2018-07-27-12-52-34	0	1	x	-25	0	53.1	25.9	52.4	25.8	53.2	0.073	25102	First10	Here	1
101	92850	14	Leucanthemum vulgare	5014	2018-07-27-12-52-36	0	1	x	-25	0	53	25.9	52.5	25.8	53.3	0.283	25102	First10	Here	2
102	92851	14	Leucanthemum vulgare	5014	2018-07-27-12-52-38	0	1	x	-25	0	53	25.9	52.5	25.8	53.3	0.283	25102	First10	Here	3
103	92852	14	Leucanthemum vulgare	5014	2018-07-27-12-52-40	0	1	x	-25	0	53	25.9	52.4	25.8	53.2	0.173	25102	First10	Here	4
104	92853	14	Leucanthemum vulgare	5014	2018-07-27-12-52-42	0	1	x	-25	0	53	25.9	52.5	25.8	53.3	0.283	25102	First10	Here	5
105	92854	14	Leucanthemum vulgare	5014	2018-07-27-12-52-46	0	1	x	-25	0	53	25.9	52.5	25.8	53.3	0.283	25102	First10	Here	6
106	92855	14	Leucanthemum vulgare	5014	2018-07-27-12-52-48	0	1	x	-25	0	53	25.9	52.6	25.8	53.4	0.394	25102	First10	Here	7
107	92856	14	Leucanthemum vulgare	5014	2018-07-27-12-52-50	0	1	x	-25	0	53	25.9	52.6	25.8	53.4	0.394	25102	First10	Here	8
108	92857	14	Leucanthemum vulgare	5014	2018-07-27-12-52-52	0	1	x	-25	0	53	25.9	52.6	25.8	53.4	0.394	25102	First10	Here	9
109	92858	14	Leucanthemum vulgare	5014	2018-07-27-12-52-54	0	1	x	-25	0	53	25.9	52.7	25.8	53.5	0.504	25102	First10	Here	10
110	92859	14	Leucanthemum vulgare	5014	2018-07-27-12-52-56	0	1	x	-25	0	53	25.9	52.7	25.8	53.5	0.504	25102			11
111	92860	14	Leucanthemum vulgare	5014	2018-07-27-12-52-58	0	1	x	-25	0	53	25.9	52.8	25.8	53.6	0.615	25102			12
112	92861	14	Leucanthemum vulgare	5014	2018-07-27-12-53-00	0	1	x	-25	0	53	25.9	52.8	25.8	53.6	0.615	25102			13
113	92862	14	Leucanthemum vulgare	5014	2018-07-27-12-53-02	0	1	x	-25	0	53	25.9	52.8	25.8	53.6	0.615	25102			14
114	92863	14	Leucanthemum vulgare	5014	2018-07-27-12-53-04	0	1	x	-25	0	53	25.9	52.8	25.8	53.6	0.615	25102			15
115	92864	14	Leucanthemum vulgare	5014	2018-07-27-12-53-06	0	1	x	-25	0	53	25.9	52.8	25.8	53.6	0.615	25102			16
116	92865	14	Leucanthemum vulgare	5014	2018-07-27-12-53-08	0	1	x	-25	0	53	25.9	52.7	25.8	53.5	0.504	25102			17
117	92866	14	Leucanthemum vulgare	5014	2018-07-27-12-53-10	0	1	x	-25	0	53	25.9	52.7	25.8	53.5	0.504	25102			18
118	92867	14	Leucanthemum vulgare	5014	2018-07-27-12-53-12	0	1	x	-25	0	53	25.9	52.7	25.8	53.5	0.504	25102			19
119	92868	14	Leucanthemum vulgare	5014	2018-07-27-12-53-14	0	1	x	-25	0	53	25.9	52.7	25.8	53.5	0.504	25102			20
120	92869	14	Leucanthemum vulgare	5014	2018-07-27-12-53-16	0	1	x	-25	0	53	25.9	52.6	25.8	53.4	0.394	25102			21
121	92870	14	Leucanthemum vulgare	5014	2018-07-27-12-53-18	0	1	x	-25	0	53	25.9	52.6	25.8	53.4	0.394	25102			22
122	92871	14	Leucanthemum vulgare	5014	2018-07-27-12-53-20	0	1	x	-25	0	53	25.9	52.7	25.8	53.5	0.504	25102			23
123	92872	14	Leucanthemum vulgare	5014	2018-07-27-12-53-22	0	1	x	-25	0	53	25.9	52.7	25.8	53.5	0.504	25102			24
124	92873	14	Leucanthemum vulgare	5014	2018-07-27-12-53-24	0	1	x	-25	0	53	25.9	52.7	25.8	53.5	0.504	25102			25
125	92874	14	Leucanthemum vulgare	5014	2018-07-27-12-53-26	0	1	x	-25	0	53	25.9	52.7	25.8	53.5	0.504	25102			26
126	92875	14	Leucanthemum vulgare	5014	2018-07-27-12-53-28	0	1	x	-25	0	53	25.9	52.6	25.8	53.4	0.394	25102			27
127	92876	14	Leucanthemum vulgare	5014	2018-07-27-12-53-30	0	1	x	-25	0	53	25.9	52.6	25.8	53.4	0.394	25102			28
128	92877	14	Leucanthemum vulgare	5014	2018-07-27-12-53-32	0	1	x	-25	0	53	25.9	52.6	25.8	53.4	0.394	25102			29
129	92878	14	Leucanthemum vulgare	5014	2018-07-27-12-53-34	0	1	x	-25	0	53	25.9	52.7	25.8	53.5	0.504	25102			30
130	92879	14	Leucanthemum vulgare	5014	2018-07-27-12-53-36	0	1	x	-25	0	53	25.9	52.7	25.8	53.5	0.504	25102			31
131	92880	14	Leucanthemum vulgare	5014	2018-07-27-12-53-38	0	1	x	-25	0	53	25.9	52.7	25.8	53.5	0.504	25102			32
132	92881	14	Leucanthemum vulgare	5014	2018-07-27-12-53-40	0	1	x	-25	0	53	25.9	52.7	25.8	53.5	0.504	25102			33
133	92882	14	Leucanthemum vulgare	5014	2018-07-27-12-53-42	0	1	x	-25	0	53	25.9	52.7	25.8	53.5	0.504	25102			34
134	92883	14	Leucanthemum vulgare	5014	2018-07-27-12-53-44	0	1	x	-25	0	53	25.9	52.7	25.8	53.5	0.504	25102			35
135	92884	14	Leucanthemum vulgare	5014	2018-07-27-12-53-46	0	1	x	-25	0	53	25.9	52.7	25.8	53.5	0.504	25102			36
136	92885	14	Leucanthemum vulgare	5014	2018-07-27-12-53-48	0	1	x	-25	0	53	25.9	52.7	25.8	53.5	0.504	25102			37
137	92886	14	Leucanthemum vulgare	5014	2018-07-27-12-53-50	0	1	x	-25	0	53	25.9	52.7	25.8	53.5	0.504	25102			38
138	92887	14	Leucanthemum vulgare	5014	2018-07-27-12-53-52	0	1	x	-25	0	53	25.9	52.7	25.8	53.5	0.504	25102			39
139	92888	14	Leucanthemum vulgare	5014	2018-07-27-12-53-54	0	1	x	-25	0	53	25.9	52.6	25.8	53.4	0.394	25102			40
140	92889	14	Leucanthemum vulgare	5014	2018-07-27-12-53-56	0	1	x	-25	0	53	25.9	52.6	25.8	53.4	0.394	25102			41
141	92890	14	Leucanthemum vulgare	5014	2018-07-27-12-53-58	0	1	x	-25	0	53	25.9	52.6	25.8	53.4	0.394	25102			42
142	92891	14	Leucanthemum vulgare	5014	2018-07-27-12-54-00	0	1	x	-25	0	53	25.9	52.6	25.8	53.4	0.394	25102			43
143	92892	14	Leucanthemum vulgare	5014	2018-07-27-12-54-02	0	1	x	-25	0	53	25.9	52.5	25.8	53.3	0.283	25102			44
144	92893	14	Leucanthemum vulgare	5014	2018-07-27-12-54-04	0	1	x	-25	0	53	25.9	52.5	25.8	53.3	0.283	25102			45
145	92894	14	Leucanthemum vulgare	5014	2018-07-27-12-54-06	0	1	x	-25	0	53	25.9	52.5	25.8	53.3	0.283	25102			46
146	92895	14	Leucanthemum vulgare	5014	2018-07-27-12-54-08	0	1	x	-25	0	53	25.9	52.5	25.8	53.3	0.283	25102			47
147	92896	14	Leucanthemum vulgare	5014	2018-07-27-12-54-10	0	1	x	-25	0	53	25.9	52.5	25.8	53.3	0.283	25102			48
148	92897	14	Leucanthemum vulgare	5014	2018-07-27-12-54-12	0	1	x	-25	0	53	25.9	52.5	25.8	53.3	0.283	25102			49
149	92898	14	Leucanthemum vulgare	5014	2018-07-27-12-54-14	0	1	x	-25	0	53	25.9	52.4	25.8	53.2	0.173	25102			50
150	92899	14	Leucanthemum vulgare	5014	2018-07-27-12-54-16	0	1	x	-25	0	53	25.9	52.4	25.8	53.2	0.173	25102			51
151	92900	14	Leucanthemum vulgare	5014	2018-07-27-12-54-18	0	1	x	-25	0	53	25.9	52.4	25.8	53.2	0.173	25102			52
152	92901	14	Leucanthemum vulgare	5014	2018-07-27-12-54-20	0	1	x	-25	0	53	25.9	52.4	25.8	53.2	0.173	25102			53
153	92902	14	Leucanthemum vulgare	5014	2018-07-27-12-54-22	0	1	x	-25	0	53	25.9	52.4	25.8	53.2	0.173	25102			54
154	92903	14	Leucanthemum vulgare	5014	2018-07-27-12-54-24	0	1	x	-25	0	53	25.9	52.4	25.8	53.2	0.173	25102			55
155	92904	14	Leucanthemum vulgare	5014	2018-07-27-12-54-26	0	1	x	-25	0	53	25.9	52.4	25.8	53.2	0.173	25102			56
156	92905	14	Leucanthemum vulgare	5014	2018-07-27-12-54-28	0	1	x	-25	0	53	25.9	52.4	25.8	53.2	0.173	25102			57
157	92906	14	Leucanthemum vulgare	5014	2018-07-27-12-54-30	0	1	x	-25	0	53	25.9	52.3	25.8	53.1	0.062	25102			58
158	92907	14	Leucanthemum vulgare	5014	2018-07-27-12-54-32	0	1	x	-25	0	53	25.9	52.4	25.8	53.2	0.173	25102			59
159	92908	14	Leucanthemum vulgare	5014	2018-07-27-12-54-36	0	1	x	-25	0	53	25.9	52.4	25.8	53.2	0.173	25102			60
160	92909	14	Leucanthemum vulgare	5014	2018-07-27-12-54-38	0	1	x	-25	0	53	25.9	52.4	25.8	53.2	0.173	25102			61
161	92910	14	Leucanthemum vulgare	5014	2018-07-27-12-54-40	0	1	x	-25	0	53	25.9	52.4	25.8	53.2	0.173	25102			62
162	92911	14	Leucanthemum vulgare	5014	2018-07-27-12-54-42	0	1	x	-25	0	53	25.9	52.3	25.8	53.1	0.062	25102			63
163	92912	14	Leucanthemum vulgare	5014	2018-07-27-12-54-44	0	1	x	-25	0	53	25.9	52.3	25.8	53.1	0.062	25102			64
164	92913	14	Leucanthemum vulgare	5014	2018-07-27-12-54-46	0	1	x	-25	0	53	25.9	52.3	25.8	53.1	0.062	25102			65
165	92914	14	Leucanthemum vulgare	5014	2018-07-27-12-54-48	0	1	x	-25	0	53	25.9	52.3	25.8	53.1	0.062	25102			66
166	92915	14	Leucanthemum vulgare	5014	2018-07-27-12-54-50	0	1	x	-25	0	53	25.9	52.3	25.8	53.1	0.062	25102			67
167	92916	14	Leucanthemum vulgare	5014	2018-07-27-12-54-52	0	1	x	-25	0	53	25.9	52.4	25.8	53.2	0.173	25102			68
168	92917	14	Leucanthemum vulgare	5014	2018-07-27-12-54-54	0	1	x	-25	0	53	25.9	52.4	25.8	53.2	0.173	25102			69
169	92918	14	Leucanthemum vulgare	5014	2018-07-27-12-54-56	0	1	x	-25	0	53	25.9	52.4	25.8	53.2	0.173	25102			70
170	92919	14	Leucanthemum vulgare	5014	2018-07-27-12-54-58	0	1	x	-25	0	53	25.9	52.4	25.8	53.2	0.173	25102			71
171	92920	14	Leucanthemum vulgare	5014	2018-07-27-12-55-00	0	1	x	-25	0	53	25.9	52.5	25.8	53.3	0.283	25102			72
172	92921	14	Leucanthemum vulgare	5014	2018-07-27-12-55-02	0	1	x	-25	0	53	25.9	52.5	25.8	53.3	0.283	25102			73
173	92922	14	Leucanthemum vulgare	5014	2018-07-27-12-55-04	0	1	x	-25	0	53	25.9	52.5	25.8	53.3	0.283	25102			74
174	92923	14	Leucanthemum vulgare	5014	2018-07-27-12-55-06	0	1	x	-25	0	53	25.9	52.5	25.8	53.3	0.283	25102			75
175	92924	14	Leucanthemum vulgare	5014	2018-07-27-12-55-08	0	1	x	-25	0	53	25.9	52.5	25.8	53.3	0.283	25102			76
176	92925	14	Leucanthemum vulgare	5014	2018-07-27-12-55-10	0	1	x	-25	0	53	25.9	52.6	25.8	53.4	0.394	25102			77
177	92926	14	Leucanthemum vulgare	5014	2018-07-27-12-55-12	0	1	x	-25	0	53	25.9	52.6	25.8	53.4	0.394	25102			78
178	92927	14	Leucanthemum vulgare	5014	2018-07-27-12-55-14	0	1	x	-25	0	53	25.9	52.6	25.8	53.4	0.394	25102			79
179	92928	14	Leucanthemum vulgare	5014	2018-07-27-12-55-16	0	1	x	-25	0	53	25.9	52.5	25.8	53.3	0.283	25102			80
180	92929	14	Leucanthemum vulgare	5014	2018-07-27-12-55-18	0	1	x	-25	0	53	25.9	52.5	25.8	53.3	0.283	25102			81
181	92930	14	Leucanthemum vulgare	5014	2018-07-27-12-55-20	0	1	x	-25	0	53	25.9	52.5	25.8	53.3	0.283	25102			82
182	92931	14	Leucanthemum vulgare	5014	2018-07-27-12-55-22	0	1	x	-25	0	53	25.9	52.5	25.8	53.3	0.283	25102			83
183	92932	14	Leucanthemum vulgare	5014	2018-07-27-12-55-24	0	1	x	-25	0	53	25.9	52.5	25.8	53.3	0.283	25102			84
184	92933	14	Leucanthemum vulgare	5014	2018-07-27-12-55-26	0	1	x	-25	0	53	25.9	52.5	25.8	53.3	0.283	25102			85
185	92934	14	Leucanthemum vulgare	5014	2018-07-27-12-55-28	0	1	x	-25	0	53	25.9	52.5	25.8	53.3	0.283	25102			86
186	92935	14	Leucanthemum vulgare	5014	2018-07-27-12-55-30	0	1	x	-25	0	53	25.9	52.5	25.8	53.3	0.283	25102			87
187	92936	14	Leucanthemum vulgare	5014	2018-07-27-12-55-32	0	1	x	-25	0	53	25.9	52.5	25.8	53.3	0.283	25102			88
188	92937	14	Leucanthemum vulgare	5014	2018-07-27-12-55-34	0	1	x	-25	0	53	25.9	52.5	25.8	53.3	0.283	25102			89
189	92938	14	Leucanthemum vulgare	5014	2018-07-27-12-55-36	0	1	x	-25	0	53	25.9	52.5	25.8	53.3	0.283	25102			90
190	92939	14	Leucanthemum vulgare	5014	2018-07-27-12-55-38	0	1	x	-25	0	53	25.9	52.5	25.8	53.3	0.283	25102	Last10	Here	91
191	92940	14	Leucanthemum vulgare	5014	2018-07-27-12-55-40	0	1	x	-25	0	53	25.9	52.5	25.8	53.3	0.283	25102	Last10	Here	92
192	92941	14	Leucanthemum vulgare	5014	2018-07-27-12-55-42	0	1	x	-25	0	53	25.9	52.5	25.8	53.3	0.283	25102	Last10	Here	93
193	92942	14	Leucanthemum vulgare	5014	2018-07-27-12-55-44	0	1	x	-25	0	53	25.9	52.5	25.8	53.3	0.283	25102	Last10	Here	94
194	92943	14	Leucanthemum vulgare	5014	2018-07-27-12-55-46	0	1	x	-25	0	53	25.9	52.5	25.8	53.3	0.283	25102	Last10	Here	95
195	92944	14	Leucanthemum vulgare	5014	2018-07-27-12-55-48	0	1	x	-25	0	53	25.9	52.5	25.8	53.3	0.283	25102	Last10	Here	96
196	92945	14	Leucanthemum vulgare	5014	2018-07-27-12-55-50	0	1	x	-25	0	53	25.9	52.4	25.8	53.2	0.173	25102	Last10	Here	97
197	92946	14	Leucanthemum vulgare	5014	2018-07-27-12-55-52	0	1	x	-25	0	53	25.9	52.4	25.8	53.2	0.173	25102	Last10	Here	98
198	92947	14	Leucanthemum vulgare	5014	2018-07-27-12-56-25	0	1	x	-20	0	53	25.9	52.4	25.8	53.2	0.173	25103	First10	Here	1
199	92948	14	Leucanthemum vulgare	5014	2018-07-27-12-56-27	0	1	x	-20	0	53	25.9	52.4	25.8	53.2	0.173	25103	First10	Here	2
200	92949	14	Leucanthemum vulgare	5014	2018-07-27-12-56-29	0	1	x	-20	0	53	25.9	52.4	25.8	53.2	0.173	25103	First10	Here	3
201	92950	14	Leucanthemum vulgare	5014	2018-07-27-12-56-31	0	1	x	-20	0	53	25.9	52.3	25.8	53.1	0.062	25103	First10	Here	4
202	92951	14	Leucanthemum vulgare	5014	2018-07-27-12-56-33	0	1	x	-20	0	53	25.9	52.3	25.8	53.1	0.062	25103	First10	Here	5
203	92952	14	Leucanthemum vulgare	5014	2018-07-27-12-56-35	0	1	x	-20	0	53	25.9	52.3	25.8	53.1	0.062	25103	First10	Here	6
204	92953	14	Leucanthemum vulgare	5014	2018-07-27-12-56-37	0	1	x	-20	0	53	25.9	52.4	25.8	53.2	0.173	25103	First10	Here	7
205	92954	14	Leucanthemum vulgare	5014	2018-07-27-12-56-39	0	1	x	-20	0	53	25.9	52.3	25.8	53.1	0.062	25103	First10	Here	8
206	92955	14	Leucanthemum vulgare	5014	2018-07-27-12-56-41	0	1	x	-20	0	53	25.9	52.4	25.8	53.2	0.173	25103	First10	Here	9
207	92956	14	Leucanthemum vulgare	5014	2018-07-27-12-56-43	0	1	x	-20	0	53	25.9	52.4	25.8	53.2	0.173	25103	First10	Here	10
208	92957	14	Leucanthemum vulgare	5014	2018-07-27-12-56-45	0	1	x	-20	0	53	25.9	52.4	25.8	53.2	0.173	25103			11
209	92958	14	Leucanthemum vulgare	5014	2018-07-27-12-56-47	0	1	x	-20	0	53	25.9	52.4	25.8	53.2	0.173	25103			12
210	92959	14	Leucanthemum vulgare	5014	2018-07-27-12-56-49	0	1	x	-20	0	53	25.9	52.4	25.8	53.2	0.173	25103			13
211	92960	14	Leucanthemum vulgare	5014	2018-07-27-12-56-51	0	1	x	-20	0	53	25.9	52.5	25.8	53.3	0.283	25103			14
212	92961	14	Leucanthemum vulgare	5014	2018-07-27-12-56-53	0	1	x	-20	0	53	25.9	52.5	25.8	53.3	0.283	25103			15
213	92962	14	Leucanthemum vulgare	5014	2018-07-27-12-56-55	0	1	x	-20	0	53	25.9	52.7	25.8	53.5	0.504	25103			16
214	92963	14	Leucanthemum vulgare	5014	2018-07-27-12-56-57	0	1	x	-20	0	53	25.9	52.7	25.8	53.5	0.504	25103			17
215	92964	14	Leucanthemum vulgare	5014	2018-07-27-12-56-59	0	1	x	-20	0	53	25.9	52.8	25.8	53.6	0.615	25103			18
216	92965	14	Leucanthemum vulgare	5014	2018-07-27-12-57-01	0	1	x	-20	0	53	25.9	52.8	25.8	53.6	0.615	25103			19
217	92966	14	Leucanthemum vulgare	5014	2018-07-27-12-57-03	0	1	x	-20	0	53	25.9	52.9	25.8	53.7	0.726	25103			20
218	92967	14	Leucanthemum vulgare	5014	2018-07-27-12-57-05	0	1	x	-20	0	53	25.9	52.9	25.8	53.7	0.726	25103			21
219	92968	14	Leucanthemum vulgare	5014	2018-07-27-12-57-07	0	1	x	-20	0	53	25.9	53	25.8	53.8	0.836	25103			22
220	92969	14	Leucanthemum vulgare	5014	2018-07-27-12-57-09	0	1	x	-20	0	53	25.9	53	25.8	53.8	0.836	25103			23
221	92970	14	Leucanthemum vulgare	5014	2018-07-27-12-57-11	0	1	x	-20	0	53	25.9	53	25.8	53.8	0.836	25103			24
222	92971	14	Leucanthemum vulgare	5014	2018-07-27-12-57-13	0	1	x	-20	0	53	25.9	53.1	25.8	53.9	0.947	25103			25
223	92972	14	Leucanthemum vulgare	5014	2018-07-27-12-57-15	0	1	x	-20	0	52.9	25.9	53.1	25.8	53.9	1.047	25103			26
224	92973	14	Leucanthemum vulgare	5014	2018-07-27-12-57-17	0	1	x	-20	0	53	25.9	53.2	25.8	54.1	1.057	25103			27
225	92974	14	Leucanthemum vulgare	5014	2018-07-27-12-57-19	0	1	x	-20	0	52.9	25.9	53.2	25.8	54.1	1.157	25103			28
226	92975	14	Leucanthemum vulgare	5014	2018-07-27-12-57-21	0	1	x	-20	0	53	25.9	53.2	25.8	54.1	1.057	25103			29
227	92976	14	Leucanthemum vulgare	5014	2018-07-27-12-57-23	0	1	x	-20	0	53	25.9	53.2	25.8	54.1	1.057	25103			30
228	92977	14	Leucanthemum vulgare	5014	2018-07-27-12-57-25	0	1	x	-20	0	53	25.9	53.2	25.8	54.1	1.057	25103			31
229	92978	14	Leucanthemum vulgare	5014	2018-07-27-12-57-27	0	1	x	-20	0	53	25.9	53.2	25.8	54.1	1.057	25103			32
230	92979	14	Leucanthemum vulgare	5014	2018-07-27-12-57-29	0	1	x	-20	0	52.9	25.9	53.2	25.8	54.1	1.157	25103			33
231	92980	14	Leucanthemum vulgare	5014	2018-07-27-12-57-31	0	1	x	-20	0	52.9	25.9	53.3	25.8	54.2	1.268	25103			34
232	92981	14	Leucanthemum vulgare	5014	2018-07-27-12-57-33	0	1	x	-20	0	52.9	25.9	53.3	25.8	54.2	1.268	25103			35
233	92982	14	Leucanthemum vulgare	5014	2018-07-27-12-57-35	0	1	x	-20	0	52.9	25.9	53.3	25.8	54.2	1.268	25103			36
234	92983	14	Leucanthemum vulgare	5014	2018-07-27-12-57-37	0	1	x	-20	0	52.9	25.9	53.3	25.8	54.2	1.268	25103			37
235	92984	14	Leucanthemum vulgare	5014	2018-07-27-12-57-39	0	1	x	-20	0	52.9	25.9	53.2	25.8	54.1	1.157	25103			38
236	92985	14	Leucanthemum vulgare	5014	2018-07-27-12-57-41	0	1	x	-20	0	52.9	25.9	53.2	25.8	54.1	1.157	25103			39
237	92986	14	Leucanthemum vulgare	5014	2018-07-27-12-57-43	0	1	x	-20	0	52.9	25.9	53.2	25.8	54.1	1.157	25103			40
238	92987	14	Leucanthemum vulgare	5014	2018-07-27-12-57-45	0	1	x	-20	0	53	25.9	53.1	25.8	53.9	0.947	25103			41
239	92988	14	Leucanthemum vulgare	5014	2018-07-27-12-57-47	0	1	x	-20	0	53	25.9	53.1	25.8	53.9	0.947	25103			42
240	92989	14	Leucanthemum vulgare	5014	2018-07-27-12-57-49	0	1	x	-20	0	53	25.9	53.1	25.8	53.9	0.947	25103			43
241	92990	14	Leucanthemum vulgare	5014	2018-07-27-12-57-51	0	1	x	-20	0	53	25.9	53	25.8	53.8	0.836	25103			44
242	92991	14	Leucanthemum vulgare	5014	2018-07-27-12-57-53	0	1	x	-20	0	53	25.9	53	25.8	53.8	0.836	25103			45
243	92992	14	Leucanthemum vulgare	5014	2018-07-27-12-57-55	0	1	x	-20	0	52.9	25.9	52.9	25.8	53.7	0.826	25103			46
244	92993	14	Leucanthemum vulgare	5014	2018-07-27-12-57-57	0	1	x	-20	0	53	25.9	52.9	25.8	53.7	0.726	25103			47
245	92994	14	Leucanthemum vulgare	5014	2018-07-27-12-57-59	0	1	x	-20	0	53	25.9	52.8	25.8	53.6	0.615	25103			48
246	92995	14	Leucanthemum vulgare	5014	2018-07-27-12-58-01	0	1	x	-20	0	53	25.9	52.8	25.8	53.6	0.615	25103			49
247	92996	14	Leucanthemum vulgare	5014	2018-07-27-12-58-03	0	1	x	-20	0	53	25.9	52.8	25.8	53.6	0.615	25103			50
248	92997	14	Leucanthemum vulgare	5014	2018-07-27-12-58-05	0	1	x	-20	0	52.9	25.9	52.8	25.8	53.6	0.715	25103			51
249	92998	14	Leucanthemum vulgare	5014	2018-07-27-12-58-07	0	1	x	-20	0	52.9	25.9	52.8	25.8	53.6	0.715	25103			52
250	92999	14	Leucanthemum vulgare	5014	2018-07-27-12-58-09	0	1	x	-20	0	53	25.9	52.7	25.8	53.5	0.504	25103			53
251	93000	14	Leucanthemum vulgare	5014	2018-07-27-12-58-11	0	1	x	-20	0	52.9	25.9	52.7	25.8	53.5	0.604	25103			54
252	93001	14	Leucanthemum vulgare	5014	2018-07-27-12-58-13	0	1	x	-20	0	52.9	25.9	52.7	25.8	53.5	0.604	25103			55
253	93002	14	Leucanthemum vulgare	5014	2018-07-27-12-58-15	0	1	x	-20	0	52.9	25.9	52.6	25.8	53.4	0.494	25103			56
254	93003	14	Leucanthemum vulgare	5014	2018-07-27-12-58-17	0	1	x	-20	0	53	25.9	52.6	25.8	53.4	0.394	25103			57
255	93004	14	Leucanthemum vulgare	5014	2018-07-27-12-58-19	0	1	x	-20	0	52.9	25.9	52.6	25.8	53.4	0.494	25103			58
256	93005	14	Leucanthemum vulgare	5014	2018-07-27-12-58-21	0	1	x	-20	0	52.9	25.9	52.5	25.8	53.3	0.383	25103			59
257	93006	14	Leucanthemum vulgare	5014	2018-07-27-12-58-23	0	1	x	-20	0	52.9	25.9	52.5	25.8	53.3	0.383	25103			60
258	93007	14	Leucanthemum vulgare	5014	2018-07-27-12-58-25	0	1	x	-20	0	52.9	25.9	52.5	25.8	53.3	0.383	25103			61
259	93008	14	Leucanthemum vulgare	5014	2018-07-27-12-58-27	0	1	x	-20	0	53	25.9	52.5	25.8	53.3	0.283	25103			62
260	93009	14	Leucanthemum vulgare	5014	2018-07-27-12-58-29	0	1	x	-20	0	52.9	25.9	52.4	25.8	53.2	0.273	25103			63
261	93010	14	Leucanthemum vulgare	5014	2018-07-27-12-58-31	0	1	x	-20	0	52.9	25.9	52.4	25.8	53.2	0.273	25103			64
262	93011	14	Leucanthemum vulgare	5014	2018-07-27-12-58-33	0	1	x	-20	0	53	25.9	52.4	25.8	53.2	0.173	25103			65
263	93012	14	Leucanthemum vulgare	5014	2018-07-27-12-58-35	0	1	x	-20	0	53	25.9	52.4	25.8	53.2	0.173	25103			66
264	93013	14	Leucanthemum vulgare	5014	2018-07-27-12-58-37	0	1	x	-20	0	52.9	25.9	52.4	25.8	53.2	0.273	25103			67
265	93014	14	Leucanthemum vulgare	5014	2018-07-27-12-58-39	0	1	x	-20	0	52.9	25.9	52.4	25.8	53.2	0.273	25103			68
266	93015	14	Leucanthemum vulgare	5014	2018-07-27-12-58-41	0	1	x	-20	0	53	25.9	52.4	25.8	53.2	0.173	25103			69
267	93016	14	Leucanthemum vulgare	5014	2018-07-27-12-58-43	0	1	x	-20	0	52.9	25.9	52.4	25.8	53.2	0.273	25103			70
268	93017	14	Leucanthemum vulgare	5014	2018-07-27-12-58-45	0	1	x	-20	0	52.9	25.9	52.3	25.8	53.1	0.162	25103			71
269	93018	14	Leucanthemum vulgare	5014	2018-07-27-12-58-47	0	1	x	-20	0	52.9	25.9	52.3	25.8	53.1	0.162	25103			72
270	93019	14	Leucanthemum vulgare	5014	2018-07-27-12-58-49	0	1	x	-20	0	52.9	25.9	52.3	25.8	53.1	0.162	25103			73
271	93020	14	Leucanthemum vulgare	5014	2018-07-27-12-58-51	0	1	x	-20	0	52.9	25.9	52.3	25.8	53.1	0.162	25103			74
272	93021	14	Leucanthemum vulgare	5014	2018-07-27-12-58-53	0	1	x	-20	0	52.9	25.9	52.3	25.8	53.1	0.162	25103			75
273	93022	14	Leucanthemum vulgare	5014	2018-07-27-12-58-55	0	1	x	-20	0	52.9	25.9	52.3	25.8	53.1	0.162	25103			76
274	93023	14	Leucanthemum vulgare	5014	2018-07-27-12-58-57	0	1	x	-20	0	52.9	25.9	52.3	25.8	53.1	0.162	25103			77
275	93024	14	Leucanthemum vulgare	5014	2018-07-27-12-58-59	0	1	x	-20	0	52.9	25.9	52.3	25.8	53.1	0.162	25103			78
276	93025	14	Leucanthemum vulgare	5014	2018-07-27-12-59-01	0	1	x	-20	0	52.9	25.9	52.3	25.8	53.1	0.162	25103			79
277	93026	14	Leucanthemum vulgare	5014	2018-07-27-12-59-03	0	1	x	-20	0	52.9	25.9	52.3	25.8	53.1	0.162	25103			80
278	93027	14	Leucanthemum vulgare	5014	2018-07-27-12-59-05	0	1	x	-20	0	52.9	25.9	52.3	25.8	53.1	0.162	25103			81
279	93028	14	Leucanthemum vulgare	5014	2018-07-27-12-59-07	0	1	x	-20	0	52.9	25.9	52.3	25.8	53.1	0.162	25103			82
280	93029	14	Leucanthemum vulgare	5014	2018-07-27-12-59-09	0	1	x	-20	0	52.9	25.9	52.3	25.8	53.1	0.162	25103			83
281	93030	14	Leucanthemum vulgare	5014	2018-07-27-12-59-11	0	1	x	-20	0	52.9	25.9	52.3	25.8	53.1	0.162	25103			84
282	93031	14	Leucanthemum vulgare	5014	2018-07-27-12-59-13	0	1	x	-20	0	52.9	25.9	52.3	25.8	53.1	0.162	25103			85
283	93032	14	Leucanthemum vulgare	5014	2018-07-27-12-59-15	0	1	x	-20	0	52.9	25.9	52.3	25.8	53.1	0.162	25103			86
284	93033	14	Leucanthemum vulgare	5014	2018-07-27-12-59-17	0	1	x	-20	0	52.9	25.9	52.3	25.8	53.1	0.162	25103			87
285	93034	14	Leucanthemum vulgare	5014	2018-07-27-12-59-19	0	1	x	-20	0	52.9	25.9	52.3	25.8	53.1	0.162	25103			88
286	93035	14	Leucanthemum vulgare	5014	2018-07-27-12-59-21	0	1	x	-20	0	52.9	25.9	52.3	25.8	53.1	0.162	25103			89
287	93036	14	Leucanthemum vulgare	5014	2018-07-27-12-59-23	0	1	x	-20	0	52.9	25.9	52.3	25.8	53.1	0.162	25103			90
288	93037	14	Leucanthemum vulgare	5014	2018-07-27-12-59-25	0	1	x	-20	0	52.9	25.9	52.3	25.8	53.1	0.162	25103	Last10	Here	91
289	93038	14	Leucanthemum vulgare	5014	2018-07-27-12-59-27	0	1	x	-20	0	52.9	25.9	52.3	25.8	53.1	0.162	25103	Last10	Here	92
290	93039	14	Leucanthemum vulgare	5014	2018-07-27-12-59-29	0	1	x	-20	0	52.9	25.9	52.3	25.8	53.1	0.162	25103	Last10	Here	93
291	93040	14	Leucanthemum vulgare	5014	2018-07-27-12-59-31	0	1	x	-20	0	52.9	25.9	52.3	25.8	53.1	0.162	25103	Last10	Here	94
292	93041	14	Leucanthemum vulgare	5014	2018-07-27-12-59-33	0	1	x	-20	0	52.9	25.9	52.4	25.8	53.2	0.273	25103	Last10	Here	95
293	93042	14	Leucanthemum vulgare	5014	2018-07-27-12-59-35	0	1	x	-20	0	52.9	25.9	52.5	25.8	53.3	0.383	25103	Last10	Here	96
294	93043	14	Leucanthemum vulgare	5014	2018-07-27-12-59-37	0	1	x	-20	0	52.9	25.9	52.5	25.8	53.3	0.383	25103	Last10	Here	97
295	93044	14	Leucanthemum vulgare	5014	2018-07-27-12-59-39	0	1	x	-20	0	52.9	25.9	52.5	25.8	53.3	0.383	25103	Last10	Here	98
296	93045	14	Leucanthemum vulgare	5014	2018-07-27-12-59-41	0	1	x	-20	0	52.9	25.9	52.5	25.8	53.3	0.383	25103	Last10	Here	99
297	93046	14	Leucanthemum vulgare	5014	2018-07-27-12-59-43	0	1	x	-20	0	52.8	25.9	52.5	25.8	53.3	0.483	25103	Last10	Here	100
298	93047	14	Leucanthemum vulgare	5014	2018-07-27-13-00-15	0	1	x	-15	0	52.8	25.9	53	25.8	53.8	1.036	25104	First10	Here	1
299	93048	14	Leucanthemum vulgare	5014	2018-07-27-13-00-17	0	1	x	-15	0	52.9	25.9	53	25.8	53.8	0.936	25104	First10	Here	2
300	93049	14	Leucanthemum vulgare	5014	2018-07-27-13-00-19	0	1	x	-15	0	52.9	25.9	53.1	25.8	53.9	1.047	25104	First10	Here	3
301	93050	14	Leucanthemum vulgare	5014	2018-07-27-13-00-21	0	1	x	-15	0	52.9	25.9	53.1	25.8	53.9	1.047	25104	First10	Here	4
302	93051	14	Leucanthemum vulgare	5014	2018-07-27-13-00-23	0	1	x	-15	0	52.9	25.9	53.1	25.8	53.9	1.047	25104	First10	Here	5
303	93052	14	Leucanthemum vulgare	5014	2018-07-27-13-00-25	0	1	x	-15	0	52.9	25.9	53.1	25.8	53.9	1.047	25104	First10	Here	6
304	93053	14	Leucanthemum vulgare	5014	2018-07-27-13-00-27	0	1	x	-15	0	52.9	25.9	53	25.8	53.8	0.936	25104	First10	Here	7
305	93054	14	Leucanthemum vulgare	5014	2018-07-27-13-00-29	0	1	x	-15	0	52.9	25.9	53	25.8	53.8	0.936	25104	First10	Here	8
306	93055	14	Leucanthemum vulgare	5014	2018-07-27-13-00-31	0	1	x	-15	0	52.9	25.9	52.9	25.8	53.7	0.826	25104	First10	Here	9
307	93056	14	Leucanthemum vulgare	5014	2018-07-27-13-00-33	0	1	x	-15	0	52.9	25.9	52.9	25.8	53.7	0.826	25104	First10	Here	10
308	93057	14	Leucanthemum vulgare	5014	2018-07-27-13-00-35	0	1	x	-15	0	52.9	25.9	52.9	25.8	53.7	0.826	25104			11
309	93058	14	Leucanthemum vulgare	5014	2018-07-27-13-00-37	0	1	x	-15	0	52.9	25.9	52.9	25.8	53.7	0.826	25104			12
310	93059	14	Leucanthemum vulgare	5014	2018-07-27-13-00-39	0	1	x	-15	0	52.8	25.9	52.9	25.8	53.7	0.926	25104			13
311	93060	14	Leucanthemum vulgare	5014	2018-07-27-13-00-41	0	1	x	-15	0	52.9	25.9	52.8	25.8	53.6	0.715	25104			14
312	93061	14	Leucanthemum vulgare	5014	2018-07-27-13-00-43	0	1	x	-15	0	52.9	25.9	52.8	25.8	53.6	0.715	25104			15
313	93062	14	Leucanthemum vulgare	5014	2018-07-27-13-00-45	0	1	x	-15	0	52.9	25.9	52.7	25.8	53.5	0.604	25104			16
314	93063	14	Leucanthemum vulgare	5014	2018-07-27-13-00-47	0	1	x	-15	0	52.9	25.9	52.7	25.8	53.5	0.604	25104			17
315	93064	14	Leucanthemum vulgare	5014	2018-07-27-13-00-49	0	1	x	-15	0	52.9	25.9	52.6	25.8	53.4	0.494	25104			18
316	93065	14	Leucanthemum vulgare	5014	2018-07-27-13-00-51	0	1	x	-15	0	52.9	25.9	52.6	25.8	53.4	0.494	25104			19
317	93066	14	Leucanthemum vulgare	5014	2018-07-27-13-00-53	0	1	x	-15	0	52.9	25.9	52.6	25.8	53.4	0.494	25104			20
318	93067	14	Leucanthemum vulgare	5014	2018-07-27-13-00-55	0	1	x	-15	0	52.9	25.9	52.6	25.8	53.4	0.494	25104			21
319	93068	14	Leucanthemum vulgare	5014	2018-07-27-13-00-57	0	1	x	-15	0	52.9	25.9	52.6	25.8	53.4	0.494	25104			22
320	93069	14	Leucanthemum vulgare	5014	2018-07-27-13-00-59	0	1	x	-15	0	52.9	25.9	52.6	25.8	53.4	0.494	25104			23
321	93070	14	Leucanthemum vulgare	5014	2018-07-27-13-01-01	0	1	x	-15	0	52.9	25.9	52.6	25.8	53.4	0.494	25104			24
322	93071	14	Leucanthemum vulgare	5014	2018-07-27-13-01-03	0	1	x	-15	0	52.9	25.9	52.6	25.8	53.4	0.494	25104			25
323	93072	14	Leucanthemum vulgare	5014	2018-07-27-13-01-05	0	1	x	-15	0	52.9	25.9	52.7	25.8	53.5	0.604	25104			26
324	93073	14	Leucanthemum vulgare	5014	2018-07-27-13-01-07	0	1	x	-15	0	52.9	25.9	52.7	25.8	53.5	0.604	25104			27
325	93074	14	Leucanthemum vulgare	5014	2018-07-27-13-01-09	0	1	x	-15	0	52.8	25.9	52.8	25.8	53.6	0.815	25104			28
326	93075	14	Leucanthemum vulgare	5014	2018-07-27-13-01-11	0	1	x	-15	0	52.8	25.9	52.9	25.8	53.7	0.926	25104			29
327	93076	14	Leucanthemum vulgare	5014	2018-07-27-13-01-13	0	1	x	-15	0	52.9	25.9	52.9	25.8	53.7	0.826	25104			30
328	93077	14	Leucanthemum vulgare	5014	2018-07-27-13-01-15	0	1	x	-15	0	52.8	25.9	53	25.8	53.8	1.036	25104			31
329	93078	14	Leucanthemum vulgare	5014	2018-07-27-13-01-17	0	1	x	-15	0	52.8	25.9	53	25.8	53.8	1.036	25104			32
330	93079	14	Leucanthemum vulgare	5014	2018-07-27-13-01-19	0	1	x	-15	0	52.8	25.9	53.1	25.8	53.9	1.147	25104			33
331	93080	14	Leucanthemum vulgare	5014	2018-07-27-13-01-21	0	1	x	-15	0	52.9	25.9	53.1	25.8	53.9	1.047	25104			34
332	93081	14	Leucanthemum vulgare	5014	2018-07-27-13-01-23	0	1	x	-15	0	52.9	25.9	53.2	25.8	54.1	1.157	25104			35
333	93082	14	Leucanthemum vulgare	5014	2018-07-27-13-01-25	0	1	x	-15	0	52.8	25.9	53.2	25.8	54.1	1.257	25104			36
334	93083	14	Leucanthemum vulgare	5014	2018-07-27-13-01-27	0	1	x	-15	0	52.8	25.9	53.2	25.8	54.1	1.257	25104			37
335	93084	14	Leucanthemum vulgare	5014	2018-07-27-13-01-29	0	1	x	-15	0	52.8	25.9	53.2	25.8	54.1	1.257	25104			38
336	93085	14	Leucanthemum vulgare	5014	2018-07-27-13-01-31	0	1	x	-15	0	52.8	25.9	53.2	25.8	54.1	1.257	25104			39
337	93086	14	Leucanthemum vulgare	5014	2018-07-27-13-01-33	0	1	x	-15	0	52.8	25.9	53.2	25.8	54.1	1.257	25104			40
338	93087	14	Leucanthemum vulgare	5014	2018-07-27-13-01-35	0	1	x	-15	0	52.8	25.9	53.1	25.8	53.9	1.147	25104			41
339	93088	14	Leucanthemum vulgare	5014	2018-07-27-13-01-38	0	1	x	-15	0	52.8	25.9	53	25.8	53.8	1.036	25104			42
340	93089	14	Leucanthemum vulgare	5014	2018-07-27-13-01-40	0	1	x	-15	0	52.9	25.9	52.9	25.8	53.7	0.826	25104			43
341	93090	14	Leucanthemum vulgare	5014	2018-07-27-13-01-42	0	1	x	-15	0	52.8	25.9	52.9	25.8	53.7	0.926	25104			44
342	93091	14	Leucanthemum vulgare	5014	2018-07-27-13-01-44	0	1	x	-15	0	52.8	25.9	52.9	25.8	53.7	0.926	25104			45
343	93092	14	Leucanthemum vulgare	5014	2018-07-27-13-01-46	0	1	x	-15	0	52.8	25.9	52.8	25.8	53.6	0.815	25104			46
344	93093	14	Leucanthemum vulgare	5014	2018-07-27-13-01-48	0	1	x	-15	0	52.8	25.9	52.8	25.8	53.6	0.815	25104			47
345	93094	14	Leucanthemum vulgare	5014	2018-07-27-13-01-50	0	1	x	-15	0	52.8	25.9	52.7	25.8	53.5	0.704	25104			48
346	93095	14	Leucanthemum vulgare	5014	2018-07-27-13-01-52	0	1	x	-15	0	52.8	25.9	52.7	25.8	53.5	0.704	25104			49
347	93096	14	Leucanthemum vulgare	5014	2018-07-27-13-01-54	0	1	x	-15	0	52.8	25.9	52.6	25.8	53.4	0.594	25104			50
348	93097	14	Leucanthemum vulgare	5014	2018-07-27-13-01-56	0	1	x	-15	0	52.8	25.9	52.6	25.8	53.4	0.594	25104			51
349	93098	14	Leucanthemum vulgare	5014	2018-07-27-13-01-58	0	1	x	-15	0	52.8	25.9	52.6	25.8	53.4	0.594	25104			52
350	93099	14	Leucanthemum vulgare	5014	2018-07-27-13-02-00	0	1	x	-15	0	52.8	25.9	52.5	25.8	53.3	0.483	25104			53
351	93100	14	Leucanthemum vulgare	5014	2018-07-27-13-02-02	0	1	x	-15	0	52.8	25.9	52.6	25.8	53.4	0.594	25104			54
352	93101	14	Leucanthemum vulgare	5014	2018-07-27-13-02-04	0	1	x	-15	0	52.8	25.9	52.6	25.8	53.4	0.594	25104			55
353	93102	14	Leucanthemum vulgare	5014	2018-07-27-13-02-06	0	1	x	-15	0	52.8	25.9	52.6	25.8	53.4	0.594	25104			56
354	93103	14	Leucanthemum vulgare	5014	2018-07-27-13-02-08	0	1	x	-15	0	52.8	25.9	52.6	25.8	53.4	0.594	25104			57
355	93104	14	Leucanthemum vulgare	5014	2018-07-27-13-02-10	0	1	x	-15	0	52.8	25.9	52.6	25.8	53.4	0.594	25104			58
356	93105	14	Leucanthemum vulgare	5014	2018-07-27-13-02-12	0	1	x	-15	0	52.8	25.9	52.5	25.8	53.3	0.483	25104			59
357	93106	14	Leucanthemum vulgare	5014	2018-07-27-13-02-14	0	1	x	-15	0	52.8	25.9	52.5	25.8	53.3	0.483	25104			60
358	93107	14	Leucanthemum vulgare	5014	2018-07-27-13-02-16	0	1	x	-15	0	52.8	25.9	52.5	25.8	53.3	0.483	25104			61
359	93108	14	Leucanthemum vulgare	5014	2018-07-27-13-02-18	0	1	x	-15	0	52.8	25.9	52.4	25.8	53.2	0.373	25104			62
360	93109	14	Leucanthemum vulgare	5014	2018-07-27-13-02-20	0	1	x	-15	0	52.8	25.9	52.4	25.8	53.2	0.373	25104			63
361	93110	14	Leucanthemum vulgare	5014	2018-07-27-13-02-22	0	1	x	-15	0	52.8	25.9	52.4	25.8	53.2	0.373	25104			64
362	93111	14	Leucanthemum vulgare	5014	2018-07-27-13-02-24	0	1	x	-15	0	52.8	25.9	52.3	25.7	53.1	0.262	25104			65
363	93112	14	Leucanthemum vulgare	5014	2018-07-27-13-02-26	0	1	x	-15	0	52.8	25.9	52.4	25.8	53.2	0.373	25104			66
364	93113	14	Leucanthemum vulgare	5014	2018-07-27-13-02-28	0	1	x	-15	0	52.8	25.9	52.3	25.8	53.1	0.262	25104			67
365	93114	14	Leucanthemum vulgare	5014	2018-07-27-13-02-30	0	1	x	-15	0	52.8	25.9	52.3	25.8	53.1	0.262	25104			68
366	93115	14	Leucanthemum vulgare	5014	2018-07-27-13-02-32	0	1	x	-15	0	52.8	25.9	52.4	25.8	53.2	0.373	25104			69
367	93116	14	Leucanthemum vulgare	5014	2018-07-27-13-02-34	0	1	x	-15	0	52.8	25.9	52.4	25.8	53.2	0.373	25104			70
368	93117	14	Leucanthemum vulgare	5014	2018-07-27-13-02-36	0	1	x	-15	0	52.8	25.9	52.4	25.8	53.2	0.373	25104			71
369	93118	14	Leucanthemum vulgare	5014	2018-07-27-13-02-38	0	1	x	-15	0	52.8	25.9	52.5	25.8	53.3	0.483	25104			72
370	93119	14	Leucanthemum vulgare	5014	2018-07-27-13-02-40	0	1	x	-15	0	52.8	25.9	52.5	25.8	53.3	0.483	25104			73
371	93120	14	Leucanthemum vulgare	5014	2018-07-27-13-02-42	0	1	x	-15	0	52.8	25.9	52.5	25.8	53.3	0.483	25104			74
372	93121	14	Leucanthemum vulgare	5014	2018-07-27-13-02-44	0	1	x	-15	0	52.8	25.9	52.5	25.8	53.3	0.483	25104			75
373	93122	14	Leucanthemum vulgare	5014	2018-07-27-13-02-46	0	1	x	-15	0	52.8	25.9	52.4	25.8	53.2	0.373	25104			76
374	93123	14	Leucanthemum vulgare	5014	2018-07-27-13-02-48	0	1	x	-15	0	52.8	25.9	52.5	25.8	53.3	0.483	25104			77
375	93124	14	Leucanthemum vulgare	5014	2018-07-27-13-02-50	0	1	x	-15	0	52.8	25.9	52.5	25.8	53.3	0.483	25104			78
376	93125	14	Leucanthemum vulgare	5014	2018-07-27-13-02-52	0	1	x	-15	0	52.8	25.9	52.6	25.8	53.4	0.594	25104			79
377	93126	14	Leucanthemum vulgare	5014	2018-07-27-13-02-54	0	1	x	-15	0	52.8	25.9	52.6	25.8	53.4	0.594	25104			80
378	93127	14	Leucanthemum vulgare	5014	2018-07-27-13-02-56	0	1	x	-15	0	52.8	25.9	52.7	25.8	53.5	0.704	25104			81
379	93128	14	Leucanthemum vulgare	5014	2018-07-27-13-02-58	0	1	x	-15	0	52.8	25.9	52.7	25.8	53.5	0.704	25104			82
380	93129	14	Leucanthemum vulgare	5014	2018-07-27-13-03-00	0	1	x	-15	0	52.8	25.9	52.7	25.8	53.5	0.704	25104			83
381	93130	14	Leucanthemum vulgare	5014	2018-07-27-13-03-02	0	1	x	-15	0	52.7	25.9	52.7	25.8	53.5	0.804	25104			84
382	93131	14	Leucanthemum vulgare	5014	2018-07-27-13-03-04	0	1	x	-15	0	52.8	25.9	52.6	25.8	53.4	0.594	25104			85
383	93132	14	Leucanthemum vulgare	5014	2018-07-27-13-03-06	0	1	x	-15	0	52.8	25.9	52.5	25.7	53.3	0.483	25104			86
384	93133	14	Leucanthemum vulgare	5014	2018-07-27-13-03-08	0	1	x	-15	0	52.7	25.9	52.6	25.8	53.4	0.694	25104			87
385	93134	14	Leucanthemum vulgare	5014	2018-07-27-13-03-10	0	1	x	-15	0	52.8	25.9	52.6	25.8	53.4	0.594	25104			88
386	93135	14	Leucanthemum vulgare	5014	2018-07-27-13-03-12	0	1	x	-15	0	52.7	25.9	52.7	25.8	53.5	0.804	25104			89
387	93136	14	Leucanthemum vulgare	5014	2018-07-27-13-03-14	0	1	x	-15	0	52.8	25.9	52.7	25.7	53.5	0.704	25104			90
388	93137	14	Leucanthemum vulgare	5014	2018-07-27-13-03-16	0	1	x	-15	0	52.7	25.9	52.7	25.8	53.5	0.804	25104	Last10	Here	91
389	93138	14	Leucanthemum vulgare	5014	2018-07-27-13-03-18	0	1	x	-15	0	52.7	25.9	52.8	25.8	53.6	0.915	25104	Last10	Here	92
390	93139	14	Leucanthemum vulgare	5014	2018-07-27-13-03-20	0	1	x	-15	0	52.7	25.9	52.8	25.8	53.6	0.915	25104	Last10	Here	93
391	93140	14	Leucanthemum vulgare	5014	2018-07-27-13-03-22	0	1	x	-15	0	52.7	25.9	52.7	25.7	53.5	0.804	25104	Last10	Here	94
392	93141	14	Leucanthemum vulgare	5014	2018-07-27-13-03-24	0	1	x	-15	0	52.7	25.9	52.9	25.8	53.7	1.026	25104	Last10	Here	95
393	93142	14	Leucanthemum vulgare	5014	2018-07-27-13-03-26	0	1	x	-15	0	52.7	25.9	52.9	25.8	53.7	1.026	25104	Last10	Here	96
394	93143	14	Leucanthemum vulgare	5014	2018-07-27-13-03-28	0	1	x	-15	0	52.7	25.9	53	25.8	53.8	1.136	25104	Last10	Here	97
395	93144	14	Leucanthemum vulgare	5014	2018-07-27-13-03-30	0	1	x	-15	0	52.7	25.9	53.1	25.8	53.9	1.247	25104	Last10	Here	98
396	93145	14	Leucanthemum vulgare	5014	2018-07-27-13-03-32	0	1	x	-15	0	52.7	25.9	53.1	25.8	53.9	1.247	25104	Last10	Here	99
397	93146	14	Leucanthemum vulgare	5014	2018-07-27-13-03-34	0	1	x	-15	0	52.7	25.9	53.2	25.8	54.1	1.357	25104	Last10	Here	100
398	93147	14	Leucanthemum vulgare	5014	2018-07-27-13-04-06	0	1	x	-10	0	52.7	25.9	53.7	25.8	54.6	1.91	25105	First10	Here	1
399	93148	14	Leucanthemum vulgare	5014	2018-07-27-13-04-08	0	1	x	-10	0	52.7	25.9	53.7	25.8	54.6	1.91	25105	First10	Here	2
400	93149	14	Leucanthemum vulgare	5014	2018-07-27-13-04-10	0	1	x	-10	0	52.7	25.9	53.8	25.8	54.7	2.02	25105	First10	Here	3
401	93150	14	Leucanthemum vulgare	5014	2018-07-27-13-04-12	0	1	x	-10	0	52.7	25.9	53.7	25.8	54.6	1.91	25105	First10	Here	4
402	93151	14	Leucanthemum vulgare	5014	2018-07-27-13-04-14	0	1	x	-10	0	52.7	25.9	53.6	25.8	54.5	1.799	25105	First10	Here	5
403	93152	14	Leucanthemum vulgare	5014	2018-07-27-13-04-16	0	1	x	-10	0	52.7	25.9	53.6	25.8	54.5	1.799	25105	First10	Here	6
404	93153	14	Leucanthemum vulgare	5014	2018-07-27-13-04-18	0	1	x	-10	0	52.7	25.9	53.6	25.8	54.5	1.799	25105	First10	Here	7
405	93154	14	Leucanthemum vulgare	5014	2018-07-27-13-04-20	0	1	x	-10	0	52.7	25.9	53.6	25.8	54.5	1.799	25105	First10	Here	8
406	93155	14	Leucanthemum vulgare	5014	2018-07-27-13-04-22	0	1	x	-10	0	52.7	25.9	53.6	25.8	54.5	1.799	25105	First10	Here	9
407	93156	14	Leucanthemum vulgare	5014	2018-07-27-13-04-24	0	1	x	-10	0	52.7	25.9	53.6	25.8	54.5	1.799	25105	First10	Here	10
408	93157	14	Leucanthemum vulgare	5014	2018-07-27-13-04-26	0	1	x	-10	0	52.7	25.9	53.7	25.8	54.6	1.91	25105			11
409	93158	14	Leucanthemum vulgare	5014	2018-07-27-13-04-28	0	1	x	-10	0	52.7	25.9	53.7	25.8	54.6	1.91	25105			12
410	93159	14	Leucanthemum vulgare	5014	2018-07-27-13-04-30	0	1	x	-10	0	52.7	25.9	53.7	25.8	54.6	1.91	25105			13
411	93160	14	Leucanthemum vulgare	5014	2018-07-27-13-04-32	0	1	x	-10	0	52.7	25.9	53.7	25.8	54.6	1.91	25105			14
412	93161	14	Leucanthemum vulgare	5014	2018-07-27-13-04-34	0	1	x	-10	0	52.7	25.9	53.5	25.8	54.4	1.689	25105			15
413	93162	14	Leucanthemum vulgare	5014	2018-07-27-13-04-36	0	1	x	-10	0	52.7	25.9	53.4	25.8	54.3	1.578	25105			16
414	93163	14	Leucanthemum vulgare	5014	2018-07-27-13-04-38	0	1	x	-10	0	52.7	25.9	53.3	25.8	54.2	1.468	25105			17
415	93164	14	Leucanthemum vulgare	5014	2018-07-27-13-04-40	0	1	x	-10	0	52.7	25.9	53.2	25.8	54.1	1.357	25105			18
416	93165	14	Leucanthemum vulgare	5014	2018-07-27-13-04-42	0	1	x	-10	0	52.7	25.9	53.1	25.8	53.9	1.247	25105			19
417	93166	14	Leucanthemum vulgare	5014	2018-07-27-13-04-44	0	1	x	-10	0	52.7	25.9	53	25.8	53.8	1.136	25105			20
418	93167	14	Leucanthemum vulgare	5014	2018-07-27-13-04-46	0	1	x	-10	0	52.7	25.9	52.9	25.8	53.7	1.026	25105			21
419	93168	14	Leucanthemum vulgare	5014	2018-07-27-13-04-48	0	1	x	-10	0	52.7	25.9	52.8	25.8	53.6	0.915	25105			22
420	93169	14	Leucanthemum vulgare	5014	2018-07-27-13-04-50	0	1	x	-10	0	52.6	25.9	52.8	25.8	53.6	1.015	25105			23
421	93170	14	Leucanthemum vulgare	5014	2018-07-27-13-04-52	0	1	x	-10	0	52.6	25.9	52.7	25.8	53.5	0.904	25105			24
422	93171	14	Leucanthemum vulgare	5014	2018-07-27-13-04-54	0	1	x	-10	0	52.6	25.9	52.7	25.8	53.5	0.904	25105			25
423	93172	14	Leucanthemum vulgare	5014	2018-07-27-13-04-56	0	1	x	-10	0	52.6	25.9	52.6	25.8	53.4	0.794	25105			26
424	93173	14	Leucanthemum vulgare	5014	2018-07-27-13-04-58	0	1	x	-10	0	52.6	25.9	52.6	25.8	53.4	0.794	25105			27
425	93174	14	Leucanthemum vulgare	5014	2018-07-27-13-05-00	0	1	x	-10	0	52.6	25.9	52.5	25.8	53.3	0.683	25105			28
426	93175	14	Leucanthemum vulgare	5014	2018-07-27-13-05-02	0	1	x	-10	0	52.6	25.9	52.5	25.8	53.3	0.683	25105			29
427	93176	14	Leucanthemum vulgare	5014	2018-07-27-13-05-04	0	1	x	-10	0	52.6	25.9	52.5	25.8	53.3	0.683	25105			30
428	93177	14	Leucanthemum vulgare	5014	2018-07-27-13-05-06	0	1	x	-10	0	52.6	25.9	52.4	25.8	53.2	0.573	25105			31
429	93178	14	Leucanthemum vulgare	5014	2018-07-27-13-05-08	0	1	x	-10	0	52.6	25.9	52.4	25.8	53.2	0.573	25105			32
430	93179	14	Leucanthemum vulgare	5014	2018-07-27-13-05-10	0	1	x	-10	0	52.6	25.9	52.4	25.7	53.2	0.573	25105			33
431	93180	14	Leucanthemum vulgare	5014	2018-07-27-13-05-12	0	1	x	-10	0	52.6	25.9	52.5	25.8	53.3	0.683	25105			34
432	93181	14	Leucanthemum vulgare	5014	2018-07-27-13-05-14	0	1	x	-10	0	52.6	25.9	52.5	25.8	53.3	0.683	25105			35
433	93182	14	Leucanthemum vulgare	5014	2018-07-27-13-05-16	0	1	x	-10	0	52.6	25.9	52.6	25.8	53.4	0.794	25105			36
434	93183	14	Leucanthemum vulgare	5014	2018-07-27-13-05-18	0	1	x	-10	0	52.6	25.9	52.7	25.8	53.5	0.904	25105			37
435	93184	14	Leucanthemum vulgare	5014	2018-07-27-13-05-20	0	1	x	-10	0	52.5	25.9	52.8	25.8	53.6	1.115	25105			38
436	93185	14	Leucanthemum vulgare	5014	2018-07-27-13-05-22	0	1	x	-10	0	52.6	25.9	52.8	25.8	53.6	1.015	25105			39
437	93186	14	Leucanthemum vulgare	5014	2018-07-27-13-05-24	0	1	x	-10	0	52.6	25.9	52.8	25.8	53.6	1.015	25105			40
438	93187	14	Leucanthemum vulgare	5014	2018-07-27-13-05-26	0	1	x	-10	0	52.6	25.9	52.8	25.8	53.6	1.015	25105			41
439	93188	14	Leucanthemum vulgare	5014	2018-07-27-13-05-28	0	1	x	-10	0	52.6	25.9	53	25.8	53.8	1.236	25105			42
440	93189	14	Leucanthemum vulgare	5014	2018-07-27-13-05-30	0	1	x	-10	0	52.5	25.9	53	25.8	53.8	1.336	25105			43
441	93190	14	Leucanthemum vulgare	5014	2018-07-27-13-05-32	0	1	x	-10	0	52.5	25.9	53.1	25.8	53.9	1.447	25105			44
442	93191	14	Leucanthemum vulgare	5014	2018-07-27-13-05-34	0	1	x	-10	0	52.5	25.9	53.3	25.8	54.2	1.668	25105			45
443	93192	14	Leucanthemum vulgare	5014	2018-07-27-13-05-36	0	1	x	-10	0	52.5	25.9	53.3	25.8	54.2	1.668	25105			46
444	93193	14	Leucanthemum vulgare	5014	2018-07-27-13-05-38	0	1	x	-10	0	52.6	25.9	53.4	25.8	54.3	1.678	25105			47
445	93194	14	Leucanthemum vulgare	5014	2018-07-27-13-05-40	0	1	x	-10	0	52.6	25.9	53.4	25.8	54.3	1.678	25105			48
446	93195	14	Leucanthemum vulgare	5014	2018-07-27-13-05-42	0	1	x	-10	0	52.6	25.9	53.5	25.8	54.4	1.789	25105			49
447	93196	14	Leucanthemum vulgare	5014	2018-07-27-13-05-44	0	1	x	-10	0	52.5	25.9	53.5	25.8	54.4	1.889	25105			50
448	93197	14	Leucanthemum vulgare	5014	2018-07-27-13-05-46	0	1	x	-10	0	52.5	25.9	53.5	25.8	54.4	1.889	25105			51
449	93198	14	Leucanthemum vulgare	5014	2018-07-27-13-05-48	0	1	x	-10	0	52.5	25.9	53.4	25.8	54.3	1.778	25105			52
450	93199	14	Leucanthemum vulgare	5014	2018-07-27-13-05-50	0	1	x	-10	0	52.5	25.9	53.3	25.8	54.2	1.668	25105			53
451	93200	14	Leucanthemum vulgare	5014	2018-07-27-13-05-52	0	1	x	-10	0	52.5	25.9	53.2	25.8	54.1	1.557	25105			54
452	93201	14	Leucanthemum vulgare	5014	2018-07-27-13-05-54	0	1	x	-10	0	52.5	25.9	53.2	25.8	54.1	1.557	25105			55
453	93202	14	Leucanthemum vulgare	5014	2018-07-27-13-05-56	0	1	x	-10	0	52.5	25.9	53.1	25.8	53.9	1.447	25105			56
454	93203	14	Leucanthemum vulgare	5014	2018-07-27-13-05-58	0	1	x	-10	0	52.5	25.9	53.1	25.8	53.9	1.447	25105			57
455	93204	14	Leucanthemum vulgare	5014	2018-07-27-13-06-00	0	1	x	-10	0	52.5	25.9	53.1	25.8	53.9	1.447	25105			58
456	93205	14	Leucanthemum vulgare	5014	2018-07-27-13-06-02	0	1	x	-10	0	52.5	25.9	53.2	25.8	54.1	1.557	25105			59
457	93206	14	Leucanthemum vulgare	5014	2018-07-27-13-06-04	0	1	x	-10	0	52.5	25.9	53.2	25.8	54.1	1.557	25105			60
458	93207	14	Leucanthemum vulgare	5014	2018-07-27-13-06-06	0	1	x	-10	0	52.5	25.9	53.2	25.8	54.1	1.557	25105			61
459	93208	14	Leucanthemum vulgare	5014	2018-07-27-13-06-08	0	1	x	-10	0	52.5	25.9	53.3	25.8	54.2	1.668	25105			62
460	93209	14	Leucanthemum vulgare	5014	2018-07-27-13-06-10	0	1	x	-10	0	52.5	25.9	53.3	25.8	54.2	1.668	25105			63
461	93210	14	Leucanthemum vulgare	5014	2018-07-27-13-06-12	0	1	x	-10	0	52.5	25.9	53.4	25.8	54.3	1.778	25105			64
462	93211	14	Leucanthemum vulgare	5014	2018-07-27-13-06-14	0	1	x	-10	0	52.5	25.9	53.2	25.8	54.1	1.557	25105			65
463	93212	14	Leucanthemum vulgare	5014	2018-07-27-13-06-16	0	1	x	-10	0	52.5	25.9	53.2	25.8	54.1	1.557	25105			66
464	93213	14	Leucanthemum vulgare	5014	2018-07-27-13-06-18	0	1	x	-10	0	52.5	25.9	53.1	25.8	53.9	1.447	25105			67
465	93214	14	Leucanthemum vulgare	5014	2018-07-27-13-06-20	0	1	x	-10	0	52.5	25.9	53	25.8	53.8	1.336	25105			68
466	93215	14	Leucanthemum vulgare	5014	2018-07-27-13-06-22	0	1	x	-10	0	52.5	25.9	52.9	25.8	53.7	1.226	25105			69
467	93216	14	Leucanthemum vulgare	5014	2018-07-27-13-06-24	0	1	x	-10	0	52.5	25.9	52.9	25.8	53.7	1.226	25105			70
468	93217	14	Leucanthemum vulgare	5014	2018-07-27-13-06-26	0	1	x	-10	0	52.5	25.9	52.8	25.8	53.6	1.115	25105			71
469	93218	14	Leucanthemum vulgare	5014	2018-07-27-13-06-28	0	1	x	-10	0	52.5	25.9	52.8	25.8	53.6	1.115	25105			72
470	93219	14	Leucanthemum vulgare	5014	2018-07-27-13-06-30	0	1	x	-10	0	52.5	25.9	52.7	25.8	53.5	1.004	25105			73
471	93220	14	Leucanthemum vulgare	5014	2018-07-27-13-06-32	0	1	x	-10	0	52.5	25.9	52.6	25.8	53.4	0.894	25105			74
472	93221	14	Leucanthemum vulgare	5014	2018-07-27-13-06-34	0	1	x	-10	0	52.5	25.9	52.6	25.8	53.4	0.894	25105			75
473	93222	14	Leucanthemum vulgare	5014	2018-07-27-13-06-36	0	1	x	-10	0	52.5	25.9	52.5	25.8	53.3	0.783	25105			76
474	93223	14	Leucanthemum vulgare	5014	2018-07-27-13-06-38	0	1	x	-10	0	52.5	25.9	52.4	25.8	53.2	0.673	25105			77
475	93224	14	Leucanthemum vulgare	5014	2018-07-27-13-06-40	0	1	x	-10	0	52.5	25.9	52.4	25.8	53.2	0.673	25105			78
476	93225	14	Leucanthemum vulgare	5014	2018-07-27-13-06-42	0	1	x	-10	0	52.5	25.9	52.3	25.8	53.1	0.562	25105			79
477	93226	14	Leucanthemum vulgare	5014	2018-07-27-13-06-44	0	1	x	-10	0	52.5	25.9	52.2	25.8	53	0.452	25105			80
478	93227	14	Leucanthemum vulgare	5014	2018-07-27-13-06-46	0	1	x	-10	0	52.5	25.9	52.3	25.8	53.1	0.562	25105			81
479	93228	14	Leucanthemum vulgare	5014	2018-07-27-13-06-48	0	1	x	-10	0	52.4	25.9	52.2	25.8	53	0.552	25105			82
480	93229	14	Leucanthemum vulgare	5014	2018-07-27-13-06-50	0	1	x	-10	0	52.4	25.9	52.2	25.8	53	0.552	25105			83
481	93230	14	Leucanthemum vulgare	5014	2018-07-27-13-06-52	0	1	x	-10	0	52.4	25.9	52.3	25.8	53.1	0.662	25105			84
482	93231	14	Leucanthemum vulgare	5014	2018-07-27-13-06-54	0	1	x	-10	0	52.4	25.9	52.2	25.8	53	0.552	25105			85
483	93232	14	Leucanthemum vulgare	5014	2018-07-27-13-06-57	0	1	x	-10	0	52.4	25.9	52.2	25.8	53	0.552	25105			86
484	93233	14	Leucanthemum vulgare	5014	2018-07-27-13-06-59	0	1	x	-10	0	52.3	25.9	52.3	25.8	53.1	0.762	25105			87
485	93234	14	Leucanthemum vulgare	5014	2018-07-27-13-07-01	0	1	x	-10	0	52.3	25.9	52.2	25.8	53	0.652	25105			88
486	93235	14	Leucanthemum vulgare	5014	2018-07-27-13-07-03	0	1	x	-10	0	52.3	25.9	52.2	25.8	53	0.652	25105			89
487	93236	14	Leucanthemum vulgare	5014	2018-07-27-13-07-05	0	1	x	-10	0	52.3	25.9	52.2	25.8	53	0.652	25105			90
488	93237	14	Leucanthemum vulgare	5014	2018-07-27-13-07-07	0	1	x	-10	0	52.3	25.9	52.3	25.8	53.1	0.762	25105	Last10	Here	91
489	93238	14	Leucanthemum vulgare	5014	2018-07-27-13-07-09	0	1	x	-10	0	52.3	25.9	52.4	25.8	53.2	0.873	25105	Last10	Here	92
490	93239	14	Leucanthemum vulgare	5014	2018-07-27-13-07-11	0	1	x	-10	0	52.3	25.9	52.4	25.8	53.2	0.873	25105	Last10	Here	93
491	93240	14	Leucanthemum vulgare	5014	2018-07-27-13-07-13	0	1	x	-10	0	52.3	25.9	52.4	25.8	53.2	0.873	25105	Last10	Here	94
492	93241	14	Leucanthemum vulgare	5014	2018-07-27-13-07-15	0	1	x	-10	0	52.3	25.9	52.3	25.8	53.1	0.762	25105	Last10	Here	95
493	93242	14	Leucanthemum vulgare	5014	2018-07-27-13-07-17	0	1	x	-10	0	52.3	25.9	52.3	25.8	53.1	0.762	25105	Last10	Here	96
494	93243	14	Leucanthemum vulgare	5014	2018-07-27-13-07-19	0	1	x	-10	0	52.3	25.9	52.2	25.8	53	0.652	25105	Last10	Here	97
495	93244	14	Leucanthemum vulgare	5014	2018-07-27-13-07-21	0	1	x	-10	0	52.3	25.9	52.1	25.8	52.8	0.541	25105	Last10	Here	98
496	93245	14	Leucanthemum vulgare	5014	2018-07-27-13-07-23	0	1	x	-10	0	52.3	25.9	52.1	25.8	52.8	0.541	25105	Last10	Here	99
497	93246	14	Leucanthemum vulgare	5014	2018-07-27-13-07-25	0	1	x	-10	0	52.3	25.9	52.1	25.8	52.8	0.541	25105	Last10	Here	100
498	93247	14	Leucanthemum vulgare	5014	2018-07-27-13-07-57	0	1	x	-5	0	52.2	25.9	53	25.8	53.8	1.636	25106	First10	Here	1
499	93248	14	Leucanthemum vulgare	5014	2018-07-27-13-07-59	0	1	x	-5	0	52.2	25.9	52.9	25.8	53.7	1.526	25106	First10	Here	2
500	93249	14	Leucanthemum vulgare	5014	2018-07-27-13-08-01	0	1	x	-5	0	52.2	25.9	52.9	25.8	53.7	1.526	25106	First10	Here	3
501	93250	14	Leucanthemum vulgare	5014	2018-07-27-13-08-03	0	1	x	-5	0	52.2	25.9	52.8	25.8	53.6	1.415	25106	First10	Here	4
502	93251	14	Leucanthemum vulgare	5014	2018-07-27-13-08-05	0	1	x	-5	0	52.2	25.9	52.8	25.8	53.6	1.415	25106	First10	Here	5
503	93252	14	Leucanthemum vulgare	5014	2018-07-27-13-08-07	0	1	x	-5	0	52.2	25.9	52.8	25.8	53.6	1.415	25106	First10	Here	6
504	93253	14	Leucanthemum vulgare	5014	2018-07-27-13-08-09	0	1	x	-5	0	52.2	25.9	52.8	25.8	53.6	1.415	25106	First10	Here	7
505	93254	14	Leucanthemum vulgare	5014	2018-07-27-13-08-11	0	1	x	-5	0	52.2	25.9	52.8	25.8	53.6	1.415	25106	First10	Here	8
506	93255	14	Leucanthemum vulgare	5014	2018-07-27-13-08-13	0	1	x	-5	0	52.2	25.9	52.8	25.8	53.6	1.415	25106	First10	Here	9
507	93256	14	Leucanthemum vulgare	5014	2018-07-27-13-08-15	0	1	x	-5	0	52.2	25.9	52.8	25.8	53.6	1.415	25106	First10	Here	10
508	93257	14	Leucanthemum vulgare	5014	2018-07-27-13-08-17	0	1	x	-5	0	52.2	25.9	52.9	25.8	53.7	1.526	25106			11
509	93258	14	Leucanthemum vulgare	5014	2018-07-27-13-08-19	0	1	x	-5	0	52.2	25.9	52.9	25.8	53.7	1.526	25106			12
510	93259	14	Leucanthemum vulgare	5014	2018-07-27-13-08-21	0	1	x	-5	0	52.2	25.9	53	25.8	53.8	1.636	25106			13
511	93260	14	Leucanthemum vulgare	5014	2018-07-27-13-08-23	0	1	x	-5	0	52.2	25.9	53.1	25.8	53.9	1.747	25106			14
512	93261	14	Leucanthemum vulgare	5014	2018-07-27-13-08-25	0	1	x	-5	0	52.2	25.9	53.2	25.8	54.1	1.857	25106			15
513	93262	14	Leucanthemum vulgare	5014	2018-07-27-13-08-27	0	1	x	-5	0	52.2	25.9	53.3	25.8	54.2	1.968	25106			16
514	93263	14	Leucanthemum vulgare	5014	2018-07-27-13-08-29	0	1	x	-5	0	52.2	25.9	53.4	25.8	54.3	2.078	25106			17
515	93264	14	Leucanthemum vulgare	5014	2018-07-27-13-08-31	0	1	x	-5	0	52.2	25.9	53.3	25.8	54.2	1.968	25106			18
516	93265	14	Leucanthemum vulgare	5014	2018-07-27-13-08-33	0	1	x	-5	0	52.2	25.9	53.3	25.7	54.2	1.968	25106			19
517	93266	14	Leucanthemum vulgare	5014	2018-07-27-13-08-35	0	1	x	-5	0	52.2	25.9	53.4	25.8	54.3	2.078	25106			20
518	93267	14	Leucanthemum vulgare	5014	2018-07-27-13-08-37	0	1	x	-5	0	52.2	25.9	53.5	25.8	54.4	2.189	25106			21
519	93268	14	Leucanthemum vulgare	5014	2018-07-27-13-08-39	0	1	x	-5	0	52.2	25.9	53.5	25.8	54.4	2.189	25106			22
520	93269	14	Leucanthemum vulgare	5014	2018-07-27-13-08-41	0	1	x	-5	0	52.2	25.9	53.5	25.8	54.4	2.189	25106			23
521	93270	14	Leucanthemum vulgare	5014	2018-07-27-13-08-43	0	1	x	-5	0	52.2	25.9	53.4	25.8	54.3	2.078	25106			24
522	93271	14	Leucanthemum vulgare	5014	2018-07-27-13-08-45	0	1	x	-5	0	52.2	25.9	53.3	25.8	54.2	1.968	25106			25
523	93272	14	Leucanthemum vulgare	5014	2018-07-27-13-08-47	0	1	x	-5	0	52.2	25.9	53.2	25.8	54.1	1.857	25106			26
524	93273	14	Leucanthemum vulgare	5014	2018-07-27-13-08-49	0	1	x	-5	0	52.1	25.9	53.2	25.8	54.1	1.957	25106			27
525	93274	14	Leucanthemum vulgare	5014	2018-07-27-13-08-51	0	1	x	-5	0	52.1	25.9	53.2	25.8	54.1	1.957	25106			28
526	93275	14	Leucanthemum vulgare	5014	2018-07-27-13-08-53	0	1	x	-5	0	52.1	25.9	53.2	25.8	54.1	1.957	25106			29
527	93276	14	Leucanthemum vulgare	5014	2018-07-27-13-08-55	0	1	x	-5	0	52.1	25.9	53.1	25.8	53.9	1.847	25106			30
528	93277	14	Leucanthemum vulgare	5014	2018-07-27-13-08-57	0	1	x	-5	0	52.1	25.9	53.1	25.8	53.9	1.847	25106			31
529	93278	14	Leucanthemum vulgare	5014	2018-07-27-13-08-59	0	1	x	-5	0	52.1	25.9	53.1	25.8	53.9	1.847	25106			32
530	93279	14	Leucanthemum vulgare	5014	2018-07-27-13-09-01	0	1	x	-5	0	52.1	25.9	53.1	25.8	53.9	1.847	25106			33
531	93280	14	Leucanthemum vulgare	5014	2018-07-27-13-09-03	0	1	x	-5	0	52.1	25.9	53.2	25.8	54.1	1.957	25106			34
532	93281	14	Leucanthemum vulgare	5014	2018-07-27-13-09-05	0	1	x	-5	0	52.1	25.9	53.1	25.8	53.9	1.847	25106			35
533	93282	14	Leucanthemum vulgare	5014	2018-07-27-13-09-07	0	1	x	-5	0	52.1	25.9	53	25.8	53.8	1.736	25106			36
534	93283	14	Leucanthemum vulgare	5014	2018-07-27-13-09-09	0	1	x	-5	0	52.1	25.9	53	25.8	53.8	1.736	25106			37
535	93284	14	Leucanthemum vulgare	5014	2018-07-27-13-09-11	0	1	x	-5	0	52.1	25.9	52.9	25.8	53.7	1.626	25106			38
536	93285	14	Leucanthemum vulgare	5014	2018-07-27-13-09-13	0	1	x	-5	0	52.1	25.9	52.9	25.8	53.7	1.626	25106			39
537	93286	14	Leucanthemum vulgare	5014	2018-07-27-13-09-15	0	1	x	-5	0	52.1	25.9	52.8	25.8	53.6	1.515	25106			40
538	93287	14	Leucanthemum vulgare	5014	2018-07-27-13-09-17	0	1	x	-5	0	52.1	25.9	52.8	25.8	53.6	1.515	25106			41
539	93288	14	Leucanthemum vulgare	5014	2018-07-27-13-09-19	0	1	x	-5	0	52.1	25.9	52.7	25.8	53.5	1.404	25106			42
540	93289	14	Leucanthemum vulgare	5014	2018-07-27-13-09-21	0	1	x	-5	0	52.1	25.9	52.7	25.8	53.5	1.404	25106			43
541	93290	14	Leucanthemum vulgare	5014	2018-07-27-13-09-23	0	1	x	-5	0	52.1	25.9	52.7	25.8	53.5	1.404	25106			44
542	93291	14	Leucanthemum vulgare	5014	2018-07-27-13-09-25	0	1	x	-5	0	52.1	25.9	52.6	25.8	53.4	1.294	25106			45
543	93292	14	Leucanthemum vulgare	5014	2018-07-27-13-09-27	0	1	x	-5	0	52.1	25.9	52.5	25.8	53.3	1.183	25106			46
544	93293	14	Leucanthemum vulgare	5014	2018-07-27-13-09-29	0	1	x	-5	0	52.1	25.9	52.5	25.8	53.3	1.183	25106			47
545	93294	14	Leucanthemum vulgare	5014	2018-07-27-13-09-31	0	1	x	-5	0	52.1	25.9	52.3	25.8	53.1	0.962	25106			48
546	93295	14	Leucanthemum vulgare	5014	2018-07-27-13-09-33	0	1	x	-5	0	52.1	25.9	52.3	25.8	53.1	0.962	25106			49
547	93296	14	Leucanthemum vulgare	5014	2018-07-27-13-09-35	0	1	x	-5	0	52.1	25.9	52.2	25.8	53	0.852	25106			50
548	93297	14	Leucanthemum vulgare	5014	2018-07-27-13-09-37	0	1	x	-5	0	52.1	25.9	52.2	25.8	53	0.852	25106			51
549	93298	14	Leucanthemum vulgare	5014	2018-07-27-13-09-39	0	1	x	-5	0	52.1	25.9	52.1	25.8	52.8	0.741	25106			52
550	93299	14	Leucanthemum vulgare	5014	2018-07-27-13-09-41	0	1	x	-5	0	52.1	25.9	52.1	25.8	52.8	0.741	25106			53
551	93300	14	Leucanthemum vulgare	5014	2018-07-27-13-09-43	0	1	x	-5	0	52	25.9	52	25.8	52.7	0.731	25106			54
552	93301	14	Leucanthemum vulgare	5014	2018-07-27-13-09-45	0	1	x	-5	0	52	25.9	52	25.8	52.7	0.731	25106			55
553	93302	14	Leucanthemum vulgare	5014	2018-07-27-13-09-47	0	1	x	-5	0	52	25.9	52	25.8	52.7	0.731	25106			56
554	93303	14	Leucanthemum vulgare	5014	2018-07-27-13-09-49	0	1	x	-5	0	52	25.9	52	25.8	52.7	0.731	25106			57
555	93304	14	Leucanthemum vulgare	5014	2018-07-27-13-09-51	0	1	x	-5	0	52	25.9	52.1	25.8	52.8	0.841	25106			58
556	93305	14	Leucanthemum vulgare	5014	2018-07-27-13-09-53	0	1	x	-5	0	52	25.9	52.1	25.8	52.8	0.841	25106			59
557	93306	14	Leucanthemum vulgare	5014	2018-07-27-13-09-55	0	1	x	-5	0	52	25.9	52.2	25.8	53	0.952	25106			60
558	93307	14	Leucanthemum vulgare	5014	2018-07-27-13-09-57	0	1	x	-5	0	52	25.9	52.4	25.8	53.2	1.173	25106			61
559	93308	14	Leucanthemum vulgare	5014	2018-07-27-13-09-59	0	1	x	-5	0	52	25.9	52.5	25.8	53.3	1.283	25106			62
560	93309	14	Leucanthemum vulgare	5014	2018-07-27-13-10-01	0	1	x	-5	0	52	25.9	52.7	25.8	53.5	1.504	25106			63
561	93310	14	Leucanthemum vulgare	5014	2018-07-27-13-10-03	0	1	x	-5	0	51.9	25.9	52.7	25.8	53.5	1.604	25106			64
562	93311	14	Leucanthemum vulgare	5014	2018-07-27-13-10-05	0	1	x	-5	0	51.9	25.9	52.8	25.8	53.6	1.715	25106			65
563	93312	14	Leucanthemum vulgare	5014	2018-07-27-13-10-07	0	1	x	-5	0	51.9	25.9	52.9	25.8	53.7	1.826	25106			66
564	93313	14	Leucanthemum vulgare	5014	2018-07-27-13-10-09	0	1	x	-5	0	51.9	25.9	52.8	25.8	53.6	1.715	25106			67
565	93314	14	Leucanthemum vulgare	5014	2018-07-27-13-10-11	0	1	x	-5	0	51.9	25.9	52.7	25.7	53.5	1.604	25106			68
566	93315	14	Leucanthemum vulgare	5014	2018-07-27-13-10-13	0	1	x	-5	0	51.9	25.9	52.7	25.8	53.5	1.604	25106			69
567	93316	14	Leucanthemum vulgare	5014	2018-07-27-13-10-15	0	1	x	-5	0	51.9	25.9	52.6	25.8	53.4	1.494	25106			70
568	93317	14	Leucanthemum vulgare	5014	2018-07-27-13-10-17	0	1	x	-5	0	51.9	25.9	52.5	25.8	53.3	1.383	25106			71
569	93318	14	Leucanthemum vulgare	5014	2018-07-27-13-10-19	0	1	x	-5	0	51.9	25.9	52.6	25.8	53.4	1.494	25106			72
570	93319	14	Leucanthemum vulgare	5014	2018-07-27-13-10-21	0	1	x	-5	0	51.9	25.9	52.6	25.8	53.4	1.494	25106			73
571	93320	14	Leucanthemum vulgare	5014	2018-07-27-13-10-23	0	1	x	-5	0	51.9	25.9	52.6	25.8	53.4	1.494	25106			74
572	93321	14	Leucanthemum vulgare	5014	2018-07-27-13-10-25	0	1	x	-5	0	51.9	25.9	52.5	25.8	53.3	1.383	25106			75
573	93322	14	Leucanthemum vulgare	5014	2018-07-27-13-10-27	0	1	x	-5	0	51.9	25.9	52.4	25.8	53.2	1.273	25106			76
574	93323	14	Leucanthemum vulgare	5014	2018-07-27-13-10-29	0	1	x	-5	0	51.9	25.9	52.4	25.7	53.2	1.273	25106			77
575	93324	14	Leucanthemum vulgare	5014	2018-07-27-13-10-31	0	1	x	-5	0	51.9	25.9	52.3	25.7	53.1	1.162	25106			78
576	93325	14	Leucanthemum vulgare	5014	2018-07-27-13-10-33	0	1	x	-5	0	51.9	25.9	52.4	25.8	53.2	1.273	25106			79
577	93326	14	Leucanthemum vulgare	5014	2018-07-27-13-10-35	0	1	x	-5	0	51.9	25.9	52.3	25.8	53.1	1.162	25106			80
578	93327	14	Leucanthemum vulgare	5014	2018-07-27-13-10-37	0	1	x	-5	0	51.9	25.9	52.3	25.8	53.1	1.162	25106			81
579	93328	14	Leucanthemum vulgare	5014	2018-07-27-13-10-39	0	1	x	-5	0	51.8	25.9	52.3	25.8	53.1	1.262	25106			82
580	93329	14	Leucanthemum vulgare	5014	2018-07-27-13-10-41	0	1	x	-5	0	51.8	25.9	52.4	25.8	53.2	1.373	25106			83
581	93330	14	Leucanthemum vulgare	5014	2018-07-27-13-10-43	0	1	x	-5	0	51.8	25.9	52.4	25.8	53.2	1.373	25106			84
582	93331	14	Leucanthemum vulgare	5014	2018-07-27-13-10-45	0	1	x	-5	0	51.8	25.9	52.3	25.7	53.1	1.262	25106			85
583	93332	14	Leucanthemum vulgare	5014	2018-07-27-13-10-47	0	1	x	-5	0	51.9	25.9	52.4	25.7	53.2	1.273	25106			86
584	93333	14	Leucanthemum vulgare	5014	2018-07-27-13-10-49	0	1	x	-5	0	51.9	25.9	52.5	25.8	53.3	1.383	25106			87
585	93334	14	Leucanthemum vulgare	5014	2018-07-27-13-10-51	0	1	x	-5	0	51.9	25.9	52.6	25.8	53.4	1.494	25106			88
586	93335	14	Leucanthemum vulgare	5014	2018-07-27-13-10-53	0	1	x	-5	0	51.9	25.9	52.7	25.8	53.5	1.604	25106			89
587	93336	14	Leucanthemum vulgare	5014	2018-07-27-13-10-55	0	1	x	-5	0	51.9	25.9	52.7	25.8	53.5	1.604	25106			90
588	93337	14	Leucanthemum vulgare	5014	2018-07-27-13-10-57	0	1	x	-5	0	51.9	25.9	52.8	25.8	53.6	1.715	25106	Last10	Here	91
589	93338	14	Leucanthemum vulgare	5014	2018-07-27-13-10-59	0	1	x	-5	0	51.9	25.9	52.8	25.8	53.6	1.715	25106	Last10	Here	92
590	93339	14	Leucanthemum vulgare	5014	2018-07-27-13-11-01	0	1	x	-5	0	51.9	25.9	52.8	25.8	53.6	1.715	25106	Last10	Here	93
591	93340	14	Leucanthemum vulgare	5014	2018-07-27-13-11-03	0	1	x	-5	0	51.9	25.9	52.8	25.8	53.6	1.715	25106	Last10	Here	94
592	93341	14	Leucanthemum vulgare	5014	2018-07-27-13-11-05	0	1	x	-5	0	51.9	25.9	52.9	25.8	53.7	1.826	25106	Last10	Here	95
593	93342	14	Leucanthemum vulgare	5014	2018-07-27-13-11-07	0	1	x	-5	0	51.9	25.9	52.9	25.8	53.7	1.826	25106	Last10	Here	96
594	93343	14	Leucanthemum vulgare	5014	2018-07-27-13-11-09	0	1	x	-5	0	51.9	25.9	53	25.8	53.8	1.936	25106	Last10	Here	97
595	93344	14	Leucanthemum vulgare	5014	2018-07-27-13-11-11	0	1	x	-5	0	51.9	25.9	53	25.8	53.8	1.936	25106	Last10	Here	98
596	93345	14	Leucanthemum vulgare	5014	2018-07-27-13-11-13	0	1	x	-5	0	51.9	25.9	53.1	25.8	53.9	2.047	25106	Last10	Here	99
597	93346	14	Leucanthemum vulgare	5014	2018-07-27-13-11-15	0	1	x	-5	0	51.9	25.9	53.1	25.8	53.9	2.047	25106	Last10	Here	100
598	93347	14	Leucanthemum vulgare	5014	2018-07-27-13-11-47	0	1	x	0	0	51.8	25.9	52.4	25.8	53.2	1.373	25107	First10	Here	1
599	93348	14	Leucanthemum vulgare	5014	2018-07-27-13-11-49	0	1	x	0	0	51.8	25.9	52.3	25.8	53.1	1.262	25107	First10	Here	2
600	93349	14	Leucanthemum vulgare	5014	2018-07-27-13-11-51	0	1	x	0	0	51.8	25.9	52.3	25.8	53.1	1.262	25107	First10	Here	3
601	93350	14	Leucanthemum vulgare	5014	2018-07-27-13-11-53	0	1	x	0	0	51.8	25.9	52.3	25.8	53.1	1.262	25107	First10	Here	4
602	93351	14	Leucanthemum vulgare	5014	2018-07-27-13-11-55	0	1	x	0	0	51.8	25.9	52.4	25.8	53.2	1.373	25107	First10	Here	5
603	93352	14	Leucanthemum vulgare	5014	2018-07-27-13-11-57	0	1	x	0	0	51.7	25.9	52.4	25.8	53.2	1.473	25107	First10	Here	6
604	93353	14	Leucanthemum vulgare	5014	2018-07-27-13-11-59	0	1	x	0	0	51.7	25.9	52.4	25.8	53.2	1.473	25107	First10	Here	7
605	93354	14	Leucanthemum vulgare	5014	2018-07-27-13-12-01	0	1	x	0	0	51.7	25.9	52.4	25.8	53.2	1.473	25107	First10	Here	8
606	93355	14	Leucanthemum vulgare	5014	2018-07-27-13-12-03	0	1	x	0	0	51.7	25.9	52.4	25.8	53.2	1.473	25107	First10	Here	9
607	93356	14	Leucanthemum vulgare	5014	2018-07-27-13-12-05	0	1	x	0	0	51.7	25.9	52.4	25.8	53.2	1.473	25107	First10	Here	10
608	93357	14	Leucanthemum vulgare	5014	2018-07-27-13-12-07	0	1	x	0	0	51.7	25.9	52.5	25.8	53.3	1.583	25107			11
609	93358	14	Leucanthemum vulgare	5014	2018-07-27-13-12-09	0	1	x	0	0	51.7	25.9	52.5	25.8	53.3	1.583	25107			12
610	93359	14	Leucanthemum vulgare	5014	2018-07-27-13-12-11	0	1	x	0	0	51.7	25.9	52.4	25.8	53.2	1.473	25107			13
611	93360	14	Leucanthemum vulgare	5014	2018-07-27-13-12-13	0	1	x	0	0	51.6	25.9	52.4	25.8	53.2	1.573	25107			14
612	93361	14	Leucanthemum vulgare	5014	2018-07-27-13-12-15	0	1	x	0	0	51.6	25.9	52.5	25.8	53.3	1.683	25107			15
613	93362	14	Leucanthemum vulgare	5014	2018-07-27-13-12-18	0	1	x	0	0	51.6	25.9	52.5	25.8	53.3	1.683	25107			16
614	93363	14	Leucanthemum vulgare	5014	2018-07-27-13-12-20	0	1	x	0	0	51.7	25.9	52.6	25.8	53.4	1.694	25107			17
615	93364	14	Leucanthemum vulgare	5014	2018-07-27-13-12-22	0	1	x	0	0	51.7	25.9	52.7	25.8	53.5	1.804	25107			18
616	93365	14	Leucanthemum vulgare	5014	2018-07-27-13-12-24	0	1	x	0	0	51.7	25.9	52.8	25.8	53.6	1.915	25107			19
617	93366	14	Leucanthemum vulgare	5014	2018-07-27-13-12-26	0	1	x	0	0	51.7	25.9	52.8	25.8	53.6	1.915	25107			20
618	93367	14	Leucanthemum vulgare	5014	2018-07-27-13-12-28	0	1	x	0	0	51.7	25.9	52.8	25.8	53.6	1.915	25107			21
619	93368	14	Leucanthemum vulgare	5014	2018-07-27-13-12-30	0	1	x	0	0	51.7	25.9	52.8	25.8	53.6	1.915	25107			22
620	93369	14	Leucanthemum vulgare	5014	2018-07-27-13-12-32	0	1	x	0	0	51.7	25.9	52.9	25.8	53.7	2.026	25107			23
621	93370	14	Leucanthemum vulgare	5014	2018-07-27-13-12-34	0	1	x	0	0	51.7	25.9	52.9	25.8	53.7	2.026	25107			24
622	93371	14	Leucanthemum vulgare	5014	2018-07-27-13-12-36	0	1	x	0	0	51.7	25.9	52.8	25.8	53.6	1.915	25107			25
623	93372	14	Leucanthemum vulgare	5014	2018-07-27-13-12-38	0	1	x	0	0	51.7	25.9	52.8	25.8	53.6	1.915	25107			26
624	93373	14	Leucanthemum vulgare	5014	2018-07-27-13-12-40	0	1	x	0	0	51.7	25.9	52.9	25.8	53.7	2.026	25107			27
625	93374	14	Leucanthemum vulgare	5014	2018-07-27-13-12-42	0	1	x	0	0	51.7	25.9	52.9	25.8	53.7	2.026	25107			28
626	93375	14	Leucanthemum vulgare	5014	2018-07-27-13-12-44	0	1	x	0	0	51.7	25.9	52.9	25.8	53.7	2.026	25107			29
627	93376	14	Leucanthemum vulgare	5014	2018-07-27-13-12-46	0	1	x	0	0	51.7	25.9	53	25.8	53.8	2.136	25107			30
628	93377	14	Leucanthemum vulgare	5014	2018-07-27-13-12-48	0	1	x	0	0	51.7	25.9	53	25.8	53.8	2.136	25107			31
629	93378	14	Leucanthemum vulgare	5014	2018-07-27-13-12-50	0	1	x	0	0	51.7	25.9	53.1	25.8	53.9	2.247	25107			32
630	93379	14	Leucanthemum vulgare	5014	2018-07-27-13-12-52	0	1	x	0	0	51.7	25.9	53.2	25.8	54.1	2.357	25107			33
631	93380	14	Leucanthemum vulgare	5014	2018-07-27-13-12-54	0	1	x	0	0	51.7	25.9	53.2	25.8	54.1	2.357	25107			34
632	93381	14	Leucanthemum vulgare	5014	2018-07-27-13-12-56	0	1	x	0	0	51.7	25.9	53.1	25.8	53.9	2.247	25107			35
633	93382	14	Leucanthemum vulgare	5014	2018-07-27-13-12-58	0	1	x	0	0	51.7	25.9	53.2	25.8	54.1	2.357	25107			36
634	93383	14	Leucanthemum vulgare	5014	2018-07-27-13-13-00	0	1	x	0	0	51.7	25.9	53.2	25.8	54.1	2.357	25107			37
635	93384	14	Leucanthemum vulgare	5014	2018-07-27-13-13-02	0	1	x	0	0	51.7	25.9	53.2	25.8	54.1	2.357	25107			38
636	93385	14	Leucanthemum vulgare	5014	2018-07-27-13-13-04	0	1	x	0	0	51.7	25.9	53.1	25.8	53.9	2.247	25107			39
637	93386	14	Leucanthemum vulgare	5014	2018-07-27-13-13-06	0	1	x	0	0	51.7	25.9	52.9	25.8	53.7	2.026	25107			40
638	93387	14	Leucanthemum vulgare	5014	2018-07-27-13-13-08	0	1	x	0	0	51.7	25.9	52.8	25.8	53.6	1.915	25107			41
639	93388	14	Leucanthemum vulgare	5014	2018-07-27-13-13-10	0	1	x	0	0	51.7	25.9	52.7	25.8	53.5	1.804	25107			42
640	93389	14	Leucanthemum vulgare	5014	2018-07-27-13-13-12	0	1	x	0	0	51.7	25.9	52.6	25.8	53.4	1.694	25107			43
641	93390	14	Leucanthemum vulgare	5014	2018-07-27-13-13-14	0	1	x	0	0	51.7	25.9	52.5	25.8	53.3	1.583	25107			44
642	93391	14	Leucanthemum vulgare	5014	2018-07-27-13-13-16	0	1	x	0	0	51.7	25.9	52.5	25.8	53.3	1.583	25107			45
643	93392	14	Leucanthemum vulgare	5014	2018-07-27-13-13-18	0	1	x	0	0	51.7	25.9	52.5	25.8	53.3	1.583	25107			46
644	93393	14	Leucanthemum vulgare	5014	2018-07-27-13-13-20	0	1	x	0	0	51.6	25.9	52.5	25.8	53.3	1.683	25107			47
645	93394	14	Leucanthemum vulgare	5014	2018-07-27-13-13-22	0	1	x	0	0	51.6	25.9	52.5	25.8	53.3	1.683	25107			48
646	93395	14	Leucanthemum vulgare	5014	2018-07-27-13-13-24	0	1	x	0	0	51.6	25.9	52.5	25.8	53.3	1.683	25107			49
647	93396	14	Leucanthemum vulgare	5014	2018-07-27-13-13-26	0	1	x	0	0	51.7	25.9	52.4	25.8	53.2	1.473	25107			50
648	93397	14	Leucanthemum vulgare	5014	2018-07-27-13-13-28	0	1	x	0	0	51.7	25.9	52.5	25.8	53.3	1.583	25107			51
649	93398	14	Leucanthemum vulgare	5014	2018-07-27-13-13-30	0	1	x	0	0	51.7	25.9	52.5	25.8	53.3	1.583	25107			52
650	93399	14	Leucanthemum vulgare	5014	2018-07-27-13-13-32	0	1	x	0	0	51.7	25.9	52.6	25.8	53.4	1.694	25107			53
651	93400	14	Leucanthemum vulgare	5014	2018-07-27-13-13-34	0	1	x	0	0	51.7	25.9	52.5	25.8	53.3	1.583	25107			54
652	93401	14	Leucanthemum vulgare	5014	2018-07-27-13-13-36	0	1	x	0	0	51.7	25.9	52.4	25.8	53.2	1.473	25107			55
653	93402	14	Leucanthemum vulgare	5014	2018-07-27-13-13-38	0	1	x	0	0	51.7	25.9	52.4	25.8	53.2	1.473	25107			56
654	93403	14	Leucanthemum vulgare	5014	2018-07-27-13-13-40	0	1	x	0	0	51.7	25.9	52.4	25.8	53.2	1.473	25107			57
655	93404	14	Leucanthemum vulgare	5014	2018-07-27-13-13-42	0	1	x	0	0	51.7	25.9	52.4	25.8	53.2	1.473	25107			58
656	93405	14	Leucanthemum vulgare	5014	2018-07-27-13-13-44	0	1	x	0	0	51.6	25.9	52.4	25.8	53.2	1.573	25107			59
657	93406	14	Leucanthemum vulgare	5014	2018-07-27-13-13-46	0	1	x	0	0	51.6	25.9	52.3	25.8	53.1	1.462	25107			60
658	93407	14	Leucanthemum vulgare	5014	2018-07-27-13-13-48	0	1	x	0	0	51.7	25.9	52.3	25.8	53.1	1.362	25107			61
659	93408	14	Leucanthemum vulgare	5014	2018-07-27-13-13-50	0	1	x	0	0	51.7	25.9	52.3	25.8	53.1	1.362	25107			62
660	93409	14	Leucanthemum vulgare	5014	2018-07-27-13-13-52	0	1	x	0	0	51.7	25.9	52.5	25.8	53.3	1.583	25107			63
661	93410	14	Leucanthemum vulgare	5014	2018-07-27-13-13-54	0	1	x	0	0	51.7	25.9	52.5	25.8	53.3	1.583	25107			64
662	93411	14	Leucanthemum vulgare	5014	2018-07-27-13-13-56	0	1	x	0	0	51.7	25.9	52.4	25.8	53.2	1.473	25107			65
663	93412	14	Leucanthemum vulgare	5014	2018-07-27-13-13-58	0	1	x	0	0	51.6	25.9	52.4	25.8	53.2	1.573	25107			66
664	93413	14	Leucanthemum vulgare	5014	2018-07-27-13-14-00	0	1	x	0	0	51.6	25.9	52.2	25.8	53	1.352	25107			67
665	93414	14	Leucanthemum vulgare	5014	2018-07-27-13-14-02	0	1	x	0	0	51.6	25.9	52.2	25.8	53	1.352	25107			68
666	93415	14	Leucanthemum vulgare	5014	2018-07-27-13-14-04	0	1	x	0	0	51.6	25.9	52.1	25.8	52.8	1.241	25107			69
667	93416	14	Leucanthemum vulgare	5014	2018-07-27-13-14-06	0	1	x	0	0	51.6	25.9	52	25.8	52.7	1.131	25107			70
668	93417	14	Leucanthemum vulgare	5014	2018-07-27-13-14-08	0	1	x	0	0	51.5	25.9	52	25.8	52.7	1.231	25107			71
669	93418	14	Leucanthemum vulgare	5014	2018-07-27-13-14-10	0	1	x	0	0	51.5	25.9	52	25.8	52.7	1.231	25107			72
670	93419	14	Leucanthemum vulgare	5014	2018-07-27-13-14-12	0	1	x	0	0	51.5	25.9	52	25.8	52.7	1.231	25107			73
671	93420	14	Leucanthemum vulgare	5014	2018-07-27-13-14-14	0	1	x	0	0	51.5	25.9	52.1	25.8	52.8	1.341	25107			74
672	93421	14	Leucanthemum vulgare	5014	2018-07-27-13-14-16	0	1	x	0	0	51.5	25.9	52.2	25.8	53	1.452	25107			75
673	93422	14	Leucanthemum vulgare	5014	2018-07-27-13-14-18	0	1	x	0	0	51.5	25.9	52.3	25.8	53.1	1.562	25107			76
674	93423	14	Leucanthemum vulgare	5014	2018-07-27-13-14-20	0	1	x	0	0	51.5	25.9	52.2	25.8	53	1.452	25107			77
675	93424	14	Leucanthemum vulgare	5014	2018-07-27-13-14-22	0	1	x	0	0	51.5	25.9	52.1	25.8	52.8	1.341	25107			78
676	93425	14	Leucanthemum vulgare	5014	2018-07-27-13-14-24	0	1	x	0	0	51.5	25.9	52.1	25.8	52.8	1.341	25107			79
677	93426	14	Leucanthemum vulgare	5014	2018-07-27-13-14-26	0	1	x	0	0	51.4	25.9	52.1	25.8	52.8	1.441	25107			80
678	93427	14	Leucanthemum vulgare	5014	2018-07-27-13-14-28	0	1	x	0	0	51.4	25.9	52.1	25.8	52.8	1.441	25107			81
679	93428	14	Leucanthemum vulgare	5014	2018-07-27-13-14-30	0	1	x	0	0	51.4	25.9	52	25.8	52.7	1.331	25107			82
680	93429	14	Leucanthemum vulgare	5014	2018-07-27-13-14-32	0	1	x	0	0	51.4	25.9	51.9	25.8	52.6	1.22	25107			83
681	93430	14	Leucanthemum vulgare	5014	2018-07-27-13-14-34	0	1	x	0	0	51.5	25.9	51.8	25.8	52.5	1.009	25107			84
682	93431	14	Leucanthemum vulgare	5014	2018-07-27-13-14-36	0	1	x	0	0	51.4	25.9	51.7	25.8	52.4	0.999	25107			85
683	93432	14	Leucanthemum vulgare	5014	2018-07-27-13-14-38	0	1	x	0	0	51.4	25.9	51.7	25.8	52.4	0.999	25107			86
684	93433	14	Leucanthemum vulgare	5014	2018-07-27-13-14-40	0	1	x	0	0	51.4	25.9	51.7	25.8	52.4	0.999	25107			87
685	93434	14	Leucanthemum vulgare	5014	2018-07-27-13-14-42	0	1	x	0	0	51.5	25.9	51.6	25.8	52.3	0.788	25107			88
686	93435	14	Leucanthemum vulgare	5014	2018-07-27-13-14-44	0	1	x	0	0	51.5	25.9	51.6	25.8	52.3	0.788	25107			89
687	93436	14	Leucanthemum vulgare	5014	2018-07-27-13-14-46	0	1	x	0	0	51.4	25.9	51.6	25.8	52.3	0.888	25107			90
688	93437	14	Leucanthemum vulgare	5014	2018-07-27-13-14-48	0	1	x	0	0	51.5	25.9	51.6	25.8	52.3	0.788	25107	Last10	Here	91
689	93438	14	Leucanthemum vulgare	5014	2018-07-27-13-14-50	0	1	x	0	0	51.4	25.9	51.6	25.8	52.3	0.888	25107	Last10	Here	92
690	93439	14	Leucanthemum vulgare	5014	2018-07-27-13-14-52	0	1	x	0	0	51.4	25.9	51.6	25.8	52.3	0.888	25107	Last10	Here	93
691	93440	14	Leucanthemum vulgare	5014	2018-07-27-13-14-54	0	1	x	0	0	51.4	25.9	51.6	25.8	52.3	0.888	25107	Last10	Here	94
692	93441	14	Leucanthemum vulgare	5014	2018-07-27-13-14-56	0	1	x	0	0	51.4	25.9	51.6	25.8	52.3	0.888	25107	Last10	Here	95
693	93442	14	Leucanthemum vulgare	5014	2018-07-27-13-14-58	0	1	x	0	0	51.4	25.9	51.8	25.8	52.5	1.109	25107	Last10	Here	96
694	93443	14	Leucanthemum vulgare	5014	2018-07-27-13-15-00	0	1	x	0	0	51.4	25.9	51.9	25.8	52.6	1.22	25107	Last10	Here	97
695	93444	14	Leucanthemum vulgare	5014	2018-07-27-13-15-02	0	1	x	0	0	51.4	25.9	52	25.8	52.7	1.331	25107	Last10	Here	98
696	93445	14	Leucanthemum vulgare	5014	2018-07-27-13-15-04	0	1	x	0	0	51.4	25.9	52.1	25.8	52.8	1.441	25107	Last10	Here	99
697	93446	14	Leucanthemum vulgare	5014	2018-07-27-13-15-06	0	1	x	0	0	51.4	25.9	52.2	25.8	53	1.552	25107	Last10	Here	100
698	93447	14	Leucanthemum vulgare	5014	2018-07-27-13-15-38	0	1	x	5	0	51.4	25.9	52.6	25.8	53.4	1.994	25108	First10	Here	1
699	93448	14	Leucanthemum vulgare	5014	2018-07-27-13-15-40	0	1	x	5	0	51.4	25.9	52.6	25.8	53.4	1.994	25108	First10	Here	2
700	93449	14	Leucanthemum vulgare	5014	2018-07-27-13-15-42	0	1	x	5	0	51.4	25.9	52.6	25.8	53.4	1.994	25108	First10	Here	3
701	93450	14	Leucanthemum vulgare	5014	2018-07-27-13-15-44	0	1	x	5	0	51.4	25.9	52.6	25.8	53.4	1.994	25108	First10	Here	4
702	93451	14	Leucanthemum vulgare	5014	2018-07-27-13-15-46	0	1	x	5	0	51.4	25.9	52.5	25.8	53.3	1.883	25108	First10	Here	5
703	93452	14	Leucanthemum vulgare	5014	2018-07-27-13-15-48	0	1	x	5	0	51.4	25.9	52.6	25.8	53.4	1.994	25108	First10	Here	6
704	93453	14	Leucanthemum vulgare	5014	2018-07-27-13-15-50	0	1	x	5	0	51.4	25.9	52.6	25.8	53.4	1.994	25108	First10	Here	7
705	93454	14	Leucanthemum vulgare	5014	2018-07-27-13-15-52	0	1	x	5	0	51.4	25.9	52.6	25.8	53.4	1.994	25108	First10	Here	8
706	93455	14	Leucanthemum vulgare	5014	2018-07-27-13-15-54	0	1	x	5	0	51.4	25.9	52.5	25.8	53.3	1.883	25108	First10	Here	9
707	93456	14	Leucanthemum vulgare	5014	2018-07-27-13-15-56	0	1	x	5	0	51.4	25.9	52.5	25.8	53.3	1.883	25108	First10	Here	10
708	93457	14	Leucanthemum vulgare	5014	2018-07-27-13-15-58	0	1	x	5	0	51.4	25.9	52.5	25.8	53.3	1.883	25108			11
709	93458	14	Leucanthemum vulgare	5014	2018-07-27-13-16-00	0	1	x	5	0	51.4	25.9	52.6	25.8	53.4	1.994	25108			12
710	93459	14	Leucanthemum vulgare	5014	2018-07-27-13-16-02	0	1	x	5	0	51.4	25.9	52.6	25.8	53.4	1.994	25108			13
711	93460	14	Leucanthemum vulgare	5014	2018-07-27-13-16-04	0	1	x	5	0	51.4	25.9	52.6	25.8	53.4	1.994	25108			14
712	93461	14	Leucanthemum vulgare	5014	2018-07-27-13-16-06	0	1	x	5	0	51.4	25.9	52.6	25.8	53.4	1.994	25108			15
713	93462	14	Leucanthemum vulgare	5014	2018-07-27-13-16-08	0	1	x	5	0	51.4	25.9	52.5	25.8	53.3	1.883	25108			16
714	93463	14	Leucanthemum vulgare	5014	2018-07-27-13-16-10	0	1	x	5	0	51.4	25.9	52.4	25.8	53.2	1.773	25108			17
715	93464	14	Leucanthemum vulgare	5014	2018-07-27-13-16-12	0	1	x	5	0	51.4	25.9	52.3	25.8	53.1	1.662	25108			18
716	93465	14	Leucanthemum vulgare	5014	2018-07-27-13-16-14	0	1	x	5	0	51.4	25.9	52.3	25.8	53.1	1.662	25108			19
717	93466	14	Leucanthemum vulgare	5014	2018-07-27-13-16-16	0	1	x	5	0	51.4	25.9	52.3	25.8	53.1	1.662	25108			20
718	93467	14	Leucanthemum vulgare	5014	2018-07-27-13-16-18	0	1	x	5	0	51.4	25.9	52.2	25.8	53	1.552	25108			21
719	93468	14	Leucanthemum vulgare	5014	2018-07-27-13-16-20	0	1	x	5	0	51.4	25.9	52.1	25.8	52.8	1.441	25108			22
720	93469	14	Leucanthemum vulgare	5014	2018-07-27-13-16-22	0	1	x	5	0	51.4	25.9	52	25.8	52.7	1.331	25108			23
721	93470	14	Leucanthemum vulgare	5014	2018-07-27-13-16-24	0	1	x	5	0	51.4	25.9	51.9	25.8	52.6	1.22	25108			24
722	93471	14	Leucanthemum vulgare	5014	2018-07-27-13-16-26	0	1	x	5	0	51.4	25.9	51.9	25.8	52.6	1.22	25108			25
723	93472	14	Leucanthemum vulgare	5014	2018-07-27-13-16-28	0	1	x	5	0	51.4	25.9	51.8	25.8	52.5	1.109	25108			26
724	93473	14	Leucanthemum vulgare	5014	2018-07-27-13-16-30	0	1	x	5	0	51.4	25.9	51.9	25.8	52.6	1.22	25108			27
725	93474	14	Leucanthemum vulgare	5014	2018-07-27-13-16-32	0	1	x	5	0	51.4	25.9	51.9	25.8	52.6	1.22	25108			28
726	93475	14	Leucanthemum vulgare	5014	2018-07-27-13-16-34	0	1	x	5	0	51.4	25.9	51.9	25.8	52.6	1.22	25108			29
727	93476	14	Leucanthemum vulgare	5014	2018-07-27-13-16-36	0	1	x	5	0	51.4	25.9	51.9	25.8	52.6	1.22	25108			30
728	93477	14	Leucanthemum vulgare	5014	2018-07-27-13-16-38	0	1	x	5	0	51.3	25.9	52	25.8	52.7	1.431	25108			31
729	93478	14	Leucanthemum vulgare	5014	2018-07-27-13-16-40	0	1	x	5	0	51.3	25.9	51.9	25.8	52.6	1.32	25108			32
730	93479	14	Leucanthemum vulgare	5014	2018-07-27-13-16-42	0	1	x	5	0	51.3	25.9	51.9	25.8	52.6	1.32	25108			33
731	93480	14	Leucanthemum vulgare	5014	2018-07-27-13-16-44	0	1	x	5	0	51.4	25.9	51.9	25.8	52.6	1.22	25108			34
732	93481	14	Leucanthemum vulgare	5014	2018-07-27-13-16-46	0	1	x	5	0	51.3	25.9	51.9	25.8	52.6	1.32	25108			35
733	93482	14	Leucanthemum vulgare	5014	2018-07-27-13-16-48	0	1	x	5	0	51.3	25.9	51.9	25.8	52.6	1.32	25108			36
734	93483	14	Leucanthemum vulgare	5014	2018-07-27-13-16-50	0	1	x	5	0	51.3	25.9	51.9	25.8	52.6	1.32	25108			37
735	93484	14	Leucanthemum vulgare	5014	2018-07-27-13-16-52	0	1	x	5	0	51.3	25.9	52	25.8	52.7	1.431	25108			38
736	93485	14	Leucanthemum vulgare	5014	2018-07-27-13-16-54	0	1	x	5	0	51.3	25.9	52	25.8	52.7	1.431	25108			39
737	93486	14	Leucanthemum vulgare	5014	2018-07-27-13-16-56	0	1	x	5	0	51.3	25.9	51.9	25.8	52.6	1.32	25108			40
738	93487	14	Leucanthemum vulgare	5014	2018-07-27-13-16-58	0	1	x	5	0	51.3	25.9	51.8	25.8	52.5	1.209	25108			41
739	93488	14	Leucanthemum vulgare	5014	2018-07-27-13-17-00	0	1	x	5	0	51.3	25.9	51.7	25.8	52.4	1.099	25108			42
740	93489	14	Leucanthemum vulgare	5014	2018-07-27-13-17-02	0	1	x	5	0	51.3	25.9	51.7	25.8	52.4	1.099	25108			43
741	93490	14	Leucanthemum vulgare	5014	2018-07-27-13-17-04	0	1	x	5	0	51.3	25.9	51.6	25.8	52.3	0.988	25108			44
742	93491	14	Leucanthemum vulgare	5014	2018-07-27-13-17-06	0	1	x	5	0	51.3	25.9	51.6	25.8	52.3	0.988	25108			45
743	93492	14	Leucanthemum vulgare	5014	2018-07-27-13-17-08	0	1	x	5	0	51.3	25.9	51.6	25.8	52.3	0.988	25108			46
744	93493	14	Leucanthemum vulgare	5014	2018-07-27-13-17-10	0	1	x	5	0	51.3	25.9	51.6	25.8	52.3	0.988	25108			47
745	93494	14	Leucanthemum vulgare	5014	2018-07-27-13-17-12	0	1	x	5	0	51.3	25.9	51.6	25.8	52.3	0.988	25108			48
746	93495	14	Leucanthemum vulgare	5014	2018-07-27-13-17-14	0	1	x	5	0	51.3	25.9	51.7	25.8	52.4	1.099	25108			49
747	93496	14	Leucanthemum vulgare	5014	2018-07-27-13-17-16	0	1	x	5	0	51.3	25.9	51.7	25.8	52.4	1.099	25108			50
748	93497	14	Leucanthemum vulgare	5014	2018-07-27-13-17-18	0	1	x	5	0	51.3	25.9	51.6	25.8	52.3	0.988	25108			51
749	93498	14	Leucanthemum vulgare	5014	2018-07-27-13-17-20	0	1	x	5	0	51.3	25.9	51.7	25.8	52.4	1.099	25108			52
750	93499	14	Leucanthemum vulgare	5014	2018-07-27-13-17-22	0	1	x	5	0	51.3	25.9	51.8	25.8	52.5	1.209	25108			53
751	93500	14	Leucanthemum vulgare	5014	2018-07-27-13-17-24	0	1	x	5	0	51.3	25.9	52	25.8	52.7	1.431	25108			54
752	93501	14	Leucanthemum vulgare	5014	2018-07-27-13-17-26	0	1	x	5	0	51.3	25.9	52.1	25.8	52.8	1.541	25108			55
753	93502	14	Leucanthemum vulgare	5014	2018-07-27-13-17-28	0	1	x	5	0	51.3	25.9	52	25.8	52.7	1.431	25108			56
754	93503	14	Leucanthemum vulgare	5014	2018-07-27-13-17-30	0	1	x	5	0	51.3	25.9	52	25.8	52.7	1.431	25108			57
755	93504	14	Leucanthemum vulgare	5014	2018-07-27-13-17-32	0	1	x	5	0	51.3	25.9	52	25.8	52.7	1.431	25108			58
756	93505	14	Leucanthemum vulgare	5014	2018-07-27-13-17-34	0	1	x	5	0	51.3	25.9	52.1	25.8	52.8	1.541	25108			59
757	93506	14	Leucanthemum vulgare	5014	2018-07-27-13-17-36	0	1	x	5	0	51.3	25.9	52	25.8	52.7	1.431	25108			60
758	93507	14	Leucanthemum vulgare	5014	2018-07-27-13-17-39	0	1	x	5	0	51.3	25.9	52	25.8	52.7	1.431	25108			61
759	93508	14	Leucanthemum vulgare	5014	2018-07-27-13-17-41	0	1	x	5	0	51.3	25.9	52	25.8	52.7	1.431	25108			62
760	93509	14	Leucanthemum vulgare	5014	2018-07-27-13-17-43	0	1	x	5	0	51.3	25.9	52	25.8	52.7	1.431	25108			63
761	93510	14	Leucanthemum vulgare	5014	2018-07-27-13-17-45	0	1	x	5	0	51.3	25.9	52.1	25.8	52.8	1.541	25108			64
762	93511	14	Leucanthemum vulgare	5014	2018-07-27-13-17-47	0	1	x	5	0	51.4	25.9	52.1	25.8	52.8	1.441	25108			65
763	93512	14	Leucanthemum vulgare	5014	2018-07-27-13-17-49	0	1	x	5	0	51.4	25.9	52.1	25.8	52.8	1.441	25108			66
764	93513	14	Leucanthemum vulgare	5014	2018-07-27-13-17-51	0	1	x	5	0	51.3	25.9	52.1	25.8	52.8	1.541	25108			67
765	93514	14	Leucanthemum vulgare	5014	2018-07-27-13-17-53	0	1	x	5	0	51.3	25.9	52.1	25.8	52.8	1.541	25108			68
766	93515	14	Leucanthemum vulgare	5014	2018-07-27-13-17-55	0	1	x	5	0	51.3	25.9	52	25.8	52.7	1.431	25108			69
767	93516	14	Leucanthemum vulgare	5014	2018-07-27-13-17-57	0	1	x	5	0	51.3	25.9	51.9	25.8	52.6	1.32	25108			70
768	93517	14	Leucanthemum vulgare	5014	2018-07-27-13-17-59	0	1	x	5	0	51.3	25.9	51.8	25.8	52.5	1.209	25108			71
769	93518	14	Leucanthemum vulgare	5014	2018-07-27-13-18-01	0	1	x	5	0	51.3	25.9	51.8	25.8	52.5	1.209	25108			72
770	93519	14	Leucanthemum vulgare	5014	2018-07-27-13-18-03	0	1	x	5	0	51.3	25.9	51.7	25.8	52.4	1.099	25108			73
771	93520	14	Leucanthemum vulgare	5014	2018-07-27-13-18-05	0	1	x	5	0	51.3	25.9	51.8	25.8	52.5	1.209	25108			74
772	93521	14	Leucanthemum vulgare	5014	2018-07-27-13-18-07	0	1	x	5	0	51.3	25.9	51.8	25.8	52.5	1.209	25108			75
773	93522	14	Leucanthemum vulgare	5014	2018-07-27-13-18-09	0	1	x	5	0	51.3	25.9	51.7	25.8	52.4	1.099	25108			76
774	93523	14	Leucanthemum vulgare	5014	2018-07-27-13-18-11	0	1	x	5	0	51.3	25.9	51.6	25.8	52.3	0.988	25108			77
775	93524	14	Leucanthemum vulgare	5014	2018-07-27-13-18-13	0	1	x	5	0	51.3	25.9	51.5	25.8	52.2	0.878	25108			78
776	93525	14	Leucanthemum vulgare	5014	2018-07-27-13-18-15	0	1	x	5	0	51.3	25.9	51.6	25.8	52.3	0.988	25108			79
777	93526	14	Leucanthemum vulgare	5014	2018-07-27-13-18-17	0	1	x	5	0	51.3	25.9	51.7	25.8	52.4	1.099	25108			80
778	93527	14	Leucanthemum vulgare	5014	2018-07-27-13-18-19	0	1	x	5	0	51.3	25.9	51.8	25.8	52.5	1.209	25108			81
779	93528	14	Leucanthemum vulgare	5014	2018-07-27-13-18-21	0	1	x	5	0	51.2	25.9	51.8	25.8	52.5	1.309	25108			82
780	93529	14	Leucanthemum vulgare	5014	2018-07-27-13-18-23	0	1	x	5	0	51.2	25.9	51.7	25.8	52.4	1.199	25108			83
781	93530	14	Leucanthemum vulgare	5014	2018-07-27-13-18-25	0	1	x	5	0	51.2	25.9	51.7	25.8	52.4	1.199	25108			84
782	93531	14	Leucanthemum vulgare	5014	2018-07-27-13-18-27	0	1	x	5	0	51.2	25.9	51.7	25.8	52.4	1.199	25108			85
783	93532	14	Leucanthemum vulgare	5014	2018-07-27-13-18-29	0	1	x	5	0	51.2	25.9	51.8	25.8	52.5	1.309	25108			86
784	93533	14	Leucanthemum vulgare	5014	2018-07-27-13-18-31	0	1	x	5	0	51.2	25.9	51.8	25.8	52.5	1.309	25108			87
785	93534	14	Leucanthemum vulgare	5014	2018-07-27-13-18-33	0	1	x	5	0	51.2	25.9	51.7	25.8	52.4	1.199	25108			88
786	93535	14	Leucanthemum vulgare	5014	2018-07-27-13-18-35	0	1	x	5	0	51.2	25.9	51.7	25.8	52.4	1.199	25108			89
787	93536	14	Leucanthemum vulgare	5014	2018-07-27-13-18-37	0	1	x	5	0	51.2	25.9	51.7	25.8	52.4	1.199	25108			90
788	93537	14	Leucanthemum vulgare	5014	2018-07-27-13-18-39	0	1	x	5	0	51.2	25.9	51.7	25.8	52.4	1.199	25108	Last10	Here	91
789	93538	14	Leucanthemum vulgare	5014	2018-07-27-13-18-41	0	1	x	5	0	51.2	25.9	51.7	25.8	52.4	1.199	25108	Last10	Here	92
790	93539	14	Leucanthemum vulgare	5014	2018-07-27-13-18-43	0	1	x	5	0	51.2	25.9	51.6	25.8	52.3	1.088	25108	Last10	Here	93
791	93540	14	Leucanthemum vulgare	5014	2018-07-27-13-18-45	0	1	x	5	0	51.2	25.9	51.6	25.8	52.3	1.088	25108	Last10	Here	94
792	93541	14	Leucanthemum vulgare	5014	2018-07-27-13-18-47	0	1	x	5	0	51.2	25.9	51.7	25.8	52.4	1.199	25108	Last10	Here	95
793	93542	14	Leucanthemum vulgare	5014	2018-07-27-13-18-49	0	1	x	5	0	51.2	25.9	51.7	25.8	52.4	1.199	25108	Last10	Here	96
794	93543	14	Leucanthemum vulgare	5014	2018-07-27-13-18-51	0	1	x	5	0	51.2	25.9	51.8	25.8	52.5	1.309	25108	Last10	Here	97
795	93544	14	Leucanthemum vulgare	5014	2018-07-27-13-18-53	0	1	x	5	0	51.2	25.9	51.7	25.8	52.4	1.199	25108	Last10	Here	98
796	93545	14	Leucanthemum vulgare	5014	2018-07-27-13-18-55	0	1	x	5	0	51.2	25.9	51.7	25.8	52.4	1.199	25108	Last10	Here	99
797	93546	14	Leucanthemum vulgare	5014	2018-07-27-13-18-57	0	1	x	5	0	51.2	25.9	51.6	25.8	52.3	1.088	25108	Last10	Here	100
798	93547	14	Leucanthemum vulgare	5014	2018-07-27-13-19-29	0	1	x	10	0	51.2	25.9	51.8	25.8	52.5	1.309	25109	First10	Here	1
799	93548	14	Leucanthemum vulgare	5014	2018-07-27-13-19-31	0	1	x	10	0	51.2	25.9	51.9	25.8	52.6	1.42	25109	First10	Here	2
800	93549	14	Leucanthemum vulgare	5014	2018-07-27-13-19-33	0	1	x	10	0	51.2	25.9	51.9	25.8	52.6	1.42	25109	First10	Here	3
801	93550	14	Leucanthemum vulgare	5014	2018-07-27-13-19-35	0	1	x	10	0	51.2	25.9	52	25.8	52.7	1.531	25109	First10	Here	4
802	93551	14	Leucanthemum vulgare	5014	2018-07-27-13-19-37	0	1	x	10	0	51.2	25.9	52	25.8	52.7	1.531	25109	First10	Here	5
803	93552	14	Leucanthemum vulgare	5014	2018-07-27-13-19-39	0	1	x	10	0	51.2	25.9	52.1	25.8	52.8	1.641	25109	First10	Here	6
804	93553	14	Leucanthemum vulgare	5014	2018-07-27-13-19-41	0	1	x	10	0	51.2	25.9	52.2	25.8	53	1.752	25109	First10	Here	7
805	93554	14	Leucanthemum vulgare	5014	2018-07-27-13-19-43	0	1	x	10	0	51.2	25.9	52.3	25.8	53.1	1.862	25109	First10	Here	8
806	93555	14	Leucanthemum vulgare	5014	2018-07-27-13-19-45	0	1	x	10	0	51.2	25.9	52.4	25.8	53.2	1.973	25109	First10	Here	9
807	93556	14	Leucanthemum vulgare	5014	2018-07-27-13-19-47	0	1	x	10	0	51.2	25.9	52.3	25.8	53.1	1.862	25109	First10	Here	10
808	93557	14	Leucanthemum vulgare	5014	2018-07-27-13-19-49	0	1	x	10	0	51.2	25.9	52.3	25.8	53.1	1.862	25109			11
809	93558	14	Leucanthemum vulgare	5014	2018-07-27-13-19-51	0	1	x	10	0	51.2	25.9	52.1	25.8	52.8	1.641	25109			12
810	93559	14	Leucanthemum vulgare	5014	2018-07-27-13-19-53	0	1	x	10	0	51.2	25.9	52.1	25.8	52.8	1.641	25109			13
811	93560	14	Leucanthemum vulgare	5014	2018-07-27-13-19-55	0	1	x	10	0	51.2	25.9	52	25.8	52.7	1.531	25109			14
812	93561	14	Leucanthemum vulgare	5014	2018-07-27-13-19-57	0	1	x	10	0	51.2	25.9	51.9	25.8	52.6	1.42	25109			15
813	93562	14	Leucanthemum vulgare	5014	2018-07-27-13-19-59	0	1	x	10	0	51.2	25.9	51.8	25.8	52.5	1.309	25109			16
814	93563	14	Leucanthemum vulgare	5014	2018-07-27-13-20-01	0	1	x	10	0	51.2	25.9	51.8	25.8	52.5	1.309	25109			17
815	93564	14	Leucanthemum vulgare	5014	2018-07-27-13-20-03	0	1	x	10	0	51.2	25.9	51.9	25.8	52.6	1.42	25109			18
816	93565	14	Leucanthemum vulgare	5014	2018-07-27-13-20-05	0	1	x	10	0	51.2	25.9	51.9	25.8	52.6	1.42	25109			19
817	93566	14	Leucanthemum vulgare	5014	2018-07-27-13-20-07	0	1	x	10	0	51.2	25.9	52	25.8	52.7	1.531	25109			20
818	93567	14	Leucanthemum vulgare	5014	2018-07-27-13-20-09	0	1	x	10	0	51.2	25.9	52	25.8	52.7	1.531	25109			21
819	93568	14	Leucanthemum vulgare	5014	2018-07-27-13-20-11	0	1	x	10	0	51.2	25.9	52	25.8	52.7	1.531	25109			22
820	93569	14	Leucanthemum vulgare	5014	2018-07-27-13-20-13	0	1	x	10	0	51.2	25.9	52	25.8	52.7	1.531	25109			23
821	93570	14	Leucanthemum vulgare	5014	2018-07-27-13-20-15	0	1	x	10	0	51.2	25.9	52	25.8	52.7	1.531	25109			24
822	93571	14	Leucanthemum vulgare	5014	2018-07-27-13-20-17	0	1	x	10	0	51.2	25.9	51.9	25.8	52.6	1.42	25109			25
823	93572	14	Leucanthemum vulgare	5014	2018-07-27-13-20-19	0	1	x	10	0	51.2	25.9	52	25.8	52.7	1.531	25109			26
824	93573	14	Leucanthemum vulgare	5014	2018-07-27-13-20-21	0	1	x	10	0	51.2	25.9	52	25.8	52.7	1.531	25109			27
825	93574	14	Leucanthemum vulgare	5014	2018-07-27-13-20-23	0	1	x	10	0	51.2	25.9	52	25.8	52.7	1.531	25109			28
826	93575	14	Leucanthemum vulgare	5014	2018-07-27-13-20-25	0	1	x	10	0	51.2	25.9	51.9	25.8	52.6	1.42	25109			29
827	93576	14	Leucanthemum vulgare	5014	2018-07-27-13-20-27	0	1	x	10	0	51.2	25.9	51.8	25.8	52.5	1.309	25109			30
828	93577	14	Leucanthemum vulgare	5014	2018-07-27-13-20-29	0	1	x	10	0	51.2	25.9	51.7	25.8	52.4	1.199	25109			31
829	93578	14	Leucanthemum vulgare	5014	2018-07-27-13-20-31	0	1	x	10	0	51.2	25.9	51.6	25.8	52.3	1.088	25109			32
830	93579	14	Leucanthemum vulgare	5014	2018-07-27-13-20-33	0	1	x	10	0	51.2	25.9	51.6	25.8	52.3	1.088	25109			33
831	93580	14	Leucanthemum vulgare	5014	2018-07-27-13-20-35	0	1	x	10	0	51.2	25.9	51.6	25.8	52.3	1.088	25109			34
832	93581	14	Leucanthemum vulgare	5014	2018-07-27-13-20-37	0	1	x	10	0	51.2	25.9	51.6	25.8	52.3	1.088	25109			35
833	93582	14	Leucanthemum vulgare	5014	2018-07-27-13-20-39	0	1	x	10	0	51.2	25.9	51.6	25.8	52.3	1.088	25109			36
834	93583	14	Leucanthemum vulgare	5014	2018-07-27-13-20-41	0	1	x	10	0	51.2	25.9	51.5	25.8	52.2	0.978	25109			37
835	93584	14	Leucanthemum vulgare	5014	2018-07-27-13-20-43	0	1	x	10	0	51.2	25.9	51.5	25.8	52.2	0.978	25109			38
836	93585	14	Leucanthemum vulgare	5014	2018-07-27-13-20-45	0	1	x	10	0	51.2	25.9	51.5	25.8	52.2	0.978	25109			39
837	93586	14	Leucanthemum vulgare	5014	2018-07-27-13-20-47	0	1	x	10	0	51.2	25.9	51.5	25.8	52.2	0.978	25109			40
838	93587	14	Leucanthemum vulgare	5014	2018-07-27-13-20-49	0	1	x	10	0	51.2	25.9	51.5	25.8	52.2	0.978	25109			41
839	93588	14	Leucanthemum vulgare	5014	2018-07-27-13-20-51	0	1	x	10	0	51.2	25.9	51.6	25.8	52.3	1.088	25109			42
840	93589	14	Leucanthemum vulgare	5014	2018-07-27-13-20-53	0	1	x	10	0	51.2	25.9	51.6	25.8	52.3	1.088	25109			43
841	93590	14	Leucanthemum vulgare	5014	2018-07-27-13-20-55	0	1	x	10	0	51.2	25.9	51.7	25.8	52.4	1.199	25109			44
842	93591	14	Leucanthemum vulgare	5014	2018-07-27-13-20-57	0	1	x	10	0	51.2	25.9	51.7	25.8	52.4	1.199	25109			45
843	93592	14	Leucanthemum vulgare	5014	2018-07-27-13-20-59	0	1	x	10	0	51.2	25.9	51.6	25.8	52.3	1.088	25109			46
844	93593	14	Leucanthemum vulgare	5014	2018-07-27-13-21-01	0	1	x	10	0	51.2	25.9	51.6	25.8	52.3	1.088	25109			47
845	93594	14	Leucanthemum vulgare	5014	2018-07-27-13-21-03	0	1	x	10	0	51.2	25.9	51.6	25.8	52.3	1.088	25109			48
846	93595	14	Leucanthemum vulgare	5014	2018-07-27-13-21-05	0	1	x	10	0	51.2	25.9	51.7	25.8	52.4	1.199	25109			49
847	93596	14	Leucanthemum vulgare	5014	2018-07-27-13-21-07	0	1	x	10	0	51.2	25.9	51.7	25.8	52.4	1.199	25109			50
848	93597	14	Leucanthemum vulgare	5014	2018-07-27-13-21-09	0	1	x	10	0	51.2	25.9	51.8	25.8	52.5	1.309	25109			51
849	93598	14	Leucanthemum vulgare	5014	2018-07-27-13-21-11	0	1	x	10	0	51.2	25.9	51.9	25.8	52.6	1.42	25109			52
850	93599	14	Leucanthemum vulgare	5014	2018-07-27-13-21-13	0	1	x	10	0	51.2	25.9	52	25.8	52.7	1.531	25109			53
851	93600	14	Leucanthemum vulgare	5014	2018-07-27-13-21-15	0	1	x	10	0	51.2	25.9	52.1	25.8	52.8	1.641	25109			54
852	93601	14	Leucanthemum vulgare	5014	2018-07-27-13-21-17	0	1	x	10	0	51.2	25.9	52.2	25.8	53	1.752	25109			55
853	93602	14	Leucanthemum vulgare	5014	2018-07-27-13-21-19	0	1	x	10	0	51.2	25.9	52.3	25.8	53.1	1.862	25109			56
854	93603	14	Leucanthemum vulgare	5014	2018-07-27-13-21-21	0	1	x	10	0	51.2	25.9	52.2	25.8	53	1.752	25109			57
855	93604	14	Leucanthemum vulgare	5014	2018-07-27-13-21-23	0	1	x	10	0	51.2	25.9	52.1	25.8	52.8	1.641	25109			58
856	93605	14	Leucanthemum vulgare	5014	2018-07-27-13-21-25	0	1	x	10	0	51.1	25.9	52.1	25.8	52.8	1.741	25109			59
857	93606	14	Leucanthemum vulgare	5014	2018-07-27-13-21-27	0	1	x	10	0	51.1	25.9	52.1	25.8	52.8	1.741	25109			60
858	93607	14	Leucanthemum vulgare	5014	2018-07-27-13-21-29	0	1	x	10	0	51.2	25.9	52.1	25.8	52.8	1.641	25109			61
859	93608	14	Leucanthemum vulgare	5014	2018-07-27-13-21-31	0	1	x	10	0	51.1	25.9	52	25.8	52.7	1.631	25109			62
860	93609	14	Leucanthemum vulgare	5014	2018-07-27-13-21-33	0	1	x	10	0	51.1	25.9	52	25.8	52.7	1.631	25109			63
861	93610	14	Leucanthemum vulgare	5014	2018-07-27-13-21-35	0	1	x	10	0	51.1	25.9	52	25.8	52.7	1.631	25109			64
862	93611	14	Leucanthemum vulgare	5014	2018-07-27-13-21-37	0	1	x	10	0	51.1	25.9	51.9	25.8	52.6	1.52	25109			65
863	93612	14	Leucanthemum vulgare	5014	2018-07-27-13-21-39	0	1	x	10	0	51.1	25.9	51.9	25.8	52.6	1.52	25109			66
864	93613	14	Leucanthemum vulgare	5014	2018-07-27-13-21-41	0	1	x	10	0	51.1	25.9	51.9	25.8	52.6	1.52	25109			67
865	93614	14	Leucanthemum vulgare	5014	2018-07-27-13-21-43	0	1	x	10	0	51.1	25.9	51.8	25.8	52.5	1.409	25109			68
866	93615	14	Leucanthemum vulgare	5014	2018-07-27-13-21-45	0	1	x	10	0	51.1	25.9	51.6	25.8	52.3	1.188	25109			69
867	93616	14	Leucanthemum vulgare	5014	2018-07-27-13-21-47	0	1	x	10	0	51.1	25.9	51.6	25.8	52.3	1.188	25109			70
868	93617	14	Leucanthemum vulgare	5014	2018-07-27-13-21-49	0	1	x	10	0	51.1	25.9	51.6	25.8	52.3	1.188	25109			71
869	93618	14	Leucanthemum vulgare	5014	2018-07-27-13-21-51	0	1	x	10	0	51.1	25.9	51.6	25.8	52.3	1.188	25109			72
870	93619	14	Leucanthemum vulgare	5014	2018-07-27-13-21-53	0	1	x	10	0	51.1	25.9	51.6	25.8	52.3	1.188	25109			73
871	93620	14	Leucanthemum vulgare	5014	2018-07-27-13-21-55	0	1	x	10	0	51.1	25.9	51.6	25.8	52.3	1.188	25109			74
872	93621	14	Leucanthemum vulgare	5014	2018-07-27-13-21-57	0	1	x	10	0	51	25.9	51.6	25.8	52.3	1.288	25109			75
873	93622	14	Leucanthemum vulgare	5014	2018-07-27-13-21-59	0	1	x	10	0	51.1	25.9	51.6	25.8	52.3	1.188	25109			76
874	93623	14	Leucanthemum vulgare	5014	2018-07-27-13-22-01	0	1	x	10	0	51	25.9	51.5	25.8	52.2	1.178	25109			77
875	93624	14	Leucanthemum vulgare	5014	2018-07-27-13-22-03	0	1	x	10	0	51	25.9	51.4	25.8	52.1	1.067	25109			78
876	93625	14	Leucanthemum vulgare	5014	2018-07-27-13-22-05	0	1	x	10	0	51.1	25.9	51.4	25.8	52.1	0.967	25109			79
877	93626	14	Leucanthemum vulgare	5014	2018-07-27-13-22-07	0	1	x	10	0	51.1	25.9	51.4	25.8	52.1	0.967	25109			80
878	93627	14	Leucanthemum vulgare	5014	2018-07-27-13-22-09	0	1	x	10	0	51.1	25.9	51.4	25.8	52.1	0.967	25109			81
879	93628	14	Leucanthemum vulgare	5014	2018-07-27-13-22-11	0	1	x	10	0	51.1	25.9	51.4	25.8	52.1	0.967	25109			82
880	93629	14	Leucanthemum vulgare	5014	2018-07-27-13-22-13	0	1	x	10	0	51	25.9	51.4	25.8	52.1	1.067	25109			83
881	93630	14	Leucanthemum vulgare	5014	2018-07-27-13-22-15	0	1	x	10	0	51	25.9	51.4	25.8	52.1	1.067	25109			84
882	93631	14	Leucanthemum vulgare	5014	2018-07-27-13-22-17	0	1	x	10	0	51.1	25.9	51.5	25.8	52.2	1.078	25109			85
883	93632	14	Leucanthemum vulgare	5014	2018-07-27-13-22-19	0	1	x	10	0	51	25.9	51.5	25.8	52.2	1.178	25109			86
884	93633	14	Leucanthemum vulgare	5014	2018-07-27-13-22-21	0	1	x	10	0	51	25.9	51.5	25.8	52.2	1.178	25109			87
885	93634	14	Leucanthemum vulgare	5014	2018-07-27-13-22-23	0	1	x	10	0	51	25.9	51.5	25.8	52.2	1.178	25109			88
886	93635	14	Leucanthemum vulgare	5014	2018-07-27-13-22-25	0	1	x	10	0	51	25.9	51.4	25.8	52.1	1.067	25109			89
887	93636	14	Leucanthemum vulgare	5014	2018-07-27-13-22-27	0	1	x	10	0	51	25.9	51.4	25.8	52.1	1.067	25109			90
888	93637	14	Leucanthemum vulgare	5014	2018-07-27-13-22-29	0	1	x	10	0	51	25.9	51.4	25.8	52.1	1.067	25109	Last10	Here	91
889	93638	14	Leucanthemum vulgare	5014	2018-07-27-13-22-31	0	1	x	10	0	51	25.9	51.4	25.8	52.1	1.067	25109	Last10	Here	92
890	93639	14	Leucanthemum vulgare	5014	2018-07-27-13-22-33	0	1	x	10	0	51.1	25.9	51.4	25.8	52.1	0.967	25109	Last10	Here	93
891	93640	14	Leucanthemum vulgare	5014	2018-07-27-13-22-35	0	1	x	10	0	51.1	25.9	51.5	25.8	52.2	1.078	25109	Last10	Here	94
892	93641	14	Leucanthemum vulgare	5014	2018-07-27-13-22-37	0	1	x	10	0	51	25.9	51.7	25.8	52.4	1.399	25109	Last10	Here	95
893	93642	14	Leucanthemum vulgare	5014	2018-07-27-13-22-39	0	1	x	10	0	51	25.9	51.8	25.8	52.5	1.509	25109	Last10	Here	96
894	93643	14	Leucanthemum vulgare	5014	2018-07-27-13-22-41	0	1	x	10	0	51	25.9	51.9	25.8	52.6	1.62	25109	Last10	Here	97
895	93644	14	Leucanthemum vulgare	5014	2018-07-27-13-22-43	0	1	x	10	0	51	25.9	52	25.8	52.7	1.731	25109	Last10	Here	98
896	93645	14	Leucanthemum vulgare	5014	2018-07-27-13-22-45	0	1	x	10	0	51	25.9	52	25.8	52.7	1.731	25109	Last10	Here	99
897	93646	14	Leucanthemum vulgare	5014	2018-07-27-13-23-20	0	1	x	15	0	51	25.9	51.6	25.8	52.3	1.288	25110	First10	Here	1
898	93647	14	Leucanthemum vulgare	5014	2018-07-27-13-23-22	0	1	x	15	0	51	25.9	51.5	25.8	52.2	1.178	25110	First10	Here	2
899	93648	14	Leucanthemum vulgare	5014	2018-07-27-13-23-24	0	1	x	15	0	51	25.9	51.5	25.8	52.2	1.178	25110	First10	Here	3
900	93649	14	Leucanthemum vulgare	5014	2018-07-27-13-23-26	0	1	x	15	0	51	25.9	51.5	25.8	52.2	1.178	25110	First10	Here	4
901	93650	14	Leucanthemum vulgare	5014	2018-07-27-13-23-28	0	1	x	15	0	51	25.9	51.6	25.8	52.3	1.288	25110	First10	Here	5
902	93651	14	Leucanthemum vulgare	5014	2018-07-27-13-23-30	0	1	x	15	0	51	25.9	51.5	25.8	52.2	1.178	25110	First10	Here	6
903	93652	14	Leucanthemum vulgare	5014	2018-07-27-13-23-32	0	1	x	15	0	50.9	25.9	51.4	25.8	52.1	1.167	25110	First10	Here	7
904	93653	14	Leucanthemum vulgare	5014	2018-07-27-13-23-34	0	1	x	15	0	51	25.9	51.4	25.8	52.1	1.067	25110	First10	Here	8
905	93654	14	Leucanthemum vulgare	5014	2018-07-27-13-23-36	0	1	x	15	0	51	25.9	51.4	25.8	52.1	1.067	25110	First10	Here	9
906	93655	14	Leucanthemum vulgare	5014	2018-07-27-13-23-38	0	1	x	15	0	51	25.9	51.4	25.8	52.1	1.067	25110	First10	Here	10
907	93656	14	Leucanthemum vulgare	5014	2018-07-27-13-23-40	0	1	x	15	0	51	25.9	51.3	25.8	52	0.957	25110			11
908	93657	14	Leucanthemum vulgare	5014	2018-07-27-13-23-42	0	1	x	15	0	51	25.9	51.3	25.8	52	0.957	25110			12
909	93658	14	Leucanthemum vulgare	5014	2018-07-27-13-23-44	0	1	x	15	0	51	25.9	51.3	25.8	52	0.957	25110			13
910	93659	14	Leucanthemum vulgare	5014	2018-07-27-13-23-46	0	1	x	15	0	51	25.9	51.2	25.8	51.8	0.846	25110			14
911	93660	14	Leucanthemum vulgare	5014	2018-07-27-13-23-48	0	1	x	15	0	50.9	25.9	51.2	25.8	51.8	0.946	25110			15
912	93661	14	Leucanthemum vulgare	5014	2018-07-27-13-23-50	0	1	x	15	0	51	25.9	51.2	25.8	51.8	0.846	25110			16
913	93662	14	Leucanthemum vulgare	5014	2018-07-27-13-23-52	0	1	x	15	0	50.9	25.9	51.2	25.8	51.8	0.946	25110			17
914	93663	14	Leucanthemum vulgare	5014	2018-07-27-13-23-54	0	1	x	15	0	50.9	25.9	51.2	25.8	51.8	0.946	25110			18
915	93664	14	Leucanthemum vulgare	5014	2018-07-27-13-23-56	0	1	x	15	0	50.9	25.9	51.1	25.8	51.7	0.836	25110			19
916	93665	14	Leucanthemum vulgare	5014	2018-07-27-13-23-58	0	1	x	15	0	50.9	25.9	51.1	25.8	51.7	0.836	25110			20
917	93666	14	Leucanthemum vulgare	5014	2018-07-27-13-24-00	0	1	x	15	0	50.9	25.9	51.1	25.8	51.7	0.836	25110			21
918	93667	14	Leucanthemum vulgare	5014	2018-07-27-13-24-02	0	1	x	15	0	50.9	25.9	51.1	25.8	51.7	0.836	25110			22
919	93668	14	Leucanthemum vulgare	5014	2018-07-27-13-24-04	0	1	x	15	0	50.9	25.9	51	25.8	51.6	0.725	25110			23
920	93669	14	Leucanthemum vulgare	5014	2018-07-27-13-24-06	0	1	x	15	0	50.9	25.9	51	25.8	51.6	0.725	25110			24
921	93670	14	Leucanthemum vulgare	5014	2018-07-27-13-24-08	0	1	x	15	0	50.9	25.9	51.1	25.8	51.7	0.836	25110			25
922	93671	14	Leucanthemum vulgare	5014	2018-07-27-13-24-10	0	1	x	15	0	50.9	25.9	51.1	25.8	51.7	0.836	25110			26
923	93672	14	Leucanthemum vulgare	5014	2018-07-27-13-24-12	0	1	x	15	0	50.9	25.9	51.1	25.8	51.7	0.836	25110			27
924	93673	14	Leucanthemum vulgare	5014	2018-07-27-13-24-14	0	1	x	15	0	50.9	25.9	51.2	25.8	51.8	0.946	25110			28
925	93674	14	Leucanthemum vulgare	5014	2018-07-27-13-24-16	0	1	x	15	0	50.9	25.9	51.3	25.8	52	1.057	25110			29
926	93675	14	Leucanthemum vulgare	5014	2018-07-27-13-24-18	0	1	x	15	0	50.9	25.9	51.4	25.8	52.1	1.167	25110			30
927	93676	14	Leucanthemum vulgare	5014	2018-07-27-13-24-20	0	1	x	15	0	50.9	25.9	51.4	25.8	52.1	1.167	25110			31
928	93677	14	Leucanthemum vulgare	5014	2018-07-27-13-24-22	0	1	x	15	0	50.9	25.9	51.4	25.8	52.1	1.167	25110			32
929	93678	14	Leucanthemum vulgare	5014	2018-07-27-13-24-24	0	1	x	15	0	50.9	25.9	51.3	25.8	52	1.057	25110			33
930	93679	14	Leucanthemum vulgare	5014	2018-07-27-13-24-26	0	1	x	15	0	50.9	25.9	51.3	25.8	52	1.057	25110			34
931	93680	14	Leucanthemum vulgare	5014	2018-07-27-13-24-28	0	1	x	15	0	50.9	25.9	51.3	25.8	52	1.057	25110			35
932	93681	14	Leucanthemum vulgare	5014	2018-07-27-13-24-30	0	1	x	15	0	50.9	25.9	51.4	25.8	52.1	1.167	25110			36
933	93682	14	Leucanthemum vulgare	5014	2018-07-27-13-24-32	0	1	x	15	0	50.9	25.9	51.4	25.8	52.1	1.167	25110			37
934	93683	14	Leucanthemum vulgare	5014	2018-07-27-13-24-34	0	1	x	15	0	50.9	25.9	51.4	25.8	52.1	1.167	25110			38
935	93684	14	Leucanthemum vulgare	5014	2018-07-27-13-24-36	0	1	x	15	0	50.9	25.9	51.5	25.8	52.2	1.278	25110			39
936	93685	14	Leucanthemum vulgare	5014	2018-07-27-13-24-38	0	1	x	15	0	50.9	25.9	51.5	25.8	52.2	1.278	25110			40
937	93686	14	Leucanthemum vulgare	5014	2018-07-27-13-24-40	0	1	x	15	0	50.9	25.9	51.5	25.8	52.2	1.278	25110			41
938	93687	14	Leucanthemum vulgare	5014	2018-07-27-13-24-42	0	1	x	15	0	50.9	25.9	51.5	25.8	52.2	1.278	25110			42
939	93688	14	Leucanthemum vulgare	5014	2018-07-27-13-24-44	0	1	x	15	0	50.9	25.9	51.5	25.8	52.2	1.278	25110			43
940	93689	14	Leucanthemum vulgare	5014	2018-07-27-13-24-46	0	1	x	15	0	50.9	25.9	51.4	25.8	52.1	1.167	25110			44
941	93690	14	Leucanthemum vulgare	5014	2018-07-27-13-24-48	0	1	x	15	0	50.9	25.9	51.4	25.8	52.1	1.167	25110			45
942	93691	14	Leucanthemum vulgare	5014	2018-07-27-13-24-50	0	1	x	15	0	50.9	25.9	51.3	25.8	52	1.057	25110			46
943	93692	14	Leucanthemum vulgare	5014	2018-07-27-13-24-52	0	1	x	15	0	51	25.9	51.3	25.8	52	0.957	25110			47
944	93693	14	Leucanthemum vulgare	5014	2018-07-27-13-24-54	0	1	x	15	0	50.9	25.9	51.3	25.8	52	1.057	25110			48
945	93694	14	Leucanthemum vulgare	5014	2018-07-27-13-24-56	0	1	x	15	0	51	25.9	51.3	25.8	52	0.957	25110			49
946	93695	14	Leucanthemum vulgare	5014	2018-07-27-13-24-58	0	1	x	15	0	51	25.9	51.3	25.8	52	0.957	25110			50
947	93696	14	Leucanthemum vulgare	5014	2018-07-27-13-25-00	0	1	x	15	0	51	25.9	51.2	25.8	51.8	0.846	25110			51
948	93697	14	Leucanthemum vulgare	5014	2018-07-27-13-25-02	0	1	x	15	0	51	25.9	51.2	25.8	51.8	0.846	25110			52
949	93698	14	Leucanthemum vulgare	5014	2018-07-27-13-25-04	0	1	x	15	0	51	25.9	51.1	25.8	51.7	0.736	25110			53
950	93699	14	Leucanthemum vulgare	5014	2018-07-27-13-25-06	0	1	x	15	0	51	25.9	51.1	25.8	51.7	0.736	25110			54
951	93700	14	Leucanthemum vulgare	5014	2018-07-27-13-25-08	0	1	x	15	0	51	25.9	51.1	25.8	51.7	0.736	25110			55
952	93701	14	Leucanthemum vulgare	5014	2018-07-27-13-25-10	0	1	x	15	0	51	25.9	51.2	25.8	51.8	0.846	25110			56
953	93702	14	Leucanthemum vulgare	5014	2018-07-27-13-25-12	0	1	x	15	0	51	25.9	51.3	25.8	52	0.957	25110			57
954	93703	14	Leucanthemum vulgare	5014	2018-07-27-13-25-14	0	1	x	15	0	51	25.9	51.3	25.8	52	0.957	25110			58
955	93704	14	Leucanthemum vulgare	5014	2018-07-27-13-25-16	0	1	x	15	0	51	25.9	51.4	25.8	52.1	1.067	25110			59
956	93705	14	Leucanthemum vulgare	5014	2018-07-27-13-25-18	0	1	x	15	0	51	25.9	51.4	25.8	52.1	1.067	25110			60
957	93706	14	Leucanthemum vulgare	5014	2018-07-27-13-25-20	0	1	x	15	0	51	25.9	51.4	25.8	52.1	1.067	25110			61
958	93707	14	Leucanthemum vulgare	5014	2018-07-27-13-25-22	0	1	x	15	0	51	25.9	51.5	25.8	52.2	1.178	25110			62
959	93708	14	Leucanthemum vulgare	5014	2018-07-27-13-25-24	0	1	x	15	0	51	25.9	51.5	25.8	52.2	1.178	25110			63
960	93709	14	Leucanthemum vulgare	5014	2018-07-27-13-25-26	0	1	x	15	0	51	25.9	51.4	25.8	52.1	1.067	25110			64
961	93710	14	Leucanthemum vulgare	5014	2018-07-27-13-25-28	0	1	x	15	0	51	25.9	51.4	25.8	52.1	1.067	25110			65
962	93711	14	Leucanthemum vulgare	5014	2018-07-27-13-25-30	0	1	x	15	0	51	25.9	51.4	25.8	52.1	1.067	25110			66
963	93712	14	Leucanthemum vulgare	5014	2018-07-27-13-25-32	0	1	x	15	0	51	25.9	51.4	25.8	52.1	1.067	25110			67
964	93713	14	Leucanthemum vulgare	5014	2018-07-27-13-25-34	0	1	x	15	0	51	25.9	51.4	25.8	52.1	1.067	25110			68
965	93714	14	Leucanthemum vulgare	5014	2018-07-27-13-25-36	0	1	x	15	0	51	25.9	51.4	25.8	52.1	1.067	25110			69
966	93715	14	Leucanthemum vulgare	5014	2018-07-27-13-25-38	0	1	x	15	0	51	25.9	51.4	25.8	52.1	1.067	25110			70
967	93716	14	Leucanthemum vulgare	5014	2018-07-27-13-25-40	0	1	x	15	0	50.9	25.9	51.5	25.8	52.2	1.278	25110			71
968	93717	14	Leucanthemum vulgare	5014	2018-07-27-13-25-42	0	1	x	15	0	50.9	25.9	51.5	25.8	52.2	1.278	25110			72
969	93718	14	Leucanthemum vulgare	5014	2018-07-27-13-25-44	0	1	x	15	0	50.9	25.9	51.5	25.8	52.2	1.278	25110			73
970	93719	14	Leucanthemum vulgare	5014	2018-07-27-13-25-46	0	1	x	15	0	50.9	25.9	51.4	25.8	52.1	1.167	25110			74
971	93720	14	Leucanthemum vulgare	5014	2018-07-27-13-25-48	0	1	x	15	0	50.9	25.9	51.4	25.8	52.1	1.167	25110			75
972	93721	14	Leucanthemum vulgare	5014	2018-07-27-13-25-50	0	1	x	15	0	50.8	25.9	51.4	25.8	52.1	1.267	25110			76
973	93722	14	Leucanthemum vulgare	5014	2018-07-27-13-25-52	0	1	x	15	0	50.8	25.9	51.3	25.8	52	1.157	25110			77
974	93723	14	Leucanthemum vulgare	5014	2018-07-27-13-25-54	0	1	x	15	0	50.8	25.9	51.3	25.8	52	1.157	25110			78
975	93724	14	Leucanthemum vulgare	5014	2018-07-27-13-25-56	0	1	x	15	0	50.8	25.9	51.4	25.8	52.1	1.267	25110			79
976	93725	14	Leucanthemum vulgare	5014	2018-07-27-13-25-58	0	1	x	15	0	50.8	25.9	51.4	25.8	52.1	1.267	25110			80
977	93726	14	Leucanthemum vulgare	5014	2018-07-27-13-26-00	0	1	x	15	0	50.8	25.9	51.3	25.8	52	1.157	25110			81
978	93727	14	Leucanthemum vulgare	5014	2018-07-27-13-26-02	0	1	x	15	0	50.8	25.9	51.3	25.8	52	1.157	25110			82
979	93728	14	Leucanthemum vulgare	5014	2018-07-27-13-26-04	0	1	x	15	0	50.8	25.9	51.3	25.8	52	1.157	25110			83
980	93729	14	Leucanthemum vulgare	5014	2018-07-27-13-26-06	0	1	x	15	0	50.8	25.9	51.4	25.8	52.1	1.267	25110			84
981	93730	14	Leucanthemum vulgare	5014	2018-07-27-13-26-08	0	1	x	15	0	50.8	25.9	51.3	25.8	52	1.157	25110			85
982	93731	14	Leucanthemum vulgare	5014	2018-07-27-13-26-10	0	1	x	15	0	50.8	25.9	51.3	25.8	52	1.157	25110			86
983	93732	14	Leucanthemum vulgare	5014	2018-07-27-13-26-12	0	1	x	15	0	50.8	25.9	51.2	25.8	51.8	1.046	25110			87
984	93733	14	Leucanthemum vulgare	5014	2018-07-27-13-26-14	0	1	x	15	0	50.8	25.9	51.2	25.8	51.8	1.046	25110			88
985	93734	14	Leucanthemum vulgare	5014	2018-07-27-13-26-16	0	1	x	15	0	50.8	25.9	51.2	25.8	51.8	1.046	25110			89
986	93735	14	Leucanthemum vulgare	5014	2018-07-27-13-26-18	0	1	x	15	0	50.8	25.9	51.1	25.8	51.7	0.936	25110			90
987	93736	14	Leucanthemum vulgare	5014	2018-07-27-13-26-20	0	1	x	15	0	50.8	25.9	51.1	25.8	51.7	0.936	25110	Last10	Here	91
988	93737	14	Leucanthemum vulgare	5014	2018-07-27-13-26-22	0	1	x	15	0	50.9	25.9	51.2	25.8	51.8	0.946	25110	Last10	Here	92
989	93738	14	Leucanthemum vulgare	5014	2018-07-27-13-26-24	0	1	x	15	0	50.8	25.9	51.2	25.8	51.8	1.046	25110	Last10	Here	93
990	93739	14	Leucanthemum vulgare	5014	2018-07-27-13-26-26	0	1	x	15	0	50.8	25.9	51.2	25.8	51.8	1.046	25110	Last10	Here	94
991	93740	14	Leucanthemum vulgare	5014	2018-07-27-13-26-28	0	1	x	15	0	50.8	25.9	51.2	25.8	51.8	1.046	25110	Last10	Here	95
992	93741	14	Leucanthemum vulgare	5014	2018-07-27-13-26-30	0	1	x	15	0	50.8	25.9	51.1	25.8	51.7	0.936	25110	Last10	Here	96
993	93742	14	Leucanthemum vulgare	5014	2018-07-27-13-26-32	0	1	x	15	0	50.8	25.9	51.1	25.8	51.7	0.936	25110	Last10	Here	97
994	93743	14	Leucanthemum vulgare	5014	2018-07-27-13-26-34	0	1	x	15	0	50.8	25.9	51.1	25.8	51.7	0.936	25110	Last10	Here	98
995	93744	14	Leucanthemum vulgare	5014	2018-07-27-13-26-36	0	1	x	15	0	50.8	25.9	51.1	25.8	51.7	0.936	25110	Last10	Here	99
996	93745	14	Leucanthemum vulgare	5014	2018-07-27-13-27-10	0	1	x	20	0	50.7	25.9	50.9	25.8	51.5	0.814	25111	First10	Here	1
997	93746	14	Leucanthemum vulgare	5014	2018-07-27-13-27-12	0	1	x	20	0	50.8	25.9	50.9	25.8	51.5	0.714	25111	First10	Here	2
998	93747	14	Leucanthemum vulgare	5014	2018-07-27-13-27-14	0	1	x	20	0	50.8	25.9	50.9	25.8	51.5	0.714	25111	First10	Here	3
999	93748	14	Leucanthemum vulgare	5014	2018-07-27-13-27-16	0	1	x	20	0	50.8	25.9	50.9	25.8	51.5	0.714	25111	First10	Here	4
1000	93749	14	Leucanthemum vulgare	5014	2018-07-27-13-27-18	0	1	x	20	0	50.7	25.9	51	25.8	51.6	0.925	25111	First10	Here	5
1001	93750	14	Leucanthemum vulgare	5014	2018-07-27-13-27-20	0	1	x	20	0	50.7	25.9	51	25.8	51.6	0.925	25111	First10	Here	6
1002	93751	14	Leucanthemum vulgare	5014	2018-07-27-13-27-22	0	1	x	20	0	50.8	25.9	51	25.8	51.6	0.825	25111	First10	Here	7
1003	93752	14	Leucanthemum vulgare	5014	2018-07-27-13-27-24	0	1	x	20	0	50.7	25.9	51	25.8	51.6	0.925	25111	First10	Here	8
1004	93753	14	Leucanthemum vulgare	5014	2018-07-27-13-27-26	0	1	x	20	0	50.7	25.9	51	25.8	51.6	0.925	25111	First10	Here	9
1005	93754	14	Leucanthemum vulgare	5014	2018-07-27-13-27-28	0	1	x	20	0	50.7	25.9	51	25.8	51.6	0.925	25111	First10	Here	10
1006	93755	14	Leucanthemum vulgare	5014	2018-07-27-13-27-30	0	1	x	20	0	50.7	25.9	51	25.8	51.6	0.925	25111			11
1007	93756	14	Leucanthemum vulgare	5014	2018-07-27-13-27-32	0	1	x	20	0	50.7	25.9	51	25.8	51.6	0.925	25111			12
1008	93757	14	Leucanthemum vulgare	5014	2018-07-27-13-27-34	0	1	x	20	0	50.8	25.9	51.1	25.8	51.7	0.936	25111			13
1009	93758	14	Leucanthemum vulgare	5014	2018-07-27-13-27-36	0	1	x	20	0	50.8	25.9	51.1	25.8	51.7	0.936	25111			14
1010	93759	14	Leucanthemum vulgare	5014	2018-07-27-13-27-38	0	1	x	20	0	50.8	25.9	51.1	25.8	51.7	0.936	25111			15
1011	93760	14	Leucanthemum vulgare	5014	2018-07-27-13-27-40	0	1	x	20	0	50.8	25.9	51	25.8	51.6	0.825	25111			16
1012	93761	14	Leucanthemum vulgare	5014	2018-07-27-13-27-42	0	1	x	20	0	50.8	25.9	51	25.8	51.6	0.825	25111			17
1013	93762	14	Leucanthemum vulgare	5014	2018-07-27-13-27-44	0	1	x	20	0	50.8	25.9	51	25.8	51.6	0.825	25111			18
1014	93763	14	Leucanthemum vulgare	5014	2018-07-27-13-27-46	0	1	x	20	0	50.8	25.9	51	25.8	51.6	0.825	25111			19
1015	93764	14	Leucanthemum vulgare	5014	2018-07-27-13-27-48	0	1	x	20	0	50.8	25.9	51.1	25.9	51.7	0.936	25111			20
1016	93765	14	Leucanthemum vulgare	5014	2018-07-27-13-27-50	0	1	x	20	0	50.8	25.9	51	25.8	51.6	0.825	25111			21
1017	93766	14	Leucanthemum vulgare	5014	2018-07-27-13-27-52	0	1	x	20	0	50.8	25.9	51	25.8	51.6	0.825	25111			22
1018	93767	14	Leucanthemum vulgare	5014	2018-07-27-13-27-54	0	1	x	20	0	50.8	25.9	50.9	25.8	51.5	0.714	25111			23
1019	93768	14	Leucanthemum vulgare	5014	2018-07-27-13-27-56	0	1	x	20	0	50.8	25.9	50.9	25.8	51.5	0.714	25111			24
1020	93769	14	Leucanthemum vulgare	5014	2018-07-27-13-27-58	0	1	x	20	0	50.8	25.9	51	25.9	51.6	0.825	25111			25
1021	93770	14	Leucanthemum vulgare	5014	2018-07-27-13-28-00	0	1	x	20	0	50.8	25.9	50.9	25.8	51.5	0.714	25111			26
1022	93771	14	Leucanthemum vulgare	5014	2018-07-27-13-28-02	0	1	x	20	0	50.8	25.9	50.9	25.8	51.5	0.714	25111			27
1023	93772	14	Leucanthemum vulgare	5014	2018-07-27-13-28-04	0	1	x	20	0	50.8	25.9	51	25.9	51.6	0.825	25111			28
1024	93773	14	Leucanthemum vulgare	5014	2018-07-27-13-28-06	0	1	x	20	0	50.8	25.9	50.9	25.8	51.5	0.714	25111			29
1025	93774	14	Leucanthemum vulgare	5014	2018-07-27-13-28-08	0	1	x	20	0	50.8	25.9	50.9	25.9	51.5	0.714	25111			30
1026	93775	14	Leucanthemum vulgare	5014	2018-07-27-13-28-10	0	1	x	20	0	50.8	25.9	50.9	25.9	51.5	0.714	25111			31
1027	93776	14	Leucanthemum vulgare	5014	2018-07-27-13-28-12	0	1	x	20	0	50.8	25.9	50.8	25.8	51.4	0.604	25111			32
1028	93777	14	Leucanthemum vulgare	5014	2018-07-27-13-28-14	0	1	x	20	0	50.8	25.9	50.9	25.9	51.5	0.714	25111			33
1029	93778	14	Leucanthemum vulgare	5014	2018-07-27-13-28-16	0	1	x	20	0	50.8	25.9	50.9	25.9	51.5	0.714	25111			34
1030	93779	14	Leucanthemum vulgare	5014	2018-07-27-13-28-18	0	1	x	20	0	50.8	25.9	50.8	25.8	51.4	0.604	25111			35
1031	93780	14	Leucanthemum vulgare	5014	2018-07-27-13-28-21	0	1	x	20	0	50.8	25.9	50.9	25.8	51.5	0.714	25111			36
1032	93781	14	Leucanthemum vulgare	5014	2018-07-27-13-28-23	0	1	x	20	0	50.8	25.9	50.9	25.9	51.5	0.714	25111			37
1033	93782	14	Leucanthemum vulgare	5014	2018-07-27-13-28-25	0	1	x	20	0	50.8	25.9	51	25.9	51.6	0.825	25111			38
1034	93783	14	Leucanthemum vulgare	5014	2018-07-27-13-28-27	0	1	x	20	0	50.8	25.9	51	25.9	51.6	0.825	25111			39
1035	93784	14	Leucanthemum vulgare	5014	2018-07-27-13-28-29	0	1	x	20	0	50.8	25.9	51	25.8	51.6	0.825	25111			40
1036	93785	14	Leucanthemum vulgare	5014	2018-07-27-13-28-31	0	1	x	20	0	50.8	25.9	50.9	25.8	51.5	0.714	25111			41
1037	93786	14	Leucanthemum vulgare	5014	2018-07-27-13-28-33	0	1	x	20	0	50.8	25.9	50.9	25.9	51.5	0.714	25111			42
1038	93787	14	Leucanthemum vulgare	5014	2018-07-27-13-28-35	0	1	x	20	0	50.8	26	50.9	25.8	51.5	0.714	25111			43
1039	93788	14	Leucanthemum vulgare	5014	2018-07-27-13-28-37	0	1	x	20	0	50.8	25.9	50.9	25.8	51.5	0.714	25111			44
1040	93789	14	Leucanthemum vulgare	5014	2018-07-27-13-28-39	0	1	x	20	0	50.8	25.9	50.9	25.8	51.5	0.714	25111			45
1041	93790	14	Leucanthemum vulgare	5014	2018-07-27-13-28-41	0	1	x	20	0	50.8	25.9	50.9	25.8	51.5	0.714	25111			46
1042	93791	14	Leucanthemum vulgare	5014	2018-07-27-13-28-43	0	1	x	20	0	50.8	25.9	50.9	25.8	51.5	0.714	25111			47
1043	93792	14	Leucanthemum vulgare	5014	2018-07-27-13-28-45	0	1	x	20	0	50.8	25.9	50.8	25.8	51.4	0.604	25111			48
1044	93793	14	Leucanthemum vulgare	5014	2018-07-27-13-28-47	0	1	x	20	0	50.8	25.9	50.8	25.8	51.4	0.604	25111			49
1045	93794	14	Leucanthemum vulgare	5014	2018-07-27-13-28-49	0	1	x	20	0	50.8	25.9	50.8	25.8	51.4	0.604	25111			50
1046	93795	14	Leucanthemum vulgare	5014	2018-07-27-13-28-51	0	1	x	20	0	50.8	25.9	50.8	25.8	51.4	0.604	25111			51
1047	93796	14	Leucanthemum vulgare	5014	2018-07-27-13-28-53	0	1	x	20	0	50.8	25.9	50.7	25.8	51.3	0.493	25111			52
1048	93797	14	Leucanthemum vulgare	5014	2018-07-27-13-28-55	0	1	x	20	0	50.8	25.9	50.8	25.9	51.4	0.604	25111			53
1049	93798	14	Leucanthemum vulgare	5014	2018-07-27-13-28-57	0	1	x	20	0	50.8	25.9	50.7	25.8	51.3	0.493	25111			54
1050	93799	14	Leucanthemum vulgare	5014	2018-07-27-13-28-59	0	1	x	20	0	50.8	25.9	50.8	25.9	51.4	0.604	25111			55
1051	93800	14	Leucanthemum vulgare	5014	2018-07-27-13-29-01	0	1	x	20	0	50.8	26	50.8	25.8	51.4	0.604	25111			56
1052	93801	14	Leucanthemum vulgare	5014	2018-07-27-13-29-03	0	1	x	20	0	50.7	25.9	50.8	25.9	51.4	0.704	25111			57
1053	93802	14	Leucanthemum vulgare	5014	2018-07-27-13-29-05	0	1	x	20	0	50.7	25.9	50.8	25.8	51.4	0.704	25111			58
1054	93803	14	Leucanthemum vulgare	5014	2018-07-27-13-29-07	0	1	x	20	0	50.7	25.9	50.8	25.9	51.4	0.704	25111			59
1055	93804	14	Leucanthemum vulgare	5014	2018-07-27-13-29-09	0	1	x	20	0	50.7	25.9	50.7	25.8	51.3	0.593	25111			60
1056	93805	14	Leucanthemum vulgare	5014	2018-07-27-13-29-11	0	1	x	20	0	50.7	25.9	50.7	25.8	51.3	0.593	25111			61
1057	93806	14	Leucanthemum vulgare	5014	2018-07-27-13-29-13	0	1	x	20	0	50.7	25.9	50.7	25.8	51.3	0.593	25111			62
1058	93807	14	Leucanthemum vulgare	5014	2018-07-27-13-29-15	0	1	x	20	0	50.7	25.9	50.7	25.9	51.3	0.593	25111			63
1059	93808	14	Leucanthemum vulgare	5014	2018-07-27-13-29-17	0	1	x	20	0	50.7	25.9	50.7	25.9	51.3	0.593	25111			64
1060	93809	14	Leucanthemum vulgare	5014	2018-07-27-13-29-19	0	1	x	20	0	50.7	25.9	50.6	25.8	51.2	0.483	25111			65
1061	93810	14	Leucanthemum vulgare	5014	2018-07-27-13-29-21	0	1	x	20	0	50.7	25.9	50.7	25.9	51.3	0.593	25111			66
1062	93811	14	Leucanthemum vulgare	5014	2018-07-27-13-29-23	0	1	x	20	0	50.7	25.9	50.6	25.8	51.2	0.483	25111			67
1063	93812	14	Leucanthemum vulgare	5014	2018-07-27-13-29-25	0	1	x	20	0	50.7	25.9	50.7	25.8	51.3	0.593	25111			68
1064	93813	14	Leucanthemum vulgare	5014	2018-07-27-13-29-27	0	1	x	20	0	50.7	25.9	50.7	25.9	51.3	0.593	25111			69
1065	93814	14	Leucanthemum vulgare	5014	2018-07-27-13-29-29	0	1	x	20	0	50.7	25.9	50.7	25.8	51.3	0.593	25111			70
1066	93815	14	Leucanthemum vulgare	5014	2018-07-27-13-29-31	0	1	x	20	0	50.7	25.9	50.7	25.8	51.3	0.593	25111			71
1067	93816	14	Leucanthemum vulgare	5014	2018-07-27-13-29-33	0	1	x	20	0	50.7	25.9	50.8	25.8	51.4	0.704	25111			72
1068	93817	14	Leucanthemum vulgare	5014	2018-07-27-13-29-35	0	1	x	20	0	50.7	25.9	50.8	25.8	51.4	0.704	25111			73
1069	93818	14	Leucanthemum vulgare	5014	2018-07-27-13-29-37	0	1	x	20	0	50.7	25.9	50.9	25.9	51.5	0.814	25111			74
1070	93819	14	Leucanthemum vulgare	5014	2018-07-27-13-29-39	0	1	x	20	0	50.7	25.9	50.8	25.8	51.4	0.704	25111			75
1071	93820	14	Leucanthemum vulgare	5014	2018-07-27-13-29-41	0	1	x	20	0	50.7	25.9	50.9	25.9	51.5	0.814	25111			76
1072	93821	14	Leucanthemum vulgare	5014	2018-07-27-13-29-43	0	1	x	20	0	50.7	25.9	50.9	25.8	51.5	0.814	25111			77
1073	93822	14	Leucanthemum vulgare	5014	2018-07-27-13-29-45	0	1	x	20	0	50.7	25.9	50.9	25.9	51.5	0.814	25111			78
1074	93823	14	Leucanthemum vulgare	5014	2018-07-27-13-29-47	0	1	x	20	0	50.7	25.9	50.9	25.9	51.5	0.814	25111			79
1075	93824	14	Leucanthemum vulgare	5014	2018-07-27-13-29-49	0	1	x	20	0	50.7	25.9	50.8	25.8	51.4	0.704	25111			80
1076	93825	14	Leucanthemum vulgare	5014	2018-07-27-13-29-51	0	1	x	20	0	50.7	25.9	50.8	25.8	51.4	0.704	25111			81
1077	93826	14	Leucanthemum vulgare	5014	2018-07-27-13-29-53	0	1	x	20	0	50.7	25.9	50.8	25.9	51.4	0.704	25111			82
1078	93827	14	Leucanthemum vulgare	5014	2018-07-27-13-29-55	0	1	x	20	0	50.7	25.9	50.8	25.9	51.4	0.704	25111			83
1079	93828	14	Leucanthemum vulgare	5014	2018-07-27-13-29-57	0	1	x	20	0	50.7	25.9	50.8	25.9	51.4	0.704	25111			84
1080	93829	14	Leucanthemum vulgare	5014	2018-07-27-13-29-59	0	1	x	20	0	50.7	25.9	50.7	25.8	51.3	0.593	25111			85
1081	93830	14	Leucanthemum vulgare	5014	2018-07-27-13-30-01	0	1	x	20	0	50.7	25.9	50.7	25.8	51.3	0.593	25111			86
1082	93831	14	Leucanthemum vulgare	5014	2018-07-27-13-30-03	0	1	x	20	0	50.8	25.9	50.7	25.8	51.3	0.493	25111			87
1083	93832	14	Leucanthemum vulgare	5014	2018-07-27-13-30-05	0	1	x	20	0	50.7	25.9	50.8	25.9	51.4	0.704	25111			88
1084	93833	14	Leucanthemum vulgare	5014	2018-07-27-13-30-07	0	1	x	20	0	50.7	25.9	50.8	25.9	51.4	0.704	25111			89
1085	93834	14	Leucanthemum vulgare	5014	2018-07-27-13-30-09	0	1	x	20	0	50.7	25.9	50.8	25.9	51.4	0.704	25111			90
1086	93835	14	Leucanthemum vulgare	5014	2018-07-27-13-30-11	0	1	x	20	0	50.7	25.9	50.8	25.9	51.4	0.704	25111	Last10	Here	91
1087	93836	14	Leucanthemum vulgare	5014	2018-07-27-13-30-13	0	1	x	20	0	50.8	25.9	50.7	25.8	51.3	0.493	25111	Last10	Here	92
1088	93837	14	Leucanthemum vulgare	5014	2018-07-27-13-30-15	0	1	x	20	0	50.8	25.9	50.7	25.8	51.3	0.493	25111	Last10	Here	93
1089	93838	14	Leucanthemum vulgare	5014	2018-07-27-13-30-17	0	1	x	20	0	50.7	25.9	50.7	25.8	51.3	0.593	25111	Last10	Here	94
1090	93839	14	Leucanthemum vulgare	5014	2018-07-27-13-30-19	0	1	x	20	0	50.8	25.9	50.7	25.8	51.3	0.493	25111	Last10	Here	95
1091	93840	14	Leucanthemum vulgare	5014	2018-07-27-13-30-21	0	1	x	20	0	50.8	26	50.6	25.8	51.2	0.383	25111	Last10	Here	96
1092	93841	14	Leucanthemum vulgare	5014	2018-07-27-13-30-23	0	1	x	20	0	50.7	25.9	50.7	25.9	51.3	0.593	25111	Last10	Here	97
1093	93842	14	Leucanthemum vulgare	5014	2018-07-27-13-30-25	0	1	x	20	0	50.7	25.9	50.7	25.9	51.3	0.593	25111	Last10	Here	98
1094	93843	14	Leucanthemum vulgare	5014	2018-07-27-13-30-27	0	1	x	20	0	50.7	25.9	50.7	25.9	51.3	0.593	25111	Last10	Here	99
1095	93844	14	Leucanthemum vulgare	5014	2018-07-27-13-31-01	0	1	x	25	0	50.7	25.9	50.6	25.9	51.2	0.483	25112	First10	Here	1
1096	93845	14	Leucanthemum vulgare	5014	2018-07-27-13-31-03	0	1	x	25	0	50.7	25.9	50.6	25.9	51.2	0.483	25112	First10	Here	2
1097	93846	14	Leucanthemum vulgare	5014	2018-07-27-13-31-05	0	1	x	25	0	50.7	25.9	50.5	25.8	51.1	0.372	25112	First10	Here	3
1098	93847	14	Leucanthemum vulgare	5014	2018-07-27-13-31-07	0	1	x	25	0	50.7	25.9	50.5	25.8	51.1	0.372	25112	First10	Here	4
1099	93848	14	Leucanthemum vulgare	5014	2018-07-27-13-31-09	0	1	x	25	0	50.7	25.9	50.5	25.9	51.1	0.372	25112	First10	Here	5
1100	93849	14	Leucanthemum vulgare	5014	2018-07-27-13-31-11	0	1	x	25	0	50.7	25.9	50.5	25.9	51.1	0.372	25112	First10	Here	6
1101	93850	14	Leucanthemum vulgare	5014	2018-07-27-13-31-13	0	1	x	25	0	50.7	25.9	50.5	25.9	51.1	0.372	25112	First10	Here	7
1102	93851	14	Leucanthemum vulgare	5014	2018-07-27-13-31-15	0	1	x	25	0	50.7	25.9	50.5	25.8	51.1	0.372	25112	First10	Here	8
1103	93852	14	Leucanthemum vulgare	5014	2018-07-27-13-31-17	0	1	x	25	0	50.7	25.9	50.6	25.9	51.2	0.483	25112	First10	Here	9
1104	93853	14	Leucanthemum vulgare	5014	2018-07-27-13-31-19	0	1	x	25	0	50.7	25.9	50.6	25.9	51.2	0.483	25112	First10	Here	10
1105	93854	14	Leucanthemum vulgare	5014	2018-07-27-13-31-21	0	1	x	25	0	50.7	25.9	50.6	25.9	51.2	0.483	25112			11
1106	93855	14	Leucanthemum vulgare	5014	2018-07-27-13-31-23	0	1	x	25	0	50.7	25.9	50.6	25.9	51.2	0.483	25112			12
1107	93856	14	Leucanthemum vulgare	5014	2018-07-27-13-31-25	0	1	x	25	0	50.7	25.9	50.6	25.9	51.2	0.483	25112			13
1108	93857	14	Leucanthemum vulgare	5014	2018-07-27-13-31-27	0	1	x	25	0	50.7	25.9	50.6	25.8	51.2	0.483	25112			14
1109	93858	14	Leucanthemum vulgare	5014	2018-07-27-13-31-29	0	1	x	25	0	50.7	25.9	50.6	25.9	51.2	0.483	25112			15
1110	93859	14	Leucanthemum vulgare	5014	2018-07-27-13-31-31	0	1	x	25	0	50.7	25.9	50.7	25.9	51.3	0.593	25112			16
1111	93860	14	Leucanthemum vulgare	5014	2018-07-27-13-31-33	0	1	x	25	0	50.7	25.9	50.6	25.9	51.2	0.483	25112			17
1112	93861	14	Leucanthemum vulgare	5014	2018-07-27-13-31-35	0	1	x	25	0	50.7	25.9	50.6	25.9	51.2	0.483	25112			18
1113	93862	14	Leucanthemum vulgare	5014	2018-07-27-13-31-37	0	1	x	25	0	50.7	25.9	50.5	25.8	51.1	0.372	25112			19
1114	93863	14	Leucanthemum vulgare	5014	2018-07-27-13-31-39	0	1	x	25	0	50.7	25.9	50.6	25.8	51.2	0.483	25112			20
1115	93864	14	Leucanthemum vulgare	5014	2018-07-27-13-31-41	0	1	x	25	0	50.8	26	50.6	25.9	51.2	0.383	25112			21
1116	93865	14	Leucanthemum vulgare	5014	2018-07-27-13-31-43	0	1	x	25	0	50.7	25.9	50.6	25.9	51.2	0.483	25112			22
1117	93866	14	Leucanthemum vulgare	5014	2018-07-27-13-31-45	0	1	x	25	0	50.7	25.9	50.6	25.9	51.2	0.483	25112			23
1118	93867	14	Leucanthemum vulgare	5014	2018-07-27-13-31-47	0	1	x	25	0	50.7	25.9	50.6	25.9	51.2	0.483	25112			24
1119	93868	14	Leucanthemum vulgare	5014	2018-07-27-13-31-49	0	1	x	25	0	50.7	25.9	50.6	25.9	51.2	0.483	25112			25
1120	93869	14	Leucanthemum vulgare	5014	2018-07-27-13-31-51	0	1	x	25	0	50.7	25.9	50.6	25.9	51.2	0.483	25112			26
1121	93870	14	Leucanthemum vulgare	5014	2018-07-27-13-31-53	0	1	x	25	0	50.8	26	50.6	25.9	51.2	0.383	25112			27
1122	93871	14	Leucanthemum vulgare	5014	2018-07-27-13-31-55	0	1	x	25	0	50.8	26	50.6	25.9	51.2	0.383	25112			28
1123	93872	14	Leucanthemum vulgare	5014	2018-07-27-13-31-57	0	1	x	25	0	50.8	25.9	50.6	25.9	51.2	0.383	25112			29
1124	93873	14	Leucanthemum vulgare	5014	2018-07-27-13-31-59	0	1	x	25	0	50.8	25.9	50.6	25.9	51.2	0.383	25112			30
1125	93874	14	Leucanthemum vulgare	5014	2018-07-27-13-32-01	0	1	x	25	0	50.8	25.9	50.6	25.9	51.2	0.383	25112			31
1126	93875	14	Leucanthemum vulgare	5014	2018-07-27-13-32-03	0	1	x	25	0	50.8	25.9	50.5	25.8	51.1	0.272	25112			32
1127	93876	14	Leucanthemum vulgare	5014	2018-07-27-13-32-05	0	1	x	25	0	50.7	25.9	50.5	25.8	51.1	0.372	25112			33
1128	93877	14	Leucanthemum vulgare	5014	2018-07-27-13-32-07	0	1	x	25	0	50.8	26	50.5	25.9	51.1	0.272	25112			34
1129	93878	14	Leucanthemum vulgare	5014	2018-07-27-13-32-09	0	1	x	25	0	50.7	25.9	50.6	25.9	51.2	0.483	25112			35
1130	93879	14	Leucanthemum vulgare	5014	2018-07-27-13-32-11	0	1	x	25	0	50.7	26	50.5	25.9	51.1	0.372	25112			36
1131	93880	14	Leucanthemum vulgare	5014	2018-07-27-13-32-13	0	1	x	25	0	50.7	25.9	50.4	25.8	51	0.262	25112			37
1132	93881	14	Leucanthemum vulgare	5014	2018-07-27-13-32-15	0	1	x	25	0	50.7	25.9	50.5	25.9	51.1	0.372	25112			38
1133	93882	14	Leucanthemum vulgare	5014	2018-07-27-13-32-17	0	1	x	25	0	50.7	25.9	50.5	25.9	51.1	0.372	25112			39
1134	93883	14	Leucanthemum vulgare	5014	2018-07-27-13-32-19	0	1	x	25	0	50.7	25.9	50.5	25.9	51.1	0.372	25112			40
1135	93884	14	Leucanthemum vulgare	5014	2018-07-27-13-32-21	0	1	x	25	0	50.7	25.9	50.5	25.9	51.1	0.372	25112			41
1136	93885	14	Leucanthemum vulgare	5014	2018-07-27-13-32-23	0	1	x	25	0	50.6	25.9	50.4	25.9	51	0.362	25112			42
1137	93886	14	Leucanthemum vulgare	5014	2018-07-27-13-32-25	0	1	x	25	0	50.7	26	50.4	25.9	51	0.262	25112			43
1138	93887	14	Leucanthemum vulgare	5014	2018-07-27-13-32-27	0	1	x	25	0	50.6	25.9	50.4	25.8	51	0.362	25112			44
1139	93888	14	Leucanthemum vulgare	5014	2018-07-27-13-32-29	0	1	x	25	0	50.7	26	50.4	25.8	51	0.262	25112			45
1140	93889	14	Leucanthemum vulgare	5014	2018-07-27-13-32-31	0	1	x	25	0	50.6	25.9	50.5	25.9	51.1	0.472	25112			46
1141	93890	14	Leucanthemum vulgare	5014	2018-07-27-13-32-33	0	1	x	25	0	50.6	25.9	50.5	25.9	51.1	0.472	25112			47
1142	93891	14	Leucanthemum vulgare	5014	2018-07-27-13-32-35	0	1	x	25	0	50.6	25.9	50.5	25.9	51.1	0.472	25112			48
1143	93892	14	Leucanthemum vulgare	5014	2018-07-27-13-32-37	0	1	x	25	0	50.6	25.9	50.5	25.8	51.1	0.472	25112			49
1144	93893	14	Leucanthemum vulgare	5014	2018-07-27-13-32-39	0	1	x	25	0	50.6	25.9	50.6	25.9	51.2	0.583	25112			50
1145	93894	14	Leucanthemum vulgare	5014	2018-07-27-13-32-41	0	1	x	25	0	50.6	25.9	50.5	25.8	51.1	0.472	25112			51
1146	93895	14	Leucanthemum vulgare	5014	2018-07-27-13-32-43	0	1	x	25	0	50.6	25.9	50.6	25.9	51.2	0.583	25112			52
1147	93896	14	Leucanthemum vulgare	5014	2018-07-27-13-32-45	0	1	x	25	0	50.6	25.9	50.5	25.8	51.1	0.472	25112			53
1148	93897	14	Leucanthemum vulgare	5014	2018-07-27-13-32-47	0	1	x	25	0	50.6	25.9	50.6	25.9	51.2	0.583	25112			54
1149	93898	14	Leucanthemum vulgare	5014	2018-07-27-13-32-49	0	1	x	25	0	50.6	25.9	50.6	25.9	51.2	0.583	25112			55
1150	93899	14	Leucanthemum vulgare	5014	2018-07-27-13-32-51	0	1	x	25	0	50.6	25.9	50.7	25.9	51.3	0.693	25112			56
1151	93900	14	Leucanthemum vulgare	5014	2018-07-27-13-32-53	0	1	x	25	0	50.6	25.9	50.7	25.9	51.3	0.693	25112			57
1152	93901	14	Leucanthemum vulgare	5014	2018-07-27-13-32-55	0	1	x	25	0	50.6	25.9	50.6	25.9	51.2	0.583	25112			58
1153	93902	14	Leucanthemum vulgare	5014	2018-07-27-13-32-57	0	1	x	25	0	50.6	25.9	50.6	25.9	51.2	0.583	25112			59
1154	93903	14	Leucanthemum vulgare	5014	2018-07-27-13-32-59	0	1	x	25	0	50.6	25.9	50.5	25.8	51.1	0.472	25112			60
1155	93904	14	Leucanthemum vulgare	5014	2018-07-27-13-33-01	0	1	x	25	0	50.6	25.9	50.6	25.9	51.2	0.583	25112			61
1156	93905	14	Leucanthemum vulgare	5014	2018-07-27-13-33-03	0	1	x	25	0	50.6	25.9	50.6	25.9	51.2	0.583	25112			62
1157	93906	14	Leucanthemum vulgare	5014	2018-07-27-13-33-05	0	1	x	25	0	50.6	25.9	50.5	25.9	51.1	0.472	25112			63
1158	93907	14	Leucanthemum vulgare	5014	2018-07-27-13-33-07	0	1	x	25	0	50.6	25.9	50.5	25.9	51.1	0.472	25112			64
1159	93908	14	Leucanthemum vulgare	5014	2018-07-27-13-33-09	0	1	x	25	0	50.6	25.9	50.5	25.9	51.1	0.472	25112			65
1160	93909	14	Leucanthemum vulgare	5014	2018-07-27-13-33-11	0	1	x	25	0	50.6	25.9	50.4	25.8	51	0.362	25112			66
1161	93910	14	Leucanthemum vulgare	5014	2018-07-27-13-33-13	0	1	x	25	0	50.6	25.9	50.5	25.8	51.1	0.472	25112			67
1162	93911	14	Leucanthemum vulgare	5014	2018-07-27-13-33-15	0	1	x	25	0	50.7	25.9	50.6	25.9	51.2	0.483	25112			68
1163	93912	14	Leucanthemum vulgare	5014	2018-07-27-13-33-17	0	1	x	25	0	50.7	25.9	50.5	25.9	51.1	0.372	25112			69
1164	93913	14	Leucanthemum vulgare	5014	2018-07-27-13-33-19	0	1	x	25	0	50.7	25.9	50.5	25.9	51.1	0.372	25112			70
1165	93914	14	Leucanthemum vulgare	5014	2018-07-27-13-33-21	0	1	x	25	0	50.7	26	50.5	25.9	51.1	0.372	25112			71
1166	93915	14	Leucanthemum vulgare	5014	2018-07-27-13-33-24	0	1	x	25	0	50.7	25.9	50.5	25.9	51.1	0.372	25112			72
1167	93916	14	Leucanthemum vulgare	5014	2018-07-27-13-33-26	0	1	x	25	0	50.7	25.9	50.4	25.8	51	0.262	25112			73
1168	93917	14	Leucanthemum vulgare	5014	2018-07-27-13-33-28	0	1	x	25	0	50.7	26	50.4	25.8	51	0.262	25112			74
1169	93918	14	Leucanthemum vulgare	5014	2018-07-27-13-33-30	0	1	x	25	0	50.6	25.9	50.5	25.9	51.1	0.472	25112			75
1170	93919	14	Leucanthemum vulgare	5014	2018-07-27-13-33-32	0	1	x	25	0	50.7	25.9	50.6	25.9	51.2	0.483	25112			76
1171	93920	14	Leucanthemum vulgare	5014	2018-07-27-13-33-34	0	1	x	25	0	50.7	25.9	50.6	25.9	51.2	0.483	25112			77
1172	93921	14	Leucanthemum vulgare	5014	2018-07-27-13-33-36	0	1	x	25	0	50.7	26	50.7	25.9	51.3	0.593	25112			78
1173	93922	14	Leucanthemum vulgare	5014	2018-07-27-13-33-38	0	1	x	25	0	50.6	25.9	50.6	25.9	51.2	0.583	25112			79
1174	93923	14	Leucanthemum vulgare	5014	2018-07-27-13-33-40	0	1	x	25	0	50.6	25.9	50.6	25.9	51.2	0.583	25112			80
1175	93924	14	Leucanthemum vulgare	5014	2018-07-27-13-33-42	0	1	x	25	0	50.6	25.9	50.6	25.9	51.2	0.583	25112			81
1176	93925	14	Leucanthemum vulgare	5014	2018-07-27-13-33-44	0	1	x	25	0	50.6	25.9	50.5	25.9	51.1	0.472	25112			82
1177	93926	14	Leucanthemum vulgare	5014	2018-07-27-13-33-46	0	1	x	25	0	50.6	25.9	50.5	25.9	51.1	0.472	25112			83
1178	93927	14	Leucanthemum vulgare	5014	2018-07-27-13-33-48	0	1	x	25	0	50.7	26	50.5	25.9	51.1	0.372	25112			84
1179	93928	14	Leucanthemum vulgare	5014	2018-07-27-13-33-50	0	1	x	25	0	50.6	25.9	50.5	25.9	51.1	0.472	25112			85
1180	93929	14	Leucanthemum vulgare	5014	2018-07-27-13-33-52	0	1	x	25	0	50.6	25.9	50.5	25.9	51.1	0.472	25112			86
1181	93930	14	Leucanthemum vulgare	5014	2018-07-27-13-33-54	0	1	x	25	0	50.6	25.9	50.5	25.9	51.1	0.472	25112			87
1182	93931	14	Leucanthemum vulgare	5014	2018-07-27-13-33-56	0	1	x	25	0	50.6	25.9	50.5	25.9	51.1	0.472	25112			88
1183	93932	14	Leucanthemum vulgare	5014	2018-07-27-13-33-58	0	1	x	25	0	50.6	26	50.5	25.9	51.1	0.472	25112			89
1184	93933	14	Leucanthemum vulgare	5014	2018-07-27-13-34-00	0	1	x	25	0	50.6	25.9	50.5	25.9	51.1	0.472	25112			90
1185	93934	14	Leucanthemum vulgare	5014	2018-07-27-13-34-02	0	1	x	25	0	50.5	25.9	50.4	25.9	51	0.462	25112	Last10	Here	91
1186	93935	14	Leucanthemum vulgare	5014	2018-07-27-13-34-04	0	1	x	25	0	50.6	26	50.4	25.9	51	0.362	25112	Last10	Here	92
1187	93936	14	Leucanthemum vulgare	5014	2018-07-27-13-34-06	0	1	x	25	0	50.6	26	50.4	25.9	51	0.362	25112	Last10	Here	93
1188	93937	14	Leucanthemum vulgare	5014	2018-07-27-13-34-08	0	1	x	25	0	50.6	26	50.4	25.9	51	0.362	25112	Last10	Here	94
1189	93938	14	Leucanthemum vulgare	5014	2018-07-27-13-34-10	0	1	x	25	0	50.6	25.9	50.4	25.9	51	0.362	25112	Last10	Here	95
1190	93939	14	Leucanthemum vulgare	5014	2018-07-27-13-34-12	0	1	x	25	0	50.6	25.9	50.4	25.9	51	0.362	25112	Last10	Here	96
1191	93940	14	Leucanthemum vulgare	5014	2018-07-27-13-34-14	0	1	x	25	0	50.6	26	50.4	25.9	51	0.362	25112	Last10	Here	97
1192	93941	14	Leucanthemum vulgare	5014	2018-07-27-13-34-16	0	1	x	25	0	50.6	26	50.4	25.9	51	0.362	25112	Last10	Here	98
1193	93942	14	Leucanthemum vulgare	5014	2018-07-27-13-34-18	0	1	x	25	0	50.6	26	50.3	25.8	50.9	0.251	25112	Last10	Here	99
1194	93943	14	Leucanthemum vulgare	5014	2018-07-27-13-34-50	0	1	x	30	0	50.5	25.9	50.3	25.9	50.9	0.351	25113	First10	Here	1
1195	93944	14	Leucanthemum vulgare	5014	2018-07-27-13-34-52	0	1	x	30	0	50.6	26	50.3	25.9	50.9	0.251	25113	First10	Here	2
1196	93945	14	Leucanthemum vulgare	5014	2018-07-27-13-34-54	0	1	x	30	0	50.6	26	50.3	25.9	50.9	0.251	25113	First10	Here	3
1197	93946	14	Leucanthemum vulgare	5014	2018-07-27-13-34-56	0	1	x	30	0	50.5	25.9	50.2	25.9	50.7	0.241	25113	First10	Here	4
1198	93947	14	Leucanthemum vulgare	5014	2018-07-27-13-34-58	0	1	x	30	0	50.5	25.9	50.2	25.9	50.7	0.241	25113	First10	Here	5
1199	93948	14	Leucanthemum vulgare	5014	2018-07-27-13-35-00	0	1	x	30	0	50.5	26	50.3	25.9	50.9	0.351	25113	First10	Here	6
1200	93949	14	Leucanthemum vulgare	5014	2018-07-27-13-35-02	0	1	x	30	0	50.5	25.9	50.3	25.9	50.9	0.351	25113	First10	Here	7
1201	93950	14	Leucanthemum vulgare	5014	2018-07-27-13-35-04	0	1	x	30	0	50.6	26	50.2	25.9	50.7	0.141	25113	First10	Here	8
1202	93951	14	Leucanthemum vulgare	5014	2018-07-27-13-35-06	0	1	x	30	0	50.5	25.9	50.1	25.8	50.6	0.13	25113	First10	Here	9
1203	93952	14	Leucanthemum vulgare	5014	2018-07-27-13-35-08	0	1	x	30	0	50.5	25.9	50.2	25.9	50.7	0.241	25113	First10	Here	10
1204	93953	14	Leucanthemum vulgare	5014	2018-07-27-13-35-10	0	1	x	30	0	50.5	26	50.2	25.9	50.7	0.241	25113			11
1205	93954	14	Leucanthemum vulgare	5014	2018-07-27-13-35-12	0	1	x	30	0	50.5	25.9	50.2	25.9	50.7	0.241	25113			12
1206	93955	14	Leucanthemum vulgare	5014	2018-07-27-13-35-14	0	1	x	30	0	50.5	26	50.2	25.9	50.7	0.241	25113			13
1207	93956	14	Leucanthemum vulgare	5014	2018-07-27-13-35-16	0	1	x	30	0	50.5	25.9	50.2	25.9	50.7	0.241	25113			14
1208	93957	14	Leucanthemum vulgare	5014	2018-07-27-13-35-18	0	1	x	30	0	50.5	25.9	50.2	25.9	50.7	0.241	25113			15
1209	93958	14	Leucanthemum vulgare	5014	2018-07-27-13-35-20	0	1	x	30	0	50.5	25.9	50.2	25.9	50.7	0.241	25113			16
1210	93959	14	Leucanthemum vulgare	5014	2018-07-27-13-35-22	0	1	x	30	0	50.5	25.9	50.2	25.9	50.7	0.241	25113			17
1211	93960	14	Leucanthemum vulgare	5014	2018-07-27-13-35-24	0	1	x	30	0	50.5	25.9	50.2	25.9	50.7	0.241	25113			18
1212	93961	14	Leucanthemum vulgare	5014	2018-07-27-13-35-26	0	1	x	30	0	50.5	26	50.2	25.9	50.7	0.241	25113			19
1213	93962	14	Leucanthemum vulgare	5014	2018-07-27-13-35-28	0	1	x	30	0	50.5	25.9	50.2	25.9	50.7	0.241	25113			20
1214	93963	14	Leucanthemum vulgare	5014	2018-07-27-13-35-30	0	1	x	30	0	50.6	26	50.2	25.9	50.7	0.141	25113			21
1215	93964	14	Leucanthemum vulgare	5014	2018-07-27-13-35-32	0	1	x	30	0	50.5	25.9	50.2	25.9	50.7	0.241	25113			22
1216	93965	14	Leucanthemum vulgare	5014	2018-07-27-13-35-34	0	1	x	30	0	50.5	25.9	50.2	25.9	50.7	0.241	25113			23
1217	93966	14	Leucanthemum vulgare	5014	2018-07-27-13-35-36	0	1	x	30	0	50.5	25.9	50.2	25.9	50.7	0.241	25113			24
1218	93967	14	Leucanthemum vulgare	5014	2018-07-27-13-35-38	0	1	x	30	0	50.6	26	50.2	25.9	50.7	0.141	25113			25
1219	93968	14	Leucanthemum vulgare	5014	2018-07-27-13-35-40	0	1	x	30	0	50.5	25.9	50.2	25.9	50.7	0.241	25113			26
1220	93969	14	Leucanthemum vulgare	5014	2018-07-27-13-35-42	0	1	x	30	0	50.5	25.9	50.2	25.9	50.7	0.241	25113			27
1221	93970	14	Leucanthemum vulgare	5014	2018-07-27-13-35-44	0	1	x	30	0	50.5	25.9	50.2	25.9	50.7	0.241	25113			28
1222	93971	14	Leucanthemum vulgare	5014	2018-07-27-13-35-46	0	1	x	30	0	50.6	26	50.2	25.9	50.7	0.141	25113			29
1223	93972	14	Leucanthemum vulgare	5014	2018-07-27-13-35-48	0	1	x	30	0	50.6	26	50.2	25.9	50.7	0.141	25113			30
1224	93973	14	Leucanthemum vulgare	5014	2018-07-27-13-35-50	0	1	x	30	0	50.5	25.9	50.2	25.9	50.7	0.241	25113			31
1225	93974	14	Leucanthemum vulgare	5014	2018-07-27-13-35-52	0	1	x	30	0	50.5	25.9	50.1	25.9	50.6	0.13	25113			32
1226	93975	14	Leucanthemum vulgare	5014	2018-07-27-13-35-54	0	1	x	30	0	50.5	26	50.2	25.9	50.7	0.241	25113			33
1227	93976	14	Leucanthemum vulgare	5014	2018-07-27-13-35-56	0	1	x	30	0	50.5	26	50.2	25.9	50.7	0.241	25113			34
1228	93977	14	Leucanthemum vulgare	5014	2018-07-27-13-35-58	0	1	x	30	0	50.5	25.9	50.2	25.9	50.7	0.241	25113			35
1229	93978	14	Leucanthemum vulgare	5014	2018-07-27-13-36-00	0	1	x	30	0	50.5	25.9	50.2	25.9	50.7	0.241	25113			36
1230	93979	14	Leucanthemum vulgare	5014	2018-07-27-13-36-02	0	1	x	30	0	50.5	26	50.2	25.9	50.7	0.241	25113			37
1231	93980	14	Leucanthemum vulgare	5014	2018-07-27-13-36-04	0	1	x	30	0	50.5	26	50.1	25.9	50.6	0.13	25113			38
1232	93981	14	Leucanthemum vulgare	5014	2018-07-27-13-36-06	0	1	x	30	0	50.5	26	50.1	25.9	50.6	0.13	25113			39
1233	93982	14	Leucanthemum vulgare	5014	2018-07-27-13-36-08	0	1	x	30	0	50.5	25.9	50.1	25.9	50.6	0.13	25113			40
1234	93983	14	Leucanthemum vulgare	5014	2018-07-27-13-36-10	0	1	x	30	0	50.5	26	50.1	25.9	50.6	0.13	25113			41
1235	93984	14	Leucanthemum vulgare	5014	2018-07-27-13-36-12	0	1	x	30	0	50.5	26	50.1	25.9	50.6	0.13	25113			42
1236	93985	14	Leucanthemum vulgare	5014	2018-07-27-13-36-14	0	1	x	30	0	50.4	25.9	50.1	25.9	50.6	0.23	25113			43
1237	93986	14	Leucanthemum vulgare	5014	2018-07-27-13-36-16	0	1	x	30	0	50.4	25.9	50.1	25.9	50.6	0.23	25113			44
1238	93987	14	Leucanthemum vulgare	5014	2018-07-27-13-36-18	0	1	x	30	0	50.5	25.9	50.1	25.9	50.6	0.13	25113			45
1239	93988	14	Leucanthemum vulgare	5014	2018-07-27-13-36-20	0	1	x	30	0	50.5	26	50.1	25.9	50.6	0.13	25113			46
1240	93989	14	Leucanthemum vulgare	5014	2018-07-27-13-36-22	0	1	x	30	0	50.5	25.9	50.1	25.9	50.6	0.13	25113			47
1241	93990	14	Leucanthemum vulgare	5014	2018-07-27-13-36-24	0	1	x	30	0	50.5	25.9	50.1	25.9	50.6	0.13	25113			48
1242	93991	14	Leucanthemum vulgare	5014	2018-07-27-13-36-26	0	1	x	30	0	50.5	25.9	50.1	25.9	50.6	0.13	25113			49
1243	93992	14	Leucanthemum vulgare	5014	2018-07-27-13-36-28	0	1	x	30	0	50.5	25.9	50.1	25.9	50.6	0.13	25113			50
1244	93993	14	Leucanthemum vulgare	5014	2018-07-27-13-36-30	0	1	x	30	0	50.5	26	50.1	25.9	50.6	0.13	25113			51
1245	93994	14	Leucanthemum vulgare	5014	2018-07-27-13-36-32	0	1	x	30	0	50.5	26	50.1	25.9	50.6	0.13	25113			52
1246	93995	14	Leucanthemum vulgare	5014	2018-07-27-13-36-34	0	1	x	30	0	50.5	25.9	50.1	25.9	50.6	0.13	25113			53
1247	93996	14	Leucanthemum vulgare	5014	2018-07-27-13-36-36	0	1	x	30	0	50.5	25.9	50.1	25.9	50.6	0.13	25113			54
1248	93997	14	Leucanthemum vulgare	5014	2018-07-27-13-36-38	0	1	x	30	0	50.4	25.9	50.1	25.9	50.6	0.23	25113			55
1249	93998	14	Leucanthemum vulgare	5014	2018-07-27-13-36-40	0	1	x	30	0	50.4	25.9	50.1	25.9	50.6	0.23	25113			56
1250	93999	14	Leucanthemum vulgare	5014	2018-07-27-13-36-42	0	1	x	30	0	50.4	25.9	50.1	25.9	50.6	0.23	25113			57
1251	94000	14	Leucanthemum vulgare	5014	2018-07-27-13-36-44	0	1	x	30	0	50.5	26	50.2	25.9	50.7	0.241	25113			58
1252	94001	14	Leucanthemum vulgare	5014	2018-07-27-13-36-46	0	1	x	30	0	50.4	25.9	50.1	25.9	50.6	0.23	25113			59
1253	94002	14	Leucanthemum vulgare	5014	2018-07-27-13-36-48	0	1	x	30	0	50.4	25.9	50.1	25.9	50.6	0.23	25113			60
1254	94003	14	Leucanthemum vulgare	5014	2018-07-27-13-36-50	0	1	x	30	0	50.4	25.9	50.1	25.9	50.6	0.23	25113			61
1255	94004	14	Leucanthemum vulgare	5014	2018-07-27-13-36-52	0	1	x	30	0	50.5	26	50.1	25.9	50.6	0.13	25113			62
1256	94005	14	Leucanthemum vulgare	5014	2018-07-27-13-36-54	0	1	x	30	0	50.4	25.9	50.1	25.9	50.6	0.23	25113			63
1257	94006	14	Leucanthemum vulgare	5014	2018-07-27-13-36-56	0	1	x	30	0	50.4	25.9	50.1	25.9	50.6	0.23	25113			64
1258	94007	14	Leucanthemum vulgare	5014	2018-07-27-13-36-58	0	1	x	30	0	50.4	25.9	50.1	25.9	50.6	0.23	25113			65
1259	94008	14	Leucanthemum vulgare	5014	2018-07-27-13-37-00	0	1	x	30	0	50.4	25.9	50.1	25.9	50.6	0.23	25113			66
1260	94009	14	Leucanthemum vulgare	5014	2018-07-27-13-37-02	0	1	x	30	0	50.4	25.9	50.1	25.9	50.6	0.23	25113			67
1261	94010	14	Leucanthemum vulgare	5014	2018-07-27-13-37-04	0	1	x	30	0	50.4	25.9	50	25.9	50.5	0.12	25113			68
1262	94011	14	Leucanthemum vulgare	5014	2018-07-27-13-37-06	0	1	x	30	0	50.3	25.9	50	25.9	50.5	0.22	25113			69
1263	94012	14	Leucanthemum vulgare	5014	2018-07-27-13-37-08	0	1	x	30	0	50.4	25.9	50.1	25.9	50.6	0.23	25113			70
1264	94013	14	Leucanthemum vulgare	5014	2018-07-27-13-37-10	0	1	x	30	0	50.5	26	50	25.9	50.5	0.02	25113			71
1265	94014	14	Leucanthemum vulgare	5014	2018-07-27-13-37-12	0	1	x	30	0	50.4	25.9	50	25.9	50.5	0.12	25113			72
1266	94015	14	Leucanthemum vulgare	5014	2018-07-27-13-37-14	0	1	x	30	0	50.4	25.9	50	25.9	50.5	0.12	25113			73
1267	94016	14	Leucanthemum vulgare	5014	2018-07-27-13-37-16	0	1	x	30	0	50.4	25.9	50	25.9	50.5	0.12	25113			74
1268	94017	14	Leucanthemum vulgare	5014	2018-07-27-13-37-18	0	1	x	30	0	50.4	25.9	50.1	25.9	50.6	0.23	25113			75
1269	94018	14	Leucanthemum vulgare	5014	2018-07-27-13-37-20	0	1	x	30	0	50.5	26	50.1	25.9	50.6	0.13	25113			76
1270	94019	14	Leucanthemum vulgare	5014	2018-07-27-13-37-22	0	1	x	30	0	50.4	25.9	50.1	25.9	50.6	0.23	25113			77
1271	94020	14	Leucanthemum vulgare	5014	2018-07-27-13-37-24	0	1	x	30	0	50.4	26	50.1	25.9	50.6	0.23	25113			78
1272	94021	14	Leucanthemum vulgare	5014	2018-07-27-13-37-26	0	1	x	30	0	50.4	26	50.1	25.9	50.6	0.23	25113			79
1273	94022	14	Leucanthemum vulgare	5014	2018-07-27-13-37-28	0	1	x	30	0	50.4	25.9	50.1	25.9	50.6	0.23	25113			80
1274	94023	14	Leucanthemum vulgare	5014	2018-07-27-13-37-30	0	1	x	30	0	50.3	25.9	50.1	25.9	50.6	0.33	25113			81
1275	94024	14	Leucanthemum vulgare	5014	2018-07-27-13-37-32	0	1	x	30	0	50.4	26	50.1	25.9	50.6	0.23	25113			82
1276	94025	14	Leucanthemum vulgare	5014	2018-07-27-13-37-34	0	1	x	30	0	50.4	25.9	50	25.9	50.5	0.12	25113			83
1277	94026	14	Leucanthemum vulgare	5014	2018-07-27-13-37-36	0	1	x	30	0	50.4	25.9	50	25.9	50.5	0.12	25113			84
1278	94027	14	Leucanthemum vulgare	5014	2018-07-27-13-37-38	0	1	x	30	0	50.4	26	50	25.9	50.5	0.12	25113			85
1279	94028	14	Leucanthemum vulgare	5014	2018-07-27-13-37-40	0	1	x	30	0	50.5	26	50	25.9	50.5	0.02	25113			86
1280	94029	14	Leucanthemum vulgare	5014	2018-07-27-13-37-42	0	1	x	30	0	50.4	25.9	50	25.9	50.5	0.12	25113			87
1281	94030	14	Leucanthemum vulgare	5014	2018-07-27-13-37-44	0	1	x	30	0	50.5	26	50	25.9	50.5	0.02	25113			88
1282	94031	14	Leucanthemum vulgare	5014	2018-07-27-13-37-46	0	1	x	30	0	50.4	25.9	50.1	25.9	50.6	0.23	25113			89
1283	94032	14	Leucanthemum vulgare	5014	2018-07-27-13-37-48	0	1	x	30	0	50.4	26	50.1	25.9	50.6	0.23	25113			90
1284	94033	14	Leucanthemum vulgare	5014	2018-07-27-13-37-50	0	1	x	30	0	50.4	26	50.1	25.9	50.6	0.23	25113	Last10	Here	91
1285	94034	14	Leucanthemum vulgare	5014	2018-07-27-13-37-52	0	1	x	30	0	50.4	26	50.1	25.9	50.6	0.23	25113	Last10	Here	92
1286	94035	14	Leucanthemum vulgare	5014	2018-07-27-13-37-54	0	1	x	30	0	50.4	26	50.1	25.9	50.6	0.23	25113	Last10	Here	93
1287	94036	14	Leucanthemum vulgare	5014	2018-07-27-13-37-56	0	1	x	30	0	50.4	26	50.1	25.9	50.6	0.23	25113	Last10	Here	94
1288	94037	14	Leucanthemum vulgare	5014	2018-07-27-13-37-58	0	1	x	30	0	50.4	26	50.1	25.9	50.6	0.23	25113	Last10	Here	95
1289	94038	14	Leucanthemum vulgare	5014	2018-07-27-13-38-00	0	1	x	30	0	50.4	26	50.1	25.9	50.6	0.23	25113	Last10	Here	96
1290	94039	14	Leucanthemum vulgare	5014	2018-07-27-13-38-02	0	1	x	30	0	50.4	25.9	50.1	25.9	50.6	0.23	25113	Last10	Here	97
1291	94040	14	Leucanthemum vulgare	5014	2018-07-27-13-38-04	0	1	x	30	0	50.4	26	50.1	25.9	50.6	0.23	25113	Last10	Here	98
1292	94041	14	Leucanthemum vulgare	5014	2018-07-27-13-38-06	0	1	x	30	0	50.4	26	50	25.9	50.5	0.12	25113	Last10	Here	99
1293	94042	14	Leucanthemum vulgare	5014	2018-07-27-13-38-08	0	1	x	30	0	50.4	26	50	25.9	50.5	0.12	25113	Last10	Here	100
1294	94043	14	Leucanthemum vulgare	5014	2018-07-27-13-38-43	0	1	z	0	5	50.4	26	50.2	25.9	50.7	0.341	25114	First10	Here	1
1295	94044	14	Leucanthemum vulgare	5014	2018-07-27-13-38-45	0	1	z	0	5	50.4	26	50.2	25.9	50.7	0.341	25114	First10	Here	2
1296	94045	14	Leucanthemum vulgare	5014	2018-07-27-13-38-47	0	1	z	0	5	50.4	26	50.2	25.9	50.7	0.341	25114	First10	Here	3
1297	94046	14	Leucanthemum vulgare	5014	2018-07-27-13-38-49	0	1	z	0	5	50.3	25.9	50.3	25.9	50.9	0.551	25114	First10	Here	4
1298	94047	14	Leucanthemum vulgare	5014	2018-07-27-13-38-51	0	1	z	0	5	50.4	26	50.3	25.9	50.9	0.451	25114	First10	Here	5
1299	94048	14	Leucanthemum vulgare	5014	2018-07-27-13-38-53	0	1	z	0	5	50.5	26	50.3	25.9	50.9	0.351	25114	First10	Here	6
1300	94049	14	Leucanthemum vulgare	5014	2018-07-27-13-38-55	0	1	z	0	5	50.4	26	50.4	25.9	51	0.562	25114	First10	Here	7
1301	94050	14	Leucanthemum vulgare	5014	2018-07-27-13-38-57	0	1	z	0	5	50.4	26	50.5	25.9	51.1	0.672	25114	First10	Here	8
1302	94051	14	Leucanthemum vulgare	5014	2018-07-27-13-38-59	0	1	z	0	5	50.4	26	50.5	25.9	51.1	0.672	25114	First10	Here	9
1303	94052	14	Leucanthemum vulgare	5014	2018-07-27-13-39-01	0	1	z	0	5	50.4	26	50.4	25.9	51	0.562	25114	First10	Here	10
1304	94053	14	Leucanthemum vulgare	5014	2018-07-27-13-39-03	0	1	z	0	5	50.4	26	50.4	25.9	51	0.562	25114			11
1305	94054	14	Leucanthemum vulgare	5014	2018-07-27-13-39-05	0	1	z	0	5	50.4	26	50.3	25.9	50.9	0.451	25114			12
1306	94055	14	Leucanthemum vulgare	5014	2018-07-27-13-39-07	0	1	z	0	5	50.3	25.9	50.3	25.9	50.9	0.551	25114			13
1307	94056	14	Leucanthemum vulgare	5014	2018-07-27-13-39-09	0	1	z	0	5	50.3	25.9	50.3	25.9	50.9	0.551	25114			14
1308	94057	14	Leucanthemum vulgare	5014	2018-07-27-13-39-11	0	1	z	0	5	50.4	26	50.2	25.9	50.7	0.341	25114			15
1309	94058	14	Leucanthemum vulgare	5014	2018-07-27-13-39-13	0	1	z	0	5	50.4	26	50.2	25.9	50.7	0.341	25114			16
1310	94059	14	Leucanthemum vulgare	5014	2018-07-27-13-39-15	0	1	z	0	5	50.4	26	50.2	25.9	50.7	0.341	25114			17
1311	94060	14	Leucanthemum vulgare	5014	2018-07-27-13-39-17	0	1	z	0	5	50.4	26	50.2	25.9	50.7	0.341	25114			18
1312	94061	14	Leucanthemum vulgare	5014	2018-07-27-13-39-19	0	1	z	0	5	50.3	26	50.1	25.9	50.6	0.33	25114			19
1313	94062	14	Leucanthemum vulgare	5014	2018-07-27-13-39-21	0	1	z	0	5	50.4	26	50.1	25.9	50.6	0.23	25114			20
1314	94063	14	Leucanthemum vulgare	5014	2018-07-27-13-39-23	0	1	z	0	5	50.4	26	50.1	25.9	50.6	0.23	25114			21
1315	94064	14	Leucanthemum vulgare	5014	2018-07-27-13-39-25	0	1	z	0	5	50.3	26	50.1	25.9	50.6	0.33	25114			22
1316	94065	14	Leucanthemum vulgare	5014	2018-07-27-13-39-27	0	1	z	0	5	50.3	26	50.1	25.9	50.6	0.33	25114			23
1317	94066	14	Leucanthemum vulgare	5014	2018-07-27-13-39-29	0	1	z	0	5	50.3	26	50.1	25.9	50.6	0.33	25114			24
1318	94067	14	Leucanthemum vulgare	5014	2018-07-27-13-39-31	0	1	z	0	5	50.3	25.9	50.2	25.9	50.7	0.441	25114			25
1319	94068	14	Leucanthemum vulgare	5014	2018-07-27-13-39-33	0	1	z	0	5	50.3	26	50.2	25.9	50.7	0.441	25114			26
1320	94069	14	Leucanthemum vulgare	5014	2018-07-27-13-39-35	0	1	z	0	5	50.3	26	50.1	25.9	50.6	0.33	25114			27
1321	94070	14	Leucanthemum vulgare	5014	2018-07-27-13-39-37	0	1	z	0	5	50.3	25.9	50.1	25.9	50.6	0.33	25114			28
1322	94071	14	Leucanthemum vulgare	5014	2018-07-27-13-39-39	0	1	z	0	5	50.3	26	50.1	25.9	50.6	0.33	25114			29
1323	94072	14	Leucanthemum vulgare	5014	2018-07-27-13-39-41	0	1	z	0	5	50.3	26	50.1	25.9	50.6	0.33	25114			30
1324	94073	14	Leucanthemum vulgare	5014	2018-07-27-13-39-43	0	1	z	0	5	50.3	26	50.1	25.9	50.6	0.33	25114			31
1325	94074	14	Leucanthemum vulgare	5014	2018-07-27-13-39-45	0	1	z	0	5	50.3	26	50	25.9	50.5	0.22	25114			32
1326	94075	14	Leucanthemum vulgare	5014	2018-07-27-13-39-47	0	1	z	0	5	50.3	26	50.1	25.9	50.6	0.33	25114			33
1327	94076	14	Leucanthemum vulgare	5014	2018-07-27-13-39-49	0	1	z	0	5	50.3	26	50.1	25.9	50.6	0.33	25114			34
1328	94077	14	Leucanthemum vulgare	5014	2018-07-27-13-39-51	0	1	z	0	5	50.3	26	50.1	25.9	50.6	0.33	25114			35
1329	94078	14	Leucanthemum vulgare	5014	2018-07-27-13-39-53	0	1	z	0	5	50.3	26	50.1	25.9	50.6	0.33	25114			36
1330	94079	14	Leucanthemum vulgare	5014	2018-07-27-13-39-55	0	1	z	0	5	50.3	25.9	50.1	25.9	50.6	0.33	25114			37
1331	94080	14	Leucanthemum vulgare	5014	2018-07-27-13-39-57	0	1	z	0	5	50.3	26	50.1	25.9	50.6	0.33	25114			38
1332	94081	14	Leucanthemum vulgare	5014	2018-07-27-13-39-59	0	1	z	0	5	50.3	26	50.1	25.9	50.6	0.33	25114			39
1333	94082	14	Leucanthemum vulgare	5014	2018-07-27-13-40-01	0	1	z	0	5	50.3	25.9	50.2	25.9	50.7	0.441	25114			40
1334	94083	14	Leucanthemum vulgare	5014	2018-07-27-13-40-03	0	1	z	0	5	50.3	25.9	50.2	25.9	50.7	0.441	25114			41
1335	94084	14	Leucanthemum vulgare	5014	2018-07-27-13-40-05	0	1	z	0	5	50.3	26	50.1	25.9	50.6	0.33	25114			42
1336	94085	14	Leucanthemum vulgare	5014	2018-07-27-13-40-07	0	1	z	0	5	50.3	26	50.1	25.9	50.6	0.33	25114			43
1337	94086	14	Leucanthemum vulgare	5014	2018-07-27-13-40-09	0	1	z	0	5	50.3	26	50.1	25.9	50.6	0.33	25114			44
1338	94087	14	Leucanthemum vulgare	5014	2018-07-27-13-40-11	0	1	z	0	5	50.3	26	50.1	25.9	50.6	0.33	25114			45
1339	94088	14	Leucanthemum vulgare	5014	2018-07-27-13-40-13	0	1	z	0	5	50.3	26	50.1	25.9	50.6	0.33	25114			46
1340	94089	14	Leucanthemum vulgare	5014	2018-07-27-13-40-15	0	1	z	0	5	50.3	26	50.2	25.9	50.7	0.441	25114			47
1341	94090	14	Leucanthemum vulgare	5014	2018-07-27-13-40-17	0	1	z	0	5	50.3	26	50.2	25.9	50.7	0.441	25114			48
1342	94091	14	Leucanthemum vulgare	5014	2018-07-27-13-40-19	0	1	z	0	5	50.3	26	50.2	25.9	50.7	0.441	25114			49
1343	94092	14	Leucanthemum vulgare	5014	2018-07-27-13-40-21	0	1	z	0	5	50.4	26	50.2	25.9	50.7	0.341	25114			50
1344	94093	14	Leucanthemum vulgare	5014	2018-07-27-13-40-23	0	1	z	0	5	50.4	26	50.1	25.9	50.6	0.23	25114			51
1345	94094	14	Leucanthemum vulgare	5014	2018-07-27-13-40-25	0	1	z	0	5	50.4	26	50.1	25.9	50.6	0.23	25114			52
1346	94095	14	Leucanthemum vulgare	5014	2018-07-27-13-40-27	0	1	z	0	5	50.4	26	50	25.9	50.5	0.12	25114			53
1347	94096	14	Leucanthemum vulgare	5014	2018-07-27-13-40-29	0	1	z	0	5	50.4	26	50	25.9	50.5	0.12	25114			54
1348	94097	14	Leucanthemum vulgare	5014	2018-07-27-13-40-31	0	1	z	0	5	50.4	26	50	25.9	50.5	0.12	25114			55
1349	94098	14	Leucanthemum vulgare	5014	2018-07-27-13-40-33	0	1	z	0	5	50.4	26	50	25.9	50.5	0.12	25114			56
1350	94099	14	Leucanthemum vulgare	5014	2018-07-27-13-40-35	0	1	z	0	5	50.4	26	50	25.9	50.5	0.12	25114			57
1351	94100	14	Leucanthemum vulgare	5014	2018-07-27-13-40-37	0	1	z	0	5	50.3	25.9	50	25.9	50.5	0.22	25114			58
1352	94101	14	Leucanthemum vulgare	5014	2018-07-27-13-40-39	0	1	z	0	5	50.4	26	50	25.9	50.5	0.12	25114			59
1353	94102	14	Leucanthemum vulgare	5014	2018-07-27-13-40-41	0	1	z	0	5	50.3	25.9	50	25.9	50.5	0.22	25114			60
1354	94103	14	Leucanthemum vulgare	5014	2018-07-27-13-40-43	0	1	z	0	5	50.3	25.9	50	25.9	50.5	0.22	25114			61
1355	94104	14	Leucanthemum vulgare	5014	2018-07-27-13-40-45	0	1	z	0	5	50.3	25.9	50.1	25.9	50.6	0.33	25114			62
1356	94105	14	Leucanthemum vulgare	5014	2018-07-27-13-40-47	0	1	z	0	5	50.3	25.9	50.2	25.9	50.7	0.441	25114			63
1357	94106	14	Leucanthemum vulgare	5014	2018-07-27-13-40-49	0	1	z	0	5	50.3	26	50.1	25.9	50.6	0.33	25114			64
1358	94107	14	Leucanthemum vulgare	5014	2018-07-27-13-40-51	0	1	z	0	5	50.3	26	50.1	25.9	50.6	0.33	25114			65
1359	94108	14	Leucanthemum vulgare	5014	2018-07-27-13-40-53	0	1	z	0	5	50.3	26	50.1	25.9	50.6	0.33	25114			66
1360	94109	14	Leucanthemum vulgare	5014	2018-07-27-13-40-55	0	1	z	0	5	50.3	26	50	25.9	50.5	0.22	25114			67
1361	94110	14	Leucanthemum vulgare	5014	2018-07-27-13-40-57	0	1	z	0	5	50.3	26	50	25.9	50.5	0.22	25114			68
1362	94111	14	Leucanthemum vulgare	5014	2018-07-27-13-40-59	0	1	z	0	5	50.2	25.9	50	25.9	50.5	0.32	25114			69
1363	94112	14	Leucanthemum vulgare	5014	2018-07-27-13-41-01	0	1	z	0	5	50.3	26	50	25.9	50.5	0.22	25114			70
1364	94113	14	Leucanthemum vulgare	5014	2018-07-27-13-41-03	0	1	z	0	5	50.3	26	50	25.9	50.5	0.22	25114			71
1365	94114	14	Leucanthemum vulgare	5014	2018-07-27-13-41-05	0	1	z	0	5	50.3	26	50	25.9	50.5	0.22	25114			72
1366	94115	14	Leucanthemum vulgare	5014	2018-07-27-13-41-07	0	1	z	0	5	50.3	26	50	25.9	50.5	0.22	25114			73
1367	94116	14	Leucanthemum vulgare	5014	2018-07-27-13-41-09	0	1	z	0	5	50.2	25.9	50.1	25.9	50.6	0.43	25114			74
1368	94117	14	Leucanthemum vulgare	5014	2018-07-27-13-41-11	0	1	z	0	5	50.3	26	50.2	25.9	50.7	0.441	25114			75
1369	94118	14	Leucanthemum vulgare	5014	2018-07-27-13-41-13	0	1	z	0	5	50.2	25.9	50.3	25.9	50.9	0.651	25114			76
1370	94119	14	Leucanthemum vulgare	5014	2018-07-27-13-41-15	0	1	z	0	5	50.3	26	50.3	25.9	50.9	0.551	25114			77
1371	94120	14	Leucanthemum vulgare	5014	2018-07-27-13-41-17	0	1	z	0	5	50.3	26	50.3	25.9	50.9	0.551	25114			78
1372	94121	14	Leucanthemum vulgare	5014	2018-07-27-13-41-19	0	1	z	0	5	50.2	26	50.4	25.9	51	0.762	25114			79
1373	94122	14	Leucanthemum vulgare	5014	2018-07-27-13-41-21	0	1	z	0	5	50.2	26	50.3	25.9	50.9	0.651	25114			80
1374	94123	14	Leucanthemum vulgare	5014	2018-07-27-13-41-23	0	1	z	0	5	50.2	25.9	50.3	25.9	50.9	0.651	25114			81
1375	94124	14	Leucanthemum vulgare	5014	2018-07-27-13-41-25	0	1	z	0	5	50.2	26	50.3	25.9	50.9	0.651	25114			82
1376	94125	14	Leucanthemum vulgare	5014	2018-07-27-13-41-27	0	1	z	0	5	50.1	25.9	50.3	25.9	50.9	0.751	25114			83
1377	94126	14	Leucanthemum vulgare	5014	2018-07-27-13-41-29	0	1	z	0	5	50.2	26	50.3	25.9	50.9	0.651	25114			84
1378	94127	14	Leucanthemum vulgare	5014	2018-07-27-13-41-31	0	1	z	0	5	50.2	26	50.3	25.9	50.9	0.651	25114			85
1379	94128	14	Leucanthemum vulgare	5014	2018-07-27-13-41-33	0	1	z	0	5	50.2	26	50.3	25.9	50.9	0.651	25114			86
1380	94129	14	Leucanthemum vulgare	5014	2018-07-27-13-41-35	0	1	z	0	5	50.2	26	50.2	25.8	50.7	0.541	25114			87
1381	94130	14	Leucanthemum vulgare	5014	2018-07-27-13-41-37	0	1	z	0	5	50.2	26	50.3	25.9	50.9	0.651	25114			88
1382	94131	14	Leucanthemum vulgare	5014	2018-07-27-13-41-39	0	1	z	0	5	50.2	26	50.3	25.9	50.9	0.651	25114			89
1383	94132	14	Leucanthemum vulgare	5014	2018-07-27-13-41-41	0	1	z	0	5	50.2	26	50.2	25.8	50.7	0.541	25114			90
1384	94133	14	Leucanthemum vulgare	5014	2018-07-27-13-41-43	0	1	z	0	5	50.2	26	50.2	25.9	50.7	0.541	25114	Last10	Here	91
1385	94134	14	Leucanthemum vulgare	5014	2018-07-27-13-41-45	0	1	z	0	5	50.2	26	50.2	25.9	50.7	0.541	25114	Last10	Here	92
1386	94135	14	Leucanthemum vulgare	5014	2018-07-27-13-41-47	0	1	z	0	5	50.2	26	50.2	25.9	50.7	0.541	25114	Last10	Here	93
1387	94136	14	Leucanthemum vulgare	5014	2018-07-27-13-41-49	0	1	z	0	5	50.2	26	50.2	25.9	50.7	0.541	25114	Last10	Here	94
1388	94137	14	Leucanthemum vulgare	5014	2018-07-27-13-41-51	0	1	z	0	5	50.2	26	50.1	25.8	50.6	0.43	25114	Last10	Here	95
1389	94138	14	Leucanthemum vulgare	5014	2018-07-27-13-41-53	0	1	z	0	5	50.1	25.9	50.1	25.9	50.6	0.53	25114	Last10	Here	96
1390	94139	14	Leucanthemum vulgare	5014	2018-07-27-13-41-55	0	1	z	0	5	50.2	26	50.1	25.9	50.6	0.43	25114	Last10	Here	97
1391	94140	14	Leucanthemum vulgare	5014	2018-07-27-13-41-57	0	1	z	0	5	50.2	26	50.1	25.9	50.6	0.43	25114	Last10	Here	98
1392	94141	14	Leucanthemum vulgare	5014	2018-07-27-13-41-59	0	1	z	0	5	50.2	26	50.1	25.9	50.6	0.43	25114	Last10	Here	99
1393	94142	14	Leucanthemum vulgare	5014	2018-07-27-13-42-33	0	1	z	0	10	50.2	26	49.9	25.9	50.4	0.209	25115	First10	Here	1
1394	94143	14	Leucanthemum vulgare	5014	2018-07-27-13-42-35	0	1	z	0	10	50.2	26	49.9	25.9	50.4	0.209	25115	First10	Here	2
1395	94144	14	Leucanthemum vulgare	5014	2018-07-27-13-42-37	0	1	z	0	10	50.2	26	49.9	25.9	50.4	0.209	25115	First10	Here	3
1396	94145	14	Leucanthemum vulgare	5014	2018-07-27-13-42-39	0	1	z	0	10	50.2	26	49.9	25.9	50.4	0.209	25115	First10	Here	4
1397	94146	14	Leucanthemum vulgare	5014	2018-07-27-13-42-41	0	1	z	0	10	50.2	26	49.9	25.9	50.4	0.209	25115	First10	Here	5
1398	94147	14	Leucanthemum vulgare	5014	2018-07-27-13-42-43	0	1	z	0	10	50.1	26	49.9	25.9	50.4	0.309	25115	First10	Here	6
1399	94148	14	Leucanthemum vulgare	5014	2018-07-27-13-42-45	0	1	z	0	10	50.1	26	49.9	25.9	50.4	0.309	25115	First10	Here	7
1400	94149	14	Leucanthemum vulgare	5014	2018-07-27-13-42-47	0	1	z	0	10	50.2	26	49.9	25.9	50.4	0.209	25115	First10	Here	8
1401	94150	14	Leucanthemum vulgare	5014	2018-07-27-13-42-49	0	1	z	0	10	50.2	26	49.9	25.9	50.4	0.209	25115	First10	Here	9
1402	94151	14	Leucanthemum vulgare	5014	2018-07-27-13-42-51	0	1	z	0	10	50.2	26	49.9	25.9	50.4	0.209	25115	First10	Here	10
1403	94152	14	Leucanthemum vulgare	5014	2018-07-27-13-42-53	0	1	z	0	10	50.2	26	49.9	25.9	50.4	0.209	25115			11
1404	94153	14	Leucanthemum vulgare	5014	2018-07-27-13-42-55	0	1	z	0	10	50.2	26	49.8	25.9	50.3	0.098	25115			12
1405	94154	14	Leucanthemum vulgare	5014	2018-07-27-13-42-57	0	1	z	0	10	50.1	26	49.9	25.9	50.4	0.309	25115			13
1406	94155	14	Leucanthemum vulgare	5014	2018-07-27-13-42-59	0	1	z	0	10	50.2	26	49.9	25.9	50.4	0.209	25115			14
1407	94156	14	Leucanthemum vulgare	5014	2018-07-27-13-43-01	0	1	z	0	10	50.1	26	49.9	25.9	50.4	0.309	25115			15
1408	94157	14	Leucanthemum vulgare	5014	2018-07-27-13-43-03	0	1	z	0	10	50.2	26	49.9	25.9	50.4	0.209	25115			16
1409	94158	14	Leucanthemum vulgare	5014	2018-07-27-13-43-05	0	1	z	0	10	50.2	26	49.9	25.9	50.4	0.209	25115			17
1410	94159	14	Leucanthemum vulgare	5014	2018-07-27-13-43-07	0	1	z	0	10	50.1	26	49.9	25.9	50.4	0.309	25115			18
1411	94160	14	Leucanthemum vulgare	5014	2018-07-27-13-43-09	0	1	z	0	10	50.1	26	49.9	25.9	50.4	0.309	25115			19
1412	94161	14	Leucanthemum vulgare	5014	2018-07-27-13-43-11	0	1	z	0	10	50.1	26	49.9	25.9	50.4	0.309	25115			20
1413	94162	14	Leucanthemum vulgare	5014	2018-07-27-13-43-13	0	1	z	0	10	50.1	26	49.9	25.9	50.4	0.309	25115			21
1414	94163	14	Leucanthemum vulgare	5014	2018-07-27-13-43-15	0	1	z	0	10	50.1	26	49.9	25.9	50.4	0.309	25115			22
1415	94164	14	Leucanthemum vulgare	5014	2018-07-27-13-43-17	0	1	z	0	10	50.1	26	50	25.9	50.5	0.42	25115			23
1416	94165	14	Leucanthemum vulgare	5014	2018-07-27-13-43-19	0	1	z	0	10	50.1	26	50	25.9	50.5	0.42	25115			24
1417	94166	14	Leucanthemum vulgare	5014	2018-07-27-13-43-21	0	1	z	0	10	50.1	26	50	25.9	50.5	0.42	25115			25
1418	94167	14	Leucanthemum vulgare	5014	2018-07-27-13-43-23	0	1	z	0	10	50.1	26	50	25.9	50.5	0.42	25115			26
1419	94168	14	Leucanthemum vulgare	5014	2018-07-27-13-43-25	0	1	z	0	10	50.1	26	50	25.9	50.5	0.42	25115			27
1420	94169	14	Leucanthemum vulgare	5014	2018-07-27-13-43-28	0	1	z	0	10	50.1	26	50	25.9	50.5	0.42	25115			28
1421	94170	14	Leucanthemum vulgare	5014	2018-07-27-13-43-30	0	1	z	0	10	50.1	26	50	25.9	50.5	0.42	25115			29
1422	94171	14	Leucanthemum vulgare	5014	2018-07-27-13-43-32	0	1	z	0	10	50.2	26	50	25.9	50.5	0.32	25115			30
1423	94172	14	Leucanthemum vulgare	5014	2018-07-27-13-43-34	0	1	z	0	10	50.2	26	50	25.9	50.5	0.32	25115			31
1424	94173	14	Leucanthemum vulgare	5014	2018-07-27-13-43-36	0	1	z	0	10	50.2	26	50	25.9	50.5	0.32	25115			32
1425	94174	14	Leucanthemum vulgare	5014	2018-07-27-13-43-38	0	1	z	0	10	50.2	26	50	25.9	50.5	0.32	25115			33
1426	94175	14	Leucanthemum vulgare	5014	2018-07-27-13-43-40	0	1	z	0	10	50.1	26	50	25.9	50.5	0.42	25115			34
1427	94176	14	Leucanthemum vulgare	5014	2018-07-27-13-43-42	0	1	z	0	10	50.2	26	50	25.9	50.5	0.32	25115			35
1428	94177	14	Leucanthemum vulgare	5014	2018-07-27-13-43-44	0	1	z	0	10	50.1	25.9	49.9	25.9	50.4	0.309	25115			36
1429	94178	14	Leucanthemum vulgare	5014	2018-07-27-13-43-46	0	1	z	0	10	50.2	26	50	25.9	50.5	0.32	25115			37
1430	94179	14	Leucanthemum vulgare	5014	2018-07-27-13-43-48	0	1	z	0	10	50.2	26	49.9	25.9	50.4	0.209	25115			38
1431	94180	14	Leucanthemum vulgare	5014	2018-07-27-13-43-50	0	1	z	0	10	50.2	26	50	25.9	50.5	0.32	25115			39
1432	94181	14	Leucanthemum vulgare	5014	2018-07-27-13-43-52	0	1	z	0	10	50.2	26	50	25.9	50.5	0.32	25115			40
1433	94182	14	Leucanthemum vulgare	5014	2018-07-27-13-43-54	0	1	z	0	10	50.2	26	50	25.9	50.5	0.32	25115			41
1434	94183	14	Leucanthemum vulgare	5014	2018-07-27-13-43-56	0	1	z	0	10	50.2	26	50	25.9	50.5	0.32	25115			42
1435	94184	14	Leucanthemum vulgare	5014	2018-07-27-13-43-58	0	1	z	0	10	50.2	26	50	25.9	50.5	0.32	25115			43
1436	94185	14	Leucanthemum vulgare	5014	2018-07-27-13-44-00	0	1	z	0	10	50.2	26	50	25.9	50.5	0.32	25115			44
1437	94186	14	Leucanthemum vulgare	5014	2018-07-27-13-44-02	0	1	z	0	10	50.2	26	50	25.9	50.5	0.32	25115			45
1438	94187	14	Leucanthemum vulgare	5014	2018-07-27-13-44-04	0	1	z	0	10	50.1	26	50	25.9	50.5	0.42	25115			46
1439	94188	14	Leucanthemum vulgare	5014	2018-07-27-13-44-06	0	1	z	0	10	50.2	26	50	25.9	50.5	0.32	25115			47
1440	94189	14	Leucanthemum vulgare	5014	2018-07-27-13-44-08	0	1	z	0	10	50.2	26	50	25.9	50.5	0.32	25115			48
1441	94190	14	Leucanthemum vulgare	5014	2018-07-27-13-44-10	0	1	z	0	10	50.2	26	50	25.9	50.5	0.32	25115			49
1442	94191	14	Leucanthemum vulgare	5014	2018-07-27-13-44-12	0	1	z	0	10	50.2	26	50	25.9	50.5	0.32	25115			50
1443	94192	14	Leucanthemum vulgare	5014	2018-07-27-13-44-14	0	1	z	0	10	50.2	26	50	25.9	50.5	0.32	25115			51
1444	94193	14	Leucanthemum vulgare	5014	2018-07-27-13-44-16	0	1	z	0	10	50.2	26	49.9	25.9	50.4	0.209	25115			52
1445	94194	14	Leucanthemum vulgare	5014	2018-07-27-13-44-18	0	1	z	0	10	50.2	26	49.9	25.9	50.4	0.209	25115			53
1446	94195	14	Leucanthemum vulgare	5014	2018-07-27-13-44-20	0	1	z	0	10	50.1	25.9	49.9	25.9	50.4	0.309	25115			54
1447	94196	14	Leucanthemum vulgare	5014	2018-07-27-13-44-22	0	1	z	0	10	50.2	26	49.9	25.9	50.4	0.209	25115			55
1448	94197	14	Leucanthemum vulgare	5014	2018-07-27-13-44-24	0	1	z	0	10	50.1	26	49.9	25.9	50.4	0.309	25115			56
1449	94198	14	Leucanthemum vulgare	5014	2018-07-27-13-44-26	0	1	z	0	10	50.1	26	49.9	25.9	50.4	0.309	25115			57
1450	94199	14	Leucanthemum vulgare	5014	2018-07-27-13-44-28	0	1	z	0	10	50.1	26	49.8	25.9	50.3	0.198	25115			58
1451	94200	14	Leucanthemum vulgare	5014	2018-07-27-13-44-30	0	1	z	0	10	50.1	26	49.9	25.9	50.4	0.309	25115			59
1452	94201	14	Leucanthemum vulgare	5014	2018-07-27-13-44-32	0	1	z	0	10	50.1	26	49.8	25.9	50.3	0.198	25115			60
1453	94202	14	Leucanthemum vulgare	5014	2018-07-27-13-44-34	0	1	z	0	10	50.1	26	49.8	25.9	50.3	0.198	25115			61
1454	94203	14	Leucanthemum vulgare	5014	2018-07-27-13-44-36	0	1	z	0	10	50.1	26	49.9	25.9	50.4	0.309	25115			62
1455	94204	14	Leucanthemum vulgare	5014	2018-07-27-13-44-38	0	1	z	0	10	50.1	26	49.9	25.9	50.4	0.309	25115			63
1456	94205	14	Leucanthemum vulgare	5014	2018-07-27-13-44-40	0	1	z	0	10	50.1	26	49.9	25.9	50.4	0.309	25115			64
1457	94206	14	Leucanthemum vulgare	5014	2018-07-27-13-44-42	0	1	z	0	10	50.1	26	49.9	25.9	50.4	0.309	25115			65
1458	94207	14	Leucanthemum vulgare	5014	2018-07-27-13-44-44	0	1	z	0	10	50.1	26	49.9	25.9	50.4	0.309	25115			66
1459	94208	14	Leucanthemum vulgare	5014	2018-07-27-13-44-46	0	1	z	0	10	50.1	26	49.9	25.9	50.4	0.309	25115			67
1460	94209	14	Leucanthemum vulgare	5014	2018-07-27-13-44-48	0	1	z	0	10	50.1	26	49.9	25.9	50.4	0.309	25115			68
1461	94210	14	Leucanthemum vulgare	5014	2018-07-27-13-44-50	0	1	z	0	10	50.1	26	49.9	25.9	50.4	0.309	25115			69
1462	94211	14	Leucanthemum vulgare	5014	2018-07-27-13-44-52	0	1	z	0	10	50.1	26	49.9	25.9	50.4	0.309	25115			70
1463	94212	14	Leucanthemum vulgare	5014	2018-07-27-13-44-54	0	1	z	0	10	50.1	26	49.9	25.9	50.4	0.309	25115			71
1464	94213	14	Leucanthemum vulgare	5014	2018-07-27-13-44-56	0	1	z	0	10	50.1	26	49.9	25.9	50.4	0.309	25115			72
1465	94214	14	Leucanthemum vulgare	5014	2018-07-27-13-44-58	0	1	z	0	10	50.1	26	49.9	25.9	50.4	0.309	25115			73
1466	94215	14	Leucanthemum vulgare	5014	2018-07-27-13-45-00	0	1	z	0	10	50.1	26	49.8	25.9	50.3	0.198	25115			74
1467	94216	14	Leucanthemum vulgare	5014	2018-07-27-13-45-02	0	1	z	0	10	50.1	25.9	49.9	25.9	50.4	0.309	25115			75
1468	94217	14	Leucanthemum vulgare	5014	2018-07-27-13-45-04	0	1	z	0	10	50.1	26	49.9	25.9	50.4	0.309	25115			76
1469	94218	14	Leucanthemum vulgare	5014	2018-07-27-13-45-06	0	1	z	0	10	50.1	26	49.9	25.9	50.4	0.309	25115			77
1470	94219	14	Leucanthemum vulgare	5014	2018-07-27-13-45-08	0	1	z	0	10	50.1	26	49.8	25.8	50.3	0.198	25115			78
1471	94220	14	Leucanthemum vulgare	5014	2018-07-27-13-45-10	0	1	z	0	10	50.1	25.9	50	25.9	50.5	0.42	25115			79
1472	94221	14	Leucanthemum vulgare	5014	2018-07-27-13-45-12	0	1	z	0	10	50.2	26	50	25.9	50.5	0.32	25115			80
1473	94222	14	Leucanthemum vulgare	5014	2018-07-27-13-45-14	0	1	z	0	10	50.1	26	50	25.9	50.5	0.42	25115			81
1474	94223	14	Leucanthemum vulgare	5014	2018-07-27-13-45-16	0	1	z	0	10	50.1	26	50	25.9	50.5	0.42	25115			82
1475	94224	14	Leucanthemum vulgare	5014	2018-07-27-13-45-18	0	1	z	0	10	50.1	25.9	50	25.9	50.5	0.42	25115			83
1476	94225	14	Leucanthemum vulgare	5014	2018-07-27-13-45-20	0	1	z	0	10	50.1	25.9	50	25.9	50.5	0.42	25115			84
1477	94226	14	Leucanthemum vulgare	5014	2018-07-27-13-45-22	0	1	z	0	10	50.1	26	50	25.9	50.5	0.42	25115			85
1478	94227	14	Leucanthemum vulgare	5014	2018-07-27-13-45-24	0	1	z	0	10	50.1	26	50	25.9	50.5	0.42	25115			86
1479	94228	14	Leucanthemum vulgare	5014	2018-07-27-13-45-26	0	1	z	0	10	50.1	26	50	25.9	50.5	0.42	25115			87
1480	94229	14	Leucanthemum vulgare	5014	2018-07-27-13-45-28	0	1	z	0	10	50.1	26	50.1	25.9	50.6	0.53	25115			88
1481	94230	14	Leucanthemum vulgare	5014	2018-07-27-13-45-30	0	1	z	0	10	50.1	26	50.1	25.9	50.6	0.53	25115			89
1482	94231	14	Leucanthemum vulgare	5014	2018-07-27-13-45-32	0	1	z	0	10	50.1	26	50	25.9	50.5	0.42	25115			90
1483	94232	14	Leucanthemum vulgare	5014	2018-07-27-13-45-34	0	1	z	0	10	50.1	26	50	25.9	50.5	0.42	25115	Last10	Here	91
1484	94233	14	Leucanthemum vulgare	5014	2018-07-27-13-45-36	0	1	z	0	10	50.1	26	50	25.9	50.5	0.42	25115	Last10	Here	92
1485	94234	14	Leucanthemum vulgare	5014	2018-07-27-13-45-38	0	1	z	0	10	50.1	26	50	25.9	50.5	0.42	25115	Last10	Here	93
1486	94235	14	Leucanthemum vulgare	5014	2018-07-27-13-45-40	0	1	z	0	10	50.1	26	50	25.9	50.5	0.42	25115	Last10	Here	94
1487	94236	14	Leucanthemum vulgare	5014	2018-07-27-13-45-42	0	1	z	0	10	50.1	26	50	25.9	50.5	0.42	25115	Last10	Here	95
1488	94237	14	Leucanthemum vulgare	5014	2018-07-27-13-45-44	0	1	z	0	10	50.1	26	50	25.9	50.5	0.42	25115	Last10	Here	96
1489	94238	14	Leucanthemum vulgare	5014	2018-07-27-13-45-46	0	1	z	0	10	50.1	26	50	25.9	50.5	0.42	25115	Last10	Here	97
1490	94239	14	Leucanthemum vulgare	5014	2018-07-27-13-45-48	0	1	z	0	10	50.1	25.9	50	25.9	50.5	0.42	25115	Last10	Here	98
1491	94240	14	Leucanthemum vulgare	5014	2018-07-27-13-45-50	0	1	z	0	10	50.1	26	50	25.9	50.5	0.42	25115	Last10	Here	99
1492	94241	14	Leucanthemum vulgare	5014	2018-07-27-13-46-22	0	1	z	0	15	50.1	26	49.9	25.9	50.4	0.309	25116	First10	Here	1
1493	94242	14	Leucanthemum vulgare	5014	2018-07-27-13-46-24	0	1	z	0	15	50.1	26	49.9	25.9	50.4	0.309	25116	First10	Here	2
1494	94243	14	Leucanthemum vulgare	5014	2018-07-27-13-46-26	0	1	z	0	15	50.1	26	49.9	25.9	50.4	0.309	25116	First10	Here	3
1495	94244	14	Leucanthemum vulgare	5014	2018-07-27-13-46-28	0	1	z	0	15	50.1	26	49.9	25.9	50.4	0.309	25116	First10	Here	4
1496	94245	14	Leucanthemum vulgare	5014	2018-07-27-13-46-30	0	1	z	0	15	50.1	26	49.9	25.9	50.4	0.309	25116	First10	Here	5
1497	94246	14	Leucanthemum vulgare	5014	2018-07-27-13-46-32	0	1	z	0	15	50.1	25.9	49.9	25.9	50.4	0.309	25116	First10	Here	6
1498	94247	14	Leucanthemum vulgare	5014	2018-07-27-13-46-34	0	1	z	0	15	50.1	26	49.9	25.9	50.4	0.309	25116	First10	Here	7
1499	94248	14	Leucanthemum vulgare	5014	2018-07-27-13-46-36	0	1	z	0	15	50.1	26	49.9	25.9	50.4	0.309	25116	First10	Here	8
1500	94249	14	Leucanthemum vulgare	5014	2018-07-27-13-46-38	0	1	z	0	15	50.1	26	49.9	25.9	50.4	0.309	25116	First10	Here	9
1501	94250	14	Leucanthemum vulgare	5014	2018-07-27-13-46-40	0	1	z	0	15	50.1	26	49.9	25.9	50.4	0.309	25116	First10	Here	10
1502	94251	14	Leucanthemum vulgare	5014	2018-07-27-13-46-42	0	1	z	0	15	50.1	26	49.9	25.9	50.4	0.309	25116			11
1503	94252	14	Leucanthemum vulgare	5014	2018-07-27-13-46-44	0	1	z	0	15	50.2	26	49.9	25.9	50.4	0.209	25116			12
1504	94253	14	Leucanthemum vulgare	5014	2018-07-27-13-46-46	0	1	z	0	15	50.1	26	49.9	25.9	50.4	0.309	25116			13
1505	94254	14	Leucanthemum vulgare	5014	2018-07-27-13-46-48	0	1	z	0	15	50.1	26	49.9	25.9	50.4	0.309	25116			14
1506	94255	14	Leucanthemum vulgare	5014	2018-07-27-13-46-50	0	1	z	0	15	50.2	26	49.9	25.9	50.4	0.209	25116			15
1507	94256	14	Leucanthemum vulgare	5014	2018-07-27-13-46-52	0	1	z	0	15	50.2	26	49.9	25.9	50.4	0.209	25116			16
1508	94257	14	Leucanthemum vulgare	5014	2018-07-27-13-46-54	0	1	z	0	15	50.1	26	49.9	25.9	50.4	0.309	25116			17
1509	94258	14	Leucanthemum vulgare	5014	2018-07-27-13-46-56	0	1	z	0	15	50.1	26	49.9	25.9	50.4	0.309	25116			18
1510	94259	14	Leucanthemum vulgare	5014	2018-07-27-13-46-58	0	1	z	0	15	50.1	26	49.9	25.9	50.4	0.309	25116			19
1511	94260	14	Leucanthemum vulgare	5014	2018-07-27-13-47-00	0	1	z	0	15	50.1	26	49.9	25.9	50.4	0.309	25116			20
1512	94261	14	Leucanthemum vulgare	5014	2018-07-27-13-47-02	0	1	z	0	15	50.1	26	49.8	25.9	50.3	0.198	25116			21
1513	94262	14	Leucanthemum vulgare	5014	2018-07-27-13-47-04	0	1	z	0	15	50.1	26	49.9	25.9	50.4	0.309	25116			22
1514	94263	14	Leucanthemum vulgare	5014	2018-07-27-13-47-06	0	1	z	0	15	50.1	26	49.9	25.9	50.4	0.309	25116			23
1515	94264	14	Leucanthemum vulgare	5014	2018-07-27-13-47-08	0	1	z	0	15	50.1	26	49.9	25.9	50.4	0.309	25116			24
1516	94265	14	Leucanthemum vulgare	5014	2018-07-27-13-47-10	0	1	z	0	15	50.1	25.9	49.9	25.9	50.4	0.309	25116			25
1517	94266	14	Leucanthemum vulgare	5014	2018-07-27-13-47-12	0	1	z	0	15	50.1	26	49.9	25.9	50.4	0.309	25116			26
1518	94267	14	Leucanthemum vulgare	5014	2018-07-27-13-47-14	0	1	z	0	15	50.1	26	49.9	25.9	50.4	0.309	25116			27
1519	94268	14	Leucanthemum vulgare	5014	2018-07-27-13-47-16	0	1	z	0	15	50.2	26	49.9	25.9	50.4	0.209	25116			28
1520	94269	14	Leucanthemum vulgare	5014	2018-07-27-13-47-18	0	1	z	0	15	50.1	26	49.9	25.9	50.4	0.309	25116			29
1521	94270	14	Leucanthemum vulgare	5014	2018-07-27-13-47-20	0	1	z	0	15	50.1	26	49.9	25.9	50.4	0.309	25116			30
1522	94271	14	Leucanthemum vulgare	5014	2018-07-27-13-47-22	0	1	z	0	15	50.1	26	49.9	25.9	50.4	0.309	25116			31
1523	94272	14	Leucanthemum vulgare	5014	2018-07-27-13-47-24	0	1	z	0	15	50.1	26	49.9	25.9	50.4	0.309	25116			32
1524	94273	14	Leucanthemum vulgare	5014	2018-07-27-13-47-26	0	1	z	0	15	50.1	26	49.9	25.9	50.4	0.309	25116			33
1525	94274	14	Leucanthemum vulgare	5014	2018-07-27-13-47-28	0	1	z	0	15	50.1	26	49.9	25.9	50.4	0.309	25116			34
1526	94275	14	Leucanthemum vulgare	5014	2018-07-27-13-47-30	0	1	z	0	15	50.1	26	49.9	25.9	50.4	0.309	25116			35
1527	94276	14	Leucanthemum vulgare	5014	2018-07-27-13-47-32	0	1	z	0	15	50.1	26	49.9	25.9	50.4	0.309	25116			36
1528	94277	14	Leucanthemum vulgare	5014	2018-07-27-13-47-34	0	1	z	0	15	50.1	26	49.9	25.9	50.4	0.309	25116			37
1529	94278	14	Leucanthemum vulgare	5014	2018-07-27-13-47-36	0	1	z	0	15	50.1	26	49.9	25.9	50.4	0.309	25116			38
1530	94279	14	Leucanthemum vulgare	5014	2018-07-27-13-47-38	0	1	z	0	15	50.1	26	49.9	25.9	50.4	0.309	25116			39
1531	94280	14	Leucanthemum vulgare	5014	2018-07-27-13-47-40	0	1	z	0	15	50.1	26	49.9	25.9	50.4	0.309	25116			40
1532	94281	14	Leucanthemum vulgare	5014	2018-07-27-13-47-42	0	1	z	0	15	50.1	26	49.9	25.9	50.4	0.309	25116			41
1533	94282	14	Leucanthemum vulgare	5014	2018-07-27-13-47-44	0	1	z	0	15	50.1	26	49.9	25.9	50.4	0.309	25116			42
1534	94283	14	Leucanthemum vulgare	5014	2018-07-27-13-47-46	0	1	z	0	15	50.1	26	49.9	25.9	50.4	0.309	25116			43
1535	94284	14	Leucanthemum vulgare	5014	2018-07-27-13-47-48	0	1	z	0	15	50.1	26	49.9	25.9	50.4	0.309	25116			44
1536	94285	14	Leucanthemum vulgare	5014	2018-07-27-13-47-50	0	1	z	0	15	50.1	26	49.9	25.9	50.4	0.309	25116			45
1537	94286	14	Leucanthemum vulgare	5014	2018-07-27-13-47-52	0	1	z	0	15	50.1	26	50	25.9	50.5	0.42	25116			46
1538	94287	14	Leucanthemum vulgare	5014	2018-07-27-13-47-54	0	1	z	0	15	50.1	26	50	25.9	50.5	0.42	25116			47
1539	94288	14	Leucanthemum vulgare	5014	2018-07-27-13-47-56	0	1	z	0	15	50.1	26	49.9	25.9	50.4	0.309	25116			48
1540	94289	14	Leucanthemum vulgare	5014	2018-07-27-13-47-58	0	1	z	0	15	50.1	26	49.9	25.9	50.4	0.309	25116			49
1541	94290	14	Leucanthemum vulgare	5014	2018-07-27-13-48-00	0	1	z	0	15	50.1	26	49.9	25.9	50.4	0.309	25116			50
1542	94291	14	Leucanthemum vulgare	5014	2018-07-27-13-48-02	0	1	z	0	15	50.1	26	49.9	25.9	50.4	0.309	25116			51
1543	94292	14	Leucanthemum vulgare	5014	2018-07-27-13-48-04	0	1	z	0	15	50.1	26	49.9	25.9	50.4	0.309	25116			52
1544	94293	14	Leucanthemum vulgare	5014	2018-07-27-13-48-06	0	1	z	0	15	50.1	26	49.9	25.9	50.4	0.309	25116			53
1545	94294	14	Leucanthemum vulgare	5014	2018-07-27-13-48-08	0	1	z	0	15	50.1	26	49.9	25.9	50.4	0.309	25116			54
1546	94295	14	Leucanthemum vulgare	5014	2018-07-27-13-48-10	0	1	z	0	15	50.1	26	49.9	25.9	50.4	0.309	25116			55
1547	94296	14	Leucanthemum vulgare	5014	2018-07-27-13-48-12	0	1	z	0	15	50.1	26	49.9	25.9	50.4	0.309	25116			56
1548	94297	14	Leucanthemum vulgare	5014	2018-07-27-13-48-14	0	1	z	0	15	50.1	26	49.9	25.9	50.4	0.309	25116			57
1549	94298	14	Leucanthemum vulgare	5014	2018-07-27-13-48-16	0	1	z	0	15	50.1	26	49.9	25.9	50.4	0.309	25116			58
1550	94299	14	Leucanthemum vulgare	5014	2018-07-27-13-48-18	0	1	z	0	15	50.1	26	49.9	25.9	50.4	0.309	25116			59
1551	94300	14	Leucanthemum vulgare	5014	2018-07-27-13-48-20	0	1	z	0	15	50.1	26	49.9	25.9	50.4	0.309	25116			60
1552	94301	14	Leucanthemum vulgare	5014	2018-07-27-13-48-22	0	1	z	0	15	50.1	26	49.9	25.9	50.4	0.309	25116			61
1553	94302	14	Leucanthemum vulgare	5014	2018-07-27-13-48-24	0	1	z	0	15	50.1	26	49.8	25.9	50.3	0.198	25116			62
1554	94303	14	Leucanthemum vulgare	5014	2018-07-27-13-48-26	0	1	z	0	15	50.1	26	49.8	25.9	50.3	0.198	25116			63
1555	94304	14	Leucanthemum vulgare	5014	2018-07-27-13-48-28	0	1	z	0	15	50.1	26	49.9	25.9	50.4	0.309	25116			64
1556	94305	14	Leucanthemum vulgare	5014	2018-07-27-13-48-30	0	1	z	0	15	50.1	26	49.8	25.9	50.3	0.198	25116			65
1557	94306	14	Leucanthemum vulgare	5014	2018-07-27-13-48-33	0	1	z	0	15	50.1	26	49.8	25.9	50.3	0.198	25116			66
1558	94307	14	Leucanthemum vulgare	5014	2018-07-27-13-48-35	0	1	z	0	15	50.1	26	49.8	25.9	50.3	0.198	25116			67
1559	94308	14	Leucanthemum vulgare	5014	2018-07-27-13-48-37	0	1	z	0	15	50.1	26	49.8	25.9	50.3	0.198	25116			68
1560	94309	14	Leucanthemum vulgare	5014	2018-07-27-13-48-39	0	1	z	0	15	50.1	25.9	49.9	25.9	50.4	0.309	25116			69
1561	94310	14	Leucanthemum vulgare	5014	2018-07-27-13-48-41	0	1	z	0	15	50.1	26	49.9	25.9	50.4	0.309	25116			70
1562	94311	14	Leucanthemum vulgare	5014	2018-07-27-13-48-43	0	1	z	0	15	50.1	26	49.9	25.9	50.4	0.309	25116			71
1563	94312	14	Leucanthemum vulgare	5014	2018-07-27-13-48-45	0	1	z	0	15	50.1	26	49.8	25.9	50.3	0.198	25116			72
1564	94313	14	Leucanthemum vulgare	5014	2018-07-27-13-48-47	0	1	z	0	15	50.1	26	49.8	25.9	50.3	0.198	25116			73
1565	94314	14	Leucanthemum vulgare	5014	2018-07-27-13-48-49	0	1	z	0	15	50.1	26	49.8	25.9	50.3	0.198	25116			74
1566	94315	14	Leucanthemum vulgare	5014	2018-07-27-13-48-51	0	1	z	0	15	50.1	26	49.8	25.9	50.3	0.198	25116			75
1567	94316	14	Leucanthemum vulgare	5014	2018-07-27-13-48-53	0	1	z	0	15	50.1	26	49.8	25.9	50.3	0.198	25116			76
1568	94317	14	Leucanthemum vulgare	5014	2018-07-27-13-48-55	0	1	z	0	15	50.1	26	49.8	25.9	50.3	0.198	25116			77
1569	94318	14	Leucanthemum vulgare	5014	2018-07-27-13-48-57	0	1	z	0	15	50.1	26	49.8	25.9	50.3	0.198	25116			78
1570	94319	14	Leucanthemum vulgare	5014	2018-07-27-13-48-59	0	1	z	0	15	50.1	26	49.7	25.8	50.2	0.088	25116			79
1571	94320	14	Leucanthemum vulgare	5014	2018-07-27-13-49-01	0	1	z	0	15	50.1	26	49.8	25.9	50.3	0.198	25116			80
1572	94321	14	Leucanthemum vulgare	5014	2018-07-27-13-49-03	0	1	z	0	15	50.1	26	49.8	25.9	50.3	0.198	25116			81
1573	94322	14	Leucanthemum vulgare	5014	2018-07-27-13-49-05	0	1	z	0	15	50.1	26	49.8	25.9	50.3	0.198	25116			82
1574	94323	14	Leucanthemum vulgare	5014	2018-07-27-13-49-07	0	1	z	0	15	50	25.9	49.8	25.9	50.3	0.298	25116			83
1575	94324	14	Leucanthemum vulgare	5014	2018-07-27-13-49-09	0	1	z	0	15	50.1	26	49.8	25.9	50.3	0.198	25116			84
1576	94325	14	Leucanthemum vulgare	5014	2018-07-27-13-49-11	0	1	z	0	15	50.1	26	49.8	25.9	50.3	0.198	25116			85
1577	94326	14	Leucanthemum vulgare	5014	2018-07-27-13-49-13	0	1	z	0	15	50.1	26	49.9	25.9	50.4	0.309	25116			86
1578	94327	14	Leucanthemum vulgare	5014	2018-07-27-13-49-15	0	1	z	0	15	50.1	26	49.9	25.9	50.4	0.309	25116			87
1579	94328	14	Leucanthemum vulgare	5014	2018-07-27-13-49-17	0	1	z	0	15	50.1	26	50	25.9	50.5	0.42	25116			88
1580	94329	14	Leucanthemum vulgare	5014	2018-07-27-13-49-19	0	1	z	0	15	50.1	26	50	25.9	50.5	0.42	25116			89
1581	94330	14	Leucanthemum vulgare	5014	2018-07-27-13-49-21	0	1	z	0	15	50.1	26	50	25.9	50.5	0.42	25116			90
1582	94331	14	Leucanthemum vulgare	5014	2018-07-27-13-49-23	0	1	z	0	15	50.1	26	50	25.9	50.5	0.42	25116	Last10	Here	91
1583	94332	14	Leucanthemum vulgare	5014	2018-07-27-13-49-25	0	1	z	0	15	50.1	26	49.9	25.9	50.4	0.309	25116	Last10	Here	92
1584	94333	14	Leucanthemum vulgare	5014	2018-07-27-13-49-27	0	1	z	0	15	50.1	26	49.9	25.9	50.4	0.309	25116	Last10	Here	93
1585	94334	14	Leucanthemum vulgare	5014	2018-07-27-13-49-29	0	1	z	0	15	50.1	26	49.9	25.9	50.4	0.309	25116	Last10	Here	94
1586	94335	14	Leucanthemum vulgare	5014	2018-07-27-13-49-31	0	1	z	0	15	50.1	26	49.9	25.9	50.4	0.309	25116	Last10	Here	95
1587	94336	14	Leucanthemum vulgare	5014	2018-07-27-13-49-33	0	1	z	0	15	50.1	26	49.9	25.9	50.4	0.309	25116	Last10	Here	96
1588	94337	14	Leucanthemum vulgare	5014	2018-07-27-13-49-35	0	1	z	0	15	50.1	26	49.9	25.9	50.4	0.309	25116	Last10	Here	97
1589	94338	14	Leucanthemum vulgare	5014	2018-07-27-13-49-37	0	1	z	0	15	50.1	26	49.9	25.9	50.4	0.309	25116	Last10	Here	98
1590	94339	14	Leucanthemum vulgare	5014	2018-07-27-13-49-39	0	1	z	0	15	50.1	26	50	25.9	50.5	0.42	25116	Last10	Here	99
1591	94340	14	Leucanthemum vulgare	5014	2018-07-27-13-49-41	0	1	z	0	15	50.1	26	49.9	25.9	50.4	0.309	25116	Last10	Here	100
1592	94341	14	Leucanthemum vulgare	5014	2018-07-27-13-50-13	0	1	z	0	20	50.1	26	49.8	25.9	50.3	0.198	25117	First10	Here	1
1593	94342	14	Leucanthemum vulgare	5014	2018-07-27-13-50-15	0	1	z	0	20	50.1	26	49.8	25.9	50.3	0.198	25117	First10	Here	2
1594	94343	14	Leucanthemum vulgare	5014	2018-07-27-13-50-17	0	1	z	0	20	50.1	26	49.8	25.9	50.3	0.198	25117	First10	Here	3
1595	94344	14	Leucanthemum vulgare	5014	2018-07-27-13-50-19	0	1	z	0	20	50.1	26	49.8	25.9	50.3	0.198	25117	First10	Here	4
1596	94345	14	Leucanthemum vulgare	5014	2018-07-27-13-50-21	0	1	z	0	20	50.1	26	49.8	25.9	50.3	0.198	25117	First10	Here	5
1597	94346	14	Leucanthemum vulgare	5014	2018-07-27-13-50-23	0	1	z	0	20	50.1	26	49.8	25.9	50.3	0.198	25117	First10	Here	6
1598	94347	14	Leucanthemum vulgare	5014	2018-07-27-13-50-25	0	1	z	0	20	50.1	26	49.8	25.9	50.3	0.198	25117	First10	Here	7
1599	94348	14	Leucanthemum vulgare	5014	2018-07-27-13-50-27	0	1	z	0	20	50.1	26	49.8	25.9	50.3	0.198	25117	First10	Here	8
1600	94349	14	Leucanthemum vulgare	5014	2018-07-27-13-50-29	0	1	z	0	20	50.1	26	49.8	25.9	50.3	0.198	25117	First10	Here	9
1601	94350	14	Leucanthemum vulgare	5014	2018-07-27-13-50-31	0	1	z	0	20	50.1	26	49.7	25.9	50.2	0.088	25117	First10	Here	10
1602	94351	14	Leucanthemum vulgare	5014	2018-07-27-13-50-33	0	1	z	0	20	50.1	26	49.7	25.9	50.2	0.088	25117			11
1603	94352	14	Leucanthemum vulgare	5014	2018-07-27-13-50-35	0	1	z	0	20	50	26	49.7	25.9	50.2	0.188	25117			12
1604	94353	14	Leucanthemum vulgare	5014	2018-07-27-13-50-37	0	1	z	0	20	50	26	49.7	25.9	50.2	0.188	25117			13
1605	94354	14	Leucanthemum vulgare	5014	2018-07-27-13-50-39	0	1	z	0	20	50.1	26	49.7	25.9	50.2	0.088	25117			14
1606	94355	14	Leucanthemum vulgare	5014	2018-07-27-13-50-41	0	1	z	0	20	50.1	26	49.7	25.9	50.2	0.088	25117			15
1607	94356	14	Leucanthemum vulgare	5014	2018-07-27-13-50-43	0	1	z	0	20	50	26	49.7	25.9	50.2	0.188	25117			16
1608	94357	14	Leucanthemum vulgare	5014	2018-07-27-13-50-45	0	1	z	0	20	50	26	49.7	25.9	50.2	0.188	25117			17
1609	94358	14	Leucanthemum vulgare	5014	2018-07-27-13-50-47	0	1	z	0	20	50	26	49.8	25.9	50.3	0.298	25117			18
1610	94359	14	Leucanthemum vulgare	5014	2018-07-27-13-50-49	0	1	z	0	20	50	26	49.8	25.9	50.3	0.298	25117			19
1611	94360	14	Leucanthemum vulgare	5014	2018-07-27-13-50-51	0	1	z	0	20	50	26	49.8	25.9	50.3	0.298	25117			20
1612	94361	14	Leucanthemum vulgare	5014	2018-07-27-13-50-53	0	1	z	0	20	50	26	49.8	25.9	50.3	0.298	25117			21
1613	94362	14	Leucanthemum vulgare	5014	2018-07-27-13-50-55	0	1	z	0	20	50	26	49.8	25.9	50.3	0.298	25117			22
1614	94363	14	Leucanthemum vulgare	5014	2018-07-27-13-50-57	0	1	z	0	20	50.1	26	49.8	25.9	50.3	0.198	25117			23
1615	94364	14	Leucanthemum vulgare	5014	2018-07-27-13-50-59	0	1	z	0	20	50	26	49.8	25.9	50.3	0.298	25117			24
1616	94365	14	Leucanthemum vulgare	5014	2018-07-27-13-51-01	0	1	z	0	20	50	26	49.8	25.9	50.3	0.298	25117			25
1617	94366	14	Leucanthemum vulgare	5014	2018-07-27-13-51-03	0	1	z	0	20	50	26	49.8	25.9	50.3	0.298	25117			26
1618	94367	14	Leucanthemum vulgare	5014	2018-07-27-13-51-05	0	1	z	0	20	50	26	49.8	25.9	50.3	0.298	25117			27
1619	94368	14	Leucanthemum vulgare	5014	2018-07-27-13-51-07	0	1	z	0	20	50	26	49.8	25.9	50.3	0.298	25117			28
1620	94369	14	Leucanthemum vulgare	5014	2018-07-27-13-51-09	0	1	z	0	20	50	26	49.8	25.9	50.3	0.298	25117			29
1621	94370	14	Leucanthemum vulgare	5014	2018-07-27-13-51-11	0	1	z	0	20	50	26	49.7	25.9	50.2	0.188	25117			30
1622	94371	14	Leucanthemum vulgare	5014	2018-07-27-13-51-13	0	1	z	0	20	50	26	49.7	25.9	50.2	0.188	25117			31
1623	94372	14	Leucanthemum vulgare	5014	2018-07-27-13-51-15	0	1	z	0	20	50	26	49.7	25.9	50.2	0.188	25117			32
1624	94373	14	Leucanthemum vulgare	5014	2018-07-27-13-51-17	0	1	z	0	20	50	26	49.7	25.9	50.2	0.188	25117			33
1625	94374	14	Leucanthemum vulgare	5014	2018-07-27-13-51-19	0	1	z	0	20	50	26	49.7	25.9	50.2	0.188	25117			34
1626	94375	14	Leucanthemum vulgare	5014	2018-07-27-13-51-21	0	1	z	0	20	50	26	49.7	25.9	50.2	0.188	25117			35
1627	94376	14	Leucanthemum vulgare	5014	2018-07-27-13-51-23	0	1	z	0	20	50	26	49.7	25.9	50.2	0.188	25117			36
1628	94377	14	Leucanthemum vulgare	5014	2018-07-27-13-51-25	0	1	z	0	20	50	26	49.7	25.9	50.2	0.188	25117			37
1629	94378	14	Leucanthemum vulgare	5014	2018-07-27-13-51-27	0	1	z	0	20	50	26	49.7	25.9	50.2	0.188	25117			38
1630	94379	14	Leucanthemum vulgare	5014	2018-07-27-13-51-29	0	1	z	0	20	50	26	49.7	25.9	50.2	0.188	25117			39
1631	94380	14	Leucanthemum vulgare	5014	2018-07-27-13-51-31	0	1	z	0	20	50	26	49.7	25.9	50.2	0.188	25117			40
1632	94381	14	Leucanthemum vulgare	5014	2018-07-27-13-51-33	0	1	z	0	20	50	26	49.7	25.9	50.2	0.188	25117			41
1633	94382	14	Leucanthemum vulgare	5014	2018-07-27-13-51-35	0	1	z	0	20	50	26	49.7	25.9	50.2	0.188	25117			42
1634	94383	14	Leucanthemum vulgare	5014	2018-07-27-13-51-37	0	1	z	0	20	49.9	26	49.7	25.9	50.2	0.288	25117			43
1635	94384	14	Leucanthemum vulgare	5014	2018-07-27-13-51-39	0	1	z	0	20	50	26	49.7	25.9	50.2	0.188	25117			44
1636	94385	14	Leucanthemum vulgare	5014	2018-07-27-13-51-41	0	1	z	0	20	50	26	49.6	25.9	50.1	0.077	25117			45
1637	94386	14	Leucanthemum vulgare	5014	2018-07-27-13-51-43	0	1	z	0	20	50	26	49.6	25.9	50.1	0.077	25117			46
1638	94387	14	Leucanthemum vulgare	5014	2018-07-27-13-51-45	0	1	z	0	20	50	26	49.6	25.9	50.1	0.077	25117			47
1639	94388	14	Leucanthemum vulgare	5014	2018-07-27-13-51-47	0	1	z	0	20	50	26	49.6	25.9	50.1	0.077	25117			48
1640	94389	14	Leucanthemum vulgare	5014	2018-07-27-13-51-49	0	1	z	0	20	50	26	49.6	25.9	50.1	0.077	25117			49
1641	94390	14	Leucanthemum vulgare	5014	2018-07-27-13-51-51	0	1	z	0	20	50	26	49.6	25.9	50.1	0.077	25117			50
1642	94391	14	Leucanthemum vulgare	5014	2018-07-27-13-51-53	0	1	z	0	20	50	26	49.6	25.9	50.1	0.077	25117			51
1643	94392	14	Leucanthemum vulgare	5014	2018-07-27-13-51-55	0	1	z	0	20	50	26	49.6	25.9	50.1	0.077	25117			52
1644	94393	14	Leucanthemum vulgare	5014	2018-07-27-13-51-57	0	1	z	0	20	49.9	26	49.6	25.9	50.1	0.177	25117			53
1645	94394	14	Leucanthemum vulgare	5014	2018-07-27-13-51-59	0	1	z	0	20	50	26	49.6	25.9	50.1	0.077	25117			54
1646	94395	14	Leucanthemum vulgare	5014	2018-07-27-13-52-01	0	1	z	0	20	49.9	26	49.6	25.9	50.1	0.177	25117			55
1647	94396	14	Leucanthemum vulgare	5014	2018-07-27-13-52-03	0	1	z	0	20	49.9	26	49.6	25.9	50.1	0.177	25117			56
1648	94397	14	Leucanthemum vulgare	5014	2018-07-27-13-52-05	0	1	z	0	20	49.9	26	49.6	25.9	50.1	0.177	25117			57
1649	94398	14	Leucanthemum vulgare	5014	2018-07-27-13-52-07	0	1	z	0	20	49.9	26	49.6	25.9	50.1	0.177	25117			58
1650	94399	14	Leucanthemum vulgare	5014	2018-07-27-13-52-09	0	1	z	0	20	49.9	26	49.6	25.9	50.1	0.177	25117			59
1651	94400	14	Leucanthemum vulgare	5014	2018-07-27-13-52-11	0	1	z	0	20	50	26	49.6	25.9	50.1	0.077	25117			60
1652	94401	14	Leucanthemum vulgare	5014	2018-07-27-13-52-13	0	1	z	0	20	50	26	49.6	25.9	50.1	0.077	25117			61
1653	94402	14	Leucanthemum vulgare	5014	2018-07-27-13-52-15	0	1	z	0	20	50	26	49.6	25.9	50.1	0.077	25117			62
1654	94403	14	Leucanthemum vulgare	5014	2018-07-27-13-52-17	0	1	z	0	20	50	26	49.6	25.9	50.1	0.077	25117			63
1655	94404	14	Leucanthemum vulgare	5014	2018-07-27-13-52-19	0	1	z	0	20	50	26	49.6	25.9	50.1	0.077	25117			64
1656	94405	14	Leucanthemum vulgare	5014	2018-07-27-13-52-21	0	1	z	0	20	49.9	26	49.6	25.9	50.1	0.177	25117			65
1657	94406	14	Leucanthemum vulgare	5014	2018-07-27-13-52-23	0	1	z	0	20	49.9	26	49.6	25.9	50.1	0.177	25117			66
1658	94407	14	Leucanthemum vulgare	5014	2018-07-27-13-52-25	0	1	z	0	20	50	26	49.6	25.9	50.1	0.077	25117			67
1659	94408	14	Leucanthemum vulgare	5014	2018-07-27-13-52-27	0	1	z	0	20	50	26	49.6	25.9	50.1	0.077	25117			68
1660	94409	14	Leucanthemum vulgare	5014	2018-07-27-13-52-29	0	1	z	0	20	50	26	49.6	25.9	50.1	0.077	25117			69
1661	94410	14	Leucanthemum vulgare	5014	2018-07-27-13-52-31	0	1	z	0	20	50	26	49.6	25.9	50.1	0.077	25117			70
1662	94411	14	Leucanthemum vulgare	5014	2018-07-27-13-52-33	0	1	z	0	20	49.9	26	49.6	25.9	50.1	0.177	25117			71
1663	94412	14	Leucanthemum vulgare	5014	2018-07-27-13-52-35	0	1	z	0	20	49.9	26	49.6	25.9	50.1	0.177	25117			72
1664	94413	14	Leucanthemum vulgare	5014	2018-07-27-13-52-37	0	1	z	0	20	49.9	26	49.6	25.9	50.1	0.177	25117			73
1665	94414	14	Leucanthemum vulgare	5014	2018-07-27-13-52-39	0	1	z	0	20	49.9	26	49.6	25.9	50.1	0.177	25117			74
1666	94415	14	Leucanthemum vulgare	5014	2018-07-27-13-52-41	0	1	z	0	20	49.9	26	49.6	25.9	50.1	0.177	25117			75
1667	94416	14	Leucanthemum vulgare	5014	2018-07-27-13-52-43	0	1	z	0	20	49.9	26	49.6	25.9	50.1	0.177	25117			76
1668	94417	14	Leucanthemum vulgare	5014	2018-07-27-13-52-45	0	1	z	0	20	49.9	26	49.6	25.9	50.1	0.177	25117			77
1669	94418	14	Leucanthemum vulgare	5014	2018-07-27-13-52-47	0	1	z	0	20	49.9	26	49.6	25.9	50.1	0.177	25117			78
1670	94419	14	Leucanthemum vulgare	5014	2018-07-27-13-52-49	0	1	z	0	20	49.9	26	49.6	25.9	50.1	0.177	25117			79
1671	94420	14	Leucanthemum vulgare	5014	2018-07-27-13-52-51	0	1	z	0	20	49.9	26	49.6	25.9	50.1	0.177	25117			80
1672	94421	14	Leucanthemum vulgare	5014	2018-07-27-13-52-53	0	1	z	0	20	49.9	26	49.6	25.9	50.1	0.177	25117			81
1673	94422	14	Leucanthemum vulgare	5014	2018-07-27-13-52-55	0	1	z	0	20	49.9	26	49.6	25.9	50.1	0.177	25117			82
1674	94423	14	Leucanthemum vulgare	5014	2018-07-27-13-52-57	0	1	z	0	20	49.9	26	49.6	25.9	50.1	0.177	25117			83
1675	94424	14	Leucanthemum vulgare	5014	2018-07-27-13-52-59	0	1	z	0	20	49.9	26	49.6	25.9	50.1	0.177	25117			84
1676	94425	14	Leucanthemum vulgare	5014	2018-07-27-13-53-01	0	1	z	0	20	49.9	26	49.6	25.9	50.1	0.177	25117			85
1677	94426	14	Leucanthemum vulgare	5014	2018-07-27-13-53-03	0	1	z	0	20	49.9	26	49.6	25.9	50.1	0.177	25117			86
1678	94427	14	Leucanthemum vulgare	5014	2018-07-27-13-53-05	0	1	z	0	20	49.9	26	49.6	25.9	50.1	0.177	25117			87
1679	94428	14	Leucanthemum vulgare	5014	2018-07-27-13-53-07	0	1	z	0	20	49.9	26	49.6	25.9	50.1	0.177	25117			88
1680	94429	14	Leucanthemum vulgare	5014	2018-07-27-13-53-09	0	1	z	0	20	49.9	26	49.6	25.9	50.1	0.177	25117			89
1681	94430	14	Leucanthemum vulgare	5014	2018-07-27-13-53-11	0	1	z	0	20	49.9	26	49.6	25.9	50.1	0.177	25117			90
1682	94431	14	Leucanthemum vulgare	5014	2018-07-27-13-53-13	0	1	z	0	20	49.9	26	49.6	25.9	50.1	0.177	25117	Last10	Here	91
1683	94432	14	Leucanthemum vulgare	5014	2018-07-27-13-53-15	0	1	z	0	20	49.9	26	49.6	25.9	50.1	0.177	25117	Last10	Here	92
1684	94433	14	Leucanthemum vulgare	5014	2018-07-27-13-53-17	0	1	z	0	20	49.9	26	49.6	25.9	50.1	0.177	25117	Last10	Here	93
1685	94434	14	Leucanthemum vulgare	5014	2018-07-27-13-53-19	0	1	z	0	20	49.9	26	49.6	25.9	50.1	0.177	25117	Last10	Here	94
1686	94435	14	Leucanthemum vulgare	5014	2018-07-27-13-53-21	0	1	z	0	20	49.9	26	49.6	25.9	50.1	0.177	25117	Last10	Here	95
1687	94436	14	Leucanthemum vulgare	5014	2018-07-27-13-53-23	0	1	z	0	20	49.9	26	49.6	25.9	50.1	0.177	25117	Last10	Here	96
1688	94437	14	Leucanthemum vulgare	5014	2018-07-27-13-53-25	0	1	z	0	20	49.9	26	49.6	25.9	50.1	0.177	25117	Last10	Here	97
1689	94438	14	Leucanthemum vulgare	5014	2018-07-27-13-53-27	0	1	z	0	20	49.9	26	49.5	25.9	50	0.067	25117	Last10	Here	98
1690	94439	14	Leucanthemum vulgare	5014	2018-07-27-13-53-29	0	1	z	0	20	49.9	26	49.6	25.9	50.1	0.177	25117	Last10	Here	99
1691	94440	14	Leucanthemum vulgare	5014	2018-07-27-13-53-31	0	1	z	0	20	49.9	26	49.6	25.9	50.1	0.177	25117	Last10	Here	100
1692	94441	14	Leucanthemum vulgare	5014	2018-07-27-13-54-04	0	1	z	0	25	49.9	26	49.6	25.9	50.1	0.177	25118	First10	Here	1
1693	94442	14	Leucanthemum vulgare	5014	2018-07-27-13-54-06	0	1	z	0	25	49.9	26	49.5	25.9	50	0.067	25118	First10	Here	2
1694	94443	14	Leucanthemum vulgare	5014	2018-07-27-13-54-08	0	1	z	0	25	49.9	26	49.5	25.9	50	0.067	25118	First10	Here	3
1695	94444	14	Leucanthemum vulgare	5014	2018-07-27-13-54-10	0	1	z	0	25	49.9	26	49.6	25.9	50.1	0.177	25118	First10	Here	4
1696	94445	14	Leucanthemum vulgare	5014	2018-07-27-13-54-12	0	1	z	0	25	49.9	26	49.6	25.9	50.1	0.177	25118	First10	Here	5
1697	94446	14	Leucanthemum vulgare	5014	2018-07-27-13-54-14	0	1	z	0	25	49.9	26	49.5	25.9	50	0.067	25118	First10	Here	6
1698	94447	14	Leucanthemum vulgare	5014	2018-07-27-13-54-16	0	1	z	0	25	49.8	26	49.6	25.9	50.1	0.277	25118	First10	Here	7
1699	94448	14	Leucanthemum vulgare	5014	2018-07-27-13-54-18	0	1	z	0	25	49.8	26	49.6	25.9	50.1	0.277	25118	First10	Here	8
1700	94449	14	Leucanthemum vulgare	5014	2018-07-27-13-54-20	0	1	z	0	25	49.8	26	49.5	25.9	50	0.167	25118	First10	Here	9
1701	94450	14	Leucanthemum vulgare	5014	2018-07-27-13-54-22	0	1	z	0	25	49.8	26	49.5	25.9	50	0.167	25118	First10	Here	10
1702	94451	14	Leucanthemum vulgare	5014	2018-07-27-13-54-24	0	1	z	0	25	49.8	26	49.6	25.9	50.1	0.277	25118			11
1703	94452	14	Leucanthemum vulgare	5014	2018-07-27-13-54-26	0	1	z	0	25	49.8	26	49.5	25.9	50	0.167	25118			12
1704	94453	14	Leucanthemum vulgare	5014	2018-07-27-13-54-28	0	1	z	0	25	49.8	26	49.6	25.9	50.1	0.277	25118			13
1705	94454	14	Leucanthemum vulgare	5014	2018-07-27-13-54-30	0	1	z	0	25	49.9	26	49.5	25.9	50	0.067	25118			14
1706	94455	14	Leucanthemum vulgare	5014	2018-07-27-13-54-32	0	1	z	0	25	49.9	26	49.5	25.9	50	0.067	25118			15
1707	94456	14	Leucanthemum vulgare	5014	2018-07-27-13-54-34	0	1	z	0	25	49.9	26	49.5	25.9	50	0.067	25118			16
1708	94457	14	Leucanthemum vulgare	5014	2018-07-27-13-54-36	0	1	z	0	25	49.8	26	49.5	25.9	50	0.167	25118			17
1709	94458	14	Leucanthemum vulgare	5014	2018-07-27-13-54-38	0	1	z	0	25	49.8	26	49.5	25.9	50	0.167	25118			18
1710	94459	14	Leucanthemum vulgare	5014	2018-07-27-13-54-40	0	1	z	0	25	49.8	26	49.5	25.9	50	0.167	25118			19
1711	94460	14	Leucanthemum vulgare	5014	2018-07-27-13-54-42	0	1	z	0	25	49.8	26	49.5	25.9	50	0.167	25118			20
1712	94461	14	Leucanthemum vulgare	5014	2018-07-27-13-54-44	0	1	z	0	25	49.8	26	49.5	25.9	50	0.167	25118			21
1713	94462	14	Leucanthemum vulgare	5014	2018-07-27-13-54-46	0	1	z	0	25	49.8	26	49.5	25.9	50	0.167	25118			22
1714	94463	14	Leucanthemum vulgare	5014	2018-07-27-13-54-48	0	1	z	0	25	49.8	26	49.5	25.9	50	0.167	25118			23
1715	94464	14	Leucanthemum vulgare	5014	2018-07-27-13-54-50	0	1	z	0	25	49.9	26	49.5	25.9	50	0.067	25118			24
1716	94465	14	Leucanthemum vulgare	5014	2018-07-27-13-54-52	0	1	z	0	25	49.9	26	49.5	25.9	50	0.067	25118			25
1717	94466	14	Leucanthemum vulgare	5014	2018-07-27-13-54-54	0	1	z	0	25	49.9	26	49.5	25.9	50	0.067	25118			26
1718	94467	14	Leucanthemum vulgare	5014	2018-07-27-13-54-56	0	1	z	0	25	49.9	26	49.5	25.9	50	0.067	25118			27
1719	94468	14	Leucanthemum vulgare	5014	2018-07-27-13-54-58	0	1	z	0	25	49.9	26	49.5	25.9	50	0.067	25118			28
1720	94469	14	Leucanthemum vulgare	5014	2018-07-27-13-55-00	0	1	z	0	25	49.9	26	49.5	25.9	50	0.067	25118			29
1721	94470	14	Leucanthemum vulgare	5014	2018-07-27-13-55-02	0	1	z	0	25	49.9	26	49.5	25.9	50	0.067	25118			30
1722	94471	14	Leucanthemum vulgare	5014	2018-07-27-13-55-04	0	1	z	0	25	49.9	26	49.5	25.9	50	0.067	25118			31
1723	94472	14	Leucanthemum vulgare	5014	2018-07-27-13-55-06	0	1	z	0	25	49.9	26	49.5	25.9	50	0.067	25118			32
1724	94473	14	Leucanthemum vulgare	5014	2018-07-27-13-55-08	0	1	z	0	25	49.9	26	49.5	25.9	50	0.067	25118			33
1725	94474	14	Leucanthemum vulgare	5014	2018-07-27-13-55-10	0	1	z	0	25	49.9	26	49.5	25.9	50	0.067	25118			34
1726	94475	14	Leucanthemum vulgare	5014	2018-07-27-13-55-12	0	1	z	0	25	49.9	26	49.5	25.9	50	0.067	25118			35
1727	94476	14	Leucanthemum vulgare	5014	2018-07-27-13-55-14	0	1	z	0	25	49.8	26	49.5	25.9	50	0.167	25118			36
1728	94477	14	Leucanthemum vulgare	5014	2018-07-27-13-55-16	0	1	z	0	25	49.9	26	49.5	25.9	50	0.067	25118			37
1729	94478	14	Leucanthemum vulgare	5014	2018-07-27-13-55-18	0	1	z	0	25	49.9	26	49.5	25.9	50	0.067	25118			38
1730	94479	14	Leucanthemum vulgare	5014	2018-07-27-13-55-20	0	1	z	0	25	49.9	26	49.5	25.9	50	0.067	25118			39
1731	94480	14	Leucanthemum vulgare	5014	2018-07-27-13-55-22	0	1	z	0	25	49.9	26	49.5	25.9	50	0.067	25118			40
1732	94481	14	Leucanthemum vulgare	5014	2018-07-27-13-55-24	0	1	z	0	25	49.9	26	49.5	25.9	50	0.067	25118			41
1733	94482	14	Leucanthemum vulgare	5014	2018-07-27-13-55-26	0	1	z	0	25	49.9	26	49.5	25.9	50	0.067	25118			42
1734	94483	14	Leucanthemum vulgare	5014	2018-07-27-13-55-28	0	1	z	0	25	49.9	26	49.5	25.9	50	0.067	25118			43
1735	94484	14	Leucanthemum vulgare	5014	2018-07-27-13-55-30	0	1	z	0	25	49.9	26	49.5	25.9	50	0.067	25118			44
1736	94485	14	Leucanthemum vulgare	5014	2018-07-27-13-55-32	0	1	z	0	25	49.9	26	49.5	25.9	50	0.067	25118			45
1737	94486	14	Leucanthemum vulgare	5014	2018-07-27-13-55-34	0	1	z	0	25	49.9	26	49.5	25.9	50	0.067	25118			46
1738	94487	14	Leucanthemum vulgare	5014	2018-07-27-13-55-36	0	1	z	0	25	49.9	26	49.5	25.9	50	0.067	25118			47
1739	94488	14	Leucanthemum vulgare	5014	2018-07-27-13-55-38	0	1	z	0	25	49.9	26	49.5	25.9	50	0.067	25118			48
1740	94489	14	Leucanthemum vulgare	5014	2018-07-27-13-55-40	0	1	z	0	25	49.9	26	49.5	25.9	50	0.067	25118			49
1741	94490	14	Leucanthemum vulgare	5014	2018-07-27-13-55-42	0	1	z	0	25	49.9	26	49.5	25.9	50	0.067	25118			50
1742	94491	14	Leucanthemum vulgare	5014	2018-07-27-13-55-44	0	1	z	0	25	49.9	26	49.5	25.9	50	0.067	25118			51
1743	94492	14	Leucanthemum vulgare	5014	2018-07-27-13-55-46	0	1	z	0	25	49.9	26	49.5	25.9	50	0.067	25118			52
1744	94493	14	Leucanthemum vulgare	5014	2018-07-27-13-55-48	0	1	z	0	25	49.9	26	49.5	25.9	50	0.067	25118			53
1745	94494	14	Leucanthemum vulgare	5014	2018-07-27-13-55-50	0	1	z	0	25	49.9	26	49.5	25.9	50	0.067	25118			54
1746	94495	14	Leucanthemum vulgare	5014	2018-07-27-13-55-52	0	1	z	0	25	49.8	26	49.5	25.9	50	0.167	25118			55
1747	94496	14	Leucanthemum vulgare	5014	2018-07-27-13-55-54	0	1	z	0	25	49.9	26	49.4	25.9	49.9	-0.044	25118			56
1748	94497	14	Leucanthemum vulgare	5014	2018-07-27-13-55-56	0	1	z	0	25	49.9	26	49.5	25.9	50	0.067	25118			57
1749	94498	14	Leucanthemum vulgare	5014	2018-07-27-13-55-58	0	1	z	0	25	49.9	26	49.5	25.9	50	0.067	25118			58
1750	94499	14	Leucanthemum vulgare	5014	2018-07-27-13-56-00	0	1	z	0	25	49.8	26	49.4	25.9	49.9	0.056	25118			59
1751	94500	14	Leucanthemum vulgare	5014	2018-07-27-13-56-02	0	1	z	0	25	49.8	26	49.5	25.9	50	0.167	25118			60
1752	94501	14	Leucanthemum vulgare	5014	2018-07-27-13-56-04	0	1	z	0	25	49.8	26	49.5	25.9	50	0.167	25118			61
1753	94502	14	Leucanthemum vulgare	5014	2018-07-27-13-56-06	0	1	z	0	25	49.8	26	49.4	25.9	49.9	0.056	25118			62
1754	94503	14	Leucanthemum vulgare	5014	2018-07-27-13-56-08	0	1	z	0	25	49.8	26	49.4	25.9	49.9	0.056	25118			63
1755	94504	14	Leucanthemum vulgare	5014	2018-07-27-13-56-10	0	1	z	0	25	49.9	26	49.4	25.9	49.9	-0.044	25118			64
1756	94505	14	Leucanthemum vulgare	5014	2018-07-27-13-56-12	0	1	z	0	25	49.8	26	49.4	25.9	49.9	0.056	25118			65
1757	94506	14	Leucanthemum vulgare	5014	2018-07-27-13-56-14	0	1	z	0	25	49.8	26	49.4	25.9	49.9	0.056	25118			66
1758	94507	14	Leucanthemum vulgare	5014	2018-07-27-13-56-16	0	1	z	0	25	49.8	26	49.4	25.9	49.9	0.056	25118			67
1759	94508	14	Leucanthemum vulgare	5014	2018-07-27-13-56-18	0	1	z	0	25	49.8	26	49.5	25.9	50	0.167	25118			68
1760	94509	14	Leucanthemum vulgare	5014	2018-07-27-13-56-20	0	1	z	0	25	49.8	26	49.5	25.9	50	0.167	25118			69
1761	94510	14	Leucanthemum vulgare	5014	2018-07-27-13-56-22	0	1	z	0	25	49.8	26	49.4	25.9	49.9	0.056	25118			70
1762	94511	14	Leucanthemum vulgare	5014	2018-07-27-13-56-24	0	1	z	0	25	49.8	26	49.4	25.9	49.9	0.056	25118			71
1763	94512	14	Leucanthemum vulgare	5014	2018-07-27-13-56-26	0	1	z	0	25	49.8	26	49.4	25.9	49.9	0.056	25118			72
1764	94513	14	Leucanthemum vulgare	5014	2018-07-27-13-56-28	0	1	z	0	25	49.9	26	49.4	25.9	49.9	-0.044	25118			73
1765	94514	14	Leucanthemum vulgare	5014	2018-07-27-13-56-30	0	1	z	0	25	49.9	26	49.5	25.9	50	0.067	25118			74
1766	94515	14	Leucanthemum vulgare	5014	2018-07-27-13-56-32	0	1	z	0	25	49.9	26	49.5	25.9	50	0.067	25118			75
1767	94516	14	Leucanthemum vulgare	5014	2018-07-27-13-56-34	0	1	z	0	25	49.9	26	49.5	25.9	50	0.067	25118			76
1768	94517	14	Leucanthemum vulgare	5014	2018-07-27-13-56-36	0	1	z	0	25	49.9	26	49.5	25.9	50	0.067	25118			77
1769	94518	14	Leucanthemum vulgare	5014	2018-07-27-13-56-38	0	1	z	0	25	49.9	26	49.5	25.9	50	0.067	25118			78
1770	94519	14	Leucanthemum vulgare	5014	2018-07-27-13-56-40	0	1	z	0	25	49.8	26	49.5	25.9	50	0.167	25118			79
1771	94520	14	Leucanthemum vulgare	5014	2018-07-27-13-56-42	0	1	z	0	25	49.8	26	49.5	25.9	50	0.167	25118			80
1772	94521	14	Leucanthemum vulgare	5014	2018-07-27-13-56-44	0	1	z	0	25	49.8	26	49.5	25.9	50	0.167	25118			81
1773	94522	14	Leucanthemum vulgare	5014	2018-07-27-13-56-46	0	1	z	0	25	49.8	26	49.5	25.9	50	0.167	25118			82
1774	94523	14	Leucanthemum vulgare	5014	2018-07-27-13-56-48	0	1	z	0	25	49.8	26	49.5	25.9	50	0.167	25118			83
1775	94524	14	Leucanthemum vulgare	5014	2018-07-27-13-56-50	0	1	z	0	25	49.8	26	49.5	25.9	50	0.167	25118			84
1776	94525	14	Leucanthemum vulgare	5014	2018-07-27-13-56-52	0	1	z	0	25	49.8	26	49.5	25.9	50	0.167	25118			85
1777	94526	14	Leucanthemum vulgare	5014	2018-07-27-13-56-54	0	1	z	0	25	49.8	26	49.5	25.9	50	0.167	25118			86
1778	94527	14	Leucanthemum vulgare	5014	2018-07-27-13-56-56	0	1	z	0	25	49.8	26	49.5	25.9	50	0.167	25118			87
1779	94528	14	Leucanthemum vulgare	5014	2018-07-27-13-56-58	0	1	z	0	25	49.8	26	49.5	25.9	50	0.167	25118			88
1780	94529	14	Leucanthemum vulgare	5014	2018-07-27-13-57-00	0	1	z	0	25	49.8	26	49.5	25.9	50	0.167	25118			89
1781	94530	14	Leucanthemum vulgare	5014	2018-07-27-13-57-02	0	1	z	0	25	49.8	26	49.5	25.9	50	0.167	25118			90
1782	94531	14	Leucanthemum vulgare	5014	2018-07-27-13-57-04	0	1	z	0	25	49.8	26	49.5	25.9	50	0.167	25118	Last10	Here	91
1783	94532	14	Leucanthemum vulgare	5014	2018-07-27-13-57-06	0	1	z	0	25	49.8	26	49.5	25.9	50	0.167	25118	Last10	Here	92
1784	94533	14	Leucanthemum vulgare	5014	2018-07-27-13-57-08	0	1	z	0	25	49.8	26	49.5	25.9	50	0.167	25118	Last10	Here	93
1785	94534	14	Leucanthemum vulgare	5014	2018-07-27-13-57-10	0	1	z	0	25	49.8	26	49.5	25.9	50	0.167	25118	Last10	Here	94
1786	94535	14	Leucanthemum vulgare	5014	2018-07-27-13-57-12	0	1	z	0	25	49.8	26	49.5	25.9	50	0.167	25118	Last10	Here	95
1787	94536	14	Leucanthemum vulgare	5014	2018-07-27-13-57-14	0	1	z	0	25	49.9	26	49.5	25.9	50	0.067	25118	Last10	Here	96
1788	94537	14	Leucanthemum vulgare	5014	2018-07-27-13-57-16	0	1	z	0	25	49.8	26	49.5	25.9	50	0.167	25118	Last10	Here	97
1789	94538	14	Leucanthemum vulgare	5014	2018-07-27-13-57-18	0	1	z	0	25	49.8	26	49.5	25.9	50	0.167	25118	Last10	Here	98
1790	94539	14	Leucanthemum vulgare	5014	2018-07-27-13-57-20	0	1	z	0	25	49.8	26	49.5	25.9	50	0.167	25118	Last10	Here	99
1791	94540	14	Leucanthemum vulgare	5014	2018-07-27-13-57-22	0	1	z	0	25	49.8	26	49.5	25.9	50	0.167	25118	Last10	Here	100
1792	94541	14	Leucanthemum vulgare	5014	2018-07-27-13-57-54	0	1	z	0	30	49.9	26	49.5	25.9	50	0.067	25119	First10	Here	1
1793	94542	14	Leucanthemum vulgare	5014	2018-07-27-13-57-56	0	1	z	0	30	49.9	26	49.5	25.9	50	0.067	25119	First10	Here	2
1794	94543	14	Leucanthemum vulgare	5014	2018-07-27-13-57-58	0	1	z	0	30	49.9	26	49.4	25.9	49.9	-0.044	25119	First10	Here	3
1795	94544	14	Leucanthemum vulgare	5014	2018-07-27-13-58-00	0	1	z	0	30	49.9	26	49.5	25.9	50	0.067	25119	First10	Here	4
1796	94545	14	Leucanthemum vulgare	5014	2018-07-27-13-58-02	0	1	z	0	30	49.9	26	49.5	25.9	50	0.067	25119	First10	Here	5
1797	94546	14	Leucanthemum vulgare	5014	2018-07-27-13-58-04	0	1	z	0	30	49.8	26	49.5	25.9	50	0.167	25119	First10	Here	6
1798	94547	14	Leucanthemum vulgare	5014	2018-07-27-13-58-06	0	1	z	0	30	49.8	26	49.5	25.9	50	0.167	25119	First10	Here	7
1799	94548	14	Leucanthemum vulgare	5014	2018-07-27-13-58-08	0	1	z	0	30	49.8	26	49.5	25.9	50	0.167	25119	First10	Here	8
1800	94549	14	Leucanthemum vulgare	5014	2018-07-27-13-58-10	0	1	z	0	30	49.9	26	49.5	25.9	50	0.067	25119	First10	Here	9
1801	94550	14	Leucanthemum vulgare	5014	2018-07-27-13-58-12	0	1	z	0	30	49.9	26	49.5	25.9	50	0.067	25119	First10	Here	10
1802	94551	14	Leucanthemum vulgare	5014	2018-07-27-13-58-14	0	1	z	0	30	49.9	26	49.5	25.9	50	0.067	25119			11
1803	94552	14	Leucanthemum vulgare	5014	2018-07-27-13-58-16	0	1	z	0	30	49.8	26	49.5	25.9	50	0.167	25119			12
1804	94553	14	Leucanthemum vulgare	5014	2018-07-27-13-58-18	0	1	z	0	30	49.8	26	49.5	25.9	50	0.167	25119			13
1805	94554	14	Leucanthemum vulgare	5014	2018-07-27-13-58-20	0	1	z	0	30	49.9	26	49.5	25.9	50	0.067	25119			14
1806	94555	14	Leucanthemum vulgare	5014	2018-07-27-13-58-22	0	1	z	0	30	49.8	26	49.5	25.9	50	0.167	25119			15
1807	94556	14	Leucanthemum vulgare	5014	2018-07-27-13-58-24	0	1	z	0	30	49.8	26	49.5	25.9	50	0.167	25119			16
1808	94557	14	Leucanthemum vulgare	5014	2018-07-27-13-58-26	0	1	z	0	30	49.8	26	49.5	25.9	50	0.167	25119			17
1809	94558	14	Leucanthemum vulgare	5014	2018-07-27-13-58-28	0	1	z	0	30	49.8	26	49.5	25.9	50	0.167	25119			18
1810	94559	14	Leucanthemum vulgare	5014	2018-07-27-13-58-30	0	1	z	0	30	49.8	26	49.5	25.9	50	0.167	25119			19
1811	94560	14	Leucanthemum vulgare	5014	2018-07-27-13-58-32	0	1	z	0	30	49.9	26	49.5	25.9	50	0.067	25119			20
1812	94561	14	Leucanthemum vulgare	5014	2018-07-27-13-58-34	0	1	z	0	30	49.8	26	49.5	25.9	50	0.167	25119			21
1813	94562	14	Leucanthemum vulgare	5014	2018-07-27-13-58-36	0	1	z	0	30	49.9	26	49.5	25.9	50	0.067	25119			22
1814	94563	14	Leucanthemum vulgare	5014	2018-07-27-13-58-39	0	1	z	0	30	49.8	26	49.5	25.9	50	0.167	25119			23
1815	94564	14	Leucanthemum vulgare	5014	2018-07-27-13-58-41	0	1	z	0	30	49.8	26	49.5	25.9	50	0.167	25119			24
1816	94565	14	Leucanthemum vulgare	5014	2018-07-27-13-58-43	0	1	z	0	30	49.8	26	49.5	25.9	50	0.167	25119			25
1817	94566	14	Leucanthemum vulgare	5014	2018-07-27-13-58-45	0	1	z	0	30	49.8	26	49.5	25.9	50	0.167	25119			26
1818	94567	14	Leucanthemum vulgare	5014	2018-07-27-13-58-47	0	1	z	0	30	49.9	26	49.6	25.9	50.1	0.177	25119			27
1819	94568	14	Leucanthemum vulgare	5014	2018-07-27-13-58-49	0	1	z	0	30	49.9	26	49.6	25.9	50.1	0.177	25119			28
1820	94569	14	Leucanthemum vulgare	5014	2018-07-27-13-58-51	0	1	z	0	30	49.9	26	49.6	25.9	50.1	0.177	25119			29
1821	94570	14	Leucanthemum vulgare	5014	2018-07-27-13-58-53	0	1	z	0	30	49.9	26	49.5	25.9	50	0.067	25119			30
1822	94571	14	Leucanthemum vulgare	5014	2018-07-27-13-58-55	0	1	z	0	30	49.9	26	49.5	25.9	50	0.067	25119			31
1823	94572	14	Leucanthemum vulgare	5014	2018-07-27-13-58-57	0	1	z	0	30	49.9	26	49.5	25.9	50	0.067	25119			32
1824	94573	14	Leucanthemum vulgare	5014	2018-07-27-13-58-59	0	1	z	0	30	49.9	26	49.5	25.9	50	0.067	25119			33
1825	94574	14	Leucanthemum vulgare	5014	2018-07-27-13-59-01	0	1	z	0	30	49.8	26	49.5	25.9	50	0.167	25119			34
1826	94575	14	Leucanthemum vulgare	5014	2018-07-27-13-59-03	0	1	z	0	30	49.8	26	49.5	25.9	50	0.167	25119			35
1827	94576	14	Leucanthemum vulgare	5014	2018-07-27-13-59-05	0	1	z	0	30	49.8	26	49.5	25.9	50	0.167	25119			36
1828	94577	14	Leucanthemum vulgare	5014	2018-07-27-13-59-07	0	1	z	0	30	49.8	26	49.5	25.9	50	0.167	25119			37
1829	94578	14	Leucanthemum vulgare	5014	2018-07-27-13-59-09	0	1	z	0	30	49.8	26	49.5	25.9	50	0.167	25119			38
1830	94579	14	Leucanthemum vulgare	5014	2018-07-27-13-59-11	0	1	z	0	30	49.8	26	49.5	25.9	50	0.167	25119			39
1831	94580	14	Leucanthemum vulgare	5014	2018-07-27-13-59-13	0	1	z	0	30	49.8	26	49.5	25.9	50	0.167	25119			40
1832	94581	14	Leucanthemum vulgare	5014	2018-07-27-13-59-15	0	1	z	0	30	49.8	26	49.5	25.9	50	0.167	25119			41
1833	94582	14	Leucanthemum vulgare	5014	2018-07-27-13-59-17	0	1	z	0	30	49.8	26	49.5	25.9	50	0.167	25119			42
1834	94583	14	Leucanthemum vulgare	5014	2018-07-27-13-59-19	0	1	z	0	30	49.8	26	49.5	25.9	50	0.167	25119			43
1835	94584	14	Leucanthemum vulgare	5014	2018-07-27-13-59-21	0	1	z	0	30	49.9	26	49.5	25.9	50	0.067	25119			44
1836	94585	14	Leucanthemum vulgare	5014	2018-07-27-13-59-23	0	1	z	0	30	49.9	26	49.5	25.9	50	0.067	25119			45
1837	94586	14	Leucanthemum vulgare	5014	2018-07-27-13-59-25	0	1	z	0	30	49.9	26	49.5	25.9	50	0.067	25119			46
1838	94587	14	Leucanthemum vulgare	5014	2018-07-27-13-59-27	0	1	z	0	30	49.9	26	49.5	25.9	50	0.067	25119			47
1839	94588	14	Leucanthemum vulgare	5014	2018-07-27-13-59-29	0	1	z	0	30	49.9	26	49.5	25.9	50	0.067	25119			48
1840	94589	14	Leucanthemum vulgare	5014	2018-07-27-13-59-31	0	1	z	0	30	49.9	26	49.5	25.9	50	0.067	25119			49
1841	94590	14	Leucanthemum vulgare	5014	2018-07-27-13-59-33	0	1	z	0	30	49.9	26	49.5	25.9	50	0.067	25119			50
1842	94591	14	Leucanthemum vulgare	5014	2018-07-27-13-59-35	0	1	z	0	30	49.9	26	49.5	25.9	50	0.067	25119			51
1843	94592	14	Leucanthemum vulgare	5014	2018-07-27-13-59-37	0	1	z	0	30	49.9	26	49.5	25.9	50	0.067	25119			52
1844	94593	14	Leucanthemum vulgare	5014	2018-07-27-13-59-39	0	1	z	0	30	49.9	26	49.5	25.9	50	0.067	25119			53
1845	94594	14	Leucanthemum vulgare	5014	2018-07-27-13-59-41	0	1	z	0	30	49.8	26	49.5	25.9	50	0.167	25119			54
1846	94595	14	Leucanthemum vulgare	5014	2018-07-27-13-59-43	0	1	z	0	30	49.8	26	49.5	25.9	50	0.167	25119			55
1847	94596	14	Leucanthemum vulgare	5014	2018-07-27-13-59-45	0	1	z	0	30	49.8	26	49.5	25.9	50	0.167	25119			56
1848	94597	14	Leucanthemum vulgare	5014	2018-07-27-13-59-47	0	1	z	0	30	49.8	26	49.5	25.9	50	0.167	25119			57
1849	94598	14	Leucanthemum vulgare	5014	2018-07-27-13-59-49	0	1	z	0	30	49.9	26	49.5	25.9	50	0.067	25119			58
1850	94599	14	Leucanthemum vulgare	5014	2018-07-27-13-59-51	0	1	z	0	30	49.8	26	49.5	25.9	50	0.167	25119			59
1851	94600	14	Leucanthemum vulgare	5014	2018-07-27-13-59-53	0	1	z	0	30	49.8	26	49.5	25.9	50	0.167	25119			60
1852	94601	14	Leucanthemum vulgare	5014	2018-07-27-13-59-55	0	1	z	0	30	49.8	26	49.5	25.9	50	0.167	25119			61
1853	94602	14	Leucanthemum vulgare	5014	2018-07-27-13-59-57	0	1	z	0	30	49.8	26	49.5	25.9	50	0.167	25119			62
1854	94603	14	Leucanthemum vulgare	5014	2018-07-27-13-59-59	0	1	z	0	30	49.8	26	49.6	25.9	50.1	0.277	25119			63
1855	94604	14	Leucanthemum vulgare	5014	2018-07-27-14-00-01	0	1	z	0	30	49.8	26	49.6	25.9	50.1	0.277	25119			64
1856	94605	14	Leucanthemum vulgare	5014	2018-07-27-14-00-03	0	1	z	0	30	49.8	26	49.5	25.9	50	0.167	25119			65
1857	94606	14	Leucanthemum vulgare	5014	2018-07-27-14-00-05	0	1	z	0	30	49.8	26	49.5	25.9	50	0.167	25119			66
1858	94607	14	Leucanthemum vulgare	5014	2018-07-27-14-00-07	0	1	z	0	30	49.8	26	49.6	25.9	50.1	0.277	25119			67
1859	94608	14	Leucanthemum vulgare	5014	2018-07-27-14-00-09	0	1	z	0	30	49.8	26	49.5	25.9	50	0.167	25119			68
1860	94609	14	Leucanthemum vulgare	5014	2018-07-27-14-00-11	0	1	z	0	30	49.8	26	49.5	25.9	50	0.167	25119			69
1861	94610	14	Leucanthemum vulgare	5014	2018-07-27-14-00-13	0	1	z	0	30	49.8	26	49.5	25.9	50	0.167	25119			70
1862	94611	14	Leucanthemum vulgare	5014	2018-07-27-14-00-15	0	1	z	0	30	49.8	26	49.5	25.9	50	0.167	25119			71
1863	94612	14	Leucanthemum vulgare	5014	2018-07-27-14-00-17	0	1	z	0	30	49.8	26	49.5	25.9	50	0.167	25119			72
1864	94613	14	Leucanthemum vulgare	5014	2018-07-27-14-00-19	0	1	z	0	30	49.8	26	49.5	25.9	50	0.167	25119			73
1865	94614	14	Leucanthemum vulgare	5014	2018-07-27-14-00-21	0	1	z	0	30	49.8	26	49.5	25.9	50	0.167	25119			74
1866	94615	14	Leucanthemum vulgare	5014	2018-07-27-14-00-23	0	1	z	0	30	49.8	26	49.5	25.9	50	0.167	25119			75
1867	94616	14	Leucanthemum vulgare	5014	2018-07-27-14-00-25	0	1	z	0	30	49.8	26	49.5	25.9	50	0.167	25119			76
1868	94617	14	Leucanthemum vulgare	5014	2018-07-27-14-00-27	0	1	z	0	30	49.8	26	49.5	25.9	50	0.167	25119			77
1869	94618	14	Leucanthemum vulgare	5014	2018-07-27-14-00-29	0	1	z	0	30	49.8	26	49.5	25.9	50	0.167	25119			78
1870	94619	14	Leucanthemum vulgare	5014	2018-07-27-14-00-31	0	1	z	0	30	49.8	26	49.5	25.9	50	0.167	25119			79
1871	94620	14	Leucanthemum vulgare	5014	2018-07-27-14-00-33	0	1	z	0	30	49.8	26	49.5	25.9	50	0.167	25119			80
1872	94621	14	Leucanthemum vulgare	5014	2018-07-27-14-00-35	0	1	z	0	30	49.8	26	49.5	25.9	50	0.167	25119			81
1873	94622	14	Leucanthemum vulgare	5014	2018-07-27-14-00-37	0	1	z	0	30	49.9	26	49.5	25.9	50	0.067	25119			82
1874	94623	14	Leucanthemum vulgare	5014	2018-07-27-14-00-39	0	1	z	0	30	49.8	26	49.5	25.9	50	0.167	25119			83
1875	94624	14	Leucanthemum vulgare	5014	2018-07-27-14-00-41	0	1	z	0	30	49.8	26	49.5	25.9	50	0.167	25119			84
1876	94625	14	Leucanthemum vulgare	5014	2018-07-27-14-00-43	0	1	z	0	30	49.8	26	49.5	25.9	50	0.167	25119			85
1877	94626	14	Leucanthemum vulgare	5014	2018-07-27-14-00-45	0	1	z	0	30	49.8	26	49.5	25.9	50	0.167	25119			86
1878	94627	14	Leucanthemum vulgare	5014	2018-07-27-14-00-47	0	1	z	0	30	49.8	26	49.5	25.9	50	0.167	25119			87
1879	94628	14	Leucanthemum vulgare	5014	2018-07-27-14-00-49	0	1	z	0	30	49.8	26	49.5	25.9	50	0.167	25119			88
1880	94629	14	Leucanthemum vulgare	5014	2018-07-27-14-00-51	0	1	z	0	30	49.8	26	49.6	25.9	50.1	0.277	25119			89
1881	94630	14	Leucanthemum vulgare	5014	2018-07-27-14-00-53	0	1	z	0	30	49.8	26	49.5	25.9	50	0.167	25119			90
1882	94631	14	Leucanthemum vulgare	5014	2018-07-27-14-00-55	0	1	z	0	30	49.8	26	49.6	25.9	50.1	0.277	25119	Last10	Here	91
1883	94632	14	Leucanthemum vulgare	5014	2018-07-27-14-00-57	0	1	z	0	30	49.8	26	49.5	25.9	50	0.167	25119	Last10	Here	92
1884	94633	14	Leucanthemum vulgare	5014	2018-07-27-14-00-59	0	1	z	0	30	49.8	26	49.5	25.9	50	0.167	25119	Last10	Here	93
1885	94634	14	Leucanthemum vulgare	5014	2018-07-27-14-01-01	0	1	z	0	30	49.8	26	49.5	25.9	50	0.167	25119	Last10	Here	94
1886	94635	14	Leucanthemum vulgare	5014	2018-07-27-14-01-03	0	1	z	0	30	49.8	26	49.5	25.9	50	0.167	25119	Last10	Here	95
1887	94636	14	Leucanthemum vulgare	5014	2018-07-27-14-01-05	0	1	z	0	30	49.8	26	49.5	25.9	50	0.167	25119	Last10	Here	96
1888	94637	14	Leucanthemum vulgare	5014	2018-07-27-14-01-07	0	1	z	0	30	49.8	26	49.6	26	50.1	0.277	25119	Last10	Here	97
1889	94638	14	Leucanthemum vulgare	5014	2018-07-27-14-01-09	0	1	z	0	30	49.9	26	49.6	25.9	50.1	0.177	25119	Last10	Here	98
1890	94639	14	Leucanthemum vulgare	5014	2018-07-27-14-01-11	0	1	z	0	30	49.8	26	49.6	25.9	50.1	0.277	25119	Last10	Here	99
1891	94640	14	Leucanthemum vulgare	5014	2018-07-27-14-01-13	0	1	z	0	30	49.8	26	49.6	25.9	50.1	0.277	25119	Last10	Here	100
1892	94641	15	Leucanthemum vulgare	5015	2018-07-27-14-06-12	0	2	x	-30	0	49.9	26	49.6	26	50.1	0.177	25120	First10	Here	1
1893	94642	15	Leucanthemum vulgare	5015	2018-07-27-14-06-14	0	2	x	-30	0	49.9	26	49.6	26	50.1	0.177	25120	First10	Here	2
1894	94643	15	Leucanthemum vulgare	5015	2018-07-27-14-06-16	0	2	x	-30	0	49.9	26	49.6	26	50.1	0.177	25120	First10	Here	3
1895	94644	15	Leucanthemum vulgare	5015	2018-07-27-14-06-18	0	2	x	-30	0	49.9	26	49.6	26	50.1	0.177	25120	First10	Here	4
1896	94645	15	Leucanthemum vulgare	5015	2018-07-27-14-06-20	0	2	x	-30	0	49.9	26	49.6	26	50.1	0.177	25120	First10	Here	5
1897	94646	15	Leucanthemum vulgare	5015	2018-07-27-14-06-22	0	2	x	-30	0	49.9	26	49.6	26	50.1	0.177	25120	First10	Here	6
1898	94647	15	Leucanthemum vulgare	5015	2018-07-27-14-06-24	0	2	x	-30	0	50	26.1	49.6	26	50.1	0.077	25120	First10	Here	7
1899	94648	15	Leucanthemum vulgare	5015	2018-07-27-14-06-26	0	2	x	-30	0	50	26.1	49.6	26	50.1	0.077	25120	First10	Here	8
1900	94649	15	Leucanthemum vulgare	5015	2018-07-27-14-06-28	0	2	x	-30	0	50	26.1	49.6	26	50.1	0.077	25120	First10	Here	9
1901	94650	15	Leucanthemum vulgare	5015	2018-07-27-14-06-30	0	2	x	-30	0	50	26.1	49.6	26	50.1	0.077	25120	First10	Here	10
1902	94651	15	Leucanthemum vulgare	5015	2018-07-27-14-06-32	0	2	x	-30	0	50	26.1	49.6	26	50.1	0.077	25120			11
1903	94652	15	Leucanthemum vulgare	5015	2018-07-27-14-06-34	0	2	x	-30	0	49.9	26	49.6	26	50.1	0.177	25120			12
1904	94653	15	Leucanthemum vulgare	5015	2018-07-27-14-06-36	0	2	x	-30	0	49.9	26	49.6	26	50.1	0.177	25120			13
1905	94654	15	Leucanthemum vulgare	5015	2018-07-27-14-06-38	0	2	x	-30	0	49.9	26	49.6	26	50.1	0.177	25120			14
1906	94655	15	Leucanthemum vulgare	5015	2018-07-27-14-06-40	0	2	x	-30	0	49.9	26	49.6	26	50.1	0.177	25120			15
1907	94656	15	Leucanthemum vulgare	5015	2018-07-27-14-06-42	0	2	x	-30	0	50	26.1	49.6	26	50.1	0.077	25120			16
1908	94657	15	Leucanthemum vulgare	5015	2018-07-27-14-06-44	0	2	x	-30	0	50	26.1	49.5	26	50	-0.033	25120			17
1909	94658	15	Leucanthemum vulgare	5015	2018-07-27-14-06-46	0	2	x	-30	0	50	26.1	49.5	26	50	-0.033	25120			18
1910	94659	15	Leucanthemum vulgare	5015	2018-07-27-14-06-48	0	2	x	-30	0	50	26.1	49.5	26	50	-0.033	25120			19
1911	94660	15	Leucanthemum vulgare	5015	2018-07-27-14-06-50	0	2	x	-30	0	50	26.1	49.5	26	50	-0.033	25120			20
1912	94661	15	Leucanthemum vulgare	5015	2018-07-27-14-06-52	0	2	x	-30	0	50	26.1	49.5	26	50	-0.033	25120			21
1913	94662	15	Leucanthemum vulgare	5015	2018-07-27-14-06-54	0	2	x	-30	0	50	26.1	49.5	26	50	-0.033	25120			22
1914	94663	15	Leucanthemum vulgare	5015	2018-07-27-14-06-56	0	2	x	-30	0	49.9	26	49.5	26	50	0.067	25120			23
1915	94664	15	Leucanthemum vulgare	5015	2018-07-27-14-06-58	0	2	x	-30	0	49.9	26	49.5	26	50	0.067	25120			24
1916	94665	15	Leucanthemum vulgare	5015	2018-07-27-14-07-00	0	2	x	-30	0	50	26.1	49.5	26	50	-0.033	25120			25
1917	94666	15	Leucanthemum vulgare	5015	2018-07-27-14-07-02	0	2	x	-30	0	50	26.1	49.5	26	50	-0.033	25120			26
1918	94667	15	Leucanthemum vulgare	5015	2018-07-27-14-07-04	0	2	x	-30	0	49.9	26	49.5	26	50	0.067	25120			27
1919	94668	15	Leucanthemum vulgare	5015	2018-07-27-14-07-06	0	2	x	-30	0	50	26.1	49.5	26	50	-0.033	25120			28
1920	94669	15	Leucanthemum vulgare	5015	2018-07-27-14-07-08	0	2	x	-30	0	50	26.1	49.5	26	50	-0.033	25120			29
1921	94670	15	Leucanthemum vulgare	5015	2018-07-27-14-07-10	0	2	x	-30	0	50	26.1	49.6	26	50.1	0.077	25120			30
1922	94671	15	Leucanthemum vulgare	5015	2018-07-27-14-07-12	0	2	x	-30	0	50	26.1	49.6	26	50.1	0.077	25120			31
1923	94672	15	Leucanthemum vulgare	5015	2018-07-27-14-07-14	0	2	x	-30	0	50	26.1	49.6	26	50.1	0.077	25120			32
1924	94673	15	Leucanthemum vulgare	5015	2018-07-27-14-07-16	0	2	x	-30	0	49.9	26	49.6	26	50.1	0.177	25120			33
1925	94674	15	Leucanthemum vulgare	5015	2018-07-27-14-07-18	0	2	x	-30	0	50	26.1	49.7	26	50.2	0.188	25120			34
1926	94675	15	Leucanthemum vulgare	5015	2018-07-27-14-07-20	0	2	x	-30	0	50	26.1	49.7	26	50.2	0.188	25120			35
1927	94676	15	Leucanthemum vulgare	5015	2018-07-27-14-07-22	0	2	x	-30	0	50	26.1	49.8	26	50.3	0.298	25120			36
1928	94677	15	Leucanthemum vulgare	5015	2018-07-27-14-07-24	0	2	x	-30	0	50	26.1	49.8	26	50.3	0.298	25120			37
1929	94678	15	Leucanthemum vulgare	5015	2018-07-27-14-07-26	0	2	x	-30	0	50	26.1	49.8	26	50.3	0.298	25120			38
1930	94679	15	Leucanthemum vulgare	5015	2018-07-27-14-07-28	0	2	x	-30	0	50	26.1	49.8	26	50.3	0.298	25120			39
1931	94680	15	Leucanthemum vulgare	5015	2018-07-27-14-07-30	0	2	x	-30	0	50	26.1	49.8	26	50.3	0.298	25120			40
1932	94681	15	Leucanthemum vulgare	5015	2018-07-27-14-07-32	0	2	x	-30	0	50	26.1	49.7	26	50.2	0.188	25120			41
1933	94682	15	Leucanthemum vulgare	5015	2018-07-27-14-07-34	0	2	x	-30	0	50	26.1	49.7	26	50.2	0.188	25120			42
1934	94683	15	Leucanthemum vulgare	5015	2018-07-27-14-07-36	0	2	x	-30	0	50	26.1	49.7	25.9	50.2	0.188	25120			43
1935	94684	15	Leucanthemum vulgare	5015	2018-07-27-14-07-38	0	2	x	-30	0	50	26.1	49.7	26	50.2	0.188	25120			44
1936	94685	15	Leucanthemum vulgare	5015	2018-07-27-14-07-40	0	2	x	-30	0	50	26.1	49.7	25.9	50.2	0.188	25120			45
1937	94686	15	Leucanthemum vulgare	5015	2018-07-27-14-07-42	0	2	x	-30	0	50	26.1	49.7	26	50.2	0.188	25120			46
1938	94687	15	Leucanthemum vulgare	5015	2018-07-27-14-07-44	0	2	x	-30	0	50	26.1	49.7	26	50.2	0.188	25120			47
1939	94688	15	Leucanthemum vulgare	5015	2018-07-27-14-07-46	0	2	x	-30	0	50	26.1	49.7	25.9	50.2	0.188	25120			48
1940	94689	15	Leucanthemum vulgare	5015	2018-07-27-14-07-48	0	2	x	-30	0	49.9	26	49.6	25.9	50.1	0.177	25120			49
1941	94690	15	Leucanthemum vulgare	5015	2018-07-27-14-07-50	0	2	x	-30	0	49.9	26	49.6	25.9	50.1	0.177	25120			50
1942	94691	15	Leucanthemum vulgare	5015	2018-07-27-14-07-52	0	2	x	-30	0	50	26.1	49.7	26	50.2	0.188	25120			51
1943	94692	15	Leucanthemum vulgare	5015	2018-07-27-14-07-54	0	2	x	-30	0	50	26.1	49.7	26	50.2	0.188	25120			52
1944	94693	15	Leucanthemum vulgare	5015	2018-07-27-14-07-56	0	2	x	-30	0	50	26.1	49.6	25.9	50.1	0.077	25120			53
1945	94694	15	Leucanthemum vulgare	5015	2018-07-27-14-07-58	0	2	x	-30	0	49.9	26	49.6	25.9	50.1	0.177	25120			54
1946	94695	15	Leucanthemum vulgare	5015	2018-07-27-14-08-00	0	2	x	-30	0	50	26.1	49.7	25.9	50.2	0.188	25120			55
1947	94696	15	Leucanthemum vulgare	5015	2018-07-27-14-08-02	0	2	x	-30	0	49.9	26	49.7	25.9	50.2	0.288	25120			56
1948	94697	15	Leucanthemum vulgare	5015	2018-07-27-14-08-04	0	2	x	-30	0	49.9	26	49.7	25.9	50.2	0.288	25120			57
1949	94698	15	Leucanthemum vulgare	5015	2018-07-27-14-08-06	0	2	x	-30	0	50	26.1	49.8	25.9	50.3	0.298	25120			58
1950	94699	15	Leucanthemum vulgare	5015	2018-07-27-14-08-08	0	2	x	-30	0	50	26.1	49.9	26	50.4	0.409	25120			59
1951	94700	15	Leucanthemum vulgare	5015	2018-07-27-14-08-10	0	2	x	-30	0	50	26.1	49.9	26	50.4	0.409	25120			60
1952	94701	15	Leucanthemum vulgare	5015	2018-07-27-14-08-12	0	2	x	-30	0	49.9	26	49.9	26	50.4	0.509	25120			61
1953	94702	15	Leucanthemum vulgare	5015	2018-07-27-14-08-14	0	2	x	-30	0	49.9	26	49.9	25.9	50.4	0.509	25120			62
1954	94703	15	Leucanthemum vulgare	5015	2018-07-27-14-08-16	0	2	x	-30	0	49.9	26	49.9	26	50.4	0.509	25120			63
1955	94704	15	Leucanthemum vulgare	5015	2018-07-27-14-08-18	0	2	x	-30	0	50	26.1	50	26	50.5	0.52	25120			64
1956	94705	15	Leucanthemum vulgare	5015	2018-07-27-14-08-20	0	2	x	-30	0	50	26.1	49.9	25.9	50.4	0.409	25120			65
1957	94706	15	Leucanthemum vulgare	5015	2018-07-27-14-08-22	0	2	x	-30	0	50	26.1	49.9	25.9	50.4	0.409	25120			66
1958	94707	15	Leucanthemum vulgare	5015	2018-07-27-14-08-24	0	2	x	-30	0	50	26.1	49.8	25.9	50.3	0.298	25120			67
1959	94708	15	Leucanthemum vulgare	5015	2018-07-27-14-08-26	0	2	x	-30	0	50	26.1	49.8	25.9	50.3	0.298	25120			68
1960	94709	15	Leucanthemum vulgare	5015	2018-07-27-14-08-28	0	2	x	-30	0	50	26.1	49.9	25.9	50.4	0.409	25120			69
1961	94710	15	Leucanthemum vulgare	5015	2018-07-27-14-08-30	0	2	x	-30	0	50	26.1	49.9	25.9	50.4	0.409	25120			70
1962	94711	15	Leucanthemum vulgare	5015	2018-07-27-14-08-32	0	2	x	-30	0	50	26.1	49.9	25.9	50.4	0.409	25120			71
1963	94712	15	Leucanthemum vulgare	5015	2018-07-27-14-08-34	0	2	x	-30	0	50	26.1	49.8	25.9	50.3	0.298	25120			72
1964	94713	15	Leucanthemum vulgare	5015	2018-07-27-14-08-36	0	2	x	-30	0	50	26.1	49.8	25.9	50.3	0.298	25120			73
1965	94714	15	Leucanthemum vulgare	5015	2018-07-27-14-08-38	0	2	x	-30	0	50	26.1	49.8	25.9	50.3	0.298	25120			74
1966	94715	15	Leucanthemum vulgare	5015	2018-07-27-14-08-40	0	2	x	-30	0	50	26.1	49.8	25.9	50.3	0.298	25120			75
1967	94716	15	Leucanthemum vulgare	5015	2018-07-27-14-08-42	0	2	x	-30	0	49.9	26	49.8	25.9	50.3	0.398	25120			76
1968	94717	15	Leucanthemum vulgare	5015	2018-07-27-14-08-44	0	2	x	-30	0	50	26.1	49.8	25.9	50.3	0.298	25120			77
1969	94718	15	Leucanthemum vulgare	5015	2018-07-27-14-08-47	0	2	x	-30	0	50	26.1	49.8	26	50.3	0.298	25120			78
1970	94719	15	Leucanthemum vulgare	5015	2018-07-27-14-08-49	0	2	x	-30	0	50	26.1	49.8	25.9	50.3	0.298	25120			79
1971	94720	15	Leucanthemum vulgare	5015	2018-07-27-14-08-51	0	2	x	-30	0	50	26.1	49.8	25.9	50.3	0.298	25120			80
1972	94721	15	Leucanthemum vulgare	5015	2018-07-27-14-08-53	0	2	x	-30	0	50	26.1	49.9	26	50.4	0.409	25120			81
1973	94722	15	Leucanthemum vulgare	5015	2018-07-27-14-08-55	0	2	x	-30	0	50	26.1	49.8	25.9	50.3	0.298	25120			82
1974	94723	15	Leucanthemum vulgare	5015	2018-07-27-14-08-57	0	2	x	-30	0	50	26.1	49.8	26	50.3	0.298	25120			83
1975	94724	15	Leucanthemum vulgare	5015	2018-07-27-14-08-59	0	2	x	-30	0	50	26.1	49.8	26	50.3	0.298	25120			84
1976	94725	15	Leucanthemum vulgare	5015	2018-07-27-14-09-01	0	2	x	-30	0	50	26.1	49.8	25.9	50.3	0.298	25120			85
1977	94726	15	Leucanthemum vulgare	5015	2018-07-27-14-09-03	0	2	x	-30	0	50	26.1	49.8	25.9	50.3	0.298	25120			86
1978	94727	15	Leucanthemum vulgare	5015	2018-07-27-14-09-05	0	2	x	-30	0	50	26.1	49.9	25.9	50.4	0.409	25120			87
1979	94728	15	Leucanthemum vulgare	5015	2018-07-27-14-09-07	0	2	x	-30	0	50	26.1	49.9	25.9	50.4	0.409	25120			88
1980	94729	15	Leucanthemum vulgare	5015	2018-07-27-14-09-09	0	2	x	-30	0	50	26.1	49.9	25.9	50.4	0.409	25120			89
1981	94730	15	Leucanthemum vulgare	5015	2018-07-27-14-09-11	0	2	x	-30	0	50	26.1	49.9	25.9	50.4	0.409	25120			90
1982	94731	15	Leucanthemum vulgare	5015	2018-07-27-14-09-13	0	2	x	-30	0	49.9	26	50	25.9	50.5	0.62	25120	Last10	Here	91
1983	94732	15	Leucanthemum vulgare	5015	2018-07-27-14-09-15	0	2	x	-30	0	50	26.1	49.9	25.9	50.4	0.409	25120	Last10	Here	92
1984	94733	15	Leucanthemum vulgare	5015	2018-07-27-14-09-17	0	2	x	-30	0	50	26.1	49.9	25.9	50.4	0.409	25120	Last10	Here	93
1985	94734	15	Leucanthemum vulgare	5015	2018-07-27-14-09-19	0	2	x	-30	0	50	26.1	49.9	25.9	50.4	0.409	25120	Last10	Here	94
1986	94735	15	Leucanthemum vulgare	5015	2018-07-27-14-09-21	0	2	x	-30	0	50	26.1	49.9	25.9	50.4	0.409	25120	Last10	Here	95
1987	94736	15	Leucanthemum vulgare	5015	2018-07-27-14-09-23	0	2	x	-30	0	50	26.1	49.8	25.9	50.3	0.298	25120	Last10	Here	96
1988	94737	15	Leucanthemum vulgare	5015	2018-07-27-14-09-25	0	2	x	-30	0	50	26.1	49.8	25.9	50.3	0.298	25120	Last10	Here	97
1989	94738	15	Leucanthemum vulgare	5015	2018-07-27-14-09-27	0	2	x	-30	0	50	26.1	49.9	26	50.4	0.409	25120	Last10	Here	98
1990	94739	15	Leucanthemum vulgare	5015	2018-07-27-14-09-29	0	2	x	-30	0	50	26.1	49.8	25.9	50.3	0.298	25120	Last10	Here	99
1991	94740	15	Leucanthemum vulgare	5015	2018-07-27-14-09-31	0	2	x	-30	0	50	26.1	49.9	26	50.4	0.409	25120	Last10	Here	100
1992	94741	15	Leucanthemum vulgare	5015	2018-07-27-14-10-03	0	2	x	-25	0	50	26.1	49.9	25.9	50.4	0.409	25121	First10	Here	1
1993	94742	15	Leucanthemum vulgare	5015	2018-07-27-14-10-05	0	2	x	-25	0	50	26.1	49.9	25.9	50.4	0.409	25121	First10	Here	2
1994	94743	15	Leucanthemum vulgare	5015	2018-07-27-14-10-07	0	2	x	-25	0	50	26.1	49.9	26	50.4	0.409	25121	First10	Here	3
1995	94744	15	Leucanthemum vulgare	5015	2018-07-27-14-10-09	0	2	x	-25	0	50	26.1	49.9	26	50.4	0.409	25121	First10	Here	4
1996	94745	15	Leucanthemum vulgare	5015	2018-07-27-14-10-11	0	2	x	-25	0	49.9	26	49.8	25.9	50.3	0.398	25121	First10	Here	5
1997	94746	15	Leucanthemum vulgare	5015	2018-07-27-14-10-13	0	2	x	-25	0	50	26.1	49.9	26	50.4	0.409	25121	First10	Here	6
1998	94747	15	Leucanthemum vulgare	5015	2018-07-27-14-10-15	0	2	x	-25	0	50	26.1	49.8	25.9	50.3	0.298	25121	First10	Here	7
1999	94748	15	Leucanthemum vulgare	5015	2018-07-27-14-10-17	0	2	x	-25	0	50	26.1	49.8	25.9	50.3	0.298	25121	First10	Here	8
[truncated: 35,854 more rows]
