# Supplementary material for: Floral Humidity in Flowering Plants: A Preliminary Survey
Source: Front Plant Sci. 2020 Mar 6;11:249. doi: 10.3389/fpls.2020.00249 (PMC7068853; doi:10.3389/fpls.2020.00249)
Supplement: SUPPLEMENTARY FILE 2 — A zipped file containing floral humidity data collected by the robot arm transects as described in the main text. A word document within the zipped files explains the data formatting in detail. Datafiles themselves are in CSV format. [file Data_Sheet_2.zip › Floral humidity data/Flowers/Lilium Means.csv]

	Block	Sp	xORz	Individual	totIndividual	sample..	Sample.order	xoffset	zoffset	x2	z2	Background.Humidity	Background.Temperature	Focal.Humidity	Focal.Temperature	Corrected.Focal.humidity	Change.in.RH.	block
1	4751	Lilium	x	3	403	0	2	-30	0	900	0	60.622	21.1	58.633	21	59.633	-1.03248	4751
2	4752	Lilium	x	3	403	0	2	-25	0	625	0	60.553	21.1	58.758	20.993	59.758	-0.83428	4752
3	4753	Lilium	x	3	403	0	2	-20	0	400	0	60.358	21.1	58.69	20.997	59.69	-0.70945	4753
4	4754	Lilium	x	3	403	0	2	-15	0	225	0	60.228	21.1	58.631	20.995	59.631	-0.64071	4754
5	4755	Lilium	x	3	403	0	2	-10	0	100	0	59.997	21.1	58.555	20.985	59.551	-0.48831	4755
6	4756	Lilium	x	3	403	0	2	-5	0	25	0	59.852	21.1	58.496	20.981	59.481	-0.40427	4756
7	4757	Lilium	x	3	403	0	2	0	0	0	0	59.616	21.1	58.313	20.993	59.213	-0.35792	4757
8	4758	Lilium	x	3	403	0	2	5	0	25	0	59.17	21.1	57.937	20.992	58.837	-0.30075	4758
9	4759	Lilium	x	3	403	0	2	10	0	100	0	58.63636364	21.1	57.57171717	20.99191919	58.47171717	-0.144818182	4759
10	4760	Lilium	x	3	403	0	2	15	0	225	0	58.16565657	21.1	57.12323232	20.99292929	58.02323232	-0.138373737	4760
11	4761	Lilium	x	3	403	0	2	20	0	400	0	57.62323232	21.1	56.67272727	20.9979798	57.57272727	-0.061656566	4761
12	4762	Lilium	x	3	403	0	2	25	0	625	0	57.09191919	21.1	56.20505051	21	57.10505051	-0.014282828	4762
13	4763	Lilium	x	3	403	0	2	30	0	900	0	56.675	21.1	55.843	21	56.743	0.02821	4763
14	4827	Lilium	x	3	403	1	2	-30	0	900	0	56.86868687	21.1	56.01111111	21	56.91111111	0.008494949	4827
15	4828	Lilium	x	3	403	1	2	-25	0	625	0	57.168	21.1	56.394	20.987	57.294	0.10508	4828
16	4829	Lilium	x	3	403	1	2	-20	0	400	0	57.334	21.1	56.658	20.949	57.558	0.21226	4829
17	4830	Lilium	x	3	403	1	2	-15	0	225	0	57.589	21.1	56.853	20.971	57.753	0.15921	4830
18	4831	Lilium	x	3	403	1	2	-10	0	100	0	57.744	21.098	56.949	20.956	57.849	0.10338	4831
19	4832	Lilium	x	3	403	1	2	-5	0	25	0	57.819	21.1	57.029	20.942	57.929	0.11087	4832
20	4833	Lilium	x	3	403	1	2	0	0	0	0	57.86060606	21.1	57.06161616	20.93838384	57.96161616	0.102868687	4833
21	4834	Lilium	x	3	403	1	2	5	0	25	0	57.78877551	21.1	57.0122449	20.98979592	57.9122449	0.123836735	4834
22	4835	Lilium	x	3	403	1	2	10	0	100	0	57.82424242	21.1	56.98989899	20.98888889	57.88989899	0.065353535	4835
23	4836	Lilium	x	3	403	1	2	15	0	225	0	57.81515152	21.0989899	56.97070707	20.98888889	57.87070707	0.054646465	4836
24	4837	Lilium	x	3	403	1	2	20	0	400	0	57.831	21.1	56.935	20.993	57.835	0.00199	4837
25	4838	Lilium	x	3	403	1	2	25	0	625	0	57.80612245	21.1	56.89897959	20.99897959	57.79897959	-0.010183673	4838
26	4839	Lilium	x	3	403	1	2	30	0	900	0	57.846	21.1	56.913	20.997	57.813	-0.03564	4839
27	4903	Lilium	x	3	403	2	2	-30	0	900	0	54.447	21.064	54.047	20.974	54.847	0.39841	4903
28	4904	Lilium	x	3	403	2	2	-25	0	625	0	54.445	21.049	54.191	20.902	54.991	0.54874	4904
29	4905	Lilium	x	3	403	2	2	-20	0	400	0	54.451	21.06	54.213	20.9	55.013	0.56552	4905
30	4906	Lilium	x	3	403	2	2	-15	0	225	0	54.431	21.059	54.214	20.9	55.014	0.58656	4906
31	4907	Lilium	x	3	403	2	2	-10	0	100	0	54.413	21.065	54.234	20.9	55.034	0.62536	4907
32	4908	Lilium	x	3	403	2	2	-5	0	25	0	54.41212121	21.06464646	54.23939394	20.9	55.03939394	0.631848485	4908
33	4909	Lilium	x	3	403	2	2	0	0	0	0	54.44747475	21.07575758	54.27676768	20.9010101	55.07676768	0.635353535	4909
34	4910	Lilium	x	3	403	2	2	5	0	25	0	54.45353535	21.06060606	54.25050505	20.9020202	55.05050505	0.601989899	4910
35	4911	Lilium	x	3	403	2	2	10	0	100	0	54.439	21.039	54.214	20.904	55.014	0.57856	4911
36	4912	Lilium	x	3	403	2	2	15	0	225	0	54.436	21.041	54.215	20.913	55.015	0.5826	4912
37	4913	Lilium	x	3	403	2	2	20	0	400	0	54.46161616	21.06161616	54.23636364	20.90909091	55.03636364	0.579181818	4913
38	4914	Lilium	x	3	403	2	2	25	0	625	0	54.46868687	21.06767677	54.21313131	20.91212121	55.01313131	0.547969697	4914
39	4915	Lilium	x	3	403	2	2	30	0	900	0	54.474	21.074	54.259	20.959	55.059	0.59036	4915
40	4979	Lilium	x	3	403	3	2	-30	0	900	0	37.604	20.9	37.131	20.821	37.331	-0.25807	4979
41	4980	Lilium	x	3	403	3	2	-25	0	625	0	37.43434343	20.9	37.15151515	20.8	37.35151515	-0.067242424	4980
42	4981	Lilium	x	3	403	3	2	-20	0	400	0	37.18989899	20.9	36.93535354	20.8	37.13535354	-0.04640404	4981
43	4982	Lilium	x	3	403	3	2	-15	0	225	0	37.01515152	20.9	36.78484848	20.8	36.98484848	-0.027	4982
44	4983	Lilium	x	3	403	3	2	-10	0	100	0	36.81919192	20.9	36.63131313	20.8	36.83131313	0.009858586	4983
45	4984	Lilium	x	3	403	3	2	-5	0	25	0	36.56565657	20.8989899	36.41616162	20.8	36.61616162	0.040767677	4984
46	4985	Lilium	x	3	403	3	2	0	0	0	0	36.41818182	20.89292929	36.39393939	20.8	36.59393939	0.165292929	4985
47	4986	Lilium	x	3	403	3	2	5	0	25	0	36.388	20.88	36.181	20.798	36.381	-0.02503	4986
48	4987	Lilium	x	3	403	3	2	10	0	100	0	36.429	20.899	36.118	20.8	36.318	-0.13121	4987
49	4988	Lilium	x	3	403	3	2	15	0	225	0	36.257	20.878	36.039	20.8	36.239	-0.04084	4988
50	4989	Lilium	x	3	403	3	2	20	0	400	0	36.182	20.89	35.956	20.8	36.156	-0.05176	4989
51	4990	Lilium	x	3	403	3	2	25	0	625	0	36.175	20.852	35.854	20.8	36.054	-0.15037	4990
52	4991	Lilium	x	3	403	3	2	30	0	900	0	36.11	20.875	35.821	20.8	36.021	-0.11937	4991
53	5036	Lilium	x	7	407	0	1	-30	0	900	0	36.215	21.1	35.79	21.048	36.18	-0.0631	5036
54	5037	Lilium	x	7	407	0	1	-25	0	625	0	35.92626263	21.1	35.53232323	21	35.93232323	-0.008848485	5037
55	5038	Lilium	x	7	407	0	1	-20	0	400	0	35.66060606	21.1	35.21616162	21	35.61616162	-0.03089899	5038
56	5039	Lilium	x	7	407	0	1	-15	0	225	0	35.433	21.1	35.088	21.001	35.488	0.08008	5039
57	5040	Lilium	x	7	407	0	1	-10	0	100	0	35.187	21.104	34.888	21.004	35.313	0.14408	5040
58	5041	Lilium	x	7	407	0	1	-5	0	25	0	35.03737374	21.11111111	34.8	21.00505051	35.25858586	0.213626263	5041
59	5042	Lilium	x	7	407	0	1	0	0	0	0	34.92020202	21.12424242	34.6989899	21.01919192	35.18080808	0.238878788	5042
60	5043	Lilium	x	7	407	0	1	5	0	25	0	34.95858586	21.14545455	34.88080808	21.01919192	35.31717172	0.365949495	5043
61	5044	Lilium	x	7	407	0	1	10	0	100	0	35.22020202	21.16565657	35.23434343	21.06969697	35.63434343	0.426050505	5044
62	5045	Lilium	x	7	407	0	1	15	0	225	0	35.609	21.147	35.641	21.089	36.035	0.40731	5045
63	5046	Lilium	x	7	407	0	1	20	0	400	0	36.288	21.19	36.264	21.1	36.564	0.29524	5046
64	5047	Lilium	x	7	407	0	1	25	0	625	0	36.765	21.2	36.726	21.1	37.026	0.23789	5047
65	5048	Lilium	x	7	407	0	1	30	0	900	0	37.124	21.2	37.073	21.1	37.305	0.19443	5048
66	5074	Lilium	x	6	406	0	3	-30	0	900	0	39.741	21.317	39.812	21.299	39.812	0.06992	5074
67	5075	Lilium	x	6	406	0	3	-25	0	625	0	39.811	21.309	39.989	21.255	39.989	0.16099	5075
68	5076	Lilium	x	6	406	0	3	-20	0	400	0	39.941	21.326	40.081	21.243	40.081	0.11471	5076
69	5077	Lilium	x	6	406	0	3	-15	0	225	0	40.02	21.311	40.224	21.23	40.223	0.16584	5077
70	5078	Lilium	x	6	406	0	3	-10	0	100	0	40.111	21.323	40.313	21.231	40.294	0.15583	5078
71	5079	Lilium	x	6	406	0	3	-5	0	25	0	40.064	21.352	40.302	21.236	40.287	0.19282	5079
72	5080	Lilium	x	6	406	0	3	0	0	0	0	40.076	21.368	40.339	21.23	40.304	0.21449	5080
73	5081	Lilium	x	6	406	0	3	5	0	25	0	40.094	21.367	40.52	21.213	40.423	0.3612	5081
74	5082	Lilium	x	6	406	0	3	10	0	100	0	40.23333333	21.33131313	40.96060606	21.2	40.85555556	0.622818182	5082
75	5083	Lilium	x	6	406	0	3	15	0	225	0	40.41313131	21.37979798	41.15555556	21.2040404	41.05353535	0.620424242	5083
76	5084	Lilium	x	6	406	0	3	20	0	400	0	40.57979798	21.35050505	41.0969697	21.22626263	40.9969697	0.400444444	5084
77	5085	Lilium	x	6	406	0	3	25	0	625	0	40.727	21.373	41.119	21.294	41.019	0.27329	5085
78	5086	Lilium	x	6	406	0	3	30	0	900	0	40.829	21.371	41.14	21.298	41.04	0.1904	5086
79	5112	Lilium	x	7	407	1	1	-30	0	900	0	41.359	21.459	41.527	21.4	41.336	0.01257	5112
80	5113	Lilium	x	7	407	1	1	-25	0	625	0	41.363	21.466	41.615	21.376	41.415	0.08865	5113
81	5114	Lilium	x	7	407	1	1	-20	0	400	0	41.317	21.419	41.592	21.357	41.392	0.11372	5114
82	5115	Lilium	x	7	407	1	1	-15	0	225	0	41.27575758	21.44444444	41.55454545	21.31717172	41.35454545	0.120878788	5115
83	5116	Lilium	x	7	407	1	1	-10	0	100	0	41.19494949	21.48484848	41.51515152	21.35858586	41.33636364	0.165838384	5116
84	5117	Lilium	x	7	407	1	1	-5	0	25	0	41.18282828	21.47373737	41.44545455	21.36565657	41.29292929	0.114535354	5117
85	5118	Lilium	x	7	407	1	1	0	0	0	0	41.15151515	21.47070707	41.4040404	21.38484848	41.28585859	0.108161616	5118
86	5119	Lilium	x	7	407	1	1	5	0	25	0	41.1010101	21.4989899	41.34444444	21.37878788	41.24444444	0.104434343	5119
87	5120	Lilium	x	7	407	1	1	10	0	100	0	40.986	21.482	41.325	21.369	41.225	0.20175	5120
88	5121	Lilium	x	7	407	1	1	15	0	225	0	40.981	21.475	41.241	21.379	41.141	0.13031	5121
89	5122	Lilium	x	7	407	1	1	20	0	400	0	40.939	21.477	41.177	21.389	41.077	0.11407	5122
90	5123	Lilium	x	7	407	1	1	25	0	625	0	40.875	21.475	41.08	21.392	40.98	0.0898	5123
91	5124	Lilium	x	7	407	1	1	30	0	900	0	40.823	21.488	41.076	21.392	40.976	0.13816	5124
92	5150	Lilium	x	6	406	1	3	-30	0	900	0	37.754	21.5	37.483	21.406	37.683	-0.06247	5150
93	5151	Lilium	x	6	406	1	3	-25	0	625	0	37.65656566	21.46161616	37.54949495	21.38585859	37.74949495	0.095474747	5151
94	5152	Lilium	x	6	406	1	3	-20	0	400	0	37.642	21.47	37.523	21.385	37.723	0.08593	5152
95	5153	Lilium	x	6	406	1	3	-15	0	225	0	37.632	21.467	37.492	21.389	37.692	0.06772	5153
96	5154	Lilium	x	6	406	1	3	-10	0	100	0	37.668	21.479	37.497	21.392	37.697	0.03627	5154
97	5155	Lilium	x	6	406	1	3	-5	0	25	0	37.60606061	21.49494949	37.55555556	21.39494949	37.75555556	0.151494949	5155
98	5156	Lilium	x	6	406	1	3	0	0	0	0	37.59191919	21.48686869	37.5969697	21.36969697	37.7969697	0.203323232	5156
99	5157	Lilium	x	6	406	1	3	5	0	25	0	37.53737374	21.45757576	37.95050505	21.32828283	38.12222222	0.579585859	5157
100	5158	Lilium	x	6	406	1	3	10	0	100	0	37.41111111	21.43737374	37.84444444	21.31111111	38.03737374	0.609333333	5158
101	5159	Lilium	x	6	406	1	3	15	0	225	0	37.389	21.495	37.647	21.334	37.847	0.45177	5159
102	5160	Lilium	x	6	406	1	3	20	0	400	0	37.268	21.494	37.352	21.379	37.552	0.30432	5160
103	5161	Lilium	x	6	406	1	3	25	0	625	0	37.203	21.461	37.193	21.386	37.396	0.22463	5161
104	5162	Lilium	x	6	406	1	3	30	0	900	0	37.165	21.475	37.051	21.394	37.307	0.13341	5162
105	5188	Lilium	x	7	407	2	1	-30	0	900	0	36.636	21.5	36.274	21.405	36.574	-0.04366	5188
106	5189	Lilium	x	7	407	2	1	-25	0	625	0	36.565	21.499	36.362	21.4	36.662	0.10742	5189
107	5190	Lilium	x	7	407	2	1	-20	0	400	0	36.503	21.489	36.362	21.399	36.662	0.16942	5190
108	5191	Lilium	x	7	407	2	1	-15	0	225	0	36.549	21.481	36.371	21.397	36.671	0.13161	5191
109	5192	Lilium	x	7	407	2	1	-10	0	100	0	36.58787879	21.4959596	36.40505051	21.39191919	36.70505051	0.123717172	5192
110	5193	Lilium	x	7	407	2	1	-5	0	25	0	36.6010101	21.4979798	36.4979798	21.39494949	36.7979798	0.195151515	5193
111	5194	Lilium	x	7	407	2	1	0	0	0	0	36.66363636	21.4969697	36.57676768	21.39292929	36.87676768	0.204191919	5194
112	5195	Lilium	x	7	407	2	1	5	0	25	0	36.6989899	21.4989899	36.61111111	21.3989899	36.91111111	0.2	5195
113	5196	Lilium	x	7	407	2	1	10	0	100	0	36.706	21.5	36.654	21.4	36.954	0.2316	5196
114	5197	Lilium	x	7	407	2	1	15	0	225	0	36.789	21.5	36.673	21.4	36.973	0.1657	5197
115	5198	Lilium	x	7	407	2	1	20	0	400	0	36.841	21.5	36.7	21.4	37	0.138	5198
116	5199	Lilium	x	7	407	2	1	25	0	625	0	36.895	21.5	36.74	21.4	37.04	0.1204	5199
117	5200	Lilium	x	7	407	2	1	30	0	900	0	36.934	21.5	36.803	21.4	37.103	0.13873	5200
118	5226	Lilium	x	6	406	2	3	-30	0	900	0	38.002	21.5	37.78	21.404	37.98	-0.0402	5226
119	5227	Lilium	x	6	406	2	3	-25	0	625	0	37.992	21.5	37.897	21.397	38.097	0.07627	5227
120	5228	Lilium	x	6	406	2	3	-20	0	400	0	37.983	21.5	37.929	21.394	38.129	0.11439	5228
121	5229	Lilium	x	6	406	2	3	-15	0	225	0	37.971	21.5	37.889	21.392	38.089	0.08999	5229
122	5230	Lilium	x	6	406	2	3	-10	0	100	0	37.87878788	21.5	37.89191919	21.39494949	38.09191919	0.184858586	5230
123	5231	Lilium	x	6	406	2	3	-5	0	25	0	37.86969697	21.47373737	37.85050505	21.38484848	38.05050505	0.156262626	5231
124	5232	Lilium	x	6	406	2	3	0	0	0	0	37.83737374	21.46666667	37.81818182	21.38585859	38.01818182	0.159171717	5232
125	5233	Lilium	x	6	406	2	3	5	0	25	0	37.78282828	21.47575758	37.89393939	21.38484848	38.09393939	0.282656566	5233
126	5234	Lilium	x	6	406	2	3	10	0	100	0	37.761	21.434	38.161	21.352	38.312	0.54751	5234
127	5235	Lilium	x	6	406	2	3	15	0	225	0	37.7	21.458	38.11	21.377	38.272	0.5621	5235
128	5236	Lilium	x	6	406	2	3	20	0	400	0	37.652	21.483	37.816	21.384	38.016	0.34256	5236
129	5237	Lilium	x	6	406	2	3	25	0	625	0	37.552	21.493	37.651	21.381	37.851	0.29241	5237
130	5238	Lilium	x	6	406	2	3	30	0	900	0	37.492	21.477	37.517	21.396	37.717	0.23047	5238
131	5264	Lilium	x	7	407	3	1	-30	0	900	0	37.395	21.495	37.164	21.4	37.371	0.00624	5264
132	5265	Lilium	x	7	407	3	1	-25	0	625	0	37.462	21.488	37.428	21.394	37.628	0.17948	5265
133	5266	Lilium	x	7	407	3	1	-20	0	400	0	37.543	21.488	37.48	21.381	37.68	0.1458	5266
134	5267	Lilium	x	7	407	3	1	-15	0	225	0	37.6	21.5	37.52424242	21.39393939	37.72424242	0.129060606	5267
135	5268	Lilium	x	7	407	3	1	-10	0	100	0	37.6020202	21.5	37.56464646	21.39494949	37.76464646	0.163808081	5268
136	5269	Lilium	x	7	407	3	1	-5	0	25	0	37.61818182	21.4969697	37.6030303	21.4	37.8030303	0.182575758	5269
137	5270	Lilium	x	7	407	3	1	0	0	0	0	37.68686869	21.4969697	37.68181818	21.38181818	37.88181818	0.185585859	5270
138	5271	Lilium	x	7	407	3	1	5	0	25	0	37.698	21.482	37.705	21.39	37.905	0.19555	5271
139	5272	Lilium	x	7	407	3	1	10	0	100	0	37.785	21.488	37.773	21.392	37.973	0.17043	5272
140	5273	Lilium	x	7	407	3	1	15	0	225	0	37.779	21.479	37.77	21.398	37.97	0.1737	5273
141	5274	Lilium	x	7	407	3	1	20	0	400	0	37.804	21.499	37.815	21.4	38.015	0.18965	5274
142	5275	Lilium	x	7	407	3	1	25	0	625	0	37.879	21.496	37.814	21.4	38.014	0.11374	5275
143	5276	Lilium	x	7	407	3	1	30	0	900	0	37.891	21.5	37.8	21.4	38	0.089	5276
144	5302	Lilium	x	6	406	3	3	-30	0	900	0	34.841	21.5	34.242	21.417	34.742	-0.09778	5302
145	5303	Lilium	x	6	406	3	3	-25	0	625	0	34.79	21.5	34.289	21.4	34.789	-0.00401	5303
146	5304	Lilium	x	6	406	3	3	-20	0	400	0	34.719	21.5	34.262	21.4	34.762	0.04242	5304
147	5305	Lilium	x	6	406	3	3	-15	0	225	0	34.71	21.5	34.288	21.4	34.788	0.07508	5305
148	5306	Lilium	x	6	406	3	3	-10	0	100	0	34.6959596	21.5	34.3	21.4	34.8	0.100040404	5306
149	5307	Lilium	x	6	406	3	3	-5	0	25	0	34.67171717	21.5	34.24444444	21.4	34.74444444	0.073727273	5307
150	5308	Lilium	x	6	406	3	3	0	0	0	0	34.70505051	21.5	34.42626263	21.4	34.92626263	0.205848485	5308
151	5309	Lilium	x	6	406	3	3	5	0	25	0	34.68787879	21.5	34.67878788	21.4	35.16363636	0.452818182	5309
152	5310	Lilium	x	6	406	3	3	10	0	100	0	34.695	21.5	34.87	21.4	35.319	0.6197	5310
153	5311	Lilium	x	6	406	3	3	15	0	225	0	34.728	21.5	35.044	21.396	35.451	0.74504	5311
154	5312	Lilium	x	6	406	3	3	20	0	400	0	34.784	21.5	34.793	21.399	35.285	0.46063	5312
155	5313	Lilium	x	6	406	3	3	25	0	625	0	34.804	21.5	34.623	21.4	35.123	0.28593	5313
156	5314	Lilium	x	6	406	3	3	30	0	900	0	34.917	21.5	34.626	21.4	35.126	0.17566	5314
157	5321	Lilium	x	10	410	0	0	-30	0	900	0	40.402	21.3	40.415	21.203	40.412	-0.0282	5321
158	5322	Lilium	x	10	410	0	0	-25	0	625	0	40.219	21.3	40.267	21.2	40.267	0.01864	5322
159	5323	Lilium	x	10	410	0	0	-20	0	400	0	39.99278351	21.3	40.04123711	21.2	40.04123711	0.037154639	5323
160	5324	Lilium	x	10	410	0	0	-15	0	225	0	39.791	21.3	39.824	21.2	39.824	0.03916	5324
161	5325	Lilium	x	10	410	0	0	-10	0	100	0	39.58	21.3	39.594	21.2	39.594	0.03948	5325
162	5326	Lilium	x	10	410	0	0	-5	0	25	0	39.428	21.3	39.407	21.2	39.407	0.01944	5326
163	5327	Lilium	x	10	410	0	0	0	0	0	0	39.24848485	21.3020202	39.32626263	21.2020202	39.35252525	0.124676768	5327
164	5328	Lilium	x	10	410	0	0	5	0	25	0	39.11111111	21.31111111	39.15656566	21.21313131	39.25252525	0.105929293	5328
165	5329	Lilium	x	10	410	0	0	10	0	100	0	38.98163265	21.38571429	39.05612245	21.28673469	39.15612245	0.143	5329
166	5330	Lilium	x	10	410	0	0	15	0	225	0	38.86868687	21.3969697	38.92929293	21.28383838	39.02929293	0.139262626	5330
167	5331	Lilium	x	10	410	0	0	20	0	400	0	38.74848485	21.4	38.77373737	21.2989899	38.87373737	0.116353535	5331
168	5332	Lilium	x	10	410	0	0	25	0	625	0	38.645	21.4	38.641	21.3	38.741	0.09772	5332
169	5333	Lilium	x	10	410	0	0	30	0	900	0	38.576	21.4	38.539	21.3	38.639	0.07288	5333
170	5378	Lilium	x	10	410	1	0	-30	0	900	0	37.361	21.258	37.109	21.198	37.309	-0.02672	5378
171	5379	Lilium	x	10	410	1	0	-25	0	625	0	37.211	21.27	37.032	21.14	37.232	0.05244	5379
172	5380	Lilium	x	10	410	1	0	-20	0	400	0	37.116	21.279	36.907	21.104	37.114	0.03251	5380
173	5381	Lilium	x	10	410	1	0	-15	0	225	0	37.018	21.253	36.797	21.107	37.083	0.0301	5381
174	5382	Lilium	x	10	410	1	0	-10	0	100	0	36.814	21.244	36.642	21.108	36.942	0.09164	5382
175	5383	Lilium	x	10	410	1	0	-5	0	25	0	36.657	21.234	36.44	21.105	36.74	0.0628	5383
176	5384	Lilium	x	10	410	1	0	0	0	0	0	36.48585859	21.24848485	36.2969697	21.14848485	36.5969697	0.102353535	5384
177	5385	Lilium	x	10	410	1	0	5	0	25	0	36.35656566	21.24848485	36.20707071	21.18383838	36.50707071	0.148939394	5385
178	5386	Lilium	x	10	410	1	0	10	0	100	0	36.1959596	21.23232323	35.96262626	21.13838384	36.26262626	0.084656566	5386
179	5387	Lilium	x	10	410	1	0	15	0	225	0	36.06161616	21.24444444	35.82121212	21.15050505	36.12121212	0.08889899	5387
180	5388	Lilium	x	10	410	1	0	20	0	400	0	35.958	21.26	35.675	21.161	35.975	0.058	5388
181	5389	Lilium	x	10	410	1	0	25	0	625	0	35.86767677	21.27373737	35.5989899	21.19292929	35.90808081	0.078393939	5389
182	5390	Lilium	x	10	410	1	0	30	0	900	0	35.774	21.257	35.526	21.196	35.896	0.10496	5390
183	5435	Lilium	x	10	410	2	0	-30	0	900	0	33.656	21.314	33.046	21.28	33.601	-0.05668	5435
184	5436	Lilium	x	10	410	2	0	-25	0	625	0	33.627	21.316	33.118	21.2	33.618	0.03856	5436
185	5437	Lilium	x	10	410	2	0	-20	0	400	0	33.635	21.309	33.173	21.2	33.673	0.08116	5437
186	5438	Lilium	x	10	410	2	0	-15	0	225	0	33.635	21.31	33.159	21.2	33.659	0.06828	5438
187	5439	Lilium	x	10	410	2	0	-10	0	100	0	33.68282828	21.3	33.18484848	21.2	33.68484848	0.044232323	5439
188	5440	Lilium	x	10	410	2	0	-5	0	25	0	33.664	21.3	33.197	21.2	33.697	0.07424	5440
189	5441	Lilium	x	10	410	2	0	0	0	0	0	33.68686869	21.3	33.1989899	21.2	33.6989899	0.05320202	5441
190	5442	Lilium	x	10	410	2	0	5	0	25	0	33.61313131	21.3020202	33.18989899	21.2	33.68989899	0.118575758	5442
191	5443	Lilium	x	10	410	2	0	10	0	100	0	33.62323232	21.30909091	33.20505051	21.20505051	33.70505051	0.122414141	5443
192	5444	Lilium	x	10	410	2	0	15	0	225	0	33.63131313	21.33030303	33.2030303	21.21313131	33.7030303	0.112474747	5444
193	5445	Lilium	x	10	410	2	0	20	0	400	0	33.705	21.306	33.279	21.218	33.779	0.10868	5445
194	5446	Lilium	x	10	410	2	0	25	0	625	0	33.756	21.305	33.343	21.242	33.843	0.11656	5446
195	5447	Lilium	x	10	410	2	0	30	0	900	0	33.825	21.303	33.393	21.26	33.893	0.09356	5447
196	5492	Lilium	x	10	410	3	0	-30	0	900	0	34.292	21.467	33.793	21.4	34.293	-0.00544	5492
197	5493	Lilium	x	10	410	3	0	-25	0	625	0	34.25252525	21.41212121	33.84444444	21.34040404	34.34444444	0.081363636	5493
198	5494	Lilium	x	10	410	3	0	-20	0	400	0	34.192	21.417	33.796	21.326	34.296	0.09732	5494
199	5495	Lilium	x	10	410	3	0	-15	0	225	0	34.12424242	21.43030303	33.69393939	21.3030303	34.19393939	0.071181818	5495
200	5496	Lilium	x	10	410	3	0	-10	0	100	0	34.013	21.417	33.627	21.33	34.127	0.12084	5496
201	5497	Lilium	x	10	410	3	0	-5	0	25	0	33.976	21.472	33.559	21.344	34.059	0.09528	5497
202	5498	Lilium	x	10	410	3	0	0	0	0	0	33.91919192	21.42323232	33.53434343	21.32929293	34.03434343	0.12940404	5498
203	5499	Lilium	x	10	410	3	0	5	0	25	0	33.86666667	21.45757576	33.45151515	21.36060606	33.95151515	0.105727273	5499
204	5500	Lilium	x	10	410	3	0	10	0	100	0	33.8020202	21.4020202	33.41515152	21.36464646	33.91515152	0.136919192	5500
205	5501	Lilium	x	10	410	3	0	15	0	225	0	33.806	21.409	33.379	21.354	33.879	0.09968	5501
206	5502	Lilium	x	10	410	3	0	20	0	400	0	33.742	21.416	33.339	21.383	33.839	0.12688	5502
207	5503	Lilium	x	10	410	3	0	25	0	625	0	33.702	21.437	33.28	21.394	33.78	0.1126	5503
208	5504	Lilium	x	10	410	3	0	30	0	900	0	33.596	21.43	33.205	21.398	33.705	0.1496	5504
209	12104	Lilium	x	8	908	0	1	-30	0	900	0	41.36363636	22.7	41.79191919	22.55050505	41.65353535	0.281565657	12104
210	12105	Lilium	x	8	908	0	1	-25	0	625	0	41.426	22.7	42.025	22.5	41.825	0.44391	12105
211	12106	Lilium	x	8	908	0	1	-20	0	400	0	41.548	22.7	42.249	22.5	42.049	0.53785	12106
212	12107	Lilium	x	8	908	0	1	-15	0	225	0	41.683	22.7	42.41	22.499	42.21	0.5581	12107
213	12108	Lilium	x	8	908	0	1	-10	0	100	0	41.759	22.7	42.554	22.5	42.354	0.62093	12108
214	12109	Lilium	x	8	908	0	1	-5	0	25	0	41.9030303	22.7	42.63535354	22.5	42.43535354	0.555444444	12109
215	12110	Lilium	x	8	908	0	1	0	0	0	0	41.95757576	22.7	42.71818182	22.5	42.51818182	0.580818182	12110
216	12111	Lilium	x	8	908	0	1	5	0	25	0	42.0010101	22.7	42.67272727	22.5	42.47272727	0.493535354	12111
217	12112	Lilium	x	8	908	0	1	10	0	100	0	42.01919192	22.7	42.75353535	22.5	42.55353535	0.553323232	12112
218	12113	Lilium	x	8	908	0	1	15	0	225	0	42.1010101	22.7	42.72727273	22.50505051	42.52727273	0.446151515	12113
219	12114	Lilium	x	8	908	0	1	20	0	400	0	42.16	22.7	42.741	22.512	42.541	0.40027	12114
220	12115	Lilium	x	8	908	0	1	25	0	625	0	42.2	22.7	42.698	22.507	42.498	0.31884	12115
221	12116	Lilium	x	8	908	0	1	30	0	900	0	42.197	22.7	42.69	22.513	42.49	0.31413	12116
222	12180	Lilium	x	8	908	1	1	-30	0	900	0	42.9020202	22.80909091	43.14141414	22.7	42.94141414	0.044151515	12180
223	12181	Lilium	x	8	908	1	1	-25	0	625	0	42.86565657	22.82929293	43.27979798	22.66868687	43.07979798	0.214070707	12181
224	12182	Lilium	x	8	908	1	1	-20	0	400	0	42.87070707	22.87070707	43.30606061	22.62424242	43.10606061	0.234313131	12182
225	12183	Lilium	x	8	908	1	1	-15	0	225	0	42.85	22.85	43.375	22.641	43.175	0.32161	12183
226	12184	Lilium	x	8	908	1	1	-10	0	100	0	42.868	22.858	43.432	22.665	43.232	0.35865	12184
227	12185	Lilium	x	8	908	1	1	-5	0	25	0	42.937	22.875	43.483	22.693	43.283	0.33867	12185
228	12186	Lilium	x	8	908	1	1	0	0	0	0	42.927	22.885	43.525	22.695	43.325	0.38901	12186
229	12187	Lilium	x	8	908	1	1	5	0	25	0	42.895	22.895	43.466	22.7	43.266	0.36436	12187
230	12188	Lilium	x	8	908	1	1	10	0	100	0	42.924	22.894	43.413	22.7	43.213	0.28448	12188
231	12189	Lilium	x	8	908	1	1	15	0	225	0	42.919	22.9	43.47	22.7	43.27	0.3442	12189
232	12190	Lilium	x	8	908	1	1	20	0	400	0	42.982	22.885	43.496	22.7	43.296	0.30616	12190
233	12191	Lilium	x	8	908	1	1	25	0	625	0	43.01717172	22.87777778	43.47878788	22.6989899	43.27878788	0.254464646	12191
234	12192	Lilium	x	8	908	1	1	30	0	900	0	43.0040404	22.88181818	43.47575758	22.7	43.27575758	0.264686869	12192
235	12256	Lilium	x	8	908	2	1	-30	0	900	0	44.473	22.9	44.867	22.774	44.567	0.1369	12256
236	12257	Lilium	x	8	908	2	1	-25	0	625	0	44.41515152	22.9	44.99090909	22.70707071	44.69090909	0.314373737	12257
237	12258	Lilium	x	8	908	2	1	-20	0	400	0	44.47777778	22.9	45.06464646	22.7	44.76464646	0.322929293	12258
238	12259	Lilium	x	8	908	2	1	-15	0	225	0	44.48484848	22.9	45.00909091	22.7	44.70909091	0.261969697	12259
239	12260	Lilium	x	8	908	2	1	-10	0	100	0	44.48282828	22.9	45.03838384	22.7	44.73838384	0.292373737	12260
240	12261	Lilium	x	8	908	2	1	-5	0	25	0	44.559	22.9	45.026	22.7	44.726	0.20419	12261
241	12262	Lilium	x	8	908	2	1	0	0	0	0	44.502	22.9	45.145	22.7	44.845	0.37619	12262
242	12263	Lilium	x	8	908	2	1	5	0	25	0	44.501	22.9	45.076	22.7	44.776	0.31072	12263
243	12264	Lilium	x	8	908	2	1	10	0	100	0	44.566	22.9	45.088	22.7	44.788	0.25732	12264
244	12265	Lilium	x	8	908	2	1	15	0	225	0	44.571	22.9	45.089	22.7	44.789	0.25332	12265
245	12266	Lilium	x	8	908	2	1	20	0	400	0	44.551	22.9	45.055	22.7	44.755	0.24035	12266
246	12267	Lilium	x	8	908	2	1	25	0	625	0	44.524	22.9	45.06	22.704	44.76	0.27217	12267
247	12268	Lilium	x	8	908	2	1	30	0	900	0	44.576	22.9	45.019	22.723	44.719	0.18044	12268
248	12332	Lilium	x	8	908	3	1	-30	0	900	0	45.099	22.9	45.45	22.757	45.15	0.07304	12332
249	12333	Lilium	x	8	908	3	1	-25	0	625	0	45.1	22.9	45.501	22.703	45.201	0.12099	12333
250	12334	Lilium	x	8	908	3	1	-20	0	400	0	45.012	22.9	45.621	22.704	45.321	0.32511	12334
251	12335	Lilium	x	8	908	3	1	-15	0	225	0	44.998	22.9	45.538	22.709	45.238	0.25899	12335
252	12336	Lilium	x	8	908	3	1	-10	0	100	0	44.993	22.9	45.528	22.71	45.228	0.25421	12336
253	12337	Lilium	x	8	908	3	1	-5	0	25	0	44.9959596	22.9	45.52626263	22.7020202	45.22626263	0.249494949	12337
254	12338	Lilium	x	8	908	3	1	0	0	0	0	44.93737374	22.9	45.52828283	22.71111111	45.22828283	0.310111111	12338
255	12339	Lilium	x	8	908	3	1	5	0	25	0	44.94848485	22.9	45.47575758	22.70707071	45.17575758	0.248292929	12339
256	12340	Lilium	x	8	908	3	1	10	0	100	0	44.92020202	22.9	45.48080808	22.70909091	45.18080808	0.281606061	12340
257	12341	Lilium	x	8	908	3	1	15	0	225	0	44.918	22.9	45.409	22.706	45.109	0.21464	12341
258	12342	Lilium	x	8	908	3	1	20	0	400	0	44.915	22.9	45.409	22.7	45.109	0.21756	12342
259	12343	Lilium	x	8	908	3	1	25	0	625	0	44.879	22.9	45.4	22.704	45.1	0.24496	12343
260	12344	Lilium	x	8	908	3	1	30	0	900	0	44.8	22.9	45.347	22.738	45.047	0.27255	12344
261	13301	Lilium	x	0	1000	0	0	-30	0	900	0	39.465	22.615	39.688	22.49	39.78	0.28788	13301
262	13302	Lilium	x	0	1000	0	0	-25	0	625	0	39.483	22.578	39.749	22.403	39.848	0.32607	13302
263	13303	Lilium	x	0	1000	0	0	-20	0	400	0	39.429	22.531	39.773	22.4	39.858	0.40201	13303
264	13304	Lilium	x	0	1000	0	0	-15	0	225	0	39.30606061	22.52828283	39.64646465	22.4	39.74646465	0.408686869	13304
265	13305	Lilium	x	0	1000	0	0	-10	0	100	0	39.23535354	22.55252525	39.59494949	22.3969697	39.69494949	0.432	13305
266	13306	Lilium	x	0	1000	0	0	-5	0	25	0	39.08787879	22.54242424	39.43232323	22.4	39.53232323	0.43	13306
267	13307	Lilium	x	0	1000	0	0	0	0	0	0	39.03535354	22.55555556	39.26969697	22.4	39.36969697	0.333656566	13307
268	13308	Lilium	x	0	1000	0	0	5	0	25	0	38.96	22.563	39.18	22.4	39.28	0.3266	13308
269	13309	Lilium	x	0	1000	0	0	10	0	100	0	38.946	22.557	39.12	22.4	39.22	0.2854	13309
270	13310	Lilium	x	0	1000	0	0	15	0	225	0	38.887	22.582	39.033	22.406	39.133	0.26436	13310
271	13311	Lilium	x	0	1000	0	0	20	0	400	0	38.799	22.599	38.988	22.423	39.088	0.31096	13311
272	13312	Lilium	x	0	1000	0	0	25	0	625	0	38.8	22.6	39.079	22.449	39.179	0.39368	13312
273	13313	Lilium	x	0	1000	0	0	30	0	900	0	38.8	22.6	39.055	22.485	39.155	0.3716	13313
274	13377	Lilium	x	0	1000	1	0	-30	0	900	0	39.402	22.496	39.275	22.407	39.375	-0.02806	13377
275	13378	Lilium	x	0	1000	1	0	-25	0	625	0	39.1959596	22.47777778	39.1959596	22.34848485	39.2959596	0.105212121	13378
276	13379	Lilium	x	0	1000	1	0	-20	0	400	0	38.98686869	22.46363636	39.00606061	22.31414141	39.10606061	0.139777778	13379
277	13380	Lilium	x	0	1000	1	0	-15	0	225	0	38.76969697	22.43030303	38.7020202	22.3	38.82020202	0.078161616	13380
278	13381	Lilium	x	0	1000	1	0	-10	0	100	0	38.6030303	22.45151515	38.53737374	22.3020202	38.73131313	0.093353535	13381
279	13382	Lilium	x	0	1000	1	0	-5	0	25	0	38.48282828	22.47979798	38.45252525	22.3040404	38.64949495	0.135555556	13382
280	13383	Lilium	x	0	1000	1	0	0	0	0	0	38.323	22.424	38.263	22.301	38.463	0.12184	13383
281	13384	Lilium	x	0	1000	1	0	5	0	25	0	38.249	22.414	38.269	22.3	38.469	0.20136	13384
282	13385	Lilium	x	0	1000	1	0	10	0	100	0	38.143	22.46	38.047	22.313	38.247	0.10324	13385
283	13386	Lilium	x	0	1000	1	0	15	0	225	0	37.999	22.43	37.888	22.306	38.088	0.10118	13386
284	13387	Lilium	x	0	1000	1	0	20	0	400	0	37.881	22.428	37.8	22.3	38	0.13884	13387
285	13388	Lilium	x	0	1000	1	0	25	0	625	0	37.811	22.407	37.678	22.302	37.878	0.09676	13388
286	13389	Lilium	x	0	1000	1	0	30	0	900	0	37.779	22.409	37.63	22.304	37.83	0.0846	13389
287	13453	Lilium	x	0	1000	2	0	-30	0	900	0	38.7959596	22.5	38.71212121	22.4010101	38.82020202	0.061191919	13453
288	13454	Lilium	x	0	1000	2	0	-25	0	625	0	38.79090909	22.4979798	38.75959596	22.37878788	38.87272727	0.109818182	13454
289	13455	Lilium	x	0	1000	2	0	-20	0	400	0	38.69897959	22.49897959	38.63571429	22.32653061	38.80306122	0.087877551	13455
290	13456	Lilium	x	0	1000	2	0	-15	0	225	0	38.60505051	22.5	38.54141414	22.32424242	38.73535354	0.095050505	13456
291	13457	Lilium	x	0	1000	2	0	-10	0	100	0	38.528	22.497	38.436	22.326	38.636	0.07512	13457
292	13458	Lilium	x	0	1000	2	0	-5	0	25	0	38.469	22.491	38.333	22.334	38.533	0.04002	13458
293	13459	Lilium	x	0	1000	2	0	0	0	0	0	38.396	22.498	38.352	22.341	38.552	0.1304	13459
294	13460	Lilium	x	0	1000	2	0	5	0	25	0	38.292	22.499	38.237	22.377	38.437	0.12904	13460
295	13461	Lilium	x	0	1000	2	0	10	0	100	0	38.186	22.5	38.114	22.386	38.314	0.12188	13461
296	13462	Lilium	x	0	1000	2	0	15	0	225	0	38.187	22.497	38.019	22.343	38.219	0.03348	13462
297	13463	Lilium	x	0	1000	2	0	20	0	400	0	38.152	22.491	37.972	22.358	38.172	0.02524	13463
298	13464	Lilium	x	0	1000	2	0	25	0	625	0	38.255	22.487	38.189	22.347	38.389	0.12188	13464
299	13465	Lilium	x	0	1000	2	0	30	0	900	0	38.353	22.497	38.294	22.358	38.494	0.12031	13465
300	13529	Lilium	x	0	1000	3	0	-30	0	900	0	39.476	22.5	46.057	22.343	45.602	6.12358	13529
301	13530	Lilium	x	0	1000	3	0	-25	0	625	0	39.531	22.488	44.847	22.246	44.49	4.9577	13530
302	13531	Lilium	x	0	1000	3	0	-20	0	400	0	39.575	22.485	41.694	22.203	41.598	2.01926	13531
303	13532	Lilium	x	0	1000	3	0	-15	0	225	0	39.57474747	22.4959596	40.51010101	22.2010101	40.51010101	0.932606061	13532
304	13533	Lilium	x	0	1000	3	0	-10	0	100	0	39.615	22.485	40.261	22.233	40.261	0.66392	13533
305	13534	Lilium	x	0	1000	3	0	-5	0	25	0	39.65454545	22.45454545	40.01616162	22.28787879	40.01616162	0.399323232	13534
306	13535	Lilium	x	0	1000	3	0	0	0	0	0	39.65757576	22.45555556	39.91919192	22.3	39.91919192	0.307080808	13535
307	13536	Lilium	x	0	1000	3	0	5	0	25	0	39.72525253	22.44747475	39.91212121	22.3	39.91818182	0.232959596	13536
308	13537	Lilium	x	0	1000	3	0	10	0	100	0	39.75353535	22.46666667	39.86262626	22.30707071	39.90505051	0.159505051	13537
309	13538	Lilium	x	0	1000	3	0	15	0	225	0	39.754	22.474	39.878	22.331	39.908	0.17306	13538
310	13539	Lilium	x	0	1000	3	0	20	0	400	0	39.781	22.459	39.918	22.318	39.933	0.18271	13539
311	13540	Lilium	x	0	1000	3	0	25	0	625	0	39.783	22.445	39.952	22.329	39.952	0.21184	13540
312	13541	Lilium	x	0	1000	3	0	30	0	900	0	39.783	22.482	40.044	22.388	40.044	0.29648	13541
313	4764	Lilium	z	3	403	0	2	0	5	0	25	56.31414141	21.09393939	55.53737374	20.99292929	56.39494949	0.072909091	4764
314	4765	Lilium	z	3	403	0	2	0	10	0	100	55.84040404	21.1	55.23535354	20.97575758	56.03535354	0.233959596	4765
315	4766	Lilium	z	3	403	0	2	0	15	0	225	55.477	21.1	54.911	20.947	55.711	0.26205	4766
316	4767	Lilium	z	3	403	0	2	0	20	0	400	55.217	21.093	54.658	20.95	55.458	0.26028	4767
317	4768	Lilium	z	3	403	0	2	0	25	0	625	54.985	21.099	54.466	20.938	55.266	0.29352	4768
318	4769	Lilium	z	3	403	0	2	0	30	0	900	54.729	21.091	54.278	20.961	55.078	0.35495	4769
319	4840	Lilium	z	3	403	1	2	0	5	0	25	57.875	21.1	57.004	20.989	57.904	0.02912	4840
320	4841	Lilium	z	3	403	1	2	0	10	0	100	57.979	21.1	57.096	20.995	57.996	0.01988	4841
321	4842	Lilium	z	3	403	1	2	0	15	0	225	58.043	21.1	57.158	20.995	58.058	0.0203	4842
322	4843	Lilium	z	3	403	1	2	0	20	0	400	58.183	21.1	57.241	20.997	58.141	-0.03378	4843
323	4844	Lilium	z	3	403	1	2	0	25	0	625	58.359	21.1	57.306	20.995	58.206	-0.14271	4844
324	4845	Lilium	z	3	403	1	2	0	30	0	900	58.395	21.1	57.295	20.981	58.195	-0.19003	4845
325	4916	Lilium	z	3	403	2	2	0	5	0	25	54.524	21.051	54.215	20.915	55.015	0.4946	4916
326	4917	Lilium	z	3	403	2	2	0	10	0	100	54.547	21.046	54.284	20.902	55.084	0.54332	4917
327	4918	Lilium	z	3	403	2	2	0	15	0	225	54.548	21.048	54.271	20.904	55.071	0.52882	4918
328	4919	Lilium	z	3	403	2	2	0	20	0	400	54.578	21.041	54.281	20.903	55.081	0.50922	4919
329	4920	Lilium	z	3	403	2	2	0	25	0	625	54.557	21.058	54.29	20.901	55.09	0.53959	4920
330	4921	Lilium	z	3	403	2	2	0	30	0	900	54.562	21.062	54.266	20.901	55.066	0.50964	4921
331	4992	Lilium	z	3	403	3	2	0	5	0	25	36.023	20.883	35.895	20.8	36.095	0.04402	4992
332	4993	Lilium	z	3	403	3	2	0	10	0	100	36.016	20.888	35.848	20.797	36.048	0.00245	4993
333	4994	Lilium	z	3	403	3	2	0	15	0	225	35.975	20.89	35.714	20.8	35.914	-0.09468	4994
334	4995	Lilium	z	3	403	3	2	0	20	0	400	35.879	20.888	35.596	20.8	35.796	-0.12097	4995
335	4996	Lilium	z	3	403	3	2	0	25	0	625	35.832	20.88	35.525	20.8	35.725	-0.14723	4996
336	4997	Lilium	z	3	403	3	2	0	30	0	900	35.87272727	20.87878788	35.51313131	20.7989899	35.71313131	-0.200292929	4997
337	5049	Lilium	z	7	407	0	1	0	5	0	25	37.303	21.2	37.218	21.102	37.418	0.14738	5049
338	5050	Lilium	z	7	407	0	1	0	10	0	100	37.371	21.2	37.338	21.102	37.538	0.18858	5050
339	5051	Lilium	z	7	407	0	1	0	15	0	225	37.508	21.2	37.455	21.103	37.655	0.15805	5051
340	5052	Lilium	z	7	407	0	1	0	20	0	400	37.536	21.204	37.495	21.102	37.695	0.16645	5052
341	5053	Lilium	z	7	407	0	1	0	25	0	625	37.502	21.203	37.387	21.114	37.587	0.10217	5053
342	5054	Lilium	z	7	407	0	1	0	30	0	900	37.361	21.208	37.211	21.142	37.411	0.08301	5054
343	5087	Lilium	z	6	406	0	3	0	5	0	25	40.88080808	21.3979798	41.10707071	21.3	41.00707071	0.108626263	5087
344	5088	Lilium	z	6	406	0	3	0	10	0	100	40.876	21.39	41.063	21.299	40.963	0.07333	5088
345	5089	Lilium	z	6	406	0	3	0	15	0	225	40.881	21.395	41.012	21.291	40.912	0.02192	5089
346	5090	Lilium	z	6	406	0	3	0	20	0	400	40.846	21.4	40.996	21.295	40.896	0.04236	5090
347	5091	Lilium	z	6	406	0	3	0	25	0	625	40.785	21.4	40.999	21.299	40.899	0.10609	5091
348	5092	Lilium	z	6	406	0	3	0	30	0	900	40.72	21.399	40.952	21.294	40.852	0.12832	5092
349	5125	Lilium	z	7	407	1	1	0	5	0	25	40.692	21.464	40.97	21.39	40.87	0.1727	5125
350	5126	Lilium	z	7	407	1	1	0	10	0	100	40.677	21.452	40.89	21.386	40.79	0.1149	5126
351	5127	Lilium	z	7	407	1	1	0	15	0	225	40.609	21.482	40.811	21.39	40.711	0.11101	5127
352	5128	Lilium	z	7	407	1	1	0	20	0	400	40.58	21.479	40.715	21.377	40.615	0.05265	5128
353	5129	Lilium	z	7	407	1	1	0	25	0	625	40.504	21.499	40.694	21.38	40.594	0.10954	5129
354	5130	Lilium	z	7	407	1	1	0	30	0	900	40.5	21.499	40.641	21.395	40.541	0.06531	5130
355	5163	Lilium	z	6	406	1	3	0	5	0	25	37.05151515	21.47272727	36.81212121	21.39292929	37.11212121	0.029515152	5163
356	5164	Lilium	z	6	406	1	3	0	10	0	100	36.983	21.493	36.796	21.386	37.096	0.08336	5164
357	5165	Lilium	z	6	406	1	3	0	15	0	225	36.896	21.444	36.762	21.375	37.062	0.13942	5165
358	5166	Lilium	z	6	406	1	3	0	20	0	400	36.893	21.468	36.68	21.398	36.98	0.068	5166
359	5167	Lilium	z	6	406	1	3	0	25	0	625	36.959	21.496	36.704	21.396	37.004	0.02365	5167
360	5168	Lilium	z	6	406	1	3	0	30	0	900	36.885	21.47	36.701	21.394	37.001	0.09495	5168
361	5201	Lilium	z	7	407	2	1	0	5	0	25	36.997	21.5	36.864	21.4	37.164	0.13124	5201
362	5202	Lilium	z	7	407	2	1	0	10	0	100	37.043	21.5	36.913	21.4	37.213	0.12983	5202
363	5203	Lilium	z	7	407	2	1	0	15	0	225	37.112	21.5	36.965	21.4	37.265	0.10815	5203
364	5204	Lilium	z	7	407	2	1	0	20	0	400	37.136	21.5	37.047	21.4	37.3	0.15877	5204
365	5205	Lilium	z	7	407	2	1	0	25	0	625	37.202	21.5	37.144	21.4	37.344	0.18104	5205
366	5206	Lilium	z	7	407	2	1	0	30	0	900	37.29	21.5	37.218	21.4	37.418	0.16038	5206
367	5239	Lilium	z	6	406	2	3	0	5	0	25	37.492	21.48	37.425	21.396	37.625	0.14675	5239
368	5240	Lilium	z	6	406	2	3	0	10	0	100	37.392	21.416	37.402	21.383	37.602	0.22582	5240
369	5241	Lilium	z	6	406	2	3	0	15	0	225	37.36868687	21.45757576	37.31717172	21.39292929	37.51717172	0.171939394	5241
370	5242	Lilium	z	6	406	2	3	0	20	0	400	37.341	21.488	37.214	21.382	37.414	0.10574	5242
371	5243	Lilium	z	6	406	2	3	0	25	0	625	37.304	21.473	37.117	21.388	37.324	0.05447	5243
372	5244	Lilium	z	6	406	2	3	0	30	0	900	37.251	21.45	37.077	21.379	37.301	0.07107	5244
373	5277	Lilium	z	7	407	3	1	0	5	0	25	37.82	21.5	37.812	21.4	38.012	0.17092	5277
374	5278	Lilium	z	7	407	3	1	0	10	0	100	37.8	21.5	37.78282828	21.4	37.98282828	0.164373737	5278
375	5279	Lilium	z	7	407	3	1	0	15	0	225	37.812	21.5	37.748	21.4	37.948	0.12068	5279
376	5280	Lilium	z	7	407	3	1	0	20	0	400	37.803	21.5	37.737	21.4	37.937	0.11967	5280
377	5281	Lilium	z	7	407	3	1	0	25	0	625	37.765	21.5	37.646	21.4	37.846	0.07486	5281
378	5282	Lilium	z	7	407	3	1	0	30	0	900	37.65858586	21.5010101	37.55555556	21.4	37.75555556	0.098969697	5282
379	5315	Lilium	z	6	406	3	3	0	5	0	25	35.01313131	21.5	34.6989899	21.4	35.1989899	0.145949495	5315
380	5316	Lilium	z	6	406	3	3	0	10	0	100	35.092	21.5	34.755	21.4	35.254	0.11805	5316
381	5317	Lilium	z	6	406	3	3	0	15	0	225	35.177	21.5	34.801	21.4	35.286	0.07491	5317
382	5318	Lilium	z	6	406	3	3	0	20	0	400	35.22	21.5	34.881	21.4	35.3	0.10471	5318
383	5319	Lilium	z	6	406	3	3	0	25	0	625	35.297	21.5	34.953	21.4	35.353	0.09323	5319
384	5320	Lilium	z	6	406	3	3	0	30	0	900	35.381	21.5	35.015	21.4	35.415	0.06565	5320
385	5334	Lilium	z	10	410	0	0	0	5	0	25	38.52	21.399	38.484	21.298	38.584	0.07828	5334
386	5335	Lilium	z	10	410	0	0	0	10	0	100	38.574	21.392	38.567	21.294	38.667	0.10064	5335
387	5336	Lilium	z	10	410	0	0	0	15	0	225	38.594	21.377	38.595	21.29	38.695	0.1064	5336
388	5337	Lilium	z	10	410	0	0	0	20	0	400	38.627	21.329	38.626	21.255	38.726	0.10192	5337
389	5338	Lilium	z	10	410	0	0	0	25	0	625	38.65959596	21.31111111	38.63131313	21.2010101	38.73131313	0.074212121	5338
390	5339	Lilium	z	10	410	0	0	0	30	0	900	38.706	21.3	38.689	21.2	38.789	0.08088	5339
391	5391	Lilium	z	10	410	1	0	0	5	0	25	35.751	21.291	35.439	21.136	35.838	0.0485	5391
392	5392	Lilium	z	10	410	1	0	0	10	0	100	35.705	21.297	35.433	21.146	35.833	0.08896	5392
393	5393	Lilium	z	10	410	1	0	0	15	0	225	35.66	21.26	35.397	21.155	35.797	0.10099	5393
394	5394	Lilium	z	10	410	1	0	0	20	0	400	35.61111111	21.27474747	35.32727273	21.17070707	35.72727273	0.085979798	5394
395	5395	Lilium	z	10	410	1	0	0	25	0	625	35.599	21.292	35.275	21.167	35.675	0.05	5395
396	5396	Lilium	z	10	410	1	0	0	30	0	900	35.523	21.257	35.248	21.179	35.648	0.10116	5396
397	5448	Lilium	z	10	410	2	0	0	5	0	25	33.838	21.308	33.417	21.25	33.917	0.10264	5448
398	5449	Lilium	z	10	410	2	0	0	10	0	100	33.88181818	21.31212121	33.41414141	21.22525253	33.91414141	0.056191919	5449
399	5450	Lilium	z	10	410	2	0	0	15	0	225	33.844	21.306	33.452	21.24	33.952	0.12884	5450
400	5451	Lilium	z	10	410	2	0	0	20	0	400	33.851	21.329	33.435	21.282	33.935	0.1062	5451
401	5452	Lilium	z	10	410	2	0	0	25	0	625	33.87	21.337	33.413	21.227	33.913	0.06696	5452
402	5453	Lilium	z	10	410	2	0	0	30	0	900	33.882	21.36	33.409	21.217	33.909	0.05128	5453
403	5505	Lilium	z	10	410	3	0	0	5	0	25	33.515	21.424	33.108	21.391	33.622	0.14136	5505
404	5506	Lilium	z	10	410	3	0	0	10	0	100	33.483	21.428	33.021	21.372	33.587	0.09332	5506
405	5507	Lilium	z	10	410	3	0	0	15	0	225	33.452	21.489	32.963	21.384	33.563	0.07096	5507
406	5508	Lilium	z	10	410	3	0	0	20	0	400	33.366	21.447	32.908	21.379	33.508	0.10636	5508
407	5509	Lilium	z	10	410	3	0	0	25	0	625	33.358	21.448	32.854	21.378	33.454	0.06468	5509
408	5510	Lilium	z	10	410	3	0	0	30	0	900	33.271	21.467	32.784	21.388	33.384	0.08728	5510
409	12117	Lilium	z	8	908	0	1	0	5	0	25	42.211	22.7	42.639	22.501	42.439	0.25082	12117
410	12118	Lilium	z	8	908	0	1	0	10	0	100	42.287	22.699	42.708	22.5	42.508	0.24153	12118
411	12119	Lilium	z	8	908	0	1	0	15	0	225	42.207	22.7	42.6	22.5	42.4	0.21711	12119
412	12120	Lilium	z	8	908	0	1	0	20	0	400	42.197	22.697	42.588	22.5	42.388	0.21552	12120
413	12121	Lilium	z	8	908	0	1	0	25	0	625	42.2	22.7	42.537	22.5	42.337	0.16352	12121
414	12122	Lilium	z	8	908	0	1	0	30	0	900	42.101	22.7	42.505	22.502	42.305	0.2318	12122
415	12193	Lilium	z	8	908	1	1	0	5	0	25	43.072	22.874	43.522	22.7	43.322	0.24112	12193
416	12194	Lilium	z	8	908	1	1	0	10	0	100	43.06767677	22.86363636	43.57878788	22.6989899	43.37878788	0.300070707	12194
417	12195	Lilium	z	8	908	1	1	0	15	0	225	43.07373737	22.87373737	43.55555556	22.6989899	43.35555556	0.271646465	12195
418	12196	Lilium	z	8	908	1	1	0	20	0	400	43.12424242	22.88787879	43.54141414	22.7	43.34141414	0.207515152	12196
419	12197	Lilium	z	8	908	1	1	0	25	0	625	43.174	22.866	43.633	22.7	43.433	0.24601	12197
420	12198	Lilium	z	8	908	1	1	0	30	0	900	43.227	22.871	43.663	22.7	43.463	0.22192	12198
421	12269	Lilium	z	8	908	2	1	0	5	0	25	44.505	22.9	45.054	22.709	44.754	0.28538	12269
422	12270	Lilium	z	8	908	2	1	0	10	0	100	44.457	22.9	45.016	22.709	44.716	0.29655	12270
423	12271	Lilium	z	8	908	2	1	0	15	0	225	44.478	22.9	44.978	22.708	44.678	0.23895	12271
424	12272	Lilium	z	8	908	2	1	0	20	0	400	44.4979798	22.9	45.02222222	22.71313131	44.72222222	0.26169697	12272
425	12273	Lilium	z	8	908	2	1	0	25	0	625	44.49494949	22.9	44.99393939	22.70707071	44.69393939	0.237272727	12273
426	12274	Lilium	z	8	908	2	1	0	30	0	900	44.51212121	22.9	44.9979798	22.7010101	44.6979798	0.224050505	12274
427	12345	Lilium	z	8	908	3	1	0	5	0	25	44.8	22.9	45.324	22.714	45.024	0.25023	12345
428	12346	Lilium	z	8	908	3	1	0	10	0	100	44.8	22.9	45.281	22.719	44.981	0.20881	12346
429	12347	Lilium	z	8	908	3	1	0	15	0	225	44.787	22.9	45.21	22.707	44.91	0.1536	12347
430	12348	Lilium	z	8	908	3	1	0	20	0	400	44.689	22.9	45.114	22.707	44.814	0.15938	12348
431	12349	Lilium	z	8	908	3	1	0	25	0	625	44.60714286	22.90714286	45.08163265	22.75918367	44.78163265	0.209989796	12349
432	12350	Lilium	z	8	908	3	1	0	30	0	900	44.505	22.905	44.981	22.775	44.681	0.21478	12350
433	13314	Lilium	z	0	1000	0	0	0	5	0	25	38.803	22.6	39.071	22.489	39.171	0.38332	13314
434	13315	Lilium	z	0	1000	0	0	0	10	0	100	38.808	22.6	39.093	22.498	39.193	0.39856	13315
435	13316	Lilium	z	0	1000	0	0	0	15	0	225	38.9	22.6	39.059	22.491	39.159	0.27528	13316
436	13317	Lilium	z	0	1000	0	0	0	20	0	400	38.893	22.6	39.107	22.499	39.207	0.32644	13317
437	13318	Lilium	z	0	1000	0	0	0	25	0	625	38.89	22.6	39.097	22.497	39.197	0.32024	13318
438	13319	Lilium	z	0	1000	0	0	0	30	0	900	38.995	22.6	39.167	22.463	39.267	0.27964	13319
439	13390	Lilium	z	0	1000	1	0	0	5	0	25	37.661	22.41	37.492	22.303	37.702	0.07564	13390
440	13391	Lilium	z	0	1000	1	0	0	10	0	100	37.6040404	22.4040404	37.42323232	22.3	37.7	0.069333333	13391
441	13392	Lilium	z	0	1000	1	0	0	15	0	225	37.506	22.404	37.36	22.3	37.66	0.1096	13392
442	13393	Lilium	z	0	1000	1	0	0	20	0	400	37.41414141	22.4010101	37.25959596	22.3	37.55959596	0.109686869	13393
443	13394	Lilium	z	0	1000	1	0	0	25	0	625	37.3969697	22.40505051	37.16565657	22.3	37.46565657	0.040434343	13394
444	13395	Lilium	z	0	1000	1	0	0	30	0	900	37.30505051	22.40505051	37.11717172	22.3	37.41717172	0.087747475	13395
445	13466	Lilium	z	0	1000	2	0	0	5	0	25	38.487	22.489	38.394	22.352	38.594	0.07771	13466
446	13467	Lilium	z	0	1000	2	0	0	10	0	100	38.524	22.499	38.5	22.346	38.7	0.138	13467
447	13468	Lilium	z	0	1000	2	0	0	15	0	225	38.618	22.499	38.556	22.337	38.746	0.09552	13468
448	13469	Lilium	z	0	1000	2	0	0	20	0	400	38.695	22.497	38.63	22.327	38.801	0.0866	13469
449	13470	Lilium	z	0	1000	2	0	0	25	0	625	38.76767677	22.4979798	38.71010101	22.33232323	38.82727273	0.087606061	13470
450	13471	Lilium	z	0	1000	2	0	0	30	0	900	38.85151515	22.48888889	38.76565657	22.32727273	38.86565657	0.054727273	13471
451	13542	Lilium	z	0	1000	3	0	0	5	0	25	39.841	22.489	40.014	22.36	40.014	0.21088	13542
452	13543	Lilium	z	0	1000	3	0	0	10	0	100	39.884	22.484	40.037	22.323	40.037	0.18904	13543
453	13544	Lilium	z	0	1000	3	0	0	15	0	225	39.9	22.498	40.04	22.332	40.04	0.1758	13544
454	13545	Lilium	z	0	1000	3	0	0	20	0	400	39.97	22.482	40.053	22.323	40.053	0.11776	13545
455	13546	Lilium	z	0	1000	3	0	0	25	0	625	40.037	22.484	40.095	22.316	40.095	0.0894	13546
456	13547	Lilium	z	0	1000	3	0	0	30	0	900	40.083	22.48	40.176	22.339	40.176	0.11792	13547
