# Supplementary material for: Floral Humidity in Flowering Plants: A Preliminary Survey
Source: Front Plant Sci. 2020 Mar 6;11:249. doi: 10.3389/fpls.2020.00249 (PMC7068853; doi:10.3389/fpls.2020.00249)
Supplement: SUPPLEMENTARY FILE 2 — A zipped file containing floral humidity data collected by the robot arm transects as described in the main text. A word document within the zipped files explains the data formatting in detail. Datafiles themselves are in CSV format. [file Data_Sheet_2.zip › Floral humidity data/Flowers/Lilium Raw.csv]

	X.	Individual	Species	totIndividual	date	sample..	Sample.order	x.or.z.transect	xoffset	zoffset	Background.Humidity	Background.Temperature	Focal.Humidity	Focal.Temperature	Corrected.Focal.humidity	Change.in.RH.	block	BE	Tag	N
1	3788	3	Lilium	403	2017-11-22-15-06-50	0	2	x	-30	0	60.7	21.1	58.5	21	59.5	-1.248	4751	First10	Here	1
2	3789	3	Lilium	403	2017-11-22-15-06-52	0	2	x	-30	0	60.7	21.1	58.5	21	59.5	-1.248	4751	First10	Here	2
3	3790	3	Lilium	403	2017-11-22-15-06-54	0	2	x	-30	0	60.7	21.1	58.5	21	59.5	-1.248	4751	First10	Here	3
4	3791	3	Lilium	403	2017-11-22-15-06-56	0	2	x	-30	0	60.7	21.1	58.5	21	59.5	-1.248	4751	First10	Here	4
5	3792	3	Lilium	403	2017-11-22-15-06-58	0	2	x	-30	0	60.7	21.1	58.5	21	59.5	-1.248	4751	First10	Here	5
6	3793	3	Lilium	403	2017-11-22-15-07-00	0	2	x	-30	0	60.7	21.1	58.5	21	59.5	-1.248	4751	First10	Here	6
7	3794	3	Lilium	403	2017-11-22-15-07-02	0	2	x	-30	0	60.7	21.1	58.5	21	59.5	-1.248	4751	First10	Here	7
8	3795	3	Lilium	403	2017-11-22-15-07-04	0	2	x	-30	0	60.6	21.1	58.5	21	59.5	-1.148	4751	First10	Here	8
9	3796	3	Lilium	403	2017-11-22-15-07-06	0	2	x	-30	0	60.6	21.1	58.5	21	59.5	-1.148	4751	First10	Here	9
10	3797	3	Lilium	403	2017-11-22-15-07-08	0	2	x	-30	0	60.7	21.1	58.6	21	59.6	-1.145	4751	First10	Here	10
11	3798	3	Lilium	403	2017-11-22-15-07-10	0	2	x	-30	0	60.7	21.1	58.5	21	59.5	-1.248	4751			11
12	3799	3	Lilium	403	2017-11-22-15-07-12	0	2	x	-30	0	60.7	21.1	58.5	21	59.5	-1.248	4751			12
13	3800	3	Lilium	403	2017-11-22-15-07-14	0	2	x	-30	0	60.7	21.1	58.5	21	59.5	-1.248	4751			13
14	3801	3	Lilium	403	2017-11-22-15-07-16	0	2	x	-30	0	60.7	21.1	58.5	21	59.5	-1.248	4751			14
15	3802	3	Lilium	403	2017-11-22-15-07-18	0	2	x	-30	0	60.7	21.1	58.5	21	59.5	-1.248	4751			15
16	3803	3	Lilium	403	2017-11-22-15-07-20	0	2	x	-30	0	60.7	21.1	58.5	21	59.5	-1.248	4751			16
17	3804	3	Lilium	403	2017-11-22-15-07-22	0	2	x	-30	0	60.7	21.1	58.5	21	59.5	-1.248	4751			17
18	3805	3	Lilium	403	2017-11-22-15-07-24	0	2	x	-30	0	60.7	21.1	58.5	21	59.5	-1.248	4751			18
19	3806	3	Lilium	403	2017-11-22-15-07-26	0	2	x	-30	0	60.7	21.1	58.5	21	59.5	-1.248	4751			19
20	3807	3	Lilium	403	2017-11-22-15-07-28	0	2	x	-30	0	60.7	21.1	58.5	21	59.5	-1.248	4751			20
21	3808	3	Lilium	403	2017-11-22-15-07-30	0	2	x	-30	0	60.7	21.1	58.5	21	59.5	-1.248	4751			21
22	3809	3	Lilium	403	2017-11-22-15-07-32	0	2	x	-30	0	60.7	21.1	58.6	21	59.6	-1.145	4751			22
23	3810	3	Lilium	403	2017-11-22-15-07-34	0	2	x	-30	0	60.7	21.1	58.6	21	59.6	-1.145	4751			23
24	3811	3	Lilium	403	2017-11-22-15-07-36	0	2	x	-30	0	60.6	21.1	58.6	21	59.6	-1.045	4751			24
25	3812	3	Lilium	403	2017-11-22-15-07-38	0	2	x	-30	0	60.6	21.1	58.6	21	59.6	-1.045	4751			25
26	3813	3	Lilium	403	2017-11-22-15-07-40	0	2	x	-30	0	60.6	21.1	58.6	21	59.6	-1.045	4751			26
27	3814	3	Lilium	403	2017-11-22-15-07-42	0	2	x	-30	0	60.6	21.1	58.6	21	59.6	-1.045	4751			27
28	3815	3	Lilium	403	2017-11-22-15-07-44	0	2	x	-30	0	60.6	21.1	58.6	21	59.6	-1.045	4751			28
29	3816	3	Lilium	403	2017-11-22-15-07-46	0	2	x	-30	0	60.6	21.1	58.6	21	59.6	-1.045	4751			29
30	3817	3	Lilium	403	2017-11-22-15-07-48	0	2	x	-30	0	60.6	21.1	58.6	21	59.6	-1.045	4751			30
31	3818	3	Lilium	403	2017-11-22-15-07-50	0	2	x	-30	0	60.6	21.1	58.6	21	59.6	-1.045	4751			31
32	3819	3	Lilium	403	2017-11-22-15-07-52	0	2	x	-30	0	60.7	21.1	58.6	21	59.6	-1.145	4751			32
33	3820	3	Lilium	403	2017-11-22-15-07-54	0	2	x	-30	0	60.6	21.1	58.6	21	59.6	-1.045	4751			33
34	3821	3	Lilium	403	2017-11-22-15-07-56	0	2	x	-30	0	60.6	21.1	58.6	21	59.6	-1.045	4751			34
35	3822	3	Lilium	403	2017-11-22-15-07-58	0	2	x	-30	0	60.6	21.1	58.6	21	59.6	-1.045	4751			35
36	3823	3	Lilium	403	2017-11-22-15-08-00	0	2	x	-30	0	60.6	21.1	58.6	21	59.6	-1.045	4751			36
37	3824	3	Lilium	403	2017-11-22-15-08-02	0	2	x	-30	0	60.6	21.1	58.6	21	59.6	-1.045	4751			37
38	3825	3	Lilium	403	2017-11-22-15-08-04	0	2	x	-30	0	60.6	21.1	58.6	21	59.6	-1.045	4751			38
39	3826	3	Lilium	403	2017-11-22-15-08-06	0	2	x	-30	0	60.6	21.1	58.6	21	59.6	-1.045	4751			39
40	3827	3	Lilium	403	2017-11-22-15-08-08	0	2	x	-30	0	60.7	21.1	58.6	21	59.6	-1.145	4751			40
41	3828	3	Lilium	403	2017-11-22-15-08-11	0	2	x	-30	0	60.7	21.1	58.6	21	59.6	-1.145	4751			41
42	3829	3	Lilium	403	2017-11-22-15-08-13	0	2	x	-30	0	60.6	21.1	58.6	21	59.6	-1.045	4751			42
43	3830	3	Lilium	403	2017-11-22-15-08-15	0	2	x	-30	0	60.7	21.1	58.6	21	59.6	-1.145	4751			43
44	3831	3	Lilium	403	2017-11-22-15-08-17	0	2	x	-30	0	60.7	21.1	58.6	21	59.6	-1.145	4751			44
45	3832	3	Lilium	403	2017-11-22-15-08-19	0	2	x	-30	0	60.7	21.1	58.6	21	59.6	-1.145	4751			45
46	3833	3	Lilium	403	2017-11-22-15-08-21	0	2	x	-30	0	60.7	21.1	58.6	21	59.6	-1.145	4751			46
47	3834	3	Lilium	403	2017-11-22-15-08-23	0	2	x	-30	0	60.7	21.1	58.7	21	59.7	-1.041	4751			47
48	3835	3	Lilium	403	2017-11-22-15-08-25	0	2	x	-30	0	60.6	21.1	58.6	21	59.6	-1.045	4751			48
49	3836	3	Lilium	403	2017-11-22-15-08-27	0	2	x	-30	0	60.7	21.1	58.7	21	59.7	-1.041	4751			49
50	3837	3	Lilium	403	2017-11-22-15-08-29	0	2	x	-30	0	60.7	21.1	58.7	21	59.7	-1.041	4751			50
51	3838	3	Lilium	403	2017-11-22-15-08-31	0	2	x	-30	0	60.6	21.1	58.7	21	59.7	-0.941	4751			51
52	3839	3	Lilium	403	2017-11-22-15-08-33	0	2	x	-30	0	60.6	21.1	58.7	21	59.7	-0.941	4751			52
53	3840	3	Lilium	403	2017-11-22-15-08-35	0	2	x	-30	0	60.6	21.1	58.7	21	59.7	-0.941	4751			53
54	3841	3	Lilium	403	2017-11-22-15-08-37	0	2	x	-30	0	60.6	21.1	58.7	21	59.7	-0.941	4751			54
55	3842	3	Lilium	403	2017-11-22-15-08-39	0	2	x	-30	0	60.7	21.1	58.7	21	59.7	-1.041	4751			55
56	3843	3	Lilium	403	2017-11-22-15-08-41	0	2	x	-30	0	60.7	21.1	58.7	21	59.7	-1.041	4751			56
57	3844	3	Lilium	403	2017-11-22-15-08-43	0	2	x	-30	0	60.7	21.1	58.7	21	59.7	-1.041	4751			57
58	3845	3	Lilium	403	2017-11-22-15-08-45	0	2	x	-30	0	60.7	21.1	58.7	21	59.7	-1.041	4751			58
59	3846	3	Lilium	403	2017-11-22-15-08-47	0	2	x	-30	0	60.6	21.1	58.7	21	59.7	-0.941	4751			59
60	3847	3	Lilium	403	2017-11-22-15-08-49	0	2	x	-30	0	60.6	21.1	58.7	21	59.7	-0.941	4751			60
61	3848	3	Lilium	403	2017-11-22-15-08-51	0	2	x	-30	0	60.6	21.1	58.7	21	59.7	-0.941	4751			61
62	3849	3	Lilium	403	2017-11-22-15-08-53	0	2	x	-30	0	60.6	21.1	58.7	21	59.7	-0.941	4751			62
63	3850	3	Lilium	403	2017-11-22-15-08-55	0	2	x	-30	0	60.6	21.1	58.7	21	59.7	-0.941	4751			63
64	3851	3	Lilium	403	2017-11-22-15-08-57	0	2	x	-30	0	60.6	21.1	58.7	21	59.7	-0.941	4751			64
65	3852	3	Lilium	403	2017-11-22-15-08-59	0	2	x	-30	0	60.6	21.1	58.7	21	59.7	-0.941	4751			65
66	3853	3	Lilium	403	2017-11-22-15-09-01	0	2	x	-30	0	60.6	21.1	58.7	21	59.7	-0.941	4751			66
67	3854	3	Lilium	403	2017-11-22-15-09-03	0	2	x	-30	0	60.6	21.1	58.7	21	59.7	-0.941	4751			67
68	3855	3	Lilium	403	2017-11-22-15-09-05	0	2	x	-30	0	60.6	21.1	58.7	21	59.7	-0.941	4751			68
69	3856	3	Lilium	403	2017-11-22-15-09-07	0	2	x	-30	0	60.6	21.1	58.7	21	59.7	-0.941	4751			69
70	3857	3	Lilium	403	2017-11-22-15-09-09	0	2	x	-30	0	60.6	21.1	58.7	21	59.7	-0.941	4751			70
71	3858	3	Lilium	403	2017-11-22-15-09-11	0	2	x	-30	0	60.6	21.1	58.7	21	59.7	-0.941	4751			71
72	3859	3	Lilium	403	2017-11-22-15-09-13	0	2	x	-30	0	60.6	21.1	58.7	21	59.7	-0.941	4751			72
73	3860	3	Lilium	403	2017-11-22-15-09-15	0	2	x	-30	0	60.6	21.1	58.7	21	59.7	-0.941	4751			73
74	3861	3	Lilium	403	2017-11-22-15-09-17	0	2	x	-30	0	60.6	21.1	58.7	21	59.7	-0.941	4751			74
75	3862	3	Lilium	403	2017-11-22-15-09-19	0	2	x	-30	0	60.6	21.1	58.7	21	59.7	-0.941	4751			75
76	3863	3	Lilium	403	2017-11-22-15-09-21	0	2	x	-30	0	60.6	21.1	58.7	21	59.7	-0.941	4751			76
77	3864	3	Lilium	403	2017-11-22-15-09-23	0	2	x	-30	0	60.6	21.1	58.7	21	59.7	-0.941	4751			77
78	3865	3	Lilium	403	2017-11-22-15-09-25	0	2	x	-30	0	60.6	21.1	58.7	21	59.7	-0.941	4751			78
79	3866	3	Lilium	403	2017-11-22-15-09-27	0	2	x	-30	0	60.6	21.1	58.7	21	59.7	-0.941	4751			79
80	3867	3	Lilium	403	2017-11-22-15-09-29	0	2	x	-30	0	60.6	21.1	58.7	21	59.7	-0.941	4751			80
81	3868	3	Lilium	403	2017-11-22-15-09-31	0	2	x	-30	0	60.6	21.1	58.7	21	59.7	-0.941	4751			81
82	3869	3	Lilium	403	2017-11-22-15-09-33	0	2	x	-30	0	60.6	21.1	58.7	21	59.7	-0.941	4751			82
83	3870	3	Lilium	403	2017-11-22-15-09-35	0	2	x	-30	0	60.6	21.1	58.7	21	59.7	-0.941	4751			83
84	3871	3	Lilium	403	2017-11-22-15-09-37	0	2	x	-30	0	60.6	21.1	58.7	21	59.7	-0.941	4751			84
85	3872	3	Lilium	403	2017-11-22-15-09-39	0	2	x	-30	0	60.5	21.1	58.7	21	59.7	-0.841	4751			85
86	3873	3	Lilium	403	2017-11-22-15-09-41	0	2	x	-30	0	60.5	21.1	58.7	21	59.7	-0.841	4751			86
87	3874	3	Lilium	403	2017-11-22-15-09-43	0	2	x	-30	0	60.5	21.1	58.7	21	59.7	-0.841	4751			87
88	3875	3	Lilium	403	2017-11-22-15-09-45	0	2	x	-30	0	60.5	21.1	58.7	21	59.7	-0.841	4751			88
89	3876	3	Lilium	403	2017-11-22-15-09-47	0	2	x	-30	0	60.5	21.1	58.7	21	59.7	-0.841	4751			89
90	3877	3	Lilium	403	2017-11-22-15-09-49	0	2	x	-30	0	60.5	21.1	58.7	21	59.7	-0.841	4751			90
91	3878	3	Lilium	403	2017-11-22-15-09-51	0	2	x	-30	0	60.5	21.1	58.7	21	59.7	-0.841	4751	Last10	Here	91
92	3879	3	Lilium	403	2017-11-22-15-09-53	0	2	x	-30	0	60.5	21.1	58.7	21	59.7	-0.841	4751	Last10	Here	92
93	3880	3	Lilium	403	2017-11-22-15-09-55	0	2	x	-30	0	60.5	21.1	58.7	21	59.7	-0.841	4751	Last10	Here	93
94	3881	3	Lilium	403	2017-11-22-15-09-57	0	2	x	-30	0	60.5	21.1	58.7	21	59.7	-0.841	4751	Last10	Here	94
95	3882	3	Lilium	403	2017-11-22-15-09-59	0	2	x	-30	0	60.5	21.1	58.7	21	59.7	-0.841	4751	Last10	Here	95
96	3883	3	Lilium	403	2017-11-22-15-10-01	0	2	x	-30	0	60.5	21.1	58.7	21	59.7	-0.841	4751	Last10	Here	96
97	3884	3	Lilium	403	2017-11-22-15-10-03	0	2	x	-30	0	60.5	21.1	58.7	21	59.7	-0.841	4751	Last10	Here	97
98	3885	3	Lilium	403	2017-11-22-15-10-05	0	2	x	-30	0	60.6	21.1	58.7	21	59.7	-0.941	4751	Last10	Here	98
99	3886	3	Lilium	403	2017-11-22-15-10-07	0	2	x	-30	0	60.6	21.1	58.7	21	59.7	-0.941	4751	Last10	Here	99
100	3887	3	Lilium	403	2017-11-22-15-10-09	0	2	x	-30	0	60.6	21.1	58.7	21	59.7	-0.941	4751	Last10	Here	100
101	3888	3	Lilium	403	2017-11-22-15-10-41	0	2	x	-25	0	60.5	21.1	58.8	21	59.8	-0.738	4752	First10	Here	1
102	3889	3	Lilium	403	2017-11-22-15-10-43	0	2	x	-25	0	60.5	21.1	58.8	21	59.8	-0.738	4752	First10	Here	2
103	3890	3	Lilium	403	2017-11-22-15-10-45	0	2	x	-25	0	60.6	21.1	58.8	21	59.8	-0.838	4752	First10	Here	3
104	3891	3	Lilium	403	2017-11-22-15-10-47	0	2	x	-25	0	60.6	21.1	58.8	21	59.8	-0.838	4752	First10	Here	4
105	3892	3	Lilium	403	2017-11-22-15-10-49	0	2	x	-25	0	60.6	21.1	58.8	21	59.8	-0.838	4752	First10	Here	5
106	3893	3	Lilium	403	2017-11-22-15-10-51	0	2	x	-25	0	60.6	21.1	58.8	21	59.8	-0.838	4752	First10	Here	6
107	3894	3	Lilium	403	2017-11-22-15-10-53	0	2	x	-25	0	60.6	21.1	58.8	21	59.8	-0.838	4752	First10	Here	7
108	3895	3	Lilium	403	2017-11-22-15-10-55	0	2	x	-25	0	60.6	21.1	58.8	21	59.8	-0.838	4752	First10	Here	8
109	3896	3	Lilium	403	2017-11-22-15-10-57	0	2	x	-25	0	60.6	21.1	58.8	21	59.8	-0.838	4752	First10	Here	9
110	3897	3	Lilium	403	2017-11-22-15-10-59	0	2	x	-25	0	60.6	21.1	58.8	21	59.8	-0.838	4752	First10	Here	10
111	3898	3	Lilium	403	2017-11-22-15-11-01	0	2	x	-25	0	60.6	21.1	58.8	21	59.8	-0.838	4752			11
112	3899	3	Lilium	403	2017-11-22-15-11-03	0	2	x	-25	0	60.6	21.1	58.8	21	59.8	-0.838	4752			12
113	3900	3	Lilium	403	2017-11-22-15-11-05	0	2	x	-25	0	60.6	21.1	58.8	21	59.8	-0.838	4752			13
114	3901	3	Lilium	403	2017-11-22-15-11-07	0	2	x	-25	0	60.6	21.1	58.8	21	59.8	-0.838	4752			14
115	3902	3	Lilium	403	2017-11-22-15-11-09	0	2	x	-25	0	60.6	21.1	58.8	21	59.8	-0.838	4752			15
116	3903	3	Lilium	403	2017-11-22-15-11-11	0	2	x	-25	0	60.6	21.1	58.8	21	59.8	-0.838	4752			16
117	3904	3	Lilium	403	2017-11-22-15-11-13	0	2	x	-25	0	60.6	21.1	58.8	21	59.8	-0.838	4752			17
118	3905	3	Lilium	403	2017-11-22-15-11-15	0	2	x	-25	0	60.6	21.1	58.7	21	59.7	-0.941	4752			18
119	3906	3	Lilium	403	2017-11-22-15-11-17	0	2	x	-25	0	60.6	21.1	58.8	21	59.8	-0.838	4752			19
120	3907	3	Lilium	403	2017-11-22-15-11-19	0	2	x	-25	0	60.6	21.1	58.8	21	59.8	-0.838	4752			20
121	3908	3	Lilium	403	2017-11-22-15-11-21	0	2	x	-25	0	60.6	21.1	58.7	21	59.7	-0.941	4752			21
122	3909	3	Lilium	403	2017-11-22-15-11-23	0	2	x	-25	0	60.6	21.1	58.8	21	59.8	-0.838	4752			22
123	3910	3	Lilium	403	2017-11-22-15-11-25	0	2	x	-25	0	60.5	21.1	58.7	21	59.7	-0.841	4752			23
124	3911	3	Lilium	403	2017-11-22-15-11-27	0	2	x	-25	0	60.6	21.1	58.8	21	59.8	-0.838	4752			24
125	3912	3	Lilium	403	2017-11-22-15-11-29	0	2	x	-25	0	60.6	21.1	58.7	21	59.7	-0.941	4752			25
126	3913	3	Lilium	403	2017-11-22-15-11-31	0	2	x	-25	0	60.6	21.1	58.7	21	59.7	-0.941	4752			26
127	3914	3	Lilium	403	2017-11-22-15-11-33	0	2	x	-25	0	60.6	21.1	58.7	21	59.7	-0.941	4752			27
128	3915	3	Lilium	403	2017-11-22-15-11-35	0	2	x	-25	0	60.6	21.1	58.7	21	59.7	-0.941	4752			28
129	3916	3	Lilium	403	2017-11-22-15-11-37	0	2	x	-25	0	60.6	21.1	58.8	21	59.8	-0.838	4752			29
130	3917	3	Lilium	403	2017-11-22-15-11-39	0	2	x	-25	0	60.5	21.1	58.7	21	59.7	-0.841	4752			30
131	3918	3	Lilium	403	2017-11-22-15-11-41	0	2	x	-25	0	60.5	21.1	58.8	21	59.8	-0.738	4752			31
132	3919	3	Lilium	403	2017-11-22-15-11-43	0	2	x	-25	0	60.5	21.1	58.8	21	59.8	-0.738	4752			32
133	3920	3	Lilium	403	2017-11-22-15-11-45	0	2	x	-25	0	60.5	21.1	58.8	21	59.8	-0.738	4752			33
134	3921	3	Lilium	403	2017-11-22-15-11-47	0	2	x	-25	0	60.5	21.1	58.7	20.9	59.7	-0.841	4752			34
135	3922	3	Lilium	403	2017-11-22-15-11-49	0	2	x	-25	0	60.6	21.1	58.8	21	59.8	-0.838	4752			35
136	3923	3	Lilium	403	2017-11-22-15-11-51	0	2	x	-25	0	60.6	21.1	58.8	21	59.8	-0.838	4752			36
137	3924	3	Lilium	403	2017-11-22-15-11-53	0	2	x	-25	0	60.5	21.1	58.8	21	59.8	-0.738	4752			37
138	3925	3	Lilium	403	2017-11-22-15-11-55	0	2	x	-25	0	60.6	21.1	58.8	21	59.8	-0.838	4752			38
139	3926	3	Lilium	403	2017-11-22-15-11-57	0	2	x	-25	0	60.6	21.1	58.7	20.9	59.7	-0.941	4752			39
140	3927	3	Lilium	403	2017-11-22-15-11-59	0	2	x	-25	0	60.6	21.1	58.7	21	59.7	-0.941	4752			40
141	3928	3	Lilium	403	2017-11-22-15-12-01	0	2	x	-25	0	60.6	21.1	58.7	21	59.7	-0.941	4752			41
142	3929	3	Lilium	403	2017-11-22-15-12-03	0	2	x	-25	0	60.6	21.1	58.8	21	59.8	-0.838	4752			42
143	3930	3	Lilium	403	2017-11-22-15-12-05	0	2	x	-25	0	60.5	21.1	58.8	21	59.8	-0.738	4752			43
144	3931	3	Lilium	403	2017-11-22-15-12-07	0	2	x	-25	0	60.5	21.1	58.7	21	59.7	-0.841	4752			44
145	3932	3	Lilium	403	2017-11-22-15-12-09	0	2	x	-25	0	60.6	21.1	58.8	21	59.8	-0.838	4752			45
146	3933	3	Lilium	403	2017-11-22-15-12-11	0	2	x	-25	0	60.6	21.1	58.6	20.9	59.6	-1.045	4752			46
147	3934	3	Lilium	403	2017-11-22-15-12-13	0	2	x	-25	0	60.6	21.1	58.8	21	59.8	-0.838	4752			47
148	3935	3	Lilium	403	2017-11-22-15-12-15	0	2	x	-25	0	60.6	21.1	58.7	21	59.7	-0.941	4752			48
149	3936	3	Lilium	403	2017-11-22-15-12-17	0	2	x	-25	0	60.5	21.1	58.8	21	59.8	-0.738	4752			49
150	3937	3	Lilium	403	2017-11-22-15-12-19	0	2	x	-25	0	60.5	21.1	58.7	21	59.7	-0.841	4752			50
151	3938	3	Lilium	403	2017-11-22-15-12-21	0	2	x	-25	0	60.6	21.1	58.8	21	59.8	-0.838	4752			51
152	3939	3	Lilium	403	2017-11-22-15-12-23	0	2	x	-25	0	60.6	21.1	58.7	21	59.7	-0.941	4752			52
153	3940	3	Lilium	403	2017-11-22-15-12-25	0	2	x	-25	0	60.6	21.1	58.8	21	59.8	-0.838	4752			53
154	3941	3	Lilium	403	2017-11-22-15-12-27	0	2	x	-25	0	60.6	21.1	58.8	21	59.8	-0.838	4752			54
155	3942	3	Lilium	403	2017-11-22-15-12-29	0	2	x	-25	0	60.6	21.1	58.7	21	59.7	-0.941	4752			55
156	3943	3	Lilium	403	2017-11-22-15-12-31	0	2	x	-25	0	60.6	21.1	58.8	21	59.8	-0.838	4752			56
157	3944	3	Lilium	403	2017-11-22-15-12-33	0	2	x	-25	0	60.6	21.1	58.7	21	59.7	-0.941	4752			57
158	3945	3	Lilium	403	2017-11-22-15-12-35	0	2	x	-25	0	60.6	21.1	58.7	21	59.7	-0.941	4752			58
159	3946	3	Lilium	403	2017-11-22-15-12-37	0	2	x	-25	0	60.5	21.1	58.8	21	59.8	-0.738	4752			59
160	3947	3	Lilium	403	2017-11-22-15-12-39	0	2	x	-25	0	60.5	21.1	58.8	21	59.8	-0.738	4752			60
161	3948	3	Lilium	403	2017-11-22-15-12-41	0	2	x	-25	0	60.5	21.1	58.7	20.9	59.7	-0.841	4752			61
162	3949	3	Lilium	403	2017-11-22-15-12-43	0	2	x	-25	0	60.5	21.1	58.8	21	59.8	-0.738	4752			62
163	3950	3	Lilium	403	2017-11-22-15-12-45	0	2	x	-25	0	60.5	21.1	58.6	20.9	59.6	-0.945	4752			63
164	3951	3	Lilium	403	2017-11-22-15-12-47	0	2	x	-25	0	60.6	21.1	58.8	21	59.8	-0.838	4752			64
165	3952	3	Lilium	403	2017-11-22-15-12-49	0	2	x	-25	0	60.5	21.1	58.8	21	59.8	-0.738	4752			65
166	3953	3	Lilium	403	2017-11-22-15-12-51	0	2	x	-25	0	60.5	21.1	58.8	21	59.8	-0.738	4752			66
167	3954	3	Lilium	403	2017-11-22-15-12-53	0	2	x	-25	0	60.5	21.1	58.7	21	59.7	-0.841	4752			67
168	3955	3	Lilium	403	2017-11-22-15-12-55	0	2	x	-25	0	60.5	21.1	58.8	21	59.8	-0.738	4752			68
169	3956	3	Lilium	403	2017-11-22-15-12-57	0	2	x	-25	0	60.5	21.1	58.7	21	59.7	-0.841	4752			69
170	3957	3	Lilium	403	2017-11-22-15-12-59	0	2	x	-25	0	60.5	21.1	58.7	21	59.7	-0.841	4752			70
171	3958	3	Lilium	403	2017-11-22-15-13-01	0	2	x	-25	0	60.5	21.1	58.8	21	59.8	-0.738	4752			71
172	3959	3	Lilium	403	2017-11-22-15-13-03	0	2	x	-25	0	60.5	21.1	58.7	20.9	59.7	-0.841	4752			72
173	3960	3	Lilium	403	2017-11-22-15-13-05	0	2	x	-25	0	60.6	21.1	58.7	21	59.7	-0.941	4752			73
174	3961	3	Lilium	403	2017-11-22-15-13-07	0	2	x	-25	0	60.6	21.1	58.7	21	59.7	-0.941	4752			74
175	3962	3	Lilium	403	2017-11-22-15-13-09	0	2	x	-25	0	60.5	21.1	58.7	21	59.7	-0.841	4752			75
176	3963	3	Lilium	403	2017-11-22-15-13-11	0	2	x	-25	0	60.5	21.1	58.7	21	59.7	-0.841	4752			76
177	3964	3	Lilium	403	2017-11-22-15-13-13	0	2	x	-25	0	60.6	21.1	58.8	21	59.8	-0.838	4752			77
178	3965	3	Lilium	403	2017-11-22-15-13-15	0	2	x	-25	0	60.6	21.1	58.7	20.9	59.7	-0.941	4752			78
179	3966	3	Lilium	403	2017-11-22-15-13-17	0	2	x	-25	0	60.6	21.1	58.7	21	59.7	-0.941	4752			79
180	3967	3	Lilium	403	2017-11-22-15-13-19	0	2	x	-25	0	60.5	21.1	58.7	21	59.7	-0.841	4752			80
181	3968	3	Lilium	403	2017-11-22-15-13-21	0	2	x	-25	0	60.6	21.1	58.8	21	59.8	-0.838	4752			81
182	3969	3	Lilium	403	2017-11-22-15-13-23	0	2	x	-25	0	60.6	21.1	58.8	21	59.8	-0.838	4752			82
183	3970	3	Lilium	403	2017-11-22-15-13-26	0	2	x	-25	0	60.6	21.1	58.8	21	59.8	-0.838	4752			83
184	3971	3	Lilium	403	2017-11-22-15-13-28	0	2	x	-25	0	60.6	21.1	58.8	21	59.8	-0.838	4752			84
185	3972	3	Lilium	403	2017-11-22-15-13-30	0	2	x	-25	0	60.6	21.1	58.8	21	59.8	-0.838	4752			85
186	3973	3	Lilium	403	2017-11-22-15-13-32	0	2	x	-25	0	60.6	21.1	58.8	21	59.8	-0.838	4752			86
187	3974	3	Lilium	403	2017-11-22-15-13-34	0	2	x	-25	0	60.5	21.1	58.8	21	59.8	-0.738	4752			87
188	3975	3	Lilium	403	2017-11-22-15-13-36	0	2	x	-25	0	60.5	21.1	58.8	21	59.8	-0.738	4752			88
189	3976	3	Lilium	403	2017-11-22-15-13-38	0	2	x	-25	0	60.5	21.1	58.8	21	59.8	-0.738	4752			89
190	3977	3	Lilium	403	2017-11-22-15-13-40	0	2	x	-25	0	60.5	21.1	58.8	21	59.8	-0.738	4752			90
191	3978	3	Lilium	403	2017-11-22-15-13-42	0	2	x	-25	0	60.5	21.1	58.8	21	59.8	-0.738	4752	Last10	Here	91
192	3979	3	Lilium	403	2017-11-22-15-13-44	0	2	x	-25	0	60.5	21.1	58.8	21	59.8	-0.738	4752	Last10	Here	92
193	3980	3	Lilium	403	2017-11-22-15-13-46	0	2	x	-25	0	60.5	21.1	58.7	21	59.7	-0.841	4752	Last10	Here	93
194	3981	3	Lilium	403	2017-11-22-15-13-48	0	2	x	-25	0	60.5	21.1	58.8	21	59.8	-0.738	4752	Last10	Here	94
195	3982	3	Lilium	403	2017-11-22-15-13-50	0	2	x	-25	0	60.5	21.1	58.7	21	59.7	-0.841	4752	Last10	Here	95
196	3983	3	Lilium	403	2017-11-22-15-13-52	0	2	x	-25	0	60.5	21.1	58.7	21	59.7	-0.841	4752	Last10	Here	96
197	3984	3	Lilium	403	2017-11-22-15-13-54	0	2	x	-25	0	60.4	21.1	58.7	21	59.7	-0.741	4752	Last10	Here	97
198	3985	3	Lilium	403	2017-11-22-15-13-56	0	2	x	-25	0	60.4	21.1	58.7	21	59.7	-0.741	4752	Last10	Here	98
199	3986	3	Lilium	403	2017-11-22-15-13-58	0	2	x	-25	0	60.4	21.1	58.7	21	59.7	-0.741	4752	Last10	Here	99
200	3987	3	Lilium	403	2017-11-22-15-14-00	0	2	x	-25	0	60.4	21.1	58.7	21	59.7	-0.741	4752	Last10	Here	100
201	3988	3	Lilium	403	2017-11-22-15-14-32	0	2	x	-20	0	60.4	21.1	58.7	21	59.7	-0.741	4753	First10	Here	1
202	3989	3	Lilium	403	2017-11-22-15-14-34	0	2	x	-20	0	60.4	21.1	58.7	21	59.7	-0.741	4753	First10	Here	2
203	3990	3	Lilium	403	2017-11-22-15-14-36	0	2	x	-20	0	60.4	21.1	58.8	21	59.8	-0.638	4753	First10	Here	3
204	3991	3	Lilium	403	2017-11-22-15-14-38	0	2	x	-20	0	60.4	21.1	58.7	21	59.7	-0.741	4753	First10	Here	4
205	3992	3	Lilium	403	2017-11-22-15-14-40	0	2	x	-20	0	60.4	21.1	58.7	21	59.7	-0.741	4753	First10	Here	5
206	3993	3	Lilium	403	2017-11-22-15-14-42	0	2	x	-20	0	60.4	21.1	58.7	21	59.7	-0.741	4753	First10	Here	6
207	3994	3	Lilium	403	2017-11-22-15-14-44	0	2	x	-20	0	60.4	21.1	58.7	21	59.7	-0.741	4753	First10	Here	7
208	3995	3	Lilium	403	2017-11-22-15-14-46	0	2	x	-20	0	60.4	21.1	58.7	21	59.7	-0.741	4753	First10	Here	8
209	3996	3	Lilium	403	2017-11-22-15-14-48	0	2	x	-20	0	60.4	21.1	58.7	21	59.7	-0.741	4753	First10	Here	9
210	3997	3	Lilium	403	2017-11-22-15-14-50	0	2	x	-20	0	60.4	21.1	58.7	21	59.7	-0.741	4753	First10	Here	10
211	3998	3	Lilium	403	2017-11-22-15-14-52	0	2	x	-20	0	60.4	21.1	58.7	21	59.7	-0.741	4753			11
212	3999	3	Lilium	403	2017-11-22-15-14-54	0	2	x	-20	0	60.4	21.1	58.7	21	59.7	-0.741	4753			12
213	4000	3	Lilium	403	2017-11-22-15-14-56	0	2	x	-20	0	60.4	21.1	58.7	21	59.7	-0.741	4753			13
214	4001	3	Lilium	403	2017-11-22-15-14-58	0	2	x	-20	0	60.4	21.1	58.7	21	59.7	-0.741	4753			14
215	4002	3	Lilium	403	2017-11-22-15-15-00	0	2	x	-20	0	60.4	21.1	58.7	21	59.7	-0.741	4753			15
216	4003	3	Lilium	403	2017-11-22-15-15-02	0	2	x	-20	0	60.4	21.1	58.7	21	59.7	-0.741	4753			16
217	4004	3	Lilium	403	2017-11-22-15-15-04	0	2	x	-20	0	60.4	21.1	58.7	21	59.7	-0.741	4753			17
218	4005	3	Lilium	403	2017-11-22-15-15-06	0	2	x	-20	0	60.4	21.1	58.7	21	59.7	-0.741	4753			18
219	4006	3	Lilium	403	2017-11-22-15-15-08	0	2	x	-20	0	60.4	21.1	58.7	21	59.7	-0.741	4753			19
220	4007	3	Lilium	403	2017-11-22-15-15-10	0	2	x	-20	0	60.4	21.1	58.7	21	59.7	-0.741	4753			20
221	4008	3	Lilium	403	2017-11-22-15-15-12	0	2	x	-20	0	60.4	21.1	58.7	21	59.7	-0.741	4753			21
222	4009	3	Lilium	403	2017-11-22-15-15-14	0	2	x	-20	0	60.4	21.1	58.7	21	59.7	-0.741	4753			22
223	4010	3	Lilium	403	2017-11-22-15-15-16	0	2	x	-20	0	60.4	21.1	58.7	21	59.7	-0.741	4753			23
224	4011	3	Lilium	403	2017-11-22-15-15-18	0	2	x	-20	0	60.4	21.1	58.7	21	59.7	-0.741	4753			24
225	4012	3	Lilium	403	2017-11-22-15-15-20	0	2	x	-20	0	60.4	21.1	58.7	21	59.7	-0.741	4753			25
226	4013	3	Lilium	403	2017-11-22-15-15-22	0	2	x	-20	0	60.4	21.1	58.7	21	59.7	-0.741	4753			26
227	4014	3	Lilium	403	2017-11-22-15-15-24	0	2	x	-20	0	60.4	21.1	58.7	21	59.7	-0.741	4753			27
228	4015	3	Lilium	403	2017-11-22-15-15-26	0	2	x	-20	0	60.4	21.1	58.7	21	59.7	-0.741	4753			28
229	4016	3	Lilium	403	2017-11-22-15-15-28	0	2	x	-20	0	60.4	21.1	58.7	21	59.7	-0.741	4753			29
230	4017	3	Lilium	403	2017-11-22-15-15-30	0	2	x	-20	0	60.4	21.1	58.7	21	59.7	-0.741	4753			30
231	4018	3	Lilium	403	2017-11-22-15-15-32	0	2	x	-20	0	60.4	21.1	58.7	21	59.7	-0.741	4753			31
232	4019	3	Lilium	403	2017-11-22-15-15-34	0	2	x	-20	0	60.4	21.1	58.7	21	59.7	-0.741	4753			32
233	4020	3	Lilium	403	2017-11-22-15-15-36	0	2	x	-20	0	60.4	21.1	58.6	20.9	59.6	-0.845	4753			33
234	4021	3	Lilium	403	2017-11-22-15-15-38	0	2	x	-20	0	60.4	21.1	58.6	20.9	59.6	-0.845	4753			34
235	4022	3	Lilium	403	2017-11-22-15-15-40	0	2	x	-20	0	60.4	21.1	58.7	21	59.7	-0.741	4753			35
236	4023	3	Lilium	403	2017-11-22-15-15-42	0	2	x	-20	0	60.4	21.1	58.7	21	59.7	-0.741	4753			36
237	4024	3	Lilium	403	2017-11-22-15-15-44	0	2	x	-20	0	60.4	21.1	58.7	21	59.7	-0.741	4753			37
238	4025	3	Lilium	403	2017-11-22-15-15-46	0	2	x	-20	0	60.4	21.1	58.7	21	59.7	-0.741	4753			38
239	4026	3	Lilium	403	2017-11-22-15-15-48	0	2	x	-20	0	60.4	21.1	58.7	21	59.7	-0.741	4753			39
240	4027	3	Lilium	403	2017-11-22-15-15-50	0	2	x	-20	0	60.4	21.1	58.7	21	59.7	-0.741	4753			40
241	4028	3	Lilium	403	2017-11-22-15-15-52	0	2	x	-20	0	60.4	21.1	58.7	21	59.7	-0.741	4753			41
242	4029	3	Lilium	403	2017-11-22-15-15-54	0	2	x	-20	0	60.4	21.1	58.7	21	59.7	-0.741	4753			42
243	4030	3	Lilium	403	2017-11-22-15-15-56	0	2	x	-20	0	60.4	21.1	58.7	21	59.7	-0.741	4753			43
244	4031	3	Lilium	403	2017-11-22-15-15-58	0	2	x	-20	0	60.4	21.1	58.7	21	59.7	-0.741	4753			44
245	4032	3	Lilium	403	2017-11-22-15-16-00	0	2	x	-20	0	60.3	21.1	58.7	21	59.7	-0.641	4753			45
246	4033	3	Lilium	403	2017-11-22-15-16-02	0	2	x	-20	0	60.3	21.1	58.7	21	59.7	-0.641	4753			46
247	4034	3	Lilium	403	2017-11-22-15-16-04	0	2	x	-20	0	60.4	21.1	58.7	21	59.7	-0.741	4753			47
248	4035	3	Lilium	403	2017-11-22-15-16-06	0	2	x	-20	0	60.3	21.1	58.8	21	59.8	-0.538	4753			48
249	4036	3	Lilium	403	2017-11-22-15-16-08	0	2	x	-20	0	60.4	21.1	58.7	21	59.7	-0.741	4753			49
250	4037	3	Lilium	403	2017-11-22-15-16-10	0	2	x	-20	0	60.4	21.1	58.7	21	59.7	-0.741	4753			50
251	4038	3	Lilium	403	2017-11-22-15-16-12	0	2	x	-20	0	60.3	21.1	58.7	21	59.7	-0.641	4753			51
252	4039	3	Lilium	403	2017-11-22-15-16-14	0	2	x	-20	0	60.3	21.1	58.7	21	59.7	-0.641	4753			52
253	4040	3	Lilium	403	2017-11-22-15-16-16	0	2	x	-20	0	60.4	21.1	58.8	21	59.8	-0.638	4753			53
254	4041	3	Lilium	403	2017-11-22-15-16-18	0	2	x	-20	0	60.3	21.1	58.8	21	59.8	-0.538	4753			54
255	4042	3	Lilium	403	2017-11-22-15-16-20	0	2	x	-20	0	60.4	21.1	58.7	21	59.7	-0.741	4753			55
256	4043	3	Lilium	403	2017-11-22-15-16-22	0	2	x	-20	0	60.4	21.1	58.7	21	59.7	-0.741	4753			56
257	4044	3	Lilium	403	2017-11-22-15-16-24	0	2	x	-20	0	60.4	21.1	58.8	21	59.8	-0.638	4753			57
258	4045	3	Lilium	403	2017-11-22-15-16-26	0	2	x	-20	0	60.3	21.1	58.8	21	59.8	-0.538	4753			58
259	4046	3	Lilium	403	2017-11-22-15-16-28	0	2	x	-20	0	60.3	21.1	58.7	21	59.7	-0.641	4753			59
260	4047	3	Lilium	403	2017-11-22-15-16-30	0	2	x	-20	0	60.4	21.1	58.7	21	59.7	-0.741	4753			60
261	4048	3	Lilium	403	2017-11-22-15-16-32	0	2	x	-20	0	60.4	21.1	58.7	21	59.7	-0.741	4753			61
262	4049	3	Lilium	403	2017-11-22-15-16-34	0	2	x	-20	0	60.4	21.1	58.7	21	59.7	-0.741	4753			62
263	4050	3	Lilium	403	2017-11-22-15-16-36	0	2	x	-20	0	60.4	21.1	58.7	21	59.7	-0.741	4753			63
264	4051	3	Lilium	403	2017-11-22-15-16-38	0	2	x	-20	0	60.4	21.1	58.7	21	59.7	-0.741	4753			64
265	4052	3	Lilium	403	2017-11-22-15-16-40	0	2	x	-20	0	60.4	21.1	58.7	21	59.7	-0.741	4753			65
266	4053	3	Lilium	403	2017-11-22-15-16-42	0	2	x	-20	0	60.4	21.1	58.7	21	59.7	-0.741	4753			66
267	4054	3	Lilium	403	2017-11-22-15-16-44	0	2	x	-20	0	60.4	21.1	58.7	21	59.7	-0.741	4753			67
268	4055	3	Lilium	403	2017-11-22-15-16-46	0	2	x	-20	0	60.4	21.1	58.7	21	59.7	-0.741	4753			68
269	4056	3	Lilium	403	2017-11-22-15-16-48	0	2	x	-20	0	60.4	21.1	58.7	21	59.7	-0.741	4753			69
270	4057	3	Lilium	403	2017-11-22-15-16-50	0	2	x	-20	0	60.4	21.1	58.7	21	59.7	-0.741	4753			70
271	4058	3	Lilium	403	2017-11-22-15-16-52	0	2	x	-20	0	60.3	21.1	58.7	21	59.7	-0.641	4753			71
272	4059	3	Lilium	403	2017-11-22-15-16-54	0	2	x	-20	0	60.3	21.1	58.7	21	59.7	-0.641	4753			72
273	4060	3	Lilium	403	2017-11-22-15-16-56	0	2	x	-20	0	60.3	21.1	58.7	21	59.7	-0.641	4753			73
274	4061	3	Lilium	403	2017-11-22-15-16-58	0	2	x	-20	0	60.3	21.1	58.7	21	59.7	-0.641	4753			74
275	4062	3	Lilium	403	2017-11-22-15-17-00	0	2	x	-20	0	60.3	21.1	58.7	21	59.7	-0.641	4753			75
276	4063	3	Lilium	403	2017-11-22-15-17-02	0	2	x	-20	0	60.3	21.1	58.7	21	59.7	-0.641	4753			76
277	4064	3	Lilium	403	2017-11-22-15-17-04	0	2	x	-20	0	60.3	21.1	58.7	21	59.7	-0.641	4753			77
278	4065	3	Lilium	403	2017-11-22-15-17-06	0	2	x	-20	0	60.3	21.1	58.7	21	59.7	-0.641	4753			78
279	4066	3	Lilium	403	2017-11-22-15-17-08	0	2	x	-20	0	60.3	21.1	58.7	21	59.7	-0.641	4753			79
280	4067	3	Lilium	403	2017-11-22-15-17-10	0	2	x	-20	0	60.3	21.1	58.6	21	59.6	-0.745	4753			80
281	4068	3	Lilium	403	2017-11-22-15-17-12	0	2	x	-20	0	60.3	21.1	58.7	21	59.7	-0.641	4753			81
282	4069	3	Lilium	403	2017-11-22-15-17-14	0	2	x	-20	0	60.3	21.1	58.6	21	59.6	-0.745	4753			82
283	4070	3	Lilium	403	2017-11-22-15-17-16	0	2	x	-20	0	60.3	21.1	58.6	21	59.6	-0.745	4753			83
284	4071	3	Lilium	403	2017-11-22-15-17-18	0	2	x	-20	0	60.3	21.1	58.6	21	59.6	-0.745	4753			84
285	4072	3	Lilium	403	2017-11-22-15-17-20	0	2	x	-20	0	60.3	21.1	58.7	21	59.7	-0.641	4753			85
286	4073	3	Lilium	403	2017-11-22-15-17-22	0	2	x	-20	0	60.3	21.1	58.7	21	59.7	-0.641	4753			86
287	4074	3	Lilium	403	2017-11-22-15-17-24	0	2	x	-20	0	60.3	21.1	58.7	21	59.7	-0.641	4753			87
288	4075	3	Lilium	403	2017-11-22-15-17-26	0	2	x	-20	0	60.3	21.1	58.7	21	59.7	-0.641	4753			88
289	4076	3	Lilium	403	2017-11-22-15-17-28	0	2	x	-20	0	60.3	21.1	58.7	21	59.7	-0.641	4753			89
290	4077	3	Lilium	403	2017-11-22-15-17-30	0	2	x	-20	0	60.2	21.1	58.6	21	59.6	-0.645	4753			90
291	4078	3	Lilium	403	2017-11-22-15-17-32	0	2	x	-20	0	60.2	21.1	58.6	21	59.6	-0.645	4753	Last10	Here	91
292	4079	3	Lilium	403	2017-11-22-15-17-34	0	2	x	-20	0	60.2	21.1	58.7	21	59.7	-0.541	4753	Last10	Here	92
293	4080	3	Lilium	403	2017-11-22-15-17-36	0	2	x	-20	0	60.2	21.1	58.7	21	59.7	-0.541	4753	Last10	Here	93
294	4081	3	Lilium	403	2017-11-22-15-17-38	0	2	x	-20	0	60.3	21.1	58.6	21	59.6	-0.745	4753	Last10	Here	94
295	4082	3	Lilium	403	2017-11-22-15-17-40	0	2	x	-20	0	60.3	21.1	58.6	21	59.6	-0.745	4753	Last10	Here	95
296	4083	3	Lilium	403	2017-11-22-15-17-42	0	2	x	-20	0	60.3	21.1	58.6	21	59.6	-0.745	4753	Last10	Here	96
297	4084	3	Lilium	403	2017-11-22-15-17-44	0	2	x	-20	0	60.3	21.1	58.6	21	59.6	-0.745	4753	Last10	Here	97
298	4085	3	Lilium	403	2017-11-22-15-17-46	0	2	x	-20	0	60.3	21.1	58.6	21	59.6	-0.745	4753	Last10	Here	98
299	4086	3	Lilium	403	2017-11-22-15-17-48	0	2	x	-20	0	60.3	21.1	58.6	21	59.6	-0.745	4753	Last10	Here	99
300	4087	3	Lilium	403	2017-11-22-15-17-50	0	2	x	-20	0	60.3	21.1	58.5	20.9	59.5	-0.848	4753	Last10	Here	100
301	4088	3	Lilium	403	2017-11-22-15-18-22	0	2	x	-15	0	60.3	21.1	58.6	21	59.6	-0.745	4754	First10	Here	1
302	4089	3	Lilium	403	2017-11-22-15-18-24	0	2	x	-15	0	60.3	21.1	58.6	21	59.6	-0.745	4754	First10	Here	2
303	4090	3	Lilium	403	2017-11-22-15-18-26	0	2	x	-15	0	60.3	21.1	58.6	21	59.6	-0.745	4754	First10	Here	3
304	4091	3	Lilium	403	2017-11-22-15-18-28	0	2	x	-15	0	60.3	21.1	58.6	21	59.6	-0.745	4754	First10	Here	4
305	4092	3	Lilium	403	2017-11-22-15-18-30	0	2	x	-15	0	60.3	21.1	58.7	21	59.7	-0.641	4754	First10	Here	5
306	4093	3	Lilium	403	2017-11-22-15-18-32	0	2	x	-15	0	60.3	21.1	58.7	21	59.7	-0.641	4754	First10	Here	6
307	4094	3	Lilium	403	2017-11-22-15-18-34	0	2	x	-15	0	60.3	21.1	58.7	21	59.7	-0.641	4754	First10	Here	7
308	4095	3	Lilium	403	2017-11-22-15-18-36	0	2	x	-15	0	60.3	21.1	58.7	21	59.7	-0.641	4754	First10	Here	8
309	4096	3	Lilium	403	2017-11-22-15-18-39	0	2	x	-15	0	60.3	21.1	58.7	21	59.7	-0.641	4754	First10	Here	9
310	4097	3	Lilium	403	2017-11-22-15-18-41	0	2	x	-15	0	60.3	21.1	58.7	21	59.7	-0.641	4754	First10	Here	10
311	4098	3	Lilium	403	2017-11-22-15-18-43	0	2	x	-15	0	60.2	21.1	58.7	21	59.7	-0.541	4754			11
312	4099	3	Lilium	403	2017-11-22-15-18-45	0	2	x	-15	0	60.3	21.1	58.7	21	59.7	-0.641	4754			12
313	4100	3	Lilium	403	2017-11-22-15-18-47	0	2	x	-15	0	60.3	21.1	58.7	21	59.7	-0.641	4754			13
314	4101	3	Lilium	403	2017-11-22-15-18-49	0	2	x	-15	0	60.3	21.1	58.7	21	59.7	-0.641	4754			14
315	4102	3	Lilium	403	2017-11-22-15-18-51	0	2	x	-15	0	60.3	21.1	58.7	21	59.7	-0.641	4754			15
316	4103	3	Lilium	403	2017-11-22-15-18-53	0	2	x	-15	0	60.3	21.1	58.7	21	59.7	-0.641	4754			16
317	4104	3	Lilium	403	2017-11-22-15-18-55	0	2	x	-15	0	60.2	21.1	58.7	21	59.7	-0.541	4754			17
318	4105	3	Lilium	403	2017-11-22-15-18-57	0	2	x	-15	0	60.3	21.1	58.7	21	59.7	-0.641	4754			18
319	4106	3	Lilium	403	2017-11-22-15-18-59	0	2	x	-15	0	60.2	21.1	58.7	21	59.7	-0.541	4754			19
320	4107	3	Lilium	403	2017-11-22-15-19-01	0	2	x	-15	0	60.3	21.1	58.7	21	59.7	-0.641	4754			20
321	4108	3	Lilium	403	2017-11-22-15-19-03	0	2	x	-15	0	60.2	21.1	58.7	21	59.7	-0.541	4754			21
322	4109	3	Lilium	403	2017-11-22-15-19-05	0	2	x	-15	0	60.2	21.1	58.7	21	59.7	-0.541	4754			22
323	4110	3	Lilium	403	2017-11-22-15-19-07	0	2	x	-15	0	60.2	21.1	58.7	21	59.7	-0.541	4754			23
324	4111	3	Lilium	403	2017-11-22-15-19-09	0	2	x	-15	0	60.2	21.1	58.7	21	59.7	-0.541	4754			24
325	4112	3	Lilium	403	2017-11-22-15-19-11	0	2	x	-15	0	60.2	21.1	58.7	21	59.7	-0.541	4754			25
326	4113	3	Lilium	403	2017-11-22-15-19-13	0	2	x	-15	0	60.2	21.1	58.7	21	59.7	-0.541	4754			26
327	4114	3	Lilium	403	2017-11-22-15-19-15	0	2	x	-15	0	60.2	21.1	58.7	21	59.7	-0.541	4754			27
328	4115	3	Lilium	403	2017-11-22-15-19-17	0	2	x	-15	0	60.2	21.1	58.7	21	59.7	-0.541	4754			28
329	4116	3	Lilium	403	2017-11-22-15-19-19	0	2	x	-15	0	60.2	21.1	58.7	21	59.7	-0.541	4754			29
330	4117	3	Lilium	403	2017-11-22-15-19-21	0	2	x	-15	0	60.1	21.1	58.7	21	59.7	-0.441	4754			30
331	4118	3	Lilium	403	2017-11-22-15-19-23	0	2	x	-15	0	60.1	21.1	58.7	21	59.7	-0.441	4754			31
332	4119	3	Lilium	403	2017-11-22-15-19-25	0	2	x	-15	0	60.2	21.1	58.7	21	59.7	-0.541	4754			32
333	4120	3	Lilium	403	2017-11-22-15-19-27	0	2	x	-15	0	60.2	21.1	58.7	21	59.7	-0.541	4754			33
334	4121	3	Lilium	403	2017-11-22-15-19-29	0	2	x	-15	0	60.2	21.1	58.7	21	59.7	-0.541	4754			34
335	4122	3	Lilium	403	2017-11-22-15-19-31	0	2	x	-15	0	60.2	21.1	58.6	21	59.6	-0.645	4754			35
336	4123	3	Lilium	403	2017-11-22-15-19-33	0	2	x	-15	0	60.2	21.1	58.6	21	59.6	-0.645	4754			36
337	4124	3	Lilium	403	2017-11-22-15-19-35	0	2	x	-15	0	60.2	21.1	58.6	21	59.6	-0.645	4754			37
338	4125	3	Lilium	403	2017-11-22-15-19-37	0	2	x	-15	0	60.2	21.1	58.6	21	59.6	-0.645	4754			38
339	4126	3	Lilium	403	2017-11-22-15-19-39	0	2	x	-15	0	60.2	21.1	58.6	21	59.6	-0.645	4754			39
340	4127	3	Lilium	403	2017-11-22-15-19-41	0	2	x	-15	0	60.3	21.1	58.7	21	59.7	-0.641	4754			40
341	4128	3	Lilium	403	2017-11-22-15-19-43	0	2	x	-15	0	60.2	21.1	58.7	21	59.7	-0.541	4754			41
342	4129	3	Lilium	403	2017-11-22-15-19-45	0	2	x	-15	0	60.2	21.1	58.7	21	59.7	-0.541	4754			42
343	4130	3	Lilium	403	2017-11-22-15-19-47	0	2	x	-15	0	60.2	21.1	58.7	21	59.7	-0.541	4754			43
344	4131	3	Lilium	403	2017-11-22-15-19-49	0	2	x	-15	0	60.2	21.1	58.6	21	59.6	-0.645	4754			44
345	4132	3	Lilium	403	2017-11-22-15-19-51	0	2	x	-15	0	60.2	21.1	58.7	21	59.7	-0.541	4754			45
346	4133	3	Lilium	403	2017-11-22-15-19-53	0	2	x	-15	0	60.2	21.1	58.6	21	59.6	-0.645	4754			46
347	4134	3	Lilium	403	2017-11-22-15-19-55	0	2	x	-15	0	60.2	21.1	58.5	20.9	59.5	-0.748	4754			47
348	4135	3	Lilium	403	2017-11-22-15-19-57	0	2	x	-15	0	60.2	21.1	58.6	21	59.6	-0.645	4754			48
349	4136	3	Lilium	403	2017-11-22-15-19-59	0	2	x	-15	0	60.2	21.1	58.6	21	59.6	-0.645	4754			49
350	4137	3	Lilium	403	2017-11-22-15-20-01	0	2	x	-15	0	60.3	21.1	58.7	21	59.7	-0.641	4754			50
351	4138	3	Lilium	403	2017-11-22-15-20-03	0	2	x	-15	0	60.3	21.1	58.6	21	59.6	-0.745	4754			51
352	4139	3	Lilium	403	2017-11-22-15-20-05	0	2	x	-15	0	60.3	21.1	58.6	21	59.6	-0.745	4754			52
353	4140	3	Lilium	403	2017-11-22-15-20-07	0	2	x	-15	0	60.2	21.1	58.6	21	59.6	-0.645	4754			53
354	4141	3	Lilium	403	2017-11-22-15-20-09	0	2	x	-15	0	60.3	21.1	58.6	21	59.6	-0.745	4754			54
355	4142	3	Lilium	403	2017-11-22-15-20-11	0	2	x	-15	0	60.3	21.1	58.6	21	59.6	-0.745	4754			55
356	4143	3	Lilium	403	2017-11-22-15-20-13	0	2	x	-15	0	60.3	21.1	58.6	21	59.6	-0.745	4754			56
357	4144	3	Lilium	403	2017-11-22-15-20-15	0	2	x	-15	0	60.3	21.1	58.6	21	59.6	-0.745	4754			57
358	4145	3	Lilium	403	2017-11-22-15-20-17	0	2	x	-15	0	60.3	21.1	58.5	20.9	59.5	-0.848	4754			58
359	4146	3	Lilium	403	2017-11-22-15-20-19	0	2	x	-15	0	60.3	21.1	58.6	21	59.6	-0.745	4754			59
360	4147	3	Lilium	403	2017-11-22-15-20-21	0	2	x	-15	0	60.2	21.1	58.6	21	59.6	-0.645	4754			60
361	4148	3	Lilium	403	2017-11-22-15-20-23	0	2	x	-15	0	60.2	21.1	58.6	21	59.6	-0.645	4754			61
362	4149	3	Lilium	403	2017-11-22-15-20-25	0	2	x	-15	0	60.2	21.1	58.6	21	59.6	-0.645	4754			62
363	4150	3	Lilium	403	2017-11-22-15-20-27	0	2	x	-15	0	60.2	21.1	58.6	21	59.6	-0.645	4754			63
364	4151	3	Lilium	403	2017-11-22-15-20-29	0	2	x	-15	0	60.2	21.1	58.6	21	59.6	-0.645	4754			64
365	4152	3	Lilium	403	2017-11-22-15-20-31	0	2	x	-15	0	60.2	21.1	58.6	21	59.6	-0.645	4754			65
366	4153	3	Lilium	403	2017-11-22-15-20-33	0	2	x	-15	0	60.2	21.1	58.6	21	59.6	-0.645	4754			66
367	4154	3	Lilium	403	2017-11-22-15-20-35	0	2	x	-15	0	60.2	21.1	58.6	21	59.6	-0.645	4754			67
368	4155	3	Lilium	403	2017-11-22-15-20-37	0	2	x	-15	0	60.2	21.1	58.6	21	59.6	-0.645	4754			68
369	4156	3	Lilium	403	2017-11-22-15-20-39	0	2	x	-15	0	60.3	21.1	58.5	20.9	59.5	-0.848	4754			69
370	4157	3	Lilium	403	2017-11-22-15-20-41	0	2	x	-15	0	60.3	21.1	58.6	21	59.6	-0.745	4754			70
371	4158	3	Lilium	403	2017-11-22-15-20-43	0	2	x	-15	0	60.3	21.1	58.6	21	59.6	-0.745	4754			71
372	4159	3	Lilium	403	2017-11-22-15-20-45	0	2	x	-15	0	60.2	21.1	58.6	21	59.6	-0.645	4754			72
373	4160	3	Lilium	403	2017-11-22-15-20-47	0	2	x	-15	0	60.2	21.1	58.6	21	59.6	-0.645	4754			73
374	4161	3	Lilium	403	2017-11-22-15-20-49	0	2	x	-15	0	60.2	21.1	58.6	21	59.6	-0.645	4754			74
375	4162	3	Lilium	403	2017-11-22-15-20-51	0	2	x	-15	0	60.2	21.1	58.6	21	59.6	-0.645	4754			75
376	4163	3	Lilium	403	2017-11-22-15-20-53	0	2	x	-15	0	60.2	21.1	58.6	21	59.6	-0.645	4754			76
377	4164	3	Lilium	403	2017-11-22-15-20-55	0	2	x	-15	0	60.2	21.1	58.6	21	59.6	-0.645	4754			77
378	4165	3	Lilium	403	2017-11-22-15-20-57	0	2	x	-15	0	60.2	21.1	58.6	21	59.6	-0.645	4754			78
379	4166	3	Lilium	403	2017-11-22-15-20-59	0	2	x	-15	0	60.2	21.1	58.6	21	59.6	-0.645	4754			79
380	4167	3	Lilium	403	2017-11-22-15-21-01	0	2	x	-15	0	60.2	21.1	58.6	21	59.6	-0.645	4754			80
381	4168	3	Lilium	403	2017-11-22-15-21-03	0	2	x	-15	0	60.2	21.1	58.6	21	59.6	-0.645	4754			81
382	4169	3	Lilium	403	2017-11-22-15-21-05	0	2	x	-15	0	60.2	21.1	58.6	21	59.6	-0.645	4754			82
383	4170	3	Lilium	403	2017-11-22-15-21-07	0	2	x	-15	0	60.2	21.1	58.5	20.9	59.5	-0.748	4754			83
384	4171	3	Lilium	403	2017-11-22-15-21-09	0	2	x	-15	0	60.2	21.1	58.6	21	59.6	-0.645	4754			84
385	4172	3	Lilium	403	2017-11-22-15-21-11	0	2	x	-15	0	60.2	21.1	58.6	21	59.6	-0.645	4754			85
386	4173	3	Lilium	403	2017-11-22-15-21-13	0	2	x	-15	0	60.2	21.1	58.6	21	59.6	-0.645	4754			86
387	4174	3	Lilium	403	2017-11-22-15-21-15	0	2	x	-15	0	60.2	21.1	58.6	21	59.6	-0.645	4754			87
388	4175	3	Lilium	403	2017-11-22-15-21-17	0	2	x	-15	0	60.2	21.1	58.6	21	59.6	-0.645	4754			88
389	4176	3	Lilium	403	2017-11-22-15-21-19	0	2	x	-15	0	60.2	21.1	58.6	21	59.6	-0.645	4754			89
390	4177	3	Lilium	403	2017-11-22-15-21-21	0	2	x	-15	0	60.2	21.1	58.6	21	59.6	-0.645	4754			90
391	4178	3	Lilium	403	2017-11-22-15-21-23	0	2	x	-15	0	60.2	21.1	58.6	21	59.6	-0.645	4754	Last10	Here	91
392	4179	3	Lilium	403	2017-11-22-15-21-25	0	2	x	-15	0	60.2	21.1	58.6	21	59.6	-0.645	4754	Last10	Here	92
393	4180	3	Lilium	403	2017-11-22-15-21-27	0	2	x	-15	0	60.2	21.1	58.6	21	59.6	-0.645	4754	Last10	Here	93
394	4181	3	Lilium	403	2017-11-22-15-21-29	0	2	x	-15	0	60.2	21.1	58.5	20.9	59.5	-0.748	4754	Last10	Here	94
395	4182	3	Lilium	403	2017-11-22-15-21-31	0	2	x	-15	0	60.2	21.1	58.6	21	59.6	-0.645	4754	Last10	Here	95
396	4183	3	Lilium	403	2017-11-22-15-21-33	0	2	x	-15	0	60.2	21.1	58.6	21	59.6	-0.645	4754	Last10	Here	96
397	4184	3	Lilium	403	2017-11-22-15-21-35	0	2	x	-15	0	60.2	21.1	58.6	21	59.6	-0.645	4754	Last10	Here	97
398	4185	3	Lilium	403	2017-11-22-15-21-37	0	2	x	-15	0	60.2	21.1	58.6	21	59.6	-0.645	4754	Last10	Here	98
399	4186	3	Lilium	403	2017-11-22-15-21-39	0	2	x	-15	0	60.2	21.1	58.6	21	59.6	-0.645	4754	Last10	Here	99
400	4187	3	Lilium	403	2017-11-22-15-21-41	0	2	x	-15	0	60.2	21.1	58.6	21	59.6	-0.645	4754	Last10	Here	100
401	4188	3	Lilium	403	2017-11-22-15-22-13	0	2	x	-10	0	60.1	21.1	58.5	21	59.5	-0.648	4755	First10	Here	1
402	4189	3	Lilium	403	2017-11-22-15-22-15	0	2	x	-10	0	60.1	21.1	58.6	21	59.6	-0.545	4755	First10	Here	2
403	4190	3	Lilium	403	2017-11-22-15-22-17	0	2	x	-10	0	60.1	21.1	58.6	21	59.6	-0.545	4755	First10	Here	3
404	4191	3	Lilium	403	2017-11-22-15-22-19	0	2	x	-10	0	60.1	21.1	58.6	21	59.6	-0.545	4755	First10	Here	4
405	4192	3	Lilium	403	2017-11-22-15-22-21	0	2	x	-10	0	60.1	21.1	58.6	21	59.6	-0.545	4755	First10	Here	5
406	4193	3	Lilium	403	2017-11-22-15-22-23	0	2	x	-10	0	60.1	21.1	58.6	21	59.6	-0.545	4755	First10	Here	6
407	4194	3	Lilium	403	2017-11-22-15-22-25	0	2	x	-10	0	60.1	21.1	58.6	21	59.6	-0.545	4755	First10	Here	7
408	4195	3	Lilium	403	2017-11-22-15-22-27	0	2	x	-10	0	60.1	21.1	58.6	21	59.6	-0.545	4755	First10	Here	8
409	4196	3	Lilium	403	2017-11-22-15-22-29	0	2	x	-10	0	60.1	21.1	58.6	21	59.6	-0.545	4755	First10	Here	9
410	4197	3	Lilium	403	2017-11-22-15-22-31	0	2	x	-10	0	60.1	21.1	58.6	21	59.6	-0.545	4755	First10	Here	10
411	4198	3	Lilium	403	2017-11-22-15-22-33	0	2	x	-10	0	60.1	21.1	58.6	21	59.6	-0.545	4755			11
412	4199	3	Lilium	403	2017-11-22-15-22-35	0	2	x	-10	0	60.1	21.1	58.6	21	59.6	-0.545	4755			12
413	4200	3	Lilium	403	2017-11-22-15-22-37	0	2	x	-10	0	60.1	21.1	58.7	21	59.7	-0.441	4755			13
414	4201	3	Lilium	403	2017-11-22-15-22-39	0	2	x	-10	0	60.1	21.1	58.6	21	59.6	-0.545	4755			14
415	4202	3	Lilium	403	2017-11-22-15-22-41	0	2	x	-10	0	60.1	21.1	58.6	21	59.6	-0.545	4755			15
416	4203	3	Lilium	403	2017-11-22-15-22-43	0	2	x	-10	0	60.1	21.1	58.5	20.9	59.5	-0.648	4755			16
417	4204	3	Lilium	403	2017-11-22-15-22-45	0	2	x	-10	0	60.1	21.1	58.6	21	59.6	-0.545	4755			17
418	4205	3	Lilium	403	2017-11-22-15-22-47	0	2	x	-10	0	60.1	21.1	58.6	21	59.6	-0.545	4755			18
419	4206	3	Lilium	403	2017-11-22-15-22-49	0	2	x	-10	0	60.1	21.1	58.6	21	59.6	-0.545	4755			19
420	4207	3	Lilium	403	2017-11-22-15-22-51	0	2	x	-10	0	60.1	21.1	58.6	21	59.6	-0.545	4755			20
421	4208	3	Lilium	403	2017-11-22-15-22-53	0	2	x	-10	0	60.1	21.1	58.6	21	59.6	-0.545	4755			21
422	4209	3	Lilium	403	2017-11-22-15-22-55	0	2	x	-10	0	60.1	21.1	58.5	21	59.5	-0.648	4755			22
423	4210	3	Lilium	403	2017-11-22-15-22-57	0	2	x	-10	0	60	21.1	58.5	20.9	59.5	-0.548	4755			23
424	4211	3	Lilium	403	2017-11-22-15-22-59	0	2	x	-10	0	60	21.1	58.6	21	59.6	-0.445	4755			24
425	4212	3	Lilium	403	2017-11-22-15-23-01	0	2	x	-10	0	60.1	21.1	58.5	21	59.5	-0.648	4755			25
426	4213	3	Lilium	403	2017-11-22-15-23-03	0	2	x	-10	0	60	21.1	58.5	20.9	59.5	-0.548	4755			26
427	4214	3	Lilium	403	2017-11-22-15-23-05	0	2	x	-10	0	60	21.1	58.6	21	59.6	-0.445	4755			27
428	4215	3	Lilium	403	2017-11-22-15-23-07	0	2	x	-10	0	60	21.1	58.6	21	59.6	-0.445	4755			28
429	4216	3	Lilium	403	2017-11-22-15-23-09	0	2	x	-10	0	60	21.1	58.6	21	59.6	-0.445	4755			29
430	4217	3	Lilium	403	2017-11-22-15-23-11	0	2	x	-10	0	60	21.1	58.6	21	59.6	-0.445	4755			30
431	4218	3	Lilium	403	2017-11-22-15-23-13	0	2	x	-10	0	60	21.1	58.6	21	59.6	-0.445	4755			31
432	4219	3	Lilium	403	2017-11-22-15-23-15	0	2	x	-10	0	60.1	21.1	58.6	21	59.6	-0.545	4755			32
433	4220	3	Lilium	403	2017-11-22-15-23-17	0	2	x	-10	0	60	21.1	58.6	21	59.6	-0.445	4755			33
434	4221	3	Lilium	403	2017-11-22-15-23-19	0	2	x	-10	0	60	21.1	58.5	20.9	59.5	-0.548	4755			34
435	4222	3	Lilium	403	2017-11-22-15-23-21	0	2	x	-10	0	60	21.1	58.6	21	59.6	-0.445	4755			35
436	4223	3	Lilium	403	2017-11-22-15-23-23	0	2	x	-10	0	60	21.1	58.5	20.9	59.5	-0.548	4755			36
437	4224	3	Lilium	403	2017-11-22-15-23-25	0	2	x	-10	0	60	21.1	58.5	21	59.5	-0.548	4755			37
438	4225	3	Lilium	403	2017-11-22-15-23-27	0	2	x	-10	0	60.1	21.1	58.6	21	59.6	-0.545	4755			38
439	4226	3	Lilium	403	2017-11-22-15-23-29	0	2	x	-10	0	60	21.1	58.5	21	59.5	-0.548	4755			39
440	4227	3	Lilium	403	2017-11-22-15-23-31	0	2	x	-10	0	60	21.1	58.5	21	59.5	-0.548	4755			40
441	4228	3	Lilium	403	2017-11-22-15-23-33	0	2	x	-10	0	60	21.1	58.5	20.9	59.5	-0.548	4755			41
442	4229	3	Lilium	403	2017-11-22-15-23-35	0	2	x	-10	0	60	21.1	58.6	21	59.6	-0.445	4755			42
443	4230	3	Lilium	403	2017-11-22-15-23-37	0	2	x	-10	0	60	21.1	58.6	21	59.6	-0.445	4755			43
444	4231	3	Lilium	403	2017-11-22-15-23-39	0	2	x	-10	0	60	21.1	58.6	21	59.6	-0.445	4755			44
445	4232	3	Lilium	403	2017-11-22-15-23-41	0	2	x	-10	0	60	21.1	58.5	20.9	59.5	-0.548	4755			45
446	4233	3	Lilium	403	2017-11-22-15-23-43	0	2	x	-10	0	60	21.1	58.6	21	59.6	-0.445	4755			46
447	4234	3	Lilium	403	2017-11-22-15-23-45	0	2	x	-10	0	60	21.1	58.6	21	59.6	-0.445	4755			47
448	4235	3	Lilium	403	2017-11-22-15-23-47	0	2	x	-10	0	60	21.1	58.6	21	59.6	-0.445	4755			48
449	4236	3	Lilium	403	2017-11-22-15-23-49	0	2	x	-10	0	60	21.1	58.6	20.9	59.6	-0.445	4755			49
450	4237	3	Lilium	403	2017-11-22-15-23-52	0	2	x	-10	0	60	21.1	58.7	21	59.7	-0.341	4755			50
451	4238	3	Lilium	403	2017-11-22-15-23-54	0	2	x	-10	0	60	21.1	58.7	21	59.7	-0.341	4755			51
452	4239	3	Lilium	403	2017-11-22-15-23-56	0	2	x	-10	0	60	21.1	58.7	21	59.7	-0.341	4755			52
453	4240	3	Lilium	403	2017-11-22-15-23-58	0	2	x	-10	0	60	21.1	58.7	21	59.7	-0.341	4755			53
454	4241	3	Lilium	403	2017-11-22-15-24-00	0	2	x	-10	0	60	21.1	58.7	21	59.7	-0.341	4755			54
455	4242	3	Lilium	403	2017-11-22-15-24-02	0	2	x	-10	0	60	21.1	58.7	21	59.7	-0.341	4755			55
456	4243	3	Lilium	403	2017-11-22-15-24-04	0	2	x	-10	0	60	21.1	58.7	21	59.7	-0.341	4755			56
457	4244	3	Lilium	403	2017-11-22-15-24-06	0	2	x	-10	0	60	21.1	58.6	21	59.6	-0.445	4755			57
458	4245	3	Lilium	403	2017-11-22-15-24-08	0	2	x	-10	0	60	21.1	58.6	21	59.6	-0.445	4755			58
459	4246	3	Lilium	403	2017-11-22-15-24-10	0	2	x	-10	0	60	21.1	58.6	21	59.6	-0.445	4755			59
460	4247	3	Lilium	403	2017-11-22-15-24-12	0	2	x	-10	0	59.9	21.1	58.6	21	59.6	-0.345	4755			60
461	4248	3	Lilium	403	2017-11-22-15-24-14	0	2	x	-10	0	59.9	21.1	58.6	21	59.6	-0.345	4755			61
462	4249	3	Lilium	403	2017-11-22-15-24-16	0	2	x	-10	0	59.9	21.1	58.5	20.9	59.5	-0.448	4755			62
463	4250	3	Lilium	403	2017-11-22-15-24-18	0	2	x	-10	0	60	21.1	58.6	21	59.6	-0.445	4755			63
464	4251	3	Lilium	403	2017-11-22-15-24-20	0	2	x	-10	0	59.9	21.1	58.6	21	59.6	-0.345	4755			64
465	4252	3	Lilium	403	2017-11-22-15-24-22	0	2	x	-10	0	60	21.1	58.5	20.9	59.5	-0.548	4755			65
466	4253	3	Lilium	403	2017-11-22-15-24-24	0	2	x	-10	0	59.9	21.1	58.6	21	59.6	-0.345	4755			66
467	4254	3	Lilium	403	2017-11-22-15-24-26	0	2	x	-10	0	60	21.1	58.5	21	59.5	-0.548	4755			67
468	4255	3	Lilium	403	2017-11-22-15-24-28	0	2	x	-10	0	60	21.1	58.5	21	59.5	-0.548	4755			68
469	4256	3	Lilium	403	2017-11-22-15-24-30	0	2	x	-10	0	60	21.1	58.5	21	59.5	-0.548	4755			69
470	4257	3	Lilium	403	2017-11-22-15-24-32	0	2	x	-10	0	59.9	21.1	58.5	20.9	59.5	-0.448	4755			70
471	4258	3	Lilium	403	2017-11-22-15-24-34	0	2	x	-10	0	60	21.1	58.5	21	59.5	-0.548	4755			71
472	4259	3	Lilium	403	2017-11-22-15-24-36	0	2	x	-10	0	60	21.1	58.5	21	59.5	-0.548	4755			72
473	4260	3	Lilium	403	2017-11-22-15-24-38	0	2	x	-10	0	60	21.1	58.5	21	59.5	-0.548	4755			73
474	4261	3	Lilium	403	2017-11-22-15-24-40	0	2	x	-10	0	59.9	21.1	58.5	21	59.5	-0.448	4755			74
475	4262	3	Lilium	403	2017-11-22-15-24-42	0	2	x	-10	0	60	21.1	58.5	21	59.5	-0.548	4755			75
476	4263	3	Lilium	403	2017-11-22-15-24-44	0	2	x	-10	0	59.9	21.1	58.5	21	59.5	-0.448	4755			76
477	4264	3	Lilium	403	2017-11-22-15-24-46	0	2	x	-10	0	60	21.1	58.5	21	59.5	-0.548	4755			77
478	4265	3	Lilium	403	2017-11-22-15-24-48	0	2	x	-10	0	60	21.1	58.5	21	59.5	-0.548	4755			78
479	4266	3	Lilium	403	2017-11-22-15-24-50	0	2	x	-10	0	60	21.1	58.5	21	59.5	-0.548	4755			79
480	4267	3	Lilium	403	2017-11-22-15-24-52	0	2	x	-10	0	59.9	21.1	58.5	21	59.5	-0.448	4755			80
481	4268	3	Lilium	403	2017-11-22-15-24-54	0	2	x	-10	0	59.9	21.1	58.5	21	59.5	-0.448	4755			81
482	4269	3	Lilium	403	2017-11-22-15-24-56	0	2	x	-10	0	59.9	21.1	58.5	21	59.5	-0.448	4755			82
483	4270	3	Lilium	403	2017-11-22-15-24-58	0	2	x	-10	0	59.9	21.1	58.5	21	59.5	-0.448	4755			83
484	4271	3	Lilium	403	2017-11-22-15-25-00	0	2	x	-10	0	59.9	21.1	58.5	21	59.5	-0.448	4755			84
485	4272	3	Lilium	403	2017-11-22-15-25-02	0	2	x	-10	0	59.9	21.1	58.5	21	59.5	-0.448	4755			85
486	4273	3	Lilium	403	2017-11-22-15-25-04	0	2	x	-10	0	59.9	21.1	58.5	21	59.5	-0.448	4755			86
487	4274	3	Lilium	403	2017-11-22-15-25-06	0	2	x	-10	0	59.9	21.1	58.5	21	59.5	-0.448	4755			87
488	4275	3	Lilium	403	2017-11-22-15-25-08	0	2	x	-10	0	59.9	21.1	58.5	21	59.5	-0.448	4755			88
489	4276	3	Lilium	403	2017-11-22-15-25-10	0	2	x	-10	0	59.9	21.1	58.4	20.9	59.3	-0.552	4755			89
490	4277	3	Lilium	403	2017-11-22-15-25-12	0	2	x	-10	0	59.9	21.1	58.5	21	59.5	-0.448	4755			90
491	4278	3	Lilium	403	2017-11-22-15-25-14	0	2	x	-10	0	59.9	21.1	58.5	21	59.5	-0.448	4755	Last10	Here	91
492	4279	3	Lilium	403	2017-11-22-15-25-16	0	2	x	-10	0	59.9	21.1	58.5	21	59.5	-0.448	4755	Last10	Here	92
493	4280	3	Lilium	403	2017-11-22-15-25-18	0	2	x	-10	0	60	21.1	58.5	21	59.5	-0.548	4755	Last10	Here	93
494	4281	3	Lilium	403	2017-11-22-15-25-20	0	2	x	-10	0	59.9	21.1	58.5	21	59.5	-0.448	4755	Last10	Here	94
495	4282	3	Lilium	403	2017-11-22-15-25-22	0	2	x	-10	0	59.9	21.1	58.5	21	59.5	-0.448	4755	Last10	Here	95
496	4283	3	Lilium	403	2017-11-22-15-25-24	0	2	x	-10	0	59.9	21.1	58.4	20.9	59.3	-0.552	4755	Last10	Here	96
497	4284	3	Lilium	403	2017-11-22-15-25-26	0	2	x	-10	0	59.9	21.1	58.5	21	59.5	-0.448	4755	Last10	Here	97
498	4285	3	Lilium	403	2017-11-22-15-25-28	0	2	x	-10	0	59.9	21.1	58.4	20.9	59.3	-0.552	4755	Last10	Here	98
499	4286	3	Lilium	403	2017-11-22-15-25-30	0	2	x	-10	0	59.9	21.1	58.5	21	59.5	-0.448	4755	Last10	Here	99
500	4287	3	Lilium	403	2017-11-22-15-25-32	0	2	x	-10	0	59.9	21.1	58.4	20.9	59.3	-0.552	4755	Last10	Here	100
501	4288	3	Lilium	403	2017-11-22-15-26-04	0	2	x	-5	0	59.9	21.1	58.5	21	59.5	-0.448	4756	First10	Here	1
502	4289	3	Lilium	403	2017-11-22-15-26-06	0	2	x	-5	0	59.9	21.1	58.5	21	59.5	-0.448	4756	First10	Here	2
503	4290	3	Lilium	403	2017-11-22-15-26-08	0	2	x	-5	0	59.9	21.1	58.5	21	59.5	-0.448	4756	First10	Here	3
504	4291	3	Lilium	403	2017-11-22-15-26-10	0	2	x	-5	0	59.9	21.1	58.6	21	59.6	-0.345	4756	First10	Here	4
505	4292	3	Lilium	403	2017-11-22-15-26-12	0	2	x	-5	0	59.9	21.1	58.5	21	59.5	-0.448	4756	First10	Here	5
506	4293	3	Lilium	403	2017-11-22-15-26-14	0	2	x	-5	0	59.9	21.1	58.6	21	59.6	-0.345	4756	First10	Here	6
507	4294	3	Lilium	403	2017-11-22-15-26-16	0	2	x	-5	0	59.9	21.1	58.6	21	59.6	-0.345	4756	First10	Here	7
508	4295	3	Lilium	403	2017-11-22-15-26-18	0	2	x	-5	0	59.9	21.1	58.6	21	59.6	-0.345	4756	First10	Here	8
509	4296	3	Lilium	403	2017-11-22-15-26-20	0	2	x	-5	0	59.9	21.1	58.6	21	59.6	-0.345	4756	First10	Here	9
510	4297	3	Lilium	403	2017-11-22-15-26-22	0	2	x	-5	0	59.9	21.1	58.6	21	59.6	-0.345	4756	First10	Here	10
511	4298	3	Lilium	403	2017-11-22-15-26-24	0	2	x	-5	0	59.9	21.1	58.6	21	59.6	-0.345	4756			11
512	4299	3	Lilium	403	2017-11-22-15-26-26	0	2	x	-5	0	59.9	21.1	58.5	20.9	59.5	-0.448	4756			12
513	4300	3	Lilium	403	2017-11-22-15-26-28	0	2	x	-5	0	59.9	21.1	58.6	21	59.6	-0.345	4756			13
514	4301	3	Lilium	403	2017-11-22-15-26-30	0	2	x	-5	0	59.9	21.1	58.5	21	59.5	-0.448	4756			14
515	4302	3	Lilium	403	2017-11-22-15-26-32	0	2	x	-5	0	59.9	21.1	58.5	21	59.5	-0.448	4756			15
516	4303	3	Lilium	403	2017-11-22-15-26-34	0	2	x	-5	0	59.9	21.1	58.5	20.9	59.5	-0.448	4756			16
517	4304	3	Lilium	403	2017-11-22-15-26-36	0	2	x	-5	0	59.9	21.1	58.6	21	59.6	-0.345	4756			17
518	4305	3	Lilium	403	2017-11-22-15-26-38	0	2	x	-5	0	59.9	21.1	58.5	20.9	59.5	-0.448	4756			18
519	4306	3	Lilium	403	2017-11-22-15-26-40	0	2	x	-5	0	59.9	21.1	58.6	21	59.6	-0.345	4756			19
520	4307	3	Lilium	403	2017-11-22-15-26-42	0	2	x	-5	0	59.9	21.1	58.6	21	59.6	-0.345	4756			20
521	4308	3	Lilium	403	2017-11-22-15-26-44	0	2	x	-5	0	59.9	21.1	58.5	21	59.5	-0.448	4756			21
522	4309	3	Lilium	403	2017-11-22-15-26-46	0	2	x	-5	0	59.9	21.1	58.5	20.9	59.5	-0.448	4756			22
523	4310	3	Lilium	403	2017-11-22-15-26-48	0	2	x	-5	0	59.9	21.1	58.5	21	59.5	-0.448	4756			23
524	4311	3	Lilium	403	2017-11-22-15-26-50	0	2	x	-5	0	59.9	21.1	58.5	21	59.5	-0.448	4756			24
525	4312	3	Lilium	403	2017-11-22-15-26-52	0	2	x	-5	0	59.9	21.1	58.5	21	59.5	-0.448	4756			25
526	4313	3	Lilium	403	2017-11-22-15-26-54	0	2	x	-5	0	59.9	21.1	58.4	20.9	59.3	-0.552	4756			26
527	4314	3	Lilium	403	2017-11-22-15-26-56	0	2	x	-5	0	59.9	21.1	58.5	21	59.5	-0.448	4756			27
528	4315	3	Lilium	403	2017-11-22-15-26-58	0	2	x	-5	0	59.9	21.1	58.4	20.9	59.3	-0.552	4756			28
529	4316	3	Lilium	403	2017-11-22-15-27-00	0	2	x	-5	0	59.9	21.1	58.5	21	59.5	-0.448	4756			29
530	4317	3	Lilium	403	2017-11-22-15-27-02	0	2	x	-5	0	59.9	21.1	58.4	20.9	59.3	-0.552	4756			30
531	4318	3	Lilium	403	2017-11-22-15-27-04	0	2	x	-5	0	59.9	21.1	58.5	21	59.5	-0.448	4756			31
532	4319	3	Lilium	403	2017-11-22-15-27-06	0	2	x	-5	0	59.9	21.1	58.5	21	59.5	-0.448	4756			32
533	4320	3	Lilium	403	2017-11-22-15-27-08	0	2	x	-5	0	59.9	21.1	58.5	21	59.5	-0.448	4756			33
534	4321	3	Lilium	403	2017-11-22-15-27-10	0	2	x	-5	0	59.9	21.1	58.5	21	59.5	-0.448	4756			34
535	4322	3	Lilium	403	2017-11-22-15-27-12	0	2	x	-5	0	59.9	21.1	58.5	21	59.5	-0.448	4756			35
536	4323	3	Lilium	403	2017-11-22-15-27-14	0	2	x	-5	0	59.9	21.1	58.5	20.9	59.5	-0.448	4756			36
537	4324	3	Lilium	403	2017-11-22-15-27-16	0	2	x	-5	0	59.9	21.1	58.5	21	59.5	-0.448	4756			37
538	4325	3	Lilium	403	2017-11-22-15-27-18	0	2	x	-5	0	59.9	21.1	58.5	21	59.5	-0.448	4756			38
539	4326	3	Lilium	403	2017-11-22-15-27-20	0	2	x	-5	0	59.9	21.1	58.5	21	59.5	-0.448	4756			39
540	4327	3	Lilium	403	2017-11-22-15-27-22	0	2	x	-5	0	59.9	21.1	58.5	21	59.5	-0.448	4756			40
541	4328	3	Lilium	403	2017-11-22-15-27-24	0	2	x	-5	0	59.8	21.1	58.5	21	59.5	-0.348	4756			41
542	4329	3	Lilium	403	2017-11-22-15-27-26	0	2	x	-5	0	59.9	21.1	58.5	21	59.5	-0.448	4756			42
543	4330	3	Lilium	403	2017-11-22-15-27-28	0	2	x	-5	0	59.9	21.1	58.5	21	59.5	-0.448	4756			43
544	4331	3	Lilium	403	2017-11-22-15-27-30	0	2	x	-5	0	59.9	21.1	58.5	21	59.5	-0.448	4756			44
545	4332	3	Lilium	403	2017-11-22-15-27-32	0	2	x	-5	0	59.8	21.1	58.4	21	59.3	-0.452	4756			45
546	4333	3	Lilium	403	2017-11-22-15-27-34	0	2	x	-5	0	59.9	21.1	58.5	21	59.5	-0.448	4756			46
547	4334	3	Lilium	403	2017-11-22-15-27-36	0	2	x	-5	0	59.8	21.1	58.5	21	59.5	-0.348	4756			47
548	4335	3	Lilium	403	2017-11-22-15-27-38	0	2	x	-5	0	59.8	21.1	58.5	21	59.5	-0.348	4756			48
549	4336	3	Lilium	403	2017-11-22-15-27-40	0	2	x	-5	0	59.8	21.1	58.5	21	59.5	-0.348	4756			49
550	4337	3	Lilium	403	2017-11-22-15-27-42	0	2	x	-5	0	59.8	21.1	58.5	21	59.5	-0.348	4756			50
551	4338	3	Lilium	403	2017-11-22-15-27-44	0	2	x	-5	0	59.8	21.1	58.5	21	59.5	-0.348	4756			51
552	4339	3	Lilium	403	2017-11-22-15-27-46	0	2	x	-5	0	59.9	21.1	58.4	20.9	59.3	-0.552	4756			52
553	4340	3	Lilium	403	2017-11-22-15-27-48	0	2	x	-5	0	59.9	21.1	58.4	20.9	59.3	-0.552	4756			53
554	4341	3	Lilium	403	2017-11-22-15-27-50	0	2	x	-5	0	59.8	21.1	58.5	21	59.5	-0.348	4756			54
555	4342	3	Lilium	403	2017-11-22-15-27-52	0	2	x	-5	0	59.8	21.1	58.5	21	59.5	-0.348	4756			55
556	4343	3	Lilium	403	2017-11-22-15-27-54	0	2	x	-5	0	59.9	21.1	58.5	21	59.5	-0.448	4756			56
557	4344	3	Lilium	403	2017-11-22-15-27-56	0	2	x	-5	0	59.8	21.1	58.5	21	59.5	-0.348	4756			57
558	4345	3	Lilium	403	2017-11-22-15-27-58	0	2	x	-5	0	59.8	21.1	58.5	21	59.5	-0.348	4756			58
559	4346	3	Lilium	403	2017-11-22-15-28-00	0	2	x	-5	0	59.8	21.1	58.4	20.9	59.3	-0.452	4756			59
560	4347	3	Lilium	403	2017-11-22-15-28-02	0	2	x	-5	0	59.9	21.1	58.5	21	59.5	-0.448	4756			60
561	4348	3	Lilium	403	2017-11-22-15-28-04	0	2	x	-5	0	59.9	21.1	58.4	20.9	59.3	-0.552	4756			61
562	4349	3	Lilium	403	2017-11-22-15-28-06	0	2	x	-5	0	59.9	21.1	58.5	21	59.5	-0.448	4756			62
563	4350	3	Lilium	403	2017-11-22-15-28-08	0	2	x	-5	0	59.8	21.1	58.5	21	59.5	-0.348	4756			63
564	4351	3	Lilium	403	2017-11-22-15-28-10	0	2	x	-5	0	59.9	21.1	58.4	20.9	59.3	-0.552	4756			64
565	4352	3	Lilium	403	2017-11-22-15-28-12	0	2	x	-5	0	59.8	21.1	58.5	21	59.5	-0.348	4756			65
566	4353	3	Lilium	403	2017-11-22-15-28-14	0	2	x	-5	0	59.8	21.1	58.5	21	59.5	-0.348	4756			66
567	4354	3	Lilium	403	2017-11-22-15-28-16	0	2	x	-5	0	59.8	21.1	58.5	21	59.5	-0.348	4756			67
568	4355	3	Lilium	403	2017-11-22-15-28-18	0	2	x	-5	0	59.9	21.1	58.5	21	59.5	-0.448	4756			68
569	4356	3	Lilium	403	2017-11-22-15-28-20	0	2	x	-5	0	59.8	21.1	58.4	20.9	59.3	-0.452	4756			69
570	4357	3	Lilium	403	2017-11-22-15-28-22	0	2	x	-5	0	59.8	21.1	58.5	21	59.5	-0.348	4756			70
571	4358	3	Lilium	403	2017-11-22-15-28-24	0	2	x	-5	0	59.8	21.1	58.5	21	59.5	-0.348	4756			71
572	4359	3	Lilium	403	2017-11-22-15-28-26	0	2	x	-5	0	59.8	21.1	58.4	20.9	59.3	-0.452	4756			72
573	4360	3	Lilium	403	2017-11-22-15-28-28	0	2	x	-5	0	59.8	21.1	58.4	20.9	59.3	-0.452	4756			73
574	4361	3	Lilium	403	2017-11-22-15-28-30	0	2	x	-5	0	59.8	21.1	58.5	21	59.5	-0.348	4756			74
575	4362	3	Lilium	403	2017-11-22-15-28-32	0	2	x	-5	0	59.8	21.1	58.4	20.9	59.3	-0.452	4756			75
576	4363	3	Lilium	403	2017-11-22-15-28-34	0	2	x	-5	0	59.8	21.1	58.5	21	59.5	-0.348	4756			76
577	4364	3	Lilium	403	2017-11-22-15-28-36	0	2	x	-5	0	59.8	21.1	58.5	21	59.5	-0.348	4756			77
578	4365	3	Lilium	403	2017-11-22-15-28-38	0	2	x	-5	0	59.8	21.1	58.5	21	59.5	-0.348	4756			78
579	4366	3	Lilium	403	2017-11-22-15-28-40	0	2	x	-5	0	59.8	21.1	58.5	21	59.5	-0.348	4756			79
580	4367	3	Lilium	403	2017-11-22-15-28-42	0	2	x	-5	0	59.8	21.1	58.5	21	59.5	-0.348	4756			80
581	4368	3	Lilium	403	2017-11-22-15-28-44	0	2	x	-5	0	59.8	21.1	58.5	21	59.5	-0.348	4756			81
582	4369	3	Lilium	403	2017-11-22-15-28-46	0	2	x	-5	0	59.8	21.1	58.5	21	59.5	-0.348	4756			82
583	4370	3	Lilium	403	2017-11-22-15-28-48	0	2	x	-5	0	59.8	21.1	58.5	21	59.5	-0.348	4756			83
584	4371	3	Lilium	403	2017-11-22-15-28-50	0	2	x	-5	0	59.8	21.1	58.5	21	59.5	-0.348	4756			84
585	4372	3	Lilium	403	2017-11-22-15-28-52	0	2	x	-5	0	59.8	21.1	58.5	21	59.5	-0.348	4756			85
586	4373	3	Lilium	403	2017-11-22-15-28-54	0	2	x	-5	0	59.8	21.1	58.5	21	59.5	-0.348	4756			86
587	4374	3	Lilium	403	2017-11-22-15-28-56	0	2	x	-5	0	59.8	21.1	58.5	21	59.5	-0.348	4756			87
588	4375	3	Lilium	403	2017-11-22-15-28-58	0	2	x	-5	0	59.8	21.1	58.5	21	59.5	-0.348	4756			88
589	4376	3	Lilium	403	2017-11-22-15-29-00	0	2	x	-5	0	59.8	21.1	58.5	21	59.5	-0.348	4756			89
590	4377	3	Lilium	403	2017-11-22-15-29-02	0	2	x	-5	0	59.8	21.1	58.5	21	59.5	-0.348	4756			90
591	4378	3	Lilium	403	2017-11-22-15-29-04	0	2	x	-5	0	59.8	21.1	58.5	21	59.5	-0.348	4756	Last10	Here	91
592	4379	3	Lilium	403	2017-11-22-15-29-07	0	2	x	-5	0	59.8	21.1	58.5	21	59.5	-0.348	4756	Last10	Here	92
593	4380	3	Lilium	403	2017-11-22-15-29-09	0	2	x	-5	0	59.8	21.1	58.5	21	59.5	-0.348	4756	Last10	Here	93
594	4381	3	Lilium	403	2017-11-22-15-29-11	0	2	x	-5	0	59.8	21.1	58.5	21	59.5	-0.348	4756	Last10	Here	94
595	4382	3	Lilium	403	2017-11-22-15-29-13	0	2	x	-5	0	59.8	21.1	58.5	21	59.5	-0.348	4756	Last10	Here	95
596	4383	3	Lilium	403	2017-11-22-15-29-15	0	2	x	-5	0	59.8	21.1	58.5	21	59.5	-0.348	4756	Last10	Here	96
597	4384	3	Lilium	403	2017-11-22-15-29-17	0	2	x	-5	0	59.8	21.1	58.4	20.9	59.3	-0.452	4756	Last10	Here	97
598	4385	3	Lilium	403	2017-11-22-15-29-19	0	2	x	-5	0	59.8	21.1	58.5	21	59.5	-0.348	4756	Last10	Here	98
599	4386	3	Lilium	403	2017-11-22-15-29-21	0	2	x	-5	0	59.8	21.1	58.5	21	59.5	-0.348	4756	Last10	Here	99
600	4387	3	Lilium	403	2017-11-22-15-29-23	0	2	x	-5	0	59.8	21.1	58.4	20.9	59.3	-0.452	4756	Last10	Here	100
601	4388	3	Lilium	403	2017-11-22-15-29-55	0	2	x	0	0	59.7	21.1	58.4	21	59.3	-0.352	4757	First10	Here	1
602	4389	3	Lilium	403	2017-11-22-15-29-57	0	2	x	0	0	59.8	21.1	58.4	21	59.3	-0.452	4757	First10	Here	2
603	4390	3	Lilium	403	2017-11-22-15-29-59	0	2	x	0	0	59.7	21.1	58.4	21	59.3	-0.352	4757	First10	Here	3
604	4391	3	Lilium	403	2017-11-22-15-30-01	0	2	x	0	0	59.7	21.1	58.4	21	59.3	-0.352	4757	First10	Here	4
605	4392	3	Lilium	403	2017-11-22-15-30-03	0	2	x	0	0	59.7	21.1	58.4	21	59.3	-0.352	4757	First10	Here	5
606	4393	3	Lilium	403	2017-11-22-15-30-05	0	2	x	0	0	59.7	21.1	58.4	21	59.3	-0.352	4757	First10	Here	6
607	4394	3	Lilium	403	2017-11-22-15-30-07	0	2	x	0	0	59.7	21.1	58.4	21	59.3	-0.352	4757	First10	Here	7
608	4395	3	Lilium	403	2017-11-22-15-30-09	0	2	x	0	0	59.7	21.1	58.4	21	59.3	-0.352	4757	First10	Here	8
609	4396	3	Lilium	403	2017-11-22-15-30-11	0	2	x	0	0	59.7	21.1	58.4	21	59.3	-0.352	4757	First10	Here	9
610	4397	3	Lilium	403	2017-11-22-15-30-13	0	2	x	0	0	59.7	21.1	58.4	21	59.3	-0.352	4757	First10	Here	10
611	4398	3	Lilium	403	2017-11-22-15-30-15	0	2	x	0	0	59.7	21.1	58.4	21	59.3	-0.352	4757			11
612	4399	3	Lilium	403	2017-11-22-15-30-17	0	2	x	0	0	59.7	21.1	58.4	21	59.3	-0.352	4757			12
613	4400	3	Lilium	403	2017-11-22-15-30-19	0	2	x	0	0	59.7	21.1	58.4	21	59.3	-0.352	4757			13
614	4401	3	Lilium	403	2017-11-22-15-30-21	0	2	x	0	0	59.7	21.1	58.3	20.9	59.2	-0.455	4757			14
615	4402	3	Lilium	403	2017-11-22-15-30-23	0	2	x	0	0	59.7	21.1	58.4	21	59.3	-0.352	4757			15
616	4403	3	Lilium	403	2017-11-22-15-30-25	0	2	x	0	0	59.7	21.1	58.3	21	59.2	-0.455	4757			16
617	4404	3	Lilium	403	2017-11-22-15-30-27	0	2	x	0	0	59.7	21.1	58.4	21	59.3	-0.352	4757			17
618	4405	3	Lilium	403	2017-11-22-15-30-29	0	2	x	0	0	59.7	21.1	58.4	21	59.3	-0.352	4757			18
619	4406	3	Lilium	403	2017-11-22-15-30-31	0	2	x	0	0	59.7	21.1	58.4	21	59.3	-0.352	4757			19
620	4407	3	Lilium	403	2017-11-22-15-30-33	0	2	x	0	0	59.7	21.1	58.4	21	59.3	-0.352	4757			20
621	4408	3	Lilium	403	2017-11-22-15-30-35	0	2	x	0	0	59.7	21.1	58.4	21	59.3	-0.352	4757			21
622	4409	3	Lilium	403	2017-11-22-15-30-37	0	2	x	0	0	59.7	21.1	58.4	21	59.3	-0.352	4757			22
623	4410	3	Lilium	403	2017-11-22-15-30-39	0	2	x	0	0	59.7	21.1	58.4	21	59.3	-0.352	4757			23
624	4411	3	Lilium	403	2017-11-22-15-30-41	0	2	x	0	0	59.7	21.1	58.4	21	59.3	-0.352	4757			24
625	4412	3	Lilium	403	2017-11-22-15-30-43	0	2	x	0	0	59.7	21.1	58.4	21	59.3	-0.352	4757			25
626	4413	3	Lilium	403	2017-11-22-15-30-45	0	2	x	0	0	59.7	21.1	58.3	20.9	59.2	-0.455	4757			26
627	4414	3	Lilium	403	2017-11-22-15-30-47	0	2	x	0	0	59.7	21.1	58.4	21	59.3	-0.352	4757			27
628	4415	3	Lilium	403	2017-11-22-15-30-49	0	2	x	0	0	59.7	21.1	58.4	21	59.3	-0.352	4757			28
629	4416	3	Lilium	403	2017-11-22-15-30-51	0	2	x	0	0	59.7	21.1	58.4	21	59.3	-0.352	4757			29
630	4417	3	Lilium	403	2017-11-22-15-30-53	0	2	x	0	0	59.7	21.1	58.4	21	59.3	-0.352	4757			30
631	4418	3	Lilium	403	2017-11-22-15-30-55	0	2	x	0	0	59.7	21.1	58.4	21	59.3	-0.352	4757			31
632	4419	3	Lilium	403	2017-11-22-15-30-57	0	2	x	0	0	59.7	21.1	58.4	21	59.3	-0.352	4757			32
633	4420	3	Lilium	403	2017-11-22-15-30-59	0	2	x	0	0	59.7	21.1	58.4	21	59.3	-0.352	4757			33
634	4421	3	Lilium	403	2017-11-22-15-31-01	0	2	x	0	0	59.7	21.1	58.4	21	59.3	-0.352	4757			34
635	4422	3	Lilium	403	2017-11-22-15-31-03	0	2	x	0	0	59.7	21.1	58.4	21	59.3	-0.352	4757			35
636	4423	3	Lilium	403	2017-11-22-15-31-05	0	2	x	0	0	59.7	21.1	58.3	21	59.2	-0.455	4757			36
637	4424	3	Lilium	403	2017-11-22-15-31-07	0	2	x	0	0	59.7	21.1	58.3	21	59.2	-0.455	4757			37
638	4425	3	Lilium	403	2017-11-22-15-31-09	0	2	x	0	0	59.7	21.1	58.3	21	59.2	-0.455	4757			38
639	4426	3	Lilium	403	2017-11-22-15-31-11	0	2	x	0	0	59.7	21.1	58.3	21	59.2	-0.455	4757			39
640	4427	3	Lilium	403	2017-11-22-15-31-13	0	2	x	0	0	59.7	21.1	58.2	20.9	59.1	-0.559	4757			40
641	4428	3	Lilium	403	2017-11-22-15-31-15	0	2	x	0	0	59.7	21.1	58.3	21	59.2	-0.455	4757			41
642	4429	3	Lilium	403	2017-11-22-15-31-17	0	2	x	0	0	59.7	21.1	58.3	21	59.2	-0.455	4757			42
643	4430	3	Lilium	403	2017-11-22-15-31-19	0	2	x	0	0	59.7	21.1	58.3	21	59.2	-0.455	4757			43
644	4431	3	Lilium	403	2017-11-22-15-31-21	0	2	x	0	0	59.7	21.1	58.4	21	59.3	-0.352	4757			44
645	4432	3	Lilium	403	2017-11-22-15-31-23	0	2	x	0	0	59.7	21.1	58.2	20.9	59.1	-0.559	4757			45
646	4433	3	Lilium	403	2017-11-22-15-31-25	0	2	x	0	0	59.7	21.1	58.4	21	59.3	-0.352	4757			46
647	4434	3	Lilium	403	2017-11-22-15-31-27	0	2	x	0	0	59.7	21.1	58.4	21	59.3	-0.352	4757			47
648	4435	3	Lilium	403	2017-11-22-15-31-29	0	2	x	0	0	59.7	21.1	58.2	20.9	59.1	-0.559	4757			48
649	4436	3	Lilium	403	2017-11-22-15-31-31	0	2	x	0	0	59.7	21.1	58.3	21	59.2	-0.455	4757			49
650	4437	3	Lilium	403	2017-11-22-15-31-33	0	2	x	0	0	59.7	21.1	58.3	21	59.2	-0.455	4757			50
651	4438	3	Lilium	403	2017-11-22-15-31-35	0	2	x	0	0	59.6	21.1	58.4	21	59.3	-0.252	4757			51
652	4439	3	Lilium	403	2017-11-22-15-31-37	0	2	x	0	0	59.6	21.1	58.4	21	59.3	-0.252	4757			52
653	4440	3	Lilium	403	2017-11-22-15-31-39	0	2	x	0	0	59.6	21.1	58.3	21	59.2	-0.355	4757			53
654	4441	3	Lilium	403	2017-11-22-15-31-41	0	2	x	0	0	59.7	21.1	58.4	21	59.3	-0.352	4757			54
655	4442	3	Lilium	403	2017-11-22-15-31-43	0	2	x	0	0	59.6	21.1	58.4	21	59.3	-0.252	4757			55
656	4443	3	Lilium	403	2017-11-22-15-31-45	0	2	x	0	0	59.6	21.1	58.4	21	59.3	-0.252	4757			56
657	4444	3	Lilium	403	2017-11-22-15-31-47	0	2	x	0	0	59.6	21.1	58.4	21	59.3	-0.252	4757			57
658	4445	3	Lilium	403	2017-11-22-15-31-49	0	2	x	0	0	59.6	21.1	58.4	21	59.3	-0.252	4757			58
659	4446	3	Lilium	403	2017-11-22-15-31-51	0	2	x	0	0	59.6	21.1	58.4	21	59.3	-0.252	4757			59
660	4447	3	Lilium	403	2017-11-22-15-31-53	0	2	x	0	0	59.6	21.1	58.3	21	59.2	-0.355	4757			60
661	4448	3	Lilium	403	2017-11-22-15-31-55	0	2	x	0	0	59.6	21.1	58.4	21	59.3	-0.252	4757			61
662	4449	3	Lilium	403	2017-11-22-15-31-57	0	2	x	0	0	59.6	21.1	58.3	20.9	59.2	-0.355	4757			62
663	4450	3	Lilium	403	2017-11-22-15-31-59	0	2	x	0	0	59.6	21.1	58.4	21	59.3	-0.252	4757			63
664	4451	3	Lilium	403	2017-11-22-15-32-01	0	2	x	0	0	59.6	21.1	58.4	21	59.3	-0.252	4757			64
665	4452	3	Lilium	403	2017-11-22-15-32-03	0	2	x	0	0	59.6	21.1	58.3	21	59.2	-0.355	4757			65
666	4453	3	Lilium	403	2017-11-22-15-32-05	0	2	x	0	0	59.6	21.1	58.3	21	59.2	-0.355	4757			66
667	4454	3	Lilium	403	2017-11-22-15-32-07	0	2	x	0	0	59.6	21.1	58.3	21	59.2	-0.355	4757			67
668	4455	3	Lilium	403	2017-11-22-15-32-09	0	2	x	0	0	59.5	21.1	58.3	21	59.2	-0.255	4757			68
669	4456	3	Lilium	403	2017-11-22-15-32-11	0	2	x	0	0	59.5	21.1	58.2	20.9	59.1	-0.359	4757			69
670	4457	3	Lilium	403	2017-11-22-15-32-13	0	2	x	0	0	59.5	21.1	58.3	21	59.2	-0.255	4757			70
671	4458	3	Lilium	403	2017-11-22-15-32-15	0	2	x	0	0	59.5	21.1	58.3	21	59.2	-0.255	4757			71
672	4459	3	Lilium	403	2017-11-22-15-32-17	0	2	x	0	0	59.5	21.1	58.3	21	59.2	-0.255	4757			72
673	4460	3	Lilium	403	2017-11-22-15-32-19	0	2	x	0	0	59.5	21.1	58.3	21	59.2	-0.255	4757			73
674	4461	3	Lilium	403	2017-11-22-15-32-21	0	2	x	0	0	59.5	21.1	58.2	21	59.1	-0.359	4757			74
675	4462	3	Lilium	403	2017-11-22-15-32-23	0	2	x	0	0	59.5	21.1	58.2	21	59.1	-0.359	4757			75
676	4463	3	Lilium	403	2017-11-22-15-32-25	0	2	x	0	0	59.5	21.1	58.2	21	59.1	-0.359	4757			76
677	4464	3	Lilium	403	2017-11-22-15-32-27	0	2	x	0	0	59.5	21.1	58.2	21	59.1	-0.359	4757			77
678	4465	3	Lilium	403	2017-11-22-15-32-29	0	2	x	0	0	59.5	21.1	58.2	21	59.1	-0.359	4757			78
679	4466	3	Lilium	403	2017-11-22-15-32-31	0	2	x	0	0	59.5	21.1	58.2	21	59.1	-0.359	4757			79
680	4467	3	Lilium	403	2017-11-22-15-32-33	0	2	x	0	0	59.5	21.1	58.2	21	59.1	-0.359	4757			80
681	4468	3	Lilium	403	2017-11-22-15-32-35	0	2	x	0	0	59.5	21.1	58.2	21	59.1	-0.359	4757			81
682	4469	3	Lilium	403	2017-11-22-15-32-37	0	2	x	0	0	59.5	21.1	58.2	21	59.1	-0.359	4757			82
683	4470	3	Lilium	403	2017-11-22-15-32-39	0	2	x	0	0	59.5	21.1	58.2	21	59.1	-0.359	4757			83
684	4471	3	Lilium	403	2017-11-22-15-32-41	0	2	x	0	0	59.5	21.1	58.2	21	59.1	-0.359	4757			84
685	4472	3	Lilium	403	2017-11-22-15-32-43	0	2	x	0	0	59.5	21.1	58.2	21	59.1	-0.359	4757			85
686	4473	3	Lilium	403	2017-11-22-15-32-45	0	2	x	0	0	59.5	21.1	58.2	21	59.1	-0.359	4757			86
687	4474	3	Lilium	403	2017-11-22-15-32-47	0	2	x	0	0	59.5	21.1	58.2	21	59.1	-0.359	4757			87
688	4475	3	Lilium	403	2017-11-22-15-32-49	0	2	x	0	0	59.5	21.1	58.2	21	59.1	-0.359	4757			88
689	4476	3	Lilium	403	2017-11-22-15-32-51	0	2	x	0	0	59.5	21.1	58.2	21	59.1	-0.359	4757			89
690	4477	3	Lilium	403	2017-11-22-15-32-53	0	2	x	0	0	59.5	21.1	58.2	21	59.1	-0.359	4757			90
691	4478	3	Lilium	403	2017-11-22-15-32-55	0	2	x	0	0	59.5	21.1	58.2	21	59.1	-0.359	4757	Last10	Here	91
692	4479	3	Lilium	403	2017-11-22-15-32-57	0	2	x	0	0	59.5	21.1	58.2	21	59.1	-0.359	4757	Last10	Here	92
693	4480	3	Lilium	403	2017-11-22-15-32-59	0	2	x	0	0	59.5	21.1	58.2	21	59.1	-0.359	4757	Last10	Here	93
694	4481	3	Lilium	403	2017-11-22-15-33-01	0	2	x	0	0	59.5	21.1	58.2	21	59.1	-0.359	4757	Last10	Here	94
695	4482	3	Lilium	403	2017-11-22-15-33-03	0	2	x	0	0	59.5	21.1	58.2	21	59.1	-0.359	4757	Last10	Here	95
696	4483	3	Lilium	403	2017-11-22-15-33-05	0	2	x	0	0	59.4	21.1	58.1	21	59	-0.362	4757	Last10	Here	96
697	4484	3	Lilium	403	2017-11-22-15-33-07	0	2	x	0	0	59.4	21.1	58.1	21	59	-0.362	4757	Last10	Here	97
698	4485	3	Lilium	403	2017-11-22-15-33-09	0	2	x	0	0	59.5	21.1	58.2	21	59.1	-0.359	4757	Last10	Here	98
699	4486	3	Lilium	403	2017-11-22-15-33-11	0	2	x	0	0	59.4	21.1	58.2	21	59.1	-0.259	4757	Last10	Here	99
700	4487	3	Lilium	403	2017-11-22-15-33-13	0	2	x	0	0	59.5	21.1	58.2	21	59.1	-0.359	4757	Last10	Here	100
701	4488	3	Lilium	403	2017-11-22-15-33-45	0	2	x	5	0	59.4	21.1	58.1	21	59	-0.362	4758	First10	Here	1
702	4489	3	Lilium	403	2017-11-22-15-33-47	0	2	x	5	0	59.4	21.1	58.1	21	59	-0.362	4758	First10	Here	2
703	4490	3	Lilium	403	2017-11-22-15-33-49	0	2	x	5	0	59.4	21.1	58.1	21	59	-0.362	4758	First10	Here	3
704	4491	3	Lilium	403	2017-11-22-15-33-51	0	2	x	5	0	59.3	21.1	58.1	21	59	-0.262	4758	First10	Here	4
705	4492	3	Lilium	403	2017-11-22-15-33-53	0	2	x	5	0	59.3	21.1	58.1	21	59	-0.262	4758	First10	Here	5
706	4493	3	Lilium	403	2017-11-22-15-33-55	0	2	x	5	0	59.3	21.1	58.1	21	59	-0.262	4758	First10	Here	6
707	4494	3	Lilium	403	2017-11-22-15-33-57	0	2	x	5	0	59.3	21.1	58.1	21	59	-0.262	4758	First10	Here	7
708	4495	3	Lilium	403	2017-11-22-15-33-59	0	2	x	5	0	59.3	21.1	58	21	58.9	-0.366	4758	First10	Here	8
709	4496	3	Lilium	403	2017-11-22-15-34-01	0	2	x	5	0	59.3	21.1	58	21	58.9	-0.366	4758	First10	Here	9
710	4497	3	Lilium	403	2017-11-22-15-34-03	0	2	x	5	0	59.3	21.1	58	21	58.9	-0.366	4758	First10	Here	10
711	4498	3	Lilium	403	2017-11-22-15-34-05	0	2	x	5	0	59.3	21.1	58	21	58.9	-0.366	4758			11
712	4499	3	Lilium	403	2017-11-22-15-34-07	0	2	x	5	0	59.3	21.1	57.9	20.9	58.8	-0.469	4758			12
713	4500	3	Lilium	403	2017-11-22-15-34-09	0	2	x	5	0	59.3	21.1	58	21	58.9	-0.366	4758			13
714	4501	3	Lilium	403	2017-11-22-15-34-11	0	2	x	5	0	59.3	21.1	58	21	58.9	-0.366	4758			14
715	4502	3	Lilium	403	2017-11-22-15-34-13	0	2	x	5	0	59.3	21.1	58	21	58.9	-0.366	4758			15
716	4503	3	Lilium	403	2017-11-22-15-34-15	0	2	x	5	0	59.3	21.1	58	21	58.9	-0.366	4758			16
717	4504	3	Lilium	403	2017-11-22-15-34-17	0	2	x	5	0	59.3	21.1	58	21	58.9	-0.366	4758			17
718	4505	3	Lilium	403	2017-11-22-15-34-19	0	2	x	5	0	59.3	21.1	58	21	58.9	-0.366	4758			18
719	4506	3	Lilium	403	2017-11-22-15-34-21	0	2	x	5	0	59.3	21.1	58	21	58.9	-0.366	4758			19
720	4507	3	Lilium	403	2017-11-22-15-34-23	0	2	x	5	0	59.3	21.1	57.9	20.9	58.8	-0.469	4758			20
721	4508	3	Lilium	403	2017-11-22-15-34-26	0	2	x	5	0	59.3	21.1	58	21	58.9	-0.366	4758			21
722	4509	3	Lilium	403	2017-11-22-15-34-28	0	2	x	5	0	59.3	21.1	57.9	21	58.8	-0.469	4758			22
723	4510	3	Lilium	403	2017-11-22-15-34-30	0	2	x	5	0	59.2	21.1	58	21	58.9	-0.266	4758			23
724	4511	3	Lilium	403	2017-11-22-15-34-32	0	2	x	5	0	59.2	21.1	57.9	21	58.8	-0.369	4758			24
725	4512	3	Lilium	403	2017-11-22-15-34-34	0	2	x	5	0	59.3	21.1	57.9	21	58.8	-0.469	4758			25
726	4513	3	Lilium	403	2017-11-22-15-34-36	0	2	x	5	0	59.3	21.1	57.9	21	58.8	-0.469	4758			26
727	4514	3	Lilium	403	2017-11-22-15-34-38	0	2	x	5	0	59.3	21.1	57.9	21	58.8	-0.469	4758			27
728	4515	3	Lilium	403	2017-11-22-15-34-40	0	2	x	5	0	59.3	21.1	58	21	58.9	-0.366	4758			28
729	4516	3	Lilium	403	2017-11-22-15-34-42	0	2	x	5	0	59.2	21.1	57.8	20.9	58.7	-0.472	4758			29
730	4517	3	Lilium	403	2017-11-22-15-34-44	0	2	x	5	0	59.3	21.1	58	21	58.9	-0.366	4758			30
731	4518	3	Lilium	403	2017-11-22-15-34-46	0	2	x	5	0	59.3	21.1	57.9	20.9	58.8	-0.469	4758			31
732	4519	3	Lilium	403	2017-11-22-15-34-48	0	2	x	5	0	59.3	21.1	58	21	58.9	-0.366	4758			32
733	4520	3	Lilium	403	2017-11-22-15-34-50	0	2	x	5	0	59.2	21.1	58	21	58.9	-0.266	4758			33
734	4521	3	Lilium	403	2017-11-22-15-34-52	0	2	x	5	0	59.3	21.1	58	21	58.9	-0.366	4758			34
735	4522	3	Lilium	403	2017-11-22-15-34-54	0	2	x	5	0	59.2	21.1	58	21	58.9	-0.266	4758			35
736	4523	3	Lilium	403	2017-11-22-15-34-56	0	2	x	5	0	59.2	21.1	58.1	21	59	-0.162	4758			36
737	4524	3	Lilium	403	2017-11-22-15-34-58	0	2	x	5	0	59.2	21.1	58	21	58.9	-0.266	4758			37
738	4525	3	Lilium	403	2017-11-22-15-35-00	0	2	x	5	0	59.2	21.1	58.1	21	59	-0.162	4758			38
739	4526	3	Lilium	403	2017-11-22-15-35-02	0	2	x	5	0	59.2	21.1	58.1	21	59	-0.162	4758			39
740	4527	3	Lilium	403	2017-11-22-15-35-04	0	2	x	5	0	59.2	21.1	58.1	21	59	-0.162	4758			40
741	4528	3	Lilium	403	2017-11-22-15-35-06	0	2	x	5	0	59.2	21.1	58.1	21	59	-0.162	4758			41
742	4529	3	Lilium	403	2017-11-22-15-35-08	0	2	x	5	0	59.2	21.1	58.1	21	59	-0.162	4758			42
743	4530	3	Lilium	403	2017-11-22-15-35-10	0	2	x	5	0	59.2	21.1	58.1	21	59	-0.162	4758			43
744	4531	3	Lilium	403	2017-11-22-15-35-12	0	2	x	5	0	59.2	21.1	58.1	21	59	-0.162	4758			44
745	4532	3	Lilium	403	2017-11-22-15-35-14	0	2	x	5	0	59.2	21.1	58.1	21	59	-0.162	4758			45
746	4533	3	Lilium	403	2017-11-22-15-35-16	0	2	x	5	0	59.2	21.1	58.1	21	59	-0.162	4758			46
747	4534	3	Lilium	403	2017-11-22-15-35-18	0	2	x	5	0	59.2	21.1	58.1	21	59	-0.162	4758			47
748	4535	3	Lilium	403	2017-11-22-15-35-20	0	2	x	5	0	59.2	21.1	58.1	21	59	-0.162	4758			48
749	4536	3	Lilium	403	2017-11-22-15-35-22	0	2	x	5	0	59.2	21.1	58.1	21	59	-0.162	4758			49
750	4537	3	Lilium	403	2017-11-22-15-35-24	0	2	x	5	0	59.2	21.1	58	21	58.9	-0.266	4758			50
751	4538	3	Lilium	403	2017-11-22-15-35-26	0	2	x	5	0	59.2	21.1	58	21	58.9	-0.266	4758			51
752	4539	3	Lilium	403	2017-11-22-15-35-28	0	2	x	5	0	59.2	21.1	58	21	58.9	-0.266	4758			52
753	4540	3	Lilium	403	2017-11-22-15-35-30	0	2	x	5	0	59.2	21.1	58	21	58.9	-0.266	4758			53
754	4541	3	Lilium	403	2017-11-22-15-35-32	0	2	x	5	0	59.2	21.1	58	21	58.9	-0.266	4758			54
755	4542	3	Lilium	403	2017-11-22-15-35-34	0	2	x	5	0	59.2	21.1	57.9	21	58.8	-0.369	4758			55
756	4543	3	Lilium	403	2017-11-22-15-35-36	0	2	x	5	0	59.2	21.1	57.9	21	58.8	-0.369	4758			56
757	4544	3	Lilium	403	2017-11-22-15-35-38	0	2	x	5	0	59.2	21.1	57.9	21	58.8	-0.369	4758			57
758	4545	3	Lilium	403	2017-11-22-15-35-40	0	2	x	5	0	59.2	21.1	57.9	21	58.8	-0.369	4758			58
759	4546	3	Lilium	403	2017-11-22-15-35-42	0	2	x	5	0	59.2	21.1	57.9	21	58.8	-0.369	4758			59
760	4547	3	Lilium	403	2017-11-22-15-35-44	0	2	x	5	0	59.2	21.1	57.9	21	58.8	-0.369	4758			60
761	4548	3	Lilium	403	2017-11-22-15-35-46	0	2	x	5	0	59.1	21.1	57.9	21	58.8	-0.269	4758			61
762	4549	3	Lilium	403	2017-11-22-15-35-48	0	2	x	5	0	59.1	21.1	57.9	21	58.8	-0.269	4758			62
763	4550	3	Lilium	403	2017-11-22-15-35-50	0	2	x	5	0	59.1	21.1	57.9	21	58.8	-0.269	4758			63
764	4551	3	Lilium	403	2017-11-22-15-35-52	0	2	x	5	0	59.1	21.1	57.9	21	58.8	-0.269	4758			64
765	4552	3	Lilium	403	2017-11-22-15-35-54	0	2	x	5	0	59.1	21.1	57.8	20.9	58.7	-0.372	4758			65
766	4553	3	Lilium	403	2017-11-22-15-35-56	0	2	x	5	0	59.1	21.1	57.9	21	58.8	-0.269	4758			66
767	4554	3	Lilium	403	2017-11-22-15-35-58	0	2	x	5	0	59.1	21.1	57.9	21	58.8	-0.269	4758			67
768	4555	3	Lilium	403	2017-11-22-15-36-00	0	2	x	5	0	59.1	21.1	57.9	21	58.8	-0.269	4758			68
769	4556	3	Lilium	403	2017-11-22-15-36-02	0	2	x	5	0	59.1	21.1	57.8	20.9	58.7	-0.372	4758			69
770	4557	3	Lilium	403	2017-11-22-15-36-04	0	2	x	5	0	59.1	21.1	57.9	21	58.8	-0.269	4758			70
771	4558	3	Lilium	403	2017-11-22-15-36-06	0	2	x	5	0	59.1	21.1	57.9	21	58.8	-0.269	4758			71
772	4559	3	Lilium	403	2017-11-22-15-36-08	0	2	x	5	0	59.1	21.1	57.9	21	58.8	-0.269	4758			72
773	4560	3	Lilium	403	2017-11-22-15-36-10	0	2	x	5	0	59.1	21.1	57.9	21	58.8	-0.269	4758			73
774	4561	3	Lilium	403	2017-11-22-15-36-12	0	2	x	5	0	59.1	21.1	57.9	21	58.8	-0.269	4758			74
775	4562	3	Lilium	403	2017-11-22-15-36-14	0	2	x	5	0	59.1	21.1	57.9	21	58.8	-0.269	4758			75
776	4563	3	Lilium	403	2017-11-22-15-36-16	0	2	x	5	0	59	21.1	57.9	21	58.8	-0.169	4758			76
777	4564	3	Lilium	403	2017-11-22-15-36-18	0	2	x	5	0	59.1	21.1	57.9	21	58.8	-0.269	4758			77
778	4565	3	Lilium	403	2017-11-22-15-36-20	0	2	x	5	0	59	21.1	57.9	21	58.8	-0.169	4758			78
779	4566	3	Lilium	403	2017-11-22-15-36-22	0	2	x	5	0	59.1	21.1	57.9	21	58.8	-0.269	4758			79
780	4567	3	Lilium	403	2017-11-22-15-36-24	0	2	x	5	0	59.1	21.1	57.9	21	58.8	-0.269	4758			80
781	4568	3	Lilium	403	2017-11-22-15-36-26	0	2	x	5	0	59	21.1	57.9	21	58.8	-0.169	4758			81
782	4569	3	Lilium	403	2017-11-22-15-36-28	0	2	x	5	0	59	21.1	57.8	21	58.7	-0.272	4758			82
783	4570	3	Lilium	403	2017-11-22-15-36-30	0	2	x	5	0	59	21.1	57.9	21	58.8	-0.169	4758			83
784	4571	3	Lilium	403	2017-11-22-15-36-32	0	2	x	5	0	59	21.1	57.8	21	58.7	-0.272	4758			84
785	4572	3	Lilium	403	2017-11-22-15-36-34	0	2	x	5	0	59	21.1	57.8	21	58.7	-0.272	4758			85
786	4573	3	Lilium	403	2017-11-22-15-36-36	0	2	x	5	0	59	21.1	57.8	21	58.7	-0.272	4758			86
787	4574	3	Lilium	403	2017-11-22-15-36-38	0	2	x	5	0	59	21.1	57.8	21	58.7	-0.272	4758			87
788	4575	3	Lilium	403	2017-11-22-15-36-40	0	2	x	5	0	59	21.1	57.8	21	58.7	-0.272	4758			88
789	4576	3	Lilium	403	2017-11-22-15-36-42	0	2	x	5	0	59	21.1	57.8	21	58.7	-0.272	4758			89
790	4577	3	Lilium	403	2017-11-22-15-36-44	0	2	x	5	0	59	21.1	57.8	21	58.7	-0.272	4758			90
791	4578	3	Lilium	403	2017-11-22-15-36-46	0	2	x	5	0	59	21.1	57.8	21	58.7	-0.272	4758	Last10	Here	91
792	4579	3	Lilium	403	2017-11-22-15-36-48	0	2	x	5	0	59	21.1	57.8	21	58.7	-0.272	4758	Last10	Here	92
793	4580	3	Lilium	403	2017-11-22-15-36-50	0	2	x	5	0	59	21.1	57.8	21	58.7	-0.272	4758	Last10	Here	93
794	4581	3	Lilium	403	2017-11-22-15-36-52	0	2	x	5	0	59	21.1	57.8	21	58.7	-0.272	4758	Last10	Here	94
795	4582	3	Lilium	403	2017-11-22-15-36-54	0	2	x	5	0	59	21.1	57.7	21	58.6	-0.376	4758	Last10	Here	95
796	4583	3	Lilium	403	2017-11-22-15-36-56	0	2	x	5	0	59	21.1	57.7	20.9	58.6	-0.376	4758	Last10	Here	96
797	4584	3	Lilium	403	2017-11-22-15-36-58	0	2	x	5	0	59	21.1	57.7	21	58.6	-0.376	4758	Last10	Here	97
798	4585	3	Lilium	403	2017-11-22-15-37-00	0	2	x	5	0	59	21.1	57.7	21	58.6	-0.376	4758	Last10	Here	98
799	4586	3	Lilium	403	2017-11-22-15-37-02	0	2	x	5	0	59	21.1	57.7	21	58.6	-0.376	4758	Last10	Here	99
800	4587	3	Lilium	403	2017-11-22-15-37-04	0	2	x	5	0	58.9	21.1	57.6	20.9	58.5	-0.379	4758	Last10	Here	100
801	4588	3	Lilium	403	2017-11-22-15-37-36	0	2	x	10	0	58.9	21.1	57.8	21	58.7	-0.172	4759	First10	Here	1
802	4589	3	Lilium	403	2017-11-22-15-37-38	0	2	x	10	0	58.9	21.1	57.8	21	58.7	-0.172	4759	First10	Here	2
803	4590	3	Lilium	403	2017-11-22-15-37-40	0	2	x	10	0	58.8	21.1	57.8	21	58.7	-0.072	4759	First10	Here	3
804	4591	3	Lilium	403	2017-11-22-15-37-42	0	2	x	10	0	58.8	21.1	57.7	20.9	58.6	-0.176	4759	First10	Here	4
805	4592	3	Lilium	403	2017-11-22-15-37-44	0	2	x	10	0	58.9	21.1	57.8	21	58.7	-0.172	4759	First10	Here	5
806	4593	3	Lilium	403	2017-11-22-15-37-46	0	2	x	10	0	58.8	21.1	57.8	21	58.7	-0.072	4759	First10	Here	6
807	4594	3	Lilium	403	2017-11-22-15-37-48	0	2	x	10	0	58.9	21.1	57.8	21	58.7	-0.172	4759	First10	Here	7
808	4595	3	Lilium	403	2017-11-22-15-37-50	0	2	x	10	0	58.8	21.1	57.8	21	58.7	-0.072	4759	First10	Here	8
809	4596	3	Lilium	403	2017-11-22-15-37-52	0	2	x	10	0	58.8	21.1	57.8	21	58.7	-0.072	4759	First10	Here	9
810	4597	3	Lilium	403	2017-11-22-15-37-54	0	2	x	10	0	58.8	21.1	57.7	20.9	58.6	-0.176	4759	First10	Here	10
811	4598	3	Lilium	403	2017-11-22-15-37-56	0	2	x	10	0	58.8	21.1	57.8	21	58.7	-0.072	4759			11
812	4599	3	Lilium	403	2017-11-22-15-37-58	0	2	x	10	0	58.8	21.1	57.8	21	58.7	-0.072	4759			12
813	4600	3	Lilium	403	2017-11-22-15-38-00	0	2	x	10	0	58.8	21.1	57.7	21	58.6	-0.176	4759			13
814	4601	3	Lilium	403	2017-11-22-15-38-02	0	2	x	10	0	58.8	21.1	57.8	21	58.7	-0.072	4759			14
815	4602	3	Lilium	403	2017-11-22-15-38-04	0	2	x	10	0	58.8	21.1	57.8	21	58.7	-0.072	4759			15
816	4603	3	Lilium	403	2017-11-22-15-38-06	0	2	x	10	0	58.8	21.1	57.8	21	58.7	-0.072	4759			16
817	4604	3	Lilium	403	2017-11-22-15-38-08	0	2	x	10	0	58.8	21.1	57.8	21	58.7	-0.072	4759			17
818	4605	3	Lilium	403	2017-11-22-15-38-10	0	2	x	10	0	58.8	21.1	57.8	21	58.7	-0.072	4759			18
819	4606	3	Lilium	403	2017-11-22-15-38-12	0	2	x	10	0	58.8	21.1	57.8	21	58.7	-0.072	4759			19
820	4607	3	Lilium	403	2017-11-22-15-38-14	0	2	x	10	0	58.8	21.1	57.8	21	58.7	-0.072	4759			20
821	4608	3	Lilium	403	2017-11-22-15-38-16	0	2	x	10	0	58.8	21.1	57.8	21	58.7	-0.072	4759			21
822	4609	3	Lilium	403	2017-11-22-15-38-18	0	2	x	10	0	58.8	21.1	57.7	21	58.6	-0.176	4759			22
823	4610	3	Lilium	403	2017-11-22-15-38-20	0	2	x	10	0	58.8	21.1	57.8	21	58.7	-0.072	4759			23
824	4611	3	Lilium	403	2017-11-22-15-38-22	0	2	x	10	0	58.8	21.1	57.8	21	58.7	-0.072	4759			24
825	4612	3	Lilium	403	2017-11-22-15-38-24	0	2	x	10	0	58.8	21.1	57.8	21	58.7	-0.072	4759			25
826	4613	3	Lilium	403	2017-11-22-15-38-26	0	2	x	10	0	58.8	21.1	57.8	21	58.7	-0.072	4759			26
827	4614	3	Lilium	403	2017-11-22-15-38-28	0	2	x	10	0	58.8	21.1	57.8	21	58.7	-0.072	4759			27
828	4615	3	Lilium	403	2017-11-22-15-38-30	0	2	x	10	0	58.8	21.1	57.7	21	58.6	-0.176	4759			28
829	4616	3	Lilium	403	2017-11-22-15-38-32	0	2	x	10	0	58.8	21.1	57.7	21	58.6	-0.176	4759			29
830	4617	3	Lilium	403	2017-11-22-15-38-34	0	2	x	10	0	58.8	21.1	57.7	21	58.6	-0.176	4759			30
831	4618	3	Lilium	403	2017-11-22-15-38-36	0	2	x	10	0	58.7	21.1	57.7	21	58.6	-0.076	4759			31
832	4619	3	Lilium	403	2017-11-22-15-38-38	0	2	x	10	0	58.7	21.1	57.6	20.9	58.5	-0.179	4759			32
833	4620	3	Lilium	403	2017-11-22-15-38-40	0	2	x	10	0	58.7	21.1	57.7	21	58.6	-0.076	4759			33
834	4621	3	Lilium	403	2017-11-22-15-38-42	0	2	x	10	0	58.7	21.1	57.6	21	58.5	-0.179	4759			34
835	4622	3	Lilium	403	2017-11-22-15-38-44	0	2	x	10	0	58.7	21.1	57.7	21	58.6	-0.076	4759			35
836	4623	3	Lilium	403	2017-11-22-15-38-46	0	2	x	10	0	58.7	21.1	57.6	21	58.5	-0.179	4759			36
837	4624	3	Lilium	403	2017-11-22-15-38-48	0	2	x	10	0	58.7	21.1	57.5	20.9	58.4	-0.283	4759			37
838	4625	3	Lilium	403	2017-11-22-15-38-50	0	2	x	10	0	58.7	21.1	57.6	21	58.5	-0.179	4759			38
839	4626	3	Lilium	403	2017-11-22-15-38-52	0	2	x	10	0	58.7	21.1	57.6	21	58.5	-0.179	4759			39
840	4627	3	Lilium	403	2017-11-22-15-38-54	0	2	x	10	0	58.7	21.1	57.6	21	58.5	-0.179	4759			40
841	4628	3	Lilium	403	2017-11-22-15-38-56	0	2	x	10	0	58.7	21.1	57.6	21	58.5	-0.179	4759			41
842	4629	3	Lilium	403	2017-11-22-15-38-58	0	2	x	10	0	58.7	21.1	57.6	21	58.5	-0.179	4759			42
843	4630	3	Lilium	403	2017-11-22-15-39-00	0	2	x	10	0	58.7	21.1	57.5	20.9	58.4	-0.283	4759			43
844	4631	3	Lilium	403	2017-11-22-15-39-02	0	2	x	10	0	58.7	21.1	57.6	21	58.5	-0.179	4759			44
845	4632	3	Lilium	403	2017-11-22-15-39-04	0	2	x	10	0	58.7	21.1	57.6	21	58.5	-0.179	4759			45
846	4633	3	Lilium	403	2017-11-22-15-39-06	0	2	x	10	0	58.7	21.1	57.5	21	58.4	-0.283	4759			46
847	4634	3	Lilium	403	2017-11-22-15-39-08	0	2	x	10	0	58.6	21.1	57.4	20.9	58.3	-0.286	4759			47
848	4635	3	Lilium	403	2017-11-22-15-39-10	0	2	x	10	0	58.6	21.1	57.4	20.9	58.3	-0.286	4759			48
849	4636	3	Lilium	403	2017-11-22-15-39-12	0	2	x	10	0	58.6	21.1	57.5	21	58.4	-0.183	4759			49
850	4637	3	Lilium	403	2017-11-22-15-39-14	0	2	x	10	0	58.6	21.1	57.5	21	58.4	-0.183	4759			50
851	4638	3	Lilium	403	2017-11-22-15-39-16	0	2	x	10	0	58.6	21.1	57.5	21	58.4	-0.183	4759			51
852	4639	3	Lilium	403	2017-11-22-15-39-18	0	2	x	10	0	58.6	21.1	57.5	21	58.4	-0.183	4759			52
853	4640	3	Lilium	403	2017-11-22-15-39-20	0	2	x	10	0	58.6	21.1	57.5	21	58.4	-0.183	4759			53
854	4641	3	Lilium	403	2017-11-22-15-39-22	0	2	x	10	0	58.6	21.1	57.5	21	58.4	-0.183	4759			54
855	4642	3	Lilium	403	2017-11-22-15-39-24	0	2	x	10	0	58.6	21.1	57.6	21	58.5	-0.079	4759			55
856	4643	3	Lilium	403	2017-11-22-15-39-26	0	2	x	10	0	58.6	21.1	57.5	21	58.4	-0.183	4759			56
857	4644	3	Lilium	403	2017-11-22-15-39-28	0	2	x	10	0	58.6	21.1	57.5	21	58.4	-0.183	4759			57
858	4645	3	Lilium	403	2017-11-22-15-39-30	0	2	x	10	0	58.6	21.1	57.5	21	58.4	-0.183	4759			58
859	4646	3	Lilium	403	2017-11-22-15-39-32	0	2	x	10	0	58.6	21.1	57.5	21	58.4	-0.183	4759			59
860	4647	3	Lilium	403	2017-11-22-15-39-34	0	2	x	10	0	58.6	21.1	57.5	21	58.4	-0.183	4759			60
861	4648	3	Lilium	403	2017-11-22-15-39-36	0	2	x	10	0	58.6	21.1	57.4	20.9	58.3	-0.286	4759			61
862	4649	3	Lilium	403	2017-11-22-15-39-38	0	2	x	10	0	58.6	21.1	57.5	21	58.4	-0.183	4759			62
863	4650	3	Lilium	403	2017-11-22-15-39-40	0	2	x	10	0	58.6	21.1	57.5	21	58.4	-0.183	4759			63
864	4651	3	Lilium	403	2017-11-22-15-39-43	0	2	x	10	0	58.6	21.1	57.5	21	58.4	-0.183	4759			64
865	4652	3	Lilium	403	2017-11-22-15-39-45	0	2	x	10	0	58.6	21.1	57.5	21	58.4	-0.183	4759			65
866	4653	3	Lilium	403	2017-11-22-15-39-47	0	2	x	10	0	58.6	21.1	57.5	21	58.4	-0.183	4759			66
867	4654	3	Lilium	403	2017-11-22-15-39-49	0	2	x	10	0	58.6	21.1	57.5	21	58.4	-0.183	4759			67
868	4655	3	Lilium	403	2017-11-22-15-39-51	0	2	x	10	0	58.6	21.1	57.5	21	58.4	-0.183	4759			68
869	4656	3	Lilium	403	2017-11-22-15-39-53	0	2	x	10	0	58.6	21.1	57.5	21	58.4	-0.183	4759			69
870	4657	3	Lilium	403	2017-11-22-15-39-55	0	2	x	10	0	58.5	21.1	57.5	21	58.4	-0.083	4759			70
871	4658	3	Lilium	403	2017-11-22-15-39-57	0	2	x	10	0	58.6	21.1	57.5	21	58.4	-0.183	4759			71
872	4659	3	Lilium	403	2017-11-22-15-39-59	0	2	x	10	0	58.5	21.1	57.5	21	58.4	-0.083	4759			72
873	4660	3	Lilium	403	2017-11-22-15-40-01	0	2	x	10	0	58.6	21.1	57.4	21	58.3	-0.286	4759			73
874	4661	3	Lilium	403	2017-11-22-15-40-03	0	2	x	10	0	58.5	21.1	57.4	21	58.3	-0.186	4759			74
875	4662	3	Lilium	403	2017-11-22-15-40-05	0	2	x	10	0	58.5	21.1	57.5	21	58.4	-0.083	4759			75
876	4663	3	Lilium	403	2017-11-22-15-40-07	0	2	x	10	0	58.5	21.1	57.4	21	58.3	-0.186	4759			76
877	4664	3	Lilium	403	2017-11-22-15-40-09	0	2	x	10	0	58.5	21.1	57.4	21	58.3	-0.186	4759			77
878	4665	3	Lilium	403	2017-11-22-15-40-11	0	2	x	10	0	58.5	21.1	57.4	21	58.3	-0.186	4759			78
879	4666	3	Lilium	403	2017-11-22-15-40-13	0	2	x	10	0	58.5	21.1	57.4	21	58.3	-0.186	4759			79
880	4667	3	Lilium	403	2017-11-22-15-40-15	0	2	x	10	0	58.5	21.1	57.4	21	58.3	-0.186	4759			80
881	4668	3	Lilium	403	2017-11-22-15-40-17	0	2	x	10	0	58.5	21.1	57.4	21	58.3	-0.186	4759			81
882	4669	3	Lilium	403	2017-11-22-15-40-19	0	2	x	10	0	58.5	21.1	57.4	21	58.3	-0.186	4759			82
883	4670	3	Lilium	403	2017-11-22-15-40-21	0	2	x	10	0	58.5	21.1	57.4	21	58.3	-0.186	4759			83
884	4671	3	Lilium	403	2017-11-22-15-40-23	0	2	x	10	0	58.4	21.1	57.4	21	58.3	-0.086	4759			84
885	4672	3	Lilium	403	2017-11-22-15-40-25	0	2	x	10	0	58.4	21.1	57.4	21	58.3	-0.086	4759			85
886	4673	3	Lilium	403	2017-11-22-15-40-27	0	2	x	10	0	58.4	21.1	57.4	21	58.3	-0.086	4759			86
887	4674	3	Lilium	403	2017-11-22-15-40-29	0	2	x	10	0	58.4	21.1	57.4	21	58.3	-0.086	4759			87
888	4675	3	Lilium	403	2017-11-22-15-40-31	0	2	x	10	0	58.4	21.1	57.4	21	58.3	-0.086	4759			88
889	4676	3	Lilium	403	2017-11-22-15-40-33	0	2	x	10	0	58.4	21.1	57.4	21	58.3	-0.086	4759			89
890	4677	3	Lilium	403	2017-11-22-15-40-35	0	2	x	10	0	58.4	21.1	57.4	21	58.3	-0.086	4759			90
891	4678	3	Lilium	403	2017-11-22-15-40-37	0	2	x	10	0	58.4	21.1	57.4	21	58.3	-0.086	4759	Last10	Here	91
892	4679	3	Lilium	403	2017-11-22-15-40-39	0	2	x	10	0	58.4	21.1	57.4	21	58.3	-0.086	4759	Last10	Here	92
893	4680	3	Lilium	403	2017-11-22-15-40-41	0	2	x	10	0	58.4	21.1	57.4	21	58.3	-0.086	4759	Last10	Here	93
894	4681	3	Lilium	403	2017-11-22-15-40-43	0	2	x	10	0	58.4	21.1	57.4	21	58.3	-0.086	4759	Last10	Here	94
895	4682	3	Lilium	403	2017-11-22-15-40-45	0	2	x	10	0	58.4	21.1	57.4	21	58.3	-0.086	4759	Last10	Here	95
896	4683	3	Lilium	403	2017-11-22-15-40-47	0	2	x	10	0	58.4	21.1	57.4	21	58.3	-0.086	4759	Last10	Here	96
897	4684	3	Lilium	403	2017-11-22-15-40-49	0	2	x	10	0	58.4	21.1	57.4	21	58.3	-0.086	4759	Last10	Here	97
898	4685	3	Lilium	403	2017-11-22-15-40-51	0	2	x	10	0	58.4	21.1	57.4	21	58.3	-0.086	4759	Last10	Here	98
899	4686	3	Lilium	403	2017-11-22-15-40-53	0	2	x	10	0	58.4	21.1	57.4	21	58.3	-0.086	4759	Last10	Here	99
900	4687	3	Lilium	403	2017-11-22-15-41-27	0	2	x	15	0	58.4	21.1	57.3	21	58.2	-0.19	4760	First10	Here	1
901	4688	3	Lilium	403	2017-11-22-15-41-29	0	2	x	15	0	58.4	21.1	57.3	21	58.2	-0.19	4760	First10	Here	2
902	4689	3	Lilium	403	2017-11-22-15-41-31	0	2	x	15	0	58.4	21.1	57.3	21	58.2	-0.19	4760	First10	Here	3
903	4690	3	Lilium	403	2017-11-22-15-41-33	0	2	x	15	0	58.4	21.1	57.3	21	58.2	-0.19	4760	First10	Here	4
904	4691	3	Lilium	403	2017-11-22-15-41-35	0	2	x	15	0	58.4	21.1	57.3	21	58.2	-0.19	4760	First10	Here	5
905	4692	3	Lilium	403	2017-11-22-15-41-37	0	2	x	15	0	58.4	21.1	57.3	21	58.2	-0.19	4760	First10	Here	6
906	4693	3	Lilium	403	2017-11-22-15-41-39	0	2	x	15	0	58.4	21.1	57.3	21	58.2	-0.19	4760	First10	Here	7
907	4694	3	Lilium	403	2017-11-22-15-41-41	0	2	x	15	0	58.4	21.1	57.3	21	58.2	-0.19	4760	First10	Here	8
908	4695	3	Lilium	403	2017-11-22-15-41-43	0	2	x	15	0	58.4	21.1	57.3	21	58.2	-0.19	4760	First10	Here	9
909	4696	3	Lilium	403	2017-11-22-15-41-45	0	2	x	15	0	58.3	21.1	57.3	21	58.2	-0.09	4760	First10	Here	10
910	4697	3	Lilium	403	2017-11-22-15-41-47	0	2	x	15	0	58.3	21.1	57.2	20.9	58.1	-0.193	4760			11
911	4698	3	Lilium	403	2017-11-22-15-41-49	0	2	x	15	0	58.3	21.1	57.3	21	58.2	-0.09	4760			12
912	4699	3	Lilium	403	2017-11-22-15-41-51	0	2	x	15	0	58.3	21.1	57.2	20.9	58.1	-0.193	4760			13
913	4700	3	Lilium	403	2017-11-22-15-41-53	0	2	x	15	0	58.3	21.1	57.3	21	58.2	-0.09	4760			14
914	4701	3	Lilium	403	2017-11-22-15-41-55	0	2	x	15	0	58.3	21.1	57.3	21	58.2	-0.09	4760			15
915	4702	3	Lilium	403	2017-11-22-15-41-57	0	2	x	15	0	58.3	21.1	57.3	21	58.2	-0.09	4760			16
916	4703	3	Lilium	403	2017-11-22-15-41-59	0	2	x	15	0	58.3	21.1	57.3	21	58.2	-0.09	4760			17
917	4704	3	Lilium	403	2017-11-22-15-42-01	0	2	x	15	0	58.3	21.1	57.3	21	58.2	-0.09	4760			18
918	4705	3	Lilium	403	2017-11-22-15-42-03	0	2	x	15	0	58.2	21.1	57.2	21	58.1	-0.093	4760			19
919	4706	3	Lilium	403	2017-11-22-15-42-05	0	2	x	15	0	58.3	21.1	57.2	21	58.1	-0.193	4760			20
920	4707	3	Lilium	403	2017-11-22-15-42-07	0	2	x	15	0	58.3	21.1	57.2	21	58.1	-0.193	4760			21
921	4708	3	Lilium	403	2017-11-22-15-42-09	0	2	x	15	0	58.3	21.1	57.2	21	58.1	-0.193	4760			22
922	4709	3	Lilium	403	2017-11-22-15-42-11	0	2	x	15	0	58.3	21.1	57.2	21	58.1	-0.193	4760			23
923	4710	3	Lilium	403	2017-11-22-15-42-13	0	2	x	15	0	58.3	21.1	57.2	21	58.1	-0.193	4760			24
924	4711	3	Lilium	403	2017-11-22-15-42-15	0	2	x	15	0	58.2	21.1	57.2	21	58.1	-0.093	4760			25
925	4712	3	Lilium	403	2017-11-22-15-42-17	0	2	x	15	0	58.2	21.1	57.2	21	58.1	-0.093	4760			26
926	4713	3	Lilium	403	2017-11-22-15-42-19	0	2	x	15	0	58.3	21.1	57.2	21	58.1	-0.193	4760			27
927	4714	3	Lilium	403	2017-11-22-15-42-21	0	2	x	15	0	58.2	21.1	57.2	21	58.1	-0.093	4760			28
928	4715	3	Lilium	403	2017-11-22-15-42-23	0	2	x	15	0	58.2	21.1	57.2	21	58.1	-0.093	4760			29
929	4716	3	Lilium	403	2017-11-22-15-42-25	0	2	x	15	0	58.2	21.1	57.2	21	58.1	-0.093	4760			30
930	4717	3	Lilium	403	2017-11-22-15-42-27	0	2	x	15	0	58.2	21.1	57.2	21	58.1	-0.093	4760			31
931	4718	3	Lilium	403	2017-11-22-15-42-29	0	2	x	15	0	58.2	21.1	57.2	21	58.1	-0.093	4760			32
932	4719	3	Lilium	403	2017-11-22-15-42-31	0	2	x	15	0	58.2	21.1	57.2	21	58.1	-0.093	4760			33
933	4720	3	Lilium	403	2017-11-22-15-42-33	0	2	x	15	0	58.2	21.1	57.2	21	58.1	-0.093	4760			34
934	4721	3	Lilium	403	2017-11-22-15-42-35	0	2	x	15	0	58.2	21.1	57.2	21	58.1	-0.093	4760			35
935	4722	3	Lilium	403	2017-11-22-15-42-37	0	2	x	15	0	58.2	21.1	57.1	21	58	-0.197	4760			36
936	4723	3	Lilium	403	2017-11-22-15-42-39	0	2	x	15	0	58.2	21.1	57.1	21	58	-0.197	4760			37
937	4724	3	Lilium	403	2017-11-22-15-42-41	0	2	x	15	0	58.2	21.1	57.1	21	58	-0.197	4760			38
938	4725	3	Lilium	403	2017-11-22-15-42-43	0	2	x	15	0	58.2	21.1	57.1	21	58	-0.197	4760			39
939	4726	3	Lilium	403	2017-11-22-15-42-45	0	2	x	15	0	58.2	21.1	57.1	21	58	-0.197	4760			40
940	4727	3	Lilium	403	2017-11-22-15-42-47	0	2	x	15	0	58.2	21.1	57	20.9	57.9	-0.3	4760			41
941	4728	3	Lilium	403	2017-11-22-15-42-49	0	2	x	15	0	58.2	21.1	57.1	21	58	-0.197	4760			42
942	4729	3	Lilium	403	2017-11-22-15-42-51	0	2	x	15	0	58.2	21.1	57.1	21	58	-0.197	4760			43
943	4730	3	Lilium	403	2017-11-22-15-42-53	0	2	x	15	0	58.2	21.1	57.1	21	58	-0.197	4760			44
944	4731	3	Lilium	403	2017-11-22-15-42-55	0	2	x	15	0	58.2	21.1	57.1	21	58	-0.197	4760			45
945	4732	3	Lilium	403	2017-11-22-15-42-57	0	2	x	15	0	58.2	21.1	57.1	21	58	-0.197	4760			46
946	4733	3	Lilium	403	2017-11-22-15-42-59	0	2	x	15	0	58.2	21.1	57.1	21	58	-0.197	4760			47
947	4734	3	Lilium	403	2017-11-22-15-43-01	0	2	x	15	0	58.2	21.1	57.1	21	58	-0.197	4760			48
948	4735	3	Lilium	403	2017-11-22-15-43-03	0	2	x	15	0	58.2	21.1	57.1	21	58	-0.197	4760			49
949	4736	3	Lilium	403	2017-11-22-15-43-05	0	2	x	15	0	58.2	21.1	57	20.9	57.9	-0.3	4760			50
950	4737	3	Lilium	403	2017-11-22-15-43-07	0	2	x	15	0	58.2	21.1	57.1	21	58	-0.197	4760			51
951	4738	3	Lilium	403	2017-11-22-15-43-09	0	2	x	15	0	58.2	21.1	57.1	21	58	-0.197	4760			52
952	4739	3	Lilium	403	2017-11-22-15-43-11	0	2	x	15	0	58.2	21.1	57.1	21	58	-0.197	4760			53
953	4740	3	Lilium	403	2017-11-22-15-43-13	0	2	x	15	0	58.2	21.1	57.1	21	58	-0.197	4760			54
954	4741	3	Lilium	403	2017-11-22-15-43-15	0	2	x	15	0	58.2	21.1	57.1	21	58	-0.197	4760			55
955	4742	3	Lilium	403	2017-11-22-15-43-17	0	2	x	15	0	58.1	21.1	57.1	21	58	-0.097	4760			56
956	4743	3	Lilium	403	2017-11-22-15-43-19	0	2	x	15	0	58.2	21.1	57.1	21	58	-0.197	4760			57
957	4744	3	Lilium	403	2017-11-22-15-43-21	0	2	x	15	0	58.1	21.1	57.1	21	58	-0.097	4760			58
958	4745	3	Lilium	403	2017-11-22-15-43-23	0	2	x	15	0	58.1	21.1	57	21	57.9	-0.2	4760			59
959	4746	3	Lilium	403	2017-11-22-15-43-25	0	2	x	15	0	58.1	21.1	57	21	57.9	-0.2	4760			60
960	4747	3	Lilium	403	2017-11-22-15-43-27	0	2	x	15	0	58.1	21.1	57.1	21	58	-0.097	4760			61
961	4748	3	Lilium	403	2017-11-22-15-43-29	0	2	x	15	0	58.1	21.1	57	20.9	57.9	-0.2	4760			62
962	4749	3	Lilium	403	2017-11-22-15-43-31	0	2	x	15	0	58.1	21.1	57	21	57.9	-0.2	4760			63
963	4750	3	Lilium	403	2017-11-22-15-43-33	0	2	x	15	0	58.1	21.1	57	21	57.9	-0.2	4760			64
964	4751	3	Lilium	403	2017-11-22-15-43-35	0	2	x	15	0	58.1	21.1	57	21	57.9	-0.2	4760			65
965	4752	3	Lilium	403	2017-11-22-15-43-37	0	2	x	15	0	58.1	21.1	57	20.9	57.9	-0.2	4760			66
966	4753	3	Lilium	403	2017-11-22-15-43-39	0	2	x	15	0	58.1	21.1	57	21	57.9	-0.2	4760			67
967	4754	3	Lilium	403	2017-11-22-15-43-41	0	2	x	15	0	58.1	21.1	57	21	57.9	-0.2	4760			68
968	4755	3	Lilium	403	2017-11-22-15-43-43	0	2	x	15	0	58.1	21.1	57	21	57.9	-0.2	4760			69
969	4756	3	Lilium	403	2017-11-22-15-43-45	0	2	x	15	0	58.1	21.1	57.1	21	58	-0.097	4760			70
970	4757	3	Lilium	403	2017-11-22-15-43-47	0	2	x	15	0	58.1	21.1	57.1	21	58	-0.097	4760			71
971	4758	3	Lilium	403	2017-11-22-15-43-49	0	2	x	15	0	58.1	21.1	57.1	21	58	-0.097	4760			72
972	4759	3	Lilium	403	2017-11-22-15-43-51	0	2	x	15	0	58.1	21.1	57.1	21	58	-0.097	4760			73
973	4760	3	Lilium	403	2017-11-22-15-43-53	0	2	x	15	0	58.1	21.1	57.1	21	58	-0.097	4760			74
974	4761	3	Lilium	403	2017-11-22-15-43-55	0	2	x	15	0	58.1	21.1	57.1	21	58	-0.097	4760			75
975	4762	3	Lilium	403	2017-11-22-15-43-57	0	2	x	15	0	58.1	21.1	57.1	21	58	-0.097	4760			76
976	4763	3	Lilium	403	2017-11-22-15-43-59	0	2	x	15	0	58	21.1	57.1	21	58	0.003	4760			77
977	4764	3	Lilium	403	2017-11-22-15-44-01	0	2	x	15	0	58	21.1	57	21	57.9	-0.1	4760			78
978	4765	3	Lilium	403	2017-11-22-15-44-03	0	2	x	15	0	58	21.1	57	21	57.9	-0.1	4760			79
979	4766	3	Lilium	403	2017-11-22-15-44-05	0	2	x	15	0	58	21.1	57.1	21	58	0.003	4760			80
980	4767	3	Lilium	403	2017-11-22-15-44-07	0	2	x	15	0	58	21.1	57.1	21	58	0.003	4760			81
981	4768	3	Lilium	403	2017-11-22-15-44-09	0	2	x	15	0	58	21.1	57.1	21	58	0.003	4760			82
982	4769	3	Lilium	403	2017-11-22-15-44-11	0	2	x	15	0	58	21.1	57.1	21	58	0.003	4760			83
983	4770	3	Lilium	403	2017-11-22-15-44-13	0	2	x	15	0	58	21.1	57.1	21	58	0.003	4760			84
984	4771	3	Lilium	403	2017-11-22-15-44-15	0	2	x	15	0	58	21.1	57.1	21	58	0.003	4760			85
985	4772	3	Lilium	403	2017-11-22-15-44-17	0	2	x	15	0	58	21.1	57.1	21	58	0.003	4760			86
986	4773	3	Lilium	403	2017-11-22-15-44-19	0	2	x	15	0	58	21.1	57	21	57.9	-0.1	4760			87
987	4774	3	Lilium	403	2017-11-22-15-44-21	0	2	x	15	0	58	21.1	57	21	57.9	-0.1	4760			88
988	4775	3	Lilium	403	2017-11-22-15-44-23	0	2	x	15	0	58	21.1	57	21	57.9	-0.1	4760			89
989	4776	3	Lilium	403	2017-11-22-15-44-25	0	2	x	15	0	58	21.1	57	21	57.9	-0.1	4760			90
990	4777	3	Lilium	403	2017-11-22-15-44-27	0	2	x	15	0	58	21.1	57	21	57.9	-0.1	4760	Last10	Here	91
991	4778	3	Lilium	403	2017-11-22-15-44-29	0	2	x	15	0	58	21.1	56.9	20.9	57.8	-0.203	4760	Last10	Here	92
992	4779	3	Lilium	403	2017-11-22-15-44-31	0	2	x	15	0	58	21.1	57	21	57.9	-0.1	4760	Last10	Here	93
993	4780	3	Lilium	403	2017-11-22-15-44-33	0	2	x	15	0	58	21.1	57	21	57.9	-0.1	4760	Last10	Here	94
994	4781	3	Lilium	403	2017-11-22-15-44-35	0	2	x	15	0	57.9	21.1	57	21	57.9	0	4760	Last10	Here	95
995	4782	3	Lilium	403	2017-11-22-15-44-37	0	2	x	15	0	58	21.1	57	21	57.9	-0.1	4760	Last10	Here	96
996	4783	3	Lilium	403	2017-11-22-15-44-39	0	2	x	15	0	58	21.1	57	21	57.9	-0.1	4760	Last10	Here	97
997	4784	3	Lilium	403	2017-11-22-15-44-41	0	2	x	15	0	58	21.1	57	21	57.9	-0.1	4760	Last10	Here	98
998	4785	3	Lilium	403	2017-11-22-15-44-43	0	2	x	15	0	58	21.1	57	21	57.9	-0.1	4760	Last10	Here	99
999	4786	3	Lilium	403	2017-11-22-15-45-18	0	2	x	20	0	57.9	21.1	56.9	21	57.8	-0.103	4761	First10	Here	1
1000	4787	3	Lilium	403	2017-11-22-15-45-20	0	2	x	20	0	57.9	21.1	56.9	21	57.8	-0.103	4761	First10	Here	2
1001	4788	3	Lilium	403	2017-11-22-15-45-22	0	2	x	20	0	57.9	21.1	56.8	20.9	57.7	-0.207	4761	First10	Here	3
1002	4789	3	Lilium	403	2017-11-22-15-45-24	0	2	x	20	0	57.9	21.1	56.9	21	57.8	-0.103	4761	First10	Here	4
1003	4790	3	Lilium	403	2017-11-22-15-45-26	0	2	x	20	0	57.8	21.1	56.9	21	57.8	-0.003	4761	First10	Here	5
1004	4791	3	Lilium	403	2017-11-22-15-45-28	0	2	x	20	0	57.9	21.1	56.8	20.9	57.7	-0.207	4761	First10	Here	6
1005	4792	3	Lilium	403	2017-11-22-15-45-30	0	2	x	20	0	57.8	21.1	56.9	21	57.8	-0.003	4761	First10	Here	7
1006	4793	3	Lilium	403	2017-11-22-15-45-32	0	2	x	20	0	57.8	21.1	56.9	21	57.8	-0.003	4761	First10	Here	8
1007	4794	3	Lilium	403	2017-11-22-15-45-34	0	2	x	20	0	57.8	21.1	56.9	21	57.8	-0.003	4761	First10	Here	9
1008	4795	3	Lilium	403	2017-11-22-15-45-36	0	2	x	20	0	57.8	21.1	56.9	21	57.8	-0.003	4761	First10	Here	10
1009	4796	3	Lilium	403	2017-11-22-15-45-38	0	2	x	20	0	57.8	21.1	56.9	21	57.8	-0.003	4761			11
1010	4797	3	Lilium	403	2017-11-22-15-45-40	0	2	x	20	0	57.8	21.1	56.9	21	57.8	-0.003	4761			12
1011	4798	3	Lilium	403	2017-11-22-15-45-42	0	2	x	20	0	57.8	21.1	56.8	21	57.7	-0.107	4761			13
1012	4799	3	Lilium	403	2017-11-22-15-45-44	0	2	x	20	0	57.8	21.1	56.8	21	57.7	-0.107	4761			14
1013	4800	3	Lilium	403	2017-11-22-15-45-46	0	2	x	20	0	57.8	21.1	56.8	21	57.7	-0.107	4761			15
1014	4801	3	Lilium	403	2017-11-22-15-45-48	0	2	x	20	0	57.8	21.1	56.8	21	57.7	-0.107	4761			16
1015	4802	3	Lilium	403	2017-11-22-15-45-50	0	2	x	20	0	57.8	21.1	56.8	21	57.7	-0.107	4761			17
1016	4803	3	Lilium	403	2017-11-22-15-45-52	0	2	x	20	0	57.8	21.1	56.8	21	57.7	-0.107	4761			18
1017	4804	3	Lilium	403	2017-11-22-15-45-54	0	2	x	20	0	57.8	21.1	56.8	21	57.7	-0.107	4761			19
1018	4805	3	Lilium	403	2017-11-22-15-45-56	0	2	x	20	0	57.8	21.1	56.8	21	57.7	-0.107	4761			20
1019	4806	3	Lilium	403	2017-11-22-15-45-58	0	2	x	20	0	57.8	21.1	56.8	21	57.7	-0.107	4761			21
1020	4807	3	Lilium	403	2017-11-22-15-46-00	0	2	x	20	0	57.8	21.1	56.8	21	57.7	-0.107	4761			22
1021	4808	3	Lilium	403	2017-11-22-15-46-02	0	2	x	20	0	57.8	21.1	56.8	21	57.7	-0.107	4761			23
1022	4809	3	Lilium	403	2017-11-22-15-46-04	0	2	x	20	0	57.8	21.1	56.8	21	57.7	-0.107	4761			24
1023	4810	3	Lilium	403	2017-11-22-15-46-06	0	2	x	20	0	57.8	21.1	56.8	21	57.7	-0.107	4761			25
1024	4811	3	Lilium	403	2017-11-22-15-46-08	0	2	x	20	0	57.8	21.1	56.8	21	57.7	-0.107	4761			26
1025	4812	3	Lilium	403	2017-11-22-15-46-10	0	2	x	20	0	57.8	21.1	56.8	21	57.7	-0.107	4761			27
1026	4813	3	Lilium	403	2017-11-22-15-46-12	0	2	x	20	0	57.8	21.1	56.8	21	57.7	-0.107	4761			28
1027	4814	3	Lilium	403	2017-11-22-15-46-14	0	2	x	20	0	57.7	21.1	56.7	21	57.6	-0.11	4761			29
1028	4815	3	Lilium	403	2017-11-22-15-46-16	0	2	x	20	0	57.7	21.1	56.7	21	57.6	-0.11	4761			30
1029	4816	3	Lilium	403	2017-11-22-15-46-18	0	2	x	20	0	57.7	21.1	56.8	21	57.7	-0.007	4761			31
1030	4817	3	Lilium	403	2017-11-22-15-46-20	0	2	x	20	0	57.7	21.1	56.7	21	57.6	-0.11	4761			32
1031	4818	3	Lilium	403	2017-11-22-15-46-22	0	2	x	20	0	57.7	21.1	56.7	21	57.6	-0.11	4761			33
1032	4819	3	Lilium	403	2017-11-22-15-46-24	0	2	x	20	0	57.7	21.1	56.7	21	57.6	-0.11	4761			34
1033	4820	3	Lilium	403	2017-11-22-15-46-26	0	2	x	20	0	57.7	21.1	56.7	21	57.6	-0.11	4761			35
1034	4821	3	Lilium	403	2017-11-22-15-46-28	0	2	x	20	0	57.7	21.1	56.8	21	57.7	-0.007	4761			36
1035	4822	3	Lilium	403	2017-11-22-15-46-30	0	2	x	20	0	57.7	21.1	56.7	21	57.6	-0.11	4761			37
1036	4823	3	Lilium	403	2017-11-22-15-46-32	0	2	x	20	0	57.7	21.1	56.7	21	57.6	-0.11	4761			38
1037	4824	3	Lilium	403	2017-11-22-15-46-34	0	2	x	20	0	57.7	21.1	56.7	21	57.6	-0.11	4761			39
1038	4825	3	Lilium	403	2017-11-22-15-46-36	0	2	x	20	0	57.7	21.1	56.7	21	57.6	-0.11	4761			40
1039	4826	3	Lilium	403	2017-11-22-15-46-38	0	2	x	20	0	57.6	21.1	56.7	21	57.6	-0.01	4761			41
1040	4827	3	Lilium	403	2017-11-22-15-46-40	0	2	x	20	0	57.7	21.1	56.7	21	57.6	-0.11	4761			42
1041	4828	3	Lilium	403	2017-11-22-15-46-42	0	2	x	20	0	57.6	21.1	56.7	21	57.6	-0.01	4761			43
1042	4829	3	Lilium	403	2017-11-22-15-46-44	0	2	x	20	0	57.6	21.1	56.7	21	57.6	-0.01	4761			44
1043	4830	3	Lilium	403	2017-11-22-15-46-46	0	2	x	20	0	57.6	21.1	56.7	21	57.6	-0.01	4761			45
1044	4831	3	Lilium	403	2017-11-22-15-46-48	0	2	x	20	0	57.6	21.1	56.7	21	57.6	-0.01	4761			46
1045	4832	3	Lilium	403	2017-11-22-15-46-50	0	2	x	20	0	57.6	21.1	56.7	21	57.6	-0.01	4761			47
1046	4833	3	Lilium	403	2017-11-22-15-46-52	0	2	x	20	0	57.6	21.1	56.7	21	57.6	-0.01	4761			48
1047	4834	3	Lilium	403	2017-11-22-15-46-54	0	2	x	20	0	57.6	21.1	56.7	21	57.6	-0.01	4761			49
1048	4835	3	Lilium	403	2017-11-22-15-46-56	0	2	x	20	0	57.6	21.1	56.7	21	57.6	-0.01	4761			50
1049	4836	3	Lilium	403	2017-11-22-15-46-58	0	2	x	20	0	57.6	21.1	56.7	21	57.6	-0.01	4761			51
1050	4837	3	Lilium	403	2017-11-22-15-47-00	0	2	x	20	0	57.6	21.1	56.7	21	57.6	-0.01	4761			52
1051	4838	3	Lilium	403	2017-11-22-15-47-02	0	2	x	20	0	57.6	21.1	56.7	21	57.6	-0.01	4761			53
1052	4839	3	Lilium	403	2017-11-22-15-47-04	0	2	x	20	0	57.6	21.1	56.7	21	57.6	-0.01	4761			54
1053	4840	3	Lilium	403	2017-11-22-15-47-06	0	2	x	20	0	57.6	21.1	56.7	21	57.6	-0.01	4761			55
1054	4841	3	Lilium	403	2017-11-22-15-47-08	0	2	x	20	0	57.6	21.1	56.7	21	57.6	-0.01	4761			56
1055	4842	3	Lilium	403	2017-11-22-15-47-10	0	2	x	20	0	57.6	21.1	56.7	21	57.6	-0.01	4761			57
1056	4843	3	Lilium	403	2017-11-22-15-47-12	0	2	x	20	0	57.6	21.1	56.7	21	57.6	-0.01	4761			58
1057	4844	3	Lilium	403	2017-11-22-15-47-14	0	2	x	20	0	57.6	21.1	56.7	21	57.6	-0.01	4761			59
1058	4845	3	Lilium	403	2017-11-22-15-47-16	0	2	x	20	0	57.6	21.1	56.7	21	57.6	-0.01	4761			60
1059	4846	3	Lilium	403	2017-11-22-15-47-18	0	2	x	20	0	57.6	21.1	56.7	21	57.6	-0.01	4761			61
1060	4847	3	Lilium	403	2017-11-22-15-47-20	0	2	x	20	0	57.5	21.1	56.6	21	57.5	-0.014	4761			62
1061	4848	3	Lilium	403	2017-11-22-15-47-22	0	2	x	20	0	57.5	21.1	56.6	21	57.5	-0.014	4761			63
1062	4849	3	Lilium	403	2017-11-22-15-47-24	0	2	x	20	0	57.5	21.1	56.6	21	57.5	-0.014	4761			64
1063	4850	3	Lilium	403	2017-11-22-15-47-26	0	2	x	20	0	57.5	21.1	56.6	21	57.5	-0.014	4761			65
1064	4851	3	Lilium	403	2017-11-22-15-47-28	0	2	x	20	0	57.5	21.1	56.6	21	57.5	-0.014	4761			66
1065	4852	3	Lilium	403	2017-11-22-15-47-30	0	2	x	20	0	57.5	21.1	56.6	21	57.5	-0.014	4761			67
1066	4853	3	Lilium	403	2017-11-22-15-47-32	0	2	x	20	0	57.6	21.1	56.6	21	57.5	-0.114	4761			68
1067	4854	3	Lilium	403	2017-11-22-15-47-34	0	2	x	20	0	57.5	21.1	56.6	21	57.5	-0.014	4761			69
1068	4855	3	Lilium	403	2017-11-22-15-47-36	0	2	x	20	0	57.5	21.1	56.6	21	57.5	-0.014	4761			70
1069	4856	3	Lilium	403	2017-11-22-15-47-38	0	2	x	20	0	57.5	21.1	56.6	21	57.5	-0.014	4761			71
1070	4857	3	Lilium	403	2017-11-22-15-47-40	0	2	x	20	0	57.5	21.1	56.6	21	57.5	-0.014	4761			72
1071	4858	3	Lilium	403	2017-11-22-15-47-42	0	2	x	20	0	57.5	21.1	56.6	21	57.5	-0.014	4761			73
1072	4859	3	Lilium	403	2017-11-22-15-47-44	0	2	x	20	0	57.5	21.1	56.6	21	57.5	-0.014	4761			74
1073	4860	3	Lilium	403	2017-11-22-15-47-46	0	2	x	20	0	57.5	21.1	56.6	21	57.5	-0.014	4761			75
1074	4861	3	Lilium	403	2017-11-22-15-47-48	0	2	x	20	0	57.5	21.1	56.5	21	57.4	-0.117	4761			76
1075	4862	3	Lilium	403	2017-11-22-15-47-50	0	2	x	20	0	57.5	21.1	56.5	21	57.4	-0.117	4761			77
1076	4863	3	Lilium	403	2017-11-22-15-47-52	0	2	x	20	0	57.5	21.1	56.5	21	57.4	-0.117	4761			78
1077	4864	3	Lilium	403	2017-11-22-15-47-54	0	2	x	20	0	57.5	21.1	56.5	21	57.4	-0.117	4761			79
1078	4865	3	Lilium	403	2017-11-22-15-47-56	0	2	x	20	0	57.5	21.1	56.5	21	57.4	-0.117	4761			80
1079	4866	3	Lilium	403	2017-11-22-15-47-58	0	2	x	20	0	57.5	21.1	56.5	21	57.4	-0.117	4761			81
1080	4867	3	Lilium	403	2017-11-22-15-48-00	0	2	x	20	0	57.5	21.1	56.5	21	57.4	-0.117	4761			82
1081	4868	3	Lilium	403	2017-11-22-15-48-02	0	2	x	20	0	57.5	21.1	56.5	21	57.4	-0.117	4761			83
1082	4869	3	Lilium	403	2017-11-22-15-48-04	0	2	x	20	0	57.5	21.1	56.5	21	57.4	-0.117	4761			84
1083	4870	3	Lilium	403	2017-11-22-15-48-06	0	2	x	20	0	57.4	21.1	56.5	21	57.4	-0.017	4761			85
1084	4871	3	Lilium	403	2017-11-22-15-48-08	0	2	x	20	0	57.5	21.1	56.5	21	57.4	-0.117	4761			86
1085	4872	3	Lilium	403	2017-11-22-15-48-10	0	2	x	20	0	57.4	21.1	56.5	21	57.4	-0.017	4761			87
1086	4873	3	Lilium	403	2017-11-22-15-48-12	0	2	x	20	0	57.4	21.1	56.5	21	57.4	-0.017	4761			88
1087	4874	3	Lilium	403	2017-11-22-15-48-14	0	2	x	20	0	57.4	21.1	56.5	21	57.4	-0.017	4761			89
1088	4875	3	Lilium	403	2017-11-22-15-48-16	0	2	x	20	0	57.4	21.1	56.5	21	57.4	-0.017	4761			90
1089	4876	3	Lilium	403	2017-11-22-15-48-18	0	2	x	20	0	57.4	21.1	56.5	21	57.4	-0.017	4761	Last10	Here	91
1090	4877	3	Lilium	403	2017-11-22-15-48-20	0	2	x	20	0	57.4	21.1	56.4	21	57.3	-0.121	4761	Last10	Here	92
1091	4878	3	Lilium	403	2017-11-22-15-48-22	0	2	x	20	0	57.4	21.1	56.5	21	57.4	-0.017	4761	Last10	Here	93
1092	4879	3	Lilium	403	2017-11-22-15-48-24	0	2	x	20	0	57.4	21.1	56.4	21	57.3	-0.121	4761	Last10	Here	94
1093	4880	3	Lilium	403	2017-11-22-15-48-26	0	2	x	20	0	57.4	21.1	56.4	21	57.3	-0.121	4761	Last10	Here	95
1094	4881	3	Lilium	403	2017-11-22-15-48-28	0	2	x	20	0	57.4	21.1	56.4	21	57.3	-0.121	4761	Last10	Here	96
1095	4882	3	Lilium	403	2017-11-22-15-48-30	0	2	x	20	0	57.4	21.1	56.4	21	57.3	-0.121	4761	Last10	Here	97
1096	4883	3	Lilium	403	2017-11-22-15-48-32	0	2	x	20	0	57.4	21.1	56.5	21	57.4	-0.017	4761	Last10	Here	98
1097	4884	3	Lilium	403	2017-11-22-15-48-34	0	2	x	20	0	57.4	21.1	56.5	21	57.4	-0.017	4761	Last10	Here	99
1098	4885	3	Lilium	403	2017-11-22-15-49-08	0	2	x	25	0	57.3	21.1	56.4	21	57.3	-0.021	4762	First10	Here	1
1099	4886	3	Lilium	403	2017-11-22-15-49-10	0	2	x	25	0	57.3	21.1	56.4	21	57.3	-0.021	4762	First10	Here	2
1100	4887	3	Lilium	403	2017-11-22-15-49-12	0	2	x	25	0	57.3	21.1	56.4	21	57.3	-0.021	4762	First10	Here	3
1101	4888	3	Lilium	403	2017-11-22-15-49-14	0	2	x	25	0	57.3	21.1	56.3	21	57.2	-0.124	4762	First10	Here	4
1102	4889	3	Lilium	403	2017-11-22-15-49-16	0	2	x	25	0	57.3	21.1	56.4	21	57.3	-0.021	4762	First10	Here	5
1103	4890	3	Lilium	403	2017-11-22-15-49-18	0	2	x	25	0	57.3	21.1	56.3	21	57.2	-0.124	4762	First10	Here	6
1104	4891	3	Lilium	403	2017-11-22-15-49-20	0	2	x	25	0	57.3	21.1	56.3	21	57.2	-0.124	4762	First10	Here	7
1105	4892	3	Lilium	403	2017-11-22-15-49-22	0	2	x	25	0	57.3	21.1	56.3	21	57.2	-0.124	4762	First10	Here	8
1106	4893	3	Lilium	403	2017-11-22-15-49-24	0	2	x	25	0	57.2	21.1	56.3	21	57.2	-0.024	4762	First10	Here	9
1107	4894	3	Lilium	403	2017-11-22-15-49-26	0	2	x	25	0	57.2	21.1	56.3	21	57.2	-0.024	4762	First10	Here	10
1108	4895	3	Lilium	403	2017-11-22-15-49-28	0	2	x	25	0	57.2	21.1	56.3	21	57.2	-0.024	4762			11
1109	4896	3	Lilium	403	2017-11-22-15-49-30	0	2	x	25	0	57.2	21.1	56.3	21	57.2	-0.024	4762			12
1110	4897	3	Lilium	403	2017-11-22-15-49-32	0	2	x	25	0	57.2	21.1	56.3	21	57.2	-0.024	4762			13
1111	4898	3	Lilium	403	2017-11-22-15-49-34	0	2	x	25	0	57.2	21.1	56.3	21	57.2	-0.024	4762			14
1112	4899	3	Lilium	403	2017-11-22-15-49-36	0	2	x	25	0	57.2	21.1	56.3	21	57.2	-0.024	4762			15
1113	4900	3	Lilium	403	2017-11-22-15-49-38	0	2	x	25	0	57.2	21.1	56.3	21	57.2	-0.024	4762			16
1114	4901	3	Lilium	403	2017-11-22-15-49-40	0	2	x	25	0	57.2	21.1	56.3	21	57.2	-0.024	4762			17
1115	4902	3	Lilium	403	2017-11-22-15-49-42	0	2	x	25	0	57.2	21.1	56.3	21	57.2	-0.024	4762			18
1116	4903	3	Lilium	403	2017-11-22-15-49-44	0	2	x	25	0	57.2	21.1	56.3	21	57.2	-0.024	4762			19
1117	4904	3	Lilium	403	2017-11-22-15-49-46	0	2	x	25	0	57.2	21.1	56.3	21	57.2	-0.024	4762			20
1118	4905	3	Lilium	403	2017-11-22-15-49-48	0	2	x	25	0	57.2	21.1	56.3	21	57.2	-0.024	4762			21
1119	4906	3	Lilium	403	2017-11-22-15-49-50	0	2	x	25	0	57.2	21.1	56.3	21	57.2	-0.024	4762			22
1120	4907	3	Lilium	403	2017-11-22-15-49-52	0	2	x	25	0	57.1	21.1	56.3	21	57.2	0.076	4762			23
1121	4908	3	Lilium	403	2017-11-22-15-49-54	0	2	x	25	0	57.2	21.1	56.3	21	57.2	-0.024	4762			24
1122	4909	3	Lilium	403	2017-11-22-15-49-56	0	2	x	25	0	57.2	21.1	56.3	21	57.2	-0.024	4762			25
1123	4910	3	Lilium	403	2017-11-22-15-49-58	0	2	x	25	0	57.2	21.1	56.3	21	57.2	-0.024	4762			26
1124	4911	3	Lilium	403	2017-11-22-15-50-00	0	2	x	25	0	57.2	21.1	56.3	21	57.2	-0.024	4762			27
1125	4912	3	Lilium	403	2017-11-22-15-50-02	0	2	x	25	0	57.2	21.1	56.3	21	57.2	-0.024	4762			28
1126	4913	3	Lilium	403	2017-11-22-15-50-04	0	2	x	25	0	57.1	21.1	56.3	21	57.2	0.076	4762			29
1127	4914	3	Lilium	403	2017-11-22-15-50-06	0	2	x	25	0	57.1	21.1	56.3	21	57.2	0.076	4762			30
1128	4915	3	Lilium	403	2017-11-22-15-50-08	0	2	x	25	0	57.1	21.1	56.3	21	57.2	0.076	4762			31
1129	4916	3	Lilium	403	2017-11-22-15-50-10	0	2	x	25	0	57.1	21.1	56.3	21	57.2	0.076	4762			32
1130	4917	3	Lilium	403	2017-11-22-15-50-12	0	2	x	25	0	57.1	21.1	56.3	21	57.2	0.076	4762			33
1131	4918	3	Lilium	403	2017-11-22-15-50-15	0	2	x	25	0	57.1	21.1	56.3	21	57.2	0.076	4762			34
1132	4919	3	Lilium	403	2017-11-22-15-50-17	0	2	x	25	0	57.1	21.1	56.3	21	57.2	0.076	4762			35
1133	4920	3	Lilium	403	2017-11-22-15-50-19	0	2	x	25	0	57.1	21.1	56.3	21	57.2	0.076	4762			36
1134	4921	3	Lilium	403	2017-11-22-15-50-21	0	2	x	25	0	57.1	21.1	56.3	21	57.2	0.076	4762			37
1135	4922	3	Lilium	403	2017-11-22-15-50-23	0	2	x	25	0	57.1	21.1	56.3	21	57.2	0.076	4762			38
1136	4923	3	Lilium	403	2017-11-22-15-50-25	0	2	x	25	0	57.1	21.1	56.3	21	57.2	0.076	4762			39
1137	4924	3	Lilium	403	2017-11-22-15-50-27	0	2	x	25	0	57.1	21.1	56.3	21	57.2	0.076	4762			40
1138	4925	3	Lilium	403	2017-11-22-15-50-29	0	2	x	25	0	57.1	21.1	56.3	21	57.2	0.076	4762			41
1139	4926	3	Lilium	403	2017-11-22-15-50-31	0	2	x	25	0	57.1	21.1	56.3	21	57.2	0.076	4762			42
1140	4927	3	Lilium	403	2017-11-22-15-50-33	0	2	x	25	0	57.1	21.1	56.2	21	57.1	-0.028	4762			43
1141	4928	3	Lilium	403	2017-11-22-15-50-35	0	2	x	25	0	57.1	21.1	56.2	21	57.1	-0.028	4762			44
1142	4929	3	Lilium	403	2017-11-22-15-50-37	0	2	x	25	0	57.1	21.1	56.2	21	57.1	-0.028	4762			45
1143	4930	3	Lilium	403	2017-11-22-15-50-39	0	2	x	25	0	57.1	21.1	56.3	21	57.2	0.076	4762			46
1144	4931	3	Lilium	403	2017-11-22-15-50-41	0	2	x	25	0	57.1	21.1	56.2	21	57.1	-0.028	4762			47
1145	4932	3	Lilium	403	2017-11-22-15-50-43	0	2	x	25	0	57.1	21.1	56.2	21	57.1	-0.028	4762			48
1146	4933	3	Lilium	403	2017-11-22-15-50-45	0	2	x	25	0	57.1	21.1	56.2	21	57.1	-0.028	4762			49
1147	4934	3	Lilium	403	2017-11-22-15-50-47	0	2	x	25	0	57.1	21.1	56.2	21	57.1	-0.028	4762			50
1148	4935	3	Lilium	403	2017-11-22-15-50-49	0	2	x	25	0	57.1	21.1	56.2	21	57.1	-0.028	4762			51
1149	4936	3	Lilium	403	2017-11-22-15-50-51	0	2	x	25	0	57.1	21.1	56.2	21	57.1	-0.028	4762			52
1150	4937	3	Lilium	403	2017-11-22-15-50-53	0	2	x	25	0	57.1	21.1	56.2	21	57.1	-0.028	4762			53
1151	4938	3	Lilium	403	2017-11-22-15-50-55	0	2	x	25	0	57.1	21.1	56.2	21	57.1	-0.028	4762			54
1152	4939	3	Lilium	403	2017-11-22-15-50-57	0	2	x	25	0	57.1	21.1	56.2	21	57.1	-0.028	4762			55
1153	4940	3	Lilium	403	2017-11-22-15-50-59	0	2	x	25	0	57.1	21.1	56.1	21	57	-0.131	4762			56
1154	4941	3	Lilium	403	2017-11-22-15-51-01	0	2	x	25	0	57	21.1	56.2	21	57.1	0.072	4762			57
1155	4942	3	Lilium	403	2017-11-22-15-51-03	0	2	x	25	0	57	21.1	56.1	21	57	-0.031	4762			58
1156	4943	3	Lilium	403	2017-11-22-15-51-05	0	2	x	25	0	57	21.1	56.1	21	57	-0.031	4762			59
1157	4944	3	Lilium	403	2017-11-22-15-51-07	0	2	x	25	0	57	21.1	56.1	21	57	-0.031	4762			60
1158	4945	3	Lilium	403	2017-11-22-15-51-09	0	2	x	25	0	57	21.1	56.1	21	57	-0.031	4762			61
1159	4946	3	Lilium	403	2017-11-22-15-51-11	0	2	x	25	0	57	21.1	56.1	21	57	-0.031	4762			62
1160	4947	3	Lilium	403	2017-11-22-15-51-13	0	2	x	25	0	57	21.1	56.1	21	57	-0.031	4762			63
1161	4948	3	Lilium	403	2017-11-22-15-51-15	0	2	x	25	0	57	21.1	56.1	21	57	-0.031	4762			64
1162	4949	3	Lilium	403	2017-11-22-15-51-17	0	2	x	25	0	57	21.1	56.2	21	57.1	0.072	4762			65
1163	4950	3	Lilium	403	2017-11-22-15-51-19	0	2	x	25	0	57	21.1	56.1	21	57	-0.031	4762			66
1164	4951	3	Lilium	403	2017-11-22-15-51-21	0	2	x	25	0	57	21.1	56.1	21	57	-0.031	4762			67
1165	4952	3	Lilium	403	2017-11-22-15-51-23	0	2	x	25	0	57	21.1	56.1	21	57	-0.031	4762			68
1166	4953	3	Lilium	403	2017-11-22-15-51-25	0	2	x	25	0	57	21.1	56.1	21	57	-0.031	4762			69
1167	4954	3	Lilium	403	2017-11-22-15-51-27	0	2	x	25	0	57	21.1	56.1	21	57	-0.031	4762			70
1168	4955	3	Lilium	403	2017-11-22-15-51-29	0	2	x	25	0	57	21.1	56.1	21	57	-0.031	4762			71
1169	4956	3	Lilium	403	2017-11-22-15-51-31	0	2	x	25	0	57	21.1	56.1	21	57	-0.031	4762			72
1170	4957	3	Lilium	403	2017-11-22-15-51-33	0	2	x	25	0	57	21.1	56.1	21	57	-0.031	4762			73
1171	4958	3	Lilium	403	2017-11-22-15-51-35	0	2	x	25	0	57	21.1	56.1	21	57	-0.031	4762			74
1172	4959	3	Lilium	403	2017-11-22-15-51-37	0	2	x	25	0	57	21.1	56.1	21	57	-0.031	4762			75
1173	4960	3	Lilium	403	2017-11-22-15-51-39	0	2	x	25	0	57	21.1	56.1	21	57	-0.031	4762			76
1174	4961	3	Lilium	403	2017-11-22-15-51-41	0	2	x	25	0	57	21.1	56.1	21	57	-0.031	4762			77
1175	4962	3	Lilium	403	2017-11-22-15-51-43	0	2	x	25	0	57	21.1	56.1	21	57	-0.031	4762			78
1176	4963	3	Lilium	403	2017-11-22-15-51-45	0	2	x	25	0	57	21.1	56.1	21	57	-0.031	4762			79
1177	4964	3	Lilium	403	2017-11-22-15-51-47	0	2	x	25	0	57	21.1	56.1	21	57	-0.031	4762			80
1178	4965	3	Lilium	403	2017-11-22-15-51-49	0	2	x	25	0	57	21.1	56.1	21	57	-0.031	4762			81
1179	4966	3	Lilium	403	2017-11-22-15-51-51	0	2	x	25	0	57	21.1	56.1	21	57	-0.031	4762			82
1180	4967	3	Lilium	403	2017-11-22-15-51-53	0	2	x	25	0	57	21.1	56.1	21	57	-0.031	4762			83
1181	4968	3	Lilium	403	2017-11-22-15-51-55	0	2	x	25	0	57	21.1	56.1	21	57	-0.031	4762			84
1182	4969	3	Lilium	403	2017-11-22-15-51-57	0	2	x	25	0	57	21.1	56.1	21	57	-0.031	4762			85
1183	4970	3	Lilium	403	2017-11-22-15-51-59	0	2	x	25	0	57	21.1	56.2	21	57.1	0.072	4762			86
1184	4971	3	Lilium	403	2017-11-22-15-52-01	0	2	x	25	0	57	21.1	56.1	21	57	-0.031	4762			87
1185	4972	3	Lilium	403	2017-11-22-15-52-03	0	2	x	25	0	57	21.1	56.1	21	57	-0.031	4762			88
1186	4973	3	Lilium	403	2017-11-22-15-52-05	0	2	x	25	0	57	21.1	56.1	21	57	-0.031	4762			89
1187	4974	3	Lilium	403	2017-11-22-15-52-07	0	2	x	25	0	57	21.1	56.1	21	57	-0.031	4762			90
1188	4975	3	Lilium	403	2017-11-22-15-52-09	0	2	x	25	0	57	21.1	56.1	21	57	-0.031	4762	Last10	Here	91
1189	4976	3	Lilium	403	2017-11-22-15-52-11	0	2	x	25	0	57	21.1	56.1	21	57	-0.031	4762	Last10	Here	92
1190	4977	3	Lilium	403	2017-11-22-15-52-13	0	2	x	25	0	57	21.1	56.1	21	57	-0.031	4762	Last10	Here	93
1191	4978	3	Lilium	403	2017-11-22-15-52-15	0	2	x	25	0	57	21.1	56.1	21	57	-0.031	4762	Last10	Here	94
1192	4979	3	Lilium	403	2017-11-22-15-52-17	0	2	x	25	0	57	21.1	56.1	21	57	-0.031	4762	Last10	Here	95
1193	4980	3	Lilium	403	2017-11-22-15-52-19	0	2	x	25	0	57	21.1	56.1	21	57	-0.031	4762	Last10	Here	96
1194	4981	3	Lilium	403	2017-11-22-15-52-21	0	2	x	25	0	57	21.1	56.1	21	57	-0.031	4762	Last10	Here	97
1195	4982	3	Lilium	403	2017-11-22-15-52-23	0	2	x	25	0	57	21.1	56	21	56.9	-0.134	4762	Last10	Here	98
1196	4983	3	Lilium	403	2017-11-22-15-52-25	0	2	x	25	0	57	21.1	56.1	21	57	-0.031	4762	Last10	Here	99
1197	4984	3	Lilium	403	2017-11-22-15-52-57	0	2	x	30	0	56.9	21.1	56	21	56.9	-0.034	4763	First10	Here	1
1198	4985	3	Lilium	403	2017-11-22-15-52-59	0	2	x	30	0	56.9	21.1	56	21	56.9	-0.034	4763	First10	Here	2
1199	4986	3	Lilium	403	2017-11-22-15-53-01	0	2	x	30	0	56.8	21.1	56	21	56.9	0.066	4763	First10	Here	3
1200	4987	3	Lilium	403	2017-11-22-15-53-03	0	2	x	30	0	56.9	21.1	56	21	56.9	-0.034	4763	First10	Here	4
1201	4988	3	Lilium	403	2017-11-22-15-53-05	0	2	x	30	0	56.8	21.1	56	21	56.9	0.066	4763	First10	Here	5
1202	4989	3	Lilium	403	2017-11-22-15-53-07	0	2	x	30	0	56.8	21.1	56	21	56.9	0.066	4763	First10	Here	6
1203	4990	3	Lilium	403	2017-11-22-15-53-09	0	2	x	30	0	56.8	21.1	56	21	56.9	0.066	4763	First10	Here	7
1204	4991	3	Lilium	403	2017-11-22-15-53-11	0	2	x	30	0	56.8	21.1	56	21	56.9	0.066	4763	First10	Here	8
1205	4992	3	Lilium	403	2017-11-22-15-53-13	0	2	x	30	0	56.8	21.1	56	21	56.9	0.066	4763	First10	Here	9
1206	4993	3	Lilium	403	2017-11-22-15-53-15	0	2	x	30	0	56.8	21.1	56	21	56.9	0.066	4763	First10	Here	10
1207	4994	3	Lilium	403	2017-11-22-15-53-17	0	2	x	30	0	56.8	21.1	56	21	56.9	0.066	4763			11
1208	4995	3	Lilium	403	2017-11-22-15-53-19	0	2	x	30	0	56.8	21.1	56	21	56.9	0.066	4763			12
1209	4996	3	Lilium	403	2017-11-22-15-53-21	0	2	x	30	0	56.7	21.1	56	21	56.9	0.166	4763			13
1210	4997	3	Lilium	403	2017-11-22-15-53-23	0	2	x	30	0	56.7	21.1	56	21	56.9	0.166	4763			14
1211	4998	3	Lilium	403	2017-11-22-15-53-25	0	2	x	30	0	56.8	21.1	56	21	56.9	0.066	4763			15
1212	4999	3	Lilium	403	2017-11-22-15-53-27	0	2	x	30	0	56.8	21.1	56	21	56.9	0.066	4763			16
1213	5000	3	Lilium	403	2017-11-22-15-53-29	0	2	x	30	0	56.8	21.1	55.9	21	56.8	-0.038	4763			17
1214	5001	3	Lilium	403	2017-11-22-15-53-31	0	2	x	30	0	56.8	21.1	55.9	21	56.8	-0.038	4763			18
1215	5002	3	Lilium	403	2017-11-22-15-53-33	0	2	x	30	0	56.7	21.1	55.9	21	56.8	0.062	4763			19
1216	5003	3	Lilium	403	2017-11-22-15-53-35	0	2	x	30	0	56.8	21.1	55.9	21	56.8	-0.038	4763			20
1217	5004	3	Lilium	403	2017-11-22-15-53-37	0	2	x	30	0	56.8	21.1	55.9	21	56.8	-0.038	4763			21
1218	5005	3	Lilium	403	2017-11-22-15-53-39	0	2	x	30	0	56.8	21.1	55.9	21	56.8	-0.038	4763			22
1219	5006	3	Lilium	403	2017-11-22-15-53-41	0	2	x	30	0	56.8	21.1	55.9	21	56.8	-0.038	4763			23
1220	5007	3	Lilium	403	2017-11-22-15-53-43	0	2	x	30	0	56.8	21.1	55.9	21	56.8	-0.038	4763			24
1221	5008	3	Lilium	403	2017-11-22-15-53-45	0	2	x	30	0	56.8	21.1	55.9	21	56.8	-0.038	4763			25
1222	5009	3	Lilium	403	2017-11-22-15-53-47	0	2	x	30	0	56.7	21.1	55.9	21	56.8	0.062	4763			26
1223	5010	3	Lilium	403	2017-11-22-15-53-49	0	2	x	30	0	56.7	21.1	55.9	21	56.8	0.062	4763			27
1224	5011	3	Lilium	403	2017-11-22-15-53-51	0	2	x	30	0	56.7	21.1	55.9	21	56.8	0.062	4763			28
1225	5012	3	Lilium	403	2017-11-22-15-53-53	0	2	x	30	0	56.7	21.1	55.9	21	56.8	0.062	4763			29
1226	5013	3	Lilium	403	2017-11-22-15-53-55	0	2	x	30	0	56.7	21.1	55.9	21	56.8	0.062	4763			30
1227	5014	3	Lilium	403	2017-11-22-15-53-57	0	2	x	30	0	56.7	21.1	55.9	21	56.8	0.062	4763			31
1228	5015	3	Lilium	403	2017-11-22-15-53-59	0	2	x	30	0	56.7	21.1	55.9	21	56.8	0.062	4763			32
1229	5016	3	Lilium	403	2017-11-22-15-54-01	0	2	x	30	0	56.7	21.1	55.9	21	56.8	0.062	4763			33
1230	5017	3	Lilium	403	2017-11-22-15-54-03	0	2	x	30	0	56.7	21.1	55.9	21	56.8	0.062	4763			34
1231	5018	3	Lilium	403	2017-11-22-15-54-05	0	2	x	30	0	56.7	21.1	55.9	21	56.8	0.062	4763			35
1232	5019	3	Lilium	403	2017-11-22-15-54-07	0	2	x	30	0	56.7	21.1	55.9	21	56.8	0.062	4763			36
1233	5020	3	Lilium	403	2017-11-22-15-54-09	0	2	x	30	0	56.7	21.1	55.9	21	56.8	0.062	4763			37
1234	5021	3	Lilium	403	2017-11-22-15-54-11	0	2	x	30	0	56.7	21.1	55.9	21	56.8	0.062	4763			38
1235	5022	3	Lilium	403	2017-11-22-15-54-13	0	2	x	30	0	56.8	21.1	55.9	21	56.8	-0.038	4763			39
1236	5023	3	Lilium	403	2017-11-22-15-54-15	0	2	x	30	0	56.7	21.1	55.9	21	56.8	0.062	4763			40
1237	5024	3	Lilium	403	2017-11-22-15-54-17	0	2	x	30	0	56.7	21.1	55.9	21	56.8	0.062	4763			41
1238	5025	3	Lilium	403	2017-11-22-15-54-19	0	2	x	30	0	56.7	21.1	55.9	21	56.8	0.062	4763			42
1239	5026	3	Lilium	403	2017-11-22-15-54-21	0	2	x	30	0	56.7	21.1	55.9	21	56.8	0.062	4763			43
1240	5027	3	Lilium	403	2017-11-22-15-54-23	0	2	x	30	0	56.7	21.1	55.8	21	56.7	-0.041	4763			44
1241	5028	3	Lilium	403	2017-11-22-15-54-25	0	2	x	30	0	56.7	21.1	55.8	21	56.7	-0.041	4763			45
1242	5029	3	Lilium	403	2017-11-22-15-54-27	0	2	x	30	0	56.7	21.1	55.9	21	56.8	0.062	4763			46
1243	5030	3	Lilium	403	2017-11-22-15-54-29	0	2	x	30	0	56.7	21.1	55.9	21	56.8	0.062	4763			47
1244	5031	3	Lilium	403	2017-11-22-15-54-31	0	2	x	30	0	56.7	21.1	55.8	21	56.7	-0.041	4763			48
1245	5032	3	Lilium	403	2017-11-22-15-54-33	0	2	x	30	0	56.7	21.1	55.9	21	56.8	0.062	4763			49
1246	5033	3	Lilium	403	2017-11-22-15-54-35	0	2	x	30	0	56.7	21.1	55.8	21	56.7	-0.041	4763			50
1247	5034	3	Lilium	403	2017-11-22-15-54-37	0	2	x	30	0	56.7	21.1	55.8	21	56.7	-0.041	4763			51
1248	5035	3	Lilium	403	2017-11-22-15-54-39	0	2	x	30	0	56.7	21.1	55.8	21	56.7	-0.041	4763			52
1249	5036	3	Lilium	403	2017-11-22-15-54-41	0	2	x	30	0	56.7	21.1	55.8	21	56.7	-0.041	4763			53
1250	5037	3	Lilium	403	2017-11-22-15-54-43	0	2	x	30	0	56.6	21.1	55.8	21	56.7	0.059	4763			54
1251	5038	3	Lilium	403	2017-11-22-15-54-45	0	2	x	30	0	56.7	21.1	55.8	21	56.7	-0.041	4763			55
1252	5039	3	Lilium	403	2017-11-22-15-54-47	0	2	x	30	0	56.6	21.1	55.8	21	56.7	0.059	4763			56
1253	5040	3	Lilium	403	2017-11-22-15-54-49	0	2	x	30	0	56.7	21.1	55.8	21	56.7	-0.041	4763			57
1254	5041	3	Lilium	403	2017-11-22-15-54-51	0	2	x	30	0	56.6	21.1	55.8	21	56.7	0.059	4763			58
1255	5042	3	Lilium	403	2017-11-22-15-54-53	0	2	x	30	0	56.6	21.1	55.8	21	56.7	0.059	4763			59
1256	5043	3	Lilium	403	2017-11-22-15-54-55	0	2	x	30	0	56.6	21.1	55.8	21	56.7	0.059	4763			60
1257	5044	3	Lilium	403	2017-11-22-15-54-57	0	2	x	30	0	56.6	21.1	55.8	21	56.7	0.059	4763			61
1258	5045	3	Lilium	403	2017-11-22-15-54-59	0	2	x	30	0	56.6	21.1	55.8	21	56.7	0.059	4763			62
1259	5046	3	Lilium	403	2017-11-22-15-55-01	0	2	x	30	0	56.6	21.1	55.8	21	56.7	0.059	4763			63
1260	5047	3	Lilium	403	2017-11-22-15-55-03	0	2	x	30	0	56.6	21.1	55.9	21	56.8	0.162	4763			64
1261	5048	3	Lilium	403	2017-11-22-15-55-05	0	2	x	30	0	56.6	21.1	55.9	21	56.8	0.162	4763			65
1262	5049	3	Lilium	403	2017-11-22-15-55-07	0	2	x	30	0	56.6	21.1	55.9	21	56.8	0.162	4763			66
1263	5050	3	Lilium	403	2017-11-22-15-55-09	0	2	x	30	0	56.6	21.1	55.9	21	56.8	0.162	4763			67
1264	5051	3	Lilium	403	2017-11-22-15-55-11	0	2	x	30	0	56.6	21.1	55.9	21	56.8	0.162	4763			68
1265	5052	3	Lilium	403	2017-11-22-15-55-13	0	2	x	30	0	56.6	21.1	55.8	21	56.7	0.059	4763			69
1266	5053	3	Lilium	403	2017-11-22-15-55-15	0	2	x	30	0	56.6	21.1	55.8	21	56.7	0.059	4763			70
1267	5054	3	Lilium	403	2017-11-22-15-55-17	0	2	x	30	0	56.6	21.1	55.8	21	56.7	0.059	4763			71
1268	5055	3	Lilium	403	2017-11-22-15-55-19	0	2	x	30	0	56.6	21.1	55.8	21	56.7	0.059	4763			72
1269	5056	3	Lilium	403	2017-11-22-15-55-21	0	2	x	30	0	56.6	21.1	55.8	21	56.7	0.059	4763			73
1270	5057	3	Lilium	403	2017-11-22-15-55-23	0	2	x	30	0	56.6	21.1	55.8	21	56.7	0.059	4763			74
1271	5058	3	Lilium	403	2017-11-22-15-55-25	0	2	x	30	0	56.6	21.1	55.8	21	56.7	0.059	4763			75
1272	5059	3	Lilium	403	2017-11-22-15-55-27	0	2	x	30	0	56.6	21.1	55.8	21	56.7	0.059	4763			76
1273	5060	3	Lilium	403	2017-11-22-15-55-29	0	2	x	30	0	56.6	21.1	55.7	21	56.6	-0.045	4763			77
1274	5061	3	Lilium	403	2017-11-22-15-55-31	0	2	x	30	0	56.6	21.1	55.7	21	56.6	-0.045	4763			78
1275	5062	3	Lilium	403	2017-11-22-15-55-34	0	2	x	30	0	56.6	21.1	55.7	21	56.6	-0.045	4763			79
1276	5063	3	Lilium	403	2017-11-22-15-55-36	0	2	x	30	0	56.6	21.1	55.7	21	56.6	-0.045	4763			80
1277	5064	3	Lilium	403	2017-11-22-15-55-38	0	2	x	30	0	56.6	21.1	55.7	21	56.6	-0.045	4763			81
1278	5065	3	Lilium	403	2017-11-22-15-55-40	0	2	x	30	0	56.6	21.1	55.7	21	56.6	-0.045	4763			82
1279	5066	3	Lilium	403	2017-11-22-15-55-42	0	2	x	30	0	56.6	21.1	55.7	21	56.6	-0.045	4763			83
1280	5067	3	Lilium	403	2017-11-22-15-55-44	0	2	x	30	0	56.6	21.1	55.7	21	56.6	-0.045	4763			84
1281	5068	3	Lilium	403	2017-11-22-15-55-46	0	2	x	30	0	56.6	21.1	55.7	21	56.6	-0.045	4763			85
1282	5069	3	Lilium	403	2017-11-22-15-55-48	0	2	x	30	0	56.6	21.1	55.7	21	56.6	-0.045	4763			86
1283	5070	3	Lilium	403	2017-11-22-15-55-50	0	2	x	30	0	56.6	21.1	55.7	21	56.6	-0.045	4763			87
1284	5071	3	Lilium	403	2017-11-22-15-55-52	0	2	x	30	0	56.6	21.1	55.7	21	56.6	-0.045	4763			88
1285	5072	3	Lilium	403	2017-11-22-15-55-54	0	2	x	30	0	56.6	21.1	55.7	21	56.6	-0.045	4763			89
1286	5073	3	Lilium	403	2017-11-22-15-55-56	0	2	x	30	0	56.6	21.1	55.7	21	56.6	-0.045	4763			90
1287	5074	3	Lilium	403	2017-11-22-15-55-58	0	2	x	30	0	56.5	21.1	55.7	21	56.6	0.055	4763	Last10	Here	91
1288	5075	3	Lilium	403	2017-11-22-15-56-00	0	2	x	30	0	56.6	21.1	55.7	21	56.6	-0.045	4763	Last10	Here	92
1289	5076	3	Lilium	403	2017-11-22-15-56-02	0	2	x	30	0	56.5	21.1	55.7	21	56.6	0.055	4763	Last10	Here	93
1290	5077	3	Lilium	403	2017-11-22-15-56-04	0	2	x	30	0	56.5	21.1	55.7	21	56.6	0.055	4763	Last10	Here	94
1291	5078	3	Lilium	403	2017-11-22-15-56-06	0	2	x	30	0	56.6	21.1	55.7	21	56.6	-0.045	4763	Last10	Here	95
1292	5079	3	Lilium	403	2017-11-22-15-56-08	0	2	x	30	0	56.6	21.1	55.7	21	56.6	-0.045	4763	Last10	Here	96
1293	5080	3	Lilium	403	2017-11-22-15-56-10	0	2	x	30	0	56.5	21.1	55.7	21	56.6	0.055	4763	Last10	Here	97
1294	5081	3	Lilium	403	2017-11-22-15-56-12	0	2	x	30	0	56.6	21.1	55.7	21	56.6	-0.045	4763	Last10	Here	98
1295	5082	3	Lilium	403	2017-11-22-15-56-14	0	2	x	30	0	56.5	21.1	55.7	21	56.6	0.055	4763	Last10	Here	99
1296	5083	3	Lilium	403	2017-11-22-15-56-16	0	2	x	30	0	56.5	21.1	55.7	21	56.6	0.055	4763	Last10	Here	100
1297	5084	3	Lilium	403	2017-11-22-15-56-50	0	2	z	0	5	56.4	21.1	55.6	21	56.5	0.052	4764	First10	Here	1
1298	5085	3	Lilium	403	2017-11-22-15-56-52	0	2	z	0	5	56.5	21.1	55.7	21	56.6	0.055	4764	First10	Here	2
1299	5086	3	Lilium	403	2017-11-22-15-56-54	0	2	z	0	5	56.4	21.1	55.7	21	56.6	0.155	4764	First10	Here	3
1300	5087	3	Lilium	403	2017-11-22-15-56-56	0	2	z	0	5	56.4	21.1	55.7	21	56.6	0.155	4764	First10	Here	4
1301	5088	3	Lilium	403	2017-11-22-15-56-58	0	2	z	0	5	56.4	21.1	55.6	21	56.5	0.052	4764	First10	Here	5
1302	5089	3	Lilium	403	2017-11-22-15-57-00	0	2	z	0	5	56.4	21.1	55.6	21	56.5	0.052	4764	First10	Here	6
1303	5090	3	Lilium	403	2017-11-22-15-57-02	0	2	z	0	5	56.4	21.1	55.6	21	56.5	0.052	4764	First10	Here	7
1304	5091	3	Lilium	403	2017-11-22-15-57-04	0	2	z	0	5	56.4	21.1	55.6	21	56.5	0.052	4764	First10	Here	8
1305	5092	3	Lilium	403	2017-11-22-15-57-06	0	2	z	0	5	56.4	21.1	55.6	21	56.5	0.052	4764	First10	Here	9
1306	5093	3	Lilium	403	2017-11-22-15-57-08	0	2	z	0	5	56.4	21.1	55.6	21	56.5	0.052	4764	First10	Here	10
1307	5094	3	Lilium	403	2017-11-22-15-57-10	0	2	z	0	5	56.4	21.1	55.6	21	56.5	0.052	4764			11
1308	5095	3	Lilium	403	2017-11-22-15-57-12	0	2	z	0	5	56.4	21.1	55.6	21	56.5	0.052	4764			12
1309	5096	3	Lilium	403	2017-11-22-15-57-14	0	2	z	0	5	56.4	21.1	55.6	21	56.5	0.052	4764			13
1310	5097	3	Lilium	403	2017-11-22-15-57-16	0	2	z	0	5	56.4	21.1	55.6	21	56.5	0.052	4764			14
1311	5098	3	Lilium	403	2017-11-22-15-57-18	0	2	z	0	5	56.4	21.1	55.6	21	56.5	0.052	4764			15
1312	5099	3	Lilium	403	2017-11-22-15-57-20	0	2	z	0	5	56.4	21.1	55.6	21	56.5	0.052	4764			16
1313	5100	3	Lilium	403	2017-11-22-15-57-22	0	2	z	0	5	56.3	21	55.6	21	56.5	0.152	4764			17
1314	5101	3	Lilium	403	2017-11-22-15-57-24	0	2	z	0	5	56.4	21.1	55.6	21	56.5	0.052	4764			18
1315	5102	3	Lilium	403	2017-11-22-15-57-26	0	2	z	0	5	56.4	21.1	55.6	21	56.5	0.052	4764			19
1316	5103	3	Lilium	403	2017-11-22-15-57-28	0	2	z	0	5	56.4	21.1	55.6	21	56.5	0.052	4764			20
1317	5104	3	Lilium	403	2017-11-22-15-57-30	0	2	z	0	5	56.4	21.1	55.6	21	56.5	0.052	4764			21
1318	5105	3	Lilium	403	2017-11-22-15-57-32	0	2	z	0	5	56.4	21.1	55.6	21	56.5	0.052	4764			22
1319	5106	3	Lilium	403	2017-11-22-15-57-34	0	2	z	0	5	56.4	21.1	55.6	21	56.5	0.052	4764			23
1320	5107	3	Lilium	403	2017-11-22-15-57-36	0	2	z	0	5	56.4	21.1	55.6	21	56.5	0.052	4764			24
1321	5108	3	Lilium	403	2017-11-22-15-57-38	0	2	z	0	5	56.4	21.1	55.6	21	56.5	0.052	4764			25
1322	5109	3	Lilium	403	2017-11-22-15-57-40	0	2	z	0	5	56.4	21.1	55.6	21	56.5	0.052	4764			26
1323	5110	3	Lilium	403	2017-11-22-15-57-42	0	2	z	0	5	56.4	21.1	55.6	21	56.5	0.052	4764			27
1324	5111	3	Lilium	403	2017-11-22-15-57-44	0	2	z	0	5	56.4	21.1	55.6	21	56.5	0.052	4764			28
1325	5112	3	Lilium	403	2017-11-22-15-57-46	0	2	z	0	5	56.3	21	55.6	21	56.5	0.152	4764			29
1326	5113	3	Lilium	403	2017-11-22-15-57-48	0	2	z	0	5	56.4	21.1	55.6	21	56.5	0.052	4764			30
1327	5114	3	Lilium	403	2017-11-22-15-57-50	0	2	z	0	5	56.4	21.1	55.6	21	56.5	0.052	4764			31
1328	5115	3	Lilium	403	2017-11-22-15-57-52	0	2	z	0	5	56.4	21.1	55.6	21	56.5	0.052	4764			32
1329	5116	3	Lilium	403	2017-11-22-15-57-54	0	2	z	0	5	56.4	21.1	55.6	21	56.5	0.052	4764			33
1330	5117	3	Lilium	403	2017-11-22-15-57-56	0	2	z	0	5	56.3	21	55.6	21	56.5	0.152	4764			34
1331	5118	3	Lilium	403	2017-11-22-15-57-58	0	2	z	0	5	56.4	21.1	55.6	21	56.5	0.052	4764			35
1332	5119	3	Lilium	403	2017-11-22-15-58-00	0	2	z	0	5	56.4	21	55.6	21	56.5	0.052	4764			36
1333	5120	3	Lilium	403	2017-11-22-15-58-02	0	2	z	0	5	56.4	21.1	55.7	21	56.6	0.155	4764			37
1334	5121	3	Lilium	403	2017-11-22-15-58-04	0	2	z	0	5	56.4	21.1	55.6	21	56.5	0.052	4764			38
1335	5122	3	Lilium	403	2017-11-22-15-58-06	0	2	z	0	5	56.4	21.1	55.6	21	56.5	0.052	4764			39
1336	5123	3	Lilium	403	2017-11-22-15-58-08	0	2	z	0	5	56.4	21.1	55.6	21	56.5	0.052	4764			40
1337	5124	3	Lilium	403	2017-11-22-15-58-10	0	2	z	0	5	56.3	21	55.6	21	56.5	0.152	4764			41
1338	5125	3	Lilium	403	2017-11-22-15-58-12	0	2	z	0	5	56.4	21.1	55.6	21	56.5	0.052	4764			42
1339	5126	3	Lilium	403	2017-11-22-15-58-14	0	2	z	0	5	56.4	21.1	55.6	21	56.5	0.052	4764			43
1340	5127	3	Lilium	403	2017-11-22-15-58-16	0	2	z	0	5	56.4	21.1	55.6	21	56.5	0.052	4764			44
1341	5128	3	Lilium	403	2017-11-22-15-58-18	0	2	z	0	5	56.4	21.1	55.6	21	56.5	0.052	4764			45
1342	5129	3	Lilium	403	2017-11-22-15-58-20	0	2	z	0	5	56.4	21.1	55.6	21	56.5	0.052	4764			46
1343	5130	3	Lilium	403	2017-11-22-15-58-22	0	2	z	0	5	56.4	21.1	55.6	21	56.5	0.052	4764			47
1344	5131	3	Lilium	403	2017-11-22-15-58-24	0	2	z	0	5	56.4	21.1	55.6	21	56.5	0.052	4764			48
1345	5132	3	Lilium	403	2017-11-22-15-58-26	0	2	z	0	5	56.4	21.1	55.6	21	56.5	0.052	4764			49
1346	5133	3	Lilium	403	2017-11-22-15-58-28	0	2	z	0	5	56.4	21.1	55.6	21	56.5	0.052	4764			50
1347	5134	3	Lilium	403	2017-11-22-15-58-30	0	2	z	0	5	56.4	21.1	55.6	21	56.5	0.052	4764			51
1348	5135	3	Lilium	403	2017-11-22-15-58-32	0	2	z	0	5	56.3	21	55.6	21	56.5	0.152	4764			52
1349	5136	3	Lilium	403	2017-11-22-15-58-34	0	2	z	0	5	56.3	21.1	55.6	21	56.5	0.152	4764			53
1350	5137	3	Lilium	403	2017-11-22-15-58-36	0	2	z	0	5	56.4	21.1	55.6	21	56.5	0.052	4764			54
1351	5138	3	Lilium	403	2017-11-22-15-58-38	0	2	z	0	5	56.3	21.1	55.6	21	56.5	0.152	4764			55
1352	5139	3	Lilium	403	2017-11-22-15-58-40	0	2	z	0	5	56.3	21.1	55.6	21	56.5	0.152	4764			56
1353	5140	3	Lilium	403	2017-11-22-15-58-42	0	2	z	0	5	56.3	21.1	55.6	21	56.5	0.152	4764			57
1354	5141	3	Lilium	403	2017-11-22-15-58-44	0	2	z	0	5	56.3	21.1	55.5	21	56.3	0.048	4764			58
1355	5142	3	Lilium	403	2017-11-22-15-58-46	0	2	z	0	5	56.3	21.1	55.5	21	56.3	0.048	4764			59
1356	5143	3	Lilium	403	2017-11-22-15-58-48	0	2	z	0	5	56.3	21.1	55.4	20.9	56.2	-0.055	4764			60
1357	5144	3	Lilium	403	2017-11-22-15-58-50	0	2	z	0	5	56.3	21.1	55.5	21	56.3	0.048	4764			61
1358	5145	3	Lilium	403	2017-11-22-15-58-52	0	2	z	0	5	56.3	21.1	55.5	21	56.3	0.048	4764			62
1359	5146	3	Lilium	403	2017-11-22-15-58-54	0	2	z	0	5	56.3	21.1	55.5	21	56.3	0.048	4764			63
1360	5147	3	Lilium	403	2017-11-22-15-58-56	0	2	z	0	5	56.3	21.1	55.5	21	56.3	0.048	4764			64
1361	5148	3	Lilium	403	2017-11-22-15-58-58	0	2	z	0	5	56.2	21.1	55.4	20.9	56.2	0.045	4764			65
1362	5149	3	Lilium	403	2017-11-22-15-59-00	0	2	z	0	5	56.2	21.1	55.5	21	56.3	0.148	4764			66
1363	5150	3	Lilium	403	2017-11-22-15-59-02	0	2	z	0	5	56.2	21.1	55.5	21	56.3	0.148	4764			67
1364	5151	3	Lilium	403	2017-11-22-15-59-04	0	2	z	0	5	56.2	21.1	55.5	21	56.3	0.148	4764			68
1365	5152	3	Lilium	403	2017-11-22-15-59-06	0	2	z	0	5	56.2	21.1	55.5	21	56.3	0.148	4764			69
1366	5153	3	Lilium	403	2017-11-22-15-59-08	0	2	z	0	5	56.2	21.1	55.4	20.9	56.2	0.045	4764			70
1367	5154	3	Lilium	403	2017-11-22-15-59-10	0	2	z	0	5	56.2	21.1	55.5	21	56.3	0.148	4764			71
1368	5155	3	Lilium	403	2017-11-22-15-59-12	0	2	z	0	5	56.2	21.1	55.5	21	56.3	0.148	4764			72
1369	5156	3	Lilium	403	2017-11-22-15-59-14	0	2	z	0	5	56.2	21.1	55.5	21	56.3	0.148	4764			73
1370	5157	3	Lilium	403	2017-11-22-15-59-16	0	2	z	0	5	56.2	21.1	55.4	20.9	56.2	0.045	4764			74
1371	5158	3	Lilium	403	2017-11-22-15-59-18	0	2	z	0	5	56.2	21.1	55.5	21	56.3	0.148	4764			75
1372	5159	3	Lilium	403	2017-11-22-15-59-20	0	2	z	0	5	56.2	21.1	55.5	21	56.3	0.148	4764			76
1373	5160	3	Lilium	403	2017-11-22-15-59-22	0	2	z	0	5	56.2	21.1	55.5	21	56.3	0.148	4764			77
1374	5161	3	Lilium	403	2017-11-22-15-59-24	0	2	z	0	5	56.2	21.1	55.5	21	56.3	0.148	4764			78
1375	5162	3	Lilium	403	2017-11-22-15-59-26	0	2	z	0	5	56.2	21.1	55.5	21	56.3	0.148	4764			79
1376	5163	3	Lilium	403	2017-11-22-15-59-28	0	2	z	0	5	56.2	21.1	55.5	21	56.3	0.148	4764			80
1377	5164	3	Lilium	403	2017-11-22-15-59-30	0	2	z	0	5	56.2	21.1	55.4	21	56.2	0.045	4764			81
1378	5165	3	Lilium	403	2017-11-22-15-59-32	0	2	z	0	5	56.2	21.1	55.4	21	56.2	0.045	4764			82
1379	5166	3	Lilium	403	2017-11-22-15-59-34	0	2	z	0	5	56.2	21.1	55.5	21	56.3	0.148	4764			83
1380	5167	3	Lilium	403	2017-11-22-15-59-36	0	2	z	0	5	56.2	21.1	55.3	20.9	56.1	-0.059	4764			84
1381	5168	3	Lilium	403	2017-11-22-15-59-38	0	2	z	0	5	56.2	21.1	55.4	20.9	56.2	0.045	4764			85
1382	5169	3	Lilium	403	2017-11-22-15-59-40	0	2	z	0	5	56.2	21.1	55.4	21	56.2	0.045	4764			86
1383	5170	3	Lilium	403	2017-11-22-15-59-42	0	2	z	0	5	56.2	21.1	55.4	21	56.2	0.045	4764			87
1384	5171	3	Lilium	403	2017-11-22-15-59-44	0	2	z	0	5	56.2	21.1	55.4	21	56.2	0.045	4764			88
1385	5172	3	Lilium	403	2017-11-22-15-59-46	0	2	z	0	5	56.2	21.1	55.4	21	56.2	0.045	4764			89
1386	5173	3	Lilium	403	2017-11-22-15-59-48	0	2	z	0	5	56.2	21.1	55.4	21	56.2	0.045	4764			90
1387	5174	3	Lilium	403	2017-11-22-15-59-50	0	2	z	0	5	56.2	21.1	55.4	21	56.2	0.045	4764	Last10	Here	91
1388	5175	3	Lilium	403	2017-11-22-15-59-52	0	2	z	0	5	56.2	21.1	55.4	21	56.2	0.045	4764	Last10	Here	92
1389	5176	3	Lilium	403	2017-11-22-15-59-54	0	2	z	0	5	56.2	21.1	55.4	21	56.2	0.045	4764	Last10	Here	93
1390	5177	3	Lilium	403	2017-11-22-15-59-56	0	2	z	0	5	56.2	21.1	55.3	20.9	56.1	-0.059	4764	Last10	Here	94
1391	5178	3	Lilium	403	2017-11-22-15-59-58	0	2	z	0	5	56.2	21.1	55.4	21	56.2	0.045	4764	Last10	Here	95
1392	5179	3	Lilium	403	2017-11-22-16-00-00	0	2	z	0	5	56.2	21.1	55.4	21	56.2	0.045	4764	Last10	Here	96
1393	5180	3	Lilium	403	2017-11-22-16-00-02	0	2	z	0	5	56.2	21.1	55.4	21	56.2	0.045	4764	Last10	Here	97
1394	5181	3	Lilium	403	2017-11-22-16-00-04	0	2	z	0	5	56.2	21.1	55.4	21	56.2	0.045	4764	Last10	Here	98
1395	5182	3	Lilium	403	2017-11-22-16-00-06	0	2	z	0	5	56.2	21.1	55.4	21	56.2	0.045	4764	Last10	Here	99
1396	5183	3	Lilium	403	2017-11-22-16-00-40	0	2	z	0	10	56.1	21.1	55.4	21	56.2	0.145	4765	First10	Here	1
1397	5184	3	Lilium	403	2017-11-22-16-00-42	0	2	z	0	10	56.1	21.1	55.4	21	56.2	0.145	4765	First10	Here	2
1398	5185	3	Lilium	403	2017-11-22-16-00-44	0	2	z	0	10	56.1	21.1	55.4	21	56.2	0.145	4765	First10	Here	3
1399	5186	3	Lilium	403	2017-11-22-16-00-46	0	2	z	0	10	56.1	21.1	55.4	21	56.2	0.145	4765	First10	Here	4
1400	5187	3	Lilium	403	2017-11-22-16-00-49	0	2	z	0	10	56	21.1	55.3	20.9	56.1	0.141	4765	First10	Here	5
1401	5188	3	Lilium	403	2017-11-22-16-00-51	0	2	z	0	10	56	21.1	55.4	21	56.2	0.245	4765	First10	Here	6
1402	5189	3	Lilium	403	2017-11-22-16-00-53	0	2	z	0	10	56	21.1	55.4	21	56.2	0.245	4765	First10	Here	7
1403	5190	3	Lilium	403	2017-11-22-16-00-55	0	2	z	0	10	56	21.1	55.4	21	56.2	0.245	4765	First10	Here	8
1404	5191	3	Lilium	403	2017-11-22-16-00-57	0	2	z	0	10	56	21.1	55.4	21	56.2	0.245	4765	First10	Here	9
1405	5192	3	Lilium	403	2017-11-22-16-00-59	0	2	z	0	10	56	21.1	55.4	21	56.2	0.245	4765	First10	Here	10
1406	5193	3	Lilium	403	2017-11-22-16-01-01	0	2	z	0	10	56	21.1	55.4	21	56.2	0.245	4765			11
1407	5194	3	Lilium	403	2017-11-22-16-01-03	0	2	z	0	10	56	21.1	55.4	21	56.2	0.245	4765			12
1408	5195	3	Lilium	403	2017-11-22-16-01-05	0	2	z	0	10	56	21.1	55.4	21	56.2	0.245	4765			13
1409	5196	3	Lilium	403	2017-11-22-16-01-07	0	2	z	0	10	56	21.1	55.3	21	56.1	0.141	4765			14
1410	5197	3	Lilium	403	2017-11-22-16-01-09	0	2	z	0	10	56	21.1	55.3	21	56.1	0.141	4765			15
1411	5198	3	Lilium	403	2017-11-22-16-01-11	0	2	z	0	10	56	21.1	55.3	21	56.1	0.141	4765			16
1412	5199	3	Lilium	403	2017-11-22-16-01-13	0	2	z	0	10	56	21.1	55.3	21	56.1	0.141	4765			17
1413	5200	3	Lilium	403	2017-11-22-16-01-15	0	2	z	0	10	56	21.1	55.2	20.9	56	0.038	4765			18
1414	5201	3	Lilium	403	2017-11-22-16-01-17	0	2	z	0	10	56	21.1	55.3	21	56.1	0.141	4765			19
1415	5202	3	Lilium	403	2017-11-22-16-01-19	0	2	z	0	10	56	21.1	55.3	21	56.1	0.141	4765			20
1416	5203	3	Lilium	403	2017-11-22-16-01-21	0	2	z	0	10	56	21.1	55.3	21	56.1	0.141	4765			21
1417	5204	3	Lilium	403	2017-11-22-16-01-23	0	2	z	0	10	56	21.1	55.3	21	56.1	0.141	4765			22
1418	5205	3	Lilium	403	2017-11-22-16-01-25	0	2	z	0	10	56	21.1	55.3	21	56.1	0.141	4765			23
1419	5206	3	Lilium	403	2017-11-22-16-01-27	0	2	z	0	10	56	21.1	55.3	21	56.1	0.141	4765			24
1420	5207	3	Lilium	403	2017-11-22-16-01-29	0	2	z	0	10	56	21.1	55.3	21	56.1	0.141	4765			25
1421	5208	3	Lilium	403	2017-11-22-16-01-31	0	2	z	0	10	56	21.1	55.3	21	56.1	0.141	4765			26
1422	5209	3	Lilium	403	2017-11-22-16-01-33	0	2	z	0	10	56	21.1	55.3	21	56.1	0.141	4765			27
1423	5210	3	Lilium	403	2017-11-22-16-01-35	0	2	z	0	10	56	21.1	55.3	21	56.1	0.141	4765			28
1424	5211	3	Lilium	403	2017-11-22-16-01-37	0	2	z	0	10	55.9	21.1	55.3	21	56.1	0.241	4765			29
1425	5212	3	Lilium	403	2017-11-22-16-01-39	0	2	z	0	10	55.9	21.1	55.2	20.9	56	0.138	4765			30
1426	5213	3	Lilium	403	2017-11-22-16-01-41	0	2	z	0	10	56	21.1	55.3	21	56.1	0.141	4765			31
1427	5214	3	Lilium	403	2017-11-22-16-01-43	0	2	z	0	10	55.9	21.1	55.3	21	56.1	0.241	4765			32
1428	5215	3	Lilium	403	2017-11-22-16-01-45	0	2	z	0	10	55.9	21.1	55.2	21	56	0.138	4765			33
1429	5216	3	Lilium	403	2017-11-22-16-01-47	0	2	z	0	10	55.9	21.1	55.2	21	56	0.138	4765			34
1430	5217	3	Lilium	403	2017-11-22-16-01-49	0	2	z	0	10	55.9	21.1	55.1	20.9	55.9	0.034	4765			35
1431	5218	3	Lilium	403	2017-11-22-16-01-51	0	2	z	0	10	55.9	21.1	55.2	21	56	0.138	4765			36
1432	5219	3	Lilium	403	2017-11-22-16-01-53	0	2	z	0	10	55.9	21.1	55.2	21	56	0.138	4765			37
1433	5220	3	Lilium	403	2017-11-22-16-01-55	0	2	z	0	10	55.9	21.1	55.1	20.9	55.9	0.034	4765			38
1434	5221	3	Lilium	403	2017-11-22-16-01-57	0	2	z	0	10	55.9	21.1	55.2	21	56	0.138	4765			39
1435	5222	3	Lilium	403	2017-11-22-16-01-59	0	2	z	0	10	55.9	21.1	55.2	21	56	0.138	4765			40
1436	5223	3	Lilium	403	2017-11-22-16-02-01	0	2	z	0	10	55.9	21.1	55.3	21	56.1	0.241	4765			41
1437	5224	3	Lilium	403	2017-11-22-16-02-03	0	2	z	0	10	55.9	21.1	55.2	21	56	0.138	4765			42
1438	5225	3	Lilium	403	2017-11-22-16-02-05	0	2	z	0	10	55.9	21.1	55.2	21	56	0.138	4765			43
1439	5226	3	Lilium	403	2017-11-22-16-02-07	0	2	z	0	10	55.8	21.1	55.1	20.9	55.9	0.134	4765			44
1440	5227	3	Lilium	403	2017-11-22-16-02-09	0	2	z	0	10	55.9	21.1	55.2	20.9	56	0.138	4765			45
1441	5228	3	Lilium	403	2017-11-22-16-02-11	0	2	z	0	10	55.8	21.1	55.2	20.9	56	0.238	4765			46
1442	5229	3	Lilium	403	2017-11-22-16-02-13	0	2	z	0	10	55.8	21.1	55.3	21	56.1	0.341	4765			47
1443	5230	3	Lilium	403	2017-11-22-16-02-15	0	2	z	0	10	55.8	21.1	55.2	20.9	56	0.238	4765			48
1444	5231	3	Lilium	403	2017-11-22-16-02-17	0	2	z	0	10	55.8	21.1	55.2	21	56	0.238	4765			49
1445	5232	3	Lilium	403	2017-11-22-16-02-19	0	2	z	0	10	55.8	21.1	55.2	20.9	56	0.238	4765			50
1446	5233	3	Lilium	403	2017-11-22-16-02-21	0	2	z	0	10	55.8	21.1	55.3	21	56.1	0.341	4765			51
1447	5234	3	Lilium	403	2017-11-22-16-02-23	0	2	z	0	10	55.8	21.1	55.2	21	56	0.238	4765			52
1448	5235	3	Lilium	403	2017-11-22-16-02-25	0	2	z	0	10	55.8	21.1	55.3	21	56.1	0.341	4765			53
1449	5236	3	Lilium	403	2017-11-22-16-02-27	0	2	z	0	10	55.8	21.1	55.3	21	56.1	0.341	4765			54
1450	5237	3	Lilium	403	2017-11-22-16-02-29	0	2	z	0	10	55.8	21.1	55.3	21	56.1	0.341	4765			55
1451	5238	3	Lilium	403	2017-11-22-16-02-31	0	2	z	0	10	55.8	21.1	55.3	21	56.1	0.341	4765			56
1452	5239	3	Lilium	403	2017-11-22-16-02-33	0	2	z	0	10	55.8	21.1	55.3	21	56.1	0.341	4765			57
1453	5240	3	Lilium	403	2017-11-22-16-02-35	0	2	z	0	10	55.8	21.1	55.3	21	56.1	0.341	4765			58
1454	5241	3	Lilium	403	2017-11-22-16-02-37	0	2	z	0	10	55.8	21.1	55.3	21	56.1	0.341	4765			59
1455	5242	3	Lilium	403	2017-11-22-16-02-39	0	2	z	0	10	55.8	21.1	55.2	21	56	0.238	4765			60
1456	5243	3	Lilium	403	2017-11-22-16-02-41	0	2	z	0	10	55.8	21.1	55.2	21	56	0.238	4765			61
1457	5244	3	Lilium	403	2017-11-22-16-02-43	0	2	z	0	10	55.8	21.1	55.1	20.9	55.9	0.134	4765			62
1458	5245	3	Lilium	403	2017-11-22-16-02-45	0	2	z	0	10	55.8	21.1	55.1	20.9	55.9	0.134	4765			63
1459	5246	3	Lilium	403	2017-11-22-16-02-47	0	2	z	0	10	55.8	21.1	55.2	21	56	0.238	4765			64
1460	5247	3	Lilium	403	2017-11-22-16-02-49	0	2	z	0	10	55.8	21.1	55.1	20.9	55.9	0.134	4765			65
1461	5248	3	Lilium	403	2017-11-22-16-02-51	0	2	z	0	10	55.8	21.1	55.2	21	56	0.238	4765			66
1462	5249	3	Lilium	403	2017-11-22-16-02-53	0	2	z	0	10	55.8	21.1	55.1	20.9	55.9	0.134	4765			67
1463	5250	3	Lilium	403	2017-11-22-16-02-55	0	2	z	0	10	55.7	21.1	55.2	21	56	0.338	4765			68
1464	5251	3	Lilium	403	2017-11-22-16-02-57	0	2	z	0	10	55.7	21.1	55.1	20.9	55.9	0.234	4765			69
1465	5252	3	Lilium	403	2017-11-22-16-02-59	0	2	z	0	10	55.7	21.1	55.2	21	56	0.338	4765			70
1466	5253	3	Lilium	403	2017-11-22-16-03-01	0	2	z	0	10	55.7	21.1	55.2	21	56	0.338	4765			71
1467	5254	3	Lilium	403	2017-11-22-16-03-03	0	2	z	0	10	55.7	21.1	55.2	21	56	0.338	4765			72
1468	5255	3	Lilium	403	2017-11-22-16-03-05	0	2	z	0	10	55.7	21.1	55.2	21	56	0.338	4765			73
1469	5256	3	Lilium	403	2017-11-22-16-03-07	0	2	z	0	10	55.7	21.1	55.2	21	56	0.338	4765			74
1470	5257	3	Lilium	403	2017-11-22-16-03-09	0	2	z	0	10	55.7	21.1	55.1	20.9	55.9	0.234	4765			75
1471	5258	3	Lilium	403	2017-11-22-16-03-11	0	2	z	0	10	55.7	21.1	55.2	21	56	0.338	4765			76
1472	5259	3	Lilium	403	2017-11-22-16-03-13	0	2	z	0	10	55.7	21.1	55.2	21	56	0.338	4765			77
1473	5260	3	Lilium	403	2017-11-22-16-03-15	0	2	z	0	10	55.7	21.1	55.2	21	56	0.338	4765			78
1474	5261	3	Lilium	403	2017-11-22-16-03-17	0	2	z	0	10	55.7	21.1	55.1	20.9	55.9	0.234	4765			79
1475	5262	3	Lilium	403	2017-11-22-16-03-19	0	2	z	0	10	55.7	21.1	55.2	21	56	0.338	4765			80
1476	5263	3	Lilium	403	2017-11-22-16-03-21	0	2	z	0	10	55.7	21.1	55.2	21	56	0.338	4765			81
1477	5264	3	Lilium	403	2017-11-22-16-03-23	0	2	z	0	10	55.7	21.1	55.2	21	56	0.338	4765			82
1478	5265	3	Lilium	403	2017-11-22-16-03-25	0	2	z	0	10	55.6	21.1	55.1	20.9	55.9	0.334	4765			83
1479	5266	3	Lilium	403	2017-11-22-16-03-27	0	2	z	0	10	55.7	21.1	55.1	20.9	55.9	0.234	4765			84
1480	5267	3	Lilium	403	2017-11-22-16-03-29	0	2	z	0	10	55.7	21.1	55.2	21	56	0.338	4765			85
1481	5268	3	Lilium	403	2017-11-22-16-03-31	0	2	z	0	10	55.7	21.1	55.2	21	56	0.338	4765			86
1482	5269	3	Lilium	403	2017-11-22-16-03-33	0	2	z	0	10	55.7	21.1	55.1	20.9	55.9	0.234	4765			87
1483	5270	3	Lilium	403	2017-11-22-16-03-35	0	2	z	0	10	55.7	21.1	55.2	21	56	0.338	4765			88
1484	5271	3	Lilium	403	2017-11-22-16-03-37	0	2	z	0	10	55.7	21.1	55.1	20.9	55.9	0.234	4765			89
1485	5272	3	Lilium	403	2017-11-22-16-03-39	0	2	z	0	10	55.7	21.1	55.2	21	56	0.338	4765			90
1486	5273	3	Lilium	403	2017-11-22-16-03-41	0	2	z	0	10	55.7	21.1	55.2	21	56	0.338	4765	Last10	Here	91
1487	5274	3	Lilium	403	2017-11-22-16-03-43	0	2	z	0	10	55.7	21.1	55.1	20.9	55.9	0.234	4765	Last10	Here	92
1488	5275	3	Lilium	403	2017-11-22-16-03-45	0	2	z	0	10	55.7	21.1	55.2	21	56	0.338	4765	Last10	Here	93
1489	5276	3	Lilium	403	2017-11-22-16-03-47	0	2	z	0	10	55.6	21.1	55.1	20.9	55.9	0.334	4765	Last10	Here	94
1490	5277	3	Lilium	403	2017-11-22-16-03-49	0	2	z	0	10	55.6	21.1	55.1	20.9	55.9	0.334	4765	Last10	Here	95
1491	5278	3	Lilium	403	2017-11-22-16-03-51	0	2	z	0	10	55.6	21.1	55.2	21	56	0.438	4765	Last10	Here	96
1492	5279	3	Lilium	403	2017-11-22-16-03-53	0	2	z	0	10	55.7	21.1	55.2	21	56	0.338	4765	Last10	Here	97
1493	5280	3	Lilium	403	2017-11-22-16-03-55	0	2	z	0	10	55.7	21.1	55.2	21	56	0.338	4765	Last10	Here	98
1494	5281	3	Lilium	403	2017-11-22-16-03-57	0	2	z	0	10	55.6	21.1	55.2	21	56	0.438	4765	Last10	Here	99
1495	5282	3	Lilium	403	2017-11-22-16-04-29	0	2	z	0	15	55.6	21.1	55.1	21	55.9	0.334	4766	First10	Here	1
1496	5283	3	Lilium	403	2017-11-22-16-04-31	0	2	z	0	15	55.6	21.1	55.1	21	55.9	0.334	4766	First10	Here	2
1497	5284	3	Lilium	403	2017-11-22-16-04-33	0	2	z	0	15	55.6	21.1	55.1	21	55.9	0.334	4766	First10	Here	3
1498	5285	3	Lilium	403	2017-11-22-16-04-35	0	2	z	0	15	55.6	21.1	55.1	21	55.9	0.334	4766	First10	Here	4
1499	5286	3	Lilium	403	2017-11-22-16-04-37	0	2	z	0	15	55.6	21.1	55.1	21	55.9	0.334	4766	First10	Here	5
1500	5287	3	Lilium	403	2017-11-22-16-04-39	0	2	z	0	15	55.6	21.1	55.1	21	55.9	0.334	4766	First10	Here	6
1501	5288	3	Lilium	403	2017-11-22-16-04-41	0	2	z	0	15	55.6	21.1	55.1	21	55.9	0.334	4766	First10	Here	7
1502	5289	3	Lilium	403	2017-11-22-16-04-43	0	2	z	0	15	55.5	21.1	55	21	55.8	0.331	4766	First10	Here	8
1503	5290	3	Lilium	403	2017-11-22-16-04-45	0	2	z	0	15	55.5	21.1	55	20.9	55.8	0.331	4766	First10	Here	9
1504	5291	3	Lilium	403	2017-11-22-16-04-47	0	2	z	0	15	55.5	21.1	55	21	55.8	0.331	4766	First10	Here	10
1505	5292	3	Lilium	403	2017-11-22-16-04-49	0	2	z	0	15	55.6	21.1	55	21	55.8	0.231	4766			11
1506	5293	3	Lilium	403	2017-11-22-16-04-51	0	2	z	0	15	55.5	21.1	55	20.9	55.8	0.331	4766			12
1507	5294	3	Lilium	403	2017-11-22-16-04-53	0	2	z	0	15	55.5	21.1	55	21	55.8	0.331	4766			13
1508	5295	3	Lilium	403	2017-11-22-16-04-55	0	2	z	0	15	55.5	21.1	55	20.9	55.8	0.331	4766			14
1509	5296	3	Lilium	403	2017-11-22-16-04-57	0	2	z	0	15	55.5	21.1	55	20.9	55.8	0.331	4766			15
1510	5297	3	Lilium	403	2017-11-22-16-04-59	0	2	z	0	15	55.5	21.1	55	21	55.8	0.331	4766			16
1511	5298	3	Lilium	403	2017-11-22-16-05-01	0	2	z	0	15	55.5	21.1	55	20.9	55.8	0.331	4766			17
1512	5299	3	Lilium	403	2017-11-22-16-05-03	0	2	z	0	15	55.5	21.1	55	20.9	55.8	0.331	4766			18
1513	5300	3	Lilium	403	2017-11-22-16-05-05	0	2	z	0	15	55.5	21.1	55	20.9	55.8	0.331	4766			19
1514	5301	3	Lilium	403	2017-11-22-16-05-07	0	2	z	0	15	55.5	21.1	55	21	55.8	0.331	4766			20
1515	5302	3	Lilium	403	2017-11-22-16-05-09	0	2	z	0	15	55.5	21.1	55	21	55.8	0.331	4766			21
1516	5303	3	Lilium	403	2017-11-22-16-05-11	0	2	z	0	15	55.5	21.1	54.9	20.9	55.7	0.228	4766			22
1517	5304	3	Lilium	403	2017-11-22-16-05-13	0	2	z	0	15	55.5	21.1	55	21	55.8	0.331	4766			23
1518	5305	3	Lilium	403	2017-11-22-16-05-15	0	2	z	0	15	55.5	21.1	55	21	55.8	0.331	4766			24
1519	5306	3	Lilium	403	2017-11-22-16-05-17	0	2	z	0	15	55.5	21.1	54.9	20.9	55.7	0.228	4766			25
1520	5307	3	Lilium	403	2017-11-22-16-05-19	0	2	z	0	15	55.5	21.1	54.9	20.9	55.7	0.228	4766			26
1521	5308	3	Lilium	403	2017-11-22-16-05-21	0	2	z	0	15	55.5	21.1	54.9	20.9	55.7	0.228	4766			27
1522	5309	3	Lilium	403	2017-11-22-16-05-23	0	2	z	0	15	55.5	21.1	54.9	20.9	55.7	0.228	4766			28
1523	5310	3	Lilium	403	2017-11-22-16-05-25	0	2	z	0	15	55.5	21.1	55	21	55.8	0.331	4766			29
1524	5311	3	Lilium	403	2017-11-22-16-05-27	0	2	z	0	15	55.5	21.1	55	21	55.8	0.331	4766			30
1525	5312	3	Lilium	403	2017-11-22-16-05-29	0	2	z	0	15	55.5	21.1	55	21	55.8	0.331	4766			31
1526	5313	3	Lilium	403	2017-11-22-16-05-31	0	2	z	0	15	55.5	21.1	54.9	20.9	55.7	0.228	4766			32
1527	5314	3	Lilium	403	2017-11-22-16-05-33	0	2	z	0	15	55.5	21.1	54.9	20.9	55.7	0.228	4766			33
1528	5315	3	Lilium	403	2017-11-22-16-05-35	0	2	z	0	15	55.5	21.1	55	21	55.8	0.331	4766			34
1529	5316	3	Lilium	403	2017-11-22-16-05-37	0	2	z	0	15	55.5	21.1	54.9	20.9	55.7	0.228	4766			35
1530	5317	3	Lilium	403	2017-11-22-16-05-39	0	2	z	0	15	55.5	21.1	55	21	55.8	0.331	4766			36
1531	5318	3	Lilium	403	2017-11-22-16-05-41	0	2	z	0	15	55.5	21.1	54.9	21	55.7	0.228	4766			37
1532	5319	3	Lilium	403	2017-11-22-16-05-43	0	2	z	0	15	55.5	21.1	55	21	55.8	0.331	4766			38
1533	5320	3	Lilium	403	2017-11-22-16-05-45	0	2	z	0	15	55.5	21.1	54.8	20.9	55.6	0.124	4766			39
1534	5321	3	Lilium	403	2017-11-22-16-05-47	0	2	z	0	15	55.5	21.1	54.8	20.9	55.6	0.124	4766			40
1535	5322	3	Lilium	403	2017-11-22-16-05-49	0	2	z	0	15	55.5	21.1	54.8	20.9	55.6	0.124	4766			41
1536	5323	3	Lilium	403	2017-11-22-16-05-51	0	2	z	0	15	55.5	21.1	54.8	20.9	55.6	0.124	4766			42
1537	5324	3	Lilium	403	2017-11-22-16-05-53	0	2	z	0	15	55.5	21.1	55	21	55.8	0.331	4766			43
1538	5325	3	Lilium	403	2017-11-22-16-05-55	0	2	z	0	15	55.5	21.1	54.9	21	55.7	0.228	4766			44
1539	5326	3	Lilium	403	2017-11-22-16-05-58	0	2	z	0	15	55.5	21.1	54.9	20.9	55.7	0.228	4766			45
1540	5327	3	Lilium	403	2017-11-22-16-06-00	0	2	z	0	15	55.5	21.1	55	21	55.8	0.331	4766			46
1541	5328	3	Lilium	403	2017-11-22-16-06-02	0	2	z	0	15	55.5	21.1	54.9	20.9	55.7	0.228	4766			47
1542	5329	3	Lilium	403	2017-11-22-16-06-04	0	2	z	0	15	55.5	21.1	54.9	20.9	55.7	0.228	4766			48
1543	5330	3	Lilium	403	2017-11-22-16-06-06	0	2	z	0	15	55.5	21.1	54.9	21	55.7	0.228	4766			49
1544	5331	3	Lilium	403	2017-11-22-16-06-08	0	2	z	0	15	55.5	21.1	54.9	20.9	55.7	0.228	4766			50
1545	5332	3	Lilium	403	2017-11-22-16-06-10	0	2	z	0	15	55.5	21.1	54.8	20.9	55.6	0.124	4766			51
1546	5333	3	Lilium	403	2017-11-22-16-06-12	0	2	z	0	15	55.5	21.1	54.8	20.9	55.6	0.124	4766			52
1547	5334	3	Lilium	403	2017-11-22-16-06-14	0	2	z	0	15	55.5	21.1	54.8	20.9	55.6	0.124	4766			53
1548	5335	3	Lilium	403	2017-11-22-16-06-16	0	2	z	0	15	55.5	21.1	54.8	20.9	55.6	0.124	4766			54
1549	5336	3	Lilium	403	2017-11-22-16-06-18	0	2	z	0	15	55.5	21.1	54.9	21	55.7	0.228	4766			55
1550	5337	3	Lilium	403	2017-11-22-16-06-20	0	2	z	0	15	55.5	21.1	54.9	21	55.7	0.228	4766			56
1551	5338	3	Lilium	403	2017-11-22-16-06-22	0	2	z	0	15	55.5	21.1	54.8	20.9	55.6	0.124	4766			57
1552	5339	3	Lilium	403	2017-11-22-16-06-24	0	2	z	0	15	55.5	21.1	54.9	21	55.7	0.228	4766			58
1553	5340	3	Lilium	403	2017-11-22-16-06-26	0	2	z	0	15	55.5	21.1	54.8	20.9	55.6	0.124	4766			59
1554	5341	3	Lilium	403	2017-11-22-16-06-28	0	2	z	0	15	55.5	21.1	54.9	20.9	55.7	0.228	4766			60
1555	5342	3	Lilium	403	2017-11-22-16-06-30	0	2	z	0	15	55.5	21.1	54.8	20.9	55.6	0.124	4766			61
1556	5343	3	Lilium	403	2017-11-22-16-06-32	0	2	z	0	15	55.5	21.1	54.9	20.9	55.7	0.228	4766			62
1557	5344	3	Lilium	403	2017-11-22-16-06-34	0	2	z	0	15	55.5	21.1	54.8	20.9	55.6	0.124	4766			63
1558	5345	3	Lilium	403	2017-11-22-16-06-36	0	2	z	0	15	55.5	21.1	54.9	21	55.7	0.228	4766			64
1559	5346	3	Lilium	403	2017-11-22-16-06-38	0	2	z	0	15	55.5	21.1	55	21	55.8	0.331	4766			65
1560	5347	3	Lilium	403	2017-11-22-16-06-40	0	2	z	0	15	55.5	21.1	54.9	20.9	55.7	0.228	4766			66
1561	5348	3	Lilium	403	2017-11-22-16-06-42	0	2	z	0	15	55.5	21.1	54.8	20.9	55.6	0.124	4766			67
1562	5349	3	Lilium	403	2017-11-22-16-06-44	0	2	z	0	15	55.5	21.1	54.9	21	55.7	0.228	4766			68
1563	5350	3	Lilium	403	2017-11-22-16-06-46	0	2	z	0	15	55.5	21.1	54.8	20.9	55.6	0.124	4766			69
1564	5351	3	Lilium	403	2017-11-22-16-06-48	0	2	z	0	15	55.4	21.1	54.8	20.9	55.6	0.224	4766			70
1565	5352	3	Lilium	403	2017-11-22-16-06-50	0	2	z	0	15	55.5	21.1	54.9	20.9	55.7	0.228	4766			71
1566	5353	3	Lilium	403	2017-11-22-16-06-52	0	2	z	0	15	55.5	21.1	54.8	20.9	55.6	0.124	4766			72
1567	5354	3	Lilium	403	2017-11-22-16-06-54	0	2	z	0	15	55.5	21.1	54.9	21	55.7	0.228	4766			73
1568	5355	3	Lilium	403	2017-11-22-16-06-56	0	2	z	0	15	55.5	21.1	54.8	20.9	55.6	0.124	4766			74
1569	5356	3	Lilium	403	2017-11-22-16-06-58	0	2	z	0	15	55.4	21.1	54.8	20.9	55.6	0.224	4766			75
1570	5357	3	Lilium	403	2017-11-22-16-07-00	0	2	z	0	15	55.4	21.1	54.9	21	55.7	0.328	4766			76
1571	5358	3	Lilium	403	2017-11-22-16-07-02	0	2	z	0	15	55.4	21.1	54.9	21	55.7	0.328	4766			77
1572	5359	3	Lilium	403	2017-11-22-16-07-04	0	2	z	0	15	55.4	21.1	54.8	20.9	55.6	0.224	4766			78
1573	5360	3	Lilium	403	2017-11-22-16-07-06	0	2	z	0	15	55.4	21.1	54.8	20.9	55.6	0.224	4766			79
1574	5361	3	Lilium	403	2017-11-22-16-07-08	0	2	z	0	15	55.4	21.1	54.9	20.9	55.7	0.328	4766			80
1575	5362	3	Lilium	403	2017-11-22-16-07-10	0	2	z	0	15	55.4	21.1	54.9	21	55.7	0.328	4766			81
1576	5363	3	Lilium	403	2017-11-22-16-07-12	0	2	z	0	15	55.4	21.1	54.9	20.9	55.7	0.328	4766			82
1577	5364	3	Lilium	403	2017-11-22-16-07-14	0	2	z	0	15	55.4	21.1	54.8	20.9	55.6	0.224	4766			83
1578	5365	3	Lilium	403	2017-11-22-16-07-16	0	2	z	0	15	55.4	21.1	54.8	20.9	55.6	0.224	4766			84
1579	5366	3	Lilium	403	2017-11-22-16-07-18	0	2	z	0	15	55.4	21.1	54.9	21	55.7	0.328	4766			85
1580	5367	3	Lilium	403	2017-11-22-16-07-20	0	2	z	0	15	55.4	21.1	54.8	20.9	55.6	0.224	4766			86
1581	5368	3	Lilium	403	2017-11-22-16-07-22	0	2	z	0	15	55.4	21.1	54.8	20.9	55.6	0.224	4766			87
1582	5369	3	Lilium	403	2017-11-22-16-07-24	0	2	z	0	15	55.4	21.1	54.9	21	55.7	0.328	4766			88
1583	5370	3	Lilium	403	2017-11-22-16-07-26	0	2	z	0	15	55.4	21.1	54.9	21	55.7	0.328	4766			89
1584	5371	3	Lilium	403	2017-11-22-16-07-28	0	2	z	0	15	55.4	21.1	54.8	20.9	55.6	0.224	4766			90
1585	5372	3	Lilium	403	2017-11-22-16-07-30	0	2	z	0	15	55.4	21.1	54.9	21	55.7	0.328	4766	Last10	Here	91
1586	5373	3	Lilium	403	2017-11-22-16-07-32	0	2	z	0	15	55.4	21.1	54.9	21	55.7	0.328	4766	Last10	Here	92
1587	5374	3	Lilium	403	2017-11-22-16-07-34	0	2	z	0	15	55.4	21.1	54.8	20.9	55.6	0.224	4766	Last10	Here	93
1588	5375	3	Lilium	403	2017-11-22-16-07-36	0	2	z	0	15	55.4	21.1	54.9	21	55.7	0.328	4766	Last10	Here	94
1589	5376	3	Lilium	403	2017-11-22-16-07-38	0	2	z	0	15	55.4	21.1	54.9	21	55.7	0.328	4766	Last10	Here	95
1590	5377	3	Lilium	403	2017-11-22-16-07-40	0	2	z	0	15	55.4	21.1	54.9	21	55.7	0.328	4766	Last10	Here	96
1591	5378	3	Lilium	403	2017-11-22-16-07-42	0	2	z	0	15	55.3	21.1	54.8	20.9	55.6	0.324	4766	Last10	Here	97
1592	5379	3	Lilium	403	2017-11-22-16-07-44	0	2	z	0	15	55.3	21.1	54.8	20.9	55.6	0.324	4766	Last10	Here	98
1593	5380	3	Lilium	403	2017-11-22-16-07-46	0	2	z	0	15	55.3	21.1	54.9	21	55.7	0.428	4766	Last10	Here	99
1594	5381	3	Lilium	403	2017-11-22-16-07-48	0	2	z	0	15	55.3	21.1	54.9	21	55.7	0.428	4766	Last10	Here	100
1595	5382	3	Lilium	403	2017-11-22-16-08-20	0	2	z	0	20	55.3	21.1	54.8	21	55.6	0.324	4767	First10	Here	1
1596	5383	3	Lilium	403	2017-11-22-16-08-22	0	2	z	0	20	55.3	21.1	54.8	21	55.6	0.324	4767	First10	Here	2
1597	5384	3	Lilium	403	2017-11-22-16-08-24	0	2	z	0	20	55.3	21.1	54.8	21	55.6	0.324	4767	First10	Here	3
1598	5385	3	Lilium	403	2017-11-22-16-08-26	0	2	z	0	20	55.3	21.1	54.8	21	55.6	0.324	4767	First10	Here	4
1599	5386	3	Lilium	403	2017-11-22-16-08-28	0	2	z	0	20	55.3	21.1	54.8	21	55.6	0.324	4767	First10	Here	5
1600	5387	3	Lilium	403	2017-11-22-16-08-30	0	2	z	0	20	55.3	21.1	54.8	21	55.6	0.324	4767	First10	Here	6
1601	5388	3	Lilium	403	2017-11-22-16-08-32	0	2	z	0	20	55.3	21.1	54.8	21	55.6	0.324	4767	First10	Here	7
1602	5389	3	Lilium	403	2017-11-22-16-08-34	0	2	z	0	20	55.3	21.1	54.8	21	55.6	0.324	4767	First10	Here	8
1603	5390	3	Lilium	403	2017-11-22-16-08-36	0	2	z	0	20	55.3	21.1	54.7	20.9	55.5	0.221	4767	First10	Here	9
1604	5391	3	Lilium	403	2017-11-22-16-08-38	0	2	z	0	20	55.3	21.1	54.8	21	55.6	0.324	4767	First10	Here	10
1605	5392	3	Lilium	403	2017-11-22-16-08-40	0	2	z	0	20	55.3	21.1	54.8	21	55.6	0.324	4767			11
1606	5393	3	Lilium	403	2017-11-22-16-08-42	0	2	z	0	20	55.3	21.1	54.8	21	55.6	0.324	4767			12
1607	5394	3	Lilium	403	2017-11-22-16-08-44	0	2	z	0	20	55.3	21.1	54.7	20.9	55.5	0.221	4767			13
1608	5395	3	Lilium	403	2017-11-22-16-08-46	0	2	z	0	20	55.2	21.1	54.8	21	55.6	0.424	4767			14
1609	5396	3	Lilium	403	2017-11-22-16-08-48	0	2	z	0	20	55.2	21.1	54.8	21	55.6	0.424	4767			15
1610	5397	3	Lilium	403	2017-11-22-16-08-50	0	2	z	0	20	55.2	21.1	54.8	21	55.6	0.424	4767			16
1611	5398	3	Lilium	403	2017-11-22-16-08-52	0	2	z	0	20	55.2	21.1	54.8	21	55.6	0.424	4767			17
1612	5399	3	Lilium	403	2017-11-22-16-08-54	0	2	z	0	20	55.2	21.1	54.8	21	55.6	0.424	4767			18
1613	5400	3	Lilium	403	2017-11-22-16-08-56	0	2	z	0	20	55.3	21.1	54.8	21	55.6	0.324	4767			19
1614	5401	3	Lilium	403	2017-11-22-16-08-58	0	2	z	0	20	55.3	21.1	54.7	21	55.5	0.221	4767			20
1615	5402	3	Lilium	403	2017-11-22-16-09-00	0	2	z	0	20	55.3	21.1	54.8	21	55.6	0.324	4767			21
1616	5403	3	Lilium	403	2017-11-22-16-09-02	0	2	z	0	20	55.3	21.1	54.7	21	55.5	0.221	4767			22
1617	5404	3	Lilium	403	2017-11-22-16-09-04	0	2	z	0	20	55.2	21.1	54.8	21	55.6	0.424	4767			23
1618	5405	3	Lilium	403	2017-11-22-16-09-06	0	2	z	0	20	55.3	21.1	54.8	21	55.6	0.324	4767			24
1619	5406	3	Lilium	403	2017-11-22-16-09-08	0	2	z	0	20	55.3	21.1	54.7	20.9	55.5	0.221	4767			25
1620	5407	3	Lilium	403	2017-11-22-16-09-10	0	2	z	0	20	55.3	21.1	54.7	20.9	55.5	0.221	4767			26
1621	5408	3	Lilium	403	2017-11-22-16-09-12	0	2	z	0	20	55.3	21.1	54.7	20.9	55.5	0.221	4767			27
1622	5409	3	Lilium	403	2017-11-22-16-09-14	0	2	z	0	20	55.3	21.1	54.7	21	55.5	0.221	4767			28
1623	5410	3	Lilium	403	2017-11-22-16-09-16	0	2	z	0	20	55.3	21.1	54.8	21	55.6	0.324	4767			29
1624	5411	3	Lilium	403	2017-11-22-16-09-18	0	2	z	0	20	55.3	21.1	54.6	20.9	55.4	0.117	4767			30
1625	5412	3	Lilium	403	2017-11-22-16-09-20	0	2	z	0	20	55.3	21.1	54.7	21	55.5	0.221	4767			31
1626	5413	3	Lilium	403	2017-11-22-16-09-22	0	2	z	0	20	55.3	21.1	54.7	21	55.5	0.221	4767			32
1627	5414	3	Lilium	403	2017-11-22-16-09-24	0	2	z	0	20	55.3	21.1	54.7	21	55.5	0.221	4767			33
1628	5415	3	Lilium	403	2017-11-22-16-09-26	0	2	z	0	20	55.3	21.1	54.7	20.9	55.5	0.221	4767			34
1629	5416	3	Lilium	403	2017-11-22-16-09-28	0	2	z	0	20	55.2	21	54.7	20.9	55.5	0.321	4767			35
1630	5417	3	Lilium	403	2017-11-22-16-09-30	0	2	z	0	20	55.3	21.1	54.6	20.9	55.4	0.117	4767			36
1631	5418	3	Lilium	403	2017-11-22-16-09-32	0	2	z	0	20	55.3	21.1	54.7	21	55.5	0.221	4767			37
1632	5419	3	Lilium	403	2017-11-22-16-09-34	0	2	z	0	20	55.2	21	54.7	20.9	55.5	0.321	4767			38
1633	5420	3	Lilium	403	2017-11-22-16-09-36	0	2	z	0	20	55.3	21.1	54.7	20.9	55.5	0.221	4767			39
1634	5421	3	Lilium	403	2017-11-22-16-09-38	0	2	z	0	20	55.3	21.1	54.7	20.9	55.5	0.221	4767			40
1635	5422	3	Lilium	403	2017-11-22-16-09-40	0	2	z	0	20	55.3	21.1	54.8	21	55.6	0.324	4767			41
1636	5423	3	Lilium	403	2017-11-22-16-09-42	0	2	z	0	20	55.1	21	54.7	20.9	55.5	0.421	4767			42
1637	5424	3	Lilium	403	2017-11-22-16-09-44	0	2	z	0	20	55.2	21	54.6	20.9	55.4	0.217	4767			43
1638	5425	3	Lilium	403	2017-11-22-16-09-46	0	2	z	0	20	55.3	21.1	54.7	21	55.5	0.221	4767			44
1639	5426	3	Lilium	403	2017-11-22-16-09-48	0	2	z	0	20	55.2	21.1	54.6	20.9	55.4	0.217	4767			45
1640	5427	3	Lilium	403	2017-11-22-16-09-50	0	2	z	0	20	55.2	21.1	54.8	21	55.6	0.424	4767			46
1641	5428	3	Lilium	403	2017-11-22-16-09-52	0	2	z	0	20	55.2	21.1	54.7	21	55.5	0.321	4767			47
1642	5429	3	Lilium	403	2017-11-22-16-09-54	0	2	z	0	20	55.2	21.1	54.7	21	55.5	0.321	4767			48
1643	5430	3	Lilium	403	2017-11-22-16-09-56	0	2	z	0	20	55.3	21.1	54.7	21	55.5	0.221	4767			49
1644	5431	3	Lilium	403	2017-11-22-16-09-58	0	2	z	0	20	55.3	21.1	54.7	21	55.5	0.221	4767			50
1645	5432	3	Lilium	403	2017-11-22-16-10-00	0	2	z	0	20	55.2	21.1	54.8	21	55.6	0.424	4767			51
1646	5433	3	Lilium	403	2017-11-22-16-10-02	0	2	z	0	20	55.2	21.1	54.7	21	55.5	0.321	4767			52
1647	5434	3	Lilium	403	2017-11-22-16-10-04	0	2	z	0	20	55.3	21.1	54.6	20.9	55.4	0.117	4767			53
1648	5435	3	Lilium	403	2017-11-22-16-10-06	0	2	z	0	20	55.3	21.1	54.6	20.9	55.4	0.117	4767			54
1649	5436	3	Lilium	403	2017-11-22-16-10-08	0	2	z	0	20	55.3	21.1	54.7	21	55.5	0.221	4767			55
1650	5437	3	Lilium	403	2017-11-22-16-10-10	0	2	z	0	20	55.2	21.1	54.7	21	55.5	0.321	4767			56
1651	5438	3	Lilium	403	2017-11-22-16-10-12	0	2	z	0	20	55.1	21	54.6	20.9	55.4	0.317	4767			57
1652	5439	3	Lilium	403	2017-11-22-16-10-14	0	2	z	0	20	55.2	21.1	54.6	20.9	55.4	0.217	4767			58
1653	5440	3	Lilium	403	2017-11-22-16-10-16	0	2	z	0	20	55.2	21.1	54.6	20.9	55.4	0.217	4767			59
1654	5441	3	Lilium	403	2017-11-22-16-10-18	0	2	z	0	20	55.2	21.1	54.6	20.9	55.4	0.217	4767			60
1655	5442	3	Lilium	403	2017-11-22-16-10-20	0	2	z	0	20	55.2	21.1	54.6	20.9	55.4	0.217	4767			61
1656	5443	3	Lilium	403	2017-11-22-16-10-22	0	2	z	0	20	55.3	21.1	54.6	20.9	55.4	0.117	4767			62
1657	5444	3	Lilium	403	2017-11-22-16-10-24	0	2	z	0	20	55.3	21.1	54.7	21	55.5	0.221	4767			63
1658	5445	3	Lilium	403	2017-11-22-16-10-26	0	2	z	0	20	55.2	21.1	54.7	21	55.5	0.321	4767			64
1659	5446	3	Lilium	403	2017-11-22-16-10-28	0	2	z	0	20	55.2	21.1	54.6	20.9	55.4	0.217	4767			65
1660	5447	3	Lilium	403	2017-11-22-16-10-30	0	2	z	0	20	55.2	21.1	54.5	20.9	55.3	0.114	4767			66
1661	5448	3	Lilium	403	2017-11-22-16-10-32	0	2	z	0	20	55.2	21.1	54.6	20.9	55.4	0.217	4767			67
1662	5449	3	Lilium	403	2017-11-22-16-10-34	0	2	z	0	20	55.2	21.1	54.7	21	55.5	0.321	4767			68
1663	5450	3	Lilium	403	2017-11-22-16-10-36	0	2	z	0	20	55.2	21.1	54.6	20.9	55.4	0.217	4767			69
1664	5451	3	Lilium	403	2017-11-22-16-10-38	0	2	z	0	20	55.2	21.1	54.6	20.9	55.4	0.217	4767			70
1665	5452	3	Lilium	403	2017-11-22-16-10-40	0	2	z	0	20	55.2	21.1	54.5	20.9	55.3	0.114	4767			71
1666	5453	3	Lilium	403	2017-11-22-16-10-42	0	2	z	0	20	55.2	21.1	54.6	20.9	55.4	0.217	4767			72
1667	5454	3	Lilium	403	2017-11-22-16-10-44	0	2	z	0	20	55.1	21.1	54.5	20.9	55.3	0.214	4767			73
1668	5455	3	Lilium	403	2017-11-22-16-10-46	0	2	z	0	20	55.2	21.1	54.6	20.9	55.4	0.217	4767			74
1669	5456	3	Lilium	403	2017-11-22-16-10-48	0	2	z	0	20	55.1	21.1	54.5	20.9	55.3	0.214	4767			75
1670	5457	3	Lilium	403	2017-11-22-16-10-50	0	2	z	0	20	55.2	21.1	54.5	20.9	55.3	0.114	4767			76
1671	5458	3	Lilium	403	2017-11-22-16-10-52	0	2	z	0	20	55.2	21.1	54.7	21	55.5	0.321	4767			77
1672	5459	3	Lilium	403	2017-11-22-16-10-54	0	2	z	0	20	55.1	21.1	54.6	21	55.4	0.317	4767			78
1673	5460	3	Lilium	403	2017-11-22-16-10-56	0	2	z	0	20	55.1	21.1	54.6	21	55.4	0.317	4767			79
1674	5461	3	Lilium	403	2017-11-22-16-10-58	0	2	z	0	20	55.2	21.1	54.5	20.9	55.3	0.114	4767			80
1675	5462	3	Lilium	403	2017-11-22-16-11-00	0	2	z	0	20	55.2	21.1	54.6	21	55.4	0.217	4767			81
1676	5463	3	Lilium	403	2017-11-22-16-11-02	0	2	z	0	20	55.2	21.1	54.5	20.9	55.3	0.114	4767			82
1677	5464	3	Lilium	403	2017-11-22-16-11-04	0	2	z	0	20	55.1	21.1	54.6	20.9	55.4	0.317	4767			83
1678	5465	3	Lilium	403	2017-11-22-16-11-06	0	2	z	0	20	55.2	21.1	54.5	20.9	55.3	0.114	4767			84
1679	5466	3	Lilium	403	2017-11-22-16-11-08	0	2	z	0	20	55.1	21.1	54.5	20.9	55.3	0.214	4767			85
1680	5467	3	Lilium	403	2017-11-22-16-11-11	0	2	z	0	20	55.1	21.1	54.6	21	55.4	0.317	4767			86
1681	5468	3	Lilium	403	2017-11-22-16-11-13	0	2	z	0	20	55.1	21.1	54.5	20.9	55.3	0.214	4767			87
1682	5469	3	Lilium	403	2017-11-22-16-11-15	0	2	z	0	20	55.1	21	54.5	20.9	55.3	0.214	4767			88
1683	5470	3	Lilium	403	2017-11-22-16-11-17	0	2	z	0	20	55.1	21.1	54.5	20.9	55.3	0.214	4767			89
1684	5471	3	Lilium	403	2017-11-22-16-11-19	0	2	z	0	20	55.1	21.1	54.5	20.9	55.3	0.214	4767			90
1685	5472	3	Lilium	403	2017-11-22-16-11-21	0	2	z	0	20	55	21	54.6	21	55.4	0.417	4767	Last10	Here	91
1686	5473	3	Lilium	403	2017-11-22-16-11-23	0	2	z	0	20	55.1	21.1	54.5	20.9	55.3	0.214	4767	Last10	Here	92
1687	5474	3	Lilium	403	2017-11-22-16-11-25	0	2	z	0	20	55.1	21.1	54.6	21	55.4	0.317	4767	Last10	Here	93
1688	5475	3	Lilium	403	2017-11-22-16-11-27	0	2	z	0	20	55.1	21.1	54.5	20.9	55.3	0.214	4767	Last10	Here	94
1689	5476	3	Lilium	403	2017-11-22-16-11-29	0	2	z	0	20	55.1	21.1	54.5	20.9	55.3	0.214	4767	Last10	Here	95
1690	5477	3	Lilium	403	2017-11-22-16-11-31	0	2	z	0	20	55.1	21.1	54.5	20.9	55.3	0.214	4767	Last10	Here	96
1691	5478	3	Lilium	403	2017-11-22-16-11-33	0	2	z	0	20	55.1	21.1	54.5	20.9	55.3	0.214	4767	Last10	Here	97
1692	5479	3	Lilium	403	2017-11-22-16-11-35	0	2	z	0	20	55.1	21.1	54.5	20.9	55.3	0.214	4767	Last10	Here	98
1693	5480	3	Lilium	403	2017-11-22-16-11-37	0	2	z	0	20	55.1	21.1	54.6	21	55.4	0.317	4767	Last10	Here	99
1694	5481	3	Lilium	403	2017-11-22-16-11-39	0	2	z	0	20	55.1	21.1	54.5	20.9	55.3	0.214	4767	Last10	Here	100
1695	5482	3	Lilium	403	2017-11-22-16-12-11	0	2	z	0	25	55.1	21.1	54.5	20.9	55.3	0.214	4768	First10	Here	1
1696	5483	3	Lilium	403	2017-11-22-16-12-13	0	2	z	0	25	55.1	21.1	54.5	20.9	55.3	0.214	4768	First10	Here	2
1697	5484	3	Lilium	403	2017-11-22-16-12-15	0	2	z	0	25	55.1	21.1	54.6	21	55.4	0.317	4768	First10	Here	3
1698	5485	3	Lilium	403	2017-11-22-16-12-17	0	2	z	0	25	55.1	21.1	54.6	20.9	55.4	0.317	4768	First10	Here	4
1699	5486	3	Lilium	403	2017-11-22-16-12-19	0	2	z	0	25	55.1	21.1	54.5	20.9	55.3	0.214	4768	First10	Here	5
1700	5487	3	Lilium	403	2017-11-22-16-12-21	0	2	z	0	25	55.1	21.1	54.5	20.9	55.3	0.214	4768	First10	Here	6
1701	5488	3	Lilium	403	2017-11-22-16-12-23	0	2	z	0	25	55.1	21.1	54.6	20.9	55.4	0.317	4768	First10	Here	7
1702	5489	3	Lilium	403	2017-11-22-16-12-25	0	2	z	0	25	55.1	21.1	54.6	20.9	55.4	0.317	4768	First10	Here	8
1703	5490	3	Lilium	403	2017-11-22-16-12-27	0	2	z	0	25	55.1	21.1	54.5	20.9	55.3	0.214	4768	First10	Here	9
1704	5491	3	Lilium	403	2017-11-22-16-12-29	0	2	z	0	25	55.1	21.1	54.5	20.9	55.3	0.214	4768	First10	Here	10
1705	5492	3	Lilium	403	2017-11-22-16-12-31	0	2	z	0	25	55	21	54.6	21	55.4	0.417	4768			11
1706	5493	3	Lilium	403	2017-11-22-16-12-33	0	2	z	0	25	55.1	21.1	54.5	20.9	55.3	0.214	4768			12
1707	5494	3	Lilium	403	2017-11-22-16-12-35	0	2	z	0	25	55.1	21.1	54.5	20.9	55.3	0.214	4768			13
1708	5495	3	Lilium	403	2017-11-22-16-12-37	0	2	z	0	25	55.1	21.1	54.6	21	55.4	0.317	4768			14
1709	5496	3	Lilium	403	2017-11-22-16-12-39	0	2	z	0	25	55.1	21.1	54.5	20.9	55.3	0.214	4768			15
1710	5497	3	Lilium	403	2017-11-22-16-12-41	0	2	z	0	25	55.1	21.1	54.5	20.9	55.3	0.214	4768			16
1711	5498	3	Lilium	403	2017-11-22-16-12-43	0	2	z	0	25	55.1	21.1	54.6	21	55.4	0.317	4768			17
1712	5499	3	Lilium	403	2017-11-22-16-12-45	0	2	z	0	25	55.1	21.1	54.5	20.9	55.3	0.214	4768			18
1713	5500	3	Lilium	403	2017-11-22-16-12-47	0	2	z	0	25	55.1	21.1	54.6	21	55.4	0.317	4768			19
1714	5501	3	Lilium	403	2017-11-22-16-12-49	0	2	z	0	25	55.1	21.1	54.6	21	55.4	0.317	4768			20
1715	5502	3	Lilium	403	2017-11-22-16-12-51	0	2	z	0	25	55.1	21.1	54.5	20.9	55.3	0.214	4768			21
1716	5503	3	Lilium	403	2017-11-22-16-12-53	0	2	z	0	25	55.1	21.1	54.6	21	55.4	0.317	4768			22
1717	5504	3	Lilium	403	2017-11-22-16-12-55	0	2	z	0	25	55.1	21.1	54.5	20.9	55.3	0.214	4768			23
1718	5505	3	Lilium	403	2017-11-22-16-12-57	0	2	z	0	25	55.1	21.1	54.6	21	55.4	0.317	4768			24
1719	5506	3	Lilium	403	2017-11-22-16-12-59	0	2	z	0	25	55	21.1	54.6	21	55.4	0.417	4768			25
1720	5507	3	Lilium	403	2017-11-22-16-13-01	0	2	z	0	25	55.1	21.1	54.6	21	55.4	0.317	4768			26
1721	5508	3	Lilium	403	2017-11-22-16-13-03	0	2	z	0	25	55	21.1	54.5	20.9	55.3	0.314	4768			27
1722	5509	3	Lilium	403	2017-11-22-16-13-05	0	2	z	0	25	55	21.1	54.6	21	55.4	0.417	4768			28
1723	5510	3	Lilium	403	2017-11-22-16-13-07	0	2	z	0	25	55	21.1	54.5	20.9	55.3	0.314	4768			29
1724	5511	3	Lilium	403	2017-11-22-16-13-09	0	2	z	0	25	55.1	21.1	54.5	20.9	55.3	0.214	4768			30
1725	5512	3	Lilium	403	2017-11-22-16-13-11	0	2	z	0	25	55	21.1	54.5	20.9	55.3	0.314	4768			31
1726	5513	3	Lilium	403	2017-11-22-16-13-13	0	2	z	0	25	55.1	21.1	54.5	20.9	55.3	0.214	4768			32
1727	5514	3	Lilium	403	2017-11-22-16-13-15	0	2	z	0	25	55.1	21.1	54.6	21	55.4	0.317	4768			33
1728	5515	3	Lilium	403	2017-11-22-16-13-17	0	2	z	0	25	55	21.1	54.6	21	55.4	0.417	4768			34
1729	5516	3	Lilium	403	2017-11-22-16-13-19	0	2	z	0	25	55	21.1	54.5	20.9	55.3	0.314	4768			35
1730	5517	3	Lilium	403	2017-11-22-16-13-21	0	2	z	0	25	55	21.1	54.4	20.9	55.2	0.21	4768			36
1731	5518	3	Lilium	403	2017-11-22-16-13-23	0	2	z	0	25	55	21.1	54.6	21	55.4	0.417	4768			37
1732	5519	3	Lilium	403	2017-11-22-16-13-25	0	2	z	0	25	55	21.1	54.4	20.9	55.2	0.21	4768			38
1733	5520	3	Lilium	403	2017-11-22-16-13-27	0	2	z	0	25	55	21.1	54.4	20.9	55.2	0.21	4768			39
1734	5521	3	Lilium	403	2017-11-22-16-13-29	0	2	z	0	25	55	21.1	54.5	21	55.3	0.314	4768			40
1735	5522	3	Lilium	403	2017-11-22-16-13-31	0	2	z	0	25	55	21.1	54.5	21	55.3	0.314	4768			41
1736	5523	3	Lilium	403	2017-11-22-16-13-33	0	2	z	0	25	55	21.1	54.5	21	55.3	0.314	4768			42
1737	5524	3	Lilium	403	2017-11-22-16-13-35	0	2	z	0	25	55	21.1	54.4	20.9	55.2	0.21	4768			43
1738	5525	3	Lilium	403	2017-11-22-16-13-37	0	2	z	0	25	55	21.1	54.4	20.9	55.2	0.21	4768			44
1739	5526	3	Lilium	403	2017-11-22-16-13-39	0	2	z	0	25	55	21.1	54.4	20.9	55.2	0.21	4768			45
1740	5527	3	Lilium	403	2017-11-22-16-13-41	0	2	z	0	25	55	21.1	54.4	20.9	55.2	0.21	4768			46
1741	5528	3	Lilium	403	2017-11-22-16-13-43	0	2	z	0	25	55	21.1	54.4	20.9	55.2	0.21	4768			47
1742	5529	3	Lilium	403	2017-11-22-16-13-45	0	2	z	0	25	55	21.1	54.4	20.9	55.2	0.21	4768			48
1743	5530	3	Lilium	403	2017-11-22-16-13-47	0	2	z	0	25	55	21.1	54.4	20.9	55.2	0.21	4768			49
1744	5531	3	Lilium	403	2017-11-22-16-13-49	0	2	z	0	25	55	21.1	54.4	20.9	55.2	0.21	4768			50
1745	5532	3	Lilium	403	2017-11-22-16-13-51	0	2	z	0	25	55	21.1	54.5	21	55.3	0.314	4768			51
1746	5533	3	Lilium	403	2017-11-22-16-13-53	0	2	z	0	25	55	21.1	54.4	20.9	55.2	0.21	4768			52
1747	5534	3	Lilium	403	2017-11-22-16-13-55	0	2	z	0	25	55	21.1	54.4	20.9	55.2	0.21	4768			53
1748	5535	3	Lilium	403	2017-11-22-16-13-57	0	2	z	0	25	55	21.1	54.5	21	55.3	0.314	4768			54
1749	5536	3	Lilium	403	2017-11-22-16-13-59	0	2	z	0	25	55	21.1	54.4	20.9	55.2	0.21	4768			55
1750	5537	3	Lilium	403	2017-11-22-16-14-01	0	2	z	0	25	55	21.1	54.4	20.9	55.2	0.21	4768			56
1751	5538	3	Lilium	403	2017-11-22-16-14-03	0	2	z	0	25	55	21.1	54.4	20.9	55.2	0.21	4768			57
1752	5539	3	Lilium	403	2017-11-22-16-14-05	0	2	z	0	25	55	21.1	54.4	20.9	55.2	0.21	4768			58
1753	5540	3	Lilium	403	2017-11-22-16-14-07	0	2	z	0	25	55	21.1	54.5	21	55.3	0.314	4768			59
1754	5541	3	Lilium	403	2017-11-22-16-14-09	0	2	z	0	25	54.9	21.1	54.4	20.9	55.2	0.31	4768			60
1755	5542	3	Lilium	403	2017-11-22-16-14-11	0	2	z	0	25	55	21.1	54.4	20.9	55.2	0.21	4768			61
1756	5543	3	Lilium	403	2017-11-22-16-14-13	0	2	z	0	25	54.9	21.1	54.5	21	55.3	0.414	4768			62
1757	5544	3	Lilium	403	2017-11-22-16-14-15	0	2	z	0	25	54.9	21.1	54.4	20.9	55.2	0.31	4768			63
1758	5545	3	Lilium	403	2017-11-22-16-14-17	0	2	z	0	25	54.9	21.1	54.4	20.9	55.2	0.31	4768			64
1759	5546	3	Lilium	403	2017-11-22-16-14-19	0	2	z	0	25	55	21.1	54.4	20.9	55.2	0.21	4768			65
1760	5547	3	Lilium	403	2017-11-22-16-14-21	0	2	z	0	25	55	21.1	54.4	20.9	55.2	0.21	4768			66
1761	5548	3	Lilium	403	2017-11-22-16-14-23	0	2	z	0	25	55	21.1	54.4	20.9	55.2	0.21	4768			67
1762	5549	3	Lilium	403	2017-11-22-16-14-25	0	2	z	0	25	55	21.1	54.4	20.9	55.2	0.21	4768			68
1763	5550	3	Lilium	403	2017-11-22-16-14-27	0	2	z	0	25	54.9	21.1	54.4	20.9	55.2	0.31	4768			69
1764	5551	3	Lilium	403	2017-11-22-16-14-29	0	2	z	0	25	54.9	21.1	54.5	21	55.3	0.414	4768			70
1765	5552	3	Lilium	403	2017-11-22-16-14-31	0	2	z	0	25	54.9	21.1	54.4	20.9	55.2	0.31	4768			71
1766	5553	3	Lilium	403	2017-11-22-16-14-33	0	2	z	0	25	54.9	21.1	54.5	21	55.3	0.414	4768			72
1767	5554	3	Lilium	403	2017-11-22-16-14-35	0	2	z	0	25	54.9	21.1	54.5	21	55.3	0.414	4768			73
1768	5555	3	Lilium	403	2017-11-22-16-14-37	0	2	z	0	25	54.9	21.1	54.4	20.9	55.2	0.31	4768			74
1769	5556	3	Lilium	403	2017-11-22-16-14-39	0	2	z	0	25	54.9	21.1	54.5	21	55.3	0.414	4768			75
1770	5557	3	Lilium	403	2017-11-22-16-14-41	0	2	z	0	25	54.9	21.1	54.5	21	55.3	0.414	4768			76
1771	5558	3	Lilium	403	2017-11-22-16-14-43	0	2	z	0	25	54.9	21.1	54.6	21	55.4	0.517	4768			77
1772	5559	3	Lilium	403	2017-11-22-16-14-45	0	2	z	0	25	54.9	21.1	54.4	20.9	55.2	0.31	4768			78
1773	5560	3	Lilium	403	2017-11-22-16-14-47	0	2	z	0	25	54.9	21.1	54.4	20.9	55.2	0.31	4768			79
1774	5561	3	Lilium	403	2017-11-22-16-14-49	0	2	z	0	25	54.9	21.1	54.5	21	55.3	0.414	4768			80
1775	5562	3	Lilium	403	2017-11-22-16-14-51	0	2	z	0	25	54.9	21.1	54.4	20.9	55.2	0.31	4768			81
1776	5563	3	Lilium	403	2017-11-22-16-14-53	0	2	z	0	25	54.9	21.1	54.4	20.9	55.2	0.31	4768			82
1777	5564	3	Lilium	403	2017-11-22-16-14-55	0	2	z	0	25	54.9	21.1	54.5	21	55.3	0.414	4768			83
1778	5565	3	Lilium	403	2017-11-22-16-14-57	0	2	z	0	25	54.9	21.1	54.5	21	55.3	0.414	4768			84
1779	5566	3	Lilium	403	2017-11-22-16-14-59	0	2	z	0	25	54.9	21.1	54.4	20.9	55.2	0.31	4768			85
1780	5567	3	Lilium	403	2017-11-22-16-15-01	0	2	z	0	25	54.9	21.1	54.5	21	55.3	0.414	4768			86
1781	5568	3	Lilium	403	2017-11-22-16-15-03	0	2	z	0	25	54.9	21.1	54.3	20.9	55.1	0.207	4768			87
1782	5569	3	Lilium	403	2017-11-22-16-15-05	0	2	z	0	25	54.9	21.1	54.5	21	55.3	0.414	4768			88
1783	5570	3	Lilium	403	2017-11-22-16-15-07	0	2	z	0	25	54.9	21.1	54.3	20.9	55.1	0.207	4768			89
1784	5571	3	Lilium	403	2017-11-22-16-15-09	0	2	z	0	25	54.9	21.1	54.4	21	55.2	0.31	4768			90
1785	5572	3	Lilium	403	2017-11-22-16-15-11	0	2	z	0	25	54.9	21.1	54.3	20.9	55.1	0.207	4768	Last10	Here	91
1786	5573	3	Lilium	403	2017-11-22-16-15-13	0	2	z	0	25	54.9	21.1	54.3	20.9	55.1	0.207	4768	Last10	Here	92
1787	5574	3	Lilium	403	2017-11-22-16-15-15	0	2	z	0	25	54.9	21.1	54.4	21	55.2	0.31	4768	Last10	Here	93
1788	5575	3	Lilium	403	2017-11-22-16-15-17	0	2	z	0	25	54.9	21.1	54.4	21	55.2	0.31	4768	Last10	Here	94
1789	5576	3	Lilium	403	2017-11-22-16-15-19	0	2	z	0	25	54.8	21.1	54.4	20.9	55.2	0.41	4768	Last10	Here	95
1790	5577	3	Lilium	403	2017-11-22-16-15-21	0	2	z	0	25	54.8	21.1	54.4	21	55.2	0.41	4768	Last10	Here	96
1791	5578	3	Lilium	403	2017-11-22-16-15-23	0	2	z	0	25	54.8	21.1	54.4	21	55.2	0.41	4768	Last10	Here	97
1792	5579	3	Lilium	403	2017-11-22-16-15-25	0	2	z	0	25	54.8	21.1	54.4	21	55.2	0.41	4768	Last10	Here	98
1793	5580	3	Lilium	403	2017-11-22-16-15-27	0	2	z	0	25	54.8	21.1	54.3	20.9	55.1	0.307	4768	Last10	Here	99
1794	5581	3	Lilium	403	2017-11-22-16-15-29	0	2	z	0	25	54.8	21.1	54.3	20.9	55.1	0.307	4768	Last10	Here	100
1795	5582	3	Lilium	403	2017-11-22-16-16-01	0	2	z	0	30	54.8	21.1	54.4	21	55.2	0.41	4769	First10	Here	1
1796	5583	3	Lilium	403	2017-11-22-16-16-03	0	2	z	0	30	54.8	21.1	54.4	21	55.2	0.41	4769	First10	Here	2
1797	5584	3	Lilium	403	2017-11-22-16-16-05	0	2	z	0	30	54.9	21.1	54.4	21	55.2	0.31	4769	First10	Here	3
1798	5585	3	Lilium	403	2017-11-22-16-16-07	0	2	z	0	30	54.8	21.1	54.4	21	55.2	0.41	4769	First10	Here	4
1799	5586	3	Lilium	403	2017-11-22-16-16-09	0	2	z	0	30	54.8	21.1	54.4	21	55.2	0.41	4769	First10	Here	5
1800	5587	3	Lilium	403	2017-11-22-16-16-11	0	2	z	0	30	54.8	21.1	54.3	20.9	55.1	0.307	4769	First10	Here	6
1801	5588	3	Lilium	403	2017-11-22-16-16-13	0	2	z	0	30	54.8	21.1	54.4	21	55.2	0.41	4769	First10	Here	7
1802	5589	3	Lilium	403	2017-11-22-16-16-15	0	2	z	0	30	54.8	21.1	54.4	21	55.2	0.41	4769	First10	Here	8
1803	5590	3	Lilium	403	2017-11-22-16-16-17	0	2	z	0	30	54.8	21.1	54.3	20.9	55.1	0.307	4769	First10	Here	9
1804	5591	3	Lilium	403	2017-11-22-16-16-19	0	2	z	0	30	54.8	21.1	54.3	20.9	55.1	0.307	4769	First10	Here	10
1805	5592	3	Lilium	403	2017-11-22-16-16-21	0	2	z	0	30	54.8	21.1	54.4	21	55.2	0.41	4769			11
1806	5593	3	Lilium	403	2017-11-22-16-16-23	0	2	z	0	30	54.8	21.1	54.3	20.9	55.1	0.307	4769			12
1807	5594	3	Lilium	403	2017-11-22-16-16-26	0	2	z	0	30	54.8	21.1	54.4	21	55.2	0.41	4769			13
1808	5595	3	Lilium	403	2017-11-22-16-16-28	0	2	z	0	30	54.8	21.1	54.4	21	55.2	0.41	4769			14
1809	5596	3	Lilium	403	2017-11-22-16-16-30	0	2	z	0	30	54.8	21.1	54.4	21	55.2	0.41	4769			15
1810	5597	3	Lilium	403	2017-11-22-16-16-32	0	2	z	0	30	54.8	21.1	54.4	21	55.2	0.41	4769			16
1811	5598	3	Lilium	403	2017-11-22-16-16-34	0	2	z	0	30	54.8	21.1	54.4	21	55.2	0.41	4769			17
1812	5599	3	Lilium	403	2017-11-22-16-16-36	0	2	z	0	30	54.8	21.1	54.4	21	55.2	0.41	4769			18
1813	5600	3	Lilium	403	2017-11-22-16-16-38	0	2	z	0	30	54.8	21.1	54.4	21	55.2	0.41	4769			19
1814	5601	3	Lilium	403	2017-11-22-16-16-40	0	2	z	0	30	54.8	21.1	54.4	21	55.2	0.41	4769			20
1815	5602	3	Lilium	403	2017-11-22-16-16-42	0	2	z	0	30	54.8	21.1	54.3	21	55.1	0.307	4769			21
1816	5603	3	Lilium	403	2017-11-22-16-16-44	0	2	z	0	30	54.8	21.1	54.2	20.9	55	0.203	4769			22
1817	5604	3	Lilium	403	2017-11-22-16-16-46	0	2	z	0	30	54.8	21.1	54.2	20.9	55	0.203	4769			23
1818	5605	3	Lilium	403	2017-11-22-16-16-48	0	2	z	0	30	54.8	21.1	54.3	21	55.1	0.307	4769			24
1819	5606	3	Lilium	403	2017-11-22-16-16-50	0	2	z	0	30	54.8	21.1	54.3	21	55.1	0.307	4769			25
1820	5607	3	Lilium	403	2017-11-22-16-16-52	0	2	z	0	30	54.8	21.1	54.3	21	55.1	0.307	4769			26
1821	5608	3	Lilium	403	2017-11-22-16-16-54	0	2	z	0	30	54.8	21.1	54.2	20.9	55	0.203	4769			27
1822	5609	3	Lilium	403	2017-11-22-16-16-56	0	2	z	0	30	54.7	21.1	54.4	21	55.2	0.51	4769			28
1823	5610	3	Lilium	403	2017-11-22-16-16-58	0	2	z	0	30	54.7	21.1	54.3	21	55.1	0.407	4769			29
1824	5611	3	Lilium	403	2017-11-22-16-17-00	0	2	z	0	30	54.8	21.1	54.3	21	55.1	0.307	4769			30
1825	5612	3	Lilium	403	2017-11-22-16-17-02	0	2	z	0	30	54.8	21.1	54.2	20.9	55	0.203	4769			31
1826	5613	3	Lilium	403	2017-11-22-16-17-04	0	2	z	0	30	54.8	21.1	54.2	20.9	55	0.203	4769			32
1827	5614	3	Lilium	403	2017-11-22-16-17-06	0	2	z	0	30	54.7	21	54.3	21	55.1	0.407	4769			33
1828	5615	3	Lilium	403	2017-11-22-16-17-08	0	2	z	0	30	54.8	21.1	54.3	21	55.1	0.307	4769			34
1829	5616	3	Lilium	403	2017-11-22-16-17-10	0	2	z	0	30	54.8	21.1	54.3	21	55.1	0.307	4769			35
1830	5617	3	Lilium	403	2017-11-22-16-17-12	0	2	z	0	30	54.8	21.1	54.2	20.9	55	0.203	4769			36
1831	5618	3	Lilium	403	2017-11-22-16-17-14	0	2	z	0	30	54.8	21.1	54.2	20.9	55	0.203	4769			37
1832	5619	3	Lilium	403	2017-11-22-16-17-16	0	2	z	0	30	54.8	21.1	54.3	21	55.1	0.307	4769			38
1833	5620	3	Lilium	403	2017-11-22-16-17-18	0	2	z	0	30	54.8	21.1	54.2	20.9	55	0.203	4769			39
1834	5621	3	Lilium	403	2017-11-22-16-17-20	0	2	z	0	30	54.7	21.1	54.3	21	55.1	0.407	4769			40
1835	5622	3	Lilium	403	2017-11-22-16-17-22	0	2	z	0	30	54.8	21.1	54.3	21	55.1	0.307	4769			41
1836	5623	3	Lilium	403	2017-11-22-16-17-24	0	2	z	0	30	54.7	21.1	54.2	20.9	55	0.303	4769			42
1837	5624	3	Lilium	403	2017-11-22-16-17-26	0	2	z	0	30	54.7	21.1	54.3	21	55.1	0.407	4769			43
1838	5625	3	Lilium	403	2017-11-22-16-17-28	0	2	z	0	30	54.7	21.1	54.3	21	55.1	0.407	4769			44
1839	5626	3	Lilium	403	2017-11-22-16-17-30	0	2	z	0	30	54.7	21.1	54.3	21	55.1	0.407	4769			45
1840	5627	3	Lilium	403	2017-11-22-16-17-32	0	2	z	0	30	54.7	21.1	54.2	20.9	55	0.303	4769			46
1841	5628	3	Lilium	403	2017-11-22-16-17-34	0	2	z	0	30	54.7	21.1	54.3	21	55.1	0.407	4769			47
1842	5629	3	Lilium	403	2017-11-22-16-17-36	0	2	z	0	30	54.7	21.1	54.2	20.9	55	0.303	4769			48
1843	5630	3	Lilium	403	2017-11-22-16-17-38	0	2	z	0	30	54.8	21.1	54.2	20.9	55	0.203	4769			49
1844	5631	3	Lilium	403	2017-11-22-16-17-40	0	2	z	0	30	54.8	21.1	54.3	21	55.1	0.307	4769			50
1845	5632	3	Lilium	403	2017-11-22-16-17-42	0	2	z	0	30	54.8	21.1	54.2	20.9	55	0.203	4769			51
1846	5633	3	Lilium	403	2017-11-22-16-17-44	0	2	z	0	30	54.8	21.1	54.3	21	55.1	0.307	4769			52
1847	5634	3	Lilium	403	2017-11-22-16-17-46	0	2	z	0	30	54.7	21.1	54.3	21	55.1	0.407	4769			53
1848	5635	3	Lilium	403	2017-11-22-16-17-48	0	2	z	0	30	54.7	21.1	54.3	21	55.1	0.407	4769			54
1849	5636	3	Lilium	403	2017-11-22-16-17-50	0	2	z	0	30	54.7	21.1	54.2	20.9	55	0.303	4769			55
1850	5637	3	Lilium	403	2017-11-22-16-17-52	0	2	z	0	30	54.7	21.1	54.2	20.9	55	0.303	4769			56
1851	5638	3	Lilium	403	2017-11-22-16-17-54	0	2	z	0	30	54.7	21.1	54.2	20.9	55	0.303	4769			57
1852	5639	3	Lilium	403	2017-11-22-16-17-56	0	2	z	0	30	54.7	21.1	54.3	21	55.1	0.407	4769			58
1853	5640	3	Lilium	403	2017-11-22-16-17-58	0	2	z	0	30	54.7	21.1	54.3	21	55.1	0.407	4769			59
1854	5641	3	Lilium	403	2017-11-22-16-18-00	0	2	z	0	30	54.7	21.1	54.2	20.9	55	0.303	4769			60
1855	5642	3	Lilium	403	2017-11-22-16-18-02	0	2	z	0	30	54.7	21.1	54.2	21	55	0.303	4769			61
1856	5643	3	Lilium	403	2017-11-22-16-18-04	0	2	z	0	30	54.7	21.1	54.3	21	55.1	0.407	4769			62
1857	5644	3	Lilium	403	2017-11-22-16-18-06	0	2	z	0	30	54.6	21.1	54.3	21	55.1	0.507	4769			63
1858	5645	3	Lilium	403	2017-11-22-16-18-08	0	2	z	0	30	54.6	21.1	54.2	20.9	55	0.403	4769			64
1859	5646	3	Lilium	403	2017-11-22-16-18-10	0	2	z	0	30	54.7	21.1	54.2	20.9	55	0.303	4769			65
1860	5647	3	Lilium	403	2017-11-22-16-18-12	0	2	z	0	30	54.7	21.1	54.3	21	55.1	0.407	4769			66
1861	5648	3	Lilium	403	2017-11-22-16-18-14	0	2	z	0	30	54.7	21.1	54.3	21	55.1	0.407	4769			67
1862	5649	3	Lilium	403	2017-11-22-16-18-16	0	2	z	0	30	54.6	21.1	54.3	21	55.1	0.507	4769			68
1863	5650	3	Lilium	403	2017-11-22-16-18-18	0	2	z	0	30	54.6	21.1	54.3	21	55.1	0.507	4769			69
1864	5651	3	Lilium	403	2017-11-22-16-18-20	0	2	z	0	30	54.6	21	54.3	21	55.1	0.507	4769			70
1865	5652	3	Lilium	403	2017-11-22-16-18-22	0	2	z	0	30	54.7	21.1	54.2	20.9	55	0.303	4769			71
1866	5653	3	Lilium	403	2017-11-22-16-18-24	0	2	z	0	30	54.7	21.1	54.2	20.9	55	0.303	4769			72
1867	5654	3	Lilium	403	2017-11-22-16-18-26	0	2	z	0	30	54.7	21.1	54.3	21	55.1	0.407	4769			73
1868	5655	3	Lilium	403	2017-11-22-16-18-28	0	2	z	0	30	54.7	21.1	54.2	20.9	55	0.303	4769			74
1869	5656	3	Lilium	403	2017-11-22-16-18-30	0	2	z	0	30	54.7	21.1	54.2	20.9	55	0.303	4769			75
1870	5657	3	Lilium	403	2017-11-22-16-18-32	0	2	z	0	30	54.7	21.1	54.2	20.9	55	0.303	4769			76
1871	5658	3	Lilium	403	2017-11-22-16-18-34	0	2	z	0	30	54.7	21.1	54.3	21	55.1	0.407	4769			77
1872	5659	3	Lilium	403	2017-11-22-16-18-36	0	2	z	0	30	54.7	21.1	54.2	20.9	55	0.303	4769			78
1873	5660	3	Lilium	403	2017-11-22-16-18-38	0	2	z	0	30	54.7	21.1	54.2	20.9	55	0.303	4769			79
1874	5661	3	Lilium	403	2017-11-22-16-18-40	0	2	z	0	30	54.7	21.1	54.2	20.9	55	0.303	4769			80
1875	5662	3	Lilium	403	2017-11-22-16-18-42	0	2	z	0	30	54.7	21.1	54.2	20.9	55	0.303	4769			81
1876	5663	3	Lilium	403	2017-11-22-16-18-44	0	2	z	0	30	54.7	21.1	54.3	21	55.1	0.407	4769			82
1877	5664	3	Lilium	403	2017-11-22-16-18-46	0	2	z	0	30	54.6	21	54.3	21	55.1	0.507	4769			83
1878	5665	3	Lilium	403	2017-11-22-16-18-48	0	2	z	0	30	54.7	21.1	54.3	21	55.1	0.407	4769			84
1879	5666	3	Lilium	403	2017-11-22-16-18-50	0	2	z	0	30	54.6	21	54.3	21	55.1	0.507	4769			85
1880	5667	3	Lilium	403	2017-11-22-16-18-52	0	2	z	0	30	54.6	21	54.3	21	55.1	0.507	4769			86
1881	5668	3	Lilium	403	2017-11-22-16-18-54	0	2	z	0	30	54.7	21.1	54.2	21	55	0.303	4769			87
1882	5669	3	Lilium	403	2017-11-22-16-18-56	0	2	z	0	30	54.7	21.1	54.3	21	55.1	0.407	4769			88
1883	5670	3	Lilium	403	2017-11-22-16-18-58	0	2	z	0	30	54.6	21	54.2	20.9	55	0.403	4769			89
1884	5671	3	Lilium	403	2017-11-22-16-19-00	0	2	z	0	30	54.6	21	54.2	20.9	55	0.403	4769			90
1885	5672	3	Lilium	403	2017-11-22-16-19-02	0	2	z	0	30	54.7	21.1	54.2	20.9	55	0.303	4769	Last10	Here	91
1886	5673	3	Lilium	403	2017-11-22-16-19-04	0	2	z	0	30	54.7	21.1	54.2	21	55	0.303	4769	Last10	Here	92
1887	5674	3	Lilium	403	2017-11-22-16-19-06	0	2	z	0	30	54.7	21.1	54.2	20.9	55	0.303	4769	Last10	Here	93
1888	5675	3	Lilium	403	2017-11-22-16-19-08	0	2	z	0	30	54.7	21.1	54.2	20.9	55	0.303	4769	Last10	Here	94
1889	5676	3	Lilium	403	2017-11-22-16-19-10	0	2	z	0	30	54.7	21.1	54.3	21	55.1	0.407	4769	Last10	Here	95
1890	5677	3	Lilium	403	2017-11-22-16-19-12	0	2	z	0	30	54.6	21	54.3	21	55.1	0.507	4769	Last10	Here	96
1891	5678	3	Lilium	403	2017-11-22-16-19-14	0	2	z	0	30	54.7	21.1	54.2	20.9	55	0.303	4769	Last10	Here	97
1892	5679	3	Lilium	403	2017-11-22-16-19-16	0	2	z	0	30	54.6	21.1	54.2	20.9	55	0.403	4769	Last10	Here	98
1893	5680	3	Lilium	403	2017-11-22-16-19-18	0	2	z	0	30	54.7	21.1	54.3	21	55.1	0.407	4769	Last10	Here	99
1894	5681	3	Lilium	403	2017-11-22-16-19-20	0	2	z	0	30	54.6	21	54.2	21	55	0.403	4769	Last10	Here	100
1895	11362	3	Lilium	403	2017-11-22-20-16-28	1	2	x	-30	0	56.7	21.1	55.7	21	56.6	-0.145	4827	First10	Here	1
1896	11363	3	Lilium	403	2017-11-22-20-16-30	1	2	x	-30	0	56.7	21.1	55.7	21	56.6	-0.145	4827	First10	Here	2
1897	11364	3	Lilium	403	2017-11-22-20-16-32	1	2	x	-30	0	56.8	21.1	55.8	21	56.7	-0.141	4827	First10	Here	3
1898	11365	3	Lilium	403	2017-11-22-20-16-34	1	2	x	-30	0	56.7	21.1	55.8	21	56.7	-0.041	4827	First10	Here	4
1899	11366	3	Lilium	403	2017-11-22-20-16-36	1	2	x	-30	0	56.7	21.1	55.8	21	56.7	-0.041	4827	First10	Here	5
1900	11367	3	Lilium	403	2017-11-22-20-16-38	1	2	x	-30	0	56.8	21.1	55.8	21	56.7	-0.141	4827	First10	Here	6
1901	11368	3	Lilium	403	2017-11-22-20-16-42	1	2	x	-30	0	56.8	21.1	55.8	21	56.7	-0.141	4827	First10	Here	7
1902	11369	3	Lilium	403	2017-11-22-20-16-44	1	2	x	-30	0	56.8	21.1	55.8	21	56.7	-0.141	4827	First10	Here	8
1903	11370	3	Lilium	403	2017-11-22-20-16-46	1	2	x	-30	0	56.8	21.1	55.8	21	56.7	-0.141	4827	First10	Here	9
1904	11371	3	Lilium	403	2017-11-22-20-16-48	1	2	x	-30	0	56.8	21.1	55.8	21	56.7	-0.141	4827	First10	Here	10
1905	11372	3	Lilium	403	2017-11-22-20-16-50	1	2	x	-30	0	56.8	21.1	55.8	21	56.7	-0.141	4827			11
1906	11373	3	Lilium	403	2017-11-22-20-16-52	1	2	x	-30	0	56.8	21.1	55.8	21	56.7	-0.141	4827			12
1907	11374	3	Lilium	403	2017-11-22-20-16-54	1	2	x	-30	0	56.8	21.1	55.8	21	56.7	-0.141	4827			13
1908	11375	3	Lilium	403	2017-11-22-20-16-56	1	2	x	-30	0	56.8	21.1	55.8	21	56.7	-0.141	4827			14
1909	11376	3	Lilium	403	2017-11-22-20-16-58	1	2	x	-30	0	56.8	21.1	55.8	21	56.7	-0.141	4827			15
1910	11377	3	Lilium	403	2017-11-22-20-17-00	1	2	x	-30	0	56.8	21.1	55.8	21	56.7	-0.141	4827			16
1911	11378	3	Lilium	403	2017-11-22-20-17-02	1	2	x	-30	0	56.8	21.1	55.9	21	56.8	-0.038	4827			17
1912	11379	3	Lilium	403	2017-11-22-20-17-04	1	2	x	-30	0	56.8	21.1	55.9	21	56.8	-0.038	4827			18
1913	11380	3	Lilium	403	2017-11-22-20-17-06	1	2	x	-30	0	56.8	21.1	55.9	21	56.8	-0.038	4827			19
1914	11381	3	Lilium	403	2017-11-22-20-17-08	1	2	x	-30	0	56.8	21.1	55.9	21	56.8	-0.038	4827			20
1915	11382	3	Lilium	403	2017-11-22-20-17-10	1	2	x	-30	0	56.8	21.1	55.9	21	56.8	-0.038	4827			21
1916	11383	3	Lilium	403	2017-11-22-20-17-12	1	2	x	-30	0	56.8	21.1	55.9	21	56.8	-0.038	4827			22
1917	11384	3	Lilium	403	2017-11-22-20-17-14	1	2	x	-30	0	56.8	21.1	55.9	21	56.8	-0.038	4827			23
1918	11385	3	Lilium	403	2017-11-22-20-17-16	1	2	x	-30	0	56.8	21.1	55.9	21	56.8	-0.038	4827			24
1919	11386	3	Lilium	403	2017-11-22-20-17-18	1	2	x	-30	0	56.8	21.1	56	21	56.9	0.066	4827			25
1920	11387	3	Lilium	403	2017-11-22-20-17-20	1	2	x	-30	0	56.8	21.1	56	21	56.9	0.066	4827			26
1921	11388	3	Lilium	403	2017-11-22-20-17-22	1	2	x	-30	0	56.8	21.1	56	21	56.9	0.066	4827			27
1922	11389	3	Lilium	403	2017-11-22-20-17-24	1	2	x	-30	0	56.8	21.1	56.1	21	57	0.169	4827			28
1923	11390	3	Lilium	403	2017-11-22-20-17-26	1	2	x	-30	0	56.8	21.1	56	21	56.9	0.066	4827			29
1924	11391	3	Lilium	403	2017-11-22-20-17-28	1	2	x	-30	0	56.8	21.1	56	21	56.9	0.066	4827			30
1925	11392	3	Lilium	403	2017-11-22-20-17-30	1	2	x	-30	0	56.8	21.1	56	21	56.9	0.066	4827			31
1926	11393	3	Lilium	403	2017-11-22-20-17-32	1	2	x	-30	0	56.8	21.1	56	21	56.9	0.066	4827			32
1927	11394	3	Lilium	403	2017-11-22-20-17-34	1	2	x	-30	0	56.8	21.1	56	21	56.9	0.066	4827			33
1928	11395	3	Lilium	403	2017-11-22-20-17-36	1	2	x	-30	0	56.8	21.1	56	21	56.9	0.066	4827			34
1929	11396	3	Lilium	403	2017-11-22-20-17-38	1	2	x	-30	0	56.8	21.1	56	21	56.9	0.066	4827			35
1930	11397	3	Lilium	403	2017-11-22-20-17-40	1	2	x	-30	0	56.8	21.1	56	21	56.9	0.066	4827			36
1931	11398	3	Lilium	403	2017-11-22-20-17-42	1	2	x	-30	0	56.8	21.1	56	21	56.9	0.066	4827			37
1932	11399	3	Lilium	403	2017-11-22-20-17-44	1	2	x	-30	0	56.8	21.1	56	21	56.9	0.066	4827			38
1933	11400	3	Lilium	403	2017-11-22-20-17-46	1	2	x	-30	0	56.8	21.1	56	21	56.9	0.066	4827			39
1934	11401	3	Lilium	403	2017-11-22-20-17-48	1	2	x	-30	0	56.9	21.1	56	21	56.9	-0.034	4827			40
1935	11402	3	Lilium	403	2017-11-22-20-17-50	1	2	x	-30	0	56.9	21.1	56	21	56.9	-0.034	4827			41
1936	11403	3	Lilium	403	2017-11-22-20-17-52	1	2	x	-30	0	56.8	21.1	56	21	56.9	0.066	4827			42
1937	11404	3	Lilium	403	2017-11-22-20-17-54	1	2	x	-30	0	56.9	21.1	56	21	56.9	-0.034	4827			43
1938	11405	3	Lilium	403	2017-11-22-20-17-56	1	2	x	-30	0	56.9	21.1	56	21	56.9	-0.034	4827			44
1939	11406	3	Lilium	403	2017-11-22-20-17-58	1	2	x	-30	0	56.8	21.1	56	21	56.9	0.066	4827			45
1940	11407	3	Lilium	403	2017-11-22-20-18-00	1	2	x	-30	0	56.8	21.1	56	21	56.9	0.066	4827			46
1941	11408	3	Lilium	403	2017-11-22-20-18-02	1	2	x	-30	0	56.8	21.1	56	21	56.9	0.066	4827			47
1942	11409	3	Lilium	403	2017-11-22-20-18-04	1	2	x	-30	0	56.9	21.1	56	21	56.9	-0.034	4827			48
1943	11410	3	Lilium	403	2017-11-22-20-18-06	1	2	x	-30	0	56.9	21.1	56	21	56.9	-0.034	4827			49
1944	11411	3	Lilium	403	2017-11-22-20-18-08	1	2	x	-30	0	56.8	21.1	56	21	56.9	0.066	4827			50
1945	11412	3	Lilium	403	2017-11-22-20-18-10	1	2	x	-30	0	56.8	21.1	56	21	56.9	0.066	4827			51
1946	11413	3	Lilium	403	2017-11-22-20-18-12	1	2	x	-30	0	56.9	21.1	56	21	56.9	-0.034	4827			52
1947	11414	3	Lilium	403	2017-11-22-20-18-14	1	2	x	-30	0	56.9	21.1	56	21	56.9	-0.034	4827			53
1948	11415	3	Lilium	403	2017-11-22-20-18-16	1	2	x	-30	0	56.8	21.1	56.1	21	57	0.169	4827			54
1949	11416	3	Lilium	403	2017-11-22-20-18-18	1	2	x	-30	0	56.8	21.1	56.1	21	57	0.169	4827			55
1950	11417	3	Lilium	403	2017-11-22-20-18-20	1	2	x	-30	0	56.9	21.1	56.1	21	57	0.069	4827			56
1951	11418	3	Lilium	403	2017-11-22-20-18-22	1	2	x	-30	0	56.9	21.1	56	21	56.9	-0.034	4827			57
1952	11419	3	Lilium	403	2017-11-22-20-18-24	1	2	x	-30	0	56.9	21.1	56	21	56.9	-0.034	4827			58
1953	11420	3	Lilium	403	2017-11-22-20-18-26	1	2	x	-30	0	56.9	21.1	56.1	21	57	0.069	4827			59
1954	11421	3	Lilium	403	2017-11-22-20-18-28	1	2	x	-30	0	56.9	21.1	56.1	21	57	0.069	4827			60
1955	11422	3	Lilium	403	2017-11-22-20-18-30	1	2	x	-30	0	56.9	21.1	56.1	21	57	0.069	4827			61
1956	11423	3	Lilium	403	2017-11-22-20-18-32	1	2	x	-30	0	56.9	21.1	56.1	21	57	0.069	4827			62
1957	11424	3	Lilium	403	2017-11-22-20-18-34	1	2	x	-30	0	56.9	21.1	56.1	21	57	0.069	4827			63
1958	11425	3	Lilium	403	2017-11-22-20-18-36	1	2	x	-30	0	56.9	21.1	56.1	21	57	0.069	4827			64
1959	11426	3	Lilium	403	2017-11-22-20-18-38	1	2	x	-30	0	56.9	21.1	56.1	21	57	0.069	4827			65
1960	11427	3	Lilium	403	2017-11-22-20-18-40	1	2	x	-30	0	56.9	21.1	56.1	21	57	0.069	4827			66
1961	11428	3	Lilium	403	2017-11-22-20-18-42	1	2	x	-30	0	56.9	21.1	56.1	21	57	0.069	4827			67
1962	11429	3	Lilium	403	2017-11-22-20-18-44	1	2	x	-30	0	56.9	21.1	56.1	21	57	0.069	4827			68
1963	11430	3	Lilium	403	2017-11-22-20-18-46	1	2	x	-30	0	56.9	21.1	56.1	21	57	0.069	4827			69
1964	11431	3	Lilium	403	2017-11-22-20-18-48	1	2	x	-30	0	56.9	21.1	56.1	21	57	0.069	4827			70
1965	11432	3	Lilium	403	2017-11-22-20-18-50	1	2	x	-30	0	56.9	21.1	56.1	21	57	0.069	4827			71
1966	11433	3	Lilium	403	2017-11-22-20-18-52	1	2	x	-30	0	56.9	21.1	56.1	21	57	0.069	4827			72
1967	11434	3	Lilium	403	2017-11-22-20-18-54	1	2	x	-30	0	56.9	21.1	56.1	21	57	0.069	4827			73
1968	11435	3	Lilium	403	2017-11-22-20-18-56	1	2	x	-30	0	57	21.1	56.1	21	57	-0.031	4827			74
1969	11436	3	Lilium	403	2017-11-22-20-18-58	1	2	x	-30	0	56.9	21.1	56.1	21	57	0.069	4827			75
1970	11437	3	Lilium	403	2017-11-22-20-19-00	1	2	x	-30	0	56.9	21.1	56.1	21	57	0.069	4827			76
1971	11438	3	Lilium	403	2017-11-22-20-19-02	1	2	x	-30	0	57	21.1	56.1	21	57	-0.031	4827			77
1972	11439	3	Lilium	403	2017-11-22-20-19-04	1	2	x	-30	0	57	21.1	56.1	21	57	-0.031	4827			78
1973	11440	3	Lilium	403	2017-11-22-20-19-06	1	2	x	-30	0	57	21.1	56.1	21	57	-0.031	4827			79
1974	11441	3	Lilium	403	2017-11-22-20-19-08	1	2	x	-30	0	56.9	21.1	56.1	21	57	0.069	4827			80
1975	11442	3	Lilium	403	2017-11-22-20-19-10	1	2	x	-30	0	56.9	21.1	56.1	21	57	0.069	4827			81
1976	11443	3	Lilium	403	2017-11-22-20-19-12	1	2	x	-30	0	56.9	21.1	56.1	21	57	0.069	4827			82
1977	11444	3	Lilium	403	2017-11-22-20-19-14	1	2	x	-30	0	56.9	21.1	56.1	21	57	0.069	4827			83
1978	11445	3	Lilium	403	2017-11-22-20-19-16	1	2	x	-30	0	57	21.1	56.1	21	57	-0.031	4827			84
1979	11446	3	Lilium	403	2017-11-22-20-19-18	1	2	x	-30	0	56.9	21.1	56.1	21	57	0.069	4827			85
1980	11447	3	Lilium	403	2017-11-22-20-19-20	1	2	x	-30	0	57	21.1	56.1	21	57	-0.031	4827			86
1981	11448	3	Lilium	403	2017-11-22-20-19-22	1	2	x	-30	0	57	21.1	56.2	21	57.1	0.072	4827			87
1982	11449	3	Lilium	403	2017-11-22-20-19-24	1	2	x	-30	0	57	21.1	56.1	21	57	-0.031	4827			88
1983	11450	3	Lilium	403	2017-11-22-20-19-26	1	2	x	-30	0	57	21.1	56.1	21	57	-0.031	4827			89
1984	11451	3	Lilium	403	2017-11-22-20-19-28	1	2	x	-30	0	57	21.1	56.1	21	57	-0.031	4827			90
1985	11452	3	Lilium	403	2017-11-22-20-19-30	1	2	x	-30	0	57	21.1	56.2	21	57.1	0.072	4827	Last10	Here	91
1986	11453	3	Lilium	403	2017-11-22-20-19-32	1	2	x	-30	0	57	21.1	56.2	21	57.1	0.072	4827	Last10	Here	92
1987	11454	3	Lilium	403	2017-11-22-20-19-34	1	2	x	-30	0	57	21.1	56.2	21	57.1	0.072	4827	Last10	Here	93
1988	11455	3	Lilium	403	2017-11-22-20-19-36	1	2	x	-30	0	57	21.1	56.1	21	57	-0.031	4827	Last10	Here	94
1989	11456	3	Lilium	403	2017-11-22-20-19-38	1	2	x	-30	0	57.1	21.1	56.1	21	57	-0.131	4827	Last10	Here	95
1990	11457	3	Lilium	403	2017-11-22-20-19-40	1	2	x	-30	0	57	21.1	56.2	21	57.1	0.072	4827	Last10	Here	96
1991	11458	3	Lilium	403	2017-11-22-20-19-42	1	2	x	-30	0	57	21.1	56.2	21	57.1	0.072	4827	Last10	Here	97
1992	11459	3	Lilium	403	2017-11-22-20-19-44	1	2	x	-30	0	57	21.1	56.2	21	57.1	0.072	4827	Last10	Here	98
1993	11460	3	Lilium	403	2017-11-22-20-19-46	1	2	x	-30	0	57	21.1	56.2	21	57.1	0.072	4827	Last10	Here	99
1994	11461	3	Lilium	403	2017-11-22-20-20-18	1	2	x	-25	0	57	21.1	56.3	21	57.2	0.176	4828	First10	Here	1
1995	11462	3	Lilium	403	2017-11-22-20-20-20	1	2	x	-25	0	57	21.1	56.3	21	57.2	0.176	4828	First10	Here	2
1996	11463	3	Lilium	403	2017-11-22-20-20-22	1	2	x	-25	0	57	21.1	56.3	21	57.2	0.176	4828	First10	Here	3
1997	11464	3	Lilium	403	2017-11-22-20-20-24	1	2	x	-25	0	57	21.1	56.3	21	57.2	0.176	4828	First10	Here	4
1998	11465	3	Lilium	403	2017-11-22-20-20-26	1	2	x	-25	0	57	21.1	56.3	21	57.2	0.176	4828	First10	Here	5
1999	11466	3	Lilium	403	2017-11-22-20-20-28	1	2	x	-25	0	57.1	21.1	56.3	21	57.2	0.076	4828	First10	Here	6
[truncated: 43,455 more rows]
