# Supplementary material for: Floral Humidity in Flowering Plants: A Preliminary Survey
Source: Front Plant Sci. 2020 Mar 6;11:249. doi: 10.3389/fpls.2020.00249 (PMC7068853; doi:10.3389/fpls.2020.00249)
Supplement: SUPPLEMENTARY FILE 2 — A zipped file containing floral humidity data collected by the robot arm transects as described in the main text. A word document within the zipped files explains the data formatting in detail. Datafiles themselves are in CSV format. [file Data_Sheet_2.zip › Floral humidity data/Flowers/Linum grandiflorum Means.csv]

	Block	Sp	xORz	Individual	totIndividual	sample..	Sample.order	xoffset	zoffset	x2	z2	Background.Humidity	Background.Temperature	Focal.Humidity	Focal.Temperature	Corrected.Focal.humidity	Change.in.RH.	block
1	1825	Linum grandiflorum	x	1	201	0	0	-30	0	900	0	53.833	20.89	53.905	20.842	53.905	0.09537	1825
2	1826	Linum grandiflorum	x	1	201	0	0	-25	0	625	0	53.846	20.803	53.919	20.791	53.919	0.09737	1826
3	1827	Linum grandiflorum	x	1	201	0	0	-20	0	400	0	53.834	20.8	53.909	20.716	53.909	0.0988	1827
4	1828	Linum grandiflorum	x	1	201	0	0	-15	0	225	0	53.719	20.799	53.85	20.703	53.85	0.15103	1828
5	1829	Linum grandiflorum	x	1	201	0	0	-10	0	100	0	53.61010101	20.79494949	53.8030303	20.7040404	53.8030303	0.210111111	1829
6	1830	Linum grandiflorum	x	1	201	0	0	-5	0	25	0	53.47878788	20.7989899	53.72323232	20.7030303	53.72323232	0.256838384	1830
7	1831	Linum grandiflorum	x	1	201	0	0	0	0	0	0	53.39292929	20.7969697	53.53030303	20.7010101	53.53030303	0.138191919	1831
8	1832	Linum grandiflorum	x	1	201	0	0	5	0	25	0	53.286	20.8	53.47	20.705	53.47	0.1812	1832
9	1833	Linum grandiflorum	x	1	201	0	0	10	0	100	0	53.19	20.8	53.368	20.766	53.368	0.16908	1833
10	1834	Linum grandiflorum	x	1	201	0	0	15	0	225	0	53.109	20.8	53.271	20.767	53.271	0.14726	1834
11	1835	Linum grandiflorum	x	1	201	0	0	20	0	400	0	53.071	20.8	53.187	20.792	53.187	0.09622	1835
12	1836	Linum grandiflorum	x	1	201	0	0	25	0	625	0	53	20.8	53.096	20.797	53.096	0.07076	1836
13	1837	Linum grandiflorum	x	1	201	0	0	30	0	900	0	52.93030303	20.80909091	53.00606061	20.8	53.00606061	0.044989899	1837
14	1901	Linum grandiflorum	x	1	201	1	0	-30	0	900	0	51.2010101	21.10808081	51.34040404	21.1	51.24040404	0.006818182	1901
15	1902	Linum grandiflorum	x	1	201	1	0	-25	0	625	0	51.43131313	21.1010101	51.68989899	21.06969697	51.58989899	0.146979798	1902
16	1903	Linum grandiflorum	x	1	201	1	0	-20	0	400	0	51.68787879	21.1	51.98484848	21.06161616	51.88484848	0.204040404	1903
17	1904	Linum grandiflorum	x	1	201	1	0	-15	0	225	0	51.93232323	21.1	52.21616162	21.02222222	52.11616162	0.204808081	1904
18	1905	Linum grandiflorum	x	1	201	1	0	-10	0	100	0	52.146	21.1	52.518	21	52.419	0.31108	1905
19	1906	Linum grandiflorum	x	1	201	1	0	-5	0	25	0	52.228	21.1	52.687	21	52.651	0.40822	1906
20	1907	Linum grandiflorum	x	1	201	1	0	0	0	0	0	52.282	21.1	52.682	21	52.647	0.34892	1907
21	1908	Linum grandiflorum	x	1	201	1	0	5	0	25	0	52.336	21.1	52.787	21	52.781	0.40622	1908
22	1909	Linum grandiflorum	x	1	201	1	0	10	0	100	0	52.433	21.085	52.77	21	52.77	0.2912	1909
23	1910	Linum grandiflorum	x	1	201	1	0	15	0	225	0	52.572	21.05	52.835	21	52.835	0.2211	1910
24	1911	Linum grandiflorum	x	1	201	1	0	20	0	400	0	52.745	21.021	52.923	21	52.923	0.14167	1911
25	1912	Linum grandiflorum	x	1	201	1	0	25	0	625	0	52.839	21.041	52.912	21	52.912	0.03588	1912
26	1913	Linum grandiflorum	x	1	201	1	0	30	0	900	0	52.949	21.013	53.013	21	53.013	0.03358	1913
27	1977	Linum grandiflorum	x	1	201	2	0	-30	0	900	0	54.1	20.898	54.036	20.807	54.036	-0.03185	1977
28	1978	Linum grandiflorum	x	1	201	2	0	-25	0	625	0	54.19	20.873	54.195	20.8	54.195	0.0467	1978
29	1979	Linum grandiflorum	x	1	201	2	0	-20	0	400	0	54.276	20.86	54.314	20.799	54.329	0.08684	1979
30	1980	Linum grandiflorum	x	1	201	2	0	-15	0	225	0	54.347	20.848	54.502	20.8	54.602	0.21512	1980
31	1981	Linum grandiflorum	x	1	201	2	0	-10	0	100	0	54.45	20.868	54.572	20.8	54.672	0.18632	1981
32	1982	Linum grandiflorum	x	1	201	2	0	-5	0	25	0	54.519	20.822	54.758	20.795	54.858	0.31458	1982
33	1983	Linum grandiflorum	x	1	201	2	0	0	0	0	0	54.646	20.866	54.86	20.799	54.96	0.29577	1983
34	1984	Linum grandiflorum	x	1	201	2	0	5	0	25	0	54.75858586	20.86464646	55.01414141	20.8	55.11414141	0.347141414	1984
35	1985	Linum grandiflorum	x	1	201	2	0	10	0	100	0	54.93636364	20.86666667	55.19393939	20.8	55.29393939	0.360212121	1985
36	1986	Linum grandiflorum	x	1	201	2	0	15	0	225	0	55.02121212	20.88585859	55.48484848	20.8	55.58484848	0.583727273	1986
37	1987	Linum grandiflorum	x	1	201	2	0	20	0	400	0	55.18585859	20.8969697	55.53535354	20.80909091	55.63535354	0.472616162	1987
38	1988	Linum grandiflorum	x	1	201	2	0	25	0	625	0	55.37575758	20.88181818	55.42020202	20.8	55.52020202	0.160656566	1988
39	1989	Linum grandiflorum	x	1	201	2	0	30	0	900	0	55.537	20.85	55.481	20.8	55.581	0.06386	1989
40	2053	Linum grandiflorum	x	1	201	3	0	-30	0	900	0	51.673	20.8	51.827	20.795	51.727	0.05092	2053
41	2054	Linum grandiflorum	x	1	201	3	0	-25	0	625	0	51.65	20.8	51.834	20.788	51.734	0.0814	2054
42	2055	Linum grandiflorum	x	1	201	3	0	-20	0	400	0	51.701	20.8	51.908	20.733	51.808	0.10922	2055
43	2056	Linum grandiflorum	x	1	201	3	0	-15	0	225	0	51.783	20.8	51.957	20.734	51.857	0.07941	2056
44	2057	Linum grandiflorum	x	1	201	3	0	-10	0	100	0	51.7959596	20.8	52.06464646	20.72929293	51.96464646	0.180565657	2057
45	2058	Linum grandiflorum	x	1	201	3	0	-5	0	25	0	51.797	20.797	52.054	20.701	51.954	0.16824	2058
46	2059	Linum grandiflorum	x	1	201	3	0	0	0	0	0	51.7979798	20.7979798	52.1020202	20.7	52.0020202	0.218161616	2059
47	2060	Linum grandiflorum	x	1	201	3	0	5	0	25	0	51.73838384	20.7989899	52.14747475	20.71919192	52.04747475	0.325939394	2060
48	2061	Linum grandiflorum	x	1	201	3	0	10	0	100	0	51.69292929	20.8	52.22020202	20.72828283	52.12020202	0.448484848	2061
49	2062	Linum grandiflorum	x	1	201	3	0	15	0	225	0	51.649	20.8	52.365	20.755	52.265	0.6459	2062
50	2063	Linum grandiflorum	x	1	201	3	0	20	0	400	0	51.626	20.8	52.185	20.782	52.085	0.4781	2063
51	2064	Linum grandiflorum	x	1	201	3	0	25	0	625	0	51.604	20.799	51.882	20.758	51.782	0.17864	2064
52	2065	Linum grandiflorum	x	1	201	3	0	30	0	900	0	51.536	20.8	51.738	20.792	51.638	0.09331	2065
53	2167	Linum grandiflorum	x	5	205	0	2	-30	0	900	0	47.513	21.093	47.783	21.006	47.583	0.04149	2167
54	2168	Linum grandiflorum	x	5	205	0	2	-25	0	625	0	47.524	21.051	47.83	21.001	47.63	0.0789	2168
55	2169	Linum grandiflorum	x	5	205	0	2	-20	0	400	0	47.498	21.071	47.858	21	47.658	0.13374	2169
56	2170	Linum grandiflorum	x	5	205	0	2	-15	0	225	0	47.472	21.059	47.876	21	47.676	0.17828	2170
57	2171	Linum grandiflorum	x	5	205	0	2	-10	0	100	0	47.47	21.086	47.942	21	47.742	0.24826	2171
58	2172	Linum grandiflorum	x	5	205	0	2	-5	0	25	0	47.482	21.081	47.909	21.001	47.709	0.20227	2172
59	2173	Linum grandiflorum	x	5	205	0	2	0	0	0	0	47.247	21.051	47.695	21	47.495	0.21685	2173
60	2174	Linum grandiflorum	x	5	205	0	2	5	0	25	0	46.71414141	21.03737374	47.08989899	21	46.84242424	0.126454545	2174
61	2175	Linum grandiflorum	x	5	205	0	2	10	0	100	0	46.23939394	21.00909091	46.62525253	21	46.32525253	0.122616162	2175
62	2176	Linum grandiflorum	x	5	205	0	2	15	0	225	0	45.83131313	21.01212121	46.18989899	20.9989899	45.88989899	0.082282828	2176
63	2177	Linum grandiflorum	x	5	205	0	2	20	0	400	0	45.5969697	21.01717172	45.83636364	21	45.53636364	-0.047515152	2177
64	2178	Linum grandiflorum	x	5	205	0	2	25	0	625	0	45.46	21.026	45.742	21	45.442	-0.00774	2178
65	2179	Linum grandiflorum	x	5	205	0	2	30	0	900	0	45.395	21.025	45.696	21	45.396	0.00988	2179
66	2243	Linum grandiflorum	x	5	205	1	2	-30	0	900	0	47.77	21.3	48.057	21.247	47.857	0.06671	2243
67	2244	Linum grandiflorum	x	5	205	1	2	-25	0	625	0	47.97575758	21.3	48.31111111	21.2	48.11111111	0.122686869	2244
68	2245	Linum grandiflorum	x	5	205	1	2	-20	0	400	0	48.10808081	21.2959596	48.44747475	21.2	48.24747475	0.130818182	2245
69	2246	Linum grandiflorum	x	5	205	1	2	-15	0	225	0	48.20707071	21.2989899	48.6010101	21.2020202	48.4010101	0.189969697	2246
70	2247	Linum grandiflorum	x	5	205	1	2	-10	0	100	0	48.35959596	21.28989899	48.73232323	21.2	48.53232323	0.17269697	2247
71	2248	Linum grandiflorum	x	5	205	1	2	-5	0	25	0	48.432	21.246	48.881	21.2	48.681	0.25343	2248
72	2249	Linum grandiflorum	x	5	205	1	2	0	0	0	0	48.506	21.249	48.986	21.2	48.786	0.28758	2249
73	2250	Linum grandiflorum	x	5	205	1	2	5	0	25	0	48.544	21.231	49.01	21.2	48.81	0.2743	2250
74	2251	Linum grandiflorum	x	5	205	1	2	10	0	100	0	48.599	21.221	49.121	21.2	48.921	0.33363	2251
75	2252	Linum grandiflorum	x	5	205	1	2	15	0	225	0	48.69	21.22	49.198	21.2	48.998	0.32194	2252
76	2253	Linum grandiflorum	x	5	205	1	2	20	0	400	0	48.764	21.221	49.2	21.2	49	0.25	2253
77	2254	Linum grandiflorum	x	5	205	1	2	25	0	625	0	48.827	21.227	49.201	21.2	49.001	0.18803	2254
78	2255	Linum grandiflorum	x	5	205	1	2	30	0	900	0	48.85757576	21.22727273	49.21313131	21.2	49.01313131	0.169949495	2255
79	2319	Linum grandiflorum	x	5	205	2	2	-30	0	900	0	54.579	21.1	54.571	21.007	54.571	-0.03187	2319
80	2320	Linum grandiflorum	x	5	205	2	2	-25	0	625	0	54.642	21.1	54.673	21.003	54.673	0.01019	2320
81	2321	Linum grandiflorum	x	5	205	2	2	-20	0	400	0	54.73232323	21.0989899	54.73434343	21.0020202	54.73434343	-0.016949495	2321
82	2322	Linum grandiflorum	x	5	205	2	2	-15	0	225	0	54.799	21.096	54.866	21.001	54.866	0.05198	2322
83	2323	Linum grandiflorum	x	5	205	2	2	-10	0	100	0	54.8	21.1	54.9020202	21	54.9020202	0.088080808	2323
84	2324	Linum grandiflorum	x	5	205	2	2	-5	0	25	0	54.82828283	21.1	54.98888889	21	54.98888889	0.149272727	2324
85	2325	Linum grandiflorum	x	5	205	2	2	0	0	0	0	54.87474747	21.1	54.94848485	21	54.94848485	0.061191919	2325
86	2326	Linum grandiflorum	x	5	205	2	2	5	0	25	0	54.88585859	21.09494949	54.98686869	21	54.98686869	0.089616162	2326
87	2327	Linum grandiflorum	x	5	205	2	2	10	0	100	0	54.944	21.092	54.999	21	54.999	0.04397	2327
88	2328	Linum grandiflorum	x	5	205	2	2	15	0	225	0	54.947	21.082	55	21	55	0.042	2328
89	2329	Linum grandiflorum	x	5	205	2	2	20	0	400	0	54.961	21.071	54.989	21	54.989	0.01667	2329
90	2330	Linum grandiflorum	x	5	205	2	2	25	0	625	0	54.88	21.1	54.918	21	54.918	0.02454	2330
91	2331	Linum grandiflorum	x	5	205	2	2	30	0	900	0	54.89	21.097	54.855	21.001	54.855	-0.05035	2331
92	2395	Linum grandiflorum	x	5	205	3	2	-30	0	900	0	54.0969697	21	54.00707071	20.94141414	54.00707071	-0.130818182	2395
93	2396	Linum grandiflorum	x	5	205	3	2	-25	0	625	0	54.075	20.99	54.008	20.9	54.008	-0.10776	2396
94	2397	Linum grandiflorum	x	5	205	3	2	-20	0	400	0	54	21	53.993	20.9	53.993	-0.04841	2397
95	2398	Linum grandiflorum	x	5	205	3	2	-15	0	225	0	53.901	21	53.911	20.911	53.911	-0.03454	2398
96	2399	Linum grandiflorum	x	5	205	3	2	-10	0	100	0	53.9	20.999	53.901	20.902	53.901	-0.04393	2399
97	2400	Linum grandiflorum	x	5	205	3	2	-5	0	25	0	53.836	21	53.836	20.926	53.836	-0.04691	2400
98	2401	Linum grandiflorum	x	5	205	3	2	0	0	0	0	53.8	21	53.887	20.938	53.887	0.04177	2401
99	2402	Linum grandiflorum	x	5	205	3	2	5	0	25	0	53.801	21	53.848	20.912	53.847	0.00049	2402
100	2403	Linum grandiflorum	x	5	205	3	2	10	0	100	0	53.798	21	53.835	20.92	53.834	-0.00994	2403
101	2404	Linum grandiflorum	x	5	205	3	2	15	0	225	0	53.82525253	20.96969697	53.82020202	20.9020202	53.82020202	-0.052444444	2404
102	2405	Linum grandiflorum	x	5	205	3	2	20	0	400	0	53.82929293	20.96464646	53.79393939	20.9020202	53.78585859	-0.083535354	2405
103	2406	Linum grandiflorum	x	5	205	3	2	25	0	625	0	53.79494949	20.9959596	53.7010101	20.91616162	53.61515152	-0.144909091	2406
104	2407	Linum grandiflorum	x	5	205	3	2	30	0	900	0	53.72626263	20.99393939	53.63535354	20.92828283	53.53939394	-0.143848485	2407
105	2433	Linum grandiflorum	x	9	209	0	0	-30	0	900	0	57.64141414	21.71515152	57.25555556	21.66464646	57.76060606	0.153969697	2433
106	2434	Linum grandiflorum	x	9	209	0	0	-25	0	625	0	57.71212121	21.61515152	57.45050505	21.5979798	58.04949495	0.306444444	2434
107	2435	Linum grandiflorum	x	9	209	0	0	-20	0	400	0	57.84545455	21.5989899	57.50505051	21.50707071	58.10505051	0.235373737	2435
108	2436	Linum grandiflorum	x	9	209	0	0	-15	0	225	0	57.8959596	21.5979798	57.64646465	21.5	58.24646465	0.346979798	2436
109	2437	Linum grandiflorum	x	9	209	0	0	-10	0	100	0	57.931	21.599	57.778	21.502	58.378	0.46271	2437
110	2438	Linum grandiflorum	x	9	209	0	0	-5	0	25	0	57.886	21.599	57.828	21.508	58.429	0.56513	2438
111	2439	Linum grandiflorum	x	9	209	0	0	0	0	0	0	57.84444444	21.5989899	57.82020202	21.52525253	58.42020202	0.597747475	2439
112	2440	Linum grandiflorum	x	9	209	0	0	5	0	25	0	57.784	21.6	57.657	21.538	58.257	0.47099	2440
113	2441	Linum grandiflorum	x	9	209	0	0	10	0	100	0	57.654	21.6	57.386	21.565	57.951	0.29069	2441
114	2442	Linum grandiflorum	x	9	209	0	0	15	0	225	0	57.529	21.6	57.17	21.563	57.67	0.16836	2442
115	2443	Linum grandiflorum	x	9	209	0	0	20	0	400	0	57.275	21.6	56.932	21.581	57.432	0.14991	2443
116	2444	Linum grandiflorum	x	9	209	0	0	25	0	625	0	57.028	21.6	56.644	21.583	57.093	0.06711	2444
117	2445	Linum grandiflorum	x	9	209	0	0	30	0	900	0	56.62929293	21.6	56.28989899	21.5979798	56.68989899	0.059888889	2445
118	2490	Linum grandiflorum	x	9	209	1	0	-30	0	900	0	53.287	21.345	53.26	21.301	53.26	-0.06802	2490
119	2491	Linum grandiflorum	x	9	209	1	0	-25	0	625	0	53.509	21.322	53.525	21.3	53.525	0.01328	2491
120	2492	Linum grandiflorum	x	9	209	1	0	-20	0	400	0	53.728	21.312	53.797	21.3	53.816	0.10636	2492
121	2493	Linum grandiflorum	x	9	209	1	0	-15	0	225	0	53.984	21.314	54.101	21.3	54.201	0.1983	2493
122	2494	Linum grandiflorum	x	9	209	1	0	-10	0	100	0	54.21111111	21.31414141	54.38686869	21.3	54.48686869	0.298676768	2494
123	2495	Linum grandiflorum	x	9	209	1	0	-5	0	25	0	54.432	21.327	54.653	21.3	54.831	0.3824	2495
124	2496	Linum grandiflorum	x	9	209	1	0	0	0	0	0	54.56363636	21.34141414	54.84040404	21.3	55.04040404	0.465383838	2496
125	2497	Linum grandiflorum	x	9	209	1	0	5	0	25	0	54.77676768	21.31919192	54.93737374	21.3	55.13737374	0.363242424	2497
126	2498	Linum grandiflorum	x	9	209	1	0	10	0	100	0	54.93434343	21.31111111	54.99393939	21.3	55.19393939	0.270686869	2498
127	2499	Linum grandiflorum	x	9	209	1	0	15	0	225	0	55.07979798	21.37474747	54.95555556	21.3010101	55.15555556	0.081090909	2499
128	2500	Linum grandiflorum	x	9	209	1	0	20	0	400	0	55.15555556	21.33939394	55.06868687	21.3	55.26868687	0.135434343	2500
129	2501	Linum grandiflorum	x	9	209	1	0	25	0	625	0	55.288	21.326	55.142	21.302	55.347	0.08693	2501
130	2502	Linum grandiflorum	x	9	209	1	0	30	0	900	0	55.479	21.323	55.289	21.3	55.577	0.06434	2502
131	2547	Linum grandiflorum	x	9	209	2	0	-30	0	900	0	58.557	21.3	58.046	21.21	58.69	0.14388	2547
132	2548	Linum grandiflorum	x	9	209	2	0	-25	0	625	0	58.565	21.3	58.115	21.2	58.815	0.2151	2548
133	2549	Linum grandiflorum	x	9	209	2	0	-20	0	400	0	58.636	21.295	58.196	21.2	58.896	0.23644	2549
134	2550	Linum grandiflorum	x	9	209	2	0	-15	0	225	0	58.655	21.259	58.258	21.2	58.958	0.2887	2550
135	2551	Linum grandiflorum	x	9	209	2	0	-10	0	100	0	58.655	21.298	58.263	21.2	58.963	0.29443	2551
136	2552	Linum grandiflorum	x	9	209	2	0	-5	0	25	0	58.608	21.299	58.487	21.2	59.187	0.5978	2552
137	2553	Linum grandiflorum	x	9	209	2	0	0	0	0	0	58.67979798	21.26262626	58.67575758	21.2	59.4020202	0.742262626	2553
138	2554	Linum grandiflorum	x	9	209	2	0	5	0	25	0	58.77474747	21.23232323	58.72626263	21.2	59.46161616	0.70510101	2554
139	2555	Linum grandiflorum	x	9	209	2	0	10	0	100	0	58.93535354	21.22121212	58.67777778	21.2	59.37777778	0.489090909	2555
140	2556	Linum grandiflorum	x	9	209	2	0	15	0	225	0	59.15353535	21.27272727	58.65959596	21.2	59.35959596	0.25	2556
141	2557	Linum grandiflorum	x	9	209	2	0	20	0	400	0	59.36969697	21.24848485	58.75959596	21.2	59.51818182	0.148252525	2557
142	2558	Linum grandiflorum	x	9	209	2	0	25	0	625	0	59.50909091	21.26666667	58.92323232	21.2010101	59.72323232	0.196393939	2558
143	2559	Linum grandiflorum	x	9	209	2	0	30	0	900	0	59.687	21.292	58.985	21.2	59.785	0.08906	2559
144	2604	Linum grandiflorum	x	9	209	3	0	-30	0	900	0	63.85	21.2	62.425	21.199	63.725	-0.13352	2604
145	2605	Linum grandiflorum	x	9	209	3	0	-25	0	625	0	63.941	21.2	62.528	21.189	63.828	-0.10666	2605
146	2606	Linum grandiflorum	x	9	209	3	0	-20	0	400	0	63.951	21.2	62.642	21.187	63.942	0.01386	2606
147	2607	Linum grandiflorum	x	9	209	3	0	-15	0	225	0	63.983	21.201	62.725	21.197	64.025	0.07697	2607
148	2608	Linum grandiflorum	x	9	209	3	0	-10	0	100	0	64.092	21.2	62.903	21.187	64.278	0.17165	2608
149	2609	Linum grandiflorum	x	9	209	3	0	-5	0	25	0	64.09090909	21.2010101	62.91818182	21.1969697	64.28989899	0.190171717	2609
150	2610	Linum grandiflorum	x	9	209	3	0	0	0	0	0	64.05656566	21.2	63.08383838	21.1979798	64.48383838	0.414080808	2610
151	2611	Linum grandiflorum	x	9	209	3	0	5	0	25	0	64.16262626	21.2	63.1020202	21.18484848	64.5020202	0.328787879	2611
152	2612	Linum grandiflorum	x	9	209	3	0	10	0	100	0	64.13131313	21.2	63.0010101	21.13434343	64.4010101	0.244565657	2612
153	2613	Linum grandiflorum	x	9	209	3	0	15	0	225	0	64.256	21.19	62.852	21.152	64.205	-0.05073	2613
154	2614	Linum grandiflorum	x	9	209	3	0	20	0	400	0	64.316	21.179	62.767	21.149	64.075	-0.20803	2614
155	2615	Linum grandiflorum	x	9	209	3	0	25	0	625	0	64.283	21.2	62.724	21.182	64.024	-0.22425	2615
156	2616	Linum grandiflorum	x	9	209	3	0	30	0	900	0	64.259	21.199	62.701	21.196	64.001	-0.22674	2616
157	2680	Linum grandiflorum	x	12	212	0	1	-30	0	900	0	63.799	21.225	62.503	21.2	63.703	-0.0803	2680
158	2681	Linum grandiflorum	x	12	212	0	1	-25	0	625	0	63.751	21.219	62.615	21.2	63.822	0.09256	2681
159	2682	Linum grandiflorum	x	12	212	0	1	-20	0	400	0	63.734	21.203	62.675	21.198	63.897	0.17646	2682
160	2683	Linum grandiflorum	x	12	212	0	1	-15	0	225	0	63.735	21.2	62.721	21.178	63.965	0.22691	2683
161	2684	Linum grandiflorum	x	12	212	0	1	-10	0	100	0	63.788	21.2	62.95	21.18	64.247	0.4295	2684
162	2685	Linum grandiflorum	x	12	212	0	1	-5	0	25	0	63.878	21.2	63.012	21.122	64.29	0.4084	2685
163	2686	Linum grandiflorum	x	12	212	0	1	0	0	0	0	63.988	21.183	63.078	21.109	64.378	0.3722	2686
164	2687	Linum grandiflorum	x	12	212	0	1	5	0	25	0	64.1020202	21.17979798	63.14444444	21.11212121	64.44444444	0.33220202	2687
165	2688	Linum grandiflorum	x	12	212	0	1	10	0	100	0	64.21717172	21.12424242	63.14949495	21.1010101	64.44949495	0.222666667	2688
166	2689	Linum grandiflorum	x	12	212	0	1	15	0	225	0	64.30606061	21.13939394	63.0979798	21.1	64.3979798	0.07640404	2689
167	2690	Linum grandiflorum	x	12	212	0	1	20	0	400	0	64.17070707	21.14040404	62.86969697	21.1010101	64.16969697	-0.042757576	2690
168	2691	Linum grandiflorum	x	12	212	0	1	25	0	625	0	64.043	21.149	62.709	21.101	63.922	-0.09488	2691
169	2692	Linum grandiflorum	x	12	212	0	1	30	0	900	0	63.827	21.124	62.524	21.1	63.724	-0.08512	2692
170	2756	Linum grandiflorum	x	12	212	1	1	-30	0	900	0	61.426	21.323	60.398	21.3	61.398	-0.05621	2756
171	2757	Linum grandiflorum	x	12	212	1	1	-25	0	625	0	61.391	21.328	60.463	21.3	61.463	0.05156	2757
172	2758	Linum grandiflorum	x	12	212	1	1	-20	0	400	0	61.316	21.321	60.439	21.3	61.439	0.09971	2758
173	2759	Linum grandiflorum	x	12	212	1	1	-15	0	225	0	61.241	21.326	60.406	21.3	61.403	0.138	2759
174	2760	Linum grandiflorum	x	12	212	1	1	-10	0	100	0	61.129	21.324	60.507	21.3	61.507	0.36272	2760
175	2761	Linum grandiflorum	x	12	212	1	1	-5	0	25	0	60.967	21.318	60.373	21.3	61.35	0.37521	2761
176	2762	Linum grandiflorum	x	12	212	1	1	0	0	0	0	60.803	21.306	60.199	21.3	61.131	0.34502	2762
177	2763	Linum grandiflorum	x	12	212	1	1	5	0	25	0	60.69	21.318	60.212	21.3	61.144	0.47264	2763
178	2764	Linum grandiflorum	x	12	212	1	1	10	0	100	0	60.558	21.328	60.02	21.3	60.92	0.39046	2764
179	2765	Linum grandiflorum	x	12	212	1	1	15	0	225	0	60.36969697	21.32323232	59.92323232	21.3010101	60.82323232	0.471070707	2765
180	2766	Linum grandiflorum	x	12	212	1	1	20	0	400	0	60.23737374	21.33131313	59.72626263	21.3	60.62626263	0.383050505	2766
181	2767	Linum grandiflorum	x	12	212	1	1	25	0	625	0	60.13232323	21.31515152	59.53535354	21.3	60.43535354	0.275272727	2767
182	2768	Linum grandiflorum	x	12	212	1	1	30	0	900	0	60.11111111	21.31515152	59.43737374	21.3	60.33737374	0.187373737	2768
183	2832	Linum grandiflorum	x	12	212	2	1	-30	0	900	0	63.94545455	21.3	62.81010101	21.23232323	64.1040404	0.115858586	2832
184	2833	Linum grandiflorum	x	12	212	2	1	-25	0	625	0	64.04949495	21.2989899	62.82121212	21.2	64.11515152	0.024262626	2833
185	2834	Linum grandiflorum	x	12	212	2	1	-20	0	400	0	64.177	21.284	62.968	21.2	64.268	0.06048	2834
186	2835	Linum grandiflorum	x	12	212	2	1	-15	0	225	0	64.264	21.285	63.087	21.2	64.387	0.10644	2835
187	2836	Linum grandiflorum	x	12	212	2	1	-10	0	100	0	64.337	21.29	63.136	21.2	64.436	0.08796	2836
188	2837	Linum grandiflorum	x	12	212	2	1	-5	0	25	0	64.42	21.289	63.256	21.2	64.556	0.13872	2837
189	2838	Linum grandiflorum	x	12	212	2	1	0	0	0	0	64.496	21.268	63.318	21.2	64.618	0.13198	2838
190	2839	Linum grandiflorum	x	12	212	2	1	5	0	25	0	64.584	21.268	63.369	21.2	64.669	0.10061	2839
191	2840	Linum grandiflorum	x	12	212	2	1	10	0	100	0	64.681	21.252	63.484	21.2	64.784	0.13208	2840
192	2841	Linum grandiflorum	x	12	212	2	1	15	0	225	0	64.696	21.257	63.434	21.2	64.734	0.06109	2841
193	2842	Linum grandiflorum	x	12	212	2	1	20	0	400	0	64.74646465	21.25353535	63.46464646	21.2010101	64.76464646	0.044939394	2842
194	2843	Linum grandiflorum	x	12	212	2	1	25	0	625	0	64.74242424	21.24343434	63.43838384	21.2010101	64.73838384	0.019565657	2843
195	2844	Linum grandiflorum	x	12	212	2	1	30	0	900	0	64.73737374	21.25252525	63.45757576	21.2	64.75757576	0.046111111	2844
196	2908	Linum grandiflorum	x	12	212	3	1	-30	0	900	0	65.8020202	21.2	64.37878788	21.14747475	65.77878788	0.009222222	2908
197	2909	Linum grandiflorum	x	12	212	3	1	-25	0	625	0	65.84545455	21.17777778	64.45959596	21.1	65.85959596	0.056292929	2909
198	2910	Linum grandiflorum	x	12	212	3	1	-20	0	400	0	65.91111111	21.17171717	64.50606061	21.1010101	65.91515152	0.042585859	2910
199	2911	Linum grandiflorum	x	12	212	3	1	-15	0	225	0	65.95353535	21.16868687	64.58383838	21.1	66.06767677	0.086525253	2911
200	2912	Linum grandiflorum	x	12	212	3	1	-10	0	100	0	66.014	21.135	64.624	21.1	66.124	0.07088	2912
201	2913	Linum grandiflorum	x	12	212	3	1	-5	0	25	0	66.03030303	21.13939394	64.66565657	21.1	66.16565657	0.101151515	2913
202	2914	Linum grandiflorum	x	12	212	3	1	0	0	0	0	66.072	21.12	64.768	21.099	66.268	0.17346	2914
203	2915	Linum grandiflorum	x	12	212	3	1	5	0	25	0	66.141	21.143	64.817	21.1	66.317	0.15907	2915
204	2916	Linum grandiflorum	x	12	212	3	1	10	0	100	0	66.185	21.126	64.814	21.1	66.314	0.11168	2916
205	2917	Linum grandiflorum	x	12	212	3	1	15	0	225	0	66.173	21.169	64.776	21.1	66.276	0.08136	2917
206	2918	Linum grandiflorum	x	12	212	3	1	20	0	400	0	66.301	21.128	64.853	21.1	66.353	0.03934	2918
207	2919	Linum grandiflorum	x	12	212	3	1	25	0	625	0	66.431	21.139	64.972	21.1	66.472	0.04192	2919
208	2920	Linum grandiflorum	x	12	212	3	1	30	0	900	0	66.498	21.132	64.993	21.1	66.493	-0.00177	2920
209	3022	Linum grandiflorum	x	16	216	0	3	-30	0	900	0	61.948	21.4	60.955	21.399	61.996	0.05329	3022
210	3023	Linum grandiflorum	x	16	216	0	3	-25	0	625	0	62.196	21.4	61.218	21.392	62.318	0.1033	3023
211	3024	Linum grandiflorum	x	16	216	0	3	-20	0	400	0	62.345	21.4	61.403	21.397	62.503	0.16435	3024
212	3025	Linum grandiflorum	x	16	216	0	3	-15	0	225	0	62.562	21.4	61.552	21.367	62.652	0.11634	3025
213	3026	Linum grandiflorum	x	16	216	0	3	-10	0	100	0	62.733	21.4	61.789	21.388	62.972	0.21365	3026
214	3027	Linum grandiflorum	x	16	216	0	3	-5	0	25	0	62.887	21.4	61.973	21.372	63.173	0.26843	3027
215	3028	Linum grandiflorum	x	16	216	0	3	0	0	0	0	63.119	21.4	62.181	21.361	63.381	0.27223	3028
216	3029	Linum grandiflorum	x	16	216	0	3	5	0	25	0	63.4020202	21.3969697	62.38888889	21.33131313	63.6030303	0.224565657	3029
217	3030	Linum grandiflorum	x	16	216	0	3	10	0	100	0	63.71616162	21.38686869	62.52020202	21.3030303	63.80909091	0.059555556	3030
218	3031	Linum grandiflorum	x	16	216	0	3	15	0	225	0	63.88080808	21.37979798	62.61919192	21.32929293	63.91919192	0.00689899	3031
219	3032	Linum grandiflorum	x	16	216	0	3	20	0	400	0	64.08888889	21.37979798	62.78888889	21.33333333	64.08888889	-0.00879798	3032
220	3033	Linum grandiflorum	x	16	216	0	3	25	0	625	0	64.407	21.378	63.032	21.31	64.333	-0.05146	3033
221	3034	Linum grandiflorum	x	16	216	0	3	30	0	900	0	64.694	21.349	63.359	21.306	64.737	0.03229	3034
222	3098	Linum grandiflorum	x	16	216	1	3	-30	0	900	0	67.679	21.3	65.871	21.228	67.571	-0.10526	3098
223	3099	Linum grandiflorum	x	16	216	1	3	-25	0	625	0	67.349	21.284	65.642	21.2	67.342	-0.03473	3099
224	3100	Linum grandiflorum	x	16	216	1	3	-20	0	400	0	66.94949495	21.26565657	65.31616162	21.2	66.91717172	-0.004737374	3100
225	3101	Linum grandiflorum	x	16	216	1	3	-15	0	225	0	66.419	21.293	64.811	21.2	66.363	-0.04697	3101
226	3102	Linum grandiflorum	x	16	216	1	3	-10	0	100	0	65.86969697	21.25454545	64.37979798	21.2	65.87979798	0.013737374	3102
227	3103	Linum grandiflorum	x	16	216	1	3	-5	0	25	0	65.418	21.232	64.053	21.2	65.512	0.09533	3103
228	3104	Linum grandiflorum	x	16	216	1	3	0	0	0	0	65.005	21.212	63.781	21.197	65.182	0.19969	3104
229	3105	Linum grandiflorum	x	16	216	1	3	5	0	25	0	64.663	21.229	63.599	21.2	64.999	0.33553	3105
230	3106	Linum grandiflorum	x	16	216	1	3	10	0	100	0	64.385	21.22	63.513	21.2	64.913	0.51601	3106
231	3107	Linum grandiflorum	x	16	216	1	3	15	0	225	0	64.21414141	21.20909091	64.27878788	21.1959596	65.78383838	1.554787879	3107
232	3108	Linum grandiflorum	x	16	216	1	3	20	0	400	0	64.03636364	21.21010101	64.16565657	21.18888889	65.64949495	1.604454545	3108
233	3109	Linum grandiflorum	x	16	216	1	3	25	0	625	0	63.98484848	21.2010101	63.30505051	21.1989899	64.68989899	0.680060606	3109
234	3110	Linum grandiflorum	x	16	216	1	3	30	0	900	0	63.95353535	21.2	62.86666667	21.19393939	64.16666667	0.21479798	3110
235	3174	Linum grandiflorum	x	16	216	2	3	-30	0	900	0	73.08888889	21.3	70.72727273	21.22727273	73.06262626	-0.010717172	3174
236	3175	Linum grandiflorum	x	16	216	2	3	-25	0	625	0	73.21326531	21.29897959	70.8	21.20102041	73.19387755	-0.052326531	3175
237	3176	Linum grandiflorum	x	16	216	2	3	-20	0	400	0	73.26464646	21.2969697	70.95555556	21.2	73.35555556	0.072161616	3176
238	3177	Linum grandiflorum	x	16	216	2	3	-15	0	225	0	73.24343434	21.3	71.06464646	21.2020202	73.46464646	0.217212121	3177
239	3178	Linum grandiflorum	x	16	216	2	3	-10	0	100	0	73.365	21.3	71.16	21.2	73.56	0.2038	3178
240	3179	Linum grandiflorum	x	16	216	2	3	-5	0	25	0	73.439	21.3	71.312	21.2	73.712	0.30198	3179
241	3180	Linum grandiflorum	x	16	216	2	3	0	0	0	0	73.477	21.3	71.389	21.2	73.79	0.35145	3180
242	3181	Linum grandiflorum	x	16	216	2	3	5	0	25	0	73.56565657	21.3	71.37575758	21.2030303	73.77676768	0.24769697	3181
243	3182	Linum grandiflorum	x	16	216	2	3	10	0	100	0	73.604	21.3	71.692	21.203	74.192	0.56797	3182
244	3183	Linum grandiflorum	x	16	216	2	3	15	0	225	0	73.611	21.3	71.866	21.202	74.366	0.75819	3183
245	3184	Linum grandiflorum	x	16	216	2	3	20	0	400	0	73.53131313	21.3	71.51515152	21.2040404	73.98585859	0.44010101	3184
246	3185	Linum grandiflorum	x	16	216	2	3	25	0	625	0	73.33	21.299	71.133	21.201	73.533	0.20808	3185
247	3186	Linum grandiflorum	x	16	216	2	3	30	0	900	0	73.219	21.3	70.828	21.202	73.227	-0.02637	3186
248	3250	Linum grandiflorum	x	16	216	3	3	-30	0	900	0	63.642	21.101	62.271	21.1	63.471	-0.14877	3250
249	3251	Linum grandiflorum	x	16	216	3	3	-25	0	625	0	63.486	21.1	62.195	21.093	63.395	-0.0788	3251
250	3252	Linum grandiflorum	x	16	216	3	3	-20	0	400	0	63.321	21.1	62.109	21.095	63.309	-0.01174	3252
251	3253	Linum grandiflorum	x	16	216	3	3	-15	0	225	0	63.213	21.1	62.009	21.089	63.209	-0.01683	3253
252	3254	Linum grandiflorum	x	16	216	3	3	-10	0	100	0	63.04141414	21.10606061	61.85656566	21.08989899	63.05151515	-0.017989899	3254
253	3255	Linum grandiflorum	x	16	216	3	3	-5	0	25	0	62.91414141	21.1	61.78080808	21.05959596	62.94949495	0.02330303	3255
254	3256	Linum grandiflorum	x	16	216	3	3	0	0	0	0	62.77272727	21.1	61.66666667	21.03131313	62.79090909	0.035484848	3256
255	3257	Linum grandiflorum	x	16	216	3	3	5	0	25	0	62.48080808	21.1	61.42323232	21.04040404	62.52323232	0.05140404	3257
256	3258	Linum grandiflorum	x	16	216	3	3	10	0	100	0	62.253	21.1	61.195	21.083	62.295	0.02031	3258
257	3259	Linum grandiflorum	x	16	216	3	3	15	0	225	0	61.94	21.1	60.863	21.09	61.892	-0.04304	3259
258	3260	Linum grandiflorum	x	16	216	3	3	20	0	400	0	61.652	21.1	60.615	21.056	61.615	-0.03605	3260
259	3261	Linum grandiflorum	x	16	216	3	3	25	0	625	0	61.346	21.1	60.379	21.086	61.377	0.00243	3261
260	3262	Linum grandiflorum	x	16	216	3	3	30	0	900	0	61.107	21.1	60.099	21.072	60.999	-0.07586	3262
261	3307	Linum grandiflorum	x	20	220	0	2	-30	0	900	0	54.34646465	21.5989899	54.1959596	21.56464646	54.11616162	-0.202030303	3307
262	3308	Linum grandiflorum	x	20	220	0	2	-25	0	625	0	54.26363636	21.5989899	54.19292929	21.5030303	54.12020202	-0.122626263	3308
263	3309	Linum grandiflorum	x	20	220	0	2	-20	0	400	0	54.12727273	21.5989899	54.16868687	21.5	54.08484848	-0.013656566	3309
264	3310	Linum grandiflorum	x	20	220	0	2	-15	0	225	0	53.977	21.597	54.108	21.5	54.031	0.06804	3310
265	3311	Linum grandiflorum	x	20	220	0	2	-10	0	100	0	53.816	21.574	54.098	21.5	53.998	0.21774	3311
266	3312	Linum grandiflorum	x	20	220	0	2	-5	0	25	0	53.705	21.572	53.978	21.5	53.878	0.19314	3312
267	3313	Linum grandiflorum	x	20	220	0	2	0	0	0	0	53.64	21.517	53.927	21.5	53.827	0.20051	3313
268	3314	Linum grandiflorum	x	20	220	0	2	5	0	25	0	53.63636364	21.51010101	53.79494949	21.4979798	53.69494949	0.054929293	3314
269	3315	Linum grandiflorum	x	20	220	0	2	10	0	100	0	53.577	21.516	53.728	21.5	53.628	0.03864	3315
270	3316	Linum grandiflorum	x	20	220	0	2	15	0	225	0	53.521	21.507	53.64	21.497	53.54	-0.0048	3316
271	3317	Linum grandiflorum	x	20	220	0	2	20	0	400	0	53.479	21.51	53.514	21.5	53.412	-0.1052	3317
272	3318	Linum grandiflorum	x	20	220	0	2	25	0	625	0	53.2989899	21.5040404	53.34343434	21.4989899	53.14343434	-0.118909091	3318
273	3319	Linum grandiflorum	x	20	220	0	2	30	0	900	0	53.22525253	21.5	53.22727273	21.49393939	53.02727273	-0.176434343	3319
274	3364	Linum grandiflorum	x	20	220	1	2	-30	0	900	0	53.971	21.4	54.023	21.384	53.923	-0.02201	3364
275	3365	Linum grandiflorum	x	20	220	1	2	-25	0	625	0	54.083	21.4	54.133	21.364	54.033	-0.00971	3365
276	3366	Linum grandiflorum	x	20	220	1	2	-20	0	400	0	54.209	21.4	54.288	21.378	54.269	0.03944	3366
277	3367	Linum grandiflorum	x	20	220	1	2	-15	0	225	0	54.311	21.4	54.4	21.362	54.4	0.06404	3367
278	3368	Linum grandiflorum	x	20	220	1	2	-10	0	100	0	54.42424242	21.3989899	54.58181818	21.34343434	54.58181818	0.156929293	3368
279	3369	Linum grandiflorum	x	20	220	1	2	-5	0	25	0	54.57878788	21.4	54.81818182	21.33939394	54.83030303	0.269757576	3369
280	3370	Linum grandiflorum	x	20	220	1	2	0	0	0	0	54.69191919	21.39494949	54.98080808	21.34343434	55.05050505	0.340393939	3370
281	3371	Linum grandiflorum	x	20	220	1	2	5	0	25	0	54.70606061	21.3989899	54.94545455	21.33737374	54.98989899	0.28630303	3371
282	3372	Linum grandiflorum	x	20	220	1	2	10	0	100	0	54.754	21.378	54.977	21.306	55.05	0.27401	3372
283	3373	Linum grandiflorum	x	20	220	1	2	15	0	225	0	54.80606061	21.35252525	54.91818182	21.31313131	54.93838384	0.155484848	3373
284	3374	Linum grandiflorum	x	20	220	1	2	20	0	400	0	54.866	21.366	54.83	21.301	54.83	-0.0041	3374
285	3375	Linum grandiflorum	x	20	220	1	2	25	0	625	0	54.873	21.366	54.818	21.3	54.818	-0.02466	3375
286	3376	Linum grandiflorum	x	20	220	1	2	30	0	900	0	54.868	21.368	54.815	21.3	54.815	-0.02305	3376
287	3421	Linum grandiflorum	x	20	220	2	2	-30	0	900	0	57.6959596	21.3010101	57.44343434	21.29494949	57.84343434	0.121121212	3421
288	3422	Linum grandiflorum	x	20	220	2	2	-25	0	625	0	57.70909091	21.3040404	57.47373737	21.26060606	57.87373737	0.142232323	3422
289	3423	Linum grandiflorum	x	20	220	2	2	-20	0	400	0	57.84040404	21.3	57.56161616	21.21212121	57.96161616	0.110222222	3423
290	3424	Linum grandiflorum	x	20	220	2	2	-15	0	225	0	57.95656566	21.3	57.64747475	21.2040404	58.04747475	0.091080808	3424
291	3425	Linum grandiflorum	x	20	220	2	2	-10	0	100	0	58	21.3	57.781	21.202	58.181	0.19861	3425
292	3426	Linum grandiflorum	x	20	220	2	2	-5	0	25	0	58.059	21.3	57.88	21.22	58.28	0.25209	3426
293	3427	Linum grandiflorum	x	20	220	2	2	0	0	0	0	58.18	21.3	57.905	21.212	58.305	0.15958	3427
294	3428	Linum grandiflorum	x	20	220	2	2	5	0	25	0	58.2	21.3	57.96	21.244	58.368	0.20179	3428
295	3429	Linum grandiflorum	x	20	220	2	2	10	0	100	0	58.24	21.3	58.028	21.261	58.474	0.23864	3429
296	3430	Linum grandiflorum	x	20	220	2	2	15	0	225	0	58.336	21.301	58.06	21.263	58.516	0.1788	3430
297	3431	Linum grandiflorum	x	20	220	2	2	20	0	400	0	58.487	21.3	58.187	21.268	58.685	0.17131	3431
298	3432	Linum grandiflorum	x	20	220	2	2	25	0	625	0	58.697	21.3	58.319	21.23	58.819	0.11047	3432
299	3433	Linum grandiflorum	x	20	220	2	2	30	0	900	0	58.90707071	21.3	58.51010101	21.23030303	59.01010101	0.116343434	3433
300	3478	Linum grandiflorum	x	20	220	3	2	-30	0	900	0	68.78282828	21.30505051	67.01515152	21.2959596	68.61919192	-0.140707071	3478
301	3479	Linum grandiflorum	x	20	220	3	2	-25	0	625	0	68.918	21.315	67.233	21.291	68.926	-0.02971	3479
302	3480	Linum grandiflorum	x	20	220	3	2	-20	0	400	0	69.132	21.314	67.394	21.276	69.094	-0.06178	3480
303	3481	Linum grandiflorum	x	20	220	3	2	-15	0	225	0	69.353	21.31	67.62	21.283	69.32	-0.0273	3481
304	3482	Linum grandiflorum	x	20	220	3	2	-10	0	100	0	69.444	21.312	67.85	21.29	69.55	0.14249	3482
305	3483	Linum grandiflorum	x	20	220	3	2	-5	0	25	0	69.866	21.307	68.096	21.298	69.893	-0.00152	3483
306	3484	Linum grandiflorum	x	20	220	3	2	0	0	0	0	70.074	21.316	68.321	21.291	70.121	0.04473	3484
307	3485	Linum grandiflorum	x	20	220	3	2	5	0	25	0	70.318	21.316	68.545	21.293	70.345	0.05385	3485
308	3486	Linum grandiflorum	x	20	220	3	2	10	0	100	0	70.552	21.312	68.655	21.3	70.474	-0.05585	3486
309	3487	Linum grandiflorum	x	20	220	3	2	15	0	225	0	70.82323232	21.30606061	68.85252525	21.3	70.74545455	-0.103444444	3487
310	3488	Linum grandiflorum	x	20	220	3	2	20	0	400	0	71.10808081	21.31919192	69.11414141	21.3	71.01414141	-0.09210101	3488
311	3489	Linum grandiflorum	x	20	220	3	2	25	0	625	0	71.63333333	21.3040404	69.37575758	21.2979798	71.3030303	-0.321727273	3489
312	3490	Linum grandiflorum	x	20	220	3	2	30	0	900	0	71.8959596	21.31010101	69.75454545	21.3	71.75454545	-0.156323232	3490
313	1838	Linum grandiflorum	z	1	201	0	0	0	5	0	25	52.742	20.831	52.86	20.8	52.86	0.07763	1838
314	1839	Linum grandiflorum	z	1	201	0	0	0	10	0	100	52.6989899	20.84141414	52.74040404	20.8	52.74040404	-0.006161616	1839
315	1840	Linum grandiflorum	z	1	201	0	0	0	15	0	225	52.6989899	20.8030303	52.78686869	20.8	52.78686869	0.043090909	1840
316	1841	Linum grandiflorum	z	1	201	0	0	0	20	0	400	52.70606061	20.80606061	52.7989899	20.7989899	52.7989899	0.048868687	1841
317	1842	Linum grandiflorum	z	1	201	0	0	0	25	0	625	52.704	20.803	52.807	20.799	52.807	0.05942	1842
318	1843	Linum grandiflorum	z	1	201	0	0	0	30	0	900	52.75	20.8	52.876	20.799	52.876	0.08656	1843
319	1914	Linum grandiflorum	z	1	201	1	0	0	5	0	25	53.1	21.006	53.289	21	53.289	0.17534	1914
320	1915	Linum grandiflorum	z	1	201	1	0	0	10	0	100	53.256	21.011	53.339	20.997	53.339	0.07234	1915
321	1916	Linum grandiflorum	z	1	201	1	0	0	15	0	225	53.396	21.005	53.501	20.992	53.501	0.10406	1916
322	1917	Linum grandiflorum	z	1	201	1	0	0	20	0	400	53.53673469	21.00306122	53.63367347	20.98571429	53.63367347	0.103959184	1917
323	1918	Linum grandiflorum	z	1	201	1	0	0	25	0	625	53.61616162	21.01111111	53.76363636	20.97979798	53.76363636	0.162292929	1918
324	1919	Linum grandiflorum	z	1	201	1	0	0	30	0	900	53.76262626	21.02323232	53.87979798	20.9989899	53.87979798	0.139040404	1919
325	1990	Linum grandiflorum	z	1	201	2	0	0	5	0	25	55.65454545	20.84444444	55.72828283	20.8	55.82828283	0.208434343	1990
326	1991	Linum grandiflorum	z	1	201	2	0	0	10	0	100	55.74242424	20.84949495	55.77979798	20.8010101	55.87979798	0.175161616	1991
327	1992	Linum grandiflorum	z	1	201	2	0	0	15	0	225	55.746	20.895	55.662	20.8	55.762	0.04672	1992
328	1993	Linum grandiflorum	z	1	201	2	0	0	20	0	400	55.76	20.891	55.62	20.8	55.72	-0.0118	1993
329	1994	Linum grandiflorum	z	1	201	2	0	0	25	0	625	55.719	20.878	55.571	20.8	55.671	-0.02274	1994
330	1995	Linum grandiflorum	z	1	201	2	0	0	30	0	900	55.603	20.898	55.443	20.801	55.543	-0.04242	1995
331	2066	Linum grandiflorum	z	1	201	3	0	0	5	0	25	51.45	20.8	51.7	20.777	51.6	0.139	2066
332	2067	Linum grandiflorum	z	1	201	3	0	0	10	0	100	51.491	20.799	51.776	20.735	51.676	0.17861	2067
333	2068	Linum grandiflorum	z	1	201	3	0	0	15	0	225	51.456	20.797	51.603	20.701	51.503	0.03018	2068
334	2069	Linum grandiflorum	z	1	201	3	0	0	20	0	400	51.398	20.798	51.502	20.702	51.402	-0.01888	2069
335	2070	Linum grandiflorum	z	1	201	3	0	0	25	0	625	51.384	20.799	51.502	20.705	51.402	-0.00488	2070
336	2071	Linum grandiflorum	z	1	201	3	0	0	30	0	900	51.32	20.799	51.471	20.705	51.371	0.02626	2071
337	2180	Linum grandiflorum	z	5	205	0	2	0	5	0	25	45.25555556	21.05050505	45.43535354	21	45.13535354	-0.119141414	2180
338	2181	Linum grandiflorum	z	5	205	0	2	0	10	0	100	45.07676768	21.03636364	45.37272727	21	45.07272727	-0.004858586	2181
339	2182	Linum grandiflorum	z	5	205	0	2	0	15	0	225	45.032	21.028	45.287	21	44.987	-0.04839	2182
340	2183	Linum grandiflorum	z	5	205	0	2	0	20	0	400	44.967	21.039	45.172	20.999	44.872	-0.10184	2183
341	2184	Linum grandiflorum	z	5	205	0	2	0	25	0	625	44.90808081	21.05757576	45.13737374	21	44.83737374	-0.078585859	2184
342	2185	Linum grandiflorum	z	5	205	0	2	0	30	0	900	44.812	21.076	45.029	21	44.729	-0.09413	2185
343	2256	Linum grandiflorum	z	5	205	1	2	0	5	0	25	48.943	21.202	49.363	21.2	49.163	0.23889	2256
344	2257	Linum grandiflorum	z	5	205	1	2	0	10	0	100	49.047	21.202	49.387	21.194	49.187	0.15961	2257
345	2258	Linum grandiflorum	z	5	205	1	2	0	15	0	225	49.13535354	21.2	49.46868687	21.16262626	49.26868687	0.155393939	2258
346	2259	Linum grandiflorum	z	5	205	1	2	0	20	0	400	49.21313131	21.2	49.53535354	21.18181818	49.33535354	0.146282828	2259
347	2260	Linum grandiflorum	z	5	205	1	2	0	25	0	625	49.33092784	21.2	49.66082474	21.16701031	49.46082474	0.157721649	2260
348	2261	Linum grandiflorum	z	5	205	1	2	0	30	0	900	49.493	21.2	49.793	21.106	49.593	0.13179	2261
349	2332	Linum grandiflorum	z	5	205	2	2	0	5	0	25	54.824	21.1	54.905	21	54.905	0.06715	2332
350	2333	Linum grandiflorum	z	5	205	2	2	0	10	0	100	54.831	21.099	54.841	21	54.841	-0.00577	2333
351	2334	Linum grandiflorum	z	5	205	2	2	0	15	0	225	54.818	21.065	54.8	21	54.8	-0.035	2334
352	2335	Linum grandiflorum	z	5	205	2	2	0	20	0	400	54.774	21.07	54.76	21	54.76	-0.0322	2335
353	2336	Linum grandiflorum	z	5	205	2	2	0	25	0	625	54.75151515	21.05151515	54.71111111	21	54.71111111	-0.060070707	2336
354	2337	Linum grandiflorum	z	5	205	2	2	0	30	0	900	54.69191919	21.08888889	54.6979798	21	54.6979798	-0.014	2337
355	2408	Linum grandiflorum	z	5	205	3	2	0	5	0	25	53.71212121	20.97474747	53.68484848	20.9010101	53.58484848	-0.078727273	2408
356	2409	Linum grandiflorum	z	5	205	3	2	0	10	0	100	53.68181818	20.97373737	53.66161616	20.9	53.56161616	-0.072353535	2409
357	2410	Linum grandiflorum	z	5	205	3	2	0	15	0	225	53.66565657	20.99393939	53.5969697	20.9	53.4969697	-0.122777778	2410
358	2411	Linum grandiflorum	z	5	205	3	2	0	20	0	400	53.599	20.996	53.584	20.901	53.484	-0.06948	2411
359	2412	Linum grandiflorum	z	5	205	3	2	0	25	0	625	53.598	20.999	53.509	20.9	53.409	-0.14573	2412
360	2413	Linum grandiflorum	z	5	205	3	2	0	30	0	900	53.596	20.988	53.551	20.9	53.451	-0.10047	2413
361	2446	Linum grandiflorum	z	9	209	0	0	0	5	0	25	56.214	21.6	55.937	21.582	56.286	0.07108	2446
362	2447	Linum grandiflorum	z	9	209	0	0	0	10	0	100	55.749	21.601	55.508	21.584	55.808	0.04494	2447
363	2448	Linum grandiflorum	z	9	209	0	0	0	15	0	225	55.25353535	21.6	55.05757576	21.58383838	55.26363636	0.024414141	2448
364	2449	Linum grandiflorum	z	9	209	0	0	0	20	0	400	54.87878788	21.6	54.68080808	21.57474747	54.87070707	-0.032474747	2449
365	2450	Linum grandiflorum	z	9	209	0	0	0	25	0	625	54.51010101	21.6	54.31616162	21.58686869	54.41616162	-0.081343434	2450
366	2451	Linum grandiflorum	z	9	209	0	0	0	30	0	900	54.195	21.6	54.05	21.581	54.15	-0.07105	2451
367	2503	Linum grandiflorum	z	9	209	1	0	0	5	0	25	55.6	21.32727273	55.46262626	21.3	55.76262626	0.142010101	2503
368	2504	Linum grandiflorum	z	9	209	1	0	0	10	0	100	55.803	21.317	55.658	21.297	55.958	0.1627	2504
369	2505	Linum grandiflorum	z	9	209	1	0	0	15	0	225	55.956	21.325	55.722	21.298	56.022	0.08308	2505
370	2506	Linum grandiflorum	z	9	209	1	0	0	20	0	400	56.03	21.327	55.834	21.298	56.134	0.13712	2506
371	2507	Linum grandiflorum	z	9	209	1	0	0	25	0	625	56.097	21.324	55.928	21.294	56.26	0.17788	2507
372	2508	Linum grandiflorum	z	9	209	1	0	0	30	0	900	56.158	21.332	56.001	21.299	56.401	0.20015	2508
373	2560	Linum grandiflorum	z	9	209	2	0	0	5	0	25	59.81111111	21.27878788	59.24040404	21.2	60.04040404	0.257353535	2560
374	2561	Linum grandiflorum	z	9	209	2	0	0	10	0	100	59.945	21.288	59.337	21.2	60.174	0.23455	2561
375	2562	Linum grandiflorum	z	9	209	2	0	0	15	0	225	60.057	21.26	59.379	21.2	60.253	0.1708	2562
376	2563	Linum grandiflorum	z	9	209	2	0	0	20	0	400	60.189	21.22	59.494	21.2	60.394	0.17017	2563
377	2564	Linum grandiflorum	z	9	209	2	0	0	25	0	625	60.308	21.217	59.643	21.198	60.543	0.22202	2564
378	2565	Linum grandiflorum	z	9	209	2	0	0	30	0	900	60.389	21.223	59.727	21.199	60.627	0.23706	2565
379	2617	Linum grandiflorum	z	9	209	3	0	0	5	0	25	64.16262626	21.2	62.79090909	21.1969697	64.0959596	-0.027131313	2617
380	2618	Linum grandiflorum	z	9	209	3	0	0	10	0	100	64.119	21.2	62.715	21.127	64.015	-0.07065	2618
381	2619	Linum grandiflorum	z	9	209	3	0	0	15	0	225	64.089	21.2	62.588	21.115	63.888	-0.18592	2619
382	2620	Linum grandiflorum	z	9	209	3	0	0	20	0	400	63.896	21.2	62.549	21.157	63.849	-0.03764	2620
383	2621	Linum grandiflorum	z	9	209	3	0	0	25	0	625	63.861	21.2	62.506	21.119	63.806	-0.05202	2621
384	2622	Linum grandiflorum	z	9	209	3	0	0	30	0	900	63.9	21.2	62.492	21.108	63.792	-0.10707	2622
385	2693	Linum grandiflorum	z	12	212	0	1	0	5	0	25	63.65555556	21.13535354	62.56565657	21.1	63.76565657	0.132969697	2693
386	2694	Linum grandiflorum	z	12	212	0	1	0	10	0	100	63.366	21.122	62.186	21.1	63.386	-0.00103	2694
387	2695	Linum grandiflorum	z	12	212	0	1	0	15	0	225	63.111	21.114	61.93	21.1	63.074	-0.03184	2695
388	2696	Linum grandiflorum	z	12	212	0	1	0	20	0	400	62.874	21.111	61.693	21.1	62.793	-0.05908	2696
389	2697	Linum grandiflorum	z	12	212	0	1	0	25	0	625	62.615	21.133	61.397	21.1	62.497	-0.13009	2697
390	2698	Linum grandiflorum	z	12	212	0	1	0	30	0	900	62.36262626	21.11818182	61.25959596	21.1	62.35959596	-0.030909091	2698
391	2769	Linum grandiflorum	z	12	212	1	1	0	5	0	25	60.04949495	21.32020202	59.46969697	21.3	60.36969697	0.284909091	2769
392	2770	Linum grandiflorum	z	12	212	1	1	0	10	0	100	60.02626263	21.31818182	59.35252525	21.3	60.20505051	0.177565657	2770
393	2771	Linum grandiflorum	z	12	212	1	1	0	15	0	225	60.01414141	21.32727273	59.32323232	21.3	60.14646465	0.156878788	2771
394	2772	Linum grandiflorum	z	12	212	1	1	0	20	0	400	60	21.324	59.309	21.3	60.118	0.15508	2772
395	2773	Linum grandiflorum	z	12	212	1	1	0	25	0	625	60.005	21.327	59.307	21.3	60.114	0.14784	2773
396	2774	Linum grandiflorum	z	12	212	1	1	0	30	0	900	59.977	21.326	59.3	21.3	60.1	0.168	2774
397	2845	Linum grandiflorum	z	12	212	2	1	0	5	0	25	64.73838384	21.23232323	63.48181818	21.2	64.78181818	0.072252525	2845
398	2846	Linum grandiflorum	z	12	212	2	1	0	10	0	100	64.74646465	21.24040404	63.48585859	21.2	64.78585859	0.06869697	2846
399	2847	Linum grandiflorum	z	12	212	2	1	0	15	0	225	64.74646465	21.24444444	63.48484848	21.2	64.78484848	0.067565657	2847
400	2848	Linum grandiflorum	z	12	212	2	1	0	20	0	400	64.81616162	21.23434343	63.49292929	21.2	64.79292929	0.006919192	2848
401	2849	Linum grandiflorum	z	12	212	2	1	0	25	0	625	64.82222222	21.25656566	63.51010101	21.2	64.81010101	0.020090909	2849
402	2850	Linum grandiflorum	z	12	212	2	1	0	30	0	900	64.79	21.264	63.548	21.2	64.848	0.09476	2850
403	2921	Linum grandiflorum	z	12	212	3	1	0	5	0	25	66.571	21.108	65.112	21.1	66.612	0.05844	2921
404	2922	Linum grandiflorum	z	12	212	3	1	0	10	0	100	66.558	21.143	65.108	21.1	66.608	0.06696	2922
405	2923	Linum grandiflorum	z	12	212	3	1	0	15	0	225	66.578	21.131	65.152	21.1	66.652	0.09624	2923
406	2924	Linum grandiflorum	z	12	212	3	1	0	20	0	400	66.62727273	21.12828283	65.17171717	21.1	66.67171717	0.069050505	2924
407	2925	Linum grandiflorum	z	12	212	3	1	0	25	0	625	66.6244898	21.14183673	65.18673469	21.09897959	66.68673469	0.088653061	2925
408	2926	Linum grandiflorum	z	12	212	3	1	0	30	0	900	66.67575758	21.12525253	65.23030303	21.1	66.73030303	0.085878788	2926
409	3035	Linum grandiflorum	z	16	216	0	3	0	5	0	25	64.98989899	21.34444444	63.67272727	21.3010101	65.07272727	0.09210101	3035
410	3036	Linum grandiflorum	z	16	216	0	3	0	10	0	100	65.262	21.366	63.879	21.3	65.291	0.05394	3036
411	3037	Linum grandiflorum	z	16	216	0	3	0	15	0	225	65.456	21.377	64.018	21.302	65.505	0.01734	3037
412	3038	Linum grandiflorum	z	16	216	0	3	0	20	0	400	65.651	21.35	64.28	21.3	65.78	0.11938	3038
413	3039	Linum grandiflorum	z	16	216	0	3	0	25	0	625	65.828	21.388	64.456	21.3	65.956	0.14176	3039
414	3040	Linum grandiflorum	z	16	216	0	3	0	30	0	900	66.031	21.366	64.636	21.3	66.137	0.14269	3040
415	3111	Linum grandiflorum	z	16	216	1	3	0	5	0	25	63.92323232	21.2	63.36868687	21.19494949	64.75656566	0.813969697	3111
416	3112	Linum grandiflorum	z	16	216	1	3	0	10	0	100	63.81717172	21.2030303	63.08282828	21.1979798	64.38282828	0.596252525	3112
417	3113	Linum grandiflorum	z	16	216	1	3	0	15	0	225	63.80505051	21.2	62.65353535	21.13737374	63.95353535	0.121515152	3113
418	3114	Linum grandiflorum	z	16	216	1	3	0	20	0	400	63.793	21.2	62.618	21.176	63.918	0.09334	3114
419	3115	Linum grandiflorum	z	16	216	1	3	0	25	0	625	63.889	21.2	62.607	21.109	63.907	-0.01509	3115
420	3116	Linum grandiflorum	z	16	216	1	3	0	30	0	900	63.9	21.2	62.669	21.147	63.969	0.04405	3116
421	3187	Linum grandiflorum	z	16	216	2	3	0	5	0	25	73.079	21.3	70.726	21.2	73.052	-0.00236	3187
422	3188	Linum grandiflorum	z	16	216	2	3	0	10	0	100	72.862	21.3	70.573	21.2	72.873	0.04149	3188
423	3189	Linum grandiflorum	z	16	216	2	3	0	15	0	225	72.645	21.297	70.321	21.201	72.621	-0.02727	3189
424	3190	Linum grandiflorum	z	16	216	2	3	0	20	0	400	72.38484848	21.3	70.1010101	21.2	72.4010101	-0.016454545	3190
425	3191	Linum grandiflorum	z	16	216	2	3	0	25	0	625	72.05858586	21.3	69.85757576	21.2010101	72.06767677	0.034050505	3191
426	3192	Linum grandiflorum	z	16	216	2	3	0	30	0	900	71.74848485	21.2969697	69.59393939	21.2	71.79393939	0.045606061	3192
427	3263	Linum grandiflorum	z	16	216	3	3	0	5	0	25	60.827	21.1	59.956	21.079	60.856	0.04224	3263
428	3264	Linum grandiflorum	z	16	216	3	3	0	10	0	100	60.68787879	21.1	59.77171717	21.02020202	60.67171717	-0.027828283	3264
429	3265	Linum grandiflorum	z	16	216	3	3	0	15	0	225	60.657	21.1	59.743	21.003	60.643	-0.02941	3265
430	3266	Linum grandiflorum	z	16	216	3	3	0	20	0	400	60.53434343	21.1	59.65757576	21.00808081	60.55757576	-0.003282828	3266
431	3267	Linum grandiflorum	z	16	216	3	3	0	25	0	625	60.44141414	21.1	59.6010101	21.0020202	60.5010101	0.025717172	3267
432	3268	Linum grandiflorum	z	16	216	3	3	0	30	0	900	60.377	21.1	59.54	21.025	60.44	0.0206	3268
433	3320	Linum grandiflorum	z	20	220	0	2	0	5	0	25	53.174	21.5	53.219	21.494	53.019	-0.13453	3320
434	3321	Linum grandiflorum	z	20	220	0	2	0	10	0	100	53.1	21.5	53.15656566	21.48989899	52.95656566	-0.131080808	3321
435	3322	Linum grandiflorum	z	20	220	0	2	0	15	0	225	53.20707071	21.5	53.1989899	21.47474747	52.9989899	-0.190212121	3322
436	3323	Linum grandiflorum	z	20	220	0	2	0	20	0	400	53.24545455	21.5	53.28181818	21.46969697	53.08181818	-0.135	3323
437	3324	Linum grandiflorum	z	20	220	0	2	0	25	0	625	53.36969697	21.5	53.3989899	21.44747475	53.22929293	-0.126535354	3324
438	3325	Linum grandiflorum	z	20	220	0	2	0	30	0	900	53.5	21.5	53.484	21.478	53.366	-0.16026	3325
439	3377	Linum grandiflorum	z	20	220	1	2	0	5	0	25	54.912	21.325	54.963	21.302	55.024	0.10019	3377
440	3378	Linum grandiflorum	z	20	220	1	2	0	10	0	100	54.924	21.31	54.913	21.3	54.926	0.03169	3378
441	3379	Linum grandiflorum	z	20	220	1	2	0	15	0	225	54.954	21.318	54.94	21.3	54.98	0.0322	3379
442	3380	Linum grandiflorum	z	20	220	1	2	0	20	0	400	54.974	21.317	54.986	21.3	55.072	0.06418	3380
443	3381	Linum grandiflorum	z	20	220	1	2	0	25	0	625	55.084	21.32	55.026	21.3	55.126	-0.00062	3381
444	3382	Linum grandiflorum	z	20	220	1	2	0	30	0	900	55.14	21.319	55.144	21.297	55.244	0.07672	3382
445	3434	Linum grandiflorum	z	20	220	2	2	0	5	0	25	59.12	21.3	58.668	21.229	59.172	0.08184	3434
446	3435	Linum grandiflorum	z	20	220	2	2	0	10	0	100	59.228	21.3	58.761	21.201	59.314	0.07893	3435
447	3436	Linum grandiflorum	z	20	220	2	2	0	15	0	225	59.362	21.3	58.908	21.201	59.508	0.11112	3436
448	3437	Linum grandiflorum	z	20	220	2	2	0	20	0	400	59.435	21.3	58.998	21.2	59.598	0.14072	3437
449	3438	Linum grandiflorum	z	20	220	2	2	0	25	0	625	59.52929293	21.3	59.07878788	21.21010101	59.67878788	0.137737374	3438
450	3439	Linum grandiflorum	z	20	220	2	2	0	30	0	900	59.64343434	21.3	59.18888889	21.2	59.78888889	0.148010101	3439
451	3491	Linum grandiflorum	z	20	220	3	2	0	5	0	25	72.31212121	21.32525253	70.0959596	21.3	72.0969697	-0.186060606	3491
452	3492	Linum grandiflorum	z	20	220	3	2	0	10	0	100	72.51414141	21.32424242	70.42525253	21.3	72.52525253	-0.015606061	3492
453	3493	Linum grandiflorum	z	20	220	3	2	0	15	0	225	72.88989899	21.33636364	70.75757576	21.3	72.85757576	-0.015838384	3493
454	3494	Linum grandiflorum	z	20	220	3	2	0	20	0	400	73.08686869	21.36060606	70.97676768	21.3	73.08383838	0.034878788	3494
455	3495	Linum grandiflorum	z	20	220	3	2	0	25	0	625	73.325	21.378	71.185	21.3	73.384	0.03263	3495
456	3496	Linum grandiflorum	z	20	220	3	2	0	30	0	900	73.631	21.352	71.342	21.3	73.542	-0.09554	3496
