# Supplementary material for: Floral Humidity in Flowering Plants: A Preliminary Survey
Source: Front Plant Sci. 2020 Mar 6;11:249. doi: 10.3389/fpls.2020.00249 (PMC7068853; doi:10.3389/fpls.2020.00249)
Supplement: SUPPLEMENTARY FILE 2 — A zipped file containing floral humidity data collected by the robot arm transects as described in the main text. A word document within the zipped files explains the data formatting in detail. Datafiles themselves are in CSV format. [file Data_Sheet_2.zip › Floral humidity data/Flowers/Linum grandiflorum Raw.csv]

	X.	Individual	Species	totIndividual	date	sample..	Sample.order	x.or.z.transect	xoffset	zoffset	Background.Humidity	Background.Temperature	Focal.Humidity	Focal.Temperature	Corrected.Focal.humidity	Change.in.RH.	block	BE	Tag	N
1	1	1	Linum grandiflorum	201	2017-09-18-10-23-43	0	0	x	-30	0	53.8	20.9	53.9	20.9	53.9	0.123	1825	First10	Here	1
2	2	1	Linum grandiflorum	201	2017-09-18-10-23-45	0	0	x	-30	0	53.8	20.9	53.9	20.8	53.9	0.123	1825	First10	Here	2
3	3	1	Linum grandiflorum	201	2017-09-18-10-23-47	0	0	x	-30	0	53.8	20.9	54	20.9	54	0.23	1825	First10	Here	3
4	4	1	Linum grandiflorum	201	2017-09-18-10-23-49	0	0	x	-30	0	53.8	20.9	54	20.9	54	0.23	1825	First10	Here	4
5	5	1	Linum grandiflorum	201	2017-09-18-10-23-51	0	0	x	-30	0	53.8	20.9	54	20.9	54	0.23	1825	First10	Here	5
6	6	1	Linum grandiflorum	201	2017-09-18-10-23-53	0	0	x	-30	0	53.8	20.9	53.9	20.9	53.9	0.123	1825	First10	Here	6
7	7	1	Linum grandiflorum	201	2017-09-18-10-23-55	0	0	x	-30	0	53.8	20.9	53.8	20.8	53.8	0.017	1825	First10	Here	7
8	8	1	Linum grandiflorum	201	2017-09-18-10-23-57	0	0	x	-30	0	53.8	20.9	53.9	20.9	53.9	0.123	1825	First10	Here	8
9	9	1	Linum grandiflorum	201	2017-09-18-10-23-59	0	0	x	-30	0	53.8	20.9	53.9	20.9	53.9	0.123	1825	First10	Here	9
10	10	1	Linum grandiflorum	201	2017-09-18-10-24-01	0	0	x	-30	0	53.8	20.9	53.9	20.9	53.9	0.123	1825	First10	Here	10
11	11	1	Linum grandiflorum	201	2017-09-18-10-24-03	0	0	x	-30	0	53.8	20.9	53.9	20.9	53.9	0.123	1825			11
12	12	1	Linum grandiflorum	201	2017-09-18-10-24-05	0	0	x	-30	0	53.8	20.9	53.9	20.9	53.9	0.123	1825			12
13	13	1	Linum grandiflorum	201	2017-09-18-10-24-07	0	0	x	-30	0	53.8	20.9	53.9	20.9	53.9	0.123	1825			13
14	14	1	Linum grandiflorum	201	2017-09-18-10-24-09	0	0	x	-30	0	53.8	20.9	53.9	20.9	53.9	0.123	1825			14
15	15	1	Linum grandiflorum	201	2017-09-18-10-24-11	0	0	x	-30	0	53.8	20.9	53.9	20.9	53.9	0.123	1825			15
16	16	1	Linum grandiflorum	201	2017-09-18-10-24-13	0	0	x	-30	0	53.8	20.9	53.9	20.9	53.9	0.123	1825			16
17	17	1	Linum grandiflorum	201	2017-09-18-10-24-15	0	0	x	-30	0	53.8	20.9	53.9	20.9	53.9	0.123	1825			17
18	18	1	Linum grandiflorum	201	2017-09-18-10-24-17	0	0	x	-30	0	53.8	20.9	53.9	20.9	53.9	0.123	1825			18
19	19	1	Linum grandiflorum	201	2017-09-18-10-24-19	0	0	x	-30	0	53.8	20.9	53.9	20.9	53.9	0.123	1825			19
20	20	1	Linum grandiflorum	201	2017-09-18-10-24-21	0	0	x	-30	0	53.8	20.9	53.9	20.8	53.9	0.123	1825			20
21	21	1	Linum grandiflorum	201	2017-09-18-10-24-23	0	0	x	-30	0	53.8	20.9	53.9	20.9	53.9	0.123	1825			21
22	22	1	Linum grandiflorum	201	2017-09-18-10-24-25	0	0	x	-30	0	53.8	20.9	53.9	20.9	53.9	0.123	1825			22
23	23	1	Linum grandiflorum	201	2017-09-18-10-24-27	0	0	x	-30	0	53.8	20.9	53.9	20.9	53.9	0.123	1825			23
24	24	1	Linum grandiflorum	201	2017-09-18-10-24-30	0	0	x	-30	0	53.8	20.9	53.9	20.9	53.9	0.123	1825			24
25	25	1	Linum grandiflorum	201	2017-09-18-10-24-32	0	0	x	-30	0	53.8	20.9	53.9	20.9	53.9	0.123	1825			25
26	26	1	Linum grandiflorum	201	2017-09-18-10-24-34	0	0	x	-30	0	53.8	20.9	53.9	20.8	53.9	0.123	1825			26
27	27	1	Linum grandiflorum	201	2017-09-18-10-24-36	0	0	x	-30	0	53.8	20.9	53.9	20.9	53.9	0.123	1825			27
28	28	1	Linum grandiflorum	201	2017-09-18-10-24-38	0	0	x	-30	0	53.8	20.9	53.9	20.9	53.9	0.123	1825			28
29	29	1	Linum grandiflorum	201	2017-09-18-10-24-40	0	0	x	-30	0	53.8	20.9	53.9	20.9	53.9	0.123	1825			29
30	30	1	Linum grandiflorum	201	2017-09-18-10-24-42	0	0	x	-30	0	53.8	20.9	53.8	20.8	53.8	0.017	1825			30
31	31	1	Linum grandiflorum	201	2017-09-18-10-24-44	0	0	x	-30	0	53.8	20.9	53.9	20.9	53.9	0.123	1825			31
32	32	1	Linum grandiflorum	201	2017-09-18-10-24-46	0	0	x	-30	0	53.8	20.9	53.9	20.9	53.9	0.123	1825			32
33	33	1	Linum grandiflorum	201	2017-09-18-10-24-48	0	0	x	-30	0	53.8	20.9	53.9	20.9	53.9	0.123	1825			33
34	34	1	Linum grandiflorum	201	2017-09-18-10-24-50	0	0	x	-30	0	53.8	20.9	53.9	20.9	53.9	0.123	1825			34
35	35	1	Linum grandiflorum	201	2017-09-18-10-24-52	0	0	x	-30	0	53.8	20.9	53.9	20.9	53.9	0.123	1825			35
36	36	1	Linum grandiflorum	201	2017-09-18-10-24-54	0	0	x	-30	0	53.8	20.9	53.9	20.9	53.9	0.123	1825			36
37	37	1	Linum grandiflorum	201	2017-09-18-10-24-56	0	0	x	-30	0	53.8	20.9	53.9	20.9	53.9	0.123	1825			37
38	38	1	Linum grandiflorum	201	2017-09-18-10-24-58	0	0	x	-30	0	53.8	20.9	53.9	20.9	53.9	0.123	1825			38
39	39	1	Linum grandiflorum	201	2017-09-18-10-25-00	0	0	x	-30	0	53.8	20.9	53.9	20.9	53.9	0.123	1825			39
40	40	1	Linum grandiflorum	201	2017-09-18-10-25-02	0	0	x	-30	0	53.8	20.9	53.9	20.8	53.9	0.123	1825			40
41	41	1	Linum grandiflorum	201	2017-09-18-10-25-04	0	0	x	-30	0	53.8	20.9	53.9	20.8	53.9	0.123	1825			41
42	42	1	Linum grandiflorum	201	2017-09-18-10-25-06	0	0	x	-30	0	53.8	20.9	53.9	20.9	53.9	0.123	1825			42
43	43	1	Linum grandiflorum	201	2017-09-18-10-25-08	0	0	x	-30	0	53.8	20.9	53.9	20.9	53.9	0.123	1825			43
44	44	1	Linum grandiflorum	201	2017-09-18-10-25-10	0	0	x	-30	0	53.8	20.9	53.9	20.9	53.9	0.123	1825			44
45	45	1	Linum grandiflorum	201	2017-09-18-10-25-12	0	0	x	-30	0	53.8	20.9	54	20.9	54	0.23	1825			45
46	46	1	Linum grandiflorum	201	2017-09-18-10-25-14	0	0	x	-30	0	53.8	20.9	53.9	20.8	53.9	0.123	1825			46
47	47	1	Linum grandiflorum	201	2017-09-18-10-25-16	0	0	x	-30	0	53.8	20.9	53.9	20.8	53.9	0.123	1825			47
48	48	1	Linum grandiflorum	201	2017-09-18-10-25-18	0	0	x	-30	0	53.8	20.9	53.9	20.8	53.9	0.123	1825			48
49	49	1	Linum grandiflorum	201	2017-09-18-10-25-20	0	0	x	-30	0	53.8	20.9	53.9	20.8	53.9	0.123	1825			49
50	50	1	Linum grandiflorum	201	2017-09-18-10-25-22	0	0	x	-30	0	53.8	20.9	53.9	20.8	53.9	0.123	1825			50
51	51	1	Linum grandiflorum	201	2017-09-18-10-25-24	0	0	x	-30	0	53.8	20.9	54	20.9	54	0.23	1825			51
52	52	1	Linum grandiflorum	201	2017-09-18-10-25-26	0	0	x	-30	0	53.8	20.9	54	20.9	54	0.23	1825			52
53	53	1	Linum grandiflorum	201	2017-09-18-10-25-28	0	0	x	-30	0	53.8	20.9	54	20.9	54	0.23	1825			53
54	54	1	Linum grandiflorum	201	2017-09-18-10-25-30	0	0	x	-30	0	53.9	20.9	53.9	20.8	53.9	0.023	1825			54
55	55	1	Linum grandiflorum	201	2017-09-18-10-25-32	0	0	x	-30	0	53.8	20.9	53.9	20.8	53.9	0.123	1825			55
56	56	1	Linum grandiflorum	201	2017-09-18-10-25-34	0	0	x	-30	0	53.9	20.9	53.9	20.8	53.9	0.023	1825			56
57	57	1	Linum grandiflorum	201	2017-09-18-10-25-36	0	0	x	-30	0	53.8	20.9	53.9	20.8	53.9	0.123	1825			57
58	58	1	Linum grandiflorum	201	2017-09-18-10-25-38	0	0	x	-30	0	53.8	20.9	53.9	20.8	53.9	0.123	1825			58
59	59	1	Linum grandiflorum	201	2017-09-18-10-25-40	0	0	x	-30	0	53.8	20.9	53.9	20.8	53.9	0.123	1825			59
60	60	1	Linum grandiflorum	201	2017-09-18-10-25-42	0	0	x	-30	0	53.9	20.9	53.9	20.8	53.9	0.023	1825			60
61	61	1	Linum grandiflorum	201	2017-09-18-10-25-44	0	0	x	-30	0	53.9	20.9	53.9	20.8	53.9	0.023	1825			61
62	62	1	Linum grandiflorum	201	2017-09-18-10-25-46	0	0	x	-30	0	53.9	20.9	53.9	20.8	53.9	0.023	1825			62
63	63	1	Linum grandiflorum	201	2017-09-18-10-25-48	0	0	x	-30	0	53.9	20.9	53.9	20.8	53.9	0.023	1825			63
64	64	1	Linum grandiflorum	201	2017-09-18-10-25-50	0	0	x	-30	0	53.9	20.9	53.9	20.9	53.9	0.023	1825			64
65	65	1	Linum grandiflorum	201	2017-09-18-10-25-52	0	0	x	-30	0	53.9	20.9	53.9	20.8	53.9	0.023	1825			65
66	66	1	Linum grandiflorum	201	2017-09-18-10-25-54	0	0	x	-30	0	53.9	20.9	53.9	20.8	53.9	0.023	1825			66
67	67	1	Linum grandiflorum	201	2017-09-18-10-25-56	0	0	x	-30	0	53.9	20.9	53.9	20.8	53.9	0.023	1825			67
68	68	1	Linum grandiflorum	201	2017-09-18-10-25-58	0	0	x	-30	0	53.9	20.9	53.9	20.8	53.9	0.023	1825			68
69	69	1	Linum grandiflorum	201	2017-09-18-10-26-00	0	0	x	-30	0	53.9	20.9	53.9	20.8	53.9	0.023	1825			69
70	70	1	Linum grandiflorum	201	2017-09-18-10-26-02	0	0	x	-30	0	53.9	20.9	53.9	20.8	53.9	0.023	1825			70
71	71	1	Linum grandiflorum	201	2017-09-18-10-26-04	0	0	x	-30	0	53.9	20.9	53.9	20.8	53.9	0.023	1825			71
72	72	1	Linum grandiflorum	201	2017-09-18-10-26-06	0	0	x	-30	0	53.9	20.9	53.9	20.8	53.9	0.023	1825			72
73	73	1	Linum grandiflorum	201	2017-09-18-10-26-08	0	0	x	-30	0	53.9	20.9	53.9	20.8	53.9	0.023	1825			73
74	74	1	Linum grandiflorum	201	2017-09-18-10-26-10	0	0	x	-30	0	53.9	20.9	53.9	20.8	53.9	0.023	1825			74
75	75	1	Linum grandiflorum	201	2017-09-18-10-26-12	0	0	x	-30	0	53.9	20.9	53.9	20.8	53.9	0.023	1825			75
76	76	1	Linum grandiflorum	201	2017-09-18-10-26-14	0	0	x	-30	0	53.9	20.9	53.9	20.8	53.9	0.023	1825			76
77	77	1	Linum grandiflorum	201	2017-09-18-10-26-16	0	0	x	-30	0	53.9	20.9	53.9	20.8	53.9	0.023	1825			77
78	78	1	Linum grandiflorum	201	2017-09-18-10-26-18	0	0	x	-30	0	53.8	20.8	53.9	20.8	53.9	0.123	1825			78
79	79	1	Linum grandiflorum	201	2017-09-18-10-26-20	0	0	x	-30	0	53.9	20.9	53.9	20.8	53.9	0.023	1825			79
80	80	1	Linum grandiflorum	201	2017-09-18-10-26-22	0	0	x	-30	0	53.9	20.9	53.9	20.8	53.9	0.023	1825			80
81	81	1	Linum grandiflorum	201	2017-09-18-10-26-24	0	0	x	-30	0	53.9	20.9	53.9	20.8	53.9	0.023	1825			81
82	82	1	Linum grandiflorum	201	2017-09-18-10-26-26	0	0	x	-30	0	53.8	20.8	53.9	20.8	53.9	0.123	1825			82
83	83	1	Linum grandiflorum	201	2017-09-18-10-26-28	0	0	x	-30	0	53.9	20.9	53.9	20.8	53.9	0.023	1825			83
84	84	1	Linum grandiflorum	201	2017-09-18-10-26-30	0	0	x	-30	0	53.9	20.9	53.9	20.8	53.9	0.023	1825			84
85	85	1	Linum grandiflorum	201	2017-09-18-10-26-32	0	0	x	-30	0	53.9	20.9	53.9	20.8	53.9	0.023	1825			85
86	86	1	Linum grandiflorum	201	2017-09-18-10-26-34	0	0	x	-30	0	53.9	20.9	53.9	20.8	53.9	0.023	1825			86
87	87	1	Linum grandiflorum	201	2017-09-18-10-26-36	0	0	x	-30	0	53.9	20.9	53.9	20.8	53.9	0.023	1825			87
88	88	1	Linum grandiflorum	201	2017-09-18-10-26-38	0	0	x	-30	0	53.8	20.8	53.9	20.8	53.9	0.123	1825			88
89	89	1	Linum grandiflorum	201	2017-09-18-10-26-40	0	0	x	-30	0	53.9	20.9	53.9	20.8	53.9	0.023	1825			89
90	90	1	Linum grandiflorum	201	2017-09-18-10-26-42	0	0	x	-30	0	53.8	20.8	53.9	20.8	53.9	0.123	1825			90
91	91	1	Linum grandiflorum	201	2017-09-18-10-26-44	0	0	x	-30	0	53.8	20.8	53.9	20.8	53.9	0.123	1825	Last10	Here	91
92	92	1	Linum grandiflorum	201	2017-09-18-10-26-46	0	0	x	-30	0	53.9	20.9	53.9	20.8	53.9	0.023	1825	Last10	Here	92
93	93	1	Linum grandiflorum	201	2017-09-18-10-26-48	0	0	x	-30	0	53.8	20.8	53.9	20.8	53.9	0.123	1825	Last10	Here	93
94	94	1	Linum grandiflorum	201	2017-09-18-10-26-50	0	0	x	-30	0	53.9	20.9	53.9	20.8	53.9	0.023	1825	Last10	Here	94
95	95	1	Linum grandiflorum	201	2017-09-18-10-26-52	0	0	x	-30	0	53.9	20.9	53.9	20.8	53.9	0.023	1825	Last10	Here	95
96	96	1	Linum grandiflorum	201	2017-09-18-10-26-54	0	0	x	-30	0	53.9	20.9	53.9	20.8	53.9	0.023	1825	Last10	Here	96
97	97	1	Linum grandiflorum	201	2017-09-18-10-26-56	0	0	x	-30	0	53.8	20.8	53.9	20.8	53.9	0.123	1825	Last10	Here	97
98	98	1	Linum grandiflorum	201	2017-09-18-10-26-58	0	0	x	-30	0	53.8	20.8	53.9	20.8	53.9	0.123	1825	Last10	Here	98
99	99	1	Linum grandiflorum	201	2017-09-18-10-27-00	0	0	x	-30	0	53.8	20.8	53.9	20.8	53.9	0.123	1825	Last10	Here	99
100	100	1	Linum grandiflorum	201	2017-09-18-10-27-02	0	0	x	-30	0	53.8	20.8	53.9	20.8	53.9	0.123	1825	Last10	Here	100
101	101	1	Linum grandiflorum	201	2017-09-18-10-27-34	0	0	x	-25	0	53.8	20.8	53.9	20.8	53.9	0.123	1826	First10	Here	1
102	102	1	Linum grandiflorum	201	2017-09-18-10-27-36	0	0	x	-25	0	53.8	20.8	53.9	20.8	53.9	0.123	1826	First10	Here	2
103	103	1	Linum grandiflorum	201	2017-09-18-10-27-38	0	0	x	-25	0	53.8	20.8	53.9	20.8	53.9	0.123	1826	First10	Here	3
104	104	1	Linum grandiflorum	201	2017-09-18-10-27-40	0	0	x	-25	0	53.8	20.8	53.9	20.8	53.9	0.123	1826	First10	Here	4
105	105	1	Linum grandiflorum	201	2017-09-18-10-27-42	0	0	x	-25	0	53.9	20.9	53.9	20.8	53.9	0.023	1826	First10	Here	5
106	106	1	Linum grandiflorum	201	2017-09-18-10-27-44	0	0	x	-25	0	53.9	20.9	53.9	20.8	53.9	0.023	1826	First10	Here	6
107	107	1	Linum grandiflorum	201	2017-09-18-10-27-46	0	0	x	-25	0	53.8	20.8	53.9	20.8	53.9	0.123	1826	First10	Here	7
108	108	1	Linum grandiflorum	201	2017-09-18-10-27-48	0	0	x	-25	0	53.8	20.8	53.9	20.8	53.9	0.123	1826	First10	Here	8
109	109	1	Linum grandiflorum	201	2017-09-18-10-27-50	0	0	x	-25	0	53.9	20.9	53.9	20.8	53.9	0.023	1826	First10	Here	9
110	110	1	Linum grandiflorum	201	2017-09-18-10-27-52	0	0	x	-25	0	53.8	20.8	53.9	20.8	53.9	0.123	1826	First10	Here	10
111	111	1	Linum grandiflorum	201	2017-09-18-10-27-54	0	0	x	-25	0	53.8	20.8	53.9	20.8	53.9	0.123	1826			11
112	112	1	Linum grandiflorum	201	2017-09-18-10-27-56	0	0	x	-25	0	53.8	20.8	53.9	20.8	53.9	0.123	1826			12
113	113	1	Linum grandiflorum	201	2017-09-18-10-27-58	0	0	x	-25	0	53.8	20.8	53.9	20.8	53.9	0.123	1826			13
114	114	1	Linum grandiflorum	201	2017-09-18-10-28-00	0	0	x	-25	0	53.8	20.8	53.9	20.8	53.9	0.123	1826			14
115	115	1	Linum grandiflorum	201	2017-09-18-10-28-02	0	0	x	-25	0	53.8	20.8	53.9	20.8	53.9	0.123	1826			15
116	116	1	Linum grandiflorum	201	2017-09-18-10-28-04	0	0	x	-25	0	53.8	20.8	53.9	20.8	53.9	0.123	1826			16
117	117	1	Linum grandiflorum	201	2017-09-18-10-28-06	0	0	x	-25	0	53.8	20.8	53.9	20.8	53.9	0.123	1826			17
118	118	1	Linum grandiflorum	201	2017-09-18-10-28-08	0	0	x	-25	0	53.8	20.8	53.9	20.8	53.9	0.123	1826			18
119	119	1	Linum grandiflorum	201	2017-09-18-10-28-10	0	0	x	-25	0	53.8	20.8	53.9	20.8	53.9	0.123	1826			19
120	120	1	Linum grandiflorum	201	2017-09-18-10-28-12	0	0	x	-25	0	53.8	20.8	53.9	20.8	53.9	0.123	1826			20
121	121	1	Linum grandiflorum	201	2017-09-18-10-28-14	0	0	x	-25	0	53.8	20.8	53.9	20.8	53.9	0.123	1826			21
122	122	1	Linum grandiflorum	201	2017-09-18-10-28-16	0	0	x	-25	0	53.8	20.8	53.9	20.8	53.9	0.123	1826			22
123	123	1	Linum grandiflorum	201	2017-09-18-10-28-18	0	0	x	-25	0	53.8	20.8	53.9	20.8	53.9	0.123	1826			23
124	124	1	Linum grandiflorum	201	2017-09-18-10-28-20	0	0	x	-25	0	53.8	20.8	53.9	20.8	53.9	0.123	1826			24
125	125	1	Linum grandiflorum	201	2017-09-18-10-28-22	0	0	x	-25	0	53.8	20.8	53.9	20.8	53.9	0.123	1826			25
126	126	1	Linum grandiflorum	201	2017-09-18-10-28-24	0	0	x	-25	0	53.8	20.8	53.9	20.8	53.9	0.123	1826			26
127	127	1	Linum grandiflorum	201	2017-09-18-10-28-26	0	0	x	-25	0	53.9	20.8	53.9	20.8	53.9	0.023	1826			27
128	128	1	Linum grandiflorum	201	2017-09-18-10-28-28	0	0	x	-25	0	53.8	20.8	53.9	20.8	53.9	0.123	1826			28
129	129	1	Linum grandiflorum	201	2017-09-18-10-28-30	0	0	x	-25	0	53.9	20.8	53.9	20.8	53.9	0.023	1826			29
130	130	1	Linum grandiflorum	201	2017-09-18-10-28-32	0	0	x	-25	0	53.8	20.8	53.9	20.8	53.9	0.123	1826			30
131	131	1	Linum grandiflorum	201	2017-09-18-10-28-34	0	0	x	-25	0	53.9	20.8	53.9	20.8	53.9	0.023	1826			31
132	132	1	Linum grandiflorum	201	2017-09-18-10-28-36	0	0	x	-25	0	53.9	20.8	53.9	20.8	53.9	0.023	1826			32
133	133	1	Linum grandiflorum	201	2017-09-18-10-28-38	0	0	x	-25	0	53.8	20.8	53.9	20.8	53.9	0.123	1826			33
134	134	1	Linum grandiflorum	201	2017-09-18-10-28-40	0	0	x	-25	0	53.8	20.8	53.9	20.8	53.9	0.123	1826			34
135	135	1	Linum grandiflorum	201	2017-09-18-10-28-42	0	0	x	-25	0	53.8	20.8	53.9	20.8	53.9	0.123	1826			35
136	136	1	Linum grandiflorum	201	2017-09-18-10-28-44	0	0	x	-25	0	53.8	20.8	53.9	20.8	53.9	0.123	1826			36
137	137	1	Linum grandiflorum	201	2017-09-18-10-28-46	0	0	x	-25	0	53.8	20.8	53.9	20.8	53.9	0.123	1826			37
138	138	1	Linum grandiflorum	201	2017-09-18-10-28-48	0	0	x	-25	0	53.8	20.8	53.9	20.8	53.9	0.123	1826			38
139	139	1	Linum grandiflorum	201	2017-09-18-10-28-50	0	0	x	-25	0	53.8	20.8	53.9	20.8	53.9	0.123	1826			39
140	140	1	Linum grandiflorum	201	2017-09-18-10-28-52	0	0	x	-25	0	53.8	20.8	53.9	20.8	53.9	0.123	1826			40
141	141	1	Linum grandiflorum	201	2017-09-18-10-28-54	0	0	x	-25	0	53.8	20.8	53.9	20.8	53.9	0.123	1826			41
142	142	1	Linum grandiflorum	201	2017-09-18-10-28-56	0	0	x	-25	0	53.8	20.8	54	20.8	54	0.23	1826			42
143	143	1	Linum grandiflorum	201	2017-09-18-10-28-58	0	0	x	-25	0	53.8	20.8	53.9	20.8	53.9	0.123	1826			43
144	144	1	Linum grandiflorum	201	2017-09-18-10-29-00	0	0	x	-25	0	53.9	20.8	53.9	20.8	53.9	0.023	1826			44
145	145	1	Linum grandiflorum	201	2017-09-18-10-29-02	0	0	x	-25	0	53.8	20.8	53.9	20.8	53.9	0.123	1826			45
146	146	1	Linum grandiflorum	201	2017-09-18-10-29-04	0	0	x	-25	0	53.8	20.8	53.9	20.8	53.9	0.123	1826			46
147	147	1	Linum grandiflorum	201	2017-09-18-10-29-06	0	0	x	-25	0	53.9	20.8	53.9	20.8	53.9	0.023	1826			47
148	148	1	Linum grandiflorum	201	2017-09-18-10-29-08	0	0	x	-25	0	53.8	20.8	53.9	20.8	53.9	0.123	1826			48
149	149	1	Linum grandiflorum	201	2017-09-18-10-29-10	0	0	x	-25	0	53.8	20.8	53.9	20.8	53.9	0.123	1826			49
150	150	1	Linum grandiflorum	201	2017-09-18-10-29-12	0	0	x	-25	0	53.8	20.8	53.9	20.8	53.9	0.123	1826			50
151	151	1	Linum grandiflorum	201	2017-09-18-10-29-14	0	0	x	-25	0	53.9	20.8	53.9	20.8	53.9	0.023	1826			51
152	152	1	Linum grandiflorum	201	2017-09-18-10-29-16	0	0	x	-25	0	53.9	20.8	54	20.8	54	0.13	1826			52
153	153	1	Linum grandiflorum	201	2017-09-18-10-29-18	0	0	x	-25	0	53.9	20.8	53.9	20.8	53.9	0.023	1826			53
154	154	1	Linum grandiflorum	201	2017-09-18-10-29-20	0	0	x	-25	0	53.9	20.8	53.8	20.7	53.8	-0.083	1826			54
155	155	1	Linum grandiflorum	201	2017-09-18-10-29-22	0	0	x	-25	0	53.9	20.8	53.9	20.8	53.9	0.023	1826			55
156	156	1	Linum grandiflorum	201	2017-09-18-10-29-24	0	0	x	-25	0	53.9	20.8	53.9	20.8	53.9	0.023	1826			56
157	157	1	Linum grandiflorum	201	2017-09-18-10-29-26	0	0	x	-25	0	53.9	20.8	53.9	20.8	53.9	0.023	1826			57
158	158	1	Linum grandiflorum	201	2017-09-18-10-29-28	0	0	x	-25	0	53.9	20.8	53.9	20.8	53.9	0.023	1826			58
159	159	1	Linum grandiflorum	201	2017-09-18-10-29-30	0	0	x	-25	0	53.9	20.8	54	20.8	54	0.13	1826			59
160	160	1	Linum grandiflorum	201	2017-09-18-10-29-32	0	0	x	-25	0	53.9	20.8	53.9	20.7	53.9	0.023	1826			60
161	161	1	Linum grandiflorum	201	2017-09-18-10-29-34	0	0	x	-25	0	53.8	20.8	54	20.8	54	0.23	1826			61
162	162	1	Linum grandiflorum	201	2017-09-18-10-29-36	0	0	x	-25	0	53.8	20.8	54	20.8	54	0.23	1826			62
163	163	1	Linum grandiflorum	201	2017-09-18-10-29-38	0	0	x	-25	0	53.8	20.8	54	20.8	54	0.23	1826			63
164	164	1	Linum grandiflorum	201	2017-09-18-10-29-41	0	0	x	-25	0	53.8	20.8	54	20.8	54	0.23	1826			64
165	165	1	Linum grandiflorum	201	2017-09-18-10-29-43	0	0	x	-25	0	53.8	20.8	54	20.8	54	0.23	1826			65
166	166	1	Linum grandiflorum	201	2017-09-18-10-29-45	0	0	x	-25	0	53.8	20.8	54	20.8	54	0.23	1826			66
167	167	1	Linum grandiflorum	201	2017-09-18-10-29-47	0	0	x	-25	0	53.8	20.8	53.9	20.7	53.9	0.123	1826			67
168	168	1	Linum grandiflorum	201	2017-09-18-10-29-49	0	0	x	-25	0	53.8	20.8	54	20.8	54	0.23	1826			68
169	169	1	Linum grandiflorum	201	2017-09-18-10-29-51	0	0	x	-25	0	53.8	20.8	54	20.8	54	0.23	1826			69
170	170	1	Linum grandiflorum	201	2017-09-18-10-29-53	0	0	x	-25	0	53.8	20.8	54	20.8	54	0.23	1826			70
171	171	1	Linum grandiflorum	201	2017-09-18-10-29-55	0	0	x	-25	0	53.8	20.8	54	20.8	54	0.23	1826			71
172	172	1	Linum grandiflorum	201	2017-09-18-10-29-57	0	0	x	-25	0	53.8	20.8	53.9	20.7	53.9	0.123	1826			72
173	173	1	Linum grandiflorum	201	2017-09-18-10-29-59	0	0	x	-25	0	53.9	20.8	54	20.8	54	0.13	1826			73
174	174	1	Linum grandiflorum	201	2017-09-18-10-30-01	0	0	x	-25	0	53.9	20.8	54	20.8	54	0.13	1826			74
175	175	1	Linum grandiflorum	201	2017-09-18-10-30-03	0	0	x	-25	0	53.9	20.8	54	20.8	54	0.13	1826			75
176	176	1	Linum grandiflorum	201	2017-09-18-10-30-05	0	0	x	-25	0	53.9	20.8	54	20.8	54	0.13	1826			76
177	177	1	Linum grandiflorum	201	2017-09-18-10-30-07	0	0	x	-25	0	53.9	20.8	54	20.8	54	0.13	1826			77
178	178	1	Linum grandiflorum	201	2017-09-18-10-30-09	0	0	x	-25	0	53.9	20.8	53.9	20.7	53.9	0.023	1826			78
179	179	1	Linum grandiflorum	201	2017-09-18-10-30-11	0	0	x	-25	0	53.9	20.8	54	20.8	54	0.13	1826			79
180	180	1	Linum grandiflorum	201	2017-09-18-10-30-13	0	0	x	-25	0	53.9	20.8	54	20.8	54	0.13	1826			80
181	181	1	Linum grandiflorum	201	2017-09-18-10-30-15	0	0	x	-25	0	53.9	20.8	54	20.8	54	0.13	1826			81
182	182	1	Linum grandiflorum	201	2017-09-18-10-30-17	0	0	x	-25	0	53.9	20.8	53.9	20.8	53.9	0.023	1826			82
183	183	1	Linum grandiflorum	201	2017-09-18-10-30-19	0	0	x	-25	0	53.9	20.8	53.9	20.8	53.9	0.023	1826			83
184	184	1	Linum grandiflorum	201	2017-09-18-10-30-21	0	0	x	-25	0	53.9	20.8	53.9	20.8	53.9	0.023	1826			84
185	185	1	Linum grandiflorum	201	2017-09-18-10-30-23	0	0	x	-25	0	53.9	20.8	53.9	20.8	53.9	0.023	1826			85
186	186	1	Linum grandiflorum	201	2017-09-18-10-30-25	0	0	x	-25	0	53.8	20.8	54	20.8	54	0.23	1826			86
187	187	1	Linum grandiflorum	201	2017-09-18-10-30-27	0	0	x	-25	0	53.9	20.8	54	20.8	54	0.13	1826			87
188	188	1	Linum grandiflorum	201	2017-09-18-10-30-29	0	0	x	-25	0	53.9	20.8	53.9	20.8	53.9	0.023	1826			88
189	189	1	Linum grandiflorum	201	2017-09-18-10-30-31	0	0	x	-25	0	53.9	20.8	53.9	20.8	53.9	0.023	1826			89
190	190	1	Linum grandiflorum	201	2017-09-18-10-30-33	0	0	x	-25	0	53.9	20.8	53.9	20.8	53.9	0.023	1826			90
191	191	1	Linum grandiflorum	201	2017-09-18-10-30-35	0	0	x	-25	0	53.9	20.8	53.9	20.8	53.9	0.023	1826	Last10	Here	91
192	192	1	Linum grandiflorum	201	2017-09-18-10-30-37	0	0	x	-25	0	53.9	20.8	53.9	20.8	53.9	0.023	1826	Last10	Here	92
193	193	1	Linum grandiflorum	201	2017-09-18-10-30-39	0	0	x	-25	0	53.9	20.8	53.9	20.8	53.9	0.023	1826	Last10	Here	93
194	194	1	Linum grandiflorum	201	2017-09-18-10-30-41	0	0	x	-25	0	53.9	20.8	53.9	20.8	53.9	0.023	1826	Last10	Here	94
195	195	1	Linum grandiflorum	201	2017-09-18-10-30-43	0	0	x	-25	0	53.9	20.8	53.8	20.7	53.8	-0.083	1826	Last10	Here	95
196	196	1	Linum grandiflorum	201	2017-09-18-10-30-45	0	0	x	-25	0	53.9	20.8	53.8	20.7	53.8	-0.083	1826	Last10	Here	96
197	197	1	Linum grandiflorum	201	2017-09-18-10-30-47	0	0	x	-25	0	53.9	20.8	53.8	20.7	53.8	-0.083	1826	Last10	Here	97
198	198	1	Linum grandiflorum	201	2017-09-18-10-30-49	0	0	x	-25	0	53.9	20.8	53.9	20.8	53.9	0.023	1826	Last10	Here	98
199	199	1	Linum grandiflorum	201	2017-09-18-10-30-51	0	0	x	-25	0	53.9	20.8	53.9	20.8	53.9	0.023	1826	Last10	Here	99
200	200	1	Linum grandiflorum	201	2017-09-18-10-30-53	0	0	x	-25	0	53.9	20.8	53.9	20.7	53.9	0.023	1826	Last10	Here	100
201	201	1	Linum grandiflorum	201	2017-09-18-10-31-25	0	0	x	-20	0	53.9	20.8	53.9	20.7	53.9	0.023	1827	First10	Here	1
202	202	1	Linum grandiflorum	201	2017-09-18-10-31-27	0	0	x	-20	0	53.8	20.8	53.9	20.7	53.9	0.123	1827	First10	Here	2
203	203	1	Linum grandiflorum	201	2017-09-18-10-31-29	0	0	x	-20	0	53.9	20.8	53.9	20.7	53.9	0.023	1827	First10	Here	3
204	204	1	Linum grandiflorum	201	2017-09-18-10-31-31	0	0	x	-20	0	53.9	20.8	53.9	20.7	53.9	0.023	1827	First10	Here	4
205	205	1	Linum grandiflorum	201	2017-09-18-10-31-33	0	0	x	-20	0	53.9	20.8	53.9	20.7	53.9	0.023	1827	First10	Here	5
206	206	1	Linum grandiflorum	201	2017-09-18-10-31-35	0	0	x	-20	0	53.8	20.8	53.9	20.7	53.9	0.123	1827	First10	Here	6
207	207	1	Linum grandiflorum	201	2017-09-18-10-31-37	0	0	x	-20	0	53.8	20.8	54	20.8	54	0.23	1827	First10	Here	7
208	208	1	Linum grandiflorum	201	2017-09-18-10-31-39	0	0	x	-20	0	53.9	20.8	54	20.7	54	0.13	1827	First10	Here	8
209	209	1	Linum grandiflorum	201	2017-09-18-10-31-41	0	0	x	-20	0	53.9	20.8	53.9	20.7	53.9	0.023	1827	First10	Here	9
210	210	1	Linum grandiflorum	201	2017-09-18-10-31-43	0	0	x	-20	0	53.8	20.8	54	20.8	54	0.23	1827	First10	Here	10
211	211	1	Linum grandiflorum	201	2017-09-18-10-31-45	0	0	x	-20	0	53.9	20.8	54	20.7	54	0.13	1827			11
212	212	1	Linum grandiflorum	201	2017-09-18-10-31-47	0	0	x	-20	0	53.9	20.8	54	20.8	54	0.13	1827			12
213	213	1	Linum grandiflorum	201	2017-09-18-10-31-49	0	0	x	-20	0	53.9	20.8	54	20.7	54	0.13	1827			13
214	214	1	Linum grandiflorum	201	2017-09-18-10-31-51	0	0	x	-20	0	53.9	20.8	54	20.7	54	0.13	1827			14
215	215	1	Linum grandiflorum	201	2017-09-18-10-31-53	0	0	x	-20	0	53.9	20.8	54.1	20.8	54.1	0.236	1827			15
216	216	1	Linum grandiflorum	201	2017-09-18-10-31-55	0	0	x	-20	0	53.9	20.8	54	20.8	54	0.13	1827			16
217	217	1	Linum grandiflorum	201	2017-09-18-10-31-57	0	0	x	-20	0	53.9	20.8	54	20.7	54	0.13	1827			17
218	218	1	Linum grandiflorum	201	2017-09-18-10-31-59	0	0	x	-20	0	53.9	20.8	53.9	20.7	53.9	0.023	1827			18
219	219	1	Linum grandiflorum	201	2017-09-18-10-32-01	0	0	x	-20	0	53.9	20.8	54	20.8	54	0.13	1827			19
220	220	1	Linum grandiflorum	201	2017-09-18-10-32-03	0	0	x	-20	0	53.9	20.8	53.9	20.7	53.9	0.023	1827			20
221	221	1	Linum grandiflorum	201	2017-09-18-10-32-05	0	0	x	-20	0	53.9	20.8	53.9	20.7	53.9	0.023	1827			21
222	222	1	Linum grandiflorum	201	2017-09-18-10-32-07	0	0	x	-20	0	53.9	20.8	53.9	20.7	53.9	0.023	1827			22
223	223	1	Linum grandiflorum	201	2017-09-18-10-32-09	0	0	x	-20	0	53.8	20.8	53.9	20.7	53.9	0.123	1827			23
224	224	1	Linum grandiflorum	201	2017-09-18-10-32-11	0	0	x	-20	0	53.8	20.8	54	20.8	54	0.23	1827			24
225	225	1	Linum grandiflorum	201	2017-09-18-10-32-13	0	0	x	-20	0	53.9	20.8	53.9	20.7	53.9	0.023	1827			25
226	226	1	Linum grandiflorum	201	2017-09-18-10-32-15	0	0	x	-20	0	53.8	20.8	54	20.8	54	0.23	1827			26
227	227	1	Linum grandiflorum	201	2017-09-18-10-32-17	0	0	x	-20	0	53.8	20.8	54	20.8	54	0.23	1827			27
228	228	1	Linum grandiflorum	201	2017-09-18-10-32-19	0	0	x	-20	0	53.8	20.8	53.9	20.7	53.9	0.123	1827			28
229	229	1	Linum grandiflorum	201	2017-09-18-10-32-21	0	0	x	-20	0	53.8	20.8	53.9	20.7	53.9	0.123	1827			29
230	230	1	Linum grandiflorum	201	2017-09-18-10-32-23	0	0	x	-20	0	53.9	20.8	53.9	20.7	53.9	0.023	1827			30
231	231	1	Linum grandiflorum	201	2017-09-18-10-32-25	0	0	x	-20	0	53.9	20.8	53.9	20.7	53.9	0.023	1827			31
232	232	1	Linum grandiflorum	201	2017-09-18-10-32-27	0	0	x	-20	0	53.9	20.8	53.9	20.7	53.9	0.023	1827			32
233	233	1	Linum grandiflorum	201	2017-09-18-10-32-29	0	0	x	-20	0	53.9	20.8	54	20.7	54	0.13	1827			33
234	234	1	Linum grandiflorum	201	2017-09-18-10-32-31	0	0	x	-20	0	53.9	20.8	53.9	20.7	53.9	0.023	1827			34
235	235	1	Linum grandiflorum	201	2017-09-18-10-32-33	0	0	x	-20	0	53.8	20.8	53.9	20.7	53.9	0.123	1827			35
236	236	1	Linum grandiflorum	201	2017-09-18-10-32-35	0	0	x	-20	0	53.8	20.8	54	20.8	54	0.23	1827			36
237	237	1	Linum grandiflorum	201	2017-09-18-10-32-37	0	0	x	-20	0	53.9	20.8	54	20.7	54	0.13	1827			37
238	238	1	Linum grandiflorum	201	2017-09-18-10-32-39	0	0	x	-20	0	53.8	20.8	54	20.7	54	0.23	1827			38
239	239	1	Linum grandiflorum	201	2017-09-18-10-32-41	0	0	x	-20	0	53.8	20.8	53.9	20.7	53.9	0.123	1827			39
240	240	1	Linum grandiflorum	201	2017-09-18-10-32-43	0	0	x	-20	0	53.9	20.8	54	20.8	54	0.13	1827			40
241	241	1	Linum grandiflorum	201	2017-09-18-10-32-45	0	0	x	-20	0	53.8	20.8	53.9	20.7	53.9	0.123	1827			41
242	242	1	Linum grandiflorum	201	2017-09-18-10-32-47	0	0	x	-20	0	53.9	20.8	53.9	20.7	53.9	0.023	1827			42
243	243	1	Linum grandiflorum	201	2017-09-18-10-32-49	0	0	x	-20	0	53.8	20.8	53.9	20.7	53.9	0.123	1827			43
244	244	1	Linum grandiflorum	201	2017-09-18-10-32-51	0	0	x	-20	0	53.9	20.8	53.9	20.7	53.9	0.023	1827			44
245	245	1	Linum grandiflorum	201	2017-09-18-10-32-53	0	0	x	-20	0	53.8	20.8	53.9	20.7	53.9	0.123	1827			45
246	246	1	Linum grandiflorum	201	2017-09-18-10-32-55	0	0	x	-20	0	53.9	20.8	54	20.8	54	0.13	1827			46
247	247	1	Linum grandiflorum	201	2017-09-18-10-32-57	0	0	x	-20	0	53.8	20.8	54	20.7	54	0.23	1827			47
248	248	1	Linum grandiflorum	201	2017-09-18-10-32-59	0	0	x	-20	0	53.9	20.8	53.9	20.7	53.9	0.023	1827			48
249	249	1	Linum grandiflorum	201	2017-09-18-10-33-01	0	0	x	-20	0	53.8	20.8	53.9	20.7	53.9	0.123	1827			49
250	250	1	Linum grandiflorum	201	2017-09-18-10-33-03	0	0	x	-20	0	53.8	20.8	53.9	20.7	53.9	0.123	1827			50
251	251	1	Linum grandiflorum	201	2017-09-18-10-33-05	0	0	x	-20	0	53.9	20.8	54	20.8	54	0.13	1827			51
252	252	1	Linum grandiflorum	201	2017-09-18-10-33-07	0	0	x	-20	0	53.8	20.8	53.9	20.7	53.9	0.123	1827			52
253	253	1	Linum grandiflorum	201	2017-09-18-10-33-09	0	0	x	-20	0	53.9	20.8	53.9	20.7	53.9	0.023	1827			53
254	254	1	Linum grandiflorum	201	2017-09-18-10-33-11	0	0	x	-20	0	53.9	20.8	54	20.8	54	0.13	1827			54
255	255	1	Linum grandiflorum	201	2017-09-18-10-33-13	0	0	x	-20	0	53.8	20.8	53.9	20.7	53.9	0.123	1827			55
256	256	1	Linum grandiflorum	201	2017-09-18-10-33-15	0	0	x	-20	0	53.9	20.8	53.9	20.7	53.9	0.023	1827			56
257	257	1	Linum grandiflorum	201	2017-09-18-10-33-17	0	0	x	-20	0	53.8	20.8	53.9	20.7	53.9	0.123	1827			57
258	258	1	Linum grandiflorum	201	2017-09-18-10-33-19	0	0	x	-20	0	53.8	20.8	53.9	20.7	53.9	0.123	1827			58
259	259	1	Linum grandiflorum	201	2017-09-18-10-33-21	0	0	x	-20	0	53.8	20.8	53.9	20.7	53.9	0.123	1827			59
260	260	1	Linum grandiflorum	201	2017-09-18-10-33-23	0	0	x	-20	0	53.8	20.8	53.9	20.7	53.9	0.123	1827			60
261	261	1	Linum grandiflorum	201	2017-09-18-10-33-25	0	0	x	-20	0	53.8	20.8	53.9	20.7	53.9	0.123	1827			61
262	262	1	Linum grandiflorum	201	2017-09-18-10-33-27	0	0	x	-20	0	53.8	20.8	53.9	20.7	53.9	0.123	1827			62
263	263	1	Linum grandiflorum	201	2017-09-18-10-33-29	0	0	x	-20	0	53.8	20.8	53.9	20.7	53.9	0.123	1827			63
264	264	1	Linum grandiflorum	201	2017-09-18-10-33-31	0	0	x	-20	0	53.8	20.8	53.9	20.7	53.9	0.123	1827			64
265	265	1	Linum grandiflorum	201	2017-09-18-10-33-33	0	0	x	-20	0	53.8	20.8	53.9	20.7	53.9	0.123	1827			65
266	266	1	Linum grandiflorum	201	2017-09-18-10-33-35	0	0	x	-20	0	53.8	20.8	53.9	20.7	53.9	0.123	1827			66
267	267	1	Linum grandiflorum	201	2017-09-18-10-33-37	0	0	x	-20	0	53.8	20.8	53.9	20.7	53.9	0.123	1827			67
268	268	1	Linum grandiflorum	201	2017-09-18-10-33-39	0	0	x	-20	0	53.8	20.8	54	20.7	54	0.23	1827			68
269	269	1	Linum grandiflorum	201	2017-09-18-10-33-41	0	0	x	-20	0	53.8	20.8	53.9	20.7	53.9	0.123	1827			69
270	270	1	Linum grandiflorum	201	2017-09-18-10-33-43	0	0	x	-20	0	53.8	20.8	53.9	20.7	53.9	0.123	1827			70
271	271	1	Linum grandiflorum	201	2017-09-18-10-33-45	0	0	x	-20	0	53.8	20.8	53.9	20.7	53.9	0.123	1827			71
272	272	1	Linum grandiflorum	201	2017-09-18-10-33-47	0	0	x	-20	0	53.8	20.8	53.9	20.7	53.9	0.123	1827			72
273	273	1	Linum grandiflorum	201	2017-09-18-10-33-49	0	0	x	-20	0	53.8	20.8	53.9	20.7	53.9	0.123	1827			73
274	274	1	Linum grandiflorum	201	2017-09-18-10-33-51	0	0	x	-20	0	53.8	20.8	53.9	20.7	53.9	0.123	1827			74
275	275	1	Linum grandiflorum	201	2017-09-18-10-33-53	0	0	x	-20	0	53.8	20.8	54	20.8	54	0.23	1827			75
276	276	1	Linum grandiflorum	201	2017-09-18-10-33-55	0	0	x	-20	0	53.8	20.8	53.9	20.7	53.9	0.123	1827			76
277	277	1	Linum grandiflorum	201	2017-09-18-10-33-57	0	0	x	-20	0	53.8	20.8	53.9	20.7	53.9	0.123	1827			77
278	278	1	Linum grandiflorum	201	2017-09-18-10-33-59	0	0	x	-20	0	53.8	20.8	54	20.8	54	0.23	1827			78
279	279	1	Linum grandiflorum	201	2017-09-18-10-34-01	0	0	x	-20	0	53.8	20.8	53.9	20.7	53.9	0.123	1827			79
280	280	1	Linum grandiflorum	201	2017-09-18-10-34-03	0	0	x	-20	0	53.8	20.8	53.9	20.7	53.9	0.123	1827			80
281	281	1	Linum grandiflorum	201	2017-09-18-10-34-05	0	0	x	-20	0	53.8	20.8	53.9	20.7	53.9	0.123	1827			81
282	282	1	Linum grandiflorum	201	2017-09-18-10-34-07	0	0	x	-20	0	53.8	20.8	53.9	20.7	53.9	0.123	1827			82
283	283	1	Linum grandiflorum	201	2017-09-18-10-34-09	0	0	x	-20	0	53.8	20.8	53.9	20.7	53.9	0.123	1827			83
284	284	1	Linum grandiflorum	201	2017-09-18-10-34-11	0	0	x	-20	0	53.8	20.8	53.8	20.7	53.8	0.017	1827			84
285	285	1	Linum grandiflorum	201	2017-09-18-10-34-13	0	0	x	-20	0	53.8	20.8	53.8	20.7	53.8	0.017	1827			85
286	286	1	Linum grandiflorum	201	2017-09-18-10-34-15	0	0	x	-20	0	53.8	20.8	53.8	20.7	53.8	0.017	1827			86
287	287	1	Linum grandiflorum	201	2017-09-18-10-34-17	0	0	x	-20	0	53.8	20.8	53.8	20.7	53.8	0.017	1827			87
288	288	1	Linum grandiflorum	201	2017-09-18-10-34-19	0	0	x	-20	0	53.8	20.8	53.8	20.7	53.8	0.017	1827			88
289	289	1	Linum grandiflorum	201	2017-09-18-10-34-21	0	0	x	-20	0	53.8	20.8	53.8	20.7	53.8	0.017	1827			89
290	290	1	Linum grandiflorum	201	2017-09-18-10-34-23	0	0	x	-20	0	53.8	20.8	53.8	20.7	53.8	0.017	1827			90
291	291	1	Linum grandiflorum	201	2017-09-18-10-34-25	0	0	x	-20	0	53.8	20.8	53.8	20.7	53.8	0.017	1827	Last10	Here	91
292	292	1	Linum grandiflorum	201	2017-09-18-10-34-27	0	0	x	-20	0	53.8	20.8	53.8	20.7	53.8	0.017	1827	Last10	Here	92
293	293	1	Linum grandiflorum	201	2017-09-18-10-34-29	0	0	x	-20	0	53.8	20.8	53.8	20.7	53.8	0.017	1827	Last10	Here	93
294	294	1	Linum grandiflorum	201	2017-09-18-10-34-31	0	0	x	-20	0	53.8	20.8	53.8	20.7	53.8	0.017	1827	Last10	Here	94
295	295	1	Linum grandiflorum	201	2017-09-18-10-34-33	0	0	x	-20	0	53.8	20.8	53.8	20.7	53.8	0.017	1827	Last10	Here	95
296	296	1	Linum grandiflorum	201	2017-09-18-10-34-35	0	0	x	-20	0	53.8	20.8	53.8	20.7	53.8	0.017	1827	Last10	Here	96
297	297	1	Linum grandiflorum	201	2017-09-18-10-34-37	0	0	x	-20	0	53.8	20.8	53.8	20.7	53.8	0.017	1827	Last10	Here	97
298	298	1	Linum grandiflorum	201	2017-09-18-10-34-39	0	0	x	-20	0	53.8	20.8	53.8	20.7	53.8	0.017	1827	Last10	Here	98
299	299	1	Linum grandiflorum	201	2017-09-18-10-34-41	0	0	x	-20	0	53.8	20.8	53.7	20.7	53.7	-0.089	1827	Last10	Here	99
300	300	1	Linum grandiflorum	201	2017-09-18-10-34-43	0	0	x	-20	0	53.8	20.8	53.8	20.7	53.8	0.017	1827	Last10	Here	100
301	301	1	Linum grandiflorum	201	2017-09-18-10-35-16	0	0	x	-15	0	53.7	20.8	53.8	20.7	53.8	0.117	1828	First10	Here	1
302	302	1	Linum grandiflorum	201	2017-09-18-10-35-18	0	0	x	-15	0	53.7	20.8	53.8	20.7	53.8	0.117	1828	First10	Here	2
303	303	1	Linum grandiflorum	201	2017-09-18-10-35-20	0	0	x	-15	0	53.7	20.8	53.8	20.7	53.8	0.117	1828	First10	Here	3
304	304	1	Linum grandiflorum	201	2017-09-18-10-35-22	0	0	x	-15	0	53.7	20.8	53.8	20.7	53.8	0.117	1828	First10	Here	4
305	305	1	Linum grandiflorum	201	2017-09-18-10-35-24	0	0	x	-15	0	53.7	20.8	53.8	20.7	53.8	0.117	1828	First10	Here	5
306	306	1	Linum grandiflorum	201	2017-09-18-10-35-26	0	0	x	-15	0	53.7	20.8	53.8	20.7	53.8	0.117	1828	First10	Here	6
307	307	1	Linum grandiflorum	201	2017-09-18-10-35-28	0	0	x	-15	0	53.7	20.8	53.8	20.7	53.8	0.117	1828	First10	Here	7
308	308	1	Linum grandiflorum	201	2017-09-18-10-35-30	0	0	x	-15	0	53.7	20.8	53.8	20.7	53.8	0.117	1828	First10	Here	8
309	309	1	Linum grandiflorum	201	2017-09-18-10-35-32	0	0	x	-15	0	53.8	20.8	53.8	20.7	53.8	0.017	1828	First10	Here	9
310	310	1	Linum grandiflorum	201	2017-09-18-10-35-34	0	0	x	-15	0	53.7	20.8	53.8	20.7	53.8	0.117	1828	First10	Here	10
311	311	1	Linum grandiflorum	201	2017-09-18-10-35-36	0	0	x	-15	0	53.7	20.8	53.8	20.7	53.8	0.117	1828			11
312	312	1	Linum grandiflorum	201	2017-09-18-10-35-38	0	0	x	-15	0	53.7	20.8	53.9	20.7	53.9	0.223	1828			12
313	313	1	Linum grandiflorum	201	2017-09-18-10-35-40	0	0	x	-15	0	53.7	20.8	53.9	20.7	53.9	0.223	1828			13
314	314	1	Linum grandiflorum	201	2017-09-18-10-35-42	0	0	x	-15	0	53.7	20.8	53.8	20.7	53.8	0.117	1828			14
315	315	1	Linum grandiflorum	201	2017-09-18-10-35-44	0	0	x	-15	0	53.7	20.8	53.9	20.7	53.9	0.223	1828			15
316	316	1	Linum grandiflorum	201	2017-09-18-10-35-46	0	0	x	-15	0	53.7	20.8	53.9	20.7	53.9	0.223	1828			16
317	317	1	Linum grandiflorum	201	2017-09-18-10-35-48	0	0	x	-15	0	53.8	20.8	53.9	20.7	53.9	0.123	1828			17
318	318	1	Linum grandiflorum	201	2017-09-18-10-35-50	0	0	x	-15	0	53.8	20.8	53.9	20.7	53.9	0.123	1828			18
319	319	1	Linum grandiflorum	201	2017-09-18-10-35-52	0	0	x	-15	0	53.7	20.8	53.9	20.7	53.9	0.223	1828			19
320	320	1	Linum grandiflorum	201	2017-09-18-10-35-54	0	0	x	-15	0	53.7	20.8	53.9	20.7	53.9	0.223	1828			20
321	321	1	Linum grandiflorum	201	2017-09-18-10-35-56	0	0	x	-15	0	53.7	20.8	53.9	20.7	53.9	0.223	1828			21
322	322	1	Linum grandiflorum	201	2017-09-18-10-35-58	0	0	x	-15	0	53.7	20.8	53.9	20.7	53.9	0.223	1828			22
323	323	1	Linum grandiflorum	201	2017-09-18-10-36-00	0	0	x	-15	0	53.8	20.8	53.9	20.7	53.9	0.123	1828			23
324	324	1	Linum grandiflorum	201	2017-09-18-10-36-02	0	0	x	-15	0	53.8	20.8	53.8	20.7	53.8	0.017	1828			24
325	325	1	Linum grandiflorum	201	2017-09-18-10-36-04	0	0	x	-15	0	53.8	20.8	53.9	20.7	53.9	0.123	1828			25
326	326	1	Linum grandiflorum	201	2017-09-18-10-36-06	0	0	x	-15	0	53.8	20.8	53.9	20.7	53.9	0.123	1828			26
327	327	1	Linum grandiflorum	201	2017-09-18-10-36-08	0	0	x	-15	0	53.7	20.8	53.9	20.7	53.9	0.223	1828			27
328	328	1	Linum grandiflorum	201	2017-09-18-10-36-10	0	0	x	-15	0	53.8	20.8	53.9	20.7	53.9	0.123	1828			28
329	329	1	Linum grandiflorum	201	2017-09-18-10-36-12	0	0	x	-15	0	53.8	20.8	53.9	20.7	53.9	0.123	1828			29
330	330	1	Linum grandiflorum	201	2017-09-18-10-36-14	0	0	x	-15	0	53.8	20.8	53.9	20.7	53.9	0.123	1828			30
331	331	1	Linum grandiflorum	201	2017-09-18-10-36-16	0	0	x	-15	0	53.8	20.8	53.9	20.7	53.9	0.123	1828			31
332	332	1	Linum grandiflorum	201	2017-09-18-10-36-18	0	0	x	-15	0	53.8	20.8	53.9	20.7	53.9	0.123	1828			32
333	333	1	Linum grandiflorum	201	2017-09-18-10-36-20	0	0	x	-15	0	53.8	20.8	53.9	20.7	53.9	0.123	1828			33
334	334	1	Linum grandiflorum	201	2017-09-18-10-36-22	0	0	x	-15	0	53.7	20.8	53.9	20.7	53.9	0.223	1828			34
335	335	1	Linum grandiflorum	201	2017-09-18-10-36-24	0	0	x	-15	0	53.8	20.8	53.9	20.7	53.9	0.123	1828			35
336	336	1	Linum grandiflorum	201	2017-09-18-10-36-26	0	0	x	-15	0	53.7	20.8	53.9	20.7	53.9	0.223	1828			36
337	337	1	Linum grandiflorum	201	2017-09-18-10-36-28	0	0	x	-15	0	53.7	20.8	53.9	20.7	53.9	0.223	1828			37
338	338	1	Linum grandiflorum	201	2017-09-18-10-36-30	0	0	x	-15	0	53.7	20.8	53.9	20.7	53.9	0.223	1828			38
339	339	1	Linum grandiflorum	201	2017-09-18-10-36-32	0	0	x	-15	0	53.7	20.8	53.8	20.7	53.8	0.117	1828			39
340	340	1	Linum grandiflorum	201	2017-09-18-10-36-34	0	0	x	-15	0	53.7	20.8	53.8	20.7	53.8	0.117	1828			40
341	341	1	Linum grandiflorum	201	2017-09-18-10-36-36	0	0	x	-15	0	53.7	20.8	53.8	20.7	53.8	0.117	1828			41
342	342	1	Linum grandiflorum	201	2017-09-18-10-36-38	0	0	x	-15	0	53.7	20.8	53.8	20.7	53.8	0.117	1828			42
343	343	1	Linum grandiflorum	201	2017-09-18-10-36-40	0	0	x	-15	0	53.8	20.8	53.8	20.7	53.8	0.017	1828			43
344	344	1	Linum grandiflorum	201	2017-09-18-10-36-42	0	0	x	-15	0	53.7	20.8	53.8	20.7	53.8	0.117	1828			44
345	345	1	Linum grandiflorum	201	2017-09-18-10-36-44	0	0	x	-15	0	53.7	20.8	53.8	20.7	53.8	0.117	1828			45
346	346	1	Linum grandiflorum	201	2017-09-18-10-36-46	0	0	x	-15	0	53.8	20.8	53.9	20.7	53.9	0.123	1828			46
347	347	1	Linum grandiflorum	201	2017-09-18-10-36-48	0	0	x	-15	0	53.8	20.8	53.8	20.7	53.8	0.017	1828			47
348	348	1	Linum grandiflorum	201	2017-09-18-10-36-50	0	0	x	-15	0	53.8	20.8	53.8	20.7	53.8	0.017	1828			48
349	349	1	Linum grandiflorum	201	2017-09-18-10-36-52	0	0	x	-15	0	53.7	20.8	53.9	20.8	53.9	0.223	1828			49
350	350	1	Linum grandiflorum	201	2017-09-18-10-36-54	0	0	x	-15	0	53.7	20.8	53.9	20.8	53.9	0.223	1828			50
351	351	1	Linum grandiflorum	201	2017-09-18-10-36-56	0	0	x	-15	0	53.8	20.8	53.8	20.7	53.8	0.017	1828			51
352	352	1	Linum grandiflorum	201	2017-09-18-10-36-58	0	0	x	-15	0	53.7	20.8	53.8	20.7	53.8	0.117	1828			52
353	353	1	Linum grandiflorum	201	2017-09-18-10-37-00	0	0	x	-15	0	53.7	20.8	53.8	20.7	53.8	0.117	1828			53
354	354	1	Linum grandiflorum	201	2017-09-18-10-37-02	0	0	x	-15	0	53.7	20.8	53.9	20.7	53.9	0.223	1828			54
355	355	1	Linum grandiflorum	201	2017-09-18-10-37-04	0	0	x	-15	0	53.7	20.8	53.9	20.7	53.9	0.223	1828			55
356	356	1	Linum grandiflorum	201	2017-09-18-10-37-06	0	0	x	-15	0	53.6	20.7	53.9	20.7	53.9	0.323	1828			56
357	357	1	Linum grandiflorum	201	2017-09-18-10-37-08	0	0	x	-15	0	53.8	20.8	53.9	20.7	53.9	0.123	1828			57
358	358	1	Linum grandiflorum	201	2017-09-18-10-37-10	0	0	x	-15	0	53.7	20.8	53.9	20.7	53.9	0.223	1828			58
359	359	1	Linum grandiflorum	201	2017-09-18-10-37-12	0	0	x	-15	0	53.7	20.8	54	20.7	54	0.33	1828			59
360	360	1	Linum grandiflorum	201	2017-09-18-10-37-14	0	0	x	-15	0	53.7	20.8	54	20.7	54	0.33	1828			60
361	361	1	Linum grandiflorum	201	2017-09-18-10-37-16	0	0	x	-15	0	53.7	20.8	53.9	20.7	53.9	0.223	1828			61
362	362	1	Linum grandiflorum	201	2017-09-18-10-37-18	0	0	x	-15	0	53.7	20.8	53.9	20.7	53.9	0.223	1828			62
363	363	1	Linum grandiflorum	201	2017-09-18-10-37-20	0	0	x	-15	0	53.7	20.8	53.9	20.7	53.9	0.223	1828			63
364	364	1	Linum grandiflorum	201	2017-09-18-10-37-22	0	0	x	-15	0	53.7	20.8	53.9	20.7	53.9	0.223	1828			64
365	365	1	Linum grandiflorum	201	2017-09-18-10-37-24	0	0	x	-15	0	53.7	20.8	53.9	20.7	53.9	0.223	1828			65
366	366	1	Linum grandiflorum	201	2017-09-18-10-37-26	0	0	x	-15	0	53.7	20.8	53.9	20.7	53.9	0.223	1828			66
367	367	1	Linum grandiflorum	201	2017-09-18-10-37-28	0	0	x	-15	0	53.7	20.8	53.9	20.7	53.9	0.223	1828			67
368	368	1	Linum grandiflorum	201	2017-09-18-10-37-30	0	0	x	-15	0	53.7	20.8	53.9	20.7	53.9	0.223	1828			68
369	369	1	Linum grandiflorum	201	2017-09-18-10-37-32	0	0	x	-15	0	53.7	20.8	54	20.8	54	0.33	1828			69
370	370	1	Linum grandiflorum	201	2017-09-18-10-37-34	0	0	x	-15	0	53.7	20.8	53.9	20.7	53.9	0.223	1828			70
371	371	1	Linum grandiflorum	201	2017-09-18-10-37-36	0	0	x	-15	0	53.7	20.8	53.9	20.7	53.9	0.223	1828			71
372	372	1	Linum grandiflorum	201	2017-09-18-10-37-38	0	0	x	-15	0	53.7	20.8	53.9	20.7	53.9	0.223	1828			72
373	373	1	Linum grandiflorum	201	2017-09-18-10-37-40	0	0	x	-15	0	53.7	20.8	53.9	20.7	53.9	0.223	1828			73
374	374	1	Linum grandiflorum	201	2017-09-18-10-37-42	0	0	x	-15	0	53.7	20.8	53.9	20.7	53.9	0.223	1828			74
375	375	1	Linum grandiflorum	201	2017-09-18-10-37-44	0	0	x	-15	0	53.7	20.8	53.9	20.7	53.9	0.223	1828			75
376	376	1	Linum grandiflorum	201	2017-09-18-10-37-46	0	0	x	-15	0	53.7	20.8	53.9	20.7	53.9	0.223	1828			76
377	377	1	Linum grandiflorum	201	2017-09-18-10-37-48	0	0	x	-15	0	53.7	20.8	53.8	20.7	53.8	0.117	1828			77
378	378	1	Linum grandiflorum	201	2017-09-18-10-37-50	0	0	x	-15	0	53.7	20.8	53.8	20.7	53.8	0.117	1828			78
379	379	1	Linum grandiflorum	201	2017-09-18-10-37-52	0	0	x	-15	0	53.7	20.8	53.8	20.7	53.8	0.117	1828			79
380	380	1	Linum grandiflorum	201	2017-09-18-10-37-54	0	0	x	-15	0	53.7	20.8	53.8	20.7	53.8	0.117	1828			80
381	381	1	Linum grandiflorum	201	2017-09-18-10-37-56	0	0	x	-15	0	53.7	20.8	53.8	20.7	53.8	0.117	1828			81
382	382	1	Linum grandiflorum	201	2017-09-18-10-37-58	0	0	x	-15	0	53.7	20.8	53.8	20.7	53.8	0.117	1828			82
383	383	1	Linum grandiflorum	201	2017-09-18-10-38-00	0	0	x	-15	0	53.7	20.8	53.8	20.7	53.8	0.117	1828			83
384	384	1	Linum grandiflorum	201	2017-09-18-10-38-02	0	0	x	-15	0	53.7	20.8	53.8	20.7	53.8	0.117	1828			84
385	385	1	Linum grandiflorum	201	2017-09-18-10-38-04	0	0	x	-15	0	53.7	20.8	53.7	20.7	53.7	0.011	1828			85
386	386	1	Linum grandiflorum	201	2017-09-18-10-38-06	0	0	x	-15	0	53.7	20.8	53.8	20.7	53.8	0.117	1828			86
387	387	1	Linum grandiflorum	201	2017-09-18-10-38-08	0	0	x	-15	0	53.7	20.8	53.8	20.7	53.8	0.117	1828			87
388	388	1	Linum grandiflorum	201	2017-09-18-10-38-10	0	0	x	-15	0	53.7	20.8	53.8	20.7	53.8	0.117	1828			88
389	389	1	Linum grandiflorum	201	2017-09-18-10-38-12	0	0	x	-15	0	53.7	20.8	53.8	20.7	53.8	0.117	1828			89
390	390	1	Linum grandiflorum	201	2017-09-18-10-38-14	0	0	x	-15	0	53.7	20.8	53.8	20.7	53.8	0.117	1828			90
391	391	1	Linum grandiflorum	201	2017-09-18-10-38-16	0	0	x	-15	0	53.7	20.8	53.8	20.7	53.8	0.117	1828	Last10	Here	91
392	392	1	Linum grandiflorum	201	2017-09-18-10-38-18	0	0	x	-15	0	53.7	20.8	53.8	20.7	53.8	0.117	1828	Last10	Here	92
393	393	1	Linum grandiflorum	201	2017-09-18-10-38-20	0	0	x	-15	0	53.7	20.8	53.7	20.7	53.7	0.011	1828	Last10	Here	93
394	394	1	Linum grandiflorum	201	2017-09-18-10-38-22	0	0	x	-15	0	53.7	20.8	53.8	20.7	53.8	0.117	1828	Last10	Here	94
395	395	1	Linum grandiflorum	201	2017-09-18-10-38-24	0	0	x	-15	0	53.7	20.8	53.7	20.7	53.7	0.011	1828	Last10	Here	95
396	396	1	Linum grandiflorum	201	2017-09-18-10-38-26	0	0	x	-15	0	53.7	20.8	53.8	20.7	53.8	0.117	1828	Last10	Here	96
397	397	1	Linum grandiflorum	201	2017-09-18-10-38-28	0	0	x	-15	0	53.7	20.8	53.8	20.7	53.8	0.117	1828	Last10	Here	97
398	398	1	Linum grandiflorum	201	2017-09-18-10-38-30	0	0	x	-15	0	53.7	20.8	53.8	20.7	53.8	0.117	1828	Last10	Here	98
399	399	1	Linum grandiflorum	201	2017-09-18-10-38-32	0	0	x	-15	0	53.7	20.8	53.8	20.7	53.8	0.117	1828	Last10	Here	99
400	400	1	Linum grandiflorum	201	2017-09-18-10-38-34	0	0	x	-15	0	53.7	20.8	53.7	20.7	53.7	0.011	1828	Last10	Here	100
401	401	1	Linum grandiflorum	201	2017-09-18-10-39-06	0	0	x	-10	0	53.7	20.8	53.8	20.7	53.8	0.117	1829	First10	Here	1
402	402	1	Linum grandiflorum	201	2017-09-18-10-39-08	0	0	x	-10	0	53.7	20.8	53.8	20.7	53.8	0.117	1829	First10	Here	2
403	403	1	Linum grandiflorum	201	2017-09-18-10-39-10	0	0	x	-10	0	53.7	20.8	53.8	20.7	53.8	0.117	1829	First10	Here	3
404	404	1	Linum grandiflorum	201	2017-09-18-10-39-12	0	0	x	-10	0	53.7	20.8	53.8	20.7	53.8	0.117	1829	First10	Here	4
405	405	1	Linum grandiflorum	201	2017-09-18-10-39-14	0	0	x	-10	0	53.7	20.8	53.8	20.7	53.8	0.117	1829	First10	Here	5
406	406	1	Linum grandiflorum	201	2017-09-18-10-39-16	0	0	x	-10	0	53.7	20.8	53.8	20.7	53.8	0.117	1829	First10	Here	6
407	407	1	Linum grandiflorum	201	2017-09-18-10-39-18	0	0	x	-10	0	53.6	20.7	53.7	20.7	53.7	0.111	1829	First10	Here	7
408	408	1	Linum grandiflorum	201	2017-09-18-10-39-20	0	0	x	-10	0	53.6	20.8	53.7	20.7	53.7	0.111	1829	First10	Here	8
409	409	1	Linum grandiflorum	201	2017-09-18-10-39-22	0	0	x	-10	0	53.7	20.8	53.8	20.7	53.8	0.117	1829	First10	Here	9
410	410	1	Linum grandiflorum	201	2017-09-18-10-39-24	0	0	x	-10	0	53.6	20.8	53.8	20.7	53.8	0.217	1829	First10	Here	10
411	411	1	Linum grandiflorum	201	2017-09-18-10-39-26	0	0	x	-10	0	53.6	20.7	53.8	20.7	53.8	0.217	1829			11
412	412	1	Linum grandiflorum	201	2017-09-18-10-39-28	0	0	x	-10	0	53.7	20.8	53.8	20.7	53.8	0.117	1829			12
413	413	1	Linum grandiflorum	201	2017-09-18-10-39-30	0	0	x	-10	0	53.6	20.8	53.8	20.7	53.8	0.217	1829			13
414	414	1	Linum grandiflorum	201	2017-09-18-10-39-32	0	0	x	-10	0	53.6	20.8	53.8	20.7	53.8	0.217	1829			14
415	415	1	Linum grandiflorum	201	2017-09-18-10-39-34	0	0	x	-10	0	53.7	20.8	53.8	20.7	53.8	0.117	1829			15
416	416	1	Linum grandiflorum	201	2017-09-18-10-39-36	0	0	x	-10	0	53.7	20.8	53.8	20.7	53.8	0.117	1829			16
417	417	1	Linum grandiflorum	201	2017-09-18-10-39-38	0	0	x	-10	0	53.6	20.7	53.8	20.7	53.8	0.217	1829			17
418	418	1	Linum grandiflorum	201	2017-09-18-10-39-40	0	0	x	-10	0	53.6	20.8	53.8	20.7	53.8	0.217	1829			18
419	419	1	Linum grandiflorum	201	2017-09-18-10-39-42	0	0	x	-10	0	53.6	20.8	53.8	20.7	53.8	0.217	1829			19
420	420	1	Linum grandiflorum	201	2017-09-18-10-39-44	0	0	x	-10	0	53.6	20.8	53.9	20.7	53.9	0.323	1829			20
421	421	1	Linum grandiflorum	201	2017-09-18-10-39-46	0	0	x	-10	0	53.6	20.8	53.8	20.7	53.8	0.217	1829			21
422	422	1	Linum grandiflorum	201	2017-09-18-10-39-48	0	0	x	-10	0	53.6	20.8	53.9	20.7	53.9	0.323	1829			22
423	423	1	Linum grandiflorum	201	2017-09-18-10-39-50	0	0	x	-10	0	53.6	20.8	53.9	20.7	53.9	0.323	1829			23
424	424	1	Linum grandiflorum	201	2017-09-18-10-39-53	0	0	x	-10	0	53.7	20.8	53.9	20.7	53.9	0.223	1829			24
425	425	1	Linum grandiflorum	201	2017-09-18-10-39-55	0	0	x	-10	0	53.6	20.8	53.9	20.7	53.9	0.323	1829			25
426	426	1	Linum grandiflorum	201	2017-09-18-10-39-57	0	0	x	-10	0	53.6	20.8	53.9	20.7	53.9	0.323	1829			26
427	427	1	Linum grandiflorum	201	2017-09-18-10-39-59	0	0	x	-10	0	53.6	20.8	53.9	20.7	53.9	0.323	1829			27
428	428	1	Linum grandiflorum	201	2017-09-18-10-40-01	0	0	x	-10	0	53.6	20.8	53.8	20.7	53.8	0.217	1829			28
429	429	1	Linum grandiflorum	201	2017-09-18-10-40-03	0	0	x	-10	0	53.6	20.8	53.8	20.7	53.8	0.217	1829			29
430	430	1	Linum grandiflorum	201	2017-09-18-10-40-05	0	0	x	-10	0	53.6	20.8	53.8	20.7	53.8	0.217	1829			30
431	431	1	Linum grandiflorum	201	2017-09-18-10-40-07	0	0	x	-10	0	53.6	20.8	53.8	20.7	53.8	0.217	1829			31
432	432	1	Linum grandiflorum	201	2017-09-18-10-40-09	0	0	x	-10	0	53.6	20.8	53.8	20.7	53.8	0.217	1829			32
433	433	1	Linum grandiflorum	201	2017-09-18-10-40-11	0	0	x	-10	0	53.6	20.7	53.8	20.7	53.8	0.217	1829			33
434	434	1	Linum grandiflorum	201	2017-09-18-10-40-13	0	0	x	-10	0	53.6	20.8	53.8	20.7	53.8	0.217	1829			34
435	435	1	Linum grandiflorum	201	2017-09-18-10-40-15	0	0	x	-10	0	53.6	20.8	53.8	20.7	53.8	0.217	1829			35
436	436	1	Linum grandiflorum	201	2017-09-18-10-40-17	0	0	x	-10	0	53.6	20.8	53.9	20.7	53.9	0.323	1829			36
437	437	1	Linum grandiflorum	201	2017-09-18-10-40-19	0	0	x	-10	0	53.6	20.8	53.9	20.7	53.9	0.323	1829			37
438	438	1	Linum grandiflorum	201	2017-09-18-10-40-21	0	0	x	-10	0	53.6	20.8	53.8	20.7	53.8	0.217	1829			38
439	439	1	Linum grandiflorum	201	2017-09-18-10-40-23	0	0	x	-10	0	53.6	20.8	53.9	20.7	53.9	0.323	1829			39
440	440	1	Linum grandiflorum	201	2017-09-18-10-40-25	0	0	x	-10	0	53.6	20.8	53.9	20.7	53.9	0.323	1829			40
441	441	1	Linum grandiflorum	201	2017-09-18-10-40-27	0	0	x	-10	0	53.6	20.8	53.9	20.7	53.9	0.323	1829			41
442	442	1	Linum grandiflorum	201	2017-09-18-10-40-29	0	0	x	-10	0	53.6	20.8	53.8	20.7	53.8	0.217	1829			42
443	443	1	Linum grandiflorum	201	2017-09-18-10-40-31	0	0	x	-10	0	53.6	20.8	53.8	20.7	53.8	0.217	1829			43
444	444	1	Linum grandiflorum	201	2017-09-18-10-40-33	0	0	x	-10	0	53.6	20.8	53.8	20.7	53.8	0.217	1829			44
445	445	1	Linum grandiflorum	201	2017-09-18-10-40-35	0	0	x	-10	0	53.6	20.8	53.8	20.7	53.8	0.217	1829			45
446	446	1	Linum grandiflorum	201	2017-09-18-10-40-37	0	0	x	-10	0	53.6	20.8	53.8	20.7	53.8	0.217	1829			46
447	447	1	Linum grandiflorum	201	2017-09-18-10-40-39	0	0	x	-10	0	53.6	20.8	53.8	20.7	53.8	0.217	1829			47
448	448	1	Linum grandiflorum	201	2017-09-18-10-40-41	0	0	x	-10	0	53.6	20.8	53.8	20.7	53.8	0.217	1829			48
449	449	1	Linum grandiflorum	201	2017-09-18-10-40-43	0	0	x	-10	0	53.6	20.8	53.8	20.7	53.8	0.217	1829			49
450	450	1	Linum grandiflorum	201	2017-09-18-10-40-45	0	0	x	-10	0	53.6	20.8	53.8	20.7	53.8	0.217	1829			50
451	451	1	Linum grandiflorum	201	2017-09-18-10-40-47	0	0	x	-10	0	53.6	20.8	53.8	20.7	53.8	0.217	1829			51
452	452	1	Linum grandiflorum	201	2017-09-18-10-40-49	0	0	x	-10	0	53.6	20.8	53.8	20.7	53.8	0.217	1829			52
453	453	1	Linum grandiflorum	201	2017-09-18-10-40-51	0	0	x	-10	0	53.6	20.8	53.8	20.7	53.8	0.217	1829			53
454	454	1	Linum grandiflorum	201	2017-09-18-10-40-53	0	0	x	-10	0	53.6	20.8	53.8	20.7	53.8	0.217	1829			54
455	455	1	Linum grandiflorum	201	2017-09-18-10-40-55	0	0	x	-10	0	53.6	20.8	53.8	20.7	53.8	0.217	1829			55
456	456	1	Linum grandiflorum	201	2017-09-18-10-40-57	0	0	x	-10	0	53.6	20.8	53.8	20.7	53.8	0.217	1829			56
457	457	1	Linum grandiflorum	201	2017-09-18-10-40-59	0	0	x	-10	0	53.6	20.8	53.7	20.7	53.7	0.111	1829			57
458	458	1	Linum grandiflorum	201	2017-09-18-10-41-01	0	0	x	-10	0	53.6	20.8	53.7	20.7	53.7	0.111	1829			58
459	459	1	Linum grandiflorum	201	2017-09-18-10-41-03	0	0	x	-10	0	53.6	20.8	53.8	20.7	53.8	0.217	1829			59
460	460	1	Linum grandiflorum	201	2017-09-18-10-41-05	0	0	x	-10	0	53.6	20.8	53.8	20.7	53.8	0.217	1829			60
461	461	1	Linum grandiflorum	201	2017-09-18-10-41-07	0	0	x	-10	0	53.6	20.8	53.8	20.7	53.8	0.217	1829			61
462	462	1	Linum grandiflorum	201	2017-09-18-10-41-09	0	0	x	-10	0	53.5	20.7	53.8	20.7	53.8	0.317	1829			62
463	463	1	Linum grandiflorum	201	2017-09-18-10-41-11	0	0	x	-10	0	53.6	20.8	53.7	20.7	53.7	0.111	1829			63
464	464	1	Linum grandiflorum	201	2017-09-18-10-41-13	0	0	x	-10	0	53.6	20.8	53.7	20.7	53.7	0.111	1829			64
465	465	1	Linum grandiflorum	201	2017-09-18-10-41-15	0	0	x	-10	0	53.6	20.8	53.7	20.7	53.7	0.111	1829			65
466	466	1	Linum grandiflorum	201	2017-09-18-10-41-17	0	0	x	-10	0	53.6	20.8	53.7	20.7	53.7	0.111	1829			66
467	467	1	Linum grandiflorum	201	2017-09-18-10-41-19	0	0	x	-10	0	53.6	20.8	53.7	20.7	53.7	0.111	1829			67
468	468	1	Linum grandiflorum	201	2017-09-18-10-41-21	0	0	x	-10	0	53.6	20.8	53.7	20.7	53.7	0.111	1829			68
469	469	1	Linum grandiflorum	201	2017-09-18-10-41-23	0	0	x	-10	0	53.6	20.8	53.7	20.7	53.7	0.111	1829			69
470	470	1	Linum grandiflorum	201	2017-09-18-10-41-25	0	0	x	-10	0	53.6	20.8	53.7	20.7	53.7	0.111	1829			70
471	471	1	Linum grandiflorum	201	2017-09-18-10-41-27	0	0	x	-10	0	53.6	20.8	53.8	20.7	53.8	0.217	1829			71
472	472	1	Linum grandiflorum	201	2017-09-18-10-41-29	0	0	x	-10	0	53.6	20.8	53.8	20.7	53.8	0.217	1829			72
473	473	1	Linum grandiflorum	201	2017-09-18-10-41-31	0	0	x	-10	0	53.6	20.8	53.8	20.7	53.8	0.217	1829			73
474	474	1	Linum grandiflorum	201	2017-09-18-10-41-33	0	0	x	-10	0	53.6	20.8	53.8	20.7	53.8	0.217	1829			74
475	475	1	Linum grandiflorum	201	2017-09-18-10-41-35	0	0	x	-10	0	53.6	20.8	53.8	20.7	53.8	0.217	1829			75
476	476	1	Linum grandiflorum	201	2017-09-18-10-41-37	0	0	x	-10	0	53.6	20.8	53.8	20.7	53.8	0.217	1829			76
477	477	1	Linum grandiflorum	201	2017-09-18-10-41-39	0	0	x	-10	0	53.6	20.8	53.8	20.7	53.8	0.217	1829			77
478	478	1	Linum grandiflorum	201	2017-09-18-10-41-41	0	0	x	-10	0	53.6	20.8	53.8	20.7	53.8	0.217	1829			78
479	479	1	Linum grandiflorum	201	2017-09-18-10-41-43	0	0	x	-10	0	53.6	20.8	53.8	20.7	53.8	0.217	1829			79
480	480	1	Linum grandiflorum	201	2017-09-18-10-41-45	0	0	x	-10	0	53.6	20.8	53.8	20.7	53.8	0.217	1829			80
481	481	1	Linum grandiflorum	201	2017-09-18-10-41-47	0	0	x	-10	0	53.6	20.8	53.8	20.7	53.8	0.217	1829			81
482	482	1	Linum grandiflorum	201	2017-09-18-10-41-49	0	0	x	-10	0	53.6	20.8	53.8	20.7	53.8	0.217	1829			82
483	483	1	Linum grandiflorum	201	2017-09-18-10-41-51	0	0	x	-10	0	53.6	20.8	53.8	20.7	53.8	0.217	1829			83
484	484	1	Linum grandiflorum	201	2017-09-18-10-41-53	0	0	x	-10	0	53.6	20.8	53.8	20.7	53.8	0.217	1829			84
485	485	1	Linum grandiflorum	201	2017-09-18-10-41-55	0	0	x	-10	0	53.6	20.8	53.9	20.8	53.9	0.323	1829			85
486	486	1	Linum grandiflorum	201	2017-09-18-10-41-57	0	0	x	-10	0	53.6	20.8	53.8	20.7	53.8	0.217	1829			86
487	487	1	Linum grandiflorum	201	2017-09-18-10-41-59	0	0	x	-10	0	53.6	20.8	53.8	20.7	53.8	0.217	1829			87
488	488	1	Linum grandiflorum	201	2017-09-18-10-42-01	0	0	x	-10	0	53.6	20.8	53.8	20.7	53.8	0.217	1829			88
489	489	1	Linum grandiflorum	201	2017-09-18-10-42-03	0	0	x	-10	0	53.6	20.8	53.8	20.7	53.8	0.217	1829			89
490	490	1	Linum grandiflorum	201	2017-09-18-10-42-05	0	0	x	-10	0	53.6	20.8	53.8	20.7	53.8	0.217	1829			90
491	491	1	Linum grandiflorum	201	2017-09-18-10-42-07	0	0	x	-10	0	53.6	20.8	53.8	20.7	53.8	0.217	1829	Last10	Here	91
492	492	1	Linum grandiflorum	201	2017-09-18-10-42-09	0	0	x	-10	0	53.6	20.8	53.8	20.7	53.8	0.217	1829	Last10	Here	92
493	493	1	Linum grandiflorum	201	2017-09-18-10-42-11	0	0	x	-10	0	53.6	20.8	53.8	20.7	53.8	0.217	1829	Last10	Here	93
494	494	1	Linum grandiflorum	201	2017-09-18-10-42-13	0	0	x	-10	0	53.6	20.8	53.9	20.8	53.9	0.323	1829	Last10	Here	94
495	495	1	Linum grandiflorum	201	2017-09-18-10-42-15	0	0	x	-10	0	53.6	20.8	53.9	20.8	53.9	0.323	1829	Last10	Here	95
496	496	1	Linum grandiflorum	201	2017-09-18-10-42-17	0	0	x	-10	0	53.6	20.8	53.9	20.8	53.9	0.323	1829	Last10	Here	96
497	497	1	Linum grandiflorum	201	2017-09-18-10-42-19	0	0	x	-10	0	53.6	20.8	53.8	20.7	53.8	0.217	1829	Last10	Here	97
498	498	1	Linum grandiflorum	201	2017-09-18-10-42-21	0	0	x	-10	0	53.6	20.8	53.8	20.7	53.8	0.217	1829	Last10	Here	98
499	499	1	Linum grandiflorum	201	2017-09-18-10-42-23	0	0	x	-10	0	53.6	20.8	53.7	20.7	53.7	0.111	1829	Last10	Here	99
500	500	1	Linum grandiflorum	201	2017-09-18-10-42-57	0	0	x	-5	0	53.5	20.8	53.7	20.7	53.7	0.211	1830	First10	Here	1
501	501	1	Linum grandiflorum	201	2017-09-18-10-42-59	0	0	x	-5	0	53.5	20.8	53.7	20.7	53.7	0.211	1830	First10	Here	2
502	502	1	Linum grandiflorum	201	2017-09-18-10-43-01	0	0	x	-5	0	53.5	20.8	53.7	20.7	53.7	0.211	1830	First10	Here	3
503	503	1	Linum grandiflorum	201	2017-09-18-10-43-03	0	0	x	-5	0	53.5	20.8	53.7	20.7	53.7	0.211	1830	First10	Here	4
504	504	1	Linum grandiflorum	201	2017-09-18-10-43-05	0	0	x	-5	0	53.5	20.8	53.6	20.7	53.6	0.105	1830	First10	Here	5
505	505	1	Linum grandiflorum	201	2017-09-18-10-43-07	0	0	x	-5	0	53.5	20.8	53.6	20.7	53.6	0.105	1830	First10	Here	6
506	506	1	Linum grandiflorum	201	2017-09-18-10-43-09	0	0	x	-5	0	53.5	20.8	53.6	20.7	53.6	0.105	1830	First10	Here	7
507	507	1	Linum grandiflorum	201	2017-09-18-10-43-11	0	0	x	-5	0	53.5	20.8	53.6	20.7	53.6	0.105	1830	First10	Here	8
508	508	1	Linum grandiflorum	201	2017-09-18-10-43-13	0	0	x	-5	0	53.5	20.8	53.7	20.7	53.7	0.211	1830	First10	Here	9
509	509	1	Linum grandiflorum	201	2017-09-18-10-43-15	0	0	x	-5	0	53.5	20.8	53.7	20.7	53.7	0.211	1830	First10	Here	10
510	510	1	Linum grandiflorum	201	2017-09-18-10-43-17	0	0	x	-5	0	53.5	20.8	53.8	20.7	53.8	0.317	1830			11
511	511	1	Linum grandiflorum	201	2017-09-18-10-43-19	0	0	x	-5	0	53.5	20.8	53.8	20.7	53.8	0.317	1830			12
512	512	1	Linum grandiflorum	201	2017-09-18-10-43-21	0	0	x	-5	0	53.5	20.8	53.8	20.7	53.8	0.317	1830			13
513	513	1	Linum grandiflorum	201	2017-09-18-10-43-23	0	0	x	-5	0	53.5	20.8	53.8	20.7	53.8	0.317	1830			14
514	514	1	Linum grandiflorum	201	2017-09-18-10-43-25	0	0	x	-5	0	53.5	20.8	53.7	20.7	53.7	0.211	1830			15
515	515	1	Linum grandiflorum	201	2017-09-18-10-43-27	0	0	x	-5	0	53.5	20.8	53.8	20.8	53.8	0.317	1830			16
516	516	1	Linum grandiflorum	201	2017-09-18-10-43-29	0	0	x	-5	0	53.5	20.8	53.7	20.7	53.7	0.211	1830			17
517	517	1	Linum grandiflorum	201	2017-09-18-10-43-31	0	0	x	-5	0	53.5	20.8	53.7	20.7	53.7	0.211	1830			18
518	518	1	Linum grandiflorum	201	2017-09-18-10-43-33	0	0	x	-5	0	53.5	20.8	53.7	20.7	53.7	0.211	1830			19
519	519	1	Linum grandiflorum	201	2017-09-18-10-43-35	0	0	x	-5	0	53.5	20.8	53.7	20.7	53.7	0.211	1830			20
520	520	1	Linum grandiflorum	201	2017-09-18-10-43-37	0	0	x	-5	0	53.5	20.8	53.7	20.7	53.7	0.211	1830			21
521	521	1	Linum grandiflorum	201	2017-09-18-10-43-39	0	0	x	-5	0	53.5	20.8	53.7	20.7	53.7	0.211	1830			22
522	522	1	Linum grandiflorum	201	2017-09-18-10-43-41	0	0	x	-5	0	53.5	20.8	53.7	20.7	53.7	0.211	1830			23
523	523	1	Linum grandiflorum	201	2017-09-18-10-43-43	0	0	x	-5	0	53.5	20.8	53.7	20.7	53.7	0.211	1830			24
524	524	1	Linum grandiflorum	201	2017-09-18-10-43-45	0	0	x	-5	0	53.5	20.8	53.7	20.7	53.7	0.211	1830			25
525	525	1	Linum grandiflorum	201	2017-09-18-10-43-47	0	0	x	-5	0	53.5	20.8	53.8	20.7	53.8	0.317	1830			26
526	526	1	Linum grandiflorum	201	2017-09-18-10-43-49	0	0	x	-5	0	53.5	20.8	53.8	20.7	53.8	0.317	1830			27
527	527	1	Linum grandiflorum	201	2017-09-18-10-43-51	0	0	x	-5	0	53.5	20.8	53.8	20.7	53.8	0.317	1830			28
528	528	1	Linum grandiflorum	201	2017-09-18-10-43-53	0	0	x	-5	0	53.5	20.8	53.8	20.7	53.8	0.317	1830			29
529	529	1	Linum grandiflorum	201	2017-09-18-10-43-55	0	0	x	-5	0	53.5	20.8	53.8	20.7	53.8	0.317	1830			30
530	530	1	Linum grandiflorum	201	2017-09-18-10-43-57	0	0	x	-5	0	53.5	20.8	53.7	20.7	53.7	0.211	1830			31
531	531	1	Linum grandiflorum	201	2017-09-18-10-43-59	0	0	x	-5	0	53.5	20.8	53.7	20.7	53.7	0.211	1830			32
532	532	1	Linum grandiflorum	201	2017-09-18-10-44-01	0	0	x	-5	0	53.5	20.8	53.7	20.7	53.7	0.211	1830			33
533	533	1	Linum grandiflorum	201	2017-09-18-10-44-03	0	0	x	-5	0	53.5	20.8	53.7	20.7	53.7	0.211	1830			34
534	534	1	Linum grandiflorum	201	2017-09-18-10-44-05	0	0	x	-5	0	53.5	20.8	53.7	20.7	53.7	0.211	1830			35
535	535	1	Linum grandiflorum	201	2017-09-18-10-44-07	0	0	x	-5	0	53.5	20.8	53.7	20.7	53.7	0.211	1830			36
536	536	1	Linum grandiflorum	201	2017-09-18-10-44-09	0	0	x	-5	0	53.5	20.8	53.8	20.7	53.8	0.317	1830			37
537	537	1	Linum grandiflorum	201	2017-09-18-10-44-11	0	0	x	-5	0	53.5	20.8	53.8	20.7	53.8	0.317	1830			38
538	538	1	Linum grandiflorum	201	2017-09-18-10-44-13	0	0	x	-5	0	53.5	20.8	53.8	20.7	53.8	0.317	1830			39
539	539	1	Linum grandiflorum	201	2017-09-18-10-44-15	0	0	x	-5	0	53.5	20.8	53.8	20.7	53.8	0.317	1830			40
540	540	1	Linum grandiflorum	201	2017-09-18-10-44-17	0	0	x	-5	0	53.5	20.8	53.8	20.7	53.8	0.317	1830			41
541	541	1	Linum grandiflorum	201	2017-09-18-10-44-19	0	0	x	-5	0	53.5	20.8	53.8	20.7	53.8	0.317	1830			42
542	542	1	Linum grandiflorum	201	2017-09-18-10-44-21	0	0	x	-5	0	53.5	20.8	53.7	20.7	53.7	0.211	1830			43
543	543	1	Linum grandiflorum	201	2017-09-18-10-44-23	0	0	x	-5	0	53.5	20.8	53.7	20.7	53.7	0.211	1830			44
544	544	1	Linum grandiflorum	201	2017-09-18-10-44-25	0	0	x	-5	0	53.5	20.8	53.7	20.7	53.7	0.211	1830			45
545	545	1	Linum grandiflorum	201	2017-09-18-10-44-27	0	0	x	-5	0	53.5	20.8	53.7	20.7	53.7	0.211	1830			46
546	546	1	Linum grandiflorum	201	2017-09-18-10-44-29	0	0	x	-5	0	53.5	20.8	53.7	20.7	53.7	0.211	1830			47
547	547	1	Linum grandiflorum	201	2017-09-18-10-44-31	0	0	x	-5	0	53.5	20.8	53.8	20.7	53.8	0.317	1830			48
548	548	1	Linum grandiflorum	201	2017-09-18-10-44-33	0	0	x	-5	0	53.5	20.8	53.8	20.7	53.8	0.317	1830			49
549	549	1	Linum grandiflorum	201	2017-09-18-10-44-35	0	0	x	-5	0	53.5	20.8	53.8	20.7	53.8	0.317	1830			50
550	550	1	Linum grandiflorum	201	2017-09-18-10-44-37	0	0	x	-5	0	53.5	20.8	53.8	20.7	53.8	0.317	1830			51
551	551	1	Linum grandiflorum	201	2017-09-18-10-44-39	0	0	x	-5	0	53.5	20.8	53.8	20.7	53.8	0.317	1830			52
552	552	1	Linum grandiflorum	201	2017-09-18-10-44-41	0	0	x	-5	0	53.5	20.8	53.7	20.7	53.7	0.211	1830			53
553	553	1	Linum grandiflorum	201	2017-09-18-10-44-43	0	0	x	-5	0	53.5	20.8	53.8	20.8	53.8	0.317	1830			54
554	554	1	Linum grandiflorum	201	2017-09-18-10-44-45	0	0	x	-5	0	53.5	20.8	53.7	20.7	53.7	0.211	1830			55
555	555	1	Linum grandiflorum	201	2017-09-18-10-44-47	0	0	x	-5	0	53.5	20.8	53.7	20.7	53.7	0.211	1830			56
556	556	1	Linum grandiflorum	201	2017-09-18-10-44-49	0	0	x	-5	0	53.5	20.8	53.7	20.7	53.7	0.211	1830			57
557	557	1	Linum grandiflorum	201	2017-09-18-10-44-51	0	0	x	-5	0	53.5	20.8	53.7	20.7	53.7	0.211	1830			58
558	558	1	Linum grandiflorum	201	2017-09-18-10-44-53	0	0	x	-5	0	53.5	20.8	53.7	20.7	53.7	0.211	1830			59
559	559	1	Linum grandiflorum	201	2017-09-18-10-44-55	0	0	x	-5	0	53.5	20.8	53.7	20.7	53.7	0.211	1830			60
560	560	1	Linum grandiflorum	201	2017-09-18-10-44-57	0	0	x	-5	0	53.4	20.8	53.7	20.7	53.7	0.311	1830			61
561	561	1	Linum grandiflorum	201	2017-09-18-10-44-59	0	0	x	-5	0	53.5	20.8	53.8	20.7	53.8	0.317	1830			62
562	562	1	Linum grandiflorum	201	2017-09-18-10-45-02	0	0	x	-5	0	53.5	20.8	53.8	20.7	53.8	0.317	1830			63
563	563	1	Linum grandiflorum	201	2017-09-18-10-45-04	0	0	x	-5	0	53.5	20.8	53.8	20.7	53.8	0.317	1830			64
564	564	1	Linum grandiflorum	201	2017-09-18-10-45-06	0	0	x	-5	0	53.5	20.8	53.8	20.7	53.8	0.317	1830			65
565	565	1	Linum grandiflorum	201	2017-09-18-10-45-08	0	0	x	-5	0	53.5	20.8	53.8	20.7	53.8	0.317	1830			66
566	566	1	Linum grandiflorum	201	2017-09-18-10-45-10	0	0	x	-5	0	53.5	20.8	53.8	20.7	53.8	0.317	1830			67
567	567	1	Linum grandiflorum	201	2017-09-18-10-45-12	0	0	x	-5	0	53.5	20.8	53.9	20.7	53.9	0.423	1830			68
568	568	1	Linum grandiflorum	201	2017-09-18-10-45-14	0	0	x	-5	0	53.5	20.8	53.8	20.7	53.8	0.317	1830			69
569	569	1	Linum grandiflorum	201	2017-09-18-10-45-16	0	0	x	-5	0	53.5	20.8	53.8	20.7	53.8	0.317	1830			70
570	570	1	Linum grandiflorum	201	2017-09-18-10-45-18	0	0	x	-5	0	53.5	20.8	53.8	20.7	53.8	0.317	1830			71
571	571	1	Linum grandiflorum	201	2017-09-18-10-45-20	0	0	x	-5	0	53.5	20.8	53.7	20.7	53.7	0.211	1830			72
572	572	1	Linum grandiflorum	201	2017-09-18-10-45-22	0	0	x	-5	0	53.5	20.8	53.7	20.7	53.7	0.211	1830			73
573	573	1	Linum grandiflorum	201	2017-09-18-10-45-24	0	0	x	-5	0	53.4	20.7	53.7	20.7	53.7	0.311	1830			74
574	574	1	Linum grandiflorum	201	2017-09-18-10-45-26	0	0	x	-5	0	53.5	20.8	53.7	20.7	53.7	0.211	1830			75
575	575	1	Linum grandiflorum	201	2017-09-18-10-45-28	0	0	x	-5	0	53.5	20.8	53.7	20.7	53.7	0.211	1830			76
576	576	1	Linum grandiflorum	201	2017-09-18-10-45-30	0	0	x	-5	0	53.5	20.8	53.7	20.7	53.7	0.211	1830			77
577	577	1	Linum grandiflorum	201	2017-09-18-10-45-32	0	0	x	-5	0	53.4	20.8	53.7	20.7	53.7	0.311	1830			78
578	578	1	Linum grandiflorum	201	2017-09-18-10-45-34	0	0	x	-5	0	53.4	20.8	53.7	20.7	53.7	0.311	1830			79
579	579	1	Linum grandiflorum	201	2017-09-18-10-45-36	0	0	x	-5	0	53.4	20.8	53.6	20.7	53.6	0.205	1830			80
580	580	1	Linum grandiflorum	201	2017-09-18-10-45-38	0	0	x	-5	0	53.4	20.8	53.7	20.7	53.7	0.311	1830			81
581	581	1	Linum grandiflorum	201	2017-09-18-10-45-40	0	0	x	-5	0	53.4	20.8	53.7	20.7	53.7	0.311	1830			82
582	582	1	Linum grandiflorum	201	2017-09-18-10-45-42	0	0	x	-5	0	53.5	20.8	53.7	20.7	53.7	0.211	1830			83
583	583	1	Linum grandiflorum	201	2017-09-18-10-45-44	0	0	x	-5	0	53.5	20.8	53.7	20.7	53.7	0.211	1830			84
584	584	1	Linum grandiflorum	201	2017-09-18-10-45-46	0	0	x	-5	0	53.5	20.8	53.7	20.7	53.7	0.211	1830			85
585	585	1	Linum grandiflorum	201	2017-09-18-10-45-48	0	0	x	-5	0	53.4	20.8	53.7	20.7	53.7	0.311	1830			86
586	586	1	Linum grandiflorum	201	2017-09-18-10-45-50	0	0	x	-5	0	53.4	20.8	53.7	20.7	53.7	0.311	1830			87
587	587	1	Linum grandiflorum	201	2017-09-18-10-45-52	0	0	x	-5	0	53.4	20.8	53.7	20.7	53.7	0.311	1830			88
588	588	1	Linum grandiflorum	201	2017-09-18-10-45-54	0	0	x	-5	0	53.4	20.8	53.7	20.7	53.7	0.311	1830			89
589	589	1	Linum grandiflorum	201	2017-09-18-10-45-56	0	0	x	-5	0	53.4	20.8	53.7	20.7	53.7	0.311	1830			90
590	590	1	Linum grandiflorum	201	2017-09-18-10-45-58	0	0	x	-5	0	53.4	20.8	53.6	20.7	53.6	0.205	1830	Last10	Here	91
591	591	1	Linum grandiflorum	201	2017-09-18-10-46-00	0	0	x	-5	0	53.4	20.8	53.6	20.7	53.6	0.205	1830	Last10	Here	92
592	592	1	Linum grandiflorum	201	2017-09-18-10-46-02	0	0	x	-5	0	53.4	20.8	53.7	20.8	53.7	0.311	1830	Last10	Here	93
593	593	1	Linum grandiflorum	201	2017-09-18-10-46-04	0	0	x	-5	0	53.4	20.8	53.6	20.7	53.6	0.205	1830	Last10	Here	94
594	594	1	Linum grandiflorum	201	2017-09-18-10-46-06	0	0	x	-5	0	53.4	20.8	53.6	20.7	53.6	0.205	1830	Last10	Here	95
595	595	1	Linum grandiflorum	201	2017-09-18-10-46-08	0	0	x	-5	0	53.4	20.8	53.6	20.7	53.6	0.205	1830	Last10	Here	96
596	596	1	Linum grandiflorum	201	2017-09-18-10-46-10	0	0	x	-5	0	53.4	20.8	53.7	20.7	53.7	0.311	1830	Last10	Here	97
597	597	1	Linum grandiflorum	201	2017-09-18-10-46-12	0	0	x	-5	0	53.4	20.8	53.7	20.7	53.7	0.311	1830	Last10	Here	98
598	598	1	Linum grandiflorum	201	2017-09-18-10-46-14	0	0	x	-5	0	53.4	20.8	53.7	20.7	53.7	0.311	1830	Last10	Here	99
599	599	1	Linum grandiflorum	201	2017-09-18-10-46-48	0	0	x	0	0	53.4	20.8	53.6	20.7	53.6	0.205	1831	First10	Here	1
600	600	1	Linum grandiflorum	201	2017-09-18-10-46-50	0	0	x	0	0	53.4	20.8	53.5	20.7	53.5	0.099	1831	First10	Here	2
601	601	1	Linum grandiflorum	201	2017-09-18-10-46-52	0	0	x	0	0	53.4	20.8	53.5	20.7	53.5	0.099	1831	First10	Here	3
602	602	1	Linum grandiflorum	201	2017-09-18-10-46-54	0	0	x	0	0	53.4	20.8	53.5	20.7	53.5	0.099	1831	First10	Here	4
603	603	1	Linum grandiflorum	201	2017-09-18-10-46-56	0	0	x	0	0	53.4	20.8	53.5	20.7	53.5	0.099	1831	First10	Here	5
604	604	1	Linum grandiflorum	201	2017-09-18-10-46-58	0	0	x	0	0	53.4	20.8	53.5	20.7	53.5	0.099	1831	First10	Here	6
605	605	1	Linum grandiflorum	201	2017-09-18-10-47-00	0	0	x	0	0	53.4	20.8	53.5	20.7	53.5	0.099	1831	First10	Here	7
606	606	1	Linum grandiflorum	201	2017-09-18-10-47-02	0	0	x	0	0	53.4	20.8	53.5	20.7	53.5	0.099	1831	First10	Here	8
607	607	1	Linum grandiflorum	201	2017-09-18-10-47-04	0	0	x	0	0	53.4	20.8	53.5	20.7	53.5	0.099	1831	First10	Here	9
608	608	1	Linum grandiflorum	201	2017-09-18-10-47-06	0	0	x	0	0	53.4	20.8	53.5	20.7	53.5	0.099	1831	First10	Here	10
609	609	1	Linum grandiflorum	201	2017-09-18-10-47-08	0	0	x	0	0	53.4	20.8	53.5	20.7	53.5	0.099	1831			11
610	610	1	Linum grandiflorum	201	2017-09-18-10-47-10	0	0	x	0	0	53.4	20.8	53.5	20.7	53.5	0.099	1831			12
611	611	1	Linum grandiflorum	201	2017-09-18-10-47-12	0	0	x	0	0	53.4	20.8	53.5	20.7	53.5	0.099	1831			13
612	612	1	Linum grandiflorum	201	2017-09-18-10-47-14	0	0	x	0	0	53.4	20.8	53.5	20.7	53.5	0.099	1831			14
613	613	1	Linum grandiflorum	201	2017-09-18-10-47-16	0	0	x	0	0	53.4	20.8	53.5	20.7	53.5	0.099	1831			15
614	614	1	Linum grandiflorum	201	2017-09-18-10-47-18	0	0	x	0	0	53.4	20.8	53.5	20.7	53.5	0.099	1831			16
615	615	1	Linum grandiflorum	201	2017-09-18-10-47-20	0	0	x	0	0	53.4	20.7	53.5	20.7	53.5	0.099	1831			17
616	616	1	Linum grandiflorum	201	2017-09-18-10-47-22	0	0	x	0	0	53.4	20.8	53.5	20.7	53.5	0.099	1831			18
617	617	1	Linum grandiflorum	201	2017-09-18-10-47-24	0	0	x	0	0	53.4	20.8	53.5	20.7	53.5	0.099	1831			19
618	618	1	Linum grandiflorum	201	2017-09-18-10-47-26	0	0	x	0	0	53.4	20.8	53.5	20.7	53.5	0.099	1831			20
619	619	1	Linum grandiflorum	201	2017-09-18-10-47-28	0	0	x	0	0	53.4	20.8	53.5	20.7	53.5	0.099	1831			21
620	620	1	Linum grandiflorum	201	2017-09-18-10-47-30	0	0	x	0	0	53.4	20.8	53.5	20.7	53.5	0.099	1831			22
621	621	1	Linum grandiflorum	201	2017-09-18-10-47-32	0	0	x	0	0	53.4	20.8	53.5	20.7	53.5	0.099	1831			23
622	622	1	Linum grandiflorum	201	2017-09-18-10-47-34	0	0	x	0	0	53.4	20.8	53.5	20.7	53.5	0.099	1831			24
623	623	1	Linum grandiflorum	201	2017-09-18-10-47-36	0	0	x	0	0	53.4	20.8	53.5	20.7	53.5	0.099	1831			25
624	624	1	Linum grandiflorum	201	2017-09-18-10-47-38	0	0	x	0	0	53.4	20.8	53.5	20.7	53.5	0.099	1831			26
625	625	1	Linum grandiflorum	201	2017-09-18-10-47-40	0	0	x	0	0	53.4	20.8	53.5	20.7	53.5	0.099	1831			27
626	626	1	Linum grandiflorum	201	2017-09-18-10-47-42	0	0	x	0	0	53.4	20.8	53.5	20.7	53.5	0.099	1831			28
627	627	1	Linum grandiflorum	201	2017-09-18-10-47-44	0	0	x	0	0	53.4	20.8	53.5	20.7	53.5	0.099	1831			29
628	628	1	Linum grandiflorum	201	2017-09-18-10-47-46	0	0	x	0	0	53.4	20.8	53.5	20.7	53.5	0.099	1831			30
629	629	1	Linum grandiflorum	201	2017-09-18-10-47-48	0	0	x	0	0	53.4	20.8	53.5	20.7	53.5	0.099	1831			31
630	630	1	Linum grandiflorum	201	2017-09-18-10-47-50	0	0	x	0	0	53.4	20.8	53.5	20.7	53.5	0.099	1831			32
631	631	1	Linum grandiflorum	201	2017-09-18-10-47-52	0	0	x	0	0	53.4	20.8	53.5	20.7	53.5	0.099	1831			33
632	632	1	Linum grandiflorum	201	2017-09-18-10-47-54	0	0	x	0	0	53.4	20.8	53.5	20.7	53.5	0.099	1831			34
633	633	1	Linum grandiflorum	201	2017-09-18-10-47-56	0	0	x	0	0	53.4	20.8	53.6	20.7	53.6	0.205	1831			35
634	634	1	Linum grandiflorum	201	2017-09-18-10-47-58	0	0	x	0	0	53.4	20.8	53.6	20.7	53.6	0.205	1831			36
635	635	1	Linum grandiflorum	201	2017-09-18-10-48-00	0	0	x	0	0	53.4	20.8	53.6	20.7	53.6	0.205	1831			37
636	636	1	Linum grandiflorum	201	2017-09-18-10-48-02	0	0	x	0	0	53.4	20.8	53.6	20.7	53.6	0.205	1831			38
637	637	1	Linum grandiflorum	201	2017-09-18-10-48-04	0	0	x	0	0	53.4	20.8	53.5	20.7	53.5	0.099	1831			39
638	638	1	Linum grandiflorum	201	2017-09-18-10-48-06	0	0	x	0	0	53.4	20.8	53.5	20.7	53.5	0.099	1831			40
639	639	1	Linum grandiflorum	201	2017-09-18-10-48-08	0	0	x	0	0	53.4	20.8	53.5	20.7	53.5	0.099	1831			41
640	640	1	Linum grandiflorum	201	2017-09-18-10-48-10	0	0	x	0	0	53.4	20.8	53.5	20.7	53.5	0.099	1831			42
641	641	1	Linum grandiflorum	201	2017-09-18-10-48-12	0	0	x	0	0	53.4	20.8	53.5	20.7	53.5	0.099	1831			43
642	642	1	Linum grandiflorum	201	2017-09-18-10-48-14	0	0	x	0	0	53.4	20.8	53.5	20.7	53.5	0.099	1831			44
643	643	1	Linum grandiflorum	201	2017-09-18-10-48-16	0	0	x	0	0	53.4	20.8	53.5	20.7	53.5	0.099	1831			45
644	644	1	Linum grandiflorum	201	2017-09-18-10-48-18	0	0	x	0	0	53.4	20.8	53.5	20.7	53.5	0.099	1831			46
645	645	1	Linum grandiflorum	201	2017-09-18-10-48-20	0	0	x	0	0	53.4	20.8	53.5	20.7	53.5	0.099	1831			47
646	646	1	Linum grandiflorum	201	2017-09-18-10-48-22	0	0	x	0	0	53.4	20.8	53.6	20.7	53.6	0.205	1831			48
647	647	1	Linum grandiflorum	201	2017-09-18-10-48-24	0	0	x	0	0	53.4	20.8	53.6	20.7	53.6	0.205	1831			49
648	648	1	Linum grandiflorum	201	2017-09-18-10-48-26	0	0	x	0	0	53.4	20.8	53.6	20.7	53.6	0.205	1831			50
649	649	1	Linum grandiflorum	201	2017-09-18-10-48-28	0	0	x	0	0	53.4	20.8	53.6	20.7	53.6	0.205	1831			51
650	650	1	Linum grandiflorum	201	2017-09-18-10-48-30	0	0	x	0	0	53.4	20.8	53.6	20.7	53.6	0.205	1831			52
651	651	1	Linum grandiflorum	201	2017-09-18-10-48-32	0	0	x	0	0	53.4	20.8	53.6	20.7	53.6	0.205	1831			53
652	652	1	Linum grandiflorum	201	2017-09-18-10-48-34	0	0	x	0	0	53.4	20.8	53.6	20.7	53.6	0.205	1831			54
653	653	1	Linum grandiflorum	201	2017-09-18-10-48-36	0	0	x	0	0	53.4	20.8	53.6	20.7	53.6	0.205	1831			55
654	654	1	Linum grandiflorum	201	2017-09-18-10-48-38	0	0	x	0	0	53.4	20.8	53.6	20.7	53.6	0.205	1831			56
655	655	1	Linum grandiflorum	201	2017-09-18-10-48-40	0	0	x	0	0	53.4	20.8	53.6	20.7	53.6	0.205	1831			57
656	656	1	Linum grandiflorum	201	2017-09-18-10-48-42	0	0	x	0	0	53.4	20.8	53.6	20.7	53.6	0.205	1831			58
657	657	1	Linum grandiflorum	201	2017-09-18-10-48-44	0	0	x	0	0	53.4	20.8	53.6	20.7	53.6	0.205	1831			59
658	658	1	Linum grandiflorum	201	2017-09-18-10-48-46	0	0	x	0	0	53.4	20.8	53.5	20.7	53.5	0.099	1831			60
659	659	1	Linum grandiflorum	201	2017-09-18-10-48-48	0	0	x	0	0	53.4	20.8	53.5	20.7	53.5	0.099	1831			61
660	660	1	Linum grandiflorum	201	2017-09-18-10-48-50	0	0	x	0	0	53.4	20.8	53.5	20.7	53.5	0.099	1831			62
661	661	1	Linum grandiflorum	201	2017-09-18-10-48-52	0	0	x	0	0	53.4	20.8	53.5	20.7	53.5	0.099	1831			63
662	662	1	Linum grandiflorum	201	2017-09-18-10-48-54	0	0	x	0	0	53.4	20.8	53.5	20.7	53.5	0.099	1831			64
663	663	1	Linum grandiflorum	201	2017-09-18-10-48-56	0	0	x	0	0	53.4	20.8	53.5	20.7	53.5	0.099	1831			65
664	664	1	Linum grandiflorum	201	2017-09-18-10-48-58	0	0	x	0	0	53.4	20.8	53.5	20.7	53.5	0.099	1831			66
665	665	1	Linum grandiflorum	201	2017-09-18-10-49-00	0	0	x	0	0	53.4	20.8	53.5	20.7	53.5	0.099	1831			67
666	666	1	Linum grandiflorum	201	2017-09-18-10-49-02	0	0	x	0	0	53.4	20.8	53.5	20.7	53.5	0.099	1831			68
667	667	1	Linum grandiflorum	201	2017-09-18-10-49-04	0	0	x	0	0	53.4	20.8	53.5	20.7	53.5	0.099	1831			69
668	668	1	Linum grandiflorum	201	2017-09-18-10-49-06	0	0	x	0	0	53.4	20.8	53.5	20.7	53.5	0.099	1831			70
669	669	1	Linum grandiflorum	201	2017-09-18-10-49-08	0	0	x	0	0	53.4	20.8	53.5	20.7	53.5	0.099	1831			71
670	670	1	Linum grandiflorum	201	2017-09-18-10-49-10	0	0	x	0	0	53.4	20.8	53.5	20.7	53.5	0.099	1831			72
671	671	1	Linum grandiflorum	201	2017-09-18-10-49-12	0	0	x	0	0	53.4	20.8	53.5	20.7	53.5	0.099	1831			73
672	672	1	Linum grandiflorum	201	2017-09-18-10-49-14	0	0	x	0	0	53.4	20.8	53.5	20.7	53.5	0.099	1831			74
673	673	1	Linum grandiflorum	201	2017-09-18-10-49-16	0	0	x	0	0	53.4	20.8	53.5	20.7	53.5	0.099	1831			75
674	674	1	Linum grandiflorum	201	2017-09-18-10-49-18	0	0	x	0	0	53.4	20.8	53.5	20.7	53.5	0.099	1831			76
675	675	1	Linum grandiflorum	201	2017-09-18-10-49-20	0	0	x	0	0	53.4	20.8	53.5	20.7	53.5	0.099	1831			77
676	676	1	Linum grandiflorum	201	2017-09-18-10-49-22	0	0	x	0	0	53.4	20.8	53.5	20.7	53.5	0.099	1831			78
677	677	1	Linum grandiflorum	201	2017-09-18-10-49-24	0	0	x	0	0	53.3	20.8	53.5	20.7	53.5	0.199	1831			79
678	678	1	Linum grandiflorum	201	2017-09-18-10-49-26	0	0	x	0	0	53.3	20.8	53.5	20.7	53.5	0.199	1831			80
679	679	1	Linum grandiflorum	201	2017-09-18-10-49-28	0	0	x	0	0	53.4	20.8	53.5	20.7	53.5	0.099	1831			81
680	680	1	Linum grandiflorum	201	2017-09-18-10-49-30	0	0	x	0	0	53.3	20.8	53.5	20.7	53.5	0.199	1831			82
681	681	1	Linum grandiflorum	201	2017-09-18-10-49-32	0	0	x	0	0	53.4	20.8	53.6	20.7	53.6	0.205	1831			83
682	682	1	Linum grandiflorum	201	2017-09-18-10-49-34	0	0	x	0	0	53.4	20.8	53.6	20.7	53.6	0.205	1831			84
683	683	1	Linum grandiflorum	201	2017-09-18-10-49-36	0	0	x	0	0	53.4	20.8	53.6	20.7	53.6	0.205	1831			85
684	684	1	Linum grandiflorum	201	2017-09-18-10-49-38	0	0	x	0	0	53.4	20.8	53.6	20.7	53.6	0.205	1831			86
685	685	1	Linum grandiflorum	201	2017-09-18-10-49-40	0	0	x	0	0	53.4	20.8	53.6	20.7	53.6	0.205	1831			87
686	686	1	Linum grandiflorum	201	2017-09-18-10-49-42	0	0	x	0	0	53.4	20.8	53.6	20.7	53.6	0.205	1831			88
687	687	1	Linum grandiflorum	201	2017-09-18-10-49-44	0	0	x	0	0	53.4	20.8	53.6	20.7	53.6	0.205	1831			89
688	688	1	Linum grandiflorum	201	2017-09-18-10-49-46	0	0	x	0	0	53.4	20.8	53.6	20.7	53.6	0.205	1831			90
689	689	1	Linum grandiflorum	201	2017-09-18-10-49-48	0	0	x	0	0	53.4	20.8	53.6	20.7	53.6	0.205	1831	Last10	Here	91
690	690	1	Linum grandiflorum	201	2017-09-18-10-49-50	0	0	x	0	0	53.4	20.8	53.6	20.7	53.6	0.205	1831	Last10	Here	92
691	691	1	Linum grandiflorum	201	2017-09-18-10-49-52	0	0	x	0	0	53.4	20.8	53.6	20.7	53.6	0.205	1831	Last10	Here	93
692	692	1	Linum grandiflorum	201	2017-09-18-10-49-54	0	0	x	0	0	53.4	20.8	53.6	20.7	53.6	0.205	1831	Last10	Here	94
693	693	1	Linum grandiflorum	201	2017-09-18-10-49-56	0	0	x	0	0	53.4	20.8	53.5	20.7	53.5	0.099	1831	Last10	Here	95
694	694	1	Linum grandiflorum	201	2017-09-18-10-49-58	0	0	x	0	0	53.2	20.7	53.5	20.7	53.5	0.299	1831	Last10	Here	96
695	695	1	Linum grandiflorum	201	2017-09-18-10-50-00	0	0	x	0	0	53.3	20.7	53.6	20.8	53.6	0.305	1831	Last10	Here	97
696	696	1	Linum grandiflorum	201	2017-09-18-10-50-02	0	0	x	0	0	53.3	20.8	53.5	20.7	53.5	0.199	1831	Last10	Here	98
697	697	1	Linum grandiflorum	201	2017-09-18-10-50-04	0	0	x	0	0	53.4	20.8	53.5	20.7	53.5	0.099	1831	Last10	Here	99
698	698	1	Linum grandiflorum	201	2017-09-18-10-50-37	0	0	x	5	0	53.3	20.8	53.5	20.7	53.5	0.199	1832	First10	Here	1
699	699	1	Linum grandiflorum	201	2017-09-18-10-50-39	0	0	x	5	0	53.3	20.8	53.5	20.7	53.5	0.199	1832	First10	Here	2
700	700	1	Linum grandiflorum	201	2017-09-18-10-50-41	0	0	x	5	0	53.3	20.8	53.5	20.7	53.5	0.199	1832	First10	Here	3
701	701	1	Linum grandiflorum	201	2017-09-18-10-50-43	0	0	x	5	0	53.3	20.8	53.5	20.7	53.5	0.199	1832	First10	Here	4
702	702	1	Linum grandiflorum	201	2017-09-18-10-50-45	0	0	x	5	0	53.3	20.8	53.5	20.7	53.5	0.199	1832	First10	Here	5
703	703	1	Linum grandiflorum	201	2017-09-18-10-50-47	0	0	x	5	0	53.3	20.8	53.5	20.7	53.5	0.199	1832	First10	Here	6
704	704	1	Linum grandiflorum	201	2017-09-18-10-50-49	0	0	x	5	0	53.3	20.8	53.5	20.7	53.5	0.199	1832	First10	Here	7
705	705	1	Linum grandiflorum	201	2017-09-18-10-50-51	0	0	x	5	0	53.3	20.8	53.5	20.7	53.5	0.199	1832	First10	Here	8
706	706	1	Linum grandiflorum	201	2017-09-18-10-50-53	0	0	x	5	0	53.3	20.8	53.4	20.7	53.4	0.093	1832	First10	Here	9
707	707	1	Linum grandiflorum	201	2017-09-18-10-50-55	0	0	x	5	0	53.3	20.8	53.4	20.7	53.4	0.093	1832	First10	Here	10
708	708	1	Linum grandiflorum	201	2017-09-18-10-50-57	0	0	x	5	0	53.3	20.8	53.4	20.7	53.4	0.093	1832			11
709	709	1	Linum grandiflorum	201	2017-09-18-10-50-59	0	0	x	5	0	53.3	20.8	53.4	20.7	53.4	0.093	1832			12
710	710	1	Linum grandiflorum	201	2017-09-18-10-51-01	0	0	x	5	0	53.3	20.8	53.4	20.7	53.4	0.093	1832			13
711	711	1	Linum grandiflorum	201	2017-09-18-10-51-03	0	0	x	5	0	53.3	20.8	53.4	20.7	53.4	0.093	1832			14
712	712	1	Linum grandiflorum	201	2017-09-18-10-51-05	0	0	x	5	0	53.3	20.8	53.4	20.7	53.4	0.093	1832			15
713	713	1	Linum grandiflorum	201	2017-09-18-10-51-07	0	0	x	5	0	53.3	20.8	53.4	20.7	53.4	0.093	1832			16
714	714	1	Linum grandiflorum	201	2017-09-18-10-51-09	0	0	x	5	0	53.3	20.8	53.4	20.7	53.4	0.093	1832			17
715	715	1	Linum grandiflorum	201	2017-09-18-10-51-11	0	0	x	5	0	53.3	20.8	53.4	20.7	53.4	0.093	1832			18
716	716	1	Linum grandiflorum	201	2017-09-18-10-51-13	0	0	x	5	0	53.3	20.8	53.4	20.7	53.4	0.093	1832			19
717	717	1	Linum grandiflorum	201	2017-09-18-10-51-15	0	0	x	5	0	53.3	20.8	53.4	20.7	53.4	0.093	1832			20
718	718	1	Linum grandiflorum	201	2017-09-18-10-51-17	0	0	x	5	0	53.3	20.8	53.4	20.7	53.4	0.093	1832			21
719	719	1	Linum grandiflorum	201	2017-09-18-10-51-19	0	0	x	5	0	53.3	20.8	53.4	20.7	53.4	0.093	1832			22
720	720	1	Linum grandiflorum	201	2017-09-18-10-51-21	0	0	x	5	0	53.3	20.8	53.4	20.7	53.4	0.093	1832			23
721	721	1	Linum grandiflorum	201	2017-09-18-10-51-23	0	0	x	5	0	53.3	20.8	53.4	20.7	53.4	0.093	1832			24
722	722	1	Linum grandiflorum	201	2017-09-18-10-51-25	0	0	x	5	0	53.3	20.8	53.4	20.7	53.4	0.093	1832			25
723	723	1	Linum grandiflorum	201	2017-09-18-10-51-27	0	0	x	5	0	53.3	20.8	53.4	20.7	53.4	0.093	1832			26
724	724	1	Linum grandiflorum	201	2017-09-18-10-51-29	0	0	x	5	0	53.3	20.8	53.4	20.7	53.4	0.093	1832			27
725	725	1	Linum grandiflorum	201	2017-09-18-10-51-31	0	0	x	5	0	53.3	20.8	53.4	20.7	53.4	0.093	1832			28
726	726	1	Linum grandiflorum	201	2017-09-18-10-51-33	0	0	x	5	0	53.3	20.8	53.4	20.7	53.4	0.093	1832			29
727	727	1	Linum grandiflorum	201	2017-09-18-10-51-35	0	0	x	5	0	53.3	20.8	53.4	20.7	53.4	0.093	1832			30
728	728	1	Linum grandiflorum	201	2017-09-18-10-51-37	0	0	x	5	0	53.3	20.8	53.5	20.7	53.5	0.199	1832			31
729	729	1	Linum grandiflorum	201	2017-09-18-10-51-39	0	0	x	5	0	53.3	20.8	53.5	20.7	53.5	0.199	1832			32
730	730	1	Linum grandiflorum	201	2017-09-18-10-51-41	0	0	x	5	0	53.3	20.8	53.5	20.7	53.5	0.199	1832			33
731	731	1	Linum grandiflorum	201	2017-09-18-10-51-43	0	0	x	5	0	53.3	20.8	53.5	20.7	53.5	0.199	1832			34
732	732	1	Linum grandiflorum	201	2017-09-18-10-51-45	0	0	x	5	0	53.3	20.8	53.5	20.7	53.5	0.199	1832			35
733	733	1	Linum grandiflorum	201	2017-09-18-10-51-47	0	0	x	5	0	53.3	20.8	53.5	20.7	53.5	0.199	1832			36
734	734	1	Linum grandiflorum	201	2017-09-18-10-51-49	0	0	x	5	0	53.3	20.8	53.5	20.7	53.5	0.199	1832			37
735	735	1	Linum grandiflorum	201	2017-09-18-10-51-51	0	0	x	5	0	53.3	20.8	53.5	20.7	53.5	0.199	1832			38
736	736	1	Linum grandiflorum	201	2017-09-18-10-51-53	0	0	x	5	0	53.3	20.8	53.6	20.7	53.6	0.305	1832			39
737	737	1	Linum grandiflorum	201	2017-09-18-10-51-55	0	0	x	5	0	53.3	20.8	53.7	20.7	53.7	0.411	1832			40
738	738	1	Linum grandiflorum	201	2017-09-18-10-51-57	0	0	x	5	0	53.3	20.8	53.7	20.7	53.7	0.411	1832			41
739	739	1	Linum grandiflorum	201	2017-09-18-10-51-59	0	0	x	5	0	53.3	20.8	53.6	20.7	53.6	0.305	1832			42
740	740	1	Linum grandiflorum	201	2017-09-18-10-52-01	0	0	x	5	0	53.3	20.8	53.6	20.7	53.6	0.305	1832			43
741	741	1	Linum grandiflorum	201	2017-09-18-10-52-03	0	0	x	5	0	53.3	20.8	53.6	20.7	53.6	0.305	1832			44
742	742	1	Linum grandiflorum	201	2017-09-18-10-52-05	0	0	x	5	0	53.3	20.8	53.5	20.7	53.5	0.199	1832			45
743	743	1	Linum grandiflorum	201	2017-09-18-10-52-07	0	0	x	5	0	53.3	20.8	53.5	20.7	53.5	0.199	1832			46
744	744	1	Linum grandiflorum	201	2017-09-18-10-52-09	0	0	x	5	0	53.3	20.8	53.5	20.7	53.5	0.199	1832			47
745	745	1	Linum grandiflorum	201	2017-09-18-10-52-11	0	0	x	5	0	53.3	20.8	53.5	20.7	53.5	0.199	1832			48
746	746	1	Linum grandiflorum	201	2017-09-18-10-52-13	0	0	x	5	0	53.3	20.8	53.5	20.7	53.5	0.199	1832			49
747	747	1	Linum grandiflorum	201	2017-09-18-10-52-15	0	0	x	5	0	53.3	20.8	53.5	20.7	53.5	0.199	1832			50
748	748	1	Linum grandiflorum	201	2017-09-18-10-52-17	0	0	x	5	0	53.3	20.8	53.5	20.7	53.5	0.199	1832			51
749	749	1	Linum grandiflorum	201	2017-09-18-10-52-19	0	0	x	5	0	53.3	20.8	53.5	20.7	53.5	0.199	1832			52
750	750	1	Linum grandiflorum	201	2017-09-18-10-52-21	0	0	x	5	0	53.3	20.8	53.5	20.7	53.5	0.199	1832			53
751	751	1	Linum grandiflorum	201	2017-09-18-10-52-23	0	0	x	5	0	53.3	20.8	53.5	20.7	53.5	0.199	1832			54
752	752	1	Linum grandiflorum	201	2017-09-18-10-52-25	0	0	x	5	0	53.3	20.8	53.5	20.7	53.5	0.199	1832			55
753	753	1	Linum grandiflorum	201	2017-09-18-10-52-27	0	0	x	5	0	53.3	20.8	53.4	20.7	53.4	0.093	1832			56
754	754	1	Linum grandiflorum	201	2017-09-18-10-52-29	0	0	x	5	0	53.3	20.8	53.4	20.7	53.4	0.093	1832			57
755	755	1	Linum grandiflorum	201	2017-09-18-10-52-31	0	0	x	5	0	53.3	20.8	53.5	20.7	53.5	0.199	1832			58
756	756	1	Linum grandiflorum	201	2017-09-18-10-52-33	0	0	x	5	0	53.3	20.8	53.4	20.7	53.4	0.093	1832			59
757	757	1	Linum grandiflorum	201	2017-09-18-10-52-35	0	0	x	5	0	53.3	20.8	53.5	20.7	53.5	0.199	1832			60
758	758	1	Linum grandiflorum	201	2017-09-18-10-52-37	0	0	x	5	0	53.3	20.8	53.5	20.7	53.5	0.199	1832			61
759	759	1	Linum grandiflorum	201	2017-09-18-10-52-39	0	0	x	5	0	53.3	20.8	53.4	20.7	53.4	0.093	1832			62
760	760	1	Linum grandiflorum	201	2017-09-18-10-52-41	0	0	x	5	0	53.3	20.8	53.4	20.7	53.4	0.093	1832			63
761	761	1	Linum grandiflorum	201	2017-09-18-10-52-43	0	0	x	5	0	53.3	20.8	53.4	20.7	53.4	0.093	1832			64
762	762	1	Linum grandiflorum	201	2017-09-18-10-52-45	0	0	x	5	0	53.3	20.8	53.4	20.7	53.4	0.093	1832			65
763	763	1	Linum grandiflorum	201	2017-09-18-10-52-47	0	0	x	5	0	53.3	20.8	53.4	20.7	53.4	0.093	1832			66
764	764	1	Linum grandiflorum	201	2017-09-18-10-52-49	0	0	x	5	0	53.3	20.8	53.4	20.7	53.4	0.093	1832			67
765	765	1	Linum grandiflorum	201	2017-09-18-10-52-51	0	0	x	5	0	53.3	20.8	53.4	20.7	53.4	0.093	1832			68
766	766	1	Linum grandiflorum	201	2017-09-18-10-52-53	0	0	x	5	0	53.3	20.8	53.4	20.7	53.4	0.093	1832			69
767	767	1	Linum grandiflorum	201	2017-09-18-10-52-55	0	0	x	5	0	53.2	20.8	53.4	20.7	53.4	0.193	1832			70
768	768	1	Linum grandiflorum	201	2017-09-18-10-52-57	0	0	x	5	0	53.3	20.8	53.4	20.7	53.4	0.093	1832			71
769	769	1	Linum grandiflorum	201	2017-09-18-10-52-59	0	0	x	5	0	53.3	20.8	53.4	20.7	53.4	0.093	1832			72
770	770	1	Linum grandiflorum	201	2017-09-18-10-53-01	0	0	x	5	0	53.3	20.8	53.5	20.8	53.5	0.199	1832			73
771	771	1	Linum grandiflorum	201	2017-09-18-10-53-03	0	0	x	5	0	53.3	20.8	53.4	20.7	53.4	0.093	1832			74
772	772	1	Linum grandiflorum	201	2017-09-18-10-53-05	0	0	x	5	0	53.3	20.8	53.4	20.7	53.4	0.093	1832			75
773	773	1	Linum grandiflorum	201	2017-09-18-10-53-07	0	0	x	5	0	53.3	20.8	53.4	20.7	53.4	0.093	1832			76
774	774	1	Linum grandiflorum	201	2017-09-18-10-53-09	0	0	x	5	0	53.3	20.8	53.4	20.7	53.4	0.093	1832			77
775	775	1	Linum grandiflorum	201	2017-09-18-10-53-11	0	0	x	5	0	53.3	20.8	53.4	20.7	53.4	0.093	1832			78
776	776	1	Linum grandiflorum	201	2017-09-18-10-53-13	0	0	x	5	0	53.2	20.8	53.5	20.7	53.5	0.299	1832			79
777	777	1	Linum grandiflorum	201	2017-09-18-10-53-15	0	0	x	5	0	53.2	20.8	53.5	20.8	53.5	0.299	1832			80
778	778	1	Linum grandiflorum	201	2017-09-18-10-53-17	0	0	x	5	0	53.2	20.8	53.5	20.8	53.5	0.299	1832			81
779	779	1	Linum grandiflorum	201	2017-09-18-10-53-19	0	0	x	5	0	53.2	20.8	53.4	20.7	53.4	0.193	1832			82
780	780	1	Linum grandiflorum	201	2017-09-18-10-53-21	0	0	x	5	0	53.2	20.8	53.4	20.7	53.4	0.193	1832			83
781	781	1	Linum grandiflorum	201	2017-09-18-10-53-23	0	0	x	5	0	53.3	20.8	53.4	20.7	53.4	0.093	1832			84
782	782	1	Linum grandiflorum	201	2017-09-18-10-53-25	0	0	x	5	0	53.3	20.8	53.4	20.7	53.4	0.093	1832			85
783	783	1	Linum grandiflorum	201	2017-09-18-10-53-27	0	0	x	5	0	53.3	20.8	53.5	20.7	53.5	0.199	1832			86
784	784	1	Linum grandiflorum	201	2017-09-18-10-53-29	0	0	x	5	0	53.3	20.8	53.5	20.7	53.5	0.199	1832			87
785	785	1	Linum grandiflorum	201	2017-09-18-10-53-31	0	0	x	5	0	53.3	20.8	53.5	20.7	53.5	0.199	1832			88
786	786	1	Linum grandiflorum	201	2017-09-18-10-53-33	0	0	x	5	0	53.2	20.8	53.5	20.7	53.5	0.299	1832			89
787	787	1	Linum grandiflorum	201	2017-09-18-10-53-35	0	0	x	5	0	53.3	20.8	53.5	20.7	53.5	0.199	1832			90
788	788	1	Linum grandiflorum	201	2017-09-18-10-53-37	0	0	x	5	0	53.2	20.8	53.5	20.7	53.5	0.299	1832	Last10	Here	91
789	789	1	Linum grandiflorum	201	2017-09-18-10-53-39	0	0	x	5	0	53.2	20.8	53.5	20.7	53.5	0.299	1832	Last10	Here	92
790	790	1	Linum grandiflorum	201	2017-09-18-10-53-41	0	0	x	5	0	53.2	20.8	53.5	20.7	53.5	0.299	1832	Last10	Here	93
791	791	1	Linum grandiflorum	201	2017-09-18-10-53-43	0	0	x	5	0	53.3	20.8	53.5	20.7	53.5	0.199	1832	Last10	Here	94
792	792	1	Linum grandiflorum	201	2017-09-18-10-53-45	0	0	x	5	0	53.3	20.8	53.5	20.7	53.5	0.199	1832	Last10	Here	95
793	793	1	Linum grandiflorum	201	2017-09-18-10-53-47	0	0	x	5	0	53.2	20.8	53.6	20.7	53.6	0.405	1832	Last10	Here	96
794	794	1	Linum grandiflorum	201	2017-09-18-10-53-49	0	0	x	5	0	53.3	20.8	53.6	20.7	53.6	0.305	1832	Last10	Here	97
795	795	1	Linum grandiflorum	201	2017-09-18-10-53-51	0	0	x	5	0	53.2	20.8	53.7	20.8	53.7	0.511	1832	Last10	Here	98
796	796	1	Linum grandiflorum	201	2017-09-18-10-53-53	0	0	x	5	0	53.2	20.8	53.7	20.8	53.7	0.511	1832	Last10	Here	99
797	797	1	Linum grandiflorum	201	2017-09-18-10-53-55	0	0	x	5	0	53.2	20.8	53.6	20.7	53.6	0.405	1832	Last10	Here	100
798	798	1	Linum grandiflorum	201	2017-09-18-10-54-27	0	0	x	10	0	53.2	20.8	53.5	20.8	53.5	0.299	1833	First10	Here	1
799	799	1	Linum grandiflorum	201	2017-09-18-10-54-29	0	0	x	10	0	53.2	20.8	53.4	20.7	53.4	0.193	1833	First10	Here	2
800	800	1	Linum grandiflorum	201	2017-09-18-10-54-31	0	0	x	10	0	53.2	20.8	53.5	20.8	53.5	0.299	1833	First10	Here	3
801	801	1	Linum grandiflorum	201	2017-09-18-10-54-33	0	0	x	10	0	53.2	20.8	53.5	20.8	53.5	0.299	1833	First10	Here	4
802	802	1	Linum grandiflorum	201	2017-09-18-10-54-35	0	0	x	10	0	53.2	20.8	53.5	20.8	53.5	0.299	1833	First10	Here	5
803	803	1	Linum grandiflorum	201	2017-09-18-10-54-37	0	0	x	10	0	53.2	20.8	53.5	20.7	53.5	0.299	1833	First10	Here	6
804	804	1	Linum grandiflorum	201	2017-09-18-10-54-39	0	0	x	10	0	53.2	20.8	53.6	20.8	53.6	0.405	1833	First10	Here	7
805	805	1	Linum grandiflorum	201	2017-09-18-10-54-41	0	0	x	10	0	53.2	20.8	53.5	20.8	53.5	0.299	1833	First10	Here	8
806	806	1	Linum grandiflorum	201	2017-09-18-10-54-43	0	0	x	10	0	53.2	20.8	53.5	20.7	53.5	0.299	1833	First10	Here	9
807	807	1	Linum grandiflorum	201	2017-09-18-10-54-45	0	0	x	10	0	53.2	20.8	53.5	20.8	53.5	0.299	1833	First10	Here	10
808	808	1	Linum grandiflorum	201	2017-09-18-10-54-47	0	0	x	10	0	53.2	20.8	53.5	20.8	53.5	0.299	1833			11
809	809	1	Linum grandiflorum	201	2017-09-18-10-54-49	0	0	x	10	0	53.2	20.8	53.5	20.8	53.5	0.299	1833			12
810	810	1	Linum grandiflorum	201	2017-09-18-10-54-51	0	0	x	10	0	53.2	20.8	53.4	20.7	53.4	0.193	1833			13
811	811	1	Linum grandiflorum	201	2017-09-18-10-54-53	0	0	x	10	0	53.2	20.8	53.4	20.7	53.4	0.193	1833			14
812	812	1	Linum grandiflorum	201	2017-09-18-10-54-55	0	0	x	10	0	53.2	20.8	53.4	20.7	53.4	0.193	1833			15
813	813	1	Linum grandiflorum	201	2017-09-18-10-54-57	0	0	x	10	0	53.2	20.8	53.4	20.8	53.4	0.193	1833			16
814	814	1	Linum grandiflorum	201	2017-09-18-10-54-59	0	0	x	10	0	53.2	20.8	53.4	20.8	53.4	0.193	1833			17
815	815	1	Linum grandiflorum	201	2017-09-18-10-55-01	0	0	x	10	0	53.2	20.8	53.5	20.8	53.5	0.299	1833			18
816	816	1	Linum grandiflorum	201	2017-09-18-10-55-03	0	0	x	10	0	53.2	20.8	53.3	20.7	53.3	0.087	1833			19
817	817	1	Linum grandiflorum	201	2017-09-18-10-55-05	0	0	x	10	0	53.2	20.8	53.4	20.8	53.4	0.193	1833			20
818	818	1	Linum grandiflorum	201	2017-09-18-10-55-07	0	0	x	10	0	53.2	20.8	53.4	20.8	53.4	0.193	1833			21
819	819	1	Linum grandiflorum	201	2017-09-18-10-55-09	0	0	x	10	0	53.2	20.8	53.4	20.8	53.4	0.193	1833			22
820	820	1	Linum grandiflorum	201	2017-09-18-10-55-11	0	0	x	10	0	53.2	20.8	53.3	20.7	53.3	0.087	1833			23
821	821	1	Linum grandiflorum	201	2017-09-18-10-55-13	0	0	x	10	0	53.2	20.8	53.3	20.7	53.3	0.087	1833			24
822	822	1	Linum grandiflorum	201	2017-09-18-10-55-15	0	0	x	10	0	53.2	20.8	53.4	20.8	53.4	0.193	1833			25
823	823	1	Linum grandiflorum	201	2017-09-18-10-55-18	0	0	x	10	0	53.2	20.8	53.4	20.8	53.4	0.193	1833			26
824	824	1	Linum grandiflorum	201	2017-09-18-10-55-20	0	0	x	10	0	53.2	20.8	53.3	20.7	53.3	0.087	1833			27
825	825	1	Linum grandiflorum	201	2017-09-18-10-55-22	0	0	x	10	0	53.2	20.8	53.3	20.7	53.3	0.087	1833			28
826	826	1	Linum grandiflorum	201	2017-09-18-10-55-24	0	0	x	10	0	53.2	20.8	53.3	20.7	53.3	0.087	1833			29
827	827	1	Linum grandiflorum	201	2017-09-18-10-55-26	0	0	x	10	0	53.2	20.8	53.3	20.7	53.3	0.087	1833			30
828	828	1	Linum grandiflorum	201	2017-09-18-10-55-28	0	0	x	10	0	53.2	20.8	53.3	20.7	53.3	0.087	1833			31
829	829	1	Linum grandiflorum	201	2017-09-18-10-55-30	0	0	x	10	0	53.2	20.8	53.3	20.8	53.3	0.087	1833			32
830	830	1	Linum grandiflorum	201	2017-09-18-10-55-32	0	0	x	10	0	53.2	20.8	53.3	20.7	53.3	0.087	1833			33
831	831	1	Linum grandiflorum	201	2017-09-18-10-55-34	0	0	x	10	0	53.2	20.8	53.3	20.8	53.3	0.087	1833			34
832	832	1	Linum grandiflorum	201	2017-09-18-10-55-36	0	0	x	10	0	53.2	20.8	53.3	20.8	53.3	0.087	1833			35
833	833	1	Linum grandiflorum	201	2017-09-18-10-55-38	0	0	x	10	0	53.2	20.8	53.3	20.8	53.3	0.087	1833			36
834	834	1	Linum grandiflorum	201	2017-09-18-10-55-40	0	0	x	10	0	53.2	20.8	53.3	20.7	53.3	0.087	1833			37
835	835	1	Linum grandiflorum	201	2017-09-18-10-55-42	0	0	x	10	0	53.2	20.8	53.3	20.7	53.3	0.087	1833			38
836	836	1	Linum grandiflorum	201	2017-09-18-10-55-44	0	0	x	10	0	53.2	20.8	53.3	20.8	53.3	0.087	1833			39
837	837	1	Linum grandiflorum	201	2017-09-18-10-55-46	0	0	x	10	0	53.2	20.8	53.3	20.7	53.3	0.087	1833			40
838	838	1	Linum grandiflorum	201	2017-09-18-10-55-48	0	0	x	10	0	53.2	20.8	53.4	20.8	53.4	0.193	1833			41
839	839	1	Linum grandiflorum	201	2017-09-18-10-55-50	0	0	x	10	0	53.2	20.8	53.4	20.8	53.4	0.193	1833			42
840	840	1	Linum grandiflorum	201	2017-09-18-10-55-52	0	0	x	10	0	53.2	20.8	53.4	20.8	53.4	0.193	1833			43
841	841	1	Linum grandiflorum	201	2017-09-18-10-55-54	0	0	x	10	0	53.2	20.8	53.4	20.8	53.4	0.193	1833			44
842	842	1	Linum grandiflorum	201	2017-09-18-10-55-56	0	0	x	10	0	53.2	20.8	53.4	20.8	53.4	0.193	1833			45
843	843	1	Linum grandiflorum	201	2017-09-18-10-55-58	0	0	x	10	0	53.2	20.8	53.4	20.8	53.4	0.193	1833			46
844	844	1	Linum grandiflorum	201	2017-09-18-10-56-00	0	0	x	10	0	53.2	20.8	53.4	20.8	53.4	0.193	1833			47
845	845	1	Linum grandiflorum	201	2017-09-18-10-56-02	0	0	x	10	0	53.2	20.8	53.3	20.7	53.3	0.087	1833			48
846	846	1	Linum grandiflorum	201	2017-09-18-10-56-04	0	0	x	10	0	53.2	20.8	53.3	20.8	53.3	0.087	1833			49
847	847	1	Linum grandiflorum	201	2017-09-18-10-56-06	0	0	x	10	0	53.2	20.8	53.3	20.7	53.3	0.087	1833			50
848	848	1	Linum grandiflorum	201	2017-09-18-10-56-08	0	0	x	10	0	53.2	20.8	53.3	20.8	53.3	0.087	1833			51
849	849	1	Linum grandiflorum	201	2017-09-18-10-56-10	0	0	x	10	0	53.2	20.8	53.3	20.7	53.3	0.087	1833			52
850	850	1	Linum grandiflorum	201	2017-09-18-10-56-12	0	0	x	10	0	53.2	20.8	53.3	20.8	53.3	0.087	1833			53
851	851	1	Linum grandiflorum	201	2017-09-18-10-56-14	0	0	x	10	0	53.2	20.8	53.3	20.7	53.3	0.087	1833			54
852	852	1	Linum grandiflorum	201	2017-09-18-10-56-16	0	0	x	10	0	53.2	20.8	53.4	20.8	53.4	0.193	1833			55
853	853	1	Linum grandiflorum	201	2017-09-18-10-56-18	0	0	x	10	0	53.2	20.8	53.3	20.8	53.3	0.087	1833			56
854	854	1	Linum grandiflorum	201	2017-09-18-10-56-20	0	0	x	10	0	53.2	20.8	53.3	20.7	53.3	0.087	1833			57
855	855	1	Linum grandiflorum	201	2017-09-18-10-56-22	0	0	x	10	0	53.2	20.8	53.3	20.7	53.3	0.087	1833			58
856	856	1	Linum grandiflorum	201	2017-09-18-10-56-24	0	0	x	10	0	53.2	20.8	53.3	20.8	53.3	0.087	1833			59
857	857	1	Linum grandiflorum	201	2017-09-18-10-56-26	0	0	x	10	0	53.2	20.8	53.3	20.8	53.3	0.087	1833			60
858	858	1	Linum grandiflorum	201	2017-09-18-10-56-28	0	0	x	10	0	53.2	20.8	53.3	20.8	53.3	0.087	1833			61
859	859	1	Linum grandiflorum	201	2017-09-18-10-56-30	0	0	x	10	0	53.2	20.8	53.3	20.7	53.3	0.087	1833			62
860	860	1	Linum grandiflorum	201	2017-09-18-10-56-32	0	0	x	10	0	53.2	20.8	53.3	20.8	53.3	0.087	1833			63
861	861	1	Linum grandiflorum	201	2017-09-18-10-56-34	0	0	x	10	0	53.2	20.8	53.3	20.8	53.3	0.087	1833			64
862	862	1	Linum grandiflorum	201	2017-09-18-10-56-36	0	0	x	10	0	53.2	20.8	53.3	20.8	53.3	0.087	1833			65
863	863	1	Linum grandiflorum	201	2017-09-18-10-56-38	0	0	x	10	0	53.2	20.8	53.3	20.8	53.3	0.087	1833			66
864	864	1	Linum grandiflorum	201	2017-09-18-10-56-40	0	0	x	10	0	53.2	20.8	53.3	20.7	53.3	0.087	1833			67
865	865	1	Linum grandiflorum	201	2017-09-18-10-56-42	0	0	x	10	0	53.2	20.8	53.3	20.8	53.3	0.087	1833			68
866	866	1	Linum grandiflorum	201	2017-09-18-10-56-44	0	0	x	10	0	53.2	20.8	53.3	20.7	53.3	0.087	1833			69
867	867	1	Linum grandiflorum	201	2017-09-18-10-56-46	0	0	x	10	0	53.2	20.8	53.4	20.8	53.4	0.193	1833			70
868	868	1	Linum grandiflorum	201	2017-09-18-10-56-48	0	0	x	10	0	53.2	20.8	53.3	20.7	53.3	0.087	1833			71
869	869	1	Linum grandiflorum	201	2017-09-18-10-56-50	0	0	x	10	0	53.2	20.8	53.4	20.8	53.4	0.193	1833			72
870	870	1	Linum grandiflorum	201	2017-09-18-10-56-52	0	0	x	10	0	53.2	20.8	53.4	20.8	53.4	0.193	1833			73
871	871	1	Linum grandiflorum	201	2017-09-18-10-56-54	0	0	x	10	0	53.2	20.8	53.4	20.8	53.4	0.193	1833			74
872	872	1	Linum grandiflorum	201	2017-09-18-10-56-56	0	0	x	10	0	53.2	20.8	53.4	20.8	53.4	0.193	1833			75
873	873	1	Linum grandiflorum	201	2017-09-18-10-56-58	0	0	x	10	0	53.2	20.8	53.4	20.8	53.4	0.193	1833			76
874	874	1	Linum grandiflorum	201	2017-09-18-10-57-00	0	0	x	10	0	53.2	20.8	53.4	20.8	53.4	0.193	1833			77
875	875	1	Linum grandiflorum	201	2017-09-18-10-57-02	0	0	x	10	0	53.2	20.8	53.4	20.8	53.4	0.193	1833			78
876	876	1	Linum grandiflorum	201	2017-09-18-10-57-04	0	0	x	10	0	53.1	20.8	53.4	20.8	53.4	0.293	1833			79
877	877	1	Linum grandiflorum	201	2017-09-18-10-57-06	0	0	x	10	0	53.2	20.8	53.4	20.8	53.4	0.193	1833			80
878	878	1	Linum grandiflorum	201	2017-09-18-10-57-08	0	0	x	10	0	53.2	20.8	53.4	20.8	53.4	0.193	1833			81
879	879	1	Linum grandiflorum	201	2017-09-18-10-57-10	0	0	x	10	0	53.2	20.8	53.4	20.8	53.4	0.193	1833			82
880	880	1	Linum grandiflorum	201	2017-09-18-10-57-12	0	0	x	10	0	53.2	20.8	53.4	20.8	53.4	0.193	1833			83
881	881	1	Linum grandiflorum	201	2017-09-18-10-57-14	0	0	x	10	0	53.2	20.8	53.4	20.8	53.4	0.193	1833			84
882	882	1	Linum grandiflorum	201	2017-09-18-10-57-16	0	0	x	10	0	53.2	20.8	53.3	20.7	53.3	0.087	1833			85
883	883	1	Linum grandiflorum	201	2017-09-18-10-57-18	0	0	x	10	0	53.2	20.8	53.4	20.8	53.4	0.193	1833			86
884	884	1	Linum grandiflorum	201	2017-09-18-10-57-20	0	0	x	10	0	53.1	20.8	53.4	20.8	53.4	0.293	1833			87
885	885	1	Linum grandiflorum	201	2017-09-18-10-57-22	0	0	x	10	0	53.2	20.8	53.4	20.8	53.4	0.193	1833			88
886	886	1	Linum grandiflorum	201	2017-09-18-10-57-24	0	0	x	10	0	53.1	20.8	53.4	20.8	53.4	0.293	1833			89
887	887	1	Linum grandiflorum	201	2017-09-18-10-57-26	0	0	x	10	0	53.2	20.8	53.3	20.7	53.3	0.087	1833			90
888	888	1	Linum grandiflorum	201	2017-09-18-10-57-28	0	0	x	10	0	53.1	20.8	53.3	20.7	53.3	0.187	1833	Last10	Here	91
889	889	1	Linum grandiflorum	201	2017-09-18-10-57-30	0	0	x	10	0	53.1	20.8	53.3	20.7	53.3	0.187	1833	Last10	Here	92
890	890	1	Linum grandiflorum	201	2017-09-18-10-57-32	0	0	x	10	0	53.1	20.8	53.3	20.7	53.3	0.187	1833	Last10	Here	93
891	891	1	Linum grandiflorum	201	2017-09-18-10-57-34	0	0	x	10	0	53.1	20.8	53.4	20.8	53.4	0.293	1833	Last10	Here	94
892	892	1	Linum grandiflorum	201	2017-09-18-10-57-36	0	0	x	10	0	53.2	20.8	53.4	20.8	53.4	0.193	1833	Last10	Here	95
893	893	1	Linum grandiflorum	201	2017-09-18-10-57-38	0	0	x	10	0	53.2	20.8	53.4	20.8	53.4	0.193	1833	Last10	Here	96
894	894	1	Linum grandiflorum	201	2017-09-18-10-57-40	0	0	x	10	0	53.1	20.8	53.4	20.8	53.4	0.293	1833	Last10	Here	97
895	895	1	Linum grandiflorum	201	2017-09-18-10-57-42	0	0	x	10	0	53.2	20.8	53.4	20.8	53.4	0.193	1833	Last10	Here	98
896	896	1	Linum grandiflorum	201	2017-09-18-10-57-44	0	0	x	10	0	53.1	20.8	53.3	20.7	53.3	0.187	1833	Last10	Here	99
897	897	1	Linum grandiflorum	201	2017-09-18-10-57-46	0	0	x	10	0	53.1	20.8	53.4	20.8	53.4	0.293	1833	Last10	Here	100
898	898	1	Linum grandiflorum	201	2017-09-18-10-58-18	0	0	x	15	0	53.1	20.8	53.3	20.8	53.3	0.187	1834	First10	Here	1
899	899	1	Linum grandiflorum	201	2017-09-18-10-58-20	0	0	x	15	0	53.1	20.8	53.3	20.8	53.3	0.187	1834	First10	Here	2
900	900	1	Linum grandiflorum	201	2017-09-18-10-58-22	0	0	x	15	0	53.1	20.8	53.3	20.8	53.3	0.187	1834	First10	Here	3
901	901	1	Linum grandiflorum	201	2017-09-18-10-58-24	0	0	x	15	0	53.1	20.8	53.3	20.8	53.3	0.187	1834	First10	Here	4
902	902	1	Linum grandiflorum	201	2017-09-18-10-58-26	0	0	x	15	0	53.1	20.8	53.3	20.8	53.3	0.187	1834	First10	Here	5
903	903	1	Linum grandiflorum	201	2017-09-18-10-58-28	0	0	x	15	0	53.1	20.8	53.3	20.8	53.3	0.187	1834	First10	Here	6
904	904	1	Linum grandiflorum	201	2017-09-18-10-58-30	0	0	x	15	0	53.1	20.8	53.3	20.8	53.3	0.187	1834	First10	Here	7
905	905	1	Linum grandiflorum	201	2017-09-18-10-58-32	0	0	x	15	0	53.1	20.8	53.2	20.7	53.2	0.081	1834	First10	Here	8
906	906	1	Linum grandiflorum	201	2017-09-18-10-58-34	0	0	x	15	0	53.1	20.8	53.3	20.8	53.3	0.187	1834	First10	Here	9
907	907	1	Linum grandiflorum	201	2017-09-18-10-58-36	0	0	x	15	0	53.1	20.8	53.3	20.8	53.3	0.187	1834	First10	Here	10
908	908	1	Linum grandiflorum	201	2017-09-18-10-58-38	0	0	x	15	0	53.1	20.8	53.3	20.8	53.3	0.187	1834			11
909	909	1	Linum grandiflorum	201	2017-09-18-10-58-40	0	0	x	15	0	53.1	20.8	53.2	20.7	53.2	0.081	1834			12
910	910	1	Linum grandiflorum	201	2017-09-18-10-58-42	0	0	x	15	0	53.1	20.8	53.2	20.7	53.2	0.081	1834			13
911	911	1	Linum grandiflorum	201	2017-09-18-10-58-44	0	0	x	15	0	53.1	20.8	53.3	20.8	53.3	0.187	1834			14
912	912	1	Linum grandiflorum	201	2017-09-18-10-58-46	0	0	x	15	0	53.1	20.8	53.2	20.7	53.2	0.081	1834			15
913	913	1	Linum grandiflorum	201	2017-09-18-10-58-48	0	0	x	15	0	53.1	20.8	53.3	20.8	53.3	0.187	1834			16
914	914	1	Linum grandiflorum	201	2017-09-18-10-58-50	0	0	x	15	0	53.1	20.8	53.2	20.7	53.2	0.081	1834			17
915	915	1	Linum grandiflorum	201	2017-09-18-10-58-52	0	0	x	15	0	53.1	20.8	53.3	20.8	53.3	0.187	1834			18
916	916	1	Linum grandiflorum	201	2017-09-18-10-58-54	0	0	x	15	0	53.1	20.8	53.2	20.7	53.2	0.081	1834			19
917	917	1	Linum grandiflorum	201	2017-09-18-10-58-56	0	0	x	15	0	53.1	20.8	53.2	20.7	53.2	0.081	1834			20
918	918	1	Linum grandiflorum	201	2017-09-18-10-58-58	0	0	x	15	0	53.1	20.8	53.2	20.7	53.2	0.081	1834			21
919	919	1	Linum grandiflorum	201	2017-09-18-10-59-00	0	0	x	15	0	53.1	20.8	53.3	20.7	53.3	0.187	1834			22
920	920	1	Linum grandiflorum	201	2017-09-18-10-59-02	0	0	x	15	0	53.1	20.8	53.3	20.8	53.3	0.187	1834			23
921	921	1	Linum grandiflorum	201	2017-09-18-10-59-04	0	0	x	15	0	53.1	20.8	53.3	20.8	53.3	0.187	1834			24
922	922	1	Linum grandiflorum	201	2017-09-18-10-59-06	0	0	x	15	0	53.1	20.8	53.3	20.7	53.3	0.187	1834			25
923	923	1	Linum grandiflorum	201	2017-09-18-10-59-08	0	0	x	15	0	53.1	20.8	53.3	20.8	53.3	0.187	1834			26
924	924	1	Linum grandiflorum	201	2017-09-18-10-59-10	0	0	x	15	0	53.1	20.8	53.2	20.7	53.2	0.081	1834			27
925	925	1	Linum grandiflorum	201	2017-09-18-10-59-12	0	0	x	15	0	53.1	20.8	53.3	20.8	53.3	0.187	1834			28
926	926	1	Linum grandiflorum	201	2017-09-18-10-59-14	0	0	x	15	0	53.1	20.8	53.3	20.8	53.3	0.187	1834			29
927	927	1	Linum grandiflorum	201	2017-09-18-10-59-16	0	0	x	15	0	53.1	20.8	53.2	20.7	53.2	0.081	1834			30
928	928	1	Linum grandiflorum	201	2017-09-18-10-59-18	0	0	x	15	0	53.1	20.8	53.3	20.8	53.3	0.187	1834			31
929	929	1	Linum grandiflorum	201	2017-09-18-10-59-20	0	0	x	15	0	53.1	20.8	53.2	20.7	53.2	0.081	1834			32
930	930	1	Linum grandiflorum	201	2017-09-18-10-59-22	0	0	x	15	0	53.1	20.8	53.3	20.8	53.3	0.187	1834			33
931	931	1	Linum grandiflorum	201	2017-09-18-10-59-24	0	0	x	15	0	53.1	20.8	53.4	20.8	53.4	0.293	1834			34
932	932	1	Linum grandiflorum	201	2017-09-18-10-59-26	0	0	x	15	0	53.1	20.8	53.3	20.7	53.3	0.187	1834			35
933	933	1	Linum grandiflorum	201	2017-09-18-10-59-28	0	0	x	15	0	53.1	20.8	53.4	20.8	53.4	0.293	1834			36
934	934	1	Linum grandiflorum	201	2017-09-18-10-59-30	0	0	x	15	0	53.1	20.8	53.3	20.8	53.3	0.187	1834			37
935	935	1	Linum grandiflorum	201	2017-09-18-10-59-32	0	0	x	15	0	53.1	20.8	53.3	20.7	53.3	0.187	1834			38
936	936	1	Linum grandiflorum	201	2017-09-18-10-59-34	0	0	x	15	0	53.2	20.8	53.3	20.8	53.3	0.087	1834			39
937	937	1	Linum grandiflorum	201	2017-09-18-10-59-36	0	0	x	15	0	53.2	20.8	53.3	20.8	53.3	0.087	1834			40
938	938	1	Linum grandiflorum	201	2017-09-18-10-59-38	0	0	x	15	0	53.1	20.8	53.3	20.7	53.3	0.187	1834			41
939	939	1	Linum grandiflorum	201	2017-09-18-10-59-40	0	0	x	15	0	53.1	20.8	53.3	20.8	53.3	0.187	1834			42
940	940	1	Linum grandiflorum	201	2017-09-18-10-59-42	0	0	x	15	0	53.1	20.8	53.3	20.7	53.3	0.187	1834			43
941	941	1	Linum grandiflorum	201	2017-09-18-10-59-44	0	0	x	15	0	53.1	20.8	53.3	20.8	53.3	0.187	1834			44
942	942	1	Linum grandiflorum	201	2017-09-18-10-59-46	0	0	x	15	0	53.1	20.8	53.2	20.7	53.2	0.081	1834			45
943	943	1	Linum grandiflorum	201	2017-09-18-10-59-48	0	0	x	15	0	53.2	20.8	53.3	20.8	53.3	0.087	1834			46
944	944	1	Linum grandiflorum	201	2017-09-18-10-59-50	0	0	x	15	0	53.1	20.8	53.3	20.8	53.3	0.187	1834			47
945	945	1	Linum grandiflorum	201	2017-09-18-10-59-52	0	0	x	15	0	53.1	20.8	53.2	20.7	53.2	0.081	1834			48
946	946	1	Linum grandiflorum	201	2017-09-18-10-59-54	0	0	x	15	0	53.1	20.8	53.2	20.7	53.2	0.081	1834			49
947	947	1	Linum grandiflorum	201	2017-09-18-10-59-56	0	0	x	15	0	53.2	20.8	53.3	20.8	53.3	0.087	1834			50
948	948	1	Linum grandiflorum	201	2017-09-18-10-59-58	0	0	x	15	0	53.1	20.8	53.2	20.7	53.2	0.081	1834			51
949	949	1	Linum grandiflorum	201	2017-09-18-11-00-00	0	0	x	15	0	53.2	20.8	53.3	20.8	53.3	0.087	1834			52
950	950	1	Linum grandiflorum	201	2017-09-18-11-00-02	0	0	x	15	0	53.2	20.8	53.2	20.7	53.2	-0.019	1834			53
951	951	1	Linum grandiflorum	201	2017-09-18-11-00-04	0	0	x	15	0	53.1	20.8	53.3	20.8	53.3	0.187	1834			54
952	952	1	Linum grandiflorum	201	2017-09-18-11-00-06	0	0	x	15	0	53.2	20.8	53.2	20.8	53.2	-0.019	1834			55
953	953	1	Linum grandiflorum	201	2017-09-18-11-00-08	0	0	x	15	0	53.2	20.8	53.2	20.8	53.2	-0.019	1834			56
954	954	1	Linum grandiflorum	201	2017-09-18-11-00-10	0	0	x	15	0	53.1	20.8	53.2	20.8	53.2	0.081	1834			57
955	955	1	Linum grandiflorum	201	2017-09-18-11-00-12	0	0	x	15	0	53.1	20.8	53.2	20.8	53.2	0.081	1834			58
956	956	1	Linum grandiflorum	201	2017-09-18-11-00-14	0	0	x	15	0	53.1	20.8	53.3	20.8	53.3	0.187	1834			59
957	957	1	Linum grandiflorum	201	2017-09-18-11-00-16	0	0	x	15	0	53.1	20.8	53.2	20.7	53.2	0.081	1834			60
958	958	1	Linum grandiflorum	201	2017-09-18-11-00-18	0	0	x	15	0	53.1	20.8	53.3	20.8	53.3	0.187	1834			61
959	959	1	Linum grandiflorum	201	2017-09-18-11-00-20	0	0	x	15	0	53.1	20.8	53.2	20.7	53.2	0.081	1834			62
960	960	1	Linum grandiflorum	201	2017-09-18-11-00-22	0	0	x	15	0	53.2	20.8	53.3	20.8	53.3	0.087	1834			63
961	961	1	Linum grandiflorum	201	2017-09-18-11-00-24	0	0	x	15	0	53.1	20.8	53.2	20.7	53.2	0.081	1834			64
962	962	1	Linum grandiflorum	201	2017-09-18-11-00-26	0	0	x	15	0	53.1	20.8	53.2	20.7	53.2	0.081	1834			65
963	963	1	Linum grandiflorum	201	2017-09-18-11-00-29	0	0	x	15	0	53.1	20.8	53.3	20.8	53.3	0.187	1834			66
964	964	1	Linum grandiflorum	201	2017-09-18-11-00-31	0	0	x	15	0	53.1	20.8	53.3	20.8	53.3	0.187	1834			67
965	965	1	Linum grandiflorum	201	2017-09-18-11-00-33	0	0	x	15	0	53.1	20.8	53.3	20.8	53.3	0.187	1834			68
966	966	1	Linum grandiflorum	201	2017-09-18-11-00-35	0	0	x	15	0	53.1	20.8	53.2	20.7	53.2	0.081	1834			69
967	967	1	Linum grandiflorum	201	2017-09-18-11-00-37	0	0	x	15	0	53.1	20.8	53.2	20.8	53.2	0.081	1834			70
968	968	1	Linum grandiflorum	201	2017-09-18-11-00-39	0	0	x	15	0	53.1	20.8	53.2	20.8	53.2	0.081	1834			71
969	969	1	Linum grandiflorum	201	2017-09-18-11-00-41	0	0	x	15	0	53.1	20.8	53.3	20.8	53.3	0.187	1834			72
970	970	1	Linum grandiflorum	201	2017-09-18-11-00-43	0	0	x	15	0	53.1	20.8	53.2	20.8	53.2	0.081	1834			73
971	971	1	Linum grandiflorum	201	2017-09-18-11-00-45	0	0	x	15	0	53.1	20.8	53.2	20.7	53.2	0.081	1834			74
972	972	1	Linum grandiflorum	201	2017-09-18-11-00-47	0	0	x	15	0	53.1	20.8	53.3	20.8	53.3	0.187	1834			75
973	973	1	Linum grandiflorum	201	2017-09-18-11-00-49	0	0	x	15	0	53.1	20.8	53.3	20.8	53.3	0.187	1834			76
974	974	1	Linum grandiflorum	201	2017-09-18-11-00-51	0	0	x	15	0	53.1	20.8	53.3	20.8	53.3	0.187	1834			77
975	975	1	Linum grandiflorum	201	2017-09-18-11-00-53	0	0	x	15	0	53.1	20.8	53.3	20.8	53.3	0.187	1834			78
976	976	1	Linum grandiflorum	201	2017-09-18-11-00-55	0	0	x	15	0	53.1	20.8	53.2	20.7	53.2	0.081	1834			79
977	977	1	Linum grandiflorum	201	2017-09-18-11-00-57	0	0	x	15	0	53.1	20.8	53.3	20.8	53.3	0.187	1834			80
978	978	1	Linum grandiflorum	201	2017-09-18-11-00-59	0	0	x	15	0	53.1	20.8	53.3	20.8	53.3	0.187	1834			81
979	979	1	Linum grandiflorum	201	2017-09-18-11-01-01	0	0	x	15	0	53.1	20.8	53.3	20.8	53.3	0.187	1834			82
980	980	1	Linum grandiflorum	201	2017-09-18-11-01-03	0	0	x	15	0	53.1	20.8	53.3	20.8	53.3	0.187	1834			83
981	981	1	Linum grandiflorum	201	2017-09-18-11-01-05	0	0	x	15	0	53.1	20.8	53.3	20.7	53.3	0.187	1834			84
982	982	1	Linum grandiflorum	201	2017-09-18-11-01-07	0	0	x	15	0	53.1	20.8	53.3	20.7	53.3	0.187	1834			85
983	983	1	Linum grandiflorum	201	2017-09-18-11-01-09	0	0	x	15	0	53.1	20.8	53.3	20.8	53.3	0.187	1834			86
984	984	1	Linum grandiflorum	201	2017-09-18-11-01-11	0	0	x	15	0	53.1	20.8	53.3	20.8	53.3	0.187	1834			87
985	985	1	Linum grandiflorum	201	2017-09-18-11-01-13	0	0	x	15	0	53.1	20.8	53.3	20.8	53.3	0.187	1834			88
986	986	1	Linum grandiflorum	201	2017-09-18-11-01-15	0	0	x	15	0	53.1	20.8	53.3	20.8	53.3	0.187	1834			89
987	987	1	Linum grandiflorum	201	2017-09-18-11-01-17	0	0	x	15	0	53.1	20.8	53.3	20.8	53.3	0.187	1834			90
988	988	1	Linum grandiflorum	201	2017-09-18-11-01-19	0	0	x	15	0	53.1	20.8	53.3	20.8	53.3	0.187	1834	Last10	Here	91
989	989	1	Linum grandiflorum	201	2017-09-18-11-01-21	0	0	x	15	0	53.1	20.8	53.3	20.8	53.3	0.187	1834	Last10	Here	92
990	990	1	Linum grandiflorum	201	2017-09-18-11-01-23	0	0	x	15	0	53.1	20.8	53.3	20.7	53.3	0.187	1834	Last10	Here	93
991	991	1	Linum grandiflorum	201	2017-09-18-11-01-25	0	0	x	15	0	53.1	20.8	53.3	20.8	53.3	0.187	1834	Last10	Here	94
992	992	1	Linum grandiflorum	201	2017-09-18-11-01-27	0	0	x	15	0	53.1	20.8	53.2	20.7	53.2	0.081	1834	Last10	Here	95
993	993	1	Linum grandiflorum	201	2017-09-18-11-01-29	0	0	x	15	0	53.1	20.8	53.3	20.8	53.3	0.187	1834	Last10	Here	96
994	994	1	Linum grandiflorum	201	2017-09-18-11-01-31	0	0	x	15	0	53.1	20.8	53.3	20.8	53.3	0.187	1834	Last10	Here	97
995	995	1	Linum grandiflorum	201	2017-09-18-11-01-33	0	0	x	15	0	53.1	20.8	53.3	20.8	53.3	0.187	1834	Last10	Here	98
996	996	1	Linum grandiflorum	201	2017-09-18-11-01-35	0	0	x	15	0	53.1	20.8	53.3	20.8	53.3	0.187	1834	Last10	Here	99
997	997	1	Linum grandiflorum	201	2017-09-18-11-01-37	0	0	x	15	0	53.1	20.8	53.3	20.8	53.3	0.187	1834	Last10	Here	100
998	998	1	Linum grandiflorum	201	2017-09-18-11-02-09	0	0	x	20	0	53.1	20.8	53.3	20.8	53.3	0.187	1835	First10	Here	1
999	999	1	Linum grandiflorum	201	2017-09-18-11-02-11	0	0	x	20	0	53.1	20.8	53.3	20.8	53.3	0.187	1835	First10	Here	2
1000	1000	1	Linum grandiflorum	201	2017-09-18-11-02-13	0	0	x	20	0	53.1	20.8	53.3	20.8	53.3	0.187	1835	First10	Here	3
1001	1001	1	Linum grandiflorum	201	2017-09-18-11-02-15	0	0	x	20	0	53.1	20.8	53.3	20.7	53.3	0.187	1835	First10	Here	4
1002	1002	1	Linum grandiflorum	201	2017-09-18-11-02-17	0	0	x	20	0	53.1	20.8	53.3	20.8	53.3	0.187	1835	First10	Here	5
1003	1003	1	Linum grandiflorum	201	2017-09-18-11-02-19	0	0	x	20	0	53.1	20.8	53.2	20.7	53.2	0.081	1835	First10	Here	6
1004	1004	1	Linum grandiflorum	201	2017-09-18-11-02-21	0	0	x	20	0	53.1	20.8	53.3	20.8	53.3	0.187	1835	First10	Here	7
1005	1005	1	Linum grandiflorum	201	2017-09-18-11-02-23	0	0	x	20	0	53.1	20.8	53.3	20.8	53.3	0.187	1835	First10	Here	8
1006	1006	1	Linum grandiflorum	201	2017-09-18-11-02-25	0	0	x	20	0	53.1	20.8	53.3	20.8	53.3	0.187	1835	First10	Here	9
1007	1007	1	Linum grandiflorum	201	2017-09-18-11-02-27	0	0	x	20	0	53.1	20.8	53.3	20.8	53.3	0.187	1835	First10	Here	10
1008	1008	1	Linum grandiflorum	201	2017-09-18-11-02-29	0	0	x	20	0	53.1	20.8	53.3	20.8	53.3	0.187	1835			11
1009	1009	1	Linum grandiflorum	201	2017-09-18-11-02-31	0	0	x	20	0	53.1	20.8	53.2	20.8	53.2	0.081	1835			12
1010	1010	1	Linum grandiflorum	201	2017-09-18-11-02-33	0	0	x	20	0	53.1	20.8	53.2	20.8	53.2	0.081	1835			13
1011	1011	1	Linum grandiflorum	201	2017-09-18-11-02-35	0	0	x	20	0	53.1	20.8	53.2	20.8	53.2	0.081	1835			14
1012	1012	1	Linum grandiflorum	201	2017-09-18-11-02-37	0	0	x	20	0	53.1	20.8	53.2	20.8	53.2	0.081	1835			15
1013	1013	1	Linum grandiflorum	201	2017-09-18-11-02-39	0	0	x	20	0	53.1	20.8	53.2	20.8	53.2	0.081	1835			16
1014	1014	1	Linum grandiflorum	201	2017-09-18-11-02-41	0	0	x	20	0	53.1	20.8	53.2	20.8	53.2	0.081	1835			17
1015	1015	1	Linum grandiflorum	201	2017-09-18-11-02-43	0	0	x	20	0	53.1	20.8	53.2	20.8	53.2	0.081	1835			18
1016	1016	1	Linum grandiflorum	201	2017-09-18-11-02-45	0	0	x	20	0	53.1	20.8	53.2	20.8	53.2	0.081	1835			19
1017	1017	1	Linum grandiflorum	201	2017-09-18-11-02-47	0	0	x	20	0	53.1	20.8	53.2	20.8	53.2	0.081	1835			20
1018	1018	1	Linum grandiflorum	201	2017-09-18-11-02-49	0	0	x	20	0	53.1	20.8	53.2	20.8	53.2	0.081	1835			21
1019	1019	1	Linum grandiflorum	201	2017-09-18-11-02-51	0	0	x	20	0	53.1	20.8	53.2	20.8	53.2	0.081	1835			22
1020	1020	1	Linum grandiflorum	201	2017-09-18-11-02-53	0	0	x	20	0	53.1	20.8	53.2	20.8	53.2	0.081	1835			23
1021	1021	1	Linum grandiflorum	201	2017-09-18-11-02-55	0	0	x	20	0	53.1	20.8	53.2	20.8	53.2	0.081	1835			24
1022	1022	1	Linum grandiflorum	201	2017-09-18-11-02-57	0	0	x	20	0	53.1	20.8	53.2	20.8	53.2	0.081	1835			25
1023	1023	1	Linum grandiflorum	201	2017-09-18-11-02-59	0	0	x	20	0	53.1	20.8	53.1	20.7	53.1	-0.025	1835			26
1024	1024	1	Linum grandiflorum	201	2017-09-18-11-03-01	0	0	x	20	0	53.1	20.8	53.2	20.8	53.2	0.081	1835			27
1025	1025	1	Linum grandiflorum	201	2017-09-18-11-03-03	0	0	x	20	0	53.1	20.8	53.1	20.8	53.1	-0.025	1835			28
1026	1026	1	Linum grandiflorum	201	2017-09-18-11-03-05	0	0	x	20	0	53.1	20.8	53.2	20.8	53.2	0.081	1835			29
1027	1027	1	Linum grandiflorum	201	2017-09-18-11-03-07	0	0	x	20	0	53.1	20.8	53.2	20.8	53.2	0.081	1835			30
1028	1028	1	Linum grandiflorum	201	2017-09-18-11-03-09	0	0	x	20	0	53.1	20.8	53.2	20.8	53.2	0.081	1835			31
1029	1029	1	Linum grandiflorum	201	2017-09-18-11-03-11	0	0	x	20	0	53.1	20.8	53.2	20.8	53.2	0.081	1835			32
1030	1030	1	Linum grandiflorum	201	2017-09-18-11-03-13	0	0	x	20	0	53.1	20.8	53.2	20.8	53.2	0.081	1835			33
1031	1031	1	Linum grandiflorum	201	2017-09-18-11-03-15	0	0	x	20	0	53.1	20.8	53.2	20.8	53.2	0.081	1835			34
1032	1032	1	Linum grandiflorum	201	2017-09-18-11-03-17	0	0	x	20	0	53.1	20.8	53.2	20.8	53.2	0.081	1835			35
1033	1033	1	Linum grandiflorum	201	2017-09-18-11-03-19	0	0	x	20	0	53.1	20.8	53.2	20.8	53.2	0.081	1835			36
1034	1034	1	Linum grandiflorum	201	2017-09-18-11-03-21	0	0	x	20	0	53.1	20.8	53.2	20.8	53.2	0.081	1835			37
1035	1035	1	Linum grandiflorum	201	2017-09-18-11-03-23	0	0	x	20	0	53.1	20.8	53.2	20.8	53.2	0.081	1835			38
1036	1036	1	Linum grandiflorum	201	2017-09-18-11-03-25	0	0	x	20	0	53.1	20.8	53.2	20.8	53.2	0.081	1835			39
1037	1037	1	Linum grandiflorum	201	2017-09-18-11-03-27	0	0	x	20	0	53.1	20.8	53.2	20.8	53.2	0.081	1835			40
1038	1038	1	Linum grandiflorum	201	2017-09-18-11-03-29	0	0	x	20	0	53.1	20.8	53.2	20.8	53.2	0.081	1835			41
1039	1039	1	Linum grandiflorum	201	2017-09-18-11-03-31	0	0	x	20	0	53.1	20.8	53.2	20.8	53.2	0.081	1835			42
1040	1040	1	Linum grandiflorum	201	2017-09-18-11-03-33	0	0	x	20	0	53.1	20.8	53.1	20.7	53.1	-0.025	1835			43
1041	1041	1	Linum grandiflorum	201	2017-09-18-11-03-35	0	0	x	20	0	53.1	20.8	53.2	20.8	53.2	0.081	1835			44
1042	1042	1	Linum grandiflorum	201	2017-09-18-11-03-37	0	0	x	20	0	53.1	20.8	53.2	20.8	53.2	0.081	1835			45
1043	1043	1	Linum grandiflorum	201	2017-09-18-11-03-39	0	0	x	20	0	53.1	20.8	53.2	20.8	53.2	0.081	1835			46
1044	1044	1	Linum grandiflorum	201	2017-09-18-11-03-41	0	0	x	20	0	53.1	20.8	53.2	20.8	53.2	0.081	1835			47
1045	1045	1	Linum grandiflorum	201	2017-09-18-11-03-43	0	0	x	20	0	53.1	20.8	53.2	20.8	53.2	0.081	1835			48
1046	1046	1	Linum grandiflorum	201	2017-09-18-11-03-45	0	0	x	20	0	53.1	20.8	53.2	20.8	53.2	0.081	1835			49
1047	1047	1	Linum grandiflorum	201	2017-09-18-11-03-47	0	0	x	20	0	53.1	20.8	53.2	20.8	53.2	0.081	1835			50
1048	1048	1	Linum grandiflorum	201	2017-09-18-11-03-49	0	0	x	20	0	53.1	20.8	53.1	20.7	53.1	-0.025	1835			51
1049	1049	1	Linum grandiflorum	201	2017-09-18-11-03-51	0	0	x	20	0	53.1	20.8	53.2	20.8	53.2	0.081	1835			52
1050	1050	1	Linum grandiflorum	201	2017-09-18-11-03-53	0	0	x	20	0	53.1	20.8	53.2	20.8	53.2	0.081	1835			53
1051	1051	1	Linum grandiflorum	201	2017-09-18-11-03-55	0	0	x	20	0	53.1	20.8	53.2	20.8	53.2	0.081	1835			54
1052	1052	1	Linum grandiflorum	201	2017-09-18-11-03-57	0	0	x	20	0	53.1	20.8	53.2	20.8	53.2	0.081	1835			55
1053	1053	1	Linum grandiflorum	201	2017-09-18-11-03-59	0	0	x	20	0	53.1	20.8	53.2	20.8	53.2	0.081	1835			56
1054	1054	1	Linum grandiflorum	201	2017-09-18-11-04-01	0	0	x	20	0	53.1	20.8	53.2	20.8	53.2	0.081	1835			57
1055	1055	1	Linum grandiflorum	201	2017-09-18-11-04-03	0	0	x	20	0	53.1	20.8	53.2	20.8	53.2	0.081	1835			58
1056	1056	1	Linum grandiflorum	201	2017-09-18-11-04-05	0	0	x	20	0	53.1	20.8	53.2	20.8	53.2	0.081	1835			59
1057	1057	1	Linum grandiflorum	201	2017-09-18-11-04-07	0	0	x	20	0	53.1	20.8	53.2	20.8	53.2	0.081	1835			60
1058	1058	1	Linum grandiflorum	201	2017-09-18-11-04-09	0	0	x	20	0	53	20.8	53.2	20.8	53.2	0.181	1835			61
1059	1059	1	Linum grandiflorum	201	2017-09-18-11-04-11	0	0	x	20	0	53.1	20.8	53.2	20.7	53.2	0.081	1835			62
1060	1060	1	Linum grandiflorum	201	2017-09-18-11-04-13	0	0	x	20	0	53.1	20.8	53.2	20.8	53.2	0.081	1835			63
1061	1061	1	Linum grandiflorum	201	2017-09-18-11-04-15	0	0	x	20	0	53.1	20.8	53.2	20.8	53.2	0.081	1835			64
1062	1062	1	Linum grandiflorum	201	2017-09-18-11-04-17	0	0	x	20	0	53.1	20.8	53.2	20.8	53.2	0.081	1835			65
1063	1063	1	Linum grandiflorum	201	2017-09-18-11-04-19	0	0	x	20	0	53.1	20.8	53.2	20.8	53.2	0.081	1835			66
1064	1064	1	Linum grandiflorum	201	2017-09-18-11-04-21	0	0	x	20	0	53.1	20.8	53.2	20.7	53.2	0.081	1835			67
1065	1065	1	Linum grandiflorum	201	2017-09-18-11-04-23	0	0	x	20	0	53.1	20.8	53.2	20.8	53.2	0.081	1835			68
1066	1066	1	Linum grandiflorum	201	2017-09-18-11-04-25	0	0	x	20	0	53.1	20.8	53.2	20.8	53.2	0.081	1835			69
1067	1067	1	Linum grandiflorum	201	2017-09-18-11-04-27	0	0	x	20	0	53.1	20.8	53.2	20.8	53.2	0.081	1835			70
1068	1068	1	Linum grandiflorum	201	2017-09-18-11-04-29	0	0	x	20	0	53.1	20.8	53.2	20.8	53.2	0.081	1835			71
1069	1069	1	Linum grandiflorum	201	2017-09-18-11-04-31	0	0	x	20	0	53	20.8	53.2	20.8	53.2	0.181	1835			72
1070	1070	1	Linum grandiflorum	201	2017-09-18-11-04-33	0	0	x	20	0	53.1	20.8	53.2	20.8	53.2	0.081	1835			73
1071	1071	1	Linum grandiflorum	201	2017-09-18-11-04-35	0	0	x	20	0	53	20.8	53.2	20.8	53.2	0.181	1835			74
1072	1072	1	Linum grandiflorum	201	2017-09-18-11-04-37	0	0	x	20	0	53	20.8	53.2	20.8	53.2	0.181	1835			75
1073	1073	1	Linum grandiflorum	201	2017-09-18-11-04-39	0	0	x	20	0	53	20.8	53.2	20.8	53.2	0.181	1835			76
1074	1074	1	Linum grandiflorum	201	2017-09-18-11-04-41	0	0	x	20	0	53	20.8	53.2	20.8	53.2	0.181	1835			77
1075	1075	1	Linum grandiflorum	201	2017-09-18-11-04-43	0	0	x	20	0	53	20.8	53.2	20.8	53.2	0.181	1835			78
1076	1076	1	Linum grandiflorum	201	2017-09-18-11-04-45	0	0	x	20	0	53	20.8	53.2	20.8	53.2	0.181	1835			79
1077	1077	1	Linum grandiflorum	201	2017-09-18-11-04-47	0	0	x	20	0	53	20.8	53.2	20.8	53.2	0.181	1835			80
1078	1078	1	Linum grandiflorum	201	2017-09-18-11-04-49	0	0	x	20	0	53	20.8	53.2	20.8	53.2	0.181	1835			81
1079	1079	1	Linum grandiflorum	201	2017-09-18-11-04-51	0	0	x	20	0	53	20.8	53.1	20.8	53.1	0.075	1835			82
1080	1080	1	Linum grandiflorum	201	2017-09-18-11-04-53	0	0	x	20	0	53	20.8	53.1	20.8	53.1	0.075	1835			83
1081	1081	1	Linum grandiflorum	201	2017-09-18-11-04-55	0	0	x	20	0	53	20.8	53.1	20.8	53.1	0.075	1835			84
1082	1082	1	Linum grandiflorum	201	2017-09-18-11-04-57	0	0	x	20	0	53	20.8	53.1	20.8	53.1	0.075	1835			85
1083	1083	1	Linum grandiflorum	201	2017-09-18-11-04-59	0	0	x	20	0	53	20.8	53.1	20.8	53.1	0.075	1835			86
1084	1084	1	Linum grandiflorum	201	2017-09-18-11-05-01	0	0	x	20	0	53	20.8	53.1	20.8	53.1	0.075	1835			87
1085	1085	1	Linum grandiflorum	201	2017-09-18-11-05-03	0	0	x	20	0	53	20.8	53.1	20.8	53.1	0.075	1835			88
1086	1086	1	Linum grandiflorum	201	2017-09-18-11-05-05	0	0	x	20	0	53	20.8	53.1	20.8	53.1	0.075	1835			89
1087	1087	1	Linum grandiflorum	201	2017-09-18-11-05-07	0	0	x	20	0	53	20.8	53.1	20.8	53.1	0.075	1835			90
1088	1088	1	Linum grandiflorum	201	2017-09-18-11-05-09	0	0	x	20	0	53	20.8	53.1	20.8	53.1	0.075	1835	Last10	Here	91
1089	1089	1	Linum grandiflorum	201	2017-09-18-11-05-11	0	0	x	20	0	53	20.8	53.1	20.8	53.1	0.075	1835	Last10	Here	92
1090	1090	1	Linum grandiflorum	201	2017-09-18-11-05-13	0	0	x	20	0	53	20.8	53.1	20.8	53.1	0.075	1835	Last10	Here	93
1091	1091	1	Linum grandiflorum	201	2017-09-18-11-05-15	0	0	x	20	0	53	20.8	53.1	20.8	53.1	0.075	1835	Last10	Here	94
1092	1092	1	Linum grandiflorum	201	2017-09-18-11-05-17	0	0	x	20	0	53	20.8	53.1	20.8	53.1	0.075	1835	Last10	Here	95
1093	1093	1	Linum grandiflorum	201	2017-09-18-11-05-19	0	0	x	20	0	53	20.8	53.1	20.8	53.1	0.075	1835	Last10	Here	96
1094	1094	1	Linum grandiflorum	201	2017-09-18-11-05-21	0	0	x	20	0	53	20.8	53.1	20.8	53.1	0.075	1835	Last10	Here	97
1095	1095	1	Linum grandiflorum	201	2017-09-18-11-05-23	0	0	x	20	0	53	20.8	53.1	20.8	53.1	0.075	1835	Last10	Here	98
1096	1096	1	Linum grandiflorum	201	2017-09-18-11-05-25	0	0	x	20	0	53	20.8	53.1	20.8	53.1	0.075	1835	Last10	Here	99
1097	1097	1	Linum grandiflorum	201	2017-09-18-11-05-27	0	0	x	20	0	53	20.8	53.1	20.7	53.1	0.075	1835	Last10	Here	100
1098	1098	1	Linum grandiflorum	201	2017-09-18-11-06-00	0	0	x	25	0	53	20.8	53.1	20.8	53.1	0.075	1836	First10	Here	1
1099	1099	1	Linum grandiflorum	201	2017-09-18-11-06-02	0	0	x	25	0	53	20.8	53.1	20.8	53.1	0.075	1836	First10	Here	2
1100	1100	1	Linum grandiflorum	201	2017-09-18-11-06-04	0	0	x	25	0	53	20.8	53.1	20.8	53.1	0.075	1836	First10	Here	3
1101	1101	1	Linum grandiflorum	201	2017-09-18-11-06-06	0	0	x	25	0	53	20.8	53.1	20.8	53.1	0.075	1836	First10	Here	4
1102	1102	1	Linum grandiflorum	201	2017-09-18-11-06-08	0	0	x	25	0	53	20.8	53.2	20.8	53.2	0.181	1836	First10	Here	5
1103	1103	1	Linum grandiflorum	201	2017-09-18-11-06-10	0	0	x	25	0	53	20.8	53.1	20.8	53.1	0.075	1836	First10	Here	6
1104	1104	1	Linum grandiflorum	201	2017-09-18-11-06-12	0	0	x	25	0	53	20.8	53.1	20.8	53.1	0.075	1836	First10	Here	7
1105	1105	1	Linum grandiflorum	201	2017-09-18-11-06-14	0	0	x	25	0	53	20.8	53.2	20.8	53.2	0.181	1836	First10	Here	8
1106	1106	1	Linum grandiflorum	201	2017-09-18-11-06-16	0	0	x	25	0	53	20.8	53.1	20.8	53.1	0.075	1836	First10	Here	9
1107	1107	1	Linum grandiflorum	201	2017-09-18-11-06-18	0	0	x	25	0	53	20.8	53.1	20.8	53.1	0.075	1836	First10	Here	10
1108	1108	1	Linum grandiflorum	201	2017-09-18-11-06-20	0	0	x	25	0	53	20.8	53.1	20.8	53.1	0.075	1836			11
1109	1109	1	Linum grandiflorum	201	2017-09-18-11-06-22	0	0	x	25	0	53	20.8	53.2	20.8	53.2	0.181	1836			12
1110	1110	1	Linum grandiflorum	201	2017-09-18-11-06-24	0	0	x	25	0	53	20.8	53.1	20.8	53.1	0.075	1836			13
1111	1111	1	Linum grandiflorum	201	2017-09-18-11-06-26	0	0	x	25	0	53	20.8	53.1	20.8	53.1	0.075	1836			14
1112	1112	1	Linum grandiflorum	201	2017-09-18-11-06-28	0	0	x	25	0	53	20.8	53.1	20.8	53.1	0.075	1836			15
1113	1113	1	Linum grandiflorum	201	2017-09-18-11-06-30	0	0	x	25	0	53	20.8	53.1	20.8	53.1	0.075	1836			16
1114	1114	1	Linum grandiflorum	201	2017-09-18-11-06-32	0	0	x	25	0	53	20.8	53.1	20.8	53.1	0.075	1836			17
1115	1115	1	Linum grandiflorum	201	2017-09-18-11-06-34	0	0	x	25	0	53	20.8	53.1	20.8	53.1	0.075	1836			18
1116	1116	1	Linum grandiflorum	201	2017-09-18-11-06-36	0	0	x	25	0	53	20.8	53.2	20.8	53.2	0.181	1836			19
1117	1117	1	Linum grandiflorum	201	2017-09-18-11-06-38	0	0	x	25	0	53	20.8	53.2	20.8	53.2	0.181	1836			20
1118	1118	1	Linum grandiflorum	201	2017-09-18-11-06-40	0	0	x	25	0	53	20.8	53.1	20.8	53.1	0.075	1836			21
1119	1119	1	Linum grandiflorum	201	2017-09-18-11-06-42	0	0	x	25	0	53	20.8	53.1	20.7	53.1	0.075	1836			22
1120	1120	1	Linum grandiflorum	201	2017-09-18-11-06-44	0	0	x	25	0	53	20.8	53.1	20.8	53.1	0.075	1836			23
1121	1121	1	Linum grandiflorum	201	2017-09-18-11-06-46	0	0	x	25	0	53	20.8	53.1	20.8	53.1	0.075	1836			24
1122	1122	1	Linum grandiflorum	201	2017-09-18-11-06-48	0	0	x	25	0	53	20.8	53.1	20.8	53.1	0.075	1836			25
1123	1123	1	Linum grandiflorum	201	2017-09-18-11-06-50	0	0	x	25	0	53	20.8	53.1	20.8	53.1	0.075	1836			26
1124	1124	1	Linum grandiflorum	201	2017-09-18-11-06-52	0	0	x	25	0	53	20.8	53.1	20.7	53.1	0.075	1836			27
1125	1125	1	Linum grandiflorum	201	2017-09-18-11-06-54	0	0	x	25	0	53	20.8	53.2	20.8	53.2	0.181	1836			28
1126	1126	1	Linum grandiflorum	201	2017-09-18-11-06-56	0	0	x	25	0	53	20.8	53.2	20.8	53.2	0.181	1836			29
1127	1127	1	Linum grandiflorum	201	2017-09-18-11-06-58	0	0	x	25	0	53	20.8	53.2	20.8	53.2	0.181	1836			30
1128	1128	1	Linum grandiflorum	201	2017-09-18-11-07-00	0	0	x	25	0	53	20.8	53.2	20.8	53.2	0.181	1836			31
1129	1129	1	Linum grandiflorum	201	2017-09-18-11-07-02	0	0	x	25	0	53	20.8	53.2	20.8	53.2	0.181	1836			32
1130	1130	1	Linum grandiflorum	201	2017-09-18-11-07-04	0	0	x	25	0	53	20.8	53.2	20.8	53.2	0.181	1836			33
1131	1131	1	Linum grandiflorum	201	2017-09-18-11-07-06	0	0	x	25	0	53	20.8	53.2	20.8	53.2	0.181	1836			34
1132	1132	1	Linum grandiflorum	201	2017-09-18-11-07-08	0	0	x	25	0	53	20.8	53.2	20.8	53.2	0.181	1836			35
1133	1133	1	Linum grandiflorum	201	2017-09-18-11-07-10	0	0	x	25	0	53	20.8	53.2	20.8	53.2	0.181	1836			36
1134	1134	1	Linum grandiflorum	201	2017-09-18-11-07-12	0	0	x	25	0	53	20.8	53.1	20.8	53.1	0.075	1836			37
1135	1135	1	Linum grandiflorum	201	2017-09-18-11-07-14	0	0	x	25	0	53	20.8	53.1	20.8	53.1	0.075	1836			38
1136	1136	1	Linum grandiflorum	201	2017-09-18-11-07-16	0	0	x	25	0	53	20.8	53.1	20.8	53.1	0.075	1836			39
1137	1137	1	Linum grandiflorum	201	2017-09-18-11-07-18	0	0	x	25	0	53	20.8	53.1	20.8	53.1	0.075	1836			40
1138	1138	1	Linum grandiflorum	201	2017-09-18-11-07-20	0	0	x	25	0	53	20.8	53	20.7	53	-0.031	1836			41
1139	1139	1	Linum grandiflorum	201	2017-09-18-11-07-22	0	0	x	25	0	53	20.8	53.1	20.8	53.1	0.075	1836			42
1140	1140	1	Linum grandiflorum	201	2017-09-18-11-07-24	0	0	x	25	0	53	20.8	53.1	20.8	53.1	0.075	1836			43
1141	1141	1	Linum grandiflorum	201	2017-09-18-11-07-26	0	0	x	25	0	53	20.8	53.1	20.8	53.1	0.075	1836			44
1142	1142	1	Linum grandiflorum	201	2017-09-18-11-07-28	0	0	x	25	0	53	20.8	53.1	20.8	53.1	0.075	1836			45
1143	1143	1	Linum grandiflorum	201	2017-09-18-11-07-30	0	0	x	25	0	53	20.8	53.1	20.8	53.1	0.075	1836			46
1144	1144	1	Linum grandiflorum	201	2017-09-18-11-07-32	0	0	x	25	0	53	20.8	53.1	20.8	53.1	0.075	1836			47
1145	1145	1	Linum grandiflorum	201	2017-09-18-11-07-34	0	0	x	25	0	53	20.8	53.1	20.8	53.1	0.075	1836			48
1146	1146	1	Linum grandiflorum	201	2017-09-18-11-07-36	0	0	x	25	0	53	20.8	53.1	20.8	53.1	0.075	1836			49
1147	1147	1	Linum grandiflorum	201	2017-09-18-11-07-38	0	0	x	25	0	53	20.8	53.1	20.8	53.1	0.075	1836			50
1148	1148	1	Linum grandiflorum	201	2017-09-18-11-07-40	0	0	x	25	0	53	20.8	53.1	20.8	53.1	0.075	1836			51
1149	1149	1	Linum grandiflorum	201	2017-09-18-11-07-42	0	0	x	25	0	53	20.8	53	20.8	53	-0.031	1836			52
1150	1150	1	Linum grandiflorum	201	2017-09-18-11-07-44	0	0	x	25	0	53	20.8	53	20.8	53	-0.031	1836			53
1151	1151	1	Linum grandiflorum	201	2017-09-18-11-07-46	0	0	x	25	0	53	20.8	53.1	20.8	53.1	0.075	1836			54
1152	1152	1	Linum grandiflorum	201	2017-09-18-11-07-48	0	0	x	25	0	53	20.8	53.1	20.8	53.1	0.075	1836			55
1153	1153	1	Linum grandiflorum	201	2017-09-18-11-07-50	0	0	x	25	0	53	20.8	53.1	20.8	53.1	0.075	1836			56
1154	1154	1	Linum grandiflorum	201	2017-09-18-11-07-52	0	0	x	25	0	53	20.8	53.1	20.8	53.1	0.075	1836			57
1155	1155	1	Linum grandiflorum	201	2017-09-18-11-07-54	0	0	x	25	0	53	20.8	53.1	20.8	53.1	0.075	1836			58
1156	1156	1	Linum grandiflorum	201	2017-09-18-11-07-56	0	0	x	25	0	53	20.8	53	20.8	53	-0.031	1836			59
1157	1157	1	Linum grandiflorum	201	2017-09-18-11-07-58	0	0	x	25	0	53	20.8	53.1	20.8	53.1	0.075	1836			60
1158	1158	1	Linum grandiflorum	201	2017-09-18-11-08-00	0	0	x	25	0	53	20.8	53.1	20.8	53.1	0.075	1836			61
1159	1159	1	Linum grandiflorum	201	2017-09-18-11-08-02	0	0	x	25	0	53	20.8	53.1	20.8	53.1	0.075	1836			62
1160	1160	1	Linum grandiflorum	201	2017-09-18-11-08-04	0	0	x	25	0	53	20.8	53.1	20.8	53.1	0.075	1836			63
1161	1161	1	Linum grandiflorum	201	2017-09-18-11-08-06	0	0	x	25	0	53	20.8	53.1	20.8	53.1	0.075	1836			64
1162	1162	1	Linum grandiflorum	201	2017-09-18-11-08-08	0	0	x	25	0	53	20.8	53.1	20.8	53.1	0.075	1836			65
1163	1163	1	Linum grandiflorum	201	2017-09-18-11-08-10	0	0	x	25	0	53	20.8	53.1	20.8	53.1	0.075	1836			66
1164	1164	1	Linum grandiflorum	201	2017-09-18-11-08-12	0	0	x	25	0	53	20.8	53.1	20.8	53.1	0.075	1836			67
1165	1165	1	Linum grandiflorum	201	2017-09-18-11-08-14	0	0	x	25	0	53	20.8	53.1	20.8	53.1	0.075	1836			68
1166	1166	1	Linum grandiflorum	201	2017-09-18-11-08-16	0	0	x	25	0	53	20.8	53	20.8	53	-0.031	1836			69
1167	1167	1	Linum grandiflorum	201	2017-09-18-11-08-18	0	0	x	25	0	53	20.8	53	20.8	53	-0.031	1836			70
1168	1168	1	Linum grandiflorum	201	2017-09-18-11-08-20	0	0	x	25	0	53	20.8	53.1	20.8	53.1	0.075	1836			71
1169	1169	1	Linum grandiflorum	201	2017-09-18-11-08-22	0	0	x	25	0	53	20.8	53.1	20.8	53.1	0.075	1836			72
1170	1170	1	Linum grandiflorum	201	2017-09-18-11-08-24	0	0	x	25	0	53	20.8	53.1	20.8	53.1	0.075	1836			73
1171	1171	1	Linum grandiflorum	201	2017-09-18-11-08-26	0	0	x	25	0	53	20.8	53	20.8	53	-0.031	1836			74
1172	1172	1	Linum grandiflorum	201	2017-09-18-11-08-28	0	0	x	25	0	53	20.8	53	20.8	53	-0.031	1836			75
1173	1173	1	Linum grandiflorum	201	2017-09-18-11-08-30	0	0	x	25	0	53	20.8	53.1	20.8	53.1	0.075	1836			76
1174	1174	1	Linum grandiflorum	201	2017-09-18-11-08-32	0	0	x	25	0	53	20.8	53.1	20.8	53.1	0.075	1836			77
1175	1175	1	Linum grandiflorum	201	2017-09-18-11-08-34	0	0	x	25	0	53	20.8	53.1	20.8	53.1	0.075	1836			78
1176	1176	1	Linum grandiflorum	201	2017-09-18-11-08-36	0	0	x	25	0	53	20.8	53.1	20.8	53.1	0.075	1836			79
1177	1177	1	Linum grandiflorum	201	2017-09-18-11-08-38	0	0	x	25	0	53	20.8	53.1	20.8	53.1	0.075	1836			80
1178	1178	1	Linum grandiflorum	201	2017-09-18-11-08-40	0	0	x	25	0	53	20.8	53	20.8	53	-0.031	1836			81
1179	1179	1	Linum grandiflorum	201	2017-09-18-11-08-42	0	0	x	25	0	53	20.8	53	20.8	53	-0.031	1836			82
1180	1180	1	Linum grandiflorum	201	2017-09-18-11-08-44	0	0	x	25	0	53	20.8	53.1	20.8	53.1	0.075	1836			83
1181	1181	1	Linum grandiflorum	201	2017-09-18-11-08-46	0	0	x	25	0	53	20.8	53	20.8	53	-0.031	1836			84
1182	1182	1	Linum grandiflorum	201	2017-09-18-11-08-48	0	0	x	25	0	53	20.8	53	20.8	53	-0.031	1836			85
1183	1183	1	Linum grandiflorum	201	2017-09-18-11-08-50	0	0	x	25	0	53	20.8	53	20.8	53	-0.031	1836			86
1184	1184	1	Linum grandiflorum	201	2017-09-18-11-08-52	0	0	x	25	0	53	20.8	53	20.8	53	-0.031	1836			87
1185	1185	1	Linum grandiflorum	201	2017-09-18-11-08-54	0	0	x	25	0	53	20.8	53	20.8	53	-0.031	1836			88
1186	1186	1	Linum grandiflorum	201	2017-09-18-11-08-56	0	0	x	25	0	53	20.8	53	20.8	53	-0.031	1836			89
1187	1187	1	Linum grandiflorum	201	2017-09-18-11-08-58	0	0	x	25	0	53	20.8	53.1	20.8	53.1	0.075	1836			90
1188	1188	1	Linum grandiflorum	201	2017-09-18-11-09-00	0	0	x	25	0	53	20.8	53.1	20.8	53.1	0.075	1836	Last10	Here	91
1189	1189	1	Linum grandiflorum	201	2017-09-18-11-09-02	0	0	x	25	0	53	20.8	53	20.8	53	-0.031	1836	Last10	Here	92
1190	1190	1	Linum grandiflorum	201	2017-09-18-11-09-04	0	0	x	25	0	53	20.8	53	20.8	53	-0.031	1836	Last10	Here	93
1191	1191	1	Linum grandiflorum	201	2017-09-18-11-09-06	0	0	x	25	0	53	20.8	53.1	20.8	53.1	0.075	1836	Last10	Here	94
1192	1192	1	Linum grandiflorum	201	2017-09-18-11-09-08	0	0	x	25	0	53	20.8	53.1	20.8	53.1	0.075	1836	Last10	Here	95
1193	1193	1	Linum grandiflorum	201	2017-09-18-11-09-10	0	0	x	25	0	53	20.8	53.1	20.8	53.1	0.075	1836	Last10	Here	96
1194	1194	1	Linum grandiflorum	201	2017-09-18-11-09-12	0	0	x	25	0	53	20.8	53.1	20.8	53.1	0.075	1836	Last10	Here	97
1195	1195	1	Linum grandiflorum	201	2017-09-18-11-09-14	0	0	x	25	0	53	20.8	53.1	20.8	53.1	0.075	1836	Last10	Here	98
1196	1196	1	Linum grandiflorum	201	2017-09-18-11-09-16	0	0	x	25	0	53	20.8	53.1	20.8	53.1	0.075	1836	Last10	Here	99
1197	1197	1	Linum grandiflorum	201	2017-09-18-11-09-18	0	0	x	25	0	53	20.8	53.1	20.8	53.1	0.075	1836	Last10	Here	100
1198	1198	1	Linum grandiflorum	201	2017-09-18-11-09-50	0	0	x	30	0	53	20.8	53.1	20.8	53.1	0.075	1837	First10	Here	1
1199	1199	1	Linum grandiflorum	201	2017-09-18-11-09-52	0	0	x	30	0	53	20.8	53.1	20.8	53.1	0.075	1837	First10	Here	2
1200	1200	1	Linum grandiflorum	201	2017-09-18-11-09-54	0	0	x	30	0	53	20.8	53.1	20.8	53.1	0.075	1837	First10	Here	3
1201	1201	1	Linum grandiflorum	201	2017-09-18-11-09-56	0	0	x	30	0	53	20.8	53.1	20.8	53.1	0.075	1837	First10	Here	4
1202	1202	1	Linum grandiflorum	201	2017-09-18-11-09-58	0	0	x	30	0	53	20.8	53.1	20.8	53.1	0.075	1837	First10	Here	5
1203	1203	1	Linum grandiflorum	201	2017-09-18-11-10-00	0	0	x	30	0	53	20.8	53.1	20.8	53.1	0.075	1837	First10	Here	6
1204	1204	1	Linum grandiflorum	201	2017-09-18-11-10-02	0	0	x	30	0	53	20.8	53.1	20.8	53.1	0.075	1837	First10	Here	7
1205	1205	1	Linum grandiflorum	201	2017-09-18-11-10-04	0	0	x	30	0	53	20.8	53.1	20.8	53.1	0.075	1837	First10	Here	8
1206	1206	1	Linum grandiflorum	201	2017-09-18-11-10-06	0	0	x	30	0	53	20.8	53.1	20.8	53.1	0.075	1837	First10	Here	9
1207	1207	1	Linum grandiflorum	201	2017-09-18-11-10-08	0	0	x	30	0	53	20.8	53.1	20.8	53.1	0.075	1837	First10	Here	10
1208	1208	1	Linum grandiflorum	201	2017-09-18-11-10-10	0	0	x	30	0	53	20.8	53.1	20.8	53.1	0.075	1837			11
1209	1209	1	Linum grandiflorum	201	2017-09-18-11-10-12	0	0	x	30	0	53	20.8	53.1	20.8	53.1	0.075	1837			12
1210	1210	1	Linum grandiflorum	201	2017-09-18-11-10-14	0	0	x	30	0	53	20.8	53.1	20.8	53.1	0.075	1837			13
1211	1211	1	Linum grandiflorum	201	2017-09-18-11-10-16	0	0	x	30	0	53	20.8	53.1	20.8	53.1	0.075	1837			14
1212	1212	1	Linum grandiflorum	201	2017-09-18-11-10-18	0	0	x	30	0	53	20.8	53.1	20.8	53.1	0.075	1837			15
1213	1213	1	Linum grandiflorum	201	2017-09-18-11-10-20	0	0	x	30	0	53	20.8	53.1	20.8	53.1	0.075	1837			16
1214	1214	1	Linum grandiflorum	201	2017-09-18-11-10-22	0	0	x	30	0	53	20.8	53	20.8	53	-0.031	1837			17
1215	1215	1	Linum grandiflorum	201	2017-09-18-11-10-24	0	0	x	30	0	53	20.8	53.1	20.8	53.1	0.075	1837			18
1216	1216	1	Linum grandiflorum	201	2017-09-18-11-10-26	0	0	x	30	0	53	20.8	53.1	20.8	53.1	0.075	1837			19
1217	1217	1	Linum grandiflorum	201	2017-09-18-11-10-28	0	0	x	30	0	53	20.8	53	20.8	53	-0.031	1837			20
1218	1218	1	Linum grandiflorum	201	2017-09-18-11-10-30	0	0	x	30	0	53	20.8	53.1	20.8	53.1	0.075	1837			21
1219	1219	1	Linum grandiflorum	201	2017-09-18-11-10-32	0	0	x	30	0	53	20.8	53	20.8	53	-0.031	1837			22
1220	1220	1	Linum grandiflorum	201	2017-09-18-11-10-34	0	0	x	30	0	53	20.8	53	20.8	53	-0.031	1837			23
1221	1221	1	Linum grandiflorum	201	2017-09-18-11-10-36	0	0	x	30	0	53	20.8	53	20.8	53	-0.031	1837			24
1222	1222	1	Linum grandiflorum	201	2017-09-18-11-10-38	0	0	x	30	0	53	20.8	53	20.8	53	-0.031	1837			25
1223	1223	1	Linum grandiflorum	201	2017-09-18-11-10-40	0	0	x	30	0	53	20.8	53	20.8	53	-0.031	1837			26
1224	1224	1	Linum grandiflorum	201	2017-09-18-11-10-42	0	0	x	30	0	53	20.8	53	20.8	53	-0.031	1837			27
1225	1225	1	Linum grandiflorum	201	2017-09-18-11-10-44	0	0	x	30	0	53	20.8	53	20.8	53	-0.031	1837			28
1226	1226	1	Linum grandiflorum	201	2017-09-18-11-10-46	0	0	x	30	0	53	20.8	53	20.8	53	-0.031	1837			29
1227	1227	1	Linum grandiflorum	201	2017-09-18-11-10-48	0	0	x	30	0	53	20.8	53	20.8	53	-0.031	1837			30
1228	1228	1	Linum grandiflorum	201	2017-09-18-11-10-50	0	0	x	30	0	53	20.8	53	20.8	53	-0.031	1837			31
1229	1229	1	Linum grandiflorum	201	2017-09-18-11-10-52	0	0	x	30	0	53	20.8	53	20.8	53	-0.031	1837			32
1230	1230	1	Linum grandiflorum	201	2017-09-18-11-10-54	0	0	x	30	0	53	20.8	53	20.8	53	-0.031	1837			33
1231	1231	1	Linum grandiflorum	201	2017-09-18-11-10-56	0	0	x	30	0	53	20.8	53	20.8	53	-0.031	1837			34
1232	1232	1	Linum grandiflorum	201	2017-09-18-11-10-59	0	0	x	30	0	52.9	20.8	53	20.8	53	0.069	1837			35
1233	1233	1	Linum grandiflorum	201	2017-09-18-11-11-01	0	0	x	30	0	53	20.8	53	20.8	53	-0.031	1837			36
1234	1234	1	Linum grandiflorum	201	2017-09-18-11-11-03	0	0	x	30	0	53	20.8	53	20.8	53	-0.031	1837			37
1235	1235	1	Linum grandiflorum	201	2017-09-18-11-11-05	0	0	x	30	0	53	20.8	53	20.8	53	-0.031	1837			38
1236	1236	1	Linum grandiflorum	201	2017-09-18-11-11-07	0	0	x	30	0	52.9	20.8	53	20.8	53	0.069	1837			39
1237	1237	1	Linum grandiflorum	201	2017-09-18-11-11-09	0	0	x	30	0	53	20.8	53	20.8	53	-0.031	1837			40
1238	1238	1	Linum grandiflorum	201	2017-09-18-11-11-11	0	0	x	30	0	52.9	20.8	53	20.8	53	0.069	1837			41
1239	1239	1	Linum grandiflorum	201	2017-09-18-11-11-13	0	0	x	30	0	52.9	20.8	53	20.8	53	0.069	1837			42
1240	1240	1	Linum grandiflorum	201	2017-09-18-11-11-15	0	0	x	30	0	53	20.9	53	20.8	53	-0.031	1837			43
1241	1241	1	Linum grandiflorum	201	2017-09-18-11-11-17	0	0	x	30	0	53	20.8	53	20.8	53	-0.031	1837			44
1242	1242	1	Linum grandiflorum	201	2017-09-18-11-11-19	0	0	x	30	0	52.9	20.8	53	20.8	53	0.069	1837			45
1243	1243	1	Linum grandiflorum	201	2017-09-18-11-11-21	0	0	x	30	0	52.9	20.8	53	20.8	53	0.069	1837			46
1244	1244	1	Linum grandiflorum	201	2017-09-18-11-11-23	0	0	x	30	0	52.9	20.8	53	20.8	53	0.069	1837			47
1245	1245	1	Linum grandiflorum	201	2017-09-18-11-11-25	0	0	x	30	0	52.9	20.8	53	20.8	53	0.069	1837			48
1246	1246	1	Linum grandiflorum	201	2017-09-18-11-11-27	0	0	x	30	0	52.9	20.8	53	20.8	53	0.069	1837			49
1247	1247	1	Linum grandiflorum	201	2017-09-18-11-11-29	0	0	x	30	0	52.9	20.8	53	20.8	53	0.069	1837			50
1248	1248	1	Linum grandiflorum	201	2017-09-18-11-11-31	0	0	x	30	0	52.9	20.8	53	20.8	53	0.069	1837			51
1249	1249	1	Linum grandiflorum	201	2017-09-18-11-11-33	0	0	x	30	0	52.9	20.8	53	20.8	53	0.069	1837			52
1250	1250	1	Linum grandiflorum	201	2017-09-18-11-11-35	0	0	x	30	0	53	20.9	53	20.8	53	-0.031	1837			53
1251	1251	1	Linum grandiflorum	201	2017-09-18-11-11-37	0	0	x	30	0	52.9	20.8	53	20.8	53	0.069	1837			54
1252	1252	1	Linum grandiflorum	201	2017-09-18-11-11-39	0	0	x	30	0	52.9	20.8	53	20.8	53	0.069	1837			55
1253	1253	1	Linum grandiflorum	201	2017-09-18-11-11-41	0	0	x	30	0	52.9	20.8	53	20.8	53	0.069	1837			56
1254	1254	1	Linum grandiflorum	201	2017-09-18-11-11-43	0	0	x	30	0	52.9	20.8	53	20.8	53	0.069	1837			57
1255	1255	1	Linum grandiflorum	201	2017-09-18-11-11-45	0	0	x	30	0	52.9	20.8	53	20.8	53	0.069	1837			58
1256	1256	1	Linum grandiflorum	201	2017-09-18-11-11-47	0	0	x	30	0	52.9	20.8	53	20.8	53	0.069	1837			59
1257	1257	1	Linum grandiflorum	201	2017-09-18-11-11-49	0	0	x	30	0	52.9	20.8	53	20.8	53	0.069	1837			60
1258	1258	1	Linum grandiflorum	201	2017-09-18-11-11-51	0	0	x	30	0	52.9	20.8	53	20.8	53	0.069	1837			61
1259	1259	1	Linum grandiflorum	201	2017-09-18-11-11-53	0	0	x	30	0	52.9	20.8	53	20.8	53	0.069	1837			62
1260	1260	1	Linum grandiflorum	201	2017-09-18-11-11-55	0	0	x	30	0	52.9	20.8	53	20.8	53	0.069	1837			63
1261	1261	1	Linum grandiflorum	201	2017-09-18-11-11-57	0	0	x	30	0	52.9	20.8	53	20.8	53	0.069	1837			64
1262	1262	1	Linum grandiflorum	201	2017-09-18-11-11-59	0	0	x	30	0	52.9	20.8	53	20.8	53	0.069	1837			65
1263	1263	1	Linum grandiflorum	201	2017-09-18-11-12-01	0	0	x	30	0	52.9	20.8	53	20.8	53	0.069	1837			66
1264	1264	1	Linum grandiflorum	201	2017-09-18-11-12-03	0	0	x	30	0	52.9	20.8	53	20.8	53	0.069	1837			67
1265	1265	1	Linum grandiflorum	201	2017-09-18-11-12-05	0	0	x	30	0	52.9	20.8	53	20.8	53	0.069	1837			68
1266	1266	1	Linum grandiflorum	201	2017-09-18-11-12-07	0	0	x	30	0	52.9	20.8	53	20.8	53	0.069	1837			69
1267	1267	1	Linum grandiflorum	201	2017-09-18-11-12-09	0	0	x	30	0	52.9	20.8	53	20.8	53	0.069	1837			70
1268	1268	1	Linum grandiflorum	201	2017-09-18-11-12-11	0	0	x	30	0	52.9	20.8	53	20.8	53	0.069	1837			71
1269	1269	1	Linum grandiflorum	201	2017-09-18-11-12-13	0	0	x	30	0	52.9	20.8	53	20.8	53	0.069	1837			72
1270	1270	1	Linum grandiflorum	201	2017-09-18-11-12-15	0	0	x	30	0	52.8	20.8	53	20.8	53	0.169	1837			73
1271	1271	1	Linum grandiflorum	201	2017-09-18-11-12-17	0	0	x	30	0	52.9	20.8	53	20.8	53	0.069	1837			74
1272	1272	1	Linum grandiflorum	201	2017-09-18-11-12-19	0	0	x	30	0	52.9	20.8	53	20.8	53	0.069	1837			75
1273	1273	1	Linum grandiflorum	201	2017-09-18-11-12-21	0	0	x	30	0	52.9	20.8	53	20.8	53	0.069	1837			76
1274	1274	1	Linum grandiflorum	201	2017-09-18-11-12-23	0	0	x	30	0	52.9	20.8	53	20.8	53	0.069	1837			77
1275	1275	1	Linum grandiflorum	201	2017-09-18-11-12-25	0	0	x	30	0	53	20.9	53	20.8	53	-0.031	1837			78
1276	1276	1	Linum grandiflorum	201	2017-09-18-11-12-27	0	0	x	30	0	52.9	20.8	53	20.8	53	0.069	1837			79
1277	1277	1	Linum grandiflorum	201	2017-09-18-11-12-29	0	0	x	30	0	52.9	20.8	53	20.8	53	0.069	1837			80
1278	1278	1	Linum grandiflorum	201	2017-09-18-11-12-31	0	0	x	30	0	52.9	20.8	53	20.8	53	0.069	1837			81
1279	1279	1	Linum grandiflorum	201	2017-09-18-11-12-33	0	0	x	30	0	52.8	20.8	53	20.8	53	0.169	1837			82
1280	1280	1	Linum grandiflorum	201	2017-09-18-11-12-35	0	0	x	30	0	52.8	20.8	53	20.8	53	0.169	1837			83
1281	1281	1	Linum grandiflorum	201	2017-09-18-11-12-37	0	0	x	30	0	52.8	20.8	53	20.8	53	0.169	1837			84
1282	1282	1	Linum grandiflorum	201	2017-09-18-11-12-39	0	0	x	30	0	52.8	20.8	53	20.8	53	0.169	1837			85
1283	1283	1	Linum grandiflorum	201	2017-09-18-11-12-41	0	0	x	30	0	52.9	20.9	53	20.8	53	0.069	1837			86
1284	1284	1	Linum grandiflorum	201	2017-09-18-11-12-43	0	0	x	30	0	52.9	20.9	52.9	20.8	52.9	-0.038	1837			87
1285	1285	1	Linum grandiflorum	201	2017-09-18-11-12-45	0	0	x	30	0	53	20.9	52.9	20.8	52.9	-0.138	1837			88
1286	1286	1	Linum grandiflorum	201	2017-09-18-11-12-47	0	0	x	30	0	52.9	20.9	52.9	20.8	52.9	-0.038	1837			89
1287	1287	1	Linum grandiflorum	201	2017-09-18-11-12-49	0	0	x	30	0	52.9	20.9	52.9	20.8	52.9	-0.038	1837			90
1288	1288	1	Linum grandiflorum	201	2017-09-18-11-12-51	0	0	x	30	0	52.9	20.9	52.9	20.8	52.9	-0.038	1837	Last10	Here	91
1289	1289	1	Linum grandiflorum	201	2017-09-18-11-12-53	0	0	x	30	0	52.8	20.8	52.9	20.8	52.9	0.062	1837	Last10	Here	92
1290	1290	1	Linum grandiflorum	201	2017-09-18-11-12-55	0	0	x	30	0	52.8	20.8	52.9	20.8	52.9	0.062	1837	Last10	Here	93
1291	1291	1	Linum grandiflorum	201	2017-09-18-11-12-57	0	0	x	30	0	52.8	20.8	52.9	20.8	52.9	0.062	1837	Last10	Here	94
1292	1292	1	Linum grandiflorum	201	2017-09-18-11-12-59	0	0	x	30	0	52.8	20.8	52.9	20.8	52.9	0.062	1837	Last10	Here	95
1293	1293	1	Linum grandiflorum	201	2017-09-18-11-13-03	0	0	x	30	0	52.8	20.8	52.9	20.8	52.9	0.062	1837	Last10	Here	96
1294	1294	1	Linum grandiflorum	201	2017-09-18-11-13-05	0	0	x	30	0	52.8	20.8	52.9	20.8	52.9	0.062	1837	Last10	Here	97
1295	1295	1	Linum grandiflorum	201	2017-09-18-11-13-07	0	0	x	30	0	52.8	20.8	52.9	20.8	52.9	0.062	1837	Last10	Here	98
1296	1296	1	Linum grandiflorum	201	2017-09-18-11-13-09	0	0	x	30	0	52.8	20.8	52.9	20.8	52.9	0.062	1837	Last10	Here	99
1297	1297	1	Linum grandiflorum	201	2017-09-18-11-13-41	0	0	z	0	5	52.8	20.8	52.9	20.8	52.9	0.062	1838	First10	Here	1
1298	1298	1	Linum grandiflorum	201	2017-09-18-11-13-43	0	0	z	0	5	52.8	20.8	52.9	20.8	52.9	0.062	1838	First10	Here	2
1299	1299	1	Linum grandiflorum	201	2017-09-18-11-13-45	0	0	z	0	5	52.8	20.8	52.9	20.8	52.9	0.062	1838	First10	Here	3
1300	1300	1	Linum grandiflorum	201	2017-09-18-11-13-47	0	0	z	0	5	52.8	20.8	52.9	20.8	52.9	0.062	1838	First10	Here	4
1301	1301	1	Linum grandiflorum	201	2017-09-18-11-13-49	0	0	z	0	5	52.8	20.8	52.9	20.8	52.9	0.062	1838	First10	Here	5
1302	1302	1	Linum grandiflorum	201	2017-09-18-11-13-51	0	0	z	0	5	52.9	20.9	52.9	20.8	52.9	-0.038	1838	First10	Here	6
1303	1303	1	Linum grandiflorum	201	2017-09-18-11-13-53	0	0	z	0	5	52.9	20.9	53	20.8	53	0.069	1838	First10	Here	7
1304	1304	1	Linum grandiflorum	201	2017-09-18-11-13-55	0	0	z	0	5	52.9	20.9	53	20.8	53	0.069	1838	First10	Here	8
1305	1305	1	Linum grandiflorum	201	2017-09-18-11-13-57	0	0	z	0	5	52.9	20.9	52.9	20.8	52.9	-0.038	1838	First10	Here	9
1306	1306	1	Linum grandiflorum	201	2017-09-18-11-13-59	0	0	z	0	5	52.9	20.9	53	20.8	53	0.069	1838	First10	Here	10
1307	1307	1	Linum grandiflorum	201	2017-09-18-11-14-01	0	0	z	0	5	52.8	20.8	52.9	20.8	52.9	0.062	1838			11
1308	1308	1	Linum grandiflorum	201	2017-09-18-11-14-03	0	0	z	0	5	52.8	20.8	52.9	20.8	52.9	0.062	1838			12
1309	1309	1	Linum grandiflorum	201	2017-09-18-11-14-05	0	0	z	0	5	52.8	20.8	52.9	20.8	52.9	0.062	1838			13
1310	1310	1	Linum grandiflorum	201	2017-09-18-11-14-07	0	0	z	0	5	52.8	20.8	52.9	20.8	52.9	0.062	1838			14
1311	1311	1	Linum grandiflorum	201	2017-09-18-11-14-09	0	0	z	0	5	52.9	20.9	52.9	20.8	52.9	-0.038	1838			15
1312	1312	1	Linum grandiflorum	201	2017-09-18-11-14-11	0	0	z	0	5	52.9	20.9	52.9	20.8	52.9	-0.038	1838			16
1313	1313	1	Linum grandiflorum	201	2017-09-18-11-14-13	0	0	z	0	5	52.8	20.9	52.9	20.8	52.9	0.062	1838			17
1314	1314	1	Linum grandiflorum	201	2017-09-18-11-14-15	0	0	z	0	5	52.7	20.8	52.9	20.8	52.9	0.162	1838			18
1315	1315	1	Linum grandiflorum	201	2017-09-18-11-14-17	0	0	z	0	5	52.7	20.8	52.9	20.8	52.9	0.162	1838			19
1316	1316	1	Linum grandiflorum	201	2017-09-18-11-14-19	0	0	z	0	5	52.7	20.8	52.9	20.8	52.9	0.162	1838			20
1317	1317	1	Linum grandiflorum	201	2017-09-18-11-14-21	0	0	z	0	5	52.7	20.8	52.9	20.8	52.9	0.162	1838			21
1318	1318	1	Linum grandiflorum	201	2017-09-18-11-14-23	0	0	z	0	5	52.7	20.8	52.9	20.8	52.9	0.162	1838			22
1319	1319	1	Linum grandiflorum	201	2017-09-18-11-14-25	0	0	z	0	5	52.8	20.9	52.9	20.8	52.9	0.062	1838			23
1320	1320	1	Linum grandiflorum	201	2017-09-18-11-14-27	0	0	z	0	5	52.7	20.8	52.9	20.8	52.9	0.162	1838			24
1321	1321	1	Linum grandiflorum	201	2017-09-18-11-14-29	0	0	z	0	5	52.7	20.8	52.9	20.8	52.9	0.162	1838			25
1322	1322	1	Linum grandiflorum	201	2017-09-18-11-14-31	0	0	z	0	5	52.8	20.9	52.9	20.8	52.9	0.062	1838			26
1323	1323	1	Linum grandiflorum	201	2017-09-18-11-14-33	0	0	z	0	5	52.7	20.8	52.9	20.8	52.9	0.162	1838			27
1324	1324	1	Linum grandiflorum	201	2017-09-18-11-14-35	0	0	z	0	5	52.7	20.8	52.8	20.8	52.8	0.056	1838			28
1325	1325	1	Linum grandiflorum	201	2017-09-18-11-14-37	0	0	z	0	5	52.7	20.8	52.8	20.8	52.8	0.056	1838			29
1326	1326	1	Linum grandiflorum	201	2017-09-18-11-14-39	0	0	z	0	5	52.7	20.8	52.9	20.8	52.9	0.162	1838			30
1327	1327	1	Linum grandiflorum	201	2017-09-18-11-14-41	0	0	z	0	5	52.7	20.8	52.8	20.8	52.8	0.056	1838			31
1328	1328	1	Linum grandiflorum	201	2017-09-18-11-14-43	0	0	z	0	5	52.7	20.8	52.8	20.8	52.8	0.056	1838			32
1329	1329	1	Linum grandiflorum	201	2017-09-18-11-14-45	0	0	z	0	5	52.7	20.8	52.8	20.8	52.8	0.056	1838			33
1330	1330	1	Linum grandiflorum	201	2017-09-18-11-14-47	0	0	z	0	5	52.7	20.8	52.8	20.8	52.8	0.056	1838			34
1331	1331	1	Linum grandiflorum	201	2017-09-18-11-14-49	0	0	z	0	5	52.7	20.8	52.8	20.8	52.8	0.056	1838			35
1332	1332	1	Linum grandiflorum	201	2017-09-18-11-14-51	0	0	z	0	5	52.7	20.8	52.8	20.8	52.8	0.056	1838			36
1333	1333	1	Linum grandiflorum	201	2017-09-18-11-14-53	0	0	z	0	5	52.8	20.9	52.8	20.8	52.8	-0.044	1838			37
1334	1334	1	Linum grandiflorum	201	2017-09-18-11-14-55	0	0	z	0	5	52.7	20.8	52.9	20.8	52.9	0.162	1838			38
1335	1335	1	Linum grandiflorum	201	2017-09-18-11-14-57	0	0	z	0	5	52.7	20.8	52.8	20.8	52.8	0.056	1838			39
1336	1336	1	Linum grandiflorum	201	2017-09-18-11-14-59	0	0	z	0	5	52.7	20.8	52.9	20.8	52.9	0.162	1838			40
1337	1337	1	Linum grandiflorum	201	2017-09-18-11-15-01	0	0	z	0	5	52.8	20.9	52.9	20.8	52.9	0.062	1838			41
1338	1338	1	Linum grandiflorum	201	2017-09-18-11-15-03	0	0	z	0	5	52.8	20.9	52.9	20.8	52.9	0.062	1838			42
1339	1339	1	Linum grandiflorum	201	2017-09-18-11-15-05	0	0	z	0	5	52.7	20.8	52.9	20.8	52.9	0.162	1838			43
1340	1340	1	Linum grandiflorum	201	2017-09-18-11-15-07	0	0	z	0	5	52.7	20.8	52.9	20.8	52.9	0.162	1838			44
1341	1341	1	Linum grandiflorum	201	2017-09-18-11-15-09	0	0	z	0	5	52.7	20.8	52.9	20.8	52.9	0.162	1838			45
1342	1342	1	Linum grandiflorum	201	2017-09-18-11-15-11	0	0	z	0	5	52.7	20.8	52.9	20.8	52.9	0.162	1838			46
1343	1343	1	Linum grandiflorum	201	2017-09-18-11-15-13	0	0	z	0	5	52.7	20.8	52.9	20.8	52.9	0.162	1838			47
1344	1344	1	Linum grandiflorum	201	2017-09-18-11-15-15	0	0	z	0	5	52.7	20.8	52.9	20.8	52.9	0.162	1838			48
1345	1345	1	Linum grandiflorum	201	2017-09-18-11-15-17	0	0	z	0	5	52.7	20.8	52.9	20.8	52.9	0.162	1838			49
1346	1346	1	Linum grandiflorum	201	2017-09-18-11-15-19	0	0	z	0	5	52.7	20.8	52.9	20.8	52.9	0.162	1838			50
1347	1347	1	Linum grandiflorum	201	2017-09-18-11-15-21	0	0	z	0	5	52.7	20.8	52.9	20.8	52.9	0.162	1838			51
1348	1348	1	Linum grandiflorum	201	2017-09-18-11-15-23	0	0	z	0	5	52.8	20.9	52.9	20.8	52.9	0.062	1838			52
1349	1349	1	Linum grandiflorum	201	2017-09-18-11-15-25	0	0	z	0	5	52.8	20.9	52.9	20.8	52.9	0.062	1838			53
1350	1350	1	Linum grandiflorum	201	2017-09-18-11-15-27	0	0	z	0	5	52.7	20.8	52.9	20.8	52.9	0.162	1838			54
1351	1351	1	Linum grandiflorum	201	2017-09-18-11-15-29	0	0	z	0	5	52.8	20.9	52.9	20.8	52.9	0.062	1838			55
1352	1352	1	Linum grandiflorum	201	2017-09-18-11-15-31	0	0	z	0	5	52.7	20.8	52.9	20.8	52.9	0.162	1838			56
1353	1353	1	Linum grandiflorum	201	2017-09-18-11-15-33	0	0	z	0	5	52.7	20.8	52.9	20.8	52.9	0.162	1838			57
1354	1354	1	Linum grandiflorum	201	2017-09-18-11-15-35	0	0	z	0	5	52.7	20.8	52.8	20.8	52.8	0.056	1838			58
1355	1355	1	Linum grandiflorum	201	2017-09-18-11-15-37	0	0	z	0	5	52.7	20.8	52.8	20.8	52.8	0.056	1838			59
1356	1356	1	Linum grandiflorum	201	2017-09-18-11-15-39	0	0	z	0	5	52.7	20.8	52.8	20.8	52.8	0.056	1838			60
1357	1357	1	Linum grandiflorum	201	2017-09-18-11-15-41	0	0	z	0	5	52.7	20.8	52.8	20.8	52.8	0.056	1838			61
1358	1358	1	Linum grandiflorum	201	2017-09-18-11-15-43	0	0	z	0	5	52.7	20.8	52.9	20.8	52.9	0.162	1838			62
1359	1359	1	Linum grandiflorum	201	2017-09-18-11-15-45	0	0	z	0	5	52.7	20.8	52.9	20.8	52.9	0.162	1838			63
1360	1360	1	Linum grandiflorum	201	2017-09-18-11-15-47	0	0	z	0	5	52.7	20.8	52.9	20.8	52.9	0.162	1838			64
1361	1361	1	Linum grandiflorum	201	2017-09-18-11-15-49	0	0	z	0	5	52.7	20.8	52.9	20.8	52.9	0.162	1838			65
1362	1362	1	Linum grandiflorum	201	2017-09-18-11-15-51	0	0	z	0	5	52.8	20.9	52.8	20.8	52.8	-0.044	1838			66
1363	1363	1	Linum grandiflorum	201	2017-09-18-11-15-53	0	0	z	0	5	52.7	20.8	52.8	20.8	52.8	0.056	1838			67
1364	1364	1	Linum grandiflorum	201	2017-09-18-11-15-55	0	0	z	0	5	52.7	20.8	52.8	20.8	52.8	0.056	1838			68
1365	1365	1	Linum grandiflorum	201	2017-09-18-11-15-57	0	0	z	0	5	52.8	20.9	52.9	20.8	52.9	0.062	1838			69
1366	1366	1	Linum grandiflorum	201	2017-09-18-11-15-59	0	0	z	0	5	52.7	20.8	52.9	20.8	52.9	0.162	1838			70
1367	1367	1	Linum grandiflorum	201	2017-09-18-11-16-01	0	0	z	0	5	52.8	20.9	52.8	20.8	52.8	-0.044	1838			71
1368	1368	1	Linum grandiflorum	201	2017-09-18-11-16-03	0	0	z	0	5	52.7	20.8	52.9	20.8	52.9	0.162	1838			72
1369	1369	1	Linum grandiflorum	201	2017-09-18-11-16-05	0	0	z	0	5	52.8	20.9	52.8	20.8	52.8	-0.044	1838			73
1370	1370	1	Linum grandiflorum	201	2017-09-18-11-16-07	0	0	z	0	5	52.8	20.9	52.8	20.8	52.8	-0.044	1838			74
1371	1371	1	Linum grandiflorum	201	2017-09-18-11-16-09	0	0	z	0	5	52.7	20.8	52.8	20.8	52.8	0.056	1838			75
1372	1372	1	Linum grandiflorum	201	2017-09-18-11-16-11	0	0	z	0	5	52.7	20.8	52.8	20.8	52.8	0.056	1838			76
1373	1373	1	Linum grandiflorum	201	2017-09-18-11-16-13	0	0	z	0	5	52.7	20.8	52.8	20.8	52.8	0.056	1838			77
1374	1374	1	Linum grandiflorum	201	2017-09-18-11-16-15	0	0	z	0	5	52.8	20.9	52.9	20.8	52.9	0.062	1838			78
1375	1375	1	Linum grandiflorum	201	2017-09-18-11-16-18	0	0	z	0	5	52.7	20.8	52.8	20.8	52.8	0.056	1838			79
1376	1376	1	Linum grandiflorum	201	2017-09-18-11-16-20	0	0	z	0	5	52.8	20.9	52.8	20.8	52.8	-0.044	1838			80
1377	1377	1	Linum grandiflorum	201	2017-09-18-11-16-22	0	0	z	0	5	52.7	20.8	52.8	20.8	52.8	0.056	1838			81
1378	1378	1	Linum grandiflorum	201	2017-09-18-11-16-24	0	0	z	0	5	52.7	20.8	52.8	20.8	52.8	0.056	1838			82
1379	1379	1	Linum grandiflorum	201	2017-09-18-11-16-26	0	0	z	0	5	52.7	20.8	52.8	20.8	52.8	0.056	1838			83
1380	1380	1	Linum grandiflorum	201	2017-09-18-11-16-28	0	0	z	0	5	52.8	20.9	52.8	20.8	52.8	-0.044	1838			84
1381	1381	1	Linum grandiflorum	201	2017-09-18-11-16-30	0	0	z	0	5	52.7	20.8	52.8	20.8	52.8	0.056	1838			85
1382	1382	1	Linum grandiflorum	201	2017-09-18-11-16-32	0	0	z	0	5	52.7	20.8	52.8	20.8	52.8	0.056	1838			86
1383	1383	1	Linum grandiflorum	201	2017-09-18-11-16-34	0	0	z	0	5	52.7	20.8	52.8	20.8	52.8	0.056	1838			87
1384	1384	1	Linum grandiflorum	201	2017-09-18-11-16-36	0	0	z	0	5	52.8	20.9	52.8	20.8	52.8	-0.044	1838			88
1385	1385	1	Linum grandiflorum	201	2017-09-18-11-16-38	0	0	z	0	5	52.8	20.9	52.8	20.8	52.8	-0.044	1838			89
1386	1386	1	Linum grandiflorum	201	2017-09-18-11-16-40	0	0	z	0	5	52.7	20.8	52.8	20.8	52.8	0.056	1838			90
1387	1387	1	Linum grandiflorum	201	2017-09-18-11-16-42	0	0	z	0	5	52.7	20.8	52.8	20.8	52.8	0.056	1838	Last10	Here	91
1388	1388	1	Linum grandiflorum	201	2017-09-18-11-16-44	0	0	z	0	5	52.7	20.9	52.8	20.8	52.8	0.056	1838	Last10	Here	92
1389	1389	1	Linum grandiflorum	201	2017-09-18-11-16-46	0	0	z	0	5	52.7	20.8	52.8	20.8	52.8	0.056	1838	Last10	Here	93
1390	1390	1	Linum grandiflorum	201	2017-09-18-11-16-48	0	0	z	0	5	52.7	20.8	52.8	20.8	52.8	0.056	1838	Last10	Here	94
1391	1391	1	Linum grandiflorum	201	2017-09-18-11-16-50	0	0	z	0	5	52.7	20.9	52.8	20.8	52.8	0.056	1838	Last10	Here	95
1392	1392	1	Linum grandiflorum	201	2017-09-18-11-16-52	0	0	z	0	5	52.7	20.8	52.8	20.8	52.8	0.056	1838	Last10	Here	96
1393	1393	1	Linum grandiflorum	201	2017-09-18-11-16-54	0	0	z	0	5	52.7	20.9	52.9	20.8	52.9	0.162	1838	Last10	Here	97
1394	1394	1	Linum grandiflorum	201	2017-09-18-11-16-56	0	0	z	0	5	52.7	20.9	52.8	20.8	52.8	0.056	1838	Last10	Here	98
1395	1395	1	Linum grandiflorum	201	2017-09-18-11-16-58	0	0	z	0	5	52.7	20.9	52.8	20.8	52.8	0.056	1838	Last10	Here	99
1396	1396	1	Linum grandiflorum	201	2017-09-18-11-17-00	0	0	z	0	5	52.7	20.8	52.9	20.8	52.9	0.162	1838	Last10	Here	100
1397	1397	1	Linum grandiflorum	201	2017-09-18-11-17-32	0	0	z	0	10	52.7	20.8	52.7	20.8	52.7	-0.05	1839	First10	Here	1
1398	1398	1	Linum grandiflorum	201	2017-09-18-11-17-34	0	0	z	0	10	52.7	20.9	52.8	20.8	52.8	0.056	1839	First10	Here	2
1399	1399	1	Linum grandiflorum	201	2017-09-18-11-17-36	0	0	z	0	10	52.7	20.8	52.8	20.8	52.8	0.056	1839	First10	Here	3
1400	1400	1	Linum grandiflorum	201	2017-09-18-11-17-38	0	0	z	0	10	52.7	20.8	52.8	20.8	52.8	0.056	1839	First10	Here	4
1401	1401	1	Linum grandiflorum	201	2017-09-18-11-17-40	0	0	z	0	10	52.7	20.9	52.8	20.8	52.8	0.056	1839	First10	Here	5
1402	1402	1	Linum grandiflorum	201	2017-09-18-11-17-42	0	0	z	0	10	52.6	20.8	52.8	20.8	52.8	0.156	1839	First10	Here	6
1403	1403	1	Linum grandiflorum	201	2017-09-18-11-17-44	0	0	z	0	10	52.7	20.9	52.8	20.8	52.8	0.056	1839	First10	Here	7
1404	1404	1	Linum grandiflorum	201	2017-09-18-11-17-46	0	0	z	0	10	52.7	20.8	52.8	20.8	52.8	0.056	1839	First10	Here	8
1405	1405	1	Linum grandiflorum	201	2017-09-18-11-17-48	0	0	z	0	10	52.7	20.9	52.7	20.8	52.7	-0.05	1839	First10	Here	9
1406	1406	1	Linum grandiflorum	201	2017-09-18-11-17-50	0	0	z	0	10	52.7	20.9	52.7	20.8	52.7	-0.05	1839	First10	Here	10
1407	1407	1	Linum grandiflorum	201	2017-09-18-11-17-52	0	0	z	0	10	52.7	20.9	52.8	20.8	52.8	0.056	1839			11
1408	1408	1	Linum grandiflorum	201	2017-09-18-11-17-54	0	0	z	0	10	52.7	20.8	52.8	20.8	52.8	0.056	1839			12
1409	1409	1	Linum grandiflorum	201	2017-09-18-11-17-56	0	0	z	0	10	52.7	20.9	52.8	20.8	52.8	0.056	1839			13
1410	1410	1	Linum grandiflorum	201	2017-09-18-11-17-58	0	0	z	0	10	52.7	20.9	52.8	20.8	52.8	0.056	1839			14
1411	1411	1	Linum grandiflorum	201	2017-09-18-11-18-00	0	0	z	0	10	52.7	20.8	52.8	20.8	52.8	0.056	1839			15
1412	1412	1	Linum grandiflorum	201	2017-09-18-11-18-02	0	0	z	0	10	52.7	20.9	52.7	20.8	52.7	-0.05	1839			16
1413	1413	1	Linum grandiflorum	201	2017-09-18-11-18-04	0	0	z	0	10	52.8	20.9	52.8	20.8	52.8	-0.044	1839			17
1414	1414	1	Linum grandiflorum	201	2017-09-18-11-18-06	0	0	z	0	10	52.7	20.9	52.7	20.8	52.7	-0.05	1839			18
1415	1415	1	Linum grandiflorum	201	2017-09-18-11-18-08	0	0	z	0	10	52.7	20.9	52.7	20.8	52.7	-0.05	1839			19
1416	1416	1	Linum grandiflorum	201	2017-09-18-11-18-10	0	0	z	0	10	52.7	20.9	52.7	20.8	52.7	-0.05	1839			20
1417	1417	1	Linum grandiflorum	201	2017-09-18-11-18-12	0	0	z	0	10	52.7	20.8	52.7	20.8	52.7	-0.05	1839			21
1418	1418	1	Linum grandiflorum	201	2017-09-18-11-18-14	0	0	z	0	10	52.8	20.9	52.7	20.8	52.7	-0.15	1839			22
1419	1419	1	Linum grandiflorum	201	2017-09-18-11-18-16	0	0	z	0	10	52.7	20.8	52.7	20.8	52.7	-0.05	1839			23
1420	1420	1	Linum grandiflorum	201	2017-09-18-11-18-18	0	0	z	0	10	52.7	20.8	52.7	20.8	52.7	-0.05	1839			24
1421	1421	1	Linum grandiflorum	201	2017-09-18-11-18-20	0	0	z	0	10	52.7	20.8	52.7	20.8	52.7	-0.05	1839			25
1422	1422	1	Linum grandiflorum	201	2017-09-18-11-18-22	0	0	z	0	10	52.7	20.9	52.7	20.8	52.7	-0.05	1839			26
1423	1423	1	Linum grandiflorum	201	2017-09-18-11-18-24	0	0	z	0	10	52.7	20.9	52.7	20.8	52.7	-0.05	1839			27
1424	1424	1	Linum grandiflorum	201	2017-09-18-11-18-26	0	0	z	0	10	52.7	20.8	52.7	20.8	52.7	-0.05	1839			28
1425	1425	1	Linum grandiflorum	201	2017-09-18-11-18-28	0	0	z	0	10	52.7	20.8	52.7	20.8	52.7	-0.05	1839			29
1426	1426	1	Linum grandiflorum	201	2017-09-18-11-18-30	0	0	z	0	10	52.8	20.9	52.7	20.8	52.7	-0.15	1839			30
1427	1427	1	Linum grandiflorum	201	2017-09-18-11-18-32	0	0	z	0	10	52.7	20.8	52.7	20.8	52.7	-0.05	1839			31
1428	1428	1	Linum grandiflorum	201	2017-09-18-11-18-34	0	0	z	0	10	52.8	20.9	52.7	20.8	52.7	-0.15	1839			32
1429	1429	1	Linum grandiflorum	201	2017-09-18-11-18-36	0	0	z	0	10	52.7	20.9	52.7	20.8	52.7	-0.05	1839			33
1430	1430	1	Linum grandiflorum	201	2017-09-18-11-18-38	0	0	z	0	10	52.8	20.9	52.7	20.8	52.7	-0.15	1839			34
1431	1431	1	Linum grandiflorum	201	2017-09-18-11-18-40	0	0	z	0	10	52.7	20.9	52.7	20.8	52.7	-0.05	1839			35
1432	1432	1	Linum grandiflorum	201	2017-09-18-11-18-42	0	0	z	0	10	52.7	20.8	52.7	20.8	52.7	-0.05	1839			36
1433	1433	1	Linum grandiflorum	201	2017-09-18-11-18-44	0	0	z	0	10	52.7	20.8	52.7	20.8	52.7	-0.05	1839			37
1434	1434	1	Linum grandiflorum	201	2017-09-18-11-18-46	0	0	z	0	10	52.7	20.8	52.7	20.8	52.7	-0.05	1839			38
1435	1435	1	Linum grandiflorum	201	2017-09-18-11-18-48	0	0	z	0	10	52.7	20.8	52.7	20.8	52.7	-0.05	1839			39
1436	1436	1	Linum grandiflorum	201	2017-09-18-11-18-50	0	0	z	0	10	52.7	20.8	52.7	20.8	52.7	-0.05	1839			40
1437	1437	1	Linum grandiflorum	201	2017-09-18-11-18-52	0	0	z	0	10	52.8	20.9	52.7	20.8	52.7	-0.15	1839			41
1438	1438	1	Linum grandiflorum	201	2017-09-18-11-18-54	0	0	z	0	10	52.8	20.9	52.7	20.8	52.7	-0.15	1839			42
1439	1439	1	Linum grandiflorum	201	2017-09-18-11-18-56	0	0	z	0	10	52.7	20.9	52.7	20.8	52.7	-0.05	1839			43
1440	1440	1	Linum grandiflorum	201	2017-09-18-11-18-58	0	0	z	0	10	52.7	20.8	52.7	20.8	52.7	-0.05	1839			44
1441	1441	1	Linum grandiflorum	201	2017-09-18-11-19-00	0	0	z	0	10	52.6	20.8	52.7	20.8	52.7	0.05	1839			45
1442	1442	1	Linum grandiflorum	201	2017-09-18-11-19-02	0	0	z	0	10	52.7	20.9	52.7	20.8	52.7	-0.05	1839			46
1443	1443	1	Linum grandiflorum	201	2017-09-18-11-19-04	0	0	z	0	10	52.7	20.9	52.7	20.8	52.7	-0.05	1839			47
1444	1444	1	Linum grandiflorum	201	2017-09-18-11-19-06	0	0	z	0	10	52.7	20.8	52.7	20.8	52.7	-0.05	1839			48
1445	1445	1	Linum grandiflorum	201	2017-09-18-11-19-08	0	0	z	0	10	52.7	20.9	52.7	20.8	52.7	-0.05	1839			49
1446	1446	1	Linum grandiflorum	201	2017-09-18-11-19-10	0	0	z	0	10	52.7	20.8	52.7	20.8	52.7	-0.05	1839			50
1447	1447	1	Linum grandiflorum	201	2017-09-18-11-19-12	0	0	z	0	10	52.7	20.8	52.7	20.8	52.7	-0.05	1839			51
1448	1448	1	Linum grandiflorum	201	2017-09-18-11-19-14	0	0	z	0	10	52.7	20.8	52.7	20.8	52.7	-0.05	1839			52
1449	1449	1	Linum grandiflorum	201	2017-09-18-11-19-18	0	0	z	0	10	52.7	20.8	52.7	20.8	52.7	-0.05	1839			53
1450	1450	1	Linum grandiflorum	201	2017-09-18-11-19-20	0	0	z	0	10	52.7	20.8	52.7	20.8	52.7	-0.05	1839			54
1451	1451	1	Linum grandiflorum	201	2017-09-18-11-19-22	0	0	z	0	10	52.7	20.8	52.7	20.8	52.7	-0.05	1839			55
1452	1452	1	Linum grandiflorum	201	2017-09-18-11-19-24	0	0	z	0	10	52.7	20.9	52.7	20.8	52.7	-0.05	1839			56
1453	1453	1	Linum grandiflorum	201	2017-09-18-11-19-26	0	0	z	0	10	52.7	20.9	52.7	20.8	52.7	-0.05	1839			57
1454	1454	1	Linum grandiflorum	201	2017-09-18-11-19-28	0	0	z	0	10	52.6	20.8	52.7	20.8	52.7	0.05	1839			58
1455	1455	1	Linum grandiflorum	201	2017-09-18-11-19-30	0	0	z	0	10	52.6	20.8	52.8	20.8	52.8	0.156	1839			59
1456	1456	1	Linum grandiflorum	201	2017-09-18-11-19-32	0	0	z	0	10	52.6	20.8	52.8	20.8	52.8	0.156	1839			60
1457	1457	1	Linum grandiflorum	201	2017-09-18-11-19-34	0	0	z	0	10	52.6	20.8	52.7	20.8	52.7	0.05	1839			61
1458	1458	1	Linum grandiflorum	201	2017-09-18-11-19-36	0	0	z	0	10	52.7	20.9	52.8	20.8	52.8	0.056	1839			62
1459	1459	1	Linum grandiflorum	201	2017-09-18-11-19-38	0	0	z	0	10	52.6	20.8	52.8	20.8	52.8	0.156	1839			63
1460	1460	1	Linum grandiflorum	201	2017-09-18-11-19-40	0	0	z	0	10	52.7	20.8	52.8	20.8	52.8	0.056	1839			64
1461	1461	1	Linum grandiflorum	201	2017-09-18-11-19-42	0	0	z	0	10	52.7	20.8	52.7	20.8	52.7	-0.05	1839			65
1462	1462	1	Linum grandiflorum	201	2017-09-18-11-19-44	0	0	z	0	10	52.6	20.8	52.7	20.8	52.7	0.05	1839			66
1463	1463	1	Linum grandiflorum	201	2017-09-18-11-19-46	0	0	z	0	10	52.7	20.8	52.7	20.8	52.7	-0.05	1839			67
1464	1464	1	Linum grandiflorum	201	2017-09-18-11-19-48	0	0	z	0	10	52.7	20.8	52.7	20.8	52.7	-0.05	1839			68
1465	1465	1	Linum grandiflorum	201	2017-09-18-11-19-50	0	0	z	0	10	52.6	20.8	52.7	20.8	52.7	0.05	1839			69
1466	1466	1	Linum grandiflorum	201	2017-09-18-11-19-52	0	0	z	0	10	52.7	20.9	52.7	20.8	52.7	-0.05	1839			70
1467	1467	1	Linum grandiflorum	201	2017-09-18-11-19-54	0	0	z	0	10	52.7	20.9	52.7	20.8	52.7	-0.05	1839			71
1468	1468	1	Linum grandiflorum	201	2017-09-18-11-19-56	0	0	z	0	10	52.7	20.8	52.7	20.8	52.7	-0.05	1839			72
1469	1469	1	Linum grandiflorum	201	2017-09-18-11-19-58	0	0	z	0	10	52.7	20.8	52.7	20.8	52.7	-0.05	1839			73
1470	1470	1	Linum grandiflorum	201	2017-09-18-11-20-00	0	0	z	0	10	52.8	20.9	52.7	20.8	52.7	-0.15	1839			74
1471	1471	1	Linum grandiflorum	201	2017-09-18-11-20-02	0	0	z	0	10	52.7	20.9	52.7	20.8	52.7	-0.05	1839			75
1472	1472	1	Linum grandiflorum	201	2017-09-18-11-20-04	0	0	z	0	10	52.7	20.8	52.7	20.8	52.7	-0.05	1839			76
1473	1473	1	Linum grandiflorum	201	2017-09-18-11-20-06	0	0	z	0	10	52.7	20.9	52.7	20.8	52.7	-0.05	1839			77
1474	1474	1	Linum grandiflorum	201	2017-09-18-11-20-08	0	0	z	0	10	52.7	20.9	52.8	20.8	52.8	0.056	1839			78
1475	1475	1	Linum grandiflorum	201	2017-09-18-11-20-10	0	0	z	0	10	52.7	20.8	52.8	20.8	52.8	0.056	1839			79
1476	1476	1	Linum grandiflorum	201	2017-09-18-11-20-12	0	0	z	0	10	52.7	20.8	52.8	20.8	52.8	0.056	1839			80
1477	1477	1	Linum grandiflorum	201	2017-09-18-11-20-14	0	0	z	0	10	52.7	20.8	52.8	20.8	52.8	0.056	1839			81
1478	1478	1	Linum grandiflorum	201	2017-09-18-11-20-16	0	0	z	0	10	52.7	20.8	52.8	20.8	52.8	0.056	1839			82
1479	1479	1	Linum grandiflorum	201	2017-09-18-11-20-18	0	0	z	0	10	52.7	20.8	52.8	20.8	52.8	0.056	1839			83
1480	1480	1	Linum grandiflorum	201	2017-09-18-11-20-20	0	0	z	0	10	52.7	20.8	52.8	20.8	52.8	0.056	1839			84
1481	1481	1	Linum grandiflorum	201	2017-09-18-11-20-22	0	0	z	0	10	52.7	20.8	52.8	20.8	52.8	0.056	1839			85
1482	1482	1	Linum grandiflorum	201	2017-09-18-11-20-24	0	0	z	0	10	52.7	20.8	52.8	20.8	52.8	0.056	1839			86
1483	1483	1	Linum grandiflorum	201	2017-09-18-11-20-26	0	0	z	0	10	52.7	20.8	52.8	20.8	52.8	0.056	1839			87
1484	1484	1	Linum grandiflorum	201	2017-09-18-11-20-28	0	0	z	0	10	52.7	20.8	52.8	20.8	52.8	0.056	1839			88
1485	1485	1	Linum grandiflorum	201	2017-09-18-11-20-30	0	0	z	0	10	52.7	20.8	52.8	20.8	52.8	0.056	1839			89
1486	1486	1	Linum grandiflorum	201	2017-09-18-11-20-32	0	0	z	0	10	52.7	20.9	52.8	20.8	52.8	0.056	1839			90
1487	1487	1	Linum grandiflorum	201	2017-09-18-11-20-34	0	0	z	0	10	52.7	20.9	52.8	20.8	52.8	0.056	1839	Last10	Here	91
1488	1488	1	Linum grandiflorum	201	2017-09-18-11-20-36	0	0	z	0	10	52.7	20.9	52.8	20.8	52.8	0.056	1839	Last10	Here	92
1489	1489	1	Linum grandiflorum	201	2017-09-18-11-20-38	0	0	z	0	10	52.7	20.8	52.8	20.8	52.8	0.056	1839	Last10	Here	93
1490	1490	1	Linum grandiflorum	201	2017-09-18-11-20-40	0	0	z	0	10	52.7	20.8	52.8	20.8	52.8	0.056	1839	Last10	Here	94
1491	1491	1	Linum grandiflorum	201	2017-09-18-11-20-42	0	0	z	0	10	52.7	20.8	52.8	20.8	52.8	0.056	1839	Last10	Here	95
1492	1492	1	Linum grandiflorum	201	2017-09-18-11-20-44	0	0	z	0	10	52.7	20.9	52.8	20.8	52.8	0.056	1839	Last10	Here	96
1493	1493	1	Linum grandiflorum	201	2017-09-18-11-20-46	0	0	z	0	10	52.7	20.8	52.8	20.8	52.8	0.056	1839	Last10	Here	97
1494	1494	1	Linum grandiflorum	201	2017-09-18-11-20-48	0	0	z	0	10	52.7	20.9	52.8	20.8	52.8	0.056	1839	Last10	Here	98
1495	1495	1	Linum grandiflorum	201	2017-09-18-11-20-50	0	0	z	0	10	52.7	20.8	52.8	20.8	52.8	0.056	1839	Last10	Here	99
1496	1496	1	Linum grandiflorum	201	2017-09-18-11-21-22	0	0	z	0	15	52.6	20.8	52.8	20.8	52.8	0.156	1840	First10	Here	1
1497	1497	1	Linum grandiflorum	201	2017-09-18-11-21-24	0	0	z	0	15	52.6	20.8	52.7	20.8	52.7	0.05	1840	First10	Here	2
1498	1498	1	Linum grandiflorum	201	2017-09-18-11-21-26	0	0	z	0	15	52.6	20.8	52.7	20.8	52.7	0.05	1840	First10	Here	3
1499	1499	1	Linum grandiflorum	201	2017-09-18-11-21-28	0	0	z	0	15	52.7	20.8	52.8	20.8	52.8	0.056	1840	First10	Here	4
1500	1500	1	Linum grandiflorum	201	2017-09-18-11-21-30	0	0	z	0	15	52.7	20.8	52.7	20.8	52.7	-0.05	1840	First10	Here	5
1501	1501	1	Linum grandiflorum	201	2017-09-18-11-21-32	0	0	z	0	15	52.6	20.8	52.7	20.8	52.7	0.05	1840	First10	Here	6
1502	1502	1	Linum grandiflorum	201	2017-09-18-11-21-34	0	0	z	0	15	52.7	20.8	52.7	20.8	52.7	-0.05	1840	First10	Here	7
1503	1503	1	Linum grandiflorum	201	2017-09-18-11-21-37	0	0	z	0	15	52.7	20.8	52.8	20.8	52.8	0.056	1840	First10	Here	8
1504	1504	1	Linum grandiflorum	201	2017-09-18-11-21-39	0	0	z	0	15	52.8	20.9	52.7	20.8	52.7	-0.15	1840	First10	Here	9
1505	1505	1	Linum grandiflorum	201	2017-09-18-11-21-41	0	0	z	0	15	52.7	20.8	52.7	20.8	52.7	-0.05	1840	First10	Here	10
1506	1506	1	Linum grandiflorum	201	2017-09-18-11-21-43	0	0	z	0	15	52.7	20.8	52.7	20.8	52.7	-0.05	1840			11
1507	1507	1	Linum grandiflorum	201	2017-09-18-11-21-45	0	0	z	0	15	52.7	20.8	52.8	20.8	52.8	0.056	1840			12
1508	1508	1	Linum grandiflorum	201	2017-09-18-11-21-47	0	0	z	0	15	52.7	20.8	52.8	20.8	52.8	0.056	1840			13
1509	1509	1	Linum grandiflorum	201	2017-09-18-11-21-49	0	0	z	0	15	52.7	20.8	52.8	20.8	52.8	0.056	1840			14
1510	1510	1	Linum grandiflorum	201	2017-09-18-11-21-51	0	0	z	0	15	52.7	20.8	52.7	20.8	52.7	-0.05	1840			15
1511	1511	1	Linum grandiflorum	201	2017-09-18-11-21-53	0	0	z	0	15	52.7	20.8	52.8	20.8	52.8	0.056	1840			16
1512	1512	1	Linum grandiflorum	201	2017-09-18-11-21-55	0	0	z	0	15	52.7	20.8	52.8	20.8	52.8	0.056	1840			17
1513	1513	1	Linum grandiflorum	201	2017-09-18-11-21-57	0	0	z	0	15	52.7	20.8	52.8	20.8	52.8	0.056	1840			18
1514	1514	1	Linum grandiflorum	201	2017-09-18-11-21-59	0	0	z	0	15	52.7	20.8	52.8	20.8	52.8	0.056	1840			19
1515	1515	1	Linum grandiflorum	201	2017-09-18-11-22-01	0	0	z	0	15	52.7	20.8	52.8	20.8	52.8	0.056	1840			20
1516	1516	1	Linum grandiflorum	201	2017-09-18-11-22-03	0	0	z	0	15	52.7	20.8	52.7	20.8	52.7	-0.05	1840			21
1517	1517	1	Linum grandiflorum	201	2017-09-18-11-22-05	0	0	z	0	15	52.7	20.8	52.8	20.8	52.8	0.056	1840			22
1518	1518	1	Linum grandiflorum	201	2017-09-18-11-22-07	0	0	z	0	15	52.7	20.8	52.7	20.8	52.7	-0.05	1840			23
1519	1519	1	Linum grandiflorum	201	2017-09-18-11-22-09	0	0	z	0	15	52.7	20.8	52.8	20.8	52.8	0.056	1840			24
1520	1520	1	Linum grandiflorum	201	2017-09-18-11-22-11	0	0	z	0	15	52.7	20.8	52.7	20.8	52.7	-0.05	1840			25
1521	1521	1	Linum grandiflorum	201	2017-09-18-11-22-13	0	0	z	0	15	52.7	20.8	52.8	20.8	52.8	0.056	1840			26
1522	1522	1	Linum grandiflorum	201	2017-09-18-11-22-15	0	0	z	0	15	52.7	20.8	52.8	20.8	52.8	0.056	1840			27
1523	1523	1	Linum grandiflorum	201	2017-09-18-11-22-17	0	0	z	0	15	52.7	20.8	52.8	20.8	52.8	0.056	1840			28
1524	1524	1	Linum grandiflorum	201	2017-09-18-11-22-19	0	0	z	0	15	52.7	20.8	52.7	20.8	52.7	-0.05	1840			29
1525	1525	1	Linum grandiflorum	201	2017-09-18-11-22-21	0	0	z	0	15	52.7	20.8	52.8	20.8	52.8	0.056	1840			30
1526	1526	1	Linum grandiflorum	201	2017-09-18-11-22-23	0	0	z	0	15	52.7	20.8	52.8	20.8	52.8	0.056	1840			31
1527	1527	1	Linum grandiflorum	201	2017-09-18-11-22-25	0	0	z	0	15	52.7	20.8	52.8	20.8	52.8	0.056	1840			32
1528	1528	1	Linum grandiflorum	201	2017-09-18-11-22-27	0	0	z	0	15	52.7	20.8	52.8	20.8	52.8	0.056	1840			33
1529	1529	1	Linum grandiflorum	201	2017-09-18-11-22-29	0	0	z	0	15	52.7	20.8	52.8	20.8	52.8	0.056	1840			34
1530	1530	1	Linum grandiflorum	201	2017-09-18-11-22-31	0	0	z	0	15	52.7	20.8	52.8	20.8	52.8	0.056	1840			35
1531	1531	1	Linum grandiflorum	201	2017-09-18-11-22-33	0	0	z	0	15	52.7	20.8	52.8	20.8	52.8	0.056	1840			36
1532	1532	1	Linum grandiflorum	201	2017-09-18-11-22-35	0	0	z	0	15	52.7	20.8	52.8	20.8	52.8	0.056	1840			37
1533	1533	1	Linum grandiflorum	201	2017-09-18-11-22-37	0	0	z	0	15	52.7	20.8	52.8	20.8	52.8	0.056	1840			38
1534	1534	1	Linum grandiflorum	201	2017-09-18-11-22-39	0	0	z	0	15	52.7	20.8	52.8	20.8	52.8	0.056	1840			39
1535	1535	1	Linum grandiflorum	201	2017-09-18-11-22-41	0	0	z	0	15	52.7	20.8	52.8	20.8	52.8	0.056	1840			40
1536	1536	1	Linum grandiflorum	201	2017-09-18-11-22-43	0	0	z	0	15	52.7	20.8	52.8	20.8	52.8	0.056	1840			41
1537	1537	1	Linum grandiflorum	201	2017-09-18-11-22-45	0	0	z	0	15	52.7	20.8	52.8	20.8	52.8	0.056	1840			42
1538	1538	1	Linum grandiflorum	201	2017-09-18-11-22-47	0	0	z	0	15	52.7	20.8	52.8	20.8	52.8	0.056	1840			43
1539	1539	1	Linum grandiflorum	201	2017-09-18-11-22-49	0	0	z	0	15	52.7	20.8	52.8	20.8	52.8	0.056	1840			44
1540	1540	1	Linum grandiflorum	201	2017-09-18-11-22-51	0	0	z	0	15	52.7	20.8	52.8	20.8	52.8	0.056	1840			45
1541	1541	1	Linum grandiflorum	201	2017-09-18-11-22-53	0	0	z	0	15	52.7	20.8	52.8	20.8	52.8	0.056	1840			46
1542	1542	1	Linum grandiflorum	201	2017-09-18-11-22-55	0	0	z	0	15	52.7	20.8	52.8	20.8	52.8	0.056	1840			47
1543	1543	1	Linum grandiflorum	201	2017-09-18-11-22-57	0	0	z	0	15	52.7	20.8	52.8	20.8	52.8	0.056	1840			48
1544	1544	1	Linum grandiflorum	201	2017-09-18-11-22-59	0	0	z	0	15	52.7	20.8	52.8	20.8	52.8	0.056	1840			49
1545	1545	1	Linum grandiflorum	201	2017-09-18-11-23-01	0	0	z	0	15	52.7	20.8	52.8	20.8	52.8	0.056	1840			50
1546	1546	1	Linum grandiflorum	201	2017-09-18-11-23-03	0	0	z	0	15	52.7	20.8	52.8	20.8	52.8	0.056	1840			51
1547	1547	1	Linum grandiflorum	201	2017-09-18-11-23-05	0	0	z	0	15	52.7	20.8	52.8	20.8	52.8	0.056	1840			52
1548	1548	1	Linum grandiflorum	201	2017-09-18-11-23-07	0	0	z	0	15	52.7	20.8	52.8	20.8	52.8	0.056	1840			53
1549	1549	1	Linum grandiflorum	201	2017-09-18-11-23-09	0	0	z	0	15	52.7	20.8	52.8	20.8	52.8	0.056	1840			54
1550	1550	1	Linum grandiflorum	201	2017-09-18-11-23-11	0	0	z	0	15	52.7	20.8	52.8	20.8	52.8	0.056	1840			55
1551	1551	1	Linum grandiflorum	201	2017-09-18-11-23-13	0	0	z	0	15	52.7	20.8	52.8	20.8	52.8	0.056	1840			56
1552	1552	1	Linum grandiflorum	201	2017-09-18-11-23-15	0	0	z	0	15	52.7	20.8	52.8	20.8	52.8	0.056	1840			57
1553	1553	1	Linum grandiflorum	201	2017-09-18-11-23-17	0	0	z	0	15	52.7	20.8	52.8	20.8	52.8	0.056	1840			58
1554	1554	1	Linum grandiflorum	201	2017-09-18-11-23-19	0	0	z	0	15	52.7	20.8	52.8	20.8	52.8	0.056	1840			59
1555	1555	1	Linum grandiflorum	201	2017-09-18-11-23-21	0	0	z	0	15	52.7	20.8	52.8	20.8	52.8	0.056	1840			60
1556	1556	1	Linum grandiflorum	201	2017-09-18-11-23-23	0	0	z	0	15	52.7	20.8	52.8	20.8	52.8	0.056	1840			61
1557	1557	1	Linum grandiflorum	201	2017-09-18-11-23-25	0	0	z	0	15	52.7	20.8	52.8	20.8	52.8	0.056	1840			62
1558	1558	1	Linum grandiflorum	201	2017-09-18-11-23-27	0	0	z	0	15	52.7	20.8	52.8	20.8	52.8	0.056	1840			63
1559	1559	1	Linum grandiflorum	201	2017-09-18-11-23-29	0	0	z	0	15	52.7	20.8	52.8	20.8	52.8	0.056	1840			64
1560	1560	1	Linum grandiflorum	201	2017-09-18-11-23-31	0	0	z	0	15	52.7	20.8	52.8	20.8	52.8	0.056	1840			65
1561	1561	1	Linum grandiflorum	201	2017-09-18-11-23-33	0	0	z	0	15	52.7	20.8	52.8	20.8	52.8	0.056	1840			66
1562	1562	1	Linum grandiflorum	201	2017-09-18-11-23-35	0	0	z	0	15	52.7	20.8	52.8	20.8	52.8	0.056	1840			67
1563	1563	1	Linum grandiflorum	201	2017-09-18-11-23-37	0	0	z	0	15	52.7	20.8	52.8	20.8	52.8	0.056	1840			68
1564	1564	1	Linum grandiflorum	201	2017-09-18-11-23-39	0	0	z	0	15	52.7	20.8	52.8	20.8	52.8	0.056	1840			69
1565	1565	1	Linum grandiflorum	201	2017-09-18-11-23-41	0	0	z	0	15	52.8	20.9	52.8	20.8	52.8	-0.044	1840			70
1566	1566	1	Linum grandiflorum	201	2017-09-18-11-23-43	0	0	z	0	15	52.7	20.8	52.8	20.8	52.8	0.056	1840			71
1567	1567	1	Linum grandiflorum	201	2017-09-18-11-23-45	0	0	z	0	15	52.7	20.8	52.8	20.8	52.8	0.056	1840			72
1568	1568	1	Linum grandiflorum	201	2017-09-18-11-23-47	0	0	z	0	15	52.7	20.8	52.8	20.8	52.8	0.056	1840			73
1569	1569	1	Linum grandiflorum	201	2017-09-18-11-23-49	0	0	z	0	15	52.7	20.8	52.8	20.8	52.8	0.056	1840			74
1570	1570	1	Linum grandiflorum	201	2017-09-18-11-23-51	0	0	z	0	15	52.7	20.8	52.8	20.8	52.8	0.056	1840			75
1571	1571	1	Linum grandiflorum	201	2017-09-18-11-23-53	0	0	z	0	15	52.7	20.8	52.8	20.8	52.8	0.056	1840			76
1572	1572	1	Linum grandiflorum	201	2017-09-18-11-23-55	0	0	z	0	15	52.7	20.8	52.8	20.8	52.8	0.056	1840			77
1573	1573	1	Linum grandiflorum	201	2017-09-18-11-23-57	0	0	z	0	15	52.7	20.8	52.8	20.8	52.8	0.056	1840			78
1574	1574	1	Linum grandiflorum	201	2017-09-18-11-23-59	0	0	z	0	15	52.7	20.8	52.8	20.8	52.8	0.056	1840			79
1575	1575	1	Linum grandiflorum	201	2017-09-18-11-24-01	0	0	z	0	15	52.7	20.8	52.8	20.8	52.8	0.056	1840			80
1576	1576	1	Linum grandiflorum	201	2017-09-18-11-24-03	0	0	z	0	15	52.7	20.8	52.8	20.8	52.8	0.056	1840			81
1577	1577	1	Linum grandiflorum	201	2017-09-18-11-24-05	0	0	z	0	15	52.7	20.8	52.8	20.8	52.8	0.056	1840			82
1578	1578	1	Linum grandiflorum	201	2017-09-18-11-24-07	0	0	z	0	15	52.7	20.8	52.8	20.8	52.8	0.056	1840			83
1579	1579	1	Linum grandiflorum	201	2017-09-18-11-24-09	0	0	z	0	15	52.7	20.8	52.8	20.8	52.8	0.056	1840			84
1580	1580	1	Linum grandiflorum	201	2017-09-18-11-24-11	0	0	z	0	15	52.8	20.9	52.8	20.8	52.8	-0.044	1840			85
1581	1581	1	Linum grandiflorum	201	2017-09-18-11-24-13	0	0	z	0	15	52.7	20.8	52.8	20.8	52.8	0.056	1840			86
1582	1582	1	Linum grandiflorum	201	2017-09-18-11-24-15	0	0	z	0	15	52.7	20.8	52.8	20.8	52.8	0.056	1840			87
1583	1583	1	Linum grandiflorum	201	2017-09-18-11-24-17	0	0	z	0	15	52.7	20.8	52.8	20.8	52.8	0.056	1840			88
1584	1584	1	Linum grandiflorum	201	2017-09-18-11-24-19	0	0	z	0	15	52.7	20.8	52.8	20.8	52.8	0.056	1840			89
1585	1585	1	Linum grandiflorum	201	2017-09-18-11-24-21	0	0	z	0	15	52.7	20.8	52.8	20.8	52.8	0.056	1840			90
1586	1586	1	Linum grandiflorum	201	2017-09-18-11-24-23	0	0	z	0	15	52.7	20.8	52.8	20.8	52.8	0.056	1840	Last10	Here	91
1587	1587	1	Linum grandiflorum	201	2017-09-18-11-24-25	0	0	z	0	15	52.7	20.8	52.8	20.8	52.8	0.056	1840	Last10	Here	92
1588	1588	1	Linum grandiflorum	201	2017-09-18-11-24-27	0	0	z	0	15	52.7	20.8	52.8	20.8	52.8	0.056	1840	Last10	Here	93
1589	1589	1	Linum grandiflorum	201	2017-09-18-11-24-29	0	0	z	0	15	52.7	20.8	52.8	20.8	52.8	0.056	1840	Last10	Here	94
1590	1590	1	Linum grandiflorum	201	2017-09-18-11-24-33	0	0	z	0	15	52.7	20.8	52.8	20.8	52.8	0.056	1840	Last10	Here	95
1591	1591	1	Linum grandiflorum	201	2017-09-18-11-24-35	0	0	z	0	15	52.7	20.8	52.8	20.8	52.8	0.056	1840	Last10	Here	96
1592	1592	1	Linum grandiflorum	201	2017-09-18-11-24-37	0	0	z	0	15	52.7	20.8	52.8	20.8	52.8	0.056	1840	Last10	Here	97
1593	1593	1	Linum grandiflorum	201	2017-09-18-11-24-39	0	0	z	0	15	52.7	20.8	52.8	20.8	52.8	0.056	1840	Last10	Here	98
1594	1594	1	Linum grandiflorum	201	2017-09-18-11-24-41	0	0	z	0	15	52.7	20.8	52.8	20.8	52.8	0.056	1840	Last10	Here	99
1595	1595	1	Linum grandiflorum	201	2017-09-18-11-25-13	0	0	z	0	20	52.7	20.8	52.8	20.8	52.8	0.056	1841	First10	Here	1
1596	1596	1	Linum grandiflorum	201	2017-09-18-11-25-15	0	0	z	0	20	52.7	20.8	52.8	20.8	52.8	0.056	1841	First10	Here	2
1597	1597	1	Linum grandiflorum	201	2017-09-18-11-25-17	0	0	z	0	20	52.7	20.8	52.8	20.8	52.8	0.056	1841	First10	Here	3
1598	1598	1	Linum grandiflorum	201	2017-09-18-11-25-19	0	0	z	0	20	52.7	20.8	52.8	20.8	52.8	0.056	1841	First10	Here	4
1599	1599	1	Linum grandiflorum	201	2017-09-18-11-25-21	0	0	z	0	20	52.7	20.8	52.8	20.8	52.8	0.056	1841	First10	Here	5
1600	1600	1	Linum grandiflorum	201	2017-09-18-11-25-23	0	0	z	0	20	52.7	20.8	52.8	20.8	52.8	0.056	1841	First10	Here	6
1601	1601	1	Linum grandiflorum	201	2017-09-18-11-25-25	0	0	z	0	20	52.7	20.8	52.8	20.8	52.8	0.056	1841	First10	Here	7
1602	1602	1	Linum grandiflorum	201	2017-09-18-11-25-27	0	0	z	0	20	52.7	20.8	52.8	20.8	52.8	0.056	1841	First10	Here	8
1603	1603	1	Linum grandiflorum	201	2017-09-18-11-25-29	0	0	z	0	20	52.7	20.8	52.8	20.8	52.8	0.056	1841	First10	Here	9
1604	1604	1	Linum grandiflorum	201	2017-09-18-11-25-31	0	0	z	0	20	52.7	20.8	52.7	20.7	52.7	-0.05	1841	First10	Here	10
1605	1605	1	Linum grandiflorum	201	2017-09-18-11-25-33	0	0	z	0	20	52.8	20.9	52.8	20.8	52.8	-0.044	1841			11
1606	1606	1	Linum grandiflorum	201	2017-09-18-11-25-35	0	0	z	0	20	52.7	20.8	52.8	20.8	52.8	0.056	1841			12
1607	1607	1	Linum grandiflorum	201	2017-09-18-11-25-37	0	0	z	0	20	52.8	20.9	52.8	20.8	52.8	-0.044	1841			13
1608	1608	1	Linum grandiflorum	201	2017-09-18-11-25-39	0	0	z	0	20	52.7	20.8	52.8	20.8	52.8	0.056	1841			14
1609	1609	1	Linum grandiflorum	201	2017-09-18-11-25-41	0	0	z	0	20	52.7	20.8	52.8	20.8	52.8	0.056	1841			15
1610	1610	1	Linum grandiflorum	201	2017-09-18-11-25-43	0	0	z	0	20	52.7	20.8	52.8	20.8	52.8	0.056	1841			16
1611	1611	1	Linum grandiflorum	201	2017-09-18-11-25-45	0	0	z	0	20	52.7	20.8	52.8	20.8	52.8	0.056	1841			17
1612	1612	1	Linum grandiflorum	201	2017-09-18-11-25-47	0	0	z	0	20	52.7	20.8	52.8	20.8	52.8	0.056	1841			18
1613	1613	1	Linum grandiflorum	201	2017-09-18-11-25-49	0	0	z	0	20	52.7	20.8	52.8	20.8	52.8	0.056	1841			19
1614	1614	1	Linum grandiflorum	201	2017-09-18-11-25-51	0	0	z	0	20	52.7	20.8	52.8	20.8	52.8	0.056	1841			20
1615	1615	1	Linum grandiflorum	201	2017-09-18-11-25-53	0	0	z	0	20	52.7	20.8	52.8	20.8	52.8	0.056	1841			21
1616	1616	1	Linum grandiflorum	201	2017-09-18-11-25-55	0	0	z	0	20	52.7	20.8	52.8	20.8	52.8	0.056	1841			22
1617	1617	1	Linum grandiflorum	201	2017-09-18-11-25-57	0	0	z	0	20	52.7	20.8	52.8	20.8	52.8	0.056	1841			23
1618	1618	1	Linum grandiflorum	201	2017-09-18-11-25-59	0	0	z	0	20	52.7	20.8	52.8	20.8	52.8	0.056	1841			24
1619	1619	1	Linum grandiflorum	201	2017-09-18-11-26-01	0	0	z	0	20	52.7	20.8	52.8	20.8	52.8	0.056	1841			25
1620	1620	1	Linum grandiflorum	201	2017-09-18-11-26-03	0	0	z	0	20	52.7	20.8	52.8	20.8	52.8	0.056	1841			26
1621	1621	1	Linum grandiflorum	201	2017-09-18-11-26-05	0	0	z	0	20	52.7	20.8	52.8	20.8	52.8	0.056	1841			27
1622	1622	1	Linum grandiflorum	201	2017-09-18-11-26-09	0	0	z	0	20	52.7	20.8	52.8	20.8	52.8	0.056	1841			28
1623	1623	1	Linum grandiflorum	201	2017-09-18-11-26-11	0	0	z	0	20	52.7	20.8	52.8	20.8	52.8	0.056	1841			29
1624	1624	1	Linum grandiflorum	201	2017-09-18-11-26-13	0	0	z	0	20	52.7	20.8	52.8	20.8	52.8	0.056	1841			30
1625	1625	1	Linum grandiflorum	201	2017-09-18-11-26-15	0	0	z	0	20	52.7	20.8	52.8	20.8	52.8	0.056	1841			31
1626	1626	1	Linum grandiflorum	201	2017-09-18-11-26-17	0	0	z	0	20	52.7	20.8	52.8	20.8	52.8	0.056	1841			32
1627	1627	1	Linum grandiflorum	201	2017-09-18-11-26-19	0	0	z	0	20	52.7	20.8	52.8	20.8	52.8	0.056	1841			33
1628	1628	1	Linum grandiflorum	201	2017-09-18-11-26-21	0	0	z	0	20	52.7	20.8	52.8	20.8	52.8	0.056	1841			34
1629	1629	1	Linum grandiflorum	201	2017-09-18-11-26-23	0	0	z	0	20	52.7	20.8	52.8	20.8	52.8	0.056	1841			35
1630	1630	1	Linum grandiflorum	201	2017-09-18-11-26-25	0	0	z	0	20	52.7	20.8	52.8	20.8	52.8	0.056	1841			36
1631	1631	1	Linum grandiflorum	201	2017-09-18-11-26-27	0	0	z	0	20	52.7	20.8	52.8	20.8	52.8	0.056	1841			37
1632	1632	1	Linum grandiflorum	201	2017-09-18-11-26-29	0	0	z	0	20	52.7	20.8	52.8	20.8	52.8	0.056	1841			38
1633	1633	1	Linum grandiflorum	201	2017-09-18-11-26-31	0	0	z	0	20	52.7	20.8	52.8	20.8	52.8	0.056	1841			39
1634	1634	1	Linum grandiflorum	201	2017-09-18-11-26-33	0	0	z	0	20	52.7	20.8	52.8	20.8	52.8	0.056	1841			40
1635	1635	1	Linum grandiflorum	201	2017-09-18-11-26-35	0	0	z	0	20	52.7	20.8	52.8	20.8	52.8	0.056	1841			41
1636	1636	1	Linum grandiflorum	201	2017-09-18-11-26-37	0	0	z	0	20	52.8	20.9	52.8	20.8	52.8	-0.044	1841			42
1637	1637	1	Linum grandiflorum	201	2017-09-18-11-26-39	0	0	z	0	20	52.7	20.8	52.8	20.8	52.8	0.056	1841			43
1638	1638	1	Linum grandiflorum	201	2017-09-18-11-26-41	0	0	z	0	20	52.7	20.8	52.8	20.8	52.8	0.056	1841			44
1639	1639	1	Linum grandiflorum	201	2017-09-18-11-26-43	0	0	z	0	20	52.7	20.8	52.8	20.8	52.8	0.056	1841			45
1640	1640	1	Linum grandiflorum	201	2017-09-18-11-26-45	0	0	z	0	20	52.7	20.8	52.8	20.8	52.8	0.056	1841			46
1641	1641	1	Linum grandiflorum	201	2017-09-18-11-26-47	0	0	z	0	20	52.7	20.8	52.8	20.8	52.8	0.056	1841			47
1642	1642	1	Linum grandiflorum	201	2017-09-18-11-26-49	0	0	z	0	20	52.7	20.8	52.8	20.8	52.8	0.056	1841			48
1643	1643	1	Linum grandiflorum	201	2017-09-18-11-26-51	0	0	z	0	20	52.7	20.8	52.8	20.8	52.8	0.056	1841			49
1644	1644	1	Linum grandiflorum	201	2017-09-18-11-26-53	0	0	z	0	20	52.7	20.8	52.8	20.8	52.8	0.056	1841			50
1645	1645	1	Linum grandiflorum	201	2017-09-18-11-26-55	0	0	z	0	20	52.7	20.8	52.8	20.8	52.8	0.056	1841			51
1646	1646	1	Linum grandiflorum	201	2017-09-18-11-26-58	0	0	z	0	20	52.7	20.8	52.8	20.8	52.8	0.056	1841			52
1647	1647	1	Linum grandiflorum	201	2017-09-18-11-27-00	0	0	z	0	20	52.7	20.8	52.8	20.8	52.8	0.056	1841			53
1648	1648	1	Linum grandiflorum	201	2017-09-18-11-27-02	0	0	z	0	20	52.7	20.8	52.8	20.8	52.8	0.056	1841			54
1649	1649	1	Linum grandiflorum	201	2017-09-18-11-27-04	0	0	z	0	20	52.7	20.8	52.8	20.8	52.8	0.056	1841			55
1650	1650	1	Linum grandiflorum	201	2017-09-18-11-27-06	0	0	z	0	20	52.7	20.8	52.8	20.8	52.8	0.056	1841			56
1651	1651	1	Linum grandiflorum	201	2017-09-18-11-27-08	0	0	z	0	20	52.7	20.8	52.8	20.8	52.8	0.056	1841			57
1652	1652	1	Linum grandiflorum	201	2017-09-18-11-27-10	0	0	z	0	20	52.7	20.8	52.8	20.8	52.8	0.056	1841			58
1653	1653	1	Linum grandiflorum	201	2017-09-18-11-27-12	0	0	z	0	20	52.7	20.8	52.8	20.8	52.8	0.056	1841			59
1654	1654	1	Linum grandiflorum	201	2017-09-18-11-27-14	0	0	z	0	20	52.7	20.8	52.8	20.8	52.8	0.056	1841			60
1655	1655	1	Linum grandiflorum	201	2017-09-18-11-27-16	0	0	z	0	20	52.7	20.8	52.8	20.8	52.8	0.056	1841			61
1656	1656	1	Linum grandiflorum	201	2017-09-18-11-27-18	0	0	z	0	20	52.7	20.8	52.8	20.8	52.8	0.056	1841			62
1657	1657	1	Linum grandiflorum	201	2017-09-18-11-27-20	0	0	z	0	20	52.8	20.9	52.8	20.8	52.8	-0.044	1841			63
1658	1658	1	Linum grandiflorum	201	2017-09-18-11-27-22	0	0	z	0	20	52.8	20.9	52.8	20.8	52.8	-0.044	1841			64
1659	1659	1	Linum grandiflorum	201	2017-09-18-11-27-24	0	0	z	0	20	52.8	20.9	52.8	20.8	52.8	-0.044	1841			65
1660	1660	1	Linum grandiflorum	201	2017-09-18-11-27-26	0	0	z	0	20	52.7	20.8	52.8	20.8	52.8	0.056	1841			66
1661	1661	1	Linum grandiflorum	201	2017-09-18-11-27-28	0	0	z	0	20	52.7	20.8	52.8	20.8	52.8	0.056	1841			67
1662	1662	1	Linum grandiflorum	201	2017-09-18-11-27-30	0	0	z	0	20	52.7	20.8	52.8	20.8	52.8	0.056	1841			68
1663	1663	1	Linum grandiflorum	201	2017-09-18-11-27-32	0	0	z	0	20	52.7	20.8	52.8	20.8	52.8	0.056	1841			69
1664	1664	1	Linum grandiflorum	201	2017-09-18-11-27-34	0	0	z	0	20	52.7	20.8	52.8	20.8	52.8	0.056	1841			70
1665	1665	1	Linum grandiflorum	201	2017-09-18-11-27-36	0	0	z	0	20	52.7	20.8	52.8	20.8	52.8	0.056	1841			71
1666	1666	1	Linum grandiflorum	201	2017-09-18-11-27-38	0	0	z	0	20	52.7	20.8	52.8	20.8	52.8	0.056	1841			72
1667	1667	1	Linum grandiflorum	201	2017-09-18-11-27-40	0	0	z	0	20	52.7	20.8	52.8	20.8	52.8	0.056	1841			73
1668	1668	1	Linum grandiflorum	201	2017-09-18-11-27-42	0	0	z	0	20	52.7	20.8	52.8	20.8	52.8	0.056	1841			74
1669	1669	1	Linum grandiflorum	201	2017-09-18-11-27-44	0	0	z	0	20	52.7	20.8	52.8	20.8	52.8	0.056	1841			75
1670	1670	1	Linum grandiflorum	201	2017-09-18-11-27-46	0	0	z	0	20	52.7	20.8	52.8	20.8	52.8	0.056	1841			76
1671	1671	1	Linum grandiflorum	201	2017-09-18-11-27-48	0	0	z	0	20	52.7	20.8	52.8	20.8	52.8	0.056	1841			77
1672	1672	1	Linum grandiflorum	201	2017-09-18-11-27-50	0	0	z	0	20	52.7	20.8	52.8	20.8	52.8	0.056	1841			78
1673	1673	1	Linum grandiflorum	201	2017-09-18-11-27-52	0	0	z	0	20	52.7	20.8	52.8	20.8	52.8	0.056	1841			79
1674	1674	1	Linum grandiflorum	201	2017-09-18-11-27-54	0	0	z	0	20	52.7	20.8	52.8	20.8	52.8	0.056	1841			80
1675	1675	1	Linum grandiflorum	201	2017-09-18-11-27-56	0	0	z	0	20	52.7	20.8	52.8	20.8	52.8	0.056	1841			81
1676	1676	1	Linum grandiflorum	201	2017-09-18-11-27-58	0	0	z	0	20	52.7	20.8	52.8	20.8	52.8	0.056	1841			82
1677	1677	1	Linum grandiflorum	201	2017-09-18-11-28-00	0	0	z	0	20	52.7	20.8	52.8	20.8	52.8	0.056	1841			83
1678	1678	1	Linum grandiflorum	201	2017-09-18-11-28-02	0	0	z	0	20	52.7	20.8	52.8	20.8	52.8	0.056	1841			84
1679	1679	1	Linum grandiflorum	201	2017-09-18-11-28-04	0	0	z	0	20	52.7	20.8	52.8	20.8	52.8	0.056	1841			85
1680	1680	1	Linum grandiflorum	201	2017-09-18-11-28-06	0	0	z	0	20	52.7	20.8	52.8	20.8	52.8	0.056	1841			86
1681	1681	1	Linum grandiflorum	201	2017-09-18-11-28-08	0	0	z	0	20	52.7	20.8	52.8	20.8	52.8	0.056	1841			87
1682	1682	1	Linum grandiflorum	201	2017-09-18-11-28-10	0	0	z	0	20	52.7	20.8	52.8	20.8	52.8	0.056	1841			88
1683	1683	1	Linum grandiflorum	201	2017-09-18-11-28-12	0	0	z	0	20	52.7	20.8	52.8	20.8	52.8	0.056	1841			89
1684	1684	1	Linum grandiflorum	201	2017-09-18-11-28-14	0	0	z	0	20	52.7	20.8	52.8	20.8	52.8	0.056	1841			90
1685	1685	1	Linum grandiflorum	201	2017-09-18-11-28-16	0	0	z	0	20	52.7	20.8	52.8	20.8	52.8	0.056	1841	Last10	Here	91
1686	1686	1	Linum grandiflorum	201	2017-09-18-11-28-18	0	0	z	0	20	52.7	20.8	52.8	20.8	52.8	0.056	1841	Last10	Here	92
1687	1687	1	Linum grandiflorum	201	2017-09-18-11-28-20	0	0	z	0	20	52.7	20.8	52.8	20.8	52.8	0.056	1841	Last10	Here	93
1688	1688	1	Linum grandiflorum	201	2017-09-18-11-28-22	0	0	z	0	20	52.7	20.8	52.8	20.8	52.8	0.056	1841	Last10	Here	94
1689	1689	1	Linum grandiflorum	201	2017-09-18-11-28-24	0	0	z	0	20	52.7	20.8	52.8	20.8	52.8	0.056	1841	Last10	Here	95
1690	1690	1	Linum grandiflorum	201	2017-09-18-11-28-26	0	0	z	0	20	52.7	20.8	52.8	20.8	52.8	0.056	1841	Last10	Here	96
1691	1691	1	Linum grandiflorum	201	2017-09-18-11-28-28	0	0	z	0	20	52.7	20.8	52.8	20.8	52.8	0.056	1841	Last10	Here	97
1692	1692	1	Linum grandiflorum	201	2017-09-18-11-28-30	0	0	z	0	20	52.7	20.8	52.8	20.8	52.8	0.056	1841	Last10	Here	98
1693	1693	1	Linum grandiflorum	201	2017-09-18-11-28-32	0	0	z	0	20	52.7	20.8	52.8	20.8	52.8	0.056	1841	Last10	Here	99
1694	1694	1	Linum grandiflorum	201	2017-09-18-11-29-04	0	0	z	0	25	52.7	20.8	52.8	20.8	52.8	0.056	1842	First10	Here	1
1695	1695	1	Linum grandiflorum	201	2017-09-18-11-29-06	0	0	z	0	25	52.7	20.8	52.8	20.8	52.8	0.056	1842	First10	Here	2
1696	1696	1	Linum grandiflorum	201	2017-09-18-11-29-08	0	0	z	0	25	52.7	20.8	52.8	20.8	52.8	0.056	1842	First10	Here	3
1697	1697	1	Linum grandiflorum	201	2017-09-18-11-29-10	0	0	z	0	25	52.7	20.8	52.8	20.8	52.8	0.056	1842	First10	Here	4
1698	1698	1	Linum grandiflorum	201	2017-09-18-11-29-12	0	0	z	0	25	52.7	20.8	52.8	20.8	52.8	0.056	1842	First10	Here	5
1699	1699	1	Linum grandiflorum	201	2017-09-18-11-29-14	0	0	z	0	25	52.7	20.8	52.8	20.8	52.8	0.056	1842	First10	Here	6
1700	1700	1	Linum grandiflorum	201	2017-09-18-11-29-16	0	0	z	0	25	52.7	20.8	52.8	20.8	52.8	0.056	1842	First10	Here	7
1701	1701	1	Linum grandiflorum	201	2017-09-18-11-29-18	0	0	z	0	25	52.7	20.8	52.8	20.8	52.8	0.056	1842	First10	Here	8
1702	1702	1	Linum grandiflorum	201	2017-09-18-11-29-20	0	0	z	0	25	52.8	20.9	52.8	20.8	52.8	-0.044	1842	First10	Here	9
1703	1703	1	Linum grandiflorum	201	2017-09-18-11-29-22	0	0	z	0	25	52.7	20.8	52.8	20.8	52.8	0.056	1842	First10	Here	10
1704	1704	1	Linum grandiflorum	201	2017-09-18-11-29-24	0	0	z	0	25	52.7	20.8	52.8	20.8	52.8	0.056	1842			11
1705	1705	1	Linum grandiflorum	201	2017-09-18-11-29-26	0	0	z	0	25	52.7	20.8	52.8	20.8	52.8	0.056	1842			12
1706	1706	1	Linum grandiflorum	201	2017-09-18-11-29-28	0	0	z	0	25	52.7	20.8	52.8	20.8	52.8	0.056	1842			13
1707	1707	1	Linum grandiflorum	201	2017-09-18-11-29-30	0	0	z	0	25	52.7	20.8	52.8	20.8	52.8	0.056	1842			14
1708	1708	1	Linum grandiflorum	201	2017-09-18-11-29-32	0	0	z	0	25	52.7	20.8	52.8	20.8	52.8	0.056	1842			15
1709	1709	1	Linum grandiflorum	201	2017-09-18-11-29-34	0	0	z	0	25	52.7	20.8	52.8	20.8	52.8	0.056	1842			16
1710	1710	1	Linum grandiflorum	201	2017-09-18-11-29-36	0	0	z	0	25	52.7	20.8	52.8	20.8	52.8	0.056	1842			17
1711	1711	1	Linum grandiflorum	201	2017-09-18-11-29-38	0	0	z	0	25	52.7	20.8	52.8	20.8	52.8	0.056	1842			18
1712	1712	1	Linum grandiflorum	201	2017-09-18-11-29-40	0	0	z	0	25	52.7	20.8	52.8	20.8	52.8	0.056	1842			19
1713	1713	1	Linum grandiflorum	201	2017-09-18-11-29-42	0	0	z	0	25	52.7	20.8	52.8	20.8	52.8	0.056	1842			20
1714	1714	1	Linum grandiflorum	201	2017-09-18-11-29-44	0	0	z	0	25	52.7	20.8	52.8	20.8	52.8	0.056	1842			21
1715	1715	1	Linum grandiflorum	201	2017-09-18-11-29-46	0	0	z	0	25	52.7	20.8	52.8	20.8	52.8	0.056	1842			22
1716	1716	1	Linum grandiflorum	201	2017-09-18-11-29-48	0	0	z	0	25	52.7	20.8	52.8	20.8	52.8	0.056	1842			23
1717	1717	1	Linum grandiflorum	201	2017-09-18-11-29-50	0	0	z	0	25	52.8	20.9	52.8	20.8	52.8	-0.044	1842			24
1718	1718	1	Linum grandiflorum	201	2017-09-18-11-29-52	0	0	z	0	25	52.7	20.8	52.8	20.8	52.8	0.056	1842			25
1719	1719	1	Linum grandiflorum	201	2017-09-18-11-29-54	0	0	z	0	25	52.7	20.8	52.8	20.8	52.8	0.056	1842			26
1720	1720	1	Linum grandiflorum	201	2017-09-18-11-29-56	0	0	z	0	25	52.7	20.8	52.8	20.8	52.8	0.056	1842			27
1721	1721	1	Linum grandiflorum	201	2017-09-18-11-29-58	0	0	z	0	25	52.7	20.8	52.8	20.8	52.8	0.056	1842			28
1722	1722	1	Linum grandiflorum	201	2017-09-18-11-30-00	0	0	z	0	25	52.7	20.8	52.8	20.8	52.8	0.056	1842			29
1723	1723	1	Linum grandiflorum	201	2017-09-18-11-30-02	0	0	z	0	25	52.7	20.8	52.8	20.8	52.8	0.056	1842			30
1724	1724	1	Linum grandiflorum	201	2017-09-18-11-30-04	0	0	z	0	25	52.7	20.8	52.8	20.8	52.8	0.056	1842			31
1725	1725	1	Linum grandiflorum	201	2017-09-18-11-30-06	0	0	z	0	25	52.7	20.8	52.8	20.8	52.8	0.056	1842			32
1726	1726	1	Linum grandiflorum	201	2017-09-18-11-30-08	0	0	z	0	25	52.7	20.8	52.8	20.8	52.8	0.056	1842			33
1727	1727	1	Linum grandiflorum	201	2017-09-18-11-30-10	0	0	z	0	25	52.7	20.8	52.8	20.8	52.8	0.056	1842			34
1728	1728	1	Linum grandiflorum	201	2017-09-18-11-30-12	0	0	z	0	25	52.7	20.8	52.8	20.8	52.8	0.056	1842			35
1729	1729	1	Linum grandiflorum	201	2017-09-18-11-30-14	0	0	z	0	25	52.7	20.8	52.8	20.8	52.8	0.056	1842			36
1730	1730	1	Linum grandiflorum	201	2017-09-18-11-30-16	0	0	z	0	25	52.7	20.8	52.8	20.8	52.8	0.056	1842			37
1731	1731	1	Linum grandiflorum	201	2017-09-18-11-30-18	0	0	z	0	25	52.7	20.8	52.8	20.8	52.8	0.056	1842			38
1732	1732	1	Linum grandiflorum	201	2017-09-18-11-30-20	0	0	z	0	25	52.7	20.8	52.8	20.8	52.8	0.056	1842			39
1733	1733	1	Linum grandiflorum	201	2017-09-18-11-30-22	0	0	z	0	25	52.7	20.8	52.8	20.8	52.8	0.056	1842			40
1734	1734	1	Linum grandiflorum	201	2017-09-18-11-30-24	0	0	z	0	25	52.7	20.8	52.8	20.8	52.8	0.056	1842			41
1735	1735	1	Linum grandiflorum	201	2017-09-18-11-30-26	0	0	z	0	25	52.7	20.8	52.8	20.8	52.8	0.056	1842			42
1736	1736	1	Linum grandiflorum	201	2017-09-18-11-30-28	0	0	z	0	25	52.8	20.9	52.8	20.8	52.8	-0.044	1842			43
1737	1737	1	Linum grandiflorum	201	2017-09-18-11-30-30	0	0	z	0	25	52.7	20.8	52.8	20.8	52.8	0.056	1842			44
1738	1738	1	Linum grandiflorum	201	2017-09-18-11-30-32	0	0	z	0	25	52.7	20.8	52.8	20.8	52.8	0.056	1842			45
1739	1739	1	Linum grandiflorum	201	2017-09-18-11-30-34	0	0	z	0	25	52.7	20.8	52.8	20.8	52.8	0.056	1842			46
1740	1740	1	Linum grandiflorum	201	2017-09-18-11-30-36	0	0	z	0	25	52.7	20.8	52.8	20.8	52.8	0.056	1842			47
1741	1741	1	Linum grandiflorum	201	2017-09-18-11-30-38	0	0	z	0	25	52.7	20.8	52.8	20.8	52.8	0.056	1842			48
1742	1742	1	Linum grandiflorum	201	2017-09-18-11-30-40	0	0	z	0	25	52.7	20.8	52.8	20.8	52.8	0.056	1842			49
1743	1743	1	Linum grandiflorum	201	2017-09-18-11-30-42	0	0	z	0	25	52.7	20.8	52.8	20.8	52.8	0.056	1842			50
1744	1744	1	Linum grandiflorum	201	2017-09-18-11-30-44	0	0	z	0	25	52.7	20.8	52.8	20.8	52.8	0.056	1842			51
1745	1745	1	Linum grandiflorum	201	2017-09-18-11-30-46	0	0	z	0	25	52.7	20.8	52.8	20.8	52.8	0.056	1842			52
1746	1746	1	Linum grandiflorum	201	2017-09-18-11-30-48	0	0	z	0	25	52.7	20.8	52.8	20.8	52.8	0.056	1842			53
1747	1747	1	Linum grandiflorum	201	2017-09-18-11-30-50	0	0	z	0	25	52.7	20.8	52.8	20.8	52.8	0.056	1842			54
1748	1748	1	Linum grandiflorum	201	2017-09-18-11-30-52	0	0	z	0	25	52.7	20.8	52.8	20.8	52.8	0.056	1842			55
1749	1749	1	Linum grandiflorum	201	2017-09-18-11-30-54	0	0	z	0	25	52.7	20.8	52.8	20.8	52.8	0.056	1842			56
1750	1750	1	Linum grandiflorum	201	2017-09-18-11-30-56	0	0	z	0	25	52.7	20.8	52.8	20.8	52.8	0.056	1842			57
1751	1751	1	Linum grandiflorum	201	2017-09-18-11-30-58	0	0	z	0	25	52.7	20.8	52.8	20.8	52.8	0.056	1842			58
1752	1752	1	Linum grandiflorum	201	2017-09-18-11-31-00	0	0	z	0	25	52.7	20.8	52.8	20.8	52.8	0.056	1842			59
1753	1753	1	Linum grandiflorum	201	2017-09-18-11-31-02	0	0	z	0	25	52.7	20.8	52.8	20.8	52.8	0.056	1842			60
1754	1754	1	Linum grandiflorum	201	2017-09-18-11-31-04	0	0	z	0	25	52.7	20.8	52.8	20.8	52.8	0.056	1842			61
1755	1755	1	Linum grandiflorum	201	2017-09-18-11-31-06	0	0	z	0	25	52.7	20.8	52.8	20.8	52.8	0.056	1842			62
1756	1756	1	Linum grandiflorum	201	2017-09-18-11-31-08	0	0	z	0	25	52.7	20.8	52.8	20.8	52.8	0.056	1842			63
1757	1757	1	Linum grandiflorum	201	2017-09-18-11-31-10	0	0	z	0	25	52.7	20.8	52.8	20.8	52.8	0.056	1842			64
1758	1758	1	Linum grandiflorum	201	2017-09-18-11-31-12	0	0	z	0	25	52.7	20.8	52.8	20.8	52.8	0.056	1842			65
1759	1759	1	Linum grandiflorum	201	2017-09-18-11-31-14	0	0	z	0	25	52.7	20.8	52.8	20.8	52.8	0.056	1842			66
1760	1760	1	Linum grandiflorum	201	2017-09-18-11-31-16	0	0	z	0	25	52.7	20.8	52.8	20.8	52.8	0.056	1842			67
1761	1761	1	Linum grandiflorum	201	2017-09-18-11-31-18	0	0	z	0	25	52.7	20.8	52.8	20.8	52.8	0.056	1842			68
1762	1762	1	Linum grandiflorum	201	2017-09-18-11-31-20	0	0	z	0	25	52.7	20.8	52.8	20.8	52.8	0.056	1842			69
1763	1763	1	Linum grandiflorum	201	2017-09-18-11-31-22	0	0	z	0	25	52.7	20.8	52.8	20.8	52.8	0.056	1842			70
1764	1764	1	Linum grandiflorum	201	2017-09-18-11-31-24	0	0	z	0	25	52.7	20.8	52.8	20.8	52.8	0.056	1842			71
1765	1765	1	Linum grandiflorum	201	2017-09-18-11-31-26	0	0	z	0	25	52.7	20.8	52.8	20.8	52.8	0.056	1842			72
1766	1766	1	Linum grandiflorum	201	2017-09-18-11-31-28	0	0	z	0	25	52.7	20.8	52.8	20.8	52.8	0.056	1842			73
1767	1767	1	Linum grandiflorum	201	2017-09-18-11-31-30	0	0	z	0	25	52.7	20.8	52.8	20.8	52.8	0.056	1842			74
1768	1768	1	Linum grandiflorum	201	2017-09-18-11-31-32	0	0	z	0	25	52.7	20.8	52.8	20.8	52.8	0.056	1842			75
1769	1769	1	Linum grandiflorum	201	2017-09-18-11-31-34	0	0	z	0	25	52.7	20.8	52.8	20.8	52.8	0.056	1842			76
1770	1770	1	Linum grandiflorum	201	2017-09-18-11-31-36	0	0	z	0	25	52.7	20.8	52.8	20.8	52.8	0.056	1842			77
1771	1771	1	Linum grandiflorum	201	2017-09-18-11-31-38	0	0	z	0	25	52.7	20.8	52.8	20.8	52.8	0.056	1842			78
1772	1772	1	Linum grandiflorum	201	2017-09-18-11-31-40	0	0	z	0	25	52.7	20.8	52.8	20.8	52.8	0.056	1842			79
1773	1773	1	Linum grandiflorum	201	2017-09-18-11-31-42	0	0	z	0	25	52.7	20.8	52.8	20.8	52.8	0.056	1842			80
1774	1774	1	Linum grandiflorum	201	2017-09-18-11-31-44	0	0	z	0	25	52.7	20.8	52.8	20.8	52.8	0.056	1842			81
1775	1775	1	Linum grandiflorum	201	2017-09-18-11-31-46	0	0	z	0	25	52.7	20.8	52.9	20.8	52.9	0.162	1842			82
1776	1776	1	Linum grandiflorum	201	2017-09-18-11-31-48	0	0	z	0	25	52.7	20.8	52.8	20.8	52.8	0.056	1842			83
1777	1777	1	Linum grandiflorum	201	2017-09-18-11-31-50	0	0	z	0	25	52.7	20.8	52.8	20.8	52.8	0.056	1842			84
1778	1778	1	Linum grandiflorum	201	2017-09-18-11-31-52	0	0	z	0	25	52.7	20.8	52.8	20.8	52.8	0.056	1842			85
1779	1779	1	Linum grandiflorum	201	2017-09-18-11-31-54	0	0	z	0	25	52.7	20.8	52.8	20.8	52.8	0.056	1842			86
1780	1780	1	Linum grandiflorum	201	2017-09-18-11-31-56	0	0	z	0	25	52.7	20.8	52.9	20.8	52.9	0.162	1842			87
1781	1781	1	Linum grandiflorum	201	2017-09-18-11-31-58	0	0	z	0	25	52.7	20.8	52.9	20.8	52.9	0.162	1842			88
1782	1782	1	Linum grandiflorum	201	2017-09-18-11-32-00	0	0	z	0	25	52.7	20.8	52.8	20.8	52.8	0.056	1842			89
1783	1783	1	Linum grandiflorum	201	2017-09-18-11-32-02	0	0	z	0	25	52.7	20.8	52.9	20.8	52.9	0.162	1842			90
1784	1784	1	Linum grandiflorum	201	2017-09-18-11-32-04	0	0	z	0	25	52.7	20.8	52.9	20.8	52.9	0.162	1842	Last10	Here	91
1785	1785	1	Linum grandiflorum	201	2017-09-18-11-32-06	0	0	z	0	25	52.7	20.8	52.8	20.7	52.8	0.056	1842	Last10	Here	92
1786	1786	1	Linum grandiflorum	201	2017-09-18-11-32-08	0	0	z	0	25	52.7	20.8	52.8	20.8	52.8	0.056	1842	Last10	Here	93
1787	1787	1	Linum grandiflorum	201	2017-09-18-11-32-10	0	0	z	0	25	52.7	20.8	52.8	20.8	52.8	0.056	1842	Last10	Here	94
1788	1788	1	Linum grandiflorum	201	2017-09-18-11-32-12	0	0	z	0	25	52.7	20.8	52.8	20.8	52.8	0.056	1842	Last10	Here	95
1789	1789	1	Linum grandiflorum	201	2017-09-18-11-32-14	0	0	z	0	25	52.7	20.8	52.8	20.8	52.8	0.056	1842	Last10	Here	96
1790	1790	1	Linum grandiflorum	201	2017-09-18-11-32-16	0	0	z	0	25	52.8	20.8	52.9	20.8	52.9	0.062	1842	Last10	Here	97
1791	1791	1	Linum grandiflorum	201	2017-09-18-11-32-19	0	0	z	0	25	52.7	20.8	52.8	20.8	52.8	0.056	1842	Last10	Here	98
1792	1792	1	Linum grandiflorum	201	2017-09-18-11-32-21	0	0	z	0	25	52.7	20.8	52.8	20.8	52.8	0.056	1842	Last10	Here	99
1793	1793	1	Linum grandiflorum	201	2017-09-18-11-32-23	0	0	z	0	25	52.7	20.8	52.9	20.8	52.9	0.162	1842	Last10	Here	100
1794	1794	1	Linum grandiflorum	201	2017-09-18-11-32-55	0	0	z	0	30	52.8	20.8	52.9	20.8	52.9	0.062	1843	First10	Here	1
1795	1795	1	Linum grandiflorum	201	2017-09-18-11-32-57	0	0	z	0	30	52.8	20.8	52.9	20.8	52.9	0.062	1843	First10	Here	2
1796	1796	1	Linum grandiflorum	201	2017-09-18-11-32-59	0	0	z	0	30	52.8	20.8	52.9	20.8	52.9	0.062	1843	First10	Here	3
1797	1797	1	Linum grandiflorum	201	2017-09-18-11-33-01	0	0	z	0	30	52.7	20.8	52.9	20.8	52.9	0.162	1843	First10	Here	4
1798	1798	1	Linum grandiflorum	201	2017-09-18-11-33-03	0	0	z	0	30	52.8	20.8	52.9	20.8	52.9	0.062	1843	First10	Here	5
1799	1799	1	Linum grandiflorum	201	2017-09-18-11-33-05	0	0	z	0	30	52.8	20.8	52.9	20.8	52.9	0.062	1843	First10	Here	6
1800	1800	1	Linum grandiflorum	201	2017-09-18-11-33-07	0	0	z	0	30	52.7	20.8	52.9	20.8	52.9	0.162	1843	First10	Here	7
1801	1801	1	Linum grandiflorum	201	2017-09-18-11-33-09	0	0	z	0	30	52.7	20.8	52.9	20.8	52.9	0.162	1843	First10	Here	8
1802	1802	1	Linum grandiflorum	201	2017-09-18-11-33-11	0	0	z	0	30	52.7	20.8	52.9	20.8	52.9	0.162	1843	First10	Here	9
1803	1803	1	Linum grandiflorum	201	2017-09-18-11-33-13	0	0	z	0	30	52.7	20.8	52.8	20.8	52.8	0.056	1843	First10	Here	10
1804	1804	1	Linum grandiflorum	201	2017-09-18-11-33-15	0	0	z	0	30	52.7	20.8	52.9	20.8	52.9	0.162	1843			11
1805	1805	1	Linum grandiflorum	201	2017-09-18-11-33-17	0	0	z	0	30	52.7	20.8	52.9	20.8	52.9	0.162	1843			12
1806	1806	1	Linum grandiflorum	201	2017-09-18-11-33-19	0	0	z	0	30	52.7	20.8	52.8	20.8	52.8	0.056	1843			13
1807	1807	1	Linum grandiflorum	201	2017-09-18-11-33-21	0	0	z	0	30	52.8	20.8	52.8	20.8	52.8	-0.044	1843			14
1808	1808	1	Linum grandiflorum	201	2017-09-18-11-33-23	0	0	z	0	30	52.7	20.8	52.8	20.8	52.8	0.056	1843			15
1809	1809	1	Linum grandiflorum	201	2017-09-18-11-33-25	0	0	z	0	30	52.7	20.8	52.9	20.8	52.9	0.162	1843			16
1810	1810	1	Linum grandiflorum	201	2017-09-18-11-33-27	0	0	z	0	30	52.8	20.8	52.8	20.8	52.8	-0.044	1843			17
1811	1811	1	Linum grandiflorum	201	2017-09-18-11-33-29	0	0	z	0	30	52.7	20.8	52.9	20.8	52.9	0.162	1843			18
1812	1812	1	Linum grandiflorum	201	2017-09-18-11-33-31	0	0	z	0	30	52.7	20.8	52.9	20.8	52.9	0.162	1843			19
1813	1813	1	Linum grandiflorum	201	2017-09-18-11-33-33	0	0	z	0	30	52.7	20.8	52.9	20.8	52.9	0.162	1843			20
1814	1814	1	Linum grandiflorum	201	2017-09-18-11-33-35	0	0	z	0	30	52.8	20.8	52.9	20.8	52.9	0.062	1843			21
1815	1815	1	Linum grandiflorum	201	2017-09-18-11-33-37	0	0	z	0	30	52.7	20.8	52.8	20.8	52.8	0.056	1843			22
1816	1816	1	Linum grandiflorum	201	2017-09-18-11-33-39	0	0	z	0	30	52.8	20.8	52.9	20.8	52.9	0.062	1843			23
1817	1817	1	Linum grandiflorum	201	2017-09-18-11-33-41	0	0	z	0	30	52.8	20.8	52.9	20.8	52.9	0.062	1843			24
1818	1818	1	Linum grandiflorum	201	2017-09-18-11-33-43	0	0	z	0	30	52.7	20.8	52.9	20.8	52.9	0.162	1843			25
1819	1819	1	Linum grandiflorum	201	2017-09-18-11-33-45	0	0	z	0	30	52.7	20.8	52.9	20.8	52.9	0.162	1843			26
1820	1820	1	Linum grandiflorum	201	2017-09-18-11-33-47	0	0	z	0	30	52.7	20.8	52.9	20.8	52.9	0.162	1843			27
1821	1821	1	Linum grandiflorum	201	2017-09-18-11-33-49	0	0	z	0	30	52.8	20.8	52.9	20.8	52.9	0.062	1843			28
1822	1822	1	Linum grandiflorum	201	2017-09-18-11-33-51	0	0	z	0	30	52.7	20.8	52.9	20.8	52.9	0.162	1843			29
1823	1823	1	Linum grandiflorum	201	2017-09-18-11-33-53	0	0	z	0	30	52.7	20.8	52.8	20.8	52.8	0.056	1843			30
1824	1824	1	Linum grandiflorum	201	2017-09-18-11-33-55	0	0	z	0	30	52.7	20.8	52.8	20.8	52.8	0.056	1843			31
1825	1825	1	Linum grandiflorum	201	2017-09-18-11-33-57	0	0	z	0	30	52.7	20.8	52.9	20.8	52.9	0.162	1843			32
1826	1826	1	Linum grandiflorum	201	2017-09-18-11-33-59	0	0	z	0	30	52.8	20.8	52.9	20.8	52.9	0.062	1843			33
1827	1827	1	Linum grandiflorum	201	2017-09-18-11-34-01	0	0	z	0	30	52.8	20.8	52.8	20.8	52.8	-0.044	1843			34
1828	1828	1	Linum grandiflorum	201	2017-09-18-11-34-03	0	0	z	0	30	52.8	20.8	52.8	20.8	52.8	-0.044	1843			35
1829	1829	1	Linum grandiflorum	201	2017-09-18-11-34-05	0	0	z	0	30	52.8	20.8	52.8	20.8	52.8	-0.044	1843			36
1830	1830	1	Linum grandiflorum	201	2017-09-18-11-34-07	0	0	z	0	30	52.8	20.8	52.8	20.8	52.8	-0.044	1843			37
1831	1831	1	Linum grandiflorum	201	2017-09-18-11-34-09	0	0	z	0	30	52.8	20.8	52.8	20.8	52.8	-0.044	1843			38
1832	1832	1	Linum grandiflorum	201	2017-09-18-11-34-11	0	0	z	0	30	52.8	20.8	52.8	20.8	52.8	-0.044	1843			39
1833	1833	1	Linum grandiflorum	201	2017-09-18-11-34-13	0	0	z	0	30	52.8	20.8	52.8	20.8	52.8	-0.044	1843			40
1834	1834	1	Linum grandiflorum	201	2017-09-18-11-34-15	0	0	z	0	30	52.7	20.8	52.8	20.8	52.8	0.056	1843			41
1835	1835	1	Linum grandiflorum	201	2017-09-18-11-34-17	0	0	z	0	30	52.8	20.8	52.8	20.8	52.8	-0.044	1843			42
1836	1836	1	Linum grandiflorum	201	2017-09-18-11-34-19	0	0	z	0	30	52.8	20.8	52.9	20.8	52.9	0.062	1843			43
1837	1837	1	Linum grandiflorum	201	2017-09-18-11-34-21	0	0	z	0	30	52.7	20.8	52.8	20.8	52.8	0.056	1843			44
1838	1838	1	Linum grandiflorum	201	2017-09-18-11-34-23	0	0	z	0	30	52.7	20.8	52.8	20.8	52.8	0.056	1843			45
1839	1839	1	Linum grandiflorum	201	2017-09-18-11-34-25	0	0	z	0	30	52.8	20.8	52.8	20.8	52.8	-0.044	1843			46
1840	1840	1	Linum grandiflorum	201	2017-09-18-11-34-27	0	0	z	0	30	52.8	20.8	52.9	20.8	52.9	0.062	1843			47
1841	1841	1	Linum grandiflorum	201	2017-09-18-11-34-29	0	0	z	0	30	52.8	20.8	52.9	20.8	52.9	0.062	1843			48
1842	1842	1	Linum grandiflorum	201	2017-09-18-11-34-31	0	0	z	0	30	52.8	20.8	52.8	20.8	52.8	-0.044	1843			49
1843	1843	1	Linum grandiflorum	201	2017-09-18-11-34-33	0	0	z	0	30	52.8	20.8	52.9	20.8	52.9	0.062	1843			50
1844	1844	1	Linum grandiflorum	201	2017-09-18-11-34-35	0	0	z	0	30	52.8	20.8	52.8	20.8	52.8	-0.044	1843			51
1845	1845	1	Linum grandiflorum	201	2017-09-18-11-34-37	0	0	z	0	30	52.7	20.8	52.8	20.8	52.8	0.056	1843			52
1846	1846	1	Linum grandiflorum	201	2017-09-18-11-34-39	0	0	z	0	30	52.8	20.8	52.8	20.7	52.8	-0.044	1843			53
1847	1847	1	Linum grandiflorum	201	2017-09-18-11-34-41	0	0	z	0	30	52.8	20.8	52.9	20.8	52.9	0.062	1843			54
1848	1848	1	Linum grandiflorum	201	2017-09-18-11-34-43	0	0	z	0	30	52.7	20.8	52.9	20.8	52.9	0.162	1843			55
1849	1849	1	Linum grandiflorum	201	2017-09-18-11-34-45	0	0	z	0	30	52.8	20.8	52.9	20.8	52.9	0.062	1843			56
1850	1850	1	Linum grandiflorum	201	2017-09-18-11-34-47	0	0	z	0	30	52.8	20.8	52.9	20.8	52.9	0.062	1843			57
1851	1851	1	Linum grandiflorum	201	2017-09-18-11-34-49	0	0	z	0	30	52.7	20.8	52.9	20.8	52.9	0.162	1843			58
1852	1852	1	Linum grandiflorum	201	2017-09-18-11-34-51	0	0	z	0	30	52.8	20.8	52.9	20.8	52.9	0.062	1843			59
1853	1853	1	Linum grandiflorum	201	2017-09-18-11-34-53	0	0	z	0	30	52.8	20.8	52.9	20.8	52.9	0.062	1843			60
1854	1854	1	Linum grandiflorum	201	2017-09-18-11-34-55	0	0	z	0	30	52.8	20.8	52.9	20.8	52.9	0.062	1843			61
1855	1855	1	Linum grandiflorum	201	2017-09-18-11-34-57	0	0	z	0	30	52.7	20.8	52.9	20.8	52.9	0.162	1843			62
1856	1856	1	Linum grandiflorum	201	2017-09-18-11-34-59	0	0	z	0	30	52.8	20.8	52.9	20.8	52.9	0.062	1843			63
1857	1857	1	Linum grandiflorum	201	2017-09-18-11-35-01	0	0	z	0	30	52.8	20.8	52.9	20.8	52.9	0.062	1843			64
1858	1858	1	Linum grandiflorum	201	2017-09-18-11-35-03	0	0	z	0	30	52.7	20.8	52.9	20.8	52.9	0.162	1843			65
1859	1859	1	Linum grandiflorum	201	2017-09-18-11-35-05	0	0	z	0	30	52.7	20.8	52.9	20.8	52.9	0.162	1843			66
1860	1860	1	Linum grandiflorum	201	2017-09-18-11-35-07	0	0	z	0	30	52.7	20.8	52.9	20.8	52.9	0.162	1843			67
1861	1861	1	Linum grandiflorum	201	2017-09-18-11-35-09	0	0	z	0	30	52.8	20.8	52.9	20.8	52.9	0.062	1843			68
1862	1862	1	Linum grandiflorum	201	2017-09-18-11-35-11	0	0	z	0	30	52.7	20.8	52.9	20.8	52.9	0.162	1843			69
1863	1863	1	Linum grandiflorum	201	2017-09-18-11-35-13	0	0	z	0	30	52.7	20.8	52.9	20.8	52.9	0.162	1843			70
1864	1864	1	Linum grandiflorum	201	2017-09-18-11-35-15	0	0	z	0	30	52.7	20.8	52.9	20.8	52.9	0.162	1843			71
1865	1865	1	Linum grandiflorum	201	2017-09-18-11-35-17	0	0	z	0	30	52.7	20.8	52.9	20.8	52.9	0.162	1843			72
1866	1866	1	Linum grandiflorum	201	2017-09-18-11-35-19	0	0	z	0	30	52.7	20.8	52.9	20.8	52.9	0.162	1843			73
1867	1867	1	Linum grandiflorum	201	2017-09-18-11-35-21	0	0	z	0	30	52.7	20.8	52.9	20.8	52.9	0.162	1843			74
1868	1868	1	Linum grandiflorum	201	2017-09-18-11-35-23	0	0	z	0	30	52.7	20.8	52.9	20.8	52.9	0.162	1843			75
1869	1869	1	Linum grandiflorum	201	2017-09-18-11-35-25	0	0	z	0	30	52.7	20.8	52.9	20.8	52.9	0.162	1843			76
1870	1870	1	Linum grandiflorum	201	2017-09-18-11-35-27	0	0	z	0	30	52.8	20.8	52.9	20.8	52.9	0.062	1843			77
1871	1871	1	Linum grandiflorum	201	2017-09-18-11-35-29	0	0	z	0	30	52.7	20.8	52.9	20.8	52.9	0.162	1843			78
1872	1872	1	Linum grandiflorum	201	2017-09-18-11-35-31	0	0	z	0	30	52.7	20.8	52.9	20.8	52.9	0.162	1843			79
1873	1873	1	Linum grandiflorum	201	2017-09-18-11-35-33	0	0	z	0	30	52.7	20.8	52.9	20.8	52.9	0.162	1843			80
1874	1874	1	Linum grandiflorum	201	2017-09-18-11-35-35	0	0	z	0	30	52.8	20.8	52.9	20.8	52.9	0.062	1843			81
1875	1875	1	Linum grandiflorum	201	2017-09-18-11-35-37	0	0	z	0	30	52.7	20.8	52.9	20.8	52.9	0.162	1843			82
1876	1876	1	Linum grandiflorum	201	2017-09-18-11-35-39	0	0	z	0	30	52.7	20.8	52.9	20.8	52.9	0.162	1843			83
1877	1877	1	Linum grandiflorum	201	2017-09-18-11-35-41	0	0	z	0	30	52.7	20.8	52.9	20.8	52.9	0.162	1843			84
1878	1878	1	Linum grandiflorum	201	2017-09-18-11-35-43	0	0	z	0	30	52.8	20.8	52.9	20.8	52.9	0.062	1843			85
1879	1879	1	Linum grandiflorum	201	2017-09-18-11-35-45	0	0	z	0	30	52.8	20.8	52.9	20.8	52.9	0.062	1843			86
1880	1880	1	Linum grandiflorum	201	2017-09-18-11-35-47	0	0	z	0	30	52.8	20.8	52.9	20.8	52.9	0.062	1843			87
1881	1881	1	Linum grandiflorum	201	2017-09-18-11-35-49	0	0	z	0	30	52.8	20.8	52.9	20.8	52.9	0.062	1843			88
1882	1882	1	Linum grandiflorum	201	2017-09-18-11-35-51	0	0	z	0	30	52.7	20.8	52.9	20.8	52.9	0.162	1843			89
1883	1883	1	Linum grandiflorum	201	2017-09-18-11-35-53	0	0	z	0	30	52.8	20.8	52.9	20.8	52.9	0.062	1843			90
1884	1884	1	Linum grandiflorum	201	2017-09-18-11-35-55	0	0	z	0	30	52.7	20.8	52.9	20.8	52.9	0.162	1843	Last10	Here	91
1885	1885	1	Linum grandiflorum	201	2017-09-18-11-35-57	0	0	z	0	30	52.8	20.8	52.9	20.8	52.9	0.062	1843	Last10	Here	92
1886	1886	1	Linum grandiflorum	201	2017-09-18-11-35-59	0	0	z	0	30	52.7	20.8	52.9	20.8	52.9	0.162	1843	Last10	Here	93
1887	1887	1	Linum grandiflorum	201	2017-09-18-11-36-01	0	0	z	0	30	52.7	20.8	52.9	20.8	52.9	0.162	1843	Last10	Here	94
1888	1888	1	Linum grandiflorum	201	2017-09-18-11-36-03	0	0	z	0	30	52.8	20.8	52.9	20.8	52.9	0.062	1843	Last10	Here	95
1889	1889	1	Linum grandiflorum	201	2017-09-18-11-36-05	0	0	z	0	30	52.7	20.8	52.9	20.8	52.9	0.162	1843	Last10	Here	96
1890	1890	1	Linum grandiflorum	201	2017-09-18-11-36-07	0	0	z	0	30	52.8	20.8	52.9	20.8	52.9	0.062	1843	Last10	Here	97
1891	1891	1	Linum grandiflorum	201	2017-09-18-11-36-09	0	0	z	0	30	52.8	20.8	52.9	20.8	52.9	0.062	1843	Last10	Here	98
1892	1892	1	Linum grandiflorum	201	2017-09-18-11-36-11	0	0	z	0	30	52.8	20.8	52.9	20.8	52.9	0.062	1843	Last10	Here	99
1893	1893	1	Linum grandiflorum	201	2017-09-18-11-36-13	0	0	z	0	30	52.8	20.8	52.9	20.8	52.9	0.062	1843	Last10	Here	100
1894	7568	1	Linum grandiflorum	201	2017-09-18-15-33-19	1	0	x	-30	0	51.1	21.1	51.2	21.1	51.1	-0.041	1901	First10	Here	1
1895	7569	1	Linum grandiflorum	201	2017-09-18-15-33-21	1	0	x	-30	0	51.1	21.1	51.2	21.1	51.1	-0.041	1901	First10	Here	2
1896	7570	1	Linum grandiflorum	201	2017-09-18-15-33-23	1	0	x	-30	0	51.1	21.1	51.2	21.1	51.1	-0.041	1901	First10	Here	3
1897	7571	1	Linum grandiflorum	201	2017-09-18-15-33-25	1	0	x	-30	0	51.1	21.1	51.2	21.1	51.1	-0.041	1901	First10	Here	4
1898	7572	1	Linum grandiflorum	201	2017-09-18-15-33-27	1	0	x	-30	0	51.1	21.1	51.2	21.1	51.1	-0.041	1901	First10	Here	5
1899	7573	1	Linum grandiflorum	201	2017-09-18-15-33-29	1	0	x	-30	0	51.1	21.1	51.2	21.1	51.1	-0.041	1901	First10	Here	6
1900	7574	1	Linum grandiflorum	201	2017-09-18-15-33-31	1	0	x	-30	0	51.1	21.1	51.2	21.1	51.1	-0.041	1901	First10	Here	7
1901	7575	1	Linum grandiflorum	201	2017-09-18-15-33-33	1	0	x	-30	0	51.1	21.1	51.2	21.1	51.1	-0.041	1901	First10	Here	8
1902	7576	1	Linum grandiflorum	201	2017-09-18-15-33-35	1	0	x	-30	0	51.1	21.1	51.2	21.1	51.1	-0.041	1901	First10	Here	9
1903	7577	1	Linum grandiflorum	201	2017-09-18-15-33-37	1	0	x	-30	0	51.1	21.1	51.2	21.1	51.1	-0.041	1901	First10	Here	10
1904	7578	1	Linum grandiflorum	201	2017-09-18-15-33-39	1	0	x	-30	0	51.1	21.1	51.2	21.1	51.1	-0.041	1901			11
1905	7579	1	Linum grandiflorum	201	2017-09-18-15-33-41	1	0	x	-30	0	51.1	21.1	51.2	21.1	51.1	-0.041	1901			12
1906	7580	1	Linum grandiflorum	201	2017-09-18-15-33-43	1	0	x	-30	0	51.1	21.1	51.2	21.1	51.1	-0.041	1901			13
1907	7581	1	Linum grandiflorum	201	2017-09-18-15-33-45	1	0	x	-30	0	51.2	21.2	51.2	21.1	51.1	-0.141	1901			14
1908	7582	1	Linum grandiflorum	201	2017-09-18-15-33-47	1	0	x	-30	0	51.2	21.2	51.2	21.1	51.1	-0.141	1901			15
1909	7583	1	Linum grandiflorum	201	2017-09-18-15-33-49	1	0	x	-30	0	51.1	21.1	51.2	21.1	51.1	-0.041	1901			16
1910	7584	1	Linum grandiflorum	201	2017-09-18-15-33-51	1	0	x	-30	0	51.1	21.1	51.2	21.1	51.1	-0.041	1901			17
1911	7585	1	Linum grandiflorum	201	2017-09-18-15-33-53	1	0	x	-30	0	51.1	21.1	51.2	21.1	51.1	-0.041	1901			18
1912	7586	1	Linum grandiflorum	201	2017-09-18-15-33-55	1	0	x	-30	0	51.1	21.1	51.2	21.1	51.1	-0.041	1901			19
1913	7587	1	Linum grandiflorum	201	2017-09-18-15-33-57	1	0	x	-30	0	51.2	21.2	51.2	21.1	51.1	-0.141	1901			20
1914	7588	1	Linum grandiflorum	201	2017-09-18-15-33-59	1	0	x	-30	0	51.1	21.1	51.2	21.1	51.1	-0.041	1901			21
1915	7589	1	Linum grandiflorum	201	2017-09-18-15-34-01	1	0	x	-30	0	51.1	21.1	51.2	21.1	51.1	-0.041	1901			22
1916	7590	1	Linum grandiflorum	201	2017-09-18-15-34-03	1	0	x	-30	0	51.1	21.1	51.2	21.1	51.1	-0.041	1901			23
1917	7591	1	Linum grandiflorum	201	2017-09-18-15-34-05	1	0	x	-30	0	51.1	21.1	51.3	21.1	51.2	0.065	1901			24
1918	7592	1	Linum grandiflorum	201	2017-09-18-15-34-07	1	0	x	-30	0	51.1	21.1	51.2	21.1	51.1	-0.041	1901			25
1919	7593	1	Linum grandiflorum	201	2017-09-18-15-34-09	1	0	x	-30	0	51.2	21.1	51.3	21.1	51.2	-0.035	1901			26
1920	7594	1	Linum grandiflorum	201	2017-09-18-15-34-11	1	0	x	-30	0	51.1	21.1	51.2	21.1	51.1	-0.041	1901			27
1921	7595	1	Linum grandiflorum	201	2017-09-18-15-34-13	1	0	x	-30	0	51.1	21.1	51.3	21.1	51.2	0.065	1901			28
1922	7596	1	Linum grandiflorum	201	2017-09-18-15-34-15	1	0	x	-30	0	51.1	21.1	51.3	21.1	51.2	0.065	1901			29
1923	7597	1	Linum grandiflorum	201	2017-09-18-15-34-17	1	0	x	-30	0	51.2	21.1	51.3	21.1	51.2	-0.035	1901			30
1924	7598	1	Linum grandiflorum	201	2017-09-18-15-34-19	1	0	x	-30	0	51.2	21.1	51.3	21.1	51.2	-0.035	1901			31
1925	7599	1	Linum grandiflorum	201	2017-09-18-15-34-21	1	0	x	-30	0	51.3	21.2	51.3	21.1	51.2	-0.135	1901			32
1926	7600	1	Linum grandiflorum	201	2017-09-18-15-34-23	1	0	x	-30	0	51.2	21.1	51.3	21.1	51.2	-0.035	1901			33
1927	7601	1	Linum grandiflorum	201	2017-09-18-15-34-25	1	0	x	-30	0	51.2	21.1	51.3	21.1	51.2	-0.035	1901			34
1928	7602	1	Linum grandiflorum	201	2017-09-18-15-34-27	1	0	x	-30	0	51.2	21.1	51.3	21.1	51.2	-0.035	1901			35
1929	7603	1	Linum grandiflorum	201	2017-09-18-15-34-29	1	0	x	-30	0	51.2	21.1	51.3	21.1	51.2	-0.035	1901			36
1930	7604	1	Linum grandiflorum	201	2017-09-18-15-34-31	1	0	x	-30	0	51.2	21.1	51.3	21.1	51.2	-0.035	1901			37
1931	7605	1	Linum grandiflorum	201	2017-09-18-15-34-33	1	0	x	-30	0	51.2	21.1	51.4	21.1	51.3	0.071	1901			38
1932	7606	1	Linum grandiflorum	201	2017-09-18-15-34-35	1	0	x	-30	0	51.2	21.1	51.4	21.1	51.3	0.071	1901			39
1933	7607	1	Linum grandiflorum	201	2017-09-18-15-34-37	1	0	x	-30	0	51.2	21.1	51.4	21.1	51.3	0.071	1901			40
1934	7608	1	Linum grandiflorum	201	2017-09-18-15-34-39	1	0	x	-30	0	51.2	21.1	51.4	21.1	51.3	0.071	1901			41
1935	7609	1	Linum grandiflorum	201	2017-09-18-15-34-41	1	0	x	-30	0	51.2	21.1	51.4	21.1	51.3	0.071	1901			42
1936	7610	1	Linum grandiflorum	201	2017-09-18-15-34-43	1	0	x	-30	0	51.2	21.1	51.4	21.1	51.3	0.071	1901			43
1937	7611	1	Linum grandiflorum	201	2017-09-18-15-34-45	1	0	x	-30	0	51.2	21.1	51.4	21.1	51.3	0.071	1901			44
1938	7612	1	Linum grandiflorum	201	2017-09-18-15-34-47	1	0	x	-30	0	51.2	21.1	51.4	21.1	51.3	0.071	1901			45
1939	7613	1	Linum grandiflorum	201	2017-09-18-15-34-49	1	0	x	-30	0	51.2	21.1	51.4	21.1	51.3	0.071	1901			46
1940	7614	1	Linum grandiflorum	201	2017-09-18-15-34-51	1	0	x	-30	0	51.2	21.1	51.4	21.1	51.3	0.071	1901			47
1941	7615	1	Linum grandiflorum	201	2017-09-18-15-34-53	1	0	x	-30	0	51.2	21.1	51.4	21.1	51.3	0.071	1901			48
1942	7616	1	Linum grandiflorum	201	2017-09-18-15-34-55	1	0	x	-30	0	51.2	21.1	51.4	21.1	51.3	0.071	1901			49
1943	7617	1	Linum grandiflorum	201	2017-09-18-15-34-57	1	0	x	-30	0	51.2	21.1	51.4	21.1	51.3	0.071	1901			50
1944	7618	1	Linum grandiflorum	201	2017-09-18-15-34-59	1	0	x	-30	0	51.2	21.1	51.4	21.1	51.3	0.071	1901			51
1945	7619	1	Linum grandiflorum	201	2017-09-18-15-35-01	1	0	x	-30	0	51.2	21.1	51.3	21.1	51.2	-0.035	1901			52
1946	7620	1	Linum grandiflorum	201	2017-09-18-15-35-03	1	0	x	-30	0	51.2	21.1	51.4	21.1	51.3	0.071	1901			53
1947	7621	1	Linum grandiflorum	201	2017-09-18-15-35-05	1	0	x	-30	0	51.2	21.1	51.3	21.1	51.2	-0.035	1901			54
1948	7622	1	Linum grandiflorum	201	2017-09-18-15-35-07	1	0	x	-30	0	51.2	21.1	51.4	21.1	51.3	0.071	1901			55
1949	7623	1	Linum grandiflorum	201	2017-09-18-15-35-09	1	0	x	-30	0	51.2	21.1	51.4	21.1	51.3	0.071	1901			56
1950	7624	1	Linum grandiflorum	201	2017-09-18-15-35-11	1	0	x	-30	0	51.3	21.2	51.4	21.1	51.3	-0.029	1901			57
1951	7625	1	Linum grandiflorum	201	2017-09-18-15-35-13	1	0	x	-30	0	51.2	21.1	51.4	21.1	51.3	0.071	1901			58
1952	7626	1	Linum grandiflorum	201	2017-09-18-15-35-15	1	0	x	-30	0	51.2	21.1	51.4	21.1	51.3	0.071	1901			59
1953	7627	1	Linum grandiflorum	201	2017-09-18-15-35-17	1	0	x	-30	0	51.2	21.1	51.4	21.1	51.3	0.071	1901			60
1954	7628	1	Linum grandiflorum	201	2017-09-18-15-35-19	1	0	x	-30	0	51.2	21.1	51.4	21.1	51.3	0.071	1901			61
1955	7629	1	Linum grandiflorum	201	2017-09-18-15-35-21	1	0	x	-30	0	51.2	21.1	51.4	21.1	51.3	0.071	1901			62
1956	7630	1	Linum grandiflorum	201	2017-09-18-15-35-23	1	0	x	-30	0	51.2	21.1	51.4	21.1	51.3	0.071	1901			63
1957	7631	1	Linum grandiflorum	201	2017-09-18-15-35-25	1	0	x	-30	0	51.2	21.1	51.4	21.1	51.3	0.071	1901			64
1958	7632	1	Linum grandiflorum	201	2017-09-18-15-35-27	1	0	x	-30	0	51.2	21.1	51.4	21.1	51.3	0.071	1901			65
1959	7633	1	Linum grandiflorum	201	2017-09-18-15-35-29	1	0	x	-30	0	51.2	21.1	51.4	21.1	51.3	0.071	1901			66
1960	7634	1	Linum grandiflorum	201	2017-09-18-15-35-31	1	0	x	-30	0	51.3	21.1	51.3	21.1	51.2	-0.135	1901			67
1961	7635	1	Linum grandiflorum	201	2017-09-18-15-35-33	1	0	x	-30	0	51.2	21.1	51.3	21.1	51.2	-0.035	1901			68
1962	7636	1	Linum grandiflorum	201	2017-09-18-15-35-35	1	0	x	-30	0	51.3	21.1	51.4	21.1	51.3	-0.029	1901			69
1963	7637	1	Linum grandiflorum	201	2017-09-18-15-35-37	1	0	x	-30	0	51.3	21.2	51.4	21.1	51.3	-0.029	1901			70
1964	7638	1	Linum grandiflorum	201	2017-09-18-15-35-39	1	0	x	-30	0	51.3	21.2	51.4	21.1	51.3	-0.029	1901			71
1965	7639	1	Linum grandiflorum	201	2017-09-18-15-35-41	1	0	x	-30	0	51.3	21.1	51.4	21.1	51.3	-0.029	1901			72
1966	7640	1	Linum grandiflorum	201	2017-09-18-15-35-43	1	0	x	-30	0	51.2	21.1	51.4	21.1	51.3	0.071	1901			73
1967	7641	1	Linum grandiflorum	201	2017-09-18-15-35-45	1	0	x	-30	0	51.2	21.1	51.4	21.1	51.3	0.071	1901			74
1968	7642	1	Linum grandiflorum	201	2017-09-18-15-35-47	1	0	x	-30	0	51.2	21.1	51.4	21.1	51.3	0.071	1901			75
1969	7643	1	Linum grandiflorum	201	2017-09-18-15-35-49	1	0	x	-30	0	51.3	21.1	51.4	21.1	51.3	-0.029	1901			76
1970	7644	1	Linum grandiflorum	201	2017-09-18-15-35-51	1	0	x	-30	0	51.2	21.1	51.4	21.1	51.3	0.071	1901			77
1971	7645	1	Linum grandiflorum	201	2017-09-18-15-35-53	1	0	x	-30	0	51.2	21.1	51.4	21.1	51.3	0.071	1901			78
1972	7646	1	Linum grandiflorum	201	2017-09-18-15-35-55	1	0	x	-30	0	51.2	21.1	51.4	21.1	51.3	0.071	1901			79
1973	7647	1	Linum grandiflorum	201	2017-09-18-15-35-57	1	0	x	-30	0	51.3	21.1	51.4	21.1	51.3	-0.029	1901			80
1974	7648	1	Linum grandiflorum	201	2017-09-18-15-35-59	1	0	x	-30	0	51.2	21.1	51.4	21.1	51.3	0.071	1901			81
1975	7649	1	Linum grandiflorum	201	2017-09-18-15-36-01	1	0	x	-30	0	51.2	21.1	51.4	21.1	51.3	0.071	1901			82
1976	7650	1	Linum grandiflorum	201	2017-09-18-15-36-03	1	0	x	-30	0	51.3	21.1	51.4	21.1	51.3	-0.029	1901			83
1977	7651	1	Linum grandiflorum	201	2017-09-18-15-36-05	1	0	x	-30	0	51.3	21.1	51.4	21.1	51.3	-0.029	1901			84
1978	7652	1	Linum grandiflorum	201	2017-09-18-15-36-07	1	0	x	-30	0	51.3	21.2	51.4	21.1	51.3	-0.029	1901			85
1979	7653	1	Linum grandiflorum	201	2017-09-18-15-36-10	1	0	x	-30	0	51.3	21.1	51.4	21.1	51.3	-0.029	1901			86
1980	7654	1	Linum grandiflorum	201	2017-09-18-15-36-12	1	0	x	-30	0	51.3	21.1	51.4	21.1	51.3	-0.029	1901			87
1981	7655	1	Linum grandiflorum	201	2017-09-18-15-36-14	1	0	x	-30	0	51.3	21.1	51.4	21.1	51.3	-0.029	1901			88
1982	7656	1	Linum grandiflorum	201	2017-09-18-15-36-16	1	0	x	-30	0	51.3	21.1	51.4	21.1	51.3	-0.029	1901			89
1983	7657	1	Linum grandiflorum	201	2017-09-18-15-36-18	1	0	x	-30	0	51.3	21.1	51.4	21.1	51.3	-0.029	1901			90
1984	7658	1	Linum grandiflorum	201	2017-09-18-15-36-20	1	0	x	-30	0	51.3	21.1	51.4	21.1	51.3	-0.029	1901	Last10	Here	91
1985	7659	1	Linum grandiflorum	201	2017-09-18-15-36-22	1	0	x	-30	0	51.3	21.1	51.4	21.1	51.3	-0.029	1901	Last10	Here	92
1986	7660	1	Linum grandiflorum	201	2017-09-18-15-36-24	1	0	x	-30	0	51.3	21.1	51.5	21.1	51.4	0.077	1901	Last10	Here	93
1987	7661	1	Linum grandiflorum	201	2017-09-18-15-36-26	1	0	x	-30	0	51.3	21.1	51.5	21.1	51.4	0.077	1901	Last10	Here	94
1988	7662	1	Linum grandiflorum	201	2017-09-18-15-36-28	1	0	x	-30	0	51.3	21.1	51.5	21.1	51.4	0.077	1901	Last10	Here	95
1989	7663	1	Linum grandiflorum	201	2017-09-18-15-36-30	1	0	x	-30	0	51.3	21.1	51.5	21.1	51.4	0.077	1901	Last10	Here	96
1990	7664	1	Linum grandiflorum	201	2017-09-18-15-36-32	1	0	x	-30	0	51.3	21.1	51.5	21.1	51.4	0.077	1901	Last10	Here	97
1991	7665	1	Linum grandiflorum	201	2017-09-18-15-36-34	1	0	x	-30	0	51.3	21.1	51.5	21.1	51.4	0.077	1901	Last10	Here	98
1992	7666	1	Linum grandiflorum	201	2017-09-18-15-36-36	1	0	x	-30	0	51.3	21.1	51.5	21.1	51.4	0.077	1901	Last10	Here	99
1993	7667	1	Linum grandiflorum	201	2017-09-18-15-37-10	1	0	x	-25	0	51.3	21.1	51.6	21.1	51.5	0.183	1902	First10	Here	1
1994	7668	1	Linum grandiflorum	201	2017-09-18-15-37-12	1	0	x	-25	0	51.3	21.1	51.6	21.1	51.5	0.183	1902	First10	Here	2
1995	7669	1	Linum grandiflorum	201	2017-09-18-15-37-14	1	0	x	-25	0	51.3	21.1	51.6	21.1	51.5	0.183	1902	First10	Here	3
1996	7670	1	Linum grandiflorum	201	2017-09-18-15-37-16	1	0	x	-25	0	51.3	21.1	51.5	21	51.4	0.077	1902	First10	Here	4
1997	7671	1	Linum grandiflorum	201	2017-09-18-15-37-18	1	0	x	-25	0	51.3	21.1	51.6	21.1	51.5	0.183	1902	First10	Here	5
1998	7672	1	Linum grandiflorum	201	2017-09-18-15-37-20	1	0	x	-25	0	51.3	21.1	51.6	21.1	51.5	0.183	1902	First10	Here	6
1999	7673	1	Linum grandiflorum	201	2017-09-18-15-37-22	1	0	x	-25	0	51.3	21.1	51.6	21.1	51.5	0.183	1902	First10	Here	7
[truncated: 43,421 more rows]
