# Supplementary material for: Floral Humidity in Flowering Plants: A Preliminary Survey
Source: Front Plant Sci. 2020 Mar 6;11:249. doi: 10.3389/fpls.2020.00249 (PMC7068853; doi:10.3389/fpls.2020.00249)
Supplement: SUPPLEMENTARY FILE 2 — A zipped file containing floral humidity data collected by the robot arm transects as described in the main text. A word document within the zipped files explains the data formatting in detail. Datafiles themselves are in CSV format. [file Data_Sheet_2.zip › Floral humidity data/Flowers/Linum usitatissimum Means.csv]

	Block	Sp	xORz	Individual	totIndividual	sample..	Sample.order	xoffset	zoffset	x2	z2	Background.Humidity	Background.Temperature	Focal.Humidity	Focal.Temperature	Corrected.Focal.humidity	Change.in.RH.	block
1	20028	Linum usitatissimum	x	2	3002	0	2	-30	0	900	0	33.14387755	22.99897959	32.29183673	22.9	33.10714286	-0.005387755	20028
2	20029	Linum usitatissimum	x	2	3002	0	2	-25	0	625	0	33.114	23	32.393	22.9	33.193	0.11587	20029
3	20030	Linum usitatissimum	x	2	3002	0	2	-20	0	400	0	33.21111111	23	32.4979798	22.9	33.2979798	0.114050505	20030
4	20031	Linum usitatissimum	x	2	3002	0	2	-15	0	225	0	33.211	23	32.665	22.9	33.465	0.26554	20031
5	20032	Linum usitatissimum	x	2	3002	0	2	-10	0	100	0	33.111	23	32.857	22.9	33.657	0.53968	20032
6	20033	Linum usitatissimum	x	2	3002	0	2	-5	0	25	0	32.919	23.004	32.939	22.9	33.731	0.80614	20033
7	20034	Linum usitatissimum	x	2	3002	0	2	0	0	0	0	32.752	23.018	32.977	22.901	33.777	1.00746	20034
8	20035	Linum usitatissimum	x	2	3002	0	2	5	0	25	0	32.578	23.006	32.888	22.92	33.688	1.10083	20035
9	20036	Linum usitatissimum	x	2	3002	0	2	10	0	100	0	32.49191919	23.0040404	32.31111111	22.96464646	33.13939394	0.663787879	20036
10	20037	Linum usitatissimum	x	2	3002	0	2	15	0	225	0	32.48585859	23.00707071	31.95252525	22.96666667	32.85252525	0.344909091	20037
11	20038	Linum usitatissimum	x	2	3002	0	2	20	0	400	0	32.45656566	23.01818182	31.77272727	22.98989899	32.67272727	0.211424242	20038
12	20039	Linum usitatissimum	x	2	3002	0	2	25	0	625	0	32.32323232	23.01515152	31.60909091	22.99393939	32.50909091	0.19630303	20039
13	20040	Linum usitatissimum	x	2	3002	0	2	30	0	900	0	32.217	23.027	31.293	22.981	32.194	0.0159	20040
14	20104	Linum usitatissimum	x	2	3002	1	2	-30	0	900	0	30.796	23.299	29.892	23.2	30.992	0.16672	20104
15	20105	Linum usitatissimum	x	2	3002	1	2	-25	0	625	0	30.6969697	23.2989899	29.89494949	23.17979798	30.99494949	0.268434343	20105
16	20106	Linum usitatissimum	x	2	3002	1	2	-20	0	400	0	30.678	23.281	29.932	23.169	31.032	0.3211	20106
17	20107	Linum usitatissimum	x	2	3002	1	2	-15	0	225	0	30.58383838	23.2989899	30.04242424	23.16868687	31.13131313	0.515454545	20107
18	20108	Linum usitatissimum	x	2	3002	1	2	-10	0	100	0	30.65858586	23.2969697	30.52727273	23.18484848	31.52727273	0.880151515	20108
19	20109	Linum usitatissimum	x	2	3002	1	2	-5	0	25	0	30.64444444	23.29090909	30.76666667	23.17676768	31.76363636	1.111383838	20109
20	20110	Linum usitatissimum	x	2	3002	1	2	0	0	0	0	30.74646465	23.3	30.92222222	23.18383838	31.9010101	1.150323232	20110
21	20111	Linum usitatissimum	x	2	3002	1	2	5	0	25	0	30.77575758	23.28585859	31.21919192	23.17272727	32.14444444	1.390292929	20111
22	20112	Linum usitatissimum	x	2	3002	1	2	10	0	100	0	30.901	23.287	30.718	23.191	31.718	0.81055	20112
23	20113	Linum usitatissimum	x	2	3002	1	2	15	0	225	0	30.925	23.29	30.281	23.199	31.284	0.39045	20113
24	20114	Linum usitatissimum	x	2	3002	1	2	20	0	400	0	30.99191919	23.27373737	30.11818182	23.2	31.17878788	0.175858586	20114
25	20115	Linum usitatissimum	x	2	3002	1	2	25	0	625	0	31.142	23.282	30.227	23.2	31.233	0.12456	20115
26	20116	Linum usitatissimum	x	2	3002	1	2	30	0	900	0	31.308	23.3	30.348	23.2	31.348	0.06837	20116
27	20180	Linum usitatissimum	x	2	3002	2	2	-30	0	900	0	31.65555556	23.2	30.75353535	23.14242424	31.75353535	0.088161616	20180
28	20181	Linum usitatissimum	x	2	3002	2	2	-25	0	625	0	31.66363636	23.2	30.83030303	23.1	31.83030303	0.149848485	20181
29	20182	Linum usitatissimum	x	2	3002	2	2	-20	0	400	0	31.73636364	23.2	30.80909091	23.1	31.80909091	0.057909091	20182
30	20183	Linum usitatissimum	x	2	3002	2	2	-15	0	225	0	31.75	23.2	31.075	23.1	32.046	0.28531	20183
31	20184	Linum usitatissimum	x	2	3002	2	2	-10	0	100	0	31.83	23.202	31.588	23.1	32.488	0.67043	20184
32	20185	Linum usitatissimum	x	2	3002	2	2	-5	0	25	0	31.822	23.2	31.368	23.1	32.273	0.47904	20185
33	20186	Linum usitatissimum	x	2	3002	2	2	0	0	0	0	31.879	23.2	31.983	23.1	32.881	0.97938	20186
34	20187	Linum usitatissimum	x	2	3002	2	2	5	0	25	0	31.973	23.2	32.244	23.1	33.101	1.12194	20187
35	20188	Linum usitatissimum	x	2	3002	2	2	10	0	100	0	31.994	23.2	31.896	23.1	32.796	0.78561	20188
36	20189	Linum usitatissimum	x	2	3002	2	2	15	0	225	0	32.03333333	23.2	31.52626263	23.1	32.42626263	0.411121212	20189
37	20190	Linum usitatissimum	x	2	3002	2	2	20	0	400	0	32.0040404	23.2	31.32828283	23.1010101	32.22828283	0.26079798	20190
38	20191	Linum usitatissimum	x	2	3002	2	2	25	0	625	0	32.086	23.2	31.244	23.102	32.146	0.10258	20191
39	20192	Linum usitatissimum	x	2	3002	2	2	30	0	900	0	32.0989899	23.2	31.21717172	23.11717172	32.12525253	0.065424242	20192
40	20256	Linum usitatissimum	x	2	3002	3	2	-30	0	900	0	34.284	23.173	33.591	23.099	34.291	0.03213	20256
41	20257	Linum usitatissimum	x	2	3002	3	2	-25	0	625	0	34.37	23.2	33.79	23.082	34.49	0.12667	20257
42	20258	Linum usitatissimum	x	2	3002	3	2	-20	0	400	0	34.473	23.187	33.958	23.078	34.658	0.17578	20258
43	20259	Linum usitatissimum	x	2	3002	3	2	-15	0	225	0	34.52525253	23.19191919	34.12424242	23.07575758	34.82424242	0.274484848	20259
44	20260	Linum usitatissimum	x	2	3002	3	2	-10	0	100	0	34.625	23.198	34.566	23.068	35.167	0.57503	20260
45	20261	Linum usitatissimum	x	2	3002	3	2	-5	0	25	0	34.714	23.2	34.899	23.072	35.499	0.78778	20261
46	20262	Linum usitatissimum	x	2	3002	3	2	0	0	0	0	34.72929293	23.18383838	35.11313131	23.06868687	35.71212121	0.966626263	20262
47	20263	Linum usitatissimum	x	2	3002	3	2	5	0	25	0	34.85	23.16938776	35.50918367	23.07959184	36.03877551	1.205	20263
48	20264	Linum usitatissimum	x	2	3002	3	2	10	0	100	0	34.94444444	23.16464646	35.07979798	23.08282828	35.67979798	0.721222222	20264
49	20265	Linum usitatissimum	x	2	3002	3	2	15	0	225	0	34.97979798	23.18080808	34.71010101	23.09191919	35.31010101	0.350626263	20265
50	20266	Linum usitatissimum	x	2	3002	3	2	20	0	400	0	34.995	23.14	34.598	23.09	35.198	0.234	20266
51	20267	Linum usitatissimum	x	2	3002	3	2	25	0	625	0	35.031	23.136	34.514	23.1	35.114	0.12183	20267
52	20268	Linum usitatissimum	x	2	3002	3	2	30	0	900	0	35.032	23.128	34.487	23.1	35.087	0.09636	20268
53	20598	Linum usitatissimum	x	8	3008	0	0	-30	0	900	0	51.165	24.4	50.683	24.334	50.293	-0.84327	20598
54	20599	Linum usitatissimum	x	8	3008	0	0	-25	0	625	0	50.619	24.326	50.284	24.245	49.984	-0.66971	20599
55	20600	Linum usitatissimum	x	8	3008	0	0	-20	0	400	0	50.11717172	24.3	49.83131313	24.15353535	49.53131313	-0.590606061	20600
56	20601	Linum usitatissimum	x	8	3008	0	0	-15	0	225	0	49.07070707	24.25858586	48.82121212	24.1030303	48.5969697	-0.487222222	20601
57	20602	Linum usitatissimum	x	8	3008	0	0	-10	0	100	0	48.04141414	24.2040404	47.89090909	24.1	47.69090909	-0.326626263	20602
58	20603	Linum usitatissimum	x	8	3008	0	0	-5	0	25	0	47.17373737	24.2020202	47.18282828	24.0969697	47.05656566	-0.120020202	20603
59	20604	Linum usitatissimum	x	8	3008	0	0	0	0	0	0	46.442	24.2	46.661	24.096	46.561	0.12449	20604
60	20605	Linum usitatissimum	x	8	3008	0	0	5	0	25	0	45.784	24.2	45.941	24.1	45.895	0.11011	20605
61	20606	Linum usitatissimum	x	8	3008	0	0	10	0	100	0	45.1	24.2	45.081	24.099	45.081	-0.00866	20606
62	20607	Linum usitatissimum	x	8	3008	0	0	15	0	225	0	44.264	24.2	44.165	24.083	44.247	-0.0281	20607
63	20608	Linum usitatissimum	x	8	3008	0	0	20	0	400	0	43.488	24.2	43.313	24.092	43.413	-0.04772	20608
64	20609	Linum usitatissimum	x	8	3008	0	0	25	0	625	0	42.749	24.2	42.493	24.086	42.693	-0.07409	20609
65	20610	Linum usitatissimum	x	8	3008	0	0	30	0	900	0	42.204	24.2	41.833	24.085	42.033	-0.14562	20610
66	20617	Linum usitatissimum	x	11	3011	0	1	-30	0	900	0	38.25	24.202	37.803	24.1	38.303	0.04541	20617
67	20618	Linum usitatissimum	x	11	3011	0	1	-25	0	625	0	37.967	24.208	37.537	24.1	38.037	0.08041	20618
68	20619	Linum usitatissimum	x	11	3011	0	1	-20	0	400	0	37.691	24.215	37.535	24.1	38.035	0.35445	20619
69	20620	Linum usitatissimum	x	11	3011	0	1	-15	0	225	0	37.675	24.266	37.691	24.1	38.191	0.51596	20620
70	20621	Linum usitatissimum	x	11	3011	0	1	-10	0	100	0	37.54	24.252	38.005	24.1	38.505	0.94436	20621
71	20622	Linum usitatissimum	x	11	3011	0	1	-5	0	25	0	37.233	24.282	37.87	24.1	38.37	1.12511	20622
72	20623	Linum usitatissimum	x	11	3011	0	1	0	0	0	0	36.868	24.295	37.561	24.1	38.061	1.20155	20623
73	20624	Linum usitatissimum	x	11	3011	0	1	5	0	25	0	36.467	24.299	36.633	24.1	37.226	0.73615	20624
74	20625	Linum usitatissimum	x	11	3011	0	1	10	0	100	0	36.08787879	24.3	35.96262626	24.11515152	36.56262626	0.489363636	20625
75	20626	Linum usitatissimum	x	11	3011	0	1	15	0	225	0	35.70909091	24.3	35.35252525	24.17171717	36.01717172	0.298555556	20626
76	20627	Linum usitatissimum	x	11	3011	0	1	20	0	400	0	35.31717172	24.3	34.71111111	24.1959596	35.41111111	0.091515152	20627
77	20628	Linum usitatissimum	x	11	3011	0	1	25	0	625	0	34.81111111	24.3	34.17474747	24.2	34.87474747	0.096616162	20628
78	20629	Linum usitatissimum	x	11	3011	0	1	30	0	900	0	34.53131313	24.3	33.74545455	24.20606061	34.54545455	-0.024292929	20629
79	20636	Linum usitatissimum	x	9	3009	0	2	-30	0	900	0	33.15050505	24.4	32.23535354	24.30909091	33.13535354	-0.053535354	20636
80	20637	Linum usitatissimum	x	9	3009	0	2	-25	0	625	0	33.457	24.4	32.735	24.3	33.541	0.10661	20637
81	20638	Linum usitatissimum	x	9	3009	0	2	-20	0	400	0	33.924	24.4	33.385	24.3	34.185	0.24646	20638
82	20639	Linum usitatissimum	x	9	3009	0	2	-15	0	225	0	34.27979798	24.40606061	33.84545455	24.3020202	34.62424242	0.320676768	20639
83	20640	Linum usitatissimum	x	9	3009	0	2	-10	0	100	0	34.50707071	24.40606061	34.48787879	24.30505051	35.18787879	0.693161616	20640
84	20641	Linum usitatissimum	x	9	3009	0	2	-5	0	25	0	34.62121212	24.46767677	35.18787879	24.31212121	35.86464646	1.232626263	20641
85	20642	Linum usitatissimum	x	9	3009	0	2	0	0	0	0	34.92121212	24.48282828	35.85252525	24.37575758	36.45656566	1.553272727	20642
86	20643	Linum usitatissimum	x	9	3009	0	2	5	0	25	0	35.285	24.5	36.101	24.397	36.701	1.42149	20643
87	20644	Linum usitatissimum	x	9	3009	0	2	10	0	100	0	35.652	24.5	36.154	24.4	36.754	1.10411	20644
88	20645	Linum usitatissimum	x	9	3009	0	2	15	0	225	0	35.825	24.5	35.708	24.4	36.308	0.51449	20645
89	20646	Linum usitatissimum	x	9	3009	0	2	20	0	400	0	36.027	24.5	35.666	24.4	36.266	0.27338	20646
90	20647	Linum usitatissimum	x	9	3009	0	2	25	0	625	0	36.153	24.5	35.643	24.434	36.243	0.12599	20647
91	20648	Linum usitatissimum	x	9	3009	0	2	30	0	900	0	36.21010101	24.5	35.65252525	24.49191919	36.25252525	0.077717172	20648
92	20655	Linum usitatissimum	x	10	3010	0	3	-30	0	900	0	35.577	24.623	34.965	24.559	35.665	0.06851	20655
93	20656	Linum usitatissimum	x	10	3010	0	3	-25	0	625	0	35.574	24.667	34.997	24.506	35.697	0.10148	20656
94	20657	Linum usitatissimum	x	10	3010	0	3	-20	0	400	0	35.279	24.667	34.779	24.504	35.479	0.19311	20657
95	20658	Linum usitatissimum	x	10	3010	0	3	-15	0	225	0	34.918	24.687	34.547	24.502	35.247	0.33744	20658
96	20659	Linum usitatissimum	x	10	3010	0	3	-10	0	100	0	34.68787879	24.6969697	35.27777778	24.5	35.95353535	1.249959596	20659
97	20660	Linum usitatissimum	x	10	3010	0	3	-5	0	25	0	34.247	24.7	35.496	24.5	36.144	1.89462	20660
98	20661	Linum usitatissimum	x	10	3010	0	3	0	0	0	0	33.979	24.7	35.764	24.5	36.387	2.4128	20661
99	20662	Linum usitatissimum	x	10	3010	0	3	5	0	25	0	33.68484848	24.7	34.93636364	24.50909091	35.63434343	1.934191919	20662
100	20663	Linum usitatissimum	x	10	3010	0	3	10	0	100	0	33.507	24.7	33.785	24.577	34.572	1.03694	20663
101	20664	Linum usitatissimum	x	10	3010	0	3	15	0	225	0	33.19191919	24.7	32.87474747	24.5989899	33.67474747	0.502222222	20664
102	20665	Linum usitatissimum	x	10	3010	0	3	20	0	400	0	33.07373737	24.7	32.37171717	24.6	33.24545455	0.150515152	20665
103	20666	Linum usitatissimum	x	10	3010	0	3	25	0	625	0	32.7030303	24.7	31.89292929	24.6	32.79292929	0.074414141	20666
104	20667	Linum usitatissimum	x	10	3010	0	3	30	0	900	0	32.42121212	24.7010101	31.48585859	24.62222222	32.38585859	-0.024080808	20667
105	20674	Linum usitatissimum	x	8	3008	1	0	-30	0	900	0	30.268	24.797	29.356	24.7	30.402	0.14062	20674
106	20675	Linum usitatissimum	x	8	3008	1	0	-25	0	625	0	30.25353535	24.7959596	29.40909091	24.7	30.43434343	0.204666667	20675
107	20676	Linum usitatissimum	x	8	3008	1	0	-20	0	400	0	30.177	24.8	29.376	24.7	30.419	0.25025	20676
108	20677	Linum usitatissimum	x	8	3008	1	0	-15	0	225	0	30.058	24.799	29.429	24.7	30.453	0.41873	20677
109	20678	Linum usitatissimum	x	8	3008	1	0	-10	0	100	0	30.033	24.799	29.501	24.7	30.519	0.51098	20678
110	20679	Linum usitatissimum	x	8	3008	1	0	-5	0	25	0	29.878	24.8	29.503	24.7	30.516	0.66779	20679
111	20680	Linum usitatissimum	x	8	3008	1	0	0	0	0	0	29.66969697	24.8	29.40808081	24.7	30.45959596	0.787454545	20680
112	20681	Linum usitatissimum	x	8	3008	1	0	5	0	25	0	29.35656566	24.8	28.97979798	24.7	30.07979798	0.700828283	20681
113	20682	Linum usitatissimum	x	8	3008	1	0	10	0	100	0	29.01515152	24.8	28.36363636	24.7	29.46363636	0.466909091	20682
114	20683	Linum usitatissimum	x	8	3008	1	0	15	0	225	0	28.86428571	24.79897959	27.96938776	24.70612245	29.08367347	0.249459184	20683
115	20684	Linum usitatissimum	x	8	3008	1	0	20	0	400	0	28.67	24.8	27.677	24.723	28.876	0.17081	20684
116	20685	Linum usitatissimum	x	8	3008	1	0	25	0	625	0	28.571	24.8	27.29	24.77	28.49	-0.09131	20685
117	20686	Linum usitatissimum	x	8	3008	1	0	30	0	900	0	28.1979798	24.8	26.96666667	24.78080808	28.16666667	-0.020393939	20686
118	20693	Linum usitatissimum	x	11	3011	1	1	-30	0	900	0	26.779	24.886	25.559	24.802	26.859	0.08439	20693
119	20694	Linum usitatissimum	x	11	3011	1	1	-25	0	625	0	26.97373737	24.88282828	25.68888889	24.79090909	26.98888889	0.010979798	20694
120	20695	Linum usitatissimum	x	11	3011	1	1	-20	0	400	0	26.97777778	24.8989899	25.92828283	24.78787879	27.22828283	0.230353535	20695
121	20696	Linum usitatissimum	x	11	3011	1	1	-15	0	225	0	27.13434343	24.9	26.08181818	24.7989899	27.38181818	0.217070707	20696
122	20697	Linum usitatissimum	x	11	3011	1	1	-10	0	100	0	27.148	24.9	26.474	24.8	27.696	0.5698	20697
123	20698	Linum usitatissimum	x	11	3011	1	1	-5	0	25	0	27.215	24.9	26.969	24.795	28.169	0.96481	20698
124	20699	Linum usitatissimum	x	11	3011	1	1	0	0	0	0	27.331	24.9	26.96	24.8	28.16	0.84035	20699
125	20700	Linum usitatissimum	x	11	3011	1	1	5	0	25	0	27.47	24.9	27.014	24.8	28.214	0.75185	20700
126	20701	Linum usitatissimum	x	11	3011	1	1	10	0	100	0	27.614	24.9	26.823	24.8	28.023	0.42943	20701
127	20702	Linum usitatissimum	x	11	3011	1	1	15	0	225	0	27.803	24.9	26.699	24.805	27.899	0.12484	20702
128	20703	Linum usitatissimum	x	11	3011	1	1	20	0	400	0	27.913	24.9	26.76	24.858	27.96	0.07172	20703
129	20704	Linum usitatissimum	x	11	3011	1	1	25	0	625	0	27.945	24.905	26.849	24.878	28.049	0.12268	20704
130	20705	Linum usitatissimum	x	11	3011	1	1	30	0	900	0	27.981	24.9	26.942	24.88	28.142	0.17352	20705
131	20712	Linum usitatissimum	x	9	3009	1	2	-30	0	900	0	27.3959596	24.9020202	26.18080808	24.8989899	27.48080808	0.047909091	20712
132	20713	Linum usitatissimum	x	9	3009	1	2	-25	0	625	0	27.247	24.908	26.009	24.89	27.309	0.03641	20713
133	20714	Linum usitatissimum	x	9	3009	1	2	-20	0	400	0	27.015	24.942	25.923	24.892	27.223	0.18825	20714
134	20715	Linum usitatissimum	x	9	3009	1	2	-15	0	225	0	26.914	24.979	25.933	24.885	27.233	0.29839	20715
135	20716	Linum usitatissimum	x	9	3009	1	2	-10	0	100	0	26.718	24.984	26.082	24.859	27.372	0.63356	20716
136	20717	Linum usitatissimum	x	9	3009	1	2	-5	0	25	0	26.556	24.901	26.39	24.8	27.639	1.08327	20717
137	20718	Linum usitatissimum	x	9	3009	1	2	0	0	0	0	26.47373737	24.9020202	26.63535354	24.8	27.84545455	1.394616162	20718
138	20719	Linum usitatissimum	x	9	3009	1	2	5	0	25	0	26.531	24.904	26.279	24.801	27.535	1.00466	20719
139	20720	Linum usitatissimum	x	9	3009	1	2	10	0	100	0	26.537	24.907	25.669	24.85	26.969	0.42908	20720
140	20721	Linum usitatissimum	x	9	3009	1	2	15	0	225	0	26.50606061	24.9040404	25.4969697	24.88282828	26.7969697	0.299343434	20721
141	20722	Linum usitatissimum	x	9	3009	1	2	20	0	400	0	26.71616162	24.91010101	25.36262626	24.8979798	26.66262626	-0.036414141	20722
142	20723	Linum usitatissimum	x	9	3009	1	2	25	0	625	0	26.73535354	24.9969697	25.46060606	24.9	26.76060606	0.036161616	20723
143	20724	Linum usitatissimum	x	9	3009	1	2	30	0	900	0	26.851	24.94	25.53	24.898	26.83	-0.01479	20724
144	20731	Linum usitatissimum	x	10	3010	1	3	-30	0	900	0	29.019	24.929	28.012	24.894	29.127	0.13461	20731
145	20732	Linum usitatissimum	x	10	3010	1	3	-25	0	625	0	29.404	24.976	28.468	24.882	29.568	0.17552	20732
146	20733	Linum usitatissimum	x	10	3010	1	3	-20	0	400	0	29.762	24.968	28.982	24.865	30.081	0.29741	20733
147	20734	Linum usitatissimum	x	10	3010	1	3	-15	0	225	0	30.07171717	24.9969697	29.56767677	24.87474747	30.58181818	0.534474747	20734
148	20735	Linum usitatissimum	x	10	3010	1	3	-10	0	100	0	30.44747475	24.97474747	30.28989899	24.82727273	31.28989899	0.833171717	20735
149	20736	Linum usitatissimum	x	10	3010	1	3	-5	0	25	0	30.85656566	24.9979798	31.59494949	24.80606061	32.4979798	1.642555556	20736
150	20737	Linum usitatissimum	x	10	3010	1	3	0	0	0	0	31.273	24.997	32.238	24.842	33.11	1.82654	20737
151	20738	Linum usitatissimum	x	10	3010	1	3	5	0	25	0	31.661	25	32.166	24.855	33.063	1.37129	20738
152	20739	Linum usitatissimum	x	10	3010	1	3	10	0	100	0	32.016	24.994	31.723	24.881	32.623	0.60278	20739
153	20740	Linum usitatissimum	x	10	3010	1	3	15	0	225	0	32.315	25	31.791	24.89	32.691	0.36736	20740
154	20741	Linum usitatissimum	x	10	3010	1	3	20	0	400	0	32.675	24.991	31.88	24.894	32.78	0.09038	20741
155	20742	Linum usitatissimum	x	10	3010	1	3	25	0	625	0	32.884	24.981	32.076	24.895	32.976	0.06443	20742
156	20743	Linum usitatissimum	x	10	3010	1	3	30	0	900	0	33.071	24.994	32.203	24.9	33.103	-0.00421	20743
157	20750	Linum usitatissimum	x	8	3008	2	0	-30	0	900	0	34.837	24.998	34.19	24.89	34.891	0.08502	20750
158	20751	Linum usitatissimum	x	8	3008	2	0	-25	0	625	0	35.14949495	24.9989899	34.60505051	24.82626263	35.30505051	0.160272727	20751
159	20752	Linum usitatissimum	x	8	3008	2	0	-20	0	400	0	35.51414141	24.9959596	34.99494949	24.8040404	35.69494949	0.159535354	20752
160	20753	Linum usitatissimum	x	8	3008	2	0	-15	0	225	0	35.8989899	24.98787879	35.42525253	24.8	36.07474747	0.176585859	20753
161	20754	Linum usitatissimum	x	8	3008	2	0	-10	0	100	0	36.24545455	24.97171717	35.95353535	24.8	36.55353535	0.323454545	20754
162	20755	Linum usitatissimum	x	8	3008	2	0	-5	0	25	0	36.533	24.941	36.505	24.8	37.105	0.55066	20755
163	20756	Linum usitatissimum	x	8	3008	2	0	0	0	0	0	36.85	24.965	36.968	24.8	37.507	0.66585	20756
164	20757	Linum usitatissimum	x	8	3008	2	0	5	0	25	0	37.088	24.954	37.393	24.8	37.893	0.82488	20757
165	20758	Linum usitatissimum	x	8	3008	2	0	10	0	100	0	37.352	24.982	37.363	24.801	37.863	0.53287	20758
166	20759	Linum usitatissimum	x	8	3008	2	0	15	0	225	0	37.59	24.963	37.44	24.819	37.94	0.36673	20759
167	20760	Linum usitatissimum	x	8	3008	2	0	20	0	400	0	37.804	24.913	37.557	24.8	38.057	0.26201	20760
168	20761	Linum usitatissimum	x	8	3008	2	0	25	0	625	0	38.053	24.904	37.748	24.813	38.248	0.19129	20761
169	20762	Linum usitatissimum	x	8	3008	2	0	30	0	900	0	38.279	24.901	37.93	24.8	38.43	0.1352	20762
170	20769	Linum usitatissimum	x	11	3011	2	1	-30	0	900	0	39.173	24.904	38.972	24.8	39.372	0.21421	20769
171	20770	Linum usitatissimum	x	11	3011	2	1	-25	0	625	0	39.276	24.9	39.171	24.757	39.571	0.29701	20770
172	20771	Linum usitatissimum	x	11	3011	2	1	-20	0	400	0	39.437	24.9	39.382	24.756	39.782	0.33294	20771
173	20772	Linum usitatissimum	x	11	3011	2	1	-15	0	225	0	39.557	24.9	39.601	24.724	40.001	0.41779	20772
174	20773	Linum usitatissimum	x	11	3011	2	1	-10	0	100	0	39.744	24.9	39.867	24.701	40.252	0.47883	20773
175	20774	Linum usitatissimum	x	11	3011	2	1	-5	0	25	0	39.932	24.9	40.407	24.7	40.707	0.79491	20774
176	20775	Linum usitatissimum	x	11	3011	2	1	0	0	0	0	40.029	24.9	40.602	24.7	40.902	0.88018	20775
177	20776	Linum usitatissimum	x	11	3011	2	1	5	0	25	0	40.23535354	24.9	40.51616162	24.7030303	40.81616162	0.593464646	20776
178	20777	Linum usitatissimum	x	11	3011	2	1	10	0	100	0	40.42020202	24.8989899	40.55959596	24.72525253	40.85959596	0.44920202	20777
179	20778	Linum usitatissimum	x	11	3011	2	1	15	0	225	0	40.85555556	24.9	40.92323232	24.72626263	41.22323232	0.353484848	20778
180	20779	Linum usitatissimum	x	11	3011	2	1	20	0	400	0	41.47979798	24.9	41.53333333	24.70808081	41.77979798	0.298909091	20779
181	20780	Linum usitatissimum	x	11	3011	2	1	25	0	625	0	42.194	24.9	42.276	24.721	42.476	0.27813	20780
182	20781	Linum usitatissimum	x	11	3011	2	1	30	0	900	0	43.057	24.897	43.022	24.734	43.159	0.11153	20781
183	20788	Linum usitatissimum	x	9	3009	2	2	-30	0	900	0	45.91414141	24.8020202	46.04040404	24.6969697	45.95959596	0.072858586	20788
184	20789	Linum usitatissimum	x	9	3009	2	2	-25	0	625	0	46.01111111	24.8	46.2010101	24.64747475	46.1010101	0.125818182	20789
185	20790	Linum usitatissimum	x	9	3009	2	2	-20	0	400	0	46.00707071	24.8010101	46.2979798	24.6010101	46.1979798	0.22010101	20790
186	20791	Linum usitatissimum	x	9	3009	2	2	-15	0	225	0	46.10606061	24.8	46.39393939	24.6010101	46.29393939	0.211111111	20791
187	20792	Linum usitatissimum	x	9	3009	2	2	-10	0	100	0	46.124	24.805	46.561	24.603	46.461	0.34882	20792
188	20793	Linum usitatissimum	x	9	3009	2	2	-5	0	25	0	46.296	24.8	46.755	24.601	46.655	0.35821	20793
189	20794	Linum usitatissimum	x	9	3009	2	2	0	0	0	0	46.412	24.8	47.129	24.6	47.029	0.59134	20794
190	20795	Linum usitatissimum	x	9	3009	2	2	5	0	25	0	46.63030303	24.8	47.23737374	24.6	47.13333333	0.474353535	20795
191	20796	Linum usitatissimum	x	9	3009	2	2	10	0	100	0	46.847	24.799	47.209	24.6	47.109	0.23118	20796
192	20797	Linum usitatissimum	x	9	3009	2	2	15	0	225	0	47.026	24.798	47.313	24.61	47.213	0.14907	20797
193	20798	Linum usitatissimum	x	9	3009	2	2	20	0	400	0	47.105	24.8	47.305	24.631	47.205	0.06265	20798
194	20799	Linum usitatissimum	x	9	3009	2	2	25	0	625	0	47.23535354	24.8	47.35555556	24.64242424	47.24545455	-0.020585859	20799
195	20800	Linum usitatissimum	x	9	3009	2	2	30	0	900	0	47.30606061	24.8	47.43434343	24.67474747	47.28888889	-0.017666667	20800
196	20807	Linum usitatissimum	x	10	3010	2	3	-30	0	900	0	47.597	24.798	47.511	24.624	47.311	-0.23677	20807
197	20808	Linum usitatissimum	x	10	3010	2	3	-25	0	625	0	47.486	24.8	47.483	24.6	47.3	-0.15198	20808
198	20809	Linum usitatissimum	x	10	3010	2	3	-20	0	400	0	47.433	24.78	47.431	24.6	47.293	-0.14779	20809
199	20810	Linum usitatissimum	x	10	3010	2	3	-15	0	225	0	47.23	24.799	47.303	24.6	47.203	-0.06421	20810
200	20811	Linum usitatissimum	x	10	3010	2	3	-10	0	100	0	47.06161616	24.8	47.52929293	24.6	47.37272727	0.315444444	20811
201	20812	Linum usitatissimum	x	10	3010	2	3	-5	0	25	0	46.96161616	24.79494949	47.62525253	24.6	47.44040404	0.505181818	20812
202	20813	Linum usitatissimum	x	10	3010	2	3	0	0	0	0	46.81313131	24.79292929	47.54444444	24.6	47.36767677	0.578191919	20813
203	20814	Linum usitatissimum	x	10	3010	2	3	5	0	25	0	46.675	24.793	47.281	24.6	47.16	0.47022	20814
204	20815	Linum usitatissimum	x	10	3010	2	3	10	0	100	0	46.585	24.777	46.886	24.6	46.786	0.19158	20815
205	20816	Linum usitatissimum	x	10	3010	2	3	15	0	225	0	46.516	24.719	46.669	24.6	46.569	0.0577	20816
206	20817	Linum usitatissimum	x	10	3010	2	3	20	0	400	0	46.459	24.727	46.521	24.6	46.421	-0.02342	20817
207	20818	Linum usitatissimum	x	10	3010	2	3	25	0	625	0	46.379	24.711	46.411	24.6	46.311	-0.04577	20818
208	20819	Linum usitatissimum	x	10	3010	2	3	30	0	900	0	46.39393939	24.70808081	46.33939394	24.6	46.23939394	-0.127909091	20819
209	20826	Linum usitatissimum	x	8	3008	3	0	-30	0	900	0	46.7979798	24.7010101	46.82121212	24.59292929	46.72121212	-0.081848485	20826
210	20827	Linum usitatissimum	x	8	3008	3	0	-25	0	625	0	46.78484848	24.7010101	46.89292929	24.57474747	46.79292929	-0.001575758	20827
211	20828	Linum usitatissimum	x	8	3008	3	0	-20	0	400	0	46.83333333	24.7030303	46.9969697	24.5010101	46.8969697	0.046848485	20828
212	20829	Linum usitatissimum	x	8	3008	3	0	-15	0	225	0	46.86020408	24.7	47.06530612	24.50102041	46.96530612	0.083530612	20829
213	20830	Linum usitatissimum	x	8	3008	3	0	-10	0	100	0	46.894	24.704	47.153	24.5	47.053	0.13169	20830
214	20831	Linum usitatissimum	x	8	3008	3	0	-5	0	25	0	46.923	24.7	47.23	24.5	47.124	0.17464	20831
215	20832	Linum usitatissimum	x	8	3008	3	0	0	0	0	0	46.869	24.701	47.317	24.5	47.207	0.30988	20832
216	20833	Linum usitatissimum	x	8	3008	3	0	5	0	25	0	46.813	24.7	47.26	24.508	47.158	0.31259	20833
217	20834	Linum usitatissimum	x	8	3008	3	0	10	0	100	0	46.561	24.7	46.975	24.507	46.875	0.29865	20834
218	20835	Linum usitatissimum	x	8	3008	3	0	15	0	225	0	46.435	24.7	46.632	24.525	46.532	0.10421	20835
219	20836	Linum usitatissimum	x	8	3008	3	0	20	0	400	0	46.214	24.7	46.34	24.546	46.24	0.05266	20836
220	20837	Linum usitatissimum	x	8	3008	3	0	25	0	625	0	46.029	24.7	46.061	24.573	45.966	-0.02281	20837
221	20838	Linum usitatissimum	x	8	3008	3	0	30	0	900	0	45.79494949	24.7	45.85656566	24.58484848	45.84545455	0.02020202	20838
222	20845	Linum usitatissimum	x	11	3011	3	1	-30	0	900	0	44.321	24.66	44.228	24.505	44.328	-0.02596	20845
223	20846	Linum usitatissimum	x	11	3011	3	1	-25	0	625	0	44.137	24.61	44.122	24.5	44.222	0.05873	20846
224	20847	Linum usitatissimum	x	11	3011	3	1	-20	0	400	0	43.959	24.642	44.005	24.5	44.105	0.12744	20847
225	20848	Linum usitatissimum	x	11	3011	3	1	-15	0	225	0	43.658	24.682	43.767	24.5	43.867	0.20628	20848
226	20849	Linum usitatissimum	x	11	3011	3	1	-10	0	100	0	43.359	24.638	43.533	24.5	43.633	0.28686	20849
227	20850	Linum usitatissimum	x	11	3011	3	1	-5	0	25	0	43.07979798	24.6040404	43.45959596	24.5	43.55959596	0.497464646	20850
228	20851	Linum usitatissimum	x	11	3011	3	1	0	0	0	0	42.82222222	24.60707071	43.20808081	24.5	43.30808081	0.520030303	20851
229	20852	Linum usitatissimum	x	11	3011	3	1	5	0	25	0	42.59393939	24.61010101	42.83333333	24.5	43.01515152	0.398414141	20852
230	20853	Linum usitatissimum	x	11	3011	3	1	10	0	100	0	42.40707071	24.60707071	42.52525253	24.5	42.72525253	0.297757576	20853
231	20854	Linum usitatissimum	x	11	3011	3	1	15	0	225	0	42.254	24.603	42.173	24.5	42.373	0.1219	20854
232	20855	Linum usitatissimum	x	11	3011	3	1	20	0	400	0	42.095	24.606	42.027	24.5	42.227	0.14438	20855
233	20856	Linum usitatissimum	x	11	3011	3	1	25	0	625	0	42.037	24.603	41.89	24.5	42.09	0.0747	20856
234	20857	Linum usitatissimum	x	11	3011	3	1	30	0	900	0	41.901	24.6	41.788	24.5	41.988	0.11572	20857
235	20864	Linum usitatissimum	x	9	3009	3	2	-30	0	900	0	41.43838384	24.6010101	41.27575758	24.49191919	41.57575758	0.099777778	20864
236	20865	Linum usitatissimum	x	9	3009	3	2	-25	0	625	0	41.33333333	24.6010101	41.18888889	24.44343434	41.48888889	0.123525253	20865
237	20866	Linum usitatissimum	x	9	3009	3	2	-20	0	400	0	41.27979798	24.57272727	41.12020202	24.4	41.42020202	0.112989899	20866
238	20867	Linum usitatissimum	x	9	3009	3	2	-15	0	225	0	41.241	24.54	41.11	24.4	41.41	0.1423	20867
239	20868	Linum usitatissimum	x	9	3009	3	2	-10	0	100	0	41.247	24.579	41.223	24.4	41.515	0.24185	20868
240	20869	Linum usitatissimum	x	9	3009	3	2	-5	0	25	0	41.221	24.578	41.318	24.4	41.601	0.35654	20869
241	20870	Linum usitatissimum	x	9	3009	3	2	0	0	0	0	41.236	24.565	41.504	24.4	41.748	0.51528	20870
242	20871	Linum usitatissimum	x	9	3009	3	2	5	0	25	0	41.234	24.529	41.671	24.4	41.871	0.67319	20871
243	20872	Linum usitatissimum	x	9	3009	3	2	10	0	100	0	41.28	24.506	41.555	24.401	41.757	0.51913	20872
244	20873	Linum usitatissimum	x	9	3009	3	2	15	0	225	0	41.336	24.51	41.383	24.406	41.679	0.30223	20873
245	20874	Linum usitatissimum	x	9	3009	3	2	20	0	400	0	41.482	24.508	41.373	24.41	41.666	0.14696	20874
246	20875	Linum usitatissimum	x	9	3009	3	2	25	0	625	0	41.559	24.506	41.393	24.404	41.69	0.08852	20875
247	20876	Linum usitatissimum	x	9	3009	3	2	30	0	900	0	41.68787879	24.5	41.50606061	24.4	41.70909091	0.065727273	20876
248	20883	Linum usitatissimum	x	10	3010	3	3	-30	0	900	0	42.494	24.5	42.367	24.4	42.567	0.06313	20883
249	20884	Linum usitatissimum	x	10	3010	3	3	-25	0	625	0	42.667	24.5	42.651	24.387	42.851	0.15532	20884
250	20885	Linum usitatissimum	x	10	3010	3	3	-20	0	400	0	42.883	24.5	42.912	24.365	43.086	0.18301	20885
251	20886	Linum usitatissimum	x	10	3010	3	3	-15	0	225	0	43.044	24.5	43.126	24.349	43.227	0.22163	20886
252	20887	Linum usitatissimum	x	10	3010	3	3	-10	0	100	0	43.191	24.499	43.358	24.343	43.458	0.29147	20887
253	20888	Linum usitatissimum	x	10	3010	3	3	-5	0	25	0	43.25050505	24.5	43.69292929	24.32828283	43.79292929	0.544626263	20888
254	20889	Linum usitatissimum	x	10	3010	3	3	0	0	0	0	43.2989899	24.48989899	43.97272727	24.31515152	44.07272727	0.757262626	20889
255	20890	Linum usitatissimum	x	10	3010	3	3	5	0	25	0	43.34646465	24.48282828	43.83838384	24.36565657	43.93838384	0.584323232	20890
256	20891	Linum usitatissimum	x	10	3010	3	3	10	0	100	0	43.37777778	24.48484848	43.66969697	24.36464646	43.76969697	0.395626263	20891
257	20892	Linum usitatissimum	x	10	3010	3	3	15	0	225	0	43.39090909	24.48888889	43.52626263	24.37474747	43.62626263	0.248535354	20892
258	20893	Linum usitatissimum	x	10	3010	3	3	20	0	400	0	43.44949495	24.46060606	43.45050505	24.36868687	43.55050505	0.119474747	20893
259	20894	Linum usitatissimum	x	10	3010	3	3	25	0	625	0	43.476	24.431	43.487	24.389	43.587	0.12691	20894
260	20895	Linum usitatissimum	x	10	3010	3	3	30	0	900	0	43.507	24.408	43.474	24.375	43.574	0.08382	20895
261	22137	Linum usitatissimum	x	30	3030	0	1	-30	0	900	0	48.404	24.7	48.382	24.6	48.153	-0.27658	22137
262	22138	Linum usitatissimum	x	30	3030	0	1	-25	0	625	0	48.451	24.7	48.511	24.596	48.311	-0.15459	22138
263	22139	Linum usitatissimum	x	30	3030	0	1	-20	0	400	0	48.42929293	24.7	48.54343434	24.59191919	48.34343434	-0.090393939	22139
264	22140	Linum usitatissimum	x	30	3030	0	1	-15	0	225	0	48.299	24.702	48.592	24.596	48.392	0.10352	22140
265	22141	Linum usitatissimum	x	30	3030	0	1	-10	0	100	0	48.3	24.7	48.767	24.6	48.625	0.33177	22141
266	22142	Linum usitatissimum	x	30	3030	0	1	-5	0	25	0	48.36767677	24.7	49.13232323	24.58686869	49.10808081	0.741747475	22142
267	22143	Linum usitatissimum	x	30	3030	0	1	0	0	0	0	48.41414141	24.7	49.11616162	24.58787879	49.09191919	0.674050505	22143
268	22144	Linum usitatissimum	x	30	3030	0	1	5	0	25	0	48.39191919	24.7	48.9959596	24.6	48.93333333	0.539191919	22144
269	22145	Linum usitatissimum	x	30	3030	0	1	10	0	100	0	47.98383838	24.7	48.32727273	24.6	48.06868687	0.071989899	22145
270	22146	Linum usitatissimum	x	30	3030	0	1	15	0	225	0	47.59	24.712	47.796	24.6	47.354	-0.22924	22146
271	22147	Linum usitatissimum	x	30	3030	0	1	20	0	400	0	47.27	24.708	47.426	24.6	46.867	-0.39335	22147
272	22148	Linum usitatissimum	x	30	3030	0	1	25	0	625	0	47.111	24.702	47.156	24.601	46.499	-0.58764	22148
273	22149	Linum usitatissimum	x	30	3030	0	1	30	0	900	0	47.009	24.708	47.014	24.602	46.315	-0.67166	22149
274	22213	Linum usitatissimum	x	30	3030	1	1	-30	0	900	0	59.11515152	24.98686869	57.1979798	24.88080808	59.65858586	0.549737374	22213
275	22214	Linum usitatissimum	x	30	3030	1	1	-25	0	625	0	59.465	24.999	57.722	24.844	60.371	0.88582	22214
276	22215	Linum usitatissimum	x	30	3030	1	1	-20	0	400	0	60.213	25	58.153	24.819	60.911	0.70143	22215
277	22216	Linum usitatissimum	x	30	3030	1	1	-15	0	225	0	60.692	24.999	58.543	24.815	61.437	0.73333	22216
278	22217	Linum usitatissimum	x	30	3030	1	1	-10	0	100	0	61.324	24.999	59.012	24.8	62.041	0.71472	22217
279	22218	Linum usitatissimum	x	30	3030	1	1	-5	0	25	0	61.691	24.995	59.381	24.801	62.518	0.83074	22218
280	22219	Linum usitatissimum	x	30	3030	1	1	0	0	0	0	62.064	24.998	59.622	24.8	62.83	0.77289	22219
281	22220	Linum usitatissimum	x	30	3030	1	1	5	0	25	0	62.541	24.988	59.841	24.801	63.113	0.58271	22220
282	22221	Linum usitatissimum	x	30	3030	1	1	10	0	100	0	62.933	24.977	59.802	24.8	63.081	0.13962	22221
283	22222	Linum usitatissimum	x	30	3030	1	1	15	0	225	0	63.217	24.935	59.905	24.8	63.211	-0.00945	22222
284	22223	Linum usitatissimum	x	30	3030	1	1	20	0	400	0	63.23333333	24.99090909	59.91212121	24.80909091	63.21212121	-0.016454545	22223
285	22224	Linum usitatissimum	x	30	3030	1	1	25	0	625	0	63.47878788	24.9969697	59.97979798	24.8030303	63.28282828	-0.173252525	22224
286	22225	Linum usitatissimum	x	30	3030	1	1	30	0	900	0	63.67777778	24.95050505	59.99191919	24.82020202	63.30606061	-0.356363636	22225
287	22289	Linum usitatissimum	x	30	3030	2	1	-30	0	900	0	62.329	24.9	59.13	24.795	62.226	-0.1357	22289
288	22290	Linum usitatissimum	x	30	3030	2	1	-25	0	625	0	62.092	24.9	59.067	24.762	62.131	0.01877	22290
289	22291	Linum usitatissimum	x	30	3030	2	1	-20	0	400	0	62.075	24.9	59.038	24.72	62.071	-0.00222	22291
290	22292	Linum usitatissimum	x	30	3030	2	1	-15	0	225	0	62.064	24.9	59.102	24.752	62.173	0.09262	22292
291	22293	Linum usitatissimum	x	30	3030	2	1	-10	0	100	0	61.906	24.9	59.135	24.758	62.216	0.29385	22293
292	22294	Linum usitatissimum	x	30	3030	2	1	-5	0	25	0	61.98787879	24.9	59.3	24.73838384	62.41515152	0.427969697	22294
293	22295	Linum usitatissimum	x	30	3030	2	1	0	0	0	0	62.07575758	24.9	59.43131313	24.76868687	62.56868687	0.511888889	22295
294	22296	Linum usitatissimum	x	30	3030	2	1	5	0	25	0	62.14242424	24.8979798	59.3010101	24.77070707	62.4010101	0.27489899	22296
295	22297	Linum usitatissimum	x	30	3030	2	1	10	0	100	0	62.24040404	24.8979798	59.24646465	24.75454545	62.34646465	0.105464646	22297
296	22298	Linum usitatissimum	x	30	3030	2	1	15	0	225	0	62.286	24.898	59.193	24.791	62.293	-0.01017	22298
297	22299	Linum usitatissimum	x	30	3030	2	1	20	0	400	0	62.2	24.894	59.077	24.785	62.155	-0.07613	22299
298	22300	Linum usitatissimum	x	30	3030	2	1	25	0	625	0	62.116	24.896	59.046	24.785	62.098	-0.03274	22300
299	22301	Linum usitatissimum	x	30	3030	2	1	30	0	900	0	61.965	24.9	58.97	24.793	61.971	0.0187	22301
300	22365	Linum usitatissimum	x	30	3030	3	1	-30	0	900	0	62.98787879	24.7969697	59.58181818	24.67878788	62.78181818	-0.20369697	22365
301	22366	Linum usitatissimum	x	30	3030	3	1	-25	0	625	0	62.98787879	24.79494949	59.6020202	24.60909091	62.8020202	-0.177232323	22366
302	22367	Linum usitatissimum	x	30	3030	3	1	-20	0	400	0	62.95959596	24.78989899	59.6	24.6	62.8	-0.15159596	22367
303	22368	Linum usitatissimum	x	30	3030	3	1	-15	0	225	0	62.771	24.8	59.596	24.611	62.796	0.03176	22368
304	22369	Linum usitatissimum	x	30	3030	3	1	-10	0	100	0	62.813	24.796	59.62	24.6	62.82	0.0212	22369
305	22370	Linum usitatissimum	x	30	3030	3	1	-5	0	25	0	62.748	24.795	59.64	24.601	62.846	0.1124	22370
306	22371	Linum usitatissimum	x	30	3030	3	1	0	0	0	0	62.699	24.736	59.58	24.6	62.78	0.0828	22371
307	22372	Linum usitatissimum	x	30	3030	3	1	5	0	25	0	62.573	24.707	59.534	24.6	62.717	0.14871	22372
308	22373	Linum usitatissimum	x	30	3030	3	1	10	0	100	0	62.489	24.706	59.329	24.6	62.429	-0.03501	22373
309	22374	Linum usitatissimum	x	30	3030	3	1	15	0	225	0	62.303	24.705	59.148	24.611	62.247	-0.08612	22374
310	22375	Linum usitatissimum	x	30	3030	3	1	20	0	400	0	62.19	24.706	59.026	24.627	62.053	-0.13294	22375
311	22376	Linum usitatissimum	x	30	3030	3	1	25	0	625	0	62.06969697	24.72222222	58.93838384	24.62929293	61.94141414	-0.127414141	22376
312	22377	Linum usitatissimum	x	30	3030	3	1	30	0	900	0	61.99292929	24.70808081	58.90505051	24.61717172	61.90505051	-0.094313131	22377
313	20041	Linum usitatissimum	z	2	3002	0	2	0	5	0	25	32.11313131	23.02626263	31.33939394	22.97878788	32.23939394	0.161858586	20041
314	20042	Linum usitatissimum	z	2	3002	0	2	0	10	0	100	32.12020202	23.01313131	31.25454545	22.97070707	32.16060606	0.077939394	20042
315	20043	Linum usitatissimum	z	2	3002	0	2	0	15	0	225	32.07474747	23.02929293	31.24040404	22.98383838	32.14444444	0.110606061	20043
316	20044	Linum usitatissimum	z	2	3002	0	2	0	20	0	400	32.095	23.032	31.298	22.987	32.198	0.14229	20044
317	20045	Linum usitatissimum	z	2	3002	0	2	0	25	0	625	32.286	23.071	31.359	22.996	32.259	0.00669	20045
318	20046	Linum usitatissimum	z	2	3002	0	2	0	30	0	900	32.265	23.087	31.357	22.996	32.257	0.02588	20046
319	20117	Linum usitatissimum	z	2	3002	1	2	0	5	0	25	31.38888889	23.23838384	30.72525253	23.19090909	31.72525253	0.329434343	20117
320	20118	Linum usitatissimum	z	2	3002	1	2	0	10	0	100	31.523	23.24	30.697	23.187	31.697	0.16939	20118
321	20119	Linum usitatissimum	z	2	3002	1	2	0	15	0	225	31.583	23.29	30.699	23.197	31.699	0.11117	20119
322	20120	Linum usitatissimum	z	2	3002	1	2	0	20	0	400	31.61111111	23.3	30.70707071	23.18989899	31.70707071	0.090363636	20120
323	20121	Linum usitatissimum	z	2	3002	1	2	0	25	0	625	31.556	23.288	30.625	23.193	31.625	0.07145	20121
324	20122	Linum usitatissimum	z	2	3002	1	2	0	30	0	900	31.559	23.291	30.611	23.186	31.611	0.0558	20122
325	20193	Linum usitatissimum	z	2	3002	2	2	0	5	0	25	32.12121212	23.2	31.56565657	23.1	32.46565657	0.358919192	20193
326	20194	Linum usitatissimum	z	2	3002	2	2	0	10	0	100	32.22828283	23.2	31.38484848	23.1	32.28484848	0.087929293	20194
327	20195	Linum usitatissimum	z	2	3002	2	2	0	15	0	225	32.196	23.2	31.403	23.1	32.303	0.13673	20195
328	20196	Linum usitatissimum	z	2	3002	2	2	0	20	0	400	32.29191919	23.2	31.41212121	23.1	32.31212121	0.049111111	20196
329	20197	Linum usitatissimum	z	2	3002	2	2	0	25	0	625	32.31111111	23.2	31.45454545	23.1	32.35454545	0.068525253	20197
330	20198	Linum usitatissimum	z	2	3002	2	2	0	30	0	900	32.33939394	23.1989899	31.4959596	23.1	32.3959596	0.077888889	20198
331	20269	Linum usitatissimum	z	2	3002	3	2	0	5	0	25	35.125	23.165	34.777	23.099	35.377	0.26607	20269
332	20270	Linum usitatissimum	z	2	3002	3	2	0	10	0	100	35.177	23.176	34.674	23.077	35.274	0.1206	20270
333	20271	Linum usitatissimum	z	2	3002	3	2	0	15	0	225	35.19	23.146	34.721	23.067	35.321	0.15028	20271
334	20272	Linum usitatissimum	z	2	3002	3	2	0	20	0	400	35.278	23.181	34.796	23.088	35.396	0.13036	20272
335	20273	Linum usitatissimum	z	2	3002	3	2	0	25	0	625	35.302	23.191	34.821	23.091	35.421	0.12911	20273
336	20274	Linum usitatissimum	z	2	3002	3	2	0	30	0	900	35.333	23.134	34.862	23.064	35.462	0.13541	20274
337	20611	Linum usitatissimum	z	8	3008	0	0	0	5	0	25	41.59	24.2	41.299	24.087	41.58	-0.03015	20611
338	20612	Linum usitatissimum	z	8	3008	0	0	0	10	0	100	40.966	24.2	40.601	24.061	40.901	-0.05778	20612
339	20613	Linum usitatissimum	z	8	3008	0	0	0	15	0	225	40.32727273	24.2	40.0030303	24.06868687	40.32222222	0.022525253	20613
340	20614	Linum usitatissimum	z	8	3008	0	0	0	20	0	400	39.956	24.2	39.496	24.075	39.896	-0.07945	20614
341	20615	Linum usitatissimum	z	8	3008	0	0	0	25	0	625	39.527	24.2	39.1	24.084	39.5	-0.02032	20615
342	20616	Linum usitatissimum	z	8	3008	0	0	0	30	0	900	39.0989899	24.2010101	38.62929293	24.09191919	39.03232323	-0.031888889	20616
343	20630	Linum usitatissimum	z	11	3011	0	1	0	5	0	25	34.1969697	24.3	33.5010101	24.2010101	34.3010101	0.081909091	20630
344	20631	Linum usitatissimum	z	11	3011	0	1	0	10	0	100	33.84693878	24.30306122	33.2122449	24.20306122	34.0122449	0.162244898	20631
345	20632	Linum usitatissimum	z	11	3011	0	1	0	15	0	225	33.81938776	24.30408163	32.99591837	24.20204082	33.79591837	-0.012183673	20632
346	20633	Linum usitatissimum	z	11	3011	0	1	0	20	0	400	33.799	24.345	32.972	24.248	33.772	-0.01402	20633
347	20634	Linum usitatissimum	z	11	3011	0	1	0	25	0	625	33.74343434	24.39292929	32.95454545	24.27878788	33.75454545	0.025252525	20634
348	20635	Linum usitatissimum	z	11	3011	0	1	0	30	0	900	33.662	24.398	32.827	24.281	33.627	-0.01256	20635
349	20649	Linum usitatissimum	z	9	3009	0	2	0	5	0	25	36.224	24.541	35.839	24.492	36.439	0.23769	20649
350	20650	Linum usitatissimum	z	9	3009	0	2	0	10	0	100	36.292	24.587	35.824	24.494	36.424	0.15559	20650
351	20651	Linum usitatissimum	z	9	3009	0	2	0	15	0	225	36.295	24.589	35.769	24.498	36.369	0.10117	20651
352	20652	Linum usitatissimum	z	9	3009	0	2	0	20	0	400	36.221	24.599	35.672	24.499	36.272	0.08495	20652
353	20653	Linum usitatissimum	z	9	3009	0	2	0	25	0	625	36.041	24.599	35.476	24.5	36.115	0.08183	20653
354	20654	Linum usitatissimum	z	9	3009	0	2	0	30	0	900	35.904	24.601	35.268	24.5	35.968	0.02488	20654
355	20668	Linum usitatissimum	z	10	3010	0	3	0	5	0	25	32.17676768	24.70505051	31.66464646	24.63232323	32.56464646	0.387363636	20668
356	20669	Linum usitatissimum	z	10	3010	0	3	0	10	0	100	31.91616162	24.70909091	31.04848485	24.60606061	31.98282828	0.07269697	20669
357	20670	Linum usitatissimum	z	10	3010	0	3	0	15	0	225	31.67575758	24.70909091	30.65959596	24.63939394	31.65252525	-0.049909091	20670
358	20671	Linum usitatissimum	z	10	3010	0	3	0	20	0	400	31.292	24.701	30.154	24.644	31.154	-0.13831	20671
359	20672	Linum usitatissimum	z	10	3010	0	3	0	25	0	625	30.816	24.729	29.899	24.67	30.899	0.09982	20672
360	20673	Linum usitatissimum	z	10	3010	0	3	0	30	0	900	30.68282828	24.77272727	29.5969697	24.68282828	30.5969697	-0.049414141	20673
361	20687	Linum usitatissimum	z	8	3008	1	0	0	5	0	25	27.78484848	24.8	26.70606061	24.75858586	27.90606061	0.149434343	20687
362	20688	Linum usitatissimum	z	8	3008	1	0	0	10	0	100	27.486	24.802	26.32	24.782	27.572	0.08803	20688
363	20689	Linum usitatissimum	z	8	3008	1	0	0	15	0	225	27.3020202	24.8020202	26.04949495	24.77373737	27.34949495	0.01910101	20689
364	20690	Linum usitatissimum	z	8	3008	1	0	0	20	0	400	27.127	24.801	25.726	24.785	27.026	-0.10773	20690
365	20691	Linum usitatissimum	z	8	3008	1	0	0	25	0	625	26.772	24.8	25.462	24.793	26.762	6.00E-04	20691
366	20692	Linum usitatissimum	z	8	3008	1	0	0	30	0	900	26.705	24.804	25.327	24.795	26.627	-0.05863	20692
367	20706	Linum usitatissimum	z	11	3011	1	1	0	5	0	25	28.162	24.905	27.116	24.873	28.316	0.15504	20706
368	20707	Linum usitatissimum	z	11	3011	1	1	0	10	0	100	28.285	24.903	27.145	24.863	28.345	0.05935	20707
369	20708	Linum usitatissimum	z	11	3011	1	1	0	15	0	225	28.269	24.908	27.078	24.854	28.278	0.01269	20708
370	20709	Linum usitatissimum	z	11	3011	1	1	0	20	0	400	28.011	24.952	26.875	24.875	28.075	0.081	20709
371	20710	Linum usitatissimum	z	11	3011	1	1	0	25	0	625	27.806	24.923	26.637	24.869	27.837	0.06379	20710
372	20711	Linum usitatissimum	z	11	3011	1	1	0	30	0	900	27.78484848	24.92626263	26.5020202	24.85555556	27.7020202	-0.040969697	20711
373	20725	Linum usitatissimum	z	9	3009	1	2	0	5	0	25	26.88282828	24.9030303	25.82525253	24.8959596	27.12525253	0.229030303	20725
374	20726	Linum usitatissimum	z	9	3009	1	2	0	10	0	100	27.10606061	24.92020202	25.89191919	24.89090909	27.19191919	0.068272727	20726
375	20727	Linum usitatissimum	z	9	3009	1	2	0	15	0	225	27.25252525	24.91313131	26.1010101	24.87676768	27.4010101	0.11679798	20727
376	20728	Linum usitatissimum	z	9	3009	1	2	0	20	0	400	27.561	24.909	26.433	24.887	27.665	0.11837	20728
377	20729	Linum usitatissimum	z	9	3009	1	2	0	25	0	625	27.99	24.922	26.804	24.878	28.004	0.03569	20729
378	20730	Linum usitatissimum	z	9	3009	1	2	0	30	0	900	28.271	24.909	27.153	24.889	28.353	0.0808	20730
379	20744	Linum usitatissimum	z	10	3010	1	3	0	5	0	25	33.223	25	32.639	24.891	33.439	0.25099	20744
380	20745	Linum usitatissimum	z	10	3010	1	3	0	10	0	100	33.36	24.998	32.687	24.84	33.487	0.15891	20745
381	20746	Linum usitatissimum	z	10	3010	1	3	0	15	0	225	33.55353535	24.9989899	32.84141414	24.84040404	33.64141414	0.109373737	20746
382	20747	Linum usitatissimum	z	10	3010	1	3	0	20	0	400	33.752	24.985	33.045	24.806	33.845	0.10086	20747
383	20748	Linum usitatissimum	z	10	3010	1	3	0	25	0	625	34.015	24.994	33.282	24.804	34.082	0.05949	20748
384	20749	Linum usitatissimum	z	10	3010	1	3	0	30	0	900	34.266	24.998	33.578	24.815	34.378	0.08479	20749
385	20763	Linum usitatissimum	z	8	3008	2	0	0	5	0	25	38.422	24.901	38.215	24.8	38.715	0.25841	20763
386	20764	Linum usitatissimum	z	8	3008	2	0	0	10	0	100	38.564	24.901	38.336	24.799	38.836	0.22948	20764
387	20765	Linum usitatissimum	z	8	3008	2	0	0	15	0	225	38.639	24.901	38.475	24.797	38.899	0.28375	20765
388	20766	Linum usitatissimum	z	8	3008	2	0	0	20	0	400	38.68163265	24.90306122	38.51530612	24.79795918	38.91530612	0.278755102	20766
389	20767	Linum usitatissimum	z	8	3008	2	0	0	25	0	625	38.84141414	24.9020202	38.66565657	24.78383838	39.06565657	0.25969697	20767
390	20768	Linum usitatissimum	z	8	3008	2	0	0	30	0	900	38.99090909	24.9	38.82020202	24.77777778	39.22020202	0.254777778	20768
391	20782	Linum usitatissimum	z	11	3011	2	1	0	5	0	25	43.52222222	24.8979798	43.76666667	24.72525253	43.86666667	0.341606061	20782
392	20783	Linum usitatissimum	z	11	3011	2	1	0	10	0	100	44.158	24.9	44.309	24.7	44.385	0.21247	20783
393	20784	Linum usitatissimum	z	11	3011	2	1	0	15	0	225	44.574	24.897	44.784	24.7	44.784	0.23988	20784
394	20785	Linum usitatissimum	z	11	3011	2	1	0	20	0	400	44.908	24.899	45.138	24.7	45.138	0.23643	20785
395	20786	Linum usitatissimum	z	11	3011	2	1	0	25	0	625	45.224	24.894	45.46	24.7	45.46	0.22093	20786
396	20787	Linum usitatissimum	z	11	3011	2	1	0	30	0	900	45.543	24.882	45.795	24.699	45.795	0.21462	20787
397	20801	Linum usitatissimum	z	9	3009	2	2	0	5	0	25	47.549	24.8	47.585	24.643	47.385	-0.11983	20801
398	20802	Linum usitatissimum	z	9	3009	2	2	0	10	0	100	47.58787879	24.8	47.67373737	24.61414141	47.47373737	-0.075656566	20802
399	20803	Linum usitatissimum	z	9	3009	2	2	0	15	0	225	47.72323232	24.8	47.77171717	24.6010101	47.57171717	-0.119535354	20803
400	20804	Linum usitatissimum	z	9	3009	2	2	0	20	0	400	47.64949495	24.8	47.83131313	24.6	47.63131313	0.009626263	20804
401	20805	Linum usitatissimum	z	9	3009	2	2	0	25	0	625	47.65858586	24.8010101	47.88484848	24.6010101	47.68484848	0.050333333	20805
402	20806	Linum usitatissimum	z	9	3009	2	2	0	30	0	900	47.8	24.8	47.889	24.6	47.689	-0.08722	20806
403	20820	Linum usitatissimum	z	10	3010	2	3	0	5	0	25	46.434	24.703	46.559	24.6	46.459	0.03689	20820
404	20821	Linum usitatissimum	z	10	3010	2	3	0	10	0	100	46.507	24.709	46.612	24.596	46.512	0.0133	20821
405	20822	Linum usitatissimum	z	10	3010	2	3	0	15	0	225	46.595	24.702	46.676	24.596	46.576	-0.01454	20822
406	20823	Linum usitatissimum	z	10	3010	2	3	0	20	0	400	46.691	24.702	46.693	24.592	46.593	-0.09458	20823
407	20824	Linum usitatissimum	z	10	3010	2	3	0	25	0	625	46.64	24.701	46.782	24.59	46.682	0.0393	20824
408	20825	Linum usitatissimum	z	10	3010	2	3	0	30	0	900	46.66565657	24.70808081	46.80909091	24.58383838	46.70909091	0.039010101	20825
409	20839	Linum usitatissimum	z	8	3008	3	0	0	5	0	25	45.668	24.7	45.702	24.504	45.702	0.00286	20839
410	20840	Linum usitatissimum	z	8	3008	3	0	0	10	0	100	45.538	24.7	45.537	24.5	45.537	-0.02119	20840
411	20841	Linum usitatissimum	z	8	3008	3	0	0	15	0	225	45.37777778	24.7	45.32525253	24.5	45.32525253	-0.058292929	20841
412	20842	Linum usitatissimum	z	8	3008	3	0	0	20	0	400	45.16060606	24.68888889	45.11515152	24.5	45.11515152	-0.037515152	20842
413	20843	Linum usitatissimum	z	8	3008	3	0	0	25	0	625	44.94242424	24.6979798	44.94545455	24.5	44.94545455	0.022313131	20843
414	20844	Linum usitatissimum	z	8	3008	3	0	0	30	0	900	44.73131313	24.7	44.75858586	24.5	44.75858586	0.058757576	20844
415	20858	Linum usitatissimum	z	11	3011	3	1	0	5	0	25	41.867	24.6	41.789	24.495	41.989	0.15065	20858
416	20859	Linum usitatissimum	z	11	3011	3	1	0	10	0	100	41.827	24.599	41.759	24.487	41.959	0.16246	20859
417	20860	Linum usitatissimum	z	11	3011	3	1	0	15	0	225	41.817	24.599	41.777	24.485	41.977	0.18938	20860
418	20861	Linum usitatissimum	z	11	3011	3	1	0	20	0	400	41.895	24.599	41.763	24.462	41.963	0.09822	20861
419	20862	Linum usitatissimum	z	11	3011	3	1	0	25	0	625	41.799	24.598	41.712	24.438	41.912	0.14639	20862
420	20863	Linum usitatissimum	z	11	3011	3	1	0	30	0	900	41.73	24.594	41.59	24.471	41.79	0.1017	20863
421	20877	Linum usitatissimum	z	9	3009	3	2	0	5	0	25	41.723	24.502	41.679	24.4	41.879	0.19153	20877
422	20878	Linum usitatissimum	z	9	3009	3	2	0	10	0	100	41.813	24.5	41.758	24.399	41.958	0.17552	20878
423	20879	Linum usitatissimum	z	9	3009	3	2	0	15	0	225	41.87878788	24.5	41.80707071	24.4	42.00707071	0.155757576	20879
424	20880	Linum usitatissimum	z	9	3009	3	2	0	20	0	400	41.95151515	24.5	41.8989899	24.39393939	42.0989899	0.168545455	20880
425	20881	Linum usitatissimum	z	9	3009	3	2	0	25	0	625	42	24.5	42.00707071	24.39393939	42.20707071	0.220686869	20881
426	20882	Linum usitatissimum	z	9	3009	3	2	0	30	0	900	42.11515152	24.5	42.12929293	24.38989899	42.32929293	0.220040404	20882
427	20896	Linum usitatissimum	z	10	3010	3	3	0	5	0	25	43.472	24.414	43.518	24.317	43.618	0.15975	20896
428	20897	Linum usitatissimum	z	10	3010	3	3	0	10	0	100	43.437	24.408	43.453	24.301	43.553	0.13429	20897
429	20898	Linum usitatissimum	z	10	3010	3	3	0	15	0	225	43.355	24.42	43.374	24.3	43.474	0.14256	20898
430	20899	Linum usitatissimum	z	10	3010	3	3	0	20	0	400	43.268	24.411	43.26	24.3	43.36	0.1228	20899
431	20900	Linum usitatissimum	z	10	3010	3	3	0	25	0	625	43.118	24.401	43.077	24.3	43.177	0.10172	20900
432	20901	Linum usitatissimum	z	10	3010	3	3	0	30	0	900	42.951	24.407	42.925	24.3	43.099	0.12724	20901
433	22150	Linum usitatissimum	z	30	3030	0	1	0	5	0	25	47.012	24.712	47.142	24.6	46.484	-0.50698	22150
434	22151	Linum usitatissimum	z	30	3030	0	1	0	10	0	100	47.166	24.719	47.304	24.6	46.704	-0.44876	22151
435	22152	Linum usitatissimum	z	30	3030	0	1	0	15	0	225	47.358	24.738	47.48	24.6	46.96	-0.411	22152
436	22153	Linum usitatissimum	z	30	3030	0	1	0	20	0	400	47.506	24.753	47.594	24.6	47.094	-0.40986	22153
437	22154	Linum usitatissimum	z	30	3030	0	1	0	25	0	625	47.56	24.786	47.564	24.603	47.064	-0.50316	22154
438	22155	Linum usitatissimum	z	30	3030	0	1	0	30	0	900	47.537	24.782	47.518	24.613	47.018	-0.54042	22155
439	22226	Linum usitatissimum	z	30	3030	1	1	0	5	0	25	63.71919192	24.95858586	60.1	24.8040404	63.49292929	-0.256191919	22226
440	22227	Linum usitatissimum	z	30	3030	1	1	0	10	0	100	63.63232323	24.94545455	60.08484848	24.8	63.46969697	-0.189171717	22227
441	22228	Linum usitatissimum	z	30	3030	1	1	0	15	0	225	63.47070707	24.91313131	59.95959596	24.8	63.25959596	-0.191636364	22228
442	22229	Linum usitatissimum	z	30	3030	1	1	0	20	0	400	63.07070707	24.96969697	59.7989899	24.7989899	63.07676768	-0.002030303	22229
443	22230	Linum usitatissimum	z	30	3030	1	1	0	25	0	625	62.91616162	24.95050505	59.62222222	24.8	62.82222222	-0.079050505	22230
444	22231	Linum usitatissimum	z	30	3030	1	1	0	30	0	900	62.674	24.936	59.47	24.8	62.64	-0.036	22231
445	22302	Linum usitatissimum	z	30	3030	2	1	0	5	0	25	61.989	24.898	58.951	24.783	61.954	-0.03019	22302
446	22303	Linum usitatissimum	z	30	3030	2	1	0	10	0	100	61.806	24.893	58.834	24.743	61.826	-0.00038	22303
447	22304	Linum usitatissimum	z	30	3030	2	1	0	15	0	225	61.648	24.877	58.707	24.708	61.62	-0.00796	22304
448	22305	Linum usitatissimum	z	30	3030	2	1	0	20	0	400	61.371	24.888	58.609	24.7	61.509	0.14079	22305
449	22306	Linum usitatissimum	z	30	3030	2	1	0	25	0	625	61.22	24.889	58.473	24.7	61.346	0.11363	22306
450	22307	Linum usitatissimum	z	30	3030	2	1	0	30	0	900	60.956	24.873	58.358	24.701	61.158	0.22698	22307
451	22378	Linum usitatissimum	z	30	3030	3	1	0	5	0	25	61.999	24.7	58.908	24.601	61.908	-0.09652	22378
452	22379	Linum usitatissimum	z	30	3030	3	1	0	10	0	100	61.89494949	24.7020202	58.9010101	24.6	61.9010101	-0.001626263	22379
453	22380	Linum usitatissimum	z	30	3030	3	1	0	15	0	225	61.83232323	24.7020202	58.9	24.6	61.9	0.059676768	22380
454	22381	Linum usitatissimum	z	30	3030	3	1	0	20	0	400	61.70707071	24.71515152	58.89090909	24.6	61.89090909	0.173020202	22381
455	22382	Linum usitatissimum	z	30	3030	3	1	0	25	0	625	61.63434343	24.73434343	58.86565657	24.6	61.86565657	0.212666667	22382
456	22383	Linum usitatissimum	z	30	3030	3	1	0	30	0	900	61.662	24.704	58.865	24.6	61.865	0.18415	22383
