# Supplementary material for: Floral Humidity in Flowering Plants: A Preliminary Survey
Source: Front Plant Sci. 2020 Mar 6;11:249. doi: 10.3389/fpls.2020.00249 (PMC7068853; doi:10.3389/fpls.2020.00249)
Supplement: SUPPLEMENTARY FILE 2 — A zipped file containing floral humidity data collected by the robot arm transects as described in the main text. A word document within the zipped files explains the data formatting in detail. Datafiles themselves are in CSV format. [file Data_Sheet_2.zip › Floral humidity data/Flowers/Linum usitatissimum Raw.csv]

	X.	Individual	Species	totIndividual	date	sample..	Sample.order	x.or.z.transect	xoffset	zoffset	Background.Humidity	Background.Temperature	Focal.Humidity	Focal.Temperature	Corrected.Focal.humidity	Change.in.RH.	block	BE	Tag	N
1	3786	2	Linum usitatissimum	3002	2018-06-21-13-30-34	0	2	x	-30	0	33.1	22.9	32.1	22.9	33	-0.136	20028	First10	Here	1
2	3787	2	Linum usitatissimum	3002	2018-06-21-13-30-36	0	2	x	-30	0	33.1	23	32.2	22.9	33.1	-0.045	20028	First10	Here	2
3	3788	2	Linum usitatissimum	3002	2018-06-21-13-30-38	0	2	x	-30	0	33.2	23	32.2	22.9	33.1	-0.145	20028	First10	Here	3
4	3789	2	Linum usitatissimum	3002	2018-06-21-13-30-40	0	2	x	-30	0	33.2	23	32.2	22.9	33.1	-0.145	20028	First10	Here	4
5	3790	2	Linum usitatissimum	3002	2018-06-21-13-30-42	0	2	x	-30	0	33.2	23	32.2	22.9	33.1	-0.145	20028	First10	Here	5
6	3791	2	Linum usitatissimum	3002	2018-06-21-13-30-44	0	2	x	-30	0	33.2	23	32.2	22.9	33.1	-0.145	20028	First10	Here	6
7	3792	2	Linum usitatissimum	3002	2018-06-21-13-30-46	0	2	x	-30	0	33.2	23	32.3	22.9	33.1	-0.054	20028	First10	Here	7
8	3793	2	Linum usitatissimum	3002	2018-06-21-13-30-48	0	2	x	-30	0	33.2	23	32.3	22.9	33.1	-0.054	20028	First10	Here	8
9	3794	2	Linum usitatissimum	3002	2018-06-21-13-30-50	0	2	x	-30	0	33.2	23	32.3	22.9	33.1	-0.054	20028	First10	Here	9
10	3795	2	Linum usitatissimum	3002	2018-06-21-13-30-52	0	2	x	-30	0	33.2	23	32.3	22.9	33.1	-0.054	20028	First10	Here	10
11	3796	2	Linum usitatissimum	3002	2018-06-21-13-30-54	0	2	x	-30	0	33.1	23	32.2	22.9	33.1	-0.045	20028			11
12	3797	2	Linum usitatissimum	3002	2018-06-21-13-30-56	0	2	x	-30	0	33.1	23	32.3	22.9	33.1	0.046	20028			12
13	3798	2	Linum usitatissimum	3002	2018-06-21-13-30-58	0	2	x	-30	0	33.2	23	32.3	22.9	33.1	-0.054	20028			13
14	3799	2	Linum usitatissimum	3002	2018-06-21-13-31-00	0	2	x	-30	0	33.2	23	32.3	22.9	33.1	-0.054	20028			14
15	3800	2	Linum usitatissimum	3002	2018-06-21-13-31-02	0	2	x	-30	0	33.2	23	32.3	22.9	33.1	-0.054	20028			15
16	3801	2	Linum usitatissimum	3002	2018-06-21-13-31-04	0	2	x	-30	0	33.2	23	32.3	22.9	33.1	-0.054	20028			16
17	3802	2	Linum usitatissimum	3002	2018-06-21-13-31-06	0	2	x	-30	0	33.2	23	32.3	22.9	33.1	-0.054	20028			17
18	3803	2	Linum usitatissimum	3002	2018-06-21-13-31-08	0	2	x	-30	0	33.2	23	32.3	22.9	33.1	-0.054	20028			18
19	3804	2	Linum usitatissimum	3002	2018-06-21-13-31-10	0	2	x	-30	0	33.2	23	32.3	22.9	33.1	-0.054	20028			19
20	3805	2	Linum usitatissimum	3002	2018-06-21-13-31-12	0	2	x	-30	0	33.2	23	32.3	22.9	33.1	-0.054	20028			20
21	3806	2	Linum usitatissimum	3002	2018-06-21-13-31-14	0	2	x	-30	0	33.2	23	32.3	22.9	33.1	-0.054	20028			21
22	3807	2	Linum usitatissimum	3002	2018-06-21-13-31-16	0	2	x	-30	0	33.2	23	32.3	22.9	33.1	-0.054	20028			22
23	3808	2	Linum usitatissimum	3002	2018-06-21-13-31-18	0	2	x	-30	0	33.2	23	32.3	22.9	33.1	-0.054	20028			23
24	3809	2	Linum usitatissimum	3002	2018-06-21-13-31-20	0	2	x	-30	0	33.2	23	32.2	22.9	33.1	-0.145	20028			24
25	3810	2	Linum usitatissimum	3002	2018-06-21-13-31-22	0	2	x	-30	0	33.2	23	32.3	22.9	33.1	-0.054	20028			25
26	3811	2	Linum usitatissimum	3002	2018-06-21-13-31-26	0	2	x	-30	0	33.2	23	32.2	22.9	33.1	-0.145	20028			26
27	3812	2	Linum usitatissimum	3002	2018-06-21-13-31-28	0	2	x	-30	0	33.2	23	32.2	22.9	33.1	-0.145	20028			27
28	3813	2	Linum usitatissimum	3002	2018-06-21-13-31-30	0	2	x	-30	0	33.2	23	32.2	22.9	33.1	-0.145	20028			28
29	3814	2	Linum usitatissimum	3002	2018-06-21-13-31-32	0	2	x	-30	0	33.2	23	32.2	22.9	33.1	-0.145	20028			29
30	3815	2	Linum usitatissimum	3002	2018-06-21-13-31-34	0	2	x	-30	0	33.2	23	32.3	22.9	33.1	-0.054	20028			30
31	3816	2	Linum usitatissimum	3002	2018-06-21-13-31-36	0	2	x	-30	0	33.2	23	32.3	22.9	33.1	-0.054	20028			31
32	3817	2	Linum usitatissimum	3002	2018-06-21-13-31-38	0	2	x	-30	0	33.2	23	32.3	22.9	33.1	-0.054	20028			32
33	3818	2	Linum usitatissimum	3002	2018-06-21-13-31-40	0	2	x	-30	0	33.2	23	32.3	22.9	33.1	-0.054	20028			33
34	3819	2	Linum usitatissimum	3002	2018-06-21-13-31-42	0	2	x	-30	0	33.2	23	32.3	22.9	33.1	-0.054	20028			34
35	3820	2	Linum usitatissimum	3002	2018-06-21-13-31-44	0	2	x	-30	0	33.2	23	32.3	22.9	33.1	-0.054	20028			35
36	3821	2	Linum usitatissimum	3002	2018-06-21-13-31-46	0	2	x	-30	0	33.2	23	32.3	22.9	33.1	-0.054	20028			36
37	3822	2	Linum usitatissimum	3002	2018-06-21-13-31-48	0	2	x	-30	0	33.2	23	32.3	22.9	33.1	-0.054	20028			37
38	3823	2	Linum usitatissimum	3002	2018-06-21-13-31-50	0	2	x	-30	0	33.2	23	32.3	22.9	33.1	-0.054	20028			38
39	3824	2	Linum usitatissimum	3002	2018-06-21-13-31-52	0	2	x	-30	0	33.1	23	32.3	22.9	33.1	0.046	20028			39
40	3825	2	Linum usitatissimum	3002	2018-06-21-13-31-54	0	2	x	-30	0	33.1	23	32.3	22.9	33.1	0.046	20028			40
41	3826	2	Linum usitatissimum	3002	2018-06-21-13-31-56	0	2	x	-30	0	33.1	23	32.3	22.9	33.1	0.046	20028			41
42	3827	2	Linum usitatissimum	3002	2018-06-21-13-31-58	0	2	x	-30	0	33.1	23	32.3	22.9	33.1	0.046	20028			42
43	3828	2	Linum usitatissimum	3002	2018-06-21-13-32-00	0	2	x	-30	0	33.1	23	32.3	22.9	33.1	0.046	20028			43
44	3829	2	Linum usitatissimum	3002	2018-06-21-13-32-02	0	2	x	-30	0	33.1	23	32.3	22.9	33.1	0.046	20028			44
45	3830	2	Linum usitatissimum	3002	2018-06-21-13-32-04	0	2	x	-30	0	33.1	23	32.3	22.9	33.1	0.046	20028			45
46	3831	2	Linum usitatissimum	3002	2018-06-21-13-32-06	0	2	x	-30	0	33.1	23	32.3	22.9	33.1	0.046	20028			46
47	3832	2	Linum usitatissimum	3002	2018-06-21-13-32-08	0	2	x	-30	0	33.1	23	32.3	22.9	33.1	0.046	20028			47
48	3833	2	Linum usitatissimum	3002	2018-06-21-13-32-10	0	2	x	-30	0	33.1	23	32.3	22.9	33.1	0.046	20028			48
49	3834	2	Linum usitatissimum	3002	2018-06-21-13-32-12	0	2	x	-30	0	33.1	23	32.3	22.9	33.1	0.046	20028			49
50	3835	2	Linum usitatissimum	3002	2018-06-21-13-32-14	0	2	x	-30	0	33.1	23	32.3	22.9	33.1	0.046	20028			50
51	3836	2	Linum usitatissimum	3002	2018-06-21-13-32-16	0	2	x	-30	0	33.1	23	32.3	22.9	33.1	0.046	20028			51
52	3837	2	Linum usitatissimum	3002	2018-06-21-13-32-18	0	2	x	-30	0	33.1	23	32.3	22.9	33.1	0.046	20028			52
53	3838	2	Linum usitatissimum	3002	2018-06-21-13-32-20	0	2	x	-30	0	33.1	23	32.3	22.9	33.1	0.046	20028			53
54	3839	2	Linum usitatissimum	3002	2018-06-21-13-32-22	0	2	x	-30	0	33.1	23	32.3	22.9	33.1	0.046	20028			54
55	3840	2	Linum usitatissimum	3002	2018-06-21-13-32-24	0	2	x	-30	0	33.1	23	32.4	22.9	33.2	0.136	20028			55
56	3841	2	Linum usitatissimum	3002	2018-06-21-13-32-26	0	2	x	-30	0	33.1	23	32.4	22.9	33.2	0.136	20028			56
57	3842	2	Linum usitatissimum	3002	2018-06-21-13-32-28	0	2	x	-30	0	33.1	23	32.4	22.9	33.2	0.136	20028			57
58	3843	2	Linum usitatissimum	3002	2018-06-21-13-32-30	0	2	x	-30	0	33.1	23	32.4	22.9	33.2	0.136	20028			58
59	3844	2	Linum usitatissimum	3002	2018-06-21-13-32-32	0	2	x	-30	0	33.1	23	32.4	22.9	33.2	0.136	20028			59
60	3845	2	Linum usitatissimum	3002	2018-06-21-13-32-36	0	2	x	-30	0	33.1	23	32.4	22.9	33.2	0.136	20028			60
61	3846	2	Linum usitatissimum	3002	2018-06-21-13-32-38	0	2	x	-30	0	33.1	23	32.4	22.9	33.2	0.136	20028			61
62	3847	2	Linum usitatissimum	3002	2018-06-21-13-32-40	0	2	x	-30	0	33.1	23	32.3	22.9	33.1	0.046	20028			62
63	3848	2	Linum usitatissimum	3002	2018-06-21-13-32-42	0	2	x	-30	0	33.1	23	32.3	22.9	33.1	0.046	20028			63
64	3849	2	Linum usitatissimum	3002	2018-06-21-13-32-44	0	2	x	-30	0	33	23	32.4	22.9	33.2	0.236	20028			64
65	3850	2	Linum usitatissimum	3002	2018-06-21-13-32-46	0	2	x	-30	0	33	23	32.3	22.9	33.1	0.146	20028			65
66	3851	2	Linum usitatissimum	3002	2018-06-21-13-32-48	0	2	x	-30	0	33	23	32.3	22.9	33.1	0.146	20028			66
67	3852	2	Linum usitatissimum	3002	2018-06-21-13-32-50	0	2	x	-30	0	33.1	23	32.3	22.9	33.1	0.046	20028			67
68	3853	2	Linum usitatissimum	3002	2018-06-21-13-32-52	0	2	x	-30	0	33.1	23	32.3	22.9	33.1	0.046	20028			68
69	3854	2	Linum usitatissimum	3002	2018-06-21-13-32-54	0	2	x	-30	0	33.1	23	32.3	22.9	33.1	0.046	20028			69
70	3855	2	Linum usitatissimum	3002	2018-06-21-13-32-56	0	2	x	-30	0	33.1	23	32.3	22.9	33.1	0.046	20028			70
71	3856	2	Linum usitatissimum	3002	2018-06-21-13-32-58	0	2	x	-30	0	33.1	23	32.3	22.9	33.1	0.046	20028			71
72	3857	2	Linum usitatissimum	3002	2018-06-21-13-33-00	0	2	x	-30	0	33.1	23	32.3	22.9	33.1	0.046	20028			72
73	3858	2	Linum usitatissimum	3002	2018-06-21-13-33-02	0	2	x	-30	0	33.1	23	32.3	22.9	33.1	0.046	20028			73
74	3859	2	Linum usitatissimum	3002	2018-06-21-13-33-04	0	2	x	-30	0	33.1	23	32.3	22.9	33.1	0.046	20028			74
75	3860	2	Linum usitatissimum	3002	2018-06-21-13-33-06	0	2	x	-30	0	33.1	23	32.3	22.9	33.1	0.046	20028			75
76	3861	2	Linum usitatissimum	3002	2018-06-21-13-33-08	0	2	x	-30	0	33.1	23	32.3	22.9	33.1	0.046	20028			76
77	3862	2	Linum usitatissimum	3002	2018-06-21-13-33-10	0	2	x	-30	0	33.1	23	32.3	22.9	33.1	0.046	20028			77
78	3863	2	Linum usitatissimum	3002	2018-06-21-13-33-12	0	2	x	-30	0	33.1	23	32.3	22.9	33.1	0.046	20028			78
79	3864	2	Linum usitatissimum	3002	2018-06-21-13-33-14	0	2	x	-30	0	33.1	23	32.3	22.9	33.1	0.046	20028			79
80	3865	2	Linum usitatissimum	3002	2018-06-21-13-33-16	0	2	x	-30	0	33.1	23	32.3	22.9	33.1	0.046	20028			80
81	3866	2	Linum usitatissimum	3002	2018-06-21-13-33-18	0	2	x	-30	0	33.1	23	32.3	22.9	33.1	0.046	20028			81
82	3867	2	Linum usitatissimum	3002	2018-06-21-13-33-20	0	2	x	-30	0	33.1	23	32.3	22.9	33.1	0.046	20028			82
83	3868	2	Linum usitatissimum	3002	2018-06-21-13-33-22	0	2	x	-30	0	33.1	23	32.3	22.9	33.1	0.046	20028			83
84	3869	2	Linum usitatissimum	3002	2018-06-21-13-33-24	0	2	x	-30	0	33.1	23	32.3	22.9	33.1	0.046	20028			84
85	3870	2	Linum usitatissimum	3002	2018-06-21-13-33-26	0	2	x	-30	0	33.1	23	32.3	22.9	33.1	0.046	20028			85
86	3871	2	Linum usitatissimum	3002	2018-06-21-13-33-28	0	2	x	-30	0	33.2	23	32.3	22.9	33.1	-0.054	20028			86
87	3872	2	Linum usitatissimum	3002	2018-06-21-13-33-30	0	2	x	-30	0	33.1	23	32.3	22.9	33.1	0.046	20028			87
88	3873	2	Linum usitatissimum	3002	2018-06-21-13-33-32	0	2	x	-30	0	33.2	23	32.3	22.9	33.1	-0.054	20028			88
89	3874	2	Linum usitatissimum	3002	2018-06-21-13-33-34	0	2	x	-30	0	33.2	23	32.3	22.9	33.1	-0.054	20028			89
90	3875	2	Linum usitatissimum	3002	2018-06-21-13-33-36	0	2	x	-30	0	33.2	23	32.3	22.9	33.1	-0.054	20028			90
91	3876	2	Linum usitatissimum	3002	2018-06-21-13-33-38	0	2	x	-30	0	33.2	23	32.3	22.9	33.1	-0.054	20028	Last10	Here	91
92	3877	2	Linum usitatissimum	3002	2018-06-21-13-33-41	0	2	x	-30	0	33.2	23	32.3	22.9	33.1	-0.054	20028	Last10	Here	92
93	3878	2	Linum usitatissimum	3002	2018-06-21-13-33-43	0	2	x	-30	0	33.2	23	32.2	22.9	33.1	-0.145	20028	Last10	Here	93
94	3879	2	Linum usitatissimum	3002	2018-06-21-13-33-45	0	2	x	-30	0	33.2	23	32.2	22.9	33.1	-0.145	20028	Last10	Here	94
95	3880	2	Linum usitatissimum	3002	2018-06-21-13-33-47	0	2	x	-30	0	33.2	23	32.3	22.9	33.1	-0.054	20028	Last10	Here	95
96	3881	2	Linum usitatissimum	3002	2018-06-21-13-33-49	0	2	x	-30	0	33.2	23	32.3	22.9	33.1	-0.054	20028	Last10	Here	96
97	3882	2	Linum usitatissimum	3002	2018-06-21-13-33-51	0	2	x	-30	0	33.2	23	32.2	22.9	33.1	-0.145	20028	Last10	Here	97
98	3883	2	Linum usitatissimum	3002	2018-06-21-13-33-53	0	2	x	-30	0	33.2	23	32.3	22.9	33.1	-0.054	20028	Last10	Here	98
99	3884	2	Linum usitatissimum	3002	2018-06-21-13-34-25	0	2	x	-25	0	33.1	23	32.3	22.9	33.1	0.046	20029	First10	Here	1
100	3885	2	Linum usitatissimum	3002	2018-06-21-13-34-27	0	2	x	-25	0	33.1	23	32.3	22.9	33.1	0.046	20029	First10	Here	2
101	3886	2	Linum usitatissimum	3002	2018-06-21-13-34-29	0	2	x	-25	0	33.1	23	32.3	22.9	33.1	0.046	20029	First10	Here	3
102	3887	2	Linum usitatissimum	3002	2018-06-21-13-34-31	0	2	x	-25	0	33	23	32.3	22.9	33.1	0.146	20029	First10	Here	4
103	3888	2	Linum usitatissimum	3002	2018-06-21-13-34-33	0	2	x	-25	0	33.1	23	32.3	22.9	33.1	0.046	20029	First10	Here	5
104	3889	2	Linum usitatissimum	3002	2018-06-21-13-34-35	0	2	x	-25	0	33	23	32.3	22.9	33.1	0.146	20029	First10	Here	6
105	3890	2	Linum usitatissimum	3002	2018-06-21-13-34-37	0	2	x	-25	0	33	23	32.3	22.9	33.1	0.146	20029	First10	Here	7
106	3891	2	Linum usitatissimum	3002	2018-06-21-13-34-39	0	2	x	-25	0	33	23	32.4	22.9	33.2	0.236	20029	First10	Here	8
107	3892	2	Linum usitatissimum	3002	2018-06-21-13-34-41	0	2	x	-25	0	33	23	32.4	22.9	33.2	0.236	20029	First10	Here	9
108	3893	2	Linum usitatissimum	3002	2018-06-21-13-34-43	0	2	x	-25	0	33.1	23	32.4	22.9	33.2	0.136	20029	First10	Here	10
109	3894	2	Linum usitatissimum	3002	2018-06-21-13-34-45	0	2	x	-25	0	33	23	32.4	22.9	33.2	0.236	20029			11
110	3895	2	Linum usitatissimum	3002	2018-06-21-13-34-47	0	2	x	-25	0	33.1	23	32.4	22.9	33.2	0.136	20029			12
111	3896	2	Linum usitatissimum	3002	2018-06-21-13-34-49	0	2	x	-25	0	33	23	32.4	22.9	33.2	0.236	20029			13
112	3897	2	Linum usitatissimum	3002	2018-06-21-13-34-51	0	2	x	-25	0	33.1	23	32.4	22.9	33.2	0.136	20029			14
113	3898	2	Linum usitatissimum	3002	2018-06-21-13-34-53	0	2	x	-25	0	33.1	23	32.4	22.9	33.2	0.136	20029			15
114	3899	2	Linum usitatissimum	3002	2018-06-21-13-34-55	0	2	x	-25	0	33.1	23	32.4	22.9	33.2	0.136	20029			16
115	3900	2	Linum usitatissimum	3002	2018-06-21-13-34-57	0	2	x	-25	0	33.1	23	32.4	22.9	33.2	0.136	20029			17
116	3901	2	Linum usitatissimum	3002	2018-06-21-13-34-59	0	2	x	-25	0	33.1	23	32.3	22.9	33.1	0.046	20029			18
117	3902	2	Linum usitatissimum	3002	2018-06-21-13-35-01	0	2	x	-25	0	33.1	23	32.3	22.9	33.1	0.046	20029			19
118	3903	2	Linum usitatissimum	3002	2018-06-21-13-35-03	0	2	x	-25	0	33.1	23	32.3	22.9	33.1	0.046	20029			20
119	3904	2	Linum usitatissimum	3002	2018-06-21-13-35-05	0	2	x	-25	0	33.1	23	32.3	22.9	33.1	0.046	20029			21
120	3905	2	Linum usitatissimum	3002	2018-06-21-13-35-07	0	2	x	-25	0	33.1	23	32.3	22.9	33.1	0.046	20029			22
121	3906	2	Linum usitatissimum	3002	2018-06-21-13-35-09	0	2	x	-25	0	33.1	23	32.3	22.9	33.1	0.046	20029			23
122	3907	2	Linum usitatissimum	3002	2018-06-21-13-35-11	0	2	x	-25	0	33.1	23	32.3	22.9	33.1	0.046	20029			24
123	3908	2	Linum usitatissimum	3002	2018-06-21-13-35-13	0	2	x	-25	0	33.1	23	32.3	22.9	33.1	0.046	20029			25
124	3909	2	Linum usitatissimum	3002	2018-06-21-13-35-15	0	2	x	-25	0	33.1	23	32.3	22.9	33.1	0.046	20029			26
125	3910	2	Linum usitatissimum	3002	2018-06-21-13-35-17	0	2	x	-25	0	33.1	23	32.3	22.9	33.1	0.046	20029			27
126	3911	2	Linum usitatissimum	3002	2018-06-21-13-35-19	0	2	x	-25	0	33.1	23	32.3	22.9	33.1	0.046	20029			28
127	3912	2	Linum usitatissimum	3002	2018-06-21-13-35-21	0	2	x	-25	0	33.1	23	32.3	22.9	33.1	0.046	20029			29
128	3913	2	Linum usitatissimum	3002	2018-06-21-13-35-23	0	2	x	-25	0	33.1	23	32.3	22.9	33.1	0.046	20029			30
129	3914	2	Linum usitatissimum	3002	2018-06-21-13-35-25	0	2	x	-25	0	33.1	23	32.3	22.9	33.1	0.046	20029			31
130	3915	2	Linum usitatissimum	3002	2018-06-21-13-35-27	0	2	x	-25	0	33.1	23	32.4	22.9	33.2	0.136	20029			32
131	3916	2	Linum usitatissimum	3002	2018-06-21-13-35-29	0	2	x	-25	0	33.1	23	32.4	22.9	33.2	0.136	20029			33
132	3917	2	Linum usitatissimum	3002	2018-06-21-13-35-31	0	2	x	-25	0	33.1	23	32.4	22.9	33.2	0.136	20029			34
133	3918	2	Linum usitatissimum	3002	2018-06-21-13-35-33	0	2	x	-25	0	33.1	23	32.4	22.9	33.2	0.136	20029			35
134	3919	2	Linum usitatissimum	3002	2018-06-21-13-35-35	0	2	x	-25	0	33.1	23	32.4	22.9	33.2	0.136	20029			36
135	3920	2	Linum usitatissimum	3002	2018-06-21-13-35-37	0	2	x	-25	0	33.1	23	32.4	22.9	33.2	0.136	20029			37
136	3921	2	Linum usitatissimum	3002	2018-06-21-13-35-39	0	2	x	-25	0	33.1	23	32.4	22.9	33.2	0.136	20029			38
137	3922	2	Linum usitatissimum	3002	2018-06-21-13-35-41	0	2	x	-25	0	33.1	23	32.4	22.9	33.2	0.136	20029			39
138	3923	2	Linum usitatissimum	3002	2018-06-21-13-35-43	0	2	x	-25	0	33.2	23	32.4	22.9	33.2	0.036	20029			40
139	3924	2	Linum usitatissimum	3002	2018-06-21-13-35-45	0	2	x	-25	0	33.2	23	32.4	22.9	33.2	0.036	20029			41
140	3925	2	Linum usitatissimum	3002	2018-06-21-13-35-47	0	2	x	-25	0	33.2	23	32.4	22.9	33.2	0.036	20029			42
141	3926	2	Linum usitatissimum	3002	2018-06-21-13-35-49	0	2	x	-25	0	33.1	23	32.4	22.9	33.2	0.136	20029			43
142	3927	2	Linum usitatissimum	3002	2018-06-21-13-35-51	0	2	x	-25	0	33.1	23	32.4	22.9	33.2	0.136	20029			44
143	3928	2	Linum usitatissimum	3002	2018-06-21-13-35-53	0	2	x	-25	0	33.1	23	32.3	22.9	33.1	0.046	20029			45
144	3929	2	Linum usitatissimum	3002	2018-06-21-13-35-55	0	2	x	-25	0	33.1	23	32.4	22.9	33.2	0.136	20029			46
145	3930	2	Linum usitatissimum	3002	2018-06-21-13-35-57	0	2	x	-25	0	33.1	23	32.4	22.9	33.2	0.136	20029			47
146	3931	2	Linum usitatissimum	3002	2018-06-21-13-35-59	0	2	x	-25	0	33.1	23	32.4	22.9	33.2	0.136	20029			48
147	3932	2	Linum usitatissimum	3002	2018-06-21-13-36-01	0	2	x	-25	0	33.1	23	32.4	22.9	33.2	0.136	20029			49
148	3933	2	Linum usitatissimum	3002	2018-06-21-13-36-03	0	2	x	-25	0	33.1	23	32.4	22.9	33.2	0.136	20029			50
149	3934	2	Linum usitatissimum	3002	2018-06-21-13-36-05	0	2	x	-25	0	33.1	23	32.4	22.9	33.2	0.136	20029			51
150	3935	2	Linum usitatissimum	3002	2018-06-21-13-36-07	0	2	x	-25	0	33.1	23	32.4	22.9	33.2	0.136	20029			52
151	3936	2	Linum usitatissimum	3002	2018-06-21-13-36-09	0	2	x	-25	0	33.1	23	32.4	22.9	33.2	0.136	20029			53
152	3937	2	Linum usitatissimum	3002	2018-06-21-13-36-11	0	2	x	-25	0	33.1	23	32.4	22.9	33.2	0.136	20029			54
153	3938	2	Linum usitatissimum	3002	2018-06-21-13-36-13	0	2	x	-25	0	33.1	23	32.4	22.9	33.2	0.136	20029			55
154	3939	2	Linum usitatissimum	3002	2018-06-21-13-36-15	0	2	x	-25	0	33.1	23	32.4	22.9	33.2	0.136	20029			56
155	3940	2	Linum usitatissimum	3002	2018-06-21-13-36-17	0	2	x	-25	0	33.1	23	32.4	22.9	33.2	0.136	20029			57
156	3941	2	Linum usitatissimum	3002	2018-06-21-13-36-19	0	2	x	-25	0	33.2	23	32.3	22.9	33.1	-0.054	20029			58
157	3942	2	Linum usitatissimum	3002	2018-06-21-13-36-21	0	2	x	-25	0	33.1	23	32.3	22.9	33.1	0.046	20029			59
158	3943	2	Linum usitatissimum	3002	2018-06-21-13-36-23	0	2	x	-25	0	33.1	23	32.4	22.9	33.2	0.136	20029			60
159	3944	2	Linum usitatissimum	3002	2018-06-21-13-36-25	0	2	x	-25	0	33.1	23	32.4	22.9	33.2	0.136	20029			61
160	3945	2	Linum usitatissimum	3002	2018-06-21-13-36-27	0	2	x	-25	0	33.1	23	32.4	22.9	33.2	0.136	20029			62
161	3946	2	Linum usitatissimum	3002	2018-06-21-13-36-29	0	2	x	-25	0	33.1	23	32.4	22.9	33.2	0.136	20029			63
162	3947	2	Linum usitatissimum	3002	2018-06-21-13-36-31	0	2	x	-25	0	33.1	23	32.4	22.9	33.2	0.136	20029			64
163	3948	2	Linum usitatissimum	3002	2018-06-21-13-36-33	0	2	x	-25	0	33.1	23	32.4	22.9	33.2	0.136	20029			65
164	3949	2	Linum usitatissimum	3002	2018-06-21-13-36-35	0	2	x	-25	0	33.1	23	32.5	22.9	33.3	0.227	20029			66
165	3950	2	Linum usitatissimum	3002	2018-06-21-13-36-37	0	2	x	-25	0	33.1	23	32.4	22.9	33.2	0.136	20029			67
166	3951	2	Linum usitatissimum	3002	2018-06-21-13-36-39	0	2	x	-25	0	33.1	23	32.5	22.9	33.3	0.227	20029			68
167	3952	2	Linum usitatissimum	3002	2018-06-21-13-36-41	0	2	x	-25	0	33.1	23	32.5	22.9	33.3	0.227	20029			69
168	3953	2	Linum usitatissimum	3002	2018-06-21-13-36-43	0	2	x	-25	0	33.1	23	32.5	22.9	33.3	0.227	20029			70
169	3954	2	Linum usitatissimum	3002	2018-06-21-13-36-45	0	2	x	-25	0	33.1	23	32.5	22.9	33.3	0.227	20029			71
170	3955	2	Linum usitatissimum	3002	2018-06-21-13-36-47	0	2	x	-25	0	33.1	23	32.5	22.9	33.3	0.227	20029			72
171	3956	2	Linum usitatissimum	3002	2018-06-21-13-36-49	0	2	x	-25	0	33.1	23	32.5	22.9	33.3	0.227	20029			73
172	3957	2	Linum usitatissimum	3002	2018-06-21-13-36-51	0	2	x	-25	0	33.1	23	32.5	22.9	33.3	0.227	20029			74
173	3958	2	Linum usitatissimum	3002	2018-06-21-13-36-53	0	2	x	-25	0	33.1	23	32.5	22.9	33.3	0.227	20029			75
174	3959	2	Linum usitatissimum	3002	2018-06-21-13-36-55	0	2	x	-25	0	33.1	23	32.5	22.9	33.3	0.227	20029			76
175	3960	2	Linum usitatissimum	3002	2018-06-21-13-36-57	0	2	x	-25	0	33.1	23	32.5	22.9	33.3	0.227	20029			77
176	3961	2	Linum usitatissimum	3002	2018-06-21-13-36-59	0	2	x	-25	0	33.1	23	32.5	22.9	33.3	0.227	20029			78
177	3962	2	Linum usitatissimum	3002	2018-06-21-13-37-01	0	2	x	-25	0	33.1	23	32.5	22.9	33.3	0.227	20029			79
178	3963	2	Linum usitatissimum	3002	2018-06-21-13-37-03	0	2	x	-25	0	33.1	23	32.4	22.9	33.2	0.136	20029			80
179	3964	2	Linum usitatissimum	3002	2018-06-21-13-37-05	0	2	x	-25	0	33.2	23	32.4	22.9	33.2	0.036	20029			81
180	3965	2	Linum usitatissimum	3002	2018-06-21-13-37-07	0	2	x	-25	0	33.2	23	32.4	22.9	33.2	0.036	20029			82
181	3966	2	Linum usitatissimum	3002	2018-06-21-13-37-09	0	2	x	-25	0	33.2	23	32.4	22.9	33.2	0.036	20029			83
182	3967	2	Linum usitatissimum	3002	2018-06-21-13-37-11	0	2	x	-25	0	33.2	23	32.4	22.9	33.2	0.036	20029			84
183	3968	2	Linum usitatissimum	3002	2018-06-21-13-37-13	0	2	x	-25	0	33.2	23	32.4	22.9	33.2	0.036	20029			85
184	3969	2	Linum usitatissimum	3002	2018-06-21-13-37-15	0	2	x	-25	0	33.2	23	32.4	22.9	33.2	0.036	20029			86
185	3970	2	Linum usitatissimum	3002	2018-06-21-13-37-17	0	2	x	-25	0	33.2	23	32.4	22.9	33.2	0.036	20029			87
186	3971	2	Linum usitatissimum	3002	2018-06-21-13-37-19	0	2	x	-25	0	33.2	23	32.4	22.9	33.2	0.036	20029			88
187	3972	2	Linum usitatissimum	3002	2018-06-21-13-37-21	0	2	x	-25	0	33.2	23	32.4	22.9	33.2	0.036	20029			89
188	3973	2	Linum usitatissimum	3002	2018-06-21-13-37-23	0	2	x	-25	0	33.2	23	32.4	22.9	33.2	0.036	20029			90
189	3974	2	Linum usitatissimum	3002	2018-06-21-13-37-25	0	2	x	-25	0	33.2	23	32.4	22.9	33.2	0.036	20029	Last10	Here	91
190	3975	2	Linum usitatissimum	3002	2018-06-21-13-37-27	0	2	x	-25	0	33.2	23	32.4	22.9	33.2	0.036	20029	Last10	Here	92
191	3976	2	Linum usitatissimum	3002	2018-06-21-13-37-29	0	2	x	-25	0	33.2	23	32.4	22.9	33.2	0.036	20029	Last10	Here	93
192	3977	2	Linum usitatissimum	3002	2018-06-21-13-37-31	0	2	x	-25	0	33.2	23	32.4	22.9	33.2	0.036	20029	Last10	Here	94
193	3978	2	Linum usitatissimum	3002	2018-06-21-13-37-33	0	2	x	-25	0	33.2	23	32.4	22.9	33.2	0.036	20029	Last10	Here	95
194	3979	2	Linum usitatissimum	3002	2018-06-21-13-37-35	0	2	x	-25	0	33.2	23	32.5	22.9	33.3	0.127	20029	Last10	Here	96
195	3980	2	Linum usitatissimum	3002	2018-06-21-13-37-37	0	2	x	-25	0	33.2	23	32.5	22.9	33.3	0.127	20029	Last10	Here	97
196	3981	2	Linum usitatissimum	3002	2018-06-21-13-37-39	0	2	x	-25	0	33.1	23	32.5	22.9	33.3	0.227	20029	Last10	Here	98
197	3982	2	Linum usitatissimum	3002	2018-06-21-13-37-41	0	2	x	-25	0	33.1	23	32.5	22.9	33.3	0.227	20029	Last10	Here	99
198	3983	2	Linum usitatissimum	3002	2018-06-21-13-37-43	0	2	x	-25	0	33.1	23	32.4	22.9	33.2	0.136	20029	Last10	Here	100
199	3984	2	Linum usitatissimum	3002	2018-06-21-13-38-15	0	2	x	-20	0	33.2	23	32.5	22.9	33.3	0.127	20030	First10	Here	1
200	3985	2	Linum usitatissimum	3002	2018-06-21-13-38-17	0	2	x	-20	0	33.2	23	32.5	22.9	33.3	0.127	20030	First10	Here	2
201	3986	2	Linum usitatissimum	3002	2018-06-21-13-38-21	0	2	x	-20	0	33.2	23	32.5	22.9	33.3	0.127	20030	First10	Here	3
202	3987	2	Linum usitatissimum	3002	2018-06-21-13-38-23	0	2	x	-20	0	33.2	23	32.5	22.9	33.3	0.127	20030	First10	Here	4
203	3988	2	Linum usitatissimum	3002	2018-06-21-13-38-25	0	2	x	-20	0	33.2	23	32.5	22.9	33.3	0.127	20030	First10	Here	5
204	3989	2	Linum usitatissimum	3002	2018-06-21-13-38-27	0	2	x	-20	0	33.2	23	32.5	22.9	33.3	0.127	20030	First10	Here	6
205	3990	2	Linum usitatissimum	3002	2018-06-21-13-38-29	0	2	x	-20	0	33.1	23	32.5	22.9	33.3	0.227	20030	First10	Here	7
206	3991	2	Linum usitatissimum	3002	2018-06-21-13-38-31	0	2	x	-20	0	33.1	23	32.5	22.9	33.3	0.227	20030	First10	Here	8
207	3992	2	Linum usitatissimum	3002	2018-06-21-13-38-33	0	2	x	-20	0	33.1	23	32.5	22.9	33.3	0.227	20030	First10	Here	9
208	3993	2	Linum usitatissimum	3002	2018-06-21-13-38-35	0	2	x	-20	0	33.2	23	32.5	22.9	33.3	0.127	20030	First10	Here	10
209	3994	2	Linum usitatissimum	3002	2018-06-21-13-38-37	0	2	x	-20	0	33.2	23	32.5	22.9	33.3	0.127	20030			11
210	3995	2	Linum usitatissimum	3002	2018-06-21-13-38-39	0	2	x	-20	0	33.1	23	32.5	22.9	33.3	0.227	20030			12
211	3996	2	Linum usitatissimum	3002	2018-06-21-13-38-41	0	2	x	-20	0	33.1	23	32.4	22.9	33.2	0.136	20030			13
212	3997	2	Linum usitatissimum	3002	2018-06-21-13-38-43	0	2	x	-20	0	33.2	23	32.4	22.9	33.2	0.036	20030			14
213	3998	2	Linum usitatissimum	3002	2018-06-21-13-38-45	0	2	x	-20	0	33.1	23	32.4	22.9	33.2	0.136	20030			15
214	3999	2	Linum usitatissimum	3002	2018-06-21-13-38-47	0	2	x	-20	0	33.1	23	32.4	22.9	33.2	0.136	20030			16
215	4000	2	Linum usitatissimum	3002	2018-06-21-13-38-49	0	2	x	-20	0	33.2	23	32.4	22.9	33.2	0.036	20030			17
216	4001	2	Linum usitatissimum	3002	2018-06-21-13-38-51	0	2	x	-20	0	33.1	23	32.4	22.9	33.2	0.136	20030			18
217	4002	2	Linum usitatissimum	3002	2018-06-21-13-38-53	0	2	x	-20	0	33.1	23	32.5	22.9	33.3	0.227	20030			19
218	4003	2	Linum usitatissimum	3002	2018-06-21-13-38-56	0	2	x	-20	0	33.1	23	32.5	22.9	33.3	0.227	20030			20
219	4004	2	Linum usitatissimum	3002	2018-06-21-13-38-58	0	2	x	-20	0	33.1	23	32.4	22.9	33.2	0.136	20030			21
220	4005	2	Linum usitatissimum	3002	2018-06-21-13-39-00	0	2	x	-20	0	33.2	23	32.4	22.9	33.2	0.036	20030			22
221	4006	2	Linum usitatissimum	3002	2018-06-21-13-39-02	0	2	x	-20	0	33.1	23	32.4	22.9	33.2	0.136	20030			23
222	4007	2	Linum usitatissimum	3002	2018-06-21-13-39-04	0	2	x	-20	0	33.1	23	32.4	22.9	33.2	0.136	20030			24
223	4008	2	Linum usitatissimum	3002	2018-06-21-13-39-06	0	2	x	-20	0	33.1	23	32.4	22.9	33.2	0.136	20030			25
224	4009	2	Linum usitatissimum	3002	2018-06-21-13-39-08	0	2	x	-20	0	33.1	23	32.4	22.9	33.2	0.136	20030			26
225	4010	2	Linum usitatissimum	3002	2018-06-21-13-39-10	0	2	x	-20	0	33.1	23	32.4	22.9	33.2	0.136	20030			27
226	4011	2	Linum usitatissimum	3002	2018-06-21-13-39-12	0	2	x	-20	0	33.1	23	32.4	22.9	33.2	0.136	20030			28
227	4012	2	Linum usitatissimum	3002	2018-06-21-13-39-14	0	2	x	-20	0	33.1	23	32.5	22.9	33.3	0.227	20030			29
228	4013	2	Linum usitatissimum	3002	2018-06-21-13-39-16	0	2	x	-20	0	33.1	23	32.5	22.9	33.3	0.227	20030			30
229	4014	2	Linum usitatissimum	3002	2018-06-21-13-39-18	0	2	x	-20	0	33.2	23	32.5	22.9	33.3	0.127	20030			31
230	4015	2	Linum usitatissimum	3002	2018-06-21-13-39-20	0	2	x	-20	0	33.1	23	32.5	22.9	33.3	0.227	20030			32
231	4016	2	Linum usitatissimum	3002	2018-06-21-13-39-22	0	2	x	-20	0	33.1	23	32.4	22.9	33.2	0.136	20030			33
232	4017	2	Linum usitatissimum	3002	2018-06-21-13-39-24	0	2	x	-20	0	33.1	23	32.4	22.9	33.2	0.136	20030			34
233	4018	2	Linum usitatissimum	3002	2018-06-21-13-39-26	0	2	x	-20	0	33.2	23	32.4	22.9	33.2	0.036	20030			35
234	4019	2	Linum usitatissimum	3002	2018-06-21-13-39-28	0	2	x	-20	0	33.2	23	32.4	22.9	33.2	0.036	20030			36
235	4020	2	Linum usitatissimum	3002	2018-06-21-13-39-30	0	2	x	-20	0	33.2	23	32.5	22.9	33.3	0.127	20030			37
236	4021	2	Linum usitatissimum	3002	2018-06-21-13-39-32	0	2	x	-20	0	33.2	23	32.4	22.9	33.2	0.036	20030			38
237	4022	2	Linum usitatissimum	3002	2018-06-21-13-39-34	0	2	x	-20	0	33.2	23	32.4	22.9	33.2	0.036	20030			39
238	4023	2	Linum usitatissimum	3002	2018-06-21-13-39-36	0	2	x	-20	0	33.2	23	32.4	22.9	33.2	0.036	20030			40
239	4024	2	Linum usitatissimum	3002	2018-06-21-13-39-38	0	2	x	-20	0	33.2	23	32.4	22.9	33.2	0.036	20030			41
240	4025	2	Linum usitatissimum	3002	2018-06-21-13-39-40	0	2	x	-20	0	33.2	23	32.4	22.9	33.2	0.036	20030			42
241	4026	2	Linum usitatissimum	3002	2018-06-21-13-39-42	0	2	x	-20	0	33.2	23	32.4	22.9	33.2	0.036	20030			43
242	4027	2	Linum usitatissimum	3002	2018-06-21-13-39-44	0	2	x	-20	0	33.2	23	32.5	22.9	33.3	0.127	20030			44
243	4028	2	Linum usitatissimum	3002	2018-06-21-13-39-46	0	2	x	-20	0	33.2	23	32.5	22.9	33.3	0.127	20030			45
244	4029	2	Linum usitatissimum	3002	2018-06-21-13-39-48	0	2	x	-20	0	33.2	23	32.5	22.9	33.3	0.127	20030			46
245	4030	2	Linum usitatissimum	3002	2018-06-21-13-39-50	0	2	x	-20	0	33.2	23	32.5	22.9	33.3	0.127	20030			47
246	4031	2	Linum usitatissimum	3002	2018-06-21-13-39-52	0	2	x	-20	0	33.2	23	32.5	22.9	33.3	0.127	20030			48
247	4032	2	Linum usitatissimum	3002	2018-06-21-13-39-54	0	2	x	-20	0	33.2	23	32.5	22.9	33.3	0.127	20030			49
248	4033	2	Linum usitatissimum	3002	2018-06-21-13-39-56	0	2	x	-20	0	33.2	23	32.5	22.9	33.3	0.127	20030			50
249	4034	2	Linum usitatissimum	3002	2018-06-21-13-39-58	0	2	x	-20	0	33.3	23	32.5	22.9	33.3	0.027	20030			51
250	4035	2	Linum usitatissimum	3002	2018-06-21-13-40-00	0	2	x	-20	0	33.3	23	32.5	22.9	33.3	0.027	20030			52
251	4036	2	Linum usitatissimum	3002	2018-06-21-13-40-02	0	2	x	-20	0	33.3	23	32.5	22.9	33.3	0.027	20030			53
252	4037	2	Linum usitatissimum	3002	2018-06-21-13-40-04	0	2	x	-20	0	33.3	23	32.5	22.9	33.3	0.027	20030			54
253	4038	2	Linum usitatissimum	3002	2018-06-21-13-40-06	0	2	x	-20	0	33.3	23	32.5	22.9	33.3	0.027	20030			55
254	4039	2	Linum usitatissimum	3002	2018-06-21-13-40-08	0	2	x	-20	0	33.3	23	32.5	22.9	33.3	0.027	20030			56
255	4040	2	Linum usitatissimum	3002	2018-06-21-13-40-10	0	2	x	-20	0	33.3	23	32.5	22.9	33.3	0.027	20030			57
256	4041	2	Linum usitatissimum	3002	2018-06-21-13-40-12	0	2	x	-20	0	33.3	23	32.5	22.9	33.3	0.027	20030			58
257	4042	2	Linum usitatissimum	3002	2018-06-21-13-40-14	0	2	x	-20	0	33.3	23	32.5	22.9	33.3	0.027	20030			59
258	4043	2	Linum usitatissimum	3002	2018-06-21-13-40-16	0	2	x	-20	0	33.3	23	32.5	22.9	33.3	0.027	20030			60
259	4044	2	Linum usitatissimum	3002	2018-06-21-13-40-18	0	2	x	-20	0	33.3	23	32.5	22.9	33.3	0.027	20030			61
260	4045	2	Linum usitatissimum	3002	2018-06-21-13-40-20	0	2	x	-20	0	33.3	23	32.5	22.9	33.3	0.027	20030			62
261	4046	2	Linum usitatissimum	3002	2018-06-21-13-40-22	0	2	x	-20	0	33.3	23	32.5	22.9	33.3	0.027	20030			63
262	4047	2	Linum usitatissimum	3002	2018-06-21-13-40-24	0	2	x	-20	0	33.2	23	32.5	22.9	33.3	0.127	20030			64
263	4048	2	Linum usitatissimum	3002	2018-06-21-13-40-26	0	2	x	-20	0	33.2	23	32.6	22.9	33.4	0.218	20030			65
264	4049	2	Linum usitatissimum	3002	2018-06-21-13-40-28	0	2	x	-20	0	33.3	23	32.6	22.9	33.4	0.118	20030			66
265	4050	2	Linum usitatissimum	3002	2018-06-21-13-40-30	0	2	x	-20	0	33.3	23	32.6	22.9	33.4	0.118	20030			67
266	4051	2	Linum usitatissimum	3002	2018-06-21-13-40-32	0	2	x	-20	0	33.3	23	32.6	22.9	33.4	0.118	20030			68
267	4052	2	Linum usitatissimum	3002	2018-06-21-13-40-34	0	2	x	-20	0	33.2	23	32.6	22.9	33.4	0.218	20030			69
268	4053	2	Linum usitatissimum	3002	2018-06-21-13-40-36	0	2	x	-20	0	33.2	23	32.6	22.9	33.4	0.218	20030			70
269	4054	2	Linum usitatissimum	3002	2018-06-21-13-40-38	0	2	x	-20	0	33.2	23	32.5	22.9	33.3	0.127	20030			71
270	4055	2	Linum usitatissimum	3002	2018-06-21-13-40-40	0	2	x	-20	0	33.2	23	32.5	22.9	33.3	0.127	20030			72
271	4056	2	Linum usitatissimum	3002	2018-06-21-13-40-42	0	2	x	-20	0	33.2	23	32.6	22.9	33.4	0.218	20030			73
272	4057	2	Linum usitatissimum	3002	2018-06-21-13-40-44	0	2	x	-20	0	33.2	23	32.6	22.9	33.4	0.218	20030			74
273	4058	2	Linum usitatissimum	3002	2018-06-21-13-40-46	0	2	x	-20	0	33.2	23	32.6	22.9	33.4	0.218	20030			75
274	4059	2	Linum usitatissimum	3002	2018-06-21-13-40-48	0	2	x	-20	0	33.3	23	32.6	22.9	33.4	0.118	20030			76
275	4060	2	Linum usitatissimum	3002	2018-06-21-13-40-50	0	2	x	-20	0	33.3	23	32.6	22.9	33.4	0.118	20030			77
276	4061	2	Linum usitatissimum	3002	2018-06-21-13-40-52	0	2	x	-20	0	33.3	23	32.5	22.9	33.3	0.027	20030			78
277	4062	2	Linum usitatissimum	3002	2018-06-21-13-40-54	0	2	x	-20	0	33.3	23	32.5	22.9	33.3	0.027	20030			79
278	4063	2	Linum usitatissimum	3002	2018-06-21-13-40-56	0	2	x	-20	0	33.3	23	32.6	22.9	33.4	0.118	20030			80
279	4064	2	Linum usitatissimum	3002	2018-06-21-13-40-58	0	2	x	-20	0	33.3	23	32.6	22.9	33.4	0.118	20030			81
280	4065	2	Linum usitatissimum	3002	2018-06-21-13-41-00	0	2	x	-20	0	33.3	23	32.5	22.9	33.3	0.027	20030			82
281	4066	2	Linum usitatissimum	3002	2018-06-21-13-41-02	0	2	x	-20	0	33.3	23	32.6	22.9	33.4	0.118	20030			83
282	4067	2	Linum usitatissimum	3002	2018-06-21-13-41-04	0	2	x	-20	0	33.3	23	32.6	22.9	33.4	0.118	20030			84
283	4068	2	Linum usitatissimum	3002	2018-06-21-13-41-06	0	2	x	-20	0	33.3	23	32.6	22.9	33.4	0.118	20030			85
284	4069	2	Linum usitatissimum	3002	2018-06-21-13-41-08	0	2	x	-20	0	33.3	23	32.6	22.9	33.4	0.118	20030			86
285	4070	2	Linum usitatissimum	3002	2018-06-21-13-41-10	0	2	x	-20	0	33.3	23	32.5	22.9	33.3	0.027	20030			87
286	4071	2	Linum usitatissimum	3002	2018-06-21-13-41-12	0	2	x	-20	0	33.3	23	32.6	22.9	33.4	0.118	20030			88
287	4072	2	Linum usitatissimum	3002	2018-06-21-13-41-14	0	2	x	-20	0	33.3	23	32.6	22.9	33.4	0.118	20030			89
288	4073	2	Linum usitatissimum	3002	2018-06-21-13-41-16	0	2	x	-20	0	33.3	23	32.6	22.9	33.4	0.118	20030			90
289	4074	2	Linum usitatissimum	3002	2018-06-21-13-41-18	0	2	x	-20	0	33.3	23	32.6	22.9	33.4	0.118	20030	Last10	Here	91
290	4075	2	Linum usitatissimum	3002	2018-06-21-13-41-20	0	2	x	-20	0	33.3	23	32.6	22.9	33.4	0.118	20030	Last10	Here	92
291	4076	2	Linum usitatissimum	3002	2018-06-21-13-41-22	0	2	x	-20	0	33.2	23	32.5	22.9	33.3	0.127	20030	Last10	Here	93
292	4077	2	Linum usitatissimum	3002	2018-06-21-13-41-24	0	2	x	-20	0	33.2	23	32.5	22.9	33.3	0.127	20030	Last10	Here	94
293	4078	2	Linum usitatissimum	3002	2018-06-21-13-41-26	0	2	x	-20	0	33.2	23	32.5	22.9	33.3	0.127	20030	Last10	Here	95
294	4079	2	Linum usitatissimum	3002	2018-06-21-13-41-28	0	2	x	-20	0	33.2	23	32.5	22.9	33.3	0.127	20030	Last10	Here	96
295	4080	2	Linum usitatissimum	3002	2018-06-21-13-41-30	0	2	x	-20	0	33.2	23	32.5	22.9	33.3	0.127	20030	Last10	Here	97
296	4081	2	Linum usitatissimum	3002	2018-06-21-13-41-32	0	2	x	-20	0	33.2	23	32.5	22.9	33.3	0.127	20030	Last10	Here	98
297	4082	2	Linum usitatissimum	3002	2018-06-21-13-41-34	0	2	x	-20	0	33.2	23	32.5	22.9	33.3	0.127	20030	Last10	Here	99
298	4083	2	Linum usitatissimum	3002	2018-06-21-13-42-06	0	2	x	-15	0	33.2	23	32.5	22.9	33.3	0.127	20031	First10	Here	1
299	4084	2	Linum usitatissimum	3002	2018-06-21-13-42-08	0	2	x	-15	0	33.2	23	32.5	22.9	33.3	0.127	20031	First10	Here	2
300	4085	2	Linum usitatissimum	3002	2018-06-21-13-42-10	0	2	x	-15	0	33.2	23	32.5	22.9	33.3	0.127	20031	First10	Here	3
301	4086	2	Linum usitatissimum	3002	2018-06-21-13-42-12	0	2	x	-15	0	33.2	23	32.5	22.9	33.3	0.127	20031	First10	Here	4
302	4087	2	Linum usitatissimum	3002	2018-06-21-13-42-14	0	2	x	-15	0	33.2	23	32.5	22.9	33.3	0.127	20031	First10	Here	5
303	4088	2	Linum usitatissimum	3002	2018-06-21-13-42-16	0	2	x	-15	0	33.2	23	32.6	22.9	33.4	0.218	20031	First10	Here	6
304	4089	2	Linum usitatissimum	3002	2018-06-21-13-42-18	0	2	x	-15	0	33.2	23	32.7	22.9	33.5	0.308	20031	First10	Here	7
305	4090	2	Linum usitatissimum	3002	2018-06-21-13-42-20	0	2	x	-15	0	33.2	23	32.7	22.9	33.5	0.308	20031	First10	Here	8
306	4091	2	Linum usitatissimum	3002	2018-06-21-13-42-22	0	2	x	-15	0	33.2	23	32.7	22.9	33.5	0.308	20031	First10	Here	9
307	4092	2	Linum usitatissimum	3002	2018-06-21-13-42-24	0	2	x	-15	0	33.2	23	32.7	22.9	33.5	0.308	20031	First10	Here	10
308	4093	2	Linum usitatissimum	3002	2018-06-21-13-42-26	0	2	x	-15	0	33.3	23	32.6	22.9	33.4	0.118	20031			11
309	4094	2	Linum usitatissimum	3002	2018-06-21-13-42-28	0	2	x	-15	0	33.3	23	32.6	22.9	33.4	0.118	20031			12
310	4095	2	Linum usitatissimum	3002	2018-06-21-13-42-30	0	2	x	-15	0	33.3	23	32.7	22.9	33.5	0.208	20031			13
311	4096	2	Linum usitatissimum	3002	2018-06-21-13-42-32	0	2	x	-15	0	33.3	23	32.7	22.9	33.5	0.208	20031			14
312	4097	2	Linum usitatissimum	3002	2018-06-21-13-42-34	0	2	x	-15	0	33.3	23	32.7	22.9	33.5	0.208	20031			15
313	4098	2	Linum usitatissimum	3002	2018-06-21-13-42-36	0	2	x	-15	0	33.3	23	32.7	22.9	33.5	0.208	20031			16
314	4099	2	Linum usitatissimum	3002	2018-06-21-13-42-38	0	2	x	-15	0	33.3	23	32.6	22.9	33.4	0.118	20031			17
315	4100	2	Linum usitatissimum	3002	2018-06-21-13-42-40	0	2	x	-15	0	33.3	23	32.6	22.9	33.4	0.118	20031			18
316	4101	2	Linum usitatissimum	3002	2018-06-21-13-42-42	0	2	x	-15	0	33.2	23	32.6	22.9	33.4	0.218	20031			19
317	4102	2	Linum usitatissimum	3002	2018-06-21-13-42-44	0	2	x	-15	0	33.2	23	32.6	22.9	33.4	0.218	20031			20
318	4103	2	Linum usitatissimum	3002	2018-06-21-13-42-46	0	2	x	-15	0	33.2	23	32.7	22.9	33.5	0.308	20031			21
319	4104	2	Linum usitatissimum	3002	2018-06-21-13-42-48	0	2	x	-15	0	33.2	23	32.7	22.9	33.5	0.308	20031			22
320	4105	2	Linum usitatissimum	3002	2018-06-21-13-42-50	0	2	x	-15	0	33.2	23	32.7	22.9	33.5	0.308	20031			23
321	4106	2	Linum usitatissimum	3002	2018-06-21-13-42-52	0	2	x	-15	0	33.2	23	32.7	22.9	33.5	0.308	20031			24
322	4107	2	Linum usitatissimum	3002	2018-06-21-13-42-54	0	2	x	-15	0	33.2	23	32.7	22.9	33.5	0.308	20031			25
323	4108	2	Linum usitatissimum	3002	2018-06-21-13-42-56	0	2	x	-15	0	33.2	23	32.8	22.9	33.6	0.399	20031			26
324	4109	2	Linum usitatissimum	3002	2018-06-21-13-42-58	0	2	x	-15	0	33.2	23	32.8	22.9	33.6	0.399	20031			27
325	4110	2	Linum usitatissimum	3002	2018-06-21-13-43-00	0	2	x	-15	0	33.2	23	32.8	22.9	33.6	0.399	20031			28
326	4111	2	Linum usitatissimum	3002	2018-06-21-13-43-02	0	2	x	-15	0	33.2	23	32.8	22.9	33.6	0.399	20031			29
327	4112	2	Linum usitatissimum	3002	2018-06-21-13-43-04	0	2	x	-15	0	33.2	23	32.8	22.9	33.6	0.399	20031			30
328	4113	2	Linum usitatissimum	3002	2018-06-21-13-43-06	0	2	x	-15	0	33.2	23	32.8	22.9	33.6	0.399	20031			31
329	4114	2	Linum usitatissimum	3002	2018-06-21-13-43-08	0	2	x	-15	0	33.2	23	32.7	22.9	33.5	0.308	20031			32
330	4115	2	Linum usitatissimum	3002	2018-06-21-13-43-10	0	2	x	-15	0	33.2	23	32.7	22.9	33.5	0.308	20031			33
331	4116	2	Linum usitatissimum	3002	2018-06-21-13-43-12	0	2	x	-15	0	33.2	23	32.7	22.9	33.5	0.308	20031			34
332	4117	2	Linum usitatissimum	3002	2018-06-21-13-43-14	0	2	x	-15	0	33.2	23	32.7	22.9	33.5	0.308	20031			35
333	4118	2	Linum usitatissimum	3002	2018-06-21-13-43-16	0	2	x	-15	0	33.2	23	32.7	22.9	33.5	0.308	20031			36
334	4119	2	Linum usitatissimum	3002	2018-06-21-13-43-18	0	2	x	-15	0	33.2	23	32.7	22.9	33.5	0.308	20031			37
335	4120	2	Linum usitatissimum	3002	2018-06-21-13-43-20	0	2	x	-15	0	33.2	23	32.7	22.9	33.5	0.308	20031			38
336	4121	2	Linum usitatissimum	3002	2018-06-21-13-43-22	0	2	x	-15	0	33.2	23	32.7	22.9	33.5	0.308	20031			39
337	4122	2	Linum usitatissimum	3002	2018-06-21-13-43-24	0	2	x	-15	0	33.2	23	32.7	22.9	33.5	0.308	20031			40
338	4123	2	Linum usitatissimum	3002	2018-06-21-13-43-26	0	2	x	-15	0	33.2	23	32.7	22.9	33.5	0.308	20031			41
339	4124	2	Linum usitatissimum	3002	2018-06-21-13-43-28	0	2	x	-15	0	33.2	23	32.7	22.9	33.5	0.308	20031			42
340	4125	2	Linum usitatissimum	3002	2018-06-21-13-43-30	0	2	x	-15	0	33.2	23	32.7	22.9	33.5	0.308	20031			43
341	4126	2	Linum usitatissimum	3002	2018-06-21-13-43-32	0	2	x	-15	0	33.2	23	32.7	22.9	33.5	0.308	20031			44
342	4127	2	Linum usitatissimum	3002	2018-06-21-13-43-34	0	2	x	-15	0	33.2	23	32.6	22.9	33.4	0.218	20031			45
343	4128	2	Linum usitatissimum	3002	2018-06-21-13-43-36	0	2	x	-15	0	33.2	23	32.7	22.9	33.5	0.308	20031			46
344	4129	2	Linum usitatissimum	3002	2018-06-21-13-43-38	0	2	x	-15	0	33.2	23	32.7	22.9	33.5	0.308	20031			47
345	4130	2	Linum usitatissimum	3002	2018-06-21-13-43-40	0	2	x	-15	0	33.2	23	32.6	22.9	33.4	0.218	20031			48
346	4131	2	Linum usitatissimum	3002	2018-06-21-13-43-42	0	2	x	-15	0	33.2	23	32.6	22.9	33.4	0.218	20031			49
347	4132	2	Linum usitatissimum	3002	2018-06-21-13-43-44	0	2	x	-15	0	33.2	23	32.6	22.9	33.4	0.218	20031			50
348	4133	2	Linum usitatissimum	3002	2018-06-21-13-43-46	0	2	x	-15	0	33.2	23	32.7	22.9	33.5	0.308	20031			51
349	4134	2	Linum usitatissimum	3002	2018-06-21-13-43-48	0	2	x	-15	0	33.2	23	32.6	22.9	33.4	0.218	20031			52
350	4135	2	Linum usitatissimum	3002	2018-06-21-13-43-50	0	2	x	-15	0	33.2	23	32.6	22.9	33.4	0.218	20031			53
351	4136	2	Linum usitatissimum	3002	2018-06-21-13-43-52	0	2	x	-15	0	33.2	23	32.6	22.9	33.4	0.218	20031			54
352	4137	2	Linum usitatissimum	3002	2018-06-21-13-43-54	0	2	x	-15	0	33.2	23	32.6	22.9	33.4	0.218	20031			55
353	4138	2	Linum usitatissimum	3002	2018-06-21-13-43-56	0	2	x	-15	0	33.2	23	32.6	22.9	33.4	0.218	20031			56
354	4139	2	Linum usitatissimum	3002	2018-06-21-13-43-58	0	2	x	-15	0	33.2	23	32.6	22.9	33.4	0.218	20031			57
355	4140	2	Linum usitatissimum	3002	2018-06-21-13-44-00	0	2	x	-15	0	33.2	23	32.6	22.9	33.4	0.218	20031			58
356	4141	2	Linum usitatissimum	3002	2018-06-21-13-44-02	0	2	x	-15	0	33.2	23	32.6	22.9	33.4	0.218	20031			59
357	4142	2	Linum usitatissimum	3002	2018-06-21-13-44-04	0	2	x	-15	0	33.2	23	32.6	22.9	33.4	0.218	20031			60
358	4143	2	Linum usitatissimum	3002	2018-06-21-13-44-06	0	2	x	-15	0	33.2	23	32.6	22.9	33.4	0.218	20031			61
359	4144	2	Linum usitatissimum	3002	2018-06-21-13-44-09	0	2	x	-15	0	33.2	23	32.6	22.9	33.4	0.218	20031			62
360	4145	2	Linum usitatissimum	3002	2018-06-21-13-44-11	0	2	x	-15	0	33.2	23	32.6	22.9	33.4	0.218	20031			63
361	4146	2	Linum usitatissimum	3002	2018-06-21-13-44-13	0	2	x	-15	0	33.2	23	32.6	22.9	33.4	0.218	20031			64
362	4147	2	Linum usitatissimum	3002	2018-06-21-13-44-15	0	2	x	-15	0	33.2	23	32.6	22.9	33.4	0.218	20031			65
363	4148	2	Linum usitatissimum	3002	2018-06-21-13-44-17	0	2	x	-15	0	33.2	23	32.7	22.9	33.5	0.308	20031			66
364	4149	2	Linum usitatissimum	3002	2018-06-21-13-44-19	0	2	x	-15	0	33.2	23	32.7	22.9	33.5	0.308	20031			67
365	4150	2	Linum usitatissimum	3002	2018-06-21-13-44-21	0	2	x	-15	0	33.2	23	32.7	22.9	33.5	0.308	20031			68
366	4151	2	Linum usitatissimum	3002	2018-06-21-13-44-23	0	2	x	-15	0	33.2	23	32.7	22.9	33.5	0.308	20031			69
367	4152	2	Linum usitatissimum	3002	2018-06-21-13-44-25	0	2	x	-15	0	33.2	23	32.7	22.9	33.5	0.308	20031			70
368	4153	2	Linum usitatissimum	3002	2018-06-21-13-44-27	0	2	x	-15	0	33.2	23	32.7	22.9	33.5	0.308	20031			71
369	4154	2	Linum usitatissimum	3002	2018-06-21-13-44-29	0	2	x	-15	0	33.2	23	32.7	22.9	33.5	0.308	20031			72
370	4155	2	Linum usitatissimum	3002	2018-06-21-13-44-31	0	2	x	-15	0	33.2	23	32.6	22.9	33.4	0.218	20031			73
371	4156	2	Linum usitatissimum	3002	2018-06-21-13-44-33	0	2	x	-15	0	33.2	23	32.6	22.9	33.4	0.218	20031			74
372	4157	2	Linum usitatissimum	3002	2018-06-21-13-44-35	0	2	x	-15	0	33.2	23	32.6	22.9	33.4	0.218	20031			75
373	4158	2	Linum usitatissimum	3002	2018-06-21-13-44-37	0	2	x	-15	0	33.2	23	32.6	22.9	33.4	0.218	20031			76
374	4159	2	Linum usitatissimum	3002	2018-06-21-13-44-39	0	2	x	-15	0	33.2	23	32.6	22.9	33.4	0.218	20031			77
375	4160	2	Linum usitatissimum	3002	2018-06-21-13-44-41	0	2	x	-15	0	33.2	23	32.6	22.9	33.4	0.218	20031			78
376	4161	2	Linum usitatissimum	3002	2018-06-21-13-44-43	0	2	x	-15	0	33.2	23	32.6	22.9	33.4	0.218	20031			79
377	4162	2	Linum usitatissimum	3002	2018-06-21-13-44-45	0	2	x	-15	0	33.2	23	32.6	22.9	33.4	0.218	20031			80
378	4163	2	Linum usitatissimum	3002	2018-06-21-13-44-47	0	2	x	-15	0	33.2	23	32.7	22.9	33.5	0.308	20031			81
379	4164	2	Linum usitatissimum	3002	2018-06-21-13-44-49	0	2	x	-15	0	33.2	23	32.7	22.9	33.5	0.308	20031			82
380	4165	2	Linum usitatissimum	3002	2018-06-21-13-44-51	0	2	x	-15	0	33.2	23	32.7	22.9	33.5	0.308	20031			83
381	4166	2	Linum usitatissimum	3002	2018-06-21-13-44-53	0	2	x	-15	0	33.2	23	32.7	22.9	33.5	0.308	20031			84
382	4167	2	Linum usitatissimum	3002	2018-06-21-13-44-55	0	2	x	-15	0	33.2	23	32.7	22.9	33.5	0.308	20031			85
383	4168	2	Linum usitatissimum	3002	2018-06-21-13-44-57	0	2	x	-15	0	33.2	23	32.7	22.9	33.5	0.308	20031			86
384	4169	2	Linum usitatissimum	3002	2018-06-21-13-44-59	0	2	x	-15	0	33.2	23	32.7	22.9	33.5	0.308	20031			87
385	4170	2	Linum usitatissimum	3002	2018-06-21-13-45-01	0	2	x	-15	0	33.2	23	32.8	22.9	33.6	0.399	20031			88
386	4171	2	Linum usitatissimum	3002	2018-06-21-13-45-03	0	2	x	-15	0	33.2	23	32.7	22.9	33.5	0.308	20031			89
387	4172	2	Linum usitatissimum	3002	2018-06-21-13-45-05	0	2	x	-15	0	33.2	23	32.8	22.9	33.6	0.399	20031			90
388	4173	2	Linum usitatissimum	3002	2018-06-21-13-45-07	0	2	x	-15	0	33.2	23	32.8	22.9	33.6	0.399	20031	Last10	Here	91
389	4174	2	Linum usitatissimum	3002	2018-06-21-13-45-09	0	2	x	-15	0	33.2	23	32.7	22.9	33.5	0.308	20031	Last10	Here	92
390	4175	2	Linum usitatissimum	3002	2018-06-21-13-45-11	0	2	x	-15	0	33.2	23	32.7	22.9	33.5	0.308	20031	Last10	Here	93
391	4176	2	Linum usitatissimum	3002	2018-06-21-13-45-13	0	2	x	-15	0	33.3	23	32.7	22.9	33.5	0.208	20031	Last10	Here	94
392	4177	2	Linum usitatissimum	3002	2018-06-21-13-45-15	0	2	x	-15	0	33.3	23	32.7	22.9	33.5	0.208	20031	Last10	Here	95
393	4178	2	Linum usitatissimum	3002	2018-06-21-13-45-17	0	2	x	-15	0	33.3	23	32.7	22.9	33.5	0.208	20031	Last10	Here	96
394	4179	2	Linum usitatissimum	3002	2018-06-21-13-45-19	0	2	x	-15	0	33.2	23	32.7	22.9	33.5	0.308	20031	Last10	Here	97
395	4180	2	Linum usitatissimum	3002	2018-06-21-13-45-21	0	2	x	-15	0	33.2	23	32.6	22.9	33.4	0.218	20031	Last10	Here	98
396	4181	2	Linum usitatissimum	3002	2018-06-21-13-45-23	0	2	x	-15	0	33.2	23	32.7	22.9	33.5	0.308	20031	Last10	Here	99
397	4182	2	Linum usitatissimum	3002	2018-06-21-13-45-25	0	2	x	-15	0	33.2	23	32.7	22.9	33.5	0.308	20031	Last10	Here	100
398	4183	2	Linum usitatissimum	3002	2018-06-21-13-45-57	0	2	x	-10	0	33.2	23	32.8	22.9	33.6	0.399	20032	First10	Here	1
399	4184	2	Linum usitatissimum	3002	2018-06-21-13-45-59	0	2	x	-10	0	33.2	23	32.8	22.9	33.6	0.399	20032	First10	Here	2
400	4185	2	Linum usitatissimum	3002	2018-06-21-13-46-01	0	2	x	-10	0	33.2	23	32.8	22.9	33.6	0.399	20032	First10	Here	3
401	4186	2	Linum usitatissimum	3002	2018-06-21-13-46-03	0	2	x	-10	0	33.2	23	32.8	22.9	33.6	0.399	20032	First10	Here	4
402	4187	2	Linum usitatissimum	3002	2018-06-21-13-46-05	0	2	x	-10	0	33.2	23	32.8	22.9	33.6	0.399	20032	First10	Here	5
403	4188	2	Linum usitatissimum	3002	2018-06-21-13-46-07	0	2	x	-10	0	33.2	23	32.9	22.9	33.7	0.49	20032	First10	Here	6
404	4189	2	Linum usitatissimum	3002	2018-06-21-13-46-09	0	2	x	-10	0	33.2	23	32.9	22.9	33.7	0.49	20032	First10	Here	7
405	4190	2	Linum usitatissimum	3002	2018-06-21-13-46-11	0	2	x	-10	0	33.2	23	33	22.9	33.8	0.58	20032	First10	Here	8
406	4191	2	Linum usitatissimum	3002	2018-06-21-13-46-13	0	2	x	-10	0	33.2	23	33	22.9	33.8	0.58	20032	First10	Here	9
407	4192	2	Linum usitatissimum	3002	2018-06-21-13-46-15	0	2	x	-10	0	33.2	23	33	22.9	33.8	0.58	20032	First10	Here	10
408	4193	2	Linum usitatissimum	3002	2018-06-21-13-46-17	0	2	x	-10	0	33.2	23	33	22.9	33.8	0.58	20032			11
409	4194	2	Linum usitatissimum	3002	2018-06-21-13-46-19	0	2	x	-10	0	33.2	23	33	22.9	33.8	0.58	20032			12
410	4195	2	Linum usitatissimum	3002	2018-06-21-13-46-21	0	2	x	-10	0	33.2	23	32.9	22.9	33.7	0.49	20032			13
411	4196	2	Linum usitatissimum	3002	2018-06-21-13-46-23	0	2	x	-10	0	33.2	23	32.9	22.9	33.7	0.49	20032			14
412	4197	2	Linum usitatissimum	3002	2018-06-21-13-46-25	0	2	x	-10	0	33.2	23	33	22.9	33.8	0.58	20032			15
413	4198	2	Linum usitatissimum	3002	2018-06-21-13-46-27	0	2	x	-10	0	33.2	23	33	22.9	33.8	0.58	20032			16
414	4199	2	Linum usitatissimum	3002	2018-06-21-13-46-29	0	2	x	-10	0	33.2	23	33	22.9	33.8	0.58	20032			17
415	4200	2	Linum usitatissimum	3002	2018-06-21-13-46-31	0	2	x	-10	0	33.2	23	33	22.9	33.8	0.58	20032			18
416	4201	2	Linum usitatissimum	3002	2018-06-21-13-46-33	0	2	x	-10	0	33.1	23	33	22.9	33.8	0.68	20032			19
417	4202	2	Linum usitatissimum	3002	2018-06-21-13-46-35	0	2	x	-10	0	33.1	23	32.9	22.9	33.7	0.59	20032			20
418	4203	2	Linum usitatissimum	3002	2018-06-21-13-46-37	0	2	x	-10	0	33.1	23	32.8	22.9	33.6	0.499	20032			21
419	4204	2	Linum usitatissimum	3002	2018-06-21-13-46-39	0	2	x	-10	0	33.1	23	32.8	22.9	33.6	0.499	20032			22
420	4205	2	Linum usitatissimum	3002	2018-06-21-13-46-41	0	2	x	-10	0	33.1	23	32.8	22.9	33.6	0.499	20032			23
421	4206	2	Linum usitatissimum	3002	2018-06-21-13-46-43	0	2	x	-10	0	33.1	23	32.8	22.9	33.6	0.499	20032			24
422	4207	2	Linum usitatissimum	3002	2018-06-21-13-46-45	0	2	x	-10	0	33.1	23	32.8	22.9	33.6	0.499	20032			25
423	4208	2	Linum usitatissimum	3002	2018-06-21-13-46-47	0	2	x	-10	0	33.1	23	32.9	22.9	33.7	0.59	20032			26
424	4209	2	Linum usitatissimum	3002	2018-06-21-13-46-49	0	2	x	-10	0	33.1	23	32.8	22.9	33.6	0.499	20032			27
425	4210	2	Linum usitatissimum	3002	2018-06-21-13-46-51	0	2	x	-10	0	33.1	23	32.8	22.9	33.6	0.499	20032			28
426	4211	2	Linum usitatissimum	3002	2018-06-21-13-46-53	0	2	x	-10	0	33.1	23	32.8	22.9	33.6	0.499	20032			29
427	4212	2	Linum usitatissimum	3002	2018-06-21-13-46-55	0	2	x	-10	0	33.1	23	32.8	22.9	33.6	0.499	20032			30
428	4213	2	Linum usitatissimum	3002	2018-06-21-13-46-57	0	2	x	-10	0	33.1	23	32.8	22.9	33.6	0.499	20032			31
429	4214	2	Linum usitatissimum	3002	2018-06-21-13-46-59	0	2	x	-10	0	33.1	23	32.8	22.9	33.6	0.499	20032			32
430	4215	2	Linum usitatissimum	3002	2018-06-21-13-47-01	0	2	x	-10	0	33.1	23	32.8	22.9	33.6	0.499	20032			33
431	4216	2	Linum usitatissimum	3002	2018-06-21-13-47-03	0	2	x	-10	0	33.1	23	32.7	22.9	33.5	0.408	20032			34
432	4217	2	Linum usitatissimum	3002	2018-06-21-13-47-05	0	2	x	-10	0	33.1	23	32.8	22.9	33.6	0.499	20032			35
433	4218	2	Linum usitatissimum	3002	2018-06-21-13-47-07	0	2	x	-10	0	33.1	23	32.8	22.9	33.6	0.499	20032			36
434	4219	2	Linum usitatissimum	3002	2018-06-21-13-47-09	0	2	x	-10	0	33.1	23	32.9	22.9	33.7	0.59	20032			37
435	4220	2	Linum usitatissimum	3002	2018-06-21-13-47-11	0	2	x	-10	0	33.1	23	32.9	22.9	33.7	0.59	20032			38
436	4221	2	Linum usitatissimum	3002	2018-06-21-13-47-13	0	2	x	-10	0	33.1	23	32.9	22.9	33.7	0.59	20032			39
437	4222	2	Linum usitatissimum	3002	2018-06-21-13-47-15	0	2	x	-10	0	33.1	23	32.9	22.9	33.7	0.59	20032			40
438	4223	2	Linum usitatissimum	3002	2018-06-21-13-47-17	0	2	x	-10	0	33.1	23	32.9	22.9	33.7	0.59	20032			41
439	4224	2	Linum usitatissimum	3002	2018-06-21-13-47-19	0	2	x	-10	0	33	23	32.9	22.9	33.7	0.69	20032			42
440	4225	2	Linum usitatissimum	3002	2018-06-21-13-47-21	0	2	x	-10	0	33	23	32.9	22.9	33.7	0.69	20032			43
441	4226	2	Linum usitatissimum	3002	2018-06-21-13-47-23	0	2	x	-10	0	33	23	32.9	22.9	33.7	0.69	20032			44
442	4227	2	Linum usitatissimum	3002	2018-06-21-13-47-25	0	2	x	-10	0	33	23	32.9	22.9	33.7	0.69	20032			45
443	4228	2	Linum usitatissimum	3002	2018-06-21-13-47-27	0	2	x	-10	0	33	23	32.9	22.9	33.7	0.69	20032			46
444	4229	2	Linum usitatissimum	3002	2018-06-21-13-47-29	0	2	x	-10	0	33	23	32.8	22.9	33.6	0.599	20032			47
445	4230	2	Linum usitatissimum	3002	2018-06-21-13-47-31	0	2	x	-10	0	33	23	32.9	22.9	33.7	0.69	20032			48
446	4231	2	Linum usitatissimum	3002	2018-06-21-13-47-33	0	2	x	-10	0	33	23	32.9	22.9	33.7	0.69	20032			49
447	4232	2	Linum usitatissimum	3002	2018-06-21-13-47-35	0	2	x	-10	0	33	23	32.9	22.9	33.7	0.69	20032			50
448	4233	2	Linum usitatissimum	3002	2018-06-21-13-47-37	0	2	x	-10	0	33.1	23	33	22.9	33.8	0.68	20032			51
449	4234	2	Linum usitatissimum	3002	2018-06-21-13-47-39	0	2	x	-10	0	33.1	23	33	22.9	33.8	0.68	20032			52
450	4235	2	Linum usitatissimum	3002	2018-06-21-13-47-41	0	2	x	-10	0	33.1	23	32.9	22.9	33.7	0.59	20032			53
451	4236	2	Linum usitatissimum	3002	2018-06-21-13-47-43	0	2	x	-10	0	33	23	32.9	22.9	33.7	0.69	20032			54
452	4237	2	Linum usitatissimum	3002	2018-06-21-13-47-45	0	2	x	-10	0	33.1	23	32.9	22.9	33.7	0.59	20032			55
453	4238	2	Linum usitatissimum	3002	2018-06-21-13-47-47	0	2	x	-10	0	33	23	32.9	22.9	33.7	0.69	20032			56
454	4239	2	Linum usitatissimum	3002	2018-06-21-13-47-49	0	2	x	-10	0	33	23	32.8	22.9	33.6	0.599	20032			57
455	4240	2	Linum usitatissimum	3002	2018-06-21-13-47-51	0	2	x	-10	0	33	23	32.8	22.9	33.6	0.599	20032			58
456	4241	2	Linum usitatissimum	3002	2018-06-21-13-47-53	0	2	x	-10	0	33	23	32.8	22.9	33.6	0.599	20032			59
457	4242	2	Linum usitatissimum	3002	2018-06-21-13-47-55	0	2	x	-10	0	33	23	32.8	22.9	33.6	0.599	20032			60
458	4243	2	Linum usitatissimum	3002	2018-06-21-13-47-57	0	2	x	-10	0	33	23	32.8	22.9	33.6	0.599	20032			61
459	4244	2	Linum usitatissimum	3002	2018-06-21-13-47-59	0	2	x	-10	0	33	23	32.8	22.9	33.6	0.599	20032			62
460	4245	2	Linum usitatissimum	3002	2018-06-21-13-48-01	0	2	x	-10	0	33	23	32.8	22.9	33.6	0.599	20032			63
461	4246	2	Linum usitatissimum	3002	2018-06-21-13-48-03	0	2	x	-10	0	33	23	32.8	22.9	33.6	0.599	20032			64
462	4247	2	Linum usitatissimum	3002	2018-06-21-13-48-05	0	2	x	-10	0	33	23	32.8	22.9	33.6	0.599	20032			65
463	4248	2	Linum usitatissimum	3002	2018-06-21-13-48-07	0	2	x	-10	0	33	23	32.8	22.9	33.6	0.599	20032			66
464	4249	2	Linum usitatissimum	3002	2018-06-21-13-48-09	0	2	x	-10	0	33	23	32.8	22.9	33.6	0.599	20032			67
465	4250	2	Linum usitatissimum	3002	2018-06-21-13-48-11	0	2	x	-10	0	33.1	23	32.7	22.9	33.5	0.408	20032			68
466	4251	2	Linum usitatissimum	3002	2018-06-21-13-48-13	0	2	x	-10	0	33.1	23	32.7	22.9	33.5	0.408	20032			69
467	4252	2	Linum usitatissimum	3002	2018-06-21-13-48-15	0	2	x	-10	0	33.2	23	32.8	22.9	33.6	0.399	20032			70
468	4253	2	Linum usitatissimum	3002	2018-06-21-13-48-17	0	2	x	-10	0	33.2	23	32.8	22.9	33.6	0.399	20032			71
469	4254	2	Linum usitatissimum	3002	2018-06-21-13-48-19	0	2	x	-10	0	33.3	23	32.7	22.9	33.5	0.208	20032			72
470	4255	2	Linum usitatissimum	3002	2018-06-21-13-48-21	0	2	x	-10	0	33.2	23	32.7	22.9	33.5	0.308	20032			73
471	4256	2	Linum usitatissimum	3002	2018-06-21-13-48-23	0	2	x	-10	0	33.2	23	32.7	22.9	33.5	0.308	20032			74
472	4257	2	Linum usitatissimum	3002	2018-06-21-13-48-25	0	2	x	-10	0	33.2	23	32.7	22.9	33.5	0.308	20032			75
473	4258	2	Linum usitatissimum	3002	2018-06-21-13-48-27	0	2	x	-10	0	33.2	23	32.7	22.9	33.5	0.308	20032			76
474	4259	2	Linum usitatissimum	3002	2018-06-21-13-48-29	0	2	x	-10	0	33.2	23	32.7	22.9	33.5	0.308	20032			77
475	4260	2	Linum usitatissimum	3002	2018-06-21-13-48-31	0	2	x	-10	0	33.2	23	32.7	22.9	33.5	0.308	20032			78
476	4261	2	Linum usitatissimum	3002	2018-06-21-13-48-33	0	2	x	-10	0	33.2	23	32.7	22.9	33.5	0.308	20032			79
477	4262	2	Linum usitatissimum	3002	2018-06-21-13-48-35	0	2	x	-10	0	33.2	23	32.8	22.9	33.6	0.399	20032			80
478	4263	2	Linum usitatissimum	3002	2018-06-21-13-48-37	0	2	x	-10	0	33.2	23	32.8	22.9	33.6	0.399	20032			81
479	4264	2	Linum usitatissimum	3002	2018-06-21-13-48-39	0	2	x	-10	0	33.2	23	32.8	22.9	33.6	0.399	20032			82
480	4265	2	Linum usitatissimum	3002	2018-06-21-13-48-41	0	2	x	-10	0	33.2	23	32.8	22.9	33.6	0.399	20032			83
481	4266	2	Linum usitatissimum	3002	2018-06-21-13-48-43	0	2	x	-10	0	33.2	23	32.8	22.9	33.6	0.399	20032			84
482	4267	2	Linum usitatissimum	3002	2018-06-21-13-48-45	0	2	x	-10	0	33.1	23	32.8	22.9	33.6	0.499	20032			85
483	4268	2	Linum usitatissimum	3002	2018-06-21-13-48-47	0	2	x	-10	0	33.2	23	32.9	22.9	33.7	0.49	20032			86
484	4269	2	Linum usitatissimum	3002	2018-06-21-13-48-49	0	2	x	-10	0	33.2	23	32.8	22.9	33.6	0.399	20032			87
485	4270	2	Linum usitatissimum	3002	2018-06-21-13-48-51	0	2	x	-10	0	33.1	23	32.8	22.9	33.6	0.499	20032			88
486	4271	2	Linum usitatissimum	3002	2018-06-21-13-48-53	0	2	x	-10	0	33.1	23	32.8	22.9	33.6	0.499	20032			89
487	4272	2	Linum usitatissimum	3002	2018-06-21-13-48-55	0	2	x	-10	0	33.1	23	32.8	22.9	33.6	0.499	20032			90
488	4273	2	Linum usitatissimum	3002	2018-06-21-13-48-57	0	2	x	-10	0	33.1	23	32.8	22.9	33.6	0.499	20032	Last10	Here	91
489	4274	2	Linum usitatissimum	3002	2018-06-21-13-48-59	0	2	x	-10	0	33.1	23	32.8	22.9	33.6	0.499	20032	Last10	Here	92
490	4275	2	Linum usitatissimum	3002	2018-06-21-13-49-01	0	2	x	-10	0	33.1	23	32.9	22.9	33.7	0.59	20032	Last10	Here	93
491	4276	2	Linum usitatissimum	3002	2018-06-21-13-49-03	0	2	x	-10	0	33.1	23	33	22.9	33.8	0.68	20032	Last10	Here	94
492	4277	2	Linum usitatissimum	3002	2018-06-21-13-49-05	0	2	x	-10	0	33.1	23	33	22.9	33.8	0.68	20032	Last10	Here	95
493	4278	2	Linum usitatissimum	3002	2018-06-21-13-49-07	0	2	x	-10	0	33.1	23	33.1	22.9	33.9	0.771	20032	Last10	Here	96
494	4279	2	Linum usitatissimum	3002	2018-06-21-13-49-09	0	2	x	-10	0	33.1	23	33.1	22.9	33.9	0.771	20032	Last10	Here	97
495	4280	2	Linum usitatissimum	3002	2018-06-21-13-49-11	0	2	x	-10	0	33	23	33.1	22.9	33.9	0.871	20032	Last10	Here	98
496	4281	2	Linum usitatissimum	3002	2018-06-21-13-49-13	0	2	x	-10	0	33	23	33.1	22.9	33.9	0.871	20032	Last10	Here	99
497	4282	2	Linum usitatissimum	3002	2018-06-21-13-49-15	0	2	x	-10	0	33	23	33.1	22.9	33.9	0.871	20032	Last10	Here	100
498	4283	2	Linum usitatissimum	3002	2018-06-21-13-49-48	0	2	x	-5	0	33.1	23	33.4	22.9	34.1	1.043	20033	First10	Here	1
499	4284	2	Linum usitatissimum	3002	2018-06-21-13-49-50	0	2	x	-5	0	33.1	23	33.4	22.9	34.1	1.043	20033	First10	Here	2
500	4285	2	Linum usitatissimum	3002	2018-06-21-13-49-52	0	2	x	-5	0	33.1	23	33.4	22.9	34.1	1.043	20033	First10	Here	3
501	4286	2	Linum usitatissimum	3002	2018-06-21-13-49-54	0	2	x	-5	0	33	23	33.4	22.9	34.1	1.143	20033	First10	Here	4
502	4287	2	Linum usitatissimum	3002	2018-06-21-13-49-56	0	2	x	-5	0	33	23	33.4	22.9	34.1	1.143	20033	First10	Here	5
503	4288	2	Linum usitatissimum	3002	2018-06-21-13-49-58	0	2	x	-5	0	33	23	33.4	22.9	34.1	1.143	20033	First10	Here	6
504	4289	2	Linum usitatissimum	3002	2018-06-21-13-50-00	0	2	x	-5	0	33	23	33.4	22.9	34.1	1.143	20033	First10	Here	7
505	4290	2	Linum usitatissimum	3002	2018-06-21-13-50-02	0	2	x	-5	0	33	23	33.4	22.9	34.1	1.143	20033	First10	Here	8
506	4291	2	Linum usitatissimum	3002	2018-06-21-13-50-04	0	2	x	-5	0	33	23	33.3	22.9	34.1	1.052	20033	First10	Here	9
507	4292	2	Linum usitatissimum	3002	2018-06-21-13-50-06	0	2	x	-5	0	33	23	33.3	22.9	34.1	1.052	20033	First10	Here	10
508	4293	2	Linum usitatissimum	3002	2018-06-21-13-50-08	0	2	x	-5	0	33	23	33.3	22.9	34.1	1.052	20033			11
509	4294	2	Linum usitatissimum	3002	2018-06-21-13-50-10	0	2	x	-5	0	33	23	33.2	22.9	34	0.962	20033			12
510	4295	2	Linum usitatissimum	3002	2018-06-21-13-50-12	0	2	x	-5	0	33	23	33.1	22.9	33.9	0.871	20033			13
511	4296	2	Linum usitatissimum	3002	2018-06-21-13-50-14	0	2	x	-5	0	33	23	33	22.9	33.8	0.78	20033			14
512	4297	2	Linum usitatissimum	3002	2018-06-21-13-50-16	0	2	x	-5	0	33	23	32.9	22.9	33.7	0.69	20033			15
513	4298	2	Linum usitatissimum	3002	2018-06-21-13-50-18	0	2	x	-5	0	33	23	32.9	22.9	33.7	0.69	20033			16
514	4299	2	Linum usitatissimum	3002	2018-06-21-13-50-20	0	2	x	-5	0	33	23	32.9	22.9	33.7	0.69	20033			17
515	4300	2	Linum usitatissimum	3002	2018-06-21-13-50-22	0	2	x	-5	0	33	23	32.9	22.9	33.7	0.69	20033			18
516	4301	2	Linum usitatissimum	3002	2018-06-21-13-50-24	0	2	x	-5	0	33	23	32.9	22.9	33.7	0.69	20033			19
517	4302	2	Linum usitatissimum	3002	2018-06-21-13-50-26	0	2	x	-5	0	33	23	32.9	22.9	33.7	0.69	20033			20
518	4303	2	Linum usitatissimum	3002	2018-06-21-13-50-28	0	2	x	-5	0	33	23	32.9	22.9	33.7	0.69	20033			21
519	4304	2	Linum usitatissimum	3002	2018-06-21-13-50-30	0	2	x	-5	0	33	23	32.9	22.9	33.7	0.69	20033			22
520	4305	2	Linum usitatissimum	3002	2018-06-21-13-50-32	0	2	x	-5	0	33	23	32.9	22.9	33.7	0.69	20033			23
521	4306	2	Linum usitatissimum	3002	2018-06-21-13-50-34	0	2	x	-5	0	33	23	32.9	22.9	33.7	0.69	20033			24
522	4307	2	Linum usitatissimum	3002	2018-06-21-13-50-36	0	2	x	-5	0	33	23	32.9	22.9	33.7	0.69	20033			25
523	4308	2	Linum usitatissimum	3002	2018-06-21-13-50-38	0	2	x	-5	0	33	23	32.9	22.9	33.7	0.69	20033			26
524	4309	2	Linum usitatissimum	3002	2018-06-21-13-50-40	0	2	x	-5	0	33	23	32.8	22.9	33.6	0.599	20033			27
525	4310	2	Linum usitatissimum	3002	2018-06-21-13-50-42	0	2	x	-5	0	33	23	32.8	22.9	33.6	0.599	20033			28
526	4311	2	Linum usitatissimum	3002	2018-06-21-13-50-44	0	2	x	-5	0	33	23	32.9	22.9	33.7	0.69	20033			29
527	4312	2	Linum usitatissimum	3002	2018-06-21-13-50-46	0	2	x	-5	0	33	23	32.8	22.9	33.6	0.599	20033			30
528	4313	2	Linum usitatissimum	3002	2018-06-21-13-50-48	0	2	x	-5	0	32.9	23	32.8	22.9	33.6	0.699	20033			31
529	4314	2	Linum usitatissimum	3002	2018-06-21-13-50-50	0	2	x	-5	0	32.9	23	32.9	22.9	33.7	0.79	20033			32
530	4315	2	Linum usitatissimum	3002	2018-06-21-13-50-52	0	2	x	-5	0	32.9	23	32.9	22.9	33.7	0.79	20033			33
531	4316	2	Linum usitatissimum	3002	2018-06-21-13-50-54	0	2	x	-5	0	32.9	23	32.9	22.9	33.7	0.79	20033			34
532	4317	2	Linum usitatissimum	3002	2018-06-21-13-50-56	0	2	x	-5	0	32.9	23	32.9	22.9	33.7	0.79	20033			35
533	4318	2	Linum usitatissimum	3002	2018-06-21-13-50-58	0	2	x	-5	0	32.9	23	32.9	22.9	33.7	0.79	20033			36
534	4319	2	Linum usitatissimum	3002	2018-06-21-13-51-00	0	2	x	-5	0	32.9	23	32.9	22.9	33.7	0.79	20033			37
535	4320	2	Linum usitatissimum	3002	2018-06-21-13-51-02	0	2	x	-5	0	32.9	23	32.9	22.9	33.7	0.79	20033			38
536	4321	2	Linum usitatissimum	3002	2018-06-21-13-51-04	0	2	x	-5	0	32.9	23	32.9	22.9	33.7	0.79	20033			39
537	4322	2	Linum usitatissimum	3002	2018-06-21-13-51-06	0	2	x	-5	0	32.9	23	32.9	22.9	33.7	0.79	20033			40
538	4323	2	Linum usitatissimum	3002	2018-06-21-13-51-08	0	2	x	-5	0	32.9	23	32.9	22.9	33.7	0.79	20033			41
539	4324	2	Linum usitatissimum	3002	2018-06-21-13-51-10	0	2	x	-5	0	33	23	32.9	22.9	33.7	0.69	20033			42
540	4325	2	Linum usitatissimum	3002	2018-06-21-13-51-12	0	2	x	-5	0	33	23	32.9	22.9	33.7	0.69	20033			43
541	4326	2	Linum usitatissimum	3002	2018-06-21-13-51-14	0	2	x	-5	0	33	23	32.9	22.9	33.7	0.69	20033			44
542	4327	2	Linum usitatissimum	3002	2018-06-21-13-51-16	0	2	x	-5	0	33	23	32.9	22.9	33.7	0.69	20033			45
543	4328	2	Linum usitatissimum	3002	2018-06-21-13-51-18	0	2	x	-5	0	33	23	32.9	22.9	33.7	0.69	20033			46
544	4329	2	Linum usitatissimum	3002	2018-06-21-13-51-20	0	2	x	-5	0	33	23	32.8	22.9	33.6	0.599	20033			47
545	4330	2	Linum usitatissimum	3002	2018-06-21-13-51-22	0	2	x	-5	0	33	23	32.8	22.9	33.6	0.599	20033			48
546	4331	2	Linum usitatissimum	3002	2018-06-21-13-51-24	0	2	x	-5	0	33	23	32.9	22.9	33.7	0.69	20033			49
547	4332	2	Linum usitatissimum	3002	2018-06-21-13-51-26	0	2	x	-5	0	33	23	32.9	22.9	33.7	0.69	20033			50
548	4333	2	Linum usitatissimum	3002	2018-06-21-13-51-28	0	2	x	-5	0	33	23	32.9	22.9	33.7	0.69	20033			51
549	4334	2	Linum usitatissimum	3002	2018-06-21-13-51-30	0	2	x	-5	0	33	23	32.9	22.9	33.7	0.69	20033			52
550	4335	2	Linum usitatissimum	3002	2018-06-21-13-51-32	0	2	x	-5	0	33	23	32.9	22.9	33.7	0.69	20033			53
551	4336	2	Linum usitatissimum	3002	2018-06-21-13-51-34	0	2	x	-5	0	33	23	32.9	22.9	33.7	0.69	20033			54
552	4337	2	Linum usitatissimum	3002	2018-06-21-13-51-36	0	2	x	-5	0	32.9	23	33	22.9	33.8	0.88	20033			55
553	4338	2	Linum usitatissimum	3002	2018-06-21-13-51-38	0	2	x	-5	0	32.9	23	33.1	22.9	33.9	0.971	20033			56
554	4339	2	Linum usitatissimum	3002	2018-06-21-13-51-40	0	2	x	-5	0	32.9	23	33.1	22.9	33.9	0.971	20033			57
555	4340	2	Linum usitatissimum	3002	2018-06-21-13-51-42	0	2	x	-5	0	32.9	23	33.1	22.9	33.9	0.971	20033			58
556	4341	2	Linum usitatissimum	3002	2018-06-21-13-51-44	0	2	x	-5	0	33	23.1	33.2	22.9	34	0.962	20033			59
557	4342	2	Linum usitatissimum	3002	2018-06-21-13-51-46	0	2	x	-5	0	32.9	23	33.1	22.9	33.9	0.971	20033			60
558	4343	2	Linum usitatissimum	3002	2018-06-21-13-51-48	0	2	x	-5	0	33	23.1	33.1	22.9	33.9	0.871	20033			61
559	4344	2	Linum usitatissimum	3002	2018-06-21-13-51-50	0	2	x	-5	0	32.9	23	33	22.9	33.8	0.88	20033			62
560	4345	2	Linum usitatissimum	3002	2018-06-21-13-51-52	0	2	x	-5	0	33	23.1	32.9	22.9	33.7	0.69	20033			63
561	4346	2	Linum usitatissimum	3002	2018-06-21-13-51-54	0	2	x	-5	0	32.9	23	32.8	22.9	33.6	0.699	20033			64
562	4347	2	Linum usitatissimum	3002	2018-06-21-13-51-56	0	2	x	-5	0	32.9	23	32.8	22.9	33.6	0.699	20033			65
563	4348	2	Linum usitatissimum	3002	2018-06-21-13-51-58	0	2	x	-5	0	32.9	23	32.8	22.9	33.6	0.699	20033			66
564	4349	2	Linum usitatissimum	3002	2018-06-21-13-52-00	0	2	x	-5	0	33	23.1	32.8	22.9	33.6	0.599	20033			67
565	4350	2	Linum usitatissimum	3002	2018-06-21-13-52-02	0	2	x	-5	0	32.9	23	32.8	22.9	33.6	0.699	20033			68
566	4351	2	Linum usitatissimum	3002	2018-06-21-13-52-04	0	2	x	-5	0	32.8	23	32.7	22.9	33.5	0.708	20033			69
567	4352	2	Linum usitatissimum	3002	2018-06-21-13-52-06	0	2	x	-5	0	32.8	23	32.7	22.9	33.5	0.708	20033			70
568	4353	2	Linum usitatissimum	3002	2018-06-21-13-52-08	0	2	x	-5	0	32.8	23	32.7	22.9	33.5	0.708	20033			71
569	4354	2	Linum usitatissimum	3002	2018-06-21-13-52-10	0	2	x	-5	0	32.8	23	32.7	22.9	33.5	0.708	20033			72
570	4355	2	Linum usitatissimum	3002	2018-06-21-13-52-12	0	2	x	-5	0	32.8	23	32.7	22.9	33.5	0.708	20033			73
571	4356	2	Linum usitatissimum	3002	2018-06-21-13-52-14	0	2	x	-5	0	32.8	23	32.8	22.9	33.6	0.799	20033			74
572	4357	2	Linum usitatissimum	3002	2018-06-21-13-52-16	0	2	x	-5	0	32.8	23	32.8	22.9	33.6	0.799	20033			75
573	4358	2	Linum usitatissimum	3002	2018-06-21-13-52-18	0	2	x	-5	0	32.8	23	32.8	22.9	33.6	0.799	20033			76
574	4359	2	Linum usitatissimum	3002	2018-06-21-13-52-20	0	2	x	-5	0	32.8	23	32.8	22.9	33.6	0.799	20033			77
575	4360	2	Linum usitatissimum	3002	2018-06-21-13-52-22	0	2	x	-5	0	32.8	23	32.8	22.9	33.6	0.799	20033			78
576	4361	2	Linum usitatissimum	3002	2018-06-21-13-52-24	0	2	x	-5	0	32.8	23	32.8	22.9	33.6	0.799	20033			79
577	4362	2	Linum usitatissimum	3002	2018-06-21-13-52-26	0	2	x	-5	0	32.8	23	32.8	22.9	33.6	0.799	20033			80
578	4363	2	Linum usitatissimum	3002	2018-06-21-13-52-28	0	2	x	-5	0	32.8	23	32.8	22.9	33.6	0.799	20033			81
579	4364	2	Linum usitatissimum	3002	2018-06-21-13-52-30	0	2	x	-5	0	32.8	23	32.8	22.9	33.6	0.799	20033			82
580	4365	2	Linum usitatissimum	3002	2018-06-21-13-52-32	0	2	x	-5	0	32.8	23	32.9	22.9	33.7	0.89	20033			83
581	4366	2	Linum usitatissimum	3002	2018-06-21-13-52-34	0	2	x	-5	0	32.8	23	32.8	22.9	33.6	0.799	20033			84
582	4367	2	Linum usitatissimum	3002	2018-06-21-13-52-36	0	2	x	-5	0	32.8	23	32.8	22.9	33.6	0.799	20033			85
583	4368	2	Linum usitatissimum	3002	2018-06-21-13-52-38	0	2	x	-5	0	32.8	23	32.8	22.9	33.6	0.799	20033			86
584	4369	2	Linum usitatissimum	3002	2018-06-21-13-52-40	0	2	x	-5	0	32.8	23	32.8	22.9	33.6	0.799	20033			87
585	4370	2	Linum usitatissimum	3002	2018-06-21-13-52-42	0	2	x	-5	0	32.8	23	32.9	22.9	33.7	0.89	20033			88
586	4371	2	Linum usitatissimum	3002	2018-06-21-13-52-44	0	2	x	-5	0	32.9	23	32.9	22.9	33.7	0.79	20033			89
587	4372	2	Linum usitatissimum	3002	2018-06-21-13-52-46	0	2	x	-5	0	32.8	23	33	22.9	33.8	0.98	20033			90
588	4373	2	Linum usitatissimum	3002	2018-06-21-13-52-48	0	2	x	-5	0	32.8	23	32.9	22.9	33.7	0.89	20033	Last10	Here	91
589	4374	2	Linum usitatissimum	3002	2018-06-21-13-52-50	0	2	x	-5	0	32.8	23	33	22.9	33.8	0.98	20033	Last10	Here	92
590	4375	2	Linum usitatissimum	3002	2018-06-21-13-52-52	0	2	x	-5	0	32.8	23	32.9	22.9	33.7	0.89	20033	Last10	Here	93
591	4376	2	Linum usitatissimum	3002	2018-06-21-13-52-54	0	2	x	-5	0	32.8	23	32.9	22.9	33.7	0.89	20033	Last10	Here	94
592	4377	2	Linum usitatissimum	3002	2018-06-21-13-52-56	0	2	x	-5	0	32.8	23	32.9	22.9	33.7	0.89	20033	Last10	Here	95
593	4378	2	Linum usitatissimum	3002	2018-06-21-13-52-58	0	2	x	-5	0	32.8	23	32.9	22.9	33.7	0.89	20033	Last10	Here	96
594	4379	2	Linum usitatissimum	3002	2018-06-21-13-53-00	0	2	x	-5	0	32.8	23	32.9	22.9	33.7	0.89	20033	Last10	Here	97
595	4380	2	Linum usitatissimum	3002	2018-06-21-13-53-02	0	2	x	-5	0	32.8	23	32.9	22.9	33.7	0.89	20033	Last10	Here	98
596	4381	2	Linum usitatissimum	3002	2018-06-21-13-53-04	0	2	x	-5	0	32.8	23	32.8	22.9	33.6	0.799	20033	Last10	Here	99
597	4382	2	Linum usitatissimum	3002	2018-06-21-13-53-06	0	2	x	-5	0	32.8	23	32.8	22.9	33.6	0.799	20033	Last10	Here	100
598	4383	2	Linum usitatissimum	3002	2018-06-21-13-53-38	0	2	x	0	0	32.8	23	33	22.9	33.8	0.98	20034	First10	Here	1
599	4384	2	Linum usitatissimum	3002	2018-06-21-13-53-40	0	2	x	0	0	32.8	23	32.9	22.9	33.7	0.89	20034	First10	Here	2
600	4385	2	Linum usitatissimum	3002	2018-06-21-13-53-42	0	2	x	0	0	32.7	23	32.9	22.9	33.7	0.99	20034	First10	Here	3
601	4386	2	Linum usitatissimum	3002	2018-06-21-13-53-44	0	2	x	0	0	32.7	23	32.8	22.9	33.6	0.899	20034	First10	Here	4
602	4387	2	Linum usitatissimum	3002	2018-06-21-13-53-46	0	2	x	0	0	32.8	23.1	32.9	22.9	33.7	0.89	20034	First10	Here	5
603	4388	2	Linum usitatissimum	3002	2018-06-21-13-53-48	0	2	x	0	0	32.8	23.1	32.9	22.9	33.7	0.89	20034	First10	Here	6
604	4389	2	Linum usitatissimum	3002	2018-06-21-13-53-50	0	2	x	0	0	32.7	23	32.9	22.9	33.7	0.99	20034	First10	Here	7
605	4390	2	Linum usitatissimum	3002	2018-06-21-13-53-52	0	2	x	0	0	32.7	23	33	22.9	33.8	1.08	20034	First10	Here	8
606	4391	2	Linum usitatissimum	3002	2018-06-21-13-53-54	0	2	x	0	0	32.9	23.1	33	22.9	33.8	0.88	20034	First10	Here	9
607	4392	2	Linum usitatissimum	3002	2018-06-21-13-53-56	0	2	x	0	0	32.8	23	33	22.9	33.8	0.98	20034	First10	Here	10
608	4393	2	Linum usitatissimum	3002	2018-06-21-13-53-58	0	2	x	0	0	32.8	23	33.1	22.9	33.9	1.071	20034			11
609	4394	2	Linum usitatissimum	3002	2018-06-21-13-54-00	0	2	x	0	0	32.8	23	33.1	22.9	33.9	1.071	20034			12
610	4395	2	Linum usitatissimum	3002	2018-06-21-13-54-02	0	2	x	0	0	32.8	23	33	22.9	33.8	0.98	20034			13
611	4396	2	Linum usitatissimum	3002	2018-06-21-13-54-04	0	2	x	0	0	32.9	23.1	33	22.9	33.8	0.88	20034			14
612	4397	2	Linum usitatissimum	3002	2018-06-21-13-54-06	0	2	x	0	0	32.8	23	33	22.9	33.8	0.98	20034			15
613	4398	2	Linum usitatissimum	3002	2018-06-21-13-54-08	0	2	x	0	0	32.9	23.1	33	22.9	33.8	0.88	20034			16
614	4399	2	Linum usitatissimum	3002	2018-06-21-13-54-10	0	2	x	0	0	32.8	23	32.9	22.9	33.7	0.89	20034			17
615	4400	2	Linum usitatissimum	3002	2018-06-21-13-54-12	0	2	x	0	0	32.8	23	32.9	22.9	33.7	0.89	20034			18
616	4401	2	Linum usitatissimum	3002	2018-06-21-13-54-14	0	2	x	0	0	32.8	23	32.9	22.9	33.7	0.89	20034			19
617	4402	2	Linum usitatissimum	3002	2018-06-21-13-54-16	0	2	x	0	0	32.9	23.1	32.9	22.9	33.7	0.79	20034			20
618	4403	2	Linum usitatissimum	3002	2018-06-21-13-54-18	0	2	x	0	0	32.7	23	32.9	22.9	33.7	0.99	20034			21
619	4404	2	Linum usitatissimum	3002	2018-06-21-13-54-20	0	2	x	0	0	32.7	23	32.9	22.9	33.7	0.99	20034			22
620	4405	2	Linum usitatissimum	3002	2018-06-21-13-54-22	0	2	x	0	0	32.8	23.1	32.8	22.9	33.6	0.799	20034			23
621	4406	2	Linum usitatissimum	3002	2018-06-21-13-54-24	0	2	x	0	0	32.8	23.1	32.8	22.9	33.6	0.799	20034			24
622	4407	2	Linum usitatissimum	3002	2018-06-21-13-54-26	0	2	x	0	0	32.7	23	32.8	22.9	33.6	0.899	20034			25
623	4408	2	Linum usitatissimum	3002	2018-06-21-13-54-28	0	2	x	0	0	32.7	23	32.8	22.9	33.6	0.899	20034			26
624	4409	2	Linum usitatissimum	3002	2018-06-21-13-54-30	0	2	x	0	0	32.7	23	32.7	22.9	33.5	0.808	20034			27
625	4410	2	Linum usitatissimum	3002	2018-06-21-13-54-32	0	2	x	0	0	32.7	23	32.7	22.9	33.5	0.808	20034			28
626	4411	2	Linum usitatissimum	3002	2018-06-21-13-54-35	0	2	x	0	0	32.7	23	32.7	22.9	33.5	0.808	20034			29
627	4412	2	Linum usitatissimum	3002	2018-06-21-13-54-37	0	2	x	0	0	32.7	23	32.7	22.9	33.5	0.808	20034			30
628	4413	2	Linum usitatissimum	3002	2018-06-21-13-54-39	0	2	x	0	0	32.7	23	32.8	22.9	33.6	0.899	20034			31
629	4414	2	Linum usitatissimum	3002	2018-06-21-13-54-41	0	2	x	0	0	32.7	23	32.8	22.9	33.6	0.899	20034			32
630	4415	2	Linum usitatissimum	3002	2018-06-21-13-54-43	0	2	x	0	0	32.7	23	32.8	22.9	33.6	0.899	20034			33
631	4416	2	Linum usitatissimum	3002	2018-06-21-13-54-45	0	2	x	0	0	32.7	23	32.9	22.9	33.7	0.99	20034			34
632	4417	2	Linum usitatissimum	3002	2018-06-21-13-54-47	0	2	x	0	0	32.7	23	32.8	22.9	33.6	0.899	20034			35
633	4418	2	Linum usitatissimum	3002	2018-06-21-13-54-49	0	2	x	0	0	32.7	23	32.9	22.9	33.7	0.99	20034			36
634	4419	2	Linum usitatissimum	3002	2018-06-21-13-54-51	0	2	x	0	0	32.7	23	32.9	22.9	33.7	0.99	20034			37
635	4420	2	Linum usitatissimum	3002	2018-06-21-13-54-53	0	2	x	0	0	32.7	23	33	22.9	33.8	1.08	20034			38
636	4421	2	Linum usitatissimum	3002	2018-06-21-13-54-55	0	2	x	0	0	32.7	23	33	22.9	33.8	1.08	20034			39
637	4422	2	Linum usitatissimum	3002	2018-06-21-13-54-57	0	2	x	0	0	32.7	23	32.9	22.9	33.7	0.99	20034			40
638	4423	2	Linum usitatissimum	3002	2018-06-21-13-54-59	0	2	x	0	0	32.7	23	32.9	22.9	33.7	0.99	20034			41
639	4424	2	Linum usitatissimum	3002	2018-06-21-13-55-01	0	2	x	0	0	32.8	23.1	33	22.9	33.8	0.98	20034			42
640	4425	2	Linum usitatissimum	3002	2018-06-21-13-55-03	0	2	x	0	0	32.8	23	33	22.9	33.8	0.98	20034			43
641	4426	2	Linum usitatissimum	3002	2018-06-21-13-55-05	0	2	x	0	0	32.8	23	33	22.9	33.8	0.98	20034			44
642	4427	2	Linum usitatissimum	3002	2018-06-21-13-55-07	0	2	x	0	0	32.8	23	33	22.9	33.8	0.98	20034			45
643	4428	2	Linum usitatissimum	3002	2018-06-21-13-55-09	0	2	x	0	0	32.8	23	33	22.9	33.8	0.98	20034			46
644	4429	2	Linum usitatissimum	3002	2018-06-21-13-55-11	0	2	x	0	0	32.8	23	32.9	22.9	33.7	0.89	20034			47
645	4430	2	Linum usitatissimum	3002	2018-06-21-13-55-13	0	2	x	0	0	32.8	23	33	22.9	33.8	0.98	20034			48
646	4431	2	Linum usitatissimum	3002	2018-06-21-13-55-15	0	2	x	0	0	32.8	23	33	22.9	33.8	0.98	20034			49
647	4432	2	Linum usitatissimum	3002	2018-06-21-13-55-17	0	2	x	0	0	32.8	23	33	22.9	33.8	0.98	20034			50
648	4433	2	Linum usitatissimum	3002	2018-06-21-13-55-19	0	2	x	0	0	32.8	23	33	22.9	33.8	0.98	20034			51
649	4434	2	Linum usitatissimum	3002	2018-06-21-13-55-21	0	2	x	0	0	32.8	23	33	22.9	33.8	0.98	20034			52
650	4435	2	Linum usitatissimum	3002	2018-06-21-13-55-23	0	2	x	0	0	32.7	23	33	22.9	33.8	1.08	20034			53
651	4436	2	Linum usitatissimum	3002	2018-06-21-13-55-25	0	2	x	0	0	32.7	23	33	22.9	33.8	1.08	20034			54
652	4437	2	Linum usitatissimum	3002	2018-06-21-13-55-27	0	2	x	0	0	32.8	23	33	22.9	33.8	0.98	20034			55
653	4438	2	Linum usitatissimum	3002	2018-06-21-13-55-29	0	2	x	0	0	32.7	23	33	22.9	33.8	1.08	20034			56
654	4439	2	Linum usitatissimum	3002	2018-06-21-13-55-31	0	2	x	0	0	32.8	23	33	22.9	33.8	0.98	20034			57
655	4440	2	Linum usitatissimum	3002	2018-06-21-13-55-33	0	2	x	0	0	32.8	23	33	22.9	33.8	0.98	20034			58
656	4441	2	Linum usitatissimum	3002	2018-06-21-13-55-35	0	2	x	0	0	32.8	23	33.1	22.9	33.9	1.071	20034			59
657	4442	2	Linum usitatissimum	3002	2018-06-21-13-55-37	0	2	x	0	0	32.8	23	33.1	22.9	33.9	1.071	20034			60
658	4443	2	Linum usitatissimum	3002	2018-06-21-13-55-39	0	2	x	0	0	32.8	23	33.1	23	33.9	1.071	20034			61
659	4444	2	Linum usitatissimum	3002	2018-06-21-13-55-41	0	2	x	0	0	32.8	23	33	22.9	33.8	0.98	20034			62
660	4445	2	Linum usitatissimum	3002	2018-06-21-13-55-43	0	2	x	0	0	32.7	23	33	22.9	33.8	1.08	20034			63
661	4446	2	Linum usitatissimum	3002	2018-06-21-13-55-45	0	2	x	0	0	32.7	23	33	22.9	33.8	1.08	20034			64
662	4447	2	Linum usitatissimum	3002	2018-06-21-13-55-47	0	2	x	0	0	32.8	23.1	33	22.9	33.8	0.98	20034			65
663	4448	2	Linum usitatissimum	3002	2018-06-21-13-55-49	0	2	x	0	0	32.7	23	32.9	22.9	33.7	0.99	20034			66
664	4449	2	Linum usitatissimum	3002	2018-06-21-13-55-51	0	2	x	0	0	32.7	23	32.9	22.9	33.7	0.99	20034			67
665	4450	2	Linum usitatissimum	3002	2018-06-21-13-55-53	0	2	x	0	0	32.7	23	32.9	22.9	33.7	0.99	20034			68
666	4451	2	Linum usitatissimum	3002	2018-06-21-13-55-55	0	2	x	0	0	32.7	23	32.9	22.9	33.7	0.99	20034			69
667	4452	2	Linum usitatissimum	3002	2018-06-21-13-55-57	0	2	x	0	0	32.8	23.1	32.9	22.9	33.7	0.89	20034			70
668	4453	2	Linum usitatissimum	3002	2018-06-21-13-55-59	0	2	x	0	0	32.8	23.1	32.9	22.9	33.7	0.89	20034			71
669	4454	2	Linum usitatissimum	3002	2018-06-21-13-56-01	0	2	x	0	0	32.7	23	32.8	22.9	33.6	0.899	20034			72
670	4455	2	Linum usitatissimum	3002	2018-06-21-13-56-03	0	2	x	0	0	32.8	23.1	32.9	22.9	33.7	0.89	20034			73
671	4456	2	Linum usitatissimum	3002	2018-06-21-13-56-05	0	2	x	0	0	32.8	23.1	32.9	22.9	33.7	0.89	20034			74
672	4457	2	Linum usitatissimum	3002	2018-06-21-13-56-07	0	2	x	0	0	32.8	23	33	22.9	33.8	0.98	20034			75
673	4458	2	Linum usitatissimum	3002	2018-06-21-13-56-09	0	2	x	0	0	32.7	23	33	22.9	33.8	1.08	20034			76
674	4459	2	Linum usitatissimum	3002	2018-06-21-13-56-11	0	2	x	0	0	32.7	23	33.1	22.9	33.9	1.171	20034			77
675	4460	2	Linum usitatissimum	3002	2018-06-21-13-56-13	0	2	x	0	0	32.7	23	33.1	22.9	33.9	1.171	20034			78
676	4461	2	Linum usitatissimum	3002	2018-06-21-13-56-15	0	2	x	0	0	32.7	23	33.1	22.9	33.9	1.171	20034			79
677	4462	2	Linum usitatissimum	3002	2018-06-21-13-56-17	0	2	x	0	0	32.7	23	33.1	22.9	33.9	1.171	20034			80
678	4463	2	Linum usitatissimum	3002	2018-06-21-13-56-19	0	2	x	0	0	32.7	23	33	22.9	33.8	1.08	20034			81
679	4464	2	Linum usitatissimum	3002	2018-06-21-13-56-21	0	2	x	0	0	32.7	23	33	22.9	33.8	1.08	20034			82
680	4465	2	Linum usitatissimum	3002	2018-06-21-13-56-23	0	2	x	0	0	32.7	23	33	22.9	33.8	1.08	20034			83
681	4466	2	Linum usitatissimum	3002	2018-06-21-13-56-25	0	2	x	0	0	32.7	23	33.1	22.9	33.9	1.171	20034			84
682	4467	2	Linum usitatissimum	3002	2018-06-21-13-56-27	0	2	x	0	0	32.7	23	33.1	22.9	33.9	1.171	20034			85
683	4468	2	Linum usitatissimum	3002	2018-06-21-13-56-29	0	2	x	0	0	32.7	23	33.2	22.9	34	1.262	20034			86
684	4469	2	Linum usitatissimum	3002	2018-06-21-13-56-31	0	2	x	0	0	32.8	23.1	33.2	22.9	34	1.162	20034			87
685	4470	2	Linum usitatissimum	3002	2018-06-21-13-56-33	0	2	x	0	0	32.7	23	33.1	22.9	33.9	1.171	20034			88
686	4471	2	Linum usitatissimum	3002	2018-06-21-13-56-35	0	2	x	0	0	32.7	23	33.1	22.9	33.9	1.171	20034			89
687	4472	2	Linum usitatissimum	3002	2018-06-21-13-56-37	0	2	x	0	0	32.8	23.1	33.1	22.9	33.9	1.071	20034			90
688	4473	2	Linum usitatissimum	3002	2018-06-21-13-56-39	0	2	x	0	0	32.8	23	33.1	22.9	33.9	1.071	20034	Last10	Here	91
689	4474	2	Linum usitatissimum	3002	2018-06-21-13-56-41	0	2	x	0	0	32.9	23.1	33.1	22.9	33.9	0.971	20034	Last10	Here	92
690	4475	2	Linum usitatissimum	3002	2018-06-21-13-56-43	0	2	x	0	0	32.7	23	33.1	22.9	33.9	1.171	20034	Last10	Here	93
691	4476	2	Linum usitatissimum	3002	2018-06-21-13-56-45	0	2	x	0	0	32.8	23.1	33.1	22.9	33.9	1.071	20034	Last10	Here	94
692	4477	2	Linum usitatissimum	3002	2018-06-21-13-56-47	0	2	x	0	0	32.7	23	33.2	22.9	34	1.262	20034	Last10	Here	95
693	4478	2	Linum usitatissimum	3002	2018-06-21-13-56-49	0	2	x	0	0	32.7	23	33.2	22.9	34	1.262	20034	Last10	Here	96
694	4479	2	Linum usitatissimum	3002	2018-06-21-13-56-51	0	2	x	0	0	32.7	23	33.2	22.9	34	1.262	20034	Last10	Here	97
695	4480	2	Linum usitatissimum	3002	2018-06-21-13-56-53	0	2	x	0	0	32.7	23	33.2	22.9	34	1.262	20034	Last10	Here	98
696	4481	2	Linum usitatissimum	3002	2018-06-21-13-56-55	0	2	x	0	0	32.7	23	33.2	22.9	34	1.262	20034	Last10	Here	99
697	4482	2	Linum usitatissimum	3002	2018-06-21-13-56-57	0	2	x	0	0	32.7	23	33.2	22.9	34	1.262	20034	Last10	Here	100
698	4483	2	Linum usitatissimum	3002	2018-06-21-13-57-29	0	2	x	5	0	32.6	23	33	22.9	33.8	1.18	20035	First10	Here	1
699	4484	2	Linum usitatissimum	3002	2018-06-21-13-57-31	0	2	x	5	0	32.6	23	33	22.9	33.8	1.18	20035	First10	Here	2
700	4485	2	Linum usitatissimum	3002	2018-06-21-13-57-33	0	2	x	5	0	32.6	23	33	22.9	33.8	1.18	20035	First10	Here	3
701	4486	2	Linum usitatissimum	3002	2018-06-21-13-57-35	0	2	x	5	0	32.6	23	32.9	22.9	33.7	1.09	20035	First10	Here	4
702	4487	2	Linum usitatissimum	3002	2018-06-21-13-57-37	0	2	x	5	0	32.6	23	32.9	22.9	33.7	1.09	20035	First10	Here	5
703	4488	2	Linum usitatissimum	3002	2018-06-21-13-57-39	0	2	x	5	0	32.6	23	32.8	22.9	33.6	0.999	20035	First10	Here	6
704	4489	2	Linum usitatissimum	3002	2018-06-21-13-57-41	0	2	x	5	0	32.6	23	32.8	22.9	33.6	0.999	20035	First10	Here	7
705	4490	2	Linum usitatissimum	3002	2018-06-21-13-57-43	0	2	x	5	0	32.6	23	32.8	22.9	33.6	0.999	20035	First10	Here	8
706	4491	2	Linum usitatissimum	3002	2018-06-21-13-57-45	0	2	x	5	0	32.6	23	32.8	22.9	33.6	0.999	20035	First10	Here	9
707	4492	2	Linum usitatissimum	3002	2018-06-21-13-57-47	0	2	x	5	0	32.6	23	32.9	22.9	33.7	1.09	20035	First10	Here	10
708	4493	2	Linum usitatissimum	3002	2018-06-21-13-57-49	0	2	x	5	0	32.6	23	32.9	22.9	33.7	1.09	20035			11
709	4494	2	Linum usitatissimum	3002	2018-06-21-13-57-51	0	2	x	5	0	32.6	23	33	22.9	33.8	1.18	20035			12
710	4495	2	Linum usitatissimum	3002	2018-06-21-13-57-53	0	2	x	5	0	32.6	23	33	22.9	33.8	1.18	20035			13
711	4496	2	Linum usitatissimum	3002	2018-06-21-13-57-55	0	2	x	5	0	32.7	23.1	32.9	22.9	33.7	0.99	20035			14
712	4497	2	Linum usitatissimum	3002	2018-06-21-13-57-57	0	2	x	5	0	32.6	23	32.9	22.9	33.7	1.09	20035			15
713	4498	2	Linum usitatissimum	3002	2018-06-21-13-57-59	0	2	x	5	0	32.6	23	32.9	22.9	33.7	1.09	20035			16
714	4499	2	Linum usitatissimum	3002	2018-06-21-13-58-01	0	2	x	5	0	32.7	23.1	32.8	22.9	33.6	0.899	20035			17
715	4500	2	Linum usitatissimum	3002	2018-06-21-13-58-03	0	2	x	5	0	32.7	23.1	32.8	22.9	33.6	0.899	20035			18
716	4501	2	Linum usitatissimum	3002	2018-06-21-13-58-05	0	2	x	5	0	32.6	23	32.8	23	33.6	0.999	20035			19
717	4502	2	Linum usitatissimum	3002	2018-06-21-13-58-07	0	2	x	5	0	32.6	23	32.6	22.9	33.4	0.818	20035			20
718	4503	2	Linum usitatissimum	3002	2018-06-21-13-58-09	0	2	x	5	0	32.6	23	32.6	22.9	33.4	0.818	20035			21
719	4504	2	Linum usitatissimum	3002	2018-06-21-13-58-11	0	2	x	5	0	32.6	23	32.6	22.9	33.4	0.818	20035			22
720	4505	2	Linum usitatissimum	3002	2018-06-21-13-58-13	0	2	x	5	0	32.6	23	32.7	22.9	33.5	0.908	20035			23
721	4506	2	Linum usitatissimum	3002	2018-06-21-13-58-15	0	2	x	5	0	32.6	23	32.8	22.9	33.6	0.999	20035			24
722	4507	2	Linum usitatissimum	3002	2018-06-21-13-58-17	0	2	x	5	0	32.6	23	32.8	22.9	33.6	0.999	20035			25
723	4508	2	Linum usitatissimum	3002	2018-06-21-13-58-19	0	2	x	5	0	32.6	23	32.8	22.9	33.6	0.999	20035			26
724	4509	2	Linum usitatissimum	3002	2018-06-21-13-58-21	0	2	x	5	0	32.6	23	32.8	22.9	33.6	0.999	20035			27
725	4510	2	Linum usitatissimum	3002	2018-06-21-13-58-23	0	2	x	5	0	32.6	23	33	23	33.8	1.18	20035			28
726	4511	2	Linum usitatissimum	3002	2018-06-21-13-58-25	0	2	x	5	0	32.6	23	32.9	22.9	33.7	1.09	20035			29
727	4512	2	Linum usitatissimum	3002	2018-06-21-13-58-27	0	2	x	5	0	32.6	23	32.9	22.9	33.7	1.09	20035			30
728	4513	2	Linum usitatissimum	3002	2018-06-21-13-58-29	0	2	x	5	0	32.6	23	33	22.9	33.8	1.18	20035			31
729	4514	2	Linum usitatissimum	3002	2018-06-21-13-58-31	0	2	x	5	0	32.7	23.1	33	22.9	33.8	1.08	20035			32
730	4515	2	Linum usitatissimum	3002	2018-06-21-13-58-33	0	2	x	5	0	32.6	23	33.1	22.9	33.9	1.271	20035			33
731	4516	2	Linum usitatissimum	3002	2018-06-21-13-58-35	0	2	x	5	0	32.6	23	33.1	22.9	33.9	1.271	20035			34
732	4517	2	Linum usitatissimum	3002	2018-06-21-13-58-37	0	2	x	5	0	32.7	23.1	33	22.9	33.8	1.08	20035			35
733	4518	2	Linum usitatissimum	3002	2018-06-21-13-58-39	0	2	x	5	0	32.6	23	33	22.9	33.8	1.18	20035			36
734	4519	2	Linum usitatissimum	3002	2018-06-21-13-58-41	0	2	x	5	0	32.6	23	33	22.9	33.8	1.18	20035			37
735	4520	2	Linum usitatissimum	3002	2018-06-21-13-58-43	0	2	x	5	0	32.6	23	32.9	22.9	33.7	1.09	20035			38
736	4521	2	Linum usitatissimum	3002	2018-06-21-13-58-45	0	2	x	5	0	32.6	23	32.9	22.9	33.7	1.09	20035			39
737	4522	2	Linum usitatissimum	3002	2018-06-21-13-58-47	0	2	x	5	0	32.6	23	32.9	22.9	33.7	1.09	20035			40
738	4523	2	Linum usitatissimum	3002	2018-06-21-13-58-49	0	2	x	5	0	32.6	23	32.9	22.9	33.7	1.09	20035			41
739	4524	2	Linum usitatissimum	3002	2018-06-21-13-58-51	0	2	x	5	0	32.6	23	32.9	22.9	33.7	1.09	20035			42
740	4525	2	Linum usitatissimum	3002	2018-06-21-13-58-53	0	2	x	5	0	32.6	23	32.9	22.9	33.7	1.09	20035			43
741	4526	2	Linum usitatissimum	3002	2018-06-21-13-58-55	0	2	x	5	0	32.6	23	32.9	22.9	33.7	1.09	20035			44
742	4527	2	Linum usitatissimum	3002	2018-06-21-13-58-57	0	2	x	5	0	32.6	23	33	22.9	33.8	1.18	20035			45
743	4528	2	Linum usitatissimum	3002	2018-06-21-13-58-59	0	2	x	5	0	32.6	23	33	22.9	33.8	1.18	20035			46
744	4529	2	Linum usitatissimum	3002	2018-06-21-13-59-01	0	2	x	5	0	32.6	23	33	22.9	33.8	1.18	20035			47
745	4530	2	Linum usitatissimum	3002	2018-06-21-13-59-03	0	2	x	5	0	32.6	23	33.1	23	33.9	1.271	20035			48
746	4531	2	Linum usitatissimum	3002	2018-06-21-13-59-05	0	2	x	5	0	32.5	23	33	22.9	33.8	1.28	20035			49
747	4532	2	Linum usitatissimum	3002	2018-06-21-13-59-07	0	2	x	5	0	32.5	23	32.9	22.9	33.7	1.19	20035			50
748	4533	2	Linum usitatissimum	3002	2018-06-21-13-59-09	0	2	x	5	0	32.6	23	32.9	22.9	33.7	1.09	20035			51
749	4534	2	Linum usitatissimum	3002	2018-06-21-13-59-11	0	2	x	5	0	32.5	23	32.9	22.9	33.7	1.19	20035			52
750	4535	2	Linum usitatissimum	3002	2018-06-21-13-59-13	0	2	x	5	0	32.6	23	33.1	23	33.9	1.271	20035			53
751	4536	2	Linum usitatissimum	3002	2018-06-21-13-59-15	0	2	x	5	0	32.6	23	33	22.9	33.8	1.18	20035			54
752	4537	2	Linum usitatissimum	3002	2018-06-21-13-59-17	0	2	x	5	0	32.5	23	33	22.9	33.8	1.28	20035			55
753	4538	2	Linum usitatissimum	3002	2018-06-21-13-59-19	0	2	x	5	0	32.5	23	33	22.9	33.8	1.28	20035			56
754	4539	2	Linum usitatissimum	3002	2018-06-21-13-59-21	0	2	x	5	0	32.5	23	33	22.9	33.8	1.28	20035			57
755	4540	2	Linum usitatissimum	3002	2018-06-21-13-59-23	0	2	x	5	0	32.5	23	33	22.9	33.8	1.28	20035			58
756	4541	2	Linum usitatissimum	3002	2018-06-21-13-59-25	0	2	x	5	0	32.5	23	33.1	22.9	33.9	1.371	20035			59
757	4542	2	Linum usitatissimum	3002	2018-06-21-13-59-27	0	2	x	5	0	32.5	23	33.1	22.9	33.9	1.371	20035			60
758	4543	2	Linum usitatissimum	3002	2018-06-21-13-59-29	0	2	x	5	0	32.5	23	33	22.9	33.8	1.28	20035			61
759	4544	2	Linum usitatissimum	3002	2018-06-21-13-59-31	0	2	x	5	0	32.5	23	33	22.9	33.8	1.28	20035			62
760	4545	2	Linum usitatissimum	3002	2018-06-21-13-59-33	0	2	x	5	0	32.5	23	32.9	22.9	33.7	1.19	20035			63
761	4546	2	Linum usitatissimum	3002	2018-06-21-13-59-35	0	2	x	5	0	32.5	23	32.9	22.9	33.7	1.19	20035			64
762	4547	2	Linum usitatissimum	3002	2018-06-21-13-59-37	0	2	x	5	0	32.6	23	32.9	22.9	33.7	1.09	20035			65
763	4548	2	Linum usitatissimum	3002	2018-06-21-13-59-39	0	2	x	5	0	32.6	23	32.9	22.9	33.7	1.09	20035			66
764	4549	2	Linum usitatissimum	3002	2018-06-21-13-59-41	0	2	x	5	0	32.6	23	32.9	22.9	33.7	1.09	20035			67
765	4550	2	Linum usitatissimum	3002	2018-06-21-13-59-43	0	2	x	5	0	32.6	23	32.9	22.9	33.7	1.09	20035			68
766	4551	2	Linum usitatissimum	3002	2018-06-21-13-59-45	0	2	x	5	0	32.6	23	32.8	22.9	33.6	0.999	20035			69
767	4552	2	Linum usitatissimum	3002	2018-06-21-13-59-48	0	2	x	5	0	32.6	23	32.8	22.9	33.6	0.999	20035			70
768	4553	2	Linum usitatissimum	3002	2018-06-21-13-59-50	0	2	x	5	0	32.6	23	32.9	23	33.7	1.09	20035			71
769	4554	2	Linum usitatissimum	3002	2018-06-21-13-59-52	0	2	x	5	0	32.6	23	32.8	22.9	33.6	0.999	20035			72
770	4555	2	Linum usitatissimum	3002	2018-06-21-13-59-54	0	2	x	5	0	32.6	23	32.9	23	33.7	1.09	20035			73
771	4556	2	Linum usitatissimum	3002	2018-06-21-13-59-56	0	2	x	5	0	32.6	23	32.8	22.9	33.6	0.999	20035			74
772	4557	2	Linum usitatissimum	3002	2018-06-21-13-59-58	0	2	x	5	0	32.6	23	32.8	22.9	33.6	0.999	20035			75
773	4558	2	Linum usitatissimum	3002	2018-06-21-14-00-00	0	2	x	5	0	32.6	23	32.7	22.9	33.5	0.908	20035			76
774	4559	2	Linum usitatissimum	3002	2018-06-21-14-00-02	0	2	x	5	0	32.6	23	32.7	22.9	33.5	0.908	20035			77
775	4560	2	Linum usitatissimum	3002	2018-06-21-14-00-04	0	2	x	5	0	32.6	23	32.7	22.9	33.5	0.908	20035			78
776	4561	2	Linum usitatissimum	3002	2018-06-21-14-00-06	0	2	x	5	0	32.6	23	32.8	22.9	33.6	0.999	20035			79
777	4562	2	Linum usitatissimum	3002	2018-06-21-14-00-08	0	2	x	5	0	32.6	23	32.8	22.9	33.6	0.999	20035			80
778	4563	2	Linum usitatissimum	3002	2018-06-21-14-00-10	0	2	x	5	0	32.5	23	32.9	23	33.7	1.19	20035			81
779	4564	2	Linum usitatissimum	3002	2018-06-21-14-00-12	0	2	x	5	0	32.6	23	32.9	23	33.7	1.09	20035			82
780	4565	2	Linum usitatissimum	3002	2018-06-21-14-00-14	0	2	x	5	0	32.6	23	32.8	22.9	33.6	0.999	20035			83
781	4566	2	Linum usitatissimum	3002	2018-06-21-14-00-16	0	2	x	5	0	32.6	23	32.9	23	33.7	1.09	20035			84
782	4567	2	Linum usitatissimum	3002	2018-06-21-14-00-18	0	2	x	5	0	32.6	23	32.8	22.9	33.6	0.999	20035			85
783	4568	2	Linum usitatissimum	3002	2018-06-21-14-00-20	0	2	x	5	0	32.6	23	32.9	23	33.7	1.09	20035			86
784	4569	2	Linum usitatissimum	3002	2018-06-21-14-00-22	0	2	x	5	0	32.6	23.1	32.8	22.9	33.6	0.999	20035			87
785	4570	2	Linum usitatissimum	3002	2018-06-21-14-00-24	0	2	x	5	0	32.5	23	32.8	23	33.6	1.099	20035			88
786	4571	2	Linum usitatissimum	3002	2018-06-21-14-00-26	0	2	x	5	0	32.5	23	32.8	23	33.6	1.099	20035			89
787	4572	2	Linum usitatissimum	3002	2018-06-21-14-00-28	0	2	x	5	0	32.5	23	32.8	23	33.6	1.099	20035			90
788	4573	2	Linum usitatissimum	3002	2018-06-21-14-00-30	0	2	x	5	0	32.5	23	32.8	23	33.6	1.099	20035	Last10	Here	91
789	4574	2	Linum usitatissimum	3002	2018-06-21-14-00-32	0	2	x	5	0	32.5	23	32.8	23	33.6	1.099	20035	Last10	Here	92
790	4575	2	Linum usitatissimum	3002	2018-06-21-14-00-34	0	2	x	5	0	32.5	23	32.9	23	33.7	1.19	20035	Last10	Here	93
791	4576	2	Linum usitatissimum	3002	2018-06-21-14-00-36	0	2	x	5	0	32.5	23	32.9	23	33.7	1.19	20035	Last10	Here	94
792	4577	2	Linum usitatissimum	3002	2018-06-21-14-00-38	0	2	x	5	0	32.5	23	32.8	22.9	33.6	1.099	20035	Last10	Here	95
793	4578	2	Linum usitatissimum	3002	2018-06-21-14-00-40	0	2	x	5	0	32.5	23	32.9	23	33.7	1.19	20035	Last10	Here	96
794	4579	2	Linum usitatissimum	3002	2018-06-21-14-00-42	0	2	x	5	0	32.5	23	32.8	22.9	33.6	1.099	20035	Last10	Here	97
795	4580	2	Linum usitatissimum	3002	2018-06-21-14-00-44	0	2	x	5	0	32.5	23	32.9	23	33.7	1.19	20035	Last10	Here	98
796	4581	2	Linum usitatissimum	3002	2018-06-21-14-00-46	0	2	x	5	0	32.5	23	32.9	23	33.7	1.19	20035	Last10	Here	99
797	4582	2	Linum usitatissimum	3002	2018-06-21-14-00-48	0	2	x	5	0	32.5	23	32.8	22.9	33.6	1.099	20035	Last10	Here	100
798	4583	2	Linum usitatissimum	3002	2018-06-21-14-01-20	0	2	x	10	0	32.5	23	32.4	22.9	33.2	0.736	20036	First10	Here	1
799	4584	2	Linum usitatissimum	3002	2018-06-21-14-01-22	0	2	x	10	0	32.5	23	32.4	22.9	33.2	0.736	20036	First10	Here	2
800	4585	2	Linum usitatissimum	3002	2018-06-21-14-01-24	0	2	x	10	0	32.5	23	32.5	23	33.3	0.827	20036	First10	Here	3
801	4586	2	Linum usitatissimum	3002	2018-06-21-14-01-26	0	2	x	10	0	32.5	23	32.4	23	33.2	0.736	20036	First10	Here	4
802	4587	2	Linum usitatissimum	3002	2018-06-21-14-01-28	0	2	x	10	0	32.5	23	32.4	23	33.2	0.736	20036	First10	Here	5
803	4588	2	Linum usitatissimum	3002	2018-06-21-14-01-30	0	2	x	10	0	32.5	23	32.4	23	33.2	0.736	20036	First10	Here	6
804	4589	2	Linum usitatissimum	3002	2018-06-21-14-01-32	0	2	x	10	0	32.5	23	32.4	23	33.2	0.736	20036	First10	Here	7
805	4590	2	Linum usitatissimum	3002	2018-06-21-14-01-34	0	2	x	10	0	32.5	23	32.3	22.9	33.1	0.646	20036	First10	Here	8
806	4591	2	Linum usitatissimum	3002	2018-06-21-14-01-36	0	2	x	10	0	32.5	23	32.4	23	33.2	0.736	20036	First10	Here	9
807	4592	2	Linum usitatissimum	3002	2018-06-21-14-01-38	0	2	x	10	0	32.5	23	32.2	22.9	33.1	0.555	20036	First10	Here	10
808	4593	2	Linum usitatissimum	3002	2018-06-21-14-01-40	0	2	x	10	0	32.5	23.1	32.3	23	33.1	0.646	20036			11
809	4594	2	Linum usitatissimum	3002	2018-06-21-14-01-42	0	2	x	10	0	32.5	23	32.2	22.9	33.1	0.555	20036			12
810	4595	2	Linum usitatissimum	3002	2018-06-21-14-01-44	0	2	x	10	0	32.5	23	32.2	22.9	33.1	0.555	20036			13
811	4596	2	Linum usitatissimum	3002	2018-06-21-14-01-46	0	2	x	10	0	32.5	23.1	32.3	22.9	33.1	0.646	20036			14
812	4597	2	Linum usitatissimum	3002	2018-06-21-14-01-48	0	2	x	10	0	32.5	23	32.3	22.9	33.1	0.646	20036			15
813	4598	2	Linum usitatissimum	3002	2018-06-21-14-01-50	0	2	x	10	0	32.5	23	32.4	23	33.2	0.736	20036			16
814	4599	2	Linum usitatissimum	3002	2018-06-21-14-01-52	0	2	x	10	0	32.5	23	32.4	23	33.2	0.736	20036			17
815	4600	2	Linum usitatissimum	3002	2018-06-21-14-01-54	0	2	x	10	0	32.5	23	32.4	23	33.2	0.736	20036			18
816	4601	2	Linum usitatissimum	3002	2018-06-21-14-01-56	0	2	x	10	0	32.4	23	32.3	22.9	33.1	0.746	20036			19
817	4602	2	Linum usitatissimum	3002	2018-06-21-14-01-58	0	2	x	10	0	32.4	23	32.4	23	33.2	0.836	20036			20
818	4603	2	Linum usitatissimum	3002	2018-06-21-14-02-00	0	2	x	10	0	32.4	23	32.4	23	33.2	0.836	20036			21
819	4604	2	Linum usitatissimum	3002	2018-06-21-14-02-02	0	2	x	10	0	32.4	23	32.4	23	33.2	0.836	20036			22
820	4605	2	Linum usitatissimum	3002	2018-06-21-14-02-04	0	2	x	10	0	32.5	23	32.4	23	33.2	0.736	20036			23
821	4606	2	Linum usitatissimum	3002	2018-06-21-14-02-06	0	2	x	10	0	32.4	23	32.3	22.9	33.1	0.746	20036			24
822	4607	2	Linum usitatissimum	3002	2018-06-21-14-02-08	0	2	x	10	0	32.5	23	32.4	23	33.2	0.736	20036			25
823	4608	2	Linum usitatissimum	3002	2018-06-21-14-02-10	0	2	x	10	0	32.4	23	32.3	22.9	33.1	0.746	20036			26
824	4609	2	Linum usitatissimum	3002	2018-06-21-14-02-12	0	2	x	10	0	32.4	23	32.2	22.9	33.1	0.655	20036			27
825	4610	2	Linum usitatissimum	3002	2018-06-21-14-02-14	0	2	x	10	0	32.4	23	32.3	23	33.1	0.746	20036			28
826	4611	2	Linum usitatissimum	3002	2018-06-21-14-02-16	0	2	x	10	0	32.4	23	32.3	23	33.1	0.746	20036			29
827	4612	2	Linum usitatissimum	3002	2018-06-21-14-02-18	0	2	x	10	0	32.4	23	32.3	23	33.1	0.746	20036			30
828	4613	2	Linum usitatissimum	3002	2018-06-21-14-02-20	0	2	x	10	0	32.5	23	32.3	23	33.1	0.646	20036			31
829	4614	2	Linum usitatissimum	3002	2018-06-21-14-02-22	0	2	x	10	0	32.5	23	32.3	23	33.1	0.646	20036			32
830	4615	2	Linum usitatissimum	3002	2018-06-21-14-02-24	0	2	x	10	0	32.5	23	32.3	23	33.1	0.646	20036			33
831	4616	2	Linum usitatissimum	3002	2018-06-21-14-02-26	0	2	x	10	0	32.5	23	32.3	23	33.1	0.646	20036			34
832	4617	2	Linum usitatissimum	3002	2018-06-21-14-02-28	0	2	x	10	0	32.5	23	32.1	22.9	33	0.464	20036			35
833	4618	2	Linum usitatissimum	3002	2018-06-21-14-02-30	0	2	x	10	0	32.5	23	32.2	23	33.1	0.555	20036			36
834	4619	2	Linum usitatissimum	3002	2018-06-21-14-02-32	0	2	x	10	0	32.5	23	32.3	23	33.1	0.646	20036			37
835	4620	2	Linum usitatissimum	3002	2018-06-21-14-02-34	0	2	x	10	0	32.5	23	32.3	23	33.1	0.646	20036			38
836	4621	2	Linum usitatissimum	3002	2018-06-21-14-02-36	0	2	x	10	0	32.6	23	32.3	23	33.1	0.546	20036			39
837	4622	2	Linum usitatissimum	3002	2018-06-21-14-02-38	0	2	x	10	0	32.5	23	32.3	23	33.1	0.646	20036			40
838	4623	2	Linum usitatissimum	3002	2018-06-21-14-02-40	0	2	x	10	0	32.5	23	32.2	22.9	33.1	0.555	20036			41
839	4624	2	Linum usitatissimum	3002	2018-06-21-14-02-42	0	2	x	10	0	32.5	23	32.3	23	33.1	0.646	20036			42
840	4625	2	Linum usitatissimum	3002	2018-06-21-14-02-44	0	2	x	10	0	32.5	23	32.4	23	33.2	0.736	20036			43
841	4626	2	Linum usitatissimum	3002	2018-06-21-14-02-46	0	2	x	10	0	32.5	23	32.2	22.9	33.1	0.555	20036			44
842	4627	2	Linum usitatissimum	3002	2018-06-21-14-02-48	0	2	x	10	0	32.5	23	32.3	23	33.1	0.646	20036			45
843	4628	2	Linum usitatissimum	3002	2018-06-21-14-02-50	0	2	x	10	0	32.5	23	32.3	23	33.1	0.646	20036			46
844	4629	2	Linum usitatissimum	3002	2018-06-21-14-02-52	0	2	x	10	0	32.5	23	32.3	23	33.1	0.646	20036			47
845	4630	2	Linum usitatissimum	3002	2018-06-21-14-02-54	0	2	x	10	0	32.5	23	32.2	23	33.1	0.555	20036			48
846	4631	2	Linum usitatissimum	3002	2018-06-21-14-02-56	0	2	x	10	0	32.5	23	32.2	23	33.1	0.555	20036			49
847	4632	2	Linum usitatissimum	3002	2018-06-21-14-02-58	0	2	x	10	0	32.5	23	32.1	22.9	33	0.464	20036			50
848	4633	2	Linum usitatissimum	3002	2018-06-21-14-03-00	0	2	x	10	0	32.5	23	32.1	22.9	33	0.464	20036			51
849	4634	2	Linum usitatissimum	3002	2018-06-21-14-03-02	0	2	x	10	0	32.5	23	32.2	23	33.1	0.555	20036			52
850	4635	2	Linum usitatissimum	3002	2018-06-21-14-03-04	0	2	x	10	0	32.5	23	32.1	22.9	33	0.464	20036			53
851	4636	2	Linum usitatissimum	3002	2018-06-21-14-03-06	0	2	x	10	0	32.5	23	32.2	23	33.1	0.555	20036			54
852	4637	2	Linum usitatissimum	3002	2018-06-21-14-03-08	0	2	x	10	0	32.5	23	32.1	22.9	33	0.464	20036			55
853	4638	2	Linum usitatissimum	3002	2018-06-21-14-03-10	0	2	x	10	0	32.5	23.1	32.1	22.9	33	0.464	20036			56
854	4639	2	Linum usitatissimum	3002	2018-06-21-14-03-12	0	2	x	10	0	32.5	23	32.2	23	33.1	0.555	20036			57
855	4640	2	Linum usitatissimum	3002	2018-06-21-14-03-14	0	2	x	10	0	32.5	23	32.2	23	33.1	0.555	20036			58
856	4641	2	Linum usitatissimum	3002	2018-06-21-14-03-16	0	2	x	10	0	32.5	23	32.1	22.9	33	0.464	20036			59
857	4642	2	Linum usitatissimum	3002	2018-06-21-14-03-18	0	2	x	10	0	32.5	23	32.1	23	33	0.464	20036			60
858	4643	2	Linum usitatissimum	3002	2018-06-21-14-03-20	0	2	x	10	0	32.5	23	32	22.9	32.9	0.374	20036			61
859	4644	2	Linum usitatissimum	3002	2018-06-21-14-03-22	0	2	x	10	0	32.5	23	32	22.9	32.9	0.374	20036			62
860	4645	2	Linum usitatissimum	3002	2018-06-21-14-03-24	0	2	x	10	0	32.5	23	32.1	23	33	0.464	20036			63
861	4646	2	Linum usitatissimum	3002	2018-06-21-14-03-26	0	2	x	10	0	32.5	23	32.1	23	33	0.464	20036			64
862	4647	2	Linum usitatissimum	3002	2018-06-21-14-03-28	0	2	x	10	0	32.5	23	32.1	23	33	0.464	20036			65
863	4648	2	Linum usitatissimum	3002	2018-06-21-14-03-30	0	2	x	10	0	32.5	23	32.2	23	33.1	0.555	20036			66
864	4649	2	Linum usitatissimum	3002	2018-06-21-14-03-32	0	2	x	10	0	32.5	23	32.3	23	33.1	0.646	20036			67
865	4650	2	Linum usitatissimum	3002	2018-06-21-14-03-34	0	2	x	10	0	32.5	23	32.3	22.9	33.1	0.646	20036			68
866	4651	2	Linum usitatissimum	3002	2018-06-21-14-03-36	0	2	x	10	0	32.5	23	32.3	22.9	33.1	0.646	20036			69
867	4652	2	Linum usitatissimum	3002	2018-06-21-14-03-38	0	2	x	10	0	32.5	23	32.4	23	33.2	0.736	20036			70
868	4653	2	Linum usitatissimum	3002	2018-06-21-14-03-40	0	2	x	10	0	32.5	23	32.3	22.9	33.1	0.646	20036			71
869	4654	2	Linum usitatissimum	3002	2018-06-21-14-03-42	0	2	x	10	0	32.5	23	32.2	22.9	33.1	0.555	20036			72
870	4655	2	Linum usitatissimum	3002	2018-06-21-14-03-44	0	2	x	10	0	32.5	23	32.4	23	33.2	0.736	20036			73
871	4656	2	Linum usitatissimum	3002	2018-06-21-14-03-46	0	2	x	10	0	32.5	23	32.4	22.9	33.2	0.736	20036			74
872	4657	2	Linum usitatissimum	3002	2018-06-21-14-03-48	0	2	x	10	0	32.5	23	32.5	23	33.3	0.827	20036			75
873	4658	2	Linum usitatissimum	3002	2018-06-21-14-03-50	0	2	x	10	0	32.5	23	32.4	22.9	33.2	0.736	20036			76
874	4659	2	Linum usitatissimum	3002	2018-06-21-14-03-52	0	2	x	10	0	32.5	23	32.4	22.9	33.2	0.736	20036			77
875	4660	2	Linum usitatissimum	3002	2018-06-21-14-03-54	0	2	x	10	0	32.5	23	32.5	23	33.3	0.827	20036			78
876	4661	2	Linum usitatissimum	3002	2018-06-21-14-03-56	0	2	x	10	0	32.5	23	32.5	23	33.3	0.827	20036			79
877	4662	2	Linum usitatissimum	3002	2018-06-21-14-03-58	0	2	x	10	0	32.5	23	32.4	22.9	33.2	0.736	20036			80
878	4663	2	Linum usitatissimum	3002	2018-06-21-14-04-00	0	2	x	10	0	32.5	23	32.4	22.9	33.2	0.736	20036			81
879	4664	2	Linum usitatissimum	3002	2018-06-21-14-04-02	0	2	x	10	0	32.5	23	32.4	23	33.2	0.736	20036			82
880	4665	2	Linum usitatissimum	3002	2018-06-21-14-04-04	0	2	x	10	0	32.6	23.1	32.3	22.9	33.1	0.546	20036			83
881	4666	2	Linum usitatissimum	3002	2018-06-21-14-04-06	0	2	x	10	0	32.5	23	32.4	23	33.2	0.736	20036			84
882	4667	2	Linum usitatissimum	3002	2018-06-21-14-04-08	0	2	x	10	0	32.5	23	32.4	23	33.2	0.736	20036			85
883	4668	2	Linum usitatissimum	3002	2018-06-21-14-04-10	0	2	x	10	0	32.5	23	32.5	23	33.3	0.827	20036			86
884	4669	2	Linum usitatissimum	3002	2018-06-21-14-04-12	0	2	x	10	0	32.5	23	32.5	23	33.3	0.827	20036			87
885	4670	2	Linum usitatissimum	3002	2018-06-21-14-04-14	0	2	x	10	0	32.5	23	32.5	23	33.3	0.827	20036			88
886	4671	2	Linum usitatissimum	3002	2018-06-21-14-04-16	0	2	x	10	0	32.5	23	32.5	23	33.3	0.827	20036			89
887	4672	2	Linum usitatissimum	3002	2018-06-21-14-04-18	0	2	x	10	0	32.5	23	32.5	23	33.3	0.827	20036			90
888	4673	2	Linum usitatissimum	3002	2018-06-21-14-04-20	0	2	x	10	0	32.5	23	32.5	23	33.3	0.827	20036	Last10	Here	91
889	4674	2	Linum usitatissimum	3002	2018-06-21-14-04-22	0	2	x	10	0	32.5	23	32.4	23	33.2	0.736	20036	Last10	Here	92
890	4675	2	Linum usitatissimum	3002	2018-06-21-14-04-24	0	2	x	10	0	32.5	23	32.5	23	33.3	0.827	20036	Last10	Here	93
891	4676	2	Linum usitatissimum	3002	2018-06-21-14-04-26	0	2	x	10	0	32.5	23	32.3	22.9	33.1	0.646	20036	Last10	Here	94
892	4677	2	Linum usitatissimum	3002	2018-06-21-14-04-28	0	2	x	10	0	32.5	23	32.5	23	33.3	0.827	20036	Last10	Here	95
893	4678	2	Linum usitatissimum	3002	2018-06-21-14-04-30	0	2	x	10	0	32.5	23	32.3	22.9	33.1	0.646	20036	Last10	Here	96
894	4679	2	Linum usitatissimum	3002	2018-06-21-14-04-32	0	2	x	10	0	32.5	23	32.4	23	33.2	0.736	20036	Last10	Here	97
895	4680	2	Linum usitatissimum	3002	2018-06-21-14-04-34	0	2	x	10	0	32.5	23	32.4	23	33.2	0.736	20036	Last10	Here	98
896	4681	2	Linum usitatissimum	3002	2018-06-21-14-04-36	0	2	x	10	0	32.5	23	32.4	23	33.2	0.736	20036	Last10	Here	99
897	4682	2	Linum usitatissimum	3002	2018-06-21-14-05-11	0	2	x	15	0	32.5	23	32	22.9	32.9	0.374	20037	First10	Here	1
898	4683	2	Linum usitatissimum	3002	2018-06-21-14-05-13	0	2	x	15	0	32.5	23	31.9	22.9	32.8	0.283	20037	First10	Here	2
899	4684	2	Linum usitatissimum	3002	2018-06-21-14-05-15	0	2	x	15	0	32.5	23	32	23	32.9	0.374	20037	First10	Here	3
900	4685	2	Linum usitatissimum	3002	2018-06-21-14-05-17	0	2	x	15	0	32.4	23	32	23	32.9	0.474	20037	First10	Here	4
901	4686	2	Linum usitatissimum	3002	2018-06-21-14-05-19	0	2	x	15	0	32.5	23	31.9	22.9	32.8	0.283	20037	First10	Here	5
902	4687	2	Linum usitatissimum	3002	2018-06-21-14-05-21	0	2	x	15	0	32.4	23	31.9	22.9	32.8	0.383	20037	First10	Here	6
903	4688	2	Linum usitatissimum	3002	2018-06-21-14-05-23	0	2	x	15	0	32.5	23	31.8	22.9	32.7	0.193	20037	First10	Here	7
904	4689	2	Linum usitatissimum	3002	2018-06-21-14-05-25	0	2	x	15	0	32.5	23	31.8	22.9	32.7	0.193	20037	First10	Here	8
905	4690	2	Linum usitatissimum	3002	2018-06-21-14-05-27	0	2	x	15	0	32.5	23	31.9	23	32.8	0.283	20037	First10	Here	9
906	4691	2	Linum usitatissimum	3002	2018-06-21-14-05-29	0	2	x	15	0	32.5	23	31.9	23	32.8	0.283	20037	First10	Here	10
907	4692	2	Linum usitatissimum	3002	2018-06-21-14-05-31	0	2	x	15	0	32.5	23	31.9	23	32.8	0.283	20037			11
908	4693	2	Linum usitatissimum	3002	2018-06-21-14-05-33	0	2	x	15	0	32.5	23	31.9	23	32.8	0.283	20037			12
909	4694	2	Linum usitatissimum	3002	2018-06-21-14-05-35	0	2	x	15	0	32.5	23	31.9	23	32.8	0.283	20037			13
910	4695	2	Linum usitatissimum	3002	2018-06-21-14-05-37	0	2	x	15	0	32.4	23	31.8	22.9	32.7	0.293	20037			14
911	4696	2	Linum usitatissimum	3002	2018-06-21-14-05-39	0	2	x	15	0	32.5	23	31.9	23	32.8	0.283	20037			15
912	4697	2	Linum usitatissimum	3002	2018-06-21-14-05-41	0	2	x	15	0	32.5	23	31.9	22.9	32.8	0.283	20037			16
913	4698	2	Linum usitatissimum	3002	2018-06-21-14-05-43	0	2	x	15	0	32.4	23	31.9	23	32.8	0.383	20037			17
914	4699	2	Linum usitatissimum	3002	2018-06-21-14-05-45	0	2	x	15	0	32.4	23	31.8	22.9	32.7	0.293	20037			18
915	4700	2	Linum usitatissimum	3002	2018-06-21-14-05-47	0	2	x	15	0	32.4	23	31.9	23	32.8	0.383	20037			19
916	4701	2	Linum usitatissimum	3002	2018-06-21-14-05-49	0	2	x	15	0	32.4	23	31.8	22.9	32.7	0.293	20037			20
917	4702	2	Linum usitatissimum	3002	2018-06-21-14-05-51	0	2	x	15	0	32.4	23	31.9	23	32.8	0.383	20037			21
918	4703	2	Linum usitatissimum	3002	2018-06-21-14-05-53	0	2	x	15	0	32.5	23.1	31.9	23	32.8	0.283	20037			22
919	4704	2	Linum usitatissimum	3002	2018-06-21-14-05-55	0	2	x	15	0	32.4	23	31.9	23	32.8	0.383	20037			23
920	4705	2	Linum usitatissimum	3002	2018-06-21-14-05-57	0	2	x	15	0	32.4	23	31.8	22.9	32.7	0.293	20037			24
921	4706	2	Linum usitatissimum	3002	2018-06-21-14-05-59	0	2	x	15	0	32.4	23	31.8	22.9	32.7	0.293	20037			25
922	4707	2	Linum usitatissimum	3002	2018-06-21-14-06-01	0	2	x	15	0	32.4	23	31.9	23	32.8	0.383	20037			26
923	4708	2	Linum usitatissimum	3002	2018-06-21-14-06-03	0	2	x	15	0	32.4	23	31.9	23	32.8	0.383	20037			27
924	4709	2	Linum usitatissimum	3002	2018-06-21-14-06-05	0	2	x	15	0	32.4	23	31.9	23	32.8	0.383	20037			28
925	4710	2	Linum usitatissimum	3002	2018-06-21-14-06-07	0	2	x	15	0	32.4	23	31.9	23	32.8	0.383	20037			29
926	4711	2	Linum usitatissimum	3002	2018-06-21-14-06-09	0	2	x	15	0	32.5	23	31.8	22.9	32.7	0.193	20037			30
927	4712	2	Linum usitatissimum	3002	2018-06-21-14-06-11	0	2	x	15	0	32.5	23	31.8	22.9	32.7	0.193	20037			31
928	4713	2	Linum usitatissimum	3002	2018-06-21-14-06-13	0	2	x	15	0	32.5	23	31.9	22.9	32.8	0.283	20037			32
929	4714	2	Linum usitatissimum	3002	2018-06-21-14-06-15	0	2	x	15	0	32.5	23	31.9	22.9	32.8	0.283	20037			33
930	4715	2	Linum usitatissimum	3002	2018-06-21-14-06-17	0	2	x	15	0	32.5	23	31.9	23	32.8	0.283	20037			34
931	4716	2	Linum usitatissimum	3002	2018-06-21-14-06-19	0	2	x	15	0	32.5	23	31.9	23	32.8	0.283	20037			35
932	4717	2	Linum usitatissimum	3002	2018-06-21-14-06-21	0	2	x	15	0	32.5	23	31.9	22.9	32.8	0.283	20037			36
933	4718	2	Linum usitatissimum	3002	2018-06-21-14-06-23	0	2	x	15	0	32.5	23	31.9	23	32.8	0.283	20037			37
934	4719	2	Linum usitatissimum	3002	2018-06-21-14-06-25	0	2	x	15	0	32.5	23	31.9	23	32.8	0.283	20037			38
935	4720	2	Linum usitatissimum	3002	2018-06-21-14-06-27	0	2	x	15	0	32.5	23	31.8	22.9	32.7	0.193	20037			39
936	4721	2	Linum usitatissimum	3002	2018-06-21-14-06-29	0	2	x	15	0	32.5	23	31.9	23	32.8	0.283	20037			40
937	4722	2	Linum usitatissimum	3002	2018-06-21-14-06-31	0	2	x	15	0	32.5	23	31.9	23	32.8	0.283	20037			41
938	4723	2	Linum usitatissimum	3002	2018-06-21-14-06-33	0	2	x	15	0	32.5	23	31.8	22.9	32.7	0.193	20037			42
939	4724	2	Linum usitatissimum	3002	2018-06-21-14-06-35	0	2	x	15	0	32.5	23	31.9	23	32.8	0.283	20037			43
940	4725	2	Linum usitatissimum	3002	2018-06-21-14-06-37	0	2	x	15	0	32.5	23	31.9	23	32.8	0.283	20037			44
941	4726	2	Linum usitatissimum	3002	2018-06-21-14-06-39	0	2	x	15	0	32.5	23	31.9	22.9	32.8	0.283	20037			45
942	4727	2	Linum usitatissimum	3002	2018-06-21-14-06-41	0	2	x	15	0	32.5	23	31.9	22.9	32.8	0.283	20037			46
943	4728	2	Linum usitatissimum	3002	2018-06-21-14-06-43	0	2	x	15	0	32.5	23	32	23	32.9	0.374	20037			47
944	4729	2	Linum usitatissimum	3002	2018-06-21-14-06-45	0	2	x	15	0	32.5	23	32	23	32.9	0.374	20037			48
945	4730	2	Linum usitatissimum	3002	2018-06-21-14-06-47	0	2	x	15	0	32.5	23	32	23	32.9	0.374	20037			49
946	4731	2	Linum usitatissimum	3002	2018-06-21-14-06-49	0	2	x	15	0	32.5	23	32	22.9	32.9	0.374	20037			50
947	4732	2	Linum usitatissimum	3002	2018-06-21-14-06-51	0	2	x	15	0	32.5	23	32.1	23	33	0.464	20037			51
948	4733	2	Linum usitatissimum	3002	2018-06-21-14-06-53	0	2	x	15	0	32.5	23	32	22.9	32.9	0.374	20037			52
949	4734	2	Linum usitatissimum	3002	2018-06-21-14-06-55	0	2	x	15	0	32.5	23	32	22.9	32.9	0.374	20037			53
950	4735	2	Linum usitatissimum	3002	2018-06-21-14-06-57	0	2	x	15	0	32.5	23	32	23	32.9	0.374	20037			54
951	4736	2	Linum usitatissimum	3002	2018-06-21-14-06-59	0	2	x	15	0	32.5	23	31.9	22.9	32.8	0.283	20037			55
952	4737	2	Linum usitatissimum	3002	2018-06-21-14-07-01	0	2	x	15	0	32.5	23	32	23	32.9	0.374	20037			56
953	4738	2	Linum usitatissimum	3002	2018-06-21-14-07-03	0	2	x	15	0	32.5	23	32	23	32.9	0.374	20037			57
954	4739	2	Linum usitatissimum	3002	2018-06-21-14-07-05	0	2	x	15	0	32.5	23.1	31.9	22.9	32.8	0.283	20037			58
955	4740	2	Linum usitatissimum	3002	2018-06-21-14-07-07	0	2	x	15	0	32.5	23.1	32	23	32.9	0.374	20037			59
956	4741	2	Linum usitatissimum	3002	2018-06-21-14-07-09	0	2	x	15	0	32.4	23	32	23	32.9	0.474	20037			60
957	4742	2	Linum usitatissimum	3002	2018-06-21-14-07-11	0	2	x	15	0	32.5	23	32	23	32.9	0.374	20037			61
958	4743	2	Linum usitatissimum	3002	2018-06-21-14-07-13	0	2	x	15	0	32.5	23	32	22.9	32.9	0.374	20037			62
959	4744	2	Linum usitatissimum	3002	2018-06-21-14-07-15	0	2	x	15	0	32.5	23	32.1	22.9	33	0.464	20037			63
960	4745	2	Linum usitatissimum	3002	2018-06-21-14-07-17	0	2	x	15	0	32.5	23	32.2	23	33.1	0.555	20037			64
961	4746	2	Linum usitatissimum	3002	2018-06-21-14-07-19	0	2	x	15	0	32.5	23	32.1	22.9	33	0.464	20037			65
962	4747	2	Linum usitatissimum	3002	2018-06-21-14-07-21	0	2	x	15	0	32.6	23.1	32.2	23	33.1	0.455	20037			66
963	4748	2	Linum usitatissimum	3002	2018-06-21-14-07-23	0	2	x	15	0	32.5	23	32.2	23	33.1	0.555	20037			67
964	4749	2	Linum usitatissimum	3002	2018-06-21-14-07-25	0	2	x	15	0	32.5	23	32.2	23	33.1	0.555	20037			68
965	4750	2	Linum usitatissimum	3002	2018-06-21-14-07-27	0	2	x	15	0	32.5	23	32.1	23	33	0.464	20037			69
966	4751	2	Linum usitatissimum	3002	2018-06-21-14-07-29	0	2	x	15	0	32.5	23	32.1	23	33	0.464	20037			70
967	4752	2	Linum usitatissimum	3002	2018-06-21-14-07-31	0	2	x	15	0	32.5	23	32.1	23	33	0.464	20037			71
968	4753	2	Linum usitatissimum	3002	2018-06-21-14-07-33	0	2	x	15	0	32.5	23	32.1	23	33	0.464	20037			72
969	4754	2	Linum usitatissimum	3002	2018-06-21-14-07-35	0	2	x	15	0	32.5	23	32.1	23	33	0.464	20037			73
970	4755	2	Linum usitatissimum	3002	2018-06-21-14-07-37	0	2	x	15	0	32.5	23	32.1	23	33	0.464	20037			74
971	4756	2	Linum usitatissimum	3002	2018-06-21-14-07-39	0	2	x	15	0	32.5	23	32	23	32.9	0.374	20037			75
972	4757	2	Linum usitatissimum	3002	2018-06-21-14-07-41	0	2	x	15	0	32.6	23	32	23	32.9	0.274	20037			76
973	4758	2	Linum usitatissimum	3002	2018-06-21-14-07-43	0	2	x	15	0	32.5	23	32	23	32.9	0.374	20037			77
974	4759	2	Linum usitatissimum	3002	2018-06-21-14-07-45	0	2	x	15	0	32.5	23	32	22.9	32.9	0.374	20037			78
975	4760	2	Linum usitatissimum	3002	2018-06-21-14-07-47	0	2	x	15	0	32.5	23	32	22.9	32.9	0.374	20037			79
976	4761	2	Linum usitatissimum	3002	2018-06-21-14-07-49	0	2	x	15	0	32.5	23	32.1	23	33	0.464	20037			80
977	4762	2	Linum usitatissimum	3002	2018-06-21-14-07-51	0	2	x	15	0	32.5	23	32	23	32.9	0.374	20037			81
978	4763	2	Linum usitatissimum	3002	2018-06-21-14-07-53	0	2	x	15	0	32.5	23	32	23	32.9	0.374	20037			82
979	4764	2	Linum usitatissimum	3002	2018-06-21-14-07-55	0	2	x	15	0	32.5	23	32	23	32.9	0.374	20037			83
980	4765	2	Linum usitatissimum	3002	2018-06-21-14-07-57	0	2	x	15	0	32.6	23.1	31.9	22.9	32.8	0.183	20037			84
981	4766	2	Linum usitatissimum	3002	2018-06-21-14-07-59	0	2	x	15	0	32.5	23	32	23	32.9	0.374	20037			85
982	4767	2	Linum usitatissimum	3002	2018-06-21-14-08-01	0	2	x	15	0	32.5	23	32	23	32.9	0.374	20037			86
983	4768	2	Linum usitatissimum	3002	2018-06-21-14-08-03	0	2	x	15	0	32.5	23	32	23	32.9	0.374	20037			87
984	4769	2	Linum usitatissimum	3002	2018-06-21-14-08-05	0	2	x	15	0	32.5	23	32	23	32.9	0.374	20037			88
985	4770	2	Linum usitatissimum	3002	2018-06-21-14-08-07	0	2	x	15	0	32.5	23	32	23	32.9	0.374	20037			89
986	4771	2	Linum usitatissimum	3002	2018-06-21-14-08-09	0	2	x	15	0	32.6	23.1	31.9	22.9	32.8	0.183	20037			90
987	4772	2	Linum usitatissimum	3002	2018-06-21-14-08-11	0	2	x	15	0	32.6	23.1	32	23	32.9	0.274	20037	Last10	Here	91
988	4773	2	Linum usitatissimum	3002	2018-06-21-14-08-13	0	2	x	15	0	32.5	23	32	23	32.9	0.374	20037	Last10	Here	92
989	4774	2	Linum usitatissimum	3002	2018-06-21-14-08-15	0	2	x	15	0	32.5	23	31.9	23	32.8	0.283	20037	Last10	Here	93
990	4775	2	Linum usitatissimum	3002	2018-06-21-14-08-17	0	2	x	15	0	32.5	23	31.9	23	32.8	0.283	20037	Last10	Here	94
991	4776	2	Linum usitatissimum	3002	2018-06-21-14-08-19	0	2	x	15	0	32.5	23	31.9	23	32.8	0.283	20037	Last10	Here	95
992	4777	2	Linum usitatissimum	3002	2018-06-21-14-08-21	0	2	x	15	0	32.5	23	31.9	23	32.8	0.283	20037	Last10	Here	96
993	4778	2	Linum usitatissimum	3002	2018-06-21-14-08-23	0	2	x	15	0	32.4	23	31.9	23	32.8	0.383	20037	Last10	Here	97
994	4779	2	Linum usitatissimum	3002	2018-06-21-14-08-25	0	2	x	15	0	32.4	23	31.9	23	32.8	0.383	20037	Last10	Here	98
995	4780	2	Linum usitatissimum	3002	2018-06-21-14-08-27	0	2	x	15	0	32.4	23	31.9	23	32.8	0.383	20037	Last10	Here	99
996	4781	2	Linum usitatissimum	3002	2018-06-21-14-09-01	0	2	x	20	0	32.5	23	31.8	22.9	32.7	0.193	20038	First10	Here	1
997	4782	2	Linum usitatissimum	3002	2018-06-21-14-09-03	0	2	x	20	0	32.5	23	31.8	23	32.7	0.193	20038	First10	Here	2
998	4783	2	Linum usitatissimum	3002	2018-06-21-14-09-05	0	2	x	20	0	32.6	23	31.8	23	32.7	0.093	20038	First10	Here	3
999	4784	2	Linum usitatissimum	3002	2018-06-21-14-09-07	0	2	x	20	0	32.5	23	31.8	22.9	32.7	0.193	20038	First10	Here	4
1000	4785	2	Linum usitatissimum	3002	2018-06-21-14-09-09	0	2	x	20	0	32.5	23	31.9	23	32.8	0.283	20038	First10	Here	5
1001	4786	2	Linum usitatissimum	3002	2018-06-21-14-09-11	0	2	x	20	0	32.5	23	31.8	22.9	32.7	0.193	20038	First10	Here	6
1002	4787	2	Linum usitatissimum	3002	2018-06-21-14-09-13	0	2	x	20	0	32.6	23	31.9	23	32.8	0.183	20038	First10	Here	7
1003	4788	2	Linum usitatissimum	3002	2018-06-21-14-09-15	0	2	x	20	0	32.6	23	31.9	23	32.8	0.183	20038	First10	Here	8
1004	4789	2	Linum usitatissimum	3002	2018-06-21-14-09-17	0	2	x	20	0	32.6	23	31.9	23	32.8	0.183	20038	First10	Here	9
1005	4790	2	Linum usitatissimum	3002	2018-06-21-14-09-19	0	2	x	20	0	32.6	23	31.9	23	32.8	0.183	20038	First10	Here	10
1006	4791	2	Linum usitatissimum	3002	2018-06-21-14-09-21	0	2	x	20	0	32.6	23	31.9	23	32.8	0.183	20038			11
1007	4792	2	Linum usitatissimum	3002	2018-06-21-14-09-23	0	2	x	20	0	32.6	23	31.9	23	32.8	0.183	20038			12
1008	4793	2	Linum usitatissimum	3002	2018-06-21-14-09-25	0	2	x	20	0	32.6	23	32	23	32.9	0.274	20038			13
1009	4794	2	Linum usitatissimum	3002	2018-06-21-14-09-27	0	2	x	20	0	32.6	23	32	23	32.9	0.274	20038			14
1010	4795	2	Linum usitatissimum	3002	2018-06-21-14-09-29	0	2	x	20	0	32.6	23	31.9	23	32.8	0.183	20038			15
1011	4796	2	Linum usitatissimum	3002	2018-06-21-14-09-31	0	2	x	20	0	32.6	23	31.9	23	32.8	0.183	20038			16
1012	4797	2	Linum usitatissimum	3002	2018-06-21-14-09-33	0	2	x	20	0	32.6	23	31.9	23	32.8	0.183	20038			17
1013	4798	2	Linum usitatissimum	3002	2018-06-21-14-09-35	0	2	x	20	0	32.6	23	31.9	23	32.8	0.183	20038			18
1014	4799	2	Linum usitatissimum	3002	2018-06-21-14-09-37	0	2	x	20	0	32.6	23	31.8	23	32.7	0.093	20038			19
1015	4800	2	Linum usitatissimum	3002	2018-06-21-14-09-39	0	2	x	20	0	32.6	23.1	31.7	22.9	32.6	0.002	20038			20
1016	4801	2	Linum usitatissimum	3002	2018-06-21-14-09-41	0	2	x	20	0	32.7	23.1	31.8	23	32.7	-0.007	20038			21
1017	4802	2	Linum usitatissimum	3002	2018-06-21-14-09-43	0	2	x	20	0	32.6	23	31.8	23	32.7	0.093	20038			22
1018	4803	2	Linum usitatissimum	3002	2018-06-21-14-09-45	0	2	x	20	0	32.6	23	31.8	23	32.7	0.093	20038			23
1019	4804	2	Linum usitatissimum	3002	2018-06-21-14-09-47	0	2	x	20	0	32.6	23	31.8	23	32.7	0.093	20038			24
1020	4805	2	Linum usitatissimum	3002	2018-06-21-14-09-49	0	2	x	20	0	32.6	23	31.8	23	32.7	0.093	20038			25
1021	4806	2	Linum usitatissimum	3002	2018-06-21-14-09-51	0	2	x	20	0	32.6	23	31.8	23	32.7	0.093	20038			26
1022	4807	2	Linum usitatissimum	3002	2018-06-21-14-09-53	0	2	x	20	0	32.7	23.1	31.8	23	32.7	-0.007	20038			27
1023	4808	2	Linum usitatissimum	3002	2018-06-21-14-09-55	0	2	x	20	0	32.6	23	31.8	22.9	32.7	0.093	20038			28
1024	4809	2	Linum usitatissimum	3002	2018-06-21-14-09-57	0	2	x	20	0	32.5	23	31.8	23	32.7	0.193	20038			29
1025	4810	2	Linum usitatissimum	3002	2018-06-21-14-09-59	0	2	x	20	0	32.5	23	31.8	23	32.7	0.193	20038			30
1026	4811	2	Linum usitatissimum	3002	2018-06-21-14-10-01	0	2	x	20	0	32.5	23	31.8	23	32.7	0.193	20038			31
1027	4812	2	Linum usitatissimum	3002	2018-06-21-14-10-03	0	2	x	20	0	32.5	23	31.8	23	32.7	0.193	20038			32
1028	4813	2	Linum usitatissimum	3002	2018-06-21-14-10-05	0	2	x	20	0	32.5	23	31.8	23	32.7	0.193	20038			33
1029	4814	2	Linum usitatissimum	3002	2018-06-21-14-10-07	0	2	x	20	0	32.5	23	31.6	22.9	32.5	0.011	20038			34
1030	4815	2	Linum usitatissimum	3002	2018-06-21-14-10-09	0	2	x	20	0	32.5	23	31.7	23	32.6	0.102	20038			35
1031	4816	2	Linum usitatissimum	3002	2018-06-21-14-10-11	0	2	x	20	0	32.5	23	31.7	23	32.6	0.102	20038			36
1032	4817	2	Linum usitatissimum	3002	2018-06-21-14-10-13	0	2	x	20	0	32.5	23.1	31.7	23	32.6	0.102	20038			37
1033	4818	2	Linum usitatissimum	3002	2018-06-21-14-10-16	0	2	x	20	0	32.5	23.1	31.7	23	32.6	0.102	20038			38
1034	4819	2	Linum usitatissimum	3002	2018-06-21-14-10-18	0	2	x	20	0	32.4	23	31.7	23	32.6	0.202	20038			39
1035	4820	2	Linum usitatissimum	3002	2018-06-21-14-10-20	0	2	x	20	0	32.5	23.1	31.8	23	32.7	0.193	20038			40
1036	4821	2	Linum usitatissimum	3002	2018-06-21-14-10-22	0	2	x	20	0	32.5	23.1	31.8	23	32.7	0.193	20038			41
1037	4822	2	Linum usitatissimum	3002	2018-06-21-14-10-24	0	2	x	20	0	32.5	23	31.8	23	32.7	0.193	20038			42
1038	4823	2	Linum usitatissimum	3002	2018-06-21-14-10-26	0	2	x	20	0	32.5	23.1	31.8	23	32.7	0.193	20038			43
1039	4824	2	Linum usitatissimum	3002	2018-06-21-14-10-28	0	2	x	20	0	32.4	23	31.8	23	32.7	0.293	20038			44
1040	4825	2	Linum usitatissimum	3002	2018-06-21-14-10-30	0	2	x	20	0	32.4	23	31.8	23	32.7	0.293	20038			45
1041	4826	2	Linum usitatissimum	3002	2018-06-21-14-10-32	0	2	x	20	0	32.5	23.1	31.9	23	32.8	0.283	20038			46
1042	4827	2	Linum usitatissimum	3002	2018-06-21-14-10-34	0	2	x	20	0	32.4	23	31.9	23	32.8	0.383	20038			47
1043	4828	2	Linum usitatissimum	3002	2018-06-21-14-10-36	0	2	x	20	0	32.4	23	31.9	23	32.8	0.383	20038			48
1044	4829	2	Linum usitatissimum	3002	2018-06-21-14-10-38	0	2	x	20	0	32.5	23.1	31.8	22.9	32.7	0.193	20038			49
1045	4830	2	Linum usitatissimum	3002	2018-06-21-14-10-40	0	2	x	20	0	32.5	23	31.8	23	32.7	0.193	20038			50
1046	4831	2	Linum usitatissimum	3002	2018-06-21-14-10-42	0	2	x	20	0	32.5	23	31.8	23	32.7	0.193	20038			51
1047	4832	2	Linum usitatissimum	3002	2018-06-21-14-10-44	0	2	x	20	0	32.5	23	31.8	23	32.7	0.193	20038			52
1048	4833	2	Linum usitatissimum	3002	2018-06-21-14-10-46	0	2	x	20	0	32.5	23	31.7	22.9	32.6	0.102	20038			53
1049	4834	2	Linum usitatissimum	3002	2018-06-21-14-10-48	0	2	x	20	0	32.5	23	31.7	22.9	32.6	0.102	20038			54
1050	4835	2	Linum usitatissimum	3002	2018-06-21-14-10-50	0	2	x	20	0	32.4	23	31.8	23	32.7	0.293	20038			55
1051	4836	2	Linum usitatissimum	3002	2018-06-21-14-10-52	0	2	x	20	0	32.4	23	31.8	23	32.7	0.293	20038			56
1052	4837	2	Linum usitatissimum	3002	2018-06-21-14-10-54	0	2	x	20	0	32.4	23	31.9	23	32.8	0.383	20038			57
1053	4838	2	Linum usitatissimum	3002	2018-06-21-14-10-56	0	2	x	20	0	32.4	23	31.9	23	32.8	0.383	20038			58
1054	4839	2	Linum usitatissimum	3002	2018-06-21-14-10-58	0	2	x	20	0	32.4	23	31.8	23	32.7	0.293	20038			59
1055	4840	2	Linum usitatissimum	3002	2018-06-21-14-11-00	0	2	x	20	0	32.4	23	31.8	23	32.7	0.293	20038			60
1056	4841	2	Linum usitatissimum	3002	2018-06-21-14-11-02	0	2	x	20	0	32.5	23.1	31.8	23	32.7	0.193	20038			61
1057	4842	2	Linum usitatissimum	3002	2018-06-21-14-11-04	0	2	x	20	0	32.4	23	31.8	23	32.7	0.293	20038			62
1058	4843	2	Linum usitatissimum	3002	2018-06-21-14-11-06	0	2	x	20	0	32.4	23	31.8	23	32.7	0.293	20038			63
1059	4844	2	Linum usitatissimum	3002	2018-06-21-14-11-08	0	2	x	20	0	32.4	23	31.8	23	32.7	0.293	20038			64
1060	4845	2	Linum usitatissimum	3002	2018-06-21-14-11-10	0	2	x	20	0	32.4	23	31.8	23	32.7	0.293	20038			65
1061	4846	2	Linum usitatissimum	3002	2018-06-21-14-11-12	0	2	x	20	0	32.4	23	31.8	23	32.7	0.293	20038			66
1062	4847	2	Linum usitatissimum	3002	2018-06-21-14-11-14	0	2	x	20	0	32.5	23.1	31.7	23	32.6	0.102	20038			67
1063	4848	2	Linum usitatissimum	3002	2018-06-21-14-11-16	0	2	x	20	0	32.4	23	31.7	23	32.6	0.202	20038			68
1064	4849	2	Linum usitatissimum	3002	2018-06-21-14-11-18	0	2	x	20	0	32.4	23	31.7	23	32.6	0.202	20038			69
1065	4850	2	Linum usitatissimum	3002	2018-06-21-14-11-20	0	2	x	20	0	32.4	23	31.7	23	32.6	0.202	20038			70
1066	4851	2	Linum usitatissimum	3002	2018-06-21-14-11-22	0	2	x	20	0	32.5	23.1	31.7	23	32.6	0.102	20038			71
1067	4852	2	Linum usitatissimum	3002	2018-06-21-14-11-24	0	2	x	20	0	32.3	23	31.7	23	32.6	0.302	20038			72
1068	4853	2	Linum usitatissimum	3002	2018-06-21-14-11-26	0	2	x	20	0	32.3	23	31.7	23	32.6	0.302	20038			73
1069	4854	2	Linum usitatissimum	3002	2018-06-21-14-11-28	0	2	x	20	0	32.4	23.1	31.7	23	32.6	0.202	20038			74
1070	4855	2	Linum usitatissimum	3002	2018-06-21-14-11-30	0	2	x	20	0	32.3	23	31.7	23	32.6	0.302	20038			75
1071	4856	2	Linum usitatissimum	3002	2018-06-21-14-11-32	0	2	x	20	0	32.3	23	31.6	23	32.5	0.211	20038			76
1072	4857	2	Linum usitatissimum	3002	2018-06-21-14-11-34	0	2	x	20	0	32.3	23	31.6	23	32.5	0.211	20038			77
1073	4858	2	Linum usitatissimum	3002	2018-06-21-14-11-36	0	2	x	20	0	32.3	23	31.6	23	32.5	0.211	20038			78
1074	4859	2	Linum usitatissimum	3002	2018-06-21-14-11-38	0	2	x	20	0	32.3	23	31.6	23	32.5	0.211	20038			79
1075	4860	2	Linum usitatissimum	3002	2018-06-21-14-11-40	0	2	x	20	0	32.4	23.1	31.6	23	32.5	0.111	20038			80
1076	4861	2	Linum usitatissimum	3002	2018-06-21-14-11-42	0	2	x	20	0	32.3	23	31.6	23	32.5	0.211	20038			81
1077	4862	2	Linum usitatissimum	3002	2018-06-21-14-11-44	0	2	x	20	0	32.3	23	31.6	23	32.5	0.211	20038			82
1078	4863	2	Linum usitatissimum	3002	2018-06-21-14-11-46	0	2	x	20	0	32.4	23	31.6	23	32.5	0.111	20038			83
1079	4864	2	Linum usitatissimum	3002	2018-06-21-14-11-48	0	2	x	20	0	32.3	23	31.6	23	32.5	0.211	20038			84
1080	4865	2	Linum usitatissimum	3002	2018-06-21-14-11-50	0	2	x	20	0	32.3	23	31.6	23	32.5	0.211	20038			85
1081	4866	2	Linum usitatissimum	3002	2018-06-21-14-11-52	0	2	x	20	0	32.3	23	31.6	23	32.5	0.211	20038			86
1082	4867	2	Linum usitatissimum	3002	2018-06-21-14-11-54	0	2	x	20	0	32.3	23	31.7	23	32.6	0.302	20038			87
1083	4868	2	Linum usitatissimum	3002	2018-06-21-14-11-56	0	2	x	20	0	32.3	23	31.7	23	32.6	0.302	20038			88
1084	4869	2	Linum usitatissimum	3002	2018-06-21-14-11-58	0	2	x	20	0	32.4	23.1	31.7	23	32.6	0.202	20038			89
1085	4870	2	Linum usitatissimum	3002	2018-06-21-14-12-00	0	2	x	20	0	32.4	23.1	31.7	23	32.6	0.202	20038			90
1086	4871	2	Linum usitatissimum	3002	2018-06-21-14-12-02	0	2	x	20	0	32.3	23	31.7	23	32.6	0.302	20038	Last10	Here	91
1087	4872	2	Linum usitatissimum	3002	2018-06-21-14-12-04	0	2	x	20	0	32.4	23	31.7	23	32.6	0.202	20038	Last10	Here	92
1088	4873	2	Linum usitatissimum	3002	2018-06-21-14-12-06	0	2	x	20	0	32.3	23	31.8	23	32.7	0.393	20038	Last10	Here	93
1089	4874	2	Linum usitatissimum	3002	2018-06-21-14-12-08	0	2	x	20	0	32.3	23	31.7	22.9	32.6	0.302	20038	Last10	Here	94
1090	4875	2	Linum usitatissimum	3002	2018-06-21-14-12-10	0	2	x	20	0	32.3	23	31.8	23	32.7	0.393	20038	Last10	Here	95
1091	4876	2	Linum usitatissimum	3002	2018-06-21-14-12-12	0	2	x	20	0	32.4	23.1	31.8	23	32.7	0.293	20038	Last10	Here	96
1092	4877	2	Linum usitatissimum	3002	2018-06-21-14-12-14	0	2	x	20	0	32.3	23	31.8	23	32.7	0.393	20038	Last10	Here	97
1093	4878	2	Linum usitatissimum	3002	2018-06-21-14-12-16	0	2	x	20	0	32.3	23	31.9	23	32.8	0.483	20038	Last10	Here	98
1094	4879	2	Linum usitatissimum	3002	2018-06-21-14-12-18	0	2	x	20	0	32.3	23	31.8	23	32.7	0.393	20038	Last10	Here	99
1095	4880	2	Linum usitatissimum	3002	2018-06-21-14-12-52	0	2	x	25	0	32.4	23	31.8	23	32.7	0.293	20039	First10	Here	1
1096	4881	2	Linum usitatissimum	3002	2018-06-21-14-12-54	0	2	x	25	0	32.4	23	31.8	23	32.7	0.293	20039	First10	Here	2
1097	4882	2	Linum usitatissimum	3002	2018-06-21-14-12-56	0	2	x	25	0	32.3	23	31.8	23	32.7	0.393	20039	First10	Here	3
1098	4883	2	Linum usitatissimum	3002	2018-06-21-14-12-58	0	2	x	25	0	32.3	23	31.7	22.9	32.6	0.302	20039	First10	Here	4
1099	4884	2	Linum usitatissimum	3002	2018-06-21-14-13-00	0	2	x	25	0	32.4	23	31.8	23	32.7	0.293	20039	First10	Here	5
1100	4885	2	Linum usitatissimum	3002	2018-06-21-14-13-02	0	2	x	25	0	32.4	23	31.7	23	32.6	0.202	20039	First10	Here	6
1101	4886	2	Linum usitatissimum	3002	2018-06-21-14-13-04	0	2	x	25	0	32.4	23	31.8	23	32.7	0.293	20039	First10	Here	7
1102	4887	2	Linum usitatissimum	3002	2018-06-21-14-13-06	0	2	x	25	0	32.4	23	31.7	23	32.6	0.202	20039	First10	Here	8
1103	4888	2	Linum usitatissimum	3002	2018-06-21-14-13-08	0	2	x	25	0	32.3	23	31.7	23	32.6	0.302	20039	First10	Here	9
1104	4889	2	Linum usitatissimum	3002	2018-06-21-14-13-10	0	2	x	25	0	32.3	23	31.7	23	32.6	0.302	20039	First10	Here	10
1105	4890	2	Linum usitatissimum	3002	2018-06-21-14-13-12	0	2	x	25	0	32.3	23	31.7	23	32.6	0.302	20039			11
1106	4891	2	Linum usitatissimum	3002	2018-06-21-14-13-14	0	2	x	25	0	32.3	23	31.7	23	32.6	0.302	20039			12
1107	4892	2	Linum usitatissimum	3002	2018-06-21-14-13-16	0	2	x	25	0	32.3	23	31.7	23	32.6	0.302	20039			13
1108	4893	2	Linum usitatissimum	3002	2018-06-21-14-13-18	0	2	x	25	0	32.3	23	31.7	23	32.6	0.302	20039			14
1109	4894	2	Linum usitatissimum	3002	2018-06-21-14-13-20	0	2	x	25	0	32.4	23.1	31.7	23	32.6	0.202	20039			15
1110	4895	2	Linum usitatissimum	3002	2018-06-21-14-13-22	0	2	x	25	0	32.3	23	31.7	23	32.6	0.302	20039			16
1111	4896	2	Linum usitatissimum	3002	2018-06-21-14-13-24	0	2	x	25	0	32.3	23	31.7	23	32.6	0.302	20039			17
1112	4897	2	Linum usitatissimum	3002	2018-06-21-14-13-26	0	2	x	25	0	32.3	23	31.7	23	32.6	0.302	20039			18
1113	4898	2	Linum usitatissimum	3002	2018-06-21-14-13-28	0	2	x	25	0	32.3	23	31.7	23	32.6	0.302	20039			19
1114	4899	2	Linum usitatissimum	3002	2018-06-21-14-13-30	0	2	x	25	0	32.3	23	31.5	22.9	32.4	0.121	20039			20
1115	4900	2	Linum usitatissimum	3002	2018-06-21-14-13-32	0	2	x	25	0	32.3	23	31.6	23	32.5	0.211	20039			21
1116	4901	2	Linum usitatissimum	3002	2018-06-21-14-13-34	0	2	x	25	0	32.3	23	31.6	23	32.5	0.211	20039			22
1117	4902	2	Linum usitatissimum	3002	2018-06-21-14-13-36	0	2	x	25	0	32.3	23	31.6	23	32.5	0.211	20039			23
1118	4903	2	Linum usitatissimum	3002	2018-06-21-14-13-38	0	2	x	25	0	32.3	23	31.6	23	32.5	0.211	20039			24
1119	4904	2	Linum usitatissimum	3002	2018-06-21-14-13-40	0	2	x	25	0	32.3	23	31.6	23	32.5	0.211	20039			25
1120	4905	2	Linum usitatissimum	3002	2018-06-21-14-13-42	0	2	x	25	0	32.3	23	31.7	23	32.6	0.302	20039			26
1121	4906	2	Linum usitatissimum	3002	2018-06-21-14-13-44	0	2	x	25	0	32.4	23	31.7	23	32.6	0.202	20039			27
1122	4907	2	Linum usitatissimum	3002	2018-06-21-14-13-46	0	2	x	25	0	32.5	23.1	31.7	23	32.6	0.102	20039			28
1123	4908	2	Linum usitatissimum	3002	2018-06-21-14-13-48	0	2	x	25	0	32.3	23	31.7	23	32.6	0.302	20039			29
1124	4909	2	Linum usitatissimum	3002	2018-06-21-14-13-50	0	2	x	25	0	32.3	23	31.7	23	32.6	0.302	20039			30
1125	4910	2	Linum usitatissimum	3002	2018-06-21-14-13-52	0	2	x	25	0	32.4	23.1	31.7	23	32.6	0.202	20039			31
1126	4911	2	Linum usitatissimum	3002	2018-06-21-14-13-54	0	2	x	25	0	32.3	23	31.7	23	32.6	0.302	20039			32
1127	4912	2	Linum usitatissimum	3002	2018-06-21-14-13-56	0	2	x	25	0	32.3	23	31.7	23	32.6	0.302	20039			33
1128	4913	2	Linum usitatissimum	3002	2018-06-21-14-13-58	0	2	x	25	0	32.3	23	31.7	23	32.6	0.302	20039			34
1129	4914	2	Linum usitatissimum	3002	2018-06-21-14-14-00	0	2	x	25	0	32.3	23	31.7	23	32.6	0.302	20039			35
1130	4915	2	Linum usitatissimum	3002	2018-06-21-14-14-02	0	2	x	25	0	32.3	23	31.7	23	32.6	0.302	20039			36
1131	4916	2	Linum usitatissimum	3002	2018-06-21-14-14-04	0	2	x	25	0	32.3	23	31.7	23	32.6	0.302	20039			37
1132	4917	2	Linum usitatissimum	3002	2018-06-21-14-14-06	0	2	x	25	0	32.3	23	31.7	23	32.6	0.302	20039			38
1133	4918	2	Linum usitatissimum	3002	2018-06-21-14-14-08	0	2	x	25	0	32.3	23	31.6	23	32.5	0.211	20039			39
1134	4919	2	Linum usitatissimum	3002	2018-06-21-14-14-10	0	2	x	25	0	32.3	23	31.5	22.9	32.4	0.121	20039			40
1135	4920	2	Linum usitatissimum	3002	2018-06-21-14-14-12	0	2	x	25	0	32.3	23	31.5	22.9	32.4	0.121	20039			41
1136	4921	2	Linum usitatissimum	3002	2018-06-21-14-14-14	0	2	x	25	0	32.3	23	31.6	23	32.5	0.211	20039			42
1137	4922	2	Linum usitatissimum	3002	2018-06-21-14-14-16	0	2	x	25	0	32.3	23	31.6	23	32.5	0.211	20039			43
1138	4923	2	Linum usitatissimum	3002	2018-06-21-14-14-18	0	2	x	25	0	32.3	23	31.6	23	32.5	0.211	20039			44
1139	4924	2	Linum usitatissimum	3002	2018-06-21-14-14-20	0	2	x	25	0	32.3	23	31.6	23	32.5	0.211	20039			45
1140	4925	2	Linum usitatissimum	3002	2018-06-21-14-14-22	0	2	x	25	0	32.3	23	31.6	23	32.5	0.211	20039			46
1141	4926	2	Linum usitatissimum	3002	2018-06-21-14-14-24	0	2	x	25	0	32.3	23	31.6	23	32.5	0.211	20039			47
1142	4927	2	Linum usitatissimum	3002	2018-06-21-14-14-26	0	2	x	25	0	32.3	23.1	31.5	22.9	32.4	0.121	20039			48
1143	4928	2	Linum usitatissimum	3002	2018-06-21-14-14-28	0	2	x	25	0	32.3	23.1	31.7	23	32.6	0.302	20039			49
1144	4929	2	Linum usitatissimum	3002	2018-06-21-14-14-30	0	2	x	25	0	32.3	23	31.7	23	32.6	0.302	20039			50
1145	4930	2	Linum usitatissimum	3002	2018-06-21-14-14-32	0	2	x	25	0	32.3	23	31.6	23	32.5	0.211	20039			51
1146	4931	2	Linum usitatissimum	3002	2018-06-21-14-14-34	0	2	x	25	0	32.3	23.1	31.6	23	32.5	0.211	20039			52
1147	4932	2	Linum usitatissimum	3002	2018-06-21-14-14-36	0	2	x	25	0	32.3	23.1	31.6	23	32.5	0.211	20039			53
1148	4933	2	Linum usitatissimum	3002	2018-06-21-14-14-38	0	2	x	25	0	32.3	23.1	31.6	23	32.5	0.211	20039			54
1149	4934	2	Linum usitatissimum	3002	2018-06-21-14-14-40	0	2	x	25	0	32.3	23.1	31.6	23	32.5	0.211	20039			55
1150	4935	2	Linum usitatissimum	3002	2018-06-21-14-14-42	0	2	x	25	0	32.4	23.1	31.6	23	32.5	0.111	20039			56
1151	4936	2	Linum usitatissimum	3002	2018-06-21-14-14-44	0	2	x	25	0	32.3	23	31.6	23	32.5	0.211	20039			57
1152	4937	2	Linum usitatissimum	3002	2018-06-21-14-14-46	0	2	x	25	0	32.3	23	31.6	23	32.5	0.211	20039			58
1153	4938	2	Linum usitatissimum	3002	2018-06-21-14-14-48	0	2	x	25	0	32.3	23	31.7	23	32.6	0.302	20039			59
1154	4939	2	Linum usitatissimum	3002	2018-06-21-14-14-50	0	2	x	25	0	32.3	23	31.6	23	32.5	0.211	20039			60
1155	4940	2	Linum usitatissimum	3002	2018-06-21-14-14-52	0	2	x	25	0	32.3	23	31.6	23	32.5	0.211	20039			61
1156	4941	2	Linum usitatissimum	3002	2018-06-21-14-14-54	0	2	x	25	0	32.3	23	31.6	23	32.5	0.211	20039			62
1157	4942	2	Linum usitatissimum	3002	2018-06-21-14-14-56	0	2	x	25	0	32.3	23	31.6	23	32.5	0.211	20039			63
1158	4943	2	Linum usitatissimum	3002	2018-06-21-14-14-58	0	2	x	25	0	32.3	23	31.6	23	32.5	0.211	20039			64
1159	4944	2	Linum usitatissimum	3002	2018-06-21-14-15-00	0	2	x	25	0	32.3	23	31.6	23	32.5	0.211	20039			65
1160	4945	2	Linum usitatissimum	3002	2018-06-21-14-15-02	0	2	x	25	0	32.3	23	31.6	23	32.5	0.211	20039			66
1161	4946	2	Linum usitatissimum	3002	2018-06-21-14-15-04	0	2	x	25	0	32.3	23	31.6	23	32.5	0.211	20039			67
1162	4947	2	Linum usitatissimum	3002	2018-06-21-14-15-06	0	2	x	25	0	32.3	23	31.6	23	32.5	0.211	20039			68
1163	4948	2	Linum usitatissimum	3002	2018-06-21-14-15-08	0	2	x	25	0	32.3	23	31.6	23	32.5	0.211	20039			69
1164	4949	2	Linum usitatissimum	3002	2018-06-21-14-15-10	0	2	x	25	0	32.3	23	31.5	23	32.4	0.121	20039			70
1165	4950	2	Linum usitatissimum	3002	2018-06-21-14-15-12	0	2	x	25	0	32.3	23	31.6	23	32.5	0.211	20039			71
1166	4951	2	Linum usitatissimum	3002	2018-06-21-14-15-14	0	2	x	25	0	32.3	23	31.6	23	32.5	0.211	20039			72
1167	4952	2	Linum usitatissimum	3002	2018-06-21-14-15-16	0	2	x	25	0	32.3	23	31.6	23	32.5	0.211	20039			73
1168	4953	2	Linum usitatissimum	3002	2018-06-21-14-15-18	0	2	x	25	0	32.3	23	31.6	23	32.5	0.211	20039			74
1169	4954	2	Linum usitatissimum	3002	2018-06-21-14-15-20	0	2	x	25	0	32.4	23	31.6	23	32.5	0.111	20039			75
1170	4955	2	Linum usitatissimum	3002	2018-06-21-14-15-22	0	2	x	25	0	32.3	23	31.6	23	32.5	0.211	20039			76
1171	4956	2	Linum usitatissimum	3002	2018-06-21-14-15-24	0	2	x	25	0	32.3	23	31.6	23	32.5	0.211	20039			77
1172	4957	2	Linum usitatissimum	3002	2018-06-21-14-15-27	0	2	x	25	0	32.3	23	31.6	23	32.5	0.211	20039			78
1173	4958	2	Linum usitatissimum	3002	2018-06-21-14-15-29	0	2	x	25	0	32.3	23	31.5	23	32.4	0.121	20039			79
1174	4959	2	Linum usitatissimum	3002	2018-06-21-14-15-31	0	2	x	25	0	32.3	23	31.5	23	32.4	0.121	20039			80
1175	4960	2	Linum usitatissimum	3002	2018-06-21-14-15-33	0	2	x	25	0	32.3	23	31.4	22.9	32.3	0.03	20039			81
1176	4961	2	Linum usitatissimum	3002	2018-06-21-14-15-35	0	2	x	25	0	32.4	23.1	31.5	23	32.4	0.021	20039			82
1177	4962	2	Linum usitatissimum	3002	2018-06-21-14-15-37	0	2	x	25	0	32.3	23	31.5	23	32.4	0.121	20039			83
1178	4963	2	Linum usitatissimum	3002	2018-06-21-14-15-39	0	2	x	25	0	32.4	23.1	31.5	23	32.4	0.021	20039			84
1179	4964	2	Linum usitatissimum	3002	2018-06-21-14-15-41	0	2	x	25	0	32.3	23	31.5	23	32.4	0.121	20039			85
1180	4965	2	Linum usitatissimum	3002	2018-06-21-14-15-43	0	2	x	25	0	32.4	23	31.5	23	32.4	0.021	20039			86
1181	4966	2	Linum usitatissimum	3002	2018-06-21-14-15-45	0	2	x	25	0	32.3	23	31.5	23	32.4	0.121	20039			87
1182	4967	2	Linum usitatissimum	3002	2018-06-21-14-15-47	0	2	x	25	0	32.3	23	31.5	23	32.4	0.121	20039			88
1183	4968	2	Linum usitatissimum	3002	2018-06-21-14-15-49	0	2	x	25	0	32.3	23	31.5	23	32.4	0.121	20039			89
1184	4969	2	Linum usitatissimum	3002	2018-06-21-14-15-51	0	2	x	25	0	32.4	23.1	31.5	23	32.4	0.021	20039			90
1185	4970	2	Linum usitatissimum	3002	2018-06-21-14-15-53	0	2	x	25	0	32.3	23	31.5	23	32.4	0.121	20039	Last10	Here	91
1186	4971	2	Linum usitatissimum	3002	2018-06-21-14-15-55	0	2	x	25	0	32.3	23	31.5	23	32.4	0.121	20039	Last10	Here	92
1187	4972	2	Linum usitatissimum	3002	2018-06-21-14-15-57	0	2	x	25	0	32.3	23	31.5	23	32.4	0.121	20039	Last10	Here	93
1188	4973	2	Linum usitatissimum	3002	2018-06-21-14-15-59	0	2	x	25	0	32.3	23	31.5	23	32.4	0.121	20039	Last10	Here	94
1189	4974	2	Linum usitatissimum	3002	2018-06-21-14-16-01	0	2	x	25	0	32.3	23	31.4	23	32.3	0.03	20039	Last10	Here	95
1190	4975	2	Linum usitatissimum	3002	2018-06-21-14-16-03	0	2	x	25	0	32.4	23	31.5	23	32.4	0.021	20039	Last10	Here	96
1191	4976	2	Linum usitatissimum	3002	2018-06-21-14-16-05	0	2	x	25	0	32.4	23	31.4	23	32.3	-0.07	20039	Last10	Here	97
1192	4977	2	Linum usitatissimum	3002	2018-06-21-14-16-07	0	2	x	25	0	32.5	23.1	31.4	23	32.3	-0.17	20039	Last10	Here	98
1193	4978	2	Linum usitatissimum	3002	2018-06-21-14-16-09	0	2	x	25	0	32.5	23.1	31.4	23	32.3	-0.17	20039	Last10	Here	99
1194	4979	2	Linum usitatissimum	3002	2018-06-21-14-16-41	0	2	x	30	0	32.6	23.1	31.4	23	32.3	-0.27	20040	First10	Here	1
1195	4980	2	Linum usitatissimum	3002	2018-06-21-14-16-43	0	2	x	30	0	32.6	23.1	31.4	23	32.3	-0.27	20040	First10	Here	2
1196	4981	2	Linum usitatissimum	3002	2018-06-21-14-16-45	0	2	x	30	0	32.6	23.1	31.3	23	32.2	-0.361	20040	First10	Here	3
1197	4982	2	Linum usitatissimum	3002	2018-06-21-14-16-47	0	2	x	30	0	32.5	23	31.3	23	32.2	-0.261	20040	First10	Here	4
1198	4983	2	Linum usitatissimum	3002	2018-06-21-14-16-49	0	2	x	30	0	32.5	23	31.3	23	32.2	-0.261	20040	First10	Here	5
1199	4984	2	Linum usitatissimum	3002	2018-06-21-14-16-51	0	2	x	30	0	32.5	23.1	31.3	23	32.2	-0.261	20040	First10	Here	6
1200	4985	2	Linum usitatissimum	3002	2018-06-21-14-16-53	0	2	x	30	0	32.4	23	31.3	23	32.2	-0.161	20040	First10	Here	7
1201	4986	2	Linum usitatissimum	3002	2018-06-21-14-16-55	0	2	x	30	0	32.4	23	31.3	23	32.2	-0.161	20040	First10	Here	8
1202	4987	2	Linum usitatissimum	3002	2018-06-21-14-16-57	0	2	x	30	0	32.4	23	31.3	23	32.2	-0.161	20040	First10	Here	9
1203	4988	2	Linum usitatissimum	3002	2018-06-21-14-16-59	0	2	x	30	0	32.4	23	31.4	23	32.3	-0.07	20040	First10	Here	10
1204	4989	2	Linum usitatissimum	3002	2018-06-21-14-17-01	0	2	x	30	0	32.3	23	31.4	23	32.3	0.03	20040			11
1205	4990	2	Linum usitatissimum	3002	2018-06-21-14-17-03	0	2	x	30	0	32.3	23	31.4	23	32.3	0.03	20040			12
1206	4991	2	Linum usitatissimum	3002	2018-06-21-14-17-05	0	2	x	30	0	32.3	23	31.3	22.9	32.2	-0.061	20040			13
1207	4992	2	Linum usitatissimum	3002	2018-06-21-14-17-07	0	2	x	30	0	32.3	23	31.4	23	32.3	0.03	20040			14
1208	4993	2	Linum usitatissimum	3002	2018-06-21-14-17-09	0	2	x	30	0	32.4	23.1	31.4	23	32.3	-0.07	20040			15
1209	4994	2	Linum usitatissimum	3002	2018-06-21-14-17-11	0	2	x	30	0	32.4	23.1	31.4	23	32.3	-0.07	20040			16
1210	4995	2	Linum usitatissimum	3002	2018-06-21-14-17-13	0	2	x	30	0	32.3	23	31.4	23	32.3	0.03	20040			17
1211	4996	2	Linum usitatissimum	3002	2018-06-21-14-17-15	0	2	x	30	0	32.4	23.1	31.4	23	32.3	-0.07	20040			18
1212	4997	2	Linum usitatissimum	3002	2018-06-21-14-17-17	0	2	x	30	0	32.3	23	31.4	23	32.3	0.03	20040			19
1213	4998	2	Linum usitatissimum	3002	2018-06-21-14-17-19	0	2	x	30	0	32.3	23	31.4	23	32.3	0.03	20040			20
1214	4999	2	Linum usitatissimum	3002	2018-06-21-14-17-21	0	2	x	30	0	32.3	23	31.4	22.9	32.3	0.03	20040			21
1215	5000	2	Linum usitatissimum	3002	2018-06-21-14-17-23	0	2	x	30	0	32.3	23	31.4	22.9	32.3	0.03	20040			22
1216	5001	2	Linum usitatissimum	3002	2018-06-21-14-17-25	0	2	x	30	0	32.2	23	31.4	22.9	32.3	0.13	20040			23
1217	5002	2	Linum usitatissimum	3002	2018-06-21-14-17-27	0	2	x	30	0	32.2	23	31.4	22.9	32.3	0.13	20040			24
1218	5003	2	Linum usitatissimum	3002	2018-06-21-14-17-29	0	2	x	30	0	32.3	23.1	31.4	23	32.3	0.03	20040			25
1219	5004	2	Linum usitatissimum	3002	2018-06-21-14-17-31	0	2	x	30	0	32.2	23	31.4	23	32.3	0.13	20040			26
1220	5005	2	Linum usitatissimum	3002	2018-06-21-14-17-33	0	2	x	30	0	32.2	23	31.4	23	32.3	0.13	20040			27
1221	5006	2	Linum usitatissimum	3002	2018-06-21-14-17-35	0	2	x	30	0	32.3	23.1	31.3	23	32.2	-0.061	20040			28
1222	5007	2	Linum usitatissimum	3002	2018-06-21-14-17-37	0	2	x	30	0	32.3	23.1	31.3	23	32.2	-0.061	20040			29
1223	5008	2	Linum usitatissimum	3002	2018-06-21-14-17-39	0	2	x	30	0	32.2	23	31.3	23	32.2	0.039	20040			30
1224	5009	2	Linum usitatissimum	3002	2018-06-21-14-17-41	0	2	x	30	0	32.2	23	31.3	23	32.2	0.039	20040			31
1225	5010	2	Linum usitatissimum	3002	2018-06-21-14-17-43	0	2	x	30	0	32.1	23	31.3	23	32.2	0.139	20040			32
1226	5011	2	Linum usitatissimum	3002	2018-06-21-14-17-45	0	2	x	30	0	32.1	23	31.3	23	32.2	0.139	20040			33
1227	5012	2	Linum usitatissimum	3002	2018-06-21-14-17-47	0	2	x	30	0	32.2	23.1	31.3	23	32.2	0.039	20040			34
1228	5013	2	Linum usitatissimum	3002	2018-06-21-14-17-49	0	2	x	30	0	32.1	23	31.2	22.9	32.1	0.049	20040			35
1229	5014	2	Linum usitatissimum	3002	2018-06-21-14-17-51	0	2	x	30	0	32.2	23.1	31.2	22.9	32.1	-0.051	20040			36
1230	5015	2	Linum usitatissimum	3002	2018-06-21-14-17-53	0	2	x	30	0	32.1	23	31.3	23	32.2	0.139	20040			37
1231	5016	2	Linum usitatissimum	3002	2018-06-21-14-17-55	0	2	x	30	0	32.1	23	31.2	23	32.1	0.049	20040			38
1232	5017	2	Linum usitatissimum	3002	2018-06-21-14-17-57	0	2	x	30	0	32.1	23	31.3	23	32.2	0.139	20040			39
1233	5018	2	Linum usitatissimum	3002	2018-06-21-14-17-59	0	2	x	30	0	32.2	23	31.3	23	32.2	0.039	20040			40
1234	5019	2	Linum usitatissimum	3002	2018-06-21-14-18-01	0	2	x	30	0	32.2	23.1	31.3	23	32.2	0.039	20040			41
1235	5020	2	Linum usitatissimum	3002	2018-06-21-14-18-03	0	2	x	30	0	32.1	23	31.2	23	32.1	0.049	20040			42
1236	5021	2	Linum usitatissimum	3002	2018-06-21-14-18-05	0	2	x	30	0	32.2	23.1	31.2	23	32.1	-0.051	20040			43
1237	5022	2	Linum usitatissimum	3002	2018-06-21-14-18-07	0	2	x	30	0	32.1	23	31.3	23	32.2	0.139	20040			44
1238	5023	2	Linum usitatissimum	3002	2018-06-21-14-18-09	0	2	x	30	0	32.2	23.1	31.3	23	32.2	0.039	20040			45
1239	5024	2	Linum usitatissimum	3002	2018-06-21-14-18-11	0	2	x	30	0	32.1	23	31.2	22.9	32.1	0.049	20040			46
1240	5025	2	Linum usitatissimum	3002	2018-06-21-14-18-13	0	2	x	30	0	32.1	23	31.3	23	32.2	0.139	20040			47
1241	5026	2	Linum usitatissimum	3002	2018-06-21-14-18-15	0	2	x	30	0	32.2	23.1	31.2	22.9	32.1	-0.051	20040			48
1242	5027	2	Linum usitatissimum	3002	2018-06-21-14-18-17	0	2	x	30	0	32.1	23	31.3	23	32.2	0.139	20040			49
1243	5028	2	Linum usitatissimum	3002	2018-06-21-14-18-19	0	2	x	30	0	32.1	23	31.3	22.9	32.2	0.139	20040			50
1244	5029	2	Linum usitatissimum	3002	2018-06-21-14-18-21	0	2	x	30	0	32.1	23	31.4	23	32.3	0.23	20040			51
1245	5030	2	Linum usitatissimum	3002	2018-06-21-14-18-23	0	2	x	30	0	32.1	23	31.4	23	32.3	0.23	20040			52
1246	5031	2	Linum usitatissimum	3002	2018-06-21-14-18-25	0	2	x	30	0	32.1	23	31.3	22.9	32.2	0.139	20040			53
1247	5032	2	Linum usitatissimum	3002	2018-06-21-14-18-27	0	2	x	30	0	32.2	23	31.3	22.9	32.2	0.039	20040			54
1248	5033	2	Linum usitatissimum	3002	2018-06-21-14-18-29	0	2	x	30	0	32.2	23	31.3	23	32.2	0.039	20040			55
1249	5034	2	Linum usitatissimum	3002	2018-06-21-14-18-31	0	2	x	30	0	32.1	23	31.3	23	32.2	0.139	20040			56
1250	5035	2	Linum usitatissimum	3002	2018-06-21-14-18-33	0	2	x	30	0	32.2	23	31.3	23	32.2	0.039	20040			57
1251	5036	2	Linum usitatissimum	3002	2018-06-21-14-18-35	0	2	x	30	0	32.3	23.1	31.3	23	32.2	-0.061	20040			58
1252	5037	2	Linum usitatissimum	3002	2018-06-21-14-18-37	0	2	x	30	0	32.1	23	31.3	23	32.2	0.139	20040			59
1253	5038	2	Linum usitatissimum	3002	2018-06-21-14-18-39	0	2	x	30	0	32.1	23	31.2	22.9	32.1	0.049	20040			60
1254	5039	2	Linum usitatissimum	3002	2018-06-21-14-18-41	0	2	x	30	0	32.1	23	31.2	23	32.1	0.049	20040			61
1255	5040	2	Linum usitatissimum	3002	2018-06-21-14-18-43	0	2	x	30	0	32.2	23.1	31.3	23	32.2	0.039	20040			62
1256	5041	2	Linum usitatissimum	3002	2018-06-21-14-18-45	0	2	x	30	0	32.1	23	31.2	22.9	32.1	0.049	20040			63
1257	5042	2	Linum usitatissimum	3002	2018-06-21-14-18-47	0	2	x	30	0	32.2	23.1	31.3	23	32.2	0.039	20040			64
1258	5043	2	Linum usitatissimum	3002	2018-06-21-14-18-49	0	2	x	30	0	32.1	23	31.3	23	32.2	0.139	20040			65
1259	5044	2	Linum usitatissimum	3002	2018-06-21-14-18-51	0	2	x	30	0	32.1	23	31.2	23	32.1	0.049	20040			66
1260	5045	2	Linum usitatissimum	3002	2018-06-21-14-18-53	0	2	x	30	0	32.2	23.1	31.2	23	32.1	-0.051	20040			67
1261	5046	2	Linum usitatissimum	3002	2018-06-21-14-18-55	0	2	x	30	0	32.1	23	31.2	23	32.1	0.049	20040			68
1262	5047	2	Linum usitatissimum	3002	2018-06-21-14-18-57	0	2	x	30	0	32.1	23	31.2	23	32.1	0.049	20040			69
1263	5048	2	Linum usitatissimum	3002	2018-06-21-14-18-59	0	2	x	30	0	32.2	23.1	31.2	23	32.1	-0.051	20040			70
1264	5049	2	Linum usitatissimum	3002	2018-06-21-14-19-01	0	2	x	30	0	32.1	23	31.2	23	32.1	0.049	20040			71
1265	5050	2	Linum usitatissimum	3002	2018-06-21-14-19-03	0	2	x	30	0	32.1	23	31.2	23	32.1	0.049	20040			72
1266	5051	2	Linum usitatissimum	3002	2018-06-21-14-19-05	0	2	x	30	0	32.2	23.1	31.2	23	32.1	-0.051	20040			73
1267	5052	2	Linum usitatissimum	3002	2018-06-21-14-19-07	0	2	x	30	0	32.1	23	31.2	23	32.1	0.049	20040			74
1268	5053	2	Linum usitatissimum	3002	2018-06-21-14-19-09	0	2	x	30	0	32.1	23	31.2	23	32.1	0.049	20040			75
1269	5054	2	Linum usitatissimum	3002	2018-06-21-14-19-11	0	2	x	30	0	32.1	23	31.2	23	32.1	0.049	20040			76
1270	5055	2	Linum usitatissimum	3002	2018-06-21-14-19-13	0	2	x	30	0	32.1	23	31.1	22.9	32.1	-0.042	20040			77
1271	5056	2	Linum usitatissimum	3002	2018-06-21-14-19-15	0	2	x	30	0	32.1	23	31.2	23	32.1	0.049	20040			78
1272	5057	2	Linum usitatissimum	3002	2018-06-21-14-19-17	0	2	x	30	0	32.1	23	31.2	22.9	32.1	0.049	20040			79
1273	5058	2	Linum usitatissimum	3002	2018-06-21-14-19-19	0	2	x	30	0	32.1	23	31.2	23	32.1	0.049	20040			80
1274	5059	2	Linum usitatissimum	3002	2018-06-21-14-19-21	0	2	x	30	0	32.2	23.1	31.3	23	32.2	0.039	20040			81
1275	5060	2	Linum usitatissimum	3002	2018-06-21-14-19-23	0	2	x	30	0	32.2	23	31.3	23	32.2	0.039	20040			82
1276	5061	2	Linum usitatissimum	3002	2018-06-21-14-19-25	0	2	x	30	0	32.2	23	31.3	23	32.2	0.039	20040			83
1277	5062	2	Linum usitatissimum	3002	2018-06-21-14-19-27	0	2	x	30	0	32.2	23	31.3	23	32.2	0.039	20040			84
1278	5063	2	Linum usitatissimum	3002	2018-06-21-14-19-29	0	2	x	30	0	32.2	23	31.3	23	32.2	0.039	20040			85
1279	5064	2	Linum usitatissimum	3002	2018-06-21-14-19-31	0	2	x	30	0	32.2	23	31.3	23	32.2	0.039	20040			86
1280	5065	2	Linum usitatissimum	3002	2018-06-21-14-19-33	0	2	x	30	0	32.2	23	31.3	23	32.2	0.039	20040			87
1281	5066	2	Linum usitatissimum	3002	2018-06-21-14-19-35	0	2	x	30	0	32.2	23	31.2	22.9	32.1	-0.051	20040			88
1282	5067	2	Linum usitatissimum	3002	2018-06-21-14-19-37	0	2	x	30	0	32.2	23	31.3	23	32.2	0.039	20040			89
1283	5068	2	Linum usitatissimum	3002	2018-06-21-14-19-39	0	2	x	30	0	32.3	23	31.3	23	32.2	-0.061	20040			90
1284	5069	2	Linum usitatissimum	3002	2018-06-21-14-19-41	0	2	x	30	0	32.2	23	31.3	22.9	32.2	0.039	20040	Last10	Here	91
1285	5070	2	Linum usitatissimum	3002	2018-06-21-14-19-43	0	2	x	30	0	32.3	23.1	31.3	23	32.2	-0.061	20040	Last10	Here	92
1286	5071	2	Linum usitatissimum	3002	2018-06-21-14-19-45	0	2	x	30	0	32.2	23	31.3	23	32.2	0.039	20040	Last10	Here	93
1287	5072	2	Linum usitatissimum	3002	2018-06-21-14-19-47	0	2	x	30	0	32.3	23.1	31.2	22.9	32.1	-0.151	20040	Last10	Here	94
1288	5073	2	Linum usitatissimum	3002	2018-06-21-14-19-49	0	2	x	30	0	32.3	23.1	31.3	23	32.2	-0.061	20040	Last10	Here	95
1289	5074	2	Linum usitatissimum	3002	2018-06-21-14-19-51	0	2	x	30	0	32.2	23	31.3	23	32.2	0.039	20040	Last10	Here	96
1290	5075	2	Linum usitatissimum	3002	2018-06-21-14-19-53	0	2	x	30	0	32.2	23	31.3	23	32.2	0.039	20040	Last10	Here	97
1291	5076	2	Linum usitatissimum	3002	2018-06-21-14-19-55	0	2	x	30	0	32.1	23	31.3	23	32.2	0.139	20040	Last10	Here	98
1292	5077	2	Linum usitatissimum	3002	2018-06-21-14-19-57	0	2	x	30	0	32.2	23.1	31.3	23	32.2	0.039	20040	Last10	Here	99
1293	5078	2	Linum usitatissimum	3002	2018-06-21-14-19-59	0	2	x	30	0	32.1	23	31.3	23	32.2	0.139	20040	Last10	Here	100
1294	5079	2	Linum usitatissimum	3002	2018-06-21-14-20-33	0	2	z	0	5	32.3	23	31.4	23	32.3	0.03	20041	First10	Here	1
1295	5080	2	Linum usitatissimum	3002	2018-06-21-14-20-35	0	2	z	0	5	32.3	23	31.4	23	32.3	0.03	20041	First10	Here	2
1296	5081	2	Linum usitatissimum	3002	2018-06-21-14-20-37	0	2	z	0	5	32.3	23	31.4	23	32.3	0.03	20041	First10	Here	3
1297	5082	2	Linum usitatissimum	3002	2018-06-21-14-20-39	0	2	z	0	5	32.3	23	31.4	23	32.3	0.03	20041	First10	Here	4
1298	5083	2	Linum usitatissimum	3002	2018-06-21-14-20-42	0	2	z	0	5	32.2	23	31.4	23	32.3	0.13	20041	First10	Here	5
1299	5084	2	Linum usitatissimum	3002	2018-06-21-14-20-44	0	2	z	0	5	32.2	23	31.4	23	32.3	0.13	20041	First10	Here	6
1300	5085	2	Linum usitatissimum	3002	2018-06-21-14-20-46	0	2	z	0	5	32.3	23.1	31.4	23	32.3	0.03	20041	First10	Here	7
1301	5086	2	Linum usitatissimum	3002	2018-06-21-14-20-48	0	2	z	0	5	32.3	23.1	31.4	23	32.3	0.03	20041	First10	Here	8
1302	5087	2	Linum usitatissimum	3002	2018-06-21-14-20-50	0	2	z	0	5	32.3	23.1	31.4	23	32.3	0.03	20041	First10	Here	9
1303	5088	2	Linum usitatissimum	3002	2018-06-21-14-20-52	0	2	z	0	5	32.2	23	31.4	22.9	32.3	0.13	20041	First10	Here	10
1304	5089	2	Linum usitatissimum	3002	2018-06-21-14-20-54	0	2	z	0	5	32.1	23	31.4	22.9	32.3	0.23	20041			11
1305	5090	2	Linum usitatissimum	3002	2018-06-21-14-20-56	0	2	z	0	5	32.1	23	31.5	23	32.4	0.321	20041			12
1306	5091	2	Linum usitatissimum	3002	2018-06-21-14-20-58	0	2	z	0	5	32.1	23	31.5	23	32.4	0.321	20041			13
1307	5092	2	Linum usitatissimum	3002	2018-06-21-14-21-00	0	2	z	0	5	32.1	23	31.4	23	32.3	0.23	20041			14
1308	5093	2	Linum usitatissimum	3002	2018-06-21-14-21-02	0	2	z	0	5	32.2	23.1	31.5	23	32.4	0.221	20041			15
1309	5094	2	Linum usitatissimum	3002	2018-06-21-14-21-04	0	2	z	0	5	32.2	23.1	31.5	23	32.4	0.221	20041			16
1310	5095	2	Linum usitatissimum	3002	2018-06-21-14-21-06	0	2	z	0	5	32.1	23	31.5	23	32.4	0.321	20041			17
1311	5096	2	Linum usitatissimum	3002	2018-06-21-14-21-08	0	2	z	0	5	32.1	23	31.4	22.9	32.3	0.23	20041			18
1312	5097	2	Linum usitatissimum	3002	2018-06-21-14-21-10	0	2	z	0	5	32.1	23	31.6	23	32.5	0.411	20041			19
1313	5098	2	Linum usitatissimum	3002	2018-06-21-14-21-12	0	2	z	0	5	32.2	23.1	31.5	23	32.4	0.221	20041			20
1314	5099	2	Linum usitatissimum	3002	2018-06-21-14-21-14	0	2	z	0	5	32.1	23	31.5	23	32.4	0.321	20041			21
1315	5100	2	Linum usitatissimum	3002	2018-06-21-14-21-16	0	2	z	0	5	32.1	23	31.5	23	32.4	0.321	20041			22
1316	5101	2	Linum usitatissimum	3002	2018-06-21-14-21-18	0	2	z	0	5	32.1	23	31.5	23	32.4	0.321	20041			23
1317	5102	2	Linum usitatissimum	3002	2018-06-21-14-21-20	0	2	z	0	5	32.1	23	31.4	23	32.3	0.23	20041			24
1318	5103	2	Linum usitatissimum	3002	2018-06-21-14-21-22	0	2	z	0	5	32.1	23	31.4	23	32.3	0.23	20041			25
1319	5104	2	Linum usitatissimum	3002	2018-06-21-14-21-24	0	2	z	0	5	32.1	23	31.4	23	32.3	0.23	20041			26
1320	5105	2	Linum usitatissimum	3002	2018-06-21-14-21-26	0	2	z	0	5	32.1	23	31.4	23	32.3	0.23	20041			27
1321	5106	2	Linum usitatissimum	3002	2018-06-21-14-21-28	0	2	z	0	5	32.1	23	31.3	23	32.2	0.139	20041			28
1322	5107	2	Linum usitatissimum	3002	2018-06-21-14-21-30	0	2	z	0	5	32.1	23	31.3	23	32.2	0.139	20041			29
1323	5108	2	Linum usitatissimum	3002	2018-06-21-14-21-32	0	2	z	0	5	32.1	23	31.3	23	32.2	0.139	20041			30
1324	5109	2	Linum usitatissimum	3002	2018-06-21-14-21-34	0	2	z	0	5	32.1	23	31.3	23	32.2	0.139	20041			31
1325	5110	2	Linum usitatissimum	3002	2018-06-21-14-21-36	0	2	z	0	5	32.1	23	31.3	23	32.2	0.139	20041			32
1326	5111	2	Linum usitatissimum	3002	2018-06-21-14-21-38	0	2	z	0	5	32.1	23	31.3	23	32.2	0.139	20041			33
1327	5112	2	Linum usitatissimum	3002	2018-06-21-14-21-40	0	2	z	0	5	32.1	23	31.3	23	32.2	0.139	20041			34
1328	5113	2	Linum usitatissimum	3002	2018-06-21-14-21-42	0	2	z	0	5	32.1	23	31.2	23	32.1	0.049	20041			35
1329	5114	2	Linum usitatissimum	3002	2018-06-21-14-21-44	0	2	z	0	5	32.1	23	31.2	22.9	32.1	0.049	20041			36
1330	5115	2	Linum usitatissimum	3002	2018-06-21-14-21-46	0	2	z	0	5	32.1	23	31.2	23	32.1	0.049	20041			37
1331	5116	2	Linum usitatissimum	3002	2018-06-21-14-21-48	0	2	z	0	5	32.1	23	31.3	23	32.2	0.139	20041			38
1332	5117	2	Linum usitatissimum	3002	2018-06-21-14-21-50	0	2	z	0	5	32.1	23	31.3	23	32.2	0.139	20041			39
1333	5118	2	Linum usitatissimum	3002	2018-06-21-14-21-52	0	2	z	0	5	32.1	23	31.2	22.9	32.1	0.049	20041			40
1334	5119	2	Linum usitatissimum	3002	2018-06-21-14-21-54	0	2	z	0	5	32.1	23	31.2	23	32.1	0.049	20041			41
1335	5120	2	Linum usitatissimum	3002	2018-06-21-14-21-56	0	2	z	0	5	32.1	23	31.2	23	32.1	0.049	20041			42
1336	5121	2	Linum usitatissimum	3002	2018-06-21-14-21-58	0	2	z	0	5	32.2	23.1	31.2	23	32.1	-0.051	20041			43
1337	5122	2	Linum usitatissimum	3002	2018-06-21-14-22-00	0	2	z	0	5	32.1	23	31.2	23	32.1	0.049	20041			44
1338	5123	2	Linum usitatissimum	3002	2018-06-21-14-22-02	0	2	z	0	5	32.1	23	31.2	23	32.1	0.049	20041			45
1339	5124	2	Linum usitatissimum	3002	2018-06-21-14-22-04	0	2	z	0	5	32.2	23.1	31.2	22.9	32.1	-0.051	20041			46
1340	5125	2	Linum usitatissimum	3002	2018-06-21-14-22-06	0	2	z	0	5	32.1	23	31.2	23	32.1	0.049	20041			47
1341	5126	2	Linum usitatissimum	3002	2018-06-21-14-22-08	0	2	z	0	5	32.2	23.1	31.3	23	32.2	0.039	20041			48
1342	5127	2	Linum usitatissimum	3002	2018-06-21-14-22-10	0	2	z	0	5	32.1	23	31.3	23	32.2	0.139	20041			49
1343	5128	2	Linum usitatissimum	3002	2018-06-21-14-22-12	0	2	z	0	5	32.2	23.1	31.3	23	32.2	0.039	20041			50
1344	5129	2	Linum usitatissimum	3002	2018-06-21-14-22-14	0	2	z	0	5	32.1	23	31.3	23	32.2	0.139	20041			51
1345	5130	2	Linum usitatissimum	3002	2018-06-21-14-22-16	0	2	z	0	5	32.1	23	31.3	23	32.2	0.139	20041			52
1346	5131	2	Linum usitatissimum	3002	2018-06-21-14-22-18	0	2	z	0	5	32.1	23.1	31.3	22.9	32.2	0.139	20041			53
1347	5132	2	Linum usitatissimum	3002	2018-06-21-14-22-20	0	2	z	0	5	32.1	23.1	31.4	23	32.3	0.23	20041			54
1348	5133	2	Linum usitatissimum	3002	2018-06-21-14-22-22	0	2	z	0	5	32.1	23	31.4	23	32.3	0.23	20041			55
1349	5134	2	Linum usitatissimum	3002	2018-06-21-14-22-24	0	2	z	0	5	32	23	31.4	23	32.3	0.33	20041			56
1350	5135	2	Linum usitatissimum	3002	2018-06-21-14-22-26	0	2	z	0	5	32.1	23	31.4	23	32.3	0.23	20041			57
1351	5136	2	Linum usitatissimum	3002	2018-06-21-14-22-28	0	2	z	0	5	32.1	23.1	31.4	23	32.3	0.23	20041			58
1352	5137	2	Linum usitatissimum	3002	2018-06-21-14-22-30	0	2	z	0	5	32	23	31.3	23	32.2	0.239	20041			59
1353	5138	2	Linum usitatissimum	3002	2018-06-21-14-22-32	0	2	z	0	5	32.1	23.1	31.3	23	32.2	0.139	20041			60
1354	5139	2	Linum usitatissimum	3002	2018-06-21-14-22-34	0	2	z	0	5	32	23	31.3	23	32.2	0.239	20041			61
1355	5140	2	Linum usitatissimum	3002	2018-06-21-14-22-36	0	2	z	0	5	32.1	23.1	31.3	23	32.2	0.139	20041			62
1356	5141	2	Linum usitatissimum	3002	2018-06-21-14-22-38	0	2	z	0	5	32.1	23	31.3	23	32.2	0.139	20041			63
1357	5142	2	Linum usitatissimum	3002	2018-06-21-14-22-40	0	2	z	0	5	32.2	23.1	31.2	22.9	32.1	-0.051	20041			64
1358	5143	2	Linum usitatissimum	3002	2018-06-21-14-22-42	0	2	z	0	5	32.2	23.1	31.3	23	32.2	0.039	20041			65
1359	5144	2	Linum usitatissimum	3002	2018-06-21-14-22-44	0	2	z	0	5	32.2	23.1	31.3	22.9	32.2	0.039	20041			66
1360	5145	2	Linum usitatissimum	3002	2018-06-21-14-22-46	0	2	z	0	5	32.1	23.1	31.3	22.9	32.2	0.139	20041			67
1361	5146	2	Linum usitatissimum	3002	2018-06-21-14-22-48	0	2	z	0	5	32.2	23.1	31.3	23	32.2	0.039	20041			68
1362	5147	2	Linum usitatissimum	3002	2018-06-21-14-22-50	0	2	z	0	5	32.1	23	31.3	23	32.2	0.139	20041			69
1363	5148	2	Linum usitatissimum	3002	2018-06-21-14-22-52	0	2	z	0	5	32.1	23	31.3	23	32.2	0.139	20041			70
1364	5149	2	Linum usitatissimum	3002	2018-06-21-14-22-54	0	2	z	0	5	32.2	23.1	31.2	22.9	32.1	-0.051	20041			71
1365	5150	2	Linum usitatissimum	3002	2018-06-21-14-22-56	0	2	z	0	5	32.1	23	31.3	23	32.2	0.139	20041			72
1366	5151	2	Linum usitatissimum	3002	2018-06-21-14-22-58	0	2	z	0	5	32	23	31.3	23	32.2	0.239	20041			73
1367	5152	2	Linum usitatissimum	3002	2018-06-21-14-23-00	0	2	z	0	5	32.1	23.1	31.4	23	32.3	0.23	20041			74
1368	5153	2	Linum usitatissimum	3002	2018-06-21-14-23-02	0	2	z	0	5	32.1	23.1	31.4	23	32.3	0.23	20041			75
1369	5154	2	Linum usitatissimum	3002	2018-06-21-14-23-04	0	2	z	0	5	32	23	31.4	23	32.3	0.33	20041			76
1370	5155	2	Linum usitatissimum	3002	2018-06-21-14-23-06	0	2	z	0	5	32	23	31.4	23	32.3	0.33	20041			77
1371	5156	2	Linum usitatissimum	3002	2018-06-21-14-23-08	0	2	z	0	5	32	23	31.4	23	32.3	0.33	20041			78
1372	5157	2	Linum usitatissimum	3002	2018-06-21-14-23-10	0	2	z	0	5	32	23	31.4	23	32.3	0.33	20041			79
1373	5158	2	Linum usitatissimum	3002	2018-06-21-14-23-12	0	2	z	0	5	32.1	23.1	31.4	23	32.3	0.23	20041			80
1374	5159	2	Linum usitatissimum	3002	2018-06-21-14-23-14	0	2	z	0	5	32	23	31.4	23	32.3	0.33	20041			81
1375	5160	2	Linum usitatissimum	3002	2018-06-21-14-23-16	0	2	z	0	5	32	23	31.4	23	32.3	0.33	20041			82
1376	5161	2	Linum usitatissimum	3002	2018-06-21-14-23-18	0	2	z	0	5	32	23	31.3	23	32.2	0.239	20041			83
1377	5162	2	Linum usitatissimum	3002	2018-06-21-14-23-20	0	2	z	0	5	32	23	31.3	22.9	32.2	0.239	20041			84
1378	5163	2	Linum usitatissimum	3002	2018-06-21-14-23-22	0	2	z	0	5	32	23	31.3	22.9	32.2	0.239	20041			85
1379	5164	2	Linum usitatissimum	3002	2018-06-21-14-23-24	0	2	z	0	5	32.1	23.1	31.3	22.9	32.2	0.139	20041			86
1380	5165	2	Linum usitatissimum	3002	2018-06-21-14-23-26	0	2	z	0	5	32	23	31.3	22.9	32.2	0.239	20041			87
1381	5166	2	Linum usitatissimum	3002	2018-06-21-14-23-28	0	2	z	0	5	32	23	31.4	23	32.3	0.33	20041			88
1382	5167	2	Linum usitatissimum	3002	2018-06-21-14-23-30	0	2	z	0	5	32.1	23.1	31.4	23	32.3	0.23	20041			89
1383	5168	2	Linum usitatissimum	3002	2018-06-21-14-23-32	0	2	z	0	5	32.1	23	31.3	22.9	32.2	0.139	20041			90
1384	5169	2	Linum usitatissimum	3002	2018-06-21-14-23-34	0	2	z	0	5	32.1	23	31.3	22.9	32.2	0.139	20041	Last10	Here	91
1385	5170	2	Linum usitatissimum	3002	2018-06-21-14-23-36	0	2	z	0	5	32.1	23	31.3	23	32.2	0.139	20041	Last10	Here	92
1386	5171	2	Linum usitatissimum	3002	2018-06-21-14-23-38	0	2	z	0	5	32.1	23	31.3	22.9	32.2	0.139	20041	Last10	Here	93
1387	5172	2	Linum usitatissimum	3002	2018-06-21-14-23-40	0	2	z	0	5	32.1	23	31.3	23	32.2	0.139	20041	Last10	Here	94
1388	5173	2	Linum usitatissimum	3002	2018-06-21-14-23-42	0	2	z	0	5	32.1	23	31.3	22.9	32.2	0.139	20041	Last10	Here	95
1389	5174	2	Linum usitatissimum	3002	2018-06-21-14-23-44	0	2	z	0	5	32	23	31.2	22.9	32.1	0.149	20041	Last10	Here	96
1390	5175	2	Linum usitatissimum	3002	2018-06-21-14-23-46	0	2	z	0	5	32.1	23	31.3	23	32.2	0.139	20041	Last10	Here	97
1391	5176	2	Linum usitatissimum	3002	2018-06-21-14-23-48	0	2	z	0	5	32.1	23	31.2	22.9	32.1	0.049	20041	Last10	Here	98
1392	5177	2	Linum usitatissimum	3002	2018-06-21-14-23-50	0	2	z	0	5	32.1	23	31.3	23	32.2	0.139	20041	Last10	Here	99
1393	5178	2	Linum usitatissimum	3002	2018-06-21-14-24-24	0	2	z	0	10	32.2	23	31.2	22.9	32.1	-0.051	20042	First10	Here	1
1394	5179	2	Linum usitatissimum	3002	2018-06-21-14-24-26	0	2	z	0	10	32.3	23.1	31.2	23	32.1	-0.151	20042	First10	Here	2
1395	5180	2	Linum usitatissimum	3002	2018-06-21-14-24-28	0	2	z	0	10	32.2	23	31.2	23	32.1	-0.051	20042	First10	Here	3
1396	5181	2	Linum usitatissimum	3002	2018-06-21-14-24-30	0	2	z	0	10	32.2	23	31.2	22.9	32.1	-0.051	20042	First10	Here	4
1397	5182	2	Linum usitatissimum	3002	2018-06-21-14-24-32	0	2	z	0	10	32.2	23	31.2	23	32.1	-0.051	20042	First10	Here	5
1398	5183	2	Linum usitatissimum	3002	2018-06-21-14-24-34	0	2	z	0	10	32.2	23	31.2	23	32.1	-0.051	20042	First10	Here	6
1399	5184	2	Linum usitatissimum	3002	2018-06-21-14-24-36	0	2	z	0	10	32.2	23	31.2	23	32.1	-0.051	20042	First10	Here	7
1400	5185	2	Linum usitatissimum	3002	2018-06-21-14-24-38	0	2	z	0	10	32.2	23	31.1	22.9	32.1	-0.142	20042	First10	Here	8
1401	5186	2	Linum usitatissimum	3002	2018-06-21-14-24-40	0	2	z	0	10	32.2	23	31.2	23	32.1	-0.051	20042	First10	Here	9
1402	5187	2	Linum usitatissimum	3002	2018-06-21-14-24-42	0	2	z	0	10	32.2	23	31.1	22.9	32.1	-0.142	20042	First10	Here	10
1403	5188	2	Linum usitatissimum	3002	2018-06-21-14-24-44	0	2	z	0	10	32.2	23	31.1	22.9	32.1	-0.142	20042			11
1404	5189	2	Linum usitatissimum	3002	2018-06-21-14-24-46	0	2	z	0	10	32.2	23.1	31.1	22.9	32.1	-0.142	20042			12
1405	5190	2	Linum usitatissimum	3002	2018-06-21-14-24-48	0	2	z	0	10	32.1	23	31.1	22.9	32.1	-0.042	20042			13
1406	5191	2	Linum usitatissimum	3002	2018-06-21-14-24-50	0	2	z	0	10	32.1	23	31.2	23	32.1	0.049	20042			14
1407	5192	2	Linum usitatissimum	3002	2018-06-21-14-24-52	0	2	z	0	10	32.1	23	31.2	23	32.1	0.049	20042			15
1408	5193	2	Linum usitatissimum	3002	2018-06-21-14-24-54	0	2	z	0	10	32.1	23	31.2	22.9	32.1	0.049	20042			16
1409	5194	2	Linum usitatissimum	3002	2018-06-21-14-24-56	0	2	z	0	10	32.1	23	31.3	23	32.2	0.139	20042			17
1410	5195	2	Linum usitatissimum	3002	2018-06-21-14-24-58	0	2	z	0	10	32.1	23	31.3	23	32.2	0.139	20042			18
1411	5196	2	Linum usitatissimum	3002	2018-06-21-14-25-00	0	2	z	0	10	32.2	23.1	31.2	22.9	32.1	-0.051	20042			19
1412	5197	2	Linum usitatissimum	3002	2018-06-21-14-25-02	0	2	z	0	10	32.1	23	31.2	23	32.1	0.049	20042			20
1413	5198	2	Linum usitatissimum	3002	2018-06-21-14-25-04	0	2	z	0	10	32.1	23	31.2	23	32.1	0.049	20042			21
1414	5199	2	Linum usitatissimum	3002	2018-06-21-14-25-06	0	2	z	0	10	32.1	23	31.2	22.9	32.1	0.049	20042			22
1415	5200	2	Linum usitatissimum	3002	2018-06-21-14-25-08	0	2	z	0	10	32.1	23	31.2	22.9	32.1	0.049	20042			23
1416	5201	2	Linum usitatissimum	3002	2018-06-21-14-25-10	0	2	z	0	10	32.1	23	31.3	23	32.2	0.139	20042			24
1417	5202	2	Linum usitatissimum	3002	2018-06-21-14-25-12	0	2	z	0	10	32.1	23	31.3	23	32.2	0.139	20042			25
1418	5203	2	Linum usitatissimum	3002	2018-06-21-14-25-14	0	2	z	0	10	32.1	23	31.3	23	32.2	0.139	20042			26
1419	5204	2	Linum usitatissimum	3002	2018-06-21-14-25-16	0	2	z	0	10	32.1	23	31.2	22.9	32.1	0.049	20042			27
1420	5205	2	Linum usitatissimum	3002	2018-06-21-14-25-18	0	2	z	0	10	32.1	23	31.3	23	32.2	0.139	20042			28
1421	5206	2	Linum usitatissimum	3002	2018-06-21-14-25-20	0	2	z	0	10	32.1	23	31.3	23	32.2	0.139	20042			29
1422	5207	2	Linum usitatissimum	3002	2018-06-21-14-25-22	0	2	z	0	10	32.1	23	31.2	22.9	32.1	0.049	20042			30
1423	5208	2	Linum usitatissimum	3002	2018-06-21-14-25-24	0	2	z	0	10	32.2	23.1	31.3	23	32.2	0.039	20042			31
1424	5209	2	Linum usitatissimum	3002	2018-06-21-14-25-26	0	2	z	0	10	32.1	23	31.3	22.9	32.2	0.139	20042			32
1425	5210	2	Linum usitatissimum	3002	2018-06-21-14-25-28	0	2	z	0	10	32.1	23	31.4	23	32.3	0.23	20042			33
1426	5211	2	Linum usitatissimum	3002	2018-06-21-14-25-30	0	2	z	0	10	32.1	23	31.3	22.9	32.2	0.139	20042			34
1427	5212	2	Linum usitatissimum	3002	2018-06-21-14-25-32	0	2	z	0	10	32.1	23	31.3	22.9	32.2	0.139	20042			35
1428	5213	2	Linum usitatissimum	3002	2018-06-21-14-25-34	0	2	z	0	10	32.1	23	31.3	23	32.2	0.139	20042			36
1429	5214	2	Linum usitatissimum	3002	2018-06-21-14-25-36	0	2	z	0	10	32.2	23.1	31.3	22.9	32.2	0.039	20042			37
1430	5215	2	Linum usitatissimum	3002	2018-06-21-14-25-38	0	2	z	0	10	32.1	23	31.3	22.9	32.2	0.139	20042			38
1431	5216	2	Linum usitatissimum	3002	2018-06-21-14-25-40	0	2	z	0	10	32.1	23	31.4	23	32.3	0.23	20042			39
1432	5217	2	Linum usitatissimum	3002	2018-06-21-14-25-42	0	2	z	0	10	32.1	23	31.3	22.9	32.2	0.139	20042			40
1433	5218	2	Linum usitatissimum	3002	2018-06-21-14-25-44	0	2	z	0	10	32.1	23	31.4	23	32.3	0.23	20042			41
1434	5219	2	Linum usitatissimum	3002	2018-06-21-14-25-46	0	2	z	0	10	32.1	23	31.3	22.9	32.2	0.139	20042			42
1435	5220	2	Linum usitatissimum	3002	2018-06-21-14-25-48	0	2	z	0	10	32.1	23	31.4	23	32.3	0.23	20042			43
1436	5221	2	Linum usitatissimum	3002	2018-06-21-14-25-50	0	2	z	0	10	32.1	23	31.4	23	32.3	0.23	20042			44
1437	5222	2	Linum usitatissimum	3002	2018-06-21-14-25-52	0	2	z	0	10	32.1	23	31.4	23	32.3	0.23	20042			45
1438	5223	2	Linum usitatissimum	3002	2018-06-21-14-25-55	0	2	z	0	10	32.1	23	31.4	23	32.3	0.23	20042			46
1439	5224	2	Linum usitatissimum	3002	2018-06-21-14-25-57	0	2	z	0	10	32.1	23.1	31.4	23	32.3	0.23	20042			47
1440	5225	2	Linum usitatissimum	3002	2018-06-21-14-25-59	0	2	z	0	10	32.1	23	31.4	23	32.3	0.23	20042			48
1441	5226	2	Linum usitatissimum	3002	2018-06-21-14-26-01	0	2	z	0	10	32.1	23	31.4	23	32.3	0.23	20042			49
1442	5227	2	Linum usitatissimum	3002	2018-06-21-14-26-03	0	2	z	0	10	32	23	31.4	23	32.3	0.33	20042			50
1443	5228	2	Linum usitatissimum	3002	2018-06-21-14-26-05	0	2	z	0	10	32	23	31.3	23	32.2	0.239	20042			51
1444	5229	2	Linum usitatissimum	3002	2018-06-21-14-26-07	0	2	z	0	10	32.1	23	31.3	23	32.2	0.139	20042			52
1445	5230	2	Linum usitatissimum	3002	2018-06-21-14-26-09	0	2	z	0	10	32	23	31.3	23	32.2	0.239	20042			53
1446	5231	2	Linum usitatissimum	3002	2018-06-21-14-26-11	0	2	z	0	10	32.1	23	31.3	23	32.2	0.139	20042			54
1447	5232	2	Linum usitatissimum	3002	2018-06-21-14-26-13	0	2	z	0	10	32.1	23	31.2	22.9	32.1	0.049	20042			55
1448	5233	2	Linum usitatissimum	3002	2018-06-21-14-26-15	0	2	z	0	10	32.1	23	31.3	23	32.2	0.139	20042			56
1449	5234	2	Linum usitatissimum	3002	2018-06-21-14-26-17	0	2	z	0	10	32.1	23	31.3	23	32.2	0.139	20042			57
1450	5235	2	Linum usitatissimum	3002	2018-06-21-14-26-19	0	2	z	0	10	32.1	23	31.3	23	32.2	0.139	20042			58
1451	5236	2	Linum usitatissimum	3002	2018-06-21-14-26-21	0	2	z	0	10	32.1	23	31.3	23	32.2	0.139	20042			59
1452	5237	2	Linum usitatissimum	3002	2018-06-21-14-26-23	0	2	z	0	10	32.1	23	31.2	23	32.1	0.049	20042			60
1453	5238	2	Linum usitatissimum	3002	2018-06-21-14-26-25	0	2	z	0	10	32.1	23	31.2	22.9	32.1	0.049	20042			61
1454	5239	2	Linum usitatissimum	3002	2018-06-21-14-26-27	0	2	z	0	10	32.1	23	31.2	23	32.1	0.049	20042			62
1455	5240	2	Linum usitatissimum	3002	2018-06-21-14-26-29	0	2	z	0	10	32.1	23	31.2	23	32.1	0.049	20042			63
1456	5241	2	Linum usitatissimum	3002	2018-06-21-14-26-31	0	2	z	0	10	32.2	23.1	31.2	23	32.1	-0.051	20042			64
1457	5242	2	Linum usitatissimum	3002	2018-06-21-14-26-33	0	2	z	0	10	32.1	23	31.2	23	32.1	0.049	20042			65
1458	5243	2	Linum usitatissimum	3002	2018-06-21-14-26-35	0	2	z	0	10	32.1	23	31.2	23	32.1	0.049	20042			66
1459	5244	2	Linum usitatissimum	3002	2018-06-21-14-26-37	0	2	z	0	10	32.2	23.1	31.2	23	32.1	-0.051	20042			67
1460	5245	2	Linum usitatissimum	3002	2018-06-21-14-26-39	0	2	z	0	10	32.1	23	31.2	23	32.1	0.049	20042			68
1461	5246	2	Linum usitatissimum	3002	2018-06-21-14-26-41	0	2	z	0	10	32.1	23	31.2	23	32.1	0.049	20042			69
1462	5247	2	Linum usitatissimum	3002	2018-06-21-14-26-43	0	2	z	0	10	32.1	23	31.1	22.9	32.1	-0.042	20042			70
1463	5248	2	Linum usitatissimum	3002	2018-06-21-14-26-45	0	2	z	0	10	32.1	23	31.2	23	32.1	0.049	20042			71
1464	5249	2	Linum usitatissimum	3002	2018-06-21-14-26-47	0	2	z	0	10	32.1	23	31.2	23	32.1	0.049	20042			72
1465	5250	2	Linum usitatissimum	3002	2018-06-21-14-26-49	0	2	z	0	10	32.1	23	31.2	23	32.1	0.049	20042			73
1466	5251	2	Linum usitatissimum	3002	2018-06-21-14-26-51	0	2	z	0	10	32.2	23.1	31.2	23	32.1	-0.051	20042			74
1467	5252	2	Linum usitatissimum	3002	2018-06-21-14-26-53	0	2	z	0	10	32.1	23	31.3	23	32.2	0.139	20042			75
1468	5253	2	Linum usitatissimum	3002	2018-06-21-14-26-55	0	2	z	0	10	32.1	23	31.3	23	32.2	0.139	20042			76
1469	5254	2	Linum usitatissimum	3002	2018-06-21-14-26-57	0	2	z	0	10	32.2	23.1	31.3	23	32.2	0.039	20042			77
1470	5255	2	Linum usitatissimum	3002	2018-06-21-14-26-59	0	2	z	0	10	32.1	23	31.3	23	32.2	0.139	20042			78
1471	5256	2	Linum usitatissimum	3002	2018-06-21-14-27-01	0	2	z	0	10	32.1	23	31.3	23	32.2	0.139	20042			79
1472	5257	2	Linum usitatissimum	3002	2018-06-21-14-27-03	0	2	z	0	10	32.1	23	31.3	23	32.2	0.139	20042			80
1473	5258	2	Linum usitatissimum	3002	2018-06-21-14-27-05	0	2	z	0	10	32.1	23	31.2	22.9	32.1	0.049	20042			81
1474	5259	2	Linum usitatissimum	3002	2018-06-21-14-27-07	0	2	z	0	10	32.1	23	31.3	23	32.2	0.139	20042			82
1475	5260	2	Linum usitatissimum	3002	2018-06-21-14-27-09	0	2	z	0	10	32.1	23	31.2	22.9	32.1	0.049	20042			83
1476	5261	2	Linum usitatissimum	3002	2018-06-21-14-27-11	0	2	z	0	10	32.1	23	31.3	23	32.2	0.139	20042			84
1477	5262	2	Linum usitatissimum	3002	2018-06-21-14-27-13	0	2	z	0	10	32.1	23	31.3	23	32.2	0.139	20042			85
1478	5263	2	Linum usitatissimum	3002	2018-06-21-14-27-15	0	2	z	0	10	32.1	23	31.2	23	32.1	0.049	20042			86
1479	5264	2	Linum usitatissimum	3002	2018-06-21-14-27-17	0	2	z	0	10	32.1	23	31.2	23	32.1	0.049	20042			87
1480	5265	2	Linum usitatissimum	3002	2018-06-21-14-27-19	0	2	z	0	10	32.1	23	31.2	23	32.1	0.049	20042			88
1481	5266	2	Linum usitatissimum	3002	2018-06-21-14-27-21	0	2	z	0	10	32.2	23.1	31.2	22.9	32.1	-0.051	20042			89
1482	5267	2	Linum usitatissimum	3002	2018-06-21-14-27-23	0	2	z	0	10	32.1	23	31.2	23	32.1	0.049	20042			90
1483	5268	2	Linum usitatissimum	3002	2018-06-21-14-27-25	0	2	z	0	10	32.1	23	31.3	23	32.2	0.139	20042	Last10	Here	91
1484	5269	2	Linum usitatissimum	3002	2018-06-21-14-27-27	0	2	z	0	10	32.1	23	31.3	23	32.2	0.139	20042	Last10	Here	92
1485	5270	2	Linum usitatissimum	3002	2018-06-21-14-27-29	0	2	z	0	10	32.1	23	31.3	23	32.2	0.139	20042	Last10	Here	93
1486	5271	2	Linum usitatissimum	3002	2018-06-21-14-27-31	0	2	z	0	10	32.2	23.1	31.2	22.9	32.1	-0.051	20042	Last10	Here	94
1487	5272	2	Linum usitatissimum	3002	2018-06-21-14-27-33	0	2	z	0	10	32.2	23.1	31.3	23	32.2	0.039	20042	Last10	Here	95
1488	5273	2	Linum usitatissimum	3002	2018-06-21-14-27-35	0	2	z	0	10	32.1	23	31.3	23	32.2	0.139	20042	Last10	Here	96
1489	5274	2	Linum usitatissimum	3002	2018-06-21-14-27-37	0	2	z	0	10	32.1	23	31.2	22.9	32.1	0.049	20042	Last10	Here	97
1490	5275	2	Linum usitatissimum	3002	2018-06-21-14-27-39	0	2	z	0	10	32.1	23	31.2	23	32.1	0.049	20042	Last10	Here	98
1491	5276	2	Linum usitatissimum	3002	2018-06-21-14-27-41	0	2	z	0	10	32.1	23	31.2	22.9	32.1	0.049	20042	Last10	Here	99
1492	5277	2	Linum usitatissimum	3002	2018-06-21-14-28-15	0	2	z	0	15	32.1	23	31.2	23	32.1	0.049	20043	First10	Here	1
1493	5278	2	Linum usitatissimum	3002	2018-06-21-14-28-17	0	2	z	0	15	32.1	23.1	31.2	23	32.1	0.049	20043	First10	Here	2
1494	5279	2	Linum usitatissimum	3002	2018-06-21-14-28-19	0	2	z	0	15	32.1	23	31.2	23	32.1	0.049	20043	First10	Here	3
1495	5280	2	Linum usitatissimum	3002	2018-06-21-14-28-21	0	2	z	0	15	32	23	31.2	23	32.1	0.149	20043	First10	Here	4
1496	5281	2	Linum usitatissimum	3002	2018-06-21-14-28-23	0	2	z	0	15	32	23	31.2	23	32.1	0.149	20043	First10	Here	5
1497	5282	2	Linum usitatissimum	3002	2018-06-21-14-28-25	0	2	z	0	15	32.1	23.1	31.2	23	32.1	0.049	20043	First10	Here	6
1498	5283	2	Linum usitatissimum	3002	2018-06-21-14-28-27	0	2	z	0	15	32	23	31.2	23	32.1	0.149	20043	First10	Here	7
1499	5284	2	Linum usitatissimum	3002	2018-06-21-14-28-29	0	2	z	0	15	32	23	31.2	23	32.1	0.149	20043	First10	Here	8
1500	5285	2	Linum usitatissimum	3002	2018-06-21-14-28-31	0	2	z	0	15	32	23	31.2	23	32.1	0.149	20043	First10	Here	9
1501	5286	2	Linum usitatissimum	3002	2018-06-21-14-28-33	0	2	z	0	15	32.1	23.1	31.2	23	32.1	0.049	20043	First10	Here	10
1502	5287	2	Linum usitatissimum	3002	2018-06-21-14-28-35	0	2	z	0	15	32	23	31.2	23	32.1	0.149	20043			11
1503	5288	2	Linum usitatissimum	3002	2018-06-21-14-28-37	0	2	z	0	15	32.1	23.1	31.2	23	32.1	0.049	20043			12
1504	5289	2	Linum usitatissimum	3002	2018-06-21-14-28-39	0	2	z	0	15	32.1	23	31.2	23	32.1	0.049	20043			13
1505	5290	2	Linum usitatissimum	3002	2018-06-21-14-28-41	0	2	z	0	15	32	23	31.2	23	32.1	0.149	20043			14
1506	5291	2	Linum usitatissimum	3002	2018-06-21-14-28-43	0	2	z	0	15	32.1	23	31.2	23	32.1	0.049	20043			15
1507	5292	2	Linum usitatissimum	3002	2018-06-21-14-28-45	0	2	z	0	15	32.1	23	31.2	23	32.1	0.049	20043			16
1508	5293	2	Linum usitatissimum	3002	2018-06-21-14-28-47	0	2	z	0	15	32.1	23	31.2	23	32.1	0.049	20043			17
1509	5294	2	Linum usitatissimum	3002	2018-06-21-14-28-49	0	2	z	0	15	32.1	23	31.1	22.9	32.1	-0.042	20043			18
1510	5295	2	Linum usitatissimum	3002	2018-06-21-14-28-51	0	2	z	0	15	32.1	23	31.2	23	32.1	0.049	20043			19
1511	5296	2	Linum usitatissimum	3002	2018-06-21-14-28-53	0	2	z	0	15	32.1	23	31.2	23	32.1	0.049	20043			20
1512	5297	2	Linum usitatissimum	3002	2018-06-21-14-28-55	0	2	z	0	15	32.1	23	31.2	23	32.1	0.049	20043			21
1513	5298	2	Linum usitatissimum	3002	2018-06-21-14-28-57	0	2	z	0	15	32.1	23	31.1	22.9	32.1	-0.042	20043			22
1514	5299	2	Linum usitatissimum	3002	2018-06-21-14-28-59	0	2	z	0	15	32.1	23	31.2	23	32.1	0.049	20043			23
1515	5300	2	Linum usitatissimum	3002	2018-06-21-14-29-01	0	2	z	0	15	32.1	23	31.1	22.9	32.1	-0.042	20043			24
1516	5301	2	Linum usitatissimum	3002	2018-06-21-14-29-03	0	2	z	0	15	32.1	23.1	31.2	23	32.1	0.049	20043			25
1517	5302	2	Linum usitatissimum	3002	2018-06-21-14-29-05	0	2	z	0	15	32.1	23	31.3	23	32.2	0.139	20043			26
1518	5303	2	Linum usitatissimum	3002	2018-06-21-14-29-07	0	2	z	0	15	32.1	23	31.3	23	32.2	0.139	20043			27
1519	5304	2	Linum usitatissimum	3002	2018-06-21-14-29-09	0	2	z	0	15	32	23	31.3	23	32.2	0.239	20043			28
1520	5305	2	Linum usitatissimum	3002	2018-06-21-14-29-11	0	2	z	0	15	32	23	31.3	23	32.2	0.239	20043			29
1521	5306	2	Linum usitatissimum	3002	2018-06-21-14-29-13	0	2	z	0	15	32	23	31.3	23	32.2	0.239	20043			30
1522	5307	2	Linum usitatissimum	3002	2018-06-21-14-29-15	0	2	z	0	15	32	23	31.3	23	32.2	0.239	20043			31
1523	5308	2	Linum usitatissimum	3002	2018-06-21-14-29-17	0	2	z	0	15	32	23	31.3	23	32.2	0.239	20043			32
1524	5309	2	Linum usitatissimum	3002	2018-06-21-14-29-19	0	2	z	0	15	32.1	23.1	31.3	23	32.2	0.139	20043			33
1525	5310	2	Linum usitatissimum	3002	2018-06-21-14-29-21	0	2	z	0	15	32.1	23.1	31.2	23	32.1	0.049	20043			34
1526	5311	2	Linum usitatissimum	3002	2018-06-21-14-29-23	0	2	z	0	15	32.1	23.1	31.2	23	32.1	0.049	20043			35
1527	5312	2	Linum usitatissimum	3002	2018-06-21-14-29-25	0	2	z	0	15	32.1	23.1	31.2	23	32.1	0.049	20043			36
1528	5313	2	Linum usitatissimum	3002	2018-06-21-14-29-27	0	2	z	0	15	32	23	31.3	23	32.2	0.239	20043			37
1529	5314	2	Linum usitatissimum	3002	2018-06-21-14-29-29	0	2	z	0	15	32	23	31.2	23	32.1	0.149	20043			38
1530	5315	2	Linum usitatissimum	3002	2018-06-21-14-29-31	0	2	z	0	15	32	23	31.2	22.9	32.1	0.149	20043			39
1531	5316	2	Linum usitatissimum	3002	2018-06-21-14-29-33	0	2	z	0	15	32	23	31.2	23	32.1	0.149	20043			40
1532	5317	2	Linum usitatissimum	3002	2018-06-21-14-29-35	0	2	z	0	15	32.1	23	31.3	23	32.2	0.139	20043			41
1533	5318	2	Linum usitatissimum	3002	2018-06-21-14-29-37	0	2	z	0	15	32.1	23	31.2	23	32.1	0.049	20043			42
1534	5319	2	Linum usitatissimum	3002	2018-06-21-14-29-39	0	2	z	0	15	32.1	23	31.2	23	32.1	0.049	20043			43
1535	5320	2	Linum usitatissimum	3002	2018-06-21-14-29-41	0	2	z	0	15	32.1	23	31.2	22.9	32.1	0.049	20043			44
1536	5321	2	Linum usitatissimum	3002	2018-06-21-14-29-43	0	2	z	0	15	32.1	23.1	31.3	23	32.2	0.139	20043			45
1537	5322	2	Linum usitatissimum	3002	2018-06-21-14-29-45	0	2	z	0	15	32.1	23	31.3	23	32.2	0.139	20043			46
1538	5323	2	Linum usitatissimum	3002	2018-06-21-14-29-47	0	2	z	0	15	32	23	31.2	23	32.1	0.149	20043			47
1539	5324	2	Linum usitatissimum	3002	2018-06-21-14-29-49	0	2	z	0	15	32	23	31.2	23	32.1	0.149	20043			48
1540	5325	2	Linum usitatissimum	3002	2018-06-21-14-29-51	0	2	z	0	15	32	23	31.2	23	32.1	0.149	20043			49
1541	5326	2	Linum usitatissimum	3002	2018-06-21-14-29-53	0	2	z	0	15	32	23	31.1	22.9	32.1	0.058	20043			50
1542	5327	2	Linum usitatissimum	3002	2018-06-21-14-29-55	0	2	z	0	15	32	23	31.3	23	32.2	0.239	20043			51
1543	5328	2	Linum usitatissimum	3002	2018-06-21-14-29-57	0	2	z	0	15	32.2	23.1	31.3	23	32.2	0.039	20043			52
1544	5329	2	Linum usitatissimum	3002	2018-06-21-14-29-59	0	2	z	0	15	32.1	23	31.3	23	32.2	0.139	20043			53
1545	5330	2	Linum usitatissimum	3002	2018-06-21-14-30-01	0	2	z	0	15	32.1	23.1	31.2	22.9	32.1	0.049	20043			54
1546	5331	2	Linum usitatissimum	3002	2018-06-21-14-30-03	0	2	z	0	15	32.1	23	31.3	23	32.2	0.139	20043			55
1547	5332	2	Linum usitatissimum	3002	2018-06-21-14-30-05	0	2	z	0	15	32.1	23.1	31.3	23	32.2	0.139	20043			56
1548	5333	2	Linum usitatissimum	3002	2018-06-21-14-30-07	0	2	z	0	15	32.1	23.1	31.3	23	32.2	0.139	20043			57
1549	5334	2	Linum usitatissimum	3002	2018-06-21-14-30-09	0	2	z	0	15	32	23	31.3	23	32.2	0.239	20043			58
1550	5335	2	Linum usitatissimum	3002	2018-06-21-14-30-11	0	2	z	0	15	32	23	31.2	22.9	32.1	0.149	20043			59
1551	5336	2	Linum usitatissimum	3002	2018-06-21-14-30-13	0	2	z	0	15	32.1	23.1	31.2	22.9	32.1	0.049	20043			60
1552	5337	2	Linum usitatissimum	3002	2018-06-21-14-30-15	0	2	z	0	15	32.1	23	31.3	23	32.2	0.139	20043			61
1553	5338	2	Linum usitatissimum	3002	2018-06-21-14-30-17	0	2	z	0	15	32.1	23	31.4	23	32.3	0.23	20043			62
1554	5339	2	Linum usitatissimum	3002	2018-06-21-14-30-19	0	2	z	0	15	32.2	23.1	31.4	23	32.3	0.13	20043			63
1555	5340	2	Linum usitatissimum	3002	2018-06-21-14-30-21	0	2	z	0	15	32.1	23.1	31.4	23	32.3	0.23	20043			64
1556	5341	2	Linum usitatissimum	3002	2018-06-21-14-30-23	0	2	z	0	15	32.1	23	31.3	23	32.2	0.139	20043			65
1557	5342	2	Linum usitatissimum	3002	2018-06-21-14-30-25	0	2	z	0	15	32.1	23.1	31.3	23	32.2	0.139	20043			66
1558	5343	2	Linum usitatissimum	3002	2018-06-21-14-30-27	0	2	z	0	15	32.1	23	31.2	22.9	32.1	0.049	20043			67
1559	5344	2	Linum usitatissimum	3002	2018-06-21-14-30-29	0	2	z	0	15	32.2	23.1	31.3	23	32.2	0.039	20043			68
1560	5345	2	Linum usitatissimum	3002	2018-06-21-14-30-31	0	2	z	0	15	32.1	23	31.3	23	32.2	0.139	20043			69
1561	5346	2	Linum usitatissimum	3002	2018-06-21-14-30-33	0	2	z	0	15	32.2	23.1	31.3	23	32.2	0.039	20043			70
1562	5347	2	Linum usitatissimum	3002	2018-06-21-14-30-35	0	2	z	0	15	32.1	23	31.2	22.9	32.1	0.049	20043			71
1563	5348	2	Linum usitatissimum	3002	2018-06-21-14-30-37	0	2	z	0	15	32.1	23	31.3	23	32.2	0.139	20043			72
1564	5349	2	Linum usitatissimum	3002	2018-06-21-14-30-39	0	2	z	0	15	32.1	23	31.3	23	32.2	0.139	20043			73
1565	5350	2	Linum usitatissimum	3002	2018-06-21-14-30-41	0	2	z	0	15	32.1	23	31.2	22.9	32.1	0.049	20043			74
1566	5351	2	Linum usitatissimum	3002	2018-06-21-14-30-43	0	2	z	0	15	32.1	23	31.3	23	32.2	0.139	20043			75
1567	5352	2	Linum usitatissimum	3002	2018-06-21-14-30-45	0	2	z	0	15	32.1	23.1	31.2	23	32.1	0.049	20043			76
1568	5353	2	Linum usitatissimum	3002	2018-06-21-14-30-47	0	2	z	0	15	32.1	23	31.2	23	32.1	0.049	20043			77
1569	5354	2	Linum usitatissimum	3002	2018-06-21-14-30-49	0	2	z	0	15	32.1	23	31.2	23	32.1	0.049	20043			78
1570	5355	2	Linum usitatissimum	3002	2018-06-21-14-30-51	0	2	z	0	15	32.1	23.1	31.2	22.9	32.1	0.049	20043			79
1571	5356	2	Linum usitatissimum	3002	2018-06-21-14-30-53	0	2	z	0	15	32.1	23	31.2	23	32.1	0.049	20043			80
1572	5357	2	Linum usitatissimum	3002	2018-06-21-14-30-55	0	2	z	0	15	32.1	23	31.2	23	32.1	0.049	20043			81
1573	5358	2	Linum usitatissimum	3002	2018-06-21-14-30-57	0	2	z	0	15	32.1	23.1	31.2	23	32.1	0.049	20043			82
1574	5359	2	Linum usitatissimum	3002	2018-06-21-14-30-59	0	2	z	0	15	32.1	23	31.2	23	32.1	0.049	20043			83
1575	5360	2	Linum usitatissimum	3002	2018-06-21-14-31-01	0	2	z	0	15	32.1	23	31.2	23	32.1	0.049	20043			84
1576	5361	2	Linum usitatissimum	3002	2018-06-21-14-31-03	0	2	z	0	15	32	23	31.3	23	32.2	0.239	20043			85
1577	5362	2	Linum usitatissimum	3002	2018-06-21-14-31-05	0	2	z	0	15	32.1	23.1	31.3	23	32.2	0.139	20043			86
1578	5363	2	Linum usitatissimum	3002	2018-06-21-14-31-08	0	2	z	0	15	32.1	23.1	31.3	23	32.2	0.139	20043			87
1579	5364	2	Linum usitatissimum	3002	2018-06-21-14-31-10	0	2	z	0	15	32.1	23.1	31.3	23	32.2	0.139	20043			88
1580	5365	2	Linum usitatissimum	3002	2018-06-21-14-31-12	0	2	z	0	15	32.1	23	31.3	23	32.2	0.139	20043			89
1581	5366	2	Linum usitatissimum	3002	2018-06-21-14-31-14	0	2	z	0	15	32	23	31.3	23	32.2	0.239	20043			90
1582	5367	2	Linum usitatissimum	3002	2018-06-21-14-31-16	0	2	z	0	15	32.1	23	31.3	23	32.2	0.139	20043	Last10	Here	91
1583	5368	2	Linum usitatissimum	3002	2018-06-21-14-31-18	0	2	z	0	15	32.1	23	31.2	22.9	32.1	0.049	20043	Last10	Here	92
1584	5369	2	Linum usitatissimum	3002	2018-06-21-14-31-20	0	2	z	0	15	32.1	23.1	31.2	23	32.1	0.049	20043	Last10	Here	93
1585	5370	2	Linum usitatissimum	3002	2018-06-21-14-31-22	0	2	z	0	15	32.1	23.1	31.2	22.9	32.1	0.049	20043	Last10	Here	94
1586	5371	2	Linum usitatissimum	3002	2018-06-21-14-31-24	0	2	z	0	15	32	23	31.3	23	32.2	0.239	20043	Last10	Here	95
1587	5372	2	Linum usitatissimum	3002	2018-06-21-14-31-26	0	2	z	0	15	32	23	31.2	23	32.1	0.149	20043	Last10	Here	96
1588	5373	2	Linum usitatissimum	3002	2018-06-21-14-31-28	0	2	z	0	15	32	23	31.3	23	32.2	0.239	20043	Last10	Here	97
1589	5374	2	Linum usitatissimum	3002	2018-06-21-14-31-30	0	2	z	0	15	32	23	31.2	22.9	32.1	0.149	20043	Last10	Here	98
1590	5375	2	Linum usitatissimum	3002	2018-06-21-14-31-32	0	2	z	0	15	32.1	23.1	31.3	23	32.2	0.139	20043	Last10	Here	99
1591	5376	2	Linum usitatissimum	3002	2018-06-21-14-32-04	0	2	z	0	20	32.1	23.1	31.3	23	32.2	0.139	20044	First10	Here	1
1592	5377	2	Linum usitatissimum	3002	2018-06-21-14-32-06	0	2	z	0	20	32	23	31.3	23	32.2	0.239	20044	First10	Here	2
1593	5378	2	Linum usitatissimum	3002	2018-06-21-14-32-08	0	2	z	0	20	32.1	23.1	31.3	23	32.2	0.139	20044	First10	Here	3
1594	5379	2	Linum usitatissimum	3002	2018-06-21-14-32-10	0	2	z	0	20	32.1	23	31.4	23	32.3	0.23	20044	First10	Here	4
1595	5380	2	Linum usitatissimum	3002	2018-06-21-14-32-12	0	2	z	0	20	32.2	23.1	31.4	23	32.3	0.13	20044	First10	Here	5
1596	5381	2	Linum usitatissimum	3002	2018-06-21-14-32-14	0	2	z	0	20	32.1	23	31.4	23	32.3	0.23	20044	First10	Here	6
1597	5382	2	Linum usitatissimum	3002	2018-06-21-14-32-16	0	2	z	0	20	32.1	23	31.4	23	32.3	0.23	20044	First10	Here	7
1598	5383	2	Linum usitatissimum	3002	2018-06-21-14-32-18	0	2	z	0	20	32.2	23.1	31.4	23	32.3	0.13	20044	First10	Here	8
1599	5384	2	Linum usitatissimum	3002	2018-06-21-14-32-20	0	2	z	0	20	32.2	23.1	31.3	22.9	32.2	0.039	20044	First10	Here	9
1600	5385	2	Linum usitatissimum	3002	2018-06-21-14-32-22	0	2	z	0	20	32.2	23.1	31.4	23	32.3	0.13	20044	First10	Here	10
1601	5386	2	Linum usitatissimum	3002	2018-06-21-14-32-24	0	2	z	0	20	32.1	23	31.4	23	32.3	0.23	20044			11
1602	5387	2	Linum usitatissimum	3002	2018-06-21-14-32-26	0	2	z	0	20	32.1	23	31.4	23	32.3	0.23	20044			12
1603	5388	2	Linum usitatissimum	3002	2018-06-21-14-32-28	0	2	z	0	20	32.1	23	31.3	23	32.2	0.139	20044			13
1604	5389	2	Linum usitatissimum	3002	2018-06-21-14-32-30	0	2	z	0	20	32.1	23	31.3	22.9	32.2	0.139	20044			14
1605	5390	2	Linum usitatissimum	3002	2018-06-21-14-32-32	0	2	z	0	20	32.2	23.1	31.3	23	32.2	0.039	20044			15
1606	5391	2	Linum usitatissimum	3002	2018-06-21-14-32-34	0	2	z	0	20	32.1	23	31.3	23	32.2	0.139	20044			16
1607	5392	2	Linum usitatissimum	3002	2018-06-21-14-32-36	0	2	z	0	20	32.2	23.1	31.3	23	32.2	0.039	20044			17
1608	5393	2	Linum usitatissimum	3002	2018-06-21-14-32-38	0	2	z	0	20	32.1	23.1	31.3	23	32.2	0.139	20044			18
1609	5394	2	Linum usitatissimum	3002	2018-06-21-14-32-40	0	2	z	0	20	32.1	23	31.3	23	32.2	0.139	20044			19
1610	5395	2	Linum usitatissimum	3002	2018-06-21-14-32-42	0	2	z	0	20	32	23	31.3	23	32.2	0.239	20044			20
1611	5396	2	Linum usitatissimum	3002	2018-06-21-14-32-44	0	2	z	0	20	32	23	31.3	23	32.2	0.239	20044			21
1612	5397	2	Linum usitatissimum	3002	2018-06-21-14-32-46	0	2	z	0	20	32	23	31.3	23	32.2	0.239	20044			22
1613	5398	2	Linum usitatissimum	3002	2018-06-21-14-32-48	0	2	z	0	20	32	23	31.3	23	32.2	0.239	20044			23
1614	5399	2	Linum usitatissimum	3002	2018-06-21-14-32-50	0	2	z	0	20	32	23	31.2	22.9	32.1	0.149	20044			24
1615	5400	2	Linum usitatissimum	3002	2018-06-21-14-32-52	0	2	z	0	20	32	23	31.3	22.9	32.2	0.239	20044			25
1616	5401	2	Linum usitatissimum	3002	2018-06-21-14-32-54	0	2	z	0	20	32	23	31.3	23	32.2	0.239	20044			26
1617	5402	2	Linum usitatissimum	3002	2018-06-21-14-32-56	0	2	z	0	20	32	23	31.3	23	32.2	0.239	20044			27
1618	5403	2	Linum usitatissimum	3002	2018-06-21-14-32-58	0	2	z	0	20	32	23	31.3	23	32.2	0.239	20044			28
1619	5404	2	Linum usitatissimum	3002	2018-06-21-14-33-00	0	2	z	0	20	32.1	23.1	31.3	23	32.2	0.139	20044			29
1620	5405	2	Linum usitatissimum	3002	2018-06-21-14-33-02	0	2	z	0	20	32	23	31.3	23	32.2	0.239	20044			30
1621	5406	2	Linum usitatissimum	3002	2018-06-21-14-33-04	0	2	z	0	20	32	23	31.3	23	32.2	0.239	20044			31
1622	5407	2	Linum usitatissimum	3002	2018-06-21-14-33-06	0	2	z	0	20	32	23	31.3	23	32.2	0.239	20044			32
1623	5408	2	Linum usitatissimum	3002	2018-06-21-14-33-08	0	2	z	0	20	32	23	31.3	23	32.2	0.239	20044			33
1624	5409	2	Linum usitatissimum	3002	2018-06-21-14-33-10	0	2	z	0	20	32	23	31.3	23	32.2	0.239	20044			34
1625	5410	2	Linum usitatissimum	3002	2018-06-21-14-33-12	0	2	z	0	20	32	23	31.3	23	32.2	0.239	20044			35
1626	5411	2	Linum usitatissimum	3002	2018-06-21-14-33-14	0	2	z	0	20	32.1	23.1	31.3	23	32.2	0.139	20044			36
1627	5412	2	Linum usitatissimum	3002	2018-06-21-14-33-16	0	2	z	0	20	32.1	23.1	31.3	23	32.2	0.139	20044			37
1628	5413	2	Linum usitatissimum	3002	2018-06-21-14-33-18	0	2	z	0	20	32.1	23.1	31.3	23	32.2	0.139	20044			38
1629	5414	2	Linum usitatissimum	3002	2018-06-21-14-33-20	0	2	z	0	20	32	23	31.2	22.9	32.1	0.149	20044			39
1630	5415	2	Linum usitatissimum	3002	2018-06-21-14-33-22	0	2	z	0	20	32.1	23.1	31.3	23	32.2	0.139	20044			40
1631	5416	2	Linum usitatissimum	3002	2018-06-21-14-33-24	0	2	z	0	20	32	23	31.3	23	32.2	0.239	20044			41
1632	5417	2	Linum usitatissimum	3002	2018-06-21-14-33-26	0	2	z	0	20	32.1	23.1	31.3	23	32.2	0.139	20044			42
1633	5418	2	Linum usitatissimum	3002	2018-06-21-14-33-28	0	2	z	0	20	32.1	23	31.3	23	32.2	0.139	20044			43
1634	5419	2	Linum usitatissimum	3002	2018-06-21-14-33-30	0	2	z	0	20	32.1	23	31.3	23	32.2	0.139	20044			44
1635	5420	2	Linum usitatissimum	3002	2018-06-21-14-33-32	0	2	z	0	20	32.1	23	31.3	23	32.2	0.139	20044			45
1636	5421	2	Linum usitatissimum	3002	2018-06-21-14-33-34	0	2	z	0	20	32.1	23	31.3	23	32.2	0.139	20044			46
1637	5422	2	Linum usitatissimum	3002	2018-06-21-14-33-36	0	2	z	0	20	32	23	31.3	23	32.2	0.239	20044			47
1638	5423	2	Linum usitatissimum	3002	2018-06-21-14-33-38	0	2	z	0	20	32.1	23	31.3	22.9	32.2	0.139	20044			48
1639	5424	2	Linum usitatissimum	3002	2018-06-21-14-33-40	0	2	z	0	20	32	23	31.3	23	32.2	0.239	20044			49
1640	5425	2	Linum usitatissimum	3002	2018-06-21-14-33-42	0	2	z	0	20	32	23	31.2	22.9	32.1	0.149	20044			50
1641	5426	2	Linum usitatissimum	3002	2018-06-21-14-33-44	0	2	z	0	20	32	23	31.3	23	32.2	0.239	20044			51
1642	5427	2	Linum usitatissimum	3002	2018-06-21-14-33-46	0	2	z	0	20	32.1	23	31.2	22.9	32.1	0.049	20044			52
1643	5428	2	Linum usitatissimum	3002	2018-06-21-14-33-48	0	2	z	0	20	32.1	23.1	31.3	23	32.2	0.139	20044			53
1644	5429	2	Linum usitatissimum	3002	2018-06-21-14-33-50	0	2	z	0	20	32	23	31.3	23	32.2	0.239	20044			54
1645	5430	2	Linum usitatissimum	3002	2018-06-21-14-33-52	0	2	z	0	20	32	23	31.4	23	32.3	0.33	20044			55
1646	5431	2	Linum usitatissimum	3002	2018-06-21-14-33-54	0	2	z	0	20	32	23	31.3	23	32.2	0.239	20044			56
1647	5432	2	Linum usitatissimum	3002	2018-06-21-14-33-56	0	2	z	0	20	32.1	23.1	31.3	23	32.2	0.139	20044			57
1648	5433	2	Linum usitatissimum	3002	2018-06-21-14-33-58	0	2	z	0	20	32.1	23.1	31.2	22.9	32.1	0.049	20044			58
1649	5434	2	Linum usitatissimum	3002	2018-06-21-14-34-00	0	2	z	0	20	32	23	31.3	23	32.2	0.239	20044			59
1650	5435	2	Linum usitatissimum	3002	2018-06-21-14-34-02	0	2	z	0	20	32.1	23	31.3	23	32.2	0.139	20044			60
1651	5436	2	Linum usitatissimum	3002	2018-06-21-14-34-04	0	2	z	0	20	32.1	23	31.2	22.9	32.1	0.049	20044			61
1652	5437	2	Linum usitatissimum	3002	2018-06-21-14-34-06	0	2	z	0	20	32	23	31.3	23	32.2	0.239	20044			62
1653	5438	2	Linum usitatissimum	3002	2018-06-21-14-34-08	0	2	z	0	20	32	23	31.3	23	32.2	0.239	20044			63
1654	5439	2	Linum usitatissimum	3002	2018-06-21-14-34-10	0	2	z	0	20	32.1	23.1	31.3	23	32.2	0.139	20044			64
1655	5440	2	Linum usitatissimum	3002	2018-06-21-14-34-12	0	2	z	0	20	32.1	23.1	31.3	23	32.2	0.139	20044			65
1656	5441	2	Linum usitatissimum	3002	2018-06-21-14-34-14	0	2	z	0	20	32.1	23	31.2	22.9	32.1	0.049	20044			66
1657	5442	2	Linum usitatissimum	3002	2018-06-21-14-34-16	0	2	z	0	20	32.1	23	31.3	23	32.2	0.139	20044			67
1658	5443	2	Linum usitatissimum	3002	2018-06-21-14-34-18	0	2	z	0	20	32.1	23.1	31.3	23	32.2	0.139	20044			68
1659	5444	2	Linum usitatissimum	3002	2018-06-21-14-34-20	0	2	z	0	20	32.1	23	31.3	23	32.2	0.139	20044			69
1660	5445	2	Linum usitatissimum	3002	2018-06-21-14-34-22	0	2	z	0	20	32.1	23	31.3	23	32.2	0.139	20044			70
1661	5446	2	Linum usitatissimum	3002	2018-06-21-14-34-24	0	2	z	0	20	32.2	23.1	31.2	22.9	32.1	-0.051	20044			71
1662	5447	2	Linum usitatissimum	3002	2018-06-21-14-34-26	0	2	z	0	20	32.1	23	31.2	23	32.1	0.049	20044			72
1663	5448	2	Linum usitatissimum	3002	2018-06-21-14-34-28	0	2	z	0	20	32.2	23.1	31.2	23	32.1	-0.051	20044			73
1664	5449	2	Linum usitatissimum	3002	2018-06-21-14-34-30	0	2	z	0	20	32.1	23	31.3	23	32.2	0.139	20044			74
1665	5450	2	Linum usitatissimum	3002	2018-06-21-14-34-32	0	2	z	0	20	32.1	23	31.3	23	32.2	0.139	20044			75
1666	5451	2	Linum usitatissimum	3002	2018-06-21-14-34-34	0	2	z	0	20	32.2	23.1	31.3	23	32.2	0.039	20044			76
1667	5452	2	Linum usitatissimum	3002	2018-06-21-14-34-36	0	2	z	0	20	32.2	23.1	31.3	23	32.2	0.039	20044			77
1668	5453	2	Linum usitatissimum	3002	2018-06-21-14-34-38	0	2	z	0	20	32.1	23	31.3	23	32.2	0.139	20044			78
1669	5454	2	Linum usitatissimum	3002	2018-06-21-14-34-40	0	2	z	0	20	32.1	23	31.3	23	32.2	0.139	20044			79
1670	5455	2	Linum usitatissimum	3002	2018-06-21-14-34-42	0	2	z	0	20	32.2	23	31.3	23	32.2	0.039	20044			80
1671	5456	2	Linum usitatissimum	3002	2018-06-21-14-34-44	0	2	z	0	20	32.1	23	31.3	23	32.2	0.139	20044			81
1672	5457	2	Linum usitatissimum	3002	2018-06-21-14-34-46	0	2	z	0	20	32.1	23	31.2	22.9	32.1	0.049	20044			82
1673	5458	2	Linum usitatissimum	3002	2018-06-21-14-34-48	0	2	z	0	20	32.3	23.1	31.3	23	32.2	-0.061	20044			83
1674	5459	2	Linum usitatissimum	3002	2018-06-21-14-34-50	0	2	z	0	20	32.2	23	31.3	23	32.2	0.039	20044			84
1675	5460	2	Linum usitatissimum	3002	2018-06-21-14-34-52	0	2	z	0	20	32.2	23	31.3	23	32.2	0.039	20044			85
1676	5461	2	Linum usitatissimum	3002	2018-06-21-14-34-54	0	2	z	0	20	32.3	23.1	31.3	23	32.2	-0.061	20044			86
1677	5462	2	Linum usitatissimum	3002	2018-06-21-14-34-56	0	2	z	0	20	32.2	23	31.3	23	32.2	0.039	20044			87
1678	5463	2	Linum usitatissimum	3002	2018-06-21-14-34-58	0	2	z	0	20	32.2	23.1	31.3	23	32.2	0.039	20044			88
1679	5464	2	Linum usitatissimum	3002	2018-06-21-14-35-00	0	2	z	0	20	32.2	23.1	31.3	23	32.2	0.039	20044			89
1680	5465	2	Linum usitatissimum	3002	2018-06-21-14-35-02	0	2	z	0	20	32.2	23.1	31.3	23	32.2	0.039	20044			90
1681	5466	2	Linum usitatissimum	3002	2018-06-21-14-35-04	0	2	z	0	20	32.1	23	31.3	23	32.2	0.139	20044	Last10	Here	91
1682	5467	2	Linum usitatissimum	3002	2018-06-21-14-35-06	0	2	z	0	20	32.2	23.1	31.3	23	32.2	0.039	20044	Last10	Here	92
1683	5468	2	Linum usitatissimum	3002	2018-06-21-14-35-08	0	2	z	0	20	32.1	23	31.3	23	32.2	0.139	20044	Last10	Here	93
1684	5469	2	Linum usitatissimum	3002	2018-06-21-14-35-10	0	2	z	0	20	32.1	23	31.3	23	32.2	0.139	20044	Last10	Here	94
1685	5470	2	Linum usitatissimum	3002	2018-06-21-14-35-12	0	2	z	0	20	32.1	23	31.3	23	32.2	0.139	20044	Last10	Here	95
1686	5471	2	Linum usitatissimum	3002	2018-06-21-14-35-14	0	2	z	0	20	32.1	23	31.3	23	32.2	0.139	20044	Last10	Here	96
1687	5472	2	Linum usitatissimum	3002	2018-06-21-14-35-16	0	2	z	0	20	32.1	23	31.3	23	32.2	0.139	20044	Last10	Here	97
1688	5473	2	Linum usitatissimum	3002	2018-06-21-14-35-18	0	2	z	0	20	32.2	23.1	31.3	23	32.2	0.039	20044	Last10	Here	98
1689	5474	2	Linum usitatissimum	3002	2018-06-21-14-35-20	0	2	z	0	20	32.1	23	31.3	23	32.2	0.139	20044	Last10	Here	99
1690	5475	2	Linum usitatissimum	3002	2018-06-21-14-35-22	0	2	z	0	20	32.1	23	31.3	23	32.2	0.139	20044	Last10	Here	100
1691	5476	2	Linum usitatissimum	3002	2018-06-21-14-35-54	0	2	z	0	25	32.2	23	31.4	23	32.3	0.13	20045	First10	Here	1
1692	5477	2	Linum usitatissimum	3002	2018-06-21-14-35-56	0	2	z	0	25	32.3	23.1	31.4	23	32.3	0.03	20045	First10	Here	2
1693	5478	2	Linum usitatissimum	3002	2018-06-21-14-35-58	0	2	z	0	25	32.3	23.1	31.4	23	32.3	0.03	20045	First10	Here	3
1694	5479	2	Linum usitatissimum	3002	2018-06-21-14-36-00	0	2	z	0	25	32.3	23.1	31.4	23	32.3	0.03	20045	First10	Here	4
1695	5480	2	Linum usitatissimum	3002	2018-06-21-14-36-02	0	2	z	0	25	32.2	23	31.4	23	32.3	0.13	20045	First10	Here	5
1696	5481	2	Linum usitatissimum	3002	2018-06-21-14-36-04	0	2	z	0	25	32.2	23	31.4	23	32.3	0.13	20045	First10	Here	6
1697	5482	2	Linum usitatissimum	3002	2018-06-21-14-36-06	0	2	z	0	25	32.2	23	31.3	23	32.2	0.039	20045	First10	Here	7
1698	5483	2	Linum usitatissimum	3002	2018-06-21-14-36-08	0	2	z	0	25	32.2	23	31.3	23	32.2	0.039	20045	First10	Here	8
1699	5484	2	Linum usitatissimum	3002	2018-06-21-14-36-10	0	2	z	0	25	32.3	23	31.3	23	32.2	-0.061	20045	First10	Here	9
1700	5485	2	Linum usitatissimum	3002	2018-06-21-14-36-12	0	2	z	0	25	32.3	23	31.3	23	32.2	-0.061	20045	First10	Here	10
1701	5486	2	Linum usitatissimum	3002	2018-06-21-14-36-14	0	2	z	0	25	32.3	23.1	31.3	23	32.2	-0.061	20045			11
1702	5487	2	Linum usitatissimum	3002	2018-06-21-14-36-16	0	2	z	0	25	32.2	23	31.3	22.9	32.2	0.039	20045			12
1703	5488	2	Linum usitatissimum	3002	2018-06-21-14-36-18	0	2	z	0	25	32.3	23.1	31.4	23	32.3	0.03	20045			13
1704	5489	2	Linum usitatissimum	3002	2018-06-21-14-36-20	0	2	z	0	25	32.3	23.1	31.4	23	32.3	0.03	20045			14
1705	5490	2	Linum usitatissimum	3002	2018-06-21-14-36-22	0	2	z	0	25	32.3	23.1	31.4	23	32.3	0.03	20045			15
1706	5491	2	Linum usitatissimum	3002	2018-06-21-14-36-25	0	2	z	0	25	32.3	23.1	31.4	23	32.3	0.03	20045			16
1707	5492	2	Linum usitatissimum	3002	2018-06-21-14-36-27	0	2	z	0	25	32.3	23.1	31.4	23	32.3	0.03	20045			17
1708	5493	2	Linum usitatissimum	3002	2018-06-21-14-36-29	0	2	z	0	25	32.3	23.1	31.4	23	32.3	0.03	20045			18
1709	5494	2	Linum usitatissimum	3002	2018-06-21-14-36-31	0	2	z	0	25	32.3	23.1	31.4	23	32.3	0.03	20045			19
1710	5495	2	Linum usitatissimum	3002	2018-06-21-14-36-33	0	2	z	0	25	32.2	23	31.4	23	32.3	0.13	20045			20
1711	5496	2	Linum usitatissimum	3002	2018-06-21-14-36-35	0	2	z	0	25	32.2	23	31.4	23	32.3	0.13	20045			21
1712	5497	2	Linum usitatissimum	3002	2018-06-21-14-36-37	0	2	z	0	25	32.2	23	31.4	23	32.3	0.13	20045			22
1713	5498	2	Linum usitatissimum	3002	2018-06-21-14-36-39	0	2	z	0	25	32.3	23.1	31.4	23	32.3	0.03	20045			23
1714	5499	2	Linum usitatissimum	3002	2018-06-21-14-36-41	0	2	z	0	25	32.2	23	31.4	23	32.3	0.13	20045			24
1715	5500	2	Linum usitatissimum	3002	2018-06-21-14-36-43	0	2	z	0	25	32.2	23	31.4	23	32.3	0.13	20045			25
1716	5501	2	Linum usitatissimum	3002	2018-06-21-14-36-45	0	2	z	0	25	32.3	23.1	31.4	23	32.3	0.03	20045			26
1717	5502	2	Linum usitatissimum	3002	2018-06-21-14-36-47	0	2	z	0	25	32.3	23.1	31.4	23	32.3	0.03	20045			27
1718	5503	2	Linum usitatissimum	3002	2018-06-21-14-36-49	0	2	z	0	25	32.3	23.1	31.4	23	32.3	0.03	20045			28
1719	5504	2	Linum usitatissimum	3002	2018-06-21-14-36-51	0	2	z	0	25	32.2	23	31.4	23	32.3	0.13	20045			29
1720	5505	2	Linum usitatissimum	3002	2018-06-21-14-36-53	0	2	z	0	25	32.2	23	31.4	23	32.3	0.13	20045			30
1721	5506	2	Linum usitatissimum	3002	2018-06-21-14-36-55	0	2	z	0	25	32.1	23	31.4	23	32.3	0.23	20045			31
1722	5507	2	Linum usitatissimum	3002	2018-06-21-14-36-57	0	2	z	0	25	32.3	23.1	31.3	22.9	32.2	-0.061	20045			32
1723	5508	2	Linum usitatissimum	3002	2018-06-21-14-36-59	0	2	z	0	25	32.2	23	31.4	23	32.3	0.13	20045			33
1724	5509	2	Linum usitatissimum	3002	2018-06-21-14-37-01	0	2	z	0	25	32.3	23.1	31.4	23	32.3	0.03	20045			34
1725	5510	2	Linum usitatissimum	3002	2018-06-21-14-37-03	0	2	z	0	25	32.3	23.1	31.3	22.9	32.2	-0.061	20045			35
1726	5511	2	Linum usitatissimum	3002	2018-06-21-14-37-05	0	2	z	0	25	32.1	23	31.4	23	32.3	0.23	20045			36
1727	5512	2	Linum usitatissimum	3002	2018-06-21-14-37-07	0	2	z	0	25	32.2	23.1	31.3	22.9	32.2	0.039	20045			37
1728	5513	2	Linum usitatissimum	3002	2018-06-21-14-37-09	0	2	z	0	25	32.1	23	31.4	23	32.3	0.23	20045			38
1729	5514	2	Linum usitatissimum	3002	2018-06-21-14-37-11	0	2	z	0	25	32.2	23.1	31.4	23	32.3	0.13	20045			39
1730	5515	2	Linum usitatissimum	3002	2018-06-21-14-37-13	0	2	z	0	25	32.3	23.1	31.4	23	32.3	0.03	20045			40
1731	5516	2	Linum usitatissimum	3002	2018-06-21-14-37-15	0	2	z	0	25	32.3	23.1	31.4	23	32.3	0.03	20045			41
1732	5517	2	Linum usitatissimum	3002	2018-06-21-14-37-17	0	2	z	0	25	32.3	23.1	31.4	23	32.3	0.03	20045			42
1733	5518	2	Linum usitatissimum	3002	2018-06-21-14-37-19	0	2	z	0	25	32.3	23.1	31.4	23	32.3	0.03	20045			43
1734	5519	2	Linum usitatissimum	3002	2018-06-21-14-37-21	0	2	z	0	25	32.3	23.1	31.4	23	32.3	0.03	20045			44
1735	5520	2	Linum usitatissimum	3002	2018-06-21-14-37-23	0	2	z	0	25	32.2	23	31.3	23	32.2	0.039	20045			45
1736	5521	2	Linum usitatissimum	3002	2018-06-21-14-37-25	0	2	z	0	25	32.3	23.1	31.4	23	32.3	0.03	20045			46
1737	5522	2	Linum usitatissimum	3002	2018-06-21-14-37-27	0	2	z	0	25	32.2	23	31.4	23	32.3	0.13	20045			47
1738	5523	2	Linum usitatissimum	3002	2018-06-21-14-37-29	0	2	z	0	25	32.2	23	31.3	23	32.2	0.039	20045			48
1739	5524	2	Linum usitatissimum	3002	2018-06-21-14-37-31	0	2	z	0	25	32.2	23	31.3	23	32.2	0.039	20045			49
1740	5525	2	Linum usitatissimum	3002	2018-06-21-14-37-33	0	2	z	0	25	32.3	23.1	31.3	23	32.2	-0.061	20045			50
1741	5526	2	Linum usitatissimum	3002	2018-06-21-14-37-35	0	2	z	0	25	32.3	23.1	31.4	23	32.3	0.03	20045			51
1742	5527	2	Linum usitatissimum	3002	2018-06-21-14-37-37	0	2	z	0	25	32.3	23.1	31.3	23	32.2	-0.061	20045			52
1743	5528	2	Linum usitatissimum	3002	2018-06-21-14-37-39	0	2	z	0	25	32.3	23.1	31.3	23	32.2	-0.061	20045			53
1744	5529	2	Linum usitatissimum	3002	2018-06-21-14-37-41	0	2	z	0	25	32.4	23.1	31.3	23	32.2	-0.161	20045			54
1745	5530	2	Linum usitatissimum	3002	2018-06-21-14-37-43	0	2	z	0	25	32.4	23.1	31.3	23	32.2	-0.161	20045			55
1746	5531	2	Linum usitatissimum	3002	2018-06-21-14-37-45	0	2	z	0	25	32.4	23.1	31.4	23	32.3	-0.07	20045			56
1747	5532	2	Linum usitatissimum	3002	2018-06-21-14-37-47	0	2	z	0	25	32.4	23.1	31.3	23	32.2	-0.161	20045			57
1748	5533	2	Linum usitatissimum	3002	2018-06-21-14-37-49	0	2	z	0	25	32.4	23.1	31.3	23	32.2	-0.161	20045			58
1749	5534	2	Linum usitatissimum	3002	2018-06-21-14-37-51	0	2	z	0	25	32.3	23	31.3	23	32.2	-0.061	20045			59
1750	5535	2	Linum usitatissimum	3002	2018-06-21-14-37-53	0	2	z	0	25	32.3	23	31.3	23	32.2	-0.061	20045			60
1751	5536	2	Linum usitatissimum	3002	2018-06-21-14-37-55	0	2	z	0	25	32.4	23.1	31.3	23	32.2	-0.161	20045			61
1752	5537	2	Linum usitatissimum	3002	2018-06-21-14-37-57	0	2	z	0	25	32.4	23.1	31.3	23	32.2	-0.161	20045			62
1753	5538	2	Linum usitatissimum	3002	2018-06-21-14-37-59	0	2	z	0	25	32.3	23	31.3	23	32.2	-0.061	20045			63
1754	5539	2	Linum usitatissimum	3002	2018-06-21-14-38-01	0	2	z	0	25	32.4	23.1	31.3	23	32.2	-0.161	20045			64
1755	5540	2	Linum usitatissimum	3002	2018-06-21-14-38-03	0	2	z	0	25	32.4	23.1	31.3	23	32.2	-0.161	20045			65
1756	5541	2	Linum usitatissimum	3002	2018-06-21-14-38-05	0	2	z	0	25	32.4	23.1	31.3	23	32.2	-0.161	20045			66
1757	5542	2	Linum usitatissimum	3002	2018-06-21-14-38-07	0	2	z	0	25	32.4	23.1	31.3	23	32.2	-0.161	20045			67
1758	5543	2	Linum usitatissimum	3002	2018-06-21-14-38-09	0	2	z	0	25	32.4	23.1	31.3	23	32.2	-0.161	20045			68
1759	5544	2	Linum usitatissimum	3002	2018-06-21-14-38-11	0	2	z	0	25	32.4	23.1	31.3	23	32.2	-0.161	20045			69
1760	5545	2	Linum usitatissimum	3002	2018-06-21-14-38-13	0	2	z	0	25	32.3	23.1	31.3	23	32.2	-0.061	20045			70
1761	5546	2	Linum usitatissimum	3002	2018-06-21-14-38-15	0	2	z	0	25	32.3	23.1	31.3	23	32.2	-0.061	20045			71
1762	5547	2	Linum usitatissimum	3002	2018-06-21-14-38-17	0	2	z	0	25	32.3	23	31.3	23	32.2	-0.061	20045			72
1763	5548	2	Linum usitatissimum	3002	2018-06-21-14-38-19	0	2	z	0	25	32.4	23.1	31.3	23	32.2	-0.161	20045			73
1764	5549	2	Linum usitatissimum	3002	2018-06-21-14-38-21	0	2	z	0	25	32.4	23.1	31.4	23	32.3	-0.07	20045			74
1765	5550	2	Linum usitatissimum	3002	2018-06-21-14-38-23	0	2	z	0	25	32.3	23.1	31.4	23	32.3	0.03	20045			75
1766	5551	2	Linum usitatissimum	3002	2018-06-21-14-38-25	0	2	z	0	25	32.3	23.1	31.4	23	32.3	0.03	20045			76
1767	5552	2	Linum usitatissimum	3002	2018-06-21-14-38-27	0	2	z	0	25	32.3	23.1	31.4	23	32.3	0.03	20045			77
1768	5553	2	Linum usitatissimum	3002	2018-06-21-14-38-29	0	2	z	0	25	32.3	23.1	31.4	23	32.3	0.03	20045			78
1769	5554	2	Linum usitatissimum	3002	2018-06-21-14-38-31	0	2	z	0	25	32.3	23.1	31.4	23	32.3	0.03	20045			79
1770	5555	2	Linum usitatissimum	3002	2018-06-21-14-38-33	0	2	z	0	25	32.2	23	31.4	23	32.3	0.13	20045			80
1771	5556	2	Linum usitatissimum	3002	2018-06-21-14-38-35	0	2	z	0	25	32.3	23.1	31.4	23	32.3	0.03	20045			81
1772	5557	2	Linum usitatissimum	3002	2018-06-21-14-38-37	0	2	z	0	25	32.3	23.1	31.4	23	32.3	0.03	20045			82
1773	5558	2	Linum usitatissimum	3002	2018-06-21-14-38-39	0	2	z	0	25	32.3	23.1	31.4	23	32.3	0.03	20045			83
1774	5559	2	Linum usitatissimum	3002	2018-06-21-14-38-41	0	2	z	0	25	32.3	23.1	31.4	23	32.3	0.03	20045			84
1775	5560	2	Linum usitatissimum	3002	2018-06-21-14-38-43	0	2	z	0	25	32.2	23	31.4	23	32.3	0.13	20045			85
1776	5561	2	Linum usitatissimum	3002	2018-06-21-14-38-45	0	2	z	0	25	32.3	23.1	31.4	23	32.3	0.03	20045			86
1777	5562	2	Linum usitatissimum	3002	2018-06-21-14-38-47	0	2	z	0	25	32.3	23.1	31.4	23	32.3	0.03	20045			87
1778	5563	2	Linum usitatissimum	3002	2018-06-21-14-38-49	0	2	z	0	25	32.3	23.1	31.4	23	32.3	0.03	20045			88
1779	5564	2	Linum usitatissimum	3002	2018-06-21-14-38-51	0	2	z	0	25	32.3	23.1	31.4	23	32.3	0.03	20045			89
1780	5565	2	Linum usitatissimum	3002	2018-06-21-14-38-53	0	2	z	0	25	32.3	23.1	31.4	23	32.3	0.03	20045			90
1781	5566	2	Linum usitatissimum	3002	2018-06-21-14-38-55	0	2	z	0	25	32.3	23.1	31.4	23	32.3	0.03	20045	Last10	Here	91
1782	5567	2	Linum usitatissimum	3002	2018-06-21-14-38-57	0	2	z	0	25	32.3	23.1	31.3	23	32.2	-0.061	20045	Last10	Here	92
1783	5568	2	Linum usitatissimum	3002	2018-06-21-14-38-59	0	2	z	0	25	32.3	23.1	31.4	23	32.3	0.03	20045	Last10	Here	93
1784	5569	2	Linum usitatissimum	3002	2018-06-21-14-39-01	0	2	z	0	25	32.3	23.1	31.4	23	32.3	0.03	20045	Last10	Here	94
1785	5570	2	Linum usitatissimum	3002	2018-06-21-14-39-03	0	2	z	0	25	32.3	23.1	31.3	23	32.2	-0.061	20045	Last10	Here	95
1786	5571	2	Linum usitatissimum	3002	2018-06-21-14-39-05	0	2	z	0	25	32.3	23.1	31.3	23	32.2	-0.061	20045	Last10	Here	96
1787	5572	2	Linum usitatissimum	3002	2018-06-21-14-39-07	0	2	z	0	25	32.3	23.1	31.3	23	32.2	-0.061	20045	Last10	Here	97
1788	5573	2	Linum usitatissimum	3002	2018-06-21-14-39-09	0	2	z	0	25	32.3	23.1	31.3	23	32.2	-0.061	20045	Last10	Here	98
1789	5574	2	Linum usitatissimum	3002	2018-06-21-14-39-11	0	2	z	0	25	32.3	23.1	31.3	23	32.2	-0.061	20045	Last10	Here	99
1790	5575	2	Linum usitatissimum	3002	2018-06-21-14-39-13	0	2	z	0	25	32.2	23.1	31.3	23	32.2	0.039	20045	Last10	Here	100
1791	5576	2	Linum usitatissimum	3002	2018-06-21-14-39-45	0	2	z	0	30	32.2	23.1	31.4	23	32.3	0.13	20046	First10	Here	1
1792	5577	2	Linum usitatissimum	3002	2018-06-21-14-39-47	0	2	z	0	30	32.2	23.1	31.5	23	32.4	0.221	20046	First10	Here	2
1793	5578	2	Linum usitatissimum	3002	2018-06-21-14-39-49	0	2	z	0	30	32.2	23.1	31.4	23	32.3	0.13	20046	First10	Here	3
1794	5579	2	Linum usitatissimum	3002	2018-06-21-14-39-51	0	2	z	0	30	32.2	23.1	31.4	23	32.3	0.13	20046	First10	Here	4
1795	5580	2	Linum usitatissimum	3002	2018-06-21-14-39-53	0	2	z	0	30	32.2	23.1	31.4	23	32.3	0.13	20046	First10	Here	5
1796	5581	2	Linum usitatissimum	3002	2018-06-21-14-39-55	0	2	z	0	30	32.1	23	31.4	23	32.3	0.23	20046	First10	Here	6
1797	5582	2	Linum usitatissimum	3002	2018-06-21-14-39-57	0	2	z	0	30	32.2	23.1	31.4	23	32.3	0.13	20046	First10	Here	7
1798	5583	2	Linum usitatissimum	3002	2018-06-21-14-39-59	0	2	z	0	30	32.2	23.1	31.4	23	32.3	0.13	20046	First10	Here	8
1799	5584	2	Linum usitatissimum	3002	2018-06-21-14-40-01	0	2	z	0	30	32.2	23.1	31.4	23	32.3	0.13	20046	First10	Here	9
1800	5585	2	Linum usitatissimum	3002	2018-06-21-14-40-03	0	2	z	0	30	32.2	23.1	31.4	23	32.3	0.13	20046	First10	Here	10
1801	5586	2	Linum usitatissimum	3002	2018-06-21-14-40-05	0	2	z	0	30	32.2	23.1	31.4	23	32.3	0.13	20046			11
1802	5587	2	Linum usitatissimum	3002	2018-06-21-14-40-07	0	2	z	0	30	32.2	23.1	31.4	23	32.3	0.13	20046			12
1803	5588	2	Linum usitatissimum	3002	2018-06-21-14-40-09	0	2	z	0	30	32.2	23.1	31.4	23	32.3	0.13	20046			13
1804	5589	2	Linum usitatissimum	3002	2018-06-21-14-40-11	0	2	z	0	30	32.2	23.1	31.4	23	32.3	0.13	20046			14
1805	5590	2	Linum usitatissimum	3002	2018-06-21-14-40-13	0	2	z	0	30	32.2	23.1	31.4	23	32.3	0.13	20046			15
1806	5591	2	Linum usitatissimum	3002	2018-06-21-14-40-15	0	2	z	0	30	32.2	23.1	31.4	23	32.3	0.13	20046			16
1807	5592	2	Linum usitatissimum	3002	2018-06-21-14-40-17	0	2	z	0	30	32.2	23.1	31.4	23	32.3	0.13	20046			17
1808	5593	2	Linum usitatissimum	3002	2018-06-21-14-40-19	0	2	z	0	30	32.2	23.1	31.4	23	32.3	0.13	20046			18
1809	5594	2	Linum usitatissimum	3002	2018-06-21-14-40-21	0	2	z	0	30	32.2	23.1	31.4	23	32.3	0.13	20046			19
1810	5595	2	Linum usitatissimum	3002	2018-06-21-14-40-23	0	2	z	0	30	32.2	23.1	31.4	23	32.3	0.13	20046			20
1811	5596	2	Linum usitatissimum	3002	2018-06-21-14-40-25	0	2	z	0	30	32.2	23.1	31.4	23	32.3	0.13	20046			21
1812	5597	2	Linum usitatissimum	3002	2018-06-21-14-40-27	0	2	z	0	30	32.1	23	31.4	23	32.3	0.23	20046			22
1813	5598	2	Linum usitatissimum	3002	2018-06-21-14-40-29	0	2	z	0	30	32.1	23	31.4	23	32.3	0.23	20046			23
1814	5599	2	Linum usitatissimum	3002	2018-06-21-14-40-31	0	2	z	0	30	32.2	23.1	31.4	23	32.3	0.13	20046			24
1815	5600	2	Linum usitatissimum	3002	2018-06-21-14-40-33	0	2	z	0	30	32.2	23.1	31.4	23	32.3	0.13	20046			25
1816	5601	2	Linum usitatissimum	3002	2018-06-21-14-40-35	0	2	z	0	30	32.2	23.1	31.4	23	32.3	0.13	20046			26
1817	5602	2	Linum usitatissimum	3002	2018-06-21-14-40-37	0	2	z	0	30	32.2	23.1	31.4	23	32.3	0.13	20046			27
1818	5603	2	Linum usitatissimum	3002	2018-06-21-14-40-39	0	2	z	0	30	32.2	23.1	31.4	23	32.3	0.13	20046			28
1819	5604	2	Linum usitatissimum	3002	2018-06-21-14-40-41	0	2	z	0	30	32.2	23.1	31.4	23	32.3	0.13	20046			29
1820	5605	2	Linum usitatissimum	3002	2018-06-21-14-40-43	0	2	z	0	30	32.2	23.1	31.4	23	32.3	0.13	20046			30
1821	5606	2	Linum usitatissimum	3002	2018-06-21-14-40-45	0	2	z	0	30	32.3	23.1	31.4	23	32.3	0.03	20046			31
1822	5607	2	Linum usitatissimum	3002	2018-06-21-14-40-47	0	2	z	0	30	32.2	23.1	31.4	23	32.3	0.13	20046			32
1823	5608	2	Linum usitatissimum	3002	2018-06-21-14-40-49	0	2	z	0	30	32.2	23.1	31.4	23	32.3	0.13	20046			33
1824	5609	2	Linum usitatissimum	3002	2018-06-21-14-40-51	0	2	z	0	30	32.2	23.1	31.4	23	32.3	0.13	20046			34
1825	5610	2	Linum usitatissimum	3002	2018-06-21-14-40-53	0	2	z	0	30	32.3	23.1	31.3	22.9	32.2	-0.061	20046			35
1826	5611	2	Linum usitatissimum	3002	2018-06-21-14-40-55	0	2	z	0	30	32.2	23	31.3	23	32.2	0.039	20046			36
1827	5612	2	Linum usitatissimum	3002	2018-06-21-14-40-57	0	2	z	0	30	32.3	23.1	31.3	23	32.2	-0.061	20046			37
1828	5613	2	Linum usitatissimum	3002	2018-06-21-14-40-59	0	2	z	0	30	32.3	23.1	31.3	23	32.2	-0.061	20046			38
1829	5614	2	Linum usitatissimum	3002	2018-06-21-14-41-01	0	2	z	0	30	32.3	23.1	31.3	22.9	32.2	-0.061	20046			39
1830	5615	2	Linum usitatissimum	3002	2018-06-21-14-41-03	0	2	z	0	30	32.3	23.1	31.3	23	32.2	-0.061	20046			40
1831	5616	2	Linum usitatissimum	3002	2018-06-21-14-41-05	0	2	z	0	30	32.4	23.1	31.3	23	32.2	-0.161	20046			41
1832	5617	2	Linum usitatissimum	3002	2018-06-21-14-41-07	0	2	z	0	30	32.4	23.1	31.4	23	32.3	-0.07	20046			42
1833	5618	2	Linum usitatissimum	3002	2018-06-21-14-41-09	0	2	z	0	30	32.4	23.1	31.3	23	32.2	-0.161	20046			43
1834	5619	2	Linum usitatissimum	3002	2018-06-21-14-41-11	0	2	z	0	30	32.4	23.1	31.3	23	32.2	-0.161	20046			44
1835	5620	2	Linum usitatissimum	3002	2018-06-21-14-41-13	0	2	z	0	30	32.4	23.1	31.3	23	32.2	-0.161	20046			45
1836	5621	2	Linum usitatissimum	3002	2018-06-21-14-41-15	0	2	z	0	30	32.4	23.1	31.2	22.9	32.1	-0.251	20046			46
1837	5622	2	Linum usitatissimum	3002	2018-06-21-14-41-17	0	2	z	0	30	32.3	23	31.3	23	32.2	-0.061	20046			47
1838	5623	2	Linum usitatissimum	3002	2018-06-21-14-41-19	0	2	z	0	30	32.4	23.1	31.3	23	32.2	-0.161	20046			48
1839	5624	2	Linum usitatissimum	3002	2018-06-21-14-41-21	0	2	z	0	30	32.4	23.1	31.3	23	32.2	-0.161	20046			49
1840	5625	2	Linum usitatissimum	3002	2018-06-21-14-41-23	0	2	z	0	30	32.4	23.1	31.3	23	32.2	-0.161	20046			50
1841	5626	2	Linum usitatissimum	3002	2018-06-21-14-41-25	0	2	z	0	30	32.4	23.1	31.3	23	32.2	-0.161	20046			51
1842	5627	2	Linum usitatissimum	3002	2018-06-21-14-41-27	0	2	z	0	30	32.4	23.1	31.3	23	32.2	-0.161	20046			52
1843	5628	2	Linum usitatissimum	3002	2018-06-21-14-41-29	0	2	z	0	30	32.4	23.1	31.3	23	32.2	-0.161	20046			53
1844	5629	2	Linum usitatissimum	3002	2018-06-21-14-41-31	0	2	z	0	30	32.4	23.1	31.3	23	32.2	-0.161	20046			54
1845	5630	2	Linum usitatissimum	3002	2018-06-21-14-41-33	0	2	z	0	30	32.3	23.1	31.3	23	32.2	-0.061	20046			55
1846	5631	2	Linum usitatissimum	3002	2018-06-21-14-41-35	0	2	z	0	30	32.3	23.1	31.3	23	32.2	-0.061	20046			56
1847	5632	2	Linum usitatissimum	3002	2018-06-21-14-41-37	0	2	z	0	30	32.3	23.1	31.3	23	32.2	-0.061	20046			57
1848	5633	2	Linum usitatissimum	3002	2018-06-21-14-41-40	0	2	z	0	30	32.3	23.1	31.3	23	32.2	-0.061	20046			58
1849	5634	2	Linum usitatissimum	3002	2018-06-21-14-41-42	0	2	z	0	30	32.3	23.1	31.3	23	32.2	-0.061	20046			59
1850	5635	2	Linum usitatissimum	3002	2018-06-21-14-41-44	0	2	z	0	30	32.3	23.1	31.3	23	32.2	-0.061	20046			60
1851	5636	2	Linum usitatissimum	3002	2018-06-21-14-41-46	0	2	z	0	30	32.3	23.1	31.3	23	32.2	-0.061	20046			61
1852	5637	2	Linum usitatissimum	3002	2018-06-21-14-41-48	0	2	z	0	30	32.3	23.1	31.4	23	32.3	0.03	20046			62
1853	5638	2	Linum usitatissimum	3002	2018-06-21-14-41-50	0	2	z	0	30	32.3	23.1	31.3	22.9	32.2	-0.061	20046			63
1854	5639	2	Linum usitatissimum	3002	2018-06-21-14-41-52	0	2	z	0	30	32.1	23	31.4	23	32.3	0.23	20046			64
1855	5640	2	Linum usitatissimum	3002	2018-06-21-14-41-54	0	2	z	0	30	32.3	23.1	31.4	23	32.3	0.03	20046			65
1856	5641	2	Linum usitatissimum	3002	2018-06-21-14-41-56	0	2	z	0	30	32.2	23	31.4	23	32.3	0.13	20046			66
1857	5642	2	Linum usitatissimum	3002	2018-06-21-14-41-58	0	2	z	0	30	32.1	23	31.4	23	32.3	0.23	20046			67
1858	5643	2	Linum usitatissimum	3002	2018-06-21-14-42-00	0	2	z	0	30	32.2	23	31.4	23	32.3	0.13	20046			68
1859	5644	2	Linum usitatissimum	3002	2018-06-21-14-42-02	0	2	z	0	30	32.1	23	31.4	23	32.3	0.23	20046			69
1860	5645	2	Linum usitatissimum	3002	2018-06-21-14-42-04	0	2	z	0	30	32.2	23.1	31.4	23	32.3	0.13	20046			70
1861	5646	2	Linum usitatissimum	3002	2018-06-21-14-42-06	0	2	z	0	30	32.1	23	31.4	23	32.3	0.23	20046			71
1862	5647	2	Linum usitatissimum	3002	2018-06-21-14-42-08	0	2	z	0	30	32.2	23.1	31.4	23	32.3	0.13	20046			72
1863	5648	2	Linum usitatissimum	3002	2018-06-21-14-42-10	0	2	z	0	30	32.2	23.1	31.4	23	32.3	0.13	20046			73
1864	5649	2	Linum usitatissimum	3002	2018-06-21-14-42-12	0	2	z	0	30	32.2	23.1	31.4	23	32.3	0.13	20046			74
1865	5650	2	Linum usitatissimum	3002	2018-06-21-14-42-14	0	2	z	0	30	32.2	23.1	31.3	23	32.2	0.039	20046			75
1866	5651	2	Linum usitatissimum	3002	2018-06-21-14-42-16	0	2	z	0	30	32.2	23.1	31.4	23	32.3	0.13	20046			76
1867	5652	2	Linum usitatissimum	3002	2018-06-21-14-42-18	0	2	z	0	30	32.2	23.1	31.3	23	32.2	0.039	20046			77
1868	5653	2	Linum usitatissimum	3002	2018-06-21-14-42-20	0	2	z	0	30	32.3	23.1	31.3	23	32.2	-0.061	20046			78
1869	5654	2	Linum usitatissimum	3002	2018-06-21-14-42-22	0	2	z	0	30	32.2	23	31.4	23	32.3	0.13	20046			79
1870	5655	2	Linum usitatissimum	3002	2018-06-21-14-42-24	0	2	z	0	30	32.3	23.1	31.3	23	32.2	-0.061	20046			80
1871	5656	2	Linum usitatissimum	3002	2018-06-21-14-42-26	0	2	z	0	30	32.3	23.1	31.3	23	32.2	-0.061	20046			81
1872	5657	2	Linum usitatissimum	3002	2018-06-21-14-42-28	0	2	z	0	30	32.3	23.1	31.3	23	32.2	-0.061	20046			82
1873	5658	2	Linum usitatissimum	3002	2018-06-21-14-42-30	0	2	z	0	30	32.3	23.1	31.3	23	32.2	-0.061	20046			83
1874	5659	2	Linum usitatissimum	3002	2018-06-21-14-42-32	0	2	z	0	30	32.3	23.1	31.3	23	32.2	-0.061	20046			84
1875	5660	2	Linum usitatissimum	3002	2018-06-21-14-42-34	0	2	z	0	30	32.4	23.1	31.3	23	32.2	-0.161	20046			85
1876	5661	2	Linum usitatissimum	3002	2018-06-21-14-42-36	0	2	z	0	30	32.4	23.1	31.3	23	32.2	-0.161	20046			86
1877	5662	2	Linum usitatissimum	3002	2018-06-21-14-42-38	0	2	z	0	30	32.4	23.1	31.3	23	32.2	-0.161	20046			87
1878	5663	2	Linum usitatissimum	3002	2018-06-21-14-42-40	0	2	z	0	30	32.4	23.1	31.3	23	32.2	-0.161	20046			88
1879	5664	2	Linum usitatissimum	3002	2018-06-21-14-42-42	0	2	z	0	30	32.3	23	31.3	23	32.2	-0.061	20046			89
1880	5665	2	Linum usitatissimum	3002	2018-06-21-14-42-44	0	2	z	0	30	32.4	23.1	31.3	23	32.2	-0.161	20046			90
1881	5666	2	Linum usitatissimum	3002	2018-06-21-14-42-46	0	2	z	0	30	32.4	23.1	31.3	23	32.2	-0.161	20046	Last10	Here	91
1882	5667	2	Linum usitatissimum	3002	2018-06-21-14-42-48	0	2	z	0	30	32.3	23.1	31.3	23	32.2	-0.061	20046	Last10	Here	92
1883	5668	2	Linum usitatissimum	3002	2018-06-21-14-42-50	0	2	z	0	30	32.4	23.1	31.4	23	32.3	-0.07	20046	Last10	Here	93
1884	5669	2	Linum usitatissimum	3002	2018-06-21-14-42-52	0	2	z	0	30	32.3	23.1	31.4	23	32.3	0.03	20046	Last10	Here	94
1885	5670	2	Linum usitatissimum	3002	2018-06-21-14-42-54	0	2	z	0	30	32.3	23.1	31.4	23	32.3	0.03	20046	Last10	Here	95
1886	5671	2	Linum usitatissimum	3002	2018-06-21-14-42-56	0	2	z	0	30	32.3	23.1	31.4	23	32.3	0.03	20046	Last10	Here	96
1887	5672	2	Linum usitatissimum	3002	2018-06-21-14-42-58	0	2	z	0	30	32.3	23.1	31.4	23	32.3	0.03	20046	Last10	Here	97
1888	5673	2	Linum usitatissimum	3002	2018-06-21-14-43-00	0	2	z	0	30	32.3	23.1	31.4	23	32.3	0.03	20046	Last10	Here	98
1889	5674	2	Linum usitatissimum	3002	2018-06-21-14-43-02	0	2	z	0	30	32.3	23.1	31.4	23	32.3	0.03	20046	Last10	Here	99
1890	5675	2	Linum usitatissimum	3002	2018-06-21-14-43-04	0	2	z	0	30	32.3	23.1	31.4	23	32.3	0.03	20046	Last10	Here	100
1891	11348	2	Linum usitatissimum	3002	2018-06-21-18-40-23	1	2	x	-30	0	30.7	23.2	29.9	23.2	31	0.27	20104	First10	Here	1
1892	11349	2	Linum usitatissimum	3002	2018-06-21-18-40-25	1	2	x	-30	0	30.8	23.3	29.9	23.2	31	0.17	20104	First10	Here	2
1893	11350	2	Linum usitatissimum	3002	2018-06-21-18-40-27	1	2	x	-30	0	30.8	23.3	29.9	23.2	31	0.17	20104	First10	Here	3
1894	11351	2	Linum usitatissimum	3002	2018-06-21-18-40-29	1	2	x	-30	0	30.8	23.3	29.8	23.2	30.9	0.079	20104	First10	Here	4
1895	11352	2	Linum usitatissimum	3002	2018-06-21-18-40-31	1	2	x	-30	0	30.8	23.3	29.9	23.2	31	0.17	20104	First10	Here	5
1896	11353	2	Linum usitatissimum	3002	2018-06-21-18-40-33	1	2	x	-30	0	30.8	23.3	29.8	23.2	30.9	0.079	20104	First10	Here	6
1897	11354	2	Linum usitatissimum	3002	2018-06-21-18-40-35	1	2	x	-30	0	30.8	23.3	29.8	23.2	30.9	0.079	20104	First10	Here	7
1898	11355	2	Linum usitatissimum	3002	2018-06-21-18-40-37	1	2	x	-30	0	30.8	23.3	29.9	23.2	31	0.17	20104	First10	Here	8
1899	11356	2	Linum usitatissimum	3002	2018-06-21-18-40-39	1	2	x	-30	0	30.8	23.3	29.9	23.2	31	0.17	20104	First10	Here	9
1900	11357	2	Linum usitatissimum	3002	2018-06-21-18-40-41	1	2	x	-30	0	30.8	23.3	29.9	23.2	31	0.17	20104	First10	Here	10
1901	11358	2	Linum usitatissimum	3002	2018-06-21-18-40-43	1	2	x	-30	0	30.8	23.3	29.8	23.2	30.9	0.079	20104			11
1902	11359	2	Linum usitatissimum	3002	2018-06-21-18-40-45	1	2	x	-30	0	30.8	23.3	29.8	23.2	30.9	0.079	20104			12
1903	11360	2	Linum usitatissimum	3002	2018-06-21-18-40-47	1	2	x	-30	0	30.8	23.3	29.8	23.2	30.9	0.079	20104			13
1904	11361	2	Linum usitatissimum	3002	2018-06-21-18-40-50	1	2	x	-30	0	30.8	23.3	29.8	23.2	30.9	0.079	20104			14
1905	11362	2	Linum usitatissimum	3002	2018-06-21-18-40-52	1	2	x	-30	0	30.8	23.3	29.8	23.2	30.9	0.079	20104			15
1906	11363	2	Linum usitatissimum	3002	2018-06-21-18-40-54	1	2	x	-30	0	30.8	23.3	29.8	23.2	30.9	0.079	20104			16
1907	11364	2	Linum usitatissimum	3002	2018-06-21-18-40-56	1	2	x	-30	0	30.8	23.3	29.8	23.2	30.9	0.079	20104			17
1908	11365	2	Linum usitatissimum	3002	2018-06-21-18-40-58	1	2	x	-30	0	30.8	23.3	29.8	23.2	30.9	0.079	20104			18
1909	11366	2	Linum usitatissimum	3002	2018-06-21-18-41-00	1	2	x	-30	0	30.8	23.3	29.8	23.2	30.9	0.079	20104			19
1910	11367	2	Linum usitatissimum	3002	2018-06-21-18-41-02	1	2	x	-30	0	30.8	23.3	29.8	23.2	30.9	0.079	20104			20
1911	11368	2	Linum usitatissimum	3002	2018-06-21-18-41-04	1	2	x	-30	0	30.8	23.3	29.8	23.2	30.9	0.079	20104			21
1912	11369	2	Linum usitatissimum	3002	2018-06-21-18-41-06	1	2	x	-30	0	30.8	23.3	29.8	23.2	30.9	0.079	20104			22
1913	11370	2	Linum usitatissimum	3002	2018-06-21-18-41-08	1	2	x	-30	0	30.8	23.3	29.8	23.2	30.9	0.079	20104			23
1914	11371	2	Linum usitatissimum	3002	2018-06-21-18-41-10	1	2	x	-30	0	30.9	23.3	29.8	23.2	30.9	-0.021	20104			24
1915	11372	2	Linum usitatissimum	3002	2018-06-21-18-41-12	1	2	x	-30	0	30.9	23.3	29.8	23.2	30.9	-0.021	20104			25
1916	11373	2	Linum usitatissimum	3002	2018-06-21-18-41-14	1	2	x	-30	0	30.9	23.3	29.8	23.2	30.9	-0.021	20104			26
1917	11374	2	Linum usitatissimum	3002	2018-06-21-18-41-16	1	2	x	-30	0	30.9	23.3	29.8	23.2	30.9	-0.021	20104			27
1918	11375	2	Linum usitatissimum	3002	2018-06-21-18-41-18	1	2	x	-30	0	30.9	23.3	29.8	23.2	30.9	-0.021	20104			28
1919	11376	2	Linum usitatissimum	3002	2018-06-21-18-41-20	1	2	x	-30	0	30.8	23.3	29.8	23.2	30.9	0.079	20104			29
1920	11377	2	Linum usitatissimum	3002	2018-06-21-18-41-22	1	2	x	-30	0	30.8	23.3	29.8	23.2	30.9	0.079	20104			30
1921	11378	2	Linum usitatissimum	3002	2018-06-21-18-41-24	1	2	x	-30	0	30.8	23.3	29.8	23.2	30.9	0.079	20104			31
1922	11379	2	Linum usitatissimum	3002	2018-06-21-18-41-26	1	2	x	-30	0	30.8	23.3	29.8	23.2	30.9	0.079	20104			32
1923	11380	2	Linum usitatissimum	3002	2018-06-21-18-41-28	1	2	x	-30	0	30.9	23.3	29.8	23.2	30.9	-0.021	20104			33
1924	11381	2	Linum usitatissimum	3002	2018-06-21-18-41-30	1	2	x	-30	0	30.9	23.3	29.8	23.2	30.9	-0.021	20104			34
1925	11382	2	Linum usitatissimum	3002	2018-06-21-18-41-32	1	2	x	-30	0	30.9	23.3	29.8	23.2	30.9	-0.021	20104			35
1926	11383	2	Linum usitatissimum	3002	2018-06-21-18-41-34	1	2	x	-30	0	30.9	23.3	29.9	23.2	31	0.07	20104			36
1927	11384	2	Linum usitatissimum	3002	2018-06-21-18-41-36	1	2	x	-30	0	30.9	23.3	29.9	23.2	31	0.07	20104			37
1928	11385	2	Linum usitatissimum	3002	2018-06-21-18-41-38	1	2	x	-30	0	30.8	23.3	29.9	23.2	31	0.17	20104			38
1929	11386	2	Linum usitatissimum	3002	2018-06-21-18-41-40	1	2	x	-30	0	30.9	23.3	29.9	23.2	31	0.07	20104			39
1930	11387	2	Linum usitatissimum	3002	2018-06-21-18-41-42	1	2	x	-30	0	30.9	23.3	29.9	23.2	31	0.07	20104			40
1931	11388	2	Linum usitatissimum	3002	2018-06-21-18-41-44	1	2	x	-30	0	30.9	23.3	29.9	23.2	31	0.07	20104			41
1932	11389	2	Linum usitatissimum	3002	2018-06-21-18-41-46	1	2	x	-30	0	30.8	23.3	29.9	23.2	31	0.17	20104			42
1933	11390	2	Linum usitatissimum	3002	2018-06-21-18-41-48	1	2	x	-30	0	30.8	23.3	29.9	23.2	31	0.17	20104			43
1934	11391	2	Linum usitatissimum	3002	2018-06-21-18-41-50	1	2	x	-30	0	30.8	23.3	29.9	23.2	31	0.17	20104			44
1935	11392	2	Linum usitatissimum	3002	2018-06-21-18-41-52	1	2	x	-30	0	30.8	23.3	29.9	23.2	31	0.17	20104			45
1936	11393	2	Linum usitatissimum	3002	2018-06-21-18-41-54	1	2	x	-30	0	30.8	23.3	29.9	23.2	31	0.17	20104			46
1937	11394	2	Linum usitatissimum	3002	2018-06-21-18-41-56	1	2	x	-30	0	30.8	23.3	29.9	23.2	31	0.17	20104			47
1938	11395	2	Linum usitatissimum	3002	2018-06-21-18-41-58	1	2	x	-30	0	30.8	23.3	29.9	23.2	31	0.17	20104			48
1939	11396	2	Linum usitatissimum	3002	2018-06-21-18-42-00	1	2	x	-30	0	30.8	23.3	29.9	23.2	31	0.17	20104			49
1940	11397	2	Linum usitatissimum	3002	2018-06-21-18-42-02	1	2	x	-30	0	30.8	23.3	29.9	23.2	31	0.17	20104			50
1941	11398	2	Linum usitatissimum	3002	2018-06-21-18-42-04	1	2	x	-30	0	30.8	23.3	29.9	23.2	31	0.17	20104			51
1942	11399	2	Linum usitatissimum	3002	2018-06-21-18-42-06	1	2	x	-30	0	30.8	23.3	29.9	23.2	31	0.17	20104			52
1943	11400	2	Linum usitatissimum	3002	2018-06-21-18-42-08	1	2	x	-30	0	30.8	23.3	29.9	23.2	31	0.17	20104			53
1944	11401	2	Linum usitatissimum	3002	2018-06-21-18-42-10	1	2	x	-30	0	30.8	23.3	29.9	23.2	31	0.17	20104			54
1945	11402	2	Linum usitatissimum	3002	2018-06-21-18-42-12	1	2	x	-30	0	30.8	23.3	29.9	23.2	31	0.17	20104			55
1946	11403	2	Linum usitatissimum	3002	2018-06-21-18-42-14	1	2	x	-30	0	30.8	23.3	29.9	23.2	31	0.17	20104			56
1947	11404	2	Linum usitatissimum	3002	2018-06-21-18-42-16	1	2	x	-30	0	30.8	23.3	29.9	23.2	31	0.17	20104			57
1948	11405	2	Linum usitatissimum	3002	2018-06-21-18-42-18	1	2	x	-30	0	30.8	23.3	29.9	23.2	31	0.17	20104			58
1949	11406	2	Linum usitatissimum	3002	2018-06-21-18-42-20	1	2	x	-30	0	30.8	23.3	29.9	23.2	31	0.17	20104			59
1950	11407	2	Linum usitatissimum	3002	2018-06-21-18-42-22	1	2	x	-30	0	30.8	23.3	29.9	23.2	31	0.17	20104			60
1951	11408	2	Linum usitatissimum	3002	2018-06-21-18-42-24	1	2	x	-30	0	30.8	23.3	29.9	23.2	31	0.17	20104			61
1952	11409	2	Linum usitatissimum	3002	2018-06-21-18-42-26	1	2	x	-30	0	30.8	23.3	29.9	23.2	31	0.17	20104			62
1953	11410	2	Linum usitatissimum	3002	2018-06-21-18-42-28	1	2	x	-30	0	30.8	23.3	29.9	23.2	31	0.17	20104			63
1954	11411	2	Linum usitatissimum	3002	2018-06-21-18-42-30	1	2	x	-30	0	30.8	23.3	29.9	23.2	31	0.17	20104			64
1955	11412	2	Linum usitatissimum	3002	2018-06-21-18-42-32	1	2	x	-30	0	30.8	23.3	29.9	23.2	31	0.17	20104			65
1956	11413	2	Linum usitatissimum	3002	2018-06-21-18-42-34	1	2	x	-30	0	30.8	23.3	29.9	23.2	31	0.17	20104			66
1957	11414	2	Linum usitatissimum	3002	2018-06-21-18-42-36	1	2	x	-30	0	30.8	23.3	29.9	23.2	31	0.17	20104			67
1958	11415	2	Linum usitatissimum	3002	2018-06-21-18-42-38	1	2	x	-30	0	30.8	23.3	29.9	23.2	31	0.17	20104			68
1959	11416	2	Linum usitatissimum	3002	2018-06-21-18-42-40	1	2	x	-30	0	30.8	23.3	29.9	23.2	31	0.17	20104			69
1960	11417	2	Linum usitatissimum	3002	2018-06-21-18-42-42	1	2	x	-30	0	30.7	23.3	29.9	23.2	31	0.27	20104			70
1961	11418	2	Linum usitatissimum	3002	2018-06-21-18-42-44	1	2	x	-30	0	30.7	23.3	29.9	23.2	31	0.27	20104			71
1962	11419	2	Linum usitatissimum	3002	2018-06-21-18-42-46	1	2	x	-30	0	30.7	23.3	29.9	23.2	31	0.27	20104			72
1963	11420	2	Linum usitatissimum	3002	2018-06-21-18-42-48	1	2	x	-30	0	30.7	23.3	29.9	23.2	31	0.27	20104			73
1964	11421	2	Linum usitatissimum	3002	2018-06-21-18-42-50	1	2	x	-30	0	30.7	23.3	29.9	23.2	31	0.27	20104			74
1965	11422	2	Linum usitatissimum	3002	2018-06-21-18-42-52	1	2	x	-30	0	30.8	23.3	29.9	23.2	31	0.17	20104			75
1966	11423	2	Linum usitatissimum	3002	2018-06-21-18-42-54	1	2	x	-30	0	30.8	23.3	29.9	23.2	31	0.17	20104			76
1967	11424	2	Linum usitatissimum	3002	2018-06-21-18-42-56	1	2	x	-30	0	30.8	23.3	29.9	23.2	31	0.17	20104			77
1968	11425	2	Linum usitatissimum	3002	2018-06-21-18-42-58	1	2	x	-30	0	30.8	23.3	30	23.2	31.1	0.261	20104			78
1969	11426	2	Linum usitatissimum	3002	2018-06-21-18-43-00	1	2	x	-30	0	30.8	23.3	30	23.2	31.1	0.261	20104			79
1970	11427	2	Linum usitatissimum	3002	2018-06-21-18-43-02	1	2	x	-30	0	30.8	23.3	30	23.2	31.1	0.261	20104			80
1971	11428	2	Linum usitatissimum	3002	2018-06-21-18-43-04	1	2	x	-30	0	30.8	23.3	30	23.2	31.1	0.261	20104			81
1972	11429	2	Linum usitatissimum	3002	2018-06-21-18-43-06	1	2	x	-30	0	30.8	23.3	30	23.2	31.1	0.261	20104			82
1973	11430	2	Linum usitatissimum	3002	2018-06-21-18-43-08	1	2	x	-30	0	30.7	23.3	30	23.2	31.1	0.361	20104			83
1974	11431	2	Linum usitatissimum	3002	2018-06-21-18-43-10	1	2	x	-30	0	30.8	23.3	30	23.2	31.1	0.261	20104			84
1975	11432	2	Linum usitatissimum	3002	2018-06-21-18-43-12	1	2	x	-30	0	30.8	23.3	30	23.2	31.1	0.261	20104			85
1976	11433	2	Linum usitatissimum	3002	2018-06-21-18-43-14	1	2	x	-30	0	30.7	23.3	30	23.2	31.1	0.361	20104			86
1977	11434	2	Linum usitatissimum	3002	2018-06-21-18-43-16	1	2	x	-30	0	30.7	23.3	30	23.2	31.1	0.361	20104			87
1978	11435	2	Linum usitatissimum	3002	2018-06-21-18-43-18	1	2	x	-30	0	30.8	23.3	30	23.2	31.1	0.261	20104			88
1979	11436	2	Linum usitatissimum	3002	2018-06-21-18-43-20	1	2	x	-30	0	30.8	23.3	30	23.2	31.1	0.261	20104			89
1980	11437	2	Linum usitatissimum	3002	2018-06-21-18-43-22	1	2	x	-30	0	30.8	23.3	30	23.2	31.1	0.261	20104			90
1981	11438	2	Linum usitatissimum	3002	2018-06-21-18-43-24	1	2	x	-30	0	30.8	23.3	30	23.2	31.1	0.261	20104	Last10	Here	91
1982	11439	2	Linum usitatissimum	3002	2018-06-21-18-43-26	1	2	x	-30	0	30.7	23.3	30	23.2	31.1	0.361	20104	Last10	Here	92
1983	11440	2	Linum usitatissimum	3002	2018-06-21-18-43-28	1	2	x	-30	0	30.8	23.3	30	23.2	31.1	0.261	20104	Last10	Here	93
1984	11441	2	Linum usitatissimum	3002	2018-06-21-18-43-30	1	2	x	-30	0	30.7	23.3	30	23.2	31.1	0.361	20104	Last10	Here	94
1985	11442	2	Linum usitatissimum	3002	2018-06-21-18-43-32	1	2	x	-30	0	30.7	23.3	30	23.2	31.1	0.361	20104	Last10	Here	95
1986	11443	2	Linum usitatissimum	3002	2018-06-21-18-43-34	1	2	x	-30	0	30.7	23.3	30	23.2	31.1	0.361	20104	Last10	Here	96
1987	11444	2	Linum usitatissimum	3002	2018-06-21-18-43-36	1	2	x	-30	0	30.7	23.3	30	23.2	31.1	0.361	20104	Last10	Here	97
1988	11445	2	Linum usitatissimum	3002	2018-06-21-18-43-38	1	2	x	-30	0	30.7	23.3	29.9	23.2	31	0.27	20104	Last10	Here	98
1989	11446	2	Linum usitatissimum	3002	2018-06-21-18-43-40	1	2	x	-30	0	30.7	23.3	29.9	23.2	31	0.27	20104	Last10	Here	99
1990	11447	2	Linum usitatissimum	3002	2018-06-21-18-43-42	1	2	x	-30	0	30.7	23.3	29.9	23.2	31	0.27	20104	Last10	Here	100
1991	11448	2	Linum usitatissimum	3002	2018-06-21-18-44-14	1	2	x	-25	0	30.7	23.3	29.9	23.2	31	0.27	20105	First10	Here	1
1992	11449	2	Linum usitatissimum	3002	2018-06-21-18-44-16	1	2	x	-25	0	30.7	23.3	29.9	23.2	31	0.27	20105	First10	Here	2
1993	11450	2	Linum usitatissimum	3002	2018-06-21-18-44-18	1	2	x	-25	0	30.7	23.3	29.9	23.2	31	0.27	20105	First10	Here	3
1994	11451	2	Linum usitatissimum	3002	2018-06-21-18-44-20	1	2	x	-25	0	30.7	23.3	29.9	23.2	31	0.27	20105	First10	Here	4
1995	11452	2	Linum usitatissimum	3002	2018-06-21-18-44-22	1	2	x	-25	0	30.7	23.3	29.9	23.2	31	0.27	20105	First10	Here	5
1996	11453	2	Linum usitatissimum	3002	2018-06-21-18-44-24	1	2	x	-25	0	30.7	23.3	29.9	23.2	31	0.27	20105	First10	Here	6
1997	11454	2	Linum usitatissimum	3002	2018-06-21-18-44-26	1	2	x	-25	0	30.7	23.3	29.9	23.2	31	0.27	20105	First10	Here	7
1998	11455	2	Linum usitatissimum	3002	2018-06-21-18-44-28	1	2	x	-25	0	30.7	23.3	29.9	23.2	31	0.27	20105	First10	Here	8
1999	11456	2	Linum usitatissimum	3002	2018-06-21-18-44-30	1	2	x	-25	0	30.7	23.3	29.9	23.2	31	0.27	20105	First10	Here	9
[truncated: 43,423 more rows]
