# Supplementary material for: Floral Humidity in Flowering Plants: A Preliminary Survey
Source: Front Plant Sci. 2020 Mar 6;11:249. doi: 10.3389/fpls.2020.00249 (PMC7068853; doi:10.3389/fpls.2020.00249)
Supplement: SUPPLEMENTARY FILE 2 — A zipped file containing floral humidity data collected by the robot arm transects as described in the main text. A word document within the zipped files explains the data formatting in detail. Datafiles themselves are in CSV format. [file Data_Sheet_2.zip › Floral humidity data/Flowers/Nepenthes Means.csv]

	Block	Sp	xORz	Individual	totIndividual	sample..	Sample.order	xoffset	zoffset	x2	z2	Background.Humidity	Background.Temperature	Focal.Humidity	Focal.Temperature	Corrected.Focal.humidity	Change.in.RH.	block
1	14821	Nepenthes	x	20	1020	0	0	-30	0	900	0	44.55	22.249	44.622	22.185	44.622	0.04834	14821
2	14822	Nepenthes	x	20	1020	0	0	-25	0	625	0	44.583	22.206	44.701	22.102	44.701	0.09197	14822
3	14823	Nepenthes	x	20	1020	0	0	-20	0	400	0	44.569	22.2	44.696	22.1	44.696	0.10112	14823
4	14824	Nepenthes	x	20	1020	0	0	-15	0	225	0	44.523	22.2	44.631	22.1	44.631	0.08407	14824
5	14825	Nepenthes	x	20	1020	0	0	-10	0	100	0	44.5	22.2	44.709	22.099	44.709	0.18273	14825
6	14826	Nepenthes	x	20	1020	0	0	-5	0	25	0	44.493	22.197	44.804	22.099	44.804	0.28188	14826
7	14827	Nepenthes	x	20	1020	0	0	0	0	0	0	44.49090909	22.1979798	44.80505051	22.1	44.80505051	0.284989899	14827
8	14828	Nepenthes	x	20	1020	0	0	5	0	25	0	44.4020202	22.2	44.71717172	22.1	44.71717172	0.288636364	14828
9	14829	Nepenthes	x	20	1020	0	0	10	0	100	0	44.32929293	22.2	44.54949495	22.1	44.54949495	0.198727273	14829
10	14830	Nepenthes	x	20	1020	0	0	15	0	225	0	44.306	22.2	44.495	22.1	44.495	0.16923	14830
11	14831	Nepenthes	x	20	1020	0	0	20	0	400	0	44.383	22.2	44.444	22.1	44.444	0.04324	14831
12	14832	Nepenthes	x	20	1020	0	0	25	0	625	0	44.387	22.2	44.406	22.1	44.406	0.00276	14832
13	14833	Nepenthes	x	20	1020	0	0	30	0	900	0	44.375	22.2	44.408	22.1	44.408	0.01668	14833
14	14840	Nepenthes	x	23	1023	0	1	-30	0	900	0	44.48686869	22.22727273	44.59090909	22.18282828	44.59090909	0.081313131	14840
15	14841	Nepenthes	x	23	1023	0	1	-25	0	625	0	44.46666667	22.24141414	44.63030303	22.10707071	44.63030303	0.139727273	14841
16	14842	Nepenthes	x	23	1023	0	1	-20	0	400	0	44.47	22.259	44.714	22.102	44.714	0.21758	14842
17	14843	Nepenthes	x	23	1023	0	1	-15	0	225	0	44.518	22.239	44.78	22.102	44.78	0.2336	14843
18	14844	Nepenthes	x	23	1023	0	1	-10	0	100	0	44.582	22.248	44.886	22.101	44.886	0.27242	14844
19	14845	Nepenthes	x	23	1023	0	1	-5	0	25	0	44.632	22.242	45.185	22.1	45.18	0.51211	14845
20	14846	Nepenthes	x	23	1023	0	1	0	0	0	0	44.705	22.266	45.264	22.1	45.263	0.51549	14846
21	14847	Nepenthes	x	23	1023	0	1	5	0	25	0	44.738	22.236	45.335	22.101	45.322	0.55119	14847
22	14848	Nepenthes	x	23	1023	0	1	10	0	100	0	44.74	22.291	45.182	22.1	45.182	0.40139	14848
23	14849	Nepenthes	x	23	1023	0	1	15	0	225	0	44.789	22.287	45.101	22.103	45.101	0.27397	14849
24	14850	Nepenthes	x	23	1023	0	1	20	0	400	0	44.862	22.294	45.056	22.171	45.056	0.15732	14850
25	14851	Nepenthes	x	23	1023	0	1	25	0	625	0	44.8989899	22.2979798	45.04141414	22.2	45.04141414	0.106181818	14851
26	14852	Nepenthes	x	23	1023	0	1	30	0	900	0	44.97575758	22.2979798	45.04040404	22.1969697	45.04040404	0.028434343	14852
27	14859	Nepenthes	x	22	1022	0	2	-30	0	900	0	44.841	22.3	44.916	22.228	44.916	0.04252	14859
28	14860	Nepenthes	x	22	1022	0	2	-25	0	625	0	44.985	22.3	45.17	22.2	45.17	0.14474	14860
29	14861	Nepenthes	x	22	1022	0	2	-20	0	400	0	45.098	22.3	45.301	22.199	45.301	0.15798	14861
30	14862	Nepenthes	x	22	1022	0	2	-15	0	225	0	45.189	22.3	45.454	22.2	45.4	0.21538	14862
31	14863	Nepenthes	x	22	1022	0	2	-10	0	100	0	45.281	22.3	45.649	22.2	45.549	0.31253	14863
32	14864	Nepenthes	x	22	1022	0	2	-5	0	25	0	45.39090909	22.3	45.84444444	22.2	45.74444444	0.39220202	14864
33	14865	Nepenthes	x	22	1022	0	2	0	0	0	0	45.38181818	22.3010101	45.99393939	22.2	45.89393939	0.546191919	14865
34	14866	Nepenthes	x	22	1022	0	2	5	0	25	0	45.45050505	22.3020202	45.81414141	22.2040404	45.71414141	0.303212121	14866
35	14867	Nepenthes	x	22	1022	0	2	10	0	100	0	45.5020202	22.3020202	45.74444444	22.21515152	45.64444444	0.184090909	14867
36	14868	Nepenthes	x	22	1022	0	2	15	0	225	0	45.591	22.303	45.719	22.213	45.619	0.07043	14868
37	14869	Nepenthes	x	22	1022	0	2	20	0	400	0	45.572	22.312	45.715	22.292	45.615	0.08555	14869
38	14870	Nepenthes	x	22	1022	0	2	25	0	625	0	45.536	22.347	45.667	22.3	45.567	0.07499	14870
39	14871	Nepenthes	x	22	1022	0	2	30	0	900	0	45.554	22.361	45.639	22.298	45.539	0.02983	14871
40	14878	Nepenthes	x	21	1021	0	3	-30	0	900	0	45.583	22.399	45.669	22.302	45.569	0.02993	14878
41	14879	Nepenthes	x	21	1021	0	3	-25	0	625	0	45.462	22.4	45.674	22.298	45.574	0.15578	14879
42	14880	Nepenthes	x	21	1021	0	3	-20	0	400	0	45.44141414	22.4	45.63030303	22.2959596	45.53030303	0.133979798	14880
43	14881	Nepenthes	x	21	1021	0	3	-15	0	225	0	45.35858586	22.4	45.58585859	22.2969697	45.48686869	0.17369697	14881
44	14882	Nepenthes	x	21	1021	0	3	-10	0	100	0	45.2959596	22.4	45.69191919	22.2979798	45.59191919	0.33920202	14882
45	14883	Nepenthes	x	21	1021	0	3	-5	0	25	0	45.27474747	22.4	45.71212121	22.2969697	45.61212121	0.380010101	14883
46	14884	Nepenthes	x	21	1021	0	3	0	0	0	0	45.201	22.4	45.7	22.3	45.6	0.442	14884
47	14885	Nepenthes	x	21	1021	0	3	5	0	25	0	45.158	22.4	45.642	22.3	45.542	0.42874	14885
48	14886	Nepenthes	x	21	1021	0	3	10	0	100	0	45.035	22.4	45.355	22.302	45.345	0.27335	14886
49	14887	Nepenthes	x	21	1021	0	3	15	0	225	0	44.995	22.401	45.225	22.3	45.225	0.18792	14887
50	14888	Nepenthes	x	21	1021	0	3	20	0	400	0	44.942	22.4	45.052	22.315	45.052	0.07344	14888
51	14889	Nepenthes	x	21	1021	0	3	25	0	625	0	44.917	22.4	44.976	22.361	44.976	0.02472	14889
52	14890	Nepenthes	x	21	1021	0	3	30	0	900	0	44.819	22.401	44.904	22.369	44.904	0.05288	14890
53	14897	Nepenthes	x	20	1020	1	0	-30	0	900	0	44.933	22.416	44.985	22.386	44.985	0.01745	14897
54	14898	Nepenthes	x	20	1020	1	0	-25	0	625	0	44.932	22.43	45.033	22.328	45.033	0.06501	14898
55	14899	Nepenthes	x	20	1020	1	0	-20	0	400	0	44.94	22.467	45.076	22.311	45.076	0.09872	14899
56	14900	Nepenthes	x	20	1020	1	0	-15	0	225	0	45.006	22.462	45.136	22.329	45.136	0.09092	14900
57	14901	Nepenthes	x	20	1020	1	0	-10	0	100	0	45.007	22.5	45.216	22.316	45.216	0.16734	14901
58	14902	Nepenthes	x	20	1020	1	0	-5	0	25	0	45.013	22.5	45.474	22.308	45.412	0.41078	14902
59	14903	Nepenthes	x	20	1020	1	0	0	0	0	0	45.055	22.49	45.543	22.306	45.454	0.43571	14903
60	14904	Nepenthes	x	20	1020	1	0	5	0	25	0	45.109	22.488	45.506	22.352	45.432	0.34582	14904
61	14905	Nepenthes	x	20	1020	1	0	10	0	100	0	45.11	22.492	45.381	22.356	45.369	0.22357	14905
62	14906	Nepenthes	x	20	1020	1	0	15	0	225	0	45.15858586	22.48484848	45.34545455	22.38282828	45.34444444	0.140505051	14906
63	14907	Nepenthes	x	20	1020	1	0	20	0	400	0	45.13838384	22.4969697	45.3	22.4	45.3	0.116616162	14907
64	14908	Nepenthes	x	20	1020	1	0	25	0	625	0	45.16060606	22.5	45.2010101	22.4	45.2010101	-0.000636364	14908
65	14909	Nepenthes	x	20	1020	1	0	30	0	900	0	45.13939394	22.5	45.2020202	22.4	45.2020202	0.021535354	14909
66	14916	Nepenthes	x	23	1023	1	1	-30	0	900	0	44.404	22.5	44.41	22.413	44.41	-0.01044	14916
67	14917	Nepenthes	x	23	1023	1	1	-25	0	625	0	44.311	22.5	44.411	22.401	44.411	0.08356	14917
68	14918	Nepenthes	x	23	1023	1	1	-20	0	400	0	44.3	22.5	44.428	22.4	44.428	0.11088	14918
69	14919	Nepenthes	x	23	1023	1	1	-15	0	225	0	44.3	22.5	44.511	22.4	44.511	0.19074	14919
70	14920	Nepenthes	x	23	1023	1	1	-10	0	100	0	44.3	22.5	44.55555556	22.4	44.55555556	0.233919192	14920
71	14921	Nepenthes	x	23	1023	1	1	-5	0	25	0	44.29494949	22.5	44.71313131	22.4	44.71313131	0.391787879	14921
72	14922	Nepenthes	x	23	1023	1	1	0	0	0	0	44.23232323	22.5	44.81414141	22.4	44.81414141	0.552393939	14922
73	14923	Nepenthes	x	23	1023	1	1	5	0	25	0	44.2040404	22.5	44.66161616	22.4	44.66161616	0.432727273	14923
74	14924	Nepenthes	x	23	1023	1	1	10	0	100	0	44.16161616	22.5	44.40707071	22.4	44.40707071	0.229040404	14924
75	14925	Nepenthes	x	23	1023	1	1	15	0	225	0	44.1	22.501	44.326	22.4	44.326	0.2122	14925
76	14926	Nepenthes	x	23	1023	1	1	20	0	400	0	44.101	22.5	44.198	22.402	44.198	0.08706	14926
77	14927	Nepenthes	x	23	1023	1	1	25	0	625	0	44.105	22.5	44.152	22.409	44.152	0.03844	14927
78	14928	Nepenthes	x	23	1023	1	1	30	0	900	0	44.1	22.5	44.108	22.41	44.108	0.00076	14928
79	14935	Nepenthes	x	22	1022	1	2	-30	0	900	0	43.45050505	22.5020202	43.42424242	22.45858586	43.42424242	-0.011989899	14935
80	14936	Nepenthes	x	22	1022	1	2	-25	0	625	0	43.40606061	22.50606061	43.41010101	22.4010101	43.41010101	0.018737374	14936
81	14937	Nepenthes	x	22	1022	1	2	-20	0	400	0	43.405	22.5	43.467	22.4	43.467	0.07499	14937
82	14938	Nepenthes	x	22	1022	1	2	-15	0	225	0	43.4030303	22.5	43.49191919	22.4010101	43.49191919	0.101090909	14938
83	14939	Nepenthes	x	22	1022	1	2	-10	0	100	0	43.495	22.5	43.577	22.4	43.577	0.09096	14939
84	14940	Nepenthes	x	22	1022	1	2	-5	0	25	0	43.52	22.5	43.782	22.4	43.782	0.26454	14940
85	14941	Nepenthes	x	22	1022	1	2	0	0	0	0	43.555	22.501	43.842	22.4	43.842	0.28774	14941
86	14942	Nepenthes	x	22	1022	1	2	5	0	25	0	43.603	22.503	43.903	22.402	43.903	0.29891	14942
87	14943	Nepenthes	x	22	1022	1	2	10	0	100	0	43.634	22.505	43.808	22.405	43.808	0.17576	14943
88	14944	Nepenthes	x	22	1022	1	2	15	0	225	0	43.649	22.505	43.813	22.425	43.813	0.16561	14944
89	14945	Nepenthes	x	22	1022	1	2	20	0	400	0	43.753	22.507	43.824	22.452	43.824	0.07228	14945
90	14946	Nepenthes	x	22	1022	1	2	25	0	625	0	43.814	22.518	43.886	22.485	43.886	0.07142	14946
91	14947	Nepenthes	x	22	1022	1	2	30	0	900	0	43.87474747	22.51010101	43.95959596	22.48282828	43.95959596	0.082060606	14947
92	14954	Nepenthes	x	21	1021	1	3	-30	0	900	0	44.399	22.516	44.442	22.498	44.442	0.0253	14954
93	14955	Nepenthes	x	21	1021	1	3	-25	0	625	0	44.374	22.538	44.459	22.446	44.459	0.06667	14955
94	14956	Nepenthes	x	21	1021	1	3	-20	0	400	0	44.332	22.532	44.429	22.409	44.429	0.07989	14956
95	14957	Nepenthes	x	21	1021	1	3	-15	0	225	0	44.332	22.533	44.501	22.403	44.501	0.14911	14957
96	14958	Nepenthes	x	21	1021	1	3	-10	0	100	0	44.319	22.526	44.572	22.402	44.572	0.23085	14958
97	14959	Nepenthes	x	21	1021	1	3	-5	0	25	0	44.33	22.53	44.627	22.401	44.627	0.27319	14959
98	14960	Nepenthes	x	21	1021	1	3	0	0	0	0	44.321	22.522	44.772	22.404	44.772	0.42284	14960
99	14961	Nepenthes	x	21	1021	1	3	5	0	25	0	44.335	22.535	44.738	22.42	44.738	0.37586	14961
100	14962	Nepenthes	x	21	1021	1	3	10	0	100	0	44.32	22.521	44.602	22.415	44.602	0.25894	14962
101	14963	Nepenthes	x	21	1021	1	3	15	0	225	0	44.32424242	22.53232323	44.55757576	22.49292929	44.55757576	0.211616162	14963
102	14964	Nepenthes	x	21	1021	1	3	20	0	400	0	44.32020202	22.53535354	44.43737374	22.4969697	44.43737374	0.099656566	14964
103	14965	Nepenthes	x	21	1021	1	3	25	0	625	0	44.32424242	22.52929293	44.39292929	22.4979798	44.39292929	0.05289899	14965
104	14966	Nepenthes	x	21	1021	1	3	30	0	900	0	44.3030303	22.56060606	44.33636364	22.5	44.33636364	0.019242424	14966
105	14973	Nepenthes	x	20	1020	2	0	-30	0	900	0	44.433	22.566	44.445	22.499	44.445	-0.0058	14973
106	14974	Nepenthes	x	20	1020	2	0	-25	0	625	0	44.41414141	22.58888889	44.55959596	22.47272727	44.55959596	0.123666667	14974
107	14975	Nepenthes	x	20	1020	2	0	-20	0	400	0	44.422	22.599	44.591	22.479	44.591	0.14627	14975
108	14976	Nepenthes	x	20	1020	2	0	-15	0	225	0	44.42828283	22.5979798	44.63030303	22.48787879	44.63030303	0.178111111	14976
109	14977	Nepenthes	x	20	1020	2	0	-10	0	100	0	44.5010101	22.5989899	44.70909091	22.44949495	44.70909091	0.181808081	14977
110	14978	Nepenthes	x	20	1020	2	0	-5	0	25	0	44.58787879	22.5959596	44.87979798	22.43535354	44.87979798	0.260525253	14978
111	14979	Nepenthes	x	20	1020	2	0	0	0	0	0	44.57040816	22.6	45.01428571	22.43673469	45.01428571	0.40844898	14979
112	14980	Nepenthes	x	20	1020	2	0	5	0	25	0	44.619	22.586	45.05	22.483	45.05	0.39445	14980
113	14981	Nepenthes	x	20	1020	2	0	10	0	100	0	44.696	22.59	44.983	22.486	44.983	0.25251	14981
114	14982	Nepenthes	x	20	1020	2	0	15	0	225	0	44.724	22.59	44.946	22.493	44.946	0.18862	14982
115	14983	Nepenthes	x	20	1020	2	0	20	0	400	0	44.798	22.598	44.907	22.5	44.907	0.07679	14983
116	14984	Nepenthes	x	20	1020	2	0	25	0	625	0	44.834	22.572	44.927	22.494	44.927	0.06019	14984
117	14985	Nepenthes	x	20	1020	2	0	30	0	900	0	44.905	22.577	44.992	22.497	44.992	0.05224	14985
118	14992	Nepenthes	x	23	1023	2	1	-30	0	900	0	45.11616162	22.6	45.14545455	22.50606061	45.14545455	-0.010080808	14992
119	14993	Nepenthes	x	23	1023	2	1	-25	0	625	0	45.1030303	22.6	45.28181818	22.4959596	45.28181818	0.134515152	14993
120	14994	Nepenthes	x	23	1023	2	1	-20	0	400	0	45.167	22.6	45.357	22.495	45.357	0.14329	14994
121	14995	Nepenthes	x	23	1023	2	1	-15	0	225	0	45.2	22.6	45.438	22.495	45.405	0.18886	14995
122	14996	Nepenthes	x	23	1023	2	1	-10	0	100	0	45.201	22.6	45.488	22.494	45.441	0.23636	14996
123	14997	Nepenthes	x	23	1023	2	1	-5	0	25	0	45.163	22.6	45.775	22.496	45.676	0.55274	14997
124	14998	Nepenthes	x	23	1023	2	1	0	0	0	0	45.102	22.6	45.782	22.497	45.682	0.62054	14998
125	14999	Nepenthes	x	23	1023	2	1	5	0	25	0	45.1	22.6	45.525	22.496	45.457	0.37325	14999
126	15000	Nepenthes	x	23	1023	2	1	10	0	100	0	45.112	22.599	45.441	22.496	45.4	0.27977	15000
127	15001	Nepenthes	x	23	1023	2	1	15	0	225	0	45.079	22.6	45.256	22.5	45.256	0.13383	15001
128	15002	Nepenthes	x	23	1023	2	1	20	0	400	0	45.017	22.598	45.138	22.5	45.138	0.08183	15002
129	15003	Nepenthes	x	23	1023	2	1	25	0	625	0	45	22.6	45.032	22.5	45.032	-0.00396	15003
130	15004	Nepenthes	x	23	1023	2	1	30	0	900	0	44.99393939	22.6	44.99090909	22.5	44.99090909	-0.037757576	15004
131	15011	Nepenthes	x	22	1022	2	2	-30	0	900	0	44.777	22.6	44.699	22.5	44.699	-0.10397	15011
132	15012	Nepenthes	x	22	1022	2	2	-25	0	625	0	44.714	22.6	44.825	22.496	44.825	0.08125	15012
133	15013	Nepenthes	x	22	1022	2	2	-20	0	400	0	44.788	22.6	44.922	22.498	44.922	0.10134	15013
134	15014	Nepenthes	x	22	1022	2	2	-15	0	225	0	44.8	22.6	44.92	22.499	44.92	0.0874	15014
135	15015	Nepenthes	x	22	1022	2	2	-10	0	100	0	44.809	22.6	45.042	22.49	45.042	0.19674	15015
136	15016	Nepenthes	x	22	1022	2	2	-5	0	25	0	44.902	22.6	45.206	22.495	45.206	0.26264	15016
137	15017	Nepenthes	x	22	1022	2	2	0	0	0	0	44.9989899	22.6	45.30707071	22.49292929	45.30606061	0.262989899	15017
138	15018	Nepenthes	x	22	1022	2	2	5	0	25	0	45.01919192	22.6	45.28383838	22.48585859	45.28383838	0.220333333	15018
139	15019	Nepenthes	x	22	1022	2	2	10	0	100	0	45.06767677	22.6	45.19393939	22.5	45.19393939	0.085424242	15019
140	15020	Nepenthes	x	22	1022	2	2	15	0	225	0	45.10606061	22.55757576	45.19090909	22.5	45.19090909	0.044121212	15020
141	15021	Nepenthes	x	22	1022	2	2	20	0	400	0	45.1	22.6	45.177	22.5	45.177	0.03669	15021
142	15022	Nepenthes	x	22	1022	2	2	25	0	625	0	45.14	22.6	45.139	22.5	45.139	-0.04017	15022
143	15023	Nepenthes	x	22	1022	2	2	30	0	900	0	45.172	22.591	45.13	22.499	45.13	-0.0809	15023
144	15030	Nepenthes	x	21	1021	2	3	-30	0	900	0	45.7	22.6	45.754	22.504	45.654	-0.00462	15030
145	15031	Nepenthes	x	21	1021	2	3	-25	0	625	0	45.701	22.6	45.872	22.495	45.772	0.10884	15031
146	15032	Nepenthes	x	21	1021	2	3	-20	0	400	0	45.689	22.6	45.908	22.495	45.808	0.15576	15032
147	15033	Nepenthes	x	21	1021	2	3	-15	0	225	0	45.7	22.6	45.926	22.492	45.826	0.16222	15033
148	15034	Nepenthes	x	21	1021	2	3	-10	0	100	0	45.6989899	22.6	45.96161616	22.49191919	45.86161616	0.197777778	15034
149	15035	Nepenthes	x	21	1021	2	3	-5	0	25	0	45.69090909	22.5989899	46.06767677	22.49292929	45.96767677	0.308444444	15035
150	15036	Nepenthes	x	21	1021	2	3	0	0	0	0	45.65050505	22.6	46.14141414	22.49393939	46.04141414	0.420181818	15036
151	15037	Nepenthes	x	21	1021	2	3	5	0	25	0	45.58888889	22.6	46.03030303	22.49494949	45.93030303	0.374373737	15037
152	15038	Nepenthes	x	21	1021	2	3	10	0	100	0	45.6	22.6	45.917	22.494	45.817	0.25349	15038
153	15039	Nepenthes	x	21	1021	2	3	15	0	225	0	45.599	22.598	45.809	22.496	45.709	0.14973	15039
154	15040	Nepenthes	x	21	1021	2	3	20	0	400	0	45.63838384	22.6	45.85252525	22.5	45.75252525	0.152565657	15040
155	15041	Nepenthes	x	21	1021	2	3	25	0	625	0	45.821	22.599	45.932	22.5	45.832	0.04704	15041
156	15042	Nepenthes	x	21	1021	2	3	30	0	900	0	46.002	22.591	46.02	22.5	45.92	-0.0486	15042
157	15049	Nepenthes	x	20	1020	3	0	-30	0	900	0	46.35454545	22.6	46.46161616	22.5	46.36161616	0.026222222	15049
158	15050	Nepenthes	x	20	1020	3	0	-25	0	625	0	46.4	22.6	46.58484848	22.48989899	46.48484848	0.10030303	15050
159	15051	Nepenthes	x	20	1020	3	0	-20	0	400	0	46.4	22.6	46.59393939	22.49393939	46.49393939	0.109121212	15051
160	15052	Nepenthes	x	20	1020	3	0	-15	0	225	0	46.419	22.599	46.595	22.492	46.495	0.09115	15052
161	15053	Nepenthes	x	20	1020	3	0	-10	0	100	0	46.4	22.6	46.646	22.493	46.546	0.15962	15053
162	15054	Nepenthes	x	20	1020	3	0	-5	0	25	0	46.4	22.6	46.711	22.497	46.611	0.22267	15054
163	15055	Nepenthes	x	20	1020	3	0	0	0	0	0	46.399	22.599	46.751	22.487	46.651	0.26247	15055
164	15056	Nepenthes	x	20	1020	3	0	5	0	25	0	46.4	22.6	46.735	22.49	46.635	0.24595	15056
165	15057	Nepenthes	x	20	1020	3	0	10	0	100	0	46.399	22.6	46.631	22.495	46.531	0.14607	15057
166	15058	Nepenthes	x	20	1020	3	0	15	0	225	0	46.364	22.6	46.547	22.496	46.447	0.09959	15058
167	15059	Nepenthes	x	20	1020	3	0	20	0	400	0	46.318	22.6	46.5	22.5	46.4	0.1	15059
168	15060	Nepenthes	x	20	1020	3	0	25	0	625	0	46.3959596	22.6	46.51313131	22.4989899	46.41313131	0.034777778	15060
169	15061	Nepenthes	x	20	1020	3	0	30	0	900	0	46.38585859	22.6	46.48585859	22.5	46.38585859	0.018424242	15061
170	15068	Nepenthes	x	23	1023	3	1	-30	0	900	0	45.95	22.6	45.972	22.5	45.872	-0.04316	15068
171	15069	Nepenthes	x	23	1023	3	1	-25	0	625	0	45.87	22.6	45.978	22.496	45.878	0.04266	15069
172	15070	Nepenthes	x	23	1023	3	1	-20	0	400	0	45.764	22.6	45.921	22.49	45.821	0.09337	15070
173	15071	Nepenthes	x	23	1023	3	1	-15	0	225	0	45.688	22.588	45.88	22.491	45.78	0.1296	15071
174	15072	Nepenthes	x	23	1023	3	1	-10	0	100	0	45.57	22.598	45.788	22.497	45.688	0.15836	15072
175	15073	Nepenthes	x	23	1023	3	1	-5	0	25	0	45.483	22.6	45.798	22.491	45.698	0.25506	15073
176	15074	Nepenthes	x	23	1023	3	1	0	0	0	0	45.37676768	22.6	45.90505051	22.48989899	45.80505051	0.465131313	15074
177	15075	Nepenthes	x	23	1023	3	1	5	0	25	0	45.29393939	22.6	45.72121212	22.49090909	45.62121212	0.369636364	15075
178	15076	Nepenthes	x	23	1023	3	1	10	0	100	0	45.15252525	22.6	45.49191919	22.4959596	45.42929293	0.288636364	15076
179	15077	Nepenthes	x	23	1023	3	1	15	0	225	0	45.1	22.6	45.35858586	22.49292929	45.35555556	0.211848485	15077
180	15078	Nepenthes	x	23	1023	3	1	20	0	400	0	45.014	22.6	45.152	22.499	45.152	0.09834	15078
181	15079	Nepenthes	x	23	1023	3	1	25	0	625	0	44.968	22.57	45	22.499	45	-0.003	15079
182	15080	Nepenthes	x	23	1023	3	1	30	0	900	0	44.867	22.591	44.879	22.499	44.879	-0.01937	15080
183	15087	Nepenthes	x	22	1022	3	2	-30	0	900	0	44.28181818	22.58888889	44.22525253	22.5	44.22525253	-0.067323232	15087
184	15088	Nepenthes	x	22	1022	3	2	-25	0	625	0	44.21010101	22.5959596	44.2989899	22.4989899	44.2989899	0.075919192	15088
185	15089	Nepenthes	x	22	1022	3	2	-20	0	400	0	44.17878788	22.58888889	44.28787879	22.49494949	44.28787879	0.096454545	15089
186	15090	Nepenthes	x	22	1022	3	2	-15	0	225	0	44.089	22.588	44.21	22.474	44.21	0.1107	15090
187	15091	Nepenthes	x	22	1022	3	2	-10	0	100	0	44.043	22.583	44.257	22.48	44.257	0.20229	15091
188	15092	Nepenthes	x	22	1022	3	2	-5	0	25	0	43.999	22.599	44.271	22.448	44.271	0.25987	15092
189	15093	Nepenthes	x	22	1022	3	2	0	0	0	0	43.947	22.548	44.282	22.457	44.282	0.32251	15093
190	15094	Nepenthes	x	22	1022	3	2	5	0	25	0	43.894	22.519	44.184	22.467	44.184	0.28048	15094
191	15095	Nepenthes	x	22	1022	3	2	10	0	100	0	43.834	22.534	44.033	22.493	44.033	0.19401	15095
192	15096	Nepenthes	x	22	1022	3	2	15	0	225	0	43.791	22.53	43.865	22.494	43.865	0.07405	15096
193	15097	Nepenthes	x	22	1022	3	2	20	0	400	0	43.725	22.554	43.808	22.488	43.808	0.08476	15097
194	15098	Nepenthes	x	22	1022	3	2	25	0	625	0	43.639	22.536	43.705	22.496	43.705	0.07085	15098
195	15099	Nepenthes	x	22	1022	3	2	30	0	900	0	43.616	22.528	43.616	22.498	43.616	0.00754	15099
196	15106	Nepenthes	x	21	1021	3	3	-30	0	900	0	43.20808081	22.50808081	43.18383838	22.47676768	43.18383838	-0.002757576	15106
197	15107	Nepenthes	x	21	1021	3	3	-25	0	625	0	43.2	22.5	43.2	22.4	43.2	0.021	15107
198	15108	Nepenthes	x	21	1021	3	3	-20	0	400	0	43.2	22.5	43.208	22.4	43.208	0.02876	15108
199	15109	Nepenthes	x	21	1021	3	3	-15	0	225	0	43.202	22.498	43.294	22.397	43.294	0.11018	15109
200	15110	Nepenthes	x	21	1021	3	3	-10	0	100	0	43.234	22.5	43.478	22.394	43.478	0.25636	15110
201	15111	Nepenthes	x	21	1021	3	3	-5	0	25	0	43.244	22.499	43.513	22.316	43.513	0.28034	15111
202	15112	Nepenthes	x	21	1021	3	3	0	0	0	0	43.311	22.493	43.719	22.307	43.719	0.41243	15112
203	15113	Nepenthes	x	21	1021	3	3	5	0	25	0	43.384	22.499	43.768	22.351	43.768	0.38696	15113
204	15114	Nepenthes	x	21	1021	3	3	10	0	100	0	43.4	22.475	43.631	22.361	43.631	0.23818	15114
205	15115	Nepenthes	x	21	1021	3	3	15	0	225	0	43.363	22.483	43.442	22.399	43.442	0.09274	15115
206	15116	Nepenthes	x	21	1021	3	3	20	0	400	0	43.26161616	22.47676768	43.28888889	22.3979798	43.28888889	0.045606061	15116
207	15117	Nepenthes	x	21	1021	3	3	25	0	625	0	43.16363636	22.46767677	43.13232323	22.4	43.13232323	-0.008282828	15117
208	15118	Nepenthes	x	21	1021	3	3	30	0	900	0	43.05757576	22.45757576	42.98989899	22.4	42.98989899	-0.040373737	15118
209	15429	Nepenthes	x	29	1029	0	0	-30	0	900	0	33.27979798	22.61212121	32.37575758	22.56060606	33.27575758	-0.041636364	15429
210	15430	Nepenthes	x	29	1029	0	0	-25	0	625	0	33.18585859	22.53131313	32.34343434	22.48888889	33.24343434	0.022	15430
211	15431	Nepenthes	x	29	1029	0	0	-20	0	400	0	32.9969697	22.5030303	32.14343434	22.42525253	33.04343434	0.023727273	15431
212	15432	Nepenthes	x	29	1029	0	0	-15	0	225	0	32.82222222	22.5010101	31.96969697	22.4	32.86969697	0.03569697	15432
213	15433	Nepenthes	x	29	1029	0	0	-10	0	100	0	32.653	22.5	31.883	22.4	32.783	0.12396	15433
214	15434	Nepenthes	x	29	1029	0	0	-5	0	25	0	32.472	22.5	31.722	22.4	32.622	0.1544	15434
215	15435	Nepenthes	x	29	1029	0	0	0	0	0	0	32.29	22.499	31.56	22.4	32.46	0.18441	15435
216	15436	Nepenthes	x	29	1029	0	0	5	0	25	0	32.128	22.44	31.289	22.397	32.189	0.09299	15436
217	15437	Nepenthes	x	29	1029	0	0	10	0	100	0	31.968	22.43	31.088	22.4	32.024	0.06506	15437
218	15438	Nepenthes	x	29	1029	0	0	15	0	225	0	31.944	22.459	31.03	22.399	32	0.0349	15438
219	15439	Nepenthes	x	29	1029	0	0	20	0	400	0	32.004	22.483	31.061	22.4	32.003	0.00376	15439
220	15440	Nepenthes	x	29	1029	0	0	25	0	625	0	32.02727273	22.48686869	31.06161616	22.4	32	-0.018969697	15440
221	15441	Nepenthes	x	29	1029	0	0	30	0	900	0	31.919	22.45	30.977	22.4	31.971	0.01032	15441
222	15467	Nepenthes	x	28	1028	0	2	-30	0	900	0	32.003	22.606	31.075	22.565	32.024	0.01799	15467
223	15468	Nepenthes	x	28	1028	0	2	-25	0	625	0	32.15	22.623	31.243	22.522	32.143	0.02806	15468
224	15469	Nepenthes	x	28	1028	0	2	-20	0	400	0	32.337	22.671	31.384	22.523	32.284	-0.02721	15469
225	15470	Nepenthes	x	28	1028	0	2	-15	0	225	0	32.397	22.673	31.604	22.519	32.504	0.11876	15470
226	15471	Nepenthes	x	28	1028	0	2	-10	0	100	0	32.462	22.663	31.744	22.535	32.644	0.18494	15471
227	15472	Nepenthes	x	28	1028	0	2	-5	0	25	0	32.559	22.69	31.924	22.547	32.824	0.25618	15472
228	15473	Nepenthes	x	28	1028	0	2	0	0	0	0	32.629	22.7	32.136	22.572	33.036	0.3848	15473
229	15474	Nepenthes	x	28	1028	0	2	5	0	25	0	32.61515152	22.7	32.05454545	22.5969697	32.95454545	0.322141414	15474
230	15475	Nepenthes	x	28	1028	0	2	10	0	100	0	32.66122449	22.7	31.96530612	22.6	32.86530612	0.192591837	15475
231	15476	Nepenthes	x	28	1028	0	2	15	0	225	0	32.75656566	22.7	31.8989899	22.6	32.7989899	0.035424242	15476
232	15477	Nepenthes	x	28	1028	0	2	20	0	400	0	32.65151515	22.7	31.81919192	22.6	32.71919192	0.065636364	15477
233	15478	Nepenthes	x	28	1028	0	2	25	0	625	0	32.629	22.7	31.786	22.604	32.686	0.05701	15478
234	15479	Nepenthes	x	28	1028	0	2	30	0	900	0	32.61111111	22.7030303	31.72222222	22.6040404	32.62222222	0.015565657	15479
235	15505	Nepenthes	x	29	1029	1	0	-30	0	900	0	31.1020202	22.81313131	29.9989899	22.76767677	30.9989899	-0.087969697	15505
236	15506	Nepenthes	x	29	1029	1	0	-25	0	625	0	31.22929293	22.8969697	30.02828283	22.71111111	31.02828283	-0.187989899	15506
237	15507	Nepenthes	x	29	1029	1	0	-20	0	400	0	31.23131313	22.8969697	30.14343434	22.71313131	31.14343434	-0.082505051	15507
238	15508	Nepenthes	x	29	1029	1	0	-15	0	225	0	31.298	22.898	30.221	22.742	31.221	-0.07649	15508
239	15509	Nepenthes	x	29	1029	1	0	-10	0	100	0	31.267	22.9	30.269	22.759	31.269	-0.00069	15509
240	15510	Nepenthes	x	29	1029	1	0	-5	0	25	0	31.222	22.899	30.332	22.783	31.332	0.10337	15510
241	15511	Nepenthes	x	29	1029	1	0	0	0	0	0	31.212	22.899	30.306	22.789	31.306	0.08886	15511
242	15512	Nepenthes	x	29	1029	1	0	5	0	25	0	31.256	22.897	30.279	22.798	31.279	0.01959	15512
243	15513	Nepenthes	x	29	1029	1	0	10	0	100	0	31	22.8969697	30.00505051	22.7959596	31.00505051	0.019686869	15513
244	15514	Nepenthes	x	29	1029	1	0	15	0	225	0	30.912	22.899	29.958	22.794	30.958	0.06352	15514
245	15515	Nepenthes	x	29	1029	1	0	20	0	400	0	30.797	22.895	29.903	22.8	30.903	0.12692	15515
246	15516	Nepenthes	x	29	1029	1	0	25	0	625	0	30.734	22.898	29.78	22.8	30.78	0.07518	15516
247	15517	Nepenthes	x	29	1029	1	0	30	0	900	0	30.515	22.9	29.576	22.8	30.579	0.10283	15517
248	15543	Nepenthes	x	28	1028	1	2	-30	0	900	0	30	22.91	29.062	22.886	30.162	0.13667	15543
249	15544	Nepenthes	x	28	1028	1	2	-25	0	625	0	30.002	22.906	29.156	22.807	30.256	0.22264	15544
250	15545	Nepenthes	x	28	1028	1	2	-20	0	400	0	30.083	22.909	29.24	22.806	30.34	0.22052	15545
251	15546	Nepenthes	x	28	1028	1	2	-15	0	225	0	30.073	22.914	29.263	22.81	30.363	0.25219	15546
252	15547	Nepenthes	x	28	1028	1	2	-10	0	100	0	30.04949495	22.91010101	29.30606061	22.8010101	30.40606061	0.315909091	15547
253	15548	Nepenthes	x	28	1028	1	2	-5	0	25	0	30.01414141	22.96262626	29.2959596	22.81313131	30.39494949	0.341878788	15548
254	15549	Nepenthes	x	28	1028	1	2	0	0	0	0	29.94949495	22.98484848	29.33434343	22.8040404	30.43434343	0.442353535	15549
255	15550	Nepenthes	x	28	1028	1	2	5	0	25	0	29.87755102	22.96836735	29.2122449	22.80204082	30.3122449	0.399887755	15550
256	15551	Nepenthes	x	28	1028	1	2	10	0	100	0	29.88061224	22.94591837	29.08571429	22.84795918	30.18571429	0.278183673	15551
257	15552	Nepenthes	x	28	1028	1	2	15	0	225	0	29.90808081	22.97373737	29.07777778	22.88787879	30.17777778	0.243252525	15552
258	15553	Nepenthes	x	28	1028	1	2	20	0	400	0	29.886	22.94	29.066	22.893	30.166	0.25438	15553
259	15554	Nepenthes	x	28	1028	1	2	25	0	625	0	29.936	22.933	29.059	22.885	30.159	0.19789	15554
260	15555	Nepenthes	x	28	1028	1	2	30	0	900	0	29.99	22.978	29.09	22.894	30.19	0.1727	15555
261	15581	Nepenthes	x	29	1029	2	0	-30	0	900	0	32.5010101	23.0010101	31.51313131	22.9040404	32.41313131	-0.070565657	15581
262	15582	Nepenthes	x	29	1029	2	0	-25	0	625	0	32.5010101	23.0030303	31.63535354	22.9	32.53535354	0.044222222	15582
263	15583	Nepenthes	x	29	1029	2	0	-20	0	400	0	32.492	23.001	31.647	22.9	32.547	0.06418	15583
264	15584	Nepenthes	x	29	1029	2	0	-15	0	225	0	32.45	23	31.653	22.9	32.553	0.11167	15584
265	15585	Nepenthes	x	29	1029	2	0	-10	0	100	0	32.406	23	31.605	22.9	32.505	0.1107	15585
266	15586	Nepenthes	x	29	1029	2	0	-5	0	25	0	32.382	23.004	31.601	22.9	32.501	0.1309	15586
267	15587	Nepenthes	x	29	1029	2	0	0	0	0	0	32.294	23.002	31.564	22.9	32.464	0.18422	15587
268	15588	Nepenthes	x	29	1029	2	0	5	0	25	0	32.219	23.001	31.456	22.901	32.356	0.15814	15588
269	15589	Nepenthes	x	29	1029	2	0	10	0	100	0	32.16262626	23.0010101	31.27575758	22.9010101	32.17575758	0.045848485	15589
270	15590	Nepenthes	x	29	1029	2	0	15	0	225	0	32.121	23	31.227	22.906	32.127	0.04207	15590
271	15591	Nepenthes	x	29	1029	2	0	20	0	400	0	32.125	23	31.197	22.907	32.097	0.01015	15591
272	15592	Nepenthes	x	29	1029	2	0	25	0	625	0	32.118	23.001	31.134	22.914	32.034	-0.04206	15592
273	15593	Nepenthes	x	29	1029	2	0	30	0	900	0	32.1020202	23.0020202	31.08484848	22.92121212	32.00505051	-0.072060606	15593
274	15619	Nepenthes	x	28	1028	2	2	-30	0	900	0	32.626	23.026	31.689	22.959	32.589	-0.03034	15619
275	15620	Nepenthes	x	28	1028	2	2	-25	0	625	0	32.63265306	23.05	31.71326531	22.90408163	32.61326531	-0.014326531	15620
276	15621	Nepenthes	x	28	1028	2	2	-20	0	400	0	32.62929293	23.08787879	31.76666667	22.9040404	32.66666667	0.038707071	15621
277	15622	Nepenthes	x	28	1028	2	2	-15	0	225	0	32.59393939	23.09292929	31.76161616	22.9	32.66161616	0.069444444	15622
278	15623	Nepenthes	x	28	1028	2	2	-10	0	100	0	32.58787879	23.08787879	31.77878788	22.9020202	32.67878788	0.091484848	15623
279	15624	Nepenthes	x	28	1028	2	2	-5	0	25	0	32.547	23.095	31.932	22.9	32.832	0.27563	15624
280	15625	Nepenthes	x	28	1028	2	2	0	0	0	0	32.523	23.047	32.019	22.9	32.919	0.38113	15625
281	15626	Nepenthes	x	28	1028	2	2	5	0	25	0	32.55	23.063	31.893	22.901	32.793	0.23624	15626
282	15627	Nepenthes	x	28	1028	2	2	10	0	100	0	32.541	23.083	31.749	22.902	32.649	0.11058	15627
283	15628	Nepenthes	x	28	1028	2	2	15	0	225	0	32.541	23.084	31.729	22.902	32.629	0.09199	15628
284	15629	Nepenthes	x	28	1028	2	2	20	0	400	0	32.552	23.042	31.65	22.905	32.55	0.007	15629
285	15630	Nepenthes	x	28	1028	2	2	25	0	625	0	32.524	23.023	31.636	22.925	32.536	0.02184	15630
286	15631	Nepenthes	x	28	1028	2	2	30	0	900	0	32.614	23.028	31.661	22.955	32.561	-0.04466	15631
287	15657	Nepenthes	x	29	1029	3	0	-30	0	900	0	35.11	23.058	34.377	22.933	35.077	0.00064	15657
288	15658	Nepenthes	x	29	1029	3	0	-25	0	625	0	35.171	23.063	34.482	22.901	35.182	0.03808	15658
289	15659	Nepenthes	x	29	1029	3	0	-20	0	400	0	35.193	23.042	34.527	22.904	35.227	0.05838	15659
290	15660	Nepenthes	x	29	1029	3	0	-15	0	225	0	35.226	23.067	34.573	22.9	35.273	0.06862	15660
291	15661	Nepenthes	x	29	1029	3	0	-10	0	100	0	35.271	23.075	34.654	22.901	35.354	0.09923	15661
292	15662	Nepenthes	x	29	1029	3	0	-5	0	25	0	35.30909091	23.03737374	34.74343434	22.91010101	35.44343434	0.144757576	15662
293	15663	Nepenthes	x	29	1029	3	0	0	0	0	0	35.37777778	23.08686869	34.76464646	22.93131313	35.46464646	0.09589899	15663
294	15664	Nepenthes	x	29	1029	3	0	5	0	25	0	35.36060606	23.05353535	34.74444444	22.91414141	35.44444444	0.094060606	15664
295	15665	Nepenthes	x	29	1029	3	0	10	0	100	0	35.39292929	23.09292929	34.75151515	22.96565657	35.45151515	0.068474747	15665
296	15666	Nepenthes	x	29	1029	3	0	15	0	225	0	35.3979798	23.0979798	34.72525253	22.99393939	35.42525253	0.038767677	15666
297	15667	Nepenthes	x	29	1029	3	0	20	0	400	0	35.397	23.097	34.702	23	35.402	0.01788	15667
298	15668	Nepenthes	x	29	1029	3	0	25	0	625	0	35.4	23.1	34.69	23	35.39	0.0037	15668
299	15669	Nepenthes	x	29	1029	3	0	30	0	900	0	35.398	23.095	34.662	23	35.362	-0.02034	15669
300	15695	Nepenthes	x	28	1028	3	2	-30	0	900	0	35.5010101	23.1989899	34.85151515	23.08585859	35.55151515	0.053919192	15695
301	15696	Nepenthes	x	28	1028	3	2	-25	0	625	0	35.501	23.2	34.929	23.051	35.629	0.1264	15696
302	15697	Nepenthes	x	28	1028	3	2	-20	0	400	0	35.501	23.2	34.931	23.029	35.631	0.12814	15697
303	15698	Nepenthes	x	28	1028	3	2	-15	0	225	0	35.5	23.2	35.008	23.048	35.708	0.20129	15698
304	15699	Nepenthes	x	28	1028	3	2	-10	0	100	0	35.5	23.2	35.072	23.077	35.772	0.26106	15699
305	15700	Nepenthes	x	28	1028	3	2	-5	0	25	0	35.501	23.2	35.121	23.071	35.821	0.30596	15700
306	15701	Nepenthes	x	28	1028	3	2	0	0	0	0	35.551	23.199	35.261	23.031	35.961	0.38715	15701
307	15702	Nepenthes	x	28	1028	3	2	5	0	25	0	35.6	23.2	35.311	23.075	36.011	0.38508	15702
308	15703	Nepenthes	x	28	1028	3	2	10	0	100	0	35.6	23.2	35.13838384	23.0969697	35.83838384	0.223131313	15703
309	15704	Nepenthes	x	28	1028	3	2	15	0	225	0	35.58061224	23.2	35.01836735	23.09795918	35.71836735	0.130469388	15704
310	15705	Nepenthes	x	28	1028	3	2	20	0	400	0	35.57272727	23.2	34.98484848	23.0989899	35.68484848	0.107030303	15705
311	15706	Nepenthes	x	28	1028	3	2	25	0	625	0	35.56161616	23.2	34.92828283	23.1	35.62828283	0.064969697	15706
312	15707	Nepenthes	x	28	1028	3	2	30	0	900	0	35.6	23.2	34.917	23.1	35.617	0.01598	15707
313	14834	Nepenthes	z	20	1020	0	0	0	5	0	25	44.396	22.2	44.497	22.1	44.497	0.08112	14834
314	14835	Nepenthes	z	20	1020	0	0	0	10	0	100	44.437	22.2	44.538	22.1	44.538	0.07986	14835
315	14836	Nepenthes	z	20	1020	0	0	0	15	0	225	44.468	22.203	44.633	22.098	44.633	0.14101	14836
316	14837	Nepenthes	z	20	1020	0	0	0	20	0	400	44.507	22.2	44.698	22.1	44.698	0.16506	14837
317	14838	Nepenthes	z	20	1020	0	0	0	25	0	625	44.51	22.203	44.701	22.1	44.701	0.16497	14838
318	14839	Nepenthes	z	20	1020	0	0	0	30	0	900	44.53	22.201	44.701	22.1	44.701	0.14497	14839
319	14853	Nepenthes	z	23	1023	0	1	0	5	0	25	44.986	22.3	45.095	22.2	45.095	0.07115	14853
320	14854	Nepenthes	z	23	1023	0	1	0	10	0	100	44.96262626	22.3	45.10505051	22.2	45.10505051	0.104272727	14854
321	14855	Nepenthes	z	23	1023	0	1	0	15	0	225	44.92828283	22.3	45.1010101	22.2	45.1010101	0.13469697	14855
322	14856	Nepenthes	z	23	1023	0	1	0	20	0	400	44.89494949	22.3	45.09393939	22.19494949	45.09393939	0.161171717	14856
323	14857	Nepenthes	z	23	1023	0	1	0	25	0	625	44.8979798	22.3	45	22.1979798	45	0.067020202	14857
324	14858	Nepenthes	z	23	1023	0	1	0	30	0	900	44.88181818	22.3	44.9959596	22.2	44.9959596	0.079262626	14858
325	14872	Nepenthes	z	22	1022	0	2	0	5	0	25	45.514	22.355	45.699	22.299	45.599	0.12803	14872
326	14873	Nepenthes	z	22	1022	0	2	0	10	0	100	45.563	22.36	45.699	22.299	45.599	0.07903	14873
327	14874	Nepenthes	z	22	1022	0	2	0	15	0	225	45.563	22.362	45.698	22.298	45.598	0.07806	14874
328	14875	Nepenthes	z	22	1022	0	2	0	20	0	400	45.589	22.386	45.702	22.299	45.602	0.05594	14875
329	14876	Nepenthes	z	22	1022	0	2	0	25	0	625	45.596	22.395	45.709	22.299	45.609	0.05573	14876
330	14877	Nepenthes	z	22	1022	0	2	0	30	0	900	45.598	22.398	45.752	22.299	45.652	0.09544	14877
331	14891	Nepenthes	z	21	1021	0	3	0	5	0	25	44.811	22.401	44.965	22.336	44.965	0.12005	14891
332	14892	Nepenthes	z	21	1021	0	3	0	10	0	100	44.816	22.4	44.927	22.3	44.927	0.07819	14892
333	14893	Nepenthes	z	21	1021	0	3	0	15	0	225	44.863	22.406	44.994	22.3	44.994	0.09618	14893
334	14894	Nepenthes	z	21	1021	0	3	0	20	0	400	44.858	22.413	45.004	22.304	45.004	0.11088	14894
335	14895	Nepenthes	z	21	1021	0	3	0	25	0	625	44.846	22.425	45.005	22.301	45.005	0.12385	14895
336	14896	Nepenthes	z	21	1021	0	3	0	30	0	900	44.90505051	22.41010101	45	22.3	45	0.059949495	14896
337	14910	Nepenthes	z	20	1020	1	0	0	5	0	25	45.09494949	22.5	45.1989899	22.3989899	45.1989899	0.063070707	14910
338	14911	Nepenthes	z	20	1020	1	0	0	10	0	100	45.02222222	22.4989899	45.12424242	22.3989899	45.12424242	0.063292929	14911
339	14912	Nepenthes	z	20	1020	1	0	0	15	0	225	44.92727273	22.4989899	45.05555556	22.39090909	45.05555556	0.091616162	14912
340	14913	Nepenthes	z	20	1020	1	0	0	20	0	400	44.83737374	22.5	44.92020202	22.4	44.92020202	0.050222222	14913
341	14914	Nepenthes	z	20	1020	1	0	0	25	0	625	44.738	22.497	44.801	22.399	44.801	0.03397	14914
342	14915	Nepenthes	z	20	1020	1	0	0	30	0	900	44.666	22.499	44.724	22.399	44.724	0.03128	14915
343	14929	Nepenthes	z	23	1023	1	1	0	5	0	25	44.084	22.5	44.131	22.404	44.131	0.03907	14929
344	14930	Nepenthes	z	23	1023	1	1	0	10	0	100	43.987	22.5	44.03	22.408	44.03	0.0381	14930
345	14931	Nepenthes	z	23	1023	1	1	0	15	0	225	43.8959596	22.50505051	43.9040404	22.4020202	43.9040404	0.006959596	14931
346	14932	Nepenthes	z	23	1023	1	1	0	20	0	400	43.792	22.506	43.868	22.401	43.868	0.07596	14932
347	14933	Nepenthes	z	23	1023	1	1	0	25	0	625	43.741	22.5	43.78	22.403	43.78	0.0416	14933
348	14934	Nepenthes	z	23	1023	1	1	0	30	0	900	43.668	22.5	43.659	22.404	43.659	-0.00277	14934
349	14948	Nepenthes	z	22	1022	1	2	0	5	0	25	44.048	22.502	44.078	22.441	44.078	0.02366	14948
350	14949	Nepenthes	z	22	1022	1	2	0	10	0	100	44.119	22.512	44.214	22.409	44.214	0.08458	14949
351	14950	Nepenthes	z	22	1022	1	2	0	15	0	225	44.21919192	22.51919192	44.34343434	22.40808081	44.34343434	0.109919192	14950
352	14951	Nepenthes	z	22	1022	1	2	0	20	0	400	44.33939394	22.51616162	44.44646465	22.42727273	44.44646465	0.089212121	14951
353	14952	Nepenthes	z	22	1022	1	2	0	25	0	625	44.43838384	22.51010101	44.52020202	22.41818182	44.52020202	0.061212121	14952
354	14953	Nepenthes	z	22	1022	1	2	0	30	0	900	44.48585859	22.51212121	44.51414141	22.41717172	44.51414141	0.007868687	14953
355	14967	Nepenthes	z	21	1021	1	3	0	5	0	25	44.31515152	22.54949495	44.43939394	22.4969697	44.43939394	0.106626263	14967
356	14968	Nepenthes	z	21	1021	1	3	0	10	0	100	44.33232323	22.57272727	44.48585859	22.48484848	44.48585859	0.134111111	14968
357	14969	Nepenthes	z	21	1021	1	3	0	15	0	225	44.35757576	22.59292929	44.47575758	22.47070707	44.47575758	0.09920202	14969
358	14970	Nepenthes	z	21	1021	1	3	0	20	0	400	44.369	22.573	44.533	22.436	44.533	0.14303	14970
359	14971	Nepenthes	z	21	1021	1	3	0	25	0	625	44.374	22.548	44.527	22.424	44.527	0.13219	14971
360	14972	Nepenthes	z	21	1021	1	3	0	30	0	900	44.419	22.538	44.56	22.464	44.56	0.1192	14972
361	14986	Nepenthes	z	20	1020	2	0	0	5	0	25	44.936	22.595	45.053	22.493	45.053	0.08041	14986
362	14987	Nepenthes	z	20	1020	2	0	0	10	0	100	44.983	22.584	45.145	22.495	45.145	0.12265	14987
363	14988	Nepenthes	z	20	1020	2	0	0	15	0	225	45.014	22.592	45.201	22.496	45.201	0.14591	14988
364	14989	Nepenthes	z	20	1020	2	0	0	20	0	400	45.083	22.582	45.265	22.474	45.265	0.13836	14989
365	14990	Nepenthes	z	20	1020	2	0	0	25	0	625	45.061	22.599	45.257	22.491	45.257	0.15267	14990
366	14991	Nepenthes	z	20	1020	2	0	0	30	0	900	45.105	22.6	45.286	22.492	45.286	0.13656	14991
367	15005	Nepenthes	z	23	1023	2	1	0	5	0	25	44.901	22.6	44.994	22.499	44.994	0.05818	15005
368	15006	Nepenthes	z	23	1023	2	1	0	10	0	100	44.834	22.6	44.918	22.5	44.918	0.05146	15006
369	15007	Nepenthes	z	23	1023	2	1	0	15	0	225	44.8	22.6	44.8979798	22.4979798	44.8979798	0.066040404	15007
370	15008	Nepenthes	z	23	1023	2	1	0	20	0	400	44.8	22.6	44.87676768	22.5	44.87676768	0.045464646	15008
371	15009	Nepenthes	z	23	1023	2	1	0	25	0	625	44.76767677	22.6	44.79191919	22.49292929	44.79191919	-0.004515152	15009
372	15010	Nepenthes	z	23	1023	2	1	0	30	0	900	44.73131313	22.5989899	44.78888889	22.49494949	44.78888889	0.028909091	15010
373	15024	Nepenthes	z	22	1022	2	2	0	5	0	25	45.23333333	22.5989899	45.24040404	22.5	45.24040404	-0.035545455	15024
374	15025	Nepenthes	z	22	1022	2	2	0	10	0	100	45.341	22.6	45.379	22.498	45.365	-0.00936	15025
375	15026	Nepenthes	z	22	1022	2	2	0	15	0	225	45.498	22.6	45.623	22.495	45.524	0.07031	15026
376	15027	Nepenthes	z	22	1022	2	2	0	20	0	400	45.675	22.6	45.789	22.496	45.689	0.05433	15027
377	15028	Nepenthes	z	22	1022	2	2	0	25	0	625	45.729	22.6	45.902	22.497	45.802	0.10994	15028
378	15029	Nepenthes	z	22	1022	2	2	0	30	0	900	45.79	22.6	45.964	22.492	45.864	0.10908	15029
379	15043	Nepenthes	z	21	1021	2	3	0	5	0	25	46.175	22.595	46.266	22.5	46.166	0.01603	15043
380	15044	Nepenthes	z	21	1021	2	3	0	10	0	100	46.225	22.6	46.404	22.498	46.304	0.09988	15044
381	15045	Nepenthes	z	21	1021	2	3	0	15	0	225	46.285	22.6	46.55	22.492	46.45	0.1815	15045
382	15046	Nepenthes	z	21	1021	2	3	0	20	0	400	46.437	22.6	46.655	22.492	46.555	0.13135	15046
383	15047	Nepenthes	z	21	1021	2	3	0	25	0	625	46.487	22.598	46.686	22.486	46.586	0.11142	15047
384	15048	Nepenthes	z	21	1021	2	3	0	30	0	900	46.486	22.598	46.694	22.494	46.594	0.12018	15048
385	15062	Nepenthes	z	20	1020	3	0	0	5	0	25	46.349	22.6	46.493	22.495	46.393	0.06221	15062
386	15063	Nepenthes	z	20	1020	3	0	0	10	0	100	46.322	22.6	46.502	22.49	46.402	0.09794	15063
387	15064	Nepenthes	z	20	1020	3	0	0	15	0	225	46.29393939	22.6	46.48787879	22.48080808	46.38787879	0.11230303	15064
388	15065	Nepenthes	z	20	1020	3	0	0	20	0	400	46.3	22.6	46.43571429	22.49285714	46.33571429	0.055642857	15065
389	15066	Nepenthes	z	20	1020	3	0	0	25	0	625	46.22020202	22.58080808	46.39494949	22.4979798	46.29494949	0.09589899	15066
390	15067	Nepenthes	z	20	1020	3	0	0	30	0	900	46.13636364	22.6	46.25858586	22.4959596	46.15858586	0.047474747	15067
391	15081	Nepenthes	z	23	1023	3	1	0	5	0	25	44.77171717	22.5969697	44.81818182	22.49292929	44.81818182	0.016919192	15081
392	15082	Nepenthes	z	23	1023	3	1	0	10	0	100	44.687	22.59	44.729	22.494	44.729	0.01513	15082
393	15083	Nepenthes	z	23	1023	3	1	0	15	0	225	44.581	22.56	44.644	22.494	44.644	0.03868	15083
394	15084	Nepenthes	z	23	1023	3	1	0	20	0	400	44.522	22.525	44.592	22.497	44.592	0.04724	15084
395	15085	Nepenthes	z	23	1023	3	1	0	25	0	625	44.464	22.543	44.546	22.497	44.546	0.06063	15085
396	15086	Nepenthes	z	23	1023	3	1	0	30	0	900	44.412	22.567	44.485	22.497	44.485	0.05361	15086
397	15100	Nepenthes	z	22	1022	3	2	0	5	0	25	43.583	22.568	43.623	22.495	43.623	0.04734	15100
398	15101	Nepenthes	z	22	1022	3	2	0	10	0	100	43.541	22.574	43.585	22.485	43.585	0.0526	15101
399	15102	Nepenthes	z	22	1022	3	2	0	15	0	225	43.454	22.553	43.548	22.487	43.548	0.10404	15102
400	15103	Nepenthes	z	22	1022	3	2	0	20	0	400	43.42626263	22.52525253	43.44444444	22.44747475	43.44444444	0.031848485	15103
401	15104	Nepenthes	z	22	1022	3	2	0	25	0	625	43.4020202	22.51414141	43.35151515	22.42929293	43.35151515	-0.034050505	15104
402	15105	Nepenthes	z	22	1022	3	2	0	30	0	900	43.31212121	22.51616162	43.31212121	22.4030303	43.31212121	0.017636364	15105
403	15119	Nepenthes	z	21	1021	3	3	0	5	0	25	42.964	22.443	42.976	22.359	42.976	0.03972	15119
404	15120	Nepenthes	z	21	1021	3	3	0	10	0	100	42.91111111	22.41212121	42.88383838	22.3040404	42.88383838	0.003212121	15120
405	15121	Nepenthes	z	21	1021	3	3	0	15	0	225	42.82222222	22.42020202	42.82828283	22.3010101	42.82828283	0.038212121	15121
406	15122	Nepenthes	z	21	1021	3	3	0	20	0	400	42.85959596	22.41111111	42.84646465	22.3040404	42.84646465	0.018474747	15122
407	15123	Nepenthes	z	21	1021	3	3	0	25	0	625	42.96464646	22.4030303	42.92222222	22.3010101	42.92222222	-0.013090909	15123
408	15124	Nepenthes	z	21	1021	3	3	0	30	0	900	43.039	22.432	43.067	22.303	43.067	0.05299	15124
409	15442	Nepenthes	z	29	1029	0	0	0	5	0	25	32.01	22.486	31.118	22.4	32.052	0.05112	15442
410	15443	Nepenthes	z	29	1029	0	0	0	10	0	100	32.233	22.495	31.312	22.4	32.212	0.0094	15443
411	15444	Nepenthes	z	29	1029	0	0	0	15	0	225	32.53737374	22.4979798	31.60808081	22.4	32.50808081	-0.017747475	15444
412	15445	Nepenthes	z	29	1029	0	0	0	20	0	400	32.688	22.499	31.797	22.399	32.697	0.00836	15445
413	15446	Nepenthes	z	29	1029	0	0	0	25	0	625	32.837	22.5	31.973	22.4	32.873	0.0239	15446
414	15447	Nepenthes	z	29	1029	0	0	0	30	0	900	32.95858586	22.5	32.08888889	22.4010101	32.98888889	0.010969697	15447
415	15480	Nepenthes	z	28	1028	0	2	0	5	0	25	32.61111111	22.7030303	31.72323232	22.61818182	32.62323232	0.016454545	15480
416	15481	Nepenthes	z	28	1028	0	2	0	10	0	100	32.49090909	22.70505051	31.58484848	22.6	32.48484848	0.006848485	15481
417	15482	Nepenthes	z	28	1028	0	2	0	15	0	225	32.446	22.735	31.5	22.6	32.4	-0.028	15482
418	15483	Nepenthes	z	28	1028	0	2	0	20	0	400	32.438	22.786	31.439	22.608	32.339	-0.07669	15483
419	15484	Nepenthes	z	28	1028	0	2	0	25	0	625	32.297	22.78	31.322	22.603	32.222	-0.04515	15484
420	15485	Nepenthes	z	28	1028	0	2	0	30	0	900	32.034	22.744	31.021	22.605	31.984	-0.06363	15485
421	15518	Nepenthes	z	29	1029	1	0	0	5	0	25	30.212	22.897	29.354	22.8	30.44	0.19831	15518
422	15519	Nepenthes	z	29	1029	1	0	0	10	0	100	29.994	22.899	29.117	22.799	30.217	0.19426	15519
423	15520	Nepenthes	z	29	1029	1	0	0	15	0	225	29.833	22.899	28.826	22.8	29.926	0.08314	15520
424	15521	Nepenthes	z	29	1029	1	0	0	20	0	400	29.59	22.899	28.572	22.794	29.672	0.08861	15521
425	15522	Nepenthes	z	29	1029	1	0	0	25	0	625	29.447	22.898	28.344	22.799	29.444	0.01791	15522
426	15523	Nepenthes	z	29	1029	1	0	0	30	0	900	29.23131313	22.8989899	28.18989899	22.7989899	29.28989899	0.089292929	15523
427	15556	Nepenthes	z	28	1028	1	2	0	5	0	25	30.01326531	22.99285714	29.18979592	22.88367347	30.28979592	0.243142857	15556
428	15557	Nepenthes	z	28	1028	1	2	0	10	0	100	30.122	22.992	29.283	22.861	30.383	0.22198	15557
429	15558	Nepenthes	z	28	1028	1	2	0	15	0	225	30.25	23	29.4	22.863	30.48	0.2032	15558
430	15559	Nepenthes	z	28	1028	1	2	0	20	0	400	30.337	22.999	29.508	22.879	30.523	0.21729	15559
431	15560	Nepenthes	z	28	1028	1	2	0	25	0	625	30.45	22.995	29.617	22.888	30.617	0.20608	15560
432	15561	Nepenthes	z	28	1028	1	2	0	30	0	900	30.6	22.94444444	29.72525253	22.89494949	30.72525253	0.157737374	15561
433	15594	Nepenthes	z	29	1029	2	0	0	5	0	25	32.103	23.003	31.125	22.904	32.025	-0.0355	15594
434	15595	Nepenthes	z	29	1029	2	0	0	10	0	100	32.1	23	31.139	22.9	32.039	-0.01934	15595
435	15596	Nepenthes	z	29	1029	2	0	0	15	0	225	32.13535354	23.0020202	31.16363636	22.9010101	32.06363636	-0.031535354	15596
436	15597	Nepenthes	z	29	1029	2	0	0	20	0	400	32.18989899	23	31.20606061	22.9	32.10606061	-0.046282828	15597
437	15598	Nepenthes	z	29	1029	2	0	0	25	0	625	32.2030303	23.0040404	31.21717172	22.9	32.11717172	-0.049060606	15598
438	15599	Nepenthes	z	29	1029	2	0	0	30	0	900	32.21428571	23.01020408	31.23877551	22.9	32.13877551	-0.04022449	15599
439	15632	Nepenthes	z	28	1028	2	2	0	5	0	25	32.657	23.002	31.811	22.904	32.711	0.05242	15632
440	15633	Nepenthes	z	28	1028	2	2	0	10	0	100	32.719	23.011	31.893	22.9	32.793	0.0674	15633
441	15634	Nepenthes	z	28	1028	2	2	0	15	0	225	32.806	23.013	31.945	22.9	32.845	0.02885	15634
442	15635	Nepenthes	z	28	1028	2	2	0	20	0	400	32.898	23.009	32.07	22.9	32.97	0.0538	15635
443	15636	Nepenthes	z	28	1028	2	2	0	25	0	625	32.989	23.023	32.115	22.9	33.015	0.0051	15636
444	15637	Nepenthes	z	28	1028	2	2	0	30	0	900	33.06767677	23.04242424	32.20909091	22.9	33.10909091	0.014757576	15637
445	15670	Nepenthes	z	29	1029	3	0	0	5	0	25	35.403	23.094	34.679	23	35.379	-0.00951	15670
446	15671	Nepenthes	z	29	1029	3	0	0	10	0	100	35.4	23.1	34.736	22.999	35.436	0.04684	15671
447	15672	Nepenthes	z	29	1029	3	0	0	15	0	225	35.364	23.1	34.707	23	35.407	0.05558	15672
448	15673	Nepenthes	z	29	1029	3	0	0	20	0	400	35.3	23.1	34.699	22.999	35.399	0.11207	15673
449	15674	Nepenthes	z	29	1029	3	0	0	25	0	625	35.33	23.1	34.681	22.998	35.381	0.06533	15674
450	15675	Nepenthes	z	29	1029	3	0	0	30	0	900	35.299	23.1	34.616	22.998	35.316	0.03588	15675
451	15708	Nepenthes	z	28	1028	3	2	0	5	0	25	35.6010101	23.2	35.01818182	23.1	35.71818182	0.10989899	15708
452	15709	Nepenthes	z	28	1028	3	2	0	10	0	100	35.64848485	23.2	35.06969697	23.09393939	35.76969697	0.110323232	15709
453	15710	Nepenthes	z	28	1028	3	2	0	15	0	225	35.6969697	23.2	35.08686869	23.09494949	35.78686869	0.077888889	15710
454	15711	Nepenthes	z	28	1028	3	2	0	20	0	400	35.707	23.2	35.097	23.039	35.797	0.07722	15711
455	15712	Nepenthes	z	28	1028	3	2	0	25	0	625	35.757	23.191	35.101	23.005	35.801	0.03097	15712
456	15713	Nepenthes	z	28	1028	3	2	0	30	0	900	35.78282828	23.18686869	35.0969697	23.01818182	35.7969697	0.001373737	15713
