# Supplementary material for: Floral Humidity in Flowering Plants: A Preliminary Survey
Source: Front Plant Sci. 2020 Mar 6;11:249. doi: 10.3389/fpls.2020.00249 (PMC7068853; doi:10.3389/fpls.2020.00249)
Supplement: SUPPLEMENTARY FILE 2 — A zipped file containing floral humidity data collected by the robot arm transects as described in the main text. A word document within the zipped files explains the data formatting in detail. Datafiles themselves are in CSV format. [file Data_Sheet_2.zip › Floral humidity data/Flowers/Nepenthes Raw.csv]

	X.	Individual	Species	totIndividual	date	sample..	Sample.order	x.or.z.transect	xoffset	zoffset	Background.Humidity	Background.Temperature	Focal.Humidity	Focal.Temperature	Corrected.Focal.humidity	Change.in.RH.	block	BE	Tag	N
1	151406	20	Nepenthes	1020	2018-05-04-10-39-51	0	0	x	-30	0	44.5	22.3	44.5	22.2	44.5	-0.02	14821	First10	Here	1
2	151407	20	Nepenthes	1020	2018-05-04-10-39-53	0	0	x	-30	0	44.5	22.3	44.5	22.2	44.5	-0.02	14821	First10	Here	2
3	151408	20	Nepenthes	1020	2018-05-04-10-39-55	0	0	x	-30	0	44.5	22.3	44.6	22.2	44.6	0.077	14821	First10	Here	3
4	151409	20	Nepenthes	1020	2018-05-04-10-39-57	0	0	x	-30	0	44.5	22.2	44.6	22.2	44.6	0.077	14821	First10	Here	4
5	151410	20	Nepenthes	1020	2018-05-04-10-39-59	0	0	x	-30	0	44.6	22.3	44.6	22.2	44.6	-0.023	14821	First10	Here	5
6	151411	20	Nepenthes	1020	2018-05-04-10-40-01	0	0	x	-30	0	44.6	22.3	44.6	22.2	44.6	-0.023	14821	First10	Here	6
7	151412	20	Nepenthes	1020	2018-05-04-10-40-03	0	0	x	-30	0	44.6	22.3	44.6	22.2	44.6	-0.023	14821	First10	Here	7
8	151413	20	Nepenthes	1020	2018-05-04-10-40-05	0	0	x	-30	0	44.6	22.3	44.6	22.2	44.6	-0.023	14821	First10	Here	8
9	151414	20	Nepenthes	1020	2018-05-04-10-40-07	0	0	x	-30	0	44.6	22.3	44.6	22.2	44.6	-0.023	14821	First10	Here	9
10	151415	20	Nepenthes	1020	2018-05-04-10-40-09	0	0	x	-30	0	44.6	22.3	44.7	22.2	44.7	0.074	14821	First10	Here	10
11	151416	20	Nepenthes	1020	2018-05-04-10-40-11	0	0	x	-30	0	44.6	22.3	44.6	22.2	44.6	-0.023	14821			11
12	151417	20	Nepenthes	1020	2018-05-04-10-40-13	0	0	x	-30	0	44.6	22.3	44.6	22.2	44.6	-0.023	14821			12
13	151418	20	Nepenthes	1020	2018-05-04-10-40-15	0	0	x	-30	0	44.6	22.3	44.6	22.2	44.6	-0.023	14821			13
14	151419	20	Nepenthes	1020	2018-05-04-10-40-17	0	0	x	-30	0	44.6	22.3	44.6	22.2	44.6	-0.023	14821			14
15	151420	20	Nepenthes	1020	2018-05-04-10-40-19	0	0	x	-30	0	44.6	22.3	44.6	22.2	44.6	-0.023	14821			15
16	151421	20	Nepenthes	1020	2018-05-04-10-40-21	0	0	x	-30	0	44.6	22.3	44.6	22.2	44.6	-0.023	14821			16
17	151422	20	Nepenthes	1020	2018-05-04-10-40-23	0	0	x	-30	0	44.5	22.3	44.6	22.2	44.6	0.077	14821			17
18	151423	20	Nepenthes	1020	2018-05-04-10-40-25	0	0	x	-30	0	44.5	22.3	44.6	22.2	44.6	0.077	14821			18
19	151424	20	Nepenthes	1020	2018-05-04-10-40-27	0	0	x	-30	0	44.6	22.3	44.6	22.2	44.6	-0.023	14821			19
20	151425	20	Nepenthes	1020	2018-05-04-10-40-29	0	0	x	-30	0	44.5	22.3	44.6	22.2	44.6	0.077	14821			20
21	151426	20	Nepenthes	1020	2018-05-04-10-40-31	0	0	x	-30	0	44.5	22.3	44.6	22.2	44.6	0.077	14821			21
22	151427	20	Nepenthes	1020	2018-05-04-10-40-33	0	0	x	-30	0	44.5	22.3	44.6	22.2	44.6	0.077	14821			22
23	151428	20	Nepenthes	1020	2018-05-04-10-40-35	0	0	x	-30	0	44.5	22.3	44.6	22.2	44.6	0.077	14821			23
24	151429	20	Nepenthes	1020	2018-05-04-10-40-37	0	0	x	-30	0	44.5	22.2	44.6	22.2	44.6	0.077	14821			24
25	151430	20	Nepenthes	1020	2018-05-04-10-40-39	0	0	x	-30	0	44.6	22.3	44.6	22.2	44.6	-0.023	14821			25
26	151431	20	Nepenthes	1020	2018-05-04-10-40-41	0	0	x	-30	0	44.6	22.3	44.6	22.2	44.6	-0.023	14821			26
27	151432	20	Nepenthes	1020	2018-05-04-10-40-43	0	0	x	-30	0	44.6	22.3	44.6	22.2	44.6	-0.023	14821			27
28	151433	20	Nepenthes	1020	2018-05-04-10-40-45	0	0	x	-30	0	44.6	22.3	44.6	22.2	44.6	-0.023	14821			28
29	151434	20	Nepenthes	1020	2018-05-04-10-40-47	0	0	x	-30	0	44.5	22.2	44.6	22.2	44.6	0.077	14821			29
30	151435	20	Nepenthes	1020	2018-05-04-10-40-49	0	0	x	-30	0	44.5	22.2	44.6	22.2	44.6	0.077	14821			30
31	151436	20	Nepenthes	1020	2018-05-04-10-40-51	0	0	x	-30	0	44.6	22.3	44.6	22.2	44.6	-0.023	14821			31
32	151437	20	Nepenthes	1020	2018-05-04-10-40-53	0	0	x	-30	0	44.5	22.2	44.6	22.2	44.6	0.077	14821			32
33	151438	20	Nepenthes	1020	2018-05-04-10-40-55	0	0	x	-30	0	44.6	22.3	44.6	22.2	44.6	-0.023	14821			33
34	151439	20	Nepenthes	1020	2018-05-04-10-40-57	0	0	x	-30	0	44.5	22.2	44.6	22.2	44.6	0.077	14821			34
35	151440	20	Nepenthes	1020	2018-05-04-10-40-59	0	0	x	-30	0	44.5	22.2	44.6	22.2	44.6	0.077	14821			35
36	151441	20	Nepenthes	1020	2018-05-04-10-41-01	0	0	x	-30	0	44.6	22.3	44.6	22.2	44.6	-0.023	14821			36
37	151442	20	Nepenthes	1020	2018-05-04-10-41-03	0	0	x	-30	0	44.5	22.2	44.6	22.2	44.6	0.077	14821			37
38	151443	20	Nepenthes	1020	2018-05-04-10-41-05	0	0	x	-30	0	44.5	22.2	44.6	22.2	44.6	0.077	14821			38
39	151444	20	Nepenthes	1020	2018-05-04-10-41-07	0	0	x	-30	0	44.5	22.2	44.6	22.2	44.6	0.077	14821			39
40	151445	20	Nepenthes	1020	2018-05-04-10-41-09	0	0	x	-30	0	44.6	22.3	44.6	22.2	44.6	-0.023	14821			40
41	151446	20	Nepenthes	1020	2018-05-04-10-41-12	0	0	x	-30	0	44.5	22.2	44.6	22.2	44.6	0.077	14821			41
42	151447	20	Nepenthes	1020	2018-05-04-10-41-14	0	0	x	-30	0	44.5	22.2	44.6	22.2	44.6	0.077	14821			42
43	151448	20	Nepenthes	1020	2018-05-04-10-41-16	0	0	x	-30	0	44.6	22.3	44.6	22.2	44.6	-0.023	14821			43
44	151449	20	Nepenthes	1020	2018-05-04-10-41-18	0	0	x	-30	0	44.6	22.3	44.6	22.2	44.6	-0.023	14821			44
45	151450	20	Nepenthes	1020	2018-05-04-10-41-20	0	0	x	-30	0	44.5	22.2	44.6	22.2	44.6	0.077	14821			45
46	151451	20	Nepenthes	1020	2018-05-04-10-41-22	0	0	x	-30	0	44.5	22.2	44.6	22.2	44.6	0.077	14821			46
47	151452	20	Nepenthes	1020	2018-05-04-10-41-24	0	0	x	-30	0	44.6	22.3	44.6	22.2	44.6	-0.023	14821			47
48	151453	20	Nepenthes	1020	2018-05-04-10-41-26	0	0	x	-30	0	44.6	22.2	44.7	22.2	44.7	0.074	14821			48
49	151454	20	Nepenthes	1020	2018-05-04-10-41-28	0	0	x	-30	0	44.5	22.2	44.6	22.2	44.6	0.077	14821			49
50	151455	20	Nepenthes	1020	2018-05-04-10-41-30	0	0	x	-30	0	44.5	22.2	44.6	22.2	44.6	0.077	14821			50
51	151456	20	Nepenthes	1020	2018-05-04-10-41-32	0	0	x	-30	0	44.6	22.3	44.6	22.2	44.6	-0.023	14821			51
52	151457	20	Nepenthes	1020	2018-05-04-10-41-34	0	0	x	-30	0	44.6	22.2	44.6	22.2	44.6	-0.023	14821			52
53	151458	20	Nepenthes	1020	2018-05-04-10-41-36	0	0	x	-30	0	44.6	22.2	44.6	22.2	44.6	-0.023	14821			53
54	151459	20	Nepenthes	1020	2018-05-04-10-41-38	0	0	x	-30	0	44.6	22.3	44.6	22.2	44.6	-0.023	14821			54
55	151460	20	Nepenthes	1020	2018-05-04-10-41-40	0	0	x	-30	0	44.6	22.3	44.6	22.2	44.6	-0.023	14821			55
56	151461	20	Nepenthes	1020	2018-05-04-10-41-42	0	0	x	-30	0	44.5	22.2	44.6	22.2	44.6	0.077	14821			56
57	151462	20	Nepenthes	1020	2018-05-04-10-41-44	0	0	x	-30	0	44.6	22.3	44.6	22.2	44.6	-0.023	14821			57
58	151463	20	Nepenthes	1020	2018-05-04-10-41-46	0	0	x	-30	0	44.6	22.3	44.6	22.2	44.6	-0.023	14821			58
59	151464	20	Nepenthes	1020	2018-05-04-10-41-48	0	0	x	-30	0	44.6	22.3	44.6	22.2	44.6	-0.023	14821			59
60	151465	20	Nepenthes	1020	2018-05-04-10-41-50	0	0	x	-30	0	44.5	22.2	44.6	22.2	44.6	0.077	14821			60
61	151466	20	Nepenthes	1020	2018-05-04-10-41-52	0	0	x	-30	0	44.5	22.2	44.6	22.2	44.6	0.077	14821			61
62	151467	20	Nepenthes	1020	2018-05-04-10-41-54	0	0	x	-30	0	44.6	22.3	44.6	22.2	44.6	-0.023	14821			62
63	151468	20	Nepenthes	1020	2018-05-04-10-41-56	0	0	x	-30	0	44.6	22.3	44.7	22.2	44.7	0.074	14821			63
64	151469	20	Nepenthes	1020	2018-05-04-10-41-58	0	0	x	-30	0	44.5	22.2	44.6	22.2	44.6	0.077	14821			64
65	151470	20	Nepenthes	1020	2018-05-04-10-42-00	0	0	x	-30	0	44.5	22.2	44.6	22.2	44.6	0.077	14821			65
66	151471	20	Nepenthes	1020	2018-05-04-10-42-02	0	0	x	-30	0	44.7	22.3	44.6	22.2	44.6	-0.123	14821			66
67	151472	20	Nepenthes	1020	2018-05-04-10-42-04	0	0	x	-30	0	44.5	22.2	44.7	22.2	44.7	0.174	14821			67
68	151473	20	Nepenthes	1020	2018-05-04-10-42-06	0	0	x	-30	0	44.6	22.2	44.7	22.2	44.7	0.074	14821			68
69	151474	20	Nepenthes	1020	2018-05-04-10-42-08	0	0	x	-30	0	44.7	22.3	44.7	22.2	44.7	-0.026	14821			69
70	151475	20	Nepenthes	1020	2018-05-04-10-42-10	0	0	x	-30	0	44.5	22.2	44.7	22.2	44.7	0.174	14821			70
71	151476	20	Nepenthes	1020	2018-05-04-10-42-12	0	0	x	-30	0	44.7	22.3	44.7	22.2	44.7	-0.026	14821			71
72	151477	20	Nepenthes	1020	2018-05-04-10-42-14	0	0	x	-30	0	44.5	22.2	44.7	22.2	44.7	0.174	14821			72
73	151478	20	Nepenthes	1020	2018-05-04-10-42-16	0	0	x	-30	0	44.5	22.2	44.7	22.2	44.7	0.174	14821			73
74	151479	20	Nepenthes	1020	2018-05-04-10-42-18	0	0	x	-30	0	44.5	22.2	44.7	22.2	44.7	0.174	14821			74
75	151480	20	Nepenthes	1020	2018-05-04-10-42-20	0	0	x	-30	0	44.5	22.2	44.7	22.2	44.7	0.174	14821			75
76	151481	20	Nepenthes	1020	2018-05-04-10-42-22	0	0	x	-30	0	44.5	22.2	44.7	22.2	44.7	0.174	14821			76
77	151482	20	Nepenthes	1020	2018-05-04-10-42-24	0	0	x	-30	0	44.5	22.2	44.6	22.2	44.6	0.077	14821			77
78	151483	20	Nepenthes	1020	2018-05-04-10-42-26	0	0	x	-30	0	44.5	22.2	44.6	22.2	44.6	0.077	14821			78
79	151484	20	Nepenthes	1020	2018-05-04-10-42-28	0	0	x	-30	0	44.6	22.3	44.7	22.2	44.7	0.074	14821			79
80	151485	20	Nepenthes	1020	2018-05-04-10-42-30	0	0	x	-30	0	44.5	22.2	44.7	22.2	44.7	0.174	14821			80
81	151486	20	Nepenthes	1020	2018-05-04-10-42-32	0	0	x	-30	0	44.6	22.3	44.7	22.2	44.7	0.074	14821			81
82	151487	20	Nepenthes	1020	2018-05-04-10-42-34	0	0	x	-30	0	44.5	22.2	44.7	22.2	44.7	0.174	14821			82
83	151488	20	Nepenthes	1020	2018-05-04-10-42-36	0	0	x	-30	0	44.6	22.3	44.6	22.1	44.6	-0.023	14821			83
84	151489	20	Nepenthes	1020	2018-05-04-10-42-38	0	0	x	-30	0	44.5	22.2	44.7	22.2	44.7	0.174	14821			84
85	151490	20	Nepenthes	1020	2018-05-04-10-42-40	0	0	x	-30	0	44.5	22.2	44.7	22.2	44.7	0.174	14821			85
86	151491	20	Nepenthes	1020	2018-05-04-10-42-42	0	0	x	-30	0	44.5	22.2	44.6	22.1	44.6	0.077	14821			86
87	151492	20	Nepenthes	1020	2018-05-04-10-42-44	0	0	x	-30	0	44.5	22.2	44.7	22.2	44.7	0.174	14821			87
88	151493	20	Nepenthes	1020	2018-05-04-10-42-46	0	0	x	-30	0	44.5	22.2	44.6	22.1	44.6	0.077	14821			88
89	151494	20	Nepenthes	1020	2018-05-04-10-42-48	0	0	x	-30	0	44.6	22.3	44.6	22.1	44.6	-0.023	14821			89
90	151495	20	Nepenthes	1020	2018-05-04-10-42-50	0	0	x	-30	0	44.5	22.2	44.6	22.1	44.6	0.077	14821			90
91	151496	20	Nepenthes	1020	2018-05-04-10-42-52	0	0	x	-30	0	44.6	22.2	44.6	22.1	44.6	-0.023	14821	Last10	Here	91
92	151497	20	Nepenthes	1020	2018-05-04-10-42-54	0	0	x	-30	0	44.5	22.2	44.6	22.1	44.6	0.077	14821	Last10	Here	92
93	151498	20	Nepenthes	1020	2018-05-04-10-42-56	0	0	x	-30	0	44.6	22.2	44.6	22.1	44.6	-0.023	14821	Last10	Here	93
94	151499	20	Nepenthes	1020	2018-05-04-10-42-58	0	0	x	-30	0	44.6	22.2	44.7	22.1	44.7	0.074	14821	Last10	Here	94
95	151500	20	Nepenthes	1020	2018-05-04-10-43-00	0	0	x	-30	0	44.5	22.2	44.6	22.1	44.6	0.077	14821	Last10	Here	95
96	151501	20	Nepenthes	1020	2018-05-04-10-43-02	0	0	x	-30	0	44.5	22.2	44.6	22.1	44.6	0.077	14821	Last10	Here	96
97	151502	20	Nepenthes	1020	2018-05-04-10-43-04	0	0	x	-30	0	44.6	22.3	44.6	22.1	44.6	-0.023	14821	Last10	Here	97
98	151503	20	Nepenthes	1020	2018-05-04-10-43-06	0	0	x	-30	0	44.5	22.2	44.7	22.1	44.7	0.174	14821	Last10	Here	98
99	151504	20	Nepenthes	1020	2018-05-04-10-43-08	0	0	x	-30	0	44.5	22.2	44.7	22.1	44.7	0.174	14821	Last10	Here	99
100	151505	20	Nepenthes	1020	2018-05-04-10-43-10	0	0	x	-30	0	44.5	22.2	44.7	22.1	44.7	0.174	14821	Last10	Here	100
101	151506	20	Nepenthes	1020	2018-05-04-10-43-42	0	0	x	-25	0	44.5	22.2	44.7	22.1	44.7	0.174	14822	First10	Here	1
102	151507	20	Nepenthes	1020	2018-05-04-10-43-44	0	0	x	-25	0	44.7	22.3	44.7	22.1	44.7	-0.026	14822	First10	Here	2
103	151508	20	Nepenthes	1020	2018-05-04-10-43-46	0	0	x	-25	0	44.6	22.3	44.7	22.1	44.7	0.074	14822	First10	Here	3
104	151509	20	Nepenthes	1020	2018-05-04-10-43-48	0	0	x	-25	0	44.5	22.2	44.7	22.2	44.7	0.174	14822	First10	Here	4
105	151510	20	Nepenthes	1020	2018-05-04-10-43-50	0	0	x	-25	0	44.5	22.2	44.7	22.1	44.7	0.174	14822	First10	Here	5
106	151511	20	Nepenthes	1020	2018-05-04-10-43-52	0	0	x	-25	0	44.5	22.2	44.7	22.1	44.7	0.174	14822	First10	Here	6
107	151512	20	Nepenthes	1020	2018-05-04-10-43-54	0	0	x	-25	0	44.6	22.3	44.7	22.1	44.7	0.074	14822	First10	Here	7
108	151513	20	Nepenthes	1020	2018-05-04-10-43-56	0	0	x	-25	0	44.6	22.2	44.7	22.1	44.7	0.074	14822	First10	Here	8
109	151514	20	Nepenthes	1020	2018-05-04-10-43-58	0	0	x	-25	0	44.5	22.2	44.7	22.1	44.7	0.174	14822	First10	Here	9
110	151515	20	Nepenthes	1020	2018-05-04-10-44-00	0	0	x	-25	0	44.6	22.2	44.7	22.1	44.7	0.074	14822	First10	Here	10
111	151516	20	Nepenthes	1020	2018-05-04-10-44-02	0	0	x	-25	0	44.6	22.2	44.7	22.1	44.7	0.074	14822			11
112	151517	20	Nepenthes	1020	2018-05-04-10-44-04	0	0	x	-25	0	44.6	22.2	44.7	22.1	44.7	0.074	14822			12
113	151518	20	Nepenthes	1020	2018-05-04-10-44-06	0	0	x	-25	0	44.5	22.2	44.7	22.1	44.7	0.174	14822			13
114	151519	20	Nepenthes	1020	2018-05-04-10-44-08	0	0	x	-25	0	44.5	22.2	44.7	22.1	44.7	0.174	14822			14
115	151520	20	Nepenthes	1020	2018-05-04-10-44-10	0	0	x	-25	0	44.5	22.2	44.7	22.1	44.7	0.174	14822			15
116	151521	20	Nepenthes	1020	2018-05-04-10-44-12	0	0	x	-25	0	44.6	22.2	44.7	22.1	44.7	0.074	14822			16
117	151522	20	Nepenthes	1020	2018-05-04-10-44-14	0	0	x	-25	0	44.5	22.2	44.7	22.1	44.7	0.174	14822			17
118	151523	20	Nepenthes	1020	2018-05-04-10-44-16	0	0	x	-25	0	44.7	22.3	44.7	22.1	44.7	-0.026	14822			18
119	151524	20	Nepenthes	1020	2018-05-04-10-44-18	0	0	x	-25	0	44.6	22.2	44.7	22.1	44.7	0.074	14822			19
120	151525	20	Nepenthes	1020	2018-05-04-10-44-20	0	0	x	-25	0	44.5	22.2	44.7	22.1	44.7	0.174	14822			20
121	151526	20	Nepenthes	1020	2018-05-04-10-44-22	0	0	x	-25	0	44.7	22.3	44.7	22.1	44.7	-0.026	14822			21
122	151527	20	Nepenthes	1020	2018-05-04-10-44-24	0	0	x	-25	0	44.6	22.2	44.7	22.1	44.7	0.074	14822			22
123	151528	20	Nepenthes	1020	2018-05-04-10-44-26	0	0	x	-25	0	44.6	22.2	44.7	22.1	44.7	0.074	14822			23
124	151529	20	Nepenthes	1020	2018-05-04-10-44-28	0	0	x	-25	0	44.6	22.2	44.7	22.1	44.7	0.074	14822			24
125	151530	20	Nepenthes	1020	2018-05-04-10-44-30	0	0	x	-25	0	44.6	22.2	44.7	22.1	44.7	0.074	14822			25
126	151531	20	Nepenthes	1020	2018-05-04-10-44-32	0	0	x	-25	0	44.6	22.2	44.7	22.1	44.7	0.074	14822			26
127	151532	20	Nepenthes	1020	2018-05-04-10-44-34	0	0	x	-25	0	44.6	22.2	44.7	22.1	44.7	0.074	14822			27
128	151533	20	Nepenthes	1020	2018-05-04-10-44-36	0	0	x	-25	0	44.5	22.2	44.7	22.1	44.7	0.174	14822			28
129	151534	20	Nepenthes	1020	2018-05-04-10-44-38	0	0	x	-25	0	44.7	22.3	44.7	22.1	44.7	-0.026	14822			29
130	151535	20	Nepenthes	1020	2018-05-04-10-44-40	0	0	x	-25	0	44.6	22.2	44.7	22.1	44.7	0.074	14822			30
131	151536	20	Nepenthes	1020	2018-05-04-10-44-42	0	0	x	-25	0	44.6	22.2	44.7	22.1	44.7	0.074	14822			31
132	151537	20	Nepenthes	1020	2018-05-04-10-44-44	0	0	x	-25	0	44.6	22.2	44.7	22.1	44.7	0.074	14822			32
133	151538	20	Nepenthes	1020	2018-05-04-10-44-46	0	0	x	-25	0	44.6	22.2	44.7	22.1	44.7	0.074	14822			33
134	151539	20	Nepenthes	1020	2018-05-04-10-44-48	0	0	x	-25	0	44.6	22.2	44.7	22.1	44.7	0.074	14822			34
135	151540	20	Nepenthes	1020	2018-05-04-10-44-50	0	0	x	-25	0	44.6	22.2	44.7	22.1	44.7	0.074	14822			35
136	151541	20	Nepenthes	1020	2018-05-04-10-44-52	0	0	x	-25	0	44.6	22.2	44.7	22.1	44.7	0.074	14822			36
137	151542	20	Nepenthes	1020	2018-05-04-10-44-54	0	0	x	-25	0	44.6	22.2	44.7	22.1	44.7	0.074	14822			37
138	151543	20	Nepenthes	1020	2018-05-04-10-44-56	0	0	x	-25	0	44.5	22.2	44.7	22.1	44.7	0.174	14822			38
139	151544	20	Nepenthes	1020	2018-05-04-10-44-58	0	0	x	-25	0	44.6	22.2	44.7	22.1	44.7	0.074	14822			39
140	151545	20	Nepenthes	1020	2018-05-04-10-45-00	0	0	x	-25	0	44.6	22.2	44.7	22.1	44.7	0.074	14822			40
141	151546	20	Nepenthes	1020	2018-05-04-10-45-02	0	0	x	-25	0	44.6	22.2	44.7	22.1	44.7	0.074	14822			41
142	151547	20	Nepenthes	1020	2018-05-04-10-45-04	0	0	x	-25	0	44.6	22.2	44.7	22.1	44.7	0.074	14822			42
143	151548	20	Nepenthes	1020	2018-05-04-10-45-06	0	0	x	-25	0	44.6	22.2	44.7	22.1	44.7	0.074	14822			43
144	151549	20	Nepenthes	1020	2018-05-04-10-45-08	0	0	x	-25	0	44.6	22.2	44.7	22.1	44.7	0.074	14822			44
145	151550	20	Nepenthes	1020	2018-05-04-10-45-10	0	0	x	-25	0	44.6	22.2	44.8	22.2	44.8	0.171	14822			45
146	151551	20	Nepenthes	1020	2018-05-04-10-45-12	0	0	x	-25	0	44.6	22.2	44.7	22.1	44.7	0.074	14822			46
147	151552	20	Nepenthes	1020	2018-05-04-10-45-14	0	0	x	-25	0	44.6	22.2	44.7	22.1	44.7	0.074	14822			47
148	151553	20	Nepenthes	1020	2018-05-04-10-45-16	0	0	x	-25	0	44.6	22.2	44.7	22.1	44.7	0.074	14822			48
149	151554	20	Nepenthes	1020	2018-05-04-10-45-18	0	0	x	-25	0	44.5	22.2	44.7	22.1	44.7	0.174	14822			49
150	151555	20	Nepenthes	1020	2018-05-04-10-45-20	0	0	x	-25	0	44.5	22.2	44.7	22.1	44.7	0.174	14822			50
151	151556	20	Nepenthes	1020	2018-05-04-10-45-22	0	0	x	-25	0	44.5	22.2	44.7	22.1	44.7	0.174	14822			51
152	151557	20	Nepenthes	1020	2018-05-04-10-45-24	0	0	x	-25	0	44.5	22.2	44.7	22.1	44.7	0.174	14822			52
153	151558	20	Nepenthes	1020	2018-05-04-10-45-26	0	0	x	-25	0	44.5	22.2	44.7	22.1	44.7	0.174	14822			53
154	151559	20	Nepenthes	1020	2018-05-04-10-45-28	0	0	x	-25	0	44.5	22.2	44.7	22.1	44.7	0.174	14822			54
155	151560	20	Nepenthes	1020	2018-05-04-10-45-30	0	0	x	-25	0	44.6	22.2	44.7	22.1	44.7	0.074	14822			55
156	151561	20	Nepenthes	1020	2018-05-04-10-45-32	0	0	x	-25	0	44.6	22.2	44.7	22.1	44.7	0.074	14822			56
157	151562	20	Nepenthes	1020	2018-05-04-10-45-34	0	0	x	-25	0	44.6	22.2	44.8	22.1	44.8	0.171	14822			57
158	151563	20	Nepenthes	1020	2018-05-04-10-45-36	0	0	x	-25	0	44.6	22.2	44.8	22.1	44.8	0.171	14822			58
159	151564	20	Nepenthes	1020	2018-05-04-10-45-38	0	0	x	-25	0	44.5	22.2	44.8	22.1	44.8	0.271	14822			59
160	151565	20	Nepenthes	1020	2018-05-04-10-45-40	0	0	x	-25	0	44.6	22.2	44.7	22.1	44.7	0.074	14822			60
161	151566	20	Nepenthes	1020	2018-05-04-10-45-42	0	0	x	-25	0	44.5	22.2	44.7	22.1	44.7	0.174	14822			61
162	151567	20	Nepenthes	1020	2018-05-04-10-45-44	0	0	x	-25	0	44.6	22.2	44.8	22.1	44.8	0.171	14822			62
163	151568	20	Nepenthes	1020	2018-05-04-10-45-46	0	0	x	-25	0	44.5	22.2	44.8	22.1	44.8	0.271	14822			63
164	151569	20	Nepenthes	1020	2018-05-04-10-45-48	0	0	x	-25	0	44.6	22.2	44.7	22.1	44.7	0.074	14822			64
165	151570	20	Nepenthes	1020	2018-05-04-10-45-50	0	0	x	-25	0	44.6	22.2	44.7	22.1	44.7	0.074	14822			65
166	151571	20	Nepenthes	1020	2018-05-04-10-45-52	0	0	x	-25	0	44.6	22.2	44.7	22.1	44.7	0.074	14822			66
167	151572	20	Nepenthes	1020	2018-05-04-10-45-54	0	0	x	-25	0	44.6	22.2	44.7	22.1	44.7	0.074	14822			67
168	151573	20	Nepenthes	1020	2018-05-04-10-45-56	0	0	x	-25	0	44.6	22.2	44.7	22.1	44.7	0.074	14822			68
169	151574	20	Nepenthes	1020	2018-05-04-10-45-58	0	0	x	-25	0	44.6	22.2	44.7	22.1	44.7	0.074	14822			69
170	151575	20	Nepenthes	1020	2018-05-04-10-46-00	0	0	x	-25	0	44.6	22.2	44.7	22.1	44.7	0.074	14822			70
171	151576	20	Nepenthes	1020	2018-05-04-10-46-02	0	0	x	-25	0	44.6	22.2	44.7	22.1	44.7	0.074	14822			71
172	151577	20	Nepenthes	1020	2018-05-04-10-46-04	0	0	x	-25	0	44.6	22.2	44.7	22.1	44.7	0.074	14822			72
173	151578	20	Nepenthes	1020	2018-05-04-10-46-06	0	0	x	-25	0	44.6	22.2	44.7	22.1	44.7	0.074	14822			73
174	151579	20	Nepenthes	1020	2018-05-04-10-46-08	0	0	x	-25	0	44.6	22.2	44.7	22.1	44.7	0.074	14822			74
175	151580	20	Nepenthes	1020	2018-05-04-10-46-11	0	0	x	-25	0	44.6	22.2	44.7	22.1	44.7	0.074	14822			75
176	151581	20	Nepenthes	1020	2018-05-04-10-46-13	0	0	x	-25	0	44.6	22.2	44.7	22.1	44.7	0.074	14822			76
177	151582	20	Nepenthes	1020	2018-05-04-10-46-15	0	0	x	-25	0	44.6	22.2	44.7	22.1	44.7	0.074	14822			77
178	151583	20	Nepenthes	1020	2018-05-04-10-46-17	0	0	x	-25	0	44.6	22.2	44.7	22.1	44.7	0.074	14822			78
179	151584	20	Nepenthes	1020	2018-05-04-10-46-19	0	0	x	-25	0	44.6	22.2	44.7	22.1	44.7	0.074	14822			79
180	151585	20	Nepenthes	1020	2018-05-04-10-46-21	0	0	x	-25	0	44.6	22.2	44.7	22.1	44.7	0.074	14822			80
181	151586	20	Nepenthes	1020	2018-05-04-10-46-23	0	0	x	-25	0	44.6	22.2	44.7	22.1	44.7	0.074	14822			81
182	151587	20	Nepenthes	1020	2018-05-04-10-46-25	0	0	x	-25	0	44.6	22.2	44.7	22.1	44.7	0.074	14822			82
183	151588	20	Nepenthes	1020	2018-05-04-10-46-27	0	0	x	-25	0	44.6	22.2	44.7	22.1	44.7	0.074	14822			83
184	151589	20	Nepenthes	1020	2018-05-04-10-46-29	0	0	x	-25	0	44.6	22.2	44.7	22.1	44.7	0.074	14822			84
185	151590	20	Nepenthes	1020	2018-05-04-10-46-31	0	0	x	-25	0	44.6	22.2	44.7	22.1	44.7	0.074	14822			85
186	151591	20	Nepenthes	1020	2018-05-04-10-46-33	0	0	x	-25	0	44.6	22.2	44.7	22.1	44.7	0.074	14822			86
187	151592	20	Nepenthes	1020	2018-05-04-10-46-35	0	0	x	-25	0	44.6	22.2	44.7	22.1	44.7	0.074	14822			87
188	151593	20	Nepenthes	1020	2018-05-04-10-46-37	0	0	x	-25	0	44.6	22.2	44.7	22.1	44.7	0.074	14822			88
189	151594	20	Nepenthes	1020	2018-05-04-10-46-39	0	0	x	-25	0	44.6	22.2	44.7	22.1	44.7	0.074	14822			89
190	151595	20	Nepenthes	1020	2018-05-04-10-46-41	0	0	x	-25	0	44.6	22.2	44.7	22.1	44.7	0.074	14822			90
191	151596	20	Nepenthes	1020	2018-05-04-10-46-43	0	0	x	-25	0	44.6	22.2	44.7	22.1	44.7	0.074	14822	Last10	Here	91
192	151597	20	Nepenthes	1020	2018-05-04-10-46-45	0	0	x	-25	0	44.6	22.2	44.7	22.1	44.7	0.074	14822	Last10	Here	92
193	151598	20	Nepenthes	1020	2018-05-04-10-46-47	0	0	x	-25	0	44.6	22.2	44.7	22.1	44.7	0.074	14822	Last10	Here	93
194	151599	20	Nepenthes	1020	2018-05-04-10-46-49	0	0	x	-25	0	44.6	22.2	44.6	22.1	44.6	-0.023	14822	Last10	Here	94
195	151600	20	Nepenthes	1020	2018-05-04-10-46-51	0	0	x	-25	0	44.6	22.2	44.6	22.1	44.6	-0.023	14822	Last10	Here	95
196	151601	20	Nepenthes	1020	2018-05-04-10-46-53	0	0	x	-25	0	44.6	22.2	44.7	22.1	44.7	0.074	14822	Last10	Here	96
197	151602	20	Nepenthes	1020	2018-05-04-10-46-55	0	0	x	-25	0	44.6	22.2	44.6	22.1	44.6	-0.023	14822	Last10	Here	97
198	151603	20	Nepenthes	1020	2018-05-04-10-46-57	0	0	x	-25	0	44.6	22.2	44.7	22.1	44.7	0.074	14822	Last10	Here	98
199	151604	20	Nepenthes	1020	2018-05-04-10-46-59	0	0	x	-25	0	44.6	22.2	44.6	22.1	44.6	-0.023	14822	Last10	Here	99
200	151605	20	Nepenthes	1020	2018-05-04-10-47-01	0	0	x	-25	0	44.6	22.2	44.6	22.1	44.6	-0.023	14822	Last10	Here	100
201	151606	20	Nepenthes	1020	2018-05-04-10-47-33	0	0	x	-20	0	44.5	22.2	44.7	22.1	44.7	0.174	14823	First10	Here	1
202	151607	20	Nepenthes	1020	2018-05-04-10-47-35	0	0	x	-20	0	44.5	22.2	44.7	22.1	44.7	0.174	14823	First10	Here	2
203	151608	20	Nepenthes	1020	2018-05-04-10-47-37	0	0	x	-20	0	44.5	22.2	44.6	22.1	44.6	0.077	14823	First10	Here	3
204	151609	20	Nepenthes	1020	2018-05-04-10-47-39	0	0	x	-20	0	44.5	22.2	44.6	22.1	44.6	0.077	14823	First10	Here	4
205	151610	20	Nepenthes	1020	2018-05-04-10-47-41	0	0	x	-20	0	44.5	22.2	44.7	22.1	44.7	0.174	14823	First10	Here	5
206	151611	20	Nepenthes	1020	2018-05-04-10-47-43	0	0	x	-20	0	44.6	22.2	44.7	22.1	44.7	0.074	14823	First10	Here	6
207	151612	20	Nepenthes	1020	2018-05-04-10-47-45	0	0	x	-20	0	44.5	22.2	44.7	22.1	44.7	0.174	14823	First10	Here	7
208	151613	20	Nepenthes	1020	2018-05-04-10-47-47	0	0	x	-20	0	44.5	22.2	44.7	22.1	44.7	0.174	14823	First10	Here	8
209	151614	20	Nepenthes	1020	2018-05-04-10-47-49	0	0	x	-20	0	44.5	22.2	44.7	22.1	44.7	0.174	14823	First10	Here	9
210	151615	20	Nepenthes	1020	2018-05-04-10-47-51	0	0	x	-20	0	44.6	22.2	44.7	22.1	44.7	0.074	14823	First10	Here	10
211	151616	20	Nepenthes	1020	2018-05-04-10-47-53	0	0	x	-20	0	44.6	22.2	44.7	22.1	44.7	0.074	14823			11
212	151617	20	Nepenthes	1020	2018-05-04-10-47-55	0	0	x	-20	0	44.6	22.2	44.7	22.1	44.7	0.074	14823			12
213	151618	20	Nepenthes	1020	2018-05-04-10-47-57	0	0	x	-20	0	44.6	22.2	44.7	22.1	44.7	0.074	14823			13
214	151619	20	Nepenthes	1020	2018-05-04-10-47-59	0	0	x	-20	0	44.5	22.2	44.7	22.1	44.7	0.174	14823			14
215	151620	20	Nepenthes	1020	2018-05-04-10-48-01	0	0	x	-20	0	44.5	22.2	44.7	22.1	44.7	0.174	14823			15
216	151621	20	Nepenthes	1020	2018-05-04-10-48-03	0	0	x	-20	0	44.5	22.2	44.7	22.1	44.7	0.174	14823			16
217	151622	20	Nepenthes	1020	2018-05-04-10-48-05	0	0	x	-20	0	44.5	22.2	44.7	22.1	44.7	0.174	14823			17
218	151623	20	Nepenthes	1020	2018-05-04-10-48-07	0	0	x	-20	0	44.5	22.2	44.7	22.1	44.7	0.174	14823			18
219	151624	20	Nepenthes	1020	2018-05-04-10-48-09	0	0	x	-20	0	44.5	22.2	44.7	22.1	44.7	0.174	14823			19
220	151625	20	Nepenthes	1020	2018-05-04-10-48-11	0	0	x	-20	0	44.5	22.2	44.7	22.1	44.7	0.174	14823			20
221	151626	20	Nepenthes	1020	2018-05-04-10-48-13	0	0	x	-20	0	44.5	22.2	44.7	22.1	44.7	0.174	14823			21
222	151627	20	Nepenthes	1020	2018-05-04-10-48-15	0	0	x	-20	0	44.5	22.2	44.7	22.1	44.7	0.174	14823			22
223	151628	20	Nepenthes	1020	2018-05-04-10-48-17	0	0	x	-20	0	44.6	22.2	44.7	22.1	44.7	0.074	14823			23
224	151629	20	Nepenthes	1020	2018-05-04-10-48-19	0	0	x	-20	0	44.6	22.2	44.7	22.1	44.7	0.074	14823			24
225	151630	20	Nepenthes	1020	2018-05-04-10-48-21	0	0	x	-20	0	44.5	22.2	44.7	22.1	44.7	0.174	14823			25
226	151631	20	Nepenthes	1020	2018-05-04-10-48-23	0	0	x	-20	0	44.6	22.2	44.7	22.1	44.7	0.074	14823			26
227	151632	20	Nepenthes	1020	2018-05-04-10-48-25	0	0	x	-20	0	44.6	22.2	44.7	22.1	44.7	0.074	14823			27
228	151633	20	Nepenthes	1020	2018-05-04-10-48-27	0	0	x	-20	0	44.5	22.2	44.7	22.1	44.7	0.174	14823			28
229	151634	20	Nepenthes	1020	2018-05-04-10-48-29	0	0	x	-20	0	44.5	22.2	44.7	22.1	44.7	0.174	14823			29
230	151635	20	Nepenthes	1020	2018-05-04-10-48-31	0	0	x	-20	0	44.5	22.2	44.7	22.1	44.7	0.174	14823			30
231	151636	20	Nepenthes	1020	2018-05-04-10-48-33	0	0	x	-20	0	44.5	22.2	44.7	22.1	44.7	0.174	14823			31
232	151637	20	Nepenthes	1020	2018-05-04-10-48-35	0	0	x	-20	0	44.5	22.2	44.7	22.1	44.7	0.174	14823			32
233	151638	20	Nepenthes	1020	2018-05-04-10-48-37	0	0	x	-20	0	44.6	22.2	44.7	22.1	44.7	0.074	14823			33
234	151639	20	Nepenthes	1020	2018-05-04-10-48-39	0	0	x	-20	0	44.5	22.2	44.7	22.1	44.7	0.174	14823			34
235	151640	20	Nepenthes	1020	2018-05-04-10-48-41	0	0	x	-20	0	44.5	22.2	44.7	22.1	44.7	0.174	14823			35
236	151641	20	Nepenthes	1020	2018-05-04-10-48-43	0	0	x	-20	0	44.5	22.2	44.7	22.1	44.7	0.174	14823			36
237	151642	20	Nepenthes	1020	2018-05-04-10-48-45	0	0	x	-20	0	44.5	22.2	44.7	22.1	44.7	0.174	14823			37
238	151643	20	Nepenthes	1020	2018-05-04-10-48-47	0	0	x	-20	0	44.5	22.2	44.7	22.1	44.7	0.174	14823			38
239	151644	20	Nepenthes	1020	2018-05-04-10-48-49	0	0	x	-20	0	44.6	22.2	44.7	22.1	44.7	0.074	14823			39
240	151645	20	Nepenthes	1020	2018-05-04-10-48-51	0	0	x	-20	0	44.6	22.2	44.7	22.1	44.7	0.074	14823			40
241	151646	20	Nepenthes	1020	2018-05-04-10-48-53	0	0	x	-20	0	44.6	22.2	44.7	22.1	44.7	0.074	14823			41
242	151647	20	Nepenthes	1020	2018-05-04-10-48-55	0	0	x	-20	0	44.6	22.2	44.7	22.1	44.7	0.074	14823			42
243	151648	20	Nepenthes	1020	2018-05-04-10-48-57	0	0	x	-20	0	44.6	22.2	44.7	22.1	44.7	0.074	14823			43
244	151649	20	Nepenthes	1020	2018-05-04-10-48-59	0	0	x	-20	0	44.6	22.2	44.7	22.1	44.7	0.074	14823			44
245	151650	20	Nepenthes	1020	2018-05-04-10-49-01	0	0	x	-20	0	44.6	22.2	44.7	22.1	44.7	0.074	14823			45
246	151651	20	Nepenthes	1020	2018-05-04-10-49-03	0	0	x	-20	0	44.6	22.2	44.7	22.1	44.7	0.074	14823			46
247	151652	20	Nepenthes	1020	2018-05-04-10-49-05	0	0	x	-20	0	44.5	22.2	44.7	22.1	44.7	0.174	14823			47
248	151653	20	Nepenthes	1020	2018-05-04-10-49-07	0	0	x	-20	0	44.5	22.2	44.7	22.1	44.7	0.174	14823			48
249	151654	20	Nepenthes	1020	2018-05-04-10-49-09	0	0	x	-20	0	44.5	22.2	44.7	22.1	44.7	0.174	14823			49
250	151655	20	Nepenthes	1020	2018-05-04-10-49-11	0	0	x	-20	0	44.6	22.2	44.7	22.1	44.7	0.074	14823			50
251	151656	20	Nepenthes	1020	2018-05-04-10-49-13	0	0	x	-20	0	44.6	22.2	44.7	22.1	44.7	0.074	14823			51
252	151657	20	Nepenthes	1020	2018-05-04-10-49-15	0	0	x	-20	0	44.6	22.2	44.7	22.1	44.7	0.074	14823			52
253	151658	20	Nepenthes	1020	2018-05-04-10-49-17	0	0	x	-20	0	44.6	22.2	44.7	22.1	44.7	0.074	14823			53
254	151659	20	Nepenthes	1020	2018-05-04-10-49-19	0	0	x	-20	0	44.6	22.2	44.7	22.1	44.7	0.074	14823			54
255	151660	20	Nepenthes	1020	2018-05-04-10-49-21	0	0	x	-20	0	44.6	22.2	44.7	22.1	44.7	0.074	14823			55
256	151661	20	Nepenthes	1020	2018-05-04-10-49-23	0	0	x	-20	0	44.6	22.2	44.7	22.1	44.7	0.074	14823			56
257	151662	20	Nepenthes	1020	2018-05-04-10-49-25	0	0	x	-20	0	44.6	22.2	44.7	22.1	44.7	0.074	14823			57
258	151663	20	Nepenthes	1020	2018-05-04-10-49-27	0	0	x	-20	0	44.6	22.2	44.7	22.1	44.7	0.074	14823			58
259	151664	20	Nepenthes	1020	2018-05-04-10-49-29	0	0	x	-20	0	44.6	22.2	44.7	22.1	44.7	0.074	14823			59
260	151665	20	Nepenthes	1020	2018-05-04-10-49-31	0	0	x	-20	0	44.6	22.2	44.7	22.1	44.7	0.074	14823			60
261	151666	20	Nepenthes	1020	2018-05-04-10-49-33	0	0	x	-20	0	44.6	22.2	44.7	22.1	44.7	0.074	14823			61
262	151667	20	Nepenthes	1020	2018-05-04-10-49-35	0	0	x	-20	0	44.6	22.2	44.7	22.1	44.7	0.074	14823			62
263	151668	20	Nepenthes	1020	2018-05-04-10-49-37	0	0	x	-20	0	44.6	22.2	44.7	22.1	44.7	0.074	14823			63
264	151669	20	Nepenthes	1020	2018-05-04-10-49-39	0	0	x	-20	0	44.6	22.2	44.7	22.1	44.7	0.074	14823			64
265	151670	20	Nepenthes	1020	2018-05-04-10-49-41	0	0	x	-20	0	44.6	22.2	44.7	22.1	44.7	0.074	14823			65
266	151671	20	Nepenthes	1020	2018-05-04-10-49-43	0	0	x	-20	0	44.6	22.2	44.7	22.1	44.7	0.074	14823			66
267	151672	20	Nepenthes	1020	2018-05-04-10-49-45	0	0	x	-20	0	44.6	22.2	44.7	22.1	44.7	0.074	14823			67
268	151673	20	Nepenthes	1020	2018-05-04-10-49-47	0	0	x	-20	0	44.6	22.2	44.7	22.1	44.7	0.074	14823			68
269	151674	20	Nepenthes	1020	2018-05-04-10-49-49	0	0	x	-20	0	44.6	22.2	44.7	22.1	44.7	0.074	14823			69
270	151675	20	Nepenthes	1020	2018-05-04-10-49-51	0	0	x	-20	0	44.6	22.2	44.7	22.1	44.7	0.074	14823			70
271	151676	20	Nepenthes	1020	2018-05-04-10-49-53	0	0	x	-20	0	44.6	22.2	44.7	22.1	44.7	0.074	14823			71
272	151677	20	Nepenthes	1020	2018-05-04-10-49-55	0	0	x	-20	0	44.6	22.2	44.7	22.1	44.7	0.074	14823			72
273	151678	20	Nepenthes	1020	2018-05-04-10-49-57	0	0	x	-20	0	44.6	22.2	44.7	22.1	44.7	0.074	14823			73
274	151679	20	Nepenthes	1020	2018-05-04-10-49-59	0	0	x	-20	0	44.6	22.2	44.7	22.1	44.7	0.074	14823			74
275	151680	20	Nepenthes	1020	2018-05-04-10-50-01	0	0	x	-20	0	44.6	22.2	44.7	22.1	44.7	0.074	14823			75
276	151681	20	Nepenthes	1020	2018-05-04-10-50-03	0	0	x	-20	0	44.6	22.2	44.7	22.1	44.7	0.074	14823			76
277	151682	20	Nepenthes	1020	2018-05-04-10-50-05	0	0	x	-20	0	44.6	22.2	44.7	22.1	44.7	0.074	14823			77
278	151683	20	Nepenthes	1020	2018-05-04-10-50-07	0	0	x	-20	0	44.6	22.2	44.7	22.1	44.7	0.074	14823			78
279	151684	20	Nepenthes	1020	2018-05-04-10-50-09	0	0	x	-20	0	44.6	22.2	44.7	22.1	44.7	0.074	14823			79
280	151685	20	Nepenthes	1020	2018-05-04-10-50-11	0	0	x	-20	0	44.6	22.2	44.7	22.1	44.7	0.074	14823			80
281	151686	20	Nepenthes	1020	2018-05-04-10-50-13	0	0	x	-20	0	44.6	22.2	44.7	22.1	44.7	0.074	14823			81
282	151687	20	Nepenthes	1020	2018-05-04-10-50-15	0	0	x	-20	0	44.6	22.2	44.7	22.1	44.7	0.074	14823			82
283	151688	20	Nepenthes	1020	2018-05-04-10-50-17	0	0	x	-20	0	44.6	22.2	44.7	22.1	44.7	0.074	14823			83
284	151689	20	Nepenthes	1020	2018-05-04-10-50-19	0	0	x	-20	0	44.6	22.2	44.7	22.1	44.7	0.074	14823			84
285	151690	20	Nepenthes	1020	2018-05-04-10-50-21	0	0	x	-20	0	44.6	22.2	44.7	22.1	44.7	0.074	14823			85
286	151691	20	Nepenthes	1020	2018-05-04-10-50-23	0	0	x	-20	0	44.6	22.2	44.7	22.1	44.7	0.074	14823			86
287	151692	20	Nepenthes	1020	2018-05-04-10-50-25	0	0	x	-20	0	44.6	22.2	44.7	22.1	44.7	0.074	14823			87
288	151693	20	Nepenthes	1020	2018-05-04-10-50-27	0	0	x	-20	0	44.6	22.2	44.7	22.1	44.7	0.074	14823			88
289	151694	20	Nepenthes	1020	2018-05-04-10-50-29	0	0	x	-20	0	44.6	22.2	44.7	22.1	44.7	0.074	14823			89
290	151695	20	Nepenthes	1020	2018-05-04-10-50-31	0	0	x	-20	0	44.6	22.2	44.7	22.1	44.7	0.074	14823			90
291	151696	20	Nepenthes	1020	2018-05-04-10-50-33	0	0	x	-20	0	44.6	22.2	44.7	22.1	44.7	0.074	14823	Last10	Here	91
292	151697	20	Nepenthes	1020	2018-05-04-10-50-35	0	0	x	-20	0	44.6	22.2	44.7	22.1	44.7	0.074	14823	Last10	Here	92
293	151698	20	Nepenthes	1020	2018-05-04-10-50-37	0	0	x	-20	0	44.6	22.2	44.7	22.1	44.7	0.074	14823	Last10	Here	93
294	151699	20	Nepenthes	1020	2018-05-04-10-50-39	0	0	x	-20	0	44.6	22.2	44.6	22.1	44.6	-0.023	14823	Last10	Here	94
295	151700	20	Nepenthes	1020	2018-05-04-10-50-41	0	0	x	-20	0	44.6	22.2	44.7	22.1	44.7	0.074	14823	Last10	Here	95
296	151701	20	Nepenthes	1020	2018-05-04-10-50-43	0	0	x	-20	0	44.6	22.2	44.7	22.1	44.7	0.074	14823	Last10	Here	96
297	151702	20	Nepenthes	1020	2018-05-04-10-50-45	0	0	x	-20	0	44.6	22.2	44.6	22.1	44.6	-0.023	14823	Last10	Here	97
298	151703	20	Nepenthes	1020	2018-05-04-10-50-47	0	0	x	-20	0	44.6	22.2	44.7	22.1	44.7	0.074	14823	Last10	Here	98
299	151704	20	Nepenthes	1020	2018-05-04-10-50-49	0	0	x	-20	0	44.6	22.2	44.7	22.1	44.7	0.074	14823	Last10	Here	99
300	151705	20	Nepenthes	1020	2018-05-04-10-50-51	0	0	x	-20	0	44.6	22.2	44.7	22.1	44.7	0.074	14823	Last10	Here	100
301	151706	20	Nepenthes	1020	2018-05-04-10-51-24	0	0	x	-15	0	44.6	22.2	44.7	22.1	44.7	0.074	14824	First10	Here	1
302	151707	20	Nepenthes	1020	2018-05-04-10-51-26	0	0	x	-15	0	44.6	22.2	44.7	22.1	44.7	0.074	14824	First10	Here	2
303	151708	20	Nepenthes	1020	2018-05-04-10-51-28	0	0	x	-15	0	44.6	22.2	44.6	22.1	44.6	-0.023	14824	First10	Here	3
304	151709	20	Nepenthes	1020	2018-05-04-10-51-30	0	0	x	-15	0	44.6	22.2	44.6	22.1	44.6	-0.023	14824	First10	Here	4
305	151710	20	Nepenthes	1020	2018-05-04-10-51-32	0	0	x	-15	0	44.6	22.2	44.7	22.1	44.7	0.074	14824	First10	Here	5
306	151711	20	Nepenthes	1020	2018-05-04-10-51-34	0	0	x	-15	0	44.6	22.2	44.7	22.1	44.7	0.074	14824	First10	Here	6
307	151712	20	Nepenthes	1020	2018-05-04-10-51-36	0	0	x	-15	0	44.6	22.2	44.7	22.1	44.7	0.074	14824	First10	Here	7
308	151713	20	Nepenthes	1020	2018-05-04-10-51-38	0	0	x	-15	0	44.6	22.2	44.7	22.1	44.7	0.074	14824	First10	Here	8
309	151714	20	Nepenthes	1020	2018-05-04-10-51-40	0	0	x	-15	0	44.6	22.2	44.6	22.1	44.6	-0.023	14824	First10	Here	9
310	151715	20	Nepenthes	1020	2018-05-04-10-51-42	0	0	x	-15	0	44.6	22.2	44.7	22.1	44.7	0.074	14824	First10	Here	10
311	151716	20	Nepenthes	1020	2018-05-04-10-51-44	0	0	x	-15	0	44.6	22.2	44.7	22.1	44.7	0.074	14824			11
312	151717	20	Nepenthes	1020	2018-05-04-10-51-46	0	0	x	-15	0	44.6	22.2	44.6	22.1	44.6	-0.023	14824			12
313	151718	20	Nepenthes	1020	2018-05-04-10-51-48	0	0	x	-15	0	44.6	22.2	44.6	22.1	44.6	-0.023	14824			13
314	151719	20	Nepenthes	1020	2018-05-04-10-51-50	0	0	x	-15	0	44.6	22.2	44.6	22.1	44.6	-0.023	14824			14
315	151720	20	Nepenthes	1020	2018-05-04-10-51-52	0	0	x	-15	0	44.6	22.2	44.7	22.1	44.7	0.074	14824			15
316	151721	20	Nepenthes	1020	2018-05-04-10-51-54	0	0	x	-15	0	44.6	22.2	44.6	22.1	44.6	-0.023	14824			16
317	151722	20	Nepenthes	1020	2018-05-04-10-51-56	0	0	x	-15	0	44.6	22.2	44.6	22.1	44.6	-0.023	14824			17
318	151723	20	Nepenthes	1020	2018-05-04-10-51-58	0	0	x	-15	0	44.6	22.2	44.6	22.1	44.6	-0.023	14824			18
319	151724	20	Nepenthes	1020	2018-05-04-10-52-00	0	0	x	-15	0	44.6	22.2	44.6	22.1	44.6	-0.023	14824			19
320	151725	20	Nepenthes	1020	2018-05-04-10-52-02	0	0	x	-15	0	44.5	22.2	44.6	22.1	44.6	0.077	14824			20
321	151726	20	Nepenthes	1020	2018-05-04-10-52-04	0	0	x	-15	0	44.6	22.2	44.6	22.1	44.6	-0.023	14824			21
322	151727	20	Nepenthes	1020	2018-05-04-10-52-06	0	0	x	-15	0	44.6	22.2	44.6	22.1	44.6	-0.023	14824			22
323	151728	20	Nepenthes	1020	2018-05-04-10-52-08	0	0	x	-15	0	44.5	22.2	44.6	22.1	44.6	0.077	14824			23
324	151729	20	Nepenthes	1020	2018-05-04-10-52-10	0	0	x	-15	0	44.6	22.2	44.6	22.1	44.6	-0.023	14824			24
325	151730	20	Nepenthes	1020	2018-05-04-10-52-12	0	0	x	-15	0	44.5	22.2	44.6	22.1	44.6	0.077	14824			25
326	151731	20	Nepenthes	1020	2018-05-04-10-52-14	0	0	x	-15	0	44.5	22.2	44.6	22.1	44.6	0.077	14824			26
327	151732	20	Nepenthes	1020	2018-05-04-10-52-16	0	0	x	-15	0	44.5	22.2	44.6	22.1	44.6	0.077	14824			27
328	151733	20	Nepenthes	1020	2018-05-04-10-52-18	0	0	x	-15	0	44.5	22.2	44.6	22.1	44.6	0.077	14824			28
329	151734	20	Nepenthes	1020	2018-05-04-10-52-20	0	0	x	-15	0	44.5	22.2	44.7	22.1	44.7	0.174	14824			29
330	151735	20	Nepenthes	1020	2018-05-04-10-52-22	0	0	x	-15	0	44.5	22.2	44.6	22.1	44.6	0.077	14824			30
331	151736	20	Nepenthes	1020	2018-05-04-10-52-24	0	0	x	-15	0	44.5	22.2	44.7	22.1	44.7	0.174	14824			31
332	151737	20	Nepenthes	1020	2018-05-04-10-52-26	0	0	x	-15	0	44.6	22.2	44.7	22.1	44.7	0.074	14824			32
333	151738	20	Nepenthes	1020	2018-05-04-10-52-28	0	0	x	-15	0	44.5	22.2	44.7	22.1	44.7	0.174	14824			33
334	151739	20	Nepenthes	1020	2018-05-04-10-52-30	0	0	x	-15	0	44.5	22.2	44.7	22.1	44.7	0.174	14824			34
335	151740	20	Nepenthes	1020	2018-05-04-10-52-32	0	0	x	-15	0	44.5	22.2	44.7	22.1	44.7	0.174	14824			35
336	151741	20	Nepenthes	1020	2018-05-04-10-52-34	0	0	x	-15	0	44.5	22.2	44.7	22.1	44.7	0.174	14824			36
337	151742	20	Nepenthes	1020	2018-05-04-10-52-36	0	0	x	-15	0	44.5	22.2	44.7	22.1	44.7	0.174	14824			37
338	151743	20	Nepenthes	1020	2018-05-04-10-52-38	0	0	x	-15	0	44.5	22.2	44.6	22.1	44.6	0.077	14824			38
339	151744	20	Nepenthes	1020	2018-05-04-10-52-40	0	0	x	-15	0	44.5	22.2	44.7	22.1	44.7	0.174	14824			39
340	151745	20	Nepenthes	1020	2018-05-04-10-52-42	0	0	x	-15	0	44.5	22.2	44.7	22.1	44.7	0.174	14824			40
341	151746	20	Nepenthes	1020	2018-05-04-10-52-44	0	0	x	-15	0	44.5	22.2	44.7	22.1	44.7	0.174	14824			41
342	151747	20	Nepenthes	1020	2018-05-04-10-52-46	0	0	x	-15	0	44.5	22.2	44.7	22.1	44.7	0.174	14824			42
343	151748	20	Nepenthes	1020	2018-05-04-10-52-48	0	0	x	-15	0	44.5	22.2	44.7	22.1	44.7	0.174	14824			43
344	151749	20	Nepenthes	1020	2018-05-04-10-52-50	0	0	x	-15	0	44.5	22.2	44.7	22.1	44.7	0.174	14824			44
345	151750	20	Nepenthes	1020	2018-05-04-10-52-52	0	0	x	-15	0	44.5	22.2	44.7	22.1	44.7	0.174	14824			45
346	151751	20	Nepenthes	1020	2018-05-04-10-52-54	0	0	x	-15	0	44.5	22.2	44.7	22.1	44.7	0.174	14824			46
347	151752	20	Nepenthes	1020	2018-05-04-10-52-56	0	0	x	-15	0	44.5	22.2	44.7	22.1	44.7	0.174	14824			47
348	151753	20	Nepenthes	1020	2018-05-04-10-52-58	0	0	x	-15	0	44.5	22.2	44.7	22.1	44.7	0.174	14824			48
349	151754	20	Nepenthes	1020	2018-05-04-10-53-00	0	0	x	-15	0	44.5	22.2	44.6	22.1	44.6	0.077	14824			49
350	151755	20	Nepenthes	1020	2018-05-04-10-53-02	0	0	x	-15	0	44.5	22.2	44.6	22.1	44.6	0.077	14824			50
351	151756	20	Nepenthes	1020	2018-05-04-10-53-04	0	0	x	-15	0	44.5	22.2	44.7	22.1	44.7	0.174	14824			51
352	151757	20	Nepenthes	1020	2018-05-04-10-53-06	0	0	x	-15	0	44.5	22.2	44.7	22.1	44.7	0.174	14824			52
353	151758	20	Nepenthes	1020	2018-05-04-10-53-08	0	0	x	-15	0	44.5	22.2	44.7	22.1	44.7	0.174	14824			53
354	151759	20	Nepenthes	1020	2018-05-04-10-53-10	0	0	x	-15	0	44.5	22.2	44.7	22.1	44.7	0.174	14824			54
355	151760	20	Nepenthes	1020	2018-05-04-10-53-12	0	0	x	-15	0	44.5	22.2	44.6	22.1	44.6	0.077	14824			55
356	151761	20	Nepenthes	1020	2018-05-04-10-53-14	0	0	x	-15	0	44.5	22.2	44.6	22.1	44.6	0.077	14824			56
357	151762	20	Nepenthes	1020	2018-05-04-10-53-16	0	0	x	-15	0	44.5	22.2	44.6	22.1	44.6	0.077	14824			57
358	151763	20	Nepenthes	1020	2018-05-04-10-53-18	0	0	x	-15	0	44.5	22.2	44.6	22.1	44.6	0.077	14824			58
359	151764	20	Nepenthes	1020	2018-05-04-10-53-20	0	0	x	-15	0	44.5	22.2	44.6	22.1	44.6	0.077	14824			59
360	151765	20	Nepenthes	1020	2018-05-04-10-53-22	0	0	x	-15	0	44.5	22.2	44.6	22.1	44.6	0.077	14824			60
361	151766	20	Nepenthes	1020	2018-05-04-10-53-24	0	0	x	-15	0	44.5	22.2	44.6	22.1	44.6	0.077	14824			61
362	151767	20	Nepenthes	1020	2018-05-04-10-53-26	0	0	x	-15	0	44.5	22.2	44.6	22.1	44.6	0.077	14824			62
363	151768	20	Nepenthes	1020	2018-05-04-10-53-28	0	0	x	-15	0	44.5	22.2	44.6	22.1	44.6	0.077	14824			63
364	151769	20	Nepenthes	1020	2018-05-04-10-53-30	0	0	x	-15	0	44.5	22.2	44.6	22.1	44.6	0.077	14824			64
365	151770	20	Nepenthes	1020	2018-05-04-10-53-32	0	0	x	-15	0	44.5	22.2	44.6	22.1	44.6	0.077	14824			65
366	151771	20	Nepenthes	1020	2018-05-04-10-53-34	0	0	x	-15	0	44.5	22.2	44.6	22.1	44.6	0.077	14824			66
367	151772	20	Nepenthes	1020	2018-05-04-10-53-36	0	0	x	-15	0	44.5	22.2	44.6	22.1	44.6	0.077	14824			67
368	151773	20	Nepenthes	1020	2018-05-04-10-53-38	0	0	x	-15	0	44.5	22.2	44.6	22.1	44.6	0.077	14824			68
369	151774	20	Nepenthes	1020	2018-05-04-10-53-40	0	0	x	-15	0	44.5	22.2	44.6	22.1	44.6	0.077	14824			69
370	151775	20	Nepenthes	1020	2018-05-04-10-53-42	0	0	x	-15	0	44.5	22.2	44.6	22.1	44.6	0.077	14824			70
371	151776	20	Nepenthes	1020	2018-05-04-10-53-44	0	0	x	-15	0	44.5	22.2	44.6	22.1	44.6	0.077	14824			71
372	151777	20	Nepenthes	1020	2018-05-04-10-53-46	0	0	x	-15	0	44.5	22.2	44.6	22.1	44.6	0.077	14824			72
373	151778	20	Nepenthes	1020	2018-05-04-10-53-48	0	0	x	-15	0	44.5	22.2	44.6	22.1	44.6	0.077	14824			73
374	151779	20	Nepenthes	1020	2018-05-04-10-53-50	0	0	x	-15	0	44.5	22.2	44.6	22.1	44.6	0.077	14824			74
375	151780	20	Nepenthes	1020	2018-05-04-10-53-52	0	0	x	-15	0	44.5	22.2	44.6	22.1	44.6	0.077	14824			75
376	151781	20	Nepenthes	1020	2018-05-04-10-53-54	0	0	x	-15	0	44.5	22.2	44.6	22.1	44.6	0.077	14824			76
377	151782	20	Nepenthes	1020	2018-05-04-10-53-56	0	0	x	-15	0	44.5	22.2	44.6	22.1	44.6	0.077	14824			77
378	151783	20	Nepenthes	1020	2018-05-04-10-53-58	0	0	x	-15	0	44.5	22.2	44.6	22.1	44.6	0.077	14824			78
379	151784	20	Nepenthes	1020	2018-05-04-10-54-00	0	0	x	-15	0	44.5	22.2	44.6	22.1	44.6	0.077	14824			79
380	151785	20	Nepenthes	1020	2018-05-04-10-54-02	0	0	x	-15	0	44.5	22.2	44.6	22.1	44.6	0.077	14824			80
381	151786	20	Nepenthes	1020	2018-05-04-10-54-04	0	0	x	-15	0	44.5	22.2	44.6	22.1	44.6	0.077	14824			81
382	151787	20	Nepenthes	1020	2018-05-04-10-54-06	0	0	x	-15	0	44.5	22.2	44.6	22.1	44.6	0.077	14824			82
383	151788	20	Nepenthes	1020	2018-05-04-10-54-08	0	0	x	-15	0	44.5	22.2	44.6	22.1	44.6	0.077	14824			83
384	151789	20	Nepenthes	1020	2018-05-04-10-54-10	0	0	x	-15	0	44.5	22.2	44.6	22.1	44.6	0.077	14824			84
385	151790	20	Nepenthes	1020	2018-05-04-10-54-12	0	0	x	-15	0	44.5	22.2	44.6	22.1	44.6	0.077	14824			85
386	151791	20	Nepenthes	1020	2018-05-04-10-54-14	0	0	x	-15	0	44.5	22.2	44.6	22.1	44.6	0.077	14824			86
387	151792	20	Nepenthes	1020	2018-05-04-10-54-16	0	0	x	-15	0	44.5	22.2	44.6	22.1	44.6	0.077	14824			87
388	151793	20	Nepenthes	1020	2018-05-04-10-54-18	0	0	x	-15	0	44.5	22.2	44.6	22.1	44.6	0.077	14824			88
389	151794	20	Nepenthes	1020	2018-05-04-10-54-20	0	0	x	-15	0	44.5	22.2	44.6	22.1	44.6	0.077	14824			89
390	151795	20	Nepenthes	1020	2018-05-04-10-54-22	0	0	x	-15	0	44.5	22.2	44.6	22.1	44.6	0.077	14824			90
391	151796	20	Nepenthes	1020	2018-05-04-10-54-24	0	0	x	-15	0	44.5	22.2	44.6	22.1	44.6	0.077	14824	Last10	Here	91
392	151797	20	Nepenthes	1020	2018-05-04-10-54-26	0	0	x	-15	0	44.5	22.2	44.6	22.1	44.6	0.077	14824	Last10	Here	92
393	151798	20	Nepenthes	1020	2018-05-04-10-54-28	0	0	x	-15	0	44.5	22.2	44.6	22.1	44.6	0.077	14824	Last10	Here	93
394	151799	20	Nepenthes	1020	2018-05-04-10-54-30	0	0	x	-15	0	44.5	22.2	44.6	22.1	44.6	0.077	14824	Last10	Here	94
395	151800	20	Nepenthes	1020	2018-05-04-10-54-32	0	0	x	-15	0	44.5	22.2	44.6	22.1	44.6	0.077	14824	Last10	Here	95
396	151801	20	Nepenthes	1020	2018-05-04-10-54-34	0	0	x	-15	0	44.5	22.2	44.6	22.1	44.6	0.077	14824	Last10	Here	96
397	151802	20	Nepenthes	1020	2018-05-04-10-54-36	0	0	x	-15	0	44.5	22.2	44.6	22.1	44.6	0.077	14824	Last10	Here	97
398	151803	20	Nepenthes	1020	2018-05-04-10-54-38	0	0	x	-15	0	44.5	22.2	44.6	22.1	44.6	0.077	14824	Last10	Here	98
399	151804	20	Nepenthes	1020	2018-05-04-10-54-40	0	0	x	-15	0	44.5	22.2	44.6	22.1	44.6	0.077	14824	Last10	Here	99
400	151805	20	Nepenthes	1020	2018-05-04-10-54-42	0	0	x	-15	0	44.5	22.2	44.6	22.1	44.6	0.077	14824	Last10	Here	100
401	151806	20	Nepenthes	1020	2018-05-04-10-55-14	0	0	x	-10	0	44.5	22.2	44.7	22.1	44.7	0.174	14825	First10	Here	1
402	151807	20	Nepenthes	1020	2018-05-04-10-55-16	0	0	x	-10	0	44.5	22.2	44.7	22.1	44.7	0.174	14825	First10	Here	2
403	151808	20	Nepenthes	1020	2018-05-04-10-55-18	0	0	x	-10	0	44.5	22.2	44.7	22.1	44.7	0.174	14825	First10	Here	3
404	151809	20	Nepenthes	1020	2018-05-04-10-55-20	0	0	x	-10	0	44.5	22.2	44.7	22.1	44.7	0.174	14825	First10	Here	4
405	151810	20	Nepenthes	1020	2018-05-04-10-55-22	0	0	x	-10	0	44.5	22.2	44.7	22.1	44.7	0.174	14825	First10	Here	5
406	151811	20	Nepenthes	1020	2018-05-04-10-55-24	0	0	x	-10	0	44.5	22.2	44.7	22.1	44.7	0.174	14825	First10	Here	6
407	151812	20	Nepenthes	1020	2018-05-04-10-55-26	0	0	x	-10	0	44.5	22.2	44.8	22.1	44.8	0.271	14825	First10	Here	7
408	151813	20	Nepenthes	1020	2018-05-04-10-55-28	0	0	x	-10	0	44.5	22.2	44.7	22.1	44.7	0.174	14825	First10	Here	8
409	151814	20	Nepenthes	1020	2018-05-04-10-55-30	0	0	x	-10	0	44.5	22.2	44.8	22.1	44.8	0.271	14825	First10	Here	9
410	151815	20	Nepenthes	1020	2018-05-04-10-55-32	0	0	x	-10	0	44.5	22.2	44.8	22.1	44.8	0.271	14825	First10	Here	10
411	151816	20	Nepenthes	1020	2018-05-04-10-55-34	0	0	x	-10	0	44.5	22.2	44.8	22.1	44.8	0.271	14825			11
412	151817	20	Nepenthes	1020	2018-05-04-10-55-36	0	0	x	-10	0	44.5	22.2	44.8	22.1	44.8	0.271	14825			12
413	151818	20	Nepenthes	1020	2018-05-04-10-55-38	0	0	x	-10	0	44.5	22.2	44.8	22.1	44.8	0.271	14825			13
414	151819	20	Nepenthes	1020	2018-05-04-10-55-40	0	0	x	-10	0	44.5	22.2	44.8	22.1	44.8	0.271	14825			14
415	151820	20	Nepenthes	1020	2018-05-04-10-55-42	0	0	x	-10	0	44.5	22.2	44.8	22.1	44.8	0.271	14825			15
416	151821	20	Nepenthes	1020	2018-05-04-10-55-44	0	0	x	-10	0	44.5	22.2	44.8	22.1	44.8	0.271	14825			16
417	151822	20	Nepenthes	1020	2018-05-04-10-55-46	0	0	x	-10	0	44.5	22.2	44.8	22.1	44.8	0.271	14825			17
418	151823	20	Nepenthes	1020	2018-05-04-10-55-48	0	0	x	-10	0	44.5	22.2	44.8	22.1	44.8	0.271	14825			18
419	151824	20	Nepenthes	1020	2018-05-04-10-55-50	0	0	x	-10	0	44.5	22.2	44.8	22.1	44.8	0.271	14825			19
420	151825	20	Nepenthes	1020	2018-05-04-10-55-52	0	0	x	-10	0	44.5	22.2	44.8	22.1	44.8	0.271	14825			20
421	151826	20	Nepenthes	1020	2018-05-04-10-55-54	0	0	x	-10	0	44.5	22.2	44.8	22.1	44.8	0.271	14825			21
422	151827	20	Nepenthes	1020	2018-05-04-10-55-56	0	0	x	-10	0	44.5	22.2	44.7	22.1	44.7	0.174	14825			22
423	151828	20	Nepenthes	1020	2018-05-04-10-55-58	0	0	x	-10	0	44.5	22.2	44.7	22.1	44.7	0.174	14825			23
424	151829	20	Nepenthes	1020	2018-05-04-10-56-00	0	0	x	-10	0	44.5	22.2	44.7	22.1	44.7	0.174	14825			24
425	151830	20	Nepenthes	1020	2018-05-04-10-56-02	0	0	x	-10	0	44.5	22.2	44.7	22.1	44.7	0.174	14825			25
426	151831	20	Nepenthes	1020	2018-05-04-10-56-04	0	0	x	-10	0	44.5	22.2	44.7	22.1	44.7	0.174	14825			26
427	151832	20	Nepenthes	1020	2018-05-04-10-56-06	0	0	x	-10	0	44.5	22.2	44.7	22.1	44.7	0.174	14825			27
428	151833	20	Nepenthes	1020	2018-05-04-10-56-08	0	0	x	-10	0	44.5	22.2	44.7	22.1	44.7	0.174	14825			28
429	151834	20	Nepenthes	1020	2018-05-04-10-56-10	0	0	x	-10	0	44.5	22.2	44.7	22.1	44.7	0.174	14825			29
430	151835	20	Nepenthes	1020	2018-05-04-10-56-12	0	0	x	-10	0	44.5	22.2	44.7	22.1	44.7	0.174	14825			30
431	151836	20	Nepenthes	1020	2018-05-04-10-56-15	0	0	x	-10	0	44.5	22.2	44.7	22.1	44.7	0.174	14825			31
432	151837	20	Nepenthes	1020	2018-05-04-10-56-17	0	0	x	-10	0	44.5	22.2	44.7	22.1	44.7	0.174	14825			32
433	151838	20	Nepenthes	1020	2018-05-04-10-56-19	0	0	x	-10	0	44.5	22.2	44.6	22.1	44.6	0.077	14825			33
434	151839	20	Nepenthes	1020	2018-05-04-10-56-21	0	0	x	-10	0	44.5	22.2	44.6	22.1	44.6	0.077	14825			34
435	151840	20	Nepenthes	1020	2018-05-04-10-56-23	0	0	x	-10	0	44.5	22.2	44.6	22.1	44.6	0.077	14825			35
436	151841	20	Nepenthes	1020	2018-05-04-10-56-25	0	0	x	-10	0	44.5	22.2	44.6	22.1	44.6	0.077	14825			36
437	151842	20	Nepenthes	1020	2018-05-04-10-56-27	0	0	x	-10	0	44.5	22.2	44.6	22.1	44.6	0.077	14825			37
438	151843	20	Nepenthes	1020	2018-05-04-10-56-29	0	0	x	-10	0	44.5	22.2	44.7	22.1	44.7	0.174	14825			38
439	151844	20	Nepenthes	1020	2018-05-04-10-56-31	0	0	x	-10	0	44.5	22.2	44.6	22.1	44.6	0.077	14825			39
440	151845	20	Nepenthes	1020	2018-05-04-10-56-33	0	0	x	-10	0	44.5	22.2	44.7	22.1	44.7	0.174	14825			40
441	151846	20	Nepenthes	1020	2018-05-04-10-56-35	0	0	x	-10	0	44.5	22.2	44.7	22.1	44.7	0.174	14825			41
442	151847	20	Nepenthes	1020	2018-05-04-10-56-37	0	0	x	-10	0	44.5	22.2	44.7	22.1	44.7	0.174	14825			42
443	151848	20	Nepenthes	1020	2018-05-04-10-56-39	0	0	x	-10	0	44.5	22.2	44.7	22.1	44.7	0.174	14825			43
444	151849	20	Nepenthes	1020	2018-05-04-10-56-41	0	0	x	-10	0	44.5	22.2	44.7	22.1	44.7	0.174	14825			44
445	151850	20	Nepenthes	1020	2018-05-04-10-56-43	0	0	x	-10	0	44.5	22.2	44.7	22.1	44.7	0.174	14825			45
446	151851	20	Nepenthes	1020	2018-05-04-10-56-45	0	0	x	-10	0	44.5	22.2	44.6	22.1	44.6	0.077	14825			46
447	151852	20	Nepenthes	1020	2018-05-04-10-56-47	0	0	x	-10	0	44.5	22.2	44.7	22.1	44.7	0.174	14825			47
448	151853	20	Nepenthes	1020	2018-05-04-10-56-49	0	0	x	-10	0	44.5	22.2	44.7	22.1	44.7	0.174	14825			48
449	151854	20	Nepenthes	1020	2018-05-04-10-56-51	0	0	x	-10	0	44.5	22.2	44.7	22.1	44.7	0.174	14825			49
450	151855	20	Nepenthes	1020	2018-05-04-10-56-53	0	0	x	-10	0	44.5	22.2	44.7	22.1	44.7	0.174	14825			50
451	151856	20	Nepenthes	1020	2018-05-04-10-56-55	0	0	x	-10	0	44.5	22.2	44.7	22.1	44.7	0.174	14825			51
452	151857	20	Nepenthes	1020	2018-05-04-10-56-57	0	0	x	-10	0	44.5	22.2	44.7	22.1	44.7	0.174	14825			52
453	151858	20	Nepenthes	1020	2018-05-04-10-56-59	0	0	x	-10	0	44.5	22.2	44.6	22.1	44.6	0.077	14825			53
454	151859	20	Nepenthes	1020	2018-05-04-10-57-01	0	0	x	-10	0	44.5	22.2	44.6	22.1	44.6	0.077	14825			54
455	151860	20	Nepenthes	1020	2018-05-04-10-57-03	0	0	x	-10	0	44.5	22.2	44.7	22.1	44.7	0.174	14825			55
456	151861	20	Nepenthes	1020	2018-05-04-10-57-05	0	0	x	-10	0	44.5	22.2	44.6	22.1	44.6	0.077	14825			56
457	151862	20	Nepenthes	1020	2018-05-04-10-57-07	0	0	x	-10	0	44.5	22.2	44.7	22.1	44.7	0.174	14825			57
458	151863	20	Nepenthes	1020	2018-05-04-10-57-09	0	0	x	-10	0	44.5	22.2	44.6	22.1	44.6	0.077	14825			58
459	151864	20	Nepenthes	1020	2018-05-04-10-57-11	0	0	x	-10	0	44.5	22.2	44.7	22.1	44.7	0.174	14825			59
460	151865	20	Nepenthes	1020	2018-05-04-10-57-13	0	0	x	-10	0	44.5	22.2	44.6	22.1	44.6	0.077	14825			60
461	151866	20	Nepenthes	1020	2018-05-04-10-57-15	0	0	x	-10	0	44.5	22.2	44.7	22.1	44.7	0.174	14825			61
462	151867	20	Nepenthes	1020	2018-05-04-10-57-17	0	0	x	-10	0	44.5	22.2	44.7	22.1	44.7	0.174	14825			62
463	151868	20	Nepenthes	1020	2018-05-04-10-57-19	0	0	x	-10	0	44.5	22.2	44.7	22.1	44.7	0.174	14825			63
464	151869	20	Nepenthes	1020	2018-05-04-10-57-21	0	0	x	-10	0	44.5	22.2	44.7	22.1	44.7	0.174	14825			64
465	151870	20	Nepenthes	1020	2018-05-04-10-57-23	0	0	x	-10	0	44.5	22.2	44.6	22.1	44.6	0.077	14825			65
466	151871	20	Nepenthes	1020	2018-05-04-10-57-25	0	0	x	-10	0	44.5	22.2	44.6	22.1	44.6	0.077	14825			66
467	151872	20	Nepenthes	1020	2018-05-04-10-57-27	0	0	x	-10	0	44.5	22.2	44.6	22.1	44.6	0.077	14825			67
468	151873	20	Nepenthes	1020	2018-05-04-10-57-29	0	0	x	-10	0	44.5	22.2	44.5	22	44.5	-0.02	14825			68
469	151874	20	Nepenthes	1020	2018-05-04-10-57-31	0	0	x	-10	0	44.5	22.2	44.6	22.1	44.6	0.077	14825			69
470	151875	20	Nepenthes	1020	2018-05-04-10-57-33	0	0	x	-10	0	44.5	22.2	44.6	22.1	44.6	0.077	14825			70
471	151876	20	Nepenthes	1020	2018-05-04-10-57-35	0	0	x	-10	0	44.5	22.2	44.7	22.1	44.7	0.174	14825			71
472	151877	20	Nepenthes	1020	2018-05-04-10-57-37	0	0	x	-10	0	44.5	22.2	44.6	22.1	44.6	0.077	14825			72
473	151878	20	Nepenthes	1020	2018-05-04-10-57-39	0	0	x	-10	0	44.5	22.2	44.7	22.1	44.7	0.174	14825			73
474	151879	20	Nepenthes	1020	2018-05-04-10-57-41	0	0	x	-10	0	44.5	22.2	44.7	22.1	44.7	0.174	14825			74
475	151880	20	Nepenthes	1020	2018-05-04-10-57-43	0	0	x	-10	0	44.5	22.2	44.7	22.1	44.7	0.174	14825			75
476	151881	20	Nepenthes	1020	2018-05-04-10-57-45	0	0	x	-10	0	44.5	22.2	44.7	22.1	44.7	0.174	14825			76
477	151882	20	Nepenthes	1020	2018-05-04-10-57-47	0	0	x	-10	0	44.5	22.2	44.7	22.1	44.7	0.174	14825			77
478	151883	20	Nepenthes	1020	2018-05-04-10-57-49	0	0	x	-10	0	44.5	22.2	44.7	22.1	44.7	0.174	14825			78
479	151884	20	Nepenthes	1020	2018-05-04-10-57-51	0	0	x	-10	0	44.5	22.2	44.7	22.1	44.7	0.174	14825			79
480	151885	20	Nepenthes	1020	2018-05-04-10-57-53	0	0	x	-10	0	44.5	22.2	44.7	22.1	44.7	0.174	14825			80
481	151886	20	Nepenthes	1020	2018-05-04-10-57-55	0	0	x	-10	0	44.5	22.2	44.7	22.1	44.7	0.174	14825			81
482	151887	20	Nepenthes	1020	2018-05-04-10-57-57	0	0	x	-10	0	44.5	22.2	44.7	22.1	44.7	0.174	14825			82
483	151888	20	Nepenthes	1020	2018-05-04-10-57-59	0	0	x	-10	0	44.5	22.2	44.7	22.1	44.7	0.174	14825			83
484	151889	20	Nepenthes	1020	2018-05-04-10-58-01	0	0	x	-10	0	44.5	22.2	44.7	22.1	44.7	0.174	14825			84
485	151890	20	Nepenthes	1020	2018-05-04-10-58-03	0	0	x	-10	0	44.5	22.2	44.8	22.1	44.8	0.271	14825			85
486	151891	20	Nepenthes	1020	2018-05-04-10-58-05	0	0	x	-10	0	44.5	22.2	44.8	22.1	44.8	0.271	14825			86
487	151892	20	Nepenthes	1020	2018-05-04-10-58-07	0	0	x	-10	0	44.5	22.2	44.8	22.1	44.8	0.271	14825			87
488	151893	20	Nepenthes	1020	2018-05-04-10-58-09	0	0	x	-10	0	44.5	22.2	44.8	22.1	44.8	0.271	14825			88
489	151894	20	Nepenthes	1020	2018-05-04-10-58-11	0	0	x	-10	0	44.5	22.2	44.8	22.1	44.8	0.271	14825			89
490	151895	20	Nepenthes	1020	2018-05-04-10-58-13	0	0	x	-10	0	44.5	22.2	44.8	22.1	44.8	0.271	14825			90
491	151896	20	Nepenthes	1020	2018-05-04-10-58-15	0	0	x	-10	0	44.5	22.2	44.8	22.1	44.8	0.271	14825	Last10	Here	91
492	151897	20	Nepenthes	1020	2018-05-04-10-58-17	0	0	x	-10	0	44.5	22.2	44.8	22.1	44.8	0.271	14825	Last10	Here	92
493	151898	20	Nepenthes	1020	2018-05-04-10-58-19	0	0	x	-10	0	44.5	22.2	44.9	22.1	44.9	0.368	14825	Last10	Here	93
494	151899	20	Nepenthes	1020	2018-05-04-10-58-21	0	0	x	-10	0	44.5	22.2	44.8	22.1	44.8	0.271	14825	Last10	Here	94
495	151900	20	Nepenthes	1020	2018-05-04-10-58-23	0	0	x	-10	0	44.5	22.2	44.8	22.1	44.8	0.271	14825	Last10	Here	95
496	151901	20	Nepenthes	1020	2018-05-04-10-58-25	0	0	x	-10	0	44.5	22.2	44.8	22.1	44.8	0.271	14825	Last10	Here	96
497	151902	20	Nepenthes	1020	2018-05-04-10-58-27	0	0	x	-10	0	44.5	22.2	44.8	22.1	44.8	0.271	14825	Last10	Here	97
498	151903	20	Nepenthes	1020	2018-05-04-10-58-29	0	0	x	-10	0	44.5	22.2	44.8	22.1	44.8	0.271	14825	Last10	Here	98
499	151904	20	Nepenthes	1020	2018-05-04-10-58-31	0	0	x	-10	0	44.5	22.2	44.7	22.1	44.7	0.174	14825	Last10	Here	99
500	151905	20	Nepenthes	1020	2018-05-04-10-58-33	0	0	x	-10	0	44.5	22.2	44.7	22.1	44.7	0.174	14825	Last10	Here	100
501	151906	20	Nepenthes	1020	2018-05-04-10-59-05	0	0	x	-5	0	44.5	22.2	44.7	22.1	44.7	0.174	14826	First10	Here	1
502	151907	20	Nepenthes	1020	2018-05-04-10-59-07	0	0	x	-5	0	44.5	22.2	44.7	22.1	44.7	0.174	14826	First10	Here	2
503	151908	20	Nepenthes	1020	2018-05-04-10-59-09	0	0	x	-5	0	44.5	22.2	44.7	22.1	44.7	0.174	14826	First10	Here	3
504	151909	20	Nepenthes	1020	2018-05-04-10-59-11	0	0	x	-5	0	44.5	22.2	44.7	22.1	44.7	0.174	14826	First10	Here	4
505	151910	20	Nepenthes	1020	2018-05-04-10-59-13	0	0	x	-5	0	44.5	22.2	44.7	22.1	44.7	0.174	14826	First10	Here	5
506	151911	20	Nepenthes	1020	2018-05-04-10-59-15	0	0	x	-5	0	44.5	22.2	44.7	22.1	44.7	0.174	14826	First10	Here	6
507	151912	20	Nepenthes	1020	2018-05-04-10-59-17	0	0	x	-5	0	44.5	22.2	44.7	22.1	44.7	0.174	14826	First10	Here	7
508	151913	20	Nepenthes	1020	2018-05-04-10-59-19	0	0	x	-5	0	44.5	22.2	44.7	22.1	44.7	0.174	14826	First10	Here	8
509	151914	20	Nepenthes	1020	2018-05-04-10-59-21	0	0	x	-5	0	44.5	22.2	44.7	22.1	44.7	0.174	14826	First10	Here	9
510	151915	20	Nepenthes	1020	2018-05-04-10-59-23	0	0	x	-5	0	44.5	22.2	44.7	22.1	44.7	0.174	14826	First10	Here	10
511	151916	20	Nepenthes	1020	2018-05-04-10-59-25	0	0	x	-5	0	44.5	22.2	44.7	22.1	44.7	0.174	14826			11
512	151917	20	Nepenthes	1020	2018-05-04-10-59-27	0	0	x	-5	0	44.5	22.2	44.7	22.1	44.7	0.174	14826			12
513	151918	20	Nepenthes	1020	2018-05-04-10-59-29	0	0	x	-5	0	44.5	22.2	44.7	22.1	44.7	0.174	14826			13
514	151919	20	Nepenthes	1020	2018-05-04-10-59-31	0	0	x	-5	0	44.5	22.2	44.7	22.1	44.7	0.174	14826			14
515	151920	20	Nepenthes	1020	2018-05-04-10-59-33	0	0	x	-5	0	44.5	22.2	44.7	22.1	44.7	0.174	14826			15
516	151921	20	Nepenthes	1020	2018-05-04-10-59-35	0	0	x	-5	0	44.5	22.2	44.7	22.1	44.7	0.174	14826			16
517	151922	20	Nepenthes	1020	2018-05-04-10-59-37	0	0	x	-5	0	44.5	22.2	44.7	22.1	44.7	0.174	14826			17
518	151923	20	Nepenthes	1020	2018-05-04-10-59-39	0	0	x	-5	0	44.5	22.2	44.7	22.1	44.7	0.174	14826			18
519	151924	20	Nepenthes	1020	2018-05-04-10-59-41	0	0	x	-5	0	44.5	22.2	44.7	22.1	44.7	0.174	14826			19
520	151925	20	Nepenthes	1020	2018-05-04-10-59-43	0	0	x	-5	0	44.5	22.2	44.7	22.1	44.7	0.174	14826			20
521	151926	20	Nepenthes	1020	2018-05-04-10-59-45	0	0	x	-5	0	44.5	22.2	44.7	22.1	44.7	0.174	14826			21
522	151927	20	Nepenthes	1020	2018-05-04-10-59-47	0	0	x	-5	0	44.5	22.2	44.7	22.1	44.7	0.174	14826			22
523	151928	20	Nepenthes	1020	2018-05-04-10-59-49	0	0	x	-5	0	44.5	22.2	44.7	22.1	44.7	0.174	14826			23
524	151929	20	Nepenthes	1020	2018-05-04-10-59-51	0	0	x	-5	0	44.5	22.2	44.8	22.1	44.8	0.271	14826			24
525	151930	20	Nepenthes	1020	2018-05-04-10-59-53	0	0	x	-5	0	44.5	22.2	44.7	22.1	44.7	0.174	14826			25
526	151931	20	Nepenthes	1020	2018-05-04-10-59-55	0	0	x	-5	0	44.5	22.2	44.7	22.1	44.7	0.174	14826			26
527	151932	20	Nepenthes	1020	2018-05-04-10-59-57	0	0	x	-5	0	44.5	22.2	44.7	22.1	44.7	0.174	14826			27
528	151933	20	Nepenthes	1020	2018-05-04-10-59-59	0	0	x	-5	0	44.5	22.2	44.8	22.1	44.8	0.271	14826			28
529	151934	20	Nepenthes	1020	2018-05-04-11-00-01	0	0	x	-5	0	44.5	22.2	44.8	22.1	44.8	0.271	14826			29
530	151935	20	Nepenthes	1020	2018-05-04-11-00-03	0	0	x	-5	0	44.5	22.2	44.8	22.1	44.8	0.271	14826			30
531	151936	20	Nepenthes	1020	2018-05-04-11-00-05	0	0	x	-5	0	44.5	22.2	44.8	22.1	44.8	0.271	14826			31
532	151937	20	Nepenthes	1020	2018-05-04-11-00-07	0	0	x	-5	0	44.5	22.2	44.8	22.1	44.8	0.271	14826			32
533	151938	20	Nepenthes	1020	2018-05-04-11-00-09	0	0	x	-5	0	44.5	22.2	44.8	22.1	44.8	0.271	14826			33
534	151939	20	Nepenthes	1020	2018-05-04-11-00-11	0	0	x	-5	0	44.5	22.2	44.9	22.1	44.9	0.368	14826			34
535	151940	20	Nepenthes	1020	2018-05-04-11-00-13	0	0	x	-5	0	44.5	22.2	44.9	22.1	44.9	0.368	14826			35
536	151941	20	Nepenthes	1020	2018-05-04-11-00-15	0	0	x	-5	0	44.5	22.2	44.9	22.1	44.9	0.368	14826			36
537	151942	20	Nepenthes	1020	2018-05-04-11-00-17	0	0	x	-5	0	44.5	22.2	44.9	22.1	44.9	0.368	14826			37
538	151943	20	Nepenthes	1020	2018-05-04-11-00-19	0	0	x	-5	0	44.5	22.2	44.9	22.1	44.9	0.368	14826			38
539	151944	20	Nepenthes	1020	2018-05-04-11-00-21	0	0	x	-5	0	44.5	22.2	44.9	22.1	44.9	0.368	14826			39
540	151945	20	Nepenthes	1020	2018-05-04-11-00-23	0	0	x	-5	0	44.5	22.2	45	22.1	45	0.465	14826			40
541	151946	20	Nepenthes	1020	2018-05-04-11-00-25	0	0	x	-5	0	44.4	22.2	45	22.1	45	0.565	14826			41
542	151947	20	Nepenthes	1020	2018-05-04-11-00-27	0	0	x	-5	0	44.4	22.2	45	22.1	45	0.565	14826			42
543	151948	20	Nepenthes	1020	2018-05-04-11-00-29	0	0	x	-5	0	44.4	22.2	44.9	22.1	44.9	0.468	14826			43
544	151949	20	Nepenthes	1020	2018-05-04-11-00-31	0	0	x	-5	0	44.4	22.2	44.9	22.1	44.9	0.468	14826			44
545	151950	20	Nepenthes	1020	2018-05-04-11-00-33	0	0	x	-5	0	44.5	22.2	44.9	22.1	44.9	0.368	14826			45
546	151951	20	Nepenthes	1020	2018-05-04-11-00-35	0	0	x	-5	0	44.5	22.2	44.8	22.1	44.8	0.271	14826			46
547	151952	20	Nepenthes	1020	2018-05-04-11-00-37	0	0	x	-5	0	44.5	22.2	44.9	22.1	44.9	0.368	14826			47
548	151953	20	Nepenthes	1020	2018-05-04-11-00-39	0	0	x	-5	0	44.5	22.2	44.9	22.1	44.9	0.368	14826			48
549	151954	20	Nepenthes	1020	2018-05-04-11-00-41	0	0	x	-5	0	44.5	22.2	44.9	22.1	44.9	0.368	14826			49
550	151955	20	Nepenthes	1020	2018-05-04-11-00-43	0	0	x	-5	0	44.5	22.2	44.8	22.1	44.8	0.271	14826			50
551	151956	20	Nepenthes	1020	2018-05-04-11-00-45	0	0	x	-5	0	44.5	22.2	44.8	22.1	44.8	0.271	14826			51
552	151957	20	Nepenthes	1020	2018-05-04-11-00-47	0	0	x	-5	0	44.5	22.2	44.8	22.1	44.8	0.271	14826			52
553	151958	20	Nepenthes	1020	2018-05-04-11-00-49	0	0	x	-5	0	44.5	22.2	44.8	22.1	44.8	0.271	14826			53
554	151959	20	Nepenthes	1020	2018-05-04-11-00-51	0	0	x	-5	0	44.5	22.2	44.8	22.1	44.8	0.271	14826			54
555	151960	20	Nepenthes	1020	2018-05-04-11-00-53	0	0	x	-5	0	44.5	22.2	44.8	22.1	44.8	0.271	14826			55
556	151961	20	Nepenthes	1020	2018-05-04-11-00-55	0	0	x	-5	0	44.5	22.2	44.8	22.1	44.8	0.271	14826			56
557	151962	20	Nepenthes	1020	2018-05-04-11-00-57	0	0	x	-5	0	44.5	22.2	44.8	22.1	44.8	0.271	14826			57
558	151963	20	Nepenthes	1020	2018-05-04-11-00-59	0	0	x	-5	0	44.5	22.2	44.8	22.1	44.8	0.271	14826			58
559	151964	20	Nepenthes	1020	2018-05-04-11-01-01	0	0	x	-5	0	44.5	22.2	44.8	22.1	44.8	0.271	14826			59
560	151965	20	Nepenthes	1020	2018-05-04-11-01-03	0	0	x	-5	0	44.5	22.2	44.8	22.1	44.8	0.271	14826			60
561	151966	20	Nepenthes	1020	2018-05-04-11-01-05	0	0	x	-5	0	44.5	22.2	44.8	22.1	44.8	0.271	14826			61
562	151967	20	Nepenthes	1020	2018-05-04-11-01-07	0	0	x	-5	0	44.5	22.2	44.7	22.1	44.7	0.174	14826			62
563	151968	20	Nepenthes	1020	2018-05-04-11-01-09	0	0	x	-5	0	44.5	22.2	44.7	22.1	44.7	0.174	14826			63
564	151969	20	Nepenthes	1020	2018-05-04-11-01-11	0	0	x	-5	0	44.5	22.2	44.7	22.1	44.7	0.174	14826			64
565	151970	20	Nepenthes	1020	2018-05-04-11-01-13	0	0	x	-5	0	44.5	22.2	44.7	22.1	44.7	0.174	14826			65
566	151971	20	Nepenthes	1020	2018-05-04-11-01-15	0	0	x	-5	0	44.5	22.2	44.8	22.1	44.8	0.271	14826			66
567	151972	20	Nepenthes	1020	2018-05-04-11-01-17	0	0	x	-5	0	44.5	22.2	44.8	22.1	44.8	0.271	14826			67
568	151973	20	Nepenthes	1020	2018-05-04-11-01-20	0	0	x	-5	0	44.5	22.2	44.8	22.1	44.8	0.271	14826			68
569	151974	20	Nepenthes	1020	2018-05-04-11-01-22	0	0	x	-5	0	44.5	22.2	44.8	22.1	44.8	0.271	14826			69
570	151975	20	Nepenthes	1020	2018-05-04-11-01-24	0	0	x	-5	0	44.5	22.2	44.9	22.1	44.9	0.368	14826			70
571	151976	20	Nepenthes	1020	2018-05-04-11-01-26	0	0	x	-5	0	44.5	22.2	44.9	22.1	44.9	0.368	14826			71
572	151977	20	Nepenthes	1020	2018-05-04-11-01-28	0	0	x	-5	0	44.5	22.2	44.9	22.1	44.9	0.368	14826			72
573	151978	20	Nepenthes	1020	2018-05-04-11-01-30	0	0	x	-5	0	44.5	22.2	44.9	22.1	44.9	0.368	14826			73
574	151979	20	Nepenthes	1020	2018-05-04-11-01-32	0	0	x	-5	0	44.5	22.2	44.9	22.1	44.9	0.368	14826			74
575	151980	20	Nepenthes	1020	2018-05-04-11-01-34	0	0	x	-5	0	44.5	22.2	44.8	22	44.8	0.271	14826			75
576	151981	20	Nepenthes	1020	2018-05-04-11-01-36	0	0	x	-5	0	44.5	22.2	44.9	22.1	44.9	0.368	14826			76
577	151982	20	Nepenthes	1020	2018-05-04-11-01-38	0	0	x	-5	0	44.5	22.2	44.9	22.1	44.9	0.368	14826			77
578	151983	20	Nepenthes	1020	2018-05-04-11-01-40	0	0	x	-5	0	44.4	22.1	44.9	22.1	44.9	0.468	14826			78
579	151984	20	Nepenthes	1020	2018-05-04-11-01-42	0	0	x	-5	0	44.5	22.2	44.9	22.1	44.9	0.368	14826			79
580	151985	20	Nepenthes	1020	2018-05-04-11-01-44	0	0	x	-5	0	44.5	22.2	44.9	22.1	44.9	0.368	14826			80
581	151986	20	Nepenthes	1020	2018-05-04-11-01-46	0	0	x	-5	0	44.5	22.2	44.9	22.1	44.9	0.368	14826			81
582	151987	20	Nepenthes	1020	2018-05-04-11-01-48	0	0	x	-5	0	44.5	22.2	44.9	22.1	44.9	0.368	14826			82
583	151988	20	Nepenthes	1020	2018-05-04-11-01-50	0	0	x	-5	0	44.5	22.2	44.9	22.1	44.9	0.368	14826			83
584	151989	20	Nepenthes	1020	2018-05-04-11-01-52	0	0	x	-5	0	44.5	22.2	44.9	22.1	44.9	0.368	14826			84
585	151990	20	Nepenthes	1020	2018-05-04-11-01-54	0	0	x	-5	0	44.5	22.2	44.9	22.1	44.9	0.368	14826			85
586	151991	20	Nepenthes	1020	2018-05-04-11-01-56	0	0	x	-5	0	44.5	22.2	44.9	22.1	44.9	0.368	14826			86
587	151992	20	Nepenthes	1020	2018-05-04-11-01-58	0	0	x	-5	0	44.5	22.2	44.9	22.1	44.9	0.368	14826			87
588	151993	20	Nepenthes	1020	2018-05-04-11-02-00	0	0	x	-5	0	44.5	22.2	44.9	22.1	44.9	0.368	14826			88
589	151994	20	Nepenthes	1020	2018-05-04-11-02-02	0	0	x	-5	0	44.5	22.2	44.9	22.1	44.9	0.368	14826			89
590	151995	20	Nepenthes	1020	2018-05-04-11-02-04	0	0	x	-5	0	44.5	22.2	44.8	22.1	44.8	0.271	14826			90
591	151996	20	Nepenthes	1020	2018-05-04-11-02-06	0	0	x	-5	0	44.5	22.2	44.8	22.1	44.8	0.271	14826	Last10	Here	91
592	151997	20	Nepenthes	1020	2018-05-04-11-02-08	0	0	x	-5	0	44.5	22.2	44.8	22.1	44.8	0.271	14826	Last10	Here	92
593	151998	20	Nepenthes	1020	2018-05-04-11-02-10	0	0	x	-5	0	44.5	22.2	44.8	22.1	44.8	0.271	14826	Last10	Here	93
594	151999	20	Nepenthes	1020	2018-05-04-11-02-12	0	0	x	-5	0	44.5	22.2	44.8	22.1	44.8	0.271	14826	Last10	Here	94
595	152000	20	Nepenthes	1020	2018-05-04-11-02-14	0	0	x	-5	0	44.5	22.2	44.8	22.1	44.8	0.271	14826	Last10	Here	95
596	152001	20	Nepenthes	1020	2018-05-04-11-02-16	0	0	x	-5	0	44.5	22.2	44.8	22.1	44.8	0.271	14826	Last10	Here	96
597	152002	20	Nepenthes	1020	2018-05-04-11-02-18	0	0	x	-5	0	44.4	22.1	44.8	22.1	44.8	0.371	14826	Last10	Here	97
598	152003	20	Nepenthes	1020	2018-05-04-11-02-20	0	0	x	-5	0	44.5	22.2	44.7	22.1	44.7	0.174	14826	Last10	Here	98
599	152004	20	Nepenthes	1020	2018-05-04-11-02-22	0	0	x	-5	0	44.5	22.2	44.7	22.1	44.7	0.174	14826	Last10	Here	99
600	152005	20	Nepenthes	1020	2018-05-04-11-02-24	0	0	x	-5	0	44.4	22.1	44.7	22.1	44.7	0.274	14826	Last10	Here	100
601	152006	20	Nepenthes	1020	2018-05-04-11-02-56	0	0	x	0	0	44.5	22.2	44.8	22.1	44.8	0.271	14827	First10	Here	1
602	152007	20	Nepenthes	1020	2018-05-04-11-02-58	0	0	x	0	0	44.5	22.2	44.8	22.1	44.8	0.271	14827	First10	Here	2
603	152008	20	Nepenthes	1020	2018-05-04-11-03-00	0	0	x	0	0	44.5	22.2	44.8	22.1	44.8	0.271	14827	First10	Here	3
604	152009	20	Nepenthes	1020	2018-05-04-11-03-02	0	0	x	0	0	44.5	22.2	44.8	22.1	44.8	0.271	14827	First10	Here	4
605	152010	20	Nepenthes	1020	2018-05-04-11-03-04	0	0	x	0	0	44.5	22.2	44.8	22.1	44.8	0.271	14827	First10	Here	5
606	152011	20	Nepenthes	1020	2018-05-04-11-03-06	0	0	x	0	0	44.5	22.2	44.8	22.1	44.8	0.271	14827	First10	Here	6
607	152012	20	Nepenthes	1020	2018-05-04-11-03-08	0	0	x	0	0	44.5	22.2	44.8	22.1	44.8	0.271	14827	First10	Here	7
608	152013	20	Nepenthes	1020	2018-05-04-11-03-10	0	0	x	0	0	44.5	22.2	44.8	22.1	44.8	0.271	14827	First10	Here	8
609	152014	20	Nepenthes	1020	2018-05-04-11-03-12	0	0	x	0	0	44.5	22.2	44.8	22.1	44.8	0.271	14827	First10	Here	9
610	152015	20	Nepenthes	1020	2018-05-04-11-03-14	0	0	x	0	0	44.4	22.1	44.8	22.1	44.8	0.371	14827	First10	Here	10
611	152016	20	Nepenthes	1020	2018-05-04-11-03-16	0	0	x	0	0	44.5	22.2	44.8	22.1	44.8	0.271	14827			11
612	152017	20	Nepenthes	1020	2018-05-04-11-03-18	0	0	x	0	0	44.5	22.2	44.7	22.1	44.7	0.174	14827			12
613	152018	20	Nepenthes	1020	2018-05-04-11-03-20	0	0	x	0	0	44.4	22.1	44.7	22.1	44.7	0.274	14827			13
614	152019	20	Nepenthes	1020	2018-05-04-11-03-22	0	0	x	0	0	44.5	22.2	44.7	22.1	44.7	0.174	14827			14
615	152020	20	Nepenthes	1020	2018-05-04-11-03-24	0	0	x	0	0	44.5	22.2	44.7	22.1	44.7	0.174	14827			15
616	152021	20	Nepenthes	1020	2018-05-04-11-03-26	0	0	x	0	0	44.5	22.2	44.7	22.1	44.7	0.174	14827			16
617	152022	20	Nepenthes	1020	2018-05-04-11-03-28	0	0	x	0	0	44.5	22.2	44.7	22.1	44.7	0.174	14827			17
618	152023	20	Nepenthes	1020	2018-05-04-11-03-30	0	0	x	0	0	44.5	22.2	44.7	22.1	44.7	0.174	14827			18
619	152024	20	Nepenthes	1020	2018-05-04-11-03-32	0	0	x	0	0	44.5	22.2	44.7	22.1	44.7	0.174	14827			19
620	152025	20	Nepenthes	1020	2018-05-04-11-03-34	0	0	x	0	0	44.5	22.2	44.8	22.1	44.8	0.271	14827			20
621	152026	20	Nepenthes	1020	2018-05-04-11-03-36	0	0	x	0	0	44.5	22.2	44.8	22.1	44.8	0.271	14827			21
622	152027	20	Nepenthes	1020	2018-05-04-11-03-38	0	0	x	0	0	44.5	22.2	44.8	22.1	44.8	0.271	14827			22
623	152028	20	Nepenthes	1020	2018-05-04-11-03-40	0	0	x	0	0	44.5	22.2	44.8	22.1	44.8	0.271	14827			23
624	152029	20	Nepenthes	1020	2018-05-04-11-03-42	0	0	x	0	0	44.5	22.2	44.8	22.1	44.8	0.271	14827			24
625	152030	20	Nepenthes	1020	2018-05-04-11-03-44	0	0	x	0	0	44.5	22.2	44.8	22.1	44.8	0.271	14827			25
626	152031	20	Nepenthes	1020	2018-05-04-11-03-46	0	0	x	0	0	44.5	22.2	44.9	22.1	44.9	0.368	14827			26
627	152032	20	Nepenthes	1020	2018-05-04-11-03-48	0	0	x	0	0	44.5	22.2	44.9	22.1	44.9	0.368	14827			27
628	152033	20	Nepenthes	1020	2018-05-04-11-03-50	0	0	x	0	0	44.5	22.2	44.9	22.1	44.9	0.368	14827			28
629	152034	20	Nepenthes	1020	2018-05-04-11-03-52	0	0	x	0	0	44.5	22.2	44.9	22.1	44.9	0.368	14827			29
630	152035	20	Nepenthes	1020	2018-05-04-11-03-54	0	0	x	0	0	44.5	22.2	44.9	22.1	44.9	0.368	14827			30
631	152036	20	Nepenthes	1020	2018-05-04-11-03-56	0	0	x	0	0	44.5	22.2	44.9	22.1	44.9	0.368	14827			31
632	152037	20	Nepenthes	1020	2018-05-04-11-03-58	0	0	x	0	0	44.5	22.2	44.9	22.1	44.9	0.368	14827			32
633	152038	20	Nepenthes	1020	2018-05-04-11-04-00	0	0	x	0	0	44.5	22.2	45	22.1	45	0.465	14827			33
634	152039	20	Nepenthes	1020	2018-05-04-11-04-02	0	0	x	0	0	44.5	22.2	45	22.1	45	0.465	14827			34
635	152040	20	Nepenthes	1020	2018-05-04-11-04-04	0	0	x	0	0	44.5	22.2	45	22.1	45	0.465	14827			35
636	152041	20	Nepenthes	1020	2018-05-04-11-04-06	0	0	x	0	0	44.5	22.2	44.9	22.1	44.9	0.368	14827			36
637	152042	20	Nepenthes	1020	2018-05-04-11-04-08	0	0	x	0	0	44.5	22.2	44.9	22.1	44.9	0.368	14827			37
638	152043	20	Nepenthes	1020	2018-05-04-11-04-10	0	0	x	0	0	44.5	22.2	44.9	22.1	44.9	0.368	14827			38
639	152044	20	Nepenthes	1020	2018-05-04-11-04-12	0	0	x	0	0	44.5	22.2	44.9	22.1	44.9	0.368	14827			39
640	152045	20	Nepenthes	1020	2018-05-04-11-04-14	0	0	x	0	0	44.5	22.2	44.9	22.1	44.9	0.368	14827			40
641	152046	20	Nepenthes	1020	2018-05-04-11-04-16	0	0	x	0	0	44.5	22.2	44.8	22.1	44.8	0.271	14827			41
642	152047	20	Nepenthes	1020	2018-05-04-11-04-18	0	0	x	0	0	44.5	22.2	44.8	22.1	44.8	0.271	14827			42
643	152048	20	Nepenthes	1020	2018-05-04-11-04-20	0	0	x	0	0	44.5	22.2	44.8	22.1	44.8	0.271	14827			43
644	152049	20	Nepenthes	1020	2018-05-04-11-04-22	0	0	x	0	0	44.5	22.2	44.8	22.1	44.8	0.271	14827			44
645	152050	20	Nepenthes	1020	2018-05-04-11-04-24	0	0	x	0	0	44.5	22.2	44.8	22.1	44.8	0.271	14827			45
646	152051	20	Nepenthes	1020	2018-05-04-11-04-26	0	0	x	0	0	44.5	22.2	44.8	22.1	44.8	0.271	14827			46
647	152052	20	Nepenthes	1020	2018-05-04-11-04-28	0	0	x	0	0	44.5	22.2	44.8	22.1	44.8	0.271	14827			47
648	152053	20	Nepenthes	1020	2018-05-04-11-04-30	0	0	x	0	0	44.5	22.2	44.8	22.1	44.8	0.271	14827			48
649	152054	20	Nepenthes	1020	2018-05-04-11-04-32	0	0	x	0	0	44.5	22.2	44.8	22.1	44.8	0.271	14827			49
650	152055	20	Nepenthes	1020	2018-05-04-11-04-34	0	0	x	0	0	44.5	22.2	44.8	22.1	44.8	0.271	14827			50
651	152056	20	Nepenthes	1020	2018-05-04-11-04-36	0	0	x	0	0	44.5	22.2	44.8	22.1	44.8	0.271	14827			51
652	152057	20	Nepenthes	1020	2018-05-04-11-04-38	0	0	x	0	0	44.5	22.2	44.8	22.1	44.8	0.271	14827			52
653	152058	20	Nepenthes	1020	2018-05-04-11-04-40	0	0	x	0	0	44.5	22.2	44.8	22.1	44.8	0.271	14827			53
654	152059	20	Nepenthes	1020	2018-05-04-11-04-42	0	0	x	0	0	44.5	22.2	44.8	22.1	44.8	0.271	14827			54
655	152060	20	Nepenthes	1020	2018-05-04-11-04-44	0	0	x	0	0	44.5	22.2	44.8	22.1	44.8	0.271	14827			55
656	152061	20	Nepenthes	1020	2018-05-04-11-04-46	0	0	x	0	0	44.5	22.2	44.8	22.1	44.8	0.271	14827			56
657	152062	20	Nepenthes	1020	2018-05-04-11-04-48	0	0	x	0	0	44.5	22.2	44.7	22.1	44.7	0.174	14827			57
658	152063	20	Nepenthes	1020	2018-05-04-11-04-50	0	0	x	0	0	44.5	22.2	44.7	22.1	44.7	0.174	14827			58
659	152064	20	Nepenthes	1020	2018-05-04-11-04-52	0	0	x	0	0	44.5	22.2	44.7	22.1	44.7	0.174	14827			59
660	152065	20	Nepenthes	1020	2018-05-04-11-04-54	0	0	x	0	0	44.5	22.2	44.7	22.1	44.7	0.174	14827			60
661	152066	20	Nepenthes	1020	2018-05-04-11-04-56	0	0	x	0	0	44.5	22.2	44.7	22.1	44.7	0.174	14827			61
662	152067	20	Nepenthes	1020	2018-05-04-11-04-58	0	0	x	0	0	44.5	22.2	44.7	22.1	44.7	0.174	14827			62
663	152068	20	Nepenthes	1020	2018-05-04-11-05-00	0	0	x	0	0	44.5	22.2	44.7	22.1	44.7	0.174	14827			63
664	152069	20	Nepenthes	1020	2018-05-04-11-05-02	0	0	x	0	0	44.5	22.2	44.7	22.1	44.7	0.174	14827			64
665	152070	20	Nepenthes	1020	2018-05-04-11-05-04	0	0	x	0	0	44.5	22.2	44.7	22.1	44.7	0.174	14827			65
666	152071	20	Nepenthes	1020	2018-05-04-11-05-06	0	0	x	0	0	44.4	22.2	44.7	22.1	44.7	0.274	14827			66
667	152072	20	Nepenthes	1020	2018-05-04-11-05-08	0	0	x	0	0	44.5	22.2	44.7	22.1	44.7	0.174	14827			67
668	152073	20	Nepenthes	1020	2018-05-04-11-05-10	0	0	x	0	0	44.5	22.2	44.7	22.1	44.7	0.174	14827			68
669	152074	20	Nepenthes	1020	2018-05-04-11-05-12	0	0	x	0	0	44.5	22.2	44.8	22.1	44.8	0.271	14827			69
670	152075	20	Nepenthes	1020	2018-05-04-11-05-14	0	0	x	0	0	44.5	22.2	44.8	22.1	44.8	0.271	14827			70
671	152076	20	Nepenthes	1020	2018-05-04-11-05-16	0	0	x	0	0	44.5	22.2	44.8	22.1	44.8	0.271	14827			71
672	152077	20	Nepenthes	1020	2018-05-04-11-05-18	0	0	x	0	0	44.5	22.2	44.8	22.1	44.8	0.271	14827			72
673	152078	20	Nepenthes	1020	2018-05-04-11-05-20	0	0	x	0	0	44.5	22.2	44.8	22.1	44.8	0.271	14827			73
674	152079	20	Nepenthes	1020	2018-05-04-11-05-22	0	0	x	0	0	44.4	22.2	44.8	22.1	44.8	0.371	14827			74
675	152080	20	Nepenthes	1020	2018-05-04-11-05-24	0	0	x	0	0	44.5	22.2	44.8	22.1	44.8	0.271	14827			75
676	152081	20	Nepenthes	1020	2018-05-04-11-05-26	0	0	x	0	0	44.5	22.2	44.8	22.1	44.8	0.271	14827			76
677	152082	20	Nepenthes	1020	2018-05-04-11-05-28	0	0	x	0	0	44.5	22.2	44.8	22.1	44.8	0.271	14827			77
678	152083	20	Nepenthes	1020	2018-05-04-11-05-30	0	0	x	0	0	44.5	22.2	44.8	22.1	44.8	0.271	14827			78
679	152084	20	Nepenthes	1020	2018-05-04-11-05-32	0	0	x	0	0	44.5	22.2	44.9	22.1	44.9	0.368	14827			79
680	152085	20	Nepenthes	1020	2018-05-04-11-05-34	0	0	x	0	0	44.5	22.2	44.9	22.1	44.9	0.368	14827			80
681	152086	20	Nepenthes	1020	2018-05-04-11-05-36	0	0	x	0	0	44.5	22.2	44.9	22.1	44.9	0.368	14827			81
682	152087	20	Nepenthes	1020	2018-05-04-11-05-38	0	0	x	0	0	44.5	22.2	44.9	22.1	44.9	0.368	14827			82
683	152088	20	Nepenthes	1020	2018-05-04-11-05-40	0	0	x	0	0	44.5	22.2	44.9	22.1	44.9	0.368	14827			83
684	152089	20	Nepenthes	1020	2018-05-04-11-05-42	0	0	x	0	0	44.5	22.2	44.9	22.1	44.9	0.368	14827			84
685	152090	20	Nepenthes	1020	2018-05-04-11-05-44	0	0	x	0	0	44.5	22.2	44.8	22.1	44.8	0.271	14827			85
686	152091	20	Nepenthes	1020	2018-05-04-11-05-46	0	0	x	0	0	44.5	22.2	44.8	22.1	44.8	0.271	14827			86
687	152092	20	Nepenthes	1020	2018-05-04-11-05-48	0	0	x	0	0	44.5	22.2	44.8	22.1	44.8	0.271	14827			87
688	152093	20	Nepenthes	1020	2018-05-04-11-05-50	0	0	x	0	0	44.5	22.2	44.8	22.1	44.8	0.271	14827			88
689	152094	20	Nepenthes	1020	2018-05-04-11-05-52	0	0	x	0	0	44.5	22.2	44.8	22.1	44.8	0.271	14827			89
690	152095	20	Nepenthes	1020	2018-05-04-11-05-54	0	0	x	0	0	44.4	22.2	44.8	22.1	44.8	0.371	14827			90
691	152096	20	Nepenthes	1020	2018-05-04-11-05-56	0	0	x	0	0	44.5	22.2	44.8	22.1	44.8	0.271	14827	Last10	Here	91
692	152097	20	Nepenthes	1020	2018-05-04-11-05-58	0	0	x	0	0	44.4	22.2	44.8	22.1	44.8	0.371	14827	Last10	Here	92
693	152098	20	Nepenthes	1020	2018-05-04-11-06-00	0	0	x	0	0	44.5	22.2	44.8	22.1	44.8	0.271	14827	Last10	Here	93
694	152099	20	Nepenthes	1020	2018-05-04-11-06-02	0	0	x	0	0	44.5	22.2	44.8	22.1	44.8	0.271	14827	Last10	Here	94
695	152100	20	Nepenthes	1020	2018-05-04-11-06-04	0	0	x	0	0	44.4	22.2	44.8	22.1	44.8	0.371	14827	Last10	Here	95
696	152101	20	Nepenthes	1020	2018-05-04-11-06-06	0	0	x	0	0	44.4	22.2	44.8	22.1	44.8	0.371	14827	Last10	Here	96
697	152102	20	Nepenthes	1020	2018-05-04-11-06-08	0	0	x	0	0	44.5	22.2	44.8	22.1	44.8	0.271	14827	Last10	Here	97
698	152103	20	Nepenthes	1020	2018-05-04-11-06-10	0	0	x	0	0	44.5	22.2	44.8	22.1	44.8	0.271	14827	Last10	Here	98
699	152104	20	Nepenthes	1020	2018-05-04-11-06-12	0	0	x	0	0	44.4	22.2	44.9	22.1	44.9	0.468	14827	Last10	Here	99
700	152105	20	Nepenthes	1020	2018-05-04-11-06-47	0	0	x	5	0	44.4	22.2	44.8	22.1	44.8	0.371	14828	First10	Here	1
701	152106	20	Nepenthes	1020	2018-05-04-11-06-49	0	0	x	5	0	44.4	22.2	44.8	22.1	44.8	0.371	14828	First10	Here	2
702	152107	20	Nepenthes	1020	2018-05-04-11-06-51	0	0	x	5	0	44.4	22.2	44.7	22.1	44.7	0.274	14828	First10	Here	3
703	152108	20	Nepenthes	1020	2018-05-04-11-06-53	0	0	x	5	0	44.4	22.2	44.7	22.1	44.7	0.274	14828	First10	Here	4
704	152109	20	Nepenthes	1020	2018-05-04-11-06-55	0	0	x	5	0	44.4	22.2	44.7	22.1	44.7	0.274	14828	First10	Here	5
705	152110	20	Nepenthes	1020	2018-05-04-11-06-57	0	0	x	5	0	44.4	22.2	44.7	22.1	44.7	0.274	14828	First10	Here	6
706	152111	20	Nepenthes	1020	2018-05-04-11-06-59	0	0	x	5	0	44.4	22.2	44.7	22.1	44.7	0.274	14828	First10	Here	7
707	152112	20	Nepenthes	1020	2018-05-04-11-07-01	0	0	x	5	0	44.4	22.2	44.7	22.1	44.7	0.274	14828	First10	Here	8
708	152113	20	Nepenthes	1020	2018-05-04-11-07-03	0	0	x	5	0	44.4	22.2	44.8	22.1	44.8	0.371	14828	First10	Here	9
709	152114	20	Nepenthes	1020	2018-05-04-11-07-05	0	0	x	5	0	44.4	22.2	44.7	22.1	44.7	0.274	14828	First10	Here	10
710	152115	20	Nepenthes	1020	2018-05-04-11-07-07	0	0	x	5	0	44.4	22.2	44.7	22.1	44.7	0.274	14828			11
711	152116	20	Nepenthes	1020	2018-05-04-11-07-09	0	0	x	5	0	44.4	22.2	44.7	22.1	44.7	0.274	14828			12
712	152117	20	Nepenthes	1020	2018-05-04-11-07-11	0	0	x	5	0	44.4	22.2	44.7	22.1	44.7	0.274	14828			13
713	152118	20	Nepenthes	1020	2018-05-04-11-07-13	0	0	x	5	0	44.4	22.2	44.7	22.1	44.7	0.274	14828			14
714	152119	20	Nepenthes	1020	2018-05-04-11-07-15	0	0	x	5	0	44.4	22.2	44.7	22.1	44.7	0.274	14828			15
715	152120	20	Nepenthes	1020	2018-05-04-11-07-17	0	0	x	5	0	44.4	22.2	44.7	22.1	44.7	0.274	14828			16
716	152121	20	Nepenthes	1020	2018-05-04-11-07-19	0	0	x	5	0	44.4	22.2	44.8	22.1	44.8	0.371	14828			17
717	152122	20	Nepenthes	1020	2018-05-04-11-07-21	0	0	x	5	0	44.4	22.2	44.8	22.1	44.8	0.371	14828			18
718	152123	20	Nepenthes	1020	2018-05-04-11-07-23	0	0	x	5	0	44.4	22.2	44.7	22.1	44.7	0.274	14828			19
719	152124	20	Nepenthes	1020	2018-05-04-11-07-25	0	0	x	5	0	44.4	22.2	44.7	22.1	44.7	0.274	14828			20
720	152125	20	Nepenthes	1020	2018-05-04-11-07-27	0	0	x	5	0	44.4	22.2	44.7	22.1	44.7	0.274	14828			21
721	152126	20	Nepenthes	1020	2018-05-04-11-07-29	0	0	x	5	0	44.4	22.2	44.7	22.1	44.7	0.274	14828			22
722	152127	20	Nepenthes	1020	2018-05-04-11-07-31	0	0	x	5	0	44.4	22.2	44.7	22.1	44.7	0.274	14828			23
723	152128	20	Nepenthes	1020	2018-05-04-11-07-33	0	0	x	5	0	44.4	22.2	44.7	22.1	44.7	0.274	14828			24
724	152129	20	Nepenthes	1020	2018-05-04-11-07-35	0	0	x	5	0	44.4	22.2	44.7	22.1	44.7	0.274	14828			25
725	152130	20	Nepenthes	1020	2018-05-04-11-07-37	0	0	x	5	0	44.4	22.2	44.7	22.1	44.7	0.274	14828			26
726	152131	20	Nepenthes	1020	2018-05-04-11-07-39	0	0	x	5	0	44.4	22.2	44.7	22.1	44.7	0.274	14828			27
727	152132	20	Nepenthes	1020	2018-05-04-11-07-41	0	0	x	5	0	44.4	22.2	44.7	22.1	44.7	0.274	14828			28
728	152133	20	Nepenthes	1020	2018-05-04-11-07-43	0	0	x	5	0	44.4	22.2	44.7	22.1	44.7	0.274	14828			29
729	152134	20	Nepenthes	1020	2018-05-04-11-07-45	0	0	x	5	0	44.4	22.2	44.7	22.1	44.7	0.274	14828			30
730	152135	20	Nepenthes	1020	2018-05-04-11-07-47	0	0	x	5	0	44.4	22.2	44.7	22.1	44.7	0.274	14828			31
731	152136	20	Nepenthes	1020	2018-05-04-11-07-49	0	0	x	5	0	44.4	22.2	44.7	22.1	44.7	0.274	14828			32
732	152137	20	Nepenthes	1020	2018-05-04-11-07-51	0	0	x	5	0	44.4	22.2	44.7	22.1	44.7	0.274	14828			33
733	152138	20	Nepenthes	1020	2018-05-04-11-07-53	0	0	x	5	0	44.4	22.2	44.7	22.1	44.7	0.274	14828			34
734	152139	20	Nepenthes	1020	2018-05-04-11-07-55	0	0	x	5	0	44.4	22.2	44.7	22.1	44.7	0.274	14828			35
735	152140	20	Nepenthes	1020	2018-05-04-11-07-57	0	0	x	5	0	44.4	22.2	44.6	22.1	44.6	0.177	14828			36
736	152141	20	Nepenthes	1020	2018-05-04-11-07-59	0	0	x	5	0	44.4	22.2	44.7	22.1	44.7	0.274	14828			37
737	152142	20	Nepenthes	1020	2018-05-04-11-08-01	0	0	x	5	0	44.4	22.2	44.7	22.1	44.7	0.274	14828			38
738	152143	20	Nepenthes	1020	2018-05-04-11-08-03	0	0	x	5	0	44.4	22.2	44.6	22.1	44.6	0.177	14828			39
739	152144	20	Nepenthes	1020	2018-05-04-11-08-05	0	0	x	5	0	44.4	22.2	44.6	22.1	44.6	0.177	14828			40
740	152145	20	Nepenthes	1020	2018-05-04-11-08-07	0	0	x	5	0	44.4	22.2	44.7	22.1	44.7	0.274	14828			41
741	152146	20	Nepenthes	1020	2018-05-04-11-08-09	0	0	x	5	0	44.4	22.2	44.7	22.1	44.7	0.274	14828			42
742	152147	20	Nepenthes	1020	2018-05-04-11-08-11	0	0	x	5	0	44.4	22.2	44.7	22.1	44.7	0.274	14828			43
743	152148	20	Nepenthes	1020	2018-05-04-11-08-13	0	0	x	5	0	44.4	22.2	44.7	22.1	44.7	0.274	14828			44
744	152149	20	Nepenthes	1020	2018-05-04-11-08-15	0	0	x	5	0	44.4	22.2	44.7	22.1	44.7	0.274	14828			45
745	152150	20	Nepenthes	1020	2018-05-04-11-08-17	0	0	x	5	0	44.4	22.2	44.7	22.1	44.7	0.274	14828			46
746	152151	20	Nepenthes	1020	2018-05-04-11-08-19	0	0	x	5	0	44.4	22.2	44.7	22.1	44.7	0.274	14828			47
747	152152	20	Nepenthes	1020	2018-05-04-11-08-21	0	0	x	5	0	44.4	22.2	44.7	22.1	44.7	0.274	14828			48
748	152153	20	Nepenthes	1020	2018-05-04-11-08-23	0	0	x	5	0	44.4	22.2	44.7	22.1	44.7	0.274	14828			49
749	152154	20	Nepenthes	1020	2018-05-04-11-08-25	0	0	x	5	0	44.4	22.2	44.7	22.1	44.7	0.274	14828			50
750	152155	20	Nepenthes	1020	2018-05-04-11-08-27	0	0	x	5	0	44.4	22.2	44.7	22.1	44.7	0.274	14828			51
751	152156	20	Nepenthes	1020	2018-05-04-11-08-29	0	0	x	5	0	44.4	22.2	44.7	22.1	44.7	0.274	14828			52
752	152157	20	Nepenthes	1020	2018-05-04-11-08-31	0	0	x	5	0	44.4	22.2	44.7	22.1	44.7	0.274	14828			53
753	152158	20	Nepenthes	1020	2018-05-04-11-08-33	0	0	x	5	0	44.4	22.2	44.7	22.1	44.7	0.274	14828			54
754	152159	20	Nepenthes	1020	2018-05-04-11-08-35	0	0	x	5	0	44.4	22.2	44.7	22.1	44.7	0.274	14828			55
755	152160	20	Nepenthes	1020	2018-05-04-11-08-37	0	0	x	5	0	44.4	22.2	44.7	22.1	44.7	0.274	14828			56
756	152161	20	Nepenthes	1020	2018-05-04-11-08-39	0	0	x	5	0	44.4	22.2	44.7	22.1	44.7	0.274	14828			57
757	152162	20	Nepenthes	1020	2018-05-04-11-08-41	0	0	x	5	0	44.4	22.2	44.7	22.1	44.7	0.274	14828			58
758	152163	20	Nepenthes	1020	2018-05-04-11-08-43	0	0	x	5	0	44.4	22.2	44.7	22.1	44.7	0.274	14828			59
759	152164	20	Nepenthes	1020	2018-05-04-11-08-45	0	0	x	5	0	44.4	22.2	44.7	22.1	44.7	0.274	14828			60
760	152165	20	Nepenthes	1020	2018-05-04-11-08-47	0	0	x	5	0	44.4	22.2	44.7	22.1	44.7	0.274	14828			61
761	152166	20	Nepenthes	1020	2018-05-04-11-08-49	0	0	x	5	0	44.4	22.2	44.7	22.1	44.7	0.274	14828			62
762	152167	20	Nepenthes	1020	2018-05-04-11-08-51	0	0	x	5	0	44.4	22.2	44.7	22.1	44.7	0.274	14828			63
763	152168	20	Nepenthes	1020	2018-05-04-11-08-53	0	0	x	5	0	44.4	22.2	44.7	22.1	44.7	0.274	14828			64
764	152169	20	Nepenthes	1020	2018-05-04-11-08-55	0	0	x	5	0	44.4	22.2	44.7	22.1	44.7	0.274	14828			65
765	152170	20	Nepenthes	1020	2018-05-04-11-08-57	0	0	x	5	0	44.4	22.2	44.7	22.1	44.7	0.274	14828			66
766	152171	20	Nepenthes	1020	2018-05-04-11-08-59	0	0	x	5	0	44.4	22.2	44.7	22.1	44.7	0.274	14828			67
767	152172	20	Nepenthes	1020	2018-05-04-11-09-01	0	0	x	5	0	44.4	22.2	44.7	22.1	44.7	0.274	14828			68
768	152173	20	Nepenthes	1020	2018-05-04-11-09-03	0	0	x	5	0	44.4	22.2	44.7	22.1	44.7	0.274	14828			69
769	152174	20	Nepenthes	1020	2018-05-04-11-09-05	0	0	x	5	0	44.4	22.2	44.7	22.1	44.7	0.274	14828			70
770	152175	20	Nepenthes	1020	2018-05-04-11-09-07	0	0	x	5	0	44.4	22.2	44.7	22.1	44.7	0.274	14828			71
771	152176	20	Nepenthes	1020	2018-05-04-11-09-09	0	0	x	5	0	44.4	22.2	44.7	22.1	44.7	0.274	14828			72
772	152177	20	Nepenthes	1020	2018-05-04-11-09-11	0	0	x	5	0	44.4	22.2	44.7	22.1	44.7	0.274	14828			73
773	152178	20	Nepenthes	1020	2018-05-04-11-09-13	0	0	x	5	0	44.4	22.2	44.7	22.1	44.7	0.274	14828			74
774	152179	20	Nepenthes	1020	2018-05-04-11-09-15	0	0	x	5	0	44.4	22.2	44.7	22.1	44.7	0.274	14828			75
775	152180	20	Nepenthes	1020	2018-05-04-11-09-17	0	0	x	5	0	44.5	22.2	44.7	22.1	44.7	0.174	14828			76
776	152181	20	Nepenthes	1020	2018-05-04-11-09-19	0	0	x	5	0	44.5	22.2	44.7	22.1	44.7	0.174	14828			77
777	152182	20	Nepenthes	1020	2018-05-04-11-09-21	0	0	x	5	0	44.4	22.2	44.7	22.1	44.7	0.274	14828			78
778	152183	20	Nepenthes	1020	2018-05-04-11-09-23	0	0	x	5	0	44.4	22.2	44.7	22.1	44.7	0.274	14828			79
779	152184	20	Nepenthes	1020	2018-05-04-11-09-25	0	0	x	5	0	44.4	22.2	44.7	22.1	44.7	0.274	14828			80
780	152185	20	Nepenthes	1020	2018-05-04-11-09-27	0	0	x	5	0	44.4	22.2	44.7	22.1	44.7	0.274	14828			81
781	152186	20	Nepenthes	1020	2018-05-04-11-09-29	0	0	x	5	0	44.4	22.2	44.7	22.1	44.7	0.274	14828			82
782	152187	20	Nepenthes	1020	2018-05-04-11-09-31	0	0	x	5	0	44.4	22.2	44.7	22.1	44.7	0.274	14828			83
783	152188	20	Nepenthes	1020	2018-05-04-11-09-33	0	0	x	5	0	44.4	22.2	44.8	22.1	44.8	0.371	14828			84
784	152189	20	Nepenthes	1020	2018-05-04-11-09-35	0	0	x	5	0	44.4	22.2	44.8	22.1	44.8	0.371	14828			85
785	152190	20	Nepenthes	1020	2018-05-04-11-09-37	0	0	x	5	0	44.4	22.2	44.8	22.1	44.8	0.371	14828			86
786	152191	20	Nepenthes	1020	2018-05-04-11-09-39	0	0	x	5	0	44.4	22.2	44.8	22.1	44.8	0.371	14828			87
787	152192	20	Nepenthes	1020	2018-05-04-11-09-41	0	0	x	5	0	44.4	22.2	44.8	22.1	44.8	0.371	14828			88
788	152193	20	Nepenthes	1020	2018-05-04-11-09-43	0	0	x	5	0	44.4	22.2	44.8	22.1	44.8	0.371	14828			89
789	152194	20	Nepenthes	1020	2018-05-04-11-09-45	0	0	x	5	0	44.4	22.2	44.8	22.1	44.8	0.371	14828			90
790	152195	20	Nepenthes	1020	2018-05-04-11-09-47	0	0	x	5	0	44.4	22.2	44.8	22.1	44.8	0.371	14828	Last10	Here	91
791	152196	20	Nepenthes	1020	2018-05-04-11-09-49	0	0	x	5	0	44.4	22.2	44.8	22.1	44.8	0.371	14828	Last10	Here	92
792	152197	20	Nepenthes	1020	2018-05-04-11-09-51	0	0	x	5	0	44.4	22.2	44.8	22.1	44.8	0.371	14828	Last10	Here	93
793	152198	20	Nepenthes	1020	2018-05-04-11-09-53	0	0	x	5	0	44.4	22.2	44.8	22.1	44.8	0.371	14828	Last10	Here	94
794	152199	20	Nepenthes	1020	2018-05-04-11-09-55	0	0	x	5	0	44.4	22.2	44.8	22.1	44.8	0.371	14828	Last10	Here	95
795	152200	20	Nepenthes	1020	2018-05-04-11-09-57	0	0	x	5	0	44.4	22.2	44.8	22.1	44.8	0.371	14828	Last10	Here	96
796	152201	20	Nepenthes	1020	2018-05-04-11-09-59	0	0	x	5	0	44.4	22.2	44.8	22.1	44.8	0.371	14828	Last10	Here	97
797	152202	20	Nepenthes	1020	2018-05-04-11-10-01	0	0	x	5	0	44.4	22.2	44.8	22.1	44.8	0.371	14828	Last10	Here	98
798	152203	20	Nepenthes	1020	2018-05-04-11-10-03	0	0	x	5	0	44.4	22.2	44.7	22.1	44.7	0.274	14828	Last10	Here	99
799	152204	20	Nepenthes	1020	2018-05-04-11-10-37	0	0	x	10	0	44.4	22.2	44.6	22.1	44.6	0.177	14829	First10	Here	1
800	152205	20	Nepenthes	1020	2018-05-04-11-10-39	0	0	x	10	0	44.4	22.2	44.6	22.1	44.6	0.177	14829	First10	Here	2
801	152206	20	Nepenthes	1020	2018-05-04-11-10-41	0	0	x	10	0	44.4	22.2	44.6	22.1	44.6	0.177	14829	First10	Here	3
802	152207	20	Nepenthes	1020	2018-05-04-11-10-43	0	0	x	10	0	44.4	22.2	44.6	22.1	44.6	0.177	14829	First10	Here	4
803	152208	20	Nepenthes	1020	2018-05-04-11-10-45	0	0	x	10	0	44.3	22.2	44.6	22.1	44.6	0.277	14829	First10	Here	5
804	152209	20	Nepenthes	1020	2018-05-04-11-10-47	0	0	x	10	0	44.3	22.2	44.6	22.1	44.6	0.277	14829	First10	Here	6
805	152210	20	Nepenthes	1020	2018-05-04-11-10-49	0	0	x	10	0	44.4	22.2	44.6	22.1	44.6	0.177	14829	First10	Here	7
806	152211	20	Nepenthes	1020	2018-05-04-11-10-51	0	0	x	10	0	44.3	22.2	44.6	22.1	44.6	0.277	14829	First10	Here	8
807	152212	20	Nepenthes	1020	2018-05-04-11-10-53	0	0	x	10	0	44.3	22.2	44.6	22.1	44.6	0.277	14829	First10	Here	9
808	152213	20	Nepenthes	1020	2018-05-04-11-10-55	0	0	x	10	0	44.3	22.2	44.5	22.1	44.5	0.18	14829	First10	Here	10
809	152214	20	Nepenthes	1020	2018-05-04-11-10-57	0	0	x	10	0	44.3	22.2	44.6	22.1	44.6	0.277	14829			11
810	152215	20	Nepenthes	1020	2018-05-04-11-10-59	0	0	x	10	0	44.3	22.2	44.6	22.1	44.6	0.277	14829			12
811	152216	20	Nepenthes	1020	2018-05-04-11-11-01	0	0	x	10	0	44.3	22.2	44.6	22.1	44.6	0.277	14829			13
812	152217	20	Nepenthes	1020	2018-05-04-11-11-03	0	0	x	10	0	44.3	22.2	44.6	22.1	44.6	0.277	14829			14
813	152218	20	Nepenthes	1020	2018-05-04-11-11-05	0	0	x	10	0	44.4	22.2	44.6	22.1	44.6	0.177	14829			15
814	152219	20	Nepenthes	1020	2018-05-04-11-11-07	0	0	x	10	0	44.3	22.2	44.6	22.1	44.6	0.277	14829			16
815	152220	20	Nepenthes	1020	2018-05-04-11-11-09	0	0	x	10	0	44.4	22.2	44.6	22.1	44.6	0.177	14829			17
816	152221	20	Nepenthes	1020	2018-05-04-11-11-11	0	0	x	10	0	44.3	22.2	44.6	22.1	44.6	0.277	14829			18
817	152222	20	Nepenthes	1020	2018-05-04-11-11-13	0	0	x	10	0	44.3	22.2	44.6	22.1	44.6	0.277	14829			19
818	152223	20	Nepenthes	1020	2018-05-04-11-11-15	0	0	x	10	0	44.4	22.2	44.6	22.1	44.6	0.177	14829			20
819	152224	20	Nepenthes	1020	2018-05-04-11-11-17	0	0	x	10	0	44.3	22.2	44.6	22.1	44.6	0.277	14829			21
820	152225	20	Nepenthes	1020	2018-05-04-11-11-19	0	0	x	10	0	44.3	22.2	44.6	22.1	44.6	0.277	14829			22
821	152226	20	Nepenthes	1020	2018-05-04-11-11-21	0	0	x	10	0	44.4	22.2	44.6	22.1	44.6	0.177	14829			23
822	152227	20	Nepenthes	1020	2018-05-04-11-11-23	0	0	x	10	0	44.4	22.2	44.6	22.1	44.6	0.177	14829			24
823	152228	20	Nepenthes	1020	2018-05-04-11-11-25	0	0	x	10	0	44.4	22.2	44.6	22.1	44.6	0.177	14829			25
824	152229	20	Nepenthes	1020	2018-05-04-11-11-28	0	0	x	10	0	44.4	22.2	44.6	22.1	44.6	0.177	14829			26
825	152230	20	Nepenthes	1020	2018-05-04-11-11-30	0	0	x	10	0	44.4	22.2	44.6	22.1	44.6	0.177	14829			27
826	152231	20	Nepenthes	1020	2018-05-04-11-11-32	0	0	x	10	0	44.4	22.2	44.6	22.1	44.6	0.177	14829			28
827	152232	20	Nepenthes	1020	2018-05-04-11-11-34	0	0	x	10	0	44.4	22.2	44.6	22.1	44.6	0.177	14829			29
828	152233	20	Nepenthes	1020	2018-05-04-11-11-36	0	0	x	10	0	44.4	22.2	44.6	22.1	44.6	0.177	14829			30
829	152234	20	Nepenthes	1020	2018-05-04-11-11-38	0	0	x	10	0	44.4	22.2	44.6	22.1	44.6	0.177	14829			31
830	152235	20	Nepenthes	1020	2018-05-04-11-11-40	0	0	x	10	0	44.4	22.2	44.6	22.1	44.6	0.177	14829			32
831	152236	20	Nepenthes	1020	2018-05-04-11-11-42	0	0	x	10	0	44.4	22.2	44.6	22.1	44.6	0.177	14829			33
832	152237	20	Nepenthes	1020	2018-05-04-11-11-44	0	0	x	10	0	44.4	22.2	44.6	22.1	44.6	0.177	14829			34
833	152238	20	Nepenthes	1020	2018-05-04-11-11-46	0	0	x	10	0	44.4	22.2	44.6	22.1	44.6	0.177	14829			35
834	152239	20	Nepenthes	1020	2018-05-04-11-11-48	0	0	x	10	0	44.4	22.2	44.6	22.1	44.6	0.177	14829			36
835	152240	20	Nepenthes	1020	2018-05-04-11-11-50	0	0	x	10	0	44.4	22.2	44.6	22.1	44.6	0.177	14829			37
836	152241	20	Nepenthes	1020	2018-05-04-11-11-52	0	0	x	10	0	44.4	22.2	44.6	22.1	44.6	0.177	14829			38
837	152242	20	Nepenthes	1020	2018-05-04-11-11-54	0	0	x	10	0	44.4	22.2	44.6	22.1	44.6	0.177	14829			39
838	152243	20	Nepenthes	1020	2018-05-04-11-11-56	0	0	x	10	0	44.4	22.2	44.6	22.1	44.6	0.177	14829			40
839	152244	20	Nepenthes	1020	2018-05-04-11-11-58	0	0	x	10	0	44.3	22.2	44.6	22.1	44.6	0.277	14829			41
840	152245	20	Nepenthes	1020	2018-05-04-11-12-00	0	0	x	10	0	44.4	22.2	44.6	22.1	44.6	0.177	14829			42
841	152246	20	Nepenthes	1020	2018-05-04-11-12-02	0	0	x	10	0	44.4	22.2	44.6	22.1	44.6	0.177	14829			43
842	152247	20	Nepenthes	1020	2018-05-04-11-12-04	0	0	x	10	0	44.4	22.2	44.6	22.1	44.6	0.177	14829			44
843	152248	20	Nepenthes	1020	2018-05-04-11-12-06	0	0	x	10	0	44.3	22.2	44.6	22.1	44.6	0.277	14829			45
844	152249	20	Nepenthes	1020	2018-05-04-11-12-08	0	0	x	10	0	44.3	22.2	44.6	22.1	44.6	0.277	14829			46
845	152250	20	Nepenthes	1020	2018-05-04-11-12-10	0	0	x	10	0	44.3	22.2	44.6	22.1	44.6	0.277	14829			47
846	152251	20	Nepenthes	1020	2018-05-04-11-12-12	0	0	x	10	0	44.3	22.2	44.6	22.1	44.6	0.277	14829			48
847	152252	20	Nepenthes	1020	2018-05-04-11-12-14	0	0	x	10	0	44.3	22.2	44.6	22.1	44.6	0.277	14829			49
848	152253	20	Nepenthes	1020	2018-05-04-11-12-16	0	0	x	10	0	44.3	22.2	44.6	22.1	44.6	0.277	14829			50
849	152254	20	Nepenthes	1020	2018-05-04-11-12-18	0	0	x	10	0	44.3	22.2	44.6	22.1	44.6	0.277	14829			51
850	152255	20	Nepenthes	1020	2018-05-04-11-12-20	0	0	x	10	0	44.3	22.2	44.5	22.1	44.5	0.18	14829			52
851	152256	20	Nepenthes	1020	2018-05-04-11-12-22	0	0	x	10	0	44.3	22.2	44.5	22.1	44.5	0.18	14829			53
852	152257	20	Nepenthes	1020	2018-05-04-11-12-24	0	0	x	10	0	44.3	22.2	44.5	22.1	44.5	0.18	14829			54
853	152258	20	Nepenthes	1020	2018-05-04-11-12-26	0	0	x	10	0	44.3	22.2	44.5	22.1	44.5	0.18	14829			55
854	152259	20	Nepenthes	1020	2018-05-04-11-12-28	0	0	x	10	0	44.3	22.2	44.5	22.1	44.5	0.18	14829			56
855	152260	20	Nepenthes	1020	2018-05-04-11-12-30	0	0	x	10	0	44.3	22.2	44.5	22.1	44.5	0.18	14829			57
856	152261	20	Nepenthes	1020	2018-05-04-11-12-32	0	0	x	10	0	44.3	22.2	44.5	22.1	44.5	0.18	14829			58
857	152262	20	Nepenthes	1020	2018-05-04-11-12-34	0	0	x	10	0	44.3	22.2	44.5	22.1	44.5	0.18	14829			59
858	152263	20	Nepenthes	1020	2018-05-04-11-12-36	0	0	x	10	0	44.3	22.2	44.5	22.1	44.5	0.18	14829			60
859	152264	20	Nepenthes	1020	2018-05-04-11-12-38	0	0	x	10	0	44.3	22.2	44.5	22.1	44.5	0.18	14829			61
860	152265	20	Nepenthes	1020	2018-05-04-11-12-40	0	0	x	10	0	44.3	22.2	44.5	22.1	44.5	0.18	14829			62
861	152266	20	Nepenthes	1020	2018-05-04-11-12-42	0	0	x	10	0	44.3	22.2	44.5	22.1	44.5	0.18	14829			63
862	152267	20	Nepenthes	1020	2018-05-04-11-12-44	0	0	x	10	0	44.3	22.2	44.5	22.1	44.5	0.18	14829			64
863	152268	20	Nepenthes	1020	2018-05-04-11-12-46	0	0	x	10	0	44.3	22.2	44.5	22.1	44.5	0.18	14829			65
864	152269	20	Nepenthes	1020	2018-05-04-11-12-48	0	0	x	10	0	44.3	22.2	44.5	22.1	44.5	0.18	14829			66
865	152270	20	Nepenthes	1020	2018-05-04-11-12-50	0	0	x	10	0	44.3	22.2	44.5	22.1	44.5	0.18	14829			67
866	152271	20	Nepenthes	1020	2018-05-04-11-12-52	0	0	x	10	0	44.3	22.2	44.5	22.1	44.5	0.18	14829			68
867	152272	20	Nepenthes	1020	2018-05-04-11-12-54	0	0	x	10	0	44.3	22.2	44.5	22.1	44.5	0.18	14829			69
868	152273	20	Nepenthes	1020	2018-05-04-11-12-56	0	0	x	10	0	44.3	22.2	44.5	22.1	44.5	0.18	14829			70
869	152274	20	Nepenthes	1020	2018-05-04-11-12-58	0	0	x	10	0	44.3	22.2	44.5	22.1	44.5	0.18	14829			71
870	152275	20	Nepenthes	1020	2018-05-04-11-13-00	0	0	x	10	0	44.3	22.2	44.5	22.1	44.5	0.18	14829			72
871	152276	20	Nepenthes	1020	2018-05-04-11-13-02	0	0	x	10	0	44.3	22.2	44.5	22.1	44.5	0.18	14829			73
872	152277	20	Nepenthes	1020	2018-05-04-11-13-04	0	0	x	10	0	44.3	22.2	44.5	22.1	44.5	0.18	14829			74
873	152278	20	Nepenthes	1020	2018-05-04-11-13-06	0	0	x	10	0	44.3	22.2	44.5	22.1	44.5	0.18	14829			75
874	152279	20	Nepenthes	1020	2018-05-04-11-13-08	0	0	x	10	0	44.3	22.2	44.5	22.1	44.5	0.18	14829			76
875	152280	20	Nepenthes	1020	2018-05-04-11-13-10	0	0	x	10	0	44.3	22.2	44.5	22.1	44.5	0.18	14829			77
876	152281	20	Nepenthes	1020	2018-05-04-11-13-12	0	0	x	10	0	44.3	22.2	44.5	22.1	44.5	0.18	14829			78
877	152282	20	Nepenthes	1020	2018-05-04-11-13-14	0	0	x	10	0	44.3	22.2	44.5	22.1	44.5	0.18	14829			79
878	152283	20	Nepenthes	1020	2018-05-04-11-13-16	0	0	x	10	0	44.3	22.2	44.5	22.1	44.5	0.18	14829			80
879	152284	20	Nepenthes	1020	2018-05-04-11-13-18	0	0	x	10	0	44.3	22.2	44.5	22.1	44.5	0.18	14829			81
880	152285	20	Nepenthes	1020	2018-05-04-11-13-20	0	0	x	10	0	44.3	22.2	44.5	22.1	44.5	0.18	14829			82
881	152286	20	Nepenthes	1020	2018-05-04-11-13-22	0	0	x	10	0	44.3	22.2	44.5	22.1	44.5	0.18	14829			83
882	152287	20	Nepenthes	1020	2018-05-04-11-13-24	0	0	x	10	0	44.3	22.2	44.5	22.1	44.5	0.18	14829			84
883	152288	20	Nepenthes	1020	2018-05-04-11-13-26	0	0	x	10	0	44.3	22.2	44.5	22.1	44.5	0.18	14829			85
884	152289	20	Nepenthes	1020	2018-05-04-11-13-28	0	0	x	10	0	44.3	22.2	44.5	22.1	44.5	0.18	14829			86
885	152290	20	Nepenthes	1020	2018-05-04-11-13-30	0	0	x	10	0	44.3	22.2	44.4	22.1	44.4	0.084	14829			87
886	152291	20	Nepenthes	1020	2018-05-04-11-13-32	0	0	x	10	0	44.3	22.2	44.5	22.1	44.5	0.18	14829			88
887	152292	20	Nepenthes	1020	2018-05-04-11-13-34	0	0	x	10	0	44.3	22.2	44.5	22.1	44.5	0.18	14829			89
888	152293	20	Nepenthes	1020	2018-05-04-11-13-36	0	0	x	10	0	44.3	22.2	44.5	22.1	44.5	0.18	14829			90
889	152294	20	Nepenthes	1020	2018-05-04-11-13-38	0	0	x	10	0	44.3	22.2	44.5	22.1	44.5	0.18	14829	Last10	Here	91
890	152295	20	Nepenthes	1020	2018-05-04-11-13-40	0	0	x	10	0	44.3	22.2	44.5	22.1	44.5	0.18	14829	Last10	Here	92
891	152296	20	Nepenthes	1020	2018-05-04-11-13-42	0	0	x	10	0	44.3	22.2	44.5	22.1	44.5	0.18	14829	Last10	Here	93
892	152297	20	Nepenthes	1020	2018-05-04-11-13-44	0	0	x	10	0	44.3	22.2	44.5	22.1	44.5	0.18	14829	Last10	Here	94
893	152298	20	Nepenthes	1020	2018-05-04-11-13-46	0	0	x	10	0	44.3	22.2	44.5	22.1	44.5	0.18	14829	Last10	Here	95
894	152299	20	Nepenthes	1020	2018-05-04-11-13-48	0	0	x	10	0	44.3	22.2	44.5	22.1	44.5	0.18	14829	Last10	Here	96
895	152300	20	Nepenthes	1020	2018-05-04-11-13-50	0	0	x	10	0	44.3	22.2	44.5	22.1	44.5	0.18	14829	Last10	Here	97
896	152301	20	Nepenthes	1020	2018-05-04-11-13-52	0	0	x	10	0	44.3	22.2	44.5	22.1	44.5	0.18	14829	Last10	Here	98
897	152302	20	Nepenthes	1020	2018-05-04-11-13-54	0	0	x	10	0	44.3	22.2	44.5	22.1	44.5	0.18	14829	Last10	Here	99
898	152303	20	Nepenthes	1020	2018-05-04-11-14-26	0	0	x	15	0	44.3	22.2	44.4	22.1	44.4	0.084	14830	First10	Here	1
899	152304	20	Nepenthes	1020	2018-05-04-11-14-28	0	0	x	15	0	44.3	22.2	44.5	22.1	44.5	0.18	14830	First10	Here	2
900	152305	20	Nepenthes	1020	2018-05-04-11-14-30	0	0	x	15	0	44.3	22.2	44.4	22.1	44.4	0.084	14830	First10	Here	3
901	152306	20	Nepenthes	1020	2018-05-04-11-14-32	0	0	x	15	0	44.3	22.2	44.4	22.1	44.4	0.084	14830	First10	Here	4
902	152307	20	Nepenthes	1020	2018-05-04-11-14-34	0	0	x	15	0	44.3	22.2	44.4	22.1	44.4	0.084	14830	First10	Here	5
903	152308	20	Nepenthes	1020	2018-05-04-11-14-36	0	0	x	15	0	44.3	22.2	44.5	22.1	44.5	0.18	14830	First10	Here	6
904	152309	20	Nepenthes	1020	2018-05-04-11-14-38	0	0	x	15	0	44.3	22.2	44.5	22.1	44.5	0.18	14830	First10	Here	7
905	152310	20	Nepenthes	1020	2018-05-04-11-14-40	0	0	x	15	0	44.3	22.2	44.5	22.1	44.5	0.18	14830	First10	Here	8
906	152311	20	Nepenthes	1020	2018-05-04-11-14-42	0	0	x	15	0	44.3	22.2	44.5	22.1	44.5	0.18	14830	First10	Here	9
907	152312	20	Nepenthes	1020	2018-05-04-11-14-44	0	0	x	15	0	44.3	22.2	44.5	22.1	44.5	0.18	14830	First10	Here	10
908	152313	20	Nepenthes	1020	2018-05-04-11-14-46	0	0	x	15	0	44.3	22.2	44.5	22.1	44.5	0.18	14830			11
909	152314	20	Nepenthes	1020	2018-05-04-11-14-48	0	0	x	15	0	44.3	22.2	44.5	22.1	44.5	0.18	14830			12
910	152315	20	Nepenthes	1020	2018-05-04-11-14-50	0	0	x	15	0	44.3	22.2	44.5	22.1	44.5	0.18	14830			13
911	152316	20	Nepenthes	1020	2018-05-04-11-14-52	0	0	x	15	0	44.3	22.2	44.5	22.1	44.5	0.18	14830			14
912	152317	20	Nepenthes	1020	2018-05-04-11-14-54	0	0	x	15	0	44.3	22.2	44.5	22.1	44.5	0.18	14830			15
913	152318	20	Nepenthes	1020	2018-05-04-11-14-56	0	0	x	15	0	44.3	22.2	44.5	22.1	44.5	0.18	14830			16
914	152319	20	Nepenthes	1020	2018-05-04-11-14-58	0	0	x	15	0	44.3	22.2	44.5	22.1	44.5	0.18	14830			17
915	152320	20	Nepenthes	1020	2018-05-04-11-15-00	0	0	x	15	0	44.3	22.2	44.5	22.1	44.5	0.18	14830			18
916	152321	20	Nepenthes	1020	2018-05-04-11-15-02	0	0	x	15	0	44.3	22.2	44.6	22.1	44.6	0.277	14830			19
917	152322	20	Nepenthes	1020	2018-05-04-11-15-04	0	0	x	15	0	44.3	22.2	44.6	22.1	44.6	0.277	14830			20
918	152323	20	Nepenthes	1020	2018-05-04-11-15-06	0	0	x	15	0	44.3	22.2	44.6	22.1	44.6	0.277	14830			21
919	152324	20	Nepenthes	1020	2018-05-04-11-15-08	0	0	x	15	0	44.3	22.2	44.5	22.1	44.5	0.18	14830			22
920	152325	20	Nepenthes	1020	2018-05-04-11-15-10	0	0	x	15	0	44.3	22.2	44.5	22.1	44.5	0.18	14830			23
921	152326	20	Nepenthes	1020	2018-05-04-11-15-12	0	0	x	15	0	44.3	22.2	44.5	22.1	44.5	0.18	14830			24
922	152327	20	Nepenthes	1020	2018-05-04-11-15-14	0	0	x	15	0	44.3	22.2	44.5	22.1	44.5	0.18	14830			25
923	152328	20	Nepenthes	1020	2018-05-04-11-15-16	0	0	x	15	0	44.3	22.2	44.5	22.1	44.5	0.18	14830			26
924	152329	20	Nepenthes	1020	2018-05-04-11-15-18	0	0	x	15	0	44.3	22.2	44.5	22.1	44.5	0.18	14830			27
925	152330	20	Nepenthes	1020	2018-05-04-11-15-20	0	0	x	15	0	44.3	22.2	44.5	22.1	44.5	0.18	14830			28
926	152331	20	Nepenthes	1020	2018-05-04-11-15-22	0	0	x	15	0	44.3	22.2	44.5	22.1	44.5	0.18	14830			29
927	152332	20	Nepenthes	1020	2018-05-04-11-15-24	0	0	x	15	0	44.3	22.2	44.5	22.1	44.5	0.18	14830			30
928	152333	20	Nepenthes	1020	2018-05-04-11-15-26	0	0	x	15	0	44.3	22.2	44.5	22.1	44.5	0.18	14830			31
929	152334	20	Nepenthes	1020	2018-05-04-11-15-28	0	0	x	15	0	44.3	22.2	44.5	22.1	44.5	0.18	14830			32
930	152335	20	Nepenthes	1020	2018-05-04-11-15-30	0	0	x	15	0	44.3	22.2	44.5	22.1	44.5	0.18	14830			33
931	152336	20	Nepenthes	1020	2018-05-04-11-15-32	0	0	x	15	0	44.3	22.2	44.5	22.1	44.5	0.18	14830			34
932	152337	20	Nepenthes	1020	2018-05-04-11-15-34	0	0	x	15	0	44.3	22.2	44.5	22.1	44.5	0.18	14830			35
933	152338	20	Nepenthes	1020	2018-05-04-11-15-36	0	0	x	15	0	44.3	22.2	44.5	22.1	44.5	0.18	14830			36
934	152339	20	Nepenthes	1020	2018-05-04-11-15-38	0	0	x	15	0	44.3	22.2	44.5	22.1	44.5	0.18	14830			37
935	152340	20	Nepenthes	1020	2018-05-04-11-15-40	0	0	x	15	0	44.3	22.2	44.4	22.1	44.4	0.084	14830			38
936	152341	20	Nepenthes	1020	2018-05-04-11-15-42	0	0	x	15	0	44.3	22.2	44.5	22.1	44.5	0.18	14830			39
937	152342	20	Nepenthes	1020	2018-05-04-11-15-44	0	0	x	15	0	44.4	22.2	44.5	22.1	44.5	0.08	14830			40
938	152343	20	Nepenthes	1020	2018-05-04-11-15-46	0	0	x	15	0	44.3	22.2	44.5	22.1	44.5	0.18	14830			41
939	152344	20	Nepenthes	1020	2018-05-04-11-15-48	0	0	x	15	0	44.3	22.2	44.5	22.1	44.5	0.18	14830			42
940	152345	20	Nepenthes	1020	2018-05-04-11-15-50	0	0	x	15	0	44.3	22.2	44.5	22.1	44.5	0.18	14830			43
941	152346	20	Nepenthes	1020	2018-05-04-11-15-52	0	0	x	15	0	44.3	22.2	44.5	22.1	44.5	0.18	14830			44
942	152347	20	Nepenthes	1020	2018-05-04-11-15-54	0	0	x	15	0	44.3	22.2	44.5	22.1	44.5	0.18	14830			45
943	152348	20	Nepenthes	1020	2018-05-04-11-15-56	0	0	x	15	0	44.3	22.2	44.5	22.1	44.5	0.18	14830			46
944	152349	20	Nepenthes	1020	2018-05-04-11-15-58	0	0	x	15	0	44.3	22.2	44.4	22.1	44.4	0.084	14830			47
945	152350	20	Nepenthes	1020	2018-05-04-11-16-00	0	0	x	15	0	44.3	22.2	44.4	22.1	44.4	0.084	14830			48
946	152351	20	Nepenthes	1020	2018-05-04-11-16-02	0	0	x	15	0	44.3	22.2	44.4	22.1	44.4	0.084	14830			49
947	152352	20	Nepenthes	1020	2018-05-04-11-16-04	0	0	x	15	0	44.3	22.2	44.5	22.1	44.5	0.18	14830			50
948	152353	20	Nepenthes	1020	2018-05-04-11-16-06	0	0	x	15	0	44.3	22.2	44.5	22.1	44.5	0.18	14830			51
949	152354	20	Nepenthes	1020	2018-05-04-11-16-08	0	0	x	15	0	44.3	22.2	44.5	22.1	44.5	0.18	14830			52
950	152355	20	Nepenthes	1020	2018-05-04-11-16-10	0	0	x	15	0	44.3	22.2	44.5	22.1	44.5	0.18	14830			53
951	152356	20	Nepenthes	1020	2018-05-04-11-16-12	0	0	x	15	0	44.3	22.2	44.5	22.1	44.5	0.18	14830			54
952	152357	20	Nepenthes	1020	2018-05-04-11-16-14	0	0	x	15	0	44.3	22.2	44.5	22.1	44.5	0.18	14830			55
953	152358	20	Nepenthes	1020	2018-05-04-11-16-16	0	0	x	15	0	44.3	22.2	44.5	22.1	44.5	0.18	14830			56
954	152359	20	Nepenthes	1020	2018-05-04-11-16-18	0	0	x	15	0	44.3	22.2	44.5	22.1	44.5	0.18	14830			57
955	152360	20	Nepenthes	1020	2018-05-04-11-16-20	0	0	x	15	0	44.3	22.2	44.5	22.1	44.5	0.18	14830			58
956	152361	20	Nepenthes	1020	2018-05-04-11-16-22	0	0	x	15	0	44.3	22.2	44.5	22.1	44.5	0.18	14830			59
957	152362	20	Nepenthes	1020	2018-05-04-11-16-24	0	0	x	15	0	44.3	22.2	44.5	22.1	44.5	0.18	14830			60
958	152363	20	Nepenthes	1020	2018-05-04-11-16-26	0	0	x	15	0	44.3	22.2	44.5	22.1	44.5	0.18	14830			61
959	152364	20	Nepenthes	1020	2018-05-04-11-16-28	0	0	x	15	0	44.3	22.2	44.5	22.1	44.5	0.18	14830			62
960	152365	20	Nepenthes	1020	2018-05-04-11-16-31	0	0	x	15	0	44.3	22.2	44.5	22.1	44.5	0.18	14830			63
961	152366	20	Nepenthes	1020	2018-05-04-11-16-33	0	0	x	15	0	44.3	22.2	44.5	22.1	44.5	0.18	14830			64
962	152367	20	Nepenthes	1020	2018-05-04-11-16-35	0	0	x	15	0	44.3	22.2	44.5	22.1	44.5	0.18	14830			65
963	152368	20	Nepenthes	1020	2018-05-04-11-16-37	0	0	x	15	0	44.3	22.2	44.5	22.1	44.5	0.18	14830			66
964	152369	20	Nepenthes	1020	2018-05-04-11-16-39	0	0	x	15	0	44.3	22.2	44.5	22.1	44.5	0.18	14830			67
965	152370	20	Nepenthes	1020	2018-05-04-11-16-41	0	0	x	15	0	44.3	22.2	44.5	22.1	44.5	0.18	14830			68
966	152371	20	Nepenthes	1020	2018-05-04-11-16-43	0	0	x	15	0	44.3	22.2	44.5	22.1	44.5	0.18	14830			69
967	152372	20	Nepenthes	1020	2018-05-04-11-16-45	0	0	x	15	0	44.3	22.2	44.5	22.1	44.5	0.18	14830			70
968	152373	20	Nepenthes	1020	2018-05-04-11-16-47	0	0	x	15	0	44.3	22.2	44.5	22.1	44.5	0.18	14830			71
969	152374	20	Nepenthes	1020	2018-05-04-11-16-49	0	0	x	15	0	44.3	22.2	44.5	22.1	44.5	0.18	14830			72
970	152375	20	Nepenthes	1020	2018-05-04-11-16-51	0	0	x	15	0	44.3	22.2	44.5	22.1	44.5	0.18	14830			73
971	152376	20	Nepenthes	1020	2018-05-04-11-16-53	0	0	x	15	0	44.3	22.2	44.5	22.1	44.5	0.18	14830			74
972	152377	20	Nepenthes	1020	2018-05-04-11-16-55	0	0	x	15	0	44.3	22.2	44.5	22.1	44.5	0.18	14830			75
973	152378	20	Nepenthes	1020	2018-05-04-11-16-57	0	0	x	15	0	44.3	22.2	44.5	22.1	44.5	0.18	14830			76
974	152379	20	Nepenthes	1020	2018-05-04-11-16-59	0	0	x	15	0	44.3	22.2	44.5	22.1	44.5	0.18	14830			77
975	152380	20	Nepenthes	1020	2018-05-04-11-17-01	0	0	x	15	0	44.3	22.2	44.5	22.1	44.5	0.18	14830			78
976	152381	20	Nepenthes	1020	2018-05-04-11-17-03	0	0	x	15	0	44.3	22.2	44.5	22.1	44.5	0.18	14830			79
977	152382	20	Nepenthes	1020	2018-05-04-11-17-05	0	0	x	15	0	44.3	22.2	44.5	22.1	44.5	0.18	14830			80
978	152383	20	Nepenthes	1020	2018-05-04-11-17-07	0	0	x	15	0	44.3	22.2	44.5	22.1	44.5	0.18	14830			81
979	152384	20	Nepenthes	1020	2018-05-04-11-17-09	0	0	x	15	0	44.3	22.2	44.5	22.1	44.5	0.18	14830			82
980	152385	20	Nepenthes	1020	2018-05-04-11-17-11	0	0	x	15	0	44.3	22.2	44.5	22.1	44.5	0.18	14830			83
981	152386	20	Nepenthes	1020	2018-05-04-11-17-13	0	0	x	15	0	44.3	22.2	44.5	22.1	44.5	0.18	14830			84
982	152387	20	Nepenthes	1020	2018-05-04-11-17-15	0	0	x	15	0	44.3	22.2	44.5	22.1	44.5	0.18	14830			85
983	152388	20	Nepenthes	1020	2018-05-04-11-17-17	0	0	x	15	0	44.3	22.2	44.5	22.1	44.5	0.18	14830			86
984	152389	20	Nepenthes	1020	2018-05-04-11-17-19	0	0	x	15	0	44.3	22.2	44.5	22.1	44.5	0.18	14830			87
985	152390	20	Nepenthes	1020	2018-05-04-11-17-21	0	0	x	15	0	44.3	22.2	44.5	22.1	44.5	0.18	14830			88
986	152391	20	Nepenthes	1020	2018-05-04-11-17-23	0	0	x	15	0	44.3	22.2	44.5	22.1	44.5	0.18	14830			89
987	152392	20	Nepenthes	1020	2018-05-04-11-17-25	0	0	x	15	0	44.3	22.2	44.5	22.1	44.5	0.18	14830			90
988	152393	20	Nepenthes	1020	2018-05-04-11-17-27	0	0	x	15	0	44.3	22.2	44.5	22.1	44.5	0.18	14830	Last10	Here	91
989	152394	20	Nepenthes	1020	2018-05-04-11-17-29	0	0	x	15	0	44.3	22.2	44.5	22.1	44.5	0.18	14830	Last10	Here	92
990	152395	20	Nepenthes	1020	2018-05-04-11-17-31	0	0	x	15	0	44.4	22.2	44.5	22.1	44.5	0.08	14830	Last10	Here	93
991	152396	20	Nepenthes	1020	2018-05-04-11-17-33	0	0	x	15	0	44.4	22.2	44.5	22.1	44.5	0.08	14830	Last10	Here	94
992	152397	20	Nepenthes	1020	2018-05-04-11-17-35	0	0	x	15	0	44.3	22.2	44.5	22.1	44.5	0.18	14830	Last10	Here	95
993	152398	20	Nepenthes	1020	2018-05-04-11-17-37	0	0	x	15	0	44.3	22.2	44.5	22.1	44.5	0.18	14830	Last10	Here	96
994	152399	20	Nepenthes	1020	2018-05-04-11-17-39	0	0	x	15	0	44.4	22.2	44.5	22.1	44.5	0.08	14830	Last10	Here	97
995	152400	20	Nepenthes	1020	2018-05-04-11-17-41	0	0	x	15	0	44.4	22.2	44.5	22.1	44.5	0.08	14830	Last10	Here	98
996	152401	20	Nepenthes	1020	2018-05-04-11-17-43	0	0	x	15	0	44.3	22.2	44.5	22.1	44.5	0.18	14830	Last10	Here	99
997	152402	20	Nepenthes	1020	2018-05-04-11-17-45	0	0	x	15	0	44.4	22.2	44.5	22.1	44.5	0.08	14830	Last10	Here	100
998	152403	20	Nepenthes	1020	2018-05-04-11-18-17	0	0	x	20	0	44.3	22.2	44.5	22.1	44.5	0.18	14831	First10	Here	1
999	152404	20	Nepenthes	1020	2018-05-04-11-18-19	0	0	x	20	0	44.3	22.2	44.5	22.1	44.5	0.18	14831	First10	Here	2
1000	152405	20	Nepenthes	1020	2018-05-04-11-18-21	0	0	x	20	0	44.3	22.2	44.4	22.1	44.4	0.084	14831	First10	Here	3
1001	152406	20	Nepenthes	1020	2018-05-04-11-18-23	0	0	x	20	0	44.3	22.2	44.4	22.1	44.4	0.084	14831	First10	Here	4
1002	152407	20	Nepenthes	1020	2018-05-04-11-18-25	0	0	x	20	0	44.3	22.2	44.4	22.1	44.4	0.084	14831	First10	Here	5
1003	152408	20	Nepenthes	1020	2018-05-04-11-18-27	0	0	x	20	0	44.3	22.2	44.4	22.1	44.4	0.084	14831	First10	Here	6
1004	152409	20	Nepenthes	1020	2018-05-04-11-18-29	0	0	x	20	0	44.3	22.2	44.4	22.1	44.4	0.084	14831	First10	Here	7
1005	152410	20	Nepenthes	1020	2018-05-04-11-18-31	0	0	x	20	0	44.3	22.2	44.4	22.1	44.4	0.084	14831	First10	Here	8
1006	152411	20	Nepenthes	1020	2018-05-04-11-18-33	0	0	x	20	0	44.3	22.2	44.4	22.1	44.4	0.084	14831	First10	Here	9
1007	152412	20	Nepenthes	1020	2018-05-04-11-18-35	0	0	x	20	0	44.3	22.2	44.4	22.1	44.4	0.084	14831	First10	Here	10
1008	152413	20	Nepenthes	1020	2018-05-04-11-18-37	0	0	x	20	0	44.3	22.2	44.4	22.1	44.4	0.084	14831			11
1009	152414	20	Nepenthes	1020	2018-05-04-11-18-39	0	0	x	20	0	44.3	22.2	44.4	22.1	44.4	0.084	14831			12
1010	152415	20	Nepenthes	1020	2018-05-04-11-18-41	0	0	x	20	0	44.3	22.2	44.4	22.1	44.4	0.084	14831			13
1011	152416	20	Nepenthes	1020	2018-05-04-11-18-43	0	0	x	20	0	44.4	22.2	44.4	22.1	44.4	-0.016	14831			14
1012	152417	20	Nepenthes	1020	2018-05-04-11-18-45	0	0	x	20	0	44.4	22.2	44.4	22.1	44.4	-0.016	14831			15
1013	152418	20	Nepenthes	1020	2018-05-04-11-18-47	0	0	x	20	0	44.3	22.2	44.5	22.1	44.5	0.18	14831			16
1014	152419	20	Nepenthes	1020	2018-05-04-11-18-49	0	0	x	20	0	44.4	22.2	44.4	22.1	44.4	-0.016	14831			17
1015	152420	20	Nepenthes	1020	2018-05-04-11-18-51	0	0	x	20	0	44.4	22.2	44.5	22.1	44.5	0.08	14831			18
1016	152421	20	Nepenthes	1020	2018-05-04-11-18-53	0	0	x	20	0	44.4	22.2	44.4	22.1	44.4	-0.016	14831			19
1017	152422	20	Nepenthes	1020	2018-05-04-11-18-55	0	0	x	20	0	44.4	22.2	44.4	22.1	44.4	-0.016	14831			20
1018	152423	20	Nepenthes	1020	2018-05-04-11-18-57	0	0	x	20	0	44.4	22.2	44.4	22.1	44.4	-0.016	14831			21
1019	152424	20	Nepenthes	1020	2018-05-04-11-18-59	0	0	x	20	0	44.4	22.2	44.4	22.1	44.4	-0.016	14831			22
1020	152425	20	Nepenthes	1020	2018-05-04-11-19-01	0	0	x	20	0	44.4	22.2	44.4	22.1	44.4	-0.016	14831			23
1021	152426	20	Nepenthes	1020	2018-05-04-11-19-03	0	0	x	20	0	44.4	22.2	44.5	22.1	44.5	0.08	14831			24
1022	152427	20	Nepenthes	1020	2018-05-04-11-19-05	0	0	x	20	0	44.4	22.2	44.4	22.1	44.4	-0.016	14831			25
1023	152428	20	Nepenthes	1020	2018-05-04-11-19-07	0	0	x	20	0	44.4	22.2	44.4	22.1	44.4	-0.016	14831			26
1024	152429	20	Nepenthes	1020	2018-05-04-11-19-09	0	0	x	20	0	44.4	22.2	44.4	22.1	44.4	-0.016	14831			27
1025	152430	20	Nepenthes	1020	2018-05-04-11-19-11	0	0	x	20	0	44.4	22.2	44.4	22.1	44.4	-0.016	14831			28
1026	152431	20	Nepenthes	1020	2018-05-04-11-19-13	0	0	x	20	0	44.4	22.2	44.5	22.1	44.5	0.08	14831			29
1027	152432	20	Nepenthes	1020	2018-05-04-11-19-15	0	0	x	20	0	44.4	22.2	44.5	22.1	44.5	0.08	14831			30
1028	152433	20	Nepenthes	1020	2018-05-04-11-19-17	0	0	x	20	0	44.4	22.2	44.5	22.1	44.5	0.08	14831			31
1029	152434	20	Nepenthes	1020	2018-05-04-11-19-19	0	0	x	20	0	44.4	22.2	44.5	22.1	44.5	0.08	14831			32
1030	152435	20	Nepenthes	1020	2018-05-04-11-19-21	0	0	x	20	0	44.4	22.2	44.5	22.1	44.5	0.08	14831			33
1031	152436	20	Nepenthes	1020	2018-05-04-11-19-23	0	0	x	20	0	44.4	22.2	44.4	22.1	44.4	-0.016	14831			34
1032	152437	20	Nepenthes	1020	2018-05-04-11-19-25	0	0	x	20	0	44.3	22.2	44.4	22.1	44.4	0.084	14831			35
1033	152438	20	Nepenthes	1020	2018-05-04-11-19-27	0	0	x	20	0	44.4	22.2	44.4	22.1	44.4	-0.016	14831			36
1034	152439	20	Nepenthes	1020	2018-05-04-11-19-29	0	0	x	20	0	44.4	22.2	44.4	22.1	44.4	-0.016	14831			37
1035	152440	20	Nepenthes	1020	2018-05-04-11-19-31	0	0	x	20	0	44.3	22.2	44.4	22.1	44.4	0.084	14831			38
1036	152441	20	Nepenthes	1020	2018-05-04-11-19-33	0	0	x	20	0	44.4	22.2	44.4	22.1	44.4	-0.016	14831			39
1037	152442	20	Nepenthes	1020	2018-05-04-11-19-35	0	0	x	20	0	44.4	22.2	44.5	22.1	44.5	0.08	14831			40
1038	152443	20	Nepenthes	1020	2018-05-04-11-19-37	0	0	x	20	0	44.4	22.2	44.4	22.1	44.4	-0.016	14831			41
1039	152444	20	Nepenthes	1020	2018-05-04-11-19-39	0	0	x	20	0	44.4	22.2	44.5	22.1	44.5	0.08	14831			42
1040	152445	20	Nepenthes	1020	2018-05-04-11-19-41	0	0	x	20	0	44.4	22.2	44.5	22.1	44.5	0.08	14831			43
1041	152446	20	Nepenthes	1020	2018-05-04-11-19-43	0	0	x	20	0	44.4	22.2	44.5	22.1	44.5	0.08	14831			44
1042	152447	20	Nepenthes	1020	2018-05-04-11-19-45	0	0	x	20	0	44.4	22.2	44.5	22.1	44.5	0.08	14831			45
1043	152448	20	Nepenthes	1020	2018-05-04-11-19-47	0	0	x	20	0	44.4	22.2	44.5	22.1	44.5	0.08	14831			46
1044	152449	20	Nepenthes	1020	2018-05-04-11-19-49	0	0	x	20	0	44.4	22.2	44.4	22.1	44.4	-0.016	14831			47
1045	152450	20	Nepenthes	1020	2018-05-04-11-19-51	0	0	x	20	0	44.4	22.2	44.5	22.1	44.5	0.08	14831			48
1046	152451	20	Nepenthes	1020	2018-05-04-11-19-53	0	0	x	20	0	44.4	22.2	44.5	22.1	44.5	0.08	14831			49
1047	152452	20	Nepenthes	1020	2018-05-04-11-19-55	0	0	x	20	0	44.4	22.2	44.4	22.1	44.4	-0.016	14831			50
1048	152453	20	Nepenthes	1020	2018-05-04-11-19-57	0	0	x	20	0	44.4	22.2	44.5	22.1	44.5	0.08	14831			51
1049	152454	20	Nepenthes	1020	2018-05-04-11-19-59	0	0	x	20	0	44.4	22.2	44.4	22.1	44.4	-0.016	14831			52
1050	152455	20	Nepenthes	1020	2018-05-04-11-20-01	0	0	x	20	0	44.3	22.2	44.4	22.1	44.4	0.084	14831			53
1051	152456	20	Nepenthes	1020	2018-05-04-11-20-03	0	0	x	20	0	44.4	22.2	44.4	22.1	44.4	-0.016	14831			54
1052	152457	20	Nepenthes	1020	2018-05-04-11-20-05	0	0	x	20	0	44.4	22.2	44.4	22.1	44.4	-0.016	14831			55
1053	152458	20	Nepenthes	1020	2018-05-04-11-20-07	0	0	x	20	0	44.4	22.2	44.4	22.1	44.4	-0.016	14831			56
1054	152459	20	Nepenthes	1020	2018-05-04-11-20-09	0	0	x	20	0	44.4	22.2	44.4	22.1	44.4	-0.016	14831			57
1055	152460	20	Nepenthes	1020	2018-05-04-11-20-11	0	0	x	20	0	44.4	22.2	44.4	22.1	44.4	-0.016	14831			58
1056	152461	20	Nepenthes	1020	2018-05-04-11-20-13	0	0	x	20	0	44.4	22.2	44.4	22.1	44.4	-0.016	14831			59
1057	152462	20	Nepenthes	1020	2018-05-04-11-20-15	0	0	x	20	0	44.4	22.2	44.4	22.1	44.4	-0.016	14831			60
1058	152463	20	Nepenthes	1020	2018-05-04-11-20-17	0	0	x	20	0	44.4	22.2	44.4	22.1	44.4	-0.016	14831			61
1059	152464	20	Nepenthes	1020	2018-05-04-11-20-19	0	0	x	20	0	44.4	22.2	44.4	22.1	44.4	-0.016	14831			62
1060	152465	20	Nepenthes	1020	2018-05-04-11-20-21	0	0	x	20	0	44.4	22.2	44.4	22.1	44.4	-0.016	14831			63
1061	152466	20	Nepenthes	1020	2018-05-04-11-20-23	0	0	x	20	0	44.4	22.2	44.4	22.1	44.4	-0.016	14831			64
1062	152467	20	Nepenthes	1020	2018-05-04-11-20-25	0	0	x	20	0	44.4	22.2	44.4	22.1	44.4	-0.016	14831			65
1063	152468	20	Nepenthes	1020	2018-05-04-11-20-27	0	0	x	20	0	44.4	22.2	44.4	22.1	44.4	-0.016	14831			66
1064	152469	20	Nepenthes	1020	2018-05-04-11-20-29	0	0	x	20	0	44.4	22.2	44.4	22.1	44.4	-0.016	14831			67
1065	152470	20	Nepenthes	1020	2018-05-04-11-20-31	0	0	x	20	0	44.4	22.2	44.4	22.1	44.4	-0.016	14831			68
1066	152471	20	Nepenthes	1020	2018-05-04-11-20-33	0	0	x	20	0	44.4	22.2	44.4	22.1	44.4	-0.016	14831			69
1067	152472	20	Nepenthes	1020	2018-05-04-11-20-35	0	0	x	20	0	44.4	22.2	44.5	22.1	44.5	0.08	14831			70
1068	152473	20	Nepenthes	1020	2018-05-04-11-20-37	0	0	x	20	0	44.4	22.2	44.5	22.1	44.5	0.08	14831			71
1069	152474	20	Nepenthes	1020	2018-05-04-11-20-39	0	0	x	20	0	44.4	22.2	44.4	22.1	44.4	-0.016	14831			72
1070	152475	20	Nepenthes	1020	2018-05-04-11-20-41	0	0	x	20	0	44.4	22.2	44.4	22.1	44.4	-0.016	14831			73
1071	152476	20	Nepenthes	1020	2018-05-04-11-20-43	0	0	x	20	0	44.4	22.2	44.5	22.1	44.5	0.08	14831			74
1072	152477	20	Nepenthes	1020	2018-05-04-11-20-45	0	0	x	20	0	44.4	22.2	44.5	22.1	44.5	0.08	14831			75
1073	152478	20	Nepenthes	1020	2018-05-04-11-20-47	0	0	x	20	0	44.4	22.2	44.5	22.1	44.5	0.08	14831			76
1074	152479	20	Nepenthes	1020	2018-05-04-11-20-49	0	0	x	20	0	44.4	22.2	44.5	22.1	44.5	0.08	14831			77
1075	152480	20	Nepenthes	1020	2018-05-04-11-20-51	0	0	x	20	0	44.4	22.2	44.5	22.1	44.5	0.08	14831			78
1076	152481	20	Nepenthes	1020	2018-05-04-11-20-53	0	0	x	20	0	44.4	22.2	44.5	22.1	44.5	0.08	14831			79
1077	152482	20	Nepenthes	1020	2018-05-04-11-20-55	0	0	x	20	0	44.4	22.2	44.5	22.1	44.5	0.08	14831			80
1078	152483	20	Nepenthes	1020	2018-05-04-11-20-57	0	0	x	20	0	44.4	22.2	44.5	22.1	44.5	0.08	14831			81
1079	152484	20	Nepenthes	1020	2018-05-04-11-20-59	0	0	x	20	0	44.4	22.2	44.5	22.1	44.5	0.08	14831			82
1080	152485	20	Nepenthes	1020	2018-05-04-11-21-01	0	0	x	20	0	44.4	22.2	44.5	22.1	44.5	0.08	14831			83
1081	152486	20	Nepenthes	1020	2018-05-04-11-21-03	0	0	x	20	0	44.4	22.2	44.5	22.1	44.5	0.08	14831			84
1082	152487	20	Nepenthes	1020	2018-05-04-11-21-05	0	0	x	20	0	44.4	22.2	44.5	22.1	44.5	0.08	14831			85
1083	152488	20	Nepenthes	1020	2018-05-04-11-21-07	0	0	x	20	0	44.4	22.2	44.5	22.1	44.5	0.08	14831			86
1084	152489	20	Nepenthes	1020	2018-05-04-11-21-09	0	0	x	20	0	44.4	22.2	44.5	22.1	44.5	0.08	14831			87
1085	152490	20	Nepenthes	1020	2018-05-04-11-21-11	0	0	x	20	0	44.4	22.2	44.5	22.1	44.5	0.08	14831			88
1086	152491	20	Nepenthes	1020	2018-05-04-11-21-13	0	0	x	20	0	44.4	22.2	44.4	22.1	44.4	-0.016	14831			89
1087	152492	20	Nepenthes	1020	2018-05-04-11-21-15	0	0	x	20	0	44.4	22.2	44.4	22.1	44.4	-0.016	14831			90
1088	152493	20	Nepenthes	1020	2018-05-04-11-21-17	0	0	x	20	0	44.4	22.2	44.4	22.1	44.4	-0.016	14831	Last10	Here	91
1089	152494	20	Nepenthes	1020	2018-05-04-11-21-19	0	0	x	20	0	44.4	22.2	44.4	22.1	44.4	-0.016	14831	Last10	Here	92
1090	152495	20	Nepenthes	1020	2018-05-04-11-21-21	0	0	x	20	0	44.4	22.2	44.5	22.1	44.5	0.08	14831	Last10	Here	93
1091	152496	20	Nepenthes	1020	2018-05-04-11-21-23	0	0	x	20	0	44.4	22.2	44.5	22.1	44.5	0.08	14831	Last10	Here	94
1092	152497	20	Nepenthes	1020	2018-05-04-11-21-25	0	0	x	20	0	44.4	22.2	44.5	22.1	44.5	0.08	14831	Last10	Here	95
1093	152498	20	Nepenthes	1020	2018-05-04-11-21-27	0	0	x	20	0	44.4	22.2	44.5	22.1	44.5	0.08	14831	Last10	Here	96
1094	152499	20	Nepenthes	1020	2018-05-04-11-21-29	0	0	x	20	0	44.4	22.2	44.5	22.1	44.5	0.08	14831	Last10	Here	97
1095	152500	20	Nepenthes	1020	2018-05-04-11-21-31	0	0	x	20	0	44.4	22.2	44.5	22.1	44.5	0.08	14831	Last10	Here	98
1096	152501	20	Nepenthes	1020	2018-05-04-11-21-33	0	0	x	20	0	44.4	22.2	44.5	22.1	44.5	0.08	14831	Last10	Here	99
1097	152502	20	Nepenthes	1020	2018-05-04-11-21-36	0	0	x	20	0	44.4	22.2	44.5	22.1	44.5	0.08	14831	Last10	Here	100
1098	152503	20	Nepenthes	1020	2018-05-04-11-22-08	0	0	x	25	0	44.4	22.2	44.4	22.1	44.4	-0.016	14832	First10	Here	1
1099	152504	20	Nepenthes	1020	2018-05-04-11-22-10	0	0	x	25	0	44.4	22.2	44.4	22.1	44.4	-0.016	14832	First10	Here	2
1100	152505	20	Nepenthes	1020	2018-05-04-11-22-12	0	0	x	25	0	44.4	22.2	44.4	22.1	44.4	-0.016	14832	First10	Here	3
1101	152506	20	Nepenthes	1020	2018-05-04-11-22-14	0	0	x	25	0	44.4	22.2	44.4	22.1	44.4	-0.016	14832	First10	Here	4
1102	152507	20	Nepenthes	1020	2018-05-04-11-22-16	0	0	x	25	0	44.4	22.2	44.4	22.1	44.4	-0.016	14832	First10	Here	5
1103	152508	20	Nepenthes	1020	2018-05-04-11-22-18	0	0	x	25	0	44.4	22.2	44.4	22.1	44.4	-0.016	14832	First10	Here	6
1104	152509	20	Nepenthes	1020	2018-05-04-11-22-20	0	0	x	25	0	44.4	22.2	44.4	22.1	44.4	-0.016	14832	First10	Here	7
1105	152510	20	Nepenthes	1020	2018-05-04-11-22-22	0	0	x	25	0	44.4	22.2	44.4	22.1	44.4	-0.016	14832	First10	Here	8
1106	152511	20	Nepenthes	1020	2018-05-04-11-22-24	0	0	x	25	0	44.4	22.2	44.4	22.1	44.4	-0.016	14832	First10	Here	9
1107	152512	20	Nepenthes	1020	2018-05-04-11-22-26	0	0	x	25	0	44.4	22.2	44.4	22.1	44.4	-0.016	14832	First10	Here	10
1108	152513	20	Nepenthes	1020	2018-05-04-11-22-28	0	0	x	25	0	44.4	22.2	44.4	22.1	44.4	-0.016	14832			11
1109	152514	20	Nepenthes	1020	2018-05-04-11-22-30	0	0	x	25	0	44.4	22.2	44.4	22.1	44.4	-0.016	14832			12
1110	152515	20	Nepenthes	1020	2018-05-04-11-22-32	0	0	x	25	0	44.4	22.2	44.4	22.1	44.4	-0.016	14832			13
1111	152516	20	Nepenthes	1020	2018-05-04-11-22-34	0	0	x	25	0	44.4	22.2	44.5	22.1	44.5	0.08	14832			14
1112	152517	20	Nepenthes	1020	2018-05-04-11-22-36	0	0	x	25	0	44.4	22.2	44.4	22.1	44.4	-0.016	14832			15
1113	152518	20	Nepenthes	1020	2018-05-04-11-22-38	0	0	x	25	0	44.4	22.2	44.4	22.1	44.4	-0.016	14832			16
1114	152519	20	Nepenthes	1020	2018-05-04-11-22-40	0	0	x	25	0	44.4	22.2	44.4	22.1	44.4	-0.016	14832			17
1115	152520	20	Nepenthes	1020	2018-05-04-11-22-42	0	0	x	25	0	44.4	22.2	44.4	22.1	44.4	-0.016	14832			18
1116	152521	20	Nepenthes	1020	2018-05-04-11-22-44	0	0	x	25	0	44.4	22.2	44.4	22.1	44.4	-0.016	14832			19
1117	152522	20	Nepenthes	1020	2018-05-04-11-22-46	0	0	x	25	0	44.3	22.2	44.4	22.1	44.4	0.084	14832			20
1118	152523	20	Nepenthes	1020	2018-05-04-11-22-48	0	0	x	25	0	44.4	22.2	44.4	22.1	44.4	-0.016	14832			21
1119	152524	20	Nepenthes	1020	2018-05-04-11-22-50	0	0	x	25	0	44.4	22.2	44.4	22.1	44.4	-0.016	14832			22
1120	152525	20	Nepenthes	1020	2018-05-04-11-22-52	0	0	x	25	0	44.4	22.2	44.4	22.1	44.4	-0.016	14832			23
1121	152526	20	Nepenthes	1020	2018-05-04-11-22-54	0	0	x	25	0	44.4	22.2	44.4	22.1	44.4	-0.016	14832			24
1122	152527	20	Nepenthes	1020	2018-05-04-11-22-56	0	0	x	25	0	44.4	22.2	44.4	22.1	44.4	-0.016	14832			25
1123	152528	20	Nepenthes	1020	2018-05-04-11-22-58	0	0	x	25	0	44.4	22.2	44.4	22.1	44.4	-0.016	14832			26
1124	152529	20	Nepenthes	1020	2018-05-04-11-23-00	0	0	x	25	0	44.4	22.2	44.4	22.1	44.4	-0.016	14832			27
1125	152530	20	Nepenthes	1020	2018-05-04-11-23-02	0	0	x	25	0	44.4	22.2	44.4	22.1	44.4	-0.016	14832			28
1126	152531	20	Nepenthes	1020	2018-05-04-11-23-04	0	0	x	25	0	44.4	22.2	44.4	22.1	44.4	-0.016	14832			29
1127	152532	20	Nepenthes	1020	2018-05-04-11-23-06	0	0	x	25	0	44.4	22.2	44.4	22.1	44.4	-0.016	14832			30
1128	152533	20	Nepenthes	1020	2018-05-04-11-23-08	0	0	x	25	0	44.4	22.2	44.4	22.1	44.4	-0.016	14832			31
1129	152534	20	Nepenthes	1020	2018-05-04-11-23-10	0	0	x	25	0	44.4	22.2	44.4	22.1	44.4	-0.016	14832			32
1130	152535	20	Nepenthes	1020	2018-05-04-11-23-12	0	0	x	25	0	44.4	22.2	44.4	22.1	44.4	-0.016	14832			33
1131	152536	20	Nepenthes	1020	2018-05-04-11-23-14	0	0	x	25	0	44.4	22.2	44.4	22.1	44.4	-0.016	14832			34
1132	152537	20	Nepenthes	1020	2018-05-04-11-23-16	0	0	x	25	0	44.4	22.2	44.4	22.1	44.4	-0.016	14832			35
1133	152538	20	Nepenthes	1020	2018-05-04-11-23-18	0	0	x	25	0	44.4	22.2	44.4	22.1	44.4	-0.016	14832			36
1134	152539	20	Nepenthes	1020	2018-05-04-11-23-20	0	0	x	25	0	44.4	22.2	44.4	22.1	44.4	-0.016	14832			37
1135	152540	20	Nepenthes	1020	2018-05-04-11-23-22	0	0	x	25	0	44.4	22.2	44.4	22.1	44.4	-0.016	14832			38
1136	152541	20	Nepenthes	1020	2018-05-04-11-23-24	0	0	x	25	0	44.4	22.2	44.4	22.1	44.4	-0.016	14832			39
1137	152542	20	Nepenthes	1020	2018-05-04-11-23-26	0	0	x	25	0	44.4	22.2	44.4	22.1	44.4	-0.016	14832			40
1138	152543	20	Nepenthes	1020	2018-05-04-11-23-28	0	0	x	25	0	44.4	22.2	44.4	22.1	44.4	-0.016	14832			41
1139	152544	20	Nepenthes	1020	2018-05-04-11-23-30	0	0	x	25	0	44.4	22.2	44.4	22.1	44.4	-0.016	14832			42
1140	152545	20	Nepenthes	1020	2018-05-04-11-23-32	0	0	x	25	0	44.4	22.2	44.4	22.1	44.4	-0.016	14832			43
1141	152546	20	Nepenthes	1020	2018-05-04-11-23-34	0	0	x	25	0	44.4	22.2	44.4	22.1	44.4	-0.016	14832			44
1142	152547	20	Nepenthes	1020	2018-05-04-11-23-36	0	0	x	25	0	44.4	22.2	44.4	22.1	44.4	-0.016	14832			45
1143	152548	20	Nepenthes	1020	2018-05-04-11-23-38	0	0	x	25	0	44.4	22.2	44.4	22.1	44.4	-0.016	14832			46
1144	152549	20	Nepenthes	1020	2018-05-04-11-23-40	0	0	x	25	0	44.4	22.2	44.4	22.1	44.4	-0.016	14832			47
1145	152550	20	Nepenthes	1020	2018-05-04-11-23-42	0	0	x	25	0	44.4	22.2	44.4	22.1	44.4	-0.016	14832			48
1146	152551	20	Nepenthes	1020	2018-05-04-11-23-44	0	0	x	25	0	44.4	22.2	44.4	22.1	44.4	-0.016	14832			49
1147	152552	20	Nepenthes	1020	2018-05-04-11-23-46	0	0	x	25	0	44.4	22.2	44.4	22.1	44.4	-0.016	14832			50
1148	152553	20	Nepenthes	1020	2018-05-04-11-23-48	0	0	x	25	0	44.4	22.2	44.4	22.1	44.4	-0.016	14832			51
1149	152554	20	Nepenthes	1020	2018-05-04-11-23-50	0	0	x	25	0	44.4	22.2	44.4	22.1	44.4	-0.016	14832			52
1150	152555	20	Nepenthes	1020	2018-05-04-11-23-52	0	0	x	25	0	44.4	22.2	44.4	22.1	44.4	-0.016	14832			53
1151	152556	20	Nepenthes	1020	2018-05-04-11-23-54	0	0	x	25	0	44.4	22.2	44.4	22.1	44.4	-0.016	14832			54
1152	152557	20	Nepenthes	1020	2018-05-04-11-23-56	0	0	x	25	0	44.4	22.2	44.4	22.1	44.4	-0.016	14832			55
1153	152558	20	Nepenthes	1020	2018-05-04-11-23-58	0	0	x	25	0	44.4	22.2	44.4	22.1	44.4	-0.016	14832			56
1154	152559	20	Nepenthes	1020	2018-05-04-11-24-00	0	0	x	25	0	44.4	22.2	44.4	22.1	44.4	-0.016	14832			57
1155	152560	20	Nepenthes	1020	2018-05-04-11-24-02	0	0	x	25	0	44.4	22.2	44.4	22.1	44.4	-0.016	14832			58
1156	152561	20	Nepenthes	1020	2018-05-04-11-24-04	0	0	x	25	0	44.4	22.2	44.4	22.1	44.4	-0.016	14832			59
1157	152562	20	Nepenthes	1020	2018-05-04-11-24-06	0	0	x	25	0	44.4	22.2	44.4	22.1	44.4	-0.016	14832			60
1158	152563	20	Nepenthes	1020	2018-05-04-11-24-08	0	0	x	25	0	44.3	22.2	44.4	22.1	44.4	0.084	14832			61
1159	152564	20	Nepenthes	1020	2018-05-04-11-24-10	0	0	x	25	0	44.4	22.2	44.4	22.1	44.4	-0.016	14832			62
1160	152565	20	Nepenthes	1020	2018-05-04-11-24-12	0	0	x	25	0	44.4	22.2	44.4	22.1	44.4	-0.016	14832			63
1161	152566	20	Nepenthes	1020	2018-05-04-11-24-14	0	0	x	25	0	44.4	22.2	44.4	22.1	44.4	-0.016	14832			64
1162	152567	20	Nepenthes	1020	2018-05-04-11-24-16	0	0	x	25	0	44.4	22.2	44.4	22.1	44.4	-0.016	14832			65
1163	152568	20	Nepenthes	1020	2018-05-04-11-24-18	0	0	x	25	0	44.4	22.2	44.4	22.1	44.4	-0.016	14832			66
1164	152569	20	Nepenthes	1020	2018-05-04-11-24-20	0	0	x	25	0	44.3	22.2	44.4	22.1	44.4	0.084	14832			67
1165	152570	20	Nepenthes	1020	2018-05-04-11-24-22	0	0	x	25	0	44.3	22.2	44.4	22.1	44.4	0.084	14832			68
1166	152571	20	Nepenthes	1020	2018-05-04-11-24-24	0	0	x	25	0	44.3	22.2	44.4	22.1	44.4	0.084	14832			69
1167	152572	20	Nepenthes	1020	2018-05-04-11-24-26	0	0	x	25	0	44.3	22.2	44.4	22.1	44.4	0.084	14832			70
1168	152573	20	Nepenthes	1020	2018-05-04-11-24-28	0	0	x	25	0	44.3	22.2	44.4	22.1	44.4	0.084	14832			71
1169	152574	20	Nepenthes	1020	2018-05-04-11-24-30	0	0	x	25	0	44.3	22.2	44.4	22.1	44.4	0.084	14832			72
1170	152575	20	Nepenthes	1020	2018-05-04-11-24-32	0	0	x	25	0	44.4	22.2	44.4	22.1	44.4	-0.016	14832			73
1171	152576	20	Nepenthes	1020	2018-05-04-11-24-34	0	0	x	25	0	44.4	22.2	44.4	22.1	44.4	-0.016	14832			74
1172	152577	20	Nepenthes	1020	2018-05-04-11-24-36	0	0	x	25	0	44.4	22.2	44.4	22.1	44.4	-0.016	14832			75
1173	152578	20	Nepenthes	1020	2018-05-04-11-24-38	0	0	x	25	0	44.4	22.2	44.4	22.1	44.4	-0.016	14832			76
1174	152579	20	Nepenthes	1020	2018-05-04-11-24-40	0	0	x	25	0	44.3	22.2	44.4	22.1	44.4	0.084	14832			77
1175	152580	20	Nepenthes	1020	2018-05-04-11-24-42	0	0	x	25	0	44.4	22.2	44.4	22.1	44.4	-0.016	14832			78
1176	152581	20	Nepenthes	1020	2018-05-04-11-24-44	0	0	x	25	0	44.4	22.2	44.4	22.1	44.4	-0.016	14832			79
1177	152582	20	Nepenthes	1020	2018-05-04-11-24-46	0	0	x	25	0	44.3	22.2	44.4	22.1	44.4	0.084	14832			80
1178	152583	20	Nepenthes	1020	2018-05-04-11-24-48	0	0	x	25	0	44.4	22.2	44.4	22.1	44.4	-0.016	14832			81
1179	152584	20	Nepenthes	1020	2018-05-04-11-24-50	0	0	x	25	0	44.4	22.2	44.4	22.1	44.4	-0.016	14832			82
1180	152585	20	Nepenthes	1020	2018-05-04-11-24-52	0	0	x	25	0	44.4	22.2	44.4	22.1	44.4	-0.016	14832			83
1181	152586	20	Nepenthes	1020	2018-05-04-11-24-54	0	0	x	25	0	44.4	22.2	44.4	22.1	44.4	-0.016	14832			84
1182	152587	20	Nepenthes	1020	2018-05-04-11-24-56	0	0	x	25	0	44.4	22.2	44.4	22.1	44.4	-0.016	14832			85
1183	152588	20	Nepenthes	1020	2018-05-04-11-24-58	0	0	x	25	0	44.4	22.2	44.4	22.1	44.4	-0.016	14832			86
1184	152589	20	Nepenthes	1020	2018-05-04-11-25-00	0	0	x	25	0	44.4	22.2	44.4	22.1	44.4	-0.016	14832			87
1185	152590	20	Nepenthes	1020	2018-05-04-11-25-02	0	0	x	25	0	44.4	22.2	44.4	22.1	44.4	-0.016	14832			88
1186	152591	20	Nepenthes	1020	2018-05-04-11-25-04	0	0	x	25	0	44.4	22.2	44.4	22.1	44.4	-0.016	14832			89
1187	152592	20	Nepenthes	1020	2018-05-04-11-25-06	0	0	x	25	0	44.4	22.2	44.5	22.1	44.5	0.08	14832			90
1188	152593	20	Nepenthes	1020	2018-05-04-11-25-08	0	0	x	25	0	44.4	22.2	44.5	22.1	44.5	0.08	14832	Last10	Here	91
1189	152594	20	Nepenthes	1020	2018-05-04-11-25-10	0	0	x	25	0	44.4	22.2	44.5	22.1	44.5	0.08	14832	Last10	Here	92
1190	152595	20	Nepenthes	1020	2018-05-04-11-25-12	0	0	x	25	0	44.4	22.2	44.5	22.1	44.5	0.08	14832	Last10	Here	93
1191	152596	20	Nepenthes	1020	2018-05-04-11-25-14	0	0	x	25	0	44.4	22.2	44.5	22.1	44.5	0.08	14832	Last10	Here	94
1192	152597	20	Nepenthes	1020	2018-05-04-11-25-16	0	0	x	25	0	44.4	22.2	44.4	22.1	44.4	-0.016	14832	Last10	Here	95
1193	152598	20	Nepenthes	1020	2018-05-04-11-25-18	0	0	x	25	0	44.4	22.2	44.4	22.1	44.4	-0.016	14832	Last10	Here	96
1194	152599	20	Nepenthes	1020	2018-05-04-11-25-20	0	0	x	25	0	44.3	22.2	44.4	22.1	44.4	0.084	14832	Last10	Here	97
1195	152600	20	Nepenthes	1020	2018-05-04-11-25-22	0	0	x	25	0	44.4	22.2	44.4	22.1	44.4	-0.016	14832	Last10	Here	98
1196	152601	20	Nepenthes	1020	2018-05-04-11-25-24	0	0	x	25	0	44.3	22.2	44.4	22.1	44.4	0.084	14832	Last10	Here	99
1197	152602	20	Nepenthes	1020	2018-05-04-11-25-26	0	0	x	25	0	44.3	22.2	44.4	22.1	44.4	0.084	14832	Last10	Here	100
1198	152603	20	Nepenthes	1020	2018-05-04-11-25-58	0	0	x	30	0	44.4	22.2	44.4	22.1	44.4	-0.016	14833	First10	Here	1
1199	152604	20	Nepenthes	1020	2018-05-04-11-26-00	0	0	x	30	0	44.4	22.2	44.4	22.1	44.4	-0.016	14833	First10	Here	2
1200	152605	20	Nepenthes	1020	2018-05-04-11-26-02	0	0	x	30	0	44.4	22.2	44.4	22.1	44.4	-0.016	14833	First10	Here	3
1201	152606	20	Nepenthes	1020	2018-05-04-11-26-04	0	0	x	30	0	44.4	22.2	44.4	22.1	44.4	-0.016	14833	First10	Here	4
1202	152607	20	Nepenthes	1020	2018-05-04-11-26-06	0	0	x	30	0	44.4	22.2	44.4	22.1	44.4	-0.016	14833	First10	Here	5
1203	152608	20	Nepenthes	1020	2018-05-04-11-26-08	0	0	x	30	0	44.4	22.2	44.4	22.1	44.4	-0.016	14833	First10	Here	6
1204	152609	20	Nepenthes	1020	2018-05-04-11-26-10	0	0	x	30	0	44.3	22.2	44.4	22.1	44.4	0.084	14833	First10	Here	7
1205	152610	20	Nepenthes	1020	2018-05-04-11-26-12	0	0	x	30	0	44.4	22.2	44.4	22.1	44.4	-0.016	14833	First10	Here	8
1206	152611	20	Nepenthes	1020	2018-05-04-11-26-14	0	0	x	30	0	44.4	22.2	44.4	22.1	44.4	-0.016	14833	First10	Here	9
1207	152612	20	Nepenthes	1020	2018-05-04-11-26-16	0	0	x	30	0	44.3	22.2	44.4	22.1	44.4	0.084	14833	First10	Here	10
1208	152613	20	Nepenthes	1020	2018-05-04-11-26-18	0	0	x	30	0	44.4	22.2	44.4	22.1	44.4	-0.016	14833			11
1209	152614	20	Nepenthes	1020	2018-05-04-11-26-20	0	0	x	30	0	44.3	22.2	44.4	22.1	44.4	0.084	14833			12
1210	152615	20	Nepenthes	1020	2018-05-04-11-26-22	0	0	x	30	0	44.3	22.2	44.4	22.1	44.4	0.084	14833			13
1211	152616	20	Nepenthes	1020	2018-05-04-11-26-24	0	0	x	30	0	44.3	22.2	44.4	22.1	44.4	0.084	14833			14
1212	152617	20	Nepenthes	1020	2018-05-04-11-26-26	0	0	x	30	0	44.3	22.2	44.4	22.1	44.4	0.084	14833			15
1213	152618	20	Nepenthes	1020	2018-05-04-11-26-28	0	0	x	30	0	44.3	22.2	44.4	22.1	44.4	0.084	14833			16
1214	152619	20	Nepenthes	1020	2018-05-04-11-26-30	0	0	x	30	0	44.3	22.2	44.4	22.1	44.4	0.084	14833			17
1215	152620	20	Nepenthes	1020	2018-05-04-11-26-32	0	0	x	30	0	44.3	22.2	44.4	22.1	44.4	0.084	14833			18
1216	152621	20	Nepenthes	1020	2018-05-04-11-26-34	0	0	x	30	0	44.3	22.2	44.4	22.1	44.4	0.084	14833			19
1217	152622	20	Nepenthes	1020	2018-05-04-11-26-36	0	0	x	30	0	44.3	22.2	44.4	22.1	44.4	0.084	14833			20
1218	152623	20	Nepenthes	1020	2018-05-04-11-26-38	0	0	x	30	0	44.4	22.2	44.5	22.1	44.5	0.08	14833			21
1219	152624	20	Nepenthes	1020	2018-05-04-11-26-41	0	0	x	30	0	44.4	22.2	44.5	22.1	44.5	0.08	14833			22
1220	152625	20	Nepenthes	1020	2018-05-04-11-26-43	0	0	x	30	0	44.4	22.2	44.4	22.1	44.4	-0.016	14833			23
1221	152626	20	Nepenthes	1020	2018-05-04-11-26-45	0	0	x	30	0	44.4	22.2	44.4	22.1	44.4	-0.016	14833			24
1222	152627	20	Nepenthes	1020	2018-05-04-11-26-47	0	0	x	30	0	44.4	22.2	44.5	22.1	44.5	0.08	14833			25
1223	152628	20	Nepenthes	1020	2018-05-04-11-26-49	0	0	x	30	0	44.4	22.2	44.4	22.1	44.4	-0.016	14833			26
1224	152629	20	Nepenthes	1020	2018-05-04-11-26-51	0	0	x	30	0	44.4	22.2	44.4	22.1	44.4	-0.016	14833			27
1225	152630	20	Nepenthes	1020	2018-05-04-11-26-53	0	0	x	30	0	44.4	22.2	44.4	22.1	44.4	-0.016	14833			28
1226	152631	20	Nepenthes	1020	2018-05-04-11-26-55	0	0	x	30	0	44.4	22.2	44.4	22.1	44.4	-0.016	14833			29
1227	152632	20	Nepenthes	1020	2018-05-04-11-26-57	0	0	x	30	0	44.4	22.2	44.4	22.1	44.4	-0.016	14833			30
1228	152633	20	Nepenthes	1020	2018-05-04-11-26-59	0	0	x	30	0	44.4	22.2	44.4	22.1	44.4	-0.016	14833			31
1229	152634	20	Nepenthes	1020	2018-05-04-11-27-01	0	0	x	30	0	44.4	22.2	44.4	22.1	44.4	-0.016	14833			32
1230	152635	20	Nepenthes	1020	2018-05-04-11-27-03	0	0	x	30	0	44.4	22.2	44.4	22.1	44.4	-0.016	14833			33
1231	152636	20	Nepenthes	1020	2018-05-04-11-27-05	0	0	x	30	0	44.4	22.2	44.4	22.1	44.4	-0.016	14833			34
1232	152637	20	Nepenthes	1020	2018-05-04-11-27-07	0	0	x	30	0	44.4	22.2	44.4	22.1	44.4	-0.016	14833			35
1233	152638	20	Nepenthes	1020	2018-05-04-11-27-09	0	0	x	30	0	44.4	22.2	44.4	22.1	44.4	-0.016	14833			36
1234	152639	20	Nepenthes	1020	2018-05-04-11-27-11	0	0	x	30	0	44.4	22.2	44.4	22.1	44.4	-0.016	14833			37
1235	152640	20	Nepenthes	1020	2018-05-04-11-27-13	0	0	x	30	0	44.4	22.2	44.4	22.1	44.4	-0.016	14833			38
1236	152641	20	Nepenthes	1020	2018-05-04-11-27-15	0	0	x	30	0	44.4	22.2	44.4	22.1	44.4	-0.016	14833			39
1237	152642	20	Nepenthes	1020	2018-05-04-11-27-17	0	0	x	30	0	44.4	22.2	44.5	22.1	44.5	0.08	14833			40
1238	152643	20	Nepenthes	1020	2018-05-04-11-27-19	0	0	x	30	0	44.4	22.2	44.5	22.1	44.5	0.08	14833			41
1239	152644	20	Nepenthes	1020	2018-05-04-11-27-21	0	0	x	30	0	44.4	22.2	44.5	22.1	44.5	0.08	14833			42
1240	152645	20	Nepenthes	1020	2018-05-04-11-27-23	0	0	x	30	0	44.4	22.2	44.4	22.1	44.4	-0.016	14833			43
1241	152646	20	Nepenthes	1020	2018-05-04-11-27-25	0	0	x	30	0	44.4	22.2	44.4	22.1	44.4	-0.016	14833			44
1242	152647	20	Nepenthes	1020	2018-05-04-11-27-27	0	0	x	30	0	44.4	22.2	44.4	22.1	44.4	-0.016	14833			45
1243	152648	20	Nepenthes	1020	2018-05-04-11-27-29	0	0	x	30	0	44.4	22.2	44.4	22.1	44.4	-0.016	14833			46
1244	152649	20	Nepenthes	1020	2018-05-04-11-27-31	0	0	x	30	0	44.4	22.2	44.4	22.1	44.4	-0.016	14833			47
1245	152650	20	Nepenthes	1020	2018-05-04-11-27-33	0	0	x	30	0	44.4	22.2	44.4	22.1	44.4	-0.016	14833			48
1246	152651	20	Nepenthes	1020	2018-05-04-11-27-35	0	0	x	30	0	44.4	22.2	44.4	22.1	44.4	-0.016	14833			49
1247	152652	20	Nepenthes	1020	2018-05-04-11-27-37	0	0	x	30	0	44.4	22.2	44.5	22.1	44.5	0.08	14833			50
1248	152653	20	Nepenthes	1020	2018-05-04-11-27-39	0	0	x	30	0	44.4	22.2	44.5	22.1	44.5	0.08	14833			51
1249	152654	20	Nepenthes	1020	2018-05-04-11-27-41	0	0	x	30	0	44.4	22.2	44.4	22.1	44.4	-0.016	14833			52
1250	152655	20	Nepenthes	1020	2018-05-04-11-27-43	0	0	x	30	0	44.4	22.2	44.4	22.1	44.4	-0.016	14833			53
1251	152656	20	Nepenthes	1020	2018-05-04-11-27-45	0	0	x	30	0	44.4	22.2	44.4	22.1	44.4	-0.016	14833			54
1252	152657	20	Nepenthes	1020	2018-05-04-11-27-47	0	0	x	30	0	44.4	22.2	44.4	22.1	44.4	-0.016	14833			55
1253	152658	20	Nepenthes	1020	2018-05-04-11-27-49	0	0	x	30	0	44.4	22.2	44.4	22.1	44.4	-0.016	14833			56
1254	152659	20	Nepenthes	1020	2018-05-04-11-27-51	0	0	x	30	0	44.4	22.2	44.4	22.1	44.4	-0.016	14833			57
1255	152660	20	Nepenthes	1020	2018-05-04-11-27-53	0	0	x	30	0	44.4	22.2	44.4	22.1	44.4	-0.016	14833			58
1256	152661	20	Nepenthes	1020	2018-05-04-11-27-55	0	0	x	30	0	44.4	22.2	44.4	22.1	44.4	-0.016	14833			59
1257	152662	20	Nepenthes	1020	2018-05-04-11-27-57	0	0	x	30	0	44.4	22.2	44.4	22.1	44.4	-0.016	14833			60
1258	152663	20	Nepenthes	1020	2018-05-04-11-27-59	0	0	x	30	0	44.4	22.2	44.4	22.1	44.4	-0.016	14833			61
1259	152664	20	Nepenthes	1020	2018-05-04-11-28-01	0	0	x	30	0	44.4	22.2	44.4	22.1	44.4	-0.016	14833			62
1260	152665	20	Nepenthes	1020	2018-05-04-11-28-03	0	0	x	30	0	44.4	22.2	44.4	22.1	44.4	-0.016	14833			63
1261	152666	20	Nepenthes	1020	2018-05-04-11-28-05	0	0	x	30	0	44.3	22.2	44.4	22.1	44.4	0.084	14833			64
1262	152667	20	Nepenthes	1020	2018-05-04-11-28-07	0	0	x	30	0	44.4	22.2	44.4	22.1	44.4	-0.016	14833			65
1263	152668	20	Nepenthes	1020	2018-05-04-11-28-09	0	0	x	30	0	44.3	22.2	44.4	22.1	44.4	0.084	14833			66
1264	152669	20	Nepenthes	1020	2018-05-04-11-28-11	0	0	x	30	0	44.3	22.2	44.4	22.1	44.4	0.084	14833			67
1265	152670	20	Nepenthes	1020	2018-05-04-11-28-13	0	0	x	30	0	44.3	22.2	44.4	22.1	44.4	0.084	14833			68
1266	152671	20	Nepenthes	1020	2018-05-04-11-28-15	0	0	x	30	0	44.3	22.2	44.4	22.1	44.4	0.084	14833			69
1267	152672	20	Nepenthes	1020	2018-05-04-11-28-17	0	0	x	30	0	44.3	22.2	44.4	22.1	44.4	0.084	14833			70
1268	152673	20	Nepenthes	1020	2018-05-04-11-28-19	0	0	x	30	0	44.3	22.2	44.4	22.1	44.4	0.084	14833			71
1269	152674	20	Nepenthes	1020	2018-05-04-11-28-21	0	0	x	30	0	44.3	22.2	44.4	22.1	44.4	0.084	14833			72
1270	152675	20	Nepenthes	1020	2018-05-04-11-28-23	0	0	x	30	0	44.3	22.2	44.4	22.1	44.4	0.084	14833			73
1271	152676	20	Nepenthes	1020	2018-05-04-11-28-25	0	0	x	30	0	44.3	22.2	44.4	22.1	44.4	0.084	14833			74
1272	152677	20	Nepenthes	1020	2018-05-04-11-28-27	0	0	x	30	0	44.3	22.2	44.4	22.1	44.4	0.084	14833			75
1273	152678	20	Nepenthes	1020	2018-05-04-11-28-29	0	0	x	30	0	44.4	22.2	44.4	22.1	44.4	-0.016	14833			76
1274	152679	20	Nepenthes	1020	2018-05-04-11-28-31	0	0	x	30	0	44.4	22.2	44.4	22.1	44.4	-0.016	14833			77
1275	152680	20	Nepenthes	1020	2018-05-04-11-28-33	0	0	x	30	0	44.4	22.2	44.4	22.1	44.4	-0.016	14833			78
1276	152681	20	Nepenthes	1020	2018-05-04-11-28-35	0	0	x	30	0	44.4	22.2	44.4	22.1	44.4	-0.016	14833			79
1277	152682	20	Nepenthes	1020	2018-05-04-11-28-37	0	0	x	30	0	44.4	22.2	44.4	22.1	44.4	-0.016	14833			80
1278	152683	20	Nepenthes	1020	2018-05-04-11-28-39	0	0	x	30	0	44.4	22.2	44.4	22.1	44.4	-0.016	14833			81
1279	152684	20	Nepenthes	1020	2018-05-04-11-28-41	0	0	x	30	0	44.4	22.2	44.4	22.1	44.4	-0.016	14833			82
1280	152685	20	Nepenthes	1020	2018-05-04-11-28-43	0	0	x	30	0	44.4	22.2	44.4	22.1	44.4	-0.016	14833			83
1281	152686	20	Nepenthes	1020	2018-05-04-11-28-45	0	0	x	30	0	44.3	22.2	44.4	22.1	44.4	0.084	14833			84
1282	152687	20	Nepenthes	1020	2018-05-04-11-28-47	0	0	x	30	0	44.3	22.2	44.4	22.1	44.4	0.084	14833			85
1283	152688	20	Nepenthes	1020	2018-05-04-11-28-49	0	0	x	30	0	44.3	22.2	44.4	22.1	44.4	0.084	14833			86
1284	152689	20	Nepenthes	1020	2018-05-04-11-28-51	0	0	x	30	0	44.4	22.2	44.4	22.1	44.4	-0.016	14833			87
1285	152690	20	Nepenthes	1020	2018-05-04-11-28-53	0	0	x	30	0	44.4	22.2	44.4	22.1	44.4	-0.016	14833			88
1286	152691	20	Nepenthes	1020	2018-05-04-11-28-55	0	0	x	30	0	44.4	22.2	44.4	22.1	44.4	-0.016	14833			89
1287	152692	20	Nepenthes	1020	2018-05-04-11-28-57	0	0	x	30	0	44.4	22.2	44.4	22.1	44.4	-0.016	14833			90
1288	152693	20	Nepenthes	1020	2018-05-04-11-28-59	0	0	x	30	0	44.4	22.2	44.4	22.1	44.4	-0.016	14833	Last10	Here	91
1289	152694	20	Nepenthes	1020	2018-05-04-11-29-01	0	0	x	30	0	44.4	22.2	44.4	22.1	44.4	-0.016	14833	Last10	Here	92
1290	152695	20	Nepenthes	1020	2018-05-04-11-29-03	0	0	x	30	0	44.4	22.2	44.4	22.1	44.4	-0.016	14833	Last10	Here	93
1291	152696	20	Nepenthes	1020	2018-05-04-11-29-05	0	0	x	30	0	44.4	22.2	44.4	22.1	44.4	-0.016	14833	Last10	Here	94
1292	152697	20	Nepenthes	1020	2018-05-04-11-29-07	0	0	x	30	0	44.4	22.2	44.4	22.1	44.4	-0.016	14833	Last10	Here	95
1293	152698	20	Nepenthes	1020	2018-05-04-11-29-09	0	0	x	30	0	44.4	22.2	44.4	22.1	44.4	-0.016	14833	Last10	Here	96
1294	152699	20	Nepenthes	1020	2018-05-04-11-29-11	0	0	x	30	0	44.4	22.2	44.4	22.1	44.4	-0.016	14833	Last10	Here	97
1295	152700	20	Nepenthes	1020	2018-05-04-11-29-13	0	0	x	30	0	44.4	22.2	44.4	22.1	44.4	-0.016	14833	Last10	Here	98
1296	152701	20	Nepenthes	1020	2018-05-04-11-29-15	0	0	x	30	0	44.4	22.2	44.4	22.1	44.4	-0.016	14833	Last10	Here	99
1297	152702	20	Nepenthes	1020	2018-05-04-11-29-17	0	0	x	30	0	44.4	22.2	44.4	22.1	44.4	-0.016	14833	Last10	Here	100
1298	152703	20	Nepenthes	1020	2018-05-04-11-29-49	0	0	z	0	5	44.4	22.2	44.4	22.1	44.4	-0.016	14834	First10	Here	1
1299	152704	20	Nepenthes	1020	2018-05-04-11-29-51	0	0	z	0	5	44.3	22.2	44.4	22.1	44.4	0.084	14834	First10	Here	2
1300	152705	20	Nepenthes	1020	2018-05-04-11-29-53	0	0	z	0	5	44.4	22.2	44.4	22.1	44.4	-0.016	14834	First10	Here	3
1301	152706	20	Nepenthes	1020	2018-05-04-11-29-55	0	0	z	0	5	44.4	22.2	44.5	22.1	44.5	0.08	14834	First10	Here	4
1302	152707	20	Nepenthes	1020	2018-05-04-11-29-57	0	0	z	0	5	44.3	22.2	44.5	22.1	44.5	0.18	14834	First10	Here	5
1303	152708	20	Nepenthes	1020	2018-05-04-11-29-59	0	0	z	0	5	44.4	22.2	44.5	22.1	44.5	0.08	14834	First10	Here	6
1304	152709	20	Nepenthes	1020	2018-05-04-11-30-01	0	0	z	0	5	44.4	22.2	44.5	22.1	44.5	0.08	14834	First10	Here	7
1305	152710	20	Nepenthes	1020	2018-05-04-11-30-03	0	0	z	0	5	44.4	22.2	44.5	22.1	44.5	0.08	14834	First10	Here	8
1306	152711	20	Nepenthes	1020	2018-05-04-11-30-05	0	0	z	0	5	44.4	22.2	44.5	22.1	44.5	0.08	14834	First10	Here	9
1307	152712	20	Nepenthes	1020	2018-05-04-11-30-07	0	0	z	0	5	44.4	22.2	44.5	22.1	44.5	0.08	14834	First10	Here	10
1308	152713	20	Nepenthes	1020	2018-05-04-11-30-09	0	0	z	0	5	44.4	22.2	44.5	22.1	44.5	0.08	14834			11
1309	152714	20	Nepenthes	1020	2018-05-04-11-30-11	0	0	z	0	5	44.4	22.2	44.5	22.1	44.5	0.08	14834			12
1310	152715	20	Nepenthes	1020	2018-05-04-11-30-13	0	0	z	0	5	44.4	22.2	44.5	22.1	44.5	0.08	14834			13
1311	152716	20	Nepenthes	1020	2018-05-04-11-30-15	0	0	z	0	5	44.4	22.2	44.5	22.1	44.5	0.08	14834			14
1312	152717	20	Nepenthes	1020	2018-05-04-11-30-17	0	0	z	0	5	44.3	22.2	44.5	22.1	44.5	0.18	14834			15
1313	152718	20	Nepenthes	1020	2018-05-04-11-30-19	0	0	z	0	5	44.4	22.2	44.5	22.1	44.5	0.08	14834			16
1314	152719	20	Nepenthes	1020	2018-05-04-11-30-21	0	0	z	0	5	44.4	22.2	44.5	22.1	44.5	0.08	14834			17
1315	152720	20	Nepenthes	1020	2018-05-04-11-30-23	0	0	z	0	5	44.4	22.2	44.5	22.1	44.5	0.08	14834			18
1316	152721	20	Nepenthes	1020	2018-05-04-11-30-25	0	0	z	0	5	44.4	22.2	44.5	22.1	44.5	0.08	14834			19
1317	152722	20	Nepenthes	1020	2018-05-04-11-30-27	0	0	z	0	5	44.4	22.2	44.5	22.1	44.5	0.08	14834			20
1318	152723	20	Nepenthes	1020	2018-05-04-11-30-29	0	0	z	0	5	44.4	22.2	44.5	22.1	44.5	0.08	14834			21
1319	152724	20	Nepenthes	1020	2018-05-04-11-30-31	0	0	z	0	5	44.4	22.2	44.5	22.1	44.5	0.08	14834			22
1320	152725	20	Nepenthes	1020	2018-05-04-11-30-33	0	0	z	0	5	44.4	22.2	44.5	22.1	44.5	0.08	14834			23
1321	152726	20	Nepenthes	1020	2018-05-04-11-30-35	0	0	z	0	5	44.4	22.2	44.5	22.1	44.5	0.08	14834			24
1322	152727	20	Nepenthes	1020	2018-05-04-11-30-37	0	0	z	0	5	44.4	22.2	44.5	22.1	44.5	0.08	14834			25
1323	152728	20	Nepenthes	1020	2018-05-04-11-30-39	0	0	z	0	5	44.4	22.2	44.5	22.1	44.5	0.08	14834			26
1324	152729	20	Nepenthes	1020	2018-05-04-11-30-41	0	0	z	0	5	44.4	22.2	44.5	22.1	44.5	0.08	14834			27
1325	152730	20	Nepenthes	1020	2018-05-04-11-30-43	0	0	z	0	5	44.4	22.2	44.5	22.1	44.5	0.08	14834			28
1326	152731	20	Nepenthes	1020	2018-05-04-11-30-45	0	0	z	0	5	44.4	22.2	44.5	22.1	44.5	0.08	14834			29
1327	152732	20	Nepenthes	1020	2018-05-04-11-30-47	0	0	z	0	5	44.4	22.2	44.5	22.1	44.5	0.08	14834			30
1328	152733	20	Nepenthes	1020	2018-05-04-11-30-49	0	0	z	0	5	44.4	22.2	44.5	22.1	44.5	0.08	14834			31
1329	152734	20	Nepenthes	1020	2018-05-04-11-30-51	0	0	z	0	5	44.4	22.2	44.5	22.1	44.5	0.08	14834			32
1330	152735	20	Nepenthes	1020	2018-05-04-11-30-53	0	0	z	0	5	44.4	22.2	44.5	22.1	44.5	0.08	14834			33
1331	152736	20	Nepenthes	1020	2018-05-04-11-30-55	0	0	z	0	5	44.4	22.2	44.5	22.1	44.5	0.08	14834			34
1332	152737	20	Nepenthes	1020	2018-05-04-11-30-57	0	0	z	0	5	44.4	22.2	44.5	22.1	44.5	0.08	14834			35
1333	152738	20	Nepenthes	1020	2018-05-04-11-30-59	0	0	z	0	5	44.4	22.2	44.5	22.1	44.5	0.08	14834			36
1334	152739	20	Nepenthes	1020	2018-05-04-11-31-01	0	0	z	0	5	44.4	22.2	44.5	22.1	44.5	0.08	14834			37
1335	152740	20	Nepenthes	1020	2018-05-04-11-31-03	0	0	z	0	5	44.4	22.2	44.5	22.1	44.5	0.08	14834			38
1336	152741	20	Nepenthes	1020	2018-05-04-11-31-05	0	0	z	0	5	44.4	22.2	44.5	22.1	44.5	0.08	14834			39
1337	152742	20	Nepenthes	1020	2018-05-04-11-31-07	0	0	z	0	5	44.4	22.2	44.5	22.1	44.5	0.08	14834			40
1338	152743	20	Nepenthes	1020	2018-05-04-11-31-09	0	0	z	0	5	44.4	22.2	44.5	22.1	44.5	0.08	14834			41
1339	152744	20	Nepenthes	1020	2018-05-04-11-31-11	0	0	z	0	5	44.4	22.2	44.5	22.1	44.5	0.08	14834			42
1340	152745	20	Nepenthes	1020	2018-05-04-11-31-13	0	0	z	0	5	44.4	22.2	44.5	22.1	44.5	0.08	14834			43
1341	152746	20	Nepenthes	1020	2018-05-04-11-31-15	0	0	z	0	5	44.4	22.2	44.5	22.1	44.5	0.08	14834			44
1342	152747	20	Nepenthes	1020	2018-05-04-11-31-17	0	0	z	0	5	44.4	22.2	44.5	22.1	44.5	0.08	14834			45
1343	152748	20	Nepenthes	1020	2018-05-04-11-31-19	0	0	z	0	5	44.4	22.2	44.5	22.1	44.5	0.08	14834			46
1344	152749	20	Nepenthes	1020	2018-05-04-11-31-21	0	0	z	0	5	44.4	22.2	44.5	22.1	44.5	0.08	14834			47
1345	152750	20	Nepenthes	1020	2018-05-04-11-31-23	0	0	z	0	5	44.4	22.2	44.5	22.1	44.5	0.08	14834			48
1346	152751	20	Nepenthes	1020	2018-05-04-11-31-25	0	0	z	0	5	44.4	22.2	44.5	22.1	44.5	0.08	14834			49
1347	152752	20	Nepenthes	1020	2018-05-04-11-31-27	0	0	z	0	5	44.4	22.2	44.5	22.1	44.5	0.08	14834			50
1348	152753	20	Nepenthes	1020	2018-05-04-11-31-29	0	0	z	0	5	44.4	22.2	44.5	22.1	44.5	0.08	14834			51
1349	152754	20	Nepenthes	1020	2018-05-04-11-31-31	0	0	z	0	5	44.4	22.2	44.5	22.1	44.5	0.08	14834			52
1350	152755	20	Nepenthes	1020	2018-05-04-11-31-33	0	0	z	0	5	44.4	22.2	44.5	22.1	44.5	0.08	14834			53
1351	152756	20	Nepenthes	1020	2018-05-04-11-31-35	0	0	z	0	5	44.4	22.2	44.5	22.1	44.5	0.08	14834			54
1352	152757	20	Nepenthes	1020	2018-05-04-11-31-37	0	0	z	0	5	44.4	22.2	44.5	22.1	44.5	0.08	14834			55
1353	152758	20	Nepenthes	1020	2018-05-04-11-31-39	0	0	z	0	5	44.4	22.2	44.5	22.1	44.5	0.08	14834			56
1354	152759	20	Nepenthes	1020	2018-05-04-11-31-41	0	0	z	0	5	44.4	22.2	44.5	22.1	44.5	0.08	14834			57
1355	152760	20	Nepenthes	1020	2018-05-04-11-31-43	0	0	z	0	5	44.4	22.2	44.5	22.1	44.5	0.08	14834			58
1356	152761	20	Nepenthes	1020	2018-05-04-11-31-46	0	0	z	0	5	44.4	22.2	44.5	22.1	44.5	0.08	14834			59
1357	152762	20	Nepenthes	1020	2018-05-04-11-31-48	0	0	z	0	5	44.3	22.2	44.5	22.1	44.5	0.18	14834			60
1358	152763	20	Nepenthes	1020	2018-05-04-11-31-50	0	0	z	0	5	44.4	22.2	44.5	22.1	44.5	0.08	14834			61
1359	152764	20	Nepenthes	1020	2018-05-04-11-31-52	0	0	z	0	5	44.4	22.2	44.5	22.1	44.5	0.08	14834			62
1360	152765	20	Nepenthes	1020	2018-05-04-11-31-54	0	0	z	0	5	44.4	22.2	44.5	22.1	44.5	0.08	14834			63
1361	152766	20	Nepenthes	1020	2018-05-04-11-31-56	0	0	z	0	5	44.4	22.2	44.5	22.1	44.5	0.08	14834			64
1362	152767	20	Nepenthes	1020	2018-05-04-11-31-58	0	0	z	0	5	44.4	22.2	44.5	22.1	44.5	0.08	14834			65
1363	152768	20	Nepenthes	1020	2018-05-04-11-32-00	0	0	z	0	5	44.4	22.2	44.5	22.1	44.5	0.08	14834			66
1364	152769	20	Nepenthes	1020	2018-05-04-11-32-02	0	0	z	0	5	44.4	22.2	44.5	22.1	44.5	0.08	14834			67
1365	152770	20	Nepenthes	1020	2018-05-04-11-32-04	0	0	z	0	5	44.4	22.2	44.5	22.1	44.5	0.08	14834			68
1366	152771	20	Nepenthes	1020	2018-05-04-11-32-06	0	0	z	0	5	44.4	22.2	44.5	22.1	44.5	0.08	14834			69
1367	152772	20	Nepenthes	1020	2018-05-04-11-32-08	0	0	z	0	5	44.4	22.2	44.5	22.1	44.5	0.08	14834			70
1368	152773	20	Nepenthes	1020	2018-05-04-11-32-10	0	0	z	0	5	44.4	22.2	44.5	22.1	44.5	0.08	14834			71
1369	152774	20	Nepenthes	1020	2018-05-04-11-32-12	0	0	z	0	5	44.4	22.2	44.5	22.1	44.5	0.08	14834			72
1370	152775	20	Nepenthes	1020	2018-05-04-11-32-14	0	0	z	0	5	44.4	22.2	44.5	22.1	44.5	0.08	14834			73
1371	152776	20	Nepenthes	1020	2018-05-04-11-32-16	0	0	z	0	5	44.4	22.2	44.5	22.1	44.5	0.08	14834			74
1372	152777	20	Nepenthes	1020	2018-05-04-11-32-18	0	0	z	0	5	44.4	22.2	44.5	22.1	44.5	0.08	14834			75
1373	152778	20	Nepenthes	1020	2018-05-04-11-32-20	0	0	z	0	5	44.4	22.2	44.5	22.1	44.5	0.08	14834			76
1374	152779	20	Nepenthes	1020	2018-05-04-11-32-22	0	0	z	0	5	44.4	22.2	44.5	22.1	44.5	0.08	14834			77
1375	152780	20	Nepenthes	1020	2018-05-04-11-32-24	0	0	z	0	5	44.4	22.2	44.5	22.1	44.5	0.08	14834			78
1376	152781	20	Nepenthes	1020	2018-05-04-11-32-26	0	0	z	0	5	44.4	22.2	44.5	22.1	44.5	0.08	14834			79
1377	152782	20	Nepenthes	1020	2018-05-04-11-32-28	0	0	z	0	5	44.4	22.2	44.5	22.1	44.5	0.08	14834			80
1378	152783	20	Nepenthes	1020	2018-05-04-11-32-30	0	0	z	0	5	44.4	22.2	44.5	22.1	44.5	0.08	14834			81
1379	152784	20	Nepenthes	1020	2018-05-04-11-32-32	0	0	z	0	5	44.4	22.2	44.5	22.1	44.5	0.08	14834			82
1380	152785	20	Nepenthes	1020	2018-05-04-11-32-34	0	0	z	0	5	44.4	22.2	44.5	22.1	44.5	0.08	14834			83
1381	152786	20	Nepenthes	1020	2018-05-04-11-32-36	0	0	z	0	5	44.4	22.2	44.5	22.1	44.5	0.08	14834			84
1382	152787	20	Nepenthes	1020	2018-05-04-11-32-38	0	0	z	0	5	44.4	22.2	44.5	22.1	44.5	0.08	14834			85
1383	152788	20	Nepenthes	1020	2018-05-04-11-32-40	0	0	z	0	5	44.4	22.2	44.5	22.1	44.5	0.08	14834			86
1384	152789	20	Nepenthes	1020	2018-05-04-11-32-42	0	0	z	0	5	44.4	22.2	44.5	22.1	44.5	0.08	14834			87
1385	152790	20	Nepenthes	1020	2018-05-04-11-32-44	0	0	z	0	5	44.4	22.2	44.5	22.1	44.5	0.08	14834			88
1386	152791	20	Nepenthes	1020	2018-05-04-11-32-46	0	0	z	0	5	44.4	22.2	44.5	22.1	44.5	0.08	14834			89
1387	152792	20	Nepenthes	1020	2018-05-04-11-32-48	0	0	z	0	5	44.4	22.2	44.5	22.1	44.5	0.08	14834			90
1388	152793	20	Nepenthes	1020	2018-05-04-11-32-50	0	0	z	0	5	44.4	22.2	44.5	22.1	44.5	0.08	14834	Last10	Here	91
1389	152794	20	Nepenthes	1020	2018-05-04-11-32-52	0	0	z	0	5	44.4	22.2	44.5	22.1	44.5	0.08	14834	Last10	Here	92
1390	152795	20	Nepenthes	1020	2018-05-04-11-32-54	0	0	z	0	5	44.4	22.2	44.5	22.1	44.5	0.08	14834	Last10	Here	93
1391	152796	20	Nepenthes	1020	2018-05-04-11-32-56	0	0	z	0	5	44.4	22.2	44.5	22.1	44.5	0.08	14834	Last10	Here	94
1392	152797	20	Nepenthes	1020	2018-05-04-11-32-58	0	0	z	0	5	44.4	22.2	44.5	22.1	44.5	0.08	14834	Last10	Here	95
1393	152798	20	Nepenthes	1020	2018-05-04-11-33-00	0	0	z	0	5	44.4	22.2	44.5	22.1	44.5	0.08	14834	Last10	Here	96
1394	152799	20	Nepenthes	1020	2018-05-04-11-33-02	0	0	z	0	5	44.4	22.2	44.5	22.1	44.5	0.08	14834	Last10	Here	97
1395	152800	20	Nepenthes	1020	2018-05-04-11-33-04	0	0	z	0	5	44.4	22.2	44.5	22.1	44.5	0.08	14834	Last10	Here	98
1396	152801	20	Nepenthes	1020	2018-05-04-11-33-06	0	0	z	0	5	44.4	22.2	44.5	22.1	44.5	0.08	14834	Last10	Here	99
1397	152802	20	Nepenthes	1020	2018-05-04-11-33-08	0	0	z	0	5	44.4	22.2	44.5	22.1	44.5	0.08	14834	Last10	Here	100
1398	152803	20	Nepenthes	1020	2018-05-04-11-33-40	0	0	z	0	10	44.4	22.2	44.5	22.1	44.5	0.08	14835	First10	Here	1
1399	152804	20	Nepenthes	1020	2018-05-04-11-33-42	0	0	z	0	10	44.4	22.2	44.5	22.1	44.5	0.08	14835	First10	Here	2
1400	152805	20	Nepenthes	1020	2018-05-04-11-33-44	0	0	z	0	10	44.4	22.2	44.5	22.1	44.5	0.08	14835	First10	Here	3
1401	152806	20	Nepenthes	1020	2018-05-04-11-33-46	0	0	z	0	10	44.4	22.2	44.5	22.1	44.5	0.08	14835	First10	Here	4
1402	152807	20	Nepenthes	1020	2018-05-04-11-33-48	0	0	z	0	10	44.4	22.2	44.5	22.1	44.5	0.08	14835	First10	Here	5
1403	152808	20	Nepenthes	1020	2018-05-04-11-33-50	0	0	z	0	10	44.4	22.2	44.5	22.1	44.5	0.08	14835	First10	Here	6
1404	152809	20	Nepenthes	1020	2018-05-04-11-33-52	0	0	z	0	10	44.4	22.2	44.5	22.1	44.5	0.08	14835	First10	Here	7
1405	152810	20	Nepenthes	1020	2018-05-04-11-33-54	0	0	z	0	10	44.4	22.2	44.5	22.1	44.5	0.08	14835	First10	Here	8
1406	152811	20	Nepenthes	1020	2018-05-04-11-33-56	0	0	z	0	10	44.4	22.2	44.5	22.1	44.5	0.08	14835	First10	Here	9
1407	152812	20	Nepenthes	1020	2018-05-04-11-33-58	0	0	z	0	10	44.5	22.2	44.5	22.1	44.5	-0.02	14835	First10	Here	10
1408	152813	20	Nepenthes	1020	2018-05-04-11-34-00	0	0	z	0	10	44.5	22.2	44.5	22.1	44.5	-0.02	14835			11
1409	152814	20	Nepenthes	1020	2018-05-04-11-34-02	0	0	z	0	10	44.4	22.2	44.5	22.1	44.5	0.08	14835			12
1410	152815	20	Nepenthes	1020	2018-05-04-11-34-04	0	0	z	0	10	44.4	22.2	44.5	22.1	44.5	0.08	14835			13
1411	152816	20	Nepenthes	1020	2018-05-04-11-34-06	0	0	z	0	10	44.4	22.2	44.5	22.1	44.5	0.08	14835			14
1412	152817	20	Nepenthes	1020	2018-05-04-11-34-08	0	0	z	0	10	44.4	22.2	44.5	22.1	44.5	0.08	14835			15
1413	152818	20	Nepenthes	1020	2018-05-04-11-34-10	0	0	z	0	10	44.5	22.2	44.5	22.1	44.5	-0.02	14835			16
1414	152819	20	Nepenthes	1020	2018-05-04-11-34-12	0	0	z	0	10	44.5	22.2	44.5	22.1	44.5	-0.02	14835			17
1415	152820	20	Nepenthes	1020	2018-05-04-11-34-14	0	0	z	0	10	44.4	22.2	44.5	22.1	44.5	0.08	14835			18
1416	152821	20	Nepenthes	1020	2018-05-04-11-34-16	0	0	z	0	10	44.5	22.2	44.5	22.1	44.5	-0.02	14835			19
1417	152822	20	Nepenthes	1020	2018-05-04-11-34-18	0	0	z	0	10	44.5	22.2	44.5	22.1	44.5	-0.02	14835			20
1418	152823	20	Nepenthes	1020	2018-05-04-11-34-20	0	0	z	0	10	44.5	22.2	44.5	22.1	44.5	-0.02	14835			21
1419	152824	20	Nepenthes	1020	2018-05-04-11-34-22	0	0	z	0	10	44.5	22.2	44.5	22.1	44.5	-0.02	14835			22
1420	152825	20	Nepenthes	1020	2018-05-04-11-34-24	0	0	z	0	10	44.5	22.2	44.5	22.1	44.5	-0.02	14835			23
1421	152826	20	Nepenthes	1020	2018-05-04-11-34-26	0	0	z	0	10	44.5	22.2	44.5	22.1	44.5	-0.02	14835			24
1422	152827	20	Nepenthes	1020	2018-05-04-11-34-28	0	0	z	0	10	44.5	22.2	44.5	22.1	44.5	-0.02	14835			25
1423	152828	20	Nepenthes	1020	2018-05-04-11-34-30	0	0	z	0	10	44.5	22.2	44.6	22.1	44.6	0.077	14835			26
1424	152829	20	Nepenthes	1020	2018-05-04-11-34-32	0	0	z	0	10	44.5	22.2	44.5	22.1	44.5	-0.02	14835			27
1425	152830	20	Nepenthes	1020	2018-05-04-11-34-34	0	0	z	0	10	44.5	22.2	44.5	22.1	44.5	-0.02	14835			28
1426	152831	20	Nepenthes	1020	2018-05-04-11-34-36	0	0	z	0	10	44.5	22.2	44.5	22.1	44.5	-0.02	14835			29
1427	152832	20	Nepenthes	1020	2018-05-04-11-34-38	0	0	z	0	10	44.5	22.2	44.5	22.1	44.5	-0.02	14835			30
1428	152833	20	Nepenthes	1020	2018-05-04-11-34-40	0	0	z	0	10	44.5	22.2	44.5	22.1	44.5	-0.02	14835			31
1429	152834	20	Nepenthes	1020	2018-05-04-11-34-42	0	0	z	0	10	44.5	22.2	44.5	22.1	44.5	-0.02	14835			32
1430	152835	20	Nepenthes	1020	2018-05-04-11-34-44	0	0	z	0	10	44.5	22.2	44.5	22.1	44.5	-0.02	14835			33
1431	152836	20	Nepenthes	1020	2018-05-04-11-34-46	0	0	z	0	10	44.5	22.2	44.5	22.1	44.5	-0.02	14835			34
1432	152837	20	Nepenthes	1020	2018-05-04-11-34-48	0	0	z	0	10	44.5	22.2	44.5	22.1	44.5	-0.02	14835			35
1433	152838	20	Nepenthes	1020	2018-05-04-11-34-50	0	0	z	0	10	44.5	22.2	44.5	22.1	44.5	-0.02	14835			36
1434	152839	20	Nepenthes	1020	2018-05-04-11-34-52	0	0	z	0	10	44.5	22.2	44.5	22.1	44.5	-0.02	14835			37
1435	152840	20	Nepenthes	1020	2018-05-04-11-34-54	0	0	z	0	10	44.5	22.2	44.5	22.1	44.5	-0.02	14835			38
1436	152841	20	Nepenthes	1020	2018-05-04-11-34-56	0	0	z	0	10	44.5	22.2	44.5	22.1	44.5	-0.02	14835			39
1437	152842	20	Nepenthes	1020	2018-05-04-11-34-58	0	0	z	0	10	44.5	22.2	44.5	22.1	44.5	-0.02	14835			40
1438	152843	20	Nepenthes	1020	2018-05-04-11-35-00	0	0	z	0	10	44.5	22.2	44.5	22.1	44.5	-0.02	14835			41
1439	152844	20	Nepenthes	1020	2018-05-04-11-35-02	0	0	z	0	10	44.5	22.2	44.5	22.1	44.5	-0.02	14835			42
1440	152845	20	Nepenthes	1020	2018-05-04-11-35-04	0	0	z	0	10	44.5	22.2	44.5	22.1	44.5	-0.02	14835			43
1441	152846	20	Nepenthes	1020	2018-05-04-11-35-06	0	0	z	0	10	44.4	22.2	44.5	22.1	44.5	0.08	14835			44
1442	152847	20	Nepenthes	1020	2018-05-04-11-35-08	0	0	z	0	10	44.4	22.2	44.6	22.1	44.6	0.177	14835			45
1443	152848	20	Nepenthes	1020	2018-05-04-11-35-10	0	0	z	0	10	44.5	22.2	44.5	22.1	44.5	-0.02	14835			46
1444	152849	20	Nepenthes	1020	2018-05-04-11-35-12	0	0	z	0	10	44.5	22.2	44.5	22.1	44.5	-0.02	14835			47
1445	152850	20	Nepenthes	1020	2018-05-04-11-35-14	0	0	z	0	10	44.5	22.2	44.5	22.1	44.5	-0.02	14835			48
1446	152851	20	Nepenthes	1020	2018-05-04-11-35-16	0	0	z	0	10	44.5	22.2	44.5	22.1	44.5	-0.02	14835			49
1447	152852	20	Nepenthes	1020	2018-05-04-11-35-18	0	0	z	0	10	44.5	22.2	44.6	22.1	44.6	0.077	14835			50
1448	152853	20	Nepenthes	1020	2018-05-04-11-35-20	0	0	z	0	10	44.5	22.2	44.5	22.1	44.5	-0.02	14835			51
1449	152854	20	Nepenthes	1020	2018-05-04-11-35-22	0	0	z	0	10	44.5	22.2	44.5	22.1	44.5	-0.02	14835			52
1450	152855	20	Nepenthes	1020	2018-05-04-11-35-24	0	0	z	0	10	44.4	22.2	44.5	22.1	44.5	0.08	14835			53
1451	152856	20	Nepenthes	1020	2018-05-04-11-35-26	0	0	z	0	10	44.5	22.2	44.5	22.1	44.5	-0.02	14835			54
1452	152857	20	Nepenthes	1020	2018-05-04-11-35-28	0	0	z	0	10	44.5	22.2	44.5	22.1	44.5	-0.02	14835			55
1453	152858	20	Nepenthes	1020	2018-05-04-11-35-30	0	0	z	0	10	44.4	22.2	44.5	22.1	44.5	0.08	14835			56
1454	152859	20	Nepenthes	1020	2018-05-04-11-35-32	0	0	z	0	10	44.5	22.2	44.5	22.1	44.5	-0.02	14835			57
1455	152860	20	Nepenthes	1020	2018-05-04-11-35-34	0	0	z	0	10	44.5	22.2	44.6	22.1	44.6	0.077	14835			58
1456	152861	20	Nepenthes	1020	2018-05-04-11-35-36	0	0	z	0	10	44.4	22.2	44.6	22.1	44.6	0.177	14835			59
1457	152862	20	Nepenthes	1020	2018-05-04-11-35-38	0	0	z	0	10	44.4	22.2	44.6	22.1	44.6	0.177	14835			60
1458	152863	20	Nepenthes	1020	2018-05-04-11-35-40	0	0	z	0	10	44.4	22.2	44.6	22.1	44.6	0.177	14835			61
1459	152864	20	Nepenthes	1020	2018-05-04-11-35-42	0	0	z	0	10	44.4	22.2	44.6	22.1	44.6	0.177	14835			62
1460	152865	20	Nepenthes	1020	2018-05-04-11-35-44	0	0	z	0	10	44.4	22.2	44.5	22.1	44.5	0.08	14835			63
1461	152866	20	Nepenthes	1020	2018-05-04-11-35-46	0	0	z	0	10	44.4	22.2	44.6	22.1	44.6	0.177	14835			64
1462	152867	20	Nepenthes	1020	2018-05-04-11-35-48	0	0	z	0	10	44.4	22.2	44.5	22.1	44.5	0.08	14835			65
1463	152868	20	Nepenthes	1020	2018-05-04-11-35-50	0	0	z	0	10	44.4	22.2	44.6	22.1	44.6	0.177	14835			66
1464	152869	20	Nepenthes	1020	2018-05-04-11-35-52	0	0	z	0	10	44.4	22.2	44.5	22.1	44.5	0.08	14835			67
1465	152870	20	Nepenthes	1020	2018-05-04-11-35-54	0	0	z	0	10	44.4	22.2	44.5	22.1	44.5	0.08	14835			68
1466	152871	20	Nepenthes	1020	2018-05-04-11-35-56	0	0	z	0	10	44.4	22.2	44.6	22.1	44.6	0.177	14835			69
1467	152872	20	Nepenthes	1020	2018-05-04-11-35-58	0	0	z	0	10	44.4	22.2	44.6	22.1	44.6	0.177	14835			70
1468	152873	20	Nepenthes	1020	2018-05-04-11-36-00	0	0	z	0	10	44.4	22.2	44.6	22.1	44.6	0.177	14835			71
1469	152874	20	Nepenthes	1020	2018-05-04-11-36-02	0	0	z	0	10	44.3	22.2	44.6	22.1	44.6	0.277	14835			72
1470	152875	20	Nepenthes	1020	2018-05-04-11-36-04	0	0	z	0	10	44.4	22.2	44.6	22.1	44.6	0.177	14835			73
1471	152876	20	Nepenthes	1020	2018-05-04-11-36-06	0	0	z	0	10	44.3	22.2	44.6	22.1	44.6	0.277	14835			74
1472	152877	20	Nepenthes	1020	2018-05-04-11-36-08	0	0	z	0	10	44.3	22.2	44.6	22.1	44.6	0.277	14835			75
1473	152878	20	Nepenthes	1020	2018-05-04-11-36-10	0	0	z	0	10	44.4	22.2	44.6	22.1	44.6	0.177	14835			76
1474	152879	20	Nepenthes	1020	2018-05-04-11-36-12	0	0	z	0	10	44.4	22.2	44.6	22.1	44.6	0.177	14835			77
1475	152880	20	Nepenthes	1020	2018-05-04-11-36-14	0	0	z	0	10	44.4	22.2	44.6	22.1	44.6	0.177	14835			78
1476	152881	20	Nepenthes	1020	2018-05-04-11-36-16	0	0	z	0	10	44.4	22.2	44.6	22.1	44.6	0.177	14835			79
1477	152882	20	Nepenthes	1020	2018-05-04-11-36-18	0	0	z	0	10	44.4	22.2	44.6	22.1	44.6	0.177	14835			80
1478	152883	20	Nepenthes	1020	2018-05-04-11-36-20	0	0	z	0	10	44.4	22.2	44.6	22.1	44.6	0.177	14835			81
1479	152884	20	Nepenthes	1020	2018-05-04-11-36-22	0	0	z	0	10	44.4	22.2	44.6	22.1	44.6	0.177	14835			82
1480	152885	20	Nepenthes	1020	2018-05-04-11-36-24	0	0	z	0	10	44.4	22.2	44.6	22.1	44.6	0.177	14835			83
1481	152886	20	Nepenthes	1020	2018-05-04-11-36-26	0	0	z	0	10	44.4	22.2	44.6	22.1	44.6	0.177	14835			84
1482	152887	20	Nepenthes	1020	2018-05-04-11-36-28	0	0	z	0	10	44.4	22.2	44.5	22.1	44.5	0.08	14835			85
1483	152888	20	Nepenthes	1020	2018-05-04-11-36-30	0	0	z	0	10	44.4	22.2	44.6	22.1	44.6	0.177	14835			86
1484	152889	20	Nepenthes	1020	2018-05-04-11-36-32	0	0	z	0	10	44.4	22.2	44.5	22.1	44.5	0.08	14835			87
1485	152890	20	Nepenthes	1020	2018-05-04-11-36-34	0	0	z	0	10	44.4	22.2	44.5	22.1	44.5	0.08	14835			88
1486	152891	20	Nepenthes	1020	2018-05-04-11-36-36	0	0	z	0	10	44.4	22.2	44.5	22.1	44.5	0.08	14835			89
1487	152892	20	Nepenthes	1020	2018-05-04-11-36-38	0	0	z	0	10	44.4	22.2	44.6	22.1	44.6	0.177	14835			90
1488	152893	20	Nepenthes	1020	2018-05-04-11-36-40	0	0	z	0	10	44.4	22.2	44.6	22.1	44.6	0.177	14835	Last10	Here	91
1489	152894	20	Nepenthes	1020	2018-05-04-11-36-42	0	0	z	0	10	44.4	22.2	44.6	22.1	44.6	0.177	14835	Last10	Here	92
1490	152895	20	Nepenthes	1020	2018-05-04-11-36-44	0	0	z	0	10	44.4	22.2	44.6	22.1	44.6	0.177	14835	Last10	Here	93
1491	152896	20	Nepenthes	1020	2018-05-04-11-36-47	0	0	z	0	10	44.4	22.2	44.6	22.1	44.6	0.177	14835	Last10	Here	94
1492	152897	20	Nepenthes	1020	2018-05-04-11-36-49	0	0	z	0	10	44.4	22.2	44.6	22.1	44.6	0.177	14835	Last10	Here	95
1493	152898	20	Nepenthes	1020	2018-05-04-11-36-51	0	0	z	0	10	44.4	22.2	44.6	22.1	44.6	0.177	14835	Last10	Here	96
1494	152899	20	Nepenthes	1020	2018-05-04-11-36-53	0	0	z	0	10	44.4	22.2	44.6	22.1	44.6	0.177	14835	Last10	Here	97
1495	152900	20	Nepenthes	1020	2018-05-04-11-36-55	0	0	z	0	10	44.4	22.2	44.6	22.1	44.6	0.177	14835	Last10	Here	98
1496	152901	20	Nepenthes	1020	2018-05-04-11-36-57	0	0	z	0	10	44.4	22.2	44.6	22.1	44.6	0.177	14835	Last10	Here	99
1497	152902	20	Nepenthes	1020	2018-05-04-11-36-59	0	0	z	0	10	44.4	22.2	44.6	22.1	44.6	0.177	14835	Last10	Here	100
1498	152903	20	Nepenthes	1020	2018-05-04-11-37-31	0	0	z	0	15	44.4	22.2	44.6	22.1	44.6	0.177	14836	First10	Here	1
1499	152904	20	Nepenthes	1020	2018-05-04-11-37-33	0	0	z	0	15	44.4	22.2	44.6	22.1	44.6	0.177	14836	First10	Here	2
1500	152905	20	Nepenthes	1020	2018-05-04-11-37-35	0	0	z	0	15	44.4	22.2	44.6	22.1	44.6	0.177	14836	First10	Here	3
1501	152906	20	Nepenthes	1020	2018-05-04-11-37-37	0	0	z	0	15	44.4	22.2	44.6	22.1	44.6	0.177	14836	First10	Here	4
1502	152907	20	Nepenthes	1020	2018-05-04-11-37-39	0	0	z	0	15	44.4	22.2	44.6	22.1	44.6	0.177	14836	First10	Here	5
1503	152908	20	Nepenthes	1020	2018-05-04-11-37-41	0	0	z	0	15	44.5	22.3	44.6	22.1	44.6	0.077	14836	First10	Here	6
1504	152909	20	Nepenthes	1020	2018-05-04-11-37-43	0	0	z	0	15	44.4	22.2	44.6	22.1	44.6	0.177	14836	First10	Here	7
1505	152910	20	Nepenthes	1020	2018-05-04-11-37-45	0	0	z	0	15	44.4	22.2	44.6	22.1	44.6	0.177	14836	First10	Here	8
1506	152911	20	Nepenthes	1020	2018-05-04-11-37-47	0	0	z	0	15	44.4	22.2	44.6	22.1	44.6	0.177	14836	First10	Here	9
1507	152912	20	Nepenthes	1020	2018-05-04-11-37-49	0	0	z	0	15	44.5	22.3	44.6	22.1	44.6	0.077	14836	First10	Here	10
1508	152913	20	Nepenthes	1020	2018-05-04-11-37-51	0	0	z	0	15	44.4	22.2	44.6	22.1	44.6	0.177	14836			11
1509	152914	20	Nepenthes	1020	2018-05-04-11-37-53	0	0	z	0	15	44.4	22.2	44.6	22.1	44.6	0.177	14836			12
1510	152915	20	Nepenthes	1020	2018-05-04-11-37-55	0	0	z	0	15	44.4	22.2	44.6	22.1	44.6	0.177	14836			13
1511	152916	20	Nepenthes	1020	2018-05-04-11-37-57	0	0	z	0	15	44.4	22.2	44.6	22.1	44.6	0.177	14836			14
1512	152917	20	Nepenthes	1020	2018-05-04-11-37-59	0	0	z	0	15	44.4	22.2	44.6	22.1	44.6	0.177	14836			15
1513	152918	20	Nepenthes	1020	2018-05-04-11-38-01	0	0	z	0	15	44.4	22.2	44.6	22.1	44.6	0.177	14836			16
1514	152919	20	Nepenthes	1020	2018-05-04-11-38-03	0	0	z	0	15	44.4	22.2	44.6	22.1	44.6	0.177	14836			17
1515	152920	20	Nepenthes	1020	2018-05-04-11-38-05	0	0	z	0	15	44.4	22.2	44.6	22.1	44.6	0.177	14836			18
1516	152921	20	Nepenthes	1020	2018-05-04-11-38-07	0	0	z	0	15	44.5	22.3	44.6	22.1	44.6	0.077	14836			19
1517	152922	20	Nepenthes	1020	2018-05-04-11-38-09	0	0	z	0	15	44.4	22.2	44.6	22.1	44.6	0.177	14836			20
1518	152923	20	Nepenthes	1020	2018-05-04-11-38-11	0	0	z	0	15	44.4	22.2	44.6	22.1	44.6	0.177	14836			21
1519	152924	20	Nepenthes	1020	2018-05-04-11-38-13	0	0	z	0	15	44.4	22.2	44.6	22.1	44.6	0.177	14836			22
1520	152925	20	Nepenthes	1020	2018-05-04-11-38-15	0	0	z	0	15	44.4	22.2	44.6	22.1	44.6	0.177	14836			23
1521	152926	20	Nepenthes	1020	2018-05-04-11-38-17	0	0	z	0	15	44.4	22.2	44.6	22.1	44.6	0.177	14836			24
1522	152927	20	Nepenthes	1020	2018-05-04-11-38-19	0	0	z	0	15	44.4	22.2	44.6	22.1	44.6	0.177	14836			25
1523	152928	20	Nepenthes	1020	2018-05-04-11-38-21	0	0	z	0	15	44.4	22.2	44.6	22.1	44.6	0.177	14836			26
1524	152929	20	Nepenthes	1020	2018-05-04-11-38-23	0	0	z	0	15	44.4	22.2	44.6	22.1	44.6	0.177	14836			27
1525	152930	20	Nepenthes	1020	2018-05-04-11-38-25	0	0	z	0	15	44.4	22.2	44.6	22.1	44.6	0.177	14836			28
1526	152931	20	Nepenthes	1020	2018-05-04-11-38-27	0	0	z	0	15	44.4	22.2	44.6	22.1	44.6	0.177	14836			29
1527	152932	20	Nepenthes	1020	2018-05-04-11-38-29	0	0	z	0	15	44.5	22.2	44.6	22.1	44.6	0.077	14836			30
1528	152933	20	Nepenthes	1020	2018-05-04-11-38-31	0	0	z	0	15	44.5	22.2	44.6	22.1	44.6	0.077	14836			31
1529	152934	20	Nepenthes	1020	2018-05-04-11-38-33	0	0	z	0	15	44.5	22.2	44.6	22.1	44.6	0.077	14836			32
1530	152935	20	Nepenthes	1020	2018-05-04-11-38-35	0	0	z	0	15	44.5	22.2	44.6	22.1	44.6	0.077	14836			33
1531	152936	20	Nepenthes	1020	2018-05-04-11-38-37	0	0	z	0	15	44.5	22.2	44.6	22.1	44.6	0.077	14836			34
1532	152937	20	Nepenthes	1020	2018-05-04-11-38-39	0	0	z	0	15	44.5	22.2	44.6	22.1	44.6	0.077	14836			35
1533	152938	20	Nepenthes	1020	2018-05-04-11-38-41	0	0	z	0	15	44.5	22.2	44.6	22.1	44.6	0.077	14836			36
1534	152939	20	Nepenthes	1020	2018-05-04-11-38-43	0	0	z	0	15	44.5	22.2	44.6	22.1	44.6	0.077	14836			37
1535	152940	20	Nepenthes	1020	2018-05-04-11-38-45	0	0	z	0	15	44.4	22.2	44.6	22.1	44.6	0.177	14836			38
1536	152941	20	Nepenthes	1020	2018-05-04-11-38-47	0	0	z	0	15	44.4	22.2	44.6	22.1	44.6	0.177	14836			39
1537	152942	20	Nepenthes	1020	2018-05-04-11-38-49	0	0	z	0	15	44.4	22.2	44.6	22.1	44.6	0.177	14836			40
1538	152943	20	Nepenthes	1020	2018-05-04-11-38-51	0	0	z	0	15	44.4	22.2	44.6	22.1	44.6	0.177	14836			41
1539	152944	20	Nepenthes	1020	2018-05-04-11-38-53	0	0	z	0	15	44.4	22.2	44.6	22.1	44.6	0.177	14836			42
1540	152945	20	Nepenthes	1020	2018-05-04-11-38-55	0	0	z	0	15	44.4	22.2	44.7	22.1	44.7	0.274	14836			43
1541	152946	20	Nepenthes	1020	2018-05-04-11-38-57	0	0	z	0	15	44.5	22.2	44.6	22.1	44.6	0.077	14836			44
1542	152947	20	Nepenthes	1020	2018-05-04-11-38-59	0	0	z	0	15	44.5	22.2	44.7	22.1	44.7	0.174	14836			45
1543	152948	20	Nepenthes	1020	2018-05-04-11-39-01	0	0	z	0	15	44.5	22.2	44.7	22.1	44.7	0.174	14836			46
1544	152949	20	Nepenthes	1020	2018-05-04-11-39-03	0	0	z	0	15	44.5	22.2	44.7	22.1	44.7	0.174	14836			47
1545	152950	20	Nepenthes	1020	2018-05-04-11-39-05	0	0	z	0	15	44.5	22.2	44.7	22.1	44.7	0.174	14836			48
1546	152951	20	Nepenthes	1020	2018-05-04-11-39-07	0	0	z	0	15	44.5	22.2	44.7	22.1	44.7	0.174	14836			49
1547	152952	20	Nepenthes	1020	2018-05-04-11-39-09	0	0	z	0	15	44.5	22.2	44.7	22.1	44.7	0.174	14836			50
1548	152953	20	Nepenthes	1020	2018-05-04-11-39-11	0	0	z	0	15	44.5	22.2	44.7	22.1	44.7	0.174	14836			51
1549	152954	20	Nepenthes	1020	2018-05-04-11-39-13	0	0	z	0	15	44.5	22.2	44.7	22.1	44.7	0.174	14836			52
1550	152955	20	Nepenthes	1020	2018-05-04-11-39-15	0	0	z	0	15	44.5	22.2	44.7	22.1	44.7	0.174	14836			53
1551	152956	20	Nepenthes	1020	2018-05-04-11-39-17	0	0	z	0	15	44.5	22.2	44.7	22.1	44.7	0.174	14836			54
1552	152957	20	Nepenthes	1020	2018-05-04-11-39-19	0	0	z	0	15	44.5	22.2	44.7	22.1	44.7	0.174	14836			55
1553	152958	20	Nepenthes	1020	2018-05-04-11-39-21	0	0	z	0	15	44.5	22.2	44.6	22.1	44.6	0.077	14836			56
1554	152959	20	Nepenthes	1020	2018-05-04-11-39-23	0	0	z	0	15	44.5	22.2	44.7	22.1	44.7	0.174	14836			57
1555	152960	20	Nepenthes	1020	2018-05-04-11-39-25	0	0	z	0	15	44.5	22.2	44.6	22.1	44.6	0.077	14836			58
1556	152961	20	Nepenthes	1020	2018-05-04-11-39-27	0	0	z	0	15	44.5	22.2	44.7	22.1	44.7	0.174	14836			59
1557	152962	20	Nepenthes	1020	2018-05-04-11-39-29	0	0	z	0	15	44.5	22.2	44.6	22.1	44.6	0.077	14836			60
1558	152963	20	Nepenthes	1020	2018-05-04-11-39-31	0	0	z	0	15	44.5	22.2	44.6	22.1	44.6	0.077	14836			61
1559	152964	20	Nepenthes	1020	2018-05-04-11-39-33	0	0	z	0	15	44.5	22.2	44.5	22	44.5	-0.02	14836			62
1560	152965	20	Nepenthes	1020	2018-05-04-11-39-35	0	0	z	0	15	44.5	22.2	44.6	22.1	44.6	0.077	14836			63
1561	152966	20	Nepenthes	1020	2018-05-04-11-39-37	0	0	z	0	15	44.5	22.2	44.6	22.1	44.6	0.077	14836			64
1562	152967	20	Nepenthes	1020	2018-05-04-11-39-39	0	0	z	0	15	44.5	22.2	44.5	22	44.5	-0.02	14836			65
1563	152968	20	Nepenthes	1020	2018-05-04-11-39-41	0	0	z	0	15	44.5	22.2	44.6	22.1	44.6	0.077	14836			66
1564	152969	20	Nepenthes	1020	2018-05-04-11-39-43	0	0	z	0	15	44.5	22.2	44.6	22.1	44.6	0.077	14836			67
1565	152970	20	Nepenthes	1020	2018-05-04-11-39-45	0	0	z	0	15	44.5	22.2	44.6	22.1	44.6	0.077	14836			68
1566	152971	20	Nepenthes	1020	2018-05-04-11-39-47	0	0	z	0	15	44.5	22.2	44.6	22.1	44.6	0.077	14836			69
1567	152972	20	Nepenthes	1020	2018-05-04-11-39-49	0	0	z	0	15	44.5	22.2	44.6	22.1	44.6	0.077	14836			70
1568	152973	20	Nepenthes	1020	2018-05-04-11-39-51	0	0	z	0	15	44.5	22.2	44.6	22.1	44.6	0.077	14836			71
1569	152974	20	Nepenthes	1020	2018-05-04-11-39-53	0	0	z	0	15	44.5	22.2	44.6	22.1	44.6	0.077	14836			72
1570	152975	20	Nepenthes	1020	2018-05-04-11-39-55	0	0	z	0	15	44.5	22.2	44.7	22.1	44.7	0.174	14836			73
1571	152976	20	Nepenthes	1020	2018-05-04-11-39-57	0	0	z	0	15	44.5	22.2	44.7	22.1	44.7	0.174	14836			74
1572	152977	20	Nepenthes	1020	2018-05-04-11-39-59	0	0	z	0	15	44.5	22.2	44.7	22.1	44.7	0.174	14836			75
1573	152978	20	Nepenthes	1020	2018-05-04-11-40-01	0	0	z	0	15	44.5	22.2	44.7	22.1	44.7	0.174	14836			76
1574	152979	20	Nepenthes	1020	2018-05-04-11-40-03	0	0	z	0	15	44.5	22.2	44.7	22.1	44.7	0.174	14836			77
1575	152980	20	Nepenthes	1020	2018-05-04-11-40-05	0	0	z	0	15	44.5	22.2	44.6	22.1	44.6	0.077	14836			78
1576	152981	20	Nepenthes	1020	2018-05-04-11-40-07	0	0	z	0	15	44.5	22.2	44.7	22.1	44.7	0.174	14836			79
1577	152982	20	Nepenthes	1020	2018-05-04-11-40-09	0	0	z	0	15	44.5	22.2	44.7	22.1	44.7	0.174	14836			80
1578	152983	20	Nepenthes	1020	2018-05-04-11-40-11	0	0	z	0	15	44.5	22.2	44.7	22.1	44.7	0.174	14836			81
1579	152984	20	Nepenthes	1020	2018-05-04-11-40-13	0	0	z	0	15	44.5	22.2	44.7	22.1	44.7	0.174	14836			82
1580	152985	20	Nepenthes	1020	2018-05-04-11-40-15	0	0	z	0	15	44.5	22.2	44.7	22.1	44.7	0.174	14836			83
1581	152986	20	Nepenthes	1020	2018-05-04-11-40-17	0	0	z	0	15	44.5	22.2	44.6	22.1	44.6	0.077	14836			84
1582	152987	20	Nepenthes	1020	2018-05-04-11-40-19	0	0	z	0	15	44.5	22.2	44.7	22.1	44.7	0.174	14836			85
1583	152988	20	Nepenthes	1020	2018-05-04-11-40-21	0	0	z	0	15	44.5	22.2	44.6	22.1	44.6	0.077	14836			86
1584	152989	20	Nepenthes	1020	2018-05-04-11-40-23	0	0	z	0	15	44.5	22.2	44.6	22.1	44.6	0.077	14836			87
1585	152990	20	Nepenthes	1020	2018-05-04-11-40-25	0	0	z	0	15	44.5	22.2	44.7	22.1	44.7	0.174	14836			88
1586	152991	20	Nepenthes	1020	2018-05-04-11-40-27	0	0	z	0	15	44.5	22.2	44.6	22.1	44.6	0.077	14836			89
1587	152992	20	Nepenthes	1020	2018-05-04-11-40-29	0	0	z	0	15	44.5	22.2	44.6	22.1	44.6	0.077	14836			90
1588	152993	20	Nepenthes	1020	2018-05-04-11-40-31	0	0	z	0	15	44.5	22.2	44.6	22.1	44.6	0.077	14836	Last10	Here	91
1589	152994	20	Nepenthes	1020	2018-05-04-11-40-33	0	0	z	0	15	44.5	22.2	44.7	22.1	44.7	0.174	14836	Last10	Here	92
1590	152995	20	Nepenthes	1020	2018-05-04-11-40-35	0	0	z	0	15	44.5	22.2	44.7	22.1	44.7	0.174	14836	Last10	Here	93
1591	152996	20	Nepenthes	1020	2018-05-04-11-40-37	0	0	z	0	15	44.5	22.2	44.7	22.1	44.7	0.174	14836	Last10	Here	94
1592	152997	20	Nepenthes	1020	2018-05-04-11-40-39	0	0	z	0	15	44.5	22.2	44.7	22.1	44.7	0.174	14836	Last10	Here	95
1593	152998	20	Nepenthes	1020	2018-05-04-11-40-41	0	0	z	0	15	44.5	22.2	44.7	22.1	44.7	0.174	14836	Last10	Here	96
1594	152999	20	Nepenthes	1020	2018-05-04-11-40-43	0	0	z	0	15	44.5	22.2	44.7	22.1	44.7	0.174	14836	Last10	Here	97
1595	153000	20	Nepenthes	1020	2018-05-04-11-40-45	0	0	z	0	15	44.5	22.2	44.7	22.1	44.7	0.174	14836	Last10	Here	98
1596	153001	20	Nepenthes	1020	2018-05-04-11-40-47	0	0	z	0	15	44.5	22.2	44.7	22.1	44.7	0.174	14836	Last10	Here	99
1597	153002	20	Nepenthes	1020	2018-05-04-11-40-49	0	0	z	0	15	44.5	22.2	44.7	22.1	44.7	0.174	14836	Last10	Here	100
1598	153003	20	Nepenthes	1020	2018-05-04-11-41-21	0	0	z	0	20	44.5	22.2	44.7	22.1	44.7	0.174	14837	First10	Here	1
1599	153004	20	Nepenthes	1020	2018-05-04-11-41-23	0	0	z	0	20	44.5	22.2	44.7	22.1	44.7	0.174	14837	First10	Here	2
1600	153005	20	Nepenthes	1020	2018-05-04-11-41-25	0	0	z	0	20	44.5	22.2	44.7	22.1	44.7	0.174	14837	First10	Here	3
1601	153006	20	Nepenthes	1020	2018-05-04-11-41-27	0	0	z	0	20	44.6	22.2	44.7	22.1	44.7	0.074	14837	First10	Here	4
1602	153007	20	Nepenthes	1020	2018-05-04-11-41-29	0	0	z	0	20	44.5	22.2	44.7	22.1	44.7	0.174	14837	First10	Here	5
1603	153008	20	Nepenthes	1020	2018-05-04-11-41-31	0	0	z	0	20	44.5	22.2	44.7	22.1	44.7	0.174	14837	First10	Here	6
1604	153009	20	Nepenthes	1020	2018-05-04-11-41-33	0	0	z	0	20	44.5	22.2	44.7	22.1	44.7	0.174	14837	First10	Here	7
1605	153010	20	Nepenthes	1020	2018-05-04-11-41-35	0	0	z	0	20	44.5	22.2	44.7	22.1	44.7	0.174	14837	First10	Here	8
1606	153011	20	Nepenthes	1020	2018-05-04-11-41-37	0	0	z	0	20	44.5	22.2	44.7	22.1	44.7	0.174	14837	First10	Here	9
1607	153012	20	Nepenthes	1020	2018-05-04-11-41-39	0	0	z	0	20	44.5	22.2	44.7	22.1	44.7	0.174	14837	First10	Here	10
1608	153013	20	Nepenthes	1020	2018-05-04-11-41-41	0	0	z	0	20	44.5	22.2	44.7	22.1	44.7	0.174	14837			11
1609	153014	20	Nepenthes	1020	2018-05-04-11-41-43	0	0	z	0	20	44.5	22.2	44.7	22.1	44.7	0.174	14837			12
1610	153015	20	Nepenthes	1020	2018-05-04-11-41-45	0	0	z	0	20	44.5	22.2	44.7	22.1	44.7	0.174	14837			13
1611	153016	20	Nepenthes	1020	2018-05-04-11-41-47	0	0	z	0	20	44.5	22.2	44.7	22.1	44.7	0.174	14837			14
1612	153017	20	Nepenthes	1020	2018-05-04-11-41-50	0	0	z	0	20	44.5	22.2	44.7	22.1	44.7	0.174	14837			15
1613	153018	20	Nepenthes	1020	2018-05-04-11-41-52	0	0	z	0	20	44.5	22.2	44.7	22.1	44.7	0.174	14837			16
1614	153019	20	Nepenthes	1020	2018-05-04-11-41-54	0	0	z	0	20	44.5	22.2	44.7	22.1	44.7	0.174	14837			17
1615	153020	20	Nepenthes	1020	2018-05-04-11-41-56	0	0	z	0	20	44.5	22.2	44.7	22.1	44.7	0.174	14837			18
1616	153021	20	Nepenthes	1020	2018-05-04-11-41-58	0	0	z	0	20	44.5	22.2	44.7	22.1	44.7	0.174	14837			19
1617	153022	20	Nepenthes	1020	2018-05-04-11-42-00	0	0	z	0	20	44.5	22.2	44.7	22.1	44.7	0.174	14837			20
1618	153023	20	Nepenthes	1020	2018-05-04-11-42-02	0	0	z	0	20	44.5	22.2	44.7	22.1	44.7	0.174	14837			21
1619	153024	20	Nepenthes	1020	2018-05-04-11-42-04	0	0	z	0	20	44.6	22.2	44.7	22.1	44.7	0.074	14837			22
1620	153025	20	Nepenthes	1020	2018-05-04-11-42-06	0	0	z	0	20	44.5	22.2	44.7	22.1	44.7	0.174	14837			23
1621	153026	20	Nepenthes	1020	2018-05-04-11-42-08	0	0	z	0	20	44.5	22.2	44.7	22.1	44.7	0.174	14837			24
1622	153027	20	Nepenthes	1020	2018-05-04-11-42-10	0	0	z	0	20	44.6	22.2	44.7	22.1	44.7	0.074	14837			25
1623	153028	20	Nepenthes	1020	2018-05-04-11-42-12	0	0	z	0	20	44.6	22.2	44.7	22.1	44.7	0.074	14837			26
1624	153029	20	Nepenthes	1020	2018-05-04-11-42-14	0	0	z	0	20	44.6	22.2	44.7	22.1	44.7	0.074	14837			27
1625	153030	20	Nepenthes	1020	2018-05-04-11-42-16	0	0	z	0	20	44.6	22.2	44.7	22.1	44.7	0.074	14837			28
1626	153031	20	Nepenthes	1020	2018-05-04-11-42-18	0	0	z	0	20	44.5	22.2	44.7	22.1	44.7	0.174	14837			29
1627	153032	20	Nepenthes	1020	2018-05-04-11-42-20	0	0	z	0	20	44.5	22.2	44.7	22.1	44.7	0.174	14837			30
1628	153033	20	Nepenthes	1020	2018-05-04-11-42-22	0	0	z	0	20	44.5	22.2	44.7	22.1	44.7	0.174	14837			31
1629	153034	20	Nepenthes	1020	2018-05-04-11-42-24	0	0	z	0	20	44.5	22.2	44.7	22.1	44.7	0.174	14837			32
1630	153035	20	Nepenthes	1020	2018-05-04-11-42-26	0	0	z	0	20	44.5	22.2	44.7	22.1	44.7	0.174	14837			33
1631	153036	20	Nepenthes	1020	2018-05-04-11-42-28	0	0	z	0	20	44.5	22.2	44.7	22.1	44.7	0.174	14837			34
1632	153037	20	Nepenthes	1020	2018-05-04-11-42-30	0	0	z	0	20	44.5	22.2	44.7	22.1	44.7	0.174	14837			35
1633	153038	20	Nepenthes	1020	2018-05-04-11-42-32	0	0	z	0	20	44.5	22.2	44.7	22.1	44.7	0.174	14837			36
1634	153039	20	Nepenthes	1020	2018-05-04-11-42-34	0	0	z	0	20	44.5	22.2	44.7	22.1	44.7	0.174	14837			37
1635	153040	20	Nepenthes	1020	2018-05-04-11-42-36	0	0	z	0	20	44.5	22.2	44.7	22.1	44.7	0.174	14837			38
1636	153041	20	Nepenthes	1020	2018-05-04-11-42-38	0	0	z	0	20	44.5	22.2	44.7	22.1	44.7	0.174	14837			39
1637	153042	20	Nepenthes	1020	2018-05-04-11-42-40	0	0	z	0	20	44.5	22.2	44.7	22.1	44.7	0.174	14837			40
1638	153043	20	Nepenthes	1020	2018-05-04-11-42-42	0	0	z	0	20	44.5	22.2	44.7	22.1	44.7	0.174	14837			41
1639	153044	20	Nepenthes	1020	2018-05-04-11-42-44	0	0	z	0	20	44.5	22.2	44.7	22.1	44.7	0.174	14837			42
1640	153045	20	Nepenthes	1020	2018-05-04-11-42-46	0	0	z	0	20	44.5	22.2	44.7	22.1	44.7	0.174	14837			43
1641	153046	20	Nepenthes	1020	2018-05-04-11-42-48	0	0	z	0	20	44.5	22.2	44.7	22.1	44.7	0.174	14837			44
1642	153047	20	Nepenthes	1020	2018-05-04-11-42-50	0	0	z	0	20	44.5	22.2	44.7	22.1	44.7	0.174	14837			45
1643	153048	20	Nepenthes	1020	2018-05-04-11-42-52	0	0	z	0	20	44.5	22.2	44.7	22.1	44.7	0.174	14837			46
1644	153049	20	Nepenthes	1020	2018-05-04-11-42-54	0	0	z	0	20	44.5	22.2	44.7	22.1	44.7	0.174	14837			47
1645	153050	20	Nepenthes	1020	2018-05-04-11-42-56	0	0	z	0	20	44.5	22.2	44.7	22.1	44.7	0.174	14837			48
1646	153051	20	Nepenthes	1020	2018-05-04-11-42-58	0	0	z	0	20	44.5	22.2	44.7	22.1	44.7	0.174	14837			49
1647	153052	20	Nepenthes	1020	2018-05-04-11-43-00	0	0	z	0	20	44.5	22.2	44.7	22.1	44.7	0.174	14837			50
1648	153053	20	Nepenthes	1020	2018-05-04-11-43-02	0	0	z	0	20	44.5	22.2	44.7	22.1	44.7	0.174	14837			51
1649	153054	20	Nepenthes	1020	2018-05-04-11-43-04	0	0	z	0	20	44.5	22.2	44.7	22.1	44.7	0.174	14837			52
1650	153055	20	Nepenthes	1020	2018-05-04-11-43-06	0	0	z	0	20	44.5	22.2	44.7	22.1	44.7	0.174	14837			53
1651	153056	20	Nepenthes	1020	2018-05-04-11-43-08	0	0	z	0	20	44.5	22.2	44.7	22.1	44.7	0.174	14837			54
1652	153057	20	Nepenthes	1020	2018-05-04-11-43-10	0	0	z	0	20	44.5	22.2	44.7	22.1	44.7	0.174	14837			55
1653	153058	20	Nepenthes	1020	2018-05-04-11-43-12	0	0	z	0	20	44.5	22.2	44.7	22.1	44.7	0.174	14837			56
1654	153059	20	Nepenthes	1020	2018-05-04-11-43-14	0	0	z	0	20	44.5	22.2	44.7	22.1	44.7	0.174	14837			57
1655	153060	20	Nepenthes	1020	2018-05-04-11-43-16	0	0	z	0	20	44.5	22.2	44.7	22.1	44.7	0.174	14837			58
1656	153061	20	Nepenthes	1020	2018-05-04-11-43-18	0	0	z	0	20	44.5	22.2	44.7	22.1	44.7	0.174	14837			59
1657	153062	20	Nepenthes	1020	2018-05-04-11-43-20	0	0	z	0	20	44.5	22.2	44.7	22.1	44.7	0.174	14837			60
1658	153063	20	Nepenthes	1020	2018-05-04-11-43-22	0	0	z	0	20	44.5	22.2	44.7	22.1	44.7	0.174	14837			61
1659	153064	20	Nepenthes	1020	2018-05-04-11-43-24	0	0	z	0	20	44.5	22.2	44.7	22.1	44.7	0.174	14837			62
1660	153065	20	Nepenthes	1020	2018-05-04-11-43-26	0	0	z	0	20	44.5	22.2	44.7	22.1	44.7	0.174	14837			63
1661	153066	20	Nepenthes	1020	2018-05-04-11-43-28	0	0	z	0	20	44.5	22.2	44.7	22.1	44.7	0.174	14837			64
1662	153067	20	Nepenthes	1020	2018-05-04-11-43-30	0	0	z	0	20	44.5	22.2	44.7	22.1	44.7	0.174	14837			65
1663	153068	20	Nepenthes	1020	2018-05-04-11-43-32	0	0	z	0	20	44.5	22.2	44.7	22.1	44.7	0.174	14837			66
1664	153069	20	Nepenthes	1020	2018-05-04-11-43-34	0	0	z	0	20	44.5	22.2	44.7	22.1	44.7	0.174	14837			67
1665	153070	20	Nepenthes	1020	2018-05-04-11-43-36	0	0	z	0	20	44.5	22.2	44.7	22.1	44.7	0.174	14837			68
1666	153071	20	Nepenthes	1020	2018-05-04-11-43-38	0	0	z	0	20	44.5	22.2	44.7	22.1	44.7	0.174	14837			69
1667	153072	20	Nepenthes	1020	2018-05-04-11-43-40	0	0	z	0	20	44.5	22.2	44.7	22.1	44.7	0.174	14837			70
1668	153073	20	Nepenthes	1020	2018-05-04-11-43-42	0	0	z	0	20	44.5	22.2	44.7	22.1	44.7	0.174	14837			71
1669	153074	20	Nepenthes	1020	2018-05-04-11-43-44	0	0	z	0	20	44.5	22.2	44.7	22.1	44.7	0.174	14837			72
1670	153075	20	Nepenthes	1020	2018-05-04-11-43-46	0	0	z	0	20	44.5	22.2	44.7	22.1	44.7	0.174	14837			73
1671	153076	20	Nepenthes	1020	2018-05-04-11-43-48	0	0	z	0	20	44.5	22.2	44.7	22.1	44.7	0.174	14837			74
1672	153077	20	Nepenthes	1020	2018-05-04-11-43-50	0	0	z	0	20	44.5	22.2	44.7	22.1	44.7	0.174	14837			75
1673	153078	20	Nepenthes	1020	2018-05-04-11-43-52	0	0	z	0	20	44.5	22.2	44.7	22.1	44.7	0.174	14837			76
1674	153079	20	Nepenthes	1020	2018-05-04-11-43-54	0	0	z	0	20	44.5	22.2	44.6	22.1	44.6	0.077	14837			77
1675	153080	20	Nepenthes	1020	2018-05-04-11-43-56	0	0	z	0	20	44.5	22.2	44.6	22.1	44.6	0.077	14837			78
1676	153081	20	Nepenthes	1020	2018-05-04-11-43-58	0	0	z	0	20	44.5	22.2	44.7	22.1	44.7	0.174	14837			79
1677	153082	20	Nepenthes	1020	2018-05-04-11-44-00	0	0	z	0	20	44.6	22.2	44.7	22.1	44.7	0.074	14837			80
1678	153083	20	Nepenthes	1020	2018-05-04-11-44-02	0	0	z	0	20	44.5	22.2	44.7	22.1	44.7	0.174	14837			81
1679	153084	20	Nepenthes	1020	2018-05-04-11-44-04	0	0	z	0	20	44.5	22.2	44.7	22.1	44.7	0.174	14837			82
1680	153085	20	Nepenthes	1020	2018-05-04-11-44-06	0	0	z	0	20	44.5	22.2	44.7	22.1	44.7	0.174	14837			83
1681	153086	20	Nepenthes	1020	2018-05-04-11-44-08	0	0	z	0	20	44.5	22.2	44.7	22.1	44.7	0.174	14837			84
1682	153087	20	Nepenthes	1020	2018-05-04-11-44-10	0	0	z	0	20	44.5	22.2	44.7	22.1	44.7	0.174	14837			85
1683	153088	20	Nepenthes	1020	2018-05-04-11-44-12	0	0	z	0	20	44.5	22.2	44.7	22.1	44.7	0.174	14837			86
1684	153089	20	Nepenthes	1020	2018-05-04-11-44-14	0	0	z	0	20	44.5	22.2	44.7	22.1	44.7	0.174	14837			87
1685	153090	20	Nepenthes	1020	2018-05-04-11-44-16	0	0	z	0	20	44.5	22.2	44.7	22.1	44.7	0.174	14837			88
1686	153091	20	Nepenthes	1020	2018-05-04-11-44-18	0	0	z	0	20	44.5	22.2	44.7	22.1	44.7	0.174	14837			89
1687	153092	20	Nepenthes	1020	2018-05-04-11-44-20	0	0	z	0	20	44.5	22.2	44.7	22.1	44.7	0.174	14837			90
1688	153093	20	Nepenthes	1020	2018-05-04-11-44-22	0	0	z	0	20	44.5	22.2	44.7	22.1	44.7	0.174	14837	Last10	Here	91
1689	153094	20	Nepenthes	1020	2018-05-04-11-44-24	0	0	z	0	20	44.5	22.2	44.7	22.1	44.7	0.174	14837	Last10	Here	92
1690	153095	20	Nepenthes	1020	2018-05-04-11-44-26	0	0	z	0	20	44.5	22.2	44.7	22.1	44.7	0.174	14837	Last10	Here	93
1691	153096	20	Nepenthes	1020	2018-05-04-11-44-28	0	0	z	0	20	44.5	22.2	44.7	22.1	44.7	0.174	14837	Last10	Here	94
1692	153097	20	Nepenthes	1020	2018-05-04-11-44-30	0	0	z	0	20	44.5	22.2	44.7	22.1	44.7	0.174	14837	Last10	Here	95
1693	153098	20	Nepenthes	1020	2018-05-04-11-44-32	0	0	z	0	20	44.5	22.2	44.7	22.1	44.7	0.174	14837	Last10	Here	96
1694	153099	20	Nepenthes	1020	2018-05-04-11-44-34	0	0	z	0	20	44.5	22.2	44.7	22.1	44.7	0.174	14837	Last10	Here	97
1695	153100	20	Nepenthes	1020	2018-05-04-11-44-36	0	0	z	0	20	44.5	22.2	44.7	22.1	44.7	0.174	14837	Last10	Here	98
1696	153101	20	Nepenthes	1020	2018-05-04-11-44-38	0	0	z	0	20	44.5	22.2	44.7	22.1	44.7	0.174	14837	Last10	Here	99
1697	153102	20	Nepenthes	1020	2018-05-04-11-44-40	0	0	z	0	20	44.5	22.2	44.7	22.1	44.7	0.174	14837	Last10	Here	100
1698	153103	20	Nepenthes	1020	2018-05-04-11-45-12	0	0	z	0	25	44.5	22.2	44.7	22.1	44.7	0.174	14838	First10	Here	1
1699	153104	20	Nepenthes	1020	2018-05-04-11-45-14	0	0	z	0	25	44.5	22.2	44.7	22.1	44.7	0.174	14838	First10	Here	2
1700	153105	20	Nepenthes	1020	2018-05-04-11-45-16	0	0	z	0	25	44.5	22.2	44.7	22.1	44.7	0.174	14838	First10	Here	3
1701	153106	20	Nepenthes	1020	2018-05-04-11-45-18	0	0	z	0	25	44.5	22.2	44.7	22.1	44.7	0.174	14838	First10	Here	4
1702	153107	20	Nepenthes	1020	2018-05-04-11-45-20	0	0	z	0	25	44.5	22.2	44.7	22.1	44.7	0.174	14838	First10	Here	5
1703	153108	20	Nepenthes	1020	2018-05-04-11-45-22	0	0	z	0	25	44.5	22.2	44.7	22.1	44.7	0.174	14838	First10	Here	6
1704	153109	20	Nepenthes	1020	2018-05-04-11-45-24	0	0	z	0	25	44.5	22.2	44.7	22.1	44.7	0.174	14838	First10	Here	7
1705	153110	20	Nepenthes	1020	2018-05-04-11-45-26	0	0	z	0	25	44.5	22.2	44.7	22.1	44.7	0.174	14838	First10	Here	8
1706	153111	20	Nepenthes	1020	2018-05-04-11-45-28	0	0	z	0	25	44.5	22.2	44.7	22.1	44.7	0.174	14838	First10	Here	9
1707	153112	20	Nepenthes	1020	2018-05-04-11-45-30	0	0	z	0	25	44.6	22.3	44.7	22.1	44.7	0.074	14838	First10	Here	10
1708	153113	20	Nepenthes	1020	2018-05-04-11-45-32	0	0	z	0	25	44.5	22.2	44.7	22.1	44.7	0.174	14838			11
1709	153114	20	Nepenthes	1020	2018-05-04-11-45-34	0	0	z	0	25	44.5	22.2	44.7	22.1	44.7	0.174	14838			12
1710	153115	20	Nepenthes	1020	2018-05-04-11-45-36	0	0	z	0	25	44.5	22.2	44.7	22.1	44.7	0.174	14838			13
1711	153116	20	Nepenthes	1020	2018-05-04-11-45-38	0	0	z	0	25	44.5	22.2	44.7	22.1	44.7	0.174	14838			14
1712	153117	20	Nepenthes	1020	2018-05-04-11-45-40	0	0	z	0	25	44.5	22.2	44.7	22.1	44.7	0.174	14838			15
1713	153118	20	Nepenthes	1020	2018-05-04-11-45-42	0	0	z	0	25	44.5	22.2	44.7	22.1	44.7	0.174	14838			16
1714	153119	20	Nepenthes	1020	2018-05-04-11-45-44	0	0	z	0	25	44.5	22.2	44.7	22.1	44.7	0.174	14838			17
1715	153120	20	Nepenthes	1020	2018-05-04-11-45-46	0	0	z	0	25	44.5	22.2	44.7	22.1	44.7	0.174	14838			18
1716	153121	20	Nepenthes	1020	2018-05-04-11-45-48	0	0	z	0	25	44.5	22.2	44.7	22.1	44.7	0.174	14838			19
1717	153122	20	Nepenthes	1020	2018-05-04-11-45-50	0	0	z	0	25	44.5	22.2	44.7	22.1	44.7	0.174	14838			20
1718	153123	20	Nepenthes	1020	2018-05-04-11-45-52	0	0	z	0	25	44.5	22.2	44.7	22.1	44.7	0.174	14838			21
1719	153124	20	Nepenthes	1020	2018-05-04-11-45-54	0	0	z	0	25	44.6	22.3	44.7	22.1	44.7	0.074	14838			22
1720	153125	20	Nepenthes	1020	2018-05-04-11-45-56	0	0	z	0	25	44.5	22.2	44.7	22.1	44.7	0.174	14838			23
1721	153126	20	Nepenthes	1020	2018-05-04-11-45-58	0	0	z	0	25	44.5	22.2	44.7	22.1	44.7	0.174	14838			24
1722	153127	20	Nepenthes	1020	2018-05-04-11-46-00	0	0	z	0	25	44.5	22.2	44.7	22.1	44.7	0.174	14838			25
1723	153128	20	Nepenthes	1020	2018-05-04-11-46-02	0	0	z	0	25	44.5	22.2	44.7	22.1	44.7	0.174	14838			26
1724	153129	20	Nepenthes	1020	2018-05-04-11-46-04	0	0	z	0	25	44.5	22.2	44.7	22.1	44.7	0.174	14838			27
1725	153130	20	Nepenthes	1020	2018-05-04-11-46-06	0	0	z	0	25	44.5	22.2	44.7	22.1	44.7	0.174	14838			28
1726	153131	20	Nepenthes	1020	2018-05-04-11-46-08	0	0	z	0	25	44.5	22.2	44.7	22.1	44.7	0.174	14838			29
1727	153132	20	Nepenthes	1020	2018-05-04-11-46-10	0	0	z	0	25	44.5	22.2	44.7	22.1	44.7	0.174	14838			30
1728	153133	20	Nepenthes	1020	2018-05-04-11-46-12	0	0	z	0	25	44.5	22.2	44.7	22.1	44.7	0.174	14838			31
1729	153134	20	Nepenthes	1020	2018-05-04-11-46-14	0	0	z	0	25	44.5	22.2	44.7	22.1	44.7	0.174	14838			32
1730	153135	20	Nepenthes	1020	2018-05-04-11-46-16	0	0	z	0	25	44.5	22.2	44.7	22.1	44.7	0.174	14838			33
1731	153136	20	Nepenthes	1020	2018-05-04-11-46-18	0	0	z	0	25	44.5	22.2	44.7	22.1	44.7	0.174	14838			34
1732	153137	20	Nepenthes	1020	2018-05-04-11-46-20	0	0	z	0	25	44.5	22.2	44.7	22.1	44.7	0.174	14838			35
1733	153138	20	Nepenthes	1020	2018-05-04-11-46-22	0	0	z	0	25	44.5	22.2	44.7	22.1	44.7	0.174	14838			36
1734	153139	20	Nepenthes	1020	2018-05-04-11-46-24	0	0	z	0	25	44.5	22.2	44.7	22.1	44.7	0.174	14838			37
1735	153140	20	Nepenthes	1020	2018-05-04-11-46-26	0	0	z	0	25	44.5	22.2	44.7	22.1	44.7	0.174	14838			38
1736	153141	20	Nepenthes	1020	2018-05-04-11-46-28	0	0	z	0	25	44.5	22.2	44.8	22.1	44.8	0.271	14838			39
1737	153142	20	Nepenthes	1020	2018-05-04-11-46-30	0	0	z	0	25	44.5	22.2	44.7	22.1	44.7	0.174	14838			40
1738	153143	20	Nepenthes	1020	2018-05-04-11-46-32	0	0	z	0	25	44.5	22.2	44.7	22.1	44.7	0.174	14838			41
1739	153144	20	Nepenthes	1020	2018-05-04-11-46-34	0	0	z	0	25	44.5	22.2	44.7	22.1	44.7	0.174	14838			42
1740	153145	20	Nepenthes	1020	2018-05-04-11-46-36	0	0	z	0	25	44.5	22.2	44.7	22.1	44.7	0.174	14838			43
1741	153146	20	Nepenthes	1020	2018-05-04-11-46-38	0	0	z	0	25	44.6	22.3	44.7	22.1	44.7	0.074	14838			44
1742	153147	20	Nepenthes	1020	2018-05-04-11-46-40	0	0	z	0	25	44.5	22.2	44.7	22.1	44.7	0.174	14838			45
1743	153148	20	Nepenthes	1020	2018-05-04-11-46-42	0	0	z	0	25	44.5	22.2	44.7	22.1	44.7	0.174	14838			46
1744	153149	20	Nepenthes	1020	2018-05-04-11-46-44	0	0	z	0	25	44.5	22.2	44.7	22.1	44.7	0.174	14838			47
1745	153150	20	Nepenthes	1020	2018-05-04-11-46-46	0	0	z	0	25	44.5	22.2	44.7	22.1	44.7	0.174	14838			48
1746	153151	20	Nepenthes	1020	2018-05-04-11-46-48	0	0	z	0	25	44.5	22.2	44.7	22.1	44.7	0.174	14838			49
1747	153152	20	Nepenthes	1020	2018-05-04-11-46-51	0	0	z	0	25	44.5	22.2	44.7	22.1	44.7	0.174	14838			50
1748	153153	20	Nepenthes	1020	2018-05-04-11-46-53	0	0	z	0	25	44.5	22.2	44.7	22.1	44.7	0.174	14838			51
1749	153154	20	Nepenthes	1020	2018-05-04-11-46-55	0	0	z	0	25	44.5	22.2	44.7	22.1	44.7	0.174	14838			52
1750	153155	20	Nepenthes	1020	2018-05-04-11-46-57	0	0	z	0	25	44.5	22.2	44.7	22.1	44.7	0.174	14838			53
1751	153156	20	Nepenthes	1020	2018-05-04-11-46-59	0	0	z	0	25	44.5	22.2	44.7	22.1	44.7	0.174	14838			54
1752	153157	20	Nepenthes	1020	2018-05-04-11-47-01	0	0	z	0	25	44.5	22.2	44.7	22.1	44.7	0.174	14838			55
1753	153158	20	Nepenthes	1020	2018-05-04-11-47-03	0	0	z	0	25	44.5	22.2	44.7	22.1	44.7	0.174	14838			56
1754	153159	20	Nepenthes	1020	2018-05-04-11-47-05	0	0	z	0	25	44.5	22.2	44.7	22.1	44.7	0.174	14838			57
1755	153160	20	Nepenthes	1020	2018-05-04-11-47-07	0	0	z	0	25	44.5	22.2	44.7	22.1	44.7	0.174	14838			58
1756	153161	20	Nepenthes	1020	2018-05-04-11-47-09	0	0	z	0	25	44.5	22.2	44.7	22.1	44.7	0.174	14838			59
1757	153162	20	Nepenthes	1020	2018-05-04-11-47-11	0	0	z	0	25	44.5	22.2	44.7	22.1	44.7	0.174	14838			60
1758	153163	20	Nepenthes	1020	2018-05-04-11-47-13	0	0	z	0	25	44.5	22.2	44.7	22.1	44.7	0.174	14838			61
1759	153164	20	Nepenthes	1020	2018-05-04-11-47-15	0	0	z	0	25	44.5	22.2	44.7	22.1	44.7	0.174	14838			62
1760	153165	20	Nepenthes	1020	2018-05-04-11-47-17	0	0	z	0	25	44.5	22.2	44.7	22.1	44.7	0.174	14838			63
1761	153166	20	Nepenthes	1020	2018-05-04-11-47-19	0	0	z	0	25	44.5	22.2	44.7	22.1	44.7	0.174	14838			64
1762	153167	20	Nepenthes	1020	2018-05-04-11-47-21	0	0	z	0	25	44.5	22.2	44.7	22.1	44.7	0.174	14838			65
1763	153168	20	Nepenthes	1020	2018-05-04-11-47-23	0	0	z	0	25	44.5	22.2	44.7	22.1	44.7	0.174	14838			66
1764	153169	20	Nepenthes	1020	2018-05-04-11-47-25	0	0	z	0	25	44.5	22.2	44.7	22.1	44.7	0.174	14838			67
1765	153170	20	Nepenthes	1020	2018-05-04-11-47-27	0	0	z	0	25	44.5	22.2	44.7	22.1	44.7	0.174	14838			68
1766	153171	20	Nepenthes	1020	2018-05-04-11-47-29	0	0	z	0	25	44.5	22.2	44.7	22.1	44.7	0.174	14838			69
1767	153172	20	Nepenthes	1020	2018-05-04-11-47-31	0	0	z	0	25	44.5	22.2	44.7	22.1	44.7	0.174	14838			70
1768	153173	20	Nepenthes	1020	2018-05-04-11-47-33	0	0	z	0	25	44.5	22.2	44.7	22.1	44.7	0.174	14838			71
1769	153174	20	Nepenthes	1020	2018-05-04-11-47-35	0	0	z	0	25	44.5	22.2	44.7	22.1	44.7	0.174	14838			72
1770	153175	20	Nepenthes	1020	2018-05-04-11-47-37	0	0	z	0	25	44.5	22.2	44.7	22.1	44.7	0.174	14838			73
1771	153176	20	Nepenthes	1020	2018-05-04-11-47-39	0	0	z	0	25	44.5	22.2	44.7	22.1	44.7	0.174	14838			74
1772	153177	20	Nepenthes	1020	2018-05-04-11-47-41	0	0	z	0	25	44.5	22.2	44.7	22.1	44.7	0.174	14838			75
1773	153178	20	Nepenthes	1020	2018-05-04-11-47-43	0	0	z	0	25	44.6	22.2	44.7	22.1	44.7	0.074	14838			76
1774	153179	20	Nepenthes	1020	2018-05-04-11-47-45	0	0	z	0	25	44.5	22.2	44.7	22.1	44.7	0.174	14838			77
1775	153180	20	Nepenthes	1020	2018-05-04-11-47-47	0	0	z	0	25	44.5	22.2	44.7	22.1	44.7	0.174	14838			78
1776	153181	20	Nepenthes	1020	2018-05-04-11-47-49	0	0	z	0	25	44.5	22.2	44.7	22.1	44.7	0.174	14838			79
1777	153182	20	Nepenthes	1020	2018-05-04-11-47-51	0	0	z	0	25	44.6	22.2	44.7	22.1	44.7	0.074	14838			80
1778	153183	20	Nepenthes	1020	2018-05-04-11-47-53	0	0	z	0	25	44.6	22.2	44.7	22.1	44.7	0.074	14838			81
1779	153184	20	Nepenthes	1020	2018-05-04-11-47-55	0	0	z	0	25	44.6	22.2	44.7	22.1	44.7	0.074	14838			82
1780	153185	20	Nepenthes	1020	2018-05-04-11-47-57	0	0	z	0	25	44.6	22.2	44.7	22.1	44.7	0.074	14838			83
1781	153186	20	Nepenthes	1020	2018-05-04-11-47-59	0	0	z	0	25	44.5	22.2	44.7	22.1	44.7	0.174	14838			84
1782	153187	20	Nepenthes	1020	2018-05-04-11-48-01	0	0	z	0	25	44.5	22.2	44.7	22.1	44.7	0.174	14838			85
1783	153188	20	Nepenthes	1020	2018-05-04-11-48-03	0	0	z	0	25	44.5	22.2	44.7	22.1	44.7	0.174	14838			86
1784	153189	20	Nepenthes	1020	2018-05-04-11-48-05	0	0	z	0	25	44.5	22.2	44.7	22.1	44.7	0.174	14838			87
1785	153190	20	Nepenthes	1020	2018-05-04-11-48-07	0	0	z	0	25	44.5	22.2	44.7	22.1	44.7	0.174	14838			88
1786	153191	20	Nepenthes	1020	2018-05-04-11-48-09	0	0	z	0	25	44.5	22.2	44.7	22.1	44.7	0.174	14838			89
1787	153192	20	Nepenthes	1020	2018-05-04-11-48-11	0	0	z	0	25	44.5	22.2	44.7	22.1	44.7	0.174	14838			90
1788	153193	20	Nepenthes	1020	2018-05-04-11-48-13	0	0	z	0	25	44.5	22.2	44.7	22.1	44.7	0.174	14838	Last10	Here	91
1789	153194	20	Nepenthes	1020	2018-05-04-11-48-15	0	0	z	0	25	44.5	22.2	44.7	22.1	44.7	0.174	14838	Last10	Here	92
1790	153195	20	Nepenthes	1020	2018-05-04-11-48-17	0	0	z	0	25	44.5	22.2	44.7	22.1	44.7	0.174	14838	Last10	Here	93
1791	153196	20	Nepenthes	1020	2018-05-04-11-48-19	0	0	z	0	25	44.5	22.2	44.7	22.1	44.7	0.174	14838	Last10	Here	94
1792	153197	20	Nepenthes	1020	2018-05-04-11-48-21	0	0	z	0	25	44.5	22.2	44.7	22.1	44.7	0.174	14838	Last10	Here	95
1793	153198	20	Nepenthes	1020	2018-05-04-11-48-23	0	0	z	0	25	44.5	22.2	44.7	22.1	44.7	0.174	14838	Last10	Here	96
1794	153199	20	Nepenthes	1020	2018-05-04-11-48-25	0	0	z	0	25	44.6	22.2	44.7	22.1	44.7	0.074	14838	Last10	Here	97
1795	153200	20	Nepenthes	1020	2018-05-04-11-48-27	0	0	z	0	25	44.5	22.2	44.7	22.1	44.7	0.174	14838	Last10	Here	98
1796	153201	20	Nepenthes	1020	2018-05-04-11-48-29	0	0	z	0	25	44.5	22.2	44.7	22.1	44.7	0.174	14838	Last10	Here	99
1797	153202	20	Nepenthes	1020	2018-05-04-11-48-31	0	0	z	0	25	44.6	22.2	44.7	22.1	44.7	0.074	14838	Last10	Here	100
1798	153203	20	Nepenthes	1020	2018-05-04-11-49-03	0	0	z	0	30	44.5	22.2	44.7	22.1	44.7	0.174	14839	First10	Here	1
1799	153204	20	Nepenthes	1020	2018-05-04-11-49-05	0	0	z	0	30	44.6	22.2	44.7	22.1	44.7	0.074	14839	First10	Here	2
1800	153205	20	Nepenthes	1020	2018-05-04-11-49-07	0	0	z	0	30	44.6	22.2	44.7	22.1	44.7	0.074	14839	First10	Here	3
1801	153206	20	Nepenthes	1020	2018-05-04-11-49-09	0	0	z	0	30	44.6	22.2	44.7	22.1	44.7	0.074	14839	First10	Here	4
1802	153207	20	Nepenthes	1020	2018-05-04-11-49-11	0	0	z	0	30	44.6	22.2	44.7	22.1	44.7	0.074	14839	First10	Here	5
1803	153208	20	Nepenthes	1020	2018-05-04-11-49-13	0	0	z	0	30	44.6	22.2	44.7	22.1	44.7	0.074	14839	First10	Here	6
1804	153209	20	Nepenthes	1020	2018-05-04-11-49-15	0	0	z	0	30	44.6	22.2	44.7	22.1	44.7	0.074	14839	First10	Here	7
1805	153210	20	Nepenthes	1020	2018-05-04-11-49-17	0	0	z	0	30	44.5	22.2	44.7	22.1	44.7	0.174	14839	First10	Here	8
1806	153211	20	Nepenthes	1020	2018-05-04-11-49-19	0	0	z	0	30	44.5	22.2	44.7	22.1	44.7	0.174	14839	First10	Here	9
1807	153212	20	Nepenthes	1020	2018-05-04-11-49-21	0	0	z	0	30	44.5	22.2	44.7	22.1	44.7	0.174	14839	First10	Here	10
1808	153213	20	Nepenthes	1020	2018-05-04-11-49-23	0	0	z	0	30	44.5	22.2	44.7	22.1	44.7	0.174	14839			11
1809	153214	20	Nepenthes	1020	2018-05-04-11-49-25	0	0	z	0	30	44.5	22.2	44.7	22.1	44.7	0.174	14839			12
1810	153215	20	Nepenthes	1020	2018-05-04-11-49-27	0	0	z	0	30	44.5	22.2	44.7	22.1	44.7	0.174	14839			13
1811	153216	20	Nepenthes	1020	2018-05-04-11-49-29	0	0	z	0	30	44.5	22.2	44.7	22.1	44.7	0.174	14839			14
1812	153217	20	Nepenthes	1020	2018-05-04-11-49-31	0	0	z	0	30	44.5	22.2	44.7	22.1	44.7	0.174	14839			15
1813	153218	20	Nepenthes	1020	2018-05-04-11-49-33	0	0	z	0	30	44.5	22.2	44.7	22.1	44.7	0.174	14839			16
1814	153219	20	Nepenthes	1020	2018-05-04-11-49-35	0	0	z	0	30	44.5	22.2	44.7	22.1	44.7	0.174	14839			17
1815	153220	20	Nepenthes	1020	2018-05-04-11-49-37	0	0	z	0	30	44.5	22.2	44.7	22.1	44.7	0.174	14839			18
1816	153221	20	Nepenthes	1020	2018-05-04-11-49-39	0	0	z	0	30	44.5	22.2	44.7	22.1	44.7	0.174	14839			19
1817	153222	20	Nepenthes	1020	2018-05-04-11-49-41	0	0	z	0	30	44.5	22.2	44.7	22.1	44.7	0.174	14839			20
1818	153223	20	Nepenthes	1020	2018-05-04-11-49-43	0	0	z	0	30	44.5	22.2	44.7	22.1	44.7	0.174	14839			21
1819	153224	20	Nepenthes	1020	2018-05-04-11-49-45	0	0	z	0	30	44.5	22.2	44.7	22.1	44.7	0.174	14839			22
1820	153225	20	Nepenthes	1020	2018-05-04-11-49-47	0	0	z	0	30	44.5	22.2	44.7	22.1	44.7	0.174	14839			23
1821	153226	20	Nepenthes	1020	2018-05-04-11-49-49	0	0	z	0	30	44.5	22.2	44.7	22.1	44.7	0.174	14839			24
1822	153227	20	Nepenthes	1020	2018-05-04-11-49-51	0	0	z	0	30	44.5	22.2	44.7	22.1	44.7	0.174	14839			25
1823	153228	20	Nepenthes	1020	2018-05-04-11-49-53	0	0	z	0	30	44.5	22.2	44.7	22.1	44.7	0.174	14839			26
1824	153229	20	Nepenthes	1020	2018-05-04-11-49-55	0	0	z	0	30	44.5	22.2	44.7	22.1	44.7	0.174	14839			27
1825	153230	20	Nepenthes	1020	2018-05-04-11-49-57	0	0	z	0	30	44.5	22.2	44.7	22.1	44.7	0.174	14839			28
1826	153231	20	Nepenthes	1020	2018-05-04-11-49-59	0	0	z	0	30	44.5	22.2	44.7	22.1	44.7	0.174	14839			29
1827	153232	20	Nepenthes	1020	2018-05-04-11-50-01	0	0	z	0	30	44.5	22.2	44.7	22.1	44.7	0.174	14839			30
1828	153233	20	Nepenthes	1020	2018-05-04-11-50-03	0	0	z	0	30	44.5	22.2	44.7	22.1	44.7	0.174	14839			31
1829	153234	20	Nepenthes	1020	2018-05-04-11-50-05	0	0	z	0	30	44.5	22.2	44.7	22.1	44.7	0.174	14839			32
1830	153235	20	Nepenthes	1020	2018-05-04-11-50-07	0	0	z	0	30	44.5	22.2	44.7	22.1	44.7	0.174	14839			33
1831	153236	20	Nepenthes	1020	2018-05-04-11-50-09	0	0	z	0	30	44.5	22.2	44.7	22.1	44.7	0.174	14839			34
1832	153237	20	Nepenthes	1020	2018-05-04-11-50-11	0	0	z	0	30	44.5	22.2	44.7	22.1	44.7	0.174	14839			35
1833	153238	20	Nepenthes	1020	2018-05-04-11-50-13	0	0	z	0	30	44.5	22.2	44.7	22.1	44.7	0.174	14839			36
1834	153239	20	Nepenthes	1020	2018-05-04-11-50-15	0	0	z	0	30	44.5	22.2	44.7	22.1	44.7	0.174	14839			37
1835	153240	20	Nepenthes	1020	2018-05-04-11-50-17	0	0	z	0	30	44.5	22.2	44.7	22.1	44.7	0.174	14839			38
1836	153241	20	Nepenthes	1020	2018-05-04-11-50-19	0	0	z	0	30	44.5	22.2	44.7	22.1	44.7	0.174	14839			39
1837	153242	20	Nepenthes	1020	2018-05-04-11-50-21	0	0	z	0	30	44.5	22.2	44.7	22.1	44.7	0.174	14839			40
1838	153243	20	Nepenthes	1020	2018-05-04-11-50-23	0	0	z	0	30	44.5	22.2	44.7	22.1	44.7	0.174	14839			41
1839	153244	20	Nepenthes	1020	2018-05-04-11-50-25	0	0	z	0	30	44.5	22.2	44.7	22.1	44.7	0.174	14839			42
1840	153245	20	Nepenthes	1020	2018-05-04-11-50-27	0	0	z	0	30	44.5	22.2	44.7	22.1	44.7	0.174	14839			43
1841	153246	20	Nepenthes	1020	2018-05-04-11-50-29	0	0	z	0	30	44.5	22.2	44.7	22.1	44.7	0.174	14839			44
1842	153247	20	Nepenthes	1020	2018-05-04-11-50-31	0	0	z	0	30	44.5	22.2	44.7	22.1	44.7	0.174	14839			45
1843	153248	20	Nepenthes	1020	2018-05-04-11-50-33	0	0	z	0	30	44.5	22.2	44.7	22.1	44.7	0.174	14839			46
1844	153249	20	Nepenthes	1020	2018-05-04-11-50-35	0	0	z	0	30	44.5	22.2	44.7	22.1	44.7	0.174	14839			47
1845	153250	20	Nepenthes	1020	2018-05-04-11-50-37	0	0	z	0	30	44.6	22.2	44.7	22.1	44.7	0.074	14839			48
1846	153251	20	Nepenthes	1020	2018-05-04-11-50-39	0	0	z	0	30	44.5	22.2	44.7	22.1	44.7	0.174	14839			49
1847	153252	20	Nepenthes	1020	2018-05-04-11-50-41	0	0	z	0	30	44.5	22.2	44.7	22.1	44.7	0.174	14839			50
1848	153253	20	Nepenthes	1020	2018-05-04-11-50-43	0	0	z	0	30	44.5	22.2	44.7	22.1	44.7	0.174	14839			51
1849	153254	20	Nepenthes	1020	2018-05-04-11-50-45	0	0	z	0	30	44.5	22.2	44.7	22.1	44.7	0.174	14839			52
1850	153255	20	Nepenthes	1020	2018-05-04-11-50-47	0	0	z	0	30	44.6	22.2	44.7	22.1	44.7	0.074	14839			53
1851	153256	20	Nepenthes	1020	2018-05-04-11-50-49	0	0	z	0	30	44.6	22.2	44.7	22.1	44.7	0.074	14839			54
1852	153257	20	Nepenthes	1020	2018-05-04-11-50-51	0	0	z	0	30	44.6	22.2	44.7	22.1	44.7	0.074	14839			55
1853	153258	20	Nepenthes	1020	2018-05-04-11-50-53	0	0	z	0	30	44.6	22.2	44.7	22.1	44.7	0.074	14839			56
1854	153259	20	Nepenthes	1020	2018-05-04-11-50-55	0	0	z	0	30	44.6	22.2	44.7	22.1	44.7	0.074	14839			57
1855	153260	20	Nepenthes	1020	2018-05-04-11-50-57	0	0	z	0	30	44.5	22.2	44.7	22.1	44.7	0.174	14839			58
1856	153261	20	Nepenthes	1020	2018-05-04-11-50-59	0	0	z	0	30	44.6	22.2	44.7	22.1	44.7	0.074	14839			59
1857	153262	20	Nepenthes	1020	2018-05-04-11-51-01	0	0	z	0	30	44.6	22.2	44.7	22.1	44.7	0.074	14839			60
1858	153263	20	Nepenthes	1020	2018-05-04-11-51-03	0	0	z	0	30	44.6	22.2	44.7	22.1	44.7	0.074	14839			61
1859	153264	20	Nepenthes	1020	2018-05-04-11-51-05	0	0	z	0	30	44.6	22.2	44.7	22.1	44.7	0.074	14839			62
1860	153265	20	Nepenthes	1020	2018-05-04-11-51-07	0	0	z	0	30	44.6	22.2	44.7	22.1	44.7	0.074	14839			63
1861	153266	20	Nepenthes	1020	2018-05-04-11-51-09	0	0	z	0	30	44.6	22.2	44.7	22.1	44.7	0.074	14839			64
1862	153267	20	Nepenthes	1020	2018-05-04-11-51-11	0	0	z	0	30	44.6	22.2	44.7	22.1	44.7	0.074	14839			65
1863	153268	20	Nepenthes	1020	2018-05-04-11-51-13	0	0	z	0	30	44.6	22.2	44.7	22.1	44.7	0.074	14839			66
1864	153269	20	Nepenthes	1020	2018-05-04-11-51-15	0	0	z	0	30	44.6	22.2	44.7	22.1	44.7	0.074	14839			67
1865	153270	20	Nepenthes	1020	2018-05-04-11-51-17	0	0	z	0	30	44.6	22.2	44.7	22.1	44.7	0.074	14839			68
1866	153271	20	Nepenthes	1020	2018-05-04-11-51-19	0	0	z	0	30	44.6	22.2	44.7	22.1	44.7	0.074	14839			69
1867	153272	20	Nepenthes	1020	2018-05-04-11-51-21	0	0	z	0	30	44.5	22.2	44.7	22.1	44.7	0.174	14839			70
1868	153273	20	Nepenthes	1020	2018-05-04-11-51-23	0	0	z	0	30	44.6	22.2	44.7	22.1	44.7	0.074	14839			71
1869	153274	20	Nepenthes	1020	2018-05-04-11-51-25	0	0	z	0	30	44.6	22.2	44.7	22.1	44.7	0.074	14839			72
1870	153275	20	Nepenthes	1020	2018-05-04-11-51-27	0	0	z	0	30	44.6	22.2	44.7	22.1	44.7	0.074	14839			73
1871	153276	20	Nepenthes	1020	2018-05-04-11-51-29	0	0	z	0	30	44.6	22.2	44.7	22.1	44.7	0.074	14839			74
1872	153277	20	Nepenthes	1020	2018-05-04-11-51-31	0	0	z	0	30	44.6	22.2	44.7	22.1	44.7	0.074	14839			75
1873	153278	20	Nepenthes	1020	2018-05-04-11-51-33	0	0	z	0	30	44.6	22.2	44.7	22.1	44.7	0.074	14839			76
1874	153279	20	Nepenthes	1020	2018-05-04-11-51-35	0	0	z	0	30	44.5	22.2	44.7	22.1	44.7	0.174	14839			77
1875	153280	20	Nepenthes	1020	2018-05-04-11-51-37	0	0	z	0	30	44.5	22.2	44.7	22.1	44.7	0.174	14839			78
1876	153281	20	Nepenthes	1020	2018-05-04-11-51-39	0	0	z	0	30	44.5	22.2	44.7	22.1	44.7	0.174	14839			79
1877	153282	20	Nepenthes	1020	2018-05-04-11-51-41	0	0	z	0	30	44.5	22.2	44.7	22.1	44.7	0.174	14839			80
1878	153283	20	Nepenthes	1020	2018-05-04-11-51-43	0	0	z	0	30	44.6	22.3	44.7	22.1	44.7	0.074	14839			81
1879	153284	20	Nepenthes	1020	2018-05-04-11-51-45	0	0	z	0	30	44.5	22.2	44.7	22.1	44.7	0.174	14839			82
1880	153285	20	Nepenthes	1020	2018-05-04-11-51-47	0	0	z	0	30	44.5	22.2	44.7	22.1	44.7	0.174	14839			83
1881	153286	20	Nepenthes	1020	2018-05-04-11-51-50	0	0	z	0	30	44.5	22.2	44.7	22.1	44.7	0.174	14839			84
1882	153287	20	Nepenthes	1020	2018-05-04-11-51-52	0	0	z	0	30	44.5	22.2	44.7	22.1	44.7	0.174	14839			85
1883	153288	20	Nepenthes	1020	2018-05-04-11-51-54	0	0	z	0	30	44.5	22.2	44.7	22.1	44.7	0.174	14839			86
1884	153289	20	Nepenthes	1020	2018-05-04-11-51-56	0	0	z	0	30	44.5	22.2	44.7	22.1	44.7	0.174	14839			87
1885	153290	20	Nepenthes	1020	2018-05-04-11-51-58	0	0	z	0	30	44.5	22.2	44.7	22.1	44.7	0.174	14839			88
1886	153291	20	Nepenthes	1020	2018-05-04-11-52-00	0	0	z	0	30	44.5	22.2	44.7	22.1	44.7	0.174	14839			89
1887	153292	20	Nepenthes	1020	2018-05-04-11-52-02	0	0	z	0	30	44.5	22.2	44.7	22.1	44.7	0.174	14839			90
1888	153293	20	Nepenthes	1020	2018-05-04-11-52-04	0	0	z	0	30	44.5	22.2	44.7	22.1	44.7	0.174	14839	Last10	Here	91
1889	153294	20	Nepenthes	1020	2018-05-04-11-52-06	0	0	z	0	30	44.5	22.2	44.7	22.1	44.7	0.174	14839	Last10	Here	92
1890	153295	20	Nepenthes	1020	2018-05-04-11-52-08	0	0	z	0	30	44.5	22.2	44.8	22.1	44.8	0.271	14839	Last10	Here	93
1891	153296	20	Nepenthes	1020	2018-05-04-11-52-10	0	0	z	0	30	44.5	22.2	44.7	22.1	44.7	0.174	14839	Last10	Here	94
1892	153297	20	Nepenthes	1020	2018-05-04-11-52-12	0	0	z	0	30	44.5	22.2	44.7	22.1	44.7	0.174	14839	Last10	Here	95
1893	153298	20	Nepenthes	1020	2018-05-04-11-52-14	0	0	z	0	30	44.5	22.2	44.7	22.1	44.7	0.174	14839	Last10	Here	96
1894	153299	20	Nepenthes	1020	2018-05-04-11-52-16	0	0	z	0	30	44.5	22.2	44.7	22.1	44.7	0.174	14839	Last10	Here	97
1895	153300	20	Nepenthes	1020	2018-05-04-11-52-18	0	0	z	0	30	44.5	22.2	44.7	22.1	44.7	0.174	14839	Last10	Here	98
1896	153301	20	Nepenthes	1020	2018-05-04-11-52-20	0	0	z	0	30	44.5	22.2	44.7	22.1	44.7	0.174	14839	Last10	Here	99
1897	153302	20	Nepenthes	1020	2018-05-04-11-52-22	0	0	z	0	30	44.5	22.2	44.7	22.1	44.7	0.174	14839	Last10	Here	100
1898	153303	23	Nepenthes	1023	2018-05-04-11-57-21	0	1	x	-30	0	44.5	22.3	44.6	22.2	44.6	0.077	14840	First10	Here	1
1899	153304	23	Nepenthes	1023	2018-05-04-11-57-23	0	1	x	-30	0	44.6	22.3	44.6	22.2	44.6	-0.023	14840	First10	Here	2
1900	153305	23	Nepenthes	1023	2018-05-04-11-57-25	0	1	x	-30	0	44.5	22.2	44.6	22.2	44.6	0.077	14840	First10	Here	3
1901	153306	23	Nepenthes	1023	2018-05-04-11-57-27	0	1	x	-30	0	44.5	22.2	44.6	22.2	44.6	0.077	14840	First10	Here	4
1902	153307	23	Nepenthes	1023	2018-05-04-11-57-29	0	1	x	-30	0	44.5	22.3	44.6	22.2	44.6	0.077	14840	First10	Here	5
1903	153308	23	Nepenthes	1023	2018-05-04-11-57-31	0	1	x	-30	0	44.5	22.2	44.6	22.2	44.6	0.077	14840	First10	Here	6
1904	153309	23	Nepenthes	1023	2018-05-04-11-57-33	0	1	x	-30	0	44.5	22.2	44.6	22.2	44.6	0.077	14840	First10	Here	7
1905	153310	23	Nepenthes	1023	2018-05-04-11-57-35	0	1	x	-30	0	44.5	22.2	44.6	22.2	44.6	0.077	14840	First10	Here	8
1906	153311	23	Nepenthes	1023	2018-05-04-11-57-37	0	1	x	-30	0	44.5	22.2	44.6	22.2	44.6	0.077	14840	First10	Here	9
1907	153312	23	Nepenthes	1023	2018-05-04-11-57-39	0	1	x	-30	0	44.5	22.3	44.6	22.2	44.6	0.077	14840	First10	Here	10
1908	153313	23	Nepenthes	1023	2018-05-04-11-57-41	0	1	x	-30	0	44.5	22.2	44.6	22.2	44.6	0.077	14840			11
1909	153314	23	Nepenthes	1023	2018-05-04-11-57-43	0	1	x	-30	0	44.5	22.2	44.6	22.2	44.6	0.077	14840			12
1910	153315	23	Nepenthes	1023	2018-05-04-11-57-45	0	1	x	-30	0	44.5	22.2	44.6	22.2	44.6	0.077	14840			13
1911	153316	23	Nepenthes	1023	2018-05-04-11-57-47	0	1	x	-30	0	44.5	22.2	44.6	22.2	44.6	0.077	14840			14
1912	153317	23	Nepenthes	1023	2018-05-04-11-57-49	0	1	x	-30	0	44.5	22.2	44.6	22.2	44.6	0.077	14840			15
1913	153318	23	Nepenthes	1023	2018-05-04-11-57-51	0	1	x	-30	0	44.5	22.2	44.6	22.2	44.6	0.077	14840			16
1914	153319	23	Nepenthes	1023	2018-05-04-11-57-53	0	1	x	-30	0	44.5	22.2	44.6	22.2	44.6	0.077	14840			17
1915	153320	23	Nepenthes	1023	2018-05-04-11-57-55	0	1	x	-30	0	44.5	22.3	44.6	22.2	44.6	0.077	14840			18
1916	153321	23	Nepenthes	1023	2018-05-04-11-57-57	0	1	x	-30	0	44.5	22.2	44.6	22.2	44.6	0.077	14840			19
1917	153322	23	Nepenthes	1023	2018-05-04-11-57-59	0	1	x	-30	0	44.6	22.3	44.6	22.2	44.6	-0.023	14840			20
1918	153323	23	Nepenthes	1023	2018-05-04-11-58-01	0	1	x	-30	0	44.5	22.2	44.6	22.2	44.6	0.077	14840			21
1919	153324	23	Nepenthes	1023	2018-05-04-11-58-03	0	1	x	-30	0	44.5	22.2	44.6	22.2	44.6	0.077	14840			22
1920	153325	23	Nepenthes	1023	2018-05-04-11-58-05	0	1	x	-30	0	44.5	22.3	44.6	22.2	44.6	0.077	14840			23
1921	153326	23	Nepenthes	1023	2018-05-04-11-58-07	0	1	x	-30	0	44.5	22.3	44.6	22.2	44.6	0.077	14840			24
1922	153327	23	Nepenthes	1023	2018-05-04-11-58-09	0	1	x	-30	0	44.5	22.2	44.6	22.2	44.6	0.077	14840			25
1923	153328	23	Nepenthes	1023	2018-05-04-11-58-11	0	1	x	-30	0	44.6	22.3	44.6	22.2	44.6	-0.023	14840			26
1924	153329	23	Nepenthes	1023	2018-05-04-11-58-13	0	1	x	-30	0	44.5	22.2	44.6	22.2	44.6	0.077	14840			27
1925	153330	23	Nepenthes	1023	2018-05-04-11-58-15	0	1	x	-30	0	44.5	22.2	44.6	22.2	44.6	0.077	14840			28
1926	153331	23	Nepenthes	1023	2018-05-04-11-58-17	0	1	x	-30	0	44.5	22.2	44.6	22.2	44.6	0.077	14840			29
1927	153332	23	Nepenthes	1023	2018-05-04-11-58-19	0	1	x	-30	0	44.5	22.2	44.6	22.2	44.6	0.077	14840			30
1928	153333	23	Nepenthes	1023	2018-05-04-11-58-21	0	1	x	-30	0	44.5	22.2	44.6	22.2	44.6	0.077	14840			31
1929	153334	23	Nepenthes	1023	2018-05-04-11-58-23	0	1	x	-30	0	44.5	22.3	44.6	22.2	44.6	0.077	14840			32
1930	153335	23	Nepenthes	1023	2018-05-04-11-58-25	0	1	x	-30	0	44.5	22.2	44.6	22.2	44.6	0.077	14840			33
1931	153336	23	Nepenthes	1023	2018-05-04-11-58-27	0	1	x	-30	0	44.5	22.2	44.6	22.2	44.6	0.077	14840			34
1932	153337	23	Nepenthes	1023	2018-05-04-11-58-29	0	1	x	-30	0	44.5	22.2	44.6	22.2	44.6	0.077	14840			35
1933	153338	23	Nepenthes	1023	2018-05-04-11-58-31	0	1	x	-30	0	44.5	22.2	44.6	22.2	44.6	0.077	14840			36
1934	153339	23	Nepenthes	1023	2018-05-04-11-58-33	0	1	x	-30	0	44.5	22.2	44.6	22.2	44.6	0.077	14840			37
1935	153340	23	Nepenthes	1023	2018-05-04-11-58-35	0	1	x	-30	0	44.5	22.2	44.6	22.2	44.6	0.077	14840			38
1936	153341	23	Nepenthes	1023	2018-05-04-11-58-37	0	1	x	-30	0	44.5	22.2	44.6	22.2	44.6	0.077	14840			39
1937	153342	23	Nepenthes	1023	2018-05-04-11-58-39	0	1	x	-30	0	44.5	22.2	44.6	22.2	44.6	0.077	14840			40
1938	153343	23	Nepenthes	1023	2018-05-04-11-58-41	0	1	x	-30	0	44.5	22.2	44.6	22.2	44.6	0.077	14840			41
1939	153344	23	Nepenthes	1023	2018-05-04-11-58-43	0	1	x	-30	0	44.5	22.2	44.6	22.2	44.6	0.077	14840			42
1940	153345	23	Nepenthes	1023	2018-05-04-11-58-45	0	1	x	-30	0	44.5	22.2	44.6	22.2	44.6	0.077	14840			43
1941	153346	23	Nepenthes	1023	2018-05-04-11-58-47	0	1	x	-30	0	44.5	22.3	44.6	22.2	44.6	0.077	14840			44
1942	153347	23	Nepenthes	1023	2018-05-04-11-58-49	0	1	x	-30	0	44.5	22.2	44.6	22.2	44.6	0.077	14840			45
1943	153348	23	Nepenthes	1023	2018-05-04-11-58-51	0	1	x	-30	0	44.5	22.2	44.6	22.2	44.6	0.077	14840			46
1944	153349	23	Nepenthes	1023	2018-05-04-11-58-53	0	1	x	-30	0	44.5	22.3	44.6	22.2	44.6	0.077	14840			47
1945	153350	23	Nepenthes	1023	2018-05-04-11-58-55	0	1	x	-30	0	44.5	22.2	44.6	22.2	44.6	0.077	14840			48
1946	153351	23	Nepenthes	1023	2018-05-04-11-58-57	0	1	x	-30	0	44.5	22.2	44.6	22.2	44.6	0.077	14840			49
1947	153352	23	Nepenthes	1023	2018-05-04-11-58-59	0	1	x	-30	0	44.5	22.2	44.6	22.2	44.6	0.077	14840			50
1948	153353	23	Nepenthes	1023	2018-05-04-11-59-01	0	1	x	-30	0	44.6	22.3	44.6	22.2	44.6	-0.023	14840			51
1949	153354	23	Nepenthes	1023	2018-05-04-11-59-03	0	1	x	-30	0	44.5	22.2	44.6	22.2	44.6	0.077	14840			52
1950	153355	23	Nepenthes	1023	2018-05-04-11-59-05	0	1	x	-30	0	44.5	22.2	44.6	22.2	44.6	0.077	14840			53
1951	153356	23	Nepenthes	1023	2018-05-04-11-59-07	0	1	x	-30	0	44.6	22.3	44.6	22.2	44.6	-0.023	14840			54
1952	153357	23	Nepenthes	1023	2018-05-04-11-59-09	0	1	x	-30	0	44.5	22.2	44.5	22.1	44.5	-0.02	14840			55
1953	153358	23	Nepenthes	1023	2018-05-04-11-59-11	0	1	x	-30	0	44.5	22.3	44.6	22.2	44.6	0.077	14840			56
1954	153359	23	Nepenthes	1023	2018-05-04-11-59-13	0	1	x	-30	0	44.5	22.2	44.6	22.2	44.6	0.077	14840			57
1955	153360	23	Nepenthes	1023	2018-05-04-11-59-15	0	1	x	-30	0	44.5	22.2	44.6	22.2	44.6	0.077	14840			58
1956	153361	23	Nepenthes	1023	2018-05-04-11-59-17	0	1	x	-30	0	44.5	22.2	44.6	22.2	44.6	0.077	14840			59
1957	153362	23	Nepenthes	1023	2018-05-04-11-59-19	0	1	x	-30	0	44.5	22.2	44.6	22.2	44.6	0.077	14840			60
1958	153363	23	Nepenthes	1023	2018-05-04-11-59-21	0	1	x	-30	0	44.5	22.2	44.6	22.2	44.6	0.077	14840			61
1959	153364	23	Nepenthes	1023	2018-05-04-11-59-23	0	1	x	-30	0	44.5	22.2	44.6	22.2	44.6	0.077	14840			62
1960	153365	23	Nepenthes	1023	2018-05-04-11-59-25	0	1	x	-30	0	44.5	22.3	44.6	22.2	44.6	0.077	14840			63
1961	153366	23	Nepenthes	1023	2018-05-04-11-59-27	0	1	x	-30	0	44.5	22.2	44.6	22.2	44.6	0.077	14840			64
1962	153367	23	Nepenthes	1023	2018-05-04-11-59-29	0	1	x	-30	0	44.6	22.3	44.6	22.2	44.6	-0.023	14840			65
1963	153368	23	Nepenthes	1023	2018-05-04-11-59-31	0	1	x	-30	0	44.5	22.2	44.6	22.2	44.6	0.077	14840			66
1964	153369	23	Nepenthes	1023	2018-05-04-11-59-33	0	1	x	-30	0	44.5	22.3	44.6	22.2	44.6	0.077	14840			67
1965	153370	23	Nepenthes	1023	2018-05-04-11-59-35	0	1	x	-30	0	44.5	22.2	44.6	22.2	44.6	0.077	14840			68
1966	153371	23	Nepenthes	1023	2018-05-04-11-59-37	0	1	x	-30	0	44.5	22.3	44.6	22.2	44.6	0.077	14840			69
1967	153372	23	Nepenthes	1023	2018-05-04-11-59-39	0	1	x	-30	0	44.4	22.2	44.5	22.1	44.5	0.08	14840			70
1968	153373	23	Nepenthes	1023	2018-05-04-11-59-41	0	1	x	-30	0	44.5	22.3	44.6	22.2	44.6	0.077	14840			71
1969	153374	23	Nepenthes	1023	2018-05-04-11-59-43	0	1	x	-30	0	44.4	22.2	44.6	22.2	44.6	0.177	14840			72
1970	153375	23	Nepenthes	1023	2018-05-04-11-59-45	0	1	x	-30	0	44.4	22.2	44.6	22.2	44.6	0.177	14840			73
1971	153376	23	Nepenthes	1023	2018-05-04-11-59-47	0	1	x	-30	0	44.4	22.2	44.5	22.1	44.5	0.08	14840			74
1972	153377	23	Nepenthes	1023	2018-05-04-11-59-49	0	1	x	-30	0	44.4	22.2	44.6	22.2	44.6	0.177	14840			75
1973	153378	23	Nepenthes	1023	2018-05-04-11-59-51	0	1	x	-30	0	44.4	22.2	44.6	22.2	44.6	0.177	14840			76
1974	153379	23	Nepenthes	1023	2018-05-04-11-59-53	0	1	x	-30	0	44.4	22.2	44.6	22.2	44.6	0.177	14840			77
1975	153380	23	Nepenthes	1023	2018-05-04-11-59-55	0	1	x	-30	0	44.4	22.2	44.6	22.2	44.6	0.177	14840			78
1976	153381	23	Nepenthes	1023	2018-05-04-11-59-57	0	1	x	-30	0	44.5	22.2	44.6	22.2	44.6	0.077	14840			79
1977	153382	23	Nepenthes	1023	2018-05-04-11-59-59	0	1	x	-30	0	44.5	22.2	44.6	22.1	44.6	0.077	14840			80
1978	153383	23	Nepenthes	1023	2018-05-04-12-00-01	0	1	x	-30	0	44.4	22.2	44.6	22.2	44.6	0.177	14840			81
1979	153384	23	Nepenthes	1023	2018-05-04-12-00-03	0	1	x	-30	0	44.5	22.3	44.5	22.1	44.5	-0.02	14840			82
1980	153385	23	Nepenthes	1023	2018-05-04-12-00-05	0	1	x	-30	0	44.5	22.2	44.5	22.1	44.5	-0.02	14840			83
1981	153386	23	Nepenthes	1023	2018-05-04-12-00-07	0	1	x	-30	0	44.4	22.2	44.5	22.1	44.5	0.08	14840			84
1982	153387	23	Nepenthes	1023	2018-05-04-12-00-09	0	1	x	-30	0	44.5	22.3	44.6	22.2	44.6	0.077	14840			85
1983	153388	23	Nepenthes	1023	2018-05-04-12-00-11	0	1	x	-30	0	44.4	22.2	44.6	22.2	44.6	0.177	14840			86
1984	153389	23	Nepenthes	1023	2018-05-04-12-00-13	0	1	x	-30	0	44.4	22.2	44.6	22.1	44.6	0.177	14840			87
1985	153390	23	Nepenthes	1023	2018-05-04-12-00-15	0	1	x	-30	0	44.4	22.2	44.6	22.1	44.6	0.177	14840			88
1986	153391	23	Nepenthes	1023	2018-05-04-12-00-17	0	1	x	-30	0	44.5	22.3	44.6	22.2	44.6	0.077	14840			89
1987	153392	23	Nepenthes	1023	2018-05-04-12-00-19	0	1	x	-30	0	44.4	22.2	44.6	22.2	44.6	0.177	14840			90
1988	153393	23	Nepenthes	1023	2018-05-04-12-00-21	0	1	x	-30	0	44.5	22.3	44.6	22.1	44.6	0.077	14840	Last10	Here	91
1989	153394	23	Nepenthes	1023	2018-05-04-12-00-23	0	1	x	-30	0	44.4	22.2	44.5	22.1	44.5	0.08	14840	Last10	Here	92
1990	153395	23	Nepenthes	1023	2018-05-04-12-00-25	0	1	x	-30	0	44.4	22.2	44.6	22.1	44.6	0.177	14840	Last10	Here	93
1991	153396	23	Nepenthes	1023	2018-05-04-12-00-27	0	1	x	-30	0	44.4	22.2	44.5	22.1	44.5	0.08	14840	Last10	Here	94
1992	153397	23	Nepenthes	1023	2018-05-04-12-00-29	0	1	x	-30	0	44.4	22.2	44.5	22.1	44.5	0.08	14840	Last10	Here	95
1993	153398	23	Nepenthes	1023	2018-05-04-12-00-31	0	1	x	-30	0	44.5	22.3	44.5	22.1	44.5	-0.02	14840	Last10	Here	96
1994	153399	23	Nepenthes	1023	2018-05-04-12-00-33	0	1	x	-30	0	44.4	22.2	44.7	22.2	44.7	0.274	14840	Last10	Here	97
1995	153400	23	Nepenthes	1023	2018-05-04-12-00-35	0	1	x	-30	0	44.5	22.3	44.6	22.1	44.6	0.077	14840	Last10	Here	98
1996	153401	23	Nepenthes	1023	2018-05-04-12-00-37	0	1	x	-30	0	44.5	22.3	44.6	22.1	44.6	0.077	14840	Last10	Here	99
1997	153402	23	Nepenthes	1023	2018-05-04-12-01-11	0	1	x	-25	0	44.4	22.2	44.7	22.2	44.7	0.274	14841	First10	Here	1
1998	153403	23	Nepenthes	1023	2018-05-04-12-01-13	0	1	x	-25	0	44.4	22.2	44.6	22.1	44.6	0.177	14841	First10	Here	2
1999	153404	23	Nepenthes	1023	2018-05-04-12-01-15	0	1	x	-25	0	44.4	22.2	44.6	22.1	44.6	0.177	14841	First10	Here	3
[truncated: 43,438 more rows]
