# Supplementary material for: Floral Humidity in Flowering Plants: A Preliminary Survey
Source: Front Plant Sci. 2020 Mar 6;11:249. doi: 10.3389/fpls.2020.00249 (PMC7068853; doi:10.3389/fpls.2020.00249)
Supplement: SUPPLEMENTARY FILE 2 — A zipped file containing floral humidity data collected by the robot arm transects as described in the main text. A word document within the zipped files explains the data formatting in detail. Datafiles themselves are in CSV format. [file Data_Sheet_2.zip › Floral humidity data/Flowers/Nicotiana tabacum Means.csv]

	Block	Sp	xORz	Individual	totIndividual	sample..	Sample.order	xoffset	zoffset	x2	z2	Background.Humidity	Background.Temperature	Focal.Humidity	Focal.Temperature	Corrected.Focal.humidity	Change.in.RH.	block
1	5549	Nicotiana tabacum	x	11	411	0	0	-30	0	900	0	28.602	21.595	27.709	21.567	28.597	-0.0349	5549
2	5550	Nicotiana tabacum	x	11	411	0	0	-25	0	625	0	28.557	21.506	27.699	21.499	28.599	0.0011	5550
3	5551	Nicotiana tabacum	x	11	411	0	0	-20	0	400	0	28.5	21.5	27.65	21.44591837	28.54795918	0.014	5551
4	5552	Nicotiana tabacum	x	11	411	0	0	-15	0	225	0	28.47979798	21.5	27.57575758	21.40606061	28.47575758	-0.032616162	5552
5	5553	Nicotiana tabacum	x	11	411	0	0	-10	0	100	0	28.39393939	21.5	27.52525253	21.42525253	28.42525253	0.007787879	5553
6	5554	Nicotiana tabacum	x	11	411	0	0	-5	0	25	0	28.33434343	21.5	27.5	21.46666667	28.4	0.044656566	5554
7	5555	Nicotiana tabacum	x	11	411	0	0	0	0	0	0	28.3	21.5	27.455	21.478	28.355	0.0385	5555
8	5556	Nicotiana tabacum	x	11	411	0	0	5	0	25	0	28.251	21.507	27.375	21.472	28.275	0.0155	5556
9	5557	Nicotiana tabacum	x	11	411	0	0	10	0	100	0	28.21212121	21.50606061	27.38787879	21.48080808	28.28787879	0.065969697	5557
10	5558	Nicotiana tabacum	x	11	411	0	0	15	0	225	0	28.168	21.506	27.299	21.499	28.199	0.0301	5558
11	5559	Nicotiana tabacum	x	11	411	0	0	20	0	400	0	28.13	21.53	27.252	21.5	28.152	0.0258	5559
12	5560	Nicotiana tabacum	x	11	411	0	0	25	0	625	0	28.118	21.563	27.2	21.5	28.1	-0.009	5560
13	5561	Nicotiana tabacum	x	11	411	0	0	30	0	900	0	28.125	21.594	27.207	21.515	28.107	-0.0097	5561
14	5568	Nicotiana tabacum	x	12	412	0	1	-30	0	900	0	28.2	21.5	27.255	21.421	28.155	-0.0415	5568
15	5569	Nicotiana tabacum	x	12	412	0	1	-25	0	625	0	28.233	21.5	27.307	21.4	28.207	-0.0277	5569
16	5570	Nicotiana tabacum	x	12	412	0	1	-20	0	400	0	28.278	21.497	27.397	21.4	28.297	0.0083	5570
17	5571	Nicotiana tabacum	x	12	412	0	1	-15	0	225	0	28.28787879	21.48888889	27.3989899	21.39494949	28.2989899	0.000212121	5571
18	5572	Nicotiana tabacum	x	12	412	0	1	-10	0	100	0	28.24242424	21.42525253	27.42222222	21.39090909	28.32222222	0.066575758	5572
19	5573	Nicotiana tabacum	x	12	412	0	1	-5	0	25	0	28.26868687	21.44040404	27.43838384	21.38888889	28.33838384	0.054858586	5573
20	5574	Nicotiana tabacum	x	12	412	0	1	0	0	0	0	28.26969697	21.40505051	27.47979798	21.37979798	28.37979798	0.091121212	5574
21	5575	Nicotiana tabacum	x	12	412	0	1	5	0	25	0	28.30309278	21.40309278	27.54742268	21.3628866	28.44742268	0.118587629	5575
22	5576	Nicotiana tabacum	x	12	412	0	1	10	0	100	0	28.305	21.405	27.581	21.383	28.481	0.1469	5576
23	5577	Nicotiana tabacum	x	12	412	0	1	15	0	225	0	28.343	21.4	27.57	21.359	28.47	0.099	5577
24	5578	Nicotiana tabacum	x	12	412	0	1	20	0	400	0	28.364	21.4	27.578	21.37	28.478	0.0852	5578
25	5579	Nicotiana tabacum	x	12	412	0	1	25	0	625	0	28.364	21.4	27.577	21.387	28.477	0.0843	5579
26	5580	Nicotiana tabacum	x	12	412	0	1	30	0	900	0	28.39292929	21.4	27.58989899	21.39090909	28.48989899	0.066979798	5580
27	5587	Nicotiana tabacum	x	13	413	0	2	-30	0	900	0	28.491	21.4	27.6	21.387	28.5	-0.022	5587
28	5588	Nicotiana tabacum	x	13	413	0	2	-25	0	625	0	28.46262626	21.4	27.61010101	21.31212121	28.51010101	0.015464646	5588
29	5589	Nicotiana tabacum	x	13	413	0	2	-20	0	400	0	28.38888889	21.4010101	27.56060606	21.30505051	28.46060606	0.044656566	5589
30	5590	Nicotiana tabacum	x	13	413	0	2	-15	0	225	0	28.30909091	21.4	27.55454545	21.34545455	28.45454545	0.119	5590
31	5591	Nicotiana tabacum	x	13	413	0	2	-10	0	100	0	28.301	21.4	27.509	21.315	28.409	0.0861	5591
32	5592	Nicotiana tabacum	x	13	413	0	2	-5	0	25	0	28.297	21.403	27.492	21.329	28.392	0.0748	5592
33	5593	Nicotiana tabacum	x	13	413	0	2	0	0	0	0	28.29494949	21.40505051	27.52424242	21.35151515	28.42424242	0.105868687	5593
34	5594	Nicotiana tabacum	x	13	413	0	2	5	0	25	0	28.3	21.4020202	27.53333333	21.32929293	28.43333333	0.109	5594
35	5595	Nicotiana tabacum	x	13	413	0	2	10	0	100	0	28.3	21.4010101	27.51919192	21.36262626	28.41919192	0.096272727	5595
36	5596	Nicotiana tabacum	x	13	413	0	2	15	0	225	0	28.3	21.4	27.51515152	21.36565657	28.41515152	0.092636364	5596
37	5597	Nicotiana tabacum	x	13	413	0	2	20	0	400	0	28.3	21.4	27.476	21.375	28.376	0.0574	5597
38	5598	Nicotiana tabacum	x	13	413	0	2	25	0	625	0	28.3	21.4	27.487	21.386	28.387	0.0673	5598
39	5599	Nicotiana tabacum	x	13	413	0	2	30	0	900	0	28.334	21.4	27.485	21.383	28.385	0.0315	5599
40	5606	Nicotiana tabacum	x	14	414	0	3	-30	0	900	0	28.173	21.415	27.278	21.4	28.178	0.0062	5606
41	5607	Nicotiana tabacum	x	14	414	0	3	-25	0	625	0	28.144	21.453	27.3	21.395	28.2	0.055	5607
42	5608	Nicotiana tabacum	x	14	414	0	3	-20	0	400	0	28.13	21.446	27.287	21.363	28.187	0.0573	5608
43	5609	Nicotiana tabacum	x	14	414	0	3	-15	0	225	0	28.14848485	21.45555556	27.30606061	21.36464646	28.20606061	0.055969697	5609
44	5610	Nicotiana tabacum	x	14	414	0	3	-10	0	100	0	28.143	21.431	27.368	21.373	28.268	0.1172	5610
45	5611	Nicotiana tabacum	x	14	414	0	3	-5	0	25	0	28.15959596	21.41919192	27.38080808	21.36464646	28.28080808	0.112131313	5611
46	5612	Nicotiana tabacum	x	14	414	0	3	0	0	0	0	28.15612245	21.40918367	27.38673469	21.38367347	28.28673469	0.120938776	5612
47	5613	Nicotiana tabacum	x	14	414	0	3	5	0	25	0	28.11818182	21.42222222	27.32424242	21.4	28.22424242	0.102636364	5613
48	5614	Nicotiana tabacum	x	14	414	0	3	10	0	100	0	28.16363636	21.47272727	27.3	21.3989899	28.2	0.035363636	5614
49	5615	Nicotiana tabacum	x	14	414	0	3	15	0	225	0	28.107	21.461	27.301	21.4	28.201	0.0929	5615
50	5616	Nicotiana tabacum	x	14	414	0	3	20	0	400	0	28.123	21.424	27.31	21.399	28.21	0.085	5616
51	5617	Nicotiana tabacum	x	14	414	0	3	25	0	625	0	28.184	21.423	27.307	21.399	28.207	0.0213	5617
52	5618	Nicotiana tabacum	x	14	414	0	3	30	0	900	0	28.20909091	21.41818182	27.31616162	21.4	28.21616162	0.004454545	5618
53	5625	Nicotiana tabacum	x	11	411	1	0	-30	0	900	0	28.19393939	21.48787879	27.15656566	21.40505051	28.05656566	-0.124030303	5625
54	5626	Nicotiana tabacum	x	11	411	1	0	-25	0	625	0	28.17272727	21.47272727	27.23333333	21.4	28.13333333	-0.033727273	5626
55	5627	Nicotiana tabacum	x	11	411	1	0	-20	0	400	0	28.18888889	21.5	27.2979798	21.4	28.1979798	0.008292929	5627
56	5628	Nicotiana tabacum	x	11	411	1	0	-15	0	225	0	28.194	21.5	27.236	21.4	28.136	-0.0526	5628
57	5629	Nicotiana tabacum	x	11	411	1	0	-10	0	100	0	28.129	21.5	27.206	21.4	28.106	-0.0146	5629
58	5630	Nicotiana tabacum	x	11	411	1	0	-5	0	25	0	28.1	21.4989899	27.24949495	21.4	28.14949495	0.053545455	5630
59	5631	Nicotiana tabacum	x	11	411	1	0	0	0	0	0	28.098	21.5	27.212	21.4	28.112	0.0218	5631
60	5632	Nicotiana tabacum	x	11	411	1	0	5	0	25	0	28.1	21.5	27.205	21.4	28.105	0.0135	5632
61	5633	Nicotiana tabacum	x	11	411	1	0	10	0	100	0	28.049	21.5	27.216	21.4	28.116	0.0744	5633
62	5634	Nicotiana tabacum	x	11	411	1	0	15	0	225	0	28.089	21.488	27.215	21.4	28.115	0.0335	5634
63	5635	Nicotiana tabacum	x	11	411	1	0	20	0	400	0	28.094	21.495	27.147	21.4	28.047	-0.0327	5635
64	5636	Nicotiana tabacum	x	11	411	1	0	25	0	625	0	28.082	21.5	27.103	21.401	28.003	-0.0603	5636
65	5637	Nicotiana tabacum	x	11	411	1	0	30	0	900	0	28.09494949	21.5	27.11111111	21.4	28.01111111	-0.065949495	5637
66	5644	Nicotiana tabacum	x	12	412	1	1	-30	0	900	0	28.08383838	21.5	27.08585859	21.40505051	27.98585859	-0.077565657	5644
67	5645	Nicotiana tabacum	x	12	412	1	1	-25	0	625	0	28.0010101	21.5	27.0959596	21.4	27.9959596	0.014353535	5645
68	5646	Nicotiana tabacum	x	12	412	1	1	-20	0	400	0	28	21.5	27.0959596	21.4	27.9959596	0.015363636	5646
69	5647	Nicotiana tabacum	x	12	412	1	1	-15	0	225	0	27.99393939	21.5	27.0969697	21.4	27.9969697	0.022333333	5647
70	5648	Nicotiana tabacum	x	12	412	1	1	-10	0	100	0	27.942	21.5	27.023	21.4	27.923	0.0077	5648
71	5649	Nicotiana tabacum	x	12	412	1	1	-5	0	25	0	27.93	21.5	27.023	21.4	27.923	0.0197	5649
72	5650	Nicotiana tabacum	x	12	412	1	1	0	0	0	0	27.901	21.5	27	21.4	27.9	0.028	5650
73	5651	Nicotiana tabacum	x	12	412	1	1	5	0	25	0	27.907	21.5	26.999	21.4	27.899	0.02109	5651
74	5652	Nicotiana tabacum	x	12	412	1	1	10	0	100	0	27.9	21.5	26.989	21.4	27.889	0.01899	5652
75	5653	Nicotiana tabacum	x	12	412	1	1	15	0	225	0	27.862	21.5	26.98	21.402	27.88	0.0488	5653
76	5654	Nicotiana tabacum	x	12	412	1	1	20	0	400	0	27.892	21.5	26.909	21.409	27.809	-0.04581	5654
77	5655	Nicotiana tabacum	x	12	412	1	1	25	0	625	0	27.834	21.5	26.912	21.408	27.812	0.01492	5655
78	5656	Nicotiana tabacum	x	12	412	1	1	30	0	900	0	27.86262626	21.5	26.90606061	21.40606061	27.80606061	-0.019111111	5656
79	5663	Nicotiana tabacum	x	13	413	1	2	-30	0	900	0	27.809	21.5	26.899	21.439	27.799	0.0281	5663
80	5664	Nicotiana tabacum	x	13	413	1	2	-25	0	625	0	27.84	21.5	26.949	21.4	27.849	0.04259	5664
81	5665	Nicotiana tabacum	x	13	413	1	2	-20	0	400	0	27.8020202	21.5010101	26.95555556	21.4	27.85555556	0.086535354	5665
82	5666	Nicotiana tabacum	x	13	413	1	2	-15	0	225	0	27.8	21.5	26.91919192	21.4	27.81919192	0.055464646	5666
83	5667	Nicotiana tabacum	x	13	413	1	2	-10	0	100	0	27.79090909	21.5	26.9	21.4	27.8	0.047090909	5667
84	5668	Nicotiana tabacum	x	13	413	1	2	-5	0	25	0	27.7020202	21.5	26.87878788	21.4	27.77878788	0.116888889	5668
85	5669	Nicotiana tabacum	x	13	413	1	2	0	0	0	0	27.7	21.5	26.803	21.4	27.708	0.0507	5669
86	5670	Nicotiana tabacum	x	13	413	1	2	5	0	25	0	27.679	21.501	26.785	21.4	27.7	0.0555	5670
87	5671	Nicotiana tabacum	x	13	413	1	2	10	0	100	0	27.625	21.502	26.708	21.4	27.7	0.0402	5671
88	5672	Nicotiana tabacum	x	13	413	1	2	15	0	225	0	27.61111111	21.5	26.71010101	21.4	27.7	0.055979798	5672
89	5673	Nicotiana tabacum	x	13	413	1	2	20	0	400	0	27.634	21.5	26.7	21.4	27.7	0.024	5673
90	5674	Nicotiana tabacum	x	13	413	1	2	25	0	625	0	27.668	21.5	26.703	21.402	27.7	-0.0073	5674
91	5675	Nicotiana tabacum	x	13	413	1	2	30	0	900	0	27.659	21.5	26.704	21.411	27.7	0.0026	5675
92	5682	Nicotiana tabacum	x	14	414	1	3	-30	0	900	0	27.6040404	21.5040404	26.67171717	21.47272727	27.67171717	0.028505051	5682
93	5683	Nicotiana tabacum	x	14	414	1	3	-25	0	625	0	27.6010101	21.5020202	26.69292929	21.4020202	27.69292929	0.050626263	5683
94	5684	Nicotiana tabacum	x	14	414	1	3	-20	0	400	0	27.52828283	21.5	26.68484848	21.4	27.68484848	0.116080808	5684
95	5685	Nicotiana tabacum	x	14	414	1	3	-15	0	225	0	27.50918367	21.50102041	26.64591837	21.4	27.64591837	0.100142857	5685
96	5686	Nicotiana tabacum	x	14	414	1	3	-10	0	100	0	27.503	21.5	26.621	21.4	27.621	0.0839	5686
97	5687	Nicotiana tabacum	x	14	414	1	3	-5	0	25	0	27.47272727	21.5010101	26.62929293	21.4010101	27.62525253	0.121636364	5687
98	5688	Nicotiana tabacum	x	14	414	1	3	0	0	0	0	27.461	21.503	26.594	21.401	27.594	0.1016	5688
99	5689	Nicotiana tabacum	x	14	414	1	3	5	0	25	0	27.416	21.512	26.519	21.407	27.519	0.0791	5689
100	5690	Nicotiana tabacum	x	14	414	1	3	10	0	100	0	27.399	21.516	26.541	21.451	27.541	0.1159	5690
101	5691	Nicotiana tabacum	x	14	414	1	3	15	0	225	0	27.402	21.517	26.477	21.464	27.477	0.0553	5691
102	5692	Nicotiana tabacum	x	14	414	1	3	20	0	400	0	27.40707071	21.50808081	26.48585859	21.45353535	27.48585859	0.05820202	5692
103	5693	Nicotiana tabacum	x	14	414	1	3	25	0	625	0	27.412	21.503	26.459	21.447	27.459	0.0291	5693
104	5694	Nicotiana tabacum	x	14	414	1	3	30	0	900	0	27.405	21.505	26.458	21.455	27.458	0.0352	5694
105	5701	Nicotiana tabacum	x	11	411	2	0	-30	0	900	0	27.32346939	21.51938776	26.38163265	21.49387755	27.38163265	0.048	5701
106	5702	Nicotiana tabacum	x	11	411	2	0	-25	0	625	0	27.332	21.516	26.395	21.488	27.395	0.0515	5702
107	5703	Nicotiana tabacum	x	11	411	2	0	-20	0	400	0	27.33333333	21.51111111	26.39393939	21.46969697	27.39393939	0.049212121	5703
108	5704	Nicotiana tabacum	x	11	411	2	0	-15	0	225	0	27.314	21.504	26.416	21.477	27.416	0.0884	5704
109	5705	Nicotiana tabacum	x	11	411	2	0	-10	0	100	0	27.332	21.525	26.421	21.479	27.421	0.0749	5705
110	5706	Nicotiana tabacum	x	11	411	2	0	-5	0	25	0	27.322	21.518	26.402	21.48	27.402	0.0678	5706
111	5707	Nicotiana tabacum	x	11	411	2	0	0	0	0	0	27.31515152	21.51414141	26.44444444	21.47575758	27.44444444	0.112848485	5707
112	5708	Nicotiana tabacum	x	11	411	2	0	5	0	25	0	27.36161616	21.51414141	26.47878788	21.48181818	27.47878788	0.097292929	5708
113	5709	Nicotiana tabacum	x	11	411	2	0	10	0	100	0	27.31616162	21.51616162	26.45454545	21.5	27.45454545	0.120929293	5709
114	5710	Nicotiana tabacum	x	11	411	2	0	15	0	225	0	27.31414141	21.52121212	26.3969697	21.5	27.3969697	0.071131313	5710
115	5711	Nicotiana tabacum	x	11	411	2	0	20	0	400	0	27.2969697	21.51111111	26.31919192	21.5	27.31919192	0.01830303	5711
116	5712	Nicotiana tabacum	x	11	411	2	0	25	0	625	0	27.314	21.528	26.327	21.5	27.327	0.0083	5712
117	5713	Nicotiana tabacum	x	11	411	2	0	30	0	900	0	27.297	21.518	26.3	21.5	27.3	0.001	5713
118	5720	Nicotiana tabacum	x	12	412	2	1	-30	0	900	0	27.225	21.523	26.215	21.502	27.215	-0.0035	5720
119	5721	Nicotiana tabacum	x	12	412	2	1	-25	0	625	0	27.23877551	21.53673469	26.28367347	21.49591837	27.28367347	0.044530612	5721
120	5722	Nicotiana tabacum	x	12	412	2	1	-20	0	400	0	27.20612245	21.51632653	26.27959184	21.4877551	27.27959184	0.073510204	5722
121	5723	Nicotiana tabacum	x	12	412	2	1	-15	0	225	0	27.211	21.513	26.235	21.492	27.235	0.0285	5723
122	5724	Nicotiana tabacum	x	12	412	2	1	-10	0	100	0	27.184	21.529	26.237	21.499	27.237	0.0573	5724
123	5725	Nicotiana tabacum	x	12	412	2	1	-5	0	25	0	27.154	21.593	26.204	21.5	27.204	0.0576	5725
124	5726	Nicotiana tabacum	x	12	412	2	1	0	0	0	0	27.149	21.587	26.216	21.5	27.216	0.0734	5726
125	5727	Nicotiana tabacum	x	12	412	2	1	5	0	25	0	27.14141414	21.56161616	26.22525253	21.5	27.22525253	0.089313131	5727
126	5728	Nicotiana tabacum	x	12	412	2	1	10	0	100	0	27.13434343	21.55959596	26.2020202	21.5	27.2020202	0.075474747	5728
127	5729	Nicotiana tabacum	x	12	412	2	1	15	0	225	0	27.12626263	21.52424242	26.20707071	21.5	27.20707071	0.08810101	5729
128	5730	Nicotiana tabacum	x	12	412	2	1	20	0	400	0	27.138	21.523	26.224	21.5	27.224	0.0916	5730
129	5731	Nicotiana tabacum	x	12	412	2	1	25	0	625	0	27.136	21.524	26.204	21.5	27.204	0.0756	5731
130	5732	Nicotiana tabacum	x	12	412	2	1	30	0	900	0	27.185	21.515	26.2	21.5	27.2	0.023	5732
131	5739	Nicotiana tabacum	x	13	413	2	2	-30	0	900	0	27.087	21.6	25.991	21.53	26.991	-0.0671	5739
132	5740	Nicotiana tabacum	x	13	413	2	2	-25	0	625	0	27.012	21.6	26.003	21.5	27.003	0.0187	5740
133	5741	Nicotiana tabacum	x	13	413	2	2	-20	0	400	0	27.008	21.6	26	21.5	27	0.02	5741
134	5742	Nicotiana tabacum	x	13	413	2	2	-15	0	225	0	26.998	21.6	25.997	21.5	26.997	0.0273	5742
135	5743	Nicotiana tabacum	x	13	413	2	2	-10	0	100	0	26.973	21.597	25.957	21.5	26.957	0.0163	5743
136	5744	Nicotiana tabacum	x	13	413	2	2	-5	0	25	0	26.933	21.591	25.947	21.5	26.947	0.0473	5744
137	5745	Nicotiana tabacum	x	13	413	2	2	0	0	0	0	26.897	21.597	25.93	21.5	26.93	0.068	5745
138	5746	Nicotiana tabacum	x	13	413	2	2	5	0	25	0	26.894	21.594	25.9	21.5	26.9	0.044	5746
139	5747	Nicotiana tabacum	x	13	413	2	2	10	0	100	0	26.88282828	21.57979798	25.9	21.5	26.9	0.055171717	5747
140	5748	Nicotiana tabacum	x	13	413	2	2	15	0	225	0	26.8989899	21.5989899	25.87979798	21.5	26.87979798	0.020828283	5748
141	5749	Nicotiana tabacum	x	13	413	2	2	20	0	400	0	26.86565657	21.6	25.81212121	21.50505051	26.81212121	-0.006747475	5749
142	5750	Nicotiana tabacum	x	13	413	2	2	25	0	625	0	26.8040404	21.59393939	25.8030303	21.5	26.8030303	0.046686869	5750
143	5751	Nicotiana tabacum	x	13	413	2	2	30	0	900	0	26.796	21.591	25.8	21.502	26.801	0.05199	5751
144	5758	Nicotiana tabacum	x	14	414	2	3	-30	0	900	0	26.615	21.6	25.565	21.551	26.665	0.0205	5758
145	5759	Nicotiana tabacum	x	14	414	2	3	-25	0	625	0	26.601	21.6	25.596	21.5	26.696	0.0624	5759
146	5760	Nicotiana tabacum	x	14	414	2	3	-20	0	400	0	26.6	21.6	25.573	21.5	26.673	0.0427	5760
147	5761	Nicotiana tabacum	x	14	414	2	3	-15	0	225	0	26.593	21.6	25.555	21.5	26.655	0.0335	5761
148	5762	Nicotiana tabacum	x	14	414	2	3	-10	0	100	0	26.577	21.599	25.577	21.5	26.677	0.0693	5762
149	5763	Nicotiana tabacum	x	14	414	2	3	-5	0	25	0	26.586	21.6	25.566	21.5	26.666	0.0504	5763
150	5764	Nicotiana tabacum	x	14	414	2	3	0	0	0	0	26.593	21.599	25.524	21.501	26.624	0.0056	5764
151	5765	Nicotiana tabacum	x	14	414	2	3	5	0	25	0	26.53939394	21.6	25.51616162	21.50808081	26.61616162	0.052151515	5765
152	5766	Nicotiana tabacum	x	14	414	2	3	10	0	100	0	26.52929293	21.6	25.51414141	21.55050505	26.61414141	0.060434343	5766
153	5767	Nicotiana tabacum	x	14	414	2	3	15	0	225	0	26.51414141	21.6	25.50505051	21.51919192	26.60505051	0.06740404	5767
154	5768	Nicotiana tabacum	x	14	414	2	3	20	0	400	0	26.5040404	21.6	25.48787879	21.54343434	26.58787879	0.062050505	5768
155	5769	Nicotiana tabacum	x	14	414	2	3	25	0	625	0	26.51	21.6	25.465	21.55	26.565	0.0355	5769
156	5770	Nicotiana tabacum	x	14	414	2	3	30	0	900	0	26.5	21.6	25.448	21.546	26.548	0.0302	5770
157	5777	Nicotiana tabacum	x	11	411	3	0	-30	0	900	0	26.51010101	21.6	25.43737374	21.5959596	26.53737374	0.010535354	5777
158	5778	Nicotiana tabacum	x	11	411	3	0	-25	0	625	0	26.50909091	21.6	25.47373737	21.54747475	26.57373737	0.044272727	5778
159	5779	Nicotiana tabacum	x	11	411	3	0	-20	0	400	0	26.501	21.6	25.456	21.523	26.556	0.0364	5779
160	5780	Nicotiana tabacum	x	11	411	3	0	-15	0	225	0	26.505	21.6	25.42	21.506	26.52	2.42E-19	5780
161	5781	Nicotiana tabacum	x	11	411	3	0	-10	0	100	0	26.5	21.6	25.455	21.524	26.555	0.0365	5781
162	5782	Nicotiana tabacum	x	11	411	3	0	-5	0	25	0	26.495	21.6	25.466	21.502	26.566	0.0514	5782
163	5783	Nicotiana tabacum	x	11	411	3	0	0	0	0	0	26.47	21.6	25.462	21.516	26.562	0.0728	5783
164	5784	Nicotiana tabacum	x	11	411	3	0	5	0	25	0	26.402	21.6	25.505	21.532	26.605	0.1795	5784
165	5785	Nicotiana tabacum	x	11	411	3	0	10	0	100	0	26.4	21.6	25.414	21.541	26.514	0.0996	5785
166	5786	Nicotiana tabacum	x	11	411	3	0	15	0	225	0	26.364	21.6	25.377	21.58	26.477	0.1023	5786
167	5787	Nicotiana tabacum	x	11	411	3	0	20	0	400	0	26.30606061	21.6	25.27373737	21.58484848	26.37373737	0.06730303	5787
168	5788	Nicotiana tabacum	x	11	411	3	0	25	0	625	0	26.2030303	21.6	25.20909091	21.58080808	26.30909091	0.112151515	5788
169	5789	Nicotiana tabacum	x	11	411	3	0	30	0	900	0	26.21010101	21.5989899	25.13434343	21.57979798	26.23434343	0.037808081	5789
170	5796	Nicotiana tabacum	x	12	412	3	1	-30	0	900	0	25.92222222	21.6	24.78585859	21.58787879	25.90505051	0.012050505	5796
171	5797	Nicotiana tabacum	x	12	412	3	1	-25	0	625	0	25.85	21.6	24.754	21.508	25.902	0.0556	5797
172	5798	Nicotiana tabacum	x	12	412	3	1	-20	0	400	0	25.814	21.6	24.715	21.5	25.9	0.0565	5798
173	5799	Nicotiana tabacum	x	12	412	3	1	-15	0	225	0	25.741	21.6	24.673	21.5	25.873	0.0917	5799
174	5800	Nicotiana tabacum	x	12	412	3	1	-10	0	100	0	25.696	21.6	24.626	21.5	25.826	0.0944	5800
175	5801	Nicotiana tabacum	x	12	412	3	1	-5	0	25	0	25.661	21.6	24.591	21.5	25.791	0.0979	5801
176	5802	Nicotiana tabacum	x	12	412	3	1	0	0	0	0	25.614	21.6	24.554	21.501	25.754	0.1116	5802
177	5803	Nicotiana tabacum	x	12	412	3	1	5	0	25	0	25.6	21.6	24.534	21.501	25.734	0.1076	5803
178	5804	Nicotiana tabacum	x	12	412	3	1	10	0	100	0	25.56	21.6	24.468	21.514	25.668	0.0878	5804
179	5805	Nicotiana tabacum	x	12	412	3	1	15	0	225	0	25.52121212	21.6	24.41515152	21.52727273	25.61515152	0.078676768	5805
180	5806	Nicotiana tabacum	x	12	412	3	1	20	0	400	0	25.48484848	21.6	24.37474747	21.51616162	25.57474747	0.078505051	5806
181	5807	Nicotiana tabacum	x	12	412	3	1	25	0	625	0	25.42323232	21.6	24.32828283	21.50606061	25.52828283	0.098222222	5807
182	5808	Nicotiana tabacum	x	12	412	3	1	30	0	900	0	25.42626263	21.6	24.23838384	21.51212121	25.43838384	0.014282828	5808
183	5815	Nicotiana tabacum	x	13	413	3	2	-30	0	900	0	25.32828283	21.6	24.10606061	21.53333333	25.30606061	-0.006828283	5815
184	5816	Nicotiana tabacum	x	13	413	3	2	-25	0	625	0	25.33535354	21.6	24.14040404	21.5	25.34040404	0.017010101	5816
185	5817	Nicotiana tabacum	x	13	413	3	2	-20	0	400	0	25.317	21.6	24.1	21.5	25.3	-0.001	5817
186	5818	Nicotiana tabacum	x	13	413	3	2	-15	0	225	0	25.262	21.6	24.075	21.5	25.275	0.0315	5818
187	5819	Nicotiana tabacum	x	13	413	3	2	-10	0	100	0	25.22929293	21.5989899	24.01818182	21.5	25.21818182	0.013070707	5819
188	5820	Nicotiana tabacum	x	13	413	3	2	-5	0	25	0	25.22525253	21.6	24.01616162	21.5	25.21616162	0.015292929	5820
189	5821	Nicotiana tabacum	x	13	413	3	2	0	0	0	0	25.15252525	21.6	24	21.5	25.2	0.073474747	5821
190	5822	Nicotiana tabacum	x	13	413	3	2	5	0	25	0	25.161	21.6	23.99	21.5	25.19	0.056	5822
191	5823	Nicotiana tabacum	x	13	413	3	2	10	0	100	0	25.136	21.6	23.986	21.501	25.186	0.0774	5823
192	5824	Nicotiana tabacum	x	13	413	3	2	15	0	225	0	25.137	21.6	23.989	21.5	25.189	0.0791	5824
193	5825	Nicotiana tabacum	x	13	413	3	2	20	0	400	0	25.1989899	21.6	23.98787879	21.5020202	25.18787879	0.01610101	5825
194	5826	Nicotiana tabacum	x	13	413	3	2	25	0	625	0	25.20606061	21.6	24	21.5	25.2	0.019939394	5826
195	5827	Nicotiana tabacum	x	13	413	3	2	30	0	900	0	25.2010101	21.5979798	24.0040404	21.5	25.2040404	0.028626263	5827
196	5834	Nicotiana tabacum	x	14	414	3	3	-30	0	900	0	25.306	21.6	24.128	21.531	25.328	0.0352	5834
197	5835	Nicotiana tabacum	x	14	414	3	3	-25	0	625	0	25.315	21.6	24.199	21.5	25.399	0.0901	5835
198	5836	Nicotiana tabacum	x	14	414	3	3	-20	0	400	0	25.397	21.6	24.2	21.5	25.4	0.009	5836
199	5837	Nicotiana tabacum	x	14	414	3	3	-15	0	225	0	25.4	21.6	24.286	21.5	25.486	0.0834	5837
200	5838	Nicotiana tabacum	x	14	414	3	3	-10	0	100	0	25.433	21.6	24.365	21.5	25.565	0.1215	5838
201	5839	Nicotiana tabacum	x	14	414	3	3	-5	0	25	0	25.504	21.6	24.484	21.5	25.684	0.15844	5839
202	5840	Nicotiana tabacum	x	14	414	3	3	0	0	0	0	25.6	21.6	24.534	21.5	25.734	0.1076	5840
203	5841	Nicotiana tabacum	x	14	414	3	3	5	0	25	0	25.701	21.6	24.597	21.504	25.797	0.0633	5841
204	5842	Nicotiana tabacum	x	14	414	3	3	10	0	100	0	25.75656566	21.6	24.64848485	21.51515152	25.84848485	0.054070707	5842
205	5843	Nicotiana tabacum	x	14	414	3	3	15	0	225	0	25.7979798	21.6	24.7020202	21.50505051	25.9	0.060838384	5843
206	5844	Nicotiana tabacum	x	14	414	3	3	20	0	400	0	25.89191919	21.6	24.8030303	21.52525253	25.9030303	0.057808081	5844
207	5845	Nicotiana tabacum	x	14	414	3	3	25	0	625	0	25.9	21.6	24.818	21.533	25.918	0.0632	5845
208	5846	Nicotiana tabacum	x	14	414	3	3	30	0	900	0	25.915	21.6	24.793	21.556	25.901	0.0257	5846
209	12085	Nicotiana tabacum	x	10	910	0	0	-30	0	900	0	43.48383838	22.77373737	43.94848485	22.61111111	43.74848485	0.240707071	12085
210	12086	Nicotiana tabacum	x	10	910	0	0	-25	0	625	0	43.35656566	22.70606061	43.85858586	22.58383838	43.65858586	0.28130303	12086
211	12087	Nicotiana tabacum	x	10	910	0	0	-20	0	400	0	43.15151515	22.7	43.63030303	22.51212121	43.43030303	0.265979798	12087
212	12088	Nicotiana tabacum	x	10	910	0	0	-15	0	225	0	43.05454545	22.6959596	43.37979798	22.50909091	43.17979798	0.121636364	12088
213	12089	Nicotiana tabacum	x	10	910	0	0	-10	0	100	0	42.8244898	22.69897959	43.29897959	22.52040816	43.09897959	0.27377551	12089
214	12090	Nicotiana tabacum	x	10	910	0	0	-5	0	25	0	42.778	22.7	43.329	22.573	43.129	0.34914	12090
215	12091	Nicotiana tabacum	x	10	910	0	0	0	0	0	0	42.795	22.7	43.329	22.583	43.129	0.33225	12091
216	12092	Nicotiana tabacum	x	10	910	0	0	5	0	25	0	42.656	22.701	43.185	22.6	42.985	0.33235	12092
217	12093	Nicotiana tabacum	x	10	910	0	0	10	0	100	0	42.569	22.707	43.067	22.6	42.867	0.30556	12093
218	12094	Nicotiana tabacum	x	10	910	0	0	15	0	225	0	42.46	22.725	42.845	22.6	42.645	0.20064	12094
219	12095	Nicotiana tabacum	x	10	910	0	0	20	0	400	0	42.237	22.708	42.619	22.6	42.419	0.20561	12095
220	12096	Nicotiana tabacum	x	10	910	0	0	25	0	625	0	42.11616162	22.7	42.41919192	22.6	42.21919192	0.133464646	12096
221	12097	Nicotiana tabacum	x	10	910	0	0	30	0	900	0	42	22.7	42.27878788	22.6	42.07878788	0.114636364	12097
222	12142	Nicotiana tabacum	x	9	909	0	3	-30	0	900	0	42.259	22.759	42.353	22.629	42.153	-0.07308	12142
223	12143	Nicotiana tabacum	x	9	909	0	3	-25	0	625	0	42.308	22.762	42.508	22.6	42.308	0.02768	12143
224	12144	Nicotiana tabacum	x	9	909	0	3	-20	0	400	0	42.366	22.765	42.553	22.6	42.353	0.01288	12144
225	12145	Nicotiana tabacum	x	9	909	0	3	-15	0	225	0	42.34	22.791	42.523	22.602	42.323	0.01008	12145
226	12146	Nicotiana tabacum	x	9	909	0	3	-10	0	100	0	42.362	22.791	42.563	22.606	42.363	0.02648	12146
227	12147	Nicotiana tabacum	x	9	909	0	3	-5	0	25	0	42.357	22.791	42.554	22.609	42.354	0.02284	12147
228	12148	Nicotiana tabacum	x	9	909	0	3	0	0	0	0	42.389	22.789	42.593	22.613	42.393	0.0283	12148
229	12149	Nicotiana tabacum	x	9	909	0	3	5	0	25	0	42.389	22.787	42.576	22.638	42.376	0.01196	12149
230	12150	Nicotiana tabacum	x	9	909	0	3	10	0	100	0	42.38888889	22.78080808	42.57676768	22.65555556	42.37676768	0.012808081	12150
231	12151	Nicotiana tabacum	x	9	909	0	3	15	0	225	0	42.43838384	22.77676768	42.5969697	22.68484848	42.3969697	-0.017262626	12151
232	12152	Nicotiana tabacum	x	9	909	0	3	20	0	400	0	42.4030303	22.7969697	42.61313131	22.69191919	42.41313131	0.033727273	12152
233	12153	Nicotiana tabacum	x	9	909	0	3	25	0	625	0	42.43939394	22.8	42.62828283	22.6989899	42.42828283	0.012040404	12153
234	12154	Nicotiana tabacum	x	9	909	0	3	30	0	900	0	42.496	22.796	42.697	22.697	42.497	0.02209	12154
235	12161	Nicotiana tabacum	x	10	910	1	0	-30	0	900	0	42.878	22.8	43.063	22.679	42.863	-0.00745	12161
236	12162	Nicotiana tabacum	x	10	910	1	0	-25	0	625	0	42.9	22.8	43.184	22.613	42.984	0.08742	12162
237	12163	Nicotiana tabacum	x	10	910	1	0	-20	0	400	0	42.901	22.8	43.227	22.611	43.027	0.12792	12163
238	12164	Nicotiana tabacum	x	10	910	1	0	-15	0	225	0	42.98383838	22.8	43.2969697	22.60808081	43.0969697	0.112282828	12164
239	12165	Nicotiana tabacum	x	10	910	1	0	-10	0	100	0	42.992	22.8	43.374	22.62	43.174	0.17871	12165
240	12166	Nicotiana tabacum	x	10	910	1	0	-5	0	25	0	42.996	22.8	43.398	22.62	43.198	0.19794	12166
241	12167	Nicotiana tabacum	x	10	910	1	0	0	0	0	0	42.99494949	22.8	43.37777778	22.65555556	43.17777778	0.179383838	12167
242	12168	Nicotiana tabacum	x	10	910	1	0	5	0	25	0	42.94646465	22.8010101	43.41616162	22.69494949	43.21616162	0.265010101	12168
243	12169	Nicotiana tabacum	x	10	910	1	0	10	0	100	0	42.93535354	22.81010101	43.38484848	22.7	43.18484848	0.245939394	12169
244	12170	Nicotiana tabacum	x	10	910	1	0	15	0	225	0	42.97777778	22.8	43.32424242	22.7	43.12424242	0.144737374	12170
245	12171	Nicotiana tabacum	x	10	910	1	0	20	0	400	0	42.963	22.815	43.278	22.7	43.078	0.1149	12171
246	12172	Nicotiana tabacum	x	10	910	1	0	25	0	625	0	43	22.8	43.215	22.7	43.015	0.0174	12172
247	12173	Nicotiana tabacum	x	10	910	1	0	30	0	900	0	42.917	22.813	43.206	22.701	43.006	0.09176	12173
248	12218	Nicotiana tabacum	x	9	909	1	3	-30	0	900	0	44.34444444	22.9	44.59494949	22.8	44.37676768	0.003474747	12218
249	12219	Nicotiana tabacum	x	9	909	1	3	-25	0	625	0	44.39494949	22.9	44.72929293	22.79393939	44.43333333	0.082171717	12219
250	12220	Nicotiana tabacum	x	9	909	1	3	-20	0	400	0	44.345	22.902	44.782	22.782	44.482	0.18272	12220
251	12221	Nicotiana tabacum	x	9	909	1	3	-15	0	225	0	44.375	22.906	44.847	22.771	44.547	0.21568	12221
252	12222	Nicotiana tabacum	x	9	909	1	3	-10	0	100	0	44.47676768	22.9	44.89393939	22.7959596	44.59393939	0.159353535	12222
253	12223	Nicotiana tabacum	x	9	909	1	3	-5	0	25	0	44.438	22.9	44.903	22.8	44.603	0.20686	12223
254	12224	Nicotiana tabacum	x	9	909	1	3	0	0	0	0	44.401	22.9	44.898	22.797	44.598	0.23905	12224
255	12225	Nicotiana tabacum	x	9	909	1	3	5	0	25	0	44.446	22.9	44.834	22.8	44.534	0.13198	12225
256	12226	Nicotiana tabacum	x	9	909	1	3	10	0	100	0	44.45454545	22.9010101	44.8040404	22.8	44.5040404	0.094373737	12226
257	12227	Nicotiana tabacum	x	9	909	1	3	15	0	225	0	44.461	22.9	44.784	22.8	44.484	0.06864	12227
258	12228	Nicotiana tabacum	x	9	909	1	3	20	0	400	0	44.4	22.9	44.766	22.8	44.466	0.11236	12228
259	12229	Nicotiana tabacum	x	9	909	1	3	25	0	625	0	44.4	22.9	44.70408163	22.8	44.40408163	0.052918367	12229
260	12230	Nicotiana tabacum	x	9	909	1	3	30	0	900	0	44.4	22.9	44.68686869	22.8	44.4	0.036393939	12230
261	12237	Nicotiana tabacum	x	10	910	2	0	-30	0	900	0	44.327	22.9	44.547	22.802	44.347	-0.02541	12237
262	12238	Nicotiana tabacum	x	10	910	2	0	-25	0	625	0	44.285	22.906	44.69	22.79	44.4	0.1544	12238
263	12239	Nicotiana tabacum	x	10	910	2	0	-20	0	400	0	44.264	22.902	44.664	22.759	44.404	0.15044	12239
264	12240	Nicotiana tabacum	x	10	910	2	0	-15	0	225	0	44.246	22.903	44.66	22.725	44.413	0.1646	12240
265	12241	Nicotiana tabacum	x	10	910	2	0	-10	0	100	0	44.233	22.9	44.7	22.72	44.418	0.216	12241
266	12242	Nicotiana tabacum	x	10	910	2	0	-5	0	25	0	44.215	22.902	44.685	22.747	44.429	0.21963	12242
267	12243	Nicotiana tabacum	x	10	910	2	0	0	0	0	0	44.262	22.9	44.726	22.784	44.436	0.21196	12243
268	12244	Nicotiana tabacum	x	10	910	2	0	5	0	25	0	44.24	22.9	44.715	22.797	44.418	0.2234	12244
269	12245	Nicotiana tabacum	x	10	910	2	0	10	0	100	0	44.26464646	22.9	44.68282828	22.7979798	44.4020202	0.167868687	12245
270	12246	Nicotiana tabacum	x	10	910	2	0	15	0	225	0	44.21717172	22.9	44.60808081	22.8	44.4	0.143585859	12246
271	12247	Nicotiana tabacum	x	10	910	2	0	20	0	400	0	44.22424242	22.9	44.56060606	22.8	44.36060606	0.090545455	12247
272	12248	Nicotiana tabacum	x	10	910	2	0	25	0	625	0	44.2969697	22.9	44.55252525	22.8	44.35252525	0.009979798	12248
273	12249	Nicotiana tabacum	x	10	910	2	0	30	0	900	0	44.251	22.9	44.556	22.8	44.356	0.05932	12249
274	12294	Nicotiana tabacum	x	9	909	2	3	-30	0	900	0	44.786	22.9	45.037	22.801	44.737	-0.01211	12294
275	12295	Nicotiana tabacum	x	9	909	2	3	-25	0	625	0	44.71	22.9	45.1	22.8	44.8	0.125	12295
276	12296	Nicotiana tabacum	x	9	909	2	3	-20	0	400	0	44.73939394	22.9	45.11111111	22.8	44.81111111	0.106272727	12296
277	12297	Nicotiana tabacum	x	9	909	2	3	-15	0	225	0	44.8	22.9	45.17272727	22.7979798	44.87272727	0.104818182	12297
278	12298	Nicotiana tabacum	x	9	909	2	3	-10	0	100	0	44.8030303	22.9	45.21010101	22.79292929	44.91010101	0.137666667	12298
279	12299	Nicotiana tabacum	x	9	909	2	3	-5	0	25	0	44.78787879	22.9020202	45.2010101	22.8	44.9010101	0.144090909	12299
280	12300	Nicotiana tabacum	x	9	909	2	3	0	0	0	0	44.79494949	22.91212121	45.2	22.8	44.9	0.136050505	12300
281	12301	Nicotiana tabacum	x	9	909	2	3	5	0	25	0	44.802	22.911	45.209	22.8	44.909	0.13764	12301
282	12302	Nicotiana tabacum	x	9	909	2	3	10	0	100	0	44.863	22.9	45.205	22.8	44.905	0.0728	12302
283	12303	Nicotiana tabacum	x	9	909	2	3	15	0	225	0	44.901	22.901	45.261	22.8	44.961	0.08856	12303
284	12304	Nicotiana tabacum	x	9	909	2	3	20	0	400	0	44.966	22.9	45.268	22.8	44.968	0.03028	12304
285	12305	Nicotiana tabacum	x	9	909	2	3	25	0	625	0	45.034	22.9	45.273	22.8	44.973	-0.03292	12305
286	12306	Nicotiana tabacum	x	9	909	2	3	30	0	900	0	45	22.9	45.299	22.8	44.999	0.02605	12306
287	12313	Nicotiana tabacum	x	10	910	3	0	-30	0	900	0	45.134	22.9	45.468	22.8	45.168	0.05529	12313
288	12314	Nicotiana tabacum	x	10	910	3	0	-25	0	625	0	45.19292929	22.9	45.5959596	22.7969697	45.2959596	0.120151515	12314
289	12315	Nicotiana tabacum	x	10	910	3	0	-20	0	400	0	45.12525253	22.9020202	45.59494949	22.77878788	45.29494949	0.186727273	12315
290	12316	Nicotiana tabacum	x	10	910	3	0	-15	0	225	0	45.15151515	22.90606061	45.62626263	22.74848485	45.32626263	0.190646465	12316
291	12317	Nicotiana tabacum	x	10	910	3	0	-10	0	100	0	45.27777778	22.9	45.63636364	22.73333333	45.33636364	0.074131313	12317
292	12318	Nicotiana tabacum	x	10	910	3	0	-5	0	25	0	45.201	22.9	45.687	22.746	45.387	0.19962	12318
293	12319	Nicotiana tabacum	x	10	910	3	0	0	0	0	0	45.233	22.9	45.683	22.782	45.383	0.16368	12319
294	12320	Nicotiana tabacum	x	10	910	3	0	5	0	25	0	45.232	22.9	45.693	22.796	45.393	0.17428	12320
295	12321	Nicotiana tabacum	x	10	910	3	0	10	0	100	0	45.2	22.9	45.601	22.8	45.301	0.11796	12321
296	12322	Nicotiana tabacum	x	10	910	3	0	15	0	225	0	45.217	22.9	45.592	22.8	45.292	0.09224	12322
297	12323	Nicotiana tabacum	x	10	910	3	0	20	0	400	0	45.241	22.9	45.529	22.8	45.229	0.00713	12323
298	12324	Nicotiana tabacum	x	10	910	3	0	25	0	625	0	45.249	22.9	45.532	22.8	45.232	0.00204	12324
299	12325	Nicotiana tabacum	x	10	910	3	0	30	0	900	0	45.29	22.9	45.601	22.8	45.301	0.02794	12325
300	12370	Nicotiana tabacum	x	9	909	3	3	-30	0	900	0	44.011	22.9	44.18	22.801	43.98	-0.0632	12370
301	12371	Nicotiana tabacum	x	9	909	3	3	-25	0	625	0	44	22.9	44.236	22.8	44.036	0.00156	12371
302	12372	Nicotiana tabacum	x	9	909	3	3	-20	0	400	0	44	22.9	44.297	22.791	44.097	0.06015	12372
303	12373	Nicotiana tabacum	x	9	909	3	3	-15	0	225	0	43.951	22.902	44.301	22.799	44.101	0.11298	12373
304	12374	Nicotiana tabacum	x	9	909	3	3	-10	0	100	0	43.92727273	22.9010101	44.2969697	22.7989899	44.0969697	0.132818182	12374
305	12375	Nicotiana tabacum	x	9	909	3	3	-5	0	25	0	44	22.9	44.22424242	22.8	44.02424242	-0.009727273	12375
306	12376	Nicotiana tabacum	x	9	909	3	3	0	0	0	0	43.97676768	22.9	44.25858586	22.8	44.05858586	0.046474747	12376
307	12377	Nicotiana tabacum	x	9	909	3	3	5	0	25	0	43.97575758	22.9	44.22828283	22.8	44.02828283	0.018393939	12377
308	12378	Nicotiana tabacum	x	9	909	3	3	10	0	100	0	43.972	22.9	44.2	22.8	44	-0.005	12378
309	12379	Nicotiana tabacum	x	9	909	3	3	15	0	225	0	43.931	22.9	44.194	22.801	43.994	0.03024	12379
310	12380	Nicotiana tabacum	x	9	909	3	3	20	0	400	0	43.921	22.9	44.139	22.801	43.939	-0.01256	12380
311	12381	Nicotiana tabacum	x	9	909	3	3	25	0	625	0	43.901	22.9	44.19	22.8	43.99	0.0564	12381
312	12382	Nicotiana tabacum	x	9	909	3	3	30	0	900	0	43.958	22.9	44.186	22.8	43.986	-0.00444	12382
313	5562	Nicotiana tabacum	z	11	411	0	0	0	5	0	25	28.099	21.569	27.206	21.5	28.106	0.0154	5562
314	5563	Nicotiana tabacum	z	11	411	0	0	0	10	0	100	28.097	21.513	27.201	21.5	28.101	0.0129	5563
315	5564	Nicotiana tabacum	z	11	411	0	0	0	15	0	225	28.1	21.506	27.214	21.495	28.114	0.0216	5564
316	5565	Nicotiana tabacum	z	11	411	0	0	0	20	0	400	28.104	21.506	27.238	21.479	28.138	0.0392	5565
317	5566	Nicotiana tabacum	z	11	411	0	0	0	25	0	625	28.116	21.5	27.246	21.435	28.146	0.0344	5566
318	5567	Nicotiana tabacum	z	11	411	0	0	0	30	0	900	28.16262626	21.5	27.24343434	21.42828283	28.14343434	-0.014535354	5567
319	5581	Nicotiana tabacum	z	12	412	0	1	0	5	0	25	28.402	21.4	27.581	21.38	28.481	0.0499	5581
320	5582	Nicotiana tabacum	z	12	412	0	1	0	10	0	100	28.402	21.402	27.58	21.361	28.48	0.049	5582
321	5583	Nicotiana tabacum	z	12	412	0	1	0	15	0	225	28.407	21.4	27.624	21.353	28.524	0.0836	5583
322	5584	Nicotiana tabacum	z	12	412	0	1	0	20	0	400	28.476	21.4	27.607	21.311	28.507	-0.0007	5584
323	5585	Nicotiana tabacum	z	12	412	0	1	0	25	0	625	28.492	21.4	27.635	21.323	28.535	0.0085	5585
324	5586	Nicotiana tabacum	z	12	412	0	1	0	30	0	900	28.49090909	21.4	27.64343434	21.34343434	28.54343434	0.017181818	5586
325	5600	Nicotiana tabacum	z	13	413	0	2	0	5	0	25	28.35555556	21.4	27.54040404	21.36565657	28.44040404	0.059808081	5600
326	5601	Nicotiana tabacum	z	13	413	0	2	0	10	0	100	28.398	21.402	27.571	21.364	28.471	0.0449	5601
327	5602	Nicotiana tabacum	z	13	413	0	2	0	15	0	225	28.401	21.4	27.548	21.338	28.448	0.0212	5602
328	5603	Nicotiana tabacum	z	13	413	0	2	0	20	0	400	28.4	21.4	27.599	21.309	28.499	0.0681	5603
329	5604	Nicotiana tabacum	z	13	413	0	2	0	25	0	625	28.33434343	21.4	27.52828283	21.34545455	28.42828283	0.070111111	5604
330	5605	Nicotiana tabacum	z	13	413	0	2	0	30	0	900	28.288	21.404	27.44	21.349	28.34	0.037	5605
331	5619	Nicotiana tabacum	z	14	414	0	3	0	5	0	25	28.234	21.45	27.349	21.4	28.249	0.0091	5619
332	5620	Nicotiana tabacum	z	14	414	0	3	0	10	0	100	28.23	21.474	27.398	21.4	28.298	0.0572	5620
333	5621	Nicotiana tabacum	z	14	414	0	3	0	15	0	225	28.23434343	21.45454545	27.36767677	21.3989899	28.26767677	0.025565657	5621
334	5622	Nicotiana tabacum	z	14	414	0	3	0	20	0	400	28.228	21.435	27.332	21.399	28.232	-0.0002	5622
335	5623	Nicotiana tabacum	z	14	414	0	3	0	25	0	625	28.153	21.44	27.315	21.398	28.215	0.0595	5623
336	5624	Nicotiana tabacum	z	14	414	0	3	0	30	0	900	28.172	21.472	27.294	21.4	28.194	0.0216	5624
337	5638	Nicotiana tabacum	z	11	411	1	0	0	5	0	25	28.101	21.5	27.154	21.4	28.054	-0.0334	5638
338	5639	Nicotiana tabacum	z	11	411	1	0	0	10	0	100	28.099	21.5	27.129	21.403	28.029	-0.0539	5639
339	5640	Nicotiana tabacum	z	11	411	1	0	0	15	0	225	28.1	21.5	27.13333333	21.4	28.03333333	-0.051	5640
340	5641	Nicotiana tabacum	z	11	411	1	0	0	20	0	400	28.1	21.5	27.13535354	21.4	28.03535354	-0.049181818	5641
341	5642	Nicotiana tabacum	z	11	411	1	0	0	25	0	625	28.1020202	21.5	27.17373737	21.4	28.07373737	-0.016656566	5642
342	5643	Nicotiana tabacum	z	11	411	1	0	0	30	0	900	28.101	21.499	27.149	21.4	28.049	-0.0379	5643
343	5657	Nicotiana tabacum	z	12	412	1	1	0	5	0	25	27.842	21.5	26.905	21.4	27.805	0.00055	5657
344	5658	Nicotiana tabacum	z	12	412	1	1	0	10	0	100	27.9	21.5	26.927	21.4	27.827	-0.03743	5658
345	5659	Nicotiana tabacum	z	12	412	1	1	0	15	0	225	27.81717172	21.5	26.92121212	21.4	27.82121212	0.040131313	5659
346	5660	Nicotiana tabacum	z	12	412	1	1	0	20	0	400	27.83232323	21.5010101	26.9	21.4	27.8	0.005676768	5660
347	5661	Nicotiana tabacum	z	12	412	1	1	0	25	0	625	27.8040404	21.5010101	26.9020202	21.4	27.8020202	0.03579798	5661
348	5662	Nicotiana tabacum	z	12	412	1	1	0	30	0	900	27.81313131	21.5	26.9	21.4	27.8	0.024868687	5662
349	5676	Nicotiana tabacum	z	13	413	1	2	0	5	0	25	27.658	21.5	26.701	21.401	27.7	9.00E-04	5676
350	5677	Nicotiana tabacum	z	13	413	1	2	0	10	0	100	27.64747475	21.5010101	26.71010101	21.4	27.7	0.019616162	5677
351	5678	Nicotiana tabacum	z	13	413	1	2	0	15	0	225	27.619	21.5	26.703	21.4	27.7	0.0417	5678
352	5679	Nicotiana tabacum	z	13	413	1	2	0	20	0	400	27.663	21.502	26.701	21.4	27.7	-0.0041	5679
353	5680	Nicotiana tabacum	z	13	413	1	2	0	25	0	625	27.629	21.501	26.7	21.4	27.7	0.029	5680
354	5681	Nicotiana tabacum	z	13	413	1	2	0	30	0	900	27.6040404	21.5010101	26.7	21.4	27.7	0.053959596	5681
355	5695	Nicotiana tabacum	z	14	414	1	3	0	5	0	25	27.417	21.503	26.466	21.451	27.466	0.0304	5695
356	5696	Nicotiana tabacum	z	14	414	1	3	0	10	0	100	27.40707071	21.50707071	26.48383838	21.41010101	27.48383838	0.056383838	5696
357	5697	Nicotiana tabacum	z	14	414	1	3	0	15	0	225	27.394	21.503	26.438	21.406	27.438	0.0282	5697
358	5698	Nicotiana tabacum	z	14	414	1	3	0	20	0	400	27.387	21.511	26.416	21.432	27.416	0.0154	5698
359	5699	Nicotiana tabacum	z	14	414	1	3	0	25	0	625	27.36161616	21.51010101	26.40505051	21.40606061	27.40505051	0.030929293	5699
360	5700	Nicotiana tabacum	z	14	414	1	3	0	30	0	900	27.32626263	21.51313131	26.41111111	21.41212121	27.41111111	0.071737374	5700
361	5714	Nicotiana tabacum	z	11	411	2	0	0	5	0	25	27.26161616	21.51616162	26.2979798	21.4989899	27.2979798	0.034565657	5714
362	5715	Nicotiana tabacum	z	11	411	2	0	0	10	0	100	27.244	21.511	26.293	21.5	27.293	0.0477	5715
363	5716	Nicotiana tabacum	z	11	411	2	0	0	15	0	225	27.239	21.52	26.299	21.5	27.299	0.0581	5716
364	5717	Nicotiana tabacum	z	11	411	2	0	0	20	0	400	27.212	21.511	26.294	21.498	27.294	0.0806	5717
365	5718	Nicotiana tabacum	z	11	411	2	0	0	25	0	625	27.229	21.512	26.291	21.495	27.291	0.0609	5718
366	5719	Nicotiana tabacum	z	11	411	2	0	0	30	0	900	27.218	21.509	26.298	21.499	27.298	0.0782	5719
367	5733	Nicotiana tabacum	z	12	412	2	1	0	5	0	25	27.161	21.514	26.2	21.5	27.2	0.047	5733
368	5734	Nicotiana tabacum	z	12	412	2	1	0	10	0	100	27.17	21.53	26.196	21.498	27.196	0.0344	5734
369	5735	Nicotiana tabacum	z	12	412	2	1	0	15	0	225	27.151	21.52	26.196	21.495	27.196	0.0534	5735
370	5736	Nicotiana tabacum	z	12	412	2	1	0	20	0	400	27.156	21.527	26.166	21.499	27.166	0.0214	5736
371	5737	Nicotiana tabacum	z	12	412	2	1	0	25	0	625	27.12	21.538	26.181	21.5	27.181	0.0709	5737
372	5738	Nicotiana tabacum	z	12	412	2	1	0	30	0	900	27.078	21.556	26.127	21.5	27.127	0.0643	5738
373	5752	Nicotiana tabacum	z	13	413	2	2	0	5	0	25	26.78484848	21.57575758	25.77878788	21.5	26.8	0.043848485	5752
374	5753	Nicotiana tabacum	z	13	413	2	2	0	10	0	100	26.71010101	21.6	25.71616162	21.5	26.8	0.061606061	5753
375	5754	Nicotiana tabacum	z	13	413	2	2	0	15	0	225	26.72755102	21.6	25.7	21.5	26.8	0.02944898	5754
376	5755	Nicotiana tabacum	z	13	413	2	2	0	20	0	400	26.709	21.6	25.686	21.5	26.786	0.0354	5755
377	5756	Nicotiana tabacum	z	13	413	2	2	0	25	0	625	26.699	21.6	25.665	21.5	26.765	0.0265	5756
378	5757	Nicotiana tabacum	z	13	413	2	2	0	30	0	900	26.687	21.592	25.653	21.5	26.753	0.0277	5757
379	5771	Nicotiana tabacum	z	14	414	2	3	0	5	0	25	26.501	21.6	25.407	21.503	26.507	-0.0077	5771
380	5772	Nicotiana tabacum	z	14	414	2	3	0	10	0	100	26.491	21.6	25.409	21.5	26.509	0.0041	5772
381	5773	Nicotiana tabacum	z	14	414	2	3	0	15	0	225	26.507	21.6	25.422	21.501	26.522	-2.00E-04	5773
382	5774	Nicotiana tabacum	z	14	414	2	3	0	20	0	400	26.448	21.6	25.426	21.5	26.526	0.0624	5774
383	5775	Nicotiana tabacum	z	14	414	2	3	0	25	0	625	26.473	21.6	25.41	21.5	26.51	0.023	5775
384	5776	Nicotiana tabacum	z	14	414	2	3	0	30	0	900	26.501	21.599	25.49	21.5	26.59	0.067	5776
385	5790	Nicotiana tabacum	z	11	411	3	0	0	5	0	25	26.20606061	21.5989899	25.1040404	21.55858586	26.2040404	0.014575758	5790
386	5791	Nicotiana tabacum	z	11	411	3	0	0	10	0	100	26.15353535	21.6	25.04343434	21.54545455	26.14343434	0.012555556	5791
387	5792	Nicotiana tabacum	z	11	411	3	0	0	15	0	225	26.15555556	21.6	25.00505051	21.51111111	26.10505051	-0.024010101	5792
388	5793	Nicotiana tabacum	z	11	411	3	0	0	20	0	400	26.088	21.6	24.97	21.533	26.07	0.012	5793
389	5794	Nicotiana tabacum	z	11	411	3	0	0	25	0	625	26.038	21.6	24.904	21.515	26.004	0.0026	5794
390	5795	Nicotiana tabacum	z	11	411	3	0	0	30	0	900	26.064	21.598	24.901	21.501	26.001	-0.0261	5795
391	5809	Nicotiana tabacum	z	12	412	3	1	0	5	0	25	25.45959596	21.5989899	24.26464646	21.5010101	25.46464646	0.004585859	5809
392	5810	Nicotiana tabacum	z	12	412	3	1	0	10	0	100	25.40909091	21.5989899	24.2	21.5	25.4	-0.003090909	5810
393	5811	Nicotiana tabacum	z	12	412	3	1	0	15	0	225	25.4040404	21.5989899	24.2020202	21.5	25.4020202	0.003777778	5811
394	5812	Nicotiana tabacum	z	12	412	3	1	0	20	0	400	25.367	21.6	24.157	21.5	25.357	0.0003	5812
395	5813	Nicotiana tabacum	z	12	412	3	1	0	25	0	625	25.34	21.6	24.159	21.5	25.359	0.0291	5813
396	5814	Nicotiana tabacum	z	12	412	3	1	0	30	0	900	25.319	21.6	24.154	21.5	25.354	0.0456	5814
397	5828	Nicotiana tabacum	z	13	413	3	2	0	5	0	25	25.2	21.6	24	21.50102041	25.2	0.026	5828
398	5829	Nicotiana tabacum	z	13	413	3	2	0	10	0	100	25.21818182	21.6	24.05656566	21.5	25.25656566	0.058727273	5829
399	5830	Nicotiana tabacum	z	13	413	3	2	0	15	0	225	25.22222222	21.5989899	24.08585859	21.5	25.28585859	0.081050505	5830
400	5831	Nicotiana tabacum	z	13	413	3	2	0	20	0	400	25.26868687	21.6	24.07676768	21.5	25.27676768	0.02640404	5831
401	5832	Nicotiana tabacum	z	13	413	3	2	0	25	0	625	25.236	21.6	24.06	21.5	25.26	0.044	5832
402	5833	Nicotiana tabacum	z	13	413	3	2	0	30	0	900	25.287	21.6	24.096	21.5	25.296	0.0254	5833
403	5847	Nicotiana tabacum	z	14	414	3	3	0	5	0	25	25.89191919	21.6	24.7959596	21.52121212	25.9	0.051444444	5847
404	5848	Nicotiana tabacum	z	14	414	3	3	0	10	0	100	25.84040404	21.6	24.71111111	21.5020202	25.9	0.02659596	5848
405	5849	Nicotiana tabacum	z	14	414	3	3	0	15	0	225	25.806	21.6	24.705	21.503	25.9	0.0555	5849
406	5850	Nicotiana tabacum	z	14	414	3	3	0	20	0	400	25.804	21.6	24.693	21.501	25.893	0.0467	5850
407	5851	Nicotiana tabacum	z	14	414	3	3	0	25	0	625	25.8	21.6	24.678	21.5	25.878	0.0372	5851
408	5852	Nicotiana tabacum	z	14	414	3	3	0	30	0	900	25.8	21.6	24.655	21.5	25.855	0.0165	5852
409	12098	Nicotiana tabacum	z	10	910	0	0	0	5	0	25	41.859	22.7	42.189	22.597	41.989	0.16917	12098
410	12099	Nicotiana tabacum	z	10	910	0	0	0	10	0	100	41.743	22.7	42.035	22.554	41.835	0.13648	12099
411	12100	Nicotiana tabacum	z	10	910	0	0	0	15	0	225	41.591	22.7	41.864	22.54	41.711	0.12356	12100
412	12101	Nicotiana tabacum	z	10	910	0	0	0	20	0	400	41.49292929	22.7	41.73131313	22.50808081	41.63131313	0.094131313	12101
413	12102	Nicotiana tabacum	z	10	910	0	0	0	25	0	625	41.40909091	22.7	41.7	22.50808081	41.6	0.147868687	12102
414	12103	Nicotiana tabacum	z	10	910	0	0	0	30	0	900	41.32525253	22.7	41.62323232	22.50505051	41.52323232	0.157282828	12103
415	12155	Nicotiana tabacum	z	9	909	0	3	0	5	0	25	42.56565657	22.7969697	42.71212121	22.65858586	42.51212121	-0.033070707	12155
416	12156	Nicotiana tabacum	z	9	909	0	3	0	10	0	100	42.56464646	22.8	42.77676768	22.67171717	42.57676768	0.030050505	12156
417	12157	Nicotiana tabacum	z	9	909	0	3	0	15	0	225	42.566	22.8	42.845	22.695	42.645	0.09466	12157
418	12158	Nicotiana tabacum	z	9	909	0	3	0	20	0	400	42.638	22.8	42.912	22.663	42.712	0.08742	12158
419	12159	Nicotiana tabacum	z	9	909	0	3	0	25	0	625	42.706	22.8	42.956	22.641	42.756	0.06176	12159
420	12160	Nicotiana tabacum	z	9	909	0	3	0	30	0	900	42.794	22.799	43.014	22.627	42.814	0.02944	12160
421	12174	Nicotiana tabacum	z	10	910	1	0	0	5	0	25	42.897	22.837	43.201	22.7	43.001	0.10696	12174
422	12175	Nicotiana tabacum	z	10	910	1	0	0	10	0	100	42.907	22.814	43.218	22.7	43.018	0.11328	12175
423	12176	Nicotiana tabacum	z	10	910	1	0	0	15	0	225	42.877	22.831	43.206	22.7	43.006	0.13176	12176
424	12177	Nicotiana tabacum	z	10	910	1	0	0	20	0	400	42.85454545	22.86666667	43.20808081	22.7	43.00808081	0.156212121	12177
425	12178	Nicotiana tabacum	z	10	910	1	0	0	25	0	625	42.867	22.867	43.214	22.7	43.014	0.14944	12178
426	12179	Nicotiana tabacum	z	10	910	1	0	0	30	0	900	42.8979798	22.81212121	43.23333333	22.7	43.03333333	0.137020202	12179
427	12231	Nicotiana tabacum	z	9	909	1	3	0	5	0	25	44.394	22.9	44.691	22.8	44.4	0.04636	12231
428	12232	Nicotiana tabacum	z	9	909	1	3	0	10	0	100	44.3989899	22.9	44.7	22.8	44.4	0.050010101	12232
429	12233	Nicotiana tabacum	z	9	909	1	3	0	15	0	225	44.4	22.9	44.69494949	22.8	44.4	0.044151515	12233
430	12234	Nicotiana tabacum	z	9	909	1	3	0	20	0	400	44.4	22.9	44.7010101	22.8	44.4010101	0.049969697	12234
431	12235	Nicotiana tabacum	z	9	909	1	3	0	25	0	625	44.37373737	22.9	44.6969697	22.7969697	44.4	0.072353535	12235
432	12236	Nicotiana tabacum	z	9	909	1	3	0	30	0	900	44.371	22.9	44.694	22.8	44.4	0.07224	12236
433	12250	Nicotiana tabacum	z	10	910	2	0	0	5	0	25	44.32525253	22.9	44.63838384	22.8	44.4	0.06459596	12250
434	12251	Nicotiana tabacum	z	10	910	2	0	0	10	0	100	44.28989899	22.9	44.69494949	22.7989899	44.4020202	0.154252525	12251
435	12252	Nicotiana tabacum	z	10	910	2	0	0	15	0	225	44.382	22.9	44.711	22.772	44.428	0.07756	12252
436	12253	Nicotiana tabacum	z	10	910	2	0	0	20	0	400	44.337	22.9	44.749	22.776	44.451	0.15904	12253
437	12254	Nicotiana tabacum	z	10	910	2	0	0	25	0	625	44.3989899	22.9	44.76666667	22.72121212	44.46666667	0.11410101	12254
438	12255	Nicotiana tabacum	z	10	910	2	0	0	30	0	900	44.4	22.9	44.78	22.726	44.48	0.12594	12255
439	12307	Nicotiana tabacum	z	9	909	2	3	0	5	0	25	44.998	22.9	45.309	22.8	45.009	0.03773	12307
440	12308	Nicotiana tabacum	z	9	909	2	3	0	10	0	100	45.039	22.9	45.4	22.8	45.1	0.085	12308
441	12309	Nicotiana tabacum	z	9	909	2	3	0	15	0	225	44.991	22.913	45.401	22.8	45.101	0.13396	12309
442	12310	Nicotiana tabacum	z	9	909	2	3	0	20	0	400	45.04	22.936	45.457	22.799	45.157	0.13871	12310
443	12311	Nicotiana tabacum	z	9	909	2	3	0	25	0	625	45.096	22.902	45.499	22.799	45.199	0.12304	12311
444	12312	Nicotiana tabacum	z	9	909	2	3	0	30	0	900	45.1010101	22.9010101	45.4969697	22.7969697	45.1969697	0.116080808	12312
445	12326	Nicotiana tabacum	z	10	910	3	0	0	5	0	25	45.291	22.9	45.594	22.8	45.294	0.02016	12326
446	12327	Nicotiana tabacum	z	10	910	3	0	0	10	0	100	45.195	22.9	45.6	22.8	45.3	0.122	12327
447	12328	Nicotiana tabacum	z	10	910	3	0	0	15	0	225	45.2	22.9	45.591	22.789	45.291	0.10825	12328
448	12329	Nicotiana tabacum	z	10	910	3	0	0	20	0	400	45.1959596	22.9	45.6	22.78383838	45.3	0.120919192	12329
449	12330	Nicotiana tabacum	z	10	910	3	0	0	25	0	625	45.1040404	22.9010101	45.59292929	22.79393939	45.29292929	0.20610101	12330
450	12331	Nicotiana tabacum	z	10	910	3	0	0	30	0	900	45.13232323	22.9	45.59090909	22.79090909	45.29090909	0.175858586	12331
451	12383	Nicotiana tabacum	z	9	909	3	3	0	5	0	25	43.945	22.9	44.195	22.8	43.995	0.0172	12383
452	12384	Nicotiana tabacum	z	9	909	3	3	0	10	0	100	43.9	22.9	44.202	22.8	44.002	0.06892	12384
453	12385	Nicotiana tabacum	z	9	909	3	3	0	15	0	225	43.982	22.9	44.221	22.8	44.021	0.00516	12385
454	12386	Nicotiana tabacum	z	9	909	3	3	0	20	0	400	43.998	22.9	44.224	22.8	44.024	-0.00796	12386
455	12387	Nicotiana tabacum	z	9	909	3	3	0	25	0	625	44.066	22.9	44.297	22.8	44.097	-0.00588	12387
456	12388	Nicotiana tabacum	z	9	909	3	3	0	30	0	900	44.07676768	22.9	44.30707071	22.8	44.10707071	-0.006909091	12388
