# Supplementary material for: Floral Humidity in Flowering Plants: A Preliminary Survey
Source: Front Plant Sci. 2020 Mar 6;11:249. doi: 10.3389/fpls.2020.00249 (PMC7068853; doi:10.3389/fpls.2020.00249)
Supplement: SUPPLEMENTARY FILE 2 — A zipped file containing floral humidity data collected by the robot arm transects as described in the main text. A word document within the zipped files explains the data formatting in detail. Datafiles themselves are in CSV format. [file Data_Sheet_2.zip › Floral humidity data/Flowers/Nicotiana tabacum Raw.csv]

	X.	Individual	Species	totIndividual	date	sample..	Sample.order	x.or.z.transect	xoffset	zoffset	Background.Humidity	Background.Temperature	Focal.Humidity	Focal.Temperature	Corrected.Focal.humidity	Change.in.RH.	block	BE	Tag	N
1	83326	11	Nicotiana tabacum	411	2017-11-29-11-24-12	0	0	x	-30	0	28.6	21.6	27.7	21.6	28.6	-0.041	5549	First10	Here	1
2	83327	11	Nicotiana tabacum	411	2017-11-29-11-24-14	0	0	x	-30	0	28.6	21.6	27.7	21.6	28.6	-0.041	5549	First10	Here	2
3	83328	11	Nicotiana tabacum	411	2017-11-29-11-24-16	0	0	x	-30	0	28.6	21.6	27.7	21.6	28.6	-0.041	5549	First10	Here	3
4	83329	11	Nicotiana tabacum	411	2017-11-29-11-24-18	0	0	x	-30	0	28.6	21.6	27.7	21.6	28.6	-0.041	5549	First10	Here	4
5	83330	11	Nicotiana tabacum	411	2017-11-29-11-24-20	0	0	x	-30	0	28.6	21.6	27.7	21.6	28.6	-0.041	5549	First10	Here	5
6	83331	11	Nicotiana tabacum	411	2017-11-29-11-24-22	0	0	x	-30	0	28.6	21.6	27.7	21.6	28.6	-0.041	5549	First10	Here	6
7	83332	11	Nicotiana tabacum	411	2017-11-29-11-24-24	0	0	x	-30	0	28.6	21.6	27.7	21.6	28.6	-0.041	5549	First10	Here	7
8	83333	11	Nicotiana tabacum	411	2017-11-29-11-24-26	0	0	x	-30	0	28.6	21.6	27.7	21.6	28.6	-0.041	5549	First10	Here	8
9	83334	11	Nicotiana tabacum	411	2017-11-29-11-24-28	0	0	x	-30	0	28.6	21.6	27.7	21.6	28.6	-0.041	5549	First10	Here	9
10	83335	11	Nicotiana tabacum	411	2017-11-29-11-24-30	0	0	x	-30	0	28.6	21.6	27.7	21.6	28.6	-0.041	5549	First10	Here	10
11	83336	11	Nicotiana tabacum	411	2017-11-29-11-24-32	0	0	x	-30	0	28.6	21.6	27.7	21.6	28.6	-0.041	5549			11
12	83337	11	Nicotiana tabacum	411	2017-11-29-11-24-34	0	0	x	-30	0	28.6	21.6	27.7	21.6	28.6	-0.041	5549			12
13	83338	11	Nicotiana tabacum	411	2017-11-29-11-24-36	0	0	x	-30	0	28.6	21.6	27.7	21.6	28.6	-0.041	5549			13
14	83339	11	Nicotiana tabacum	411	2017-11-29-11-24-38	0	0	x	-30	0	28.6	21.6	27.7	21.6	28.6	-0.041	5549			14
15	83340	11	Nicotiana tabacum	411	2017-11-29-11-24-40	0	0	x	-30	0	28.6	21.6	27.7	21.6	28.6	-0.041	5549			15
16	83341	11	Nicotiana tabacum	411	2017-11-29-11-24-42	0	0	x	-30	0	28.6	21.6	27.7	21.6	28.6	-0.041	5549			16
17	83342	11	Nicotiana tabacum	411	2017-11-29-11-24-44	0	0	x	-30	0	28.6	21.6	27.7	21.6	28.6	-0.041	5549			17
18	83343	11	Nicotiana tabacum	411	2017-11-29-11-24-46	0	0	x	-30	0	28.6	21.6	27.7	21.6	28.6	-0.041	5549			18
19	83344	11	Nicotiana tabacum	411	2017-11-29-11-24-48	0	0	x	-30	0	28.6	21.6	27.7	21.6	28.6	-0.041	5549			19
20	83345	11	Nicotiana tabacum	411	2017-11-29-11-24-50	0	0	x	-30	0	28.6	21.6	27.7	21.6	28.6	-0.041	5549			20
21	83346	11	Nicotiana tabacum	411	2017-11-29-11-24-52	0	0	x	-30	0	28.6	21.6	27.7	21.6	28.6	-0.041	5549			21
22	83347	11	Nicotiana tabacum	411	2017-11-29-11-24-54	0	0	x	-30	0	28.6	21.6	27.7	21.6	28.6	-0.041	5549			22
23	83348	11	Nicotiana tabacum	411	2017-11-29-11-24-56	0	0	x	-30	0	28.6	21.6	27.7	21.6	28.6	-0.041	5549			23
24	83349	11	Nicotiana tabacum	411	2017-11-29-11-24-58	0	0	x	-30	0	28.6	21.6	27.7	21.6	28.6	-0.041	5549			24
25	83350	11	Nicotiana tabacum	411	2017-11-29-11-25-00	0	0	x	-30	0	28.6	21.6	27.7	21.6	28.6	-0.041	5549			25
26	83351	11	Nicotiana tabacum	411	2017-11-29-11-25-02	0	0	x	-30	0	28.6	21.6	27.7	21.6	28.6	-0.041	5549			26
27	83352	11	Nicotiana tabacum	411	2017-11-29-11-25-04	0	0	x	-30	0	28.6	21.6	27.7	21.6	28.6	-0.041	5549			27
28	83353	11	Nicotiana tabacum	411	2017-11-29-11-25-06	0	0	x	-30	0	28.6	21.6	27.7	21.6	28.6	-0.041	5549			28
29	83354	11	Nicotiana tabacum	411	2017-11-29-11-25-08	0	0	x	-30	0	28.6	21.6	27.6	21.5	28.5	-0.131	5549			29
30	83355	11	Nicotiana tabacum	411	2017-11-29-11-25-10	0	0	x	-30	0	28.6	21.6	27.7	21.6	28.6	-0.041	5549			30
31	83356	11	Nicotiana tabacum	411	2017-11-29-11-25-12	0	0	x	-30	0	28.6	21.6	27.7	21.6	28.6	-0.041	5549			31
32	83357	11	Nicotiana tabacum	411	2017-11-29-11-25-14	0	0	x	-30	0	28.6	21.6	27.7	21.6	28.6	-0.041	5549			32
33	83358	11	Nicotiana tabacum	411	2017-11-29-11-25-16	0	0	x	-30	0	28.6	21.6	27.7	21.6	28.6	-0.041	5549			33
34	83359	11	Nicotiana tabacum	411	2017-11-29-11-25-18	0	0	x	-30	0	28.6	21.6	27.6	21.5	28.5	-0.131	5549			34
35	83360	11	Nicotiana tabacum	411	2017-11-29-11-25-20	0	0	x	-30	0	28.6	21.6	27.7	21.6	28.6	-0.041	5549			35
36	83361	11	Nicotiana tabacum	411	2017-11-29-11-25-22	0	0	x	-30	0	28.6	21.6	27.7	21.6	28.6	-0.041	5549			36
37	83362	11	Nicotiana tabacum	411	2017-11-29-11-25-24	0	0	x	-30	0	28.6	21.6	27.7	21.6	28.6	-0.041	5549			37
38	83363	11	Nicotiana tabacum	411	2017-11-29-11-25-26	0	0	x	-30	0	28.6	21.6	27.7	21.6	28.6	-0.041	5549			38
39	83364	11	Nicotiana tabacum	411	2017-11-29-11-25-28	0	0	x	-30	0	28.6	21.6	27.7	21.6	28.6	-0.041	5549			39
40	83365	11	Nicotiana tabacum	411	2017-11-29-11-25-30	0	0	x	-30	0	28.6	21.6	27.7	21.6	28.6	-0.041	5549			40
41	83366	11	Nicotiana tabacum	411	2017-11-29-11-25-32	0	0	x	-30	0	28.6	21.6	27.7	21.6	28.6	-0.041	5549			41
42	83367	11	Nicotiana tabacum	411	2017-11-29-11-25-34	0	0	x	-30	0	28.6	21.6	27.7	21.6	28.6	-0.041	5549			42
43	83368	11	Nicotiana tabacum	411	2017-11-29-11-25-36	0	0	x	-30	0	28.6	21.6	27.7	21.6	28.6	-0.041	5549			43
44	83369	11	Nicotiana tabacum	411	2017-11-29-11-25-38	0	0	x	-30	0	28.6	21.6	27.7	21.5	28.6	-0.041	5549			44
45	83370	11	Nicotiana tabacum	411	2017-11-29-11-25-40	0	0	x	-30	0	28.6	21.6	27.7	21.6	28.6	-0.041	5549			45
46	83371	11	Nicotiana tabacum	411	2017-11-29-11-25-42	0	0	x	-30	0	28.6	21.6	27.7	21.6	28.6	-0.041	5549			46
47	83372	11	Nicotiana tabacum	411	2017-11-29-11-25-44	0	0	x	-30	0	28.6	21.6	27.7	21.6	28.6	-0.041	5549			47
48	83373	11	Nicotiana tabacum	411	2017-11-29-11-25-46	0	0	x	-30	0	28.6	21.6	27.7	21.6	28.6	-0.041	5549			48
49	83374	11	Nicotiana tabacum	411	2017-11-29-11-25-48	0	0	x	-30	0	28.6	21.6	27.7	21.5	28.6	-0.041	5549			49
50	83375	11	Nicotiana tabacum	411	2017-11-29-11-25-50	0	0	x	-30	0	28.6	21.6	27.7	21.6	28.6	-0.041	5549			50
51	83376	11	Nicotiana tabacum	411	2017-11-29-11-25-52	0	0	x	-30	0	28.6	21.6	27.7	21.6	28.6	-0.041	5549			51
52	83377	11	Nicotiana tabacum	411	2017-11-29-11-25-54	0	0	x	-30	0	28.6	21.6	27.7	21.6	28.6	-0.041	5549			52
53	83378	11	Nicotiana tabacum	411	2017-11-29-11-25-56	0	0	x	-30	0	28.6	21.6	27.6	21.5	28.5	-0.131	5549			53
54	83379	11	Nicotiana tabacum	411	2017-11-29-11-25-58	0	0	x	-30	0	28.6	21.6	27.7	21.6	28.6	-0.041	5549			54
55	83380	11	Nicotiana tabacum	411	2017-11-29-11-26-00	0	0	x	-30	0	28.6	21.6	27.7	21.6	28.6	-0.041	5549			55
56	83381	11	Nicotiana tabacum	411	2017-11-29-11-26-02	0	0	x	-30	0	28.6	21.6	27.7	21.6	28.6	-0.041	5549			56
57	83382	11	Nicotiana tabacum	411	2017-11-29-11-26-04	0	0	x	-30	0	28.6	21.6	27.8	21.6	28.6	0.049	5549			57
58	83383	11	Nicotiana tabacum	411	2017-11-29-11-26-06	0	0	x	-30	0	28.6	21.6	27.8	21.6	28.6	0.049	5549			58
59	83384	11	Nicotiana tabacum	411	2017-11-29-11-26-08	0	0	x	-30	0	28.6	21.6	27.8	21.6	28.6	0.049	5549			59
60	83385	11	Nicotiana tabacum	411	2017-11-29-11-26-10	0	0	x	-30	0	28.6	21.6	27.8	21.6	28.6	0.049	5549			60
61	83386	11	Nicotiana tabacum	411	2017-11-29-11-26-12	0	0	x	-30	0	28.6	21.6	27.8	21.6	28.6	0.049	5549			61
62	83387	11	Nicotiana tabacum	411	2017-11-29-11-26-14	0	0	x	-30	0	28.6	21.6	27.7	21.5	28.6	-0.041	5549			62
63	83388	11	Nicotiana tabacum	411	2017-11-29-11-26-16	0	0	x	-30	0	28.6	21.6	27.8	21.6	28.6	0.049	5549			63
64	83389	11	Nicotiana tabacum	411	2017-11-29-11-26-18	0	0	x	-30	0	28.6	21.6	27.7	21.5	28.6	-0.041	5549			64
65	83390	11	Nicotiana tabacum	411	2017-11-29-11-26-20	0	0	x	-30	0	28.6	21.6	27.7	21.6	28.6	-0.041	5549			65
66	83391	11	Nicotiana tabacum	411	2017-11-29-11-26-22	0	0	x	-30	0	28.6	21.6	27.8	21.6	28.6	0.049	5549			66
67	83392	11	Nicotiana tabacum	411	2017-11-29-11-26-24	0	0	x	-30	0	28.6	21.6	27.7	21.5	28.6	-0.041	5549			67
68	83393	11	Nicotiana tabacum	411	2017-11-29-11-26-26	0	0	x	-30	0	28.6	21.6	27.7	21.6	28.6	-0.041	5549			68
69	83394	11	Nicotiana tabacum	411	2017-11-29-11-26-28	0	0	x	-30	0	28.6	21.6	27.7	21.5	28.6	-0.041	5549			69
70	83395	11	Nicotiana tabacum	411	2017-11-29-11-26-30	0	0	x	-30	0	28.6	21.6	27.7	21.6	28.6	-0.041	5549			70
71	83396	11	Nicotiana tabacum	411	2017-11-29-11-26-32	0	0	x	-30	0	28.6	21.6	27.7	21.5	28.6	-0.041	5549			71
72	83397	11	Nicotiana tabacum	411	2017-11-29-11-26-34	0	0	x	-30	0	28.6	21.6	27.7	21.6	28.6	-0.041	5549			72
73	83398	11	Nicotiana tabacum	411	2017-11-29-11-26-36	0	0	x	-30	0	28.6	21.6	27.8	21.6	28.6	0.049	5549			73
74	83399	11	Nicotiana tabacum	411	2017-11-29-11-26-38	0	0	x	-30	0	28.6	21.6	27.7	21.5	28.6	-0.041	5549			74
75	83400	11	Nicotiana tabacum	411	2017-11-29-11-26-40	0	0	x	-30	0	28.6	21.6	27.7	21.5	28.6	-0.041	5549			75
76	83401	11	Nicotiana tabacum	411	2017-11-29-11-26-42	0	0	x	-30	0	28.6	21.6	27.7	21.5	28.6	-0.041	5549			76
77	83402	11	Nicotiana tabacum	411	2017-11-29-11-26-44	0	0	x	-30	0	28.6	21.6	27.7	21.5	28.6	-0.041	5549			77
78	83403	11	Nicotiana tabacum	411	2017-11-29-11-26-46	0	0	x	-30	0	28.6	21.6	27.7	21.5	28.6	-0.041	5549			78
79	83404	11	Nicotiana tabacum	411	2017-11-29-11-26-48	0	0	x	-30	0	28.6	21.6	27.8	21.6	28.6	0.049	5549			79
80	83405	11	Nicotiana tabacum	411	2017-11-29-11-26-50	0	0	x	-30	0	28.6	21.6	27.7	21.5	28.6	-0.041	5549			80
81	83406	11	Nicotiana tabacum	411	2017-11-29-11-26-52	0	0	x	-30	0	28.6	21.6	27.8	21.6	28.6	0.049	5549			81
82	83407	11	Nicotiana tabacum	411	2017-11-29-11-26-54	0	0	x	-30	0	28.6	21.6	27.8	21.6	28.6	0.049	5549			82
83	83408	11	Nicotiana tabacum	411	2017-11-29-11-26-56	0	0	x	-30	0	28.6	21.6	27.7	21.5	28.6	-0.041	5549			83
84	83409	11	Nicotiana tabacum	411	2017-11-29-11-26-58	0	0	x	-30	0	28.6	21.6	27.7	21.5	28.6	-0.041	5549			84
85	83410	11	Nicotiana tabacum	411	2017-11-29-11-27-00	0	0	x	-30	0	28.6	21.6	27.7	21.5	28.6	-0.041	5549			85
86	83411	11	Nicotiana tabacum	411	2017-11-29-11-27-02	0	0	x	-30	0	28.6	21.6	27.7	21.5	28.6	-0.041	5549			86
87	83412	11	Nicotiana tabacum	411	2017-11-29-11-27-04	0	0	x	-30	0	28.6	21.6	27.8	21.6	28.6	0.049	5549			87
88	83413	11	Nicotiana tabacum	411	2017-11-29-11-27-06	0	0	x	-30	0	28.6	21.5	27.7	21.5	28.6	-0.041	5549			88
89	83414	11	Nicotiana tabacum	411	2017-11-29-11-27-08	0	0	x	-30	0	28.6	21.6	27.7	21.5	28.6	-0.041	5549			89
90	83415	11	Nicotiana tabacum	411	2017-11-29-11-27-10	0	0	x	-30	0	28.6	21.6	27.7	21.5	28.6	-0.041	5549			90
91	83416	11	Nicotiana tabacum	411	2017-11-29-11-27-12	0	0	x	-30	0	28.6	21.6	27.7	21.5	28.6	-0.041	5549	Last10	Here	91
92	83417	11	Nicotiana tabacum	411	2017-11-29-11-27-14	0	0	x	-30	0	28.6	21.6	27.7	21.5	28.6	-0.041	5549	Last10	Here	92
93	83418	11	Nicotiana tabacum	411	2017-11-29-11-27-16	0	0	x	-30	0	28.6	21.6	27.7	21.5	28.6	-0.041	5549	Last10	Here	93
94	83419	11	Nicotiana tabacum	411	2017-11-29-11-27-18	0	0	x	-30	0	28.6	21.6	27.7	21.5	28.6	-0.041	5549	Last10	Here	94
95	83420	11	Nicotiana tabacum	411	2017-11-29-11-27-20	0	0	x	-30	0	28.6	21.5	27.7	21.5	28.6	-0.041	5549	Last10	Here	95
96	83421	11	Nicotiana tabacum	411	2017-11-29-11-27-22	0	0	x	-30	0	28.6	21.5	27.7	21.5	28.6	-0.041	5549	Last10	Here	96
97	83422	11	Nicotiana tabacum	411	2017-11-29-11-27-24	0	0	x	-30	0	28.7	21.6	27.7	21.5	28.6	-0.141	5549	Last10	Here	97
98	83423	11	Nicotiana tabacum	411	2017-11-29-11-27-26	0	0	x	-30	0	28.7	21.6	27.7	21.5	28.6	-0.141	5549	Last10	Here	98
99	83424	11	Nicotiana tabacum	411	2017-11-29-11-27-28	0	0	x	-30	0	28.6	21.5	27.7	21.5	28.6	-0.041	5549	Last10	Here	99
100	83425	11	Nicotiana tabacum	411	2017-11-29-11-27-30	0	0	x	-30	0	28.6	21.5	27.7	21.5	28.6	-0.041	5549	Last10	Here	100
101	83426	11	Nicotiana tabacum	411	2017-11-29-11-28-03	0	0	x	-25	0	28.6	21.5	27.7	21.5	28.6	-0.041	5550	First10	Here	1
102	83427	11	Nicotiana tabacum	411	2017-11-29-11-28-05	0	0	x	-25	0	28.7	21.6	27.7	21.5	28.6	-0.141	5550	First10	Here	2
103	83428	11	Nicotiana tabacum	411	2017-11-29-11-28-07	0	0	x	-25	0	28.6	21.5	27.7	21.5	28.6	-0.041	5550	First10	Here	3
104	83429	11	Nicotiana tabacum	411	2017-11-29-11-28-09	0	0	x	-25	0	28.6	21.5	27.7	21.5	28.6	-0.041	5550	First10	Here	4
105	83430	11	Nicotiana tabacum	411	2017-11-29-11-28-11	0	0	x	-25	0	28.6	21.5	27.7	21.5	28.6	-0.041	5550	First10	Here	5
106	83431	11	Nicotiana tabacum	411	2017-11-29-11-28-13	0	0	x	-25	0	28.6	21.5	27.7	21.5	28.6	-0.041	5550	First10	Here	6
107	83432	11	Nicotiana tabacum	411	2017-11-29-11-28-15	0	0	x	-25	0	28.6	21.5	27.7	21.5	28.6	-0.041	5550	First10	Here	7
108	83433	11	Nicotiana tabacum	411	2017-11-29-11-28-17	0	0	x	-25	0	28.6	21.5	27.7	21.5	28.6	-0.041	5550	First10	Here	8
109	83434	11	Nicotiana tabacum	411	2017-11-29-11-28-19	0	0	x	-25	0	28.6	21.5	27.7	21.5	28.6	-0.041	5550	First10	Here	9
110	83435	11	Nicotiana tabacum	411	2017-11-29-11-28-21	0	0	x	-25	0	28.6	21.5	27.7	21.5	28.6	-0.041	5550	First10	Here	10
111	83436	11	Nicotiana tabacum	411	2017-11-29-11-28-23	0	0	x	-25	0	28.6	21.5	27.7	21.5	28.6	-0.041	5550			11
112	83437	11	Nicotiana tabacum	411	2017-11-29-11-28-25	0	0	x	-25	0	28.6	21.5	27.7	21.5	28.6	-0.041	5550			12
113	83438	11	Nicotiana tabacum	411	2017-11-29-11-28-27	0	0	x	-25	0	28.6	21.6	27.7	21.5	28.6	-0.041	5550			13
114	83439	11	Nicotiana tabacum	411	2017-11-29-11-28-29	0	0	x	-25	0	28.6	21.5	27.7	21.5	28.6	-0.041	5550			14
115	83440	11	Nicotiana tabacum	411	2017-11-29-11-28-31	0	0	x	-25	0	28.6	21.5	27.7	21.5	28.6	-0.041	5550			15
116	83441	11	Nicotiana tabacum	411	2017-11-29-11-28-33	0	0	x	-25	0	28.6	21.6	27.7	21.5	28.6	-0.041	5550			16
117	83442	11	Nicotiana tabacum	411	2017-11-29-11-28-35	0	0	x	-25	0	28.6	21.5	27.7	21.5	28.6	-0.041	5550			17
118	83443	11	Nicotiana tabacum	411	2017-11-29-11-28-37	0	0	x	-25	0	28.6	21.5	27.7	21.5	28.6	-0.041	5550			18
119	83444	11	Nicotiana tabacum	411	2017-11-29-11-28-39	0	0	x	-25	0	28.5	21.5	27.7	21.5	28.6	0.059	5550			19
120	83445	11	Nicotiana tabacum	411	2017-11-29-11-28-41	0	0	x	-25	0	28.5	21.5	27.7	21.5	28.6	0.059	5550			20
121	83446	11	Nicotiana tabacum	411	2017-11-29-11-28-43	0	0	x	-25	0	28.5	21.5	27.7	21.5	28.6	0.059	5550			21
122	83447	11	Nicotiana tabacum	411	2017-11-29-11-28-45	0	0	x	-25	0	28.5	21.5	27.7	21.5	28.6	0.059	5550			22
123	83448	11	Nicotiana tabacum	411	2017-11-29-11-28-47	0	0	x	-25	0	28.6	21.5	27.7	21.5	28.6	-0.041	5550			23
124	83449	11	Nicotiana tabacum	411	2017-11-29-11-28-49	0	0	x	-25	0	28.6	21.5	27.7	21.5	28.6	-0.041	5550			24
125	83450	11	Nicotiana tabacum	411	2017-11-29-11-28-51	0	0	x	-25	0	28.6	21.5	27.7	21.5	28.6	-0.041	5550			25
126	83451	11	Nicotiana tabacum	411	2017-11-29-11-28-53	0	0	x	-25	0	28.5	21.5	27.7	21.5	28.6	0.059	5550			26
127	83452	11	Nicotiana tabacum	411	2017-11-29-11-28-55	0	0	x	-25	0	28.5	21.5	27.7	21.5	28.6	0.059	5550			27
128	83453	11	Nicotiana tabacum	411	2017-11-29-11-28-57	0	0	x	-25	0	28.5	21.5	27.7	21.5	28.6	0.059	5550			28
129	83454	11	Nicotiana tabacum	411	2017-11-29-11-28-59	0	0	x	-25	0	28.6	21.5	27.7	21.5	28.6	-0.041	5550			29
130	83455	11	Nicotiana tabacum	411	2017-11-29-11-29-01	0	0	x	-25	0	28.6	21.5	27.7	21.5	28.6	-0.041	5550			30
131	83456	11	Nicotiana tabacum	411	2017-11-29-11-29-03	0	0	x	-25	0	28.5	21.5	27.7	21.5	28.6	0.059	5550			31
132	83457	11	Nicotiana tabacum	411	2017-11-29-11-29-05	0	0	x	-25	0	28.6	21.5	27.7	21.5	28.6	-0.041	5550			32
133	83458	11	Nicotiana tabacum	411	2017-11-29-11-29-07	0	0	x	-25	0	28.5	21.5	27.7	21.5	28.6	0.059	5550			33
134	83459	11	Nicotiana tabacum	411	2017-11-29-11-29-09	0	0	x	-25	0	28.6	21.6	27.7	21.5	28.6	-0.041	5550			34
135	83460	11	Nicotiana tabacum	411	2017-11-29-11-29-11	0	0	x	-25	0	28.6	21.5	27.7	21.5	28.6	-0.041	5550			35
136	83461	11	Nicotiana tabacum	411	2017-11-29-11-29-13	0	0	x	-25	0	28.5	21.5	27.7	21.5	28.6	0.059	5550			36
137	83462	11	Nicotiana tabacum	411	2017-11-29-11-29-15	0	0	x	-25	0	28.5	21.5	27.7	21.5	28.6	0.059	5550			37
138	83463	11	Nicotiana tabacum	411	2017-11-29-11-29-17	0	0	x	-25	0	28.6	21.5	27.7	21.5	28.6	-0.041	5550			38
139	83464	11	Nicotiana tabacum	411	2017-11-29-11-29-19	0	0	x	-25	0	28.6	21.5	27.7	21.5	28.6	-0.041	5550			39
140	83465	11	Nicotiana tabacum	411	2017-11-29-11-29-21	0	0	x	-25	0	28.6	21.5	27.7	21.5	28.6	-0.041	5550			40
141	83466	11	Nicotiana tabacum	411	2017-11-29-11-29-23	0	0	x	-25	0	28.5	21.5	27.7	21.5	28.6	0.059	5550			41
142	83467	11	Nicotiana tabacum	411	2017-11-29-11-29-25	0	0	x	-25	0	28.5	21.5	27.7	21.5	28.6	0.059	5550			42
143	83468	11	Nicotiana tabacum	411	2017-11-29-11-29-27	0	0	x	-25	0	28.5	21.5	27.7	21.5	28.6	0.059	5550			43
144	83469	11	Nicotiana tabacum	411	2017-11-29-11-29-29	0	0	x	-25	0	28.5	21.5	27.7	21.5	28.6	0.059	5550			44
145	83470	11	Nicotiana tabacum	411	2017-11-29-11-29-31	0	0	x	-25	0	28.5	21.5	27.7	21.5	28.6	0.059	5550			45
146	83471	11	Nicotiana tabacum	411	2017-11-29-11-29-33	0	0	x	-25	0	28.5	21.5	27.7	21.5	28.6	0.059	5550			46
147	83472	11	Nicotiana tabacum	411	2017-11-29-11-29-35	0	0	x	-25	0	28.6	21.5	27.7	21.5	28.6	-0.041	5550			47
148	83473	11	Nicotiana tabacum	411	2017-11-29-11-29-37	0	0	x	-25	0	28.6	21.5	27.7	21.5	28.6	-0.041	5550			48
149	83474	11	Nicotiana tabacum	411	2017-11-29-11-29-39	0	0	x	-25	0	28.6	21.5	27.7	21.5	28.6	-0.041	5550			49
150	83475	11	Nicotiana tabacum	411	2017-11-29-11-29-41	0	0	x	-25	0	28.6	21.5	27.7	21.5	28.6	-0.041	5550			50
151	83476	11	Nicotiana tabacum	411	2017-11-29-11-29-43	0	0	x	-25	0	28.6	21.5	27.7	21.5	28.6	-0.041	5550			51
152	83477	11	Nicotiana tabacum	411	2017-11-29-11-29-45	0	0	x	-25	0	28.6	21.5	27.7	21.5	28.6	-0.041	5550			52
153	83478	11	Nicotiana tabacum	411	2017-11-29-11-29-47	0	0	x	-25	0	28.6	21.5	27.7	21.5	28.6	-0.041	5550			53
154	83479	11	Nicotiana tabacum	411	2017-11-29-11-29-49	0	0	x	-25	0	28.6	21.5	27.7	21.5	28.6	-0.041	5550			54
155	83480	11	Nicotiana tabacum	411	2017-11-29-11-29-51	0	0	x	-25	0	28.5	21.5	27.7	21.5	28.6	0.059	5550			55
156	83481	11	Nicotiana tabacum	411	2017-11-29-11-29-53	0	0	x	-25	0	28.5	21.5	27.7	21.5	28.6	0.059	5550			56
157	83482	11	Nicotiana tabacum	411	2017-11-29-11-29-55	0	0	x	-25	0	28.6	21.5	27.7	21.5	28.6	-0.041	5550			57
158	83483	11	Nicotiana tabacum	411	2017-11-29-11-29-57	0	0	x	-25	0	28.6	21.5	27.7	21.5	28.6	-0.041	5550			58
159	83484	11	Nicotiana tabacum	411	2017-11-29-11-29-59	0	0	x	-25	0	28.5	21.5	27.7	21.5	28.6	0.059	5550			59
160	83485	11	Nicotiana tabacum	411	2017-11-29-11-30-01	0	0	x	-25	0	28.6	21.5	27.7	21.5	28.6	-0.041	5550			60
161	83486	11	Nicotiana tabacum	411	2017-11-29-11-30-03	0	0	x	-25	0	28.6	21.5	27.7	21.5	28.6	-0.041	5550			61
162	83487	11	Nicotiana tabacum	411	2017-11-29-11-30-05	0	0	x	-25	0	28.6	21.5	27.7	21.5	28.6	-0.041	5550			62
163	83488	11	Nicotiana tabacum	411	2017-11-29-11-30-07	0	0	x	-25	0	28.5	21.5	27.7	21.5	28.6	0.059	5550			63
164	83489	11	Nicotiana tabacum	411	2017-11-29-11-30-09	0	0	x	-25	0	28.6	21.5	27.7	21.5	28.6	-0.041	5550			64
165	83490	11	Nicotiana tabacum	411	2017-11-29-11-30-11	0	0	x	-25	0	28.5	21.5	27.7	21.5	28.6	0.059	5550			65
166	83491	11	Nicotiana tabacum	411	2017-11-29-11-30-13	0	0	x	-25	0	28.5	21.5	27.7	21.5	28.6	0.059	5550			66
167	83492	11	Nicotiana tabacum	411	2017-11-29-11-30-15	0	0	x	-25	0	28.6	21.5	27.7	21.5	28.6	-0.041	5550			67
168	83493	11	Nicotiana tabacum	411	2017-11-29-11-30-17	0	0	x	-25	0	28.5	21.5	27.7	21.5	28.6	0.059	5550			68
169	83494	11	Nicotiana tabacum	411	2017-11-29-11-30-19	0	0	x	-25	0	28.5	21.5	27.7	21.5	28.6	0.059	5550			69
170	83495	11	Nicotiana tabacum	411	2017-11-29-11-30-21	0	0	x	-25	0	28.5	21.5	27.7	21.5	28.6	0.059	5550			70
171	83496	11	Nicotiana tabacum	411	2017-11-29-11-30-23	0	0	x	-25	0	28.5	21.5	27.7	21.5	28.6	0.059	5550			71
172	83497	11	Nicotiana tabacum	411	2017-11-29-11-30-25	0	0	x	-25	0	28.6	21.6	27.7	21.5	28.6	-0.041	5550			72
173	83498	11	Nicotiana tabacum	411	2017-11-29-11-30-27	0	0	x	-25	0	28.5	21.5	27.7	21.5	28.6	0.059	5550			73
174	83499	11	Nicotiana tabacum	411	2017-11-29-11-30-29	0	0	x	-25	0	28.5	21.5	27.7	21.5	28.6	0.059	5550			74
175	83500	11	Nicotiana tabacum	411	2017-11-29-11-30-31	0	0	x	-25	0	28.5	21.5	27.7	21.5	28.6	0.059	5550			75
176	83501	11	Nicotiana tabacum	411	2017-11-29-11-30-33	0	0	x	-25	0	28.5	21.5	27.7	21.5	28.6	0.059	5550			76
177	83502	11	Nicotiana tabacum	411	2017-11-29-11-30-35	0	0	x	-25	0	28.6	21.6	27.7	21.5	28.6	-0.041	5550			77
178	83503	11	Nicotiana tabacum	411	2017-11-29-11-30-37	0	0	x	-25	0	28.5	21.5	27.7	21.5	28.6	0.059	5550			78
179	83504	11	Nicotiana tabacum	411	2017-11-29-11-30-39	0	0	x	-25	0	28.5	21.5	27.7	21.5	28.6	0.059	5550			79
180	83505	11	Nicotiana tabacum	411	2017-11-29-11-30-41	0	0	x	-25	0	28.5	21.5	27.7	21.5	28.6	0.059	5550			80
181	83506	11	Nicotiana tabacum	411	2017-11-29-11-30-43	0	0	x	-25	0	28.5	21.5	27.7	21.5	28.6	0.059	5550			81
182	83507	11	Nicotiana tabacum	411	2017-11-29-11-30-45	0	0	x	-25	0	28.5	21.5	27.7	21.5	28.6	0.059	5550			82
183	83508	11	Nicotiana tabacum	411	2017-11-29-11-30-47	0	0	x	-25	0	28.5	21.5	27.7	21.5	28.6	0.059	5550			83
184	83509	11	Nicotiana tabacum	411	2017-11-29-11-30-49	0	0	x	-25	0	28.5	21.5	27.7	21.5	28.6	0.059	5550			84
185	83510	11	Nicotiana tabacum	411	2017-11-29-11-30-51	0	0	x	-25	0	28.5	21.5	27.7	21.5	28.6	0.059	5550			85
186	83511	11	Nicotiana tabacum	411	2017-11-29-11-30-53	0	0	x	-25	0	28.5	21.5	27.7	21.5	28.6	0.059	5550			86
187	83512	11	Nicotiana tabacum	411	2017-11-29-11-30-55	0	0	x	-25	0	28.5	21.5	27.7	21.5	28.6	0.059	5550			87
188	83513	11	Nicotiana tabacum	411	2017-11-29-11-30-57	0	0	x	-25	0	28.5	21.5	27.7	21.5	28.6	0.059	5550			88
189	83514	11	Nicotiana tabacum	411	2017-11-29-11-30-59	0	0	x	-25	0	28.5	21.5	27.7	21.5	28.6	0.059	5550			89
190	83515	11	Nicotiana tabacum	411	2017-11-29-11-31-01	0	0	x	-25	0	28.5	21.5	27.7	21.5	28.6	0.059	5550			90
191	83516	11	Nicotiana tabacum	411	2017-11-29-11-31-03	0	0	x	-25	0	28.6	21.5	27.7	21.5	28.6	-0.041	5550	Last10	Here	91
192	83517	11	Nicotiana tabacum	411	2017-11-29-11-31-05	0	0	x	-25	0	28.6	21.5	27.7	21.5	28.6	-0.041	5550	Last10	Here	92
193	83518	11	Nicotiana tabacum	411	2017-11-29-11-31-07	0	0	x	-25	0	28.6	21.5	27.7	21.5	28.6	-0.041	5550	Last10	Here	93
194	83519	11	Nicotiana tabacum	411	2017-11-29-11-31-09	0	0	x	-25	0	28.6	21.5	27.7	21.5	28.6	-0.041	5550	Last10	Here	94
195	83520	11	Nicotiana tabacum	411	2017-11-29-11-31-11	0	0	x	-25	0	28.6	21.5	27.7	21.5	28.6	-0.041	5550	Last10	Here	95
196	83521	11	Nicotiana tabacum	411	2017-11-29-11-31-13	0	0	x	-25	0	28.6	21.5	27.7	21.5	28.6	-0.041	5550	Last10	Here	96
197	83522	11	Nicotiana tabacum	411	2017-11-29-11-31-15	0	0	x	-25	0	28.6	21.5	27.6	21.4	28.5	-0.131	5550	Last10	Here	97
198	83523	11	Nicotiana tabacum	411	2017-11-29-11-31-17	0	0	x	-25	0	28.6	21.5	27.7	21.5	28.6	-0.041	5550	Last10	Here	98
199	83524	11	Nicotiana tabacum	411	2017-11-29-11-31-19	0	0	x	-25	0	28.6	21.5	27.7	21.5	28.6	-0.041	5550	Last10	Here	99
200	83525	11	Nicotiana tabacum	411	2017-11-29-11-31-21	0	0	x	-25	0	28.6	21.5	27.7	21.5	28.6	-0.041	5550	Last10	Here	100
201	83526	11	Nicotiana tabacum	411	2017-11-29-11-31-53	0	0	x	-20	0	28.5	21.5	27.7	21.5	28.6	0.059	5551	First10	Here	1
202	83527	11	Nicotiana tabacum	411	2017-11-29-11-31-55	0	0	x	-20	0	28.5	21.5	27.8	21.5	28.6	0.149	5551	First10	Here	2
203	83528	11	Nicotiana tabacum	411	2017-11-29-11-31-57	0	0	x	-20	0	28.5	21.5	27.8	21.5	28.6	0.149	5551	First10	Here	3
204	83529	11	Nicotiana tabacum	411	2017-11-29-11-31-59	0	0	x	-20	0	28.5	21.5	27.7	21.5	28.6	0.059	5551	First10	Here	4
205	83530	11	Nicotiana tabacum	411	2017-11-29-11-32-01	0	0	x	-20	0	28.5	21.5	27.7	21.5	28.6	0.059	5551	First10	Here	5
206	83531	11	Nicotiana tabacum	411	2017-11-29-11-32-03	0	0	x	-20	0	28.5	21.5	27.7	21.5	28.6	0.059	5551	First10	Here	6
207	83532	11	Nicotiana tabacum	411	2017-11-29-11-32-05	0	0	x	-20	0	28.5	21.5	27.7	21.5	28.6	0.059	5551	First10	Here	7
208	83533	11	Nicotiana tabacum	411	2017-11-29-11-32-07	0	0	x	-20	0	28.5	21.5	27.7	21.5	28.6	0.059	5551	First10	Here	8
209	83534	11	Nicotiana tabacum	411	2017-11-29-11-32-09	0	0	x	-20	0	28.5	21.5	27.7	21.4	28.6	0.059	5551	First10	Here	9
210	83535	11	Nicotiana tabacum	411	2017-11-29-11-32-11	0	0	x	-20	0	28.5	21.5	27.7	21.5	28.6	0.059	5551	First10	Here	10
211	83536	11	Nicotiana tabacum	411	2017-11-29-11-32-13	0	0	x	-20	0	28.5	21.5	27.7	21.5	28.6	0.059	5551			11
212	83537	11	Nicotiana tabacum	411	2017-11-29-11-32-15	0	0	x	-20	0	28.5	21.5	27.7	21.5	28.6	0.059	5551			12
213	83538	11	Nicotiana tabacum	411	2017-11-29-11-32-17	0	0	x	-20	0	28.5	21.5	27.7	21.5	28.6	0.059	5551			13
214	83539	11	Nicotiana tabacum	411	2017-11-29-11-32-19	0	0	x	-20	0	28.5	21.5	27.7	21.4	28.6	0.059	5551			14
215	83540	11	Nicotiana tabacum	411	2017-11-29-11-32-21	0	0	x	-20	0	28.5	21.5	27.7	21.5	28.6	0.059	5551			15
216	83541	11	Nicotiana tabacum	411	2017-11-29-11-32-23	0	0	x	-20	0	28.5	21.5	27.6	21.4	28.5	-0.031	5551			16
217	83542	11	Nicotiana tabacum	411	2017-11-29-11-32-25	0	0	x	-20	0	28.5	21.5	27.7	21.5	28.6	0.059	5551			17
218	83543	11	Nicotiana tabacum	411	2017-11-29-11-32-27	0	0	x	-20	0	28.5	21.5	27.7	21.5	28.6	0.059	5551			18
219	83544	11	Nicotiana tabacum	411	2017-11-29-11-32-29	0	0	x	-20	0	28.5	21.5	27.7	21.5	28.6	0.059	5551			19
220	83545	11	Nicotiana tabacum	411	2017-11-29-11-32-31	0	0	x	-20	0	28.5	21.5	27.7	21.5	28.6	0.059	5551			20
221	83546	11	Nicotiana tabacum	411	2017-11-29-11-32-33	0	0	x	-20	0	28.5	21.5	27.7	21.5	28.6	0.059	5551			21
222	83547	11	Nicotiana tabacum	411	2017-11-29-11-32-35	0	0	x	-20	0	28.5	21.5	27.7	21.5	28.6	0.059	5551			22
223	83548	11	Nicotiana tabacum	411	2017-11-29-11-32-37	0	0	x	-20	0	28.5	21.5	27.7	21.5	28.6	0.059	5551			23
224	83549	11	Nicotiana tabacum	411	2017-11-29-11-32-39	0	0	x	-20	0	28.5	21.5	27.7	21.5	28.6	0.059	5551			24
225	83550	11	Nicotiana tabacum	411	2017-11-29-11-32-41	0	0	x	-20	0	28.5	21.5	27.7	21.5	28.6	0.059	5551			25
226	83551	11	Nicotiana tabacum	411	2017-11-29-11-32-43	0	0	x	-20	0	28.5	21.5	27.7	21.5	28.6	0.059	5551			26
227	83552	11	Nicotiana tabacum	411	2017-11-29-11-32-45	0	0	x	-20	0	28.5	21.5	27.7	21.5	28.6	0.059	5551			27
228	83553	11	Nicotiana tabacum	411	2017-11-29-11-32-48	0	0	x	-20	0	28.5	21.5	27.7	21.5	28.6	0.059	5551			28
229	83554	11	Nicotiana tabacum	411	2017-11-29-11-32-50	0	0	x	-20	0	28.5	21.5	27.7	21.5	28.6	0.059	5551			29
230	83555	11	Nicotiana tabacum	411	2017-11-29-11-32-52	0	0	x	-20	0	28.5	21.5	27.7	21.5	28.6	0.059	5551			30
231	83556	11	Nicotiana tabacum	411	2017-11-29-11-32-54	0	0	x	-20	0	28.5	21.5	27.6	21.4	28.5	-0.031	5551			31
232	83557	11	Nicotiana tabacum	411	2017-11-29-11-32-56	0	0	x	-20	0	28.5	21.5	27.6	21.4	28.5	-0.031	5551			32
233	83558	11	Nicotiana tabacum	411	2017-11-29-11-32-58	0	0	x	-20	0	28.5	21.5	27.6	21.4	28.5	-0.031	5551			33
234	83559	11	Nicotiana tabacum	411	2017-11-29-11-33-00	0	0	x	-20	0	28.5	21.5	27.7	21.5	28.6	0.059	5551			34
235	83560	11	Nicotiana tabacum	411	2017-11-29-11-33-02	0	0	x	-20	0	28.5	21.5	27.6	21.4	28.5	-0.031	5551			35
236	83561	11	Nicotiana tabacum	411	2017-11-29-11-33-04	0	0	x	-20	0	28.5	21.5	27.7	21.5	28.6	0.059	5551			36
237	83562	11	Nicotiana tabacum	411	2017-11-29-11-33-06	0	0	x	-20	0	28.5	21.5	27.7	21.5	28.6	0.059	5551			37
238	83563	11	Nicotiana tabacum	411	2017-11-29-11-33-08	0	0	x	-20	0	28.5	21.5	27.7	21.5	28.6	0.059	5551			38
239	83564	11	Nicotiana tabacum	411	2017-11-29-11-33-10	0	0	x	-20	0	28.5	21.5	27.7	21.5	28.6	0.059	5551			39
240	83565	11	Nicotiana tabacum	411	2017-11-29-11-33-14	0	0	x	-20	0	28.5	21.5	27.7	21.5	28.6	0.059	5551			40
241	83566	11	Nicotiana tabacum	411	2017-11-29-11-33-16	0	0	x	-20	0	28.5	21.5	27.7	21.5	28.6	0.059	5551			41
242	83567	11	Nicotiana tabacum	411	2017-11-29-11-33-18	0	0	x	-20	0	28.5	21.5	27.7	21.5	28.6	0.059	5551			42
243	83568	11	Nicotiana tabacum	411	2017-11-29-11-33-20	0	0	x	-20	0	28.5	21.5	27.7	21.5	28.6	0.059	5551			43
244	83569	11	Nicotiana tabacum	411	2017-11-29-11-33-22	0	0	x	-20	0	28.5	21.5	27.7	21.5	28.6	0.059	5551			44
245	83570	11	Nicotiana tabacum	411	2017-11-29-11-33-24	0	0	x	-20	0	28.5	21.5	27.6	21.4	28.5	-0.031	5551			45
246	83571	11	Nicotiana tabacum	411	2017-11-29-11-33-26	0	0	x	-20	0	28.5	21.5	27.6	21.4	28.5	-0.031	5551			46
247	83572	11	Nicotiana tabacum	411	2017-11-29-11-33-28	0	0	x	-20	0	28.5	21.5	27.6	21.4	28.5	-0.031	5551			47
248	83573	11	Nicotiana tabacum	411	2017-11-29-11-33-30	0	0	x	-20	0	28.5	21.5	27.6	21.4	28.5	-0.031	5551			48
249	83574	11	Nicotiana tabacum	411	2017-11-29-11-33-32	0	0	x	-20	0	28.5	21.5	27.6	21.4	28.5	-0.031	5551			49
250	83575	11	Nicotiana tabacum	411	2017-11-29-11-33-34	0	0	x	-20	0	28.5	21.5	27.6	21.4	28.5	-0.031	5551			50
251	83576	11	Nicotiana tabacum	411	2017-11-29-11-33-36	0	0	x	-20	0	28.5	21.5	27.6	21.4	28.5	-0.031	5551			51
252	83577	11	Nicotiana tabacum	411	2017-11-29-11-33-38	0	0	x	-20	0	28.5	21.5	27.6	21.4	28.5	-0.031	5551			52
253	83578	11	Nicotiana tabacum	411	2017-11-29-11-33-40	0	0	x	-20	0	28.5	21.5	27.6	21.4	28.5	-0.031	5551			53
254	83579	11	Nicotiana tabacum	411	2017-11-29-11-33-42	0	0	x	-20	0	28.5	21.5	27.6	21.4	28.5	-0.031	5551			54
255	83580	11	Nicotiana tabacum	411	2017-11-29-11-33-44	0	0	x	-20	0	28.5	21.5	27.6	21.4	28.5	-0.031	5551			55
256	83581	11	Nicotiana tabacum	411	2017-11-29-11-33-46	0	0	x	-20	0	28.5	21.5	27.6	21.4	28.5	-0.031	5551			56
257	83582	11	Nicotiana tabacum	411	2017-11-29-11-33-48	0	0	x	-20	0	28.5	21.5	27.6	21.4	28.5	-0.031	5551			57
258	83583	11	Nicotiana tabacum	411	2017-11-29-11-33-50	0	0	x	-20	0	28.5	21.5	27.6	21.4	28.5	-0.031	5551			58
259	83584	11	Nicotiana tabacum	411	2017-11-29-11-33-52	0	0	x	-20	0	28.5	21.5	27.7	21.5	28.6	0.059	5551			59
260	83585	11	Nicotiana tabacum	411	2017-11-29-11-33-54	0	0	x	-20	0	28.5	21.5	27.7	21.5	28.6	0.059	5551			60
261	83586	11	Nicotiana tabacum	411	2017-11-29-11-33-56	0	0	x	-20	0	28.5	21.5	27.6	21.4	28.5	-0.031	5551			61
262	83587	11	Nicotiana tabacum	411	2017-11-29-11-33-58	0	0	x	-20	0	28.5	21.5	27.6	21.4	28.5	-0.031	5551			62
263	83588	11	Nicotiana tabacum	411	2017-11-29-11-34-00	0	0	x	-20	0	28.5	21.5	27.6	21.4	28.5	-0.031	5551			63
264	83589	11	Nicotiana tabacum	411	2017-11-29-11-34-02	0	0	x	-20	0	28.5	21.5	27.6	21.4	28.5	-0.031	5551			64
265	83590	11	Nicotiana tabacum	411	2017-11-29-11-34-04	0	0	x	-20	0	28.5	21.5	27.6	21.4	28.5	-0.031	5551			65
266	83591	11	Nicotiana tabacum	411	2017-11-29-11-34-06	0	0	x	-20	0	28.5	21.5	27.6	21.4	28.5	-0.031	5551			66
267	83592	11	Nicotiana tabacum	411	2017-11-29-11-34-08	0	0	x	-20	0	28.5	21.5	27.6	21.4	28.5	-0.031	5551			67
268	83593	11	Nicotiana tabacum	411	2017-11-29-11-34-10	0	0	x	-20	0	28.5	21.5	27.7	21.5	28.6	0.059	5551			68
269	83594	11	Nicotiana tabacum	411	2017-11-29-11-34-12	0	0	x	-20	0	28.5	21.5	27.6	21.4	28.5	-0.031	5551			69
270	83595	11	Nicotiana tabacum	411	2017-11-29-11-34-14	0	0	x	-20	0	28.5	21.5	27.6	21.4	28.5	-0.031	5551			70
271	83596	11	Nicotiana tabacum	411	2017-11-29-11-34-16	0	0	x	-20	0	28.5	21.5	27.6	21.4	28.5	-0.031	5551			71
272	83597	11	Nicotiana tabacum	411	2017-11-29-11-34-18	0	0	x	-20	0	28.5	21.5	27.6	21.4	28.5	-0.031	5551			72
273	83598	11	Nicotiana tabacum	411	2017-11-29-11-34-20	0	0	x	-20	0	28.5	21.5	27.7	21.5	28.6	0.059	5551			73
274	83599	11	Nicotiana tabacum	411	2017-11-29-11-34-22	0	0	x	-20	0	28.5	21.5	27.6	21.4	28.5	-0.031	5551			74
275	83600	11	Nicotiana tabacum	411	2017-11-29-11-34-24	0	0	x	-20	0	28.5	21.5	27.6	21.4	28.5	-0.031	5551			75
276	83601	11	Nicotiana tabacum	411	2017-11-29-11-34-26	0	0	x	-20	0	28.5	21.5	27.6	21.4	28.5	-0.031	5551			76
277	83602	11	Nicotiana tabacum	411	2017-11-29-11-34-28	0	0	x	-20	0	28.5	21.5	27.6	21.4	28.5	-0.031	5551			77
278	83603	11	Nicotiana tabacum	411	2017-11-29-11-34-30	0	0	x	-20	0	28.5	21.5	27.6	21.4	28.5	-0.031	5551			78
279	83604	11	Nicotiana tabacum	411	2017-11-29-11-34-32	0	0	x	-20	0	28.5	21.5	27.6	21.4	28.5	-0.031	5551			79
280	83605	11	Nicotiana tabacum	411	2017-11-29-11-34-34	0	0	x	-20	0	28.5	21.5	27.6	21.4	28.5	-0.031	5551			80
281	83606	11	Nicotiana tabacum	411	2017-11-29-11-34-36	0	0	x	-20	0	28.5	21.5	27.6	21.4	28.5	-0.031	5551			81
282	83607	11	Nicotiana tabacum	411	2017-11-29-11-34-38	0	0	x	-20	0	28.5	21.5	27.6	21.4	28.5	-0.031	5551			82
283	83608	11	Nicotiana tabacum	411	2017-11-29-11-34-40	0	0	x	-20	0	28.5	21.5	27.6	21.4	28.5	-0.031	5551			83
284	83609	11	Nicotiana tabacum	411	2017-11-29-11-34-42	0	0	x	-20	0	28.5	21.5	27.6	21.4	28.5	-0.031	5551			84
285	83610	11	Nicotiana tabacum	411	2017-11-29-11-34-44	0	0	x	-20	0	28.5	21.5	27.6	21.4	28.5	-0.031	5551			85
286	83611	11	Nicotiana tabacum	411	2017-11-29-11-34-46	0	0	x	-20	0	28.5	21.5	27.7	21.5	28.6	0.059	5551			86
287	83612	11	Nicotiana tabacum	411	2017-11-29-11-34-48	0	0	x	-20	0	28.5	21.5	27.7	21.5	28.6	0.059	5551			87
288	83613	11	Nicotiana tabacum	411	2017-11-29-11-34-50	0	0	x	-20	0	28.5	21.5	27.7	21.5	28.6	0.059	5551			88
289	83614	11	Nicotiana tabacum	411	2017-11-29-11-34-52	0	0	x	-20	0	28.5	21.5	27.6	21.4	28.5	-0.031	5551			89
290	83615	11	Nicotiana tabacum	411	2017-11-29-11-34-54	0	0	x	-20	0	28.5	21.5	27.6	21.4	28.5	-0.031	5551			90
291	83616	11	Nicotiana tabacum	411	2017-11-29-11-34-56	0	0	x	-20	0	28.5	21.5	27.6	21.4	28.5	-0.031	5551	Last10	Here	91
292	83617	11	Nicotiana tabacum	411	2017-11-29-11-34-58	0	0	x	-20	0	28.5	21.5	27.6	21.4	28.5	-0.031	5551	Last10	Here	92
293	83618	11	Nicotiana tabacum	411	2017-11-29-11-35-00	0	0	x	-20	0	28.5	21.5	27.7	21.5	28.6	0.059	5551	Last10	Here	93
294	83619	11	Nicotiana tabacum	411	2017-11-29-11-35-02	0	0	x	-20	0	28.5	21.5	27.6	21.4	28.5	-0.031	5551	Last10	Here	94
295	83620	11	Nicotiana tabacum	411	2017-11-29-11-35-04	0	0	x	-20	0	28.5	21.5	27.6	21.4	28.5	-0.031	5551	Last10	Here	95
296	83621	11	Nicotiana tabacum	411	2017-11-29-11-35-06	0	0	x	-20	0	28.5	21.5	27.6	21.4	28.5	-0.031	5551	Last10	Here	96
297	83622	11	Nicotiana tabacum	411	2017-11-29-11-35-08	0	0	x	-20	0	28.5	21.5	27.6	21.4	28.5	-0.031	5551	Last10	Here	97
298	83623	11	Nicotiana tabacum	411	2017-11-29-11-35-10	0	0	x	-20	0	28.5	21.5	27.6	21.4	28.5	-0.031	5551	Last10	Here	98
299	83624	11	Nicotiana tabacum	411	2017-11-29-11-35-44	0	0	x	-15	0	28.5	21.5	27.6	21.4	28.5	-0.031	5552	First10	Here	1
300	83625	11	Nicotiana tabacum	411	2017-11-29-11-35-46	0	0	x	-15	0	28.5	21.5	27.6	21.4	28.5	-0.031	5552	First10	Here	2
301	83626	11	Nicotiana tabacum	411	2017-11-29-11-35-48	0	0	x	-15	0	28.5	21.5	27.6	21.4	28.5	-0.031	5552	First10	Here	3
302	83627	11	Nicotiana tabacum	411	2017-11-29-11-35-50	0	0	x	-15	0	28.5	21.5	27.6	21.4	28.5	-0.031	5552	First10	Here	4
303	83628	11	Nicotiana tabacum	411	2017-11-29-11-35-52	0	0	x	-15	0	28.5	21.5	27.6	21.4	28.5	-0.031	5552	First10	Here	5
304	83629	11	Nicotiana tabacum	411	2017-11-29-11-35-54	0	0	x	-15	0	28.5	21.5	27.6	21.4	28.5	-0.031	5552	First10	Here	6
305	83630	11	Nicotiana tabacum	411	2017-11-29-11-35-56	0	0	x	-15	0	28.5	21.5	27.6	21.4	28.5	-0.031	5552	First10	Here	7
306	83631	11	Nicotiana tabacum	411	2017-11-29-11-35-58	0	0	x	-15	0	28.5	21.5	27.6	21.4	28.5	-0.031	5552	First10	Here	8
307	83632	11	Nicotiana tabacum	411	2017-11-29-11-36-00	0	0	x	-15	0	28.5	21.5	27.6	21.4	28.5	-0.031	5552	First10	Here	9
308	83633	11	Nicotiana tabacum	411	2017-11-29-11-36-02	0	0	x	-15	0	28.5	21.5	27.6	21.4	28.5	-0.031	5552	First10	Here	10
309	83634	11	Nicotiana tabacum	411	2017-11-29-11-36-04	0	0	x	-15	0	28.5	21.5	27.6	21.4	28.5	-0.031	5552			11
310	83635	11	Nicotiana tabacum	411	2017-11-29-11-36-06	0	0	x	-15	0	28.5	21.5	27.6	21.4	28.5	-0.031	5552			12
311	83636	11	Nicotiana tabacum	411	2017-11-29-11-36-08	0	0	x	-15	0	28.5	21.5	27.6	21.4	28.5	-0.031	5552			13
312	83637	11	Nicotiana tabacum	411	2017-11-29-11-36-10	0	0	x	-15	0	28.5	21.5	27.6	21.4	28.5	-0.031	5552			14
313	83638	11	Nicotiana tabacum	411	2017-11-29-11-36-12	0	0	x	-15	0	28.5	21.5	27.6	21.4	28.5	-0.031	5552			15
314	83639	11	Nicotiana tabacum	411	2017-11-29-11-36-14	0	0	x	-15	0	28.5	21.5	27.6	21.4	28.5	-0.031	5552			16
315	83640	11	Nicotiana tabacum	411	2017-11-29-11-36-16	0	0	x	-15	0	28.5	21.5	27.6	21.4	28.5	-0.031	5552			17
316	83641	11	Nicotiana tabacum	411	2017-11-29-11-36-18	0	0	x	-15	0	28.5	21.5	27.6	21.4	28.5	-0.031	5552			18
317	83642	11	Nicotiana tabacum	411	2017-11-29-11-36-20	0	0	x	-15	0	28.5	21.5	27.6	21.4	28.5	-0.031	5552			19
318	83643	11	Nicotiana tabacum	411	2017-11-29-11-36-22	0	0	x	-15	0	28.5	21.5	27.6	21.4	28.5	-0.031	5552			20
319	83644	11	Nicotiana tabacum	411	2017-11-29-11-36-24	0	0	x	-15	0	28.5	21.5	27.6	21.4	28.5	-0.031	5552			21
320	83645	11	Nicotiana tabacum	411	2017-11-29-11-36-26	0	0	x	-15	0	28.5	21.5	27.6	21.4	28.5	-0.031	5552			22
321	83646	11	Nicotiana tabacum	411	2017-11-29-11-36-28	0	0	x	-15	0	28.5	21.5	27.6	21.4	28.5	-0.031	5552			23
322	83647	11	Nicotiana tabacum	411	2017-11-29-11-36-30	0	0	x	-15	0	28.5	21.5	27.6	21.4	28.5	-0.031	5552			24
323	83648	11	Nicotiana tabacum	411	2017-11-29-11-36-32	0	0	x	-15	0	28.5	21.5	27.6	21.4	28.5	-0.031	5552			25
324	83649	11	Nicotiana tabacum	411	2017-11-29-11-36-34	0	0	x	-15	0	28.5	21.5	27.6	21.4	28.5	-0.031	5552			26
325	83650	11	Nicotiana tabacum	411	2017-11-29-11-36-36	0	0	x	-15	0	28.5	21.5	27.6	21.4	28.5	-0.031	5552			27
326	83651	11	Nicotiana tabacum	411	2017-11-29-11-36-38	0	0	x	-15	0	28.5	21.5	27.6	21.4	28.5	-0.031	5552			28
327	83652	11	Nicotiana tabacum	411	2017-11-29-11-36-40	0	0	x	-15	0	28.5	21.5	27.6	21.4	28.5	-0.031	5552			29
328	83653	11	Nicotiana tabacum	411	2017-11-29-11-36-42	0	0	x	-15	0	28.5	21.5	27.6	21.4	28.5	-0.031	5552			30
329	83654	11	Nicotiana tabacum	411	2017-11-29-11-36-44	0	0	x	-15	0	28.5	21.5	27.6	21.4	28.5	-0.031	5552			31
330	83655	11	Nicotiana tabacum	411	2017-11-29-11-36-46	0	0	x	-15	0	28.5	21.5	27.6	21.4	28.5	-0.031	5552			32
331	83656	11	Nicotiana tabacum	411	2017-11-29-11-36-48	0	0	x	-15	0	28.5	21.5	27.6	21.4	28.5	-0.031	5552			33
332	83657	11	Nicotiana tabacum	411	2017-11-29-11-36-50	0	0	x	-15	0	28.5	21.5	27.6	21.4	28.5	-0.031	5552			34
333	83658	11	Nicotiana tabacum	411	2017-11-29-11-36-52	0	0	x	-15	0	28.5	21.5	27.6	21.4	28.5	-0.031	5552			35
334	83659	11	Nicotiana tabacum	411	2017-11-29-11-36-54	0	0	x	-15	0	28.5	21.5	27.6	21.4	28.5	-0.031	5552			36
335	83660	11	Nicotiana tabacum	411	2017-11-29-11-36-56	0	0	x	-15	0	28.5	21.5	27.6	21.5	28.5	-0.031	5552			37
336	83661	11	Nicotiana tabacum	411	2017-11-29-11-36-58	0	0	x	-15	0	28.5	21.5	27.6	21.4	28.5	-0.031	5552			38
337	83662	11	Nicotiana tabacum	411	2017-11-29-11-37-00	0	0	x	-15	0	28.5	21.5	27.6	21.4	28.5	-0.031	5552			39
338	83663	11	Nicotiana tabacum	411	2017-11-29-11-37-02	0	0	x	-15	0	28.5	21.5	27.6	21.4	28.5	-0.031	5552			40
339	83664	11	Nicotiana tabacum	411	2017-11-29-11-37-04	0	0	x	-15	0	28.5	21.5	27.6	21.4	28.5	-0.031	5552			41
340	83665	11	Nicotiana tabacum	411	2017-11-29-11-37-06	0	0	x	-15	0	28.5	21.5	27.5	21.4	28.4	-0.121	5552			42
341	83666	11	Nicotiana tabacum	411	2017-11-29-11-37-08	0	0	x	-15	0	28.5	21.5	27.6	21.4	28.5	-0.031	5552			43
342	83667	11	Nicotiana tabacum	411	2017-11-29-11-37-10	0	0	x	-15	0	28.5	21.5	27.6	21.4	28.5	-0.031	5552			44
343	83668	11	Nicotiana tabacum	411	2017-11-29-11-37-12	0	0	x	-15	0	28.5	21.5	27.6	21.4	28.5	-0.031	5552			45
344	83669	11	Nicotiana tabacum	411	2017-11-29-11-37-14	0	0	x	-15	0	28.5	21.5	27.6	21.5	28.5	-0.031	5552			46
345	83670	11	Nicotiana tabacum	411	2017-11-29-11-37-16	0	0	x	-15	0	28.5	21.5	27.5	21.4	28.4	-0.121	5552			47
346	83671	11	Nicotiana tabacum	411	2017-11-29-11-37-18	0	0	x	-15	0	28.5	21.5	27.5	21.4	28.4	-0.121	5552			48
347	83672	11	Nicotiana tabacum	411	2017-11-29-11-37-20	0	0	x	-15	0	28.5	21.5	27.5	21.4	28.4	-0.121	5552			49
348	83673	11	Nicotiana tabacum	411	2017-11-29-11-37-22	0	0	x	-15	0	28.5	21.5	27.6	21.4	28.5	-0.031	5552			50
349	83674	11	Nicotiana tabacum	411	2017-11-29-11-37-24	0	0	x	-15	0	28.5	21.5	27.5	21.4	28.4	-0.121	5552			51
350	83675	11	Nicotiana tabacum	411	2017-11-29-11-37-26	0	0	x	-15	0	28.5	21.5	27.5	21.4	28.4	-0.121	5552			52
351	83676	11	Nicotiana tabacum	411	2017-11-29-11-37-28	0	0	x	-15	0	28.5	21.5	27.5	21.4	28.4	-0.121	5552			53
352	83677	11	Nicotiana tabacum	411	2017-11-29-11-37-30	0	0	x	-15	0	28.5	21.5	27.6	21.4	28.5	-0.031	5552			54
353	83678	11	Nicotiana tabacum	411	2017-11-29-11-37-32	0	0	x	-15	0	28.5	21.5	27.5	21.4	28.4	-0.121	5552			55
354	83679	11	Nicotiana tabacum	411	2017-11-29-11-37-34	0	0	x	-15	0	28.5	21.5	27.6	21.4	28.5	-0.031	5552			56
355	83680	11	Nicotiana tabacum	411	2017-11-29-11-37-36	0	0	x	-15	0	28.5	21.5	27.6	21.4	28.5	-0.031	5552			57
356	83681	11	Nicotiana tabacum	411	2017-11-29-11-37-38	0	0	x	-15	0	28.5	21.5	27.6	21.4	28.5	-0.031	5552			58
357	83682	11	Nicotiana tabacum	411	2017-11-29-11-37-40	0	0	x	-15	0	28.5	21.5	27.6	21.4	28.5	-0.031	5552			59
358	83683	11	Nicotiana tabacum	411	2017-11-29-11-37-42	0	0	x	-15	0	28.5	21.5	27.6	21.4	28.5	-0.031	5552			60
359	83684	11	Nicotiana tabacum	411	2017-11-29-11-37-44	0	0	x	-15	0	28.5	21.5	27.6	21.4	28.5	-0.031	5552			61
360	83685	11	Nicotiana tabacum	411	2017-11-29-11-37-46	0	0	x	-15	0	28.5	21.5	27.6	21.4	28.5	-0.031	5552			62
361	83686	11	Nicotiana tabacum	411	2017-11-29-11-37-48	0	0	x	-15	0	28.5	21.5	27.6	21.4	28.5	-0.031	5552			63
362	83687	11	Nicotiana tabacum	411	2017-11-29-11-37-50	0	0	x	-15	0	28.5	21.5	27.6	21.4	28.5	-0.031	5552			64
363	83688	11	Nicotiana tabacum	411	2017-11-29-11-37-52	0	0	x	-15	0	28.5	21.5	27.5	21.4	28.4	-0.121	5552			65
364	83689	11	Nicotiana tabacum	411	2017-11-29-11-37-54	0	0	x	-15	0	28.5	21.5	27.6	21.4	28.5	-0.031	5552			66
365	83690	11	Nicotiana tabacum	411	2017-11-29-11-37-56	0	0	x	-15	0	28.5	21.5	27.6	21.4	28.5	-0.031	5552			67
366	83691	11	Nicotiana tabacum	411	2017-11-29-11-37-59	0	0	x	-15	0	28.5	21.5	27.6	21.4	28.5	-0.031	5552			68
367	83692	11	Nicotiana tabacum	411	2017-11-29-11-38-01	0	0	x	-15	0	28.5	21.5	27.5	21.4	28.4	-0.121	5552			69
368	83693	11	Nicotiana tabacum	411	2017-11-29-11-38-03	0	0	x	-15	0	28.4	21.5	27.5	21.4	28.4	-0.021	5552			70
369	83694	11	Nicotiana tabacum	411	2017-11-29-11-38-05	0	0	x	-15	0	28.5	21.5	27.6	21.4	28.5	-0.031	5552			71
370	83695	11	Nicotiana tabacum	411	2017-11-29-11-38-07	0	0	x	-15	0	28.5	21.5	27.6	21.4	28.5	-0.031	5552			72
371	83696	11	Nicotiana tabacum	411	2017-11-29-11-38-09	0	0	x	-15	0	28.4	21.5	27.5	21.4	28.4	-0.021	5552			73
372	83697	11	Nicotiana tabacum	411	2017-11-29-11-38-11	0	0	x	-15	0	28.4	21.5	27.5	21.4	28.4	-0.021	5552			74
373	83698	11	Nicotiana tabacum	411	2017-11-29-11-38-13	0	0	x	-15	0	28.5	21.5	27.5	21.4	28.4	-0.121	5552			75
374	83699	11	Nicotiana tabacum	411	2017-11-29-11-38-15	0	0	x	-15	0	28.5	21.5	27.5	21.4	28.4	-0.121	5552			76
375	83700	11	Nicotiana tabacum	411	2017-11-29-11-38-17	0	0	x	-15	0	28.5	21.5	27.5	21.4	28.4	-0.121	5552			77
376	83701	11	Nicotiana tabacum	411	2017-11-29-11-38-19	0	0	x	-15	0	28.5	21.5	27.6	21.4	28.5	-0.031	5552			78
377	83702	11	Nicotiana tabacum	411	2017-11-29-11-38-21	0	0	x	-15	0	28.4	21.5	27.6	21.4	28.5	0.069	5552			79
378	83703	11	Nicotiana tabacum	411	2017-11-29-11-38-23	0	0	x	-15	0	28.5	21.5	27.5	21.4	28.4	-0.121	5552			80
379	83704	11	Nicotiana tabacum	411	2017-11-29-11-38-25	0	0	x	-15	0	28.5	21.5	27.6	21.5	28.5	-0.031	5552			81
380	83705	11	Nicotiana tabacum	411	2017-11-29-11-38-27	0	0	x	-15	0	28.4	21.5	27.6	21.4	28.5	0.069	5552			82
381	83706	11	Nicotiana tabacum	411	2017-11-29-11-38-29	0	0	x	-15	0	28.4	21.5	27.5	21.4	28.4	-0.021	5552			83
382	83707	11	Nicotiana tabacum	411	2017-11-29-11-38-31	0	0	x	-15	0	28.4	21.5	27.6	21.5	28.5	0.069	5552			84
383	83708	11	Nicotiana tabacum	411	2017-11-29-11-38-33	0	0	x	-15	0	28.4	21.5	27.6	21.4	28.5	0.069	5552			85
384	83709	11	Nicotiana tabacum	411	2017-11-29-11-38-35	0	0	x	-15	0	28.5	21.5	27.6	21.4	28.5	-0.031	5552			86
385	83710	11	Nicotiana tabacum	411	2017-11-29-11-38-37	0	0	x	-15	0	28.5	21.5	27.6	21.4	28.5	-0.031	5552			87
386	83711	11	Nicotiana tabacum	411	2017-11-29-11-38-39	0	0	x	-15	0	28.4	21.5	27.5	21.4	28.4	-0.021	5552			88
387	83712	11	Nicotiana tabacum	411	2017-11-29-11-38-41	0	0	x	-15	0	28.4	21.5	27.6	21.5	28.5	0.069	5552			89
388	83713	11	Nicotiana tabacum	411	2017-11-29-11-38-43	0	0	x	-15	0	28.4	21.5	27.5	21.4	28.4	-0.021	5552			90
389	83714	11	Nicotiana tabacum	411	2017-11-29-11-38-45	0	0	x	-15	0	28.4	21.5	27.5	21.4	28.4	-0.021	5552	Last10	Here	91
390	83715	11	Nicotiana tabacum	411	2017-11-29-11-38-47	0	0	x	-15	0	28.4	21.5	27.6	21.4	28.5	0.069	5552	Last10	Here	92
391	83716	11	Nicotiana tabacum	411	2017-11-29-11-38-49	0	0	x	-15	0	28.4	21.5	27.5	21.4	28.4	-0.021	5552	Last10	Here	93
392	83717	11	Nicotiana tabacum	411	2017-11-29-11-38-51	0	0	x	-15	0	28.4	21.5	27.5	21.4	28.4	-0.021	5552	Last10	Here	94
393	83718	11	Nicotiana tabacum	411	2017-11-29-11-38-53	0	0	x	-15	0	28.4	21.5	27.6	21.5	28.5	0.069	5552	Last10	Here	95
394	83719	11	Nicotiana tabacum	411	2017-11-29-11-38-55	0	0	x	-15	0	28.4	21.5	27.5	21.4	28.4	-0.021	5552	Last10	Here	96
395	83720	11	Nicotiana tabacum	411	2017-11-29-11-38-57	0	0	x	-15	0	28.4	21.5	27.6	21.4	28.5	0.069	5552	Last10	Here	97
396	83721	11	Nicotiana tabacum	411	2017-11-29-11-38-59	0	0	x	-15	0	28.4	21.5	27.6	21.4	28.5	0.069	5552	Last10	Here	98
397	83722	11	Nicotiana tabacum	411	2017-11-29-11-39-01	0	0	x	-15	0	28.4	21.5	27.6	21.4	28.5	0.069	5552	Last10	Here	99
398	83723	11	Nicotiana tabacum	411	2017-11-29-11-39-35	0	0	x	-10	0	28.4	21.5	27.5	21.4	28.4	-0.021	5553	First10	Here	1
399	83724	11	Nicotiana tabacum	411	2017-11-29-11-39-37	0	0	x	-10	0	28.4	21.5	27.5	21.4	28.4	-0.021	5553	First10	Here	2
400	83725	11	Nicotiana tabacum	411	2017-11-29-11-39-39	0	0	x	-10	0	28.4	21.5	27.5	21.5	28.4	-0.021	5553	First10	Here	3
401	83726	11	Nicotiana tabacum	411	2017-11-29-11-39-41	0	0	x	-10	0	28.4	21.5	27.5	21.4	28.4	-0.021	5553	First10	Here	4
402	83727	11	Nicotiana tabacum	411	2017-11-29-11-39-43	0	0	x	-10	0	28.4	21.5	27.5	21.4	28.4	-0.021	5553	First10	Here	5
403	83728	11	Nicotiana tabacum	411	2017-11-29-11-39-45	0	0	x	-10	0	28.4	21.5	27.5	21.4	28.4	-0.021	5553	First10	Here	6
404	83729	11	Nicotiana tabacum	411	2017-11-29-11-39-47	0	0	x	-10	0	28.4	21.5	27.5	21.4	28.4	-0.021	5553	First10	Here	7
405	83730	11	Nicotiana tabacum	411	2017-11-29-11-39-49	0	0	x	-10	0	28.4	21.5	27.5	21.4	28.4	-0.021	5553	First10	Here	8
406	83731	11	Nicotiana tabacum	411	2017-11-29-11-39-51	0	0	x	-10	0	28.4	21.5	27.5	21.5	28.4	-0.021	5553	First10	Here	9
407	83732	11	Nicotiana tabacum	411	2017-11-29-11-39-53	0	0	x	-10	0	28.4	21.5	27.5	21.4	28.4	-0.021	5553	First10	Here	10
408	83733	11	Nicotiana tabacum	411	2017-11-29-11-39-55	0	0	x	-10	0	28.4	21.5	27.5	21.4	28.4	-0.021	5553			11
409	83734	11	Nicotiana tabacum	411	2017-11-29-11-39-57	0	0	x	-10	0	28.4	21.5	27.5	21.4	28.4	-0.021	5553			12
410	83735	11	Nicotiana tabacum	411	2017-11-29-11-39-59	0	0	x	-10	0	28.4	21.5	27.5	21.4	28.4	-0.021	5553			13
411	83736	11	Nicotiana tabacum	411	2017-11-29-11-40-01	0	0	x	-10	0	28.4	21.5	27.5	21.4	28.4	-0.021	5553			14
412	83737	11	Nicotiana tabacum	411	2017-11-29-11-40-03	0	0	x	-10	0	28.4	21.5	27.5	21.4	28.4	-0.021	5553			15
413	83738	11	Nicotiana tabacum	411	2017-11-29-11-40-05	0	0	x	-10	0	28.4	21.5	27.5	21.5	28.4	-0.021	5553			16
414	83739	11	Nicotiana tabacum	411	2017-11-29-11-40-07	0	0	x	-10	0	28.4	21.5	27.5	21.5	28.4	-0.021	5553			17
415	83740	11	Nicotiana tabacum	411	2017-11-29-11-40-09	0	0	x	-10	0	28.4	21.5	27.5	21.4	28.4	-0.021	5553			18
416	83741	11	Nicotiana tabacum	411	2017-11-29-11-40-11	0	0	x	-10	0	28.4	21.5	27.5	21.4	28.4	-0.021	5553			19
417	83742	11	Nicotiana tabacum	411	2017-11-29-11-40-13	0	0	x	-10	0	28.4	21.5	27.6	21.5	28.5	0.069	5553			20
418	83743	11	Nicotiana tabacum	411	2017-11-29-11-40-15	0	0	x	-10	0	28.4	21.5	27.5	21.4	28.4	-0.021	5553			21
419	83744	11	Nicotiana tabacum	411	2017-11-29-11-40-17	0	0	x	-10	0	28.4	21.5	27.5	21.4	28.4	-0.021	5553			22
420	83745	11	Nicotiana tabacum	411	2017-11-29-11-40-19	0	0	x	-10	0	28.4	21.5	27.5	21.4	28.4	-0.021	5553			23
421	83746	11	Nicotiana tabacum	411	2017-11-29-11-40-21	0	0	x	-10	0	28.4	21.5	27.6	21.5	28.5	0.069	5553			24
422	83747	11	Nicotiana tabacum	411	2017-11-29-11-40-23	0	0	x	-10	0	28.4	21.5	27.5	21.4	28.4	-0.021	5553			25
423	83748	11	Nicotiana tabacum	411	2017-11-29-11-40-25	0	0	x	-10	0	28.4	21.5	27.5	21.4	28.4	-0.021	5553			26
424	83749	11	Nicotiana tabacum	411	2017-11-29-11-40-27	0	0	x	-10	0	28.4	21.5	27.6	21.4	28.5	0.069	5553			27
425	83750	11	Nicotiana tabacum	411	2017-11-29-11-40-29	0	0	x	-10	0	28.4	21.5	27.5	21.4	28.4	-0.021	5553			28
426	83751	11	Nicotiana tabacum	411	2017-11-29-11-40-31	0	0	x	-10	0	28.4	21.5	27.6	21.5	28.5	0.069	5553			29
427	83752	11	Nicotiana tabacum	411	2017-11-29-11-40-33	0	0	x	-10	0	28.4	21.5	27.6	21.5	28.5	0.069	5553			30
428	83753	11	Nicotiana tabacum	411	2017-11-29-11-40-35	0	0	x	-10	0	28.4	21.5	27.6	21.4	28.5	0.069	5553			31
429	83754	11	Nicotiana tabacum	411	2017-11-29-11-40-37	0	0	x	-10	0	28.4	21.5	27.6	21.4	28.5	0.069	5553			32
430	83755	11	Nicotiana tabacum	411	2017-11-29-11-40-39	0	0	x	-10	0	28.4	21.5	27.6	21.4	28.5	0.069	5553			33
431	83756	11	Nicotiana tabacum	411	2017-11-29-11-40-41	0	0	x	-10	0	28.4	21.5	27.6	21.5	28.5	0.069	5553			34
432	83757	11	Nicotiana tabacum	411	2017-11-29-11-40-43	0	0	x	-10	0	28.4	21.5	27.6	21.4	28.5	0.069	5553			35
433	83758	11	Nicotiana tabacum	411	2017-11-29-11-40-45	0	0	x	-10	0	28.4	21.5	27.6	21.5	28.5	0.069	5553			36
434	83759	11	Nicotiana tabacum	411	2017-11-29-11-40-47	0	0	x	-10	0	28.4	21.5	27.6	21.5	28.5	0.069	5553			37
435	83760	11	Nicotiana tabacum	411	2017-11-29-11-40-49	0	0	x	-10	0	28.4	21.5	27.6	21.5	28.5	0.069	5553			38
436	83761	11	Nicotiana tabacum	411	2017-11-29-11-40-51	0	0	x	-10	0	28.4	21.5	27.6	21.4	28.5	0.069	5553			39
437	83762	11	Nicotiana tabacum	411	2017-11-29-11-40-53	0	0	x	-10	0	28.4	21.5	27.6	21.4	28.5	0.069	5553			40
438	83763	11	Nicotiana tabacum	411	2017-11-29-11-40-55	0	0	x	-10	0	28.4	21.5	27.6	21.4	28.5	0.069	5553			41
439	83764	11	Nicotiana tabacum	411	2017-11-29-11-40-57	0	0	x	-10	0	28.4	21.5	27.6	21.4	28.5	0.069	5553			42
440	83765	11	Nicotiana tabacum	411	2017-11-29-11-40-59	0	0	x	-10	0	28.4	21.5	27.6	21.4	28.5	0.069	5553			43
441	83766	11	Nicotiana tabacum	411	2017-11-29-11-41-01	0	0	x	-10	0	28.4	21.5	27.6	21.5	28.5	0.069	5553			44
442	83767	11	Nicotiana tabacum	411	2017-11-29-11-41-03	0	0	x	-10	0	28.4	21.5	27.6	21.4	28.5	0.069	5553			45
443	83768	11	Nicotiana tabacum	411	2017-11-29-11-41-05	0	0	x	-10	0	28.4	21.5	27.6	21.4	28.5	0.069	5553			46
444	83769	11	Nicotiana tabacum	411	2017-11-29-11-41-07	0	0	x	-10	0	28.4	21.5	27.6	21.4	28.5	0.069	5553			47
445	83770	11	Nicotiana tabacum	411	2017-11-29-11-41-09	0	0	x	-10	0	28.4	21.5	27.6	21.5	28.5	0.069	5553			48
446	83771	11	Nicotiana tabacum	411	2017-11-29-11-41-11	0	0	x	-10	0	28.4	21.5	27.6	21.4	28.5	0.069	5553			49
447	83772	11	Nicotiana tabacum	411	2017-11-29-11-41-13	0	0	x	-10	0	28.4	21.5	27.6	21.5	28.5	0.069	5553			50
448	83773	11	Nicotiana tabacum	411	2017-11-29-11-41-15	0	0	x	-10	0	28.4	21.5	27.6	21.4	28.5	0.069	5553			51
449	83774	11	Nicotiana tabacum	411	2017-11-29-11-41-17	0	0	x	-10	0	28.4	21.5	27.6	21.4	28.5	0.069	5553			52
450	83775	11	Nicotiana tabacum	411	2017-11-29-11-41-19	0	0	x	-10	0	28.4	21.5	27.6	21.5	28.5	0.069	5553			53
451	83776	11	Nicotiana tabacum	411	2017-11-29-11-41-21	0	0	x	-10	0	28.4	21.5	27.6	21.5	28.5	0.069	5553			54
452	83777	11	Nicotiana tabacum	411	2017-11-29-11-41-23	0	0	x	-10	0	28.4	21.5	27.5	21.4	28.4	-0.021	5553			55
453	83778	11	Nicotiana tabacum	411	2017-11-29-11-41-25	0	0	x	-10	0	28.4	21.5	27.6	21.4	28.5	0.069	5553			56
454	83779	11	Nicotiana tabacum	411	2017-11-29-11-41-27	0	0	x	-10	0	28.4	21.5	27.6	21.4	28.5	0.069	5553			57
455	83780	11	Nicotiana tabacum	411	2017-11-29-11-41-29	0	0	x	-10	0	28.4	21.5	27.6	21.4	28.5	0.069	5553			58
456	83781	11	Nicotiana tabacum	411	2017-11-29-11-41-31	0	0	x	-10	0	28.4	21.5	27.5	21.4	28.4	-0.021	5553			59
457	83782	11	Nicotiana tabacum	411	2017-11-29-11-41-33	0	0	x	-10	0	28.4	21.5	27.6	21.4	28.5	0.069	5553			60
458	83783	11	Nicotiana tabacum	411	2017-11-29-11-41-35	0	0	x	-10	0	28.4	21.5	27.6	21.4	28.5	0.069	5553			61
459	83784	11	Nicotiana tabacum	411	2017-11-29-11-41-37	0	0	x	-10	0	28.4	21.5	27.5	21.4	28.4	-0.021	5553			62
460	83785	11	Nicotiana tabacum	411	2017-11-29-11-41-39	0	0	x	-10	0	28.4	21.5	27.5	21.4	28.4	-0.021	5553			63
461	83786	11	Nicotiana tabacum	411	2017-11-29-11-41-41	0	0	x	-10	0	28.4	21.5	27.5	21.4	28.4	-0.021	5553			64
462	83787	11	Nicotiana tabacum	411	2017-11-29-11-41-43	0	0	x	-10	0	28.4	21.5	27.5	21.4	28.4	-0.021	5553			65
463	83788	11	Nicotiana tabacum	411	2017-11-29-11-41-45	0	0	x	-10	0	28.4	21.5	27.5	21.4	28.4	-0.021	5553			66
464	83789	11	Nicotiana tabacum	411	2017-11-29-11-41-47	0	0	x	-10	0	28.4	21.5	27.5	21.4	28.4	-0.021	5553			67
465	83790	11	Nicotiana tabacum	411	2017-11-29-11-41-49	0	0	x	-10	0	28.4	21.5	27.5	21.4	28.4	-0.021	5553			68
466	83791	11	Nicotiana tabacum	411	2017-11-29-11-41-51	0	0	x	-10	0	28.4	21.5	27.5	21.4	28.4	-0.021	5553			69
467	83792	11	Nicotiana tabacum	411	2017-11-29-11-41-53	0	0	x	-10	0	28.4	21.5	27.5	21.4	28.4	-0.021	5553			70
468	83793	11	Nicotiana tabacum	411	2017-11-29-11-41-55	0	0	x	-10	0	28.4	21.5	27.5	21.4	28.4	-0.021	5553			71
469	83794	11	Nicotiana tabacum	411	2017-11-29-11-41-57	0	0	x	-10	0	28.4	21.5	27.5	21.4	28.4	-0.021	5553			72
470	83795	11	Nicotiana tabacum	411	2017-11-29-11-41-59	0	0	x	-10	0	28.4	21.5	27.5	21.4	28.4	-0.021	5553			73
471	83796	11	Nicotiana tabacum	411	2017-11-29-11-42-01	0	0	x	-10	0	28.4	21.5	27.5	21.4	28.4	-0.021	5553			74
472	83797	11	Nicotiana tabacum	411	2017-11-29-11-42-03	0	0	x	-10	0	28.4	21.5	27.5	21.4	28.4	-0.021	5553			75
473	83798	11	Nicotiana tabacum	411	2017-11-29-11-42-05	0	0	x	-10	0	28.4	21.5	27.5	21.4	28.4	-0.021	5553			76
474	83799	11	Nicotiana tabacum	411	2017-11-29-11-42-07	0	0	x	-10	0	28.3	21.5	27.5	21.4	28.4	0.079	5553			77
475	83800	11	Nicotiana tabacum	411	2017-11-29-11-42-09	0	0	x	-10	0	28.4	21.5	27.5	21.4	28.4	-0.021	5553			78
476	83801	11	Nicotiana tabacum	411	2017-11-29-11-42-11	0	0	x	-10	0	28.4	21.5	27.5	21.4	28.4	-0.021	5553			79
477	83802	11	Nicotiana tabacum	411	2017-11-29-11-42-13	0	0	x	-10	0	28.4	21.5	27.5	21.4	28.4	-0.021	5553			80
478	83803	11	Nicotiana tabacum	411	2017-11-29-11-42-15	0	0	x	-10	0	28.4	21.5	27.5	21.4	28.4	-0.021	5553			81
479	83804	11	Nicotiana tabacum	411	2017-11-29-11-42-17	0	0	x	-10	0	28.4	21.5	27.5	21.5	28.4	-0.021	5553			82
480	83805	11	Nicotiana tabacum	411	2017-11-29-11-42-19	0	0	x	-10	0	28.4	21.5	27.5	21.4	28.4	-0.021	5553			83
481	83806	11	Nicotiana tabacum	411	2017-11-29-11-42-21	0	0	x	-10	0	28.4	21.5	27.5	21.5	28.4	-0.021	5553			84
482	83807	11	Nicotiana tabacum	411	2017-11-29-11-42-23	0	0	x	-10	0	28.4	21.5	27.4	21.4	28.3	-0.111	5553			85
483	83808	11	Nicotiana tabacum	411	2017-11-29-11-42-25	0	0	x	-10	0	28.4	21.5	27.4	21.4	28.3	-0.111	5553			86
484	83809	11	Nicotiana tabacum	411	2017-11-29-11-42-27	0	0	x	-10	0	28.4	21.5	27.5	21.5	28.4	-0.021	5553			87
485	83810	11	Nicotiana tabacum	411	2017-11-29-11-42-29	0	0	x	-10	0	28.4	21.5	27.5	21.5	28.4	-0.021	5553			88
486	83811	11	Nicotiana tabacum	411	2017-11-29-11-42-31	0	0	x	-10	0	28.4	21.5	27.4	21.4	28.3	-0.111	5553			89
487	83812	11	Nicotiana tabacum	411	2017-11-29-11-42-33	0	0	x	-10	0	28.3	21.5	27.4	21.4	28.3	-0.011	5553			90
488	83813	11	Nicotiana tabacum	411	2017-11-29-11-42-35	0	0	x	-10	0	28.4	21.5	27.5	21.5	28.4	-0.021	5553	Last10	Here	91
489	83814	11	Nicotiana tabacum	411	2017-11-29-11-42-37	0	0	x	-10	0	28.4	21.5	27.5	21.5	28.4	-0.021	5553	Last10	Here	92
490	83815	11	Nicotiana tabacum	411	2017-11-29-11-42-39	0	0	x	-10	0	28.4	21.5	27.5	21.5	28.4	-0.021	5553	Last10	Here	93
491	83816	11	Nicotiana tabacum	411	2017-11-29-11-42-41	0	0	x	-10	0	28.4	21.5	27.4	21.4	28.3	-0.111	5553	Last10	Here	94
492	83817	11	Nicotiana tabacum	411	2017-11-29-11-42-43	0	0	x	-10	0	28.4	21.5	27.4	21.4	28.3	-0.111	5553	Last10	Here	95
493	83818	11	Nicotiana tabacum	411	2017-11-29-11-42-45	0	0	x	-10	0	28.3	21.5	27.4	21.4	28.3	-0.011	5553	Last10	Here	96
494	83819	11	Nicotiana tabacum	411	2017-11-29-11-42-47	0	0	x	-10	0	28.3	21.5	27.4	21.4	28.3	-0.011	5553	Last10	Here	97
495	83820	11	Nicotiana tabacum	411	2017-11-29-11-42-49	0	0	x	-10	0	28.3	21.5	27.4	21.4	28.3	-0.011	5553	Last10	Here	98
496	83821	11	Nicotiana tabacum	411	2017-11-29-11-42-51	0	0	x	-10	0	28.3	21.5	27.5	21.5	28.4	0.079	5553	Last10	Here	99
497	83822	11	Nicotiana tabacum	411	2017-11-29-11-43-26	0	0	x	-5	0	28.3	21.5	27.5	21.4	28.4	0.079	5554	First10	Here	1
498	83823	11	Nicotiana tabacum	411	2017-11-29-11-43-28	0	0	x	-5	0	28.3	21.5	27.6	21.5	28.5	0.169	5554	First10	Here	2
499	83824	11	Nicotiana tabacum	411	2017-11-29-11-43-30	0	0	x	-5	0	28.3	21.5	27.5	21.4	28.4	0.079	5554	First10	Here	3
500	83825	11	Nicotiana tabacum	411	2017-11-29-11-43-32	0	0	x	-5	0	28.3	21.5	27.5	21.5	28.4	0.079	5554	First10	Here	4
501	83826	11	Nicotiana tabacum	411	2017-11-29-11-43-34	0	0	x	-5	0	28.3	21.5	27.5	21.5	28.4	0.079	5554	First10	Here	5
502	83827	11	Nicotiana tabacum	411	2017-11-29-11-43-36	0	0	x	-5	0	28.3	21.5	27.4	21.4	28.3	-0.011	5554	First10	Here	6
503	83828	11	Nicotiana tabacum	411	2017-11-29-11-43-38	0	0	x	-5	0	28.4	21.5	27.5	21.5	28.4	-0.021	5554	First10	Here	7
504	83829	11	Nicotiana tabacum	411	2017-11-29-11-43-40	0	0	x	-5	0	28.4	21.5	27.5	21.5	28.4	-0.021	5554	First10	Here	8
505	83830	11	Nicotiana tabacum	411	2017-11-29-11-43-42	0	0	x	-5	0	28.4	21.5	27.5	21.5	28.4	-0.021	5554	First10	Here	9
506	83831	11	Nicotiana tabacum	411	2017-11-29-11-43-44	0	0	x	-5	0	28.3	21.5	27.6	21.5	28.5	0.169	5554	First10	Here	10
507	83832	11	Nicotiana tabacum	411	2017-11-29-11-43-46	0	0	x	-5	0	28.4	21.5	27.6	21.5	28.5	0.069	5554			11
508	83833	11	Nicotiana tabacum	411	2017-11-29-11-43-48	0	0	x	-5	0	28.4	21.5	27.5	21.4	28.4	-0.021	5554			12
509	83834	11	Nicotiana tabacum	411	2017-11-29-11-43-50	0	0	x	-5	0	28.4	21.5	27.6	21.5	28.5	0.069	5554			13
510	83835	11	Nicotiana tabacum	411	2017-11-29-11-43-52	0	0	x	-5	0	28.4	21.5	27.5	21.4	28.4	-0.021	5554			14
511	83836	11	Nicotiana tabacum	411	2017-11-29-11-43-54	0	0	x	-5	0	28.4	21.5	27.6	21.5	28.5	0.069	5554			15
512	83837	11	Nicotiana tabacum	411	2017-11-29-11-43-56	0	0	x	-5	0	28.4	21.5	27.6	21.5	28.5	0.069	5554			16
513	83838	11	Nicotiana tabacum	411	2017-11-29-11-43-58	0	0	x	-5	0	28.4	21.5	27.6	21.5	28.5	0.069	5554			17
514	83839	11	Nicotiana tabacum	411	2017-11-29-11-44-00	0	0	x	-5	0	28.4	21.5	27.5	21.4	28.4	-0.021	5554			18
515	83840	11	Nicotiana tabacum	411	2017-11-29-11-44-02	0	0	x	-5	0	28.4	21.5	27.5	21.4	28.4	-0.021	5554			19
516	83841	11	Nicotiana tabacum	411	2017-11-29-11-44-04	0	0	x	-5	0	28.4	21.5	27.5	21.4	28.4	-0.021	5554			20
517	83842	11	Nicotiana tabacum	411	2017-11-29-11-44-06	0	0	x	-5	0	28.4	21.5	27.5	21.4	28.4	-0.021	5554			21
518	83843	11	Nicotiana tabacum	411	2017-11-29-11-44-08	0	0	x	-5	0	28.4	21.5	27.6	21.5	28.5	0.069	5554			22
519	83844	11	Nicotiana tabacum	411	2017-11-29-11-44-10	0	0	x	-5	0	28.4	21.5	27.6	21.5	28.5	0.069	5554			23
520	83845	11	Nicotiana tabacum	411	2017-11-29-11-44-12	0	0	x	-5	0	28.3	21.5	27.5	21.4	28.4	0.079	5554			24
521	83846	11	Nicotiana tabacum	411	2017-11-29-11-44-14	0	0	x	-5	0	28.4	21.5	27.6	21.5	28.5	0.069	5554			25
522	83847	11	Nicotiana tabacum	411	2017-11-29-11-44-16	0	0	x	-5	0	28.3	21.5	27.5	21.4	28.4	0.079	5554			26
523	83848	11	Nicotiana tabacum	411	2017-11-29-11-44-18	0	0	x	-5	0	28.4	21.5	27.5	21.4	28.4	-0.021	5554			27
524	83849	11	Nicotiana tabacum	411	2017-11-29-11-44-20	0	0	x	-5	0	28.4	21.5	27.4	21.4	28.3	-0.111	5554			28
525	83850	11	Nicotiana tabacum	411	2017-11-29-11-44-22	0	0	x	-5	0	28.3	21.5	27.5	21.4	28.4	0.079	5554			29
526	83851	11	Nicotiana tabacum	411	2017-11-29-11-44-24	0	0	x	-5	0	28.3	21.5	27.5	21.4	28.4	0.079	5554			30
527	83852	11	Nicotiana tabacum	411	2017-11-29-11-44-26	0	0	x	-5	0	28.3	21.5	27.5	21.5	28.4	0.079	5554			31
528	83853	11	Nicotiana tabacum	411	2017-11-29-11-44-28	0	0	x	-5	0	28.4	21.5	27.5	21.5	28.4	-0.021	5554			32
529	83854	11	Nicotiana tabacum	411	2017-11-29-11-44-30	0	0	x	-5	0	28.3	21.5	27.5	21.5	28.4	0.079	5554			33
530	83855	11	Nicotiana tabacum	411	2017-11-29-11-44-32	0	0	x	-5	0	28.3	21.5	27.5	21.5	28.4	0.079	5554			34
531	83856	11	Nicotiana tabacum	411	2017-11-29-11-44-34	0	0	x	-5	0	28.3	21.5	27.5	21.5	28.4	0.079	5554			35
532	83857	11	Nicotiana tabacum	411	2017-11-29-11-44-36	0	0	x	-5	0	28.3	21.5	27.5	21.5	28.4	0.079	5554			36
533	83858	11	Nicotiana tabacum	411	2017-11-29-11-44-38	0	0	x	-5	0	28.3	21.5	27.5	21.5	28.4	0.079	5554			37
534	83859	11	Nicotiana tabacum	411	2017-11-29-11-44-40	0	0	x	-5	0	28.3	21.5	27.4	21.4	28.3	-0.011	5554			38
535	83860	11	Nicotiana tabacum	411	2017-11-29-11-44-42	0	0	x	-5	0	28.3	21.5	27.5	21.4	28.4	0.079	5554			39
536	83861	11	Nicotiana tabacum	411	2017-11-29-11-44-44	0	0	x	-5	0	28.3	21.5	27.5	21.5	28.4	0.079	5554			40
537	83862	11	Nicotiana tabacum	411	2017-11-29-11-44-46	0	0	x	-5	0	28.3	21.5	27.5	21.5	28.4	0.079	5554			41
538	83863	11	Nicotiana tabacum	411	2017-11-29-11-44-48	0	0	x	-5	0	28.3	21.5	27.5	21.5	28.4	0.079	5554			42
539	83864	11	Nicotiana tabacum	411	2017-11-29-11-44-50	0	0	x	-5	0	28.3	21.5	27.4	21.4	28.3	-0.011	5554			43
540	83865	11	Nicotiana tabacum	411	2017-11-29-11-44-52	0	0	x	-5	0	28.3	21.5	27.5	21.5	28.4	0.079	5554			44
541	83866	11	Nicotiana tabacum	411	2017-11-29-11-44-54	0	0	x	-5	0	28.3	21.5	27.5	21.5	28.4	0.079	5554			45
542	83867	11	Nicotiana tabacum	411	2017-11-29-11-44-56	0	0	x	-5	0	28.3	21.5	27.4	21.4	28.3	-0.011	5554			46
543	83868	11	Nicotiana tabacum	411	2017-11-29-11-44-58	0	0	x	-5	0	28.3	21.5	27.5	21.5	28.4	0.079	5554			47
544	83869	11	Nicotiana tabacum	411	2017-11-29-11-45-00	0	0	x	-5	0	28.3	21.5	27.4	21.4	28.3	-0.011	5554			48
545	83870	11	Nicotiana tabacum	411	2017-11-29-11-45-02	0	0	x	-5	0	28.3	21.5	27.5	21.5	28.4	0.079	5554			49
546	83871	11	Nicotiana tabacum	411	2017-11-29-11-45-04	0	0	x	-5	0	28.3	21.5	27.5	21.4	28.4	0.079	5554			50
547	83872	11	Nicotiana tabacum	411	2017-11-29-11-45-06	0	0	x	-5	0	28.3	21.5	27.5	21.4	28.4	0.079	5554			51
548	83873	11	Nicotiana tabacum	411	2017-11-29-11-45-08	0	0	x	-5	0	28.4	21.5	27.5	21.5	28.4	-0.021	5554			52
549	83874	11	Nicotiana tabacum	411	2017-11-29-11-45-10	0	0	x	-5	0	28.4	21.5	27.6	21.5	28.5	0.069	5554			53
550	83875	11	Nicotiana tabacum	411	2017-11-29-11-45-12	0	0	x	-5	0	28.3	21.5	27.5	21.5	28.4	0.079	5554			54
551	83876	11	Nicotiana tabacum	411	2017-11-29-11-45-14	0	0	x	-5	0	28.3	21.5	27.5	21.5	28.4	0.079	5554			55
552	83877	11	Nicotiana tabacum	411	2017-11-29-11-45-16	0	0	x	-5	0	28.3	21.5	27.5	21.5	28.4	0.079	5554			56
553	83878	11	Nicotiana tabacum	411	2017-11-29-11-45-18	0	0	x	-5	0	28.3	21.5	27.5	21.4	28.4	0.079	5554			57
554	83879	11	Nicotiana tabacum	411	2017-11-29-11-45-20	0	0	x	-5	0	28.3	21.5	27.4	21.4	28.3	-0.011	5554			58
555	83880	11	Nicotiana tabacum	411	2017-11-29-11-45-22	0	0	x	-5	0	28.3	21.5	27.5	21.5	28.4	0.079	5554			59
556	83881	11	Nicotiana tabacum	411	2017-11-29-11-45-24	0	0	x	-5	0	28.3	21.5	27.5	21.5	28.4	0.079	5554			60
557	83882	11	Nicotiana tabacum	411	2017-11-29-11-45-26	0	0	x	-5	0	28.3	21.5	27.5	21.5	28.4	0.079	5554			61
558	83883	11	Nicotiana tabacum	411	2017-11-29-11-45-28	0	0	x	-5	0	28.3	21.5	27.5	21.5	28.4	0.079	5554			62
559	83884	11	Nicotiana tabacum	411	2017-11-29-11-45-30	0	0	x	-5	0	28.3	21.5	27.5	21.5	28.4	0.079	5554			63
560	83885	11	Nicotiana tabacum	411	2017-11-29-11-45-32	0	0	x	-5	0	28.3	21.5	27.5	21.5	28.4	0.079	5554			64
561	83886	11	Nicotiana tabacum	411	2017-11-29-11-45-34	0	0	x	-5	0	28.3	21.5	27.5	21.5	28.4	0.079	5554			65
562	83887	11	Nicotiana tabacum	411	2017-11-29-11-45-36	0	0	x	-5	0	28.3	21.5	27.5	21.4	28.4	0.079	5554			66
563	83888	11	Nicotiana tabacum	411	2017-11-29-11-45-38	0	0	x	-5	0	28.3	21.5	27.5	21.5	28.4	0.079	5554			67
564	83889	11	Nicotiana tabacum	411	2017-11-29-11-45-40	0	0	x	-5	0	28.3	21.5	27.5	21.5	28.4	0.079	5554			68
565	83890	11	Nicotiana tabacum	411	2017-11-29-11-45-42	0	0	x	-5	0	28.3	21.5	27.4	21.4	28.3	-0.011	5554			69
566	83891	11	Nicotiana tabacum	411	2017-11-29-11-45-44	0	0	x	-5	0	28.3	21.5	27.5	21.5	28.4	0.079	5554			70
567	83892	11	Nicotiana tabacum	411	2017-11-29-11-45-46	0	0	x	-5	0	28.3	21.5	27.5	21.5	28.4	0.079	5554			71
568	83893	11	Nicotiana tabacum	411	2017-11-29-11-45-48	0	0	x	-5	0	28.3	21.5	27.4	21.4	28.3	-0.011	5554			72
569	83894	11	Nicotiana tabacum	411	2017-11-29-11-45-50	0	0	x	-5	0	28.3	21.5	27.4	21.4	28.3	-0.011	5554			73
570	83895	11	Nicotiana tabacum	411	2017-11-29-11-45-52	0	0	x	-5	0	28.3	21.5	27.5	21.5	28.4	0.079	5554			74
571	83896	11	Nicotiana tabacum	411	2017-11-29-11-45-54	0	0	x	-5	0	28.3	21.5	27.5	21.5	28.4	0.079	5554			75
572	83897	11	Nicotiana tabacum	411	2017-11-29-11-45-56	0	0	x	-5	0	28.3	21.5	27.4	21.4	28.3	-0.011	5554			76
573	83898	11	Nicotiana tabacum	411	2017-11-29-11-45-58	0	0	x	-5	0	28.3	21.5	27.5	21.5	28.4	0.079	5554			77
574	83899	11	Nicotiana tabacum	411	2017-11-29-11-46-00	0	0	x	-5	0	28.3	21.5	27.5	21.5	28.4	0.079	5554			78
575	83900	11	Nicotiana tabacum	411	2017-11-29-11-46-02	0	0	x	-5	0	28.3	21.5	27.5	21.5	28.4	0.079	5554			79
576	83901	11	Nicotiana tabacum	411	2017-11-29-11-46-04	0	0	x	-5	0	28.3	21.5	27.4	21.4	28.3	-0.011	5554			80
577	83902	11	Nicotiana tabacum	411	2017-11-29-11-46-06	0	0	x	-5	0	28.3	21.5	27.5	21.5	28.4	0.079	5554			81
578	83903	11	Nicotiana tabacum	411	2017-11-29-11-46-08	0	0	x	-5	0	28.3	21.5	27.5	21.5	28.4	0.079	5554			82
579	83904	11	Nicotiana tabacum	411	2017-11-29-11-46-10	0	0	x	-5	0	28.3	21.5	27.5	21.5	28.4	0.079	5554			83
580	83905	11	Nicotiana tabacum	411	2017-11-29-11-46-12	0	0	x	-5	0	28.4	21.5	27.5	21.5	28.4	-0.021	5554			84
581	83906	11	Nicotiana tabacum	411	2017-11-29-11-46-14	0	0	x	-5	0	28.4	21.5	27.6	21.5	28.5	0.069	5554			85
582	83907	11	Nicotiana tabacum	411	2017-11-29-11-46-16	0	0	x	-5	0	28.4	21.5	27.5	21.4	28.4	-0.021	5554			86
583	83908	11	Nicotiana tabacum	411	2017-11-29-11-46-18	0	0	x	-5	0	28.4	21.5	27.5	21.5	28.4	-0.021	5554			87
584	83909	11	Nicotiana tabacum	411	2017-11-29-11-46-20	0	0	x	-5	0	28.4	21.5	27.5	21.5	28.4	-0.021	5554			88
585	83910	11	Nicotiana tabacum	411	2017-11-29-11-46-22	0	0	x	-5	0	28.4	21.5	27.5	21.5	28.4	-0.021	5554			89
586	83911	11	Nicotiana tabacum	411	2017-11-29-11-46-24	0	0	x	-5	0	28.3	21.5	27.5	21.4	28.4	0.079	5554			90
587	83912	11	Nicotiana tabacum	411	2017-11-29-11-46-26	0	0	x	-5	0	28.4	21.5	27.5	21.5	28.4	-0.021	5554	Last10	Here	91
588	83913	11	Nicotiana tabacum	411	2017-11-29-11-46-28	0	0	x	-5	0	28.4	21.5	27.5	21.4	28.4	-0.021	5554	Last10	Here	92
589	83914	11	Nicotiana tabacum	411	2017-11-29-11-46-30	0	0	x	-5	0	28.4	21.5	27.5	21.5	28.4	-0.021	5554	Last10	Here	93
590	83915	11	Nicotiana tabacum	411	2017-11-29-11-46-32	0	0	x	-5	0	28.4	21.5	27.5	21.5	28.4	-0.021	5554	Last10	Here	94
591	83916	11	Nicotiana tabacum	411	2017-11-29-11-46-34	0	0	x	-5	0	28.4	21.5	27.5	21.5	28.4	-0.021	5554	Last10	Here	95
592	83917	11	Nicotiana tabacum	411	2017-11-29-11-46-36	0	0	x	-5	0	28.4	21.5	27.5	21.5	28.4	-0.021	5554	Last10	Here	96
593	83918	11	Nicotiana tabacum	411	2017-11-29-11-46-38	0	0	x	-5	0	28.3	21.5	27.5	21.5	28.4	0.079	5554	Last10	Here	97
594	83919	11	Nicotiana tabacum	411	2017-11-29-11-46-40	0	0	x	-5	0	28.3	21.5	27.5	21.5	28.4	0.079	5554	Last10	Here	98
595	83920	11	Nicotiana tabacum	411	2017-11-29-11-46-42	0	0	x	-5	0	28.3	21.5	27.5	21.5	28.4	0.079	5554	Last10	Here	99
596	83921	11	Nicotiana tabacum	411	2017-11-29-11-47-14	0	0	x	0	0	28.3	21.5	27.5	21.5	28.4	0.079	5555	First10	Here	1
597	83922	11	Nicotiana tabacum	411	2017-11-29-11-47-16	0	0	x	0	0	28.3	21.5	27.5	21.5	28.4	0.079	5555	First10	Here	2
598	83923	11	Nicotiana tabacum	411	2017-11-29-11-47-18	0	0	x	0	0	28.3	21.5	27.5	21.5	28.4	0.079	5555	First10	Here	3
599	83924	11	Nicotiana tabacum	411	2017-11-29-11-47-20	0	0	x	0	0	28.3	21.5	27.5	21.5	28.4	0.079	5555	First10	Here	4
600	83925	11	Nicotiana tabacum	411	2017-11-29-11-47-22	0	0	x	0	0	28.3	21.5	27.5	21.5	28.4	0.079	5555	First10	Here	5
601	83926	11	Nicotiana tabacum	411	2017-11-29-11-47-24	0	0	x	0	0	28.3	21.5	27.5	21.5	28.4	0.079	5555	First10	Here	6
602	83927	11	Nicotiana tabacum	411	2017-11-29-11-47-26	0	0	x	0	0	28.3	21.5	27.5	21.4	28.4	0.079	5555	First10	Here	7
603	83928	11	Nicotiana tabacum	411	2017-11-29-11-47-28	0	0	x	0	0	28.3	21.5	27.5	21.5	28.4	0.079	5555	First10	Here	8
604	83929	11	Nicotiana tabacum	411	2017-11-29-11-47-30	0	0	x	0	0	28.3	21.5	27.4	21.4	28.3	-0.011	5555	First10	Here	9
605	83930	11	Nicotiana tabacum	411	2017-11-29-11-47-32	0	0	x	0	0	28.3	21.5	27.5	21.5	28.4	0.079	5555	First10	Here	10
606	83931	11	Nicotiana tabacum	411	2017-11-29-11-47-34	0	0	x	0	0	28.3	21.5	27.5	21.5	28.4	0.079	5555			11
607	83932	11	Nicotiana tabacum	411	2017-11-29-11-47-36	0	0	x	0	0	28.3	21.5	27.4	21.4	28.3	-0.011	5555			12
608	83933	11	Nicotiana tabacum	411	2017-11-29-11-47-38	0	0	x	0	0	28.3	21.5	27.4	21.4	28.3	-0.011	5555			13
609	83934	11	Nicotiana tabacum	411	2017-11-29-11-47-40	0	0	x	0	0	28.3	21.5	27.5	21.5	28.4	0.079	5555			14
610	83935	11	Nicotiana tabacum	411	2017-11-29-11-47-42	0	0	x	0	0	28.3	21.5	27.5	21.5	28.4	0.079	5555			15
611	83936	11	Nicotiana tabacum	411	2017-11-29-11-47-44	0	0	x	0	0	28.3	21.5	27.5	21.5	28.4	0.079	5555			16
612	83937	11	Nicotiana tabacum	411	2017-11-29-11-47-46	0	0	x	0	0	28.3	21.5	27.5	21.5	28.4	0.079	5555			17
613	83938	11	Nicotiana tabacum	411	2017-11-29-11-47-48	0	0	x	0	0	28.3	21.5	27.5	21.5	28.4	0.079	5555			18
614	83939	11	Nicotiana tabacum	411	2017-11-29-11-47-50	0	0	x	0	0	28.3	21.5	27.5	21.5	28.4	0.079	5555			19
615	83940	11	Nicotiana tabacum	411	2017-11-29-11-47-52	0	0	x	0	0	28.3	21.5	27.5	21.5	28.4	0.079	5555			20
616	83941	11	Nicotiana tabacum	411	2017-11-29-11-47-54	0	0	x	0	0	28.3	21.5	27.5	21.5	28.4	0.079	5555			21
617	83942	11	Nicotiana tabacum	411	2017-11-29-11-47-56	0	0	x	0	0	28.3	21.5	27.5	21.5	28.4	0.079	5555			22
618	83943	11	Nicotiana tabacum	411	2017-11-29-11-47-58	0	0	x	0	0	28.3	21.5	27.5	21.5	28.4	0.079	5555			23
619	83944	11	Nicotiana tabacum	411	2017-11-29-11-48-00	0	0	x	0	0	28.3	21.5	27.5	21.5	28.4	0.079	5555			24
620	83945	11	Nicotiana tabacum	411	2017-11-29-11-48-02	0	0	x	0	0	28.3	21.5	27.5	21.5	28.4	0.079	5555			25
621	83946	11	Nicotiana tabacum	411	2017-11-29-11-48-04	0	0	x	0	0	28.3	21.5	27.4	21.5	28.3	-0.011	5555			26
622	83947	11	Nicotiana tabacum	411	2017-11-29-11-48-06	0	0	x	0	0	28.3	21.5	27.4	21.4	28.3	-0.011	5555			27
623	83948	11	Nicotiana tabacum	411	2017-11-29-11-48-08	0	0	x	0	0	28.3	21.5	27.4	21.5	28.3	-0.011	5555			28
624	83949	11	Nicotiana tabacum	411	2017-11-29-11-48-10	0	0	x	0	0	28.3	21.5	27.4	21.4	28.3	-0.011	5555			29
625	83950	11	Nicotiana tabacum	411	2017-11-29-11-48-12	0	0	x	0	0	28.3	21.5	27.4	21.5	28.3	-0.011	5555			30
626	83951	11	Nicotiana tabacum	411	2017-11-29-11-48-14	0	0	x	0	0	28.3	21.5	27.4	21.5	28.3	-0.011	5555			31
627	83952	11	Nicotiana tabacum	411	2017-11-29-11-48-17	0	0	x	0	0	28.3	21.5	27.4	21.5	28.3	-0.011	5555			32
628	83953	11	Nicotiana tabacum	411	2017-11-29-11-48-19	0	0	x	0	0	28.3	21.5	27.4	21.4	28.3	-0.011	5555			33
629	83954	11	Nicotiana tabacum	411	2017-11-29-11-48-21	0	0	x	0	0	28.3	21.5	27.4	21.5	28.3	-0.011	5555			34
630	83955	11	Nicotiana tabacum	411	2017-11-29-11-48-23	0	0	x	0	0	28.3	21.5	27.4	21.4	28.3	-0.011	5555			35
631	83956	11	Nicotiana tabacum	411	2017-11-29-11-48-25	0	0	x	0	0	28.3	21.5	27.4	21.5	28.3	-0.011	5555			36
632	83957	11	Nicotiana tabacum	411	2017-11-29-11-48-27	0	0	x	0	0	28.3	21.5	27.3	21.4	28.2	-0.101	5555			37
633	83958	11	Nicotiana tabacum	411	2017-11-29-11-48-29	0	0	x	0	0	28.3	21.5	27.4	21.5	28.3	-0.011	5555			38
634	83959	11	Nicotiana tabacum	411	2017-11-29-11-48-31	0	0	x	0	0	28.3	21.5	27.4	21.5	28.3	-0.011	5555			39
635	83960	11	Nicotiana tabacum	411	2017-11-29-11-48-33	0	0	x	0	0	28.3	21.5	27.4	21.5	28.3	-0.011	5555			40
636	83961	11	Nicotiana tabacum	411	2017-11-29-11-48-35	0	0	x	0	0	28.3	21.5	27.4	21.4	28.3	-0.011	5555			41
637	83962	11	Nicotiana tabacum	411	2017-11-29-11-48-37	0	0	x	0	0	28.3	21.5	27.4	21.5	28.3	-0.011	5555			42
638	83963	11	Nicotiana tabacum	411	2017-11-29-11-48-39	0	0	x	0	0	28.3	21.5	27.4	21.5	28.3	-0.011	5555			43
639	83964	11	Nicotiana tabacum	411	2017-11-29-11-48-41	0	0	x	0	0	28.3	21.5	27.4	21.5	28.3	-0.011	5555			44
640	83965	11	Nicotiana tabacum	411	2017-11-29-11-48-43	0	0	x	0	0	28.3	21.5	27.4	21.5	28.3	-0.011	5555			45
641	83966	11	Nicotiana tabacum	411	2017-11-29-11-48-45	0	0	x	0	0	28.3	21.5	27.4	21.5	28.3	-0.011	5555			46
642	83967	11	Nicotiana tabacum	411	2017-11-29-11-48-47	0	0	x	0	0	28.3	21.5	27.4	21.5	28.3	-0.011	5555			47
643	83968	11	Nicotiana tabacum	411	2017-11-29-11-48-49	0	0	x	0	0	28.3	21.5	27.5	21.5	28.4	0.079	5555			48
644	83969	11	Nicotiana tabacum	411	2017-11-29-11-48-51	0	0	x	0	0	28.3	21.5	27.4	21.5	28.3	-0.011	5555			49
645	83970	11	Nicotiana tabacum	411	2017-11-29-11-48-53	0	0	x	0	0	28.3	21.5	27.4	21.5	28.3	-0.011	5555			50
646	83971	11	Nicotiana tabacum	411	2017-11-29-11-48-55	0	0	x	0	0	28.3	21.5	27.4	21.5	28.3	-0.011	5555			51
647	83972	11	Nicotiana tabacum	411	2017-11-29-11-48-57	0	0	x	0	0	28.3	21.5	27.4	21.5	28.3	-0.011	5555			52
648	83973	11	Nicotiana tabacum	411	2017-11-29-11-48-59	0	0	x	0	0	28.3	21.5	27.4	21.4	28.3	-0.011	5555			53
649	83974	11	Nicotiana tabacum	411	2017-11-29-11-49-01	0	0	x	0	0	28.3	21.5	27.4	21.5	28.3	-0.011	5555			54
650	83975	11	Nicotiana tabacum	411	2017-11-29-11-49-03	0	0	x	0	0	28.3	21.5	27.5	21.5	28.4	0.079	5555			55
651	83976	11	Nicotiana tabacum	411	2017-11-29-11-49-05	0	0	x	0	0	28.3	21.5	27.5	21.5	28.4	0.079	5555			56
652	83977	11	Nicotiana tabacum	411	2017-11-29-11-49-07	0	0	x	0	0	28.3	21.5	27.5	21.5	28.4	0.079	5555			57
653	83978	11	Nicotiana tabacum	411	2017-11-29-11-49-09	0	0	x	0	0	28.3	21.5	27.5	21.5	28.4	0.079	5555			58
654	83979	11	Nicotiana tabacum	411	2017-11-29-11-49-11	0	0	x	0	0	28.3	21.5	27.5	21.5	28.4	0.079	5555			59
655	83980	11	Nicotiana tabacum	411	2017-11-29-11-49-13	0	0	x	0	0	28.3	21.5	27.4	21.4	28.3	-0.011	5555			60
656	83981	11	Nicotiana tabacum	411	2017-11-29-11-49-15	0	0	x	0	0	28.3	21.5	27.5	21.5	28.4	0.079	5555			61
657	83982	11	Nicotiana tabacum	411	2017-11-29-11-49-17	0	0	x	0	0	28.3	21.5	27.4	21.4	28.3	-0.011	5555			62
658	83983	11	Nicotiana tabacum	411	2017-11-29-11-49-19	0	0	x	0	0	28.3	21.5	27.5	21.5	28.4	0.079	5555			63
659	83984	11	Nicotiana tabacum	411	2017-11-29-11-49-21	0	0	x	0	0	28.3	21.5	27.5	21.5	28.4	0.079	5555			64
660	83985	11	Nicotiana tabacum	411	2017-11-29-11-49-23	0	0	x	0	0	28.3	21.5	27.4	21.4	28.3	-0.011	5555			65
661	83986	11	Nicotiana tabacum	411	2017-11-29-11-49-25	0	0	x	0	0	28.3	21.5	27.4	21.4	28.3	-0.011	5555			66
662	83987	11	Nicotiana tabacum	411	2017-11-29-11-49-27	0	0	x	0	0	28.3	21.5	27.4	21.4	28.3	-0.011	5555			67
663	83988	11	Nicotiana tabacum	411	2017-11-29-11-49-29	0	0	x	0	0	28.3	21.5	27.4	21.4	28.3	-0.011	5555			68
664	83989	11	Nicotiana tabacum	411	2017-11-29-11-49-31	0	0	x	0	0	28.3	21.5	27.4	21.4	28.3	-0.011	5555			69
665	83990	11	Nicotiana tabacum	411	2017-11-29-11-49-33	0	0	x	0	0	28.3	21.5	27.4	21.4	28.3	-0.011	5555			70
666	83991	11	Nicotiana tabacum	411	2017-11-29-11-49-35	0	0	x	0	0	28.3	21.5	27.5	21.5	28.4	0.079	5555			71
667	83992	11	Nicotiana tabacum	411	2017-11-29-11-49-37	0	0	x	0	0	28.3	21.5	27.5	21.5	28.4	0.079	5555			72
668	83993	11	Nicotiana tabacum	411	2017-11-29-11-49-39	0	0	x	0	0	28.3	21.5	27.5	21.5	28.4	0.079	5555			73
669	83994	11	Nicotiana tabacum	411	2017-11-29-11-49-41	0	0	x	0	0	28.3	21.5	27.5	21.5	28.4	0.079	5555			74
670	83995	11	Nicotiana tabacum	411	2017-11-29-11-49-43	0	0	x	0	0	28.3	21.5	27.5	21.5	28.4	0.079	5555			75
671	83996	11	Nicotiana tabacum	411	2017-11-29-11-49-45	0	0	x	0	0	28.3	21.5	27.5	21.5	28.4	0.079	5555			76
672	83997	11	Nicotiana tabacum	411	2017-11-29-11-49-47	0	0	x	0	0	28.3	21.5	27.5	21.5	28.4	0.079	5555			77
673	83998	11	Nicotiana tabacum	411	2017-11-29-11-49-49	0	0	x	0	0	28.3	21.5	27.4	21.4	28.3	-0.011	5555			78
674	83999	11	Nicotiana tabacum	411	2017-11-29-11-49-51	0	0	x	0	0	28.3	21.5	27.5	21.5	28.4	0.079	5555			79
675	84000	11	Nicotiana tabacum	411	2017-11-29-11-49-53	0	0	x	0	0	28.3	21.5	27.5	21.5	28.4	0.079	5555			80
676	84001	11	Nicotiana tabacum	411	2017-11-29-11-49-55	0	0	x	0	0	28.3	21.5	27.5	21.5	28.4	0.079	5555			81
677	84002	11	Nicotiana tabacum	411	2017-11-29-11-49-57	0	0	x	0	0	28.3	21.5	27.5	21.4	28.4	0.079	5555			82
678	84003	11	Nicotiana tabacum	411	2017-11-29-11-49-59	0	0	x	0	0	28.3	21.5	27.5	21.5	28.4	0.079	5555			83
679	84004	11	Nicotiana tabacum	411	2017-11-29-11-50-01	0	0	x	0	0	28.3	21.5	27.5	21.5	28.4	0.079	5555			84
680	84005	11	Nicotiana tabacum	411	2017-11-29-11-50-03	0	0	x	0	0	28.3	21.5	27.5	21.5	28.4	0.079	5555			85
681	84006	11	Nicotiana tabacum	411	2017-11-29-11-50-05	0	0	x	0	0	28.3	21.5	27.5	21.5	28.4	0.079	5555			86
682	84007	11	Nicotiana tabacum	411	2017-11-29-11-50-07	0	0	x	0	0	28.3	21.5	27.5	21.5	28.4	0.079	5555			87
683	84008	11	Nicotiana tabacum	411	2017-11-29-11-50-09	0	0	x	0	0	28.3	21.5	27.5	21.5	28.4	0.079	5555			88
684	84009	11	Nicotiana tabacum	411	2017-11-29-11-50-11	0	0	x	0	0	28.3	21.5	27.5	21.5	28.4	0.079	5555			89
685	84010	11	Nicotiana tabacum	411	2017-11-29-11-50-13	0	0	x	0	0	28.3	21.5	27.5	21.5	28.4	0.079	5555			90
686	84011	11	Nicotiana tabacum	411	2017-11-29-11-50-15	0	0	x	0	0	28.3	21.5	27.5	21.5	28.4	0.079	5555	Last10	Here	91
687	84012	11	Nicotiana tabacum	411	2017-11-29-11-50-17	0	0	x	0	0	28.3	21.5	27.4	21.4	28.3	-0.011	5555	Last10	Here	92
688	84013	11	Nicotiana tabacum	411	2017-11-29-11-50-19	0	0	x	0	0	28.3	21.5	27.5	21.5	28.4	0.079	5555	Last10	Here	93
689	84014	11	Nicotiana tabacum	411	2017-11-29-11-50-21	0	0	x	0	0	28.3	21.5	27.5	21.5	28.4	0.079	5555	Last10	Here	94
690	84015	11	Nicotiana tabacum	411	2017-11-29-11-50-23	0	0	x	0	0	28.3	21.5	27.5	21.5	28.4	0.079	5555	Last10	Here	95
691	84016	11	Nicotiana tabacum	411	2017-11-29-11-50-25	0	0	x	0	0	28.3	21.5	27.5	21.5	28.4	0.079	5555	Last10	Here	96
692	84017	11	Nicotiana tabacum	411	2017-11-29-11-50-27	0	0	x	0	0	28.3	21.5	27.5	21.5	28.4	0.079	5555	Last10	Here	97
693	84018	11	Nicotiana tabacum	411	2017-11-29-11-50-29	0	0	x	0	0	28.3	21.5	27.4	21.5	28.3	-0.011	5555	Last10	Here	98
694	84019	11	Nicotiana tabacum	411	2017-11-29-11-50-31	0	0	x	0	0	28.3	21.5	27.4	21.5	28.3	-0.011	5555	Last10	Here	99
695	84020	11	Nicotiana tabacum	411	2017-11-29-11-50-33	0	0	x	0	0	28.3	21.5	27.4	21.5	28.3	-0.011	5555	Last10	Here	100
696	84021	11	Nicotiana tabacum	411	2017-11-29-11-51-05	0	0	x	5	0	28.2	21.5	27.3	21.4	28.2	-0.001	5556	First10	Here	1
697	84022	11	Nicotiana tabacum	411	2017-11-29-11-51-07	0	0	x	5	0	28.3	21.5	27.4	21.5	28.3	-0.011	5556	First10	Here	2
698	84023	11	Nicotiana tabacum	411	2017-11-29-11-51-09	0	0	x	5	0	28.3	21.5	27.4	21.5	28.3	-0.011	5556	First10	Here	3
699	84024	11	Nicotiana tabacum	411	2017-11-29-11-51-11	0	0	x	5	0	28.3	21.5	27.4	21.5	28.3	-0.011	5556	First10	Here	4
700	84025	11	Nicotiana tabacum	411	2017-11-29-11-51-13	0	0	x	5	0	28.3	21.5	27.4	21.5	28.3	-0.011	5556	First10	Here	5
701	84026	11	Nicotiana tabacum	411	2017-11-29-11-51-15	0	0	x	5	0	28.2	21.5	27.4	21.5	28.3	0.089	5556	First10	Here	6
702	84027	11	Nicotiana tabacum	411	2017-11-29-11-51-17	0	0	x	5	0	28.3	21.5	27.4	21.5	28.3	-0.011	5556	First10	Here	7
703	84028	11	Nicotiana tabacum	411	2017-11-29-11-51-19	0	0	x	5	0	28.3	21.5	27.3	21.4	28.2	-0.101	5556	First10	Here	8
704	84029	11	Nicotiana tabacum	411	2017-11-29-11-51-21	0	0	x	5	0	28.3	21.5	27.4	21.5	28.3	-0.011	5556	First10	Here	9
705	84030	11	Nicotiana tabacum	411	2017-11-29-11-51-23	0	0	x	5	0	28.3	21.5	27.4	21.5	28.3	-0.011	5556	First10	Here	10
706	84031	11	Nicotiana tabacum	411	2017-11-29-11-51-25	0	0	x	5	0	28.3	21.5	27.4	21.5	28.3	-0.011	5556			11
707	84032	11	Nicotiana tabacum	411	2017-11-29-11-51-27	0	0	x	5	0	28.3	21.5	27.4	21.5	28.3	-0.011	5556			12
708	84033	11	Nicotiana tabacum	411	2017-11-29-11-51-29	0	0	x	5	0	28.3	21.5	27.4	21.5	28.3	-0.011	5556			13
709	84034	11	Nicotiana tabacum	411	2017-11-29-11-51-31	0	0	x	5	0	28.3	21.5	27.3	21.4	28.2	-0.101	5556			14
710	84035	11	Nicotiana tabacum	411	2017-11-29-11-51-33	0	0	x	5	0	28.3	21.5	27.4	21.5	28.3	-0.011	5556			15
711	84036	11	Nicotiana tabacum	411	2017-11-29-11-51-35	0	0	x	5	0	28.3	21.6	27.4	21.5	28.3	-0.011	5556			16
712	84037	11	Nicotiana tabacum	411	2017-11-29-11-51-37	0	0	x	5	0	28.3	21.5	27.3	21.4	28.2	-0.101	5556			17
713	84038	11	Nicotiana tabacum	411	2017-11-29-11-51-39	0	0	x	5	0	28.3	21.5	27.4	21.5	28.3	-0.011	5556			18
714	84039	11	Nicotiana tabacum	411	2017-11-29-11-51-41	0	0	x	5	0	28.3	21.5	27.4	21.5	28.3	-0.011	5556			19
715	84040	11	Nicotiana tabacum	411	2017-11-29-11-51-43	0	0	x	5	0	28.3	21.5	27.4	21.5	28.3	-0.011	5556			20
716	84041	11	Nicotiana tabacum	411	2017-11-29-11-51-45	0	0	x	5	0	28.3	21.5	27.4	21.5	28.3	-0.011	5556			21
717	84042	11	Nicotiana tabacum	411	2017-11-29-11-51-47	0	0	x	5	0	28.3	21.5	27.3	21.4	28.2	-0.101	5556			22
718	84043	11	Nicotiana tabacum	411	2017-11-29-11-51-49	0	0	x	5	0	28.3	21.5	27.4	21.5	28.3	-0.011	5556			23
719	84044	11	Nicotiana tabacum	411	2017-11-29-11-51-51	0	0	x	5	0	28.3	21.5	27.4	21.5	28.3	-0.011	5556			24
720	84045	11	Nicotiana tabacum	411	2017-11-29-11-51-53	0	0	x	5	0	28.3	21.5	27.4	21.5	28.3	-0.011	5556			25
721	84046	11	Nicotiana tabacum	411	2017-11-29-11-51-55	0	0	x	5	0	28.3	21.5	27.4	21.5	28.3	-0.011	5556			26
722	84047	11	Nicotiana tabacum	411	2017-11-29-11-51-57	0	0	x	5	0	28.2	21.5	27.4	21.5	28.3	0.089	5556			27
723	84048	11	Nicotiana tabacum	411	2017-11-29-11-51-59	0	0	x	5	0	28.3	21.5	27.4	21.5	28.3	-0.011	5556			28
724	84049	11	Nicotiana tabacum	411	2017-11-29-11-52-01	0	0	x	5	0	28.3	21.5	27.3	21.4	28.2	-0.101	5556			29
725	84050	11	Nicotiana tabacum	411	2017-11-29-11-52-03	0	0	x	5	0	28.3	21.5	27.4	21.5	28.3	-0.011	5556			30
726	84051	11	Nicotiana tabacum	411	2017-11-29-11-52-05	0	0	x	5	0	28.3	21.6	27.4	21.5	28.3	-0.011	5556			31
727	84052	11	Nicotiana tabacum	411	2017-11-29-11-52-07	0	0	x	5	0	28.2	21.5	27.3	21.4	28.2	-0.001	5556			32
728	84053	11	Nicotiana tabacum	411	2017-11-29-11-52-09	0	0	x	5	0	28.2	21.5	27.4	21.5	28.3	0.089	5556			33
729	84054	11	Nicotiana tabacum	411	2017-11-29-11-52-11	0	0	x	5	0	28.2	21.5	27.4	21.5	28.3	0.089	5556			34
730	84055	11	Nicotiana tabacum	411	2017-11-29-11-52-13	0	0	x	5	0	28.3	21.5	27.4	21.5	28.3	-0.011	5556			35
731	84056	11	Nicotiana tabacum	411	2017-11-29-11-52-15	0	0	x	5	0	28.3	21.5	27.3	21.4	28.2	-0.101	5556			36
732	84057	11	Nicotiana tabacum	411	2017-11-29-11-52-17	0	0	x	5	0	28.3	21.5	27.4	21.5	28.3	-0.011	5556			37
733	84058	11	Nicotiana tabacum	411	2017-11-29-11-52-19	0	0	x	5	0	28.3	21.6	27.4	21.5	28.3	-0.011	5556			38
734	84059	11	Nicotiana tabacum	411	2017-11-29-11-52-21	0	0	x	5	0	28.3	21.5	27.4	21.5	28.3	-0.011	5556			39
735	84060	11	Nicotiana tabacum	411	2017-11-29-11-52-23	0	0	x	5	0	28.2	21.5	27.4	21.4	28.3	0.089	5556			40
736	84061	11	Nicotiana tabacum	411	2017-11-29-11-52-25	0	0	x	5	0	28.2	21.5	27.4	21.5	28.3	0.089	5556			41
737	84062	11	Nicotiana tabacum	411	2017-11-29-11-52-27	0	0	x	5	0	28.2	21.5	27.4	21.4	28.3	0.089	5556			42
738	84063	11	Nicotiana tabacum	411	2017-11-29-11-52-29	0	0	x	5	0	28.3	21.5	27.4	21.5	28.3	-0.011	5556			43
739	84064	11	Nicotiana tabacum	411	2017-11-29-11-52-31	0	0	x	5	0	28.3	21.6	27.4	21.4	28.3	-0.011	5556			44
740	84065	11	Nicotiana tabacum	411	2017-11-29-11-52-33	0	0	x	5	0	28.3	21.5	27.3	21.4	28.2	-0.101	5556			45
741	84066	11	Nicotiana tabacum	411	2017-11-29-11-52-35	0	0	x	5	0	28.3	21.5	27.4	21.5	28.3	-0.011	5556			46
742	84067	11	Nicotiana tabacum	411	2017-11-29-11-52-37	0	0	x	5	0	28.3	21.5	27.4	21.5	28.3	-0.011	5556			47
743	84068	11	Nicotiana tabacum	411	2017-11-29-11-52-39	0	0	x	5	0	28.3	21.5	27.4	21.5	28.3	-0.011	5556			48
744	84069	11	Nicotiana tabacum	411	2017-11-29-11-52-41	0	0	x	5	0	28.3	21.5	27.3	21.4	28.2	-0.101	5556			49
745	84070	11	Nicotiana tabacum	411	2017-11-29-11-52-43	0	0	x	5	0	28.3	21.5	27.4	21.5	28.3	-0.011	5556			50
746	84071	11	Nicotiana tabacum	411	2017-11-29-11-52-45	0	0	x	5	0	28.3	21.5	27.4	21.5	28.3	-0.011	5556			51
747	84072	11	Nicotiana tabacum	411	2017-11-29-11-52-47	0	0	x	5	0	28.3	21.5	27.4	21.5	28.3	-0.011	5556			52
748	84073	11	Nicotiana tabacum	411	2017-11-29-11-52-49	0	0	x	5	0	28.3	21.6	27.4	21.5	28.3	-0.011	5556			53
749	84074	11	Nicotiana tabacum	411	2017-11-29-11-52-51	0	0	x	5	0	28.3	21.5	27.4	21.5	28.3	-0.011	5556			54
750	84075	11	Nicotiana tabacum	411	2017-11-29-11-52-53	0	0	x	5	0	28.3	21.5	27.4	21.5	28.3	-0.011	5556			55
751	84076	11	Nicotiana tabacum	411	2017-11-29-11-52-55	0	0	x	5	0	28.3	21.5	27.4	21.5	28.3	-0.011	5556			56
752	84077	11	Nicotiana tabacum	411	2017-11-29-11-52-57	0	0	x	5	0	28.2	21.5	27.4	21.5	28.3	0.089	5556			57
753	84078	11	Nicotiana tabacum	411	2017-11-29-11-52-59	0	0	x	5	0	28.2	21.5	27.4	21.5	28.3	0.089	5556			58
754	84079	11	Nicotiana tabacum	411	2017-11-29-11-53-01	0	0	x	5	0	28.2	21.5	27.4	21.5	28.3	0.089	5556			59
755	84080	11	Nicotiana tabacum	411	2017-11-29-11-53-03	0	0	x	5	0	28.3	21.5	27.4	21.5	28.3	-0.011	5556			60
756	84081	11	Nicotiana tabacum	411	2017-11-29-11-53-05	0	0	x	5	0	28.3	21.6	27.4	21.5	28.3	-0.011	5556			61
757	84082	11	Nicotiana tabacum	411	2017-11-29-11-53-07	0	0	x	5	0	28.2	21.5	27.4	21.5	28.3	0.089	5556			62
758	84083	11	Nicotiana tabacum	411	2017-11-29-11-53-09	0	0	x	5	0	28.2	21.5	27.4	21.5	28.3	0.089	5556			63
759	84084	11	Nicotiana tabacum	411	2017-11-29-11-53-11	0	0	x	5	0	28.2	21.5	27.4	21.5	28.3	0.089	5556			64
760	84085	11	Nicotiana tabacum	411	2017-11-29-11-53-13	0	0	x	5	0	28.2	21.5	27.4	21.5	28.3	0.089	5556			65
761	84086	11	Nicotiana tabacum	411	2017-11-29-11-53-15	0	0	x	5	0	28.2	21.5	27.4	21.5	28.3	0.089	5556			66
762	84087	11	Nicotiana tabacum	411	2017-11-29-11-53-17	0	0	x	5	0	28.2	21.5	27.4	21.5	28.3	0.089	5556			67
763	84088	11	Nicotiana tabacum	411	2017-11-29-11-53-19	0	0	x	5	0	28.2	21.5	27.4	21.5	28.3	0.089	5556			68
764	84089	11	Nicotiana tabacum	411	2017-11-29-11-53-21	0	0	x	5	0	28.2	21.5	27.4	21.5	28.3	0.089	5556			69
765	84090	11	Nicotiana tabacum	411	2017-11-29-11-53-23	0	0	x	5	0	28.2	21.5	27.3	21.4	28.2	-0.001	5556			70
766	84091	11	Nicotiana tabacum	411	2017-11-29-11-53-25	0	0	x	5	0	28.2	21.5	27.4	21.5	28.3	0.089	5556			71
767	84092	11	Nicotiana tabacum	411	2017-11-29-11-53-28	0	0	x	5	0	28.2	21.5	27.3	21.4	28.2	-0.001	5556			72
768	84093	11	Nicotiana tabacum	411	2017-11-29-11-53-30	0	0	x	5	0	28.2	21.5	27.4	21.5	28.3	0.089	5556			73
769	84094	11	Nicotiana tabacum	411	2017-11-29-11-53-32	0	0	x	5	0	28.2	21.5	27.3	21.4	28.2	-0.001	5556			74
770	84095	11	Nicotiana tabacum	411	2017-11-29-11-53-34	0	0	x	5	0	28.2	21.5	27.3	21.4	28.2	-0.001	5556			75
771	84096	11	Nicotiana tabacum	411	2017-11-29-11-53-36	0	0	x	5	0	28.2	21.5	27.4	21.5	28.3	0.089	5556			76
772	84097	11	Nicotiana tabacum	411	2017-11-29-11-53-38	0	0	x	5	0	28.2	21.5	27.3	21.4	28.2	-0.001	5556			77
773	84098	11	Nicotiana tabacum	411	2017-11-29-11-53-40	0	0	x	5	0	28.2	21.5	27.3	21.4	28.2	-0.001	5556			78
774	84099	11	Nicotiana tabacum	411	2017-11-29-11-53-42	0	0	x	5	0	28.3	21.6	27.4	21.5	28.3	-0.011	5556			79
775	84100	11	Nicotiana tabacum	411	2017-11-29-11-53-44	0	0	x	5	0	28.2	21.5	27.3	21.4	28.2	-0.001	5556			80
776	84101	11	Nicotiana tabacum	411	2017-11-29-11-53-46	0	0	x	5	0	28.2	21.5	27.4	21.5	28.3	0.089	5556			81
777	84102	11	Nicotiana tabacum	411	2017-11-29-11-53-48	0	0	x	5	0	28.2	21.5	27.4	21.5	28.3	0.089	5556			82
778	84103	11	Nicotiana tabacum	411	2017-11-29-11-53-50	0	0	x	5	0	28.2	21.5	27.3	21.4	28.2	-0.001	5556			83
779	84104	11	Nicotiana tabacum	411	2017-11-29-11-53-52	0	0	x	5	0	28.2	21.5	27.3	21.4	28.2	-0.001	5556			84
780	84105	11	Nicotiana tabacum	411	2017-11-29-11-53-54	0	0	x	5	0	28.2	21.5	27.3	21.4	28.2	-0.001	5556			85
781	84106	11	Nicotiana tabacum	411	2017-11-29-11-53-56	0	0	x	5	0	28.2	21.5	27.4	21.5	28.3	0.089	5556			86
782	84107	11	Nicotiana tabacum	411	2017-11-29-11-53-58	0	0	x	5	0	28.2	21.5	27.4	21.5	28.3	0.089	5556			87
783	84108	11	Nicotiana tabacum	411	2017-11-29-11-54-00	0	0	x	5	0	28.2	21.5	27.3	21.4	28.2	-0.001	5556			88
784	84109	11	Nicotiana tabacum	411	2017-11-29-11-54-02	0	0	x	5	0	28.2	21.5	27.4	21.5	28.3	0.089	5556			89
785	84110	11	Nicotiana tabacum	411	2017-11-29-11-54-04	0	0	x	5	0	28.2	21.5	27.4	21.5	28.3	0.089	5556			90
786	84111	11	Nicotiana tabacum	411	2017-11-29-11-54-06	0	0	x	5	0	28.2	21.5	27.3	21.4	28.2	-0.001	5556	Last10	Here	91
787	84112	11	Nicotiana tabacum	411	2017-11-29-11-54-08	0	0	x	5	0	28.2	21.5	27.3	21.4	28.2	-0.001	5556	Last10	Here	92
788	84113	11	Nicotiana tabacum	411	2017-11-29-11-54-10	0	0	x	5	0	28.2	21.5	27.4	21.5	28.3	0.089	5556	Last10	Here	93
789	84114	11	Nicotiana tabacum	411	2017-11-29-11-54-12	0	0	x	5	0	28.2	21.5	27.4	21.5	28.3	0.089	5556	Last10	Here	94
790	84115	11	Nicotiana tabacum	411	2017-11-29-11-54-14	0	0	x	5	0	28.2	21.5	27.3	21.4	28.2	-0.001	5556	Last10	Here	95
791	84116	11	Nicotiana tabacum	411	2017-11-29-11-54-16	0	0	x	5	0	28.2	21.5	27.4	21.5	28.3	0.089	5556	Last10	Here	96
792	84117	11	Nicotiana tabacum	411	2017-11-29-11-54-18	0	0	x	5	0	28.2	21.5	27.4	21.5	28.3	0.089	5556	Last10	Here	97
793	84118	11	Nicotiana tabacum	411	2017-11-29-11-54-20	0	0	x	5	0	28.2	21.5	27.3	21.4	28.2	-0.001	5556	Last10	Here	98
794	84119	11	Nicotiana tabacum	411	2017-11-29-11-54-22	0	0	x	5	0	28.3	21.5	27.4	21.5	28.3	-0.011	5556	Last10	Here	99
795	84120	11	Nicotiana tabacum	411	2017-11-29-11-54-24	0	0	x	5	0	28.2	21.5	27.4	21.5	28.3	0.089	5556	Last10	Here	100
796	84121	11	Nicotiana tabacum	411	2017-11-29-11-54-56	0	0	x	10	0	28.2	21.5	27.3	21.4	28.2	-0.001	5557	First10	Here	1
797	84122	11	Nicotiana tabacum	411	2017-11-29-11-54-58	0	0	x	10	0	28.2	21.5	27.3	21.4	28.2	-0.001	5557	First10	Here	2
798	84123	11	Nicotiana tabacum	411	2017-11-29-11-55-00	0	0	x	10	0	28.2	21.5	27.4	21.5	28.3	0.089	5557	First10	Here	3
799	84124	11	Nicotiana tabacum	411	2017-11-29-11-55-02	0	0	x	10	0	28.2	21.5	27.3	21.4	28.2	-0.001	5557	First10	Here	4
800	84125	11	Nicotiana tabacum	411	2017-11-29-11-55-04	0	0	x	10	0	28.2	21.5	27.4	21.5	28.3	0.089	5557	First10	Here	5
801	84126	11	Nicotiana tabacum	411	2017-11-29-11-55-06	0	0	x	10	0	28.3	21.6	27.4	21.5	28.3	-0.011	5557	First10	Here	6
802	84127	11	Nicotiana tabacum	411	2017-11-29-11-55-08	0	0	x	10	0	28.2	21.5	27.3	21.4	28.2	-0.001	5557	First10	Here	7
803	84128	11	Nicotiana tabacum	411	2017-11-29-11-55-10	0	0	x	10	0	28.2	21.5	27.4	21.5	28.3	0.089	5557	First10	Here	8
804	84129	11	Nicotiana tabacum	411	2017-11-29-11-55-12	0	0	x	10	0	28.3	21.5	27.4	21.5	28.3	-0.011	5557	First10	Here	9
805	84130	11	Nicotiana tabacum	411	2017-11-29-11-55-14	0	0	x	10	0	28.2	21.5	27.4	21.5	28.3	0.089	5557	First10	Here	10
806	84131	11	Nicotiana tabacum	411	2017-11-29-11-55-16	0	0	x	10	0	28.2	21.5	27.4	21.5	28.3	0.089	5557			11
807	84132	11	Nicotiana tabacum	411	2017-11-29-11-55-18	0	0	x	10	0	28.2	21.5	27.3	21.4	28.2	-0.001	5557			12
808	84133	11	Nicotiana tabacum	411	2017-11-29-11-55-20	0	0	x	10	0	28.2	21.5	27.4	21.5	28.3	0.089	5557			13
809	84134	11	Nicotiana tabacum	411	2017-11-29-11-55-22	0	0	x	10	0	28.2	21.5	27.4	21.5	28.3	0.089	5557			14
810	84135	11	Nicotiana tabacum	411	2017-11-29-11-55-24	0	0	x	10	0	28.2	21.5	27.4	21.5	28.3	0.089	5557			15
811	84136	11	Nicotiana tabacum	411	2017-11-29-11-55-26	0	0	x	10	0	28.3	21.6	27.5	21.5	28.4	0.079	5557			16
812	84137	11	Nicotiana tabacum	411	2017-11-29-11-55-28	0	0	x	10	0	28.2	21.5	27.4	21.5	28.3	0.089	5557			17
813	84138	11	Nicotiana tabacum	411	2017-11-29-11-55-30	0	0	x	10	0	28.2	21.5	27.4	21.4	28.3	0.089	5557			18
814	84139	11	Nicotiana tabacum	411	2017-11-29-11-55-32	0	0	x	10	0	28.2	21.5	27.4	21.4	28.3	0.089	5557			19
815	84140	11	Nicotiana tabacum	411	2017-11-29-11-55-34	0	0	x	10	0	28.2	21.5	27.4	21.5	28.3	0.089	5557			20
816	84141	11	Nicotiana tabacum	411	2017-11-29-11-55-36	0	0	x	10	0	28.3	21.6	27.4	21.5	28.3	-0.011	5557			21
817	84142	11	Nicotiana tabacum	411	2017-11-29-11-55-38	0	0	x	10	0	28.2	21.5	27.4	21.5	28.3	0.089	5557			22
818	84143	11	Nicotiana tabacum	411	2017-11-29-11-55-40	0	0	x	10	0	28.2	21.5	27.4	21.4	28.3	0.089	5557			23
819	84144	11	Nicotiana tabacum	411	2017-11-29-11-55-42	0	0	x	10	0	28.2	21.5	27.4	21.5	28.3	0.089	5557			24
820	84145	11	Nicotiana tabacum	411	2017-11-29-11-55-44	0	0	x	10	0	28.2	21.5	27.4	21.4	28.3	0.089	5557			25
821	84146	11	Nicotiana tabacum	411	2017-11-29-11-55-46	0	0	x	10	0	28.2	21.5	27.4	21.5	28.3	0.089	5557			26
822	84147	11	Nicotiana tabacum	411	2017-11-29-11-55-48	0	0	x	10	0	28.2	21.5	27.4	21.4	28.3	0.089	5557			27
823	84148	11	Nicotiana tabacum	411	2017-11-29-11-55-50	0	0	x	10	0	28.2	21.5	27.4	21.4	28.3	0.089	5557			28
824	84149	11	Nicotiana tabacum	411	2017-11-29-11-55-52	0	0	x	10	0	28.2	21.5	27.4	21.5	28.3	0.089	5557			29
825	84150	11	Nicotiana tabacum	411	2017-11-29-11-55-54	0	0	x	10	0	28.2	21.5	27.4	21.5	28.3	0.089	5557			30
826	84151	11	Nicotiana tabacum	411	2017-11-29-11-55-56	0	0	x	10	0	28.2	21.5	27.4	21.5	28.3	0.089	5557			31
827	84152	11	Nicotiana tabacum	411	2017-11-29-11-55-58	0	0	x	10	0	28.2	21.5	27.3	21.4	28.2	-0.001	5557			32
828	84153	11	Nicotiana tabacum	411	2017-11-29-11-56-00	0	0	x	10	0	28.2	21.5	27.4	21.5	28.3	0.089	5557			33
829	84154	11	Nicotiana tabacum	411	2017-11-29-11-56-02	0	0	x	10	0	28.2	21.5	27.4	21.5	28.3	0.089	5557			34
830	84155	11	Nicotiana tabacum	411	2017-11-29-11-56-04	0	0	x	10	0	28.2	21.5	27.3	21.4	28.2	-0.001	5557			35
831	84156	11	Nicotiana tabacum	411	2017-11-29-11-56-06	0	0	x	10	0	28.2	21.5	27.4	21.5	28.3	0.089	5557			36
832	84157	11	Nicotiana tabacum	411	2017-11-29-11-56-08	0	0	x	10	0	28.2	21.5	27.3	21.4	28.2	-0.001	5557			37
833	84158	11	Nicotiana tabacum	411	2017-11-29-11-56-10	0	0	x	10	0	28.2	21.5	27.4	21.5	28.3	0.089	5557			38
834	84159	11	Nicotiana tabacum	411	2017-11-29-11-56-12	0	0	x	10	0	28.2	21.5	27.4	21.5	28.3	0.089	5557			39
835	84160	11	Nicotiana tabacum	411	2017-11-29-11-56-14	0	0	x	10	0	28.2	21.5	27.4	21.5	28.3	0.089	5557			40
836	84161	11	Nicotiana tabacum	411	2017-11-29-11-56-16	0	0	x	10	0	28.2	21.5	27.4	21.5	28.3	0.089	5557			41
837	84162	11	Nicotiana tabacum	411	2017-11-29-11-56-18	0	0	x	10	0	28.2	21.5	27.4	21.5	28.3	0.089	5557			42
838	84163	11	Nicotiana tabacum	411	2017-11-29-11-56-20	0	0	x	10	0	28.2	21.5	27.4	21.5	28.3	0.089	5557			43
839	84164	11	Nicotiana tabacum	411	2017-11-29-11-56-22	0	0	x	10	0	28.2	21.5	27.4	21.5	28.3	0.089	5557			44
840	84165	11	Nicotiana tabacum	411	2017-11-29-11-56-24	0	0	x	10	0	28.2	21.5	27.4	21.5	28.3	0.089	5557			45
841	84166	11	Nicotiana tabacum	411	2017-11-29-11-56-26	0	0	x	10	0	28.2	21.5	27.4	21.5	28.3	0.089	5557			46
842	84167	11	Nicotiana tabacum	411	2017-11-29-11-56-28	0	0	x	10	0	28.2	21.5	27.4	21.5	28.3	0.089	5557			47
843	84168	11	Nicotiana tabacum	411	2017-11-29-11-56-30	0	0	x	10	0	28.2	21.5	27.4	21.5	28.3	0.089	5557			48
844	84169	11	Nicotiana tabacum	411	2017-11-29-11-56-32	0	0	x	10	0	28.2	21.5	27.4	21.5	28.3	0.089	5557			49
845	84170	11	Nicotiana tabacum	411	2017-11-29-11-56-34	0	0	x	10	0	28.2	21.5	27.3	21.4	28.2	-0.001	5557			50
846	84171	11	Nicotiana tabacum	411	2017-11-29-11-56-36	0	0	x	10	0	28.2	21.5	27.3	21.4	28.2	-0.001	5557			51
847	84172	11	Nicotiana tabacum	411	2017-11-29-11-56-38	0	0	x	10	0	28.2	21.5	27.4	21.5	28.3	0.089	5557			52
848	84173	11	Nicotiana tabacum	411	2017-11-29-11-56-40	0	0	x	10	0	28.2	21.5	27.4	21.5	28.3	0.089	5557			53
849	84174	11	Nicotiana tabacum	411	2017-11-29-11-56-42	0	0	x	10	0	28.2	21.5	27.4	21.5	28.3	0.089	5557			54
850	84175	11	Nicotiana tabacum	411	2017-11-29-11-56-44	0	0	x	10	0	28.2	21.5	27.4	21.5	28.3	0.089	5557			55
851	84176	11	Nicotiana tabacum	411	2017-11-29-11-56-46	0	0	x	10	0	28.2	21.5	27.4	21.5	28.3	0.089	5557			56
852	84177	11	Nicotiana tabacum	411	2017-11-29-11-56-48	0	0	x	10	0	28.3	21.5	27.4	21.5	28.3	-0.011	5557			57
853	84178	11	Nicotiana tabacum	411	2017-11-29-11-56-50	0	0	x	10	0	28.2	21.5	27.3	21.4	28.2	-0.001	5557			58
854	84179	11	Nicotiana tabacum	411	2017-11-29-11-56-52	0	0	x	10	0	28.3	21.5	27.4	21.5	28.3	-0.011	5557			59
855	84180	11	Nicotiana tabacum	411	2017-11-29-11-56-54	0	0	x	10	0	28.2	21.5	27.4	21.5	28.3	0.089	5557			60
856	84181	11	Nicotiana tabacum	411	2017-11-29-11-56-56	0	0	x	10	0	28.2	21.5	27.4	21.5	28.3	0.089	5557			61
857	84182	11	Nicotiana tabacum	411	2017-11-29-11-56-58	0	0	x	10	0	28.2	21.5	27.4	21.5	28.3	0.089	5557			62
858	84183	11	Nicotiana tabacum	411	2017-11-29-11-57-00	0	0	x	10	0	28.2	21.5	27.4	21.5	28.3	0.089	5557			63
859	84184	11	Nicotiana tabacum	411	2017-11-29-11-57-02	0	0	x	10	0	28.2	21.5	27.4	21.5	28.3	0.089	5557			64
860	84185	11	Nicotiana tabacum	411	2017-11-29-11-57-04	0	0	x	10	0	28.2	21.5	27.4	21.5	28.3	0.089	5557			65
861	84186	11	Nicotiana tabacum	411	2017-11-29-11-57-06	0	0	x	10	0	28.3	21.6	27.4	21.5	28.3	-0.011	5557			66
862	84187	11	Nicotiana tabacum	411	2017-11-29-11-57-08	0	0	x	10	0	28.3	21.6	27.4	21.5	28.3	-0.011	5557			67
863	84188	11	Nicotiana tabacum	411	2017-11-29-11-57-10	0	0	x	10	0	28.2	21.5	27.4	21.5	28.3	0.089	5557			68
864	84189	11	Nicotiana tabacum	411	2017-11-29-11-57-12	0	0	x	10	0	28.2	21.5	27.4	21.5	28.3	0.089	5557			69
865	84190	11	Nicotiana tabacum	411	2017-11-29-11-57-14	0	0	x	10	0	28.2	21.5	27.4	21.5	28.3	0.089	5557			70
866	84191	11	Nicotiana tabacum	411	2017-11-29-11-57-16	0	0	x	10	0	28.2	21.5	27.4	21.5	28.3	0.089	5557			71
867	84192	11	Nicotiana tabacum	411	2017-11-29-11-57-18	0	0	x	10	0	28.2	21.5	27.4	21.5	28.3	0.089	5557			72
868	84193	11	Nicotiana tabacum	411	2017-11-29-11-57-20	0	0	x	10	0	28.2	21.5	27.4	21.5	28.3	0.089	5557			73
869	84194	11	Nicotiana tabacum	411	2017-11-29-11-57-22	0	0	x	10	0	28.2	21.5	27.4	21.5	28.3	0.089	5557			74
870	84195	11	Nicotiana tabacum	411	2017-11-29-11-57-24	0	0	x	10	0	28.2	21.5	27.4	21.5	28.3	0.089	5557			75
871	84196	11	Nicotiana tabacum	411	2017-11-29-11-57-26	0	0	x	10	0	28.2	21.5	27.4	21.5	28.3	0.089	5557			76
872	84197	11	Nicotiana tabacum	411	2017-11-29-11-57-30	0	0	x	10	0	28.2	21.5	27.4	21.5	28.3	0.089	5557			77
873	84198	11	Nicotiana tabacum	411	2017-11-29-11-57-32	0	0	x	10	0	28.2	21.5	27.4	21.5	28.3	0.089	5557			78
874	84199	11	Nicotiana tabacum	411	2017-11-29-11-57-34	0	0	x	10	0	28.2	21.5	27.4	21.5	28.3	0.089	5557			79
875	84200	11	Nicotiana tabacum	411	2017-11-29-11-57-36	0	0	x	10	0	28.2	21.5	27.4	21.5	28.3	0.089	5557			80
876	84201	11	Nicotiana tabacum	411	2017-11-29-11-57-38	0	0	x	10	0	28.2	21.5	27.4	21.5	28.3	0.089	5557			81
877	84202	11	Nicotiana tabacum	411	2017-11-29-11-57-40	0	0	x	10	0	28.2	21.5	27.4	21.5	28.3	0.089	5557			82
878	84203	11	Nicotiana tabacum	411	2017-11-29-11-57-42	0	0	x	10	0	28.3	21.5	27.4	21.5	28.3	-0.011	5557			83
879	84204	11	Nicotiana tabacum	411	2017-11-29-11-57-44	0	0	x	10	0	28.3	21.6	27.3	21.4	28.2	-0.101	5557			84
880	84205	11	Nicotiana tabacum	411	2017-11-29-11-57-46	0	0	x	10	0	28.2	21.5	27.4	21.5	28.3	0.089	5557			85
881	84206	11	Nicotiana tabacum	411	2017-11-29-11-57-48	0	0	x	10	0	28.2	21.5	27.4	21.5	28.3	0.089	5557			86
882	84207	11	Nicotiana tabacum	411	2017-11-29-11-57-50	0	0	x	10	0	28.2	21.5	27.4	21.5	28.3	0.089	5557			87
883	84208	11	Nicotiana tabacum	411	2017-11-29-11-57-52	0	0	x	10	0	28.2	21.5	27.4	21.5	28.3	0.089	5557			88
884	84209	11	Nicotiana tabacum	411	2017-11-29-11-57-54	0	0	x	10	0	28.2	21.5	27.4	21.5	28.3	0.089	5557			89
885	84210	11	Nicotiana tabacum	411	2017-11-29-11-57-56	0	0	x	10	0	28.2	21.5	27.4	21.5	28.3	0.089	5557			90
886	84211	11	Nicotiana tabacum	411	2017-11-29-11-57-58	0	0	x	10	0	28.2	21.5	27.4	21.5	28.3	0.089	5557	Last10	Here	91
887	84212	11	Nicotiana tabacum	411	2017-11-29-11-58-00	0	0	x	10	0	28.2	21.5	27.4	21.5	28.3	0.089	5557	Last10	Here	92
888	84213	11	Nicotiana tabacum	411	2017-11-29-11-58-02	0	0	x	10	0	28.2	21.5	27.4	21.5	28.3	0.089	5557	Last10	Here	93
889	84214	11	Nicotiana tabacum	411	2017-11-29-11-58-04	0	0	x	10	0	28.2	21.5	27.4	21.5	28.3	0.089	5557	Last10	Here	94
890	84215	11	Nicotiana tabacum	411	2017-11-29-11-58-06	0	0	x	10	0	28.2	21.5	27.4	21.5	28.3	0.089	5557	Last10	Here	95
891	84216	11	Nicotiana tabacum	411	2017-11-29-11-58-08	0	0	x	10	0	28.2	21.5	27.4	21.5	28.3	0.089	5557	Last10	Here	96
892	84217	11	Nicotiana tabacum	411	2017-11-29-11-58-10	0	0	x	10	0	28.3	21.5	27.3	21.4	28.2	-0.101	5557	Last10	Here	97
893	84218	11	Nicotiana tabacum	411	2017-11-29-11-58-12	0	0	x	10	0	28.3	21.5	27.4	21.5	28.3	-0.011	5557	Last10	Here	98
894	84219	11	Nicotiana tabacum	411	2017-11-29-11-58-14	0	0	x	10	0	28.2	21.5	27.4	21.5	28.3	0.089	5557	Last10	Here	99
895	84220	11	Nicotiana tabacum	411	2017-11-29-11-58-47	0	0	x	15	0	28.2	21.5	27.3	21.5	28.2	-0.001	5558	First10	Here	1
896	84221	11	Nicotiana tabacum	411	2017-11-29-11-58-49	0	0	x	15	0	28.2	21.5	27.3	21.5	28.2	-0.001	5558	First10	Here	2
897	84222	11	Nicotiana tabacum	411	2017-11-29-11-58-51	0	0	x	15	0	28.2	21.5	27.3	21.5	28.2	-0.001	5558	First10	Here	3
898	84223	11	Nicotiana tabacum	411	2017-11-29-11-58-53	0	0	x	15	0	28.2	21.5	27.3	21.5	28.2	-0.001	5558	First10	Here	4
899	84224	11	Nicotiana tabacum	411	2017-11-29-11-58-55	0	0	x	15	0	28.2	21.5	27.3	21.5	28.2	-0.001	5558	First10	Here	5
900	84225	11	Nicotiana tabacum	411	2017-11-29-11-58-57	0	0	x	15	0	28.2	21.5	27.3	21.5	28.2	-0.001	5558	First10	Here	6
901	84226	11	Nicotiana tabacum	411	2017-11-29-11-58-59	0	0	x	15	0	28.2	21.5	27.3	21.5	28.2	-0.001	5558	First10	Here	7
902	84227	11	Nicotiana tabacum	411	2017-11-29-11-59-01	0	0	x	15	0	28.2	21.5	27.3	21.5	28.2	-0.001	5558	First10	Here	8
903	84228	11	Nicotiana tabacum	411	2017-11-29-11-59-03	0	0	x	15	0	28.2	21.5	27.3	21.5	28.2	-0.001	5558	First10	Here	9
904	84229	11	Nicotiana tabacum	411	2017-11-29-11-59-05	0	0	x	15	0	28.2	21.5	27.3	21.5	28.2	-0.001	5558	First10	Here	10
905	84230	11	Nicotiana tabacum	411	2017-11-29-11-59-07	0	0	x	15	0	28.2	21.5	27.3	21.5	28.2	-0.001	5558			11
906	84231	11	Nicotiana tabacum	411	2017-11-29-11-59-09	0	0	x	15	0	28.2	21.5	27.3	21.5	28.2	-0.001	5558			12
907	84232	11	Nicotiana tabacum	411	2017-11-29-11-59-11	0	0	x	15	0	28.2	21.5	27.3	21.5	28.2	-0.001	5558			13
908	84233	11	Nicotiana tabacum	411	2017-11-29-11-59-13	0	0	x	15	0	28.2	21.5	27.3	21.5	28.2	-0.001	5558			14
909	84234	11	Nicotiana tabacum	411	2017-11-29-11-59-15	0	0	x	15	0	28.2	21.5	27.3	21.5	28.2	-0.001	5558			15
910	84235	11	Nicotiana tabacum	411	2017-11-29-11-59-17	0	0	x	15	0	28.2	21.5	27.3	21.5	28.2	-0.001	5558			16
911	84236	11	Nicotiana tabacum	411	2017-11-29-11-59-19	0	0	x	15	0	28.2	21.5	27.3	21.5	28.2	-0.001	5558			17
912	84237	11	Nicotiana tabacum	411	2017-11-29-11-59-21	0	0	x	15	0	28.2	21.5	27.3	21.5	28.2	-0.001	5558			18
913	84238	11	Nicotiana tabacum	411	2017-11-29-11-59-23	0	0	x	15	0	28.2	21.5	27.3	21.5	28.2	-0.001	5558			19
914	84239	11	Nicotiana tabacum	411	2017-11-29-11-59-25	0	0	x	15	0	28.2	21.5	27.3	21.5	28.2	-0.001	5558			20
915	84240	11	Nicotiana tabacum	411	2017-11-29-11-59-27	0	0	x	15	0	28.2	21.5	27.3	21.5	28.2	-0.001	5558			21
916	84241	11	Nicotiana tabacum	411	2017-11-29-11-59-29	0	0	x	15	0	28.2	21.6	27.3	21.5	28.2	-0.001	5558			22
917	84242	11	Nicotiana tabacum	411	2017-11-29-11-59-31	0	0	x	15	0	28.2	21.5	27.3	21.5	28.2	-0.001	5558			23
918	84243	11	Nicotiana tabacum	411	2017-11-29-11-59-33	0	0	x	15	0	28.2	21.5	27.3	21.5	28.2	-0.001	5558			24
919	84244	11	Nicotiana tabacum	411	2017-11-29-11-59-35	0	0	x	15	0	28.1	21.5	27.3	21.5	28.2	0.099	5558			25
920	84245	11	Nicotiana tabacum	411	2017-11-29-11-59-37	0	0	x	15	0	28.2	21.5	27.3	21.5	28.2	-0.001	5558			26
921	84246	11	Nicotiana tabacum	411	2017-11-29-11-59-39	0	0	x	15	0	28.2	21.5	27.3	21.5	28.2	-0.001	5558			27
922	84247	11	Nicotiana tabacum	411	2017-11-29-11-59-41	0	0	x	15	0	28.2	21.5	27.3	21.5	28.2	-0.001	5558			28
923	84248	11	Nicotiana tabacum	411	2017-11-29-11-59-43	0	0	x	15	0	28.2	21.5	27.3	21.5	28.2	-0.001	5558			29
924	84249	11	Nicotiana tabacum	411	2017-11-29-11-59-45	0	0	x	15	0	28.2	21.5	27.3	21.5	28.2	-0.001	5558			30
925	84250	11	Nicotiana tabacum	411	2017-11-29-11-59-47	0	0	x	15	0	28.2	21.5	27.3	21.5	28.2	-0.001	5558			31
926	84251	11	Nicotiana tabacum	411	2017-11-29-11-59-49	0	0	x	15	0	28.2	21.5	27.3	21.5	28.2	-0.001	5558			32
927	84252	11	Nicotiana tabacum	411	2017-11-29-11-59-51	0	0	x	15	0	28.2	21.5	27.3	21.5	28.2	-0.001	5558			33
928	84253	11	Nicotiana tabacum	411	2017-11-29-11-59-53	0	0	x	15	0	28.2	21.5	27.3	21.5	28.2	-0.001	5558			34
929	84254	11	Nicotiana tabacum	411	2017-11-29-11-59-55	0	0	x	15	0	28.2	21.5	27.3	21.5	28.2	-0.001	5558			35
930	84255	11	Nicotiana tabacum	411	2017-11-29-11-59-57	0	0	x	15	0	28.2	21.5	27.3	21.5	28.2	-0.001	5558			36
931	84256	11	Nicotiana tabacum	411	2017-11-29-11-59-59	0	0	x	15	0	28.2	21.5	27.3	21.5	28.2	-0.001	5558			37
932	84257	11	Nicotiana tabacum	411	2017-11-29-12-00-01	0	0	x	15	0	28.2	21.5	27.3	21.5	28.2	-0.001	5558			38
933	84258	11	Nicotiana tabacum	411	2017-11-29-12-00-03	0	0	x	15	0	28.2	21.5	27.3	21.5	28.2	-0.001	5558			39
934	84259	11	Nicotiana tabacum	411	2017-11-29-12-00-05	0	0	x	15	0	28.2	21.5	27.3	21.5	28.2	-0.001	5558			40
935	84260	11	Nicotiana tabacum	411	2017-11-29-12-00-07	0	0	x	15	0	28.2	21.6	27.3	21.5	28.2	-0.001	5558			41
936	84261	11	Nicotiana tabacum	411	2017-11-29-12-00-09	0	0	x	15	0	28.2	21.5	27.3	21.5	28.2	-0.001	5558			42
937	84262	11	Nicotiana tabacum	411	2017-11-29-12-00-11	0	0	x	15	0	28.2	21.5	27.3	21.5	28.2	-0.001	5558			43
938	84263	11	Nicotiana tabacum	411	2017-11-29-12-00-13	0	0	x	15	0	28.2	21.5	27.3	21.5	28.2	-0.001	5558			44
939	84264	11	Nicotiana tabacum	411	2017-11-29-12-00-15	0	0	x	15	0	28.2	21.5	27.3	21.5	28.2	-0.001	5558			45
940	84265	11	Nicotiana tabacum	411	2017-11-29-12-00-17	0	0	x	15	0	28.1	21.5	27.3	21.5	28.2	0.099	5558			46
941	84266	11	Nicotiana tabacum	411	2017-11-29-12-00-19	0	0	x	15	0	28.1	21.5	27.3	21.5	28.2	0.099	5558			47
942	84267	11	Nicotiana tabacum	411	2017-11-29-12-00-21	0	0	x	15	0	28.2	21.5	27.3	21.5	28.2	-0.001	5558			48
943	84268	11	Nicotiana tabacum	411	2017-11-29-12-00-23	0	0	x	15	0	28.2	21.5	27.3	21.5	28.2	-0.001	5558			49
944	84269	11	Nicotiana tabacum	411	2017-11-29-12-00-25	0	0	x	15	0	28.2	21.5	27.3	21.5	28.2	-0.001	5558			50
945	84270	11	Nicotiana tabacum	411	2017-11-29-12-00-27	0	0	x	15	0	28.2	21.5	27.3	21.5	28.2	-0.001	5558			51
946	84271	11	Nicotiana tabacum	411	2017-11-29-12-00-29	0	0	x	15	0	28.2	21.5	27.3	21.5	28.2	-0.001	5558			52
947	84272	11	Nicotiana tabacum	411	2017-11-29-12-00-31	0	0	x	15	0	28.2	21.5	27.3	21.5	28.2	-0.001	5558			53
948	84273	11	Nicotiana tabacum	411	2017-11-29-12-00-33	0	0	x	15	0	28.1	21.5	27.3	21.5	28.2	0.099	5558			54
949	84274	11	Nicotiana tabacum	411	2017-11-29-12-00-35	0	0	x	15	0	28.2	21.5	27.3	21.5	28.2	-0.001	5558			55
950	84275	11	Nicotiana tabacum	411	2017-11-29-12-00-37	0	0	x	15	0	28.1	21.5	27.3	21.5	28.2	0.099	5558			56
951	84276	11	Nicotiana tabacum	411	2017-11-29-12-00-39	0	0	x	15	0	28.1	21.5	27.3	21.5	28.2	0.099	5558			57
952	84277	11	Nicotiana tabacum	411	2017-11-29-12-00-41	0	0	x	15	0	28.2	21.5	27.3	21.5	28.2	-0.001	5558			58
953	84278	11	Nicotiana tabacum	411	2017-11-29-12-00-43	0	0	x	15	0	28.1	21.5	27.3	21.5	28.2	0.099	5558			59
954	84279	11	Nicotiana tabacum	411	2017-11-29-12-00-45	0	0	x	15	0	28.2	21.5	27.3	21.5	28.2	-0.001	5558			60
955	84280	11	Nicotiana tabacum	411	2017-11-29-12-00-47	0	0	x	15	0	28.1	21.5	27.3	21.5	28.2	0.099	5558			61
956	84281	11	Nicotiana tabacum	411	2017-11-29-12-00-49	0	0	x	15	0	28.1	21.5	27.3	21.5	28.2	0.099	5558			62
957	84282	11	Nicotiana tabacum	411	2017-11-29-12-00-51	0	0	x	15	0	28.1	21.5	27.3	21.5	28.2	0.099	5558			63
958	84283	11	Nicotiana tabacum	411	2017-11-29-12-00-53	0	0	x	15	0	28.1	21.5	27.3	21.5	28.2	0.099	5558			64
959	84284	11	Nicotiana tabacum	411	2017-11-29-12-00-55	0	0	x	15	0	28.1	21.5	27.3	21.5	28.2	0.099	5558			65
960	84285	11	Nicotiana tabacum	411	2017-11-29-12-00-57	0	0	x	15	0	28.1	21.5	27.3	21.5	28.2	0.099	5558			66
961	84286	11	Nicotiana tabacum	411	2017-11-29-12-00-59	0	0	x	15	0	28.1	21.5	27.3	21.5	28.2	0.099	5558			67
962	84287	11	Nicotiana tabacum	411	2017-11-29-12-01-01	0	0	x	15	0	28.2	21.6	27.3	21.5	28.2	-0.001	5558			68
963	84288	11	Nicotiana tabacum	411	2017-11-29-12-01-03	0	0	x	15	0	28.1	21.5	27.3	21.5	28.2	0.099	5558			69
964	84289	11	Nicotiana tabacum	411	2017-11-29-12-01-05	0	0	x	15	0	28.1	21.5	27.3	21.5	28.2	0.099	5558			70
965	84290	11	Nicotiana tabacum	411	2017-11-29-12-01-07	0	0	x	15	0	28.1	21.5	27.3	21.5	28.2	0.099	5558			71
966	84291	11	Nicotiana tabacum	411	2017-11-29-12-01-09	0	0	x	15	0	28.2	21.6	27.3	21.5	28.2	-0.001	5558			72
967	84292	11	Nicotiana tabacum	411	2017-11-29-12-01-11	0	0	x	15	0	28.1	21.5	27.3	21.5	28.2	0.099	5558			73
968	84293	11	Nicotiana tabacum	411	2017-11-29-12-01-13	0	0	x	15	0	28.1	21.5	27.3	21.5	28.2	0.099	5558			74
969	84294	11	Nicotiana tabacum	411	2017-11-29-12-01-15	0	0	x	15	0	28.2	21.6	27.3	21.5	28.2	-0.001	5558			75
970	84295	11	Nicotiana tabacum	411	2017-11-29-12-01-17	0	0	x	15	0	28.1	21.5	27.3	21.5	28.2	0.099	5558			76
971	84296	11	Nicotiana tabacum	411	2017-11-29-12-01-19	0	0	x	15	0	28.1	21.5	27.3	21.5	28.2	0.099	5558			77
972	84297	11	Nicotiana tabacum	411	2017-11-29-12-01-21	0	0	x	15	0	28.1	21.5	27.3	21.5	28.2	0.099	5558			78
973	84298	11	Nicotiana tabacum	411	2017-11-29-12-01-23	0	0	x	15	0	28.1	21.5	27.3	21.5	28.2	0.099	5558			79
974	84299	11	Nicotiana tabacum	411	2017-11-29-12-01-25	0	0	x	15	0	28.1	21.5	27.3	21.5	28.2	0.099	5558			80
975	84300	11	Nicotiana tabacum	411	2017-11-29-12-01-27	0	0	x	15	0	28.1	21.5	27.3	21.5	28.2	0.099	5558			81
976	84301	11	Nicotiana tabacum	411	2017-11-29-12-01-29	0	0	x	15	0	28.1	21.5	27.3	21.5	28.2	0.099	5558			82
977	84302	11	Nicotiana tabacum	411	2017-11-29-12-01-31	0	0	x	15	0	28.1	21.5	27.3	21.5	28.2	0.099	5558			83
978	84303	11	Nicotiana tabacum	411	2017-11-29-12-01-33	0	0	x	15	0	28.1	21.5	27.3	21.5	28.2	0.099	5558			84
979	84304	11	Nicotiana tabacum	411	2017-11-29-12-01-35	0	0	x	15	0	28.1	21.5	27.3	21.5	28.2	0.099	5558			85
980	84305	11	Nicotiana tabacum	411	2017-11-29-12-01-37	0	0	x	15	0	28.2	21.5	27.3	21.5	28.2	-0.001	5558			86
981	84306	11	Nicotiana tabacum	411	2017-11-29-12-01-39	0	0	x	15	0	28.1	21.5	27.3	21.5	28.2	0.099	5558			87
982	84307	11	Nicotiana tabacum	411	2017-11-29-12-01-41	0	0	x	15	0	28.2	21.5	27.3	21.5	28.2	-0.001	5558			88
983	84308	11	Nicotiana tabacum	411	2017-11-29-12-01-43	0	0	x	15	0	28.1	21.5	27.3	21.5	28.2	0.099	5558			89
984	84309	11	Nicotiana tabacum	411	2017-11-29-12-01-45	0	0	x	15	0	28.2	21.5	27.3	21.5	28.2	-0.001	5558			90
985	84310	11	Nicotiana tabacum	411	2017-11-29-12-01-47	0	0	x	15	0	28.2	21.5	27.3	21.5	28.2	-0.001	5558	Last10	Here	91
986	84311	11	Nicotiana tabacum	411	2017-11-29-12-01-49	0	0	x	15	0	28.2	21.5	27.3	21.5	28.2	-0.001	5558	Last10	Here	92
987	84312	11	Nicotiana tabacum	411	2017-11-29-12-01-51	0	0	x	15	0	28.2	21.5	27.3	21.5	28.2	-0.001	5558	Last10	Here	93
988	84313	11	Nicotiana tabacum	411	2017-11-29-12-01-53	0	0	x	15	0	28.2	21.5	27.3	21.5	28.2	-0.001	5558	Last10	Here	94
989	84314	11	Nicotiana tabacum	411	2017-11-29-12-01-55	0	0	x	15	0	28.1	21.5	27.3	21.5	28.2	0.099	5558	Last10	Here	95
990	84315	11	Nicotiana tabacum	411	2017-11-29-12-01-57	0	0	x	15	0	28.2	21.5	27.2	21.4	28.1	-0.091	5558	Last10	Here	96
991	84316	11	Nicotiana tabacum	411	2017-11-29-12-01-59	0	0	x	15	0	28.2	21.5	27.3	21.5	28.2	-0.001	5558	Last10	Here	97
992	84317	11	Nicotiana tabacum	411	2017-11-29-12-02-01	0	0	x	15	0	28.2	21.6	27.3	21.5	28.2	-0.001	5558	Last10	Here	98
993	84318	11	Nicotiana tabacum	411	2017-11-29-12-02-03	0	0	x	15	0	28.2	21.5	27.3	21.5	28.2	-0.001	5558	Last10	Here	99
994	84319	11	Nicotiana tabacum	411	2017-11-29-12-02-05	0	0	x	15	0	28.2	21.5	27.3	21.5	28.2	-0.001	5558	Last10	Here	100
995	84320	11	Nicotiana tabacum	411	2017-11-29-12-02-37	0	0	x	20	0	28.1	21.5	27.3	21.5	28.2	0.099	5559	First10	Here	1
996	84321	11	Nicotiana tabacum	411	2017-11-29-12-02-39	0	0	x	20	0	28.1	21.5	27.3	21.5	28.2	0.099	5559	First10	Here	2
997	84322	11	Nicotiana tabacum	411	2017-11-29-12-02-41	0	0	x	20	0	28.2	21.6	27.3	21.5	28.2	-0.001	5559	First10	Here	3
998	84323	11	Nicotiana tabacum	411	2017-11-29-12-02-43	0	0	x	20	0	28.2	21.6	27.3	21.5	28.2	-0.001	5559	First10	Here	4
999	84324	11	Nicotiana tabacum	411	2017-11-29-12-02-45	0	0	x	20	0	28.2	21.6	27.3	21.5	28.2	-0.001	5559	First10	Here	5
1000	84325	11	Nicotiana tabacum	411	2017-11-29-12-02-47	0	0	x	20	0	28.2	21.6	27.3	21.5	28.2	-0.001	5559	First10	Here	6
1001	84326	11	Nicotiana tabacum	411	2017-11-29-12-02-49	0	0	x	20	0	28.1	21.5	27.3	21.5	28.2	0.099	5559	First10	Here	7
1002	84327	11	Nicotiana tabacum	411	2017-11-29-12-02-51	0	0	x	20	0	28.1	21.5	27.3	21.5	28.2	0.099	5559	First10	Here	8
1003	84328	11	Nicotiana tabacum	411	2017-11-29-12-02-53	0	0	x	20	0	28.1	21.5	27.3	21.5	28.2	0.099	5559	First10	Here	9
1004	84329	11	Nicotiana tabacum	411	2017-11-29-12-02-55	0	0	x	20	0	28.1	21.5	27.3	21.5	28.2	0.099	5559	First10	Here	10
1005	84330	11	Nicotiana tabacum	411	2017-11-29-12-02-57	0	0	x	20	0	28.1	21.5	27.3	21.5	28.2	0.099	5559			11
1006	84331	11	Nicotiana tabacum	411	2017-11-29-12-02-59	0	0	x	20	0	28.1	21.5	27.3	21.5	28.2	0.099	5559			12
1007	84332	11	Nicotiana tabacum	411	2017-11-29-12-03-01	0	0	x	20	0	28.1	21.5	27.3	21.5	28.2	0.099	5559			13
1008	84333	11	Nicotiana tabacum	411	2017-11-29-12-03-03	0	0	x	20	0	28.1	21.5	27.3	21.5	28.2	0.099	5559			14
1009	84334	11	Nicotiana tabacum	411	2017-11-29-12-03-05	0	0	x	20	0	28.1	21.5	27.3	21.5	28.2	0.099	5559			15
1010	84335	11	Nicotiana tabacum	411	2017-11-29-12-03-07	0	0	x	20	0	28.1	21.5	27.3	21.5	28.2	0.099	5559			16
1011	84336	11	Nicotiana tabacum	411	2017-11-29-12-03-09	0	0	x	20	0	28.1	21.5	27.3	21.5	28.2	0.099	5559			17
1012	84337	11	Nicotiana tabacum	411	2017-11-29-12-03-11	0	0	x	20	0	28.1	21.5	27.3	21.5	28.2	0.099	5559			18
1013	84338	11	Nicotiana tabacum	411	2017-11-29-12-03-13	0	0	x	20	0	28.1	21.5	27.3	21.5	28.2	0.099	5559			19
1014	84339	11	Nicotiana tabacum	411	2017-11-29-12-03-15	0	0	x	20	0	28.1	21.5	27.3	21.5	28.2	0.099	5559			20
1015	84340	11	Nicotiana tabacum	411	2017-11-29-12-03-17	0	0	x	20	0	28.1	21.5	27.3	21.5	28.2	0.099	5559			21
1016	84341	11	Nicotiana tabacum	411	2017-11-29-12-03-19	0	0	x	20	0	28.1	21.5	27.3	21.5	28.2	0.099	5559			22
1017	84342	11	Nicotiana tabacum	411	2017-11-29-12-03-21	0	0	x	20	0	28.1	21.5	27.3	21.5	28.2	0.099	5559			23
1018	84343	11	Nicotiana tabacum	411	2017-11-29-12-03-23	0	0	x	20	0	28.2	21.6	27.3	21.5	28.2	-0.001	5559			24
1019	84344	11	Nicotiana tabacum	411	2017-11-29-12-03-25	0	0	x	20	0	28.2	21.6	27.3	21.5	28.2	-0.001	5559			25
1020	84345	11	Nicotiana tabacum	411	2017-11-29-12-03-27	0	0	x	20	0	28.1	21.5	27.3	21.5	28.2	0.099	5559			26
1021	84346	11	Nicotiana tabacum	411	2017-11-29-12-03-29	0	0	x	20	0	28.1	21.5	27.2	21.5	28.1	0.009	5559			27
1022	84347	11	Nicotiana tabacum	411	2017-11-29-12-03-31	0	0	x	20	0	28.1	21.5	27.3	21.5	28.2	0.099	5559			28
1023	84348	11	Nicotiana tabacum	411	2017-11-29-12-03-33	0	0	x	20	0	28.1	21.5	27.3	21.5	28.2	0.099	5559			29
1024	84349	11	Nicotiana tabacum	411	2017-11-29-12-03-35	0	0	x	20	0	28.1	21.5	27.3	21.5	28.2	0.099	5559			30
1025	84350	11	Nicotiana tabacum	411	2017-11-29-12-03-37	0	0	x	20	0	28.2	21.6	27.3	21.5	28.2	-0.001	5559			31
1026	84351	11	Nicotiana tabacum	411	2017-11-29-12-03-39	0	0	x	20	0	28.2	21.6	27.2	21.5	28.1	-0.091	5559			32
1027	84352	11	Nicotiana tabacum	411	2017-11-29-12-03-41	0	0	x	20	0	28.1	21.5	27.2	21.5	28.1	0.009	5559			33
1028	84353	11	Nicotiana tabacum	411	2017-11-29-12-03-43	0	0	x	20	0	28.1	21.5	27.2	21.5	28.1	0.009	5559			34
1029	84354	11	Nicotiana tabacum	411	2017-11-29-12-03-45	0	0	x	20	0	28.1	21.5	27.2	21.5	28.1	0.009	5559			35
1030	84355	11	Nicotiana tabacum	411	2017-11-29-12-03-47	0	0	x	20	0	28.1	21.5	27.3	21.5	28.2	0.099	5559			36
1031	84356	11	Nicotiana tabacum	411	2017-11-29-12-03-50	0	0	x	20	0	28.1	21.5	27.2	21.5	28.1	0.009	5559			37
1032	84357	11	Nicotiana tabacum	411	2017-11-29-12-03-52	0	0	x	20	0	28.2	21.6	27.3	21.5	28.2	-0.001	5559			38
1033	84358	11	Nicotiana tabacum	411	2017-11-29-12-03-54	0	0	x	20	0	28.1	21.5	27.2	21.5	28.1	0.009	5559			39
1034	84359	11	Nicotiana tabacum	411	2017-11-29-12-03-56	0	0	x	20	0	28.1	21.5	27.3	21.5	28.2	0.099	5559			40
1035	84360	11	Nicotiana tabacum	411	2017-11-29-12-03-58	0	0	x	20	0	28.2	21.6	27.3	21.5	28.2	-0.001	5559			41
1036	84361	11	Nicotiana tabacum	411	2017-11-29-12-04-00	0	0	x	20	0	28.1	21.5	27.3	21.5	28.2	0.099	5559			42
1037	84362	11	Nicotiana tabacum	411	2017-11-29-12-04-02	0	0	x	20	0	28.1	21.5	27.3	21.5	28.2	0.099	5559			43
1038	84363	11	Nicotiana tabacum	411	2017-11-29-12-04-04	0	0	x	20	0	28.1	21.5	27.3	21.5	28.2	0.099	5559			44
1039	84364	11	Nicotiana tabacum	411	2017-11-29-12-04-06	0	0	x	20	0	28.1	21.5	27.3	21.5	28.2	0.099	5559			45
1040	84365	11	Nicotiana tabacum	411	2017-11-29-12-04-08	0	0	x	20	0	28.1	21.5	27.3	21.5	28.2	0.099	5559			46
1041	84366	11	Nicotiana tabacum	411	2017-11-29-12-04-10	0	0	x	20	0	28.2	21.6	27.3	21.5	28.2	-0.001	5559			47
1042	84367	11	Nicotiana tabacum	411	2017-11-29-12-04-12	0	0	x	20	0	28.1	21.5	27.3	21.5	28.2	0.099	5559			48
1043	84368	11	Nicotiana tabacum	411	2017-11-29-12-04-14	0	0	x	20	0	28.1	21.5	27.3	21.5	28.2	0.099	5559			49
1044	84369	11	Nicotiana tabacum	411	2017-11-29-12-04-16	0	0	x	20	0	28.1	21.5	27.2	21.5	28.1	0.009	5559			50
1045	84370	11	Nicotiana tabacum	411	2017-11-29-12-04-18	0	0	x	20	0	28.2	21.6	27.3	21.5	28.2	-0.001	5559			51
1046	84371	11	Nicotiana tabacum	411	2017-11-29-12-04-20	0	0	x	20	0	28.1	21.5	27.3	21.5	28.2	0.099	5559			52
1047	84372	11	Nicotiana tabacum	411	2017-11-29-12-04-22	0	0	x	20	0	28.1	21.5	27.2	21.5	28.1	0.009	5559			53
1048	84373	11	Nicotiana tabacum	411	2017-11-29-12-04-24	0	0	x	20	0	28.1	21.5	27.2	21.5	28.1	0.009	5559			54
1049	84374	11	Nicotiana tabacum	411	2017-11-29-12-04-26	0	0	x	20	0	28.2	21.6	27.2	21.5	28.1	-0.091	5559			55
1050	84375	11	Nicotiana tabacum	411	2017-11-29-12-04-28	0	0	x	20	0	28.2	21.6	27.2	21.5	28.1	-0.091	5559			56
1051	84376	11	Nicotiana tabacum	411	2017-11-29-12-04-30	0	0	x	20	0	28.1	21.5	27.2	21.5	28.1	0.009	5559			57
1052	84377	11	Nicotiana tabacum	411	2017-11-29-12-04-32	0	0	x	20	0	28.2	21.6	27.2	21.5	28.1	-0.091	5559			58
1053	84378	11	Nicotiana tabacum	411	2017-11-29-12-04-34	0	0	x	20	0	28.1	21.5	27.2	21.5	28.1	0.009	5559			59
1054	84379	11	Nicotiana tabacum	411	2017-11-29-12-04-36	0	0	x	20	0	28.2	21.6	27.2	21.5	28.1	-0.091	5559			60
1055	84380	11	Nicotiana tabacum	411	2017-11-29-12-04-38	0	0	x	20	0	28.2	21.6	27.2	21.5	28.1	-0.091	5559			61
1056	84381	11	Nicotiana tabacum	411	2017-11-29-12-04-40	0	0	x	20	0	28.1	21.5	27.2	21.5	28.1	0.009	5559			62
1057	84382	11	Nicotiana tabacum	411	2017-11-29-12-04-42	0	0	x	20	0	28.1	21.5	27.2	21.5	28.1	0.009	5559			63
1058	84383	11	Nicotiana tabacum	411	2017-11-29-12-04-44	0	0	x	20	0	28.1	21.5	27.2	21.5	28.1	0.009	5559			64
1059	84384	11	Nicotiana tabacum	411	2017-11-29-12-04-46	0	0	x	20	0	28.2	21.6	27.2	21.5	28.1	-0.091	5559			65
1060	84385	11	Nicotiana tabacum	411	2017-11-29-12-04-48	0	0	x	20	0	28.2	21.6	27.3	21.5	28.2	-0.001	5559			66
1061	84386	11	Nicotiana tabacum	411	2017-11-29-12-04-50	0	0	x	20	0	28.1	21.5	27.2	21.5	28.1	0.009	5559			67
1062	84387	11	Nicotiana tabacum	411	2017-11-29-12-04-52	0	0	x	20	0	28.1	21.5	27.2	21.5	28.1	0.009	5559			68
1063	84388	11	Nicotiana tabacum	411	2017-11-29-12-04-54	0	0	x	20	0	28.2	21.6	27.3	21.5	28.2	-0.001	5559			69
1064	84389	11	Nicotiana tabacum	411	2017-11-29-12-04-56	0	0	x	20	0	28.1	21.5	27.3	21.5	28.2	0.099	5559			70
1065	84390	11	Nicotiana tabacum	411	2017-11-29-12-04-58	0	0	x	20	0	28.1	21.5	27.3	21.5	28.2	0.099	5559			71
1066	84391	11	Nicotiana tabacum	411	2017-11-29-12-05-00	0	0	x	20	0	28.1	21.5	27.3	21.5	28.2	0.099	5559			72
1067	84392	11	Nicotiana tabacum	411	2017-11-29-12-05-02	0	0	x	20	0	28.1	21.5	27.3	21.5	28.2	0.099	5559			73
1068	84393	11	Nicotiana tabacum	411	2017-11-29-12-05-04	0	0	x	20	0	28.2	21.6	27.2	21.5	28.1	-0.091	5559			74
1069	84394	11	Nicotiana tabacum	411	2017-11-29-12-05-06	0	0	x	20	0	28.2	21.6	27.2	21.5	28.1	-0.091	5559			75
1070	84395	11	Nicotiana tabacum	411	2017-11-29-12-05-08	0	0	x	20	0	28.1	21.5	27.2	21.5	28.1	0.009	5559			76
1071	84396	11	Nicotiana tabacum	411	2017-11-29-12-05-10	0	0	x	20	0	28.2	21.6	27.2	21.5	28.1	-0.091	5559			77
1072	84397	11	Nicotiana tabacum	411	2017-11-29-12-05-12	0	0	x	20	0	28.1	21.5	27.2	21.5	28.1	0.009	5559			78
1073	84398	11	Nicotiana tabacum	411	2017-11-29-12-05-14	0	0	x	20	0	28.1	21.5	27.2	21.5	28.1	0.009	5559			79
1074	84399	11	Nicotiana tabacum	411	2017-11-29-12-05-16	0	0	x	20	0	28.2	21.6	27.2	21.5	28.1	-0.091	5559			80
1075	84400	11	Nicotiana tabacum	411	2017-11-29-12-05-18	0	0	x	20	0	28.1	21.5	27.2	21.5	28.1	0.009	5559			81
1076	84401	11	Nicotiana tabacum	411	2017-11-29-12-05-20	0	0	x	20	0	28.1	21.5	27.3	21.5	28.2	0.099	5559			82
1077	84402	11	Nicotiana tabacum	411	2017-11-29-12-05-22	0	0	x	20	0	28.2	21.6	27.2	21.5	28.1	-0.091	5559			83
1078	84403	11	Nicotiana tabacum	411	2017-11-29-12-05-24	0	0	x	20	0	28.1	21.5	27.2	21.5	28.1	0.009	5559			84
1079	84404	11	Nicotiana tabacum	411	2017-11-29-12-05-26	0	0	x	20	0	28.1	21.5	27.2	21.5	28.1	0.009	5559			85
1080	84405	11	Nicotiana tabacum	411	2017-11-29-12-05-28	0	0	x	20	0	28.1	21.5	27.2	21.5	28.1	0.009	5559			86
1081	84406	11	Nicotiana tabacum	411	2017-11-29-12-05-30	0	0	x	20	0	28.1	21.5	27.2	21.5	28.1	0.009	5559			87
1082	84407	11	Nicotiana tabacum	411	2017-11-29-12-05-32	0	0	x	20	0	28.2	21.6	27.2	21.5	28.1	-0.091	5559			88
1083	84408	11	Nicotiana tabacum	411	2017-11-29-12-05-34	0	0	x	20	0	28.1	21.5	27.2	21.5	28.1	0.009	5559			89
1084	84409	11	Nicotiana tabacum	411	2017-11-29-12-05-36	0	0	x	20	0	28.1	21.5	27.2	21.5	28.1	0.009	5559			90
1085	84410	11	Nicotiana tabacum	411	2017-11-29-12-05-38	0	0	x	20	0	28.2	21.6	27.2	21.5	28.1	-0.091	5559	Last10	Here	91
1086	84411	11	Nicotiana tabacum	411	2017-11-29-12-05-40	0	0	x	20	0	28.1	21.5	27.2	21.5	28.1	0.009	5559	Last10	Here	92
1087	84412	11	Nicotiana tabacum	411	2017-11-29-12-05-42	0	0	x	20	0	28.1	21.5	27.2	21.5	28.1	0.009	5559	Last10	Here	93
1088	84413	11	Nicotiana tabacum	411	2017-11-29-12-05-44	0	0	x	20	0	28.2	21.6	27.2	21.5	28.1	-0.091	5559	Last10	Here	94
1089	84414	11	Nicotiana tabacum	411	2017-11-29-12-05-46	0	0	x	20	0	28.1	21.5	27.2	21.5	28.1	0.009	5559	Last10	Here	95
1090	84415	11	Nicotiana tabacum	411	2017-11-29-12-05-48	0	0	x	20	0	28.2	21.6	27.2	21.5	28.1	-0.091	5559	Last10	Here	96
1091	84416	11	Nicotiana tabacum	411	2017-11-29-12-05-50	0	0	x	20	0	28.1	21.5	27.2	21.5	28.1	0.009	5559	Last10	Here	97
1092	84417	11	Nicotiana tabacum	411	2017-11-29-12-05-52	0	0	x	20	0	28.2	21.6	27.3	21.5	28.2	-0.001	5559	Last10	Here	98
1093	84418	11	Nicotiana tabacum	411	2017-11-29-12-05-54	0	0	x	20	0	28.1	21.5	27.2	21.5	28.1	0.009	5559	Last10	Here	99
1094	84419	11	Nicotiana tabacum	411	2017-11-29-12-05-56	0	0	x	20	0	28.1	21.5	27.2	21.5	28.1	0.009	5559	Last10	Here	100
1095	84420	11	Nicotiana tabacum	411	2017-11-29-12-06-28	0	0	x	25	0	28.1	21.6	27.2	21.5	28.1	0.009	5560	First10	Here	1
1096	84421	11	Nicotiana tabacum	411	2017-11-29-12-06-30	0	0	x	25	0	28.1	21.6	27.2	21.5	28.1	0.009	5560	First10	Here	2
1097	84422	11	Nicotiana tabacum	411	2017-11-29-12-06-32	0	0	x	25	0	28.1	21.5	27.2	21.5	28.1	0.009	5560	First10	Here	3
1098	84423	11	Nicotiana tabacum	411	2017-11-29-12-06-34	0	0	x	25	0	28.1	21.6	27.2	21.5	28.1	0.009	5560	First10	Here	4
1099	84424	11	Nicotiana tabacum	411	2017-11-29-12-06-36	0	0	x	25	0	28.1	21.6	27.2	21.5	28.1	0.009	5560	First10	Here	5
1100	84425	11	Nicotiana tabacum	411	2017-11-29-12-06-38	0	0	x	25	0	28.2	21.6	27.2	21.5	28.1	-0.091	5560	First10	Here	6
1101	84426	11	Nicotiana tabacum	411	2017-11-29-12-06-40	0	0	x	25	0	28.1	21.6	27.2	21.5	28.1	0.009	5560	First10	Here	7
1102	84427	11	Nicotiana tabacum	411	2017-11-29-12-06-42	0	0	x	25	0	28.2	21.6	27.2	21.5	28.1	-0.091	5560	First10	Here	8
1103	84428	11	Nicotiana tabacum	411	2017-11-29-12-06-44	0	0	x	25	0	28.1	21.6	27.2	21.5	28.1	0.009	5560	First10	Here	9
1104	84429	11	Nicotiana tabacum	411	2017-11-29-12-06-46	0	0	x	25	0	28.1	21.5	27.2	21.5	28.1	0.009	5560	First10	Here	10
1105	84430	11	Nicotiana tabacum	411	2017-11-29-12-06-48	0	0	x	25	0	28.1	21.5	27.2	21.5	28.1	0.009	5560			11
1106	84431	11	Nicotiana tabacum	411	2017-11-29-12-06-50	0	0	x	25	0	28.1	21.6	27.2	21.5	28.1	0.009	5560			12
1107	84432	11	Nicotiana tabacum	411	2017-11-29-12-06-52	0	0	x	25	0	28.2	21.6	27.2	21.5	28.1	-0.091	5560			13
1108	84433	11	Nicotiana tabacum	411	2017-11-29-12-06-54	0	0	x	25	0	28.2	21.6	27.2	21.5	28.1	-0.091	5560			14
1109	84434	11	Nicotiana tabacum	411	2017-11-29-12-06-56	0	0	x	25	0	28.2	21.6	27.2	21.5	28.1	-0.091	5560			15
1110	84435	11	Nicotiana tabacum	411	2017-11-29-12-06-58	0	0	x	25	0	28.2	21.6	27.2	21.5	28.1	-0.091	5560			16
1111	84436	11	Nicotiana tabacum	411	2017-11-29-12-07-00	0	0	x	25	0	28.1	21.5	27.2	21.5	28.1	0.009	5560			17
1112	84437	11	Nicotiana tabacum	411	2017-11-29-12-07-02	0	0	x	25	0	28.1	21.5	27.2	21.5	28.1	0.009	5560			18
1113	84438	11	Nicotiana tabacum	411	2017-11-29-12-07-04	0	0	x	25	0	28.2	21.6	27.2	21.5	28.1	-0.091	5560			19
1114	84439	11	Nicotiana tabacum	411	2017-11-29-12-07-06	0	0	x	25	0	28.2	21.6	27.2	21.5	28.1	-0.091	5560			20
1115	84440	11	Nicotiana tabacum	411	2017-11-29-12-07-08	0	0	x	25	0	28.1	21.5	27.2	21.5	28.1	0.009	5560			21
1116	84441	11	Nicotiana tabacum	411	2017-11-29-12-07-10	0	0	x	25	0	28.2	21.6	27.2	21.5	28.1	-0.091	5560			22
1117	84442	11	Nicotiana tabacum	411	2017-11-29-12-07-12	0	0	x	25	0	28.2	21.6	27.2	21.5	28.1	-0.091	5560			23
1118	84443	11	Nicotiana tabacum	411	2017-11-29-12-07-14	0	0	x	25	0	28.2	21.6	27.2	21.5	28.1	-0.091	5560			24
1119	84444	11	Nicotiana tabacum	411	2017-11-29-12-07-16	0	0	x	25	0	28.1	21.6	27.2	21.5	28.1	0.009	5560			25
1120	84445	11	Nicotiana tabacum	411	2017-11-29-12-07-18	0	0	x	25	0	28.1	21.6	27.2	21.5	28.1	0.009	5560			26
1121	84446	11	Nicotiana tabacum	411	2017-11-29-12-07-20	0	0	x	25	0	28.1	21.6	27.2	21.5	28.1	0.009	5560			27
1122	84447	11	Nicotiana tabacum	411	2017-11-29-12-07-22	0	0	x	25	0	28.1	21.6	27.2	21.5	28.1	0.009	5560			28
1123	84448	11	Nicotiana tabacum	411	2017-11-29-12-07-24	0	0	x	25	0	28.1	21.6	27.2	21.5	28.1	0.009	5560			29
1124	84449	11	Nicotiana tabacum	411	2017-11-29-12-07-26	0	0	x	25	0	28.1	21.6	27.2	21.5	28.1	0.009	5560			30
1125	84450	11	Nicotiana tabacum	411	2017-11-29-12-07-28	0	0	x	25	0	28.1	21.5	27.2	21.5	28.1	0.009	5560			31
1126	84451	11	Nicotiana tabacum	411	2017-11-29-12-07-30	0	0	x	25	0	28.1	21.5	27.2	21.5	28.1	0.009	5560			32
1127	84452	11	Nicotiana tabacum	411	2017-11-29-12-07-32	0	0	x	25	0	28.1	21.6	27.2	21.5	28.1	0.009	5560			33
1128	84453	11	Nicotiana tabacum	411	2017-11-29-12-07-34	0	0	x	25	0	28.1	21.6	27.2	21.5	28.1	0.009	5560			34
1129	84454	11	Nicotiana tabacum	411	2017-11-29-12-07-36	0	0	x	25	0	28.2	21.6	27.2	21.5	28.1	-0.091	5560			35
1130	84455	11	Nicotiana tabacum	411	2017-11-29-12-07-38	0	0	x	25	0	28.1	21.6	27.2	21.5	28.1	0.009	5560			36
1131	84456	11	Nicotiana tabacum	411	2017-11-29-12-07-40	0	0	x	25	0	28.2	21.6	27.2	21.5	28.1	-0.091	5560			37
1132	84457	11	Nicotiana tabacum	411	2017-11-29-12-07-42	0	0	x	25	0	28.1	21.6	27.2	21.5	28.1	0.009	5560			38
1133	84458	11	Nicotiana tabacum	411	2017-11-29-12-07-44	0	0	x	25	0	28.2	21.6	27.2	21.5	28.1	-0.091	5560			39
1134	84459	11	Nicotiana tabacum	411	2017-11-29-12-07-46	0	0	x	25	0	28.1	21.6	27.2	21.5	28.1	0.009	5560			40
1135	84460	11	Nicotiana tabacum	411	2017-11-29-12-07-48	0	0	x	25	0	28.1	21.6	27.2	21.5	28.1	0.009	5560			41
1136	84461	11	Nicotiana tabacum	411	2017-11-29-12-07-50	0	0	x	25	0	28.1	21.6	27.2	21.5	28.1	0.009	5560			42
1137	84462	11	Nicotiana tabacum	411	2017-11-29-12-07-52	0	0	x	25	0	28.2	21.6	27.2	21.5	28.1	-0.091	5560			43
1138	84463	11	Nicotiana tabacum	411	2017-11-29-12-07-54	0	0	x	25	0	28.1	21.5	27.2	21.5	28.1	0.009	5560			44
1139	84464	11	Nicotiana tabacum	411	2017-11-29-12-07-56	0	0	x	25	0	28.1	21.5	27.2	21.5	28.1	0.009	5560			45
1140	84465	11	Nicotiana tabacum	411	2017-11-29-12-07-58	0	0	x	25	0	28.1	21.5	27.2	21.5	28.1	0.009	5560			46
1141	84466	11	Nicotiana tabacum	411	2017-11-29-12-08-00	0	0	x	25	0	28.1	21.5	27.2	21.5	28.1	0.009	5560			47
1142	84467	11	Nicotiana tabacum	411	2017-11-29-12-08-02	0	0	x	25	0	28.1	21.5	27.2	21.5	28.1	0.009	5560			48
1143	84468	11	Nicotiana tabacum	411	2017-11-29-12-08-04	0	0	x	25	0	28.1	21.6	27.2	21.5	28.1	0.009	5560			49
1144	84469	11	Nicotiana tabacum	411	2017-11-29-12-08-06	0	0	x	25	0	28.1	21.5	27.2	21.5	28.1	0.009	5560			50
1145	84470	11	Nicotiana tabacum	411	2017-11-29-12-08-08	0	0	x	25	0	28.1	21.6	27.2	21.5	28.1	0.009	5560			51
1146	84471	11	Nicotiana tabacum	411	2017-11-29-12-08-10	0	0	x	25	0	28.1	21.6	27.2	21.5	28.1	0.009	5560			52
1147	84472	11	Nicotiana tabacum	411	2017-11-29-12-08-12	0	0	x	25	0	28.1	21.5	27.2	21.5	28.1	0.009	5560			53
1148	84473	11	Nicotiana tabacum	411	2017-11-29-12-08-14	0	0	x	25	0	28.1	21.5	27.2	21.5	28.1	0.009	5560			54
1149	84474	11	Nicotiana tabacum	411	2017-11-29-12-08-16	0	0	x	25	0	28.1	21.5	27.2	21.5	28.1	0.009	5560			55
1150	84475	11	Nicotiana tabacum	411	2017-11-29-12-08-18	0	0	x	25	0	28.1	21.5	27.2	21.5	28.1	0.009	5560			56
1151	84476	11	Nicotiana tabacum	411	2017-11-29-12-08-20	0	0	x	25	0	28.1	21.6	27.2	21.5	28.1	0.009	5560			57
1152	84477	11	Nicotiana tabacum	411	2017-11-29-12-08-22	0	0	x	25	0	28.1	21.6	27.2	21.5	28.1	0.009	5560			58
1153	84478	11	Nicotiana tabacum	411	2017-11-29-12-08-24	0	0	x	25	0	28.1	21.6	27.2	21.5	28.1	0.009	5560			59
1154	84479	11	Nicotiana tabacum	411	2017-11-29-12-08-26	0	0	x	25	0	28.1	21.6	27.2	21.5	28.1	0.009	5560			60
1155	84480	11	Nicotiana tabacum	411	2017-11-29-12-08-28	0	0	x	25	0	28.1	21.6	27.2	21.5	28.1	0.009	5560			61
1156	84481	11	Nicotiana tabacum	411	2017-11-29-12-08-30	0	0	x	25	0	28.1	21.6	27.2	21.5	28.1	0.009	5560			62
1157	84482	11	Nicotiana tabacum	411	2017-11-29-12-08-32	0	0	x	25	0	28.1	21.6	27.2	21.5	28.1	0.009	5560			63
1158	84483	11	Nicotiana tabacum	411	2017-11-29-12-08-34	0	0	x	25	0	28.1	21.6	27.2	21.5	28.1	0.009	5560			64
1159	84484	11	Nicotiana tabacum	411	2017-11-29-12-08-36	0	0	x	25	0	28.1	21.5	27.2	21.5	28.1	0.009	5560			65
1160	84485	11	Nicotiana tabacum	411	2017-11-29-12-08-38	0	0	x	25	0	28.1	21.5	27.2	21.5	28.1	0.009	5560			66
1161	84486	11	Nicotiana tabacum	411	2017-11-29-12-08-40	0	0	x	25	0	28.1	21.5	27.2	21.5	28.1	0.009	5560			67
1162	84487	11	Nicotiana tabacum	411	2017-11-29-12-08-42	0	0	x	25	0	28.1	21.6	27.2	21.5	28.1	0.009	5560			68
1163	84488	11	Nicotiana tabacum	411	2017-11-29-12-08-44	0	0	x	25	0	28.1	21.5	27.2	21.5	28.1	0.009	5560			69
1164	84489	11	Nicotiana tabacum	411	2017-11-29-12-08-46	0	0	x	25	0	28.1	21.5	27.2	21.5	28.1	0.009	5560			70
1165	84490	11	Nicotiana tabacum	411	2017-11-29-12-08-48	0	0	x	25	0	28.2	21.6	27.2	21.5	28.1	-0.091	5560			71
1166	84491	11	Nicotiana tabacum	411	2017-11-29-12-08-50	0	0	x	25	0	28.2	21.6	27.2	21.5	28.1	-0.091	5560			72
1167	84492	11	Nicotiana tabacum	411	2017-11-29-12-08-52	0	0	x	25	0	28.1	21.5	27.2	21.5	28.1	0.009	5560			73
1168	84493	11	Nicotiana tabacum	411	2017-11-29-12-08-54	0	0	x	25	0	28.1	21.5	27.2	21.5	28.1	0.009	5560			74
1169	84494	11	Nicotiana tabacum	411	2017-11-29-12-08-56	0	0	x	25	0	28.1	21.5	27.2	21.5	28.1	0.009	5560			75
1170	84495	11	Nicotiana tabacum	411	2017-11-29-12-08-58	0	0	x	25	0	28.1	21.5	27.2	21.5	28.1	0.009	5560			76
1171	84496	11	Nicotiana tabacum	411	2017-11-29-12-09-00	0	0	x	25	0	28.1	21.5	27.2	21.5	28.1	0.009	5560			77
1172	84497	11	Nicotiana tabacum	411	2017-11-29-12-09-02	0	0	x	25	0	28.1	21.5	27.2	21.5	28.1	0.009	5560			78
1173	84498	11	Nicotiana tabacum	411	2017-11-29-12-09-05	0	0	x	25	0	28.2	21.6	27.2	21.5	28.1	-0.091	5560			79
1174	84499	11	Nicotiana tabacum	411	2017-11-29-12-09-07	0	0	x	25	0	28.1	21.5	27.2	21.5	28.1	0.009	5560			80
1175	84500	11	Nicotiana tabacum	411	2017-11-29-12-09-09	0	0	x	25	0	28.1	21.6	27.2	21.5	28.1	0.009	5560			81
1176	84501	11	Nicotiana tabacum	411	2017-11-29-12-09-11	0	0	x	25	0	28.1	21.6	27.2	21.5	28.1	0.009	5560			82
1177	84502	11	Nicotiana tabacum	411	2017-11-29-12-09-13	0	0	x	25	0	28.2	21.6	27.2	21.5	28.1	-0.091	5560			83
1178	84503	11	Nicotiana tabacum	411	2017-11-29-12-09-15	0	0	x	25	0	28.1	21.6	27.2	21.5	28.1	0.009	5560			84
1179	84504	11	Nicotiana tabacum	411	2017-11-29-12-09-17	0	0	x	25	0	28.1	21.5	27.2	21.5	28.1	0.009	5560			85
1180	84505	11	Nicotiana tabacum	411	2017-11-29-12-09-19	0	0	x	25	0	28.1	21.5	27.2	21.5	28.1	0.009	5560			86
1181	84506	11	Nicotiana tabacum	411	2017-11-29-12-09-21	0	0	x	25	0	28.1	21.5	27.2	21.5	28.1	0.009	5560			87
1182	84507	11	Nicotiana tabacum	411	2017-11-29-12-09-23	0	0	x	25	0	28.1	21.6	27.2	21.5	28.1	0.009	5560			88
1183	84508	11	Nicotiana tabacum	411	2017-11-29-12-09-25	0	0	x	25	0	28.1	21.5	27.2	21.5	28.1	0.009	5560			89
1184	84509	11	Nicotiana tabacum	411	2017-11-29-12-09-27	0	0	x	25	0	28.1	21.6	27.2	21.5	28.1	0.009	5560			90
1185	84510	11	Nicotiana tabacum	411	2017-11-29-12-09-29	0	0	x	25	0	28.1	21.6	27.2	21.5	28.1	0.009	5560	Last10	Here	91
1186	84511	11	Nicotiana tabacum	411	2017-11-29-12-09-31	0	0	x	25	0	28.1	21.5	27.2	21.5	28.1	0.009	5560	Last10	Here	92
1187	84512	11	Nicotiana tabacum	411	2017-11-29-12-09-33	0	0	x	25	0	28.1	21.6	27.2	21.5	28.1	0.009	5560	Last10	Here	93
1188	84513	11	Nicotiana tabacum	411	2017-11-29-12-09-35	0	0	x	25	0	28.1	21.5	27.2	21.5	28.1	0.009	5560	Last10	Here	94
1189	84514	11	Nicotiana tabacum	411	2017-11-29-12-09-37	0	0	x	25	0	28.1	21.6	27.2	21.5	28.1	0.009	5560	Last10	Here	95
1190	84515	11	Nicotiana tabacum	411	2017-11-29-12-09-39	0	0	x	25	0	28.1	21.6	27.2	21.5	28.1	0.009	5560	Last10	Here	96
1191	84516	11	Nicotiana tabacum	411	2017-11-29-12-09-41	0	0	x	25	0	28	21.5	27.2	21.5	28.1	0.109	5560	Last10	Here	97
1192	84517	11	Nicotiana tabacum	411	2017-11-29-12-09-43	0	0	x	25	0	28.1	21.6	27.2	21.5	28.1	0.009	5560	Last10	Here	98
1193	84518	11	Nicotiana tabacum	411	2017-11-29-12-09-45	0	0	x	25	0	28.1	21.6	27.2	21.5	28.1	0.009	5560	Last10	Here	99
1194	84519	11	Nicotiana tabacum	411	2017-11-29-12-09-47	0	0	x	25	0	28.1	21.6	27.2	21.5	28.1	0.009	5560	Last10	Here	100
1195	84520	11	Nicotiana tabacum	411	2017-11-29-12-10-19	0	0	x	30	0	28.2	21.6	27.2	21.5	28.1	-0.091	5561	First10	Here	1
1196	84521	11	Nicotiana tabacum	411	2017-11-29-12-10-21	0	0	x	30	0	28.2	21.6	27.2	21.5	28.1	-0.091	5561	First10	Here	2
1197	84522	11	Nicotiana tabacum	411	2017-11-29-12-10-23	0	0	x	30	0	28.2	21.6	27.2	21.5	28.1	-0.091	5561	First10	Here	3
1198	84523	11	Nicotiana tabacum	411	2017-11-29-12-10-25	0	0	x	30	0	28.2	21.6	27.2	21.5	28.1	-0.091	5561	First10	Here	4
1199	84524	11	Nicotiana tabacum	411	2017-11-29-12-10-27	0	0	x	30	0	28.1	21.5	27.2	21.5	28.1	0.009	5561	First10	Here	5
1200	84525	11	Nicotiana tabacum	411	2017-11-29-12-10-29	0	0	x	30	0	28.1	21.5	27.3	21.6	28.2	0.099	5561	First10	Here	6
1201	84526	11	Nicotiana tabacum	411	2017-11-29-12-10-31	0	0	x	30	0	28.2	21.6	27.2	21.5	28.1	-0.091	5561	First10	Here	7
1202	84527	11	Nicotiana tabacum	411	2017-11-29-12-10-33	0	0	x	30	0	28.2	21.6	27.2	21.5	28.1	-0.091	5561	First10	Here	8
1203	84528	11	Nicotiana tabacum	411	2017-11-29-12-10-35	0	0	x	30	0	28.2	21.6	27.2	21.5	28.1	-0.091	5561	First10	Here	9
1204	84529	11	Nicotiana tabacum	411	2017-11-29-12-10-37	0	0	x	30	0	28.2	21.6	27.2	21.5	28.1	-0.091	5561	First10	Here	10
1205	84530	11	Nicotiana tabacum	411	2017-11-29-12-10-39	0	0	x	30	0	28.2	21.6	27.3	21.6	28.2	-0.001	5561			11
1206	84531	11	Nicotiana tabacum	411	2017-11-29-12-10-41	0	0	x	30	0	28.1	21.5	27.2	21.5	28.1	0.009	5561			12
1207	84532	11	Nicotiana tabacum	411	2017-11-29-12-10-43	0	0	x	30	0	28.2	21.6	27.2	21.5	28.1	-0.091	5561			13
1208	84533	11	Nicotiana tabacum	411	2017-11-29-12-10-45	0	0	x	30	0	28.2	21.6	27.2	21.5	28.1	-0.091	5561			14
1209	84534	11	Nicotiana tabacum	411	2017-11-29-12-10-47	0	0	x	30	0	28.2	21.6	27.2	21.5	28.1	-0.091	5561			15
1210	84535	11	Nicotiana tabacum	411	2017-11-29-12-10-49	0	0	x	30	0	28.1	21.6	27.2	21.5	28.1	0.009	5561			16
1211	84536	11	Nicotiana tabacum	411	2017-11-29-12-10-51	0	0	x	30	0	28.1	21.6	27.2	21.5	28.1	0.009	5561			17
1212	84537	11	Nicotiana tabacum	411	2017-11-29-12-10-53	0	0	x	30	0	28.2	21.6	27.2	21.5	28.1	-0.091	5561			18
1213	84538	11	Nicotiana tabacum	411	2017-11-29-12-10-55	0	0	x	30	0	28.2	21.6	27.2	21.5	28.1	-0.091	5561			19
1214	84539	11	Nicotiana tabacum	411	2017-11-29-12-10-57	0	0	x	30	0	28.1	21.5	27.3	21.6	28.2	0.099	5561			20
1215	84540	11	Nicotiana tabacum	411	2017-11-29-12-10-59	0	0	x	30	0	28.2	21.6	27.3	21.6	28.2	-0.001	5561			21
1216	84541	11	Nicotiana tabacum	411	2017-11-29-12-11-01	0	0	x	30	0	28.2	21.6	27.2	21.5	28.1	-0.091	5561			22
1217	84542	11	Nicotiana tabacum	411	2017-11-29-12-11-03	0	0	x	30	0	28.2	21.6	27.2	21.5	28.1	-0.091	5561			23
1218	84543	11	Nicotiana tabacum	411	2017-11-29-12-11-05	0	0	x	30	0	28.2	21.6	27.2	21.5	28.1	-0.091	5561			24
1219	84544	11	Nicotiana tabacum	411	2017-11-29-12-11-07	0	0	x	30	0	28.2	21.6	27.3	21.6	28.2	-0.001	5561			25
1220	84545	11	Nicotiana tabacum	411	2017-11-29-12-11-09	0	0	x	30	0	28.2	21.6	27.2	21.5	28.1	-0.091	5561			26
1221	84546	11	Nicotiana tabacum	411	2017-11-29-12-11-11	0	0	x	30	0	28.2	21.6	27.3	21.6	28.2	-0.001	5561			27
1222	84547	11	Nicotiana tabacum	411	2017-11-29-12-11-13	0	0	x	30	0	28.2	21.6	27.2	21.5	28.1	-0.091	5561			28
1223	84548	11	Nicotiana tabacum	411	2017-11-29-12-11-15	0	0	x	30	0	28.2	21.6	27.2	21.5	28.1	-0.091	5561			29
1224	84549	11	Nicotiana tabacum	411	2017-11-29-12-11-17	0	0	x	30	0	28.2	21.6	27.2	21.5	28.1	-0.091	5561			30
1225	84550	11	Nicotiana tabacum	411	2017-11-29-12-11-19	0	0	x	30	0	28.2	21.6	27.3	21.6	28.2	-0.001	5561			31
1226	84551	11	Nicotiana tabacum	411	2017-11-29-12-11-21	0	0	x	30	0	28.1	21.6	27.2	21.5	28.1	0.009	5561			32
1227	84552	11	Nicotiana tabacum	411	2017-11-29-12-11-23	0	0	x	30	0	28.1	21.6	27.2	21.5	28.1	0.009	5561			33
1228	84553	11	Nicotiana tabacum	411	2017-11-29-12-11-25	0	0	x	30	0	28.1	21.6	27.2	21.5	28.1	0.009	5561			34
1229	84554	11	Nicotiana tabacum	411	2017-11-29-12-11-27	0	0	x	30	0	28.1	21.6	27.2	21.5	28.1	0.009	5561			35
1230	84555	11	Nicotiana tabacum	411	2017-11-29-12-11-29	0	0	x	30	0	28.1	21.6	27.2	21.5	28.1	0.009	5561			36
1231	84556	11	Nicotiana tabacum	411	2017-11-29-12-11-31	0	0	x	30	0	28.1	21.6	27.2	21.6	28.1	0.009	5561			37
1232	84557	11	Nicotiana tabacum	411	2017-11-29-12-11-33	0	0	x	30	0	28.1	21.6	27.2	21.5	28.1	0.009	5561			38
1233	84558	11	Nicotiana tabacum	411	2017-11-29-12-11-35	0	0	x	30	0	28.1	21.6	27.2	21.5	28.1	0.009	5561			39
1234	84559	11	Nicotiana tabacum	411	2017-11-29-12-11-37	0	0	x	30	0	28.1	21.6	27.2	21.5	28.1	0.009	5561			40
1235	84560	11	Nicotiana tabacum	411	2017-11-29-12-11-39	0	0	x	30	0	28.1	21.6	27.2	21.6	28.1	0.009	5561			41
1236	84561	11	Nicotiana tabacum	411	2017-11-29-12-11-41	0	0	x	30	0	28.1	21.6	27.2	21.5	28.1	0.009	5561			42
1237	84562	11	Nicotiana tabacum	411	2017-11-29-12-11-43	0	0	x	30	0	28.1	21.6	27.2	21.5	28.1	0.009	5561			43
1238	84563	11	Nicotiana tabacum	411	2017-11-29-12-11-45	0	0	x	30	0	28.1	21.6	27.2	21.5	28.1	0.009	5561			44
1239	84564	11	Nicotiana tabacum	411	2017-11-29-12-11-47	0	0	x	30	0	28.1	21.6	27.2	21.5	28.1	0.009	5561			45
1240	84565	11	Nicotiana tabacum	411	2017-11-29-12-11-49	0	0	x	30	0	28.1	21.6	27.2	21.6	28.1	0.009	5561			46
1241	84566	11	Nicotiana tabacum	411	2017-11-29-12-11-51	0	0	x	30	0	28.1	21.6	27.2	21.5	28.1	0.009	5561			47
1242	84567	11	Nicotiana tabacum	411	2017-11-29-12-11-53	0	0	x	30	0	28.1	21.6	27.2	21.5	28.1	0.009	5561			48
1243	84568	11	Nicotiana tabacum	411	2017-11-29-12-11-55	0	0	x	30	0	28.1	21.6	27.2	21.6	28.1	0.009	5561			49
1244	84569	11	Nicotiana tabacum	411	2017-11-29-12-11-57	0	0	x	30	0	28.1	21.6	27.2	21.5	28.1	0.009	5561			50
1245	84570	11	Nicotiana tabacum	411	2017-11-29-12-11-59	0	0	x	30	0	28.1	21.6	27.2	21.5	28.1	0.009	5561			51
1246	84571	11	Nicotiana tabacum	411	2017-11-29-12-12-01	0	0	x	30	0	28.1	21.6	27.2	21.5	28.1	0.009	5561			52
1247	84572	11	Nicotiana tabacum	411	2017-11-29-12-12-03	0	0	x	30	0	28.1	21.6	27.2	21.5	28.1	0.009	5561			53
1248	84573	11	Nicotiana tabacum	411	2017-11-29-12-12-05	0	0	x	30	0	28.1	21.6	27.2	21.5	28.1	0.009	5561			54
1249	84574	11	Nicotiana tabacum	411	2017-11-29-12-12-07	0	0	x	30	0	28.1	21.6	27.2	21.5	28.1	0.009	5561			55
1250	84575	11	Nicotiana tabacum	411	2017-11-29-12-12-09	0	0	x	30	0	28.1	21.6	27.2	21.5	28.1	0.009	5561			56
1251	84576	11	Nicotiana tabacum	411	2017-11-29-12-12-11	0	0	x	30	0	28.1	21.6	27.2	21.5	28.1	0.009	5561			57
1252	84577	11	Nicotiana tabacum	411	2017-11-29-12-12-13	0	0	x	30	0	28.1	21.6	27.2	21.5	28.1	0.009	5561			58
1253	84578	11	Nicotiana tabacum	411	2017-11-29-12-12-15	0	0	x	30	0	28.1	21.6	27.2	21.5	28.1	0.009	5561			59
1254	84579	11	Nicotiana tabacum	411	2017-11-29-12-12-17	0	0	x	30	0	28.1	21.6	27.2	21.5	28.1	0.009	5561			60
1255	84580	11	Nicotiana tabacum	411	2017-11-29-12-12-19	0	0	x	30	0	28.1	21.6	27.2	21.5	28.1	0.009	5561			61
1256	84581	11	Nicotiana tabacum	411	2017-11-29-12-12-21	0	0	x	30	0	28.1	21.6	27.2	21.5	28.1	0.009	5561			62
1257	84582	11	Nicotiana tabacum	411	2017-11-29-12-12-23	0	0	x	30	0	28.1	21.6	27.2	21.6	28.1	0.009	5561			63
1258	84583	11	Nicotiana tabacum	411	2017-11-29-12-12-25	0	0	x	30	0	28.1	21.6	27.2	21.5	28.1	0.009	5561			64
1259	84584	11	Nicotiana tabacum	411	2017-11-29-12-12-27	0	0	x	30	0	28.1	21.6	27.2	21.5	28.1	0.009	5561			65
1260	84585	11	Nicotiana tabacum	411	2017-11-29-12-12-29	0	0	x	30	0	28.1	21.6	27.2	21.5	28.1	0.009	5561			66
1261	84586	11	Nicotiana tabacum	411	2017-11-29-12-12-31	0	0	x	30	0	28.1	21.6	27.2	21.5	28.1	0.009	5561			67
1262	84587	11	Nicotiana tabacum	411	2017-11-29-12-12-33	0	0	x	30	0	28.1	21.6	27.2	21.5	28.1	0.009	5561			68
1263	84588	11	Nicotiana tabacum	411	2017-11-29-12-12-35	0	0	x	30	0	28.1	21.6	27.2	21.5	28.1	0.009	5561			69
1264	84589	11	Nicotiana tabacum	411	2017-11-29-12-12-37	0	0	x	30	0	28.1	21.6	27.2	21.5	28.1	0.009	5561			70
1265	84590	11	Nicotiana tabacum	411	2017-11-29-12-12-39	0	0	x	30	0	28.1	21.6	27.2	21.5	28.1	0.009	5561			71
1266	84591	11	Nicotiana tabacum	411	2017-11-29-12-12-41	0	0	x	30	0	28.1	21.6	27.2	21.5	28.1	0.009	5561			72
1267	84592	11	Nicotiana tabacum	411	2017-11-29-12-12-43	0	0	x	30	0	28.1	21.6	27.2	21.5	28.1	0.009	5561			73
1268	84593	11	Nicotiana tabacum	411	2017-11-29-12-12-45	0	0	x	30	0	28.1	21.6	27.2	21.5	28.1	0.009	5561			74
1269	84594	11	Nicotiana tabacum	411	2017-11-29-12-12-47	0	0	x	30	0	28.1	21.6	27.2	21.5	28.1	0.009	5561			75
1270	84595	11	Nicotiana tabacum	411	2017-11-29-12-12-49	0	0	x	30	0	28.1	21.6	27.2	21.5	28.1	0.009	5561			76
1271	84596	11	Nicotiana tabacum	411	2017-11-29-12-12-51	0	0	x	30	0	28.1	21.6	27.2	21.5	28.1	0.009	5561			77
1272	84597	11	Nicotiana tabacum	411	2017-11-29-12-12-53	0	0	x	30	0	28.1	21.6	27.2	21.5	28.1	0.009	5561			78
1273	84598	11	Nicotiana tabacum	411	2017-11-29-12-12-55	0	0	x	30	0	28.1	21.6	27.2	21.5	28.1	0.009	5561			79
1274	84599	11	Nicotiana tabacum	411	2017-11-29-12-12-57	0	0	x	30	0	28.1	21.6	27.2	21.5	28.1	0.009	5561			80
1275	84600	11	Nicotiana tabacum	411	2017-11-29-12-12-59	0	0	x	30	0	28.1	21.6	27.2	21.5	28.1	0.009	5561			81
1276	84601	11	Nicotiana tabacum	411	2017-11-29-12-13-01	0	0	x	30	0	28.1	21.6	27.2	21.5	28.1	0.009	5561			82
1277	84602	11	Nicotiana tabacum	411	2017-11-29-12-13-03	0	0	x	30	0	28.1	21.6	27.2	21.5	28.1	0.009	5561			83
1278	84603	11	Nicotiana tabacum	411	2017-11-29-12-13-05	0	0	x	30	0	28.1	21.6	27.2	21.5	28.1	0.009	5561			84
1279	84604	11	Nicotiana tabacum	411	2017-11-29-12-13-07	0	0	x	30	0	28.1	21.6	27.2	21.5	28.1	0.009	5561			85
1280	84605	11	Nicotiana tabacum	411	2017-11-29-12-13-09	0	0	x	30	0	28.1	21.6	27.2	21.5	28.1	0.009	5561			86
1281	84606	11	Nicotiana tabacum	411	2017-11-29-12-13-11	0	0	x	30	0	28.1	21.5	27.2	21.5	28.1	0.009	5561			87
1282	84607	11	Nicotiana tabacum	411	2017-11-29-12-13-13	0	0	x	30	0	28.1	21.6	27.2	21.5	28.1	0.009	5561			88
1283	84608	11	Nicotiana tabacum	411	2017-11-29-12-13-15	0	0	x	30	0	28.1	21.6	27.2	21.5	28.1	0.009	5561			89
1284	84609	11	Nicotiana tabacum	411	2017-11-29-12-13-17	0	0	x	30	0	28.1	21.6	27.2	21.5	28.1	0.009	5561			90
1285	84610	11	Nicotiana tabacum	411	2017-11-29-12-13-19	0	0	x	30	0	28.1	21.6	27.2	21.5	28.1	0.009	5561	Last10	Here	91
1286	84611	11	Nicotiana tabacum	411	2017-11-29-12-13-21	0	0	x	30	0	28.1	21.6	27.2	21.5	28.1	0.009	5561	Last10	Here	92
1287	84612	11	Nicotiana tabacum	411	2017-11-29-12-13-23	0	0	x	30	0	28.1	21.6	27.2	21.5	28.1	0.009	5561	Last10	Here	93
1288	84613	11	Nicotiana tabacum	411	2017-11-29-12-13-25	0	0	x	30	0	28.1	21.6	27.2	21.5	28.1	0.009	5561	Last10	Here	94
1289	84614	11	Nicotiana tabacum	411	2017-11-29-12-13-27	0	0	x	30	0	28.1	21.6	27.2	21.6	28.1	0.009	5561	Last10	Here	95
1290	84615	11	Nicotiana tabacum	411	2017-11-29-12-13-29	0	0	x	30	0	28.1	21.6	27.2	21.5	28.1	0.009	5561	Last10	Here	96
1291	84616	11	Nicotiana tabacum	411	2017-11-29-12-13-31	0	0	x	30	0	28.1	21.6	27.2	21.6	28.1	0.009	5561	Last10	Here	97
1292	84617	11	Nicotiana tabacum	411	2017-11-29-12-13-33	0	0	x	30	0	28.1	21.6	27.2	21.5	28.1	0.009	5561	Last10	Here	98
1293	84618	11	Nicotiana tabacum	411	2017-11-29-12-13-35	0	0	x	30	0	28.1	21.5	27.2	21.6	28.1	0.009	5561	Last10	Here	99
1294	84619	11	Nicotiana tabacum	411	2017-11-29-12-13-37	0	0	x	30	0	28.1	21.6	27.2	21.5	28.1	0.009	5561	Last10	Here	100
1295	84620	11	Nicotiana tabacum	411	2017-11-29-12-14-09	0	0	z	0	5	28.1	21.6	27.2	21.5	28.1	0.009	5562	First10	Here	1
1296	84621	11	Nicotiana tabacum	411	2017-11-29-12-14-11	0	0	z	0	5	28.1	21.6	27.2	21.5	28.1	0.009	5562	First10	Here	2
1297	84622	11	Nicotiana tabacum	411	2017-11-29-12-14-13	0	0	z	0	5	28.1	21.6	27.2	21.5	28.1	0.009	5562	First10	Here	3
1298	84623	11	Nicotiana tabacum	411	2017-11-29-12-14-15	0	0	z	0	5	28.1	21.6	27.2	21.5	28.1	0.009	5562	First10	Here	4
1299	84624	11	Nicotiana tabacum	411	2017-11-29-12-14-17	0	0	z	0	5	28.1	21.6	27.2	21.5	28.1	0.009	5562	First10	Here	5
1300	84625	11	Nicotiana tabacum	411	2017-11-29-12-14-20	0	0	z	0	5	28.1	21.5	27.2	21.5	28.1	0.009	5562	First10	Here	6
1301	84626	11	Nicotiana tabacum	411	2017-11-29-12-14-22	0	0	z	0	5	28.1	21.5	27.2	21.5	28.1	0.009	5562	First10	Here	7
1302	84627	11	Nicotiana tabacum	411	2017-11-29-12-14-24	0	0	z	0	5	28.1	21.5	27.2	21.5	28.1	0.009	5562	First10	Here	8
1303	84628	11	Nicotiana tabacum	411	2017-11-29-12-14-26	0	0	z	0	5	28.1	21.6	27.2	21.5	28.1	0.009	5562	First10	Here	9
1304	84629	11	Nicotiana tabacum	411	2017-11-29-12-14-28	0	0	z	0	5	28.1	21.6	27.2	21.5	28.1	0.009	5562	First10	Here	10
1305	84630	11	Nicotiana tabacum	411	2017-11-29-12-14-30	0	0	z	0	5	28.1	21.5	27.2	21.5	28.1	0.009	5562			11
1306	84631	11	Nicotiana tabacum	411	2017-11-29-12-14-32	0	0	z	0	5	28.2	21.6	27.2	21.5	28.1	-0.091	5562			12
1307	84632	11	Nicotiana tabacum	411	2017-11-29-12-14-34	0	0	z	0	5	28.1	21.6	27.2	21.5	28.1	0.009	5562			13
1308	84633	11	Nicotiana tabacum	411	2017-11-29-12-14-36	0	0	z	0	5	28.1	21.6	27.2	21.5	28.1	0.009	5562			14
1309	84634	11	Nicotiana tabacum	411	2017-11-29-12-14-38	0	0	z	0	5	28.1	21.6	27.2	21.5	28.1	0.009	5562			15
1310	84635	11	Nicotiana tabacum	411	2017-11-29-12-14-40	0	0	z	0	5	28.1	21.6	27.2	21.5	28.1	0.009	5562			16
1311	84636	11	Nicotiana tabacum	411	2017-11-29-12-14-42	0	0	z	0	5	28.2	21.6	27.2	21.5	28.1	-0.091	5562			17
1312	84637	11	Nicotiana tabacum	411	2017-11-29-12-14-44	0	0	z	0	5	28.1	21.6	27.2	21.5	28.1	0.009	5562			18
1313	84638	11	Nicotiana tabacum	411	2017-11-29-12-14-46	0	0	z	0	5	28.1	21.5	27.2	21.5	28.1	0.009	5562			19
1314	84639	11	Nicotiana tabacum	411	2017-11-29-12-14-48	0	0	z	0	5	28.1	21.5	27.2	21.5	28.1	0.009	5562			20
1315	84640	11	Nicotiana tabacum	411	2017-11-29-12-14-50	0	0	z	0	5	28.1	21.5	27.2	21.5	28.1	0.009	5562			21
1316	84641	11	Nicotiana tabacum	411	2017-11-29-12-14-52	0	0	z	0	5	28.1	21.5	27.2	21.5	28.1	0.009	5562			22
1317	84642	11	Nicotiana tabacum	411	2017-11-29-12-14-54	0	0	z	0	5	28.1	21.6	27.2	21.5	28.1	0.009	5562			23
1318	84643	11	Nicotiana tabacum	411	2017-11-29-12-14-56	0	0	z	0	5	28.1	21.6	27.2	21.5	28.1	0.009	5562			24
1319	84644	11	Nicotiana tabacum	411	2017-11-29-12-14-58	0	0	z	0	5	28.1	21.6	27.2	21.5	28.1	0.009	5562			25
1320	84645	11	Nicotiana tabacum	411	2017-11-29-12-15-00	0	0	z	0	5	28.1	21.6	27.2	21.5	28.1	0.009	5562			26
1321	84646	11	Nicotiana tabacum	411	2017-11-29-12-15-02	0	0	z	0	5	28.1	21.5	27.2	21.5	28.1	0.009	5562			27
1322	84647	11	Nicotiana tabacum	411	2017-11-29-12-15-04	0	0	z	0	5	28.1	21.5	27.2	21.5	28.1	0.009	5562			28
1323	84648	11	Nicotiana tabacum	411	2017-11-29-12-15-06	0	0	z	0	5	28.1	21.6	27.2	21.5	28.1	0.009	5562			29
1324	84649	11	Nicotiana tabacum	411	2017-11-29-12-15-08	0	0	z	0	5	28.1	21.6	27.2	21.5	28.1	0.009	5562			30
1325	84650	11	Nicotiana tabacum	411	2017-11-29-12-15-10	0	0	z	0	5	28.1	21.6	27.2	21.5	28.1	0.009	5562			31
1326	84651	11	Nicotiana tabacum	411	2017-11-29-12-15-12	0	0	z	0	5	28.1	21.6	27.2	21.5	28.1	0.009	5562			32
1327	84652	11	Nicotiana tabacum	411	2017-11-29-12-15-14	0	0	z	0	5	28.1	21.5	27.2	21.5	28.1	0.009	5562			33
1328	84653	11	Nicotiana tabacum	411	2017-11-29-12-15-16	0	0	z	0	5	28.1	21.6	27.2	21.5	28.1	0.009	5562			34
1329	84654	11	Nicotiana tabacum	411	2017-11-29-12-15-18	0	0	z	0	5	28.1	21.6	27.2	21.5	28.1	0.009	5562			35
1330	84655	11	Nicotiana tabacum	411	2017-11-29-12-15-20	0	0	z	0	5	28.1	21.6	27.2	21.5	28.1	0.009	5562			36
1331	84656	11	Nicotiana tabacum	411	2017-11-29-12-15-22	0	0	z	0	5	28.1	21.6	27.2	21.5	28.1	0.009	5562			37
1332	84657	11	Nicotiana tabacum	411	2017-11-29-12-15-24	0	0	z	0	5	28.1	21.6	27.2	21.5	28.1	0.009	5562			38
1333	84658	11	Nicotiana tabacum	411	2017-11-29-12-15-26	0	0	z	0	5	28.1	21.6	27.2	21.5	28.1	0.009	5562			39
1334	84659	11	Nicotiana tabacum	411	2017-11-29-12-15-28	0	0	z	0	5	28.1	21.6	27.2	21.5	28.1	0.009	5562			40
1335	84660	11	Nicotiana tabacum	411	2017-11-29-12-15-30	0	0	z	0	5	28.1	21.6	27.2	21.5	28.1	0.009	5562			41
1336	84661	11	Nicotiana tabacum	411	2017-11-29-12-15-32	0	0	z	0	5	28.1	21.6	27.2	21.5	28.1	0.009	5562			42
1337	84662	11	Nicotiana tabacum	411	2017-11-29-12-15-34	0	0	z	0	5	28.1	21.6	27.2	21.5	28.1	0.009	5562			43
1338	84663	11	Nicotiana tabacum	411	2017-11-29-12-15-36	0	0	z	0	5	28.1	21.6	27.2	21.5	28.1	0.009	5562			44
1339	84664	11	Nicotiana tabacum	411	2017-11-29-12-15-38	0	0	z	0	5	28.1	21.6	27.2	21.5	28.1	0.009	5562			45
1340	84665	11	Nicotiana tabacum	411	2017-11-29-12-15-40	0	0	z	0	5	28.1	21.5	27.2	21.5	28.1	0.009	5562			46
1341	84666	11	Nicotiana tabacum	411	2017-11-29-12-15-42	0	0	z	0	5	28.1	21.5	27.2	21.5	28.1	0.009	5562			47
1342	84667	11	Nicotiana tabacum	411	2017-11-29-12-15-44	0	0	z	0	5	28.1	21.6	27.2	21.5	28.1	0.009	5562			48
1343	84668	11	Nicotiana tabacum	411	2017-11-29-12-15-46	0	0	z	0	5	28.1	21.6	27.2	21.5	28.1	0.009	5562			49
1344	84669	11	Nicotiana tabacum	411	2017-11-29-12-15-48	0	0	z	0	5	28.1	21.6	27.2	21.5	28.1	0.009	5562			50
1345	84670	11	Nicotiana tabacum	411	2017-11-29-12-15-50	0	0	z	0	5	28.1	21.6	27.2	21.5	28.1	0.009	5562			51
1346	84671	11	Nicotiana tabacum	411	2017-11-29-12-15-52	0	0	z	0	5	28.1	21.6	27.2	21.5	28.1	0.009	5562			52
1347	84672	11	Nicotiana tabacum	411	2017-11-29-12-15-54	0	0	z	0	5	28.1	21.5	27.2	21.5	28.1	0.009	5562			53
1348	84673	11	Nicotiana tabacum	411	2017-11-29-12-15-56	0	0	z	0	5	28.1	21.6	27.2	21.5	28.1	0.009	5562			54
1349	84674	11	Nicotiana tabacum	411	2017-11-29-12-15-58	0	0	z	0	5	28.1	21.6	27.2	21.5	28.1	0.009	5562			55
1350	84675	11	Nicotiana tabacum	411	2017-11-29-12-16-00	0	0	z	0	5	28	21.5	27.2	21.5	28.1	0.109	5562			56
1351	84676	11	Nicotiana tabacum	411	2017-11-29-12-16-02	0	0	z	0	5	28.1	21.6	27.2	21.5	28.1	0.009	5562			57
1352	84677	11	Nicotiana tabacum	411	2017-11-29-12-16-04	0	0	z	0	5	28.1	21.6	27.2	21.5	28.1	0.009	5562			58
1353	84678	11	Nicotiana tabacum	411	2017-11-29-12-16-06	0	0	z	0	5	28.1	21.6	27.2	21.5	28.1	0.009	5562			59
1354	84679	11	Nicotiana tabacum	411	2017-11-29-12-16-08	0	0	z	0	5	28	21.5	27.2	21.5	28.1	0.109	5562			60
1355	84680	11	Nicotiana tabacum	411	2017-11-29-12-16-10	0	0	z	0	5	28.1	21.6	27.2	21.5	28.1	0.009	5562			61
1356	84681	11	Nicotiana tabacum	411	2017-11-29-12-16-12	0	0	z	0	5	28.1	21.6	27.2	21.5	28.1	0.009	5562			62
1357	84682	11	Nicotiana tabacum	411	2017-11-29-12-16-14	0	0	z	0	5	28.1	21.6	27.2	21.5	28.1	0.009	5562			63
1358	84683	11	Nicotiana tabacum	411	2017-11-29-12-16-16	0	0	z	0	5	28.1	21.5	27.2	21.5	28.1	0.009	5562			64
1359	84684	11	Nicotiana tabacum	411	2017-11-29-12-16-18	0	0	z	0	5	28.1	21.5	27.2	21.5	28.1	0.009	5562			65
1360	84685	11	Nicotiana tabacum	411	2017-11-29-12-16-20	0	0	z	0	5	28.1	21.6	27.2	21.5	28.1	0.009	5562			66
1361	84686	11	Nicotiana tabacum	411	2017-11-29-12-16-22	0	0	z	0	5	28.1	21.6	27.2	21.5	28.1	0.009	5562			67
1362	84687	11	Nicotiana tabacum	411	2017-11-29-12-16-24	0	0	z	0	5	28.1	21.6	27.2	21.5	28.1	0.009	5562			68
1363	84688	11	Nicotiana tabacum	411	2017-11-29-12-16-26	0	0	z	0	5	28.1	21.6	27.2	21.5	28.1	0.009	5562			69
1364	84689	11	Nicotiana tabacum	411	2017-11-29-12-16-28	0	0	z	0	5	28.1	21.6	27.2	21.5	28.1	0.009	5562			70
1365	84690	11	Nicotiana tabacum	411	2017-11-29-12-16-30	0	0	z	0	5	28.1	21.5	27.2	21.5	28.1	0.009	5562			71
1366	84691	11	Nicotiana tabacum	411	2017-11-29-12-16-32	0	0	z	0	5	28.1	21.5	27.2	21.5	28.1	0.009	5562			72
1367	84692	11	Nicotiana tabacum	411	2017-11-29-12-16-34	0	0	z	0	5	28.1	21.6	27.2	21.5	28.1	0.009	5562			73
1368	84693	11	Nicotiana tabacum	411	2017-11-29-12-16-36	0	0	z	0	5	28.1	21.6	27.2	21.5	28.1	0.009	5562			74
1369	84694	11	Nicotiana tabacum	411	2017-11-29-12-16-38	0	0	z	0	5	28.1	21.6	27.2	21.5	28.1	0.009	5562			75
1370	84695	11	Nicotiana tabacum	411	2017-11-29-12-16-40	0	0	z	0	5	28.1	21.6	27.2	21.5	28.1	0.009	5562			76
1371	84696	11	Nicotiana tabacum	411	2017-11-29-12-16-42	0	0	z	0	5	28.1	21.6	27.2	21.5	28.1	0.009	5562			77
1372	84697	11	Nicotiana tabacum	411	2017-11-29-12-16-44	0	0	z	0	5	28.1	21.6	27.2	21.5	28.1	0.009	5562			78
1373	84698	11	Nicotiana tabacum	411	2017-11-29-12-16-46	0	0	z	0	5	28.1	21.6	27.2	21.5	28.1	0.009	5562			79
1374	84699	11	Nicotiana tabacum	411	2017-11-29-12-16-48	0	0	z	0	5	28.1	21.5	27.2	21.5	28.1	0.009	5562			80
1375	84700	11	Nicotiana tabacum	411	2017-11-29-12-16-50	0	0	z	0	5	28.1	21.5	27.2	21.5	28.1	0.009	5562			81
1376	84701	11	Nicotiana tabacum	411	2017-11-29-12-16-52	0	0	z	0	5	28.1	21.6	27.2	21.5	28.1	0.009	5562			82
1377	84702	11	Nicotiana tabacum	411	2017-11-29-12-16-54	0	0	z	0	5	28.1	21.6	27.2	21.5	28.1	0.009	5562			83
1378	84703	11	Nicotiana tabacum	411	2017-11-29-12-16-56	0	0	z	0	5	28.1	21.6	27.2	21.5	28.1	0.009	5562			84
1379	84704	11	Nicotiana tabacum	411	2017-11-29-12-16-58	0	0	z	0	5	28.1	21.5	27.2	21.5	28.1	0.009	5562			85
1380	84705	11	Nicotiana tabacum	411	2017-11-29-12-17-00	0	0	z	0	5	28.1	21.6	27.2	21.5	28.1	0.009	5562			86
1381	84706	11	Nicotiana tabacum	411	2017-11-29-12-17-02	0	0	z	0	5	28.1	21.6	27.2	21.5	28.1	0.009	5562			87
1382	84707	11	Nicotiana tabacum	411	2017-11-29-12-17-04	0	0	z	0	5	28.1	21.6	27.2	21.5	28.1	0.009	5562			88
1383	84708	11	Nicotiana tabacum	411	2017-11-29-12-17-06	0	0	z	0	5	28.1	21.6	27.2	21.5	28.1	0.009	5562			89
1384	84709	11	Nicotiana tabacum	411	2017-11-29-12-17-08	0	0	z	0	5	28.1	21.5	27.2	21.5	28.1	0.009	5562			90
1385	84710	11	Nicotiana tabacum	411	2017-11-29-12-17-10	0	0	z	0	5	28.1	21.5	27.3	21.5	28.2	0.099	5562	Last10	Here	91
1386	84711	11	Nicotiana tabacum	411	2017-11-29-12-17-12	0	0	z	0	5	28.1	21.6	27.3	21.5	28.2	0.099	5562	Last10	Here	92
1387	84712	11	Nicotiana tabacum	411	2017-11-29-12-17-14	0	0	z	0	5	28.1	21.5	27.3	21.5	28.2	0.099	5562	Last10	Here	93
1388	84713	11	Nicotiana tabacum	411	2017-11-29-12-17-16	0	0	z	0	5	28.1	21.6	27.3	21.5	28.2	0.099	5562	Last10	Here	94
1389	84714	11	Nicotiana tabacum	411	2017-11-29-12-17-18	0	0	z	0	5	28.1	21.5	27.3	21.5	28.2	0.099	5562	Last10	Here	95
1390	84715	11	Nicotiana tabacum	411	2017-11-29-12-17-20	0	0	z	0	5	28	21.5	27.3	21.5	28.2	0.199	5562	Last10	Here	96
1391	84716	11	Nicotiana tabacum	411	2017-11-29-12-17-22	0	0	z	0	5	28.1	21.6	27.2	21.5	28.1	0.009	5562	Last10	Here	97
1392	84717	11	Nicotiana tabacum	411	2017-11-29-12-17-24	0	0	z	0	5	28.1	21.5	27.2	21.5	28.1	0.009	5562	Last10	Here	98
1393	84718	11	Nicotiana tabacum	411	2017-11-29-12-17-26	0	0	z	0	5	28.1	21.5	27.2	21.5	28.1	0.009	5562	Last10	Here	99
1394	84719	11	Nicotiana tabacum	411	2017-11-29-12-17-28	0	0	z	0	5	28.1	21.5	27.2	21.5	28.1	0.009	5562	Last10	Here	100
1395	84720	11	Nicotiana tabacum	411	2017-11-29-12-18-00	0	0	z	0	10	28.1	21.5	27.2	21.5	28.1	0.009	5563	First10	Here	1
1396	84721	11	Nicotiana tabacum	411	2017-11-29-12-18-02	0	0	z	0	10	28.1	21.6	27.2	21.5	28.1	0.009	5563	First10	Here	2
1397	84722	11	Nicotiana tabacum	411	2017-11-29-12-18-04	0	0	z	0	10	28.1	21.6	27.2	21.5	28.1	0.009	5563	First10	Here	3
1398	84723	11	Nicotiana tabacum	411	2017-11-29-12-18-06	0	0	z	0	10	28.1	21.6	27.2	21.5	28.1	0.009	5563	First10	Here	4
1399	84724	11	Nicotiana tabacum	411	2017-11-29-12-18-08	0	0	z	0	10	28.1	21.6	27.2	21.5	28.1	0.009	5563	First10	Here	5
1400	84725	11	Nicotiana tabacum	411	2017-11-29-12-18-10	0	0	z	0	10	28.1	21.5	27.2	21.5	28.1	0.009	5563	First10	Here	6
1401	84726	11	Nicotiana tabacum	411	2017-11-29-12-18-12	0	0	z	0	10	28.1	21.5	27.2	21.5	28.1	0.009	5563	First10	Here	7
1402	84727	11	Nicotiana tabacum	411	2017-11-29-12-18-14	0	0	z	0	10	28.1	21.6	27.2	21.5	28.1	0.009	5563	First10	Here	8
1403	84728	11	Nicotiana tabacum	411	2017-11-29-12-18-16	0	0	z	0	10	28.1	21.6	27.2	21.5	28.1	0.009	5563	First10	Here	9
1404	84729	11	Nicotiana tabacum	411	2017-11-29-12-18-18	0	0	z	0	10	28.1	21.5	27.3	21.5	28.2	0.099	5563	First10	Here	10
1405	84730	11	Nicotiana tabacum	411	2017-11-29-12-18-20	0	0	z	0	10	28.1	21.5	27.2	21.5	28.1	0.009	5563			11
1406	84731	11	Nicotiana tabacum	411	2017-11-29-12-18-22	0	0	z	0	10	28.1	21.5	27.2	21.5	28.1	0.009	5563			12
1407	84732	11	Nicotiana tabacum	411	2017-11-29-12-18-24	0	0	z	0	10	28.1	21.5	27.2	21.5	28.1	0.009	5563			13
1408	84733	11	Nicotiana tabacum	411	2017-11-29-12-18-26	0	0	z	0	10	28.1	21.5	27.2	21.5	28.1	0.009	5563			14
1409	84734	11	Nicotiana tabacum	411	2017-11-29-12-18-28	0	0	z	0	10	28.1	21.5	27.2	21.5	28.1	0.009	5563			15
1410	84735	11	Nicotiana tabacum	411	2017-11-29-12-18-30	0	0	z	0	10	28.1	21.5	27.2	21.5	28.1	0.009	5563			16
1411	84736	11	Nicotiana tabacum	411	2017-11-29-12-18-32	0	0	z	0	10	28.1	21.5	27.2	21.5	28.1	0.009	5563			17
1412	84737	11	Nicotiana tabacum	411	2017-11-29-12-18-34	0	0	z	0	10	28.1	21.6	27.2	21.5	28.1	0.009	5563			18
1413	84738	11	Nicotiana tabacum	411	2017-11-29-12-18-36	0	0	z	0	10	28.1	21.6	27.2	21.5	28.1	0.009	5563			19
1414	84739	11	Nicotiana tabacum	411	2017-11-29-12-18-38	0	0	z	0	10	28.1	21.5	27.2	21.5	28.1	0.009	5563			20
1415	84740	11	Nicotiana tabacum	411	2017-11-29-12-18-40	0	0	z	0	10	28.1	21.5	27.2	21.5	28.1	0.009	5563			21
1416	84741	11	Nicotiana tabacum	411	2017-11-29-12-18-42	0	0	z	0	10	28.1	21.6	27.2	21.5	28.1	0.009	5563			22
1417	84742	11	Nicotiana tabacum	411	2017-11-29-12-18-44	0	0	z	0	10	28.1	21.5	27.2	21.5	28.1	0.009	5563			23
1418	84743	11	Nicotiana tabacum	411	2017-11-29-12-18-46	0	0	z	0	10	28.1	21.5	27.2	21.5	28.1	0.009	5563			24
1419	84744	11	Nicotiana tabacum	411	2017-11-29-12-18-48	0	0	z	0	10	28.1	21.5	27.2	21.5	28.1	0.009	5563			25
1420	84745	11	Nicotiana tabacum	411	2017-11-29-12-18-50	0	0	z	0	10	28.1	21.5	27.2	21.5	28.1	0.009	5563			26
1421	84746	11	Nicotiana tabacum	411	2017-11-29-12-18-52	0	0	z	0	10	28.1	21.5	27.2	21.5	28.1	0.009	5563			27
1422	84747	11	Nicotiana tabacum	411	2017-11-29-12-18-54	0	0	z	0	10	28.1	21.5	27.2	21.5	28.1	0.009	5563			28
1423	84748	11	Nicotiana tabacum	411	2017-11-29-12-18-56	0	0	z	0	10	28.1	21.5	27.2	21.5	28.1	0.009	5563			29
1424	84749	11	Nicotiana tabacum	411	2017-11-29-12-18-58	0	0	z	0	10	28.1	21.5	27.2	21.5	28.1	0.009	5563			30
1425	84750	11	Nicotiana tabacum	411	2017-11-29-12-19-00	0	0	z	0	10	28.1	21.5	27.2	21.5	28.1	0.009	5563			31
1426	84751	11	Nicotiana tabacum	411	2017-11-29-12-19-02	0	0	z	0	10	28	21.5	27.2	21.5	28.1	0.109	5563			32
1427	84752	11	Nicotiana tabacum	411	2017-11-29-12-19-04	0	0	z	0	10	28.1	21.6	27.2	21.5	28.1	0.009	5563			33
1428	84753	11	Nicotiana tabacum	411	2017-11-29-12-19-06	0	0	z	0	10	28	21.5	27.2	21.5	28.1	0.109	5563			34
1429	84754	11	Nicotiana tabacum	411	2017-11-29-12-19-08	0	0	z	0	10	28	21.5	27.2	21.5	28.1	0.109	5563			35
1430	84755	11	Nicotiana tabacum	411	2017-11-29-12-19-10	0	0	z	0	10	28.1	21.6	27.2	21.5	28.1	0.009	5563			36
1431	84756	11	Nicotiana tabacum	411	2017-11-29-12-19-12	0	0	z	0	10	28.1	21.5	27.2	21.5	28.1	0.009	5563			37
1432	84757	11	Nicotiana tabacum	411	2017-11-29-12-19-14	0	0	z	0	10	28.1	21.5	27.2	21.5	28.1	0.009	5563			38
1433	84758	11	Nicotiana tabacum	411	2017-11-29-12-19-16	0	0	z	0	10	28.1	21.5	27.2	21.5	28.1	0.009	5563			39
1434	84759	11	Nicotiana tabacum	411	2017-11-29-12-19-18	0	0	z	0	10	28.1	21.5	27.2	21.5	28.1	0.009	5563			40
1435	84760	11	Nicotiana tabacum	411	2017-11-29-12-19-20	0	0	z	0	10	28.1	21.5	27.2	21.5	28.1	0.009	5563			41
1436	84761	11	Nicotiana tabacum	411	2017-11-29-12-19-22	0	0	z	0	10	28.1	21.5	27.2	21.5	28.1	0.009	5563			42
1437	84762	11	Nicotiana tabacum	411	2017-11-29-12-19-24	0	0	z	0	10	28.1	21.5	27.2	21.5	28.1	0.009	5563			43
1438	84763	11	Nicotiana tabacum	411	2017-11-29-12-19-26	0	0	z	0	10	28.1	21.5	27.2	21.5	28.1	0.009	5563			44
1439	84764	11	Nicotiana tabacum	411	2017-11-29-12-19-28	0	0	z	0	10	28.1	21.5	27.2	21.5	28.1	0.009	5563			45
1440	84765	11	Nicotiana tabacum	411	2017-11-29-12-19-30	0	0	z	0	10	28.1	21.5	27.2	21.5	28.1	0.009	5563			46
1441	84766	11	Nicotiana tabacum	411	2017-11-29-12-19-32	0	0	z	0	10	28.1	21.5	27.2	21.5	28.1	0.009	5563			47
1442	84767	11	Nicotiana tabacum	411	2017-11-29-12-19-35	0	0	z	0	10	28.1	21.5	27.2	21.5	28.1	0.009	5563			48
1443	84768	11	Nicotiana tabacum	411	2017-11-29-12-19-37	0	0	z	0	10	28.1	21.5	27.2	21.5	28.1	0.009	5563			49
1444	84769	11	Nicotiana tabacum	411	2017-11-29-12-19-39	0	0	z	0	10	28.1	21.5	27.2	21.5	28.1	0.009	5563			50
1445	84770	11	Nicotiana tabacum	411	2017-11-29-12-19-41	0	0	z	0	10	28.1	21.5	27.2	21.5	28.1	0.009	5563			51
1446	84771	11	Nicotiana tabacum	411	2017-11-29-12-19-43	0	0	z	0	10	28.1	21.5	27.2	21.5	28.1	0.009	5563			52
1447	84772	11	Nicotiana tabacum	411	2017-11-29-12-19-45	0	0	z	0	10	28.1	21.5	27.2	21.5	28.1	0.009	5563			53
1448	84773	11	Nicotiana tabacum	411	2017-11-29-12-19-47	0	0	z	0	10	28.1	21.5	27.2	21.5	28.1	0.009	5563			54
1449	84774	11	Nicotiana tabacum	411	2017-11-29-12-19-49	0	0	z	0	10	28.1	21.5	27.2	21.5	28.1	0.009	5563			55
1450	84775	11	Nicotiana tabacum	411	2017-11-29-12-19-51	0	0	z	0	10	28.1	21.5	27.2	21.5	28.1	0.009	5563			56
1451	84776	11	Nicotiana tabacum	411	2017-11-29-12-19-53	0	0	z	0	10	28.1	21.5	27.2	21.5	28.1	0.009	5563			57
1452	84777	11	Nicotiana tabacum	411	2017-11-29-12-19-55	0	0	z	0	10	28.1	21.5	27.2	21.5	28.1	0.009	5563			58
1453	84778	11	Nicotiana tabacum	411	2017-11-29-12-19-57	0	0	z	0	10	28.1	21.6	27.2	21.5	28.1	0.009	5563			59
1454	84779	11	Nicotiana tabacum	411	2017-11-29-12-19-59	0	0	z	0	10	28.1	21.5	27.2	21.5	28.1	0.009	5563			60
1455	84780	11	Nicotiana tabacum	411	2017-11-29-12-20-01	0	0	z	0	10	28.1	21.5	27.2	21.5	28.1	0.009	5563			61
1456	84781	11	Nicotiana tabacum	411	2017-11-29-12-20-03	0	0	z	0	10	28.1	21.5	27.2	21.5	28.1	0.009	5563			62
1457	84782	11	Nicotiana tabacum	411	2017-11-29-12-20-05	0	0	z	0	10	28.1	21.5	27.2	21.5	28.1	0.009	5563			63
1458	84783	11	Nicotiana tabacum	411	2017-11-29-12-20-07	0	0	z	0	10	28.1	21.6	27.2	21.5	28.1	0.009	5563			64
1459	84784	11	Nicotiana tabacum	411	2017-11-29-12-20-09	0	0	z	0	10	28.1	21.5	27.2	21.5	28.1	0.009	5563			65
1460	84785	11	Nicotiana tabacum	411	2017-11-29-12-20-11	0	0	z	0	10	28.1	21.5	27.2	21.5	28.1	0.009	5563			66
1461	84786	11	Nicotiana tabacum	411	2017-11-29-12-20-13	0	0	z	0	10	28.1	21.5	27.2	21.5	28.1	0.009	5563			67
1462	84787	11	Nicotiana tabacum	411	2017-11-29-12-20-15	0	0	z	0	10	28.1	21.5	27.2	21.5	28.1	0.009	5563			68
1463	84788	11	Nicotiana tabacum	411	2017-11-29-12-20-17	0	0	z	0	10	28.1	21.5	27.2	21.5	28.1	0.009	5563			69
1464	84789	11	Nicotiana tabacum	411	2017-11-29-12-20-19	0	0	z	0	10	28.1	21.5	27.2	21.5	28.1	0.009	5563			70
1465	84790	11	Nicotiana tabacum	411	2017-11-29-12-20-21	0	0	z	0	10	28.1	21.5	27.2	21.5	28.1	0.009	5563			71
1466	84791	11	Nicotiana tabacum	411	2017-11-29-12-20-23	0	0	z	0	10	28.1	21.5	27.2	21.5	28.1	0.009	5563			72
1467	84792	11	Nicotiana tabacum	411	2017-11-29-12-20-25	0	0	z	0	10	28.1	21.5	27.2	21.5	28.1	0.009	5563			73
1468	84793	11	Nicotiana tabacum	411	2017-11-29-12-20-27	0	0	z	0	10	28.1	21.5	27.2	21.5	28.1	0.009	5563			74
1469	84794	11	Nicotiana tabacum	411	2017-11-29-12-20-29	0	0	z	0	10	28.1	21.5	27.2	21.5	28.1	0.009	5563			75
1470	84795	11	Nicotiana tabacum	411	2017-11-29-12-20-31	0	0	z	0	10	28.1	21.5	27.2	21.5	28.1	0.009	5563			76
1471	84796	11	Nicotiana tabacum	411	2017-11-29-12-20-33	0	0	z	0	10	28.1	21.5	27.2	21.5	28.1	0.009	5563			77
1472	84797	11	Nicotiana tabacum	411	2017-11-29-12-20-35	0	0	z	0	10	28.1	21.5	27.2	21.5	28.1	0.009	5563			78
1473	84798	11	Nicotiana tabacum	411	2017-11-29-12-20-37	0	0	z	0	10	28.1	21.5	27.2	21.5	28.1	0.009	5563			79
1474	84799	11	Nicotiana tabacum	411	2017-11-29-12-20-39	0	0	z	0	10	28.1	21.5	27.2	21.5	28.1	0.009	5563			80
1475	84800	11	Nicotiana tabacum	411	2017-11-29-12-20-41	0	0	z	0	10	28.1	21.5	27.2	21.5	28.1	0.009	5563			81
1476	84801	11	Nicotiana tabacum	411	2017-11-29-12-20-43	0	0	z	0	10	28.1	21.5	27.2	21.5	28.1	0.009	5563			82
1477	84802	11	Nicotiana tabacum	411	2017-11-29-12-20-45	0	0	z	0	10	28.1	21.5	27.2	21.5	28.1	0.009	5563			83
1478	84803	11	Nicotiana tabacum	411	2017-11-29-12-20-47	0	0	z	0	10	28.1	21.5	27.2	21.5	28.1	0.009	5563			84
1479	84804	11	Nicotiana tabacum	411	2017-11-29-12-20-49	0	0	z	0	10	28.1	21.5	27.2	21.5	28.1	0.009	5563			85
1480	84805	11	Nicotiana tabacum	411	2017-11-29-12-20-51	0	0	z	0	10	28.1	21.5	27.2	21.5	28.1	0.009	5563			86
1481	84806	11	Nicotiana tabacum	411	2017-11-29-12-20-53	0	0	z	0	10	28.1	21.5	27.2	21.5	28.1	0.009	5563			87
1482	84807	11	Nicotiana tabacum	411	2017-11-29-12-20-55	0	0	z	0	10	28.1	21.5	27.2	21.5	28.1	0.009	5563			88
1483	84808	11	Nicotiana tabacum	411	2017-11-29-12-20-57	0	0	z	0	10	28.1	21.5	27.2	21.5	28.1	0.009	5563			89
1484	84809	11	Nicotiana tabacum	411	2017-11-29-12-20-59	0	0	z	0	10	28.1	21.5	27.2	21.5	28.1	0.009	5563			90
1485	84810	11	Nicotiana tabacum	411	2017-11-29-12-21-01	0	0	z	0	10	28.1	21.5	27.2	21.5	28.1	0.009	5563	Last10	Here	91
1486	84811	11	Nicotiana tabacum	411	2017-11-29-12-21-03	0	0	z	0	10	28.1	21.5	27.2	21.5	28.1	0.009	5563	Last10	Here	92
1487	84812	11	Nicotiana tabacum	411	2017-11-29-12-21-05	0	0	z	0	10	28.1	21.5	27.2	21.5	28.1	0.009	5563	Last10	Here	93
1488	84813	11	Nicotiana tabacum	411	2017-11-29-12-21-07	0	0	z	0	10	28.1	21.5	27.2	21.5	28.1	0.009	5563	Last10	Here	94
1489	84814	11	Nicotiana tabacum	411	2017-11-29-12-21-09	0	0	z	0	10	28.1	21.5	27.2	21.5	28.1	0.009	5563	Last10	Here	95
1490	84815	11	Nicotiana tabacum	411	2017-11-29-12-21-11	0	0	z	0	10	28.1	21.5	27.2	21.5	28.1	0.009	5563	Last10	Here	96
1491	84816	11	Nicotiana tabacum	411	2017-11-29-12-21-13	0	0	z	0	10	28.1	21.5	27.2	21.5	28.1	0.009	5563	Last10	Here	97
1492	84817	11	Nicotiana tabacum	411	2017-11-29-12-21-15	0	0	z	0	10	28.1	21.5	27.2	21.5	28.1	0.009	5563	Last10	Here	98
1493	84818	11	Nicotiana tabacum	411	2017-11-29-12-21-17	0	0	z	0	10	28.1	21.5	27.2	21.5	28.1	0.009	5563	Last10	Here	99
1494	84819	11	Nicotiana tabacum	411	2017-11-29-12-21-19	0	0	z	0	10	28.1	21.5	27.2	21.5	28.1	0.009	5563	Last10	Here	100
1495	84820	11	Nicotiana tabacum	411	2017-11-29-12-21-51	0	0	z	0	15	28.1	21.5	27.2	21.5	28.1	0.009	5564	First10	Here	1
1496	84821	11	Nicotiana tabacum	411	2017-11-29-12-21-53	0	0	z	0	15	28.1	21.5	27.2	21.5	28.1	0.009	5564	First10	Here	2
1497	84822	11	Nicotiana tabacum	411	2017-11-29-12-21-55	0	0	z	0	15	28.1	21.5	27.2	21.5	28.1	0.009	5564	First10	Here	3
1498	84823	11	Nicotiana tabacum	411	2017-11-29-12-21-57	0	0	z	0	15	28.1	21.5	27.2	21.5	28.1	0.009	5564	First10	Here	4
1499	84824	11	Nicotiana tabacum	411	2017-11-29-12-21-59	0	0	z	0	15	28.1	21.5	27.2	21.5	28.1	0.009	5564	First10	Here	5
1500	84825	11	Nicotiana tabacum	411	2017-11-29-12-22-01	0	0	z	0	15	28.1	21.5	27.2	21.5	28.1	0.009	5564	First10	Here	6
1501	84826	11	Nicotiana tabacum	411	2017-11-29-12-22-03	0	0	z	0	15	28.1	21.5	27.2	21.5	28.1	0.009	5564	First10	Here	7
1502	84827	11	Nicotiana tabacum	411	2017-11-29-12-22-05	0	0	z	0	15	28.1	21.5	27.2	21.5	28.1	0.009	5564	First10	Here	8
1503	84828	11	Nicotiana tabacum	411	2017-11-29-12-22-07	0	0	z	0	15	28.1	21.5	27.2	21.5	28.1	0.009	5564	First10	Here	9
1504	84829	11	Nicotiana tabacum	411	2017-11-29-12-22-09	0	0	z	0	15	28.1	21.5	27.2	21.5	28.1	0.009	5564	First10	Here	10
1505	84830	11	Nicotiana tabacum	411	2017-11-29-12-22-11	0	0	z	0	15	28.1	21.5	27.2	21.5	28.1	0.009	5564			11
1506	84831	11	Nicotiana tabacum	411	2017-11-29-12-22-13	0	0	z	0	15	28.1	21.5	27.2	21.5	28.1	0.009	5564			12
1507	84832	11	Nicotiana tabacum	411	2017-11-29-12-22-15	0	0	z	0	15	28.1	21.6	27.2	21.5	28.1	0.009	5564			13
1508	84833	11	Nicotiana tabacum	411	2017-11-29-12-22-17	0	0	z	0	15	28.1	21.5	27.2	21.5	28.1	0.009	5564			14
1509	84834	11	Nicotiana tabacum	411	2017-11-29-12-22-19	0	0	z	0	15	28.1	21.5	27.2	21.5	28.1	0.009	5564			15
1510	84835	11	Nicotiana tabacum	411	2017-11-29-12-22-21	0	0	z	0	15	28.1	21.5	27.2	21.5	28.1	0.009	5564			16
1511	84836	11	Nicotiana tabacum	411	2017-11-29-12-22-23	0	0	z	0	15	28.1	21.5	27.2	21.5	28.1	0.009	5564			17
1512	84837	11	Nicotiana tabacum	411	2017-11-29-12-22-25	0	0	z	0	15	28.1	21.5	27.2	21.5	28.1	0.009	5564			18
1513	84838	11	Nicotiana tabacum	411	2017-11-29-12-22-27	0	0	z	0	15	28.1	21.5	27.2	21.5	28.1	0.009	5564			19
1514	84839	11	Nicotiana tabacum	411	2017-11-29-12-22-29	0	0	z	0	15	28.1	21.5	27.2	21.5	28.1	0.009	5564			20
1515	84840	11	Nicotiana tabacum	411	2017-11-29-12-22-31	0	0	z	0	15	28.1	21.5	27.2	21.5	28.1	0.009	5564			21
1516	84841	11	Nicotiana tabacum	411	2017-11-29-12-22-33	0	0	z	0	15	28.1	21.5	27.2	21.5	28.1	0.009	5564			22
1517	84842	11	Nicotiana tabacum	411	2017-11-29-12-22-35	0	0	z	0	15	28.1	21.5	27.2	21.5	28.1	0.009	5564			23
1518	84843	11	Nicotiana tabacum	411	2017-11-29-12-22-37	0	0	z	0	15	28.1	21.5	27.2	21.5	28.1	0.009	5564			24
1519	84844	11	Nicotiana tabacum	411	2017-11-29-12-22-39	0	0	z	0	15	28.1	21.5	27.2	21.5	28.1	0.009	5564			25
1520	84845	11	Nicotiana tabacum	411	2017-11-29-12-22-41	0	0	z	0	15	28.1	21.5	27.2	21.5	28.1	0.009	5564			26
1521	84846	11	Nicotiana tabacum	411	2017-11-29-12-22-43	0	0	z	0	15	28.1	21.5	27.2	21.5	28.1	0.009	5564			27
1522	84847	11	Nicotiana tabacum	411	2017-11-29-12-22-45	0	0	z	0	15	28.1	21.5	27.2	21.5	28.1	0.009	5564			28
1523	84848	11	Nicotiana tabacum	411	2017-11-29-12-22-47	0	0	z	0	15	28.1	21.5	27.2	21.5	28.1	0.009	5564			29
1524	84849	11	Nicotiana tabacum	411	2017-11-29-12-22-49	0	0	z	0	15	28.1	21.5	27.2	21.5	28.1	0.009	5564			30
1525	84850	11	Nicotiana tabacum	411	2017-11-29-12-22-51	0	0	z	0	15	28.1	21.5	27.2	21.4	28.1	0.009	5564			31
1526	84851	11	Nicotiana tabacum	411	2017-11-29-12-22-53	0	0	z	0	15	28.1	21.5	27.2	21.5	28.1	0.009	5564			32
1527	84852	11	Nicotiana tabacum	411	2017-11-29-12-22-55	0	0	z	0	15	28.1	21.5	27.2	21.5	28.1	0.009	5564			33
1528	84853	11	Nicotiana tabacum	411	2017-11-29-12-22-57	0	0	z	0	15	28.1	21.5	27.3	21.5	28.2	0.099	5564			34
1529	84854	11	Nicotiana tabacum	411	2017-11-29-12-22-59	0	0	z	0	15	28.1	21.5	27.3	21.5	28.2	0.099	5564			35
1530	84855	11	Nicotiana tabacum	411	2017-11-29-12-23-01	0	0	z	0	15	28	21.5	27.3	21.5	28.2	0.199	5564			36
1531	84856	11	Nicotiana tabacum	411	2017-11-29-12-23-03	0	0	z	0	15	28.1	21.6	27.3	21.5	28.2	0.099	5564			37
1532	84857	11	Nicotiana tabacum	411	2017-11-29-12-23-05	0	0	z	0	15	28.1	21.6	27.3	21.5	28.2	0.099	5564			38
1533	84858	11	Nicotiana tabacum	411	2017-11-29-12-23-07	0	0	z	0	15	28.1	21.6	27.3	21.5	28.2	0.099	5564			39
1534	84859	11	Nicotiana tabacum	411	2017-11-29-12-23-09	0	0	z	0	15	28.1	21.5	27.3	21.5	28.2	0.099	5564			40
1535	84860	11	Nicotiana tabacum	411	2017-11-29-12-23-11	0	0	z	0	15	28.1	21.6	27.3	21.5	28.2	0.099	5564			41
1536	84861	11	Nicotiana tabacum	411	2017-11-29-12-23-13	0	0	z	0	15	28.1	21.5	27.2	21.5	28.1	0.009	5564			42
1537	84862	11	Nicotiana tabacum	411	2017-11-29-12-23-15	0	0	z	0	15	28.1	21.5	27.3	21.5	28.2	0.099	5564			43
1538	84863	11	Nicotiana tabacum	411	2017-11-29-12-23-17	0	0	z	0	15	28.1	21.5	27.3	21.5	28.2	0.099	5564			44
1539	84864	11	Nicotiana tabacum	411	2017-11-29-12-23-19	0	0	z	0	15	28.1	21.5	27.3	21.5	28.2	0.099	5564			45
1540	84865	11	Nicotiana tabacum	411	2017-11-29-12-23-21	0	0	z	0	15	28.1	21.5	27.2	21.5	28.1	0.009	5564			46
1541	84866	11	Nicotiana tabacum	411	2017-11-29-12-23-23	0	0	z	0	15	28.1	21.5	27.3	21.5	28.2	0.099	5564			47
1542	84867	11	Nicotiana tabacum	411	2017-11-29-12-23-25	0	0	z	0	15	28.1	21.5	27.2	21.5	28.1	0.009	5564			48
1543	84868	11	Nicotiana tabacum	411	2017-11-29-12-23-27	0	0	z	0	15	28.1	21.5	27.2	21.5	28.1	0.009	5564			49
1544	84869	11	Nicotiana tabacum	411	2017-11-29-12-23-29	0	0	z	0	15	28.1	21.5	27.2	21.5	28.1	0.009	5564			50
1545	84870	11	Nicotiana tabacum	411	2017-11-29-12-23-31	0	0	z	0	15	28.1	21.5	27.2	21.5	28.1	0.009	5564			51
1546	84871	11	Nicotiana tabacum	411	2017-11-29-12-23-33	0	0	z	0	15	28.1	21.5	27.2	21.5	28.1	0.009	5564			52
1547	84872	11	Nicotiana tabacum	411	2017-11-29-12-23-35	0	0	z	0	15	28.1	21.5	27.2	21.5	28.1	0.009	5564			53
1548	84873	11	Nicotiana tabacum	411	2017-11-29-12-23-37	0	0	z	0	15	28.1	21.5	27.3	21.5	28.2	0.099	5564			54
1549	84874	11	Nicotiana tabacum	411	2017-11-29-12-23-39	0	0	z	0	15	28.1	21.5	27.3	21.5	28.2	0.099	5564			55
1550	84875	11	Nicotiana tabacum	411	2017-11-29-12-23-41	0	0	z	0	15	28.1	21.5	27.3	21.5	28.2	0.099	5564			56
1551	84876	11	Nicotiana tabacum	411	2017-11-29-12-23-43	0	0	z	0	15	28.1	21.5	27.2	21.5	28.1	0.009	5564			57
1552	84877	11	Nicotiana tabacum	411	2017-11-29-12-23-45	0	0	z	0	15	28.1	21.5	27.2	21.5	28.1	0.009	5564			58
1553	84878	11	Nicotiana tabacum	411	2017-11-29-12-23-47	0	0	z	0	15	28.1	21.5	27.2	21.5	28.1	0.009	5564			59
1554	84879	11	Nicotiana tabacum	411	2017-11-29-12-23-49	0	0	z	0	15	28.1	21.5	27.3	21.5	28.2	0.099	5564			60
1555	84880	11	Nicotiana tabacum	411	2017-11-29-12-23-51	0	0	z	0	15	28.1	21.5	27.3	21.5	28.2	0.099	5564			61
1556	84881	11	Nicotiana tabacum	411	2017-11-29-12-23-53	0	0	z	0	15	28.1	21.5	27.2	21.5	28.1	0.009	5564			62
1557	84882	11	Nicotiana tabacum	411	2017-11-29-12-23-55	0	0	z	0	15	28.1	21.5	27.2	21.5	28.1	0.009	5564			63
1558	84883	11	Nicotiana tabacum	411	2017-11-29-12-23-57	0	0	z	0	15	28.1	21.5	27.2	21.5	28.1	0.009	5564			64
1559	84884	11	Nicotiana tabacum	411	2017-11-29-12-23-59	0	0	z	0	15	28.1	21.5	27.2	21.5	28.1	0.009	5564			65
1560	84885	11	Nicotiana tabacum	411	2017-11-29-12-24-01	0	0	z	0	15	28.1	21.5	27.2	21.5	28.1	0.009	5564			66
1561	84886	11	Nicotiana tabacum	411	2017-11-29-12-24-03	0	0	z	0	15	28.1	21.5	27.2	21.5	28.1	0.009	5564			67
1562	84887	11	Nicotiana tabacum	411	2017-11-29-12-24-05	0	0	z	0	15	28.2	21.6	27.2	21.5	28.1	-0.091	5564			68
1563	84888	11	Nicotiana tabacum	411	2017-11-29-12-24-07	0	0	z	0	15	28.1	21.5	27.2	21.5	28.1	0.009	5564			69
1564	84889	11	Nicotiana tabacum	411	2017-11-29-12-24-09	0	0	z	0	15	28.1	21.5	27.2	21.5	28.1	0.009	5564			70
1565	84890	11	Nicotiana tabacum	411	2017-11-29-12-24-11	0	0	z	0	15	28.1	21.5	27.2	21.5	28.1	0.009	5564			71
1566	84891	11	Nicotiana tabacum	411	2017-11-29-12-24-13	0	0	z	0	15	28.1	21.5	27.2	21.5	28.1	0.009	5564			72
1567	84892	11	Nicotiana tabacum	411	2017-11-29-12-24-15	0	0	z	0	15	28.1	21.5	27.1	21.4	28	-0.081	5564			73
1568	84893	11	Nicotiana tabacum	411	2017-11-29-12-24-17	0	0	z	0	15	28.1	21.5	27.2	21.5	28.1	0.009	5564			74
1569	84894	11	Nicotiana tabacum	411	2017-11-29-12-24-19	0	0	z	0	15	28.1	21.5	27.2	21.5	28.1	0.009	5564			75
1570	84895	11	Nicotiana tabacum	411	2017-11-29-12-24-21	0	0	z	0	15	28.1	21.5	27.2	21.5	28.1	0.009	5564			76
1571	84896	11	Nicotiana tabacum	411	2017-11-29-12-24-23	0	0	z	0	15	28.1	21.5	27.2	21.5	28.1	0.009	5564			77
1572	84897	11	Nicotiana tabacum	411	2017-11-29-12-24-25	0	0	z	0	15	28.1	21.5	27.2	21.5	28.1	0.009	5564			78
1573	84898	11	Nicotiana tabacum	411	2017-11-29-12-24-27	0	0	z	0	15	28.1	21.5	27.1	21.4	28	-0.081	5564			79
1574	84899	11	Nicotiana tabacum	411	2017-11-29-12-24-29	0	0	z	0	15	28.1	21.5	27.2	21.5	28.1	0.009	5564			80
1575	84900	11	Nicotiana tabacum	411	2017-11-29-12-24-31	0	0	z	0	15	28.1	21.5	27.2	21.5	28.1	0.009	5564			81
1576	84901	11	Nicotiana tabacum	411	2017-11-29-12-24-33	0	0	z	0	15	28.1	21.5	27.2	21.5	28.1	0.009	5564			82
1577	84902	11	Nicotiana tabacum	411	2017-11-29-12-24-35	0	0	z	0	15	28.1	21.5	27.2	21.5	28.1	0.009	5564			83
1578	84903	11	Nicotiana tabacum	411	2017-11-29-12-24-37	0	0	z	0	15	28.1	21.5	27.2	21.5	28.1	0.009	5564			84
1579	84904	11	Nicotiana tabacum	411	2017-11-29-12-24-39	0	0	z	0	15	28.1	21.5	27.2	21.5	28.1	0.009	5564			85
1580	84905	11	Nicotiana tabacum	411	2017-11-29-12-24-41	0	0	z	0	15	28.1	21.5	27.2	21.5	28.1	0.009	5564			86
1581	84906	11	Nicotiana tabacum	411	2017-11-29-12-24-43	0	0	z	0	15	28.1	21.5	27.2	21.5	28.1	0.009	5564			87
1582	84907	11	Nicotiana tabacum	411	2017-11-29-12-24-45	0	0	z	0	15	28.1	21.5	27.2	21.5	28.1	0.009	5564			88
1583	84908	11	Nicotiana tabacum	411	2017-11-29-12-24-47	0	0	z	0	15	28.1	21.5	27.2	21.5	28.1	0.009	5564			89
1584	84909	11	Nicotiana tabacum	411	2017-11-29-12-24-50	0	0	z	0	15	28.1	21.5	27.2	21.5	28.1	0.009	5564			90
1585	84910	11	Nicotiana tabacum	411	2017-11-29-12-24-52	0	0	z	0	15	28.1	21.5	27.2	21.5	28.1	0.009	5564	Last10	Here	91
1586	84911	11	Nicotiana tabacum	411	2017-11-29-12-24-54	0	0	z	0	15	28.1	21.5	27.1	21.4	28	-0.081	5564	Last10	Here	92
1587	84912	11	Nicotiana tabacum	411	2017-11-29-12-24-56	0	0	z	0	15	28.1	21.5	27.2	21.5	28.1	0.009	5564	Last10	Here	93
1588	84913	11	Nicotiana tabacum	411	2017-11-29-12-24-58	0	0	z	0	15	28.1	21.5	27.2	21.5	28.1	0.009	5564	Last10	Here	94
1589	84914	11	Nicotiana tabacum	411	2017-11-29-12-25-00	0	0	z	0	15	28.1	21.5	27.2	21.5	28.1	0.009	5564	Last10	Here	95
1590	84915	11	Nicotiana tabacum	411	2017-11-29-12-25-02	0	0	z	0	15	28.1	21.5	27.2	21.5	28.1	0.009	5564	Last10	Here	96
1591	84916	11	Nicotiana tabacum	411	2017-11-29-12-25-04	0	0	z	0	15	28.1	21.5	27.2	21.4	28.1	0.009	5564	Last10	Here	97
1592	84917	11	Nicotiana tabacum	411	2017-11-29-12-25-06	0	0	z	0	15	28.1	21.5	27.2	21.5	28.1	0.009	5564	Last10	Here	98
1593	84918	11	Nicotiana tabacum	411	2017-11-29-12-25-08	0	0	z	0	15	28.1	21.5	27.2	21.5	28.1	0.009	5564	Last10	Here	99
1594	84919	11	Nicotiana tabacum	411	2017-11-29-12-25-10	0	0	z	0	15	28.1	21.5	27.2	21.5	28.1	0.009	5564	Last10	Here	100
1595	84920	11	Nicotiana tabacum	411	2017-11-29-12-25-42	0	0	z	0	20	28.1	21.5	27.1	21.4	28	-0.081	5565	First10	Here	1
1596	84921	11	Nicotiana tabacum	411	2017-11-29-12-25-44	0	0	z	0	20	28.1	21.5	27.2	21.5	28.1	0.009	5565	First10	Here	2
1597	84922	11	Nicotiana tabacum	411	2017-11-29-12-25-46	0	0	z	0	20	28.1	21.5	27.2	21.5	28.1	0.009	5565	First10	Here	3
1598	84923	11	Nicotiana tabacum	411	2017-11-29-12-25-48	0	0	z	0	20	28.1	21.5	27.2	21.5	28.1	0.009	5565	First10	Here	4
1599	84924	11	Nicotiana tabacum	411	2017-11-29-12-25-50	0	0	z	0	20	28.1	21.5	27.2	21.5	28.1	0.009	5565	First10	Here	5
1600	84925	11	Nicotiana tabacum	411	2017-11-29-12-25-52	0	0	z	0	20	28.1	21.5	27.2	21.4	28.1	0.009	5565	First10	Here	6
1601	84926	11	Nicotiana tabacum	411	2017-11-29-12-25-54	0	0	z	0	20	28.1	21.5	27.2	21.5	28.1	0.009	5565	First10	Here	7
1602	84927	11	Nicotiana tabacum	411	2017-11-29-12-25-56	0	0	z	0	20	28.1	21.5	27.2	21.5	28.1	0.009	5565	First10	Here	8
1603	84928	11	Nicotiana tabacum	411	2017-11-29-12-25-58	0	0	z	0	20	28.1	21.5	27.2	21.5	28.1	0.009	5565	First10	Here	9
1604	84929	11	Nicotiana tabacum	411	2017-11-29-12-26-00	0	0	z	0	20	28.1	21.5	27.2	21.4	28.1	0.009	5565	First10	Here	10
1605	84930	11	Nicotiana tabacum	411	2017-11-29-12-26-02	0	0	z	0	20	28.1	21.5	27.2	21.4	28.1	0.009	5565			11
1606	84931	11	Nicotiana tabacum	411	2017-11-29-12-26-04	0	0	z	0	20	28.1	21.5	27.2	21.4	28.1	0.009	5565			12
1607	84932	11	Nicotiana tabacum	411	2017-11-29-12-26-06	0	0	z	0	20	28.1	21.5	27.2	21.5	28.1	0.009	5565			13
1608	84933	11	Nicotiana tabacum	411	2017-11-29-12-26-08	0	0	z	0	20	28.1	21.5	27.3	21.5	28.2	0.099	5565			14
1609	84934	11	Nicotiana tabacum	411	2017-11-29-12-26-10	0	0	z	0	20	28.1	21.5	27.3	21.5	28.2	0.099	5565			15
1610	84935	11	Nicotiana tabacum	411	2017-11-29-12-26-12	0	0	z	0	20	28.2	21.6	27.2	21.4	28.1	-0.091	5565			16
1611	84936	11	Nicotiana tabacum	411	2017-11-29-12-26-14	0	0	z	0	20	28.1	21.5	27.3	21.5	28.2	0.099	5565			17
1612	84937	11	Nicotiana tabacum	411	2017-11-29-12-26-16	0	0	z	0	20	28.1	21.5	27.3	21.5	28.2	0.099	5565			18
1613	84938	11	Nicotiana tabacum	411	2017-11-29-12-26-18	0	0	z	0	20	28.1	21.5	27.3	21.5	28.2	0.099	5565			19
1614	84939	11	Nicotiana tabacum	411	2017-11-29-12-26-20	0	0	z	0	20	28.1	21.5	27.2	21.4	28.1	0.009	5565			20
1615	84940	11	Nicotiana tabacum	411	2017-11-29-12-26-22	0	0	z	0	20	28.1	21.5	27.2	21.5	28.1	0.009	5565			21
1616	84941	11	Nicotiana tabacum	411	2017-11-29-12-26-24	0	0	z	0	20	28.1	21.5	27.2	21.5	28.1	0.009	5565			22
1617	84942	11	Nicotiana tabacum	411	2017-11-29-12-26-26	0	0	z	0	20	28.1	21.5	27.2	21.5	28.1	0.009	5565			23
1618	84943	11	Nicotiana tabacum	411	2017-11-29-12-26-28	0	0	z	0	20	28.1	21.5	27.2	21.4	28.1	0.009	5565			24
1619	84944	11	Nicotiana tabacum	411	2017-11-29-12-26-30	0	0	z	0	20	28.1	21.5	27.2	21.4	28.1	0.009	5565			25
1620	84945	11	Nicotiana tabacum	411	2017-11-29-12-26-32	0	0	z	0	20	28.1	21.5	27.2	21.4	28.1	0.009	5565			26
1621	84946	11	Nicotiana tabacum	411	2017-11-29-12-26-34	0	0	z	0	20	28.1	21.5	27.3	21.5	28.2	0.099	5565			27
1622	84947	11	Nicotiana tabacum	411	2017-11-29-12-26-36	0	0	z	0	20	28.1	21.5	27.2	21.5	28.1	0.009	5565			28
1623	84948	11	Nicotiana tabacum	411	2017-11-29-12-26-38	0	0	z	0	20	28.1	21.5	27.3	21.5	28.2	0.099	5565			29
1624	84949	11	Nicotiana tabacum	411	2017-11-29-12-26-40	0	0	z	0	20	28.1	21.5	27.3	21.5	28.2	0.099	5565			30
1625	84950	11	Nicotiana tabacum	411	2017-11-29-12-26-42	0	0	z	0	20	28.1	21.5	27.3	21.5	28.2	0.099	5565			31
1626	84951	11	Nicotiana tabacum	411	2017-11-29-12-26-44	0	0	z	0	20	28.1	21.6	27.3	21.5	28.2	0.099	5565			32
1627	84952	11	Nicotiana tabacum	411	2017-11-29-12-26-46	0	0	z	0	20	28.1	21.6	27.3	21.5	28.2	0.099	5565			33
1628	84953	11	Nicotiana tabacum	411	2017-11-29-12-26-48	0	0	z	0	20	28.1	21.5	27.2	21.5	28.1	0.009	5565			34
1629	84954	11	Nicotiana tabacum	411	2017-11-29-12-26-50	0	0	z	0	20	28.1	21.5	27.2	21.4	28.1	0.009	5565			35
1630	84955	11	Nicotiana tabacum	411	2017-11-29-12-26-52	0	0	z	0	20	28.1	21.5	27.3	21.5	28.2	0.099	5565			36
1631	84956	11	Nicotiana tabacum	411	2017-11-29-12-26-54	0	0	z	0	20	28.1	21.5	27.3	21.5	28.2	0.099	5565			37
1632	84957	11	Nicotiana tabacum	411	2017-11-29-12-26-56	0	0	z	0	20	28.1	21.5	27.3	21.5	28.2	0.099	5565			38
1633	84958	11	Nicotiana tabacum	411	2017-11-29-12-26-58	0	0	z	0	20	28.1	21.5	27.3	21.5	28.2	0.099	5565			39
1634	84959	11	Nicotiana tabacum	411	2017-11-29-12-27-00	0	0	z	0	20	28.1	21.5	27.2	21.4	28.1	0.009	5565			40
1635	84960	11	Nicotiana tabacum	411	2017-11-29-12-27-02	0	0	z	0	20	28.1	21.5	27.2	21.5	28.1	0.009	5565			41
1636	84961	11	Nicotiana tabacum	411	2017-11-29-12-27-04	0	0	z	0	20	28.1	21.5	27.3	21.5	28.2	0.099	5565			42
1637	84962	11	Nicotiana tabacum	411	2017-11-29-12-27-06	0	0	z	0	20	28.1	21.5	27.3	21.5	28.2	0.099	5565			43
1638	84963	11	Nicotiana tabacum	411	2017-11-29-12-27-08	0	0	z	0	20	28.1	21.5	27.2	21.5	28.1	0.009	5565			44
1639	84964	11	Nicotiana tabacum	411	2017-11-29-12-27-10	0	0	z	0	20	28.1	21.5	27.3	21.5	28.2	0.099	5565			45
1640	84965	11	Nicotiana tabacum	411	2017-11-29-12-27-12	0	0	z	0	20	28.1	21.5	27.3	21.5	28.2	0.099	5565			46
1641	84966	11	Nicotiana tabacum	411	2017-11-29-12-27-14	0	0	z	0	20	28.1	21.5	27.2	21.5	28.1	0.009	5565			47
1642	84967	11	Nicotiana tabacum	411	2017-11-29-12-27-16	0	0	z	0	20	28.1	21.5	27.3	21.5	28.2	0.099	5565			48
1643	84968	11	Nicotiana tabacum	411	2017-11-29-12-27-18	0	0	z	0	20	28.1	21.5	27.3	21.5	28.2	0.099	5565			49
1644	84969	11	Nicotiana tabacum	411	2017-11-29-12-27-20	0	0	z	0	20	28.1	21.5	27.3	21.5	28.2	0.099	5565			50
1645	84970	11	Nicotiana tabacum	411	2017-11-29-12-27-22	0	0	z	0	20	28.1	21.5	27.2	21.5	28.1	0.009	5565			51
1646	84971	11	Nicotiana tabacum	411	2017-11-29-12-27-24	0	0	z	0	20	28.1	21.5	27.2	21.5	28.1	0.009	5565			52
1647	84972	11	Nicotiana tabacum	411	2017-11-29-12-27-26	0	0	z	0	20	28.1	21.5	27.2	21.5	28.1	0.009	5565			53
1648	84973	11	Nicotiana tabacum	411	2017-11-29-12-27-28	0	0	z	0	20	28.2	21.6	27.2	21.5	28.1	-0.091	5565			54
1649	84974	11	Nicotiana tabacum	411	2017-11-29-12-27-30	0	0	z	0	20	28.1	21.5	27.2	21.5	28.1	0.009	5565			55
1650	84975	11	Nicotiana tabacum	411	2017-11-29-12-27-32	0	0	z	0	20	28.1	21.5	27.2	21.4	28.1	0.009	5565			56
1651	84976	11	Nicotiana tabacum	411	2017-11-29-12-27-34	0	0	z	0	20	28.1	21.5	27.2	21.5	28.1	0.009	5565			57
1652	84977	11	Nicotiana tabacum	411	2017-11-29-12-27-36	0	0	z	0	20	28.1	21.5	27.2	21.5	28.1	0.009	5565			58
1653	84978	11	Nicotiana tabacum	411	2017-11-29-12-27-38	0	0	z	0	20	28.1	21.5	27.2	21.5	28.1	0.009	5565			59
1654	84979	11	Nicotiana tabacum	411	2017-11-29-12-27-40	0	0	z	0	20	28.2	21.6	27.2	21.5	28.1	-0.091	5565			60
1655	84980	11	Nicotiana tabacum	411	2017-11-29-12-27-42	0	0	z	0	20	28.1	21.5	27.2	21.5	28.1	0.009	5565			61
1656	84981	11	Nicotiana tabacum	411	2017-11-29-12-27-44	0	0	z	0	20	28.1	21.5	27.2	21.5	28.1	0.009	5565			62
1657	84982	11	Nicotiana tabacum	411	2017-11-29-12-27-46	0	0	z	0	20	28.1	21.5	27.2	21.5	28.1	0.009	5565			63
1658	84983	11	Nicotiana tabacum	411	2017-11-29-12-27-48	0	0	z	0	20	28.1	21.5	27.2	21.5	28.1	0.009	5565			64
1659	84984	11	Nicotiana tabacum	411	2017-11-29-12-27-50	0	0	z	0	20	28.1	21.5	27.2	21.5	28.1	0.009	5565			65
1660	84985	11	Nicotiana tabacum	411	2017-11-29-12-27-52	0	0	z	0	20	28.1	21.5	27.2	21.5	28.1	0.009	5565			66
1661	84986	11	Nicotiana tabacum	411	2017-11-29-12-27-54	0	0	z	0	20	28.1	21.5	27.3	21.5	28.2	0.099	5565			67
1662	84987	11	Nicotiana tabacum	411	2017-11-29-12-27-56	0	0	z	0	20	28.1	21.5	27.2	21.4	28.1	0.009	5565			68
1663	84988	11	Nicotiana tabacum	411	2017-11-29-12-27-58	0	0	z	0	20	28.1	21.5	27.2	21.5	28.1	0.009	5565			69
1664	84989	11	Nicotiana tabacum	411	2017-11-29-12-28-00	0	0	z	0	20	28.1	21.5	27.2	21.5	28.1	0.009	5565			70
1665	84990	11	Nicotiana tabacum	411	2017-11-29-12-28-02	0	0	z	0	20	28.1	21.5	27.2	21.5	28.1	0.009	5565			71
1666	84991	11	Nicotiana tabacum	411	2017-11-29-12-28-04	0	0	z	0	20	28.1	21.5	27.2	21.5	28.1	0.009	5565			72
1667	84992	11	Nicotiana tabacum	411	2017-11-29-12-28-06	0	0	z	0	20	28.1	21.5	27.2	21.5	28.1	0.009	5565			73
1668	84993	11	Nicotiana tabacum	411	2017-11-29-12-28-08	0	0	z	0	20	28.2	21.6	27.2	21.5	28.1	-0.091	5565			74
1669	84994	11	Nicotiana tabacum	411	2017-11-29-12-28-10	0	0	z	0	20	28.1	21.5	27.2	21.5	28.1	0.009	5565			75
1670	84995	11	Nicotiana tabacum	411	2017-11-29-12-28-12	0	0	z	0	20	28.1	21.5	27.2	21.5	28.1	0.009	5565			76
1671	84996	11	Nicotiana tabacum	411	2017-11-29-12-28-14	0	0	z	0	20	28.1	21.5	27.2	21.5	28.1	0.009	5565			77
1672	84997	11	Nicotiana tabacum	411	2017-11-29-12-28-16	0	0	z	0	20	28.1	21.5	27.3	21.5	28.2	0.099	5565			78
1673	84998	11	Nicotiana tabacum	411	2017-11-29-12-28-18	0	0	z	0	20	28.1	21.5	27.2	21.4	28.1	0.009	5565			79
1674	84999	11	Nicotiana tabacum	411	2017-11-29-12-28-20	0	0	z	0	20	28.1	21.5	27.3	21.5	28.2	0.099	5565			80
1675	85000	11	Nicotiana tabacum	411	2017-11-29-12-28-22	0	0	z	0	20	28.1	21.5	27.2	21.4	28.1	0.009	5565			81
1676	85001	11	Nicotiana tabacum	411	2017-11-29-12-28-24	0	0	z	0	20	28.1	21.5	27.3	21.5	28.2	0.099	5565			82
1677	85002	11	Nicotiana tabacum	411	2017-11-29-12-28-26	0	0	z	0	20	28.1	21.5	27.2	21.4	28.1	0.009	5565			83
1678	85003	11	Nicotiana tabacum	411	2017-11-29-12-28-28	0	0	z	0	20	28.1	21.5	27.3	21.5	28.2	0.099	5565			84
1679	85004	11	Nicotiana tabacum	411	2017-11-29-12-28-30	0	0	z	0	20	28.1	21.5	27.2	21.4	28.1	0.009	5565			85
1680	85005	11	Nicotiana tabacum	411	2017-11-29-12-28-32	0	0	z	0	20	28.1	21.5	27.3	21.5	28.2	0.099	5565			86
1681	85006	11	Nicotiana tabacum	411	2017-11-29-12-28-34	0	0	z	0	20	28.1	21.5	27.3	21.5	28.2	0.099	5565			87
1682	85007	11	Nicotiana tabacum	411	2017-11-29-12-28-36	0	0	z	0	20	28.1	21.5	27.3	21.5	28.2	0.099	5565			88
1683	85008	11	Nicotiana tabacum	411	2017-11-29-12-28-38	0	0	z	0	20	28.1	21.5	27.3	21.5	28.2	0.099	5565			89
1684	85009	11	Nicotiana tabacum	411	2017-11-29-12-28-40	0	0	z	0	20	28.1	21.5	27.3	21.5	28.2	0.099	5565			90
1685	85010	11	Nicotiana tabacum	411	2017-11-29-12-28-42	0	0	z	0	20	28.1	21.5	27.3	21.5	28.2	0.099	5565	Last10	Here	91
1686	85011	11	Nicotiana tabacum	411	2017-11-29-12-28-44	0	0	z	0	20	28.1	21.5	27.3	21.5	28.2	0.099	5565	Last10	Here	92
1687	85012	11	Nicotiana tabacum	411	2017-11-29-12-28-46	0	0	z	0	20	28.1	21.5	27.3	21.5	28.2	0.099	5565	Last10	Here	93
1688	85013	11	Nicotiana tabacum	411	2017-11-29-12-28-48	0	0	z	0	20	28.1	21.5	27.2	21.4	28.1	0.009	5565	Last10	Here	94
1689	85014	11	Nicotiana tabacum	411	2017-11-29-12-28-50	0	0	z	0	20	28.1	21.5	27.3	21.5	28.2	0.099	5565	Last10	Here	95
1690	85015	11	Nicotiana tabacum	411	2017-11-29-12-28-52	0	0	z	0	20	28.1	21.5	27.3	21.5	28.2	0.099	5565	Last10	Here	96
1691	85016	11	Nicotiana tabacum	411	2017-11-29-12-28-54	0	0	z	0	20	28.1	21.5	27.3	21.5	28.2	0.099	5565	Last10	Here	97
1692	85017	11	Nicotiana tabacum	411	2017-11-29-12-28-56	0	0	z	0	20	28.1	21.5	27.2	21.4	28.1	0.009	5565	Last10	Here	98
1693	85018	11	Nicotiana tabacum	411	2017-11-29-12-28-58	0	0	z	0	20	28.1	21.5	27.2	21.4	28.1	0.009	5565	Last10	Here	99
1694	85019	11	Nicotiana tabacum	411	2017-11-29-12-29-00	0	0	z	0	20	28.1	21.5	27.3	21.5	28.2	0.099	5565	Last10	Here	100
1695	85020	11	Nicotiana tabacum	411	2017-11-29-12-29-32	0	0	z	0	25	28.1	21.5	27.2	21.4	28.1	0.009	5566	First10	Here	1
1696	85021	11	Nicotiana tabacum	411	2017-11-29-12-29-34	0	0	z	0	25	28.1	21.5	27.2	21.4	28.1	0.009	5566	First10	Here	2
1697	85022	11	Nicotiana tabacum	411	2017-11-29-12-29-36	0	0	z	0	25	28.1	21.5	27.3	21.5	28.2	0.099	5566	First10	Here	3
1698	85023	11	Nicotiana tabacum	411	2017-11-29-12-29-38	0	0	z	0	25	28.1	21.5	27.3	21.5	28.2	0.099	5566	First10	Here	4
1699	85024	11	Nicotiana tabacum	411	2017-11-29-12-29-40	0	0	z	0	25	28.1	21.5	27.3	21.5	28.2	0.099	5566	First10	Here	5
1700	85025	11	Nicotiana tabacum	411	2017-11-29-12-29-42	0	0	z	0	25	28.1	21.5	27.3	21.5	28.2	0.099	5566	First10	Here	6
1701	85026	11	Nicotiana tabacum	411	2017-11-29-12-29-44	0	0	z	0	25	28.1	21.5	27.3	21.5	28.2	0.099	5566	First10	Here	7
1702	85027	11	Nicotiana tabacum	411	2017-11-29-12-29-46	0	0	z	0	25	28.1	21.5	27.3	21.5	28.2	0.099	5566	First10	Here	8
1703	85028	11	Nicotiana tabacum	411	2017-11-29-12-29-48	0	0	z	0	25	28.1	21.5	27.3	21.5	28.2	0.099	5566	First10	Here	9
1704	85029	11	Nicotiana tabacum	411	2017-11-29-12-29-50	0	0	z	0	25	28.1	21.5	27.2	21.4	28.1	0.009	5566	First10	Here	10
1705	85030	11	Nicotiana tabacum	411	2017-11-29-12-29-52	0	0	z	0	25	28.1	21.5	27.2	21.4	28.1	0.009	5566			11
1706	85031	11	Nicotiana tabacum	411	2017-11-29-12-29-54	0	0	z	0	25	28.1	21.5	27.2	21.4	28.1	0.009	5566			12
1707	85032	11	Nicotiana tabacum	411	2017-11-29-12-29-56	0	0	z	0	25	28.1	21.5	27.2	21.4	28.1	0.009	5566			13
1708	85033	11	Nicotiana tabacum	411	2017-11-29-12-29-58	0	0	z	0	25	28.1	21.5	27.3	21.5	28.2	0.099	5566			14
1709	85034	11	Nicotiana tabacum	411	2017-11-29-12-30-00	0	0	z	0	25	28.1	21.5	27.3	21.5	28.2	0.099	5566			15
1710	85035	11	Nicotiana tabacum	411	2017-11-29-12-30-03	0	0	z	0	25	28.1	21.5	27.3	21.5	28.2	0.099	5566			16
1711	85036	11	Nicotiana tabacum	411	2017-11-29-12-30-05	0	0	z	0	25	28.1	21.5	27.3	21.5	28.2	0.099	5566			17
1712	85037	11	Nicotiana tabacum	411	2017-11-29-12-30-07	0	0	z	0	25	28.1	21.5	27.3	21.5	28.2	0.099	5566			18
1713	85038	11	Nicotiana tabacum	411	2017-11-29-12-30-09	0	0	z	0	25	28.1	21.5	27.3	21.5	28.2	0.099	5566			19
1714	85039	11	Nicotiana tabacum	411	2017-11-29-12-30-11	0	0	z	0	25	28.1	21.5	27.3	21.5	28.2	0.099	5566			20
1715	85040	11	Nicotiana tabacum	411	2017-11-29-12-30-13	0	0	z	0	25	28.1	21.5	27.3	21.5	28.2	0.099	5566			21
1716	85041	11	Nicotiana tabacum	411	2017-11-29-12-30-15	0	0	z	0	25	28.1	21.5	27.2	21.4	28.1	0.009	5566			22
1717	85042	11	Nicotiana tabacum	411	2017-11-29-12-30-17	0	0	z	0	25	28.1	21.5	27.3	21.5	28.2	0.099	5566			23
1718	85043	11	Nicotiana tabacum	411	2017-11-29-12-30-19	0	0	z	0	25	28.1	21.5	27.2	21.4	28.1	0.009	5566			24
1719	85044	11	Nicotiana tabacum	411	2017-11-29-12-30-21	0	0	z	0	25	28.1	21.5	27.3	21.5	28.2	0.099	5566			25
1720	85045	11	Nicotiana tabacum	411	2017-11-29-12-30-23	0	0	z	0	25	28.1	21.5	27.3	21.5	28.2	0.099	5566			26
1721	85046	11	Nicotiana tabacum	411	2017-11-29-12-30-25	0	0	z	0	25	28.1	21.5	27.3	21.5	28.2	0.099	5566			27
1722	85047	11	Nicotiana tabacum	411	2017-11-29-12-30-27	0	0	z	0	25	28.1	21.5	27.2	21.4	28.1	0.009	5566			28
1723	85048	11	Nicotiana tabacum	411	2017-11-29-12-30-29	0	0	z	0	25	28.1	21.5	27.2	21.4	28.1	0.009	5566			29
1724	85049	11	Nicotiana tabacum	411	2017-11-29-12-30-31	0	0	z	0	25	28.1	21.5	27.3	21.5	28.2	0.099	5566			30
1725	85050	11	Nicotiana tabacum	411	2017-11-29-12-30-33	0	0	z	0	25	28.1	21.5	27.3	21.5	28.2	0.099	5566			31
1726	85051	11	Nicotiana tabacum	411	2017-11-29-12-30-35	0	0	z	0	25	28.2	21.5	27.3	21.5	28.2	-0.001	5566			32
1727	85052	11	Nicotiana tabacum	411	2017-11-29-12-30-37	0	0	z	0	25	28.2	21.5	27.3	21.5	28.2	-0.001	5566			33
1728	85053	11	Nicotiana tabacum	411	2017-11-29-12-30-39	0	0	z	0	25	28.2	21.5	27.2	21.4	28.1	-0.091	5566			34
1729	85054	11	Nicotiana tabacum	411	2017-11-29-12-30-41	0	0	z	0	25	28.2	21.5	27.3	21.5	28.2	-0.001	5566			35
1730	85055	11	Nicotiana tabacum	411	2017-11-29-12-30-43	0	0	z	0	25	28.2	21.5	27.2	21.4	28.1	-0.091	5566			36
1731	85056	11	Nicotiana tabacum	411	2017-11-29-12-30-45	0	0	z	0	25	28.2	21.5	27.2	21.4	28.1	-0.091	5566			37
1732	85057	11	Nicotiana tabacum	411	2017-11-29-12-30-47	0	0	z	0	25	28.2	21.5	27.2	21.4	28.1	-0.091	5566			38
1733	85058	11	Nicotiana tabacum	411	2017-11-29-12-30-49	0	0	z	0	25	28.2	21.5	27.2	21.4	28.1	-0.091	5566			39
1734	85059	11	Nicotiana tabacum	411	2017-11-29-12-30-51	0	0	z	0	25	28.2	21.5	27.2	21.4	28.1	-0.091	5566			40
1735	85060	11	Nicotiana tabacum	411	2017-11-29-12-30-53	0	0	z	0	25	28.2	21.5	27.2	21.4	28.1	-0.091	5566			41
1736	85061	11	Nicotiana tabacum	411	2017-11-29-12-30-55	0	0	z	0	25	28.2	21.5	27.2	21.4	28.1	-0.091	5566			42
1737	85062	11	Nicotiana tabacum	411	2017-11-29-12-30-57	0	0	z	0	25	28.2	21.5	27.2	21.4	28.1	-0.091	5566			43
1738	85063	11	Nicotiana tabacum	411	2017-11-29-12-30-59	0	0	z	0	25	28.2	21.5	27.2	21.4	28.1	-0.091	5566			44
1739	85064	11	Nicotiana tabacum	411	2017-11-29-12-31-01	0	0	z	0	25	28.1	21.5	27.2	21.4	28.1	0.009	5566			45
1740	85065	11	Nicotiana tabacum	411	2017-11-29-12-31-03	0	0	z	0	25	28.1	21.5	27.2	21.4	28.1	0.009	5566			46
1741	85066	11	Nicotiana tabacum	411	2017-11-29-12-31-05	0	0	z	0	25	28.1	21.5	27.2	21.4	28.1	0.009	5566			47
1742	85067	11	Nicotiana tabacum	411	2017-11-29-12-31-07	0	0	z	0	25	28.1	21.5	27.2	21.4	28.1	0.009	5566			48
1743	85068	11	Nicotiana tabacum	411	2017-11-29-12-31-09	0	0	z	0	25	28.1	21.5	27.2	21.4	28.1	0.009	5566			49
1744	85069	11	Nicotiana tabacum	411	2017-11-29-12-31-11	0	0	z	0	25	28.1	21.5	27.2	21.4	28.1	0.009	5566			50
1745	85070	11	Nicotiana tabacum	411	2017-11-29-12-31-13	0	0	z	0	25	28.1	21.5	27.2	21.4	28.1	0.009	5566			51
1746	85071	11	Nicotiana tabacum	411	2017-11-29-12-31-15	0	0	z	0	25	28.1	21.5	27.2	21.4	28.1	0.009	5566			52
1747	85072	11	Nicotiana tabacum	411	2017-11-29-12-31-17	0	0	z	0	25	28.1	21.5	27.3	21.4	28.2	0.099	5566			53
1748	85073	11	Nicotiana tabacum	411	2017-11-29-12-31-19	0	0	z	0	25	28.1	21.5	27.3	21.5	28.2	0.099	5566			54
1749	85074	11	Nicotiana tabacum	411	2017-11-29-12-31-21	0	0	z	0	25	28.1	21.5	27.3	21.5	28.2	0.099	5566			55
1750	85075	11	Nicotiana tabacum	411	2017-11-29-12-31-23	0	0	z	0	25	28.1	21.5	27.2	21.4	28.1	0.009	5566			56
1751	85076	11	Nicotiana tabacum	411	2017-11-29-12-31-25	0	0	z	0	25	28.1	21.5	27.2	21.4	28.1	0.009	5566			57
1752	85077	11	Nicotiana tabacum	411	2017-11-29-12-31-27	0	0	z	0	25	28.1	21.5	27.2	21.4	28.1	0.009	5566			58
1753	85078	11	Nicotiana tabacum	411	2017-11-29-12-31-29	0	0	z	0	25	28.1	21.5	27.2	21.4	28.1	0.009	5566			59
1754	85079	11	Nicotiana tabacum	411	2017-11-29-12-31-31	0	0	z	0	25	28.1	21.5	27.2	21.4	28.1	0.009	5566			60
1755	85080	11	Nicotiana tabacum	411	2017-11-29-12-31-33	0	0	z	0	25	28.1	21.5	27.3	21.4	28.2	0.099	5566			61
1756	85081	11	Nicotiana tabacum	411	2017-11-29-12-31-35	0	0	z	0	25	28.1	21.5	27.2	21.4	28.1	0.009	5566			62
1757	85082	11	Nicotiana tabacum	411	2017-11-29-12-31-37	0	0	z	0	25	28.1	21.5	27.2	21.4	28.1	0.009	5566			63
1758	85083	11	Nicotiana tabacum	411	2017-11-29-12-31-39	0	0	z	0	25	28.1	21.5	27.3	21.5	28.2	0.099	5566			64
1759	85084	11	Nicotiana tabacum	411	2017-11-29-12-31-41	0	0	z	0	25	28.1	21.5	27.3	21.5	28.2	0.099	5566			65
1760	85085	11	Nicotiana tabacum	411	2017-11-29-12-31-43	0	0	z	0	25	28.1	21.5	27.2	21.4	28.1	0.009	5566			66
1761	85086	11	Nicotiana tabacum	411	2017-11-29-12-31-45	0	0	z	0	25	28.1	21.5	27.3	21.5	28.2	0.099	5566			67
1762	85087	11	Nicotiana tabacum	411	2017-11-29-12-31-47	0	0	z	0	25	28.1	21.5	27.3	21.5	28.2	0.099	5566			68
1763	85088	11	Nicotiana tabacum	411	2017-11-29-12-31-49	0	0	z	0	25	28.1	21.5	27.2	21.4	28.1	0.009	5566			69
1764	85089	11	Nicotiana tabacum	411	2017-11-29-12-31-51	0	0	z	0	25	28.1	21.5	27.3	21.4	28.2	0.099	5566			70
1765	85090	11	Nicotiana tabacum	411	2017-11-29-12-31-53	0	0	z	0	25	28.1	21.5	27.3	21.4	28.2	0.099	5566			71
1766	85091	11	Nicotiana tabacum	411	2017-11-29-12-31-55	0	0	z	0	25	28.1	21.5	27.3	21.4	28.2	0.099	5566			72
1767	85092	11	Nicotiana tabacum	411	2017-11-29-12-31-57	0	0	z	0	25	28.1	21.5	27.3	21.5	28.2	0.099	5566			73
1768	85093	11	Nicotiana tabacum	411	2017-11-29-12-31-59	0	0	z	0	25	28.1	21.5	27.2	21.4	28.1	0.009	5566			74
1769	85094	11	Nicotiana tabacum	411	2017-11-29-12-32-01	0	0	z	0	25	28.1	21.5	27.3	21.4	28.2	0.099	5566			75
1770	85095	11	Nicotiana tabacum	411	2017-11-29-12-32-03	0	0	z	0	25	28.1	21.5	27.3	21.4	28.2	0.099	5566			76
1771	85096	11	Nicotiana tabacum	411	2017-11-29-12-32-05	0	0	z	0	25	28.1	21.5	27.3	21.4	28.2	0.099	5566			77
1772	85097	11	Nicotiana tabacum	411	2017-11-29-12-32-07	0	0	z	0	25	28.1	21.5	27.2	21.4	28.1	0.009	5566			78
1773	85098	11	Nicotiana tabacum	411	2017-11-29-12-32-09	0	0	z	0	25	28.1	21.5	27.2	21.4	28.1	0.009	5566			79
1774	85099	11	Nicotiana tabacum	411	2017-11-29-12-32-11	0	0	z	0	25	28.2	21.5	27.2	21.4	28.1	-0.091	5566			80
1775	85100	11	Nicotiana tabacum	411	2017-11-29-12-32-13	0	0	z	0	25	28.1	21.5	27.3	21.5	28.2	0.099	5566			81
1776	85101	11	Nicotiana tabacum	411	2017-11-29-12-32-15	0	0	z	0	25	28.2	21.5	27.2	21.4	28.1	-0.091	5566			82
1777	85102	11	Nicotiana tabacum	411	2017-11-29-12-32-17	0	0	z	0	25	28.1	21.5	27.3	21.4	28.2	0.099	5566			83
1778	85103	11	Nicotiana tabacum	411	2017-11-29-12-32-19	0	0	z	0	25	28.1	21.5	27.2	21.4	28.1	0.009	5566			84
1779	85104	11	Nicotiana tabacum	411	2017-11-29-12-32-21	0	0	z	0	25	28.1	21.5	27.2	21.4	28.1	0.009	5566			85
1780	85105	11	Nicotiana tabacum	411	2017-11-29-12-32-23	0	0	z	0	25	28.1	21.5	27.2	21.4	28.1	0.009	5566			86
1781	85106	11	Nicotiana tabacum	411	2017-11-29-12-32-25	0	0	z	0	25	28.1	21.5	27.2	21.4	28.1	0.009	5566			87
1782	85107	11	Nicotiana tabacum	411	2017-11-29-12-32-27	0	0	z	0	25	28.1	21.5	27.2	21.4	28.1	0.009	5566			88
1783	85108	11	Nicotiana tabacum	411	2017-11-29-12-32-29	0	0	z	0	25	28.1	21.5	27.2	21.4	28.1	0.009	5566			89
1784	85109	11	Nicotiana tabacum	411	2017-11-29-12-32-31	0	0	z	0	25	28.1	21.5	27.2	21.4	28.1	0.009	5566			90
1785	85110	11	Nicotiana tabacum	411	2017-11-29-12-32-33	0	0	z	0	25	28.1	21.5	27.2	21.4	28.1	0.009	5566	Last10	Here	91
1786	85111	11	Nicotiana tabacum	411	2017-11-29-12-32-35	0	0	z	0	25	28.2	21.5	27.2	21.4	28.1	-0.091	5566	Last10	Here	92
1787	85112	11	Nicotiana tabacum	411	2017-11-29-12-32-37	0	0	z	0	25	28.1	21.5	27.3	21.5	28.2	0.099	5566	Last10	Here	93
1788	85113	11	Nicotiana tabacum	411	2017-11-29-12-32-39	0	0	z	0	25	28.1	21.5	27.3	21.5	28.2	0.099	5566	Last10	Here	94
1789	85114	11	Nicotiana tabacum	411	2017-11-29-12-32-41	0	0	z	0	25	28.1	21.5	27.3	21.4	28.2	0.099	5566	Last10	Here	95
1790	85115	11	Nicotiana tabacum	411	2017-11-29-12-32-43	0	0	z	0	25	28.1	21.5	27.2	21.4	28.1	0.009	5566	Last10	Here	96
1791	85116	11	Nicotiana tabacum	411	2017-11-29-12-32-45	0	0	z	0	25	28.1	21.5	27.3	21.5	28.2	0.099	5566	Last10	Here	97
1792	85117	11	Nicotiana tabacum	411	2017-11-29-12-32-47	0	0	z	0	25	28.1	21.5	27.2	21.4	28.1	0.009	5566	Last10	Here	98
1793	85118	11	Nicotiana tabacum	411	2017-11-29-12-32-49	0	0	z	0	25	28.1	21.5	27.3	21.4	28.2	0.099	5566	Last10	Here	99
1794	85119	11	Nicotiana tabacum	411	2017-11-29-12-32-51	0	0	z	0	25	28.1	21.5	27.2	21.4	28.1	0.009	5566	Last10	Here	100
1795	85120	11	Nicotiana tabacum	411	2017-11-29-12-33-23	0	0	z	0	30	28.1	21.5	27.2	21.4	28.1	0.009	5567	First10	Here	1
1796	85121	11	Nicotiana tabacum	411	2017-11-29-12-33-25	0	0	z	0	30	28.2	21.5	27.3	21.5	28.2	-0.001	5567	First10	Here	2
1797	85122	11	Nicotiana tabacum	411	2017-11-29-12-33-27	0	0	z	0	30	28.2	21.5	27.3	21.5	28.2	-0.001	5567	First10	Here	3
1798	85123	11	Nicotiana tabacum	411	2017-11-29-12-33-29	0	0	z	0	30	28.2	21.5	27.2	21.4	28.1	-0.091	5567	First10	Here	4
1799	85124	11	Nicotiana tabacum	411	2017-11-29-12-33-31	0	0	z	0	30	28.2	21.5	27.3	21.5	28.2	-0.001	5567	First10	Here	5
1800	85125	11	Nicotiana tabacum	411	2017-11-29-12-33-33	0	0	z	0	30	28.2	21.5	27.2	21.4	28.1	-0.091	5567	First10	Here	6
1801	85126	11	Nicotiana tabacum	411	2017-11-29-12-33-35	0	0	z	0	30	28.2	21.5	27.2	21.4	28.1	-0.091	5567	First10	Here	7
1802	85127	11	Nicotiana tabacum	411	2017-11-29-12-33-37	0	0	z	0	30	28.1	21.5	27.2	21.4	28.1	0.009	5567	First10	Here	8
1803	85128	11	Nicotiana tabacum	411	2017-11-29-12-33-39	0	0	z	0	30	28.2	21.5	27.2	21.4	28.1	-0.091	5567	First10	Here	9
1804	85129	11	Nicotiana tabacum	411	2017-11-29-12-33-41	0	0	z	0	30	28.2	21.5	27.3	21.4	28.2	-0.001	5567	First10	Here	10
1805	85130	11	Nicotiana tabacum	411	2017-11-29-12-33-43	0	0	z	0	30	28.2	21.5	27.3	21.5	28.2	-0.001	5567			11
1806	85131	11	Nicotiana tabacum	411	2017-11-29-12-33-45	0	0	z	0	30	28.2	21.5	27.3	21.4	28.2	-0.001	5567			12
1807	85132	11	Nicotiana tabacum	411	2017-11-29-12-33-47	0	0	z	0	30	28.2	21.5	27.3	21.5	28.2	-0.001	5567			13
1808	85133	11	Nicotiana tabacum	411	2017-11-29-12-33-49	0	0	z	0	30	28.2	21.5	27.3	21.5	28.2	-0.001	5567			14
1809	85134	11	Nicotiana tabacum	411	2017-11-29-12-33-51	0	0	z	0	30	28.2	21.5	27.2	21.4	28.1	-0.091	5567			15
1810	85135	11	Nicotiana tabacum	411	2017-11-29-12-33-53	0	0	z	0	30	28.1	21.5	27.2	21.4	28.1	0.009	5567			16
1811	85136	11	Nicotiana tabacum	411	2017-11-29-12-33-55	0	0	z	0	30	28.1	21.5	27.3	21.5	28.2	0.099	5567			17
1812	85137	11	Nicotiana tabacum	411	2017-11-29-12-33-57	0	0	z	0	30	28.1	21.5	27.2	21.4	28.1	0.009	5567			18
1813	85138	11	Nicotiana tabacum	411	2017-11-29-12-33-59	0	0	z	0	30	28.1	21.5	27.2	21.4	28.1	0.009	5567			19
1814	85139	11	Nicotiana tabacum	411	2017-11-29-12-34-01	0	0	z	0	30	28.1	21.5	27.2	21.4	28.1	0.009	5567			20
1815	85140	11	Nicotiana tabacum	411	2017-11-29-12-34-03	0	0	z	0	30	28.2	21.5	27.2	21.4	28.1	-0.091	5567			21
1816	85141	11	Nicotiana tabacum	411	2017-11-29-12-34-05	0	0	z	0	30	28.1	21.5	27.2	21.4	28.1	0.009	5567			22
1817	85142	11	Nicotiana tabacum	411	2017-11-29-12-34-07	0	0	z	0	30	28.2	21.5	27.3	21.5	28.2	-0.001	5567			23
1818	85143	11	Nicotiana tabacum	411	2017-11-29-12-34-09	0	0	z	0	30	28.1	21.5	27.2	21.4	28.1	0.009	5567			24
1819	85144	11	Nicotiana tabacum	411	2017-11-29-12-34-11	0	0	z	0	30	28.1	21.5	27.2	21.4	28.1	0.009	5567			25
1820	85145	11	Nicotiana tabacum	411	2017-11-29-12-34-13	0	0	z	0	30	28.1	21.5	27.2	21.4	28.1	0.009	5567			26
1821	85146	11	Nicotiana tabacum	411	2017-11-29-12-34-15	0	0	z	0	30	28.2	21.5	27.2	21.4	28.1	-0.091	5567			27
1822	85147	11	Nicotiana tabacum	411	2017-11-29-12-34-17	0	0	z	0	30	28.2	21.5	27.2	21.4	28.1	-0.091	5567			28
1823	85148	11	Nicotiana tabacum	411	2017-11-29-12-34-19	0	0	z	0	30	28.1	21.5	27.3	21.4	28.2	0.099	5567			29
1824	85149	11	Nicotiana tabacum	411	2017-11-29-12-34-21	0	0	z	0	30	28.1	21.5	27.3	21.5	28.2	0.099	5567			30
1825	85150	11	Nicotiana tabacum	411	2017-11-29-12-34-23	0	0	z	0	30	28.2	21.5	27.3	21.4	28.2	-0.001	5567			31
1826	85151	11	Nicotiana tabacum	411	2017-11-29-12-34-25	0	0	z	0	30	28.2	21.5	27.2	21.4	28.1	-0.091	5567			32
1827	85152	11	Nicotiana tabacum	411	2017-11-29-12-34-27	0	0	z	0	30	28.2	21.5	27.2	21.4	28.1	-0.091	5567			33
1828	85153	11	Nicotiana tabacum	411	2017-11-29-12-34-29	0	0	z	0	30	28.1	21.5	27.3	21.5	28.2	0.099	5567			34
1829	85154	11	Nicotiana tabacum	411	2017-11-29-12-34-31	0	0	z	0	30	28.1	21.5	27.2	21.4	28.1	0.009	5567			35
1830	85155	11	Nicotiana tabacum	411	2017-11-29-12-34-33	0	0	z	0	30	28.1	21.5	27.2	21.4	28.1	0.009	5567			36
1831	85156	11	Nicotiana tabacum	411	2017-11-29-12-34-35	0	0	z	0	30	28.1	21.5	27.2	21.4	28.1	0.009	5567			37
1832	85157	11	Nicotiana tabacum	411	2017-11-29-12-34-37	0	0	z	0	30	28.2	21.5	27.3	21.5	28.2	-0.001	5567			38
1833	85158	11	Nicotiana tabacum	411	2017-11-29-12-34-39	0	0	z	0	30	28.1	21.5	27.3	21.5	28.2	0.099	5567			39
1834	85159	11	Nicotiana tabacum	411	2017-11-29-12-34-41	0	0	z	0	30	28.1	21.5	27.2	21.4	28.1	0.009	5567			40
1835	85160	11	Nicotiana tabacum	411	2017-11-29-12-34-43	0	0	z	0	30	28.2	21.5	27.2	21.4	28.1	-0.091	5567			41
1836	85161	11	Nicotiana tabacum	411	2017-11-29-12-34-45	0	0	z	0	30	28.2	21.5	27.2	21.4	28.1	-0.091	5567			42
1837	85162	11	Nicotiana tabacum	411	2017-11-29-12-34-47	0	0	z	0	30	28.1	21.5	27.2	21.4	28.1	0.009	5567			43
1838	85163	11	Nicotiana tabacum	411	2017-11-29-12-34-49	0	0	z	0	30	28.1	21.5	27.3	21.5	28.2	0.099	5567			44
1839	85164	11	Nicotiana tabacum	411	2017-11-29-12-34-51	0	0	z	0	30	28.1	21.5	27.2	21.4	28.1	0.009	5567			45
1840	85165	11	Nicotiana tabacum	411	2017-11-29-12-34-53	0	0	z	0	30	28.1	21.5	27.2	21.4	28.1	0.009	5567			46
1841	85166	11	Nicotiana tabacum	411	2017-11-29-12-34-55	0	0	z	0	30	28.1	21.5	27.2	21.4	28.1	0.009	5567			47
1842	85167	11	Nicotiana tabacum	411	2017-11-29-12-34-57	0	0	z	0	30	28.2	21.5	27.3	21.5	28.2	-0.001	5567			48
1843	85168	11	Nicotiana tabacum	411	2017-11-29-12-34-59	0	0	z	0	30	28.2	21.5	27.3	21.4	28.2	-0.001	5567			49
1844	85169	11	Nicotiana tabacum	411	2017-11-29-12-35-01	0	0	z	0	30	28.1	21.5	27.3	21.5	28.2	0.099	5567			50
1845	85170	11	Nicotiana tabacum	411	2017-11-29-12-35-03	0	0	z	0	30	28.1	21.5	27.3	21.5	28.2	0.099	5567			51
1846	85171	11	Nicotiana tabacum	411	2017-11-29-12-35-05	0	0	z	0	30	28.2	21.5	27.3	21.4	28.2	-0.001	5567			52
1847	85172	11	Nicotiana tabacum	411	2017-11-29-12-35-07	0	0	z	0	30	28.2	21.5	27.3	21.5	28.2	-0.001	5567			53
1848	85173	11	Nicotiana tabacum	411	2017-11-29-12-35-09	0	0	z	0	30	28.1	21.5	27.2	21.4	28.1	0.009	5567			54
1849	85174	11	Nicotiana tabacum	411	2017-11-29-12-35-11	0	0	z	0	30	28.1	21.5	27.3	21.4	28.2	0.099	5567			55
1850	85175	11	Nicotiana tabacum	411	2017-11-29-12-35-13	0	0	z	0	30	28.2	21.5	27.2	21.4	28.1	-0.091	5567			56
1851	85176	11	Nicotiana tabacum	411	2017-11-29-12-35-16	0	0	z	0	30	28.2	21.5	27.2	21.4	28.1	-0.091	5567			57
1852	85177	11	Nicotiana tabacum	411	2017-11-29-12-35-18	0	0	z	0	30	28.2	21.5	27.3	21.5	28.2	-0.001	5567			58
1853	85178	11	Nicotiana tabacum	411	2017-11-29-12-35-20	0	0	z	0	30	28.2	21.5	27.3	21.5	28.2	-0.001	5567			59
1854	85179	11	Nicotiana tabacum	411	2017-11-29-12-35-22	0	0	z	0	30	28.2	21.5	27.2	21.4	28.1	-0.091	5567			60
1855	85180	11	Nicotiana tabacum	411	2017-11-29-12-35-24	0	0	z	0	30	28.2	21.5	27.2	21.4	28.1	-0.091	5567			61
1856	85181	11	Nicotiana tabacum	411	2017-11-29-12-35-26	0	0	z	0	30	28.2	21.5	27.2	21.4	28.1	-0.091	5567			62
1857	85182	11	Nicotiana tabacum	411	2017-11-29-12-35-28	0	0	z	0	30	28.2	21.5	27.2	21.4	28.1	-0.091	5567			63
1858	85183	11	Nicotiana tabacum	411	2017-11-29-12-35-30	0	0	z	0	30	28.2	21.5	27.2	21.4	28.1	-0.091	5567			64
1859	85184	11	Nicotiana tabacum	411	2017-11-29-12-35-32	0	0	z	0	30	28.2	21.5	27.3	21.5	28.2	-0.001	5567			65
1860	85185	11	Nicotiana tabacum	411	2017-11-29-12-35-34	0	0	z	0	30	28.2	21.5	27.3	21.5	28.2	-0.001	5567			66
1861	85186	11	Nicotiana tabacum	411	2017-11-29-12-35-36	0	0	z	0	30	28.2	21.5	27.3	21.5	28.2	-0.001	5567			67
1862	85187	11	Nicotiana tabacum	411	2017-11-29-12-35-38	0	0	z	0	30	28.2	21.5	27.2	21.4	28.1	-0.091	5567			68
1863	85188	11	Nicotiana tabacum	411	2017-11-29-12-35-40	0	0	z	0	30	28.1	21.5	27.3	21.5	28.2	0.099	5567			69
1864	85189	11	Nicotiana tabacum	411	2017-11-29-12-35-42	0	0	z	0	30	28.1	21.5	27.3	21.5	28.2	0.099	5567			70
1865	85190	11	Nicotiana tabacum	411	2017-11-29-12-35-44	0	0	z	0	30	28.2	21.5	27.2	21.4	28.1	-0.091	5567			71
1866	85191	11	Nicotiana tabacum	411	2017-11-29-12-35-46	0	0	z	0	30	28.2	21.5	27.3	21.5	28.2	-0.001	5567			72
1867	85192	11	Nicotiana tabacum	411	2017-11-29-12-35-48	0	0	z	0	30	28.2	21.5	27.3	21.5	28.2	-0.001	5567			73
1868	85193	11	Nicotiana tabacum	411	2017-11-29-12-35-50	0	0	z	0	30	28.2	21.5	27.2	21.4	28.1	-0.091	5567			74
1869	85194	11	Nicotiana tabacum	411	2017-11-29-12-35-52	0	0	z	0	30	28.2	21.5	27.2	21.4	28.1	-0.091	5567			75
1870	85195	11	Nicotiana tabacum	411	2017-11-29-12-35-54	0	0	z	0	30	28.1	21.5	27.2	21.4	28.1	0.009	5567			76
1871	85196	11	Nicotiana tabacum	411	2017-11-29-12-35-56	0	0	z	0	30	28.1	21.5	27.2	21.4	28.1	0.009	5567			77
1872	85197	11	Nicotiana tabacum	411	2017-11-29-12-35-58	0	0	z	0	30	28.1	21.5	27.2	21.4	28.1	0.009	5567			78
1873	85198	11	Nicotiana tabacum	411	2017-11-29-12-36-00	0	0	z	0	30	28.2	21.5	27.3	21.5	28.2	-0.001	5567			79
1874	85199	11	Nicotiana tabacum	411	2017-11-29-12-36-02	0	0	z	0	30	28.2	21.5	27.2	21.4	28.1	-0.091	5567			80
1875	85200	11	Nicotiana tabacum	411	2017-11-29-12-36-04	0	0	z	0	30	28.2	21.5	27.2	21.4	28.1	-0.091	5567			81
1876	85201	11	Nicotiana tabacum	411	2017-11-29-12-36-06	0	0	z	0	30	28.2	21.5	27.2	21.4	28.1	-0.091	5567			82
1877	85202	11	Nicotiana tabacum	411	2017-11-29-12-36-08	0	0	z	0	30	28.2	21.5	27.3	21.4	28.2	-0.001	5567			83
1878	85203	11	Nicotiana tabacum	411	2017-11-29-12-36-10	0	0	z	0	30	28.2	21.5	27.2	21.4	28.1	-0.091	5567			84
1879	85204	11	Nicotiana tabacum	411	2017-11-29-12-36-12	0	0	z	0	30	28.1	21.5	27.3	21.5	28.2	0.099	5567			85
1880	85205	11	Nicotiana tabacum	411	2017-11-29-12-36-14	0	0	z	0	30	28.2	21.5	27.2	21.4	28.1	-0.091	5567			86
1881	85206	11	Nicotiana tabacum	411	2017-11-29-12-36-16	0	0	z	0	30	28.2	21.5	27.2	21.4	28.1	-0.091	5567			87
1882	85207	11	Nicotiana tabacum	411	2017-11-29-12-36-18	0	0	z	0	30	28.2	21.5	27.3	21.4	28.2	-0.001	5567			88
1883	85208	11	Nicotiana tabacum	411	2017-11-29-12-36-20	0	0	z	0	30	28.2	21.5	27.2	21.4	28.1	-0.091	5567			89
1884	85209	11	Nicotiana tabacum	411	2017-11-29-12-36-22	0	0	z	0	30	28.2	21.5	27.2	21.4	28.1	-0.091	5567			90
1885	85210	11	Nicotiana tabacum	411	2017-11-29-12-36-24	0	0	z	0	30	28.2	21.5	27.3	21.4	28.2	-0.001	5567	Last10	Here	91
1886	85211	11	Nicotiana tabacum	411	2017-11-29-12-36-26	0	0	z	0	30	28.2	21.5	27.3	21.4	28.2	-0.001	5567	Last10	Here	92
1887	85212	11	Nicotiana tabacum	411	2017-11-29-12-36-28	0	0	z	0	30	28.2	21.5	27.3	21.4	28.2	-0.001	5567	Last10	Here	93
1888	85213	11	Nicotiana tabacum	411	2017-11-29-12-36-30	0	0	z	0	30	28.1	21.5	27.2	21.4	28.1	0.009	5567	Last10	Here	94
1889	85214	11	Nicotiana tabacum	411	2017-11-29-12-36-32	0	0	z	0	30	28.1	21.5	27.3	21.4	28.2	0.099	5567	Last10	Here	95
1890	85215	11	Nicotiana tabacum	411	2017-11-29-12-36-34	0	0	z	0	30	28.2	21.5	27.3	21.4	28.2	-0.001	5567	Last10	Here	96
1891	85216	11	Nicotiana tabacum	411	2017-11-29-12-36-36	0	0	z	0	30	28.1	21.5	27.2	21.4	28.1	0.009	5567	Last10	Here	97
1892	85217	11	Nicotiana tabacum	411	2017-11-29-12-36-38	0	0	z	0	30	28.2	21.5	27.2	21.4	28.1	-0.091	5567	Last10	Here	98
1893	85218	11	Nicotiana tabacum	411	2017-11-29-12-36-40	0	0	z	0	30	28.2	21.5	27.3	21.4	28.2	-0.001	5567	Last10	Here	99
1894	90893	11	Nicotiana tabacum	411	2017-11-29-16-33-49	1	0	x	-30	0	28.2	21.5	27.1	21.4	28	-0.181	5625	First10	Here	1
1895	90894	11	Nicotiana tabacum	411	2017-11-29-16-33-51	1	0	x	-30	0	28.1	21.4	27.1	21.4	28	-0.081	5625	First10	Here	2
1896	90895	11	Nicotiana tabacum	411	2017-11-29-16-33-53	1	0	x	-30	0	28.2	21.5	27.1	21.4	28	-0.181	5625	First10	Here	3
1897	90896	11	Nicotiana tabacum	411	2017-11-29-16-33-55	1	0	x	-30	0	28.2	21.5	27.2	21.5	28.1	-0.091	5625	First10	Here	4
1898	90897	11	Nicotiana tabacum	411	2017-11-29-16-33-57	1	0	x	-30	0	28.2	21.5	27.2	21.5	28.1	-0.091	5625	First10	Here	5
1899	90898	11	Nicotiana tabacum	411	2017-11-29-16-33-59	1	0	x	-30	0	28.2	21.5	27.2	21.4	28.1	-0.091	5625	First10	Here	6
1900	90899	11	Nicotiana tabacum	411	2017-11-29-16-34-01	1	0	x	-30	0	28.2	21.5	27.1	21.4	28	-0.181	5625	First10	Here	7
1901	90900	11	Nicotiana tabacum	411	2017-11-29-16-34-03	1	0	x	-30	0	28.2	21.5	27.2	21.5	28.1	-0.091	5625	First10	Here	8
1902	90901	11	Nicotiana tabacum	411	2017-11-29-16-34-05	1	0	x	-30	0	28.2	21.5	27.1	21.4	28	-0.181	5625	First10	Here	9
1903	90902	11	Nicotiana tabacum	411	2017-11-29-16-34-07	1	0	x	-30	0	28.2	21.5	27.1	21.4	28	-0.181	5625	First10	Here	10
1904	90903	11	Nicotiana tabacum	411	2017-11-29-16-34-09	1	0	x	-30	0	28.3	21.5	27.1	21.4	28	-0.281	5625			11
1905	90904	11	Nicotiana tabacum	411	2017-11-29-16-34-11	1	0	x	-30	0	28.3	21.5	27.2	21.5	28.1	-0.191	5625			12
1906	90905	11	Nicotiana tabacum	411	2017-11-29-16-34-13	1	0	x	-30	0	28.2	21.5	27.1	21.4	28	-0.181	5625			13
1907	90906	11	Nicotiana tabacum	411	2017-11-29-16-34-15	1	0	x	-30	0	28.2	21.5	27.1	21.4	28	-0.181	5625			14
1908	90907	11	Nicotiana tabacum	411	2017-11-29-16-34-17	1	0	x	-30	0	28.2	21.5	27.1	21.4	28	-0.181	5625			15
1909	90908	11	Nicotiana tabacum	411	2017-11-29-16-34-19	1	0	x	-30	0	28.2	21.5	27.1	21.4	28	-0.181	5625			16
1910	90909	11	Nicotiana tabacum	411	2017-11-29-16-34-21	1	0	x	-30	0	28.2	21.5	27.1	21.4	28	-0.181	5625			17
1911	90910	11	Nicotiana tabacum	411	2017-11-29-16-34-23	1	0	x	-30	0	28.2	21.5	27.2	21.4	28.1	-0.091	5625			18
1912	90911	11	Nicotiana tabacum	411	2017-11-29-16-34-25	1	0	x	-30	0	28.2	21.5	27.1	21.4	28	-0.181	5625			19
1913	90912	11	Nicotiana tabacum	411	2017-11-29-16-34-27	1	0	x	-30	0	28.2	21.5	27.2	21.4	28.1	-0.091	5625			20
1914	90913	11	Nicotiana tabacum	411	2017-11-29-16-34-29	1	0	x	-30	0	28.2	21.5	27.1	21.4	28	-0.181	5625			21
1915	90914	11	Nicotiana tabacum	411	2017-11-29-16-34-31	1	0	x	-30	0	28.2	21.5	27.1	21.4	28	-0.181	5625			22
1916	90915	11	Nicotiana tabacum	411	2017-11-29-16-34-33	1	0	x	-30	0	28.2	21.5	27.2	21.4	28.1	-0.091	5625			23
1917	90916	11	Nicotiana tabacum	411	2017-11-29-16-34-35	1	0	x	-30	0	28.2	21.5	27.2	21.4	28.1	-0.091	5625			24
1918	90917	11	Nicotiana tabacum	411	2017-11-29-16-34-37	1	0	x	-30	0	28.2	21.5	27.2	21.4	28.1	-0.091	5625			25
1919	90918	11	Nicotiana tabacum	411	2017-11-29-16-34-39	1	0	x	-30	0	28.2	21.5	27.2	21.4	28.1	-0.091	5625			26
1920	90919	11	Nicotiana tabacum	411	2017-11-29-16-34-41	1	0	x	-30	0	28.2	21.5	27.1	21.4	28	-0.181	5625			27
1921	90920	11	Nicotiana tabacum	411	2017-11-29-16-34-43	1	0	x	-30	0	28.2	21.5	27.1	21.4	28	-0.181	5625			28
1922	90921	11	Nicotiana tabacum	411	2017-11-29-16-34-46	1	0	x	-30	0	28.2	21.5	27.1	21.4	28	-0.181	5625			29
1923	90922	11	Nicotiana tabacum	411	2017-11-29-16-34-48	1	0	x	-30	0	28.2	21.5	27.1	21.4	28	-0.181	5625			30
1924	90923	11	Nicotiana tabacum	411	2017-11-29-16-34-50	1	0	x	-30	0	28.2	21.5	27.1	21.4	28	-0.181	5625			31
1925	90924	11	Nicotiana tabacum	411	2017-11-29-16-34-52	1	0	x	-30	0	28.2	21.5	27.1	21.4	28	-0.181	5625			32
1926	90925	11	Nicotiana tabacum	411	2017-11-29-16-34-54	1	0	x	-30	0	28.2	21.5	27.2	21.4	28.1	-0.091	5625			33
1927	90926	11	Nicotiana tabacum	411	2017-11-29-16-34-56	1	0	x	-30	0	28.2	21.5	27.1	21.4	28	-0.181	5625			34
1928	90927	11	Nicotiana tabacum	411	2017-11-29-16-34-58	1	0	x	-30	0	28.2	21.5	27.1	21.4	28	-0.181	5625			35
1929	90928	11	Nicotiana tabacum	411	2017-11-29-16-35-00	1	0	x	-30	0	28.2	21.5	27.1	21.4	28	-0.181	5625			36
1930	90929	11	Nicotiana tabacum	411	2017-11-29-16-35-02	1	0	x	-30	0	28.2	21.5	27.1	21.4	28	-0.181	5625			37
1931	90930	11	Nicotiana tabacum	411	2017-11-29-16-35-04	1	0	x	-30	0	28.2	21.5	27.1	21.4	28	-0.181	5625			38
1932	90931	11	Nicotiana tabacum	411	2017-11-29-16-35-06	1	0	x	-30	0	28.2	21.5	27.1	21.4	28	-0.181	5625			39
1933	90932	11	Nicotiana tabacum	411	2017-11-29-16-35-08	1	0	x	-30	0	28.2	21.5	27.1	21.4	28	-0.181	5625			40
1934	90933	11	Nicotiana tabacum	411	2017-11-29-16-35-10	1	0	x	-30	0	28.2	21.5	27.1	21.4	28	-0.181	5625			41
1935	90934	11	Nicotiana tabacum	411	2017-11-29-16-35-12	1	0	x	-30	0	28.2	21.5	27.1	21.4	28	-0.181	5625			42
1936	90935	11	Nicotiana tabacum	411	2017-11-29-16-35-14	1	0	x	-30	0	28.2	21.5	27.1	21.4	28	-0.181	5625			43
1937	90936	11	Nicotiana tabacum	411	2017-11-29-16-35-16	1	0	x	-30	0	28.1	21.4	27.2	21.4	28.1	0.009	5625			44
1938	90937	11	Nicotiana tabacum	411	2017-11-29-16-35-18	1	0	x	-30	0	28.2	21.5	27.1	21.4	28	-0.181	5625			45
1939	90938	11	Nicotiana tabacum	411	2017-11-29-16-35-20	1	0	x	-30	0	28.2	21.5	27.2	21.5	28.1	-0.091	5625			46
1940	90939	11	Nicotiana tabacum	411	2017-11-29-16-35-22	1	0	x	-30	0	28.2	21.5	27.2	21.4	28.1	-0.091	5625			47
1941	90940	11	Nicotiana tabacum	411	2017-11-29-16-35-24	1	0	x	-30	0	28.2	21.5	27.1	21.4	28	-0.181	5625			48
1942	90941	11	Nicotiana tabacum	411	2017-11-29-16-35-26	1	0	x	-30	0	28.2	21.5	27.2	21.4	28.1	-0.091	5625			49
1943	90942	11	Nicotiana tabacum	411	2017-11-29-16-35-28	1	0	x	-30	0	28.2	21.5	27.1	21.4	28	-0.181	5625			50
1944	90943	11	Nicotiana tabacum	411	2017-11-29-16-35-30	1	0	x	-30	0	28.2	21.5	27.1	21.4	28	-0.181	5625			51
1945	90944	11	Nicotiana tabacum	411	2017-11-29-16-35-32	1	0	x	-30	0	28.2	21.5	27.2	21.4	28.1	-0.091	5625			52
1946	90945	11	Nicotiana tabacum	411	2017-11-29-16-35-34	1	0	x	-30	0	28.2	21.5	27.1	21.4	28	-0.181	5625			53
1947	90946	11	Nicotiana tabacum	411	2017-11-29-16-35-36	1	0	x	-30	0	28.2	21.5	27.1	21.4	28	-0.181	5625			54
1948	90947	11	Nicotiana tabacum	411	2017-11-29-16-35-38	1	0	x	-30	0	28.2	21.5	27.1	21.4	28	-0.181	5625			55
1949	90948	11	Nicotiana tabacum	411	2017-11-29-16-35-40	1	0	x	-30	0	28.2	21.5	27.2	21.4	28.1	-0.091	5625			56
1950	90949	11	Nicotiana tabacum	411	2017-11-29-16-35-42	1	0	x	-30	0	28.2	21.5	27.1	21.4	28	-0.181	5625			57
1951	90950	11	Nicotiana tabacum	411	2017-11-29-16-35-44	1	0	x	-30	0	28.2	21.5	27.2	21.4	28.1	-0.091	5625			58
1952	90951	11	Nicotiana tabacum	411	2017-11-29-16-35-46	1	0	x	-30	0	28.1	21.4	27.2	21.4	28.1	0.009	5625			59
1953	90952	11	Nicotiana tabacum	411	2017-11-29-16-35-48	1	0	x	-30	0	28.2	21.5	27.1	21.4	28	-0.181	5625			60
1954	90953	11	Nicotiana tabacum	411	2017-11-29-16-35-50	1	0	x	-30	0	28.2	21.5	27.2	21.4	28.1	-0.091	5625			61
1955	90954	11	Nicotiana tabacum	411	2017-11-29-16-35-52	1	0	x	-30	0	28.1	21.4	27.2	21.4	28.1	0.009	5625			62
1956	90955	11	Nicotiana tabacum	411	2017-11-29-16-35-54	1	0	x	-30	0	28.2	21.5	27.2	21.4	28.1	-0.091	5625			63
1957	90956	11	Nicotiana tabacum	411	2017-11-29-16-35-56	1	0	x	-30	0	28.2	21.5	27.2	21.4	28.1	-0.091	5625			64
1958	90957	11	Nicotiana tabacum	411	2017-11-29-16-35-58	1	0	x	-30	0	28.1	21.4	27.2	21.4	28.1	0.009	5625			65
1959	90958	11	Nicotiana tabacum	411	2017-11-29-16-36-00	1	0	x	-30	0	28.2	21.5	27.1	21.4	28	-0.181	5625			66
1960	90959	11	Nicotiana tabacum	411	2017-11-29-16-36-02	1	0	x	-30	0	28.2	21.5	27.1	21.4	28	-0.181	5625			67
1961	90960	11	Nicotiana tabacum	411	2017-11-29-16-36-04	1	0	x	-30	0	28.2	21.5	27.2	21.4	28.1	-0.091	5625			68
1962	90961	11	Nicotiana tabacum	411	2017-11-29-16-36-06	1	0	x	-30	0	28.2	21.5	27.2	21.4	28.1	-0.091	5625			69
1963	90962	11	Nicotiana tabacum	411	2017-11-29-16-36-08	1	0	x	-30	0	28.2	21.5	27.1	21.4	28	-0.181	5625			70
1964	90963	11	Nicotiana tabacum	411	2017-11-29-16-36-10	1	0	x	-30	0	28.2	21.5	27.2	21.4	28.1	-0.091	5625			71
1965	90964	11	Nicotiana tabacum	411	2017-11-29-16-36-12	1	0	x	-30	0	28.1	21.4	27.2	21.4	28.1	0.009	5625			72
1966	90965	11	Nicotiana tabacum	411	2017-11-29-16-36-14	1	0	x	-30	0	28.1	21.4	27.2	21.4	28.1	0.009	5625			73
1967	90966	11	Nicotiana tabacum	411	2017-11-29-16-36-16	1	0	x	-30	0	28.2	21.5	27.2	21.4	28.1	-0.091	5625			74
1968	90967	11	Nicotiana tabacum	411	2017-11-29-16-36-18	1	0	x	-30	0	28.2	21.5	27.2	21.4	28.1	-0.091	5625			75
1969	90968	11	Nicotiana tabacum	411	2017-11-29-16-36-20	1	0	x	-30	0	28.2	21.5	27.2	21.4	28.1	-0.091	5625			76
1970	90969	11	Nicotiana tabacum	411	2017-11-29-16-36-22	1	0	x	-30	0	28.2	21.5	27.2	21.4	28.1	-0.091	5625			77
1971	90970	11	Nicotiana tabacum	411	2017-11-29-16-36-24	1	0	x	-30	0	28.2	21.5	27.2	21.4	28.1	-0.091	5625			78
1972	90971	11	Nicotiana tabacum	411	2017-11-29-16-36-26	1	0	x	-30	0	28.1	21.4	27.2	21.4	28.1	0.009	5625			79
1973	90972	11	Nicotiana tabacum	411	2017-11-29-16-36-28	1	0	x	-30	0	28.2	21.5	27.2	21.4	28.1	-0.091	5625			80
1974	90973	11	Nicotiana tabacum	411	2017-11-29-16-36-30	1	0	x	-30	0	28.2	21.5	27.2	21.4	28.1	-0.091	5625			81
1975	90974	11	Nicotiana tabacum	411	2017-11-29-16-36-32	1	0	x	-30	0	28.2	21.4	27.2	21.4	28.1	-0.091	5625			82
1976	90975	11	Nicotiana tabacum	411	2017-11-29-16-36-34	1	0	x	-30	0	28.2	21.4	27.2	21.4	28.1	-0.091	5625			83
1977	90976	11	Nicotiana tabacum	411	2017-11-29-16-36-36	1	0	x	-30	0	28.1	21.4	27.2	21.4	28.1	0.009	5625			84
1978	90977	11	Nicotiana tabacum	411	2017-11-29-16-36-38	1	0	x	-30	0	28.2	21.5	27.2	21.4	28.1	-0.091	5625			85
1979	90978	11	Nicotiana tabacum	411	2017-11-29-16-36-40	1	0	x	-30	0	28.2	21.5	27.2	21.4	28.1	-0.091	5625			86
1980	90979	11	Nicotiana tabacum	411	2017-11-29-16-36-42	1	0	x	-30	0	28.2	21.5	27.2	21.4	28.1	-0.091	5625			87
1981	90980	11	Nicotiana tabacum	411	2017-11-29-16-36-44	1	0	x	-30	0	28.2	21.5	27.2	21.4	28.1	-0.091	5625			88
1982	90981	11	Nicotiana tabacum	411	2017-11-29-16-36-46	1	0	x	-30	0	28.2	21.5	27.2	21.4	28.1	-0.091	5625			89
1983	90982	11	Nicotiana tabacum	411	2017-11-29-16-36-48	1	0	x	-30	0	28.3	21.5	27.2	21.4	28.1	-0.191	5625			90
1984	90983	11	Nicotiana tabacum	411	2017-11-29-16-36-50	1	0	x	-30	0	28.2	21.5	27.2	21.4	28.1	-0.091	5625	Last10	Here	91
1985	90984	11	Nicotiana tabacum	411	2017-11-29-16-36-52	1	0	x	-30	0	28.2	21.5	27.2	21.4	28.1	-0.091	5625	Last10	Here	92
1986	90985	11	Nicotiana tabacum	411	2017-11-29-16-36-54	1	0	x	-30	0	28.2	21.5	27.2	21.4	28.1	-0.091	5625	Last10	Here	93
1987	90986	11	Nicotiana tabacum	411	2017-11-29-16-36-56	1	0	x	-30	0	28.2	21.5	27.2	21.4	28.1	-0.091	5625	Last10	Here	94
1988	90987	11	Nicotiana tabacum	411	2017-11-29-16-36-58	1	0	x	-30	0	28.2	21.5	27.2	21.4	28.1	-0.091	5625	Last10	Here	95
1989	90988	11	Nicotiana tabacum	411	2017-11-29-16-37-00	1	0	x	-30	0	28.2	21.5	27.2	21.4	28.1	-0.091	5625	Last10	Here	96
1990	90989	11	Nicotiana tabacum	411	2017-11-29-16-37-02	1	0	x	-30	0	28.2	21.5	27.2	21.4	28.1	-0.091	5625	Last10	Here	97
1991	90990	11	Nicotiana tabacum	411	2017-11-29-16-37-04	1	0	x	-30	0	28.2	21.4	27.2	21.4	28.1	-0.091	5625	Last10	Here	98
1992	90991	11	Nicotiana tabacum	411	2017-11-29-16-37-06	1	0	x	-30	0	28.2	21.5	27.2	21.4	28.1	-0.091	5625	Last10	Here	99
1993	90992	11	Nicotiana tabacum	411	2017-11-29-16-37-40	1	0	x	-25	0	28.1	21.4	27.2	21.4	28.1	0.009	5626	First10	Here	1
1994	90993	11	Nicotiana tabacum	411	2017-11-29-16-37-42	1	0	x	-25	0	28.2	21.5	27.2	21.4	28.1	-0.091	5626	First10	Here	2
1995	90994	11	Nicotiana tabacum	411	2017-11-29-16-37-44	1	0	x	-25	0	28.2	21.5	27.2	21.4	28.1	-0.091	5626	First10	Here	3
1996	90995	11	Nicotiana tabacum	411	2017-11-29-16-37-46	1	0	x	-25	0	28.2	21.5	27.2	21.4	28.1	-0.091	5626	First10	Here	4
1997	90996	11	Nicotiana tabacum	411	2017-11-29-16-37-48	1	0	x	-25	0	28.2	21.5	27.2	21.4	28.1	-0.091	5626	First10	Here	5
1998	90997	11	Nicotiana tabacum	411	2017-11-29-16-37-50	1	0	x	-25	0	28.2	21.5	27.2	21.4	28.1	-0.091	5626	First10	Here	6
1999	90998	11	Nicotiana tabacum	411	2017-11-29-16-37-52	1	0	x	-25	0	28.1	21.4	27.2	21.4	28.1	0.009	5626	First10	Here	7
[truncated: 43,412 more rows]
