# Supplementary material for: Floral Humidity in Flowering Plants: A Preliminary Survey
Source: Front Plant Sci. 2020 Mar 6;11:249. doi: 10.3389/fpls.2020.00249 (PMC7068853; doi:10.3389/fpls.2020.00249)
Supplement: SUPPLEMENTARY FILE 2 — A zipped file containing floral humidity data collected by the robot arm transects as described in the main text. A word document within the zipped files explains the data formatting in detail. Datafiles themselves are in CSV format. [file Data_Sheet_2.zip › Floral humidity data/Flowers/Oenothera caespitosa Means.csv]

	Block	Sp	xORz	Individual	totIndividual	sample..	Sample.order	xoffset	zoffset	x2	z2	Background.Humidity	Background.Temperature	Focal.Humidity	Focal.Temperature	Corrected.Focal.humidity	Change.in.RH.	block
14	26203	Oenothera caespitosa	x	28	5028	0	3	-30	0	900	0	67.018	24.699	63.073	24.523	67.339	0.32716	26203
15	26204	Oenothera caespitosa	x	28	5028	0	3	-25	0	625	0	66.943	24.7	63.384	24.5	67.732	0.81808	26204
16	26205	Oenothera caespitosa	x	28	5028	0	3	-20	0	400	0	67.13535354	24.6989899	63.48181818	24.5	67.89494949	0.756191919	26205
17	26206	Oenothera caespitosa	x	28	5028	0	3	-15	0	225	0	67.08484848	24.7	63.77474747	24.5	68.27070707	1.198373737	26206
18	26207	Oenothera caespitosa	x	28	5028	0	3	-10	0	100	0	67.05050505	24.7	63.83737374	24.5	68.36666667	1.316484848	26207
19	26208	Oenothera caespitosa	x	28	5028	0	3	-5	0	25	0	67.15454545	24.7	64.28282828	24.5	68.97979798	1.807757576	26208
20	26209	Oenothera caespitosa	x	28	5028	0	3	0	0	0	0	67.193	24.7	64.235	24.5	68.908	1.70543	26209
21	26210	Oenothera caespitosa	x	28	5028	0	3	5	0	25	0	67.248	24.7	64.523	24.5	69.298	2.03507	26210
22	26211	Oenothera caespitosa	x	28	5028	0	3	10	0	100	0	67.364	24.7	64.256	24.5	68.943	1.56239	26211
23	26212	Oenothera caespitosa	x	28	5028	0	3	15	0	225	0	67.388	24.7	63.983	24.506	68.585	1.17354	26212
24	26213	Oenothera caespitosa	x	28	5028	0	3	20	0	400	0	67.671	24.7	63.862	24.512	68.411	0.72896	26213
25	26214	Oenothera caespitosa	x	28	5028	0	3	25	0	625	0	67.918	24.7	63.852	24.534	68.401	0.46861	26214
26	26215	Oenothera caespitosa	x	28	5028	0	3	30	0	900	0	68.009	24.7	63.877	24.587	68.444	0.41104	26215
40	26279	Oenothera caespitosa	x	28	5028	1	3	-30	0	900	0	65.986	24.8	62.155	24.697	66.113	0.13212	26279
41	26280	Oenothera caespitosa	x	28	5028	1	3	-25	0	625	0	65.871	24.812	62.265	24.623	66.261	0.39414	26280
42	26281	Oenothera caespitosa	x	28	5028	1	3	-20	0	400	0	65.903	24.8	62.532	24.603	66.623	0.71897	26281
43	26282	Oenothera caespitosa	x	28	5028	1	3	-15	0	225	0	66.045	24.802	62.862	24.601	67.043	1.01827	26282
44	26283	Oenothera caespitosa	x	28	5028	1	3	-10	0	100	0	66.261	24.8	63.249	24.6	67.573	1.31942	26283
45	26284	Oenothera caespitosa	x	28	5028	1	3	-5	0	25	0	66.413	24.8	63.388	24.6	67.748	1.35332	26284
46	26285	Oenothera caespitosa	x	28	5028	1	3	0	0	0	0	66.458	24.8	63.707	24.603	68.195	1.73469	26285
47	26286	Oenothera caespitosa	x	28	5028	1	3	5	0	25	0	66.555	24.8	63.678	24.603	68.141	1.59895	26286
48	26287	Oenothera caespitosa	x	28	5028	1	3	10	0	100	0	66.5989899	24.8030303	63.47676768	24.60707071	67.87272727	1.285919192	26287
49	26288	Oenothera caespitosa	x	28	5028	1	3	15	0	225	0	66.71919192	24.80808081	63.34949495	24.62828283	67.7020202	0.995606061	26288
50	26289	Oenothera caespitosa	x	28	5028	1	3	20	0	400	0	66.83737374	24.8	63.25353535	24.69494949	67.56262626	0.749272727	26289
51	26290	Oenothera caespitosa	x	28	5028	1	3	25	0	625	0	66.95353535	24.81414141	63.17272727	24.7	67.46868687	0.524959596	26290
52	26291	Oenothera caespitosa	x	28	5028	1	3	30	0	900	0	67.076	24.808	63.213	24.7	67.513	0.45642	26291
66	26355	Oenothera caespitosa	x	28	5028	2	3	-30	0	900	0	71.01	24.849	65.948	24.697	71.207	0.17773	26355
67	26356	Oenothera caespitosa	x	28	5028	2	3	-25	0	625	0	70.991	24.82	66.115	24.629	71.424	0.42001	26356
68	26357	Oenothera caespitosa	x	28	5028	2	3	-20	0	400	0	70.936	24.871	66.19	24.626	71.505	0.57545	26357
69	26358	Oenothera caespitosa	x	28	5028	2	3	-15	0	225	0	70.989	24.852	66.337	24.607	71.722	0.71873	26358
70	26359	Oenothera caespitosa	x	28	5028	2	3	-10	0	100	0	70.92626263	24.83939394	66.52727273	24.60606061	71.96767677	1.035878788	26359
71	26360	Oenothera caespitosa	x	28	5028	2	3	-5	0	25	0	70.84040404	24.87878788	66.8030303	24.62020202	72.33434343	1.490343434	26360
72	26361	Oenothera caespitosa	x	28	5028	2	3	0	0	0	0	70.84848485	24.87070707	66.84949495	24.61313131	72.4	1.544333333	26361
73	26362	Oenothera caespitosa	x	28	5028	2	3	5	0	25	0	70.8122449	24.87040816	67.09183673	24.62959184	72.72040816	1.904459184	26362
74	26363	Oenothera caespitosa	x	28	5028	2	3	10	0	100	0	70.811	24.836	66.584	24.645	72.044	1.22696	26363
75	26364	Oenothera caespitosa	x	28	5028	2	3	15	0	225	0	70.676	24.868	66.301	24.685	71.667	0.98368	26364
76	26365	Oenothera caespitosa	x	28	5028	2	3	20	0	400	0	70.665	24.827	66.039	24.681	71.331	0.64434	26365
77	26366	Oenothera caespitosa	x	28	5028	2	3	25	0	625	0	70.587	24.836	65.898	24.7	71.125	0.53405	26366
78	26367	Oenothera caespitosa	x	28	5028	2	3	30	0	900	0	70.486	24.861	65.729	24.7	70.929	0.40886	26367
92	26431	Oenothera caespitosa	x	28	5028	3	3	-30	0	900	0	69.44	24.7	64.76	24.563	69.619	0.15981	26431
93	26432	Oenothera caespitosa	x	28	5028	3	3	-25	0	625	0	69.48	24.7	64.944	24.5	69.846	0.36594	26432
94	26433	Oenothera caespitosa	x	28	5028	3	3	-20	0	400	0	69.5	24.7	65.076	24.5	70.038	0.52222	26433
95	26434	Oenothera caespitosa	x	28	5028	3	3	-15	0	225	0	69.525	24.695	65.218	24.5	70.232	0.68698	26434
96	26435	Oenothera caespitosa	x	28	5028	3	3	-10	0	100	0	69.51616162	24.6969697	65.2030303	24.5	70.20707071	0.675858586	26435
97	26436	Oenothera caespitosa	x	28	5028	3	3	-5	0	25	0	69.41616162	24.6979798	65.3959596	24.5	70.46060606	1.033777778	26436
98	26437	Oenothera caespitosa	x	28	5028	3	3	0	0	0	0	69.45858586	24.6969697	65.44747475	24.5	70.52929293	1.060212121	26437
99	26438	Oenothera caespitosa	x	28	5028	3	3	5	0	25	0	69.48080808	24.69494949	65.53535354	24.4989899	70.64848485	1.155434343	26438
100	26439	Oenothera caespitosa	x	28	5028	3	3	10	0	100	0	69.393	24.7	65.477	24.5	70.576	1.16519	26439
101	26440	Oenothera caespitosa	x	28	5028	3	3	15	0	225	0	69.55	24.686	65.453	24.498	70.545	0.9761	26440
102	26441	Oenothera caespitosa	x	28	5028	3	3	20	0	400	0	69.478	24.693	65.28	24.5	70.31	0.8169	26441
103	26442	Oenothera caespitosa	x	28	5028	3	3	25	0	625	0	69.54343434	24.68585859	65.01212121	24.5010101	69.92727273	0.393656566	26442
104	26443	Oenothera caespitosa	x	28	5028	3	3	30	0	900	0	69.503	24.694	64.915	24.513	69.815	0.3041	26443
319	26216	Oenothera caespitosa	z	28	5028	0	3	0	5	0	25	68.201	24.7	64.19	24.559	68.845	0.63724	26216
320	26217	Oenothera caespitosa	z	28	5028	0	3	0	10	0	100	68.334	24.7	64.169	24.508	68.826	0.47633	26217
321	26218	Oenothera caespitosa	z	28	5028	0	3	0	15	0	225	68.436	24.7	64.237	24.505	68.937	0.46523	26218
322	26219	Oenothera caespitosa	z	28	5028	0	3	0	20	0	400	68.364	24.7	64.164	24.522	68.828	0.43972	26219
323	26220	Oenothera caespitosa	z	28	5028	0	3	0	25	0	625	68.32222222	24.7010101	64.09191919	24.52020202	68.70505051	0.384949495	26220
324	26221	Oenothera caespitosa	z	28	5028	0	3	0	30	0	900	68.35918367	24.7	64.07959184	24.53163265	68.69081633	0.331469388	26221
331	26292	Oenothera caespitosa	z	28	5028	1	3	0	5	0	25	67.24387755	24.80714286	63.44591837	24.68673469	67.83877551	0.59972449	26292
332	26293	Oenothera caespitosa	z	28	5028	1	3	0	10	0	100	67.49090909	24.8	63.47777778	24.63131313	67.87676768	0.395323232	26293
333	26294	Oenothera caespitosa	z	28	5028	1	3	0	15	0	225	67.525	24.8	63.47	24.633	67.87	0.3508	26294
334	26295	Oenothera caespitosa	z	28	5028	1	3	0	20	0	400	67.706	24.8	63.609	24.624	68.04	0.35575	26295
335	26296	Oenothera caespitosa	z	28	5028	1	3	0	25	0	625	67.796	24.8	63.717	24.618	68.216	0.40979	26296
336	26297	Oenothera caespitosa	z	28	5028	1	3	0	30	0	900	67.886	24.802	63.776	24.627	68.298	0.39884	26297
343	26368	Oenothera caespitosa	z	28	5028	2	3	0	5	0	25	70.419	24.844	65.823	24.7	71.038	0.60167	26368
344	26369	Oenothera caespitosa	z	28	5028	2	3	0	10	0	100	70.398	24.842	65.683	24.655	70.854	0.43551	26369
345	26370	Oenothera caespitosa	z	28	5028	2	3	0	15	0	225	70.437	24.802	65.634	24.628	70.766	0.33124	26370
346	26371	Oenothera caespitosa	z	28	5028	2	3	0	20	0	400	70.32	24.801	65.571	24.614	70.683	0.36402	26371
347	26372	Oenothera caespitosa	z	28	5028	2	3	0	25	0	625	70.301	24.803	65.51	24.631	70.619	0.30131	26372
348	26373	Oenothera caespitosa	z	28	5028	2	3	0	30	0	900	70.298	24.8	65.504	24.614	70.604	0.29636	26373
355	26444	Oenothera caespitosa	z	28	5028	3	3	0	5	0	25	69.447	24.699	65.053	24.5	70.005	0.5445	26444
356	26445	Oenothera caespitosa	z	28	5028	3	3	0	10	0	100	69.514	24.697	64.976	24.5	69.881	0.37479	26445
357	26446	Oenothera caespitosa	z	28	5028	3	3	0	15	0	225	69.534	24.693	64.968	24.5	69.868	0.34412	26446
358	26447	Oenothera caespitosa	z	28	5028	3	3	0	20	0	400	69.433	24.7	64.898	24.507	69.798	0.35132	26447
359	26448	Oenothera caespitosa	z	28	5028	3	3	0	25	0	625	69.57575758	24.6979798	64.97474747	24.5	69.87474747	0.31140404	26448
360	26449	Oenothera caespitosa	z	28	5028	3	3	0	30	0	900	69.699	24.7	65.07	24.5	70.038	0.31512	26449
1	26184	Oenothera caespitosa	x	29	5029	0	2	-30	0	900	0	65.819	24.598	62.157	24.477	66.109	0.30186	26184
2	26185	Oenothera caespitosa	x	29	5029	0	2	-25	0	625	0	65.812	24.6	62.39	24.405	66.415	0.62035	26185
3	26186	Oenothera caespitosa	x	29	5029	0	2	-20	0	400	0	65.779	24.611	62.71	24.4	66.849	1.08101	26186
4	26187	Oenothera caespitosa	x	29	5029	0	2	-15	0	225	0	65.891	24.605	62.813	24.4	66.973	1.10682	26187
5	26188	Oenothera caespitosa	x	29	5029	0	2	-10	0	100	0	65.959	24.606	63.077	24.4	67.338	1.39157	26188
6	26189	Oenothera caespitosa	x	29	5029	0	2	-5	0	25	0	66.00808081	24.61010101	63.64141414	24.4	68.10707071	2.096949495	26189
7	26190	Oenothera caespitosa	x	29	5029	0	2	0	0	0	0	66.05918367	24.62857143	64.21428571	24.40204082	68.8755102	2.811469388	26190
8	26191	Oenothera caespitosa	x	29	5029	0	2	5	0	25	0	66.17474747	24.64747475	64.01414141	24.4040404	68.6020202	2.428494949	26191
9	26192	Oenothera caespitosa	x	29	5029	0	2	10	0	100	0	66.321	24.635	64.272	24.415	68.952	2.62675	26192
10	26193	Oenothera caespitosa	x	29	5029	0	2	15	0	225	0	66.37373737	24.67272727	64.23737374	24.46060606	68.92626263	2.527848485	26193
11	26194	Oenothera caespitosa	x	29	5029	0	2	20	0	400	0	66.544	24.676	63.616	24.497	68.061	1.52699	26194
12	26195	Oenothera caespitosa	x	29	5029	0	2	25	0	625	0	66.603	24.681	63.101	24.5	67.388	0.77947	26195
13	26196	Oenothera caespitosa	x	29	5029	0	2	30	0	900	0	66.576	24.683	62.96	24.5	67.164	0.61836	26196
27	26260	Oenothera caespitosa	x	29	5029	1	2	-30	0	900	0	66.09494949	24.8	62.23030303	24.65555556	66.20909091	0.123868687	26260
28	26261	Oenothera caespitosa	x	29	5029	1	2	-25	0	625	0	66.24848485	24.8	62.56262626	24.6	66.65757576	0.414484848	26261
29	26262	Oenothera caespitosa	x	29	5029	1	2	-20	0	400	0	66.27070707	24.8	62.65050505	24.6	66.77878788	0.509686869	26262
30	26263	Oenothera caespitosa	x	29	5029	1	2	-15	0	225	0	66.331	24.8	62.862	24.6	67.04	0.7323	26263
31	26264	Oenothera caespitosa	x	29	5029	1	2	-10	0	100	0	66.369	24.8	63.591	24.6	68.035	1.66859	26264
32	26265	Oenothera caespitosa	x	29	5029	1	2	-5	0	25	0	66.38686869	24.8	63.36868687	24.6	67.72828283	1.353575758	26265
33	26266	Oenothera caespitosa	x	29	5029	1	2	0	0	0	0	66.436	24.8	64.256	24.6	68.935	2.49043	26266
34	26267	Oenothera caespitosa	x	29	5029	1	2	5	0	25	0	66.578	24.801	63.773	24.6	68.281	1.70295	26267
35	26268	Oenothera caespitosa	x	29	5029	1	2	10	0	100	0	66.659	24.8	63.843	24.6	68.384	1.71548	26268
36	26269	Oenothera caespitosa	x	29	5029	1	2	15	0	225	0	66.729	24.8	63.436	24.601	67.816	1.10144	26269
37	26270	Oenothera caespitosa	x	29	5029	1	2	20	0	400	0	66.76363636	24.8	63.32828283	24.61515152	67.66969697	0.922848485	26270
38	26271	Oenothera caespitosa	x	29	5029	1	2	25	0	625	0	66.8030303	24.8020202	63.13333333	24.63636364	67.41818182	0.622787879	26271
39	26272	Oenothera caespitosa	x	29	5029	1	2	30	0	900	0	66.8959596	24.8	63.05252525	24.63333333	67.29393939	0.422010101	26272
53	26336	Oenothera caespitosa	x	29	5029	2	2	-30	0	900	0	71.164	24.889	65.935	24.729	71.18	0.00645	26336
54	26337	Oenothera caespitosa	x	29	5029	2	2	-25	0	625	0	71.138	24.891	66.225	24.7	71.546	0.42029	26337
55	26338	Oenothera caespitosa	x	29	5029	2	2	-20	0	400	0	71.075	24.899	66.261	24.699	71.606	0.53129	26338
56	26339	Oenothera caespitosa	x	29	5029	2	2	-15	0	225	0	71.091	24.896	66.274	24.67	71.624	0.53266	26339
57	26340	Oenothera caespitosa	x	29	5029	2	2	-10	0	100	0	71.028	24.895	66.646	24.622	72.123	1.09287	26340
58	26341	Oenothera caespitosa	x	29	5029	2	2	-5	0	25	0	71.044	24.891	66.841	24.631	72.384	1.33744	26341
59	26342	Oenothera caespitosa	x	29	5029	2	2	0	0	0	0	71.14545455	24.86969697	66.7959596	24.61111111	72.32727273	1.17579798	26342
60	26343	Oenothera caespitosa	x	29	5029	2	2	5	0	25	0	71.06868687	24.87070707	67.04545455	24.61111111	72.66161616	1.586010101	26343
61	26344	Oenothera caespitosa	x	29	5029	2	2	10	0	100	0	70.98989899	24.85252525	66.75353535	24.62121212	72.26363636	1.274737374	26344
62	26345	Oenothera caespitosa	x	29	5029	2	2	15	0	225	0	70.91414141	24.88282828	66.61212121	24.69292929	72.08686869	1.161353535	26345
63	26346	Oenothera caespitosa	x	29	5029	2	2	20	0	400	0	70.894	24.885	66.289	24.7	71.642	0.74973	26346
64	26347	Oenothera caespitosa	x	29	5029	2	2	25	0	625	0	70.846	24.886	66.115	24.7	71.415	0.5651	26347
65	26348	Oenothera caespitosa	x	29	5029	2	2	30	0	900	0	71.002	24.825	66.054	24.7	71.354	0.32736	26348
79	26412	Oenothera caespitosa	x	29	5029	3	2	-30	0	900	0	70.265	24.7	65.281	24.541	70.3	0.03135	26412
80	26413	Oenothera caespitosa	x	29	5029	3	2	-25	0	625	0	70.222	24.7	65.456	24.5	70.556	0.30804	26413
81	26414	Oenothera caespitosa	x	29	5029	3	2	-20	0	400	0	70.152	24.7	65.698	24.5	70.854	0.70176	26414
82	26415	Oenothera caespitosa	x	29	5029	3	2	-15	0	225	0	70.074	24.7	65.706	24.5	70.875	0.79035	26415
83	26416	Oenothera caespitosa	x	29	5029	3	2	-10	0	100	0	70.05757576	24.7	65.75353535	24.5	70.94141414	0.870282828	26416
84	26417	Oenothera caespitosa	x	29	5029	3	2	-5	0	25	0	70.10707071	24.7	65.74343434	24.5	70.92727273	0.807292929	26417
85	26418	Oenothera caespitosa	x	29	5029	3	2	0	0	0	0	69.94141414	24.7010101	66.07676768	24.5	71.37070707	1.418515152	26418
86	26419	Oenothera caespitosa	x	29	5029	3	2	5	0	25	0	69.96868687	24.7	66.00707071	24.5	71.27878788	1.298070707	26419
87	26420	Oenothera caespitosa	x	29	5029	3	2	10	0	100	0	70.034	24.7	65.873	24.5	71.091	1.05364	26420
88	26421	Oenothera caespitosa	x	29	5029	3	2	15	0	225	0	70.026	24.7	65.738	24.5	70.93	0.881	26421
89	26422	Oenothera caespitosa	x	29	5029	3	2	20	0	400	0	70.025	24.7	65.569	24.5	70.683	0.65632	26422
90	26423	Oenothera caespitosa	x	29	5029	3	2	25	0	625	0	70.031	24.7	65.387	24.501	70.471	0.40674	26423
91	26424	Oenothera caespitosa	x	29	5029	3	2	30	0	900	0	70.019	24.7	65.233	24.502	70.24	0.21315	26424
313	26197	Oenothera caespitosa	z	29	5029	0	2	0	5	0	25	66.68989899	24.69090909	63.20808081	24.5	67.51919192	0.835818182	26197
314	26198	Oenothera caespitosa	z	29	5029	0	2	0	10	0	100	66.736	24.691	63.183	24.495	67.489	0.75616	26198
315	26199	Oenothera caespitosa	z	29	5029	0	2	0	15	0	225	66.855	24.697	63.187	24.5	67.487	0.64258	26199
316	26200	Oenothera caespitosa	z	29	5029	0	2	0	20	0	400	66.935	24.689	63.158	24.5	67.458	0.52372	26200
317	26201	Oenothera caespitosa	z	29	5029	0	2	0	25	0	625	66.958	24.697	63.247	24.5	67.547	0.61998	26201
318	26202	Oenothera caespitosa	z	29	5029	0	2	0	30	0	900	67.049	24.693	63.213	24.5	67.513	0.48342	26202
325	26273	Oenothera caespitosa	z	29	5029	1	2	0	5	0	25	66.82653061	24.80306122	63.19693878	24.6122449	67.50408163	0.684295918	26273
326	26274	Oenothera caespitosa	z	29	5029	1	2	0	10	0	100	66.65918367	24.83367347	62.97653061	24.62040816	67.19489796	0.557183673	26274
327	26275	Oenothera caespitosa	z	29	5029	1	2	0	15	0	225	66.5244898	24.84795918	62.75918367	24.61632653	66.90816327	0.401326531	26275
328	26276	Oenothera caespitosa	z	29	5029	1	2	0	20	0	400	66.34387755	24.82040816	62.59795918	24.62755102	66.69897959	0.366377551	26276
329	26277	Oenothera caespitosa	z	29	5029	1	2	0	25	0	625	66.292	24.8	62.509	24.609	66.602	0.29913	26277
330	26278	Oenothera caespitosa	z	29	5029	1	2	0	30	0	900	66.235	24.8	62.392	24.617	66.413	0.20007	26278
337	26349	Oenothera caespitosa	z	29	5029	2	2	0	5	0	25	70.938	24.866	66.119	24.7	71.419	0.47846	26349
338	26350	Oenothera caespitosa	z	29	5029	2	2	0	10	0	100	70.994	24.855	66.126	24.689	71.428	0.43182	26350
339	26351	Oenothera caespitosa	z	29	5029	2	2	0	15	0	225	70.95151515	24.85656566	66.12020202	24.6979798	71.42020202	0.466555556	26351
340	26352	Oenothera caespitosa	z	29	5029	2	2	0	20	0	400	70.97	24.87	66.152	24.694	71.452	0.49068	26352
341	26353	Oenothera caespitosa	z	29	5029	2	2	0	25	0	625	70.989	24.866	66.151	24.69	71.451	0.47034	26353
342	26354	Oenothera caespitosa	z	29	5029	2	2	0	30	0	900	70.97777778	24.86868687	66.14141414	24.68080808	71.44141414	0.468717172	26354
349	26425	Oenothera caespitosa	z	29	5029	3	2	0	5	0	25	69.873	24.7	65.266	24.506	70.287	0.40323	26425
350	26426	Oenothera caespitosa	z	29	5029	3	2	0	10	0	100	69.787	24.7	65.181	24.502	70.181	0.37554	26426
351	26427	Oenothera caespitosa	z	29	5029	3	2	0	15	0	225	69.798	24.7	65.153	24.5	70.153	0.32702	26427
352	26428	Oenothera caespitosa	z	29	5029	3	2	0	20	0	400	69.854	24.7	65.184	24.5	70.184	0.31256	26428
353	26429	Oenothera caespitosa	z	29	5029	3	2	0	25	0	625	69.757	24.7	65.037	24.5	69.974	0.21321	26429
354	26430	Oenothera caespitosa	z	29	5029	3	2	0	30	0	900	69.656	24.7	65.019	24.5	69.938	0.29027	26430
105	26450	Oenothera caespitosa	x	31	5031	0	0	-30	0	900	0	70.38989899	24.77070707	65.34646465	24.65353535	70.44646465	0.049212121	26450
106	26451	Oenothera caespitosa	x	31	5031	0	0	-25	0	625	0	70.60707071	24.7	65.67272727	24.52424242	70.87676768	0.251707071	26451
107	26452	Oenothera caespitosa	x	31	5031	0	0	-20	0	400	0	70.737	24.645	65.978	24.495	71.282	0.51456	26452
108	26453	Oenothera caespitosa	x	31	5031	0	0	-15	0	225	0	70.753	24.6	66.188	24.43	71.521	0.76888	26453
109	26454	Oenothera caespitosa	x	31	5031	0	0	-10	0	100	0	70.864	24.599	66.369	24.407	71.746	0.89055	26454
110	26455	Oenothera caespitosa	x	31	5031	0	0	-5	0	25	0	70.843	24.6	66.618	24.401	72.076	1.23176	26455
111	26456	Oenothera caespitosa	x	31	5031	0	0	0	0	0	0	70.933	24.591	66.809	24.4	72.323	1.38753	26456
112	26457	Oenothera caespitosa	x	31	5031	0	0	5	0	25	0	70.97	24.591	66.832	24.402	72.354	1.38015	26457
113	26458	Oenothera caespitosa	x	31	5031	0	0	10	0	100	0	70.958	24.598	66.671	24.408	72.169	1.18497	26458
114	26459	Oenothera caespitosa	x	31	5031	0	0	15	0	225	0	70.879	24.599	66.329	24.462	71.713	0.82411	26459
115	26460	Oenothera caespitosa	x	31	5031	0	0	20	0	400	0	70.876	24.6	66.112	24.497	71.418	0.54825	26460
116	26461	Oenothera caespitosa	x	31	5031	0	0	25	0	625	0	70.86464646	24.6010101	66.01414141	24.5	71.31414141	0.43359596	26461
117	26462	Oenothera caespitosa	x	31	5031	0	0	30	0	900	0	70.94444444	24.6	65.9030303	24.5	71.2	0.210494949	26462
144	26526	Oenothera caespitosa	x	31	5031	1	0	-30	0	900	0	69.496	24.8	64.738	24.693	69.649	0.1605	26526
145	26527	Oenothera caespitosa	x	31	5031	1	0	-25	0	625	0	69.658	24.8	65.003	24.617	70.001	0.33965	26527
146	26528	Oenothera caespitosa	x	31	5031	1	0	-20	0	400	0	69.964	24.8	65.336	24.6	70.436	0.46157	26528
147	26529	Oenothera caespitosa	x	31	5031	1	0	-15	0	225	0	70.142	24.799	65.708	24.6	70.907	0.76233	26529
148	26530	Oenothera caespitosa	x	31	5031	1	0	-10	0	100	0	70.232	24.8	66.218	24.6	71.563	1.32827	26530
149	26531	Oenothera caespitosa	x	31	5031	1	0	-5	0	25	0	70.35454545	24.8	66.56767677	24.59292929	72.01212121	1.655555556	26531
150	26532	Oenothera caespitosa	x	31	5031	1	0	0	0	0	0	70.42857143	24.8	67.48571429	24.57959184	73.19591837	2.762489796	26532
151	26533	Oenothera caespitosa	x	31	5031	1	0	5	0	25	0	70.54040404	24.8	67.50707071	24.5969697	73.22222222	2.678181818	26533
152	26534	Oenothera caespitosa	x	31	5031	1	0	10	0	100	0	70.666	24.8	67.018	24.6	72.584	1.92355	26534
153	26535	Oenothera caespitosa	x	31	5031	1	0	15	0	225	0	70.858	24.8	66.879	24.6	72.405	1.55265	26535
154	26536	Oenothera caespitosa	x	31	5031	1	0	20	0	400	0	71.109	24.8	66.349	24.608	71.733	0.61967	26536
155	26537	Oenothera caespitosa	x	31	5031	1	0	25	0	625	0	71.157	24.8	66.236	24.64	71.577	0.42649	26537
156	26538	Oenothera caespitosa	x	31	5031	1	0	30	0	900	0	71.37	24.8	66.29	24.689	71.665	0.28295	26538
183	26602	Oenothera caespitosa	x	31	5031	2	0	-30	0	900	0	75.665	24.9	69.385	24.753	75.653	-0.03103	26602
184	26603	Oenothera caespitosa	x	31	5031	2	0	-25	0	625	0	75.644	24.9	69.525	24.701	75.825	0.17024	26603
185	26604	Oenothera caespitosa	x	31	5031	2	0	-20	0	400	0	75.779	24.893	69.678	24.7	75.987	0.23191	26604
186	26605	Oenothera caespitosa	x	31	5031	2	0	-15	0	225	0	75.714	24.888	70.032	24.698	76.474	0.75251	26605
187	26606	Oenothera caespitosa	x	31	5031	2	0	-10	0	100	0	75.643	24.898	70.381	24.611	76.913	1.27245	26606
188	26607	Oenothera caespitosa	x	31	5031	2	0	-5	0	25	0	75.583	24.9	70.422	24.601	76.962	1.38505	26607
189	26608	Oenothera caespitosa	x	31	5031	2	0	0	0	0	0	75.54	24.9	70.83	24.606	77.492	1.95293	26608
190	26609	Oenothera caespitosa	x	31	5031	2	0	5	0	25	0	75.621	24.899	71.103	24.6	77.834	2.22315	26609
191	26610	Oenothera caespitosa	x	31	5031	2	0	10	0	100	0	75.6979798	24.8979798	71.33636364	24.6	78.14040404	2.446353535	26610
192	26611	Oenothera caespitosa	x	31	5031	2	0	15	0	225	0	75.77272727	24.88383838	71.03333333	24.64747475	77.74545455	1.981767677	26611
193	26612	Oenothera caespitosa	x	31	5031	2	0	20	0	400	0	75.73333333	24.89393939	70.16363636	24.7	76.64848485	0.90259596	26612
194	26613	Oenothera caespitosa	x	31	5031	2	0	25	0	625	0	75.691	24.891	69.779	24.7	76.126	0.4499	26613
195	26614	Oenothera caespitosa	x	31	5031	2	0	30	0	900	0	75.69090909	24.88181818	69.59292929	24.7	75.89292929	0.210818182	26614
222	26678	Oenothera caespitosa	x	31	5031	3	0	-30	0	900	0	68.47474747	24.8	63.81616162	24.6979798	68.43636364	-0.00389899	26678
223	26679	Oenothera caespitosa	x	31	5031	3	0	-25	0	625	0	68.36565657	24.8	63.86161616	24.61616162	68.50808081	0.163686869	26679
224	26680	Oenothera caespitosa	x	31	5031	3	0	-20	0	400	0	68.244	24.8	63.932	24.6	68.632	0.37596	26680
225	26681	Oenothera caespitosa	x	31	5031	3	0	-15	0	225	0	68.093	24.8	63.976	24.595	68.674	0.58344	26681
226	26682	Oenothera caespitosa	x	31	5031	3	0	-10	0	100	0	68.094	24.8	64.143	24.506	68.89	0.79709	26682
227	26683	Oenothera caespitosa	x	31	5031	3	0	-5	0	25	0	68.081	24.8	64.42	24.501	69.263	1.16632	26683
228	26684	Oenothera caespitosa	x	31	5031	3	0	0	0	0	0	68.013	24.8	64.439	24.506	69.282	1.25886	26684
229	26685	Oenothera caespitosa	x	31	5031	3	0	5	0	25	0	67.951	24.8	64.382	24.511	69.206	1.24754	26685
230	26686	Oenothera caespitosa	x	31	5031	3	0	10	0	100	0	67.818	24.8	64.573	24.526	69.463	1.62621	26686
231	26687	Oenothera caespitosa	x	31	5031	3	0	15	0	225	0	67.806	24.8	64.665	24.512	69.572	1.75667	26687
232	26688	Oenothera caespitosa	x	31	5031	3	0	20	0	400	0	67.79090909	24.8	64.32626263	24.56464646	69.13333333	1.33589899	26688
233	26689	Oenothera caespitosa	x	31	5031	3	0	25	0	625	0	67.82626263	24.78585859	63.98686869	24.6	68.67373737	0.864171717	26689
234	26690	Oenothera caespitosa	x	31	5031	3	0	30	0	900	0	67.75757576	24.79393939	63.63434343	24.6	68.23434343	0.479282828	26690
361	26463	Oenothera caespitosa	z	31	5031	0	0	0	5	0	25	70.971	24.6	66.184	24.499	71.509	0.54575	26463
362	26464	Oenothera caespitosa	z	31	5031	0	0	0	10	0	100	70.96767677	24.5989899	66.13333333	24.47272727	71.44747475	0.483969697	26464
363	26465	Oenothera caespitosa	z	31	5031	0	0	0	15	0	225	70.88181818	24.6020202	66.09393939	24.4979798	71.39393939	0.519353535	26465
364	26466	Oenothera caespitosa	z	31	5031	0	0	0	20	0	400	70.96565657	24.60808081	66.1020202	24.5	71.4020202	0.445919192	26466
365	26467	Oenothera caespitosa	z	31	5031	0	0	0	25	0	625	71.11414141	24.6030303	66.0989899	24.5	71.3989899	0.293545455	26467
366	26468	Oenothera caespitosa	z	31	5031	0	0	0	30	0	900	71.192	24.6	66.101	24.5	71.401	0.21828	26468
379	26539	Oenothera caespitosa	z	31	5031	1	0	0	5	0	25	71.437	24.8	66.769	24.66	72.272	0.83206	26539
380	26540	Oenothera caespitosa	z	31	5031	1	0	0	10	0	100	71.687	24.8	66.827	24.626	72.333	0.65677	26540
381	26541	Oenothera caespitosa	z	31	5031	1	0	0	15	0	225	72.035	24.8	66.897	24.65	72.425	0.39885	26541
382	26542	Oenothera caespitosa	z	31	5031	1	0	0	20	0	400	72.444	24.8	67.093	24.637	72.692	0.24198	26542
383	26543	Oenothera caespitosa	z	31	5031	1	0	0	25	0	625	72.581	24.8	67.236	24.651	72.877	0.28903	26543
384	26544	Oenothera caespitosa	z	31	5031	1	0	0	30	0	900	72.664	24.8	67.342	24.652	73.033	0.34224	26544
397	26615	Oenothera caespitosa	z	31	5031	2	0	0	5	0	25	75.66464646	24.86767677	70.17272727	24.7	76.66363636	0.983050505	26615
398	26616	Oenothera caespitosa	z	31	5031	2	0	0	10	0	100	75.552	24.886	69.703	24.7	76.022	0.49105	26616
399	26617	Oenothera caespitosa	z	31	5031	2	0	0	15	0	225	75.457	24.899	69.541	24.7	75.841	0.37788	26617
400	26618	Oenothera caespitosa	z	31	5031	2	0	0	20	0	400	75.285	24.9	69.477	24.7	75.777	0.46733	26618
401	26619	Oenothera caespitosa	z	31	5031	2	0	0	25	0	625	75.267	24.9	69.331	24.702	75.562	0.29768	26619
402	26620	Oenothera caespitosa	z	31	5031	2	0	0	30	0	900	75.297	24.9	69.304	24.7	75.51	0.2331	26620
415	26691	Oenothera caespitosa	z	31	5031	3	0	0	5	0	25	67.63636364	24.79393939	63.8010101	24.6	68.43131313	0.814929293	26691
416	26692	Oenothera caespitosa	z	31	5031	3	0	0	10	0	100	67.5030303	24.8	63.46262626	24.6	68.01818182	0.512757576	26692
417	26693	Oenothera caespitosa	z	31	5031	3	0	0	15	0	225	67.34444444	24.8	63.18181818	24.6010101	67.64747475	0.31010101	26693
418	26694	Oenothera caespitosa	z	31	5031	3	0	0	20	0	400	67.22424242	24.8	63.05858586	24.6	67.46464646	0.271808081	26694
419	26695	Oenothera caespitosa	z	31	5031	3	0	0	25	0	625	67.212	24.798	62.993	24.6	67.393	0.19997	26695
420	26696	Oenothera caespitosa	z	31	5031	3	0	0	30	0	900	67.193	24.787	62.936	24.6	67.336	0.14545	26696
118	26469	Oenothera caespitosa	x	32	5032	0	1	-30	0	900	0	71.233	24.604	65.994	24.502	71.294	0.03926	26469
119	26470	Oenothera caespitosa	x	32	5032	0	1	-25	0	625	0	71.12828283	24.61414141	66.11616162	24.48686869	71.41616162	0.301333333	26470
120	26471	Oenothera caespitosa	x	32	5032	0	1	-20	0	400	0	71	24.62323232	66.17878788	24.43838384	71.50707071	0.509939394	26471
121	26472	Oenothera caespitosa	x	32	5032	0	1	-15	0	225	0	70.88787879	24.68484848	66.04242424	24.44343434	71.34343434	0.446757576	26472
122	26473	Oenothera caespitosa	x	32	5032	0	1	-10	0	100	0	70.75918367	24.66632653	66.05306122	24.45918367	71.35612245	0.589071429	26473
123	26474	Oenothera caespitosa	x	32	5032	0	1	-5	0	25	0	70.644	24.678	65.998	24.444	71.287	0.63337	26474
124	26475	Oenothera caespitosa	x	32	5032	0	1	0	0	0	0	70.444	24.679	65.982	24.429	71.265	0.81281	26475
125	26476	Oenothera caespitosa	x	32	5032	0	1	5	0	25	0	70.324	24.69	66.219	24.458	71.565	1.23764	26476
126	26477	Oenothera caespitosa	x	32	5032	0	1	10	0	100	0	70.397	24.691	66.04	24.499	71.339	0.93446	26477
127	26478	Oenothera caespitosa	x	32	5032	0	1	15	0	225	0	70.483	24.678	65.991	24.498	71.288	0.78534	26478
128	26479	Oenothera caespitosa	x	32	5032	0	1	20	0	400	0	70.605	24.679	66.055	24.5	71.358	0.74579	26479
129	26480	Oenothera caespitosa	x	32	5032	0	1	25	0	625	0	70.644	24.682	65.894	24.5	71.168	0.49952	26480
130	26481	Oenothera caespitosa	x	32	5032	0	1	30	0	900	0	70.459	24.684	65.574	24.502	70.741	0.27279	26481
157	26545	Oenothera caespitosa	x	32	5032	1	1	-30	0	900	0	72.75	24.8	67.376	24.698	73.076	0.3	26545
158	26546	Oenothera caespitosa	x	32	5032	1	1	-25	0	625	0	72.769	24.8	67.428	24.615	73.128	0.34789	26546
159	26547	Oenothera caespitosa	x	32	5032	1	1	-20	0	400	0	72.802	24.8	67.454	24.622	73.154	0.34829	26547
160	26548	Oenothera caespitosa	x	32	5032	1	1	-15	0	225	0	72.573	24.81	67.383	24.619	73.082	0.48596	26548
161	26549	Oenothera caespitosa	x	32	5032	1	1	-10	0	100	0	72.515	24.8	67.328	24.613	73.011	0.47319	26549
162	26550	Oenothera caespitosa	x	32	5032	1	1	-5	0	25	0	72.499	24.8	67.228	24.604	72.85	0.3609	26550
163	26551	Oenothera caespitosa	x	32	5032	1	1	0	0	0	0	72.28282828	24.8	67.16464646	24.61313131	72.77979798	0.495414141	26551
164	26552	Oenothera caespitosa	x	32	5032	1	1	5	0	25	0	72.22222222	24.8	67.09191919	24.6040404	72.69191919	0.462353535	26552
165	26553	Oenothera caespitosa	x	32	5032	1	1	10	0	100	0	72.16767677	24.8	67.10505051	24.61616162	72.70505051	0.533838384	26553
166	26554	Oenothera caespitosa	x	32	5032	1	1	15	0	225	0	72.18282828	24.8	67.13535354	24.63030303	72.73939394	0.557737374	26554
167	26555	Oenothera caespitosa	x	32	5032	1	1	20	0	400	0	72.418	24.8	67.166	24.638	72.776	0.36204	26555
168	26556	Oenothera caespitosa	x	32	5032	1	1	25	0	625	0	72.41313131	24.8	67.15454545	24.64242424	72.76161616	0.352161616	26556
169	26557	Oenothera caespitosa	x	32	5032	1	1	30	0	900	0	72.348	24.8	67.143	24.697	72.743	0.40247	26557
196	26621	Oenothera caespitosa	x	32	5032	2	1	-30	0	900	0	75.13232323	24.9	69.03333333	24.72828283	75.17272727	0.049666667	26621
197	26622	Oenothera caespitosa	x	32	5032	2	1	-25	0	625	0	75.132	24.898	69.162	24.7	75.362	0.21536	26622
198	26623	Oenothera caespitosa	x	32	5032	2	1	-20	0	400	0	75.005	24.9	69.193	24.7	75.393	0.38211	26623
199	26624	Oenothera caespitosa	x	32	5032	2	1	-15	0	225	0	74.939	24.9	69.115	24.7	75.307	0.34812	26624
200	26625	Oenothera caespitosa	x	32	5032	2	1	-10	0	100	0	74.849	24.9	69.111	24.7	75.308	0.43305	26625
201	26626	Oenothera caespitosa	x	32	5032	2	1	-5	0	25	0	74.949	24.892	69.027	24.7	75.155	0.22483	26626
202	26627	Oenothera caespitosa	x	32	5032	2	1	0	0	0	0	74.81919192	24.89393939	68.97676768	24.7	75.08585859	0.289838384	26627
203	26628	Oenothera caespitosa	x	32	5032	2	1	5	0	25	0	74.635	24.9	68.871	24.7	74.971	0.33791	26628
204	26629	Oenothera caespitosa	x	32	5032	2	1	10	0	100	0	74.61212121	24.8969697	68.83232323	24.7	74.93232323	0.311313131	26629
205	26630	Oenothera caespitosa	x	32	5032	2	1	15	0	225	0	74.46060606	24.9	68.76262626	24.7	74.86262626	0.373181818	26630
206	26631	Oenothera caespitosa	x	32	5032	2	1	20	0	400	0	74.43434343	24.8979798	68.67979798	24.7	74.75050505	0.29259596	26631
207	26632	Oenothera caespitosa	x	32	5032	2	1	25	0	625	0	74.411	24.888	68.614	24.7	74.63	0.23108	26632
208	26633	Oenothera caespitosa	x	32	5032	2	1	30	0	900	0	74.321	24.885	68.491	24.7	74.491	0.16337	26633
235	26697	Oenothera caespitosa	x	32	5032	3	1	-30	0	900	0	67.03571429	24.79387755	62.70510204	24.62142857	67.01734694	0.005867347	26697
236	26698	Oenothera caespitosa	x	32	5032	3	1	-25	0	625	0	66.93030303	24.7979798	62.7030303	24.6	67.00606061	0.108606061	26698
237	26699	Oenothera caespitosa	x	32	5032	3	1	-20	0	400	0	66.91414141	24.77474747	62.72929293	24.6	67.05858586	0.158646465	26699
238	26700	Oenothera caespitosa	x	32	5032	3	1	-15	0	225	0	66.886	24.731	62.75	24.6	67.1	0.2135	26700
239	26701	Oenothera caespitosa	x	32	5032	3	1	-10	0	100	0	66.878	24.727	62.734	24.6	67.068	0.20086	26701
240	26702	Oenothera caespitosa	x	32	5032	3	1	-5	0	25	0	66.83	24.758	62.7	24.6	67	0.205	26702
241	26703	Oenothera caespitosa	x	32	5032	3	1	0	0	0	0	66.707	24.783	62.598	24.6	66.898	0.19653	26703
242	26704	Oenothera caespitosa	x	32	5032	3	1	5	0	25	0	66.75	24.771	62.604	24.6	66.904	0.16133	26704
243	26705	Oenothera caespitosa	x	32	5032	3	1	10	0	100	0	66.75252525	24.75959596	62.66666667	24.6	66.96666667	0.239474747	26705
244	26706	Oenothera caespitosa	x	32	5032	3	1	15	0	225	0	66.754	24.751	62.661	24.6	66.961	0.23069	26706
245	26707	Oenothera caespitosa	x	32	5032	3	1	20	0	400	0	66.78163265	24.72755102	62.59183673	24.6	66.89183673	0.113918367	26707
246	26708	Oenothera caespitosa	x	32	5032	3	1	25	0	625	0	66.75151515	24.72626263	62.5979798	24.6	66.8979798	0.151909091	26708
247	26709	Oenothera caespitosa	x	32	5032	3	1	30	0	900	0	66.70909091	24.73131313	62.50505051	24.6	66.80505051	0.075373737	26709
367	26482	Oenothera caespitosa	z	32	5032	0	1	0	5	0	25	70.364	24.698	65.543	24.501	70.682	0.32808	26482
368	26483	Oenothera caespitosa	z	32	5032	0	1	0	10	0	100	70.301	24.7	65.538	24.501	70.683	0.38457	26483
369	26484	Oenothera caespitosa	z	32	5032	0	1	0	15	0	225	70.3	24.699	65.491	24.5	70.601	0.32529	26484
370	26485	Oenothera caespitosa	z	32	5032	0	1	0	20	0	400	70.194	24.7	65.403	24.5	70.503	0.31787	26485
371	26486	Oenothera caespitosa	z	32	5032	0	1	0	25	0	625	70.09090909	24.7	65.31919192	24.50808081	70.41919192	0.313060606	26486
372	26487	Oenothera caespitosa	z	32	5032	0	1	0	30	0	900	70.03131313	24.7	65.20505051	24.52525253	70.27676768	0.225909091	26487
385	26558	Oenothera caespitosa	z	32	5032	1	1	0	5	0	25	72.396	24.801	67.052	24.643	72.647	0.23713	26558
386	26559	Oenothera caespitosa	z	32	5032	1	1	0	10	0	100	72.289	24.801	67.032	24.672	72.619	0.31841	26559
387	26560	Oenothera caespitosa	z	32	5032	1	1	0	15	0	225	72.041	24.804	66.883	24.672	72.389	0.37501	26560
388	26561	Oenothera caespitosa	z	32	5032	1	1	0	20	0	400	71.894	24.805	66.803	24.652	72.303	0.41888	26561
389	26562	Oenothera caespitosa	z	32	5032	1	1	0	25	0	625	71.75151515	24.8020202	66.64848485	24.65252525	72.14242424	0.362535354	26562
390	26563	Oenothera caespitosa	z	32	5032	1	1	0	30	0	900	71.629	24.818	66.586	24.677	72.058	0.40479	26563
403	26634	Oenothera caespitosa	z	32	5032	2	1	0	5	0	25	74.26969697	24.86868687	68.48989899	24.7	74.48989899	0.213262626	26634
404	26635	Oenothera caespitosa	z	32	5032	2	1	0	10	0	100	74.106	24.893	68.433	24.7	74.432	0.30354	26635
405	26636	Oenothera caespitosa	z	32	5032	2	1	0	15	0	225	74.019	24.899	68.343	24.7	74.282	0.27447	26636
406	26637	Oenothera caespitosa	z	32	5032	2	1	0	20	0	400	74.011	24.882	68.299	24.7	74.204	0.22577	26637
407	26638	Oenothera caespitosa	z	32	5032	2	1	0	25	0	625	73.909	24.896	68.201	24.7	74.101	0.20221	26638
408	26639	Oenothera caespitosa	z	32	5032	2	1	0	30	0	900	73.887	24.862	68.152	24.701	74.052	0.16107	26639
421	26710	Oenothera caespitosa	z	32	5032	3	1	0	5	0	25	66.64	24.779	62.524	24.6	66.821	0.16869	26710
422	26711	Oenothera caespitosa	z	32	5032	3	1	0	10	0	100	66.65353535	24.78080808	62.51717172	24.6	66.81717172	0.146444444	26711
423	26712	Oenothera caespitosa	z	32	5032	3	1	0	15	0	225	66.63737374	24.73636364	62.5030303	24.6	66.8030303	0.144505051	26712
424	26713	Oenothera caespitosa	z	32	5032	3	1	0	20	0	400	66.62929293	24.73636364	62.54646465	24.6	66.84646465	0.208181818	26713
425	26714	Oenothera caespitosa	z	32	5032	3	1	0	25	0	625	66.548	24.77	62.495	24.6	66.789	0.22354	26714
426	26715	Oenothera caespitosa	z	32	5032	3	1	0	30	0	900	66.527	24.748	62.477	24.6	66.754	0.22133	26715
131	26488	Oenothera caespitosa	x	33	5033	0	2	-30	0	900	0	69.864	24.7	65.029	24.592	70.047	0.16692	26488
132	26489	Oenothera caespitosa	x	33	5033	0	2	-25	0	625	0	69.74444444	24.7	65.22525253	24.52424242	70.28585859	0.538777778	26489
133	26490	Oenothera caespitosa	x	33	5033	0	2	-20	0	400	0	69.68686869	24.7	65.28282828	24.50505051	70.35555556	0.67040404	26490
134	26491	Oenothera caespitosa	x	33	5033	0	2	-15	0	225	0	69.6	24.7	65.52626263	24.5	70.66666667	1.070484848	26491
135	26492	Oenothera caespitosa	x	33	5033	0	2	-10	0	100	0	69.35959596	24.7	66.43030303	24.5	71.83939394	2.473868687	26492
136	26493	Oenothera caespitosa	x	33	5033	0	2	-5	0	25	0	68.784	24.705	67.227	24.478	72.864	4.07428	26493
137	26494	Oenothera caespitosa	x	33	5033	0	2	0	0	0	0	68.324	24.71	67.366	24.454	73.04	4.7131	26494
138	26495	Oenothera caespitosa	x	33	5033	0	2	5	0	25	0	68.106	24.7	66.678	24.469	72.157	4.04594	26495
139	26496	Oenothera caespitosa	x	33	5033	0	2	10	0	100	0	67.858	24.7	65.28	24.5	70.365	2.49572	26496
140	26497	Oenothera caespitosa	x	33	5033	0	2	15	0	225	0	67.621	24.702	64.437	24.5	69.278	1.64826	26497
141	26498	Oenothera caespitosa	x	33	5033	0	2	20	0	400	0	67.544	24.703	63.894	24.528	68.557	1.02691	26498
142	26499	Oenothera caespitosa	x	33	5033	0	2	25	0	625	0	67.601	24.701	63.706	24.584	68.312	0.72797	26499
143	26500	Oenothera caespitosa	x	33	5033	0	2	30	0	900	0	67.666	24.733	63.626	24.6	68.227	0.56013	26500
170	26564	Oenothera caespitosa	x	33	5033	1	2	-30	0	900	0	71.516	24.821	66.289	24.7	71.65	0.13554	26564
171	26565	Oenothera caespitosa	x	33	5033	1	2	-25	0	625	0	71.575	24.826	66.514	24.631	71.935	0.36597	26565
172	26566	Oenothera caespitosa	x	33	5033	1	2	-20	0	400	0	71.764	24.8	66.66	24.601	72.157	0.36485	26566
173	26567	Oenothera caespitosa	x	33	5033	1	2	-15	0	225	0	71.768	24.807	67.071	24.601	72.649	0.88973	26567
174	26568	Oenothera caespitosa	x	33	5033	1	2	-10	0	100	0	71.81313131	24.83131313	67.31111111	24.6	72.96161616	1.153454545	26568
175	26569	Oenothera caespitosa	x	33	5033	1	2	-5	0	25	0	71.88585859	24.82323232	67.57373737	24.6	73.31313131	1.418424242	26569
176	26570	Oenothera caespitosa	x	33	5033	1	2	0	0	0	0	71.89393939	24.82828283	67.80808081	24.6	73.61111111	1.711777778	26570
177	26571	Oenothera caespitosa	x	33	5033	1	2	5	0	25	0	71.93535354	24.87373737	68.01515152	24.6	73.87777778	1.936717172	26571
178	26572	Oenothera caespitosa	x	33	5033	1	2	10	0	100	0	71.977	24.806	67.458	24.605	73.159	1.17835	26572
179	26573	Oenothera caespitosa	x	33	5033	1	2	15	0	225	0	71.919	24.81	67.193	24.619	72.819	0.89571	26573
180	26574	Oenothera caespitosa	x	33	5033	1	2	20	0	400	0	71.905	24.823	67.112	24.644	72.713	0.80547	26574
181	26575	Oenothera caespitosa	x	33	5033	1	2	25	0	625	0	72.02	24.838	67.066	24.689	72.659	0.63121	26575
182	26576	Oenothera caespitosa	x	33	5033	1	2	30	0	900	0	72.197	24.847	67.181	24.7	72.793	0.60237	26576
209	26640	Oenothera caespitosa	x	33	5033	2	2	-30	0	900	0	73.706	24.884	67.838	24.713	73.638	-0.06184	26640
210	26641	Oenothera caespitosa	x	33	5033	2	2	-25	0	625	0	73.68	24.89	68.054	24.7	73.951	0.24209	26641
211	26642	Oenothera caespitosa	x	33	5033	2	2	-20	0	400	0	73.565	24.898	68.109	24.698	74.008	0.42763	26642
212	26643	Oenothera caespitosa	x	33	5033	2	2	-15	0	225	0	73.579	24.899	68.24	24.676	74.159	0.58224	26643
213	26644	Oenothera caespitosa	x	33	5033	2	2	-10	0	100	0	73.566	24.894	68.241	24.632	74.154	0.5964	26644
214	26645	Oenothera caespitosa	x	33	5033	2	2	-5	0	25	0	73.537	24.89	68.558	24.624	74.582	1.03332	26645
215	26646	Oenothera caespitosa	x	33	5033	2	2	0	0	0	0	73.46262626	24.9	68.58181818	24.65252525	74.5989899	1.138313131	26646
216	26647	Oenothera caespitosa	x	33	5033	2	2	5	0	25	0	73.3989899	24.9	68.51616162	24.66565657	74.51616162	1.117474747	26647
217	26648	Oenothera caespitosa	x	33	5033	2	2	10	0	100	0	73.48686869	24.89494949	68.4969697	24.68080808	74.49191919	1.004969697	26648
218	26649	Oenothera caespitosa	x	33	5033	2	2	15	0	225	0	73.482	24.875	68.27	24.7	74.18	0.71769	26649
219	26650	Oenothera caespitosa	x	33	5033	2	2	20	0	400	0	73.331	24.883	67.998	24.7	73.874	0.5192	26650
220	26651	Oenothera caespitosa	x	33	5033	2	2	25	0	625	0	73.19292929	24.87272727	67.83535354	24.7	73.65050505	0.447848485	26651
221	26652	Oenothera caespitosa	x	33	5033	2	2	30	0	900	0	72.932	24.885	67.521	24.7	73.236	0.30442	26652
248	26716	Oenothera caespitosa	x	33	5033	3	2	-30	0	900	0	66.56868687	24.71111111	62.28787879	24.6	66.48787879	-0.063969697	26716
249	26717	Oenothera caespitosa	x	33	5033	3	2	-25	0	625	0	66.546	24.757	62.494	24.598	66.77	0.22408	26717
250	26718	Oenothera caespitosa	x	33	5033	3	2	-20	0	400	0	66.553	24.735	62.54	24.548	66.834	0.27615	26718
251	26719	Oenothera caespitosa	x	33	5033	3	2	-15	0	225	0	66.6040404	24.7040404	62.66666667	24.52626263	66.98181818	0.387969697	26719
252	26720	Oenothera caespitosa	x	33	5033	3	2	-10	0	100	0	66.576	24.726	62.636	24.527	66.95	0.37662	26720
253	26721	Oenothera caespitosa	x	33	5033	3	2	-5	0	25	0	66.57	24.766	62.859	24.549	67.234	0.6694	26721
254	26722	Oenothera caespitosa	x	33	5033	3	2	0	0	0	0	66.582	24.732	62.888	24.513	67.28	0.69481	26722
255	26723	Oenothera caespitosa	x	33	5033	3	2	5	0	25	0	66.601	24.709	62.867	24.513	67.258	0.64885	26723
256	26724	Oenothera caespitosa	x	33	5033	3	2	10	0	100	0	66.576	24.74	62.883	24.578	67.282	0.69448	26724
257	26725	Oenothera caespitosa	x	33	5033	3	2	15	0	225	0	66.54343434	24.75656566	62.7040404	24.6	67.03131313	0.496737374	26725
258	26726	Oenothera caespitosa	x	33	5033	3	2	20	0	400	0	66.49081633	24.71428571	62.65	24.59795918	66.95306122	0.479693878	26726
259	26727	Oenothera caespitosa	x	33	5033	3	2	25	0	625	0	66.38282828	24.70808081	62.52323232	24.5989899	66.82323232	0.424909091	26727
260	26728	Oenothera caespitosa	x	33	5033	3	2	30	0	900	0	66.31717172	24.72424242	62.37171717	24.6	66.57676768	0.295343434	26728
373	26501	Oenothera caespitosa	z	33	5033	0	2	0	5	0	25	67.677	24.762	63.972	24.566	68.659	0.99414	26501
374	26502	Oenothera caespitosa	z	33	5033	0	2	0	10	0	100	67.763	24.713	63.669	24.551	68.269	0.51839	26502
375	26503	Oenothera caespitosa	z	33	5033	0	2	0	15	0	225	67.755	24.755	63.61	24.578	68.21	0.45055	26503
376	26504	Oenothera caespitosa	z	33	5033	0	2	0	20	0	400	67.69494949	24.76161616	63.55555556	24.58787879	68.15555556	0.440707071	26504
377	26505	Oenothera caespitosa	z	33	5033	0	2	0	25	0	625	67.62828283	24.75252525	63.49494949	24.5989899	68.08484848	0.42920202	26505
378	26506	Oenothera caespitosa	z	33	5033	0	2	0	30	0	900	67.52525253	24.76565657	63.41717172	24.5989899	67.93838384	0.431939394	26506
391	26577	Oenothera caespitosa	z	33	5033	1	2	0	5	0	25	72.413	24.884	67.366	24.693	73.048	0.62418	26577
392	26578	Oenothera caespitosa	z	33	5033	1	2	0	10	0	100	72.608	24.869	67.4	24.683	73.1	0.47286	26578
393	26579	Oenothera caespitosa	z	33	5033	1	2	0	15	0	225	72.664	24.853	67.467	24.65	73.167	0.50293	26579
394	26580	Oenothera caespitosa	z	33	5033	1	2	0	20	0	400	72.809	24.869	67.595	24.699	73.297	0.52255	26580
395	26581	Oenothera caespitosa	z	33	5033	1	2	0	25	0	625	73.02	24.88	67.703	24.699	73.487	0.45068	26581
396	26582	Oenothera caespitosa	z	33	5033	1	2	0	30	0	900	73.13	24.882	67.828	24.699	73.627	0.50113	26582
409	26653	Oenothera caespitosa	z	33	5033	2	2	0	5	0	25	72.738	24.883	67.433	24.7	73.133	0.38517	26653
410	26654	Oenothera caespitosa	z	33	5033	2	2	0	10	0	100	72.561	24.877	67.271	24.7	72.933	0.35397	26654
411	26655	Oenothera caespitosa	z	33	5033	2	2	0	15	0	225	72.47	24.872	67.168	24.698	72.771	0.31269	26655
412	26656	Oenothera caespitosa	z	33	5033	2	2	0	20	0	400	72.27	24.852	67.046	24.687	72.635	0.35545	26656
413	26657	Oenothera caespitosa	z	33	5033	2	2	0	25	0	625	72.208	24.812	66.918	24.694	72.441	0.25299	26657
414	26658	Oenothera caespitosa	z	33	5033	2	2	0	30	0	900	72.076	24.809	66.836	24.698	72.336	0.27944	26658
427	26729	Oenothera caespitosa	z	33	5033	3	2	0	5	0	25	66.27474747	24.74646465	62.36666667	24.6	66.57878788	0.331212121	26729
428	26730	Oenothera caespitosa	z	33	5033	3	2	0	10	0	100	66.26666667	24.77676768	62.33535354	24.6	66.53939394	0.298939394	26730
429	26731	Oenothera caespitosa	z	33	5033	3	2	0	15	0	225	66.21414141	24.78686869	62.23434343	24.6	66.43434343	0.221818182	26731
430	26732	Oenothera caespitosa	z	33	5033	3	2	0	20	0	400	66.24	24.766	62.239	24.6	66.439	0.20192	26732
431	26733	Oenothera caespitosa	z	33	5033	3	2	0	25	0	625	66.239	24.78	62.278	24.6	66.478	0.25284	26733
432	26734	Oenothera caespitosa	z	33	5033	3	2	0	30	0	900	66.281	24.725	62.299	24.6	66.499	0.23772	26734
261	26754	Oenothera caespitosa	x	2	6002	0	1	-30	0	900	0	62.43737374	24	59.57575758	23.88787879	62.48585859	0.03520202	26754
262	26755	Oenothera caespitosa	x	2	6002	0	1	-25	0	625	0	62.41616162	24	59.63030303	23.81414141	62.53737374	0.132191919	26755
263	26756	Oenothera caespitosa	x	2	6002	0	1	-20	0	400	0	62.40909091	24	59.83232323	23.82626263	62.82020202	0.420858586	26756
264	26757	Oenothera caespitosa	x	2	6002	0	1	-15	0	225	0	62.34242424	24	59.98282828	23.82222222	63.03939394	0.696929293	26757
265	26758	Oenothera caespitosa	x	2	6002	0	1	-10	0	100	0	62.467	24	60.258	23.821	63.423	0.95584	26758
266	26759	Oenothera caespitosa	x	2	6002	0	1	-5	0	25	0	62.475	24.001	60.176	23.829	63.304	0.83351	26759
267	26760	Oenothera caespitosa	x	2	6002	0	1	0	0	0	0	62.513	24	60.193	23.819	63.342	0.81916	26760
268	26761	Oenothera caespitosa	x	2	6002	0	1	5	0	25	0	62.582	24	60.594	23.831	63.881	1.30896	26761
269	26762	Oenothera caespitosa	x	2	6002	0	1	10	0	100	0	62.501	24.001	60.985	23.818	64.439	1.93451	26762
270	26763	Oenothera caespitosa	x	2	6002	0	1	15	0	225	0	62.419	24.007	60.776	23.821	64.144	1.72536	26763
271	26764	Oenothera caespitosa	x	2	6002	0	1	20	0	400	0	62.418	24.051	61.044	23.82	64.521	2.09977	26764
272	26765	Oenothera caespitosa	x	2	6002	0	1	25	0	625	0	62.342	24.052	60.752	23.892	64.121	1.76894	26765
273	26766	Oenothera caespitosa	x	2	6002	0	1	30	0	900	0	62.24343434	24.08989899	59.88686869	23.9	62.8979798	0.662424242	26766
274	26773	Oenothera caespitosa	x	2	6002	1	1	-30	0	900	0	60.02727273	24.3	57.91515152	24.14444444	60.15050505	0.132141414	26773
275	26774	Oenothera caespitosa	x	2	6002	1	1	-25	0	625	0	60.2040404	24.2989899	58.27474747	24.1	60.67777778	0.456020202	26774
276	26775	Oenothera caespitosa	x	2	6002	1	1	-20	0	400	0	60.30510204	24.29897959	58.5755102	24.1	61.08979592	0.774112245	26775
277	26776	Oenothera caespitosa	x	2	6002	1	1	-15	0	225	0	60.45252525	24.3	58.76262626	24.1	61.36363636	0.887535354	26776
278	26777	Oenothera caespitosa	x	2	6002	1	1	-10	0	100	0	60.57878788	24.2989899	59.10606061	24.1	61.81111111	1.239525253	26777
279	26778	Oenothera caespitosa	x	2	6002	1	1	-5	0	25	0	60.69	24.3	59.158	24.102	61.879	1.20069	26778
280	26779	Oenothera caespitosa	x	2	6002	1	1	0	0	0	0	60.731	24.3	59.383	24.1	62.194	1.47295	26779
281	26780	Oenothera caespitosa	x	2	6002	1	1	5	0	25	0	60.855	24.3	59.546	24.1	62.43	1.57611	26780
282	26781	Oenothera caespitosa	x	2	6002	1	1	10	0	100	0	61	24.3	60.011	24.1	63.071	2.07875	26781
283	26782	Oenothera caespitosa	x	2	6002	1	1	15	0	225	0	61.037	24.3	60.035	24.1	63.115	2.07513	26782
284	26783	Oenothera caespitosa	x	2	6002	1	1	20	0	400	0	61.042	24.302	59.995	24.104	63.048	2.01437	26783
285	26784	Oenothera caespitosa	x	2	6002	1	1	25	0	625	0	61.08	24.302	59.785	24.108	62.754	1.68402	26784
286	26785	Oenothera caespitosa	x	2	6002	1	1	30	0	900	0	61.083	24.305	59.411	24.166	62.242	1.15991	26785
287	26792	Oenothera caespitosa	x	2	6002	2	1	-30	0	900	0	63.888	24.453	60.717	24.311	64.053	0.17439	26792
288	26793	Oenothera caespitosa	x	2	6002	2	1	-25	0	625	0	64.04343434	24.44343434	61.11818182	24.2969697	64.61515152	0.577525253	26793
289	26794	Oenothera caespitosa	x	2	6002	2	1	-20	0	400	0	64.15858586	24.43232323	61.33636364	24.27272727	64.92020202	0.766484848	26794
290	26795	Oenothera caespitosa	x	2	6002	2	1	-15	0	225	0	64.32727273	24.4010101	61.4979798	24.23535354	65.16363636	0.823	26795
291	26796	Oenothera caespitosa	x	2	6002	2	1	-10	0	100	0	64.32525253	24.41414141	61.80707071	24.28888889	65.57171717	1.255585859	26796
292	26797	Oenothera caespitosa	x	2	6002	2	1	-5	0	25	0	64.41515152	24.4	61.93131313	24.24141414	65.74040404	1.33859596	26797
293	26798	Oenothera caespitosa	x	2	6002	2	1	0	0	0	0	64.411	24.404	62.181	24.22	66.088	1.69055	26798
294	26799	Oenothera caespitosa	x	2	6002	2	1	5	0	25	0	64.449	24.427	62.279	24.216	66.23	1.78907	26799
295	26800	Oenothera caespitosa	x	2	6002	2	1	10	0	100	0	64.563	24.404	62.393	24.219	66.39	1.83397	26800
296	26801	Oenothera caespitosa	x	2	6002	2	1	15	0	225	0	64.629	24.4	62.503	24.216	66.54	1.92114	26801
297	26802	Oenothera caespitosa	x	2	6002	2	1	20	0	400	0	64.658	24.4	62.783	24.244	66.948	2.28222	26802
298	26803	Oenothera caespitosa	x	2	6002	2	1	25	0	625	0	64.693	24.4	62.684	24.296	66.811	2.10932	26803
299	26804	Oenothera caespitosa	x	2	6002	2	1	30	0	900	0	64.707	24.41	62.094	24.299	65.972	1.27328	26804
300	26811	Oenothera caespitosa	x	2	6002	3	1	-30	0	900	0	60.32525253	24.4030303	58.20909091	24.30606061	60.57777778	0.243383838	26811
301	26812	Oenothera caespitosa	x	2	6002	3	1	-25	0	625	0	60.32929293	24.4	58.40606061	24.24242424	60.82727273	0.513979798	26812
302	26813	Oenothera caespitosa	x	2	6002	3	1	-20	0	400	0	60.42828283	24.4	58.4959596	24.21515152	60.98383838	0.54010101	26813
303	26814	Oenothera caespitosa	x	2	6002	3	1	-15	0	225	0	60.458	24.4	58.614	24.207	61.142	0.67474	26814
304	26815	Oenothera caespitosa	x	2	6002	3	1	-10	0	100	0	60.438	24.4	58.718	24.202	61.285	0.83969	26815
305	26816	Oenothera caespitosa	x	2	6002	3	1	-5	0	25	0	60.517	24.4	58.851	24.2	61.464	0.94602	26816
306	26817	Oenothera caespitosa	x	2	6002	3	1	0	0	0	0	60.545	24.4	58.94	24.2	61.576	1.04191	26817
307	26818	Oenothera caespitosa	x	2	6002	3	1	5	0	25	0	60.5	24.4	59.155	24.2	61.875	1.38653	26818
308	26819	Oenothera caespitosa	x	2	6002	3	1	10	0	100	0	60.43	24.4	59.12	24.199	61.818	1.40774	26819
309	26820	Oenothera caespitosa	x	2	6002	3	1	15	0	225	0	60.488	24.4	59.339	24.2	62.129	1.65472	26820
310	26821	Oenothera caespitosa	x	2	6002	3	1	20	0	400	0	60.474	24.4	59.85	24.2	62.852	2.38047	26821
311	26822	Oenothera caespitosa	x	2	6002	3	1	25	0	625	0	60.548	24.395	59.817	24.2	62.804	2.2605	26822
312	26823	Oenothera caespitosa	x	2	6002	3	1	30	0	900	0	60.56060606	24.3979798	59.03030303	24.20505051	61.7020202	1.152222222	26823
433	26767	Oenothera caespitosa	z	2	6002	0	1	0	5	0	25	62.156	24.097	59.692	23.9	62.626	0.47845	26767
434	26768	Oenothera caespitosa	z	2	6002	0	1	0	10	0	100	62.06	24.1	59.424	23.9	62.259	0.20124	26768
435	26769	Oenothera caespitosa	z	2	6002	0	1	0	15	0	225	62.061	24.1	59.328	23.901	62.124	0.06624	26769
436	26770	Oenothera caespitosa	z	2	6002	0	1	0	20	0	400	61.93737374	24.1	59.23939394	23.90505051	61.97373737	0.066434343	26770
437	26771	Oenothera caespitosa	z	2	6002	0	1	0	25	0	625	61.9020202	24.1	59.2020202	23.9030303	61.9040404	0.049787879	26771
438	26772	Oenothera caespitosa	z	2	6002	0	1	0	30	0	900	61.80505051	24.1	59.14141414	23.90707071	61.84141414	0.062515152	26772
439	26786	Oenothera caespitosa	z	2	6002	1	1	0	5	0	25	61.138	24.336	59.928	24.104	62.963	1.8251	26786
440	26787	Oenothera caespitosa	z	2	6002	1	1	0	10	0	100	61.187	24.327	59.257	24.135	62.011	0.84134	26787
441	26788	Oenothera caespitosa	z	2	6002	1	1	0	15	0	225	61.287	24.306	59.063	24.179	61.763	0.47157	26788
442	26789	Oenothera caespitosa	z	2	6002	1	1	0	20	0	400	61.35	24.323	59.047	24.198	61.745	0.38631	26789
443	26790	Oenothera caespitosa	z	2	6002	1	1	0	25	0	625	61.427	24.33	58.997	24.198	61.694	0.2398	26790
444	26791	Oenothera caespitosa	z	2	6002	1	1	0	30	0	900	61.44242424	24.34545455	59.02323232	24.2	61.72323232	0.260868687	26791
445	26805	Oenothera caespitosa	z	2	6002	2	1	0	5	0	25	64.74646465	24.43434343	62.79292929	24.27373737	66.95555556	2.207555556	26805
446	26806	Oenothera caespitosa	z	2	6002	2	1	0	10	0	100	64.779	24.428	62.037	24.265	65.888	1.12191	26806
447	26807	Oenothera caespitosa	z	2	6002	2	1	0	15	0	225	64.80909091	24.4010101	61.73434343	24.29393939	65.46464646	0.670606061	26807
448	26808	Oenothera caespitosa	z	2	6002	2	1	0	20	0	400	64.89494949	24.4040404	61.69292929	24.2969697	65.3969697	0.527141414	26808
449	26809	Oenothera caespitosa	z	2	6002	2	1	0	25	0	625	64.86464646	24.42222222	61.67474747	24.3	65.37474747	0.532	26809
450	26810	Oenothera caespitosa	z	2	6002	2	1	0	30	0	900	64.87979798	24.46464646	61.7	24.3	65.4	0.55220202	26810
451	26824	Oenothera caespitosa	z	2	6002	3	1	0	5	0	25	60.501	24.4	59.583	24.2	62.489	1.98162	26824
452	26825	Oenothera caespitosa	z	2	6002	3	1	0	10	0	100	60.517	24.4	58.733	24.201	61.309	0.78163	26825
453	26826	Oenothera caespitosa	z	2	6002	3	1	0	15	0	225	60.51212121	24.4	58.54040404	24.20808081	61.04141414	0.518060606	26826
454	26827	Oenothera caespitosa	z	2	6002	3	1	0	20	0	400	60.51111111	24.4	58.5030303	24.20909091	60.99494949	0.46710101	26827
455	26828	Oenothera caespitosa	z	2	6002	3	1	0	25	0	625	60.48888889	24.4	58.48989899	24.22222222	60.97272727	0.471070707	26828
456	26829	Oenothera caespitosa	z	2	6002	3	1	0	30	0	900	60.5	24.4	58.51414141	24.22424242	61.01313131	0.493656566	26829
