# Supplementary material for: Floral Humidity in Flowering Plants: A Preliminary Survey
Source: Front Plant Sci. 2020 Mar 6;11:249. doi: 10.3389/fpls.2020.00249 (PMC7068853; doi:10.3389/fpls.2020.00249)
Supplement: SUPPLEMENTARY FILE 2 — A zipped file containing floral humidity data collected by the robot arm transects as described in the main text. A word document within the zipped files explains the data formatting in detail. Datafiles themselves are in CSV format. [file Data_Sheet_2.zip › Floral humidity data/Flowers/Oenothera caespitosa Raw.csv]

	X.	Individual	Species	totIndividual	date	sample..	Sample.order	x.or.z.transect	xoffset	zoffset	Background.Humidity	Background.Temperature	Focal.Humidity	Focal.Temperature	Corrected.Focal.humidity	Change.in.RH.	block	BE	Tag	N
1	200640	29	Oenothera caespitosa	5029	2018-08-02-13-39-59	0	2	x	-30	0	65.9	24.6	62.1	24.5	66	0.145	26184	First10	Here	1
2	200641	29	Oenothera caespitosa	5029	2018-08-02-13-40-01	0	2	x	-30	0	65.9	24.6	62.1	24.5	66	0.145	26184	First10	Here	2
3	200642	29	Oenothera caespitosa	5029	2018-08-02-13-40-03	0	2	x	-30	0	65.8	24.6	62.1	24.5	66	0.245	26184	First10	Here	3
4	200643	29	Oenothera caespitosa	5029	2018-08-02-13-40-05	0	2	x	-30	0	65.8	24.6	62.1	24.5	66	0.245	26184	First10	Here	4
5	200644	29	Oenothera caespitosa	5029	2018-08-02-13-40-07	0	2	x	-30	0	65.8	24.6	62.1	24.5	66	0.245	26184	First10	Here	5
6	200645	29	Oenothera caespitosa	5029	2018-08-02-13-40-09	0	2	x	-30	0	65.8	24.6	62.1	24.5	66	0.245	26184	First10	Here	6
7	200646	29	Oenothera caespitosa	5029	2018-08-02-13-40-11	0	2	x	-30	0	65.8	24.6	62.1	24.5	66	0.245	26184	First10	Here	7
8	200647	29	Oenothera caespitosa	5029	2018-08-02-13-40-13	0	2	x	-30	0	65.8	24.6	62.1	24.5	66	0.245	26184	First10	Here	8
9	200648	29	Oenothera caespitosa	5029	2018-08-02-13-40-15	0	2	x	-30	0	65.7	24.5	62	24.5	65.9	0.211	26184	First10	Here	9
10	200649	29	Oenothera caespitosa	5029	2018-08-02-13-40-17	0	2	x	-30	0	65.8	24.6	62	24.5	65.9	0.111	26184	First10	Here	10
11	200650	29	Oenothera caespitosa	5029	2018-08-02-13-40-19	0	2	x	-30	0	65.7	24.5	62.1	24.5	66	0.345	26184			11
12	200651	29	Oenothera caespitosa	5029	2018-08-02-13-40-21	0	2	x	-30	0	65.8	24.6	62	24.5	65.9	0.111	26184			12
13	200652	29	Oenothera caespitosa	5029	2018-08-02-13-40-23	0	2	x	-30	0	65.8	24.6	62.1	24.5	66	0.245	26184			13
14	200653	29	Oenothera caespitosa	5029	2018-08-02-13-40-25	0	2	x	-30	0	65.8	24.6	62.1	24.5	66	0.245	26184			14
15	200654	29	Oenothera caespitosa	5029	2018-08-02-13-40-27	0	2	x	-30	0	65.8	24.6	62.1	24.5	66	0.245	26184			15
16	200655	29	Oenothera caespitosa	5029	2018-08-02-13-40-29	0	2	x	-30	0	65.8	24.6	62.1	24.5	66	0.245	26184			16
17	200656	29	Oenothera caespitosa	5029	2018-08-02-13-40-31	0	2	x	-30	0	65.8	24.6	62.1	24.5	66	0.245	26184			17
18	200657	29	Oenothera caespitosa	5029	2018-08-02-13-40-33	0	2	x	-30	0	65.9	24.6	62.1	24.5	66	0.145	26184			18
19	200658	29	Oenothera caespitosa	5029	2018-08-02-13-40-35	0	2	x	-30	0	65.9	24.6	62.1	24.5	66	0.145	26184			19
20	200659	29	Oenothera caespitosa	5029	2018-08-02-13-40-37	0	2	x	-30	0	65.9	24.6	62.1	24.5	66	0.145	26184			20
21	200660	29	Oenothera caespitosa	5029	2018-08-02-13-40-39	0	2	x	-30	0	65.8	24.6	62.1	24.5	66	0.245	26184			21
22	200661	29	Oenothera caespitosa	5029	2018-08-02-13-40-41	0	2	x	-30	0	65.8	24.6	62.1	24.5	66	0.245	26184			22
23	200662	29	Oenothera caespitosa	5029	2018-08-02-13-40-43	0	2	x	-30	0	65.8	24.6	62.1	24.5	66	0.245	26184			23
24	200663	29	Oenothera caespitosa	5029	2018-08-02-13-40-45	0	2	x	-30	0	65.8	24.6	62.1	24.5	66	0.245	26184			24
25	200664	29	Oenothera caespitosa	5029	2018-08-02-13-40-47	0	2	x	-30	0	65.9	24.6	62.2	24.5	66.2	0.278	26184			25
26	200665	29	Oenothera caespitosa	5029	2018-08-02-13-40-49	0	2	x	-30	0	65.9	24.6	62.2	24.5	66.2	0.278	26184			26
27	200666	29	Oenothera caespitosa	5029	2018-08-02-13-40-51	0	2	x	-30	0	65.9	24.6	62.2	24.5	66.2	0.278	26184			27
28	200667	29	Oenothera caespitosa	5029	2018-08-02-13-40-53	0	2	x	-30	0	65.9	24.6	62.2	24.5	66.2	0.278	26184			28
29	200668	29	Oenothera caespitosa	5029	2018-08-02-13-40-55	0	2	x	-30	0	65.9	24.6	62.2	24.5	66.2	0.278	26184			29
30	200669	29	Oenothera caespitosa	5029	2018-08-02-13-40-57	0	2	x	-30	0	65.8	24.6	62.2	24.5	66.2	0.378	26184			30
31	200670	29	Oenothera caespitosa	5029	2018-08-02-13-40-59	0	2	x	-30	0	65.8	24.6	62.2	24.5	66.2	0.378	26184			31
32	200671	29	Oenothera caespitosa	5029	2018-08-02-13-41-01	0	2	x	-30	0	65.8	24.6	62.2	24.5	66.2	0.378	26184			32
33	200672	29	Oenothera caespitosa	5029	2018-08-02-13-41-03	0	2	x	-30	0	65.9	24.6	62.2	24.5	66.2	0.278	26184			33
34	200673	29	Oenothera caespitosa	5029	2018-08-02-13-41-05	0	2	x	-30	0	65.9	24.6	62.3	24.5	66.3	0.412	26184			34
35	200674	29	Oenothera caespitosa	5029	2018-08-02-13-41-07	0	2	x	-30	0	65.8	24.6	62.2	24.5	66.2	0.378	26184			35
36	200675	29	Oenothera caespitosa	5029	2018-08-02-13-41-09	0	2	x	-30	0	65.9	24.6	62.2	24.5	66.2	0.278	26184			36
37	200676	29	Oenothera caespitosa	5029	2018-08-02-13-41-11	0	2	x	-30	0	65.9	24.6	62.2	24.5	66.2	0.278	26184			37
38	200677	29	Oenothera caespitosa	5029	2018-08-02-13-41-13	0	2	x	-30	0	65.8	24.6	62.2	24.5	66.2	0.378	26184			38
39	200678	29	Oenothera caespitosa	5029	2018-08-02-13-41-15	0	2	x	-30	0	65.8	24.6	62.2	24.5	66.2	0.378	26184			39
40	200679	29	Oenothera caespitosa	5029	2018-08-02-13-41-17	0	2	x	-30	0	65.7	24.6	62.2	24.5	66.2	0.478	26184			40
41	200680	29	Oenothera caespitosa	5029	2018-08-02-13-41-19	0	2	x	-30	0	65.8	24.6	62.2	24.5	66.2	0.378	26184			41
42	200681	29	Oenothera caespitosa	5029	2018-08-02-13-41-21	0	2	x	-30	0	65.8	24.6	62.2	24.5	66.2	0.378	26184			42
43	200682	29	Oenothera caespitosa	5029	2018-08-02-13-41-23	0	2	x	-30	0	65.8	24.6	62.2	24.5	66.2	0.378	26184			43
44	200683	29	Oenothera caespitosa	5029	2018-08-02-13-41-25	0	2	x	-30	0	65.8	24.6	62.2	24.5	66.2	0.378	26184			44
45	200684	29	Oenothera caespitosa	5029	2018-08-02-13-41-27	0	2	x	-30	0	65.8	24.6	62.2	24.5	66.2	0.378	26184			45
46	200685	29	Oenothera caespitosa	5029	2018-08-02-13-41-29	0	2	x	-30	0	65.8	24.6	62.2	24.5	66.2	0.378	26184			46
47	200686	29	Oenothera caespitosa	5029	2018-08-02-13-41-31	0	2	x	-30	0	65.8	24.6	62.2	24.5	66.2	0.378	26184			47
48	200687	29	Oenothera caespitosa	5029	2018-08-02-13-41-33	0	2	x	-30	0	65.8	24.6	62.1	24.5	66	0.245	26184			48
49	200688	29	Oenothera caespitosa	5029	2018-08-02-13-41-35	0	2	x	-30	0	65.8	24.6	62.1	24.5	66	0.245	26184			49
50	200689	29	Oenothera caespitosa	5029	2018-08-02-13-41-37	0	2	x	-30	0	65.9	24.6	62.1	24.4	66	0.145	26184			50
51	200690	29	Oenothera caespitosa	5029	2018-08-02-13-41-39	0	2	x	-30	0	65.8	24.6	62.2	24.5	66.2	0.378	26184			51
52	200691	29	Oenothera caespitosa	5029	2018-08-02-13-41-41	0	2	x	-30	0	65.8	24.6	62.2	24.5	66.2	0.378	26184			52
53	200692	29	Oenothera caespitosa	5029	2018-08-02-13-41-43	0	2	x	-30	0	65.9	24.6	62.2	24.5	66.2	0.278	26184			53
54	200693	29	Oenothera caespitosa	5029	2018-08-02-13-41-45	0	2	x	-30	0	65.9	24.6	62.1	24.5	66	0.145	26184			54
55	200694	29	Oenothera caespitosa	5029	2018-08-02-13-41-47	0	2	x	-30	0	65.9	24.6	62.2	24.5	66.2	0.278	26184			55
56	200695	29	Oenothera caespitosa	5029	2018-08-02-13-41-49	0	2	x	-30	0	65.9	24.6	62.2	24.5	66.2	0.278	26184			56
57	200696	29	Oenothera caespitosa	5029	2018-08-02-13-41-51	0	2	x	-30	0	65.9	24.6	62.2	24.5	66.2	0.278	26184			57
58	200697	29	Oenothera caespitosa	5029	2018-08-02-13-41-53	0	2	x	-30	0	65.8	24.6	62.2	24.5	66.2	0.378	26184			58
59	200698	29	Oenothera caespitosa	5029	2018-08-02-13-41-55	0	2	x	-30	0	65.8	24.6	62.2	24.5	66.2	0.378	26184			59
60	200699	29	Oenothera caespitosa	5029	2018-08-02-13-41-57	0	2	x	-30	0	65.9	24.6	62.2	24.5	66.2	0.278	26184			60
61	200700	29	Oenothera caespitosa	5029	2018-08-02-13-41-59	0	2	x	-30	0	65.9	24.6	62.2	24.5	66.2	0.278	26184			61
62	200701	29	Oenothera caespitosa	5029	2018-08-02-13-42-01	0	2	x	-30	0	65.8	24.6	62.1	24.4	66	0.245	26184			62
63	200702	29	Oenothera caespitosa	5029	2018-08-02-13-42-03	0	2	x	-30	0	65.8	24.6	62.1	24.4	66	0.245	26184			63
64	200703	29	Oenothera caespitosa	5029	2018-08-02-13-42-05	0	2	x	-30	0	65.8	24.6	62.2	24.5	66.2	0.378	26184			64
65	200704	29	Oenothera caespitosa	5029	2018-08-02-13-42-07	0	2	x	-30	0	65.8	24.6	62.2	24.5	66.2	0.378	26184			65
66	200705	29	Oenothera caespitosa	5029	2018-08-02-13-42-09	0	2	x	-30	0	65.8	24.6	62.1	24.4	66	0.245	26184			66
67	200706	29	Oenothera caespitosa	5029	2018-08-02-13-42-11	0	2	x	-30	0	65.9	24.6	62.1	24.4	66	0.145	26184			67
68	200707	29	Oenothera caespitosa	5029	2018-08-02-13-42-13	0	2	x	-30	0	65.9	24.6	62.2	24.5	66.2	0.278	26184			68
69	200708	29	Oenothera caespitosa	5029	2018-08-02-13-42-15	0	2	x	-30	0	65.8	24.6	62.1	24.4	66	0.245	26184			69
70	200709	29	Oenothera caespitosa	5029	2018-08-02-13-42-17	0	2	x	-30	0	65.9	24.6	62.1	24.4	66	0.145	26184			70
71	200710	29	Oenothera caespitosa	5029	2018-08-02-13-42-19	0	2	x	-30	0	65.9	24.6	62.1	24.4	66	0.145	26184			71
72	200711	29	Oenothera caespitosa	5029	2018-08-02-13-42-21	0	2	x	-30	0	65.9	24.6	62.2	24.5	66.2	0.278	26184			72
73	200712	29	Oenothera caespitosa	5029	2018-08-02-13-42-23	0	2	x	-30	0	65.9	24.6	62.1	24.4	66	0.145	26184			73
74	200713	29	Oenothera caespitosa	5029	2018-08-02-13-42-25	0	2	x	-30	0	65.9	24.6	62.1	24.4	66	0.145	26184			74
75	200714	29	Oenothera caespitosa	5029	2018-08-02-13-42-27	0	2	x	-30	0	65.9	24.6	62.2	24.5	66.2	0.278	26184			75
76	200715	29	Oenothera caespitosa	5029	2018-08-02-13-42-29	0	2	x	-30	0	65.9	24.6	62.1	24.4	66	0.145	26184			76
77	200716	29	Oenothera caespitosa	5029	2018-08-02-13-42-31	0	2	x	-30	0	65.9	24.6	62.2	24.5	66.2	0.278	26184			77
78	200717	29	Oenothera caespitosa	5029	2018-08-02-13-42-33	0	2	x	-30	0	65.8	24.6	62.1	24.4	66	0.245	26184			78
79	200718	29	Oenothera caespitosa	5029	2018-08-02-13-42-35	0	2	x	-30	0	65.8	24.6	62.2	24.5	66.2	0.378	26184			79
80	200719	29	Oenothera caespitosa	5029	2018-08-02-13-42-37	0	2	x	-30	0	65.8	24.6	62.1	24.4	66	0.245	26184			80
81	200720	29	Oenothera caespitosa	5029	2018-08-02-13-42-39	0	2	x	-30	0	65.8	24.6	62.1	24.4	66	0.245	26184			81
82	200721	29	Oenothera caespitosa	5029	2018-08-02-13-42-41	0	2	x	-30	0	65.8	24.6	62.1	24.4	66	0.245	26184			82
83	200722	29	Oenothera caespitosa	5029	2018-08-02-13-42-43	0	2	x	-30	0	65.8	24.6	62.1	24.4	66	0.245	26184			83
84	200723	29	Oenothera caespitosa	5029	2018-08-02-13-42-45	0	2	x	-30	0	65.8	24.6	62.2	24.4	66.2	0.378	26184			84
85	200724	29	Oenothera caespitosa	5029	2018-08-02-13-42-47	0	2	x	-30	0	65.9	24.6	62.2	24.5	66.2	0.278	26184			85
86	200725	29	Oenothera caespitosa	5029	2018-08-02-13-42-49	0	2	x	-30	0	65.9	24.6	62.2	24.5	66.2	0.278	26184			86
87	200726	29	Oenothera caespitosa	5029	2018-08-02-13-42-51	0	2	x	-30	0	65.9	24.6	62.1	24.4	66	0.145	26184			87
88	200727	29	Oenothera caespitosa	5029	2018-08-02-13-42-53	0	2	x	-30	0	65.9	24.6	62.1	24.4	66	0.145	26184			88
89	200728	29	Oenothera caespitosa	5029	2018-08-02-13-42-55	0	2	x	-30	0	65.9	24.6	62.2	24.4	66.2	0.278	26184			89
90	200729	29	Oenothera caespitosa	5029	2018-08-02-13-42-57	0	2	x	-30	0	65.8	24.6	62.3	24.5	66.3	0.512	26184			90
91	200730	29	Oenothera caespitosa	5029	2018-08-02-13-42-59	0	2	x	-30	0	65.8	24.6	62.2	24.5	66.2	0.378	26184	Last10	Here	91
92	200731	29	Oenothera caespitosa	5029	2018-08-02-13-43-01	0	2	x	-30	0	65.8	24.6	62.1	24.4	66	0.245	26184	Last10	Here	92
93	200732	29	Oenothera caespitosa	5029	2018-08-02-13-43-03	0	2	x	-30	0	65.8	24.6	62.1	24.4	66	0.245	26184	Last10	Here	93
94	200733	29	Oenothera caespitosa	5029	2018-08-02-13-43-05	0	2	x	-30	0	65.7	24.6	62.3	24.5	66.3	0.612	26184	Last10	Here	94
95	200734	29	Oenothera caespitosa	5029	2018-08-02-13-43-07	0	2	x	-30	0	65.7	24.6	62.3	24.5	66.3	0.612	26184	Last10	Here	95
96	200735	29	Oenothera caespitosa	5029	2018-08-02-13-43-09	0	2	x	-30	0	65.6	24.6	62.1	24.4	66	0.445	26184	Last10	Here	96
97	200736	29	Oenothera caespitosa	5029	2018-08-02-13-43-11	0	2	x	-30	0	65.6	24.6	62.3	24.5	66.3	0.712	26184	Last10	Here	97
98	200737	29	Oenothera caespitosa	5029	2018-08-02-13-43-13	0	2	x	-30	0	65.5	24.6	62.3	24.5	66.3	0.812	26184	Last10	Here	98
99	200738	29	Oenothera caespitosa	5029	2018-08-02-13-43-15	0	2	x	-30	0	65.5	24.6	62.3	24.5	66.3	0.812	26184	Last10	Here	99
100	200739	29	Oenothera caespitosa	5029	2018-08-02-13-43-17	0	2	x	-30	0	65.5	24.6	62.3	24.5	66.3	0.812	26184	Last10	Here	100
101	200740	29	Oenothera caespitosa	5029	2018-08-02-13-43-49	0	2	x	-25	0	65.7	24.6	62.5	24.4	66.6	0.879	26185	First10	Here	1
102	200741	29	Oenothera caespitosa	5029	2018-08-02-13-43-51	0	2	x	-25	0	65.7	24.6	62.5	24.4	66.6	0.879	26185	First10	Here	2
103	200742	29	Oenothera caespitosa	5029	2018-08-02-13-43-53	0	2	x	-25	0	65.6	24.6	62.5	24.5	66.6	0.979	26185	First10	Here	3
104	200743	29	Oenothera caespitosa	5029	2018-08-02-13-43-55	0	2	x	-25	0	65.7	24.6	62.4	24.4	66.4	0.746	26185	First10	Here	4
105	200744	29	Oenothera caespitosa	5029	2018-08-02-13-43-57	0	2	x	-25	0	65.7	24.6	62.5	24.5	66.6	0.879	26185	First10	Here	5
106	200745	29	Oenothera caespitosa	5029	2018-08-02-13-43-59	0	2	x	-25	0	65.7	24.6	62.3	24.4	66.3	0.612	26185	First10	Here	6
107	200746	29	Oenothera caespitosa	5029	2018-08-02-13-44-01	0	2	x	-25	0	65.7	24.6	62.3	24.4	66.3	0.612	26185	First10	Here	7
108	200747	29	Oenothera caespitosa	5029	2018-08-02-13-44-03	0	2	x	-25	0	65.7	24.6	62.3	24.4	66.3	0.612	26185	First10	Here	8
109	200748	29	Oenothera caespitosa	5029	2018-08-02-13-44-05	0	2	x	-25	0	65.8	24.6	62.3	24.4	66.3	0.512	26185	First10	Here	9
110	200749	29	Oenothera caespitosa	5029	2018-08-02-13-44-07	0	2	x	-25	0	65.8	24.6	62.3	24.4	66.3	0.512	26185	First10	Here	10
111	200750	29	Oenothera caespitosa	5029	2018-08-02-13-44-09	0	2	x	-25	0	65.8	24.6	62.3	24.4	66.3	0.512	26185			11
112	200751	29	Oenothera caespitosa	5029	2018-08-02-13-44-11	0	2	x	-25	0	65.8	24.6	62.3	24.4	66.3	0.512	26185			12
113	200752	29	Oenothera caespitosa	5029	2018-08-02-13-44-13	0	2	x	-25	0	65.8	24.6	62.3	24.4	66.3	0.512	26185			13
114	200753	29	Oenothera caespitosa	5029	2018-08-02-13-44-15	0	2	x	-25	0	65.8	24.6	62.3	24.4	66.3	0.512	26185			14
115	200754	29	Oenothera caespitosa	5029	2018-08-02-13-44-17	0	2	x	-25	0	65.7	24.6	62.3	24.4	66.3	0.612	26185			15
116	200755	29	Oenothera caespitosa	5029	2018-08-02-13-44-19	0	2	x	-25	0	65.8	24.6	62.3	24.4	66.3	0.512	26185			16
117	200756	29	Oenothera caespitosa	5029	2018-08-02-13-44-21	0	2	x	-25	0	65.8	24.6	62.3	24.4	66.3	0.512	26185			17
118	200757	29	Oenothera caespitosa	5029	2018-08-02-13-44-23	0	2	x	-25	0	65.8	24.6	62.3	24.4	66.3	0.512	26185			18
119	200758	29	Oenothera caespitosa	5029	2018-08-02-13-44-25	0	2	x	-25	0	65.8	24.6	62.3	24.4	66.3	0.512	26185			19
120	200759	29	Oenothera caespitosa	5029	2018-08-02-13-44-27	0	2	x	-25	0	65.8	24.6	62.3	24.4	66.3	0.512	26185			20
121	200760	29	Oenothera caespitosa	5029	2018-08-02-13-44-29	0	2	x	-25	0	65.8	24.6	62.3	24.4	66.3	0.512	26185			21
122	200761	29	Oenothera caespitosa	5029	2018-08-02-13-44-31	0	2	x	-25	0	65.8	24.6	62.3	24.4	66.3	0.512	26185			22
123	200762	29	Oenothera caespitosa	5029	2018-08-02-13-44-33	0	2	x	-25	0	65.7	24.6	62.3	24.4	66.3	0.612	26185			23
124	200763	29	Oenothera caespitosa	5029	2018-08-02-13-44-35	0	2	x	-25	0	65.7	24.6	62.3	24.4	66.3	0.612	26185			24
125	200764	29	Oenothera caespitosa	5029	2018-08-02-13-44-37	0	2	x	-25	0	65.7	24.6	62.3	24.4	66.3	0.612	26185			25
126	200765	29	Oenothera caespitosa	5029	2018-08-02-13-44-39	0	2	x	-25	0	65.7	24.6	62.4	24.4	66.4	0.746	26185			26
127	200766	29	Oenothera caespitosa	5029	2018-08-02-13-44-41	0	2	x	-25	0	65.7	24.6	62.4	24.4	66.4	0.746	26185			27
128	200767	29	Oenothera caespitosa	5029	2018-08-02-13-44-43	0	2	x	-25	0	65.8	24.6	62.4	24.4	66.4	0.646	26185			28
129	200768	29	Oenothera caespitosa	5029	2018-08-02-13-44-45	0	2	x	-25	0	65.8	24.6	62.4	24.4	66.4	0.646	26185			29
130	200769	29	Oenothera caespitosa	5029	2018-08-02-13-44-47	0	2	x	-25	0	65.8	24.6	62.4	24.4	66.4	0.646	26185			30
131	200770	29	Oenothera caespitosa	5029	2018-08-02-13-44-49	0	2	x	-25	0	65.7	24.6	62.4	24.4	66.4	0.746	26185			31
132	200771	29	Oenothera caespitosa	5029	2018-08-02-13-44-52	0	2	x	-25	0	65.8	24.6	62.4	24.4	66.4	0.646	26185			32
133	200772	29	Oenothera caespitosa	5029	2018-08-02-13-44-54	0	2	x	-25	0	65.8	24.6	62.4	24.4	66.4	0.646	26185			33
134	200773	29	Oenothera caespitosa	5029	2018-08-02-13-44-56	0	2	x	-25	0	65.8	24.6	62.4	24.4	66.4	0.646	26185			34
135	200774	29	Oenothera caespitosa	5029	2018-08-02-13-44-58	0	2	x	-25	0	65.8	24.6	62.4	24.4	66.4	0.646	26185			35
136	200775	29	Oenothera caespitosa	5029	2018-08-02-13-45-00	0	2	x	-25	0	65.8	24.6	62.4	24.4	66.4	0.646	26185			36
137	200776	29	Oenothera caespitosa	5029	2018-08-02-13-45-02	0	2	x	-25	0	65.8	24.6	62.5	24.4	66.6	0.779	26185			37
138	200777	29	Oenothera caespitosa	5029	2018-08-02-13-45-04	0	2	x	-25	0	65.8	24.6	62.5	24.4	66.6	0.779	26185			38
139	200778	29	Oenothera caespitosa	5029	2018-08-02-13-45-06	0	2	x	-25	0	65.7	24.6	62.5	24.4	66.6	0.879	26185			39
140	200779	29	Oenothera caespitosa	5029	2018-08-02-13-45-08	0	2	x	-25	0	65.8	24.6	62.6	24.5	66.7	0.913	26185			40
141	200780	29	Oenothera caespitosa	5029	2018-08-02-13-45-10	0	2	x	-25	0	65.8	24.6	62.5	24.4	66.6	0.779	26185			41
142	200781	29	Oenothera caespitosa	5029	2018-08-02-13-45-12	0	2	x	-25	0	65.8	24.6	62.5	24.4	66.6	0.779	26185			42
143	200782	29	Oenothera caespitosa	5029	2018-08-02-13-45-14	0	2	x	-25	0	65.8	24.6	62.5	24.4	66.6	0.779	26185			43
144	200783	29	Oenothera caespitosa	5029	2018-08-02-13-45-16	0	2	x	-25	0	65.8	24.6	62.5	24.4	66.6	0.779	26185			44
145	200784	29	Oenothera caespitosa	5029	2018-08-02-13-45-18	0	2	x	-25	0	65.8	24.6	62.6	24.5	66.7	0.913	26185			45
146	200785	29	Oenothera caespitosa	5029	2018-08-02-13-45-20	0	2	x	-25	0	65.8	24.6	62.5	24.4	66.6	0.779	26185			46
147	200786	29	Oenothera caespitosa	5029	2018-08-02-13-45-22	0	2	x	-25	0	65.8	24.6	62.4	24.4	66.4	0.646	26185			47
148	200787	29	Oenothera caespitosa	5029	2018-08-02-13-45-24	0	2	x	-25	0	65.8	24.6	62.5	24.4	66.6	0.779	26185			48
149	200788	29	Oenothera caespitosa	5029	2018-08-02-13-45-26	0	2	x	-25	0	65.9	24.6	62.4	24.4	66.4	0.546	26185			49
150	200789	29	Oenothera caespitosa	5029	2018-08-02-13-45-28	0	2	x	-25	0	65.9	24.6	62.5	24.4	66.6	0.679	26185			50
151	200790	29	Oenothera caespitosa	5029	2018-08-02-13-45-30	0	2	x	-25	0	65.9	24.6	62.5	24.5	66.6	0.679	26185			51
152	200791	29	Oenothera caespitosa	5029	2018-08-02-13-45-32	0	2	x	-25	0	65.9	24.6	62.4	24.4	66.4	0.546	26185			52
153	200792	29	Oenothera caespitosa	5029	2018-08-02-13-45-34	0	2	x	-25	0	65.9	24.6	62.4	24.4	66.4	0.546	26185			53
154	200793	29	Oenothera caespitosa	5029	2018-08-02-13-45-36	0	2	x	-25	0	65.8	24.6	62.4	24.4	66.4	0.646	26185			54
155	200794	29	Oenothera caespitosa	5029	2018-08-02-13-45-38	0	2	x	-25	0	65.8	24.6	62.4	24.4	66.4	0.646	26185			55
156	200795	29	Oenothera caespitosa	5029	2018-08-02-13-45-40	0	2	x	-25	0	65.7	24.6	62.4	24.4	66.4	0.746	26185			56
157	200796	29	Oenothera caespitosa	5029	2018-08-02-13-45-42	0	2	x	-25	0	65.8	24.6	62.4	24.4	66.4	0.646	26185			57
158	200797	29	Oenothera caespitosa	5029	2018-08-02-13-45-44	0	2	x	-25	0	65.8	24.6	62.3	24.4	66.3	0.512	26185			58
159	200798	29	Oenothera caespitosa	5029	2018-08-02-13-45-46	0	2	x	-25	0	65.8	24.6	62.3	24.4	66.3	0.512	26185			59
160	200799	29	Oenothera caespitosa	5029	2018-08-02-13-45-48	0	2	x	-25	0	65.8	24.6	62.3	24.4	66.3	0.512	26185			60
161	200800	29	Oenothera caespitosa	5029	2018-08-02-13-45-50	0	2	x	-25	0	65.8	24.6	62.3	24.4	66.3	0.512	26185			61
162	200801	29	Oenothera caespitosa	5029	2018-08-02-13-45-52	0	2	x	-25	0	65.8	24.6	62.3	24.4	66.3	0.512	26185			62
163	200802	29	Oenothera caespitosa	5029	2018-08-02-13-45-54	0	2	x	-25	0	65.9	24.6	62.3	24.4	66.3	0.412	26185			63
164	200803	29	Oenothera caespitosa	5029	2018-08-02-13-45-56	0	2	x	-25	0	65.9	24.6	62.3	24.4	66.3	0.412	26185			64
165	200804	29	Oenothera caespitosa	5029	2018-08-02-13-45-58	0	2	x	-25	0	65.9	24.6	62.3	24.4	66.3	0.412	26185			65
166	200805	29	Oenothera caespitosa	5029	2018-08-02-13-46-00	0	2	x	-25	0	65.9	24.6	62.3	24.4	66.3	0.412	26185			66
167	200806	29	Oenothera caespitosa	5029	2018-08-02-13-46-02	0	2	x	-25	0	65.9	24.6	62.3	24.4	66.3	0.412	26185			67
168	200807	29	Oenothera caespitosa	5029	2018-08-02-13-46-04	0	2	x	-25	0	65.9	24.6	62.3	24.4	66.3	0.412	26185			68
169	200808	29	Oenothera caespitosa	5029	2018-08-02-13-46-06	0	2	x	-25	0	65.9	24.6	62.3	24.4	66.3	0.412	26185			69
170	200809	29	Oenothera caespitosa	5029	2018-08-02-13-46-08	0	2	x	-25	0	65.9	24.6	62.3	24.4	66.3	0.412	26185			70
171	200810	29	Oenothera caespitosa	5029	2018-08-02-13-46-10	0	2	x	-25	0	65.9	24.6	62.3	24.4	66.3	0.412	26185			71
172	200811	29	Oenothera caespitosa	5029	2018-08-02-13-46-12	0	2	x	-25	0	65.9	24.6	62.3	24.4	66.3	0.412	26185			72
173	200812	29	Oenothera caespitosa	5029	2018-08-02-13-46-14	0	2	x	-25	0	65.9	24.6	62.3	24.4	66.3	0.412	26185			73
174	200813	29	Oenothera caespitosa	5029	2018-08-02-13-46-16	0	2	x	-25	0	65.9	24.6	62.3	24.4	66.3	0.412	26185			74
175	200814	29	Oenothera caespitosa	5029	2018-08-02-13-46-18	0	2	x	-25	0	65.9	24.6	62.3	24.4	66.3	0.412	26185			75
176	200815	29	Oenothera caespitosa	5029	2018-08-02-13-46-20	0	2	x	-25	0	65.9	24.6	62.4	24.4	66.4	0.546	26185			76
177	200816	29	Oenothera caespitosa	5029	2018-08-02-13-46-22	0	2	x	-25	0	65.9	24.6	62.3	24.4	66.3	0.412	26185			77
178	200817	29	Oenothera caespitosa	5029	2018-08-02-13-46-24	0	2	x	-25	0	65.9	24.6	62.4	24.4	66.4	0.546	26185			78
179	200818	29	Oenothera caespitosa	5029	2018-08-02-13-46-26	0	2	x	-25	0	65.8	24.6	62.3	24.4	66.3	0.512	26185			79
180	200819	29	Oenothera caespitosa	5029	2018-08-02-13-46-28	0	2	x	-25	0	65.9	24.6	62.4	24.4	66.4	0.546	26185			80
181	200820	29	Oenothera caespitosa	5029	2018-08-02-13-46-30	0	2	x	-25	0	65.9	24.6	62.3	24.4	66.3	0.412	26185			81
182	200821	29	Oenothera caespitosa	5029	2018-08-02-13-46-32	0	2	x	-25	0	65.8	24.6	62.3	24.4	66.3	0.512	26185			82
183	200822	29	Oenothera caespitosa	5029	2018-08-02-13-46-34	0	2	x	-25	0	65.8	24.6	62.3	24.4	66.3	0.512	26185			83
184	200823	29	Oenothera caespitosa	5029	2018-08-02-13-46-36	0	2	x	-25	0	65.8	24.6	62.4	24.4	66.4	0.646	26185			84
185	200824	29	Oenothera caespitosa	5029	2018-08-02-13-46-38	0	2	x	-25	0	65.8	24.6	62.3	24.4	66.3	0.512	26185			85
186	200825	29	Oenothera caespitosa	5029	2018-08-02-13-46-40	0	2	x	-25	0	65.8	24.6	62.4	24.4	66.4	0.646	26185			86
187	200826	29	Oenothera caespitosa	5029	2018-08-02-13-46-42	0	2	x	-25	0	65.8	24.6	62.3	24.4	66.3	0.512	26185			87
188	200827	29	Oenothera caespitosa	5029	2018-08-02-13-46-44	0	2	x	-25	0	65.9	24.6	62.3	24.4	66.3	0.412	26185			88
189	200828	29	Oenothera caespitosa	5029	2018-08-02-13-46-46	0	2	x	-25	0	65.9	24.6	62.3	24.4	66.3	0.412	26185			89
190	200829	29	Oenothera caespitosa	5029	2018-08-02-13-46-48	0	2	x	-25	0	65.9	24.6	62.3	24.4	66.3	0.412	26185			90
191	200830	29	Oenothera caespitosa	5029	2018-08-02-13-46-50	0	2	x	-25	0	65.9	24.6	62.4	24.4	66.4	0.546	26185	Last10	Here	91
192	200831	29	Oenothera caespitosa	5029	2018-08-02-13-46-52	0	2	x	-25	0	65.9	24.6	62.4	24.4	66.4	0.546	26185	Last10	Here	92
193	200832	29	Oenothera caespitosa	5029	2018-08-02-13-46-54	0	2	x	-25	0	65.9	24.6	62.5	24.4	66.6	0.679	26185	Last10	Here	93
194	200833	29	Oenothera caespitosa	5029	2018-08-02-13-46-56	0	2	x	-25	0	65.9	24.6	62.6	24.4	66.7	0.813	26185	Last10	Here	94
195	200834	29	Oenothera caespitosa	5029	2018-08-02-13-46-58	0	2	x	-25	0	65.9	24.6	62.6	24.4	66.7	0.813	26185	Last10	Here	95
196	200835	29	Oenothera caespitosa	5029	2018-08-02-13-47-00	0	2	x	-25	0	65.9	24.6	62.7	24.4	66.8	0.947	26185	Last10	Here	96
197	200836	29	Oenothera caespitosa	5029	2018-08-02-13-47-02	0	2	x	-25	0	65.8	24.6	62.7	24.4	66.8	1.047	26185	Last10	Here	97
198	200837	29	Oenothera caespitosa	5029	2018-08-02-13-47-04	0	2	x	-25	0	65.8	24.6	62.7	24.4	66.8	1.047	26185	Last10	Here	98
199	200838	29	Oenothera caespitosa	5029	2018-08-02-13-47-06	0	2	x	-25	0	65.7	24.6	62.6	24.4	66.7	1.013	26185	Last10	Here	99
200	200839	29	Oenothera caespitosa	5029	2018-08-02-13-47-08	0	2	x	-25	0	65.7	24.6	62.7	24.4	66.8	1.147	26185	Last10	Here	100
201	200840	29	Oenothera caespitosa	5029	2018-08-02-13-47-40	0	2	x	-20	0	65.7	24.6	62.9	24.4	67.1	1.414	26186	First10	Here	1
202	200841	29	Oenothera caespitosa	5029	2018-08-02-13-47-42	0	2	x	-20	0	65.7	24.6	63	24.4	67.2	1.548	26186	First10	Here	2
203	200842	29	Oenothera caespitosa	5029	2018-08-02-13-47-44	0	2	x	-20	0	65.7	24.6	63	24.4	67.2	1.548	26186	First10	Here	3
204	200843	29	Oenothera caespitosa	5029	2018-08-02-13-47-46	0	2	x	-20	0	65.7	24.6	63	24.4	67.2	1.548	26186	First10	Here	4
205	200844	29	Oenothera caespitosa	5029	2018-08-02-13-47-48	0	2	x	-20	0	65.7	24.6	63	24.4	67.2	1.548	26186	First10	Here	5
206	200845	29	Oenothera caespitosa	5029	2018-08-02-13-47-50	0	2	x	-20	0	65.6	24.6	63	24.4	67.2	1.648	26186	First10	Here	6
207	200846	29	Oenothera caespitosa	5029	2018-08-02-13-47-52	0	2	x	-20	0	65.6	24.6	63	24.4	67.2	1.648	26186	First10	Here	7
208	200847	29	Oenothera caespitosa	5029	2018-08-02-13-47-54	0	2	x	-20	0	65.7	24.6	63	24.4	67.2	1.548	26186	First10	Here	8
209	200848	29	Oenothera caespitosa	5029	2018-08-02-13-47-56	0	2	x	-20	0	65.7	24.6	63	24.4	67.2	1.548	26186	First10	Here	9
210	200849	29	Oenothera caespitosa	5029	2018-08-02-13-47-58	0	2	x	-20	0	65.7	24.6	63	24.4	67.2	1.548	26186	First10	Here	10
211	200850	29	Oenothera caespitosa	5029	2018-08-02-13-48-00	0	2	x	-20	0	65.7	24.6	63.1	24.4	67.4	1.681	26186			11
212	200851	29	Oenothera caespitosa	5029	2018-08-02-13-48-02	0	2	x	-20	0	65.7	24.6	63	24.4	67.2	1.548	26186			12
213	200852	29	Oenothera caespitosa	5029	2018-08-02-13-48-04	0	2	x	-20	0	65.7	24.6	63	24.4	67.2	1.548	26186			13
214	200853	29	Oenothera caespitosa	5029	2018-08-02-13-48-06	0	2	x	-20	0	65.7	24.6	63	24.4	67.2	1.548	26186			14
215	200854	29	Oenothera caespitosa	5029	2018-08-02-13-48-08	0	2	x	-20	0	65.8	24.6	63	24.4	67.2	1.448	26186			15
216	200855	29	Oenothera caespitosa	5029	2018-08-02-13-48-10	0	2	x	-20	0	65.8	24.6	63	24.4	67.2	1.448	26186			16
217	200856	29	Oenothera caespitosa	5029	2018-08-02-13-48-12	0	2	x	-20	0	65.8	24.6	63	24.4	67.2	1.448	26186			17
218	200857	29	Oenothera caespitosa	5029	2018-08-02-13-48-14	0	2	x	-20	0	65.7	24.6	63	24.4	67.2	1.548	26186			18
219	200858	29	Oenothera caespitosa	5029	2018-08-02-13-48-16	0	2	x	-20	0	65.7	24.6	63	24.4	67.2	1.548	26186			19
220	200859	29	Oenothera caespitosa	5029	2018-08-02-13-48-18	0	2	x	-20	0	65.7	24.6	62.9	24.4	67.1	1.414	26186			20
221	200860	29	Oenothera caespitosa	5029	2018-08-02-13-48-20	0	2	x	-20	0	65.6	24.6	62.9	24.4	67.1	1.514	26186			21
222	200861	29	Oenothera caespitosa	5029	2018-08-02-13-48-22	0	2	x	-20	0	65.6	24.6	62.8	24.4	67	1.38	26186			22
223	200862	29	Oenothera caespitosa	5029	2018-08-02-13-48-24	0	2	x	-20	0	65.6	24.6	62.8	24.4	67	1.38	26186			23
224	200863	29	Oenothera caespitosa	5029	2018-08-02-13-48-26	0	2	x	-20	0	65.6	24.6	62.8	24.4	67	1.38	26186			24
225	200864	29	Oenothera caespitosa	5029	2018-08-02-13-48-28	0	2	x	-20	0	65.6	24.6	62.8	24.4	67	1.38	26186			25
226	200865	29	Oenothera caespitosa	5029	2018-08-02-13-48-30	0	2	x	-20	0	65.6	24.6	62.7	24.4	66.8	1.247	26186			26
227	200866	29	Oenothera caespitosa	5029	2018-08-02-13-48-32	0	2	x	-20	0	65.5	24.6	62.8	24.4	67	1.48	26186			27
228	200867	29	Oenothera caespitosa	5029	2018-08-02-13-48-34	0	2	x	-20	0	65.6	24.6	62.8	24.4	67	1.38	26186			28
229	200868	29	Oenothera caespitosa	5029	2018-08-02-13-48-36	0	2	x	-20	0	65.5	24.6	62.8	24.4	67	1.48	26186			29
230	200869	29	Oenothera caespitosa	5029	2018-08-02-13-48-38	0	2	x	-20	0	65.6	24.6	62.8	24.4	67	1.38	26186			30
231	200870	29	Oenothera caespitosa	5029	2018-08-02-13-48-40	0	2	x	-20	0	65.5	24.6	62.8	24.4	67	1.48	26186			31
232	200871	29	Oenothera caespitosa	5029	2018-08-02-13-48-42	0	2	x	-20	0	65.4	24.6	62.8	24.4	67	1.58	26186			32
233	200872	29	Oenothera caespitosa	5029	2018-08-02-13-48-44	0	2	x	-20	0	65.5	24.6	62.8	24.4	67	1.48	26186			33
234	200873	29	Oenothera caespitosa	5029	2018-08-02-13-48-46	0	2	x	-20	0	65.5	24.6	62.8	24.4	67	1.48	26186			34
235	200874	29	Oenothera caespitosa	5029	2018-08-02-13-48-48	0	2	x	-20	0	65.4	24.6	62.8	24.4	67	1.58	26186			35
236	200875	29	Oenothera caespitosa	5029	2018-08-02-13-48-50	0	2	x	-20	0	65.5	24.6	62.7	24.4	66.8	1.347	26186			36
237	200876	29	Oenothera caespitosa	5029	2018-08-02-13-48-52	0	2	x	-20	0	65.5	24.6	62.7	24.4	66.8	1.347	26186			37
238	200877	29	Oenothera caespitosa	5029	2018-08-02-13-48-54	0	2	x	-20	0	65.5	24.6	62.7	24.4	66.8	1.347	26186			38
239	200878	29	Oenothera caespitosa	5029	2018-08-02-13-48-56	0	2	x	-20	0	65.5	24.6	62.7	24.4	66.8	1.347	26186			39
240	200879	29	Oenothera caespitosa	5029	2018-08-02-13-48-58	0	2	x	-20	0	65.6	24.7	62.7	24.4	66.8	1.247	26186			40
241	200880	29	Oenothera caespitosa	5029	2018-08-02-13-49-00	0	2	x	-20	0	65.7	24.7	62.8	24.4	67	1.28	26186			41
242	200881	29	Oenothera caespitosa	5029	2018-08-02-13-49-02	0	2	x	-20	0	65.5	24.6	62.8	24.4	67	1.48	26186			42
243	200882	29	Oenothera caespitosa	5029	2018-08-02-13-49-04	0	2	x	-20	0	65.7	24.7	62.7	24.4	66.8	1.147	26186			43
244	200883	29	Oenothera caespitosa	5029	2018-08-02-13-49-06	0	2	x	-20	0	65.7	24.6	62.7	24.4	66.8	1.147	26186			44
245	200884	29	Oenothera caespitosa	5029	2018-08-02-13-49-08	0	2	x	-20	0	65.7	24.6	62.7	24.4	66.8	1.147	26186			45
246	200885	29	Oenothera caespitosa	5029	2018-08-02-13-49-10	0	2	x	-20	0	65.7	24.6	62.7	24.4	66.8	1.147	26186			46
247	200886	29	Oenothera caespitosa	5029	2018-08-02-13-49-12	0	2	x	-20	0	65.6	24.6	62.7	24.4	66.8	1.247	26186			47
248	200887	29	Oenothera caespitosa	5029	2018-08-02-13-49-14	0	2	x	-20	0	65.7	24.7	62.7	24.4	66.8	1.147	26186			48
249	200888	29	Oenothera caespitosa	5029	2018-08-02-13-49-16	0	2	x	-20	0	65.7	24.6	62.7	24.4	66.8	1.147	26186			49
250	200889	29	Oenothera caespitosa	5029	2018-08-02-13-49-18	0	2	x	-20	0	65.7	24.6	62.7	24.4	66.8	1.147	26186			50
251	200890	29	Oenothera caespitosa	5029	2018-08-02-13-49-20	0	2	x	-20	0	65.7	24.6	62.7	24.4	66.8	1.147	26186			51
252	200891	29	Oenothera caespitosa	5029	2018-08-02-13-49-22	0	2	x	-20	0	65.8	24.7	62.7	24.4	66.8	1.047	26186			52
253	200892	29	Oenothera caespitosa	5029	2018-08-02-13-49-24	0	2	x	-20	0	65.9	24.7	62.6	24.4	66.7	0.813	26186			53
254	200893	29	Oenothera caespitosa	5029	2018-08-02-13-49-26	0	2	x	-20	0	65.9	24.7	62.6	24.4	66.7	0.813	26186			54
255	200894	29	Oenothera caespitosa	5029	2018-08-02-13-49-28	0	2	x	-20	0	65.8	24.6	62.6	24.4	66.7	0.913	26186			55
256	200895	29	Oenothera caespitosa	5029	2018-08-02-13-49-30	0	2	x	-20	0	65.8	24.6	62.6	24.4	66.7	0.913	26186			56
257	200896	29	Oenothera caespitosa	5029	2018-08-02-13-49-32	0	2	x	-20	0	65.9	24.7	62.6	24.4	66.7	0.813	26186			57
258	200897	29	Oenothera caespitosa	5029	2018-08-02-13-49-34	0	2	x	-20	0	65.9	24.7	62.5	24.4	66.6	0.679	26186			58
259	200898	29	Oenothera caespitosa	5029	2018-08-02-13-49-36	0	2	x	-20	0	65.8	24.6	62.5	24.4	66.6	0.779	26186			59
260	200899	29	Oenothera caespitosa	5029	2018-08-02-13-49-38	0	2	x	-20	0	65.8	24.6	62.5	24.4	66.6	0.779	26186			60
261	200900	29	Oenothera caespitosa	5029	2018-08-02-13-49-40	0	2	x	-20	0	66	24.7	62.5	24.4	66.6	0.579	26186			61
262	200901	29	Oenothera caespitosa	5029	2018-08-02-13-49-42	0	2	x	-20	0	65.9	24.6	62.5	24.4	66.6	0.679	26186			62
263	200902	29	Oenothera caespitosa	5029	2018-08-02-13-49-44	0	2	x	-20	0	65.9	24.6	62.5	24.4	66.6	0.679	26186			63
264	200903	29	Oenothera caespitosa	5029	2018-08-02-13-49-46	0	2	x	-20	0	65.9	24.6	62.5	24.4	66.6	0.679	26186			64
265	200904	29	Oenothera caespitosa	5029	2018-08-02-13-49-48	0	2	x	-20	0	65.9	24.6	62.5	24.4	66.6	0.679	26186			65
266	200905	29	Oenothera caespitosa	5029	2018-08-02-13-49-50	0	2	x	-20	0	65.9	24.6	62.5	24.4	66.6	0.679	26186			66
267	200906	29	Oenothera caespitosa	5029	2018-08-02-13-49-52	0	2	x	-20	0	65.9	24.6	62.5	24.4	66.6	0.679	26186			67
268	200907	29	Oenothera caespitosa	5029	2018-08-02-13-49-54	0	2	x	-20	0	65.9	24.6	62.5	24.4	66.6	0.679	26186			68
269	200908	29	Oenothera caespitosa	5029	2018-08-02-13-49-56	0	2	x	-20	0	66	24.7	62.5	24.4	66.6	0.579	26186			69
270	200909	29	Oenothera caespitosa	5029	2018-08-02-13-49-59	0	2	x	-20	0	65.9	24.6	62.6	24.4	66.7	0.813	26186			70
271	200910	29	Oenothera caespitosa	5029	2018-08-02-13-50-01	0	2	x	-20	0	65.9	24.6	62.6	24.4	66.7	0.813	26186			71
272	200911	29	Oenothera caespitosa	5029	2018-08-02-13-50-03	0	2	x	-20	0	65.9	24.6	62.6	24.4	66.7	0.813	26186			72
273	200912	29	Oenothera caespitosa	5029	2018-08-02-13-50-05	0	2	x	-20	0	65.9	24.6	62.6	24.4	66.7	0.813	26186			73
274	200913	29	Oenothera caespitosa	5029	2018-08-02-13-50-07	0	2	x	-20	0	65.9	24.6	62.5	24.4	66.6	0.679	26186			74
275	200914	29	Oenothera caespitosa	5029	2018-08-02-13-50-09	0	2	x	-20	0	65.9	24.6	62.5	24.4	66.6	0.679	26186			75
276	200915	29	Oenothera caespitosa	5029	2018-08-02-13-50-11	0	2	x	-20	0	65.9	24.6	62.5	24.4	66.6	0.679	26186			76
277	200916	29	Oenothera caespitosa	5029	2018-08-02-13-50-13	0	2	x	-20	0	65.9	24.6	62.5	24.4	66.6	0.679	26186			77
278	200917	29	Oenothera caespitosa	5029	2018-08-02-13-50-15	0	2	x	-20	0	65.9	24.6	62.5	24.4	66.6	0.679	26186			78
279	200918	29	Oenothera caespitosa	5029	2018-08-02-13-50-17	0	2	x	-20	0	65.9	24.6	62.5	24.4	66.6	0.679	26186			79
280	200919	29	Oenothera caespitosa	5029	2018-08-02-13-50-19	0	2	x	-20	0	65.9	24.6	62.5	24.4	66.6	0.679	26186			80
281	200920	29	Oenothera caespitosa	5029	2018-08-02-13-50-21	0	2	x	-20	0	66	24.6	62.5	24.4	66.6	0.579	26186			81
282	200921	29	Oenothera caespitosa	5029	2018-08-02-13-50-23	0	2	x	-20	0	65.9	24.6	62.5	24.4	66.6	0.679	26186			82
283	200922	29	Oenothera caespitosa	5029	2018-08-02-13-50-25	0	2	x	-20	0	66	24.6	62.5	24.4	66.6	0.579	26186			83
284	200923	29	Oenothera caespitosa	5029	2018-08-02-13-50-27	0	2	x	-20	0	66	24.6	62.5	24.4	66.6	0.579	26186			84
285	200924	29	Oenothera caespitosa	5029	2018-08-02-13-50-29	0	2	x	-20	0	66	24.6	62.6	24.4	66.7	0.713	26186			85
286	200925	29	Oenothera caespitosa	5029	2018-08-02-13-50-31	0	2	x	-20	0	66	24.6	62.6	24.4	66.7	0.713	26186			86
287	200926	29	Oenothera caespitosa	5029	2018-08-02-13-50-33	0	2	x	-20	0	66	24.6	62.6	24.4	66.7	0.713	26186			87
288	200927	29	Oenothera caespitosa	5029	2018-08-02-13-50-35	0	2	x	-20	0	66	24.6	62.6	24.4	66.7	0.713	26186			88
289	200928	29	Oenothera caespitosa	5029	2018-08-02-13-50-37	0	2	x	-20	0	66	24.6	62.6	24.4	66.7	0.713	26186			89
290	200929	29	Oenothera caespitosa	5029	2018-08-02-13-50-39	0	2	x	-20	0	66	24.6	62.6	24.4	66.7	0.713	26186			90
291	200930	29	Oenothera caespitosa	5029	2018-08-02-13-50-41	0	2	x	-20	0	66	24.6	62.6	24.4	66.7	0.713	26186	Last10	Here	91
292	200931	29	Oenothera caespitosa	5029	2018-08-02-13-50-43	0	2	x	-20	0	66	24.6	62.5	24.4	66.6	0.579	26186	Last10	Here	92
293	200932	29	Oenothera caespitosa	5029	2018-08-02-13-50-45	0	2	x	-20	0	66	24.6	62.6	24.4	66.7	0.713	26186	Last10	Here	93
294	200933	29	Oenothera caespitosa	5029	2018-08-02-13-50-47	0	2	x	-20	0	66	24.6	62.6	24.4	66.7	0.713	26186	Last10	Here	94
295	200934	29	Oenothera caespitosa	5029	2018-08-02-13-50-49	0	2	x	-20	0	66	24.6	62.6	24.4	66.7	0.713	26186	Last10	Here	95
296	200935	29	Oenothera caespitosa	5029	2018-08-02-13-50-51	0	2	x	-20	0	66	24.6	62.6	24.4	66.7	0.713	26186	Last10	Here	96
297	200936	29	Oenothera caespitosa	5029	2018-08-02-13-50-53	0	2	x	-20	0	66	24.6	62.7	24.4	66.8	0.847	26186	Last10	Here	97
298	200937	29	Oenothera caespitosa	5029	2018-08-02-13-50-55	0	2	x	-20	0	66	24.6	62.7	24.4	66.8	0.847	26186	Last10	Here	98
299	200938	29	Oenothera caespitosa	5029	2018-08-02-13-50-57	0	2	x	-20	0	66	24.6	62.8	24.4	67	0.98	26186	Last10	Here	99
300	200939	29	Oenothera caespitosa	5029	2018-08-02-13-50-59	0	2	x	-20	0	66	24.6	62.8	24.4	67	0.98	26186	Last10	Here	100
301	200940	29	Oenothera caespitosa	5029	2018-08-02-13-51-31	0	2	x	-15	0	65.9	24.6	63.2	24.4	67.5	1.615	26187	First10	Here	1
302	200941	29	Oenothera caespitosa	5029	2018-08-02-13-51-33	0	2	x	-15	0	65.9	24.6	63.2	24.4	67.5	1.615	26187	First10	Here	2
303	200942	29	Oenothera caespitosa	5029	2018-08-02-13-51-35	0	2	x	-15	0	65.9	24.6	63.2	24.4	67.5	1.615	26187	First10	Here	3
304	200943	29	Oenothera caespitosa	5029	2018-08-02-13-51-37	0	2	x	-15	0	65.9	24.6	63.3	24.4	67.6	1.749	26187	First10	Here	4
305	200944	29	Oenothera caespitosa	5029	2018-08-02-13-51-39	0	2	x	-15	0	65.9	24.6	63.4	24.4	67.8	1.882	26187	First10	Here	5
306	200945	29	Oenothera caespitosa	5029	2018-08-02-13-51-41	0	2	x	-15	0	65.9	24.6	63.4	24.4	67.8	1.882	26187	First10	Here	6
307	200946	29	Oenothera caespitosa	5029	2018-08-02-13-51-43	0	2	x	-15	0	65.9	24.6	63.5	24.4	67.9	2.016	26187	First10	Here	7
308	200947	29	Oenothera caespitosa	5029	2018-08-02-13-51-45	0	2	x	-15	0	66	24.6	63.5	24.4	67.9	1.916	26187	First10	Here	8
309	200948	29	Oenothera caespitosa	5029	2018-08-02-13-51-47	0	2	x	-15	0	65.9	24.6	63.3	24.4	67.6	1.749	26187	First10	Here	9
310	200949	29	Oenothera caespitosa	5029	2018-08-02-13-51-49	0	2	x	-15	0	65.9	24.6	63.3	24.4	67.6	1.749	26187	First10	Here	10
311	200950	29	Oenothera caespitosa	5029	2018-08-02-13-51-51	0	2	x	-15	0	65.9	24.6	63.2	24.4	67.5	1.615	26187			11
312	200951	29	Oenothera caespitosa	5029	2018-08-02-13-51-53	0	2	x	-15	0	65.9	24.6	63.1	24.4	67.4	1.481	26187			12
313	200952	29	Oenothera caespitosa	5029	2018-08-02-13-51-55	0	2	x	-15	0	65.9	24.6	63	24.4	67.2	1.348	26187			13
314	200953	29	Oenothera caespitosa	5029	2018-08-02-13-51-57	0	2	x	-15	0	65.9	24.6	63	24.4	67.2	1.348	26187			14
315	200954	29	Oenothera caespitosa	5029	2018-08-02-13-51-59	0	2	x	-15	0	65.9	24.6	62.9	24.4	67.1	1.214	26187			15
316	200955	29	Oenothera caespitosa	5029	2018-08-02-13-52-01	0	2	x	-15	0	65.9	24.6	62.9	24.4	67.1	1.214	26187			16
317	200956	29	Oenothera caespitosa	5029	2018-08-02-13-52-03	0	2	x	-15	0	66	24.6	62.8	24.4	67	0.98	26187			17
318	200957	29	Oenothera caespitosa	5029	2018-08-02-13-52-05	0	2	x	-15	0	65.9	24.6	62.9	24.4	67.1	1.214	26187			18
319	200958	29	Oenothera caespitosa	5029	2018-08-02-13-52-07	0	2	x	-15	0	65.9	24.6	62.9	24.4	67.1	1.214	26187			19
320	200959	29	Oenothera caespitosa	5029	2018-08-02-13-52-09	0	2	x	-15	0	66	24.6	62.8	24.4	67	0.98	26187			20
321	200960	29	Oenothera caespitosa	5029	2018-08-02-13-52-11	0	2	x	-15	0	66	24.6	62.8	24.4	67	0.98	26187			21
322	200961	29	Oenothera caespitosa	5029	2018-08-02-13-52-13	0	2	x	-15	0	66	24.6	62.7	24.4	66.8	0.847	26187			22
323	200962	29	Oenothera caespitosa	5029	2018-08-02-13-52-15	0	2	x	-15	0	66	24.6	62.7	24.4	66.8	0.847	26187			23
324	200963	29	Oenothera caespitosa	5029	2018-08-02-13-52-17	0	2	x	-15	0	65.9	24.6	62.7	24.4	66.8	0.947	26187			24
325	200964	29	Oenothera caespitosa	5029	2018-08-02-13-52-19	0	2	x	-15	0	65.9	24.6	62.7	24.4	66.8	0.947	26187			25
326	200965	29	Oenothera caespitosa	5029	2018-08-02-13-52-21	0	2	x	-15	0	65.9	24.6	62.7	24.4	66.8	0.947	26187			26
327	200966	29	Oenothera caespitosa	5029	2018-08-02-13-52-23	0	2	x	-15	0	65.9	24.6	62.7	24.4	66.8	0.947	26187			27
328	200967	29	Oenothera caespitosa	5029	2018-08-02-13-52-25	0	2	x	-15	0	65.9	24.6	62.7	24.4	66.8	0.947	26187			28
329	200968	29	Oenothera caespitosa	5029	2018-08-02-13-52-27	0	2	x	-15	0	65.9	24.6	62.7	24.4	66.8	0.947	26187			29
330	200969	29	Oenothera caespitosa	5029	2018-08-02-13-52-29	0	2	x	-15	0	65.9	24.6	62.7	24.4	66.8	0.947	26187			30
331	200970	29	Oenothera caespitosa	5029	2018-08-02-13-52-31	0	2	x	-15	0	65.9	24.6	62.7	24.4	66.8	0.947	26187			31
332	200971	29	Oenothera caespitosa	5029	2018-08-02-13-52-33	0	2	x	-15	0	65.9	24.6	62.7	24.4	66.8	0.947	26187			32
333	200972	29	Oenothera caespitosa	5029	2018-08-02-13-52-35	0	2	x	-15	0	65.8	24.6	62.7	24.4	66.8	1.047	26187			33
334	200973	29	Oenothera caespitosa	5029	2018-08-02-13-52-37	0	2	x	-15	0	65.8	24.6	62.7	24.4	66.8	1.047	26187			34
335	200974	29	Oenothera caespitosa	5029	2018-08-02-13-52-39	0	2	x	-15	0	65.8	24.6	62.7	24.4	66.8	1.047	26187			35
336	200975	29	Oenothera caespitosa	5029	2018-08-02-13-52-41	0	2	x	-15	0	65.8	24.6	62.7	24.4	66.8	1.047	26187			36
337	200976	29	Oenothera caespitosa	5029	2018-08-02-13-52-43	0	2	x	-15	0	65.8	24.6	62.7	24.4	66.8	1.047	26187			37
338	200977	29	Oenothera caespitosa	5029	2018-08-02-13-52-45	0	2	x	-15	0	65.9	24.6	62.8	24.4	67	1.08	26187			38
339	200978	29	Oenothera caespitosa	5029	2018-08-02-13-52-47	0	2	x	-15	0	65.9	24.6	62.8	24.4	67	1.08	26187			39
340	200979	29	Oenothera caespitosa	5029	2018-08-02-13-52-49	0	2	x	-15	0	65.9	24.6	62.8	24.4	67	1.08	26187			40
341	200980	29	Oenothera caespitosa	5029	2018-08-02-13-52-51	0	2	x	-15	0	65.9	24.6	62.8	24.4	67	1.08	26187			41
342	200981	29	Oenothera caespitosa	5029	2018-08-02-13-52-53	0	2	x	-15	0	65.9	24.6	62.9	24.4	67.1	1.214	26187			42
343	200982	29	Oenothera caespitosa	5029	2018-08-02-13-52-55	0	2	x	-15	0	65.8	24.6	63	24.4	67.2	1.448	26187			43
344	200983	29	Oenothera caespitosa	5029	2018-08-02-13-52-57	0	2	x	-15	0	65.8	24.6	62.9	24.4	67.1	1.314	26187			44
345	200984	29	Oenothera caespitosa	5029	2018-08-02-13-52-59	0	2	x	-15	0	65.8	24.6	63	24.4	67.2	1.448	26187			45
346	200985	29	Oenothera caespitosa	5029	2018-08-02-13-53-01	0	2	x	-15	0	65.8	24.6	63	24.4	67.2	1.448	26187			46
347	200986	29	Oenothera caespitosa	5029	2018-08-02-13-53-03	0	2	x	-15	0	65.8	24.6	62.9	24.4	67.1	1.314	26187			47
348	200987	29	Oenothera caespitosa	5029	2018-08-02-13-53-05	0	2	x	-15	0	65.8	24.6	62.9	24.4	67.1	1.314	26187			48
349	200988	29	Oenothera caespitosa	5029	2018-08-02-13-53-07	0	2	x	-15	0	65.9	24.6	62.9	24.4	67.1	1.214	26187			49
350	200989	29	Oenothera caespitosa	5029	2018-08-02-13-53-09	0	2	x	-15	0	65.9	24.6	62.8	24.4	67	1.08	26187			50
351	200990	29	Oenothera caespitosa	5029	2018-08-02-13-53-11	0	2	x	-15	0	65.9	24.6	62.8	24.4	67	1.08	26187			51
352	200991	29	Oenothera caespitosa	5029	2018-08-02-13-53-13	0	2	x	-15	0	65.9	24.6	62.8	24.4	67	1.08	26187			52
353	200992	29	Oenothera caespitosa	5029	2018-08-02-13-53-15	0	2	x	-15	0	65.9	24.6	62.8	24.4	67	1.08	26187			53
354	200993	29	Oenothera caespitosa	5029	2018-08-02-13-53-17	0	2	x	-15	0	65.9	24.6	62.7	24.4	66.8	0.947	26187			54
355	200994	29	Oenothera caespitosa	5029	2018-08-02-13-53-19	0	2	x	-15	0	65.9	24.6	62.7	24.4	66.8	0.947	26187			55
356	200995	29	Oenothera caespitosa	5029	2018-08-02-13-53-21	0	2	x	-15	0	65.9	24.6	62.7	24.4	66.8	0.947	26187			56
357	200996	29	Oenothera caespitosa	5029	2018-08-02-13-53-23	0	2	x	-15	0	65.9	24.6	62.7	24.4	66.8	0.947	26187			57
358	200997	29	Oenothera caespitosa	5029	2018-08-02-13-53-25	0	2	x	-15	0	65.9	24.6	62.7	24.4	66.8	0.947	26187			58
359	200998	29	Oenothera caespitosa	5029	2018-08-02-13-53-27	0	2	x	-15	0	65.9	24.6	62.7	24.4	66.8	0.947	26187			59
360	200999	29	Oenothera caespitosa	5029	2018-08-02-13-53-29	0	2	x	-15	0	65.9	24.6	62.7	24.4	66.8	0.947	26187			60
361	201000	29	Oenothera caespitosa	5029	2018-08-02-13-53-31	0	2	x	-15	0	65.9	24.6	62.6	24.4	66.7	0.813	26187			61
362	201001	29	Oenothera caespitosa	5029	2018-08-02-13-53-33	0	2	x	-15	0	65.9	24.6	62.6	24.4	66.7	0.813	26187			62
363	201002	29	Oenothera caespitosa	5029	2018-08-02-13-53-35	0	2	x	-15	0	65.9	24.6	62.6	24.4	66.7	0.813	26187			63
364	201003	29	Oenothera caespitosa	5029	2018-08-02-13-53-37	0	2	x	-15	0	65.9	24.6	62.6	24.4	66.7	0.813	26187			64
365	201004	29	Oenothera caespitosa	5029	2018-08-02-13-53-39	0	2	x	-15	0	65.9	24.6	62.7	24.4	66.8	0.947	26187			65
366	201005	29	Oenothera caespitosa	5029	2018-08-02-13-53-41	0	2	x	-15	0	65.9	24.6	62.6	24.4	66.7	0.813	26187			66
367	201006	29	Oenothera caespitosa	5029	2018-08-02-13-53-43	0	2	x	-15	0	65.9	24.6	62.6	24.4	66.7	0.813	26187			67
368	201007	29	Oenothera caespitosa	5029	2018-08-02-13-53-45	0	2	x	-15	0	65.9	24.6	62.6	24.4	66.7	0.813	26187			68
369	201008	29	Oenothera caespitosa	5029	2018-08-02-13-53-47	0	2	x	-15	0	66	24.7	62.6	24.4	66.7	0.713	26187			69
370	201009	29	Oenothera caespitosa	5029	2018-08-02-13-53-49	0	2	x	-15	0	65.9	24.6	62.6	24.4	66.7	0.813	26187			70
371	201010	29	Oenothera caespitosa	5029	2018-08-02-13-53-51	0	2	x	-15	0	66	24.7	62.6	24.4	66.7	0.713	26187			71
372	201011	29	Oenothera caespitosa	5029	2018-08-02-13-53-53	0	2	x	-15	0	65.9	24.6	62.6	24.4	66.7	0.813	26187			72
373	201012	29	Oenothera caespitosa	5029	2018-08-02-13-53-55	0	2	x	-15	0	66	24.6	62.6	24.4	66.7	0.713	26187			73
374	201013	29	Oenothera caespitosa	5029	2018-08-02-13-53-57	0	2	x	-15	0	66	24.6	62.6	24.4	66.7	0.713	26187			74
375	201014	29	Oenothera caespitosa	5029	2018-08-02-13-53-59	0	2	x	-15	0	65.9	24.6	62.7	24.4	66.8	0.947	26187			75
376	201015	29	Oenothera caespitosa	5029	2018-08-02-13-54-01	0	2	x	-15	0	65.9	24.6	62.7	24.4	66.8	0.947	26187			76
377	201016	29	Oenothera caespitosa	5029	2018-08-02-13-54-03	0	2	x	-15	0	65.8	24.6	62.7	24.4	66.8	1.047	26187			77
378	201017	29	Oenothera caespitosa	5029	2018-08-02-13-54-05	0	2	x	-15	0	65.8	24.6	62.7	24.4	66.8	1.047	26187			78
379	201018	29	Oenothera caespitosa	5029	2018-08-02-13-54-07	0	2	x	-15	0	65.8	24.6	62.7	24.4	66.8	1.047	26187			79
380	201019	29	Oenothera caespitosa	5029	2018-08-02-13-54-09	0	2	x	-15	0	65.8	24.6	62.6	24.4	66.7	0.913	26187			80
381	201020	29	Oenothera caespitosa	5029	2018-08-02-13-54-11	0	2	x	-15	0	65.8	24.6	62.6	24.4	66.7	0.913	26187			81
382	201021	29	Oenothera caespitosa	5029	2018-08-02-13-54-13	0	2	x	-15	0	65.9	24.6	62.7	24.4	66.8	0.947	26187			82
383	201022	29	Oenothera caespitosa	5029	2018-08-02-13-54-15	0	2	x	-15	0	65.9	24.6	62.7	24.4	66.8	0.947	26187			83
384	201023	29	Oenothera caespitosa	5029	2018-08-02-13-54-17	0	2	x	-15	0	65.8	24.6	62.7	24.4	66.8	1.047	26187			84
385	201024	29	Oenothera caespitosa	5029	2018-08-02-13-54-19	0	2	x	-15	0	65.9	24.7	62.7	24.4	66.8	0.947	26187			85
386	201025	29	Oenothera caespitosa	5029	2018-08-02-13-54-21	0	2	x	-15	0	65.8	24.6	62.7	24.4	66.8	1.047	26187			86
387	201026	29	Oenothera caespitosa	5029	2018-08-02-13-54-23	0	2	x	-15	0	65.8	24.6	62.7	24.4	66.8	1.047	26187			87
388	201027	29	Oenothera caespitosa	5029	2018-08-02-13-54-25	0	2	x	-15	0	65.8	24.6	62.7	24.4	66.8	1.047	26187			88
389	201028	29	Oenothera caespitosa	5029	2018-08-02-13-54-27	0	2	x	-15	0	65.8	24.6	62.7	24.4	66.8	1.047	26187			89
390	201029	29	Oenothera caespitosa	5029	2018-08-02-13-54-29	0	2	x	-15	0	65.9	24.6	62.7	24.4	66.8	0.947	26187			90
391	201030	29	Oenothera caespitosa	5029	2018-08-02-13-54-31	0	2	x	-15	0	66	24.7	62.7	24.4	66.8	0.847	26187	Last10	Here	91
392	201031	29	Oenothera caespitosa	5029	2018-08-02-13-54-33	0	2	x	-15	0	65.9	24.6	62.8	24.4	67	1.08	26187	Last10	Here	92
393	201032	29	Oenothera caespitosa	5029	2018-08-02-13-54-35	0	2	x	-15	0	66	24.7	62.7	24.4	66.8	0.847	26187	Last10	Here	93
394	201033	29	Oenothera caespitosa	5029	2018-08-02-13-54-37	0	2	x	-15	0	65.9	24.6	62.7	24.4	66.8	0.947	26187	Last10	Here	94
395	201034	29	Oenothera caespitosa	5029	2018-08-02-13-54-39	0	2	x	-15	0	65.9	24.6	62.8	24.4	67	1.08	26187	Last10	Here	95
396	201035	29	Oenothera caespitosa	5029	2018-08-02-13-54-41	0	2	x	-15	0	65.9	24.6	62.8	24.4	67	1.08	26187	Last10	Here	96
397	201036	29	Oenothera caespitosa	5029	2018-08-02-13-54-43	0	2	x	-15	0	65.9	24.6	62.8	24.4	67	1.08	26187	Last10	Here	97
398	201037	29	Oenothera caespitosa	5029	2018-08-02-13-54-45	0	2	x	-15	0	65.9	24.6	62.9	24.4	67.1	1.214	26187	Last10	Here	98
399	201038	29	Oenothera caespitosa	5029	2018-08-02-13-54-47	0	2	x	-15	0	65.9	24.6	63	24.4	67.2	1.348	26187	Last10	Here	99
400	201039	29	Oenothera caespitosa	5029	2018-08-02-13-54-49	0	2	x	-15	0	65.9	24.6	63	24.4	67.2	1.348	26187	Last10	Here	100
401	201040	29	Oenothera caespitosa	5029	2018-08-02-13-55-22	0	2	x	-10	0	65.9	24.6	63.5	24.4	67.9	2.016	26188	First10	Here	1
402	201041	29	Oenothera caespitosa	5029	2018-08-02-13-55-24	0	2	x	-10	0	65.9	24.6	63.4	24.4	67.8	1.882	26188	First10	Here	2
403	201042	29	Oenothera caespitosa	5029	2018-08-02-13-55-26	0	2	x	-10	0	65.9	24.6	63.4	24.4	67.8	1.882	26188	First10	Here	3
404	201043	29	Oenothera caespitosa	5029	2018-08-02-13-55-28	0	2	x	-10	0	65.9	24.6	63.3	24.4	67.6	1.749	26188	First10	Here	4
405	201044	29	Oenothera caespitosa	5029	2018-08-02-13-55-30	0	2	x	-10	0	65.9	24.6	63.3	24.4	67.6	1.749	26188	First10	Here	5
406	201045	29	Oenothera caespitosa	5029	2018-08-02-13-55-32	0	2	x	-10	0	66	24.6	63.2	24.4	67.5	1.515	26188	First10	Here	6
407	201046	29	Oenothera caespitosa	5029	2018-08-02-13-55-34	0	2	x	-10	0	66	24.6	63.2	24.4	67.5	1.515	26188	First10	Here	7
408	201047	29	Oenothera caespitosa	5029	2018-08-02-13-55-36	0	2	x	-10	0	65.9	24.6	63.2	24.4	67.5	1.615	26188	First10	Here	8
409	201048	29	Oenothera caespitosa	5029	2018-08-02-13-55-38	0	2	x	-10	0	65.9	24.6	63.2	24.4	67.5	1.615	26188	First10	Here	9
410	201049	29	Oenothera caespitosa	5029	2018-08-02-13-55-40	0	2	x	-10	0	65.9	24.6	63.1	24.4	67.4	1.481	26188	First10	Here	10
411	201050	29	Oenothera caespitosa	5029	2018-08-02-13-55-42	0	2	x	-10	0	65.9	24.6	63	24.4	67.2	1.348	26188			11
412	201051	29	Oenothera caespitosa	5029	2018-08-02-13-55-44	0	2	x	-10	0	65.9	24.6	63	24.4	67.2	1.348	26188			12
413	201052	29	Oenothera caespitosa	5029	2018-08-02-13-55-46	0	2	x	-10	0	66	24.6	62.9	24.4	67.1	1.114	26188			13
414	201053	29	Oenothera caespitosa	5029	2018-08-02-13-55-48	0	2	x	-10	0	66.1	24.7	62.9	24.4	67.1	1.014	26188			14
415	201054	29	Oenothera caespitosa	5029	2018-08-02-13-55-50	0	2	x	-10	0	66	24.6	62.8	24.4	67	0.98	26188			15
416	201055	29	Oenothera caespitosa	5029	2018-08-02-13-55-52	0	2	x	-10	0	66	24.6	62.8	24.4	67	0.98	26188			16
417	201056	29	Oenothera caespitosa	5029	2018-08-02-13-55-54	0	2	x	-10	0	65.9	24.6	62.8	24.4	67	1.08	26188			17
418	201057	29	Oenothera caespitosa	5029	2018-08-02-13-55-56	0	2	x	-10	0	65.9	24.6	62.8	24.4	67	1.08	26188			18
419	201058	29	Oenothera caespitosa	5029	2018-08-02-13-55-58	0	2	x	-10	0	66	24.6	62.8	24.4	67	0.98	26188			19
420	201059	29	Oenothera caespitosa	5029	2018-08-02-13-56-00	0	2	x	-10	0	65.9	24.6	62.8	24.4	67	1.08	26188			20
421	201060	29	Oenothera caespitosa	5029	2018-08-02-13-56-02	0	2	x	-10	0	65.9	24.6	62.8	24.4	67	1.08	26188			21
422	201061	29	Oenothera caespitosa	5029	2018-08-02-13-56-04	0	2	x	-10	0	65.9	24.6	62.9	24.4	67.1	1.214	26188			22
423	201062	29	Oenothera caespitosa	5029	2018-08-02-13-56-06	0	2	x	-10	0	65.9	24.6	62.9	24.4	67.1	1.214	26188			23
424	201063	29	Oenothera caespitosa	5029	2018-08-02-13-56-08	0	2	x	-10	0	65.9	24.6	62.9	24.4	67.1	1.214	26188			24
425	201064	29	Oenothera caespitosa	5029	2018-08-02-13-56-10	0	2	x	-10	0	65.9	24.6	63	24.4	67.2	1.348	26188			25
426	201065	29	Oenothera caespitosa	5029	2018-08-02-13-56-12	0	2	x	-10	0	65.9	24.6	63	24.4	67.2	1.348	26188			26
427	201066	29	Oenothera caespitosa	5029	2018-08-02-13-56-14	0	2	x	-10	0	65.9	24.6	63.1	24.4	67.4	1.481	26188			27
428	201067	29	Oenothera caespitosa	5029	2018-08-02-13-56-16	0	2	x	-10	0	65.9	24.6	63.1	24.4	67.4	1.481	26188			28
429	201068	29	Oenothera caespitosa	5029	2018-08-02-13-56-18	0	2	x	-10	0	65.9	24.6	63.1	24.4	67.4	1.481	26188			29
430	201069	29	Oenothera caespitosa	5029	2018-08-02-13-56-20	0	2	x	-10	0	65.9	24.6	63.1	24.4	67.4	1.481	26188			30
431	201070	29	Oenothera caespitosa	5029	2018-08-02-13-56-22	0	2	x	-10	0	65.9	24.6	63.1	24.4	67.4	1.481	26188			31
432	201071	29	Oenothera caespitosa	5029	2018-08-02-13-56-24	0	2	x	-10	0	65.9	24.6	63.1	24.4	67.4	1.481	26188			32
433	201072	29	Oenothera caespitosa	5029	2018-08-02-13-56-26	0	2	x	-10	0	65.9	24.6	63.1	24.4	67.4	1.481	26188			33
434	201073	29	Oenothera caespitosa	5029	2018-08-02-13-56-28	0	2	x	-10	0	65.9	24.6	63	24.4	67.2	1.348	26188			34
435	201074	29	Oenothera caespitosa	5029	2018-08-02-13-56-30	0	2	x	-10	0	65.9	24.6	63	24.4	67.2	1.348	26188			35
436	201075	29	Oenothera caespitosa	5029	2018-08-02-13-56-32	0	2	x	-10	0	65.9	24.6	63	24.4	67.2	1.348	26188			36
437	201076	29	Oenothera caespitosa	5029	2018-08-02-13-56-34	0	2	x	-10	0	65.9	24.6	63	24.4	67.2	1.348	26188			37
438	201077	29	Oenothera caespitosa	5029	2018-08-02-13-56-36	0	2	x	-10	0	65.9	24.6	63	24.4	67.2	1.348	26188			38
439	201078	29	Oenothera caespitosa	5029	2018-08-02-13-56-38	0	2	x	-10	0	65.9	24.6	62.9	24.4	67.1	1.214	26188			39
440	201079	29	Oenothera caespitosa	5029	2018-08-02-13-56-40	0	2	x	-10	0	65.9	24.6	62.9	24.4	67.1	1.214	26188			40
441	201080	29	Oenothera caespitosa	5029	2018-08-02-13-56-42	0	2	x	-10	0	65.9	24.6	62.9	24.4	67.1	1.214	26188			41
442	201081	29	Oenothera caespitosa	5029	2018-08-02-13-56-44	0	2	x	-10	0	65.9	24.6	62.9	24.4	67.1	1.214	26188			42
443	201082	29	Oenothera caespitosa	5029	2018-08-02-13-56-46	0	2	x	-10	0	65.9	24.6	62.8	24.4	67	1.08	26188			43
444	201083	29	Oenothera caespitosa	5029	2018-08-02-13-56-48	0	2	x	-10	0	65.9	24.6	62.8	24.4	67	1.08	26188			44
445	201084	29	Oenothera caespitosa	5029	2018-08-02-13-56-50	0	2	x	-10	0	65.9	24.6	62.9	24.4	67.1	1.214	26188			45
446	201085	29	Oenothera caespitosa	5029	2018-08-02-13-56-52	0	2	x	-10	0	66.1	24.7	62.9	24.4	67.1	1.014	26188			46
447	201086	29	Oenothera caespitosa	5029	2018-08-02-13-56-54	0	2	x	-10	0	66	24.6	62.9	24.4	67.1	1.114	26188			47
448	201087	29	Oenothera caespitosa	5029	2018-08-02-13-56-56	0	2	x	-10	0	66	24.6	63	24.4	67.2	1.248	26188			48
449	201088	29	Oenothera caespitosa	5029	2018-08-02-13-56-58	0	2	x	-10	0	66	24.6	63	24.4	67.2	1.248	26188			49
450	201089	29	Oenothera caespitosa	5029	2018-08-02-13-57-00	0	2	x	-10	0	66	24.6	63	24.4	67.2	1.248	26188			50
451	201090	29	Oenothera caespitosa	5029	2018-08-02-13-57-02	0	2	x	-10	0	66.1	24.7	63	24.4	67.2	1.148	26188			51
452	201091	29	Oenothera caespitosa	5029	2018-08-02-13-57-04	0	2	x	-10	0	66.1	24.7	63	24.4	67.2	1.148	26188			52
453	201092	29	Oenothera caespitosa	5029	2018-08-02-13-57-06	0	2	x	-10	0	66	24.6	63.1	24.4	67.4	1.381	26188			53
454	201093	29	Oenothera caespitosa	5029	2018-08-02-13-57-08	0	2	x	-10	0	66	24.6	63.1	24.4	67.4	1.381	26188			54
455	201094	29	Oenothera caespitosa	5029	2018-08-02-13-57-10	0	2	x	-10	0	65.9	24.6	63.2	24.4	67.5	1.615	26188			55
456	201095	29	Oenothera caespitosa	5029	2018-08-02-13-57-12	0	2	x	-10	0	65.9	24.6	63.2	24.4	67.5	1.615	26188			56
457	201096	29	Oenothera caespitosa	5029	2018-08-02-13-57-14	0	2	x	-10	0	65.9	24.6	63.2	24.4	67.5	1.615	26188			57
458	201097	29	Oenothera caespitosa	5029	2018-08-02-13-57-16	0	2	x	-10	0	65.9	24.6	63.1	24.4	67.4	1.481	26188			58
459	201098	29	Oenothera caespitosa	5029	2018-08-02-13-57-18	0	2	x	-10	0	65.9	24.6	63.1	24.4	67.4	1.481	26188			59
460	201099	29	Oenothera caespitosa	5029	2018-08-02-13-57-20	0	2	x	-10	0	65.9	24.6	63.1	24.4	67.4	1.481	26188			60
461	201100	29	Oenothera caespitosa	5029	2018-08-02-13-57-22	0	2	x	-10	0	65.9	24.6	63.2	24.4	67.5	1.615	26188			61
462	201101	29	Oenothera caespitosa	5029	2018-08-02-13-57-24	0	2	x	-10	0	66	24.6	63.2	24.4	67.5	1.515	26188			62
463	201102	29	Oenothera caespitosa	5029	2018-08-02-13-57-26	0	2	x	-10	0	65.9	24.6	63.2	24.4	67.5	1.615	26188			63
464	201103	29	Oenothera caespitosa	5029	2018-08-02-13-57-28	0	2	x	-10	0	66	24.6	63.3	24.4	67.6	1.649	26188			64
465	201104	29	Oenothera caespitosa	5029	2018-08-02-13-57-30	0	2	x	-10	0	66	24.6	63.2	24.4	67.5	1.515	26188			65
466	201105	29	Oenothera caespitosa	5029	2018-08-02-13-57-32	0	2	x	-10	0	66.1	24.7	63.2	24.4	67.5	1.415	26188			66
467	201106	29	Oenothera caespitosa	5029	2018-08-02-13-57-34	0	2	x	-10	0	66	24.6	63.2	24.4	67.5	1.515	26188			67
468	201107	29	Oenothera caespitosa	5029	2018-08-02-13-57-36	0	2	x	-10	0	66	24.6	63.2	24.4	67.5	1.515	26188			68
469	201108	29	Oenothera caespitosa	5029	2018-08-02-13-57-38	0	2	x	-10	0	66	24.6	63.2	24.4	67.5	1.515	26188			69
470	201109	29	Oenothera caespitosa	5029	2018-08-02-13-57-40	0	2	x	-10	0	66	24.6	63.2	24.4	67.5	1.515	26188			70
471	201110	29	Oenothera caespitosa	5029	2018-08-02-13-57-42	0	2	x	-10	0	66	24.6	63.2	24.4	67.5	1.515	26188			71
472	201111	29	Oenothera caespitosa	5029	2018-08-02-13-57-44	0	2	x	-10	0	65.9	24.6	63.2	24.4	67.5	1.615	26188			72
473	201112	29	Oenothera caespitosa	5029	2018-08-02-13-57-46	0	2	x	-10	0	65.9	24.6	63.2	24.4	67.5	1.615	26188			73
474	201113	29	Oenothera caespitosa	5029	2018-08-02-13-57-48	0	2	x	-10	0	66	24.6	63.2	24.4	67.5	1.515	26188			74
475	201114	29	Oenothera caespitosa	5029	2018-08-02-13-57-50	0	2	x	-10	0	66	24.6	63.1	24.4	67.4	1.381	26188			75
476	201115	29	Oenothera caespitosa	5029	2018-08-02-13-57-52	0	2	x	-10	0	66	24.6	63.1	24.4	67.4	1.381	26188			76
477	201116	29	Oenothera caespitosa	5029	2018-08-02-13-57-54	0	2	x	-10	0	66	24.6	63.1	24.4	67.4	1.381	26188			77
478	201117	29	Oenothera caespitosa	5029	2018-08-02-13-57-56	0	2	x	-10	0	66	24.6	63	24.4	67.2	1.248	26188			78
479	201118	29	Oenothera caespitosa	5029	2018-08-02-13-57-58	0	2	x	-10	0	66	24.6	63	24.4	67.2	1.248	26188			79
480	201119	29	Oenothera caespitosa	5029	2018-08-02-13-58-00	0	2	x	-10	0	66.1	24.6	63	24.4	67.2	1.148	26188			80
481	201120	29	Oenothera caespitosa	5029	2018-08-02-13-58-02	0	2	x	-10	0	66	24.6	63	24.4	67.2	1.248	26188			81
482	201121	29	Oenothera caespitosa	5029	2018-08-02-13-58-04	0	2	x	-10	0	66	24.6	63	24.4	67.2	1.248	26188			82
483	201122	29	Oenothera caespitosa	5029	2018-08-02-13-58-06	0	2	x	-10	0	66	24.6	63	24.4	67.2	1.248	26188			83
484	201123	29	Oenothera caespitosa	5029	2018-08-02-13-58-08	0	2	x	-10	0	66.1	24.6	63	24.4	67.2	1.148	26188			84
485	201124	29	Oenothera caespitosa	5029	2018-08-02-13-58-10	0	2	x	-10	0	66.1	24.6	62.9	24.4	67.1	1.014	26188			85
486	201125	29	Oenothera caespitosa	5029	2018-08-02-13-58-12	0	2	x	-10	0	66	24.6	62.9	24.4	67.1	1.114	26188			86
487	201126	29	Oenothera caespitosa	5029	2018-08-02-13-58-14	0	2	x	-10	0	66.2	24.7	62.9	24.4	67.1	0.914	26188			87
488	201127	29	Oenothera caespitosa	5029	2018-08-02-13-58-16	0	2	x	-10	0	66	24.6	62.9	24.4	67.1	1.114	26188			88
489	201128	29	Oenothera caespitosa	5029	2018-08-02-13-58-18	0	2	x	-10	0	66.1	24.6	63	24.4	67.2	1.148	26188			89
490	201129	29	Oenothera caespitosa	5029	2018-08-02-13-58-20	0	2	x	-10	0	66	24.6	63	24.4	67.2	1.248	26188			90
491	201130	29	Oenothera caespitosa	5029	2018-08-02-13-58-22	0	2	x	-10	0	66	24.6	63.1	24.4	67.4	1.381	26188	Last10	Here	91
492	201131	29	Oenothera caespitosa	5029	2018-08-02-13-58-24	0	2	x	-10	0	66	24.6	63.2	24.4	67.5	1.515	26188	Last10	Here	92
493	201132	29	Oenothera caespitosa	5029	2018-08-02-13-58-26	0	2	x	-10	0	66	24.6	63.3	24.4	67.6	1.649	26188	Last10	Here	93
494	201133	29	Oenothera caespitosa	5029	2018-08-02-13-58-28	0	2	x	-10	0	66	24.6	63.4	24.4	67.8	1.782	26188	Last10	Here	94
495	201134	29	Oenothera caespitosa	5029	2018-08-02-13-58-30	0	2	x	-10	0	66	24.6	63.4	24.4	67.8	1.782	26188	Last10	Here	95
496	201135	29	Oenothera caespitosa	5029	2018-08-02-13-58-32	0	2	x	-10	0	66	24.6	63.4	24.4	67.8	1.782	26188	Last10	Here	96
497	201136	29	Oenothera caespitosa	5029	2018-08-02-13-58-34	0	2	x	-10	0	65.9	24.6	63.4	24.4	67.8	1.882	26188	Last10	Here	97
498	201137	29	Oenothera caespitosa	5029	2018-08-02-13-58-36	0	2	x	-10	0	65.9	24.6	63.4	24.4	67.8	1.882	26188	Last10	Here	98
499	201138	29	Oenothera caespitosa	5029	2018-08-02-13-58-38	0	2	x	-10	0	65.9	24.6	63.3	24.4	67.6	1.749	26188	Last10	Here	99
500	201139	29	Oenothera caespitosa	5029	2018-08-02-13-58-40	0	2	x	-10	0	65.9	24.6	63.4	24.4	67.8	1.882	26188	Last10	Here	100
501	201140	29	Oenothera caespitosa	5029	2018-08-02-13-59-12	0	2	x	-5	0	65.9	24.6	63.6	24.4	68	2.15	26189	First10	Here	1
502	201141	29	Oenothera caespitosa	5029	2018-08-02-13-59-14	0	2	x	-5	0	65.9	24.6	63.5	24.4	67.9	2.016	26189	First10	Here	2
503	201142	29	Oenothera caespitosa	5029	2018-08-02-13-59-16	0	2	x	-5	0	65.8	24.6	63.6	24.4	68	2.25	26189	First10	Here	3
504	201143	29	Oenothera caespitosa	5029	2018-08-02-13-59-18	0	2	x	-5	0	65.8	24.6	63.6	24.4	68	2.25	26189	First10	Here	4
505	201144	29	Oenothera caespitosa	5029	2018-08-02-13-59-20	0	2	x	-5	0	65.8	24.6	63.6	24.4	68	2.25	26189	First10	Here	5
506	201145	29	Oenothera caespitosa	5029	2018-08-02-13-59-22	0	2	x	-5	0	65.8	24.6	63.7	24.4	68.2	2.383	26189	First10	Here	6
507	201146	29	Oenothera caespitosa	5029	2018-08-02-13-59-24	0	2	x	-5	0	65.8	24.6	63.7	24.4	68.2	2.383	26189	First10	Here	7
508	201147	29	Oenothera caespitosa	5029	2018-08-02-13-59-26	0	2	x	-5	0	65.9	24.7	63.7	24.4	68.2	2.283	26189	First10	Here	8
509	201148	29	Oenothera caespitosa	5029	2018-08-02-13-59-28	0	2	x	-5	0	65.8	24.6	63.7	24.4	68.2	2.383	26189	First10	Here	9
510	201149	29	Oenothera caespitosa	5029	2018-08-02-13-59-30	0	2	x	-5	0	65.8	24.6	63.8	24.4	68.3	2.517	26189	First10	Here	10
511	201150	29	Oenothera caespitosa	5029	2018-08-02-13-59-32	0	2	x	-5	0	65.8	24.6	63.8	24.4	68.3	2.517	26189			11
512	201151	29	Oenothera caespitosa	5029	2018-08-02-13-59-34	0	2	x	-5	0	65.8	24.6	63.9	24.4	68.5	2.651	26189			12
513	201152	29	Oenothera caespitosa	5029	2018-08-02-13-59-36	0	2	x	-5	0	65.9	24.6	63.8	24.4	68.3	2.417	26189			13
514	201153	29	Oenothera caespitosa	5029	2018-08-02-13-59-38	0	2	x	-5	0	65.9	24.6	63.7	24.4	68.2	2.283	26189			14
515	201154	29	Oenothera caespitosa	5029	2018-08-02-13-59-40	0	2	x	-5	0	65.9	24.6	63.7	24.4	68.2	2.283	26189			15
516	201155	29	Oenothera caespitosa	5029	2018-08-02-13-59-42	0	2	x	-5	0	65.9	24.6	63.6	24.4	68	2.15	26189			16
517	201156	29	Oenothera caespitosa	5029	2018-08-02-13-59-44	0	2	x	-5	0	65.9	24.6	63.5	24.4	67.9	2.016	26189			17
518	201157	29	Oenothera caespitosa	5029	2018-08-02-13-59-46	0	2	x	-5	0	65.9	24.6	63.4	24.4	67.8	1.882	26189			18
519	201158	29	Oenothera caespitosa	5029	2018-08-02-13-59-48	0	2	x	-5	0	65.9	24.6	63.4	24.4	67.8	1.882	26189			19
520	201159	29	Oenothera caespitosa	5029	2018-08-02-13-59-50	0	2	x	-5	0	65.9	24.6	63.3	24.4	67.6	1.749	26189			20
521	201160	29	Oenothera caespitosa	5029	2018-08-02-13-59-52	0	2	x	-5	0	65.9	24.6	63.3	24.4	67.6	1.749	26189			21
522	201161	29	Oenothera caespitosa	5029	2018-08-02-13-59-54	0	2	x	-5	0	65.9	24.6	63.2	24.4	67.5	1.615	26189			22
523	201162	29	Oenothera caespitosa	5029	2018-08-02-13-59-56	0	2	x	-5	0	65.9	24.6	63.2	24.4	67.5	1.615	26189			23
524	201163	29	Oenothera caespitosa	5029	2018-08-02-13-59-58	0	2	x	-5	0	66	24.7	63.2	24.4	67.5	1.515	26189			24
525	201164	29	Oenothera caespitosa	5029	2018-08-02-14-00-00	0	2	x	-5	0	65.9	24.6	63.2	24.4	67.5	1.615	26189			25
526	201165	29	Oenothera caespitosa	5029	2018-08-02-14-00-02	0	2	x	-5	0	65.9	24.6	63.2	24.4	67.5	1.615	26189			26
527	201166	29	Oenothera caespitosa	5029	2018-08-02-14-00-04	0	2	x	-5	0	66	24.6	63.2	24.4	67.5	1.515	26189			27
528	201167	29	Oenothera caespitosa	5029	2018-08-02-14-00-06	0	2	x	-5	0	66	24.7	63.2	24.4	67.5	1.515	26189			28
529	201168	29	Oenothera caespitosa	5029	2018-08-02-14-00-08	0	2	x	-5	0	66	24.6	63.1	24.4	67.4	1.381	26189			29
530	201169	29	Oenothera caespitosa	5029	2018-08-02-14-00-11	0	2	x	-5	0	66	24.7	63.1	24.4	67.4	1.381	26189			30
531	201170	29	Oenothera caespitosa	5029	2018-08-02-14-00-13	0	2	x	-5	0	66.1	24.7	63.2	24.4	67.5	1.415	26189			31
532	201171	29	Oenothera caespitosa	5029	2018-08-02-14-00-15	0	2	x	-5	0	66	24.6	63.3	24.4	67.6	1.649	26189			32
533	201172	29	Oenothera caespitosa	5029	2018-08-02-14-00-17	0	2	x	-5	0	66.1	24.7	63.3	24.4	67.6	1.549	26189			33
534	201173	29	Oenothera caespitosa	5029	2018-08-02-14-00-19	0	2	x	-5	0	66.1	24.7	63.4	24.4	67.8	1.682	26189			34
535	201174	29	Oenothera caespitosa	5029	2018-08-02-14-00-21	0	2	x	-5	0	66.1	24.7	63.4	24.4	67.8	1.682	26189			35
536	201175	29	Oenothera caespitosa	5029	2018-08-02-14-00-23	0	2	x	-5	0	66.1	24.7	63.5	24.4	67.9	1.816	26189			36
537	201176	29	Oenothera caespitosa	5029	2018-08-02-14-00-25	0	2	x	-5	0	66	24.6	63.5	24.4	67.9	1.916	26189			37
538	201177	29	Oenothera caespitosa	5029	2018-08-02-14-00-27	0	2	x	-5	0	66	24.6	63.5	24.4	67.9	1.916	26189			38
539	201178	29	Oenothera caespitosa	5029	2018-08-02-14-00-29	0	2	x	-5	0	66	24.6	63.4	24.4	67.8	1.782	26189			39
540	201179	29	Oenothera caespitosa	5029	2018-08-02-14-00-31	0	2	x	-5	0	66	24.6	63.4	24.4	67.8	1.782	26189			40
541	201180	29	Oenothera caespitosa	5029	2018-08-02-14-00-33	0	2	x	-5	0	66	24.6	63.4	24.4	67.8	1.782	26189			41
542	201181	29	Oenothera caespitosa	5029	2018-08-02-14-00-35	0	2	x	-5	0	66	24.6	63.3	24.4	67.6	1.649	26189			42
543	201182	29	Oenothera caespitosa	5029	2018-08-02-14-00-37	0	2	x	-5	0	66.1	24.6	63.3	24.4	67.6	1.549	26189			43
544	201183	29	Oenothera caespitosa	5029	2018-08-02-14-00-39	0	2	x	-5	0	66.1	24.6	63.3	24.4	67.6	1.549	26189			44
545	201184	29	Oenothera caespitosa	5029	2018-08-02-14-00-41	0	2	x	-5	0	66.1	24.6	63.4	24.4	67.8	1.682	26189			45
546	201185	29	Oenothera caespitosa	5029	2018-08-02-14-00-43	0	2	x	-5	0	66.1	24.6	63.4	24.4	67.8	1.682	26189			46
547	201186	29	Oenothera caespitosa	5029	2018-08-02-14-00-45	0	2	x	-5	0	66.1	24.6	63.4	24.4	67.8	1.682	26189			47
548	201187	29	Oenothera caespitosa	5029	2018-08-02-14-00-47	0	2	x	-5	0	66	24.6	63.4	24.4	67.8	1.782	26189			48
549	201188	29	Oenothera caespitosa	5029	2018-08-02-14-00-49	0	2	x	-5	0	66	24.6	63.4	24.4	67.8	1.782	26189			49
550	201189	29	Oenothera caespitosa	5029	2018-08-02-14-00-51	0	2	x	-5	0	66	24.6	63.4	24.4	67.8	1.782	26189			50
551	201190	29	Oenothera caespitosa	5029	2018-08-02-14-00-53	0	2	x	-5	0	66	24.6	63.3	24.4	67.6	1.649	26189			51
552	201191	29	Oenothera caespitosa	5029	2018-08-02-14-00-55	0	2	x	-5	0	66	24.6	63.3	24.4	67.6	1.649	26189			52
553	201192	29	Oenothera caespitosa	5029	2018-08-02-14-00-57	0	2	x	-5	0	66.1	24.6	63.3	24.4	67.6	1.549	26189			53
554	201193	29	Oenothera caespitosa	5029	2018-08-02-14-00-59	0	2	x	-5	0	66	24.6	63.3	24.4	67.6	1.649	26189			54
555	201194	29	Oenothera caespitosa	5029	2018-08-02-14-01-01	0	2	x	-5	0	66.1	24.6	63.3	24.4	67.6	1.549	26189			55
556	201195	29	Oenothera caespitosa	5029	2018-08-02-14-01-03	0	2	x	-5	0	66.1	24.6	63.3	24.4	67.6	1.549	26189			56
557	201196	29	Oenothera caespitosa	5029	2018-08-02-14-01-05	0	2	x	-5	0	66.1	24.6	63.4	24.4	67.8	1.682	26189			57
558	201197	29	Oenothera caespitosa	5029	2018-08-02-14-01-07	0	2	x	-5	0	66.1	24.6	63.4	24.4	67.8	1.682	26189			58
559	201198	29	Oenothera caespitosa	5029	2018-08-02-14-01-09	0	2	x	-5	0	66.2	24.6	63.5	24.4	67.9	1.716	26189			59
560	201199	29	Oenothera caespitosa	5029	2018-08-02-14-01-11	0	2	x	-5	0	66.2	24.6	63.6	24.4	68	1.85	26189			60
561	201200	29	Oenothera caespitosa	5029	2018-08-02-14-01-13	0	2	x	-5	0	66.2	24.6	63.7	24.4	68.2	1.983	26189			61
562	201201	29	Oenothera caespitosa	5029	2018-08-02-14-01-15	0	2	x	-5	0	66.2	24.6	63.9	24.4	68.5	2.251	26189			62
563	201202	29	Oenothera caespitosa	5029	2018-08-02-14-01-17	0	2	x	-5	0	66.1	24.6	64	24.4	68.6	2.484	26189			63
564	201203	29	Oenothera caespitosa	5029	2018-08-02-14-01-19	0	2	x	-5	0	66	24.6	64	24.4	68.6	2.584	26189			64
565	201204	29	Oenothera caespitosa	5029	2018-08-02-14-01-21	0	2	x	-5	0	66	24.6	64.1	24.4	68.7	2.718	26189			65
566	201205	29	Oenothera caespitosa	5029	2018-08-02-14-01-23	0	2	x	-5	0	66	24.6	64.2	24.4	68.9	2.852	26189			66
567	201206	29	Oenothera caespitosa	5029	2018-08-02-14-01-25	0	2	x	-5	0	66	24.6	64.1	24.4	68.7	2.718	26189			67
568	201207	29	Oenothera caespitosa	5029	2018-08-02-14-01-27	0	2	x	-5	0	66	24.6	64	24.4	68.6	2.584	26189			68
569	201208	29	Oenothera caespitosa	5029	2018-08-02-14-01-29	0	2	x	-5	0	66	24.6	63.9	24.4	68.5	2.451	26189			69
570	201209	29	Oenothera caespitosa	5029	2018-08-02-14-01-31	0	2	x	-5	0	66.1	24.6	63.9	24.4	68.5	2.351	26189			70
571	201210	29	Oenothera caespitosa	5029	2018-08-02-14-01-33	0	2	x	-5	0	66.1	24.6	63.9	24.4	68.5	2.351	26189			71
572	201211	29	Oenothera caespitosa	5029	2018-08-02-14-01-35	0	2	x	-5	0	66.1	24.6	64	24.4	68.6	2.484	26189			72
573	201212	29	Oenothera caespitosa	5029	2018-08-02-14-01-37	0	2	x	-5	0	66.1	24.6	64	24.4	68.6	2.484	26189			73
574	201213	29	Oenothera caespitosa	5029	2018-08-02-14-01-39	0	2	x	-5	0	66.1	24.6	64	24.4	68.6	2.484	26189			74
575	201214	29	Oenothera caespitosa	5029	2018-08-02-14-01-41	0	2	x	-5	0	66.1	24.6	64	24.4	68.6	2.484	26189			75
576	201215	29	Oenothera caespitosa	5029	2018-08-02-14-01-43	0	2	x	-5	0	66.1	24.6	63.9	24.4	68.5	2.351	26189			76
577	201216	29	Oenothera caespitosa	5029	2018-08-02-14-01-45	0	2	x	-5	0	66	24.6	63.9	24.4	68.5	2.451	26189			77
578	201217	29	Oenothera caespitosa	5029	2018-08-02-14-01-47	0	2	x	-5	0	66	24.6	64	24.4	68.6	2.584	26189			78
579	201218	29	Oenothera caespitosa	5029	2018-08-02-14-01-49	0	2	x	-5	0	66	24.6	64.1	24.4	68.7	2.718	26189			79
580	201219	29	Oenothera caespitosa	5029	2018-08-02-14-01-51	0	2	x	-5	0	66	24.6	64.2	24.4	68.9	2.852	26189			80
581	201220	29	Oenothera caespitosa	5029	2018-08-02-14-01-53	0	2	x	-5	0	66	24.6	64.2	24.4	68.9	2.852	26189			81
582	201221	29	Oenothera caespitosa	5029	2018-08-02-14-01-55	0	2	x	-5	0	66	24.6	64.3	24.4	69	2.985	26189			82
583	201222	29	Oenothera caespitosa	5029	2018-08-02-14-01-57	0	2	x	-5	0	66.2	24.7	64.2	24.4	68.9	2.652	26189			83
584	201223	29	Oenothera caespitosa	5029	2018-08-02-14-01-59	0	2	x	-5	0	66	24.6	64.2	24.4	68.9	2.852	26189			84
585	201224	29	Oenothera caespitosa	5029	2018-08-02-14-02-01	0	2	x	-5	0	66	24.6	64.1	24.4	68.7	2.718	26189			85
586	201225	29	Oenothera caespitosa	5029	2018-08-02-14-02-03	0	2	x	-5	0	66	24.6	64.1	24.4	68.7	2.718	26189			86
587	201226	29	Oenothera caespitosa	5029	2018-08-02-14-02-05	0	2	x	-5	0	66	24.6	63.9	24.4	68.5	2.451	26189			87
588	201227	29	Oenothera caespitosa	5029	2018-08-02-14-02-07	0	2	x	-5	0	66	24.6	63.9	24.4	68.5	2.451	26189			88
589	201228	29	Oenothera caespitosa	5029	2018-08-02-14-02-09	0	2	x	-5	0	66.1	24.6	63.8	24.4	68.3	2.217	26189			89
590	201229	29	Oenothera caespitosa	5029	2018-08-02-14-02-11	0	2	x	-5	0	66.1	24.6	63.7	24.4	68.2	2.083	26189			90
591	201230	29	Oenothera caespitosa	5029	2018-08-02-14-02-13	0	2	x	-5	0	66	24.6	63.7	24.4	68.2	2.183	26189	Last10	Here	91
592	201231	29	Oenothera caespitosa	5029	2018-08-02-14-02-15	0	2	x	-5	0	66.1	24.6	63.7	24.4	68.2	2.083	26189	Last10	Here	92
593	201232	29	Oenothera caespitosa	5029	2018-08-02-14-02-17	0	2	x	-5	0	66.1	24.6	63.8	24.4	68.3	2.217	26189	Last10	Here	93
594	201233	29	Oenothera caespitosa	5029	2018-08-02-14-02-19	0	2	x	-5	0	66.1	24.6	63.9	24.4	68.5	2.351	26189	Last10	Here	94
595	201234	29	Oenothera caespitosa	5029	2018-08-02-14-02-21	0	2	x	-5	0	66.1	24.6	63.9	24.4	68.5	2.351	26189	Last10	Here	95
596	201235	29	Oenothera caespitosa	5029	2018-08-02-14-02-23	0	2	x	-5	0	66	24.6	63.9	24.4	68.5	2.451	26189	Last10	Here	96
597	201236	29	Oenothera caespitosa	5029	2018-08-02-14-02-25	0	2	x	-5	0	66.1	24.6	63.9	24.4	68.5	2.351	26189	Last10	Here	97
598	201237	29	Oenothera caespitosa	5029	2018-08-02-14-02-27	0	2	x	-5	0	66.1	24.6	63.8	24.4	68.3	2.217	26189	Last10	Here	98
599	201238	29	Oenothera caespitosa	5029	2018-08-02-14-02-29	0	2	x	-5	0	66.1	24.6	63.9	24.4	68.5	2.351	26189	Last10	Here	99
600	201239	29	Oenothera caespitosa	5029	2018-08-02-14-03-03	0	2	x	0	0	66.1	24.6	63.6	24.4	68	1.95	26190	First10	Here	1
601	201240	29	Oenothera caespitosa	5029	2018-08-02-14-03-05	0	2	x	0	0	66.1	24.6	63.5	24.4	67.9	1.816	26190	First10	Here	2
602	201241	29	Oenothera caespitosa	5029	2018-08-02-14-03-07	0	2	x	0	0	66.1	24.6	63.5	24.4	67.9	1.816	26190	First10	Here	3
603	201242	29	Oenothera caespitosa	5029	2018-08-02-14-03-09	0	2	x	0	0	66.1	24.6	63.6	24.4	68	1.95	26190	First10	Here	4
604	201243	29	Oenothera caespitosa	5029	2018-08-02-14-03-11	0	2	x	0	0	66.2	24.6	63.7	24.4	68.2	1.983	26190	First10	Here	5
605	201244	29	Oenothera caespitosa	5029	2018-08-02-14-03-13	0	2	x	0	0	66.1	24.6	63.7	24.4	68.2	2.083	26190	First10	Here	6
606	201245	29	Oenothera caespitosa	5029	2018-08-02-14-03-15	0	2	x	0	0	66.1	24.6	63.8	24.4	68.3	2.217	26190	First10	Here	7
607	201246	29	Oenothera caespitosa	5029	2018-08-02-14-03-17	0	2	x	0	0	66.1	24.6	63.9	24.4	68.5	2.351	26190	First10	Here	8
608	201247	29	Oenothera caespitosa	5029	2018-08-02-14-03-19	0	2	x	0	0	66.1	24.6	63.9	24.4	68.5	2.351	26190	First10	Here	9
609	201248	29	Oenothera caespitosa	5029	2018-08-02-14-03-21	0	2	x	0	0	66.1	24.6	64	24.4	68.6	2.484	26190	First10	Here	10
610	201249	29	Oenothera caespitosa	5029	2018-08-02-14-03-23	0	2	x	0	0	66.1	24.6	63.9	24.4	68.5	2.351	26190			11
611	201250	29	Oenothera caespitosa	5029	2018-08-02-14-03-25	0	2	x	0	0	66.2	24.7	63.9	24.4	68.5	2.251	26190			12
612	201251	29	Oenothera caespitosa	5029	2018-08-02-14-03-27	0	2	x	0	0	66.2	24.6	63.8	24.4	68.3	2.117	26190			13
613	201252	29	Oenothera caespitosa	5029	2018-08-02-14-03-29	0	2	x	0	0	66.1	24.6	63.7	24.4	68.2	2.083	26190			14
614	201253	29	Oenothera caespitosa	5029	2018-08-02-14-03-31	0	2	x	0	0	66.1	24.6	63.7	24.4	68.2	2.083	26190			15
615	201254	29	Oenothera caespitosa	5029	2018-08-02-14-03-33	0	2	x	0	0	66	24.6	63.8	24.4	68.3	2.317	26190			16
616	201255	29	Oenothera caespitosa	5029	2018-08-02-14-03-35	0	2	x	0	0	66	24.6	63.8	24.4	68.3	2.317	26190			17
617	201256	29	Oenothera caespitosa	5029	2018-08-02-14-03-37	0	2	x	0	0	66.1	24.6	63.8	24.4	68.3	2.217	26190			18
618	201257	29	Oenothera caespitosa	5029	2018-08-02-14-03-39	0	2	x	0	0	66.1	24.6	63.8	24.4	68.3	2.217	26190			19
619	201258	29	Oenothera caespitosa	5029	2018-08-02-14-03-41	0	2	x	0	0	66.1	24.6	63.9	24.4	68.5	2.351	26190			20
620	201259	29	Oenothera caespitosa	5029	2018-08-02-14-03-43	0	2	x	0	0	66.1	24.6	64	24.4	68.6	2.484	26190			21
621	201260	29	Oenothera caespitosa	5029	2018-08-02-14-03-45	0	2	x	0	0	66.1	24.6	64.1	24.4	68.7	2.618	26190			22
622	201261	29	Oenothera caespitosa	5029	2018-08-02-14-03-47	0	2	x	0	0	66.1	24.6	64.1	24.4	68.7	2.618	26190			23
623	201262	29	Oenothera caespitosa	5029	2018-08-02-14-03-49	0	2	x	0	0	66.2	24.7	64.2	24.4	68.9	2.652	26190			24
624	201263	29	Oenothera caespitosa	5029	2018-08-02-14-03-51	0	2	x	0	0	66	24.6	64.2	24.4	68.9	2.852	26190			25
625	201264	29	Oenothera caespitosa	5029	2018-08-02-14-03-53	0	2	x	0	0	66	24.6	64.2	24.4	68.9	2.852	26190			26
626	201265	29	Oenothera caespitosa	5029	2018-08-02-14-03-55	0	2	x	0	0	66.1	24.7	64.3	24.4	69	2.885	26190			27
627	201266	29	Oenothera caespitosa	5029	2018-08-02-14-03-57	0	2	x	0	0	66	24.6	64.2	24.4	68.9	2.852	26190			28
628	201267	29	Oenothera caespitosa	5029	2018-08-02-14-03-59	0	2	x	0	0	66	24.6	64.3	24.4	69	2.985	26190			29
629	201268	29	Oenothera caespitosa	5029	2018-08-02-14-04-01	0	2	x	0	0	66	24.6	64.3	24.4	69	2.985	26190			30
630	201269	29	Oenothera caespitosa	5029	2018-08-02-14-04-03	0	2	x	0	0	66.1	24.7	64.4	24.4	69.1	3.019	26190			31
631	201270	29	Oenothera caespitosa	5029	2018-08-02-14-04-05	0	2	x	0	0	66.1	24.7	64.4	24.4	69.1	3.019	26190			32
632	201271	29	Oenothera caespitosa	5029	2018-08-02-14-04-07	0	2	x	0	0	66	24.6	64.5	24.4	69.3	3.252	26190			33
633	201272	29	Oenothera caespitosa	5029	2018-08-02-14-04-09	0	2	x	0	0	66	24.6	64.5	24.4	69.3	3.252	26190			34
634	201273	29	Oenothera caespitosa	5029	2018-08-02-14-04-11	0	2	x	0	0	66	24.6	64.4	24.4	69.1	3.119	26190			35
635	201274	29	Oenothera caespitosa	5029	2018-08-02-14-04-13	0	2	x	0	0	66	24.6	64.4	24.4	69.1	3.119	26190			36
636	201275	29	Oenothera caespitosa	5029	2018-08-02-14-04-15	0	2	x	0	0	66	24.6	64.4	24.4	69.1	3.119	26190			37
637	201276	29	Oenothera caespitosa	5029	2018-08-02-14-04-17	0	2	x	0	0	66.1	24.6	64.4	24.4	69.1	3.019	26190			38
638	201277	29	Oenothera caespitosa	5029	2018-08-02-14-04-19	0	2	x	0	0	66	24.6	64.4	24.4	69.1	3.119	26190			39
639	201278	29	Oenothera caespitosa	5029	2018-08-02-14-04-21	0	2	x	0	0	66.1	24.6	64.4	24.4	69.1	3.019	26190			40
640	201279	29	Oenothera caespitosa	5029	2018-08-02-14-04-23	0	2	x	0	0	66.1	24.6	64.3	24.4	69	2.885	26190			41
641	201280	29	Oenothera caespitosa	5029	2018-08-02-14-04-25	0	2	x	0	0	66.1	24.6	64.3	24.4	69	2.885	26190			42
642	201281	29	Oenothera caespitosa	5029	2018-08-02-14-04-27	0	2	x	0	0	66.1	24.6	64.3	24.4	69	2.885	26190			43
643	201282	29	Oenothera caespitosa	5029	2018-08-02-14-04-29	0	2	x	0	0	66	24.6	64.4	24.4	69.1	3.119	26190			44
644	201283	29	Oenothera caespitosa	5029	2018-08-02-14-04-31	0	2	x	0	0	66	24.6	64.4	24.4	69.1	3.119	26190			45
645	201284	29	Oenothera caespitosa	5029	2018-08-02-14-04-33	0	2	x	0	0	66.1	24.7	64.5	24.4	69.3	3.152	26190			46
646	201285	29	Oenothera caespitosa	5029	2018-08-02-14-04-35	0	2	x	0	0	66	24.6	64.5	24.4	69.3	3.252	26190			47
647	201286	29	Oenothera caespitosa	5029	2018-08-02-14-04-37	0	2	x	0	0	66	24.6	64.5	24.4	69.3	3.252	26190			48
648	201287	29	Oenothera caespitosa	5029	2018-08-02-14-04-39	0	2	x	0	0	66	24.6	64.6	24.4	69.4	3.386	26190			49
649	201288	29	Oenothera caespitosa	5029	2018-08-02-14-04-41	0	2	x	0	0	65.9	24.6	64.7	24.4	69.5	3.62	26190			50
650	201289	29	Oenothera caespitosa	5029	2018-08-02-14-04-43	0	2	x	0	0	66	24.6	64.7	24.4	69.5	3.52	26190			51
651	201290	29	Oenothera caespitosa	5029	2018-08-02-14-04-45	0	2	x	0	0	66	24.6	64.7	24.4	69.5	3.52	26190			52
652	201291	29	Oenothera caespitosa	5029	2018-08-02-14-04-47	0	2	x	0	0	65.9	24.6	64.8	24.4	69.7	3.753	26190			53
653	201292	29	Oenothera caespitosa	5029	2018-08-02-14-04-49	0	2	x	0	0	65.9	24.6	64.8	24.4	69.7	3.753	26190			54
654	201293	29	Oenothera caespitosa	5029	2018-08-02-14-04-51	0	2	x	0	0	65.8	24.6	64.8	24.4	69.7	3.853	26190			55
655	201294	29	Oenothera caespitosa	5029	2018-08-02-14-04-53	0	2	x	0	0	65.9	24.6	64.9	24.4	69.8	3.887	26190			56
656	201295	29	Oenothera caespitosa	5029	2018-08-02-14-04-55	0	2	x	0	0	65.9	24.6	64.9	24.4	69.8	3.887	26190			57
657	201296	29	Oenothera caespitosa	5029	2018-08-02-14-04-57	0	2	x	0	0	65.9	24.6	64.9	24.4	69.8	3.887	26190			58
658	201297	29	Oenothera caespitosa	5029	2018-08-02-14-04-59	0	2	x	0	0	65.9	24.6	64.8	24.4	69.7	3.753	26190			59
659	201298	29	Oenothera caespitosa	5029	2018-08-02-14-05-01	0	2	x	0	0	66	24.6	64.7	24.4	69.5	3.52	26190			60
660	201299	29	Oenothera caespitosa	5029	2018-08-02-14-05-03	0	2	x	0	0	65.9	24.6	64.7	24.4	69.5	3.62	26190			61
661	201300	29	Oenothera caespitosa	5029	2018-08-02-14-05-05	0	2	x	0	0	66.1	24.7	64.7	24.4	69.5	3.42	26190			62
662	201301	29	Oenothera caespitosa	5029	2018-08-02-14-05-07	0	2	x	0	0	65.9	24.6	64.8	24.4	69.7	3.753	26190			63
663	201302	29	Oenothera caespitosa	5029	2018-08-02-14-05-11	0	2	x	0	0	66	24.7	64.9	24.4	69.8	3.787	26190			64
664	201303	29	Oenothera caespitosa	5029	2018-08-02-14-05-13	0	2	x	0	0	66	24.6	65	24.4	69.9	3.921	26190			65
665	201304	29	Oenothera caespitosa	5029	2018-08-02-14-05-16	0	2	x	0	0	66	24.7	65	24.4	69.9	3.921	26190			66
666	201305	29	Oenothera caespitosa	5029	2018-08-02-14-05-18	0	2	x	0	0	66	24.7	65	24.4	69.9	3.921	26190			67
667	201306	29	Oenothera caespitosa	5029	2018-08-02-14-05-20	0	2	x	0	0	66.1	24.7	65	24.4	69.9	3.821	26190			68
668	201307	29	Oenothera caespitosa	5029	2018-08-02-14-05-22	0	2	x	0	0	66.1	24.7	65	24.4	69.9	3.821	26190			69
669	201308	29	Oenothera caespitosa	5029	2018-08-02-14-05-24	0	2	x	0	0	66.1	24.7	64.9	24.4	69.8	3.687	26190			70
670	201309	29	Oenothera caespitosa	5029	2018-08-02-14-05-26	0	2	x	0	0	66.1	24.7	64.9	24.4	69.8	3.687	26190			71
671	201310	29	Oenothera caespitosa	5029	2018-08-02-14-05-28	0	2	x	0	0	66.1	24.7	64.9	24.4	69.8	3.687	26190			72
672	201311	29	Oenothera caespitosa	5029	2018-08-02-14-05-30	0	2	x	0	0	66.2	24.7	64.8	24.4	69.7	3.453	26190			73
673	201312	29	Oenothera caespitosa	5029	2018-08-02-14-05-32	0	2	x	0	0	66	24.6	64.7	24.4	69.5	3.52	26190			74
674	201313	29	Oenothera caespitosa	5029	2018-08-02-14-05-34	0	2	x	0	0	66	24.6	64.5	24.4	69.3	3.252	26190			75
675	201314	29	Oenothera caespitosa	5029	2018-08-02-14-05-36	0	2	x	0	0	66.2	24.7	64.4	24.4	69.1	2.919	26190			76
676	201315	29	Oenothera caespitosa	5029	2018-08-02-14-05-38	0	2	x	0	0	66	24.6	64.2	24.4	68.9	2.852	26190			77
677	201316	29	Oenothera caespitosa	5029	2018-08-02-14-05-40	0	2	x	0	0	66.1	24.6	64.1	24.4	68.7	2.618	26190			78
678	201317	29	Oenothera caespitosa	5029	2018-08-02-14-05-42	0	2	x	0	0	66.1	24.6	64.1	24.5	68.7	2.618	26190			79
679	201318	29	Oenothera caespitosa	5029	2018-08-02-14-05-44	0	2	x	0	0	66.2	24.7	63.9	24.4	68.5	2.251	26190			80
680	201319	29	Oenothera caespitosa	5029	2018-08-02-14-05-46	0	2	x	0	0	66.2	24.7	64.1	24.5	68.7	2.518	26190			81
681	201320	29	Oenothera caespitosa	5029	2018-08-02-14-05-48	0	2	x	0	0	66.1	24.6	64	24.4	68.6	2.484	26190			82
682	201321	29	Oenothera caespitosa	5029	2018-08-02-14-05-50	0	2	x	0	0	66.1	24.6	63.9	24.4	68.5	2.351	26190			83
683	201322	29	Oenothera caespitosa	5029	2018-08-02-14-05-52	0	2	x	0	0	66.2	24.7	63.8	24.4	68.3	2.117	26190			84
684	201323	29	Oenothera caespitosa	5029	2018-08-02-14-05-54	0	2	x	0	0	66.2	24.7	63.7	24.4	68.2	1.983	26190			85
685	201324	29	Oenothera caespitosa	5029	2018-08-02-14-05-56	0	2	x	0	0	66.2	24.7	63.7	24.4	68.2	1.983	26190			86
686	201325	29	Oenothera caespitosa	5029	2018-08-02-14-05-58	0	2	x	0	0	66.1	24.6	63.6	24.4	68	1.95	26190			87
687	201326	29	Oenothera caespitosa	5029	2018-08-02-14-06-00	0	2	x	0	0	66	24.6	63.7	24.4	68.2	2.183	26190			88
688	201327	29	Oenothera caespitosa	5029	2018-08-02-14-06-02	0	2	x	0	0	66.2	24.7	63.6	24.4	68	1.85	26190			89
689	201328	29	Oenothera caespitosa	5029	2018-08-02-14-06-04	0	2	x	0	0	66.2	24.7	63.6	24.4	68	1.85	26190			90
690	201329	29	Oenothera caespitosa	5029	2018-08-02-14-06-06	0	2	x	0	0	66.2	24.7	63.5	24.4	67.9	1.716	26190	Last10	Here	91
691	201330	29	Oenothera caespitosa	5029	2018-08-02-14-06-08	0	2	x	0	0	66	24.6	63.4	24.4	67.8	1.782	26190	Last10	Here	92
692	201331	29	Oenothera caespitosa	5029	2018-08-02-14-06-10	0	2	x	0	0	66	24.6	63.5	24.4	67.9	1.916	26190	Last10	Here	93
693	201332	29	Oenothera caespitosa	5029	2018-08-02-14-06-12	0	2	x	0	0	66.1	24.7	63.5	24.4	67.9	1.816	26190	Last10	Here	94
694	201333	29	Oenothera caespitosa	5029	2018-08-02-14-06-14	0	2	x	0	0	66.1	24.7	63.5	24.4	67.9	1.816	26190	Last10	Here	95
695	201334	29	Oenothera caespitosa	5029	2018-08-02-14-06-16	0	2	x	0	0	65.9	24.6	63.5	24.4	67.9	2.016	26190	Last10	Here	96
696	201335	29	Oenothera caespitosa	5029	2018-08-02-14-06-18	0	2	x	0	0	66	24.6	63.5	24.4	67.9	1.916	26190	Last10	Here	97
697	201336	29	Oenothera caespitosa	5029	2018-08-02-14-06-20	0	2	x	0	0	66.2	24.7	63.5	24.4	67.9	1.716	26190	Last10	Here	98
698	201337	29	Oenothera caespitosa	5029	2018-08-02-14-06-54	0	2	x	5	0	66	24.6	63.7	24.4	68.2	2.183	26191	First10	Here	1
699	201338	29	Oenothera caespitosa	5029	2018-08-02-14-06-56	0	2	x	5	0	66.2	24.7	63.6	24.4	68	1.85	26191	First10	Here	2
700	201339	29	Oenothera caespitosa	5029	2018-08-02-14-06-58	0	2	x	5	0	66.2	24.7	63.5	24.4	67.9	1.716	26191	First10	Here	3
701	201340	29	Oenothera caespitosa	5029	2018-08-02-14-07-00	0	2	x	5	0	66.2	24.7	63.5	24.4	67.9	1.716	26191	First10	Here	4
702	201341	29	Oenothera caespitosa	5029	2018-08-02-14-07-02	0	2	x	5	0	66.2	24.7	63.6	24.4	68	1.85	26191	First10	Here	5
703	201342	29	Oenothera caespitosa	5029	2018-08-02-14-07-04	0	2	x	5	0	66.2	24.7	63.6	24.4	68	1.85	26191	First10	Here	6
704	201343	29	Oenothera caespitosa	5029	2018-08-02-14-07-06	0	2	x	5	0	66.2	24.7	63.7	24.4	68.2	1.983	26191	First10	Here	7
705	201344	29	Oenothera caespitosa	5029	2018-08-02-14-07-08	0	2	x	5	0	66.2	24.7	63.8	24.4	68.3	2.117	26191	First10	Here	8
706	201345	29	Oenothera caespitosa	5029	2018-08-02-14-07-10	0	2	x	5	0	66.1	24.6	63.9	24.4	68.5	2.351	26191	First10	Here	9
707	201346	29	Oenothera caespitosa	5029	2018-08-02-14-07-12	0	2	x	5	0	66.1	24.6	64	24.4	68.6	2.484	26191	First10	Here	10
708	201347	29	Oenothera caespitosa	5029	2018-08-02-14-07-14	0	2	x	5	0	66.2	24.7	64	24.4	68.6	2.384	26191			11
709	201348	29	Oenothera caespitosa	5029	2018-08-02-14-07-16	0	2	x	5	0	66.1	24.6	64.1	24.4	68.7	2.618	26191			12
710	201349	29	Oenothera caespitosa	5029	2018-08-02-14-07-18	0	2	x	5	0	66.2	24.7	64.1	24.4	68.7	2.518	26191			13
711	201350	29	Oenothera caespitosa	5029	2018-08-02-14-07-20	0	2	x	5	0	66.2	24.7	64.1	24.4	68.7	2.518	26191			14
712	201351	29	Oenothera caespitosa	5029	2018-08-02-14-07-22	0	2	x	5	0	66.1	24.6	64	24.4	68.6	2.484	26191			15
713	201352	29	Oenothera caespitosa	5029	2018-08-02-14-07-24	0	2	x	5	0	66.1	24.6	64.1	24.4	68.7	2.618	26191			16
714	201353	29	Oenothera caespitosa	5029	2018-08-02-14-07-26	0	2	x	5	0	66.2	24.7	64.1	24.4	68.7	2.518	26191			17
715	201354	29	Oenothera caespitosa	5029	2018-08-02-14-07-28	0	2	x	5	0	66.1	24.6	64.1	24.4	68.7	2.618	26191			18
716	201355	29	Oenothera caespitosa	5029	2018-08-02-14-07-30	0	2	x	5	0	66.1	24.6	64	24.4	68.6	2.484	26191			19
717	201356	29	Oenothera caespitosa	5029	2018-08-02-14-07-32	0	2	x	5	0	66.1	24.6	63.9	24.4	68.5	2.351	26191			20
718	201357	29	Oenothera caespitosa	5029	2018-08-02-14-07-34	0	2	x	5	0	66.1	24.6	63.9	24.4	68.5	2.351	26191			21
719	201358	29	Oenothera caespitosa	5029	2018-08-02-14-07-36	0	2	x	5	0	66.3	24.7	63.9	24.4	68.5	2.151	26191			22
720	201359	29	Oenothera caespitosa	5029	2018-08-02-14-07-38	0	2	x	5	0	66	24.6	63.8	24.4	68.3	2.317	26191			23
721	201360	29	Oenothera caespitosa	5029	2018-08-02-14-07-40	0	2	x	5	0	66.2	24.7	63.8	24.4	68.3	2.117	26191			24
722	201361	29	Oenothera caespitosa	5029	2018-08-02-14-07-42	0	2	x	5	0	66	24.6	63.7	24.4	68.2	2.183	26191			25
723	201362	29	Oenothera caespitosa	5029	2018-08-02-14-07-44	0	2	x	5	0	66	24.6	63.7	24.4	68.2	2.183	26191			26
724	201363	29	Oenothera caespitosa	5029	2018-08-02-14-07-46	0	2	x	5	0	66	24.6	63.6	24.4	68	2.05	26191			27
725	201364	29	Oenothera caespitosa	5029	2018-08-02-14-07-48	0	2	x	5	0	66.1	24.6	63.5	24.4	67.9	1.816	26191			28
726	201365	29	Oenothera caespitosa	5029	2018-08-02-14-07-50	0	2	x	5	0	66.1	24.6	63.6	24.4	68	1.95	26191			29
727	201366	29	Oenothera caespitosa	5029	2018-08-02-14-07-52	0	2	x	5	0	66.1	24.7	63.5	24.4	67.9	1.816	26191			30
728	201367	29	Oenothera caespitosa	5029	2018-08-02-14-07-54	0	2	x	5	0	66	24.6	63.5	24.4	67.9	1.916	26191			31
729	201368	29	Oenothera caespitosa	5029	2018-08-02-14-07-56	0	2	x	5	0	66.1	24.7	63.5	24.4	67.9	1.816	26191			32
730	201369	29	Oenothera caespitosa	5029	2018-08-02-14-07-58	0	2	x	5	0	66	24.6	63.5	24.4	67.9	1.916	26191			33
731	201370	29	Oenothera caespitosa	5029	2018-08-02-14-08-00	0	2	x	5	0	66.2	24.7	63.5	24.4	67.9	1.716	26191			34
732	201371	29	Oenothera caespitosa	5029	2018-08-02-14-08-02	0	2	x	5	0	66	24.6	63.5	24.4	67.9	1.916	26191			35
733	201372	29	Oenothera caespitosa	5029	2018-08-02-14-08-04	0	2	x	5	0	66.2	24.7	63.5	24.4	67.9	1.716	26191			36
734	201373	29	Oenothera caespitosa	5029	2018-08-02-14-08-06	0	2	x	5	0	66.2	24.7	63.6	24.4	68	1.85	26191			37
735	201374	29	Oenothera caespitosa	5029	2018-08-02-14-08-08	0	2	x	5	0	66.1	24.6	63.6	24.5	68	1.95	26191			38
736	201375	29	Oenothera caespitosa	5029	2018-08-02-14-08-10	0	2	x	5	0	66.2	24.7	63.6	24.4	68	1.85	26191			39
737	201376	29	Oenothera caespitosa	5029	2018-08-02-14-08-12	0	2	x	5	0	66.2	24.7	63.6	24.4	68	1.85	26191			40
738	201377	29	Oenothera caespitosa	5029	2018-08-02-14-08-14	0	2	x	5	0	66.2	24.7	63.6	24.4	68	1.85	26191			41
739	201378	29	Oenothera caespitosa	5029	2018-08-02-14-08-16	0	2	x	5	0	66.1	24.6	63.6	24.4	68	1.95	26191			42
740	201379	29	Oenothera caespitosa	5029	2018-08-02-14-08-18	0	2	x	5	0	66.2	24.7	63.6	24.4	68	1.85	26191			43
741	201380	29	Oenothera caespitosa	5029	2018-08-02-14-08-20	0	2	x	5	0	66.2	24.6	63.7	24.4	68.2	1.983	26191			44
742	201381	29	Oenothera caespitosa	5029	2018-08-02-14-08-22	0	2	x	5	0	66.2	24.6	63.8	24.4	68.3	2.117	26191			45
743	201382	29	Oenothera caespitosa	5029	2018-08-02-14-08-24	0	2	x	5	0	66.2	24.6	63.9	24.4	68.5	2.251	26191			46
744	201383	29	Oenothera caespitosa	5029	2018-08-02-14-08-26	0	2	x	5	0	66.1	24.6	63.9	24.4	68.5	2.351	26191			47
745	201384	29	Oenothera caespitosa	5029	2018-08-02-14-08-28	0	2	x	5	0	66.3	24.7	64.1	24.4	68.7	2.418	26191			48
746	201385	29	Oenothera caespitosa	5029	2018-08-02-14-08-30	0	2	x	5	0	66.2	24.7	64.1	24.4	68.7	2.518	26191			49
747	201386	29	Oenothera caespitosa	5029	2018-08-02-14-08-32	0	2	x	5	0	66.2	24.7	64.2	24.4	68.9	2.652	26191			50
748	201387	29	Oenothera caespitosa	5029	2018-08-02-14-08-34	0	2	x	5	0	66	24.6	64.2	24.4	68.9	2.852	26191			51
749	201388	29	Oenothera caespitosa	5029	2018-08-02-14-08-36	0	2	x	5	0	66.2	24.7	64.3	24.4	69	2.785	26191			52
750	201389	29	Oenothera caespitosa	5029	2018-08-02-14-08-38	0	2	x	5	0	66	24.6	64.4	24.4	69.1	3.119	26191			53
751	201390	29	Oenothera caespitosa	5029	2018-08-02-14-08-40	0	2	x	5	0	66	24.6	64.4	24.4	69.1	3.119	26191			54
752	201391	29	Oenothera caespitosa	5029	2018-08-02-14-08-42	0	2	x	5	0	66.2	24.7	64.4	24.4	69.1	2.919	26191			55
753	201392	29	Oenothera caespitosa	5029	2018-08-02-14-08-44	0	2	x	5	0	66	24.6	64.4	24.4	69.1	3.119	26191			56
754	201393	29	Oenothera caespitosa	5029	2018-08-02-14-08-46	0	2	x	5	0	66.2	24.7	64.4	24.4	69.1	2.919	26191			57
755	201394	29	Oenothera caespitosa	5029	2018-08-02-14-08-48	0	2	x	5	0	66.2	24.7	64.4	24.4	69.1	2.919	26191			58
756	201395	29	Oenothera caespitosa	5029	2018-08-02-14-08-50	0	2	x	5	0	66.2	24.7	64.5	24.4	69.3	3.052	26191			59
757	201396	29	Oenothera caespitosa	5029	2018-08-02-14-08-52	0	2	x	5	0	66.2	24.6	64.6	24.4	69.4	3.186	26191			60
758	201397	29	Oenothera caespitosa	5029	2018-08-02-14-08-54	0	2	x	5	0	66.1	24.6	64.7	24.4	69.5	3.42	26191			61
759	201398	29	Oenothera caespitosa	5029	2018-08-02-14-08-56	0	2	x	5	0	66.2	24.7	64.8	24.4	69.7	3.453	26191			62
760	201399	29	Oenothera caespitosa	5029	2018-08-02-14-08-58	0	2	x	5	0	66.1	24.6	64.8	24.4	69.7	3.553	26191			63
761	201400	29	Oenothera caespitosa	5029	2018-08-02-14-09-00	0	2	x	5	0	66.3	24.7	64.9	24.4	69.8	3.487	26191			64
762	201401	29	Oenothera caespitosa	5029	2018-08-02-14-09-02	0	2	x	5	0	66.2	24.6	65	24.4	69.9	3.721	26191			65
763	201402	29	Oenothera caespitosa	5029	2018-08-02-14-09-04	0	2	x	5	0	66.2	24.6	65	24.4	69.9	3.721	26191			66
764	201403	29	Oenothera caespitosa	5029	2018-08-02-14-09-06	0	2	x	5	0	66.3	24.7	65	24.4	69.9	3.621	26191			67
765	201404	29	Oenothera caespitosa	5029	2018-08-02-14-09-08	0	2	x	5	0	66.2	24.6	65	24.4	69.9	3.721	26191			68
766	201405	29	Oenothera caespitosa	5029	2018-08-02-14-09-10	0	2	x	5	0	66.1	24.6	65	24.4	69.9	3.821	26191			69
767	201406	29	Oenothera caespitosa	5029	2018-08-02-14-09-12	0	2	x	5	0	66.1	24.6	65	24.4	69.9	3.821	26191			70
768	201407	29	Oenothera caespitosa	5029	2018-08-02-14-09-14	0	2	x	5	0	66.1	24.6	64.8	24.4	69.7	3.553	26191			71
769	201408	29	Oenothera caespitosa	5029	2018-08-02-14-09-16	0	2	x	5	0	66.3	24.7	64.6	24.4	69.4	3.086	26191			72
770	201409	29	Oenothera caespitosa	5029	2018-08-02-14-09-18	0	2	x	5	0	66.2	24.6	64.4	24.4	69.1	2.919	26191			73
771	201410	29	Oenothera caespitosa	5029	2018-08-02-14-09-20	0	2	x	5	0	66.2	24.6	64.3	24.4	69	2.785	26191			74
772	201411	29	Oenothera caespitosa	5029	2018-08-02-14-09-22	0	2	x	5	0	66.3	24.7	64.2	24.4	68.9	2.552	26191			75
773	201412	29	Oenothera caespitosa	5029	2018-08-02-14-09-24	0	2	x	5	0	66.3	24.7	64.1	24.4	68.7	2.418	26191			76
774	201413	29	Oenothera caespitosa	5029	2018-08-02-14-09-26	0	2	x	5	0	66.3	24.7	64.1	24.5	68.7	2.418	26191			77
775	201414	29	Oenothera caespitosa	5029	2018-08-02-14-09-28	0	2	x	5	0	66.2	24.6	63.9	24.4	68.5	2.251	26191			78
776	201415	29	Oenothera caespitosa	5029	2018-08-02-14-09-30	0	2	x	5	0	66.2	24.6	63.9	24.5	68.5	2.251	26191			79
777	201416	29	Oenothera caespitosa	5029	2018-08-02-14-09-32	0	2	x	5	0	66.2	24.6	63.7	24.4	68.2	1.983	26191			80
778	201417	29	Oenothera caespitosa	5029	2018-08-02-14-09-34	0	2	x	5	0	66.2	24.6	63.7	24.4	68.2	1.983	26191			81
779	201418	29	Oenothera caespitosa	5029	2018-08-02-14-09-36	0	2	x	5	0	66.3	24.7	63.7	24.4	68.2	1.883	26191			82
780	201419	29	Oenothera caespitosa	5029	2018-08-02-14-09-38	0	2	x	5	0	66.3	24.7	63.8	24.4	68.3	2.017	26191			83
781	201420	29	Oenothera caespitosa	5029	2018-08-02-14-09-40	0	2	x	5	0	66.3	24.7	63.9	24.4	68.5	2.151	26191			84
782	201421	29	Oenothera caespitosa	5029	2018-08-02-14-09-42	0	2	x	5	0	66.4	24.7	63.9	24.4	68.5	2.051	26191			85
783	201422	29	Oenothera caespitosa	5029	2018-08-02-14-09-44	0	2	x	5	0	66.2	24.6	63.9	24.4	68.5	2.251	26191			86
784	201423	29	Oenothera caespitosa	5029	2018-08-02-14-09-46	0	2	x	5	0	66.2	24.6	63.9	24.4	68.5	2.251	26191			87
785	201424	29	Oenothera caespitosa	5029	2018-08-02-14-09-48	0	2	x	5	0	66.3	24.7	63.8	24.4	68.3	2.017	26191			88
786	201425	29	Oenothera caespitosa	5029	2018-08-02-14-09-50	0	2	x	5	0	66.3	24.7	63.8	24.4	68.3	2.017	26191			89
787	201426	29	Oenothera caespitosa	5029	2018-08-02-14-09-52	0	2	x	5	0	66.2	24.6	63.8	24.4	68.3	2.117	26191			90
788	201427	29	Oenothera caespitosa	5029	2018-08-02-14-09-54	0	2	x	5	0	66.3	24.7	63.8	24.4	68.3	2.017	26191	Last10	Here	91
789	201428	29	Oenothera caespitosa	5029	2018-08-02-14-09-56	0	2	x	5	0	66.3	24.7	63.8	24.4	68.3	2.017	26191	Last10	Here	92
790	201429	29	Oenothera caespitosa	5029	2018-08-02-14-09-58	0	2	x	5	0	66.2	24.6	63.8	24.4	68.3	2.117	26191	Last10	Here	93
791	201430	29	Oenothera caespitosa	5029	2018-08-02-14-10-00	0	2	x	5	0	66.2	24.6	63.9	24.4	68.5	2.251	26191	Last10	Here	94
792	201431	29	Oenothera caespitosa	5029	2018-08-02-14-10-02	0	2	x	5	0	66.4	24.7	63.9	24.4	68.5	2.051	26191	Last10	Here	95
793	201432	29	Oenothera caespitosa	5029	2018-08-02-14-10-04	0	2	x	5	0	66.3	24.7	64	24.4	68.6	2.284	26191	Last10	Here	96
794	201433	29	Oenothera caespitosa	5029	2018-08-02-14-10-06	0	2	x	5	0	66.2	24.6	64.1	24.4	68.7	2.518	26191	Last10	Here	97
795	201434	29	Oenothera caespitosa	5029	2018-08-02-14-10-08	0	2	x	5	0	66.2	24.6	64.1	24.4	68.7	2.518	26191	Last10	Here	98
796	201435	29	Oenothera caespitosa	5029	2018-08-02-14-10-10	0	2	x	5	0	66.2	24.6	64.3	24.5	69	2.785	26191	Last10	Here	99
797	201436	29	Oenothera caespitosa	5029	2018-08-02-14-10-43	0	2	x	10	0	66.2	24.6	64.4	24.4	69.1	2.919	26192	First10	Here	1
798	201437	29	Oenothera caespitosa	5029	2018-08-02-14-10-45	0	2	x	10	0	66.3	24.7	64.4	24.4	69.1	2.819	26192	First10	Here	2
799	201438	29	Oenothera caespitosa	5029	2018-08-02-14-10-47	0	2	x	10	0	66.3	24.7	64.4	24.4	69.1	2.819	26192	First10	Here	3
800	201439	29	Oenothera caespitosa	5029	2018-08-02-14-10-49	0	2	x	10	0	66.4	24.7	64.4	24.4	69.1	2.719	26192	First10	Here	4
801	201440	29	Oenothera caespitosa	5029	2018-08-02-14-10-51	0	2	x	10	0	66.3	24.6	64.4	24.4	69.1	2.819	26192	First10	Here	5
802	201441	29	Oenothera caespitosa	5029	2018-08-02-14-10-53	0	2	x	10	0	66.3	24.6	64.4	24.4	69.1	2.819	26192	First10	Here	6
803	201442	29	Oenothera caespitosa	5029	2018-08-02-14-10-55	0	2	x	10	0	66.3	24.6	64.4	24.4	69.1	2.819	26192	First10	Here	7
804	201443	29	Oenothera caespitosa	5029	2018-08-02-14-10-57	0	2	x	10	0	66.3	24.6	64.4	24.4	69.1	2.819	26192	First10	Here	8
805	201444	29	Oenothera caespitosa	5029	2018-08-02-14-10-59	0	2	x	10	0	66.3	24.6	64.4	24.4	69.1	2.819	26192	First10	Here	9
806	201445	29	Oenothera caespitosa	5029	2018-08-02-14-11-01	0	2	x	10	0	66.3	24.6	64.3	24.4	69	2.685	26192	First10	Here	10
807	201446	29	Oenothera caespitosa	5029	2018-08-02-14-11-03	0	2	x	10	0	66.4	24.7	64.3	24.4	69	2.585	26192			11
808	201447	29	Oenothera caespitosa	5029	2018-08-02-14-11-05	0	2	x	10	0	66.4	24.7	64.3	24.4	69	2.585	26192			12
809	201448	29	Oenothera caespitosa	5029	2018-08-02-14-11-07	0	2	x	10	0	66.4	24.7	64.3	24.4	69	2.585	26192			13
810	201449	29	Oenothera caespitosa	5029	2018-08-02-14-11-09	0	2	x	10	0	66.4	24.7	64.3	24.4	69	2.585	26192			14
811	201450	29	Oenothera caespitosa	5029	2018-08-02-14-11-11	0	2	x	10	0	66.3	24.6	64.3	24.4	69	2.685	26192			15
812	201451	29	Oenothera caespitosa	5029	2018-08-02-14-11-13	0	2	x	10	0	66.3	24.6	64.4	24.4	69.1	2.819	26192			16
813	201452	29	Oenothera caespitosa	5029	2018-08-02-14-11-15	0	2	x	10	0	66.3	24.6	64.5	24.4	69.3	2.952	26192			17
814	201453	29	Oenothera caespitosa	5029	2018-08-02-14-11-17	0	2	x	10	0	66.4	24.7	64.6	24.5	69.4	2.986	26192			18
815	201454	29	Oenothera caespitosa	5029	2018-08-02-14-11-19	0	2	x	10	0	66.3	24.6	64.6	24.5	69.4	3.086	26192			19
816	201455	29	Oenothera caespitosa	5029	2018-08-02-14-11-21	0	2	x	10	0	66.2	24.6	64.4	24.4	69.1	2.919	26192			20
817	201456	29	Oenothera caespitosa	5029	2018-08-02-14-11-23	0	2	x	10	0	66.2	24.6	64.3	24.4	69	2.785	26192			21
818	201457	29	Oenothera caespitosa	5029	2018-08-02-14-11-25	0	2	x	10	0	66.2	24.6	64.3	24.5	69	2.785	26192			22
819	201458	29	Oenothera caespitosa	5029	2018-08-02-14-11-27	0	2	x	10	0	66.1	24.6	64.2	24.4	68.9	2.752	26192			23
820	201459	29	Oenothera caespitosa	5029	2018-08-02-14-11-29	0	2	x	10	0	66.1	24.6	64.3	24.5	69	2.885	26192			24
821	201460	29	Oenothera caespitosa	5029	2018-08-02-14-11-31	0	2	x	10	0	66.1	24.6	64.4	24.5	69.1	3.019	26192			25
822	201461	29	Oenothera caespitosa	5029	2018-08-02-14-11-33	0	2	x	10	0	66.3	24.7	64.3	24.4	69	2.685	26192			26
823	201462	29	Oenothera caespitosa	5029	2018-08-02-14-11-35	0	2	x	10	0	66.2	24.6	64.4	24.4	69.1	2.919	26192			27
824	201463	29	Oenothera caespitosa	5029	2018-08-02-14-11-37	0	2	x	10	0	66.2	24.6	64.4	24.4	69.1	2.919	26192			28
825	201464	29	Oenothera caespitosa	5029	2018-08-02-14-11-39	0	2	x	10	0	66.2	24.6	64.7	24.5	69.5	3.32	26192			29
826	201465	29	Oenothera caespitosa	5029	2018-08-02-14-11-41	0	2	x	10	0	66.2	24.7	64.7	24.4	69.5	3.32	26192			30
827	201466	29	Oenothera caespitosa	5029	2018-08-02-14-11-43	0	2	x	10	0	66.3	24.7	64.8	24.4	69.7	3.353	26192			31
828	201467	29	Oenothera caespitosa	5029	2018-08-02-14-11-45	0	2	x	10	0	66.2	24.7	64.9	24.4	69.8	3.587	26192			32
829	201468	29	Oenothera caespitosa	5029	2018-08-02-14-11-47	0	2	x	10	0	66.2	24.7	64.8	24.4	69.7	3.453	26192			33
830	201469	29	Oenothera caespitosa	5029	2018-08-02-14-11-49	0	2	x	10	0	66.2	24.7	64.8	24.4	69.7	3.453	26192			34
831	201470	29	Oenothera caespitosa	5029	2018-08-02-14-11-51	0	2	x	10	0	66.2	24.7	64.7	24.4	69.5	3.32	26192			35
832	201471	29	Oenothera caespitosa	5029	2018-08-02-14-11-53	0	2	x	10	0	66.3	24.7	64.6	24.4	69.4	3.086	26192			36
833	201472	29	Oenothera caespitosa	5029	2018-08-02-14-11-55	0	2	x	10	0	66.3	24.7	64.5	24.4	69.3	2.952	26192			37
834	201473	29	Oenothera caespitosa	5029	2018-08-02-14-11-57	0	2	x	10	0	66.3	24.7	64.5	24.4	69.3	2.952	26192			38
835	201474	29	Oenothera caespitosa	5029	2018-08-02-14-11-59	0	2	x	10	0	66.2	24.6	64.5	24.4	69.3	3.052	26192			39
836	201475	29	Oenothera caespitosa	5029	2018-08-02-14-12-01	0	2	x	10	0	66.2	24.6	64.5	24.4	69.3	3.052	26192			40
837	201476	29	Oenothera caespitosa	5029	2018-08-02-14-12-03	0	2	x	10	0	66.3	24.7	64.7	24.5	69.5	3.22	26192			41
838	201477	29	Oenothera caespitosa	5029	2018-08-02-14-12-05	0	2	x	10	0	66.3	24.7	64.6	24.4	69.4	3.086	26192			42
839	201478	29	Oenothera caespitosa	5029	2018-08-02-14-12-07	0	2	x	10	0	66.4	24.7	64.6	24.4	69.4	2.986	26192			43
840	201479	29	Oenothera caespitosa	5029	2018-08-02-14-12-09	0	2	x	10	0	66.4	24.7	64.6	24.4	69.4	2.986	26192			44
841	201480	29	Oenothera caespitosa	5029	2018-08-02-14-12-11	0	2	x	10	0	66.3	24.7	64.6	24.5	69.4	3.086	26192			45
842	201481	29	Oenothera caespitosa	5029	2018-08-02-14-12-13	0	2	x	10	0	66.3	24.7	64.4	24.4	69.1	2.819	26192			46
843	201482	29	Oenothera caespitosa	5029	2018-08-02-14-12-15	0	2	x	10	0	66.2	24.6	64.4	24.4	69.1	2.919	26192			47
844	201483	29	Oenothera caespitosa	5029	2018-08-02-14-12-17	0	2	x	10	0	66.2	24.6	64.4	24.4	69.1	2.919	26192			48
845	201484	29	Oenothera caespitosa	5029	2018-08-02-14-12-19	0	2	x	10	0	66.2	24.6	64.5	24.4	69.3	3.052	26192			49
846	201485	29	Oenothera caespitosa	5029	2018-08-02-14-12-21	0	2	x	10	0	66.2	24.6	64.5	24.4	69.3	3.052	26192			50
847	201486	29	Oenothera caespitosa	5029	2018-08-02-14-12-23	0	2	x	10	0	66.2	24.6	64.5	24.4	69.3	3.052	26192			51
848	201487	29	Oenothera caespitosa	5029	2018-08-02-14-12-25	0	2	x	10	0	66.3	24.7	64.5	24.5	69.3	2.952	26192			52
849	201488	29	Oenothera caespitosa	5029	2018-08-02-14-12-27	0	2	x	10	0	66.4	24.7	64.4	24.4	69.1	2.719	26192			53
850	201489	29	Oenothera caespitosa	5029	2018-08-02-14-12-29	0	2	x	10	0	66.4	24.7	64.2	24.4	68.9	2.452	26192			54
851	201490	29	Oenothera caespitosa	5029	2018-08-02-14-12-31	0	2	x	10	0	66.4	24.7	64.1	24.4	68.7	2.318	26192			55
852	201491	29	Oenothera caespitosa	5029	2018-08-02-14-12-33	0	2	x	10	0	66.4	24.7	64	24.4	68.6	2.184	26192			56
853	201492	29	Oenothera caespitosa	5029	2018-08-02-14-12-35	0	2	x	10	0	66.4	24.7	63.9	24.4	68.5	2.051	26192			57
854	201493	29	Oenothera caespitosa	5029	2018-08-02-14-12-37	0	2	x	10	0	66.4	24.7	64	24.5	68.6	2.184	26192			58
855	201494	29	Oenothera caespitosa	5029	2018-08-02-14-12-39	0	2	x	10	0	66.3	24.6	63.8	24.4	68.3	2.017	26192			59
856	201495	29	Oenothera caespitosa	5029	2018-08-02-14-12-41	0	2	x	10	0	66.5	24.7	63.7	24.4	68.2	1.683	26192			60
857	201496	29	Oenothera caespitosa	5029	2018-08-02-14-12-43	0	2	x	10	0	66.5	24.7	63.6	24.4	68	1.55	26192			61
858	201497	29	Oenothera caespitosa	5029	2018-08-02-14-12-45	0	2	x	10	0	66.4	24.6	63.6	24.4	68	1.65	26192			62
859	201498	29	Oenothera caespitosa	5029	2018-08-02-14-12-47	0	2	x	10	0	66.5	24.7	63.7	24.5	68.2	1.683	26192			63
860	201499	29	Oenothera caespitosa	5029	2018-08-02-14-12-49	0	2	x	10	0	66.4	24.6	63.5	24.4	67.9	1.516	26192			64
861	201500	29	Oenothera caespitosa	5029	2018-08-02-14-12-51	0	2	x	10	0	66.4	24.6	63.5	24.4	67.9	1.516	26192			65
862	201501	29	Oenothera caespitosa	5029	2018-08-02-14-12-53	0	2	x	10	0	66.5	24.7	63.5	24.4	67.9	1.416	26192			66
863	201502	29	Oenothera caespitosa	5029	2018-08-02-14-12-55	0	2	x	10	0	66.4	24.6	63.5	24.4	67.9	1.516	26192			67
864	201503	29	Oenothera caespitosa	5029	2018-08-02-14-12-57	0	2	x	10	0	66.4	24.6	63.5	24.4	67.9	1.516	26192			68
865	201504	29	Oenothera caespitosa	5029	2018-08-02-14-12-59	0	2	x	10	0	66.3	24.6	63.5	24.4	67.9	1.616	26192			69
866	201505	29	Oenothera caespitosa	5029	2018-08-02-14-13-01	0	2	x	10	0	66.3	24.6	63.5	24.4	67.9	1.616	26192			70
867	201506	29	Oenothera caespitosa	5029	2018-08-02-14-13-03	0	2	x	10	0	66.3	24.6	63.5	24.4	67.9	1.616	26192			71
868	201507	29	Oenothera caespitosa	5029	2018-08-02-14-13-05	0	2	x	10	0	66.3	24.6	63.5	24.4	67.9	1.616	26192			72
869	201508	29	Oenothera caespitosa	5029	2018-08-02-14-13-07	0	2	x	10	0	66.3	24.6	63.6	24.4	68	1.75	26192			73
870	201509	29	Oenothera caespitosa	5029	2018-08-02-14-13-09	0	2	x	10	0	66.3	24.6	63.6	24.4	68	1.75	26192			74
871	201510	29	Oenothera caespitosa	5029	2018-08-02-14-13-11	0	2	x	10	0	66.3	24.6	63.6	24.5	68	1.75	26192			75
872	201511	29	Oenothera caespitosa	5029	2018-08-02-14-13-13	0	2	x	10	0	66.3	24.6	63.6	24.4	68	1.75	26192			76
873	201512	29	Oenothera caespitosa	5029	2018-08-02-14-13-15	0	2	x	10	0	66.3	24.6	63.7	24.4	68.2	1.883	26192			77
874	201513	29	Oenothera caespitosa	5029	2018-08-02-14-13-17	0	2	x	10	0	66.4	24.6	63.8	24.4	68.3	1.917	26192			78
875	201514	29	Oenothera caespitosa	5029	2018-08-02-14-13-19	0	2	x	10	0	66.4	24.6	63.9	24.4	68.5	2.051	26192			79
876	201515	29	Oenothera caespitosa	5029	2018-08-02-14-13-21	0	2	x	10	0	66.4	24.6	64.1	24.4	68.7	2.318	26192			80
877	201516	29	Oenothera caespitosa	5029	2018-08-02-14-13-23	0	2	x	10	0	66.4	24.6	64.2	24.5	68.9	2.452	26192			81
878	201517	29	Oenothera caespitosa	5029	2018-08-02-14-13-25	0	2	x	10	0	66.4	24.6	64.2	24.4	68.9	2.452	26192			82
879	201518	29	Oenothera caespitosa	5029	2018-08-02-14-13-27	0	2	x	10	0	66.4	24.6	64.2	24.4	68.9	2.452	26192			83
880	201519	29	Oenothera caespitosa	5029	2018-08-02-14-13-29	0	2	x	10	0	66.3	24.6	64.3	24.4	69	2.685	26192			84
881	201520	29	Oenothera caespitosa	5029	2018-08-02-14-13-31	0	2	x	10	0	66.3	24.6	64.4	24.4	69.1	2.819	26192			85
882	201521	29	Oenothera caespitosa	5029	2018-08-02-14-13-33	0	2	x	10	0	66.3	24.6	64.4	24.4	69.1	2.819	26192			86
883	201522	29	Oenothera caespitosa	5029	2018-08-02-14-13-35	0	2	x	10	0	66.4	24.6	64.4	24.4	69.1	2.719	26192			87
884	201523	29	Oenothera caespitosa	5029	2018-08-02-14-13-37	0	2	x	10	0	66.4	24.6	64.4	24.4	69.1	2.719	26192			88
885	201524	29	Oenothera caespitosa	5029	2018-08-02-14-13-39	0	2	x	10	0	66.4	24.6	64.4	24.4	69.1	2.719	26192			89
886	201525	29	Oenothera caespitosa	5029	2018-08-02-14-13-41	0	2	x	10	0	66.4	24.6	64.4	24.4	69.1	2.719	26192			90
887	201526	29	Oenothera caespitosa	5029	2018-08-02-14-13-43	0	2	x	10	0	66.4	24.6	64.4	24.4	69.1	2.719	26192	Last10	Here	91
888	201527	29	Oenothera caespitosa	5029	2018-08-02-14-13-45	0	2	x	10	0	66.4	24.6	64.4	24.4	69.1	2.719	26192	Last10	Here	92
889	201528	29	Oenothera caespitosa	5029	2018-08-02-14-13-47	0	2	x	10	0	66.4	24.6	64.6	24.4	69.4	2.986	26192	Last10	Here	93
890	201529	29	Oenothera caespitosa	5029	2018-08-02-14-13-49	0	2	x	10	0	66.4	24.6	64.7	24.5	69.5	3.12	26192	Last10	Here	94
891	201530	29	Oenothera caespitosa	5029	2018-08-02-14-13-51	0	2	x	10	0	66.4	24.6	64.6	24.4	69.4	2.986	26192	Last10	Here	95
892	201531	29	Oenothera caespitosa	5029	2018-08-02-14-13-53	0	2	x	10	0	66.4	24.6	64.8	24.5	69.7	3.253	26192	Last10	Here	96
893	201532	29	Oenothera caespitosa	5029	2018-08-02-14-13-55	0	2	x	10	0	66.4	24.6	64.8	24.4	69.7	3.253	26192	Last10	Here	97
894	201533	29	Oenothera caespitosa	5029	2018-08-02-14-13-57	0	2	x	10	0	66.4	24.6	64.8	24.4	69.7	3.253	26192	Last10	Here	98
895	201534	29	Oenothera caespitosa	5029	2018-08-02-14-13-59	0	2	x	10	0	66.4	24.6	64.8	24.4	69.7	3.253	26192	Last10	Here	99
896	201535	29	Oenothera caespitosa	5029	2018-08-02-14-14-01	0	2	x	10	0	66.3	24.6	64.8	24.4	69.7	3.353	26192	Last10	Here	100
897	201536	29	Oenothera caespitosa	5029	2018-08-02-14-14-33	0	2	x	15	0	66.3	24.6	64.5	24.4	69.3	2.952	26193	First10	Here	1
898	201537	29	Oenothera caespitosa	5029	2018-08-02-14-14-35	0	2	x	15	0	66.3	24.6	64.5	24.4	69.3	2.952	26193	First10	Here	2
899	201538	29	Oenothera caespitosa	5029	2018-08-02-14-14-37	0	2	x	15	0	66.4	24.7	64.6	24.5	69.4	2.986	26193	First10	Here	3
900	201539	29	Oenothera caespitosa	5029	2018-08-02-14-14-39	0	2	x	15	0	66.4	24.7	64.4	24.4	69.1	2.719	26193	First10	Here	4
901	201540	29	Oenothera caespitosa	5029	2018-08-02-14-14-41	0	2	x	15	0	66.3	24.6	64.3	24.4	69	2.685	26193	First10	Here	5
902	201541	29	Oenothera caespitosa	5029	2018-08-02-14-14-43	0	2	x	15	0	66.2	24.6	64.3	24.5	69	2.785	26193	First10	Here	6
903	201542	29	Oenothera caespitosa	5029	2018-08-02-14-14-45	0	2	x	15	0	66.3	24.7	64.3	24.5	69	2.685	26193	First10	Here	7
904	201543	29	Oenothera caespitosa	5029	2018-08-02-14-14-47	0	2	x	15	0	66.3	24.6	64.2	24.5	68.9	2.552	26193	First10	Here	8
905	201544	29	Oenothera caespitosa	5029	2018-08-02-14-14-49	0	2	x	15	0	66.3	24.6	64.1	24.4	68.7	2.418	26193	First10	Here	9
906	201545	29	Oenothera caespitosa	5029	2018-08-02-14-14-51	0	2	x	15	0	66.4	24.7	64.2	24.4	68.9	2.452	26193	First10	Here	10
907	201546	29	Oenothera caespitosa	5029	2018-08-02-14-14-53	0	2	x	15	0	66.4	24.7	64.2	24.4	68.9	2.452	26193			11
908	201547	29	Oenothera caespitosa	5029	2018-08-02-14-14-55	0	2	x	15	0	66.3	24.6	64.2	24.4	68.9	2.552	26193			12
909	201548	29	Oenothera caespitosa	5029	2018-08-02-14-14-57	0	2	x	15	0	66.3	24.6	64.2	24.4	68.9	2.552	26193			13
910	201549	29	Oenothera caespitosa	5029	2018-08-02-14-14-59	0	2	x	15	0	66.3	24.6	64.2	24.4	68.9	2.552	26193			14
911	201550	29	Oenothera caespitosa	5029	2018-08-02-14-15-01	0	2	x	15	0	66.3	24.6	64.3	24.5	69	2.685	26193			15
912	201551	29	Oenothera caespitosa	5029	2018-08-02-14-15-03	0	2	x	15	0	66.3	24.6	64.2	24.4	68.9	2.552	26193			16
913	201552	29	Oenothera caespitosa	5029	2018-08-02-14-15-05	0	2	x	15	0	66.3	24.6	64.3	24.5	69	2.685	26193			17
914	201553	29	Oenothera caespitosa	5029	2018-08-02-14-15-07	0	2	x	15	0	66.4	24.6	64.2	24.4	68.9	2.452	26193			18
915	201554	29	Oenothera caespitosa	5029	2018-08-02-14-15-09	0	2	x	15	0	66.5	24.7	64.1	24.4	68.7	2.218	26193			19
916	201555	29	Oenothera caespitosa	5029	2018-08-02-14-15-11	0	2	x	15	0	66.5	24.7	64.2	24.5	68.9	2.352	26193			20
917	201556	29	Oenothera caespitosa	5029	2018-08-02-14-15-13	0	2	x	15	0	66.5	24.7	64.2	24.5	68.9	2.352	26193			21
918	201557	29	Oenothera caespitosa	5029	2018-08-02-14-15-15	0	2	x	15	0	66.5	24.7	64.1	24.4	68.7	2.218	26193			22
919	201558	29	Oenothera caespitosa	5029	2018-08-02-14-15-17	0	2	x	15	0	66.4	24.6	64.2	24.4	68.9	2.452	26193			23
920	201559	29	Oenothera caespitosa	5029	2018-08-02-14-15-19	0	2	x	15	0	66.3	24.6	64.2	24.4	68.9	2.552	26193			24
921	201560	29	Oenothera caespitosa	5029	2018-08-02-14-15-21	0	2	x	15	0	66.4	24.7	64.3	24.5	69	2.585	26193			25
922	201561	29	Oenothera caespitosa	5029	2018-08-02-14-15-23	0	2	x	15	0	66.3	24.6	64.2	24.4	68.9	2.552	26193			26
923	201562	29	Oenothera caespitosa	5029	2018-08-02-14-15-25	0	2	x	15	0	66.3	24.6	64.2	24.4	68.9	2.552	26193			27
924	201563	29	Oenothera caespitosa	5029	2018-08-02-14-15-28	0	2	x	15	0	66.3	24.7	64.3	24.5	69	2.685	26193			28
925	201564	29	Oenothera caespitosa	5029	2018-08-02-14-15-30	0	2	x	15	0	66.3	24.7	64.2	24.4	68.9	2.552	26193			29
926	201565	29	Oenothera caespitosa	5029	2018-08-02-14-15-32	0	2	x	15	0	66.3	24.7	64.2	24.4	68.9	2.552	26193			30
927	201566	29	Oenothera caespitosa	5029	2018-08-02-14-15-34	0	2	x	15	0	66.3	24.7	64.2	24.5	68.9	2.552	26193			31
928	201567	29	Oenothera caespitosa	5029	2018-08-02-14-15-36	0	2	x	15	0	66.4	24.7	64.1	24.4	68.7	2.318	26193			32
929	201568	29	Oenothera caespitosa	5029	2018-08-02-14-15-38	0	2	x	15	0	66.4	24.7	64	24.4	68.6	2.184	26193			33
930	201569	29	Oenothera caespitosa	5029	2018-08-02-14-15-40	0	2	x	15	0	66.3	24.6	64.2	24.5	68.9	2.552	26193			34
931	201570	29	Oenothera caespitosa	5029	2018-08-02-14-15-42	0	2	x	15	0	66.4	24.7	64.2	24.5	68.9	2.452	26193			35
932	201571	29	Oenothera caespitosa	5029	2018-08-02-14-15-44	0	2	x	15	0	66.3	24.6	64.3	24.5	69	2.685	26193			36
933	201572	29	Oenothera caespitosa	5029	2018-08-02-14-15-46	0	2	x	15	0	66.4	24.7	64.2	24.4	68.9	2.452	26193			37
934	201573	29	Oenothera caespitosa	5029	2018-08-02-14-15-48	0	2	x	15	0	66.4	24.7	64.2	24.4	68.9	2.452	26193			38
935	201574	29	Oenothera caespitosa	5029	2018-08-02-14-15-50	0	2	x	15	0	66.4	24.7	64.3	24.5	69	2.585	26193			39
936	201575	29	Oenothera caespitosa	5029	2018-08-02-14-15-52	0	2	x	15	0	66.4	24.7	64.3	24.5	69	2.585	26193			40
937	201576	29	Oenothera caespitosa	5029	2018-08-02-14-15-54	0	2	x	15	0	66.3	24.7	64.3	24.5	69	2.685	26193			41
938	201577	29	Oenothera caespitosa	5029	2018-08-02-14-15-56	0	2	x	15	0	66.3	24.7	64.3	24.4	69	2.685	26193			42
939	201578	29	Oenothera caespitosa	5029	2018-08-02-14-15-58	0	2	x	15	0	66.3	24.7	64.5	24.5	69.3	2.952	26193			43
940	201579	29	Oenothera caespitosa	5029	2018-08-02-14-16-00	0	2	x	15	0	66.3	24.7	64.5	24.5	69.3	2.952	26193			44
941	201580	29	Oenothera caespitosa	5029	2018-08-02-14-16-02	0	2	x	15	0	66.3	24.7	64.4	24.5	69.1	2.819	26193			45
942	201581	29	Oenothera caespitosa	5029	2018-08-02-14-16-04	0	2	x	15	0	66.3	24.7	64.3	24.4	69	2.685	26193			46
943	201582	29	Oenothera caespitosa	5029	2018-08-02-14-16-06	0	2	x	15	0	66.4	24.7	64.4	24.4	69.1	2.719	26193			47
944	201583	29	Oenothera caespitosa	5029	2018-08-02-14-16-08	0	2	x	15	0	66.4	24.7	64.5	24.5	69.3	2.852	26193			48
945	201584	29	Oenothera caespitosa	5029	2018-08-02-14-16-10	0	2	x	15	0	66.3	24.6	64.5	24.5	69.3	2.952	26193			49
946	201585	29	Oenothera caespitosa	5029	2018-08-02-14-16-12	0	2	x	15	0	66.4	24.7	64.5	24.5	69.3	2.852	26193			50
947	201586	29	Oenothera caespitosa	5029	2018-08-02-14-16-14	0	2	x	15	0	66.4	24.7	64.5	24.5	69.3	2.852	26193			51
948	201587	29	Oenothera caespitosa	5029	2018-08-02-14-16-16	0	2	x	15	0	66.3	24.6	64.5	24.4	69.3	2.952	26193			52
949	201588	29	Oenothera caespitosa	5029	2018-08-02-14-16-18	0	2	x	15	0	66.3	24.6	64.7	24.5	69.5	3.22	26193			53
950	201589	29	Oenothera caespitosa	5029	2018-08-02-14-16-20	0	2	x	15	0	66.3	24.6	64.7	24.5	69.5	3.22	26193			54
951	201590	29	Oenothera caespitosa	5029	2018-08-02-14-16-22	0	2	x	15	0	66.4	24.7	64.6	24.5	69.4	2.986	26193			55
952	201591	29	Oenothera caespitosa	5029	2018-08-02-14-16-24	0	2	x	15	0	66.4	24.7	64.6	24.5	69.4	2.986	26193			56
953	201592	29	Oenothera caespitosa	5029	2018-08-02-14-16-26	0	2	x	15	0	66.4	24.7	64.5	24.4	69.3	2.852	26193			57
954	201593	29	Oenothera caespitosa	5029	2018-08-02-14-16-28	0	2	x	15	0	66.4	24.7	64.5	24.5	69.3	2.852	26193			58
955	201594	29	Oenothera caespitosa	5029	2018-08-02-14-16-30	0	2	x	15	0	66.3	24.7	64.5	24.5	69.3	2.952	26193			59
956	201595	29	Oenothera caespitosa	5029	2018-08-02-14-16-32	0	2	x	15	0	66.3	24.7	64.5	24.5	69.3	2.952	26193			60
957	201596	29	Oenothera caespitosa	5029	2018-08-02-14-16-34	0	2	x	15	0	66.3	24.7	64.3	24.5	69	2.685	26193			61
958	201597	29	Oenothera caespitosa	5029	2018-08-02-14-16-36	0	2	x	15	0	66.3	24.7	64.3	24.5	69	2.685	26193			62
959	201598	29	Oenothera caespitosa	5029	2018-08-02-14-16-38	0	2	x	15	0	66.3	24.7	64.2	24.5	68.9	2.552	26193			63
960	201599	29	Oenothera caespitosa	5029	2018-08-02-14-16-40	0	2	x	15	0	66.3	24.7	64.2	24.5	68.9	2.552	26193			64
961	201600	29	Oenothera caespitosa	5029	2018-08-02-14-16-42	0	2	x	15	0	66.3	24.7	64.2	24.5	68.9	2.552	26193			65
962	201601	29	Oenothera caespitosa	5029	2018-08-02-14-16-44	0	2	x	15	0	66.3	24.7	64.2	24.5	68.9	2.552	26193			66
963	201602	29	Oenothera caespitosa	5029	2018-08-02-14-16-46	0	2	x	15	0	66.3	24.6	64.1	24.4	68.7	2.418	26193			67
964	201603	29	Oenothera caespitosa	5029	2018-08-02-14-16-48	0	2	x	15	0	66.4	24.7	64.2	24.5	68.9	2.452	26193			68
965	201604	29	Oenothera caespitosa	5029	2018-08-02-14-16-50	0	2	x	15	0	66.4	24.7	64.1	24.4	68.7	2.318	26193			69
966	201605	29	Oenothera caespitosa	5029	2018-08-02-14-16-52	0	2	x	15	0	66.4	24.7	64.1	24.5	68.7	2.318	26193			70
967	201606	29	Oenothera caespitosa	5029	2018-08-02-14-16-54	0	2	x	15	0	66.4	24.7	64.1	24.5	68.7	2.318	26193			71
968	201607	29	Oenothera caespitosa	5029	2018-08-02-14-16-58	0	2	x	15	0	66.4	24.7	64	24.4	68.6	2.184	26193			72
969	201608	29	Oenothera caespitosa	5029	2018-08-02-14-17-00	0	2	x	15	0	66.4	24.7	64.1	24.5	68.7	2.318	26193			73
970	201609	29	Oenothera caespitosa	5029	2018-08-02-14-17-02	0	2	x	15	0	66.4	24.7	64.2	24.5	68.9	2.452	26193			74
971	201610	29	Oenothera caespitosa	5029	2018-08-02-14-17-04	0	2	x	15	0	66.4	24.7	64.1	24.4	68.7	2.318	26193			75
972	201611	29	Oenothera caespitosa	5029	2018-08-02-14-17-06	0	2	x	15	0	66.4	24.7	64.2	24.5	68.9	2.452	26193			76
973	201612	29	Oenothera caespitosa	5029	2018-08-02-14-17-08	0	2	x	15	0	66.4	24.7	64.2	24.5	68.9	2.452	26193			77
974	201613	29	Oenothera caespitosa	5029	2018-08-02-14-17-10	0	2	x	15	0	66.4	24.7	64.1	24.4	68.7	2.318	26193			78
975	201614	29	Oenothera caespitosa	5029	2018-08-02-14-17-12	0	2	x	15	0	66.5	24.7	64.2	24.5	68.9	2.352	26193			79
976	201615	29	Oenothera caespitosa	5029	2018-08-02-14-17-14	0	2	x	15	0	66.4	24.7	64.2	24.5	68.9	2.452	26193			80
977	201616	29	Oenothera caespitosa	5029	2018-08-02-14-17-16	0	2	x	15	0	66.5	24.7	64.1	24.5	68.7	2.218	26193			81
978	201617	29	Oenothera caespitosa	5029	2018-08-02-14-17-18	0	2	x	15	0	66.5	24.7	63.9	24.4	68.5	1.951	26193			82
979	201618	29	Oenothera caespitosa	5029	2018-08-02-14-17-20	0	2	x	15	0	66.4	24.7	64	24.5	68.6	2.184	26193			83
980	201619	29	Oenothera caespitosa	5029	2018-08-02-14-17-22	0	2	x	15	0	66.4	24.7	63.8	24.4	68.3	1.917	26193			84
981	201620	29	Oenothera caespitosa	5029	2018-08-02-14-17-24	0	2	x	15	0	66.4	24.7	63.8	24.4	68.3	1.917	26193			85
982	201621	29	Oenothera caespitosa	5029	2018-08-02-14-17-26	0	2	x	15	0	66.5	24.7	63.8	24.5	68.3	1.817	26193			86
983	201622	29	Oenothera caespitosa	5029	2018-08-02-14-17-28	0	2	x	15	0	66.5	24.7	63.9	24.5	68.5	1.951	26193			87
984	201623	29	Oenothera caespitosa	5029	2018-08-02-14-17-30	0	2	x	15	0	66.5	24.7	64	24.5	68.6	2.084	26193			88
985	201624	29	Oenothera caespitosa	5029	2018-08-02-14-17-32	0	2	x	15	0	66.5	24.7	64.1	24.5	68.7	2.218	26193			89
986	201625	29	Oenothera caespitosa	5029	2018-08-02-14-17-34	0	2	x	15	0	66.4	24.7	64.2	24.5	68.9	2.452	26193			90
987	201626	29	Oenothera caespitosa	5029	2018-08-02-14-17-36	0	2	x	15	0	66.4	24.7	64.2	24.5	68.9	2.452	26193	Last10	Here	91
988	201627	29	Oenothera caespitosa	5029	2018-08-02-14-17-38	0	2	x	15	0	66.4	24.6	64	24.4	68.6	2.184	26193	Last10	Here	92
989	201628	29	Oenothera caespitosa	5029	2018-08-02-14-17-40	0	2	x	15	0	66.5	24.7	64	24.4	68.6	2.084	26193	Last10	Here	93
990	201629	29	Oenothera caespitosa	5029	2018-08-02-14-17-42	0	2	x	15	0	66.5	24.7	64.1	24.5	68.7	2.218	26193	Last10	Here	94
991	201630	29	Oenothera caespitosa	5029	2018-08-02-14-17-44	0	2	x	15	0	66.4	24.6	64.2	24.5	68.9	2.452	26193	Last10	Here	95
992	201631	29	Oenothera caespitosa	5029	2018-08-02-14-17-46	0	2	x	15	0	66.5	24.7	64.2	24.5	68.9	2.352	26193	Last10	Here	96
993	201632	29	Oenothera caespitosa	5029	2018-08-02-14-17-48	0	2	x	15	0	66.4	24.6	64.2	24.5	68.9	2.452	26193	Last10	Here	97
994	201633	29	Oenothera caespitosa	5029	2018-08-02-14-17-50	0	2	x	15	0	66.5	24.7	64.2	24.5	68.9	2.352	26193	Last10	Here	98
995	201634	29	Oenothera caespitosa	5029	2018-08-02-14-17-52	0	2	x	15	0	66.5	24.7	64.1	24.5	68.7	2.218	26193	Last10	Here	99
996	201635	29	Oenothera caespitosa	5029	2018-08-02-14-18-24	0	2	x	20	0	66.4	24.7	63.8	24.5	68.3	1.917	26194	First10	Here	1
997	201636	29	Oenothera caespitosa	5029	2018-08-02-14-18-26	0	2	x	20	0	66.4	24.7	63.8	24.5	68.3	1.917	26194	First10	Here	2
998	201637	29	Oenothera caespitosa	5029	2018-08-02-14-18-28	0	2	x	20	0	66.4	24.7	63.8	24.5	68.3	1.917	26194	First10	Here	3
999	201638	29	Oenothera caespitosa	5029	2018-08-02-14-18-30	0	2	x	20	0	66.3	24.6	63.7	24.5	68.2	1.883	26194	First10	Here	4
1000	201639	29	Oenothera caespitosa	5029	2018-08-02-14-18-32	0	2	x	20	0	66.4	24.7	63.7	24.5	68.2	1.783	26194	First10	Here	5
1001	201640	29	Oenothera caespitosa	5029	2018-08-02-14-18-34	0	2	x	20	0	66.3	24.6	63.7	24.5	68.2	1.883	26194	First10	Here	6
1002	201641	29	Oenothera caespitosa	5029	2018-08-02-14-18-36	0	2	x	20	0	66.5	24.7	63.7	24.5	68.2	1.683	26194	First10	Here	7
1003	201642	29	Oenothera caespitosa	5029	2018-08-02-14-18-38	0	2	x	20	0	66.5	24.7	63.8	24.5	68.3	1.817	26194	First10	Here	8
1004	201643	29	Oenothera caespitosa	5029	2018-08-02-14-18-40	0	2	x	20	0	66.5	24.7	63.8	24.5	68.3	1.817	26194	First10	Here	9
1005	201644	29	Oenothera caespitosa	5029	2018-08-02-14-18-42	0	2	x	20	0	66.5	24.7	63.8	24.5	68.3	1.817	26194	First10	Here	10
1006	201645	29	Oenothera caespitosa	5029	2018-08-02-14-18-44	0	2	x	20	0	66.4	24.6	63.8	24.5	68.3	1.917	26194			11
1007	201646	29	Oenothera caespitosa	5029	2018-08-02-14-18-46	0	2	x	20	0	66.4	24.6	63.7	24.5	68.2	1.783	26194			12
1008	201647	29	Oenothera caespitosa	5029	2018-08-02-14-18-48	0	2	x	20	0	66.4	24.7	63.7	24.5	68.2	1.783	26194			13
1009	201648	29	Oenothera caespitosa	5029	2018-08-02-14-18-50	0	2	x	20	0	66.4	24.7	63.7	24.5	68.2	1.783	26194			14
1010	201649	29	Oenothera caespitosa	5029	2018-08-02-14-18-52	0	2	x	20	0	66.4	24.7	63.6	24.4	68	1.65	26194			15
1011	201650	29	Oenothera caespitosa	5029	2018-08-02-14-18-54	0	2	x	20	0	66.4	24.6	63.6	24.5	68	1.65	26194			16
1012	201651	29	Oenothera caespitosa	5029	2018-08-02-14-18-56	0	2	x	20	0	66.4	24.6	63.6	24.5	68	1.65	26194			17
1013	201652	29	Oenothera caespitosa	5029	2018-08-02-14-18-58	0	2	x	20	0	66.5	24.7	63.6	24.5	68	1.55	26194			18
1014	201653	29	Oenothera caespitosa	5029	2018-08-02-14-19-00	0	2	x	20	0	66.5	24.7	63.6	24.5	68	1.55	26194			19
1015	201654	29	Oenothera caespitosa	5029	2018-08-02-14-19-02	0	2	x	20	0	66.5	24.7	63.6	24.5	68	1.55	26194			20
1016	201655	29	Oenothera caespitosa	5029	2018-08-02-14-19-04	0	2	x	20	0	66.4	24.6	63.7	24.5	68.2	1.783	26194			21
1017	201656	29	Oenothera caespitosa	5029	2018-08-02-14-19-06	0	2	x	20	0	66.6	24.7	63.7	24.5	68.2	1.583	26194			22
1018	201657	29	Oenothera caespitosa	5029	2018-08-02-14-19-08	0	2	x	20	0	66.6	24.7	63.7	24.5	68.2	1.583	26194			23
1019	201658	29	Oenothera caespitosa	5029	2018-08-02-14-19-10	0	2	x	20	0	66.5	24.7	63.8	24.5	68.3	1.817	26194			24
1020	201659	29	Oenothera caespitosa	5029	2018-08-02-14-19-12	0	2	x	20	0	66.5	24.7	63.7	24.4	68.2	1.683	26194			25
1021	201660	29	Oenothera caespitosa	5029	2018-08-02-14-19-14	0	2	x	20	0	66.5	24.7	63.8	24.5	68.3	1.817	26194			26
1022	201661	29	Oenothera caespitosa	5029	2018-08-02-14-19-16	0	2	x	20	0	66.5	24.7	63.8	24.5	68.3	1.817	26194			27
1023	201662	29	Oenothera caespitosa	5029	2018-08-02-14-19-18	0	2	x	20	0	66.4	24.7	63.7	24.5	68.2	1.783	26194			28
1024	201663	29	Oenothera caespitosa	5029	2018-08-02-14-19-20	0	2	x	20	0	66.4	24.7	63.7	24.5	68.2	1.783	26194			29
1025	201664	29	Oenothera caespitosa	5029	2018-08-02-14-19-22	0	2	x	20	0	66.4	24.7	63.7	24.5	68.2	1.783	26194			30
1026	201665	29	Oenothera caespitosa	5029	2018-08-02-14-19-24	0	2	x	20	0	66.4	24.7	63.7	24.5	68.2	1.783	26194			31
1027	201666	29	Oenothera caespitosa	5029	2018-08-02-14-19-26	0	2	x	20	0	66.4	24.7	63.7	24.5	68.2	1.783	26194			32
1028	201667	29	Oenothera caespitosa	5029	2018-08-02-14-19-28	0	2	x	20	0	66.4	24.7	63.7	24.5	68.2	1.783	26194			33
1029	201668	29	Oenothera caespitosa	5029	2018-08-02-14-19-30	0	2	x	20	0	66.4	24.7	63.7	24.5	68.2	1.783	26194			34
1030	201669	29	Oenothera caespitosa	5029	2018-08-02-14-19-32	0	2	x	20	0	66.4	24.7	63.6	24.5	68	1.65	26194			35
1031	201670	29	Oenothera caespitosa	5029	2018-08-02-14-19-34	0	2	x	20	0	66.5	24.7	63.7	24.5	68.2	1.683	26194			36
1032	201671	29	Oenothera caespitosa	5029	2018-08-02-14-19-36	0	2	x	20	0	66.5	24.7	63.7	24.5	68.2	1.683	26194			37
1033	201672	29	Oenothera caespitosa	5029	2018-08-02-14-19-38	0	2	x	20	0	66.5	24.7	63.7	24.5	68.2	1.683	26194			38
1034	201673	29	Oenothera caespitosa	5029	2018-08-02-14-19-40	0	2	x	20	0	66.5	24.7	63.7	24.5	68.2	1.683	26194			39
1035	201674	29	Oenothera caespitosa	5029	2018-08-02-14-19-42	0	2	x	20	0	66.5	24.7	63.6	24.5	68	1.55	26194			40
1036	201675	29	Oenothera caespitosa	5029	2018-08-02-14-19-44	0	2	x	20	0	66.5	24.7	63.6	24.5	68	1.55	26194			41
1037	201676	29	Oenothera caespitosa	5029	2018-08-02-14-19-46	0	2	x	20	0	66.5	24.7	63.6	24.5	68	1.55	26194			42
1038	201677	29	Oenothera caespitosa	5029	2018-08-02-14-19-48	0	2	x	20	0	66.5	24.7	63.6	24.5	68	1.55	26194			43
1039	201678	29	Oenothera caespitosa	5029	2018-08-02-14-19-50	0	2	x	20	0	66.5	24.7	63.6	24.5	68	1.55	26194			44
1040	201679	29	Oenothera caespitosa	5029	2018-08-02-14-19-52	0	2	x	20	0	66.5	24.7	63.6	24.5	68	1.55	26194			45
1041	201680	29	Oenothera caespitosa	5029	2018-08-02-14-19-54	0	2	x	20	0	66.5	24.7	63.6	24.5	68	1.55	26194			46
1042	201681	29	Oenothera caespitosa	5029	2018-08-02-14-19-56	0	2	x	20	0	66.6	24.7	63.7	24.5	68.2	1.583	26194			47
1043	201682	29	Oenothera caespitosa	5029	2018-08-02-14-19-58	0	2	x	20	0	66.6	24.7	63.7	24.5	68.2	1.583	26194			48
1044	201683	29	Oenothera caespitosa	5029	2018-08-02-14-20-00	0	2	x	20	0	66.6	24.7	63.7	24.5	68.2	1.583	26194			49
1045	201684	29	Oenothera caespitosa	5029	2018-08-02-14-20-02	0	2	x	20	0	66.6	24.7	63.7	24.5	68.2	1.583	26194			50
1046	201685	29	Oenothera caespitosa	5029	2018-08-02-14-20-04	0	2	x	20	0	66.6	24.7	63.7	24.5	68.2	1.583	26194			51
1047	201686	29	Oenothera caespitosa	5029	2018-08-02-14-20-06	0	2	x	20	0	66.6	24.7	63.7	24.5	68.2	1.583	26194			52
1048	201687	29	Oenothera caespitosa	5029	2018-08-02-14-20-08	0	2	x	20	0	66.6	24.7	63.8	24.5	68.3	1.717	26194			53
1049	201688	29	Oenothera caespitosa	5029	2018-08-02-14-20-10	0	2	x	20	0	66.5	24.7	63.7	24.5	68.2	1.683	26194			54
1050	201689	29	Oenothera caespitosa	5029	2018-08-02-14-20-12	0	2	x	20	0	66.4	24.6	63.7	24.5	68.2	1.783	26194			55
1051	201690	29	Oenothera caespitosa	5029	2018-08-02-14-20-14	0	2	x	20	0	66.5	24.7	63.7	24.5	68.2	1.683	26194			56
1052	201691	29	Oenothera caespitosa	5029	2018-08-02-14-20-16	0	2	x	20	0	66.5	24.7	63.7	24.5	68.2	1.683	26194			57
1053	201692	29	Oenothera caespitosa	5029	2018-08-02-14-20-18	0	2	x	20	0	66.6	24.7	63.7	24.5	68.2	1.583	26194			58
1054	201693	29	Oenothera caespitosa	5029	2018-08-02-14-20-20	0	2	x	20	0	66.6	24.7	63.7	24.5	68.2	1.583	26194			59
1055	201694	29	Oenothera caespitosa	5029	2018-08-02-14-20-22	0	2	x	20	0	66.6	24.7	63.6	24.5	68	1.45	26194			60
1056	201695	29	Oenothera caespitosa	5029	2018-08-02-14-20-24	0	2	x	20	0	66.6	24.7	63.6	24.5	68	1.45	26194			61
1057	201696	29	Oenothera caespitosa	5029	2018-08-02-14-20-26	0	2	x	20	0	66.5	24.6	63.6	24.5	68	1.55	26194			62
1058	201697	29	Oenothera caespitosa	5029	2018-08-02-14-20-28	0	2	x	20	0	66.6	24.7	63.6	24.5	68	1.45	26194			63
1059	201698	29	Oenothera caespitosa	5029	2018-08-02-14-20-30	0	2	x	20	0	66.6	24.7	63.6	24.5	68	1.45	26194			64
1060	201699	29	Oenothera caespitosa	5029	2018-08-02-14-20-33	0	2	x	20	0	66.6	24.6	63.6	24.5	68	1.45	26194			65
1061	201700	29	Oenothera caespitosa	5029	2018-08-02-14-20-35	0	2	x	20	0	66.7	24.7	63.5	24.5	67.9	1.216	26194			66
1062	201701	29	Oenothera caespitosa	5029	2018-08-02-14-20-37	0	2	x	20	0	66.7	24.7	63.5	24.5	67.9	1.216	26194			67
1063	201702	29	Oenothera caespitosa	5029	2018-08-02-14-20-39	0	2	x	20	0	66.6	24.7	63.5	24.5	67.9	1.316	26194			68
1064	201703	29	Oenothera caespitosa	5029	2018-08-02-14-20-41	0	2	x	20	0	66.6	24.7	63.5	24.5	67.9	1.316	26194			69
1065	201704	29	Oenothera caespitosa	5029	2018-08-02-14-20-43	0	2	x	20	0	66.7	24.7	63.5	24.5	67.9	1.216	26194			70
1066	201705	29	Oenothera caespitosa	5029	2018-08-02-14-20-45	0	2	x	20	0	66.6	24.7	63.5	24.5	67.9	1.316	26194			71
1067	201706	29	Oenothera caespitosa	5029	2018-08-02-14-20-47	0	2	x	20	0	66.7	24.7	63.5	24.5	67.9	1.216	26194			72
1068	201707	29	Oenothera caespitosa	5029	2018-08-02-14-20-49	0	2	x	20	0	66.6	24.6	63.4	24.5	67.8	1.182	26194			73
1069	201708	29	Oenothera caespitosa	5029	2018-08-02-14-20-51	0	2	x	20	0	66.7	24.7	63.4	24.4	67.8	1.082	26194			74
1070	201709	29	Oenothera caespitosa	5029	2018-08-02-14-20-53	0	2	x	20	0	66.6	24.6	63.5	24.5	67.9	1.316	26194			75
1071	201710	29	Oenothera caespitosa	5029	2018-08-02-14-20-55	0	2	x	20	0	66.7	24.7	63.5	24.5	67.9	1.216	26194			76
1072	201711	29	Oenothera caespitosa	5029	2018-08-02-14-20-57	0	2	x	20	0	66.7	24.7	63.5	24.5	67.9	1.216	26194			77
1073	201712	29	Oenothera caespitosa	5029	2018-08-02-14-20-59	0	2	x	20	0	66.7	24.7	63.5	24.5	67.9	1.216	26194			78
1074	201713	29	Oenothera caespitosa	5029	2018-08-02-14-21-01	0	2	x	20	0	66.7	24.7	63.5	24.5	67.9	1.216	26194			79
1075	201714	29	Oenothera caespitosa	5029	2018-08-02-14-21-03	0	2	x	20	0	66.6	24.6	63.4	24.5	67.8	1.182	26194			80
1076	201715	29	Oenothera caespitosa	5029	2018-08-02-14-21-05	0	2	x	20	0	66.6	24.6	63.4	24.5	67.8	1.182	26194			81
1077	201716	29	Oenothera caespitosa	5029	2018-08-02-14-21-07	0	2	x	20	0	66.6	24.6	63.4	24.5	67.8	1.182	26194			82
1078	201717	29	Oenothera caespitosa	5029	2018-08-02-14-21-09	0	2	x	20	0	66.6	24.6	63.5	24.5	67.9	1.316	26194			83
1079	201718	29	Oenothera caespitosa	5029	2018-08-02-14-21-11	0	2	x	20	0	66.7	24.7	63.5	24.5	67.9	1.216	26194			84
1080	201719	29	Oenothera caespitosa	5029	2018-08-02-14-21-13	0	2	x	20	0	66.7	24.7	63.5	24.5	67.9	1.216	26194			85
1081	201720	29	Oenothera caespitosa	5029	2018-08-02-14-21-15	0	2	x	20	0	66.6	24.6	63.5	24.5	67.9	1.316	26194			86
1082	201721	29	Oenothera caespitosa	5029	2018-08-02-14-21-17	0	2	x	20	0	66.6	24.6	63.5	24.5	67.9	1.316	26194			87
1083	201722	29	Oenothera caespitosa	5029	2018-08-02-14-21-19	0	2	x	20	0	66.6	24.6	63.5	24.5	67.9	1.316	26194			88
1084	201723	29	Oenothera caespitosa	5029	2018-08-02-14-21-21	0	2	x	20	0	66.7	24.7	63.5	24.5	67.9	1.216	26194			89
1085	201724	29	Oenothera caespitosa	5029	2018-08-02-14-21-23	0	2	x	20	0	66.6	24.6	63.5	24.5	67.9	1.316	26194			90
1086	201725	29	Oenothera caespitosa	5029	2018-08-02-14-21-25	0	2	x	20	0	66.6	24.6	63.5	24.5	67.9	1.316	26194	Last10	Here	91
1087	201726	29	Oenothera caespitosa	5029	2018-08-02-14-21-27	0	2	x	20	0	66.6	24.6	63.5	24.5	67.9	1.316	26194	Last10	Here	92
1088	201727	29	Oenothera caespitosa	5029	2018-08-02-14-21-29	0	2	x	20	0	66.7	24.7	63.5	24.5	67.9	1.216	26194	Last10	Here	93
1089	201728	29	Oenothera caespitosa	5029	2018-08-02-14-21-31	0	2	x	20	0	66.6	24.6	63.5	24.5	67.9	1.316	26194	Last10	Here	94
1090	201729	29	Oenothera caespitosa	5029	2018-08-02-14-21-33	0	2	x	20	0	66.7	24.7	63.5	24.5	67.9	1.216	26194	Last10	Here	95
1091	201730	29	Oenothera caespitosa	5029	2018-08-02-14-21-35	0	2	x	20	0	66.7	24.7	63.5	24.5	67.9	1.216	26194	Last10	Here	96
1092	201731	29	Oenothera caespitosa	5029	2018-08-02-14-21-37	0	2	x	20	0	66.7	24.7	63.5	24.5	67.9	1.216	26194	Last10	Here	97
1093	201732	29	Oenothera caespitosa	5029	2018-08-02-14-21-39	0	2	x	20	0	66.7	24.7	63.5	24.5	67.9	1.216	26194	Last10	Here	98
1094	201733	29	Oenothera caespitosa	5029	2018-08-02-14-21-41	0	2	x	20	0	66.6	24.6	63.5	24.5	67.9	1.316	26194	Last10	Here	99
1095	201734	29	Oenothera caespitosa	5029	2018-08-02-14-21-43	0	2	x	20	0	66.7	24.7	63.5	24.5	67.9	1.216	26194	Last10	Here	100
1096	201735	29	Oenothera caespitosa	5029	2018-08-02-14-22-15	0	2	x	25	0	66.5	24.6	63.2	24.5	67.5	1.015	26195	First10	Here	1
1097	201736	29	Oenothera caespitosa	5029	2018-08-02-14-22-17	0	2	x	25	0	66.6	24.6	63.2	24.5	67.5	0.915	26195	First10	Here	2
1098	201737	29	Oenothera caespitosa	5029	2018-08-02-14-22-19	0	2	x	25	0	66.6	24.7	63.1	24.5	67.4	0.781	26195	First10	Here	3
1099	201738	29	Oenothera caespitosa	5029	2018-08-02-14-22-21	0	2	x	25	0	66.6	24.6	63.1	24.5	67.4	0.781	26195	First10	Here	4
1100	201739	29	Oenothera caespitosa	5029	2018-08-02-14-22-23	0	2	x	25	0	66.6	24.6	63.1	24.5	67.4	0.781	26195	First10	Here	5
1101	201740	29	Oenothera caespitosa	5029	2018-08-02-14-22-25	0	2	x	25	0	66.6	24.6	63.1	24.5	67.4	0.781	26195	First10	Here	6
1102	201741	29	Oenothera caespitosa	5029	2018-08-02-14-22-27	0	2	x	25	0	66.5	24.6	63.1	24.5	67.4	0.881	26195	First10	Here	7
1103	201742	29	Oenothera caespitosa	5029	2018-08-02-14-22-29	0	2	x	25	0	66.5	24.6	63.1	24.5	67.4	0.881	26195	First10	Here	8
1104	201743	29	Oenothera caespitosa	5029	2018-08-02-14-22-31	0	2	x	25	0	66.6	24.7	63.1	24.5	67.4	0.781	26195	First10	Here	9
1105	201744	29	Oenothera caespitosa	5029	2018-08-02-14-22-33	0	2	x	25	0	66.7	24.7	63.1	24.5	67.4	0.681	26195	First10	Here	10
1106	201745	29	Oenothera caespitosa	5029	2018-08-02-14-22-35	0	2	x	25	0	66.6	24.7	63.1	24.5	67.4	0.781	26195			11
1107	201746	29	Oenothera caespitosa	5029	2018-08-02-14-22-37	0	2	x	25	0	66.4	24.6	63.1	24.5	67.4	0.981	26195			12
1108	201747	29	Oenothera caespitosa	5029	2018-08-02-14-22-39	0	2	x	25	0	66.6	24.7	63.1	24.5	67.4	0.781	26195			13
1109	201748	29	Oenothera caespitosa	5029	2018-08-02-14-22-41	0	2	x	25	0	66.6	24.7	63	24.5	67.2	0.648	26195			14
1110	201749	29	Oenothera caespitosa	5029	2018-08-02-14-22-43	0	2	x	25	0	66.5	24.6	63	24.5	67.2	0.748	26195			15
1111	201750	29	Oenothera caespitosa	5029	2018-08-02-14-22-45	0	2	x	25	0	66.5	24.6	63	24.5	67.2	0.748	26195			16
1112	201751	29	Oenothera caespitosa	5029	2018-08-02-14-22-47	0	2	x	25	0	66.5	24.6	63.1	24.5	67.4	0.881	26195			17
1113	201752	29	Oenothera caespitosa	5029	2018-08-02-14-22-49	0	2	x	25	0	66.6	24.6	63.1	24.5	67.4	0.781	26195			18
1114	201753	29	Oenothera caespitosa	5029	2018-08-02-14-22-51	0	2	x	25	0	66.7	24.7	63.1	24.5	67.4	0.681	26195			19
1115	201754	29	Oenothera caespitosa	5029	2018-08-02-14-22-53	0	2	x	25	0	66.7	24.7	63.1	24.5	67.4	0.681	26195			20
1116	201755	29	Oenothera caespitosa	5029	2018-08-02-14-22-55	0	2	x	25	0	66.7	24.7	63.1	24.5	67.4	0.681	26195			21
1117	201756	29	Oenothera caespitosa	5029	2018-08-02-14-22-57	0	2	x	25	0	66.7	24.7	63.1	24.5	67.4	0.681	26195			22
1118	201757	29	Oenothera caespitosa	5029	2018-08-02-14-22-59	0	2	x	25	0	66.6	24.7	63.1	24.5	67.4	0.781	26195			23
1119	201758	29	Oenothera caespitosa	5029	2018-08-02-14-23-01	0	2	x	25	0	66.6	24.7	63.1	24.5	67.4	0.781	26195			24
1120	201759	29	Oenothera caespitosa	5029	2018-08-02-14-23-03	0	2	x	25	0	66.6	24.7	63.1	24.5	67.4	0.781	26195			25
1121	201760	29	Oenothera caespitosa	5029	2018-08-02-14-23-05	0	2	x	25	0	66.7	24.7	63.1	24.5	67.4	0.681	26195			26
1122	201761	29	Oenothera caespitosa	5029	2018-08-02-14-23-07	0	2	x	25	0	66.6	24.6	63.1	24.5	67.4	0.781	26195			27
1123	201762	29	Oenothera caespitosa	5029	2018-08-02-14-23-09	0	2	x	25	0	66.7	24.7	63.1	24.5	67.4	0.681	26195			28
1124	201763	29	Oenothera caespitosa	5029	2018-08-02-14-23-11	0	2	x	25	0	66.6	24.6	63.1	24.5	67.4	0.781	26195			29
1125	201764	29	Oenothera caespitosa	5029	2018-08-02-14-23-13	0	2	x	25	0	66.7	24.7	63.1	24.5	67.4	0.681	26195			30
1126	201765	29	Oenothera caespitosa	5029	2018-08-02-14-23-15	0	2	x	25	0	66.6	24.6	63	24.5	67.2	0.648	26195			31
1127	201766	29	Oenothera caespitosa	5029	2018-08-02-14-23-17	0	2	x	25	0	66.6	24.7	63	24.5	67.2	0.648	26195			32
1128	201767	29	Oenothera caespitosa	5029	2018-08-02-14-23-19	0	2	x	25	0	66.6	24.7	63	24.5	67.2	0.648	26195			33
1129	201768	29	Oenothera caespitosa	5029	2018-08-02-14-23-21	0	2	x	25	0	66.6	24.7	63	24.5	67.2	0.648	26195			34
1130	201769	29	Oenothera caespitosa	5029	2018-08-02-14-23-23	0	2	x	25	0	66.5	24.7	63.1	24.5	67.4	0.881	26195			35
1131	201770	29	Oenothera caespitosa	5029	2018-08-02-14-23-25	0	2	x	25	0	66.5	24.7	63.1	24.5	67.4	0.881	26195			36
1132	201771	29	Oenothera caespitosa	5029	2018-08-02-14-23-27	0	2	x	25	0	66.5	24.7	63.1	24.5	67.4	0.881	26195			37
1133	201772	29	Oenothera caespitosa	5029	2018-08-02-14-23-29	0	2	x	25	0	66.3	24.6	63.1	24.5	67.4	1.081	26195			38
1134	201773	29	Oenothera caespitosa	5029	2018-08-02-14-23-31	0	2	x	25	0	66.5	24.7	63.1	24.5	67.4	0.881	26195			39
1135	201774	29	Oenothera caespitosa	5029	2018-08-02-14-23-33	0	2	x	25	0	66.6	24.7	63.1	24.5	67.4	0.781	26195			40
1136	201775	29	Oenothera caespitosa	5029	2018-08-02-14-23-35	0	2	x	25	0	66.6	24.7	63.1	24.5	67.4	0.781	26195			41
1137	201776	29	Oenothera caespitosa	5029	2018-08-02-14-23-37	0	2	x	25	0	66.6	24.7	63.1	24.5	67.4	0.781	26195			42
1138	201777	29	Oenothera caespitosa	5029	2018-08-02-14-23-39	0	2	x	25	0	66.6	24.7	63.1	24.5	67.4	0.781	26195			43
1139	201778	29	Oenothera caespitosa	5029	2018-08-02-14-23-41	0	2	x	25	0	66.5	24.6	63.1	24.5	67.4	0.881	26195			44
1140	201779	29	Oenothera caespitosa	5029	2018-08-02-14-23-43	0	2	x	25	0	66.5	24.6	63.1	24.5	67.4	0.881	26195			45
1141	201780	29	Oenothera caespitosa	5029	2018-08-02-14-23-45	0	2	x	25	0	66.6	24.7	63.1	24.5	67.4	0.781	26195			46
1142	201781	29	Oenothera caespitosa	5029	2018-08-02-14-23-47	0	2	x	25	0	66.6	24.7	63.2	24.5	67.5	0.915	26195			47
1143	201782	29	Oenothera caespitosa	5029	2018-08-02-14-23-49	0	2	x	25	0	66.7	24.7	63.2	24.5	67.5	0.815	26195			48
1144	201783	29	Oenothera caespitosa	5029	2018-08-02-14-23-51	0	2	x	25	0	66.6	24.7	63.2	24.5	67.5	0.915	26195			49
1145	201784	29	Oenothera caespitosa	5029	2018-08-02-14-23-53	0	2	x	25	0	66.6	24.7	63.1	24.5	67.4	0.781	26195			50
1146	201785	29	Oenothera caespitosa	5029	2018-08-02-14-23-55	0	2	x	25	0	66.5	24.7	63.1	24.5	67.4	0.881	26195			51
1147	201786	29	Oenothera caespitosa	5029	2018-08-02-14-23-57	0	2	x	25	0	66.6	24.7	63.1	24.5	67.4	0.781	26195			52
1148	201787	29	Oenothera caespitosa	5029	2018-08-02-14-23-59	0	2	x	25	0	66.6	24.7	63.1	24.5	67.4	0.781	26195			53
1149	201788	29	Oenothera caespitosa	5029	2018-08-02-14-24-01	0	2	x	25	0	66.6	24.7	63.1	24.5	67.4	0.781	26195			54
1150	201789	29	Oenothera caespitosa	5029	2018-08-02-14-24-03	0	2	x	25	0	66.6	24.7	63.1	24.5	67.4	0.781	26195			55
1151	201790	29	Oenothera caespitosa	5029	2018-08-02-14-24-05	0	2	x	25	0	66.6	24.7	63.1	24.5	67.4	0.781	26195			56
1152	201791	29	Oenothera caespitosa	5029	2018-08-02-14-24-07	0	2	x	25	0	66.6	24.7	63.1	24.5	67.4	0.781	26195			57
1153	201792	29	Oenothera caespitosa	5029	2018-08-02-14-24-09	0	2	x	25	0	66.6	24.7	63.1	24.5	67.4	0.781	26195			58
1154	201793	29	Oenothera caespitosa	5029	2018-08-02-14-24-11	0	2	x	25	0	66.6	24.7	63.1	24.5	67.4	0.781	26195			59
1155	201794	29	Oenothera caespitosa	5029	2018-08-02-14-24-13	0	2	x	25	0	66.6	24.7	63.1	24.5	67.4	0.781	26195			60
1156	201795	29	Oenothera caespitosa	5029	2018-08-02-14-24-15	0	2	x	25	0	66.6	24.7	63.1	24.5	67.4	0.781	26195			61
1157	201796	29	Oenothera caespitosa	5029	2018-08-02-14-24-17	0	2	x	25	0	66.6	24.7	63.1	24.5	67.4	0.781	26195			62
1158	201797	29	Oenothera caespitosa	5029	2018-08-02-14-24-19	0	2	x	25	0	66.4	24.6	63.1	24.5	67.4	0.981	26195			63
1159	201798	29	Oenothera caespitosa	5029	2018-08-02-14-24-21	0	2	x	25	0	66.6	24.7	63.1	24.5	67.4	0.781	26195			64
1160	201799	29	Oenothera caespitosa	5029	2018-08-02-14-24-23	0	2	x	25	0	66.6	24.7	63.1	24.5	67.4	0.781	26195			65
1161	201800	29	Oenothera caespitosa	5029	2018-08-02-14-24-25	0	2	x	25	0	66.7	24.7	63.1	24.5	67.4	0.681	26195			66
1162	201801	29	Oenothera caespitosa	5029	2018-08-02-14-24-27	0	2	x	25	0	66.6	24.7	63.1	24.5	67.4	0.781	26195			67
1163	201802	29	Oenothera caespitosa	5029	2018-08-02-14-24-29	0	2	x	25	0	66.6	24.7	63.1	24.5	67.4	0.781	26195			68
1164	201803	29	Oenothera caespitosa	5029	2018-08-02-14-24-31	0	2	x	25	0	66.6	24.7	63.1	24.5	67.4	0.781	26195			69
1165	201804	29	Oenothera caespitosa	5029	2018-08-02-14-24-33	0	2	x	25	0	66.5	24.7	63.1	24.5	67.4	0.881	26195			70
1166	201805	29	Oenothera caespitosa	5029	2018-08-02-14-24-35	0	2	x	25	0	66.5	24.7	63	24.5	67.2	0.748	26195			71
1167	201806	29	Oenothera caespitosa	5029	2018-08-02-14-24-37	0	2	x	25	0	66.5	24.7	63.1	24.5	67.4	0.881	26195			72
1168	201807	29	Oenothera caespitosa	5029	2018-08-02-14-24-39	0	2	x	25	0	66.5	24.7	63	24.5	67.2	0.748	26195			73
1169	201808	29	Oenothera caespitosa	5029	2018-08-02-14-24-41	0	2	x	25	0	66.6	24.7	63.1	24.5	67.4	0.781	26195			74
1170	201809	29	Oenothera caespitosa	5029	2018-08-02-14-24-43	0	2	x	25	0	66.6	24.7	63	24.5	67.2	0.648	26195			75
1171	201810	29	Oenothera caespitosa	5029	2018-08-02-14-24-45	0	2	x	25	0	66.6	24.7	63	24.5	67.2	0.648	26195			76
1172	201811	29	Oenothera caespitosa	5029	2018-08-02-14-24-47	0	2	x	25	0	66.7	24.7	63	24.5	67.2	0.548	26195			77
1173	201812	29	Oenothera caespitosa	5029	2018-08-02-14-24-49	0	2	x	25	0	66.7	24.7	63	24.5	67.2	0.548	26195			78
1174	201813	29	Oenothera caespitosa	5029	2018-08-02-14-24-51	0	2	x	25	0	66.7	24.7	63.1	24.5	67.4	0.681	26195			79
1175	201814	29	Oenothera caespitosa	5029	2018-08-02-14-24-53	0	2	x	25	0	66.6	24.7	63.1	24.5	67.4	0.781	26195			80
1176	201815	29	Oenothera caespitosa	5029	2018-08-02-14-24-55	0	2	x	25	0	66.6	24.7	63.1	24.5	67.4	0.781	26195			81
1177	201816	29	Oenothera caespitosa	5029	2018-08-02-14-24-57	0	2	x	25	0	66.7	24.7	63.1	24.5	67.4	0.681	26195			82
1178	201817	29	Oenothera caespitosa	5029	2018-08-02-14-24-59	0	2	x	25	0	66.6	24.7	63.1	24.5	67.4	0.781	26195			83
1179	201818	29	Oenothera caespitosa	5029	2018-08-02-14-25-01	0	2	x	25	0	66.6	24.7	63.2	24.5	67.5	0.915	26195			84
1180	201819	29	Oenothera caespitosa	5029	2018-08-02-14-25-03	0	2	x	25	0	66.7	24.7	63.3	24.5	67.6	0.949	26195			85
1181	201820	29	Oenothera caespitosa	5029	2018-08-02-14-25-05	0	2	x	25	0	66.7	24.7	63.2	24.5	67.5	0.815	26195			86
1182	201821	29	Oenothera caespitosa	5029	2018-08-02-14-25-07	0	2	x	25	0	66.6	24.7	63.2	24.5	67.5	0.915	26195			87
1183	201822	29	Oenothera caespitosa	5029	2018-08-02-14-25-09	0	2	x	25	0	66.6	24.7	63.2	24.5	67.5	0.915	26195			88
1184	201823	29	Oenothera caespitosa	5029	2018-08-02-14-25-11	0	2	x	25	0	66.6	24.7	63.2	24.5	67.5	0.915	26195			89
1185	201824	29	Oenothera caespitosa	5029	2018-08-02-14-25-13	0	2	x	25	0	66.7	24.7	63.2	24.5	67.5	0.815	26195			90
1186	201825	29	Oenothera caespitosa	5029	2018-08-02-14-25-15	0	2	x	25	0	66.7	24.7	63.1	24.5	67.4	0.681	26195	Last10	Here	91
1187	201826	29	Oenothera caespitosa	5029	2018-08-02-14-25-17	0	2	x	25	0	66.7	24.7	63.2	24.5	67.5	0.815	26195	Last10	Here	92
1188	201827	29	Oenothera caespitosa	5029	2018-08-02-14-25-19	0	2	x	25	0	66.7	24.7	63.1	24.5	67.4	0.681	26195	Last10	Here	93
1189	201828	29	Oenothera caespitosa	5029	2018-08-02-14-25-21	0	2	x	25	0	66.7	24.7	63.1	24.5	67.4	0.681	26195	Last10	Here	94
1190	201829	29	Oenothera caespitosa	5029	2018-08-02-14-25-23	0	2	x	25	0	66.7	24.7	63.1	24.5	67.4	0.681	26195	Last10	Here	95
1191	201830	29	Oenothera caespitosa	5029	2018-08-02-14-25-25	0	2	x	25	0	66.7	24.7	63.1	24.5	67.4	0.681	26195	Last10	Here	96
1192	201831	29	Oenothera caespitosa	5029	2018-08-02-14-25-27	0	2	x	25	0	66.7	24.7	63.1	24.5	67.4	0.681	26195	Last10	Here	97
1193	201832	29	Oenothera caespitosa	5029	2018-08-02-14-25-29	0	2	x	25	0	66.7	24.7	63.1	24.5	67.4	0.681	26195	Last10	Here	98
1194	201833	29	Oenothera caespitosa	5029	2018-08-02-14-25-32	0	2	x	25	0	66.7	24.7	63.1	24.5	67.4	0.681	26195	Last10	Here	99
1195	201834	29	Oenothera caespitosa	5029	2018-08-02-14-25-34	0	2	x	25	0	66.7	24.7	63.1	24.5	67.4	0.681	26195	Last10	Here	100
1196	201835	29	Oenothera caespitosa	5029	2018-08-02-14-26-06	0	2	x	30	0	66.6	24.6	63	24.5	67.2	0.648	26196	First10	Here	1
1197	201836	29	Oenothera caespitosa	5029	2018-08-02-14-26-08	0	2	x	30	0	66.6	24.6	63	24.5	67.2	0.648	26196	First10	Here	2
1198	201837	29	Oenothera caespitosa	5029	2018-08-02-14-26-10	0	2	x	30	0	66.6	24.6	63	24.5	67.2	0.648	26196	First10	Here	3
1199	201838	29	Oenothera caespitosa	5029	2018-08-02-14-26-12	0	2	x	30	0	66.7	24.7	63	24.5	67.2	0.548	26196	First10	Here	4
1200	201839	29	Oenothera caespitosa	5029	2018-08-02-14-26-14	0	2	x	30	0	66.6	24.6	63	24.5	67.2	0.648	26196	First10	Here	5
1201	201840	29	Oenothera caespitosa	5029	2018-08-02-14-26-16	0	2	x	30	0	66.7	24.7	63	24.5	67.2	0.548	26196	First10	Here	6
1202	201841	29	Oenothera caespitosa	5029	2018-08-02-14-26-18	0	2	x	30	0	66.7	24.7	63	24.5	67.2	0.548	26196	First10	Here	7
1203	201842	29	Oenothera caespitosa	5029	2018-08-02-14-26-20	0	2	x	30	0	66.7	24.7	63	24.5	67.2	0.548	26196	First10	Here	8
1204	201843	29	Oenothera caespitosa	5029	2018-08-02-14-26-22	0	2	x	30	0	66.7	24.7	63	24.5	67.2	0.548	26196	First10	Here	9
1205	201844	29	Oenothera caespitosa	5029	2018-08-02-14-26-24	0	2	x	30	0	66.6	24.7	63	24.5	67.2	0.648	26196	First10	Here	10
1206	201845	29	Oenothera caespitosa	5029	2018-08-02-14-26-26	0	2	x	30	0	66.7	24.7	63	24.5	67.2	0.548	26196			11
1207	201846	29	Oenothera caespitosa	5029	2018-08-02-14-26-28	0	2	x	30	0	66.6	24.7	63	24.5	67.2	0.648	26196			12
1208	201847	29	Oenothera caespitosa	5029	2018-08-02-14-26-30	0	2	x	30	0	66.7	24.7	63	24.5	67.2	0.548	26196			13
1209	201848	29	Oenothera caespitosa	5029	2018-08-02-14-26-32	0	2	x	30	0	66.7	24.7	63	24.5	67.2	0.548	26196			14
1210	201849	29	Oenothera caespitosa	5029	2018-08-02-14-26-34	0	2	x	30	0	66.7	24.7	63	24.5	67.2	0.548	26196			15
1211	201850	29	Oenothera caespitosa	5029	2018-08-02-14-26-36	0	2	x	30	0	66.7	24.7	63	24.5	67.2	0.548	26196			16
1212	201851	29	Oenothera caespitosa	5029	2018-08-02-14-26-38	0	2	x	30	0	66.8	24.7	63	24.5	67.2	0.448	26196			17
1213	201852	29	Oenothera caespitosa	5029	2018-08-02-14-26-40	0	2	x	30	0	66.7	24.7	63	24.5	67.2	0.548	26196			18
1214	201853	29	Oenothera caespitosa	5029	2018-08-02-14-26-42	0	2	x	30	0	66.7	24.7	63	24.5	67.2	0.548	26196			19
1215	201854	29	Oenothera caespitosa	5029	2018-08-02-14-26-44	0	2	x	30	0	66.7	24.6	63	24.5	67.2	0.548	26196			20
1216	201855	29	Oenothera caespitosa	5029	2018-08-02-14-26-46	0	2	x	30	0	66.8	24.7	63	24.5	67.2	0.448	26196			21
1217	201856	29	Oenothera caespitosa	5029	2018-08-02-14-26-48	0	2	x	30	0	66.7	24.7	63	24.5	67.2	0.548	26196			22
1218	201857	29	Oenothera caespitosa	5029	2018-08-02-14-26-50	0	2	x	30	0	66.7	24.7	63	24.5	67.2	0.548	26196			23
1219	201858	29	Oenothera caespitosa	5029	2018-08-02-14-26-52	0	2	x	30	0	66.7	24.7	63	24.5	67.2	0.548	26196			24
1220	201859	29	Oenothera caespitosa	5029	2018-08-02-14-26-54	0	2	x	30	0	66.6	24.7	62.9	24.5	67.1	0.514	26196			25
1221	201860	29	Oenothera caespitosa	5029	2018-08-02-14-26-56	0	2	x	30	0	66.7	24.7	62.9	24.5	67.1	0.414	26196			26
1222	201861	29	Oenothera caespitosa	5029	2018-08-02-14-26-58	0	2	x	30	0	66.7	24.7	62.9	24.5	67.1	0.414	26196			27
1223	201862	29	Oenothera caespitosa	5029	2018-08-02-14-27-00	0	2	x	30	0	66.5	24.6	62.9	24.5	67.1	0.614	26196			28
1224	201863	29	Oenothera caespitosa	5029	2018-08-02-14-27-02	0	2	x	30	0	66.4	24.6	62.9	24.5	67.1	0.714	26196			29
1225	201864	29	Oenothera caespitosa	5029	2018-08-02-14-27-04	0	2	x	30	0	66.6	24.7	62.9	24.5	67.1	0.514	26196			30
1226	201865	29	Oenothera caespitosa	5029	2018-08-02-14-27-06	0	2	x	30	0	66.5	24.7	62.9	24.5	67.1	0.614	26196			31
1227	201866	29	Oenothera caespitosa	5029	2018-08-02-14-27-08	0	2	x	30	0	66.4	24.6	63	24.5	67.2	0.848	26196			32
1228	201867	29	Oenothera caespitosa	5029	2018-08-02-14-27-10	0	2	x	30	0	66.5	24.6	63.1	24.5	67.4	0.881	26196			33
1229	201868	29	Oenothera caespitosa	5029	2018-08-02-14-27-12	0	2	x	30	0	66.6	24.7	63.1	24.5	67.4	0.781	26196			34
1230	201869	29	Oenothera caespitosa	5029	2018-08-02-14-27-14	0	2	x	30	0	66.6	24.7	63.1	24.5	67.4	0.781	26196			35
1231	201870	29	Oenothera caespitosa	5029	2018-08-02-14-27-16	0	2	x	30	0	66.6	24.7	63.1	24.5	67.4	0.781	26196			36
1232	201871	29	Oenothera caespitosa	5029	2018-08-02-14-27-18	0	2	x	30	0	66.6	24.7	63	24.5	67.2	0.648	26196			37
1233	201872	29	Oenothera caespitosa	5029	2018-08-02-14-27-20	0	2	x	30	0	66.5	24.6	63	24.5	67.2	0.748	26196			38
1234	201873	29	Oenothera caespitosa	5029	2018-08-02-14-27-22	0	2	x	30	0	66.6	24.7	63	24.5	67.2	0.648	26196			39
1235	201874	29	Oenothera caespitosa	5029	2018-08-02-14-27-24	0	2	x	30	0	66.6	24.7	63	24.5	67.2	0.648	26196			40
1236	201875	29	Oenothera caespitosa	5029	2018-08-02-14-27-26	0	2	x	30	0	66.5	24.7	63	24.5	67.2	0.748	26196			41
1237	201876	29	Oenothera caespitosa	5029	2018-08-02-14-27-28	0	2	x	30	0	66.5	24.7	63	24.5	67.2	0.748	26196			42
1238	201877	29	Oenothera caespitosa	5029	2018-08-02-14-27-30	0	2	x	30	0	66.5	24.7	62.9	24.5	67.1	0.614	26196			43
1239	201878	29	Oenothera caespitosa	5029	2018-08-02-14-27-32	0	2	x	30	0	66.5	24.7	63	24.5	67.2	0.748	26196			44
1240	201879	29	Oenothera caespitosa	5029	2018-08-02-14-27-34	0	2	x	30	0	66.3	24.6	63	24.5	67.2	0.948	26196			45
1241	201880	29	Oenothera caespitosa	5029	2018-08-02-14-27-36	0	2	x	30	0	66.4	24.7	63	24.5	67.2	0.848	26196			46
1242	201881	29	Oenothera caespitosa	5029	2018-08-02-14-27-38	0	2	x	30	0	66.6	24.7	63	24.5	67.2	0.648	26196			47
1243	201882	29	Oenothera caespitosa	5029	2018-08-02-14-27-40	0	2	x	30	0	66.5	24.6	63	24.5	67.2	0.748	26196			48
1244	201883	29	Oenothera caespitosa	5029	2018-08-02-14-27-42	0	2	x	30	0	66.6	24.7	62.9	24.5	67.1	0.514	26196			49
1245	201884	29	Oenothera caespitosa	5029	2018-08-02-14-27-44	0	2	x	30	0	66.6	24.7	62.9	24.5	67.1	0.514	26196			50
1246	201885	29	Oenothera caespitosa	5029	2018-08-02-14-27-46	0	2	x	30	0	66.6	24.7	62.9	24.5	67.1	0.514	26196			51
1247	201886	29	Oenothera caespitosa	5029	2018-08-02-14-27-48	0	2	x	30	0	66.5	24.7	63	24.5	67.2	0.748	26196			52
1248	201887	29	Oenothera caespitosa	5029	2018-08-02-14-27-50	0	2	x	30	0	66.5	24.7	63	24.5	67.2	0.748	26196			53
1249	201888	29	Oenothera caespitosa	5029	2018-08-02-14-27-52	0	2	x	30	0	66.5	24.7	63	24.5	67.2	0.748	26196			54
1250	201889	29	Oenothera caespitosa	5029	2018-08-02-14-27-54	0	2	x	30	0	66.6	24.7	63	24.5	67.2	0.648	26196			55
1251	201890	29	Oenothera caespitosa	5029	2018-08-02-14-27-56	0	2	x	30	0	66.6	24.7	63	24.5	67.2	0.648	26196			56
1252	201891	29	Oenothera caespitosa	5029	2018-08-02-14-27-58	0	2	x	30	0	66.5	24.7	63	24.5	67.2	0.748	26196			57
1253	201892	29	Oenothera caespitosa	5029	2018-08-02-14-28-00	0	2	x	30	0	66.4	24.7	62.9	24.5	67.1	0.714	26196			58
1254	201893	29	Oenothera caespitosa	5029	2018-08-02-14-28-02	0	2	x	30	0	66.4	24.7	62.9	24.5	67.1	0.714	26196			59
1255	201894	29	Oenothera caespitosa	5029	2018-08-02-14-28-04	0	2	x	30	0	66.4	24.7	62.9	24.5	67.1	0.714	26196			60
1256	201895	29	Oenothera caespitosa	5029	2018-08-02-14-28-06	0	2	x	30	0	66.5	24.7	62.9	24.5	67.1	0.614	26196			61
1257	201896	29	Oenothera caespitosa	5029	2018-08-02-14-28-08	0	2	x	30	0	66.5	24.7	62.9	24.5	67.1	0.614	26196			62
1258	201897	29	Oenothera caespitosa	5029	2018-08-02-14-28-10	0	2	x	30	0	66.4	24.6	63	24.5	67.2	0.848	26196			63
1259	201898	29	Oenothera caespitosa	5029	2018-08-02-14-28-12	0	2	x	30	0	66.4	24.6	62.9	24.5	67.1	0.714	26196			64
1260	201899	29	Oenothera caespitosa	5029	2018-08-02-14-28-14	0	2	x	30	0	66.5	24.7	63	24.5	67.2	0.748	26196			65
1261	201900	29	Oenothera caespitosa	5029	2018-08-02-14-28-16	0	2	x	30	0	66.5	24.7	63	24.5	67.2	0.748	26196			66
1262	201901	29	Oenothera caespitosa	5029	2018-08-02-14-28-18	0	2	x	30	0	66.5	24.7	62.9	24.5	67.1	0.614	26196			67
1263	201902	29	Oenothera caespitosa	5029	2018-08-02-14-28-20	0	2	x	30	0	66.6	24.7	62.9	24.5	67.1	0.514	26196			68
1264	201903	29	Oenothera caespitosa	5029	2018-08-02-14-28-22	0	2	x	30	0	66.6	24.7	62.9	24.5	67.1	0.514	26196			69
1265	201904	29	Oenothera caespitosa	5029	2018-08-02-14-28-24	0	2	x	30	0	66.6	24.7	62.9	24.5	67.1	0.514	26196			70
1266	201905	29	Oenothera caespitosa	5029	2018-08-02-14-28-26	0	2	x	30	0	66.6	24.7	62.9	24.5	67.1	0.514	26196			71
1267	201906	29	Oenothera caespitosa	5029	2018-08-02-14-28-28	0	2	x	30	0	66.6	24.7	62.9	24.5	67.1	0.514	26196			72
1268	201907	29	Oenothera caespitosa	5029	2018-08-02-14-28-30	0	2	x	30	0	66.4	24.6	62.9	24.5	67.1	0.714	26196			73
1269	201908	29	Oenothera caespitosa	5029	2018-08-02-14-28-32	0	2	x	30	0	66.6	24.7	62.9	24.5	67.1	0.514	26196			74
1270	201909	29	Oenothera caespitosa	5029	2018-08-02-14-28-34	0	2	x	30	0	66.6	24.7	62.9	24.5	67.1	0.514	26196			75
1271	201910	29	Oenothera caespitosa	5029	2018-08-02-14-28-36	0	2	x	30	0	66.6	24.7	62.9	24.5	67.1	0.514	26196			76
1272	201911	29	Oenothera caespitosa	5029	2018-08-02-14-28-38	0	2	x	30	0	66.6	24.7	62.9	24.5	67.1	0.514	26196			77
1273	201912	29	Oenothera caespitosa	5029	2018-08-02-14-28-40	0	2	x	30	0	66.5	24.7	62.9	24.5	67.1	0.614	26196			78
1274	201913	29	Oenothera caespitosa	5029	2018-08-02-14-28-42	0	2	x	30	0	66.5	24.7	62.9	24.5	67.1	0.614	26196			79
1275	201914	29	Oenothera caespitosa	5029	2018-08-02-14-28-44	0	2	x	30	0	66.5	24.7	62.9	24.5	67.1	0.614	26196			80
1276	201915	29	Oenothera caespitosa	5029	2018-08-02-14-28-46	0	2	x	30	0	66.5	24.7	62.9	24.5	67.1	0.614	26196			81
1277	201916	29	Oenothera caespitosa	5029	2018-08-02-14-28-48	0	2	x	30	0	66.6	24.7	62.9	24.5	67.1	0.514	26196			82
1278	201917	29	Oenothera caespitosa	5029	2018-08-02-14-28-50	0	2	x	30	0	66.5	24.6	62.9	24.5	67.1	0.614	26196			83
1279	201918	29	Oenothera caespitosa	5029	2018-08-02-14-28-52	0	2	x	30	0	66.6	24.7	62.9	24.5	67.1	0.514	26196			84
1280	201919	29	Oenothera caespitosa	5029	2018-08-02-14-28-54	0	2	x	30	0	66.6	24.7	62.9	24.5	67.1	0.514	26196			85
1281	201920	29	Oenothera caespitosa	5029	2018-08-02-14-28-56	0	2	x	30	0	66.6	24.7	63	24.5	67.2	0.648	26196			86
1282	201921	29	Oenothera caespitosa	5029	2018-08-02-14-28-58	0	2	x	30	0	66.6	24.7	62.9	24.5	67.1	0.514	26196			87
1283	201922	29	Oenothera caespitosa	5029	2018-08-02-14-29-00	0	2	x	30	0	66.6	24.7	62.9	24.5	67.1	0.514	26196			88
1284	201923	29	Oenothera caespitosa	5029	2018-08-02-14-29-02	0	2	x	30	0	66.6	24.7	62.9	24.5	67.1	0.514	26196			89
1285	201924	29	Oenothera caespitosa	5029	2018-08-02-14-29-04	0	2	x	30	0	66.6	24.7	62.9	24.5	67.1	0.514	26196			90
1286	201925	29	Oenothera caespitosa	5029	2018-08-02-14-29-06	0	2	x	30	0	66.6	24.7	62.9	24.5	67.1	0.514	26196	Last10	Here	91
1287	201926	29	Oenothera caespitosa	5029	2018-08-02-14-29-08	0	2	x	30	0	66.5	24.7	62.9	24.5	67.1	0.614	26196	Last10	Here	92
1288	201927	29	Oenothera caespitosa	5029	2018-08-02-14-29-10	0	2	x	30	0	66.6	24.7	63	24.5	67.2	0.648	26196	Last10	Here	93
1289	201928	29	Oenothera caespitosa	5029	2018-08-02-14-29-12	0	2	x	30	0	66.5	24.6	63	24.5	67.2	0.748	26196	Last10	Here	94
1290	201929	29	Oenothera caespitosa	5029	2018-08-02-14-29-14	0	2	x	30	0	66.6	24.7	63	24.5	67.2	0.648	26196	Last10	Here	95
1291	201930	29	Oenothera caespitosa	5029	2018-08-02-14-29-16	0	2	x	30	0	66.6	24.7	63	24.5	67.2	0.648	26196	Last10	Here	96
1292	201931	29	Oenothera caespitosa	5029	2018-08-02-14-29-18	0	2	x	30	0	66.6	24.7	63	24.5	67.2	0.648	26196	Last10	Here	97
1293	201932	29	Oenothera caespitosa	5029	2018-08-02-14-29-20	0	2	x	30	0	66.6	24.7	62.9	24.5	67.1	0.514	26196	Last10	Here	98
1294	201933	29	Oenothera caespitosa	5029	2018-08-02-14-29-22	0	2	x	30	0	66.6	24.7	63	24.5	67.2	0.648	26196	Last10	Here	99
1295	201934	29	Oenothera caespitosa	5029	2018-08-02-14-29-24	0	2	x	30	0	66.6	24.7	62.9	24.5	67.1	0.514	26196	Last10	Here	100
1296	201935	29	Oenothera caespitosa	5029	2018-08-02-14-29-56	0	2	z	0	5	66.7	24.7	63.1	24.5	67.4	0.681	26197	First10	Here	1
1297	201936	29	Oenothera caespitosa	5029	2018-08-02-14-29-58	0	2	z	0	5	66.6	24.7	63.1	24.5	67.4	0.781	26197	First10	Here	2
1298	201937	29	Oenothera caespitosa	5029	2018-08-02-14-30-00	0	2	z	0	5	66.6	24.7	63.2	24.5	67.5	0.915	26197	First10	Here	3
1299	201938	29	Oenothera caespitosa	5029	2018-08-02-14-30-02	0	2	z	0	5	66.6	24.7	63.3	24.5	67.6	1.049	26197	First10	Here	4
1300	201939	29	Oenothera caespitosa	5029	2018-08-02-14-30-04	0	2	z	0	5	66.6	24.7	63.3	24.5	67.6	1.049	26197	First10	Here	5
1301	201940	29	Oenothera caespitosa	5029	2018-08-02-14-30-06	0	2	z	0	5	66.6	24.7	63.3	24.5	67.6	1.049	26197	First10	Here	6
1302	201941	29	Oenothera caespitosa	5029	2018-08-02-14-30-08	0	2	z	0	5	66.6	24.7	63.4	24.5	67.8	1.182	26197	First10	Here	7
1303	201942	29	Oenothera caespitosa	5029	2018-08-02-14-30-10	0	2	z	0	5	66.7	24.7	63.5	24.5	67.9	1.216	26197	First10	Here	8
1304	201943	29	Oenothera caespitosa	5029	2018-08-02-14-30-12	0	2	z	0	5	66.6	24.7	63.5	24.5	67.9	1.316	26197	First10	Here	9
1305	201944	29	Oenothera caespitosa	5029	2018-08-02-14-30-14	0	2	z	0	5	66.6	24.7	63.6	24.5	68	1.45	26197	First10	Here	10
1306	201945	29	Oenothera caespitosa	5029	2018-08-02-14-30-16	0	2	z	0	5	66.6	24.7	63.6	24.5	68	1.45	26197			11
1307	201946	29	Oenothera caespitosa	5029	2018-08-02-14-30-18	0	2	z	0	5	66.6	24.7	63.6	24.5	68	1.45	26197			12
1308	201947	29	Oenothera caespitosa	5029	2018-08-02-14-30-20	0	2	z	0	5	66.6	24.7	63.5	24.5	67.9	1.316	26197			13
1309	201948	29	Oenothera caespitosa	5029	2018-08-02-14-30-22	0	2	z	0	5	66.6	24.7	63.5	24.5	67.9	1.316	26197			14
1310	201949	29	Oenothera caespitosa	5029	2018-08-02-14-30-24	0	2	z	0	5	66.6	24.7	63.5	24.5	67.9	1.316	26197			15
1311	201950	29	Oenothera caespitosa	5029	2018-08-02-14-30-26	0	2	z	0	5	66.6	24.7	63.4	24.5	67.8	1.182	26197			16
1312	201951	29	Oenothera caespitosa	5029	2018-08-02-14-30-28	0	2	z	0	5	66.6	24.7	63.4	24.5	67.8	1.182	26197			17
1313	201952	29	Oenothera caespitosa	5029	2018-08-02-14-30-30	0	2	z	0	5	66.6	24.7	63.3	24.5	67.6	1.049	26197			18
1314	201953	29	Oenothera caespitosa	5029	2018-08-02-14-30-32	0	2	z	0	5	66.6	24.7	63.3	24.5	67.6	1.049	26197			19
1315	201954	29	Oenothera caespitosa	5029	2018-08-02-14-30-35	0	2	z	0	5	66.7	24.7	63.3	24.5	67.6	0.949	26197			20
1316	201955	29	Oenothera caespitosa	5029	2018-08-02-14-30-37	0	2	z	0	5	66.7	24.7	63.2	24.5	67.5	0.815	26197			21
1317	201956	29	Oenothera caespitosa	5029	2018-08-02-14-30-39	0	2	z	0	5	66.7	24.7	63.2	24.5	67.5	0.815	26197			22
1318	201957	29	Oenothera caespitosa	5029	2018-08-02-14-30-41	0	2	z	0	5	66.7	24.7	63.2	24.5	67.5	0.815	26197			23
1319	201958	29	Oenothera caespitosa	5029	2018-08-02-14-30-43	0	2	z	0	5	66.7	24.7	63.2	24.5	67.5	0.815	26197			24
1320	201959	29	Oenothera caespitosa	5029	2018-08-02-14-30-45	0	2	z	0	5	66.7	24.7	63.1	24.5	67.4	0.681	26197			25
1321	201960	29	Oenothera caespitosa	5029	2018-08-02-14-30-47	0	2	z	0	5	66.7	24.7	63.2	24.5	67.5	0.815	26197			26
1322	201961	29	Oenothera caespitosa	5029	2018-08-02-14-30-49	0	2	z	0	5	66.7	24.7	63.1	24.5	67.4	0.681	26197			27
1323	201962	29	Oenothera caespitosa	5029	2018-08-02-14-30-51	0	2	z	0	5	66.7	24.7	63.1	24.5	67.4	0.681	26197			28
1324	201963	29	Oenothera caespitosa	5029	2018-08-02-14-30-53	0	2	z	0	5	66.7	24.7	63.2	24.5	67.5	0.815	26197			29
1325	201964	29	Oenothera caespitosa	5029	2018-08-02-14-30-55	0	2	z	0	5	66.6	24.7	63.2	24.5	67.5	0.915	26197			30
1326	201965	29	Oenothera caespitosa	5029	2018-08-02-14-30-57	0	2	z	0	5	66.7	24.7	63.2	24.5	67.5	0.815	26197			31
1327	201966	29	Oenothera caespitosa	5029	2018-08-02-14-30-59	0	2	z	0	5	66.7	24.7	63.2	24.5	67.5	0.815	26197			32
1328	201967	29	Oenothera caespitosa	5029	2018-08-02-14-31-01	0	2	z	0	5	66.7	24.7	63.2	24.5	67.5	0.815	26197			33
1329	201968	29	Oenothera caespitosa	5029	2018-08-02-14-31-03	0	2	z	0	5	66.7	24.7	63.2	24.5	67.5	0.815	26197			34
1330	201969	29	Oenothera caespitosa	5029	2018-08-02-14-31-05	0	2	z	0	5	66.7	24.7	63.2	24.5	67.5	0.815	26197			35
1331	201970	29	Oenothera caespitosa	5029	2018-08-02-14-31-07	0	2	z	0	5	66.7	24.7	63.2	24.5	67.5	0.815	26197			36
1332	201971	29	Oenothera caespitosa	5029	2018-08-02-14-31-09	0	2	z	0	5	66.7	24.7	63.3	24.5	67.6	0.949	26197			37
1333	201972	29	Oenothera caespitosa	5029	2018-08-02-14-31-11	0	2	z	0	5	66.7	24.7	63.2	24.5	67.5	0.815	26197			38
1334	201973	29	Oenothera caespitosa	5029	2018-08-02-14-31-13	0	2	z	0	5	66.7	24.7	63.3	24.5	67.6	0.949	26197			39
1335	201974	29	Oenothera caespitosa	5029	2018-08-02-14-31-15	0	2	z	0	5	66.7	24.7	63.2	24.5	67.5	0.815	26197			40
1336	201975	29	Oenothera caespitosa	5029	2018-08-02-14-31-19	0	2	z	0	5	66.7	24.7	63.2	24.5	67.5	0.815	26197			41
1337	201976	29	Oenothera caespitosa	5029	2018-08-02-14-31-21	0	2	z	0	5	66.7	24.6	63.2	24.5	67.5	0.815	26197			42
1338	201977	29	Oenothera caespitosa	5029	2018-08-02-14-31-23	0	2	z	0	5	66.8	24.7	63.1	24.5	67.4	0.581	26197			43
1339	201978	29	Oenothera caespitosa	5029	2018-08-02-14-31-25	0	2	z	0	5	66.8	24.7	63.1	24.5	67.4	0.581	26197			44
1340	201979	29	Oenothera caespitosa	5029	2018-08-02-14-31-27	0	2	z	0	5	66.8	24.7	63.1	24.5	67.4	0.581	26197			45
1341	201980	29	Oenothera caespitosa	5029	2018-08-02-14-31-29	0	2	z	0	5	66.8	24.7	63.1	24.5	67.4	0.581	26197			46
1342	201981	29	Oenothera caespitosa	5029	2018-08-02-14-31-31	0	2	z	0	5	66.7	24.7	63.2	24.5	67.5	0.815	26197			47
1343	201982	29	Oenothera caespitosa	5029	2018-08-02-14-31-33	0	2	z	0	5	66.8	24.7	63.1	24.5	67.4	0.581	26197			48
1344	201983	29	Oenothera caespitosa	5029	2018-08-02-14-31-35	0	2	z	0	5	66.7	24.7	63.1	24.5	67.4	0.681	26197			49
1345	201984	29	Oenothera caespitosa	5029	2018-08-02-14-31-37	0	2	z	0	5	66.7	24.7	63.1	24.5	67.4	0.681	26197			50
1346	201985	29	Oenothera caespitosa	5029	2018-08-02-14-31-39	0	2	z	0	5	66.7	24.7	63.1	24.5	67.4	0.681	26197			51
1347	201986	29	Oenothera caespitosa	5029	2018-08-02-14-31-41	0	2	z	0	5	66.8	24.7	63.1	24.5	67.4	0.581	26197			52
1348	201987	29	Oenothera caespitosa	5029	2018-08-02-14-31-43	0	2	z	0	5	66.7	24.7	63.1	24.5	67.4	0.681	26197			53
1349	201988	29	Oenothera caespitosa	5029	2018-08-02-14-31-45	0	2	z	0	5	66.6	24.6	63.1	24.5	67.4	0.781	26197			54
1350	201989	29	Oenothera caespitosa	5029	2018-08-02-14-31-47	0	2	z	0	5	66.8	24.7	63.1	24.5	67.4	0.581	26197			55
1351	201990	29	Oenothera caespitosa	5029	2018-08-02-14-31-49	0	2	z	0	5	66.8	24.7	63.1	24.5	67.4	0.581	26197			56
1352	201991	29	Oenothera caespitosa	5029	2018-08-02-14-31-51	0	2	z	0	5	66.7	24.7	63.1	24.5	67.4	0.681	26197			57
1353	201992	29	Oenothera caespitosa	5029	2018-08-02-14-31-53	0	2	z	0	5	66.8	24.7	63.1	24.5	67.4	0.581	26197			58
1354	201993	29	Oenothera caespitosa	5029	2018-08-02-14-31-55	0	2	z	0	5	66.7	24.7	63.1	24.5	67.4	0.681	26197			59
1355	201994	29	Oenothera caespitosa	5029	2018-08-02-14-31-57	0	2	z	0	5	66.7	24.7	63.1	24.5	67.4	0.681	26197			60
1356	201995	29	Oenothera caespitosa	5029	2018-08-02-14-31-59	0	2	z	0	5	66.7	24.7	63.1	24.5	67.4	0.681	26197			61
1357	201996	29	Oenothera caespitosa	5029	2018-08-02-14-32-01	0	2	z	0	5	66.6	24.6	63.1	24.5	67.4	0.781	26197			62
1358	201997	29	Oenothera caespitosa	5029	2018-08-02-14-32-03	0	2	z	0	5	66.8	24.7	63.2	24.5	67.5	0.715	26197			63
1359	201998	29	Oenothera caespitosa	5029	2018-08-02-14-32-05	0	2	z	0	5	66.7	24.7	63.2	24.5	67.5	0.815	26197			64
1360	201999	29	Oenothera caespitosa	5029	2018-08-02-14-32-07	0	2	z	0	5	66.7	24.7	63.2	24.5	67.5	0.815	26197			65
1361	202000	29	Oenothera caespitosa	5029	2018-08-02-14-32-09	0	2	z	0	5	66.8	24.7	63.2	24.5	67.5	0.715	26197			66
1362	202001	29	Oenothera caespitosa	5029	2018-08-02-14-32-11	0	2	z	0	5	66.7	24.7	63.1	24.5	67.4	0.681	26197			67
1363	202002	29	Oenothera caespitosa	5029	2018-08-02-14-32-13	0	2	z	0	5	66.7	24.7	63.2	24.5	67.5	0.815	26197			68
1364	202003	29	Oenothera caespitosa	5029	2018-08-02-14-32-15	0	2	z	0	5	66.6	24.6	63.1	24.5	67.4	0.781	26197			69
1365	202004	29	Oenothera caespitosa	5029	2018-08-02-14-32-17	0	2	z	0	5	66.6	24.6	63.1	24.5	67.4	0.781	26197			70
1366	202005	29	Oenothera caespitosa	5029	2018-08-02-14-32-19	0	2	z	0	5	66.7	24.7	63.1	24.5	67.4	0.681	26197			71
1367	202006	29	Oenothera caespitosa	5029	2018-08-02-14-32-21	0	2	z	0	5	66.7	24.7	63.2	24.5	67.5	0.815	26197			72
1368	202007	29	Oenothera caespitosa	5029	2018-08-02-14-32-23	0	2	z	0	5	66.7	24.7	63.2	24.5	67.5	0.815	26197			73
1369	202008	29	Oenothera caespitosa	5029	2018-08-02-14-32-25	0	2	z	0	5	66.8	24.7	63.1	24.5	67.4	0.581	26197			74
1370	202009	29	Oenothera caespitosa	5029	2018-08-02-14-32-27	0	2	z	0	5	66.7	24.7	63.2	24.5	67.5	0.815	26197			75
1371	202010	29	Oenothera caespitosa	5029	2018-08-02-14-32-29	0	2	z	0	5	66.7	24.7	63.3	24.5	67.6	0.949	26197			76
1372	202011	29	Oenothera caespitosa	5029	2018-08-02-14-32-31	0	2	z	0	5	66.6	24.6	63.3	24.5	67.6	1.049	26197			77
1373	202012	29	Oenothera caespitosa	5029	2018-08-02-14-32-33	0	2	z	0	5	66.7	24.7	63.2	24.5	67.5	0.815	26197			78
1374	202013	29	Oenothera caespitosa	5029	2018-08-02-14-32-35	0	2	z	0	5	66.7	24.7	63.3	24.5	67.6	0.949	26197			79
1375	202014	29	Oenothera caespitosa	5029	2018-08-02-14-32-37	0	2	z	0	5	66.7	24.7	63.2	24.5	67.5	0.815	26197			80
1376	202015	29	Oenothera caespitosa	5029	2018-08-02-14-32-39	0	2	z	0	5	66.7	24.7	63.2	24.5	67.5	0.815	26197			81
1377	202016	29	Oenothera caespitosa	5029	2018-08-02-14-32-41	0	2	z	0	5	66.7	24.7	63.2	24.5	67.5	0.815	26197			82
1378	202017	29	Oenothera caespitosa	5029	2018-08-02-14-32-43	0	2	z	0	5	66.7	24.7	63.2	24.5	67.5	0.815	26197			83
1379	202018	29	Oenothera caespitosa	5029	2018-08-02-14-32-45	0	2	z	0	5	66.6	24.6	63.2	24.5	67.5	0.915	26197			84
1380	202019	29	Oenothera caespitosa	5029	2018-08-02-14-32-47	0	2	z	0	5	66.8	24.7	63.2	24.5	67.5	0.715	26197			85
1381	202020	29	Oenothera caespitosa	5029	2018-08-02-14-32-49	0	2	z	0	5	66.8	24.7	63.2	24.5	67.5	0.715	26197			86
1382	202021	29	Oenothera caespitosa	5029	2018-08-02-14-32-51	0	2	z	0	5	66.8	24.7	63.1	24.5	67.4	0.581	26197			87
1383	202022	29	Oenothera caespitosa	5029	2018-08-02-14-32-53	0	2	z	0	5	66.8	24.7	63.1	24.5	67.4	0.581	26197			88
1384	202023	29	Oenothera caespitosa	5029	2018-08-02-14-32-55	0	2	z	0	5	66.7	24.7	63.2	24.5	67.5	0.815	26197			89
1385	202024	29	Oenothera caespitosa	5029	2018-08-02-14-32-57	0	2	z	0	5	66.7	24.7	63.1	24.5	67.4	0.681	26197			90
1386	202025	29	Oenothera caespitosa	5029	2018-08-02-14-32-59	0	2	z	0	5	66.7	24.7	63.1	24.5	67.4	0.681	26197	Last10	Here	91
1387	202026	29	Oenothera caespitosa	5029	2018-08-02-14-33-01	0	2	z	0	5	66.7	24.7	63.1	24.5	67.4	0.681	26197	Last10	Here	92
1388	202027	29	Oenothera caespitosa	5029	2018-08-02-14-33-03	0	2	z	0	5	66.7	24.7	63.1	24.5	67.4	0.681	26197	Last10	Here	93
1389	202028	29	Oenothera caespitosa	5029	2018-08-02-14-33-05	0	2	z	0	5	66.7	24.7	63.1	24.5	67.4	0.681	26197	Last10	Here	94
1390	202029	29	Oenothera caespitosa	5029	2018-08-02-14-33-07	0	2	z	0	5	66.7	24.7	63.1	24.5	67.4	0.681	26197	Last10	Here	95
1391	202030	29	Oenothera caespitosa	5029	2018-08-02-14-33-09	0	2	z	0	5	66.6	24.6	63.2	24.5	67.5	0.915	26197	Last10	Here	96
1392	202031	29	Oenothera caespitosa	5029	2018-08-02-14-33-11	0	2	z	0	5	66.7	24.7	63.2	24.5	67.5	0.815	26197	Last10	Here	97
1393	202032	29	Oenothera caespitosa	5029	2018-08-02-14-33-13	0	2	z	0	5	66.7	24.7	63.2	24.5	67.5	0.815	26197	Last10	Here	98
1394	202033	29	Oenothera caespitosa	5029	2018-08-02-14-33-15	0	2	z	0	5	66.6	24.6	63.3	24.5	67.6	1.049	26197	Last10	Here	99
1395	202034	29	Oenothera caespitosa	5029	2018-08-02-14-33-47	0	2	z	0	10	66.7	24.7	63.1	24.5	67.4	0.681	26198	First10	Here	1
1396	202035	29	Oenothera caespitosa	5029	2018-08-02-14-33-49	0	2	z	0	10	66.7	24.7	63.1	24.5	67.4	0.681	26198	First10	Here	2
1397	202036	29	Oenothera caespitosa	5029	2018-08-02-14-33-51	0	2	z	0	10	66.7	24.7	63.1	24.5	67.4	0.681	26198	First10	Here	3
1398	202037	29	Oenothera caespitosa	5029	2018-08-02-14-33-53	0	2	z	0	10	66.7	24.7	63.1	24.5	67.4	0.681	26198	First10	Here	4
1399	202038	29	Oenothera caespitosa	5029	2018-08-02-14-33-55	0	2	z	0	10	66.5	24.6	63.1	24.5	67.4	0.881	26198	First10	Here	5
1400	202039	29	Oenothera caespitosa	5029	2018-08-02-14-33-57	0	2	z	0	10	66.7	24.7	63.1	24.5	67.4	0.681	26198	First10	Here	6
1401	202040	29	Oenothera caespitosa	5029	2018-08-02-14-33-59	0	2	z	0	10	66.6	24.6	63.1	24.5	67.4	0.781	26198	First10	Here	7
1402	202041	29	Oenothera caespitosa	5029	2018-08-02-14-34-01	0	2	z	0	10	66.6	24.6	63.1	24.5	67.4	0.781	26198	First10	Here	8
1403	202042	29	Oenothera caespitosa	5029	2018-08-02-14-34-03	0	2	z	0	10	66.7	24.7	63.1	24.5	67.4	0.681	26198	First10	Here	9
1404	202043	29	Oenothera caespitosa	5029	2018-08-02-14-34-05	0	2	z	0	10	66.7	24.7	63.1	24.5	67.4	0.681	26198	First10	Here	10
1405	202044	29	Oenothera caespitosa	5029	2018-08-02-14-34-07	0	2	z	0	10	66.7	24.7	63.1	24.5	67.4	0.681	26198			11
1406	202045	29	Oenothera caespitosa	5029	2018-08-02-14-34-09	0	2	z	0	10	66.7	24.7	63.1	24.5	67.4	0.681	26198			12
1407	202046	29	Oenothera caespitosa	5029	2018-08-02-14-34-11	0	2	z	0	10	66.8	24.7	63.1	24.5	67.4	0.581	26198			13
1408	202047	29	Oenothera caespitosa	5029	2018-08-02-14-34-13	0	2	z	0	10	66.8	24.7	63.1	24.5	67.4	0.581	26198			14
1409	202048	29	Oenothera caespitosa	5029	2018-08-02-14-34-15	0	2	z	0	10	66.8	24.7	63.1	24.5	67.4	0.581	26198			15
1410	202049	29	Oenothera caespitosa	5029	2018-08-02-14-34-17	0	2	z	0	10	66.8	24.7	63	24.4	67.2	0.448	26198			16
1411	202050	29	Oenothera caespitosa	5029	2018-08-02-14-34-19	0	2	z	0	10	66.8	24.7	63.1	24.5	67.4	0.581	26198			17
1412	202051	29	Oenothera caespitosa	5029	2018-08-02-14-34-21	0	2	z	0	10	66.8	24.7	63.1	24.5	67.4	0.581	26198			18
1413	202052	29	Oenothera caespitosa	5029	2018-08-02-14-34-23	0	2	z	0	10	66.8	24.7	63.1	24.5	67.4	0.581	26198			19
1414	202053	29	Oenothera caespitosa	5029	2018-08-02-14-34-25	0	2	z	0	10	66.8	24.7	63.1	24.5	67.4	0.581	26198			20
1415	202054	29	Oenothera caespitosa	5029	2018-08-02-14-34-27	0	2	z	0	10	66.8	24.7	63.1	24.5	67.4	0.581	26198			21
1416	202055	29	Oenothera caespitosa	5029	2018-08-02-14-34-29	0	2	z	0	10	66.8	24.7	63.1	24.5	67.4	0.581	26198			22
1417	202056	29	Oenothera caespitosa	5029	2018-08-02-14-34-31	0	2	z	0	10	66.8	24.7	63.1	24.5	67.4	0.581	26198			23
1418	202057	29	Oenothera caespitosa	5029	2018-08-02-14-34-33	0	2	z	0	10	66.8	24.7	63	24.4	67.2	0.448	26198			24
1419	202058	29	Oenothera caespitosa	5029	2018-08-02-14-34-35	0	2	z	0	10	66.8	24.7	63.1	24.5	67.4	0.581	26198			25
1420	202059	29	Oenothera caespitosa	5029	2018-08-02-14-34-37	0	2	z	0	10	66.8	24.7	63.1	24.5	67.4	0.581	26198			26
1421	202060	29	Oenothera caespitosa	5029	2018-08-02-14-34-39	0	2	z	0	10	66.8	24.7	63.1	24.5	67.4	0.581	26198			27
1422	202061	29	Oenothera caespitosa	5029	2018-08-02-14-34-41	0	2	z	0	10	66.8	24.7	63.1	24.5	67.4	0.581	26198			28
1423	202062	29	Oenothera caespitosa	5029	2018-08-02-14-34-43	0	2	z	0	10	66.8	24.7	63.1	24.5	67.4	0.581	26198			29
1424	202063	29	Oenothera caespitosa	5029	2018-08-02-14-34-45	0	2	z	0	10	66.8	24.7	63.1	24.5	67.4	0.581	26198			30
1425	202064	29	Oenothera caespitosa	5029	2018-08-02-14-34-47	0	2	z	0	10	66.8	24.7	63.1	24.5	67.4	0.581	26198			31
1426	202065	29	Oenothera caespitosa	5029	2018-08-02-14-34-49	0	2	z	0	10	66.8	24.7	63.1	24.5	67.4	0.581	26198			32
1427	202066	29	Oenothera caespitosa	5029	2018-08-02-14-34-51	0	2	z	0	10	66.8	24.7	63.1	24.5	67.4	0.581	26198			33
1428	202067	29	Oenothera caespitosa	5029	2018-08-02-14-34-53	0	2	z	0	10	66.8	24.7	63.1	24.5	67.4	0.581	26198			34
1429	202068	29	Oenothera caespitosa	5029	2018-08-02-14-34-55	0	2	z	0	10	66.8	24.7	63	24.4	67.2	0.448	26198			35
1430	202069	29	Oenothera caespitosa	5029	2018-08-02-14-34-57	0	2	z	0	10	66.7	24.7	63.1	24.5	67.4	0.681	26198			36
1431	202070	29	Oenothera caespitosa	5029	2018-08-02-14-34-59	0	2	z	0	10	66.6	24.6	63.1	24.5	67.4	0.781	26198			37
1432	202071	29	Oenothera caespitosa	5029	2018-08-02-14-35-01	0	2	z	0	10	66.8	24.7	63.1	24.5	67.4	0.581	26198			38
1433	202072	29	Oenothera caespitosa	5029	2018-08-02-14-35-03	0	2	z	0	10	66.7	24.6	63.1	24.5	67.4	0.681	26198			39
1434	202073	29	Oenothera caespitosa	5029	2018-08-02-14-35-05	0	2	z	0	10	66.7	24.7	63.1	24.5	67.4	0.681	26198			40
1435	202074	29	Oenothera caespitosa	5029	2018-08-02-14-35-07	0	2	z	0	10	66.8	24.7	63.1	24.5	67.4	0.581	26198			41
1436	202075	29	Oenothera caespitosa	5029	2018-08-02-14-35-09	0	2	z	0	10	66.8	24.7	63.1	24.5	67.4	0.581	26198			42
1437	202076	29	Oenothera caespitosa	5029	2018-08-02-14-35-11	0	2	z	0	10	66.8	24.7	63.1	24.5	67.4	0.581	26198			43
1438	202077	29	Oenothera caespitosa	5029	2018-08-02-14-35-13	0	2	z	0	10	66.8	24.7	63.2	24.5	67.5	0.715	26198			44
1439	202078	29	Oenothera caespitosa	5029	2018-08-02-14-35-15	0	2	z	0	10	66.8	24.7	63.2	24.5	67.5	0.715	26198			45
1440	202079	29	Oenothera caespitosa	5029	2018-08-02-14-35-17	0	2	z	0	10	66.8	24.7	63.2	24.5	67.5	0.715	26198			46
1441	202080	29	Oenothera caespitosa	5029	2018-08-02-14-35-19	0	2	z	0	10	66.8	24.7	63.2	24.5	67.5	0.715	26198			47
1442	202081	29	Oenothera caespitosa	5029	2018-08-02-14-35-21	0	2	z	0	10	66.8	24.7	63.2	24.5	67.5	0.715	26198			48
1443	202082	29	Oenothera caespitosa	5029	2018-08-02-14-35-23	0	2	z	0	10	66.8	24.7	63.2	24.5	67.5	0.715	26198			49
1444	202083	29	Oenothera caespitosa	5029	2018-08-02-14-35-25	0	2	z	0	10	66.8	24.7	63.1	24.5	67.4	0.581	26198			50
1445	202084	29	Oenothera caespitosa	5029	2018-08-02-14-35-27	0	2	z	0	10	66.8	24.7	63.1	24.4	67.4	0.581	26198			51
1446	202085	29	Oenothera caespitosa	5029	2018-08-02-14-35-29	0	2	z	0	10	66.8	24.7	63.2	24.5	67.5	0.715	26198			52
1447	202086	29	Oenothera caespitosa	5029	2018-08-02-14-35-31	0	2	z	0	10	66.7	24.6	63.1	24.5	67.4	0.681	26198			53
1448	202087	29	Oenothera caespitosa	5029	2018-08-02-14-35-33	0	2	z	0	10	66.8	24.7	63.2	24.5	67.5	0.715	26198			54
1449	202088	29	Oenothera caespitosa	5029	2018-08-02-14-35-36	0	2	z	0	10	66.8	24.7	63.2	24.5	67.5	0.715	26198			55
1450	202089	29	Oenothera caespitosa	5029	2018-08-02-14-35-38	0	2	z	0	10	66.8	24.7	63.2	24.5	67.5	0.715	26198			56
1451	202090	29	Oenothera caespitosa	5029	2018-08-02-14-35-40	0	2	z	0	10	66.9	24.7	63.2	24.5	67.5	0.615	26198			57
1452	202091	29	Oenothera caespitosa	5029	2018-08-02-14-35-42	0	2	z	0	10	66.8	24.6	63.2	24.5	67.5	0.715	26198			58
1453	202092	29	Oenothera caespitosa	5029	2018-08-02-14-35-44	0	2	z	0	10	66.8	24.7	63.2	24.5	67.5	0.715	26198			59
1454	202093	29	Oenothera caespitosa	5029	2018-08-02-14-35-46	0	2	z	0	10	66.8	24.7	63.2	24.5	67.5	0.715	26198			60
1455	202094	29	Oenothera caespitosa	5029	2018-08-02-14-35-48	0	2	z	0	10	66.8	24.7	63.3	24.5	67.6	0.849	26198			61
1456	202095	29	Oenothera caespitosa	5029	2018-08-02-14-35-50	0	2	z	0	10	66.8	24.7	63.3	24.5	67.6	0.849	26198			62
1457	202096	29	Oenothera caespitosa	5029	2018-08-02-14-35-52	0	2	z	0	10	66.8	24.7	63.3	24.4	67.6	0.849	26198			63
1458	202097	29	Oenothera caespitosa	5029	2018-08-02-14-35-54	0	2	z	0	10	66.8	24.7	63.3	24.5	67.6	0.849	26198			64
1459	202098	29	Oenothera caespitosa	5029	2018-08-02-14-35-56	0	2	z	0	10	66.7	24.7	63.4	24.5	67.8	1.082	26198			65
1460	202099	29	Oenothera caespitosa	5029	2018-08-02-14-35-58	0	2	z	0	10	66.7	24.7	63.5	24.5	67.9	1.216	26198			66
1461	202100	29	Oenothera caespitosa	5029	2018-08-02-14-36-00	0	2	z	0	10	66.7	24.7	63.5	24.5	67.9	1.216	26198			67
1462	202101	29	Oenothera caespitosa	5029	2018-08-02-14-36-02	0	2	z	0	10	66.7	24.7	63.5	24.5	67.9	1.216	26198			68
1463	202102	29	Oenothera caespitosa	5029	2018-08-02-14-36-04	0	2	z	0	10	66.7	24.7	63.5	24.5	67.9	1.216	26198			69
1464	202103	29	Oenothera caespitosa	5029	2018-08-02-14-36-06	0	2	z	0	10	66.7	24.7	63.4	24.5	67.8	1.082	26198			70
1465	202104	29	Oenothera caespitosa	5029	2018-08-02-14-36-08	0	2	z	0	10	66.7	24.7	63.4	24.5	67.8	1.082	26198			71
1466	202105	29	Oenothera caespitosa	5029	2018-08-02-14-36-10	0	2	z	0	10	66.7	24.7	63.4	24.5	67.8	1.082	26198			72
1467	202106	29	Oenothera caespitosa	5029	2018-08-02-14-36-12	0	2	z	0	10	66.7	24.7	63.4	24.5	67.8	1.082	26198			73
1468	202107	29	Oenothera caespitosa	5029	2018-08-02-14-36-14	0	2	z	0	10	66.7	24.7	63.3	24.5	67.6	0.949	26198			74
1469	202108	29	Oenothera caespitosa	5029	2018-08-02-14-36-16	0	2	z	0	10	66.6	24.7	63.3	24.5	67.6	1.049	26198			75
1470	202109	29	Oenothera caespitosa	5029	2018-08-02-14-36-18	0	2	z	0	10	66.5	24.6	63.3	24.5	67.6	1.149	26198			76
1471	202110	29	Oenothera caespitosa	5029	2018-08-02-14-36-20	0	2	z	0	10	66.6	24.7	63.3	24.5	67.6	1.049	26198			77
1472	202111	29	Oenothera caespitosa	5029	2018-08-02-14-36-22	0	2	z	0	10	66.6	24.7	63.3	24.5	67.6	1.049	26198			78
1473	202112	29	Oenothera caespitosa	5029	2018-08-02-14-36-24	0	2	z	0	10	66.6	24.7	63.3	24.5	67.6	1.049	26198			79
1474	202113	29	Oenothera caespitosa	5029	2018-08-02-14-36-26	0	2	z	0	10	66.6	24.7	63.3	24.5	67.6	1.049	26198			80
1475	202114	29	Oenothera caespitosa	5029	2018-08-02-14-36-28	0	2	z	0	10	66.6	24.7	63.2	24.5	67.5	0.915	26198			81
1476	202115	29	Oenothera caespitosa	5029	2018-08-02-14-36-30	0	2	z	0	10	66.7	24.7	63.3	24.5	67.6	0.949	26198			82
1477	202116	29	Oenothera caespitosa	5029	2018-08-02-14-36-32	0	2	z	0	10	66.7	24.7	63.2	24.5	67.5	0.815	26198			83
1478	202117	29	Oenothera caespitosa	5029	2018-08-02-14-36-34	0	2	z	0	10	66.7	24.7	63.2	24.5	67.5	0.815	26198			84
1479	202118	29	Oenothera caespitosa	5029	2018-08-02-14-36-36	0	2	z	0	10	66.6	24.6	63.2	24.5	67.5	0.915	26198			85
1480	202119	29	Oenothera caespitosa	5029	2018-08-02-14-36-38	0	2	z	0	10	66.7	24.7	63.2	24.5	67.5	0.815	26198			86
1481	202120	29	Oenothera caespitosa	5029	2018-08-02-14-36-40	0	2	z	0	10	66.7	24.7	63.2	24.5	67.5	0.815	26198			87
1482	202121	29	Oenothera caespitosa	5029	2018-08-02-14-36-42	0	2	z	0	10	66.6	24.7	63.2	24.5	67.5	0.915	26198			88
1483	202122	29	Oenothera caespitosa	5029	2018-08-02-14-36-44	0	2	z	0	10	66.7	24.7	63.2	24.5	67.5	0.815	26198			89
1484	202123	29	Oenothera caespitosa	5029	2018-08-02-14-36-46	0	2	z	0	10	66.7	24.7	63.2	24.5	67.5	0.815	26198			90
1485	202124	29	Oenothera caespitosa	5029	2018-08-02-14-36-48	0	2	z	0	10	66.7	24.7	63.2	24.5	67.5	0.815	26198	Last10	Here	91
1486	202125	29	Oenothera caespitosa	5029	2018-08-02-14-36-50	0	2	z	0	10	66.7	24.7	63.2	24.5	67.5	0.815	26198	Last10	Here	92
1487	202126	29	Oenothera caespitosa	5029	2018-08-02-14-36-52	0	2	z	0	10	66.7	24.7	63.2	24.5	67.5	0.815	26198	Last10	Here	93
1488	202127	29	Oenothera caespitosa	5029	2018-08-02-14-36-54	0	2	z	0	10	66.7	24.7	63.2	24.5	67.5	0.815	26198	Last10	Here	94
1489	202128	29	Oenothera caespitosa	5029	2018-08-02-14-36-56	0	2	z	0	10	66.8	24.7	63.2	24.5	67.5	0.715	26198	Last10	Here	95
1490	202129	29	Oenothera caespitosa	5029	2018-08-02-14-36-58	0	2	z	0	10	66.8	24.7	63.2	24.5	67.5	0.715	26198	Last10	Here	96
1491	202130	29	Oenothera caespitosa	5029	2018-08-02-14-37-00	0	2	z	0	10	66.8	24.7	63.2	24.5	67.5	0.715	26198	Last10	Here	97
1492	202131	29	Oenothera caespitosa	5029	2018-08-02-14-37-02	0	2	z	0	10	66.7	24.7	63.1	24.5	67.4	0.681	26198	Last10	Here	98
1493	202132	29	Oenothera caespitosa	5029	2018-08-02-14-37-04	0	2	z	0	10	66.7	24.7	63.1	24.5	67.4	0.681	26198	Last10	Here	99
1494	202133	29	Oenothera caespitosa	5029	2018-08-02-14-37-06	0	2	z	0	10	66.7	24.7	63.2	24.5	67.5	0.815	26198	Last10	Here	100
1495	202134	29	Oenothera caespitosa	5029	2018-08-02-14-37-38	0	2	z	0	15	66.8	24.7	63.2	24.5	67.5	0.715	26199	First10	Here	1
1496	202135	29	Oenothera caespitosa	5029	2018-08-02-14-37-40	0	2	z	0	15	66.8	24.7	63.1	24.5	67.4	0.581	26199	First10	Here	2
1497	202136	29	Oenothera caespitosa	5029	2018-08-02-14-37-42	0	2	z	0	15	66.8	24.7	63.1	24.5	67.4	0.581	26199	First10	Here	3
1498	202137	29	Oenothera caespitosa	5029	2018-08-02-14-37-44	0	2	z	0	15	66.8	24.7	63.1	24.5	67.4	0.581	26199	First10	Here	4
1499	202138	29	Oenothera caespitosa	5029	2018-08-02-14-37-46	0	2	z	0	15	66.8	24.7	63.1	24.5	67.4	0.581	26199	First10	Here	5
1500	202139	29	Oenothera caespitosa	5029	2018-08-02-14-37-48	0	2	z	0	15	66.8	24.7	63.1	24.5	67.4	0.581	26199	First10	Here	6
1501	202140	29	Oenothera caespitosa	5029	2018-08-02-14-37-50	0	2	z	0	15	66.8	24.7	63.1	24.5	67.4	0.581	26199	First10	Here	7
1502	202141	29	Oenothera caespitosa	5029	2018-08-02-14-37-52	0	2	z	0	15	66.8	24.7	63.1	24.5	67.4	0.581	26199	First10	Here	8
1503	202142	29	Oenothera caespitosa	5029	2018-08-02-14-37-54	0	2	z	0	15	66.8	24.7	63.1	24.5	67.4	0.581	26199	First10	Here	9
1504	202143	29	Oenothera caespitosa	5029	2018-08-02-14-37-56	0	2	z	0	15	66.8	24.7	63.1	24.5	67.4	0.581	26199	First10	Here	10
1505	202144	29	Oenothera caespitosa	5029	2018-08-02-14-37-58	0	2	z	0	15	66.8	24.7	63.2	24.5	67.5	0.715	26199			11
1506	202145	29	Oenothera caespitosa	5029	2018-08-02-14-38-00	0	2	z	0	15	66.8	24.7	63.1	24.5	67.4	0.581	26199			12
1507	202146	29	Oenothera caespitosa	5029	2018-08-02-14-38-02	0	2	z	0	15	66.8	24.7	63.1	24.5	67.4	0.581	26199			13
1508	202147	29	Oenothera caespitosa	5029	2018-08-02-14-38-04	0	2	z	0	15	66.8	24.7	63.1	24.5	67.4	0.581	26199			14
1509	202148	29	Oenothera caespitosa	5029	2018-08-02-14-38-06	0	2	z	0	15	66.8	24.7	63.1	24.5	67.4	0.581	26199			15
1510	202149	29	Oenothera caespitosa	5029	2018-08-02-14-38-08	0	2	z	0	15	66.8	24.7	63.2	24.5	67.5	0.715	26199			16
1511	202150	29	Oenothera caespitosa	5029	2018-08-02-14-38-10	0	2	z	0	15	66.8	24.7	63.1	24.5	67.4	0.581	26199			17
1512	202151	29	Oenothera caespitosa	5029	2018-08-02-14-38-12	0	2	z	0	15	66.8	24.7	63.1	24.5	67.4	0.581	26199			18
1513	202152	29	Oenothera caespitosa	5029	2018-08-02-14-38-14	0	2	z	0	15	66.8	24.7	63.1	24.5	67.4	0.581	26199			19
1514	202153	29	Oenothera caespitosa	5029	2018-08-02-14-38-16	0	2	z	0	15	66.8	24.7	63.2	24.5	67.5	0.715	26199			20
1515	202154	29	Oenothera caespitosa	5029	2018-08-02-14-38-18	0	2	z	0	15	66.8	24.7	63.1	24.5	67.4	0.581	26199			21
1516	202155	29	Oenothera caespitosa	5029	2018-08-02-14-38-20	0	2	z	0	15	66.9	24.7	63.1	24.5	67.4	0.481	26199			22
1517	202156	29	Oenothera caespitosa	5029	2018-08-02-14-38-22	0	2	z	0	15	66.8	24.7	63.1	24.5	67.4	0.581	26199			23
1518	202157	29	Oenothera caespitosa	5029	2018-08-02-14-38-24	0	2	z	0	15	66.8	24.7	63.2	24.5	67.5	0.715	26199			24
1519	202158	29	Oenothera caespitosa	5029	2018-08-02-14-38-26	0	2	z	0	15	66.8	24.7	63.2	24.5	67.5	0.715	26199			25
1520	202159	29	Oenothera caespitosa	5029	2018-08-02-14-38-28	0	2	z	0	15	66.7	24.6	63.2	24.5	67.5	0.815	26199			26
1521	202160	29	Oenothera caespitosa	5029	2018-08-02-14-38-30	0	2	z	0	15	66.8	24.7	63.1	24.5	67.4	0.581	26199			27
1522	202161	29	Oenothera caespitosa	5029	2018-08-02-14-38-32	0	2	z	0	15	66.8	24.7	63.1	24.5	67.4	0.581	26199			28
1523	202162	29	Oenothera caespitosa	5029	2018-08-02-14-38-34	0	2	z	0	15	66.8	24.7	63.2	24.5	67.5	0.715	26199			29
1524	202163	29	Oenothera caespitosa	5029	2018-08-02-14-38-36	0	2	z	0	15	66.8	24.7	63.2	24.5	67.5	0.715	26199			30
1525	202164	29	Oenothera caespitosa	5029	2018-08-02-14-38-38	0	2	z	0	15	66.8	24.7	63.2	24.5	67.5	0.715	26199			31
1526	202165	29	Oenothera caespitosa	5029	2018-08-02-14-38-40	0	2	z	0	15	66.9	24.7	63.2	24.5	67.5	0.615	26199			32
1527	202166	29	Oenothera caespitosa	5029	2018-08-02-14-38-42	0	2	z	0	15	66.9	24.7	63.2	24.5	67.5	0.615	26199			33
1528	202167	29	Oenothera caespitosa	5029	2018-08-02-14-38-44	0	2	z	0	15	66.8	24.7	63.1	24.5	67.4	0.581	26199			34
1529	202168	29	Oenothera caespitosa	5029	2018-08-02-14-38-46	0	2	z	0	15	66.8	24.7	63.2	24.5	67.5	0.715	26199			35
1530	202169	29	Oenothera caespitosa	5029	2018-08-02-14-38-48	0	2	z	0	15	66.8	24.7	63.2	24.5	67.5	0.715	26199			36
1531	202170	29	Oenothera caespitosa	5029	2018-08-02-14-38-50	0	2	z	0	15	66.9	24.7	63.2	24.5	67.5	0.615	26199			37
1532	202171	29	Oenothera caespitosa	5029	2018-08-02-14-38-52	0	2	z	0	15	66.9	24.7	63.2	24.5	67.5	0.615	26199			38
1533	202172	29	Oenothera caespitosa	5029	2018-08-02-14-38-54	0	2	z	0	15	66.9	24.7	63.2	24.5	67.5	0.615	26199			39
1534	202173	29	Oenothera caespitosa	5029	2018-08-02-14-38-56	0	2	z	0	15	66.9	24.7	63.2	24.5	67.5	0.615	26199			40
1535	202174	29	Oenothera caespitosa	5029	2018-08-02-14-38-58	0	2	z	0	15	66.9	24.7	63.1	24.5	67.4	0.481	26199			41
1536	202175	29	Oenothera caespitosa	5029	2018-08-02-14-39-00	0	2	z	0	15	66.9	24.7	63.2	24.5	67.5	0.615	26199			42
1537	202176	29	Oenothera caespitosa	5029	2018-08-02-14-39-02	0	2	z	0	15	66.9	24.7	63.2	24.5	67.5	0.615	26199			43
1538	202177	29	Oenothera caespitosa	5029	2018-08-02-14-39-04	0	2	z	0	15	66.9	24.7	63.2	24.5	67.5	0.615	26199			44
1539	202178	29	Oenothera caespitosa	5029	2018-08-02-14-39-06	0	2	z	0	15	66.9	24.7	63.2	24.5	67.5	0.615	26199			45
1540	202179	29	Oenothera caespitosa	5029	2018-08-02-14-39-08	0	2	z	0	15	66.8	24.7	63.2	24.5	67.5	0.715	26199			46
1541	202180	29	Oenothera caespitosa	5029	2018-08-02-14-39-10	0	2	z	0	15	66.8	24.7	63.2	24.5	67.5	0.715	26199			47
1542	202181	29	Oenothera caespitosa	5029	2018-08-02-14-39-12	0	2	z	0	15	66.9	24.7	63.2	24.5	67.5	0.615	26199			48
1543	202182	29	Oenothera caespitosa	5029	2018-08-02-14-39-14	0	2	z	0	15	66.8	24.7	63.2	24.5	67.5	0.715	26199			49
1544	202183	29	Oenothera caespitosa	5029	2018-08-02-14-39-16	0	2	z	0	15	66.9	24.7	63.2	24.5	67.5	0.615	26199			50
1545	202184	29	Oenothera caespitosa	5029	2018-08-02-14-39-18	0	2	z	0	15	66.9	24.7	63.2	24.5	67.5	0.615	26199			51
1546	202185	29	Oenothera caespitosa	5029	2018-08-02-14-39-20	0	2	z	0	15	66.9	24.7	63.2	24.5	67.5	0.615	26199			52
1547	202186	29	Oenothera caespitosa	5029	2018-08-02-14-39-22	0	2	z	0	15	66.9	24.7	63.2	24.5	67.5	0.615	26199			53
1548	202187	29	Oenothera caespitosa	5029	2018-08-02-14-39-24	0	2	z	0	15	66.9	24.7	63.2	24.5	67.5	0.615	26199			54
1549	202188	29	Oenothera caespitosa	5029	2018-08-02-14-39-26	0	2	z	0	15	66.9	24.7	63.2	24.5	67.5	0.615	26199			55
1550	202189	29	Oenothera caespitosa	5029	2018-08-02-14-39-28	0	2	z	0	15	66.9	24.7	63.2	24.5	67.5	0.615	26199			56
1551	202190	29	Oenothera caespitosa	5029	2018-08-02-14-39-30	0	2	z	0	15	66.9	24.7	63.2	24.5	67.5	0.615	26199			57
1552	202191	29	Oenothera caespitosa	5029	2018-08-02-14-39-32	0	2	z	0	15	66.9	24.7	63.2	24.5	67.5	0.615	26199			58
1553	202192	29	Oenothera caespitosa	5029	2018-08-02-14-39-34	0	2	z	0	15	66.9	24.7	63.1	24.5	67.4	0.481	26199			59
1554	202193	29	Oenothera caespitosa	5029	2018-08-02-14-39-36	0	2	z	0	15	66.9	24.7	63.2	24.5	67.5	0.615	26199			60
1555	202194	29	Oenothera caespitosa	5029	2018-08-02-14-39-38	0	2	z	0	15	66.9	24.7	63.1	24.5	67.4	0.481	26199			61
1556	202195	29	Oenothera caespitosa	5029	2018-08-02-14-39-40	0	2	z	0	15	66.9	24.7	63.2	24.5	67.5	0.615	26199			62
1557	202196	29	Oenothera caespitosa	5029	2018-08-02-14-39-42	0	2	z	0	15	66.9	24.7	63.2	24.5	67.5	0.615	26199			63
1558	202197	29	Oenothera caespitosa	5029	2018-08-02-14-39-44	0	2	z	0	15	66.9	24.7	63.2	24.5	67.5	0.615	26199			64
1559	202198	29	Oenothera caespitosa	5029	2018-08-02-14-39-46	0	2	z	0	15	66.9	24.7	63.2	24.5	67.5	0.615	26199			65
1560	202199	29	Oenothera caespitosa	5029	2018-08-02-14-39-48	0	2	z	0	15	66.9	24.7	63.2	24.5	67.5	0.615	26199			66
1561	202200	29	Oenothera caespitosa	5029	2018-08-02-14-39-50	0	2	z	0	15	66.9	24.7	63.2	24.5	67.5	0.615	26199			67
1562	202201	29	Oenothera caespitosa	5029	2018-08-02-14-39-52	0	2	z	0	15	67	24.7	63.3	24.5	67.6	0.649	26199			68
1563	202202	29	Oenothera caespitosa	5029	2018-08-02-14-39-54	0	2	z	0	15	66.9	24.7	63.3	24.5	67.6	0.749	26199			69
1564	202203	29	Oenothera caespitosa	5029	2018-08-02-14-39-56	0	2	z	0	15	66.9	24.7	63.3	24.5	67.6	0.749	26199			70
1565	202204	29	Oenothera caespitosa	5029	2018-08-02-14-39-58	0	2	z	0	15	66.9	24.7	63.3	24.5	67.6	0.749	26199			71
1566	202205	29	Oenothera caespitosa	5029	2018-08-02-14-40-00	0	2	z	0	15	66.9	24.7	63.3	24.5	67.6	0.749	26199			72
1567	202206	29	Oenothera caespitosa	5029	2018-08-02-14-40-02	0	2	z	0	15	66.8	24.7	63.3	24.5	67.6	0.849	26199			73
1568	202207	29	Oenothera caespitosa	5029	2018-08-02-14-40-04	0	2	z	0	15	66.8	24.7	63.3	24.5	67.6	0.849	26199			74
1569	202208	29	Oenothera caespitosa	5029	2018-08-02-14-40-06	0	2	z	0	15	66.8	24.7	63.3	24.5	67.6	0.849	26199			75
1570	202209	29	Oenothera caespitosa	5029	2018-08-02-14-40-08	0	2	z	0	15	66.8	24.7	63.3	24.5	67.6	0.849	26199			76
1571	202210	29	Oenothera caespitosa	5029	2018-08-02-14-40-10	0	2	z	0	15	66.8	24.7	63.3	24.5	67.6	0.849	26199			77
1572	202211	29	Oenothera caespitosa	5029	2018-08-02-14-40-12	0	2	z	0	15	66.8	24.7	63.3	24.5	67.6	0.849	26199			78
1573	202212	29	Oenothera caespitosa	5029	2018-08-02-14-40-14	0	2	z	0	15	66.8	24.7	63.3	24.5	67.6	0.849	26199			79
1574	202213	29	Oenothera caespitosa	5029	2018-08-02-14-40-16	0	2	z	0	15	66.9	24.7	63.2	24.5	67.5	0.615	26199			80
1575	202214	29	Oenothera caespitosa	5029	2018-08-02-14-40-18	0	2	z	0	15	66.9	24.7	63.2	24.5	67.5	0.615	26199			81
1576	202215	29	Oenothera caespitosa	5029	2018-08-02-14-40-20	0	2	z	0	15	66.9	24.7	63.2	24.5	67.5	0.615	26199			82
1577	202216	29	Oenothera caespitosa	5029	2018-08-02-14-40-22	0	2	z	0	15	66.9	24.7	63.2	24.5	67.5	0.615	26199			83
1578	202217	29	Oenothera caespitosa	5029	2018-08-02-14-40-24	0	2	z	0	15	66.9	24.7	63.2	24.5	67.5	0.615	26199			84
1579	202218	29	Oenothera caespitosa	5029	2018-08-02-14-40-26	0	2	z	0	15	66.9	24.7	63.2	24.5	67.5	0.615	26199			85
1580	202219	29	Oenothera caespitosa	5029	2018-08-02-14-40-28	0	2	z	0	15	66.9	24.7	63.2	24.5	67.5	0.615	26199			86
1581	202220	29	Oenothera caespitosa	5029	2018-08-02-14-40-30	0	2	z	0	15	66.9	24.7	63.2	24.5	67.5	0.615	26199			87
1582	202221	29	Oenothera caespitosa	5029	2018-08-02-14-40-32	0	2	z	0	15	66.9	24.7	63.2	24.5	67.5	0.615	26199			88
1583	202222	29	Oenothera caespitosa	5029	2018-08-02-14-40-34	0	2	z	0	15	66.9	24.7	63.2	24.5	67.5	0.615	26199			89
1584	202223	29	Oenothera caespitosa	5029	2018-08-02-14-40-37	0	2	z	0	15	66.9	24.7	63.2	24.5	67.5	0.615	26199			90
1585	202224	29	Oenothera caespitosa	5029	2018-08-02-14-40-39	0	2	z	0	15	66.8	24.6	63.2	24.5	67.5	0.715	26199	Last10	Here	91
1586	202225	29	Oenothera caespitosa	5029	2018-08-02-14-40-41	0	2	z	0	15	66.8	24.6	63.2	24.5	67.5	0.715	26199	Last10	Here	92
1587	202226	29	Oenothera caespitosa	5029	2018-08-02-14-40-43	0	2	z	0	15	66.9	24.7	63.2	24.5	67.5	0.615	26199	Last10	Here	93
1588	202227	29	Oenothera caespitosa	5029	2018-08-02-14-40-45	0	2	z	0	15	66.9	24.7	63.2	24.5	67.5	0.615	26199	Last10	Here	94
1589	202228	29	Oenothera caespitosa	5029	2018-08-02-14-40-47	0	2	z	0	15	66.9	24.7	63.2	24.5	67.5	0.615	26199	Last10	Here	95
1590	202229	29	Oenothera caespitosa	5029	2018-08-02-14-40-49	0	2	z	0	15	66.9	24.7	63.2	24.5	67.5	0.615	26199	Last10	Here	96
1591	202230	29	Oenothera caespitosa	5029	2018-08-02-14-40-51	0	2	z	0	15	66.9	24.7	63.2	24.5	67.5	0.615	26199	Last10	Here	97
1592	202231	29	Oenothera caespitosa	5029	2018-08-02-14-40-53	0	2	z	0	15	66.9	24.7	63.2	24.5	67.5	0.615	26199	Last10	Here	98
1593	202232	29	Oenothera caespitosa	5029	2018-08-02-14-40-55	0	2	z	0	15	66.9	24.7	63.2	24.5	67.5	0.615	26199	Last10	Here	99
1594	202233	29	Oenothera caespitosa	5029	2018-08-02-14-40-57	0	2	z	0	15	66.9	24.7	63.2	24.5	67.5	0.615	26199	Last10	Here	100
1595	202234	29	Oenothera caespitosa	5029	2018-08-02-14-41-29	0	2	z	0	20	66.8	24.7	63.2	24.5	67.5	0.715	26200	First10	Here	1
1596	202235	29	Oenothera caespitosa	5029	2018-08-02-14-41-31	0	2	z	0	20	66.9	24.7	63.2	24.5	67.5	0.615	26200	First10	Here	2
1597	202236	29	Oenothera caespitosa	5029	2018-08-02-14-41-33	0	2	z	0	20	66.9	24.7	63.2	24.5	67.5	0.615	26200	First10	Here	3
1598	202237	29	Oenothera caespitosa	5029	2018-08-02-14-41-35	0	2	z	0	20	66.9	24.7	63.2	24.5	67.5	0.615	26200	First10	Here	4
1599	202238	29	Oenothera caespitosa	5029	2018-08-02-14-41-37	0	2	z	0	20	66.8	24.6	63.2	24.5	67.5	0.715	26200	First10	Here	5
1600	202239	29	Oenothera caespitosa	5029	2018-08-02-14-41-39	0	2	z	0	20	66.9	24.7	63.2	24.5	67.5	0.615	26200	First10	Here	6
1601	202240	29	Oenothera caespitosa	5029	2018-08-02-14-41-41	0	2	z	0	20	66.8	24.7	63.1	24.5	67.4	0.581	26200	First10	Here	7
1602	202241	29	Oenothera caespitosa	5029	2018-08-02-14-41-43	0	2	z	0	20	66.7	24.6	63.2	24.5	67.5	0.815	26200	First10	Here	8
1603	202242	29	Oenothera caespitosa	5029	2018-08-02-14-41-45	0	2	z	0	20	66.7	24.6	63.1	24.5	67.4	0.681	26200	First10	Here	9
1604	202243	29	Oenothera caespitosa	5029	2018-08-02-14-41-47	0	2	z	0	20	66.8	24.7	63.1	24.5	67.4	0.581	26200	First10	Here	10
1605	202244	29	Oenothera caespitosa	5029	2018-08-02-14-41-49	0	2	z	0	20	66.8	24.7	63.1	24.5	67.4	0.581	26200			11
1606	202245	29	Oenothera caespitosa	5029	2018-08-02-14-41-51	0	2	z	0	20	66.7	24.7	63.1	24.5	67.4	0.681	26200			12
1607	202246	29	Oenothera caespitosa	5029	2018-08-02-14-41-53	0	2	z	0	20	66.8	24.7	63.1	24.5	67.4	0.581	26200			13
1608	202247	29	Oenothera caespitosa	5029	2018-08-02-14-41-55	0	2	z	0	20	66.8	24.7	63.1	24.5	67.4	0.581	26200			14
1609	202248	29	Oenothera caespitosa	5029	2018-08-02-14-41-57	0	2	z	0	20	66.7	24.6	63.1	24.5	67.4	0.681	26200			15
1610	202249	29	Oenothera caespitosa	5029	2018-08-02-14-41-59	0	2	z	0	20	66.8	24.7	63.2	24.5	67.5	0.715	26200			16
1611	202250	29	Oenothera caespitosa	5029	2018-08-02-14-42-01	0	2	z	0	20	66.8	24.7	63.2	24.5	67.5	0.715	26200			17
1612	202251	29	Oenothera caespitosa	5029	2018-08-02-14-42-03	0	2	z	0	20	66.8	24.6	63.1	24.5	67.4	0.581	26200			18
1613	202252	29	Oenothera caespitosa	5029	2018-08-02-14-42-05	0	2	z	0	20	66.8	24.6	63.1	24.5	67.4	0.581	26200			19
1614	202253	29	Oenothera caespitosa	5029	2018-08-02-14-42-07	0	2	z	0	20	66.9	24.7	63.1	24.5	67.4	0.481	26200			20
1615	202254	29	Oenothera caespitosa	5029	2018-08-02-14-42-09	0	2	z	0	20	66.9	24.7	63.2	24.5	67.5	0.615	26200			21
1616	202255	29	Oenothera caespitosa	5029	2018-08-02-14-42-11	0	2	z	0	20	66.9	24.7	63.1	24.5	67.4	0.481	26200			22
1617	202256	29	Oenothera caespitosa	5029	2018-08-02-14-42-13	0	2	z	0	20	66.9	24.7	63.1	24.5	67.4	0.481	26200			23
1618	202257	29	Oenothera caespitosa	5029	2018-08-02-14-42-15	0	2	z	0	20	66.9	24.7	63.2	24.5	67.5	0.615	26200			24
1619	202258	29	Oenothera caespitosa	5029	2018-08-02-14-42-17	0	2	z	0	20	66.9	24.7	63.1	24.5	67.4	0.481	26200			25
1620	202259	29	Oenothera caespitosa	5029	2018-08-02-14-42-19	0	2	z	0	20	66.9	24.7	63.2	24.5	67.5	0.615	26200			26
1621	202260	29	Oenothera caespitosa	5029	2018-08-02-14-42-21	0	2	z	0	20	66.8	24.6	63.2	24.5	67.5	0.715	26200			27
1622	202261	29	Oenothera caespitosa	5029	2018-08-02-14-42-23	0	2	z	0	20	66.9	24.7	63.2	24.5	67.5	0.615	26200			28
1623	202262	29	Oenothera caespitosa	5029	2018-08-02-14-42-25	0	2	z	0	20	66.9	24.7	63.1	24.5	67.4	0.481	26200			29
1624	202263	29	Oenothera caespitosa	5029	2018-08-02-14-42-27	0	2	z	0	20	67	24.7	63.1	24.5	67.4	0.381	26200			30
1625	202264	29	Oenothera caespitosa	5029	2018-08-02-14-42-29	0	2	z	0	20	67	24.7	63.2	24.5	67.5	0.515	26200			31
1626	202265	29	Oenothera caespitosa	5029	2018-08-02-14-42-31	0	2	z	0	20	67	24.7	63.1	24.5	67.4	0.381	26200			32
1627	202266	29	Oenothera caespitosa	5029	2018-08-02-14-42-33	0	2	z	0	20	67	24.7	63.2	24.5	67.5	0.515	26200			33
1628	202267	29	Oenothera caespitosa	5029	2018-08-02-14-42-35	0	2	z	0	20	66.9	24.7	63.2	24.5	67.5	0.615	26200			34
1629	202268	29	Oenothera caespitosa	5029	2018-08-02-14-42-37	0	2	z	0	20	67	24.7	63.1	24.5	67.4	0.381	26200			35
1630	202269	29	Oenothera caespitosa	5029	2018-08-02-14-42-39	0	2	z	0	20	67	24.7	63.2	24.5	67.5	0.515	26200			36
1631	202270	29	Oenothera caespitosa	5029	2018-08-02-14-42-41	0	2	z	0	20	67	24.7	63.2	24.5	67.5	0.515	26200			37
1632	202271	29	Oenothera caespitosa	5029	2018-08-02-14-42-43	0	2	z	0	20	67	24.7	63.2	24.5	67.5	0.515	26200			38
1633	202272	29	Oenothera caespitosa	5029	2018-08-02-14-42-45	0	2	z	0	20	67	24.7	63.2	24.5	67.5	0.515	26200			39
1634	202273	29	Oenothera caespitosa	5029	2018-08-02-14-42-47	0	2	z	0	20	66.9	24.6	63.2	24.5	67.5	0.615	26200			40
1635	202274	29	Oenothera caespitosa	5029	2018-08-02-14-42-49	0	2	z	0	20	67	24.7	63.2	24.5	67.5	0.515	26200			41
1636	202275	29	Oenothera caespitosa	5029	2018-08-02-14-42-51	0	2	z	0	20	67	24.7	63.2	24.5	67.5	0.515	26200			42
1637	202276	29	Oenothera caespitosa	5029	2018-08-02-14-42-53	0	2	z	0	20	67	24.7	63.2	24.5	67.5	0.515	26200			43
1638	202277	29	Oenothera caespitosa	5029	2018-08-02-14-42-55	0	2	z	0	20	67	24.7	63.2	24.5	67.5	0.515	26200			44
1639	202278	29	Oenothera caespitosa	5029	2018-08-02-14-42-57	0	2	z	0	20	67	24.7	63.2	24.5	67.5	0.515	26200			45
1640	202279	29	Oenothera caespitosa	5029	2018-08-02-14-42-59	0	2	z	0	20	67	24.7	63.2	24.5	67.5	0.515	26200			46
1641	202280	29	Oenothera caespitosa	5029	2018-08-02-14-43-01	0	2	z	0	20	67	24.7	63.1	24.5	67.4	0.381	26200			47
1642	202281	29	Oenothera caespitosa	5029	2018-08-02-14-43-03	0	2	z	0	20	67	24.7	63.1	24.5	67.4	0.381	26200			48
1643	202282	29	Oenothera caespitosa	5029	2018-08-02-14-43-05	0	2	z	0	20	67.1	24.7	63.2	24.5	67.5	0.415	26200			49
1644	202283	29	Oenothera caespitosa	5029	2018-08-02-14-43-07	0	2	z	0	20	67.1	24.7	63.2	24.5	67.5	0.415	26200			50
1645	202284	29	Oenothera caespitosa	5029	2018-08-02-14-43-09	0	2	z	0	20	67	24.7	63.2	24.5	67.5	0.515	26200			51
1646	202285	29	Oenothera caespitosa	5029	2018-08-02-14-43-11	0	2	z	0	20	67	24.7	63.2	24.5	67.5	0.515	26200			52
1647	202286	29	Oenothera caespitosa	5029	2018-08-02-14-43-13	0	2	z	0	20	67	24.7	63.1	24.5	67.4	0.381	26200			53
1648	202287	29	Oenothera caespitosa	5029	2018-08-02-14-43-15	0	2	z	0	20	67	24.7	63.1	24.5	67.4	0.381	26200			54
1649	202288	29	Oenothera caespitosa	5029	2018-08-02-14-43-17	0	2	z	0	20	66.9	24.7	63.2	24.5	67.5	0.615	26200			55
1650	202289	29	Oenothera caespitosa	5029	2018-08-02-14-43-19	0	2	z	0	20	66.9	24.7	63.1	24.5	67.4	0.481	26200			56
1651	202290	29	Oenothera caespitosa	5029	2018-08-02-14-43-21	0	2	z	0	20	66.9	24.7	63.1	24.5	67.4	0.481	26200			57
1652	202291	29	Oenothera caespitosa	5029	2018-08-02-14-43-23	0	2	z	0	20	66.8	24.6	63.2	24.5	67.5	0.715	26200			58
1653	202292	29	Oenothera caespitosa	5029	2018-08-02-14-43-25	0	2	z	0	20	66.9	24.7	63.2	24.5	67.5	0.615	26200			59
1654	202293	29	Oenothera caespitosa	5029	2018-08-02-14-43-27	0	2	z	0	20	67	24.7	63.1	24.5	67.4	0.381	26200			60
1655	202294	29	Oenothera caespitosa	5029	2018-08-02-14-43-29	0	2	z	0	20	66.9	24.7	63.2	24.5	67.5	0.615	26200			61
1656	202295	29	Oenothera caespitosa	5029	2018-08-02-14-43-31	0	2	z	0	20	66.9	24.7	63.1	24.5	67.4	0.481	26200			62
1657	202296	29	Oenothera caespitosa	5029	2018-08-02-14-43-33	0	2	z	0	20	67	24.7	63.2	24.5	67.5	0.515	26200			63
1658	202297	29	Oenothera caespitosa	5029	2018-08-02-14-43-35	0	2	z	0	20	67	24.7	63.2	24.5	67.5	0.515	26200			64
1659	202298	29	Oenothera caespitosa	5029	2018-08-02-14-43-37	0	2	z	0	20	67	24.7	63.2	24.5	67.5	0.515	26200			65
1660	202299	29	Oenothera caespitosa	5029	2018-08-02-14-43-39	0	2	z	0	20	67	24.7	63.2	24.5	67.5	0.515	26200			66
1661	202300	29	Oenothera caespitosa	5029	2018-08-02-14-43-41	0	2	z	0	20	67	24.7	63.2	24.5	67.5	0.515	26200			67
1662	202301	29	Oenothera caespitosa	5029	2018-08-02-14-43-43	0	2	z	0	20	66.9	24.6	63.2	24.5	67.5	0.615	26200			68
1663	202302	29	Oenothera caespitosa	5029	2018-08-02-14-43-45	0	2	z	0	20	67	24.7	63.2	24.5	67.5	0.515	26200			69
1664	202303	29	Oenothera caespitosa	5029	2018-08-02-14-43-47	0	2	z	0	20	67	24.7	63.2	24.5	67.5	0.515	26200			70
1665	202304	29	Oenothera caespitosa	5029	2018-08-02-14-43-49	0	2	z	0	20	67.1	24.7	63.2	24.5	67.5	0.415	26200			71
1666	202305	29	Oenothera caespitosa	5029	2018-08-02-14-43-51	0	2	z	0	20	67	24.7	63.2	24.5	67.5	0.515	26200			72
1667	202306	29	Oenothera caespitosa	5029	2018-08-02-14-43-53	0	2	z	0	20	67	24.7	63.2	24.5	67.5	0.515	26200			73
1668	202307	29	Oenothera caespitosa	5029	2018-08-02-14-43-55	0	2	z	0	20	66.9	24.6	63.1	24.5	67.4	0.481	26200			74
1669	202308	29	Oenothera caespitosa	5029	2018-08-02-14-43-57	0	2	z	0	20	67	24.7	63.1	24.5	67.4	0.381	26200			75
1670	202309	29	Oenothera caespitosa	5029	2018-08-02-14-43-59	0	2	z	0	20	67.1	24.7	63.1	24.5	67.4	0.281	26200			76
1671	202310	29	Oenothera caespitosa	5029	2018-08-02-14-44-01	0	2	z	0	20	67.1	24.7	63.1	24.5	67.4	0.281	26200			77
1672	202311	29	Oenothera caespitosa	5029	2018-08-02-14-44-03	0	2	z	0	20	67.1	24.7	63.2	24.5	67.5	0.415	26200			78
1673	202312	29	Oenothera caespitosa	5029	2018-08-02-14-44-05	0	2	z	0	20	67	24.7	63.2	24.5	67.5	0.515	26200			79
1674	202313	29	Oenothera caespitosa	5029	2018-08-02-14-44-07	0	2	z	0	20	67	24.7	63.2	24.5	67.5	0.515	26200			80
1675	202314	29	Oenothera caespitosa	5029	2018-08-02-14-44-09	0	2	z	0	20	66.9	24.7	63.1	24.5	67.4	0.481	26200			81
1676	202315	29	Oenothera caespitosa	5029	2018-08-02-14-44-11	0	2	z	0	20	66.9	24.7	63.1	24.5	67.4	0.481	26200			82
1677	202316	29	Oenothera caespitosa	5029	2018-08-02-14-44-13	0	2	z	0	20	66.9	24.7	63.1	24.5	67.4	0.481	26200			83
1678	202317	29	Oenothera caespitosa	5029	2018-08-02-14-44-15	0	2	z	0	20	67	24.7	63.1	24.5	67.4	0.381	26200			84
1679	202318	29	Oenothera caespitosa	5029	2018-08-02-14-44-17	0	2	z	0	20	67	24.7	63.1	24.5	67.4	0.381	26200			85
1680	202319	29	Oenothera caespitosa	5029	2018-08-02-14-44-19	0	2	z	0	20	67	24.7	63.1	24.5	67.4	0.381	26200			86
1681	202320	29	Oenothera caespitosa	5029	2018-08-02-14-44-21	0	2	z	0	20	67	24.7	63.1	24.5	67.4	0.381	26200			87
1682	202321	29	Oenothera caespitosa	5029	2018-08-02-14-44-23	0	2	z	0	20	67	24.7	63.2	24.5	67.5	0.515	26200			88
1683	202322	29	Oenothera caespitosa	5029	2018-08-02-14-44-25	0	2	z	0	20	67	24.7	63.1	24.5	67.4	0.381	26200			89
1684	202323	29	Oenothera caespitosa	5029	2018-08-02-14-44-27	0	2	z	0	20	67	24.7	63.1	24.5	67.4	0.381	26200			90
1685	202324	29	Oenothera caespitosa	5029	2018-08-02-14-44-29	0	2	z	0	20	67	24.7	63.2	24.5	67.5	0.515	26200	Last10	Here	91
1686	202325	29	Oenothera caespitosa	5029	2018-08-02-14-44-31	0	2	z	0	20	66.9	24.7	63.2	24.5	67.5	0.615	26200	Last10	Here	92
1687	202326	29	Oenothera caespitosa	5029	2018-08-02-14-44-33	0	2	z	0	20	67	24.7	63.1	24.5	67.4	0.381	26200	Last10	Here	93
1688	202327	29	Oenothera caespitosa	5029	2018-08-02-14-44-35	0	2	z	0	20	67	24.7	63.2	24.5	67.5	0.515	26200	Last10	Here	94
1689	202328	29	Oenothera caespitosa	5029	2018-08-02-14-44-37	0	2	z	0	20	66.9	24.7	63.2	24.5	67.5	0.615	26200	Last10	Here	95
1690	202329	29	Oenothera caespitosa	5029	2018-08-02-14-44-39	0	2	z	0	20	66.9	24.7	63.2	24.5	67.5	0.615	26200	Last10	Here	96
1691	202330	29	Oenothera caespitosa	5029	2018-08-02-14-44-41	0	2	z	0	20	66.9	24.7	63.1	24.5	67.4	0.481	26200	Last10	Here	97
1692	202331	29	Oenothera caespitosa	5029	2018-08-02-14-44-43	0	2	z	0	20	66.9	24.7	63.2	24.5	67.5	0.615	26200	Last10	Here	98
1693	202332	29	Oenothera caespitosa	5029	2018-08-02-14-44-45	0	2	z	0	20	66.9	24.7	63.2	24.5	67.5	0.615	26200	Last10	Here	99
1694	202333	29	Oenothera caespitosa	5029	2018-08-02-14-44-47	0	2	z	0	20	66.9	24.7	63.1	24.5	67.4	0.481	26200	Last10	Here	100
1695	202334	29	Oenothera caespitosa	5029	2018-08-02-14-45-19	0	2	z	0	25	66.8	24.6	63.2	24.5	67.5	0.715	26201	First10	Here	1
1696	202335	29	Oenothera caespitosa	5029	2018-08-02-14-45-21	0	2	z	0	25	66.9	24.7	63.2	24.5	67.5	0.615	26201	First10	Here	2
1697	202336	29	Oenothera caespitosa	5029	2018-08-02-14-45-23	0	2	z	0	25	66.9	24.7	63.2	24.5	67.5	0.615	26201	First10	Here	3
1698	202337	29	Oenothera caespitosa	5029	2018-08-02-14-45-25	0	2	z	0	25	66.9	24.7	63.2	24.5	67.5	0.615	26201	First10	Here	4
1699	202338	29	Oenothera caespitosa	5029	2018-08-02-14-45-27	0	2	z	0	25	66.9	24.7	63.2	24.5	67.5	0.615	26201	First10	Here	5
1700	202339	29	Oenothera caespitosa	5029	2018-08-02-14-45-29	0	2	z	0	25	66.9	24.7	63.2	24.5	67.5	0.615	26201	First10	Here	6
1701	202340	29	Oenothera caespitosa	5029	2018-08-02-14-45-31	0	2	z	0	25	66.9	24.7	63.2	24.5	67.5	0.615	26201	First10	Here	7
1702	202341	29	Oenothera caespitosa	5029	2018-08-02-14-45-33	0	2	z	0	25	66.9	24.7	63.2	24.5	67.5	0.615	26201	First10	Here	8
1703	202342	29	Oenothera caespitosa	5029	2018-08-02-14-45-36	0	2	z	0	25	66.9	24.7	63.2	24.5	67.5	0.615	26201	First10	Here	9
1704	202343	29	Oenothera caespitosa	5029	2018-08-02-14-45-38	0	2	z	0	25	66.9	24.7	63.2	24.5	67.5	0.615	26201	First10	Here	10
1705	202344	29	Oenothera caespitosa	5029	2018-08-02-14-45-40	0	2	z	0	25	66.9	24.7	63.2	24.5	67.5	0.615	26201			11
1706	202345	29	Oenothera caespitosa	5029	2018-08-02-14-45-42	0	2	z	0	25	66.9	24.7	63.2	24.5	67.5	0.615	26201			12
1707	202346	29	Oenothera caespitosa	5029	2018-08-02-14-45-44	0	2	z	0	25	66.9	24.7	63.2	24.5	67.5	0.615	26201			13
1708	202347	29	Oenothera caespitosa	5029	2018-08-02-14-45-46	0	2	z	0	25	66.9	24.7	63.2	24.5	67.5	0.615	26201			14
1709	202348	29	Oenothera caespitosa	5029	2018-08-02-14-45-48	0	2	z	0	25	66.9	24.7	63.2	24.5	67.5	0.615	26201			15
1710	202349	29	Oenothera caespitosa	5029	2018-08-02-14-45-50	0	2	z	0	25	66.9	24.7	63.2	24.5	67.5	0.615	26201			16
1711	202350	29	Oenothera caespitosa	5029	2018-08-02-14-45-52	0	2	z	0	25	67	24.7	63.2	24.5	67.5	0.515	26201			17
1712	202351	29	Oenothera caespitosa	5029	2018-08-02-14-45-54	0	2	z	0	25	67	24.7	63.2	24.5	67.5	0.515	26201			18
1713	202352	29	Oenothera caespitosa	5029	2018-08-02-14-45-56	0	2	z	0	25	67	24.7	63.2	24.5	67.5	0.515	26201			19
1714	202353	29	Oenothera caespitosa	5029	2018-08-02-14-45-58	0	2	z	0	25	67	24.7	63.2	24.5	67.5	0.515	26201			20
1715	202354	29	Oenothera caespitosa	5029	2018-08-02-14-46-00	0	2	z	0	25	67	24.7	63.2	24.5	67.5	0.515	26201			21
1716	202355	29	Oenothera caespitosa	5029	2018-08-02-14-46-02	0	2	z	0	25	67	24.7	63.2	24.5	67.5	0.515	26201			22
1717	202356	29	Oenothera caespitosa	5029	2018-08-02-14-46-04	0	2	z	0	25	67	24.7	63.2	24.5	67.5	0.515	26201			23
1718	202357	29	Oenothera caespitosa	5029	2018-08-02-14-46-06	0	2	z	0	25	67	24.7	63.2	24.5	67.5	0.515	26201			24
1719	202358	29	Oenothera caespitosa	5029	2018-08-02-14-46-08	0	2	z	0	25	67	24.7	63.2	24.5	67.5	0.515	26201			25
1720	202359	29	Oenothera caespitosa	5029	2018-08-02-14-46-10	0	2	z	0	25	67	24.7	63.3	24.5	67.6	0.649	26201			26
1721	202360	29	Oenothera caespitosa	5029	2018-08-02-14-46-12	0	2	z	0	25	67	24.7	63.3	24.5	67.6	0.649	26201			27
1722	202361	29	Oenothera caespitosa	5029	2018-08-02-14-46-14	0	2	z	0	25	67.1	24.7	63.2	24.5	67.5	0.415	26201			28
1723	202362	29	Oenothera caespitosa	5029	2018-08-02-14-46-16	0	2	z	0	25	67.1	24.7	63.3	24.5	67.6	0.549	26201			29
1724	202363	29	Oenothera caespitosa	5029	2018-08-02-14-46-18	0	2	z	0	25	67	24.7	63.2	24.5	67.5	0.515	26201			30
1725	202364	29	Oenothera caespitosa	5029	2018-08-02-14-46-20	0	2	z	0	25	67	24.7	63.3	24.5	67.6	0.649	26201			31
1726	202365	29	Oenothera caespitosa	5029	2018-08-02-14-46-22	0	2	z	0	25	67	24.7	63.2	24.5	67.5	0.515	26201			32
1727	202366	29	Oenothera caespitosa	5029	2018-08-02-14-46-24	0	2	z	0	25	67	24.7	63.3	24.5	67.6	0.649	26201			33
1728	202367	29	Oenothera caespitosa	5029	2018-08-02-14-46-26	0	2	z	0	25	67	24.7	63.3	24.5	67.6	0.649	26201			34
1729	202368	29	Oenothera caespitosa	5029	2018-08-02-14-46-28	0	2	z	0	25	67.1	24.7	63.2	24.5	67.5	0.415	26201			35
1730	202369	29	Oenothera caespitosa	5029	2018-08-02-14-46-30	0	2	z	0	25	67.1	24.7	63.3	24.5	67.6	0.549	26201			36
1731	202370	29	Oenothera caespitosa	5029	2018-08-02-14-46-32	0	2	z	0	25	67.1	24.7	63.2	24.5	67.5	0.415	26201			37
1732	202371	29	Oenothera caespitosa	5029	2018-08-02-14-46-34	0	2	z	0	25	66.9	24.6	63.2	24.5	67.5	0.615	26201			38
1733	202372	29	Oenothera caespitosa	5029	2018-08-02-14-46-36	0	2	z	0	25	67	24.7	63.3	24.5	67.6	0.649	26201			39
1734	202373	29	Oenothera caespitosa	5029	2018-08-02-14-46-38	0	2	z	0	25	67	24.7	63.2	24.5	67.5	0.515	26201			40
1735	202374	29	Oenothera caespitosa	5029	2018-08-02-14-46-40	0	2	z	0	25	67	24.7	63.2	24.5	67.5	0.515	26201			41
1736	202375	29	Oenothera caespitosa	5029	2018-08-02-14-46-42	0	2	z	0	25	67	24.7	63.2	24.5	67.5	0.515	26201			42
1737	202376	29	Oenothera caespitosa	5029	2018-08-02-14-46-44	0	2	z	0	25	66.9	24.7	63.2	24.5	67.5	0.615	26201			43
1738	202377	29	Oenothera caespitosa	5029	2018-08-02-14-46-46	0	2	z	0	25	66.9	24.7	63.2	24.5	67.5	0.615	26201			44
1739	202378	29	Oenothera caespitosa	5029	2018-08-02-14-46-48	0	2	z	0	25	66.9	24.7	63.2	24.5	67.5	0.615	26201			45
1740	202379	29	Oenothera caespitosa	5029	2018-08-02-14-46-50	0	2	z	0	25	66.9	24.7	63.2	24.5	67.5	0.615	26201			46
1741	202380	29	Oenothera caespitosa	5029	2018-08-02-14-46-52	0	2	z	0	25	67	24.7	63.3	24.5	67.6	0.649	26201			47
1742	202381	29	Oenothera caespitosa	5029	2018-08-02-14-46-54	0	2	z	0	25	67	24.7	63.2	24.5	67.5	0.515	26201			48
1743	202382	29	Oenothera caespitosa	5029	2018-08-02-14-46-56	0	2	z	0	25	67	24.7	63.2	24.5	67.5	0.515	26201			49
1744	202383	29	Oenothera caespitosa	5029	2018-08-02-14-46-58	0	2	z	0	25	67	24.7	63.2	24.5	67.5	0.515	26201			50
1745	202384	29	Oenothera caespitosa	5029	2018-08-02-14-47-00	0	2	z	0	25	67	24.7	63.3	24.5	67.6	0.649	26201			51
1746	202385	29	Oenothera caespitosa	5029	2018-08-02-14-47-02	0	2	z	0	25	67	24.7	63.3	24.5	67.6	0.649	26201			52
1747	202386	29	Oenothera caespitosa	5029	2018-08-02-14-47-04	0	2	z	0	25	67	24.7	63.3	24.5	67.6	0.649	26201			53
1748	202387	29	Oenothera caespitosa	5029	2018-08-02-14-47-06	0	2	z	0	25	66.9	24.7	63.3	24.5	67.6	0.749	26201			54
1749	202388	29	Oenothera caespitosa	5029	2018-08-02-14-47-08	0	2	z	0	25	66.9	24.7	63.3	24.5	67.6	0.749	26201			55
1750	202389	29	Oenothera caespitosa	5029	2018-08-02-14-47-10	0	2	z	0	25	66.9	24.7	63.3	24.5	67.6	0.749	26201			56
1751	202390	29	Oenothera caespitosa	5029	2018-08-02-14-47-12	0	2	z	0	25	67	24.7	63.3	24.5	67.6	0.649	26201			57
1752	202391	29	Oenothera caespitosa	5029	2018-08-02-14-47-14	0	2	z	0	25	67	24.7	63.3	24.5	67.6	0.649	26201			58
1753	202392	29	Oenothera caespitosa	5029	2018-08-02-14-47-16	0	2	z	0	25	67	24.7	63.3	24.5	67.6	0.649	26201			59
1754	202393	29	Oenothera caespitosa	5029	2018-08-02-14-47-18	0	2	z	0	25	67	24.7	63.3	24.5	67.6	0.649	26201			60
1755	202394	29	Oenothera caespitosa	5029	2018-08-02-14-47-20	0	2	z	0	25	67.1	24.7	63.3	24.5	67.6	0.549	26201			61
1756	202395	29	Oenothera caespitosa	5029	2018-08-02-14-47-22	0	2	z	0	25	67	24.7	63.3	24.5	67.6	0.649	26201			62
1757	202396	29	Oenothera caespitosa	5029	2018-08-02-14-47-24	0	2	z	0	25	67	24.7	63.3	24.5	67.6	0.649	26201			63
1758	202397	29	Oenothera caespitosa	5029	2018-08-02-14-47-26	0	2	z	0	25	66.8	24.6	63.3	24.5	67.6	0.849	26201			64
1759	202398	29	Oenothera caespitosa	5029	2018-08-02-14-47-28	0	2	z	0	25	67	24.7	63.3	24.5	67.6	0.649	26201			65
1760	202399	29	Oenothera caespitosa	5029	2018-08-02-14-47-30	0	2	z	0	25	67	24.7	63.3	24.5	67.6	0.649	26201			66
1761	202400	29	Oenothera caespitosa	5029	2018-08-02-14-47-32	0	2	z	0	25	66.9	24.7	63.3	24.5	67.6	0.749	26201			67
1762	202401	29	Oenothera caespitosa	5029	2018-08-02-14-47-34	0	2	z	0	25	66.9	24.7	63.3	24.5	67.6	0.749	26201			68
1763	202402	29	Oenothera caespitosa	5029	2018-08-02-14-47-36	0	2	z	0	25	66.8	24.7	63.3	24.5	67.6	0.849	26201			69
1764	202403	29	Oenothera caespitosa	5029	2018-08-02-14-47-38	0	2	z	0	25	66.8	24.7	63.3	24.5	67.6	0.849	26201			70
1765	202404	29	Oenothera caespitosa	5029	2018-08-02-14-47-40	0	2	z	0	25	66.9	24.7	63.3	24.5	67.6	0.749	26201			71
1766	202405	29	Oenothera caespitosa	5029	2018-08-02-14-47-42	0	2	z	0	25	66.9	24.7	63.3	24.5	67.6	0.749	26201			72
1767	202406	29	Oenothera caespitosa	5029	2018-08-02-14-47-44	0	2	z	0	25	66.9	24.7	63.2	24.5	67.5	0.615	26201			73
1768	202407	29	Oenothera caespitosa	5029	2018-08-02-14-47-46	0	2	z	0	25	66.8	24.7	63.2	24.5	67.5	0.715	26201			74
1769	202408	29	Oenothera caespitosa	5029	2018-08-02-14-47-48	0	2	z	0	25	66.9	24.7	63.3	24.5	67.6	0.749	26201			75
1770	202409	29	Oenothera caespitosa	5029	2018-08-02-14-47-50	0	2	z	0	25	66.9	24.7	63.3	24.5	67.6	0.749	26201			76
1771	202410	29	Oenothera caespitosa	5029	2018-08-02-14-47-52	0	2	z	0	25	66.9	24.7	63.2	24.5	67.5	0.615	26201			77
1772	202411	29	Oenothera caespitosa	5029	2018-08-02-14-47-54	0	2	z	0	25	66.9	24.7	63.2	24.5	67.5	0.615	26201			78
1773	202412	29	Oenothera caespitosa	5029	2018-08-02-14-47-56	0	2	z	0	25	66.9	24.7	63.2	24.5	67.5	0.615	26201			79
1774	202413	29	Oenothera caespitosa	5029	2018-08-02-14-47-58	0	2	z	0	25	66.9	24.7	63.3	24.5	67.6	0.749	26201			80
1775	202414	29	Oenothera caespitosa	5029	2018-08-02-14-48-00	0	2	z	0	25	66.9	24.7	63.3	24.5	67.6	0.749	26201			81
1776	202415	29	Oenothera caespitosa	5029	2018-08-02-14-48-02	0	2	z	0	25	66.9	24.7	63.3	24.5	67.6	0.749	26201			82
1777	202416	29	Oenothera caespitosa	5029	2018-08-02-14-48-04	0	2	z	0	25	66.9	24.7	63.3	24.5	67.6	0.749	26201			83
1778	202417	29	Oenothera caespitosa	5029	2018-08-02-14-48-06	0	2	z	0	25	66.9	24.7	63.2	24.5	67.5	0.615	26201			84
1779	202418	29	Oenothera caespitosa	5029	2018-08-02-14-48-08	0	2	z	0	25	67	24.7	63.3	24.5	67.6	0.649	26201			85
1780	202419	29	Oenothera caespitosa	5029	2018-08-02-14-48-10	0	2	z	0	25	67	24.7	63.3	24.5	67.6	0.649	26201			86
1781	202420	29	Oenothera caespitosa	5029	2018-08-02-14-48-12	0	2	z	0	25	67	24.7	63.2	24.5	67.5	0.515	26201			87
1782	202421	29	Oenothera caespitosa	5029	2018-08-02-14-48-14	0	2	z	0	25	67	24.7	63.3	24.5	67.6	0.649	26201			88
1783	202422	29	Oenothera caespitosa	5029	2018-08-02-14-48-16	0	2	z	0	25	67	24.7	63.3	24.5	67.6	0.649	26201			89
1784	202423	29	Oenothera caespitosa	5029	2018-08-02-14-48-18	0	2	z	0	25	66.9	24.7	63.3	24.5	67.6	0.749	26201			90
1785	202424	29	Oenothera caespitosa	5029	2018-08-02-14-48-20	0	2	z	0	25	67	24.7	63.3	24.5	67.6	0.649	26201	Last10	Here	91
1786	202425	29	Oenothera caespitosa	5029	2018-08-02-14-48-22	0	2	z	0	25	67	24.7	63.2	24.5	67.5	0.515	26201	Last10	Here	92
1787	202426	29	Oenothera caespitosa	5029	2018-08-02-14-48-24	0	2	z	0	25	67	24.7	63.3	24.5	67.6	0.649	26201	Last10	Here	93
1788	202427	29	Oenothera caespitosa	5029	2018-08-02-14-48-26	0	2	z	0	25	67	24.7	63.3	24.5	67.6	0.649	26201	Last10	Here	94
1789	202428	29	Oenothera caespitosa	5029	2018-08-02-14-48-28	0	2	z	0	25	67	24.7	63.2	24.5	67.5	0.515	26201	Last10	Here	95
1790	202429	29	Oenothera caespitosa	5029	2018-08-02-14-48-30	0	2	z	0	25	67	24.7	63.2	24.5	67.5	0.515	26201	Last10	Here	96
1791	202430	29	Oenothera caespitosa	5029	2018-08-02-14-48-32	0	2	z	0	25	67	24.7	63.2	24.5	67.5	0.515	26201	Last10	Here	97
1792	202431	29	Oenothera caespitosa	5029	2018-08-02-14-48-34	0	2	z	0	25	67.1	24.7	63.2	24.5	67.5	0.415	26201	Last10	Here	98
1793	202432	29	Oenothera caespitosa	5029	2018-08-02-14-48-36	0	2	z	0	25	67.1	24.7	63.3	24.5	67.6	0.549	26201	Last10	Here	99
1794	202433	29	Oenothera caespitosa	5029	2018-08-02-14-48-38	0	2	z	0	25	66.9	24.7	63.3	24.5	67.6	0.749	26201	Last10	Here	100
1795	202434	29	Oenothera caespitosa	5029	2018-08-02-14-49-10	0	2	z	0	30	67.1	24.7	63.3	24.5	67.6	0.549	26202	First10	Here	1
1796	202435	29	Oenothera caespitosa	5029	2018-08-02-14-49-12	0	2	z	0	30	67	24.7	63.3	24.5	67.6	0.649	26202	First10	Here	2
1797	202436	29	Oenothera caespitosa	5029	2018-08-02-14-49-14	0	2	z	0	30	67.1	24.7	63.3	24.5	67.6	0.549	26202	First10	Here	3
1798	202437	29	Oenothera caespitosa	5029	2018-08-02-14-49-16	0	2	z	0	30	67.1	24.7	63.3	24.5	67.6	0.549	26202	First10	Here	4
1799	202438	29	Oenothera caespitosa	5029	2018-08-02-14-49-18	0	2	z	0	30	67.1	24.7	63.3	24.5	67.6	0.549	26202	First10	Here	5
1800	202439	29	Oenothera caespitosa	5029	2018-08-02-14-49-20	0	2	z	0	30	67.1	24.7	63.3	24.5	67.6	0.549	26202	First10	Here	6
1801	202440	29	Oenothera caespitosa	5029	2018-08-02-14-49-22	0	2	z	0	30	67	24.6	63.2	24.5	67.5	0.515	26202	First10	Here	7
1802	202441	29	Oenothera caespitosa	5029	2018-08-02-14-49-24	0	2	z	0	30	67.1	24.7	63.3	24.5	67.6	0.549	26202	First10	Here	8
1803	202442	29	Oenothera caespitosa	5029	2018-08-02-14-49-26	0	2	z	0	30	67.1	24.7	63.3	24.5	67.6	0.549	26202	First10	Here	9
1804	202443	29	Oenothera caespitosa	5029	2018-08-02-14-49-28	0	2	z	0	30	67.1	24.7	63.3	24.5	67.6	0.549	26202	First10	Here	10
1805	202444	29	Oenothera caespitosa	5029	2018-08-02-14-49-30	0	2	z	0	30	67.1	24.7	63.2	24.5	67.5	0.415	26202			11
1806	202445	29	Oenothera caespitosa	5029	2018-08-02-14-49-32	0	2	z	0	30	67.1	24.7	63.2	24.5	67.5	0.415	26202			12
1807	202446	29	Oenothera caespitosa	5029	2018-08-02-14-49-34	0	2	z	0	30	67	24.7	63.2	24.5	67.5	0.515	26202			13
1808	202447	29	Oenothera caespitosa	5029	2018-08-02-14-49-36	0	2	z	0	30	67	24.7	63.2	24.5	67.5	0.515	26202			14
1809	202448	29	Oenothera caespitosa	5029	2018-08-02-14-49-38	0	2	z	0	30	67	24.7	63.2	24.5	67.5	0.515	26202			15
1810	202449	29	Oenothera caespitosa	5029	2018-08-02-14-49-40	0	2	z	0	30	67	24.7	63.2	24.5	67.5	0.515	26202			16
1811	202450	29	Oenothera caespitosa	5029	2018-08-02-14-49-42	0	2	z	0	30	67.1	24.7	63.2	24.5	67.5	0.415	26202			17
1812	202451	29	Oenothera caespitosa	5029	2018-08-02-14-49-44	0	2	z	0	30	67.1	24.7	63.3	24.5	67.6	0.549	26202			18
1813	202452	29	Oenothera caespitosa	5029	2018-08-02-14-49-46	0	2	z	0	30	67.1	24.7	63.2	24.5	67.5	0.415	26202			19
1814	202453	29	Oenothera caespitosa	5029	2018-08-02-14-49-48	0	2	z	0	30	67.1	24.7	63.2	24.5	67.5	0.415	26202			20
1815	202454	29	Oenothera caespitosa	5029	2018-08-02-14-49-50	0	2	z	0	30	67	24.7	63.2	24.5	67.5	0.515	26202			21
1816	202455	29	Oenothera caespitosa	5029	2018-08-02-14-49-52	0	2	z	0	30	67.1	24.7	63.2	24.5	67.5	0.415	26202			22
1817	202456	29	Oenothera caespitosa	5029	2018-08-02-14-49-54	0	2	z	0	30	67	24.7	63.2	24.5	67.5	0.515	26202			23
1818	202457	29	Oenothera caespitosa	5029	2018-08-02-14-49-56	0	2	z	0	30	67.1	24.7	63.2	24.5	67.5	0.415	26202			24
1819	202458	29	Oenothera caespitosa	5029	2018-08-02-14-49-58	0	2	z	0	30	67.1	24.7	63.2	24.5	67.5	0.415	26202			25
1820	202459	29	Oenothera caespitosa	5029	2018-08-02-14-50-00	0	2	z	0	30	67.1	24.7	63.2	24.5	67.5	0.415	26202			26
1821	202460	29	Oenothera caespitosa	5029	2018-08-02-14-50-02	0	2	z	0	30	67.1	24.7	63.2	24.5	67.5	0.415	26202			27
1822	202461	29	Oenothera caespitosa	5029	2018-08-02-14-50-04	0	2	z	0	30	67	24.6	63.2	24.5	67.5	0.515	26202			28
1823	202462	29	Oenothera caespitosa	5029	2018-08-02-14-50-06	0	2	z	0	30	67.1	24.7	63.2	24.5	67.5	0.415	26202			29
1824	202463	29	Oenothera caespitosa	5029	2018-08-02-14-50-08	0	2	z	0	30	67.1	24.7	63.2	24.5	67.5	0.415	26202			30
1825	202464	29	Oenothera caespitosa	5029	2018-08-02-14-50-10	0	2	z	0	30	67	24.7	63.2	24.5	67.5	0.515	26202			31
1826	202465	29	Oenothera caespitosa	5029	2018-08-02-14-50-12	0	2	z	0	30	67	24.7	63.2	24.5	67.5	0.515	26202			32
1827	202466	29	Oenothera caespitosa	5029	2018-08-02-14-50-14	0	2	z	0	30	67	24.7	63.2	24.5	67.5	0.515	26202			33
1828	202467	29	Oenothera caespitosa	5029	2018-08-02-14-50-16	0	2	z	0	30	67	24.7	63.2	24.5	67.5	0.515	26202			34
1829	202468	29	Oenothera caespitosa	5029	2018-08-02-14-50-18	0	2	z	0	30	66.9	24.7	63.2	24.5	67.5	0.615	26202			35
1830	202469	29	Oenothera caespitosa	5029	2018-08-02-14-50-20	0	2	z	0	30	67	24.7	63.2	24.5	67.5	0.515	26202			36
1831	202470	29	Oenothera caespitosa	5029	2018-08-02-14-50-22	0	2	z	0	30	67.1	24.7	63.2	24.5	67.5	0.415	26202			37
1832	202471	29	Oenothera caespitosa	5029	2018-08-02-14-50-24	0	2	z	0	30	66.9	24.6	63.2	24.5	67.5	0.615	26202			38
1833	202472	29	Oenothera caespitosa	5029	2018-08-02-14-50-26	0	2	z	0	30	67	24.7	63.2	24.5	67.5	0.515	26202			39
1834	202473	29	Oenothera caespitosa	5029	2018-08-02-14-50-28	0	2	z	0	30	66.9	24.7	63.2	24.5	67.5	0.615	26202			40
1835	202474	29	Oenothera caespitosa	5029	2018-08-02-14-50-30	0	2	z	0	30	66.9	24.7	63.2	24.5	67.5	0.615	26202			41
1836	202475	29	Oenothera caespitosa	5029	2018-08-02-14-50-32	0	2	z	0	30	66.9	24.7	63.2	24.5	67.5	0.615	26202			42
1837	202476	29	Oenothera caespitosa	5029	2018-08-02-14-50-34	0	2	z	0	30	66.9	24.7	63.2	24.5	67.5	0.615	26202			43
1838	202477	29	Oenothera caespitosa	5029	2018-08-02-14-50-36	0	2	z	0	30	66.9	24.7	63.2	24.5	67.5	0.615	26202			44
1839	202478	29	Oenothera caespitosa	5029	2018-08-02-14-50-39	0	2	z	0	30	66.9	24.7	63.2	24.5	67.5	0.615	26202			45
1840	202479	29	Oenothera caespitosa	5029	2018-08-02-14-50-41	0	2	z	0	30	66.9	24.7	63.2	24.5	67.5	0.615	26202			46
1841	202480	29	Oenothera caespitosa	5029	2018-08-02-14-50-43	0	2	z	0	30	66.9	24.7	63.2	24.5	67.5	0.615	26202			47
1842	202481	29	Oenothera caespitosa	5029	2018-08-02-14-50-45	0	2	z	0	30	67	24.7	63.2	24.5	67.5	0.515	26202			48
1843	202482	29	Oenothera caespitosa	5029	2018-08-02-14-50-47	0	2	z	0	30	67	24.7	63.2	24.5	67.5	0.515	26202			49
1844	202483	29	Oenothera caespitosa	5029	2018-08-02-14-50-49	0	2	z	0	30	67	24.7	63.2	24.5	67.5	0.515	26202			50
1845	202484	29	Oenothera caespitosa	5029	2018-08-02-14-50-51	0	2	z	0	30	67	24.7	63.2	24.5	67.5	0.515	26202			51
1846	202485	29	Oenothera caespitosa	5029	2018-08-02-14-50-53	0	2	z	0	30	67	24.7	63.2	24.5	67.5	0.515	26202			52
1847	202486	29	Oenothera caespitosa	5029	2018-08-02-14-50-55	0	2	z	0	30	67	24.7	63.2	24.5	67.5	0.515	26202			53
1848	202487	29	Oenothera caespitosa	5029	2018-08-02-14-50-57	0	2	z	0	30	67	24.7	63.2	24.5	67.5	0.515	26202			54
1849	202488	29	Oenothera caespitosa	5029	2018-08-02-14-50-59	0	2	z	0	30	67.1	24.7	63.2	24.5	67.5	0.415	26202			55
1850	202489	29	Oenothera caespitosa	5029	2018-08-02-14-51-01	0	2	z	0	30	67	24.7	63.2	24.5	67.5	0.515	26202			56
1851	202490	29	Oenothera caespitosa	5029	2018-08-02-14-51-03	0	2	z	0	30	67	24.7	63.2	24.5	67.5	0.515	26202			57
1852	202491	29	Oenothera caespitosa	5029	2018-08-02-14-51-05	0	2	z	0	30	67	24.7	63.2	24.5	67.5	0.515	26202			58
1853	202492	29	Oenothera caespitosa	5029	2018-08-02-14-51-07	0	2	z	0	30	67.1	24.7	63.2	24.5	67.5	0.415	26202			59
1854	202493	29	Oenothera caespitosa	5029	2018-08-02-14-51-09	0	2	z	0	30	67.1	24.7	63.2	24.5	67.5	0.415	26202			60
1855	202494	29	Oenothera caespitosa	5029	2018-08-02-14-51-11	0	2	z	0	30	67	24.6	63.2	24.5	67.5	0.515	26202			61
1856	202495	29	Oenothera caespitosa	5029	2018-08-02-14-51-13	0	2	z	0	30	67.1	24.7	63.2	24.5	67.5	0.415	26202			62
1857	202496	29	Oenothera caespitosa	5029	2018-08-02-14-51-15	0	2	z	0	30	67.1	24.7	63.3	24.5	67.6	0.549	26202			63
1858	202497	29	Oenothera caespitosa	5029	2018-08-02-14-51-17	0	2	z	0	30	67.1	24.7	63.2	24.5	67.5	0.415	26202			64
1859	202498	29	Oenothera caespitosa	5029	2018-08-02-14-51-19	0	2	z	0	30	67.1	24.7	63.2	24.5	67.5	0.415	26202			65
1860	202499	29	Oenothera caespitosa	5029	2018-08-02-14-51-21	0	2	z	0	30	67.1	24.7	63.2	24.5	67.5	0.415	26202			66
1861	202500	29	Oenothera caespitosa	5029	2018-08-02-14-51-23	0	2	z	0	30	67.1	24.7	63.2	24.5	67.5	0.415	26202			67
1862	202501	29	Oenothera caespitosa	5029	2018-08-02-14-51-25	0	2	z	0	30	67.1	24.7	63.3	24.5	67.6	0.549	26202			68
1863	202502	29	Oenothera caespitosa	5029	2018-08-02-14-51-27	0	2	z	0	30	67	24.6	63.2	24.5	67.5	0.515	26202			69
1864	202503	29	Oenothera caespitosa	5029	2018-08-02-14-51-29	0	2	z	0	30	67.1	24.7	63.2	24.5	67.5	0.415	26202			70
1865	202504	29	Oenothera caespitosa	5029	2018-08-02-14-51-31	0	2	z	0	30	67.1	24.7	63.2	24.5	67.5	0.415	26202			71
1866	202505	29	Oenothera caespitosa	5029	2018-08-02-14-51-33	0	2	z	0	30	67.1	24.7	63.2	24.5	67.5	0.415	26202			72
1867	202506	29	Oenothera caespitosa	5029	2018-08-02-14-51-35	0	2	z	0	30	67.1	24.7	63.2	24.5	67.5	0.415	26202			73
1868	202507	29	Oenothera caespitosa	5029	2018-08-02-14-51-37	0	2	z	0	30	67.1	24.7	63.2	24.5	67.5	0.415	26202			74
1869	202508	29	Oenothera caespitosa	5029	2018-08-02-14-51-39	0	2	z	0	30	67.1	24.7	63.2	24.5	67.5	0.415	26202			75
1870	202509	29	Oenothera caespitosa	5029	2018-08-02-14-51-41	0	2	z	0	30	67.1	24.7	63.2	24.5	67.5	0.415	26202			76
1871	202510	29	Oenothera caespitosa	5029	2018-08-02-14-51-43	0	2	z	0	30	67	24.7	63.2	24.5	67.5	0.515	26202			77
1872	202511	29	Oenothera caespitosa	5029	2018-08-02-14-51-45	0	2	z	0	30	67.1	24.7	63.1	24.5	67.4	0.281	26202			78
1873	202512	29	Oenothera caespitosa	5029	2018-08-02-14-51-47	0	2	z	0	30	67.1	24.7	63.2	24.5	67.5	0.415	26202			79
1874	202513	29	Oenothera caespitosa	5029	2018-08-02-14-51-49	0	2	z	0	30	67.1	24.7	63.2	24.5	67.5	0.415	26202			80
1875	202514	29	Oenothera caespitosa	5029	2018-08-02-14-51-51	0	2	z	0	30	67	24.6	63.2	24.5	67.5	0.515	26202			81
1876	202515	29	Oenothera caespitosa	5029	2018-08-02-14-51-53	0	2	z	0	30	67.1	24.7	63.2	24.5	67.5	0.415	26202			82
1877	202516	29	Oenothera caespitosa	5029	2018-08-02-14-51-55	0	2	z	0	30	67.1	24.7	63.2	24.5	67.5	0.415	26202			83
1878	202517	29	Oenothera caespitosa	5029	2018-08-02-14-51-57	0	2	z	0	30	67.1	24.7	63.2	24.5	67.5	0.415	26202			84
1879	202518	29	Oenothera caespitosa	5029	2018-08-02-14-51-59	0	2	z	0	30	67.1	24.7	63.2	24.5	67.5	0.415	26202			85
1880	202519	29	Oenothera caespitosa	5029	2018-08-02-14-52-01	0	2	z	0	30	67.1	24.7	63.2	24.5	67.5	0.415	26202			86
1881	202520	29	Oenothera caespitosa	5029	2018-08-02-14-52-03	0	2	z	0	30	67.1	24.7	63.2	24.5	67.5	0.415	26202			87
1882	202521	29	Oenothera caespitosa	5029	2018-08-02-14-52-05	0	2	z	0	30	67.1	24.7	63.2	24.5	67.5	0.415	26202			88
1883	202522	29	Oenothera caespitosa	5029	2018-08-02-14-52-07	0	2	z	0	30	67.1	24.7	63.2	24.5	67.5	0.415	26202			89
1884	202523	29	Oenothera caespitosa	5029	2018-08-02-14-52-09	0	2	z	0	30	67.1	24.7	63.2	24.5	67.5	0.415	26202			90
1885	202524	29	Oenothera caespitosa	5029	2018-08-02-14-52-11	0	2	z	0	30	67.1	24.7	63.2	24.5	67.5	0.415	26202	Last10	Here	91
1886	202525	29	Oenothera caespitosa	5029	2018-08-02-14-52-13	0	2	z	0	30	67.1	24.7	63.2	24.5	67.5	0.415	26202	Last10	Here	92
1887	202526	29	Oenothera caespitosa	5029	2018-08-02-14-52-15	0	2	z	0	30	67	24.7	63.2	24.5	67.5	0.515	26202	Last10	Here	93
1888	202527	29	Oenothera caespitosa	5029	2018-08-02-14-52-17	0	2	z	0	30	67.1	24.7	63.2	24.5	67.5	0.415	26202	Last10	Here	94
1889	202528	29	Oenothera caespitosa	5029	2018-08-02-14-52-19	0	2	z	0	30	67	24.6	63.2	24.5	67.5	0.515	26202	Last10	Here	95
1890	202529	29	Oenothera caespitosa	5029	2018-08-02-14-52-21	0	2	z	0	30	67.1	24.7	63.2	24.5	67.5	0.415	26202	Last10	Here	96
1891	202530	29	Oenothera caespitosa	5029	2018-08-02-14-52-23	0	2	z	0	30	67.1	24.7	63.3	24.5	67.6	0.549	26202	Last10	Here	97
1892	202531	29	Oenothera caespitosa	5029	2018-08-02-14-52-25	0	2	z	0	30	67.1	24.7	63.2	24.5	67.5	0.415	26202	Last10	Here	98
1893	202532	29	Oenothera caespitosa	5029	2018-08-02-14-52-27	0	2	z	0	30	67.1	24.7	63.2	24.5	67.5	0.415	26202	Last10	Here	99
1894	202533	29	Oenothera caespitosa	5029	2018-08-02-14-52-29	0	2	z	0	30	67.1	24.7	63.3	24.5	67.6	0.549	26202	Last10	Here	100
1895	202534	28	Oenothera caespitosa	5028	2018-08-02-14-57-28	0	3	x	-30	0	67	24.6	62.9	24.5	67.1	0.114	26203	First10	Here	1
1896	202535	28	Oenothera caespitosa	5028	2018-08-02-14-57-30	0	3	x	-30	0	67.2	24.7	63	24.6	67.2	0.048	26203	First10	Here	2
1897	202536	28	Oenothera caespitosa	5028	2018-08-02-14-57-32	0	3	x	-30	0	67.2	24.7	63	24.5	67.2	0.048	26203	First10	Here	3
1898	202537	28	Oenothera caespitosa	5028	2018-08-02-14-57-34	0	3	x	-30	0	67.2	24.7	63.1	24.6	67.4	0.181	26203	First10	Here	4
1899	202538	28	Oenothera caespitosa	5028	2018-08-02-14-57-36	0	3	x	-30	0	67.2	24.7	63.1	24.6	67.4	0.181	26203	First10	Here	5
1900	202539	28	Oenothera caespitosa	5028	2018-08-02-14-57-38	0	3	x	-30	0	67.1	24.7	63.1	24.6	67.4	0.281	26203	First10	Here	6
1901	202540	28	Oenothera caespitosa	5028	2018-08-02-14-57-40	0	3	x	-30	0	67.1	24.7	63.1	24.6	67.4	0.281	26203	First10	Here	7
1902	202541	28	Oenothera caespitosa	5028	2018-08-02-14-57-42	0	3	x	-30	0	67	24.7	63	24.6	67.2	0.248	26203	First10	Here	8
1903	202542	28	Oenothera caespitosa	5028	2018-08-02-14-57-44	0	3	x	-30	0	67.1	24.7	63.1	24.6	67.4	0.281	26203	First10	Here	9
1904	202543	28	Oenothera caespitosa	5028	2018-08-02-14-57-46	0	3	x	-30	0	67	24.7	63.1	24.6	67.4	0.381	26203	First10	Here	10
1905	202544	28	Oenothera caespitosa	5028	2018-08-02-14-57-48	0	3	x	-30	0	67.1	24.7	63.1	24.6	67.4	0.281	26203			11
1906	202545	28	Oenothera caespitosa	5028	2018-08-02-14-57-50	0	3	x	-30	0	67.1	24.7	63.1	24.6	67.4	0.281	26203			12
1907	202546	28	Oenothera caespitosa	5028	2018-08-02-14-57-52	0	3	x	-30	0	67.1	24.7	63.1	24.6	67.4	0.281	26203			13
1908	202547	28	Oenothera caespitosa	5028	2018-08-02-14-57-54	0	3	x	-30	0	67.1	24.7	63.1	24.6	67.4	0.281	26203			14
1909	202548	28	Oenothera caespitosa	5028	2018-08-02-14-57-56	0	3	x	-30	0	67.1	24.7	63.1	24.6	67.4	0.281	26203			15
1910	202549	28	Oenothera caespitosa	5028	2018-08-02-14-57-58	0	3	x	-30	0	67.1	24.7	63.1	24.6	67.4	0.281	26203			16
1911	202550	28	Oenothera caespitosa	5028	2018-08-02-14-58-00	0	3	x	-30	0	67.1	24.7	63.1	24.5	67.4	0.281	26203			17
1912	202551	28	Oenothera caespitosa	5028	2018-08-02-14-58-02	0	3	x	-30	0	67.1	24.7	63.2	24.6	67.5	0.415	26203			18
1913	202552	28	Oenothera caespitosa	5028	2018-08-02-14-58-04	0	3	x	-30	0	67.1	24.7	63.1	24.5	67.4	0.281	26203			19
1914	202553	28	Oenothera caespitosa	5028	2018-08-02-14-58-06	0	3	x	-30	0	67.1	24.7	63.2	24.6	67.5	0.415	26203			20
1915	202554	28	Oenothera caespitosa	5028	2018-08-02-14-58-08	0	3	x	-30	0	67	24.7	63.2	24.6	67.5	0.515	26203			21
1916	202555	28	Oenothera caespitosa	5028	2018-08-02-14-58-10	0	3	x	-30	0	67	24.7	63.1	24.5	67.4	0.381	26203			22
1917	202556	28	Oenothera caespitosa	5028	2018-08-02-14-58-12	0	3	x	-30	0	67	24.7	63.2	24.6	67.5	0.515	26203			23
1918	202557	28	Oenothera caespitosa	5028	2018-08-02-14-58-14	0	3	x	-30	0	67	24.7	63.1	24.5	67.4	0.381	26203			24
1919	202558	28	Oenothera caespitosa	5028	2018-08-02-14-58-16	0	3	x	-30	0	66.9	24.7	63	24.5	67.2	0.348	26203			25
1920	202559	28	Oenothera caespitosa	5028	2018-08-02-14-58-18	0	3	x	-30	0	67	24.7	63	24.5	67.2	0.248	26203			26
1921	202560	28	Oenothera caespitosa	5028	2018-08-02-14-58-20	0	3	x	-30	0	67	24.7	63	24.5	67.2	0.248	26203			27
1922	202561	28	Oenothera caespitosa	5028	2018-08-02-14-58-22	0	3	x	-30	0	67	24.7	63	24.5	67.2	0.248	26203			28
1923	202562	28	Oenothera caespitosa	5028	2018-08-02-14-58-24	0	3	x	-30	0	67	24.7	63	24.5	67.2	0.248	26203			29
1924	202563	28	Oenothera caespitosa	5028	2018-08-02-14-58-26	0	3	x	-30	0	66.9	24.7	63	24.5	67.2	0.348	26203			30
1925	202564	28	Oenothera caespitosa	5028	2018-08-02-14-58-28	0	3	x	-30	0	67	24.7	63	24.5	67.2	0.248	26203			31
1926	202565	28	Oenothera caespitosa	5028	2018-08-02-14-58-30	0	3	x	-30	0	67	24.7	63	24.5	67.2	0.248	26203			32
1927	202566	28	Oenothera caespitosa	5028	2018-08-02-14-58-32	0	3	x	-30	0	66.9	24.7	63	24.5	67.2	0.348	26203			33
1928	202567	28	Oenothera caespitosa	5028	2018-08-02-14-58-34	0	3	x	-30	0	66.9	24.7	63	24.5	67.2	0.348	26203			34
1929	202568	28	Oenothera caespitosa	5028	2018-08-02-14-58-36	0	3	x	-30	0	67	24.7	63.1	24.6	67.4	0.381	26203			35
1930	202569	28	Oenothera caespitosa	5028	2018-08-02-14-58-38	0	3	x	-30	0	67	24.7	62.9	24.5	67.1	0.114	26203			36
1931	202570	28	Oenothera caespitosa	5028	2018-08-02-14-58-40	0	3	x	-30	0	67	24.7	63	24.5	67.2	0.248	26203			37
1932	202571	28	Oenothera caespitosa	5028	2018-08-02-14-58-42	0	3	x	-30	0	67	24.7	63.1	24.5	67.4	0.381	26203			38
1933	202572	28	Oenothera caespitosa	5028	2018-08-02-14-58-44	0	3	x	-30	0	66.9	24.7	63.1	24.5	67.4	0.481	26203			39
1934	202573	28	Oenothera caespitosa	5028	2018-08-02-14-58-46	0	3	x	-30	0	66.9	24.7	63.1	24.5	67.4	0.481	26203			40
1935	202574	28	Oenothera caespitosa	5028	2018-08-02-14-58-48	0	3	x	-30	0	66.9	24.7	63.2	24.6	67.5	0.615	26203			41
1936	202575	28	Oenothera caespitosa	5028	2018-08-02-14-58-50	0	3	x	-30	0	66.9	24.7	63.1	24.5	67.4	0.481	26203			42
1937	202576	28	Oenothera caespitosa	5028	2018-08-02-14-58-52	0	3	x	-30	0	66.9	24.7	63.1	24.5	67.4	0.481	26203			43
1938	202577	28	Oenothera caespitosa	5028	2018-08-02-14-58-54	0	3	x	-30	0	66.9	24.7	63.3	24.6	67.6	0.749	26203			44
1939	202578	28	Oenothera caespitosa	5028	2018-08-02-14-58-56	0	3	x	-30	0	67	24.7	63.1	24.5	67.4	0.381	26203			45
1940	202579	28	Oenothera caespitosa	5028	2018-08-02-14-58-58	0	3	x	-30	0	67	24.7	63.1	24.5	67.4	0.381	26203			46
1941	202580	28	Oenothera caespitosa	5028	2018-08-02-14-59-00	0	3	x	-30	0	67	24.7	63.1	24.5	67.4	0.381	26203			47
1942	202581	28	Oenothera caespitosa	5028	2018-08-02-14-59-02	0	3	x	-30	0	67	24.7	63.1	24.5	67.4	0.381	26203			48
1943	202582	28	Oenothera caespitosa	5028	2018-08-02-14-59-04	0	3	x	-30	0	67	24.7	63.1	24.5	67.4	0.381	26203			49
1944	202583	28	Oenothera caespitosa	5028	2018-08-02-14-59-06	0	3	x	-30	0	67.1	24.7	63.2	24.6	67.5	0.415	26203			50
1945	202584	28	Oenothera caespitosa	5028	2018-08-02-14-59-08	0	3	x	-30	0	67.1	24.7	63.1	24.5	67.4	0.281	26203			51
1946	202585	28	Oenothera caespitosa	5028	2018-08-02-14-59-10	0	3	x	-30	0	67	24.7	63.1	24.5	67.4	0.381	26203			52
1947	202586	28	Oenothera caespitosa	5028	2018-08-02-14-59-12	0	3	x	-30	0	67	24.7	63.1	24.5	67.4	0.381	26203			53
1948	202587	28	Oenothera caespitosa	5028	2018-08-02-14-59-14	0	3	x	-30	0	67	24.7	63.2	24.6	67.5	0.515	26203			54
1949	202588	28	Oenothera caespitosa	5028	2018-08-02-14-59-16	0	3	x	-30	0	67	24.7	63	24.5	67.2	0.248	26203			55
1950	202589	28	Oenothera caespitosa	5028	2018-08-02-14-59-18	0	3	x	-30	0	67.1	24.7	63	24.5	67.2	0.148	26203			56
1951	202590	28	Oenothera caespitosa	5028	2018-08-02-14-59-20	0	3	x	-30	0	67.1	24.7	63.1	24.5	67.4	0.281	26203			57
1952	202591	28	Oenothera caespitosa	5028	2018-08-02-14-59-22	0	3	x	-30	0	67.1	24.7	63.1	24.5	67.4	0.281	26203			58
1953	202592	28	Oenothera caespitosa	5028	2018-08-02-14-59-24	0	3	x	-30	0	67.1	24.7	63	24.5	67.2	0.148	26203			59
1954	202593	28	Oenothera caespitosa	5028	2018-08-02-14-59-26	0	3	x	-30	0	67.1	24.7	63	24.5	67.2	0.148	26203			60
1955	202594	28	Oenothera caespitosa	5028	2018-08-02-14-59-28	0	3	x	-30	0	67.1	24.7	63	24.5	67.2	0.148	26203			61
1956	202595	28	Oenothera caespitosa	5028	2018-08-02-14-59-30	0	3	x	-30	0	67	24.7	63	24.5	67.2	0.248	26203			62
1957	202596	28	Oenothera caespitosa	5028	2018-08-02-14-59-32	0	3	x	-30	0	67.1	24.7	63	24.5	67.2	0.148	26203			63
1958	202597	28	Oenothera caespitosa	5028	2018-08-02-14-59-34	0	3	x	-30	0	67.1	24.7	63.1	24.5	67.4	0.281	26203			64
1959	202598	28	Oenothera caespitosa	5028	2018-08-02-14-59-36	0	3	x	-30	0	67	24.7	63	24.5	67.2	0.248	26203			65
1960	202599	28	Oenothera caespitosa	5028	2018-08-02-14-59-38	0	3	x	-30	0	67	24.7	63	24.5	67.2	0.248	26203			66
1961	202600	28	Oenothera caespitosa	5028	2018-08-02-14-59-40	0	3	x	-30	0	67	24.7	63.1	24.5	67.4	0.381	26203			67
1962	202601	28	Oenothera caespitosa	5028	2018-08-02-14-59-42	0	3	x	-30	0	67	24.7	63	24.5	67.2	0.248	26203			68
1963	202602	28	Oenothera caespitosa	5028	2018-08-02-14-59-44	0	3	x	-30	0	67	24.7	63	24.5	67.2	0.248	26203			69
1964	202603	28	Oenothera caespitosa	5028	2018-08-02-14-59-46	0	3	x	-30	0	67	24.7	63	24.5	67.2	0.248	26203			70
1965	202604	28	Oenothera caespitosa	5028	2018-08-02-14-59-48	0	3	x	-30	0	67	24.7	63	24.5	67.2	0.248	26203			71
1966	202605	28	Oenothera caespitosa	5028	2018-08-02-14-59-50	0	3	x	-30	0	67	24.7	63	24.5	67.2	0.248	26203			72
1967	202606	28	Oenothera caespitosa	5028	2018-08-02-14-59-52	0	3	x	-30	0	67	24.7	63	24.5	67.2	0.248	26203			73
1968	202607	28	Oenothera caespitosa	5028	2018-08-02-14-59-54	0	3	x	-30	0	67	24.7	63	24.5	67.2	0.248	26203			74
1969	202608	28	Oenothera caespitosa	5028	2018-08-02-14-59-56	0	3	x	-30	0	67	24.7	63	24.5	67.2	0.248	26203			75
1970	202609	28	Oenothera caespitosa	5028	2018-08-02-14-59-58	0	3	x	-30	0	67	24.7	63	24.5	67.2	0.248	26203			76
1971	202610	28	Oenothera caespitosa	5028	2018-08-02-15-00-00	0	3	x	-30	0	67	24.7	63.1	24.5	67.4	0.381	26203			77
1972	202611	28	Oenothera caespitosa	5028	2018-08-02-15-00-02	0	3	x	-30	0	67	24.7	63.1	24.5	67.4	0.381	26203			78
1973	202612	28	Oenothera caespitosa	5028	2018-08-02-15-00-04	0	3	x	-30	0	66.9	24.7	63.1	24.5	67.4	0.481	26203			79
1974	202613	28	Oenothera caespitosa	5028	2018-08-02-15-00-06	0	3	x	-30	0	67	24.7	63.1	24.5	67.4	0.381	26203			80
1975	202614	28	Oenothera caespitosa	5028	2018-08-02-15-00-08	0	3	x	-30	0	66.9	24.7	63.1	24.5	67.4	0.481	26203			81
1976	202615	28	Oenothera caespitosa	5028	2018-08-02-15-00-10	0	3	x	-30	0	67	24.7	63.1	24.5	67.4	0.381	26203			82
1977	202616	28	Oenothera caespitosa	5028	2018-08-02-15-00-12	0	3	x	-30	0	67	24.7	63.1	24.5	67.4	0.381	26203			83
1978	202617	28	Oenothera caespitosa	5028	2018-08-02-15-00-14	0	3	x	-30	0	66.9	24.7	63.1	24.5	67.4	0.481	26203			84
1979	202618	28	Oenothera caespitosa	5028	2018-08-02-15-00-16	0	3	x	-30	0	66.9	24.7	63.1	24.5	67.4	0.481	26203			85
1980	202619	28	Oenothera caespitosa	5028	2018-08-02-15-00-18	0	3	x	-30	0	67	24.7	63.1	24.5	67.4	0.381	26203			86
1981	202620	28	Oenothera caespitosa	5028	2018-08-02-15-00-20	0	3	x	-30	0	67	24.7	63.1	24.5	67.4	0.381	26203			87
1982	202621	28	Oenothera caespitosa	5028	2018-08-02-15-00-22	0	3	x	-30	0	67	24.7	63.1	24.5	67.4	0.381	26203			88
1983	202622	28	Oenothera caespitosa	5028	2018-08-02-15-00-24	0	3	x	-30	0	67	24.7	63.1	24.5	67.4	0.381	26203			89
1984	202623	28	Oenothera caespitosa	5028	2018-08-02-15-00-26	0	3	x	-30	0	67	24.7	63.1	24.5	67.4	0.381	26203			90
1985	202624	28	Oenothera caespitosa	5028	2018-08-02-15-00-28	0	3	x	-30	0	67	24.7	63.1	24.5	67.4	0.381	26203	Last10	Here	91
1986	202625	28	Oenothera caespitosa	5028	2018-08-02-15-00-30	0	3	x	-30	0	67.1	24.7	63.1	24.5	67.4	0.281	26203	Last10	Here	92
1987	202626	28	Oenothera caespitosa	5028	2018-08-02-15-00-32	0	3	x	-30	0	67	24.7	63.1	24.5	67.4	0.381	26203	Last10	Here	93
1988	202627	28	Oenothera caespitosa	5028	2018-08-02-15-00-34	0	3	x	-30	0	67	24.7	63.1	24.5	67.4	0.381	26203	Last10	Here	94
1989	202628	28	Oenothera caespitosa	5028	2018-08-02-15-00-36	0	3	x	-30	0	67	24.7	63.1	24.5	67.4	0.381	26203	Last10	Here	95
1990	202629	28	Oenothera caespitosa	5028	2018-08-02-15-00-38	0	3	x	-30	0	67	24.7	63.1	24.5	67.4	0.381	26203	Last10	Here	96
1991	202630	28	Oenothera caespitosa	5028	2018-08-02-15-00-41	0	3	x	-30	0	67	24.7	63.1	24.5	67.4	0.381	26203	Last10	Here	97
1992	202631	28	Oenothera caespitosa	5028	2018-08-02-15-00-43	0	3	x	-30	0	67	24.7	63.1	24.5	67.4	0.381	26203	Last10	Here	98
1993	202632	28	Oenothera caespitosa	5028	2018-08-02-15-00-45	0	3	x	-30	0	67	24.7	63.1	24.5	67.4	0.381	26203	Last10	Here	99
1994	202633	28	Oenothera caespitosa	5028	2018-08-02-15-00-47	0	3	x	-30	0	67	24.7	63.1	24.5	67.4	0.381	26203	Last10	Here	100
1995	202634	28	Oenothera caespitosa	5028	2018-08-02-15-01-19	0	3	x	-25	0	67	24.7	63.2	24.5	67.5	0.515	26204	First10	Here	1
1996	202635	28	Oenothera caespitosa	5028	2018-08-02-15-01-21	0	3	x	-25	0	67	24.7	63.2	24.5	67.5	0.515	26204	First10	Here	2
1997	202636	28	Oenothera caespitosa	5028	2018-08-02-15-01-23	0	3	x	-25	0	67	24.7	63.2	24.5	67.5	0.515	26204	First10	Here	3
1998	202637	28	Oenothera caespitosa	5028	2018-08-02-15-01-25	0	3	x	-25	0	67	24.7	63.2	24.5	67.5	0.515	26204	First10	Here	4
1999	202638	28	Oenothera caespitosa	5028	2018-08-02-15-01-27	0	3	x	-25	0	67	24.7	63.2	24.5	67.5	0.515	26204	First10	Here	5
[truncated: 43,430 more rows]
