# Supplementary material for: Floral Humidity in Flowering Plants: A Preliminary Survey
Source: Front Plant Sci. 2020 Mar 6;11:249. doi: 10.3389/fpls.2020.00249 (PMC7068853; doi:10.3389/fpls.2020.00249)
Supplement: SUPPLEMENTARY FILE 2 — A zipped file containing floral humidity data collected by the robot arm transects as described in the main text. A word document within the zipped files explains the data formatting in detail. Datafiles themselves are in CSV format. [file Data_Sheet_2.zip › Floral humidity data/Flowers/Osteospermum Means.csv]

	Block	Sp	xORz	Individual	totIndividual	sample..	Sample.order	xoffset	zoffset	x2	z2	Background.Humidity	Background.Temperature	Focal.Humidity	Focal.Temperature	Corrected.Focal.humidity	Change.in.RH.	block
1	20	Osteospermum	x	1	101	0	1	-30	0	900	0	56.90707071	21.84646465	56.23131313	21.8020202	57.03131313	0.149686869	20
2	21	Osteospermum	x	1	101	0	1	-25	0	625	0	57.07	21.871	56.418	21.804	57.238	0.19398	21
3	22	Osteospermum	x	1	101	0	1	-20	0	400	0	57.18888889	21.9	56.57878788	21.8030303	57.47676768	0.253565657	22
4	23	Osteospermum	x	1	101	0	1	-15	0	225	0	57.342	21.9	56.799	21.807	57.699	0.34489	23
5	24	Osteospermum	x	1	101	0	1	-10	0	100	0	57.599	21.899	57.028	21.801	57.928	0.34299	24
6	25	Osteospermum	x	1	101	0	1	-5	0	25	0	57.805	21.873	57.365	21.8	58.323	0.51115	25
7	26	Osteospermum	x	1	101	0	1	0	0	0	0	57.93131313	21.82525253	57.63030303	21.79393939	58.63030303	0.679323232	26
8	27	Osteospermum	x	1	101	0	1	5	0	25	0	58.051	21.804	57.67	21.753	58.67	0.6037	27
9	28	Osteospermum	x	1	101	0	1	10	0	100	0	58.184	21.8	57.786	21.717	58.786	0.59946	28
10	29	Osteospermum	x	1	101	0	1	15	0	225	0	58.31616162	21.8	57.82929293	21.7	58.82929293	0.515353535	29
11	30	Osteospermum	x	1	101	0	1	20	0	400	0	58.45454545	21.8	57.84949495	21.7	58.84949495	0.399393939	30
12	31	Osteospermum	x	1	101	0	1	25	0	625	0	58.60714286	21.78877551	57.85102041	21.7	58.85102041	0.248489796	31
13	32	Osteospermum	x	1	101	0	1	30	0	900	0	58.75454545	21.76363636	57.91717172	21.7020202	58.91717172	0.174515152	32
14	96	Osteospermum	x	1	101	1	1	-30	0	900	0	68.408	21.842	66.246	21.801	68.161	-0.2284	96
15	97	Osteospermum	x	1	101	1	1	-25	0	625	0	68.538	21.826	66.518	21.795	68.518	-0.05602	97
16	98	Osteospermum	x	1	101	1	1	-20	0	400	0	68.614	21.825	66.71	21.797	68.71	0.0811	98
17	99	Osteospermum	x	1	101	1	1	-15	0	225	0	68.71818182	21.83434343	66.8030303	21.7969697	68.8030303	0.080181818	99
18	100	Osteospermum	x	1	101	1	1	-10	0	100	0	68.63333333	21.86868687	66.91010101	21.79090909	68.91010101	0.283878788	100
19	101	Osteospermum	x	1	101	1	1	-5	0	25	0	68.70808081	21.82424242	66.99393939	21.72828283	68.99494949	0.302191919	101
20	102	Osteospermum	x	1	101	1	1	0	0	0	0	68.8040404	21.8020202	67.07171717	21.70808081	69.0969697	0.292565657	102
21	103	Osteospermum	x	1	101	1	1	5	0	25	0	68.785	21.801	67.104	21.731	69.13	0.34744	103
22	104	Osteospermum	x	1	101	1	1	10	0	100	0	68.76	21.812	67.432	21.734	69.521	0.73653	104
23	105	Osteospermum	x	1	101	1	1	15	0	225	0	68.743	21.808	67.802	21.752	69.902	1.16493	105
24	106	Osteospermum	x	1	101	1	1	20	0	400	0	68.794	21.803	67.658	21.785	69.758	0.95357	106
25	107	Osteospermum	x	1	101	1	1	25	0	625	0	68.809	21.803	67.278	21.786	69.349	0.51658	107
26	108	Osteospermum	x	1	101	1	1	30	0	900	0	68.799	21.801	66.941	21.798	68.941	0.15251	108
27	172	Osteospermum	x	1	101	2	1	-30	0	900	0	71.314	21.734	68.836	21.7	71.036	-0.25804	172
28	173	Osteospermum	x	1	101	2	1	-25	0	625	0	71.387	21.726	69.12	21.7	71.351	-0.0158	173
29	174	Osteospermum	x	1	101	2	1	-20	0	400	0	71.552	21.701	69.249	21.7	71.549	-0.03755	174
30	175	Osteospermum	x	1	101	2	1	-15	0	225	0	71.59081633	21.71428571	69.44081633	21.7	71.74081633	0.137234694	175
31	176	Osteospermum	x	1	101	2	1	-10	0	100	0	71.548	21.724	69.547	21.7	71.847	0.29817	176
32	177	Osteospermum	x	1	101	2	1	-5	0	25	0	71.721	21.7	69.674	21.689	71.974	0.26614	177
33	178	Osteospermum	x	1	101	2	1	0	0	0	0	71.762	21.705	69.806	21.695	72.119	0.37166	178
34	179	Osteospermum	x	1	101	2	1	5	0	25	0	71.82222222	21.71010101	69.93838384	21.6979798	72.26969697	0.458383838	179
35	180	Osteospermum	x	1	101	2	1	10	0	100	0	71.95353535	21.71414141	70.35151515	21.6969697	72.74646465	0.785646465	180
36	181	Osteospermum	x	1	101	2	1	15	0	225	0	72.19191919	21.72323232	70.66060606	21.6979798	73.06060606	0.890353535	181
37	182	Osteospermum	x	1	101	2	1	20	0	400	0	72.535	21.715	71.018	21.7	73.483	0.94486	182
38	183	Osteospermum	x	1	101	2	1	25	0	625	0	72.91919192	21.73939394	71.06464646	21.7	73.56464646	0.612565657	183
39	184	Osteospermum	x	1	101	2	1	30	0	900	0	73.285	21.737	71.134	21.7	73.634	0.32374	184
40	248	Osteospermum	x	1	101	3	1	-30	0	900	0	74.3010101	21.72121212	71.78282828	21.7	74.2979798	0.027929293	248
41	249	Osteospermum	x	1	101	3	1	-25	0	625	0	74.33333333	21.74949495	71.89191919	21.7	74.48383838	0.11669697	249
42	250	Osteospermum	x	1	101	3	1	-20	0	400	0	74.292	21.773	72.059	21.7	74.659	0.34349	250
43	251	Osteospermum	x	1	101	3	1	-15	0	225	0	74.396	21.765	72.098	21.7	74.698	0.28278	251
44	252	Osteospermum	x	1	101	3	1	-10	0	100	0	74.478	21.726	72.347	21.7	74.947	0.4772	252
45	253	Osteospermum	x	1	101	3	1	-5	0	25	0	74.597	21.721	72.515	21.7	75.115	0.54533	253
46	254	Osteospermum	x	1	101	3	1	0	0	0	0	74.763	21.735	72.676	21.7	75.293	0.55836	254
47	255	Osteospermum	x	1	101	3	1	5	0	25	0	74.898	21.712	72.8	21.7	75.477	0.561	255
48	256	Osteospermum	x	1	101	3	1	10	0	100	0	75.075	21.706	72.982	21.7	75.682	0.58602	256
49	257	Osteospermum	x	1	101	3	1	15	0	225	0	75.149	21.711	72.956	21.7	75.656	0.48316	257
50	258	Osteospermum	x	1	101	3	1	20	0	400	0	75.24646465	21.72020202	72.93838384	21.7	75.63838384	0.366141414	258
51	259	Osteospermum	x	1	101	3	1	25	0	625	0	75.38484848	21.71818182	72.87474747	21.7	75.57474747	0.157121212	259
52	260	Osteospermum	x	1	101	3	1	30	0	900	0	75.49494949	21.74141414	72.94141414	21.7	75.64141414	0.121020202	260
53	324	Osteospermum	x	5	105	0	1	-30	0	900	0	79.396	22.404	76.581	22.398	79.281	-0.07952	324
54	325	Osteospermum	x	5	105	0	1	-25	0	625	0	79.238	22.41	76.536	22.398	79.236	0.03052	325
55	326	Osteospermum	x	5	105	0	1	-20	0	400	0	79.095	22.426	76.519	22.393	79.219	0.15533	326
56	327	Osteospermum	x	5	105	0	1	-15	0	225	0	79.00909091	22.42626263	76.54646465	22.39393939	79.24646465	0.270474747	327
57	328	Osteospermum	x	5	105	0	1	-10	0	100	0	78.90606061	22.46161616	76.46464646	22.4	79.16464646	0.286090909	328
58	329	Osteospermum	x	5	105	0	1	-5	0	25	0	78.76666667	22.46060606	76.38383838	22.4	79.08383838	0.339040404	329
59	330	Osteospermum	x	5	105	0	1	0	0	0	0	78.64747475	22.44242424	76.26161616	22.4	78.96161616	0.327454545	330
60	331	Osteospermum	x	5	105	0	1	5	0	25	0	78.547	22.456	76.215	22.399	78.915	0.37806	331
61	332	Osteospermum	x	5	105	0	1	10	0	100	0	78.435	22.484	76.369	22.399	79.069	0.65483	332
62	333	Osteospermum	x	5	105	0	1	15	0	225	0	78.283	22.497	76.203	22.4	78.903	0.62921	333
63	334	Osteospermum	x	5	105	0	1	20	0	400	0	78.207	22.499	75.743	22.425	78.443	0.21401	334
64	335	Osteospermum	x	5	105	0	1	25	0	625	0	78.106	22.5	75.497	22.461	78.184	0.05192	335
65	336	Osteospermum	x	5	105	0	1	30	0	900	0	78.034	22.5	75.353	22.472	78.003	-0.02979	336
66	400	Osteospermum	x	5	105	1	1	-30	0	900	0	79.013	22.8	76.312	22.768	79.012	0.01584	400
67	401	Osteospermum	x	5	105	1	1	-25	0	625	0	78.97272727	22.8	76.38888889	22.73030303	79.08888889	0.138383838	401
68	402	Osteospermum	x	5	105	1	1	-20	0	400	0	78.85858586	22.8	76.30505051	22.70606061	79.00505051	0.162818182	402
69	403	Osteospermum	x	5	105	1	1	-15	0	225	0	78.79191919	22.8010101	76.31414141	22.7	79.01414141	0.239212121	403
70	404	Osteospermum	x	5	105	1	1	-10	0	100	0	78.731	22.798	76.242	22.697	78.942	0.22294	404
71	405	Osteospermum	x	5	105	1	1	-5	0	25	0	78.619	22.736	76.291	22.639	78.991	0.38737	405
72	406	Osteospermum	x	5	105	1	1	0	0	0	0	78.48888889	22.7010101	76.56868687	22.6	79.27575758	0.814343434	406
73	407	Osteospermum	x	5	105	1	1	5	0	25	0	78.491	22.699	76.427	22.599	79.127	0.6608	407
74	408	Osteospermum	x	5	105	1	1	10	0	100	0	78.445	22.653	76.488	22.588	79.194	0.7719	408
75	409	Osteospermum	x	5	105	1	1	15	0	225	0	78.367	22.611	76.617	22.589	79.328	0.98785	409
76	410	Osteospermum	x	5	105	1	1	20	0	400	0	78.307	22.602	76.403	22.586	79.103	0.81921	410
77	411	Osteospermum	x	5	105	1	1	25	0	625	0	78.43434343	22.5989899	76.13737374	22.50808081	78.83737374	0.407868687	411
78	412	Osteospermum	x	5	105	1	1	30	0	900	0	78.46122449	22.59591837	76.02755102	22.50102041	78.72755102	0.263928571	412
79	476	Osteospermum	x	5	105	2	1	-30	0	900	0	78.673	22.1	76.007	22.096	78.707	0.03037	476
80	477	Osteospermum	x	5	105	2	1	-25	0	625	0	78.435	22.1	75.866	22.026	78.566	0.11756	477
81	478	Osteospermum	x	5	105	2	1	-20	0	400	0	78.2040404	22.1	75.58282828	22.01212121	78.28282828	0.045585859	478
82	479	Osteospermum	x	5	105	2	1	-15	0	225	0	78.02020202	22.1	75.43838384	22.0020202	78.13434343	0.074909091	479
83	480	Osteospermum	x	5	105	2	1	-10	0	100	0	77.81919192	22.1	75.41010101	22.0010101	78.07575758	0.245959596	480
84	481	Osteospermum	x	5	105	2	1	-5	0	25	0	77.573	22.1	75.178	22.001	77.789	0.24435	481
85	482	Osteospermum	x	5	105	2	1	0	0	0	0	77.399	22.1	75.278	22	77.917	0.52507	482
86	483	Osteospermum	x	5	105	2	1	5	0	25	0	77.18	22.1	74.99	22.001	77.59	0.43631	483
87	484	Osteospermum	x	5	105	2	1	10	0	100	0	77.019	22.1	74.977	22.001	77.577	0.58348	484
88	485	Osteospermum	x	5	105	2	1	15	0	225	0	76.859	22.1	74.913	22	77.513	0.67505	485
89	486	Osteospermum	x	5	105	2	1	20	0	400	0	76.728	22.086	74.8	22	77.4	0.68526	486
90	487	Osteospermum	x	5	105	2	1	25	0	625	0	76.584	22.084	74.386	22	76.986	0.38702	487
91	488	Osteospermum	x	5	105	2	1	30	0	900	0	76.52121212	22.08383838	74.13434343	22.0040404	76.73434343	0.181040404	488
92	552	Osteospermum	x	5	105	3	1	-30	0	900	0	76.025	21.902	73.448	21.9	75.948	-0.05612	552
93	553	Osteospermum	x	5	105	3	1	-25	0	625	0	75.933	21.9	73.444	21.837	75.944	0.03162	553
94	554	Osteospermum	x	5	105	3	1	-20	0	400	0	75.908	21.9	73.521	21.801	76.021	0.13847	554
95	555	Osteospermum	x	5	105	3	1	-15	0	225	0	75.911	21.9	73.514	21.801	76.014	0.12798	555
96	556	Osteospermum	x	5	105	3	1	-10	0	100	0	75.8989899	21.9	73.55959596	21.8	76.05959596	0.188777778	556
97	557	Osteospermum	x	5	105	3	1	-5	0	25	0	75.943	21.9	73.685	21.802	76.197	0.27895	557
98	558	Osteospermum	x	5	105	3	1	0	0	0	0	75.95050505	21.9	73.73838384	21.8010101	76.25555556	0.328565657	558
99	559	Osteospermum	x	5	105	3	1	5	0	25	0	75.99285714	21.9	73.85714286	21.80102041	76.40204082	0.413285714	559
100	560	Osteospermum	x	5	105	3	1	10	0	100	0	76.0030303	21.9	74.03030303	21.8010101	76.63030303	0.588353535	560
101	561	Osteospermum	x	5	105	3	1	15	0	225	0	76.07777778	21.88787879	74.18787879	21.8	76.78787879	0.681606061	561
102	562	Osteospermum	x	5	105	3	1	20	0	400	0	76.165	21.893	74.181	21.8	76.781	0.58708	562
103	563	Osteospermum	x	5	105	3	1	25	0	625	0	76.095	21.9	73.93	21.805	76.515	0.3891	563
104	564	Osteospermum	x	5	105	3	1	30	0	900	0	76.129	21.9	73.794	21.809	76.313	0.20958	564
105	647	Osteospermum	x	9	109	0	2	-30	0	900	0	43.853	22.196	44.584	22.147	43.784	-0.08578	647
106	648	Osteospermum	x	9	109	0	2	-25	0	625	0	44.017	22.156	45.181	22.1	44.402	0.3992	648
107	649	Osteospermum	x	9	109	0	2	-20	0	400	0	44.274	22.103	45.698	22.095	44.998	0.70419	649
108	650	Osteospermum	x	9	109	0	2	-15	0	225	0	44.543	22.1	46.348	22.083	45.67	1.14188	650
109	651	Osteospermum	x	9	109	0	2	-10	0	100	0	44.928	22.1	46.541	22.002	45.898	0.96672	651
110	652	Osteospermum	x	9	109	0	2	-5	0	25	0	45.149	22.099	47.04	22	46.44	1.28811	652
111	653	Osteospermum	x	9	109	0	2	0	0	0	0	45.255	22.099	46.928	22	46.328	1.06051	653
112	654	Osteospermum	x	9	109	0	2	5	0	25	0	45.38282828	22.08585859	46.98484848	22	46.38484848	0.994313131	654
113	655	Osteospermum	x	9	109	0	2	10	0	100	0	45.44545455	22.05757576	46.94949495	22	46.34949495	0.893363636	655
114	656	Osteospermum	x	9	109	0	2	15	0	225	0	45.42020202	22.01717172	46.67878788	21.9979798	46.07676768	0.624383838	656
115	657	Osteospermum	x	9	109	0	2	20	0	400	0	45.03636364	22.01313131	46.15656566	21.99090909	45.45656566	0.440464646	657
116	658	Osteospermum	x	9	109	0	2	25	0	625	0	44.799	22.004	45.786	21.99	45.086	0.27497	658
117	659	Osteospermum	x	9	109	0	2	30	0	900	0	44.706	22	45.544	21.976	44.844	0.10483	659
118	723	Osteospermum	x	9	109	1	2	-30	0	900	0	47.715	21.8	48.517	21.763	48.017	0.32756	723
119	724	Osteospermum	x	9	109	1	2	-25	0	625	0	47.824	21.768	48.698	21.7	48.222	0.41558	724
120	725	Osteospermum	x	9	109	1	2	-20	0	400	0	47.905	21.762	48.814	21.7	48.383	0.46057	725
121	726	Osteospermum	x	9	109	1	2	-15	0	225	0	47.84444444	21.76464646	48.91515152	21.7	48.51515152	0.631070707	726
122	727	Osteospermum	x	9	109	1	2	-10	0	100	0	47.87777778	21.76969697	49.1979798	21.7	48.7979798	0.905343434	727
123	728	Osteospermum	x	9	109	1	2	-5	0	25	0	47.94343434	21.73939394	49.30909091	21.69494949	48.90909091	0.96040404	728
124	729	Osteospermum	x	9	109	1	2	0	0	0	0	48.1030303	21.73333333	49.91414141	21.68989899	49.56363636	1.458585859	729
125	730	Osteospermum	x	9	109	1	2	5	0	25	0	48.345	21.763	49.968	21.696	49.612	1.27524	730
126	731	Osteospermum	x	9	109	1	2	10	0	100	0	48.5	21.75151515	50.64242424	21.6969697	50.34242424	1.853424242	731
127	732	Osteospermum	x	9	109	1	2	15	0	225	0	48.714	21.73	50.839	21.699	50.539	1.85301	732
128	733	Osteospermum	x	9	109	1	2	20	0	400	0	48.75	21.736	50.733	21.7	50.433	1.70197	733
129	734	Osteospermum	x	9	109	1	2	25	0	625	0	48.795	21.724	50.219	21.7	49.919	1.09797	734
130	735	Osteospermum	x	9	109	1	2	30	0	900	0	48.759	21.703	49.819	21.7	49.42	0.69923	735
131	799	Osteospermum	x	9	109	2	2	-30	0	900	0	54.2010101	21.6	54.45151515	21.51515152	54.45252525	0.293151515	799
132	800	Osteospermum	x	9	109	2	2	-25	0	625	0	54.33939394	21.57979798	54.68282828	21.5	54.78282828	0.406161616	800
133	801	Osteospermum	x	9	109	2	2	-20	0	400	0	54.481	21.537	54.926	21.499	55.026	0.52934	801
134	802	Osteospermum	x	9	109	2	2	-15	0	225	0	54.629	21.528	55.119	21.496	55.219	0.59091	802
135	803	Osteospermum	x	9	109	2	2	-10	0	100	0	54.728	21.539	55.364	21.499	55.464	0.75819	803
136	804	Osteospermum	x	9	109	2	2	-5	0	25	0	54.83	21.562	55.711	21.498	55.891	1.03371	804
137	805	Osteospermum	x	9	109	2	2	0	0	0	0	54.948	21.558	56.042	21.496	56.242	1.27539	805
138	806	Osteospermum	x	9	109	2	2	5	0	25	0	55.073	21.548	56.576	21.496	56.803	1.73088	806
139	807	Osteospermum	x	9	109	2	2	10	0	100	0	55.227	21.551	56.847	21.497	57.107	1.87159	807
140	808	Osteospermum	x	9	109	2	2	15	0	225	0	55.389	21.519	56.934	21.498	57.211	1.80425	808
141	809	Osteospermum	x	9	109	2	2	20	0	400	0	55.555	21.536	56.753	21.499	56.965	1.44125	809
142	810	Osteospermum	x	9	109	2	2	25	0	625	0	55.66868687	21.56363636	56.33737374	21.5	56.53737374	0.876050505	810
143	811	Osteospermum	x	9	109	2	2	30	0	900	0	55.85757576	21.55050505	56.16666667	21.5	56.36666667	0.501090909	811
144	875	Osteospermum	x	9	109	3	2	-30	0	900	0	62.21836735	21.51734694	61.42653061	21.5	62.06326531	-0.14144898	875
145	876	Osteospermum	x	9	109	3	2	-25	0	625	0	62.33030303	21.51717172	61.75252525	21.4989899	62.45252525	0.100979798	876
146	877	Osteospermum	x	9	109	3	2	-20	0	400	0	62.42346939	21.55306122	61.99081633	21.49897959	62.69081633	0.266969388	877
147	878	Osteospermum	x	9	109	3	2	-15	0	225	0	62.589	21.512	62.295	21.499	62.998	0.4322	878
148	879	Osteospermum	x	9	109	3	2	-10	0	100	0	62.663	21.501	62.32	21.497	63.023	0.38543	879
149	880	Osteospermum	x	9	109	3	2	-5	0	25	0	62.748	21.501	62.528	21.494	63.272	0.52643	880
150	881	Osteospermum	x	9	109	3	2	0	0	0	0	62.74747475	21.50808081	62.48686869	21.4989899	63.22222222	0.482232323	881
151	882	Osteospermum	x	9	109	3	2	5	0	25	0	62.84343434	21.5	62.61212121	21.5	63.3989899	0.522575758	882
152	883	Osteospermum	x	9	109	3	2	10	0	100	0	62.909	21.5	62.498	21.496	63.238	0.33288	883
153	884	Osteospermum	x	9	109	3	2	15	0	225	0	62.939	21.5	62.331	21.5	63.031	0.12131	884
154	885	Osteospermum	x	9	109	3	2	20	0	400	0	62.95252525	21.5	62.18484848	21.5	62.88484848	-0.051040404	885
155	886	Osteospermum	x	9	109	3	2	25	0	625	0	62.96363636	21.5020202	62.13333333	21.5	62.83333333	-0.11830303	886
156	887	Osteospermum	x	9	109	3	2	30	0	900	0	62.93030303	21.5020202	62.06060606	21.4969697	62.76060606	-0.164232323	887
157	913	Osteospermum	x	13	113	0	0	-30	0	900	0	55.15353535	22.29191919	55.43737374	22.2010101	55.03737374	-0.107151515	913
158	914	Osteospermum	x	13	113	0	0	-25	0	625	0	55.15050505	22.2030303	55.45555556	22.15858586	55.05656566	-0.083141414	914
159	915	Osteospermum	x	13	113	0	0	-20	0	400	0	55.258	22.2	55.62	22.1	55.269	-0.00046	915
160	916	Osteospermum	x	13	113	0	0	-15	0	225	0	55.303	22.193	55.578	22.1	55.2	-0.09403	916
161	917	Osteospermum	x	13	113	0	0	-10	0	100	0	55.306	22.197	55.606	22.1	55.221	-0.06481	917
162	918	Osteospermum	x	13	113	0	0	-5	0	25	0	55.267	22.193	55.828	22.102	55.504	0.2311	918
163	919	Osteospermum	x	13	113	0	0	0	0	0	0	55.214	22.2	55.805	22.109	55.49	0.25739	919
164	920	Osteospermum	x	13	113	0	0	5	0	25	0	55.189	22.2	56.065	22.125	55.777	0.58324	920
165	921	Osteospermum	x	13	113	0	0	10	0	100	0	55.231	22.2	56.188	22.167	55.905	0.68336	921
166	922	Osteospermum	x	13	113	0	0	15	0	225	0	55.226	22.2	55.969	22.197	55.669	0.43514	922
167	923	Osteospermum	x	13	113	0	0	20	0	400	0	55.17474747	22.2040404	55.67979798	22.19494949	55.34949495	0.151868687	923
168	924	Osteospermum	x	13	113	0	0	25	0	625	0	55.06060606	22.20505051	55.58383838	22.18989899	55.18888889	0.154858586	924
169	925	Osteospermum	x	13	113	0	0	30	0	900	0	55.01818182	22.22020202	55.48080808	22.18888889	55.08080808	0.078515152	925
170	989	Osteospermum	x	13	113	1	0	-30	0	900	0	55.02	22.502	55.434	22.485	55.034	0.02246	989
171	990	Osteospermum	x	13	113	1	0	-25	0	625	0	54.889	22.519	55.337	22.462	54.941	0.04162	990
172	991	Osteospermum	x	13	113	1	0	-20	0	400	0	54.798	22.502	55.541	22.411	55.167	0.36822	991
173	992	Osteospermum	x	13	113	1	0	-15	0	225	0	54.68282828	22.5030303	55.40606061	22.4	55.00606061	0.327515152	992
174	993	Osteospermum	x	13	113	1	0	-10	0	100	0	54.71010101	22.5040404	55.8020202	22.4	55.47676768	0.75789899	993
175	994	Osteospermum	x	13	113	1	0	-5	0	25	0	54.83434343	22.5	56.37171717	22.3989899	56.12626263	1.292646465	994
176	995	Osteospermum	x	13	113	1	0	0	0	0	0	54.91414141	22.5	57.07878788	22.38181818	56.94747475	2.030484848	995
177	996	Osteospermum	x	13	113	1	0	5	0	25	0	55.131	22.5	58.015	22.35	58.015	2.89635	996
178	997	Osteospermum	x	13	113	1	0	10	0	100	0	55.215	22.454	57.561	22.305	57.488	2.28713	997
179	998	Osteospermum	x	13	113	1	0	15	0	225	0	55.211	22.417	56.933	22.3	56.776	1.56522	998
180	999	Osteospermum	x	13	113	1	0	20	0	400	0	55.313	22.4	56.325	22.3	56.081	0.76003	999
181	1000	Osteospermum	x	13	113	1	0	25	0	625	0	55.4010101	22.4	56.07575758	22.3	55.77575758	0.383747475	1000
182	1001	Osteospermum	x	13	113	1	0	30	0	900	0	55.418	22.397	56.028	22.289	55.728	0.31147	1001
183	1065	Osteospermum	x	13	113	2	0	-30	0	900	0	60.673	22	60.307	21.9	60.707	0.00511	1065
184	1066	Osteospermum	x	13	113	2	0	-25	0	625	0	60.696	22	60.573	21.9	60.973	0.28973	1066
185	1067	Osteospermum	x	13	113	2	0	-20	0	400	0	60.769	22	60.707	21.9	61.107	0.37195	1067
186	1068	Osteospermum	x	13	113	2	0	-15	0	225	0	60.986	21.999	60.977	21.9	61.467	0.46701	1068
187	1069	Osteospermum	x	13	113	2	0	-10	0	100	0	61.105	21.997	61.219	21.885	61.725	0.62767	1069
188	1070	Osteospermum	x	13	113	2	0	-5	0	25	0	61.15050505	21.9989899	62.16060606	21.88888889	62.82828283	1.671242424	1070
189	1071	Osteospermum	x	13	113	2	0	0	0	0	0	61.15252525	22	62.77070707	21.9	63.54040404	2.374676768	1071
190	1072	Osteospermum	x	13	113	2	0	5	0	25	0	61.3040404	22	63.50707071	21.8979798	64.40505051	3.074909091	1072
191	1073	Osteospermum	x	13	113	2	0	10	0	100	0	61.36	22	63.04	21.9	63.841	2.47858	1073
192	1074	Osteospermum	x	13	113	2	0	15	0	225	0	61.435	21.994	62.514	21.896	63.229	1.79549	1074
193	1075	Osteospermum	x	13	113	2	0	20	0	400	0	61.461	21.993	61.881	21.899	62.481	1.03724	1075
194	1076	Osteospermum	x	13	113	2	0	25	0	625	0	61.463	21.998	61.402	21.9	61.925	0.4813	1076
195	1077	Osteospermum	x	13	113	2	0	30	0	900	0	61.4	22	61.176	21.9	61.676	0.28292	1077
196	1141	Osteospermum	x	13	113	3	0	-30	0	900	0	62.713	21.7	62.155	21.662	62.855	0.10226	1141
197	1142	Osteospermum	x	13	113	3	0	-25	0	625	0	62.7	21.7	62.212	21.601	62.912	0.18117	1142
198	1143	Osteospermum	x	13	113	3	0	-20	0	400	0	62.62929293	21.6989899	62.23838384	21.6010101	62.93838384	0.282323232	1143
199	1144	Osteospermum	x	13	113	3	0	-15	0	225	0	62.538	21.699	62.424	21.601	63.126	0.58835	1144
200	1145	Osteospermum	x	13	113	3	0	-10	0	100	0	62.4969697	21.6989899	62.41616162	21.6	63.12626263	0.620373737	1145
201	1146	Osteospermum	x	13	113	3	0	-5	0	25	0	62.537	21.667	62.78	21.597	63.537	1.00105	1146
202	1147	Osteospermum	x	13	113	3	0	0	0	0	0	62.505	21.695	63.445	21.599	64.312	1.80212	1147
203	1148	Osteospermum	x	13	113	3	0	5	0	25	0	62.43131313	21.7	63.82121212	21.6	64.72121212	2.310888889	1148
204	1149	Osteospermum	x	13	113	3	0	10	0	100	0	62.49090909	21.7	63.55555556	21.6	64.45353535	1.944060606	1149
205	1150	Osteospermum	x	13	113	3	0	15	0	225	0	62.47878788	21.69191919	63.08787879	21.6	63.89292929	1.41510101	1150
206	1151	Osteospermum	x	13	113	3	0	20	0	400	0	62.49494949	21.67373737	62.42727273	21.6010101	63.12828283	0.635323232	1151
207	1152	Osteospermum	x	13	113	3	0	25	0	625	0	62.447	21.644	62.104	21.6	62.803	0.30959	1152
208	1153	Osteospermum	x	13	113	3	0	30	0	900	0	62.45	21.663	61.978	21.6	62.578	0.16048	1153
209	1255	Osteospermum	x	17	117	0	2	-30	0	900	0	53.25959596	22.1	53.9020202	22.0969697	53.39494949	0.108757576	1255
210	1256	Osteospermum	x	17	117	0	2	-25	0	625	0	53.14545455	22.1	53.87676768	22.09494949	53.36060606	0.19359596	1256
211	1257	Osteospermum	x	17	117	0	2	-20	0	400	0	53.195	22.131	53.877	22.094	53.372	0.14431	1257
212	1258	Osteospermum	x	17	117	0	2	-15	0	225	0	53.25151515	22.18686869	54.23636364	22.0959596	53.76161616	0.504070707	1258
213	1259	Osteospermum	x	17	117	0	2	-10	0	100	0	53.321	22.198	54.189	22.099	53.693	0.37959	1259
214	1260	Osteospermum	x	17	117	0	2	-5	0	25	0	53.429	22.199	54.452	22.1	53.999	0.5761	1260
215	1261	Osteospermum	x	17	117	0	2	0	0	0	0	53.48	22.2	54.602	22.1	54.18	0.69893	1261
216	1262	Osteospermum	x	17	117	0	2	5	0	25	0	53.595	22.197	54.582	22.1	54.167	0.56074	1262
217	1263	Osteospermum	x	17	117	0	2	10	0	100	0	53.628	22.187	54.532	22.101	54.102	0.46994	1263
218	1264	Osteospermum	x	17	117	0	2	15	0	225	0	53.497	22.177	54.192	22.1	53.692	0.20716	1264
219	1265	Osteospermum	x	17	117	0	2	20	0	400	0	53.209	22.105	53.958	22.1	53.458	0.22422	1265
220	1266	Osteospermum	x	17	117	0	2	25	0	625	0	53.16868687	22.1	53.76565657	22.08787879	53.22626263	0.041494949	1266
221	1267	Osteospermum	x	17	117	0	2	30	0	900	0	53.34646465	22.1	53.94545455	22.08383838	53.44545455	0.072262626	1267
222	1331	Osteospermum	x	17	117	1	2	-30	0	900	0	63.9959596	22.2	63.16363636	22.12525253	64.06868687	0.097808081	1331
223	1332	Osteospermum	x	17	117	1	2	-25	0	625	0	63.87777778	22.2	63.29292929	22.1	64.26363636	0.365313131	1332
224	1333	Osteospermum	x	17	117	1	2	-20	0	400	0	63.77777778	22.18888889	63.23838384	22.0989899	64.18989899	0.402232323	1333
225	1334	Osteospermum	x	17	117	1	2	-15	0	225	0	63.718	22.166	63.324	22.092	64.287	0.56121	1334
226	1335	Osteospermum	x	17	117	1	2	-10	0	100	0	63.536	22.135	63.141	22.087	64.055	0.53142	1335
227	1336	Osteospermum	x	17	117	1	2	-5	0	25	0	63.28	22.166	63.791	22.09	64.826	1.53996	1336
228	1337	Osteospermum	x	17	117	1	2	0	0	0	0	63.113	22.153	64.136	22.095	65.219	2.10641	1337
229	1338	Osteospermum	x	17	117	1	2	5	0	25	0	63.038	22.136	64.273	22.096	65.373	2.34003	1338
230	1339	Osteospermum	x	17	117	1	2	10	0	100	0	62.984	22.184	63.672	22.1	64.672	1.69842	1339
231	1340	Osteospermum	x	17	117	1	2	15	0	225	0	63.004	22.153	63.172	22.1	64.099	1.09925	1340
232	1341	Osteospermum	x	17	117	1	2	20	0	400	0	63.121	22.145	62.755	22.1	63.654	0.49937	1341
233	1342	Osteospermum	x	17	117	1	2	25	0	625	0	63.21818182	22.11919192	62.58686869	22.1	63.38686869	0.207585859	1342
234	1343	Osteospermum	x	17	117	1	2	30	0	900	0	63.31212121	22.10505051	62.58383838	22.1	63.38383838	0.110131313	1343
235	1407	Osteospermum	x	17	117	2	2	-30	0	900	0	66.38080808	22.0020202	65.15353535	21.97575758	66.41010101	0.017272727	1407
236	1408	Osteospermum	x	17	117	2	2	-25	0	625	0	66.426	22	65.259	21.906	66.556	0.09386	1408
237	1409	Osteospermum	x	17	117	2	2	-20	0	400	0	66.499	22	65.498	21.9	66.798	0.29768	1409
238	1410	Osteospermum	x	17	117	2	2	-15	0	225	0	66.52222222	22.00606061	65.56464646	21.9	66.86464646	0.351717172	1410
239	1411	Osteospermum	x	17	117	2	2	-10	0	100	0	66.574	22	65.605	21.9	66.911	0.34664	1411
240	1412	Osteospermum	x	17	117	2	2	-5	0	25	0	66.678	22	65.957	21.9	67.323	0.65015	1412
241	1413	Osteospermum	x	17	117	2	2	0	0	0	0	66.777	22	67.051	21.9	68.617	1.81817	1413
242	1414	Osteospermum	x	17	117	2	2	5	0	25	0	66.82	22	67.334	21.9	68.934	2.10263	1414
243	1415	Osteospermum	x	17	117	2	2	10	0	100	0	66.97272727	22	67.36363636	21.9	68.96363636	1.98420202	1415
244	1416	Osteospermum	x	17	117	2	2	15	0	225	0	67.112	22	66.917	21.9	68.417	1.32772	1416
245	1417	Osteospermum	x	17	117	2	2	20	0	400	0	67.17171717	22	66.35858586	21.9	67.77474747	0.62140404	1417
246	1418	Osteospermum	x	17	117	2	2	25	0	625	0	67.17676768	22	65.97979798	21.9010101	67.37979798	0.17779798	1418
247	1419	Osteospermum	x	17	117	2	2	30	0	900	0	67.19191919	22	65.83131313	21.9	67.16262626	-0.00959596	1419
248	1483	Osteospermum	x	17	117	3	2	-30	0	900	0	67.225	21.8	65.813	21.733	67.154	-0.06372	1483
249	1484	Osteospermum	x	17	117	3	2	-25	0	625	0	67.553	21.8	66.174	21.708	67.574	0.02653	1484
250	1485	Osteospermum	x	17	117	3	2	-20	0	400	0	67.857	21.8	66.532	21.701	67.998	0.1371	1485
251	1486	Osteospermum	x	17	117	3	2	-15	0	225	0	68.234	21.799	66.893	21.7	68.394	0.17788	1486
252	1487	Osteospermum	x	17	117	3	2	-10	0	100	0	68.562	21.798	67.344	21.7	68.944	0.37221	1487
253	1488	Osteospermum	x	17	117	3	2	-5	0	25	0	68.908	21.8	67.631	21.7	69.242	0.35885	1488
254	1489	Osteospermum	x	17	117	3	2	0	0	0	0	69.232	21.8	67.875	21.7	69.552	0.31723	1489
255	1490	Osteospermum	x	17	117	3	2	5	0	25	0	69.506	21.8	68.178	21.7	69.894	0.39412	1490
256	1491	Osteospermum	x	17	117	3	2	10	0	100	0	69.72	21.8	68.317	21.746	70.06	0.34107	1491
257	1492	Osteospermum	x	17	117	3	2	15	0	225	0	69.97979798	21.8	68.43434343	21.73636364	70.22121212	0.217050505	1492
258	1493	Osteospermum	x	17	117	3	2	20	0	400	0	70.17575758	21.8	68.44747475	21.76767677	70.23838384	0.036313131	1493
259	1494	Osteospermum	x	17	117	3	2	25	0	625	0	70.39292929	21.8	68.53434343	21.76565657	70.33434343	-0.080090909	1494
260	1495	Osteospermum	x	17	117	3	2	30	0	900	0	70.557	21.8	68.714	21.781	70.514	-0.03603	1495
261	1578	Osteospermum	x	21	121	0	3	-30	0	900	0	61.92424242	21.1	60.85454545	21.05151515	62.16767677	0.257212121	1578
262	1579	Osteospermum	x	21	121	0	3	-25	0	625	0	61.74545455	21.10707071	61.02424242	21.08787879	62.37373737	0.629888889	1579
263	1580	Osteospermum	x	21	121	0	3	-20	0	400	0	61.64444444	21.13838384	60.7969697	21.1	62.0989899	0.471141414	1580
264	1581	Osteospermum	x	21	121	0	3	-15	0	225	0	61.566	21.147	60.79	21.1	62.095	0.54173	1581
265	1582	Osteospermum	x	21	121	0	3	-10	0	100	0	61.492	21.19	60.926	21.114	62.259	0.77109	1582
266	1583	Osteospermum	x	21	121	0	3	-5	0	25	0	61.4	21.2	60.825	21.129	62.148	0.74767	1583
267	1584	Osteospermum	x	21	121	0	3	0	0	0	0	61.373	21.2	60.687	21.166	61.987	0.61713	1584
268	1585	Osteospermum	x	21	121	0	3	5	0	25	0	61.37575758	21.21818182	61.02828283	21.2	62.37777778	1.004111111	1585
269	1586	Osteospermum	x	21	121	0	3	10	0	100	0	61.389	21.272	60.704	21.202	62.004	0.62049	1586
270	1587	Osteospermum	x	21	121	0	3	15	0	225	0	61.205	21.3	60.656	21.231	61.956	0.74975	1587
271	1588	Osteospermum	x	21	121	0	3	20	0	400	0	61.054	21.3	60.355	21.276	61.606	0.55675	1588
272	1589	Osteospermum	x	21	121	0	3	25	0	625	0	60.59387755	21.30612245	59.7622449	21.3	60.93265306	0.339785714	1589
273	1590	Osteospermum	x	21	121	0	3	30	0	900	0	59.98877551	21.30510204	59.09183673	21.3	60.16122449	0.179183673	1590
274	1654	Osteospermum	x	21	121	1	3	-30	0	900	0	54.853	21.2	54.77	21.176	55.241	0.3781	1654
275	1655	Osteospermum	x	21	121	1	3	-25	0	625	0	54.82828283	21.2	54.71414141	21.14848485	55.17979798	0.33889899	1655
276	1656	Osteospermum	x	21	121	1	3	-20	0	400	0	54.90909091	21.2	54.97373737	21.10707071	55.47373737	0.554747475	1656
277	1657	Osteospermum	x	21	121	1	3	-15	0	225	0	54.96262626	21.1969697	55.13232323	21.1	55.65555556	0.682454545	1657
278	1658	Osteospermum	x	21	121	1	3	-10	0	100	0	55.00808081	21.19393939	55.15454545	21.1	55.67373737	0.662464646	1658
279	1659	Osteospermum	x	21	121	1	3	-5	0	25	0	55.005	21.176	55.415	21.1	55.968	0.96287	1659
280	1660	Osteospermum	x	21	121	1	3	0	0	0	0	55.033	21.19	55.608	21.1	56.184	1.15542	1660
281	1661	Osteospermum	x	21	121	1	3	5	0	25	0	55.06262626	21.1969697	55.94747475	21.1	56.58585859	1.513515152	1661
282	1662	Osteospermum	x	21	121	1	3	10	0	100	0	55.084	21.183	55.738	21.1	56.338	1.25286	1662
283	1663	Osteospermum	x	21	121	1	3	15	0	225	0	55.09292929	21.16969697	55.76363636	21.1	56.36363636	1.273171717	1663
284	1664	Osteospermum	x	21	121	1	3	20	0	400	0	55.157	21.165	55.611	21.101	56.21	1.03465	1664
285	1665	Osteospermum	x	21	121	1	3	25	0	625	0	55.224	21.162	55.144	21.1	55.644	0.43427	1665
286	1666	Osteospermum	x	21	121	1	3	30	0	900	0	55.287	21.157	55.008	21.1	55.508	0.21612	1666
287	1730	Osteospermum	x	21	121	2	3	-30	0	900	0	54.531	21.018	54.273	20.998	54.673	0.13223	1730
288	1731	Osteospermum	x	21	121	2	3	-25	0	625	0	54.598	21	54.594	20.932	55.027	0.43205	1731
289	1732	Osteospermum	x	21	121	2	3	-20	0	400	0	54.583	21	54.469	20.923	54.877	0.3041	1732
290	1733	Osteospermum	x	21	121	2	3	-15	0	225	0	54.60808081	21	54.5959596	20.9	55.03636364	0.424090909	1733
291	1734	Osteospermum	x	21	121	2	3	-10	0	100	0	54.62929293	21	54.88585859	20.9	55.37171717	0.734191919	1734
292	1735	Osteospermum	x	21	121	2	3	-5	0	25	0	54.67878788	21	55.22424242	20.9010101	55.75050505	1.071373737	1735
293	1736	Osteospermum	x	21	121	2	3	0	0	0	0	54.76161616	21	55.16363636	20.9	55.69090909	0.919171717	1736
294	1737	Osteospermum	x	21	121	2	3	5	0	25	0	54.73	21	55.944	20.9	56.581	1.84217	1737
295	1738	Osteospermum	x	21	121	2	3	10	0	100	0	54.714	21	55.767	20.904	56.367	1.65606	1738
296	1739	Osteospermum	x	21	121	2	3	15	0	225	0	54.796	20.999	55.667	20.902	56.267	1.45951	1739
297	1740	Osteospermum	x	21	121	2	3	20	0	400	0	54.797	20.997	55.542	20.9	56.124	1.31588	1740
298	1741	Osteospermum	x	21	121	2	3	25	0	625	0	54.807	20.998	55.105	20.903	55.607	0.80688	1741
299	1742	Osteospermum	x	21	121	2	3	30	0	900	0	54.83434343	20.9979798	54.7030303	20.91313131	55.18484848	0.320141414	1742
300	1806	Osteospermum	x	21	121	3	3	-30	0	900	0	54.002	20.882	53.828	20.822	54.137	0.15301	1806
301	1807	Osteospermum	x	21	121	3	3	-25	0	625	0	54.036	20.857	53.915	20.8	54.251	0.21846	1807
302	1808	Osteospermum	x	21	121	3	3	-20	0	400	0	53.993	20.885	53.966	20.8	54.327	0.31985	1808
303	1809	Osteospermum	x	21	121	3	3	-15	0	225	0	53.981	20.878	54.157	20.8	54.532	0.54973	1809
304	1810	Osteospermum	x	21	121	3	3	-10	0	100	0	53.99090909	20.87676768	54.25555556	20.8	54.64949495	0.652515152	1810
305	1811	Osteospermum	x	21	121	3	3	-5	0	25	0	53.983	20.829	54.599	20.792	55.028	1.05284	1811
306	1812	Osteospermum	x	21	121	3	3	0	0	0	0	53.99494949	20.84646465	54.79393939	20.79494949	55.27272727	1.263565657	1812
307	1813	Osteospermum	x	21	121	3	3	5	0	25	0	53.96969697	20.84646465	54.79494949	20.79090909	55.26262626	1.28989899	1813
308	1814	Osteospermum	x	21	121	3	3	10	0	100	0	53.99292929	20.87272727	55.15151515	20.7989899	55.65454545	1.67410101	1814
309	1815	Osteospermum	x	21	121	3	3	15	0	225	0	54.04343434	20.85555556	55.03838384	20.8	55.53737374	1.494212121	1815
310	1816	Osteospermum	x	21	121	3	3	20	0	400	0	54.059	20.86	54.591	20.8	55.019	0.96761	1816
311	1817	Osteospermum	x	21	121	3	3	25	0	625	0	54.065	20.858	54.26	20.8	54.66	0.58349	1817
312	1818	Osteospermum	x	21	121	3	3	30	0	900	0	54.165	20.859	54.048	20.8	54.448	0.24172	1818
313	33	Osteospermum	z	1	101	0	1	0	5	0	25	58.87040816	21.79591837	58.03163265	21.70204082	59.03163265	0.185704082	33
314	34	Osteospermum	z	1	101	0	1	0	10	0	100	58.92727273	21.7979798	58.10808081	21.7020202	59.10808081	0.21369697	34
315	35	Osteospermum	z	1	101	0	1	0	15	0	225	58.83469388	21.80918367	58.12755102	21.78265306	59.12755102	0.327887755	35
316	36	Osteospermum	z	1	101	0	1	0	20	0	400	58.9020202	21.83333333	58.10707071	21.7969697	59.10707071	0.237828283	36
317	37	Osteospermum	z	1	101	0	1	0	25	0	625	58.991	21.891	58.106	21.8	59.106	0.14766	37
318	38	Osteospermum	z	1	101	0	1	0	30	0	900	59	21.9	58.134	21.815	59.134	0.16974	38
319	109	Osteospermum	z	1	101	1	1	0	5	0	25	68.8010101	21.8	67.63838384	21.78686869	69.73737374	0.924888889	109
320	110	Osteospermum	z	1	101	1	1	0	10	0	100	68.88	21.8	67.057	21.743	69.061	0.20027	110
321	111	Osteospermum	z	1	101	1	1	0	15	0	225	68.87	21.8	66.815	21.703	68.815	-0.05835	111
322	112	Osteospermum	z	1	101	1	1	0	20	0	400	68.845	21.8	66.761	21.709	68.761	-0.09329	112
323	113	Osteospermum	z	1	101	1	1	0	25	0	625	68.83939394	21.8	66.75555556	21.7040404	68.75555556	-0.093727273	113
324	114	Osteospermum	z	1	101	1	1	0	30	0	900	68.87979798	21.8	66.72323232	21.71010101	68.72323232	-0.170010101	114
325	185	Osteospermum	z	1	101	2	1	0	5	0	25	73.52828283	21.75252525	71.67575758	21.7	74.18282828	0.681808081	185
326	186	Osteospermum	z	1	101	2	1	0	10	0	100	73.857	21.724	71.623	21.699	74.123	0.29453	186
327	187	Osteospermum	z	1	101	2	1	0	15	0	225	74.008	21.722	71.684	21.699	74.184	0.21124	187
328	188	Osteospermum	z	1	101	2	1	0	20	0	400	74.13636364	21.72828283	71.6979798	21.6989899	74.1979798	0.098393939	188
329	189	Osteospermum	z	1	101	2	1	0	25	0	625	74.13	21.744	71.698	21.7	74.198	0.10478	189
330	190	Osteospermum	z	1	101	2	1	0	30	0	900	74.125	21.749	71.629	21.7	74.129	0.03319	190
331	261	Osteospermum	z	1	101	3	1	0	5	0	25	75.72020202	21.74646465	73.21313131	21.7	75.91313131	0.197373737	261
332	262	Osteospermum	z	1	101	3	1	0	10	0	100	75.89494949	21.71717172	73.36868687	21.7	76.06868687	0.195292929	262
333	263	Osteospermum	z	1	101	3	1	0	15	0	225	76.05454545	21.74141414	73.48080808	21.7	76.18080808	0.160151515	263
334	264	Osteospermum	z	1	101	3	1	0	20	0	400	76.246	21.736	73.617	21.7	76.334	0.11987	264
335	265	Osteospermum	z	1	101	3	1	0	25	0	625	76.272	21.758	73.804	21.7	76.604	0.30144	265
336	266	Osteospermum	z	1	101	3	1	0	30	0	900	76.496	21.729	73.9	21.7	76.7	0.18414	266
337	337	Osteospermum	z	5	105	0	1	0	5	0	25	77.893	22.5	75.482	22.48	78.175	0.24881	337
338	338	Osteospermum	z	5	105	0	1	0	10	0	100	77.824	22.5	75.396	22.473	78.071	0.22597	338
339	339	Osteospermum	z	5	105	0	1	0	15	0	225	77.807	22.501	75.268	22.473	77.869	0.10675	339
340	340	Osteospermum	z	5	105	0	1	0	20	0	400	77.803	22.501	75.266	22.481	77.866	0.10862	340
341	341	Osteospermum	z	5	105	0	1	0	25	0	625	77.748	22.503	75.239	22.482	77.839	0.13473	341
342	342	Osteospermum	z	5	105	0	1	0	30	0	900	77.72424242	22.57171717	75.22929293	22.4989899	77.82929293	0.14810101	342
343	413	Osteospermum	z	5	105	1	1	0	5	0	25	78.438	22.579	76.327	22.5	79.027	0.60689	413
344	414	Osteospermum	z	5	105	1	1	0	10	0	100	78.53333333	22.50606061	76.1979798	22.47474747	78.8979798	0.373515152	414
345	415	Osteospermum	z	5	105	1	1	0	15	0	225	78.67575758	22.5	76.15353535	22.4030303	78.85353535	0.183525253	415
346	416	Osteospermum	z	5	105	1	1	0	20	0	400	78.80606061	22.4979798	76.21313131	22.4	78.91313131	0.116989899	416
347	417	Osteospermum	z	5	105	1	1	0	25	0	625	78.824	22.498	76.206	22.4	78.906	0.09142	417
348	418	Osteospermum	z	5	105	1	1	0	30	0	900	78.752	22.499	76.194	22.4	78.894	0.15058	418
349	489	Osteospermum	z	5	105	2	1	0	5	0	25	76.498	22.07	74.247	22	76.847	0.32437	489
350	490	Osteospermum	z	5	105	2	1	0	10	0	100	76.578	22.02	74.228	22	76.828	0.22411	490
351	491	Osteospermum	z	5	105	2	1	0	15	0	225	76.57676768	22.03232323	74.14444444	21.9979798	76.74444444	0.136333333	491
352	492	Osteospermum	z	5	105	2	1	0	20	0	400	76.5040404	22.04141414	74.0040404	22	76.6040404	0.059282828	492
353	493	Osteospermum	z	5	105	2	1	0	25	0	625	76.43030303	22.03232323	73.91212121	21.97070707	76.51111111	0.034666667	493
354	494	Osteospermum	z	5	105	2	1	0	30	0	900	76.421	22.021	73.906	21.905	76.506	0.03742	494
355	565	Osteospermum	z	5	105	3	1	0	5	0	25	76.101	21.897	73.972	21.801	76.559	0.428	565
356	566	Osteospermum	z	5	105	3	1	0	10	0	100	76.171	21.9	73.901	21.801	76.468	0.28207	566
357	567	Osteospermum	z	5	105	3	1	0	15	0	225	76.229	21.892	73.78	21.8	76.28	0.0946	567
358	568	Osteospermum	z	5	105	3	1	0	20	0	400	76.276	21.867	73.814	21.8	76.329	0.08398	568
359	569	Osteospermum	z	5	105	3	1	0	25	0	625	76.272	21.872	73.775	21.8	76.275	0.04625	569
360	570	Osteospermum	z	5	105	3	1	0	30	0	900	76.231	21.857	73.706	21.8	76.206	0.01342	570
361	660	Osteospermum	z	9	109	0	2	0	5	0	25	44.71326531	22	45.77857143	21.90408163	45.07857143	0.352479592	660
362	661	Osteospermum	z	9	109	0	2	0	10	0	100	44.896	22	45.73	21.9	45.03	0.11681	661
363	662	Osteospermum	z	9	109	0	2	0	15	0	225	44.974	22	45.79	21.9	45.09	0.1041	662
364	663	Osteospermum	z	9	109	0	2	0	20	0	400	45.156	21.992	45.907	21.9	45.207	0.04963	663
365	664	Osteospermum	z	9	109	0	2	0	25	0	625	45.208	21.992	45.905	21.9	45.205	-0.00455	664
366	665	Osteospermum	z	9	109	0	2	0	30	0	900	45.116	21.952	45.787	21.9	45.087	-0.04117	665
367	736	Osteospermum	z	9	109	1	2	0	5	0	25	48.679	21.702	50.556	21.699	50.256	1.58046	736
368	737	Osteospermum	z	9	109	1	2	0	10	0	100	48.594	21.7	49.944	21.698	49.597	1.00013	737
369	738	Osteospermum	z	9	109	1	2	0	15	0	225	48.48787879	21.7	49.41515152	21.6989899	49.01515152	0.531292929	738
370	739	Osteospermum	z	9	109	1	2	0	20	0	400	48.467	21.7	49.251	21.694	48.851	0.37361	739
371	740	Osteospermum	z	9	109	1	2	0	25	0	625	48.38484848	21.7	49.16969697	21.6989899	48.76969697	0.367424242	740
372	741	Osteospermum	z	9	109	1	2	0	30	0	900	48.4040404	21.7	49.13838384	21.6989899	48.73838384	0.314414141	741
373	812	Osteospermum	z	9	109	2	2	0	5	0	25	56.033	21.549	56.963	21.5	57.251	1.19173	812
374	813	Osteospermum	z	9	109	2	2	0	10	0	100	56.254	21.541	56.913	21.5	57.182	0.91629	813
375	814	Osteospermum	z	9	109	2	2	0	15	0	225	56.47040816	21.51122449	56.73367347	21.5	56.93367347	0.50494898	814
376	815	Osteospermum	z	9	109	2	2	0	20	0	400	56.68367347	21.55	56.8	21.5	57.01938776	0.363520408	815
377	816	Osteospermum	z	9	109	2	2	0	25	0	625	56.84848485	21.53838384	56.93232323	21.5	57.23232323	0.342747475	816
378	817	Osteospermum	z	9	109	2	2	0	30	0	900	57.05353535	21.51616162	57.11010101	21.4979798	57.41010101	0.331353535	817
379	888	Osteospermum	z	9	109	3	2	0	5	0	25	62.905	21.5	62.149	21.499	62.849	-0.04259	888
380	889	Osteospermum	z	9	109	3	2	0	10	0	100	62.91818182	21.5	62.07474747	21.4989899	62.77474747	-0.136707071	889
381	890	Osteospermum	z	9	109	3	2	0	15	0	225	62.8969697	21.5020202	62.03737374	21.4959596	62.73737374	-0.156212121	890
382	891	Osteospermum	z	9	109	3	2	0	20	0	400	62.89494949	21.51010101	62.02424242	21.49494949	62.72424242	-0.168494949	891
383	892	Osteospermum	z	9	109	3	2	0	25	0	625	62.90505051	21.5010101	62.01515152	21.48787879	62.71515152	-0.188474747	892
384	893	Osteospermum	z	9	109	3	2	0	30	0	900	62.842	21.523	61.996	21.492	62.696	-0.14627	893
385	926	Osteospermum	z	13	113	0	0	0	5	0	25	54.96565657	22.24444444	55.47777778	22.2	55.07777778	0.127393939	926
386	927	Osteospermum	z	13	113	0	0	0	10	0	100	54.86969697	22.25151515	55.3	22.2	54.9	0.018262626	927
387	928	Osteospermum	z	13	113	0	0	0	15	0	225	54.97142857	22.27244898	55.30510204	22.2	54.90510204	-0.077561224	928
388	929	Osteospermum	z	13	113	0	0	0	20	0	400	54.981	22.296	55.295	22.199	54.895	-0.09883	929
389	930	Osteospermum	z	13	113	0	0	0	25	0	625	54.925	22.3	55.213	22.202	54.813	-0.13792	930
390	931	Osteospermum	z	13	113	0	0	0	30	0	900	54.856	22.301	55.184	22.208	54.784	-0.10256	931
391	1002	Osteospermum	z	13	113	1	0	0	5	0	25	55.456	22.385	57.085	22.256	56.977	1.49588	1002
392	1003	Osteospermum	z	13	113	1	0	0	10	0	100	55.41	22.331	56.215	22.201	55.926	0.53575	1003
393	1004	Osteospermum	z	13	113	1	0	0	15	0	225	55.495	22.3	56.057	22.2	55.757	0.2681	1004
394	1005	Osteospermum	z	13	113	1	0	0	20	0	400	55.661	22.3	56.136	22.2	55.836	0.19338	1005
395	1006	Osteospermum	z	13	113	1	0	0	25	0	625	55.86868687	22.3	56.24343434	22.2	55.94343434	0.109727273	1006
396	1007	Osteospermum	z	13	113	1	0	0	30	0	900	56.09285714	22.29489796	56.46530612	22.19897959	56.26428571	0.142295918	1007
397	1078	Osteospermum	z	13	113	2	0	0	5	0	25	61.337	21.988	62.119	21.897	62.798	1.4368	1078
398	1079	Osteospermum	z	13	113	2	0	0	10	0	100	61.121	21.956	61.282	21.891	61.799	0.68452	1079
399	1080	Osteospermum	z	13	113	2	0	0	15	0	225	60.878	21.954	60.764	21.858	61.198	0.32873	1080
400	1081	Osteospermum	z	13	113	2	0	0	20	0	400	60.539	21.921	60.376	21.878	60.776	0.21896	1081
401	1082	Osteospermum	z	13	113	2	0	0	25	0	625	60.202	21.936	60.006	21.892	60.314	0.12788	1082
402	1083	Osteospermum	z	13	113	2	0	0	30	0	900	59.92626263	21.91313131	59.79292929	21.87070707	60.09292929	0.157282828	1083
403	1154	Osteospermum	z	13	113	3	0	0	5	0	25	62.42020202	21.65656566	62.62323232	21.6	63.35353535	0.936575758	1154
404	1155	Osteospermum	z	13	113	3	0	0	10	0	100	62.385	21.639	62.068	21.6	62.722	0.32975	1155
405	1156	Osteospermum	z	13	113	3	0	0	15	0	225	62.306	21.622	61.905	21.6	62.505	0.21985	1156
406	1157	Osteospermum	z	13	113	3	0	0	20	0	400	62.249	21.649	61.802	21.6	62.402	0.15823	1157
407	1158	Osteospermum	z	13	113	3	0	0	25	0	625	62.188	21.633	61.71	21.6	62.31	0.1126	1158
408	1159	Osteospermum	z	13	113	3	0	0	30	0	900	62.218	21.615	61.788	21.588	62.388	0.17308	1159
409	1268	Osteospermum	z	17	117	0	2	0	5	0	25	53.671	22.1	54.35	22.048	53.88	0.216	1268
410	1269	Osteospermum	z	17	117	0	2	0	10	0	100	54.335	22.098	54.831	22.001	54.441	0.10924	1269
411	1270	Osteospermum	z	17	117	0	2	0	15	0	225	55.034	22.095	55.501	22	55.228	0.18589	1270
412	1271	Osteospermum	z	17	117	0	2	0	20	0	400	55.513	22.098	55.882	22	55.682	0.14812	1271
413	1272	Osteospermum	z	17	117	0	2	0	25	0	625	55.831	22.096	56.211	22	56.011	0.21095	1272
414	1273	Osteospermum	z	17	117	0	2	0	30	0	900	56.12323232	22.08181818	56.42020202	22	56.31919192	0.16120202	1273
415	1344	Osteospermum	z	17	117	1	2	0	5	0	25	63.343	22.117	63.271	22.1	64.225	0.87482	1344
416	1345	Osteospermum	z	17	117	1	2	0	10	0	100	63.56464646	22.1020202	63.14141414	22.0979798	64.04141414	0.503393939	1345
417	1346	Osteospermum	z	17	117	1	2	0	15	0	225	63.85656566	22.1	63.14949495	22.05858586	64.06666667	0.220676768	1346
418	1347	Osteospermum	z	17	117	1	2	0	20	0	400	64.112	22.101	63.372	22.084	64.368	0.22256	1347
419	1348	Osteospermum	z	17	117	1	2	0	25	0	625	64.342	22.1	63.564	22.091	64.564	0.21524	1348
420	1349	Osteospermum	z	17	117	1	2	0	30	0	900	64.48585859	22.1020202	63.73737374	22.07676768	64.73737374	0.271979798	1349
421	1420	Osteospermum	z	17	117	2	2	0	5	0	25	67.143	22	66.642	21.9	68.133	0.97856	1420
422	1421	Osteospermum	z	17	117	2	2	0	10	0	100	67.117	22	66.259	21.9	67.667	0.56101	1421
423	1422	Osteospermum	z	17	117	2	2	0	15	0	225	67.177	21.988	65.858	21.9	67.216	0.03628	1422
424	1423	Osteospermum	z	17	117	2	2	0	20	0	400	67.131	21.989	65.725	21.9	67.025	-0.07125	1423
425	1424	Osteospermum	z	17	117	2	2	0	25	0	625	67.03535354	21.98282828	65.68484848	21.9	66.98484848	-0.021979798	1424
426	1425	Osteospermum	z	17	117	2	2	0	30	0	900	66.91414141	21.96161616	65.55050505	21.9	66.85050505	-0.056555556	1425
427	1496	Osteospermum	z	17	117	3	2	0	5	0	25	70.704	21.8	68.939	21.735	70.782	0.07728	1496
428	1497	Osteospermum	z	17	117	3	2	0	10	0	100	70.776	21.8	69.097	21.7	70.997	0.18852	1497
429	1498	Osteospermum	z	17	117	3	2	0	15	0	225	70.9	21.8010101	69.17272727	21.7	71.07272727	0.152343434	1498
430	1499	Osteospermum	z	17	117	3	2	0	20	0	400	71.07878788	21.8	69.23535354	21.7	71.13535354	0.045808081	1499
431	1500	Osteospermum	z	17	117	3	2	0	25	0	625	71.23737374	21.8	69.33333333	21.7	71.23333333	0.000383838	1500
432	1501	Osteospermum	z	17	117	3	2	0	30	0	900	71.36868687	21.8	69.41818182	21.71111111	71.31818182	-0.03259596	1501
433	1591	Osteospermum	z	21	121	0	3	0	5	0	25	59.445	21.301	58.736	21.299	59.736	0.3166	1591
434	1592	Osteospermum	z	21	121	0	3	0	10	0	100	59.07979798	21.3030303	58.19494949	21.3	59.11616162	0.063444444	1592
435	1593	Osteospermum	z	21	121	0	3	0	15	0	225	58.77959184	21.32244898	57.84591837	21.3	58.74591837	-0.035112245	1593
436	1594	Osteospermum	z	21	121	0	3	0	20	0	400	58.53434343	21.33030303	57.59494949	21.3	58.46262626	-0.07610101	1594
437	1595	Osteospermum	z	21	121	0	3	0	25	0	625	58.37346939	21.37040816	57.41836735	21.3	58.21836735	-0.117081633	1595
438	1596	Osteospermum	z	21	121	0	3	0	30	0	900	58.039	21.387	57.169	21.314	57.969	-0.06755	1596
439	1667	Osteospermum	z	21	121	1	3	0	5	0	25	55.37	21.156	55.585	21.1	56.185	0.79193	1667
440	1668	Osteospermum	z	21	121	1	3	0	10	0	100	55.364	21.149	55.386	21.096	55.942	0.57103	1668
441	1669	Osteospermum	z	21	121	1	3	0	15	0	225	55.39292929	21.14444444	55.18888889	21.0979798	55.68989899	0.31659596	1669
442	1670	Osteospermum	z	21	121	1	3	0	20	0	400	55.40808081	21.14444444	55.05959596	21.09292929	55.55959596	0.153858586	1670
443	1671	Osteospermum	z	21	121	1	3	0	25	0	625	55.45454545	21.13030303	55.08181818	21.08282828	55.58181818	0.132727273	1671
444	1672	Osteospermum	z	21	121	1	3	0	30	0	900	55.454	21.127	55.084	21.088	55.584	0.13576	1672
445	1743	Osteospermum	z	21	121	2	3	0	5	0	25	54.84646465	20.9959596	55.35252525	20.9020202	55.9020202	1.050070707	1743
446	1744	Osteospermum	z	21	121	2	3	0	10	0	100	54.896	20.976	55.246	20.903	55.777	0.87887	1744
447	1745	Osteospermum	z	21	121	2	3	0	15	0	225	54.904	20.997	54.829	20.9	55.329	0.39436	1745
448	1746	Osteospermum	z	21	121	2	3	0	20	0	400	54.947	20.989	54.705	20.9	55.196	0.2097	1746
449	1747	Osteospermum	z	21	121	2	3	0	25	0	625	54.9969697	20.97979798	54.68989899	20.9	55.17373737	0.142515152	1747
450	1748	Osteospermum	z	21	121	2	3	0	30	0	900	55.02323232	20.96363636	54.71111111	20.9	55.21111111	0.140434343	1748
451	1819	Osteospermum	z	21	121	3	3	0	5	0	25	54.184	20.841	54.501	20.8	54.902	0.73989	1819
452	1820	Osteospermum	z	21	121	3	3	0	10	0	100	54.226	20.873	54.365	20.8	54.765	0.54237	1820
453	1821	Osteospermum	z	21	121	3	3	0	15	0	225	54.27676768	20.86666667	54.12222222	20.8	54.52222222	0.214565657	1821
454	1822	Osteospermum	z	21	121	3	3	0	20	0	400	54.312	20.874	54.099	20.8	54.499	0.15286	1822
455	1823	Osteospermum	z	21	121	3	3	0	25	0	625	54.337	20.875	54.104	20.8	54.504	0.13356	1823
456	1824	Osteospermum	z	21	121	3	3	0	30	0	900	54.348	20.856	54.105	20.8	54.505	0.1237	1824
