# Supplementary material for: Floral Humidity in Flowering Plants: A Preliminary Survey
Source: Front Plant Sci. 2020 Mar 6;11:249. doi: 10.3389/fpls.2020.00249 (PMC7068853; doi:10.3389/fpls.2020.00249)
Supplement: SUPPLEMENTARY FILE 2 — A zipped file containing floral humidity data collected by the robot arm transects as described in the main text. A word document within the zipped files explains the data formatting in detail. Datafiles themselves are in CSV format. [file Data_Sheet_2.zip › Floral humidity data/Flowers/Osteospermum Raw.csv]

	X.	Individual	Species	totIndividual	date	sample..	Sample.order	x.or.z.transect	xoffset	zoffset	Background.Humidity	Background.Temperature	Focal.Humidity	Focal.Temperature	Corrected.Focal.humidity	Change.in.RH.	block	BE	Tag	N
1	1897	1	Osteospermum	101	2017-07-18-13-49-59	0	1	x	-30	0	56.8	21.8	56.1	21.8	56.9	0.111	20	First10	Here	1
2	1898	1	Osteospermum	101	2017-07-18-13-50-01	0	1	x	-30	0	56.8	21.8	56.1	21.8	56.9	0.111	20	First10	Here	2
3	1899	1	Osteospermum	101	2017-07-18-13-50-04	0	1	x	-30	0	56.9	21.9	56.1	21.8	56.9	0.011	20	First10	Here	3
4	1900	1	Osteospermum	101	2017-07-18-13-50-06	0	1	x	-30	0	56.8	21.8	56.1	21.8	56.9	0.111	20	First10	Here	4
5	1901	1	Osteospermum	101	2017-07-18-13-50-08	0	1	x	-30	0	56.8	21.8	56.1	21.8	56.9	0.111	20	First10	Here	5
6	1902	1	Osteospermum	101	2017-07-18-13-50-10	0	1	x	-30	0	56.8	21.8	56.1	21.8	56.9	0.111	20	First10	Here	6
7	1903	1	Osteospermum	101	2017-07-18-13-50-12	0	1	x	-30	0	56.8	21.8	56.2	21.8	57	0.222	20	First10	Here	7
8	1904	1	Osteospermum	101	2017-07-18-13-50-14	0	1	x	-30	0	56.9	21.9	56.2	21.8	57	0.122	20	First10	Here	8
9	1905	1	Osteospermum	101	2017-07-18-13-50-16	0	1	x	-30	0	56.9	21.9	56.2	21.8	57	0.122	20	First10	Here	9
10	1906	1	Osteospermum	101	2017-07-18-13-50-18	0	1	x	-30	0	56.8	21.8	56.2	21.8	57	0.222	20	First10	Here	10
11	1907	1	Osteospermum	101	2017-07-18-13-50-20	0	1	x	-30	0	56.8	21.8	56.2	21.8	57	0.222	20			11
12	1908	1	Osteospermum	101	2017-07-18-13-50-22	0	1	x	-30	0	56.9	21.9	56.2	21.8	57	0.122	20			12
13	1909	1	Osteospermum	101	2017-07-18-13-50-24	0	1	x	-30	0	56.9	21.9	56.2	21.8	57	0.122	20			13
14	1910	1	Osteospermum	101	2017-07-18-13-50-26	0	1	x	-30	0	56.8	21.8	56.2	21.8	57	0.222	20			14
15	1911	1	Osteospermum	101	2017-07-18-13-50-28	0	1	x	-30	0	56.8	21.8	56.2	21.8	57	0.222	20			15
16	1912	1	Osteospermum	101	2017-07-18-13-50-30	0	1	x	-30	0	56.8	21.8	56.2	21.8	57	0.222	20			16
17	1913	1	Osteospermum	101	2017-07-18-13-50-32	0	1	x	-30	0	56.8	21.8	56.2	21.8	57	0.222	20			17
18	1914	1	Osteospermum	101	2017-07-18-13-50-34	0	1	x	-30	0	56.8	21.8	56.2	21.8	57	0.222	20			18
19	1915	1	Osteospermum	101	2017-07-18-13-50-36	0	1	x	-30	0	56.8	21.8	56.2	21.8	57	0.222	20			19
20	1916	1	Osteospermum	101	2017-07-18-13-50-38	0	1	x	-30	0	56.8	21.8	56.2	21.8	57	0.222	20			20
21	1917	1	Osteospermum	101	2017-07-18-13-50-40	0	1	x	-30	0	56.9	21.9	56.2	21.8	57	0.122	20			21
22	1918	1	Osteospermum	101	2017-07-18-13-50-42	0	1	x	-30	0	56.9	21.9	56.2	21.8	57	0.122	20			22
23	1919	1	Osteospermum	101	2017-07-18-13-50-44	0	1	x	-30	0	56.8	21.8	56.2	21.8	57	0.222	20			23
24	1920	1	Osteospermum	101	2017-07-18-13-50-46	0	1	x	-30	0	56.9	21.9	56.3	21.9	57.1	0.233	20			24
25	1921	1	Osteospermum	101	2017-07-18-13-50-48	0	1	x	-30	0	56.9	21.9	56.2	21.8	57	0.122	20			25
26	1922	1	Osteospermum	101	2017-07-18-13-50-50	0	1	x	-30	0	56.9	21.9	56.2	21.8	57	0.122	20			26
27	1923	1	Osteospermum	101	2017-07-18-13-50-52	0	1	x	-30	0	56.8	21.8	56.2	21.8	57	0.222	20			27
28	1924	1	Osteospermum	101	2017-07-18-13-50-54	0	1	x	-30	0	56.9	21.9	56.2	21.8	57	0.122	20			28
29	1925	1	Osteospermum	101	2017-07-18-13-50-56	0	1	x	-30	0	56.9	21.9	56.2	21.8	57	0.122	20			29
30	1926	1	Osteospermum	101	2017-07-18-13-50-58	0	1	x	-30	0	56.9	21.9	56.2	21.8	57	0.122	20			30
31	1927	1	Osteospermum	101	2017-07-18-13-51-00	0	1	x	-30	0	56.8	21.8	56.2	21.8	57	0.222	20			31
32	1928	1	Osteospermum	101	2017-07-18-13-51-02	0	1	x	-30	0	56.9	21.9	56.2	21.8	57	0.122	20			32
33	1929	1	Osteospermum	101	2017-07-18-13-51-04	0	1	x	-30	0	56.9	21.9	56.2	21.8	57	0.122	20			33
34	1930	1	Osteospermum	101	2017-07-18-13-51-06	0	1	x	-30	0	56.9	21.9	56.2	21.8	57	0.122	20			34
35	1931	1	Osteospermum	101	2017-07-18-13-51-08	0	1	x	-30	0	56.9	21.9	56.2	21.8	57	0.122	20			35
36	1932	1	Osteospermum	101	2017-07-18-13-51-10	0	1	x	-30	0	56.9	21.9	56.2	21.8	57	0.122	20			36
37	1933	1	Osteospermum	101	2017-07-18-13-51-12	0	1	x	-30	0	56.9	21.9	56.2	21.8	57	0.122	20			37
38	1934	1	Osteospermum	101	2017-07-18-13-51-14	0	1	x	-30	0	56.8	21.8	56.3	21.9	57.1	0.333	20			38
39	1935	1	Osteospermum	101	2017-07-18-13-51-16	0	1	x	-30	0	56.8	21.8	56.2	21.8	57	0.222	20			39
40	1936	1	Osteospermum	101	2017-07-18-13-51-18	0	1	x	-30	0	56.8	21.8	56.2	21.8	57	0.222	20			40
41	1937	1	Osteospermum	101	2017-07-18-13-51-20	0	1	x	-30	0	56.9	21.9	56.2	21.8	57	0.122	20			41
42	1938	1	Osteospermum	101	2017-07-18-13-51-22	0	1	x	-30	0	56.8	21.8	56.2	21.8	57	0.222	20			42
43	1939	1	Osteospermum	101	2017-07-18-13-51-24	0	1	x	-30	0	56.9	21.9	56.2	21.8	57	0.122	20			43
44	1940	1	Osteospermum	101	2017-07-18-13-51-26	0	1	x	-30	0	56.9	21.9	56.2	21.8	57	0.122	20			44
45	1941	1	Osteospermum	101	2017-07-18-13-51-28	0	1	x	-30	0	56.9	21.8	56.2	21.8	57	0.122	20			45
46	1942	1	Osteospermum	101	2017-07-18-13-51-30	0	1	x	-30	0	56.8	21.8	56.2	21.8	57	0.222	20			46
47	1943	1	Osteospermum	101	2017-07-18-13-51-32	0	1	x	-30	0	57	21.9	56.2	21.8	57	0.022	20			47
48	1944	1	Osteospermum	101	2017-07-18-13-51-34	0	1	x	-30	0	57	21.9	56.2	21.8	57	0.022	20			48
49	1945	1	Osteospermum	101	2017-07-18-13-51-36	0	1	x	-30	0	57	21.9	56.2	21.8	57	0.022	20			49
50	1946	1	Osteospermum	101	2017-07-18-13-51-38	0	1	x	-30	0	56.9	21.8	56.2	21.8	57	0.122	20			50
51	1947	1	Osteospermum	101	2017-07-18-13-51-40	0	1	x	-30	0	56.9	21.8	56.2	21.8	57	0.122	20			51
52	1948	1	Osteospermum	101	2017-07-18-13-51-42	0	1	x	-30	0	56.9	21.8	56.2	21.8	57	0.122	20			52
53	1949	1	Osteospermum	101	2017-07-18-13-51-44	0	1	x	-30	0	57	21.9	56.2	21.8	57	0.022	20			53
54	1950	1	Osteospermum	101	2017-07-18-13-51-46	0	1	x	-30	0	56.9	21.8	56.2	21.8	57	0.122	20			54
55	1951	1	Osteospermum	101	2017-07-18-13-51-48	0	1	x	-30	0	57	21.9	56.2	21.8	57	0.022	20			55
56	1952	1	Osteospermum	101	2017-07-18-13-51-50	0	1	x	-30	0	57	21.9	56.2	21.8	57	0.022	20			56
57	1953	1	Osteospermum	101	2017-07-18-13-51-52	0	1	x	-30	0	57	21.9	56.2	21.8	57	0.022	20			57
58	1954	1	Osteospermum	101	2017-07-18-13-51-54	0	1	x	-30	0	57	21.9	56.2	21.8	57	0.022	20			58
59	1955	1	Osteospermum	101	2017-07-18-13-51-56	0	1	x	-30	0	56.9	21.8	56.2	21.8	57	0.122	20			59
60	1956	1	Osteospermum	101	2017-07-18-13-51-58	0	1	x	-30	0	56.9	21.8	56.2	21.8	57	0.122	20			60
61	1957	1	Osteospermum	101	2017-07-18-13-52-00	0	1	x	-30	0	57	21.9	56.2	21.8	57	0.022	20			61
62	1958	1	Osteospermum	101	2017-07-18-13-52-02	0	1	x	-30	0	56.9	21.8	56.2	21.8	57	0.122	20			62
63	1959	1	Osteospermum	101	2017-07-18-13-52-04	0	1	x	-30	0	57	21.9	56.2	21.8	57	0.022	20			63
64	1960	1	Osteospermum	101	2017-07-18-13-52-06	0	1	x	-30	0	57	21.9	56.2	21.8	57	0.022	20			64
65	1961	1	Osteospermum	101	2017-07-18-13-52-08	0	1	x	-30	0	57	21.9	56.2	21.8	57	0.022	20			65
66	1962	1	Osteospermum	101	2017-07-18-13-52-10	0	1	x	-30	0	56.9	21.8	56.2	21.8	57	0.122	20			66
67	1963	1	Osteospermum	101	2017-07-18-13-52-12	0	1	x	-30	0	57	21.9	56.2	21.8	57	0.022	20			67
68	1964	1	Osteospermum	101	2017-07-18-13-52-14	0	1	x	-30	0	56.9	21.8	56.2	21.8	57	0.122	20			68
69	1965	1	Osteospermum	101	2017-07-18-13-52-16	0	1	x	-30	0	56.9	21.8	56.2	21.8	57	0.122	20			69
70	1966	1	Osteospermum	101	2017-07-18-13-52-18	0	1	x	-30	0	56.9	21.8	56.3	21.8	57.1	0.233	20			70
71	1967	1	Osteospermum	101	2017-07-18-13-52-20	0	1	x	-30	0	57	21.9	56.3	21.8	57.1	0.133	20			71
72	1968	1	Osteospermum	101	2017-07-18-13-52-22	0	1	x	-30	0	56.9	21.8	56.2	21.8	57	0.122	20			72
73	1969	1	Osteospermum	101	2017-07-18-13-52-24	0	1	x	-30	0	57	21.9	56.3	21.8	57.1	0.133	20			73
74	1970	1	Osteospermum	101	2017-07-18-13-52-26	0	1	x	-30	0	57	21.9	56.3	21.8	57.1	0.133	20			74
75	1971	1	Osteospermum	101	2017-07-18-13-52-28	0	1	x	-30	0	56.9	21.8	56.3	21.8	57.1	0.233	20			75
76	1972	1	Osteospermum	101	2017-07-18-13-52-30	0	1	x	-30	0	57	21.9	56.3	21.8	57.1	0.133	20			76
77	1973	1	Osteospermum	101	2017-07-18-13-52-32	0	1	x	-30	0	57	21.9	56.3	21.8	57.1	0.133	20			77
78	1974	1	Osteospermum	101	2017-07-18-13-52-34	0	1	x	-30	0	56.9	21.8	56.3	21.8	57.1	0.233	20			78
79	1975	1	Osteospermum	101	2017-07-18-13-52-36	0	1	x	-30	0	56.9	21.8	56.3	21.8	57.1	0.233	20			79
80	1976	1	Osteospermum	101	2017-07-18-13-52-38	0	1	x	-30	0	56.9	21.8	56.4	21.8	57.2	0.344	20			80
81	1977	1	Osteospermum	101	2017-07-18-13-52-40	0	1	x	-30	0	56.9	21.8	56.4	21.8	57.2	0.344	20			81
82	1978	1	Osteospermum	101	2017-07-18-13-52-42	0	1	x	-30	0	56.9	21.8	56.4	21.8	57.2	0.344	20			82
83	1979	1	Osteospermum	101	2017-07-18-13-52-44	0	1	x	-30	0	57	21.8	56.4	21.8	57.2	0.244	20			83
84	1980	1	Osteospermum	101	2017-07-18-13-52-46	0	1	x	-30	0	56.9	21.8	56.4	21.8	57.2	0.344	20			84
85	1981	1	Osteospermum	101	2017-07-18-13-52-48	0	1	x	-30	0	56.9	21.8	56.4	21.8	57.2	0.344	20			85
86	1982	1	Osteospermum	101	2017-07-18-13-52-50	0	1	x	-30	0	56.9	21.8	56.3	21.8	57.1	0.233	20			86
87	1983	1	Osteospermum	101	2017-07-18-13-52-52	0	1	x	-30	0	56.9	21.8	56.3	21.8	57.1	0.233	20			87
88	1984	1	Osteospermum	101	2017-07-18-13-52-54	0	1	x	-30	0	57	21.9	56.3	21.8	57.1	0.133	20			88
89	1985	1	Osteospermum	101	2017-07-18-13-52-56	0	1	x	-30	0	57	21.9	56.3	21.8	57.1	0.133	20			89
90	1986	1	Osteospermum	101	2017-07-18-13-52-58	0	1	x	-30	0	57	21.9	56.3	21.8	57.1	0.133	20			90
91	1987	1	Osteospermum	101	2017-07-18-13-53-00	0	1	x	-30	0	56.9	21.8	56.3	21.8	57.1	0.233	20	Last10	Here	91
92	1988	1	Osteospermum	101	2017-07-18-13-53-02	0	1	x	-30	0	56.9	21.8	56.3	21.8	57.1	0.233	20	Last10	Here	92
93	1989	1	Osteospermum	101	2017-07-18-13-53-04	0	1	x	-30	0	57.1	21.9	56.3	21.8	57.1	0.033	20	Last10	Here	93
94	1990	1	Osteospermum	101	2017-07-18-13-53-06	0	1	x	-30	0	57	21.9	56.3	21.8	57.1	0.133	20	Last10	Here	94
95	1991	1	Osteospermum	101	2017-07-18-13-53-08	0	1	x	-30	0	57	21.8	56.3	21.8	57.1	0.133	20	Last10	Here	95
96	1992	1	Osteospermum	101	2017-07-18-13-53-10	0	1	x	-30	0	57	21.8	56.3	21.8	57.1	0.133	20	Last10	Here	96
97	1993	1	Osteospermum	101	2017-07-18-13-53-12	0	1	x	-30	0	57	21.9	56.3	21.8	57.1	0.133	20	Last10	Here	97
98	1994	1	Osteospermum	101	2017-07-18-13-53-14	0	1	x	-30	0	57	21.8	56.3	21.8	57.1	0.133	20	Last10	Here	98
99	1995	1	Osteospermum	101	2017-07-18-13-53-16	0	1	x	-30	0	57	21.8	56.3	21.8	57.1	0.133	20	Last10	Here	99
100	1996	1	Osteospermum	101	2017-07-18-13-53-48	0	1	x	-25	0	57.1	21.9	56.3	21.8	57.1	0.033	21	First10	Here	1
101	1997	1	Osteospermum	101	2017-07-18-13-53-50	0	1	x	-25	0	57	21.8	56.4	21.8	57.2	0.244	21	First10	Here	2
102	1998	1	Osteospermum	101	2017-07-18-13-53-52	0	1	x	-25	0	57	21.9	56.4	21.8	57.2	0.244	21	First10	Here	3
103	1999	1	Osteospermum	101	2017-07-18-13-53-54	0	1	x	-25	0	57	21.8	56.4	21.8	57.2	0.244	21	First10	Here	4
104	2000	1	Osteospermum	101	2017-07-18-13-53-56	0	1	x	-25	0	57	21.8	56.4	21.9	57.2	0.244	21	First10	Here	5
105	2001	1	Osteospermum	101	2017-07-18-13-53-58	0	1	x	-25	0	56.9	21.8	56.4	21.8	57.2	0.344	21	First10	Here	6
106	2002	1	Osteospermum	101	2017-07-18-13-54-00	0	1	x	-25	0	57	21.9	56.4	21.8	57.2	0.244	21	First10	Here	7
107	2003	1	Osteospermum	101	2017-07-18-13-54-02	0	1	x	-25	0	57	21.8	56.4	21.8	57.2	0.244	21	First10	Here	8
108	2004	1	Osteospermum	101	2017-07-18-13-54-04	0	1	x	-25	0	57	21.8	56.4	21.8	57.2	0.244	21	First10	Here	9
109	2005	1	Osteospermum	101	2017-07-18-13-54-06	0	1	x	-25	0	57.1	21.9	56.4	21.8	57.2	0.144	21	First10	Here	10
110	2006	1	Osteospermum	101	2017-07-18-13-54-08	0	1	x	-25	0	57	21.8	56.4	21.9	57.2	0.244	21			11
111	2007	1	Osteospermum	101	2017-07-18-13-54-10	0	1	x	-25	0	57.1	21.9	56.4	21.8	57.2	0.144	21			12
112	2008	1	Osteospermum	101	2017-07-18-13-54-12	0	1	x	-25	0	57	21.8	56.4	21.8	57.2	0.244	21			13
113	2009	1	Osteospermum	101	2017-07-18-13-54-14	0	1	x	-25	0	57	21.8	56.4	21.8	57.2	0.244	21			14
114	2010	1	Osteospermum	101	2017-07-18-13-54-16	0	1	x	-25	0	57	21.8	56.3	21.8	57.1	0.133	21			15
115	2011	1	Osteospermum	101	2017-07-18-13-54-18	0	1	x	-25	0	57.1	21.9	56.4	21.8	57.2	0.144	21			16
116	2012	1	Osteospermum	101	2017-07-18-13-54-20	0	1	x	-25	0	57	21.8	56.4	21.8	57.2	0.244	21			17
117	2013	1	Osteospermum	101	2017-07-18-13-54-22	0	1	x	-25	0	57	21.9	56.4	21.8	57.2	0.244	21			18
118	2014	1	Osteospermum	101	2017-07-18-13-54-24	0	1	x	-25	0	57	21.8	56.4	21.8	57.2	0.244	21			19
119	2015	1	Osteospermum	101	2017-07-18-13-54-26	0	1	x	-25	0	57	21.8	56.4	21.8	57.2	0.244	21			20
120	2016	1	Osteospermum	101	2017-07-18-13-54-28	0	1	x	-25	0	57.1	21.9	56.4	21.8	57.2	0.144	21			21
121	2017	1	Osteospermum	101	2017-07-18-13-54-30	0	1	x	-25	0	57	21.8	56.4	21.8	57.2	0.244	21			22
122	2018	1	Osteospermum	101	2017-07-18-13-54-32	0	1	x	-25	0	57	21.8	56.4	21.8	57.2	0.244	21			23
123	2019	1	Osteospermum	101	2017-07-18-13-54-34	0	1	x	-25	0	57.1	21.9	56.4	21.8	57.2	0.144	21			24
124	2020	1	Osteospermum	101	2017-07-18-13-54-36	0	1	x	-25	0	57.1	21.9	56.4	21.8	57.2	0.144	21			25
125	2021	1	Osteospermum	101	2017-07-18-13-54-38	0	1	x	-25	0	57	21.8	56.4	21.8	57.2	0.244	21			26
126	2022	1	Osteospermum	101	2017-07-18-13-54-40	0	1	x	-25	0	57	21.8	56.4	21.8	57.2	0.244	21			27
127	2023	1	Osteospermum	101	2017-07-18-13-54-42	0	1	x	-25	0	57	21.8	56.4	21.8	57.2	0.244	21			28
128	2024	1	Osteospermum	101	2017-07-18-13-54-44	0	1	x	-25	0	57.1	21.9	56.4	21.8	57.2	0.144	21			29
129	2025	1	Osteospermum	101	2017-07-18-13-54-46	0	1	x	-25	0	57.1	21.9	56.4	21.8	57.2	0.144	21			30
130	2026	1	Osteospermum	101	2017-07-18-13-54-48	0	1	x	-25	0	57.1	21.9	56.4	21.8	57.2	0.144	21			31
131	2027	1	Osteospermum	101	2017-07-18-13-54-50	0	1	x	-25	0	57	21.8	56.4	21.8	57.2	0.244	21			32
132	2028	1	Osteospermum	101	2017-07-18-13-54-52	0	1	x	-25	0	57.1	21.9	56.4	21.8	57.2	0.144	21			33
133	2029	1	Osteospermum	101	2017-07-18-13-54-54	0	1	x	-25	0	57	21.8	56.4	21.8	57.2	0.244	21			34
134	2030	1	Osteospermum	101	2017-07-18-13-54-56	0	1	x	-25	0	57.1	21.9	56.5	21.9	57.4	0.255	21			35
135	2031	1	Osteospermum	101	2017-07-18-13-54-58	0	1	x	-25	0	57.1	21.9	56.4	21.8	57.2	0.144	21			36
136	2032	1	Osteospermum	101	2017-07-18-13-55-00	0	1	x	-25	0	57	21.8	56.4	21.8	57.2	0.244	21			37
137	2033	1	Osteospermum	101	2017-07-18-13-55-02	0	1	x	-25	0	57.1	21.9	56.4	21.8	57.2	0.144	21			38
138	2034	1	Osteospermum	101	2017-07-18-13-55-04	0	1	x	-25	0	57	21.8	56.4	21.8	57.2	0.244	21			39
139	2035	1	Osteospermum	101	2017-07-18-13-55-06	0	1	x	-25	0	57	21.8	56.4	21.8	57.2	0.244	21			40
140	2036	1	Osteospermum	101	2017-07-18-13-55-08	0	1	x	-25	0	57.1	21.9	56.4	21.8	57.2	0.144	21			41
141	2037	1	Osteospermum	101	2017-07-18-13-55-10	0	1	x	-25	0	57.1	21.9	56.4	21.8	57.2	0.144	21			42
142	2038	1	Osteospermum	101	2017-07-18-13-55-12	0	1	x	-25	0	57.1	21.9	56.4	21.8	57.2	0.144	21			43
143	2039	1	Osteospermum	101	2017-07-18-13-55-15	0	1	x	-25	0	57.1	21.9	56.4	21.8	57.2	0.144	21			44
144	2040	1	Osteospermum	101	2017-07-18-13-55-17	0	1	x	-25	0	57	21.8	56.4	21.8	57.2	0.244	21			45
145	2041	1	Osteospermum	101	2017-07-18-13-55-19	0	1	x	-25	0	57.1	21.9	56.4	21.8	57.2	0.144	21			46
146	2042	1	Osteospermum	101	2017-07-18-13-55-21	0	1	x	-25	0	57.1	21.9	56.4	21.8	57.2	0.144	21			47
147	2043	1	Osteospermum	101	2017-07-18-13-55-23	0	1	x	-25	0	57	21.8	56.4	21.8	57.2	0.244	21			48
148	2044	1	Osteospermum	101	2017-07-18-13-55-25	0	1	x	-25	0	57.1	21.9	56.4	21.8	57.2	0.144	21			49
149	2045	1	Osteospermum	101	2017-07-18-13-55-27	0	1	x	-25	0	57.1	21.9	56.4	21.8	57.2	0.144	21			50
150	2046	1	Osteospermum	101	2017-07-18-13-55-29	0	1	x	-25	0	57.1	21.9	56.4	21.8	57.2	0.144	21			51
151	2047	1	Osteospermum	101	2017-07-18-13-55-31	0	1	x	-25	0	57.1	21.9	56.4	21.8	57.2	0.144	21			52
152	2048	1	Osteospermum	101	2017-07-18-13-55-33	0	1	x	-25	0	57.1	21.8	56.4	21.8	57.2	0.144	21			53
153	2049	1	Osteospermum	101	2017-07-18-13-55-35	0	1	x	-25	0	57.1	21.9	56.4	21.8	57.2	0.144	21			54
154	2050	1	Osteospermum	101	2017-07-18-13-55-37	0	1	x	-25	0	57	21.8	56.4	21.8	57.2	0.244	21			55
155	2051	1	Osteospermum	101	2017-07-18-13-55-39	0	1	x	-25	0	57.1	21.9	56.4	21.8	57.2	0.144	21			56
156	2052	1	Osteospermum	101	2017-07-18-13-55-41	0	1	x	-25	0	57.1	21.9	56.4	21.8	57.2	0.144	21			57
157	2053	1	Osteospermum	101	2017-07-18-13-55-43	0	1	x	-25	0	57	21.8	56.4	21.8	57.2	0.244	21			58
158	2054	1	Osteospermum	101	2017-07-18-13-55-45	0	1	x	-25	0	57.1	21.9	56.4	21.8	57.2	0.144	21			59
159	2055	1	Osteospermum	101	2017-07-18-13-55-47	0	1	x	-25	0	57.1	21.9	56.4	21.8	57.2	0.144	21			60
160	2056	1	Osteospermum	101	2017-07-18-13-55-49	0	1	x	-25	0	57.1	21.9	56.4	21.8	57.2	0.144	21			61
161	2057	1	Osteospermum	101	2017-07-18-13-55-51	0	1	x	-25	0	57.1	21.9	56.4	21.8	57.2	0.144	21			62
162	2058	1	Osteospermum	101	2017-07-18-13-55-53	0	1	x	-25	0	57.1	21.9	56.4	21.8	57.2	0.144	21			63
163	2059	1	Osteospermum	101	2017-07-18-13-55-55	0	1	x	-25	0	57.1	21.9	56.4	21.8	57.2	0.144	21			64
164	2060	1	Osteospermum	101	2017-07-18-13-55-57	0	1	x	-25	0	57.1	21.9	56.4	21.8	57.2	0.144	21			65
165	2061	1	Osteospermum	101	2017-07-18-13-55-59	0	1	x	-25	0	57.1	21.9	56.4	21.8	57.2	0.144	21			66
166	2062	1	Osteospermum	101	2017-07-18-13-56-01	0	1	x	-25	0	57.1	21.9	56.4	21.8	57.2	0.144	21			67
167	2063	1	Osteospermum	101	2017-07-18-13-56-03	0	1	x	-25	0	57.1	21.9	56.4	21.8	57.2	0.144	21			68
168	2064	1	Osteospermum	101	2017-07-18-13-56-05	0	1	x	-25	0	57.1	21.9	56.4	21.8	57.2	0.144	21			69
169	2065	1	Osteospermum	101	2017-07-18-13-56-07	0	1	x	-25	0	57.1	21.9	56.4	21.8	57.2	0.144	21			70
170	2066	1	Osteospermum	101	2017-07-18-13-56-09	0	1	x	-25	0	57.1	21.9	56.4	21.8	57.2	0.144	21			71
171	2067	1	Osteospermum	101	2017-07-18-13-56-11	0	1	x	-25	0	57.1	21.9	56.4	21.8	57.2	0.144	21			72
172	2068	1	Osteospermum	101	2017-07-18-13-56-13	0	1	x	-25	0	57.1	21.9	56.4	21.8	57.2	0.144	21			73
173	2069	1	Osteospermum	101	2017-07-18-13-56-15	0	1	x	-25	0	57.1	21.9	56.4	21.8	57.2	0.144	21			74
174	2070	1	Osteospermum	101	2017-07-18-13-56-17	0	1	x	-25	0	57.1	21.9	56.4	21.8	57.2	0.144	21			75
175	2071	1	Osteospermum	101	2017-07-18-13-56-19	0	1	x	-25	0	57.1	21.9	56.4	21.8	57.2	0.144	21			76
176	2072	1	Osteospermum	101	2017-07-18-13-56-21	0	1	x	-25	0	57.1	21.9	56.4	21.8	57.2	0.144	21			77
177	2073	1	Osteospermum	101	2017-07-18-13-56-23	0	1	x	-25	0	57.2	21.9	56.4	21.8	57.2	0.044	21			78
178	2074	1	Osteospermum	101	2017-07-18-13-56-25	0	1	x	-25	0	57.1	21.9	56.5	21.9	57.4	0.255	21			79
179	2075	1	Osteospermum	101	2017-07-18-13-56-27	0	1	x	-25	0	57.1	21.9	56.4	21.8	57.2	0.144	21			80
180	2076	1	Osteospermum	101	2017-07-18-13-56-29	0	1	x	-25	0	57.1	21.9	56.4	21.8	57.2	0.144	21			81
181	2077	1	Osteospermum	101	2017-07-18-13-56-31	0	1	x	-25	0	57.1	21.9	56.4	21.8	57.2	0.144	21			82
182	2078	1	Osteospermum	101	2017-07-18-13-56-33	0	1	x	-25	0	57.1	21.9	56.5	21.8	57.4	0.255	21			83
183	2079	1	Osteospermum	101	2017-07-18-13-56-35	0	1	x	-25	0	57.1	21.9	56.5	21.8	57.4	0.255	21			84
184	2080	1	Osteospermum	101	2017-07-18-13-56-37	0	1	x	-25	0	57.1	21.9	56.5	21.8	57.4	0.255	21			85
185	2081	1	Osteospermum	101	2017-07-18-13-56-39	0	1	x	-25	0	57.1	21.9	56.5	21.8	57.4	0.255	21			86
186	2082	1	Osteospermum	101	2017-07-18-13-56-41	0	1	x	-25	0	57.1	21.9	56.5	21.8	57.4	0.255	21			87
187	2083	1	Osteospermum	101	2017-07-18-13-56-43	0	1	x	-25	0	57.1	21.8	56.5	21.8	57.4	0.255	21			88
188	2084	1	Osteospermum	101	2017-07-18-13-56-45	0	1	x	-25	0	57.1	21.9	56.5	21.8	57.4	0.255	21			89
189	2085	1	Osteospermum	101	2017-07-18-13-56-47	0	1	x	-25	0	57.1	21.9	56.5	21.8	57.4	0.255	21			90
190	2086	1	Osteospermum	101	2017-07-18-13-56-49	0	1	x	-25	0	57.1	21.9	56.5	21.8	57.4	0.255	21	Last10	Here	91
191	2087	1	Osteospermum	101	2017-07-18-13-56-51	0	1	x	-25	0	57.1	21.9	56.5	21.8	57.4	0.255	21	Last10	Here	92
192	2088	1	Osteospermum	101	2017-07-18-13-56-53	0	1	x	-25	0	57.1	21.9	56.5	21.8	57.4	0.255	21	Last10	Here	93
193	2089	1	Osteospermum	101	2017-07-18-13-56-55	0	1	x	-25	0	57.1	21.9	56.5	21.8	57.4	0.255	21	Last10	Here	94
194	2090	1	Osteospermum	101	2017-07-18-13-56-57	0	1	x	-25	0	57.1	21.9	56.5	21.8	57.4	0.255	21	Last10	Here	95
195	2091	1	Osteospermum	101	2017-07-18-13-56-59	0	1	x	-25	0	57.1	21.9	56.5	21.8	57.4	0.255	21	Last10	Here	96
196	2092	1	Osteospermum	101	2017-07-18-13-57-01	0	1	x	-25	0	57.1	21.9	56.5	21.8	57.4	0.255	21	Last10	Here	97
197	2093	1	Osteospermum	101	2017-07-18-13-57-03	0	1	x	-25	0	57.1	21.9	56.5	21.8	57.4	0.255	21	Last10	Here	98
198	2094	1	Osteospermum	101	2017-07-18-13-57-05	0	1	x	-25	0	57.1	21.9	56.5	21.8	57.4	0.255	21	Last10	Here	99
199	2095	1	Osteospermum	101	2017-07-18-13-57-07	0	1	x	-25	0	57.1	21.9	56.5	21.8	57.4	0.255	21	Last10	Here	100
200	2096	1	Osteospermum	101	2017-07-18-13-57-39	0	1	x	-20	0	57.1	21.9	56.5	21.8	57.4	0.255	22	First10	Here	1
201	2097	1	Osteospermum	101	2017-07-18-13-57-41	0	1	x	-20	0	57.1	21.9	56.5	21.8	57.4	0.255	22	First10	Here	2
202	2098	1	Osteospermum	101	2017-07-18-13-57-43	0	1	x	-20	0	57.1	21.9	56.5	21.8	57.4	0.255	22	First10	Here	3
203	2099	1	Osteospermum	101	2017-07-18-13-57-45	0	1	x	-20	0	57.1	21.9	56.5	21.8	57.4	0.255	22	First10	Here	4
204	2100	1	Osteospermum	101	2017-07-18-13-57-47	0	1	x	-20	0	57.1	21.9	56.4	21.8	57.2	0.144	22	First10	Here	5
205	2101	1	Osteospermum	101	2017-07-18-13-57-49	0	1	x	-20	0	57.1	21.9	56.5	21.9	57.4	0.255	22	First10	Here	6
206	2102	1	Osteospermum	101	2017-07-18-13-57-51	0	1	x	-20	0	57.1	21.9	56.5	21.8	57.4	0.255	22	First10	Here	7
207	2103	1	Osteospermum	101	2017-07-18-13-57-53	0	1	x	-20	0	57.1	21.9	56.6	21.9	57.5	0.366	22	First10	Here	8
208	2104	1	Osteospermum	101	2017-07-18-13-57-55	0	1	x	-20	0	57.1	21.9	56.5	21.8	57.4	0.255	22	First10	Here	9
209	2105	1	Osteospermum	101	2017-07-18-13-57-57	0	1	x	-20	0	57.1	21.9	56.5	21.8	57.4	0.255	22	First10	Here	10
210	2106	1	Osteospermum	101	2017-07-18-13-57-59	0	1	x	-20	0	57.1	21.9	56.5	21.8	57.4	0.255	22			11
211	2107	1	Osteospermum	101	2017-07-18-13-58-01	0	1	x	-20	0	57.1	21.9	56.5	21.8	57.4	0.255	22			12
212	2108	1	Osteospermum	101	2017-07-18-13-58-03	0	1	x	-20	0	57.1	21.9	56.5	21.8	57.4	0.255	22			13
213	2109	1	Osteospermum	101	2017-07-18-13-58-05	0	1	x	-20	0	57.2	21.9	56.5	21.8	57.4	0.155	22			14
214	2110	1	Osteospermum	101	2017-07-18-13-58-07	0	1	x	-20	0	57.2	21.9	56.4	21.8	57.2	0.044	22			15
215	2111	1	Osteospermum	101	2017-07-18-13-58-09	0	1	x	-20	0	57.1	21.9	56.5	21.8	57.4	0.255	22			16
216	2112	1	Osteospermum	101	2017-07-18-13-58-11	0	1	x	-20	0	57.1	21.9	56.5	21.8	57.4	0.255	22			17
217	2113	1	Osteospermum	101	2017-07-18-13-58-13	0	1	x	-20	0	57.2	21.9	56.5	21.8	57.4	0.155	22			18
218	2114	1	Osteospermum	101	2017-07-18-13-58-15	0	1	x	-20	0	57.2	21.9	56.5	21.8	57.4	0.155	22			19
219	2115	1	Osteospermum	101	2017-07-18-13-58-17	0	1	x	-20	0	57.2	21.9	56.5	21.8	57.4	0.155	22			20
220	2116	1	Osteospermum	101	2017-07-18-13-58-19	0	1	x	-20	0	57.1	21.9	56.5	21.8	57.4	0.255	22			21
221	2117	1	Osteospermum	101	2017-07-18-13-58-21	0	1	x	-20	0	57.1	21.9	56.5	21.8	57.4	0.255	22			22
222	2118	1	Osteospermum	101	2017-07-18-13-58-23	0	1	x	-20	0	57.1	21.9	56.5	21.8	57.4	0.255	22			23
223	2119	1	Osteospermum	101	2017-07-18-13-58-25	0	1	x	-20	0	57.1	21.9	56.5	21.8	57.4	0.255	22			24
224	2120	1	Osteospermum	101	2017-07-18-13-58-27	0	1	x	-20	0	57.1	21.9	56.5	21.8	57.4	0.255	22			25
225	2121	1	Osteospermum	101	2017-07-18-13-58-29	0	1	x	-20	0	57.1	21.9	56.5	21.8	57.4	0.255	22			26
226	2122	1	Osteospermum	101	2017-07-18-13-58-31	0	1	x	-20	0	57.1	21.9	56.5	21.8	57.4	0.255	22			27
227	2123	1	Osteospermum	101	2017-07-18-13-58-33	0	1	x	-20	0	57.2	21.9	56.5	21.8	57.4	0.155	22			28
228	2124	1	Osteospermum	101	2017-07-18-13-58-35	0	1	x	-20	0	57.1	21.9	56.6	21.8	57.5	0.366	22			29
229	2125	1	Osteospermum	101	2017-07-18-13-58-37	0	1	x	-20	0	57.1	21.9	56.6	21.8	57.5	0.366	22			30
230	2126	1	Osteospermum	101	2017-07-18-13-58-39	0	1	x	-20	0	57.2	21.9	56.6	21.8	57.5	0.266	22			31
231	2127	1	Osteospermum	101	2017-07-18-13-58-41	0	1	x	-20	0	57.2	21.9	56.7	21.8	57.6	0.377	22			32
232	2128	1	Osteospermum	101	2017-07-18-13-58-43	0	1	x	-20	0	57.1	21.9	56.6	21.8	57.5	0.366	22			33
233	2129	1	Osteospermum	101	2017-07-18-13-58-45	0	1	x	-20	0	57.2	21.9	56.6	21.8	57.5	0.266	22			34
234	2130	1	Osteospermum	101	2017-07-18-13-58-47	0	1	x	-20	0	57.2	21.9	56.6	21.8	57.5	0.266	22			35
235	2131	1	Osteospermum	101	2017-07-18-13-58-49	0	1	x	-20	0	57.2	21.9	56.6	21.8	57.5	0.266	22			36
236	2132	1	Osteospermum	101	2017-07-18-13-58-51	0	1	x	-20	0	57.2	21.9	56.6	21.8	57.5	0.266	22			37
237	2133	1	Osteospermum	101	2017-07-18-13-58-53	0	1	x	-20	0	57.2	21.9	56.6	21.8	57.5	0.266	22			38
238	2134	1	Osteospermum	101	2017-07-18-13-58-55	0	1	x	-20	0	57.1	21.9	56.6	21.8	57.5	0.366	22			39
239	2135	1	Osteospermum	101	2017-07-18-13-58-57	0	1	x	-20	0	57.1	21.9	56.6	21.8	57.5	0.366	22			40
240	2136	1	Osteospermum	101	2017-07-18-13-58-59	0	1	x	-20	0	57.1	21.9	56.6	21.8	57.5	0.366	22			41
241	2137	1	Osteospermum	101	2017-07-18-13-59-01	0	1	x	-20	0	57.2	21.9	56.6	21.8	57.5	0.266	22			42
242	2138	1	Osteospermum	101	2017-07-18-13-59-03	0	1	x	-20	0	57.2	21.9	56.6	21.8	57.5	0.266	22			43
243	2139	1	Osteospermum	101	2017-07-18-13-59-05	0	1	x	-20	0	57.2	21.9	56.6	21.8	57.5	0.266	22			44
244	2140	1	Osteospermum	101	2017-07-18-13-59-07	0	1	x	-20	0	57.2	21.9	56.6	21.8	57.5	0.266	22			45
245	2141	1	Osteospermum	101	2017-07-18-13-59-09	0	1	x	-20	0	57.2	21.9	56.6	21.8	57.5	0.266	22			46
246	2142	1	Osteospermum	101	2017-07-18-13-59-11	0	1	x	-20	0	57.2	21.9	56.6	21.8	57.5	0.266	22			47
247	2143	1	Osteospermum	101	2017-07-18-13-59-13	0	1	x	-20	0	57.2	21.9	56.6	21.8	57.5	0.266	22			48
248	2144	1	Osteospermum	101	2017-07-18-13-59-15	0	1	x	-20	0	57.2	21.9	56.6	21.8	57.5	0.266	22			49
249	2145	1	Osteospermum	101	2017-07-18-13-59-17	0	1	x	-20	0	57.2	21.9	56.6	21.8	57.5	0.266	22			50
250	2146	1	Osteospermum	101	2017-07-18-13-59-19	0	1	x	-20	0	57.2	21.9	56.6	21.8	57.5	0.266	22			51
251	2147	1	Osteospermum	101	2017-07-18-13-59-21	0	1	x	-20	0	57.2	21.9	56.6	21.8	57.5	0.266	22			52
252	2148	1	Osteospermum	101	2017-07-18-13-59-23	0	1	x	-20	0	57.2	21.9	56.7	21.8	57.6	0.377	22			53
253	2149	1	Osteospermum	101	2017-07-18-13-59-25	0	1	x	-20	0	57.2	21.9	56.6	21.8	57.5	0.266	22			54
254	2150	1	Osteospermum	101	2017-07-18-13-59-27	0	1	x	-20	0	57.2	21.9	56.6	21.8	57.5	0.266	22			55
255	2151	1	Osteospermum	101	2017-07-18-13-59-29	0	1	x	-20	0	57.2	21.9	56.6	21.8	57.5	0.266	22			56
256	2152	1	Osteospermum	101	2017-07-18-13-59-31	0	1	x	-20	0	57.2	21.9	56.6	21.8	57.5	0.266	22			57
257	2153	1	Osteospermum	101	2017-07-18-13-59-33	0	1	x	-20	0	57.2	21.9	56.7	21.8	57.6	0.377	22			58
258	2154	1	Osteospermum	101	2017-07-18-13-59-35	0	1	x	-20	0	57.2	21.9	56.6	21.8	57.5	0.266	22			59
259	2155	1	Osteospermum	101	2017-07-18-13-59-37	0	1	x	-20	0	57.2	21.9	56.6	21.8	57.5	0.266	22			60
260	2156	1	Osteospermum	101	2017-07-18-13-59-39	0	1	x	-20	0	57.2	21.9	56.6	21.8	57.5	0.266	22			61
261	2157	1	Osteospermum	101	2017-07-18-13-59-41	0	1	x	-20	0	57.2	21.9	56.7	21.9	57.6	0.377	22			62
262	2158	1	Osteospermum	101	2017-07-18-13-59-43	0	1	x	-20	0	57.2	21.9	56.7	21.8	57.6	0.377	22			63
263	2159	1	Osteospermum	101	2017-07-18-13-59-45	0	1	x	-20	0	57.2	21.9	56.7	21.8	57.6	0.377	22			64
264	2160	1	Osteospermum	101	2017-07-18-13-59-47	0	1	x	-20	0	57.2	21.9	56.7	21.8	57.6	0.377	22			65
265	2161	1	Osteospermum	101	2017-07-18-13-59-49	0	1	x	-20	0	57.2	21.9	56.7	21.8	57.6	0.377	22			66
266	2162	1	Osteospermum	101	2017-07-18-13-59-53	0	1	x	-20	0	57.2	21.9	56.6	21.8	57.5	0.266	22			67
267	2163	1	Osteospermum	101	2017-07-18-13-59-55	0	1	x	-20	0	57.2	21.9	56.6	21.8	57.5	0.266	22			68
268	2164	1	Osteospermum	101	2017-07-18-13-59-57	0	1	x	-20	0	57.2	21.9	56.6	21.8	57.5	0.266	22			69
269	2165	1	Osteospermum	101	2017-07-18-13-59-59	0	1	x	-20	0	57.2	21.9	56.6	21.8	57.5	0.266	22			70
270	2166	1	Osteospermum	101	2017-07-18-14-00-01	0	1	x	-20	0	57.2	21.9	56.6	21.8	57.5	0.266	22			71
271	2167	1	Osteospermum	101	2017-07-18-14-00-03	0	1	x	-20	0	57.2	21.9	56.6	21.8	57.5	0.266	22			72
272	2168	1	Osteospermum	101	2017-07-18-14-00-05	0	1	x	-20	0	57.2	21.9	56.6	21.8	57.5	0.266	22			73
273	2169	1	Osteospermum	101	2017-07-18-14-00-07	0	1	x	-20	0	57.2	21.9	56.6	21.8	57.5	0.266	22			74
274	2170	1	Osteospermum	101	2017-07-18-14-00-09	0	1	x	-20	0	57.2	21.9	56.6	21.8	57.5	0.266	22			75
275	2171	1	Osteospermum	101	2017-07-18-14-00-11	0	1	x	-20	0	57.2	21.9	56.6	21.8	57.5	0.266	22			76
276	2172	1	Osteospermum	101	2017-07-18-14-00-13	0	1	x	-20	0	57.3	21.9	56.6	21.8	57.5	0.166	22			77
277	2173	1	Osteospermum	101	2017-07-18-14-00-15	0	1	x	-20	0	57.3	21.9	56.6	21.8	57.5	0.166	22			78
278	2174	1	Osteospermum	101	2017-07-18-14-00-17	0	1	x	-20	0	57.3	21.9	56.6	21.8	57.5	0.166	22			79
279	2175	1	Osteospermum	101	2017-07-18-14-00-19	0	1	x	-20	0	57.3	21.9	56.6	21.8	57.5	0.166	22			80
280	2176	1	Osteospermum	101	2017-07-18-14-00-21	0	1	x	-20	0	57.3	21.9	56.6	21.8	57.5	0.166	22			81
281	2177	1	Osteospermum	101	2017-07-18-14-00-23	0	1	x	-20	0	57.3	21.9	56.6	21.8	57.5	0.166	22			82
282	2178	1	Osteospermum	101	2017-07-18-14-00-25	0	1	x	-20	0	57.3	21.9	56.6	21.8	57.5	0.166	22			83
283	2179	1	Osteospermum	101	2017-07-18-14-00-28	0	1	x	-20	0	57.2	21.9	56.6	21.8	57.5	0.266	22			84
284	2180	1	Osteospermum	101	2017-07-18-14-00-30	0	1	x	-20	0	57.3	21.9	56.6	21.8	57.5	0.166	22			85
285	2181	1	Osteospermum	101	2017-07-18-14-00-32	0	1	x	-20	0	57.2	21.9	56.6	21.8	57.5	0.266	22			86
286	2182	1	Osteospermum	101	2017-07-18-14-00-34	0	1	x	-20	0	57.3	21.9	56.6	21.8	57.5	0.166	22			87
287	2183	1	Osteospermum	101	2017-07-18-14-00-36	0	1	x	-20	0	57.3	21.9	56.6	21.8	57.5	0.166	22			88
288	2184	1	Osteospermum	101	2017-07-18-14-00-38	0	1	x	-20	0	57.3	21.9	56.6	21.8	57.5	0.166	22			89
289	2185	1	Osteospermum	101	2017-07-18-14-00-40	0	1	x	-20	0	57.3	21.9	56.6	21.8	57.5	0.166	22			90
290	2186	1	Osteospermum	101	2017-07-18-14-00-42	0	1	x	-20	0	57.2	21.9	56.6	21.8	57.5	0.266	22	Last10	Here	91
291	2187	1	Osteospermum	101	2017-07-18-14-00-44	0	1	x	-20	0	57.3	21.9	56.6	21.8	57.5	0.166	22	Last10	Here	92
292	2188	1	Osteospermum	101	2017-07-18-14-00-46	0	1	x	-20	0	57.2	21.9	56.6	21.8	57.5	0.266	22	Last10	Here	93
293	2189	1	Osteospermum	101	2017-07-18-14-00-48	0	1	x	-20	0	57.2	21.9	56.6	21.8	57.5	0.266	22	Last10	Here	94
294	2190	1	Osteospermum	101	2017-07-18-14-00-50	0	1	x	-20	0	57.3	21.9	56.6	21.8	57.5	0.166	22	Last10	Here	95
295	2191	1	Osteospermum	101	2017-07-18-14-00-52	0	1	x	-20	0	57.3	21.9	56.6	21.8	57.5	0.166	22	Last10	Here	96
296	2192	1	Osteospermum	101	2017-07-18-14-00-54	0	1	x	-20	0	57.3	21.9	56.6	21.8	57.5	0.166	22	Last10	Here	97
297	2193	1	Osteospermum	101	2017-07-18-14-00-56	0	1	x	-20	0	57.3	21.9	56.6	21.8	57.5	0.166	22	Last10	Here	98
298	2194	1	Osteospermum	101	2017-07-18-14-00-58	0	1	x	-20	0	57.2	21.9	56.6	21.8	57.5	0.266	22	Last10	Here	99
299	2195	1	Osteospermum	101	2017-07-18-14-01-30	0	1	x	-15	0	57.3	21.9	56.7	21.8	57.6	0.277	23	First10	Here	1
300	2196	1	Osteospermum	101	2017-07-18-14-01-32	0	1	x	-15	0	57.3	21.9	56.6	21.8	57.5	0.166	23	First10	Here	2
301	2197	1	Osteospermum	101	2017-07-18-14-01-34	0	1	x	-15	0	57.3	21.9	56.6	21.8	57.5	0.166	23	First10	Here	3
302	2198	1	Osteospermum	101	2017-07-18-14-01-36	0	1	x	-15	0	57.3	21.9	56.7	21.8	57.6	0.277	23	First10	Here	4
303	2199	1	Osteospermum	101	2017-07-18-14-01-38	0	1	x	-15	0	57.3	21.9	56.7	21.8	57.6	0.277	23	First10	Here	5
304	2200	1	Osteospermum	101	2017-07-18-14-01-40	0	1	x	-15	0	57.3	21.9	56.7	21.8	57.6	0.277	23	First10	Here	6
305	2201	1	Osteospermum	101	2017-07-18-14-01-42	0	1	x	-15	0	57.3	21.9	56.7	21.8	57.6	0.277	23	First10	Here	7
306	2202	1	Osteospermum	101	2017-07-18-14-01-44	0	1	x	-15	0	57.3	21.9	56.7	21.8	57.6	0.277	23	First10	Here	8
307	2203	1	Osteospermum	101	2017-07-18-14-01-46	0	1	x	-15	0	57.3	21.9	56.7	21.8	57.6	0.277	23	First10	Here	9
308	2204	1	Osteospermum	101	2017-07-18-14-01-48	0	1	x	-15	0	57.3	21.9	56.7	21.8	57.6	0.277	23	First10	Here	10
309	2205	1	Osteospermum	101	2017-07-18-14-01-50	0	1	x	-15	0	57.3	21.9	56.7	21.8	57.6	0.277	23			11
310	2206	1	Osteospermum	101	2017-07-18-14-01-52	0	1	x	-15	0	57.3	21.9	56.8	21.9	57.7	0.388	23			12
311	2207	1	Osteospermum	101	2017-07-18-14-01-54	0	1	x	-15	0	57.3	21.9	56.7	21.8	57.6	0.277	23			13
312	2208	1	Osteospermum	101	2017-07-18-14-01-56	0	1	x	-15	0	57.3	21.9	56.7	21.8	57.6	0.277	23			14
313	2209	1	Osteospermum	101	2017-07-18-14-01-58	0	1	x	-15	0	57.3	21.9	56.7	21.8	57.6	0.277	23			15
314	2210	1	Osteospermum	101	2017-07-18-14-02-00	0	1	x	-15	0	57.3	21.9	56.8	21.8	57.7	0.388	23			16
315	2211	1	Osteospermum	101	2017-07-18-14-02-02	0	1	x	-15	0	57.3	21.9	56.8	21.8	57.7	0.388	23			17
316	2212	1	Osteospermum	101	2017-07-18-14-02-04	0	1	x	-15	0	57.3	21.9	56.8	21.8	57.7	0.388	23			18
317	2213	1	Osteospermum	101	2017-07-18-14-02-06	0	1	x	-15	0	57.3	21.9	56.8	21.8	57.7	0.388	23			19
318	2214	1	Osteospermum	101	2017-07-18-14-02-08	0	1	x	-15	0	57.3	21.9	56.8	21.8	57.7	0.388	23			20
319	2215	1	Osteospermum	101	2017-07-18-14-02-10	0	1	x	-15	0	57.3	21.9	56.8	21.8	57.7	0.388	23			21
320	2216	1	Osteospermum	101	2017-07-18-14-02-12	0	1	x	-15	0	57.3	21.9	56.8	21.8	57.7	0.388	23			22
321	2217	1	Osteospermum	101	2017-07-18-14-02-14	0	1	x	-15	0	57.3	21.9	56.8	21.8	57.7	0.388	23			23
322	2218	1	Osteospermum	101	2017-07-18-14-02-16	0	1	x	-15	0	57.3	21.9	56.8	21.8	57.7	0.388	23			24
323	2219	1	Osteospermum	101	2017-07-18-14-02-18	0	1	x	-15	0	57.3	21.9	56.8	21.8	57.7	0.388	23			25
324	2220	1	Osteospermum	101	2017-07-18-14-02-20	0	1	x	-15	0	57.3	21.9	56.9	21.8	57.8	0.499	23			26
325	2221	1	Osteospermum	101	2017-07-18-14-02-22	0	1	x	-15	0	57.3	21.9	56.9	21.8	57.8	0.499	23			27
326	2222	1	Osteospermum	101	2017-07-18-14-02-24	0	1	x	-15	0	57.3	21.9	56.9	21.8	57.8	0.499	23			28
327	2223	1	Osteospermum	101	2017-07-18-14-02-26	0	1	x	-15	0	57.3	21.9	56.9	21.8	57.8	0.499	23			29
328	2224	1	Osteospermum	101	2017-07-18-14-02-28	0	1	x	-15	0	57.3	21.9	56.9	21.8	57.8	0.499	23			30
329	2225	1	Osteospermum	101	2017-07-18-14-02-30	0	1	x	-15	0	57.3	21.9	56.9	21.8	57.8	0.499	23			31
330	2226	1	Osteospermum	101	2017-07-18-14-02-32	0	1	x	-15	0	57.3	21.9	56.8	21.8	57.7	0.388	23			32
331	2227	1	Osteospermum	101	2017-07-18-14-02-34	0	1	x	-15	0	57.3	21.9	56.9	21.9	57.8	0.499	23			33
332	2228	1	Osteospermum	101	2017-07-18-14-02-36	0	1	x	-15	0	57.3	21.9	56.9	21.8	57.8	0.499	23			34
333	2229	1	Osteospermum	101	2017-07-18-14-02-38	0	1	x	-15	0	57.3	21.9	56.9	21.8	57.8	0.499	23			35
334	2230	1	Osteospermum	101	2017-07-18-14-02-40	0	1	x	-15	0	57.3	21.9	56.9	21.8	57.8	0.499	23			36
335	2231	1	Osteospermum	101	2017-07-18-14-02-42	0	1	x	-15	0	57.3	21.9	56.9	21.8	57.8	0.499	23			37
336	2232	1	Osteospermum	101	2017-07-18-14-02-44	0	1	x	-15	0	57.3	21.9	56.9	21.8	57.8	0.499	23			38
337	2233	1	Osteospermum	101	2017-07-18-14-02-46	0	1	x	-15	0	57.3	21.9	56.9	21.8	57.8	0.499	23			39
338	2234	1	Osteospermum	101	2017-07-18-14-02-48	0	1	x	-15	0	57.3	21.9	56.9	21.8	57.8	0.499	23			40
339	2235	1	Osteospermum	101	2017-07-18-14-02-50	0	1	x	-15	0	57.3	21.9	56.9	21.8	57.8	0.499	23			41
340	2236	1	Osteospermum	101	2017-07-18-14-02-52	0	1	x	-15	0	57.3	21.9	56.9	21.8	57.8	0.499	23			42
341	2237	1	Osteospermum	101	2017-07-18-14-02-54	0	1	x	-15	0	57.3	21.9	56.9	21.8	57.8	0.499	23			43
342	2238	1	Osteospermum	101	2017-07-18-14-02-56	0	1	x	-15	0	57.3	21.9	56.9	21.8	57.8	0.499	23			44
343	2239	1	Osteospermum	101	2017-07-18-14-02-58	0	1	x	-15	0	57.3	21.9	56.8	21.8	57.7	0.388	23			45
344	2240	1	Osteospermum	101	2017-07-18-14-03-00	0	1	x	-15	0	57.3	21.9	56.8	21.8	57.7	0.388	23			46
345	2241	1	Osteospermum	101	2017-07-18-14-03-02	0	1	x	-15	0	57.3	21.9	56.9	21.8	57.8	0.499	23			47
346	2242	1	Osteospermum	101	2017-07-18-14-03-04	0	1	x	-15	0	57.3	21.9	56.9	21.8	57.8	0.499	23			48
347	2243	1	Osteospermum	101	2017-07-18-14-03-06	0	1	x	-15	0	57.3	21.9	56.9	21.8	57.8	0.499	23			49
348	2244	1	Osteospermum	101	2017-07-18-14-03-08	0	1	x	-15	0	57.3	21.9	56.9	21.8	57.8	0.499	23			50
349	2245	1	Osteospermum	101	2017-07-18-14-03-10	0	1	x	-15	0	57.3	21.9	56.9	21.8	57.8	0.499	23			51
350	2246	1	Osteospermum	101	2017-07-18-14-03-12	0	1	x	-15	0	57.3	21.9	56.9	21.8	57.8	0.499	23			52
351	2247	1	Osteospermum	101	2017-07-18-14-03-14	0	1	x	-15	0	57.3	21.9	56.8	21.8	57.7	0.388	23			53
352	2248	1	Osteospermum	101	2017-07-18-14-03-16	0	1	x	-15	0	57.3	21.9	56.9	21.8	57.8	0.499	23			54
353	2249	1	Osteospermum	101	2017-07-18-14-03-18	0	1	x	-15	0	57.3	21.9	56.9	21.8	57.8	0.499	23			55
354	2250	1	Osteospermum	101	2017-07-18-14-03-20	0	1	x	-15	0	57.3	21.9	56.9	21.8	57.8	0.499	23			56
355	2251	1	Osteospermum	101	2017-07-18-14-03-22	0	1	x	-15	0	57.4	21.9	56.8	21.8	57.7	0.288	23			57
356	2252	1	Osteospermum	101	2017-07-18-14-03-24	0	1	x	-15	0	57.3	21.9	56.8	21.8	57.7	0.388	23			58
357	2253	1	Osteospermum	101	2017-07-18-14-03-26	0	1	x	-15	0	57.4	21.9	56.8	21.8	57.7	0.288	23			59
358	2254	1	Osteospermum	101	2017-07-18-14-03-28	0	1	x	-15	0	57.4	21.9	56.8	21.8	57.7	0.288	23			60
359	2255	1	Osteospermum	101	2017-07-18-14-03-30	0	1	x	-15	0	57.3	21.9	56.9	21.9	57.8	0.499	23			61
360	2256	1	Osteospermum	101	2017-07-18-14-03-32	0	1	x	-15	0	57.3	21.9	56.8	21.8	57.7	0.388	23			62
361	2257	1	Osteospermum	101	2017-07-18-14-03-34	0	1	x	-15	0	57.3	21.9	56.7	21.8	57.6	0.277	23			63
362	2258	1	Osteospermum	101	2017-07-18-14-03-36	0	1	x	-15	0	57.4	21.9	56.8	21.8	57.7	0.288	23			64
363	2259	1	Osteospermum	101	2017-07-18-14-03-38	0	1	x	-15	0	57.4	21.9	56.8	21.8	57.7	0.288	23			65
364	2260	1	Osteospermum	101	2017-07-18-14-03-40	0	1	x	-15	0	57.4	21.9	56.8	21.8	57.7	0.288	23			66
365	2261	1	Osteospermum	101	2017-07-18-14-03-42	0	1	x	-15	0	57.4	21.9	56.8	21.8	57.7	0.288	23			67
366	2262	1	Osteospermum	101	2017-07-18-14-03-44	0	1	x	-15	0	57.4	21.9	56.8	21.8	57.7	0.288	23			68
367	2263	1	Osteospermum	101	2017-07-18-14-03-46	0	1	x	-15	0	57.4	21.9	56.8	21.8	57.7	0.288	23			69
368	2264	1	Osteospermum	101	2017-07-18-14-03-48	0	1	x	-15	0	57.4	21.9	56.8	21.9	57.7	0.288	23			70
369	2265	1	Osteospermum	101	2017-07-18-14-03-50	0	1	x	-15	0	57.4	21.9	56.8	21.8	57.7	0.288	23			71
370	2266	1	Osteospermum	101	2017-07-18-14-03-52	0	1	x	-15	0	57.4	21.9	56.8	21.9	57.7	0.288	23			72
371	2267	1	Osteospermum	101	2017-07-18-14-03-54	0	1	x	-15	0	57.4	21.9	56.7	21.8	57.6	0.177	23			73
372	2268	1	Osteospermum	101	2017-07-18-14-03-56	0	1	x	-15	0	57.4	21.9	56.7	21.8	57.6	0.177	23			74
373	2269	1	Osteospermum	101	2017-07-18-14-03-58	0	1	x	-15	0	57.4	21.9	56.7	21.8	57.6	0.177	23			75
374	2270	1	Osteospermum	101	2017-07-18-14-04-00	0	1	x	-15	0	57.4	21.9	56.7	21.8	57.6	0.177	23			76
375	2271	1	Osteospermum	101	2017-07-18-14-04-02	0	1	x	-15	0	57.4	21.9	56.8	21.9	57.7	0.288	23			77
376	2272	1	Osteospermum	101	2017-07-18-14-04-04	0	1	x	-15	0	57.4	21.9	56.7	21.8	57.6	0.177	23			78
377	2273	1	Osteospermum	101	2017-07-18-14-04-06	0	1	x	-15	0	57.4	21.9	56.7	21.8	57.6	0.177	23			79
378	2274	1	Osteospermum	101	2017-07-18-14-04-08	0	1	x	-15	0	57.4	21.9	56.7	21.8	57.6	0.177	23			80
379	2275	1	Osteospermum	101	2017-07-18-14-04-10	0	1	x	-15	0	57.4	21.9	56.7	21.8	57.6	0.177	23			81
380	2276	1	Osteospermum	101	2017-07-18-14-04-12	0	1	x	-15	0	57.4	21.9	56.7	21.8	57.6	0.177	23			82
381	2277	1	Osteospermum	101	2017-07-18-14-04-14	0	1	x	-15	0	57.4	21.9	56.7	21.8	57.6	0.177	23			83
382	2278	1	Osteospermum	101	2017-07-18-14-04-16	0	1	x	-15	0	57.4	21.9	56.8	21.9	57.7	0.288	23			84
383	2279	1	Osteospermum	101	2017-07-18-14-04-18	0	1	x	-15	0	57.4	21.9	56.7	21.8	57.6	0.177	23			85
384	2280	1	Osteospermum	101	2017-07-18-14-04-20	0	1	x	-15	0	57.4	21.9	56.8	21.8	57.7	0.288	23			86
385	2281	1	Osteospermum	101	2017-07-18-14-04-22	0	1	x	-15	0	57.4	21.9	56.8	21.8	57.7	0.288	23			87
386	2282	1	Osteospermum	101	2017-07-18-14-04-24	0	1	x	-15	0	57.4	21.9	56.8	21.8	57.7	0.288	23			88
387	2283	1	Osteospermum	101	2017-07-18-14-04-26	0	1	x	-15	0	57.4	21.9	56.7	21.8	57.6	0.177	23			89
388	2284	1	Osteospermum	101	2017-07-18-14-04-28	0	1	x	-15	0	57.4	21.9	56.8	21.8	57.7	0.288	23			90
389	2285	1	Osteospermum	101	2017-07-18-14-04-30	0	1	x	-15	0	57.4	21.9	56.8	21.8	57.7	0.288	23	Last10	Here	91
390	2286	1	Osteospermum	101	2017-07-18-14-04-32	0	1	x	-15	0	57.4	21.9	56.8	21.8	57.7	0.288	23	Last10	Here	92
391	2287	1	Osteospermum	101	2017-07-18-14-04-34	0	1	x	-15	0	57.4	21.9	56.8	21.8	57.7	0.288	23	Last10	Here	93
392	2288	1	Osteospermum	101	2017-07-18-14-04-36	0	1	x	-15	0	57.4	21.9	56.8	21.8	57.7	0.288	23	Last10	Here	94
393	2289	1	Osteospermum	101	2017-07-18-14-04-38	0	1	x	-15	0	57.5	21.9	56.8	21.8	57.7	0.188	23	Last10	Here	95
394	2290	1	Osteospermum	101	2017-07-18-14-04-40	0	1	x	-15	0	57.4	21.9	56.8	21.8	57.7	0.288	23	Last10	Here	96
395	2291	1	Osteospermum	101	2017-07-18-14-04-42	0	1	x	-15	0	57.4	21.9	56.8	21.8	57.7	0.288	23	Last10	Here	97
396	2292	1	Osteospermum	101	2017-07-18-14-04-44	0	1	x	-15	0	57.5	21.9	56.8	21.8	57.7	0.188	23	Last10	Here	98
397	2293	1	Osteospermum	101	2017-07-18-14-04-46	0	1	x	-15	0	57.4	21.9	56.8	21.8	57.7	0.288	23	Last10	Here	99
398	2294	1	Osteospermum	101	2017-07-18-14-04-48	0	1	x	-15	0	57.4	21.9	56.8	21.8	57.7	0.288	23	Last10	Here	100
399	2295	1	Osteospermum	101	2017-07-18-14-05-20	0	1	x	-10	0	57.5	21.9	57.1	21.8	58	0.522	24	First10	Here	1
400	2296	1	Osteospermum	101	2017-07-18-14-05-22	0	1	x	-10	0	57.5	21.9	57.1	21.8	58	0.522	24	First10	Here	2
401	2297	1	Osteospermum	101	2017-07-18-14-05-24	0	1	x	-10	0	57.5	21.9	57	21.8	57.9	0.411	24	First10	Here	3
402	2298	1	Osteospermum	101	2017-07-18-14-05-26	0	1	x	-10	0	57.5	21.9	57	21.8	57.9	0.411	24	First10	Here	4
403	2299	1	Osteospermum	101	2017-07-18-14-05-28	0	1	x	-10	0	57.5	21.9	57	21.8	57.9	0.411	24	First10	Here	5
404	2300	1	Osteospermum	101	2017-07-18-14-05-30	0	1	x	-10	0	57.5	21.9	57	21.8	57.9	0.411	24	First10	Here	6
405	2301	1	Osteospermum	101	2017-07-18-14-05-32	0	1	x	-10	0	57.5	21.9	57	21.8	57.9	0.411	24	First10	Here	7
406	2302	1	Osteospermum	101	2017-07-18-14-05-34	0	1	x	-10	0	57.5	21.9	57	21.8	57.9	0.411	24	First10	Here	8
407	2303	1	Osteospermum	101	2017-07-18-14-05-36	0	1	x	-10	0	57.5	21.9	57	21.8	57.9	0.411	24	First10	Here	9
408	2304	1	Osteospermum	101	2017-07-18-14-05-39	0	1	x	-10	0	57.5	21.9	57	21.8	57.9	0.411	24	First10	Here	10
409	2305	1	Osteospermum	101	2017-07-18-14-05-41	0	1	x	-10	0	57.5	21.9	56.9	21.8	57.8	0.299	24			11
410	2306	1	Osteospermum	101	2017-07-18-14-05-43	0	1	x	-10	0	57.5	21.9	56.9	21.8	57.8	0.299	24			12
411	2307	1	Osteospermum	101	2017-07-18-14-05-45	0	1	x	-10	0	57.5	21.9	56.9	21.8	57.8	0.299	24			13
412	2308	1	Osteospermum	101	2017-07-18-14-05-47	0	1	x	-10	0	57.5	21.9	56.9	21.8	57.8	0.299	24			14
413	2309	1	Osteospermum	101	2017-07-18-14-05-49	0	1	x	-10	0	57.5	21.9	56.9	21.8	57.8	0.299	24			15
414	2310	1	Osteospermum	101	2017-07-18-14-05-51	0	1	x	-10	0	57.5	21.9	56.9	21.8	57.8	0.299	24			16
415	2311	1	Osteospermum	101	2017-07-18-14-05-53	0	1	x	-10	0	57.5	21.9	56.9	21.8	57.8	0.299	24			17
416	2312	1	Osteospermum	101	2017-07-18-14-05-55	0	1	x	-10	0	57.5	21.9	56.9	21.8	57.8	0.299	24			18
417	2313	1	Osteospermum	101	2017-07-18-14-05-57	0	1	x	-10	0	57.5	21.9	56.9	21.8	57.8	0.299	24			19
418	2314	1	Osteospermum	101	2017-07-18-14-05-59	0	1	x	-10	0	57.5	21.9	57	21.8	57.9	0.411	24			20
419	2315	1	Osteospermum	101	2017-07-18-14-06-01	0	1	x	-10	0	57.5	21.9	57	21.8	57.9	0.411	24			21
420	2316	1	Osteospermum	101	2017-07-18-14-06-03	0	1	x	-10	0	57.5	21.9	57.1	21.8	58	0.522	24			22
421	2317	1	Osteospermum	101	2017-07-18-14-06-05	0	1	x	-10	0	57.5	21.9	57.1	21.8	58	0.522	24			23
422	2318	1	Osteospermum	101	2017-07-18-14-06-07	0	1	x	-10	0	57.5	21.9	57.1	21.8	58	0.522	24			24
423	2319	1	Osteospermum	101	2017-07-18-14-06-09	0	1	x	-10	0	57.5	21.9	57.1	21.8	58	0.522	24			25
424	2320	1	Osteospermum	101	2017-07-18-14-06-11	0	1	x	-10	0	57.5	21.9	57.1	21.8	58	0.522	24			26
425	2321	1	Osteospermum	101	2017-07-18-14-06-13	0	1	x	-10	0	57.5	21.9	57.1	21.8	58	0.522	24			27
426	2322	1	Osteospermum	101	2017-07-18-14-06-15	0	1	x	-10	0	57.5	21.9	57	21.8	57.9	0.411	24			28
427	2323	1	Osteospermum	101	2017-07-18-14-06-17	0	1	x	-10	0	57.5	21.9	57	21.8	57.9	0.411	24			29
428	2324	1	Osteospermum	101	2017-07-18-14-06-19	0	1	x	-10	0	57.5	21.9	57	21.8	57.9	0.411	24			30
429	2325	1	Osteospermum	101	2017-07-18-14-06-21	0	1	x	-10	0	57.5	21.9	57	21.8	57.9	0.411	24			31
430	2326	1	Osteospermum	101	2017-07-18-14-06-23	0	1	x	-10	0	57.5	21.9	57	21.8	57.9	0.411	24			32
431	2327	1	Osteospermum	101	2017-07-18-14-06-25	0	1	x	-10	0	57.5	21.9	57	21.8	57.9	0.411	24			33
432	2328	1	Osteospermum	101	2017-07-18-14-06-27	0	1	x	-10	0	57.5	21.9	57.1	21.8	58	0.522	24			34
433	2329	1	Osteospermum	101	2017-07-18-14-06-29	0	1	x	-10	0	57.5	21.9	57.1	21.8	58	0.522	24			35
434	2330	1	Osteospermum	101	2017-07-18-14-06-31	0	1	x	-10	0	57.5	21.9	57.1	21.8	58	0.522	24			36
435	2331	1	Osteospermum	101	2017-07-18-14-06-33	0	1	x	-10	0	57.6	21.9	57.1	21.8	58	0.422	24			37
436	2332	1	Osteospermum	101	2017-07-18-14-06-35	0	1	x	-10	0	57.6	21.9	57.1	21.8	58	0.422	24			38
437	2333	1	Osteospermum	101	2017-07-18-14-06-37	0	1	x	-10	0	57.6	21.9	57.1	21.8	58	0.422	24			39
438	2334	1	Osteospermum	101	2017-07-18-14-06-39	0	1	x	-10	0	57.6	21.9	57.2	21.8	58.1	0.533	24			40
439	2335	1	Osteospermum	101	2017-07-18-14-06-41	0	1	x	-10	0	57.6	21.9	57.1	21.8	58	0.422	24			41
440	2336	1	Osteospermum	101	2017-07-18-14-06-43	0	1	x	-10	0	57.5	21.9	57.1	21.8	58	0.522	24			42
441	2337	1	Osteospermum	101	2017-07-18-14-06-45	0	1	x	-10	0	57.6	21.9	57.1	21.8	58	0.422	24			43
442	2338	1	Osteospermum	101	2017-07-18-14-06-47	0	1	x	-10	0	57.6	21.9	57.1	21.8	58	0.422	24			44
443	2339	1	Osteospermum	101	2017-07-18-14-06-49	0	1	x	-10	0	57.6	21.9	57.1	21.8	58	0.422	24			45
444	2340	1	Osteospermum	101	2017-07-18-14-06-51	0	1	x	-10	0	57.6	21.9	57.1	21.8	58	0.422	24			46
445	2341	1	Osteospermum	101	2017-07-18-14-06-53	0	1	x	-10	0	57.6	21.9	57.1	21.8	58	0.422	24			47
446	2342	1	Osteospermum	101	2017-07-18-14-06-55	0	1	x	-10	0	57.6	21.9	57.1	21.8	58	0.422	24			48
447	2343	1	Osteospermum	101	2017-07-18-14-06-57	0	1	x	-10	0	57.6	21.9	57.1	21.8	58	0.422	24			49
448	2344	1	Osteospermum	101	2017-07-18-14-06-59	0	1	x	-10	0	57.6	21.9	57.1	21.8	58	0.422	24			50
449	2345	1	Osteospermum	101	2017-07-18-14-07-01	0	1	x	-10	0	57.6	21.9	57.1	21.8	58	0.422	24			51
450	2346	1	Osteospermum	101	2017-07-18-14-07-03	0	1	x	-10	0	57.6	21.9	57.1	21.8	58	0.422	24			52
451	2347	1	Osteospermum	101	2017-07-18-14-07-05	0	1	x	-10	0	57.6	21.9	57	21.8	57.9	0.311	24			53
452	2348	1	Osteospermum	101	2017-07-18-14-07-07	0	1	x	-10	0	57.6	21.9	57	21.8	57.9	0.311	24			54
453	2349	1	Osteospermum	101	2017-07-18-14-07-09	0	1	x	-10	0	57.6	21.9	57	21.8	57.9	0.311	24			55
454	2350	1	Osteospermum	101	2017-07-18-14-07-11	0	1	x	-10	0	57.6	21.9	57	21.8	57.9	0.311	24			56
455	2351	1	Osteospermum	101	2017-07-18-14-07-13	0	1	x	-10	0	57.6	21.9	57	21.8	57.9	0.311	24			57
456	2352	1	Osteospermum	101	2017-07-18-14-07-15	0	1	x	-10	0	57.6	21.9	57	21.8	57.9	0.311	24			58
457	2353	1	Osteospermum	101	2017-07-18-14-07-17	0	1	x	-10	0	57.6	21.9	57	21.8	57.9	0.311	24			59
458	2354	1	Osteospermum	101	2017-07-18-14-07-19	0	1	x	-10	0	57.6	21.9	57	21.8	57.9	0.311	24			60
459	2355	1	Osteospermum	101	2017-07-18-14-07-21	0	1	x	-10	0	57.6	21.9	57	21.8	57.9	0.311	24			61
460	2356	1	Osteospermum	101	2017-07-18-14-07-23	0	1	x	-10	0	57.7	21.9	57	21.8	57.9	0.211	24			62
461	2357	1	Osteospermum	101	2017-07-18-14-07-25	0	1	x	-10	0	57.6	21.9	57	21.8	57.9	0.311	24			63
462	2358	1	Osteospermum	101	2017-07-18-14-07-27	0	1	x	-10	0	57.6	21.9	57	21.8	57.9	0.311	24			64
463	2359	1	Osteospermum	101	2017-07-18-14-07-29	0	1	x	-10	0	57.7	21.9	57	21.8	57.9	0.211	24			65
464	2360	1	Osteospermum	101	2017-07-18-14-07-31	0	1	x	-10	0	57.7	21.9	57	21.8	57.9	0.211	24			66
465	2361	1	Osteospermum	101	2017-07-18-14-07-33	0	1	x	-10	0	57.7	21.9	57	21.8	57.9	0.211	24			67
466	2362	1	Osteospermum	101	2017-07-18-14-07-35	0	1	x	-10	0	57.7	21.9	57	21.8	57.9	0.211	24			68
467	2363	1	Osteospermum	101	2017-07-18-14-07-37	0	1	x	-10	0	57.7	21.9	57	21.8	57.9	0.211	24			69
468	2364	1	Osteospermum	101	2017-07-18-14-07-39	0	1	x	-10	0	57.7	21.9	57	21.8	57.9	0.211	24			70
469	2365	1	Osteospermum	101	2017-07-18-14-07-41	0	1	x	-10	0	57.7	21.9	57	21.8	57.9	0.211	24			71
470	2366	1	Osteospermum	101	2017-07-18-14-07-43	0	1	x	-10	0	57.7	21.9	57	21.8	57.9	0.211	24			72
471	2367	1	Osteospermum	101	2017-07-18-14-07-45	0	1	x	-10	0	57.7	21.9	57	21.8	57.9	0.211	24			73
472	2368	1	Osteospermum	101	2017-07-18-14-07-47	0	1	x	-10	0	57.7	21.9	57	21.8	57.9	0.211	24			74
473	2369	1	Osteospermum	101	2017-07-18-14-07-49	0	1	x	-10	0	57.7	21.9	57	21.8	57.9	0.211	24			75
474	2370	1	Osteospermum	101	2017-07-18-14-07-51	0	1	x	-10	0	57.7	21.9	57	21.8	57.9	0.211	24			76
475	2371	1	Osteospermum	101	2017-07-18-14-07-53	0	1	x	-10	0	57.7	21.9	57	21.9	57.9	0.211	24			77
476	2372	1	Osteospermum	101	2017-07-18-14-07-55	0	1	x	-10	0	57.7	21.9	57	21.8	57.9	0.211	24			78
477	2373	1	Osteospermum	101	2017-07-18-14-07-57	0	1	x	-10	0	57.7	21.9	57	21.8	57.9	0.211	24			79
478	2374	1	Osteospermum	101	2017-07-18-14-07-59	0	1	x	-10	0	57.7	21.9	57	21.8	57.9	0.211	24			80
479	2375	1	Osteospermum	101	2017-07-18-14-08-01	0	1	x	-10	0	57.7	21.9	57	21.8	57.9	0.211	24			81
480	2376	1	Osteospermum	101	2017-07-18-14-08-03	0	1	x	-10	0	57.7	21.9	57	21.8	57.9	0.211	24			82
481	2377	1	Osteospermum	101	2017-07-18-14-08-05	0	1	x	-10	0	57.7	21.9	57	21.8	57.9	0.211	24			83
482	2378	1	Osteospermum	101	2017-07-18-14-08-07	0	1	x	-10	0	57.7	21.9	57	21.8	57.9	0.211	24			84
483	2379	1	Osteospermum	101	2017-07-18-14-08-09	0	1	x	-10	0	57.7	21.9	57	21.8	57.9	0.211	24			85
484	2380	1	Osteospermum	101	2017-07-18-14-08-11	0	1	x	-10	0	57.7	21.9	57	21.8	57.9	0.211	24			86
485	2381	1	Osteospermum	101	2017-07-18-14-08-13	0	1	x	-10	0	57.7	21.9	57	21.8	57.9	0.211	24			87
486	2382	1	Osteospermum	101	2017-07-18-14-08-15	0	1	x	-10	0	57.7	21.9	57	21.8	57.9	0.211	24			88
487	2383	1	Osteospermum	101	2017-07-18-14-08-17	0	1	x	-10	0	57.7	21.9	57	21.8	57.9	0.211	24			89
488	2384	1	Osteospermum	101	2017-07-18-14-08-19	0	1	x	-10	0	57.7	21.9	57	21.8	57.9	0.211	24			90
489	2385	1	Osteospermum	101	2017-07-18-14-08-21	0	1	x	-10	0	57.7	21.9	57	21.8	57.9	0.211	24	Last10	Here	91
490	2386	1	Osteospermum	101	2017-07-18-14-08-23	0	1	x	-10	0	57.6	21.8	57	21.8	57.9	0.311	24	Last10	Here	92
491	2387	1	Osteospermum	101	2017-07-18-14-08-25	0	1	x	-10	0	57.7	21.9	57.1	21.8	58	0.322	24	Last10	Here	93
492	2388	1	Osteospermum	101	2017-07-18-14-08-27	0	1	x	-10	0	57.7	21.9	57.1	21.8	58	0.322	24	Last10	Here	94
493	2389	1	Osteospermum	101	2017-07-18-14-08-29	0	1	x	-10	0	57.7	21.9	57.1	21.8	58	0.322	24	Last10	Here	95
494	2390	1	Osteospermum	101	2017-07-18-14-08-31	0	1	x	-10	0	57.7	21.9	57.1	21.8	58	0.322	24	Last10	Here	96
495	2391	1	Osteospermum	101	2017-07-18-14-08-33	0	1	x	-10	0	57.7	21.9	57.1	21.8	58	0.322	24	Last10	Here	97
496	2392	1	Osteospermum	101	2017-07-18-14-08-35	0	1	x	-10	0	57.7	21.9	57.1	21.8	58	0.322	24	Last10	Here	98
497	2393	1	Osteospermum	101	2017-07-18-14-08-37	0	1	x	-10	0	57.7	21.9	57.1	21.8	58	0.322	24	Last10	Here	99
498	2394	1	Osteospermum	101	2017-07-18-14-08-39	0	1	x	-10	0	57.7	21.9	57.2	21.8	58.1	0.433	24	Last10	Here	100
499	2395	1	Osteospermum	101	2017-07-18-14-09-11	0	1	x	-5	0	57.7	21.9	57.4	21.8	58.4	0.655	25	First10	Here	1
500	2396	1	Osteospermum	101	2017-07-18-14-09-13	0	1	x	-5	0	57.7	21.9	57.3	21.8	58.2	0.544	25	First10	Here	2
501	2397	1	Osteospermum	101	2017-07-18-14-09-15	0	1	x	-5	0	57.7	21.8	57.3	21.8	58.2	0.544	25	First10	Here	3
502	2398	1	Osteospermum	101	2017-07-18-14-09-17	0	1	x	-5	0	57.7	21.9	57.3	21.8	58.2	0.544	25	First10	Here	4
503	2399	1	Osteospermum	101	2017-07-18-14-09-19	0	1	x	-5	0	57.7	21.9	57.3	21.8	58.2	0.544	25	First10	Here	5
504	2400	1	Osteospermum	101	2017-07-18-14-09-21	0	1	x	-5	0	57.8	21.9	57.3	21.8	58.2	0.444	25	First10	Here	6
505	2401	1	Osteospermum	101	2017-07-18-14-09-23	0	1	x	-5	0	57.7	21.9	57.3	21.8	58.2	0.544	25	First10	Here	7
506	2402	1	Osteospermum	101	2017-07-18-14-09-25	0	1	x	-5	0	57.7	21.9	57.4	21.8	58.4	0.655	25	First10	Here	8
507	2403	1	Osteospermum	101	2017-07-18-14-09-27	0	1	x	-5	0	57.7	21.9	57.4	21.8	58.4	0.655	25	First10	Here	9
508	2404	1	Osteospermum	101	2017-07-18-14-09-29	0	1	x	-5	0	57.8	21.9	57.4	21.8	58.4	0.555	25	First10	Here	10
509	2405	1	Osteospermum	101	2017-07-18-14-09-31	0	1	x	-5	0	57.8	21.9	57.5	21.8	58.5	0.666	25			11
510	2406	1	Osteospermum	101	2017-07-18-14-09-33	0	1	x	-5	0	57.8	21.9	57.5	21.8	58.5	0.666	25			12
511	2407	1	Osteospermum	101	2017-07-18-14-09-35	0	1	x	-5	0	57.7	21.9	57.5	21.8	58.5	0.766	25			13
512	2408	1	Osteospermum	101	2017-07-18-14-09-37	0	1	x	-5	0	57.8	21.9	57.5	21.8	58.5	0.666	25			14
513	2409	1	Osteospermum	101	2017-07-18-14-09-39	0	1	x	-5	0	57.8	21.9	57.4	21.8	58.4	0.555	25			15
514	2410	1	Osteospermum	101	2017-07-18-14-09-41	0	1	x	-5	0	57.7	21.8	57.4	21.8	58.4	0.655	25			16
515	2411	1	Osteospermum	101	2017-07-18-14-09-43	0	1	x	-5	0	57.7	21.8	57.4	21.8	58.4	0.655	25			17
516	2412	1	Osteospermum	101	2017-07-18-14-09-45	0	1	x	-5	0	57.7	21.8	57.5	21.8	58.5	0.766	25			18
517	2413	1	Osteospermum	101	2017-07-18-14-09-47	0	1	x	-5	0	57.8	21.9	57.5	21.8	58.5	0.666	25			19
518	2414	1	Osteospermum	101	2017-07-18-14-09-49	0	1	x	-5	0	57.8	21.9	57.5	21.8	58.5	0.666	25			20
519	2415	1	Osteospermum	101	2017-07-18-14-09-51	0	1	x	-5	0	57.8	21.9	57.5	21.8	58.5	0.666	25			21
520	2416	1	Osteospermum	101	2017-07-18-14-09-53	0	1	x	-5	0	57.7	21.8	57.5	21.8	58.5	0.766	25			22
521	2417	1	Osteospermum	101	2017-07-18-14-09-55	0	1	x	-5	0	57.8	21.9	57.5	21.8	58.5	0.666	25			23
522	2418	1	Osteospermum	101	2017-07-18-14-09-57	0	1	x	-5	0	57.7	21.8	57.5	21.8	58.5	0.766	25			24
523	2419	1	Osteospermum	101	2017-07-18-14-09-59	0	1	x	-5	0	57.7	21.8	57.4	21.8	58.4	0.655	25			25
524	2420	1	Osteospermum	101	2017-07-18-14-10-01	0	1	x	-5	0	57.8	21.9	57.4	21.8	58.4	0.555	25			26
525	2421	1	Osteospermum	101	2017-07-18-14-10-03	0	1	x	-5	0	57.8	21.9	57.4	21.8	58.4	0.555	25			27
526	2422	1	Osteospermum	101	2017-07-18-14-10-05	0	1	x	-5	0	57.8	21.9	57.3	21.8	58.2	0.444	25			28
527	2423	1	Osteospermum	101	2017-07-18-14-10-07	0	1	x	-5	0	57.7	21.8	57.3	21.8	58.2	0.544	25			29
528	2424	1	Osteospermum	101	2017-07-18-14-10-09	0	1	x	-5	0	57.7	21.8	57.3	21.8	58.2	0.544	25			30
529	2425	1	Osteospermum	101	2017-07-18-14-10-11	0	1	x	-5	0	57.7	21.8	57.3	21.8	58.2	0.544	25			31
530	2426	1	Osteospermum	101	2017-07-18-14-10-13	0	1	x	-5	0	57.8	21.9	57.3	21.8	58.2	0.444	25			32
531	2427	1	Osteospermum	101	2017-07-18-14-10-15	0	1	x	-5	0	57.8	21.9	57.3	21.8	58.2	0.444	25			33
532	2428	1	Osteospermum	101	2017-07-18-14-10-17	0	1	x	-5	0	57.8	21.9	57.3	21.8	58.2	0.444	25			34
533	2429	1	Osteospermum	101	2017-07-18-14-10-19	0	1	x	-5	0	57.8	21.9	57.3	21.8	58.2	0.444	25			35
534	2430	1	Osteospermum	101	2017-07-18-14-10-21	0	1	x	-5	0	57.7	21.8	57.3	21.8	58.2	0.544	25			36
535	2431	1	Osteospermum	101	2017-07-18-14-10-23	0	1	x	-5	0	57.8	21.9	57.2	21.8	58.1	0.333	25			37
536	2432	1	Osteospermum	101	2017-07-18-14-10-25	0	1	x	-5	0	57.7	21.8	57.2	21.8	58.1	0.433	25			38
537	2433	1	Osteospermum	101	2017-07-18-14-10-27	0	1	x	-5	0	57.7	21.8	57.2	21.8	58.1	0.433	25			39
538	2434	1	Osteospermum	101	2017-07-18-14-10-29	0	1	x	-5	0	57.8	21.9	57.2	21.8	58.1	0.333	25			40
539	2435	1	Osteospermum	101	2017-07-18-14-10-31	0	1	x	-5	0	57.8	21.9	57.2	21.8	58.1	0.333	25			41
540	2436	1	Osteospermum	101	2017-07-18-14-10-33	0	1	x	-5	0	57.8	21.9	57.2	21.8	58.1	0.333	25			42
541	2437	1	Osteospermum	101	2017-07-18-14-10-35	0	1	x	-5	0	57.8	21.9	57.2	21.8	58.1	0.333	25			43
542	2438	1	Osteospermum	101	2017-07-18-14-10-37	0	1	x	-5	0	57.8	21.9	57.2	21.8	58.1	0.333	25			44
543	2439	1	Osteospermum	101	2017-07-18-14-10-39	0	1	x	-5	0	57.8	21.9	57.2	21.8	58.1	0.333	25			45
544	2440	1	Osteospermum	101	2017-07-18-14-10-41	0	1	x	-5	0	57.9	21.9	57.2	21.8	58.1	0.233	25			46
545	2441	1	Osteospermum	101	2017-07-18-14-10-43	0	1	x	-5	0	57.8	21.9	57.2	21.8	58.1	0.333	25			47
546	2442	1	Osteospermum	101	2017-07-18-14-10-46	0	1	x	-5	0	57.8	21.9	57.2	21.8	58.1	0.333	25			48
547	2443	1	Osteospermum	101	2017-07-18-14-10-48	0	1	x	-5	0	57.9	21.9	57.1	21.8	58	0.122	25			49
548	2444	1	Osteospermum	101	2017-07-18-14-10-50	0	1	x	-5	0	57.9	21.9	57.2	21.8	58.1	0.233	25			50
549	2445	1	Osteospermum	101	2017-07-18-14-10-52	0	1	x	-5	0	57.9	21.9	57.2	21.8	58.1	0.233	25			51
550	2446	1	Osteospermum	101	2017-07-18-14-10-54	0	1	x	-5	0	57.7	21.8	57.2	21.8	58.1	0.433	25			52
551	2447	1	Osteospermum	101	2017-07-18-14-10-56	0	1	x	-5	0	57.7	21.8	57.2	21.8	58.1	0.433	25			53
552	2448	1	Osteospermum	101	2017-07-18-14-10-58	0	1	x	-5	0	57.8	21.9	57.2	21.8	58.1	0.333	25			54
553	2449	1	Osteospermum	101	2017-07-18-14-11-00	0	1	x	-5	0	57.7	21.8	57.2	21.8	58.1	0.433	25			55
554	2450	1	Osteospermum	101	2017-07-18-14-11-02	0	1	x	-5	0	57.8	21.8	57.2	21.8	58.1	0.333	25			56
555	2451	1	Osteospermum	101	2017-07-18-14-11-04	0	1	x	-5	0	57.8	21.9	57.2	21.8	58.1	0.333	25			57
556	2452	1	Osteospermum	101	2017-07-18-14-11-06	0	1	x	-5	0	57.8	21.9	57.2	21.8	58.1	0.333	25			58
557	2453	1	Osteospermum	101	2017-07-18-14-11-08	0	1	x	-5	0	57.8	21.9	57.3	21.8	58.2	0.444	25			59
558	2454	1	Osteospermum	101	2017-07-18-14-11-10	0	1	x	-5	0	57.7	21.8	57.3	21.8	58.2	0.544	25			60
559	2455	1	Osteospermum	101	2017-07-18-14-11-12	0	1	x	-5	0	57.8	21.9	57.3	21.8	58.2	0.444	25			61
560	2456	1	Osteospermum	101	2017-07-18-14-11-14	0	1	x	-5	0	57.9	21.9	57.3	21.8	58.2	0.344	25			62
561	2457	1	Osteospermum	101	2017-07-18-14-11-16	0	1	x	-5	0	57.8	21.9	57.3	21.8	58.2	0.444	25			63
562	2458	1	Osteospermum	101	2017-07-18-14-11-18	0	1	x	-5	0	57.9	21.9	57.4	21.8	58.4	0.455	25			64
563	2459	1	Osteospermum	101	2017-07-18-14-11-20	0	1	x	-5	0	57.8	21.8	57.4	21.8	58.4	0.555	25			65
564	2460	1	Osteospermum	101	2017-07-18-14-11-22	0	1	x	-5	0	57.8	21.9	57.5	21.8	58.5	0.666	25			66
565	2461	1	Osteospermum	101	2017-07-18-14-11-24	0	1	x	-5	0	57.8	21.9	57.5	21.8	58.5	0.666	25			67
566	2462	1	Osteospermum	101	2017-07-18-14-11-26	0	1	x	-5	0	57.8	21.9	57.5	21.8	58.5	0.666	25			68
567	2463	1	Osteospermum	101	2017-07-18-14-11-28	0	1	x	-5	0	57.9	21.9	57.5	21.8	58.5	0.566	25			69
568	2464	1	Osteospermum	101	2017-07-18-14-11-30	0	1	x	-5	0	57.9	21.9	57.6	21.8	58.6	0.677	25			70
569	2465	1	Osteospermum	101	2017-07-18-14-11-32	0	1	x	-5	0	57.8	21.8	57.5	21.8	58.5	0.666	25			71
570	2466	1	Osteospermum	101	2017-07-18-14-11-34	0	1	x	-5	0	57.9	21.9	57.5	21.8	58.5	0.566	25			72
571	2467	1	Osteospermum	101	2017-07-18-14-11-36	0	1	x	-5	0	57.9	21.9	57.4	21.8	58.4	0.455	25			73
572	2468	1	Osteospermum	101	2017-07-18-14-11-38	0	1	x	-5	0	57.9	21.9	57.4	21.8	58.4	0.455	25			74
573	2469	1	Osteospermum	101	2017-07-18-14-11-40	0	1	x	-5	0	57.9	21.9	57.4	21.8	58.4	0.455	25			75
574	2470	1	Osteospermum	101	2017-07-18-14-11-42	0	1	x	-5	0	57.9	21.9	57.4	21.8	58.4	0.455	25			76
575	2471	1	Osteospermum	101	2017-07-18-14-11-44	0	1	x	-5	0	57.9	21.9	57.4	21.8	58.4	0.455	25			77
576	2472	1	Osteospermum	101	2017-07-18-14-11-46	0	1	x	-5	0	57.8	21.8	57.4	21.8	58.4	0.555	25			78
577	2473	1	Osteospermum	101	2017-07-18-14-11-48	0	1	x	-5	0	57.9	21.9	57.4	21.8	58.4	0.455	25			79
578	2474	1	Osteospermum	101	2017-07-18-14-11-50	0	1	x	-5	0	57.9	21.9	57.4	21.8	58.4	0.455	25			80
579	2475	1	Osteospermum	101	2017-07-18-14-11-52	0	1	x	-5	0	57.9	21.9	57.4	21.8	58.4	0.455	25			81
580	2476	1	Osteospermum	101	2017-07-18-14-11-54	0	1	x	-5	0	57.9	21.9	57.4	21.8	58.4	0.455	25			82
581	2477	1	Osteospermum	101	2017-07-18-14-11-56	0	1	x	-5	0	57.9	21.9	57.4	21.8	58.4	0.455	25			83
582	2478	1	Osteospermum	101	2017-07-18-14-11-58	0	1	x	-5	0	57.9	21.9	57.4	21.8	58.4	0.455	25			84
583	2479	1	Osteospermum	101	2017-07-18-14-12-00	0	1	x	-5	0	57.8	21.8	57.5	21.8	58.5	0.666	25			85
584	2480	1	Osteospermum	101	2017-07-18-14-12-02	0	1	x	-5	0	57.9	21.9	57.5	21.8	58.5	0.566	25			86
585	2481	1	Osteospermum	101	2017-07-18-14-12-04	0	1	x	-5	0	57.9	21.9	57.5	21.8	58.5	0.566	25			87
586	2482	1	Osteospermum	101	2017-07-18-14-12-06	0	1	x	-5	0	57.9	21.9	57.5	21.8	58.5	0.566	25			88
587	2483	1	Osteospermum	101	2017-07-18-14-12-08	0	1	x	-5	0	57.8	21.8	57.5	21.8	58.5	0.666	25			89
588	2484	1	Osteospermum	101	2017-07-18-14-12-10	0	1	x	-5	0	57.9	21.9	57.5	21.8	58.5	0.566	25			90
589	2485	1	Osteospermum	101	2017-07-18-14-12-12	0	1	x	-5	0	57.9	21.9	57.4	21.8	58.4	0.455	25	Last10	Here	91
590	2486	1	Osteospermum	101	2017-07-18-14-12-14	0	1	x	-5	0	57.8	21.8	57.4	21.8	58.4	0.555	25	Last10	Here	92
591	2487	1	Osteospermum	101	2017-07-18-14-12-16	0	1	x	-5	0	57.9	21.9	57.4	21.8	58.4	0.455	25	Last10	Here	93
592	2488	1	Osteospermum	101	2017-07-18-14-12-18	0	1	x	-5	0	57.9	21.9	57.4	21.8	58.4	0.455	25	Last10	Here	94
593	2489	1	Osteospermum	101	2017-07-18-14-12-20	0	1	x	-5	0	57.9	21.9	57.5	21.8	58.5	0.566	25	Last10	Here	95
594	2490	1	Osteospermum	101	2017-07-18-14-12-22	0	1	x	-5	0	57.9	21.9	57.5	21.8	58.5	0.566	25	Last10	Here	96
595	2491	1	Osteospermum	101	2017-07-18-14-12-24	0	1	x	-5	0	57.8	21.8	57.5	21.8	58.5	0.666	25	Last10	Here	97
596	2492	1	Osteospermum	101	2017-07-18-14-12-26	0	1	x	-5	0	57.9	21.9	57.5	21.8	58.5	0.566	25	Last10	Here	98
597	2493	1	Osteospermum	101	2017-07-18-14-12-28	0	1	x	-5	0	57.8	21.8	57.5	21.8	58.5	0.666	25	Last10	Here	99
598	2494	1	Osteospermum	101	2017-07-18-14-12-30	0	1	x	-5	0	57.8	21.8	57.4	21.8	58.4	0.555	25	Last10	Here	100
599	2495	1	Osteospermum	101	2017-07-18-14-13-02	0	1	x	0	0	57.9	21.9	57.5	21.8	58.5	0.566	26	First10	Here	1
600	2496	1	Osteospermum	101	2017-07-18-14-13-04	0	1	x	0	0	57.8	21.8	57.5	21.8	58.5	0.666	26	First10	Here	2
601	2497	1	Osteospermum	101	2017-07-18-14-13-06	0	1	x	0	0	57.8	21.8	57.4	21.8	58.4	0.555	26	First10	Here	3
602	2498	1	Osteospermum	101	2017-07-18-14-13-08	0	1	x	0	0	57.9	21.9	57.4	21.8	58.4	0.455	26	First10	Here	4
603	2499	1	Osteospermum	101	2017-07-18-14-13-10	0	1	x	0	0	57.9	21.9	57.4	21.8	58.4	0.455	26	First10	Here	5
604	2500	1	Osteospermum	101	2017-07-18-14-13-12	0	1	x	0	0	58	21.9	57.4	21.8	58.4	0.355	26	First10	Here	6
605	2501	1	Osteospermum	101	2017-07-18-14-13-14	0	1	x	0	0	58	21.9	57.4	21.8	58.4	0.355	26	First10	Here	7
606	2502	1	Osteospermum	101	2017-07-18-14-13-16	0	1	x	0	0	57.9	21.9	57.4	21.8	58.4	0.455	26	First10	Here	8
607	2503	1	Osteospermum	101	2017-07-18-14-13-18	0	1	x	0	0	57.9	21.9	57.4	21.8	58.4	0.455	26	First10	Here	9
608	2504	1	Osteospermum	101	2017-07-18-14-13-20	0	1	x	0	0	57.9	21.8	57.5	21.8	58.5	0.566	26	First10	Here	10
609	2505	1	Osteospermum	101	2017-07-18-14-13-22	0	1	x	0	0	57.8	21.8	57.5	21.8	58.5	0.666	26			11
610	2506	1	Osteospermum	101	2017-07-18-14-13-24	0	1	x	0	0	57.9	21.8	57.6	21.8	58.6	0.677	26			12
611	2507	1	Osteospermum	101	2017-07-18-14-13-26	0	1	x	0	0	57.9	21.9	57.6	21.8	58.6	0.677	26			13
612	2508	1	Osteospermum	101	2017-07-18-14-13-28	0	1	x	0	0	57.8	21.8	57.6	21.8	58.6	0.777	26			14
613	2509	1	Osteospermum	101	2017-07-18-14-13-30	0	1	x	0	0	57.9	21.8	57.6	21.8	58.6	0.677	26			15
614	2510	1	Osteospermum	101	2017-07-18-14-13-32	0	1	x	0	0	58	21.9	57.6	21.8	58.6	0.577	26			16
615	2511	1	Osteospermum	101	2017-07-18-14-13-34	0	1	x	0	0	57.9	21.8	57.6	21.8	58.6	0.677	26			17
616	2512	1	Osteospermum	101	2017-07-18-14-13-36	0	1	x	0	0	57.9	21.8	57.6	21.8	58.6	0.677	26			18
617	2513	1	Osteospermum	101	2017-07-18-14-13-38	0	1	x	0	0	57.8	21.8	57.5	21.8	58.5	0.666	26			19
618	2514	1	Osteospermum	101	2017-07-18-14-13-40	0	1	x	0	0	57.9	21.9	57.5	21.8	58.5	0.566	26			20
619	2515	1	Osteospermum	101	2017-07-18-14-13-42	0	1	x	0	0	58	21.9	57.5	21.8	58.5	0.466	26			21
620	2516	1	Osteospermum	101	2017-07-18-14-13-44	0	1	x	0	0	57.9	21.8	57.6	21.8	58.6	0.677	26			22
621	2517	1	Osteospermum	101	2017-07-18-14-13-46	0	1	x	0	0	57.9	21.9	57.5	21.8	58.5	0.566	26			23
622	2518	1	Osteospermum	101	2017-07-18-14-13-48	0	1	x	0	0	57.9	21.8	57.6	21.8	58.6	0.677	26			24
623	2519	1	Osteospermum	101	2017-07-18-14-13-50	0	1	x	0	0	57.9	21.8	57.6	21.8	58.6	0.677	26			25
624	2520	1	Osteospermum	101	2017-07-18-14-13-52	0	1	x	0	0	57.9	21.8	57.6	21.8	58.6	0.677	26			26
625	2521	1	Osteospermum	101	2017-07-18-14-13-54	0	1	x	0	0	57.9	21.8	57.6	21.8	58.6	0.677	26			27
626	2522	1	Osteospermum	101	2017-07-18-14-13-56	0	1	x	0	0	58	21.9	57.6	21.8	58.6	0.577	26			28
627	2523	1	Osteospermum	101	2017-07-18-14-13-58	0	1	x	0	0	57.9	21.8	57.6	21.8	58.6	0.677	26			29
628	2524	1	Osteospermum	101	2017-07-18-14-14-00	0	1	x	0	0	57.8	21.8	57.6	21.8	58.6	0.777	26			30
629	2525	1	Osteospermum	101	2017-07-18-14-14-02	0	1	x	0	0	57.9	21.8	57.7	21.8	58.7	0.788	26			31
630	2526	1	Osteospermum	101	2017-07-18-14-14-04	0	1	x	0	0	57.9	21.8	57.7	21.8	58.7	0.788	26			32
631	2527	1	Osteospermum	101	2017-07-18-14-14-06	0	1	x	0	0	58	21.9	57.7	21.8	58.7	0.688	26			33
632	2528	1	Osteospermum	101	2017-07-18-14-14-08	0	1	x	0	0	58	21.9	57.7	21.8	58.7	0.688	26			34
633	2529	1	Osteospermum	101	2017-07-18-14-14-10	0	1	x	0	0	57.9	21.8	57.6	21.8	58.6	0.677	26			35
634	2530	1	Osteospermum	101	2017-07-18-14-14-12	0	1	x	0	0	57.9	21.8	57.6	21.8	58.6	0.677	26			36
635	2531	1	Osteospermum	101	2017-07-18-14-14-14	0	1	x	0	0	58	21.9	57.6	21.8	58.6	0.577	26			37
636	2532	1	Osteospermum	101	2017-07-18-14-14-16	0	1	x	0	0	57.9	21.8	57.7	21.8	58.7	0.788	26			38
637	2533	1	Osteospermum	101	2017-07-18-14-14-18	0	1	x	0	0	57.9	21.8	57.6	21.8	58.6	0.677	26			39
638	2534	1	Osteospermum	101	2017-07-18-14-14-20	0	1	x	0	0	57.9	21.8	57.7	21.8	58.7	0.788	26			40
639	2535	1	Osteospermum	101	2017-07-18-14-14-22	0	1	x	0	0	57.9	21.8	57.7	21.8	58.7	0.788	26			41
640	2536	1	Osteospermum	101	2017-07-18-14-14-24	0	1	x	0	0	57.9	21.8	57.7	21.8	58.7	0.788	26			42
641	2537	1	Osteospermum	101	2017-07-18-14-14-26	0	1	x	0	0	57.9	21.8	57.7	21.8	58.7	0.788	26			43
642	2538	1	Osteospermum	101	2017-07-18-14-14-28	0	1	x	0	0	57.9	21.8	57.7	21.8	58.7	0.788	26			44
643	2539	1	Osteospermum	101	2017-07-18-14-14-30	0	1	x	0	0	57.9	21.8	57.7	21.8	58.7	0.788	26			45
644	2540	1	Osteospermum	101	2017-07-18-14-14-32	0	1	x	0	0	57.9	21.8	57.7	21.8	58.7	0.788	26			46
645	2541	1	Osteospermum	101	2017-07-18-14-14-34	0	1	x	0	0	57.9	21.8	57.7	21.8	58.7	0.788	26			47
646	2542	1	Osteospermum	101	2017-07-18-14-14-36	0	1	x	0	0	57.9	21.8	57.7	21.8	58.7	0.788	26			48
647	2543	1	Osteospermum	101	2017-07-18-14-14-38	0	1	x	0	0	58	21.9	57.7	21.8	58.7	0.688	26			49
648	2544	1	Osteospermum	101	2017-07-18-14-14-40	0	1	x	0	0	57.9	21.8	57.7	21.8	58.7	0.788	26			50
649	2545	1	Osteospermum	101	2017-07-18-14-14-42	0	1	x	0	0	57.9	21.8	57.8	21.8	58.8	0.899	26			51
650	2546	1	Osteospermum	101	2017-07-18-14-14-44	0	1	x	0	0	57.9	21.8	57.8	21.8	58.8	0.899	26			52
651	2547	1	Osteospermum	101	2017-07-18-14-14-46	0	1	x	0	0	57.9	21.8	57.9	21.8	58.9	1.01	26			53
652	2548	1	Osteospermum	101	2017-07-18-14-14-48	0	1	x	0	0	57.9	21.8	57.9	21.8	58.9	1.01	26			54
653	2549	1	Osteospermum	101	2017-07-18-14-14-50	0	1	x	0	0	58	21.9	57.8	21.8	58.8	0.799	26			55
654	2550	1	Osteospermum	101	2017-07-18-14-14-52	0	1	x	0	0	58	21.9	57.8	21.8	58.8	0.799	26			56
655	2551	1	Osteospermum	101	2017-07-18-14-14-54	0	1	x	0	0	57.9	21.8	57.7	21.7	58.7	0.788	26			57
656	2552	1	Osteospermum	101	2017-07-18-14-14-56	0	1	x	0	0	58	21.8	57.8	21.8	58.8	0.799	26			58
657	2553	1	Osteospermum	101	2017-07-18-14-15-00	0	1	x	0	0	57.9	21.8	57.8	21.8	58.8	0.899	26			59
658	2554	1	Osteospermum	101	2017-07-18-14-15-02	0	1	x	0	0	57.9	21.8	57.7	21.8	58.7	0.788	26			60
659	2555	1	Osteospermum	101	2017-07-18-14-15-04	0	1	x	0	0	57.9	21.8	57.7	21.8	58.7	0.788	26			61
660	2556	1	Osteospermum	101	2017-07-18-14-15-06	0	1	x	0	0	57.9	21.8	57.7	21.8	58.7	0.788	26			62
661	2557	1	Osteospermum	101	2017-07-18-14-15-08	0	1	x	0	0	57.9	21.8	57.6	21.8	58.6	0.677	26			63
662	2558	1	Osteospermum	101	2017-07-18-14-15-10	0	1	x	0	0	58	21.9	57.6	21.8	58.6	0.577	26			64
663	2559	1	Osteospermum	101	2017-07-18-14-15-12	0	1	x	0	0	57.9	21.8	57.6	21.8	58.6	0.677	26			65
664	2560	1	Osteospermum	101	2017-07-18-14-15-14	0	1	x	0	0	57.9	21.8	57.6	21.8	58.6	0.677	26			66
665	2561	1	Osteospermum	101	2017-07-18-14-15-16	0	1	x	0	0	57.9	21.8	57.6	21.8	58.6	0.677	26			67
666	2562	1	Osteospermum	101	2017-07-18-14-15-18	0	1	x	0	0	57.9	21.8	57.6	21.8	58.6	0.677	26			68
667	2563	1	Osteospermum	101	2017-07-18-14-15-20	0	1	x	0	0	57.9	21.8	57.6	21.8	58.6	0.677	26			69
668	2564	1	Osteospermum	101	2017-07-18-14-15-22	0	1	x	0	0	58	21.8	57.6	21.8	58.6	0.577	26			70
669	2565	1	Osteospermum	101	2017-07-18-14-15-24	0	1	x	0	0	58	21.8	57.6	21.8	58.6	0.577	26			71
670	2566	1	Osteospermum	101	2017-07-18-14-15-26	0	1	x	0	0	58	21.9	57.5	21.7	58.5	0.466	26			72
671	2567	1	Osteospermum	101	2017-07-18-14-15-28	0	1	x	0	0	58	21.9	57.5	21.7	58.5	0.466	26			73
672	2568	1	Osteospermum	101	2017-07-18-14-15-30	0	1	x	0	0	57.9	21.8	57.7	21.8	58.7	0.788	26			74
673	2569	1	Osteospermum	101	2017-07-18-14-15-32	0	1	x	0	0	58	21.8	57.7	21.8	58.7	0.688	26			75
674	2570	1	Osteospermum	101	2017-07-18-14-15-34	0	1	x	0	0	58	21.8	57.6	21.7	58.6	0.577	26			76
675	2571	1	Osteospermum	101	2017-07-18-14-15-36	0	1	x	0	0	58	21.8	57.7	21.8	58.7	0.688	26			77
676	2572	1	Osteospermum	101	2017-07-18-14-15-38	0	1	x	0	0	58	21.8	57.7	21.8	58.7	0.688	26			78
677	2573	1	Osteospermum	101	2017-07-18-14-15-40	0	1	x	0	0	58	21.9	57.6	21.8	58.6	0.577	26			79
678	2574	1	Osteospermum	101	2017-07-18-14-15-42	0	1	x	0	0	58	21.8	57.6	21.8	58.6	0.577	26			80
679	2575	1	Osteospermum	101	2017-07-18-14-15-44	0	1	x	0	0	58	21.9	57.6	21.8	58.6	0.577	26			81
680	2576	1	Osteospermum	101	2017-07-18-14-15-46	0	1	x	0	0	58	21.8	57.5	21.8	58.5	0.466	26			82
681	2577	1	Osteospermum	101	2017-07-18-14-15-48	0	1	x	0	0	58	21.8	57.5	21.8	58.5	0.466	26			83
682	2578	1	Osteospermum	101	2017-07-18-14-15-50	0	1	x	0	0	58	21.8	57.5	21.8	58.5	0.466	26			84
683	2579	1	Osteospermum	101	2017-07-18-14-15-52	0	1	x	0	0	58	21.8	57.5	21.8	58.5	0.466	26			85
684	2580	1	Osteospermum	101	2017-07-18-14-15-54	0	1	x	0	0	58	21.8	57.5	21.8	58.5	0.466	26			86
685	2581	1	Osteospermum	101	2017-07-18-14-15-57	0	1	x	0	0	58	21.9	57.5	21.8	58.5	0.466	26			87
686	2582	1	Osteospermum	101	2017-07-18-14-15-59	0	1	x	0	0	57.9	21.8	57.6	21.8	58.6	0.677	26			88
687	2583	1	Osteospermum	101	2017-07-18-14-16-01	0	1	x	0	0	57.9	21.8	57.4	21.7	58.4	0.455	26			89
688	2584	1	Osteospermum	101	2017-07-18-14-16-03	0	1	x	0	0	58	21.8	57.6	21.8	58.6	0.577	26			90
689	2585	1	Osteospermum	101	2017-07-18-14-16-05	0	1	x	0	0	57.9	21.8	57.7	21.8	58.7	0.788	26	Last10	Here	91
690	2586	1	Osteospermum	101	2017-07-18-14-16-07	0	1	x	0	0	58	21.8	57.7	21.8	58.7	0.688	26	Last10	Here	92
691	2587	1	Osteospermum	101	2017-07-18-14-16-09	0	1	x	0	0	57.9	21.8	57.8	21.8	58.8	0.899	26	Last10	Here	93
692	2588	1	Osteospermum	101	2017-07-18-14-16-11	0	1	x	0	0	58	21.8	57.8	21.8	58.8	0.799	26	Last10	Here	94
693	2589	1	Osteospermum	101	2017-07-18-14-16-13	0	1	x	0	0	58	21.8	57.9	21.8	58.9	0.91	26	Last10	Here	95
694	2590	1	Osteospermum	101	2017-07-18-14-16-15	0	1	x	0	0	58	21.8	57.9	21.8	58.9	0.91	26	Last10	Here	96
695	2591	1	Osteospermum	101	2017-07-18-14-16-17	0	1	x	0	0	58	21.8	57.9	21.8	58.9	0.91	26	Last10	Here	97
696	2592	1	Osteospermum	101	2017-07-18-14-16-19	0	1	x	0	0	58	21.8	57.9	21.8	58.9	0.91	26	Last10	Here	98
697	2593	1	Osteospermum	101	2017-07-18-14-16-21	0	1	x	0	0	57.9	21.8	57.8	21.7	58.8	0.899	26	Last10	Here	99
698	2594	1	Osteospermum	101	2017-07-18-14-16-53	0	1	x	5	0	58	21.8	57.6	21.8	58.6	0.577	27	First10	Here	1
699	2595	1	Osteospermum	101	2017-07-18-14-16-55	0	1	x	5	0	58	21.8	57.6	21.8	58.6	0.577	27	First10	Here	2
700	2596	1	Osteospermum	101	2017-07-18-14-16-57	0	1	x	5	0	58	21.8	57.6	21.8	58.6	0.577	27	First10	Here	3
701	2597	1	Osteospermum	101	2017-07-18-14-16-59	0	1	x	5	0	58	21.8	57.6	21.8	58.6	0.577	27	First10	Here	4
702	2598	1	Osteospermum	101	2017-07-18-14-17-01	0	1	x	5	0	58	21.8	57.6	21.8	58.6	0.577	27	First10	Here	5
703	2599	1	Osteospermum	101	2017-07-18-14-17-03	0	1	x	5	0	58	21.8	57.6	21.8	58.6	0.577	27	First10	Here	6
704	2600	1	Osteospermum	101	2017-07-18-14-17-05	0	1	x	5	0	58	21.8	57.6	21.8	58.6	0.577	27	First10	Here	7
705	2601	1	Osteospermum	101	2017-07-18-14-17-07	0	1	x	5	0	58	21.8	57.6	21.8	58.6	0.577	27	First10	Here	8
706	2602	1	Osteospermum	101	2017-07-18-14-17-09	0	1	x	5	0	58.1	21.9	57.6	21.8	58.6	0.477	27	First10	Here	9
707	2603	1	Osteospermum	101	2017-07-18-14-17-11	0	1	x	5	0	58	21.8	57.5	21.7	58.5	0.466	27	First10	Here	10
708	2604	1	Osteospermum	101	2017-07-18-14-17-13	0	1	x	5	0	58	21.8	57.6	21.8	58.6	0.577	27			11
709	2605	1	Osteospermum	101	2017-07-18-14-17-15	0	1	x	5	0	58	21.8	57.6	21.8	58.6	0.577	27			12
710	2606	1	Osteospermum	101	2017-07-18-14-17-17	0	1	x	5	0	58	21.8	57.6	21.8	58.6	0.577	27			13
711	2607	1	Osteospermum	101	2017-07-18-14-17-19	0	1	x	5	0	58	21.8	57.7	21.8	58.7	0.688	27			14
712	2608	1	Osteospermum	101	2017-07-18-14-17-21	0	1	x	5	0	58	21.8	57.7	21.8	58.7	0.688	27			15
713	2609	1	Osteospermum	101	2017-07-18-14-17-23	0	1	x	5	0	58	21.8	57.8	21.8	58.8	0.799	27			16
714	2610	1	Osteospermum	101	2017-07-18-14-17-25	0	1	x	5	0	58	21.8	57.7	21.7	58.7	0.688	27			17
715	2611	1	Osteospermum	101	2017-07-18-14-17-27	0	1	x	5	0	58	21.8	57.8	21.8	58.8	0.799	27			18
716	2612	1	Osteospermum	101	2017-07-18-14-17-29	0	1	x	5	0	58	21.8	57.8	21.8	58.8	0.799	27			19
717	2613	1	Osteospermum	101	2017-07-18-14-17-31	0	1	x	5	0	58	21.8	57.8	21.8	58.8	0.799	27			20
718	2614	1	Osteospermum	101	2017-07-18-14-17-33	0	1	x	5	0	58	21.8	57.7	21.8	58.7	0.688	27			21
719	2615	1	Osteospermum	101	2017-07-18-14-17-35	0	1	x	5	0	58	21.8	57.7	21.8	58.7	0.688	27			22
720	2616	1	Osteospermum	101	2017-07-18-14-17-37	0	1	x	5	0	58	21.8	57.7	21.7	58.7	0.688	27			23
721	2617	1	Osteospermum	101	2017-07-18-14-17-39	0	1	x	5	0	58	21.8	57.7	21.8	58.7	0.688	27			24
722	2618	1	Osteospermum	101	2017-07-18-14-17-41	0	1	x	5	0	58	21.8	57.7	21.8	58.7	0.688	27			25
723	2619	1	Osteospermum	101	2017-07-18-14-17-43	0	1	x	5	0	58	21.8	57.7	21.8	58.7	0.688	27			26
724	2620	1	Osteospermum	101	2017-07-18-14-17-45	0	1	x	5	0	58	21.8	57.6	21.7	58.6	0.577	27			27
725	2621	1	Osteospermum	101	2017-07-18-14-17-47	0	1	x	5	0	58	21.8	57.6	21.7	58.6	0.577	27			28
726	2622	1	Osteospermum	101	2017-07-18-14-17-49	0	1	x	5	0	58	21.8	57.7	21.8	58.7	0.688	27			29
727	2623	1	Osteospermum	101	2017-07-18-14-17-51	0	1	x	5	0	58	21.8	57.7	21.8	58.7	0.688	27			30
728	2624	1	Osteospermum	101	2017-07-18-14-17-53	0	1	x	5	0	58	21.8	57.7	21.8	58.7	0.688	27			31
729	2625	1	Osteospermum	101	2017-07-18-14-17-55	0	1	x	5	0	58	21.8	57.7	21.8	58.7	0.688	27			32
730	2626	1	Osteospermum	101	2017-07-18-14-17-57	0	1	x	5	0	58	21.8	57.7	21.8	58.7	0.688	27			33
731	2627	1	Osteospermum	101	2017-07-18-14-17-59	0	1	x	5	0	58	21.8	57.6	21.8	58.6	0.577	27			34
732	2628	1	Osteospermum	101	2017-07-18-14-18-01	0	1	x	5	0	58	21.8	57.6	21.8	58.6	0.577	27			35
733	2629	1	Osteospermum	101	2017-07-18-14-18-03	0	1	x	5	0	58	21.8	57.6	21.8	58.6	0.577	27			36
734	2630	1	Osteospermum	101	2017-07-18-14-18-05	0	1	x	5	0	58	21.8	57.6	21.8	58.6	0.577	27			37
735	2631	1	Osteospermum	101	2017-07-18-14-18-07	0	1	x	5	0	58.1	21.9	57.5	21.7	58.5	0.366	27			38
736	2632	1	Osteospermum	101	2017-07-18-14-18-09	0	1	x	5	0	58	21.8	57.6	21.8	58.6	0.577	27			39
737	2633	1	Osteospermum	101	2017-07-18-14-18-11	0	1	x	5	0	58.1	21.9	57.6	21.8	58.6	0.477	27			40
738	2634	1	Osteospermum	101	2017-07-18-14-18-13	0	1	x	5	0	58.1	21.9	57.6	21.7	58.6	0.477	27			41
739	2635	1	Osteospermum	101	2017-07-18-14-18-15	0	1	x	5	0	58	21.8	57.7	21.8	58.7	0.688	27			42
740	2636	1	Osteospermum	101	2017-07-18-14-18-17	0	1	x	5	0	58	21.8	57.8	21.8	58.8	0.799	27			43
741	2637	1	Osteospermum	101	2017-07-18-14-18-19	0	1	x	5	0	58	21.8	57.7	21.7	58.7	0.688	27			44
742	2638	1	Osteospermum	101	2017-07-18-14-18-21	0	1	x	5	0	58	21.8	57.6	21.7	58.6	0.577	27			45
743	2639	1	Osteospermum	101	2017-07-18-14-18-23	0	1	x	5	0	58	21.8	57.8	21.8	58.8	0.799	27			46
744	2640	1	Osteospermum	101	2017-07-18-14-18-25	0	1	x	5	0	58	21.8	57.8	21.8	58.8	0.799	27			47
745	2641	1	Osteospermum	101	2017-07-18-14-18-27	0	1	x	5	0	58	21.8	57.7	21.7	58.7	0.688	27			48
746	2642	1	Osteospermum	101	2017-07-18-14-18-29	0	1	x	5	0	58	21.8	57.7	21.7	58.7	0.688	27			49
747	2643	1	Osteospermum	101	2017-07-18-14-18-31	0	1	x	5	0	58	21.8	57.8	21.8	58.8	0.799	27			50
748	2644	1	Osteospermum	101	2017-07-18-14-18-33	0	1	x	5	0	58.1	21.8	57.7	21.8	58.7	0.588	27			51
749	2645	1	Osteospermum	101	2017-07-18-14-18-35	0	1	x	5	0	58.1	21.8	57.6	21.7	58.6	0.477	27			52
750	2646	1	Osteospermum	101	2017-07-18-14-18-37	0	1	x	5	0	58	21.8	57.7	21.8	58.7	0.688	27			53
751	2647	1	Osteospermum	101	2017-07-18-14-18-39	0	1	x	5	0	58.1	21.8	57.6	21.7	58.6	0.477	27			54
752	2648	1	Osteospermum	101	2017-07-18-14-18-41	0	1	x	5	0	58	21.8	57.6	21.7	58.6	0.577	27			55
753	2649	1	Osteospermum	101	2017-07-18-14-18-43	0	1	x	5	0	58	21.8	57.6	21.7	58.6	0.577	27			56
754	2650	1	Osteospermum	101	2017-07-18-14-18-45	0	1	x	5	0	58.1	21.8	57.6	21.7	58.6	0.477	27			57
755	2651	1	Osteospermum	101	2017-07-18-14-18-47	0	1	x	5	0	58.1	21.8	57.6	21.7	58.6	0.477	27			58
756	2652	1	Osteospermum	101	2017-07-18-14-18-49	0	1	x	5	0	58.1	21.8	57.6	21.7	58.6	0.477	27			59
757	2653	1	Osteospermum	101	2017-07-18-14-18-51	0	1	x	5	0	58.1	21.8	57.6	21.7	58.6	0.477	27			60
758	2654	1	Osteospermum	101	2017-07-18-14-18-53	0	1	x	5	0	58.1	21.8	57.6	21.7	58.6	0.477	27			61
759	2655	1	Osteospermum	101	2017-07-18-14-18-55	0	1	x	5	0	58.1	21.8	57.6	21.7	58.6	0.477	27			62
760	2656	1	Osteospermum	101	2017-07-18-14-18-57	0	1	x	5	0	58.1	21.8	57.6	21.7	58.6	0.477	27			63
761	2657	1	Osteospermum	101	2017-07-18-14-18-59	0	1	x	5	0	58.1	21.8	57.6	21.7	58.6	0.477	27			64
762	2658	1	Osteospermum	101	2017-07-18-14-19-01	0	1	x	5	0	58.1	21.8	57.7	21.8	58.7	0.588	27			65
763	2659	1	Osteospermum	101	2017-07-18-14-19-03	0	1	x	5	0	58.1	21.8	57.7	21.8	58.7	0.588	27			66
764	2660	1	Osteospermum	101	2017-07-18-14-19-05	0	1	x	5	0	58.1	21.8	57.6	21.7	58.6	0.477	27			67
765	2661	1	Osteospermum	101	2017-07-18-14-19-07	0	1	x	5	0	58.1	21.8	57.6	21.8	58.6	0.477	27			68
766	2662	1	Osteospermum	101	2017-07-18-14-19-09	0	1	x	5	0	58.1	21.8	57.6	21.8	58.6	0.477	27			69
767	2663	1	Osteospermum	101	2017-07-18-14-19-11	0	1	x	5	0	58.1	21.8	57.7	21.8	58.7	0.588	27			70
768	2664	1	Osteospermum	101	2017-07-18-14-19-13	0	1	x	5	0	58.1	21.8	57.5	21.7	58.5	0.366	27			71
769	2665	1	Osteospermum	101	2017-07-18-14-19-15	0	1	x	5	0	58.1	21.8	57.6	21.7	58.6	0.477	27			72
770	2666	1	Osteospermum	101	2017-07-18-14-19-17	0	1	x	5	0	58.1	21.8	57.6	21.7	58.6	0.477	27			73
771	2667	1	Osteospermum	101	2017-07-18-14-19-19	0	1	x	5	0	58.1	21.8	57.6	21.7	58.6	0.477	27			74
772	2668	1	Osteospermum	101	2017-07-18-14-19-21	0	1	x	5	0	58.1	21.8	57.6	21.7	58.6	0.477	27			75
773	2669	1	Osteospermum	101	2017-07-18-14-19-23	0	1	x	5	0	58.1	21.8	57.7	21.8	58.7	0.588	27			76
774	2670	1	Osteospermum	101	2017-07-18-14-19-25	0	1	x	5	0	58.1	21.8	57.7	21.8	58.7	0.588	27			77
775	2671	1	Osteospermum	101	2017-07-18-14-19-27	0	1	x	5	0	58.1	21.8	57.7	21.8	58.7	0.588	27			78
776	2672	1	Osteospermum	101	2017-07-18-14-19-29	0	1	x	5	0	58.1	21.8	57.7	21.8	58.7	0.588	27			79
777	2673	1	Osteospermum	101	2017-07-18-14-19-31	0	1	x	5	0	58.1	21.8	57.6	21.7	58.6	0.477	27			80
778	2674	1	Osteospermum	101	2017-07-18-14-19-33	0	1	x	5	0	58.1	21.8	57.6	21.7	58.6	0.477	27			81
779	2675	1	Osteospermum	101	2017-07-18-14-19-35	0	1	x	5	0	58.1	21.8	57.6	21.7	58.6	0.477	27			82
780	2676	1	Osteospermum	101	2017-07-18-14-19-37	0	1	x	5	0	58.1	21.8	57.6	21.7	58.6	0.477	27			83
781	2677	1	Osteospermum	101	2017-07-18-14-19-39	0	1	x	5	0	58.1	21.8	57.7	21.8	58.7	0.588	27			84
782	2678	1	Osteospermum	101	2017-07-18-14-19-41	0	1	x	5	0	58.1	21.8	57.7	21.7	58.7	0.588	27			85
783	2679	1	Osteospermum	101	2017-07-18-14-19-43	0	1	x	5	0	58.1	21.8	57.7	21.7	58.7	0.588	27			86
784	2680	1	Osteospermum	101	2017-07-18-14-19-45	0	1	x	5	0	58.1	21.8	57.9	21.8	58.9	0.81	27			87
785	2681	1	Osteospermum	101	2017-07-18-14-19-47	0	1	x	5	0	58.1	21.8	57.8	21.7	58.8	0.699	27			88
786	2682	1	Osteospermum	101	2017-07-18-14-19-49	0	1	x	5	0	58.1	21.8	57.8	21.7	58.8	0.699	27			89
787	2683	1	Osteospermum	101	2017-07-18-14-19-51	0	1	x	5	0	58.1	21.8	57.8	21.7	58.8	0.699	27			90
788	2684	1	Osteospermum	101	2017-07-18-14-19-53	0	1	x	5	0	58.1	21.8	57.8	21.7	58.8	0.699	27	Last10	Here	91
789	2685	1	Osteospermum	101	2017-07-18-14-19-55	0	1	x	5	0	58.1	21.8	57.9	21.8	58.9	0.81	27	Last10	Here	92
790	2686	1	Osteospermum	101	2017-07-18-14-19-57	0	1	x	5	0	58.1	21.8	57.8	21.7	58.8	0.699	27	Last10	Here	93
791	2687	1	Osteospermum	101	2017-07-18-14-19-59	0	1	x	5	0	58.1	21.8	57.8	21.7	58.8	0.699	27	Last10	Here	94
792	2688	1	Osteospermum	101	2017-07-18-14-20-01	0	1	x	5	0	58.1	21.8	57.8	21.7	58.8	0.699	27	Last10	Here	95
793	2689	1	Osteospermum	101	2017-07-18-14-20-03	0	1	x	5	0	58.1	21.8	57.8	21.7	58.8	0.699	27	Last10	Here	96
794	2690	1	Osteospermum	101	2017-07-18-14-20-05	0	1	x	5	0	58.1	21.8	57.8	21.7	58.8	0.699	27	Last10	Here	97
795	2691	1	Osteospermum	101	2017-07-18-14-20-07	0	1	x	5	0	58.1	21.8	57.7	21.7	58.7	0.588	27	Last10	Here	98
796	2692	1	Osteospermum	101	2017-07-18-14-20-09	0	1	x	5	0	58.1	21.8	57.7	21.7	58.7	0.588	27	Last10	Here	99
797	2693	1	Osteospermum	101	2017-07-18-14-20-11	0	1	x	5	0	58.1	21.8	57.7	21.7	58.7	0.588	27	Last10	Here	100
798	2694	1	Osteospermum	101	2017-07-18-14-20-43	0	1	x	10	0	58.1	21.8	57.7	21.7	58.7	0.588	28	First10	Here	1
799	2695	1	Osteospermum	101	2017-07-18-14-20-45	0	1	x	10	0	58.1	21.8	57.8	21.8	58.8	0.699	28	First10	Here	2
800	2696	1	Osteospermum	101	2017-07-18-14-20-47	0	1	x	10	0	58.2	21.8	57.7	21.7	58.7	0.488	28	First10	Here	3
801	2697	1	Osteospermum	101	2017-07-18-14-20-49	0	1	x	10	0	58.2	21.8	57.7	21.7	58.7	0.488	28	First10	Here	4
802	2698	1	Osteospermum	101	2017-07-18-14-20-51	0	1	x	10	0	58.2	21.8	57.7	21.7	58.7	0.488	28	First10	Here	5
803	2699	1	Osteospermum	101	2017-07-18-14-20-53	0	1	x	10	0	58.2	21.8	57.8	21.8	58.8	0.599	28	First10	Here	6
804	2700	1	Osteospermum	101	2017-07-18-14-20-55	0	1	x	10	0	58.2	21.8	57.7	21.7	58.7	0.488	28	First10	Here	7
805	2701	1	Osteospermum	101	2017-07-18-14-20-57	0	1	x	10	0	58.2	21.8	57.8	21.8	58.8	0.599	28	First10	Here	8
806	2702	1	Osteospermum	101	2017-07-18-14-20-59	0	1	x	10	0	58.1	21.8	57.7	21.7	58.7	0.588	28	First10	Here	9
807	2703	1	Osteospermum	101	2017-07-18-14-21-01	0	1	x	10	0	58.2	21.8	57.7	21.7	58.7	0.488	28	First10	Here	10
808	2704	1	Osteospermum	101	2017-07-18-14-21-03	0	1	x	10	0	58.2	21.8	57.7	21.7	58.7	0.488	28			11
809	2705	1	Osteospermum	101	2017-07-18-14-21-05	0	1	x	10	0	58.2	21.8	57.8	21.8	58.8	0.599	28			12
810	2706	1	Osteospermum	101	2017-07-18-14-21-08	0	1	x	10	0	58.2	21.8	57.8	21.8	58.8	0.599	28			13
811	2707	1	Osteospermum	101	2017-07-18-14-21-10	0	1	x	10	0	58.1	21.8	57.7	21.7	58.7	0.588	28			14
812	2708	1	Osteospermum	101	2017-07-18-14-21-12	0	1	x	10	0	58.1	21.8	57.7	21.7	58.7	0.588	28			15
813	2709	1	Osteospermum	101	2017-07-18-14-21-14	0	1	x	10	0	58.1	21.8	57.8	21.8	58.8	0.699	28			16
814	2710	1	Osteospermum	101	2017-07-18-14-21-16	0	1	x	10	0	58.1	21.8	57.8	21.8	58.8	0.699	28			17
815	2711	1	Osteospermum	101	2017-07-18-14-21-18	0	1	x	10	0	58.1	21.8	57.7	21.7	58.7	0.588	28			18
816	2712	1	Osteospermum	101	2017-07-18-14-21-20	0	1	x	10	0	58.1	21.8	57.8	21.8	58.8	0.699	28			19
817	2713	1	Osteospermum	101	2017-07-18-14-21-22	0	1	x	10	0	58.1	21.8	57.8	21.8	58.8	0.699	28			20
818	2714	1	Osteospermum	101	2017-07-18-14-21-24	0	1	x	10	0	58.1	21.8	57.7	21.7	58.7	0.588	28			21
819	2715	1	Osteospermum	101	2017-07-18-14-21-26	0	1	x	10	0	58.1	21.8	57.7	21.7	58.7	0.588	28			22
820	2716	1	Osteospermum	101	2017-07-18-14-21-28	0	1	x	10	0	58.1	21.8	57.7	21.7	58.7	0.588	28			23
821	2717	1	Osteospermum	101	2017-07-18-14-21-30	0	1	x	10	0	58.1	21.8	57.7	21.7	58.7	0.588	28			24
822	2718	1	Osteospermum	101	2017-07-18-14-21-32	0	1	x	10	0	58.2	21.8	57.7	21.7	58.7	0.488	28			25
823	2719	1	Osteospermum	101	2017-07-18-14-21-34	0	1	x	10	0	58.2	21.8	57.8	21.8	58.8	0.599	28			26
824	2720	1	Osteospermum	101	2017-07-18-14-21-36	0	1	x	10	0	58.1	21.8	57.8	21.8	58.8	0.699	28			27
825	2721	1	Osteospermum	101	2017-07-18-14-21-38	0	1	x	10	0	58.2	21.8	57.8	21.8	58.8	0.599	28			28
826	2722	1	Osteospermum	101	2017-07-18-14-21-40	0	1	x	10	0	58.2	21.8	57.8	21.8	58.8	0.599	28			29
827	2723	1	Osteospermum	101	2017-07-18-14-21-42	0	1	x	10	0	58.2	21.8	57.6	21.7	58.6	0.377	28			30
828	2724	1	Osteospermum	101	2017-07-18-14-21-44	0	1	x	10	0	58.1	21.8	57.7	21.8	58.7	0.588	28			31
829	2725	1	Osteospermum	101	2017-07-18-14-21-46	0	1	x	10	0	58.2	21.8	57.6	21.7	58.6	0.377	28			32
830	2726	1	Osteospermum	101	2017-07-18-14-21-48	0	1	x	10	0	58.1	21.8	57.6	21.7	58.6	0.477	28			33
831	2727	1	Osteospermum	101	2017-07-18-14-21-50	0	1	x	10	0	58.2	21.8	57.8	21.8	58.8	0.599	28			34
832	2728	1	Osteospermum	101	2017-07-18-14-21-52	0	1	x	10	0	58.2	21.8	57.7	21.7	58.7	0.488	28			35
833	2729	1	Osteospermum	101	2017-07-18-14-21-54	0	1	x	10	0	58.2	21.8	57.8	21.7	58.8	0.599	28			36
834	2730	1	Osteospermum	101	2017-07-18-14-21-56	0	1	x	10	0	58.2	21.8	57.9	21.8	58.9	0.71	28			37
835	2731	1	Osteospermum	101	2017-07-18-14-21-58	0	1	x	10	0	58.2	21.8	57.8	21.8	58.8	0.599	28			38
836	2732	1	Osteospermum	101	2017-07-18-14-22-00	0	1	x	10	0	58.2	21.8	57.7	21.7	58.7	0.488	28			39
837	2733	1	Osteospermum	101	2017-07-18-14-22-02	0	1	x	10	0	58.2	21.8	57.7	21.7	58.7	0.488	28			40
838	2734	1	Osteospermum	101	2017-07-18-14-22-04	0	1	x	10	0	58.2	21.8	57.7	21.7	58.7	0.488	28			41
839	2735	1	Osteospermum	101	2017-07-18-14-22-06	0	1	x	10	0	58.2	21.8	57.7	21.7	58.7	0.488	28			42
840	2736	1	Osteospermum	101	2017-07-18-14-22-08	0	1	x	10	0	58.2	21.8	57.7	21.7	58.7	0.488	28			43
841	2737	1	Osteospermum	101	2017-07-18-14-22-10	0	1	x	10	0	58.2	21.8	57.7	21.7	58.7	0.488	28			44
842	2738	1	Osteospermum	101	2017-07-18-14-22-12	0	1	x	10	0	58.2	21.8	57.7	21.7	58.7	0.488	28			45
843	2739	1	Osteospermum	101	2017-07-18-14-22-14	0	1	x	10	0	58.2	21.8	57.7	21.7	58.7	0.488	28			46
844	2740	1	Osteospermum	101	2017-07-18-14-22-16	0	1	x	10	0	58.2	21.8	57.7	21.7	58.7	0.488	28			47
845	2741	1	Osteospermum	101	2017-07-18-14-22-18	0	1	x	10	0	58.2	21.8	57.6	21.7	58.6	0.377	28			48
846	2742	1	Osteospermum	101	2017-07-18-14-22-20	0	1	x	10	0	58.2	21.8	57.6	21.7	58.6	0.377	28			49
847	2743	1	Osteospermum	101	2017-07-18-14-22-22	0	1	x	10	0	58.2	21.8	57.7	21.7	58.7	0.488	28			50
848	2744	1	Osteospermum	101	2017-07-18-14-22-24	0	1	x	10	0	58.2	21.8	57.7	21.7	58.7	0.488	28			51
849	2745	1	Osteospermum	101	2017-07-18-14-22-26	0	1	x	10	0	58.2	21.8	57.7	21.7	58.7	0.488	28			52
850	2746	1	Osteospermum	101	2017-07-18-14-22-28	0	1	x	10	0	58.2	21.8	57.7	21.7	58.7	0.488	28			53
851	2747	1	Osteospermum	101	2017-07-18-14-22-30	0	1	x	10	0	58.2	21.8	57.8	21.7	58.8	0.599	28			54
852	2748	1	Osteospermum	101	2017-07-18-14-22-32	0	1	x	10	0	58.2	21.8	57.8	21.7	58.8	0.599	28			55
853	2749	1	Osteospermum	101	2017-07-18-14-22-34	0	1	x	10	0	58.2	21.8	57.8	21.7	58.8	0.599	28			56
854	2750	1	Osteospermum	101	2017-07-18-14-22-36	0	1	x	10	0	58.2	21.8	57.8	21.7	58.8	0.599	28			57
855	2751	1	Osteospermum	101	2017-07-18-14-22-38	0	1	x	10	0	58.2	21.8	57.8	21.7	58.8	0.599	28			58
856	2752	1	Osteospermum	101	2017-07-18-14-22-40	0	1	x	10	0	58.2	21.8	57.8	21.7	58.8	0.599	28			59
857	2753	1	Osteospermum	101	2017-07-18-14-22-42	0	1	x	10	0	58.2	21.8	57.8	21.7	58.8	0.599	28			60
858	2754	1	Osteospermum	101	2017-07-18-14-22-44	0	1	x	10	0	58.2	21.8	57.8	21.7	58.8	0.599	28			61
859	2755	1	Osteospermum	101	2017-07-18-14-22-46	0	1	x	10	0	58.2	21.8	57.8	21.7	58.8	0.599	28			62
860	2756	1	Osteospermum	101	2017-07-18-14-22-48	0	1	x	10	0	58.2	21.8	57.8	21.7	58.8	0.599	28			63
861	2757	1	Osteospermum	101	2017-07-18-14-22-50	0	1	x	10	0	58.2	21.8	57.8	21.7	58.8	0.599	28			64
862	2758	1	Osteospermum	101	2017-07-18-14-22-52	0	1	x	10	0	58.2	21.8	57.8	21.7	58.8	0.599	28			65
863	2759	1	Osteospermum	101	2017-07-18-14-22-54	0	1	x	10	0	58.2	21.8	57.8	21.7	58.8	0.599	28			66
864	2760	1	Osteospermum	101	2017-07-18-14-22-56	0	1	x	10	0	58.2	21.8	57.8	21.7	58.8	0.599	28			67
865	2761	1	Osteospermum	101	2017-07-18-14-22-58	0	1	x	10	0	58.2	21.8	57.8	21.7	58.8	0.599	28			68
866	2762	1	Osteospermum	101	2017-07-18-14-23-00	0	1	x	10	0	58.2	21.8	57.8	21.7	58.8	0.599	28			69
867	2763	1	Osteospermum	101	2017-07-18-14-23-02	0	1	x	10	0	58.2	21.8	57.9	21.7	58.9	0.71	28			70
868	2764	1	Osteospermum	101	2017-07-18-14-23-04	0	1	x	10	0	58.2	21.8	57.9	21.7	58.9	0.71	28			71
869	2765	1	Osteospermum	101	2017-07-18-14-23-06	0	1	x	10	0	58.2	21.8	57.8	21.7	58.8	0.599	28			72
870	2766	1	Osteospermum	101	2017-07-18-14-23-08	0	1	x	10	0	58.2	21.8	57.8	21.7	58.8	0.599	28			73
871	2767	1	Osteospermum	101	2017-07-18-14-23-10	0	1	x	10	0	58.2	21.8	57.8	21.7	58.8	0.599	28			74
872	2768	1	Osteospermum	101	2017-07-18-14-23-12	0	1	x	10	0	58.2	21.8	57.8	21.7	58.8	0.599	28			75
873	2769	1	Osteospermum	101	2017-07-18-14-23-14	0	1	x	10	0	58.2	21.8	57.9	21.7	58.9	0.71	28			76
874	2770	1	Osteospermum	101	2017-07-18-14-23-16	0	1	x	10	0	58.2	21.8	57.9	21.7	58.9	0.71	28			77
875	2771	1	Osteospermum	101	2017-07-18-14-23-18	0	1	x	10	0	58.2	21.8	57.9	21.7	58.9	0.71	28			78
876	2772	1	Osteospermum	101	2017-07-18-14-23-20	0	1	x	10	0	58.2	21.8	57.9	21.7	58.9	0.71	28			79
877	2773	1	Osteospermum	101	2017-07-18-14-23-22	0	1	x	10	0	58.2	21.8	57.9	21.7	58.9	0.71	28			80
878	2774	1	Osteospermum	101	2017-07-18-14-23-24	0	1	x	10	0	58.2	21.8	57.9	21.7	58.9	0.71	28			81
879	2775	1	Osteospermum	101	2017-07-18-14-23-26	0	1	x	10	0	58.2	21.8	57.9	21.7	58.9	0.71	28			82
880	2776	1	Osteospermum	101	2017-07-18-14-23-28	0	1	x	10	0	58.2	21.8	57.9	21.7	58.9	0.71	28			83
881	2777	1	Osteospermum	101	2017-07-18-14-23-30	0	1	x	10	0	58.2	21.8	57.9	21.7	58.9	0.71	28			84
882	2778	1	Osteospermum	101	2017-07-18-14-23-32	0	1	x	10	0	58.2	21.8	57.9	21.7	58.9	0.71	28			85
883	2779	1	Osteospermum	101	2017-07-18-14-23-34	0	1	x	10	0	58.2	21.8	58	21.7	59	0.821	28			86
884	2780	1	Osteospermum	101	2017-07-18-14-23-36	0	1	x	10	0	58.2	21.8	58.1	21.7	59.1	0.932	28			87
885	2781	1	Osteospermum	101	2017-07-18-14-23-38	0	1	x	10	0	58.2	21.8	58.1	21.7	59.1	0.932	28			88
886	2782	1	Osteospermum	101	2017-07-18-14-23-40	0	1	x	10	0	58.2	21.8	58	21.7	59	0.821	28			89
887	2783	1	Osteospermum	101	2017-07-18-14-23-42	0	1	x	10	0	58.2	21.8	57.9	21.7	58.9	0.71	28			90
888	2784	1	Osteospermum	101	2017-07-18-14-23-44	0	1	x	10	0	58.2	21.8	57.9	21.7	58.9	0.71	28	Last10	Here	91
889	2785	1	Osteospermum	101	2017-07-18-14-23-46	0	1	x	10	0	58.2	21.8	57.9	21.7	58.9	0.71	28	Last10	Here	92
890	2786	1	Osteospermum	101	2017-07-18-14-23-48	0	1	x	10	0	58.2	21.8	57.9	21.7	58.9	0.71	28	Last10	Here	93
891	2787	1	Osteospermum	101	2017-07-18-14-23-50	0	1	x	10	0	58.2	21.8	57.8	21.7	58.8	0.599	28	Last10	Here	94
892	2788	1	Osteospermum	101	2017-07-18-14-23-52	0	1	x	10	0	58.2	21.8	57.8	21.7	58.8	0.599	28	Last10	Here	95
893	2789	1	Osteospermum	101	2017-07-18-14-23-54	0	1	x	10	0	58.2	21.8	57.8	21.7	58.8	0.599	28	Last10	Here	96
894	2790	1	Osteospermum	101	2017-07-18-14-23-56	0	1	x	10	0	58.2	21.8	57.8	21.7	58.8	0.599	28	Last10	Here	97
895	2791	1	Osteospermum	101	2017-07-18-14-23-58	0	1	x	10	0	58.2	21.8	57.8	21.7	58.8	0.599	28	Last10	Here	98
896	2792	1	Osteospermum	101	2017-07-18-14-24-00	0	1	x	10	0	58.2	21.8	57.8	21.7	58.8	0.599	28	Last10	Here	99
897	2793	1	Osteospermum	101	2017-07-18-14-24-02	0	1	x	10	0	58.3	21.8	57.8	21.7	58.8	0.499	28	Last10	Here	100
898	2794	1	Osteospermum	101	2017-07-18-14-24-34	0	1	x	15	0	58.2	21.8	57.8	21.7	58.8	0.599	29	First10	Here	1
899	2795	1	Osteospermum	101	2017-07-18-14-24-36	0	1	x	15	0	58.2	21.8	57.8	21.7	58.8	0.599	29	First10	Here	2
900	2796	1	Osteospermum	101	2017-07-18-14-24-38	0	1	x	15	0	58.2	21.8	57.8	21.7	58.8	0.599	29	First10	Here	3
901	2797	1	Osteospermum	101	2017-07-18-14-24-40	0	1	x	15	0	58.2	21.8	57.8	21.7	58.8	0.599	29	First10	Here	4
902	2798	1	Osteospermum	101	2017-07-18-14-24-42	0	1	x	15	0	58.2	21.8	57.8	21.7	58.8	0.599	29	First10	Here	5
903	2799	1	Osteospermum	101	2017-07-18-14-24-44	0	1	x	15	0	58.2	21.8	57.8	21.7	58.8	0.599	29	First10	Here	6
904	2800	1	Osteospermum	101	2017-07-18-14-24-46	0	1	x	15	0	58.2	21.8	57.8	21.7	58.8	0.599	29	First10	Here	7
905	2801	1	Osteospermum	101	2017-07-18-14-24-48	0	1	x	15	0	58.2	21.8	57.8	21.7	58.8	0.599	29	First10	Here	8
906	2802	1	Osteospermum	101	2017-07-18-14-24-50	0	1	x	15	0	58.2	21.8	57.9	21.7	58.9	0.71	29	First10	Here	9
907	2803	1	Osteospermum	101	2017-07-18-14-24-52	0	1	x	15	0	58.2	21.8	57.9	21.7	58.9	0.71	29	First10	Here	10
908	2804	1	Osteospermum	101	2017-07-18-14-24-54	0	1	x	15	0	58.3	21.8	57.9	21.7	58.9	0.61	29			11
909	2805	1	Osteospermum	101	2017-07-18-14-24-56	0	1	x	15	0	58.3	21.8	57.9	21.7	58.9	0.61	29			12
910	2806	1	Osteospermum	101	2017-07-18-14-24-58	0	1	x	15	0	58.3	21.8	57.9	21.7	58.9	0.61	29			13
911	2807	1	Osteospermum	101	2017-07-18-14-25-00	0	1	x	15	0	58.3	21.8	57.9	21.7	58.9	0.61	29			14
912	2808	1	Osteospermum	101	2017-07-18-14-25-02	0	1	x	15	0	58.3	21.8	57.9	21.7	58.9	0.61	29			15
913	2809	1	Osteospermum	101	2017-07-18-14-25-04	0	1	x	15	0	58.2	21.8	57.8	21.7	58.8	0.599	29			16
914	2810	1	Osteospermum	101	2017-07-18-14-25-06	0	1	x	15	0	58.3	21.8	57.9	21.7	58.9	0.61	29			17
915	2811	1	Osteospermum	101	2017-07-18-14-25-08	0	1	x	15	0	58.3	21.8	57.8	21.7	58.8	0.499	29			18
916	2812	1	Osteospermum	101	2017-07-18-14-25-10	0	1	x	15	0	58.3	21.8	57.8	21.7	58.8	0.499	29			19
917	2813	1	Osteospermum	101	2017-07-18-14-25-12	0	1	x	15	0	58.2	21.8	57.8	21.7	58.8	0.599	29			20
918	2814	1	Osteospermum	101	2017-07-18-14-25-14	0	1	x	15	0	58.3	21.8	57.8	21.7	58.8	0.499	29			21
919	2815	1	Osteospermum	101	2017-07-18-14-25-16	0	1	x	15	0	58.3	21.8	57.8	21.7	58.8	0.499	29			22
920	2816	1	Osteospermum	101	2017-07-18-14-25-18	0	1	x	15	0	58.2	21.8	57.8	21.7	58.8	0.599	29			23
921	2817	1	Osteospermum	101	2017-07-18-14-25-20	0	1	x	15	0	58.3	21.8	57.8	21.7	58.8	0.499	29			24
922	2818	1	Osteospermum	101	2017-07-18-14-25-22	0	1	x	15	0	58.3	21.8	57.8	21.7	58.8	0.499	29			25
923	2819	1	Osteospermum	101	2017-07-18-14-25-24	0	1	x	15	0	58.3	21.8	57.8	21.7	58.8	0.499	29			26
924	2820	1	Osteospermum	101	2017-07-18-14-25-26	0	1	x	15	0	58.3	21.8	57.8	21.7	58.8	0.499	29			27
925	2821	1	Osteospermum	101	2017-07-18-14-25-28	0	1	x	15	0	58.3	21.8	57.8	21.7	58.8	0.499	29			28
926	2822	1	Osteospermum	101	2017-07-18-14-25-30	0	1	x	15	0	58.3	21.8	57.8	21.7	58.8	0.499	29			29
927	2823	1	Osteospermum	101	2017-07-18-14-25-32	0	1	x	15	0	58.3	21.8	57.7	21.7	58.7	0.388	29			30
928	2824	1	Osteospermum	101	2017-07-18-14-25-34	0	1	x	15	0	58.3	21.8	57.7	21.7	58.7	0.388	29			31
929	2825	1	Osteospermum	101	2017-07-18-14-25-36	0	1	x	15	0	58.3	21.8	57.8	21.7	58.8	0.499	29			32
930	2826	1	Osteospermum	101	2017-07-18-14-25-38	0	1	x	15	0	58.3	21.8	57.8	21.7	58.8	0.499	29			33
931	2827	1	Osteospermum	101	2017-07-18-14-25-40	0	1	x	15	0	58.3	21.8	57.8	21.7	58.8	0.499	29			34
932	2828	1	Osteospermum	101	2017-07-18-14-25-42	0	1	x	15	0	58.3	21.8	57.8	21.7	58.8	0.499	29			35
933	2829	1	Osteospermum	101	2017-07-18-14-25-44	0	1	x	15	0	58.3	21.8	57.8	21.7	58.8	0.499	29			36
934	2830	1	Osteospermum	101	2017-07-18-14-25-46	0	1	x	15	0	58.3	21.8	57.8	21.7	58.8	0.499	29			37
935	2831	1	Osteospermum	101	2017-07-18-14-25-48	0	1	x	15	0	58.3	21.8	57.8	21.7	58.8	0.499	29			38
936	2832	1	Osteospermum	101	2017-07-18-14-25-50	0	1	x	15	0	58.3	21.8	57.8	21.7	58.8	0.499	29			39
937	2833	1	Osteospermum	101	2017-07-18-14-25-52	0	1	x	15	0	58.3	21.8	57.8	21.7	58.8	0.499	29			40
938	2834	1	Osteospermum	101	2017-07-18-14-25-54	0	1	x	15	0	58.3	21.8	57.8	21.7	58.8	0.499	29			41
939	2835	1	Osteospermum	101	2017-07-18-14-25-56	0	1	x	15	0	58.3	21.8	57.8	21.7	58.8	0.499	29			42
940	2836	1	Osteospermum	101	2017-07-18-14-25-58	0	1	x	15	0	58.3	21.8	57.8	21.7	58.8	0.499	29			43
941	2837	1	Osteospermum	101	2017-07-18-14-26-00	0	1	x	15	0	58.3	21.8	57.8	21.7	58.8	0.499	29			44
942	2838	1	Osteospermum	101	2017-07-18-14-26-02	0	1	x	15	0	58.3	21.8	57.8	21.7	58.8	0.499	29			45
943	2839	1	Osteospermum	101	2017-07-18-14-26-04	0	1	x	15	0	58.3	21.8	57.8	21.7	58.8	0.499	29			46
944	2840	1	Osteospermum	101	2017-07-18-14-26-06	0	1	x	15	0	58.3	21.8	57.8	21.7	58.8	0.499	29			47
945	2841	1	Osteospermum	101	2017-07-18-14-26-08	0	1	x	15	0	58.3	21.8	57.8	21.7	58.8	0.499	29			48
946	2842	1	Osteospermum	101	2017-07-18-14-26-10	0	1	x	15	0	58.3	21.8	57.8	21.7	58.8	0.499	29			49
947	2843	1	Osteospermum	101	2017-07-18-14-26-12	0	1	x	15	0	58.3	21.8	57.8	21.7	58.8	0.499	29			50
948	2844	1	Osteospermum	101	2017-07-18-14-26-14	0	1	x	15	0	58.3	21.8	57.7	21.7	58.7	0.388	29			51
949	2845	1	Osteospermum	101	2017-07-18-14-26-16	0	1	x	15	0	58.3	21.8	57.7	21.7	58.7	0.388	29			52
950	2846	1	Osteospermum	101	2017-07-18-14-26-18	0	1	x	15	0	58.3	21.8	57.7	21.7	58.7	0.388	29			53
951	2847	1	Osteospermum	101	2017-07-18-14-26-21	0	1	x	15	0	58.3	21.8	57.7	21.7	58.7	0.388	29			54
952	2848	1	Osteospermum	101	2017-07-18-14-26-23	0	1	x	15	0	58.3	21.8	57.8	21.7	58.8	0.499	29			55
953	2849	1	Osteospermum	101	2017-07-18-14-26-25	0	1	x	15	0	58.3	21.8	57.7	21.7	58.7	0.388	29			56
954	2850	1	Osteospermum	101	2017-07-18-14-26-27	0	1	x	15	0	58.3	21.8	57.8	21.7	58.8	0.499	29			57
955	2851	1	Osteospermum	101	2017-07-18-14-26-29	0	1	x	15	0	58.3	21.8	57.8	21.7	58.8	0.499	29			58
956	2852	1	Osteospermum	101	2017-07-18-14-26-31	0	1	x	15	0	58.3	21.8	57.8	21.7	58.8	0.499	29			59
957	2853	1	Osteospermum	101	2017-07-18-14-26-33	0	1	x	15	0	58.3	21.8	57.8	21.7	58.8	0.499	29			60
958	2854	1	Osteospermum	101	2017-07-18-14-26-35	0	1	x	15	0	58.3	21.8	57.8	21.7	58.8	0.499	29			61
959	2855	1	Osteospermum	101	2017-07-18-14-26-37	0	1	x	15	0	58.3	21.8	57.8	21.7	58.8	0.499	29			62
960	2856	1	Osteospermum	101	2017-07-18-14-26-39	0	1	x	15	0	58.3	21.8	57.8	21.7	58.8	0.499	29			63
961	2857	1	Osteospermum	101	2017-07-18-14-26-41	0	1	x	15	0	58.3	21.8	57.8	21.7	58.8	0.499	29			64
962	2858	1	Osteospermum	101	2017-07-18-14-26-43	0	1	x	15	0	58.3	21.8	57.8	21.7	58.8	0.499	29			65
963	2859	1	Osteospermum	101	2017-07-18-14-26-45	0	1	x	15	0	58.3	21.8	57.8	21.7	58.8	0.499	29			66
964	2860	1	Osteospermum	101	2017-07-18-14-26-47	0	1	x	15	0	58.3	21.8	57.8	21.7	58.8	0.499	29			67
965	2861	1	Osteospermum	101	2017-07-18-14-26-49	0	1	x	15	0	58.3	21.8	57.8	21.7	58.8	0.499	29			68
966	2862	1	Osteospermum	101	2017-07-18-14-26-51	0	1	x	15	0	58.3	21.8	57.8	21.7	58.8	0.499	29			69
967	2863	1	Osteospermum	101	2017-07-18-14-26-53	0	1	x	15	0	58.3	21.8	57.8	21.7	58.8	0.499	29			70
968	2864	1	Osteospermum	101	2017-07-18-14-26-55	0	1	x	15	0	58.4	21.8	57.8	21.7	58.8	0.399	29			71
969	2865	1	Osteospermum	101	2017-07-18-14-26-57	0	1	x	15	0	58.4	21.8	57.8	21.7	58.8	0.399	29			72
970	2866	1	Osteospermum	101	2017-07-18-14-26-59	0	1	x	15	0	58.4	21.8	57.8	21.7	58.8	0.399	29			73
971	2867	1	Osteospermum	101	2017-07-18-14-27-01	0	1	x	15	0	58.4	21.8	57.8	21.7	58.8	0.399	29			74
972	2868	1	Osteospermum	101	2017-07-18-14-27-03	0	1	x	15	0	58.4	21.8	57.8	21.7	58.8	0.399	29			75
973	2869	1	Osteospermum	101	2017-07-18-14-27-05	0	1	x	15	0	58.4	21.8	57.8	21.7	58.8	0.399	29			76
974	2870	1	Osteospermum	101	2017-07-18-14-27-07	0	1	x	15	0	58.4	21.8	57.8	21.7	58.8	0.399	29			77
975	2871	1	Osteospermum	101	2017-07-18-14-27-09	0	1	x	15	0	58.4	21.8	57.8	21.7	58.8	0.399	29			78
976	2872	1	Osteospermum	101	2017-07-18-14-27-11	0	1	x	15	0	58.4	21.8	57.8	21.7	58.8	0.399	29			79
977	2873	1	Osteospermum	101	2017-07-18-14-27-13	0	1	x	15	0	58.4	21.8	57.8	21.7	58.8	0.399	29			80
978	2874	1	Osteospermum	101	2017-07-18-14-27-15	0	1	x	15	0	58.4	21.8	57.8	21.7	58.8	0.399	29			81
979	2875	1	Osteospermum	101	2017-07-18-14-27-17	0	1	x	15	0	58.4	21.8	57.8	21.7	58.8	0.399	29			82
980	2876	1	Osteospermum	101	2017-07-18-14-27-19	0	1	x	15	0	58.4	21.8	57.8	21.7	58.8	0.399	29			83
981	2877	1	Osteospermum	101	2017-07-18-14-27-21	0	1	x	15	0	58.4	21.8	57.8	21.7	58.8	0.399	29			84
982	2878	1	Osteospermum	101	2017-07-18-14-27-23	0	1	x	15	0	58.4	21.8	57.8	21.7	58.8	0.399	29			85
983	2879	1	Osteospermum	101	2017-07-18-14-27-25	0	1	x	15	0	58.4	21.8	57.9	21.7	58.9	0.51	29			86
984	2880	1	Osteospermum	101	2017-07-18-14-27-27	0	1	x	15	0	58.4	21.8	57.9	21.7	58.9	0.51	29			87
985	2881	1	Osteospermum	101	2017-07-18-14-27-29	0	1	x	15	0	58.4	21.8	58	21.7	59	0.621	29			88
986	2882	1	Osteospermum	101	2017-07-18-14-27-31	0	1	x	15	0	58.4	21.8	58	21.7	59	0.621	29			89
987	2883	1	Osteospermum	101	2017-07-18-14-27-33	0	1	x	15	0	58.4	21.8	58	21.7	59	0.621	29			90
988	2884	1	Osteospermum	101	2017-07-18-14-27-35	0	1	x	15	0	58.4	21.8	58.1	21.7	59.1	0.732	29	Last10	Here	91
989	2885	1	Osteospermum	101	2017-07-18-14-27-37	0	1	x	15	0	58.4	21.8	58.1	21.7	59.1	0.732	29	Last10	Here	92
990	2886	1	Osteospermum	101	2017-07-18-14-27-39	0	1	x	15	0	58.4	21.8	58	21.7	59	0.621	29	Last10	Here	93
991	2887	1	Osteospermum	101	2017-07-18-14-27-41	0	1	x	15	0	58.4	21.8	58	21.7	59	0.621	29	Last10	Here	94
992	2888	1	Osteospermum	101	2017-07-18-14-27-43	0	1	x	15	0	58.4	21.8	58	21.7	59	0.621	29	Last10	Here	95
993	2889	1	Osteospermum	101	2017-07-18-14-27-45	0	1	x	15	0	58.4	21.8	58	21.7	59	0.621	29	Last10	Here	96
994	2890	1	Osteospermum	101	2017-07-18-14-27-47	0	1	x	15	0	58.4	21.8	58	21.7	59	0.621	29	Last10	Here	97
995	2891	1	Osteospermum	101	2017-07-18-14-27-49	0	1	x	15	0	58.4	21.8	58	21.7	59	0.621	29	Last10	Here	98
996	2892	1	Osteospermum	101	2017-07-18-14-27-51	0	1	x	15	0	58.4	21.8	58	21.7	59	0.621	29	Last10	Here	99
997	2893	1	Osteospermum	101	2017-07-18-14-28-25	0	1	x	20	0	58.4	21.8	57.8	21.7	58.8	0.399	30	First10	Here	1
998	2894	1	Osteospermum	101	2017-07-18-14-28-27	0	1	x	20	0	58.4	21.8	57.8	21.7	58.8	0.399	30	First10	Here	2
999	2895	1	Osteospermum	101	2017-07-18-14-28-29	0	1	x	20	0	58.4	21.8	57.8	21.7	58.8	0.399	30	First10	Here	3
1000	2896	1	Osteospermum	101	2017-07-18-14-28-31	0	1	x	20	0	58.4	21.8	57.9	21.7	58.9	0.51	30	First10	Here	4
1001	2897	1	Osteospermum	101	2017-07-18-14-28-33	0	1	x	20	0	58.4	21.8	57.9	21.7	58.9	0.51	30	First10	Here	5
1002	2898	1	Osteospermum	101	2017-07-18-14-28-35	0	1	x	20	0	58.4	21.8	57.9	21.7	58.9	0.51	30	First10	Here	6
1003	2899	1	Osteospermum	101	2017-07-18-14-28-37	0	1	x	20	0	58.4	21.8	57.9	21.7	58.9	0.51	30	First10	Here	7
1004	2900	1	Osteospermum	101	2017-07-18-14-28-39	0	1	x	20	0	58.4	21.8	57.9	21.7	58.9	0.51	30	First10	Here	8
1005	2901	1	Osteospermum	101	2017-07-18-14-28-41	0	1	x	20	0	58.4	21.8	57.9	21.7	58.9	0.51	30	First10	Here	9
1006	2902	1	Osteospermum	101	2017-07-18-14-28-43	0	1	x	20	0	58.4	21.8	57.9	21.7	58.9	0.51	30	First10	Here	10
1007	2903	1	Osteospermum	101	2017-07-18-14-28-45	0	1	x	20	0	58.4	21.8	58	21.7	59	0.621	30			11
1008	2904	1	Osteospermum	101	2017-07-18-14-28-47	0	1	x	20	0	58.4	21.8	58	21.7	59	0.621	30			12
1009	2905	1	Osteospermum	101	2017-07-18-14-28-49	0	1	x	20	0	58.4	21.8	58	21.7	59	0.621	30			13
1010	2906	1	Osteospermum	101	2017-07-18-14-28-51	0	1	x	20	0	58.4	21.8	57.9	21.7	58.9	0.51	30			14
1011	2907	1	Osteospermum	101	2017-07-18-14-28-53	0	1	x	20	0	58.4	21.8	57.9	21.7	58.9	0.51	30			15
1012	2908	1	Osteospermum	101	2017-07-18-14-28-55	0	1	x	20	0	58.4	21.8	57.9	21.7	58.9	0.51	30			16
1013	2909	1	Osteospermum	101	2017-07-18-14-28-57	0	1	x	20	0	58.4	21.8	57.9	21.7	58.9	0.51	30			17
1014	2910	1	Osteospermum	101	2017-07-18-14-28-59	0	1	x	20	0	58.4	21.8	57.9	21.7	58.9	0.51	30			18
1015	2911	1	Osteospermum	101	2017-07-18-14-29-01	0	1	x	20	0	58.4	21.8	57.8	21.7	58.8	0.399	30			19
1016	2912	1	Osteospermum	101	2017-07-18-14-29-03	0	1	x	20	0	58.4	21.8	57.8	21.7	58.8	0.399	30			20
1017	2913	1	Osteospermum	101	2017-07-18-14-29-05	0	1	x	20	0	58.4	21.8	57.8	21.7	58.8	0.399	30			21
1018	2914	1	Osteospermum	101	2017-07-18-14-29-07	0	1	x	20	0	58.4	21.8	57.8	21.7	58.8	0.399	30			22
1019	2915	1	Osteospermum	101	2017-07-18-14-29-09	0	1	x	20	0	58.4	21.8	57.8	21.7	58.8	0.399	30			23
1020	2916	1	Osteospermum	101	2017-07-18-14-29-11	0	1	x	20	0	58.5	21.8	57.8	21.7	58.8	0.299	30			24
1021	2917	1	Osteospermum	101	2017-07-18-14-29-13	0	1	x	20	0	58.4	21.8	57.8	21.7	58.8	0.399	30			25
1022	2918	1	Osteospermum	101	2017-07-18-14-29-15	0	1	x	20	0	58.4	21.8	57.8	21.7	58.8	0.399	30			26
1023	2919	1	Osteospermum	101	2017-07-18-14-29-17	0	1	x	20	0	58.4	21.8	57.8	21.7	58.8	0.399	30			27
1024	2920	1	Osteospermum	101	2017-07-18-14-29-19	0	1	x	20	0	58.5	21.8	57.8	21.7	58.8	0.299	30			28
1025	2921	1	Osteospermum	101	2017-07-18-14-29-21	0	1	x	20	0	58.5	21.8	57.8	21.7	58.8	0.299	30			29
1026	2922	1	Osteospermum	101	2017-07-18-14-29-23	0	1	x	20	0	58.4	21.8	57.8	21.7	58.8	0.399	30			30
1027	2923	1	Osteospermum	101	2017-07-18-14-29-25	0	1	x	20	0	58.4	21.8	57.8	21.7	58.8	0.399	30			31
1028	2924	1	Osteospermum	101	2017-07-18-14-29-27	0	1	x	20	0	58.5	21.8	57.8	21.7	58.8	0.299	30			32
1029	2925	1	Osteospermum	101	2017-07-18-14-29-29	0	1	x	20	0	58.4	21.8	57.8	21.7	58.8	0.399	30			33
1030	2926	1	Osteospermum	101	2017-07-18-14-29-31	0	1	x	20	0	58.4	21.8	57.8	21.7	58.8	0.399	30			34
1031	2927	1	Osteospermum	101	2017-07-18-14-29-33	0	1	x	20	0	58.5	21.8	57.8	21.7	58.8	0.299	30			35
1032	2928	1	Osteospermum	101	2017-07-18-14-29-35	0	1	x	20	0	58.4	21.8	57.8	21.7	58.8	0.399	30			36
1033	2929	1	Osteospermum	101	2017-07-18-14-29-37	0	1	x	20	0	58.4	21.8	57.9	21.7	58.9	0.51	30			37
1034	2930	1	Osteospermum	101	2017-07-18-14-29-39	0	1	x	20	0	58.5	21.8	57.8	21.7	58.8	0.299	30			38
1035	2931	1	Osteospermum	101	2017-07-18-14-29-41	0	1	x	20	0	58.4	21.8	57.8	21.7	58.8	0.399	30			39
1036	2932	1	Osteospermum	101	2017-07-18-14-29-43	0	1	x	20	0	58.4	21.8	57.8	21.7	58.8	0.399	30			40
1037	2933	1	Osteospermum	101	2017-07-18-14-29-45	0	1	x	20	0	58.4	21.8	57.8	21.7	58.8	0.399	30			41
1038	2934	1	Osteospermum	101	2017-07-18-14-29-47	0	1	x	20	0	58.4	21.8	57.8	21.7	58.8	0.399	30			42
1039	2935	1	Osteospermum	101	2017-07-18-14-29-49	0	1	x	20	0	58.4	21.8	57.8	21.7	58.8	0.399	30			43
1040	2936	1	Osteospermum	101	2017-07-18-14-29-51	0	1	x	20	0	58.5	21.8	57.8	21.7	58.8	0.299	30			44
1041	2937	1	Osteospermum	101	2017-07-18-14-29-53	0	1	x	20	0	58.4	21.8	57.8	21.7	58.8	0.399	30			45
1042	2938	1	Osteospermum	101	2017-07-18-14-29-55	0	1	x	20	0	58.4	21.8	57.8	21.7	58.8	0.399	30			46
1043	2939	1	Osteospermum	101	2017-07-18-14-29-57	0	1	x	20	0	58.4	21.8	57.8	21.7	58.8	0.399	30			47
1044	2940	1	Osteospermum	101	2017-07-18-14-29-59	0	1	x	20	0	58.4	21.8	57.8	21.7	58.8	0.399	30			48
1045	2941	1	Osteospermum	101	2017-07-18-14-30-01	0	1	x	20	0	58.5	21.8	57.8	21.7	58.8	0.299	30			49
1046	2942	1	Osteospermum	101	2017-07-18-14-30-03	0	1	x	20	0	58.5	21.8	57.8	21.7	58.8	0.299	30			50
1047	2943	1	Osteospermum	101	2017-07-18-14-30-05	0	1	x	20	0	58.5	21.8	57.8	21.7	58.8	0.299	30			51
1048	2944	1	Osteospermum	101	2017-07-18-14-30-07	0	1	x	20	0	58.4	21.8	57.8	21.7	58.8	0.399	30			52
1049	2945	1	Osteospermum	101	2017-07-18-14-30-09	0	1	x	20	0	58.4	21.8	57.8	21.7	58.8	0.399	30			53
1050	2946	1	Osteospermum	101	2017-07-18-14-30-11	0	1	x	20	0	58.5	21.8	57.8	21.7	58.8	0.299	30			54
1051	2947	1	Osteospermum	101	2017-07-18-14-30-13	0	1	x	20	0	58.4	21.8	57.8	21.7	58.8	0.399	30			55
1052	2948	1	Osteospermum	101	2017-07-18-14-30-15	0	1	x	20	0	58.4	21.8	57.9	21.7	58.9	0.51	30			56
1053	2949	1	Osteospermum	101	2017-07-18-14-30-17	0	1	x	20	0	58.5	21.8	57.8	21.7	58.8	0.299	30			57
1054	2950	1	Osteospermum	101	2017-07-18-14-30-19	0	1	x	20	0	58.5	21.8	57.8	21.7	58.8	0.299	30			58
1055	2951	1	Osteospermum	101	2017-07-18-14-30-21	0	1	x	20	0	58.5	21.8	57.8	21.7	58.8	0.299	30			59
1056	2952	1	Osteospermum	101	2017-07-18-14-30-23	0	1	x	20	0	58.5	21.8	57.8	21.7	58.8	0.299	30			60
1057	2953	1	Osteospermum	101	2017-07-18-14-30-25	0	1	x	20	0	58.5	21.8	57.9	21.7	58.9	0.41	30			61
1058	2954	1	Osteospermum	101	2017-07-18-14-30-27	0	1	x	20	0	58.5	21.8	57.9	21.7	58.9	0.41	30			62
1059	2955	1	Osteospermum	101	2017-07-18-14-30-29	0	1	x	20	0	58.5	21.8	57.9	21.7	58.9	0.41	30			63
1060	2956	1	Osteospermum	101	2017-07-18-14-30-31	0	1	x	20	0	58.5	21.8	57.9	21.7	58.9	0.41	30			64
1061	2957	1	Osteospermum	101	2017-07-18-14-30-33	0	1	x	20	0	58.5	21.8	57.9	21.7	58.9	0.41	30			65
1062	2958	1	Osteospermum	101	2017-07-18-14-30-35	0	1	x	20	0	58.5	21.8	57.9	21.7	58.9	0.41	30			66
1063	2959	1	Osteospermum	101	2017-07-18-14-30-37	0	1	x	20	0	58.5	21.8	57.9	21.7	58.9	0.41	30			67
1064	2960	1	Osteospermum	101	2017-07-18-14-30-39	0	1	x	20	0	58.5	21.8	57.9	21.7	58.9	0.41	30			68
1065	2961	1	Osteospermum	101	2017-07-18-14-30-41	0	1	x	20	0	58.5	21.8	57.9	21.7	58.9	0.41	30			69
1066	2962	1	Osteospermum	101	2017-07-18-14-30-43	0	1	x	20	0	58.5	21.8	57.9	21.7	58.9	0.41	30			70
1067	2963	1	Osteospermum	101	2017-07-18-14-30-45	0	1	x	20	0	58.5	21.8	57.9	21.7	58.9	0.41	30			71
1068	2964	1	Osteospermum	101	2017-07-18-14-30-47	0	1	x	20	0	58.5	21.8	57.8	21.7	58.8	0.299	30			72
1069	2965	1	Osteospermum	101	2017-07-18-14-30-49	0	1	x	20	0	58.5	21.8	57.8	21.7	58.8	0.299	30			73
1070	2966	1	Osteospermum	101	2017-07-18-14-30-51	0	1	x	20	0	58.5	21.8	57.9	21.7	58.9	0.41	30			74
1071	2967	1	Osteospermum	101	2017-07-18-14-30-53	0	1	x	20	0	58.5	21.8	57.9	21.7	58.9	0.41	30			75
1072	2968	1	Osteospermum	101	2017-07-18-14-30-55	0	1	x	20	0	58.5	21.8	57.9	21.7	58.9	0.41	30			76
1073	2969	1	Osteospermum	101	2017-07-18-14-30-57	0	1	x	20	0	58.5	21.8	57.9	21.7	58.9	0.41	30			77
1074	2970	1	Osteospermum	101	2017-07-18-14-30-59	0	1	x	20	0	58.5	21.8	57.9	21.7	58.9	0.41	30			78
1075	2971	1	Osteospermum	101	2017-07-18-14-31-01	0	1	x	20	0	58.5	21.8	57.9	21.7	58.9	0.41	30			79
1076	2972	1	Osteospermum	101	2017-07-18-14-31-03	0	1	x	20	0	58.5	21.8	57.9	21.7	58.9	0.41	30			80
1077	2973	1	Osteospermum	101	2017-07-18-14-31-05	0	1	x	20	0	58.5	21.8	57.9	21.7	58.9	0.41	30			81
1078	2974	1	Osteospermum	101	2017-07-18-14-31-07	0	1	x	20	0	58.5	21.8	57.9	21.7	58.9	0.41	30			82
1079	2975	1	Osteospermum	101	2017-07-18-14-31-09	0	1	x	20	0	58.5	21.8	57.9	21.7	58.9	0.41	30			83
1080	2976	1	Osteospermum	101	2017-07-18-14-31-11	0	1	x	20	0	58.5	21.8	57.9	21.7	58.9	0.41	30			84
1081	2977	1	Osteospermum	101	2017-07-18-14-31-13	0	1	x	20	0	58.5	21.8	57.8	21.7	58.8	0.299	30			85
1082	2978	1	Osteospermum	101	2017-07-18-14-31-15	0	1	x	20	0	58.5	21.8	57.8	21.7	58.8	0.299	30			86
1083	2979	1	Osteospermum	101	2017-07-18-14-31-17	0	1	x	20	0	58.5	21.8	57.8	21.7	58.8	0.299	30			87
1084	2980	1	Osteospermum	101	2017-07-18-14-31-19	0	1	x	20	0	58.5	21.8	57.8	21.7	58.8	0.299	30			88
1085	2981	1	Osteospermum	101	2017-07-18-14-31-21	0	1	x	20	0	58.5	21.8	57.8	21.7	58.8	0.299	30			89
1086	2982	1	Osteospermum	101	2017-07-18-14-31-23	0	1	x	20	0	58.5	21.8	57.8	21.7	58.8	0.299	30			90
1087	2983	1	Osteospermum	101	2017-07-18-14-31-25	0	1	x	20	0	58.5	21.8	57.8	21.7	58.8	0.299	30	Last10	Here	91
1088	2984	1	Osteospermum	101	2017-07-18-14-31-27	0	1	x	20	0	58.5	21.8	57.8	21.7	58.8	0.299	30	Last10	Here	92
1089	2985	1	Osteospermum	101	2017-07-18-14-31-30	0	1	x	20	0	58.5	21.8	57.9	21.7	58.9	0.41	30	Last10	Here	93
1090	2986	1	Osteospermum	101	2017-07-18-14-31-32	0	1	x	20	0	58.5	21.8	57.9	21.7	58.9	0.41	30	Last10	Here	94
1091	2987	1	Osteospermum	101	2017-07-18-14-31-34	0	1	x	20	0	58.5	21.8	57.9	21.7	58.9	0.41	30	Last10	Here	95
1092	2988	1	Osteospermum	101	2017-07-18-14-31-36	0	1	x	20	0	58.5	21.8	57.9	21.7	58.9	0.41	30	Last10	Here	96
1093	2989	1	Osteospermum	101	2017-07-18-14-31-38	0	1	x	20	0	58.5	21.8	57.9	21.7	58.9	0.41	30	Last10	Here	97
1094	2990	1	Osteospermum	101	2017-07-18-14-31-40	0	1	x	20	0	58.5	21.8	57.9	21.7	58.9	0.41	30	Last10	Here	98
1095	2991	1	Osteospermum	101	2017-07-18-14-31-42	0	1	x	20	0	58.5	21.8	57.9	21.7	58.9	0.41	30	Last10	Here	99
1096	2992	1	Osteospermum	101	2017-07-18-14-32-16	0	1	x	25	0	58.5	21.8	57.8	21.7	58.8	0.299	31	First10	Here	1
1097	2993	1	Osteospermum	101	2017-07-18-14-32-18	0	1	x	25	0	58.6	21.8	57.8	21.7	58.8	0.199	31	First10	Here	2
1098	2994	1	Osteospermum	101	2017-07-18-14-32-20	0	1	x	25	0	58.6	21.8	57.8	21.7	58.8	0.199	31	First10	Here	3
1099	2995	1	Osteospermum	101	2017-07-18-14-32-22	0	1	x	25	0	58.5	21.8	57.8	21.7	58.8	0.299	31	First10	Here	4
1100	2996	1	Osteospermum	101	2017-07-18-14-32-24	0	1	x	25	0	58.5	21.8	57.8	21.7	58.8	0.299	31	First10	Here	5
1101	2997	1	Osteospermum	101	2017-07-18-14-32-26	0	1	x	25	0	58.5	21.8	57.8	21.7	58.8	0.299	31	First10	Here	6
1102	2998	1	Osteospermum	101	2017-07-18-14-32-28	0	1	x	25	0	58.6	21.8	57.8	21.7	58.8	0.199	31	First10	Here	7
1103	2999	1	Osteospermum	101	2017-07-18-14-32-30	0	1	x	25	0	58.6	21.8	57.8	21.7	58.8	0.199	31	First10	Here	8
1104	3000	1	Osteospermum	101	2017-07-18-14-32-32	0	1	x	25	0	58.6	21.8	57.8	21.7	58.8	0.199	31	First10	Here	9
1105	3001	1	Osteospermum	101	2017-07-18-14-32-34	0	1	x	25	0	58.6	21.8	57.8	21.7	58.8	0.199	31	First10	Here	10
1106	3002	1	Osteospermum	101	2017-07-18-14-32-36	0	1	x	25	0	58.5	21.8	57.8	21.7	58.8	0.299	31			11
1107	3003	1	Osteospermum	101	2017-07-18-14-32-38	0	1	x	25	0	58.6	21.8	57.8	21.7	58.8	0.199	31			12
1108	3004	1	Osteospermum	101	2017-07-18-14-32-40	0	1	x	25	0	58.6	21.8	57.8	21.7	58.8	0.199	31			13
1109	3005	1	Osteospermum	101	2017-07-18-14-32-42	0	1	x	25	0	58.6	21.8	57.9	21.7	58.9	0.31	31			14
1110	3006	1	Osteospermum	101	2017-07-18-14-32-44	0	1	x	25	0	58.6	21.8	57.8	21.7	58.8	0.199	31			15
1111	3007	1	Osteospermum	101	2017-07-18-14-32-46	0	1	x	25	0	58.6	21.8	57.9	21.7	58.9	0.31	31			16
1112	3008	1	Osteospermum	101	2017-07-18-14-32-48	0	1	x	25	0	58.6	21.8	57.9	21.7	58.9	0.31	31			17
1113	3009	1	Osteospermum	101	2017-07-18-14-32-50	0	1	x	25	0	58.6	21.8	57.9	21.7	58.9	0.31	31			18
1114	3010	1	Osteospermum	101	2017-07-18-14-32-52	0	1	x	25	0	58.6	21.8	57.9	21.7	58.9	0.31	31			19
1115	3011	1	Osteospermum	101	2017-07-18-14-32-54	0	1	x	25	0	58.6	21.8	58	21.7	59	0.421	31			20
1116	3012	1	Osteospermum	101	2017-07-18-14-32-56	0	1	x	25	0	58.6	21.8	57.9	21.7	58.9	0.31	31			21
1117	3013	1	Osteospermum	101	2017-07-18-14-32-58	0	1	x	25	0	58.6	21.8	57.9	21.7	58.9	0.31	31			22
1118	3014	1	Osteospermum	101	2017-07-18-14-33-00	0	1	x	25	0	58.6	21.8	57.9	21.7	58.9	0.31	31			23
1119	3015	1	Osteospermum	101	2017-07-18-14-33-02	0	1	x	25	0	58.6	21.8	57.9	21.7	58.9	0.31	31			24
1120	3016	1	Osteospermum	101	2017-07-18-14-33-04	0	1	x	25	0	58.6	21.8	57.8	21.7	58.8	0.199	31			25
1121	3017	1	Osteospermum	101	2017-07-18-14-33-06	0	1	x	25	0	58.6	21.8	57.9	21.7	58.9	0.31	31			26
1122	3018	1	Osteospermum	101	2017-07-18-14-33-08	0	1	x	25	0	58.6	21.8	57.8	21.7	58.8	0.199	31			27
1123	3019	1	Osteospermum	101	2017-07-18-14-33-10	0	1	x	25	0	58.6	21.8	57.8	21.7	58.8	0.199	31			28
1124	3020	1	Osteospermum	101	2017-07-18-14-33-12	0	1	x	25	0	58.6	21.8	57.8	21.7	58.8	0.199	31			29
1125	3021	1	Osteospermum	101	2017-07-18-14-33-14	0	1	x	25	0	58.6	21.8	57.8	21.7	58.8	0.199	31			30
1126	3022	1	Osteospermum	101	2017-07-18-14-33-16	0	1	x	25	0	58.6	21.8	57.8	21.7	58.8	0.199	31			31
1127	3023	1	Osteospermum	101	2017-07-18-14-33-18	0	1	x	25	0	58.6	21.8	57.8	21.7	58.8	0.199	31			32
1128	3024	1	Osteospermum	101	2017-07-18-14-33-20	0	1	x	25	0	58.6	21.8	57.8	21.7	58.8	0.199	31			33
1129	3025	1	Osteospermum	101	2017-07-18-14-33-22	0	1	x	25	0	58.6	21.8	57.8	21.7	58.8	0.199	31			34
1130	3026	1	Osteospermum	101	2017-07-18-14-33-24	0	1	x	25	0	58.6	21.8	57.8	21.7	58.8	0.199	31			35
1131	3027	1	Osteospermum	101	2017-07-18-14-33-26	0	1	x	25	0	58.6	21.8	57.8	21.7	58.8	0.199	31			36
1132	3028	1	Osteospermum	101	2017-07-18-14-33-28	0	1	x	25	0	58.6	21.8	57.8	21.7	58.8	0.199	31			37
1133	3029	1	Osteospermum	101	2017-07-18-14-33-30	0	1	x	25	0	58.6	21.8	57.8	21.7	58.8	0.199	31			38
1134	3030	1	Osteospermum	101	2017-07-18-14-33-32	0	1	x	25	0	58.6	21.8	57.8	21.7	58.8	0.199	31			39
1135	3031	1	Osteospermum	101	2017-07-18-14-33-34	0	1	x	25	0	58.6	21.8	57.8	21.7	58.8	0.199	31			40
1136	3032	1	Osteospermum	101	2017-07-18-14-33-36	0	1	x	25	0	58.6	21.8	57.8	21.7	58.8	0.199	31			41
1137	3033	1	Osteospermum	101	2017-07-18-14-33-38	0	1	x	25	0	58.6	21.8	57.8	21.7	58.8	0.199	31			42
1138	3034	1	Osteospermum	101	2017-07-18-14-33-40	0	1	x	25	0	58.6	21.8	57.8	21.7	58.8	0.199	31			43
1139	3035	1	Osteospermum	101	2017-07-18-14-33-44	0	1	x	25	0	58.6	21.8	57.8	21.7	58.8	0.199	31			44
1140	3036	1	Osteospermum	101	2017-07-18-14-33-46	0	1	x	25	0	58.6	21.8	57.8	21.7	58.8	0.199	31			45
1141	3037	1	Osteospermum	101	2017-07-18-14-33-48	0	1	x	25	0	58.6	21.8	57.8	21.7	58.8	0.199	31			46
1142	3038	1	Osteospermum	101	2017-07-18-14-33-50	0	1	x	25	0	58.6	21.8	57.8	21.7	58.8	0.199	31			47
1143	3039	1	Osteospermum	101	2017-07-18-14-33-52	0	1	x	25	0	58.6	21.8	57.8	21.7	58.8	0.199	31			48
1144	3040	1	Osteospermum	101	2017-07-18-14-33-54	0	1	x	25	0	58.6	21.8	57.8	21.7	58.8	0.199	31			49
1145	3041	1	Osteospermum	101	2017-07-18-14-33-56	0	1	x	25	0	58.6	21.8	57.8	21.7	58.8	0.199	31			50
1146	3042	1	Osteospermum	101	2017-07-18-14-33-58	0	1	x	25	0	58.6	21.8	57.8	21.7	58.8	0.199	31			51
1147	3043	1	Osteospermum	101	2017-07-18-14-34-00	0	1	x	25	0	58.6	21.8	57.8	21.7	58.8	0.199	31			52
1148	3044	1	Osteospermum	101	2017-07-18-14-34-02	0	1	x	25	0	58.6	21.8	57.8	21.7	58.8	0.199	31			53
1149	3045	1	Osteospermum	101	2017-07-18-14-34-04	0	1	x	25	0	58.5	21.7	57.8	21.7	58.8	0.299	31			54
1150	3046	1	Osteospermum	101	2017-07-18-14-34-06	0	1	x	25	0	58.6	21.8	57.9	21.7	58.9	0.31	31			55
1151	3047	1	Osteospermum	101	2017-07-18-14-34-08	0	1	x	25	0	58.6	21.8	57.8	21.7	58.8	0.199	31			56
1152	3048	1	Osteospermum	101	2017-07-18-14-34-10	0	1	x	25	0	58.6	21.8	57.8	21.7	58.8	0.199	31			57
1153	3049	1	Osteospermum	101	2017-07-18-14-34-12	0	1	x	25	0	58.5	21.7	57.8	21.7	58.8	0.299	31			58
1154	3050	1	Osteospermum	101	2017-07-18-14-34-14	0	1	x	25	0	58.6	21.8	57.9	21.7	58.9	0.31	31			59
1155	3051	1	Osteospermum	101	2017-07-18-14-34-16	0	1	x	25	0	58.6	21.8	57.9	21.7	58.9	0.31	31			60
1156	3052	1	Osteospermum	101	2017-07-18-14-34-18	0	1	x	25	0	58.6	21.8	57.8	21.7	58.8	0.199	31			61
1157	3053	1	Osteospermum	101	2017-07-18-14-34-20	0	1	x	25	0	58.6	21.8	57.9	21.7	58.9	0.31	31			62
1158	3054	1	Osteospermum	101	2017-07-18-14-34-22	0	1	x	25	0	58.6	21.8	57.9	21.7	58.9	0.31	31			63
1159	3055	1	Osteospermum	101	2017-07-18-14-34-24	0	1	x	25	0	58.6	21.8	57.9	21.7	58.9	0.31	31			64
1160	3056	1	Osteospermum	101	2017-07-18-14-34-26	0	1	x	25	0	58.6	21.8	57.9	21.7	58.9	0.31	31			65
1161	3057	1	Osteospermum	101	2017-07-18-14-34-28	0	1	x	25	0	58.6	21.8	57.9	21.7	58.9	0.31	31			66
1162	3058	1	Osteospermum	101	2017-07-18-14-34-30	0	1	x	25	0	58.6	21.7	57.9	21.7	58.9	0.31	31			67
1163	3059	1	Osteospermum	101	2017-07-18-14-34-32	0	1	x	25	0	58.6	21.8	57.9	21.7	58.9	0.31	31			68
1164	3060	1	Osteospermum	101	2017-07-18-14-34-34	0	1	x	25	0	58.6	21.8	57.9	21.7	58.9	0.31	31			69
1165	3061	1	Osteospermum	101	2017-07-18-14-34-36	0	1	x	25	0	58.6	21.8	57.9	21.7	58.9	0.31	31			70
1166	3062	1	Osteospermum	101	2017-07-18-14-34-38	0	1	x	25	0	58.6	21.7	57.9	21.7	58.9	0.31	31			71
1167	3063	1	Osteospermum	101	2017-07-18-14-34-40	0	1	x	25	0	58.6	21.8	57.9	21.7	58.9	0.31	31			72
1168	3064	1	Osteospermum	101	2017-07-18-14-34-42	0	1	x	25	0	58.7	21.8	57.9	21.7	58.9	0.21	31			73
1169	3065	1	Osteospermum	101	2017-07-18-14-34-44	0	1	x	25	0	58.6	21.8	57.9	21.7	58.9	0.31	31			74
1170	3066	1	Osteospermum	101	2017-07-18-14-34-46	0	1	x	25	0	58.6	21.7	57.9	21.7	58.9	0.31	31			75
1171	3067	1	Osteospermum	101	2017-07-18-14-34-48	0	1	x	25	0	58.6	21.8	57.9	21.7	58.9	0.31	31			76
1172	3068	1	Osteospermum	101	2017-07-18-14-34-50	0	1	x	25	0	58.7	21.8	57.9	21.7	58.9	0.21	31			77
1173	3069	1	Osteospermum	101	2017-07-18-14-34-52	0	1	x	25	0	58.6	21.8	57.9	21.7	58.9	0.31	31			78
1174	3070	1	Osteospermum	101	2017-07-18-14-34-54	0	1	x	25	0	58.6	21.8	57.9	21.7	58.9	0.31	31			79
1175	3071	1	Osteospermum	101	2017-07-18-14-34-56	0	1	x	25	0	58.6	21.8	57.8	21.7	58.8	0.199	31			80
1176	3072	1	Osteospermum	101	2017-07-18-14-34-58	0	1	x	25	0	58.6	21.7	57.9	21.7	58.9	0.31	31			81
1177	3073	1	Osteospermum	101	2017-07-18-14-35-00	0	1	x	25	0	58.7	21.8	57.9	21.7	58.9	0.21	31			82
1178	3074	1	Osteospermum	101	2017-07-18-14-35-02	0	1	x	25	0	58.6	21.7	57.9	21.7	58.9	0.31	31			83
1179	3075	1	Osteospermum	101	2017-07-18-14-35-04	0	1	x	25	0	58.7	21.8	57.9	21.7	58.9	0.21	31			84
1180	3076	1	Osteospermum	101	2017-07-18-14-35-06	0	1	x	25	0	58.7	21.8	57.9	21.7	58.9	0.21	31			85
1181	3077	1	Osteospermum	101	2017-07-18-14-35-08	0	1	x	25	0	58.7	21.8	57.9	21.7	58.9	0.21	31			86
1182	3078	1	Osteospermum	101	2017-07-18-14-35-10	0	1	x	25	0	58.7	21.8	57.9	21.7	58.9	0.21	31			87
1183	3079	1	Osteospermum	101	2017-07-18-14-35-12	0	1	x	25	0	58.7	21.8	57.9	21.7	58.9	0.21	31			88
1184	3080	1	Osteospermum	101	2017-07-18-14-35-14	0	1	x	25	0	58.7	21.8	57.9	21.7	58.9	0.21	31			89
1185	3081	1	Osteospermum	101	2017-07-18-14-35-16	0	1	x	25	0	58.7	21.8	57.8	21.7	58.8	0.099	31			90
1186	3082	1	Osteospermum	101	2017-07-18-14-35-18	0	1	x	25	0	58.7	21.8	57.9	21.7	58.9	0.21	31	Last10	Here	91
1187	3083	1	Osteospermum	101	2017-07-18-14-35-20	0	1	x	25	0	58.7	21.8	57.9	21.7	58.9	0.21	31	Last10	Here	92
1188	3084	1	Osteospermum	101	2017-07-18-14-35-22	0	1	x	25	0	58.7	21.8	57.9	21.7	58.9	0.21	31	Last10	Here	93
1189	3085	1	Osteospermum	101	2017-07-18-14-35-24	0	1	x	25	0	58.6	21.7	57.9	21.7	58.9	0.31	31	Last10	Here	94
1190	3086	1	Osteospermum	101	2017-07-18-14-35-26	0	1	x	25	0	58.6	21.7	57.9	21.7	58.9	0.31	31	Last10	Here	95
1191	3087	1	Osteospermum	101	2017-07-18-14-35-28	0	1	x	25	0	58.7	21.8	57.9	21.7	58.9	0.21	31	Last10	Here	96
1192	3088	1	Osteospermum	101	2017-07-18-14-35-30	0	1	x	25	0	58.6	21.7	57.9	21.7	58.9	0.31	31	Last10	Here	97
1193	3089	1	Osteospermum	101	2017-07-18-14-35-32	0	1	x	25	0	58.6	21.7	57.9	21.7	58.9	0.31	31	Last10	Here	98
1194	3090	1	Osteospermum	101	2017-07-18-14-36-06	0	1	x	30	0	58.6	21.7	57.9	21.7	58.9	0.31	32	First10	Here	1
1195	3091	1	Osteospermum	101	2017-07-18-14-36-08	0	1	x	30	0	58.7	21.8	58	21.8	59	0.321	32	First10	Here	2
1196	3092	1	Osteospermum	101	2017-07-18-14-36-10	0	1	x	30	0	58.7	21.8	57.9	21.7	58.9	0.21	32	First10	Here	3
1197	3093	1	Osteospermum	101	2017-07-18-14-36-12	0	1	x	30	0	58.7	21.7	57.9	21.7	58.9	0.21	32	First10	Here	4
1198	3094	1	Osteospermum	101	2017-07-18-14-36-14	0	1	x	30	0	58.7	21.8	57.9	21.7	58.9	0.21	32	First10	Here	5
1199	3095	1	Osteospermum	101	2017-07-18-14-36-16	0	1	x	30	0	58.7	21.8	57.9	21.7	58.9	0.21	32	First10	Here	6
1200	3096	1	Osteospermum	101	2017-07-18-14-36-18	0	1	x	30	0	58.7	21.8	57.9	21.7	58.9	0.21	32	First10	Here	7
1201	3097	1	Osteospermum	101	2017-07-18-14-36-20	0	1	x	30	0	58.7	21.7	57.9	21.7	58.9	0.21	32	First10	Here	8
1202	3098	1	Osteospermum	101	2017-07-18-14-36-22	0	1	x	30	0	58.7	21.8	57.9	21.7	58.9	0.21	32	First10	Here	9
1203	3099	1	Osteospermum	101	2017-07-18-14-36-24	0	1	x	30	0	58.7	21.8	57.9	21.7	58.9	0.21	32	First10	Here	10
1204	3100	1	Osteospermum	101	2017-07-18-14-36-26	0	1	x	30	0	58.7	21.7	57.9	21.7	58.9	0.21	32			11
1205	3101	1	Osteospermum	101	2017-07-18-14-36-28	0	1	x	30	0	58.8	21.8	57.9	21.7	58.9	0.11	32			12
1206	3102	1	Osteospermum	101	2017-07-18-14-36-30	0	1	x	30	0	58.7	21.8	58	21.7	59	0.321	32			13
1207	3103	1	Osteospermum	101	2017-07-18-14-36-32	0	1	x	30	0	58.7	21.7	58	21.7	59	0.321	32			14
1208	3104	1	Osteospermum	101	2017-07-18-14-36-34	0	1	x	30	0	58.7	21.7	58	21.7	59	0.321	32			15
1209	3105	1	Osteospermum	101	2017-07-18-14-36-36	0	1	x	30	0	58.7	21.7	58	21.7	59	0.321	32			16
1210	3106	1	Osteospermum	101	2017-07-18-14-36-38	0	1	x	30	0	58.7	21.7	58	21.7	59	0.321	32			17
1211	3107	1	Osteospermum	101	2017-07-18-14-36-41	0	1	x	30	0	58.7	21.7	58	21.7	59	0.321	32			18
1212	3108	1	Osteospermum	101	2017-07-18-14-36-43	0	1	x	30	0	58.8	21.8	58	21.7	59	0.221	32			19
1213	3109	1	Osteospermum	101	2017-07-18-14-36-45	0	1	x	30	0	58.7	21.7	58	21.7	59	0.321	32			20
1214	3110	1	Osteospermum	101	2017-07-18-14-36-47	0	1	x	30	0	58.8	21.8	58	21.7	59	0.221	32			21
1215	3111	1	Osteospermum	101	2017-07-18-14-36-49	0	1	x	30	0	58.8	21.8	57.9	21.7	58.9	0.11	32			22
1216	3112	1	Osteospermum	101	2017-07-18-14-36-51	0	1	x	30	0	58.8	21.8	57.9	21.7	58.9	0.11	32			23
1217	3113	1	Osteospermum	101	2017-07-18-14-36-53	0	1	x	30	0	58.8	21.8	57.9	21.7	58.9	0.11	32			24
1218	3114	1	Osteospermum	101	2017-07-18-14-36-55	0	1	x	30	0	58.8	21.8	57.9	21.7	58.9	0.11	32			25
1219	3115	1	Osteospermum	101	2017-07-18-14-36-57	0	1	x	30	0	58.7	21.7	58	21.7	59	0.321	32			26
1220	3116	1	Osteospermum	101	2017-07-18-14-36-59	0	1	x	30	0	58.7	21.7	58	21.7	59	0.321	32			27
1221	3117	1	Osteospermum	101	2017-07-18-14-37-01	0	1	x	30	0	58.7	21.7	58	21.7	59	0.321	32			28
1222	3118	1	Osteospermum	101	2017-07-18-14-37-03	0	1	x	30	0	58.7	21.7	57.9	21.7	58.9	0.21	32			29
1223	3119	1	Osteospermum	101	2017-07-18-14-37-05	0	1	x	30	0	58.7	21.7	58	21.7	59	0.321	32			30
1224	3120	1	Osteospermum	101	2017-07-18-14-37-07	0	1	x	30	0	58.7	21.7	58	21.7	59	0.321	32			31
1225	3121	1	Osteospermum	101	2017-07-18-14-37-09	0	1	x	30	0	58.8	21.8	57.9	21.7	58.9	0.11	32			32
1226	3122	1	Osteospermum	101	2017-07-18-14-37-11	0	1	x	30	0	58.7	21.7	57.9	21.7	58.9	0.21	32			33
1227	3123	1	Osteospermum	101	2017-07-18-14-37-13	0	1	x	30	0	58.7	21.7	57.9	21.7	58.9	0.21	32			34
1228	3124	1	Osteospermum	101	2017-07-18-14-37-15	0	1	x	30	0	58.7	21.7	57.9	21.7	58.9	0.21	32			35
1229	3125	1	Osteospermum	101	2017-07-18-14-37-17	0	1	x	30	0	58.7	21.7	58	21.7	59	0.321	32			36
1230	3126	1	Osteospermum	101	2017-07-18-14-37-19	0	1	x	30	0	58.7	21.7	57.9	21.7	58.9	0.21	32			37
1231	3127	1	Osteospermum	101	2017-07-18-14-37-21	0	1	x	30	0	58.8	21.8	57.9	21.7	58.9	0.11	32			38
1232	3128	1	Osteospermum	101	2017-07-18-14-37-23	0	1	x	30	0	58.7	21.7	57.9	21.7	58.9	0.21	32			39
1233	3129	1	Osteospermum	101	2017-07-18-14-37-25	0	1	x	30	0	58.8	21.8	57.9	21.7	58.9	0.11	32			40
1234	3130	1	Osteospermum	101	2017-07-18-14-37-27	0	1	x	30	0	58.7	21.7	57.9	21.7	58.9	0.21	32			41
1235	3131	1	Osteospermum	101	2017-07-18-14-37-29	0	1	x	30	0	58.7	21.7	58	21.7	59	0.321	32			42
1236	3132	1	Osteospermum	101	2017-07-18-14-37-31	0	1	x	30	0	58.8	21.8	57.9	21.7	58.9	0.11	32			43
1237	3133	1	Osteospermum	101	2017-07-18-14-37-33	0	1	x	30	0	58.8	21.8	58	21.7	59	0.221	32			44
1238	3134	1	Osteospermum	101	2017-07-18-14-37-35	0	1	x	30	0	58.8	21.8	57.9	21.7	58.9	0.11	32			45
1239	3135	1	Osteospermum	101	2017-07-18-14-37-37	0	1	x	30	0	58.8	21.8	57.9	21.7	58.9	0.11	32			46
1240	3136	1	Osteospermum	101	2017-07-18-14-37-39	0	1	x	30	0	58.7	21.7	57.9	21.7	58.9	0.21	32			47
1241	3137	1	Osteospermum	101	2017-07-18-14-37-41	0	1	x	30	0	58.8	21.8	57.9	21.7	58.9	0.11	32			48
1242	3138	1	Osteospermum	101	2017-07-18-14-37-43	0	1	x	30	0	58.7	21.7	57.9	21.7	58.9	0.21	32			49
1243	3139	1	Osteospermum	101	2017-07-18-14-37-45	0	1	x	30	0	58.7	21.7	57.9	21.7	58.9	0.21	32			50
1244	3140	1	Osteospermum	101	2017-07-18-14-37-47	0	1	x	30	0	58.8	21.8	57.9	21.7	58.9	0.11	32			51
1245	3141	1	Osteospermum	101	2017-07-18-14-37-49	0	1	x	30	0	58.7	21.7	57.9	21.7	58.9	0.21	32			52
1246	3142	1	Osteospermum	101	2017-07-18-14-37-51	0	1	x	30	0	58.8	21.8	57.9	21.7	58.9	0.11	32			53
1247	3143	1	Osteospermum	101	2017-07-18-14-37-53	0	1	x	30	0	58.7	21.7	57.9	21.7	58.9	0.21	32			54
1248	3144	1	Osteospermum	101	2017-07-18-14-37-55	0	1	x	30	0	58.7	21.7	57.9	21.7	58.9	0.21	32			55
1249	3145	1	Osteospermum	101	2017-07-18-14-37-57	0	1	x	30	0	58.8	21.8	57.9	21.7	58.9	0.11	32			56
1250	3146	1	Osteospermum	101	2017-07-18-14-37-59	0	1	x	30	0	58.8	21.8	57.9	21.7	58.9	0.11	32			57
1251	3147	1	Osteospermum	101	2017-07-18-14-38-01	0	1	x	30	0	58.7	21.7	57.9	21.7	58.9	0.21	32			58
1252	3148	1	Osteospermum	101	2017-07-18-14-38-03	0	1	x	30	0	58.7	21.7	57.9	21.7	58.9	0.21	32			59
1253	3149	1	Osteospermum	101	2017-07-18-14-38-05	0	1	x	30	0	58.7	21.7	57.9	21.7	58.9	0.21	32			60
1254	3150	1	Osteospermum	101	2017-07-18-14-38-07	0	1	x	30	0	58.7	21.7	57.9	21.7	58.9	0.21	32			61
1255	3151	1	Osteospermum	101	2017-07-18-14-38-09	0	1	x	30	0	58.8	21.8	57.9	21.7	58.9	0.11	32			62
1256	3152	1	Osteospermum	101	2017-07-18-14-38-11	0	1	x	30	0	58.8	21.8	57.9	21.7	58.9	0.11	32			63
1257	3153	1	Osteospermum	101	2017-07-18-14-38-13	0	1	x	30	0	58.8	21.8	57.9	21.7	58.9	0.11	32			64
1258	3154	1	Osteospermum	101	2017-07-18-14-38-15	0	1	x	30	0	58.8	21.8	57.9	21.7	58.9	0.11	32			65
1259	3155	1	Osteospermum	101	2017-07-18-14-38-17	0	1	x	30	0	58.8	21.8	57.9	21.7	58.9	0.11	32			66
1260	3156	1	Osteospermum	101	2017-07-18-14-38-19	0	1	x	30	0	58.8	21.8	57.9	21.7	58.9	0.11	32			67
1261	3157	1	Osteospermum	101	2017-07-18-14-38-21	0	1	x	30	0	58.8	21.8	57.9	21.7	58.9	0.11	32			68
1262	3158	1	Osteospermum	101	2017-07-18-14-38-23	0	1	x	30	0	58.8	21.8	57.9	21.7	58.9	0.11	32			69
1263	3159	1	Osteospermum	101	2017-07-18-14-38-25	0	1	x	30	0	58.8	21.8	57.9	21.7	58.9	0.11	32			70
1264	3160	1	Osteospermum	101	2017-07-18-14-38-27	0	1	x	30	0	58.8	21.8	57.9	21.7	58.9	0.11	32			71
1265	3161	1	Osteospermum	101	2017-07-18-14-38-29	0	1	x	30	0	58.8	21.8	57.9	21.7	58.9	0.11	32			72
1266	3162	1	Osteospermum	101	2017-07-18-14-38-31	0	1	x	30	0	58.8	21.8	57.9	21.7	58.9	0.11	32			73
1267	3163	1	Osteospermum	101	2017-07-18-14-38-33	0	1	x	30	0	58.8	21.8	57.9	21.7	58.9	0.11	32			74
1268	3164	1	Osteospermum	101	2017-07-18-14-38-35	0	1	x	30	0	58.8	21.8	57.9	21.7	58.9	0.11	32			75
1269	3165	1	Osteospermum	101	2017-07-18-14-38-37	0	1	x	30	0	58.8	21.8	57.9	21.7	58.9	0.11	32			76
1270	3166	1	Osteospermum	101	2017-07-18-14-38-39	0	1	x	30	0	58.8	21.8	57.9	21.7	58.9	0.11	32			77
1271	3167	1	Osteospermum	101	2017-07-18-14-38-41	0	1	x	30	0	58.7	21.7	57.9	21.7	58.9	0.21	32			78
1272	3168	1	Osteospermum	101	2017-07-18-14-38-43	0	1	x	30	0	58.8	21.8	57.9	21.7	58.9	0.11	32			79
1273	3169	1	Osteospermum	101	2017-07-18-14-38-45	0	1	x	30	0	58.8	21.8	57.9	21.7	58.9	0.11	32			80
1274	3170	1	Osteospermum	101	2017-07-18-14-38-47	0	1	x	30	0	58.8	21.8	57.9	21.7	58.9	0.11	32			81
1275	3171	1	Osteospermum	101	2017-07-18-14-38-49	0	1	x	30	0	58.8	21.8	57.9	21.7	58.9	0.11	32			82
1276	3172	1	Osteospermum	101	2017-07-18-14-38-51	0	1	x	30	0	58.8	21.8	57.8	21.7	58.8	-0.001	32			83
1277	3173	1	Osteospermum	101	2017-07-18-14-38-53	0	1	x	30	0	58.8	21.8	57.9	21.7	58.9	0.11	32			84
1278	3174	1	Osteospermum	101	2017-07-18-14-38-55	0	1	x	30	0	58.8	21.8	57.9	21.7	58.9	0.11	32			85
1279	3175	1	Osteospermum	101	2017-07-18-14-38-57	0	1	x	30	0	58.8	21.8	57.9	21.7	58.9	0.11	32			86
1280	3176	1	Osteospermum	101	2017-07-18-14-38-59	0	1	x	30	0	58.8	21.8	57.9	21.7	58.9	0.11	32			87
1281	3177	1	Osteospermum	101	2017-07-18-14-39-01	0	1	x	30	0	58.8	21.8	57.9	21.7	58.9	0.11	32			88
1282	3178	1	Osteospermum	101	2017-07-18-14-39-03	0	1	x	30	0	58.8	21.8	58	21.8	59	0.221	32			89
1283	3179	1	Osteospermum	101	2017-07-18-14-39-05	0	1	x	30	0	58.8	21.8	57.9	21.7	58.9	0.11	32			90
1284	3180	1	Osteospermum	101	2017-07-18-14-39-07	0	1	x	30	0	58.8	21.8	57.9	21.7	58.9	0.11	32	Last10	Here	91
1285	3181	1	Osteospermum	101	2017-07-18-14-39-09	0	1	x	30	0	58.8	21.8	57.9	21.7	58.9	0.11	32	Last10	Here	92
1286	3182	1	Osteospermum	101	2017-07-18-14-39-11	0	1	x	30	0	58.7	21.7	57.8	21.7	58.8	0.099	32	Last10	Here	93
1287	3183	1	Osteospermum	101	2017-07-18-14-39-13	0	1	x	30	0	58.8	21.8	57.9	21.7	58.9	0.11	32	Last10	Here	94
1288	3184	1	Osteospermum	101	2017-07-18-14-39-15	0	1	x	30	0	58.8	21.8	57.9	21.7	58.9	0.11	32	Last10	Here	95
1289	3185	1	Osteospermum	101	2017-07-18-14-39-17	0	1	x	30	0	58.8	21.8	57.9	21.7	58.9	0.11	32	Last10	Here	96
1290	3186	1	Osteospermum	101	2017-07-18-14-39-19	0	1	x	30	0	58.8	21.8	57.9	21.7	58.9	0.11	32	Last10	Here	97
1291	3187	1	Osteospermum	101	2017-07-18-14-39-21	0	1	x	30	0	58.8	21.8	57.9	21.7	58.9	0.11	32	Last10	Here	98
1292	3188	1	Osteospermum	101	2017-07-18-14-39-23	0	1	x	30	0	58.8	21.8	57.9	21.7	58.9	0.11	32	Last10	Here	99
1293	3189	1	Osteospermum	101	2017-07-18-14-39-57	0	1	z	0	5	58.8	21.8	57.9	21.7	58.9	0.11	33	First10	Here	1
1294	3190	1	Osteospermum	101	2017-07-18-14-40-01	0	1	z	0	5	58.9	21.8	57.9	21.7	58.9	0.01	33	First10	Here	2
1295	3191	1	Osteospermum	101	2017-07-18-14-40-03	0	1	z	0	5	58.8	21.8	57.9	21.7	58.9	0.11	33	First10	Here	3
1296	3192	1	Osteospermum	101	2017-07-18-14-40-05	0	1	z	0	5	58.8	21.8	57.9	21.7	58.9	0.11	33	First10	Here	4
1297	3193	1	Osteospermum	101	2017-07-18-14-40-07	0	1	z	0	5	58.8	21.8	57.9	21.7	58.9	0.11	33	First10	Here	5
1298	3194	1	Osteospermum	101	2017-07-18-14-40-09	0	1	z	0	5	58.8	21.8	57.9	21.7	58.9	0.11	33	First10	Here	6
1299	3195	1	Osteospermum	101	2017-07-18-14-40-11	0	1	z	0	5	58.8	21.8	57.9	21.7	58.9	0.11	33	First10	Here	7
1300	3196	1	Osteospermum	101	2017-07-18-14-40-13	0	1	z	0	5	58.8	21.8	57.9	21.7	58.9	0.11	33	First10	Here	8
1301	3197	1	Osteospermum	101	2017-07-18-14-40-15	0	1	z	0	5	58.8	21.8	57.9	21.7	58.9	0.11	33	First10	Here	9
1302	3198	1	Osteospermum	101	2017-07-18-14-40-17	0	1	z	0	5	58.9	21.8	57.9	21.7	58.9	0.01	33	First10	Here	10
1303	3199	1	Osteospermum	101	2017-07-18-14-40-19	0	1	z	0	5	58.9	21.8	57.9	21.7	58.9	0.01	33			11
1304	3200	1	Osteospermum	101	2017-07-18-14-40-21	0	1	z	0	5	58.8	21.8	57.9	21.7	58.9	0.11	33			12
1305	3201	1	Osteospermum	101	2017-07-18-14-40-23	0	1	z	0	5	58.8	21.8	57.9	21.7	58.9	0.11	33			13
1306	3202	1	Osteospermum	101	2017-07-18-14-40-25	0	1	z	0	5	58.8	21.8	57.9	21.7	58.9	0.11	33			14
1307	3203	1	Osteospermum	101	2017-07-18-14-40-27	0	1	z	0	5	58.8	21.8	57.9	21.7	58.9	0.11	33			15
1308	3204	1	Osteospermum	101	2017-07-18-14-40-29	0	1	z	0	5	58.8	21.7	57.9	21.7	58.9	0.11	33			16
1309	3205	1	Osteospermum	101	2017-07-18-14-40-31	0	1	z	0	5	58.8	21.8	57.9	21.7	58.9	0.11	33			17
1310	3206	1	Osteospermum	101	2017-07-18-14-40-33	0	1	z	0	5	58.8	21.8	57.9	21.7	58.9	0.11	33			18
1311	3207	1	Osteospermum	101	2017-07-18-14-40-35	0	1	z	0	5	58.8	21.8	57.9	21.7	58.9	0.11	33			19
1312	3208	1	Osteospermum	101	2017-07-18-14-40-37	0	1	z	0	5	58.8	21.8	57.9	21.7	58.9	0.11	33			20
1313	3209	1	Osteospermum	101	2017-07-18-14-40-39	0	1	z	0	5	58.8	21.8	57.9	21.7	58.9	0.11	33			21
1314	3210	1	Osteospermum	101	2017-07-18-14-40-41	0	1	z	0	5	58.8	21.8	57.9	21.7	58.9	0.11	33			22
1315	3211	1	Osteospermum	101	2017-07-18-14-40-43	0	1	z	0	5	58.9	21.8	57.9	21.7	58.9	0.01	33			23
1316	3212	1	Osteospermum	101	2017-07-18-14-40-45	0	1	z	0	5	58.9	21.8	57.9	21.7	58.9	0.01	33			24
1317	3213	1	Osteospermum	101	2017-07-18-14-40-47	0	1	z	0	5	58.9	21.8	58	21.7	59	0.121	33			25
1318	3214	1	Osteospermum	101	2017-07-18-14-40-49	0	1	z	0	5	58.9	21.8	57.9	21.7	58.9	0.01	33			26
1319	3215	1	Osteospermum	101	2017-07-18-14-40-51	0	1	z	0	5	58.9	21.8	58	21.7	59	0.121	33			27
1320	3216	1	Osteospermum	101	2017-07-18-14-40-53	0	1	z	0	5	58.9	21.8	57.9	21.7	58.9	0.01	33			28
1321	3217	1	Osteospermum	101	2017-07-18-14-40-55	0	1	z	0	5	58.9	21.8	57.9	21.7	58.9	0.01	33			29
1322	3218	1	Osteospermum	101	2017-07-18-14-40-57	0	1	z	0	5	58.9	21.8	58	21.7	59	0.121	33			30
1323	3219	1	Osteospermum	101	2017-07-18-14-40-59	0	1	z	0	5	58.9	21.8	57.9	21.7	58.9	0.01	33			31
1324	3220	1	Osteospermum	101	2017-07-18-14-41-01	0	1	z	0	5	58.9	21.8	58	21.7	59	0.121	33			32
1325	3221	1	Osteospermum	101	2017-07-18-14-41-03	0	1	z	0	5	58.9	21.8	57.9	21.7	58.9	0.01	33			33
1326	3222	1	Osteospermum	101	2017-07-18-14-41-05	0	1	z	0	5	58.8	21.8	57.9	21.7	58.9	0.11	33			34
1327	3223	1	Osteospermum	101	2017-07-18-14-41-07	0	1	z	0	5	58.9	21.8	57.9	21.7	58.9	0.01	33			35
1328	3224	1	Osteospermum	101	2017-07-18-14-41-09	0	1	z	0	5	58.9	21.8	57.9	21.7	58.9	0.01	33			36
1329	3225	1	Osteospermum	101	2017-07-18-14-41-11	0	1	z	0	5	58.9	21.8	58	21.8	59	0.121	33			37
1330	3226	1	Osteospermum	101	2017-07-18-14-41-13	0	1	z	0	5	58.8	21.8	58	21.7	59	0.221	33			38
1331	3227	1	Osteospermum	101	2017-07-18-14-41-15	0	1	z	0	5	58.8	21.8	58	21.7	59	0.221	33			39
1332	3228	1	Osteospermum	101	2017-07-18-14-41-17	0	1	z	0	5	58.9	21.8	58	21.7	59	0.121	33			40
1333	3229	1	Osteospermum	101	2017-07-18-14-41-19	0	1	z	0	5	58.9	21.8	58.1	21.7	59.1	0.232	33			41
1334	3230	1	Osteospermum	101	2017-07-18-14-41-21	0	1	z	0	5	58.9	21.8	58.1	21.7	59.1	0.232	33			42
1335	3231	1	Osteospermum	101	2017-07-18-14-41-23	0	1	z	0	5	58.9	21.8	58.1	21.7	59.1	0.232	33			43
1336	3232	1	Osteospermum	101	2017-07-18-14-41-25	0	1	z	0	5	58.8	21.7	58.1	21.7	59.1	0.332	33			44
1337	3233	1	Osteospermum	101	2017-07-18-14-41-27	0	1	z	0	5	58.9	21.8	58.1	21.7	59.1	0.232	33			45
1338	3234	1	Osteospermum	101	2017-07-18-14-41-29	0	1	z	0	5	58.9	21.8	58.1	21.7	59.1	0.232	33			46
1339	3235	1	Osteospermum	101	2017-07-18-14-41-31	0	1	z	0	5	58.9	21.8	58.1	21.7	59.1	0.232	33			47
1340	3236	1	Osteospermum	101	2017-07-18-14-41-33	0	1	z	0	5	58.9	21.8	58.1	21.7	59.1	0.232	33			48
1341	3237	1	Osteospermum	101	2017-07-18-14-41-35	0	1	z	0	5	58.9	21.8	58.1	21.7	59.1	0.232	33			49
1342	3238	1	Osteospermum	101	2017-07-18-14-41-37	0	1	z	0	5	58.9	21.8	58.1	21.7	59.1	0.232	33			50
1343	3239	1	Osteospermum	101	2017-07-18-14-41-39	0	1	z	0	5	58.9	21.8	58.1	21.7	59.1	0.232	33			51
1344	3240	1	Osteospermum	101	2017-07-18-14-41-41	0	1	z	0	5	58.9	21.8	58.2	21.8	59.2	0.343	33			52
1345	3241	1	Osteospermum	101	2017-07-18-14-41-43	0	1	z	0	5	58.9	21.8	58.1	21.7	59.1	0.232	33			53
1346	3242	1	Osteospermum	101	2017-07-18-14-41-45	0	1	z	0	5	58.9	21.8	58.1	21.7	59.1	0.232	33			54
1347	3243	1	Osteospermum	101	2017-07-18-14-41-47	0	1	z	0	5	58.9	21.8	58.1	21.7	59.1	0.232	33			55
1348	3244	1	Osteospermum	101	2017-07-18-14-41-49	0	1	z	0	5	58.9	21.8	58.1	21.7	59.1	0.232	33			56
1349	3245	1	Osteospermum	101	2017-07-18-14-41-52	0	1	z	0	5	58.9	21.8	58.1	21.7	59.1	0.232	33			57
1350	3246	1	Osteospermum	101	2017-07-18-14-41-54	0	1	z	0	5	58.9	21.8	58.1	21.7	59.1	0.232	33			58
1351	3247	1	Osteospermum	101	2017-07-18-14-41-56	0	1	z	0	5	58.9	21.8	58.1	21.7	59.1	0.232	33			59
1352	3248	1	Osteospermum	101	2017-07-18-14-41-58	0	1	z	0	5	58.9	21.8	58.1	21.7	59.1	0.232	33			60
1353	3249	1	Osteospermum	101	2017-07-18-14-42-00	0	1	z	0	5	58.9	21.8	58.1	21.7	59.1	0.232	33			61
1354	3250	1	Osteospermum	101	2017-07-18-14-42-02	0	1	z	0	5	58.8	21.8	58.1	21.7	59.1	0.332	33			62
1355	3251	1	Osteospermum	101	2017-07-18-14-42-04	0	1	z	0	5	58.8	21.8	58.1	21.7	59.1	0.332	33			63
1356	3252	1	Osteospermum	101	2017-07-18-14-42-06	0	1	z	0	5	58.9	21.8	58.1	21.7	59.1	0.232	33			64
1357	3253	1	Osteospermum	101	2017-07-18-14-42-08	0	1	z	0	5	58.9	21.8	58.1	21.7	59.1	0.232	33			65
1358	3254	1	Osteospermum	101	2017-07-18-14-42-10	0	1	z	0	5	58.8	21.8	58.1	21.7	59.1	0.332	33			66
1359	3255	1	Osteospermum	101	2017-07-18-14-42-12	0	1	z	0	5	58.8	21.8	58.1	21.7	59.1	0.332	33			67
1360	3256	1	Osteospermum	101	2017-07-18-14-42-14	0	1	z	0	5	58.8	21.7	58.1	21.7	59.1	0.332	33			68
1361	3257	1	Osteospermum	101	2017-07-18-14-42-16	0	1	z	0	5	58.9	21.8	58.1	21.7	59.1	0.232	33			69
1362	3258	1	Osteospermum	101	2017-07-18-14-42-18	0	1	z	0	5	58.9	21.8	58.1	21.7	59.1	0.232	33			70
1363	3259	1	Osteospermum	101	2017-07-18-14-42-20	0	1	z	0	5	58.9	21.8	58.1	21.7	59.1	0.232	33			71
1364	3260	1	Osteospermum	101	2017-07-18-14-42-22	0	1	z	0	5	58.9	21.8	58.1	21.7	59.1	0.232	33			72
1365	3261	1	Osteospermum	101	2017-07-18-14-42-24	0	1	z	0	5	58.9	21.8	58.1	21.7	59.1	0.232	33			73
1366	3262	1	Osteospermum	101	2017-07-18-14-42-26	0	1	z	0	5	58.9	21.8	58.1	21.7	59.1	0.232	33			74
1367	3263	1	Osteospermum	101	2017-07-18-14-42-28	0	1	z	0	5	58.9	21.8	58.1	21.7	59.1	0.232	33			75
1368	3264	1	Osteospermum	101	2017-07-18-14-42-30	0	1	z	0	5	58.9	21.8	58.1	21.7	59.1	0.232	33			76
1369	3265	1	Osteospermum	101	2017-07-18-14-42-32	0	1	z	0	5	58.9	21.8	58.1	21.7	59.1	0.232	33			77
1370	3266	1	Osteospermum	101	2017-07-18-14-42-34	0	1	z	0	5	58.9	21.8	58.1	21.7	59.1	0.232	33			78
1371	3267	1	Osteospermum	101	2017-07-18-14-42-36	0	1	z	0	5	58.9	21.8	58.1	21.7	59.1	0.232	33			79
1372	3268	1	Osteospermum	101	2017-07-18-14-42-38	0	1	z	0	5	58.9	21.8	58.1	21.7	59.1	0.232	33			80
1373	3269	1	Osteospermum	101	2017-07-18-14-42-40	0	1	z	0	5	58.9	21.8	58.1	21.7	59.1	0.232	33			81
1374	3270	1	Osteospermum	101	2017-07-18-14-42-42	0	1	z	0	5	58.9	21.8	58.1	21.7	59.1	0.232	33			82
1375	3271	1	Osteospermum	101	2017-07-18-14-42-44	0	1	z	0	5	58.9	21.8	58.1	21.7	59.1	0.232	33			83
1376	3272	1	Osteospermum	101	2017-07-18-14-42-46	0	1	z	0	5	58.8	21.7	58.1	21.7	59.1	0.332	33			84
1377	3273	1	Osteospermum	101	2017-07-18-14-42-48	0	1	z	0	5	58.9	21.8	58.1	21.7	59.1	0.232	33			85
1378	3274	1	Osteospermum	101	2017-07-18-14-42-50	0	1	z	0	5	58.9	21.8	58.1	21.7	59.1	0.232	33			86
1379	3275	1	Osteospermum	101	2017-07-18-14-42-52	0	1	z	0	5	58.9	21.8	58.1	21.7	59.1	0.232	33			87
1380	3276	1	Osteospermum	101	2017-07-18-14-42-54	0	1	z	0	5	58.9	21.8	58.2	21.7	59.2	0.343	33			88
1381	3277	1	Osteospermum	101	2017-07-18-14-42-56	0	1	z	0	5	58.9	21.8	58.2	21.7	59.2	0.343	33			89
1382	3278	1	Osteospermum	101	2017-07-18-14-42-58	0	1	z	0	5	58.9	21.8	58.2	21.7	59.2	0.343	33			90
1383	3279	1	Osteospermum	101	2017-07-18-14-43-00	0	1	z	0	5	58.9	21.8	58.2	21.7	59.2	0.343	33	Last10	Here	91
1384	3280	1	Osteospermum	101	2017-07-18-14-43-02	0	1	z	0	5	58.9	21.8	58.1	21.7	59.1	0.232	33	Last10	Here	92
1385	3281	1	Osteospermum	101	2017-07-18-14-43-04	0	1	z	0	5	58.9	21.8	58.1	21.7	59.1	0.232	33	Last10	Here	93
1386	3282	1	Osteospermum	101	2017-07-18-14-43-06	0	1	z	0	5	58.9	21.8	58.1	21.7	59.1	0.232	33	Last10	Here	94
1387	3283	1	Osteospermum	101	2017-07-18-14-43-08	0	1	z	0	5	58.9	21.8	58.1	21.7	59.1	0.232	33	Last10	Here	95
1388	3284	1	Osteospermum	101	2017-07-18-14-43-10	0	1	z	0	5	58.9	21.8	58.1	21.7	59.1	0.232	33	Last10	Here	96
1389	3285	1	Osteospermum	101	2017-07-18-14-43-12	0	1	z	0	5	58.9	21.8	58.1	21.7	59.1	0.232	33	Last10	Here	97
1390	3286	1	Osteospermum	101	2017-07-18-14-43-14	0	1	z	0	5	58.9	21.8	58.1	21.7	59.1	0.232	33	Last10	Here	98
1391	3287	1	Osteospermum	101	2017-07-18-14-43-48	0	1	z	0	10	58.9	21.8	58.1	21.7	59.1	0.232	34	First10	Here	1
1392	3288	1	Osteospermum	101	2017-07-18-14-43-50	0	1	z	0	10	58.9	21.8	58.1	21.7	59.1	0.232	34	First10	Here	2
1393	3289	1	Osteospermum	101	2017-07-18-14-43-52	0	1	z	0	10	58.9	21.8	58.1	21.7	59.1	0.232	34	First10	Here	3
1394	3290	1	Osteospermum	101	2017-07-18-14-43-54	0	1	z	0	10	58.9	21.8	58.1	21.7	59.1	0.232	34	First10	Here	4
1395	3291	1	Osteospermum	101	2017-07-18-14-43-56	0	1	z	0	10	58.9	21.8	58.1	21.7	59.1	0.232	34	First10	Here	5
1396	3292	1	Osteospermum	101	2017-07-18-14-43-58	0	1	z	0	10	58.9	21.8	58.1	21.7	59.1	0.232	34	First10	Here	6
1397	3293	1	Osteospermum	101	2017-07-18-14-44-00	0	1	z	0	10	58.9	21.8	58.1	21.7	59.1	0.232	34	First10	Here	7
1398	3294	1	Osteospermum	101	2017-07-18-14-44-02	0	1	z	0	10	58.9	21.8	58.1	21.7	59.1	0.232	34	First10	Here	8
1399	3295	1	Osteospermum	101	2017-07-18-14-44-04	0	1	z	0	10	58.9	21.8	58.1	21.7	59.1	0.232	34	First10	Here	9
1400	3296	1	Osteospermum	101	2017-07-18-14-44-06	0	1	z	0	10	58.9	21.8	58.1	21.7	59.1	0.232	34	First10	Here	10
1401	3297	1	Osteospermum	101	2017-07-18-14-44-08	0	1	z	0	10	58.9	21.8	58.1	21.7	59.1	0.232	34			11
1402	3298	1	Osteospermum	101	2017-07-18-14-44-10	0	1	z	0	10	58.9	21.8	58.1	21.7	59.1	0.232	34			12
1403	3299	1	Osteospermum	101	2017-07-18-14-44-12	0	1	z	0	10	58.9	21.8	58.1	21.7	59.1	0.232	34			13
1404	3300	1	Osteospermum	101	2017-07-18-14-44-14	0	1	z	0	10	58.9	21.8	58.1	21.7	59.1	0.232	34			14
1405	3301	1	Osteospermum	101	2017-07-18-14-44-16	0	1	z	0	10	58.9	21.8	58.1	21.7	59.1	0.232	34			15
1406	3302	1	Osteospermum	101	2017-07-18-14-44-18	0	1	z	0	10	58.9	21.8	58.1	21.7	59.1	0.232	34			16
1407	3303	1	Osteospermum	101	2017-07-18-14-44-20	0	1	z	0	10	58.9	21.8	58.1	21.7	59.1	0.232	34			17
1408	3304	1	Osteospermum	101	2017-07-18-14-44-22	0	1	z	0	10	58.9	21.8	58.1	21.7	59.1	0.232	34			18
1409	3305	1	Osteospermum	101	2017-07-18-14-44-24	0	1	z	0	10	58.9	21.8	58.1	21.7	59.1	0.232	34			19
1410	3306	1	Osteospermum	101	2017-07-18-14-44-26	0	1	z	0	10	58.9	21.8	58.1	21.7	59.1	0.232	34			20
1411	3307	1	Osteospermum	101	2017-07-18-14-44-28	0	1	z	0	10	58.9	21.8	58.1	21.7	59.1	0.232	34			21
1412	3308	1	Osteospermum	101	2017-07-18-14-44-30	0	1	z	0	10	58.9	21.8	58.1	21.7	59.1	0.232	34			22
1413	3309	1	Osteospermum	101	2017-07-18-14-44-32	0	1	z	0	10	58.9	21.8	58.1	21.7	59.1	0.232	34			23
1414	3310	1	Osteospermum	101	2017-07-18-14-44-34	0	1	z	0	10	58.9	21.8	58.1	21.7	59.1	0.232	34			24
1415	3311	1	Osteospermum	101	2017-07-18-14-44-36	0	1	z	0	10	58.9	21.8	58.2	21.7	59.2	0.343	34			25
1416	3312	1	Osteospermum	101	2017-07-18-14-44-38	0	1	z	0	10	59	21.8	58.1	21.7	59.1	0.132	34			26
1417	3313	1	Osteospermum	101	2017-07-18-14-44-40	0	1	z	0	10	59	21.8	58.1	21.7	59.1	0.132	34			27
1418	3314	1	Osteospermum	101	2017-07-18-14-44-42	0	1	z	0	10	59	21.8	58.1	21.7	59.1	0.132	34			28
1419	3315	1	Osteospermum	101	2017-07-18-14-44-44	0	1	z	0	10	59	21.8	58.1	21.7	59.1	0.132	34			29
1420	3316	1	Osteospermum	101	2017-07-18-14-44-46	0	1	z	0	10	59	21.8	58.1	21.7	59.1	0.132	34			30
1421	3317	1	Osteospermum	101	2017-07-18-14-44-48	0	1	z	0	10	58.9	21.8	58.1	21.7	59.1	0.232	34			31
1422	3318	1	Osteospermum	101	2017-07-18-14-44-50	0	1	z	0	10	58.9	21.8	58.1	21.7	59.1	0.232	34			32
1423	3319	1	Osteospermum	101	2017-07-18-14-44-52	0	1	z	0	10	58.9	21.8	58.1	21.7	59.1	0.232	34			33
1424	3320	1	Osteospermum	101	2017-07-18-14-44-54	0	1	z	0	10	58.9	21.7	58.1	21.7	59.1	0.232	34			34
1425	3321	1	Osteospermum	101	2017-07-18-14-44-56	0	1	z	0	10	58.9	21.8	58.1	21.7	59.1	0.232	34			35
1426	3322	1	Osteospermum	101	2017-07-18-14-44-58	0	1	z	0	10	58.9	21.8	58.1	21.7	59.1	0.232	34			36
1427	3323	1	Osteospermum	101	2017-07-18-14-45-00	0	1	z	0	10	58.9	21.8	58.1	21.7	59.1	0.232	34			37
1428	3324	1	Osteospermum	101	2017-07-18-14-45-02	0	1	z	0	10	58.9	21.8	58.1	21.7	59.1	0.232	34			38
1429	3325	1	Osteospermum	101	2017-07-18-14-45-04	0	1	z	0	10	59	21.8	58.2	21.7	59.2	0.243	34			39
1430	3326	1	Osteospermum	101	2017-07-18-14-45-06	0	1	z	0	10	59	21.8	58.1	21.7	59.1	0.132	34			40
1431	3327	1	Osteospermum	101	2017-07-18-14-45-08	0	1	z	0	10	59	21.8	58.1	21.7	59.1	0.132	34			41
1432	3328	1	Osteospermum	101	2017-07-18-14-45-10	0	1	z	0	10	59	21.8	58.1	21.7	59.1	0.132	34			42
1433	3329	1	Osteospermum	101	2017-07-18-14-45-12	0	1	z	0	10	59	21.8	58.1	21.7	59.1	0.132	34			43
1434	3330	1	Osteospermum	101	2017-07-18-14-45-14	0	1	z	0	10	58.9	21.7	58.1	21.7	59.1	0.232	34			44
1435	3331	1	Osteospermum	101	2017-07-18-14-45-16	0	1	z	0	10	59	21.8	58.1	21.7	59.1	0.132	34			45
1436	3332	1	Osteospermum	101	2017-07-18-14-45-18	0	1	z	0	10	59	21.8	58.1	21.7	59.1	0.132	34			46
1437	3333	1	Osteospermum	101	2017-07-18-14-45-20	0	1	z	0	10	58.9	21.8	58.1	21.7	59.1	0.232	34			47
1438	3334	1	Osteospermum	101	2017-07-18-14-45-22	0	1	z	0	10	58.9	21.8	58.1	21.7	59.1	0.232	34			48
1439	3335	1	Osteospermum	101	2017-07-18-14-45-24	0	1	z	0	10	59	21.8	58.2	21.7	59.2	0.243	34			49
1440	3336	1	Osteospermum	101	2017-07-18-14-45-26	0	1	z	0	10	58.9	21.8	58.1	21.7	59.1	0.232	34			50
1441	3337	1	Osteospermum	101	2017-07-18-14-45-28	0	1	z	0	10	59	21.8	58.1	21.7	59.1	0.132	34			51
1442	3338	1	Osteospermum	101	2017-07-18-14-45-30	0	1	z	0	10	59	21.8	58.2	21.7	59.2	0.243	34			52
1443	3339	1	Osteospermum	101	2017-07-18-14-45-32	0	1	z	0	10	59	21.8	58.2	21.7	59.2	0.243	34			53
1444	3340	1	Osteospermum	101	2017-07-18-14-45-34	0	1	z	0	10	58.9	21.8	58.1	21.7	59.1	0.232	34			54
1445	3341	1	Osteospermum	101	2017-07-18-14-45-36	0	1	z	0	10	58.9	21.8	58.1	21.7	59.1	0.232	34			55
1446	3342	1	Osteospermum	101	2017-07-18-14-45-38	0	1	z	0	10	58.9	21.8	58.1	21.7	59.1	0.232	34			56
1447	3343	1	Osteospermum	101	2017-07-18-14-45-40	0	1	z	0	10	58.9	21.8	58.1	21.7	59.1	0.232	34			57
1448	3344	1	Osteospermum	101	2017-07-18-14-45-42	0	1	z	0	10	58.9	21.8	58.1	21.7	59.1	0.232	34			58
1449	3345	1	Osteospermum	101	2017-07-18-14-45-44	0	1	z	0	10	58.9	21.8	58.2	21.7	59.2	0.343	34			59
1450	3346	1	Osteospermum	101	2017-07-18-14-45-46	0	1	z	0	10	58.9	21.8	58.1	21.7	59.1	0.232	34			60
1451	3347	1	Osteospermum	101	2017-07-18-14-45-48	0	1	z	0	10	58.9	21.8	58.1	21.7	59.1	0.232	34			61
1452	3348	1	Osteospermum	101	2017-07-18-14-45-50	0	1	z	0	10	58.9	21.8	58.1	21.7	59.1	0.232	34			62
1453	3349	1	Osteospermum	101	2017-07-18-14-45-52	0	1	z	0	10	58.9	21.8	58.1	21.7	59.1	0.232	34			63
1454	3350	1	Osteospermum	101	2017-07-18-14-45-54	0	1	z	0	10	58.9	21.8	58.1	21.7	59.1	0.232	34			64
1455	3351	1	Osteospermum	101	2017-07-18-14-45-56	0	1	z	0	10	59	21.8	58.1	21.7	59.1	0.132	34			65
1456	3352	1	Osteospermum	101	2017-07-18-14-45-58	0	1	z	0	10	59	21.8	58.1	21.7	59.1	0.132	34			66
1457	3353	1	Osteospermum	101	2017-07-18-14-46-00	0	1	z	0	10	58.9	21.8	58.1	21.7	59.1	0.232	34			67
1458	3354	1	Osteospermum	101	2017-07-18-14-46-02	0	1	z	0	10	58.9	21.8	58.1	21.7	59.1	0.232	34			68
1459	3355	1	Osteospermum	101	2017-07-18-14-46-04	0	1	z	0	10	59	21.8	58.1	21.7	59.1	0.132	34			69
1460	3356	1	Osteospermum	101	2017-07-18-14-46-06	0	1	z	0	10	59	21.8	58.1	21.7	59.1	0.132	34			70
1461	3357	1	Osteospermum	101	2017-07-18-14-46-08	0	1	z	0	10	58.9	21.8	58.1	21.7	59.1	0.232	34			71
1462	3358	1	Osteospermum	101	2017-07-18-14-46-10	0	1	z	0	10	59	21.8	58.1	21.7	59.1	0.132	34			72
1463	3359	1	Osteospermum	101	2017-07-18-14-46-12	0	1	z	0	10	58.9	21.8	58.1	21.7	59.1	0.232	34			73
1464	3360	1	Osteospermum	101	2017-07-18-14-46-14	0	1	z	0	10	59	21.8	58.1	21.7	59.1	0.132	34			74
1465	3361	1	Osteospermum	101	2017-07-18-14-46-16	0	1	z	0	10	58.9	21.8	58.1	21.7	59.1	0.232	34			75
1466	3362	1	Osteospermum	101	2017-07-18-14-46-18	0	1	z	0	10	58.9	21.8	58.1	21.7	59.1	0.232	34			76
1467	3363	1	Osteospermum	101	2017-07-18-14-46-20	0	1	z	0	10	59	21.8	58.1	21.7	59.1	0.132	34			77
1468	3364	1	Osteospermum	101	2017-07-18-14-46-22	0	1	z	0	10	59	21.8	58.1	21.7	59.1	0.132	34			78
1469	3365	1	Osteospermum	101	2017-07-18-14-46-24	0	1	z	0	10	59	21.8	58.1	21.7	59.1	0.132	34			79
1470	3366	1	Osteospermum	101	2017-07-18-14-46-26	0	1	z	0	10	58.9	21.8	58.1	21.7	59.1	0.232	34			80
1471	3367	1	Osteospermum	101	2017-07-18-14-46-28	0	1	z	0	10	58.9	21.8	58.1	21.7	59.1	0.232	34			81
1472	3368	1	Osteospermum	101	2017-07-18-14-46-30	0	1	z	0	10	59	21.8	58.1	21.7	59.1	0.132	34			82
1473	3369	1	Osteospermum	101	2017-07-18-14-46-32	0	1	z	0	10	58.9	21.8	58.1	21.7	59.1	0.232	34			83
1474	3370	1	Osteospermum	101	2017-07-18-14-46-34	0	1	z	0	10	58.9	21.8	58.1	21.7	59.1	0.232	34			84
1475	3371	1	Osteospermum	101	2017-07-18-14-46-36	0	1	z	0	10	59	21.8	58.1	21.7	59.1	0.132	34			85
1476	3372	1	Osteospermum	101	2017-07-18-14-46-38	0	1	z	0	10	58.9	21.8	58.1	21.7	59.1	0.232	34			86
1477	3373	1	Osteospermum	101	2017-07-18-14-46-40	0	1	z	0	10	58.9	21.8	58.1	21.7	59.1	0.232	34			87
1478	3374	1	Osteospermum	101	2017-07-18-14-46-42	0	1	z	0	10	58.9	21.8	58.1	21.7	59.1	0.232	34			88
1479	3375	1	Osteospermum	101	2017-07-18-14-46-44	0	1	z	0	10	58.9	21.8	58.1	21.7	59.1	0.232	34			89
1480	3376	1	Osteospermum	101	2017-07-18-14-46-46	0	1	z	0	10	58.9	21.8	58.2	21.8	59.2	0.343	34			90
1481	3377	1	Osteospermum	101	2017-07-18-14-46-48	0	1	z	0	10	58.9	21.8	58.1	21.7	59.1	0.232	34	Last10	Here	91
1482	3378	1	Osteospermum	101	2017-07-18-14-46-50	0	1	z	0	10	58.9	21.8	58.1	21.7	59.1	0.232	34	Last10	Here	92
1483	3379	1	Osteospermum	101	2017-07-18-14-46-52	0	1	z	0	10	58.9	21.8	58.1	21.7	59.1	0.232	34	Last10	Here	93
1484	3380	1	Osteospermum	101	2017-07-18-14-46-54	0	1	z	0	10	58.9	21.8	58.1	21.7	59.1	0.232	34	Last10	Here	94
1485	3381	1	Osteospermum	101	2017-07-18-14-46-56	0	1	z	0	10	58.9	21.8	58.1	21.7	59.1	0.232	34	Last10	Here	95
1486	3382	1	Osteospermum	101	2017-07-18-14-46-58	0	1	z	0	10	58.9	21.8	58.2	21.8	59.2	0.343	34	Last10	Here	96
1487	3383	1	Osteospermum	101	2017-07-18-14-47-00	0	1	z	0	10	58.9	21.8	58.1	21.7	59.1	0.232	34	Last10	Here	97
1488	3384	1	Osteospermum	101	2017-07-18-14-47-02	0	1	z	0	10	58.9	21.8	58.1	21.7	59.1	0.232	34	Last10	Here	98
1489	3385	1	Osteospermum	101	2017-07-18-14-47-04	0	1	z	0	10	58.9	21.8	58.1	21.7	59.1	0.232	34	Last10	Here	99
1490	3386	1	Osteospermum	101	2017-07-18-14-47-39	0	1	z	0	15	58.9	21.8	58.1	21.7	59.1	0.232	35	First10	Here	1
1491	3387	1	Osteospermum	101	2017-07-18-14-47-43	0	1	z	0	15	58.9	21.8	58	21.7	59	0.121	35	First10	Here	2
1492	3388	1	Osteospermum	101	2017-07-18-14-47-45	0	1	z	0	15	58.8	21.8	58.1	21.8	59.1	0.332	35	First10	Here	3
1493	3389	1	Osteospermum	101	2017-07-18-14-47-47	0	1	z	0	15	58.8	21.8	58.1	21.7	59.1	0.332	35	First10	Here	4
1494	3390	1	Osteospermum	101	2017-07-18-14-47-49	0	1	z	0	15	58.8	21.8	58.1	21.7	59.1	0.332	35	First10	Here	5
1495	3391	1	Osteospermum	101	2017-07-18-14-47-51	0	1	z	0	15	58.8	21.8	58.2	21.8	59.2	0.443	35	First10	Here	6
1496	3392	1	Osteospermum	101	2017-07-18-14-47-53	0	1	z	0	15	58.9	21.8	58.1	21.8	59.1	0.232	35	First10	Here	7
1497	3393	1	Osteospermum	101	2017-07-18-14-47-55	0	1	z	0	15	58.8	21.8	58.2	21.8	59.2	0.443	35	First10	Here	8
1498	3394	1	Osteospermum	101	2017-07-18-14-47-57	0	1	z	0	15	58.8	21.8	58.1	21.7	59.1	0.332	35	First10	Here	9
1499	3395	1	Osteospermum	101	2017-07-18-14-47-59	0	1	z	0	15	58.8	21.8	58.2	21.8	59.2	0.443	35	First10	Here	10
1500	3396	1	Osteospermum	101	2017-07-18-14-48-01	0	1	z	0	15	58.8	21.8	58.1	21.7	59.1	0.332	35			11
1501	3397	1	Osteospermum	101	2017-07-18-14-48-03	0	1	z	0	15	58.9	21.8	58.2	21.8	59.2	0.343	35			12
1502	3398	1	Osteospermum	101	2017-07-18-14-48-05	0	1	z	0	15	58.8	21.8	58	21.7	59	0.221	35			13
1503	3399	1	Osteospermum	101	2017-07-18-14-48-07	0	1	z	0	15	58.8	21.8	58	21.7	59	0.221	35			14
1504	3400	1	Osteospermum	101	2017-07-18-14-48-09	0	1	z	0	15	58.9	21.8	58.1	21.8	59.1	0.232	35			15
1505	3401	1	Osteospermum	101	2017-07-18-14-48-11	0	1	z	0	15	58.8	21.8	58	21.7	59	0.221	35			16
1506	3402	1	Osteospermum	101	2017-07-18-14-48-13	0	1	z	0	15	58.9	21.8	58.1	21.8	59.1	0.232	35			17
1507	3403	1	Osteospermum	101	2017-07-18-14-48-15	0	1	z	0	15	58.8	21.8	58.1	21.8	59.1	0.332	35			18
1508	3404	1	Osteospermum	101	2017-07-18-14-48-17	0	1	z	0	15	58.8	21.8	58.1	21.8	59.1	0.332	35			19
1509	3405	1	Osteospermum	101	2017-07-18-14-48-19	0	1	z	0	15	58.9	21.8	58.1	21.8	59.1	0.232	35			20
1510	3406	1	Osteospermum	101	2017-07-18-14-48-21	0	1	z	0	15	58.9	21.8	58.2	21.8	59.2	0.343	35			21
1511	3407	1	Osteospermum	101	2017-07-18-14-48-23	0	1	z	0	15	58.8	21.8	58.2	21.8	59.2	0.443	35			22
1512	3408	1	Osteospermum	101	2017-07-18-14-48-25	0	1	z	0	15	58.9	21.8	58.2	21.8	59.2	0.343	35			23
1513	3409	1	Osteospermum	101	2017-07-18-14-48-27	0	1	z	0	15	58.9	21.8	58.2	21.8	59.2	0.343	35			24
1514	3410	1	Osteospermum	101	2017-07-18-14-48-29	0	1	z	0	15	58.9	21.8	58.1	21.7	59.1	0.232	35			25
1515	3411	1	Osteospermum	101	2017-07-18-14-48-31	0	1	z	0	15	58.8	21.8	58.2	21.8	59.2	0.443	35			26
1516	3412	1	Osteospermum	101	2017-07-18-14-48-33	0	1	z	0	15	58.8	21.8	58.1	21.7	59.1	0.332	35			27
1517	3413	1	Osteospermum	101	2017-07-18-14-48-35	0	1	z	0	15	58.9	21.8	58.2	21.8	59.2	0.343	35			28
1518	3414	1	Osteospermum	101	2017-07-18-14-48-37	0	1	z	0	15	58.9	21.8	58.2	21.8	59.2	0.343	35			29
1519	3415	1	Osteospermum	101	2017-07-18-14-48-39	0	1	z	0	15	58.9	21.8	58.2	21.8	59.2	0.343	35			30
1520	3416	1	Osteospermum	101	2017-07-18-14-48-41	0	1	z	0	15	58.9	21.8	58.2	21.8	59.2	0.343	35			31
1521	3417	1	Osteospermum	101	2017-07-18-14-48-43	0	1	z	0	15	58.9	21.8	58.2	21.8	59.2	0.343	35			32
1522	3418	1	Osteospermum	101	2017-07-18-14-48-45	0	1	z	0	15	58.9	21.8	58.1	21.7	59.1	0.232	35			33
1523	3419	1	Osteospermum	101	2017-07-18-14-48-47	0	1	z	0	15	58.9	21.8	58.1	21.7	59.1	0.232	35			34
1524	3420	1	Osteospermum	101	2017-07-18-14-48-49	0	1	z	0	15	58.8	21.8	58.2	21.8	59.2	0.443	35			35
1525	3421	1	Osteospermum	101	2017-07-18-14-48-51	0	1	z	0	15	58.8	21.8	58.2	21.8	59.2	0.443	35			36
1526	3422	1	Osteospermum	101	2017-07-18-14-48-53	0	1	z	0	15	58.8	21.8	58.2	21.8	59.2	0.443	35			37
1527	3423	1	Osteospermum	101	2017-07-18-14-48-55	0	1	z	0	15	58.8	21.8	58.1	21.7	59.1	0.332	35			38
1528	3424	1	Osteospermum	101	2017-07-18-14-48-57	0	1	z	0	15	58.8	21.8	58.2	21.8	59.2	0.443	35			39
1529	3425	1	Osteospermum	101	2017-07-18-14-48-59	0	1	z	0	15	58.9	21.8	58.2	21.8	59.2	0.343	35			40
1530	3426	1	Osteospermum	101	2017-07-18-14-49-01	0	1	z	0	15	58.9	21.8	58.2	21.8	59.2	0.343	35			41
1531	3427	1	Osteospermum	101	2017-07-18-14-49-03	0	1	z	0	15	58.9	21.8	58.1	21.8	59.1	0.232	35			42
1532	3428	1	Osteospermum	101	2017-07-18-14-49-05	0	1	z	0	15	58.9	21.8	58.1	21.7	59.1	0.232	35			43
1533	3429	1	Osteospermum	101	2017-07-18-14-49-07	0	1	z	0	15	58.8	21.8	58.1	21.8	59.1	0.332	35			44
1534	3430	1	Osteospermum	101	2017-07-18-14-49-09	0	1	z	0	15	58.8	21.8	58.1	21.8	59.1	0.332	35			45
1535	3431	1	Osteospermum	101	2017-07-18-14-49-11	0	1	z	0	15	58.8	21.8	58.1	21.8	59.1	0.332	35			46
1536	3432	1	Osteospermum	101	2017-07-18-14-49-13	0	1	z	0	15	58.8	21.8	58.1	21.8	59.1	0.332	35			47
1537	3433	1	Osteospermum	101	2017-07-18-14-49-15	0	1	z	0	15	58.8	21.8	58.1	21.8	59.1	0.332	35			48
1538	3434	1	Osteospermum	101	2017-07-18-14-49-17	0	1	z	0	15	58.8	21.8	58.1	21.8	59.1	0.332	35			49
1539	3435	1	Osteospermum	101	2017-07-18-14-49-19	0	1	z	0	15	58.9	21.8	58.1	21.8	59.1	0.232	35			50
1540	3436	1	Osteospermum	101	2017-07-18-14-49-21	0	1	z	0	15	58.8	21.8	58.1	21.8	59.1	0.332	35			51
1541	3437	1	Osteospermum	101	2017-07-18-14-49-23	0	1	z	0	15	58.8	21.8	58.2	21.8	59.2	0.443	35			52
1542	3438	1	Osteospermum	101	2017-07-18-14-49-25	0	1	z	0	15	58.8	21.8	58.2	21.8	59.2	0.443	35			53
1543	3439	1	Osteospermum	101	2017-07-18-14-49-27	0	1	z	0	15	58.8	21.8	58.2	21.8	59.2	0.443	35			54
1544	3440	1	Osteospermum	101	2017-07-18-14-49-29	0	1	z	0	15	58.8	21.8	58.2	21.8	59.2	0.443	35			55
1545	3441	1	Osteospermum	101	2017-07-18-14-49-31	0	1	z	0	15	58.9	21.9	58.1	21.8	59.1	0.232	35			56
1546	3442	1	Osteospermum	101	2017-07-18-14-49-33	0	1	z	0	15	58.9	21.9	58.1	21.8	59.1	0.232	35			57
1547	3443	1	Osteospermum	101	2017-07-18-14-49-35	0	1	z	0	15	58.8	21.8	58.2	21.8	59.2	0.443	35			58
1548	3444	1	Osteospermum	101	2017-07-18-14-49-37	0	1	z	0	15	58.8	21.8	58.1	21.8	59.1	0.332	35			59
1549	3445	1	Osteospermum	101	2017-07-18-14-49-39	0	1	z	0	15	58.8	21.8	58.1	21.8	59.1	0.332	35			60
1550	3446	1	Osteospermum	101	2017-07-18-14-49-41	0	1	z	0	15	58.8	21.8	58.1	21.8	59.1	0.332	35			61
1551	3447	1	Osteospermum	101	2017-07-18-14-49-43	0	1	z	0	15	58.9	21.9	58.1	21.8	59.1	0.232	35			62
1552	3448	1	Osteospermum	101	2017-07-18-14-49-45	0	1	z	0	15	58.9	21.8	58.1	21.8	59.1	0.232	35			63
1553	3449	1	Osteospermum	101	2017-07-18-14-49-47	0	1	z	0	15	58.8	21.8	58.1	21.8	59.1	0.332	35			64
1554	3450	1	Osteospermum	101	2017-07-18-14-49-49	0	1	z	0	15	58.8	21.8	58.2	21.8	59.2	0.443	35			65
1555	3451	1	Osteospermum	101	2017-07-18-14-49-51	0	1	z	0	15	58.9	21.8	58.2	21.8	59.2	0.343	35			66
1556	3452	1	Osteospermum	101	2017-07-18-14-49-53	0	1	z	0	15	58.8	21.8	58.1	21.8	59.1	0.332	35			67
1557	3453	1	Osteospermum	101	2017-07-18-14-49-55	0	1	z	0	15	58.8	21.8	58.1	21.8	59.1	0.332	35			68
1558	3454	1	Osteospermum	101	2017-07-18-14-49-57	0	1	z	0	15	58.8	21.8	58.2	21.8	59.2	0.443	35			69
1559	3455	1	Osteospermum	101	2017-07-18-14-49-59	0	1	z	0	15	58.8	21.8	58.2	21.8	59.2	0.443	35			70
1560	3456	1	Osteospermum	101	2017-07-18-14-50-01	0	1	z	0	15	58.8	21.8	58.2	21.8	59.2	0.443	35			71
1561	3457	1	Osteospermum	101	2017-07-18-14-50-03	0	1	z	0	15	58.8	21.8	58.1	21.8	59.1	0.332	35			72
1562	3458	1	Osteospermum	101	2017-07-18-14-50-05	0	1	z	0	15	58.9	21.9	58.2	21.8	59.2	0.343	35			73
1563	3459	1	Osteospermum	101	2017-07-18-14-50-07	0	1	z	0	15	58.8	21.8	58.1	21.8	59.1	0.332	35			74
1564	3460	1	Osteospermum	101	2017-07-18-14-50-09	0	1	z	0	15	58.8	21.8	58.1	21.8	59.1	0.332	35			75
1565	3461	1	Osteospermum	101	2017-07-18-14-50-11	0	1	z	0	15	58.8	21.8	58.1	21.8	59.1	0.332	35			76
1566	3462	1	Osteospermum	101	2017-07-18-14-50-13	0	1	z	0	15	58.8	21.8	58.1	21.8	59.1	0.332	35			77
1567	3463	1	Osteospermum	101	2017-07-18-14-50-15	0	1	z	0	15	58.9	21.9	58.1	21.8	59.1	0.232	35			78
1568	3464	1	Osteospermum	101	2017-07-18-14-50-17	0	1	z	0	15	58.8	21.8	58	21.7	59	0.221	35			79
1569	3465	1	Osteospermum	101	2017-07-18-14-50-19	0	1	z	0	15	58.8	21.8	58.1	21.8	59.1	0.332	35			80
1570	3466	1	Osteospermum	101	2017-07-18-14-50-21	0	1	z	0	15	58.8	21.8	58.2	21.8	59.2	0.443	35			81
1571	3467	1	Osteospermum	101	2017-07-18-14-50-23	0	1	z	0	15	58.9	21.9	58.2	21.8	59.2	0.343	35			82
1572	3468	1	Osteospermum	101	2017-07-18-14-50-25	0	1	z	0	15	58.8	21.8	58	21.7	59	0.221	35			83
1573	3469	1	Osteospermum	101	2017-07-18-14-50-27	0	1	z	0	15	58.8	21.8	58.1	21.8	59.1	0.332	35			84
1574	3470	1	Osteospermum	101	2017-07-18-14-50-29	0	1	z	0	15	58.8	21.8	58.1	21.8	59.1	0.332	35			85
1575	3471	1	Osteospermum	101	2017-07-18-14-50-31	0	1	z	0	15	58.8	21.8	58.1	21.8	59.1	0.332	35			86
1576	3472	1	Osteospermum	101	2017-07-18-14-50-33	0	1	z	0	15	58.8	21.8	58.1	21.8	59.1	0.332	35			87
1577	3473	1	Osteospermum	101	2017-07-18-14-50-35	0	1	z	0	15	58.8	21.8	58.1	21.8	59.1	0.332	35			88
1578	3474	1	Osteospermum	101	2017-07-18-14-50-37	0	1	z	0	15	58.9	21.9	58.1	21.8	59.1	0.232	35			89
1579	3475	1	Osteospermum	101	2017-07-18-14-50-39	0	1	z	0	15	58.8	21.8	58.1	21.8	59.1	0.332	35			90
1580	3476	1	Osteospermum	101	2017-07-18-14-50-41	0	1	z	0	15	58.9	21.9	58.1	21.8	59.1	0.232	35	Last10	Here	91
1581	3477	1	Osteospermum	101	2017-07-18-14-50-43	0	1	z	0	15	58.8	21.8	58.1	21.8	59.1	0.332	35	Last10	Here	92
1582	3478	1	Osteospermum	101	2017-07-18-14-50-45	0	1	z	0	15	58.8	21.8	58.1	21.8	59.1	0.332	35	Last10	Here	93
1583	3479	1	Osteospermum	101	2017-07-18-14-50-47	0	1	z	0	15	58.8	21.8	58.1	21.8	59.1	0.332	35	Last10	Here	94
1584	3480	1	Osteospermum	101	2017-07-18-14-50-49	0	1	z	0	15	58.8	21.8	58.1	21.8	59.1	0.332	35	Last10	Here	95
1585	3481	1	Osteospermum	101	2017-07-18-14-50-51	0	1	z	0	15	58.9	21.9	58.1	21.8	59.1	0.232	35	Last10	Here	96
1586	3482	1	Osteospermum	101	2017-07-18-14-50-53	0	1	z	0	15	58.8	21.8	58.1	21.8	59.1	0.332	35	Last10	Here	97
1587	3483	1	Osteospermum	101	2017-07-18-14-50-55	0	1	z	0	15	58.8	21.8	58.1	21.8	59.1	0.332	35	Last10	Here	98
1588	3484	1	Osteospermum	101	2017-07-18-14-51-29	0	1	z	0	20	58.8	21.8	58.1	21.8	59.1	0.332	36	First10	Here	1
1589	3485	1	Osteospermum	101	2017-07-18-14-51-31	0	1	z	0	20	58.8	21.8	58.1	21.8	59.1	0.332	36	First10	Here	2
1590	3486	1	Osteospermum	101	2017-07-18-14-51-33	0	1	z	0	20	58.9	21.8	58.1	21.8	59.1	0.232	36	First10	Here	3
1591	3487	1	Osteospermum	101	2017-07-18-14-51-35	0	1	z	0	20	58.9	21.8	58.1	21.8	59.1	0.232	36	First10	Here	4
1592	3488	1	Osteospermum	101	2017-07-18-14-51-37	0	1	z	0	20	58.9	21.9	58.1	21.8	59.1	0.232	36	First10	Here	5
1593	3489	1	Osteospermum	101	2017-07-18-14-51-39	0	1	z	0	20	58.9	21.8	58.1	21.8	59.1	0.232	36	First10	Here	6
1594	3490	1	Osteospermum	101	2017-07-18-14-51-41	0	1	z	0	20	59	21.9	58.1	21.8	59.1	0.132	36	First10	Here	7
1595	3491	1	Osteospermum	101	2017-07-18-14-51-43	0	1	z	0	20	58.9	21.9	58.1	21.8	59.1	0.232	36	First10	Here	8
1596	3492	1	Osteospermum	101	2017-07-18-14-51-45	0	1	z	0	20	58.9	21.9	58.1	21.8	59.1	0.232	36	First10	Here	9
1597	3493	1	Osteospermum	101	2017-07-18-14-51-47	0	1	z	0	20	58.9	21.8	58.1	21.8	59.1	0.232	36	First10	Here	10
1598	3494	1	Osteospermum	101	2017-07-18-14-51-49	0	1	z	0	20	59	21.9	58.1	21.8	59.1	0.132	36			11
1599	3495	1	Osteospermum	101	2017-07-18-14-51-51	0	1	z	0	20	58.9	21.8	58.1	21.8	59.1	0.232	36			12
1600	3496	1	Osteospermum	101	2017-07-18-14-51-53	0	1	z	0	20	58.9	21.8	58.1	21.8	59.1	0.232	36			13
1601	3497	1	Osteospermum	101	2017-07-18-14-51-55	0	1	z	0	20	58.9	21.8	58.1	21.8	59.1	0.232	36			14
1602	3498	1	Osteospermum	101	2017-07-18-14-51-57	0	1	z	0	20	59	21.9	58.1	21.8	59.1	0.132	36			15
1603	3499	1	Osteospermum	101	2017-07-18-14-51-59	0	1	z	0	20	58.9	21.9	58	21.7	59	0.121	36			16
1604	3500	1	Osteospermum	101	2017-07-18-14-52-01	0	1	z	0	20	58.9	21.8	58	21.7	59	0.121	36			17
1605	3501	1	Osteospermum	101	2017-07-18-14-52-03	0	1	z	0	20	58.9	21.9	58.1	21.8	59.1	0.232	36			18
1606	3502	1	Osteospermum	101	2017-07-18-14-52-05	0	1	z	0	20	58.9	21.8	58.1	21.8	59.1	0.232	36			19
1607	3503	1	Osteospermum	101	2017-07-18-14-52-07	0	1	z	0	20	58.8	21.8	58.1	21.8	59.1	0.332	36			20
1608	3504	1	Osteospermum	101	2017-07-18-14-52-09	0	1	z	0	20	58.9	21.8	58.1	21.8	59.1	0.232	36			21
1609	3505	1	Osteospermum	101	2017-07-18-14-52-11	0	1	z	0	20	59	21.9	58.1	21.8	59.1	0.132	36			22
1610	3506	1	Osteospermum	101	2017-07-18-14-52-13	0	1	z	0	20	58.9	21.8	58.1	21.8	59.1	0.232	36			23
1611	3507	1	Osteospermum	101	2017-07-18-14-52-15	0	1	z	0	20	58.9	21.8	58	21.7	59	0.121	36			24
1612	3508	1	Osteospermum	101	2017-07-18-14-52-17	0	1	z	0	20	58.9	21.8	58.1	21.8	59.1	0.232	36			25
1613	3509	1	Osteospermum	101	2017-07-18-14-52-19	0	1	z	0	20	59	21.9	58.1	21.8	59.1	0.132	36			26
1614	3510	1	Osteospermum	101	2017-07-18-14-52-22	0	1	z	0	20	58.8	21.8	58.1	21.8	59.1	0.332	36			27
1615	3511	1	Osteospermum	101	2017-07-18-14-52-24	0	1	z	0	20	58.8	21.8	58.1	21.8	59.1	0.332	36			28
1616	3512	1	Osteospermum	101	2017-07-18-14-52-26	0	1	z	0	20	58.9	21.8	58.1	21.8	59.1	0.232	36			29
1617	3513	1	Osteospermum	101	2017-07-18-14-52-28	0	1	z	0	20	58.9	21.8	58.1	21.8	59.1	0.232	36			30
1618	3514	1	Osteospermum	101	2017-07-18-14-52-30	0	1	z	0	20	58.9	21.8	58.1	21.8	59.1	0.232	36			31
1619	3515	1	Osteospermum	101	2017-07-18-14-52-32	0	1	z	0	20	59	21.9	58.1	21.8	59.1	0.132	36			32
1620	3516	1	Osteospermum	101	2017-07-18-14-52-34	0	1	z	0	20	58.9	21.9	58.2	21.8	59.2	0.343	36			33
1621	3517	1	Osteospermum	101	2017-07-18-14-52-36	0	1	z	0	20	58.9	21.8	58.1	21.8	59.1	0.232	36			34
1622	3518	1	Osteospermum	101	2017-07-18-14-52-38	0	1	z	0	20	59	21.9	58.1	21.8	59.1	0.132	36			35
1623	3519	1	Osteospermum	101	2017-07-18-14-52-40	0	1	z	0	20	58.9	21.8	58.1	21.8	59.1	0.232	36			36
1624	3520	1	Osteospermum	101	2017-07-18-14-52-42	0	1	z	0	20	58.9	21.8	58.2	21.8	59.2	0.343	36			37
1625	3521	1	Osteospermum	101	2017-07-18-14-52-44	0	1	z	0	20	58.9	21.8	58.2	21.8	59.2	0.343	36			38
1626	3522	1	Osteospermum	101	2017-07-18-14-52-46	0	1	z	0	20	58.9	21.8	58.1	21.8	59.1	0.232	36			39
1627	3523	1	Osteospermum	101	2017-07-18-14-52-48	0	1	z	0	20	59	21.9	58.2	21.8	59.2	0.243	36			40
1628	3524	1	Osteospermum	101	2017-07-18-14-52-50	0	1	z	0	20	59	21.9	58.1	21.8	59.1	0.132	36			41
1629	3525	1	Osteospermum	101	2017-07-18-14-52-52	0	1	z	0	20	58.8	21.8	58.1	21.8	59.1	0.332	36			42
1630	3526	1	Osteospermum	101	2017-07-18-14-52-54	0	1	z	0	20	58.8	21.8	58.1	21.8	59.1	0.332	36			43
1631	3527	1	Osteospermum	101	2017-07-18-14-52-56	0	1	z	0	20	58.8	21.8	58.1	21.8	59.1	0.332	36			44
1632	3528	1	Osteospermum	101	2017-07-18-14-52-58	0	1	z	0	20	58.8	21.8	58.1	21.8	59.1	0.332	36			45
1633	3529	1	Osteospermum	101	2017-07-18-14-53-00	0	1	z	0	20	58.8	21.8	58.1	21.8	59.1	0.332	36			46
1634	3530	1	Osteospermum	101	2017-07-18-14-53-02	0	1	z	0	20	58.9	21.8	58.1	21.8	59.1	0.232	36			47
1635	3531	1	Osteospermum	101	2017-07-18-14-53-04	0	1	z	0	20	58.9	21.8	58.2	21.8	59.2	0.343	36			48
1636	3532	1	Osteospermum	101	2017-07-18-14-53-06	0	1	z	0	20	58.9	21.8	58.1	21.8	59.1	0.232	36			49
1637	3533	1	Osteospermum	101	2017-07-18-14-53-08	0	1	z	0	20	58.9	21.8	58.2	21.8	59.2	0.343	36			50
1638	3534	1	Osteospermum	101	2017-07-18-14-53-10	0	1	z	0	20	59	21.9	58.2	21.8	59.2	0.243	36			51
1639	3535	1	Osteospermum	101	2017-07-18-14-53-12	0	1	z	0	20	58.8	21.8	58.1	21.8	59.1	0.332	36			52
1640	3536	1	Osteospermum	101	2017-07-18-14-53-14	0	1	z	0	20	58.8	21.8	58.1	21.8	59.1	0.332	36			53
1641	3537	1	Osteospermum	101	2017-07-18-14-53-16	0	1	z	0	20	59	21.9	58.1	21.8	59.1	0.132	36			54
1642	3538	1	Osteospermum	101	2017-07-18-14-53-18	0	1	z	0	20	58.9	21.8	58.1	21.8	59.1	0.232	36			55
1643	3539	1	Osteospermum	101	2017-07-18-14-53-20	0	1	z	0	20	58.9	21.8	58.1	21.8	59.1	0.232	36			56
1644	3540	1	Osteospermum	101	2017-07-18-14-53-22	0	1	z	0	20	58.9	21.8	58.1	21.8	59.1	0.232	36			57
1645	3541	1	Osteospermum	101	2017-07-18-14-53-24	0	1	z	0	20	59	21.9	58.1	21.8	59.1	0.132	36			58
1646	3542	1	Osteospermum	101	2017-07-18-14-53-26	0	1	z	0	20	58.8	21.8	58.1	21.8	59.1	0.332	36			59
1647	3543	1	Osteospermum	101	2017-07-18-14-53-28	0	1	z	0	20	58.8	21.8	58.1	21.8	59.1	0.332	36			60
1648	3544	1	Osteospermum	101	2017-07-18-14-53-30	0	1	z	0	20	58.9	21.8	58.2	21.8	59.2	0.343	36			61
1649	3545	1	Osteospermum	101	2017-07-18-14-53-32	0	1	z	0	20	58.8	21.8	58.2	21.8	59.2	0.443	36			62
1650	3546	1	Osteospermum	101	2017-07-18-14-53-34	0	1	z	0	20	58.9	21.8	58.1	21.8	59.1	0.232	36			63
1651	3547	1	Osteospermum	101	2017-07-18-14-53-36	0	1	z	0	20	59	21.9	58.1	21.8	59.1	0.132	36			64
1652	3548	1	Osteospermum	101	2017-07-18-14-53-38	0	1	z	0	20	58.9	21.8	58.1	21.8	59.1	0.232	36			65
1653	3549	1	Osteospermum	101	2017-07-18-14-53-40	0	1	z	0	20	58.9	21.8	58.1	21.8	59.1	0.232	36			66
1654	3550	1	Osteospermum	101	2017-07-18-14-53-42	0	1	z	0	20	58.9	21.8	58.1	21.8	59.1	0.232	36			67
1655	3551	1	Osteospermum	101	2017-07-18-14-53-44	0	1	z	0	20	58.9	21.8	58.1	21.8	59.1	0.232	36			68
1656	3552	1	Osteospermum	101	2017-07-18-14-53-46	0	1	z	0	20	58.9	21.8	58.1	21.8	59.1	0.232	36			69
1657	3553	1	Osteospermum	101	2017-07-18-14-53-48	0	1	z	0	20	58.9	21.8	58.1	21.8	59.1	0.232	36			70
1658	3554	1	Osteospermum	101	2017-07-18-14-53-50	0	1	z	0	20	59	21.9	58.1	21.8	59.1	0.132	36			71
1659	3555	1	Osteospermum	101	2017-07-18-14-53-52	0	1	z	0	20	58.9	21.8	58.1	21.8	59.1	0.232	36			72
1660	3556	1	Osteospermum	101	2017-07-18-14-53-54	0	1	z	0	20	59	21.9	58.1	21.8	59.1	0.132	36			73
1661	3557	1	Osteospermum	101	2017-07-18-14-53-56	0	1	z	0	20	58.8	21.8	58.1	21.8	59.1	0.332	36			74
1662	3558	1	Osteospermum	101	2017-07-18-14-53-58	0	1	z	0	20	59	21.9	58.1	21.8	59.1	0.132	36			75
1663	3559	1	Osteospermum	101	2017-07-18-14-54-00	0	1	z	0	20	58.8	21.8	58.1	21.8	59.1	0.332	36			76
1664	3560	1	Osteospermum	101	2017-07-18-14-54-02	0	1	z	0	20	58.9	21.9	58.1	21.8	59.1	0.232	36			77
1665	3561	1	Osteospermum	101	2017-07-18-14-54-04	0	1	z	0	20	58.9	21.9	58.1	21.8	59.1	0.232	36			78
1666	3562	1	Osteospermum	101	2017-07-18-14-54-06	0	1	z	0	20	58.9	21.8	58.1	21.8	59.1	0.232	36			79
1667	3563	1	Osteospermum	101	2017-07-18-14-54-08	0	1	z	0	20	59	21.9	58.1	21.8	59.1	0.132	36			80
1668	3564	1	Osteospermum	101	2017-07-18-14-54-10	0	1	z	0	20	58.9	21.8	58.1	21.8	59.1	0.232	36			81
1669	3565	1	Osteospermum	101	2017-07-18-14-54-12	0	1	z	0	20	58.9	21.8	58.1	21.8	59.1	0.232	36			82
1670	3566	1	Osteospermum	101	2017-07-18-14-54-14	0	1	z	0	20	58.9	21.8	58.1	21.8	59.1	0.232	36			83
1671	3567	1	Osteospermum	101	2017-07-18-14-54-16	0	1	z	0	20	58.9	21.9	58.1	21.8	59.1	0.232	36			84
1672	3568	1	Osteospermum	101	2017-07-18-14-54-18	0	1	z	0	20	58.9	21.8	58.1	21.8	59.1	0.232	36			85
1673	3569	1	Osteospermum	101	2017-07-18-14-54-20	0	1	z	0	20	59	21.9	58.2	21.8	59.2	0.243	36			86
1674	3570	1	Osteospermum	101	2017-07-18-14-54-22	0	1	z	0	20	58.8	21.8	58.1	21.8	59.1	0.332	36			87
1675	3571	1	Osteospermum	101	2017-07-18-14-54-24	0	1	z	0	20	59	21.9	58.1	21.8	59.1	0.132	36			88
1676	3572	1	Osteospermum	101	2017-07-18-14-54-26	0	1	z	0	20	59	21.9	58.1	21.8	59.1	0.132	36			89
1677	3573	1	Osteospermum	101	2017-07-18-14-54-28	0	1	z	0	20	58.9	21.8	58.1	21.8	59.1	0.232	36			90
1678	3574	1	Osteospermum	101	2017-07-18-14-54-30	0	1	z	0	20	58.9	21.8	58.1	21.8	59.1	0.232	36	Last10	Here	91
1679	3575	1	Osteospermum	101	2017-07-18-14-54-32	0	1	z	0	20	58.9	21.8	58.1	21.8	59.1	0.232	36	Last10	Here	92
1680	3576	1	Osteospermum	101	2017-07-18-14-54-34	0	1	z	0	20	59	21.9	58.1	21.8	59.1	0.132	36	Last10	Here	93
1681	3577	1	Osteospermum	101	2017-07-18-14-54-36	0	1	z	0	20	58.9	21.9	58.1	21.8	59.1	0.232	36	Last10	Here	94
1682	3578	1	Osteospermum	101	2017-07-18-14-54-38	0	1	z	0	20	58.9	21.8	58.1	21.8	59.1	0.232	36	Last10	Here	95
1683	3579	1	Osteospermum	101	2017-07-18-14-54-40	0	1	z	0	20	58.9	21.9	58.1	21.8	59.1	0.232	36	Last10	Here	96
1684	3580	1	Osteospermum	101	2017-07-18-14-54-42	0	1	z	0	20	58.9	21.8	58.1	21.8	59.1	0.232	36	Last10	Here	97
1685	3581	1	Osteospermum	101	2017-07-18-14-54-44	0	1	z	0	20	58.9	21.9	58.1	21.8	59.1	0.232	36	Last10	Here	98
1686	3582	1	Osteospermum	101	2017-07-18-14-54-46	0	1	z	0	20	58.8	21.8	58.1	21.8	59.1	0.332	36	Last10	Here	99
1687	3583	1	Osteospermum	101	2017-07-18-14-55-18	0	1	z	0	25	59	21.9	58.1	21.8	59.1	0.132	37	First10	Here	1
1688	3584	1	Osteospermum	101	2017-07-18-14-55-20	0	1	z	0	25	58.9	21.8	58.1	21.8	59.1	0.232	37	First10	Here	2
1689	3585	1	Osteospermum	101	2017-07-18-14-55-22	0	1	z	0	25	58.9	21.8	58.1	21.8	59.1	0.232	37	First10	Here	3
1690	3586	1	Osteospermum	101	2017-07-18-14-55-24	0	1	z	0	25	59	21.9	58.1	21.8	59.1	0.132	37	First10	Here	4
1691	3587	1	Osteospermum	101	2017-07-18-14-55-26	0	1	z	0	25	59	21.9	58.1	21.8	59.1	0.132	37	First10	Here	5
1692	3588	1	Osteospermum	101	2017-07-18-14-55-28	0	1	z	0	25	59	21.9	58.1	21.8	59.1	0.132	37	First10	Here	6
1693	3589	1	Osteospermum	101	2017-07-18-14-55-30	0	1	z	0	25	59	21.9	58.1	21.8	59.1	0.132	37	First10	Here	7
1694	3590	1	Osteospermum	101	2017-07-18-14-55-32	0	1	z	0	25	58.9	21.8	58.1	21.8	59.1	0.232	37	First10	Here	8
1695	3591	1	Osteospermum	101	2017-07-18-14-55-34	0	1	z	0	25	59	21.9	58.1	21.8	59.1	0.132	37	First10	Here	9
1696	3592	1	Osteospermum	101	2017-07-18-14-55-36	0	1	z	0	25	59	21.9	58.1	21.8	59.1	0.132	37	First10	Here	10
1697	3593	1	Osteospermum	101	2017-07-18-14-55-38	0	1	z	0	25	58.9	21.8	58.1	21.8	59.1	0.232	37			11
1698	3594	1	Osteospermum	101	2017-07-18-14-55-40	0	1	z	0	25	59	21.9	58.1	21.8	59.1	0.132	37			12
1699	3595	1	Osteospermum	101	2017-07-18-14-55-42	0	1	z	0	25	58.9	21.8	58.1	21.8	59.1	0.232	37			13
1700	3596	1	Osteospermum	101	2017-07-18-14-55-44	0	1	z	0	25	59	21.9	58.1	21.8	59.1	0.132	37			14
1701	3597	1	Osteospermum	101	2017-07-18-14-55-46	0	1	z	0	25	58.9	21.8	58.1	21.8	59.1	0.232	37			15
1702	3598	1	Osteospermum	101	2017-07-18-14-55-48	0	1	z	0	25	58.9	21.8	58.1	21.8	59.1	0.232	37			16
1703	3599	1	Osteospermum	101	2017-07-18-14-55-50	0	1	z	0	25	59	21.9	58.1	21.8	59.1	0.132	37			17
1704	3600	1	Osteospermum	101	2017-07-18-14-55-52	0	1	z	0	25	59	21.9	58.1	21.8	59.1	0.132	37			18
1705	3601	1	Osteospermum	101	2017-07-18-14-55-54	0	1	z	0	25	58.9	21.8	58.1	21.8	59.1	0.232	37			19
1706	3602	1	Osteospermum	101	2017-07-18-14-55-56	0	1	z	0	25	59	21.9	58.1	21.8	59.1	0.132	37			20
1707	3603	1	Osteospermum	101	2017-07-18-14-55-58	0	1	z	0	25	59	21.9	58.1	21.8	59.1	0.132	37			21
1708	3604	1	Osteospermum	101	2017-07-18-14-56-00	0	1	z	0	25	59	21.9	58.1	21.8	59.1	0.132	37			22
1709	3605	1	Osteospermum	101	2017-07-18-14-56-02	0	1	z	0	25	59	21.9	58.1	21.8	59.1	0.132	37			23
1710	3606	1	Osteospermum	101	2017-07-18-14-56-04	0	1	z	0	25	59	21.9	58.1	21.8	59.1	0.132	37			24
1711	3607	1	Osteospermum	101	2017-07-18-14-56-06	0	1	z	0	25	59	21.9	58.1	21.8	59.1	0.132	37			25
1712	3608	1	Osteospermum	101	2017-07-18-14-56-08	0	1	z	0	25	59	21.9	58.1	21.8	59.1	0.132	37			26
1713	3609	1	Osteospermum	101	2017-07-18-14-56-10	0	1	z	0	25	59	21.9	58.1	21.8	59.1	0.132	37			27
1714	3610	1	Osteospermum	101	2017-07-18-14-56-12	0	1	z	0	25	59	21.9	58.1	21.8	59.1	0.132	37			28
1715	3611	1	Osteospermum	101	2017-07-18-14-56-14	0	1	z	0	25	59	21.9	58.1	21.8	59.1	0.132	37			29
1716	3612	1	Osteospermum	101	2017-07-18-14-56-16	0	1	z	0	25	58.9	21.8	58.1	21.8	59.1	0.232	37			30
1717	3613	1	Osteospermum	101	2017-07-18-14-56-18	0	1	z	0	25	59	21.9	58.1	21.8	59.1	0.132	37			31
1718	3614	1	Osteospermum	101	2017-07-18-14-56-20	0	1	z	0	25	59	21.9	58.2	21.8	59.2	0.243	37			32
1719	3615	1	Osteospermum	101	2017-07-18-14-56-22	0	1	z	0	25	59	21.9	58.1	21.8	59.1	0.132	37			33
1720	3616	1	Osteospermum	101	2017-07-18-14-56-24	0	1	z	0	25	59	21.9	58.1	21.8	59.1	0.132	37			34
1721	3617	1	Osteospermum	101	2017-07-18-14-56-26	0	1	z	0	25	59	21.9	58.1	21.8	59.1	0.132	37			35
1722	3618	1	Osteospermum	101	2017-07-18-14-56-28	0	1	z	0	25	59	21.9	58.1	21.8	59.1	0.132	37			36
1723	3619	1	Osteospermum	101	2017-07-18-14-56-30	0	1	z	0	25	59	21.9	58.1	21.8	59.1	0.132	37			37
1724	3620	1	Osteospermum	101	2017-07-18-14-56-32	0	1	z	0	25	59	21.9	58.1	21.8	59.1	0.132	37			38
1725	3621	1	Osteospermum	101	2017-07-18-14-56-34	0	1	z	0	25	59	21.9	58.1	21.8	59.1	0.132	37			39
1726	3622	1	Osteospermum	101	2017-07-18-14-56-36	0	1	z	0	25	59	21.9	58.1	21.8	59.1	0.132	37			40
1727	3623	1	Osteospermum	101	2017-07-18-14-56-38	0	1	z	0	25	59	21.9	58.1	21.8	59.1	0.132	37			41
1728	3624	1	Osteospermum	101	2017-07-18-14-56-40	0	1	z	0	25	59	21.9	58.1	21.8	59.1	0.132	37			42
1729	3625	1	Osteospermum	101	2017-07-18-14-56-42	0	1	z	0	25	59	21.9	58.1	21.8	59.1	0.132	37			43
1730	3626	1	Osteospermum	101	2017-07-18-14-56-44	0	1	z	0	25	59	21.9	58.1	21.8	59.1	0.132	37			44
1731	3627	1	Osteospermum	101	2017-07-18-14-56-46	0	1	z	0	25	59	21.9	58.1	21.8	59.1	0.132	37			45
1732	3628	1	Osteospermum	101	2017-07-18-14-56-48	0	1	z	0	25	59	21.9	58.1	21.8	59.1	0.132	37			46
1733	3629	1	Osteospermum	101	2017-07-18-14-56-50	0	1	z	0	25	59	21.9	58.1	21.8	59.1	0.132	37			47
1734	3630	1	Osteospermum	101	2017-07-18-14-56-52	0	1	z	0	25	59	21.9	58.1	21.8	59.1	0.132	37			48
1735	3631	1	Osteospermum	101	2017-07-18-14-56-54	0	1	z	0	25	59	21.9	58.1	21.8	59.1	0.132	37			49
1736	3632	1	Osteospermum	101	2017-07-18-14-56-56	0	1	z	0	25	59	21.9	58.1	21.8	59.1	0.132	37			50
1737	3633	1	Osteospermum	101	2017-07-18-14-56-58	0	1	z	0	25	59	21.9	58.1	21.8	59.1	0.132	37			51
1738	3634	1	Osteospermum	101	2017-07-18-14-57-00	0	1	z	0	25	59	21.9	58.1	21.8	59.1	0.132	37			52
1739	3635	1	Osteospermum	101	2017-07-18-14-57-02	0	1	z	0	25	59	21.9	58.1	21.8	59.1	0.132	37			53
1740	3636	1	Osteospermum	101	2017-07-18-14-57-04	0	1	z	0	25	59	21.9	58.2	21.8	59.2	0.243	37			54
1741	3637	1	Osteospermum	101	2017-07-18-14-57-06	0	1	z	0	25	59	21.9	58.2	21.8	59.2	0.243	37			55
1742	3638	1	Osteospermum	101	2017-07-18-14-57-08	0	1	z	0	25	59	21.9	58.2	21.8	59.2	0.243	37			56
1743	3639	1	Osteospermum	101	2017-07-18-14-57-10	0	1	z	0	25	59	21.9	58.2	21.8	59.2	0.243	37			57
1744	3640	1	Osteospermum	101	2017-07-18-14-57-12	0	1	z	0	25	59	21.9	58.1	21.8	59.1	0.132	37			58
1745	3641	1	Osteospermum	101	2017-07-18-14-57-14	0	1	z	0	25	59	21.9	58.1	21.8	59.1	0.132	37			59
1746	3642	1	Osteospermum	101	2017-07-18-14-57-16	0	1	z	0	25	59	21.9	58.1	21.8	59.1	0.132	37			60
1747	3643	1	Osteospermum	101	2017-07-18-14-57-18	0	1	z	0	25	59	21.9	58.1	21.8	59.1	0.132	37			61
1748	3644	1	Osteospermum	101	2017-07-18-14-57-20	0	1	z	0	25	59	21.9	58.1	21.8	59.1	0.132	37			62
1749	3645	1	Osteospermum	101	2017-07-18-14-57-22	0	1	z	0	25	59	21.9	58.1	21.8	59.1	0.132	37			63
1750	3646	1	Osteospermum	101	2017-07-18-14-57-24	0	1	z	0	25	59	21.9	58.1	21.8	59.1	0.132	37			64
1751	3647	1	Osteospermum	101	2017-07-18-14-57-26	0	1	z	0	25	59	21.9	58.1	21.8	59.1	0.132	37			65
1752	3648	1	Osteospermum	101	2017-07-18-14-57-28	0	1	z	0	25	59	21.9	58.1	21.8	59.1	0.132	37			66
1753	3649	1	Osteospermum	101	2017-07-18-14-57-30	0	1	z	0	25	59	21.9	58.1	21.8	59.1	0.132	37			67
1754	3650	1	Osteospermum	101	2017-07-18-14-57-32	0	1	z	0	25	59	21.9	58.1	21.8	59.1	0.132	37			68
1755	3651	1	Osteospermum	101	2017-07-18-14-57-35	0	1	z	0	25	59	21.9	58.1	21.8	59.1	0.132	37			69
1756	3652	1	Osteospermum	101	2017-07-18-14-57-37	0	1	z	0	25	59	21.9	58.1	21.8	59.1	0.132	37			70
1757	3653	1	Osteospermum	101	2017-07-18-14-57-39	0	1	z	0	25	59	21.9	58.1	21.8	59.1	0.132	37			71
1758	3654	1	Osteospermum	101	2017-07-18-14-57-41	0	1	z	0	25	59	21.9	58.1	21.8	59.1	0.132	37			72
1759	3655	1	Osteospermum	101	2017-07-18-14-57-43	0	1	z	0	25	59	21.9	58.1	21.8	59.1	0.132	37			73
1760	3656	1	Osteospermum	101	2017-07-18-14-57-45	0	1	z	0	25	59	21.9	58.1	21.8	59.1	0.132	37			74
1761	3657	1	Osteospermum	101	2017-07-18-14-57-47	0	1	z	0	25	59	21.9	58.1	21.8	59.1	0.132	37			75
1762	3658	1	Osteospermum	101	2017-07-18-14-57-49	0	1	z	0	25	59	21.9	58.1	21.8	59.1	0.132	37			76
1763	3659	1	Osteospermum	101	2017-07-18-14-57-51	0	1	z	0	25	59	21.9	58.1	21.8	59.1	0.132	37			77
1764	3660	1	Osteospermum	101	2017-07-18-14-57-53	0	1	z	0	25	59	21.9	58.1	21.8	59.1	0.132	37			78
1765	3661	1	Osteospermum	101	2017-07-18-14-57-55	0	1	z	0	25	59	21.9	58.1	21.8	59.1	0.132	37			79
1766	3662	1	Osteospermum	101	2017-07-18-14-57-57	0	1	z	0	25	59	21.9	58.2	21.8	59.2	0.243	37			80
1767	3663	1	Osteospermum	101	2017-07-18-14-57-59	0	1	z	0	25	59	21.9	58.1	21.8	59.1	0.132	37			81
1768	3664	1	Osteospermum	101	2017-07-18-14-58-01	0	1	z	0	25	59	21.9	58.1	21.8	59.1	0.132	37			82
1769	3665	1	Osteospermum	101	2017-07-18-14-58-03	0	1	z	0	25	59	21.9	58.1	21.8	59.1	0.132	37			83
1770	3666	1	Osteospermum	101	2017-07-18-14-58-05	0	1	z	0	25	59	21.9	58.1	21.8	59.1	0.132	37			84
1771	3667	1	Osteospermum	101	2017-07-18-14-58-07	0	1	z	0	25	59	21.9	58.1	21.8	59.1	0.132	37			85
1772	3668	1	Osteospermum	101	2017-07-18-14-58-09	0	1	z	0	25	59	21.9	58.1	21.8	59.1	0.132	37			86
1773	3669	1	Osteospermum	101	2017-07-18-14-58-11	0	1	z	0	25	59	21.9	58.1	21.8	59.1	0.132	37			87
1774	3670	1	Osteospermum	101	2017-07-18-14-58-13	0	1	z	0	25	59	21.9	58.1	21.8	59.1	0.132	37			88
1775	3671	1	Osteospermum	101	2017-07-18-14-58-15	0	1	z	0	25	59	21.9	58.1	21.8	59.1	0.132	37			89
1776	3672	1	Osteospermum	101	2017-07-18-14-58-17	0	1	z	0	25	59	21.9	58.1	21.8	59.1	0.132	37			90
1777	3673	1	Osteospermum	101	2017-07-18-14-58-19	0	1	z	0	25	59	21.9	58.1	21.8	59.1	0.132	37	Last10	Here	91
1778	3674	1	Osteospermum	101	2017-07-18-14-58-21	0	1	z	0	25	59	21.9	58.1	21.8	59.1	0.132	37	Last10	Here	92
1779	3675	1	Osteospermum	101	2017-07-18-14-58-23	0	1	z	0	25	59	21.9	58.1	21.8	59.1	0.132	37	Last10	Here	93
1780	3676	1	Osteospermum	101	2017-07-18-14-58-25	0	1	z	0	25	59	21.9	58.1	21.8	59.1	0.132	37	Last10	Here	94
1781	3677	1	Osteospermum	101	2017-07-18-14-58-27	0	1	z	0	25	59	21.9	58.1	21.8	59.1	0.132	37	Last10	Here	95
1782	3678	1	Osteospermum	101	2017-07-18-14-58-29	0	1	z	0	25	59	21.9	58.1	21.8	59.1	0.132	37	Last10	Here	96
1783	3679	1	Osteospermum	101	2017-07-18-14-58-31	0	1	z	0	25	59	21.9	58.1	21.8	59.1	0.132	37	Last10	Here	97
1784	3680	1	Osteospermum	101	2017-07-18-14-58-33	0	1	z	0	25	59	21.9	58.1	21.8	59.1	0.132	37	Last10	Here	98
1785	3681	1	Osteospermum	101	2017-07-18-14-58-35	0	1	z	0	25	59	21.9	58.1	21.8	59.1	0.132	37	Last10	Here	99
1786	3682	1	Osteospermum	101	2017-07-18-14-58-37	0	1	z	0	25	59	21.9	58.1	21.8	59.1	0.132	37	Last10	Here	100
1787	3683	1	Osteospermum	101	2017-07-18-14-59-09	0	1	z	0	30	59	21.9	58.2	21.8	59.2	0.243	38	First10	Here	1
1788	3684	1	Osteospermum	101	2017-07-18-14-59-11	0	1	z	0	30	59	21.9	58.2	21.8	59.2	0.243	38	First10	Here	2
1789	3685	1	Osteospermum	101	2017-07-18-14-59-13	0	1	z	0	30	59	21.9	58.1	21.8	59.1	0.132	38	First10	Here	3
1790	3686	1	Osteospermum	101	2017-07-18-14-59-15	0	1	z	0	30	59	21.9	58.1	21.8	59.1	0.132	38	First10	Here	4
1791	3687	1	Osteospermum	101	2017-07-18-14-59-17	0	1	z	0	30	59	21.9	58.1	21.8	59.1	0.132	38	First10	Here	5
1792	3688	1	Osteospermum	101	2017-07-18-14-59-19	0	1	z	0	30	59	21.9	58.1	21.8	59.1	0.132	38	First10	Here	6
1793	3689	1	Osteospermum	101	2017-07-18-14-59-21	0	1	z	0	30	59	21.9	58.2	21.8	59.2	0.243	38	First10	Here	7
1794	3690	1	Osteospermum	101	2017-07-18-14-59-23	0	1	z	0	30	59	21.9	58.1	21.8	59.1	0.132	38	First10	Here	8
1795	3691	1	Osteospermum	101	2017-07-18-14-59-25	0	1	z	0	30	59	21.9	58.1	21.8	59.1	0.132	38	First10	Here	9
1796	3692	1	Osteospermum	101	2017-07-18-14-59-27	0	1	z	0	30	59	21.9	58.1	21.8	59.1	0.132	38	First10	Here	10
1797	3693	1	Osteospermum	101	2017-07-18-14-59-29	0	1	z	0	30	59	21.9	58.1	21.8	59.1	0.132	38			11
1798	3694	1	Osteospermum	101	2017-07-18-14-59-31	0	1	z	0	30	59	21.9	58.1	21.8	59.1	0.132	38			12
1799	3695	1	Osteospermum	101	2017-07-18-14-59-33	0	1	z	0	30	59	21.9	58.1	21.8	59.1	0.132	38			13
1800	3696	1	Osteospermum	101	2017-07-18-14-59-35	0	1	z	0	30	59	21.9	58.1	21.8	59.1	0.132	38			14
1801	3697	1	Osteospermum	101	2017-07-18-14-59-37	0	1	z	0	30	59	21.9	58.1	21.8	59.1	0.132	38			15
1802	3698	1	Osteospermum	101	2017-07-18-14-59-39	0	1	z	0	30	59	21.9	58.1	21.8	59.1	0.132	38			16
1803	3699	1	Osteospermum	101	2017-07-18-14-59-41	0	1	z	0	30	59	21.9	58.1	21.8	59.1	0.132	38			17
1804	3700	1	Osteospermum	101	2017-07-18-14-59-43	0	1	z	0	30	59	21.9	58.1	21.8	59.1	0.132	38			18
1805	3701	1	Osteospermum	101	2017-07-18-14-59-45	0	1	z	0	30	59	21.9	58.1	21.8	59.1	0.132	38			19
1806	3702	1	Osteospermum	101	2017-07-18-14-59-47	0	1	z	0	30	59	21.9	58.2	21.8	59.2	0.243	38			20
1807	3703	1	Osteospermum	101	2017-07-18-14-59-49	0	1	z	0	30	59	21.9	58.2	21.8	59.2	0.243	38			21
1808	3704	1	Osteospermum	101	2017-07-18-14-59-51	0	1	z	0	30	59	21.9	58.2	21.8	59.2	0.243	38			22
1809	3705	1	Osteospermum	101	2017-07-18-14-59-53	0	1	z	0	30	59	21.9	58.1	21.8	59.1	0.132	38			23
1810	3706	1	Osteospermum	101	2017-07-18-14-59-55	0	1	z	0	30	59	21.9	58.1	21.8	59.1	0.132	38			24
1811	3707	1	Osteospermum	101	2017-07-18-14-59-57	0	1	z	0	30	59	21.9	58.1	21.8	59.1	0.132	38			25
1812	3708	1	Osteospermum	101	2017-07-18-14-59-59	0	1	z	0	30	59	21.9	58.1	21.8	59.1	0.132	38			26
1813	3709	1	Osteospermum	101	2017-07-18-15-00-01	0	1	z	0	30	59	21.9	58.1	21.8	59.1	0.132	38			27
1814	3710	1	Osteospermum	101	2017-07-18-15-00-03	0	1	z	0	30	59	21.9	58.1	21.8	59.1	0.132	38			28
1815	3711	1	Osteospermum	101	2017-07-18-15-00-05	0	1	z	0	30	59	21.9	58.1	21.8	59.1	0.132	38			29
1816	3712	1	Osteospermum	101	2017-07-18-15-00-07	0	1	z	0	30	59	21.9	58.1	21.8	59.1	0.132	38			30
1817	3713	1	Osteospermum	101	2017-07-18-15-00-09	0	1	z	0	30	59	21.9	58.1	21.8	59.1	0.132	38			31
1818	3714	1	Osteospermum	101	2017-07-18-15-00-11	0	1	z	0	30	59	21.9	58.1	21.8	59.1	0.132	38			32
1819	3715	1	Osteospermum	101	2017-07-18-15-00-13	0	1	z	0	30	59	21.9	58.1	21.8	59.1	0.132	38			33
1820	3716	1	Osteospermum	101	2017-07-18-15-00-15	0	1	z	0	30	59	21.9	58.1	21.8	59.1	0.132	38			34
1821	3717	1	Osteospermum	101	2017-07-18-15-00-17	0	1	z	0	30	59	21.9	58.1	21.8	59.1	0.132	38			35
1822	3718	1	Osteospermum	101	2017-07-18-15-00-19	0	1	z	0	30	59	21.9	58.1	21.8	59.1	0.132	38			36
1823	3719	1	Osteospermum	101	2017-07-18-15-00-21	0	1	z	0	30	59	21.9	58.1	21.8	59.1	0.132	38			37
1824	3720	1	Osteospermum	101	2017-07-18-15-00-23	0	1	z	0	30	59	21.9	58.1	21.8	59.1	0.132	38			38
1825	3721	1	Osteospermum	101	2017-07-18-15-00-25	0	1	z	0	30	59	21.9	58.1	21.8	59.1	0.132	38			39
1826	3722	1	Osteospermum	101	2017-07-18-15-00-27	0	1	z	0	30	59	21.9	58.2	21.9	59.2	0.243	38			40
1827	3723	1	Osteospermum	101	2017-07-18-15-00-29	0	1	z	0	30	59	21.9	58.1	21.8	59.1	0.132	38			41
1828	3724	1	Osteospermum	101	2017-07-18-15-00-31	0	1	z	0	30	59	21.9	58.1	21.8	59.1	0.132	38			42
1829	3725	1	Osteospermum	101	2017-07-18-15-00-33	0	1	z	0	30	59	21.9	58.1	21.8	59.1	0.132	38			43
1830	3726	1	Osteospermum	101	2017-07-18-15-00-35	0	1	z	0	30	59	21.9	58.2	21.9	59.2	0.243	38			44
1831	3727	1	Osteospermum	101	2017-07-18-15-00-37	0	1	z	0	30	59	21.9	58.1	21.8	59.1	0.132	38			45
1832	3728	1	Osteospermum	101	2017-07-18-15-00-39	0	1	z	0	30	59	21.9	58.2	21.9	59.2	0.243	38			46
1833	3729	1	Osteospermum	101	2017-07-18-15-00-41	0	1	z	0	30	59	21.9	58.1	21.8	59.1	0.132	38			47
1834	3730	1	Osteospermum	101	2017-07-18-15-00-43	0	1	z	0	30	59	21.9	58.1	21.8	59.1	0.132	38			48
1835	3731	1	Osteospermum	101	2017-07-18-15-00-45	0	1	z	0	30	59	21.9	58.2	21.9	59.2	0.243	38			49
1836	3732	1	Osteospermum	101	2017-07-18-15-00-47	0	1	z	0	30	59	21.9	58.2	21.9	59.2	0.243	38			50
1837	3733	1	Osteospermum	101	2017-07-18-15-00-49	0	1	z	0	30	59	21.9	58.1	21.8	59.1	0.132	38			51
1838	3734	1	Osteospermum	101	2017-07-18-15-00-51	0	1	z	0	30	59	21.9	58.1	21.8	59.1	0.132	38			52
1839	3735	1	Osteospermum	101	2017-07-18-15-00-53	0	1	z	0	30	59	21.9	58.1	21.8	59.1	0.132	38			53
1840	3736	1	Osteospermum	101	2017-07-18-15-00-55	0	1	z	0	30	59	21.9	58.2	21.8	59.2	0.243	38			54
1841	3737	1	Osteospermum	101	2017-07-18-15-00-57	0	1	z	0	30	59	21.9	58.2	21.8	59.2	0.243	38			55
1842	3738	1	Osteospermum	101	2017-07-18-15-00-59	0	1	z	0	30	59	21.9	58.1	21.8	59.1	0.132	38			56
1843	3739	1	Osteospermum	101	2017-07-18-15-01-01	0	1	z	0	30	59	21.9	58.2	21.9	59.2	0.243	38			57
1844	3740	1	Osteospermum	101	2017-07-18-15-01-03	0	1	z	0	30	59	21.9	58.1	21.8	59.1	0.132	38			58
1845	3741	1	Osteospermum	101	2017-07-18-15-01-05	0	1	z	0	30	59	21.9	58.2	21.8	59.2	0.243	38			59
1846	3742	1	Osteospermum	101	2017-07-18-15-01-07	0	1	z	0	30	59	21.9	58.2	21.8	59.2	0.243	38			60
1847	3743	1	Osteospermum	101	2017-07-18-15-01-09	0	1	z	0	30	59	21.9	58.2	21.8	59.2	0.243	38			61
1848	3744	1	Osteospermum	101	2017-07-18-15-01-11	0	1	z	0	30	59	21.9	58.1	21.8	59.1	0.132	38			62
1849	3745	1	Osteospermum	101	2017-07-18-15-01-13	0	1	z	0	30	59	21.9	58.2	21.8	59.2	0.243	38			63
1850	3746	1	Osteospermum	101	2017-07-18-15-01-15	0	1	z	0	30	59	21.9	58.2	21.8	59.2	0.243	38			64
1851	3747	1	Osteospermum	101	2017-07-18-15-01-17	0	1	z	0	30	59	21.9	58.2	21.8	59.2	0.243	38			65
1852	3748	1	Osteospermum	101	2017-07-18-15-01-19	0	1	z	0	30	59	21.9	58.2	21.8	59.2	0.243	38			66
1853	3749	1	Osteospermum	101	2017-07-18-15-01-21	0	1	z	0	30	59	21.9	58.1	21.8	59.1	0.132	38			67
1854	3750	1	Osteospermum	101	2017-07-18-15-01-23	0	1	z	0	30	59	21.9	58.1	21.8	59.1	0.132	38			68
1855	3751	1	Osteospermum	101	2017-07-18-15-01-25	0	1	z	0	30	59	21.9	58.1	21.8	59.1	0.132	38			69
1856	3752	1	Osteospermum	101	2017-07-18-15-01-27	0	1	z	0	30	59	21.9	58.1	21.8	59.1	0.132	38			70
1857	3753	1	Osteospermum	101	2017-07-18-15-01-29	0	1	z	0	30	59	21.9	58.2	21.8	59.2	0.243	38			71
1858	3754	1	Osteospermum	101	2017-07-18-15-01-31	0	1	z	0	30	59	21.9	58.1	21.8	59.1	0.132	38			72
1859	3755	1	Osteospermum	101	2017-07-18-15-01-33	0	1	z	0	30	59	21.9	58.1	21.8	59.1	0.132	38			73
1860	3756	1	Osteospermum	101	2017-07-18-15-01-35	0	1	z	0	30	59	21.9	58.2	21.9	59.2	0.243	38			74
1861	3757	1	Osteospermum	101	2017-07-18-15-01-37	0	1	z	0	30	59	21.9	58.2	21.8	59.2	0.243	38			75
1862	3758	1	Osteospermum	101	2017-07-18-15-01-39	0	1	z	0	30	59	21.9	58.2	21.8	59.2	0.243	38			76
1863	3759	1	Osteospermum	101	2017-07-18-15-01-41	0	1	z	0	30	59	21.9	58.2	21.8	59.2	0.243	38			77
1864	3760	1	Osteospermum	101	2017-07-18-15-01-43	0	1	z	0	30	59	21.9	58.2	21.9	59.2	0.243	38			78
1865	3761	1	Osteospermum	101	2017-07-18-15-01-45	0	1	z	0	30	59	21.9	58.2	21.9	59.2	0.243	38			79
1866	3762	1	Osteospermum	101	2017-07-18-15-01-47	0	1	z	0	30	59	21.9	58.2	21.9	59.2	0.243	38			80
1867	3763	1	Osteospermum	101	2017-07-18-15-01-49	0	1	z	0	30	59	21.9	58.1	21.8	59.1	0.132	38			81
1868	3764	1	Osteospermum	101	2017-07-18-15-01-51	0	1	z	0	30	59	21.9	58.1	21.8	59.1	0.132	38			82
1869	3765	1	Osteospermum	101	2017-07-18-15-01-53	0	1	z	0	30	59	21.9	58.2	21.9	59.2	0.243	38			83
1870	3766	1	Osteospermum	101	2017-07-18-15-01-55	0	1	z	0	30	59	21.9	58.1	21.8	59.1	0.132	38			84
1871	3767	1	Osteospermum	101	2017-07-18-15-01-57	0	1	z	0	30	59	21.9	58.1	21.8	59.1	0.132	38			85
1872	3768	1	Osteospermum	101	2017-07-18-15-01-59	0	1	z	0	30	59	21.9	58.1	21.8	59.1	0.132	38			86
1873	3769	1	Osteospermum	101	2017-07-18-15-02-01	0	1	z	0	30	59	21.9	58.1	21.8	59.1	0.132	38			87
1874	3770	1	Osteospermum	101	2017-07-18-15-02-03	0	1	z	0	30	59	21.9	58.2	21.9	59.2	0.243	38			88
1875	3771	1	Osteospermum	101	2017-07-18-15-02-05	0	1	z	0	30	59	21.9	58.1	21.8	59.1	0.132	38			89
1876	3772	1	Osteospermum	101	2017-07-18-15-02-07	0	1	z	0	30	59	21.9	58.1	21.8	59.1	0.132	38			90
1877	3773	1	Osteospermum	101	2017-07-18-15-02-09	0	1	z	0	30	59	21.9	58.1	21.8	59.1	0.132	38	Last10	Here	91
1878	3774	1	Osteospermum	101	2017-07-18-15-02-11	0	1	z	0	30	59	21.9	58.1	21.8	59.1	0.132	38	Last10	Here	92
1879	3775	1	Osteospermum	101	2017-07-18-15-02-13	0	1	z	0	30	59	21.9	58.2	21.9	59.2	0.243	38	Last10	Here	93
1880	3776	1	Osteospermum	101	2017-07-18-15-02-15	0	1	z	0	30	59	21.9	58.2	21.9	59.2	0.243	38	Last10	Here	94
1881	3777	1	Osteospermum	101	2017-07-18-15-02-17	0	1	z	0	30	59	21.9	58.1	21.8	59.1	0.132	38	Last10	Here	95
1882	3778	1	Osteospermum	101	2017-07-18-15-02-19	0	1	z	0	30	59	21.9	58.1	21.8	59.1	0.132	38	Last10	Here	96
1883	3779	1	Osteospermum	101	2017-07-18-15-02-21	0	1	z	0	30	59	21.9	58.1	21.8	59.1	0.132	38	Last10	Here	97
1884	3780	1	Osteospermum	101	2017-07-18-15-02-23	0	1	z	0	30	59	21.9	58.1	21.8	59.1	0.132	38	Last10	Here	98
1885	3781	1	Osteospermum	101	2017-07-18-15-02-25	0	1	z	0	30	59	21.9	58.1	21.8	59.1	0.132	38	Last10	Here	99
1886	3782	1	Osteospermum	101	2017-07-18-15-02-27	0	1	z	0	30	59	21.9	58.2	21.9	59.2	0.243	38	Last10	Here	100
1887	9461	1	Osteospermum	101	2017-07-18-18-59-34	1	1	x	-30	0	68.4	21.9	66.2	21.8	68.1	-0.272	96	First10	Here	1
1888	9462	1	Osteospermum	101	2017-07-18-18-59-36	1	1	x	-30	0	68.4	21.9	66.1	21.8	68	-0.383	96	First10	Here	2
1889	9463	1	Osteospermum	101	2017-07-18-18-59-38	1	1	x	-30	0	68.4	21.9	66.1	21.8	68	-0.383	96	First10	Here	3
1890	9464	1	Osteospermum	101	2017-07-18-18-59-40	1	1	x	-30	0	68.4	21.8	66.1	21.8	68	-0.383	96	First10	Here	4
1891	9465	1	Osteospermum	101	2017-07-18-18-59-42	1	1	x	-30	0	68.5	21.9	66.1	21.8	68	-0.483	96	First10	Here	5
1892	9466	1	Osteospermum	101	2017-07-18-18-59-44	1	1	x	-30	0	68.5	21.9	66.1	21.8	68	-0.483	96	First10	Here	6
1893	9467	1	Osteospermum	101	2017-07-18-18-59-46	1	1	x	-30	0	68.4	21.8	66.1	21.8	68	-0.383	96	First10	Here	7
1894	9468	1	Osteospermum	101	2017-07-18-18-59-48	1	1	x	-30	0	68.5	21.9	66.1	21.8	68	-0.483	96	First10	Here	8
1895	9469	1	Osteospermum	101	2017-07-18-18-59-50	1	1	x	-30	0	68.4	21.9	66.1	21.8	68	-0.383	96	First10	Here	9
1896	9470	1	Osteospermum	101	2017-07-18-18-59-52	1	1	x	-30	0	68.5	21.9	66.1	21.8	68	-0.483	96	First10	Here	10
1897	9471	1	Osteospermum	101	2017-07-18-18-59-54	1	1	x	-30	0	68.5	21.9	66.1	21.8	68	-0.483	96			11
1898	9472	1	Osteospermum	101	2017-07-18-18-59-56	1	1	x	-30	0	68.5	21.9	66.1	21.8	68	-0.483	96			12
1899	9473	1	Osteospermum	101	2017-07-18-18-59-58	1	1	x	-30	0	68.5	21.9	66.1	21.8	68	-0.483	96			13
1900	9474	1	Osteospermum	101	2017-07-18-19-00-00	1	1	x	-30	0	68.5	21.9	66.1	21.8	68	-0.483	96			14
1901	9475	1	Osteospermum	101	2017-07-18-19-00-02	1	1	x	-30	0	68.5	21.9	66.1	21.8	68	-0.483	96			15
1902	9476	1	Osteospermum	101	2017-07-18-19-00-04	1	1	x	-30	0	68.5	21.9	66.2	21.8	68.1	-0.372	96			16
1903	9477	1	Osteospermum	101	2017-07-18-19-00-06	1	1	x	-30	0	68.4	21.9	66.2	21.8	68.1	-0.272	96			17
1904	9478	1	Osteospermum	101	2017-07-18-19-00-08	1	1	x	-30	0	68.3	21.8	66.1	21.8	68	-0.283	96			18
1905	9479	1	Osteospermum	101	2017-07-18-19-00-10	1	1	x	-30	0	68.3	21.8	66.1	21.8	68	-0.283	96			19
1906	9480	1	Osteospermum	101	2017-07-18-19-00-12	1	1	x	-30	0	68.3	21.8	66.1	21.8	68	-0.283	96			20
1907	9481	1	Osteospermum	101	2017-07-18-19-00-14	1	1	x	-30	0	68.5	21.9	66.1	21.8	68	-0.483	96			21
1908	9482	1	Osteospermum	101	2017-07-18-19-00-16	1	1	x	-30	0	68.4	21.9	66.1	21.8	68	-0.383	96			22
1909	9483	1	Osteospermum	101	2017-07-18-19-00-18	1	1	x	-30	0	68.2	21.8	66.2	21.8	68.1	-0.072	96			23
1910	9484	1	Osteospermum	101	2017-07-18-19-00-20	1	1	x	-30	0	68.2	21.8	66.1	21.8	68	-0.183	96			24
1911	9485	1	Osteospermum	101	2017-07-18-19-00-22	1	1	x	-30	0	68.3	21.9	66.1	21.8	68	-0.283	96			25
1912	9486	1	Osteospermum	101	2017-07-18-19-00-24	1	1	x	-30	0	68.3	21.9	66.1	21.8	68	-0.283	96			26
1913	9487	1	Osteospermum	101	2017-07-18-19-00-26	1	1	x	-30	0	68.2	21.8	66.1	21.8	68	-0.183	96			27
1914	9488	1	Osteospermum	101	2017-07-18-19-00-28	1	1	x	-30	0	68.2	21.8	66.2	21.8	68.1	-0.072	96			28
1915	9489	1	Osteospermum	101	2017-07-18-19-00-30	1	1	x	-30	0	68.3	21.8	66.2	21.8	68.1	-0.172	96			29
1916	9490	1	Osteospermum	101	2017-07-18-19-00-32	1	1	x	-30	0	68.3	21.8	66.2	21.8	68.1	-0.172	96			30
1917	9491	1	Osteospermum	101	2017-07-18-19-00-34	1	1	x	-30	0	68.4	21.9	66.2	21.8	68.1	-0.272	96			31
1918	9492	1	Osteospermum	101	2017-07-18-19-00-36	1	1	x	-30	0	68.3	21.8	66.2	21.8	68.1	-0.172	96			32
1919	9493	1	Osteospermum	101	2017-07-18-19-00-38	1	1	x	-30	0	68.3	21.8	66.2	21.8	68.1	-0.172	96			33
1920	9494	1	Osteospermum	101	2017-07-18-19-00-40	1	1	x	-30	0	68.5	21.9	66.2	21.8	68.1	-0.372	96			34
1921	9495	1	Osteospermum	101	2017-07-18-19-00-42	1	1	x	-30	0	68.4	21.8	66.2	21.8	68.1	-0.272	96			35
1922	9496	1	Osteospermum	101	2017-07-18-19-00-44	1	1	x	-30	0	68.4	21.8	66.3	21.8	68.2	-0.16	96			36
1923	9497	1	Osteospermum	101	2017-07-18-19-00-46	1	1	x	-30	0	68.5	21.9	66.2	21.8	68.1	-0.372	96			37
1924	9498	1	Osteospermum	101	2017-07-18-19-00-48	1	1	x	-30	0	68.5	21.9	66.2	21.8	68.1	-0.372	96			38
1925	9499	1	Osteospermum	101	2017-07-18-19-00-50	1	1	x	-30	0	68.5	21.9	66.2	21.8	68.1	-0.372	96			39
1926	9500	1	Osteospermum	101	2017-07-18-19-00-52	1	1	x	-30	0	68.4	21.8	66.3	21.8	68.2	-0.16	96			40
1927	9501	1	Osteospermum	101	2017-07-18-19-00-54	1	1	x	-30	0	68.5	21.9	66.2	21.8	68.1	-0.372	96			41
1928	9502	1	Osteospermum	101	2017-07-18-19-00-56	1	1	x	-30	0	68.4	21.8	66.3	21.8	68.2	-0.16	96			42
1929	9503	1	Osteospermum	101	2017-07-18-19-00-58	1	1	x	-30	0	68.5	21.9	66.3	21.8	68.2	-0.26	96			43
1930	9504	1	Osteospermum	101	2017-07-18-19-01-00	1	1	x	-30	0	68.4	21.8	66.2	21.8	68.1	-0.272	96			44
1931	9505	1	Osteospermum	101	2017-07-18-19-01-02	1	1	x	-30	0	68.4	21.8	66.2	21.8	68.1	-0.272	96			45
1932	9506	1	Osteospermum	101	2017-07-18-19-01-04	1	1	x	-30	0	68.4	21.8	66.2	21.8	68.1	-0.272	96			46
1933	9507	1	Osteospermum	101	2017-07-18-19-01-06	1	1	x	-30	0	68.5	21.9	66.2	21.8	68.1	-0.372	96			47
1934	9508	1	Osteospermum	101	2017-07-18-19-01-08	1	1	x	-30	0	68.4	21.8	66.3	21.8	68.2	-0.16	96			48
1935	9509	1	Osteospermum	101	2017-07-18-19-01-10	1	1	x	-30	0	68.4	21.8	66.3	21.8	68.2	-0.16	96			49
1936	9510	1	Osteospermum	101	2017-07-18-19-01-12	1	1	x	-30	0	68.3	21.8	66.2	21.8	68.1	-0.172	96			50
1937	9511	1	Osteospermum	101	2017-07-18-19-01-14	1	1	x	-30	0	68.4	21.9	66.3	21.8	68.2	-0.16	96			51
1938	9512	1	Osteospermum	101	2017-07-18-19-01-16	1	1	x	-30	0	68.4	21.8	66.2	21.8	68.1	-0.272	96			52
1939	9513	1	Osteospermum	101	2017-07-18-19-01-18	1	1	x	-30	0	68.4	21.8	66.3	21.8	68.2	-0.16	96			53
1940	9514	1	Osteospermum	101	2017-07-18-19-01-20	1	1	x	-30	0	68.4	21.8	66.2	21.8	68.1	-0.272	96			54
1941	9515	1	Osteospermum	101	2017-07-18-19-01-22	1	1	x	-30	0	68.5	21.9	66.3	21.8	68.2	-0.26	96			55
1942	9516	1	Osteospermum	101	2017-07-18-19-01-24	1	1	x	-30	0	68.4	21.9	66.4	21.9	68.4	-0.049	96			56
1943	9517	1	Osteospermum	101	2017-07-18-19-01-26	1	1	x	-30	0	68.5	21.9	66.3	21.8	68.2	-0.26	96			57
1944	9518	1	Osteospermum	101	2017-07-18-19-01-28	1	1	x	-30	0	68.4	21.8	66.3	21.8	68.2	-0.16	96			58
1945	9519	1	Osteospermum	101	2017-07-18-19-01-30	1	1	x	-30	0	68.5	21.9	66.3	21.8	68.2	-0.26	96			59
1946	9520	1	Osteospermum	101	2017-07-18-19-01-32	1	1	x	-30	0	68.4	21.8	66.3	21.8	68.2	-0.16	96			60
1947	9521	1	Osteospermum	101	2017-07-18-19-01-34	1	1	x	-30	0	68.4	21.8	66.3	21.8	68.2	-0.16	96			61
1948	9522	1	Osteospermum	101	2017-07-18-19-01-36	1	1	x	-30	0	68.4	21.9	66.3	21.8	68.2	-0.16	96			62
1949	9523	1	Osteospermum	101	2017-07-18-19-01-38	1	1	x	-30	0	68.5	21.9	66.3	21.8	68.2	-0.26	96			63
1950	9524	1	Osteospermum	101	2017-07-18-19-01-40	1	1	x	-30	0	68.4	21.8	66.3	21.8	68.2	-0.16	96			64
1951	9525	1	Osteospermum	101	2017-07-18-19-01-42	1	1	x	-30	0	68.4	21.8	66.3	21.8	68.2	-0.16	96			65
1952	9526	1	Osteospermum	101	2017-07-18-19-01-44	1	1	x	-30	0	68.5	21.9	66.3	21.8	68.2	-0.26	96			66
1953	9527	1	Osteospermum	101	2017-07-18-19-01-46	1	1	x	-30	0	68.5	21.9	66.3	21.8	68.2	-0.26	96			67
1954	9528	1	Osteospermum	101	2017-07-18-19-01-48	1	1	x	-30	0	68.3	21.8	66.3	21.8	68.2	-0.06	96			68
1955	9529	1	Osteospermum	101	2017-07-18-19-01-50	1	1	x	-30	0	68.4	21.8	66.3	21.8	68.2	-0.16	96			69
1956	9530	1	Osteospermum	101	2017-07-18-19-01-52	1	1	x	-30	0	68.5	21.9	66.3	21.8	68.2	-0.26	96			70
1957	9531	1	Osteospermum	101	2017-07-18-19-01-54	1	1	x	-30	0	68.4	21.8	66.3	21.8	68.2	-0.16	96			71
1958	9532	1	Osteospermum	101	2017-07-18-19-01-56	1	1	x	-30	0	68.4	21.8	66.3	21.8	68.2	-0.16	96			72
1959	9533	1	Osteospermum	101	2017-07-18-19-01-58	1	1	x	-30	0	68.4	21.8	66.3	21.8	68.2	-0.16	96			73
1960	9534	1	Osteospermum	101	2017-07-18-19-02-00	1	1	x	-30	0	68.4	21.8	66.3	21.8	68.2	-0.16	96			74
1961	9535	1	Osteospermum	101	2017-07-18-19-02-02	1	1	x	-30	0	68.5	21.9	66.3	21.8	68.2	-0.26	96			75
1962	9536	1	Osteospermum	101	2017-07-18-19-02-04	1	1	x	-30	0	68.4	21.8	66.3	21.8	68.2	-0.16	96			76
1963	9537	1	Osteospermum	101	2017-07-18-19-02-06	1	1	x	-30	0	68.4	21.8	66.3	21.8	68.2	-0.16	96			77
1964	9538	1	Osteospermum	101	2017-07-18-19-02-08	1	1	x	-30	0	68.4	21.8	66.3	21.8	68.2	-0.16	96			78
1965	9539	1	Osteospermum	101	2017-07-18-19-02-10	1	1	x	-30	0	68.4	21.8	66.3	21.8	68.2	-0.16	96			79
1966	9540	1	Osteospermum	101	2017-07-18-19-02-12	1	1	x	-30	0	68.4	21.8	66.3	21.8	68.2	-0.16	96			80
1967	9541	1	Osteospermum	101	2017-07-18-19-02-14	1	1	x	-30	0	68.5	21.9	66.3	21.8	68.2	-0.26	96			81
1968	9542	1	Osteospermum	101	2017-07-18-19-02-16	1	1	x	-30	0	68.5	21.9	66.3	21.8	68.2	-0.26	96			82
1969	9543	1	Osteospermum	101	2017-07-18-19-02-18	1	1	x	-30	0	68.4	21.8	66.4	21.8	68.4	-0.049	96			83
1970	9544	1	Osteospermum	101	2017-07-18-19-02-20	1	1	x	-30	0	68.4	21.8	66.4	21.8	68.4	-0.049	96			84
1971	9545	1	Osteospermum	101	2017-07-18-19-02-22	1	1	x	-30	0	68.5	21.9	66.4	21.8	68.4	-0.149	96			85
1972	9546	1	Osteospermum	101	2017-07-18-19-02-24	1	1	x	-30	0	68.4	21.8	66.3	21.8	68.2	-0.16	96			86
1973	9547	1	Osteospermum	101	2017-07-18-19-02-26	1	1	x	-30	0	68.4	21.8	66.3	21.8	68.2	-0.16	96			87
1974	9548	1	Osteospermum	101	2017-07-18-19-02-28	1	1	x	-30	0	68.4	21.8	66.3	21.8	68.2	-0.16	96			88
1975	9549	1	Osteospermum	101	2017-07-18-19-02-30	1	1	x	-30	0	68.4	21.8	66.3	21.8	68.2	-0.16	96			89
1976	9550	1	Osteospermum	101	2017-07-18-19-02-32	1	1	x	-30	0	68.4	21.8	66.4	21.8	68.4	-0.049	96			90
1977	9551	1	Osteospermum	101	2017-07-18-19-02-34	1	1	x	-30	0	68.4	21.8	66.4	21.8	68.4	-0.049	96	Last10	Here	91
1978	9552	1	Osteospermum	101	2017-07-18-19-02-36	1	1	x	-30	0	68.3	21.8	66.4	21.8	68.4	0.051	96	Last10	Here	92
1979	9553	1	Osteospermum	101	2017-07-18-19-02-38	1	1	x	-30	0	68.3	21.8	66.4	21.8	68.4	0.051	96	Last10	Here	93
1980	9554	1	Osteospermum	101	2017-07-18-19-02-40	1	1	x	-30	0	68.3	21.8	66.4	21.8	68.4	0.051	96	Last10	Here	94
1981	9555	1	Osteospermum	101	2017-07-18-19-02-42	1	1	x	-30	0	68.4	21.8	66.4	21.8	68.4	-0.049	96	Last10	Here	95
1982	9556	1	Osteospermum	101	2017-07-18-19-02-44	1	1	x	-30	0	68.4	21.8	66.4	21.8	68.4	-0.049	96	Last10	Here	96
1983	9557	1	Osteospermum	101	2017-07-18-19-02-46	1	1	x	-30	0	68.4	21.8	66.4	21.8	68.4	-0.049	96	Last10	Here	97
1984	9558	1	Osteospermum	101	2017-07-18-19-02-48	1	1	x	-30	0	68.4	21.8	66.4	21.8	68.4	-0.049	96	Last10	Here	98
1985	9559	1	Osteospermum	101	2017-07-18-19-02-50	1	1	x	-30	0	68.5	21.9	66.4	21.8	68.4	-0.149	96	Last10	Here	99
1986	9560	1	Osteospermum	101	2017-07-18-19-02-52	1	1	x	-30	0	68.4	21.8	66.4	21.8	68.4	-0.049	96	Last10	Here	100
1987	9561	1	Osteospermum	101	2017-07-18-19-03-24	1	1	x	-25	0	68.5	21.8	66.4	21.8	68.4	-0.149	97	First10	Here	1
1988	9562	1	Osteospermum	101	2017-07-18-19-03-26	1	1	x	-25	0	68.5	21.8	66.4	21.8	68.4	-0.149	97	First10	Here	2
1989	9563	1	Osteospermum	101	2017-07-18-19-03-28	1	1	x	-25	0	68.5	21.8	66.4	21.8	68.4	-0.149	97	First10	Here	3
1990	9564	1	Osteospermum	101	2017-07-18-19-03-30	1	1	x	-25	0	68.5	21.8	66.4	21.8	68.4	-0.149	97	First10	Here	4
1991	9565	1	Osteospermum	101	2017-07-18-19-03-32	1	1	x	-25	0	68.5	21.8	66.4	21.8	68.4	-0.149	97	First10	Here	5
1992	9566	1	Osteospermum	101	2017-07-18-19-03-34	1	1	x	-25	0	68.5	21.8	66.5	21.8	68.5	-0.038	97	First10	Here	6
1993	9567	1	Osteospermum	101	2017-07-18-19-03-37	1	1	x	-25	0	68.5	21.8	66.5	21.8	68.5	-0.038	97	First10	Here	7
1994	9568	1	Osteospermum	101	2017-07-18-19-03-39	1	1	x	-25	0	68.6	21.9	66.5	21.8	68.5	-0.138	97	First10	Here	8
1995	9569	1	Osteospermum	101	2017-07-18-19-03-41	1	1	x	-25	0	68.5	21.8	66.5	21.8	68.5	-0.038	97	First10	Here	9
1996	9570	1	Osteospermum	101	2017-07-18-19-03-43	1	1	x	-25	0	68.5	21.8	66.5	21.8	68.5	-0.038	97	First10	Here	10
1997	9571	1	Osteospermum	101	2017-07-18-19-03-45	1	1	x	-25	0	68.6	21.9	66.5	21.8	68.5	-0.138	97			11
1998	9572	1	Osteospermum	101	2017-07-18-19-03-47	1	1	x	-25	0	68.5	21.8	66.5	21.8	68.5	-0.038	97			12
1999	9573	1	Osteospermum	101	2017-07-18-19-03-49	1	1	x	-25	0	68.7	21.9	66.5	21.8	68.5	-0.238	97			13
[truncated: 43,404 more rows]
