# Supplementary material for: Floral Humidity in Flowering Plants: A Preliminary Survey
Source: Front Plant Sci. 2020 Mar 6;11:249. doi: 10.3389/fpls.2020.00249 (PMC7068853; doi:10.3389/fpls.2020.00249)
Supplement: SUPPLEMENTARY FILE 2 — A zipped file containing floral humidity data collected by the robot arm transects as described in the main text. A word document within the zipped files explains the data formatting in detail. Datafiles themselves are in CSV format. [file Data_Sheet_2.zip › Floral humidity data/Flowers/Papaver cambricum Means.csv]

	Block	Sp	xORz	Individual	totIndividual	sample..	Sample.order	xoffset	zoffset	x2	z2	Background.Humidity	Background.Temperature	Focal.Humidity	Focal.Temperature	Corrected.Focal.humidity	Change.in.RH.	block
1	15163	Papaver cambricum	x	26	1026	0	2	-30	0	900	0	37.525	22.5	36.987	22.401	37.487	0.00291	15163
2	15164	Papaver cambricum	x	26	1026	0	2	-25	0	625	0	37.591	22.5	37.115	22.34	37.615	0.05595	15164
3	15165	Papaver cambricum	x	26	1026	0	2	-20	0	400	0	37.611	22.5	37.331	22.309	37.831	0.23638	15165
4	15166	Papaver cambricum	x	26	1026	0	2	-15	0	225	0	37.701	22.5	37.417	22.302	37.917	0.2259	15166
5	15167	Papaver cambricum	x	26	1026	0	2	-10	0	100	0	37.83636364	22.5	37.65858586	22.3040404	38.15858586	0.315121212	15167
6	15168	Papaver cambricum	x	26	1026	0	2	-5	0	25	0	37.965	22.5	37.878	22.317	38.378	0.39054	15168
7	15169	Papaver cambricum	x	26	1026	0	2	0	0	0	0	38.164	22.5	38.401	22.312	38.826	0.67793	15169
8	15170	Papaver cambricum	x	26	1026	0	2	5	0	25	0	38.521	22.5	38.791	22.332	39.191	0.68343	15170
9	15171	Papaver cambricum	x	26	1026	0	2	10	0	100	0	38.905	22.5	39.078	22.385	39.478	0.5657	15171
10	15172	Papaver cambricum	x	26	1026	0	2	15	0	225	0	39.31020408	22.50204082	39.4377551	22.4	39.83673469	0.494908163	15172
11	15173	Papaver cambricum	x	26	1026	0	2	20	0	400	0	39.71313131	22.51111111	39.84545455	22.4	40.16868687	0.471141414	15173
12	15174	Papaver cambricum	x	26	1026	0	2	25	0	625	0	40.03636364	22.50505051	40.05757576	22.4	40.35757576	0.345181818	15174
13	15175	Papaver cambricum	x	26	1026	0	2	30	0	900	0	40.1989899	22.50808081	40.10808081	22.41111111	40.40808081	0.229525253	15175
14	15182	Papaver cambricum	x	27	1027	0	3	-30	0	900	0	40.3010101	22.6	40.00707071	22.5	40.30707071	0.033565657	15182
15	15183	Papaver cambricum	x	27	1027	0	3	-25	0	625	0	40.227	22.6	40.087	22.5	40.387	0.18191	15183
16	15184	Papaver cambricum	x	27	1027	0	3	-20	0	400	0	40.152	22.603	39.991	22.5	40.291	0.16763	15184
17	15185	Papaver cambricum	x	27	1027	0	3	-15	0	225	0	39.935	22.617	39.819	22.498	40.119	0.22467	15185
18	15186	Papaver cambricum	x	27	1027	0	3	-10	0	100	0	39.721	22.631	39.582	22.499	39.964	0.21826	15186
19	15187	Papaver cambricum	x	27	1027	0	3	-5	0	25	0	39.515	22.666	39.35	22.497	39.75	0.2085	15187
20	15188	Papaver cambricum	x	27	1027	0	3	0	0	0	0	39.33838384	22.65757576	39.17272727	22.5	39.57272727	0.220252525	15188
21	15189	Papaver cambricum	x	27	1027	0	3	5	0	25	0	39.19090909	22.6959596	39.03131313	22.5	39.43131313	0.236575758	15189
22	15190	Papaver cambricum	x	27	1027	0	3	10	0	100	0	39.07979798	22.67777778	38.89090909	22.5	39.29090909	0.217545455	15190
23	15191	Papaver cambricum	x	27	1027	0	3	15	0	225	0	38.95151515	22.69393939	38.7040404	22.5020202	39.1040404	0.172242424	15191
24	15192	Papaver cambricum	x	27	1027	0	3	20	0	400	0	38.878	22.698	38.564	22.528	38.964	0.11552	15192
25	15193	Papaver cambricum	x	27	1027	0	3	25	0	625	0	38.79795918	22.7	38.55	22.59183673	38.95	0.182530612	15193
26	15194	Papaver cambricum	x	27	1027	0	3	30	0	900	0	38.777	22.7	38.488	22.598	38.888	0.14584	15194
27	15239	Papaver cambricum	x	26	1026	1	2	-30	0	900	0	39.902	22.402	39.602	22.341	39.99	0.05586	15239
28	15240	Papaver cambricum	x	26	1026	1	2	-25	0	625	0	39.904	22.404	39.706	22.302	40.015	0.15058	15240
29	15241	Papaver cambricum	x	26	1026	1	2	-20	0	400	0	39.835	22.401	39.738	22.3	40.038	0.24934	15241
30	15242	Papaver cambricum	x	26	1026	1	2	-15	0	225	0	39.871	22.4	39.851	22.299	40.151	0.31843	15242
31	15243	Papaver cambricum	x	26	1026	1	2	-10	0	100	0	39.873	22.404	39.86	22.3	40.16	0.3248	15243
32	15244	Papaver cambricum	x	26	1026	1	2	-5	0	25	0	39.831	22.418	39.853	22.298	40.153	0.36029	15244
33	15245	Papaver cambricum	x	26	1026	1	2	0	0	0	0	39.8979798	22.4020202	39.92424242	22.3	40.22424242	0.359565657	15245
34	15246	Papaver cambricum	x	26	1026	1	2	5	0	25	0	39.90505051	22.4040404	39.95656566	22.3	40.25656566	0.382555556	15246
35	15247	Papaver cambricum	x	26	1026	1	2	10	0	100	0	39.99090909	22.4030303	39.91818182	22.3	40.21818182	0.261	15247
36	15248	Papaver cambricum	x	26	1026	1	2	15	0	225	0	40.057	22.4	40.007	22.299	40.307	0.27751	15248
37	15249	Papaver cambricum	x	26	1026	1	2	20	0	400	0	40.155	22.4	40.032	22.3	40.332	0.20276	15249
38	15250	Papaver cambricum	x	26	1026	1	2	25	0	625	0	40.267	22.4	40.066	22.302	40.366	0.12238	15250
39	15251	Papaver cambricum	x	26	1026	1	2	30	0	900	0	40.3	22.4	40.092	22.306	40.392	0.11356	15251
40	15258	Papaver cambricum	x	27	1027	1	3	-30	0	900	0	40.8	22.4	40.59	22.301	40.89	0.07608	15258
41	15259	Papaver cambricum	x	27	1027	1	3	-25	0	625	0	40.7989899	22.4	40.7	22.3	41	0.179010101	15259
42	15260	Papaver cambricum	x	27	1027	1	3	-20	0	400	0	40.75959596	22.4	40.68383838	22.28686869	40.98383838	0.203393939	15260
43	15261	Papaver cambricum	x	27	1027	1	3	-15	0	225	0	40.7	22.4	40.5979798	22.28787879	40.8979798	0.183212121	15261
44	15262	Papaver cambricum	x	27	1027	1	3	-10	0	100	0	40.616	22.4	40.551	22.278	40.851	0.22391	15262
45	15263	Papaver cambricum	x	27	1027	1	3	-5	0	25	0	40.449	22.4	40.38	22.298	40.68	0.23232	15263
46	15264	Papaver cambricum	x	27	1027	1	3	0	0	0	0	40.257	22.4	40.191	22.294	40.491	0.24863	15264
47	15265	Papaver cambricum	x	27	1027	1	3	5	0	25	0	40.094	22.4	39.923	22.25	40.223	0.16239	15265
48	15266	Papaver cambricum	x	27	1027	1	3	10	0	100	0	39.992	22.396	39.754	22.214	40.054	0.10722	15266
49	15267	Papaver cambricum	x	27	1027	1	3	15	0	225	0	39.882	22.379	39.685	22.219	40.015	0.15305	15267
50	15268	Papaver cambricum	x	27	1027	1	3	20	0	400	0	39.855	22.394	39.723	22.291	40.036	0.21539	15268
51	15269	Papaver cambricum	x	27	1027	1	3	25	0	625	0	39.844	22.361	39.66	22.276	40	0.1678	15269
52	15270	Papaver cambricum	x	27	1027	1	3	30	0	900	0	39.848	22.358	39.622	22.28	39.99	0.12846	15270
53	15315	Papaver cambricum	x	26	1026	2	2	-30	0	900	0	44.555	22.398	44.498	22.301	44.498	-0.04686	15315
54	15316	Papaver cambricum	x	26	1026	2	2	-25	0	625	0	44.407	22.397	44.43	22.297	44.43	0.0379	15316
55	15317	Papaver cambricum	x	26	1026	2	2	-20	0	400	0	44.265	22.397	44.339	22.26	44.339	0.09527	15317
56	15318	Papaver cambricum	x	26	1026	2	2	-15	0	225	0	44.198	22.398	44.257	22.259	44.257	0.08601	15318
57	15319	Papaver cambricum	x	26	1026	2	2	-10	0	100	0	44.176	22.389	44.249	22.261	44.249	0.10057	15319
58	15320	Papaver cambricum	x	26	1026	2	2	-5	0	25	0	44.189	22.39	44.303	22.235	44.303	0.13779	15320
59	15321	Papaver cambricum	x	26	1026	2	2	0	0	0	0	44.23131313	22.3989899	44.39292929	22.27878788	44.39292929	0.179111111	15321
60	15322	Papaver cambricum	x	26	1026	2	2	5	0	25	0	44.29494949	22.4	44.45656566	22.27474747	44.45656566	0.174656566	15322
61	15323	Papaver cambricum	x	26	1026	2	2	10	0	100	0	44.45050505	22.39191919	44.55252525	22.26868687	44.55252525	0.108343434	15323
62	15324	Papaver cambricum	x	26	1026	2	2	15	0	225	0	44.4959596	22.37979798	44.6030303	22.3	44.6030303	0.109858586	15324
63	15325	Papaver cambricum	x	26	1026	2	2	20	0	400	0	44.474	22.381	44.503	22.3	44.503	0.03879	15325
64	15326	Papaver cambricum	x	26	1026	2	2	25	0	625	0	44.279	22.399	44.262	22.3	44.262	0.00966	15326
65	15327	Papaver cambricum	x	26	1026	2	2	30	0	900	0	44.008	22.398	43.954	22.3	44.005	-0.00578	15327
66	15334	Papaver cambricum	x	27	1027	2	3	-30	0	900	0	42.302	22.352	42.125	22.283	42.325	0.001	15334
67	15335	Papaver cambricum	x	27	1027	2	3	-25	0	625	0	42.25204082	22.35714286	42.13469388	22.20714286	42.33469388	0.059877551	15335
68	15336	Papaver cambricum	x	27	1027	2	3	-20	0	400	0	42.15959596	22.32626263	42.12222222	22.2010101	42.32222222	0.140818182	15336
69	15337	Papaver cambricum	x	27	1027	2	3	-15	0	225	0	42.08989899	22.33434343	42.11717172	22.2010101	42.31717172	0.205808081	15337
70	15338	Papaver cambricum	x	27	1027	2	3	-10	0	100	0	42.02121212	22.31919192	42.03333333	22.2	42.23333333	0.196757576	15338
71	15339	Papaver cambricum	x	27	1027	2	3	-5	0	25	0	42.007	22.31	42.028	22.2	42.228	0.20594	15339
72	15340	Papaver cambricum	x	27	1027	2	3	0	0	0	0	41.927	22.304	41.946	22.2	42.146	0.20978	15340
73	15341	Papaver cambricum	x	27	1027	2	3	5	0	25	0	41.884	22.3	41.852	22.2	42.052	0.16536	15341
74	15342	Papaver cambricum	x	27	1027	2	3	10	0	100	0	41.752	22.3	41.722	22.2	41.922	0.17646	15342
75	15343	Papaver cambricum	x	27	1027	2	3	15	0	225	0	41.58080808	22.3020202	41.61414141	22.2	41.81414141	0.247343434	15343
76	15344	Papaver cambricum	x	27	1027	2	3	20	0	400	0	41.3969697	22.30606061	41.28989899	22.2	41.49090909	0.129636364	15344
77	15345	Papaver cambricum	x	27	1027	2	3	25	0	625	0	41.139	22.3	41.02	22.2	41.319	0.1366	15345
78	15346	Papaver cambricum	x	27	1027	2	3	30	0	900	0	40.869	22.3	40.674	22.2	40.974	0.08488	15346
79	15391	Papaver cambricum	x	26	1026	3	2	-30	0	900	0	38.001	22.264	37.517	22.17	38.017	0.01881	15391
80	15392	Papaver cambricum	x	26	1026	3	2	-25	0	625	0	37.981	22.291	37.561	22.109	38.061	0.07973	15392
81	15393	Papaver cambricum	x	26	1026	3	2	-20	0	400	0	37.881	22.27	37.515	22.104	38.015	0.13695	15393
82	15394	Papaver cambricum	x	26	1026	3	2	-15	0	225	0	37.873	22.273	37.502	22.104	38.002	0.13286	15394
83	15395	Papaver cambricum	x	26	1026	3	2	-10	0	100	0	37.849	22.296	37.481	22.101	37.981	0.13733	15395
84	15396	Papaver cambricum	x	26	1026	3	2	-5	0	25	0	37.795	22.281	37.455	22.112	37.955	0.16715	15396
85	15397	Papaver cambricum	x	26	1026	3	2	0	0	0	0	37.792	22.273	37.438	22.107	37.938	0.15434	15397
86	15398	Papaver cambricum	x	26	1026	3	2	5	0	25	0	37.796	22.278	37.415	22.104	37.915	0.129	15398
87	15399	Papaver cambricum	x	26	1026	3	2	10	0	100	0	37.752	22.269	37.411	22.12	37.911	0.16938	15399
88	15400	Papaver cambricum	x	26	1026	3	2	15	0	225	0	37.72020202	22.23131313	37.31515152	22.11616162	37.81515152	0.112686869	15400
89	15401	Papaver cambricum	x	26	1026	3	2	20	0	400	0	37.7010101	22.21515152	37.23939394	22.11515152	37.73939394	0.061555556	15401
90	15402	Papaver cambricum	x	26	1026	3	2	25	0	625	0	37.64949495	22.20707071	37.20808081	22.10505051	37.70808081	0.084020202	15402
91	15403	Papaver cambricum	x	26	1026	3	2	30	0	900	0	37.6	22.2	37.2030303	22.11010101	37.7030303	0.12879798	15403
92	15410	Papaver cambricum	x	27	1027	3	3	-30	0	900	0	37	22.2	36.412	22.107	37.012	-0.00684	15410
93	15411	Papaver cambricum	x	27	1027	3	3	-25	0	625	0	36.998	22.2	36.481	22.1	37.081	0.05933	15411
94	15412	Papaver cambricum	x	27	1027	3	3	-20	0	400	0	36.92	22.204	36.459	22.1	37.059	0.11687	15412
95	15413	Papaver cambricum	x	27	1027	3	3	-15	0	225	0	36.91	22.216	36.515	22.103	37.115	0.17895	15413
96	15414	Papaver cambricum	x	27	1027	3	3	-10	0	100	0	36.91717172	22.21414141	36.5040404	22.1	37.1040404	0.161585859	15414
97	15415	Papaver cambricum	x	27	1027	3	3	-5	0	25	0	36.91212121	22.20808081	36.51818182	22.1	37.11818182	0.179787879	15415
98	15416	Papaver cambricum	x	27	1027	3	3	0	0	0	0	36.9010101	22.2010101	36.57979798	22.1	37.17979798	0.24820202	15416
99	15417	Papaver cambricum	x	27	1027	3	3	5	0	25	0	36.91111111	22.2	36.57474747	22.1	37.17474747	0.23340404	15417
100	15418	Papaver cambricum	x	27	1027	3	3	10	0	100	0	36.857	22.2	36.436	22.098	37.036	0.15848	15418
101	15419	Papaver cambricum	x	27	1027	3	3	15	0	225	0	36.803	22.2	36.408	22.099	37.008	0.18644	15419
102	15420	Papaver cambricum	x	27	1027	3	3	20	0	400	0	36.76363636	22.15959596	36.27474747	22.01919192	36.87474747	0.101878788	15420
103	15421	Papaver cambricum	x	27	1027	3	3	25	0	625	0	36.669	22.15	36.214	22.075	36.814	0.14002	15421
104	15422	Papaver cambricum	x	27	1027	3	3	30	0	900	0	36.578	22.189	36.056	22.097	36.656	0.08408	15422
105	15448	Papaver cambricum	x	31	1031	0	1	-30	0	900	0	32.996	22.5	32.06	22.407	32.96	-0.05355	15448
106	15449	Papaver cambricum	x	31	1031	0	1	-25	0	625	0	33.006	22.507	32.232	22.399	33.132	0.09774	15449
107	15450	Papaver cambricum	x	31	1031	0	1	-20	0	400	0	33.007	22.508	32.477	22.4	33.348	0.32577	15450
108	15451	Papaver cambricum	x	31	1031	0	1	-15	0	225	0	32.99	22.561	32.504	22.4	33.383	0.36793	15451
109	15452	Papaver cambricum	x	31	1031	0	1	-10	0	100	0	32.957	22.599	32.533	22.4	33.394	0.42808	15452
110	15453	Papaver cambricum	x	31	1031	0	1	-5	0	25	0	32.939	22.597	32.647	22.4	33.468	0.55272	15453
111	15454	Papaver cambricum	x	31	1031	0	1	0	0	0	0	32.92	22.6	32.857	22.4	33.663	0.76837	15454
112	15455	Papaver cambricum	x	31	1031	0	1	5	0	25	0	32.859	22.6	32.811	22.4	33.62	0.78633	15455
113	15456	Papaver cambricum	x	31	1031	0	1	10	0	100	0	32.88080808	22.5969697	32.78585859	22.4	33.59090909	0.740959596	15456
114	15457	Papaver cambricum	x	31	1031	0	1	15	0	225	0	32.837	22.6	32.821	22.425	33.628	0.81772	15457
115	15458	Papaver cambricum	x	31	1031	0	1	20	0	400	0	32.74747475	22.6	32.65959596	22.4959596	33.48484848	0.756060606	15458
116	15459	Papaver cambricum	x	31	1031	0	1	25	0	625	0	32.57373737	22.6	32.23333333	22.4959596	33.13333333	0.531030303	15459
117	15460	Papaver cambricum	x	31	1031	0	1	30	0	900	0	32.39285714	22.6	31.6877551	22.49795918	32.5877551	0.201459184	15460
118	15486	Papaver cambricum	x	30	1030	0	3	-30	0	900	0	31.778	22.795	30.754	22.694	31.754	-0.05778	15486
119	15487	Papaver cambricum	x	30	1030	0	3	-25	0	625	0	31.768	22.795	30.772	22.608	31.772	-0.03095	15487
120	15488	Papaver cambricum	x	30	1030	0	3	-20	0	400	0	31.83	22.797	30.794	22.607	31.794	-0.07248	15488
121	15489	Papaver cambricum	x	30	1030	0	3	-15	0	225	0	31.751	22.799	30.834	22.604	31.834	0.04397	15489
122	15490	Papaver cambricum	x	30	1030	0	3	-10	0	100	0	31.8	22.799	30.817	22.622	31.817	-0.02092	15490
123	15491	Papaver cambricum	x	30	1030	0	3	-5	0	25	0	31.773	22.799	30.811	22.67	31.811	0.0005	15491
124	15492	Papaver cambricum	x	30	1030	0	3	0	0	0	0	31.6969697	22.7989899	30.73535354	22.69090909	31.73535354	0.005848485	15492
125	15493	Papaver cambricum	x	30	1030	0	3	5	0	25	0	31.69090909	22.7989899	30.7969697	22.69494949	31.7969697	0.069525253	15493
126	15494	Papaver cambricum	x	30	1030	0	3	10	0	100	0	31.78989899	22.7969697	30.86868687	22.7	31.86868687	0.037666667	15494
127	15495	Papaver cambricum	x	30	1030	0	3	15	0	225	0	31.73434343	22.8	30.93333333	22.7	31.93232323	0.153979798	15495
128	15496	Papaver cambricum	x	30	1030	0	3	20	0	400	0	31.70808081	22.8	30.8	22.7	31.8	0.054969697	15496
129	15497	Papaver cambricum	x	30	1030	0	3	25	0	625	0	31.69	22.801	30.741	22.7	31.741	0.01813	15497
130	15498	Papaver cambricum	x	30	1030	0	3	30	0	900	0	31.58	22.801	30.663	22.7	31.663	0.05522	15498
131	15524	Papaver cambricum	x	31	1031	1	1	-30	0	900	0	29.07	22.899	27.882	22.778	29.006	-0.03768	15524
132	15525	Papaver cambricum	x	31	1031	1	1	-25	0	625	0	28.93030303	22.8959596	28.0040404	22.7040404	29.10505051	0.216434343	15525
133	15526	Papaver cambricum	x	31	1031	1	1	-20	0	400	0	28.923	22.9	27.989	22.701	29.106	0.20971	15526
134	15527	Papaver cambricum	x	31	1031	1	1	-15	0	225	0	28.791	22.897	27.87	22.701	29.014	0.23024	15527
135	15528	Papaver cambricum	x	31	1031	1	1	-10	0	100	0	28.727	22.898	28.109	22.7	29.209	0.51807	15528
136	15529	Papaver cambricum	x	31	1031	1	1	-5	0	25	0	28.753	22.9	28.046	22.7	29.151	0.43302	15529
137	15530	Papaver cambricum	x	31	1031	1	1	0	0	0	0	28.823	22.9	28.595	22.701	29.695	0.87689	15530
138	15531	Papaver cambricum	x	31	1031	1	1	5	0	25	0	28.90606061	22.9010101	29.02323232	22.7040404	30.10505051	1.194565657	15531
139	15532	Papaver cambricum	x	31	1031	1	1	10	0	100	0	29.01530612	22.9	28.84795918	22.71428571	29.93877551	0.921438776	15532
140	15533	Papaver cambricum	x	31	1031	1	1	15	0	225	0	29.03838384	22.9	28.80606061	22.76464646	29.90606061	0.859090909	15533
141	15534	Papaver cambricum	x	31	1031	1	1	20	0	400	0	29.11212121	22.9	28.64747475	22.7989899	29.74747475	0.636989899	15534
142	15535	Papaver cambricum	x	31	1031	1	1	25	0	625	0	29.2	22.9	28.45959596	22.8	29.55959596	0.373121212	15535
143	15536	Papaver cambricum	x	31	1031	1	1	30	0	900	0	29.33838384	22.9	28.45454545	22.8	29.55454545	0.230050505	15536
144	15562	Papaver cambricum	x	30	1030	1	3	-30	0	900	0	30.85858586	23	29.86868687	22.8979798	30.86868687	0.033343434	15562
145	15563	Papaver cambricum	x	30	1030	1	3	-25	0	625	0	30.942	23	29.999	22.884	30.999	0.07205	15563
146	15564	Papaver cambricum	x	30	1030	1	3	-20	0	400	0	31.031	23	30.052	22.874	31.052	0.03238	15564
147	15565	Papaver cambricum	x	30	1030	1	3	-15	0	225	0	31.167	23	30.218	22.857	31.218	0.05156	15565
148	15566	Papaver cambricum	x	30	1030	1	3	-10	0	100	0	31.294	23	30.312	22.846	31.312	0.01241	15566
149	15567	Papaver cambricum	x	30	1030	1	3	-5	0	25	0	31.4	22.999	30.475	22.881	31.475	0.05941	15567
150	15568	Papaver cambricum	x	30	1030	1	3	0	0	0	0	31.49285714	23	30.58979592	22.89285714	31.58979592	0.073663265	15568
151	15569	Papaver cambricum	x	30	1030	1	3	5	0	25	0	31.53636364	23	30.63535354	22.89494949	31.63535354	0.072878788	15569
152	15570	Papaver cambricum	x	30	1030	1	3	10	0	100	0	31.65151515	23	30.75555556	22.89191919	31.75555556	0.070171717	15570
153	15571	Papaver cambricum	x	30	1030	1	3	15	0	225	0	31.78585859	23	30.87272727	22.89393939	31.87272727	0.045515152	15571
154	15572	Papaver cambricum	x	30	1030	1	3	20	0	400	0	31.922	23	31.004	22.897	31.989	0.03261	15572
155	15573	Papaver cambricum	x	30	1030	1	3	25	0	625	0	32.08	23	31.133	22.9	32.033	-0.00501	15573
156	15574	Papaver cambricum	x	30	1030	1	3	30	0	900	0	32.221	23	31.304	22.898	32.204	0.01378	15574
157	15600	Papaver cambricum	x	31	1031	2	1	-30	0	900	0	32.303	23.001	31.316	22.915	32.216	-0.05671	15600
158	15601	Papaver cambricum	x	31	1031	2	1	-25	0	625	0	32.289	23.003	31.498	22.9	32.398	0.12752	15601
159	15602	Papaver cambricum	x	31	1031	2	1	-20	0	400	0	32.258	23.003	31.533	22.894	32.433	0.19127	15602
160	15603	Papaver cambricum	x	31	1031	2	1	-15	0	225	0	32.259	23.004	32.04	22.896	32.935	0.66484	15603
161	15604	Papaver cambricum	x	31	1031	2	1	-10	0	100	0	32.25959596	23.02323232	32.26262626	22.89494949	33.13131313	0.872606061	15604
162	15605	Papaver cambricum	x	31	1031	2	1	-5	0	25	0	32.292	23.006	32.911	22.895	33.732	1.44698	15605
163	15606	Papaver cambricum	x	31	1031	2	1	0	0	0	0	32.3040404	23.01515152	36.5	22.89393939	37.0989899	4.793585859	15606
164	15607	Papaver cambricum	x	31	1031	2	1	5	0	25	0	32.31010101	23.01414141	38.51515152	22.89292929	38.98787879	6.673414141	15607
165	15608	Papaver cambricum	x	31	1031	2	1	10	0	100	0	32.33232323	23.03939394	38.90808081	22.8989899	39.36060606	7.018989899	15608
166	15609	Papaver cambricum	x	31	1031	2	1	15	0	225	0	32.349	23.033	36.938	22.897	37.517	5.15856	15609
167	15610	Papaver cambricum	x	31	1031	2	1	20	0	400	0	32.325	23.026	34.247	22.9	34.987	2.66421	15610
168	15611	Papaver cambricum	x	31	1031	2	1	25	0	625	0	32.41212121	23.02424242	32.37474747	22.9010101	33.25959596	0.825030303	15611
169	15612	Papaver cambricum	x	31	1031	2	1	30	0	900	0	32.43	23.022	32.022	22.901	32.922	0.47697	15612
170	15638	Papaver cambricum	x	30	1030	2	3	-30	0	900	0	33.28163265	23.08061224	32.39489796	22.96326531	33.29489796	-0.025612245	15638
171	15639	Papaver cambricum	x	30	1030	2	3	-25	0	625	0	33.34285714	23.0377551	32.55102041	22.90102041	33.39897959	0.059112245	15639
172	15640	Papaver cambricum	x	30	1030	2	3	-20	0	400	0	33.41111111	23.01010101	32.71111111	22.9	33.51111111	0.140434343	15640
173	15641	Papaver cambricum	x	30	1030	2	3	-15	0	225	0	33.48787879	23.04545455	32.77878788	22.9	33.57878788	0.127181818	15641
174	15642	Papaver cambricum	x	30	1030	2	3	-10	0	100	0	33.527	23.007	32.832	22.9	33.632	0.13808	15642
175	15643	Papaver cambricum	x	30	1030	2	3	-5	0	25	0	33.588	23.022	32.905	22.9	33.705	0.14564	15643
176	15644	Papaver cambricum	x	30	1030	2	3	0	0	0	0	33.67070707	23.0010101	32.97676768	22.8969697	33.77676768	0.129686869	15644
177	15645	Papaver cambricum	x	30	1030	2	3	5	0	25	0	33.775	23	33.057	22.9	33.857	0.10058	15645
178	15646	Papaver cambricum	x	30	1030	2	3	10	0	100	0	33.842	23	33.171	22.9	33.971	0.14006	15646
179	15647	Papaver cambricum	x	30	1030	2	3	15	0	225	0	34.042	23	33.332	22.897	34.132	0.09108	15647
180	15648	Papaver cambricum	x	30	1030	2	3	20	0	400	0	34.155	23	33.495	22.9	34.295	0.13035	15648
181	15649	Papaver cambricum	x	30	1030	2	3	25	0	625	0	34.28	23	33.598	22.899	34.398	0.10188	15649
182	15650	Papaver cambricum	x	30	1030	2	3	30	0	900	0	34.451	23	33.76	22.899	34.56	0.08241	15650
183	15676	Papaver cambricum	x	31	1031	3	1	-30	0	900	0	35.28383838	23.1	34.55656566	23.0010101	35.25656566	-0.004707071	15676
184	15677	Papaver cambricum	x	31	1031	3	1	-25	0	625	0	35.2010101	23.1010101	34.65959596	22.9969697	35.35959596	0.174484848	15677
185	15678	Papaver cambricum	x	31	1031	3	1	-20	0	400	0	35.2010101	23.1010101	34.72121212	22.97171717	35.42121212	0.232070707	15678
186	15679	Papaver cambricum	x	31	1031	3	1	-15	0	225	0	35.2	23.1	34.929	22.978	35.629	0.42738	15679
187	15680	Papaver cambricum	x	31	1031	3	1	-10	0	100	0	35.201	23.102	35.298	22.914	35.977	0.77174	15680
188	15681	Papaver cambricum	x	31	1031	3	1	-5	0	25	0	35.127	23.107	35.942	22.911	36.581	1.4484	15681
189	15682	Papaver cambricum	x	31	1031	3	1	0	0	0	0	35.175	23.101	38.47	22.908	38.941	3.76628	15682
190	15683	Papaver cambricum	x	31	1031	3	1	5	0	25	0	35.109	23.101	41.143	22.956	41.444	6.33372	15683
191	15684	Papaver cambricum	x	31	1031	3	1	10	0	100	0	35.104	23.1	41.876	22.994	42.127	7.02475	15684
192	15685	Papaver cambricum	x	31	1031	3	1	15	0	225	0	35.146	23.117	40.002	22.998	40.377	5.22901	15685
193	15686	Papaver cambricum	x	31	1031	3	1	20	0	400	0	35.205	23.105	36.944	23	37.525	2.30808	15686
194	15687	Papaver cambricum	x	31	1031	3	1	25	0	625	0	35.269	23.162	35.588	23.001	36.257	0.97512	15687
195	15688	Papaver cambricum	x	31	1031	3	1	30	0	900	0	35.33737374	23.14545455	35.07777778	23.02727273	35.77777778	0.429080808	15688
196	15714	Papaver cambricum	x	30	1030	3	3	-30	0	900	0	35.702	23.197	35.059	23.076	35.759	0.04692	15714
197	15715	Papaver cambricum	x	30	1030	3	3	-25	0	625	0	35.734	23.2	35.184	23	35.884	0.13196	15715
198	15716	Papaver cambricum	x	30	1030	3	3	-20	0	400	0	35.752	23.2	35.267	23	35.967	0.19198	15716
199	15717	Papaver cambricum	x	30	1030	3	3	-15	0	225	0	35.8	23.2	35.305	23	36.005	0.17961	15717
200	15718	Papaver cambricum	x	30	1030	3	3	-10	0	100	0	35.8	23.2	35.4030303	23	36.1030303	0.271111111	15718
201	15719	Papaver cambricum	x	30	1030	3	3	-5	0	25	0	35.81818182	23.1989899	35.43636364	23.0010101	36.13535354	0.284020202	15719
202	15720	Papaver cambricum	x	30	1030	3	3	0	0	0	0	35.9	23.2	35.56969697	23.0020202	36.25757576	0.326878788	15720
203	15721	Papaver cambricum	x	30	1030	3	3	5	0	25	0	35.91616162	23.2	35.5969697	23.00909091	36.28282828	0.336161616	15721
204	15722	Papaver cambricum	x	30	1030	3	3	10	0	100	0	36.04242424	23.2	35.68686869	23.06262626	36.30808081	0.294232323	15722
205	15723	Papaver cambricum	x	30	1030	3	3	15	0	225	0	36.11010101	23.2	35.75454545	23.05353535	36.35757576	0.29010101	15723
206	15724	Papaver cambricum	x	30	1030	3	3	20	0	400	0	36.2	23.2	35.787	23.094	36.387	0.23074	15724
207	15725	Papaver cambricum	x	30	1030	3	3	25	0	625	0	36.223	23.2	35.803	23.097	36.403	0.22276	15725
208	15726	Papaver cambricum	x	30	1030	3	3	30	0	900	0	36.296	23.2	35.79	23.1	36.39	0.13759	15726
209	15733	Papaver cambricum	x	34	1034	0	0	-30	0	900	0	36.614	23.124	36.175	23.011	36.775	0.1511	15733
210	15734	Papaver cambricum	x	34	1034	0	0	-25	0	625	0	36.564	23.092	36.163	22.9	36.763	0.18996	15734
211	15735	Papaver cambricum	x	34	1034	0	0	-20	0	400	0	36.413	23.001	36.17	22.865	36.77	0.3475	15735
212	15736	Papaver cambricum	x	34	1034	0	0	-15	0	225	0	36.329	23	36.016	22.806	36.616	0.29047	15736
213	15737	Papaver cambricum	x	34	1034	0	0	-10	0	100	0	36.2030303	23	36.05656566	22.8	36.65656566	0.453454545	15737
214	15738	Papaver cambricum	x	34	1034	0	0	-5	0	25	0	36.101	23.002	36.344	22.8	36.944	0.81897	15738
215	15739	Papaver cambricum	x	34	1034	0	0	0	0	0	0	36.03535354	23	36.35454545	22.8	36.95454545	0.894262626	15739
216	15740	Papaver cambricum	x	34	1034	0	0	5	0	25	0	36.00505051	23	36.45353535	22.8	37.04646465	1.015090909	15740
217	15741	Papaver cambricum	x	34	1034	0	0	10	0	100	0	36.0020202	23	36.42626263	22.8010101	37.01919192	0.993252525	15741
218	15742	Papaver cambricum	x	34	1034	0	0	15	0	225	0	35.97272727	23	36.21313131	22.80606061	36.81313131	0.82730303	15742
219	15743	Papaver cambricum	x	34	1034	0	0	20	0	400	0	35.928	23	36.122	22.835	36.722	0.78851	15743
220	15744	Papaver cambricum	x	34	1034	0	0	25	0	625	0	35.904	23	35.931	22.893	36.531	0.63758	15744
221	15745	Papaver cambricum	x	34	1034	0	0	30	0	900	0	35.857	23.001	35.582	22.899	36.182	0.36532	15745
222	15771	Papaver cambricum	x	35	1035	0	2	-30	0	900	0	35.2	23.1	34.473	23	35.173	0.00671	15771
223	15772	Papaver cambricum	x	35	1035	0	2	-25	0	625	0	35.126	23.1	34.517	22.998	35.217	0.12068	15772
224	15773	Papaver cambricum	x	35	1035	0	2	-20	0	400	0	35.085	23.101	34.525	22.988	35.225	0.16912	15773
225	15774	Papaver cambricum	x	35	1035	0	2	-15	0	225	0	35.043	23.1	34.541	22.972	35.241	0.22595	15774
226	15775	Papaver cambricum	x	35	1035	0	2	-10	0	100	0	34.992	23.1	34.474	22.972	35.175	0.21551	15775
227	15776	Papaver cambricum	x	35	1035	0	2	-5	0	25	0	34.893	23.1	34.408	22.993	35.109	0.25411	15776
228	15777	Papaver cambricum	x	35	1035	0	2	0	0	0	0	34.77171717	23.1	34.26767677	22.99393939	35.02121212	0.247	15777
229	15778	Papaver cambricum	x	35	1035	0	2	5	0	25	0	34.66666667	23.1	34.11717172	22.99292929	34.91414141	0.214393939	15778
230	15779	Papaver cambricum	x	35	1035	0	2	10	0	100	0	34.54545455	23.1	33.97070707	22.9979798	34.77070707	0.201464646	15779
231	15780	Papaver cambricum	x	35	1035	0	2	15	0	225	0	34.5040404	23.1	33.88282828	23	34.68282828	0.162161616	15780
232	15781	Papaver cambricum	x	35	1035	0	2	20	0	400	0	34.494	23.101	33.808	23	34.608	0.10345	15781
233	15782	Papaver cambricum	x	35	1035	0	2	25	0	625	0	34.5	23.102	33.84	23.001	34.64	0.12683	15782
234	15783	Papaver cambricum	x	35	1035	0	2	30	0	900	0	34.524	23.109	33.811	23	34.611	0.07612	15783
235	15809	Papaver cambricum	x	34	1034	1	0	-30	0	900	0	34.999	23.197	34.281	23.057	35.014	0.03185	15809
236	15810	Papaver cambricum	x	34	1034	1	0	-25	0	625	0	35.082	23.198	34.459	23	35.159	0.11169	15810
237	15811	Papaver cambricum	x	34	1034	1	0	-20	0	400	0	35.135	23.199	34.6	23	35.3	0.188	15811
238	15812	Papaver cambricum	x	34	1034	1	0	-15	0	225	0	35.2	23.2	34.611	23	35.311	0.13312	15812
239	15813	Papaver cambricum	x	34	1034	1	0	-10	0	100	0	35.192	23.198	34.611	23	35.311	0.14112	15813
240	15814	Papaver cambricum	x	34	1034	1	0	-5	0	25	0	35.196	23.196	34.634	23.002	35.334	0.15827	15814
241	15815	Papaver cambricum	x	34	1034	1	0	0	0	0	0	35.198	23.198	34.648	23	35.348	0.16913	15815
242	15816	Papaver cambricum	x	34	1034	1	0	5	0	25	0	35.2	23.2	34.68787879	23.0040404	35.38787879	0.203676768	15816
243	15817	Papaver cambricum	x	34	1034	1	0	10	0	100	0	35.29090909	23.1979798	34.73939394	23.0040404	35.43939394	0.159959596	15817
244	15818	Papaver cambricum	x	34	1034	1	0	15	0	225	0	35.37474747	23.19393939	34.80808081	23.0040404	35.50808081	0.138818182	15818
245	15819	Papaver cambricum	x	34	1034	1	0	20	0	400	0	35.3969697	23.1959596	34.84949495	23.05353535	35.54949495	0.154545455	15819
246	15820	Papaver cambricum	x	34	1034	1	0	25	0	625	0	35.44	23.2	34.921	23.053	35.621	0.17695	15820
247	15821	Papaver cambricum	x	34	1034	1	0	30	0	900	0	35.406	23.2	34.889	23.082	35.589	0.18179	15821
248	15847	Papaver cambricum	x	35	1035	1	2	-30	0	900	0	38.351	23.201	37.982	23.119	38.393	0.06883	15847
249	15848	Papaver cambricum	x	35	1035	1	2	-25	0	625	0	38.578	23.202	38.37	23.1	38.77	0.19689	15848
250	15849	Papaver cambricum	x	35	1035	1	2	-20	0	400	0	38.814	23.245	38.58	23.103	38.98	0.1534	15849
251	15850	Papaver cambricum	x	35	1035	1	2	-15	0	225	0	39.01	23.28	38.787	23.1	39.187	0.14704	15850
252	15851	Papaver cambricum	x	35	1035	1	2	-10	0	100	0	39.11515152	23.28787879	38.91515152	23.1	39.31515152	0.158787879	15851
253	15852	Papaver cambricum	x	35	1035	1	2	-5	0	25	0	39.27373737	23.2959596	39.06666667	23.1010101	39.4040404	0.138969697	15852
254	15853	Papaver cambricum	x	35	1035	1	2	0	0	0	0	39.31717172	23.2989899	39.18383838	23.11010101	39.48383838	0.202929293	15853
255	15854	Papaver cambricum	x	35	1035	1	2	5	0	25	0	39.50606061	23.2959596	39.26464646	23.11919192	39.56464646	0.08779798	15854
256	15855	Papaver cambricum	x	35	1035	1	2	10	0	100	0	39.605	23.269	39.406	23.114	39.706	0.11852	15855
257	15856	Papaver cambricum	x	35	1035	1	2	15	0	225	0	39.644	23.241	39.454	23.13	39.754	0.12359	15856
258	15857	Papaver cambricum	x	35	1035	1	2	20	0	400	0	39.747	23.266	39.536	23.171	39.836	0.09564	15857
259	15858	Papaver cambricum	x	35	1035	1	2	25	0	625	0	39.774	23.298	39.599	23.197	39.899	0.12611	15858
260	15859	Papaver cambricum	x	35	1035	1	2	30	0	900	0	39.808	23.273	39.601	23.185	39.901	0.09401	15859
261	15885	Papaver cambricum	x	34	1034	2	0	-30	0	900	0	43.793	23.311	43.965	23.206	43.865	0.10496	15885
262	15886	Papaver cambricum	x	34	1034	2	0	-25	0	625	0	44.044	23.3	44.265	23.2	44.165	0.1287	15886
263	15887	Papaver cambricum	x	34	1034	2	0	-20	0	400	0	44.147	23.304	44.465	23.194	44.365	0.20884	15887
264	15888	Papaver cambricum	x	34	1034	2	0	-15	0	225	0	44.252	23.305	44.581	23.198	44.481	0.20978	15888
265	15889	Papaver cambricum	x	34	1034	2	0	-10	0	100	0	44.35454545	23.31717172	44.72626263	23.19292929	44.62626263	0.240616162	15889
266	15890	Papaver cambricum	x	34	1034	2	0	-5	0	25	0	44.47777778	23.3040404	44.7969697	23.1969697	44.6969697	0.182424242	15890
267	15891	Papaver cambricum	x	34	1034	2	0	0	0	0	0	44.51313131	23.32626263	44.82525253	23.2	44.72525253	0.172848485	15891
268	15892	Papaver cambricum	x	34	1034	2	0	5	0	25	0	44.57676768	23.36767677	44.87979798	23.2	44.77979798	0.158848485	15892
269	15893	Papaver cambricum	x	34	1034	2	0	10	0	100	0	44.66262626	23.3030303	44.90909091	23.2	44.7989899	0.099747475	15893
270	15894	Papaver cambricum	x	34	1034	2	0	15	0	225	0	44.703	23.303	44.888	23.2	44.788	0.04008	15894
271	15895	Papaver cambricum	x	34	1034	2	0	20	0	400	0	44.739	23.316	44.95	23.201	44.798	0.06102	15895
272	15896	Papaver cambricum	x	34	1034	2	0	25	0	625	0	44.804	23.309	44.979	23.202	44.801	0.02267	15896
273	15897	Papaver cambricum	x	34	1034	2	0	30	0	900	0	44.802	23.305	44.983	23.212	44.802	0.02834	15897
274	15923	Papaver cambricum	x	35	1035	2	2	-30	0	900	0	41.651	23.3	41.415	23.206	41.515	-0.0882	15923
275	15924	Papaver cambricum	x	35	1035	2	2	-25	0	625	0	41.552	23.3	41.401	23.2	41.501	-0.00208	15924
276	15925	Papaver cambricum	x	35	1035	2	2	-20	0	400	0	41.428	23.3	41.346	23.2	41.499	0.07185	15925
277	15926	Papaver cambricum	x	35	1035	2	2	-15	0	225	0	41.326	23.3	41.171	23.199	41.371	0.01367	15926
278	15927	Papaver cambricum	x	35	1035	2	2	-10	0	100	0	41.21616162	23.3	41.07979798	23.2	41.27979798	0.040222222	15927
279	15928	Papaver cambricum	x	35	1035	2	2	-5	0	25	0	41.07676768	23.3	40.94242424	23.1979798	41.14242424	0.053818182	15928
280	15929	Papaver cambricum	x	35	1035	2	2	0	0	0	0	41	23.3	40.86767677	23.2	41.06767677	0.062262626	15929
281	15930	Papaver cambricum	x	35	1035	2	2	5	0	25	0	40.95353535	23.2989899	40.73232323	23.1959596	40.93232323	-0.015777778	15930
282	15931	Papaver cambricum	x	35	1035	2	2	10	0	100	0	40.86	23.296	40.674	23.198	40.874	0.02434	15931
283	15932	Papaver cambricum	x	35	1035	2	2	15	0	225	0	40.788	23.292	40.575	23.2	40.775	0.006	15932
284	15933	Papaver cambricum	x	35	1035	2	2	20	0	400	0	40.703	23.294	40.486	23.2	40.686	0.00926	15933
285	15934	Papaver cambricum	x	35	1035	2	2	25	0	625	0	40.642	23.297	40.345	23.2	40.545	-0.0586	15934
286	15935	Papaver cambricum	x	35	1035	2	2	30	0	900	0	40.594	23.294	40.282	23.198	40.5	-0.06838	15935
287	15961	Papaver cambricum	x	34	1034	3	0	-30	0	900	0	37.07835052	23.2814433	36.4257732	23.16804124	37.0257732	-0.083649485	15961
288	15962	Papaver cambricum	x	34	1034	3	0	-25	0	625	0	36.98	23.28	36.417	23.101	37.017	0.00664	15962
289	15963	Papaver cambricum	x	34	1034	3	0	-20	0	400	0	36.8979798	23.22020202	36.41515152	23.1	37.01515152	0.086959596	15963
290	15964	Papaver cambricum	x	34	1034	3	0	-15	0	225	0	36.91616162	23.28787879	36.38787879	23.1010101	36.98787879	0.043808081	15964
291	15965	Papaver cambricum	x	34	1034	3	0	-10	0	100	0	36.76767677	23.24040404	36.33535354	23.1	36.93535354	0.144494949	15965
292	15966	Papaver cambricum	x	34	1034	3	0	-5	0	25	0	36.79693878	23.26734694	36.25918367	23.1	36.85918367	0.0455	15966
293	15967	Papaver cambricum	x	34	1034	3	0	0	0	0	0	36.73838384	23.29191919	36.2010101	23.1	36.8010101	0.050545455	15967
294	15968	Papaver cambricum	x	34	1034	3	0	5	0	25	0	36.684	23.279	36.153	23.101	36.753	0.06076	15968
295	15969	Papaver cambricum	x	34	1034	3	0	10	0	100	0	36.698	23.294	36.117	23.103	36.717	0.01365	15969
296	15970	Papaver cambricum	x	34	1034	3	0	15	0	225	0	36.676	23.285	36.099	23.109	36.699	0.01916	15970
297	15971	Papaver cambricum	x	34	1034	3	0	20	0	400	0	36.607	23.216	36.106	23.136	36.706	0.09477	15971
298	15972	Papaver cambricum	x	34	1034	3	0	25	0	625	0	36.58	23.241	36.081	23.186	36.681	0.09871	15972
299	15973	Papaver cambricum	x	34	1034	3	0	30	0	900	0	36.551	23.247	36.01	23.188	36.61	0.06301	15973
300	15999	Papaver cambricum	x	35	1035	3	2	-30	0	900	0	36.37979798	23.3	35.71414141	23.2	36.31414141	-0.036747475	15999
301	16000	Papaver cambricum	x	35	1035	3	2	-25	0	625	0	36.322	23.3	35.795	23.2	36.395	0.0954	16000
302	16001	Papaver cambricum	x	35	1035	3	2	-20	0	400	0	36.36464646	23.3	35.7989899	23.1989899	36.3989899	0.056393939	16001
303	16002	Papaver cambricum	x	35	1035	3	2	-15	0	225	0	36.34949495	23.3	35.85252525	23.1989899	36.45252525	0.120292929	16002
304	16003	Papaver cambricum	x	35	1035	3	2	-10	0	100	0	36.35102041	23.3	35.82040816	23.2	36.42040816	0.08955102	16003
305	16004	Papaver cambricum	x	35	1035	3	2	-5	0	25	0	36.30606061	23.3	35.77979798	23.2	36.37979798	0.097343434	16004
306	16005	Papaver cambricum	x	35	1035	3	2	0	0	0	0	36.302	23.3	35.718	23.2	36.318	0.04456	16005
307	16006	Papaver cambricum	x	35	1035	3	2	5	0	25	0	36.303	23.3	35.729	23.2	36.329	0.05367	16006
308	16007	Papaver cambricum	x	35	1035	3	2	10	0	100	0	36.3010101	23.3	35.73939394	23.2	36.33939394	0.065232323	16007
309	16008	Papaver cambricum	x	35	1035	3	2	15	0	225	0	36.325	23.3	35.744	23.2	36.344	0.04548	16008
310	16009	Papaver cambricum	x	35	1035	3	2	20	0	400	0	36.343	23.3	35.718	23.2	36.318	0.00356	16009
311	16010	Papaver cambricum	x	35	1035	3	2	25	0	625	0	36.319	23.3	35.716	23.201	36.316	0.02572	16010
312	16011	Papaver cambricum	x	35	1035	3	2	30	0	900	0	36.325	23.3	35.704	23.204	36.304	0.00868	16011
313	15176	Papaver cambricum	z	26	1026	0	2	0	5	0	25	40.2010101	22.51212121	40.0979798	22.40606061	40.3979798	0.218111111	15176
314	15177	Papaver cambricum	z	26	1026	0	2	0	10	0	100	40.1020202	22.5020202	39.93030303	22.4	40.23030303	0.161161616	15177
315	15178	Papaver cambricum	z	26	1026	0	2	0	15	0	225	40.11010101	22.51111111	39.97777778	22.4010101	40.27777778	0.197232323	15178
316	15179	Papaver cambricum	z	26	1026	0	2	0	20	0	400	40.21122449	22.5244898	40.07244898	22.40306122	40.37244898	0.184153061	15179
317	15180	Papaver cambricum	z	26	1026	0	2	0	25	0	625	40.285	22.543	40.139	22.419	40.439	0.17227	15180
318	15181	Papaver cambricum	z	26	1026	0	2	0	30	0	900	40.341	22.598	40.161	22.446	40.461	0.13673	15181
319	15195	Papaver cambricum	z	27	1027	0	3	0	5	0	25	38.78383838	22.6989899	38.46767677	22.59494949	38.86767677	0.12010101	15195
320	15196	Papaver cambricum	z	27	1027	0	3	0	10	0	100	38.725	22.7	38.47	22.589	38.87	0.1811	15196
321	15197	Papaver cambricum	z	27	1027	0	3	0	15	0	225	38.70714286	22.7	38.45102041	22.59081633	38.85102041	0.181306122	15197
322	15198	Papaver cambricum	z	27	1027	0	3	0	20	0	400	38.759	22.702	38.513	22.597	38.913	0.18709	15198
323	15199	Papaver cambricum	z	27	1027	0	3	0	25	0	625	38.766	22.704	38.432	22.6	38.832	0.10476	15199
324	15200	Papaver cambricum	z	27	1027	0	3	0	30	0	900	38.715	22.704	38.385	22.6	38.785	0.11205	15200
325	15252	Papaver cambricum	z	26	1026	1	2	0	5	0	25	40.397	22.4	40.248	22.3	40.548	0.16164	15252
326	15253	Papaver cambricum	z	26	1026	1	2	0	10	0	100	40.432	22.4	40.359	22.3	40.659	0.22987	15253
327	15254	Papaver cambricum	z	26	1026	1	2	0	15	0	225	40.526	22.399	40.406	22.3	40.706	0.17958	15254
328	15255	Papaver cambricum	z	26	1026	1	2	0	20	0	400	40.63	22.4	40.525	22.299	40.825	0.18596	15255
329	15256	Papaver cambricum	z	26	1026	1	2	0	25	0	625	40.695	22.4	40.597	22.3	40.897	0.18724	15256
330	15257	Papaver cambricum	z	26	1026	1	2	0	30	0	900	40.732	22.4	40.662	22.3	40.962	0.21066	15257
331	15271	Papaver cambricum	z	27	1027	1	3	0	5	0	25	39.834	22.325	39.545	22.21	39.945	0.07085	15271
332	15272	Papaver cambricum	z	27	1027	1	3	0	10	0	100	39.829	22.324	39.537	22.207	39.937	0.06841	15272
333	15273	Papaver cambricum	z	27	1027	1	3	0	15	0	225	39.774	22.351	39.497	22.218	39.896	0.08621	15273
334	15274	Papaver cambricum	z	27	1027	1	3	0	20	0	400	39.78571429	22.38571429	39.49795918	22.27653061	39.89795918	0.075387755	15274
335	15275	Papaver cambricum	z	27	1027	1	3	0	25	0	625	39.75757576	22.39494949	39.4979798	22.29393939	39.8979798	0.103545455	15275
336	15276	Papaver cambricum	z	27	1027	1	3	0	30	0	900	39.78061224	22.38979592	39.47959184	22.28877551	39.87959184	0.063408163	15276
337	15328	Papaver cambricum	z	26	1026	2	2	0	5	0	25	43.711	22.373	43.655	22.297	43.755	0.01404	15328
338	15329	Papaver cambricum	z	26	1026	2	2	0	10	0	100	43.451	22.356	43.403	22.259	43.503	0.03979	15329
339	15330	Papaver cambricum	z	26	1026	2	2	0	15	0	225	43.164	22.332	43.153	22.246	43.253	0.09429	15330
340	15331	Papaver cambricum	z	26	1026	2	2	0	20	0	400	42.951	22.32	42.896	22.217	42.996	0.06828	15331
341	15332	Papaver cambricum	z	26	1026	2	2	0	25	0	625	42.751	22.331	42.652	22.207	42.752	0.04136	15332
342	15333	Papaver cambricum	z	26	1026	2	2	0	30	0	900	42.544	22.325	42.455	22.208	42.653	0.06515	15333
343	15347	Papaver cambricum	z	27	1027	2	3	0	5	0	25	40.525	22.3	40.363	22.2	40.663	0.14059	15347
344	15348	Papaver cambricum	z	27	1027	2	3	0	10	0	100	40.24	22.3	40.066	22.2	40.366	0.14938	15348
345	15349	Papaver cambricum	z	27	1027	2	3	0	15	0	225	39.96	22.3	39.664	22.198	40.015	0.05552	15349
346	15350	Papaver cambricum	z	27	1027	2	3	0	20	0	400	39.684	22.3	39.417	22.195	39.817	0.10181	15350
347	15351	Papaver cambricum	z	27	1027	2	3	0	25	0	625	39.47878788	22.3	39.20707071	22.1969697	39.60707071	0.111787879	15351
348	15352	Papaver cambricum	z	27	1027	2	3	0	30	0	900	39.27070707	22.3	38.98484848	22.1989899	39.38484848	0.113393939	15352
349	15404	Papaver cambricum	z	26	1026	3	2	0	5	0	25	37.5959596	22.20505051	37.17171717	22.1030303	37.67171717	0.103737374	15404
350	15405	Papaver cambricum	z	26	1026	3	2	0	10	0	100	37.56767677	22.20606061	37.13636364	22.1	37.63636364	0.099141414	15405
351	15406	Papaver cambricum	z	26	1026	3	2	0	15	0	225	37.49191919	22.2	37.08383838	22.1	37.58383838	0.126050505	15406
352	15407	Papaver cambricum	z	26	1026	3	2	0	20	0	400	37.429	22.2	36.98	22.1	37.48	0.0924	15407
353	15408	Papaver cambricum	z	26	1026	3	2	0	25	0	625	37.343	22.2	36.892	22.1	37.416	0.09656	15408
354	15409	Papaver cambricum	z	26	1026	3	2	0	30	0	900	37.265	22.2	36.792	22.1	37.386	0.08156	15409
355	15423	Papaver cambricum	z	27	1027	3	3	0	5	0	25	36.511	22.197	36.017	22.1	36.617	0.11481	15423
356	15424	Papaver cambricum	z	27	1027	3	3	0	10	0	100	36.408	22.2	35.925	22.096	36.525	0.13225	15424
357	15425	Papaver cambricum	z	27	1027	3	3	0	15	0	225	36.366	22.194	35.848	22.098	36.448	0.10266	15425
358	15426	Papaver cambricum	z	27	1027	3	3	0	20	0	400	36.301	22.198	35.791	22.1	36.391	0.11483	15426
359	15427	Papaver cambricum	z	27	1027	3	3	0	25	0	625	36.281	22.174	35.747	22.094	36.347	0.09424	15427
360	15428	Papaver cambricum	z	27	1027	3	3	0	30	0	900	36.292	22.196	35.725	22.098	36.325	0.063	15428
361	15461	Papaver cambricum	z	31	1031	0	1	0	5	0	25	32.264	22.6	31.673	22.498	32.573	0.31646	15461
362	15462	Papaver cambricum	z	31	1031	0	1	0	10	0	100	32.18061224	22.6	31.44183673	22.49795918	32.34183673	0.183255102	15462
363	15463	Papaver cambricum	z	31	1031	0	1	0	15	0	225	32.02828283	22.6	31.20505051	22.4979798	32.11414141	0.114232323	15463
364	15464	Papaver cambricum	z	31	1031	0	1	0	20	0	400	31.8010101	22.6	30.91212121	22.4969697	31.91212121	0.067393939	15464
365	15465	Papaver cambricum	z	31	1031	0	1	0	25	0	625	31.71919192	22.6040404	30.87070707	22.5	31.87070707	0.110272727	15465
366	15466	Papaver cambricum	z	31	1031	0	1	0	30	0	900	31.724	22.605	30.837	22.5	31.837	0.07378	15466
367	15499	Papaver cambricum	z	30	1030	0	3	0	5	0	25	31.43232323	22.8	30.40909091	22.7	31.40909091	-0.034969697	15499
368	15500	Papaver cambricum	z	30	1030	0	3	0	10	0	100	31.228	22.823	30.15	22.7	31.15	-0.0731	15500
369	15501	Papaver cambricum	z	30	1030	0	3	0	15	0	225	31.107	22.805	30.026	22.7	31.026	-0.06781	15501
370	15502	Papaver cambricum	z	30	1030	0	3	0	20	0	400	30.903	22.8	29.916	22.7	30.916	0.03308	15502
371	15503	Papaver cambricum	z	30	1030	0	3	0	25	0	625	30.821	22.811	29.899	22.7	30.899	0.09926	15503
372	15504	Papaver cambricum	z	30	1030	0	3	0	30	0	900	30.93	22.809	29.965	22.7	30.965	0.0521	15504
373	15537	Papaver cambricum	z	31	1031	1	1	0	5	0	25	29.49292929	22.9020202	28.72121212	22.7989899	29.82121212	0.325171717	15537
374	15538	Papaver cambricum	z	31	1031	1	1	0	10	0	100	29.72626263	22.90505051	28.94949495	22.7959596	30.04949495	0.305333333	15538
375	15539	Papaver cambricum	z	31	1031	1	1	0	15	0	225	29.7989899	22.9020202	28.99494949	22.8	30.09494949	0.275010101	15539
376	15540	Papaver cambricum	z	31	1031	1	1	0	20	0	400	29.842	22.906	29.003	22.8	30.103	0.23962	15540
377	15541	Papaver cambricum	z	31	1031	1	1	0	25	0	625	29.93535354	22.9030303	29.05959596	22.8	30.15959596	0.199080808	15541
378	15542	Papaver cambricum	z	31	1031	1	1	0	30	0	900	30	22.907	29.102	22.8	30.202	0.17389	15542
379	15575	Papaver cambricum	z	30	1030	1	3	0	5	0	25	32.3	23	31.3979798	22.8989899	32.2979798	0.02310101	15575
380	15576	Papaver cambricum	z	30	1030	1	3	0	10	0	100	32.3	23	31.494	22.898	32.394	0.11254	15576
381	15577	Papaver cambricum	z	30	1030	1	3	0	15	0	225	32.302	23	31.562	22.898	32.462	0.1743	15577
382	15578	Papaver cambricum	z	30	1030	1	3	0	20	0	400	32.359	23.001	31.552	22.9	32.452	0.10788	15578
383	15579	Papaver cambricum	z	30	1030	1	3	0	25	0	625	32.384	23	31.597	22.899	32.497	0.12518	15579
384	15580	Papaver cambricum	z	30	1030	1	3	0	30	0	900	32.456	23	31.617	22.895	32.517	0.07198	15580
385	15613	Papaver cambricum	z	31	1031	2	1	0	5	0	25	32.497	23.006	32.858	22.9	33.676	1.19234	15613
386	15614	Papaver cambricum	z	31	1031	2	1	0	10	0	100	32.544	23.045	31.965	22.896	32.865	0.30964	15614
387	15615	Papaver cambricum	z	31	1031	2	1	0	15	0	225	32.566	23.003	31.949	22.899	32.849	0.2727	15615
388	15616	Papaver cambricum	z	31	1031	2	1	0	20	0	400	32.592	23.007	31.874	22.901	32.774	0.17645	15616
389	15617	Papaver cambricum	z	31	1031	2	1	0	25	0	625	32.617	23.017	31.8	22.9	32.7	0.08206	15617
390	15618	Papaver cambricum	z	31	1031	2	1	0	30	0	900	32.606	23.006	31.767	22.9	32.667	0.06231	15618
391	15651	Papaver cambricum	z	30	1030	2	3	0	5	0	25	34.549	22.999	33.946	22.899	34.746	0.15842	15651
392	15652	Papaver cambricum	z	30	1030	2	3	0	10	0	100	34.668	23	34.082	22.898	34.882	0.16708	15652
393	15653	Papaver cambricum	z	30	1030	2	3	0	15	0	225	34.731	23.001	34.194	22.895	34.9	0.20842	15653
394	15654	Papaver cambricum	z	30	1030	2	3	0	20	0	400	34.80505051	23	34.27070707	22.8979798	34.97171717	0.206424242	15654
395	15655	Papaver cambricum	z	30	1030	2	3	0	25	0	625	34.92424242	23.0030303	34.30808081	22.9	35.00808081	0.122272727	15655
396	15656	Papaver cambricum	z	30	1030	2	3	0	30	0	900	35.0030303	23.0030303	34.4010101	22.89393939	35.1010101	0.129979798	15656
397	15689	Papaver cambricum	z	31	1031	3	1	0	5	0	25	35.376	23.176	35.935	23	36.564	1.19287	15689
398	15690	Papaver cambricum	z	31	1031	3	1	0	10	0	100	35.444	23.17	35.286	23	35.986	0.51758	15690
399	15691	Papaver cambricum	z	31	1031	3	1	0	15	0	225	35.474	23.175	35.107	23	35.807	0.31984	15691
400	15692	Papaver cambricum	z	31	1031	3	1	0	20	0	400	35.52727273	23.16868687	35.02222222	23	35.72222222	0.187383838	15692
401	15693	Papaver cambricum	z	31	1031	3	1	0	25	0	625	35.47070707	23.15555556	35.01515152	23.0020202	35.71515152	0.237282828	15693
402	15694	Papaver cambricum	z	31	1031	3	1	0	30	0	900	35.48989899	23.18989899	34.97171717	23.01616162	35.67171717	0.177464646	15694
403	15727	Papaver cambricum	z	30	1030	3	3	0	5	0	25	36.3	23.2	35.848	23.098	36.448	0.18763	15727
404	15728	Papaver cambricum	z	30	1030	3	3	0	10	0	100	36.3	23.2	35.915	23.099	36.515	0.25012	15728
405	15729	Papaver cambricum	z	30	1030	3	3	0	15	0	225	36.3	23.2	35.873	23.097	36.473	0.21089	15729
406	15730	Papaver cambricum	z	30	1030	3	3	0	20	0	400	36.326	23.2	35.895	23.1	36.495	0.20535	15730
407	15731	Papaver cambricum	z	30	1030	3	3	0	25	0	625	36.3	23.2	35.879	23.099	36.479	0.21647	15731
408	15732	Papaver cambricum	z	30	1030	3	3	0	30	0	900	36.299	23.2	35.802	23.096	36.402	0.14585	15732
409	15746	Papaver cambricum	z	34	1034	0	0	0	5	0	25	35.82121212	23	35.63939394	22.8969697	36.23939394	0.453585859	15746
410	15747	Papaver cambricum	z	34	1034	0	0	0	10	0	100	35.801	23	35.589	22.899	36.189	0.42783	15747
411	15748	Papaver cambricum	z	34	1034	0	0	0	15	0	225	35.8	23	35.472	22.897	36.102	0.32125	15748
412	15749	Papaver cambricum	z	34	1034	0	0	0	20	0	400	35.806	23.003	35.412	22.894	36.094	0.2601	15749
413	15750	Papaver cambricum	z	34	1034	0	0	0	25	0	625	35.815	23.006	35.465	22.899	36.1	0.2998	15750
414	15751	Papaver cambricum	z	34	1034	0	0	0	30	0	900	35.91	23.011	35.542	22.9	36.143	0.27564	15751
415	15784	Papaver cambricum	z	35	1035	0	2	0	5	0	25	34.50707071	23.1020202	33.85353535	23	34.65353535	0.132181818	15784
416	15785	Papaver cambricum	z	35	1035	0	2	0	10	0	100	34.487	23.114	33.822	23	34.622	0.12324	15785
417	15786	Papaver cambricum	z	35	1035	0	2	0	15	0	225	34.427	23.101	33.724	23	34.524	0.09384	15786
418	15787	Papaver cambricum	z	35	1035	0	2	0	20	0	400	34.402	23.106	33.659	23	34.459	0.05928	15787
419	15788	Papaver cambricum	z	35	1035	0	2	0	25	0	625	34.398	23.101	33.647	23	34.447	0.05224	15788
420	15789	Papaver cambricum	z	35	1035	0	2	0	30	0	900	34.391	23.1	33.633	23	34.433	0.04636	15789
421	15822	Papaver cambricum	z	34	1034	1	0	0	5	0	25	35.4	23.2	34.84343434	23.06868687	35.54343434	0.146020202	15822
422	15823	Papaver cambricum	z	34	1034	1	0	0	10	0	100	35.303	23.2	34.69	23.04	35.39	0.10256	15823
423	15824	Papaver cambricum	z	34	1034	1	0	0	15	0	225	35.162	23.2	34.51	23.054	35.21	0.07845	15824
424	15825	Papaver cambricum	z	34	1034	1	0	0	20	0	400	35.038	23.2	34.369	23.022	35.069	0.07336	15825
425	15826	Papaver cambricum	z	34	1034	1	0	0	25	0	625	34.993	23.2	34.271	23.02	35.004	0.02865	15826
426	15827	Papaver cambricum	z	34	1034	1	0	0	30	0	900	34.93434343	23.2	34.20707071	23.02222222	34.99090909	0.029	15827
427	15860	Papaver cambricum	z	35	1035	1	2	0	5	0	25	39.8	23.3	39.608	23.2	39.908	0.10836	15860
428	15861	Papaver cambricum	z	35	1035	1	2	0	10	0	100	39.784	23.299	39.61	23.197	39.91	0.12622	15861
429	15862	Papaver cambricum	z	35	1035	1	2	0	15	0	225	39.784	23.297	39.587	23.171	39.887	0.10531	15862
430	15863	Papaver cambricum	z	35	1035	1	2	0	20	0	400	39.765	23.264	39.554	23.143	39.854	0.09418	15863
431	15864	Papaver cambricum	z	35	1035	1	2	0	25	0	625	39.8	23.285	39.597	23.114	39.897	0.09835	15864
432	15865	Papaver cambricum	z	35	1035	1	2	0	30	0	900	39.836	23.286	39.663	23.163	39.963	0.12295	15865
433	15898	Papaver cambricum	z	34	1034	2	0	0	5	0	25	44.778	23.305	45.001	23.201	44.801	0.06891	15898
434	15899	Papaver cambricum	z	34	1034	2	0	0	10	0	100	44.805	23.318	45.002	23.2	44.802	0.04282	15899
435	15900	Papaver cambricum	z	34	1034	2	0	0	15	0	225	44.833	23.314	45.047	23.2	44.847	0.05577	15900
436	15901	Papaver cambricum	z	34	1034	2	0	0	20	0	400	44.803	23.359	45.055	23.2	44.855	0.09305	15901
437	15902	Papaver cambricum	z	34	1034	2	0	0	25	0	625	44.836	23.357	45.094	23.2	44.894	0.09554	15902
438	15903	Papaver cambricum	z	34	1034	2	0	0	30	0	900	44.793	23.355	44.997	23.2	44.802	0.05022	15903
439	15936	Papaver cambricum	z	35	1035	2	2	0	5	0	25	40.506	23.294	40.23	23.16	40.484	-0.02786	15936
440	15937	Papaver cambricum	z	35	1035	2	2	0	10	0	100	40.409	23.268	40.115	23.107	40.414	-0.03621	15937
441	15938	Papaver cambricum	z	35	1035	2	2	0	15	0	225	40.287	23.291	40.017	23.164	40.317	-0.00431	15938
442	15939	Papaver cambricum	z	35	1035	2	2	0	20	0	400	40.16	23.297	39.89	23.15	40.19	0.00654	15939
443	15940	Papaver cambricum	z	35	1035	2	2	0	25	0	625	40.095	23.297	39.738	23.11	40.038	-0.06734	15940
444	15941	Papaver cambricum	z	35	1035	2	2	0	30	0	900	39.924	23.283	39.586	23.101	39.886	-0.03557	15941
445	15974	Papaver cambricum	z	34	1034	3	0	0	5	0	25	36.553	23.291	35.967	23.161	36.567	0.0216	15974
446	15975	Papaver cambricum	z	34	1034	3	0	0	10	0	100	36.559	23.282	35.956	23.101	36.556	0.00551	15975
447	15976	Papaver cambricum	z	34	1034	3	0	0	15	0	225	36.509	23.209	35.991	23.1	36.591	0.08772	15976
448	15977	Papaver cambricum	z	34	1034	3	0	0	20	0	400	36.513	23.213	35.995	23.1	36.595	0.0874	15977
449	15978	Papaver cambricum	z	34	1034	3	0	0	25	0	625	36.56	23.276	35.977	23.101	36.577	0.02383	15978
450	15979	Papaver cambricum	z	34	1034	3	0	0	30	0	900	36.509	23.262	35.963	23.101	36.563	0.06195	15979
451	16012	Papaver cambricum	z	35	1035	3	2	0	5	0	25	36.3	23.3	35.703	23.201	36.303	0.03276	16012
452	16013	Papaver cambricum	z	35	1035	3	2	0	10	0	100	36.3	23.3	35.705	23.2	36.305	0.0346	16013
453	16014	Papaver cambricum	z	35	1035	3	2	0	15	0	225	36.3	23.3	35.701	23.201	36.301	0.03092	16014
454	16015	Papaver cambricum	z	35	1035	3	2	0	20	0	400	36.26	23.3	35.67	23.201	36.27	0.04271	16015
455	16016	Papaver cambricum	z	35	1035	3	2	0	25	0	625	36.221	23.3	35.663	23.2	36.263	0.07533	16016
456	16017	Papaver cambricum	z	35	1035	3	2	0	30	0	900	36.179	23.3	35.584	23.201	36.184	0.04528	16017
