# Supplementary material for: Floral Humidity in Flowering Plants: A Preliminary Survey
Source: Front Plant Sci. 2020 Mar 6;11:249. doi: 10.3389/fpls.2020.00249 (PMC7068853; doi:10.3389/fpls.2020.00249)
Supplement: SUPPLEMENTARY FILE 2 — A zipped file containing floral humidity data collected by the robot arm transects as described in the main text. A word document within the zipped files explains the data formatting in detail. Datafiles themselves are in CSV format. [file Data_Sheet_2.zip › Floral humidity data/Flowers/Papaver cambricum Raw.csv]

	X.	Individual	Species	totIndividual	date	sample..	Sample.order	x.or.z.transect	xoffset	zoffset	Background.Humidity	Background.Temperature	Focal.Humidity	Focal.Temperature	Corrected.Focal.humidity	Change.in.RH.	block	BE	Tag	N
1	185485	26	Papaver cambricum	1026	2018-05-09-13-03-46	0	2	x	-30	0	37.5	22.5	36.9	22.4	37.4	-0.053	15163	First10	Here	1
2	185486	26	Papaver cambricum	1026	2018-05-09-13-03-48	0	2	x	-30	0	37.5	22.5	37	22.4	37.5	0.04	15163	First10	Here	2
3	185487	26	Papaver cambricum	1026	2018-05-09-13-03-50	0	2	x	-30	0	37.5	22.5	37.1	22.5	37.6	0.133	15163	First10	Here	3
4	185488	26	Papaver cambricum	1026	2018-05-09-13-03-52	0	2	x	-30	0	37.5	22.5	37	22.4	37.5	0.04	15163	First10	Here	4
5	185489	26	Papaver cambricum	1026	2018-05-09-13-03-54	0	2	x	-30	0	37.5	22.5	37	22.4	37.5	0.04	15163	First10	Here	5
6	185490	26	Papaver cambricum	1026	2018-05-09-13-03-56	0	2	x	-30	0	37.6	22.5	37	22.4	37.5	-0.06	15163	First10	Here	6
7	185491	26	Papaver cambricum	1026	2018-05-09-13-03-58	0	2	x	-30	0	37.6	22.5	37	22.4	37.5	-0.06	15163	First10	Here	7
8	185492	26	Papaver cambricum	1026	2018-05-09-13-04-00	0	2	x	-30	0	37.6	22.5	37.1	22.4	37.6	0.033	15163	First10	Here	8
9	185493	26	Papaver cambricum	1026	2018-05-09-13-04-02	0	2	x	-30	0	37.6	22.5	37.1	22.4	37.6	0.033	15163	First10	Here	9
10	185494	26	Papaver cambricum	1026	2018-05-09-13-04-04	0	2	x	-30	0	37.6	22.5	37	22.4	37.5	-0.06	15163	First10	Here	10
11	185495	26	Papaver cambricum	1026	2018-05-09-13-04-06	0	2	x	-30	0	37.6	22.5	37	22.4	37.5	-0.06	15163			11
12	185496	26	Papaver cambricum	1026	2018-05-09-13-04-08	0	2	x	-30	0	37.6	22.5	37	22.4	37.5	-0.06	15163			12
13	185497	26	Papaver cambricum	1026	2018-05-09-13-04-10	0	2	x	-30	0	37.6	22.5	37	22.4	37.5	-0.06	15163			13
14	185498	26	Papaver cambricum	1026	2018-05-09-13-04-12	0	2	x	-30	0	37.5	22.5	37	22.4	37.5	0.04	15163			14
15	185499	26	Papaver cambricum	1026	2018-05-09-13-04-14	0	2	x	-30	0	37.5	22.5	37	22.4	37.5	0.04	15163			15
16	185500	26	Papaver cambricum	1026	2018-05-09-13-04-16	0	2	x	-30	0	37.5	22.5	37	22.4	37.5	0.04	15163			16
17	185501	26	Papaver cambricum	1026	2018-05-09-13-04-18	0	2	x	-30	0	37.5	22.5	36.9	22.4	37.4	-0.053	15163			17
18	185502	26	Papaver cambricum	1026	2018-05-09-13-04-20	0	2	x	-30	0	37.5	22.5	36.9	22.4	37.4	-0.053	15163			18
19	185503	26	Papaver cambricum	1026	2018-05-09-13-04-22	0	2	x	-30	0	37.5	22.5	37	22.4	37.5	0.04	15163			19
20	185504	26	Papaver cambricum	1026	2018-05-09-13-04-24	0	2	x	-30	0	37.5	22.5	36.9	22.4	37.4	-0.053	15163			20
21	185505	26	Papaver cambricum	1026	2018-05-09-13-04-26	0	2	x	-30	0	37.5	22.5	36.9	22.4	37.4	-0.053	15163			21
22	185506	26	Papaver cambricum	1026	2018-05-09-13-04-28	0	2	x	-30	0	37.5	22.5	37	22.4	37.5	0.04	15163			22
23	185507	26	Papaver cambricum	1026	2018-05-09-13-04-30	0	2	x	-30	0	37.5	22.5	37	22.4	37.5	0.04	15163			23
24	185508	26	Papaver cambricum	1026	2018-05-09-13-04-32	0	2	x	-30	0	37.5	22.5	36.9	22.4	37.4	-0.053	15163			24
25	185509	26	Papaver cambricum	1026	2018-05-09-13-04-34	0	2	x	-30	0	37.5	22.5	36.9	22.4	37.4	-0.053	15163			25
26	185510	26	Papaver cambricum	1026	2018-05-09-13-04-36	0	2	x	-30	0	37.5	22.5	36.9	22.4	37.4	-0.053	15163			26
27	185511	26	Papaver cambricum	1026	2018-05-09-13-04-38	0	2	x	-30	0	37.5	22.5	37	22.4	37.5	0.04	15163			27
28	185512	26	Papaver cambricum	1026	2018-05-09-13-04-40	0	2	x	-30	0	37.5	22.5	36.9	22.4	37.4	-0.053	15163			28
29	185513	26	Papaver cambricum	1026	2018-05-09-13-04-42	0	2	x	-30	0	37.5	22.5	37	22.4	37.5	0.04	15163			29
30	185514	26	Papaver cambricum	1026	2018-05-09-13-04-44	0	2	x	-30	0	37.5	22.5	37	22.4	37.5	0.04	15163			30
31	185515	26	Papaver cambricum	1026	2018-05-09-13-04-46	0	2	x	-30	0	37.5	22.5	36.9	22.4	37.4	-0.053	15163			31
32	185516	26	Papaver cambricum	1026	2018-05-09-13-04-48	0	2	x	-30	0	37.5	22.5	37	22.4	37.5	0.04	15163			32
33	185517	26	Papaver cambricum	1026	2018-05-09-13-04-50	0	2	x	-30	0	37.5	22.5	37	22.4	37.5	0.04	15163			33
34	185518	26	Papaver cambricum	1026	2018-05-09-13-04-52	0	2	x	-30	0	37.5	22.5	36.9	22.4	37.4	-0.053	15163			34
35	185519	26	Papaver cambricum	1026	2018-05-09-13-04-54	0	2	x	-30	0	37.5	22.5	36.9	22.4	37.4	-0.053	15163			35
36	185520	26	Papaver cambricum	1026	2018-05-09-13-04-56	0	2	x	-30	0	37.5	22.5	36.9	22.4	37.4	-0.053	15163			36
37	185521	26	Papaver cambricum	1026	2018-05-09-13-04-58	0	2	x	-30	0	37.5	22.5	37	22.4	37.5	0.04	15163			37
38	185522	26	Papaver cambricum	1026	2018-05-09-13-05-00	0	2	x	-30	0	37.5	22.5	37	22.4	37.5	0.04	15163			38
39	185523	26	Papaver cambricum	1026	2018-05-09-13-05-02	0	2	x	-30	0	37.5	22.5	36.9	22.4	37.4	-0.053	15163			39
40	185524	26	Papaver cambricum	1026	2018-05-09-13-05-04	0	2	x	-30	0	37.5	22.5	36.9	22.4	37.4	-0.053	15163			40
41	185525	26	Papaver cambricum	1026	2018-05-09-13-05-06	0	2	x	-30	0	37.5	22.5	37	22.4	37.5	0.04	15163			41
42	185526	26	Papaver cambricum	1026	2018-05-09-13-05-08	0	2	x	-30	0	37.5	22.5	37	22.4	37.5	0.04	15163			42
43	185527	26	Papaver cambricum	1026	2018-05-09-13-05-10	0	2	x	-30	0	37.5	22.5	37	22.4	37.5	0.04	15163			43
44	185528	26	Papaver cambricum	1026	2018-05-09-13-05-12	0	2	x	-30	0	37.5	22.5	37	22.4	37.5	0.04	15163			44
45	185529	26	Papaver cambricum	1026	2018-05-09-13-05-14	0	2	x	-30	0	37.5	22.5	37	22.4	37.5	0.04	15163			45
46	185530	26	Papaver cambricum	1026	2018-05-09-13-05-16	0	2	x	-30	0	37.5	22.5	37	22.4	37.5	0.04	15163			46
47	185531	26	Papaver cambricum	1026	2018-05-09-13-05-18	0	2	x	-30	0	37.5	22.5	37	22.4	37.5	0.04	15163			47
48	185532	26	Papaver cambricum	1026	2018-05-09-13-05-20	0	2	x	-30	0	37.5	22.5	37	22.4	37.5	0.04	15163			48
49	185533	26	Papaver cambricum	1026	2018-05-09-13-05-22	0	2	x	-30	0	37.5	22.5	37	22.4	37.5	0.04	15163			49
50	185534	26	Papaver cambricum	1026	2018-05-09-13-05-24	0	2	x	-30	0	37.5	22.5	36.9	22.4	37.4	-0.053	15163			50
51	185535	26	Papaver cambricum	1026	2018-05-09-13-05-26	0	2	x	-30	0	37.5	22.5	37	22.4	37.5	0.04	15163			51
52	185536	26	Papaver cambricum	1026	2018-05-09-13-05-28	0	2	x	-30	0	37.5	22.5	37	22.4	37.5	0.04	15163			52
53	185537	26	Papaver cambricum	1026	2018-05-09-13-05-30	0	2	x	-30	0	37.5	22.5	37	22.4	37.5	0.04	15163			53
54	185538	26	Papaver cambricum	1026	2018-05-09-13-05-32	0	2	x	-30	0	37.5	22.5	37	22.4	37.5	0.04	15163			54
55	185539	26	Papaver cambricum	1026	2018-05-09-13-05-34	0	2	x	-30	0	37.5	22.5	37	22.4	37.5	0.04	15163			55
56	185540	26	Papaver cambricum	1026	2018-05-09-13-05-36	0	2	x	-30	0	37.5	22.5	37	22.4	37.5	0.04	15163			56
57	185541	26	Papaver cambricum	1026	2018-05-09-13-05-38	0	2	x	-30	0	37.5	22.5	37	22.4	37.5	0.04	15163			57
58	185542	26	Papaver cambricum	1026	2018-05-09-13-05-40	0	2	x	-30	0	37.5	22.5	37	22.4	37.5	0.04	15163			58
59	185543	26	Papaver cambricum	1026	2018-05-09-13-05-42	0	2	x	-30	0	37.5	22.5	37	22.4	37.5	0.04	15163			59
60	185544	26	Papaver cambricum	1026	2018-05-09-13-05-44	0	2	x	-30	0	37.5	22.5	37	22.4	37.5	0.04	15163			60
61	185545	26	Papaver cambricum	1026	2018-05-09-13-05-46	0	2	x	-30	0	37.5	22.5	37	22.4	37.5	0.04	15163			61
62	185546	26	Papaver cambricum	1026	2018-05-09-13-05-48	0	2	x	-30	0	37.5	22.5	37	22.4	37.5	0.04	15163			62
63	185547	26	Papaver cambricum	1026	2018-05-09-13-05-50	0	2	x	-30	0	37.5	22.5	37	22.4	37.5	0.04	15163			63
64	185548	26	Papaver cambricum	1026	2018-05-09-13-05-52	0	2	x	-30	0	37.5	22.5	37	22.4	37.5	0.04	15163			64
65	185549	26	Papaver cambricum	1026	2018-05-09-13-05-54	0	2	x	-30	0	37.5	22.5	37	22.4	37.5	0.04	15163			65
66	185550	26	Papaver cambricum	1026	2018-05-09-13-05-56	0	2	x	-30	0	37.5	22.5	37	22.4	37.5	0.04	15163			66
67	185551	26	Papaver cambricum	1026	2018-05-09-13-05-58	0	2	x	-30	0	37.5	22.5	37	22.4	37.5	0.04	15163			67
68	185552	26	Papaver cambricum	1026	2018-05-09-13-06-00	0	2	x	-30	0	37.5	22.5	37	22.4	37.5	0.04	15163			68
69	185553	26	Papaver cambricum	1026	2018-05-09-13-06-02	0	2	x	-30	0	37.5	22.5	37	22.4	37.5	0.04	15163			69
70	185554	26	Papaver cambricum	1026	2018-05-09-13-06-04	0	2	x	-30	0	37.5	22.5	37	22.4	37.5	0.04	15163			70
71	185555	26	Papaver cambricum	1026	2018-05-09-13-06-06	0	2	x	-30	0	37.5	22.5	37	22.4	37.5	0.04	15163			71
72	185556	26	Papaver cambricum	1026	2018-05-09-13-06-08	0	2	x	-30	0	37.5	22.5	37	22.4	37.5	0.04	15163			72
73	185557	26	Papaver cambricum	1026	2018-05-09-13-06-10	0	2	x	-30	0	37.5	22.5	37	22.4	37.5	0.04	15163			73
74	185558	26	Papaver cambricum	1026	2018-05-09-13-06-12	0	2	x	-30	0	37.5	22.5	37	22.4	37.5	0.04	15163			74
75	185559	26	Papaver cambricum	1026	2018-05-09-13-06-14	0	2	x	-30	0	37.5	22.5	37	22.4	37.5	0.04	15163			75
76	185560	26	Papaver cambricum	1026	2018-05-09-13-06-16	0	2	x	-30	0	37.5	22.5	37	22.4	37.5	0.04	15163			76
77	185561	26	Papaver cambricum	1026	2018-05-09-13-06-18	0	2	x	-30	0	37.5	22.5	37	22.4	37.5	0.04	15163			77
78	185562	26	Papaver cambricum	1026	2018-05-09-13-06-20	0	2	x	-30	0	37.6	22.5	37	22.4	37.5	-0.06	15163			78
79	185563	26	Papaver cambricum	1026	2018-05-09-13-06-22	0	2	x	-30	0	37.6	22.5	37	22.4	37.5	-0.06	15163			79
80	185564	26	Papaver cambricum	1026	2018-05-09-13-06-24	0	2	x	-30	0	37.6	22.5	37	22.4	37.5	-0.06	15163			80
81	185565	26	Papaver cambricum	1026	2018-05-09-13-06-26	0	2	x	-30	0	37.6	22.5	37	22.4	37.5	-0.06	15163			81
82	185566	26	Papaver cambricum	1026	2018-05-09-13-06-28	0	2	x	-30	0	37.6	22.5	37	22.4	37.5	-0.06	15163			82
83	185567	26	Papaver cambricum	1026	2018-05-09-13-06-30	0	2	x	-30	0	37.6	22.5	37	22.4	37.5	-0.06	15163			83
84	185568	26	Papaver cambricum	1026	2018-05-09-13-06-32	0	2	x	-30	0	37.6	22.5	37	22.4	37.5	-0.06	15163			84
85	185569	26	Papaver cambricum	1026	2018-05-09-13-06-34	0	2	x	-30	0	37.6	22.5	37	22.4	37.5	-0.06	15163			85
86	185570	26	Papaver cambricum	1026	2018-05-09-13-06-36	0	2	x	-30	0	37.6	22.5	37	22.4	37.5	-0.06	15163			86
87	185571	26	Papaver cambricum	1026	2018-05-09-13-06-38	0	2	x	-30	0	37.6	22.5	37	22.4	37.5	-0.06	15163			87
88	185572	26	Papaver cambricum	1026	2018-05-09-13-06-40	0	2	x	-30	0	37.6	22.5	37	22.4	37.5	-0.06	15163			88
89	185573	26	Papaver cambricum	1026	2018-05-09-13-06-42	0	2	x	-30	0	37.6	22.5	37	22.4	37.5	-0.06	15163			89
90	185574	26	Papaver cambricum	1026	2018-05-09-13-06-44	0	2	x	-30	0	37.6	22.5	37	22.4	37.5	-0.06	15163			90
91	185575	26	Papaver cambricum	1026	2018-05-09-13-06-46	0	2	x	-30	0	37.6	22.5	37	22.4	37.5	-0.06	15163	Last10	Here	91
92	185576	26	Papaver cambricum	1026	2018-05-09-13-06-48	0	2	x	-30	0	37.6	22.5	37	22.4	37.5	-0.06	15163	Last10	Here	92
93	185577	26	Papaver cambricum	1026	2018-05-09-13-06-51	0	2	x	-30	0	37.5	22.5	37	22.4	37.5	0.04	15163	Last10	Here	93
94	185578	26	Papaver cambricum	1026	2018-05-09-13-06-53	0	2	x	-30	0	37.5	22.5	37	22.4	37.5	0.04	15163	Last10	Here	94
95	185579	26	Papaver cambricum	1026	2018-05-09-13-06-55	0	2	x	-30	0	37.6	22.5	37	22.4	37.5	-0.06	15163	Last10	Here	95
96	185580	26	Papaver cambricum	1026	2018-05-09-13-06-57	0	2	x	-30	0	37.5	22.5	37	22.4	37.5	0.04	15163	Last10	Here	96
97	185581	26	Papaver cambricum	1026	2018-05-09-13-06-59	0	2	x	-30	0	37.6	22.5	37	22.4	37.5	-0.06	15163	Last10	Here	97
98	185582	26	Papaver cambricum	1026	2018-05-09-13-07-01	0	2	x	-30	0	37.5	22.5	37	22.4	37.5	0.04	15163	Last10	Here	98
99	185583	26	Papaver cambricum	1026	2018-05-09-13-07-03	0	2	x	-30	0	37.5	22.5	37	22.4	37.5	0.04	15163	Last10	Here	99
100	185584	26	Papaver cambricum	1026	2018-05-09-13-07-05	0	2	x	-30	0	37.5	22.5	37	22.4	37.5	0.04	15163	Last10	Here	100
101	185585	26	Papaver cambricum	1026	2018-05-09-13-07-37	0	2	x	-25	0	37.5	22.5	37.1	22.4	37.6	0.133	15164	First10	Here	1
102	185586	26	Papaver cambricum	1026	2018-05-09-13-07-39	0	2	x	-25	0	37.5	22.5	37.1	22.4	37.6	0.133	15164	First10	Here	2
103	185587	26	Papaver cambricum	1026	2018-05-09-13-07-41	0	2	x	-25	0	37.5	22.5	37	22.3	37.5	0.04	15164	First10	Here	3
104	185588	26	Papaver cambricum	1026	2018-05-09-13-07-43	0	2	x	-25	0	37.5	22.5	37.1	22.4	37.6	0.133	15164	First10	Here	4
105	185589	26	Papaver cambricum	1026	2018-05-09-13-07-45	0	2	x	-25	0	37.5	22.5	37.1	22.4	37.6	0.133	15164	First10	Here	5
106	185590	26	Papaver cambricum	1026	2018-05-09-13-07-47	0	2	x	-25	0	37.5	22.5	37	22.3	37.5	0.04	15164	First10	Here	6
107	185591	26	Papaver cambricum	1026	2018-05-09-13-07-49	0	2	x	-25	0	37.5	22.5	37.1	22.4	37.6	0.133	15164	First10	Here	7
108	185592	26	Papaver cambricum	1026	2018-05-09-13-07-51	0	2	x	-25	0	37.5	22.5	37.1	22.4	37.6	0.133	15164	First10	Here	8
109	185593	26	Papaver cambricum	1026	2018-05-09-13-07-53	0	2	x	-25	0	37.5	22.5	37.1	22.4	37.6	0.133	15164	First10	Here	9
110	185594	26	Papaver cambricum	1026	2018-05-09-13-07-55	0	2	x	-25	0	37.5	22.5	37.1	22.4	37.6	0.133	15164	First10	Here	10
111	185595	26	Papaver cambricum	1026	2018-05-09-13-07-57	0	2	x	-25	0	37.6	22.5	37.1	22.4	37.6	0.033	15164			11
112	185596	26	Papaver cambricum	1026	2018-05-09-13-07-59	0	2	x	-25	0	37.6	22.5	37.1	22.4	37.6	0.033	15164			12
113	185597	26	Papaver cambricum	1026	2018-05-09-13-08-01	0	2	x	-25	0	37.6	22.5	37.1	22.4	37.6	0.033	15164			13
114	185598	26	Papaver cambricum	1026	2018-05-09-13-08-03	0	2	x	-25	0	37.6	22.5	37.2	22.4	37.7	0.126	15164			14
115	185599	26	Papaver cambricum	1026	2018-05-09-13-08-05	0	2	x	-25	0	37.5	22.5	37.2	22.4	37.7	0.226	15164			15
116	185600	26	Papaver cambricum	1026	2018-05-09-13-08-07	0	2	x	-25	0	37.6	22.5	37.1	22.3	37.6	0.033	15164			16
117	185601	26	Papaver cambricum	1026	2018-05-09-13-08-09	0	2	x	-25	0	37.6	22.5	37.2	22.4	37.7	0.126	15164			17
118	185602	26	Papaver cambricum	1026	2018-05-09-13-08-11	0	2	x	-25	0	37.6	22.5	37.2	22.4	37.7	0.126	15164			18
119	185603	26	Papaver cambricum	1026	2018-05-09-13-08-13	0	2	x	-25	0	37.6	22.5	37.2	22.4	37.7	0.126	15164			19
120	185604	26	Papaver cambricum	1026	2018-05-09-13-08-15	0	2	x	-25	0	37.6	22.5	37.2	22.4	37.7	0.126	15164			20
121	185605	26	Papaver cambricum	1026	2018-05-09-13-08-17	0	2	x	-25	0	37.6	22.5	37.1	22.3	37.6	0.033	15164			21
122	185606	26	Papaver cambricum	1026	2018-05-09-13-08-19	0	2	x	-25	0	37.6	22.5	37.1	22.4	37.6	0.033	15164			22
123	185607	26	Papaver cambricum	1026	2018-05-09-13-08-21	0	2	x	-25	0	37.6	22.5	37.1	22.4	37.6	0.033	15164			23
124	185608	26	Papaver cambricum	1026	2018-05-09-13-08-23	0	2	x	-25	0	37.6	22.5	37.1	22.4	37.6	0.033	15164			24
125	185609	26	Papaver cambricum	1026	2018-05-09-13-08-25	0	2	x	-25	0	37.6	22.5	37.1	22.4	37.6	0.033	15164			25
126	185610	26	Papaver cambricum	1026	2018-05-09-13-08-27	0	2	x	-25	0	37.6	22.5	37.1	22.4	37.6	0.033	15164			26
127	185611	26	Papaver cambricum	1026	2018-05-09-13-08-29	0	2	x	-25	0	37.6	22.5	37.1	22.4	37.6	0.033	15164			27
128	185612	26	Papaver cambricum	1026	2018-05-09-13-08-31	0	2	x	-25	0	37.6	22.5	37.1	22.4	37.6	0.033	15164			28
129	185613	26	Papaver cambricum	1026	2018-05-09-13-08-33	0	2	x	-25	0	37.6	22.5	37.1	22.4	37.6	0.033	15164			29
130	185614	26	Papaver cambricum	1026	2018-05-09-13-08-35	0	2	x	-25	0	37.6	22.5	37.1	22.4	37.6	0.033	15164			30
131	185615	26	Papaver cambricum	1026	2018-05-09-13-08-37	0	2	x	-25	0	37.6	22.5	37.1	22.4	37.6	0.033	15164			31
132	185616	26	Papaver cambricum	1026	2018-05-09-13-08-39	0	2	x	-25	0	37.6	22.5	37.2	22.4	37.7	0.126	15164			32
133	185617	26	Papaver cambricum	1026	2018-05-09-13-08-41	0	2	x	-25	0	37.6	22.5	37.1	22.3	37.6	0.033	15164			33
134	185618	26	Papaver cambricum	1026	2018-05-09-13-08-43	0	2	x	-25	0	37.6	22.5	37.1	22.4	37.6	0.033	15164			34
135	185619	26	Papaver cambricum	1026	2018-05-09-13-08-45	0	2	x	-25	0	37.6	22.5	37	22.3	37.5	-0.06	15164			35
136	185620	26	Papaver cambricum	1026	2018-05-09-13-08-47	0	2	x	-25	0	37.6	22.5	37.1	22.4	37.6	0.033	15164			36
137	185621	26	Papaver cambricum	1026	2018-05-09-13-08-49	0	2	x	-25	0	37.6	22.5	37	22.3	37.5	-0.06	15164			37
138	185622	26	Papaver cambricum	1026	2018-05-09-13-08-51	0	2	x	-25	0	37.6	22.5	37	22.3	37.5	-0.06	15164			38
139	185623	26	Papaver cambricum	1026	2018-05-09-13-08-53	0	2	x	-25	0	37.6	22.5	37.1	22.4	37.6	0.033	15164			39
140	185624	26	Papaver cambricum	1026	2018-05-09-13-08-55	0	2	x	-25	0	37.6	22.5	37.1	22.3	37.6	0.033	15164			40
141	185625	26	Papaver cambricum	1026	2018-05-09-13-08-57	0	2	x	-25	0	37.6	22.5	37	22.3	37.5	-0.06	15164			41
142	185626	26	Papaver cambricum	1026	2018-05-09-13-08-59	0	2	x	-25	0	37.6	22.5	37.1	22.4	37.6	0.033	15164			42
143	185627	26	Papaver cambricum	1026	2018-05-09-13-09-01	0	2	x	-25	0	37.6	22.5	37.1	22.3	37.6	0.033	15164			43
144	185628	26	Papaver cambricum	1026	2018-05-09-13-09-03	0	2	x	-25	0	37.6	22.5	37.1	22.3	37.6	0.033	15164			44
145	185629	26	Papaver cambricum	1026	2018-05-09-13-09-05	0	2	x	-25	0	37.6	22.5	37.1	22.3	37.6	0.033	15164			45
146	185630	26	Papaver cambricum	1026	2018-05-09-13-09-07	0	2	x	-25	0	37.6	22.5	37.1	22.3	37.6	0.033	15164			46
147	185631	26	Papaver cambricum	1026	2018-05-09-13-09-09	0	2	x	-25	0	37.6	22.5	37.1	22.3	37.6	0.033	15164			47
148	185632	26	Papaver cambricum	1026	2018-05-09-13-09-11	0	2	x	-25	0	37.6	22.5	37.1	22.3	37.6	0.033	15164			48
149	185633	26	Papaver cambricum	1026	2018-05-09-13-09-13	0	2	x	-25	0	37.6	22.5	37.1	22.3	37.6	0.033	15164			49
150	185634	26	Papaver cambricum	1026	2018-05-09-13-09-15	0	2	x	-25	0	37.6	22.5	37.1	22.3	37.6	0.033	15164			50
151	185635	26	Papaver cambricum	1026	2018-05-09-13-09-17	0	2	x	-25	0	37.6	22.5	37.1	22.3	37.6	0.033	15164			51
152	185636	26	Papaver cambricum	1026	2018-05-09-13-09-19	0	2	x	-25	0	37.6	22.5	37.2	22.4	37.7	0.126	15164			52
153	185637	26	Papaver cambricum	1026	2018-05-09-13-09-21	0	2	x	-25	0	37.6	22.5	37.2	22.4	37.7	0.126	15164			53
154	185638	26	Papaver cambricum	1026	2018-05-09-13-09-23	0	2	x	-25	0	37.6	22.5	37.1	22.3	37.6	0.033	15164			54
155	185639	26	Papaver cambricum	1026	2018-05-09-13-09-25	0	2	x	-25	0	37.6	22.5	37.1	22.3	37.6	0.033	15164			55
156	185640	26	Papaver cambricum	1026	2018-05-09-13-09-27	0	2	x	-25	0	37.6	22.5	37.2	22.4	37.7	0.126	15164			56
157	185641	26	Papaver cambricum	1026	2018-05-09-13-09-29	0	2	x	-25	0	37.6	22.5	37.1	22.3	37.6	0.033	15164			57
158	185642	26	Papaver cambricum	1026	2018-05-09-13-09-31	0	2	x	-25	0	37.6	22.5	37.1	22.3	37.6	0.033	15164			58
159	185643	26	Papaver cambricum	1026	2018-05-09-13-09-33	0	2	x	-25	0	37.6	22.5	37.1	22.3	37.6	0.033	15164			59
160	185644	26	Papaver cambricum	1026	2018-05-09-13-09-35	0	2	x	-25	0	37.6	22.5	37.1	22.3	37.6	0.033	15164			60
161	185645	26	Papaver cambricum	1026	2018-05-09-13-09-37	0	2	x	-25	0	37.6	22.5	37.1	22.3	37.6	0.033	15164			61
162	185646	26	Papaver cambricum	1026	2018-05-09-13-09-39	0	2	x	-25	0	37.6	22.5	37.1	22.3	37.6	0.033	15164			62
163	185647	26	Papaver cambricum	1026	2018-05-09-13-09-41	0	2	x	-25	0	37.6	22.5	37.1	22.3	37.6	0.033	15164			63
164	185648	26	Papaver cambricum	1026	2018-05-09-13-09-43	0	2	x	-25	0	37.6	22.5	37.1	22.3	37.6	0.033	15164			64
165	185649	26	Papaver cambricum	1026	2018-05-09-13-09-45	0	2	x	-25	0	37.6	22.5	37.1	22.3	37.6	0.033	15164			65
166	185650	26	Papaver cambricum	1026	2018-05-09-13-09-47	0	2	x	-25	0	37.6	22.5	37.1	22.3	37.6	0.033	15164			66
167	185651	26	Papaver cambricum	1026	2018-05-09-13-09-49	0	2	x	-25	0	37.6	22.5	37.1	22.3	37.6	0.033	15164			67
168	185652	26	Papaver cambricum	1026	2018-05-09-13-09-51	0	2	x	-25	0	37.6	22.5	37.1	22.3	37.6	0.033	15164			68
169	185653	26	Papaver cambricum	1026	2018-05-09-13-09-53	0	2	x	-25	0	37.6	22.5	37.1	22.3	37.6	0.033	15164			69
170	185654	26	Papaver cambricum	1026	2018-05-09-13-09-55	0	2	x	-25	0	37.6	22.5	37.1	22.3	37.6	0.033	15164			70
171	185655	26	Papaver cambricum	1026	2018-05-09-13-09-57	0	2	x	-25	0	37.6	22.5	37.1	22.3	37.6	0.033	15164			71
172	185656	26	Papaver cambricum	1026	2018-05-09-13-09-59	0	2	x	-25	0	37.6	22.5	37.1	22.3	37.6	0.033	15164			72
173	185657	26	Papaver cambricum	1026	2018-05-09-13-10-01	0	2	x	-25	0	37.6	22.5	37.1	22.3	37.6	0.033	15164			73
174	185658	26	Papaver cambricum	1026	2018-05-09-13-10-03	0	2	x	-25	0	37.6	22.5	37.1	22.3	37.6	0.033	15164			74
175	185659	26	Papaver cambricum	1026	2018-05-09-13-10-05	0	2	x	-25	0	37.6	22.5	37.1	22.3	37.6	0.033	15164			75
176	185660	26	Papaver cambricum	1026	2018-05-09-13-10-07	0	2	x	-25	0	37.6	22.5	37.1	22.3	37.6	0.033	15164			76
177	185661	26	Papaver cambricum	1026	2018-05-09-13-10-09	0	2	x	-25	0	37.6	22.5	37.1	22.3	37.6	0.033	15164			77
178	185662	26	Papaver cambricum	1026	2018-05-09-13-10-11	0	2	x	-25	0	37.6	22.5	37.1	22.3	37.6	0.033	15164			78
179	185663	26	Papaver cambricum	1026	2018-05-09-13-10-13	0	2	x	-25	0	37.6	22.5	37.1	22.3	37.6	0.033	15164			79
180	185664	26	Papaver cambricum	1026	2018-05-09-13-10-15	0	2	x	-25	0	37.6	22.5	37.1	22.3	37.6	0.033	15164			80
181	185665	26	Papaver cambricum	1026	2018-05-09-13-10-17	0	2	x	-25	0	37.6	22.5	37.1	22.3	37.6	0.033	15164			81
182	185666	26	Papaver cambricum	1026	2018-05-09-13-10-19	0	2	x	-25	0	37.6	22.5	37.1	22.3	37.6	0.033	15164			82
183	185667	26	Papaver cambricum	1026	2018-05-09-13-10-21	0	2	x	-25	0	37.6	22.5	37.1	22.3	37.6	0.033	15164			83
184	185668	26	Papaver cambricum	1026	2018-05-09-13-10-23	0	2	x	-25	0	37.6	22.5	37.1	22.3	37.6	0.033	15164			84
185	185669	26	Papaver cambricum	1026	2018-05-09-13-10-25	0	2	x	-25	0	37.6	22.5	37.1	22.3	37.6	0.033	15164			85
186	185670	26	Papaver cambricum	1026	2018-05-09-13-10-27	0	2	x	-25	0	37.6	22.5	37.1	22.3	37.6	0.033	15164			86
187	185671	26	Papaver cambricum	1026	2018-05-09-13-10-29	0	2	x	-25	0	37.6	22.5	37.1	22.3	37.6	0.033	15164			87
188	185672	26	Papaver cambricum	1026	2018-05-09-13-10-31	0	2	x	-25	0	37.6	22.5	37.2	22.4	37.7	0.126	15164			88
189	185673	26	Papaver cambricum	1026	2018-05-09-13-10-33	0	2	x	-25	0	37.6	22.5	37.2	22.3	37.7	0.126	15164			89
190	185674	26	Papaver cambricum	1026	2018-05-09-13-10-35	0	2	x	-25	0	37.6	22.5	37.2	22.3	37.7	0.126	15164			90
191	185675	26	Papaver cambricum	1026	2018-05-09-13-10-37	0	2	x	-25	0	37.6	22.5	37.1	22.3	37.6	0.033	15164	Last10	Here	91
192	185676	26	Papaver cambricum	1026	2018-05-09-13-10-39	0	2	x	-25	0	37.6	22.5	37.2	22.4	37.7	0.126	15164	Last10	Here	92
193	185677	26	Papaver cambricum	1026	2018-05-09-13-10-41	0	2	x	-25	0	37.6	22.5	37.2	22.3	37.7	0.126	15164	Last10	Here	93
194	185678	26	Papaver cambricum	1026	2018-05-09-13-10-43	0	2	x	-25	0	37.6	22.5	37.2	22.4	37.7	0.126	15164	Last10	Here	94
195	185679	26	Papaver cambricum	1026	2018-05-09-13-10-45	0	2	x	-25	0	37.6	22.5	37.2	22.3	37.7	0.126	15164	Last10	Here	95
196	185680	26	Papaver cambricum	1026	2018-05-09-13-10-47	0	2	x	-25	0	37.6	22.5	37.2	22.4	37.7	0.126	15164	Last10	Here	96
197	185681	26	Papaver cambricum	1026	2018-05-09-13-10-49	0	2	x	-25	0	37.6	22.5	37.1	22.3	37.6	0.033	15164	Last10	Here	97
198	185682	26	Papaver cambricum	1026	2018-05-09-13-10-51	0	2	x	-25	0	37.7	22.5	37.2	22.3	37.7	0.026	15164	Last10	Here	98
199	185683	26	Papaver cambricum	1026	2018-05-09-13-10-53	0	2	x	-25	0	37.7	22.5	37.2	22.3	37.7	0.026	15164	Last10	Here	99
200	185684	26	Papaver cambricum	1026	2018-05-09-13-10-55	0	2	x	-25	0	37.6	22.5	37.2	22.4	37.7	0.126	15164	Last10	Here	100
201	185685	26	Papaver cambricum	1026	2018-05-09-13-11-27	0	2	x	-20	0	37.6	22.5	37.1	22.3	37.6	0.033	15165	First10	Here	1
202	185686	26	Papaver cambricum	1026	2018-05-09-13-11-29	0	2	x	-20	0	37.6	22.5	37.1	22.3	37.6	0.033	15165	First10	Here	2
203	185687	26	Papaver cambricum	1026	2018-05-09-13-11-31	0	2	x	-20	0	37.6	22.5	37.1	22.3	37.6	0.033	15165	First10	Here	3
204	185688	26	Papaver cambricum	1026	2018-05-09-13-11-33	0	2	x	-20	0	37.6	22.5	37.1	22.3	37.6	0.033	15165	First10	Here	4
205	185689	26	Papaver cambricum	1026	2018-05-09-13-11-35	0	2	x	-20	0	37.6	22.5	37.1	22.3	37.6	0.033	15165	First10	Here	5
206	185690	26	Papaver cambricum	1026	2018-05-09-13-11-37	0	2	x	-20	0	37.6	22.5	37.1	22.3	37.6	0.033	15165	First10	Here	6
207	185691	26	Papaver cambricum	1026	2018-05-09-13-11-39	0	2	x	-20	0	37.6	22.5	37.1	22.3	37.6	0.033	15165	First10	Here	7
208	185692	26	Papaver cambricum	1026	2018-05-09-13-11-41	0	2	x	-20	0	37.6	22.5	37.1	22.3	37.6	0.033	15165	First10	Here	8
209	185693	26	Papaver cambricum	1026	2018-05-09-13-11-43	0	2	x	-20	0	37.6	22.5	37.1	22.3	37.6	0.033	15165	First10	Here	9
210	185694	26	Papaver cambricum	1026	2018-05-09-13-11-45	0	2	x	-20	0	37.6	22.5	37.1	22.3	37.6	0.033	15165	First10	Here	10
211	185695	26	Papaver cambricum	1026	2018-05-09-13-11-47	0	2	x	-20	0	37.6	22.5	37.2	22.3	37.7	0.126	15165			11
212	185696	26	Papaver cambricum	1026	2018-05-09-13-11-49	0	2	x	-20	0	37.6	22.5	37.2	22.3	37.7	0.126	15165			12
213	185697	26	Papaver cambricum	1026	2018-05-09-13-11-51	0	2	x	-20	0	37.6	22.5	37.2	22.3	37.7	0.126	15165			13
214	185698	26	Papaver cambricum	1026	2018-05-09-13-11-53	0	2	x	-20	0	37.6	22.5	37.2	22.3	37.7	0.126	15165			14
215	185699	26	Papaver cambricum	1026	2018-05-09-13-11-55	0	2	x	-20	0	37.6	22.5	37.3	22.4	37.8	0.219	15165			15
216	185700	26	Papaver cambricum	1026	2018-05-09-13-11-57	0	2	x	-20	0	37.6	22.5	37.3	22.4	37.8	0.219	15165			16
217	185701	26	Papaver cambricum	1026	2018-05-09-13-12-00	0	2	x	-20	0	37.6	22.5	37.2	22.3	37.7	0.126	15165			17
218	185702	26	Papaver cambricum	1026	2018-05-09-13-12-02	0	2	x	-20	0	37.6	22.5	37.3	22.3	37.8	0.219	15165			18
219	185703	26	Papaver cambricum	1026	2018-05-09-13-12-04	0	2	x	-20	0	37.6	22.5	37.3	22.3	37.8	0.219	15165			19
220	185704	26	Papaver cambricum	1026	2018-05-09-13-12-06	0	2	x	-20	0	37.6	22.5	37.3	22.3	37.8	0.219	15165			20
221	185705	26	Papaver cambricum	1026	2018-05-09-13-12-08	0	2	x	-20	0	37.6	22.5	37.3	22.3	37.8	0.219	15165			21
222	185706	26	Papaver cambricum	1026	2018-05-09-13-12-10	0	2	x	-20	0	37.6	22.5	37.3	22.3	37.8	0.219	15165			22
223	185707	26	Papaver cambricum	1026	2018-05-09-13-12-12	0	2	x	-20	0	37.6	22.5	37.3	22.3	37.8	0.219	15165			23
224	185708	26	Papaver cambricum	1026	2018-05-09-13-12-14	0	2	x	-20	0	37.6	22.5	37.3	22.3	37.8	0.219	15165			24
225	185709	26	Papaver cambricum	1026	2018-05-09-13-12-16	0	2	x	-20	0	37.6	22.5	37.4	22.4	37.9	0.311	15165			25
226	185710	26	Papaver cambricum	1026	2018-05-09-13-12-18	0	2	x	-20	0	37.6	22.5	37.4	22.3	37.9	0.311	15165			26
227	185711	26	Papaver cambricum	1026	2018-05-09-13-12-20	0	2	x	-20	0	37.6	22.5	37.4	22.3	37.9	0.311	15165			27
228	185712	26	Papaver cambricum	1026	2018-05-09-13-12-22	0	2	x	-20	0	37.6	22.5	37.5	22.3	38	0.404	15165			28
229	185713	26	Papaver cambricum	1026	2018-05-09-13-12-24	0	2	x	-20	0	37.6	22.5	37.6	22.3	38.1	0.497	15165			29
230	185714	26	Papaver cambricum	1026	2018-05-09-13-12-26	0	2	x	-20	0	37.6	22.5	37.5	22.3	38	0.404	15165			30
231	185715	26	Papaver cambricum	1026	2018-05-09-13-12-28	0	2	x	-20	0	37.6	22.5	37.5	22.3	38	0.404	15165			31
232	185716	26	Papaver cambricum	1026	2018-05-09-13-12-30	0	2	x	-20	0	37.6	22.5	37.5	22.3	38	0.404	15165			32
233	185717	26	Papaver cambricum	1026	2018-05-09-13-12-32	0	2	x	-20	0	37.6	22.5	37.5	22.3	38	0.404	15165			33
234	185718	26	Papaver cambricum	1026	2018-05-09-13-12-34	0	2	x	-20	0	37.6	22.5	37.5	22.3	38	0.404	15165			34
235	185719	26	Papaver cambricum	1026	2018-05-09-13-12-36	0	2	x	-20	0	37.6	22.5	37.4	22.3	37.9	0.311	15165			35
236	185720	26	Papaver cambricum	1026	2018-05-09-13-12-38	0	2	x	-20	0	37.6	22.5	37.4	22.3	37.9	0.311	15165			36
237	185721	26	Papaver cambricum	1026	2018-05-09-13-12-40	0	2	x	-20	0	37.6	22.5	37.5	22.3	38	0.404	15165			37
238	185722	26	Papaver cambricum	1026	2018-05-09-13-12-42	0	2	x	-20	0	37.6	22.5	37.4	22.3	37.9	0.311	15165			38
239	185723	26	Papaver cambricum	1026	2018-05-09-13-12-44	0	2	x	-20	0	37.6	22.5	37.4	22.3	37.9	0.311	15165			39
240	185724	26	Papaver cambricum	1026	2018-05-09-13-12-46	0	2	x	-20	0	37.6	22.5	37.4	22.3	37.9	0.311	15165			40
241	185725	26	Papaver cambricum	1026	2018-05-09-13-12-48	0	2	x	-20	0	37.6	22.5	37.4	22.3	37.9	0.311	15165			41
242	185726	26	Papaver cambricum	1026	2018-05-09-13-12-50	0	2	x	-20	0	37.6	22.5	37.4	22.3	37.9	0.311	15165			42
243	185727	26	Papaver cambricum	1026	2018-05-09-13-12-52	0	2	x	-20	0	37.6	22.5	37.4	22.3	37.9	0.311	15165			43
244	185728	26	Papaver cambricum	1026	2018-05-09-13-12-54	0	2	x	-20	0	37.6	22.5	37.3	22.3	37.8	0.219	15165			44
245	185729	26	Papaver cambricum	1026	2018-05-09-13-12-56	0	2	x	-20	0	37.6	22.5	37.3	22.3	37.8	0.219	15165			45
246	185730	26	Papaver cambricum	1026	2018-05-09-13-12-58	0	2	x	-20	0	37.6	22.5	37.3	22.3	37.8	0.219	15165			46
247	185731	26	Papaver cambricum	1026	2018-05-09-13-13-00	0	2	x	-20	0	37.6	22.5	37.3	22.3	37.8	0.219	15165			47
248	185732	26	Papaver cambricum	1026	2018-05-09-13-13-02	0	2	x	-20	0	37.6	22.5	37.4	22.3	37.9	0.311	15165			48
249	185733	26	Papaver cambricum	1026	2018-05-09-13-13-04	0	2	x	-20	0	37.6	22.5	37.4	22.3	37.9	0.311	15165			49
250	185734	26	Papaver cambricum	1026	2018-05-09-13-13-06	0	2	x	-20	0	37.6	22.5	37.3	22.3	37.8	0.219	15165			50
251	185735	26	Papaver cambricum	1026	2018-05-09-13-13-08	0	2	x	-20	0	37.6	22.5	37.4	22.3	37.9	0.311	15165			51
252	185736	26	Papaver cambricum	1026	2018-05-09-13-13-10	0	2	x	-20	0	37.6	22.5	37.3	22.3	37.8	0.219	15165			52
253	185737	26	Papaver cambricum	1026	2018-05-09-13-13-12	0	2	x	-20	0	37.6	22.5	37.4	22.4	37.9	0.311	15165			53
254	185738	26	Papaver cambricum	1026	2018-05-09-13-13-14	0	2	x	-20	0	37.6	22.5	37.3	22.3	37.8	0.219	15165			54
255	185739	26	Papaver cambricum	1026	2018-05-09-13-13-16	0	2	x	-20	0	37.6	22.5	37.3	22.3	37.8	0.219	15165			55
256	185740	26	Papaver cambricum	1026	2018-05-09-13-13-18	0	2	x	-20	0	37.6	22.5	37.3	22.3	37.8	0.219	15165			56
257	185741	26	Papaver cambricum	1026	2018-05-09-13-13-20	0	2	x	-20	0	37.6	22.5	37.4	22.4	37.9	0.311	15165			57
258	185742	26	Papaver cambricum	1026	2018-05-09-13-13-22	0	2	x	-20	0	37.6	22.5	37.3	22.3	37.8	0.219	15165			58
259	185743	26	Papaver cambricum	1026	2018-05-09-13-13-24	0	2	x	-20	0	37.6	22.5	37.3	22.3	37.8	0.219	15165			59
260	185744	26	Papaver cambricum	1026	2018-05-09-13-13-26	0	2	x	-20	0	37.6	22.5	37.3	22.3	37.8	0.219	15165			60
261	185745	26	Papaver cambricum	1026	2018-05-09-13-13-28	0	2	x	-20	0	37.6	22.5	37.4	22.4	37.9	0.311	15165			61
262	185746	26	Papaver cambricum	1026	2018-05-09-13-13-30	0	2	x	-20	0	37.6	22.5	37.3	22.3	37.8	0.219	15165			62
263	185747	26	Papaver cambricum	1026	2018-05-09-13-13-32	0	2	x	-20	0	37.6	22.5	37.4	22.4	37.9	0.311	15165			63
264	185748	26	Papaver cambricum	1026	2018-05-09-13-13-34	0	2	x	-20	0	37.6	22.5	37.3	22.3	37.8	0.219	15165			64
265	185749	26	Papaver cambricum	1026	2018-05-09-13-13-36	0	2	x	-20	0	37.6	22.5	37.3	22.3	37.8	0.219	15165			65
266	185750	26	Papaver cambricum	1026	2018-05-09-13-13-38	0	2	x	-20	0	37.6	22.5	37.3	22.3	37.8	0.219	15165			66
267	185751	26	Papaver cambricum	1026	2018-05-09-13-13-40	0	2	x	-20	0	37.6	22.5	37.4	22.3	37.9	0.311	15165			67
268	185752	26	Papaver cambricum	1026	2018-05-09-13-13-42	0	2	x	-20	0	37.6	22.5	37.5	22.4	38	0.404	15165			68
269	185753	26	Papaver cambricum	1026	2018-05-09-13-13-44	0	2	x	-20	0	37.6	22.5	37.4	22.3	37.9	0.311	15165			69
270	185754	26	Papaver cambricum	1026	2018-05-09-13-13-46	0	2	x	-20	0	37.6	22.5	37.4	22.3	37.9	0.311	15165			70
271	185755	26	Papaver cambricum	1026	2018-05-09-13-13-48	0	2	x	-20	0	37.6	22.5	37.4	22.3	37.9	0.311	15165			71
272	185756	26	Papaver cambricum	1026	2018-05-09-13-13-50	0	2	x	-20	0	37.6	22.5	37.4	22.3	37.9	0.311	15165			72
273	185757	26	Papaver cambricum	1026	2018-05-09-13-13-52	0	2	x	-20	0	37.6	22.5	37.3	22.3	37.8	0.219	15165			73
274	185758	26	Papaver cambricum	1026	2018-05-09-13-13-54	0	2	x	-20	0	37.6	22.5	37.3	22.3	37.8	0.219	15165			74
275	185759	26	Papaver cambricum	1026	2018-05-09-13-13-56	0	2	x	-20	0	37.6	22.5	37.3	22.3	37.8	0.219	15165			75
276	185760	26	Papaver cambricum	1026	2018-05-09-13-13-58	0	2	x	-20	0	37.6	22.5	37.3	22.3	37.8	0.219	15165			76
277	185761	26	Papaver cambricum	1026	2018-05-09-13-14-00	0	2	x	-20	0	37.6	22.5	37.4	22.3	37.9	0.311	15165			77
278	185762	26	Papaver cambricum	1026	2018-05-09-13-14-02	0	2	x	-20	0	37.6	22.5	37.4	22.3	37.9	0.311	15165			78
279	185763	26	Papaver cambricum	1026	2018-05-09-13-14-04	0	2	x	-20	0	37.6	22.5	37.4	22.3	37.9	0.311	15165			79
280	185764	26	Papaver cambricum	1026	2018-05-09-13-14-06	0	2	x	-20	0	37.6	22.5	37.4	22.3	37.9	0.311	15165			80
281	185765	26	Papaver cambricum	1026	2018-05-09-13-14-08	0	2	x	-20	0	37.7	22.5	37.4	22.3	37.9	0.211	15165			81
282	185766	26	Papaver cambricum	1026	2018-05-09-13-14-10	0	2	x	-20	0	37.6	22.5	37.4	22.3	37.9	0.311	15165			82
283	185767	26	Papaver cambricum	1026	2018-05-09-13-14-12	0	2	x	-20	0	37.6	22.5	37.5	22.3	38	0.404	15165			83
284	185768	26	Papaver cambricum	1026	2018-05-09-13-14-14	0	2	x	-20	0	37.6	22.5	37.4	22.3	37.9	0.311	15165			84
285	185769	26	Papaver cambricum	1026	2018-05-09-13-14-16	0	2	x	-20	0	37.6	22.5	37.4	22.3	37.9	0.311	15165			85
286	185770	26	Papaver cambricum	1026	2018-05-09-13-14-18	0	2	x	-20	0	37.6	22.5	37.4	22.3	37.9	0.311	15165			86
287	185771	26	Papaver cambricum	1026	2018-05-09-13-14-20	0	2	x	-20	0	37.6	22.5	37.4	22.3	37.9	0.311	15165			87
288	185772	26	Papaver cambricum	1026	2018-05-09-13-14-22	0	2	x	-20	0	37.6	22.5	37.4	22.3	37.9	0.311	15165			88
289	185773	26	Papaver cambricum	1026	2018-05-09-13-14-24	0	2	x	-20	0	37.6	22.5	37.3	22.3	37.8	0.219	15165			89
290	185774	26	Papaver cambricum	1026	2018-05-09-13-14-26	0	2	x	-20	0	37.6	22.5	37.3	22.3	37.8	0.219	15165			90
291	185775	26	Papaver cambricum	1026	2018-05-09-13-14-28	0	2	x	-20	0	37.7	22.5	37.4	22.4	37.9	0.211	15165	Last10	Here	91
292	185776	26	Papaver cambricum	1026	2018-05-09-13-14-30	0	2	x	-20	0	37.7	22.5	37.3	22.3	37.8	0.119	15165	Last10	Here	92
293	185777	26	Papaver cambricum	1026	2018-05-09-13-14-32	0	2	x	-20	0	37.7	22.5	37.3	22.3	37.8	0.119	15165	Last10	Here	93
294	185778	26	Papaver cambricum	1026	2018-05-09-13-14-34	0	2	x	-20	0	37.7	22.5	37.3	22.3	37.8	0.119	15165	Last10	Here	94
295	185779	26	Papaver cambricum	1026	2018-05-09-13-14-36	0	2	x	-20	0	37.7	22.5	37.3	22.3	37.8	0.119	15165	Last10	Here	95
296	185780	26	Papaver cambricum	1026	2018-05-09-13-14-38	0	2	x	-20	0	37.7	22.5	37.3	22.3	37.8	0.119	15165	Last10	Here	96
297	185781	26	Papaver cambricum	1026	2018-05-09-13-14-40	0	2	x	-20	0	37.7	22.5	37.3	22.3	37.8	0.119	15165	Last10	Here	97
298	185782	26	Papaver cambricum	1026	2018-05-09-13-14-42	0	2	x	-20	0	37.7	22.5	37.3	22.3	37.8	0.119	15165	Last10	Here	98
299	185783	26	Papaver cambricum	1026	2018-05-09-13-14-44	0	2	x	-20	0	37.7	22.5	37.3	22.3	37.8	0.119	15165	Last10	Here	99
300	185784	26	Papaver cambricum	1026	2018-05-09-13-14-46	0	2	x	-20	0	37.7	22.5	37.3	22.3	37.8	0.119	15165	Last10	Here	100
301	185785	26	Papaver cambricum	1026	2018-05-09-13-15-18	0	2	x	-15	0	37.6	22.5	37.3	22.3	37.8	0.219	15166	First10	Here	1
302	185786	26	Papaver cambricum	1026	2018-05-09-13-15-20	0	2	x	-15	0	37.7	22.5	37.3	22.3	37.8	0.119	15166	First10	Here	2
303	185787	26	Papaver cambricum	1026	2018-05-09-13-15-22	0	2	x	-15	0	37.6	22.5	37.3	22.3	37.8	0.219	15166	First10	Here	3
304	185788	26	Papaver cambricum	1026	2018-05-09-13-15-24	0	2	x	-15	0	37.6	22.5	37.4	22.3	37.9	0.311	15166	First10	Here	4
305	185789	26	Papaver cambricum	1026	2018-05-09-13-15-26	0	2	x	-15	0	37.6	22.5	37.4	22.3	37.9	0.311	15166	First10	Here	5
306	185790	26	Papaver cambricum	1026	2018-05-09-13-15-28	0	2	x	-15	0	37.7	22.5	37.4	22.3	37.9	0.211	15166	First10	Here	6
307	185791	26	Papaver cambricum	1026	2018-05-09-13-15-30	0	2	x	-15	0	37.6	22.5	37.4	22.3	37.9	0.311	15166	First10	Here	7
308	185792	26	Papaver cambricum	1026	2018-05-09-13-15-32	0	2	x	-15	0	37.6	22.5	37.4	22.3	37.9	0.311	15166	First10	Here	8
309	185793	26	Papaver cambricum	1026	2018-05-09-13-15-34	0	2	x	-15	0	37.7	22.5	37.5	22.3	38	0.304	15166	First10	Here	9
310	185794	26	Papaver cambricum	1026	2018-05-09-13-15-36	0	2	x	-15	0	37.7	22.5	37.5	22.3	38	0.304	15166	First10	Here	10
311	185795	26	Papaver cambricum	1026	2018-05-09-13-15-38	0	2	x	-15	0	37.7	22.5	37.6	22.3	38.1	0.397	15166			11
312	185796	26	Papaver cambricum	1026	2018-05-09-13-15-40	0	2	x	-15	0	37.7	22.5	37.6	22.3	38.1	0.397	15166			12
313	185797	26	Papaver cambricum	1026	2018-05-09-13-15-42	0	2	x	-15	0	37.7	22.5	37.6	22.3	38.1	0.397	15166			13
314	185798	26	Papaver cambricum	1026	2018-05-09-13-15-44	0	2	x	-15	0	37.7	22.5	37.6	22.3	38.1	0.397	15166			14
315	185799	26	Papaver cambricum	1026	2018-05-09-13-15-46	0	2	x	-15	0	37.7	22.5	37.5	22.3	38	0.304	15166			15
316	185800	26	Papaver cambricum	1026	2018-05-09-13-15-48	0	2	x	-15	0	37.7	22.5	37.5	22.3	38	0.304	15166			16
317	185801	26	Papaver cambricum	1026	2018-05-09-13-15-50	0	2	x	-15	0	37.7	22.5	37.5	22.4	38	0.304	15166			17
318	185802	26	Papaver cambricum	1026	2018-05-09-13-15-52	0	2	x	-15	0	37.7	22.5	37.5	22.3	38	0.304	15166			18
319	185803	26	Papaver cambricum	1026	2018-05-09-13-15-54	0	2	x	-15	0	37.7	22.5	37.5	22.3	38	0.304	15166			19
320	185804	26	Papaver cambricum	1026	2018-05-09-13-15-56	0	2	x	-15	0	37.7	22.5	37.4	22.3	37.9	0.211	15166			20
321	185805	26	Papaver cambricum	1026	2018-05-09-13-15-58	0	2	x	-15	0	37.7	22.5	37.4	22.3	37.9	0.211	15166			21
322	185806	26	Papaver cambricum	1026	2018-05-09-13-16-00	0	2	x	-15	0	37.7	22.5	37.4	22.3	37.9	0.211	15166			22
323	185807	26	Papaver cambricum	1026	2018-05-09-13-16-02	0	2	x	-15	0	37.7	22.5	37.4	22.3	37.9	0.211	15166			23
324	185808	26	Papaver cambricum	1026	2018-05-09-13-16-04	0	2	x	-15	0	37.7	22.5	37.3	22.3	37.8	0.119	15166			24
325	185809	26	Papaver cambricum	1026	2018-05-09-13-16-06	0	2	x	-15	0	37.7	22.5	37.3	22.3	37.8	0.119	15166			25
326	185810	26	Papaver cambricum	1026	2018-05-09-13-16-08	0	2	x	-15	0	37.7	22.5	37.3	22.3	37.8	0.119	15166			26
327	185811	26	Papaver cambricum	1026	2018-05-09-13-16-10	0	2	x	-15	0	37.7	22.5	37.4	22.3	37.9	0.211	15166			27
328	185812	26	Papaver cambricum	1026	2018-05-09-13-16-12	0	2	x	-15	0	37.7	22.5	37.4	22.3	37.9	0.211	15166			28
329	185813	26	Papaver cambricum	1026	2018-05-09-13-16-14	0	2	x	-15	0	37.7	22.5	37.4	22.3	37.9	0.211	15166			29
330	185814	26	Papaver cambricum	1026	2018-05-09-13-16-16	0	2	x	-15	0	37.7	22.5	37.4	22.3	37.9	0.211	15166			30
331	185815	26	Papaver cambricum	1026	2018-05-09-13-16-18	0	2	x	-15	0	37.7	22.5	37.4	22.3	37.9	0.211	15166			31
332	185816	26	Papaver cambricum	1026	2018-05-09-13-16-20	0	2	x	-15	0	37.7	22.5	37.3	22.3	37.8	0.119	15166			32
333	185817	26	Papaver cambricum	1026	2018-05-09-13-16-22	0	2	x	-15	0	37.7	22.5	37.3	22.3	37.8	0.119	15166			33
334	185818	26	Papaver cambricum	1026	2018-05-09-13-16-24	0	2	x	-15	0	37.7	22.5	37.3	22.3	37.8	0.119	15166			34
335	185819	26	Papaver cambricum	1026	2018-05-09-13-16-26	0	2	x	-15	0	37.7	22.5	37.4	22.3	37.9	0.211	15166			35
336	185820	26	Papaver cambricum	1026	2018-05-09-13-16-28	0	2	x	-15	0	37.7	22.5	37.4	22.3	37.9	0.211	15166			36
337	185821	26	Papaver cambricum	1026	2018-05-09-13-16-30	0	2	x	-15	0	37.7	22.5	37.4	22.3	37.9	0.211	15166			37
338	185822	26	Papaver cambricum	1026	2018-05-09-13-16-32	0	2	x	-15	0	37.7	22.5	37.4	22.3	37.9	0.211	15166			38
339	185823	26	Papaver cambricum	1026	2018-05-09-13-16-34	0	2	x	-15	0	37.7	22.5	37.4	22.3	37.9	0.211	15166			39
340	185824	26	Papaver cambricum	1026	2018-05-09-13-16-36	0	2	x	-15	0	37.7	22.5	37.4	22.3	37.9	0.211	15166			40
341	185825	26	Papaver cambricum	1026	2018-05-09-13-16-38	0	2	x	-15	0	37.7	22.5	37.4	22.3	37.9	0.211	15166			41
342	185826	26	Papaver cambricum	1026	2018-05-09-13-16-40	0	2	x	-15	0	37.7	22.5	37.4	22.3	37.9	0.211	15166			42
343	185827	26	Papaver cambricum	1026	2018-05-09-13-16-42	0	2	x	-15	0	37.7	22.5	37.4	22.3	37.9	0.211	15166			43
344	185828	26	Papaver cambricum	1026	2018-05-09-13-16-44	0	2	x	-15	0	37.7	22.5	37.4	22.3	37.9	0.211	15166			44
345	185829	26	Papaver cambricum	1026	2018-05-09-13-16-46	0	2	x	-15	0	37.7	22.5	37.5	22.3	38	0.304	15166			45
346	185830	26	Papaver cambricum	1026	2018-05-09-13-16-48	0	2	x	-15	0	37.7	22.5	37.5	22.3	38	0.304	15166			46
347	185831	26	Papaver cambricum	1026	2018-05-09-13-16-50	0	2	x	-15	0	37.7	22.5	37.4	22.3	37.9	0.211	15166			47
348	185832	26	Papaver cambricum	1026	2018-05-09-13-16-52	0	2	x	-15	0	37.7	22.5	37.4	22.3	37.9	0.211	15166			48
349	185833	26	Papaver cambricum	1026	2018-05-09-13-16-54	0	2	x	-15	0	37.8	22.5	37.4	22.3	37.9	0.111	15166			49
350	185834	26	Papaver cambricum	1026	2018-05-09-13-16-56	0	2	x	-15	0	37.8	22.5	37.4	22.3	37.9	0.111	15166			50
351	185835	26	Papaver cambricum	1026	2018-05-09-13-16-58	0	2	x	-15	0	37.7	22.5	37.4	22.3	37.9	0.211	15166			51
352	185836	26	Papaver cambricum	1026	2018-05-09-13-17-00	0	2	x	-15	0	37.7	22.5	37.4	22.3	37.9	0.211	15166			52
353	185837	26	Papaver cambricum	1026	2018-05-09-13-17-03	0	2	x	-15	0	37.8	22.5	37.4	22.3	37.9	0.111	15166			53
354	185838	26	Papaver cambricum	1026	2018-05-09-13-17-05	0	2	x	-15	0	37.8	22.5	37.5	22.4	38	0.204	15166			54
355	185839	26	Papaver cambricum	1026	2018-05-09-13-17-07	0	2	x	-15	0	37.8	22.5	37.4	22.3	37.9	0.111	15166			55
356	185840	26	Papaver cambricum	1026	2018-05-09-13-17-09	0	2	x	-15	0	37.7	22.5	37.4	22.3	37.9	0.211	15166			56
357	185841	26	Papaver cambricum	1026	2018-05-09-13-17-11	0	2	x	-15	0	37.7	22.5	37.5	22.3	38	0.304	15166			57
358	185842	26	Papaver cambricum	1026	2018-05-09-13-17-13	0	2	x	-15	0	37.7	22.5	37.5	22.3	38	0.304	15166			58
359	185843	26	Papaver cambricum	1026	2018-05-09-13-17-15	0	2	x	-15	0	37.7	22.5	37.5	22.3	38	0.304	15166			59
360	185844	26	Papaver cambricum	1026	2018-05-09-13-17-17	0	2	x	-15	0	37.7	22.5	37.5	22.3	38	0.304	15166			60
361	185845	26	Papaver cambricum	1026	2018-05-09-13-17-19	0	2	x	-15	0	37.7	22.5	37.5	22.3	38	0.304	15166			61
362	185846	26	Papaver cambricum	1026	2018-05-09-13-17-21	0	2	x	-15	0	37.7	22.5	37.5	22.3	38	0.304	15166			62
363	185847	26	Papaver cambricum	1026	2018-05-09-13-17-23	0	2	x	-15	0	37.7	22.5	37.5	22.3	38	0.304	15166			63
364	185848	26	Papaver cambricum	1026	2018-05-09-13-17-25	0	2	x	-15	0	37.7	22.5	37.4	22.3	37.9	0.211	15166			64
365	185849	26	Papaver cambricum	1026	2018-05-09-13-17-27	0	2	x	-15	0	37.7	22.5	37.4	22.3	37.9	0.211	15166			65
366	185850	26	Papaver cambricum	1026	2018-05-09-13-17-29	0	2	x	-15	0	37.7	22.5	37.4	22.3	37.9	0.211	15166			66
367	185851	26	Papaver cambricum	1026	2018-05-09-13-17-31	0	2	x	-15	0	37.7	22.5	37.4	22.3	37.9	0.211	15166			67
368	185852	26	Papaver cambricum	1026	2018-05-09-13-17-33	0	2	x	-15	0	37.7	22.5	37.4	22.3	37.9	0.211	15166			68
369	185853	26	Papaver cambricum	1026	2018-05-09-13-17-35	0	2	x	-15	0	37.7	22.5	37.4	22.3	37.9	0.211	15166			69
370	185854	26	Papaver cambricum	1026	2018-05-09-13-17-37	0	2	x	-15	0	37.7	22.5	37.4	22.3	37.9	0.211	15166			70
371	185855	26	Papaver cambricum	1026	2018-05-09-13-17-39	0	2	x	-15	0	37.7	22.5	37.4	22.3	37.9	0.211	15166			71
372	185856	26	Papaver cambricum	1026	2018-05-09-13-17-41	0	2	x	-15	0	37.7	22.5	37.4	22.3	37.9	0.211	15166			72
373	185857	26	Papaver cambricum	1026	2018-05-09-13-17-43	0	2	x	-15	0	37.7	22.5	37.4	22.3	37.9	0.211	15166			73
374	185858	26	Papaver cambricum	1026	2018-05-09-13-17-45	0	2	x	-15	0	37.7	22.5	37.4	22.3	37.9	0.211	15166			74
375	185859	26	Papaver cambricum	1026	2018-05-09-13-17-47	0	2	x	-15	0	37.7	22.5	37.4	22.3	37.9	0.211	15166			75
376	185860	26	Papaver cambricum	1026	2018-05-09-13-17-49	0	2	x	-15	0	37.7	22.5	37.4	22.3	37.9	0.211	15166			76
377	185861	26	Papaver cambricum	1026	2018-05-09-13-17-51	0	2	x	-15	0	37.7	22.5	37.4	22.3	37.9	0.211	15166			77
378	185862	26	Papaver cambricum	1026	2018-05-09-13-17-53	0	2	x	-15	0	37.7	22.5	37.4	22.3	37.9	0.211	15166			78
379	185863	26	Papaver cambricum	1026	2018-05-09-13-17-55	0	2	x	-15	0	37.7	22.5	37.4	22.3	37.9	0.211	15166			79
380	185864	26	Papaver cambricum	1026	2018-05-09-13-17-57	0	2	x	-15	0	37.7	22.5	37.4	22.3	37.9	0.211	15166			80
381	185865	26	Papaver cambricum	1026	2018-05-09-13-17-59	0	2	x	-15	0	37.7	22.5	37.4	22.3	37.9	0.211	15166			81
382	185866	26	Papaver cambricum	1026	2018-05-09-13-18-01	0	2	x	-15	0	37.7	22.5	37.4	22.3	37.9	0.211	15166			82
383	185867	26	Papaver cambricum	1026	2018-05-09-13-18-03	0	2	x	-15	0	37.7	22.5	37.4	22.3	37.9	0.211	15166			83
384	185868	26	Papaver cambricum	1026	2018-05-09-13-18-05	0	2	x	-15	0	37.7	22.5	37.5	22.3	38	0.304	15166			84
385	185869	26	Papaver cambricum	1026	2018-05-09-13-18-07	0	2	x	-15	0	37.7	22.5	37.4	22.3	37.9	0.211	15166			85
386	185870	26	Papaver cambricum	1026	2018-05-09-13-18-09	0	2	x	-15	0	37.7	22.5	37.4	22.3	37.9	0.211	15166			86
387	185871	26	Papaver cambricum	1026	2018-05-09-13-18-11	0	2	x	-15	0	37.7	22.5	37.4	22.3	37.9	0.211	15166			87
388	185872	26	Papaver cambricum	1026	2018-05-09-13-18-13	0	2	x	-15	0	37.7	22.5	37.4	22.3	37.9	0.211	15166			88
389	185873	26	Papaver cambricum	1026	2018-05-09-13-18-15	0	2	x	-15	0	37.7	22.5	37.4	22.3	37.9	0.211	15166			89
390	185874	26	Papaver cambricum	1026	2018-05-09-13-18-17	0	2	x	-15	0	37.7	22.5	37.4	22.3	37.9	0.211	15166			90
391	185875	26	Papaver cambricum	1026	2018-05-09-13-18-19	0	2	x	-15	0	37.7	22.5	37.4	22.3	37.9	0.211	15166	Last10	Here	91
392	185876	26	Papaver cambricum	1026	2018-05-09-13-18-21	0	2	x	-15	0	37.7	22.5	37.4	22.3	37.9	0.211	15166	Last10	Here	92
393	185877	26	Papaver cambricum	1026	2018-05-09-13-18-23	0	2	x	-15	0	37.7	22.5	37.4	22.3	37.9	0.211	15166	Last10	Here	93
394	185878	26	Papaver cambricum	1026	2018-05-09-13-18-25	0	2	x	-15	0	37.7	22.5	37.4	22.3	37.9	0.211	15166	Last10	Here	94
395	185879	26	Papaver cambricum	1026	2018-05-09-13-18-27	0	2	x	-15	0	37.7	22.5	37.4	22.3	37.9	0.211	15166	Last10	Here	95
396	185880	26	Papaver cambricum	1026	2018-05-09-13-18-29	0	2	x	-15	0	37.7	22.5	37.4	22.3	37.9	0.211	15166	Last10	Here	96
397	185881	26	Papaver cambricum	1026	2018-05-09-13-18-31	0	2	x	-15	0	37.8	22.5	37.4	22.3	37.9	0.111	15166	Last10	Here	97
398	185882	26	Papaver cambricum	1026	2018-05-09-13-18-33	0	2	x	-15	0	37.8	22.5	37.4	22.3	37.9	0.111	15166	Last10	Here	98
399	185883	26	Papaver cambricum	1026	2018-05-09-13-18-35	0	2	x	-15	0	37.7	22.5	37.4	22.3	37.9	0.211	15166	Last10	Here	99
400	185884	26	Papaver cambricum	1026	2018-05-09-13-18-37	0	2	x	-15	0	37.7	22.5	37.4	22.3	37.9	0.211	15166	Last10	Here	100
401	185885	26	Papaver cambricum	1026	2018-05-09-13-19-09	0	2	x	-10	0	37.8	22.5	37.5	22.3	38	0.204	15167	First10	Here	1
402	185886	26	Papaver cambricum	1026	2018-05-09-13-19-11	0	2	x	-10	0	37.8	22.5	37.5	22.3	38	0.204	15167	First10	Here	2
403	185887	26	Papaver cambricum	1026	2018-05-09-13-19-13	0	2	x	-10	0	37.8	22.5	37.5	22.3	38	0.204	15167	First10	Here	3
404	185888	26	Papaver cambricum	1026	2018-05-09-13-19-15	0	2	x	-10	0	37.8	22.5	37.5	22.3	38	0.204	15167	First10	Here	4
405	185889	26	Papaver cambricum	1026	2018-05-09-13-19-17	0	2	x	-10	0	37.8	22.5	37.5	22.3	38	0.204	15167	First10	Here	5
406	185890	26	Papaver cambricum	1026	2018-05-09-13-19-19	0	2	x	-10	0	37.8	22.5	37.5	22.3	38	0.204	15167	First10	Here	6
407	185891	26	Papaver cambricum	1026	2018-05-09-13-19-21	0	2	x	-10	0	37.8	22.5	37.4	22.3	37.9	0.111	15167	First10	Here	7
408	185892	26	Papaver cambricum	1026	2018-05-09-13-19-23	0	2	x	-10	0	37.8	22.5	37.5	22.3	38	0.204	15167	First10	Here	8
409	185893	26	Papaver cambricum	1026	2018-05-09-13-19-25	0	2	x	-10	0	37.8	22.5	37.5	22.3	38	0.204	15167	First10	Here	9
410	185894	26	Papaver cambricum	1026	2018-05-09-13-19-27	0	2	x	-10	0	37.8	22.5	37.5	22.3	38	0.204	15167	First10	Here	10
411	185895	26	Papaver cambricum	1026	2018-05-09-13-19-29	0	2	x	-10	0	37.8	22.5	37.6	22.4	38.1	0.297	15167			11
412	185896	26	Papaver cambricum	1026	2018-05-09-13-19-31	0	2	x	-10	0	37.8	22.5	37.5	22.3	38	0.204	15167			12
413	185897	26	Papaver cambricum	1026	2018-05-09-13-19-33	0	2	x	-10	0	37.8	22.5	37.5	22.3	38	0.204	15167			13
414	185898	26	Papaver cambricum	1026	2018-05-09-13-19-35	0	2	x	-10	0	37.8	22.5	37.5	22.3	38	0.204	15167			14
415	185899	26	Papaver cambricum	1026	2018-05-09-13-19-37	0	2	x	-10	0	37.8	22.5	37.6	22.3	38.1	0.297	15167			15
416	185900	26	Papaver cambricum	1026	2018-05-09-13-19-39	0	2	x	-10	0	37.8	22.5	37.5	22.3	38	0.204	15167			16
417	185901	26	Papaver cambricum	1026	2018-05-09-13-19-41	0	2	x	-10	0	37.8	22.5	37.6	22.3	38.1	0.297	15167			17
418	185902	26	Papaver cambricum	1026	2018-05-09-13-19-43	0	2	x	-10	0	37.8	22.5	37.6	22.3	38.1	0.297	15167			18
419	185903	26	Papaver cambricum	1026	2018-05-09-13-19-45	0	2	x	-10	0	37.8	22.5	37.6	22.3	38.1	0.297	15167			19
420	185904	26	Papaver cambricum	1026	2018-05-09-13-19-47	0	2	x	-10	0	37.8	22.5	37.6	22.3	38.1	0.297	15167			20
421	185905	26	Papaver cambricum	1026	2018-05-09-13-19-49	0	2	x	-10	0	37.8	22.5	37.6	22.3	38.1	0.297	15167			21
422	185906	26	Papaver cambricum	1026	2018-05-09-13-19-51	0	2	x	-10	0	37.8	22.5	37.6	22.3	38.1	0.297	15167			22
423	185907	26	Papaver cambricum	1026	2018-05-09-13-19-53	0	2	x	-10	0	37.8	22.5	37.6	22.3	38.1	0.297	15167			23
424	185908	26	Papaver cambricum	1026	2018-05-09-13-19-55	0	2	x	-10	0	37.8	22.5	37.5	22.3	38	0.204	15167			24
425	185909	26	Papaver cambricum	1026	2018-05-09-13-19-57	0	2	x	-10	0	37.8	22.5	37.5	22.3	38	0.204	15167			25
426	185910	26	Papaver cambricum	1026	2018-05-09-13-19-59	0	2	x	-10	0	37.8	22.5	37.5	22.3	38	0.204	15167			26
427	185911	26	Papaver cambricum	1026	2018-05-09-13-20-01	0	2	x	-10	0	37.8	22.5	37.5	22.3	38	0.204	15167			27
428	185912	26	Papaver cambricum	1026	2018-05-09-13-20-03	0	2	x	-10	0	37.8	22.5	37.6	22.3	38.1	0.297	15167			28
429	185913	26	Papaver cambricum	1026	2018-05-09-13-20-05	0	2	x	-10	0	37.8	22.5	37.6	22.3	38.1	0.297	15167			29
430	185914	26	Papaver cambricum	1026	2018-05-09-13-20-07	0	2	x	-10	0	37.8	22.5	37.6	22.3	38.1	0.297	15167			30
431	185915	26	Papaver cambricum	1026	2018-05-09-13-20-11	0	2	x	-10	0	37.8	22.5	37.6	22.3	38.1	0.297	15167			31
432	185916	26	Papaver cambricum	1026	2018-05-09-13-20-13	0	2	x	-10	0	37.8	22.5	37.6	22.3	38.1	0.297	15167			32
433	185917	26	Papaver cambricum	1026	2018-05-09-13-20-15	0	2	x	-10	0	37.8	22.5	37.6	22.3	38.1	0.297	15167			33
434	185918	26	Papaver cambricum	1026	2018-05-09-13-20-17	0	2	x	-10	0	37.8	22.5	37.6	22.4	38.1	0.297	15167			34
435	185919	26	Papaver cambricum	1026	2018-05-09-13-20-19	0	2	x	-10	0	37.8	22.5	37.6	22.3	38.1	0.297	15167			35
436	185920	26	Papaver cambricum	1026	2018-05-09-13-20-21	0	2	x	-10	0	37.8	22.5	37.6	22.3	38.1	0.297	15167			36
437	185921	26	Papaver cambricum	1026	2018-05-09-13-20-23	0	2	x	-10	0	37.8	22.5	37.6	22.3	38.1	0.297	15167			37
438	185922	26	Papaver cambricum	1026	2018-05-09-13-20-25	0	2	x	-10	0	37.8	22.5	37.6	22.4	38.1	0.297	15167			38
439	185923	26	Papaver cambricum	1026	2018-05-09-13-20-27	0	2	x	-10	0	37.8	22.5	37.6	22.3	38.1	0.297	15167			39
440	185924	26	Papaver cambricum	1026	2018-05-09-13-20-29	0	2	x	-10	0	37.8	22.5	37.6	22.3	38.1	0.297	15167			40
441	185925	26	Papaver cambricum	1026	2018-05-09-13-20-31	0	2	x	-10	0	37.8	22.5	37.6	22.3	38.1	0.297	15167			41
442	185926	26	Papaver cambricum	1026	2018-05-09-13-20-33	0	2	x	-10	0	37.8	22.5	37.7	22.3	38.2	0.39	15167			42
443	185927	26	Papaver cambricum	1026	2018-05-09-13-20-35	0	2	x	-10	0	37.8	22.5	37.7	22.3	38.2	0.39	15167			43
444	185928	26	Papaver cambricum	1026	2018-05-09-13-20-37	0	2	x	-10	0	37.8	22.5	37.7	22.3	38.2	0.39	15167			44
445	185929	26	Papaver cambricum	1026	2018-05-09-13-20-39	0	2	x	-10	0	37.8	22.5	37.8	22.3	38.3	0.483	15167			45
446	185930	26	Papaver cambricum	1026	2018-05-09-13-20-41	0	2	x	-10	0	37.8	22.5	37.8	22.3	38.3	0.483	15167			46
447	185931	26	Papaver cambricum	1026	2018-05-09-13-20-43	0	2	x	-10	0	37.8	22.5	37.8	22.3	38.3	0.483	15167			47
448	185932	26	Papaver cambricum	1026	2018-05-09-13-20-45	0	2	x	-10	0	37.8	22.5	37.7	22.3	38.2	0.39	15167			48
449	185933	26	Papaver cambricum	1026	2018-05-09-13-20-47	0	2	x	-10	0	37.8	22.5	37.7	22.3	38.2	0.39	15167			49
450	185934	26	Papaver cambricum	1026	2018-05-09-13-20-49	0	2	x	-10	0	37.8	22.5	37.7	22.3	38.2	0.39	15167			50
451	185935	26	Papaver cambricum	1026	2018-05-09-13-20-51	0	2	x	-10	0	37.8	22.5	37.7	22.3	38.2	0.39	15167			51
452	185936	26	Papaver cambricum	1026	2018-05-09-13-20-53	0	2	x	-10	0	37.8	22.5	37.7	22.3	38.2	0.39	15167			52
453	185937	26	Papaver cambricum	1026	2018-05-09-13-20-55	0	2	x	-10	0	37.8	22.5	37.6	22.3	38.1	0.297	15167			53
454	185938	26	Papaver cambricum	1026	2018-05-09-13-20-57	0	2	x	-10	0	37.8	22.5	37.7	22.3	38.2	0.39	15167			54
455	185939	26	Papaver cambricum	1026	2018-05-09-13-20-59	0	2	x	-10	0	37.8	22.5	37.6	22.3	38.1	0.297	15167			55
456	185940	26	Papaver cambricum	1026	2018-05-09-13-21-01	0	2	x	-10	0	37.8	22.5	37.7	22.3	38.2	0.39	15167			56
457	185941	26	Papaver cambricum	1026	2018-05-09-13-21-03	0	2	x	-10	0	37.8	22.5	37.7	22.3	38.2	0.39	15167			57
458	185942	26	Papaver cambricum	1026	2018-05-09-13-21-05	0	2	x	-10	0	37.8	22.5	37.6	22.3	38.1	0.297	15167			58
459	185943	26	Papaver cambricum	1026	2018-05-09-13-21-07	0	2	x	-10	0	37.8	22.5	37.6	22.3	38.1	0.297	15167			59
460	185944	26	Papaver cambricum	1026	2018-05-09-13-21-09	0	2	x	-10	0	37.9	22.5	37.6	22.3	38.1	0.197	15167			60
461	185945	26	Papaver cambricum	1026	2018-05-09-13-21-11	0	2	x	-10	0	37.9	22.5	37.6	22.3	38.1	0.197	15167			61
462	185946	26	Papaver cambricum	1026	2018-05-09-13-21-13	0	2	x	-10	0	37.9	22.5	37.6	22.3	38.1	0.197	15167			62
463	185947	26	Papaver cambricum	1026	2018-05-09-13-21-15	0	2	x	-10	0	37.9	22.5	37.7	22.4	38.2	0.29	15167			63
464	185948	26	Papaver cambricum	1026	2018-05-09-13-21-17	0	2	x	-10	0	37.9	22.5	37.6	22.3	38.1	0.197	15167			64
465	185949	26	Papaver cambricum	1026	2018-05-09-13-21-19	0	2	x	-10	0	37.9	22.5	37.6	22.3	38.1	0.197	15167			65
466	185950	26	Papaver cambricum	1026	2018-05-09-13-21-21	0	2	x	-10	0	37.9	22.5	37.6	22.3	38.1	0.197	15167			66
467	185951	26	Papaver cambricum	1026	2018-05-09-13-21-23	0	2	x	-10	0	37.9	22.5	37.6	22.3	38.1	0.197	15167			67
468	185952	26	Papaver cambricum	1026	2018-05-09-13-21-25	0	2	x	-10	0	37.9	22.5	37.6	22.3	38.1	0.197	15167			68
469	185953	26	Papaver cambricum	1026	2018-05-09-13-21-27	0	2	x	-10	0	37.9	22.5	37.7	22.3	38.2	0.29	15167			69
470	185954	26	Papaver cambricum	1026	2018-05-09-13-21-29	0	2	x	-10	0	37.9	22.5	37.7	22.3	38.2	0.29	15167			70
471	185955	26	Papaver cambricum	1026	2018-05-09-13-21-31	0	2	x	-10	0	37.9	22.5	37.7	22.3	38.2	0.29	15167			71
472	185956	26	Papaver cambricum	1026	2018-05-09-13-21-33	0	2	x	-10	0	37.8	22.5	37.7	22.3	38.2	0.39	15167			72
473	185957	26	Papaver cambricum	1026	2018-05-09-13-21-35	0	2	x	-10	0	37.9	22.5	37.7	22.3	38.2	0.29	15167			73
474	185958	26	Papaver cambricum	1026	2018-05-09-13-21-37	0	2	x	-10	0	37.9	22.5	37.7	22.3	38.2	0.29	15167			74
475	185959	26	Papaver cambricum	1026	2018-05-09-13-21-39	0	2	x	-10	0	37.8	22.5	37.7	22.3	38.2	0.39	15167			75
476	185960	26	Papaver cambricum	1026	2018-05-09-13-21-41	0	2	x	-10	0	37.9	22.5	37.7	22.3	38.2	0.29	15167			76
477	185961	26	Papaver cambricum	1026	2018-05-09-13-21-43	0	2	x	-10	0	37.9	22.5	37.7	22.3	38.2	0.29	15167			77
478	185962	26	Papaver cambricum	1026	2018-05-09-13-21-45	0	2	x	-10	0	37.9	22.5	37.6	22.3	38.1	0.197	15167			78
479	185963	26	Papaver cambricum	1026	2018-05-09-13-21-47	0	2	x	-10	0	37.9	22.5	37.7	22.3	38.2	0.29	15167			79
480	185964	26	Papaver cambricum	1026	2018-05-09-13-21-49	0	2	x	-10	0	37.8	22.5	37.7	22.3	38.2	0.39	15167			80
481	185965	26	Papaver cambricum	1026	2018-05-09-13-21-51	0	2	x	-10	0	37.8	22.5	37.7	22.3	38.2	0.39	15167			81
482	185966	26	Papaver cambricum	1026	2018-05-09-13-21-53	0	2	x	-10	0	37.9	22.5	37.8	22.3	38.3	0.383	15167			82
483	185967	26	Papaver cambricum	1026	2018-05-09-13-21-55	0	2	x	-10	0	37.9	22.5	37.8	22.3	38.3	0.383	15167			83
484	185968	26	Papaver cambricum	1026	2018-05-09-13-21-57	0	2	x	-10	0	37.9	22.5	37.8	22.3	38.3	0.383	15167			84
485	185969	26	Papaver cambricum	1026	2018-05-09-13-21-59	0	2	x	-10	0	37.9	22.5	37.9	22.3	38.4	0.476	15167			85
486	185970	26	Papaver cambricum	1026	2018-05-09-13-22-01	0	2	x	-10	0	37.9	22.5	38	22.3	38.5	0.569	15167			86
487	185971	26	Papaver cambricum	1026	2018-05-09-13-22-03	0	2	x	-10	0	37.9	22.5	38	22.3	38.5	0.569	15167			87
488	185972	26	Papaver cambricum	1026	2018-05-09-13-22-05	0	2	x	-10	0	37.9	22.5	38	22.3	38.5	0.569	15167			88
489	185973	26	Papaver cambricum	1026	2018-05-09-13-22-08	0	2	x	-10	0	37.9	22.5	37.9	22.3	38.4	0.476	15167			89
490	185974	26	Papaver cambricum	1026	2018-05-09-13-22-10	0	2	x	-10	0	37.9	22.5	37.9	22.3	38.4	0.476	15167			90
491	185975	26	Papaver cambricum	1026	2018-05-09-13-22-12	0	2	x	-10	0	37.9	22.5	37.8	22.3	38.3	0.383	15167	Last10	Here	91
492	185976	26	Papaver cambricum	1026	2018-05-09-13-22-14	0	2	x	-10	0	37.9	22.5	37.9	22.3	38.4	0.476	15167	Last10	Here	92
493	185977	26	Papaver cambricum	1026	2018-05-09-13-22-16	0	2	x	-10	0	37.9	22.5	37.9	22.3	38.4	0.476	15167	Last10	Here	93
494	185978	26	Papaver cambricum	1026	2018-05-09-13-22-18	0	2	x	-10	0	37.9	22.5	37.9	22.3	38.4	0.476	15167	Last10	Here	94
495	185979	26	Papaver cambricum	1026	2018-05-09-13-22-20	0	2	x	-10	0	37.9	22.5	37.8	22.3	38.3	0.383	15167	Last10	Here	95
496	185980	26	Papaver cambricum	1026	2018-05-09-13-22-22	0	2	x	-10	0	37.9	22.5	37.8	22.3	38.3	0.383	15167	Last10	Here	96
497	185981	26	Papaver cambricum	1026	2018-05-09-13-22-24	0	2	x	-10	0	37.9	22.5	37.8	22.3	38.3	0.383	15167	Last10	Here	97
498	185982	26	Papaver cambricum	1026	2018-05-09-13-22-26	0	2	x	-10	0	37.9	22.5	37.8	22.3	38.3	0.383	15167	Last10	Here	98
499	185983	26	Papaver cambricum	1026	2018-05-09-13-22-28	0	2	x	-10	0	37.9	22.5	37.7	22.3	38.2	0.29	15167	Last10	Here	99
500	185984	26	Papaver cambricum	1026	2018-05-09-13-23-00	0	2	x	-5	0	37.9	22.5	37.9	22.4	38.4	0.476	15168	First10	Here	1
501	185985	26	Papaver cambricum	1026	2018-05-09-13-23-02	0	2	x	-5	0	37.9	22.5	37.8	22.3	38.3	0.383	15168	First10	Here	2
502	185986	26	Papaver cambricum	1026	2018-05-09-13-23-04	0	2	x	-5	0	37.9	22.5	37.8	22.3	38.3	0.383	15168	First10	Here	3
503	185987	26	Papaver cambricum	1026	2018-05-09-13-23-06	0	2	x	-5	0	37.9	22.5	37.8	22.3	38.3	0.383	15168	First10	Here	4
504	185988	26	Papaver cambricum	1026	2018-05-09-13-23-08	0	2	x	-5	0	37.9	22.5	37.8	22.3	38.3	0.383	15168	First10	Here	5
505	185989	26	Papaver cambricum	1026	2018-05-09-13-23-10	0	2	x	-5	0	37.9	22.5	37.8	22.3	38.3	0.383	15168	First10	Here	6
506	185990	26	Papaver cambricum	1026	2018-05-09-13-23-12	0	2	x	-5	0	37.9	22.5	37.7	22.3	38.2	0.29	15168	First10	Here	7
507	185991	26	Papaver cambricum	1026	2018-05-09-13-23-14	0	2	x	-5	0	37.9	22.5	37.7	22.3	38.2	0.29	15168	First10	Here	8
508	185992	26	Papaver cambricum	1026	2018-05-09-13-23-16	0	2	x	-5	0	37.9	22.5	37.7	22.3	38.2	0.29	15168	First10	Here	9
509	185993	26	Papaver cambricum	1026	2018-05-09-13-23-18	0	2	x	-5	0	37.9	22.5	37.7	22.3	38.2	0.29	15168	First10	Here	10
510	185994	26	Papaver cambricum	1026	2018-05-09-13-23-20	0	2	x	-5	0	37.9	22.5	37.7	22.3	38.2	0.29	15168			11
511	185995	26	Papaver cambricum	1026	2018-05-09-13-23-22	0	2	x	-5	0	37.9	22.5	37.7	22.3	38.2	0.29	15168			12
512	185996	26	Papaver cambricum	1026	2018-05-09-13-23-24	0	2	x	-5	0	37.9	22.5	37.7	22.3	38.2	0.29	15168			13
513	185997	26	Papaver cambricum	1026	2018-05-09-13-23-26	0	2	x	-5	0	37.9	22.5	37.7	22.3	38.2	0.29	15168			14
514	185998	26	Papaver cambricum	1026	2018-05-09-13-23-28	0	2	x	-5	0	37.9	22.5	37.7	22.3	38.2	0.29	15168			15
515	185999	26	Papaver cambricum	1026	2018-05-09-13-23-30	0	2	x	-5	0	37.9	22.5	37.9	22.4	38.4	0.476	15168			16
516	186000	26	Papaver cambricum	1026	2018-05-09-13-23-32	0	2	x	-5	0	37.9	22.5	37.8	22.3	38.3	0.383	15168			17
517	186001	26	Papaver cambricum	1026	2018-05-09-13-23-34	0	2	x	-5	0	37.9	22.5	37.9	22.4	38.4	0.476	15168			18
518	186002	26	Papaver cambricum	1026	2018-05-09-13-23-36	0	2	x	-5	0	37.9	22.5	37.8	22.3	38.3	0.383	15168			19
519	186003	26	Papaver cambricum	1026	2018-05-09-13-23-38	0	2	x	-5	0	37.9	22.5	37.8	22.3	38.3	0.383	15168			20
520	186004	26	Papaver cambricum	1026	2018-05-09-13-23-40	0	2	x	-5	0	37.9	22.5	37.9	22.4	38.4	0.476	15168			21
521	186005	26	Papaver cambricum	1026	2018-05-09-13-23-42	0	2	x	-5	0	37.9	22.5	38	22.4	38.5	0.569	15168			22
522	186006	26	Papaver cambricum	1026	2018-05-09-13-23-44	0	2	x	-5	0	37.9	22.5	37.9	22.3	38.4	0.476	15168			23
523	186007	26	Papaver cambricum	1026	2018-05-09-13-23-46	0	2	x	-5	0	37.9	22.5	38	22.3	38.5	0.569	15168			24
524	186008	26	Papaver cambricum	1026	2018-05-09-13-23-48	0	2	x	-5	0	37.9	22.5	38.1	22.3	38.6	0.662	15168			25
525	186009	26	Papaver cambricum	1026	2018-05-09-13-23-50	0	2	x	-5	0	37.9	22.5	38.1	22.3	38.6	0.662	15168			26
526	186010	26	Papaver cambricum	1026	2018-05-09-13-23-52	0	2	x	-5	0	37.9	22.5	38.1	22.3	38.6	0.662	15168			27
527	186011	26	Papaver cambricum	1026	2018-05-09-13-23-54	0	2	x	-5	0	37.9	22.5	38.1	22.4	38.6	0.662	15168			28
528	186012	26	Papaver cambricum	1026	2018-05-09-13-23-56	0	2	x	-5	0	37.9	22.5	38.1	22.3	38.6	0.662	15168			29
529	186013	26	Papaver cambricum	1026	2018-05-09-13-23-58	0	2	x	-5	0	37.9	22.5	38.1	22.3	38.6	0.662	15168			30
530	186014	26	Papaver cambricum	1026	2018-05-09-13-24-00	0	2	x	-5	0	37.9	22.5	38.2	22.4	38.7	0.755	15168			31
531	186015	26	Papaver cambricum	1026	2018-05-09-13-24-02	0	2	x	-5	0	37.9	22.5	38	22.3	38.5	0.569	15168			32
532	186016	26	Papaver cambricum	1026	2018-05-09-13-24-04	0	2	x	-5	0	37.9	22.5	38	22.3	38.5	0.569	15168			33
533	186017	26	Papaver cambricum	1026	2018-05-09-13-24-06	0	2	x	-5	0	37.9	22.5	37.9	22.3	38.4	0.476	15168			34
534	186018	26	Papaver cambricum	1026	2018-05-09-13-24-08	0	2	x	-5	0	37.9	22.5	37.9	22.3	38.4	0.476	15168			35
535	186019	26	Papaver cambricum	1026	2018-05-09-13-24-10	0	2	x	-5	0	37.9	22.5	37.9	22.3	38.4	0.476	15168			36
536	186020	26	Papaver cambricum	1026	2018-05-09-13-24-12	0	2	x	-5	0	37.9	22.5	37.9	22.3	38.4	0.476	15168			37
537	186021	26	Papaver cambricum	1026	2018-05-09-13-24-14	0	2	x	-5	0	37.9	22.5	37.9	22.3	38.4	0.476	15168			38
538	186022	26	Papaver cambricum	1026	2018-05-09-13-24-16	0	2	x	-5	0	37.9	22.5	37.9	22.3	38.4	0.476	15168			39
539	186023	26	Papaver cambricum	1026	2018-05-09-13-24-18	0	2	x	-5	0	37.9	22.5	37.9	22.4	38.4	0.476	15168			40
540	186024	26	Papaver cambricum	1026	2018-05-09-13-24-20	0	2	x	-5	0	37.9	22.5	37.8	22.3	38.3	0.383	15168			41
541	186025	26	Papaver cambricum	1026	2018-05-09-13-24-22	0	2	x	-5	0	37.9	22.5	37.8	22.3	38.3	0.383	15168			42
542	186026	26	Papaver cambricum	1026	2018-05-09-13-24-24	0	2	x	-5	0	37.9	22.5	37.8	22.3	38.3	0.383	15168			43
543	186027	26	Papaver cambricum	1026	2018-05-09-13-24-26	0	2	x	-5	0	38	22.5	37.8	22.3	38.3	0.283	15168			44
544	186028	26	Papaver cambricum	1026	2018-05-09-13-24-28	0	2	x	-5	0	37.9	22.5	37.8	22.3	38.3	0.383	15168			45
545	186029	26	Papaver cambricum	1026	2018-05-09-13-24-30	0	2	x	-5	0	38	22.5	37.9	22.3	38.4	0.376	15168			46
546	186030	26	Papaver cambricum	1026	2018-05-09-13-24-32	0	2	x	-5	0	37.9	22.5	38	22.3	38.5	0.569	15168			47
547	186031	26	Papaver cambricum	1026	2018-05-09-13-24-34	0	2	x	-5	0	38	22.5	38.1	22.4	38.6	0.562	15168			48
548	186032	26	Papaver cambricum	1026	2018-05-09-13-24-36	0	2	x	-5	0	38	22.5	38.1	22.4	38.6	0.562	15168			49
549	186033	26	Papaver cambricum	1026	2018-05-09-13-24-38	0	2	x	-5	0	38	22.5	38	22.4	38.5	0.469	15168			50
550	186034	26	Papaver cambricum	1026	2018-05-09-13-24-40	0	2	x	-5	0	38	22.5	37.9	22.3	38.4	0.376	15168			51
551	186035	26	Papaver cambricum	1026	2018-05-09-13-24-42	0	2	x	-5	0	38	22.5	38	22.4	38.5	0.469	15168			52
552	186036	26	Papaver cambricum	1026	2018-05-09-13-24-44	0	2	x	-5	0	38	22.5	37.9	22.3	38.4	0.376	15168			53
553	186037	26	Papaver cambricum	1026	2018-05-09-13-24-46	0	2	x	-5	0	38	22.5	37.9	22.3	38.4	0.376	15168			54
554	186038	26	Papaver cambricum	1026	2018-05-09-13-24-48	0	2	x	-5	0	38	22.5	38	22.4	38.5	0.469	15168			55
555	186039	26	Papaver cambricum	1026	2018-05-09-13-24-50	0	2	x	-5	0	38	22.5	38	22.4	38.5	0.469	15168			56
556	186040	26	Papaver cambricum	1026	2018-05-09-13-24-52	0	2	x	-5	0	38	22.5	38	22.3	38.5	0.469	15168			57
557	186041	26	Papaver cambricum	1026	2018-05-09-13-24-54	0	2	x	-5	0	38	22.5	38	22.3	38.5	0.469	15168			58
558	186042	26	Papaver cambricum	1026	2018-05-09-13-24-56	0	2	x	-5	0	38	22.5	38	22.3	38.5	0.469	15168			59
559	186043	26	Papaver cambricum	1026	2018-05-09-13-24-58	0	2	x	-5	0	38	22.5	38	22.3	38.5	0.469	15168			60
560	186044	26	Papaver cambricum	1026	2018-05-09-13-25-00	0	2	x	-5	0	38	22.5	37.9	22.3	38.4	0.376	15168			61
561	186045	26	Papaver cambricum	1026	2018-05-09-13-25-02	0	2	x	-5	0	38	22.5	38	22.4	38.5	0.469	15168			62
562	186046	26	Papaver cambricum	1026	2018-05-09-13-25-04	0	2	x	-5	0	38	22.5	37.9	22.3	38.4	0.376	15168			63
563	186047	26	Papaver cambricum	1026	2018-05-09-13-25-06	0	2	x	-5	0	38	22.5	37.8	22.3	38.3	0.283	15168			64
564	186048	26	Papaver cambricum	1026	2018-05-09-13-25-08	0	2	x	-5	0	38	22.5	37.8	22.3	38.3	0.283	15168			65
565	186049	26	Papaver cambricum	1026	2018-05-09-13-25-10	0	2	x	-5	0	37.9	22.5	37.8	22.3	38.3	0.383	15168			66
566	186050	26	Papaver cambricum	1026	2018-05-09-13-25-12	0	2	x	-5	0	38	22.5	37.8	22.3	38.3	0.283	15168			67
567	186051	26	Papaver cambricum	1026	2018-05-09-13-25-14	0	2	x	-5	0	38	22.5	37.8	22.3	38.3	0.283	15168			68
568	186052	26	Papaver cambricum	1026	2018-05-09-13-25-16	0	2	x	-5	0	37.9	22.5	37.8	22.3	38.3	0.383	15168			69
569	186053	26	Papaver cambricum	1026	2018-05-09-13-25-18	0	2	x	-5	0	38	22.5	37.8	22.3	38.3	0.283	15168			70
570	186054	26	Papaver cambricum	1026	2018-05-09-13-25-20	0	2	x	-5	0	38	22.5	37.8	22.3	38.3	0.283	15168			71
571	186055	26	Papaver cambricum	1026	2018-05-09-13-25-22	0	2	x	-5	0	38	22.5	37.8	22.3	38.3	0.283	15168			72
572	186056	26	Papaver cambricum	1026	2018-05-09-13-25-24	0	2	x	-5	0	38	22.5	37.8	22.3	38.3	0.283	15168			73
573	186057	26	Papaver cambricum	1026	2018-05-09-13-25-26	0	2	x	-5	0	38	22.5	37.8	22.3	38.3	0.283	15168			74
574	186058	26	Papaver cambricum	1026	2018-05-09-13-25-28	0	2	x	-5	0	38	22.5	37.8	22.3	38.3	0.283	15168			75
575	186059	26	Papaver cambricum	1026	2018-05-09-13-25-30	0	2	x	-5	0	38	22.5	37.8	22.3	38.3	0.283	15168			76
576	186060	26	Papaver cambricum	1026	2018-05-09-13-25-32	0	2	x	-5	0	38	22.5	37.8	22.3	38.3	0.283	15168			77
577	186061	26	Papaver cambricum	1026	2018-05-09-13-25-34	0	2	x	-5	0	38	22.5	37.8	22.3	38.3	0.283	15168			78
578	186062	26	Papaver cambricum	1026	2018-05-09-13-25-36	0	2	x	-5	0	38	22.5	37.8	22.3	38.3	0.283	15168			79
579	186063	26	Papaver cambricum	1026	2018-05-09-13-25-38	0	2	x	-5	0	38	22.5	37.8	22.3	38.3	0.283	15168			80
580	186064	26	Papaver cambricum	1026	2018-05-09-13-25-40	0	2	x	-5	0	38	22.5	37.8	22.3	38.3	0.283	15168			81
581	186065	26	Papaver cambricum	1026	2018-05-09-13-25-42	0	2	x	-5	0	38	22.5	37.8	22.3	38.3	0.283	15168			82
582	186066	26	Papaver cambricum	1026	2018-05-09-13-25-44	0	2	x	-5	0	38	22.5	37.8	22.3	38.3	0.283	15168			83
583	186067	26	Papaver cambricum	1026	2018-05-09-13-25-46	0	2	x	-5	0	38	22.5	37.8	22.3	38.3	0.283	15168			84
584	186068	26	Papaver cambricum	1026	2018-05-09-13-25-48	0	2	x	-5	0	38	22.5	37.8	22.3	38.3	0.283	15168			85
585	186069	26	Papaver cambricum	1026	2018-05-09-13-25-50	0	2	x	-5	0	38	22.5	37.8	22.3	38.3	0.283	15168			86
586	186070	26	Papaver cambricum	1026	2018-05-09-13-25-52	0	2	x	-5	0	38	22.5	37.8	22.3	38.3	0.283	15168			87
587	186071	26	Papaver cambricum	1026	2018-05-09-13-25-54	0	2	x	-5	0	38	22.5	37.8	22.3	38.3	0.283	15168			88
588	186072	26	Papaver cambricum	1026	2018-05-09-13-25-56	0	2	x	-5	0	38.1	22.5	37.8	22.3	38.3	0.183	15168			89
589	186073	26	Papaver cambricum	1026	2018-05-09-13-25-58	0	2	x	-5	0	38.1	22.5	37.8	22.3	38.3	0.183	15168			90
590	186074	26	Papaver cambricum	1026	2018-05-09-13-26-00	0	2	x	-5	0	38.1	22.5	37.8	22.3	38.3	0.183	15168	Last10	Here	91
591	186075	26	Papaver cambricum	1026	2018-05-09-13-26-02	0	2	x	-5	0	38.1	22.5	37.9	22.3	38.4	0.276	15168	Last10	Here	92
592	186076	26	Papaver cambricum	1026	2018-05-09-13-26-04	0	2	x	-5	0	38.1	22.5	38.1	22.4	38.6	0.462	15168	Last10	Here	93
593	186077	26	Papaver cambricum	1026	2018-05-09-13-26-06	0	2	x	-5	0	38.1	22.5	38	22.3	38.5	0.369	15168	Last10	Here	94
594	186078	26	Papaver cambricum	1026	2018-05-09-13-26-08	0	2	x	-5	0	38.1	22.5	37.9	22.3	38.4	0.276	15168	Last10	Here	95
595	186079	26	Papaver cambricum	1026	2018-05-09-13-26-10	0	2	x	-5	0	38.1	22.5	37.9	22.3	38.4	0.276	15168	Last10	Here	96
596	186080	26	Papaver cambricum	1026	2018-05-09-13-26-12	0	2	x	-5	0	38.1	22.5	37.9	22.3	38.4	0.276	15168	Last10	Here	97
597	186081	26	Papaver cambricum	1026	2018-05-09-13-26-14	0	2	x	-5	0	38.1	22.5	37.9	22.3	38.4	0.276	15168	Last10	Here	98
598	186082	26	Papaver cambricum	1026	2018-05-09-13-26-16	0	2	x	-5	0	38.1	22.5	37.9	22.3	38.4	0.276	15168	Last10	Here	99
599	186083	26	Papaver cambricum	1026	2018-05-09-13-26-18	0	2	x	-5	0	38.1	22.5	38	22.4	38.5	0.369	15168	Last10	Here	100
600	186084	26	Papaver cambricum	1026	2018-05-09-13-26-50	0	2	x	0	0	38.1	22.5	38.4	22.3	38.8	0.741	15169	First10	Here	1
601	186085	26	Papaver cambricum	1026	2018-05-09-13-26-52	0	2	x	0	0	38.1	22.5	38.4	22.4	38.8	0.741	15169	First10	Here	2
602	186086	26	Papaver cambricum	1026	2018-05-09-13-26-54	0	2	x	0	0	38.1	22.5	38.4	22.3	38.8	0.741	15169	First10	Here	3
603	186087	26	Papaver cambricum	1026	2018-05-09-13-26-56	0	2	x	0	0	38.1	22.5	38.4	22.3	38.8	0.741	15169	First10	Here	4
604	186088	26	Papaver cambricum	1026	2018-05-09-13-26-58	0	2	x	0	0	38.1	22.5	38.5	22.4	38.9	0.834	15169	First10	Here	5
605	186089	26	Papaver cambricum	1026	2018-05-09-13-27-00	0	2	x	0	0	38.1	22.5	38.5	22.3	38.9	0.834	15169	First10	Here	6
606	186090	26	Papaver cambricum	1026	2018-05-09-13-27-02	0	2	x	0	0	38.1	22.5	38.5	22.3	38.9	0.834	15169	First10	Here	7
607	186091	26	Papaver cambricum	1026	2018-05-09-13-27-04	0	2	x	0	0	38.1	22.5	38.6	22.3	39	0.927	15169	First10	Here	8
608	186092	26	Papaver cambricum	1026	2018-05-09-13-27-06	0	2	x	0	0	38.1	22.5	38.6	22.3	39	0.927	15169	First10	Here	9
609	186093	26	Papaver cambricum	1026	2018-05-09-13-27-08	0	2	x	0	0	38.1	22.5	38.6	22.3	39	0.927	15169	First10	Here	10
610	186094	26	Papaver cambricum	1026	2018-05-09-13-27-10	0	2	x	0	0	38.1	22.5	38.5	22.3	38.9	0.834	15169			11
611	186095	26	Papaver cambricum	1026	2018-05-09-13-27-13	0	2	x	0	0	38.1	22.5	38.6	22.3	39	0.927	15169			12
612	186096	26	Papaver cambricum	1026	2018-05-09-13-27-15	0	2	x	0	0	38.1	22.5	38.6	22.3	39	0.927	15169			13
613	186097	26	Papaver cambricum	1026	2018-05-09-13-27-17	0	2	x	0	0	38.1	22.5	38.6	22.3	39	0.927	15169			14
614	186098	26	Papaver cambricum	1026	2018-05-09-13-27-19	0	2	x	0	0	38.1	22.5	38.5	22.3	38.9	0.834	15169			15
615	186099	26	Papaver cambricum	1026	2018-05-09-13-27-21	0	2	x	0	0	38.1	22.5	38.5	22.3	38.9	0.834	15169			16
616	186100	26	Papaver cambricum	1026	2018-05-09-13-27-23	0	2	x	0	0	38.1	22.5	38.5	22.3	38.9	0.834	15169			17
617	186101	26	Papaver cambricum	1026	2018-05-09-13-27-25	0	2	x	0	0	38.1	22.5	38.5	22.3	38.9	0.834	15169			18
618	186102	26	Papaver cambricum	1026	2018-05-09-13-27-27	0	2	x	0	0	38.1	22.5	38.4	22.3	38.8	0.741	15169			19
619	186103	26	Papaver cambricum	1026	2018-05-09-13-27-29	0	2	x	0	0	38.1	22.5	38.5	22.3	38.9	0.834	15169			20
620	186104	26	Papaver cambricum	1026	2018-05-09-13-27-31	0	2	x	0	0	38.1	22.5	38.4	22.3	38.8	0.741	15169			21
621	186105	26	Papaver cambricum	1026	2018-05-09-13-27-33	0	2	x	0	0	38.1	22.5	38.4	22.3	38.8	0.741	15169			22
622	186106	26	Papaver cambricum	1026	2018-05-09-13-27-35	0	2	x	0	0	38.1	22.5	38.3	22.3	38.7	0.648	15169			23
623	186107	26	Papaver cambricum	1026	2018-05-09-13-27-37	0	2	x	0	0	38.1	22.5	38.3	22.3	38.7	0.648	15169			24
624	186108	26	Papaver cambricum	1026	2018-05-09-13-27-39	0	2	x	0	0	38.1	22.5	38.3	22.3	38.7	0.648	15169			25
625	186109	26	Papaver cambricum	1026	2018-05-09-13-27-41	0	2	x	0	0	38.1	22.5	38.3	22.3	38.7	0.648	15169			26
626	186110	26	Papaver cambricum	1026	2018-05-09-13-27-43	0	2	x	0	0	38.1	22.5	38.3	22.3	38.7	0.648	15169			27
627	186111	26	Papaver cambricum	1026	2018-05-09-13-27-45	0	2	x	0	0	38.1	22.5	38.3	22.3	38.7	0.648	15169			28
628	186112	26	Papaver cambricum	1026	2018-05-09-13-27-47	0	2	x	0	0	38.1	22.5	38.3	22.4	38.7	0.648	15169			29
629	186113	26	Papaver cambricum	1026	2018-05-09-13-27-49	0	2	x	0	0	38.1	22.5	38.2	22.3	38.7	0.555	15169			30
630	186114	26	Papaver cambricum	1026	2018-05-09-13-27-51	0	2	x	0	0	38.1	22.5	38.3	22.3	38.7	0.648	15169			31
631	186115	26	Papaver cambricum	1026	2018-05-09-13-27-53	0	2	x	0	0	38.1	22.5	38.3	22.3	38.7	0.648	15169			32
632	186116	26	Papaver cambricum	1026	2018-05-09-13-27-55	0	2	x	0	0	38.1	22.5	38.3	22.3	38.7	0.648	15169			33
633	186117	26	Papaver cambricum	1026	2018-05-09-13-27-57	0	2	x	0	0	38.1	22.5	38.4	22.3	38.8	0.741	15169			34
634	186118	26	Papaver cambricum	1026	2018-05-09-13-27-59	0	2	x	0	0	38.1	22.5	38.4	22.3	38.8	0.741	15169			35
635	186119	26	Papaver cambricum	1026	2018-05-09-13-28-01	0	2	x	0	0	38.2	22.5	38.4	22.3	38.8	0.641	15169			36
636	186120	26	Papaver cambricum	1026	2018-05-09-13-28-03	0	2	x	0	0	38.2	22.5	38.4	22.3	38.8	0.641	15169			37
637	186121	26	Papaver cambricum	1026	2018-05-09-13-28-05	0	2	x	0	0	38.2	22.5	38.4	22.3	38.8	0.641	15169			38
638	186122	26	Papaver cambricum	1026	2018-05-09-13-28-07	0	2	x	0	0	38.2	22.5	38.3	22.3	38.7	0.548	15169			39
639	186123	26	Papaver cambricum	1026	2018-05-09-13-28-09	0	2	x	0	0	38.1	22.5	38.4	22.4	38.8	0.741	15169			40
640	186124	26	Papaver cambricum	1026	2018-05-09-13-28-11	0	2	x	0	0	38.2	22.5	38.3	22.3	38.7	0.548	15169			41
641	186125	26	Papaver cambricum	1026	2018-05-09-13-28-13	0	2	x	0	0	38.1	22.5	38.2	22.3	38.7	0.555	15169			42
642	186126	26	Papaver cambricum	1026	2018-05-09-13-28-15	0	2	x	0	0	38.1	22.5	38.2	22.3	38.7	0.555	15169			43
643	186127	26	Papaver cambricum	1026	2018-05-09-13-28-17	0	2	x	0	0	38.1	22.5	38.2	22.3	38.7	0.555	15169			44
644	186128	26	Papaver cambricum	1026	2018-05-09-13-28-19	0	2	x	0	0	38.1	22.5	38.2	22.3	38.7	0.555	15169			45
645	186129	26	Papaver cambricum	1026	2018-05-09-13-28-21	0	2	x	0	0	38.1	22.5	38.2	22.3	38.7	0.555	15169			46
646	186130	26	Papaver cambricum	1026	2018-05-09-13-28-23	0	2	x	0	0	38.1	22.5	38.1	22.3	38.6	0.462	15169			47
647	186131	26	Papaver cambricum	1026	2018-05-09-13-28-25	0	2	x	0	0	38.1	22.5	38.1	22.3	38.6	0.462	15169			48
648	186132	26	Papaver cambricum	1026	2018-05-09-13-28-27	0	2	x	0	0	38.1	22.5	38.1	22.3	38.6	0.462	15169			49
649	186133	26	Papaver cambricum	1026	2018-05-09-13-28-29	0	2	x	0	0	38.1	22.5	38.1	22.3	38.6	0.462	15169			50
650	186134	26	Papaver cambricum	1026	2018-05-09-13-28-31	0	2	x	0	0	38.1	22.5	38.1	22.3	38.6	0.462	15169			51
651	186135	26	Papaver cambricum	1026	2018-05-09-13-28-33	0	2	x	0	0	38.1	22.5	38.1	22.3	38.6	0.462	15169			52
652	186136	26	Papaver cambricum	1026	2018-05-09-13-28-35	0	2	x	0	0	38.1	22.5	38.1	22.3	38.6	0.462	15169			53
653	186137	26	Papaver cambricum	1026	2018-05-09-13-28-37	0	2	x	0	0	38.2	22.5	38.2	22.4	38.7	0.455	15169			54
654	186138	26	Papaver cambricum	1026	2018-05-09-13-28-39	0	2	x	0	0	38.1	22.5	38.1	22.3	38.6	0.462	15169			55
655	186139	26	Papaver cambricum	1026	2018-05-09-13-28-41	0	2	x	0	0	38.1	22.5	38.2	22.4	38.7	0.555	15169			56
656	186140	26	Papaver cambricum	1026	2018-05-09-13-28-43	0	2	x	0	0	38.1	22.5	38.2	22.3	38.7	0.555	15169			57
657	186141	26	Papaver cambricum	1026	2018-05-09-13-28-45	0	2	x	0	0	38.1	22.5	38.2	22.4	38.7	0.555	15169			58
658	186142	26	Papaver cambricum	1026	2018-05-09-13-28-47	0	2	x	0	0	38.2	22.5	38.3	22.4	38.7	0.548	15169			59
659	186143	26	Papaver cambricum	1026	2018-05-09-13-28-49	0	2	x	0	0	38.1	22.5	38.2	22.3	38.7	0.555	15169			60
660	186144	26	Papaver cambricum	1026	2018-05-09-13-28-51	0	2	x	0	0	38.2	22.5	38.2	22.3	38.7	0.455	15169			61
661	186145	26	Papaver cambricum	1026	2018-05-09-13-28-53	0	2	x	0	0	38.1	22.5	38.2	22.3	38.7	0.555	15169			62
662	186146	26	Papaver cambricum	1026	2018-05-09-13-28-55	0	2	x	0	0	38.2	22.5	38.3	22.3	38.7	0.548	15169			63
663	186147	26	Papaver cambricum	1026	2018-05-09-13-28-57	0	2	x	0	0	38.2	22.5	38.3	22.3	38.7	0.548	15169			64
664	186148	26	Papaver cambricum	1026	2018-05-09-13-28-59	0	2	x	0	0	38.2	22.5	38.3	22.3	38.7	0.548	15169			65
665	186149	26	Papaver cambricum	1026	2018-05-09-13-29-01	0	2	x	0	0	38.2	22.5	38.3	22.3	38.7	0.548	15169			66
666	186150	26	Papaver cambricum	1026	2018-05-09-13-29-03	0	2	x	0	0	38.2	22.5	38.3	22.3	38.7	0.548	15169			67
667	186151	26	Papaver cambricum	1026	2018-05-09-13-29-05	0	2	x	0	0	38.2	22.5	38.3	22.3	38.7	0.548	15169			68
668	186152	26	Papaver cambricum	1026	2018-05-09-13-29-07	0	2	x	0	0	38.2	22.5	38.3	22.3	38.7	0.548	15169			69
669	186153	26	Papaver cambricum	1026	2018-05-09-13-29-09	0	2	x	0	0	38.2	22.5	38.2	22.3	38.7	0.455	15169			70
670	186154	26	Papaver cambricum	1026	2018-05-09-13-29-11	0	2	x	0	0	38.2	22.5	38.2	22.3	38.7	0.455	15169			71
671	186155	26	Papaver cambricum	1026	2018-05-09-13-29-13	0	2	x	0	0	38.2	22.5	38.2	22.3	38.7	0.455	15169			72
672	186156	26	Papaver cambricum	1026	2018-05-09-13-29-15	0	2	x	0	0	38.2	22.5	38.2	22.3	38.7	0.455	15169			73
673	186157	26	Papaver cambricum	1026	2018-05-09-13-29-17	0	2	x	0	0	38.2	22.5	38.3	22.3	38.7	0.548	15169			74
674	186158	26	Papaver cambricum	1026	2018-05-09-13-29-19	0	2	x	0	0	38.2	22.5	38.4	22.3	38.8	0.641	15169			75
675	186159	26	Papaver cambricum	1026	2018-05-09-13-29-21	0	2	x	0	0	38.2	22.5	38.4	22.3	38.8	0.641	15169			76
676	186160	26	Papaver cambricum	1026	2018-05-09-13-29-23	0	2	x	0	0	38.2	22.5	38.5	22.3	38.9	0.734	15169			77
677	186161	26	Papaver cambricum	1026	2018-05-09-13-29-25	0	2	x	0	0	38.2	22.5	38.5	22.3	38.9	0.734	15169			78
678	186162	26	Papaver cambricum	1026	2018-05-09-13-29-27	0	2	x	0	0	38.2	22.5	38.5	22.3	38.9	0.734	15169			79
679	186163	26	Papaver cambricum	1026	2018-05-09-13-29-29	0	2	x	0	0	38.2	22.5	38.5	22.3	38.9	0.734	15169			80
680	186164	26	Papaver cambricum	1026	2018-05-09-13-29-31	0	2	x	0	0	38.2	22.5	38.6	22.3	39	0.827	15169			81
681	186165	26	Papaver cambricum	1026	2018-05-09-13-29-33	0	2	x	0	0	38.3	22.5	38.7	22.3	39.1	0.82	15169			82
682	186166	26	Papaver cambricum	1026	2018-05-09-13-29-35	0	2	x	0	0	38.3	22.5	38.7	22.3	39.1	0.82	15169			83
683	186167	26	Papaver cambricum	1026	2018-05-09-13-29-37	0	2	x	0	0	38.3	22.5	38.7	22.3	39.1	0.82	15169			84
684	186168	26	Papaver cambricum	1026	2018-05-09-13-29-39	0	2	x	0	0	38.3	22.5	38.7	22.3	39.1	0.82	15169			85
685	186169	26	Papaver cambricum	1026	2018-05-09-13-29-41	0	2	x	0	0	38.3	22.5	38.7	22.3	39.1	0.82	15169			86
686	186170	26	Papaver cambricum	1026	2018-05-09-13-29-43	0	2	x	0	0	38.3	22.5	38.7	22.3	39.1	0.82	15169			87
687	186171	26	Papaver cambricum	1026	2018-05-09-13-29-45	0	2	x	0	0	38.3	22.5	38.7	22.3	39.1	0.82	15169			88
688	186172	26	Papaver cambricum	1026	2018-05-09-13-29-47	0	2	x	0	0	38.3	22.5	38.7	22.3	39.1	0.82	15169			89
689	186173	26	Papaver cambricum	1026	2018-05-09-13-29-49	0	2	x	0	0	38.2	22.5	38.8	22.4	39.2	1.013	15169			90
690	186174	26	Papaver cambricum	1026	2018-05-09-13-29-51	0	2	x	0	0	38.3	22.5	38.6	22.3	39	0.727	15169	Last10	Here	91
691	186175	26	Papaver cambricum	1026	2018-05-09-13-29-53	0	2	x	0	0	38.3	22.5	38.6	22.3	39	0.727	15169	Last10	Here	92
692	186176	26	Papaver cambricum	1026	2018-05-09-13-29-55	0	2	x	0	0	38.3	22.5	38.7	22.4	39.1	0.82	15169	Last10	Here	93
693	186177	26	Papaver cambricum	1026	2018-05-09-13-29-57	0	2	x	0	0	38.3	22.5	38.6	22.3	39	0.727	15169	Last10	Here	94
694	186178	26	Papaver cambricum	1026	2018-05-09-13-29-59	0	2	x	0	0	38.3	22.5	38.7	22.3	39.1	0.82	15169	Last10	Here	95
695	186179	26	Papaver cambricum	1026	2018-05-09-13-30-01	0	2	x	0	0	38.3	22.5	38.6	22.3	39	0.727	15169	Last10	Here	96
696	186180	26	Papaver cambricum	1026	2018-05-09-13-30-03	0	2	x	0	0	38.3	22.5	38.6	22.3	39	0.727	15169	Last10	Here	97
697	186181	26	Papaver cambricum	1026	2018-05-09-13-30-05	0	2	x	0	0	38.3	22.5	38.7	22.4	39.1	0.82	15169	Last10	Here	98
698	186182	26	Papaver cambricum	1026	2018-05-09-13-30-07	0	2	x	0	0	38.3	22.5	38.6	22.3	39	0.727	15169	Last10	Here	99
699	186183	26	Papaver cambricum	1026	2018-05-09-13-30-09	0	2	x	0	0	38.3	22.5	38.8	22.4	39.2	0.913	15169	Last10	Here	100
700	186184	26	Papaver cambricum	1026	2018-05-09-13-30-41	0	2	x	5	0	38.3	22.5	38.8	22.3	39.2	0.913	15170	First10	Here	1
701	186185	26	Papaver cambricum	1026	2018-05-09-13-30-43	0	2	x	5	0	38.4	22.5	38.8	22.4	39.2	0.813	15170	First10	Here	2
702	186186	26	Papaver cambricum	1026	2018-05-09-13-30-45	0	2	x	5	0	38.3	22.5	38.8	22.3	39.2	0.913	15170	First10	Here	3
703	186187	26	Papaver cambricum	1026	2018-05-09-13-30-47	0	2	x	5	0	38.4	22.5	38.8	22.3	39.2	0.813	15170	First10	Here	4
704	186188	26	Papaver cambricum	1026	2018-05-09-13-30-49	0	2	x	5	0	38.3	22.5	38.7	22.3	39.1	0.82	15170	First10	Here	5
705	186189	26	Papaver cambricum	1026	2018-05-09-13-30-51	0	2	x	5	0	38.3	22.5	38.8	22.4	39.2	0.913	15170	First10	Here	6
706	186190	26	Papaver cambricum	1026	2018-05-09-13-30-53	0	2	x	5	0	38.4	22.5	38.8	22.3	39.2	0.813	15170	First10	Here	7
707	186191	26	Papaver cambricum	1026	2018-05-09-13-30-55	0	2	x	5	0	38.4	22.5	38.7	22.3	39.1	0.72	15170	First10	Here	8
708	186192	26	Papaver cambricum	1026	2018-05-09-13-30-57	0	2	x	5	0	38.4	22.5	38.6	22.3	39	0.627	15170	First10	Here	9
709	186193	26	Papaver cambricum	1026	2018-05-09-13-30-59	0	2	x	5	0	38.4	22.5	38.6	22.3	39	0.627	15170	First10	Here	10
710	186194	26	Papaver cambricum	1026	2018-05-09-13-31-01	0	2	x	5	0	38.4	22.5	38.7	22.4	39.1	0.72	15170			11
711	186195	26	Papaver cambricum	1026	2018-05-09-13-31-03	0	2	x	5	0	38.4	22.5	38.5	22.3	38.9	0.534	15170			12
712	186196	26	Papaver cambricum	1026	2018-05-09-13-31-05	0	2	x	5	0	38.4	22.5	38.7	22.4	39.1	0.72	15170			13
713	186197	26	Papaver cambricum	1026	2018-05-09-13-31-07	0	2	x	5	0	38.4	22.5	38.6	22.3	39	0.627	15170			14
714	186198	26	Papaver cambricum	1026	2018-05-09-13-31-09	0	2	x	5	0	38.4	22.5	38.7	22.4	39.1	0.72	15170			15
715	186199	26	Papaver cambricum	1026	2018-05-09-13-31-11	0	2	x	5	0	38.4	22.5	38.6	22.3	39	0.627	15170			16
716	186200	26	Papaver cambricum	1026	2018-05-09-13-31-13	0	2	x	5	0	38.4	22.5	38.6	22.3	39	0.627	15170			17
717	186201	26	Papaver cambricum	1026	2018-05-09-13-31-15	0	2	x	5	0	38.4	22.5	38.6	22.3	39	0.627	15170			18
718	186202	26	Papaver cambricum	1026	2018-05-09-13-31-17	0	2	x	5	0	38.4	22.5	38.6	22.3	39	0.627	15170			19
719	186203	26	Papaver cambricum	1026	2018-05-09-13-31-19	0	2	x	5	0	38.4	22.5	38.7	22.4	39.1	0.72	15170			20
720	186204	26	Papaver cambricum	1026	2018-05-09-13-31-21	0	2	x	5	0	38.4	22.5	38.6	22.3	39	0.627	15170			21
721	186205	26	Papaver cambricum	1026	2018-05-09-13-31-23	0	2	x	5	0	38.4	22.5	38.6	22.3	39	0.627	15170			22
722	186206	26	Papaver cambricum	1026	2018-05-09-13-31-25	0	2	x	5	0	38.4	22.5	38.6	22.4	39	0.627	15170			23
723	186207	26	Papaver cambricum	1026	2018-05-09-13-31-27	0	2	x	5	0	38.4	22.5	38.6	22.3	39	0.627	15170			24
724	186208	26	Papaver cambricum	1026	2018-05-09-13-31-29	0	2	x	5	0	38.4	22.5	38.6	22.3	39	0.627	15170			25
725	186209	26	Papaver cambricum	1026	2018-05-09-13-31-31	0	2	x	5	0	38.4	22.5	38.6	22.3	39	0.627	15170			26
726	186210	26	Papaver cambricum	1026	2018-05-09-13-31-33	0	2	x	5	0	38.4	22.5	38.7	22.4	39.1	0.72	15170			27
727	186211	26	Papaver cambricum	1026	2018-05-09-13-31-35	0	2	x	5	0	38.4	22.5	38.8	22.4	39.2	0.813	15170			28
728	186212	26	Papaver cambricum	1026	2018-05-09-13-31-37	0	2	x	5	0	38.4	22.5	38.6	22.3	39	0.627	15170			29
729	186213	26	Papaver cambricum	1026	2018-05-09-13-31-39	0	2	x	5	0	38.4	22.5	38.6	22.3	39	0.627	15170			30
730	186214	26	Papaver cambricum	1026	2018-05-09-13-31-41	0	2	x	5	0	38.4	22.5	38.8	22.4	39.2	0.813	15170			31
731	186215	26	Papaver cambricum	1026	2018-05-09-13-31-43	0	2	x	5	0	38.4	22.5	38.8	22.4	39.2	0.813	15170			32
732	186216	26	Papaver cambricum	1026	2018-05-09-13-31-45	0	2	x	5	0	38.4	22.5	38.8	22.3	39.2	0.813	15170			33
733	186217	26	Papaver cambricum	1026	2018-05-09-13-31-47	0	2	x	5	0	38.4	22.5	38.9	22.4	39.3	0.906	15170			34
734	186218	26	Papaver cambricum	1026	2018-05-09-13-31-49	0	2	x	5	0	38.5	22.5	38.8	22.3	39.2	0.713	15170			35
735	186219	26	Papaver cambricum	1026	2018-05-09-13-31-51	0	2	x	5	0	38.5	22.5	38.7	22.3	39.1	0.62	15170			36
736	186220	26	Papaver cambricum	1026	2018-05-09-13-31-53	0	2	x	5	0	38.5	22.5	38.7	22.3	39.1	0.62	15170			37
737	186221	26	Papaver cambricum	1026	2018-05-09-13-31-55	0	2	x	5	0	38.4	22.5	38.8	22.4	39.2	0.813	15170			38
738	186222	26	Papaver cambricum	1026	2018-05-09-13-31-57	0	2	x	5	0	38.4	22.5	38.6	22.3	39	0.627	15170			39
739	186223	26	Papaver cambricum	1026	2018-05-09-13-31-59	0	2	x	5	0	38.5	22.5	38.7	22.4	39.1	0.62	15170			40
740	186224	26	Papaver cambricum	1026	2018-05-09-13-32-01	0	2	x	5	0	38.5	22.5	38.7	22.4	39.1	0.62	15170			41
741	186225	26	Papaver cambricum	1026	2018-05-09-13-32-03	0	2	x	5	0	38.5	22.5	38.6	22.3	39	0.527	15170			42
742	186226	26	Papaver cambricum	1026	2018-05-09-13-32-05	0	2	x	5	0	38.5	22.5	38.5	22.3	38.9	0.434	15170			43
743	186227	26	Papaver cambricum	1026	2018-05-09-13-32-07	0	2	x	5	0	38.5	22.5	38.5	22.3	38.9	0.434	15170			44
744	186228	26	Papaver cambricum	1026	2018-05-09-13-32-09	0	2	x	5	0	38.5	22.5	38.5	22.3	38.9	0.434	15170			45
745	186229	26	Papaver cambricum	1026	2018-05-09-13-32-11	0	2	x	5	0	38.5	22.5	38.6	22.4	39	0.527	15170			46
746	186230	26	Papaver cambricum	1026	2018-05-09-13-32-13	0	2	x	5	0	38.5	22.5	38.5	22.3	38.9	0.434	15170			47
747	186231	26	Papaver cambricum	1026	2018-05-09-13-32-15	0	2	x	5	0	38.5	22.5	38.6	22.3	39	0.527	15170			48
748	186232	26	Papaver cambricum	1026	2018-05-09-13-32-17	0	2	x	5	0	38.5	22.5	38.6	22.3	39	0.527	15170			49
749	186233	26	Papaver cambricum	1026	2018-05-09-13-32-20	0	2	x	5	0	38.5	22.5	38.7	22.3	39.1	0.62	15170			50
750	186234	26	Papaver cambricum	1026	2018-05-09-13-32-22	0	2	x	5	0	38.5	22.5	38.8	22.4	39.2	0.713	15170			51
751	186235	26	Papaver cambricum	1026	2018-05-09-13-32-24	0	2	x	5	0	38.5	22.5	38.8	22.3	39.2	0.713	15170			52
752	186236	26	Papaver cambricum	1026	2018-05-09-13-32-26	0	2	x	5	0	38.5	22.5	38.8	22.3	39.2	0.713	15170			53
753	186237	26	Papaver cambricum	1026	2018-05-09-13-32-28	0	2	x	5	0	38.5	22.5	38.8	22.3	39.2	0.713	15170			54
754	186238	26	Papaver cambricum	1026	2018-05-09-13-32-30	0	2	x	5	0	38.5	22.5	38.9	22.3	39.3	0.806	15170			55
755	186239	26	Papaver cambricum	1026	2018-05-09-13-32-32	0	2	x	5	0	38.5	22.5	38.9	22.3	39.3	0.806	15170			56
756	186240	26	Papaver cambricum	1026	2018-05-09-13-32-34	0	2	x	5	0	38.5	22.5	38.8	22.3	39.2	0.713	15170			57
757	186241	26	Papaver cambricum	1026	2018-05-09-13-32-36	0	2	x	5	0	38.5	22.5	38.9	22.4	39.3	0.806	15170			58
758	186242	26	Papaver cambricum	1026	2018-05-09-13-32-38	0	2	x	5	0	38.5	22.5	38.9	22.4	39.3	0.806	15170			59
759	186243	26	Papaver cambricum	1026	2018-05-09-13-32-40	0	2	x	5	0	38.5	22.5	38.8	22.3	39.2	0.713	15170			60
760	186244	26	Papaver cambricum	1026	2018-05-09-13-32-42	0	2	x	5	0	38.5	22.5	38.9	22.3	39.3	0.806	15170			61
761	186245	26	Papaver cambricum	1026	2018-05-09-13-32-44	0	2	x	5	0	38.6	22.5	38.9	22.3	39.3	0.706	15170			62
762	186246	26	Papaver cambricum	1026	2018-05-09-13-32-46	0	2	x	5	0	38.6	22.5	38.8	22.3	39.2	0.613	15170			63
763	186247	26	Papaver cambricum	1026	2018-05-09-13-32-48	0	2	x	5	0	38.6	22.5	38.9	22.4	39.3	0.706	15170			64
764	186248	26	Papaver cambricum	1026	2018-05-09-13-32-50	0	2	x	5	0	38.6	22.5	38.9	22.4	39.3	0.706	15170			65
765	186249	26	Papaver cambricum	1026	2018-05-09-13-32-52	0	2	x	5	0	38.6	22.5	39	22.3	39.4	0.798	15170			66
766	186250	26	Papaver cambricum	1026	2018-05-09-13-32-54	0	2	x	5	0	38.6	22.5	39	22.3	39.4	0.798	15170			67
767	186251	26	Papaver cambricum	1026	2018-05-09-13-32-56	0	2	x	5	0	38.6	22.5	39.1	22.3	39.5	0.891	15170			68
768	186252	26	Papaver cambricum	1026	2018-05-09-13-32-58	0	2	x	5	0	38.6	22.5	39	22.3	39.4	0.798	15170			69
769	186253	26	Papaver cambricum	1026	2018-05-09-13-33-00	0	2	x	5	0	38.6	22.5	39	22.4	39.4	0.798	15170			70
770	186254	26	Papaver cambricum	1026	2018-05-09-13-33-02	0	2	x	5	0	38.6	22.5	38.9	22.3	39.3	0.706	15170			71
771	186255	26	Papaver cambricum	1026	2018-05-09-13-33-04	0	2	x	5	0	38.6	22.5	39	22.4	39.4	0.798	15170			72
772	186256	26	Papaver cambricum	1026	2018-05-09-13-33-06	0	2	x	5	0	38.6	22.5	38.9	22.3	39.3	0.706	15170			73
773	186257	26	Papaver cambricum	1026	2018-05-09-13-33-08	0	2	x	5	0	38.6	22.5	38.9	22.4	39.3	0.706	15170			74
774	186258	26	Papaver cambricum	1026	2018-05-09-13-33-10	0	2	x	5	0	38.6	22.5	38.8	22.3	39.2	0.613	15170			75
775	186259	26	Papaver cambricum	1026	2018-05-09-13-33-12	0	2	x	5	0	38.6	22.5	38.7	22.3	39.1	0.52	15170			76
776	186260	26	Papaver cambricum	1026	2018-05-09-13-33-14	0	2	x	5	0	38.6	22.5	38.8	22.3	39.2	0.613	15170			77
777	186261	26	Papaver cambricum	1026	2018-05-09-13-33-16	0	2	x	5	0	38.7	22.5	38.8	22.3	39.2	0.513	15170			78
778	186262	26	Papaver cambricum	1026	2018-05-09-13-33-18	0	2	x	5	0	38.7	22.5	38.9	22.4	39.3	0.606	15170			79
779	186263	26	Papaver cambricum	1026	2018-05-09-13-33-20	0	2	x	5	0	38.6	22.5	38.8	22.3	39.2	0.613	15170			80
780	186264	26	Papaver cambricum	1026	2018-05-09-13-33-22	0	2	x	5	0	38.7	22.5	38.7	22.3	39.1	0.42	15170			81
781	186265	26	Papaver cambricum	1026	2018-05-09-13-33-24	0	2	x	5	0	38.7	22.5	38.7	22.3	39.1	0.42	15170			82
782	186266	26	Papaver cambricum	1026	2018-05-09-13-33-26	0	2	x	5	0	38.7	22.5	38.7	22.3	39.1	0.42	15170			83
783	186267	26	Papaver cambricum	1026	2018-05-09-13-33-28	0	2	x	5	0	38.7	22.5	38.6	22.3	39	0.327	15170			84
784	186268	26	Papaver cambricum	1026	2018-05-09-13-33-30	0	2	x	5	0	38.7	22.5	38.8	22.4	39.2	0.513	15170			85
785	186269	26	Papaver cambricum	1026	2018-05-09-13-33-32	0	2	x	5	0	38.7	22.5	38.8	22.3	39.2	0.513	15170			86
786	186270	26	Papaver cambricum	1026	2018-05-09-13-33-34	0	2	x	5	0	38.7	22.5	39	22.4	39.4	0.698	15170			87
787	186271	26	Papaver cambricum	1026	2018-05-09-13-33-36	0	2	x	5	0	38.7	22.5	39	22.3	39.4	0.698	15170			88
788	186272	26	Papaver cambricum	1026	2018-05-09-13-33-38	0	2	x	5	0	38.7	22.5	39	22.3	39.4	0.698	15170			89
789	186273	26	Papaver cambricum	1026	2018-05-09-13-33-40	0	2	x	5	0	38.7	22.5	39.1	22.3	39.5	0.791	15170			90
790	186274	26	Papaver cambricum	1026	2018-05-09-13-33-42	0	2	x	5	0	38.7	22.5	39.2	22.3	39.6	0.884	15170	Last10	Here	91
791	186275	26	Papaver cambricum	1026	2018-05-09-13-33-44	0	2	x	5	0	38.7	22.5	39.2	22.4	39.6	0.884	15170	Last10	Here	92
792	186276	26	Papaver cambricum	1026	2018-05-09-13-33-46	0	2	x	5	0	38.7	22.5	39.2	22.4	39.6	0.884	15170	Last10	Here	93
793	186277	26	Papaver cambricum	1026	2018-05-09-13-33-48	0	2	x	5	0	38.7	22.5	39.1	22.4	39.5	0.791	15170	Last10	Here	94
794	186278	26	Papaver cambricum	1026	2018-05-09-13-33-50	0	2	x	5	0	38.7	22.5	39	22.3	39.4	0.698	15170	Last10	Here	95
795	186279	26	Papaver cambricum	1026	2018-05-09-13-33-52	0	2	x	5	0	38.7	22.5	39.1	22.4	39.5	0.791	15170	Last10	Here	96
796	186280	26	Papaver cambricum	1026	2018-05-09-13-33-54	0	2	x	5	0	38.7	22.5	39	22.3	39.4	0.698	15170	Last10	Here	97
797	186281	26	Papaver cambricum	1026	2018-05-09-13-33-56	0	2	x	5	0	38.7	22.5	39	22.3	39.4	0.698	15170	Last10	Here	98
798	186282	26	Papaver cambricum	1026	2018-05-09-13-33-58	0	2	x	5	0	38.7	22.5	39	22.3	39.4	0.698	15170	Last10	Here	99
799	186283	26	Papaver cambricum	1026	2018-05-09-13-34-00	0	2	x	5	0	38.7	22.5	39.1	22.4	39.5	0.791	15170	Last10	Here	100
800	186284	26	Papaver cambricum	1026	2018-05-09-13-34-32	0	2	x	10	0	38.7	22.5	38.9	22.4	39.3	0.606	15171	First10	Here	1
801	186285	26	Papaver cambricum	1026	2018-05-09-13-34-34	0	2	x	10	0	38.7	22.5	38.8	22.3	39.2	0.513	15171	First10	Here	2
802	186286	26	Papaver cambricum	1026	2018-05-09-13-34-36	0	2	x	10	0	38.7	22.5	38.9	22.4	39.3	0.606	15171	First10	Here	3
803	186287	26	Papaver cambricum	1026	2018-05-09-13-34-38	0	2	x	10	0	38.7	22.5	38.9	22.4	39.3	0.606	15171	First10	Here	4
804	186288	26	Papaver cambricum	1026	2018-05-09-13-34-40	0	2	x	10	0	38.7	22.5	38.9	22.4	39.3	0.606	15171	First10	Here	5
805	186289	26	Papaver cambricum	1026	2018-05-09-13-34-42	0	2	x	10	0	38.7	22.5	38.8	22.4	39.2	0.513	15171	First10	Here	6
806	186290	26	Papaver cambricum	1026	2018-05-09-13-34-44	0	2	x	10	0	38.8	22.5	38.8	22.4	39.2	0.413	15171	First10	Here	7
807	186291	26	Papaver cambricum	1026	2018-05-09-13-34-46	0	2	x	10	0	38.8	22.5	38.8	22.4	39.2	0.413	15171	First10	Here	8
808	186292	26	Papaver cambricum	1026	2018-05-09-13-34-48	0	2	x	10	0	38.8	22.5	38.8	22.4	39.2	0.413	15171	First10	Here	9
809	186293	26	Papaver cambricum	1026	2018-05-09-13-34-50	0	2	x	10	0	38.8	22.5	38.8	22.4	39.2	0.413	15171	First10	Here	10
810	186294	26	Papaver cambricum	1026	2018-05-09-13-34-52	0	2	x	10	0	38.8	22.5	38.8	22.4	39.2	0.413	15171			11
811	186295	26	Papaver cambricum	1026	2018-05-09-13-34-54	0	2	x	10	0	38.8	22.5	38.8	22.4	39.2	0.413	15171			12
812	186296	26	Papaver cambricum	1026	2018-05-09-13-34-56	0	2	x	10	0	38.8	22.5	38.8	22.4	39.2	0.413	15171			13
813	186297	26	Papaver cambricum	1026	2018-05-09-13-34-58	0	2	x	10	0	38.8	22.5	38.9	22.4	39.3	0.506	15171			14
814	186298	26	Papaver cambricum	1026	2018-05-09-13-35-00	0	2	x	10	0	38.8	22.5	39	22.3	39.4	0.598	15171			15
815	186299	26	Papaver cambricum	1026	2018-05-09-13-35-02	0	2	x	10	0	38.8	22.5	39.1	22.4	39.5	0.691	15171			16
816	186300	26	Papaver cambricum	1026	2018-05-09-13-35-04	0	2	x	10	0	38.8	22.5	39.1	22.4	39.5	0.691	15171			17
817	186301	26	Papaver cambricum	1026	2018-05-09-13-35-06	0	2	x	10	0	38.8	22.5	39.1	22.4	39.5	0.691	15171			18
818	186302	26	Papaver cambricum	1026	2018-05-09-13-35-08	0	2	x	10	0	38.8	22.5	39.1	22.4	39.5	0.691	15171			19
819	186303	26	Papaver cambricum	1026	2018-05-09-13-35-10	0	2	x	10	0	38.8	22.5	39	22.3	39.4	0.598	15171			20
820	186304	26	Papaver cambricum	1026	2018-05-09-13-35-12	0	2	x	10	0	38.8	22.5	39.1	22.4	39.5	0.691	15171			21
821	186305	26	Papaver cambricum	1026	2018-05-09-13-35-14	0	2	x	10	0	38.8	22.5	39	22.4	39.4	0.598	15171			22
822	186306	26	Papaver cambricum	1026	2018-05-09-13-35-16	0	2	x	10	0	38.8	22.5	39	22.4	39.4	0.598	15171			23
823	186307	26	Papaver cambricum	1026	2018-05-09-13-35-18	0	2	x	10	0	38.8	22.5	39	22.4	39.4	0.598	15171			24
824	186308	26	Papaver cambricum	1026	2018-05-09-13-35-20	0	2	x	10	0	38.8	22.5	39	22.4	39.4	0.598	15171			25
825	186309	26	Papaver cambricum	1026	2018-05-09-13-35-22	0	2	x	10	0	38.8	22.5	39	22.4	39.4	0.598	15171			26
826	186310	26	Papaver cambricum	1026	2018-05-09-13-35-24	0	2	x	10	0	38.8	22.5	39	22.4	39.4	0.598	15171			27
827	186311	26	Papaver cambricum	1026	2018-05-09-13-35-26	0	2	x	10	0	38.8	22.5	38.9	22.3	39.3	0.506	15171			28
828	186312	26	Papaver cambricum	1026	2018-05-09-13-35-28	0	2	x	10	0	38.9	22.5	39	22.4	39.4	0.498	15171			29
829	186313	26	Papaver cambricum	1026	2018-05-09-13-35-30	0	2	x	10	0	38.8	22.5	39	22.3	39.4	0.598	15171			30
830	186314	26	Papaver cambricum	1026	2018-05-09-13-35-32	0	2	x	10	0	38.8	22.5	39.1	22.4	39.5	0.691	15171			31
831	186315	26	Papaver cambricum	1026	2018-05-09-13-35-34	0	2	x	10	0	38.8	22.5	39.1	22.4	39.5	0.691	15171			32
832	186316	26	Papaver cambricum	1026	2018-05-09-13-35-36	0	2	x	10	0	38.9	22.5	39.1	22.4	39.5	0.591	15171			33
833	186317	26	Papaver cambricum	1026	2018-05-09-13-35-38	0	2	x	10	0	38.9	22.5	39.2	22.4	39.6	0.684	15171			34
834	186318	26	Papaver cambricum	1026	2018-05-09-13-35-40	0	2	x	10	0	38.9	22.5	39.1	22.3	39.5	0.591	15171			35
835	186319	26	Papaver cambricum	1026	2018-05-09-13-35-42	0	2	x	10	0	38.9	22.5	39.1	22.4	39.5	0.591	15171			36
836	186320	26	Papaver cambricum	1026	2018-05-09-13-35-44	0	2	x	10	0	38.9	22.5	39.1	22.4	39.5	0.591	15171			37
837	186321	26	Papaver cambricum	1026	2018-05-09-13-35-46	0	2	x	10	0	38.9	22.5	39.1	22.4	39.5	0.591	15171			38
838	186322	26	Papaver cambricum	1026	2018-05-09-13-35-48	0	2	x	10	0	38.9	22.5	39	22.3	39.4	0.498	15171			39
839	186323	26	Papaver cambricum	1026	2018-05-09-13-35-50	0	2	x	10	0	38.9	22.5	39	22.4	39.4	0.498	15171			40
840	186324	26	Papaver cambricum	1026	2018-05-09-13-35-52	0	2	x	10	0	38.9	22.5	39	22.4	39.4	0.498	15171			41
841	186325	26	Papaver cambricum	1026	2018-05-09-13-35-54	0	2	x	10	0	38.9	22.5	39	22.4	39.4	0.498	15171			42
842	186326	26	Papaver cambricum	1026	2018-05-09-13-35-56	0	2	x	10	0	38.9	22.5	39	22.4	39.4	0.498	15171			43
843	186327	26	Papaver cambricum	1026	2018-05-09-13-35-58	0	2	x	10	0	38.9	22.5	39	22.3	39.4	0.498	15171			44
844	186328	26	Papaver cambricum	1026	2018-05-09-13-36-00	0	2	x	10	0	38.9	22.5	39	22.4	39.4	0.498	15171			45
845	186329	26	Papaver cambricum	1026	2018-05-09-13-36-02	0	2	x	10	0	38.9	22.5	39	22.4	39.4	0.498	15171			46
846	186330	26	Papaver cambricum	1026	2018-05-09-13-36-04	0	2	x	10	0	38.9	22.5	39	22.3	39.4	0.498	15171			47
847	186331	26	Papaver cambricum	1026	2018-05-09-13-36-06	0	2	x	10	0	38.9	22.5	39.1	22.4	39.5	0.591	15171			48
848	186332	26	Papaver cambricum	1026	2018-05-09-13-36-08	0	2	x	10	0	38.9	22.5	39.1	22.4	39.5	0.591	15171			49
849	186333	26	Papaver cambricum	1026	2018-05-09-13-36-10	0	2	x	10	0	38.9	22.5	39.1	22.4	39.5	0.591	15171			50
850	186334	26	Papaver cambricum	1026	2018-05-09-13-36-12	0	2	x	10	0	38.9	22.5	39.1	22.3	39.5	0.591	15171			51
851	186335	26	Papaver cambricum	1026	2018-05-09-13-36-14	0	2	x	10	0	38.9	22.5	39.1	22.4	39.5	0.591	15171			52
852	186336	26	Papaver cambricum	1026	2018-05-09-13-36-16	0	2	x	10	0	38.9	22.5	39.1	22.4	39.5	0.591	15171			53
853	186337	26	Papaver cambricum	1026	2018-05-09-13-36-18	0	2	x	10	0	38.9	22.5	39.1	22.4	39.5	0.591	15171			54
854	186338	26	Papaver cambricum	1026	2018-05-09-13-36-20	0	2	x	10	0	38.9	22.5	39.1	22.4	39.5	0.591	15171			55
855	186339	26	Papaver cambricum	1026	2018-05-09-13-36-22	0	2	x	10	0	38.9	22.5	39.1	22.4	39.5	0.591	15171			56
856	186340	26	Papaver cambricum	1026	2018-05-09-13-36-24	0	2	x	10	0	38.9	22.5	39.2	22.4	39.6	0.684	15171			57
857	186341	26	Papaver cambricum	1026	2018-05-09-13-36-26	0	2	x	10	0	39	22.5	39.1	22.4	39.5	0.491	15171			58
858	186342	26	Papaver cambricum	1026	2018-05-09-13-36-28	0	2	x	10	0	38.9	22.5	39.2	22.4	39.6	0.684	15171			59
859	186343	26	Papaver cambricum	1026	2018-05-09-13-36-30	0	2	x	10	0	38.9	22.5	39.2	22.4	39.6	0.684	15171			60
860	186344	26	Papaver cambricum	1026	2018-05-09-13-36-32	0	2	x	10	0	38.9	22.5	39.1	22.3	39.5	0.591	15171			61
861	186345	26	Papaver cambricum	1026	2018-05-09-13-36-34	0	2	x	10	0	38.9	22.5	39.2	22.4	39.6	0.684	15171			62
862	186346	26	Papaver cambricum	1026	2018-05-09-13-36-36	0	2	x	10	0	39	22.5	39.3	22.4	39.7	0.677	15171			63
863	186347	26	Papaver cambricum	1026	2018-05-09-13-36-38	0	2	x	10	0	39	22.5	39.3	22.4	39.7	0.677	15171			64
864	186348	26	Papaver cambricum	1026	2018-05-09-13-36-40	0	2	x	10	0	39	22.5	39.2	22.4	39.6	0.584	15171			65
865	186349	26	Papaver cambricum	1026	2018-05-09-13-36-42	0	2	x	10	0	39	22.5	39.2	22.4	39.6	0.584	15171			66
866	186350	26	Papaver cambricum	1026	2018-05-09-13-36-44	0	2	x	10	0	39	22.5	39.2	22.4	39.6	0.584	15171			67
867	186351	26	Papaver cambricum	1026	2018-05-09-13-36-46	0	2	x	10	0	39	22.5	39.2	22.4	39.6	0.584	15171			68
868	186352	26	Papaver cambricum	1026	2018-05-09-13-36-48	0	2	x	10	0	39	22.5	39.2	22.3	39.6	0.584	15171			69
869	186353	26	Papaver cambricum	1026	2018-05-09-13-36-50	0	2	x	10	0	39	22.5	39.3	22.4	39.7	0.677	15171			70
870	186354	26	Papaver cambricum	1026	2018-05-09-13-36-52	0	2	x	10	0	39	22.5	39.2	22.4	39.6	0.584	15171			71
871	186355	26	Papaver cambricum	1026	2018-05-09-13-36-54	0	2	x	10	0	39	22.5	39.2	22.4	39.6	0.584	15171			72
872	186356	26	Papaver cambricum	1026	2018-05-09-13-36-56	0	2	x	10	0	39	22.5	39.2	22.4	39.6	0.584	15171			73
873	186357	26	Papaver cambricum	1026	2018-05-09-13-36-58	0	2	x	10	0	39	22.5	39.3	22.4	39.7	0.677	15171			74
874	186358	26	Papaver cambricum	1026	2018-05-09-13-37-00	0	2	x	10	0	39	22.5	39.3	22.4	39.7	0.677	15171			75
875	186359	26	Papaver cambricum	1026	2018-05-09-13-37-02	0	2	x	10	0	39	22.5	39.3	22.4	39.7	0.677	15171			76
876	186360	26	Papaver cambricum	1026	2018-05-09-13-37-04	0	2	x	10	0	39	22.5	39.3	22.4	39.7	0.677	15171			77
877	186361	26	Papaver cambricum	1026	2018-05-09-13-37-06	0	2	x	10	0	39	22.5	39.3	22.4	39.7	0.677	15171			78
878	186362	26	Papaver cambricum	1026	2018-05-09-13-37-08	0	2	x	10	0	39	22.5	39.3	22.4	39.7	0.677	15171			79
879	186363	26	Papaver cambricum	1026	2018-05-09-13-37-10	0	2	x	10	0	39	22.5	39.2	22.4	39.6	0.584	15171			80
880	186364	26	Papaver cambricum	1026	2018-05-09-13-37-12	0	2	x	10	0	39	22.5	39.2	22.4	39.6	0.584	15171			81
881	186365	26	Papaver cambricum	1026	2018-05-09-13-37-14	0	2	x	10	0	39	22.5	39.2	22.4	39.6	0.584	15171			82
882	186366	26	Papaver cambricum	1026	2018-05-09-13-37-16	0	2	x	10	0	39	22.5	39.1	22.4	39.5	0.491	15171			83
883	186367	26	Papaver cambricum	1026	2018-05-09-13-37-18	0	2	x	10	0	39	22.5	39.1	22.4	39.5	0.491	15171			84
884	186368	26	Papaver cambricum	1026	2018-05-09-13-37-20	0	2	x	10	0	39	22.5	39.1	22.4	39.5	0.491	15171			85
885	186369	26	Papaver cambricum	1026	2018-05-09-13-37-22	0	2	x	10	0	39	22.5	39.1	22.4	39.5	0.491	15171			86
886	186370	26	Papaver cambricum	1026	2018-05-09-13-37-24	0	2	x	10	0	39	22.5	39.1	22.4	39.5	0.491	15171			87
887	186371	26	Papaver cambricum	1026	2018-05-09-13-37-26	0	2	x	10	0	39	22.5	39.1	22.4	39.5	0.491	15171			88
888	186372	26	Papaver cambricum	1026	2018-05-09-13-37-28	0	2	x	10	0	39	22.5	39	22.3	39.4	0.398	15171			89
889	186373	26	Papaver cambricum	1026	2018-05-09-13-37-30	0	2	x	10	0	39	22.5	39	22.4	39.4	0.398	15171			90
890	186374	26	Papaver cambricum	1026	2018-05-09-13-37-32	0	2	x	10	0	39	22.5	39	22.4	39.4	0.398	15171	Last10	Here	91
891	186375	26	Papaver cambricum	1026	2018-05-09-13-37-35	0	2	x	10	0	39	22.5	38.9	22.3	39.3	0.306	15171	Last10	Here	92
892	186376	26	Papaver cambricum	1026	2018-05-09-13-37-37	0	2	x	10	0	39	22.5	39	22.4	39.4	0.398	15171	Last10	Here	93
893	186377	26	Papaver cambricum	1026	2018-05-09-13-37-39	0	2	x	10	0	39	22.5	39.1	22.4	39.5	0.491	15171	Last10	Here	94
894	186378	26	Papaver cambricum	1026	2018-05-09-13-37-41	0	2	x	10	0	39	22.5	39.2	22.4	39.6	0.584	15171	Last10	Here	95
895	186379	26	Papaver cambricum	1026	2018-05-09-13-37-43	0	2	x	10	0	39	22.5	39.2	22.4	39.6	0.584	15171	Last10	Here	96
896	186380	26	Papaver cambricum	1026	2018-05-09-13-37-45	0	2	x	10	0	39	22.5	39.2	22.4	39.6	0.584	15171	Last10	Here	97
897	186381	26	Papaver cambricum	1026	2018-05-09-13-37-47	0	2	x	10	0	39.1	22.5	39.2	22.4	39.6	0.484	15171	Last10	Here	98
898	186382	26	Papaver cambricum	1026	2018-05-09-13-37-49	0	2	x	10	0	39.1	22.5	39.2	22.3	39.6	0.484	15171	Last10	Here	99
899	186383	26	Papaver cambricum	1026	2018-05-09-13-37-51	0	2	x	10	0	39.1	22.5	39.4	22.4	39.8	0.67	15171	Last10	Here	100
900	186384	26	Papaver cambricum	1026	2018-05-09-13-38-23	0	2	x	15	0	39.1	22.5	39.4	22.4	39.8	0.67	15172	First10	Here	1
901	186385	26	Papaver cambricum	1026	2018-05-09-13-38-25	0	2	x	15	0	39.2	22.5	39.4	22.4	39.8	0.57	15172	First10	Here	2
902	186386	26	Papaver cambricum	1026	2018-05-09-13-38-27	0	2	x	15	0	39.2	22.5	39.4	22.4	39.8	0.57	15172	First10	Here	3
903	186387	26	Papaver cambricum	1026	2018-05-09-13-38-29	0	2	x	15	0	39.2	22.5	39.4	22.4	39.8	0.57	15172	First10	Here	4
904	186388	26	Papaver cambricum	1026	2018-05-09-13-38-31	0	2	x	15	0	39.1	22.5	39.4	22.4	39.8	0.67	15172	First10	Here	5
905	186389	26	Papaver cambricum	1026	2018-05-09-13-38-33	0	2	x	15	0	39.1	22.5	39.4	22.4	39.8	0.67	15172	First10	Here	6
906	186390	26	Papaver cambricum	1026	2018-05-09-13-38-35	0	2	x	15	0	39.2	22.5	39.4	22.4	39.8	0.57	15172	First10	Here	7
907	186391	26	Papaver cambricum	1026	2018-05-09-13-38-37	0	2	x	15	0	39.2	22.5	39.4	22.4	39.8	0.57	15172	First10	Here	8
908	186392	26	Papaver cambricum	1026	2018-05-09-13-38-39	0	2	x	15	0	39.2	22.5	39.4	22.4	39.8	0.57	15172	First10	Here	9
909	186393	26	Papaver cambricum	1026	2018-05-09-13-38-43	0	2	x	15	0	39.2	22.5	39.4	22.4	39.8	0.57	15172	First10	Here	10
910	186394	26	Papaver cambricum	1026	2018-05-09-13-38-45	0	2	x	15	0	39.2	22.5	39.4	22.4	39.8	0.57	15172			11
911	186395	26	Papaver cambricum	1026	2018-05-09-13-38-47	0	2	x	15	0	39.2	22.5	39.4	22.4	39.8	0.57	15172			12
912	186396	26	Papaver cambricum	1026	2018-05-09-13-38-49	0	2	x	15	0	39.2	22.5	39.3	22.4	39.7	0.477	15172			13
913	186397	26	Papaver cambricum	1026	2018-05-09-13-38-51	0	2	x	15	0	39.2	22.5	39.3	22.4	39.7	0.477	15172			14
914	186398	26	Papaver cambricum	1026	2018-05-09-13-38-53	0	2	x	15	0	39.2	22.5	39.3	22.4	39.7	0.477	15172			15
915	186399	26	Papaver cambricum	1026	2018-05-09-13-38-55	0	2	x	15	0	39.2	22.5	39.3	22.4	39.7	0.477	15172			16
916	186400	26	Papaver cambricum	1026	2018-05-09-13-38-57	0	2	x	15	0	39.2	22.5	39.3	22.4	39.7	0.477	15172			17
917	186401	26	Papaver cambricum	1026	2018-05-09-13-38-59	0	2	x	15	0	39.2	22.5	39.3	22.4	39.7	0.477	15172			18
918	186402	26	Papaver cambricum	1026	2018-05-09-13-39-01	0	2	x	15	0	39.2	22.5	39.3	22.4	39.7	0.477	15172			19
919	186403	26	Papaver cambricum	1026	2018-05-09-13-39-03	0	2	x	15	0	39.2	22.5	39.3	22.4	39.7	0.477	15172			20
920	186404	26	Papaver cambricum	1026	2018-05-09-13-39-05	0	2	x	15	0	39.2	22.5	39.3	22.4	39.7	0.477	15172			21
921	186405	26	Papaver cambricum	1026	2018-05-09-13-39-07	0	2	x	15	0	39.2	22.5	39.3	22.4	39.7	0.477	15172			22
922	186406	26	Papaver cambricum	1026	2018-05-09-13-39-09	0	2	x	15	0	39.2	22.5	39.3	22.4	39.7	0.477	15172			23
923	186407	26	Papaver cambricum	1026	2018-05-09-13-39-11	0	2	x	15	0	39.2	22.5	39.3	22.4	39.7	0.477	15172			24
924	186408	26	Papaver cambricum	1026	2018-05-09-13-39-13	0	2	x	15	0	39.2	22.5	39.3	22.4	39.7	0.477	15172			25
925	186409	26	Papaver cambricum	1026	2018-05-09-13-39-15	0	2	x	15	0	39.2	22.5	39.3	22.4	39.7	0.477	15172			26
926	186410	26	Papaver cambricum	1026	2018-05-09-13-39-17	0	2	x	15	0	39.2	22.5	39.3	22.4	39.7	0.477	15172			27
927	186411	26	Papaver cambricum	1026	2018-05-09-13-39-19	0	2	x	15	0	39.2	22.5	39.3	22.4	39.7	0.477	15172			28
928	186412	26	Papaver cambricum	1026	2018-05-09-13-39-21	0	2	x	15	0	39.2	22.5	39.3	22.4	39.7	0.477	15172			29
929	186413	26	Papaver cambricum	1026	2018-05-09-13-39-23	0	2	x	15	0	39.2	22.5	39.3	22.4	39.7	0.477	15172			30
930	186414	26	Papaver cambricum	1026	2018-05-09-13-39-25	0	2	x	15	0	39.2	22.5	39.3	22.4	39.7	0.477	15172			31
931	186415	26	Papaver cambricum	1026	2018-05-09-13-39-27	0	2	x	15	0	39.2	22.5	39.3	22.4	39.7	0.477	15172			32
932	186416	26	Papaver cambricum	1026	2018-05-09-13-39-29	0	2	x	15	0	39.2	22.5	39.3	22.4	39.7	0.477	15172			33
933	186417	26	Papaver cambricum	1026	2018-05-09-13-39-31	0	2	x	15	0	39.2	22.5	39.4	22.4	39.8	0.57	15172			34
934	186418	26	Papaver cambricum	1026	2018-05-09-13-39-33	0	2	x	15	0	39.3	22.5	39.4	22.4	39.8	0.47	15172			35
935	186419	26	Papaver cambricum	1026	2018-05-09-13-39-35	0	2	x	15	0	39.3	22.5	39.4	22.4	39.8	0.47	15172			36
936	186420	26	Papaver cambricum	1026	2018-05-09-13-39-37	0	2	x	15	0	39.3	22.5	39.4	22.4	39.8	0.47	15172			37
937	186421	26	Papaver cambricum	1026	2018-05-09-13-39-39	0	2	x	15	0	39.3	22.5	39.4	22.4	39.8	0.47	15172			38
938	186422	26	Papaver cambricum	1026	2018-05-09-13-39-41	0	2	x	15	0	39.3	22.5	39.3	22.4	39.7	0.377	15172			39
939	186423	26	Papaver cambricum	1026	2018-05-09-13-39-43	0	2	x	15	0	39.3	22.5	39.3	22.4	39.7	0.377	15172			40
940	186424	26	Papaver cambricum	1026	2018-05-09-13-39-45	0	2	x	15	0	39.3	22.5	39.4	22.4	39.8	0.47	15172			41
941	186425	26	Papaver cambricum	1026	2018-05-09-13-39-47	0	2	x	15	0	39.3	22.5	39.4	22.4	39.8	0.47	15172			42
942	186426	26	Papaver cambricum	1026	2018-05-09-13-39-49	0	2	x	15	0	39.3	22.5	39.4	22.4	39.8	0.47	15172			43
943	186427	26	Papaver cambricum	1026	2018-05-09-13-39-51	0	2	x	15	0	39.3	22.5	39.3	22.4	39.7	0.377	15172			44
944	186428	26	Papaver cambricum	1026	2018-05-09-13-39-53	0	2	x	15	0	39.3	22.5	39.3	22.4	39.7	0.377	15172			45
945	186429	26	Papaver cambricum	1026	2018-05-09-13-39-55	0	2	x	15	0	39.3	22.5	39.3	22.4	39.7	0.377	15172			46
946	186430	26	Papaver cambricum	1026	2018-05-09-13-39-57	0	2	x	15	0	39.3	22.5	39.3	22.4	39.7	0.377	15172			47
947	186431	26	Papaver cambricum	1026	2018-05-09-13-39-59	0	2	x	15	0	39.3	22.5	39.3	22.4	39.7	0.377	15172			48
948	186432	26	Papaver cambricum	1026	2018-05-09-13-40-01	0	2	x	15	0	39.3	22.5	39.3	22.4	39.7	0.377	15172			49
949	186433	26	Papaver cambricum	1026	2018-05-09-13-40-03	0	2	x	15	0	39.3	22.5	39.3	22.4	39.7	0.377	15172			50
950	186434	26	Papaver cambricum	1026	2018-05-09-13-40-05	0	2	x	15	0	39.3	22.5	39.3	22.4	39.7	0.377	15172			51
951	186435	26	Papaver cambricum	1026	2018-05-09-13-40-07	0	2	x	15	0	39.4	22.5	39.3	22.4	39.7	0.277	15172			52
952	186436	26	Papaver cambricum	1026	2018-05-09-13-40-09	0	2	x	15	0	39.4	22.5	39.4	22.4	39.8	0.37	15172			53
953	186437	26	Papaver cambricum	1026	2018-05-09-13-40-11	0	2	x	15	0	39.4	22.5	39.4	22.4	39.8	0.37	15172			54
954	186438	26	Papaver cambricum	1026	2018-05-09-13-40-13	0	2	x	15	0	39.4	22.5	39.4	22.4	39.8	0.37	15172			55
955	186439	26	Papaver cambricum	1026	2018-05-09-13-40-15	0	2	x	15	0	39.4	22.5	39.4	22.4	39.8	0.37	15172			56
956	186440	26	Papaver cambricum	1026	2018-05-09-13-40-17	0	2	x	15	0	39.3	22.5	39.4	22.4	39.8	0.47	15172			57
957	186441	26	Papaver cambricum	1026	2018-05-09-13-40-19	0	2	x	15	0	39.4	22.5	39.5	22.4	39.9	0.463	15172			58
958	186442	26	Papaver cambricum	1026	2018-05-09-13-40-21	0	2	x	15	0	39.3	22.5	39.5	22.4	39.9	0.563	15172			59
959	186443	26	Papaver cambricum	1026	2018-05-09-13-40-23	0	2	x	15	0	39.4	22.5	39.5	22.4	39.9	0.463	15172			60
960	186444	26	Papaver cambricum	1026	2018-05-09-13-40-25	0	2	x	15	0	39.4	22.5	39.6	22.4	40	0.556	15172			61
961	186445	26	Papaver cambricum	1026	2018-05-09-13-40-27	0	2	x	15	0	39.4	22.5	39.6	22.4	40	0.556	15172			62
962	186446	26	Papaver cambricum	1026	2018-05-09-13-40-29	0	2	x	15	0	39.4	22.5	39.6	22.4	40	0.556	15172			63
963	186447	26	Papaver cambricum	1026	2018-05-09-13-40-31	0	2	x	15	0	39.4	22.5	39.7	22.4	40	0.649	15172			64
964	186448	26	Papaver cambricum	1026	2018-05-09-13-40-33	0	2	x	15	0	39.4	22.5	39.6	22.4	40	0.556	15172			65
965	186449	26	Papaver cambricum	1026	2018-05-09-13-40-35	0	2	x	15	0	39.4	22.5	39.6	22.4	40	0.556	15172			66
966	186450	26	Papaver cambricum	1026	2018-05-09-13-40-37	0	2	x	15	0	39.4	22.5	39.6	22.4	40	0.556	15172			67
967	186451	26	Papaver cambricum	1026	2018-05-09-13-40-39	0	2	x	15	0	39.4	22.5	39.6	22.4	40	0.556	15172			68
968	186452	26	Papaver cambricum	1026	2018-05-09-13-40-41	0	2	x	15	0	39.4	22.5	39.6	22.4	40	0.556	15172			69
969	186453	26	Papaver cambricum	1026	2018-05-09-13-40-43	0	2	x	15	0	39.4	22.5	39.6	22.4	40	0.556	15172			70
970	186454	26	Papaver cambricum	1026	2018-05-09-13-40-45	0	2	x	15	0	39.4	22.5	39.5	22.4	39.9	0.463	15172			71
971	186455	26	Papaver cambricum	1026	2018-05-09-13-40-47	0	2	x	15	0	39.4	22.5	39.5	22.4	39.9	0.463	15172			72
972	186456	26	Papaver cambricum	1026	2018-05-09-13-40-49	0	2	x	15	0	39.4	22.5	39.5	22.4	39.9	0.463	15172			73
973	186457	26	Papaver cambricum	1026	2018-05-09-13-40-51	0	2	x	15	0	39.4	22.5	39.6	22.4	40	0.556	15172			74
974	186458	26	Papaver cambricum	1026	2018-05-09-13-40-53	0	2	x	15	0	39.4	22.5	39.6	22.4	40	0.556	15172			75
975	186459	26	Papaver cambricum	1026	2018-05-09-13-40-55	0	2	x	15	0	39.4	22.5	39.6	22.4	40	0.556	15172			76
976	186460	26	Papaver cambricum	1026	2018-05-09-13-40-57	0	2	x	15	0	39.4	22.5	39.6	22.4	40	0.556	15172			77
977	186461	26	Papaver cambricum	1026	2018-05-09-13-40-59	0	2	x	15	0	39.4	22.5	39.6	22.4	40	0.556	15172			78
978	186462	26	Papaver cambricum	1026	2018-05-09-13-41-01	0	2	x	15	0	39.4	22.5	39.6	22.4	40	0.556	15172			79
979	186463	26	Papaver cambricum	1026	2018-05-09-13-41-03	0	2	x	15	0	39.4	22.5	39.5	22.4	39.9	0.463	15172			80
980	186464	26	Papaver cambricum	1026	2018-05-09-13-41-05	0	2	x	15	0	39.4	22.5	39.5	22.4	39.9	0.463	15172			81
981	186465	26	Papaver cambricum	1026	2018-05-09-13-41-07	0	2	x	15	0	39.4	22.5	39.5	22.4	39.9	0.463	15172			82
982	186466	26	Papaver cambricum	1026	2018-05-09-13-41-09	0	2	x	15	0	39.4	22.5	39.5	22.4	39.9	0.463	15172			83
983	186467	26	Papaver cambricum	1026	2018-05-09-13-41-11	0	2	x	15	0	39.4	22.5	39.5	22.4	39.9	0.463	15172			84
984	186468	26	Papaver cambricum	1026	2018-05-09-13-41-13	0	2	x	15	0	39.4	22.5	39.5	22.4	39.9	0.463	15172			85
985	186469	26	Papaver cambricum	1026	2018-05-09-13-41-15	0	2	x	15	0	39.5	22.6	39.5	22.4	39.9	0.363	15172			86
986	186470	26	Papaver cambricum	1026	2018-05-09-13-41-17	0	2	x	15	0	39.4	22.5	39.5	22.4	39.9	0.463	15172			87
987	186471	26	Papaver cambricum	1026	2018-05-09-13-41-19	0	2	x	15	0	39.4	22.5	39.6	22.4	40	0.556	15172			88
988	186472	26	Papaver cambricum	1026	2018-05-09-13-41-21	0	2	x	15	0	39.4	22.5	39.6	22.4	40	0.556	15172			89
989	186473	26	Papaver cambricum	1026	2018-05-09-13-41-23	0	2	x	15	0	39.4	22.5	39.6	22.4	40	0.556	15172			90
990	186474	26	Papaver cambricum	1026	2018-05-09-13-41-25	0	2	x	15	0	39.4	22.5	39.6	22.4	40	0.556	15172	Last10	Here	91
991	186475	26	Papaver cambricum	1026	2018-05-09-13-41-27	0	2	x	15	0	39.4	22.5	39.6	22.4	40	0.556	15172	Last10	Here	92
992	186476	26	Papaver cambricum	1026	2018-05-09-13-41-29	0	2	x	15	0	39.4	22.5	39.6	22.4	40	0.556	15172	Last10	Here	93
993	186477	26	Papaver cambricum	1026	2018-05-09-13-41-31	0	2	x	15	0	39.4	22.5	39.6	22.4	40	0.556	15172	Last10	Here	94
994	186478	26	Papaver cambricum	1026	2018-05-09-13-41-33	0	2	x	15	0	39.4	22.5	39.6	22.4	40	0.556	15172	Last10	Here	95
995	186479	26	Papaver cambricum	1026	2018-05-09-13-41-35	0	2	x	15	0	39.4	22.5	39.6	22.4	40	0.556	15172	Last10	Here	96
996	186480	26	Papaver cambricum	1026	2018-05-09-13-41-37	0	2	x	15	0	39.5	22.6	39.6	22.4	40	0.456	15172	Last10	Here	97
997	186481	26	Papaver cambricum	1026	2018-05-09-13-41-39	0	2	x	15	0	39.4	22.5	39.6	22.4	40	0.556	15172	Last10	Here	98
998	186482	26	Papaver cambricum	1026	2018-05-09-13-42-13	0	2	x	20	0	39.5	22.5	39.6	22.4	40	0.456	15173	First10	Here	1
999	186483	26	Papaver cambricum	1026	2018-05-09-13-42-15	0	2	x	20	0	39.5	22.5	39.6	22.4	40	0.456	15173	First10	Here	2
1000	186484	26	Papaver cambricum	1026	2018-05-09-13-42-17	0	2	x	20	0	39.5	22.5	39.6	22.4	40	0.456	15173	First10	Here	3
1001	186485	26	Papaver cambricum	1026	2018-05-09-13-42-19	0	2	x	20	0	39.5	22.5	39.6	22.4	40	0.456	15173	First10	Here	4
1002	186486	26	Papaver cambricum	1026	2018-05-09-13-42-21	0	2	x	20	0	39.6	22.6	39.6	22.4	40	0.356	15173	First10	Here	5
1003	186487	26	Papaver cambricum	1026	2018-05-09-13-42-23	0	2	x	20	0	39.6	22.6	39.6	22.4	40	0.356	15173	First10	Here	6
1004	186488	26	Papaver cambricum	1026	2018-05-09-13-42-25	0	2	x	20	0	39.5	22.5	39.6	22.4	40	0.456	15173	First10	Here	7
1005	186489	26	Papaver cambricum	1026	2018-05-09-13-42-27	0	2	x	20	0	39.5	22.5	39.6	22.4	40	0.456	15173	First10	Here	8
1006	186490	26	Papaver cambricum	1026	2018-05-09-13-42-29	0	2	x	20	0	39.6	22.5	39.6	22.4	40	0.356	15173	First10	Here	9
1007	186491	26	Papaver cambricum	1026	2018-05-09-13-42-31	0	2	x	20	0	39.5	22.5	39.6	22.4	40	0.456	15173	First10	Here	10
1008	186492	26	Papaver cambricum	1026	2018-05-09-13-42-33	0	2	x	20	0	39.6	22.5	39.6	22.4	40	0.356	15173			11
1009	186493	26	Papaver cambricum	1026	2018-05-09-13-42-35	0	2	x	20	0	39.6	22.5	39.6	22.4	40	0.356	15173			12
1010	186494	26	Papaver cambricum	1026	2018-05-09-13-42-37	0	2	x	20	0	39.6	22.5	39.6	22.4	40	0.356	15173			13
1011	186495	26	Papaver cambricum	1026	2018-05-09-13-42-39	0	2	x	20	0	39.6	22.5	39.6	22.4	40	0.356	15173			14
1012	186496	26	Papaver cambricum	1026	2018-05-09-13-42-41	0	2	x	20	0	39.7	22.6	39.6	22.4	40	0.256	15173			15
1013	186497	26	Papaver cambricum	1026	2018-05-09-13-42-43	0	2	x	20	0	39.6	22.5	39.6	22.4	40	0.356	15173			16
1014	186498	26	Papaver cambricum	1026	2018-05-09-13-42-45	0	2	x	20	0	39.6	22.5	39.7	22.4	40	0.449	15173			17
1015	186499	26	Papaver cambricum	1026	2018-05-09-13-42-47	0	2	x	20	0	39.6	22.5	39.6	22.4	40	0.356	15173			18
1016	186500	26	Papaver cambricum	1026	2018-05-09-13-42-49	0	2	x	20	0	39.6	22.5	39.6	22.4	40	0.356	15173			19
1017	186501	26	Papaver cambricum	1026	2018-05-09-13-42-52	0	2	x	20	0	39.6	22.5	39.6	22.4	40	0.356	15173			20
1018	186502	26	Papaver cambricum	1026	2018-05-09-13-42-54	0	2	x	20	0	39.6	22.5	39.6	22.4	40	0.356	15173			21
1019	186503	26	Papaver cambricum	1026	2018-05-09-13-42-56	0	2	x	20	0	39.6	22.5	39.6	22.4	40	0.356	15173			22
1020	186504	26	Papaver cambricum	1026	2018-05-09-13-42-58	0	2	x	20	0	39.6	22.5	39.6	22.4	40	0.356	15173			23
1021	186505	26	Papaver cambricum	1026	2018-05-09-13-43-00	0	2	x	20	0	39.6	22.5	39.7	22.4	40	0.449	15173			24
1022	186506	26	Papaver cambricum	1026	2018-05-09-13-43-02	0	2	x	20	0	39.6	22.5	39.7	22.4	40	0.449	15173			25
1023	186507	26	Papaver cambricum	1026	2018-05-09-13-43-04	0	2	x	20	0	39.6	22.5	39.7	22.4	40	0.449	15173			26
1024	186508	26	Papaver cambricum	1026	2018-05-09-13-43-06	0	2	x	20	0	39.6	22.5	39.8	22.4	40.1	0.542	15173			27
1025	186509	26	Papaver cambricum	1026	2018-05-09-13-43-08	0	2	x	20	0	39.6	22.5	39.7	22.4	40	0.449	15173			28
1026	186510	26	Papaver cambricum	1026	2018-05-09-13-43-10	0	2	x	20	0	39.6	22.5	39.7	22.4	40	0.449	15173			29
1027	186511	26	Papaver cambricum	1026	2018-05-09-13-43-12	0	2	x	20	0	39.6	22.5	39.7	22.4	40	0.449	15173			30
1028	186512	26	Papaver cambricum	1026	2018-05-09-13-43-14	0	2	x	20	0	39.6	22.5	39.7	22.4	40	0.449	15173			31
1029	186513	26	Papaver cambricum	1026	2018-05-09-13-43-16	0	2	x	20	0	39.6	22.5	39.7	22.4	40	0.449	15173			32
1030	186514	26	Papaver cambricum	1026	2018-05-09-13-43-18	0	2	x	20	0	39.6	22.5	39.7	22.4	40	0.449	15173			33
1031	186515	26	Papaver cambricum	1026	2018-05-09-13-43-20	0	2	x	20	0	39.7	22.5	39.7	22.4	40	0.349	15173			34
1032	186516	26	Papaver cambricum	1026	2018-05-09-13-43-22	0	2	x	20	0	39.7	22.5	39.7	22.4	40	0.349	15173			35
1033	186517	26	Papaver cambricum	1026	2018-05-09-13-43-24	0	2	x	20	0	39.7	22.5	39.7	22.4	40	0.349	15173			36
1034	186518	26	Papaver cambricum	1026	2018-05-09-13-43-26	0	2	x	20	0	39.7	22.6	39.6	22.4	40	0.256	15173			37
1035	186519	26	Papaver cambricum	1026	2018-05-09-13-43-28	0	2	x	20	0	39.7	22.5	39.7	22.4	40	0.349	15173			38
1036	186520	26	Papaver cambricum	1026	2018-05-09-13-43-30	0	2	x	20	0	39.8	22.6	39.7	22.4	40	0.249	15173			39
1037	186521	26	Papaver cambricum	1026	2018-05-09-13-43-32	0	2	x	20	0	39.7	22.5	39.7	22.4	40	0.349	15173			40
1038	186522	26	Papaver cambricum	1026	2018-05-09-13-43-34	0	2	x	20	0	39.7	22.5	39.7	22.4	40	0.349	15173			41
1039	186523	26	Papaver cambricum	1026	2018-05-09-13-43-36	0	2	x	20	0	39.7	22.5	39.7	22.4	40	0.349	15173			42
1040	186524	26	Papaver cambricum	1026	2018-05-09-13-43-38	0	2	x	20	0	39.7	22.5	39.7	22.4	40	0.349	15173			43
1041	186525	26	Papaver cambricum	1026	2018-05-09-13-43-40	0	2	x	20	0	39.7	22.6	39.8	22.4	40.1	0.442	15173			44
1042	186526	26	Papaver cambricum	1026	2018-05-09-13-43-42	0	2	x	20	0	39.7	22.5	39.8	22.4	40.1	0.442	15173			45
1043	186527	26	Papaver cambricum	1026	2018-05-09-13-43-44	0	2	x	20	0	39.7	22.5	39.8	22.4	40.1	0.442	15173			46
1044	186528	26	Papaver cambricum	1026	2018-05-09-13-43-46	0	2	x	20	0	39.7	22.5	39.8	22.4	40.1	0.442	15173			47
1045	186529	26	Papaver cambricum	1026	2018-05-09-13-43-48	0	2	x	20	0	39.7	22.5	39.8	22.4	40.1	0.442	15173			48
1046	186530	26	Papaver cambricum	1026	2018-05-09-13-43-50	0	2	x	20	0	39.7	22.5	39.8	22.4	40.1	0.442	15173			49
1047	186531	26	Papaver cambricum	1026	2018-05-09-13-43-52	0	2	x	20	0	39.7	22.5	39.8	22.4	40.1	0.442	15173			50
1048	186532	26	Papaver cambricum	1026	2018-05-09-13-43-54	0	2	x	20	0	39.7	22.5	39.8	22.4	40.1	0.442	15173			51
1049	186533	26	Papaver cambricum	1026	2018-05-09-13-43-56	0	2	x	20	0	39.7	22.5	39.9	22.4	40.2	0.535	15173			52
1050	186534	26	Papaver cambricum	1026	2018-05-09-13-43-58	0	2	x	20	0	39.7	22.5	39.9	22.4	40.2	0.535	15173			53
1051	186535	26	Papaver cambricum	1026	2018-05-09-13-44-00	0	2	x	20	0	39.7	22.5	39.9	22.4	40.2	0.535	15173			54
1052	186536	26	Papaver cambricum	1026	2018-05-09-13-44-02	0	2	x	20	0	39.7	22.5	39.9	22.4	40.2	0.535	15173			55
1053	186537	26	Papaver cambricum	1026	2018-05-09-13-44-04	0	2	x	20	0	39.8	22.6	39.9	22.4	40.2	0.435	15173			56
1054	186538	26	Papaver cambricum	1026	2018-05-09-13-44-06	0	2	x	20	0	39.7	22.5	39.9	22.4	40.2	0.535	15173			57
1055	186539	26	Papaver cambricum	1026	2018-05-09-13-44-08	0	2	x	20	0	39.7	22.5	39.9	22.4	40.2	0.535	15173			58
1056	186540	26	Papaver cambricum	1026	2018-05-09-13-44-10	0	2	x	20	0	39.7	22.5	39.9	22.4	40.2	0.535	15173			59
1057	186541	26	Papaver cambricum	1026	2018-05-09-13-44-12	0	2	x	20	0	39.8	22.5	39.9	22.4	40.2	0.435	15173			60
1058	186542	26	Papaver cambricum	1026	2018-05-09-13-44-14	0	2	x	20	0	39.8	22.5	39.9	22.4	40.2	0.435	15173			61
1059	186543	26	Papaver cambricum	1026	2018-05-09-13-44-16	0	2	x	20	0	39.7	22.5	39.9	22.4	40.2	0.535	15173			62
1060	186544	26	Papaver cambricum	1026	2018-05-09-13-44-18	0	2	x	20	0	39.8	22.5	39.9	22.4	40.2	0.435	15173			63
1061	186545	26	Papaver cambricum	1026	2018-05-09-13-44-20	0	2	x	20	0	39.8	22.5	39.9	22.4	40.2	0.435	15173			64
1062	186546	26	Papaver cambricum	1026	2018-05-09-13-44-22	0	2	x	20	0	39.8	22.5	39.9	22.4	40.2	0.435	15173			65
1063	186547	26	Papaver cambricum	1026	2018-05-09-13-44-24	0	2	x	20	0	39.8	22.5	40	22.4	40.3	0.528	15173			66
1064	186548	26	Papaver cambricum	1026	2018-05-09-13-44-26	0	2	x	20	0	39.8	22.5	40	22.4	40.3	0.528	15173			67
1065	186549	26	Papaver cambricum	1026	2018-05-09-13-44-28	0	2	x	20	0	39.8	22.5	40	22.4	40.3	0.528	15173			68
1066	186550	26	Papaver cambricum	1026	2018-05-09-13-44-30	0	2	x	20	0	39.8	22.5	40	22.4	40.3	0.528	15173			69
1067	186551	26	Papaver cambricum	1026	2018-05-09-13-44-32	0	2	x	20	0	39.8	22.5	40.1	22.4	40.4	0.621	15173			70
1068	186552	26	Papaver cambricum	1026	2018-05-09-13-44-34	0	2	x	20	0	39.8	22.5	40.1	22.4	40.4	0.621	15173			71
1069	186553	26	Papaver cambricum	1026	2018-05-09-13-44-36	0	2	x	20	0	39.8	22.5	40.1	22.4	40.4	0.621	15173			72
1070	186554	26	Papaver cambricum	1026	2018-05-09-13-44-38	0	2	x	20	0	39.8	22.5	40.2	22.4	40.5	0.714	15173			73
1071	186555	26	Papaver cambricum	1026	2018-05-09-13-44-40	0	2	x	20	0	39.8	22.5	40.2	22.4	40.5	0.714	15173			74
1072	186556	26	Papaver cambricum	1026	2018-05-09-13-44-42	0	2	x	20	0	39.8	22.5	40.3	22.4	40.6	0.807	15173			75
1073	186557	26	Papaver cambricum	1026	2018-05-09-13-44-44	0	2	x	20	0	39.8	22.5	40.2	22.4	40.5	0.714	15173			76
1074	186558	26	Papaver cambricum	1026	2018-05-09-13-44-46	0	2	x	20	0	39.8	22.5	40.2	22.4	40.5	0.714	15173			77
1075	186559	26	Papaver cambricum	1026	2018-05-09-13-44-48	0	2	x	20	0	39.8	22.5	40.1	22.4	40.4	0.621	15173			78
1076	186560	26	Papaver cambricum	1026	2018-05-09-13-44-50	0	2	x	20	0	39.9	22.6	40.1	22.4	40.4	0.521	15173			79
1077	186561	26	Papaver cambricum	1026	2018-05-09-13-44-52	0	2	x	20	0	39.9	22.6	40.1	22.4	40.4	0.521	15173			80
1078	186562	26	Papaver cambricum	1026	2018-05-09-13-44-54	0	2	x	20	0	39.9	22.6	40.1	22.4	40.4	0.521	15173			81
1079	186563	26	Papaver cambricum	1026	2018-05-09-13-44-56	0	2	x	20	0	39.8	22.5	40.1	22.4	40.4	0.621	15173			82
1080	186564	26	Papaver cambricum	1026	2018-05-09-13-44-58	0	2	x	20	0	39.8	22.5	40.1	22.4	40.4	0.621	15173			83
1081	186565	26	Papaver cambricum	1026	2018-05-09-13-45-00	0	2	x	20	0	39.8	22.5	40.1	22.4	40.4	0.621	15173			84
1082	186566	26	Papaver cambricum	1026	2018-05-09-13-45-02	0	2	x	20	0	39.8	22.5	40.1	22.4	40.4	0.621	15173			85
1083	186567	26	Papaver cambricum	1026	2018-05-09-13-45-04	0	2	x	20	0	39.8	22.5	40.1	22.4	40.4	0.621	15173			86
1084	186568	26	Papaver cambricum	1026	2018-05-09-13-45-06	0	2	x	20	0	39.8	22.5	40.1	22.4	40.4	0.621	15173			87
1085	186569	26	Papaver cambricum	1026	2018-05-09-13-45-08	0	2	x	20	0	39.8	22.5	40.1	22.4	40.4	0.621	15173			88
1086	186570	26	Papaver cambricum	1026	2018-05-09-13-45-10	0	2	x	20	0	39.8	22.5	40.1	22.4	40.4	0.621	15173			89
1087	186571	26	Papaver cambricum	1026	2018-05-09-13-45-12	0	2	x	20	0	39.9	22.6	40.1	22.4	40.4	0.521	15173			90
1088	186572	26	Papaver cambricum	1026	2018-05-09-13-45-14	0	2	x	20	0	39.8	22.5	40.1	22.4	40.4	0.621	15173	Last10	Here	91
1089	186573	26	Papaver cambricum	1026	2018-05-09-13-45-16	0	2	x	20	0	39.8	22.5	40	22.4	40.3	0.528	15173	Last10	Here	92
1090	186574	26	Papaver cambricum	1026	2018-05-09-13-45-18	0	2	x	20	0	39.9	22.5	40	22.4	40.3	0.428	15173	Last10	Here	93
1091	186575	26	Papaver cambricum	1026	2018-05-09-13-45-20	0	2	x	20	0	39.9	22.5	40	22.4	40.3	0.428	15173	Last10	Here	94
1092	186576	26	Papaver cambricum	1026	2018-05-09-13-45-22	0	2	x	20	0	39.9	22.5	40	22.4	40.3	0.428	15173	Last10	Here	95
1093	186577	26	Papaver cambricum	1026	2018-05-09-13-45-24	0	2	x	20	0	39.9	22.5	40	22.4	40.3	0.428	15173	Last10	Here	96
1094	186578	26	Papaver cambricum	1026	2018-05-09-13-45-26	0	2	x	20	0	39.9	22.5	40	22.4	40.3	0.428	15173	Last10	Here	97
1095	186579	26	Papaver cambricum	1026	2018-05-09-13-45-28	0	2	x	20	0	39.9	22.5	40	22.4	40.3	0.428	15173	Last10	Here	98
1096	186580	26	Papaver cambricum	1026	2018-05-09-13-45-30	0	2	x	20	0	39.9	22.5	40	22.4	40.3	0.428	15173	Last10	Here	99
1097	186581	26	Papaver cambricum	1026	2018-05-09-13-46-04	0	2	x	25	0	39.9	22.5	39.9	22.4	40.2	0.335	15174	First10	Here	1
1098	186582	26	Papaver cambricum	1026	2018-05-09-13-46-06	0	2	x	25	0	39.9	22.5	39.9	22.4	40.2	0.335	15174	First10	Here	2
1099	186583	26	Papaver cambricum	1026	2018-05-09-13-46-08	0	2	x	25	0	39.9	22.5	40	22.4	40.3	0.428	15174	First10	Here	3
1100	186584	26	Papaver cambricum	1026	2018-05-09-13-46-10	0	2	x	25	0	39.9	22.5	40	22.4	40.3	0.428	15174	First10	Here	4
1101	186585	26	Papaver cambricum	1026	2018-05-09-13-46-12	0	2	x	25	0	39.9	22.5	40	22.4	40.3	0.428	15174	First10	Here	5
1102	186586	26	Papaver cambricum	1026	2018-05-09-13-46-14	0	2	x	25	0	39.9	22.5	40	22.4	40.3	0.428	15174	First10	Here	6
1103	186587	26	Papaver cambricum	1026	2018-05-09-13-46-16	0	2	x	25	0	39.9	22.5	40	22.4	40.3	0.428	15174	First10	Here	7
1104	186588	26	Papaver cambricum	1026	2018-05-09-13-46-18	0	2	x	25	0	39.9	22.5	40	22.4	40.3	0.428	15174	First10	Here	8
1105	186589	26	Papaver cambricum	1026	2018-05-09-13-46-20	0	2	x	25	0	39.9	22.5	40.1	22.4	40.4	0.521	15174	First10	Here	9
1106	186590	26	Papaver cambricum	1026	2018-05-09-13-46-22	0	2	x	25	0	39.9	22.5	40.1	22.4	40.4	0.521	15174	First10	Here	10
1107	186591	26	Papaver cambricum	1026	2018-05-09-13-46-24	0	2	x	25	0	39.9	22.5	40.1	22.4	40.4	0.521	15174			11
1108	186592	26	Papaver cambricum	1026	2018-05-09-13-46-26	0	2	x	25	0	39.9	22.5	40.1	22.4	40.4	0.521	15174			12
1109	186593	26	Papaver cambricum	1026	2018-05-09-13-46-28	0	2	x	25	0	39.9	22.5	40.2	22.4	40.5	0.614	15174			13
1110	186594	26	Papaver cambricum	1026	2018-05-09-13-46-30	0	2	x	25	0	39.9	22.5	40.1	22.4	40.4	0.521	15174			14
1111	186595	26	Papaver cambricum	1026	2018-05-09-13-46-32	0	2	x	25	0	40	22.5	40.1	22.4	40.4	0.421	15174			15
1112	186596	26	Papaver cambricum	1026	2018-05-09-13-46-34	0	2	x	25	0	40	22.5	40.1	22.4	40.4	0.421	15174			16
1113	186597	26	Papaver cambricum	1026	2018-05-09-13-46-36	0	2	x	25	0	39.9	22.5	40.1	22.4	40.4	0.521	15174			17
1114	186598	26	Papaver cambricum	1026	2018-05-09-13-46-38	0	2	x	25	0	39.9	22.5	40.1	22.4	40.4	0.521	15174			18
1115	186599	26	Papaver cambricum	1026	2018-05-09-13-46-40	0	2	x	25	0	39.9	22.5	40	22.4	40.3	0.428	15174			19
1116	186600	26	Papaver cambricum	1026	2018-05-09-13-46-42	0	2	x	25	0	40	22.6	40	22.4	40.3	0.328	15174			20
1117	186601	26	Papaver cambricum	1026	2018-05-09-13-46-44	0	2	x	25	0	40	22.5	40	22.4	40.3	0.328	15174			21
1118	186602	26	Papaver cambricum	1026	2018-05-09-13-46-46	0	2	x	25	0	39.9	22.5	40	22.4	40.3	0.428	15174			22
1119	186603	26	Papaver cambricum	1026	2018-05-09-13-46-48	0	2	x	25	0	40	22.5	40	22.4	40.3	0.328	15174			23
1120	186604	26	Papaver cambricum	1026	2018-05-09-13-46-50	0	2	x	25	0	40	22.5	40	22.4	40.3	0.328	15174			24
1121	186605	26	Papaver cambricum	1026	2018-05-09-13-46-52	0	2	x	25	0	40	22.5	40	22.4	40.3	0.328	15174			25
1122	186606	26	Papaver cambricum	1026	2018-05-09-13-46-54	0	2	x	25	0	40	22.5	40	22.4	40.3	0.328	15174			26
1123	186607	26	Papaver cambricum	1026	2018-05-09-13-46-56	0	2	x	25	0	40	22.5	39.9	22.4	40.2	0.235	15174			27
1124	186608	26	Papaver cambricum	1026	2018-05-09-13-46-58	0	2	x	25	0	40	22.5	39.9	22.4	40.2	0.235	15174			28
1125	186609	26	Papaver cambricum	1026	2018-05-09-13-47-00	0	2	x	25	0	40	22.5	40	22.4	40.3	0.328	15174			29
1126	186610	26	Papaver cambricum	1026	2018-05-09-13-47-02	0	2	x	25	0	40	22.5	40	22.4	40.3	0.328	15174			30
1127	186611	26	Papaver cambricum	1026	2018-05-09-13-47-04	0	2	x	25	0	39.9	22.5	40	22.4	40.3	0.428	15174			31
1128	186612	26	Papaver cambricum	1026	2018-05-09-13-47-06	0	2	x	25	0	40	22.5	40	22.4	40.3	0.328	15174			32
1129	186613	26	Papaver cambricum	1026	2018-05-09-13-47-08	0	2	x	25	0	40	22.6	40	22.4	40.3	0.328	15174			33
1130	186614	26	Papaver cambricum	1026	2018-05-09-13-47-10	0	2	x	25	0	40	22.5	40	22.4	40.3	0.328	15174			34
1131	186615	26	Papaver cambricum	1026	2018-05-09-13-47-12	0	2	x	25	0	40	22.5	40	22.4	40.3	0.328	15174			35
1132	186616	26	Papaver cambricum	1026	2018-05-09-13-47-14	0	2	x	25	0	40	22.5	40	22.4	40.3	0.328	15174			36
1133	186617	26	Papaver cambricum	1026	2018-05-09-13-47-16	0	2	x	25	0	40	22.5	40	22.4	40.3	0.328	15174			37
1134	186618	26	Papaver cambricum	1026	2018-05-09-13-47-18	0	2	x	25	0	40	22.5	40	22.4	40.3	0.328	15174			38
1135	186619	26	Papaver cambricum	1026	2018-05-09-13-47-20	0	2	x	25	0	40	22.5	40	22.4	40.3	0.328	15174			39
1136	186620	26	Papaver cambricum	1026	2018-05-09-13-47-22	0	2	x	25	0	40.1	22.6	40	22.4	40.3	0.228	15174			40
1137	186621	26	Papaver cambricum	1026	2018-05-09-13-47-24	0	2	x	25	0	40	22.5	40	22.4	40.3	0.328	15174			41
1138	186622	26	Papaver cambricum	1026	2018-05-09-13-47-26	0	2	x	25	0	40	22.5	40	22.4	40.3	0.328	15174			42
1139	186623	26	Papaver cambricum	1026	2018-05-09-13-47-28	0	2	x	25	0	40	22.5	40	22.4	40.3	0.328	15174			43
1140	186624	26	Papaver cambricum	1026	2018-05-09-13-47-30	0	2	x	25	0	40	22.5	40	22.4	40.3	0.328	15174			44
1141	186625	26	Papaver cambricum	1026	2018-05-09-13-47-32	0	2	x	25	0	40	22.5	40	22.4	40.3	0.328	15174			45
1142	186626	26	Papaver cambricum	1026	2018-05-09-13-47-34	0	2	x	25	0	40	22.5	40	22.4	40.3	0.328	15174			46
1143	186627	26	Papaver cambricum	1026	2018-05-09-13-47-36	0	2	x	25	0	40	22.5	40	22.4	40.3	0.328	15174			47
1144	186628	26	Papaver cambricum	1026	2018-05-09-13-47-38	0	2	x	25	0	40.1	22.6	40.1	22.4	40.4	0.321	15174			48
1145	186629	26	Papaver cambricum	1026	2018-05-09-13-47-40	0	2	x	25	0	40	22.5	40.1	22.4	40.4	0.421	15174			49
1146	186630	26	Papaver cambricum	1026	2018-05-09-13-47-42	0	2	x	25	0	40	22.5	40.1	22.4	40.4	0.421	15174			50
1147	186631	26	Papaver cambricum	1026	2018-05-09-13-47-44	0	2	x	25	0	40.1	22.6	40.1	22.4	40.4	0.321	15174			51
1148	186632	26	Papaver cambricum	1026	2018-05-09-13-47-46	0	2	x	25	0	40	22.5	40.1	22.4	40.4	0.421	15174			52
1149	186633	26	Papaver cambricum	1026	2018-05-09-13-47-48	0	2	x	25	0	40.1	22.5	40.1	22.4	40.4	0.321	15174			53
1150	186634	26	Papaver cambricum	1026	2018-05-09-13-47-50	0	2	x	25	0	40.1	22.5	40.1	22.4	40.4	0.321	15174			54
1151	186635	26	Papaver cambricum	1026	2018-05-09-13-47-52	0	2	x	25	0	40.1	22.5	40.1	22.4	40.4	0.321	15174			55
1152	186636	26	Papaver cambricum	1026	2018-05-09-13-47-54	0	2	x	25	0	40.1	22.5	40.1	22.4	40.4	0.321	15174			56
1153	186637	26	Papaver cambricum	1026	2018-05-09-13-47-56	0	2	x	25	0	40.1	22.5	40.1	22.4	40.4	0.321	15174			57
1154	186638	26	Papaver cambricum	1026	2018-05-09-13-47-58	0	2	x	25	0	40.1	22.5	40.1	22.4	40.4	0.321	15174			58
1155	186639	26	Papaver cambricum	1026	2018-05-09-13-48-00	0	2	x	25	0	40.1	22.5	40.1	22.4	40.4	0.321	15174			59
1156	186640	26	Papaver cambricum	1026	2018-05-09-13-48-02	0	2	x	25	0	40.1	22.5	40.1	22.4	40.4	0.321	15174			60
1157	186641	26	Papaver cambricum	1026	2018-05-09-13-48-04	0	2	x	25	0	40.1	22.5	40.1	22.4	40.4	0.321	15174			61
1158	186642	26	Papaver cambricum	1026	2018-05-09-13-48-07	0	2	x	25	0	40.1	22.5	40.1	22.4	40.4	0.321	15174			62
1159	186643	26	Papaver cambricum	1026	2018-05-09-13-48-09	0	2	x	25	0	40.1	22.5	40.1	22.4	40.4	0.321	15174			63
1160	186644	26	Papaver cambricum	1026	2018-05-09-13-48-11	0	2	x	25	0	40.1	22.5	40.1	22.4	40.4	0.321	15174			64
1161	186645	26	Papaver cambricum	1026	2018-05-09-13-48-13	0	2	x	25	0	40.1	22.5	40.1	22.4	40.4	0.321	15174			65
1162	186646	26	Papaver cambricum	1026	2018-05-09-13-48-15	0	2	x	25	0	40.1	22.5	40.1	22.4	40.4	0.321	15174			66
1163	186647	26	Papaver cambricum	1026	2018-05-09-13-48-17	0	2	x	25	0	40.1	22.5	40.1	22.4	40.4	0.321	15174			67
1164	186648	26	Papaver cambricum	1026	2018-05-09-13-48-19	0	2	x	25	0	40.1	22.5	40.1	22.4	40.4	0.321	15174			68
1165	186649	26	Papaver cambricum	1026	2018-05-09-13-48-21	0	2	x	25	0	40.1	22.5	40.1	22.4	40.4	0.321	15174			69
1166	186650	26	Papaver cambricum	1026	2018-05-09-13-48-23	0	2	x	25	0	40.1	22.5	40.2	22.4	40.5	0.414	15174			70
1167	186651	26	Papaver cambricum	1026	2018-05-09-13-48-25	0	2	x	25	0	40.1	22.5	40.1	22.4	40.4	0.321	15174			71
1168	186652	26	Papaver cambricum	1026	2018-05-09-13-48-27	0	2	x	25	0	40.1	22.5	40.1	22.4	40.4	0.321	15174			72
1169	186653	26	Papaver cambricum	1026	2018-05-09-13-48-29	0	2	x	25	0	40.1	22.5	40.1	22.4	40.4	0.321	15174			73
1170	186654	26	Papaver cambricum	1026	2018-05-09-13-48-31	0	2	x	25	0	40.1	22.5	40.1	22.4	40.4	0.321	15174			74
1171	186655	26	Papaver cambricum	1026	2018-05-09-13-48-33	0	2	x	25	0	40.1	22.5	40.1	22.4	40.4	0.321	15174			75
1172	186656	26	Papaver cambricum	1026	2018-05-09-13-48-35	0	2	x	25	0	40.1	22.5	40.1	22.4	40.4	0.321	15174			76
1173	186657	26	Papaver cambricum	1026	2018-05-09-13-48-37	0	2	x	25	0	40.1	22.5	40.1	22.4	40.4	0.321	15174			77
1174	186658	26	Papaver cambricum	1026	2018-05-09-13-48-39	0	2	x	25	0	40.1	22.5	40.1	22.4	40.4	0.321	15174			78
1175	186659	26	Papaver cambricum	1026	2018-05-09-13-48-41	0	2	x	25	0	40.1	22.5	40.1	22.4	40.4	0.321	15174			79
1176	186660	26	Papaver cambricum	1026	2018-05-09-13-48-43	0	2	x	25	0	40.1	22.5	40.1	22.4	40.4	0.321	15174			80
1177	186661	26	Papaver cambricum	1026	2018-05-09-13-48-45	0	2	x	25	0	40.1	22.5	40.1	22.4	40.4	0.321	15174			81
1178	186662	26	Papaver cambricum	1026	2018-05-09-13-48-47	0	2	x	25	0	40.1	22.5	40.1	22.4	40.4	0.321	15174			82
1179	186663	26	Papaver cambricum	1026	2018-05-09-13-48-49	0	2	x	25	0	40.1	22.5	40.1	22.4	40.4	0.321	15174			83
1180	186664	26	Papaver cambricum	1026	2018-05-09-13-48-51	0	2	x	25	0	40.1	22.5	40.1	22.4	40.4	0.321	15174			84
1181	186665	26	Papaver cambricum	1026	2018-05-09-13-48-53	0	2	x	25	0	40.2	22.5	40.2	22.4	40.5	0.314	15174			85
1182	186666	26	Papaver cambricum	1026	2018-05-09-13-48-55	0	2	x	25	0	40.2	22.5	40.1	22.4	40.4	0.221	15174			86
1183	186667	26	Papaver cambricum	1026	2018-05-09-13-48-57	0	2	x	25	0	40.2	22.5	40.1	22.4	40.4	0.221	15174			87
1184	186668	26	Papaver cambricum	1026	2018-05-09-13-48-59	0	2	x	25	0	40.2	22.5	40.1	22.4	40.4	0.221	15174			88
1185	186669	26	Papaver cambricum	1026	2018-05-09-13-49-01	0	2	x	25	0	40.1	22.5	40.1	22.4	40.4	0.321	15174			89
1186	186670	26	Papaver cambricum	1026	2018-05-09-13-49-03	0	2	x	25	0	40.1	22.5	40.1	22.4	40.4	0.321	15174			90
1187	186671	26	Papaver cambricum	1026	2018-05-09-13-49-05	0	2	x	25	0	40.1	22.5	40.1	22.4	40.4	0.321	15174	Last10	Here	91
1188	186672	26	Papaver cambricum	1026	2018-05-09-13-49-07	0	2	x	25	0	40.2	22.5	40.1	22.4	40.4	0.221	15174	Last10	Here	92
1189	186673	26	Papaver cambricum	1026	2018-05-09-13-49-09	0	2	x	25	0	40.1	22.5	40.1	22.4	40.4	0.321	15174	Last10	Here	93
1190	186674	26	Papaver cambricum	1026	2018-05-09-13-49-11	0	2	x	25	0	40.1	22.5	40	22.4	40.3	0.228	15174	Last10	Here	94
1191	186675	26	Papaver cambricum	1026	2018-05-09-13-49-13	0	2	x	25	0	40.1	22.5	40	22.4	40.3	0.228	15174	Last10	Here	95
1192	186676	26	Papaver cambricum	1026	2018-05-09-13-49-15	0	2	x	25	0	40.1	22.5	40	22.4	40.3	0.228	15174	Last10	Here	96
1193	186677	26	Papaver cambricum	1026	2018-05-09-13-49-17	0	2	x	25	0	40.1	22.5	40	22.4	40.3	0.228	15174	Last10	Here	97
1194	186678	26	Papaver cambricum	1026	2018-05-09-13-49-19	0	2	x	25	0	40.1	22.5	40.1	22.4	40.4	0.321	15174	Last10	Here	98
1195	186679	26	Papaver cambricum	1026	2018-05-09-13-49-21	0	2	x	25	0	40.1	22.5	40.1	22.4	40.4	0.321	15174	Last10	Here	99
1196	186680	26	Papaver cambricum	1026	2018-05-09-13-49-55	0	2	x	30	0	40.2	22.5	40.1	22.4	40.4	0.221	15175	First10	Here	1
1197	186681	26	Papaver cambricum	1026	2018-05-09-13-49-57	0	2	x	30	0	40.2	22.5	40.1	22.4	40.4	0.221	15175	First10	Here	2
1198	186682	26	Papaver cambricum	1026	2018-05-09-13-49-59	0	2	x	30	0	40.2	22.6	40.1	22.4	40.4	0.221	15175	First10	Here	3
1199	186683	26	Papaver cambricum	1026	2018-05-09-13-50-01	0	2	x	30	0	40.1	22.5	40	22.4	40.3	0.228	15175	First10	Here	4
1200	186684	26	Papaver cambricum	1026	2018-05-09-13-50-03	0	2	x	30	0	40.1	22.5	40.1	22.4	40.4	0.321	15175	First10	Here	5
1201	186685	26	Papaver cambricum	1026	2018-05-09-13-50-05	0	2	x	30	0	40.2	22.5	40	22.4	40.3	0.128	15175	First10	Here	6
1202	186686	26	Papaver cambricum	1026	2018-05-09-13-50-07	0	2	x	30	0	40.2	22.5	40	22.4	40.3	0.128	15175	First10	Here	7
1203	186687	26	Papaver cambricum	1026	2018-05-09-13-50-09	0	2	x	30	0	40.1	22.5	40	22.4	40.3	0.228	15175	First10	Here	8
1204	186688	26	Papaver cambricum	1026	2018-05-09-13-50-11	0	2	x	30	0	40.2	22.5	40	22.4	40.3	0.128	15175	First10	Here	9
1205	186689	26	Papaver cambricum	1026	2018-05-09-13-50-13	0	2	x	30	0	40.2	22.5	40.1	22.4	40.4	0.221	15175	First10	Here	10
1206	186690	26	Papaver cambricum	1026	2018-05-09-13-50-15	0	2	x	30	0	40.2	22.5	40	22.4	40.3	0.128	15175			11
1207	186691	26	Papaver cambricum	1026	2018-05-09-13-50-17	0	2	x	30	0	40.2	22.5	40	22.4	40.3	0.128	15175			12
1208	186692	26	Papaver cambricum	1026	2018-05-09-13-50-19	0	2	x	30	0	40.2	22.5	40	22.4	40.3	0.128	15175			13
1209	186693	26	Papaver cambricum	1026	2018-05-09-13-50-21	0	2	x	30	0	40.1	22.5	40.1	22.4	40.4	0.321	15175			14
1210	186694	26	Papaver cambricum	1026	2018-05-09-13-50-23	0	2	x	30	0	40.2	22.5	40.1	22.4	40.4	0.221	15175			15
1211	186695	26	Papaver cambricum	1026	2018-05-09-13-50-25	0	2	x	30	0	40.2	22.5	40	22.4	40.3	0.128	15175			16
1212	186696	26	Papaver cambricum	1026	2018-05-09-13-50-27	0	2	x	30	0	40.2	22.5	40	22.4	40.3	0.128	15175			17
1213	186697	26	Papaver cambricum	1026	2018-05-09-13-50-29	0	2	x	30	0	40.1	22.5	40	22.4	40.3	0.228	15175			18
1214	186698	26	Papaver cambricum	1026	2018-05-09-13-50-31	0	2	x	30	0	40.1	22.5	40	22.4	40.3	0.228	15175			19
1215	186699	26	Papaver cambricum	1026	2018-05-09-13-50-33	0	2	x	30	0	40.2	22.5	40	22.4	40.3	0.128	15175			20
1216	186700	26	Papaver cambricum	1026	2018-05-09-13-50-35	0	2	x	30	0	40.1	22.5	40	22.4	40.3	0.228	15175			21
1217	186701	26	Papaver cambricum	1026	2018-05-09-13-50-37	0	2	x	30	0	40.1	22.5	40.1	22.4	40.4	0.321	15175			22
1218	186702	26	Papaver cambricum	1026	2018-05-09-13-50-39	0	2	x	30	0	40.1	22.5	40.2	22.4	40.5	0.414	15175			23
1219	186703	26	Papaver cambricum	1026	2018-05-09-13-50-41	0	2	x	30	0	40.2	22.5	40.2	22.4	40.5	0.314	15175			24
1220	186704	26	Papaver cambricum	1026	2018-05-09-13-50-43	0	2	x	30	0	40.2	22.5	40.2	22.4	40.5	0.314	15175			25
1221	186705	26	Papaver cambricum	1026	2018-05-09-13-50-45	0	2	x	30	0	40.2	22.5	40.1	22.4	40.4	0.221	15175			26
1222	186706	26	Papaver cambricum	1026	2018-05-09-13-50-47	0	2	x	30	0	40.2	22.5	40.2	22.4	40.5	0.314	15175			27
1223	186707	26	Papaver cambricum	1026	2018-05-09-13-50-49	0	2	x	30	0	40.2	22.5	40.1	22.4	40.4	0.221	15175			28
1224	186708	26	Papaver cambricum	1026	2018-05-09-13-50-51	0	2	x	30	0	40.1	22.5	40.1	22.4	40.4	0.321	15175			29
1225	186709	26	Papaver cambricum	1026	2018-05-09-13-50-53	0	2	x	30	0	40.2	22.5	40.1	22.4	40.4	0.221	15175			30
1226	186710	26	Papaver cambricum	1026	2018-05-09-13-50-55	0	2	x	30	0	40.2	22.5	40.1	22.4	40.4	0.221	15175			31
1227	186711	26	Papaver cambricum	1026	2018-05-09-13-50-57	0	2	x	30	0	40.2	22.5	40.1	22.4	40.4	0.221	15175			32
1228	186712	26	Papaver cambricum	1026	2018-05-09-13-50-59	0	2	x	30	0	40.2	22.5	40.1	22.4	40.4	0.221	15175			33
1229	186713	26	Papaver cambricum	1026	2018-05-09-13-51-01	0	2	x	30	0	40.2	22.5	40.1	22.4	40.4	0.221	15175			34
1230	186714	26	Papaver cambricum	1026	2018-05-09-13-51-03	0	2	x	30	0	40.2	22.5	40.1	22.4	40.4	0.221	15175			35
1231	186715	26	Papaver cambricum	1026	2018-05-09-13-51-05	0	2	x	30	0	40.2	22.5	40.1	22.4	40.4	0.221	15175			36
1232	186716	26	Papaver cambricum	1026	2018-05-09-13-51-07	0	2	x	30	0	40.2	22.5	40.1	22.4	40.4	0.221	15175			37
1233	186717	26	Papaver cambricum	1026	2018-05-09-13-51-09	0	2	x	30	0	40.2	22.5	40.1	22.4	40.4	0.221	15175			38
1234	186718	26	Papaver cambricum	1026	2018-05-09-13-51-11	0	2	x	30	0	40.2	22.5	40.1	22.4	40.4	0.221	15175			39
1235	186719	26	Papaver cambricum	1026	2018-05-09-13-51-13	0	2	x	30	0	40.2	22.5	40.1	22.4	40.4	0.221	15175			40
1236	186720	26	Papaver cambricum	1026	2018-05-09-13-51-15	0	2	x	30	0	40.2	22.5	40.1	22.4	40.4	0.221	15175			41
1237	186721	26	Papaver cambricum	1026	2018-05-09-13-51-17	0	2	x	30	0	40.3	22.6	40.1	22.4	40.4	0.121	15175			42
1238	186722	26	Papaver cambricum	1026	2018-05-09-13-51-19	0	2	x	30	0	40.3	22.6	40.1	22.4	40.4	0.121	15175			43
1239	186723	26	Papaver cambricum	1026	2018-05-09-13-51-21	0	2	x	30	0	40.2	22.5	40.1	22.4	40.4	0.221	15175			44
1240	186724	26	Papaver cambricum	1026	2018-05-09-13-51-23	0	2	x	30	0	40.2	22.5	40.2	22.4	40.5	0.314	15175			45
1241	186725	26	Papaver cambricum	1026	2018-05-09-13-51-25	0	2	x	30	0	40.2	22.5	40.1	22.4	40.4	0.221	15175			46
1242	186726	26	Papaver cambricum	1026	2018-05-09-13-51-27	0	2	x	30	0	40.2	22.5	40.1	22.4	40.4	0.221	15175			47
1243	186727	26	Papaver cambricum	1026	2018-05-09-13-51-29	0	2	x	30	0	40.2	22.5	40.1	22.4	40.4	0.221	15175			48
1244	186728	26	Papaver cambricum	1026	2018-05-09-13-51-31	0	2	x	30	0	40.2	22.5	40.1	22.4	40.4	0.221	15175			49
1245	186729	26	Papaver cambricum	1026	2018-05-09-13-51-33	0	2	x	30	0	40.2	22.5	40.1	22.4	40.4	0.221	15175			50
1246	186730	26	Papaver cambricum	1026	2018-05-09-13-51-35	0	2	x	30	0	40.2	22.5	40.1	22.4	40.4	0.221	15175			51
1247	186731	26	Papaver cambricum	1026	2018-05-09-13-51-37	0	2	x	30	0	40.2	22.5	40.1	22.4	40.4	0.221	15175			52
1248	186732	26	Papaver cambricum	1026	2018-05-09-13-51-39	0	2	x	30	0	40.2	22.5	40.1	22.4	40.4	0.221	15175			53
1249	186733	26	Papaver cambricum	1026	2018-05-09-13-51-41	0	2	x	30	0	40.3	22.6	40.1	22.4	40.4	0.121	15175			54
1250	186734	26	Papaver cambricum	1026	2018-05-09-13-51-43	0	2	x	30	0	40.2	22.5	40.1	22.4	40.4	0.221	15175			55
1251	186735	26	Papaver cambricum	1026	2018-05-09-13-51-45	0	2	x	30	0	40.2	22.5	40.1	22.4	40.4	0.221	15175			56
1252	186736	26	Papaver cambricum	1026	2018-05-09-13-51-47	0	2	x	30	0	40.2	22.5	40.1	22.4	40.4	0.221	15175			57
1253	186737	26	Papaver cambricum	1026	2018-05-09-13-51-49	0	2	x	30	0	40.2	22.5	40.1	22.4	40.4	0.221	15175			58
1254	186738	26	Papaver cambricum	1026	2018-05-09-13-51-51	0	2	x	30	0	40.2	22.5	40.1	22.4	40.4	0.221	15175			59
1255	186739	26	Papaver cambricum	1026	2018-05-09-13-51-53	0	2	x	30	0	40.2	22.5	40.1	22.4	40.4	0.221	15175			60
1256	186740	26	Papaver cambricum	1026	2018-05-09-13-51-55	0	2	x	30	0	40.2	22.5	40.1	22.4	40.4	0.221	15175			61
1257	186741	26	Papaver cambricum	1026	2018-05-09-13-51-57	0	2	x	30	0	40.2	22.5	40.1	22.4	40.4	0.221	15175			62
1258	186742	26	Papaver cambricum	1026	2018-05-09-13-51-59	0	2	x	30	0	40.2	22.5	40.1	22.4	40.4	0.221	15175			63
1259	186743	26	Papaver cambricum	1026	2018-05-09-13-52-01	0	2	x	30	0	40.2	22.5	40.1	22.4	40.4	0.221	15175			64
1260	186744	26	Papaver cambricum	1026	2018-05-09-13-52-03	0	2	x	30	0	40.3	22.6	40.1	22.4	40.4	0.121	15175			65
1261	186745	26	Papaver cambricum	1026	2018-05-09-13-52-05	0	2	x	30	0	40.2	22.5	40.1	22.4	40.4	0.221	15175			66
1262	186746	26	Papaver cambricum	1026	2018-05-09-13-52-07	0	2	x	30	0	40.2	22.5	40.1	22.4	40.4	0.221	15175			67
1263	186747	26	Papaver cambricum	1026	2018-05-09-13-52-09	0	2	x	30	0	40.2	22.5	40.1	22.4	40.4	0.221	15175			68
1264	186748	26	Papaver cambricum	1026	2018-05-09-13-52-11	0	2	x	30	0	40.2	22.5	40.1	22.4	40.4	0.221	15175			69
1265	186749	26	Papaver cambricum	1026	2018-05-09-13-52-13	0	2	x	30	0	40.3	22.5	40.2	22.5	40.5	0.214	15175			70
1266	186750	26	Papaver cambricum	1026	2018-05-09-13-52-15	0	2	x	30	0	40.2	22.5	40.1	22.4	40.4	0.221	15175			71
1267	186751	26	Papaver cambricum	1026	2018-05-09-13-52-17	0	2	x	30	0	40.2	22.5	40.2	22.4	40.5	0.314	15175			72
1268	186752	26	Papaver cambricum	1026	2018-05-09-13-52-19	0	2	x	30	0	40.2	22.5	40.2	22.4	40.5	0.314	15175			73
1269	186753	26	Papaver cambricum	1026	2018-05-09-13-52-21	0	2	x	30	0	40.2	22.5	40.2	22.4	40.5	0.314	15175			74
1270	186754	26	Papaver cambricum	1026	2018-05-09-13-52-23	0	2	x	30	0	40.2	22.5	40.2	22.4	40.5	0.314	15175			75
1271	186755	26	Papaver cambricum	1026	2018-05-09-13-52-25	0	2	x	30	0	40.2	22.5	40.3	22.5	40.6	0.407	15175			76
1272	186756	26	Papaver cambricum	1026	2018-05-09-13-52-27	0	2	x	30	0	40.2	22.5	40.3	22.5	40.6	0.407	15175			77
1273	186757	26	Papaver cambricum	1026	2018-05-09-13-52-29	0	2	x	30	0	40.3	22.6	40.2	22.4	40.5	0.214	15175			78
1274	186758	26	Papaver cambricum	1026	2018-05-09-13-52-31	0	2	x	30	0	40.2	22.5	40.2	22.5	40.5	0.314	15175			79
1275	186759	26	Papaver cambricum	1026	2018-05-09-13-52-33	0	2	x	30	0	40.2	22.5	40.1	22.4	40.4	0.221	15175			80
1276	186760	26	Papaver cambricum	1026	2018-05-09-13-52-35	0	2	x	30	0	40.2	22.5	40.1	22.4	40.4	0.221	15175			81
1277	186761	26	Papaver cambricum	1026	2018-05-09-13-52-37	0	2	x	30	0	40.2	22.5	40.1	22.4	40.4	0.221	15175			82
1278	186762	26	Papaver cambricum	1026	2018-05-09-13-52-39	0	2	x	30	0	40.2	22.5	40.2	22.5	40.5	0.314	15175			83
1279	186763	26	Papaver cambricum	1026	2018-05-09-13-52-41	0	2	x	30	0	40.2	22.5	40.2	22.5	40.5	0.314	15175			84
1280	186764	26	Papaver cambricum	1026	2018-05-09-13-52-43	0	2	x	30	0	40.3	22.6	40.1	22.4	40.4	0.121	15175			85
1281	186765	26	Papaver cambricum	1026	2018-05-09-13-52-45	0	2	x	30	0	40.3	22.6	40.2	22.5	40.5	0.214	15175			86
1282	186766	26	Papaver cambricum	1026	2018-05-09-13-52-47	0	2	x	30	0	40.2	22.5	40.1	22.4	40.4	0.221	15175			87
1283	186767	26	Papaver cambricum	1026	2018-05-09-13-52-49	0	2	x	30	0	40.2	22.5	40.1	22.4	40.4	0.221	15175			88
1284	186768	26	Papaver cambricum	1026	2018-05-09-13-52-51	0	2	x	30	0	40.2	22.5	40.1	22.4	40.4	0.221	15175			89
1285	186769	26	Papaver cambricum	1026	2018-05-09-13-52-53	0	2	x	30	0	40.2	22.5	40.1	22.4	40.4	0.221	15175			90
1286	186770	26	Papaver cambricum	1026	2018-05-09-13-52-55	0	2	x	30	0	40.2	22.5	40.1	22.4	40.4	0.221	15175	Last10	Here	91
1287	186771	26	Papaver cambricum	1026	2018-05-09-13-52-57	0	2	x	30	0	40.3	22.5	40.1	22.4	40.4	0.121	15175	Last10	Here	92
1288	186772	26	Papaver cambricum	1026	2018-05-09-13-52-59	0	2	x	30	0	40.2	22.5	40.2	22.5	40.5	0.314	15175	Last10	Here	93
1289	186773	26	Papaver cambricum	1026	2018-05-09-13-53-01	0	2	x	30	0	40.2	22.5	40.2	22.5	40.5	0.314	15175	Last10	Here	94
1290	186774	26	Papaver cambricum	1026	2018-05-09-13-53-03	0	2	x	30	0	40.2	22.5	40.2	22.5	40.5	0.314	15175	Last10	Here	95
1291	186775	26	Papaver cambricum	1026	2018-05-09-13-53-05	0	2	x	30	0	40.2	22.5	40.2	22.5	40.5	0.314	15175	Last10	Here	96
1292	186776	26	Papaver cambricum	1026	2018-05-09-13-53-07	0	2	x	30	0	40.2	22.5	40	22.4	40.3	0.128	15175	Last10	Here	97
1293	186777	26	Papaver cambricum	1026	2018-05-09-13-53-09	0	2	x	30	0	40.2	22.5	40.1	22.4	40.4	0.221	15175	Last10	Here	98
1294	186778	26	Papaver cambricum	1026	2018-05-09-13-53-11	0	2	x	30	0	40.2	22.5	40.1	22.4	40.4	0.221	15175	Last10	Here	99
1295	186779	26	Papaver cambricum	1026	2018-05-09-13-53-46	0	2	z	0	5	40.2	22.5	40.2	22.5	40.5	0.314	15176	First10	Here	1
1296	186780	26	Papaver cambricum	1026	2018-05-09-13-53-48	0	2	z	0	5	40.2	22.5	40.1	22.4	40.4	0.221	15176	First10	Here	2
1297	186781	26	Papaver cambricum	1026	2018-05-09-13-53-50	0	2	z	0	5	40.3	22.5	40.1	22.4	40.4	0.121	15176	First10	Here	3
1298	186782	26	Papaver cambricum	1026	2018-05-09-13-53-52	0	2	z	0	5	40.2	22.5	40.1	22.4	40.4	0.221	15176	First10	Here	4
1299	186783	26	Papaver cambricum	1026	2018-05-09-13-53-54	0	2	z	0	5	40.2	22.5	40.1	22.4	40.4	0.221	15176	First10	Here	5
1300	186784	26	Papaver cambricum	1026	2018-05-09-13-53-56	0	2	z	0	5	40.3	22.6	40.1	22.4	40.4	0.121	15176	First10	Here	6
1301	186785	26	Papaver cambricum	1026	2018-05-09-13-53-58	0	2	z	0	5	40.3	22.5	40.1	22.4	40.4	0.121	15176	First10	Here	7
1302	186786	26	Papaver cambricum	1026	2018-05-09-13-54-00	0	2	z	0	5	40.2	22.5	40.1	22.4	40.4	0.221	15176	First10	Here	8
1303	186787	26	Papaver cambricum	1026	2018-05-09-13-54-02	0	2	z	0	5	40.2	22.5	40.1	22.4	40.4	0.221	15176	First10	Here	9
1304	186788	26	Papaver cambricum	1026	2018-05-09-13-54-04	0	2	z	0	5	40.2	22.5	40.1	22.4	40.4	0.221	15176	First10	Here	10
1305	186789	26	Papaver cambricum	1026	2018-05-09-13-54-06	0	2	z	0	5	40.2	22.5	40.1	22.4	40.4	0.221	15176			11
1306	186790	26	Papaver cambricum	1026	2018-05-09-13-54-08	0	2	z	0	5	40.2	22.5	40.1	22.4	40.4	0.221	15176			12
1307	186791	26	Papaver cambricum	1026	2018-05-09-13-54-10	0	2	z	0	5	40.2	22.5	40.1	22.4	40.4	0.221	15176			13
1308	186792	26	Papaver cambricum	1026	2018-05-09-13-54-12	0	2	z	0	5	40.2	22.5	40.1	22.4	40.4	0.221	15176			14
1309	186793	26	Papaver cambricum	1026	2018-05-09-13-54-14	0	2	z	0	5	40.2	22.5	40.1	22.4	40.4	0.221	15176			15
1310	186794	26	Papaver cambricum	1026	2018-05-09-13-54-16	0	2	z	0	5	40.2	22.5	40.1	22.4	40.4	0.221	15176			16
1311	186795	26	Papaver cambricum	1026	2018-05-09-13-54-18	0	2	z	0	5	40.2	22.5	40.1	22.4	40.4	0.221	15176			17
1312	186796	26	Papaver cambricum	1026	2018-05-09-13-54-20	0	2	z	0	5	40.2	22.5	40.1	22.4	40.4	0.221	15176			18
1313	186797	26	Papaver cambricum	1026	2018-05-09-13-54-22	0	2	z	0	5	40.3	22.5	40.1	22.4	40.4	0.121	15176			19
1314	186798	26	Papaver cambricum	1026	2018-05-09-13-54-24	0	2	z	0	5	40.3	22.5	40.2	22.5	40.5	0.214	15176			20
1315	186799	26	Papaver cambricum	1026	2018-05-09-13-54-26	0	2	z	0	5	40.3	22.6	40.2	22.4	40.5	0.214	15176			21
1316	186800	26	Papaver cambricum	1026	2018-05-09-13-54-28	0	2	z	0	5	40.3	22.6	40.2	22.5	40.5	0.214	15176			22
1317	186801	26	Papaver cambricum	1026	2018-05-09-13-54-30	0	2	z	0	5	40.3	22.5	40.1	22.4	40.4	0.121	15176			23
1318	186802	26	Papaver cambricum	1026	2018-05-09-13-54-32	0	2	z	0	5	40.2	22.5	40.2	22.4	40.5	0.314	15176			24
1319	186803	26	Papaver cambricum	1026	2018-05-09-13-54-34	0	2	z	0	5	40.2	22.5	40.1	22.4	40.4	0.221	15176			25
1320	186804	26	Papaver cambricum	1026	2018-05-09-13-54-36	0	2	z	0	5	40.2	22.5	40.1	22.4	40.4	0.221	15176			26
1321	186805	26	Papaver cambricum	1026	2018-05-09-13-54-38	0	2	z	0	5	40.2	22.5	40.1	22.4	40.4	0.221	15176			27
1322	186806	26	Papaver cambricum	1026	2018-05-09-13-54-40	0	2	z	0	5	40.2	22.5	40.1	22.4	40.4	0.221	15176			28
1323	186807	26	Papaver cambricum	1026	2018-05-09-13-54-42	0	2	z	0	5	40.2	22.5	40.1	22.4	40.4	0.221	15176			29
1324	186808	26	Papaver cambricum	1026	2018-05-09-13-54-44	0	2	z	0	5	40.2	22.5	40.1	22.4	40.4	0.221	15176			30
1325	186809	26	Papaver cambricum	1026	2018-05-09-13-54-46	0	2	z	0	5	40.2	22.5	40.1	22.4	40.4	0.221	15176			31
1326	186810	26	Papaver cambricum	1026	2018-05-09-13-54-48	0	2	z	0	5	40.2	22.5	40.1	22.4	40.4	0.221	15176			32
1327	186811	26	Papaver cambricum	1026	2018-05-09-13-54-50	0	2	z	0	5	40.2	22.5	40.1	22.4	40.4	0.221	15176			33
1328	186812	26	Papaver cambricum	1026	2018-05-09-13-54-52	0	2	z	0	5	40.2	22.5	40.1	22.4	40.4	0.221	15176			34
1329	186813	26	Papaver cambricum	1026	2018-05-09-13-54-54	0	2	z	0	5	40.2	22.5	40.1	22.4	40.4	0.221	15176			35
1330	186814	26	Papaver cambricum	1026	2018-05-09-13-54-56	0	2	z	0	5	40.2	22.5	40.1	22.4	40.4	0.221	15176			36
1331	186815	26	Papaver cambricum	1026	2018-05-09-13-54-58	0	2	z	0	5	40.2	22.5	40.1	22.4	40.4	0.221	15176			37
1332	186816	26	Papaver cambricum	1026	2018-05-09-13-55-00	0	2	z	0	5	40.2	22.5	40.1	22.4	40.4	0.221	15176			38
1333	186817	26	Papaver cambricum	1026	2018-05-09-13-55-02	0	2	z	0	5	40.2	22.5	40.1	22.4	40.4	0.221	15176			39
1334	186818	26	Papaver cambricum	1026	2018-05-09-13-55-04	0	2	z	0	5	40.2	22.5	40.1	22.4	40.4	0.221	15176			40
1335	186819	26	Papaver cambricum	1026	2018-05-09-13-55-06	0	2	z	0	5	40.2	22.5	40.1	22.4	40.4	0.221	15176			41
1336	186820	26	Papaver cambricum	1026	2018-05-09-13-55-08	0	2	z	0	5	40.2	22.5	40.2	22.5	40.5	0.314	15176			42
1337	186821	26	Papaver cambricum	1026	2018-05-09-13-55-10	0	2	z	0	5	40.2	22.5	40.2	22.5	40.5	0.314	15176			43
1338	186822	26	Papaver cambricum	1026	2018-05-09-13-55-12	0	2	z	0	5	40.2	22.5	40.1	22.4	40.4	0.221	15176			44
1339	186823	26	Papaver cambricum	1026	2018-05-09-13-55-14	0	2	z	0	5	40.2	22.5	40.2	22.5	40.5	0.314	15176			45
1340	186824	26	Papaver cambricum	1026	2018-05-09-13-55-16	0	2	z	0	5	40.2	22.5	40.1	22.4	40.4	0.221	15176			46
1341	186825	26	Papaver cambricum	1026	2018-05-09-13-55-18	0	2	z	0	5	40.2	22.5	40.1	22.4	40.4	0.221	15176			47
1342	186826	26	Papaver cambricum	1026	2018-05-09-13-55-20	0	2	z	0	5	40.2	22.6	40.1	22.4	40.4	0.221	15176			48
1343	186827	26	Papaver cambricum	1026	2018-05-09-13-55-22	0	2	z	0	5	40.2	22.5	40.1	22.4	40.4	0.221	15176			49
1344	186828	26	Papaver cambricum	1026	2018-05-09-13-55-24	0	2	z	0	5	40.2	22.5	40.1	22.4	40.4	0.221	15176			50
1345	186829	26	Papaver cambricum	1026	2018-05-09-13-55-26	0	2	z	0	5	40.2	22.6	40.1	22.4	40.4	0.221	15176			51
1346	186830	26	Papaver cambricum	1026	2018-05-09-13-55-28	0	2	z	0	5	40.3	22.6	40	22.4	40.3	0.028	15176			52
1347	186831	26	Papaver cambricum	1026	2018-05-09-13-55-30	0	2	z	0	5	40.3	22.6	40	22.4	40.3	0.028	15176			53
1348	186832	26	Papaver cambricum	1026	2018-05-09-13-55-32	0	2	z	0	5	40.3	22.6	40	22.4	40.3	0.028	15176			54
1349	186833	26	Papaver cambricum	1026	2018-05-09-13-55-34	0	2	z	0	5	40.2	22.5	40	22.4	40.3	0.128	15176			55
1350	186834	26	Papaver cambricum	1026	2018-05-09-13-55-36	0	2	z	0	5	40.2	22.5	40	22.4	40.3	0.128	15176			56
1351	186835	26	Papaver cambricum	1026	2018-05-09-13-55-38	0	2	z	0	5	40.2	22.5	40	22.4	40.3	0.128	15176			57
1352	186836	26	Papaver cambricum	1026	2018-05-09-13-55-40	0	2	z	0	5	40.2	22.5	40	22.4	40.3	0.128	15176			58
1353	186837	26	Papaver cambricum	1026	2018-05-09-13-55-42	0	2	z	0	5	40.2	22.5	40	22.4	40.3	0.128	15176			59
1354	186838	26	Papaver cambricum	1026	2018-05-09-13-55-44	0	2	z	0	5	40.2	22.5	40	22.4	40.3	0.128	15176			60
1355	186839	26	Papaver cambricum	1026	2018-05-09-13-55-46	0	2	z	0	5	40.2	22.5	40	22.4	40.3	0.128	15176			61
1356	186840	26	Papaver cambricum	1026	2018-05-09-13-55-48	0	2	z	0	5	40.2	22.6	40	22.4	40.3	0.128	15176			62
1357	186841	26	Papaver cambricum	1026	2018-05-09-13-55-50	0	2	z	0	5	40.2	22.5	40	22.4	40.3	0.128	15176			63
1358	186842	26	Papaver cambricum	1026	2018-05-09-13-55-52	0	2	z	0	5	40.2	22.5	40	22.4	40.3	0.128	15176			64
1359	186843	26	Papaver cambricum	1026	2018-05-09-13-55-54	0	2	z	0	5	40.2	22.5	40	22.4	40.3	0.128	15176			65
1360	186844	26	Papaver cambricum	1026	2018-05-09-13-55-56	0	2	z	0	5	40.2	22.5	40.1	22.4	40.4	0.221	15176			66
1361	186845	26	Papaver cambricum	1026	2018-05-09-13-55-58	0	2	z	0	5	40.2	22.5	40.1	22.4	40.4	0.221	15176			67
1362	186846	26	Papaver cambricum	1026	2018-05-09-13-56-00	0	2	z	0	5	40.2	22.5	40.1	22.4	40.4	0.221	15176			68
1363	186847	26	Papaver cambricum	1026	2018-05-09-13-56-02	0	2	z	0	5	40.2	22.5	40	22.4	40.3	0.128	15176			69
1364	186848	26	Papaver cambricum	1026	2018-05-09-13-56-04	0	2	z	0	5	40.2	22.5	40	22.4	40.3	0.128	15176			70
1365	186849	26	Papaver cambricum	1026	2018-05-09-13-56-06	0	2	z	0	5	40.2	22.5	40.1	22.4	40.4	0.221	15176			71
1366	186850	26	Papaver cambricum	1026	2018-05-09-13-56-08	0	2	z	0	5	40.2	22.5	40.1	22.4	40.4	0.221	15176			72
1367	186851	26	Papaver cambricum	1026	2018-05-09-13-56-10	0	2	z	0	5	40.2	22.5	40.2	22.4	40.5	0.314	15176			73
1368	186852	26	Papaver cambricum	1026	2018-05-09-13-56-12	0	2	z	0	5	40.2	22.5	40.2	22.4	40.5	0.314	15176			74
1369	186853	26	Papaver cambricum	1026	2018-05-09-13-56-14	0	2	z	0	5	40.2	22.5	40.2	22.4	40.5	0.314	15176			75
1370	186854	26	Papaver cambricum	1026	2018-05-09-13-56-16	0	2	z	0	5	40.2	22.5	40.2	22.4	40.5	0.314	15176			76
1371	186855	26	Papaver cambricum	1026	2018-05-09-13-56-18	0	2	z	0	5	40.2	22.5	40.2	22.4	40.5	0.314	15176			77
1372	186856	26	Papaver cambricum	1026	2018-05-09-13-56-20	0	2	z	0	5	40.2	22.5	40.2	22.4	40.5	0.314	15176			78
1373	186857	26	Papaver cambricum	1026	2018-05-09-13-56-22	0	2	z	0	5	40.2	22.5	40.2	22.4	40.5	0.314	15176			79
1374	186858	26	Papaver cambricum	1026	2018-05-09-13-56-24	0	2	z	0	5	40.2	22.5	40.1	22.4	40.4	0.221	15176			80
1375	186859	26	Papaver cambricum	1026	2018-05-09-13-56-26	0	2	z	0	5	40.2	22.5	40.2	22.4	40.5	0.314	15176			81
1376	186860	26	Papaver cambricum	1026	2018-05-09-13-56-28	0	2	z	0	5	40.2	22.5	40.1	22.4	40.4	0.221	15176			82
1377	186861	26	Papaver cambricum	1026	2018-05-09-13-56-30	0	2	z	0	5	40.2	22.5	40.1	22.4	40.4	0.221	15176			83
1378	186862	26	Papaver cambricum	1026	2018-05-09-13-56-32	0	2	z	0	5	40.2	22.5	40.1	22.4	40.4	0.221	15176			84
1379	186863	26	Papaver cambricum	1026	2018-05-09-13-56-34	0	2	z	0	5	40.1	22.5	40.1	22.4	40.4	0.321	15176			85
1380	186864	26	Papaver cambricum	1026	2018-05-09-13-56-36	0	2	z	0	5	40.2	22.5	40.1	22.4	40.4	0.221	15176			86
1381	186865	26	Papaver cambricum	1026	2018-05-09-13-56-38	0	2	z	0	5	40.1	22.5	40.1	22.4	40.4	0.321	15176			87
1382	186866	26	Papaver cambricum	1026	2018-05-09-13-56-40	0	2	z	0	5	40.1	22.5	40.1	22.4	40.4	0.321	15176			88
1383	186867	26	Papaver cambricum	1026	2018-05-09-13-56-42	0	2	z	0	5	40.1	22.5	40.1	22.4	40.4	0.321	15176			89
1384	186868	26	Papaver cambricum	1026	2018-05-09-13-56-44	0	2	z	0	5	40.1	22.5	40.1	22.4	40.4	0.321	15176			90
1385	186869	26	Papaver cambricum	1026	2018-05-09-13-56-46	0	2	z	0	5	40.1	22.5	40.1	22.4	40.4	0.321	15176	Last10	Here	91
1386	186870	26	Papaver cambricum	1026	2018-05-09-13-56-48	0	2	z	0	5	40.2	22.6	40.1	22.4	40.4	0.221	15176	Last10	Here	92
1387	186871	26	Papaver cambricum	1026	2018-05-09-13-56-50	0	2	z	0	5	40.2	22.5	40.1	22.4	40.4	0.221	15176	Last10	Here	93
1388	186872	26	Papaver cambricum	1026	2018-05-09-13-56-52	0	2	z	0	5	40.2	22.6	40.1	22.4	40.4	0.221	15176	Last10	Here	94
1389	186873	26	Papaver cambricum	1026	2018-05-09-13-56-54	0	2	z	0	5	40.1	22.5	40.1	22.4	40.4	0.321	15176	Last10	Here	95
1390	186874	26	Papaver cambricum	1026	2018-05-09-13-56-56	0	2	z	0	5	40.1	22.5	40	22.4	40.3	0.228	15176	Last10	Here	96
1391	186875	26	Papaver cambricum	1026	2018-05-09-13-56-58	0	2	z	0	5	40.2	22.6	40.1	22.4	40.4	0.221	15176	Last10	Here	97
1392	186876	26	Papaver cambricum	1026	2018-05-09-13-57-00	0	2	z	0	5	40.1	22.5	40.1	22.4	40.4	0.321	15176	Last10	Here	98
1393	186877	26	Papaver cambricum	1026	2018-05-09-13-57-02	0	2	z	0	5	40.1	22.5	40	22.4	40.3	0.228	15176	Last10	Here	99
1394	186878	26	Papaver cambricum	1026	2018-05-09-13-57-36	0	2	z	0	10	40.1	22.5	40	22.4	40.3	0.228	15177	First10	Here	1
1395	186879	26	Papaver cambricum	1026	2018-05-09-13-57-38	0	2	z	0	10	40.1	22.5	40	22.4	40.3	0.228	15177	First10	Here	2
1396	186880	26	Papaver cambricum	1026	2018-05-09-13-57-40	0	2	z	0	10	40.1	22.5	40	22.4	40.3	0.228	15177	First10	Here	3
1397	186881	26	Papaver cambricum	1026	2018-05-09-13-57-42	0	2	z	0	10	40.1	22.5	40	22.4	40.3	0.228	15177	First10	Here	4
1398	186882	26	Papaver cambricum	1026	2018-05-09-13-57-44	0	2	z	0	10	40.1	22.5	40	22.4	40.3	0.228	15177	First10	Here	5
1399	186883	26	Papaver cambricum	1026	2018-05-09-13-57-46	0	2	z	0	10	40.1	22.5	40	22.4	40.3	0.228	15177	First10	Here	6
1400	186884	26	Papaver cambricum	1026	2018-05-09-13-57-48	0	2	z	0	10	40.1	22.5	40	22.4	40.3	0.228	15177	First10	Here	7
1401	186885	26	Papaver cambricum	1026	2018-05-09-13-57-50	0	2	z	0	10	40.1	22.5	40	22.4	40.3	0.228	15177	First10	Here	8
1402	186886	26	Papaver cambricum	1026	2018-05-09-13-57-52	0	2	z	0	10	40.1	22.5	40	22.4	40.3	0.228	15177	First10	Here	9
1403	186887	26	Papaver cambricum	1026	2018-05-09-13-57-54	0	2	z	0	10	40.1	22.5	40	22.4	40.3	0.228	15177	First10	Here	10
1404	186888	26	Papaver cambricum	1026	2018-05-09-13-57-56	0	2	z	0	10	40.1	22.5	40	22.4	40.3	0.228	15177			11
1405	186889	26	Papaver cambricum	1026	2018-05-09-13-57-58	0	2	z	0	10	40.1	22.5	40	22.4	40.3	0.228	15177			12
1406	186890	26	Papaver cambricum	1026	2018-05-09-13-58-00	0	2	z	0	10	40.1	22.5	40	22.4	40.3	0.228	15177			13
1407	186891	26	Papaver cambricum	1026	2018-05-09-13-58-02	0	2	z	0	10	40.1	22.5	40	22.4	40.3	0.228	15177			14
1408	186892	26	Papaver cambricum	1026	2018-05-09-13-58-04	0	2	z	0	10	40.1	22.5	40	22.4	40.3	0.228	15177			15
1409	186893	26	Papaver cambricum	1026	2018-05-09-13-58-06	0	2	z	0	10	40.1	22.5	40	22.4	40.3	0.228	15177			16
1410	186894	26	Papaver cambricum	1026	2018-05-09-13-58-08	0	2	z	0	10	40.1	22.5	39.9	22.4	40.2	0.135	15177			17
1411	186895	26	Papaver cambricum	1026	2018-05-09-13-58-10	0	2	z	0	10	40.1	22.5	40	22.4	40.3	0.228	15177			18
1412	186896	26	Papaver cambricum	1026	2018-05-09-13-58-12	0	2	z	0	10	40.1	22.5	40	22.4	40.3	0.228	15177			19
1413	186897	26	Papaver cambricum	1026	2018-05-09-13-58-14	0	2	z	0	10	40.1	22.5	40	22.4	40.3	0.228	15177			20
1414	186898	26	Papaver cambricum	1026	2018-05-09-13-58-16	0	2	z	0	10	40.1	22.5	39.9	22.4	40.2	0.135	15177			21
1415	186899	26	Papaver cambricum	1026	2018-05-09-13-58-18	0	2	z	0	10	40.1	22.5	39.9	22.4	40.2	0.135	15177			22
1416	186900	26	Papaver cambricum	1026	2018-05-09-13-58-20	0	2	z	0	10	40.1	22.5	39.9	22.4	40.2	0.135	15177			23
1417	186901	26	Papaver cambricum	1026	2018-05-09-13-58-22	0	2	z	0	10	40.1	22.5	39.9	22.4	40.2	0.135	15177			24
1418	186902	26	Papaver cambricum	1026	2018-05-09-13-58-24	0	2	z	0	10	40.1	22.5	39.9	22.4	40.2	0.135	15177			25
1419	186903	26	Papaver cambricum	1026	2018-05-09-13-58-26	0	2	z	0	10	40.1	22.5	39.9	22.4	40.2	0.135	15177			26
1420	186904	26	Papaver cambricum	1026	2018-05-09-13-58-28	0	2	z	0	10	40.1	22.5	39.9	22.4	40.2	0.135	15177			27
1421	186905	26	Papaver cambricum	1026	2018-05-09-13-58-30	0	2	z	0	10	40.1	22.5	39.9	22.4	40.2	0.135	15177			28
1422	186906	26	Papaver cambricum	1026	2018-05-09-13-58-32	0	2	z	0	10	40.1	22.5	40	22.4	40.3	0.228	15177			29
1423	186907	26	Papaver cambricum	1026	2018-05-09-13-58-34	0	2	z	0	10	40.1	22.5	40	22.4	40.3	0.228	15177			30
1424	186908	26	Papaver cambricum	1026	2018-05-09-13-58-36	0	2	z	0	10	40.1	22.5	39.9	22.4	40.2	0.135	15177			31
1425	186909	26	Papaver cambricum	1026	2018-05-09-13-58-38	0	2	z	0	10	40.1	22.5	39.9	22.4	40.2	0.135	15177			32
1426	186910	26	Papaver cambricum	1026	2018-05-09-13-58-41	0	2	z	0	10	40.1	22.5	39.9	22.4	40.2	0.135	15177			33
1427	186911	26	Papaver cambricum	1026	2018-05-09-13-58-43	0	2	z	0	10	40.1	22.5	39.9	22.4	40.2	0.135	15177			34
1428	186912	26	Papaver cambricum	1026	2018-05-09-13-58-45	0	2	z	0	10	40.1	22.5	39.9	22.4	40.2	0.135	15177			35
1429	186913	26	Papaver cambricum	1026	2018-05-09-13-58-47	0	2	z	0	10	40.1	22.5	39.9	22.4	40.2	0.135	15177			36
1430	186914	26	Papaver cambricum	1026	2018-05-09-13-58-49	0	2	z	0	10	40.1	22.5	39.9	22.4	40.2	0.135	15177			37
1431	186915	26	Papaver cambricum	1026	2018-05-09-13-58-51	0	2	z	0	10	40.1	22.5	39.9	22.4	40.2	0.135	15177			38
1432	186916	26	Papaver cambricum	1026	2018-05-09-13-58-53	0	2	z	0	10	40.1	22.5	39.9	22.4	40.2	0.135	15177			39
1433	186917	26	Papaver cambricum	1026	2018-05-09-13-58-55	0	2	z	0	10	40.1	22.5	39.9	22.4	40.2	0.135	15177			40
1434	186918	26	Papaver cambricum	1026	2018-05-09-13-58-57	0	2	z	0	10	40.1	22.5	39.9	22.4	40.2	0.135	15177			41
1435	186919	26	Papaver cambricum	1026	2018-05-09-13-58-59	0	2	z	0	10	40.1	22.5	39.9	22.4	40.2	0.135	15177			42
1436	186920	26	Papaver cambricum	1026	2018-05-09-13-59-01	0	2	z	0	10	40.1	22.5	39.9	22.4	40.2	0.135	15177			43
1437	186921	26	Papaver cambricum	1026	2018-05-09-13-59-03	0	2	z	0	10	40.1	22.5	39.9	22.4	40.2	0.135	15177			44
1438	186922	26	Papaver cambricum	1026	2018-05-09-13-59-05	0	2	z	0	10	40.1	22.5	39.9	22.4	40.2	0.135	15177			45
1439	186923	26	Papaver cambricum	1026	2018-05-09-13-59-07	0	2	z	0	10	40.1	22.5	39.9	22.4	40.2	0.135	15177			46
1440	186924	26	Papaver cambricum	1026	2018-05-09-13-59-09	0	2	z	0	10	40.2	22.6	39.9	22.4	40.2	0.035	15177			47
1441	186925	26	Papaver cambricum	1026	2018-05-09-13-59-11	0	2	z	0	10	40.1	22.5	39.9	22.4	40.2	0.135	15177			48
1442	186926	26	Papaver cambricum	1026	2018-05-09-13-59-13	0	2	z	0	10	40.1	22.5	39.9	22.4	40.2	0.135	15177			49
1443	186927	26	Papaver cambricum	1026	2018-05-09-13-59-15	0	2	z	0	10	40.1	22.5	39.9	22.4	40.2	0.135	15177			50
1444	186928	26	Papaver cambricum	1026	2018-05-09-13-59-17	0	2	z	0	10	40.1	22.5	39.9	22.4	40.2	0.135	15177			51
1445	186929	26	Papaver cambricum	1026	2018-05-09-13-59-19	0	2	z	0	10	40.1	22.5	39.9	22.4	40.2	0.135	15177			52
1446	186930	26	Papaver cambricum	1026	2018-05-09-13-59-21	0	2	z	0	10	40.1	22.5	39.9	22.4	40.2	0.135	15177			53
1447	186931	26	Papaver cambricum	1026	2018-05-09-13-59-23	0	2	z	0	10	40.1	22.5	39.9	22.4	40.2	0.135	15177			54
1448	186932	26	Papaver cambricum	1026	2018-05-09-13-59-25	0	2	z	0	10	40.1	22.5	39.9	22.4	40.2	0.135	15177			55
1449	186933	26	Papaver cambricum	1026	2018-05-09-13-59-27	0	2	z	0	10	40.1	22.5	39.9	22.4	40.2	0.135	15177			56
1450	186934	26	Papaver cambricum	1026	2018-05-09-13-59-29	0	2	z	0	10	40.1	22.5	39.9	22.4	40.2	0.135	15177			57
1451	186935	26	Papaver cambricum	1026	2018-05-09-13-59-31	0	2	z	0	10	40.1	22.5	39.9	22.4	40.2	0.135	15177			58
1452	186936	26	Papaver cambricum	1026	2018-05-09-13-59-33	0	2	z	0	10	40.1	22.5	39.9	22.4	40.2	0.135	15177			59
1453	186937	26	Papaver cambricum	1026	2018-05-09-13-59-35	0	2	z	0	10	40.1	22.5	39.9	22.4	40.2	0.135	15177			60
1454	186938	26	Papaver cambricum	1026	2018-05-09-13-59-37	0	2	z	0	10	40.1	22.5	39.9	22.4	40.2	0.135	15177			61
1455	186939	26	Papaver cambricum	1026	2018-05-09-13-59-39	0	2	z	0	10	40.1	22.5	39.9	22.4	40.2	0.135	15177			62
1456	186940	26	Papaver cambricum	1026	2018-05-09-13-59-41	0	2	z	0	10	40.1	22.5	39.9	22.4	40.2	0.135	15177			63
1457	186941	26	Papaver cambricum	1026	2018-05-09-13-59-43	0	2	z	0	10	40.1	22.5	39.9	22.4	40.2	0.135	15177			64
1458	186942	26	Papaver cambricum	1026	2018-05-09-13-59-45	0	2	z	0	10	40.1	22.5	39.9	22.4	40.2	0.135	15177			65
1459	186943	26	Papaver cambricum	1026	2018-05-09-13-59-47	0	2	z	0	10	40.1	22.5	39.9	22.4	40.2	0.135	15177			66
1460	186944	26	Papaver cambricum	1026	2018-05-09-13-59-49	0	2	z	0	10	40.1	22.5	39.9	22.4	40.2	0.135	15177			67
1461	186945	26	Papaver cambricum	1026	2018-05-09-13-59-51	0	2	z	0	10	40.1	22.5	39.9	22.4	40.2	0.135	15177			68
1462	186946	26	Papaver cambricum	1026	2018-05-09-13-59-53	0	2	z	0	10	40.1	22.5	39.9	22.4	40.2	0.135	15177			69
1463	186947	26	Papaver cambricum	1026	2018-05-09-13-59-55	0	2	z	0	10	40.1	22.5	39.9	22.4	40.2	0.135	15177			70
1464	186948	26	Papaver cambricum	1026	2018-05-09-13-59-57	0	2	z	0	10	40.1	22.5	39.9	22.4	40.2	0.135	15177			71
1465	186949	26	Papaver cambricum	1026	2018-05-09-13-59-59	0	2	z	0	10	40.1	22.5	39.9	22.4	40.2	0.135	15177			72
1466	186950	26	Papaver cambricum	1026	2018-05-09-14-00-01	0	2	z	0	10	40.1	22.5	39.9	22.4	40.2	0.135	15177			73
1467	186951	26	Papaver cambricum	1026	2018-05-09-14-00-03	0	2	z	0	10	40.1	22.5	39.9	22.4	40.2	0.135	15177			74
1468	186952	26	Papaver cambricum	1026	2018-05-09-14-00-05	0	2	z	0	10	40.1	22.5	39.9	22.4	40.2	0.135	15177			75
1469	186953	26	Papaver cambricum	1026	2018-05-09-14-00-07	0	2	z	0	10	40.2	22.6	39.9	22.4	40.2	0.035	15177			76
1470	186954	26	Papaver cambricum	1026	2018-05-09-14-00-09	0	2	z	0	10	40.1	22.5	39.9	22.4	40.2	0.135	15177			77
1471	186955	26	Papaver cambricum	1026	2018-05-09-14-00-11	0	2	z	0	10	40.1	22.5	39.9	22.4	40.2	0.135	15177			78
1472	186956	26	Papaver cambricum	1026	2018-05-09-14-00-13	0	2	z	0	10	40.1	22.5	39.9	22.4	40.2	0.135	15177			79
1473	186957	26	Papaver cambricum	1026	2018-05-09-14-00-15	0	2	z	0	10	40.1	22.5	39.9	22.4	40.2	0.135	15177			80
1474	186958	26	Papaver cambricum	1026	2018-05-09-14-00-17	0	2	z	0	10	40.1	22.5	39.9	22.4	40.2	0.135	15177			81
1475	186959	26	Papaver cambricum	1026	2018-05-09-14-00-19	0	2	z	0	10	40.1	22.5	39.9	22.4	40.2	0.135	15177			82
1476	186960	26	Papaver cambricum	1026	2018-05-09-14-00-21	0	2	z	0	10	40.1	22.5	39.9	22.4	40.2	0.135	15177			83
1477	186961	26	Papaver cambricum	1026	2018-05-09-14-00-23	0	2	z	0	10	40.1	22.5	39.9	22.4	40.2	0.135	15177			84
1478	186962	26	Papaver cambricum	1026	2018-05-09-14-00-25	0	2	z	0	10	40.1	22.5	39.9	22.4	40.2	0.135	15177			85
1479	186963	26	Papaver cambricum	1026	2018-05-09-14-00-27	0	2	z	0	10	40.1	22.5	39.9	22.4	40.2	0.135	15177			86
1480	186964	26	Papaver cambricum	1026	2018-05-09-14-00-29	0	2	z	0	10	40.1	22.5	39.9	22.4	40.2	0.135	15177			87
1481	186965	26	Papaver cambricum	1026	2018-05-09-14-00-31	0	2	z	0	10	40.1	22.5	39.9	22.4	40.2	0.135	15177			88
1482	186966	26	Papaver cambricum	1026	2018-05-09-14-00-33	0	2	z	0	10	40.1	22.5	40	22.4	40.3	0.228	15177			89
1483	186967	26	Papaver cambricum	1026	2018-05-09-14-00-35	0	2	z	0	10	40.1	22.5	40	22.4	40.3	0.228	15177			90
1484	186968	26	Papaver cambricum	1026	2018-05-09-14-00-37	0	2	z	0	10	40.1	22.5	40	22.4	40.3	0.228	15177	Last10	Here	91
1485	186969	26	Papaver cambricum	1026	2018-05-09-14-00-39	0	2	z	0	10	40.1	22.5	40	22.4	40.3	0.228	15177	Last10	Here	92
1486	186970	26	Papaver cambricum	1026	2018-05-09-14-00-41	0	2	z	0	10	40.1	22.5	40	22.4	40.3	0.228	15177	Last10	Here	93
1487	186971	26	Papaver cambricum	1026	2018-05-09-14-00-43	0	2	z	0	10	40.1	22.5	40	22.4	40.3	0.228	15177	Last10	Here	94
1488	186972	26	Papaver cambricum	1026	2018-05-09-14-00-45	0	2	z	0	10	40.1	22.5	40	22.4	40.3	0.228	15177	Last10	Here	95
1489	186973	26	Papaver cambricum	1026	2018-05-09-14-00-47	0	2	z	0	10	40.1	22.5	40	22.4	40.3	0.228	15177	Last10	Here	96
1490	186974	26	Papaver cambricum	1026	2018-05-09-14-00-49	0	2	z	0	10	40.1	22.5	39.9	22.4	40.2	0.135	15177	Last10	Here	97
1491	186975	26	Papaver cambricum	1026	2018-05-09-14-00-51	0	2	z	0	10	40.1	22.5	40	22.4	40.3	0.228	15177	Last10	Here	98
1492	186976	26	Papaver cambricum	1026	2018-05-09-14-00-53	0	2	z	0	10	40.1	22.5	39.9	22.4	40.2	0.135	15177	Last10	Here	99
1493	186977	26	Papaver cambricum	1026	2018-05-09-14-01-27	0	2	z	0	15	40.1	22.5	40	22.4	40.3	0.228	15178	First10	Here	1
1494	186978	26	Papaver cambricum	1026	2018-05-09-14-01-29	0	2	z	0	15	40.1	22.5	39.9	22.4	40.2	0.135	15178	First10	Here	2
1495	186979	26	Papaver cambricum	1026	2018-05-09-14-01-31	0	2	z	0	15	40.1	22.5	39.9	22.4	40.2	0.135	15178	First10	Here	3
1496	186980	26	Papaver cambricum	1026	2018-05-09-14-01-33	0	2	z	0	15	40.1	22.5	39.9	22.4	40.2	0.135	15178	First10	Here	4
1497	186981	26	Papaver cambricum	1026	2018-05-09-14-01-35	0	2	z	0	15	40.1	22.5	39.9	22.4	40.2	0.135	15178	First10	Here	5
1498	186982	26	Papaver cambricum	1026	2018-05-09-14-01-37	0	2	z	0	15	40.1	22.5	39.9	22.4	40.2	0.135	15178	First10	Here	6
1499	186983	26	Papaver cambricum	1026	2018-05-09-14-01-39	0	2	z	0	15	40.1	22.5	39.9	22.4	40.2	0.135	15178	First10	Here	7
1500	186984	26	Papaver cambricum	1026	2018-05-09-14-01-41	0	2	z	0	15	40.1	22.5	39.9	22.4	40.2	0.135	15178	First10	Here	8
1501	186985	26	Papaver cambricum	1026	2018-05-09-14-01-43	0	2	z	0	15	40.1	22.5	39.9	22.4	40.2	0.135	15178	First10	Here	9
1502	186986	26	Papaver cambricum	1026	2018-05-09-14-01-45	0	2	z	0	15	40.1	22.6	40	22.4	40.3	0.228	15178	First10	Here	10
1503	186987	26	Papaver cambricum	1026	2018-05-09-14-01-47	0	2	z	0	15	40.1	22.5	39.9	22.4	40.2	0.135	15178			11
1504	186988	26	Papaver cambricum	1026	2018-05-09-14-01-49	0	2	z	0	15	40.1	22.5	40	22.5	40.3	0.228	15178			12
1505	186989	26	Papaver cambricum	1026	2018-05-09-14-01-51	0	2	z	0	15	40.1	22.5	40	22.4	40.3	0.228	15178			13
1506	186990	26	Papaver cambricum	1026	2018-05-09-14-01-53	0	2	z	0	15	40.1	22.5	39.9	22.4	40.2	0.135	15178			14
1507	186991	26	Papaver cambricum	1026	2018-05-09-14-01-55	0	2	z	0	15	40.1	22.5	39.9	22.4	40.2	0.135	15178			15
1508	186992	26	Papaver cambricum	1026	2018-05-09-14-01-57	0	2	z	0	15	40.1	22.5	39.9	22.4	40.2	0.135	15178			16
1509	186993	26	Papaver cambricum	1026	2018-05-09-14-01-59	0	2	z	0	15	40.2	22.6	39.9	22.4	40.2	0.035	15178			17
1510	186994	26	Papaver cambricum	1026	2018-05-09-14-02-01	0	2	z	0	15	40.2	22.6	39.9	22.4	40.2	0.035	15178			18
1511	186995	26	Papaver cambricum	1026	2018-05-09-14-02-03	0	2	z	0	15	40.1	22.5	39.9	22.4	40.2	0.135	15178			19
1512	186996	26	Papaver cambricum	1026	2018-05-09-14-02-05	0	2	z	0	15	40.1	22.5	39.9	22.4	40.2	0.135	15178			20
1513	186997	26	Papaver cambricum	1026	2018-05-09-14-02-07	0	2	z	0	15	40.1	22.5	39.9	22.4	40.2	0.135	15178			21
1514	186998	26	Papaver cambricum	1026	2018-05-09-14-02-09	0	2	z	0	15	40.1	22.5	39.9	22.4	40.2	0.135	15178			22
1515	186999	26	Papaver cambricum	1026	2018-05-09-14-02-11	0	2	z	0	15	40.1	22.5	39.9	22.4	40.2	0.135	15178			23
1516	187000	26	Papaver cambricum	1026	2018-05-09-14-02-13	0	2	z	0	15	40.1	22.5	40	22.4	40.3	0.228	15178			24
1517	187001	26	Papaver cambricum	1026	2018-05-09-14-02-15	0	2	z	0	15	40.1	22.5	39.9	22.4	40.2	0.135	15178			25
1518	187002	26	Papaver cambricum	1026	2018-05-09-14-02-17	0	2	z	0	15	40.1	22.5	39.9	22.4	40.2	0.135	15178			26
1519	187003	26	Papaver cambricum	1026	2018-05-09-14-02-19	0	2	z	0	15	40.1	22.5	40	22.4	40.3	0.228	15178			27
1520	187004	26	Papaver cambricum	1026	2018-05-09-14-02-21	0	2	z	0	15	40.2	22.6	39.9	22.4	40.2	0.035	15178			28
1521	187005	26	Papaver cambricum	1026	2018-05-09-14-02-23	0	2	z	0	15	40.1	22.5	39.9	22.4	40.2	0.135	15178			29
1522	187006	26	Papaver cambricum	1026	2018-05-09-14-02-25	0	2	z	0	15	40.1	22.5	39.9	22.4	40.2	0.135	15178			30
1523	187007	26	Papaver cambricum	1026	2018-05-09-14-02-27	0	2	z	0	15	40.1	22.5	40	22.4	40.3	0.228	15178			31
1524	187008	26	Papaver cambricum	1026	2018-05-09-14-02-29	0	2	z	0	15	40.1	22.5	40	22.4	40.3	0.228	15178			32
1525	187009	26	Papaver cambricum	1026	2018-05-09-14-02-31	0	2	z	0	15	40.1	22.5	40	22.4	40.3	0.228	15178			33
1526	187010	26	Papaver cambricum	1026	2018-05-09-14-02-33	0	2	z	0	15	40.1	22.5	40	22.4	40.3	0.228	15178			34
1527	187011	26	Papaver cambricum	1026	2018-05-09-14-02-35	0	2	z	0	15	40.1	22.5	39.9	22.4	40.2	0.135	15178			35
1528	187012	26	Papaver cambricum	1026	2018-05-09-14-02-37	0	2	z	0	15	40.1	22.5	39.9	22.4	40.2	0.135	15178			36
1529	187013	26	Papaver cambricum	1026	2018-05-09-14-02-39	0	2	z	0	15	40.1	22.5	40	22.4	40.3	0.228	15178			37
1530	187014	26	Papaver cambricum	1026	2018-05-09-14-02-41	0	2	z	0	15	40.1	22.5	40	22.4	40.3	0.228	15178			38
1531	187015	26	Papaver cambricum	1026	2018-05-09-14-02-43	0	2	z	0	15	40.1	22.5	40	22.4	40.3	0.228	15178			39
1532	187016	26	Papaver cambricum	1026	2018-05-09-14-02-45	0	2	z	0	15	40.1	22.5	40	22.4	40.3	0.228	15178			40
1533	187017	26	Papaver cambricum	1026	2018-05-09-14-02-47	0	2	z	0	15	40.1	22.5	39.9	22.4	40.2	0.135	15178			41
1534	187018	26	Papaver cambricum	1026	2018-05-09-14-02-49	0	2	z	0	15	40.1	22.5	39.9	22.4	40.2	0.135	15178			42
1535	187019	26	Papaver cambricum	1026	2018-05-09-14-02-51	0	2	z	0	15	40.1	22.5	40	22.4	40.3	0.228	15178			43
1536	187020	26	Papaver cambricum	1026	2018-05-09-14-02-53	0	2	z	0	15	40.1	22.5	40	22.4	40.3	0.228	15178			44
1537	187021	26	Papaver cambricum	1026	2018-05-09-14-02-55	0	2	z	0	15	40.1	22.5	40	22.4	40.3	0.228	15178			45
1538	187022	26	Papaver cambricum	1026	2018-05-09-14-02-57	0	2	z	0	15	40.1	22.5	40	22.4	40.3	0.228	15178			46
1539	187023	26	Papaver cambricum	1026	2018-05-09-14-02-59	0	2	z	0	15	40.1	22.5	40	22.4	40.3	0.228	15178			47
1540	187024	26	Papaver cambricum	1026	2018-05-09-14-03-01	0	2	z	0	15	40.1	22.5	40	22.4	40.3	0.228	15178			48
1541	187025	26	Papaver cambricum	1026	2018-05-09-14-03-03	0	2	z	0	15	40.1	22.5	40.1	22.4	40.4	0.321	15178			49
1542	187026	26	Papaver cambricum	1026	2018-05-09-14-03-05	0	2	z	0	15	40.1	22.5	40.1	22.4	40.4	0.321	15178			50
1543	187027	26	Papaver cambricum	1026	2018-05-09-14-03-07	0	2	z	0	15	40.2	22.6	40	22.4	40.3	0.128	15178			51
1544	187028	26	Papaver cambricum	1026	2018-05-09-14-03-09	0	2	z	0	15	40.1	22.5	40.1	22.4	40.4	0.321	15178			52
1545	187029	26	Papaver cambricum	1026	2018-05-09-14-03-11	0	2	z	0	15	40.1	22.5	40	22.4	40.3	0.228	15178			53
1546	187030	26	Papaver cambricum	1026	2018-05-09-14-03-13	0	2	z	0	15	40.1	22.5	40	22.4	40.3	0.228	15178			54
1547	187031	26	Papaver cambricum	1026	2018-05-09-14-03-15	0	2	z	0	15	40.1	22.5	40	22.4	40.3	0.228	15178			55
1548	187032	26	Papaver cambricum	1026	2018-05-09-14-03-17	0	2	z	0	15	40.1	22.5	40	22.4	40.3	0.228	15178			56
1549	187033	26	Papaver cambricum	1026	2018-05-09-14-03-19	0	2	z	0	15	40.1	22.5	40	22.4	40.3	0.228	15178			57
1550	187034	26	Papaver cambricum	1026	2018-05-09-14-03-21	0	2	z	0	15	40.1	22.5	40	22.4	40.3	0.228	15178			58
1551	187035	26	Papaver cambricum	1026	2018-05-09-14-03-23	0	2	z	0	15	40.1	22.5	40	22.4	40.3	0.228	15178			59
1552	187036	26	Papaver cambricum	1026	2018-05-09-14-03-25	0	2	z	0	15	40.1	22.5	40	22.4	40.3	0.228	15178			60
1553	187037	26	Papaver cambricum	1026	2018-05-09-14-03-27	0	2	z	0	15	40.1	22.5	40	22.4	40.3	0.228	15178			61
1554	187038	26	Papaver cambricum	1026	2018-05-09-14-03-29	0	2	z	0	15	40.1	22.5	40	22.4	40.3	0.228	15178			62
1555	187039	26	Papaver cambricum	1026	2018-05-09-14-03-31	0	2	z	0	15	40.1	22.5	40	22.4	40.3	0.228	15178			63
1556	187040	26	Papaver cambricum	1026	2018-05-09-14-03-33	0	2	z	0	15	40.1	22.5	40	22.4	40.3	0.228	15178			64
1557	187041	26	Papaver cambricum	1026	2018-05-09-14-03-35	0	2	z	0	15	40.1	22.5	40	22.4	40.3	0.228	15178			65
1558	187042	26	Papaver cambricum	1026	2018-05-09-14-03-37	0	2	z	0	15	40.2	22.6	40.1	22.4	40.4	0.221	15178			66
1559	187043	26	Papaver cambricum	1026	2018-05-09-14-03-39	0	2	z	0	15	40.1	22.5	40	22.4	40.3	0.228	15178			67
1560	187044	26	Papaver cambricum	1026	2018-05-09-14-03-41	0	2	z	0	15	40.1	22.5	40.1	22.4	40.4	0.321	15178			68
1561	187045	26	Papaver cambricum	1026	2018-05-09-14-03-43	0	2	z	0	15	40.1	22.5	40	22.4	40.3	0.228	15178			69
1562	187046	26	Papaver cambricum	1026	2018-05-09-14-03-45	0	2	z	0	15	40.2	22.6	40.1	22.4	40.4	0.221	15178			70
1563	187047	26	Papaver cambricum	1026	2018-05-09-14-03-47	0	2	z	0	15	40.2	22.6	40	22.4	40.3	0.128	15178			71
1564	187048	26	Papaver cambricum	1026	2018-05-09-14-03-49	0	2	z	0	15	40.1	22.5	40	22.4	40.3	0.228	15178			72
1565	187049	26	Papaver cambricum	1026	2018-05-09-14-03-51	0	2	z	0	15	40.1	22.5	40	22.4	40.3	0.228	15178			73
1566	187050	26	Papaver cambricum	1026	2018-05-09-14-03-53	0	2	z	0	15	40.1	22.5	40	22.4	40.3	0.228	15178			74
1567	187051	26	Papaver cambricum	1026	2018-05-09-14-03-55	0	2	z	0	15	40.1	22.5	40	22.4	40.3	0.228	15178			75
1568	187052	26	Papaver cambricum	1026	2018-05-09-14-03-58	0	2	z	0	15	40.1	22.5	40	22.4	40.3	0.228	15178			76
1569	187053	26	Papaver cambricum	1026	2018-05-09-14-04-00	0	2	z	0	15	40.1	22.5	40	22.4	40.3	0.228	15178			77
1570	187054	26	Papaver cambricum	1026	2018-05-09-14-04-02	0	2	z	0	15	40.2	22.6	40	22.4	40.3	0.128	15178			78
1571	187055	26	Papaver cambricum	1026	2018-05-09-14-04-04	0	2	z	0	15	40.1	22.5	40	22.4	40.3	0.228	15178			79
1572	187056	26	Papaver cambricum	1026	2018-05-09-14-04-06	0	2	z	0	15	40.1	22.5	40	22.4	40.3	0.228	15178			80
1573	187057	26	Papaver cambricum	1026	2018-05-09-14-04-08	0	2	z	0	15	40.1	22.5	40	22.4	40.3	0.228	15178			81
1574	187058	26	Papaver cambricum	1026	2018-05-09-14-04-10	0	2	z	0	15	40.1	22.5	40	22.4	40.3	0.228	15178			82
1575	187059	26	Papaver cambricum	1026	2018-05-09-14-04-12	0	2	z	0	15	40.1	22.5	40	22.4	40.3	0.228	15178			83
1576	187060	26	Papaver cambricum	1026	2018-05-09-14-04-14	0	2	z	0	15	40.1	22.5	40	22.4	40.3	0.228	15178			84
1577	187061	26	Papaver cambricum	1026	2018-05-09-14-04-16	0	2	z	0	15	40.1	22.5	40	22.4	40.3	0.228	15178			85
1578	187062	26	Papaver cambricum	1026	2018-05-09-14-04-18	0	2	z	0	15	40.1	22.5	40	22.4	40.3	0.228	15178			86
1579	187063	26	Papaver cambricum	1026	2018-05-09-14-04-20	0	2	z	0	15	40.1	22.5	40	22.4	40.3	0.228	15178			87
1580	187064	26	Papaver cambricum	1026	2018-05-09-14-04-22	0	2	z	0	15	40.2	22.6	40	22.4	40.3	0.128	15178			88
1581	187065	26	Papaver cambricum	1026	2018-05-09-14-04-24	0	2	z	0	15	40.1	22.5	40	22.4	40.3	0.228	15178			89
1582	187066	26	Papaver cambricum	1026	2018-05-09-14-04-26	0	2	z	0	15	40.1	22.5	40	22.4	40.3	0.228	15178			90
1583	187067	26	Papaver cambricum	1026	2018-05-09-14-04-28	0	2	z	0	15	40.1	22.5	40	22.4	40.3	0.228	15178	Last10	Here	91
1584	187068	26	Papaver cambricum	1026	2018-05-09-14-04-30	0	2	z	0	15	40.1	22.5	40	22.4	40.3	0.228	15178	Last10	Here	92
1585	187069	26	Papaver cambricum	1026	2018-05-09-14-04-32	0	2	z	0	15	40.1	22.5	40	22.4	40.3	0.228	15178	Last10	Here	93
1586	187070	26	Papaver cambricum	1026	2018-05-09-14-04-34	0	2	z	0	15	40.1	22.5	40	22.4	40.3	0.228	15178	Last10	Here	94
1587	187071	26	Papaver cambricum	1026	2018-05-09-14-04-36	0	2	z	0	15	40.1	22.5	40	22.4	40.3	0.228	15178	Last10	Here	95
1588	187072	26	Papaver cambricum	1026	2018-05-09-14-04-38	0	2	z	0	15	40.1	22.5	40	22.4	40.3	0.228	15178	Last10	Here	96
1589	187073	26	Papaver cambricum	1026	2018-05-09-14-04-40	0	2	z	0	15	40.1	22.5	40	22.4	40.3	0.228	15178	Last10	Here	97
1590	187074	26	Papaver cambricum	1026	2018-05-09-14-04-42	0	2	z	0	15	40.1	22.5	40	22.4	40.3	0.228	15178	Last10	Here	98
1591	187075	26	Papaver cambricum	1026	2018-05-09-14-04-44	0	2	z	0	15	40.2	22.6	40	22.4	40.3	0.128	15178	Last10	Here	99
1592	187076	26	Papaver cambricum	1026	2018-05-09-14-05-18	0	2	z	0	20	40.2	22.6	40	22.4	40.3	0.128	15179	First10	Here	1
1593	187077	26	Papaver cambricum	1026	2018-05-09-14-05-20	0	2	z	0	20	40.1	22.5	40	22.4	40.3	0.228	15179	First10	Here	2
1594	187078	26	Papaver cambricum	1026	2018-05-09-14-05-22	0	2	z	0	20	40.1	22.5	40	22.4	40.3	0.228	15179	First10	Here	3
1595	187079	26	Papaver cambricum	1026	2018-05-09-14-05-24	0	2	z	0	20	40.1	22.5	40	22.4	40.3	0.228	15179	First10	Here	4
1596	187080	26	Papaver cambricum	1026	2018-05-09-14-05-26	0	2	z	0	20	40.1	22.5	40	22.4	40.3	0.228	15179	First10	Here	5
1597	187081	26	Papaver cambricum	1026	2018-05-09-14-05-28	0	2	z	0	20	40.2	22.5	40	22.4	40.3	0.128	15179	First10	Here	6
1598	187082	26	Papaver cambricum	1026	2018-05-09-14-05-30	0	2	z	0	20	40.1	22.5	40	22.4	40.3	0.228	15179	First10	Here	7
1599	187083	26	Papaver cambricum	1026	2018-05-09-14-05-32	0	2	z	0	20	40.2	22.5	40	22.4	40.3	0.128	15179	First10	Here	8
1600	187084	26	Papaver cambricum	1026	2018-05-09-14-05-34	0	2	z	0	20	40.1	22.5	40	22.4	40.3	0.228	15179	First10	Here	9
1601	187085	26	Papaver cambricum	1026	2018-05-09-14-05-36	0	2	z	0	20	40.1	22.5	40	22.4	40.3	0.228	15179	First10	Here	10
1602	187086	26	Papaver cambricum	1026	2018-05-09-14-05-38	0	2	z	0	20	40.2	22.5	40	22.4	40.3	0.128	15179			11
1603	187087	26	Papaver cambricum	1026	2018-05-09-14-05-40	0	2	z	0	20	40.2	22.5	40	22.4	40.3	0.128	15179			12
1604	187088	26	Papaver cambricum	1026	2018-05-09-14-05-42	0	2	z	0	20	40.2	22.5	40	22.4	40.3	0.128	15179			13
1605	187089	26	Papaver cambricum	1026	2018-05-09-14-05-44	0	2	z	0	20	40.1	22.5	40.1	22.4	40.4	0.321	15179			14
1606	187090	26	Papaver cambricum	1026	2018-05-09-14-05-46	0	2	z	0	20	40.2	22.5	40.1	22.4	40.4	0.221	15179			15
1607	187091	26	Papaver cambricum	1026	2018-05-09-14-05-48	0	2	z	0	20	40.1	22.5	40.1	22.4	40.4	0.321	15179			16
1608	187092	26	Papaver cambricum	1026	2018-05-09-14-05-50	0	2	z	0	20	40.2	22.5	40.1	22.4	40.4	0.221	15179			17
1609	187093	26	Papaver cambricum	1026	2018-05-09-14-05-52	0	2	z	0	20	40.2	22.5	40.1	22.4	40.4	0.221	15179			18
1610	187094	26	Papaver cambricum	1026	2018-05-09-14-05-54	0	2	z	0	20	40.2	22.5	40.2	22.5	40.5	0.314	15179			19
1611	187095	26	Papaver cambricum	1026	2018-05-09-14-05-56	0	2	z	0	20	40.2	22.5	40.1	22.4	40.4	0.221	15179			20
1612	187096	26	Papaver cambricum	1026	2018-05-09-14-05-58	0	2	z	0	20	40.2	22.5	40.1	22.4	40.4	0.221	15179			21
1613	187097	26	Papaver cambricum	1026	2018-05-09-14-06-00	0	2	z	0	20	40.2	22.5	40.1	22.4	40.4	0.221	15179			22
1614	187098	26	Papaver cambricum	1026	2018-05-09-14-06-02	0	2	z	0	20	40.2	22.5	40.1	22.4	40.4	0.221	15179			23
1615	187099	26	Papaver cambricum	1026	2018-05-09-14-06-06	0	2	z	0	20	40.2	22.6	40.1	22.4	40.4	0.221	15179			24
1616	187100	26	Papaver cambricum	1026	2018-05-09-14-06-08	0	2	z	0	20	40.2	22.5	40.1	22.4	40.4	0.221	15179			25
1617	187101	26	Papaver cambricum	1026	2018-05-09-14-06-10	0	2	z	0	20	40.2	22.5	40.1	22.4	40.4	0.221	15179			26
1618	187102	26	Papaver cambricum	1026	2018-05-09-14-06-12	0	2	z	0	20	40.2	22.5	40	22.4	40.3	0.128	15179			27
1619	187103	26	Papaver cambricum	1026	2018-05-09-14-06-14	0	2	z	0	20	40.3	22.6	40.1	22.4	40.4	0.121	15179			28
1620	187104	26	Papaver cambricum	1026	2018-05-09-14-06-16	0	2	z	0	20	40.2	22.5	40.1	22.4	40.4	0.221	15179			29
1621	187105	26	Papaver cambricum	1026	2018-05-09-14-06-18	0	2	z	0	20	40.2	22.5	40	22.4	40.3	0.128	15179			30
1622	187106	26	Papaver cambricum	1026	2018-05-09-14-06-20	0	2	z	0	20	40.2	22.5	40.1	22.4	40.4	0.221	15179			31
1623	187107	26	Papaver cambricum	1026	2018-05-09-14-06-22	0	2	z	0	20	40.2	22.5	40.1	22.4	40.4	0.221	15179			32
1624	187108	26	Papaver cambricum	1026	2018-05-09-14-06-24	0	2	z	0	20	40.2	22.5	40.1	22.4	40.4	0.221	15179			33
1625	187109	26	Papaver cambricum	1026	2018-05-09-14-06-26	0	2	z	0	20	40.2	22.6	40.1	22.4	40.4	0.221	15179			34
1626	187110	26	Papaver cambricum	1026	2018-05-09-14-06-28	0	2	z	0	20	40.2	22.6	40.1	22.4	40.4	0.221	15179			35
1627	187111	26	Papaver cambricum	1026	2018-05-09-14-06-30	0	2	z	0	20	40.2	22.5	40.1	22.4	40.4	0.221	15179			36
1628	187112	26	Papaver cambricum	1026	2018-05-09-14-06-32	0	2	z	0	20	40.2	22.5	40.1	22.4	40.4	0.221	15179			37
1629	187113	26	Papaver cambricum	1026	2018-05-09-14-06-34	0	2	z	0	20	40.2	22.5	40.1	22.4	40.4	0.221	15179			38
1630	187114	26	Papaver cambricum	1026	2018-05-09-14-06-36	0	2	z	0	20	40.2	22.5	40.1	22.4	40.4	0.221	15179			39
1631	187115	26	Papaver cambricum	1026	2018-05-09-14-06-38	0	2	z	0	20	40.2	22.5	40.1	22.4	40.4	0.221	15179			40
1632	187116	26	Papaver cambricum	1026	2018-05-09-14-06-40	0	2	z	0	20	40.2	22.5	40.1	22.4	40.4	0.221	15179			41
1633	187117	26	Papaver cambricum	1026	2018-05-09-14-06-42	0	2	z	0	20	40.2	22.5	40	22.4	40.3	0.128	15179			42
1634	187118	26	Papaver cambricum	1026	2018-05-09-14-06-44	0	2	z	0	20	40.2	22.5	40.1	22.4	40.4	0.221	15179			43
1635	187119	26	Papaver cambricum	1026	2018-05-09-14-06-46	0	2	z	0	20	40.2	22.5	40.1	22.4	40.4	0.221	15179			44
1636	187120	26	Papaver cambricum	1026	2018-05-09-14-06-48	0	2	z	0	20	40.3	22.6	40.1	22.4	40.4	0.121	15179			45
1637	187121	26	Papaver cambricum	1026	2018-05-09-14-06-50	0	2	z	0	20	40.2	22.5	40.1	22.4	40.4	0.221	15179			46
1638	187122	26	Papaver cambricum	1026	2018-05-09-14-06-52	0	2	z	0	20	40.2	22.5	40.1	22.4	40.4	0.221	15179			47
1639	187123	26	Papaver cambricum	1026	2018-05-09-14-06-54	0	2	z	0	20	40.2	22.5	40.1	22.4	40.4	0.221	15179			48
1640	187124	26	Papaver cambricum	1026	2018-05-09-14-06-56	0	2	z	0	20	40.3	22.6	40.1	22.4	40.4	0.121	15179			49
1641	187125	26	Papaver cambricum	1026	2018-05-09-14-06-58	0	2	z	0	20	40.3	22.6	40	22.4	40.3	0.028	15179			50
1642	187126	26	Papaver cambricum	1026	2018-05-09-14-07-00	0	2	z	0	20	40.2	22.5	40	22.4	40.3	0.128	15179			51
1643	187127	26	Papaver cambricum	1026	2018-05-09-14-07-02	0	2	z	0	20	40.2	22.5	40.1	22.4	40.4	0.221	15179			52
1644	187128	26	Papaver cambricum	1026	2018-05-09-14-07-04	0	2	z	0	20	40.2	22.5	40	22.4	40.3	0.128	15179			53
1645	187129	26	Papaver cambricum	1026	2018-05-09-14-07-06	0	2	z	0	20	40.2	22.5	40	22.4	40.3	0.128	15179			54
1646	187130	26	Papaver cambricum	1026	2018-05-09-14-07-08	0	2	z	0	20	40.2	22.5	40	22.4	40.3	0.128	15179			55
1647	187131	26	Papaver cambricum	1026	2018-05-09-14-07-10	0	2	z	0	20	40.2	22.5	40	22.4	40.3	0.128	15179			56
1648	187132	26	Papaver cambricum	1026	2018-05-09-14-07-12	0	2	z	0	20	40.2	22.5	40.1	22.4	40.4	0.221	15179			57
1649	187133	26	Papaver cambricum	1026	2018-05-09-14-07-14	0	2	z	0	20	40.2	22.5	40	22.4	40.3	0.128	15179			58
1650	187134	26	Papaver cambricum	1026	2018-05-09-14-07-16	0	2	z	0	20	40.3	22.6	40.1	22.4	40.4	0.121	15179			59
1651	187135	26	Papaver cambricum	1026	2018-05-09-14-07-18	0	2	z	0	20	40.2	22.5	40.1	22.4	40.4	0.221	15179			60
1652	187136	26	Papaver cambricum	1026	2018-05-09-14-07-20	0	2	z	0	20	40.2	22.5	40.1	22.4	40.4	0.221	15179			61
1653	187137	26	Papaver cambricum	1026	2018-05-09-14-07-22	0	2	z	0	20	40.2	22.5	40.1	22.4	40.4	0.221	15179			62
1654	187138	26	Papaver cambricum	1026	2018-05-09-14-07-24	0	2	z	0	20	40.2	22.5	40.1	22.4	40.4	0.221	15179			63
1655	187139	26	Papaver cambricum	1026	2018-05-09-14-07-26	0	2	z	0	20	40.2	22.5	40.1	22.4	40.4	0.221	15179			64
1656	187140	26	Papaver cambricum	1026	2018-05-09-14-07-28	0	2	z	0	20	40.3	22.6	40.1	22.4	40.4	0.121	15179			65
1657	187141	26	Papaver cambricum	1026	2018-05-09-14-07-30	0	2	z	0	20	40.3	22.6	40.1	22.4	40.4	0.121	15179			66
1658	187142	26	Papaver cambricum	1026	2018-05-09-14-07-32	0	2	z	0	20	40.3	22.6	40.1	22.4	40.4	0.121	15179			67
1659	187143	26	Papaver cambricum	1026	2018-05-09-14-07-34	0	2	z	0	20	40.2	22.5	40.1	22.4	40.4	0.221	15179			68
1660	187144	26	Papaver cambricum	1026	2018-05-09-14-07-36	0	2	z	0	20	40.2	22.5	40.1	22.4	40.4	0.221	15179			69
1661	187145	26	Papaver cambricum	1026	2018-05-09-14-07-38	0	2	z	0	20	40.2	22.5	40.1	22.4	40.4	0.221	15179			70
1662	187146	26	Papaver cambricum	1026	2018-05-09-14-07-40	0	2	z	0	20	40.2	22.5	40.1	22.4	40.4	0.221	15179			71
1663	187147	26	Papaver cambricum	1026	2018-05-09-14-07-42	0	2	z	0	20	40.2	22.5	40.1	22.4	40.4	0.221	15179			72
1664	187148	26	Papaver cambricum	1026	2018-05-09-14-07-44	0	2	z	0	20	40.3	22.6	40.1	22.4	40.4	0.121	15179			73
1665	187149	26	Papaver cambricum	1026	2018-05-09-14-07-46	0	2	z	0	20	40.2	22.5	40.1	22.4	40.4	0.221	15179			74
1666	187150	26	Papaver cambricum	1026	2018-05-09-14-07-48	0	2	z	0	20	40.2	22.5	40.1	22.4	40.4	0.221	15179			75
1667	187151	26	Papaver cambricum	1026	2018-05-09-14-07-50	0	2	z	0	20	40.2	22.5	40.1	22.4	40.4	0.221	15179			76
1668	187152	26	Papaver cambricum	1026	2018-05-09-14-07-52	0	2	z	0	20	40.2	22.5	40.1	22.4	40.4	0.221	15179			77
1669	187153	26	Papaver cambricum	1026	2018-05-09-14-07-54	0	2	z	0	20	40.2	22.5	40.1	22.4	40.4	0.221	15179			78
1670	187154	26	Papaver cambricum	1026	2018-05-09-14-07-56	0	2	z	0	20	40.2	22.5	40.1	22.4	40.4	0.221	15179			79
1671	187155	26	Papaver cambricum	1026	2018-05-09-14-07-58	0	2	z	0	20	40.2	22.5	40	22.4	40.3	0.128	15179			80
1672	187156	26	Papaver cambricum	1026	2018-05-09-14-08-00	0	2	z	0	20	40.2	22.5	40.1	22.4	40.4	0.221	15179			81
1673	187157	26	Papaver cambricum	1026	2018-05-09-14-08-02	0	2	z	0	20	40.2	22.5	40.1	22.4	40.4	0.221	15179			82
1674	187158	26	Papaver cambricum	1026	2018-05-09-14-08-04	0	2	z	0	20	40.2	22.5	40.1	22.4	40.4	0.221	15179			83
1675	187159	26	Papaver cambricum	1026	2018-05-09-14-08-06	0	2	z	0	20	40.3	22.6	40.1	22.4	40.4	0.121	15179			84
1676	187160	26	Papaver cambricum	1026	2018-05-09-14-08-08	0	2	z	0	20	40.2	22.5	40	22.4	40.3	0.128	15179			85
1677	187161	26	Papaver cambricum	1026	2018-05-09-14-08-10	0	2	z	0	20	40.3	22.6	40	22.4	40.3	0.028	15179			86
1678	187162	26	Papaver cambricum	1026	2018-05-09-14-08-12	0	2	z	0	20	40.3	22.6	40	22.4	40.3	0.028	15179			87
1679	187163	26	Papaver cambricum	1026	2018-05-09-14-08-14	0	2	z	0	20	40.3	22.6	40	22.4	40.3	0.028	15179			88
1680	187164	26	Papaver cambricum	1026	2018-05-09-14-08-16	0	2	z	0	20	40.3	22.6	40.1	22.4	40.4	0.121	15179			89
1681	187165	26	Papaver cambricum	1026	2018-05-09-14-08-18	0	2	z	0	20	40.2	22.5	40.1	22.4	40.4	0.221	15179			90
1682	187166	26	Papaver cambricum	1026	2018-05-09-14-08-20	0	2	z	0	20	40.3	22.6	40.1	22.4	40.4	0.121	15179	Last10	Here	91
1683	187167	26	Papaver cambricum	1026	2018-05-09-14-08-22	0	2	z	0	20	40.3	22.6	40.2	22.5	40.5	0.214	15179	Last10	Here	92
1684	187168	26	Papaver cambricum	1026	2018-05-09-14-08-24	0	2	z	0	20	40.2	22.5	40.1	22.4	40.4	0.221	15179	Last10	Here	93
1685	187169	26	Papaver cambricum	1026	2018-05-09-14-08-26	0	2	z	0	20	40.3	22.6	40.2	22.5	40.5	0.214	15179	Last10	Here	94
1686	187170	26	Papaver cambricum	1026	2018-05-09-14-08-28	0	2	z	0	20	40.2	22.5	40.1	22.4	40.4	0.221	15179	Last10	Here	95
1687	187171	26	Papaver cambricum	1026	2018-05-09-14-08-30	0	2	z	0	20	40.3	22.6	40	22.4	40.3	0.028	15179	Last10	Here	96
1688	187172	26	Papaver cambricum	1026	2018-05-09-14-08-32	0	2	z	0	20	40.3	22.6	40.1	22.4	40.4	0.121	15179	Last10	Here	97
1689	187173	26	Papaver cambricum	1026	2018-05-09-14-08-34	0	2	z	0	20	40.3	22.6	40	22.4	40.3	0.028	15179	Last10	Here	98
1690	187174	26	Papaver cambricum	1026	2018-05-09-14-09-06	0	2	z	0	25	40.2	22.5	40.1	22.4	40.4	0.221	15180	First10	Here	1
1691	187175	26	Papaver cambricum	1026	2018-05-09-14-09-08	0	2	z	0	25	40.3	22.6	40.1	22.4	40.4	0.121	15180	First10	Here	2
1692	187176	26	Papaver cambricum	1026	2018-05-09-14-09-10	0	2	z	0	25	40.2	22.5	40.1	22.4	40.4	0.221	15180	First10	Here	3
1693	187177	26	Papaver cambricum	1026	2018-05-09-14-09-12	0	2	z	0	25	40.3	22.6	40.1	22.4	40.4	0.121	15180	First10	Here	4
1694	187178	26	Papaver cambricum	1026	2018-05-09-14-09-14	0	2	z	0	25	40.3	22.6	40.1	22.4	40.4	0.121	15180	First10	Here	5
1695	187179	26	Papaver cambricum	1026	2018-05-09-14-09-17	0	2	z	0	25	40.3	22.6	40.1	22.4	40.4	0.121	15180	First10	Here	6
1696	187180	26	Papaver cambricum	1026	2018-05-09-14-09-19	0	2	z	0	25	40.3	22.6	40.1	22.4	40.4	0.121	15180	First10	Here	7
1697	187181	26	Papaver cambricum	1026	2018-05-09-14-09-21	0	2	z	0	25	40.2	22.5	40.1	22.4	40.4	0.221	15180	First10	Here	8
1698	187182	26	Papaver cambricum	1026	2018-05-09-14-09-23	0	2	z	0	25	40.3	22.6	40.1	22.4	40.4	0.121	15180	First10	Here	9
1699	187183	26	Papaver cambricum	1026	2018-05-09-14-09-25	0	2	z	0	25	40.2	22.5	40.1	22.4	40.4	0.221	15180	First10	Here	10
1700	187184	26	Papaver cambricum	1026	2018-05-09-14-09-27	0	2	z	0	25	40.3	22.6	40.1	22.4	40.4	0.121	15180			11
1701	187185	26	Papaver cambricum	1026	2018-05-09-14-09-29	0	2	z	0	25	40.2	22.5	40.1	22.4	40.4	0.221	15180			12
1702	187186	26	Papaver cambricum	1026	2018-05-09-14-09-31	0	2	z	0	25	40.3	22.6	40.1	22.4	40.4	0.121	15180			13
1703	187187	26	Papaver cambricum	1026	2018-05-09-14-09-33	0	2	z	0	25	40.3	22.6	40.1	22.4	40.4	0.121	15180			14
1704	187188	26	Papaver cambricum	1026	2018-05-09-14-09-35	0	2	z	0	25	40.2	22.5	40.1	22.4	40.4	0.221	15180			15
1705	187189	26	Papaver cambricum	1026	2018-05-09-14-09-37	0	2	z	0	25	40.3	22.6	40.1	22.4	40.4	0.121	15180			16
1706	187190	26	Papaver cambricum	1026	2018-05-09-14-09-39	0	2	z	0	25	40.2	22.5	40.2	22.5	40.5	0.314	15180			17
1707	187191	26	Papaver cambricum	1026	2018-05-09-14-09-41	0	2	z	0	25	40.3	22.6	40.2	22.5	40.5	0.214	15180			18
1708	187192	26	Papaver cambricum	1026	2018-05-09-14-09-43	0	2	z	0	25	40.3	22.6	40.2	22.5	40.5	0.214	15180			19
1709	187193	26	Papaver cambricum	1026	2018-05-09-14-09-45	0	2	z	0	25	40.2	22.5	40.1	22.4	40.4	0.221	15180			20
1710	187194	26	Papaver cambricum	1026	2018-05-09-14-09-47	0	2	z	0	25	40.3	22.6	40.2	22.5	40.5	0.214	15180			21
1711	187195	26	Papaver cambricum	1026	2018-05-09-14-09-49	0	2	z	0	25	40.3	22.6	40.1	22.4	40.4	0.121	15180			22
1712	187196	26	Papaver cambricum	1026	2018-05-09-14-09-51	0	2	z	0	25	40.3	22.6	40.1	22.4	40.4	0.121	15180			23
1713	187197	26	Papaver cambricum	1026	2018-05-09-14-09-53	0	2	z	0	25	40.3	22.6	40.1	22.4	40.4	0.121	15180			24
1714	187198	26	Papaver cambricum	1026	2018-05-09-14-09-55	0	2	z	0	25	40.3	22.6	40.1	22.4	40.4	0.121	15180			25
1715	187199	26	Papaver cambricum	1026	2018-05-09-14-09-57	0	2	z	0	25	40.3	22.6	40.2	22.5	40.5	0.214	15180			26
1716	187200	26	Papaver cambricum	1026	2018-05-09-14-09-59	0	2	z	0	25	40.3	22.6	40.1	22.4	40.4	0.121	15180			27
1717	187201	26	Papaver cambricum	1026	2018-05-09-14-10-01	0	2	z	0	25	40.2	22.5	40.1	22.4	40.4	0.221	15180			28
1718	187202	26	Papaver cambricum	1026	2018-05-09-14-10-03	0	2	z	0	25	40.2	22.5	40.1	22.4	40.4	0.221	15180			29
1719	187203	26	Papaver cambricum	1026	2018-05-09-14-10-05	0	2	z	0	25	40.2	22.5	40.2	22.4	40.5	0.314	15180			30
1720	187204	26	Papaver cambricum	1026	2018-05-09-14-10-07	0	2	z	0	25	40.2	22.5	40.2	22.4	40.5	0.314	15180			31
1721	187205	26	Papaver cambricum	1026	2018-05-09-14-10-09	0	2	z	0	25	40.2	22.5	40.3	22.5	40.6	0.407	15180			32
1722	187206	26	Papaver cambricum	1026	2018-05-09-14-10-11	0	2	z	0	25	40.2	22.5	40.1	22.4	40.4	0.221	15180			33
1723	187207	26	Papaver cambricum	1026	2018-05-09-14-10-13	0	2	z	0	25	40.3	22.6	40.2	22.4	40.5	0.214	15180			34
1724	187208	26	Papaver cambricum	1026	2018-05-09-14-10-15	0	2	z	0	25	40.2	22.5	40.1	22.4	40.4	0.221	15180			35
1725	187209	26	Papaver cambricum	1026	2018-05-09-14-10-17	0	2	z	0	25	40.2	22.5	40.1	22.4	40.4	0.221	15180			36
1726	187210	26	Papaver cambricum	1026	2018-05-09-14-10-19	0	2	z	0	25	40.2	22.5	40.1	22.4	40.4	0.221	15180			37
1727	187211	26	Papaver cambricum	1026	2018-05-09-14-10-21	0	2	z	0	25	40.2	22.5	40.1	22.4	40.4	0.221	15180			38
1728	187212	26	Papaver cambricum	1026	2018-05-09-14-10-23	0	2	z	0	25	40.2	22.5	40.1	22.4	40.4	0.221	15180			39
1729	187213	26	Papaver cambricum	1026	2018-05-09-14-10-25	0	2	z	0	25	40.2	22.5	40.1	22.4	40.4	0.221	15180			40
1730	187214	26	Papaver cambricum	1026	2018-05-09-14-10-27	0	2	z	0	25	40.2	22.5	40.1	22.4	40.4	0.221	15180			41
1731	187215	26	Papaver cambricum	1026	2018-05-09-14-10-29	0	2	z	0	25	40.2	22.5	40.1	22.4	40.4	0.221	15180			42
1732	187216	26	Papaver cambricum	1026	2018-05-09-14-10-31	0	2	z	0	25	40.3	22.5	40.1	22.4	40.4	0.121	15180			43
1733	187217	26	Papaver cambricum	1026	2018-05-09-14-10-33	0	2	z	0	25	40.3	22.5	40.1	22.4	40.4	0.121	15180			44
1734	187218	26	Papaver cambricum	1026	2018-05-09-14-10-35	0	2	z	0	25	40.3	22.6	40.1	22.4	40.4	0.121	15180			45
1735	187219	26	Papaver cambricum	1026	2018-05-09-14-10-37	0	2	z	0	25	40.3	22.5	40.1	22.4	40.4	0.121	15180			46
1736	187220	26	Papaver cambricum	1026	2018-05-09-14-10-39	0	2	z	0	25	40.3	22.6	40.2	22.5	40.5	0.214	15180			47
1737	187221	26	Papaver cambricum	1026	2018-05-09-14-10-41	0	2	z	0	25	40.3	22.5	40.1	22.4	40.4	0.121	15180			48
1738	187222	26	Papaver cambricum	1026	2018-05-09-14-10-43	0	2	z	0	25	40.3	22.5	40.2	22.5	40.5	0.214	15180			49
1739	187223	26	Papaver cambricum	1026	2018-05-09-14-10-45	0	2	z	0	25	40.3	22.5	40.1	22.4	40.4	0.121	15180			50
1740	187224	26	Papaver cambricum	1026	2018-05-09-14-10-47	0	2	z	0	25	40.3	22.6	40.1	22.4	40.4	0.121	15180			51
1741	187225	26	Papaver cambricum	1026	2018-05-09-14-10-49	0	2	z	0	25	40.3	22.5	40.2	22.5	40.5	0.214	15180			52
1742	187226	26	Papaver cambricum	1026	2018-05-09-14-10-51	0	2	z	0	25	40.3	22.6	40.2	22.5	40.5	0.214	15180			53
1743	187227	26	Papaver cambricum	1026	2018-05-09-14-10-53	0	2	z	0	25	40.3	22.5	40.2	22.5	40.5	0.214	15180			54
1744	187228	26	Papaver cambricum	1026	2018-05-09-14-10-55	0	2	z	0	25	40.3	22.5	40.2	22.5	40.5	0.214	15180			55
1745	187229	26	Papaver cambricum	1026	2018-05-09-14-10-57	0	2	z	0	25	40.3	22.5	40.2	22.5	40.5	0.214	15180			56
1746	187230	26	Papaver cambricum	1026	2018-05-09-14-10-59	0	2	z	0	25	40.3	22.5	40.1	22.4	40.4	0.121	15180			57
1747	187231	26	Papaver cambricum	1026	2018-05-09-14-11-01	0	2	z	0	25	40.3	22.6	40.1	22.4	40.4	0.121	15180			58
1748	187232	26	Papaver cambricum	1026	2018-05-09-14-11-03	0	2	z	0	25	40.3	22.6	40.1	22.4	40.4	0.121	15180			59
1749	187233	26	Papaver cambricum	1026	2018-05-09-14-11-05	0	2	z	0	25	40.3	22.6	40.1	22.4	40.4	0.121	15180			60
1750	187234	26	Papaver cambricum	1026	2018-05-09-14-11-07	0	2	z	0	25	40.3	22.5	40.1	22.4	40.4	0.121	15180			61
1751	187235	26	Papaver cambricum	1026	2018-05-09-14-11-09	0	2	z	0	25	40.3	22.5	40.1	22.4	40.4	0.121	15180			62
1752	187236	26	Papaver cambricum	1026	2018-05-09-14-11-11	0	2	z	0	25	40.3	22.5	40.1	22.4	40.4	0.121	15180			63
1753	187237	26	Papaver cambricum	1026	2018-05-09-14-11-13	0	2	z	0	25	40.3	22.5	40.1	22.4	40.4	0.121	15180			64
1754	187238	26	Papaver cambricum	1026	2018-05-09-14-11-15	0	2	z	0	25	40.3	22.5	40.1	22.4	40.4	0.121	15180			65
1755	187239	26	Papaver cambricum	1026	2018-05-09-14-11-17	0	2	z	0	25	40.3	22.5	40.1	22.4	40.4	0.121	15180			66
1756	187240	26	Papaver cambricum	1026	2018-05-09-14-11-19	0	2	z	0	25	40.3	22.5	40.1	22.4	40.4	0.121	15180			67
1757	187241	26	Papaver cambricum	1026	2018-05-09-14-11-21	0	2	z	0	25	40.3	22.5	40.1	22.4	40.4	0.121	15180			68
1758	187242	26	Papaver cambricum	1026	2018-05-09-14-11-23	0	2	z	0	25	40.4	22.6	40.1	22.4	40.4	0.021	15180			69
1759	187243	26	Papaver cambricum	1026	2018-05-09-14-11-25	0	2	z	0	25	40.3	22.5	40.1	22.4	40.4	0.121	15180			70
1760	187244	26	Papaver cambricum	1026	2018-05-09-14-11-27	0	2	z	0	25	40.3	22.6	40.1	22.4	40.4	0.121	15180			71
1761	187245	26	Papaver cambricum	1026	2018-05-09-14-11-29	0	2	z	0	25	40.3	22.5	40.1	22.4	40.4	0.121	15180			72
1762	187246	26	Papaver cambricum	1026	2018-05-09-14-11-31	0	2	z	0	25	40.3	22.5	40.1	22.4	40.4	0.121	15180			73
1763	187247	26	Papaver cambricum	1026	2018-05-09-14-11-33	0	2	z	0	25	40.3	22.5	40.2	22.5	40.5	0.214	15180			74
1764	187248	26	Papaver cambricum	1026	2018-05-09-14-11-35	0	2	z	0	25	40.3	22.5	40.2	22.5	40.5	0.214	15180			75
1765	187249	26	Papaver cambricum	1026	2018-05-09-14-11-37	0	2	z	0	25	40.3	22.5	40.1	22.4	40.4	0.121	15180			76
1766	187250	26	Papaver cambricum	1026	2018-05-09-14-11-39	0	2	z	0	25	40.3	22.6	40.1	22.4	40.4	0.121	15180			77
1767	187251	26	Papaver cambricum	1026	2018-05-09-14-11-41	0	2	z	0	25	40.3	22.6	40.2	22.4	40.5	0.214	15180			78
1768	187252	26	Papaver cambricum	1026	2018-05-09-14-11-43	0	2	z	0	25	40.3	22.5	40.2	22.4	40.5	0.214	15180			79
1769	187253	26	Papaver cambricum	1026	2018-05-09-14-11-45	0	2	z	0	25	40.3	22.5	40.2	22.4	40.5	0.214	15180			80
1770	187254	26	Papaver cambricum	1026	2018-05-09-14-11-47	0	2	z	0	25	40.3	22.5	40.2	22.4	40.5	0.214	15180			81
1771	187255	26	Papaver cambricum	1026	2018-05-09-14-11-49	0	2	z	0	25	40.3	22.5	40.3	22.5	40.6	0.307	15180			82
1772	187256	26	Papaver cambricum	1026	2018-05-09-14-11-51	0	2	z	0	25	40.3	22.5	40.1	22.4	40.4	0.121	15180			83
1773	187257	26	Papaver cambricum	1026	2018-05-09-14-11-53	0	2	z	0	25	40.4	22.6	40.2	22.4	40.5	0.114	15180			84
1774	187258	26	Papaver cambricum	1026	2018-05-09-14-11-55	0	2	z	0	25	40.3	22.6	40.1	22.4	40.4	0.121	15180			85
1775	187259	26	Papaver cambricum	1026	2018-05-09-14-11-57	0	2	z	0	25	40.3	22.6	40.3	22.5	40.6	0.307	15180			86
1776	187260	26	Papaver cambricum	1026	2018-05-09-14-11-59	0	2	z	0	25	40.4	22.6	40.2	22.4	40.5	0.114	15180			87
1777	187261	26	Papaver cambricum	1026	2018-05-09-14-12-01	0	2	z	0	25	40.3	22.5	40.2	22.4	40.5	0.214	15180			88
1778	187262	26	Papaver cambricum	1026	2018-05-09-14-12-03	0	2	z	0	25	40.3	22.6	40.3	22.5	40.6	0.307	15180			89
1779	187263	26	Papaver cambricum	1026	2018-05-09-14-12-05	0	2	z	0	25	40.3	22.6	40.2	22.4	40.5	0.214	15180			90
1780	187264	26	Papaver cambricum	1026	2018-05-09-14-12-07	0	2	z	0	25	40.3	22.6	40.1	22.4	40.4	0.121	15180	Last10	Here	91
1781	187265	26	Papaver cambricum	1026	2018-05-09-14-12-09	0	2	z	0	25	40.3	22.6	40.1	22.4	40.4	0.121	15180	Last10	Here	92
1782	187266	26	Papaver cambricum	1026	2018-05-09-14-12-11	0	2	z	0	25	40.4	22.6	40.1	22.4	40.4	0.021	15180	Last10	Here	93
1783	187267	26	Papaver cambricum	1026	2018-05-09-14-12-13	0	2	z	0	25	40.3	22.5	40.1	22.4	40.4	0.121	15180	Last10	Here	94
1784	187268	26	Papaver cambricum	1026	2018-05-09-14-12-15	0	2	z	0	25	40.4	22.6	40.1	22.4	40.4	0.021	15180	Last10	Here	95
1785	187269	26	Papaver cambricum	1026	2018-05-09-14-12-17	0	2	z	0	25	40.4	22.6	40.2	22.4	40.5	0.114	15180	Last10	Here	96
1786	187270	26	Papaver cambricum	1026	2018-05-09-14-12-19	0	2	z	0	25	40.3	22.5	40.2	22.4	40.5	0.214	15180	Last10	Here	97
1787	187271	26	Papaver cambricum	1026	2018-05-09-14-12-21	0	2	z	0	25	40.4	22.6	40.2	22.4	40.5	0.114	15180	Last10	Here	98
1788	187272	26	Papaver cambricum	1026	2018-05-09-14-12-23	0	2	z	0	25	40.3	22.5	40.3	22.5	40.6	0.307	15180	Last10	Here	99
1789	187273	26	Papaver cambricum	1026	2018-05-09-14-12-25	0	2	z	0	25	40.3	22.5	40.2	22.4	40.5	0.214	15180	Last10	Here	100
1790	187274	26	Papaver cambricum	1026	2018-05-09-14-12-57	0	2	z	0	30	40.3	22.5	40.1	22.4	40.4	0.121	15181	First10	Here	1
1791	187275	26	Papaver cambricum	1026	2018-05-09-14-12-59	0	2	z	0	30	40.4	22.6	40.2	22.4	40.5	0.114	15181	First10	Here	2
1792	187276	26	Papaver cambricum	1026	2018-05-09-14-13-01	0	2	z	0	30	40.4	22.6	40.1	22.4	40.4	0.021	15181	First10	Here	3
1793	187277	26	Papaver cambricum	1026	2018-05-09-14-13-03	0	2	z	0	30	40.3	22.6	40.1	22.4	40.4	0.121	15181	First10	Here	4
1794	187278	26	Papaver cambricum	1026	2018-05-09-14-13-05	0	2	z	0	30	40.4	22.6	40.1	22.4	40.4	0.021	15181	First10	Here	5
1795	187279	26	Papaver cambricum	1026	2018-05-09-14-13-07	0	2	z	0	30	40.4	22.6	40.1	22.4	40.4	0.021	15181	First10	Here	6
1796	187280	26	Papaver cambricum	1026	2018-05-09-14-13-09	0	2	z	0	30	40.4	22.6	40.1	22.4	40.4	0.021	15181	First10	Here	7
1797	187281	26	Papaver cambricum	1026	2018-05-09-14-13-11	0	2	z	0	30	40.4	22.6	40.2	22.4	40.5	0.114	15181	First10	Here	8
1798	187282	26	Papaver cambricum	1026	2018-05-09-14-13-13	0	2	z	0	30	40.4	22.6	40.1	22.4	40.4	0.021	15181	First10	Here	9
1799	187283	26	Papaver cambricum	1026	2018-05-09-14-13-15	0	2	z	0	30	40.3	22.6	40.3	22.5	40.6	0.307	15181	First10	Here	10
1800	187284	26	Papaver cambricum	1026	2018-05-09-14-13-17	0	2	z	0	30	40.4	22.6	40.1	22.4	40.4	0.021	15181			11
1801	187285	26	Papaver cambricum	1026	2018-05-09-14-13-19	0	2	z	0	30	40.4	22.6	40.1	22.4	40.4	0.021	15181			12
1802	187286	26	Papaver cambricum	1026	2018-05-09-14-13-21	0	2	z	0	30	40.3	22.6	40.1	22.4	40.4	0.121	15181			13
1803	187287	26	Papaver cambricum	1026	2018-05-09-14-13-23	0	2	z	0	30	40.4	22.6	40.2	22.5	40.5	0.114	15181			14
1804	187288	26	Papaver cambricum	1026	2018-05-09-14-13-25	0	2	z	0	30	40.4	22.6	40.2	22.5	40.5	0.114	15181			15
1805	187289	26	Papaver cambricum	1026	2018-05-09-14-13-27	0	2	z	0	30	40.4	22.6	40.2	22.5	40.5	0.114	15181			16
1806	187290	26	Papaver cambricum	1026	2018-05-09-14-13-29	0	2	z	0	30	40.4	22.6	40.2	22.5	40.5	0.114	15181			17
1807	187291	26	Papaver cambricum	1026	2018-05-09-14-13-31	0	2	z	0	30	40.4	22.6	40.2	22.5	40.5	0.114	15181			18
1808	187292	26	Papaver cambricum	1026	2018-05-09-14-13-33	0	2	z	0	30	40.4	22.6	40.1	22.4	40.4	0.021	15181			19
1809	187293	26	Papaver cambricum	1026	2018-05-09-14-13-35	0	2	z	0	30	40.4	22.6	40.2	22.5	40.5	0.114	15181			20
1810	187294	26	Papaver cambricum	1026	2018-05-09-14-13-37	0	2	z	0	30	40.3	22.6	40.1	22.4	40.4	0.121	15181			21
1811	187295	26	Papaver cambricum	1026	2018-05-09-14-13-39	0	2	z	0	30	40.3	22.6	40.1	22.4	40.4	0.121	15181			22
1812	187296	26	Papaver cambricum	1026	2018-05-09-14-13-41	0	2	z	0	30	40.3	22.6	40.2	22.5	40.5	0.214	15181			23
1813	187297	26	Papaver cambricum	1026	2018-05-09-14-13-43	0	2	z	0	30	40.3	22.6	40.2	22.5	40.5	0.214	15181			24
1814	187298	26	Papaver cambricum	1026	2018-05-09-14-13-45	0	2	z	0	30	40.3	22.6	40.2	22.5	40.5	0.214	15181			25
1815	187299	26	Papaver cambricum	1026	2018-05-09-14-13-47	0	2	z	0	30	40.3	22.6	40.2	22.5	40.5	0.214	15181			26
1816	187300	26	Papaver cambricum	1026	2018-05-09-14-13-49	0	2	z	0	30	40.3	22.6	40.2	22.5	40.5	0.214	15181			27
1817	187301	26	Papaver cambricum	1026	2018-05-09-14-13-51	0	2	z	0	30	40.3	22.6	40.1	22.4	40.4	0.121	15181			28
1818	187302	26	Papaver cambricum	1026	2018-05-09-14-13-53	0	2	z	0	30	40.3	22.6	40.1	22.4	40.4	0.121	15181			29
1819	187303	26	Papaver cambricum	1026	2018-05-09-14-13-55	0	2	z	0	30	40.3	22.6	40.1	22.4	40.4	0.121	15181			30
1820	187304	26	Papaver cambricum	1026	2018-05-09-14-13-57	0	2	z	0	30	40.3	22.6	40.1	22.4	40.4	0.121	15181			31
1821	187305	26	Papaver cambricum	1026	2018-05-09-14-13-59	0	2	z	0	30	40.3	22.6	40.1	22.4	40.4	0.121	15181			32
1822	187306	26	Papaver cambricum	1026	2018-05-09-14-14-01	0	2	z	0	30	40.3	22.6	40.1	22.4	40.4	0.121	15181			33
1823	187307	26	Papaver cambricum	1026	2018-05-09-14-14-03	0	2	z	0	30	40.3	22.6	40.2	22.5	40.5	0.214	15181			34
1824	187308	26	Papaver cambricum	1026	2018-05-09-14-14-05	0	2	z	0	30	40.3	22.6	40.2	22.5	40.5	0.214	15181			35
1825	187309	26	Papaver cambricum	1026	2018-05-09-14-14-07	0	2	z	0	30	40.3	22.6	40.2	22.5	40.5	0.214	15181			36
1826	187310	26	Papaver cambricum	1026	2018-05-09-14-14-09	0	2	z	0	30	40.3	22.6	40.1	22.4	40.4	0.121	15181			37
1827	187311	26	Papaver cambricum	1026	2018-05-09-14-14-11	0	2	z	0	30	40.3	22.6	40.2	22.4	40.5	0.214	15181			38
1828	187312	26	Papaver cambricum	1026	2018-05-09-14-14-13	0	2	z	0	30	40.4	22.6	40.2	22.5	40.5	0.114	15181			39
1829	187313	26	Papaver cambricum	1026	2018-05-09-14-14-15	0	2	z	0	30	40.3	22.6	40.2	22.5	40.5	0.214	15181			40
1830	187314	26	Papaver cambricum	1026	2018-05-09-14-14-17	0	2	z	0	30	40.3	22.6	40.2	22.5	40.5	0.214	15181			41
1831	187315	26	Papaver cambricum	1026	2018-05-09-14-14-19	0	2	z	0	30	40.3	22.6	40.2	22.5	40.5	0.214	15181			42
1832	187316	26	Papaver cambricum	1026	2018-05-09-14-14-21	0	2	z	0	30	40.3	22.6	40.3	22.5	40.6	0.307	15181			43
1833	187317	26	Papaver cambricum	1026	2018-05-09-14-14-23	0	2	z	0	30	40.3	22.6	40.2	22.5	40.5	0.214	15181			44
1834	187318	26	Papaver cambricum	1026	2018-05-09-14-14-25	0	2	z	0	30	40.3	22.6	40.2	22.5	40.5	0.214	15181			45
1835	187319	26	Papaver cambricum	1026	2018-05-09-14-14-27	0	2	z	0	30	40.4	22.6	40.3	22.5	40.6	0.207	15181			46
1836	187320	26	Papaver cambricum	1026	2018-05-09-14-14-29	0	2	z	0	30	40.3	22.6	40.3	22.5	40.6	0.307	15181			47
1837	187321	26	Papaver cambricum	1026	2018-05-09-14-14-32	0	2	z	0	30	40.3	22.6	40.2	22.5	40.5	0.214	15181			48
1838	187322	26	Papaver cambricum	1026	2018-05-09-14-14-34	0	2	z	0	30	40.3	22.6	40.2	22.5	40.5	0.214	15181			49
1839	187323	26	Papaver cambricum	1026	2018-05-09-14-14-36	0	2	z	0	30	40.3	22.6	40.2	22.5	40.5	0.214	15181			50
1840	187324	26	Papaver cambricum	1026	2018-05-09-14-14-38	0	2	z	0	30	40.3	22.6	40.3	22.5	40.6	0.307	15181			51
1841	187325	26	Papaver cambricum	1026	2018-05-09-14-14-40	0	2	z	0	30	40.3	22.6	40.3	22.5	40.6	0.307	15181			52
1842	187326	26	Papaver cambricum	1026	2018-05-09-14-14-42	0	2	z	0	30	40.3	22.6	40.1	22.4	40.4	0.121	15181			53
1843	187327	26	Papaver cambricum	1026	2018-05-09-14-14-44	0	2	z	0	30	40.3	22.6	40.1	22.4	40.4	0.121	15181			54
1844	187328	26	Papaver cambricum	1026	2018-05-09-14-14-46	0	2	z	0	30	40.3	22.5	40.3	22.5	40.6	0.307	15181			55
1845	187329	26	Papaver cambricum	1026	2018-05-09-14-14-48	0	2	z	0	30	40.3	22.6	40.1	22.4	40.4	0.121	15181			56
1846	187330	26	Papaver cambricum	1026	2018-05-09-14-14-50	0	2	z	0	30	40.3	22.6	40.1	22.4	40.4	0.121	15181			57
1847	187331	26	Papaver cambricum	1026	2018-05-09-14-14-52	0	2	z	0	30	40.3	22.6	40.3	22.5	40.6	0.307	15181			58
1848	187332	26	Papaver cambricum	1026	2018-05-09-14-14-54	0	2	z	0	30	40.4	22.6	40.1	22.4	40.4	0.021	15181			59
1849	187333	26	Papaver cambricum	1026	2018-05-09-14-14-56	0	2	z	0	30	40.3	22.6	40.2	22.4	40.5	0.214	15181			60
1850	187334	26	Papaver cambricum	1026	2018-05-09-14-14-58	0	2	z	0	30	40.3	22.6	40.2	22.5	40.5	0.214	15181			61
1851	187335	26	Papaver cambricum	1026	2018-05-09-14-15-00	0	2	z	0	30	40.3	22.6	40.2	22.5	40.5	0.214	15181			62
1852	187336	26	Papaver cambricum	1026	2018-05-09-14-15-02	0	2	z	0	30	40.3	22.6	40.2	22.5	40.5	0.214	15181			63
1853	187337	26	Papaver cambricum	1026	2018-05-09-14-15-04	0	2	z	0	30	40.3	22.6	40.2	22.5	40.5	0.214	15181			64
1854	187338	26	Papaver cambricum	1026	2018-05-09-14-15-06	0	2	z	0	30	40.3	22.6	40.2	22.5	40.5	0.214	15181			65
1855	187339	26	Papaver cambricum	1026	2018-05-09-14-15-08	0	2	z	0	30	40.3	22.6	40.2	22.5	40.5	0.214	15181			66
1856	187340	26	Papaver cambricum	1026	2018-05-09-14-15-10	0	2	z	0	30	40.4	22.6	40.2	22.5	40.5	0.114	15181			67
1857	187341	26	Papaver cambricum	1026	2018-05-09-14-15-12	0	2	z	0	30	40.4	22.6	40.1	22.4	40.4	0.021	15181			68
1858	187342	26	Papaver cambricum	1026	2018-05-09-14-15-14	0	2	z	0	30	40.3	22.6	40.1	22.4	40.4	0.121	15181			69
1859	187343	26	Papaver cambricum	1026	2018-05-09-14-15-16	0	2	z	0	30	40.4	22.6	40.1	22.4	40.4	0.021	15181			70
1860	187344	26	Papaver cambricum	1026	2018-05-09-14-15-18	0	2	z	0	30	40.3	22.6	40.1	22.4	40.4	0.121	15181			71
1861	187345	26	Papaver cambricum	1026	2018-05-09-14-15-20	0	2	z	0	30	40.3	22.6	40.2	22.5	40.5	0.214	15181			72
1862	187346	26	Papaver cambricum	1026	2018-05-09-14-15-22	0	2	z	0	30	40.3	22.6	40.1	22.4	40.4	0.121	15181			73
1863	187347	26	Papaver cambricum	1026	2018-05-09-14-15-24	0	2	z	0	30	40.3	22.6	40.1	22.4	40.4	0.121	15181			74
1864	187348	26	Papaver cambricum	1026	2018-05-09-14-15-26	0	2	z	0	30	40.3	22.6	40.1	22.4	40.4	0.121	15181			75
1865	187349	26	Papaver cambricum	1026	2018-05-09-14-15-28	0	2	z	0	30	40.4	22.6	40.1	22.4	40.4	0.021	15181			76
1866	187350	26	Papaver cambricum	1026	2018-05-09-14-15-30	0	2	z	0	30	40.3	22.6	40.1	22.4	40.4	0.121	15181			77
1867	187351	26	Papaver cambricum	1026	2018-05-09-14-15-32	0	2	z	0	30	40.4	22.6	40.1	22.4	40.4	0.021	15181			78
1868	187352	26	Papaver cambricum	1026	2018-05-09-14-15-34	0	2	z	0	30	40.4	22.6	40.1	22.4	40.4	0.021	15181			79
1869	187353	26	Papaver cambricum	1026	2018-05-09-14-15-36	0	2	z	0	30	40.3	22.6	40.1	22.4	40.4	0.121	15181			80
1870	187354	26	Papaver cambricum	1026	2018-05-09-14-15-38	0	2	z	0	30	40.4	22.6	40.1	22.4	40.4	0.021	15181			81
1871	187355	26	Papaver cambricum	1026	2018-05-09-14-15-40	0	2	z	0	30	40.3	22.6	40.2	22.4	40.5	0.214	15181			82
1872	187356	26	Papaver cambricum	1026	2018-05-09-14-15-42	0	2	z	0	30	40.4	22.6	40.1	22.4	40.4	0.021	15181			83
1873	187357	26	Papaver cambricum	1026	2018-05-09-14-15-44	0	2	z	0	30	40.3	22.6	40.2	22.5	40.5	0.214	15181			84
1874	187358	26	Papaver cambricum	1026	2018-05-09-14-15-46	0	2	z	0	30	40.4	22.6	40.2	22.5	40.5	0.114	15181			85
1875	187359	26	Papaver cambricum	1026	2018-05-09-14-15-48	0	2	z	0	30	40.4	22.6	40.1	22.4	40.4	0.021	15181			86
1876	187360	26	Papaver cambricum	1026	2018-05-09-14-15-50	0	2	z	0	30	40.4	22.6	40.1	22.4	40.4	0.021	15181			87
1877	187361	26	Papaver cambricum	1026	2018-05-09-14-15-52	0	2	z	0	30	40.4	22.6	40.1	22.4	40.4	0.021	15181			88
1878	187362	26	Papaver cambricum	1026	2018-05-09-14-15-54	0	2	z	0	30	40.4	22.6	40.2	22.4	40.5	0.114	15181			89
1879	187363	26	Papaver cambricum	1026	2018-05-09-14-15-56	0	2	z	0	30	40.4	22.6	40.1	22.4	40.4	0.021	15181			90
1880	187364	26	Papaver cambricum	1026	2018-05-09-14-15-58	0	2	z	0	30	40.4	22.6	40.1	22.4	40.4	0.021	15181	Last10	Here	91
1881	187365	26	Papaver cambricum	1026	2018-05-09-14-16-00	0	2	z	0	30	40.3	22.6	40.1	22.4	40.4	0.121	15181	Last10	Here	92
1882	187366	26	Papaver cambricum	1026	2018-05-09-14-16-02	0	2	z	0	30	40.4	22.6	40.3	22.5	40.6	0.207	15181	Last10	Here	93
1883	187367	26	Papaver cambricum	1026	2018-05-09-14-16-04	0	2	z	0	30	40.4	22.6	40.2	22.5	40.5	0.114	15181	Last10	Here	94
1884	187368	26	Papaver cambricum	1026	2018-05-09-14-16-06	0	2	z	0	30	40.4	22.6	40.2	22.5	40.5	0.114	15181	Last10	Here	95
1885	187369	26	Papaver cambricum	1026	2018-05-09-14-16-08	0	2	z	0	30	40.4	22.6	40.2	22.5	40.5	0.114	15181	Last10	Here	96
1886	187370	26	Papaver cambricum	1026	2018-05-09-14-16-10	0	2	z	0	30	40.4	22.6	40.2	22.5	40.5	0.114	15181	Last10	Here	97
1887	187371	26	Papaver cambricum	1026	2018-05-09-14-16-12	0	2	z	0	30	40.4	22.6	40.1	22.4	40.4	0.021	15181	Last10	Here	98
1888	187372	26	Papaver cambricum	1026	2018-05-09-14-16-14	0	2	z	0	30	40.3	22.6	40.1	22.4	40.4	0.121	15181	Last10	Here	99
1889	187373	26	Papaver cambricum	1026	2018-05-09-14-16-16	0	2	z	0	30	40.4	22.6	40.1	22.4	40.4	0.021	15181	Last10	Here	100
1890	187374	27	Papaver cambricum	1027	2018-05-09-14-21-15	0	3	x	-30	0	40.3	22.6	40	22.5	40.3	0.028	15182	First10	Here	1
1891	187375	27	Papaver cambricum	1027	2018-05-09-14-21-17	0	3	x	-30	0	40.3	22.6	40	22.5	40.3	0.028	15182	First10	Here	2
1892	187376	27	Papaver cambricum	1027	2018-05-09-14-21-19	0	3	x	-30	0	40.3	22.6	40	22.5	40.3	0.028	15182	First10	Here	3
1893	187377	27	Papaver cambricum	1027	2018-05-09-14-21-21	0	3	x	-30	0	40.3	22.6	40	22.5	40.3	0.028	15182	First10	Here	4
1894	187378	27	Papaver cambricum	1027	2018-05-09-14-21-23	0	3	x	-30	0	40.3	22.6	40	22.5	40.3	0.028	15182	First10	Here	5
1895	187379	27	Papaver cambricum	1027	2018-05-09-14-21-25	0	3	x	-30	0	40.3	22.6	40	22.5	40.3	0.028	15182	First10	Here	6
1896	187380	27	Papaver cambricum	1027	2018-05-09-14-21-27	0	3	x	-30	0	40.3	22.6	40	22.5	40.3	0.028	15182	First10	Here	7
1897	187381	27	Papaver cambricum	1027	2018-05-09-14-21-29	0	3	x	-30	0	40.3	22.6	40	22.5	40.3	0.028	15182	First10	Here	8
1898	187382	27	Papaver cambricum	1027	2018-05-09-14-21-31	0	3	x	-30	0	40.3	22.6	40	22.5	40.3	0.028	15182	First10	Here	9
1899	187383	27	Papaver cambricum	1027	2018-05-09-14-21-33	0	3	x	-30	0	40.3	22.6	40	22.5	40.3	0.028	15182	First10	Here	10
1900	187384	27	Papaver cambricum	1027	2018-05-09-14-21-35	0	3	x	-30	0	40.3	22.6	40	22.5	40.3	0.028	15182			11
1901	187385	27	Papaver cambricum	1027	2018-05-09-14-21-37	0	3	x	-30	0	40.3	22.6	40	22.5	40.3	0.028	15182			12
1902	187386	27	Papaver cambricum	1027	2018-05-09-14-21-39	0	3	x	-30	0	40.3	22.6	40	22.5	40.3	0.028	15182			13
1903	187387	27	Papaver cambricum	1027	2018-05-09-14-21-41	0	3	x	-30	0	40.3	22.6	40	22.5	40.3	0.028	15182			14
1904	187388	27	Papaver cambricum	1027	2018-05-09-14-21-43	0	3	x	-30	0	40.3	22.6	40	22.5	40.3	0.028	15182			15
1905	187389	27	Papaver cambricum	1027	2018-05-09-14-21-45	0	3	x	-30	0	40.3	22.6	40	22.5	40.3	0.028	15182			16
1906	187390	27	Papaver cambricum	1027	2018-05-09-14-21-47	0	3	x	-30	0	40.3	22.6	40	22.5	40.3	0.028	15182			17
1907	187391	27	Papaver cambricum	1027	2018-05-09-14-21-49	0	3	x	-30	0	40.3	22.6	40	22.5	40.3	0.028	15182			18
1908	187392	27	Papaver cambricum	1027	2018-05-09-14-21-51	0	3	x	-30	0	40.3	22.6	40	22.5	40.3	0.028	15182			19
1909	187393	27	Papaver cambricum	1027	2018-05-09-14-21-53	0	3	x	-30	0	40.3	22.6	40	22.5	40.3	0.028	15182			20
1910	187394	27	Papaver cambricum	1027	2018-05-09-14-21-55	0	3	x	-30	0	40.3	22.6	40	22.5	40.3	0.028	15182			21
1911	187395	27	Papaver cambricum	1027	2018-05-09-14-21-57	0	3	x	-30	0	40.3	22.6	40	22.5	40.3	0.028	15182			22
1912	187396	27	Papaver cambricum	1027	2018-05-09-14-21-59	0	3	x	-30	0	40.3	22.6	40	22.5	40.3	0.028	15182			23
1913	187397	27	Papaver cambricum	1027	2018-05-09-14-22-01	0	3	x	-30	0	40.3	22.6	40	22.5	40.3	0.028	15182			24
1914	187398	27	Papaver cambricum	1027	2018-05-09-14-22-03	0	3	x	-30	0	40.3	22.6	40	22.5	40.3	0.028	15182			25
1915	187399	27	Papaver cambricum	1027	2018-05-09-14-22-05	0	3	x	-30	0	40.3	22.6	40	22.5	40.3	0.028	15182			26
1916	187400	27	Papaver cambricum	1027	2018-05-09-14-22-07	0	3	x	-30	0	40.3	22.6	40	22.5	40.3	0.028	15182			27
1917	187401	27	Papaver cambricum	1027	2018-05-09-14-22-09	0	3	x	-30	0	40.3	22.6	40	22.5	40.3	0.028	15182			28
1918	187402	27	Papaver cambricum	1027	2018-05-09-14-22-11	0	3	x	-30	0	40.3	22.6	40	22.5	40.3	0.028	15182			29
1919	187403	27	Papaver cambricum	1027	2018-05-09-14-22-13	0	3	x	-30	0	40.3	22.6	40	22.5	40.3	0.028	15182			30
1920	187404	27	Papaver cambricum	1027	2018-05-09-14-22-15	0	3	x	-30	0	40.3	22.6	40	22.5	40.3	0.028	15182			31
1921	187405	27	Papaver cambricum	1027	2018-05-09-14-22-17	0	3	x	-30	0	40.3	22.6	40	22.5	40.3	0.028	15182			32
1922	187406	27	Papaver cambricum	1027	2018-05-09-14-22-19	0	3	x	-30	0	40.3	22.6	40	22.5	40.3	0.028	15182			33
1923	187407	27	Papaver cambricum	1027	2018-05-09-14-22-21	0	3	x	-30	0	40.3	22.6	40	22.5	40.3	0.028	15182			34
1924	187408	27	Papaver cambricum	1027	2018-05-09-14-22-23	0	3	x	-30	0	40.3	22.6	40	22.5	40.3	0.028	15182			35
1925	187409	27	Papaver cambricum	1027	2018-05-09-14-22-25	0	3	x	-30	0	40.3	22.6	40	22.5	40.3	0.028	15182			36
1926	187410	27	Papaver cambricum	1027	2018-05-09-14-22-27	0	3	x	-30	0	40.3	22.6	40	22.5	40.3	0.028	15182			37
1927	187411	27	Papaver cambricum	1027	2018-05-09-14-22-29	0	3	x	-30	0	40.4	22.6	40	22.5	40.3	-0.072	15182			38
1928	187412	27	Papaver cambricum	1027	2018-05-09-14-22-31	0	3	x	-30	0	40.3	22.6	40	22.5	40.3	0.028	15182			39
1929	187413	27	Papaver cambricum	1027	2018-05-09-14-22-33	0	3	x	-30	0	40.3	22.6	40	22.5	40.3	0.028	15182			40
1930	187414	27	Papaver cambricum	1027	2018-05-09-14-22-35	0	3	x	-30	0	40.3	22.6	40	22.5	40.3	0.028	15182			41
1931	187415	27	Papaver cambricum	1027	2018-05-09-14-22-37	0	3	x	-30	0	40.3	22.6	40	22.5	40.3	0.028	15182			42
1932	187416	27	Papaver cambricum	1027	2018-05-09-14-22-39	0	3	x	-30	0	40.3	22.6	40	22.5	40.3	0.028	15182			43
1933	187417	27	Papaver cambricum	1027	2018-05-09-14-22-41	0	3	x	-30	0	40.3	22.6	40	22.5	40.3	0.028	15182			44
1934	187418	27	Papaver cambricum	1027	2018-05-09-14-22-43	0	3	x	-30	0	40.3	22.6	40	22.5	40.3	0.028	15182			45
1935	187419	27	Papaver cambricum	1027	2018-05-09-14-22-45	0	3	x	-30	0	40.3	22.6	40	22.5	40.3	0.028	15182			46
1936	187420	27	Papaver cambricum	1027	2018-05-09-14-22-47	0	3	x	-30	0	40.3	22.6	40	22.5	40.3	0.028	15182			47
1937	187421	27	Papaver cambricum	1027	2018-05-09-14-22-49	0	3	x	-30	0	40.3	22.6	40	22.5	40.3	0.028	15182			48
1938	187422	27	Papaver cambricum	1027	2018-05-09-14-22-51	0	3	x	-30	0	40.3	22.6	40	22.5	40.3	0.028	15182			49
1939	187423	27	Papaver cambricum	1027	2018-05-09-14-22-53	0	3	x	-30	0	40.3	22.6	40	22.5	40.3	0.028	15182			50
1940	187424	27	Papaver cambricum	1027	2018-05-09-14-22-55	0	3	x	-30	0	40.3	22.6	40	22.5	40.3	0.028	15182			51
1941	187425	27	Papaver cambricum	1027	2018-05-09-14-22-57	0	3	x	-30	0	40.3	22.6	40	22.5	40.3	0.028	15182			52
1942	187426	27	Papaver cambricum	1027	2018-05-09-14-22-59	0	3	x	-30	0	40.3	22.6	40	22.5	40.3	0.028	15182			53
1943	187427	27	Papaver cambricum	1027	2018-05-09-14-23-01	0	3	x	-30	0	40.3	22.6	40	22.5	40.3	0.028	15182			54
1944	187428	27	Papaver cambricum	1027	2018-05-09-14-23-03	0	3	x	-30	0	40.3	22.6	40	22.5	40.3	0.028	15182			55
1945	187429	27	Papaver cambricum	1027	2018-05-09-14-23-05	0	3	x	-30	0	40.3	22.6	40	22.5	40.3	0.028	15182			56
1946	187430	27	Papaver cambricum	1027	2018-05-09-14-23-07	0	3	x	-30	0	40.3	22.6	40	22.5	40.3	0.028	15182			57
1947	187431	27	Papaver cambricum	1027	2018-05-09-14-23-09	0	3	x	-30	0	40.3	22.6	40	22.5	40.3	0.028	15182			58
1948	187432	27	Papaver cambricum	1027	2018-05-09-14-23-11	0	3	x	-30	0	40.3	22.6	40	22.5	40.3	0.028	15182			59
1949	187433	27	Papaver cambricum	1027	2018-05-09-14-23-13	0	3	x	-30	0	40.3	22.6	40	22.5	40.3	0.028	15182			60
1950	187434	27	Papaver cambricum	1027	2018-05-09-14-23-15	0	3	x	-30	0	40.3	22.6	40	22.5	40.3	0.028	15182			61
1951	187435	27	Papaver cambricum	1027	2018-05-09-14-23-17	0	3	x	-30	0	40.3	22.6	40	22.5	40.3	0.028	15182			62
1952	187436	27	Papaver cambricum	1027	2018-05-09-14-23-19	0	3	x	-30	0	40.3	22.6	40	22.5	40.3	0.028	15182			63
1953	187437	27	Papaver cambricum	1027	2018-05-09-14-23-21	0	3	x	-30	0	40.3	22.6	40	22.5	40.3	0.028	15182			64
1954	187438	27	Papaver cambricum	1027	2018-05-09-14-23-23	0	3	x	-30	0	40.3	22.6	40	22.5	40.3	0.028	15182			65
1955	187439	27	Papaver cambricum	1027	2018-05-09-14-23-25	0	3	x	-30	0	40.3	22.6	40.1	22.5	40.4	0.121	15182			66
1956	187440	27	Papaver cambricum	1027	2018-05-09-14-23-27	0	3	x	-30	0	40.3	22.6	40	22.5	40.3	0.028	15182			67
1957	187441	27	Papaver cambricum	1027	2018-05-09-14-23-29	0	3	x	-30	0	40.3	22.6	40.1	22.5	40.4	0.121	15182			68
1958	187442	27	Papaver cambricum	1027	2018-05-09-14-23-31	0	3	x	-30	0	40.3	22.6	40.1	22.5	40.4	0.121	15182			69
1959	187443	27	Papaver cambricum	1027	2018-05-09-14-23-33	0	3	x	-30	0	40.3	22.6	40	22.5	40.3	0.028	15182			70
1960	187444	27	Papaver cambricum	1027	2018-05-09-14-23-35	0	3	x	-30	0	40.3	22.6	40.1	22.5	40.4	0.121	15182			71
1961	187445	27	Papaver cambricum	1027	2018-05-09-14-23-37	0	3	x	-30	0	40.3	22.6	40	22.5	40.3	0.028	15182			72
1962	187446	27	Papaver cambricum	1027	2018-05-09-14-23-39	0	3	x	-30	0	40.3	22.6	40	22.5	40.3	0.028	15182			73
1963	187447	27	Papaver cambricum	1027	2018-05-09-14-23-41	0	3	x	-30	0	40.3	22.6	40.1	22.5	40.4	0.121	15182			74
1964	187448	27	Papaver cambricum	1027	2018-05-09-14-23-43	0	3	x	-30	0	40.3	22.6	40	22.5	40.3	0.028	15182			75
1965	187449	27	Papaver cambricum	1027	2018-05-09-14-23-45	0	3	x	-30	0	40.3	22.6	40	22.5	40.3	0.028	15182			76
1966	187450	27	Papaver cambricum	1027	2018-05-09-14-23-47	0	3	x	-30	0	40.3	22.6	40	22.5	40.3	0.028	15182			77
1967	187451	27	Papaver cambricum	1027	2018-05-09-14-23-51	0	3	x	-30	0	40.3	22.6	40	22.5	40.3	0.028	15182			78
1968	187452	27	Papaver cambricum	1027	2018-05-09-14-23-53	0	3	x	-30	0	40.3	22.6	40	22.5	40.3	0.028	15182			79
1969	187453	27	Papaver cambricum	1027	2018-05-09-14-23-55	0	3	x	-30	0	40.3	22.6	40	22.5	40.3	0.028	15182			80
1970	187454	27	Papaver cambricum	1027	2018-05-09-14-23-57	0	3	x	-30	0	40.3	22.6	40	22.5	40.3	0.028	15182			81
1971	187455	27	Papaver cambricum	1027	2018-05-09-14-23-59	0	3	x	-30	0	40.3	22.6	40	22.5	40.3	0.028	15182			82
1972	187456	27	Papaver cambricum	1027	2018-05-09-14-24-01	0	3	x	-30	0	40.3	22.6	40	22.5	40.3	0.028	15182			83
1973	187457	27	Papaver cambricum	1027	2018-05-09-14-24-03	0	3	x	-30	0	40.3	22.6	40	22.5	40.3	0.028	15182			84
1974	187458	27	Papaver cambricum	1027	2018-05-09-14-24-05	0	3	x	-30	0	40.3	22.6	40	22.5	40.3	0.028	15182			85
1975	187459	27	Papaver cambricum	1027	2018-05-09-14-24-07	0	3	x	-30	0	40.3	22.6	40	22.5	40.3	0.028	15182			86
1976	187460	27	Papaver cambricum	1027	2018-05-09-14-24-09	0	3	x	-30	0	40.3	22.6	40	22.5	40.3	0.028	15182			87
1977	187461	27	Papaver cambricum	1027	2018-05-09-14-24-11	0	3	x	-30	0	40.3	22.6	40	22.5	40.3	0.028	15182			88
1978	187462	27	Papaver cambricum	1027	2018-05-09-14-24-13	0	3	x	-30	0	40.3	22.6	40	22.5	40.3	0.028	15182			89
1979	187463	27	Papaver cambricum	1027	2018-05-09-14-24-15	0	3	x	-30	0	40.3	22.6	40	22.5	40.3	0.028	15182			90
1980	187464	27	Papaver cambricum	1027	2018-05-09-14-24-17	0	3	x	-30	0	40.3	22.6	40	22.5	40.3	0.028	15182	Last10	Here	91
1981	187465	27	Papaver cambricum	1027	2018-05-09-14-24-19	0	3	x	-30	0	40.3	22.6	40	22.5	40.3	0.028	15182	Last10	Here	92
1982	187466	27	Papaver cambricum	1027	2018-05-09-14-24-21	0	3	x	-30	0	40.3	22.6	40	22.5	40.3	0.028	15182	Last10	Here	93
1983	187467	27	Papaver cambricum	1027	2018-05-09-14-24-23	0	3	x	-30	0	40.3	22.6	40	22.5	40.3	0.028	15182	Last10	Here	94
1984	187468	27	Papaver cambricum	1027	2018-05-09-14-24-25	0	3	x	-30	0	40.3	22.6	40	22.5	40.3	0.028	15182	Last10	Here	95
1985	187469	27	Papaver cambricum	1027	2018-05-09-14-24-27	0	3	x	-30	0	40.3	22.6	40.1	22.5	40.4	0.121	15182	Last10	Here	96
1986	187470	27	Papaver cambricum	1027	2018-05-09-14-24-29	0	3	x	-30	0	40.3	22.6	40	22.5	40.3	0.028	15182	Last10	Here	97
1987	187471	27	Papaver cambricum	1027	2018-05-09-14-24-31	0	3	x	-30	0	40.3	22.6	40.1	22.5	40.4	0.121	15182	Last10	Here	98
1988	187472	27	Papaver cambricum	1027	2018-05-09-14-24-33	0	3	x	-30	0	40.3	22.6	40	22.5	40.3	0.028	15182	Last10	Here	99
1989	187473	27	Papaver cambricum	1027	2018-05-09-14-25-06	0	3	x	-25	0	40.3	22.6	40.1	22.5	40.4	0.121	15183	First10	Here	1
1990	187474	27	Papaver cambricum	1027	2018-05-09-14-25-08	0	3	x	-25	0	40.3	22.6	40.1	22.5	40.4	0.121	15183	First10	Here	2
1991	187475	27	Papaver cambricum	1027	2018-05-09-14-25-10	0	3	x	-25	0	40.3	22.6	40.1	22.5	40.4	0.121	15183	First10	Here	3
1992	187476	27	Papaver cambricum	1027	2018-05-09-14-25-12	0	3	x	-25	0	40.3	22.6	40.1	22.5	40.4	0.121	15183	First10	Here	4
1993	187477	27	Papaver cambricum	1027	2018-05-09-14-25-14	0	3	x	-25	0	40.3	22.6	40.1	22.5	40.4	0.121	15183	First10	Here	5
1994	187478	27	Papaver cambricum	1027	2018-05-09-14-25-16	0	3	x	-25	0	40.3	22.6	40.1	22.5	40.4	0.121	15183	First10	Here	6
1995	187479	27	Papaver cambricum	1027	2018-05-09-14-25-18	0	3	x	-25	0	40.3	22.6	40.1	22.5	40.4	0.121	15183	First10	Here	7
1996	187480	27	Papaver cambricum	1027	2018-05-09-14-25-20	0	3	x	-25	0	40.3	22.6	40.1	22.5	40.4	0.121	15183	First10	Here	8
1997	187481	27	Papaver cambricum	1027	2018-05-09-14-25-22	0	3	x	-25	0	40.3	22.6	40.1	22.5	40.4	0.121	15183	First10	Here	9
1998	187482	27	Papaver cambricum	1027	2018-05-09-14-25-24	0	3	x	-25	0	40.3	22.6	40.1	22.5	40.4	0.121	15183	First10	Here	10
1999	187483	27	Papaver cambricum	1027	2018-05-09-14-25-26	0	3	x	-25	0	40.3	22.6	40.1	22.5	40.4	0.121	15183			11
[truncated: 43,435 more rows]
