# Supplementary material for: Floral Humidity in Flowering Plants: A Preliminary Survey
Source: Front Plant Sci. 2020 Mar 6;11:249. doi: 10.3389/fpls.2020.00249 (PMC7068853; doi:10.3389/fpls.2020.00249)
Supplement: SUPPLEMENTARY FILE 2 — A zipped file containing floral humidity data collected by the robot arm transects as described in the main text. A word document within the zipped files explains the data formatting in detail. Datafiles themselves are in CSV format. [file Data_Sheet_2.zip › Floral humidity data/Flowers/Papaver rhoeas Means.csv]

	Block	Sp	xORz	Individual	totIndividual	sample..	Sample.order	xoffset	zoffset	x2	z2	Background.Humidity	Background.Temperature	Focal.Humidity	Focal.Temperature	Corrected.Focal.humidity	Change.in.RH.	block
1	19135	Papaver rhoeas	x	26	2026	0	3	-30	0	900	0	42.31414141	23.2	42.07676768	23.1030303	42.17676768	-0.118979798	19135
2	19136	Papaver rhoeas	x	26	2026	0	3	-25	0	625	0	42.32020202	23.2	42.25050505	23.1	42.35050505	0.038727273	19136
3	19137	Papaver rhoeas	x	26	2026	0	3	-20	0	400	0	42.47878788	23.2	42.44141414	23.1	42.54141414	0.060161616	19137
4	19138	Papaver rhoeas	x	26	2026	0	3	-15	0	225	0	42.66767677	23.2	42.61111111	23.1	42.71111111	0.031666667	19138
5	19139	Papaver rhoeas	x	26	2026	0	3	-10	0	100	0	42.625	23.2	42.609	23.1	42.709	0.0723	19139
6	19140	Papaver rhoeas	x	26	2026	0	3	-5	0	25	0	42.475	23.2	42.435	23.1	42.535	0.0579	19140
7	19141	Papaver rhoeas	x	26	2026	0	3	0	0	0	0	42.312	23.2	42.23	23.104	42.33	0.02769	19141
8	19142	Papaver rhoeas	x	26	2026	0	3	5	0	25	0	42.125	23.2	41.962	23.1	42.062	-0.03804	19142
9	19143	Papaver rhoeas	x	26	2026	0	3	10	0	100	0	41.878	23.202	41.676	23.107	41.776	-0.06104	19143
10	19144	Papaver rhoeas	x	26	2026	0	3	15	0	225	0	41.721	23.2	41.528	23.13	41.691	-0.04364	19144
11	19145	Papaver rhoeas	x	26	2026	0	3	20	0	400	0	41.56060606	23.2	41.30909091	23.14949495	41.50909091	-0.089272727	19145
12	19146	Papaver rhoeas	x	26	2026	0	3	25	0	625	0	41.387	23.201	41.178	23.156	41.378	-0.03954	19146
13	19147	Papaver rhoeas	x	26	2026	0	3	30	0	900	0	41.20306122	23.20102041	40.92857143	23.16530612	41.12857143	-0.090795918	19147
14	19211	Papaver rhoeas	x	26	2026	1	3	-30	0	900	0	37.466	23.3	37.025	23.229	37.425	-0.0355	19211
15	19212	Papaver rhoeas	x	26	2026	1	3	-25	0	625	0	37.469	23.302	37.081	23.2	37.481	0.01414	19212
16	19213	Papaver rhoeas	x	26	2026	1	3	-20	0	400	0	37.407	23.3	37.085	23.2	37.485	0.07992	19213
17	19214	Papaver rhoeas	x	26	2026	1	3	-15	0	225	0	37.36262626	23.3	37.04242424	23.2	37.44242424	0.084252525	19214
18	19215	Papaver rhoeas	x	26	2026	1	3	-10	0	100	0	37.33737374	23.3020202	36.9979798	23.2	37.3979798	0.067727273	19215
19	19216	Papaver rhoeas	x	26	2026	1	3	-5	0	25	0	37.31111111	23.3	36.97676768	23.2	37.37676768	0.074050505	19216
20	19217	Papaver rhoeas	x	26	2026	1	3	0	0	0	0	37.21212121	23.3010101	36.84949495	23.2	37.24949495	0.05340404	19217
21	19218	Papaver rhoeas	x	26	2026	1	3	5	0	25	0	37.084	23.302	36.667	23.2	37.067	0.00908	19218
22	19219	Papaver rhoeas	x	26	2026	1	3	10	0	100	0	36.968	23.302	36.474	23.2	36.874	-0.05677	19219
23	19220	Papaver rhoeas	x	26	2026	1	3	15	0	225	0	36.912	23.301	36.399	23.205	36.799	-0.0719	19220
24	19221	Papaver rhoeas	x	26	2026	1	3	20	0	400	0	36.77	23.301	36.284	23.224	36.712	-0.03804	19221
25	19222	Papaver rhoeas	x	26	2026	1	3	25	0	625	0	36.708	23.3	36.217	23.234	36.696	-0.03906	19222
26	19223	Papaver rhoeas	x	26	2026	1	3	30	0	900	0	36.707	23.3	36.232	23.222	36.7	-0.02392	19223
27	19287	Papaver rhoeas	x	26	2026	2	3	-30	0	900	0	42.511	23.302	42.506	23.226	42.606	0.08889	19287
28	19288	Papaver rhoeas	x	26	2026	2	3	-25	0	625	0	42.646	23.306	42.749	23.2	42.849	0.18306	19288
29	19289	Papaver rhoeas	x	26	2026	2	3	-20	0	400	0	42.717	23.314	42.827	23.2	42.927	0.18565	19289
30	19290	Papaver rhoeas	x	26	2026	2	3	-15	0	225	0	42.839	23.343	42.956	23.2	43.056	0.18564	19290
31	19291	Papaver rhoeas	x	26	2026	2	3	-10	0	100	0	42.969	23.313	43.098	23.2	43.198	0.18912	19291
32	19292	Papaver rhoeas	x	26	2026	2	3	-5	0	25	0	43.062	23.356	43.189	23.202	43.287	0.18168	19292
33	19293	Papaver rhoeas	x	26	2026	2	3	0	0	0	0	43.199	23.341	43.319	23.201	43.323	0.16782	19293
34	19294	Papaver rhoeas	x	26	2026	2	3	5	0	25	0	43.36464646	23.32020202	43.48181818	23.2	43.48181818	0.155262626	19294
35	19295	Papaver rhoeas	x	26	2026	2	3	10	0	100	0	43.44545455	23.33030303	43.56363636	23.2010101	43.56363636	0.152	19295
36	19296	Papaver rhoeas	x	26	2026	2	3	15	0	225	0	43.55555556	23.31414141	43.68181818	23.20505051	43.68181818	0.153353535	19296
37	19297	Papaver rhoeas	x	26	2026	2	3	20	0	400	0	43.67272727	23.31717172	43.8	23.2	43.8	0.147323232	19297
38	19298	Papaver rhoeas	x	26	2026	2	3	25	0	625	0	43.81	23.31	43.888	23.2	43.888	0.0936	19298
39	19299	Papaver rhoeas	x	26	2026	2	3	30	0	900	0	43.822	23.314	43.945	23.227	43.945	0.1353	19299
40	19363	Papaver rhoeas	x	26	2026	3	3	-30	0	900	0	43.695	23.285	43.632	23.149	43.632	-0.03293	19363
41	19364	Papaver rhoeas	x	26	2026	3	3	-25	0	625	0	43.64	23.236	43.722	23.101	43.722	0.10668	19364
42	19365	Papaver rhoeas	x	26	2026	3	3	-20	0	400	0	43.667	23.254	43.724	23.1	43.724	0.08156	19365
43	19366	Papaver rhoeas	x	26	2026	3	3	-15	0	225	0	43.7	23.265	43.73	23.107	43.73	0.05421	19366
44	19367	Papaver rhoeas	x	26	2026	3	3	-10	0	100	0	43.651	23.225	43.729	23.105	43.729	0.10226	19367
45	19368	Papaver rhoeas	x	26	2026	3	3	-5	0	25	0	43.713	23.208	43.801	23.101	43.801	0.10795	19368
46	19369	Papaver rhoeas	x	26	2026	3	3	0	0	0	0	43.802	23.21	43.835	23.101	43.835	0.05125	19369
47	19370	Papaver rhoeas	x	26	2026	3	3	5	0	25	0	43.816	23.213	43.897	23.1	43.897	0.09615	19370
48	19371	Papaver rhoeas	x	26	2026	3	3	10	0	100	0	43.84040404	23.20808081	43.92222222	23.10707071	43.92222222	0.095484848	19371
49	19372	Papaver rhoeas	x	26	2026	3	3	15	0	225	0	43.91313131	23.21616162	43.93737374	23.12020202	43.93737374	0.037	19372
50	19373	Papaver rhoeas	x	26	2026	3	3	20	0	400	0	44	23.2	44.01313131	23.11414141	44.01313131	0.021343434	19373
51	19374	Papaver rhoeas	x	26	2026	3	3	25	0	625	0	44.005	23.205	44.066	23.166	44.066	0.06604	19374
52	19375	Papaver rhoeas	x	26	2026	3	3	30	0	900	0	44.014	23.214	44.094	23.174	44.094	0.08348	19375
53	19420	Papaver rhoeas	x	30	2030	0	2	-30	0	900	0	51.022	23.024	50.408	22.965	50.985	-0.04044	19420
54	19421	Papaver rhoeas	x	30	2030	0	2	-25	0	625	0	51.061	23.066	50.624	22.923	51.264	0.20528	19421
55	19422	Papaver rhoeas	x	30	2030	0	2	-20	0	400	0	51.16	23.097	50.823	22.983	51.531	0.36836	19422
56	19423	Papaver rhoeas	x	30	2030	0	2	-15	0	225	0	51.36	23.098	51.035	22.997	51.829	0.4482	19423
57	19424	Papaver rhoeas	x	30	2030	0	2	-10	0	100	0	51.68383838	23.1	51.30909091	23	52.16969697	0.486161616	19424
58	19425	Papaver rhoeas	x	30	2030	0	2	-5	0	25	0	52.06868687	23.1	51.74747475	23	52.75656566	0.679676768	19425
59	19426	Papaver rhoeas	x	30	2030	0	2	0	0	0	0	52.58383838	23.1	52.22222222	23	53.36363636	0.790494949	19426
60	19427	Papaver rhoeas	x	30	2030	0	2	5	0	25	0	53.12828283	23.1	52.66565657	23	53.95858586	0.831383838	19427
61	19428	Papaver rhoeas	x	30	2030	0	2	10	0	100	0	53.597	23.1	53.113	23.002	54.543	0.95266	19428
62	19429	Papaver rhoeas	x	30	2030	0	2	15	0	225	0	53.927	23.1	53.237	23.051	54.72	0.78584	19429
63	19430	Papaver rhoeas	x	30	2030	0	2	20	0	400	0	54.243	23.103	53.346	23.074	54.86	0.61372	19430
64	19431	Papaver rhoeas	x	30	2030	0	2	25	0	625	0	54.582	23.103	53.514	23.076	55.098	0.49648	19431
65	19432	Papaver rhoeas	x	30	2030	0	2	30	0	900	0	54.957	23.115	53.697	23.081	55.324	0.36304	19432
66	19496	Papaver rhoeas	x	30	2030	1	2	-30	0	900	0	65.976	23.4	61.75	23.3	65.95	-0.033	19496
67	19497	Papaver rhoeas	x	30	2030	1	2	-25	0	625	0	65.85050505	23.4	61.94545455	23.27575758	66.1969697	0.350494949	19497
68	19498	Papaver rhoeas	x	30	2030	1	2	-20	0	400	0	65.953	23.4	62.011	23.267	66.292	0.33452	19498
69	19499	Papaver rhoeas	x	30	2030	1	2	-15	0	225	0	66.162	23.4	62.152	23.265	66.463	0.31164	19499
70	19500	Papaver rhoeas	x	30	2030	1	2	-10	0	100	0	66.245	23.4	62.324	23.291	66.714	0.45568	19500
71	19501	Papaver rhoeas	x	30	2030	1	2	-5	0	25	0	66.56363636	23.4	62.54141414	23.29494949	66.98686869	0.424030303	19501
72	19502	Papaver rhoeas	x	30	2030	1	2	0	0	0	0	66.769	23.4	62.685	23.3	67.185	0.40817	19502
73	19503	Papaver rhoeas	x	30	2030	1	2	5	0	25	0	66.93232323	23.4	62.76565657	23.3	67.26565657	0.350686869	19503
74	19504	Papaver rhoeas	x	30	2030	1	2	10	0	100	0	67.224	23.4	62.844	23.3	67.378	0.16208	19504
75	19505	Papaver rhoeas	x	30	2030	1	2	15	0	225	0	67.43838384	23.4	62.87979798	23.3	67.43636364	-0.005040404	19505
76	19506	Papaver rhoeas	x	30	2030	1	2	20	0	400	0	67.65353535	23.4	63.04747475	23.3010101	67.66767677	0.001131313	19506
77	19507	Papaver rhoeas	x	30	2030	1	2	25	0	625	0	67.99090909	23.4	63.28585859	23.3	67.98585859	-0.021575758	19507
78	19508	Papaver rhoeas	x	30	2030	1	2	30	0	900	0	68.33939394	23.4	63.42727273	23.3020202	68.15757576	-0.183393939	19508
79	19572	Papaver rhoeas	x	30	2030	2	2	-30	0	900	0	67.61734694	23.40714286	63.06428571	23.30306122	67.67755102	0.059510204	19572
80	19573	Papaver rhoeas	x	30	2030	2	2	-25	0	625	0	67.74747475	23.4010101	63.19191919	23.28888889	67.88181818	0.097858586	19573
81	19574	Papaver rhoeas	x	30	2030	2	2	-20	0	400	0	67.66363636	23.4	63.26161616	23.27979798	67.95757576	0.27369697	19574
82	19575	Papaver rhoeas	x	30	2030	2	2	-15	0	225	0	67.66122449	23.4	63.23469388	23.2877551	67.9244898	0.240571429	19575
83	19576	Papaver rhoeas	x	30	2030	2	2	-10	0	100	0	67.693	23.4	63.228	23.288	67.924	0.19996	19576
84	19577	Papaver rhoeas	x	30	2030	2	2	-5	0	25	0	67.72323232	23.4	63.19090909	23.2989899	67.87070707	0.120767677	19577
85	19578	Papaver rhoeas	x	30	2030	2	2	0	0	0	0	67.61	23.4	63.152	23.3	67.804	0.18264	19578
86	19579	Papaver rhoeas	x	30	2030	2	2	5	0	25	0	67.663	23.4	63.063	23.3	67.663	0.01216	19579
87	19580	Papaver rhoeas	x	30	2030	2	2	10	0	100	0	67.72828283	23.4	63.11818182	23.3	67.73838384	0.019717172	19580
88	19581	Papaver rhoeas	x	30	2030	2	2	15	0	225	0	67.626	23.4	63.043	23.3	67.644	0.02276	19581
89	19582	Papaver rhoeas	x	30	2030	2	2	20	0	400	0	67.786	23.4	63.004	23.3	67.604	-0.18872	19582
90	19583	Papaver rhoeas	x	30	2030	2	2	25	0	625	0	67.801	23.4	63	23.301	67.6	-0.209	19583
91	19584	Papaver rhoeas	x	30	2030	2	2	30	0	900	0	67.74646465	23.4	62.94848485	23.3	67.54848485	-0.222464646	19584
92	19648	Papaver rhoeas	x	30	2030	3	2	-30	0	900	0	63.893	23.3	60.054	23.211	63.708	-0.18672	19648
93	19649	Papaver rhoeas	x	30	2030	3	2	-25	0	625	0	63.744	23.304	60.105	23.2	63.805	0.0296	19649
94	19650	Papaver rhoeas	x	30	2030	3	2	-20	0	400	0	63.599	23.302	60.036	23.2	63.672	0.08352	19650
95	19651	Papaver rhoeas	x	30	2030	3	2	-15	0	225	0	63.40707071	23.31616162	59.92626263	23.2	63.52626263	0.13059596	19651
96	19652	Papaver rhoeas	x	30	2030	3	2	-10	0	100	0	63.31530612	23.33265306	59.83163265	23.2	63.43163265	0.09744898	19652
97	19653	Papaver rhoeas	x	30	2030	3	2	-5	0	25	0	63.23232323	23.32424242	59.75353535	23.2	63.30707071	0.077343434	19653
98	19654	Papaver rhoeas	x	30	2030	3	2	0	0	0	0	63.12929293	23.31414141	59.68484848	23.2	63.18484848	0.089707071	19654
99	19655	Papaver rhoeas	x	30	2030	3	2	5	0	25	0	63.201	23.301	59.685	23.2	63.185	0.0182	19655
100	19656	Papaver rhoeas	x	30	2030	3	2	10	0	100	0	63.045	23.315	59.598	23.2	63.098	0.05936	19656
101	19657	Papaver rhoeas	x	30	2030	3	2	15	0	225	0	63.092	23.3	59.585	23.2	63.085	-0.0048	19657
102	19658	Papaver rhoeas	x	30	2030	3	2	20	0	400	0	63.068	23.301	59.514	23.201	63.014	-0.07452	19658
103	19659	Papaver rhoeas	x	30	2030	3	2	25	0	625	0	63.09090909	23.3	59.50909091	23.2010101	63.00909091	-0.103909091	19659
104	19660	Papaver rhoeas	x	30	2030	3	2	30	0	900	0	63.091	23.3	59.494	23.2	62.988	-0.12392	19660
105	19686	Papaver rhoeas	x	34	2034	0	0	-30	0	900	0	68.509	23.322	63.731	23.233	68.812	0.30215	19686
106	19687	Papaver rhoeas	x	34	2034	0	0	-25	0	625	0	68.7	23.278	64.115	23.136	69.314	0.60635	19687
107	19688	Papaver rhoeas	x	34	2034	0	0	-20	0	400	0	68.739	23.227	64.251	23.1	69.457	0.74279	19688
108	19689	Papaver rhoeas	x	34	2034	0	0	-15	0	225	0	68.773	23.213	64.525	23.1	69.832	1.06216	19689
109	19690	Papaver rhoeas	x	34	2034	0	0	-10	0	100	0	68.753	23.216	64.457	23.101	69.742	0.99449	19690
110	19691	Papaver rhoeas	x	34	2034	0	0	-5	0	25	0	68.73838384	23.22323232	64.75252525	23.10606061	70.12424242	1.389888889	19691
111	19692	Papaver rhoeas	x	34	2034	0	0	0	0	0	0	68.87474747	23.20707071	64.81111111	23.12424242	70.20808081	1.328909091	19692
112	19693	Papaver rhoeas	x	34	2034	0	0	5	0	25	0	68.94141414	23.21010101	65.14949495	23.15252525	70.63535354	1.698434343	19693
113	19694	Papaver rhoeas	x	34	2034	0	0	10	0	100	0	69.00909091	23.20707071	64.93030303	23.18888889	70.34343434	1.348070707	19694
114	19695	Papaver rhoeas	x	34	2034	0	0	15	0	225	0	69.062	23.223	64.763	23.199	70.152	1.07975	19695
115	19696	Papaver rhoeas	x	34	2034	0	0	20	0	400	0	69.189	23.222	64.504	23.199	69.808	0.61916	19696
116	19697	Papaver rhoeas	x	34	2034	0	0	25	0	625	0	69.236	23.23	64.358	23.201	69.611	0.38382	19697
117	19698	Papaver rhoeas	x	34	2034	0	0	30	0	900	0	69.313	23.3	64.296	23.2	69.497	0.22684	19698
118	19705	Papaver rhoeas	x	35	2035	0	1	-30	0	900	0	70.593	23.3	65.228	23.22	70.732	0.14812	19705
119	19706	Papaver rhoeas	x	35	2035	0	1	-25	0	625	0	70.665	23.305	65.443	23.2	71.043	0.35347	19706
120	19707	Papaver rhoeas	x	35	2035	0	1	-20	0	400	0	70.754	23.306	65.521	23.204	71.123	0.36509	19707
121	19708	Papaver rhoeas	x	35	2035	0	1	-15	0	225	0	70.772	23.338	65.606	23.211	71.208	0.45674	19708
122	19709	Papaver rhoeas	x	35	2035	0	1	-10	0	100	0	70.889	23.353	65.667	23.246	71.275	0.41842	19709
123	19710	Papaver rhoeas	x	35	2035	0	1	-5	0	25	0	70.94	23.374	65.732	23.261	71.375	0.45128	19710
124	19711	Papaver rhoeas	x	35	2035	0	1	0	0	0	0	70.95454545	23.39292929	65.72828283	23.28484848	71.36262626	0.431939394	19711
125	19712	Papaver rhoeas	x	35	2035	0	1	5	0	25	0	70.846	23.395	65.608	23.299	71.208	0.38532	19712
126	19713	Papaver rhoeas	x	35	2035	0	1	10	0	100	0	70.8	23.4	65.49191919	23.3	71.09191919	0.281575758	19713
127	19714	Papaver rhoeas	x	35	2035	0	1	15	0	225	0	70.68686869	23.4	65.31414141	23.3	70.82828283	0.165373737	19714
128	19715	Papaver rhoeas	x	35	2035	0	1	20	0	400	0	70.55353535	23.4	65.15454545	23.3010101	70.65454545	0.092828283	19715
129	19716	Papaver rhoeas	x	35	2035	0	1	25	0	625	0	70.31717172	23.4020202	65.03333333	23.32929293	70.46565657	0.172828283	19716
130	19717	Papaver rhoeas	x	35	2035	0	1	30	0	900	0	70.167	23.402	64.899	23.361	70.299	0.14974	19717
131	19724	Papaver rhoeas	x	33	2033	0	2	-30	0	900	0	69.23737374	23.5	64.02929293	23.4	69.21111111	-0.041585859	19724
132	19725	Papaver rhoeas	x	33	2033	0	2	-25	0	625	0	69.21212121	23.5	64.20505051	23.4	69.40505051	0.210393939	19725
133	19726	Papaver rhoeas	x	33	2033	0	2	-20	0	400	0	69.12828283	23.5	64.21010101	23.3989899	69.41010101	0.300747475	19726
134	19727	Papaver rhoeas	x	33	2033	0	2	-15	0	225	0	69.12828283	23.5	64.19292929	23.4	69.39292929	0.27859596	19727
135	19728	Papaver rhoeas	x	33	2033	0	2	-10	0	100	0	69.096	23.501	64.138	23.4	69.338	0.24002	19728
136	19729	Papaver rhoeas	x	33	2033	0	2	-5	0	25	0	69.011	23.504	64.079	23.401	69.279	0.24891	19729
137	19730	Papaver rhoeas	x	33	2033	0	2	0	0	0	0	68.91212121	23.51717172	64.0979798	23.42323232	69.2979798	0.372272727	19730
138	19731	Papaver rhoeas	x	33	2033	0	2	5	0	25	0	68.935	23.505	64.043	23.43	69.243	0.27847	19731
139	19732	Papaver rhoeas	x	33	2033	0	2	10	0	100	0	68.919	23.524	64.115	23.466	69.315	0.38735	19732
140	19733	Papaver rhoeas	x	33	2033	0	2	15	0	225	0	68.927	23.578	64.08	23.499	69.28	0.3342	19733
141	19734	Papaver rhoeas	x	33	2033	0	2	20	0	400	0	69.056	23.597	63.986	23.5	69.164	0.08394	19734
142	19735	Papaver rhoeas	x	33	2033	0	2	25	0	625	0	69.084	23.599	63.909	23.5	69.018	-0.04339	19735
143	19736	Papaver rhoeas	x	33	2033	0	2	30	0	900	0	69.122	23.6	63.819	23.502	68.92	-0.19749	19736
144	19743	Papaver rhoeas	x	32	2032	0	3	-30	0	900	0	69.26161616	23.60606061	64.12626263	23.53131313	69.32626263	0.059262626	19743
145	19744	Papaver rhoeas	x	32	2032	0	3	-25	0	625	0	69.331	23.6	64.207	23.5	69.407	0.09403	19744
146	19745	Papaver rhoeas	x	32	2032	0	3	-20	0	400	0	69.305	23.603	64.251	23.5	69.451	0.17679	19745
147	19746	Papaver rhoeas	x	32	2032	0	3	-15	0	225	0	69.278	23.604	64.281	23.5	69.486	0.24249	19746
148	19747	Papaver rhoeas	x	32	2032	0	3	-10	0	100	0	69.279	23.619	64.288	23.5	69.504	0.25052	19747
149	19748	Papaver rhoeas	x	32	2032	0	3	-5	0	25	0	69.217	23.617	64.223	23.5	69.423	0.22867	19748
150	19749	Papaver rhoeas	x	32	2032	0	3	0	0	0	0	69.214	23.609	64.238	23.508	69.442	0.25102	19749
151	19750	Papaver rhoeas	x	32	2032	0	3	5	0	25	0	69.238	23.616	64.202	23.511	69.403	0.18058	19750
152	19751	Papaver rhoeas	x	32	2032	0	3	10	0	100	0	69.296	23.626	64.267	23.537	69.488	0.20643	19751
153	19752	Papaver rhoeas	x	32	2032	0	3	15	0	225	0	69.46060606	23.62424242	64.38888889	23.58181818	69.66969697	0.199060606	19752
154	19753	Papaver rhoeas	x	32	2032	0	3	20	0	400	0	69.62121212	23.63232323	64.39393939	23.59090909	69.68484848	0.044969697	19753
155	19754	Papaver rhoeas	x	32	2032	0	3	25	0	625	0	69.62020202	23.67272727	64.3020202	23.5969697	69.53737374	-0.07259596	19754
156	19755	Papaver rhoeas	x	32	2032	0	3	30	0	900	0	69.55252525	23.69393939	64.1979798	23.6	69.3979798	-0.139131313	19755
157	19762	Papaver rhoeas	x	34	2034	1	0	-30	0	900	0	70.01010101	23.7010101	64.79393939	23.60505051	70.17878788	0.171373737	19762
158	19763	Papaver rhoeas	x	34	2034	1	0	-25	0	625	0	70.13939394	23.7	65.04646465	23.5959596	70.49191919	0.367545455	19763
159	19764	Papaver rhoeas	x	34	2034	1	0	-20	0	400	0	70.295	23.7	65.19	23.59	70.69	0.3971	19764
160	19765	Papaver rhoeas	x	34	2034	1	0	-15	0	225	0	70.466	23.7	65.278	23.595	70.778	0.33962	19765
161	19766	Papaver rhoeas	x	34	2034	1	0	-10	0	100	0	70.542	23.7	65.314	23.6	70.828	0.31006	19766
162	19767	Papaver rhoeas	x	34	2034	1	0	-5	0	25	0	70.531	23.7	65.366	23.6	70.922	0.38814	19767
163	19768	Papaver rhoeas	x	34	2034	1	0	0	0	0	0	70.598	23.7	65.326	23.6	70.85	0.26954	19768
164	19769	Papaver rhoeas	x	34	2034	1	0	5	0	25	0	70.588	23.701	65.398	23.6	70.984	0.37242	19769
165	19770	Papaver rhoeas	x	34	2034	1	0	10	0	100	0	70.628	23.7	65.312	23.604	70.827	0.22148	19770
166	19771	Papaver rhoeas	x	34	2034	1	0	15	0	225	0	70.643	23.7	65.245	23.625	70.748	0.12005	19771
167	19772	Papaver rhoeas	x	34	2034	1	0	20	0	400	0	70.7040404	23.7010101	65.25555556	23.66060606	70.75555556	0.072626263	19772
168	19773	Papaver rhoeas	x	34	2034	1	0	25	0	625	0	70.73434343	23.7030303	65.24444444	23.66060606	70.74444444	0.027989899	19773
169	19774	Papaver rhoeas	x	34	2034	1	0	30	0	900	0	70.7040404	23.70707071	65.22828283	23.67878788	70.72828283	0.037444444	19774
170	19781	Papaver rhoeas	x	35	2035	1	1	-30	0	900	0	70.44040404	23.7010101	65.00909091	23.61515152	70.44545455	0.018323232	19781
171	19782	Papaver rhoeas	x	35	2035	1	1	-25	0	625	0	70.32929293	23.70808081	65.13737374	23.6	70.63737374	0.294919192	19782
172	19783	Papaver rhoeas	x	35	2035	1	1	-20	0	400	0	70.29494949	23.70505051	65.18282828	23.6	70.68282828	0.38789899	19783
173	19784	Papaver rhoeas	x	35	2035	1	1	-15	0	225	0	70.357	23.708	65.208	23.6	70.708	0.35832	19784
174	19785	Papaver rhoeas	x	35	2035	1	1	-10	0	100	0	70.359	23.708	65.121	23.6	70.621	0.24409	19785
175	19786	Papaver rhoeas	x	35	2035	1	1	-5	0	25	0	70.399	23.703	65.149	23.6	70.649	0.24021	19786
176	19787	Papaver rhoeas	x	35	2035	1	1	0	0	0	0	70.367	23.701	65.075	23.6	70.546	0.17675	19787
177	19788	Papaver rhoeas	x	35	2035	1	1	5	0	25	0	70.315	23.702	65.096	23.602	70.589	0.25584	19788
178	19789	Papaver rhoeas	x	35	2035	1	1	10	0	100	0	70.438	23.7	65.062	23.62	70.513	0.08898	19789
179	19790	Papaver rhoeas	x	35	2035	1	1	15	0	225	0	70.596	23.7	65.069	23.62	70.528	-0.05999	19790
180	19791	Papaver rhoeas	x	35	2035	1	1	20	0	400	0	70.581	23.7	65.119	23.657	70.608	0.01951	19791
181	19792	Papaver rhoeas	x	35	2035	1	1	25	0	625	0	70.532	23.7	65.041	23.68	70.482	-0.03211	19792
182	19793	Papaver rhoeas	x	35	2035	1	1	30	0	900	0	70.4989899	23.7	64.98383838	23.67676768	70.38383838	-0.072838384	19793
183	19800	Papaver rhoeas	x	33	2033	1	2	-30	0	900	0	70.489	23.701	65.032	23.611	70.479	-0.00072	19800
184	19801	Papaver rhoeas	x	33	2033	1	2	-25	0	625	0	70.524	23.7	65.235	23.6	70.735	0.22615	19801
185	19802	Papaver rhoeas	x	33	2033	1	2	-20	0	400	0	70.55858586	23.7	65.26666667	23.5989899	70.76666667	0.232414141	19802
186	19803	Papaver rhoeas	x	33	2033	1	2	-15	0	225	0	70.46363636	23.7	65.21212121	23.6	70.71212121	0.257	19803
187	19804	Papaver rhoeas	x	33	2033	1	2	-10	0	100	0	70.3979798	23.7020202	65.10505051	23.5989899	70.6040404	0.184535354	19804
188	19805	Papaver rhoeas	x	33	2033	1	2	-5	0	25	0	70.26767677	23.7010101	65.07575758	23.6	70.55151515	0.277050505	19805
189	19806	Papaver rhoeas	x	33	2033	1	2	0	0	0	0	70.212	23.7	65.003	23.6	70.407	0.23887	19806
190	19807	Papaver rhoeas	x	33	2033	1	2	5	0	25	0	70.096	23.7	64.863	23.6	70.263	0.17427	19807
191	19808	Papaver rhoeas	x	33	2033	1	2	10	0	100	0	70.009	23.7	64.797	23.6	70.197	0.17616	19808
192	19809	Papaver rhoeas	x	33	2033	1	2	15	0	225	0	69.846	23.7	64.629	23.6	69.958	0.12341	19809
193	19810	Papaver rhoeas	x	33	2033	1	2	20	0	400	0	69.792	23.7	64.518	23.601	69.818	0.03422	19810
194	19811	Papaver rhoeas	x	33	2033	1	2	25	0	625	0	69.697	23.7	64.388	23.604	69.672	-0.03848	19811
195	19812	Papaver rhoeas	x	33	2033	1	2	30	0	900	0	69.632	23.7	64.27	23.623	69.478	-0.1257	19812
196	19819	Papaver rhoeas	x	32	2032	1	3	-30	0	900	0	68.2010101	23.7	63.21414141	23.6	68.14040404	-0.055767677	19819
197	19820	Papaver rhoeas	x	32	2032	1	3	-25	0	625	0	68.10505051	23.7	63.28383838	23.55959596	68.24646465	0.13010101	19820
198	19821	Papaver rhoeas	x	32	2032	1	3	-20	0	400	0	68.05656566	23.6989899	63.27272727	23.52929293	68.22020202	0.164252525	19821
199	19822	Papaver rhoeas	x	32	2032	1	3	-15	0	225	0	67.996	23.7	63.245	23.554	68.191	0.18905	19822
200	19823	Papaver rhoeas	x	32	2032	1	3	-10	0	100	0	67.927	23.698	63.213	23.537	68.134	0.21677	19823
201	19824	Papaver rhoeas	x	32	2032	1	3	-5	0	25	0	67.891	23.694	63.154	23.566	68.054	0.17666	19824
202	19825	Papaver rhoeas	x	32	2032	1	3	0	0	0	0	67.827	23.7	63.034	23.58	67.923	0.08586	19825
203	19826	Papaver rhoeas	x	32	2032	1	3	5	0	25	0	67.75	23.694	62.984	23.579	67.865	0.09836	19826
204	19827	Papaver rhoeas	x	32	2032	1	3	10	0	100	0	67.602	23.697	62.883	23.572	67.705	0.11607	19827
205	19828	Papaver rhoeas	x	32	2032	1	3	15	0	225	0	67.568	23.687	62.796	23.597	67.596	0.03784	19828
206	19829	Papaver rhoeas	x	32	2032	1	3	20	0	400	0	67.465	23.685	62.706	23.593	67.505	0.02474	19829
207	19830	Papaver rhoeas	x	32	2032	1	3	25	0	625	0	67.364	23.697	62.649	23.594	67.443	0.05221	19830
208	19831	Papaver rhoeas	x	32	2032	1	3	30	0	900	0	67.26767677	23.69191919	62.53737374	23.57878788	67.28484848	0.004535354	19831
209	19838	Papaver rhoeas	x	34	2034	2	0	-30	0	900	0	66.79393939	23.60606061	62.22020202	23.52222222	66.86262626	0.06969697	19838
210	19839	Papaver rhoeas	x	34	2034	2	0	-25	0	625	0	66.67373737	23.63030303	62.30909091	23.5	67.00909091	0.303989899	19839
211	19840	Papaver rhoeas	x	34	2034	2	0	-20	0	400	0	66.66767677	23.60808081	62.31818182	23.5	67.01818182	0.321777778	19840
212	19841	Papaver rhoeas	x	34	2034	2	0	-15	0	225	0	66.746	23.6	62.3	23.5	66.997	0.22003	19841
213	19842	Papaver rhoeas	x	34	2034	2	0	-10	0	100	0	66.681	23.602	62.324	23.5	67.024	0.31596	19842
214	19843	Papaver rhoeas	x	34	2034	2	0	-5	0	25	0	66.59	23.6	62.22	23.5	66.854	0.27346	19843
215	19844	Papaver rhoeas	x	34	2034	2	0	0	0	0	0	66.507	23.6	62.182	23.5	66.788	0.30772	19844
216	19845	Papaver rhoeas	x	34	2034	2	0	5	0	25	0	66.497	23.6	62.056	23.5	66.656	0.15524	19845
217	19846	Papaver rhoeas	x	34	2034	2	0	10	0	100	0	66.488	23.6	62.014	23.5	66.614	0.11006	19846
218	19847	Papaver rhoeas	x	34	2034	2	0	15	0	225	0	66.525	23.6	61.972	23.5	66.572	0.01888	19847
219	19848	Papaver rhoeas	x	34	2034	2	0	20	0	400	0	66.431	23.6	61.919	23.5	66.51	0.04451	19848
220	19849	Papaver rhoeas	x	34	2034	2	0	25	0	625	0	66.39693878	23.6	61.78163265	23.5	66.28163265	-0.098632653	19849
221	19850	Papaver rhoeas	x	34	2034	2	0	30	0	900	0	66.4010101	23.6	61.73535354	23.5	66.23535354	-0.16240404	19850
222	19857	Papaver rhoeas	x	35	2035	2	1	-30	0	900	0	66.24747475	23.56969697	61.73434343	23.47878788	66.24444444	-0.010171717	19857
223	19858	Papaver rhoeas	x	35	2035	2	1	-25	0	625	0	66.23434343	23.5959596	61.87171717	23.4	66.44343434	0.180171717	19858
224	19859	Papaver rhoeas	x	35	2035	2	1	-20	0	400	0	66.23434343	23.56262626	61.90909091	23.4	66.50909091	0.228383838	19859
225	19860	Papaver rhoeas	x	35	2035	2	1	-15	0	225	0	66.19191919	23.55353535	61.92828283	23.4010101	66.52626263	0.295565657	19860
226	19861	Papaver rhoeas	x	35	2035	2	1	-10	0	100	0	66.202	23.556	61.907	23.404	66.497	0.25803	19861
227	19862	Papaver rhoeas	x	35	2035	2	1	-5	0	25	0	66.134	23.573	61.97	23.419	66.57	0.4073	19862
228	19863	Papaver rhoeas	x	35	2035	2	1	0	0	0	0	66.076	23.567	61.904	23.449	66.475	0.38016	19863
229	19864	Papaver rhoeas	x	35	2035	2	1	5	0	25	0	66.082	23.526	61.866	23.468	66.42	0.32514	19864
230	19865	Papaver rhoeas	x	35	2035	2	1	10	0	100	0	66.041	23.54	61.787	23.486	66.291	0.26423	19865
231	19866	Papaver rhoeas	x	35	2035	2	1	15	0	225	0	66.059	23.515	61.619	23.498	66.119	0.02951	19866
232	19867	Papaver rhoeas	x	35	2035	2	1	20	0	400	0	66.045	23.53	61.626	23.491	66.119	0.05254	19867
233	19868	Papaver rhoeas	x	35	2035	2	1	25	0	625	0	66.101	23.504	61.595	23.495	66.089	-0.04345	19868
234	19869	Papaver rhoeas	x	35	2035	2	1	30	0	900	0	65.93333333	23.52424242	61.52525253	23.4979798	65.95252525	0.034242424	19869
235	19876	Papaver rhoeas	x	33	2033	2	2	-30	0	900	0	65.316	23.502	60.979	23.428	65.276	-0.05219	19876
236	19877	Papaver rhoeas	x	33	2033	2	2	-25	0	625	0	65.294	23.502	61.1	23.4	65.4	0.125	19877
237	19878	Papaver rhoeas	x	33	2033	2	2	-20	0	400	0	65.216	23.524	61.044	23.4	65.344	0.13132	19878
238	19879	Papaver rhoeas	x	33	2033	2	2	-15	0	225	0	65.198	23.51	61.026	23.4	65.326	0.12628	19879
239	19880	Papaver rhoeas	x	33	2033	2	2	-10	0	100	0	65.17777778	23.51313131	61.03333333	23.4	65.33333333	0.155888889	19880
240	19881	Papaver rhoeas	x	33	2033	2	2	-5	0	25	0	65.11632653	23.51632653	61.05306122	23.4	65.35306122	0.242602041	19881
241	19882	Papaver rhoeas	x	33	2033	2	2	0	0	0	0	65.15656566	23.54343434	61.07979798	23.4010101	65.37979798	0.236585859	19882
242	19883	Papaver rhoeas	x	33	2033	2	2	5	0	25	0	65.201	23.501	61.056	23.4	65.356	0.16168	19883
243	19884	Papaver rhoeas	x	33	2033	2	2	10	0	100	0	65.218	23.51	61.01	23.409	65.31	0.0858	19884
244	19885	Papaver rhoeas	x	33	2033	2	2	15	0	225	0	65.259	23.504	61.012	23.412	65.312	0.04736	19885
245	19886	Papaver rhoeas	x	33	2033	2	2	20	0	400	0	65.326	23.502	61.011	23.411	65.311	-0.02092	19886
246	19887	Papaver rhoeas	x	33	2033	2	2	25	0	625	0	65.416	23.5	61.02	23.42	65.32	-0.0994	19887
247	19888	Papaver rhoeas	x	33	2033	2	2	30	0	900	0	65.404	23.5	61.05	23.476	65.35	-0.04907	19888
248	19895	Papaver rhoeas	x	32	2032	2	3	-30	0	900	0	65.138	23.517	60.892	23.421	65.167	0.01368	19895
249	19896	Papaver rhoeas	x	32	2032	2	3	-25	0	625	0	65.1969697	23.50606061	61	23.4	65.3	0.094030303	19896
250	19897	Papaver rhoeas	x	32	2032	2	3	-20	0	400	0	65.16363636	23.5010101	61.00606061	23.4010101	65.30606061	0.135121212	19897
251	19898	Papaver rhoeas	x	32	2032	2	3	-15	0	225	0	65.18080808	23.5	61.10505051	23.4	65.40505051	0.244737374	19898
252	19899	Papaver rhoeas	x	32	2032	2	3	-10	0	100	0	65.14747475	23.5010101	61.09090909	23.4	65.39090909	0.259909091	19899
253	19900	Papaver rhoeas	x	32	2032	2	3	-5	0	25	0	65.12	23.501	61.045	23.4	65.345	0.2286	19900
254	19901	Papaver rhoeas	x	32	2032	2	3	0	0	0	0	65.127	23.5	61.001	23.4	65.301	0.16528	19901
255	19902	Papaver rhoeas	x	32	2032	2	3	5	0	25	0	65.141	23.5	60.991	23.4	65.291	0.13839	19902
256	19903	Papaver rhoeas	x	32	2032	2	3	10	0	100	0	65.1	23.5	60.996	23.4	65.296	0.18584	19903
257	19904	Papaver rhoeas	x	32	2032	2	3	15	0	225	0	65.173	23.5	60.995	23.4	65.295	0.11155	19904
258	19905	Papaver rhoeas	x	32	2032	2	3	20	0	400	0	65.232	23.5	60.993	23.4	65.293	0.04997	19905
259	19906	Papaver rhoeas	x	32	2032	2	3	25	0	625	0	65.217	23.5	60.904	23.401	65.202	-0.04984	19906
260	19907	Papaver rhoeas	x	32	2032	2	3	30	0	900	0	65.19494949	23.5010101	60.92424242	23.41414141	65.22424242	-0.001676768	19907
261	19914	Papaver rhoeas	x	34	2034	3	0	-30	0	900	0	65.438	23.5	61.155	23.406	65.461	0.05202	19914
262	19915	Papaver rhoeas	x	34	2034	3	0	-25	0	625	0	65.492	23.5	61.397	23.39	65.797	0.31013	19915
263	19916	Papaver rhoeas	x	34	2034	3	0	-20	0	400	0	65.50808081	23.5	61.41919192	23.3959596	65.81919192	0.322676768	19916
264	19917	Papaver rhoeas	x	34	2034	3	0	-15	0	225	0	65.5	23.5	61.41515152	23.3969697	65.81515152	0.325545455	19917
265	19918	Papaver rhoeas	x	34	2034	3	0	-10	0	100	0	65.43838384	23.5	61.43636364	23.3989899	65.83737374	0.414525253	19918
266	19919	Papaver rhoeas	x	34	2034	3	0	-5	0	25	0	65.57272727	23.5	61.51414141	23.3979798	65.93737374	0.380515152	19919
267	19920	Papaver rhoeas	x	34	2034	3	0	0	0	0	0	65.637	23.5	61.51	23.4	65.92	0.3109	19920
268	19921	Papaver rhoeas	x	34	2034	3	0	5	0	25	0	65.744	23.5	61.561	23.4	66.008	0.26969	19921
269	19922	Papaver rhoeas	x	34	2034	3	0	10	0	100	0	65.701	23.499	61.444	23.4	65.844	0.16176	19922
270	19923	Papaver rhoeas	x	34	2034	3	0	15	0	225	0	65.63939394	23.5	61.38181818	23.4010101	65.78181818	0.143151515	19923
271	19924	Papaver rhoeas	x	34	2034	3	0	20	0	400	0	65.611	23.5	61.263	23.404	65.622	0.01827	19924
272	19925	Papaver rhoeas	x	34	2034	3	0	25	0	625	0	65.575	23.5	61.21	23.402	65.52	-0.0141	19925
273	19926	Papaver rhoeas	x	34	2034	3	0	30	0	900	0	65.635	23.5	61.203	23.4	65.506	-0.08313	19926
274	19933	Papaver rhoeas	x	35	2035	3	1	-30	0	900	0	65.787	23.5	61.442	23.404	65.851	0.07318	19933
275	19934	Papaver rhoeas	x	35	2035	3	1	-25	0	625	0	65.896	23.5	61.68	23.395	66.18	0.2712	19934
276	19935	Papaver rhoeas	x	35	2035	3	1	-20	0	400	0	65.938	23.5	61.724	23.383	66.224	0.28596	19935
277	19936	Papaver rhoeas	x	35	2035	3	1	-15	0	225	0	65.982	23.5	61.726	23.393	66.226	0.24454	19936
278	19937	Papaver rhoeas	x	35	2035	3	1	-10	0	100	0	65.992	23.5	61.739	23.394	66.241	0.25131	19937
279	19938	Papaver rhoeas	x	35	2035	3	1	-5	0	25	0	65.9979798	23.5	61.73737374	23.3989899	66.23838384	0.243232323	19938
280	19939	Papaver rhoeas	x	35	2035	3	1	0	0	0	0	65.98282828	23.4959596	61.7040404	23.4	66.2040404	0.215383838	19939
281	19940	Papaver rhoeas	x	35	2035	3	1	5	0	25	0	65.98888889	23.4959596	61.64141414	23.4	66.14141414	0.128535354	19940
282	19941	Papaver rhoeas	x	35	2035	3	1	10	0	100	0	65.90505051	23.5	61.55454545	23.4	66.00808081	0.100313131	19941
283	19942	Papaver rhoeas	x	35	2035	3	1	15	0	225	0	65.735	23.5	61.475	23.4	65.879	0.16775	19942
284	19943	Papaver rhoeas	x	35	2035	3	1	20	0	400	0	65.718	23.5	61.404	23.4	65.804	0.09316	19943
285	19944	Papaver rhoeas	x	35	2035	3	1	25	0	625	0	65.70505051	23.5	61.34444444	23.4010101	65.74444444	0.029282828	19944
286	19945	Papaver rhoeas	x	35	2035	3	1	30	0	900	0	65.659	23.5	61.247	23.4	65.594	-0.05037	19945
287	19952	Papaver rhoeas	x	33	2033	3	2	-30	0	900	0	64.7040404	23.5	60.56868687	23.4010101	64.72727273	0.030565657	19952
288	19953	Papaver rhoeas	x	33	2033	3	2	-25	0	625	0	64.699	23.5	60.654	23.354	64.854	0.14566	19953
289	19954	Papaver rhoeas	x	33	2033	3	2	-20	0	400	0	64.606	23.5	60.627	23.328	64.826	0.20383	19954
290	19955	Papaver rhoeas	x	33	2033	3	2	-15	0	225	0	64.567	23.468	60.532	23.315	64.662	0.12028	19955
291	19956	Papaver rhoeas	x	33	2033	3	2	-10	0	100	0	64.52	23.477	60.505	23.311	64.619	0.13245	19956
292	19957	Papaver rhoeas	x	33	2033	3	2	-5	0	25	0	64.397	23.491	60.447	23.365	64.548	0.18063	19957
293	19958	Papaver rhoeas	x	33	2033	3	2	0	0	0	0	64.378	23.477	60.4	23.359	64.5	0.139	19958
294	19959	Papaver rhoeas	x	33	2033	3	2	5	0	25	0	64.344	23.435	60.347	23.366	64.447	0.10463	19959
295	19960	Papaver rhoeas	x	33	2033	3	2	10	0	100	0	64.321	23.444	60.248	23.385	64.346	-8.00E-05	19960
296	19961	Papaver rhoeas	x	33	2033	3	2	15	0	225	0	64.3020202	23.48080808	60.21818182	23.3979798	64.31414141	-0.019565657	19961
297	19962	Papaver rhoeas	x	33	2033	3	2	20	0	400	0	64.36363636	23.45555556	60.31414141	23.3969697	64.41414141	0.042606061	19962
298	19963	Papaver rhoeas	x	33	2033	3	2	25	0	625	0	64.50707071	23.42222222	60.44747475	23.38888889	64.54747475	0.071171717	19963
299	19964	Papaver rhoeas	x	33	2033	3	2	30	0	900	0	64.66666667	23.42525253	60.51313131	23.39494949	64.63030303	-0.003727273	19964
300	19971	Papaver rhoeas	x	32	2032	3	3	-30	0	900	0	65.179	23.431	60.928	23.372	65.221	0.01912	19971
301	19972	Papaver rhoeas	x	32	2032	3	3	-25	0	625	0	65.131	23.476	60.93	23.302	65.23	0.0697	19972
302	19973	Papaver rhoeas	x	32	2032	3	3	-20	0	400	0	65.03	23.492	60.907	23.301	65.207	0.14103	19973
303	19974	Papaver rhoeas	x	32	2032	3	3	-15	0	225	0	64.932	23.465	60.848	23.307	65.093	0.16292	19974
304	19975	Papaver rhoeas	x	32	2032	3	3	-10	0	100	0	64.905	23.428	60.795	23.3	65.002	0.12155	19975
305	19976	Papaver rhoeas	x	32	2032	3	3	-5	0	25	0	64.892	23.422	60.727	23.308	64.928	0.04683	19976
306	19977	Papaver rhoeas	x	32	2032	3	3	0	0	0	0	64.817	23.432	60.7	23.315	64.9	0.087	19977
307	19978	Papaver rhoeas	x	32	2032	3	3	5	0	25	0	64.74646465	23.42727273	60.67979798	23.34242424	64.87979798	0.131474747	19978
308	19979	Papaver rhoeas	x	32	2032	3	3	10	0	100	0	64.76363636	23.41212121	60.64444444	23.33535354	64.84444444	0.06869697	19979
309	19980	Papaver rhoeas	x	32	2032	3	3	15	0	225	0	64.72424242	23.40808081	60.61818182	23.33636364	64.8040404	0.074212121	19980
310	19981	Papaver rhoeas	x	32	2032	3	3	20	0	400	0	64.65918367	23.40510204	60.56632653	23.37244898	64.73163265	0.072377551	19981
311	19982	Papaver rhoeas	x	32	2032	3	3	25	0	625	0	64.55	23.454	60.442	23.381	64.542	0.02118	19982
312	19983	Papaver rhoeas	x	32	2032	3	3	30	0	900	0	64.502	23.464	60.355	23.388	64.455	-0.04305	19983
313	19148	Papaver rhoeas	z	26	2026	0	3	0	5	0	25	40.904	23.226	40.651	23.174	40.851	-0.05355	19148
314	19149	Papaver rhoeas	z	26	2026	0	3	0	10	0	100	40.67	23.229	40.334	23.118	40.534	-0.11869	19149
315	19150	Papaver rhoeas	z	26	2026	0	3	0	15	0	225	40.43877551	23.23979592	40.10102041	23.11122449	40.30102041	-0.107132653	19150
316	19151	Papaver rhoeas	z	26	2026	0	3	0	20	0	400	40.13333333	23.21515152	39.84646465	23.1010101	40.06161616	-0.041656566	19151
317	19152	Papaver rhoeas	z	26	2026	0	3	0	25	0	625	39.72929293	23.21111111	39.38080808	23.1	39.68080808	-0.076686869	19152
318	19153	Papaver rhoeas	z	26	2026	0	3	0	30	0	900	39.38282828	23.21616162	38.93030303	23.1040404	39.23030303	-0.15520202	19153
319	19224	Papaver rhoeas	z	26	2026	1	3	0	5	0	25	36.779	23.3	36.296	23.204	36.705	-0.03576	19224
320	19225	Papaver rhoeas	z	26	2026	1	3	0	10	0	100	36.813	23.3	36.401	23.2	36.801	0.02895	19225
321	19226	Papaver rhoeas	z	26	2026	1	3	0	15	0	225	36.892	23.3	36.416	23.2	36.816	-0.0358	19226
322	19227	Papaver rhoeas	z	26	2026	1	3	0	20	0	400	36.8979798	23.3030303	36.40606061	23.2	36.80606061	-0.051222222	19227
323	19228	Papaver rhoeas	z	26	2026	1	3	0	25	0	625	36.918	23.3	36.402	23.2	36.802	-0.0751	19228
324	19229	Papaver rhoeas	z	26	2026	1	3	0	30	0	900	36.913	23.312	36.401	23.2	36.801	-0.07105	19229
325	19300	Papaver rhoeas	z	26	2026	2	3	0	5	0	25	43.89494949	23.31515152	43.99494949	23.20909091	43.99494949	0.10930303	19300
326	19301	Papaver rhoeas	z	26	2026	2	3	0	10	0	100	43.968	23.301	44.081	23.201	44.081	0.11714	19301
327	19302	Papaver rhoeas	z	26	2026	2	3	0	15	0	225	44.001	23.301	44.127	23.2	44.127	0.12765	19302
328	19303	Papaver rhoeas	z	26	2026	2	3	0	20	0	400	44.005	23.305	44.2	23.2	44.2	0.193	19303
329	19304	Papaver rhoeas	z	26	2026	2	3	0	25	0	625	44.1	23.301	44.2	23.2	44.2	0.098	19304
330	19305	Papaver rhoeas	z	26	2026	2	3	0	30	0	900	44.107	23.307	44.2	23.2	44.2	0.091	19305
331	19376	Papaver rhoeas	z	26	2026	3	3	0	5	0	25	44.04747475	23.24444444	44.12020202	23.18585859	44.12020202	0.074777778	19376
332	19377	Papaver rhoeas	z	26	2026	3	3	0	10	0	100	44.05858586	23.22323232	44.17272727	23.1030303	44.17272727	0.113505051	19377
333	19378	Papaver rhoeas	z	26	2026	3	3	0	15	0	225	44.117	23.246	44.2	23.101	44.2	0.081	19378
334	19379	Papaver rhoeas	z	26	2026	3	3	0	20	0	400	44.134	23.235	44.2	23.1	44.2	0.064	19379
335	19380	Papaver rhoeas	z	26	2026	3	3	0	25	0	625	44.116	23.238	44.2	23.1	44.2	0.082	19380
336	19381	Papaver rhoeas	z	26	2026	3	3	0	30	0	900	44.127	23.229	44.208	23.1	44.208	0.07852	19381
337	19433	Papaver rhoeas	z	30	2030	0	2	0	5	0	25	55.163	23.137	54.065	23.097	55.821	0.6428	19433
338	19434	Papaver rhoeas	z	30	2030	0	2	0	10	0	100	55.388	23.189	54.188	23.088	55.988	0.5801	19434
339	19435	Papaver rhoeas	z	30	2030	0	2	0	15	0	225	55.622	23.191	54.345	23.09	56.145	0.55242	19435
340	19436	Papaver rhoeas	z	30	2030	0	2	0	20	0	400	55.77	23.195	54.448	23.083	56.3	0.54036	19436
341	19437	Papaver rhoeas	z	30	2030	0	2	0	25	0	625	56.02	23.2	54.634	23.097	56.535	0.53588	19437
342	19438	Papaver rhoeas	z	30	2030	0	2	0	30	0	900	56.176	23.2	54.838	23.097	56.836	0.64916	19438
343	19509	Papaver rhoeas	z	30	2030	1	2	0	5	0	25	68.4979798	23.4	63.65656566	23.30909091	68.45656566	-0.039313131	19509
344	19510	Papaver rhoeas	z	30	2030	1	2	0	10	0	100	68.61111111	23.4	63.78585859	23.3	68.6040404	0.018222222	19510
345	19511	Papaver rhoeas	z	30	2030	1	2	0	15	0	225	68.7969697	23.4	63.90909091	23.3	68.80909091	-0.004969697	19511
346	19512	Papaver rhoeas	z	30	2030	1	2	0	20	0	400	68.956	23.4	64.021	23.292	68.921	-0.01652	19512
347	19513	Papaver rhoeas	z	30	2030	1	2	0	25	0	625	68.918	23.4	64.039	23.296	68.939	0.04508	19513
348	19514	Papaver rhoeas	z	30	2030	1	2	0	30	0	900	68.778	23.4	64.013	23.3	68.913	0.15102	19514
349	19585	Papaver rhoeas	z	30	2030	2	2	0	5	0	25	67.79	23.4	63.084	23.3	67.697	-0.08712	19585
350	19586	Papaver rhoeas	z	30	2030	2	2	0	10	0	100	67.895	23.4	63.175	23.299	67.85	-0.072	19586
351	19587	Papaver rhoeas	z	30	2030	2	2	0	15	0	225	67.887	23.4	63.23	23.295	67.927	0.0086	19587
352	19588	Papaver rhoeas	z	30	2030	2	2	0	20	0	400	67.93232323	23.4	63.25252525	23.28787879	67.94747475	-0.006989899	19588
353	19589	Papaver rhoeas	z	30	2030	2	2	0	25	0	625	67.89090909	23.4	63.21313131	23.28484848	67.9010101	-0.017575758	19589
354	19590	Papaver rhoeas	z	30	2030	2	2	0	30	0	900	67.82121212	23.4	63.16363636	23.25656566	67.82222222	-0.013212121	19590
355	19661	Papaver rhoeas	z	30	2030	3	2	0	5	0	25	62.938	23.3	59.421	23.2	62.842	-0.06728	19661
356	19662	Papaver rhoeas	z	30	2030	3	2	0	10	0	100	62.902	23.3	59.4	23.2	62.8	-0.059	19662
357	19663	Papaver rhoeas	z	30	2030	3	2	0	15	0	225	62.798	23.3	59.343	23.2	62.743	-0.03024	19663
358	19664	Papaver rhoeas	z	30	2030	3	2	0	20	0	400	62.734	23.3	59.312	23.2	62.712	-0.00716	19664
359	19665	Papaver rhoeas	z	30	2030	3	2	0	25	0	625	62.71414141	23.3	59.31818182	23.2	62.71818182	0.020858586	19665
360	19666	Papaver rhoeas	z	30	2030	3	2	0	30	0	900	62.602	23.3	59.308	23.199	62.708	0.11956	19666
361	19699	Papaver rhoeas	z	34	2034	0	0	0	5	0	25	69.519	23.299	64.754	23.2	70.135	0.61108	19699
362	19700	Papaver rhoeas	z	34	2034	0	0	0	10	0	100	69.77070707	23.28282828	64.83333333	23.2	70.23333333	0.461333333	19700
363	19701	Papaver rhoeas	z	34	2034	0	0	0	15	0	225	69.953	23.3	64.896	23.199	70.296	0.35984	19701
364	19702	Papaver rhoeas	z	34	2034	0	0	0	20	0	400	70.097	23.3	64.994	23.2	70.407	0.34226	19702
365	19703	Papaver rhoeas	z	34	2034	0	0	0	25	0	625	70.2	23.3	65.148	23.2	70.646	0.43792	19703
366	19704	Papaver rhoeas	z	34	2034	0	0	0	30	0	900	70.338	23.3	65.198	23.2	70.698	0.36442	19704
367	19718	Papaver rhoeas	z	35	2035	0	1	0	5	0	25	70.0020202	23.4030303	64.81616162	23.37171717	70.21616162	0.208	19718
368	19719	Papaver rhoeas	z	35	2035	0	1	0	10	0	100	69.7959596	23.41111111	64.61818182	23.32828283	69.94141414	0.159494949	19719
369	19720	Papaver rhoeas	z	35	2035	0	1	0	15	0	225	69.72020202	23.42222222	64.4959596	23.30505051	69.7969697	0.077585859	19720
370	19721	Papaver rhoeas	z	35	2035	0	1	0	20	0	400	69.577	23.421	64.428	23.347	69.721	0.13312	19721
371	19722	Papaver rhoeas	z	35	2035	0	1	0	25	0	625	69.473	23.438	64.364	23.359	69.622	0.15456	19722
372	19723	Papaver rhoeas	z	35	2035	0	1	0	30	0	900	69.353	23.468	64.248	23.382	69.448	0.12492	19723
373	19737	Papaver rhoeas	z	33	2033	0	2	0	5	0	25	69.173	23.599	63.988	23.5	69.153	-0.03048	19737
374	19738	Papaver rhoeas	z	33	2033	0	2	0	10	0	100	69.226	23.6	64.139	23.499	69.339	0.11131	19738
375	19739	Papaver rhoeas	z	33	2033	0	2	0	15	0	225	69.289	23.6	64.212	23.499	69.412	0.14248	19739
376	19740	Papaver rhoeas	z	33	2033	0	2	0	20	0	400	69.32020202	23.6	64.22626263	23.5	69.42626263	0.129676768	19740
377	19741	Papaver rhoeas	z	33	2033	0	2	0	25	0	625	69.26666667	23.6	64.29191919	23.5	69.49292929	0.267909091	19741
378	19742	Papaver rhoeas	z	33	2033	0	2	0	30	0	900	69.31122449	23.6	64.25918367	23.49897959	69.45918367	0.181122449	19742
379	19756	Papaver rhoeas	z	32	2032	0	3	0	5	0	25	69.48484848	23.68282828	64.25959596	23.6	69.45959596	0.008030303	19756
380	19757	Papaver rhoeas	z	32	2032	0	3	0	10	0	100	69.45151515	23.6989899	64.32323232	23.58383838	69.56060606	0.123454545	19757
381	19758	Papaver rhoeas	z	32	2032	0	3	0	15	0	225	69.4020202	23.7	64.39393939	23.58080808	69.67575758	0.264161616	19758
382	19759	Papaver rhoeas	z	32	2032	0	3	0	20	0	400	69.49191919	23.7	64.48585859	23.58585859	69.78484848	0.292838384	19759
383	19760	Papaver rhoeas	z	32	2032	0	3	0	25	0	625	69.742	23.699	64.597	23.597	69.901	0.18613	19760
384	19761	Papaver rhoeas	z	32	2032	0	3	0	30	0	900	69.821	23.7	64.708	23.578	70.086	0.25001	19761
385	19775	Papaver rhoeas	z	34	2034	1	0	0	5	0	25	70.76666667	23.7010101	65.27474747	23.65656566	70.78686869	0.034757576	19775
386	19776	Papaver rhoeas	z	34	2034	1	0	0	10	0	100	70.65151515	23.7040404	65.28888889	23.6030303	70.79191919	0.168151515	19776
387	19777	Papaver rhoeas	z	34	2034	1	0	0	15	0	225	70.55151515	23.7030303	65.21919192	23.6020202	70.71919192	0.178242424	19777
388	19778	Papaver rhoeas	z	34	2034	1	0	0	20	0	400	70.65959596	23.7	65.3040404	23.6	70.80808081	0.179616162	19778
389	19779	Papaver rhoeas	z	34	2034	1	0	0	25	0	625	70.63	23.701	65.3	23.6	70.8	0.204	19779
390	19780	Papaver rhoeas	z	34	2034	1	0	0	30	0	900	70.537	23.701	65.265	23.6	70.765	0.25185	19780
391	19794	Papaver rhoeas	z	35	2035	1	1	0	5	0	25	70.473	23.701	65.048	23.649	70.497	0.03592	19794
392	19795	Papaver rhoeas	z	35	2035	1	1	0	10	0	100	70.445	23.702	65.093	23.601	70.585	0.12197	19795
393	19796	Papaver rhoeas	z	35	2035	1	1	0	15	0	225	70.51919192	23.7	65.1	23.6	70.6	0.056808081	19796
394	19797	Papaver rhoeas	z	35	2035	1	1	0	20	0	400	70.47878788	23.7	65.0989899	23.6	70.5979798	0.095909091	19797
395	19798	Papaver rhoeas	z	35	2035	1	1	0	25	0	625	70.38484848	23.7	65.03737374	23.6	70.47474747	0.110363636	19798
396	19799	Papaver rhoeas	z	35	2035	1	1	0	30	0	900	70.34444444	23.7	65.0979798	23.6	70.5959596	0.228949495	19799
397	19813	Papaver rhoeas	z	33	2033	1	2	0	5	0	25	69.456	23.7	64.214	23.601	69.414	-0.02194	19813
398	19814	Papaver rhoeas	z	33	2033	1	2	0	10	0	100	69.361	23.7	64.216	23.597	69.416	0.07564	19814
399	19815	Papaver rhoeas	z	33	2033	1	2	0	15	0	225	69.115	23.7	64.097	23.599	69.297	0.16813	19815
400	19816	Papaver rhoeas	z	33	2033	1	2	0	20	0	400	68.927	23.7	63.923	23.587	69.057	0.13167	19816
401	19817	Papaver rhoeas	z	33	2033	1	2	0	25	0	625	68.696	23.7	63.784	23.584	68.881	0.18336	19817
402	19818	Papaver rhoeas	z	33	2033	1	2	0	30	0	900	68.5	23.7	63.657	23.581	68.731	0.2157	19818
403	19832	Papaver rhoeas	z	32	2032	1	3	0	5	0	25	67.217	23.671	62.531	23.537	67.265	0.04699	19832
404	19833	Papaver rhoeas	z	32	2032	1	3	0	10	0	100	67.136	23.614	62.505	23.503	67.21	0.09445	19833
405	19834	Papaver rhoeas	z	32	2032	1	3	0	15	0	225	67.10707071	23.61212121	62.5010101	23.5	67.2020202	0.118232323	19834
406	19835	Papaver rhoeas	z	32	2032	1	3	0	20	0	400	67.02828283	23.61515152	62.5	23.5	67.2	0.195717172	19835
407	19836	Papaver rhoeas	z	32	2032	1	3	0	25	0	625	67.01515152	23.61717172	62.49494949	23.5	67.19494949	0.202333333	19836
408	19837	Papaver rhoeas	z	32	2032	1	3	0	30	0	900	66.987	23.617	62.393	23.5	67.093	0.09897	19837
409	19851	Papaver rhoeas	z	34	2034	2	0	0	5	0	25	66.402	23.599	61.79	23.5	66.29	-0.0929	19851
410	19852	Papaver rhoeas	z	34	2034	2	0	0	10	0	100	66.2979798	23.5979798	61.81111111	23.5	66.32222222	0.038353535	19852
411	19853	Papaver rhoeas	z	34	2034	2	0	0	15	0	225	66.37070707	23.58888889	61.85959596	23.48383838	66.41515152	0.028171717	19853
412	19854	Papaver rhoeas	z	34	2034	2	0	0	20	0	400	66.30505051	23.5979798	61.85050505	23.48282828	66.4030303	0.08210101	19854
413	19855	Papaver rhoeas	z	34	2034	2	0	0	25	0	625	66.38080808	23.59090909	61.88181818	23.41414141	66.45454545	0.046737374	19855
414	19856	Papaver rhoeas	z	34	2034	2	0	0	30	0	900	66.354	23.569	61.897	23.407	66.487	0.09313	19856
415	19870	Papaver rhoeas	z	35	2035	2	1	0	5	0	25	65.877	23.579	61.562	23.488	66.027	0.13798	19870
416	19871	Papaver rhoeas	z	35	2035	2	1	0	10	0	100	65.821	23.506	61.511	23.421	65.93	0.12819	19871
417	19872	Papaver rhoeas	z	35	2035	2	1	0	15	0	225	65.761	23.51	61.432	23.402	65.832	0.08628	19872
418	19873	Papaver rhoeas	z	35	2035	2	1	0	20	0	400	65.63939394	23.50707071	61.3979798	23.4	65.7979798	0.164	19873
419	19874	Papaver rhoeas	z	35	2035	2	1	0	25	0	625	65.55858586	23.52121212	61.31919192	23.4	65.71919192	0.143171717	19874
420	19875	Papaver rhoeas	z	35	2035	2	1	0	30	0	900	65.45510204	23.52959184	61.27244898	23.4	65.64489796	0.186357143	19875
421	19889	Papaver rhoeas	z	33	2033	2	2	0	5	0	25	65.301	23.5	61.051	23.416	65.351	0.05529	19889
422	19890	Papaver rhoeas	z	33	2033	2	2	0	10	0	100	65.317	23.5	61.103	23.4	65.403	0.10587	19890
423	19891	Papaver rhoeas	z	33	2033	2	2	0	15	0	225	65.386	23.5	61.119	23.4	65.419	0.05751	19891
424	19892	Papaver rhoeas	z	33	2033	2	2	0	20	0	400	65.3	23.5	61.167	23.4	65.467	0.20543	19892
425	19893	Papaver rhoeas	z	33	2033	2	2	0	25	0	625	65.302	23.5	61.188	23.4	65.488	0.23052	19893
426	19894	Papaver rhoeas	z	33	2033	2	2	0	30	0	900	65.302	23.5	61.131	23.4	65.431	0.15699	19894
427	19908	Papaver rhoeas	z	32	2032	2	3	0	5	0	25	65.289	23.5	61.08	23.4	65.38	0.10457	19908
428	19909	Papaver rhoeas	z	32	2032	2	3	0	10	0	100	65.22	23.501	61.112	23.4	65.412	0.21449	19909
429	19910	Papaver rhoeas	z	32	2032	2	3	0	15	0	225	65.281	23.5	61.163	23.4	65.463	0.21927	19910
430	19911	Papaver rhoeas	z	32	2032	2	3	0	20	0	400	65.356	23.5	61.233	23.399	65.567	0.23457	19911
431	19912	Papaver rhoeas	z	32	2032	2	3	0	25	0	625	65.34545455	23.5	61.26666667	23.4	65.63333333	0.288545455	19912
432	19913	Papaver rhoeas	z	32	2032	2	3	0	30	0	900	65.49393939	23.4979798	61.32020202	23.3959596	65.71717172	0.209121212	19913
433	19927	Papaver rhoeas	z	34	2034	3	0	0	5	0	25	65.691	23.5	61.339	23.4	65.739	0.03631	19927
434	19928	Papaver rhoeas	z	34	2034	3	0	0	10	0	100	65.742	23.5	61.467	23.393	65.867	0.15043	19928
435	19929	Papaver rhoeas	z	34	2034	3	0	0	15	0	225	65.805	23.487	61.511	23.389	65.929	0.14419	19929
436	19930	Papaver rhoeas	z	34	2034	3	0	0	20	0	400	65.77979798	23.48181818	61.58181818	23.38383838	66.06363636	0.260747475	19930
437	19931	Papaver rhoeas	z	34	2034	3	0	0	25	0	625	65.7040404	23.5	61.57272727	23.38787879	66.04747475	0.324777778	19931
438	19932	Papaver rhoeas	z	34	2034	3	0	0	30	0	900	65.754	23.5	61.538	23.399	65.976	0.23002	19932
439	19946	Papaver rhoeas	z	35	2035	3	1	0	5	0	25	65.598	23.499	61.283	23.4	65.666	0.05707	19946
440	19947	Papaver rhoeas	z	35	2035	3	1	0	10	0	100	65.484	23.5	61.238	23.395	65.579	0.11302	19947
441	19948	Papaver rhoeas	z	35	2035	3	1	0	15	0	225	65.311	23.5	61.148	23.399	65.448	0.16993	19948
442	19949	Papaver rhoeas	z	35	2035	3	1	0	20	0	400	65.21	23.497	61.052	23.393	65.352	0.14762	19949
443	19950	Papaver rhoeas	z	35	2035	3	1	0	25	0	625	65.161	23.478	60.986	23.381	65.286	0.1119	19950
444	19951	Papaver rhoeas	z	35	2035	3	1	0	30	0	900	65.04	23.469	60.938	23.395	65.236	0.17102	19951
445	19965	Papaver rhoeas	z	33	2033	3	2	0	5	0	25	64.72727273	23.42727273	60.62828283	23.39191919	64.81919192	0.084212121	19965
446	19966	Papaver rhoeas	z	33	2033	3	2	0	10	0	100	64.78484848	23.48686869	60.74444444	23.37474747	64.94444444	0.176484848	19966
447	19967	Papaver rhoeas	z	33	2033	3	2	0	15	0	225	64.94040404	23.42121212	60.8010101	23.35252525	65.02121212	0.09389899	19967
448	19968	Papaver rhoeas	z	33	2033	3	2	0	20	0	400	65.08181818	23.4040404	60.91010101	23.30909091	65.2020202	0.09320202	19968
449	19969	Papaver rhoeas	z	33	2033	3	2	0	25	0	625	65.11313131	23.41313131	60.95353535	23.3030303	65.25353535	0.11789899	19969
450	19970	Papaver rhoeas	z	33	2033	3	2	0	30	0	900	65.132	23.421	61.049	23.3	65.349	0.22172	19970
451	19984	Papaver rhoeas	z	32	2032	3	3	0	5	0	25	64.41414141	23.43838384	60.36060606	23.37474747	64.46060606	0.052040404	19984
452	19985	Papaver rhoeas	z	32	2032	3	3	0	10	0	100	64.329	23.429	60.359	23.334	64.459	0.13511	19985
453	19986	Papaver rhoeas	z	32	2032	3	3	0	15	0	225	64.34545455	23.44545455	60.35454545	23.36464646	64.45454545	0.112909091	19986
454	19987	Papaver rhoeas	z	32	2032	3	3	0	20	0	400	64.32828283	23.43636364	60.33838384	23.34545455	64.43838384	0.109232323	19987
455	19988	Papaver rhoeas	z	32	2032	3	3	0	25	0	625	64.314	23.492	60.359	23.352	64.459	0.15011	19988
456	19989	Papaver rhoeas	z	32	2032	3	3	0	30	0	900	64.322	23.478	60.377	23.38	64.477	0.16533	19989
