# Supplementary material for: Floral Humidity in Flowering Plants: A Preliminary Survey
Source: Front Plant Sci. 2020 Mar 6;11:249. doi: 10.3389/fpls.2020.00249 (PMC7068853; doi:10.3389/fpls.2020.00249)
Supplement: SUPPLEMENTARY FILE 2 — A zipped file containing floral humidity data collected by the robot arm transects as described in the main text. A word document within the zipped files explains the data formatting in detail. Datafiles themselves are in CSV format. [file Data_Sheet_2.zip › Floral humidity data/Flowers/Papaver rhoeas Raw.csv]

	X.	Individual	Species	totIndividual	date	sample..	Sample.order	x.or.z.transect	xoffset	zoffset	Background.Humidity	Background.Temperature	Focal.Humidity	Focal.Temperature	Corrected.Focal.humidity	Change.in.RH.	block	BE	Tag	N
1	187393	26	Papaver rhoeas	2026	2018-06-15-13-51-16	0	3	x	-30	0	42.3	23.2	42	23.1	42.1	-0.177	19135	First10	Here	1
2	187394	26	Papaver rhoeas	2026	2018-06-15-13-51-18	0	3	x	-30	0	42.3	23.2	42	23.1	42.1	-0.177	19135	First10	Here	2
3	187395	26	Papaver rhoeas	2026	2018-06-15-13-51-20	0	3	x	-30	0	42.3	23.2	42.1	23.2	42.2	-0.083	19135	First10	Here	3
4	187396	26	Papaver rhoeas	2026	2018-06-15-13-51-22	0	3	x	-30	0	42.3	23.2	42	23.1	42.1	-0.177	19135	First10	Here	4
5	187397	26	Papaver rhoeas	2026	2018-06-15-13-51-24	0	3	x	-30	0	42.3	23.2	42.1	23.2	42.2	-0.083	19135	First10	Here	5
6	187398	26	Papaver rhoeas	2026	2018-06-15-13-51-26	0	3	x	-30	0	42.3	23.2	42	23.1	42.1	-0.177	19135	First10	Here	6
7	187399	26	Papaver rhoeas	2026	2018-06-15-13-51-28	0	3	x	-30	0	42.3	23.2	42	23.1	42.1	-0.177	19135	First10	Here	7
8	187400	26	Papaver rhoeas	2026	2018-06-15-13-51-30	0	3	x	-30	0	42.3	23.2	42	23.1	42.1	-0.177	19135	First10	Here	8
9	187401	26	Papaver rhoeas	2026	2018-06-15-13-51-32	0	3	x	-30	0	42.3	23.2	42	23.1	42.1	-0.177	19135	First10	Here	9
10	187402	26	Papaver rhoeas	2026	2018-06-15-13-51-34	0	3	x	-30	0	42.3	23.2	42	23.1	42.1	-0.177	19135	First10	Here	10
11	187403	26	Papaver rhoeas	2026	2018-06-15-13-51-36	0	3	x	-30	0	42.3	23.2	42.1	23.1	42.2	-0.083	19135			11
12	187404	26	Papaver rhoeas	2026	2018-06-15-13-51-38	0	3	x	-30	0	42.3	23.2	42.1	23.1	42.2	-0.083	19135			12
13	187405	26	Papaver rhoeas	2026	2018-06-15-13-51-40	0	3	x	-30	0	42.3	23.2	42	23.1	42.1	-0.177	19135			13
14	187406	26	Papaver rhoeas	2026	2018-06-15-13-51-42	0	3	x	-30	0	42.3	23.2	42	23.1	42.1	-0.177	19135			14
15	187407	26	Papaver rhoeas	2026	2018-06-15-13-51-45	0	3	x	-30	0	42.3	23.2	42	23.1	42.1	-0.177	19135			15
16	187408	26	Papaver rhoeas	2026	2018-06-15-13-51-47	0	3	x	-30	0	42.3	23.2	42	23.1	42.1	-0.177	19135			16
17	187409	26	Papaver rhoeas	2026	2018-06-15-13-51-49	0	3	x	-30	0	42.3	23.2	42	23.1	42.1	-0.177	19135			17
18	187410	26	Papaver rhoeas	2026	2018-06-15-13-51-51	0	3	x	-30	0	42.3	23.2	42	23.1	42.1	-0.177	19135			18
19	187411	26	Papaver rhoeas	2026	2018-06-15-13-51-53	0	3	x	-30	0	42.3	23.2	42.1	23.1	42.2	-0.083	19135			19
20	187412	26	Papaver rhoeas	2026	2018-06-15-13-51-55	0	3	x	-30	0	42.3	23.2	42	23.1	42.1	-0.177	19135			20
21	187413	26	Papaver rhoeas	2026	2018-06-15-13-51-57	0	3	x	-30	0	42.3	23.2	42	23.1	42.1	-0.177	19135			21
22	187414	26	Papaver rhoeas	2026	2018-06-15-13-51-59	0	3	x	-30	0	42.3	23.2	42	23.1	42.1	-0.177	19135			22
23	187415	26	Papaver rhoeas	2026	2018-06-15-13-52-01	0	3	x	-30	0	42.3	23.2	42.1	23.2	42.2	-0.083	19135			23
24	187416	26	Papaver rhoeas	2026	2018-06-15-13-52-03	0	3	x	-30	0	42.3	23.2	42	23.1	42.1	-0.177	19135			24
25	187417	26	Papaver rhoeas	2026	2018-06-15-13-52-05	0	3	x	-30	0	42.3	23.2	42	23.1	42.1	-0.177	19135			25
26	187418	26	Papaver rhoeas	2026	2018-06-15-13-52-07	0	3	x	-30	0	42.3	23.2	42	23.1	42.1	-0.177	19135			26
27	187419	26	Papaver rhoeas	2026	2018-06-15-13-52-09	0	3	x	-30	0	42.4	23.2	42	23.1	42.1	-0.277	19135			27
28	187420	26	Papaver rhoeas	2026	2018-06-15-13-52-11	0	3	x	-30	0	42.4	23.2	42	23.1	42.1	-0.277	19135			28
29	187421	26	Papaver rhoeas	2026	2018-06-15-13-52-13	0	3	x	-30	0	42.4	23.2	42	23.1	42.1	-0.277	19135			29
30	187422	26	Papaver rhoeas	2026	2018-06-15-13-52-15	0	3	x	-30	0	42.4	23.2	42	23.1	42.1	-0.277	19135			30
31	187423	26	Papaver rhoeas	2026	2018-06-15-13-52-17	0	3	x	-30	0	42.3	23.2	42	23.1	42.1	-0.177	19135			31
32	187424	26	Papaver rhoeas	2026	2018-06-15-13-52-19	0	3	x	-30	0	42.3	23.2	42	23.1	42.1	-0.177	19135			32
33	187425	26	Papaver rhoeas	2026	2018-06-15-13-52-21	0	3	x	-30	0	42.3	23.2	42.1	23.1	42.2	-0.083	19135			33
34	187426	26	Papaver rhoeas	2026	2018-06-15-13-52-23	0	3	x	-30	0	42.3	23.2	42	23.1	42.1	-0.177	19135			34
35	187427	26	Papaver rhoeas	2026	2018-06-15-13-52-25	0	3	x	-30	0	42.3	23.2	42.1	23.1	42.2	-0.083	19135			35
36	187428	26	Papaver rhoeas	2026	2018-06-15-13-52-27	0	3	x	-30	0	42.3	23.2	42.1	23.1	42.2	-0.083	19135			36
37	187429	26	Papaver rhoeas	2026	2018-06-15-13-52-29	0	3	x	-30	0	42.3	23.2	42.1	23.1	42.2	-0.083	19135			37
38	187430	26	Papaver rhoeas	2026	2018-06-15-13-52-31	0	3	x	-30	0	42.3	23.2	42	23.1	42.1	-0.177	19135			38
39	187431	26	Papaver rhoeas	2026	2018-06-15-13-52-33	0	3	x	-30	0	42.3	23.2	42.1	23.1	42.2	-0.083	19135			39
40	187432	26	Papaver rhoeas	2026	2018-06-15-13-52-35	0	3	x	-30	0	42.3	23.2	42.1	23.1	42.2	-0.083	19135			40
41	187433	26	Papaver rhoeas	2026	2018-06-15-13-52-37	0	3	x	-30	0	42.3	23.2	42.1	23.1	42.2	-0.083	19135			41
42	187434	26	Papaver rhoeas	2026	2018-06-15-13-52-39	0	3	x	-30	0	42.3	23.2	42.1	23.1	42.2	-0.083	19135			42
43	187435	26	Papaver rhoeas	2026	2018-06-15-13-52-41	0	3	x	-30	0	42.3	23.2	42.1	23.1	42.2	-0.083	19135			43
44	187436	26	Papaver rhoeas	2026	2018-06-15-13-52-43	0	3	x	-30	0	42.3	23.2	42.1	23.1	42.2	-0.083	19135			44
45	187437	26	Papaver rhoeas	2026	2018-06-15-13-52-45	0	3	x	-30	0	42.3	23.2	42.1	23.1	42.2	-0.083	19135			45
46	187438	26	Papaver rhoeas	2026	2018-06-15-13-52-47	0	3	x	-30	0	42.3	23.2	42.1	23.1	42.2	-0.083	19135			46
47	187439	26	Papaver rhoeas	2026	2018-06-15-13-52-49	0	3	x	-30	0	42.3	23.2	42.1	23.1	42.2	-0.083	19135			47
48	187440	26	Papaver rhoeas	2026	2018-06-15-13-52-51	0	3	x	-30	0	42.3	23.2	42.1	23.1	42.2	-0.083	19135			48
49	187441	26	Papaver rhoeas	2026	2018-06-15-13-52-53	0	3	x	-30	0	42.3	23.2	42.1	23.1	42.2	-0.083	19135			49
50	187442	26	Papaver rhoeas	2026	2018-06-15-13-52-55	0	3	x	-30	0	42.3	23.2	42.1	23.1	42.2	-0.083	19135			50
51	187443	26	Papaver rhoeas	2026	2018-06-15-13-52-57	0	3	x	-30	0	42.2	23.2	42.1	23.1	42.2	0.017	19135			51
52	187444	26	Papaver rhoeas	2026	2018-06-15-13-52-59	0	3	x	-30	0	42.3	23.2	42.1	23.1	42.2	-0.083	19135			52
53	187445	26	Papaver rhoeas	2026	2018-06-15-13-53-01	0	3	x	-30	0	42.3	23.2	42.1	23.1	42.2	-0.083	19135			53
54	187446	26	Papaver rhoeas	2026	2018-06-15-13-53-03	0	3	x	-30	0	42.3	23.2	42.1	23.1	42.2	-0.083	19135			54
55	187447	26	Papaver rhoeas	2026	2018-06-15-13-53-05	0	3	x	-30	0	42.3	23.2	42.1	23.1	42.2	-0.083	19135			55
56	187448	26	Papaver rhoeas	2026	2018-06-15-13-53-07	0	3	x	-30	0	42.3	23.2	42.1	23.1	42.2	-0.083	19135			56
57	187449	26	Papaver rhoeas	2026	2018-06-15-13-53-09	0	3	x	-30	0	42.3	23.2	42.1	23.1	42.2	-0.083	19135			57
58	187450	26	Papaver rhoeas	2026	2018-06-15-13-53-11	0	3	x	-30	0	42.3	23.2	42.1	23.1	42.2	-0.083	19135			58
59	187451	26	Papaver rhoeas	2026	2018-06-15-13-53-13	0	3	x	-30	0	42.3	23.2	42.1	23.1	42.2	-0.083	19135			59
60	187452	26	Papaver rhoeas	2026	2018-06-15-13-53-15	0	3	x	-30	0	42.3	23.2	42.1	23.1	42.2	-0.083	19135			60
61	187453	26	Papaver rhoeas	2026	2018-06-15-13-53-17	0	3	x	-30	0	42.3	23.2	42.1	23.1	42.2	-0.083	19135			61
62	187454	26	Papaver rhoeas	2026	2018-06-15-13-53-19	0	3	x	-30	0	42.3	23.2	42.1	23.1	42.2	-0.083	19135			62
63	187455	26	Papaver rhoeas	2026	2018-06-15-13-53-21	0	3	x	-30	0	42.3	23.2	42.1	23.1	42.2	-0.083	19135			63
64	187456	26	Papaver rhoeas	2026	2018-06-15-13-53-23	0	3	x	-30	0	42.3	23.2	42.1	23.1	42.2	-0.083	19135			64
65	187457	26	Papaver rhoeas	2026	2018-06-15-13-53-25	0	3	x	-30	0	42.3	23.2	42.1	23.1	42.2	-0.083	19135			65
66	187458	26	Papaver rhoeas	2026	2018-06-15-13-53-27	0	3	x	-30	0	42.3	23.2	42.1	23.1	42.2	-0.083	19135			66
67	187459	26	Papaver rhoeas	2026	2018-06-15-13-53-29	0	3	x	-30	0	42.3	23.2	42.1	23.1	42.2	-0.083	19135			67
68	187460	26	Papaver rhoeas	2026	2018-06-15-13-53-31	0	3	x	-30	0	42.3	23.2	42.1	23.1	42.2	-0.083	19135			68
69	187461	26	Papaver rhoeas	2026	2018-06-15-13-53-33	0	3	x	-30	0	42.3	23.2	42.1	23.1	42.2	-0.083	19135			69
70	187462	26	Papaver rhoeas	2026	2018-06-15-13-53-35	0	3	x	-30	0	42.3	23.2	42.1	23.1	42.2	-0.083	19135			70
71	187463	26	Papaver rhoeas	2026	2018-06-15-13-53-37	0	3	x	-30	0	42.3	23.2	42.1	23.1	42.2	-0.083	19135			71
72	187464	26	Papaver rhoeas	2026	2018-06-15-13-53-39	0	3	x	-30	0	42.3	23.2	42.1	23.1	42.2	-0.083	19135			72
73	187465	26	Papaver rhoeas	2026	2018-06-15-13-53-41	0	3	x	-30	0	42.3	23.2	42.1	23.1	42.2	-0.083	19135			73
74	187466	26	Papaver rhoeas	2026	2018-06-15-13-53-43	0	3	x	-30	0	42.3	23.2	42.1	23.1	42.2	-0.083	19135			74
75	187467	26	Papaver rhoeas	2026	2018-06-15-13-53-45	0	3	x	-30	0	42.3	23.2	42.1	23.1	42.2	-0.083	19135			75
76	187468	26	Papaver rhoeas	2026	2018-06-15-13-53-47	0	3	x	-30	0	42.3	23.2	42.1	23.1	42.2	-0.083	19135			76
77	187469	26	Papaver rhoeas	2026	2018-06-15-13-53-49	0	3	x	-30	0	42.3	23.2	42.1	23.1	42.2	-0.083	19135			77
78	187470	26	Papaver rhoeas	2026	2018-06-15-13-53-51	0	3	x	-30	0	42.3	23.2	42.1	23.1	42.2	-0.083	19135			78
79	187471	26	Papaver rhoeas	2026	2018-06-15-13-53-53	0	3	x	-30	0	42.4	23.2	42.1	23.1	42.2	-0.183	19135			79
80	187472	26	Papaver rhoeas	2026	2018-06-15-13-53-55	0	3	x	-30	0	42.4	23.2	42.1	23.1	42.2	-0.183	19135			80
81	187473	26	Papaver rhoeas	2026	2018-06-15-13-53-57	0	3	x	-30	0	42.3	23.2	42.1	23.1	42.2	-0.083	19135			81
82	187474	26	Papaver rhoeas	2026	2018-06-15-13-53-59	0	3	x	-30	0	42.3	23.2	42.1	23.1	42.2	-0.083	19135			82
83	187475	26	Papaver rhoeas	2026	2018-06-15-13-54-01	0	3	x	-30	0	42.3	23.2	42.1	23.1	42.2	-0.083	19135			83
84	187476	26	Papaver rhoeas	2026	2018-06-15-13-54-03	0	3	x	-30	0	42.4	23.2	42.1	23.1	42.2	-0.183	19135			84
85	187477	26	Papaver rhoeas	2026	2018-06-15-13-54-05	0	3	x	-30	0	42.4	23.2	42.1	23.1	42.2	-0.183	19135			85
86	187478	26	Papaver rhoeas	2026	2018-06-15-13-54-07	0	3	x	-30	0	42.4	23.2	42.1	23.1	42.2	-0.183	19135			86
87	187479	26	Papaver rhoeas	2026	2018-06-15-13-54-09	0	3	x	-30	0	42.4	23.2	42.1	23.1	42.2	-0.183	19135			87
88	187480	26	Papaver rhoeas	2026	2018-06-15-13-54-11	0	3	x	-30	0	42.4	23.2	42.1	23.1	42.2	-0.183	19135			88
89	187481	26	Papaver rhoeas	2026	2018-06-15-13-54-13	0	3	x	-30	0	42.4	23.2	42.1	23.1	42.2	-0.183	19135			89
90	187482	26	Papaver rhoeas	2026	2018-06-15-13-54-15	0	3	x	-30	0	42.4	23.2	42.1	23.1	42.2	-0.183	19135			90
91	187483	26	Papaver rhoeas	2026	2018-06-15-13-54-17	0	3	x	-30	0	42.3	23.2	42.1	23.1	42.2	-0.083	19135	Last10	Here	91
92	187484	26	Papaver rhoeas	2026	2018-06-15-13-54-19	0	3	x	-30	0	42.4	23.2	42.1	23.1	42.2	-0.183	19135	Last10	Here	92
93	187485	26	Papaver rhoeas	2026	2018-06-15-13-54-21	0	3	x	-30	0	42.4	23.2	42.2	23.1	42.3	-0.089	19135	Last10	Here	93
94	187486	26	Papaver rhoeas	2026	2018-06-15-13-54-23	0	3	x	-30	0	42.3	23.2	42.2	23.1	42.3	0.011	19135	Last10	Here	94
95	187487	26	Papaver rhoeas	2026	2018-06-15-13-54-25	0	3	x	-30	0	42.3	23.2	42.2	23.1	42.3	0.011	19135	Last10	Here	95
96	187488	26	Papaver rhoeas	2026	2018-06-15-13-54-27	0	3	x	-30	0	42.3	23.2	42.1	23.1	42.2	-0.083	19135	Last10	Here	96
97	187489	26	Papaver rhoeas	2026	2018-06-15-13-54-29	0	3	x	-30	0	42.3	23.2	42.2	23.1	42.3	0.011	19135	Last10	Here	97
98	187490	26	Papaver rhoeas	2026	2018-06-15-13-54-31	0	3	x	-30	0	42.3	23.2	42.2	23.1	42.3	0.011	19135	Last10	Here	98
99	187491	26	Papaver rhoeas	2026	2018-06-15-13-54-33	0	3	x	-30	0	42.3	23.2	42.1	23.1	42.2	-0.083	19135	Last10	Here	99
100	187492	26	Papaver rhoeas	2026	2018-06-15-13-55-07	0	3	x	-25	0	42.3	23.2	42.2	23.1	42.3	0.011	19136	First10	Here	1
101	187493	26	Papaver rhoeas	2026	2018-06-15-13-55-09	0	3	x	-25	0	42.3	23.2	42.2	23.1	42.3	0.011	19136	First10	Here	2
102	187494	26	Papaver rhoeas	2026	2018-06-15-13-55-11	0	3	x	-25	0	42.3	23.2	42.2	23.1	42.3	0.011	19136	First10	Here	3
103	187495	26	Papaver rhoeas	2026	2018-06-15-13-55-13	0	3	x	-25	0	42.3	23.2	42.2	23.1	42.3	0.011	19136	First10	Here	4
104	187496	26	Papaver rhoeas	2026	2018-06-15-13-55-15	0	3	x	-25	0	42.3	23.2	42.2	23.1	42.3	0.011	19136	First10	Here	5
105	187497	26	Papaver rhoeas	2026	2018-06-15-13-55-17	0	3	x	-25	0	42.3	23.2	42.2	23.1	42.3	0.011	19136	First10	Here	6
106	187498	26	Papaver rhoeas	2026	2018-06-15-13-55-19	0	3	x	-25	0	42.3	23.2	42.2	23.1	42.3	0.011	19136	First10	Here	7
107	187499	26	Papaver rhoeas	2026	2018-06-15-13-55-21	0	3	x	-25	0	42.3	23.2	42.2	23.1	42.3	0.011	19136	First10	Here	8
108	187500	26	Papaver rhoeas	2026	2018-06-15-13-55-23	0	3	x	-25	0	42.3	23.2	42.3	23.1	42.4	0.106	19136	First10	Here	9
109	187501	26	Papaver rhoeas	2026	2018-06-15-13-55-25	0	3	x	-25	0	42.3	23.2	42.2	23.1	42.3	0.011	19136	First10	Here	10
110	187502	26	Papaver rhoeas	2026	2018-06-15-13-55-27	0	3	x	-25	0	42.3	23.2	42.2	23.1	42.3	0.011	19136			11
111	187503	26	Papaver rhoeas	2026	2018-06-15-13-55-29	0	3	x	-25	0	42.3	23.2	42.2	23.1	42.3	0.011	19136			12
112	187504	26	Papaver rhoeas	2026	2018-06-15-13-55-31	0	3	x	-25	0	42.3	23.2	42.2	23.1	42.3	0.011	19136			13
113	187505	26	Papaver rhoeas	2026	2018-06-15-13-55-33	0	3	x	-25	0	42.3	23.2	42.2	23.1	42.3	0.011	19136			14
114	187506	26	Papaver rhoeas	2026	2018-06-15-13-55-35	0	3	x	-25	0	42.3	23.2	42.3	23.1	42.4	0.106	19136			15
115	187507	26	Papaver rhoeas	2026	2018-06-15-13-55-37	0	3	x	-25	0	42.3	23.2	42.3	23.1	42.4	0.106	19136			16
116	187508	26	Papaver rhoeas	2026	2018-06-15-13-55-39	0	3	x	-25	0	42.3	23.2	42.3	23.1	42.4	0.106	19136			17
117	187509	26	Papaver rhoeas	2026	2018-06-15-13-55-41	0	3	x	-25	0	42.3	23.2	42.2	23.1	42.3	0.011	19136			18
118	187510	26	Papaver rhoeas	2026	2018-06-15-13-55-43	0	3	x	-25	0	42.3	23.2	42.3	23.1	42.4	0.106	19136			19
119	187511	26	Papaver rhoeas	2026	2018-06-15-13-55-45	0	3	x	-25	0	42.3	23.2	42.2	23.1	42.3	0.011	19136			20
120	187512	26	Papaver rhoeas	2026	2018-06-15-13-55-47	0	3	x	-25	0	42.3	23.2	42.2	23.1	42.3	0.011	19136			21
121	187513	26	Papaver rhoeas	2026	2018-06-15-13-55-49	0	3	x	-25	0	42.3	23.2	42.2	23.1	42.3	0.011	19136			22
122	187514	26	Papaver rhoeas	2026	2018-06-15-13-55-51	0	3	x	-25	0	42.3	23.2	42.3	23.1	42.4	0.106	19136			23
123	187515	26	Papaver rhoeas	2026	2018-06-15-13-55-53	0	3	x	-25	0	42.3	23.2	42.2	23.1	42.3	0.011	19136			24
124	187516	26	Papaver rhoeas	2026	2018-06-15-13-55-55	0	3	x	-25	0	42.3	23.2	42.2	23.1	42.3	0.011	19136			25
125	187517	26	Papaver rhoeas	2026	2018-06-15-13-55-57	0	3	x	-25	0	42.3	23.2	42.3	23.1	42.4	0.106	19136			26
126	187518	26	Papaver rhoeas	2026	2018-06-15-13-55-59	0	3	x	-25	0	42.3	23.2	42.3	23.1	42.4	0.106	19136			27
127	187519	26	Papaver rhoeas	2026	2018-06-15-13-56-01	0	3	x	-25	0	42.3	23.2	42.3	23.1	42.4	0.106	19136			28
128	187520	26	Papaver rhoeas	2026	2018-06-15-13-56-03	0	3	x	-25	0	42.3	23.2	42.3	23.1	42.4	0.106	19136			29
129	187521	26	Papaver rhoeas	2026	2018-06-15-13-56-05	0	3	x	-25	0	42.3	23.2	42.3	23.1	42.4	0.106	19136			30
130	187522	26	Papaver rhoeas	2026	2018-06-15-13-56-07	0	3	x	-25	0	42.3	23.2	42.3	23.1	42.4	0.106	19136			31
131	187523	26	Papaver rhoeas	2026	2018-06-15-13-56-09	0	3	x	-25	0	42.3	23.2	42.3	23.1	42.4	0.106	19136			32
132	187524	26	Papaver rhoeas	2026	2018-06-15-13-56-11	0	3	x	-25	0	42.3	23.2	42.3	23.1	42.4	0.106	19136			33
133	187525	26	Papaver rhoeas	2026	2018-06-15-13-56-13	0	3	x	-25	0	42.3	23.2	42.2	23.1	42.3	0.011	19136			34
134	187526	26	Papaver rhoeas	2026	2018-06-15-13-56-15	0	3	x	-25	0	42.3	23.2	42.3	23.1	42.4	0.106	19136			35
135	187527	26	Papaver rhoeas	2026	2018-06-15-13-56-17	0	3	x	-25	0	42.3	23.2	42.3	23.1	42.4	0.106	19136			36
136	187528	26	Papaver rhoeas	2026	2018-06-15-13-56-19	0	3	x	-25	0	42.3	23.2	42.3	23.1	42.4	0.106	19136			37
137	187529	26	Papaver rhoeas	2026	2018-06-15-13-56-21	0	3	x	-25	0	42.3	23.2	42.2	23.1	42.3	0.011	19136			38
138	187530	26	Papaver rhoeas	2026	2018-06-15-13-56-23	0	3	x	-25	0	42.3	23.2	42.3	23.1	42.4	0.106	19136			39
139	187531	26	Papaver rhoeas	2026	2018-06-15-13-56-25	0	3	x	-25	0	42.3	23.2	42.2	23.1	42.3	0.011	19136			40
140	187532	26	Papaver rhoeas	2026	2018-06-15-13-56-27	0	3	x	-25	0	42.3	23.2	42.2	23.1	42.3	0.011	19136			41
141	187533	26	Papaver rhoeas	2026	2018-06-15-13-56-29	0	3	x	-25	0	42.3	23.2	42.2	23.1	42.3	0.011	19136			42
142	187534	26	Papaver rhoeas	2026	2018-06-15-13-56-31	0	3	x	-25	0	42.3	23.2	42.2	23.1	42.3	0.011	19136			43
143	187535	26	Papaver rhoeas	2026	2018-06-15-13-56-33	0	3	x	-25	0	42.3	23.2	42.2	23.1	42.3	0.011	19136			44
144	187536	26	Papaver rhoeas	2026	2018-06-15-13-56-35	0	3	x	-25	0	42.3	23.2	42.2	23.1	42.3	0.011	19136			45
145	187537	26	Papaver rhoeas	2026	2018-06-15-13-56-37	0	3	x	-25	0	42.3	23.2	42.2	23.1	42.3	0.011	19136			46
146	187538	26	Papaver rhoeas	2026	2018-06-15-13-56-39	0	3	x	-25	0	42.3	23.2	42.2	23.1	42.3	0.011	19136			47
147	187539	26	Papaver rhoeas	2026	2018-06-15-13-56-41	0	3	x	-25	0	42.3	23.2	42.2	23.1	42.3	0.011	19136			48
148	187540	26	Papaver rhoeas	2026	2018-06-15-13-56-43	0	3	x	-25	0	42.3	23.2	42.2	23.1	42.3	0.011	19136			49
149	187541	26	Papaver rhoeas	2026	2018-06-15-13-56-45	0	3	x	-25	0	42.3	23.2	42.2	23.1	42.3	0.011	19136			50
150	187542	26	Papaver rhoeas	2026	2018-06-15-13-56-47	0	3	x	-25	0	42.3	23.2	42.2	23.1	42.3	0.011	19136			51
151	187543	26	Papaver rhoeas	2026	2018-06-15-13-56-49	0	3	x	-25	0	42.3	23.2	42.3	23.1	42.4	0.106	19136			52
152	187544	26	Papaver rhoeas	2026	2018-06-15-13-56-52	0	3	x	-25	0	42.3	23.2	42.2	23.1	42.3	0.011	19136			53
153	187545	26	Papaver rhoeas	2026	2018-06-15-13-56-54	0	3	x	-25	0	42.3	23.2	42.2	23.1	42.3	0.011	19136			54
154	187546	26	Papaver rhoeas	2026	2018-06-15-13-56-56	0	3	x	-25	0	42.4	23.2	42.2	23.1	42.3	-0.089	19136			55
155	187547	26	Papaver rhoeas	2026	2018-06-15-13-56-58	0	3	x	-25	0	42.4	23.2	42.3	23.1	42.4	0.006	19136			56
156	187548	26	Papaver rhoeas	2026	2018-06-15-13-57-00	0	3	x	-25	0	42.4	23.2	42.2	23.1	42.3	-0.089	19136			57
157	187549	26	Papaver rhoeas	2026	2018-06-15-13-57-02	0	3	x	-25	0	42.4	23.2	42.2	23.1	42.3	-0.089	19136			58
158	187550	26	Papaver rhoeas	2026	2018-06-15-13-57-04	0	3	x	-25	0	42.4	23.2	42.2	23.1	42.3	-0.089	19136			59
159	187551	26	Papaver rhoeas	2026	2018-06-15-13-57-06	0	3	x	-25	0	42.4	23.2	42.2	23.1	42.3	-0.089	19136			60
160	187552	26	Papaver rhoeas	2026	2018-06-15-13-57-08	0	3	x	-25	0	42.3	23.2	42.2	23.1	42.3	0.011	19136			61
161	187553	26	Papaver rhoeas	2026	2018-06-15-13-57-10	0	3	x	-25	0	42.4	23.2	42.2	23.1	42.3	-0.089	19136			62
162	187554	26	Papaver rhoeas	2026	2018-06-15-13-57-12	0	3	x	-25	0	42.4	23.2	42.2	23.1	42.3	-0.089	19136			63
163	187555	26	Papaver rhoeas	2026	2018-06-15-13-57-14	0	3	x	-25	0	42.4	23.2	42.2	23.1	42.3	-0.089	19136			64
164	187556	26	Papaver rhoeas	2026	2018-06-15-13-57-16	0	3	x	-25	0	42.4	23.2	42.2	23.1	42.3	-0.089	19136			65
165	187557	26	Papaver rhoeas	2026	2018-06-15-13-57-18	0	3	x	-25	0	42.3	23.2	42.2	23.1	42.3	0.011	19136			66
166	187558	26	Papaver rhoeas	2026	2018-06-15-13-57-20	0	3	x	-25	0	42.4	23.2	42.2	23.1	42.3	-0.089	19136			67
167	187559	26	Papaver rhoeas	2026	2018-06-15-13-57-22	0	3	x	-25	0	42.3	23.2	42.2	23.1	42.3	0.011	19136			68
168	187560	26	Papaver rhoeas	2026	2018-06-15-13-57-24	0	3	x	-25	0	42.3	23.2	42.2	23.1	42.3	0.011	19136			69
169	187561	26	Papaver rhoeas	2026	2018-06-15-13-57-26	0	3	x	-25	0	42.4	23.2	42.2	23.1	42.3	-0.089	19136			70
170	187562	26	Papaver rhoeas	2026	2018-06-15-13-57-28	0	3	x	-25	0	42.3	23.2	42.3	23.1	42.4	0.106	19136			71
171	187563	26	Papaver rhoeas	2026	2018-06-15-13-57-30	0	3	x	-25	0	42.3	23.2	42.2	23.1	42.3	0.011	19136			72
172	187564	26	Papaver rhoeas	2026	2018-06-15-13-57-32	0	3	x	-25	0	42.3	23.2	42.2	23.1	42.3	0.011	19136			73
173	187565	26	Papaver rhoeas	2026	2018-06-15-13-57-34	0	3	x	-25	0	42.4	23.2	42.2	23.1	42.3	-0.089	19136			74
174	187566	26	Papaver rhoeas	2026	2018-06-15-13-57-36	0	3	x	-25	0	42.3	23.2	42.3	23.1	42.4	0.106	19136			75
175	187567	26	Papaver rhoeas	2026	2018-06-15-13-57-38	0	3	x	-25	0	42.3	23.2	42.3	23.1	42.4	0.106	19136			76
176	187568	26	Papaver rhoeas	2026	2018-06-15-13-57-40	0	3	x	-25	0	42.3	23.2	42.2	23.1	42.3	0.011	19136			77
177	187569	26	Papaver rhoeas	2026	2018-06-15-13-57-42	0	3	x	-25	0	42.3	23.2	42.3	23.1	42.4	0.106	19136			78
178	187570	26	Papaver rhoeas	2026	2018-06-15-13-57-44	0	3	x	-25	0	42.4	23.2	42.3	23.1	42.4	0.006	19136			79
179	187571	26	Papaver rhoeas	2026	2018-06-15-13-57-46	0	3	x	-25	0	42.4	23.2	42.3	23.1	42.4	0.006	19136			80
180	187572	26	Papaver rhoeas	2026	2018-06-15-13-57-48	0	3	x	-25	0	42.3	23.2	42.3	23.1	42.4	0.106	19136			81
181	187573	26	Papaver rhoeas	2026	2018-06-15-13-57-50	0	3	x	-25	0	42.3	23.2	42.3	23.1	42.4	0.106	19136			82
182	187574	26	Papaver rhoeas	2026	2018-06-15-13-57-52	0	3	x	-25	0	42.3	23.2	42.3	23.1	42.4	0.106	19136			83
183	187575	26	Papaver rhoeas	2026	2018-06-15-13-57-54	0	3	x	-25	0	42.3	23.2	42.3	23.1	42.4	0.106	19136			84
184	187576	26	Papaver rhoeas	2026	2018-06-15-13-57-56	0	3	x	-25	0	42.4	23.2	42.3	23.1	42.4	0.006	19136			85
185	187577	26	Papaver rhoeas	2026	2018-06-15-13-57-58	0	3	x	-25	0	42.3	23.2	42.3	23.1	42.4	0.106	19136			86
186	187578	26	Papaver rhoeas	2026	2018-06-15-13-58-00	0	3	x	-25	0	42.4	23.2	42.3	23.1	42.4	0.006	19136			87
187	187579	26	Papaver rhoeas	2026	2018-06-15-13-58-02	0	3	x	-25	0	42.4	23.2	42.3	23.1	42.4	0.006	19136			88
188	187580	26	Papaver rhoeas	2026	2018-06-15-13-58-04	0	3	x	-25	0	42.4	23.2	42.3	23.1	42.4	0.006	19136			89
189	187581	26	Papaver rhoeas	2026	2018-06-15-13-58-06	0	3	x	-25	0	42.3	23.2	42.4	23.1	42.5	0.2	19136			90
190	187582	26	Papaver rhoeas	2026	2018-06-15-13-58-08	0	3	x	-25	0	42.3	23.2	42.3	23.1	42.4	0.106	19136	Last10	Here	91
191	187583	26	Papaver rhoeas	2026	2018-06-15-13-58-10	0	3	x	-25	0	42.3	23.2	42.4	23.1	42.5	0.2	19136	Last10	Here	92
192	187584	26	Papaver rhoeas	2026	2018-06-15-13-58-12	0	3	x	-25	0	42.3	23.2	42.3	23.1	42.4	0.106	19136	Last10	Here	93
193	187585	26	Papaver rhoeas	2026	2018-06-15-13-58-14	0	3	x	-25	0	42.3	23.2	42.3	23.1	42.4	0.106	19136	Last10	Here	94
194	187586	26	Papaver rhoeas	2026	2018-06-15-13-58-16	0	3	x	-25	0	42.3	23.2	42.4	23.1	42.5	0.2	19136	Last10	Here	95
195	187587	26	Papaver rhoeas	2026	2018-06-15-13-58-18	0	3	x	-25	0	42.3	23.2	42.3	23.1	42.4	0.106	19136	Last10	Here	96
196	187588	26	Papaver rhoeas	2026	2018-06-15-13-58-20	0	3	x	-25	0	42.3	23.2	42.3	23.1	42.4	0.106	19136	Last10	Here	97
197	187589	26	Papaver rhoeas	2026	2018-06-15-13-58-22	0	3	x	-25	0	42.4	23.2	42.4	23.1	42.5	0.1	19136	Last10	Here	98
198	187590	26	Papaver rhoeas	2026	2018-06-15-13-58-24	0	3	x	-25	0	42.3	23.2	42.4	23.1	42.5	0.2	19136	Last10	Here	99
199	187591	26	Papaver rhoeas	2026	2018-06-15-13-58-58	0	3	x	-20	0	42.4	23.2	42.4	23.1	42.5	0.1	19137	First10	Here	1
200	187592	26	Papaver rhoeas	2026	2018-06-15-13-59-00	0	3	x	-20	0	42.4	23.2	42.4	23.1	42.5	0.1	19137	First10	Here	2
201	187593	26	Papaver rhoeas	2026	2018-06-15-13-59-02	0	3	x	-20	0	42.4	23.2	42.4	23.1	42.5	0.1	19137	First10	Here	3
202	187594	26	Papaver rhoeas	2026	2018-06-15-13-59-04	0	3	x	-20	0	42.4	23.2	42.4	23.1	42.5	0.1	19137	First10	Here	4
203	187595	26	Papaver rhoeas	2026	2018-06-15-13-59-06	0	3	x	-20	0	42.4	23.2	42.4	23.1	42.5	0.1	19137	First10	Here	5
204	187596	26	Papaver rhoeas	2026	2018-06-15-13-59-08	0	3	x	-20	0	42.4	23.2	42.4	23.1	42.5	0.1	19137	First10	Here	6
205	187597	26	Papaver rhoeas	2026	2018-06-15-13-59-10	0	3	x	-20	0	42.4	23.2	42.4	23.1	42.5	0.1	19137	First10	Here	7
206	187598	26	Papaver rhoeas	2026	2018-06-15-13-59-12	0	3	x	-20	0	42.4	23.2	42.4	23.1	42.5	0.1	19137	First10	Here	8
207	187599	26	Papaver rhoeas	2026	2018-06-15-13-59-14	0	3	x	-20	0	42.4	23.2	42.4	23.1	42.5	0.1	19137	First10	Here	9
208	187600	26	Papaver rhoeas	2026	2018-06-15-13-59-16	0	3	x	-20	0	42.4	23.2	42.4	23.1	42.5	0.1	19137	First10	Here	10
209	187601	26	Papaver rhoeas	2026	2018-06-15-13-59-18	0	3	x	-20	0	42.4	23.2	42.4	23.1	42.5	0.1	19137			11
210	187602	26	Papaver rhoeas	2026	2018-06-15-13-59-20	0	3	x	-20	0	42.4	23.2	42.4	23.1	42.5	0.1	19137			12
211	187603	26	Papaver rhoeas	2026	2018-06-15-13-59-22	0	3	x	-20	0	42.4	23.2	42.4	23.1	42.5	0.1	19137			13
212	187604	26	Papaver rhoeas	2026	2018-06-15-13-59-24	0	3	x	-20	0	42.4	23.2	42.4	23.1	42.5	0.1	19137			14
213	187605	26	Papaver rhoeas	2026	2018-06-15-13-59-26	0	3	x	-20	0	42.4	23.2	42.4	23.1	42.5	0.1	19137			15
214	187606	26	Papaver rhoeas	2026	2018-06-15-13-59-28	0	3	x	-20	0	42.4	23.2	42.4	23.1	42.5	0.1	19137			16
215	187607	26	Papaver rhoeas	2026	2018-06-15-13-59-30	0	3	x	-20	0	42.4	23.2	42.4	23.1	42.5	0.1	19137			17
216	187608	26	Papaver rhoeas	2026	2018-06-15-13-59-32	0	3	x	-20	0	42.4	23.2	42.4	23.1	42.5	0.1	19137			18
217	187609	26	Papaver rhoeas	2026	2018-06-15-13-59-34	0	3	x	-20	0	42.4	23.2	42.4	23.1	42.5	0.1	19137			19
218	187610	26	Papaver rhoeas	2026	2018-06-15-13-59-36	0	3	x	-20	0	42.4	23.2	42.4	23.1	42.5	0.1	19137			20
219	187611	26	Papaver rhoeas	2026	2018-06-15-13-59-38	0	3	x	-20	0	42.4	23.2	42.4	23.1	42.5	0.1	19137			21
220	187612	26	Papaver rhoeas	2026	2018-06-15-13-59-40	0	3	x	-20	0	42.4	23.2	42.4	23.1	42.5	0.1	19137			22
221	187613	26	Papaver rhoeas	2026	2018-06-15-13-59-42	0	3	x	-20	0	42.4	23.2	42.4	23.1	42.5	0.1	19137			23
222	187614	26	Papaver rhoeas	2026	2018-06-15-13-59-44	0	3	x	-20	0	42.4	23.2	42.4	23.1	42.5	0.1	19137			24
223	187615	26	Papaver rhoeas	2026	2018-06-15-13-59-46	0	3	x	-20	0	42.4	23.2	42.4	23.1	42.5	0.1	19137			25
224	187616	26	Papaver rhoeas	2026	2018-06-15-13-59-48	0	3	x	-20	0	42.4	23.2	42.4	23.1	42.5	0.1	19137			26
225	187617	26	Papaver rhoeas	2026	2018-06-15-13-59-50	0	3	x	-20	0	42.4	23.2	42.4	23.1	42.5	0.1	19137			27
226	187618	26	Papaver rhoeas	2026	2018-06-15-13-59-52	0	3	x	-20	0	42.4	23.2	42.4	23.1	42.5	0.1	19137			28
227	187619	26	Papaver rhoeas	2026	2018-06-15-13-59-54	0	3	x	-20	0	42.4	23.2	42.4	23.1	42.5	0.1	19137			29
228	187620	26	Papaver rhoeas	2026	2018-06-15-13-59-56	0	3	x	-20	0	42.4	23.2	42.4	23.1	42.5	0.1	19137			30
229	187621	26	Papaver rhoeas	2026	2018-06-15-13-59-58	0	3	x	-20	0	42.4	23.2	42.4	23.1	42.5	0.1	19137			31
230	187622	26	Papaver rhoeas	2026	2018-06-15-14-00-00	0	3	x	-20	0	42.4	23.2	42.4	23.1	42.5	0.1	19137			32
231	187623	26	Papaver rhoeas	2026	2018-06-15-14-00-02	0	3	x	-20	0	42.4	23.2	42.4	23.1	42.5	0.1	19137			33
232	187624	26	Papaver rhoeas	2026	2018-06-15-14-00-04	0	3	x	-20	0	42.4	23.2	42.4	23.1	42.5	0.1	19137			34
233	187625	26	Papaver rhoeas	2026	2018-06-15-14-00-06	0	3	x	-20	0	42.5	23.2	42.4	23.1	42.5	0	19137			35
234	187626	26	Papaver rhoeas	2026	2018-06-15-14-00-08	0	3	x	-20	0	42.5	23.2	42.4	23.1	42.5	0	19137			36
235	187627	26	Papaver rhoeas	2026	2018-06-15-14-00-10	0	3	x	-20	0	42.4	23.2	42.4	23.1	42.5	0.1	19137			37
236	187628	26	Papaver rhoeas	2026	2018-06-15-14-00-12	0	3	x	-20	0	42.4	23.2	42.5	23.1	42.6	0.194	19137			38
237	187629	26	Papaver rhoeas	2026	2018-06-15-14-00-14	0	3	x	-20	0	42.4	23.2	42.4	23.1	42.5	0.1	19137			39
238	187630	26	Papaver rhoeas	2026	2018-06-15-14-00-16	0	3	x	-20	0	42.4	23.2	42.4	23.1	42.5	0.1	19137			40
239	187631	26	Papaver rhoeas	2026	2018-06-15-14-00-18	0	3	x	-20	0	42.5	23.2	42.4	23.1	42.5	0	19137			41
240	187632	26	Papaver rhoeas	2026	2018-06-15-14-00-20	0	3	x	-20	0	42.5	23.2	42.4	23.1	42.5	0	19137			42
241	187633	26	Papaver rhoeas	2026	2018-06-15-14-00-22	0	3	x	-20	0	42.5	23.2	42.4	23.1	42.5	0	19137			43
242	187634	26	Papaver rhoeas	2026	2018-06-15-14-00-24	0	3	x	-20	0	42.5	23.2	42.4	23.1	42.5	0	19137			44
243	187635	26	Papaver rhoeas	2026	2018-06-15-14-00-26	0	3	x	-20	0	42.5	23.2	42.4	23.1	42.5	0	19137			45
244	187636	26	Papaver rhoeas	2026	2018-06-15-14-00-28	0	3	x	-20	0	42.5	23.2	42.4	23.1	42.5	0	19137			46
245	187637	26	Papaver rhoeas	2026	2018-06-15-14-00-30	0	3	x	-20	0	42.5	23.2	42.4	23.1	42.5	0	19137			47
246	187638	26	Papaver rhoeas	2026	2018-06-15-14-00-32	0	3	x	-20	0	42.5	23.2	42.4	23.1	42.5	0	19137			48
247	187639	26	Papaver rhoeas	2026	2018-06-15-14-00-34	0	3	x	-20	0	42.5	23.2	42.4	23.1	42.5	0	19137			49
248	187640	26	Papaver rhoeas	2026	2018-06-15-14-00-36	0	3	x	-20	0	42.5	23.2	42.4	23.1	42.5	0	19137			50
249	187641	26	Papaver rhoeas	2026	2018-06-15-14-00-38	0	3	x	-20	0	42.5	23.2	42.4	23.1	42.5	0	19137			51
250	187642	26	Papaver rhoeas	2026	2018-06-15-14-00-40	0	3	x	-20	0	42.5	23.2	42.4	23.1	42.5	0	19137			52
251	187643	26	Papaver rhoeas	2026	2018-06-15-14-00-42	0	3	x	-20	0	42.5	23.2	42.4	23.1	42.5	0	19137			53
252	187644	26	Papaver rhoeas	2026	2018-06-15-14-00-44	0	3	x	-20	0	42.5	23.2	42.4	23.1	42.5	0	19137			54
253	187645	26	Papaver rhoeas	2026	2018-06-15-14-00-46	0	3	x	-20	0	42.5	23.2	42.5	23.1	42.6	0.094	19137			55
254	187646	26	Papaver rhoeas	2026	2018-06-15-14-00-48	0	3	x	-20	0	42.5	23.2	42.4	23.1	42.5	0	19137			56
255	187647	26	Papaver rhoeas	2026	2018-06-15-14-00-50	0	3	x	-20	0	42.5	23.2	42.5	23.1	42.6	0.094	19137			57
256	187648	26	Papaver rhoeas	2026	2018-06-15-14-00-52	0	3	x	-20	0	42.5	23.2	42.5	23.1	42.6	0.094	19137			58
257	187649	26	Papaver rhoeas	2026	2018-06-15-14-00-54	0	3	x	-20	0	42.5	23.2	42.5	23.1	42.6	0.094	19137			59
258	187650	26	Papaver rhoeas	2026	2018-06-15-14-00-56	0	3	x	-20	0	42.6	23.2	42.4	23.1	42.5	-0.1	19137			60
259	187651	26	Papaver rhoeas	2026	2018-06-15-14-00-58	0	3	x	-20	0	42.6	23.2	42.4	23.1	42.5	-0.1	19137			61
260	187652	26	Papaver rhoeas	2026	2018-06-15-14-01-00	0	3	x	-20	0	42.6	23.2	42.5	23.1	42.6	-0.006	19137			62
261	187653	26	Papaver rhoeas	2026	2018-06-15-14-01-02	0	3	x	-20	0	42.5	23.2	42.5	23.1	42.6	0.094	19137			63
262	187654	26	Papaver rhoeas	2026	2018-06-15-14-01-04	0	3	x	-20	0	42.5	23.2	42.5	23.1	42.6	0.094	19137			64
263	187655	26	Papaver rhoeas	2026	2018-06-15-14-01-06	0	3	x	-20	0	42.6	23.2	42.5	23.1	42.6	-0.006	19137			65
264	187656	26	Papaver rhoeas	2026	2018-06-15-14-01-08	0	3	x	-20	0	42.5	23.2	42.5	23.1	42.6	0.094	19137			66
265	187657	26	Papaver rhoeas	2026	2018-06-15-14-01-10	0	3	x	-20	0	42.5	23.2	42.5	23.1	42.6	0.094	19137			67
266	187658	26	Papaver rhoeas	2026	2018-06-15-14-01-12	0	3	x	-20	0	42.5	23.2	42.5	23.1	42.6	0.094	19137			68
267	187659	26	Papaver rhoeas	2026	2018-06-15-14-01-14	0	3	x	-20	0	42.5	23.2	42.5	23.1	42.6	0.094	19137			69
268	187660	26	Papaver rhoeas	2026	2018-06-15-14-01-16	0	3	x	-20	0	42.5	23.2	42.4	23.1	42.5	0	19137			70
269	187661	26	Papaver rhoeas	2026	2018-06-15-14-01-18	0	3	x	-20	0	42.5	23.2	42.5	23.1	42.6	0.094	19137			71
270	187662	26	Papaver rhoeas	2026	2018-06-15-14-01-20	0	3	x	-20	0	42.5	23.2	42.5	23.1	42.6	0.094	19137			72
271	187663	26	Papaver rhoeas	2026	2018-06-15-14-01-22	0	3	x	-20	0	42.5	23.2	42.5	23.1	42.6	0.094	19137			73
272	187664	26	Papaver rhoeas	2026	2018-06-15-14-01-24	0	3	x	-20	0	42.6	23.2	42.5	23.1	42.6	-0.006	19137			74
273	187665	26	Papaver rhoeas	2026	2018-06-15-14-01-26	0	3	x	-20	0	42.5	23.2	42.5	23.1	42.6	0.094	19137			75
274	187666	26	Papaver rhoeas	2026	2018-06-15-14-01-28	0	3	x	-20	0	42.5	23.2	42.5	23.1	42.6	0.094	19137			76
275	187667	26	Papaver rhoeas	2026	2018-06-15-14-01-30	0	3	x	-20	0	42.5	23.2	42.5	23.1	42.6	0.094	19137			77
276	187668	26	Papaver rhoeas	2026	2018-06-15-14-01-32	0	3	x	-20	0	42.5	23.2	42.5	23.1	42.6	0.094	19137			78
277	187669	26	Papaver rhoeas	2026	2018-06-15-14-01-34	0	3	x	-20	0	42.5	23.2	42.5	23.1	42.6	0.094	19137			79
278	187670	26	Papaver rhoeas	2026	2018-06-15-14-01-36	0	3	x	-20	0	42.5	23.2	42.5	23.1	42.6	0.094	19137			80
279	187671	26	Papaver rhoeas	2026	2018-06-15-14-01-38	0	3	x	-20	0	42.5	23.2	42.4	23.1	42.5	0	19137			81
280	187672	26	Papaver rhoeas	2026	2018-06-15-14-01-40	0	3	x	-20	0	42.5	23.2	42.5	23.1	42.6	0.094	19137			82
281	187673	26	Papaver rhoeas	2026	2018-06-15-14-01-42	0	3	x	-20	0	42.5	23.2	42.5	23.1	42.6	0.094	19137			83
282	187674	26	Papaver rhoeas	2026	2018-06-15-14-01-44	0	3	x	-20	0	42.5	23.2	42.5	23.1	42.6	0.094	19137			84
283	187675	26	Papaver rhoeas	2026	2018-06-15-14-01-46	0	3	x	-20	0	42.5	23.2	42.4	23.1	42.5	0	19137			85
284	187676	26	Papaver rhoeas	2026	2018-06-15-14-01-48	0	3	x	-20	0	42.5	23.2	42.5	23.1	42.6	0.094	19137			86
285	187677	26	Papaver rhoeas	2026	2018-06-15-14-01-50	0	3	x	-20	0	42.6	23.2	42.4	23.1	42.5	-0.1	19137			87
286	187678	26	Papaver rhoeas	2026	2018-06-15-14-01-52	0	3	x	-20	0	42.6	23.2	42.5	23.1	42.6	-0.006	19137			88
287	187679	26	Papaver rhoeas	2026	2018-06-15-14-01-54	0	3	x	-20	0	42.6	23.2	42.5	23.1	42.6	-0.006	19137			89
288	187680	26	Papaver rhoeas	2026	2018-06-15-14-01-56	0	3	x	-20	0	42.6	23.2	42.5	23.1	42.6	-0.006	19137			90
289	187681	26	Papaver rhoeas	2026	2018-06-15-14-01-58	0	3	x	-20	0	42.6	23.2	42.6	23.1	42.7	0.089	19137	Last10	Here	91
290	187682	26	Papaver rhoeas	2026	2018-06-15-14-02-01	0	3	x	-20	0	42.6	23.2	42.5	23.1	42.6	-0.006	19137	Last10	Here	92
291	187683	26	Papaver rhoeas	2026	2018-06-15-14-02-03	0	3	x	-20	0	42.6	23.2	42.6	23.1	42.7	0.089	19137	Last10	Here	93
292	187684	26	Papaver rhoeas	2026	2018-06-15-14-02-05	0	3	x	-20	0	42.6	23.2	42.5	23.1	42.6	-0.006	19137	Last10	Here	94
293	187685	26	Papaver rhoeas	2026	2018-06-15-14-02-07	0	3	x	-20	0	42.6	23.2	42.5	23.1	42.6	-0.006	19137	Last10	Here	95
294	187686	26	Papaver rhoeas	2026	2018-06-15-14-02-09	0	3	x	-20	0	42.6	23.2	42.5	23.1	42.6	-0.006	19137	Last10	Here	96
295	187687	26	Papaver rhoeas	2026	2018-06-15-14-02-11	0	3	x	-20	0	42.6	23.2	42.5	23.1	42.6	-0.006	19137	Last10	Here	97
296	187688	26	Papaver rhoeas	2026	2018-06-15-14-02-13	0	3	x	-20	0	42.6	23.2	42.5	23.1	42.6	-0.006	19137	Last10	Here	98
297	187689	26	Papaver rhoeas	2026	2018-06-15-14-02-15	0	3	x	-20	0	42.5	23.2	42.5	23.1	42.6	0.094	19137	Last10	Here	99
298	187690	26	Papaver rhoeas	2026	2018-06-15-14-02-47	0	3	x	-15	0	42.6	23.2	42.5	23.1	42.6	-0.006	19138	First10	Here	1
299	187691	26	Papaver rhoeas	2026	2018-06-15-14-02-49	0	3	x	-15	0	42.6	23.2	42.5	23.1	42.6	-0.006	19138	First10	Here	2
300	187692	26	Papaver rhoeas	2026	2018-06-15-14-02-51	0	3	x	-15	0	42.6	23.2	42.6	23.1	42.7	0.089	19138	First10	Here	3
301	187693	26	Papaver rhoeas	2026	2018-06-15-14-02-53	0	3	x	-15	0	42.6	23.2	42.5	23.1	42.6	-0.006	19138	First10	Here	4
302	187694	26	Papaver rhoeas	2026	2018-06-15-14-02-55	0	3	x	-15	0	42.6	23.2	42.5	23.1	42.6	-0.006	19138	First10	Here	5
303	187695	26	Papaver rhoeas	2026	2018-06-15-14-02-57	0	3	x	-15	0	42.6	23.2	42.5	23.1	42.6	-0.006	19138	First10	Here	6
304	187696	26	Papaver rhoeas	2026	2018-06-15-14-02-59	0	3	x	-15	0	42.6	23.2	42.5	23.1	42.6	-0.006	19138	First10	Here	7
305	187697	26	Papaver rhoeas	2026	2018-06-15-14-03-01	0	3	x	-15	0	42.6	23.2	42.5	23.1	42.6	-0.006	19138	First10	Here	8
306	187698	26	Papaver rhoeas	2026	2018-06-15-14-03-03	0	3	x	-15	0	42.6	23.2	42.5	23.1	42.6	-0.006	19138	First10	Here	9
307	187699	26	Papaver rhoeas	2026	2018-06-15-14-03-07	0	3	x	-15	0	42.6	23.2	42.5	23.1	42.6	-0.006	19138	First10	Here	10
308	187700	26	Papaver rhoeas	2026	2018-06-15-14-03-09	0	3	x	-15	0	42.6	23.2	42.5	23.1	42.6	-0.006	19138			11
309	187701	26	Papaver rhoeas	2026	2018-06-15-14-03-11	0	3	x	-15	0	42.6	23.2	42.6	23.1	42.7	0.089	19138			12
310	187702	26	Papaver rhoeas	2026	2018-06-15-14-03-13	0	3	x	-15	0	42.6	23.2	42.6	23.1	42.7	0.089	19138			13
311	187703	26	Papaver rhoeas	2026	2018-06-15-14-03-15	0	3	x	-15	0	42.6	23.2	42.6	23.1	42.7	0.089	19138			14
312	187704	26	Papaver rhoeas	2026	2018-06-15-14-03-17	0	3	x	-15	0	42.6	23.2	42.6	23.1	42.7	0.089	19138			15
313	187705	26	Papaver rhoeas	2026	2018-06-15-14-03-19	0	3	x	-15	0	42.6	23.2	42.6	23.1	42.7	0.089	19138			16
314	187706	26	Papaver rhoeas	2026	2018-06-15-14-03-21	0	3	x	-15	0	42.6	23.2	42.6	23.1	42.7	0.089	19138			17
315	187707	26	Papaver rhoeas	2026	2018-06-15-14-03-23	0	3	x	-15	0	42.6	23.2	42.6	23.1	42.7	0.089	19138			18
316	187708	26	Papaver rhoeas	2026	2018-06-15-14-03-25	0	3	x	-15	0	42.6	23.2	42.6	23.1	42.7	0.089	19138			19
317	187709	26	Papaver rhoeas	2026	2018-06-15-14-03-27	0	3	x	-15	0	42.6	23.2	42.6	23.1	42.7	0.089	19138			20
318	187710	26	Papaver rhoeas	2026	2018-06-15-14-03-29	0	3	x	-15	0	42.7	23.2	42.6	23.1	42.7	-0.011	19138			21
319	187711	26	Papaver rhoeas	2026	2018-06-15-14-03-31	0	3	x	-15	0	42.6	23.2	42.6	23.1	42.7	0.089	19138			22
320	187712	26	Papaver rhoeas	2026	2018-06-15-14-03-33	0	3	x	-15	0	42.7	23.2	42.6	23.1	42.7	-0.011	19138			23
321	187713	26	Papaver rhoeas	2026	2018-06-15-14-03-35	0	3	x	-15	0	42.7	23.2	42.6	23.1	42.7	-0.011	19138			24
322	187714	26	Papaver rhoeas	2026	2018-06-15-14-03-37	0	3	x	-15	0	42.7	23.2	42.6	23.1	42.7	-0.011	19138			25
323	187715	26	Papaver rhoeas	2026	2018-06-15-14-03-39	0	3	x	-15	0	42.6	23.2	42.6	23.1	42.7	0.089	19138			26
324	187716	26	Papaver rhoeas	2026	2018-06-15-14-03-41	0	3	x	-15	0	42.6	23.2	42.6	23.1	42.7	0.089	19138			27
325	187717	26	Papaver rhoeas	2026	2018-06-15-14-03-43	0	3	x	-15	0	42.6	23.2	42.6	23.1	42.7	0.089	19138			28
326	187718	26	Papaver rhoeas	2026	2018-06-15-14-03-45	0	3	x	-15	0	42.6	23.2	42.6	23.1	42.7	0.089	19138			29
327	187719	26	Papaver rhoeas	2026	2018-06-15-14-03-47	0	3	x	-15	0	42.6	23.2	42.6	23.1	42.7	0.089	19138			30
328	187720	26	Papaver rhoeas	2026	2018-06-15-14-03-49	0	3	x	-15	0	42.6	23.2	42.6	23.1	42.7	0.089	19138			31
329	187721	26	Papaver rhoeas	2026	2018-06-15-14-03-51	0	3	x	-15	0	42.7	23.2	42.6	23.1	42.7	-0.011	19138			32
330	187722	26	Papaver rhoeas	2026	2018-06-15-14-03-53	0	3	x	-15	0	42.6	23.2	42.6	23.1	42.7	0.089	19138			33
331	187723	26	Papaver rhoeas	2026	2018-06-15-14-03-55	0	3	x	-15	0	42.6	23.2	42.6	23.1	42.7	0.089	19138			34
332	187724	26	Papaver rhoeas	2026	2018-06-15-14-03-57	0	3	x	-15	0	42.6	23.2	42.6	23.1	42.7	0.089	19138			35
333	187725	26	Papaver rhoeas	2026	2018-06-15-14-03-59	0	3	x	-15	0	42.6	23.2	42.6	23.1	42.7	0.089	19138			36
334	187726	26	Papaver rhoeas	2026	2018-06-15-14-04-01	0	3	x	-15	0	42.7	23.2	42.6	23.1	42.7	-0.011	19138			37
335	187727	26	Papaver rhoeas	2026	2018-06-15-14-04-03	0	3	x	-15	0	42.6	23.2	42.6	23.1	42.7	0.089	19138			38
336	187728	26	Papaver rhoeas	2026	2018-06-15-14-04-05	0	3	x	-15	0	42.7	23.2	42.6	23.1	42.7	-0.011	19138			39
337	187729	26	Papaver rhoeas	2026	2018-06-15-14-04-07	0	3	x	-15	0	42.7	23.2	42.6	23.1	42.7	-0.011	19138			40
338	187730	26	Papaver rhoeas	2026	2018-06-15-14-04-09	0	3	x	-15	0	42.7	23.2	42.6	23.1	42.7	-0.011	19138			41
339	187731	26	Papaver rhoeas	2026	2018-06-15-14-04-11	0	3	x	-15	0	42.7	23.2	42.6	23.1	42.7	-0.011	19138			42
340	187732	26	Papaver rhoeas	2026	2018-06-15-14-04-13	0	3	x	-15	0	42.7	23.2	42.6	23.1	42.7	-0.011	19138			43
341	187733	26	Papaver rhoeas	2026	2018-06-15-14-04-15	0	3	x	-15	0	42.7	23.2	42.6	23.1	42.7	-0.011	19138			44
342	187734	26	Papaver rhoeas	2026	2018-06-15-14-04-17	0	3	x	-15	0	42.7	23.2	42.6	23.1	42.7	-0.011	19138			45
343	187735	26	Papaver rhoeas	2026	2018-06-15-14-04-19	0	3	x	-15	0	42.7	23.2	42.6	23.1	42.7	-0.011	19138			46
344	187736	26	Papaver rhoeas	2026	2018-06-15-14-04-21	0	3	x	-15	0	42.7	23.2	42.6	23.1	42.7	-0.011	19138			47
345	187737	26	Papaver rhoeas	2026	2018-06-15-14-04-23	0	3	x	-15	0	42.7	23.2	42.6	23.1	42.7	-0.011	19138			48
346	187738	26	Papaver rhoeas	2026	2018-06-15-14-04-25	0	3	x	-15	0	42.7	23.2	42.6	23.1	42.7	-0.011	19138			49
347	187739	26	Papaver rhoeas	2026	2018-06-15-14-04-27	0	3	x	-15	0	42.7	23.2	42.6	23.1	42.7	-0.011	19138			50
348	187740	26	Papaver rhoeas	2026	2018-06-15-14-04-29	0	3	x	-15	0	42.7	23.2	42.7	23.1	42.8	0.083	19138			51
349	187741	26	Papaver rhoeas	2026	2018-06-15-14-04-31	0	3	x	-15	0	42.7	23.2	42.7	23.1	42.8	0.083	19138			52
350	187742	26	Papaver rhoeas	2026	2018-06-15-14-04-33	0	3	x	-15	0	42.7	23.2	42.7	23.1	42.8	0.083	19138			53
351	187743	26	Papaver rhoeas	2026	2018-06-15-14-04-35	0	3	x	-15	0	42.7	23.2	42.6	23.1	42.7	-0.011	19138			54
352	187744	26	Papaver rhoeas	2026	2018-06-15-14-04-37	0	3	x	-15	0	42.7	23.2	42.6	23.1	42.7	-0.011	19138			55
353	187745	26	Papaver rhoeas	2026	2018-06-15-14-04-39	0	3	x	-15	0	42.7	23.2	42.6	23.1	42.7	-0.011	19138			56
354	187746	26	Papaver rhoeas	2026	2018-06-15-14-04-41	0	3	x	-15	0	42.7	23.2	42.6	23.1	42.7	-0.011	19138			57
355	187747	26	Papaver rhoeas	2026	2018-06-15-14-04-43	0	3	x	-15	0	42.7	23.2	42.6	23.1	42.7	-0.011	19138			58
356	187748	26	Papaver rhoeas	2026	2018-06-15-14-04-45	0	3	x	-15	0	42.7	23.2	42.6	23.1	42.7	-0.011	19138			59
357	187749	26	Papaver rhoeas	2026	2018-06-15-14-04-47	0	3	x	-15	0	42.7	23.2	42.6	23.1	42.7	-0.011	19138			60
358	187750	26	Papaver rhoeas	2026	2018-06-15-14-04-49	0	3	x	-15	0	42.7	23.2	42.6	23.1	42.7	-0.011	19138			61
359	187751	26	Papaver rhoeas	2026	2018-06-15-14-04-51	0	3	x	-15	0	42.7	23.2	42.6	23.1	42.7	-0.011	19138			62
360	187752	26	Papaver rhoeas	2026	2018-06-15-14-04-53	0	3	x	-15	0	42.7	23.2	42.6	23.1	42.7	-0.011	19138			63
361	187753	26	Papaver rhoeas	2026	2018-06-15-14-04-55	0	3	x	-15	0	42.7	23.2	42.6	23.1	42.7	-0.011	19138			64
362	187754	26	Papaver rhoeas	2026	2018-06-15-14-04-57	0	3	x	-15	0	42.7	23.2	42.6	23.1	42.7	-0.011	19138			65
363	187755	26	Papaver rhoeas	2026	2018-06-15-14-04-59	0	3	x	-15	0	42.7	23.2	42.6	23.1	42.7	-0.011	19138			66
364	187756	26	Papaver rhoeas	2026	2018-06-15-14-05-01	0	3	x	-15	0	42.7	23.2	42.6	23.1	42.7	-0.011	19138			67
365	187757	26	Papaver rhoeas	2026	2018-06-15-14-05-03	0	3	x	-15	0	42.7	23.2	42.6	23.1	42.7	-0.011	19138			68
366	187758	26	Papaver rhoeas	2026	2018-06-15-14-05-05	0	3	x	-15	0	42.7	23.2	42.6	23.1	42.7	-0.011	19138			69
367	187759	26	Papaver rhoeas	2026	2018-06-15-14-05-07	0	3	x	-15	0	42.7	23.2	42.6	23.1	42.7	-0.011	19138			70
368	187760	26	Papaver rhoeas	2026	2018-06-15-14-05-09	0	3	x	-15	0	42.7	23.2	42.7	23.1	42.8	0.083	19138			71
369	187761	26	Papaver rhoeas	2026	2018-06-15-14-05-11	0	3	x	-15	0	42.7	23.2	42.6	23.1	42.7	-0.011	19138			72
370	187762	26	Papaver rhoeas	2026	2018-06-15-14-05-13	0	3	x	-15	0	42.7	23.2	42.6	23.1	42.7	-0.011	19138			73
371	187763	26	Papaver rhoeas	2026	2018-06-15-14-05-15	0	3	x	-15	0	42.7	23.2	42.6	23.1	42.7	-0.011	19138			74
372	187764	26	Papaver rhoeas	2026	2018-06-15-14-05-17	0	3	x	-15	0	42.7	23.2	42.6	23.1	42.7	-0.011	19138			75
373	187765	26	Papaver rhoeas	2026	2018-06-15-14-05-19	0	3	x	-15	0	42.7	23.2	42.6	23.1	42.7	-0.011	19138			76
374	187766	26	Papaver rhoeas	2026	2018-06-15-14-05-21	0	3	x	-15	0	42.7	23.2	42.7	23.1	42.8	0.083	19138			77
375	187767	26	Papaver rhoeas	2026	2018-06-15-14-05-23	0	3	x	-15	0	42.7	23.2	42.6	23.1	42.7	-0.011	19138			78
376	187768	26	Papaver rhoeas	2026	2018-06-15-14-05-25	0	3	x	-15	0	42.7	23.2	42.6	23.1	42.7	-0.011	19138			79
377	187769	26	Papaver rhoeas	2026	2018-06-15-14-05-27	0	3	x	-15	0	42.7	23.2	42.6	23.1	42.7	-0.011	19138			80
378	187770	26	Papaver rhoeas	2026	2018-06-15-14-05-29	0	3	x	-15	0	42.7	23.2	42.6	23.1	42.7	-0.011	19138			81
379	187771	26	Papaver rhoeas	2026	2018-06-15-14-05-31	0	3	x	-15	0	42.7	23.2	42.6	23.1	42.7	-0.011	19138			82
380	187772	26	Papaver rhoeas	2026	2018-06-15-14-05-33	0	3	x	-15	0	42.7	23.2	42.6	23.1	42.7	-0.011	19138			83
381	187773	26	Papaver rhoeas	2026	2018-06-15-14-05-35	0	3	x	-15	0	42.7	23.2	42.7	23.1	42.8	0.083	19138			84
382	187774	26	Papaver rhoeas	2026	2018-06-15-14-05-37	0	3	x	-15	0	42.7	23.2	42.7	23.1	42.8	0.083	19138			85
383	187775	26	Papaver rhoeas	2026	2018-06-15-14-05-39	0	3	x	-15	0	42.7	23.2	42.7	23.1	42.8	0.083	19138			86
384	187776	26	Papaver rhoeas	2026	2018-06-15-14-05-41	0	3	x	-15	0	42.7	23.2	42.7	23.1	42.8	0.083	19138			87
385	187777	26	Papaver rhoeas	2026	2018-06-15-14-05-43	0	3	x	-15	0	42.7	23.2	42.7	23.1	42.8	0.083	19138			88
386	187778	26	Papaver rhoeas	2026	2018-06-15-14-05-45	0	3	x	-15	0	42.7	23.2	42.7	23.1	42.8	0.083	19138			89
387	187779	26	Papaver rhoeas	2026	2018-06-15-14-05-47	0	3	x	-15	0	42.7	23.2	42.7	23.1	42.8	0.083	19138			90
388	187780	26	Papaver rhoeas	2026	2018-06-15-14-05-49	0	3	x	-15	0	42.7	23.2	42.7	23.1	42.8	0.083	19138	Last10	Here	91
389	187781	26	Papaver rhoeas	2026	2018-06-15-14-05-51	0	3	x	-15	0	42.7	23.2	42.7	23.1	42.8	0.083	19138	Last10	Here	92
390	187782	26	Papaver rhoeas	2026	2018-06-15-14-05-53	0	3	x	-15	0	42.7	23.2	42.7	23.1	42.8	0.083	19138	Last10	Here	93
391	187783	26	Papaver rhoeas	2026	2018-06-15-14-05-55	0	3	x	-15	0	42.7	23.2	42.7	23.1	42.8	0.083	19138	Last10	Here	94
392	187784	26	Papaver rhoeas	2026	2018-06-15-14-05-57	0	3	x	-15	0	42.7	23.2	42.7	23.1	42.8	0.083	19138	Last10	Here	95
393	187785	26	Papaver rhoeas	2026	2018-06-15-14-05-59	0	3	x	-15	0	42.7	23.2	42.7	23.1	42.8	0.083	19138	Last10	Here	96
394	187786	26	Papaver rhoeas	2026	2018-06-15-14-06-01	0	3	x	-15	0	42.7	23.2	42.7	23.1	42.8	0.083	19138	Last10	Here	97
395	187787	26	Papaver rhoeas	2026	2018-06-15-14-06-03	0	3	x	-15	0	42.7	23.2	42.7	23.1	42.8	0.083	19138	Last10	Here	98
396	187788	26	Papaver rhoeas	2026	2018-06-15-14-06-05	0	3	x	-15	0	42.7	23.2	42.7	23.1	42.8	0.083	19138	Last10	Here	99
397	187789	26	Papaver rhoeas	2026	2018-06-15-14-06-37	0	3	x	-10	0	42.7	23.2	42.7	23.1	42.8	0.083	19139	First10	Here	1
398	187790	26	Papaver rhoeas	2026	2018-06-15-14-06-39	0	3	x	-10	0	42.7	23.2	42.7	23.1	42.8	0.083	19139	First10	Here	2
399	187791	26	Papaver rhoeas	2026	2018-06-15-14-06-41	0	3	x	-10	0	42.7	23.2	42.7	23.1	42.8	0.083	19139	First10	Here	3
400	187792	26	Papaver rhoeas	2026	2018-06-15-14-06-43	0	3	x	-10	0	42.7	23.2	42.7	23.1	42.8	0.083	19139	First10	Here	4
401	187793	26	Papaver rhoeas	2026	2018-06-15-14-06-45	0	3	x	-10	0	42.7	23.2	42.7	23.1	42.8	0.083	19139	First10	Here	5
402	187794	26	Papaver rhoeas	2026	2018-06-15-14-06-47	0	3	x	-10	0	42.6	23.2	42.7	23.1	42.8	0.183	19139	First10	Here	6
403	187795	26	Papaver rhoeas	2026	2018-06-15-14-06-49	0	3	x	-10	0	42.7	23.2	42.7	23.1	42.8	0.083	19139	First10	Here	7
404	187796	26	Papaver rhoeas	2026	2018-06-15-14-06-51	0	3	x	-10	0	42.7	23.2	42.7	23.1	42.8	0.083	19139	First10	Here	8
405	187797	26	Papaver rhoeas	2026	2018-06-15-14-06-53	0	3	x	-10	0	42.7	23.2	42.7	23.1	42.8	0.083	19139	First10	Here	9
406	187798	26	Papaver rhoeas	2026	2018-06-15-14-06-55	0	3	x	-10	0	42.6	23.2	42.7	23.1	42.8	0.183	19139	First10	Here	10
407	187799	26	Papaver rhoeas	2026	2018-06-15-14-06-57	0	3	x	-10	0	42.6	23.2	42.7	23.1	42.8	0.183	19139			11
408	187800	26	Papaver rhoeas	2026	2018-06-15-14-06-59	0	3	x	-10	0	42.6	23.2	42.7	23.1	42.8	0.183	19139			12
409	187801	26	Papaver rhoeas	2026	2018-06-15-14-07-01	0	3	x	-10	0	42.6	23.2	42.7	23.1	42.8	0.183	19139			13
410	187802	26	Papaver rhoeas	2026	2018-06-15-14-07-03	0	3	x	-10	0	42.6	23.2	42.7	23.1	42.8	0.183	19139			14
411	187803	26	Papaver rhoeas	2026	2018-06-15-14-07-05	0	3	x	-10	0	42.6	23.2	42.7	23.1	42.8	0.183	19139			15
412	187804	26	Papaver rhoeas	2026	2018-06-15-14-07-07	0	3	x	-10	0	42.6	23.2	42.7	23.1	42.8	0.183	19139			16
413	187805	26	Papaver rhoeas	2026	2018-06-15-14-07-10	0	3	x	-10	0	42.6	23.2	42.7	23.1	42.8	0.183	19139			17
414	187806	26	Papaver rhoeas	2026	2018-06-15-14-07-12	0	3	x	-10	0	42.6	23.2	42.7	23.1	42.8	0.183	19139			18
415	187807	26	Papaver rhoeas	2026	2018-06-15-14-07-14	0	3	x	-10	0	42.6	23.2	42.7	23.1	42.8	0.183	19139			19
416	187808	26	Papaver rhoeas	2026	2018-06-15-14-07-16	0	3	x	-10	0	42.6	23.2	42.6	23.1	42.7	0.089	19139			20
417	187809	26	Papaver rhoeas	2026	2018-06-15-14-07-18	0	3	x	-10	0	42.6	23.2	42.7	23.1	42.8	0.183	19139			21
418	187810	26	Papaver rhoeas	2026	2018-06-15-14-07-20	0	3	x	-10	0	42.6	23.2	42.7	23.1	42.8	0.183	19139			22
419	187811	26	Papaver rhoeas	2026	2018-06-15-14-07-22	0	3	x	-10	0	42.6	23.2	42.7	23.1	42.8	0.183	19139			23
420	187812	26	Papaver rhoeas	2026	2018-06-15-14-07-24	0	3	x	-10	0	42.6	23.2	42.6	23.1	42.7	0.089	19139			24
421	187813	26	Papaver rhoeas	2026	2018-06-15-14-07-26	0	3	x	-10	0	42.6	23.2	42.6	23.1	42.7	0.089	19139			25
422	187814	26	Papaver rhoeas	2026	2018-06-15-14-07-28	0	3	x	-10	0	42.6	23.2	42.6	23.1	42.7	0.089	19139			26
423	187815	26	Papaver rhoeas	2026	2018-06-15-14-07-30	0	3	x	-10	0	42.6	23.2	42.6	23.1	42.7	0.089	19139			27
424	187816	26	Papaver rhoeas	2026	2018-06-15-14-07-32	0	3	x	-10	0	42.6	23.2	42.7	23.1	42.8	0.183	19139			28
425	187817	26	Papaver rhoeas	2026	2018-06-15-14-07-34	0	3	x	-10	0	42.6	23.2	42.7	23.1	42.8	0.183	19139			29
426	187818	26	Papaver rhoeas	2026	2018-06-15-14-07-36	0	3	x	-10	0	42.6	23.2	42.7	23.1	42.8	0.183	19139			30
427	187819	26	Papaver rhoeas	2026	2018-06-15-14-07-38	0	3	x	-10	0	42.6	23.2	42.6	23.1	42.7	0.089	19139			31
428	187820	26	Papaver rhoeas	2026	2018-06-15-14-07-40	0	3	x	-10	0	42.6	23.2	42.6	23.1	42.7	0.089	19139			32
429	187821	26	Papaver rhoeas	2026	2018-06-15-14-07-42	0	3	x	-10	0	42.6	23.2	42.6	23.1	42.7	0.089	19139			33
430	187822	26	Papaver rhoeas	2026	2018-06-15-14-07-44	0	3	x	-10	0	42.6	23.2	42.6	23.1	42.7	0.089	19139			34
431	187823	26	Papaver rhoeas	2026	2018-06-15-14-07-46	0	3	x	-10	0	42.6	23.2	42.6	23.1	42.7	0.089	19139			35
432	187824	26	Papaver rhoeas	2026	2018-06-15-14-07-48	0	3	x	-10	0	42.6	23.2	42.6	23.1	42.7	0.089	19139			36
433	187825	26	Papaver rhoeas	2026	2018-06-15-14-07-50	0	3	x	-10	0	42.6	23.2	42.6	23.1	42.7	0.089	19139			37
434	187826	26	Papaver rhoeas	2026	2018-06-15-14-07-52	0	3	x	-10	0	42.6	23.2	42.6	23.1	42.7	0.089	19139			38
435	187827	26	Papaver rhoeas	2026	2018-06-15-14-07-54	0	3	x	-10	0	42.6	23.2	42.6	23.1	42.7	0.089	19139			39
436	187828	26	Papaver rhoeas	2026	2018-06-15-14-07-56	0	3	x	-10	0	42.6	23.2	42.6	23.1	42.7	0.089	19139			40
437	187829	26	Papaver rhoeas	2026	2018-06-15-14-07-58	0	3	x	-10	0	42.6	23.2	42.6	23.1	42.7	0.089	19139			41
438	187830	26	Papaver rhoeas	2026	2018-06-15-14-08-00	0	3	x	-10	0	42.6	23.2	42.6	23.1	42.7	0.089	19139			42
439	187831	26	Papaver rhoeas	2026	2018-06-15-14-08-02	0	3	x	-10	0	42.6	23.2	42.6	23.1	42.7	0.089	19139			43
440	187832	26	Papaver rhoeas	2026	2018-06-15-14-08-04	0	3	x	-10	0	42.6	23.2	42.6	23.1	42.7	0.089	19139			44
441	187833	26	Papaver rhoeas	2026	2018-06-15-14-08-06	0	3	x	-10	0	42.6	23.2	42.6	23.1	42.7	0.089	19139			45
442	187834	26	Papaver rhoeas	2026	2018-06-15-14-08-08	0	3	x	-10	0	42.6	23.2	42.6	23.1	42.7	0.089	19139			46
443	187835	26	Papaver rhoeas	2026	2018-06-15-14-08-10	0	3	x	-10	0	42.6	23.2	42.6	23.1	42.7	0.089	19139			47
444	187836	26	Papaver rhoeas	2026	2018-06-15-14-08-12	0	3	x	-10	0	42.6	23.2	42.6	23.1	42.7	0.089	19139			48
445	187837	26	Papaver rhoeas	2026	2018-06-15-14-08-14	0	3	x	-10	0	42.6	23.2	42.6	23.1	42.7	0.089	19139			49
446	187838	26	Papaver rhoeas	2026	2018-06-15-14-08-16	0	3	x	-10	0	42.6	23.2	42.6	23.1	42.7	0.089	19139			50
447	187839	26	Papaver rhoeas	2026	2018-06-15-14-08-18	0	3	x	-10	0	42.6	23.2	42.6	23.1	42.7	0.089	19139			51
448	187840	26	Papaver rhoeas	2026	2018-06-15-14-08-20	0	3	x	-10	0	42.6	23.2	42.6	23.1	42.7	0.089	19139			52
449	187841	26	Papaver rhoeas	2026	2018-06-15-14-08-22	0	3	x	-10	0	42.6	23.2	42.6	23.1	42.7	0.089	19139			53
450	187842	26	Papaver rhoeas	2026	2018-06-15-14-08-24	0	3	x	-10	0	42.6	23.2	42.6	23.1	42.7	0.089	19139			54
451	187843	26	Papaver rhoeas	2026	2018-06-15-14-08-26	0	3	x	-10	0	42.6	23.2	42.6	23.1	42.7	0.089	19139			55
452	187844	26	Papaver rhoeas	2026	2018-06-15-14-08-28	0	3	x	-10	0	42.6	23.2	42.6	23.1	42.7	0.089	19139			56
453	187845	26	Papaver rhoeas	2026	2018-06-15-14-08-30	0	3	x	-10	0	42.6	23.2	42.6	23.1	42.7	0.089	19139			57
454	187846	26	Papaver rhoeas	2026	2018-06-15-14-08-32	0	3	x	-10	0	42.6	23.2	42.6	23.1	42.7	0.089	19139			58
455	187847	26	Papaver rhoeas	2026	2018-06-15-14-08-34	0	3	x	-10	0	42.7	23.2	42.6	23.1	42.7	-0.011	19139			59
456	187848	26	Papaver rhoeas	2026	2018-06-15-14-08-36	0	3	x	-10	0	42.7	23.2	42.6	23.1	42.7	-0.011	19139			60
457	187849	26	Papaver rhoeas	2026	2018-06-15-14-08-38	0	3	x	-10	0	42.7	23.2	42.6	23.1	42.7	-0.011	19139			61
458	187850	26	Papaver rhoeas	2026	2018-06-15-14-08-40	0	3	x	-10	0	42.7	23.2	42.6	23.1	42.7	-0.011	19139			62
459	187851	26	Papaver rhoeas	2026	2018-06-15-14-08-42	0	3	x	-10	0	42.7	23.2	42.6	23.1	42.7	-0.011	19139			63
460	187852	26	Papaver rhoeas	2026	2018-06-15-14-08-44	0	3	x	-10	0	42.7	23.2	42.6	23.1	42.7	-0.011	19139			64
461	187853	26	Papaver rhoeas	2026	2018-06-15-14-08-46	0	3	x	-10	0	42.7	23.2	42.6	23.1	42.7	-0.011	19139			65
462	187854	26	Papaver rhoeas	2026	2018-06-15-14-08-48	0	3	x	-10	0	42.7	23.2	42.6	23.1	42.7	-0.011	19139			66
463	187855	26	Papaver rhoeas	2026	2018-06-15-14-08-50	0	3	x	-10	0	42.7	23.2	42.6	23.1	42.7	-0.011	19139			67
464	187856	26	Papaver rhoeas	2026	2018-06-15-14-08-52	0	3	x	-10	0	42.6	23.2	42.6	23.1	42.7	0.089	19139			68
465	187857	26	Papaver rhoeas	2026	2018-06-15-14-08-54	0	3	x	-10	0	42.6	23.2	42.6	23.1	42.7	0.089	19139			69
466	187858	26	Papaver rhoeas	2026	2018-06-15-14-08-56	0	3	x	-10	0	42.6	23.2	42.6	23.1	42.7	0.089	19139			70
467	187859	26	Papaver rhoeas	2026	2018-06-15-14-08-58	0	3	x	-10	0	42.6	23.2	42.6	23.1	42.7	0.089	19139			71
468	187860	26	Papaver rhoeas	2026	2018-06-15-14-09-00	0	3	x	-10	0	42.6	23.2	42.5	23.1	42.6	-0.006	19139			72
469	187861	26	Papaver rhoeas	2026	2018-06-15-14-09-02	0	3	x	-10	0	42.6	23.2	42.5	23.1	42.6	-0.006	19139			73
470	187862	26	Papaver rhoeas	2026	2018-06-15-14-09-04	0	3	x	-10	0	42.6	23.2	42.6	23.1	42.7	0.089	19139			74
471	187863	26	Papaver rhoeas	2026	2018-06-15-14-09-06	0	3	x	-10	0	42.6	23.2	42.5	23.1	42.6	-0.006	19139			75
472	187864	26	Papaver rhoeas	2026	2018-06-15-14-09-08	0	3	x	-10	0	42.6	23.2	42.5	23.1	42.6	-0.006	19139			76
473	187865	26	Papaver rhoeas	2026	2018-06-15-14-09-10	0	3	x	-10	0	42.6	23.2	42.6	23.1	42.7	0.089	19139			77
474	187866	26	Papaver rhoeas	2026	2018-06-15-14-09-12	0	3	x	-10	0	42.6	23.2	42.5	23.1	42.6	-0.006	19139			78
475	187867	26	Papaver rhoeas	2026	2018-06-15-14-09-14	0	3	x	-10	0	42.6	23.2	42.5	23.1	42.6	-0.006	19139			79
476	187868	26	Papaver rhoeas	2026	2018-06-15-14-09-16	0	3	x	-10	0	42.6	23.2	42.5	23.1	42.6	-0.006	19139			80
477	187869	26	Papaver rhoeas	2026	2018-06-15-14-09-18	0	3	x	-10	0	42.7	23.2	42.5	23.1	42.6	-0.106	19139			81
478	187870	26	Papaver rhoeas	2026	2018-06-15-14-09-20	0	3	x	-10	0	42.7	23.2	42.5	23.1	42.6	-0.106	19139			82
479	187871	26	Papaver rhoeas	2026	2018-06-15-14-09-22	0	3	x	-10	0	42.7	23.2	42.5	23.1	42.6	-0.106	19139			83
480	187872	26	Papaver rhoeas	2026	2018-06-15-14-09-24	0	3	x	-10	0	42.7	23.2	42.5	23.1	42.6	-0.106	19139			84
481	187873	26	Papaver rhoeas	2026	2018-06-15-14-09-26	0	3	x	-10	0	42.7	23.2	42.5	23.1	42.6	-0.106	19139			85
482	187874	26	Papaver rhoeas	2026	2018-06-15-14-09-28	0	3	x	-10	0	42.7	23.2	42.5	23.1	42.6	-0.106	19139			86
483	187875	26	Papaver rhoeas	2026	2018-06-15-14-09-30	0	3	x	-10	0	42.7	23.2	42.5	23.1	42.6	-0.106	19139			87
484	187876	26	Papaver rhoeas	2026	2018-06-15-14-09-32	0	3	x	-10	0	42.6	23.2	42.6	23.1	42.7	0.089	19139			88
485	187877	26	Papaver rhoeas	2026	2018-06-15-14-09-34	0	3	x	-10	0	42.6	23.2	42.5	23.1	42.6	-0.006	19139			89
486	187878	26	Papaver rhoeas	2026	2018-06-15-14-09-36	0	3	x	-10	0	42.7	23.2	42.6	23.1	42.7	-0.011	19139			90
487	187879	26	Papaver rhoeas	2026	2018-06-15-14-09-38	0	3	x	-10	0	42.6	23.2	42.6	23.1	42.7	0.089	19139	Last10	Here	91
488	187880	26	Papaver rhoeas	2026	2018-06-15-14-09-40	0	3	x	-10	0	42.6	23.2	42.6	23.1	42.7	0.089	19139	Last10	Here	92
489	187881	26	Papaver rhoeas	2026	2018-06-15-14-09-42	0	3	x	-10	0	42.6	23.2	42.6	23.1	42.7	0.089	19139	Last10	Here	93
490	187882	26	Papaver rhoeas	2026	2018-06-15-14-09-44	0	3	x	-10	0	42.6	23.2	42.6	23.1	42.7	0.089	19139	Last10	Here	94
491	187883	26	Papaver rhoeas	2026	2018-06-15-14-09-46	0	3	x	-10	0	42.6	23.2	42.6	23.1	42.7	0.089	19139	Last10	Here	95
492	187884	26	Papaver rhoeas	2026	2018-06-15-14-09-48	0	3	x	-10	0	42.6	23.2	42.6	23.1	42.7	0.089	19139	Last10	Here	96
493	187885	26	Papaver rhoeas	2026	2018-06-15-14-09-50	0	3	x	-10	0	42.6	23.2	42.6	23.1	42.7	0.089	19139	Last10	Here	97
494	187886	26	Papaver rhoeas	2026	2018-06-15-14-09-52	0	3	x	-10	0	42.6	23.2	42.5	23.1	42.6	-0.006	19139	Last10	Here	98
495	187887	26	Papaver rhoeas	2026	2018-06-15-14-09-54	0	3	x	-10	0	42.6	23.2	42.6	23.1	42.7	0.089	19139	Last10	Here	99
496	187888	26	Papaver rhoeas	2026	2018-06-15-14-09-56	0	3	x	-10	0	42.6	23.2	42.6	23.1	42.7	0.089	19139	Last10	Here	100
497	187889	26	Papaver rhoeas	2026	2018-06-15-14-10-28	0	3	x	-5	0	42.6	23.2	42.5	23.1	42.6	-0.006	19140	First10	Here	1
498	187890	26	Papaver rhoeas	2026	2018-06-15-14-10-30	0	3	x	-5	0	42.6	23.2	42.5	23.1	42.6	-0.006	19140	First10	Here	2
499	187891	26	Papaver rhoeas	2026	2018-06-15-14-10-32	0	3	x	-5	0	42.6	23.2	42.5	23.1	42.6	-0.006	19140	First10	Here	3
500	187892	26	Papaver rhoeas	2026	2018-06-15-14-10-34	0	3	x	-5	0	42.5	23.2	42.5	23.1	42.6	0.094	19140	First10	Here	4
501	187893	26	Papaver rhoeas	2026	2018-06-15-14-10-36	0	3	x	-5	0	42.5	23.2	42.5	23.1	42.6	0.094	19140	First10	Here	5
502	187894	26	Papaver rhoeas	2026	2018-06-15-14-10-38	0	3	x	-5	0	42.5	23.2	42.5	23.1	42.6	0.094	19140	First10	Here	6
503	187895	26	Papaver rhoeas	2026	2018-06-15-14-10-40	0	3	x	-5	0	42.5	23.2	42.5	23.1	42.6	0.094	19140	First10	Here	7
504	187896	26	Papaver rhoeas	2026	2018-06-15-14-10-42	0	3	x	-5	0	42.6	23.2	42.5	23.1	42.6	-0.006	19140	First10	Here	8
505	187897	26	Papaver rhoeas	2026	2018-06-15-14-10-44	0	3	x	-5	0	42.5	23.2	42.5	23.1	42.6	0.094	19140	First10	Here	9
506	187898	26	Papaver rhoeas	2026	2018-06-15-14-10-46	0	3	x	-5	0	42.6	23.2	42.5	23.1	42.6	-0.006	19140	First10	Here	10
507	187899	26	Papaver rhoeas	2026	2018-06-15-14-10-48	0	3	x	-5	0	42.6	23.2	42.5	23.1	42.6	-0.006	19140			11
508	187900	26	Papaver rhoeas	2026	2018-06-15-14-10-50	0	3	x	-5	0	42.5	23.2	42.5	23.1	42.6	0.094	19140			12
509	187901	26	Papaver rhoeas	2026	2018-06-15-14-10-52	0	3	x	-5	0	42.5	23.2	42.5	23.1	42.6	0.094	19140			13
510	187902	26	Papaver rhoeas	2026	2018-06-15-14-10-54	0	3	x	-5	0	42.5	23.2	42.5	23.1	42.6	0.094	19140			14
511	187903	26	Papaver rhoeas	2026	2018-06-15-14-10-56	0	3	x	-5	0	42.5	23.2	42.4	23.1	42.5	0	19140			15
512	187904	26	Papaver rhoeas	2026	2018-06-15-14-10-58	0	3	x	-5	0	42.5	23.2	42.5	23.1	42.6	0.094	19140			16
513	187905	26	Papaver rhoeas	2026	2018-06-15-14-11-00	0	3	x	-5	0	42.5	23.2	42.5	23.1	42.6	0.094	19140			17
514	187906	26	Papaver rhoeas	2026	2018-06-15-14-11-02	0	3	x	-5	0	42.5	23.2	42.5	23.1	42.6	0.094	19140			18
515	187907	26	Papaver rhoeas	2026	2018-06-15-14-11-04	0	3	x	-5	0	42.5	23.2	42.5	23.1	42.6	0.094	19140			19
516	187908	26	Papaver rhoeas	2026	2018-06-15-14-11-06	0	3	x	-5	0	42.5	23.2	42.5	23.1	42.6	0.094	19140			20
517	187909	26	Papaver rhoeas	2026	2018-06-15-14-11-08	0	3	x	-5	0	42.5	23.2	42.5	23.1	42.6	0.094	19140			21
518	187910	26	Papaver rhoeas	2026	2018-06-15-14-11-10	0	3	x	-5	0	42.5	23.2	42.5	23.1	42.6	0.094	19140			22
519	187911	26	Papaver rhoeas	2026	2018-06-15-14-11-12	0	3	x	-5	0	42.5	23.2	42.5	23.1	42.6	0.094	19140			23
520	187912	26	Papaver rhoeas	2026	2018-06-15-14-11-14	0	3	x	-5	0	42.5	23.2	42.5	23.1	42.6	0.094	19140			24
521	187913	26	Papaver rhoeas	2026	2018-06-15-14-11-16	0	3	x	-5	0	42.5	23.2	42.5	23.1	42.6	0.094	19140			25
522	187914	26	Papaver rhoeas	2026	2018-06-15-14-11-18	0	3	x	-5	0	42.5	23.2	42.5	23.1	42.6	0.094	19140			26
523	187915	26	Papaver rhoeas	2026	2018-06-15-14-11-20	0	3	x	-5	0	42.5	23.2	42.5	23.1	42.6	0.094	19140			27
524	187916	26	Papaver rhoeas	2026	2018-06-15-14-11-22	0	3	x	-5	0	42.5	23.2	42.5	23.1	42.6	0.094	19140			28
525	187917	26	Papaver rhoeas	2026	2018-06-15-14-11-24	0	3	x	-5	0	42.5	23.2	42.5	23.1	42.6	0.094	19140			29
526	187918	26	Papaver rhoeas	2026	2018-06-15-14-11-26	0	3	x	-5	0	42.5	23.2	42.4	23.1	42.5	0	19140			30
527	187919	26	Papaver rhoeas	2026	2018-06-15-14-11-28	0	3	x	-5	0	42.5	23.2	42.5	23.1	42.6	0.094	19140			31
528	187920	26	Papaver rhoeas	2026	2018-06-15-14-11-30	0	3	x	-5	0	42.5	23.2	42.5	23.1	42.6	0.094	19140			32
529	187921	26	Papaver rhoeas	2026	2018-06-15-14-11-32	0	3	x	-5	0	42.5	23.2	42.5	23.1	42.6	0.094	19140			33
530	187922	26	Papaver rhoeas	2026	2018-06-15-14-11-34	0	3	x	-5	0	42.5	23.2	42.5	23.1	42.6	0.094	19140			34
531	187923	26	Papaver rhoeas	2026	2018-06-15-14-11-36	0	3	x	-5	0	42.5	23.2	42.5	23.1	42.6	0.094	19140			35
532	187924	26	Papaver rhoeas	2026	2018-06-15-14-11-38	0	3	x	-5	0	42.5	23.2	42.5	23.1	42.6	0.094	19140			36
533	187925	26	Papaver rhoeas	2026	2018-06-15-14-11-40	0	3	x	-5	0	42.5	23.2	42.4	23.1	42.5	0	19140			37
534	187926	26	Papaver rhoeas	2026	2018-06-15-14-11-42	0	3	x	-5	0	42.5	23.2	42.5	23.1	42.6	0.094	19140			38
535	187927	26	Papaver rhoeas	2026	2018-06-15-14-11-44	0	3	x	-5	0	42.5	23.2	42.4	23.1	42.5	0	19140			39
536	187928	26	Papaver rhoeas	2026	2018-06-15-14-11-46	0	3	x	-5	0	42.5	23.2	42.4	23.1	42.5	0	19140			40
537	187929	26	Papaver rhoeas	2026	2018-06-15-14-11-48	0	3	x	-5	0	42.5	23.2	42.4	23.1	42.5	0	19140			41
538	187930	26	Papaver rhoeas	2026	2018-06-15-14-11-50	0	3	x	-5	0	42.5	23.2	42.4	23.1	42.5	0	19140			42
539	187931	26	Papaver rhoeas	2026	2018-06-15-14-11-52	0	3	x	-5	0	42.5	23.2	42.4	23.1	42.5	0	19140			43
540	187932	26	Papaver rhoeas	2026	2018-06-15-14-11-54	0	3	x	-5	0	42.5	23.2	42.4	23.1	42.5	0	19140			44
541	187933	26	Papaver rhoeas	2026	2018-06-15-14-11-56	0	3	x	-5	0	42.5	23.2	42.4	23.1	42.5	0	19140			45
542	187934	26	Papaver rhoeas	2026	2018-06-15-14-11-58	0	3	x	-5	0	42.5	23.2	42.4	23.1	42.5	0	19140			46
543	187935	26	Papaver rhoeas	2026	2018-06-15-14-12-00	0	3	x	-5	0	42.5	23.2	42.4	23.1	42.5	0	19140			47
544	187936	26	Papaver rhoeas	2026	2018-06-15-14-12-02	0	3	x	-5	0	42.5	23.2	42.4	23.1	42.5	0	19140			48
545	187937	26	Papaver rhoeas	2026	2018-06-15-14-12-04	0	3	x	-5	0	42.5	23.2	42.4	23.1	42.5	0	19140			49
546	187938	26	Papaver rhoeas	2026	2018-06-15-14-12-06	0	3	x	-5	0	42.5	23.2	42.4	23.1	42.5	0	19140			50
547	187939	26	Papaver rhoeas	2026	2018-06-15-14-12-08	0	3	x	-5	0	42.5	23.2	42.4	23.1	42.5	0	19140			51
548	187940	26	Papaver rhoeas	2026	2018-06-15-14-12-10	0	3	x	-5	0	42.5	23.2	42.4	23.1	42.5	0	19140			52
549	187941	26	Papaver rhoeas	2026	2018-06-15-14-12-12	0	3	x	-5	0	42.5	23.2	42.4	23.1	42.5	0	19140			53
550	187942	26	Papaver rhoeas	2026	2018-06-15-14-12-14	0	3	x	-5	0	42.5	23.2	42.4	23.1	42.5	0	19140			54
551	187943	26	Papaver rhoeas	2026	2018-06-15-14-12-16	0	3	x	-5	0	42.5	23.2	42.4	23.1	42.5	0	19140			55
552	187944	26	Papaver rhoeas	2026	2018-06-15-14-12-19	0	3	x	-5	0	42.5	23.2	42.4	23.1	42.5	0	19140			56
553	187945	26	Papaver rhoeas	2026	2018-06-15-14-12-21	0	3	x	-5	0	42.5	23.2	42.4	23.1	42.5	0	19140			57
554	187946	26	Papaver rhoeas	2026	2018-06-15-14-12-23	0	3	x	-5	0	42.4	23.2	42.4	23.1	42.5	0.1	19140			58
555	187947	26	Papaver rhoeas	2026	2018-06-15-14-12-25	0	3	x	-5	0	42.4	23.2	42.4	23.1	42.5	0.1	19140			59
556	187948	26	Papaver rhoeas	2026	2018-06-15-14-12-27	0	3	x	-5	0	42.4	23.2	42.4	23.1	42.5	0.1	19140			60
557	187949	26	Papaver rhoeas	2026	2018-06-15-14-12-29	0	3	x	-5	0	42.4	23.2	42.4	23.1	42.5	0.1	19140			61
558	187950	26	Papaver rhoeas	2026	2018-06-15-14-12-31	0	3	x	-5	0	42.4	23.2	42.4	23.1	42.5	0.1	19140			62
559	187951	26	Papaver rhoeas	2026	2018-06-15-14-12-33	0	3	x	-5	0	42.4	23.2	42.4	23.1	42.5	0.1	19140			63
560	187952	26	Papaver rhoeas	2026	2018-06-15-14-12-35	0	3	x	-5	0	42.4	23.2	42.4	23.1	42.5	0.1	19140			64
561	187953	26	Papaver rhoeas	2026	2018-06-15-14-12-37	0	3	x	-5	0	42.4	23.2	42.4	23.1	42.5	0.1	19140			65
562	187954	26	Papaver rhoeas	2026	2018-06-15-14-12-39	0	3	x	-5	0	42.4	23.2	42.4	23.1	42.5	0.1	19140			66
563	187955	26	Papaver rhoeas	2026	2018-06-15-14-12-41	0	3	x	-5	0	42.4	23.2	42.4	23.1	42.5	0.1	19140			67
564	187956	26	Papaver rhoeas	2026	2018-06-15-14-12-43	0	3	x	-5	0	42.4	23.2	42.4	23.1	42.5	0.1	19140			68
565	187957	26	Papaver rhoeas	2026	2018-06-15-14-12-45	0	3	x	-5	0	42.4	23.2	42.4	23.1	42.5	0.1	19140			69
566	187958	26	Papaver rhoeas	2026	2018-06-15-14-12-47	0	3	x	-5	0	42.4	23.2	42.4	23.1	42.5	0.1	19140			70
567	187959	26	Papaver rhoeas	2026	2018-06-15-14-12-49	0	3	x	-5	0	42.5	23.2	42.4	23.1	42.5	0	19140			71
568	187960	26	Papaver rhoeas	2026	2018-06-15-14-12-51	0	3	x	-5	0	42.4	23.2	42.4	23.1	42.5	0.1	19140			72
569	187961	26	Papaver rhoeas	2026	2018-06-15-14-12-53	0	3	x	-5	0	42.4	23.2	42.4	23.1	42.5	0.1	19140			73
570	187962	26	Papaver rhoeas	2026	2018-06-15-14-12-55	0	3	x	-5	0	42.4	23.2	42.4	23.1	42.5	0.1	19140			74
571	187963	26	Papaver rhoeas	2026	2018-06-15-14-12-57	0	3	x	-5	0	42.5	23.2	42.4	23.1	42.5	0	19140			75
572	187964	26	Papaver rhoeas	2026	2018-06-15-14-12-59	0	3	x	-5	0	42.4	23.2	42.4	23.1	42.5	0.1	19140			76
573	187965	26	Papaver rhoeas	2026	2018-06-15-14-13-01	0	3	x	-5	0	42.4	23.2	42.4	23.1	42.5	0.1	19140			77
574	187966	26	Papaver rhoeas	2026	2018-06-15-14-13-03	0	3	x	-5	0	42.4	23.2	42.4	23.1	42.5	0.1	19140			78
575	187967	26	Papaver rhoeas	2026	2018-06-15-14-13-05	0	3	x	-5	0	42.4	23.2	42.4	23.1	42.5	0.1	19140			79
576	187968	26	Papaver rhoeas	2026	2018-06-15-14-13-07	0	3	x	-5	0	42.4	23.2	42.4	23.1	42.5	0.1	19140			80
577	187969	26	Papaver rhoeas	2026	2018-06-15-14-13-09	0	3	x	-5	0	42.4	23.2	42.4	23.1	42.5	0.1	19140			81
578	187970	26	Papaver rhoeas	2026	2018-06-15-14-13-11	0	3	x	-5	0	42.4	23.2	42.4	23.1	42.5	0.1	19140			82
579	187971	26	Papaver rhoeas	2026	2018-06-15-14-13-13	0	3	x	-5	0	42.4	23.2	42.4	23.1	42.5	0.1	19140			83
580	187972	26	Papaver rhoeas	2026	2018-06-15-14-13-15	0	3	x	-5	0	42.4	23.2	42.4	23.1	42.5	0.1	19140			84
581	187973	26	Papaver rhoeas	2026	2018-06-15-14-13-17	0	3	x	-5	0	42.4	23.2	42.4	23.1	42.5	0.1	19140			85
582	187974	26	Papaver rhoeas	2026	2018-06-15-14-13-19	0	3	x	-5	0	42.4	23.2	42.4	23.1	42.5	0.1	19140			86
583	187975	26	Papaver rhoeas	2026	2018-06-15-14-13-21	0	3	x	-5	0	42.4	23.2	42.4	23.1	42.5	0.1	19140			87
584	187976	26	Papaver rhoeas	2026	2018-06-15-14-13-23	0	3	x	-5	0	42.4	23.2	42.4	23.1	42.5	0.1	19140			88
585	187977	26	Papaver rhoeas	2026	2018-06-15-14-13-25	0	3	x	-5	0	42.5	23.2	42.4	23.1	42.5	0	19140			89
586	187978	26	Papaver rhoeas	2026	2018-06-15-14-13-27	0	3	x	-5	0	42.4	23.2	42.4	23.1	42.5	0.1	19140			90
587	187979	26	Papaver rhoeas	2026	2018-06-15-14-13-29	0	3	x	-5	0	42.5	23.2	42.4	23.1	42.5	0	19140	Last10	Here	91
588	187980	26	Papaver rhoeas	2026	2018-06-15-14-13-31	0	3	x	-5	0	42.5	23.2	42.4	23.1	42.5	0	19140	Last10	Here	92
589	187981	26	Papaver rhoeas	2026	2018-06-15-14-13-33	0	3	x	-5	0	42.5	23.2	42.4	23.1	42.5	0	19140	Last10	Here	93
590	187982	26	Papaver rhoeas	2026	2018-06-15-14-13-35	0	3	x	-5	0	42.5	23.2	42.4	23.1	42.5	0	19140	Last10	Here	94
591	187983	26	Papaver rhoeas	2026	2018-06-15-14-13-37	0	3	x	-5	0	42.5	23.2	42.4	23.1	42.5	0	19140	Last10	Here	95
592	187984	26	Papaver rhoeas	2026	2018-06-15-14-13-39	0	3	x	-5	0	42.5	23.2	42.4	23.1	42.5	0	19140	Last10	Here	96
593	187985	26	Papaver rhoeas	2026	2018-06-15-14-13-41	0	3	x	-5	0	42.5	23.2	42.4	23.1	42.5	0	19140	Last10	Here	97
594	187986	26	Papaver rhoeas	2026	2018-06-15-14-13-43	0	3	x	-5	0	42.5	23.2	42.4	23.1	42.5	0	19140	Last10	Here	98
595	187987	26	Papaver rhoeas	2026	2018-06-15-14-13-45	0	3	x	-5	0	42.5	23.2	42.4	23.1	42.5	0	19140	Last10	Here	99
596	187988	26	Papaver rhoeas	2026	2018-06-15-14-13-47	0	3	x	-5	0	42.4	23.2	42.4	23.1	42.5	0.1	19140	Last10	Here	100
597	187989	26	Papaver rhoeas	2026	2018-06-15-14-14-19	0	3	x	0	0	42.4	23.2	42.3	23.1	42.4	0.006	19141	First10	Here	1
598	187990	26	Papaver rhoeas	2026	2018-06-15-14-14-21	0	3	x	0	0	42.4	23.2	42.3	23.1	42.4	0.006	19141	First10	Here	2
599	187991	26	Papaver rhoeas	2026	2018-06-15-14-14-23	0	3	x	0	0	42.4	23.2	42.3	23.1	42.4	0.006	19141	First10	Here	3
600	187992	26	Papaver rhoeas	2026	2018-06-15-14-14-25	0	3	x	0	0	42.4	23.2	42.3	23.1	42.4	0.006	19141	First10	Here	4
601	187993	26	Papaver rhoeas	2026	2018-06-15-14-14-27	0	3	x	0	0	42.4	23.2	42.3	23.1	42.4	0.006	19141	First10	Here	5
602	187994	26	Papaver rhoeas	2026	2018-06-15-14-14-29	0	3	x	0	0	42.4	23.2	42.3	23.1	42.4	0.006	19141	First10	Here	6
603	187995	26	Papaver rhoeas	2026	2018-06-15-14-14-31	0	3	x	0	0	42.4	23.2	42.3	23.1	42.4	0.006	19141	First10	Here	7
604	187996	26	Papaver rhoeas	2026	2018-06-15-14-14-33	0	3	x	0	0	42.4	23.2	42.3	23.1	42.4	0.006	19141	First10	Here	8
605	187997	26	Papaver rhoeas	2026	2018-06-15-14-14-35	0	3	x	0	0	42.4	23.2	42.3	23.1	42.4	0.006	19141	First10	Here	9
606	187998	26	Papaver rhoeas	2026	2018-06-15-14-14-37	0	3	x	0	0	42.4	23.2	42.3	23.1	42.4	0.006	19141	First10	Here	10
607	187999	26	Papaver rhoeas	2026	2018-06-15-14-14-39	0	3	x	0	0	42.4	23.2	42.3	23.1	42.4	0.006	19141			11
608	188000	26	Papaver rhoeas	2026	2018-06-15-14-14-41	0	3	x	0	0	42.4	23.2	42.3	23.1	42.4	0.006	19141			12
609	188001	26	Papaver rhoeas	2026	2018-06-15-14-14-43	0	3	x	0	0	42.4	23.2	42.3	23.1	42.4	0.006	19141			13
610	188002	26	Papaver rhoeas	2026	2018-06-15-14-14-45	0	3	x	0	0	42.4	23.2	42.3	23.1	42.4	0.006	19141			14
611	188003	26	Papaver rhoeas	2026	2018-06-15-14-14-47	0	3	x	0	0	42.4	23.2	42.3	23.1	42.4	0.006	19141			15
612	188004	26	Papaver rhoeas	2026	2018-06-15-14-14-49	0	3	x	0	0	42.4	23.2	42.3	23.1	42.4	0.006	19141			16
613	188005	26	Papaver rhoeas	2026	2018-06-15-14-14-51	0	3	x	0	0	42.4	23.2	42.3	23.1	42.4	0.006	19141			17
614	188006	26	Papaver rhoeas	2026	2018-06-15-14-14-53	0	3	x	0	0	42.3	23.2	42.3	23.1	42.4	0.106	19141			18
615	188007	26	Papaver rhoeas	2026	2018-06-15-14-14-55	0	3	x	0	0	42.3	23.2	42.3	23.1	42.4	0.106	19141			19
616	188008	26	Papaver rhoeas	2026	2018-06-15-14-14-57	0	3	x	0	0	42.4	23.2	42.3	23.1	42.4	0.006	19141			20
617	188009	26	Papaver rhoeas	2026	2018-06-15-14-14-59	0	3	x	0	0	42.4	23.2	42.3	23.1	42.4	0.006	19141			21
618	188010	26	Papaver rhoeas	2026	2018-06-15-14-15-01	0	3	x	0	0	42.4	23.2	42.3	23.1	42.4	0.006	19141			22
619	188011	26	Papaver rhoeas	2026	2018-06-15-14-15-03	0	3	x	0	0	42.3	23.2	42.3	23.1	42.4	0.106	19141			23
620	188012	26	Papaver rhoeas	2026	2018-06-15-14-15-05	0	3	x	0	0	42.3	23.2	42.3	23.1	42.4	0.106	19141			24
621	188013	26	Papaver rhoeas	2026	2018-06-15-14-15-07	0	3	x	0	0	42.3	23.2	42.3	23.1	42.4	0.106	19141			25
622	188014	26	Papaver rhoeas	2026	2018-06-15-14-15-09	0	3	x	0	0	42.3	23.2	42.3	23.1	42.4	0.106	19141			26
623	188015	26	Papaver rhoeas	2026	2018-06-15-14-15-11	0	3	x	0	0	42.3	23.2	42.3	23.1	42.4	0.106	19141			27
624	188016	26	Papaver rhoeas	2026	2018-06-15-14-15-13	0	3	x	0	0	42.3	23.2	42.3	23.1	42.4	0.106	19141			28
625	188017	26	Papaver rhoeas	2026	2018-06-15-14-15-15	0	3	x	0	0	42.3	23.2	42.3	23.1	42.4	0.106	19141			29
626	188018	26	Papaver rhoeas	2026	2018-06-15-14-15-17	0	3	x	0	0	42.3	23.2	42.3	23.1	42.4	0.106	19141			30
627	188019	26	Papaver rhoeas	2026	2018-06-15-14-15-19	0	3	x	0	0	42.3	23.2	42.3	23.1	42.4	0.106	19141			31
628	188020	26	Papaver rhoeas	2026	2018-06-15-14-15-21	0	3	x	0	0	42.3	23.2	42.3	23.1	42.4	0.106	19141			32
629	188021	26	Papaver rhoeas	2026	2018-06-15-14-15-23	0	3	x	0	0	42.3	23.2	42.3	23.1	42.4	0.106	19141			33
630	188022	26	Papaver rhoeas	2026	2018-06-15-14-15-25	0	3	x	0	0	42.3	23.2	42.3	23.1	42.4	0.106	19141			34
631	188023	26	Papaver rhoeas	2026	2018-06-15-14-15-27	0	3	x	0	0	42.3	23.2	42.3	23.1	42.4	0.106	19141			35
632	188024	26	Papaver rhoeas	2026	2018-06-15-14-15-29	0	3	x	0	0	42.3	23.2	42.3	23.1	42.4	0.106	19141			36
633	188025	26	Papaver rhoeas	2026	2018-06-15-14-15-31	0	3	x	0	0	42.3	23.2	42.3	23.1	42.4	0.106	19141			37
634	188026	26	Papaver rhoeas	2026	2018-06-15-14-15-33	0	3	x	0	0	42.3	23.2	42.3	23.1	42.4	0.106	19141			38
635	188027	26	Papaver rhoeas	2026	2018-06-15-14-15-35	0	3	x	0	0	42.3	23.2	42.3	23.1	42.4	0.106	19141			39
636	188028	26	Papaver rhoeas	2026	2018-06-15-14-15-37	0	3	x	0	0	42.3	23.2	42.3	23.1	42.4	0.106	19141			40
637	188029	26	Papaver rhoeas	2026	2018-06-15-14-15-39	0	3	x	0	0	42.3	23.2	42.3	23.1	42.4	0.106	19141			41
638	188030	26	Papaver rhoeas	2026	2018-06-15-14-15-41	0	3	x	0	0	42.3	23.2	42.3	23.1	42.4	0.106	19141			42
639	188031	26	Papaver rhoeas	2026	2018-06-15-14-15-43	0	3	x	0	0	42.3	23.2	42.3	23.1	42.4	0.106	19141			43
640	188032	26	Papaver rhoeas	2026	2018-06-15-14-15-45	0	3	x	0	0	42.3	23.2	42.3	23.1	42.4	0.106	19141			44
641	188033	26	Papaver rhoeas	2026	2018-06-15-14-15-47	0	3	x	0	0	42.3	23.2	42.3	23.1	42.4	0.106	19141			45
642	188034	26	Papaver rhoeas	2026	2018-06-15-14-15-49	0	3	x	0	0	42.3	23.2	42.3	23.1	42.4	0.106	19141			46
643	188035	26	Papaver rhoeas	2026	2018-06-15-14-15-51	0	3	x	0	0	42.3	23.2	42.2	23.1	42.3	0.011	19141			47
644	188036	26	Papaver rhoeas	2026	2018-06-15-14-15-53	0	3	x	0	0	42.3	23.2	42.3	23.1	42.4	0.106	19141			48
645	188037	26	Papaver rhoeas	2026	2018-06-15-14-15-55	0	3	x	0	0	42.3	23.2	42.3	23.1	42.4	0.106	19141			49
646	188038	26	Papaver rhoeas	2026	2018-06-15-14-15-57	0	3	x	0	0	42.3	23.2	42.2	23.1	42.3	0.011	19141			50
647	188039	26	Papaver rhoeas	2026	2018-06-15-14-15-59	0	3	x	0	0	42.3	23.2	42.2	23.1	42.3	0.011	19141			51
648	188040	26	Papaver rhoeas	2026	2018-06-15-14-16-01	0	3	x	0	0	42.3	23.2	42.2	23.1	42.3	0.011	19141			52
649	188041	26	Papaver rhoeas	2026	2018-06-15-14-16-03	0	3	x	0	0	42.3	23.2	42.2	23.1	42.3	0.011	19141			53
650	188042	26	Papaver rhoeas	2026	2018-06-15-14-16-05	0	3	x	0	0	42.3	23.2	42.2	23.1	42.3	0.011	19141			54
651	188043	26	Papaver rhoeas	2026	2018-06-15-14-16-07	0	3	x	0	0	42.3	23.2	42.2	23.1	42.3	0.011	19141			55
652	188044	26	Papaver rhoeas	2026	2018-06-15-14-16-09	0	3	x	0	0	42.3	23.2	42.2	23.1	42.3	0.011	19141			56
653	188045	26	Papaver rhoeas	2026	2018-06-15-14-16-11	0	3	x	0	0	42.3	23.2	42.2	23.1	42.3	0.011	19141			57
654	188046	26	Papaver rhoeas	2026	2018-06-15-14-16-13	0	3	x	0	0	42.3	23.2	42.2	23.1	42.3	0.011	19141			58
655	188047	26	Papaver rhoeas	2026	2018-06-15-14-16-15	0	3	x	0	0	42.3	23.2	42.2	23.1	42.3	0.011	19141			59
656	188048	26	Papaver rhoeas	2026	2018-06-15-14-16-17	0	3	x	0	0	42.3	23.2	42.2	23.1	42.3	0.011	19141			60
657	188049	26	Papaver rhoeas	2026	2018-06-15-14-16-19	0	3	x	0	0	42.3	23.2	42.2	23.1	42.3	0.011	19141			61
658	188050	26	Papaver rhoeas	2026	2018-06-15-14-16-21	0	3	x	0	0	42.3	23.2	42.2	23.1	42.3	0.011	19141			62
659	188051	26	Papaver rhoeas	2026	2018-06-15-14-16-23	0	3	x	0	0	42.3	23.2	42.2	23.1	42.3	0.011	19141			63
660	188052	26	Papaver rhoeas	2026	2018-06-15-14-16-25	0	3	x	0	0	42.3	23.2	42.1	23.1	42.2	-0.083	19141			64
661	188053	26	Papaver rhoeas	2026	2018-06-15-14-16-27	0	3	x	0	0	42.3	23.2	42.1	23.1	42.2	-0.083	19141			65
662	188054	26	Papaver rhoeas	2026	2018-06-15-14-16-29	0	3	x	0	0	42.3	23.2	42.1	23.1	42.2	-0.083	19141			66
663	188055	26	Papaver rhoeas	2026	2018-06-15-14-16-31	0	3	x	0	0	42.3	23.2	42.1	23.1	42.2	-0.083	19141			67
664	188056	26	Papaver rhoeas	2026	2018-06-15-14-16-33	0	3	x	0	0	42.3	23.2	42.1	23.1	42.2	-0.083	19141			68
665	188057	26	Papaver rhoeas	2026	2018-06-15-14-16-35	0	3	x	0	0	42.3	23.2	42.1	23.1	42.2	-0.083	19141			69
666	188058	26	Papaver rhoeas	2026	2018-06-15-14-16-37	0	3	x	0	0	42.3	23.2	42.1	23.1	42.2	-0.083	19141			70
667	188059	26	Papaver rhoeas	2026	2018-06-15-14-16-39	0	3	x	0	0	42.3	23.2	42.1	23.1	42.2	-0.083	19141			71
668	188060	26	Papaver rhoeas	2026	2018-06-15-14-16-41	0	3	x	0	0	42.3	23.2	42.1	23.1	42.2	-0.083	19141			72
669	188061	26	Papaver rhoeas	2026	2018-06-15-14-16-43	0	3	x	0	0	42.3	23.2	42.1	23.1	42.2	-0.083	19141			73
670	188062	26	Papaver rhoeas	2026	2018-06-15-14-16-45	0	3	x	0	0	42.3	23.2	42.1	23.1	42.2	-0.083	19141			74
671	188063	26	Papaver rhoeas	2026	2018-06-15-14-16-47	0	3	x	0	0	42.3	23.2	42.2	23.2	42.3	0.011	19141			75
672	188064	26	Papaver rhoeas	2026	2018-06-15-14-16-49	0	3	x	0	0	42.3	23.2	42.1	23.1	42.2	-0.083	19141			76
673	188065	26	Papaver rhoeas	2026	2018-06-15-14-16-51	0	3	x	0	0	42.3	23.2	42.1	23.1	42.2	-0.083	19141			77
674	188066	26	Papaver rhoeas	2026	2018-06-15-14-16-53	0	3	x	0	0	42.3	23.2	42.2	23.1	42.3	0.011	19141			78
675	188067	26	Papaver rhoeas	2026	2018-06-15-14-16-55	0	3	x	0	0	42.3	23.2	42.3	23.2	42.4	0.106	19141			79
676	188068	26	Papaver rhoeas	2026	2018-06-15-14-16-57	0	3	x	0	0	42.3	23.2	42.2	23.1	42.3	0.011	19141			80
677	188069	26	Papaver rhoeas	2026	2018-06-15-14-16-59	0	3	x	0	0	42.3	23.2	42.2	23.1	42.3	0.011	19141			81
678	188070	26	Papaver rhoeas	2026	2018-06-15-14-17-01	0	3	x	0	0	42.3	23.2	42.2	23.1	42.3	0.011	19141			82
679	188071	26	Papaver rhoeas	2026	2018-06-15-14-17-03	0	3	x	0	0	42.3	23.2	42.2	23.1	42.3	0.011	19141			83
680	188072	26	Papaver rhoeas	2026	2018-06-15-14-17-05	0	3	x	0	0	42.3	23.2	42.2	23.1	42.3	0.011	19141			84
681	188073	26	Papaver rhoeas	2026	2018-06-15-14-17-07	0	3	x	0	0	42.3	23.2	42.2	23.1	42.3	0.011	19141			85
682	188074	26	Papaver rhoeas	2026	2018-06-15-14-17-09	0	3	x	0	0	42.3	23.2	42.2	23.1	42.3	0.011	19141			86
683	188075	26	Papaver rhoeas	2026	2018-06-15-14-17-11	0	3	x	0	0	42.3	23.2	42.2	23.1	42.3	0.011	19141			87
684	188076	26	Papaver rhoeas	2026	2018-06-15-14-17-13	0	3	x	0	0	42.3	23.2	42.2	23.2	42.3	0.011	19141			88
685	188077	26	Papaver rhoeas	2026	2018-06-15-14-17-15	0	3	x	0	0	42.3	23.2	42.1	23.1	42.2	-0.083	19141			89
686	188078	26	Papaver rhoeas	2026	2018-06-15-14-17-17	0	3	x	0	0	42.2	23.2	42.2	23.1	42.3	0.111	19141			90
687	188079	26	Papaver rhoeas	2026	2018-06-15-14-17-19	0	3	x	0	0	42.3	23.2	42.2	23.1	42.3	0.011	19141	Last10	Here	91
688	188080	26	Papaver rhoeas	2026	2018-06-15-14-17-21	0	3	x	0	0	42.3	23.2	42.2	23.1	42.3	0.011	19141	Last10	Here	92
689	188081	26	Papaver rhoeas	2026	2018-06-15-14-17-23	0	3	x	0	0	42.3	23.2	42.2	23.1	42.3	0.011	19141	Last10	Here	93
690	188082	26	Papaver rhoeas	2026	2018-06-15-14-17-25	0	3	x	0	0	42.2	23.2	42.1	23.1	42.2	0.017	19141	Last10	Here	94
691	188083	26	Papaver rhoeas	2026	2018-06-15-14-17-28	0	3	x	0	0	42.2	23.2	42.2	23.1	42.3	0.111	19141	Last10	Here	95
692	188084	26	Papaver rhoeas	2026	2018-06-15-14-17-30	0	3	x	0	0	42.2	23.2	42.1	23.1	42.2	0.017	19141	Last10	Here	96
693	188085	26	Papaver rhoeas	2026	2018-06-15-14-17-32	0	3	x	0	0	42.2	23.2	42.1	23.1	42.2	0.017	19141	Last10	Here	97
694	188086	26	Papaver rhoeas	2026	2018-06-15-14-17-34	0	3	x	0	0	42.2	23.2	42.1	23.1	42.2	0.017	19141	Last10	Here	98
695	188087	26	Papaver rhoeas	2026	2018-06-15-14-17-36	0	3	x	0	0	42.2	23.2	42.1	23.1	42.2	0.017	19141	Last10	Here	99
696	188088	26	Papaver rhoeas	2026	2018-06-15-14-17-38	0	3	x	0	0	42.2	23.2	42.2	23.2	42.3	0.111	19141	Last10	Here	100
697	188089	26	Papaver rhoeas	2026	2018-06-15-14-18-10	0	3	x	5	0	42.2	23.2	42.1	23.1	42.2	0.017	19142	First10	Here	1
698	188090	26	Papaver rhoeas	2026	2018-06-15-14-18-12	0	3	x	5	0	42.2	23.2	42	23.1	42.1	-0.077	19142	First10	Here	2
699	188091	26	Papaver rhoeas	2026	2018-06-15-14-18-14	0	3	x	5	0	42.2	23.2	42	23.1	42.1	-0.077	19142	First10	Here	3
700	188092	26	Papaver rhoeas	2026	2018-06-15-14-18-16	0	3	x	5	0	42.2	23.2	42	23.1	42.1	-0.077	19142	First10	Here	4
701	188093	26	Papaver rhoeas	2026	2018-06-15-14-18-18	0	3	x	5	0	42.2	23.2	42	23.1	42.1	-0.077	19142	First10	Here	5
702	188094	26	Papaver rhoeas	2026	2018-06-15-14-18-20	0	3	x	5	0	42.2	23.2	42	23.1	42.1	-0.077	19142	First10	Here	6
703	188095	26	Papaver rhoeas	2026	2018-06-15-14-18-22	0	3	x	5	0	42.2	23.2	42	23.1	42.1	-0.077	19142	First10	Here	7
704	188096	26	Papaver rhoeas	2026	2018-06-15-14-18-24	0	3	x	5	0	42.2	23.2	42	23.1	42.1	-0.077	19142	First10	Here	8
705	188097	26	Papaver rhoeas	2026	2018-06-15-14-18-26	0	3	x	5	0	42.2	23.2	42	23.1	42.1	-0.077	19142	First10	Here	9
706	188098	26	Papaver rhoeas	2026	2018-06-15-14-18-28	0	3	x	5	0	42.2	23.2	42.1	23.1	42.2	0.017	19142	First10	Here	10
707	188099	26	Papaver rhoeas	2026	2018-06-15-14-18-30	0	3	x	5	0	42.2	23.2	42.1	23.1	42.2	0.017	19142			11
708	188100	26	Papaver rhoeas	2026	2018-06-15-14-18-32	0	3	x	5	0	42.2	23.2	42	23.1	42.1	-0.077	19142			12
709	188101	26	Papaver rhoeas	2026	2018-06-15-14-18-34	0	3	x	5	0	42.2	23.2	42	23.1	42.1	-0.077	19142			13
710	188102	26	Papaver rhoeas	2026	2018-06-15-14-18-36	0	3	x	5	0	42.2	23.2	42	23.1	42.1	-0.077	19142			14
711	188103	26	Papaver rhoeas	2026	2018-06-15-14-18-38	0	3	x	5	0	42.2	23.2	42	23.1	42.1	-0.077	19142			15
712	188104	26	Papaver rhoeas	2026	2018-06-15-14-18-40	0	3	x	5	0	42.2	23.2	42	23.1	42.1	-0.077	19142			16
713	188105	26	Papaver rhoeas	2026	2018-06-15-14-18-42	0	3	x	5	0	42.2	23.2	42	23.1	42.1	-0.077	19142			17
714	188106	26	Papaver rhoeas	2026	2018-06-15-14-18-44	0	3	x	5	0	42.2	23.2	42	23.1	42.1	-0.077	19142			18
715	188107	26	Papaver rhoeas	2026	2018-06-15-14-18-46	0	3	x	5	0	42.2	23.2	42	23.1	42.1	-0.077	19142			19
716	188108	26	Papaver rhoeas	2026	2018-06-15-14-18-48	0	3	x	5	0	42.2	23.2	42	23.1	42.1	-0.077	19142			20
717	188109	26	Papaver rhoeas	2026	2018-06-15-14-18-50	0	3	x	5	0	42.2	23.2	42	23.1	42.1	-0.077	19142			21
718	188110	26	Papaver rhoeas	2026	2018-06-15-14-18-52	0	3	x	5	0	42.2	23.2	42	23.1	42.1	-0.077	19142			22
719	188111	26	Papaver rhoeas	2026	2018-06-15-14-18-54	0	3	x	5	0	42.1	23.2	42	23.1	42.1	0.023	19142			23
720	188112	26	Papaver rhoeas	2026	2018-06-15-14-18-56	0	3	x	5	0	42.1	23.2	42	23.1	42.1	0.023	19142			24
721	188113	26	Papaver rhoeas	2026	2018-06-15-14-18-58	0	3	x	5	0	42.1	23.2	42	23.1	42.1	0.023	19142			25
722	188114	26	Papaver rhoeas	2026	2018-06-15-14-19-00	0	3	x	5	0	42.1	23.2	42	23.1	42.1	0.023	19142			26
723	188115	26	Papaver rhoeas	2026	2018-06-15-14-19-02	0	3	x	5	0	42.2	23.2	42	23.1	42.1	-0.077	19142			27
724	188116	26	Papaver rhoeas	2026	2018-06-15-14-19-04	0	3	x	5	0	42.2	23.2	42	23.1	42.1	-0.077	19142			28
725	188117	26	Papaver rhoeas	2026	2018-06-15-14-19-06	0	3	x	5	0	42.1	23.2	42	23.1	42.1	0.023	19142			29
726	188118	26	Papaver rhoeas	2026	2018-06-15-14-19-08	0	3	x	5	0	42.2	23.2	42	23.1	42.1	-0.077	19142			30
727	188119	26	Papaver rhoeas	2026	2018-06-15-14-19-10	0	3	x	5	0	42.2	23.2	42	23.1	42.1	-0.077	19142			31
728	188120	26	Papaver rhoeas	2026	2018-06-15-14-19-12	0	3	x	5	0	42.2	23.2	42	23.1	42.1	-0.077	19142			32
729	188121	26	Papaver rhoeas	2026	2018-06-15-14-19-14	0	3	x	5	0	42.2	23.2	42	23.1	42.1	-0.077	19142			33
730	188122	26	Papaver rhoeas	2026	2018-06-15-14-19-16	0	3	x	5	0	42.2	23.2	42	23.1	42.1	-0.077	19142			34
731	188123	26	Papaver rhoeas	2026	2018-06-15-14-19-18	0	3	x	5	0	42.2	23.2	42	23.1	42.1	-0.077	19142			35
732	188124	26	Papaver rhoeas	2026	2018-06-15-14-19-20	0	3	x	5	0	42.2	23.2	42	23.1	42.1	-0.077	19142			36
733	188125	26	Papaver rhoeas	2026	2018-06-15-14-19-22	0	3	x	5	0	42.1	23.2	42	23.1	42.1	0.023	19142			37
734	188126	26	Papaver rhoeas	2026	2018-06-15-14-19-24	0	3	x	5	0	42.1	23.2	42	23.1	42.1	0.023	19142			38
735	188127	26	Papaver rhoeas	2026	2018-06-15-14-19-26	0	3	x	5	0	42.1	23.2	42	23.1	42.1	0.023	19142			39
736	188128	26	Papaver rhoeas	2026	2018-06-15-14-19-28	0	3	x	5	0	42.1	23.2	42	23.1	42.1	0.023	19142			40
737	188129	26	Papaver rhoeas	2026	2018-06-15-14-19-30	0	3	x	5	0	42.1	23.2	42	23.1	42.1	0.023	19142			41
738	188130	26	Papaver rhoeas	2026	2018-06-15-14-19-32	0	3	x	5	0	42.1	23.2	42	23.1	42.1	0.023	19142			42
739	188131	26	Papaver rhoeas	2026	2018-06-15-14-19-34	0	3	x	5	0	42.1	23.2	42	23.1	42.1	0.023	19142			43
740	188132	26	Papaver rhoeas	2026	2018-06-15-14-19-36	0	3	x	5	0	42.1	23.2	42	23.1	42.1	0.023	19142			44
741	188133	26	Papaver rhoeas	2026	2018-06-15-14-19-38	0	3	x	5	0	42.1	23.2	42	23.1	42.1	0.023	19142			45
742	188134	26	Papaver rhoeas	2026	2018-06-15-14-19-40	0	3	x	5	0	42.1	23.2	42	23.1	42.1	0.023	19142			46
743	188135	26	Papaver rhoeas	2026	2018-06-15-14-19-42	0	3	x	5	0	42.1	23.2	42	23.1	42.1	0.023	19142			47
744	188136	26	Papaver rhoeas	2026	2018-06-15-14-19-44	0	3	x	5	0	42.1	23.2	42	23.1	42.1	0.023	19142			48
745	188137	26	Papaver rhoeas	2026	2018-06-15-14-19-46	0	3	x	5	0	42.1	23.2	42	23.1	42.1	0.023	19142			49
746	188138	26	Papaver rhoeas	2026	2018-06-15-14-19-48	0	3	x	5	0	42.1	23.2	42	23.1	42.1	0.023	19142			50
747	188139	26	Papaver rhoeas	2026	2018-06-15-14-19-50	0	3	x	5	0	42.1	23.2	42	23.1	42.1	0.023	19142			51
748	188140	26	Papaver rhoeas	2026	2018-06-15-14-19-52	0	3	x	5	0	42.1	23.2	42	23.1	42.1	0.023	19142			52
749	188141	26	Papaver rhoeas	2026	2018-06-15-14-19-54	0	3	x	5	0	42.1	23.2	42	23.1	42.1	0.023	19142			53
750	188142	26	Papaver rhoeas	2026	2018-06-15-14-19-56	0	3	x	5	0	42.1	23.2	42	23.1	42.1	0.023	19142			54
751	188143	26	Papaver rhoeas	2026	2018-06-15-14-19-58	0	3	x	5	0	42.1	23.2	42	23.1	42.1	0.023	19142			55
752	188144	26	Papaver rhoeas	2026	2018-06-15-14-20-00	0	3	x	5	0	42.1	23.2	41.9	23.1	42	-0.072	19142			56
753	188145	26	Papaver rhoeas	2026	2018-06-15-14-20-02	0	3	x	5	0	42.1	23.2	41.9	23.1	42	-0.072	19142			57
754	188146	26	Papaver rhoeas	2026	2018-06-15-14-20-04	0	3	x	5	0	42.1	23.2	42	23.1	42.1	0.023	19142			58
755	188147	26	Papaver rhoeas	2026	2018-06-15-14-20-06	0	3	x	5	0	42.1	23.2	42	23.1	42.1	0.023	19142			59
756	188148	26	Papaver rhoeas	2026	2018-06-15-14-20-08	0	3	x	5	0	42.1	23.2	42	23.1	42.1	0.023	19142			60
757	188149	26	Papaver rhoeas	2026	2018-06-15-14-20-10	0	3	x	5	0	42.1	23.2	42	23.1	42.1	0.023	19142			61
758	188150	26	Papaver rhoeas	2026	2018-06-15-14-20-12	0	3	x	5	0	42.1	23.2	42	23.1	42.1	0.023	19142			62
759	188151	26	Papaver rhoeas	2026	2018-06-15-14-20-14	0	3	x	5	0	42.1	23.2	42	23.1	42.1	0.023	19142			63
760	188152	26	Papaver rhoeas	2026	2018-06-15-14-20-16	0	3	x	5	0	42.1	23.2	42	23.1	42.1	0.023	19142			64
761	188153	26	Papaver rhoeas	2026	2018-06-15-14-20-18	0	3	x	5	0	42.2	23.2	42	23.1	42.1	-0.077	19142			65
762	188154	26	Papaver rhoeas	2026	2018-06-15-14-20-20	0	3	x	5	0	42.2	23.2	42	23.1	42.1	-0.077	19142			66
763	188155	26	Papaver rhoeas	2026	2018-06-15-14-20-22	0	3	x	5	0	42.2	23.2	41.9	23.1	42	-0.172	19142			67
764	188156	26	Papaver rhoeas	2026	2018-06-15-14-20-24	0	3	x	5	0	42.2	23.2	42	23.1	42.1	-0.077	19142			68
765	188157	26	Papaver rhoeas	2026	2018-06-15-14-20-26	0	3	x	5	0	42.1	23.2	41.9	23.1	42	-0.072	19142			69
766	188158	26	Papaver rhoeas	2026	2018-06-15-14-20-28	0	3	x	5	0	42.1	23.2	42	23.1	42.1	0.023	19142			70
767	188159	26	Papaver rhoeas	2026	2018-06-15-14-20-30	0	3	x	5	0	42.1	23.2	42	23.1	42.1	0.023	19142			71
768	188160	26	Papaver rhoeas	2026	2018-06-15-14-20-32	0	3	x	5	0	42.1	23.2	41.9	23.1	42	-0.072	19142			72
769	188161	26	Papaver rhoeas	2026	2018-06-15-14-20-34	0	3	x	5	0	42.1	23.2	42	23.1	42.1	0.023	19142			73
770	188162	26	Papaver rhoeas	2026	2018-06-15-14-20-36	0	3	x	5	0	42.1	23.2	41.9	23.1	42	-0.072	19142			74
771	188163	26	Papaver rhoeas	2026	2018-06-15-14-20-38	0	3	x	5	0	42.1	23.2	41.9	23.1	42	-0.072	19142			75
772	188164	26	Papaver rhoeas	2026	2018-06-15-14-20-40	0	3	x	5	0	42.1	23.2	41.9	23.1	42	-0.072	19142			76
773	188165	26	Papaver rhoeas	2026	2018-06-15-14-20-42	0	3	x	5	0	42.1	23.2	41.9	23.1	42	-0.072	19142			77
774	188166	26	Papaver rhoeas	2026	2018-06-15-14-20-44	0	3	x	5	0	42.1	23.2	41.9	23.1	42	-0.072	19142			78
775	188167	26	Papaver rhoeas	2026	2018-06-15-14-20-46	0	3	x	5	0	42.1	23.2	41.9	23.1	42	-0.072	19142			79
776	188168	26	Papaver rhoeas	2026	2018-06-15-14-20-48	0	3	x	5	0	42.1	23.2	41.9	23.1	42	-0.072	19142			80
777	188169	26	Papaver rhoeas	2026	2018-06-15-14-20-50	0	3	x	5	0	42.1	23.2	41.9	23.1	42	-0.072	19142			81
778	188170	26	Papaver rhoeas	2026	2018-06-15-14-20-52	0	3	x	5	0	42.1	23.2	41.9	23.1	42	-0.072	19142			82
779	188171	26	Papaver rhoeas	2026	2018-06-15-14-20-54	0	3	x	5	0	42.1	23.2	41.9	23.1	42	-0.072	19142			83
780	188172	26	Papaver rhoeas	2026	2018-06-15-14-20-56	0	3	x	5	0	42.1	23.2	41.9	23.1	42	-0.072	19142			84
781	188173	26	Papaver rhoeas	2026	2018-06-15-14-20-58	0	3	x	5	0	42	23.2	41.9	23.1	42	0.028	19142			85
782	188174	26	Papaver rhoeas	2026	2018-06-15-14-21-00	0	3	x	5	0	42	23.2	41.9	23.1	42	0.028	19142			86
783	188175	26	Papaver rhoeas	2026	2018-06-15-14-21-02	0	3	x	5	0	42	23.2	41.9	23.1	42	0.028	19142			87
784	188176	26	Papaver rhoeas	2026	2018-06-15-14-21-04	0	3	x	5	0	42.1	23.2	41.8	23.1	41.9	-0.166	19142			88
785	188177	26	Papaver rhoeas	2026	2018-06-15-14-21-06	0	3	x	5	0	42	23.2	41.9	23.1	42	0.028	19142			89
786	188178	26	Papaver rhoeas	2026	2018-06-15-14-21-08	0	3	x	5	0	42	23.2	41.8	23.1	41.9	-0.066	19142			90
787	188179	26	Papaver rhoeas	2026	2018-06-15-14-21-10	0	3	x	5	0	42	23.2	41.8	23.1	41.9	-0.066	19142	Last10	Here	91
788	188180	26	Papaver rhoeas	2026	2018-06-15-14-21-12	0	3	x	5	0	42	23.2	41.9	23.1	42	0.028	19142	Last10	Here	92
789	188181	26	Papaver rhoeas	2026	2018-06-15-14-21-14	0	3	x	5	0	42	23.2	41.9	23.1	42	0.028	19142	Last10	Here	93
790	188182	26	Papaver rhoeas	2026	2018-06-15-14-21-16	0	3	x	5	0	42	23.2	41.8	23.1	41.9	-0.066	19142	Last10	Here	94
791	188183	26	Papaver rhoeas	2026	2018-06-15-14-21-18	0	3	x	5	0	42	23.2	41.8	23.1	41.9	-0.066	19142	Last10	Here	95
792	188184	26	Papaver rhoeas	2026	2018-06-15-14-21-20	0	3	x	5	0	42.1	23.2	41.8	23.1	41.9	-0.166	19142	Last10	Here	96
793	188185	26	Papaver rhoeas	2026	2018-06-15-14-21-22	0	3	x	5	0	42.1	23.2	41.9	23.1	42	-0.072	19142	Last10	Here	97
794	188186	26	Papaver rhoeas	2026	2018-06-15-14-21-24	0	3	x	5	0	42.1	23.2	41.8	23.1	41.9	-0.166	19142	Last10	Here	98
795	188187	26	Papaver rhoeas	2026	2018-06-15-14-21-26	0	3	x	5	0	42.1	23.2	41.8	23.1	41.9	-0.166	19142	Last10	Here	99
796	188188	26	Papaver rhoeas	2026	2018-06-15-14-21-28	0	3	x	5	0	42.1	23.2	41.8	23.1	41.9	-0.166	19142	Last10	Here	100
797	188189	26	Papaver rhoeas	2026	2018-06-15-14-22-00	0	3	x	10	0	42	23.2	41.8	23.1	41.9	-0.066	19143	First10	Here	1
798	188190	26	Papaver rhoeas	2026	2018-06-15-14-22-02	0	3	x	10	0	41.9	23.2	41.8	23.1	41.9	0.034	19143	First10	Here	2
799	188191	26	Papaver rhoeas	2026	2018-06-15-14-22-04	0	3	x	10	0	42	23.2	41.8	23.1	41.9	-0.066	19143	First10	Here	3
800	188192	26	Papaver rhoeas	2026	2018-06-15-14-22-06	0	3	x	10	0	42	23.2	41.8	23.1	41.9	-0.066	19143	First10	Here	4
801	188193	26	Papaver rhoeas	2026	2018-06-15-14-22-08	0	3	x	10	0	42	23.2	41.8	23.1	41.9	-0.066	19143	First10	Here	5
802	188194	26	Papaver rhoeas	2026	2018-06-15-14-22-10	0	3	x	10	0	41.9	23.2	41.8	23.1	41.9	0.034	19143	First10	Here	6
803	188195	26	Papaver rhoeas	2026	2018-06-15-14-22-12	0	3	x	10	0	41.9	23.2	41.8	23.1	41.9	0.034	19143	First10	Here	7
804	188196	26	Papaver rhoeas	2026	2018-06-15-14-22-14	0	3	x	10	0	41.9	23.2	41.8	23.1	41.9	0.034	19143	First10	Here	8
805	188197	26	Papaver rhoeas	2026	2018-06-15-14-22-16	0	3	x	10	0	41.9	23.2	41.8	23.1	41.9	0.034	19143	First10	Here	9
806	188198	26	Papaver rhoeas	2026	2018-06-15-14-22-18	0	3	x	10	0	41.9	23.2	41.8	23.1	41.9	0.034	19143	First10	Here	10
807	188199	26	Papaver rhoeas	2026	2018-06-15-14-22-20	0	3	x	10	0	41.9	23.2	41.8	23.1	41.9	0.034	19143			11
808	188200	26	Papaver rhoeas	2026	2018-06-15-14-22-22	0	3	x	10	0	41.9	23.2	41.8	23.1	41.9	0.034	19143			12
809	188201	26	Papaver rhoeas	2026	2018-06-15-14-22-24	0	3	x	10	0	41.9	23.2	41.8	23.1	41.9	0.034	19143			13
810	188202	26	Papaver rhoeas	2026	2018-06-15-14-22-26	0	3	x	10	0	41.9	23.2	41.8	23.1	41.9	0.034	19143			14
811	188203	26	Papaver rhoeas	2026	2018-06-15-14-22-28	0	3	x	10	0	41.9	23.2	41.8	23.1	41.9	0.034	19143			15
812	188204	26	Papaver rhoeas	2026	2018-06-15-14-22-30	0	3	x	10	0	41.9	23.2	41.8	23.1	41.9	0.034	19143			16
813	188205	26	Papaver rhoeas	2026	2018-06-15-14-22-32	0	3	x	10	0	41.9	23.2	41.8	23.1	41.9	0.034	19143			17
814	188206	26	Papaver rhoeas	2026	2018-06-15-14-22-34	0	3	x	10	0	41.9	23.2	41.8	23.1	41.9	0.034	19143			18
815	188207	26	Papaver rhoeas	2026	2018-06-15-14-22-36	0	3	x	10	0	41.9	23.2	41.8	23.1	41.9	0.034	19143			19
816	188208	26	Papaver rhoeas	2026	2018-06-15-14-22-39	0	3	x	10	0	42	23.2	41.8	23.1	41.9	-0.066	19143			20
817	188209	26	Papaver rhoeas	2026	2018-06-15-14-22-41	0	3	x	10	0	42	23.2	41.8	23.1	41.9	-0.066	19143			21
818	188210	26	Papaver rhoeas	2026	2018-06-15-14-22-43	0	3	x	10	0	42	23.2	41.7	23.1	41.8	-0.16	19143			22
819	188211	26	Papaver rhoeas	2026	2018-06-15-14-22-45	0	3	x	10	0	41.9	23.2	41.8	23.1	41.9	0.034	19143			23
820	188212	26	Papaver rhoeas	2026	2018-06-15-14-22-47	0	3	x	10	0	41.9	23.2	41.7	23.1	41.8	-0.06	19143			24
821	188213	26	Papaver rhoeas	2026	2018-06-15-14-22-49	0	3	x	10	0	41.9	23.2	41.7	23.1	41.8	-0.06	19143			25
822	188214	26	Papaver rhoeas	2026	2018-06-15-14-22-51	0	3	x	10	0	42	23.2	41.7	23.1	41.8	-0.16	19143			26
823	188215	26	Papaver rhoeas	2026	2018-06-15-14-22-53	0	3	x	10	0	41.9	23.2	41.8	23.1	41.9	0.034	19143			27
824	188216	26	Papaver rhoeas	2026	2018-06-15-14-22-55	0	3	x	10	0	41.9	23.2	41.7	23.1	41.8	-0.06	19143			28
825	188217	26	Papaver rhoeas	2026	2018-06-15-14-22-57	0	3	x	10	0	41.9	23.2	41.7	23.1	41.8	-0.06	19143			29
826	188218	26	Papaver rhoeas	2026	2018-06-15-14-22-59	0	3	x	10	0	41.9	23.2	41.7	23.1	41.8	-0.06	19143			30
827	188219	26	Papaver rhoeas	2026	2018-06-15-14-23-01	0	3	x	10	0	41.9	23.2	41.7	23.1	41.8	-0.06	19143			31
828	188220	26	Papaver rhoeas	2026	2018-06-15-14-23-03	0	3	x	10	0	41.9	23.2	41.7	23.1	41.8	-0.06	19143			32
829	188221	26	Papaver rhoeas	2026	2018-06-15-14-23-05	0	3	x	10	0	41.9	23.2	41.7	23.1	41.8	-0.06	19143			33
830	188222	26	Papaver rhoeas	2026	2018-06-15-14-23-07	0	3	x	10	0	41.9	23.2	41.7	23.1	41.8	-0.06	19143			34
831	188223	26	Papaver rhoeas	2026	2018-06-15-14-23-09	0	3	x	10	0	41.9	23.2	41.7	23.1	41.8	-0.06	19143			35
832	188224	26	Papaver rhoeas	2026	2018-06-15-14-23-11	0	3	x	10	0	41.9	23.2	41.7	23.1	41.8	-0.06	19143			36
833	188225	26	Papaver rhoeas	2026	2018-06-15-14-23-13	0	3	x	10	0	41.9	23.2	41.7	23.1	41.8	-0.06	19143			37
834	188226	26	Papaver rhoeas	2026	2018-06-15-14-23-15	0	3	x	10	0	41.9	23.2	41.7	23.1	41.8	-0.06	19143			38
835	188227	26	Papaver rhoeas	2026	2018-06-15-14-23-17	0	3	x	10	0	41.9	23.2	41.7	23.1	41.8	-0.06	19143			39
836	188228	26	Papaver rhoeas	2026	2018-06-15-14-23-19	0	3	x	10	0	42	23.2	41.7	23.1	41.8	-0.16	19143			40
837	188229	26	Papaver rhoeas	2026	2018-06-15-14-23-21	0	3	x	10	0	41.9	23.2	41.8	23.2	41.9	0.034	19143			41
838	188230	26	Papaver rhoeas	2026	2018-06-15-14-23-23	0	3	x	10	0	41.9	23.2	41.7	23.1	41.8	-0.06	19143			42
839	188231	26	Papaver rhoeas	2026	2018-06-15-14-23-25	0	3	x	10	0	41.9	23.2	41.7	23.1	41.8	-0.06	19143			43
840	188232	26	Papaver rhoeas	2026	2018-06-15-14-23-27	0	3	x	10	0	41.9	23.2	41.6	23.1	41.7	-0.155	19143			44
841	188233	26	Papaver rhoeas	2026	2018-06-15-14-23-29	0	3	x	10	0	42	23.2	41.7	23.1	41.8	-0.16	19143			45
842	188234	26	Papaver rhoeas	2026	2018-06-15-14-23-31	0	3	x	10	0	41.9	23.2	41.7	23.1	41.8	-0.06	19143			46
843	188235	26	Papaver rhoeas	2026	2018-06-15-14-23-33	0	3	x	10	0	41.9	23.2	41.6	23.1	41.7	-0.155	19143			47
844	188236	26	Papaver rhoeas	2026	2018-06-15-14-23-35	0	3	x	10	0	41.9	23.2	41.6	23.1	41.7	-0.155	19143			48
845	188237	26	Papaver rhoeas	2026	2018-06-15-14-23-37	0	3	x	10	0	41.9	23.2	41.6	23.1	41.7	-0.155	19143			49
846	188238	26	Papaver rhoeas	2026	2018-06-15-14-23-39	0	3	x	10	0	42	23.2	41.6	23.1	41.7	-0.255	19143			50
847	188239	26	Papaver rhoeas	2026	2018-06-15-14-23-41	0	3	x	10	0	42	23.2	41.6	23.1	41.7	-0.255	19143			51
848	188240	26	Papaver rhoeas	2026	2018-06-15-14-23-43	0	3	x	10	0	42	23.2	41.6	23.1	41.7	-0.255	19143			52
849	188241	26	Papaver rhoeas	2026	2018-06-15-14-23-45	0	3	x	10	0	42	23.2	41.6	23.1	41.7	-0.255	19143			53
850	188242	26	Papaver rhoeas	2026	2018-06-15-14-23-47	0	3	x	10	0	42	23.2	41.7	23.2	41.8	-0.16	19143			54
851	188243	26	Papaver rhoeas	2026	2018-06-15-14-23-49	0	3	x	10	0	42	23.2	41.6	23.1	41.7	-0.255	19143			55
852	188244	26	Papaver rhoeas	2026	2018-06-15-14-23-51	0	3	x	10	0	41.9	23.2	41.6	23.1	41.7	-0.155	19143			56
853	188245	26	Papaver rhoeas	2026	2018-06-15-14-23-53	0	3	x	10	0	41.9	23.2	41.6	23.1	41.7	-0.155	19143			57
854	188246	26	Papaver rhoeas	2026	2018-06-15-14-23-55	0	3	x	10	0	41.9	23.2	41.6	23.1	41.7	-0.155	19143			58
855	188247	26	Papaver rhoeas	2026	2018-06-15-14-23-57	0	3	x	10	0	41.9	23.2	41.6	23.1	41.7	-0.155	19143			59
856	188248	26	Papaver rhoeas	2026	2018-06-15-14-23-59	0	3	x	10	0	41.9	23.2	41.6	23.1	41.7	-0.155	19143			60
857	188249	26	Papaver rhoeas	2026	2018-06-15-14-24-01	0	3	x	10	0	41.9	23.2	41.7	23.1	41.8	-0.06	19143			61
858	188250	26	Papaver rhoeas	2026	2018-06-15-14-24-03	0	3	x	10	0	41.9	23.2	41.6	23.1	41.7	-0.155	19143			62
859	188251	26	Papaver rhoeas	2026	2018-06-15-14-24-05	0	3	x	10	0	41.9	23.2	41.6	23.1	41.7	-0.155	19143			63
860	188252	26	Papaver rhoeas	2026	2018-06-15-14-24-07	0	3	x	10	0	41.8	23.2	41.6	23.1	41.7	-0.055	19143			64
861	188253	26	Papaver rhoeas	2026	2018-06-15-14-24-09	0	3	x	10	0	41.8	23.2	41.7	23.2	41.8	0.04	19143			65
862	188254	26	Papaver rhoeas	2026	2018-06-15-14-24-11	0	3	x	10	0	41.9	23.2	41.7	23.2	41.8	-0.06	19143			66
863	188255	26	Papaver rhoeas	2026	2018-06-15-14-24-13	0	3	x	10	0	41.8	23.2	41.6	23.1	41.7	-0.055	19143			67
864	188256	26	Papaver rhoeas	2026	2018-06-15-14-24-15	0	3	x	10	0	41.9	23.2	41.6	23.1	41.7	-0.155	19143			68
865	188257	26	Papaver rhoeas	2026	2018-06-15-14-24-17	0	3	x	10	0	41.8	23.2	41.6	23.1	41.7	-0.055	19143			69
866	188258	26	Papaver rhoeas	2026	2018-06-15-14-24-19	0	3	x	10	0	41.8	23.2	41.6	23.1	41.7	-0.055	19143			70
867	188259	26	Papaver rhoeas	2026	2018-06-15-14-24-21	0	3	x	10	0	41.9	23.3	41.6	23.1	41.7	-0.155	19143			71
868	188260	26	Papaver rhoeas	2026	2018-06-15-14-24-23	0	3	x	10	0	41.8	23.2	41.6	23.1	41.7	-0.055	19143			72
869	188261	26	Papaver rhoeas	2026	2018-06-15-14-24-25	0	3	x	10	0	41.8	23.2	41.6	23.1	41.7	-0.055	19143			73
870	188262	26	Papaver rhoeas	2026	2018-06-15-14-24-27	0	3	x	10	0	41.8	23.2	41.6	23.1	41.7	-0.055	19143			74
871	188263	26	Papaver rhoeas	2026	2018-06-15-14-24-29	0	3	x	10	0	41.8	23.2	41.6	23.1	41.7	-0.055	19143			75
872	188264	26	Papaver rhoeas	2026	2018-06-15-14-24-31	0	3	x	10	0	41.8	23.2	41.6	23.1	41.7	-0.055	19143			76
873	188265	26	Papaver rhoeas	2026	2018-06-15-14-24-33	0	3	x	10	0	41.8	23.2	41.6	23.1	41.7	-0.055	19143			77
874	188266	26	Papaver rhoeas	2026	2018-06-15-14-24-35	0	3	x	10	0	41.8	23.2	41.6	23.1	41.7	-0.055	19143			78
875	188267	26	Papaver rhoeas	2026	2018-06-15-14-24-37	0	3	x	10	0	41.8	23.2	41.7	23.2	41.8	0.04	19143			79
876	188268	26	Papaver rhoeas	2026	2018-06-15-14-24-39	0	3	x	10	0	41.8	23.2	41.6	23.1	41.7	-0.055	19143			80
877	188269	26	Papaver rhoeas	2026	2018-06-15-14-24-41	0	3	x	10	0	41.8	23.2	41.6	23.1	41.7	-0.055	19143			81
878	188270	26	Papaver rhoeas	2026	2018-06-15-14-24-43	0	3	x	10	0	41.8	23.2	41.6	23.1	41.7	-0.055	19143			82
879	188271	26	Papaver rhoeas	2026	2018-06-15-14-24-45	0	3	x	10	0	41.8	23.2	41.6	23.1	41.7	-0.055	19143			83
880	188272	26	Papaver rhoeas	2026	2018-06-15-14-24-47	0	3	x	10	0	41.8	23.2	41.6	23.1	41.7	-0.055	19143			84
881	188273	26	Papaver rhoeas	2026	2018-06-15-14-24-49	0	3	x	10	0	41.8	23.2	41.6	23.1	41.7	-0.055	19143			85
882	188274	26	Papaver rhoeas	2026	2018-06-15-14-24-51	0	3	x	10	0	41.8	23.2	41.6	23.1	41.7	-0.055	19143			86
883	188275	26	Papaver rhoeas	2026	2018-06-15-14-24-53	0	3	x	10	0	41.8	23.2	41.6	23.1	41.7	-0.055	19143			87
884	188276	26	Papaver rhoeas	2026	2018-06-15-14-24-55	0	3	x	10	0	41.8	23.2	41.6	23.1	41.7	-0.055	19143			88
885	188277	26	Papaver rhoeas	2026	2018-06-15-14-24-57	0	3	x	10	0	41.8	23.2	41.6	23.1	41.7	-0.055	19143			89
886	188278	26	Papaver rhoeas	2026	2018-06-15-14-24-59	0	3	x	10	0	41.8	23.2	41.6	23.1	41.7	-0.055	19143			90
887	188279	26	Papaver rhoeas	2026	2018-06-15-14-25-01	0	3	x	10	0	41.8	23.2	41.6	23.1	41.7	-0.055	19143	Last10	Here	91
888	188280	26	Papaver rhoeas	2026	2018-06-15-14-25-03	0	3	x	10	0	41.8	23.2	41.6	23.1	41.7	-0.055	19143	Last10	Here	92
889	188281	26	Papaver rhoeas	2026	2018-06-15-14-25-05	0	3	x	10	0	41.8	23.2	41.6	23.1	41.7	-0.055	19143	Last10	Here	93
890	188282	26	Papaver rhoeas	2026	2018-06-15-14-25-07	0	3	x	10	0	41.7	23.2	41.6	23.1	41.7	0.045	19143	Last10	Here	94
891	188283	26	Papaver rhoeas	2026	2018-06-15-14-25-09	0	3	x	10	0	41.7	23.2	41.6	23.1	41.7	0.045	19143	Last10	Here	95
892	188284	26	Papaver rhoeas	2026	2018-06-15-14-25-11	0	3	x	10	0	41.8	23.2	41.6	23.1	41.7	-0.055	19143	Last10	Here	96
893	188285	26	Papaver rhoeas	2026	2018-06-15-14-25-13	0	3	x	10	0	41.8	23.2	41.6	23.1	41.7	-0.055	19143	Last10	Here	97
894	188286	26	Papaver rhoeas	2026	2018-06-15-14-25-15	0	3	x	10	0	41.7	23.2	41.6	23.1	41.7	0.045	19143	Last10	Here	98
895	188287	26	Papaver rhoeas	2026	2018-06-15-14-25-17	0	3	x	10	0	41.7	23.2	41.7	23.2	41.8	0.14	19143	Last10	Here	99
896	188288	26	Papaver rhoeas	2026	2018-06-15-14-25-19	0	3	x	10	0	41.8	23.3	41.7	23.2	41.8	0.04	19143	Last10	Here	100
897	188289	26	Papaver rhoeas	2026	2018-06-15-14-25-51	0	3	x	15	0	41.8	23.2	41.6	23.1	41.7	-0.055	19144	First10	Here	1
898	188290	26	Papaver rhoeas	2026	2018-06-15-14-25-53	0	3	x	15	0	41.7	23.2	41.6	23.1	41.7	0.045	19144	First10	Here	2
899	188291	26	Papaver rhoeas	2026	2018-06-15-14-25-55	0	3	x	15	0	41.7	23.2	41.6	23.1	41.7	0.045	19144	First10	Here	3
900	188292	26	Papaver rhoeas	2026	2018-06-15-14-25-57	0	3	x	15	0	41.8	23.2	41.7	23.2	41.8	0.04	19144	First10	Here	4
901	188293	26	Papaver rhoeas	2026	2018-06-15-14-25-59	0	3	x	15	0	41.8	23.2	41.6	23.1	41.7	-0.055	19144	First10	Here	5
902	188294	26	Papaver rhoeas	2026	2018-06-15-14-26-01	0	3	x	15	0	41.8	23.2	41.6	23.1	41.7	-0.055	19144	First10	Here	6
903	188295	26	Papaver rhoeas	2026	2018-06-15-14-26-03	0	3	x	15	0	41.8	23.2	41.7	23.2	41.8	0.04	19144	First10	Here	7
904	188296	26	Papaver rhoeas	2026	2018-06-15-14-26-05	0	3	x	15	0	41.8	23.2	41.6	23.1	41.7	-0.055	19144	First10	Here	8
905	188297	26	Papaver rhoeas	2026	2018-06-15-14-26-07	0	3	x	15	0	41.8	23.2	41.6	23.1	41.7	-0.055	19144	First10	Here	9
906	188298	26	Papaver rhoeas	2026	2018-06-15-14-26-09	0	3	x	15	0	41.8	23.2	41.6	23.1	41.7	-0.055	19144	First10	Here	10
907	188299	26	Papaver rhoeas	2026	2018-06-15-14-26-11	0	3	x	15	0	41.8	23.2	41.6	23.1	41.7	-0.055	19144			11
908	188300	26	Papaver rhoeas	2026	2018-06-15-14-26-13	0	3	x	15	0	41.8	23.2	41.6	23.1	41.7	-0.055	19144			12
909	188301	26	Papaver rhoeas	2026	2018-06-15-14-26-15	0	3	x	15	0	41.8	23.2	41.6	23.1	41.7	-0.055	19144			13
910	188302	26	Papaver rhoeas	2026	2018-06-15-14-26-17	0	3	x	15	0	41.8	23.2	41.6	23.1	41.7	-0.055	19144			14
911	188303	26	Papaver rhoeas	2026	2018-06-15-14-26-19	0	3	x	15	0	41.8	23.2	41.7	23.2	41.8	0.04	19144			15
912	188304	26	Papaver rhoeas	2026	2018-06-15-14-26-21	0	3	x	15	0	41.8	23.2	41.6	23.1	41.7	-0.055	19144			16
913	188305	26	Papaver rhoeas	2026	2018-06-15-14-26-23	0	3	x	15	0	41.8	23.2	41.7	23.2	41.8	0.04	19144			17
914	188306	26	Papaver rhoeas	2026	2018-06-15-14-26-25	0	3	x	15	0	41.8	23.2	41.6	23.1	41.7	-0.055	19144			18
915	188307	26	Papaver rhoeas	2026	2018-06-15-14-26-27	0	3	x	15	0	41.8	23.2	41.6	23.1	41.7	-0.055	19144			19
916	188308	26	Papaver rhoeas	2026	2018-06-15-14-26-29	0	3	x	15	0	41.7	23.2	41.6	23.1	41.7	0.045	19144			20
917	188309	26	Papaver rhoeas	2026	2018-06-15-14-26-31	0	3	x	15	0	41.7	23.2	41.5	23.1	41.7	-0.049	19144			21
918	188310	26	Papaver rhoeas	2026	2018-06-15-14-26-33	0	3	x	15	0	41.7	23.2	41.6	23.1	41.7	0.045	19144			22
919	188311	26	Papaver rhoeas	2026	2018-06-15-14-26-35	0	3	x	15	0	41.7	23.2	41.6	23.1	41.7	0.045	19144			23
920	188312	26	Papaver rhoeas	2026	2018-06-15-14-26-37	0	3	x	15	0	41.7	23.2	41.6	23.1	41.7	0.045	19144			24
921	188313	26	Papaver rhoeas	2026	2018-06-15-14-26-39	0	3	x	15	0	41.7	23.2	41.5	23.1	41.7	-0.049	19144			25
922	188314	26	Papaver rhoeas	2026	2018-06-15-14-26-41	0	3	x	15	0	41.7	23.2	41.5	23.1	41.7	-0.049	19144			26
923	188315	26	Papaver rhoeas	2026	2018-06-15-14-26-43	0	3	x	15	0	41.7	23.2	41.5	23.1	41.7	-0.049	19144			27
924	188316	26	Papaver rhoeas	2026	2018-06-15-14-26-45	0	3	x	15	0	41.7	23.2	41.5	23.1	41.7	-0.049	19144			28
925	188317	26	Papaver rhoeas	2026	2018-06-15-14-26-47	0	3	x	15	0	41.7	23.2	41.6	23.1	41.7	0.045	19144			29
926	188318	26	Papaver rhoeas	2026	2018-06-15-14-26-49	0	3	x	15	0	41.7	23.2	41.6	23.2	41.7	0.045	19144			30
927	188319	26	Papaver rhoeas	2026	2018-06-15-14-26-51	0	3	x	15	0	41.7	23.2	41.5	23.1	41.7	-0.049	19144			31
928	188320	26	Papaver rhoeas	2026	2018-06-15-14-26-53	0	3	x	15	0	41.8	23.2	41.5	23.1	41.7	-0.149	19144			32
929	188321	26	Papaver rhoeas	2026	2018-06-15-14-26-55	0	3	x	15	0	41.8	23.2	41.5	23.1	41.7	-0.149	19144			33
930	188322	26	Papaver rhoeas	2026	2018-06-15-14-26-57	0	3	x	15	0	41.8	23.2	41.5	23.1	41.7	-0.149	19144			34
931	188323	26	Papaver rhoeas	2026	2018-06-15-14-26-59	0	3	x	15	0	41.8	23.2	41.6	23.2	41.7	-0.055	19144			35
932	188324	26	Papaver rhoeas	2026	2018-06-15-14-27-01	0	3	x	15	0	41.8	23.2	41.5	23.1	41.7	-0.149	19144			36
933	188325	26	Papaver rhoeas	2026	2018-06-15-14-27-03	0	3	x	15	0	41.7	23.2	41.5	23.1	41.7	-0.049	19144			37
934	188326	26	Papaver rhoeas	2026	2018-06-15-14-27-05	0	3	x	15	0	41.7	23.2	41.5	23.1	41.7	-0.049	19144			38
935	188327	26	Papaver rhoeas	2026	2018-06-15-14-27-07	0	3	x	15	0	41.7	23.2	41.5	23.1	41.7	-0.049	19144			39
936	188328	26	Papaver rhoeas	2026	2018-06-15-14-27-09	0	3	x	15	0	41.7	23.2	41.5	23.1	41.7	-0.049	19144			40
937	188329	26	Papaver rhoeas	2026	2018-06-15-14-27-11	0	3	x	15	0	41.7	23.2	41.5	23.1	41.7	-0.049	19144			41
938	188330	26	Papaver rhoeas	2026	2018-06-15-14-27-13	0	3	x	15	0	41.8	23.2	41.5	23.1	41.7	-0.149	19144			42
939	188331	26	Papaver rhoeas	2026	2018-06-15-14-27-15	0	3	x	15	0	41.8	23.2	41.5	23.1	41.7	-0.149	19144			43
940	188332	26	Papaver rhoeas	2026	2018-06-15-14-27-17	0	3	x	15	0	41.7	23.2	41.4	23.1	41.6	-0.143	19144			44
941	188333	26	Papaver rhoeas	2026	2018-06-15-14-27-19	0	3	x	15	0	41.7	23.2	41.5	23.1	41.7	-0.049	19144			45
942	188334	26	Papaver rhoeas	2026	2018-06-15-14-27-21	0	3	x	15	0	41.7	23.2	41.5	23.1	41.7	-0.049	19144			46
943	188335	26	Papaver rhoeas	2026	2018-06-15-14-27-23	0	3	x	15	0	41.7	23.2	41.5	23.1	41.7	-0.049	19144			47
944	188336	26	Papaver rhoeas	2026	2018-06-15-14-27-25	0	3	x	15	0	41.7	23.2	41.6	23.2	41.7	0.045	19144			48
945	188337	26	Papaver rhoeas	2026	2018-06-15-14-27-27	0	3	x	15	0	41.7	23.2	41.5	23.2	41.7	-0.049	19144			49
946	188338	26	Papaver rhoeas	2026	2018-06-15-14-27-29	0	3	x	15	0	41.7	23.2	41.4	23.1	41.6	-0.143	19144			50
947	188339	26	Papaver rhoeas	2026	2018-06-15-14-27-31	0	3	x	15	0	41.8	23.2	41.5	23.1	41.7	-0.149	19144			51
948	188340	26	Papaver rhoeas	2026	2018-06-15-14-27-33	0	3	x	15	0	41.8	23.2	41.4	23.1	41.6	-0.243	19144			52
949	188341	26	Papaver rhoeas	2026	2018-06-15-14-27-35	0	3	x	15	0	41.8	23.2	41.5	23.1	41.7	-0.149	19144			53
950	188342	26	Papaver rhoeas	2026	2018-06-15-14-27-37	0	3	x	15	0	41.8	23.2	41.5	23.2	41.7	-0.149	19144			54
951	188343	26	Papaver rhoeas	2026	2018-06-15-14-27-39	0	3	x	15	0	41.8	23.2	41.6	23.2	41.7	-0.055	19144			55
952	188344	26	Papaver rhoeas	2026	2018-06-15-14-27-41	0	3	x	15	0	41.8	23.2	41.5	23.1	41.7	-0.149	19144			56
953	188345	26	Papaver rhoeas	2026	2018-06-15-14-27-43	0	3	x	15	0	41.7	23.2	41.6	23.2	41.7	0.045	19144			57
954	188346	26	Papaver rhoeas	2026	2018-06-15-14-27-45	0	3	x	15	0	41.7	23.2	41.5	23.1	41.7	-0.049	19144			58
955	188347	26	Papaver rhoeas	2026	2018-06-15-14-27-47	0	3	x	15	0	41.7	23.2	41.5	23.1	41.7	-0.049	19144			59
956	188348	26	Papaver rhoeas	2026	2018-06-15-14-27-50	0	3	x	15	0	41.7	23.2	41.5	23.1	41.7	-0.049	19144			60
957	188349	26	Papaver rhoeas	2026	2018-06-15-14-27-52	0	3	x	15	0	41.8	23.2	41.5	23.2	41.7	-0.149	19144			61
958	188350	26	Papaver rhoeas	2026	2018-06-15-14-27-54	0	3	x	15	0	41.8	23.2	41.5	23.2	41.7	-0.149	19144			62
959	188351	26	Papaver rhoeas	2026	2018-06-15-14-27-56	0	3	x	15	0	41.8	23.2	41.5	23.2	41.7	-0.149	19144			63
960	188352	26	Papaver rhoeas	2026	2018-06-15-14-27-58	0	3	x	15	0	41.8	23.2	41.6	23.2	41.7	-0.055	19144			64
961	188353	26	Papaver rhoeas	2026	2018-06-15-14-28-00	0	3	x	15	0	41.8	23.2	41.5	23.1	41.7	-0.149	19144			65
962	188354	26	Papaver rhoeas	2026	2018-06-15-14-28-02	0	3	x	15	0	41.7	23.2	41.4	23.1	41.6	-0.143	19144			66
963	188355	26	Papaver rhoeas	2026	2018-06-15-14-28-04	0	3	x	15	0	41.7	23.2	41.5	23.1	41.7	-0.049	19144			67
964	188356	26	Papaver rhoeas	2026	2018-06-15-14-28-06	0	3	x	15	0	41.7	23.2	41.4	23.1	41.6	-0.143	19144			68
965	188357	26	Papaver rhoeas	2026	2018-06-15-14-28-08	0	3	x	15	0	41.7	23.2	41.4	23.1	41.6	-0.143	19144			69
966	188358	26	Papaver rhoeas	2026	2018-06-15-14-28-10	0	3	x	15	0	41.7	23.2	41.5	23.1	41.7	-0.049	19144			70
967	188359	26	Papaver rhoeas	2026	2018-06-15-14-28-12	0	3	x	15	0	41.7	23.2	41.5	23.1	41.7	-0.049	19144			71
968	188360	26	Papaver rhoeas	2026	2018-06-15-14-28-14	0	3	x	15	0	41.7	23.2	41.6	23.2	41.7	0.045	19144			72
969	188361	26	Papaver rhoeas	2026	2018-06-15-14-28-16	0	3	x	15	0	41.7	23.2	41.5	23.1	41.7	-0.049	19144			73
970	188362	26	Papaver rhoeas	2026	2018-06-15-14-28-18	0	3	x	15	0	41.7	23.2	41.5	23.1	41.7	-0.049	19144			74
971	188363	26	Papaver rhoeas	2026	2018-06-15-14-28-20	0	3	x	15	0	41.7	23.2	41.5	23.1	41.7	-0.049	19144			75
972	188364	26	Papaver rhoeas	2026	2018-06-15-14-28-22	0	3	x	15	0	41.7	23.2	41.4	23.1	41.6	-0.143	19144			76
973	188365	26	Papaver rhoeas	2026	2018-06-15-14-28-24	0	3	x	15	0	41.7	23.2	41.5	23.2	41.7	-0.049	19144			77
974	188366	26	Papaver rhoeas	2026	2018-06-15-14-28-26	0	3	x	15	0	41.7	23.2	41.5	23.1	41.7	-0.049	19144			78
975	188367	26	Papaver rhoeas	2026	2018-06-15-14-28-28	0	3	x	15	0	41.7	23.2	41.6	23.2	41.7	0.045	19144			79
976	188368	26	Papaver rhoeas	2026	2018-06-15-14-28-30	0	3	x	15	0	41.7	23.2	41.6	23.2	41.7	0.045	19144			80
977	188369	26	Papaver rhoeas	2026	2018-06-15-14-28-32	0	3	x	15	0	41.7	23.2	41.5	23.1	41.7	-0.049	19144			81
978	188370	26	Papaver rhoeas	2026	2018-06-15-14-28-34	0	3	x	15	0	41.7	23.2	41.6	23.2	41.7	0.045	19144			82
979	188371	26	Papaver rhoeas	2026	2018-06-15-14-28-36	0	3	x	15	0	41.7	23.2	41.4	23.1	41.6	-0.143	19144			83
980	188372	26	Papaver rhoeas	2026	2018-06-15-14-28-38	0	3	x	15	0	41.7	23.2	41.6	23.2	41.7	0.045	19144			84
981	188373	26	Papaver rhoeas	2026	2018-06-15-14-28-40	0	3	x	15	0	41.7	23.2	41.4	23.1	41.6	-0.143	19144			85
982	188374	26	Papaver rhoeas	2026	2018-06-15-14-28-42	0	3	x	15	0	41.6	23.2	41.5	23.2	41.7	0.051	19144			86
983	188375	26	Papaver rhoeas	2026	2018-06-15-14-28-44	0	3	x	15	0	41.7	23.2	41.5	23.1	41.7	-0.049	19144			87
984	188376	26	Papaver rhoeas	2026	2018-06-15-14-28-46	0	3	x	15	0	41.6	23.2	41.5	23.2	41.7	0.051	19144			88
985	188377	26	Papaver rhoeas	2026	2018-06-15-14-28-48	0	3	x	15	0	41.6	23.2	41.5	23.2	41.7	0.051	19144			89
986	188378	26	Papaver rhoeas	2026	2018-06-15-14-28-50	0	3	x	15	0	41.6	23.2	41.6	23.2	41.7	0.145	19144			90
987	188379	26	Papaver rhoeas	2026	2018-06-15-14-28-52	0	3	x	15	0	41.6	23.2	41.5	23.2	41.7	0.051	19144	Last10	Here	91
988	188380	26	Papaver rhoeas	2026	2018-06-15-14-28-54	0	3	x	15	0	41.6	23.2	41.6	23.2	41.7	0.145	19144	Last10	Here	92
989	188381	26	Papaver rhoeas	2026	2018-06-15-14-28-56	0	3	x	15	0	41.6	23.2	41.5	23.2	41.7	0.051	19144	Last10	Here	93
990	188382	26	Papaver rhoeas	2026	2018-06-15-14-28-58	0	3	x	15	0	41.6	23.2	41.5	23.1	41.7	0.051	19144	Last10	Here	94
991	188383	26	Papaver rhoeas	2026	2018-06-15-14-29-00	0	3	x	15	0	41.6	23.2	41.4	23.1	41.6	-0.043	19144	Last10	Here	95
992	188384	26	Papaver rhoeas	2026	2018-06-15-14-29-02	0	3	x	15	0	41.6	23.2	41.4	23.1	41.6	-0.043	19144	Last10	Here	96
993	188385	26	Papaver rhoeas	2026	2018-06-15-14-29-04	0	3	x	15	0	41.6	23.2	41.4	23.1	41.6	-0.043	19144	Last10	Here	97
994	188386	26	Papaver rhoeas	2026	2018-06-15-14-29-06	0	3	x	15	0	41.6	23.2	41.5	23.2	41.7	0.051	19144	Last10	Here	98
995	188387	26	Papaver rhoeas	2026	2018-06-15-14-29-08	0	3	x	15	0	41.6	23.2	41.4	23.1	41.6	-0.043	19144	Last10	Here	99
996	188388	26	Papaver rhoeas	2026	2018-06-15-14-29-10	0	3	x	15	0	41.6	23.2	41.5	23.2	41.7	0.051	19144	Last10	Here	100
997	188389	26	Papaver rhoeas	2026	2018-06-15-14-29-42	0	3	x	20	0	41.6	23.2	41.5	23.2	41.7	0.051	19145	First10	Here	1
998	188390	26	Papaver rhoeas	2026	2018-06-15-14-29-44	0	3	x	20	0	41.6	23.2	41.5	23.2	41.7	0.051	19145	First10	Here	2
999	188391	26	Papaver rhoeas	2026	2018-06-15-14-29-46	0	3	x	20	0	41.6	23.2	41.5	23.2	41.7	0.051	19145	First10	Here	3
1000	188392	26	Papaver rhoeas	2026	2018-06-15-14-29-48	0	3	x	20	0	41.6	23.2	41.4	23.1	41.6	-0.043	19145	First10	Here	4
1001	188393	26	Papaver rhoeas	2026	2018-06-15-14-29-50	0	3	x	20	0	41.6	23.2	41.4	23.1	41.6	-0.043	19145	First10	Here	5
1002	188394	26	Papaver rhoeas	2026	2018-06-15-14-29-52	0	3	x	20	0	41.6	23.2	41.4	23.2	41.6	-0.043	19145	First10	Here	6
1003	188395	26	Papaver rhoeas	2026	2018-06-15-14-29-56	0	3	x	20	0	41.6	23.2	41.4	23.2	41.6	-0.043	19145	First10	Here	7
1004	188396	26	Papaver rhoeas	2026	2018-06-15-14-29-58	0	3	x	20	0	41.6	23.2	41.3	23.1	41.5	-0.137	19145	First10	Here	8
1005	188397	26	Papaver rhoeas	2026	2018-06-15-14-30-00	0	3	x	20	0	41.6	23.2	41.4	23.2	41.6	-0.043	19145	First10	Here	9
1006	188398	26	Papaver rhoeas	2026	2018-06-15-14-30-02	0	3	x	20	0	41.6	23.2	41.3	23.1	41.5	-0.137	19145	First10	Here	10
1007	188399	26	Papaver rhoeas	2026	2018-06-15-14-30-04	0	3	x	20	0	41.6	23.2	41.3	23.1	41.5	-0.137	19145			11
1008	188400	26	Papaver rhoeas	2026	2018-06-15-14-30-06	0	3	x	20	0	41.6	23.2	41.3	23.1	41.5	-0.137	19145			12
1009	188401	26	Papaver rhoeas	2026	2018-06-15-14-30-08	0	3	x	20	0	41.6	23.2	41.3	23.1	41.5	-0.137	19145			13
1010	188402	26	Papaver rhoeas	2026	2018-06-15-14-30-10	0	3	x	20	0	41.6	23.2	41.4	23.2	41.6	-0.043	19145			14
1011	188403	26	Papaver rhoeas	2026	2018-06-15-14-30-12	0	3	x	20	0	41.6	23.2	41.3	23.1	41.5	-0.137	19145			15
1012	188404	26	Papaver rhoeas	2026	2018-06-15-14-30-14	0	3	x	20	0	41.6	23.2	41.3	23.1	41.5	-0.137	19145			16
1013	188405	26	Papaver rhoeas	2026	2018-06-15-14-30-16	0	3	x	20	0	41.6	23.2	41.4	23.2	41.6	-0.043	19145			17
1014	188406	26	Papaver rhoeas	2026	2018-06-15-14-30-18	0	3	x	20	0	41.6	23.2	41.3	23.1	41.5	-0.137	19145			18
1015	188407	26	Papaver rhoeas	2026	2018-06-15-14-30-20	0	3	x	20	0	41.6	23.2	41.3	23.1	41.5	-0.137	19145			19
1016	188408	26	Papaver rhoeas	2026	2018-06-15-14-30-22	0	3	x	20	0	41.6	23.2	41.4	23.2	41.6	-0.043	19145			20
1017	188409	26	Papaver rhoeas	2026	2018-06-15-14-30-24	0	3	x	20	0	41.6	23.2	41.3	23.1	41.5	-0.137	19145			21
1018	188410	26	Papaver rhoeas	2026	2018-06-15-14-30-26	0	3	x	20	0	41.6	23.2	41.3	23.1	41.5	-0.137	19145			22
1019	188411	26	Papaver rhoeas	2026	2018-06-15-14-30-28	0	3	x	20	0	41.6	23.2	41.3	23.1	41.5	-0.137	19145			23
1020	188412	26	Papaver rhoeas	2026	2018-06-15-14-30-30	0	3	x	20	0	41.6	23.2	41.4	23.2	41.6	-0.043	19145			24
1021	188413	26	Papaver rhoeas	2026	2018-06-15-14-30-32	0	3	x	20	0	41.6	23.2	41.3	23.1	41.5	-0.137	19145			25
1022	188414	26	Papaver rhoeas	2026	2018-06-15-14-30-34	0	3	x	20	0	41.6	23.2	41.4	23.2	41.6	-0.043	19145			26
1023	188415	26	Papaver rhoeas	2026	2018-06-15-14-30-36	0	3	x	20	0	41.6	23.2	41.3	23.1	41.5	-0.137	19145			27
1024	188416	26	Papaver rhoeas	2026	2018-06-15-14-30-38	0	3	x	20	0	41.6	23.2	41.3	23.1	41.5	-0.137	19145			28
1025	188417	26	Papaver rhoeas	2026	2018-06-15-14-30-40	0	3	x	20	0	41.6	23.2	41.3	23.1	41.5	-0.137	19145			29
1026	188418	26	Papaver rhoeas	2026	2018-06-15-14-30-42	0	3	x	20	0	41.6	23.2	41.4	23.2	41.6	-0.043	19145			30
1027	188419	26	Papaver rhoeas	2026	2018-06-15-14-30-44	0	3	x	20	0	41.6	23.2	41.4	23.2	41.6	-0.043	19145			31
1028	188420	26	Papaver rhoeas	2026	2018-06-15-14-30-46	0	3	x	20	0	41.6	23.2	41.4	23.2	41.6	-0.043	19145			32
1029	188421	26	Papaver rhoeas	2026	2018-06-15-14-30-48	0	3	x	20	0	41.6	23.2	41.3	23.1	41.5	-0.137	19145			33
1030	188422	26	Papaver rhoeas	2026	2018-06-15-14-30-50	0	3	x	20	0	41.6	23.2	41.4	23.2	41.6	-0.043	19145			34
1031	188423	26	Papaver rhoeas	2026	2018-06-15-14-30-52	0	3	x	20	0	41.6	23.2	41.3	23.1	41.5	-0.137	19145			35
1032	188424	26	Papaver rhoeas	2026	2018-06-15-14-30-54	0	3	x	20	0	41.6	23.2	41.4	23.2	41.6	-0.043	19145			36
1033	188425	26	Papaver rhoeas	2026	2018-06-15-14-30-56	0	3	x	20	0	41.6	23.2	41.3	23.1	41.5	-0.137	19145			37
1034	188426	26	Papaver rhoeas	2026	2018-06-15-14-30-58	0	3	x	20	0	41.6	23.2	41.4	23.2	41.6	-0.043	19145			38
1035	188427	26	Papaver rhoeas	2026	2018-06-15-14-31-00	0	3	x	20	0	41.6	23.2	41.4	23.2	41.6	-0.043	19145			39
1036	188428	26	Papaver rhoeas	2026	2018-06-15-14-31-02	0	3	x	20	0	41.6	23.2	41.2	23.1	41.4	-0.232	19145			40
1037	188429	26	Papaver rhoeas	2026	2018-06-15-14-31-04	0	3	x	20	0	41.6	23.2	41.3	23.1	41.5	-0.137	19145			41
1038	188430	26	Papaver rhoeas	2026	2018-06-15-14-31-06	0	3	x	20	0	41.5	23.2	41.4	23.2	41.6	0.057	19145			42
1039	188431	26	Papaver rhoeas	2026	2018-06-15-14-31-08	0	3	x	20	0	41.5	23.2	41.4	23.2	41.6	0.057	19145			43
1040	188432	26	Papaver rhoeas	2026	2018-06-15-14-31-10	0	3	x	20	0	41.5	23.2	41.3	23.1	41.5	-0.037	19145			44
1041	188433	26	Papaver rhoeas	2026	2018-06-15-14-31-12	0	3	x	20	0	41.5	23.2	41.4	23.2	41.6	0.057	19145			45
1042	188434	26	Papaver rhoeas	2026	2018-06-15-14-31-14	0	3	x	20	0	41.6	23.2	41.4	23.2	41.6	-0.043	19145			46
1043	188435	26	Papaver rhoeas	2026	2018-06-15-14-31-16	0	3	x	20	0	41.6	23.2	41.3	23.1	41.5	-0.137	19145			47
1044	188436	26	Papaver rhoeas	2026	2018-06-15-14-31-18	0	3	x	20	0	41.6	23.2	41.3	23.1	41.5	-0.137	19145			48
1045	188437	26	Papaver rhoeas	2026	2018-06-15-14-31-20	0	3	x	20	0	41.6	23.2	41.3	23.1	41.5	-0.137	19145			49
1046	188438	26	Papaver rhoeas	2026	2018-06-15-14-31-22	0	3	x	20	0	41.6	23.2	41.4	23.2	41.6	-0.043	19145			50
1047	188439	26	Papaver rhoeas	2026	2018-06-15-14-31-24	0	3	x	20	0	41.6	23.2	41.3	23.1	41.5	-0.137	19145			51
1048	188440	26	Papaver rhoeas	2026	2018-06-15-14-31-26	0	3	x	20	0	41.6	23.2	41.4	23.2	41.6	-0.043	19145			52
1049	188441	26	Papaver rhoeas	2026	2018-06-15-14-31-28	0	3	x	20	0	41.5	23.2	41.4	23.2	41.6	0.057	19145			53
1050	188442	26	Papaver rhoeas	2026	2018-06-15-14-31-30	0	3	x	20	0	41.6	23.2	41.2	23.1	41.4	-0.232	19145			54
1051	188443	26	Papaver rhoeas	2026	2018-06-15-14-31-32	0	3	x	20	0	41.5	23.2	41.3	23.2	41.5	-0.037	19145			55
1052	188444	26	Papaver rhoeas	2026	2018-06-15-14-31-34	0	3	x	20	0	41.5	23.2	41.3	23.2	41.5	-0.037	19145			56
1053	188445	26	Papaver rhoeas	2026	2018-06-15-14-31-36	0	3	x	20	0	41.6	23.2	41.3	23.2	41.5	-0.137	19145			57
1054	188446	26	Papaver rhoeas	2026	2018-06-15-14-31-38	0	3	x	20	0	41.6	23.2	41.3	23.1	41.5	-0.137	19145			58
1055	188447	26	Papaver rhoeas	2026	2018-06-15-14-31-40	0	3	x	20	0	41.6	23.2	41.2	23.1	41.4	-0.232	19145			59
1056	188448	26	Papaver rhoeas	2026	2018-06-15-14-31-42	0	3	x	20	0	41.6	23.2	41.2	23.1	41.4	-0.232	19145			60
1057	188449	26	Papaver rhoeas	2026	2018-06-15-14-31-44	0	3	x	20	0	41.6	23.2	41.2	23.1	41.4	-0.232	19145			61
1058	188450	26	Papaver rhoeas	2026	2018-06-15-14-31-46	0	3	x	20	0	41.6	23.2	41.2	23.1	41.4	-0.232	19145			62
1059	188451	26	Papaver rhoeas	2026	2018-06-15-14-31-48	0	3	x	20	0	41.6	23.2	41.3	23.2	41.5	-0.137	19145			63
1060	188452	26	Papaver rhoeas	2026	2018-06-15-14-31-50	0	3	x	20	0	41.6	23.2	41.3	23.2	41.5	-0.137	19145			64
1061	188453	26	Papaver rhoeas	2026	2018-06-15-14-31-52	0	3	x	20	0	41.6	23.2	41.3	23.2	41.5	-0.137	19145			65
1062	188454	26	Papaver rhoeas	2026	2018-06-15-14-31-54	0	3	x	20	0	41.6	23.2	41.3	23.2	41.5	-0.137	19145			66
1063	188455	26	Papaver rhoeas	2026	2018-06-15-14-31-56	0	3	x	20	0	41.6	23.2	41.3	23.2	41.5	-0.137	19145			67
1064	188456	26	Papaver rhoeas	2026	2018-06-15-14-31-58	0	3	x	20	0	41.6	23.2	41.2	23.1	41.4	-0.232	19145			68
1065	188457	26	Papaver rhoeas	2026	2018-06-15-14-32-00	0	3	x	20	0	41.6	23.2	41.3	23.2	41.5	-0.137	19145			69
1066	188458	26	Papaver rhoeas	2026	2018-06-15-14-32-02	0	3	x	20	0	41.5	23.2	41.3	23.2	41.5	-0.037	19145			70
1067	188459	26	Papaver rhoeas	2026	2018-06-15-14-32-04	0	3	x	20	0	41.5	23.2	41.3	23.2	41.5	-0.037	19145			71
1068	188460	26	Papaver rhoeas	2026	2018-06-15-14-32-06	0	3	x	20	0	41.5	23.2	41.2	23.1	41.4	-0.132	19145			72
1069	188461	26	Papaver rhoeas	2026	2018-06-15-14-32-08	0	3	x	20	0	41.5	23.2	41.3	23.2	41.5	-0.037	19145			73
1070	188462	26	Papaver rhoeas	2026	2018-06-15-14-32-10	0	3	x	20	0	41.5	23.2	41.3	23.2	41.5	-0.037	19145			74
1071	188463	26	Papaver rhoeas	2026	2018-06-15-14-32-12	0	3	x	20	0	41.5	23.2	41.2	23.1	41.4	-0.132	19145			75
1072	188464	26	Papaver rhoeas	2026	2018-06-15-14-32-14	0	3	x	20	0	41.5	23.2	41.3	23.2	41.5	-0.037	19145			76
1073	188465	26	Papaver rhoeas	2026	2018-06-15-14-32-16	0	3	x	20	0	41.5	23.2	41.3	23.2	41.5	-0.037	19145			77
1074	188466	26	Papaver rhoeas	2026	2018-06-15-14-32-18	0	3	x	20	0	41.5	23.2	41.2	23.1	41.4	-0.132	19145			78
1075	188467	26	Papaver rhoeas	2026	2018-06-15-14-32-20	0	3	x	20	0	41.5	23.2	41.3	23.2	41.5	-0.037	19145			79
1076	188468	26	Papaver rhoeas	2026	2018-06-15-14-32-22	0	3	x	20	0	41.5	23.2	41.3	23.2	41.5	-0.037	19145			80
1077	188469	26	Papaver rhoeas	2026	2018-06-15-14-32-24	0	3	x	20	0	41.5	23.2	41.2	23.1	41.4	-0.132	19145			81
1078	188470	26	Papaver rhoeas	2026	2018-06-15-14-32-26	0	3	x	20	0	41.5	23.2	41.3	23.2	41.5	-0.037	19145			82
1079	188471	26	Papaver rhoeas	2026	2018-06-15-14-32-28	0	3	x	20	0	41.5	23.2	41.2	23.1	41.4	-0.132	19145			83
1080	188472	26	Papaver rhoeas	2026	2018-06-15-14-32-30	0	3	x	20	0	41.5	23.2	41.3	23.2	41.5	-0.037	19145			84
1081	188473	26	Papaver rhoeas	2026	2018-06-15-14-32-32	0	3	x	20	0	41.5	23.2	41.3	23.2	41.5	-0.037	19145			85
1082	188474	26	Papaver rhoeas	2026	2018-06-15-14-32-34	0	3	x	20	0	41.5	23.2	41.2	23.1	41.4	-0.132	19145			86
1083	188475	26	Papaver rhoeas	2026	2018-06-15-14-32-36	0	3	x	20	0	41.5	23.2	41.2	23.1	41.4	-0.132	19145			87
1084	188476	26	Papaver rhoeas	2026	2018-06-15-14-32-38	0	3	x	20	0	41.5	23.2	41.2	23.1	41.4	-0.132	19145			88
1085	188477	26	Papaver rhoeas	2026	2018-06-15-14-32-40	0	3	x	20	0	41.5	23.2	41.2	23.1	41.4	-0.132	19145			89
1086	188478	26	Papaver rhoeas	2026	2018-06-15-14-32-42	0	3	x	20	0	41.5	23.2	41.2	23.1	41.4	-0.132	19145			90
1087	188479	26	Papaver rhoeas	2026	2018-06-15-14-32-44	0	3	x	20	0	41.5	23.2	41.3	23.2	41.5	-0.037	19145	Last10	Here	91
1088	188480	26	Papaver rhoeas	2026	2018-06-15-14-32-46	0	3	x	20	0	41.5	23.2	41.3	23.2	41.5	-0.037	19145	Last10	Here	92
1089	188481	26	Papaver rhoeas	2026	2018-06-15-14-32-48	0	3	x	20	0	41.5	23.2	41.3	23.1	41.5	-0.037	19145	Last10	Here	93
1090	188482	26	Papaver rhoeas	2026	2018-06-15-14-32-50	0	3	x	20	0	41.5	23.2	41.2	23.1	41.4	-0.132	19145	Last10	Here	94
1091	188483	26	Papaver rhoeas	2026	2018-06-15-14-32-52	0	3	x	20	0	41.5	23.2	41.2	23.1	41.4	-0.132	19145	Last10	Here	95
1092	188484	26	Papaver rhoeas	2026	2018-06-15-14-32-54	0	3	x	20	0	41.4	23.2	41.2	23.1	41.4	-0.032	19145	Last10	Here	96
1093	188485	26	Papaver rhoeas	2026	2018-06-15-14-32-56	0	3	x	20	0	41.5	23.2	41.3	23.2	41.5	-0.037	19145	Last10	Here	97
1094	188486	26	Papaver rhoeas	2026	2018-06-15-14-32-59	0	3	x	20	0	41.5	23.2	41.2	23.1	41.4	-0.132	19145	Last10	Here	98
1095	188487	26	Papaver rhoeas	2026	2018-06-15-14-33-01	0	3	x	20	0	41.4	23.2	41.3	23.2	41.5	0.063	19145	Last10	Here	99
1096	188488	26	Papaver rhoeas	2026	2018-06-15-14-33-33	0	3	x	25	0	41.4	23.2	41.2	23.2	41.4	-0.032	19146	First10	Here	1
1097	188489	26	Papaver rhoeas	2026	2018-06-15-14-33-35	0	3	x	25	0	41.4	23.2	41.2	23.2	41.4	-0.032	19146	First10	Here	2
1098	188490	26	Papaver rhoeas	2026	2018-06-15-14-33-37	0	3	x	25	0	41.4	23.2	41.3	23.2	41.5	0.063	19146	First10	Here	3
1099	188491	26	Papaver rhoeas	2026	2018-06-15-14-33-39	0	3	x	25	0	41.4	23.2	41.2	23.2	41.4	-0.032	19146	First10	Here	4
1100	188492	26	Papaver rhoeas	2026	2018-06-15-14-33-41	0	3	x	25	0	41.4	23.2	41.3	23.2	41.5	0.063	19146	First10	Here	5
1101	188493	26	Papaver rhoeas	2026	2018-06-15-14-33-43	0	3	x	25	0	41.4	23.2	41.3	23.2	41.5	0.063	19146	First10	Here	6
1102	188494	26	Papaver rhoeas	2026	2018-06-15-14-33-45	0	3	x	25	0	41.4	23.2	41.3	23.2	41.5	0.063	19146	First10	Here	7
1103	188495	26	Papaver rhoeas	2026	2018-06-15-14-33-47	0	3	x	25	0	41.4	23.2	41.3	23.2	41.5	0.063	19146	First10	Here	8
1104	188496	26	Papaver rhoeas	2026	2018-06-15-14-33-49	0	3	x	25	0	41.4	23.2	41.2	23.1	41.4	-0.032	19146	First10	Here	9
1105	188497	26	Papaver rhoeas	2026	2018-06-15-14-33-51	0	3	x	25	0	41.4	23.2	41.3	23.2	41.5	0.063	19146	First10	Here	10
1106	188498	26	Papaver rhoeas	2026	2018-06-15-14-33-53	0	3	x	25	0	41.4	23.2	41.3	23.2	41.5	0.063	19146			11
1107	188499	26	Papaver rhoeas	2026	2018-06-15-14-33-55	0	3	x	25	0	41.4	23.2	41.3	23.2	41.5	0.063	19146			12
1108	188500	26	Papaver rhoeas	2026	2018-06-15-14-33-57	0	3	x	25	0	41.4	23.2	41.3	23.2	41.5	0.063	19146			13
1109	188501	26	Papaver rhoeas	2026	2018-06-15-14-33-59	0	3	x	25	0	41.4	23.2	41.2	23.1	41.4	-0.032	19146			14
1110	188502	26	Papaver rhoeas	2026	2018-06-15-14-34-01	0	3	x	25	0	41.4	23.2	41.2	23.1	41.4	-0.032	19146			15
1111	188503	26	Papaver rhoeas	2026	2018-06-15-14-34-03	0	3	x	25	0	41.4	23.2	41.3	23.2	41.5	0.063	19146			16
1112	188504	26	Papaver rhoeas	2026	2018-06-15-14-34-05	0	3	x	25	0	41.4	23.2	41.3	23.2	41.5	0.063	19146			17
1113	188505	26	Papaver rhoeas	2026	2018-06-15-14-34-07	0	3	x	25	0	41.4	23.2	41.3	23.2	41.5	0.063	19146			18
1114	188506	26	Papaver rhoeas	2026	2018-06-15-14-34-09	0	3	x	25	0	41.4	23.2	41.2	23.2	41.4	-0.032	19146			19
1115	188507	26	Papaver rhoeas	2026	2018-06-15-14-34-11	0	3	x	25	0	41.4	23.2	41.2	23.2	41.4	-0.032	19146			20
1116	188508	26	Papaver rhoeas	2026	2018-06-15-14-34-13	0	3	x	25	0	41.4	23.2	41.1	23.1	41.3	-0.126	19146			21
1117	188509	26	Papaver rhoeas	2026	2018-06-15-14-34-15	0	3	x	25	0	41.4	23.2	41.1	23.1	41.3	-0.126	19146			22
1118	188510	26	Papaver rhoeas	2026	2018-06-15-14-34-17	0	3	x	25	0	41.4	23.2	41.1	23.1	41.3	-0.126	19146			23
1119	188511	26	Papaver rhoeas	2026	2018-06-15-14-34-19	0	3	x	25	0	41.4	23.2	41.1	23.1	41.3	-0.126	19146			24
1120	188512	26	Papaver rhoeas	2026	2018-06-15-14-34-21	0	3	x	25	0	41.4	23.2	41.2	23.2	41.4	-0.032	19146			25
1121	188513	26	Papaver rhoeas	2026	2018-06-15-14-34-23	0	3	x	25	0	41.4	23.2	41.1	23.1	41.3	-0.126	19146			26
1122	188514	26	Papaver rhoeas	2026	2018-06-15-14-34-25	0	3	x	25	0	41.4	23.2	41.1	23.1	41.3	-0.126	19146			27
1123	188515	26	Papaver rhoeas	2026	2018-06-15-14-34-27	0	3	x	25	0	41.4	23.2	41.3	23.2	41.5	0.063	19146			28
1124	188516	26	Papaver rhoeas	2026	2018-06-15-14-34-29	0	3	x	25	0	41.4	23.2	41.1	23.1	41.3	-0.126	19146			29
1125	188517	26	Papaver rhoeas	2026	2018-06-15-14-34-31	0	3	x	25	0	41.4	23.2	41.1	23.1	41.3	-0.126	19146			30
1126	188518	26	Papaver rhoeas	2026	2018-06-15-14-34-33	0	3	x	25	0	41.4	23.2	41.1	23.1	41.3	-0.126	19146			31
1127	188519	26	Papaver rhoeas	2026	2018-06-15-14-34-35	0	3	x	25	0	41.4	23.2	41.1	23.1	41.3	-0.126	19146			32
1128	188520	26	Papaver rhoeas	2026	2018-06-15-14-34-37	0	3	x	25	0	41.4	23.2	41.1	23.1	41.3	-0.126	19146			33
1129	188521	26	Papaver rhoeas	2026	2018-06-15-14-34-39	0	3	x	25	0	41.4	23.2	41.2	23.1	41.4	-0.032	19146			34
1130	188522	26	Papaver rhoeas	2026	2018-06-15-14-34-41	0	3	x	25	0	41.4	23.2	41.2	23.1	41.4	-0.032	19146			35
1131	188523	26	Papaver rhoeas	2026	2018-06-15-14-34-43	0	3	x	25	0	41.4	23.2	41.2	23.1	41.4	-0.032	19146			36
1132	188524	26	Papaver rhoeas	2026	2018-06-15-14-34-45	0	3	x	25	0	41.4	23.2	41.2	23.1	41.4	-0.032	19146			37
1133	188525	26	Papaver rhoeas	2026	2018-06-15-14-34-47	0	3	x	25	0	41.4	23.2	41.2	23.1	41.4	-0.032	19146			38
1134	188526	26	Papaver rhoeas	2026	2018-06-15-14-34-49	0	3	x	25	0	41.4	23.2	41.2	23.1	41.4	-0.032	19146			39
1135	188527	26	Papaver rhoeas	2026	2018-06-15-14-34-51	0	3	x	25	0	41.4	23.2	41.3	23.2	41.5	0.063	19146			40
1136	188528	26	Papaver rhoeas	2026	2018-06-15-14-34-53	0	3	x	25	0	41.4	23.2	41.2	23.1	41.4	-0.032	19146			41
1137	188529	26	Papaver rhoeas	2026	2018-06-15-14-34-55	0	3	x	25	0	41.4	23.2	41.2	23.1	41.4	-0.032	19146			42
1138	188530	26	Papaver rhoeas	2026	2018-06-15-14-34-57	0	3	x	25	0	41.4	23.2	41.2	23.1	41.4	-0.032	19146			43
1139	188531	26	Papaver rhoeas	2026	2018-06-15-14-34-59	0	3	x	25	0	41.4	23.2	41.1	23.1	41.3	-0.126	19146			44
1140	188532	26	Papaver rhoeas	2026	2018-06-15-14-35-01	0	3	x	25	0	41.5	23.2	41.1	23.1	41.3	-0.226	19146			45
1141	188533	26	Papaver rhoeas	2026	2018-06-15-14-35-03	0	3	x	25	0	41.4	23.2	41.1	23.1	41.3	-0.126	19146			46
1142	188534	26	Papaver rhoeas	2026	2018-06-15-14-35-05	0	3	x	25	0	41.4	23.2	41.1	23.1	41.3	-0.126	19146			47
1143	188535	26	Papaver rhoeas	2026	2018-06-15-14-35-07	0	3	x	25	0	41.4	23.2	41.1	23.1	41.3	-0.126	19146			48
1144	188536	26	Papaver rhoeas	2026	2018-06-15-14-35-09	0	3	x	25	0	41.4	23.2	41.1	23.1	41.3	-0.126	19146			49
1145	188537	26	Papaver rhoeas	2026	2018-06-15-14-35-11	0	3	x	25	0	41.4	23.2	41.2	23.2	41.4	-0.032	19146			50
1146	188538	26	Papaver rhoeas	2026	2018-06-15-14-35-13	0	3	x	25	0	41.4	23.2	41.1	23.1	41.3	-0.126	19146			51
1147	188539	26	Papaver rhoeas	2026	2018-06-15-14-35-15	0	3	x	25	0	41.4	23.2	41.2	23.2	41.4	-0.032	19146			52
1148	188540	26	Papaver rhoeas	2026	2018-06-15-14-35-17	0	3	x	25	0	41.4	23.2	41.1	23.1	41.3	-0.126	19146			53
1149	188541	26	Papaver rhoeas	2026	2018-06-15-14-35-19	0	3	x	25	0	41.4	23.2	41.2	23.2	41.4	-0.032	19146			54
1150	188542	26	Papaver rhoeas	2026	2018-06-15-14-35-21	0	3	x	25	0	41.4	23.2	41.2	23.2	41.4	-0.032	19146			55
1151	188543	26	Papaver rhoeas	2026	2018-06-15-14-35-23	0	3	x	25	0	41.4	23.2	41.2	23.2	41.4	-0.032	19146			56
1152	188544	26	Papaver rhoeas	2026	2018-06-15-14-35-25	0	3	x	25	0	41.4	23.2	41.2	23.2	41.4	-0.032	19146			57
1153	188545	26	Papaver rhoeas	2026	2018-06-15-14-35-27	0	3	x	25	0	41.4	23.2	41.2	23.2	41.4	-0.032	19146			58
1154	188546	26	Papaver rhoeas	2026	2018-06-15-14-35-29	0	3	x	25	0	41.4	23.2	41.2	23.2	41.4	-0.032	19146			59
1155	188547	26	Papaver rhoeas	2026	2018-06-15-14-35-31	0	3	x	25	0	41.4	23.2	41.2	23.2	41.4	-0.032	19146			60
1156	188548	26	Papaver rhoeas	2026	2018-06-15-14-35-33	0	3	x	25	0	41.4	23.2	41.1	23.1	41.3	-0.126	19146			61
1157	188549	26	Papaver rhoeas	2026	2018-06-15-14-35-35	0	3	x	25	0	41.4	23.2	41.1	23.1	41.3	-0.126	19146			62
1158	188550	26	Papaver rhoeas	2026	2018-06-15-14-35-37	0	3	x	25	0	41.3	23.2	41.2	23.2	41.4	0.068	19146			63
1159	188551	26	Papaver rhoeas	2026	2018-06-15-14-35-39	0	3	x	25	0	41.4	23.2	41.1	23.1	41.3	-0.126	19146			64
1160	188552	26	Papaver rhoeas	2026	2018-06-15-14-35-41	0	3	x	25	0	41.4	23.2	41.2	23.2	41.4	-0.032	19146			65
1161	188553	26	Papaver rhoeas	2026	2018-06-15-14-35-43	0	3	x	25	0	41.4	23.2	41.2	23.2	41.4	-0.032	19146			66
1162	188554	26	Papaver rhoeas	2026	2018-06-15-14-35-45	0	3	x	25	0	41.4	23.2	41.2	23.2	41.4	-0.032	19146			67
1163	188555	26	Papaver rhoeas	2026	2018-06-15-14-35-47	0	3	x	25	0	41.4	23.2	41.1	23.1	41.3	-0.126	19146			68
1164	188556	26	Papaver rhoeas	2026	2018-06-15-14-35-49	0	3	x	25	0	41.4	23.2	41.2	23.2	41.4	-0.032	19146			69
1165	188557	26	Papaver rhoeas	2026	2018-06-15-14-35-51	0	3	x	25	0	41.4	23.2	41.2	23.2	41.4	-0.032	19146			70
1166	188558	26	Papaver rhoeas	2026	2018-06-15-14-35-53	0	3	x	25	0	41.4	23.2	41.2	23.2	41.4	-0.032	19146			71
1167	188559	26	Papaver rhoeas	2026	2018-06-15-14-35-55	0	3	x	25	0	41.4	23.2	41.1	23.1	41.3	-0.126	19146			72
1168	188560	26	Papaver rhoeas	2026	2018-06-15-14-35-57	0	3	x	25	0	41.4	23.2	41.1	23.1	41.3	-0.126	19146			73
1169	188561	26	Papaver rhoeas	2026	2018-06-15-14-35-59	0	3	x	25	0	41.4	23.2	41.2	23.2	41.4	-0.032	19146			74
1170	188562	26	Papaver rhoeas	2026	2018-06-15-14-36-01	0	3	x	25	0	41.4	23.2	41.2	23.2	41.4	-0.032	19146			75
1171	188563	26	Papaver rhoeas	2026	2018-06-15-14-36-03	0	3	x	25	0	41.4	23.2	41.2	23.2	41.4	-0.032	19146			76
1172	188564	26	Papaver rhoeas	2026	2018-06-15-14-36-05	0	3	x	25	0	41.4	23.2	41.2	23.2	41.4	-0.032	19146			77
1173	188565	26	Papaver rhoeas	2026	2018-06-15-14-36-07	0	3	x	25	0	41.4	23.2	41.1	23.1	41.3	-0.126	19146			78
1174	188566	26	Papaver rhoeas	2026	2018-06-15-14-36-09	0	3	x	25	0	41.3	23.2	41.2	23.2	41.4	0.068	19146			79
1175	188567	26	Papaver rhoeas	2026	2018-06-15-14-36-11	0	3	x	25	0	41.3	23.2	41.2	23.2	41.4	0.068	19146			80
1176	188568	26	Papaver rhoeas	2026	2018-06-15-14-36-13	0	3	x	25	0	41.3	23.2	41.1	23.1	41.3	-0.026	19146			81
1177	188569	26	Papaver rhoeas	2026	2018-06-15-14-36-15	0	3	x	25	0	41.3	23.2	41.1	23.1	41.3	-0.026	19146			82
1178	188570	26	Papaver rhoeas	2026	2018-06-15-14-36-17	0	3	x	25	0	41.3	23.2	41.1	23.1	41.3	-0.026	19146			83
1179	188571	26	Papaver rhoeas	2026	2018-06-15-14-36-19	0	3	x	25	0	41.3	23.2	41.2	23.2	41.4	0.068	19146			84
1180	188572	26	Papaver rhoeas	2026	2018-06-15-14-36-21	0	3	x	25	0	41.3	23.2	41.1	23.2	41.3	-0.026	19146			85
1181	188573	26	Papaver rhoeas	2026	2018-06-15-14-36-23	0	3	x	25	0	41.3	23.2	41.1	23.1	41.3	-0.026	19146			86
1182	188574	26	Papaver rhoeas	2026	2018-06-15-14-36-25	0	3	x	25	0	41.3	23.2	41.2	23.2	41.4	0.068	19146			87
1183	188575	26	Papaver rhoeas	2026	2018-06-15-14-36-27	0	3	x	25	0	41.3	23.2	41.2	23.2	41.4	0.068	19146			88
1184	188576	26	Papaver rhoeas	2026	2018-06-15-14-36-29	0	3	x	25	0	41.4	23.3	41.2	23.2	41.4	-0.032	19146			89
1185	188577	26	Papaver rhoeas	2026	2018-06-15-14-36-31	0	3	x	25	0	41.4	23.2	41.2	23.2	41.4	-0.032	19146			90
1186	188578	26	Papaver rhoeas	2026	2018-06-15-14-36-33	0	3	x	25	0	41.4	23.2	41.1	23.2	41.3	-0.126	19146	Last10	Here	91
1187	188579	26	Papaver rhoeas	2026	2018-06-15-14-36-35	0	3	x	25	0	41.4	23.2	41.1	23.2	41.3	-0.126	19146	Last10	Here	92
1188	188580	26	Papaver rhoeas	2026	2018-06-15-14-36-37	0	3	x	25	0	41.4	23.2	41.1	23.1	41.3	-0.126	19146	Last10	Here	93
1189	188581	26	Papaver rhoeas	2026	2018-06-15-14-36-39	0	3	x	25	0	41.4	23.2	41.2	23.2	41.4	-0.032	19146	Last10	Here	94
1190	188582	26	Papaver rhoeas	2026	2018-06-15-14-36-41	0	3	x	25	0	41.4	23.2	41.1	23.2	41.3	-0.126	19146	Last10	Here	95
1191	188583	26	Papaver rhoeas	2026	2018-06-15-14-36-43	0	3	x	25	0	41.4	23.2	41.2	23.2	41.4	-0.032	19146	Last10	Here	96
1192	188584	26	Papaver rhoeas	2026	2018-06-15-14-36-45	0	3	x	25	0	41.3	23.2	41.1	23.1	41.3	-0.026	19146	Last10	Here	97
1193	188585	26	Papaver rhoeas	2026	2018-06-15-14-36-47	0	3	x	25	0	41.4	23.2	41.2	23.2	41.4	-0.032	19146	Last10	Here	98
1194	188586	26	Papaver rhoeas	2026	2018-06-15-14-36-49	0	3	x	25	0	41.3	23.2	41.2	23.2	41.4	0.068	19146	Last10	Here	99
1195	188587	26	Papaver rhoeas	2026	2018-06-15-14-36-51	0	3	x	25	0	41.3	23.2	41.2	23.2	41.4	0.068	19146	Last10	Here	100
1196	188588	26	Papaver rhoeas	2026	2018-06-15-14-37-23	0	3	x	30	0	41.2	23.2	41.1	23.2	41.3	0.074	19147	First10	Here	1
1197	188589	26	Papaver rhoeas	2026	2018-06-15-14-37-25	0	3	x	30	0	41.2	23.2	41.2	23.2	41.4	0.168	19147	First10	Here	2
1198	188590	26	Papaver rhoeas	2026	2018-06-15-14-37-27	0	3	x	30	0	41.2	23.2	41.2	23.2	41.4	0.168	19147	First10	Here	3
1199	188591	26	Papaver rhoeas	2026	2018-06-15-14-37-29	0	3	x	30	0	41.2	23.2	41.1	23.2	41.3	0.074	19147	First10	Here	4
1200	188592	26	Papaver rhoeas	2026	2018-06-15-14-37-31	0	3	x	30	0	41.2	23.2	41.1	23.2	41.3	0.074	19147	First10	Here	5
1201	188593	26	Papaver rhoeas	2026	2018-06-15-14-37-33	0	3	x	30	0	41.2	23.2	41	23.1	41.2	-0.02	19147	First10	Here	6
1202	188594	26	Papaver rhoeas	2026	2018-06-15-14-37-35	0	3	x	30	0	41.2	23.2	41.1	23.2	41.3	0.074	19147	First10	Here	7
1203	188595	26	Papaver rhoeas	2026	2018-06-15-14-37-37	0	3	x	30	0	41.2	23.2	41	23.1	41.2	-0.02	19147	First10	Here	8
1204	188596	26	Papaver rhoeas	2026	2018-06-15-14-37-39	0	3	x	30	0	41.2	23.2	41	23.1	41.2	-0.02	19147	First10	Here	9
1205	188597	26	Papaver rhoeas	2026	2018-06-15-14-37-41	0	3	x	30	0	41.2	23.2	41.1	23.2	41.3	0.074	19147	First10	Here	10
1206	188598	26	Papaver rhoeas	2026	2018-06-15-14-37-43	0	3	x	30	0	41.2	23.2	41.1	23.2	41.3	0.074	19147			11
1207	188599	26	Papaver rhoeas	2026	2018-06-15-14-37-45	0	3	x	30	0	41.2	23.2	41.1	23.2	41.3	0.074	19147			12
1208	188600	26	Papaver rhoeas	2026	2018-06-15-14-37-47	0	3	x	30	0	41.2	23.2	41	23.1	41.2	-0.02	19147			13
1209	188601	26	Papaver rhoeas	2026	2018-06-15-14-37-49	0	3	x	30	0	41.2	23.2	41.1	23.2	41.3	0.074	19147			14
1210	188602	26	Papaver rhoeas	2026	2018-06-15-14-37-51	0	3	x	30	0	41.2	23.2	41.1	23.2	41.3	0.074	19147			15
1211	188603	26	Papaver rhoeas	2026	2018-06-15-14-37-53	0	3	x	30	0	41.2	23.2	41.1	23.2	41.3	0.074	19147			16
1212	188604	26	Papaver rhoeas	2026	2018-06-15-14-37-55	0	3	x	30	0	41.2	23.2	41.1	23.2	41.3	0.074	19147			17
1213	188605	26	Papaver rhoeas	2026	2018-06-15-14-37-57	0	3	x	30	0	41.2	23.2	41.1	23.2	41.3	0.074	19147			18
1214	188606	26	Papaver rhoeas	2026	2018-06-15-14-37-59	0	3	x	30	0	41.2	23.2	41	23.2	41.2	-0.02	19147			19
1215	188607	26	Papaver rhoeas	2026	2018-06-15-14-38-01	0	3	x	30	0	41.2	23.2	41	23.2	41.2	-0.02	19147			20
1216	188608	26	Papaver rhoeas	2026	2018-06-15-14-38-03	0	3	x	30	0	41.2	23.2	41	23.2	41.2	-0.02	19147			21
1217	188609	26	Papaver rhoeas	2026	2018-06-15-14-38-05	0	3	x	30	0	41.2	23.2	41	23.2	41.2	-0.02	19147			22
1218	188610	26	Papaver rhoeas	2026	2018-06-15-14-38-07	0	3	x	30	0	41.2	23.2	41	23.2	41.2	-0.02	19147			23
1219	188611	26	Papaver rhoeas	2026	2018-06-15-14-38-09	0	3	x	30	0	41.2	23.2	40.9	23.1	41.1	-0.115	19147			24
1220	188612	26	Papaver rhoeas	2026	2018-06-15-14-38-12	0	3	x	30	0	41.3	23.2	40.9	23.1	41.1	-0.215	19147			25
1221	188613	26	Papaver rhoeas	2026	2018-06-15-14-38-14	0	3	x	30	0	41.3	23.2	41.1	23.2	41.3	-0.026	19147			26
1222	188614	26	Papaver rhoeas	2026	2018-06-15-14-38-16	0	3	x	30	0	41.2	23.2	40.9	23.1	41.1	-0.115	19147			27
1223	188615	26	Papaver rhoeas	2026	2018-06-15-14-38-18	0	3	x	30	0	41.2	23.2	41	23.2	41.2	-0.02	19147			28
1224	188616	26	Papaver rhoeas	2026	2018-06-15-14-38-20	0	3	x	30	0	41.2	23.2	40.9	23.1	41.1	-0.115	19147			29
1225	188617	26	Papaver rhoeas	2026	2018-06-15-14-38-22	0	3	x	30	0	41.2	23.2	41	23.2	41.2	-0.02	19147			30
1226	188618	26	Papaver rhoeas	2026	2018-06-15-14-38-24	0	3	x	30	0	41.2	23.2	40.9	23.1	41.1	-0.115	19147			31
1227	188619	26	Papaver rhoeas	2026	2018-06-15-14-38-26	0	3	x	30	0	41.2	23.2	41	23.2	41.2	-0.02	19147			32
1228	188620	26	Papaver rhoeas	2026	2018-06-15-14-38-28	0	3	x	30	0	41.2	23.2	41	23.2	41.2	-0.02	19147			33
1229	188621	26	Papaver rhoeas	2026	2018-06-15-14-38-30	0	3	x	30	0	41.2	23.2	41	23.2	41.2	-0.02	19147			34
1230	188622	26	Papaver rhoeas	2026	2018-06-15-14-38-32	0	3	x	30	0	41.2	23.2	40.9	23.1	41.1	-0.115	19147			35
1231	188623	26	Papaver rhoeas	2026	2018-06-15-14-38-34	0	3	x	30	0	41.2	23.2	41	23.2	41.2	-0.02	19147			36
1232	188624	26	Papaver rhoeas	2026	2018-06-15-14-38-36	0	3	x	30	0	41.2	23.2	41.1	23.2	41.3	0.074	19147			37
1233	188625	26	Papaver rhoeas	2026	2018-06-15-14-38-38	0	3	x	30	0	41.2	23.2	41	23.2	41.2	-0.02	19147			38
1234	188626	26	Papaver rhoeas	2026	2018-06-15-14-38-40	0	3	x	30	0	41.2	23.2	41.1	23.2	41.3	0.074	19147			39
1235	188627	26	Papaver rhoeas	2026	2018-06-15-14-38-42	0	3	x	30	0	41.2	23.2	41	23.2	41.2	-0.02	19147			40
1236	188628	26	Papaver rhoeas	2026	2018-06-15-14-38-44	0	3	x	30	0	41.2	23.2	40.9	23.1	41.1	-0.115	19147			41
1237	188629	26	Papaver rhoeas	2026	2018-06-15-14-38-48	0	3	x	30	0	41.2	23.2	41	23.2	41.2	-0.02	19147			42
1238	188630	26	Papaver rhoeas	2026	2018-06-15-14-38-50	0	3	x	30	0	41.2	23.2	41	23.2	41.2	-0.02	19147			43
1239	188631	26	Papaver rhoeas	2026	2018-06-15-14-38-52	0	3	x	30	0	41.2	23.2	41	23.2	41.2	-0.02	19147			44
1240	188632	26	Papaver rhoeas	2026	2018-06-15-14-38-54	0	3	x	30	0	41.2	23.2	40.9	23.1	41.1	-0.115	19147			45
1241	188633	26	Papaver rhoeas	2026	2018-06-15-14-38-56	0	3	x	30	0	41.2	23.2	41	23.2	41.2	-0.02	19147			46
1242	188634	26	Papaver rhoeas	2026	2018-06-15-14-38-58	0	3	x	30	0	41.2	23.2	40.9	23.1	41.1	-0.115	19147			47
1243	188635	26	Papaver rhoeas	2026	2018-06-15-14-39-00	0	3	x	30	0	41.2	23.2	40.9	23.1	41.1	-0.115	19147			48
1244	188636	26	Papaver rhoeas	2026	2018-06-15-14-39-02	0	3	x	30	0	41.2	23.2	41	23.2	41.2	-0.02	19147			49
1245	188637	26	Papaver rhoeas	2026	2018-06-15-14-39-04	0	3	x	30	0	41.2	23.2	41	23.2	41.2	-0.02	19147			50
1246	188638	26	Papaver rhoeas	2026	2018-06-15-14-39-06	0	3	x	30	0	41.2	23.2	40.9	23.2	41.1	-0.115	19147			51
1247	188639	26	Papaver rhoeas	2026	2018-06-15-14-39-08	0	3	x	30	0	41.2	23.2	40.9	23.1	41.1	-0.115	19147			52
1248	188640	26	Papaver rhoeas	2026	2018-06-15-14-39-10	0	3	x	30	0	41.2	23.2	40.8	23.1	41	-0.209	19147			53
1249	188641	26	Papaver rhoeas	2026	2018-06-15-14-39-12	0	3	x	30	0	41.2	23.2	40.9	23.2	41.1	-0.115	19147			54
1250	188642	26	Papaver rhoeas	2026	2018-06-15-14-39-14	0	3	x	30	0	41.2	23.2	40.8	23.1	41	-0.209	19147			55
1251	188643	26	Papaver rhoeas	2026	2018-06-15-14-39-16	0	3	x	30	0	41.2	23.2	40.9	23.2	41.1	-0.115	19147			56
1252	188644	26	Papaver rhoeas	2026	2018-06-15-14-39-18	0	3	x	30	0	41.2	23.2	40.9	23.2	41.1	-0.115	19147			57
1253	188645	26	Papaver rhoeas	2026	2018-06-15-14-39-20	0	3	x	30	0	41.2	23.2	40.9	23.2	41.1	-0.115	19147			58
1254	188646	26	Papaver rhoeas	2026	2018-06-15-14-39-22	0	3	x	30	0	41.2	23.2	40.9	23.2	41.1	-0.115	19147			59
1255	188647	26	Papaver rhoeas	2026	2018-06-15-14-39-24	0	3	x	30	0	41.2	23.2	40.9	23.2	41.1	-0.115	19147			60
1256	188648	26	Papaver rhoeas	2026	2018-06-15-14-39-26	0	3	x	30	0	41.2	23.2	40.9	23.2	41.1	-0.115	19147			61
1257	188649	26	Papaver rhoeas	2026	2018-06-15-14-39-28	0	3	x	30	0	41.2	23.2	40.8	23.1	41	-0.209	19147			62
1258	188650	26	Papaver rhoeas	2026	2018-06-15-14-39-30	0	3	x	30	0	41.2	23.2	40.8	23.1	41	-0.209	19147			63
1259	188651	26	Papaver rhoeas	2026	2018-06-15-14-39-32	0	3	x	30	0	41.2	23.2	40.8	23.1	41	-0.209	19147			64
1260	188652	26	Papaver rhoeas	2026	2018-06-15-14-39-34	0	3	x	30	0	41.2	23.2	40.9	23.2	41.1	-0.115	19147			65
1261	188653	26	Papaver rhoeas	2026	2018-06-15-14-39-36	0	3	x	30	0	41.2	23.2	40.9	23.2	41.1	-0.115	19147			66
1262	188654	26	Papaver rhoeas	2026	2018-06-15-14-39-38	0	3	x	30	0	41.2	23.2	40.9	23.2	41.1	-0.115	19147			67
1263	188655	26	Papaver rhoeas	2026	2018-06-15-14-39-40	0	3	x	30	0	41.2	23.2	40.8	23.1	41	-0.209	19147			68
1264	188656	26	Papaver rhoeas	2026	2018-06-15-14-39-42	0	3	x	30	0	41.2	23.2	40.9	23.2	41.1	-0.115	19147			69
1265	188657	26	Papaver rhoeas	2026	2018-06-15-14-39-44	0	3	x	30	0	41.2	23.2	40.9	23.2	41.1	-0.115	19147			70
1266	188658	26	Papaver rhoeas	2026	2018-06-15-14-39-46	0	3	x	30	0	41.2	23.2	40.8	23.1	41	-0.209	19147			71
1267	188659	26	Papaver rhoeas	2026	2018-06-15-14-39-48	0	3	x	30	0	41.2	23.2	40.9	23.2	41.1	-0.115	19147			72
1268	188660	26	Papaver rhoeas	2026	2018-06-15-14-39-50	0	3	x	30	0	41.2	23.2	40.8	23.1	41	-0.209	19147			73
1269	188661	26	Papaver rhoeas	2026	2018-06-15-14-39-52	0	3	x	30	0	41.2	23.2	40.8	23.1	41	-0.209	19147			74
1270	188662	26	Papaver rhoeas	2026	2018-06-15-14-39-54	0	3	x	30	0	41.2	23.2	40.9	23.2	41.1	-0.115	19147			75
1271	188663	26	Papaver rhoeas	2026	2018-06-15-14-39-56	0	3	x	30	0	41.2	23.2	40.8	23.1	41	-0.209	19147			76
1272	188664	26	Papaver rhoeas	2026	2018-06-15-14-39-58	0	3	x	30	0	41.2	23.2	40.9	23.2	41.1	-0.115	19147			77
1273	188665	26	Papaver rhoeas	2026	2018-06-15-14-40-00	0	3	x	30	0	41.2	23.2	40.8	23.1	41	-0.209	19147			78
1274	188666	26	Papaver rhoeas	2026	2018-06-15-14-40-02	0	3	x	30	0	41.2	23.2	40.8	23.1	41	-0.209	19147			79
1275	188667	26	Papaver rhoeas	2026	2018-06-15-14-40-04	0	3	x	30	0	41.2	23.2	40.8	23.2	41	-0.209	19147			80
1276	188668	26	Papaver rhoeas	2026	2018-06-15-14-40-06	0	3	x	30	0	41.2	23.2	40.7	23.1	40.9	-0.303	19147			81
1277	188669	26	Papaver rhoeas	2026	2018-06-15-14-40-08	0	3	x	30	0	41.2	23.2	40.8	23.2	41	-0.209	19147			82
1278	188670	26	Papaver rhoeas	2026	2018-06-15-14-40-10	0	3	x	30	0	41.2	23.2	40.8	23.2	41	-0.209	19147			83
1279	188671	26	Papaver rhoeas	2026	2018-06-15-14-40-12	0	3	x	30	0	41.3	23.2	40.7	23.1	40.9	-0.403	19147			84
1280	188672	26	Papaver rhoeas	2026	2018-06-15-14-40-14	0	3	x	30	0	41.3	23.2	40.8	23.2	41	-0.309	19147			85
1281	188673	26	Papaver rhoeas	2026	2018-06-15-14-40-16	0	3	x	30	0	41.3	23.2	40.8	23.2	41	-0.309	19147			86
1282	188674	26	Papaver rhoeas	2026	2018-06-15-14-40-18	0	3	x	30	0	41.3	23.2	40.7	23.1	40.9	-0.403	19147			87
1283	188675	26	Papaver rhoeas	2026	2018-06-15-14-40-20	0	3	x	30	0	41.2	23.2	40.8	23.2	41	-0.209	19147			88
1284	188676	26	Papaver rhoeas	2026	2018-06-15-14-40-22	0	3	x	30	0	41.3	23.3	40.8	23.1	41	-0.309	19147			89
1285	188677	26	Papaver rhoeas	2026	2018-06-15-14-40-24	0	3	x	30	0	41.2	23.2	40.8	23.2	41	-0.209	19147			90
1286	188678	26	Papaver rhoeas	2026	2018-06-15-14-40-26	0	3	x	30	0	41.2	23.2	40.9	23.2	41.1	-0.115	19147	Last10	Here	91
1287	188679	26	Papaver rhoeas	2026	2018-06-15-14-40-28	0	3	x	30	0	41.2	23.2	40.9	23.2	41.1	-0.115	19147	Last10	Here	92
1288	188680	26	Papaver rhoeas	2026	2018-06-15-14-40-30	0	3	x	30	0	41.2	23.2	40.9	23.2	41.1	-0.115	19147	Last10	Here	93
1289	188681	26	Papaver rhoeas	2026	2018-06-15-14-40-32	0	3	x	30	0	41.2	23.2	40.9	23.2	41.1	-0.115	19147	Last10	Here	94
1290	188682	26	Papaver rhoeas	2026	2018-06-15-14-40-34	0	3	x	30	0	41.1	23.2	40.8	23.1	41	-0.109	19147	Last10	Here	95
1291	188683	26	Papaver rhoeas	2026	2018-06-15-14-40-36	0	3	x	30	0	41.1	23.2	40.7	23.1	40.9	-0.203	19147	Last10	Here	96
1292	188684	26	Papaver rhoeas	2026	2018-06-15-14-40-38	0	3	x	30	0	41.1	23.2	40.9	23.2	41.1	-0.015	19147	Last10	Here	97
1293	188685	26	Papaver rhoeas	2026	2018-06-15-14-40-40	0	3	x	30	0	41.1	23.2	40.7	23.1	40.9	-0.203	19147	Last10	Here	98
1294	188686	26	Papaver rhoeas	2026	2018-06-15-14-41-14	0	3	z	0	5	41.1	23.2	40.8	23.2	41	-0.109	19148	First10	Here	1
1295	188687	26	Papaver rhoeas	2026	2018-06-15-14-41-16	0	3	z	0	5	41.1	23.2	40.8	23.2	41	-0.109	19148	First10	Here	2
1296	188688	26	Papaver rhoeas	2026	2018-06-15-14-41-18	0	3	z	0	5	41.2	23.2	40.8	23.2	41	-0.209	19148	First10	Here	3
1297	188689	26	Papaver rhoeas	2026	2018-06-15-14-41-20	0	3	z	0	5	41.2	23.2	40.8	23.2	41	-0.209	19148	First10	Here	4
1298	188690	26	Papaver rhoeas	2026	2018-06-15-14-41-22	0	3	z	0	5	41.2	23.3	40.7	23.1	40.9	-0.303	19148	First10	Here	5
1299	188691	26	Papaver rhoeas	2026	2018-06-15-14-41-24	0	3	z	0	5	41.2	23.3	40.8	23.2	41	-0.209	19148	First10	Here	6
1300	188692	26	Papaver rhoeas	2026	2018-06-15-14-41-26	0	3	z	0	5	41.1	23.2	40.8	23.2	41	-0.109	19148	First10	Here	7
1301	188693	26	Papaver rhoeas	2026	2018-06-15-14-41-28	0	3	z	0	5	41.1	23.2	40.8	23.2	41	-0.109	19148	First10	Here	8
1302	188694	26	Papaver rhoeas	2026	2018-06-15-14-41-30	0	3	z	0	5	41.1	23.2	40.7	23.1	40.9	-0.203	19148	First10	Here	9
1303	188695	26	Papaver rhoeas	2026	2018-06-15-14-41-32	0	3	z	0	5	41.1	23.2	40.8	23.2	41	-0.109	19148	First10	Here	10
1304	188696	26	Papaver rhoeas	2026	2018-06-15-14-41-34	0	3	z	0	5	41.1	23.2	40.8	23.2	41	-0.109	19148			11
1305	188697	26	Papaver rhoeas	2026	2018-06-15-14-41-36	0	3	z	0	5	41.1	23.2	40.8	23.2	41	-0.109	19148			12
1306	188698	26	Papaver rhoeas	2026	2018-06-15-14-41-38	0	3	z	0	5	41.1	23.2	40.8	23.2	41	-0.109	19148			13
1307	188699	26	Papaver rhoeas	2026	2018-06-15-14-41-40	0	3	z	0	5	41.2	23.3	40.7	23.2	40.9	-0.303	19148			14
1308	188700	26	Papaver rhoeas	2026	2018-06-15-14-41-42	0	3	z	0	5	41	23.2	40.7	23.2	40.9	-0.103	19148			15
1309	188701	26	Papaver rhoeas	2026	2018-06-15-14-41-44	0	3	z	0	5	41	23.2	40.7	23.2	40.9	-0.103	19148			16
1310	188702	26	Papaver rhoeas	2026	2018-06-15-14-41-46	0	3	z	0	5	41.1	23.2	40.7	23.2	40.9	-0.203	19148			17
1311	188703	26	Papaver rhoeas	2026	2018-06-15-14-41-48	0	3	z	0	5	41.1	23.3	40.8	23.2	41	-0.109	19148			18
1312	188704	26	Papaver rhoeas	2026	2018-06-15-14-41-50	0	3	z	0	5	41	23.2	40.8	23.2	41	-0.009	19148			19
1313	188705	26	Papaver rhoeas	2026	2018-06-15-14-41-52	0	3	z	0	5	41	23.2	40.7	23.1	40.9	-0.103	19148			20
1314	188706	26	Papaver rhoeas	2026	2018-06-15-14-41-54	0	3	z	0	5	41.1	23.3	40.7	23.1	40.9	-0.203	19148			21
1315	188707	26	Papaver rhoeas	2026	2018-06-15-14-41-56	0	3	z	0	5	41	23.2	40.8	23.2	41	-0.009	19148			22
1316	188708	26	Papaver rhoeas	2026	2018-06-15-14-41-58	0	3	z	0	5	41	23.2	40.6	23.1	40.8	-0.198	19148			23
1317	188709	26	Papaver rhoeas	2026	2018-06-15-14-42-00	0	3	z	0	5	41	23.2	40.7	23.2	40.9	-0.103	19148			24
1318	188710	26	Papaver rhoeas	2026	2018-06-15-14-42-02	0	3	z	0	5	41	23.2	40.7	23.2	40.9	-0.103	19148			25
1319	188711	26	Papaver rhoeas	2026	2018-06-15-14-42-04	0	3	z	0	5	41	23.2	40.7	23.2	40.9	-0.103	19148			26
1320	188712	26	Papaver rhoeas	2026	2018-06-15-14-42-06	0	3	z	0	5	41	23.2	40.7	23.2	40.9	-0.103	19148			27
1321	188713	26	Papaver rhoeas	2026	2018-06-15-14-42-08	0	3	z	0	5	41	23.2	40.7	23.2	40.9	-0.103	19148			28
1322	188714	26	Papaver rhoeas	2026	2018-06-15-14-42-10	0	3	z	0	5	41	23.2	40.6	23.1	40.8	-0.198	19148			29
1323	188715	26	Papaver rhoeas	2026	2018-06-15-14-42-12	0	3	z	0	5	41	23.2	40.7	23.2	40.9	-0.103	19148			30
1324	188716	26	Papaver rhoeas	2026	2018-06-15-14-42-14	0	3	z	0	5	41	23.2	40.7	23.2	40.9	-0.103	19148			31
1325	188717	26	Papaver rhoeas	2026	2018-06-15-14-42-16	0	3	z	0	5	41	23.2	40.7	23.2	40.9	-0.103	19148			32
1326	188718	26	Papaver rhoeas	2026	2018-06-15-14-42-18	0	3	z	0	5	41	23.2	40.6	23.1	40.8	-0.198	19148			33
1327	188719	26	Papaver rhoeas	2026	2018-06-15-14-42-20	0	3	z	0	5	40.9	23.2	40.7	23.2	40.9	-0.003	19148			34
1328	188720	26	Papaver rhoeas	2026	2018-06-15-14-42-22	0	3	z	0	5	40.9	23.2	40.7	23.2	40.9	-0.003	19148			35
1329	188721	26	Papaver rhoeas	2026	2018-06-15-14-42-24	0	3	z	0	5	40.9	23.2	40.7	23.2	40.9	-0.003	19148			36
1330	188722	26	Papaver rhoeas	2026	2018-06-15-14-42-26	0	3	z	0	5	40.9	23.2	40.7	23.2	40.9	-0.003	19148			37
1331	188723	26	Papaver rhoeas	2026	2018-06-15-14-42-28	0	3	z	0	5	40.9	23.2	40.7	23.2	40.9	-0.003	19148			38
1332	188724	26	Papaver rhoeas	2026	2018-06-15-14-42-30	0	3	z	0	5	40.9	23.2	40.7	23.2	40.9	-0.003	19148			39
1333	188725	26	Papaver rhoeas	2026	2018-06-15-14-42-32	0	3	z	0	5	40.9	23.2	40.6	23.1	40.8	-0.098	19148			40
1334	188726	26	Papaver rhoeas	2026	2018-06-15-14-42-34	0	3	z	0	5	40.9	23.2	40.7	23.2	40.9	-0.003	19148			41
1335	188727	26	Papaver rhoeas	2026	2018-06-15-14-42-36	0	3	z	0	5	41	23.3	40.7	23.2	40.9	-0.103	19148			42
1336	188728	26	Papaver rhoeas	2026	2018-06-15-14-42-38	0	3	z	0	5	41	23.3	40.7	23.2	40.9	-0.103	19148			43
1337	188729	26	Papaver rhoeas	2026	2018-06-15-14-42-40	0	3	z	0	5	41	23.3	40.6	23.1	40.8	-0.198	19148			44
1338	188730	26	Papaver rhoeas	2026	2018-06-15-14-42-42	0	3	z	0	5	40.9	23.2	40.7	23.2	40.9	-0.003	19148			45
1339	188731	26	Papaver rhoeas	2026	2018-06-15-14-42-44	0	3	z	0	5	41	23.3	40.7	23.2	40.9	-0.103	19148			46
1340	188732	26	Papaver rhoeas	2026	2018-06-15-14-42-46	0	3	z	0	5	41	23.3	40.7	23.2	40.9	-0.103	19148			47
1341	188733	26	Papaver rhoeas	2026	2018-06-15-14-42-48	0	3	z	0	5	40.8	23.2	40.7	23.2	40.9	0.097	19148			48
1342	188734	26	Papaver rhoeas	2026	2018-06-15-14-42-50	0	3	z	0	5	40.8	23.2	40.7	23.2	40.9	0.097	19148			49
1343	188735	26	Papaver rhoeas	2026	2018-06-15-14-42-52	0	3	z	0	5	41	23.3	40.7	23.2	40.9	-0.103	19148			50
1344	188736	26	Papaver rhoeas	2026	2018-06-15-14-42-54	0	3	z	0	5	40.9	23.2	40.7	23.2	40.9	-0.003	19148			51
1345	188737	26	Papaver rhoeas	2026	2018-06-15-14-42-56	0	3	z	0	5	41	23.3	40.6	23.1	40.8	-0.198	19148			52
1346	188738	26	Papaver rhoeas	2026	2018-06-15-14-42-58	0	3	z	0	5	40.9	23.2	40.7	23.2	40.9	-0.003	19148			53
1347	188739	26	Papaver rhoeas	2026	2018-06-15-14-43-00	0	3	z	0	5	40.9	23.2	40.6	23.1	40.8	-0.098	19148			54
1348	188740	26	Papaver rhoeas	2026	2018-06-15-14-43-02	0	3	z	0	5	40.8	23.2	40.7	23.2	40.9	0.097	19148			55
1349	188741	26	Papaver rhoeas	2026	2018-06-15-14-43-04	0	3	z	0	5	40.8	23.2	40.7	23.2	40.9	0.097	19148			56
1350	188742	26	Papaver rhoeas	2026	2018-06-15-14-43-06	0	3	z	0	5	40.8	23.2	40.6	23.1	40.8	0.002	19148			57
1351	188743	26	Papaver rhoeas	2026	2018-06-15-14-43-08	0	3	z	0	5	40.8	23.2	40.7	23.2	40.9	0.097	19148			58
1352	188744	26	Papaver rhoeas	2026	2018-06-15-14-43-10	0	3	z	0	5	40.9	23.3	40.6	23.1	40.8	-0.098	19148			59
1353	188745	26	Papaver rhoeas	2026	2018-06-15-14-43-12	0	3	z	0	5	40.8	23.2	40.7	23.2	40.9	0.097	19148			60
1354	188746	26	Papaver rhoeas	2026	2018-06-15-14-43-14	0	3	z	0	5	41	23.3	40.5	23.1	40.7	-0.292	19148			61
1355	188747	26	Papaver rhoeas	2026	2018-06-15-14-43-16	0	3	z	0	5	40.8	23.2	40.6	23.2	40.8	0.002	19148			62
1356	188748	26	Papaver rhoeas	2026	2018-06-15-14-43-18	0	3	z	0	5	41	23.3	40.5	23.1	40.7	-0.292	19148			63
1357	188749	26	Papaver rhoeas	2026	2018-06-15-14-43-20	0	3	z	0	5	40.9	23.3	40.6	23.2	40.8	-0.098	19148			64
1358	188750	26	Papaver rhoeas	2026	2018-06-15-14-43-22	0	3	z	0	5	40.8	23.2	40.6	23.2	40.8	0.002	19148			65
1359	188751	26	Papaver rhoeas	2026	2018-06-15-14-43-25	0	3	z	0	5	40.9	23.3	40.6	23.2	40.8	-0.098	19148			66
1360	188752	26	Papaver rhoeas	2026	2018-06-15-14-43-27	0	3	z	0	5	40.8	23.2	40.6	23.2	40.8	0.002	19148			67
1361	188753	26	Papaver rhoeas	2026	2018-06-15-14-43-29	0	3	z	0	5	40.8	23.2	40.5	23.1	40.7	-0.092	19148			68
1362	188754	26	Papaver rhoeas	2026	2018-06-15-14-43-31	0	3	z	0	5	40.8	23.2	40.5	23.1	40.7	-0.092	19148			69
1363	188755	26	Papaver rhoeas	2026	2018-06-15-14-43-33	0	3	z	0	5	40.8	23.2	40.6	23.2	40.8	0.002	19148			70
1364	188756	26	Papaver rhoeas	2026	2018-06-15-14-43-35	0	3	z	0	5	40.9	23.3	40.6	23.2	40.8	-0.098	19148			71
1365	188757	26	Papaver rhoeas	2026	2018-06-15-14-43-37	0	3	z	0	5	40.7	23.2	40.6	23.2	40.8	0.102	19148			72
1366	188758	26	Papaver rhoeas	2026	2018-06-15-14-43-39	0	3	z	0	5	40.8	23.2	40.6	23.2	40.8	0.002	19148			73
1367	188759	26	Papaver rhoeas	2026	2018-06-15-14-43-41	0	3	z	0	5	40.8	23.2	40.5	23.1	40.7	-0.092	19148			74
1368	188760	26	Papaver rhoeas	2026	2018-06-15-14-43-43	0	3	z	0	5	40.7	23.2	40.6	23.2	40.8	0.102	19148			75
1369	188761	26	Papaver rhoeas	2026	2018-06-15-14-43-45	0	3	z	0	5	40.9	23.3	40.5	23.1	40.7	-0.192	19148			76
1370	188762	26	Papaver rhoeas	2026	2018-06-15-14-43-47	0	3	z	0	5	40.7	23.2	40.6	23.2	40.8	0.102	19148			77
1371	188763	26	Papaver rhoeas	2026	2018-06-15-14-43-49	0	3	z	0	5	40.8	23.3	40.6	23.2	40.8	0.002	19148			78
1372	188764	26	Papaver rhoeas	2026	2018-06-15-14-43-51	0	3	z	0	5	40.7	23.2	40.6	23.2	40.8	0.102	19148			79
1373	188765	26	Papaver rhoeas	2026	2018-06-15-14-43-53	0	3	z	0	5	40.7	23.2	40.6	23.2	40.8	0.102	19148			80
1374	188766	26	Papaver rhoeas	2026	2018-06-15-14-43-55	0	3	z	0	5	40.8	23.3	40.5	23.1	40.7	-0.092	19148			81
1375	188767	26	Papaver rhoeas	2026	2018-06-15-14-43-57	0	3	z	0	5	40.7	23.2	40.5	23.1	40.7	0.008	19148			82
1376	188768	26	Papaver rhoeas	2026	2018-06-15-14-43-59	0	3	z	0	5	40.7	23.2	40.6	23.2	40.8	0.102	19148			83
1377	188769	26	Papaver rhoeas	2026	2018-06-15-14-44-01	0	3	z	0	5	40.7	23.2	40.6	23.2	40.8	0.102	19148			84
1378	188770	26	Papaver rhoeas	2026	2018-06-15-14-44-03	0	3	z	0	5	40.7	23.2	40.6	23.2	40.8	0.102	19148			85
1379	188771	26	Papaver rhoeas	2026	2018-06-15-14-44-05	0	3	z	0	5	40.8	23.3	40.5	23.1	40.7	-0.092	19148			86
1380	188772	26	Papaver rhoeas	2026	2018-06-15-14-44-07	0	3	z	0	5	40.7	23.2	40.5	23.1	40.7	0.008	19148			87
1381	188773	26	Papaver rhoeas	2026	2018-06-15-14-44-09	0	3	z	0	5	40.7	23.2	40.6	23.2	40.8	0.102	19148			88
1382	188774	26	Papaver rhoeas	2026	2018-06-15-14-44-11	0	3	z	0	5	40.7	23.2	40.6	23.2	40.8	0.102	19148			89
1383	188775	26	Papaver rhoeas	2026	2018-06-15-14-44-13	0	3	z	0	5	40.7	23.2	40.6	23.2	40.8	0.102	19148			90
1384	188776	26	Papaver rhoeas	2026	2018-06-15-14-44-15	0	3	z	0	5	40.7	23.2	40.6	23.2	40.8	0.102	19148	Last10	Here	91
1385	188777	26	Papaver rhoeas	2026	2018-06-15-14-44-17	0	3	z	0	5	40.7	23.2	40.6	23.2	40.8	0.102	19148	Last10	Here	92
1386	188778	26	Papaver rhoeas	2026	2018-06-15-14-44-19	0	3	z	0	5	40.7	23.2	40.6	23.2	40.8	0.102	19148	Last10	Here	93
1387	188779	26	Papaver rhoeas	2026	2018-06-15-14-44-21	0	3	z	0	5	40.7	23.2	40.6	23.2	40.8	0.102	19148	Last10	Here	94
1388	188780	26	Papaver rhoeas	2026	2018-06-15-14-44-23	0	3	z	0	5	40.8	23.3	40.6	23.2	40.8	0.002	19148	Last10	Here	95
1389	188781	26	Papaver rhoeas	2026	2018-06-15-14-44-25	0	3	z	0	5	40.7	23.2	40.5	23.1	40.7	0.008	19148	Last10	Here	96
1390	188782	26	Papaver rhoeas	2026	2018-06-15-14-44-27	0	3	z	0	5	40.8	23.3	40.5	23.1	40.7	-0.092	19148	Last10	Here	97
1391	188783	26	Papaver rhoeas	2026	2018-06-15-14-44-29	0	3	z	0	5	40.8	23.3	40.5	23.1	40.7	-0.092	19148	Last10	Here	98
1392	188784	26	Papaver rhoeas	2026	2018-06-15-14-44-31	0	3	z	0	5	40.8	23.3	40.5	23.2	40.7	-0.092	19148	Last10	Here	99
1393	188785	26	Papaver rhoeas	2026	2018-06-15-14-44-33	0	3	z	0	5	40.7	23.2	40.6	23.2	40.8	0.102	19148	Last10	Here	100
1394	188786	26	Papaver rhoeas	2026	2018-06-15-14-45-05	0	3	z	0	10	40.7	23.2	40.4	23.1	40.6	-0.086	19149	First10	Here	1
1395	188787	26	Papaver rhoeas	2026	2018-06-15-14-45-07	0	3	z	0	10	40.8	23.3	40.4	23.1	40.6	-0.186	19149	First10	Here	2
1396	188788	26	Papaver rhoeas	2026	2018-06-15-14-45-09	0	3	z	0	10	40.8	23.3	40.5	23.2	40.7	-0.092	19149	First10	Here	3
1397	188789	26	Papaver rhoeas	2026	2018-06-15-14-45-11	0	3	z	0	10	40.8	23.3	40.4	23.1	40.6	-0.186	19149	First10	Here	4
1398	188790	26	Papaver rhoeas	2026	2018-06-15-14-45-13	0	3	z	0	10	40.7	23.2	40.5	23.2	40.7	0.008	19149	First10	Here	5
1399	188791	26	Papaver rhoeas	2026	2018-06-15-14-45-15	0	3	z	0	10	40.7	23.2	40.5	23.2	40.7	0.008	19149	First10	Here	6
1400	188792	26	Papaver rhoeas	2026	2018-06-15-14-45-17	0	3	z	0	10	40.7	23.2	40.4	23.1	40.6	-0.086	19149	First10	Here	7
1401	188793	26	Papaver rhoeas	2026	2018-06-15-14-45-19	0	3	z	0	10	40.8	23.3	40.4	23.1	40.6	-0.186	19149	First10	Here	8
1402	188794	26	Papaver rhoeas	2026	2018-06-15-14-45-21	0	3	z	0	10	40.7	23.2	40.4	23.1	40.6	-0.086	19149	First10	Here	9
1403	188795	26	Papaver rhoeas	2026	2018-06-15-14-45-23	0	3	z	0	10	40.7	23.3	40.4	23.1	40.6	-0.086	19149	First10	Here	10
1404	188796	26	Papaver rhoeas	2026	2018-06-15-14-45-25	0	3	z	0	10	40.7	23.2	40.4	23.1	40.6	-0.086	19149			11
1405	188797	26	Papaver rhoeas	2026	2018-06-15-14-45-27	0	3	z	0	10	40.7	23.2	40.5	23.2	40.7	0.008	19149			12
1406	188798	26	Papaver rhoeas	2026	2018-06-15-14-45-29	0	3	z	0	10	40.7	23.2	40.5	23.2	40.7	0.008	19149			13
1407	188799	26	Papaver rhoeas	2026	2018-06-15-14-45-31	0	3	z	0	10	40.7	23.2	40.4	23.1	40.6	-0.086	19149			14
1408	188800	26	Papaver rhoeas	2026	2018-06-15-14-45-33	0	3	z	0	10	40.7	23.2	40.5	23.2	40.7	0.008	19149			15
1409	188801	26	Papaver rhoeas	2026	2018-06-15-14-45-35	0	3	z	0	10	40.7	23.2	40.4	23.1	40.6	-0.086	19149			16
1410	188802	26	Papaver rhoeas	2026	2018-06-15-14-45-37	0	3	z	0	10	40.7	23.2	40.5	23.2	40.7	0.008	19149			17
1411	188803	26	Papaver rhoeas	2026	2018-06-15-14-45-39	0	3	z	0	10	40.8	23.3	40.5	23.2	40.7	-0.092	19149			18
1412	188804	26	Papaver rhoeas	2026	2018-06-15-14-45-41	0	3	z	0	10	40.8	23.3	40.5	23.2	40.7	-0.092	19149			19
1413	188805	26	Papaver rhoeas	2026	2018-06-15-14-45-43	0	3	z	0	10	40.7	23.2	40.5	23.2	40.7	0.008	19149			20
1414	188806	26	Papaver rhoeas	2026	2018-06-15-14-45-45	0	3	z	0	10	40.7	23.2	40.4	23.1	40.6	-0.086	19149			21
1415	188807	26	Papaver rhoeas	2026	2018-06-15-14-45-47	0	3	z	0	10	40.7	23.2	40.5	23.2	40.7	0.008	19149			22
1416	188808	26	Papaver rhoeas	2026	2018-06-15-14-45-49	0	3	z	0	10	40.7	23.2	40.4	23.1	40.6	-0.086	19149			23
1417	188809	26	Papaver rhoeas	2026	2018-06-15-14-45-51	0	3	z	0	10	40.7	23.2	40.3	23.1	40.5	-0.181	19149			24
1418	188810	26	Papaver rhoeas	2026	2018-06-15-14-45-53	0	3	z	0	10	40.7	23.2	40.4	23.1	40.6	-0.086	19149			25
1419	188811	26	Papaver rhoeas	2026	2018-06-15-14-45-55	0	3	z	0	10	40.7	23.2	40.4	23.1	40.6	-0.086	19149			26
1420	188812	26	Papaver rhoeas	2026	2018-06-15-14-45-57	0	3	z	0	10	40.7	23.2	40.4	23.1	40.6	-0.086	19149			27
1421	188813	26	Papaver rhoeas	2026	2018-06-15-14-45-59	0	3	z	0	10	40.8	23.3	40.4	23.1	40.6	-0.186	19149			28
1422	188814	26	Papaver rhoeas	2026	2018-06-15-14-46-01	0	3	z	0	10	40.7	23.2	40.4	23.1	40.6	-0.086	19149			29
1423	188815	26	Papaver rhoeas	2026	2018-06-15-14-46-03	0	3	z	0	10	40.7	23.3	40.5	23.2	40.7	0.008	19149			30
1424	188816	26	Papaver rhoeas	2026	2018-06-15-14-46-05	0	3	z	0	10	40.6	23.2	40.4	23.1	40.6	0.014	19149			31
1425	188817	26	Papaver rhoeas	2026	2018-06-15-14-46-07	0	3	z	0	10	40.6	23.2	40.3	23.1	40.5	-0.081	19149			32
1426	188818	26	Papaver rhoeas	2026	2018-06-15-14-46-09	0	3	z	0	10	40.6	23.2	40.3	23.1	40.5	-0.081	19149			33
1427	188819	26	Papaver rhoeas	2026	2018-06-15-14-46-11	0	3	z	0	10	40.6	23.2	40.3	23.1	40.5	-0.081	19149			34
1428	188820	26	Papaver rhoeas	2026	2018-06-15-14-46-13	0	3	z	0	10	40.6	23.2	40.3	23.1	40.5	-0.081	19149			35
1429	188821	26	Papaver rhoeas	2026	2018-06-15-14-46-15	0	3	z	0	10	40.6	23.2	40.3	23.1	40.5	-0.081	19149			36
1430	188822	26	Papaver rhoeas	2026	2018-06-15-14-46-17	0	3	z	0	10	40.7	23.3	40.3	23.1	40.5	-0.181	19149			37
1431	188823	26	Papaver rhoeas	2026	2018-06-15-14-46-19	0	3	z	0	10	40.7	23.2	40.3	23.1	40.5	-0.181	19149			38
1432	188824	26	Papaver rhoeas	2026	2018-06-15-14-46-21	0	3	z	0	10	40.7	23.2	40.3	23.1	40.5	-0.181	19149			39
1433	188825	26	Papaver rhoeas	2026	2018-06-15-14-46-23	0	3	z	0	10	40.8	23.3	40.3	23.1	40.5	-0.281	19149			40
1434	188826	26	Papaver rhoeas	2026	2018-06-15-14-46-25	0	3	z	0	10	40.8	23.3	40.3	23.1	40.5	-0.281	19149			41
1435	188827	26	Papaver rhoeas	2026	2018-06-15-14-46-27	0	3	z	0	10	40.7	23.2	40.3	23.1	40.5	-0.181	19149			42
1436	188828	26	Papaver rhoeas	2026	2018-06-15-14-46-29	0	3	z	0	10	40.7	23.2	40.3	23.1	40.5	-0.181	19149			43
1437	188829	26	Papaver rhoeas	2026	2018-06-15-14-46-31	0	3	z	0	10	40.7	23.2	40.3	23.1	40.5	-0.181	19149			44
1438	188830	26	Papaver rhoeas	2026	2018-06-15-14-46-33	0	3	z	0	10	40.7	23.2	40.3	23.1	40.5	-0.181	19149			45
1439	188831	26	Papaver rhoeas	2026	2018-06-15-14-46-35	0	3	z	0	10	40.8	23.3	40.3	23.1	40.5	-0.281	19149			46
1440	188832	26	Papaver rhoeas	2026	2018-06-15-14-46-37	0	3	z	0	10	40.7	23.2	40.3	23.1	40.5	-0.181	19149			47
1441	188833	26	Papaver rhoeas	2026	2018-06-15-14-46-39	0	3	z	0	10	40.7	23.2	40.3	23.1	40.5	-0.181	19149			48
1442	188834	26	Papaver rhoeas	2026	2018-06-15-14-46-41	0	3	z	0	10	40.7	23.2	40.3	23.1	40.5	-0.181	19149			49
1443	188835	26	Papaver rhoeas	2026	2018-06-15-14-46-43	0	3	z	0	10	40.7	23.2	40.3	23.1	40.5	-0.181	19149			50
1444	188836	26	Papaver rhoeas	2026	2018-06-15-14-46-45	0	3	z	0	10	40.7	23.2	40.3	23.1	40.5	-0.181	19149			51
1445	188837	26	Papaver rhoeas	2026	2018-06-15-14-46-47	0	3	z	0	10	40.7	23.3	40.3	23.1	40.5	-0.181	19149			52
1446	188838	26	Papaver rhoeas	2026	2018-06-15-14-46-49	0	3	z	0	10	40.7	23.3	40.3	23.1	40.5	-0.181	19149			53
1447	188839	26	Papaver rhoeas	2026	2018-06-15-14-46-51	0	3	z	0	10	40.7	23.3	40.3	23.1	40.5	-0.181	19149			54
1448	188840	26	Papaver rhoeas	2026	2018-06-15-14-46-53	0	3	z	0	10	40.7	23.2	40.3	23.1	40.5	-0.181	19149			55
1449	188841	26	Papaver rhoeas	2026	2018-06-15-14-46-55	0	3	z	0	10	40.7	23.2	40.3	23.1	40.5	-0.181	19149			56
1450	188842	26	Papaver rhoeas	2026	2018-06-15-14-46-57	0	3	z	0	10	40.8	23.3	40.3	23.1	40.5	-0.281	19149			57
1451	188843	26	Papaver rhoeas	2026	2018-06-15-14-46-59	0	3	z	0	10	40.7	23.2	40.3	23.1	40.5	-0.181	19149			58
1452	188844	26	Papaver rhoeas	2026	2018-06-15-14-47-01	0	3	z	0	10	40.7	23.2	40.3	23.1	40.5	-0.181	19149			59
1453	188845	26	Papaver rhoeas	2026	2018-06-15-14-47-03	0	3	z	0	10	40.8	23.3	40.3	23.1	40.5	-0.281	19149			60
1454	188846	26	Papaver rhoeas	2026	2018-06-15-14-47-05	0	3	z	0	10	40.7	23.2	40.3	23.1	40.5	-0.181	19149			61
1455	188847	26	Papaver rhoeas	2026	2018-06-15-14-47-07	0	3	z	0	10	40.6	23.2	40.4	23.2	40.6	0.014	19149			62
1456	188848	26	Papaver rhoeas	2026	2018-06-15-14-47-09	0	3	z	0	10	40.6	23.2	40.3	23.1	40.5	-0.081	19149			63
1457	188849	26	Papaver rhoeas	2026	2018-06-15-14-47-11	0	3	z	0	10	40.6	23.2	40.3	23.1	40.5	-0.081	19149			64
1458	188850	26	Papaver rhoeas	2026	2018-06-15-14-47-13	0	3	z	0	10	40.7	23.3	40.4	23.2	40.6	-0.086	19149			65
1459	188851	26	Papaver rhoeas	2026	2018-06-15-14-47-15	0	3	z	0	10	40.6	23.2	40.3	23.1	40.5	-0.081	19149			66
1460	188852	26	Papaver rhoeas	2026	2018-06-15-14-47-17	0	3	z	0	10	40.6	23.2	40.3	23.1	40.5	-0.081	19149			67
1461	188853	26	Papaver rhoeas	2026	2018-06-15-14-47-19	0	3	z	0	10	40.7	23.3	40.4	23.2	40.6	-0.086	19149			68
1462	188854	26	Papaver rhoeas	2026	2018-06-15-14-47-21	0	3	z	0	10	40.6	23.2	40.3	23.1	40.5	-0.081	19149			69
1463	188855	26	Papaver rhoeas	2026	2018-06-15-14-47-23	0	3	z	0	10	40.7	23.3	40.2	23.1	40.4	-0.275	19149			70
1464	188856	26	Papaver rhoeas	2026	2018-06-15-14-47-25	0	3	z	0	10	40.6	23.2	40.2	23.1	40.4	-0.175	19149			71
1465	188857	26	Papaver rhoeas	2026	2018-06-15-14-47-27	0	3	z	0	10	40.7	23.3	40.2	23.1	40.4	-0.275	19149			72
1466	188858	26	Papaver rhoeas	2026	2018-06-15-14-47-29	0	3	z	0	10	40.6	23.2	40.3	23.1	40.5	-0.081	19149			73
1467	188859	26	Papaver rhoeas	2026	2018-06-15-14-47-31	0	3	z	0	10	40.6	23.2	40.2	23.1	40.4	-0.175	19149			74
1468	188860	26	Papaver rhoeas	2026	2018-06-15-14-47-33	0	3	z	0	10	40.6	23.2	40.2	23.1	40.4	-0.175	19149			75
1469	188861	26	Papaver rhoeas	2026	2018-06-15-14-47-35	0	3	z	0	10	40.6	23.2	40.3	23.1	40.5	-0.081	19149			76
1470	188862	26	Papaver rhoeas	2026	2018-06-15-14-47-37	0	3	z	0	10	40.6	23.2	40.2	23.1	40.4	-0.175	19149			77
1471	188863	26	Papaver rhoeas	2026	2018-06-15-14-47-39	0	3	z	0	10	40.6	23.2	40.2	23.1	40.4	-0.175	19149			78
1472	188864	26	Papaver rhoeas	2026	2018-06-15-14-47-41	0	3	z	0	10	40.6	23.2	40.2	23.1	40.4	-0.175	19149			79
1473	188865	26	Papaver rhoeas	2026	2018-06-15-14-47-43	0	3	z	0	10	40.6	23.2	40.2	23.1	40.4	-0.175	19149			80
1474	188866	26	Papaver rhoeas	2026	2018-06-15-14-47-45	0	3	z	0	10	40.6	23.2	40.3	23.1	40.5	-0.081	19149			81
1475	188867	26	Papaver rhoeas	2026	2018-06-15-14-47-47	0	3	z	0	10	40.6	23.2	40.3	23.1	40.5	-0.081	19149			82
1476	188868	26	Papaver rhoeas	2026	2018-06-15-14-47-49	0	3	z	0	10	40.7	23.3	40.2	23.1	40.4	-0.275	19149			83
1477	188869	26	Papaver rhoeas	2026	2018-06-15-14-47-51	0	3	z	0	10	40.6	23.2	40.3	23.1	40.5	-0.081	19149			84
1478	188870	26	Papaver rhoeas	2026	2018-06-15-14-47-53	0	3	z	0	10	40.6	23.3	40.3	23.1	40.5	-0.081	19149			85
1479	188871	26	Papaver rhoeas	2026	2018-06-15-14-47-55	0	3	z	0	10	40.5	23.2	40.3	23.1	40.5	0.019	19149			86
1480	188872	26	Papaver rhoeas	2026	2018-06-15-14-47-57	0	3	z	0	10	40.6	23.2	40.3	23.1	40.5	-0.081	19149			87
1481	188873	26	Papaver rhoeas	2026	2018-06-15-14-47-59	0	3	z	0	10	40.7	23.3	40.4	23.2	40.6	-0.086	19149			88
1482	188874	26	Papaver rhoeas	2026	2018-06-15-14-48-01	0	3	z	0	10	40.7	23.3	40.3	23.1	40.5	-0.181	19149			89
1483	188875	26	Papaver rhoeas	2026	2018-06-15-14-48-03	0	3	z	0	10	40.5	23.2	40.4	23.2	40.6	0.114	19149			90
1484	188876	26	Papaver rhoeas	2026	2018-06-15-14-48-05	0	3	z	0	10	40.5	23.2	40.2	23.1	40.4	-0.075	19149	Last10	Here	91
1485	188877	26	Papaver rhoeas	2026	2018-06-15-14-48-07	0	3	z	0	10	40.6	23.2	40.3	23.1	40.5	-0.081	19149	Last10	Here	92
1486	188878	26	Papaver rhoeas	2026	2018-06-15-14-48-09	0	3	z	0	10	40.6	23.2	40.3	23.2	40.5	-0.081	19149	Last10	Here	93
1487	188879	26	Papaver rhoeas	2026	2018-06-15-14-48-11	0	3	z	0	10	40.6	23.2	40.3	23.1	40.5	-0.081	19149	Last10	Here	94
1488	188880	26	Papaver rhoeas	2026	2018-06-15-14-48-13	0	3	z	0	10	40.6	23.2	40.3	23.1	40.5	-0.081	19149	Last10	Here	95
1489	188881	26	Papaver rhoeas	2026	2018-06-15-14-48-15	0	3	z	0	10	40.7	23.3	40.3	23.1	40.5	-0.181	19149	Last10	Here	96
1490	188882	26	Papaver rhoeas	2026	2018-06-15-14-48-17	0	3	z	0	10	40.6	23.3	40.2	23.1	40.4	-0.175	19149	Last10	Here	97
1491	188883	26	Papaver rhoeas	2026	2018-06-15-14-48-19	0	3	z	0	10	40.6	23.3	40.3	23.1	40.5	-0.081	19149	Last10	Here	98
1492	188884	26	Papaver rhoeas	2026	2018-06-15-14-48-21	0	3	z	0	10	40.5	23.2	40.3	23.1	40.5	0.019	19149	Last10	Here	99
1493	188885	26	Papaver rhoeas	2026	2018-06-15-14-48-23	0	3	z	0	10	40.5	23.2	40.2	23.1	40.4	-0.075	19149	Last10	Here	100
1494	188886	26	Papaver rhoeas	2026	2018-06-15-14-48-56	0	3	z	0	15	40.5	23.3	40.2	23.2	40.4	-0.075	19150	First10	Here	1
1495	188887	26	Papaver rhoeas	2026	2018-06-15-14-48-58	0	3	z	0	15	40.5	23.2	40.1	23.1	40.3	-0.169	19150	First10	Here	2
1496	188888	26	Papaver rhoeas	2026	2018-06-15-14-49-00	0	3	z	0	15	40.5	23.2	40.3	23.2	40.5	0.019	19150	First10	Here	3
1497	188889	26	Papaver rhoeas	2026	2018-06-15-14-49-02	0	3	z	0	15	40.5	23.2	40.1	23.1	40.3	-0.169	19150	First10	Here	4
1498	188890	26	Papaver rhoeas	2026	2018-06-15-14-49-04	0	3	z	0	15	40.5	23.2	40.2	23.2	40.4	-0.075	19150	First10	Here	5
1499	188891	26	Papaver rhoeas	2026	2018-06-15-14-49-06	0	3	z	0	15	40.6	23.3	40.1	23.1	40.3	-0.269	19150	First10	Here	6
1500	188892	26	Papaver rhoeas	2026	2018-06-15-14-49-08	0	3	z	0	15	40.5	23.2	40.1	23.1	40.3	-0.169	19150	First10	Here	7
1501	188893	26	Papaver rhoeas	2026	2018-06-15-14-49-10	0	3	z	0	15	40.6	23.3	40.1	23.1	40.3	-0.269	19150	First10	Here	8
1502	188894	26	Papaver rhoeas	2026	2018-06-15-14-49-12	0	3	z	0	15	40.5	23.2	40.1	23.1	40.3	-0.169	19150	First10	Here	9
1503	188895	26	Papaver rhoeas	2026	2018-06-15-14-49-14	0	3	z	0	15	40.4	23.2	40.1	23.1	40.3	-0.069	19150	First10	Here	10
1504	188896	26	Papaver rhoeas	2026	2018-06-15-14-49-16	0	3	z	0	15	40.5	23.3	40.1	23.1	40.3	-0.169	19150			11
1505	188897	26	Papaver rhoeas	2026	2018-06-15-14-49-18	0	3	z	0	15	40.4	23.2	40.2	23.2	40.4	0.025	19150			12
1506	188898	26	Papaver rhoeas	2026	2018-06-15-14-49-20	0	3	z	0	15	40.5	23.3	40.2	23.1	40.4	-0.075	19150			13
1507	188899	26	Papaver rhoeas	2026	2018-06-15-14-49-22	0	3	z	0	15	40.5	23.3	40.1	23.1	40.3	-0.169	19150			14
1508	188900	26	Papaver rhoeas	2026	2018-06-15-14-49-24	0	3	z	0	15	40.6	23.3	40.2	23.1	40.4	-0.175	19150			15
1509	188901	26	Papaver rhoeas	2026	2018-06-15-14-49-26	0	3	z	0	15	40.5	23.2	40.2	23.1	40.4	-0.075	19150			16
1510	188902	26	Papaver rhoeas	2026	2018-06-15-14-49-28	0	3	z	0	15	40.5	23.2	40.2	23.1	40.4	-0.075	19150			17
1511	188903	26	Papaver rhoeas	2026	2018-06-15-14-49-30	0	3	z	0	15	40.5	23.2	40.1	23.1	40.3	-0.169	19150			18
1512	188904	26	Papaver rhoeas	2026	2018-06-15-14-49-32	0	3	z	0	15	40.4	23.2	40.1	23.1	40.3	-0.069	19150			19
1513	188905	26	Papaver rhoeas	2026	2018-06-15-14-49-34	0	3	z	0	15	40.4	23.2	40.2	23.2	40.4	0.025	19150			20
1514	188906	26	Papaver rhoeas	2026	2018-06-15-14-49-36	0	3	z	0	15	40.4	23.2	40.1	23.1	40.3	-0.069	19150			21
1515	188907	26	Papaver rhoeas	2026	2018-06-15-14-49-38	0	3	z	0	15	40.5	23.3	40.2	23.1	40.4	-0.075	19150			22
1516	188908	26	Papaver rhoeas	2026	2018-06-15-14-49-40	0	3	z	0	15	40.4	23.2	40.2	23.1	40.4	0.025	19150			23
1517	188909	26	Papaver rhoeas	2026	2018-06-15-14-49-42	0	3	z	0	15	40.5	23.3	40.3	23.2	40.5	0.019	19150			24
1518	188910	26	Papaver rhoeas	2026	2018-06-15-14-49-44	0	3	z	0	15	40.5	23.3	40.2	23.1	40.4	-0.075	19150			25
1519	188911	26	Papaver rhoeas	2026	2018-06-15-14-49-46	0	3	z	0	15	40.4	23.2	40.2	23.1	40.4	0.025	19150			26
1520	188912	26	Papaver rhoeas	2026	2018-06-15-14-49-48	0	3	z	0	15	40.4	23.2	40.1	23.1	40.3	-0.069	19150			27
1521	188913	26	Papaver rhoeas	2026	2018-06-15-14-49-50	0	3	z	0	15	40.5	23.3	40.1	23.1	40.3	-0.169	19150			28
1522	188914	26	Papaver rhoeas	2026	2018-06-15-14-49-52	0	3	z	0	15	40.4	23.2	40.1	23.1	40.3	-0.069	19150			29
1523	188915	26	Papaver rhoeas	2026	2018-06-15-14-49-54	0	3	z	0	15	40.4	23.2	40.2	23.1	40.4	0.025	19150			30
1524	188916	26	Papaver rhoeas	2026	2018-06-15-14-49-56	0	3	z	0	15	40.5	23.3	40.2	23.1	40.4	-0.075	19150			31
1525	188917	26	Papaver rhoeas	2026	2018-06-15-14-49-58	0	3	z	0	15	40.5	23.3	40.2	23.1	40.4	-0.075	19150			32
1526	188918	26	Papaver rhoeas	2026	2018-06-15-14-50-00	0	3	z	0	15	40.4	23.2	40.2	23.1	40.4	0.025	19150			33
1527	188919	26	Papaver rhoeas	2026	2018-06-15-14-50-02	0	3	z	0	15	40.4	23.2	40.2	23.1	40.4	0.025	19150			34
1528	188920	26	Papaver rhoeas	2026	2018-06-15-14-50-04	0	3	z	0	15	40.4	23.2	40.3	23.2	40.5	0.119	19150			35
1529	188921	26	Papaver rhoeas	2026	2018-06-15-14-50-06	0	3	z	0	15	40.5	23.3	40.2	23.1	40.4	-0.075	19150			36
1530	188922	26	Papaver rhoeas	2026	2018-06-15-14-50-08	0	3	z	0	15	40.5	23.3	40.1	23.1	40.3	-0.169	19150			37
1531	188923	26	Papaver rhoeas	2026	2018-06-15-14-50-10	0	3	z	0	15	40.5	23.3	40.2	23.2	40.4	-0.075	19150			38
1532	188924	26	Papaver rhoeas	2026	2018-06-15-14-50-12	0	3	z	0	15	40.5	23.3	40.1	23.1	40.3	-0.169	19150			39
1533	188925	26	Papaver rhoeas	2026	2018-06-15-14-50-14	0	3	z	0	15	40.4	23.2	40.2	23.1	40.4	0.025	19150			40
1534	188926	26	Papaver rhoeas	2026	2018-06-15-14-50-16	0	3	z	0	15	40.5	23.3	40.1	23.1	40.3	-0.169	19150			41
1535	188927	26	Papaver rhoeas	2026	2018-06-15-14-50-18	0	3	z	0	15	40.4	23.2	40.2	23.1	40.4	0.025	19150			42
1536	188928	26	Papaver rhoeas	2026	2018-06-15-14-50-20	0	3	z	0	15	40.5	23.3	40.2	23.2	40.4	-0.075	19150			43
1537	188929	26	Papaver rhoeas	2026	2018-06-15-14-50-22	0	3	z	0	15	40.5	23.3	40.1	23.1	40.3	-0.169	19150			44
1538	188930	26	Papaver rhoeas	2026	2018-06-15-14-50-24	0	3	z	0	15	40.4	23.2	40.1	23.1	40.3	-0.069	19150			45
1539	188931	26	Papaver rhoeas	2026	2018-06-15-14-50-26	0	3	z	0	15	40.5	23.3	40.2	23.1	40.4	-0.075	19150			46
1540	188932	26	Papaver rhoeas	2026	2018-06-15-14-50-28	0	3	z	0	15	40.4	23.2	40.2	23.1	40.4	0.025	19150			47
1541	188933	26	Papaver rhoeas	2026	2018-06-15-14-50-30	0	3	z	0	15	40.4	23.2	40.1	23.1	40.3	-0.069	19150			48
1542	188934	26	Papaver rhoeas	2026	2018-06-15-14-50-32	0	3	z	0	15	40.5	23.3	40.1	23.1	40.3	-0.169	19150			49
1543	188935	26	Papaver rhoeas	2026	2018-06-15-14-50-34	0	3	z	0	15	40.5	23.3	40.1	23.1	40.3	-0.169	19150			50
1544	188936	26	Papaver rhoeas	2026	2018-06-15-14-50-36	0	3	z	0	15	40.4	23.2	40.1	23.1	40.3	-0.069	19150			51
1545	188937	26	Papaver rhoeas	2026	2018-06-15-14-50-38	0	3	z	0	15	40.4	23.2	40.2	23.2	40.4	0.025	19150			52
1546	188938	26	Papaver rhoeas	2026	2018-06-15-14-50-40	0	3	z	0	15	40.5	23.3	40.1	23.1	40.3	-0.169	19150			53
1547	188939	26	Papaver rhoeas	2026	2018-06-15-14-50-42	0	3	z	0	15	40.4	23.2	40.1	23.1	40.3	-0.069	19150			54
1548	188940	26	Papaver rhoeas	2026	2018-06-15-14-50-44	0	3	z	0	15	40.5	23.3	40.1	23.1	40.3	-0.169	19150			55
1549	188941	26	Papaver rhoeas	2026	2018-06-15-14-50-46	0	3	z	0	15	40.4	23.2	40.1	23.1	40.3	-0.069	19150			56
1550	188942	26	Papaver rhoeas	2026	2018-06-15-14-50-48	0	3	z	0	15	40.5	23.3	40.1	23.1	40.3	-0.169	19150			57
1551	188943	26	Papaver rhoeas	2026	2018-06-15-14-50-50	0	3	z	0	15	40.5	23.3	40.1	23.1	40.3	-0.169	19150			58
1552	188944	26	Papaver rhoeas	2026	2018-06-15-14-50-52	0	3	z	0	15	40.4	23.2	40.1	23.1	40.3	-0.069	19150			59
1553	188945	26	Papaver rhoeas	2026	2018-06-15-14-50-54	0	3	z	0	15	40.5	23.3	40	23.1	40.2	-0.264	19150			60
1554	188946	26	Papaver rhoeas	2026	2018-06-15-14-50-56	0	3	z	0	15	40.4	23.2	40.1	23.1	40.3	-0.069	19150			61
1555	188947	26	Papaver rhoeas	2026	2018-06-15-14-50-58	0	3	z	0	15	40.4	23.2	40.1	23.1	40.3	-0.069	19150			62
1556	188948	26	Papaver rhoeas	2026	2018-06-15-14-51-00	0	3	z	0	15	40.5	23.3	40.1	23.1	40.3	-0.169	19150			63
1557	188949	26	Papaver rhoeas	2026	2018-06-15-14-51-02	0	3	z	0	15	40.4	23.2	40	23.1	40.2	-0.164	19150			64
1558	188950	26	Papaver rhoeas	2026	2018-06-15-14-51-04	0	3	z	0	15	40.4	23.2	40.1	23.1	40.3	-0.069	19150			65
1559	188951	26	Papaver rhoeas	2026	2018-06-15-14-51-06	0	3	z	0	15	40.5	23.3	40	23.1	40.2	-0.264	19150			66
1560	188952	26	Papaver rhoeas	2026	2018-06-15-14-51-08	0	3	z	0	15	40.5	23.3	40	23.1	40.2	-0.264	19150			67
1561	188953	26	Papaver rhoeas	2026	2018-06-15-14-51-10	0	3	z	0	15	40.4	23.2	40	23.1	40.2	-0.164	19150			68
1562	188954	26	Papaver rhoeas	2026	2018-06-15-14-51-12	0	3	z	0	15	40.4	23.2	40	23.1	40.2	-0.164	19150			69
1563	188955	26	Papaver rhoeas	2026	2018-06-15-14-51-14	0	3	z	0	15	40.4	23.2	40.2	23.2	40.4	0.025	19150			70
1564	188956	26	Papaver rhoeas	2026	2018-06-15-14-51-16	0	3	z	0	15	40.5	23.3	40	23.1	40.2	-0.264	19150			71
1565	188957	26	Papaver rhoeas	2026	2018-06-15-14-51-18	0	3	z	0	15	40.5	23.3	40.1	23.1	40.3	-0.169	19150			72
1566	188958	26	Papaver rhoeas	2026	2018-06-15-14-51-20	0	3	z	0	15	40.4	23.2	40.1	23.1	40.3	-0.069	19150			73
1567	188959	26	Papaver rhoeas	2026	2018-06-15-14-51-22	0	3	z	0	15	40.4	23.2	40	23.1	40.2	-0.164	19150			74
1568	188960	26	Papaver rhoeas	2026	2018-06-15-14-51-24	0	3	z	0	15	40.4	23.3	40	23.1	40.2	-0.164	19150			75
1569	188961	26	Papaver rhoeas	2026	2018-06-15-14-51-26	0	3	z	0	15	40.4	23.2	40	23.1	40.2	-0.164	19150			76
1570	188962	26	Papaver rhoeas	2026	2018-06-15-14-51-28	0	3	z	0	15	40.4	23.2	40	23.1	40.2	-0.164	19150			77
1571	188963	26	Papaver rhoeas	2026	2018-06-15-14-51-30	0	3	z	0	15	40.4	23.3	40	23.1	40.2	-0.164	19150			78
1572	188964	26	Papaver rhoeas	2026	2018-06-15-14-51-32	0	3	z	0	15	40.4	23.2	40	23.1	40.2	-0.164	19150			79
1573	188965	26	Papaver rhoeas	2026	2018-06-15-14-51-34	0	3	z	0	15	40.5	23.3	40.1	23.1	40.3	-0.169	19150			80
1574	188966	26	Papaver rhoeas	2026	2018-06-15-14-51-36	0	3	z	0	15	40.4	23.2	40	23.1	40.2	-0.164	19150			81
1575	188967	26	Papaver rhoeas	2026	2018-06-15-14-51-38	0	3	z	0	15	40.5	23.3	40	23.1	40.2	-0.264	19150			82
1576	188968	26	Papaver rhoeas	2026	2018-06-15-14-51-40	0	3	z	0	15	40.4	23.2	40	23.1	40.2	-0.164	19150			83
1577	188969	26	Papaver rhoeas	2026	2018-06-15-14-51-42	0	3	z	0	15	40.4	23.2	40	23.1	40.2	-0.164	19150			84
1578	188970	26	Papaver rhoeas	2026	2018-06-15-14-51-44	0	3	z	0	15	40.5	23.3	40	23.1	40.2	-0.264	19150			85
1579	188971	26	Papaver rhoeas	2026	2018-06-15-14-51-46	0	3	z	0	15	40.4	23.2	40	23.1	40.2	-0.164	19150			86
1580	188972	26	Papaver rhoeas	2026	2018-06-15-14-51-50	0	3	z	0	15	40.5	23.3	40	23.1	40.2	-0.264	19150			87
1581	188973	26	Papaver rhoeas	2026	2018-06-15-14-51-52	0	3	z	0	15	40.3	23.2	40	23.1	40.2	-0.064	19150			88
1582	188974	26	Papaver rhoeas	2026	2018-06-15-14-51-54	0	3	z	0	15	40.3	23.2	40	23.1	40.2	-0.064	19150			89
1583	188975	26	Papaver rhoeas	2026	2018-06-15-14-51-56	0	3	z	0	15	40.3	23.2	40	23.1	40.2	-0.064	19150			90
1584	188976	26	Papaver rhoeas	2026	2018-06-15-14-51-58	0	3	z	0	15	40.3	23.2	40	23.1	40.2	-0.064	19150	Last10	Here	91
1585	188977	26	Papaver rhoeas	2026	2018-06-15-14-52-00	0	3	z	0	15	40.3	23.2	40	23.1	40.2	-0.064	19150	Last10	Here	92
1586	188978	26	Papaver rhoeas	2026	2018-06-15-14-52-02	0	3	z	0	15	40.3	23.2	40	23.1	40.2	-0.064	19150	Last10	Here	93
1587	188979	26	Papaver rhoeas	2026	2018-06-15-14-52-04	0	3	z	0	15	40.3	23.2	40	23.1	40.2	-0.064	19150	Last10	Here	94
1588	188980	26	Papaver rhoeas	2026	2018-06-15-14-52-06	0	3	z	0	15	40.3	23.2	40	23.1	40.2	-0.064	19150	Last10	Here	95
1589	188981	26	Papaver rhoeas	2026	2018-06-15-14-52-08	0	3	z	0	15	40.3	23.2	40	23.1	40.2	-0.064	19150	Last10	Here	96
1590	188982	26	Papaver rhoeas	2026	2018-06-15-14-52-10	0	3	z	0	15	40.3	23.2	40	23.1	40.2	-0.064	19150	Last10	Here	97
1591	188983	26	Papaver rhoeas	2026	2018-06-15-14-52-12	0	3	z	0	15	40.3	23.2	40	23.1	40.2	-0.064	19150	Last10	Here	98
1592	188984	26	Papaver rhoeas	2026	2018-06-15-14-52-46	0	3	z	0	20	40.3	23.2	40	23.1	40.2	-0.064	19151	First10	Here	1
1593	188985	26	Papaver rhoeas	2026	2018-06-15-14-52-48	0	3	z	0	20	40.3	23.2	40	23.1	40.2	-0.064	19151	First10	Here	2
1594	188986	26	Papaver rhoeas	2026	2018-06-15-14-52-50	0	3	z	0	20	40.3	23.2	40	23.1	40.2	-0.064	19151	First10	Here	3
1595	188987	26	Papaver rhoeas	2026	2018-06-15-14-52-52	0	3	z	0	20	40.3	23.3	40	23.1	40.2	-0.064	19151	First10	Here	4
1596	188988	26	Papaver rhoeas	2026	2018-06-15-14-52-54	0	3	z	0	20	40.3	23.2	40	23.1	40.2	-0.064	19151	First10	Here	5
1597	188989	26	Papaver rhoeas	2026	2018-06-15-14-52-56	0	3	z	0	20	40.3	23.2	39.9	23.1	40.1	-0.158	19151	First10	Here	6
1598	188990	26	Papaver rhoeas	2026	2018-06-15-14-52-58	0	3	z	0	20	40.3	23.2	40	23.1	40.2	-0.064	19151	First10	Here	7
1599	188991	26	Papaver rhoeas	2026	2018-06-15-14-53-00	0	3	z	0	20	40.4	23.3	40	23.1	40.2	-0.164	19151	First10	Here	8
1600	188992	26	Papaver rhoeas	2026	2018-06-15-14-53-02	0	3	z	0	20	40.3	23.2	39.9	23.1	40.1	-0.158	19151	First10	Here	9
1601	188993	26	Papaver rhoeas	2026	2018-06-15-14-53-04	0	3	z	0	20	40.3	23.2	40	23.1	40.2	-0.064	19151	First10	Here	10
1602	188994	26	Papaver rhoeas	2026	2018-06-15-14-53-06	0	3	z	0	20	40.3	23.2	40	23.1	40.2	-0.064	19151			11
1603	188995	26	Papaver rhoeas	2026	2018-06-15-14-53-08	0	3	z	0	20	40.3	23.3	40	23.1	40.2	-0.064	19151			12
1604	188996	26	Papaver rhoeas	2026	2018-06-15-14-53-10	0	3	z	0	20	40.3	23.2	40	23.1	40.2	-0.064	19151			13
1605	188997	26	Papaver rhoeas	2026	2018-06-15-14-53-12	0	3	z	0	20	40.3	23.2	40	23.1	40.2	-0.064	19151			14
1606	188998	26	Papaver rhoeas	2026	2018-06-15-14-53-14	0	3	z	0	20	40.3	23.2	40	23.1	40.2	-0.064	19151			15
1607	188999	26	Papaver rhoeas	2026	2018-06-15-14-53-16	0	3	z	0	20	40.3	23.2	40	23.1	40.2	-0.064	19151			16
1608	189000	26	Papaver rhoeas	2026	2018-06-15-14-53-18	0	3	z	0	20	40.3	23.2	40	23.1	40.2	-0.064	19151			17
1609	189001	26	Papaver rhoeas	2026	2018-06-15-14-53-20	0	3	z	0	20	40.3	23.2	40	23.1	40.2	-0.064	19151			18
1610	189002	26	Papaver rhoeas	2026	2018-06-15-14-53-22	0	3	z	0	20	40.3	23.2	40	23.1	40.2	-0.064	19151			19
1611	189003	26	Papaver rhoeas	2026	2018-06-15-14-53-24	0	3	z	0	20	40.3	23.3	39.9	23.1	40.1	-0.158	19151			20
1612	189004	26	Papaver rhoeas	2026	2018-06-15-14-53-26	0	3	z	0	20	40.3	23.2	39.9	23.1	40.1	-0.158	19151			21
1613	189005	26	Papaver rhoeas	2026	2018-06-15-14-53-28	0	3	z	0	20	40.3	23.3	39.9	23.1	40.1	-0.158	19151			22
1614	189006	26	Papaver rhoeas	2026	2018-06-15-14-53-30	0	3	z	0	20	40.2	23.2	39.9	23.1	40.1	-0.058	19151			23
1615	189007	26	Papaver rhoeas	2026	2018-06-15-14-53-32	0	3	z	0	20	40.2	23.2	39.9	23.1	40.1	-0.058	19151			24
1616	189008	26	Papaver rhoeas	2026	2018-06-15-14-53-34	0	3	z	0	20	40.2	23.2	39.9	23.1	40.1	-0.058	19151			25
1617	189009	26	Papaver rhoeas	2026	2018-06-15-14-53-36	0	3	z	0	20	40.2	23.2	39.9	23.1	40.1	-0.058	19151			26
1618	189010	26	Papaver rhoeas	2026	2018-06-15-14-53-39	0	3	z	0	20	40.3	23.3	39.9	23.1	40.1	-0.158	19151			27
1619	189011	26	Papaver rhoeas	2026	2018-06-15-14-53-41	0	3	z	0	20	40.2	23.2	39.9	23.1	40.1	-0.058	19151			28
1620	189012	26	Papaver rhoeas	2026	2018-06-15-14-53-43	0	3	z	0	20	40.2	23.2	39.9	23.1	40.1	-0.058	19151			29
1621	189013	26	Papaver rhoeas	2026	2018-06-15-14-53-45	0	3	z	0	20	40.3	23.3	39.9	23.1	40.1	-0.158	19151			30
1622	189014	26	Papaver rhoeas	2026	2018-06-15-14-53-47	0	3	z	0	20	40.2	23.2	39.9	23.1	40.1	-0.058	19151			31
1623	189015	26	Papaver rhoeas	2026	2018-06-15-14-53-49	0	3	z	0	20	40.1	23.2	39.9	23.1	40.1	0.042	19151			32
1624	189016	26	Papaver rhoeas	2026	2018-06-15-14-53-51	0	3	z	0	20	40.1	23.2	39.9	23.1	40.1	0.042	19151			33
1625	189017	26	Papaver rhoeas	2026	2018-06-15-14-53-53	0	3	z	0	20	40.1	23.2	39.9	23.1	40.1	0.042	19151			34
1626	189018	26	Papaver rhoeas	2026	2018-06-15-14-53-55	0	3	z	0	20	40.3	23.3	39.9	23.1	40.1	-0.158	19151			35
1627	189019	26	Papaver rhoeas	2026	2018-06-15-14-53-57	0	3	z	0	20	40.1	23.2	39.9	23.1	40.1	0.042	19151			36
1628	189020	26	Papaver rhoeas	2026	2018-06-15-14-53-59	0	3	z	0	20	40.1	23.2	39.9	23.1	40.1	0.042	19151			37
1629	189021	26	Papaver rhoeas	2026	2018-06-15-14-54-01	0	3	z	0	20	40.1	23.2	39.9	23.1	40.1	0.042	19151			38
1630	189022	26	Papaver rhoeas	2026	2018-06-15-14-54-03	0	3	z	0	20	40.1	23.2	39.9	23.1	40.1	0.042	19151			39
1631	189023	26	Papaver rhoeas	2026	2018-06-15-14-54-05	0	3	z	0	20	40.1	23.2	39.9	23.1	40.1	0.042	19151			40
1632	189024	26	Papaver rhoeas	2026	2018-06-15-14-54-07	0	3	z	0	20	40.1	23.2	39.9	23.1	40.1	0.042	19151			41
1633	189025	26	Papaver rhoeas	2026	2018-06-15-14-54-09	0	3	z	0	20	40.2	23.2	39.9	23.1	40.1	-0.058	19151			42
1634	189026	26	Papaver rhoeas	2026	2018-06-15-14-54-11	0	3	z	0	20	40.2	23.3	39.9	23.1	40.1	-0.058	19151			43
1635	189027	26	Papaver rhoeas	2026	2018-06-15-14-54-13	0	3	z	0	20	40.2	23.3	39.9	23.1	40.1	-0.058	19151			44
1636	189028	26	Papaver rhoeas	2026	2018-06-15-14-54-15	0	3	z	0	20	40.2	23.3	39.8	23.1	40	-0.152	19151			45
1637	189029	26	Papaver rhoeas	2026	2018-06-15-14-54-17	0	3	z	0	20	40.1	23.2	39.8	23.1	40	-0.052	19151			46
1638	189030	26	Papaver rhoeas	2026	2018-06-15-14-54-19	0	3	z	0	20	40.1	23.2	39.8	23.1	40	-0.052	19151			47
1639	189031	26	Papaver rhoeas	2026	2018-06-15-14-54-21	0	3	z	0	20	40.1	23.2	39.8	23.1	40	-0.052	19151			48
1640	189032	26	Papaver rhoeas	2026	2018-06-15-14-54-23	0	3	z	0	20	40.1	23.2	39.8	23.1	40	-0.052	19151			49
1641	189033	26	Papaver rhoeas	2026	2018-06-15-14-54-25	0	3	z	0	20	40.1	23.2	39.8	23.1	40	-0.052	19151			50
1642	189034	26	Papaver rhoeas	2026	2018-06-15-14-54-27	0	3	z	0	20	40.1	23.2	39.8	23.1	40	-0.052	19151			51
1643	189035	26	Papaver rhoeas	2026	2018-06-15-14-54-29	0	3	z	0	20	40.1	23.2	39.8	23.1	40	-0.052	19151			52
1644	189036	26	Papaver rhoeas	2026	2018-06-15-14-54-31	0	3	z	0	20	40.1	23.2	39.8	23.1	40	-0.052	19151			53
1645	189037	26	Papaver rhoeas	2026	2018-06-15-14-54-33	0	3	z	0	20	40.1	23.2	39.8	23.1	40	-0.052	19151			54
1646	189038	26	Papaver rhoeas	2026	2018-06-15-14-54-35	0	3	z	0	20	40.1	23.2	39.8	23.1	40	-0.052	19151			55
1647	189039	26	Papaver rhoeas	2026	2018-06-15-14-54-37	0	3	z	0	20	40.1	23.2	39.8	23.1	40	-0.052	19151			56
1648	189040	26	Papaver rhoeas	2026	2018-06-15-14-54-39	0	3	z	0	20	40.1	23.2	39.8	23.1	40	-0.052	19151			57
1649	189041	26	Papaver rhoeas	2026	2018-06-15-14-54-41	0	3	z	0	20	40.1	23.2	39.8	23.1	40	-0.052	19151			58
1650	189042	26	Papaver rhoeas	2026	2018-06-15-14-54-43	0	3	z	0	20	40.1	23.2	39.8	23.1	40	-0.052	19151			59
1651	189043	26	Papaver rhoeas	2026	2018-06-15-14-54-45	0	3	z	0	20	40.2	23.3	39.8	23.1	40	-0.152	19151			60
1652	189044	26	Papaver rhoeas	2026	2018-06-15-14-54-47	0	3	z	0	20	40.1	23.2	39.8	23.1	40	-0.052	19151			61
1653	189045	26	Papaver rhoeas	2026	2018-06-15-14-54-49	0	3	z	0	20	40.2	23.3	39.8	23.1	40	-0.152	19151			62
1654	189046	26	Papaver rhoeas	2026	2018-06-15-14-54-51	0	3	z	0	20	40.1	23.2	39.8	23.1	40	-0.052	19151			63
1655	189047	26	Papaver rhoeas	2026	2018-06-15-14-54-53	0	3	z	0	20	40	23.2	39.8	23.1	40	0.048	19151			64
1656	189048	26	Papaver rhoeas	2026	2018-06-15-14-54-55	0	3	z	0	20	40.1	23.2	39.8	23.1	40	-0.052	19151			65
1657	189049	26	Papaver rhoeas	2026	2018-06-15-14-54-57	0	3	z	0	20	40.1	23.2	39.8	23.1	40	-0.052	19151			66
1658	189050	26	Papaver rhoeas	2026	2018-06-15-14-54-59	0	3	z	0	20	40	23.2	39.8	23.1	40	0.048	19151			67
1659	189051	26	Papaver rhoeas	2026	2018-06-15-14-55-01	0	3	z	0	20	40	23.2	39.8	23.1	40	0.048	19151			68
1660	189052	26	Papaver rhoeas	2026	2018-06-15-14-55-03	0	3	z	0	20	40.1	23.2	39.8	23.1	40	-0.052	19151			69
1661	189053	26	Papaver rhoeas	2026	2018-06-15-14-55-05	0	3	z	0	20	40	23.2	39.8	23.1	40	0.048	19151			70
1662	189054	26	Papaver rhoeas	2026	2018-06-15-14-55-07	0	3	z	0	20	40	23.2	39.8	23.1	40	0.048	19151			71
1663	189055	26	Papaver rhoeas	2026	2018-06-15-14-55-09	0	3	z	0	20	40	23.2	39.8	23.1	40	0.048	19151			72
1664	189056	26	Papaver rhoeas	2026	2018-06-15-14-55-11	0	3	z	0	20	40	23.2	39.8	23.1	40	0.048	19151			73
1665	189057	26	Papaver rhoeas	2026	2018-06-15-14-55-13	0	3	z	0	20	40.1	23.3	39.8	23.1	40	-0.052	19151			74
1666	189058	26	Papaver rhoeas	2026	2018-06-15-14-55-15	0	3	z	0	20	40	23.2	39.8	23.1	40	0.048	19151			75
1667	189059	26	Papaver rhoeas	2026	2018-06-15-14-55-17	0	3	z	0	20	40	23.2	39.8	23.1	40	0.048	19151			76
1668	189060	26	Papaver rhoeas	2026	2018-06-15-14-55-19	0	3	z	0	20	40.1	23.3	39.8	23.1	40	-0.052	19151			77
1669	189061	26	Papaver rhoeas	2026	2018-06-15-14-55-21	0	3	z	0	20	40	23.2	39.8	23.1	40	0.048	19151			78
1670	189062	26	Papaver rhoeas	2026	2018-06-15-14-55-23	0	3	z	0	20	40	23.2	39.8	23.1	40	0.048	19151			79
1671	189063	26	Papaver rhoeas	2026	2018-06-15-14-55-25	0	3	z	0	20	40	23.2	39.8	23.1	40	0.048	19151			80
1672	189064	26	Papaver rhoeas	2026	2018-06-15-14-55-27	0	3	z	0	20	40	23.2	39.8	23.2	40	0.048	19151			81
1673	189065	26	Papaver rhoeas	2026	2018-06-15-14-55-29	0	3	z	0	20	40	23.2	39.7	23.1	40	-0.046	19151			82
1674	189066	26	Papaver rhoeas	2026	2018-06-15-14-55-31	0	3	z	0	20	40	23.2	39.7	23.1	40	-0.046	19151			83
1675	189067	26	Papaver rhoeas	2026	2018-06-15-14-55-33	0	3	z	0	20	40	23.2	39.7	23.1	40	-0.046	19151			84
1676	189068	26	Papaver rhoeas	2026	2018-06-15-14-55-35	0	3	z	0	20	40	23.2	39.7	23.1	40	-0.046	19151			85
1677	189069	26	Papaver rhoeas	2026	2018-06-15-14-55-37	0	3	z	0	20	40	23.2	39.7	23.1	40	-0.046	19151			86
1678	189070	26	Papaver rhoeas	2026	2018-06-15-14-55-39	0	3	z	0	20	40	23.2	39.7	23.1	40	-0.046	19151			87
1679	189071	26	Papaver rhoeas	2026	2018-06-15-14-55-41	0	3	z	0	20	40	23.2	39.7	23.1	40	-0.046	19151			88
1680	189072	26	Papaver rhoeas	2026	2018-06-15-14-55-43	0	3	z	0	20	40	23.2	39.7	23.1	40	-0.046	19151			89
1681	189073	26	Papaver rhoeas	2026	2018-06-15-14-55-45	0	3	z	0	20	40	23.2	39.7	23.1	40	-0.046	19151			90
1682	189074	26	Papaver rhoeas	2026	2018-06-15-14-55-47	0	3	z	0	20	40	23.2	39.7	23.1	40	-0.046	19151	Last10	Here	91
1683	189075	26	Papaver rhoeas	2026	2018-06-15-14-55-49	0	3	z	0	20	40	23.2	39.7	23.1	40	-0.046	19151	Last10	Here	92
1684	189076	26	Papaver rhoeas	2026	2018-06-15-14-55-51	0	3	z	0	20	40	23.2	39.7	23.1	40	-0.046	19151	Last10	Here	93
1685	189077	26	Papaver rhoeas	2026	2018-06-15-14-55-53	0	3	z	0	20	40	23.2	39.8	23.1	40	0.048	19151	Last10	Here	94
1686	189078	26	Papaver rhoeas	2026	2018-06-15-14-55-55	0	3	z	0	20	40	23.2	39.7	23.1	40	-0.046	19151	Last10	Here	95
1687	189079	26	Papaver rhoeas	2026	2018-06-15-14-55-57	0	3	z	0	20	40	23.2	39.7	23.1	40	-0.046	19151	Last10	Here	96
1688	189080	26	Papaver rhoeas	2026	2018-06-15-14-55-59	0	3	z	0	20	40	23.2	39.7	23.1	40	-0.046	19151	Last10	Here	97
1689	189081	26	Papaver rhoeas	2026	2018-06-15-14-56-01	0	3	z	0	20	40	23.2	39.8	23.1	40	0.048	19151	Last10	Here	98
1690	189082	26	Papaver rhoeas	2026	2018-06-15-14-56-03	0	3	z	0	20	40	23.2	39.8	23.1	40	0.048	19151	Last10	Here	99
1691	189083	26	Papaver rhoeas	2026	2018-06-15-14-56-37	0	3	z	0	25	39.9	23.2	39.6	23.1	39.9	-0.041	19152	First10	Here	1
1692	189084	26	Papaver rhoeas	2026	2018-06-15-14-56-39	0	3	z	0	25	39.9	23.2	39.6	23.1	39.9	-0.041	19152	First10	Here	2
1693	189085	26	Papaver rhoeas	2026	2018-06-15-14-56-41	0	3	z	0	25	39.9	23.2	39.6	23.1	39.9	-0.041	19152	First10	Here	3
1694	189086	26	Papaver rhoeas	2026	2018-06-15-14-56-43	0	3	z	0	25	39.9	23.2	39.6	23.1	39.9	-0.041	19152	First10	Here	4
1695	189087	26	Papaver rhoeas	2026	2018-06-15-14-56-45	0	3	z	0	25	39.9	23.2	39.6	23.1	39.9	-0.041	19152	First10	Here	5
1696	189088	26	Papaver rhoeas	2026	2018-06-15-14-56-47	0	3	z	0	25	39.9	23.2	39.6	23.1	39.9	-0.041	19152	First10	Here	6
1697	189089	26	Papaver rhoeas	2026	2018-06-15-14-56-49	0	3	z	0	25	39.9	23.2	39.5	23.1	39.8	-0.135	19152	First10	Here	7
1698	189090	26	Papaver rhoeas	2026	2018-06-15-14-56-51	0	3	z	0	25	40	23.3	39.5	23.1	39.8	-0.235	19152	First10	Here	8
1699	189091	26	Papaver rhoeas	2026	2018-06-15-14-56-53	0	3	z	0	25	40	23.3	39.5	23.1	39.8	-0.235	19152	First10	Here	9
1700	189092	26	Papaver rhoeas	2026	2018-06-15-14-56-55	0	3	z	0	25	39.9	23.2	39.5	23.1	39.8	-0.135	19152	First10	Here	10
1701	189093	26	Papaver rhoeas	2026	2018-06-15-14-56-57	0	3	z	0	25	39.8	23.2	39.5	23.1	39.8	-0.035	19152			11
1702	189094	26	Papaver rhoeas	2026	2018-06-15-14-56-59	0	3	z	0	25	39.8	23.2	39.5	23.1	39.8	-0.035	19152			12
1703	189095	26	Papaver rhoeas	2026	2018-06-15-14-57-01	0	3	z	0	25	39.8	23.2	39.5	23.1	39.8	-0.035	19152			13
1704	189096	26	Papaver rhoeas	2026	2018-06-15-14-57-03	0	3	z	0	25	39.8	23.2	39.5	23.1	39.8	-0.035	19152			14
1705	189097	26	Papaver rhoeas	2026	2018-06-15-14-57-05	0	3	z	0	25	39.8	23.2	39.5	23.1	39.8	-0.035	19152			15
1706	189098	26	Papaver rhoeas	2026	2018-06-15-14-57-07	0	3	z	0	25	39.8	23.2	39.5	23.1	39.8	-0.035	19152			16
1707	189099	26	Papaver rhoeas	2026	2018-06-15-14-57-09	0	3	z	0	25	39.8	23.2	39.5	23.1	39.8	-0.035	19152			17
1708	189100	26	Papaver rhoeas	2026	2018-06-15-14-57-11	0	3	z	0	25	39.9	23.3	39.5	23.1	39.8	-0.135	19152			18
1709	189101	26	Papaver rhoeas	2026	2018-06-15-14-57-13	0	3	z	0	25	39.8	23.2	39.5	23.1	39.8	-0.035	19152			19
1710	189102	26	Papaver rhoeas	2026	2018-06-15-14-57-15	0	3	z	0	25	39.9	23.3	39.4	23.1	39.7	-0.229	19152			20
1711	189103	26	Papaver rhoeas	2026	2018-06-15-14-57-17	0	3	z	0	25	39.8	23.2	39.4	23.1	39.7	-0.129	19152			21
1712	189104	26	Papaver rhoeas	2026	2018-06-15-14-57-19	0	3	z	0	25	39.8	23.2	39.4	23.1	39.7	-0.129	19152			22
1713	189105	26	Papaver rhoeas	2026	2018-06-15-14-57-21	0	3	z	0	25	39.8	23.2	39.4	23.1	39.7	-0.129	19152			23
1714	189106	26	Papaver rhoeas	2026	2018-06-15-14-57-23	0	3	z	0	25	39.8	23.2	39.5	23.1	39.8	-0.035	19152			24
1715	189107	26	Papaver rhoeas	2026	2018-06-15-14-57-25	0	3	z	0	25	39.8	23.2	39.4	23.1	39.7	-0.129	19152			25
1716	189108	26	Papaver rhoeas	2026	2018-06-15-14-57-27	0	3	z	0	25	39.8	23.2	39.5	23.1	39.8	-0.035	19152			26
1717	189109	26	Papaver rhoeas	2026	2018-06-15-14-57-29	0	3	z	0	25	39.8	23.2	39.5	23.1	39.8	-0.035	19152			27
1718	189110	26	Papaver rhoeas	2026	2018-06-15-14-57-31	0	3	z	0	25	39.8	23.2	39.4	23.1	39.7	-0.129	19152			28
1719	189111	26	Papaver rhoeas	2026	2018-06-15-14-57-33	0	3	z	0	25	39.7	23.2	39.4	23.1	39.7	-0.029	19152			29
1720	189112	26	Papaver rhoeas	2026	2018-06-15-14-57-35	0	3	z	0	25	39.7	23.2	39.4	23.1	39.7	-0.029	19152			30
1721	189113	26	Papaver rhoeas	2026	2018-06-15-14-57-37	0	3	z	0	25	39.7	23.2	39.4	23.1	39.7	-0.029	19152			31
1722	189114	26	Papaver rhoeas	2026	2018-06-15-14-57-39	0	3	z	0	25	39.7	23.2	39.4	23.1	39.7	-0.029	19152			32
1723	189115	26	Papaver rhoeas	2026	2018-06-15-14-57-41	0	3	z	0	25	39.7	23.2	39.4	23.1	39.7	-0.029	19152			33
1724	189116	26	Papaver rhoeas	2026	2018-06-15-14-57-43	0	3	z	0	25	39.7	23.2	39.4	23.1	39.7	-0.029	19152			34
1725	189117	26	Papaver rhoeas	2026	2018-06-15-14-57-45	0	3	z	0	25	39.7	23.2	39.4	23.1	39.7	-0.029	19152			35
1726	189118	26	Papaver rhoeas	2026	2018-06-15-14-57-47	0	3	z	0	25	39.7	23.2	39.4	23.1	39.7	-0.029	19152			36
1727	189119	26	Papaver rhoeas	2026	2018-06-15-14-57-49	0	3	z	0	25	39.7	23.2	39.4	23.1	39.7	-0.029	19152			37
1728	189120	26	Papaver rhoeas	2026	2018-06-15-14-57-51	0	3	z	0	25	39.7	23.2	39.4	23.1	39.7	-0.029	19152			38
1729	189121	26	Papaver rhoeas	2026	2018-06-15-14-57-53	0	3	z	0	25	39.7	23.2	39.5	23.1	39.8	0.065	19152			39
1730	189122	26	Papaver rhoeas	2026	2018-06-15-14-57-55	0	3	z	0	25	39.7	23.2	39.5	23.1	39.8	0.065	19152			40
1731	189123	26	Papaver rhoeas	2026	2018-06-15-14-57-57	0	3	z	0	25	39.7	23.2	39.4	23.1	39.7	-0.029	19152			41
1732	189124	26	Papaver rhoeas	2026	2018-06-15-14-57-59	0	3	z	0	25	39.7	23.2	39.5	23.1	39.8	0.065	19152			42
1733	189125	26	Papaver rhoeas	2026	2018-06-15-14-58-01	0	3	z	0	25	39.8	23.3	39.5	23.1	39.8	-0.035	19152			43
1734	189126	26	Papaver rhoeas	2026	2018-06-15-14-58-03	0	3	z	0	25	39.7	23.2	39.5	23.1	39.8	0.065	19152			44
1735	189127	26	Papaver rhoeas	2026	2018-06-15-14-58-05	0	3	z	0	25	39.8	23.3	39.5	23.1	39.8	-0.035	19152			45
1736	189128	26	Papaver rhoeas	2026	2018-06-15-14-58-07	0	3	z	0	25	39.7	23.2	39.5	23.1	39.8	0.065	19152			46
1737	189129	26	Papaver rhoeas	2026	2018-06-15-14-58-09	0	3	z	0	25	39.7	23.2	39.4	23.1	39.7	-0.029	19152			47
1738	189130	26	Papaver rhoeas	2026	2018-06-15-14-58-11	0	3	z	0	25	39.8	23.3	39.4	23.1	39.7	-0.129	19152			48
1739	189131	26	Papaver rhoeas	2026	2018-06-15-14-58-13	0	3	z	0	25	39.7	23.2	39.4	23.1	39.7	-0.029	19152			49
1740	189132	26	Papaver rhoeas	2026	2018-06-15-14-58-15	0	3	z	0	25	39.7	23.2	39.4	23.1	39.7	-0.029	19152			50
1741	189133	26	Papaver rhoeas	2026	2018-06-15-14-58-17	0	3	z	0	25	39.7	23.2	39.4	23.1	39.7	-0.029	19152			51
1742	189134	26	Papaver rhoeas	2026	2018-06-15-14-58-19	0	3	z	0	25	39.7	23.2	39.4	23.1	39.7	-0.029	19152			52
1743	189135	26	Papaver rhoeas	2026	2018-06-15-14-58-21	0	3	z	0	25	39.7	23.2	39.4	23.1	39.7	-0.029	19152			53
1744	189136	26	Papaver rhoeas	2026	2018-06-15-14-58-23	0	3	z	0	25	39.8	23.2	39.4	23.1	39.7	-0.129	19152			54
1745	189137	26	Papaver rhoeas	2026	2018-06-15-14-58-25	0	3	z	0	25	39.8	23.2	39.4	23.1	39.7	-0.129	19152			55
1746	189138	26	Papaver rhoeas	2026	2018-06-15-14-58-27	0	3	z	0	25	39.8	23.2	39.4	23.1	39.7	-0.129	19152			56
1747	189139	26	Papaver rhoeas	2026	2018-06-15-14-58-29	0	3	z	0	25	39.7	23.2	39.4	23.1	39.7	-0.029	19152			57
1748	189140	26	Papaver rhoeas	2026	2018-06-15-14-58-31	0	3	z	0	25	39.8	23.2	39.4	23.1	39.7	-0.129	19152			58
1749	189141	26	Papaver rhoeas	2026	2018-06-15-14-58-33	0	3	z	0	25	39.8	23.2	39.4	23.1	39.7	-0.129	19152			59
1750	189142	26	Papaver rhoeas	2026	2018-06-15-14-58-35	0	3	z	0	25	39.8	23.2	39.4	23.1	39.7	-0.129	19152			60
1751	189143	26	Papaver rhoeas	2026	2018-06-15-14-58-37	0	3	z	0	25	39.8	23.2	39.4	23.1	39.7	-0.129	19152			61
1752	189144	26	Papaver rhoeas	2026	2018-06-15-14-58-39	0	3	z	0	25	39.8	23.3	39.3	23.1	39.6	-0.224	19152			62
1753	189145	26	Papaver rhoeas	2026	2018-06-15-14-58-41	0	3	z	0	25	39.8	23.2	39.4	23.1	39.7	-0.129	19152			63
1754	189146	26	Papaver rhoeas	2026	2018-06-15-14-58-43	0	3	z	0	25	39.7	23.2	39.4	23.1	39.7	-0.029	19152			64
1755	189147	26	Papaver rhoeas	2026	2018-06-15-14-58-46	0	3	z	0	25	39.7	23.2	39.4	23.1	39.7	-0.029	19152			65
1756	189148	26	Papaver rhoeas	2026	2018-06-15-14-58-48	0	3	z	0	25	39.7	23.2	39.3	23.1	39.6	-0.124	19152			66
1757	189149	26	Papaver rhoeas	2026	2018-06-15-14-58-50	0	3	z	0	25	39.7	23.2	39.3	23.1	39.6	-0.124	19152			67
1758	189150	26	Papaver rhoeas	2026	2018-06-15-14-58-52	0	3	z	0	25	39.7	23.2	39.3	23.1	39.6	-0.124	19152			68
1759	189151	26	Papaver rhoeas	2026	2018-06-15-14-58-54	0	3	z	0	25	39.7	23.2	39.3	23.1	39.6	-0.124	19152			69
1760	189152	26	Papaver rhoeas	2026	2018-06-15-14-58-56	0	3	z	0	25	39.6	23.2	39.3	23.1	39.6	-0.024	19152			70
1761	189153	26	Papaver rhoeas	2026	2018-06-15-14-58-58	0	3	z	0	25	39.6	23.2	39.3	23.1	39.6	-0.024	19152			71
1762	189154	26	Papaver rhoeas	2026	2018-06-15-14-59-00	0	3	z	0	25	39.6	23.2	39.3	23.1	39.6	-0.024	19152			72
1763	189155	26	Papaver rhoeas	2026	2018-06-15-14-59-02	0	3	z	0	25	39.6	23.2	39.2	23.1	39.5	-0.118	19152			73
1764	189156	26	Papaver rhoeas	2026	2018-06-15-14-59-04	0	3	z	0	25	39.7	23.3	39.2	23.1	39.5	-0.218	19152			74
1765	189157	26	Papaver rhoeas	2026	2018-06-15-14-59-06	0	3	z	0	25	39.6	23.2	39.2	23.1	39.5	-0.118	19152			75
1766	189158	26	Papaver rhoeas	2026	2018-06-15-14-59-08	0	3	z	0	25	39.6	23.2	39.3	23.1	39.6	-0.024	19152			76
1767	189159	26	Papaver rhoeas	2026	2018-06-15-14-59-10	0	3	z	0	25	39.6	23.2	39.2	23.1	39.5	-0.118	19152			77
1768	189160	26	Papaver rhoeas	2026	2018-06-15-14-59-12	0	3	z	0	25	39.6	23.2	39.2	23.1	39.5	-0.118	19152			78
1769	189161	26	Papaver rhoeas	2026	2018-06-15-14-59-14	0	3	z	0	25	39.6	23.2	39.2	23.1	39.5	-0.118	19152			79
1770	189162	26	Papaver rhoeas	2026	2018-06-15-14-59-16	0	3	z	0	25	39.6	23.2	39.2	23.1	39.5	-0.118	19152			80
1771	189163	26	Papaver rhoeas	2026	2018-06-15-14-59-18	0	3	z	0	25	39.7	23.2	39.2	23.1	39.5	-0.218	19152			81
1772	189164	26	Papaver rhoeas	2026	2018-06-15-14-59-20	0	3	z	0	25	39.7	23.2	39.3	23.1	39.6	-0.124	19152			82
1773	189165	26	Papaver rhoeas	2026	2018-06-15-14-59-22	0	3	z	0	25	39.6	23.2	39.2	23.1	39.5	-0.118	19152			83
1774	189166	26	Papaver rhoeas	2026	2018-06-15-14-59-24	0	3	z	0	25	39.6	23.2	39.2	23.1	39.5	-0.118	19152			84
1775	189167	26	Papaver rhoeas	2026	2018-06-15-14-59-26	0	3	z	0	25	39.6	23.2	39.2	23.1	39.5	-0.118	19152			85
1776	189168	26	Papaver rhoeas	2026	2018-06-15-14-59-28	0	3	z	0	25	39.7	23.3	39.3	23.1	39.6	-0.124	19152			86
1777	189169	26	Papaver rhoeas	2026	2018-06-15-14-59-30	0	3	z	0	25	39.6	23.2	39.2	23.1	39.5	-0.118	19152			87
1778	189170	26	Papaver rhoeas	2026	2018-06-15-14-59-32	0	3	z	0	25	39.6	23.2	39.3	23.1	39.6	-0.024	19152			88
1779	189171	26	Papaver rhoeas	2026	2018-06-15-14-59-34	0	3	z	0	25	39.6	23.2	39.3	23.1	39.6	-0.024	19152			89
1780	189172	26	Papaver rhoeas	2026	2018-06-15-14-59-36	0	3	z	0	25	39.6	23.2	39.3	23.1	39.6	-0.024	19152			90
1781	189173	26	Papaver rhoeas	2026	2018-06-15-14-59-38	0	3	z	0	25	39.6	23.2	39.3	23.1	39.6	-0.024	19152	Last10	Here	91
1782	189174	26	Papaver rhoeas	2026	2018-06-15-14-59-40	0	3	z	0	25	39.6	23.2	39.3	23.1	39.6	-0.024	19152	Last10	Here	92
1783	189175	26	Papaver rhoeas	2026	2018-06-15-14-59-42	0	3	z	0	25	39.6	23.2	39.2	23.1	39.5	-0.118	19152	Last10	Here	93
1784	189176	26	Papaver rhoeas	2026	2018-06-15-14-59-44	0	3	z	0	25	39.6	23.2	39.2	23.1	39.5	-0.118	19152	Last10	Here	94
1785	189177	26	Papaver rhoeas	2026	2018-06-15-14-59-46	0	3	z	0	25	39.6	23.2	39.2	23.1	39.5	-0.118	19152	Last10	Here	95
1786	189178	26	Papaver rhoeas	2026	2018-06-15-14-59-48	0	3	z	0	25	39.7	23.3	39.2	23.1	39.5	-0.218	19152	Last10	Here	96
1787	189179	26	Papaver rhoeas	2026	2018-06-15-14-59-50	0	3	z	0	25	39.6	23.2	39.2	23.1	39.5	-0.118	19152	Last10	Here	97
1788	189180	26	Papaver rhoeas	2026	2018-06-15-14-59-52	0	3	z	0	25	39.6	23.2	39.2	23.1	39.5	-0.118	19152	Last10	Here	98
1789	189181	26	Papaver rhoeas	2026	2018-06-15-14-59-54	0	3	z	0	25	39.6	23.2	39.2	23.1	39.5	-0.118	19152	Last10	Here	99
1790	189182	26	Papaver rhoeas	2026	2018-06-15-15-00-28	0	3	z	0	30	39.4	23.2	39.1	23.1	39.4	-0.012	19153	First10	Here	1
1791	189183	26	Papaver rhoeas	2026	2018-06-15-15-00-30	0	3	z	0	30	39.5	23.3	39.1	23.1	39.4	-0.112	19153	First10	Here	2
1792	189184	26	Papaver rhoeas	2026	2018-06-15-15-00-32	0	3	z	0	30	39.4	23.2	39.1	23.1	39.4	-0.012	19153	First10	Here	3
1793	189185	26	Papaver rhoeas	2026	2018-06-15-15-00-34	0	3	z	0	30	39.4	23.2	39.1	23.1	39.4	-0.012	19153	First10	Here	4
1794	189186	26	Papaver rhoeas	2026	2018-06-15-15-00-36	0	3	z	0	30	39.4	23.2	39.1	23.1	39.4	-0.012	19153	First10	Here	5
1795	189187	26	Papaver rhoeas	2026	2018-06-15-15-00-38	0	3	z	0	30	39.4	23.2	39.1	23.1	39.4	-0.012	19153	First10	Here	6
1796	189188	26	Papaver rhoeas	2026	2018-06-15-15-00-40	0	3	z	0	30	39.4	23.2	39.1	23.1	39.4	-0.012	19153	First10	Here	7
1797	189189	26	Papaver rhoeas	2026	2018-06-15-15-00-42	0	3	z	0	30	39.4	23.2	39.1	23.1	39.4	-0.012	19153	First10	Here	8
1798	189190	26	Papaver rhoeas	2026	2018-06-15-15-00-44	0	3	z	0	30	39.4	23.2	39.1	23.1	39.4	-0.012	19153	First10	Here	9
1799	189191	26	Papaver rhoeas	2026	2018-06-15-15-00-46	0	3	z	0	30	39.4	23.2	39.1	23.1	39.4	-0.012	19153	First10	Here	10
1800	189192	26	Papaver rhoeas	2026	2018-06-15-15-00-48	0	3	z	0	30	39.4	23.2	39.1	23.1	39.4	-0.012	19153			11
1801	189193	26	Papaver rhoeas	2026	2018-06-15-15-00-50	0	3	z	0	30	39.4	23.2	39.1	23.1	39.4	-0.012	19153			12
1802	189194	26	Papaver rhoeas	2026	2018-06-15-15-00-52	0	3	z	0	30	39.4	23.2	39.1	23.1	39.4	-0.012	19153			13
1803	189195	26	Papaver rhoeas	2026	2018-06-15-15-00-54	0	3	z	0	30	39.4	23.2	39.1	23.1	39.4	-0.012	19153			14
1804	189196	26	Papaver rhoeas	2026	2018-06-15-15-00-56	0	3	z	0	30	39.4	23.2	39.1	23.1	39.4	-0.012	19153			15
1805	189197	26	Papaver rhoeas	2026	2018-06-15-15-00-58	0	3	z	0	30	39.4	23.2	39.1	23.1	39.4	-0.012	19153			16
1806	189198	26	Papaver rhoeas	2026	2018-06-15-15-01-00	0	3	z	0	30	39.4	23.2	39.1	23.1	39.4	-0.012	19153			17
1807	189199	26	Papaver rhoeas	2026	2018-06-15-15-01-02	0	3	z	0	30	39.4	23.2	39.1	23.1	39.4	-0.012	19153			18
1808	189200	26	Papaver rhoeas	2026	2018-06-15-15-01-04	0	3	z	0	30	39.5	23.3	39.1	23.1	39.4	-0.112	19153			19
1809	189201	26	Papaver rhoeas	2026	2018-06-15-15-01-06	0	3	z	0	30	39.4	23.2	39	23.1	39.3	-0.107	19153			20
1810	189202	26	Papaver rhoeas	2026	2018-06-15-15-01-08	0	3	z	0	30	39.4	23.2	39	23.1	39.3	-0.107	19153			21
1811	189203	26	Papaver rhoeas	2026	2018-06-15-15-01-10	0	3	z	0	30	39.5	23.3	39	23.1	39.3	-0.207	19153			22
1812	189204	26	Papaver rhoeas	2026	2018-06-15-15-01-12	0	3	z	0	30	39.4	23.2	39	23.1	39.3	-0.107	19153			23
1813	189205	26	Papaver rhoeas	2026	2018-06-15-15-01-14	0	3	z	0	30	39.4	23.2	39	23.1	39.3	-0.107	19153			24
1814	189206	26	Papaver rhoeas	2026	2018-06-15-15-01-16	0	3	z	0	30	39.4	23.2	39	23.1	39.3	-0.107	19153			25
1815	189207	26	Papaver rhoeas	2026	2018-06-15-15-01-18	0	3	z	0	30	39.4	23.2	39	23.1	39.3	-0.107	19153			26
1816	189208	26	Papaver rhoeas	2026	2018-06-15-15-01-20	0	3	z	0	30	39.4	23.2	39	23.1	39.3	-0.107	19153			27
1817	189209	26	Papaver rhoeas	2026	2018-06-15-15-01-22	0	3	z	0	30	39.4	23.2	39	23.1	39.3	-0.107	19153			28
1818	189210	26	Papaver rhoeas	2026	2018-06-15-15-01-24	0	3	z	0	30	39.4	23.2	39	23.1	39.3	-0.107	19153			29
1819	189211	26	Papaver rhoeas	2026	2018-06-15-15-01-26	0	3	z	0	30	39.4	23.2	39	23.1	39.3	-0.107	19153			30
1820	189212	26	Papaver rhoeas	2026	2018-06-15-15-01-28	0	3	z	0	30	39.4	23.2	38.9	23.1	39.2	-0.201	19153			31
1821	189213	26	Papaver rhoeas	2026	2018-06-15-15-01-30	0	3	z	0	30	39.4	23.2	38.9	23.1	39.2	-0.201	19153			32
1822	189214	26	Papaver rhoeas	2026	2018-06-15-15-01-32	0	3	z	0	30	39.5	23.2	38.9	23.1	39.2	-0.301	19153			33
1823	189215	26	Papaver rhoeas	2026	2018-06-15-15-01-34	0	3	z	0	30	39.5	23.2	38.9	23.1	39.2	-0.301	19153			34
1824	189216	26	Papaver rhoeas	2026	2018-06-15-15-01-36	0	3	z	0	30	39.4	23.2	38.9	23.1	39.2	-0.201	19153			35
1825	189217	26	Papaver rhoeas	2026	2018-06-15-15-01-38	0	3	z	0	30	39.4	23.2	38.9	23.1	39.2	-0.201	19153			36
1826	189218	26	Papaver rhoeas	2026	2018-06-15-15-01-40	0	3	z	0	30	39.4	23.2	38.9	23.1	39.2	-0.201	19153			37
1827	189219	26	Papaver rhoeas	2026	2018-06-15-15-01-42	0	3	z	0	30	39.4	23.2	38.9	23.1	39.2	-0.201	19153			38
1828	189220	26	Papaver rhoeas	2026	2018-06-15-15-01-44	0	3	z	0	30	39.4	23.2	39	23.1	39.3	-0.107	19153			39
1829	189221	26	Papaver rhoeas	2026	2018-06-15-15-01-46	0	3	z	0	30	39.5	23.2	38.9	23.1	39.2	-0.301	19153			40
1830	189222	26	Papaver rhoeas	2026	2018-06-15-15-01-48	0	3	z	0	30	39.5	23.2	39	23.1	39.3	-0.207	19153			41
1831	189223	26	Papaver rhoeas	2026	2018-06-15-15-01-50	0	3	z	0	30	39.4	23.2	38.9	23.1	39.2	-0.201	19153			42
1832	189224	26	Papaver rhoeas	2026	2018-06-15-15-01-52	0	3	z	0	30	39.4	23.2	38.9	23.1	39.2	-0.201	19153			43
1833	189225	26	Papaver rhoeas	2026	2018-06-15-15-01-54	0	3	z	0	30	39.4	23.2	38.9	23.1	39.2	-0.201	19153			44
1834	189226	26	Papaver rhoeas	2026	2018-06-15-15-01-56	0	3	z	0	30	39.4	23.2	38.9	23.1	39.2	-0.201	19153			45
1835	189227	26	Papaver rhoeas	2026	2018-06-15-15-01-58	0	3	z	0	30	39.4	23.2	38.9	23.1	39.2	-0.201	19153			46
1836	189228	26	Papaver rhoeas	2026	2018-06-15-15-02-00	0	3	z	0	30	39.4	23.2	38.9	23.1	39.2	-0.201	19153			47
1837	189229	26	Papaver rhoeas	2026	2018-06-15-15-02-02	0	3	z	0	30	39.4	23.2	38.9	23.1	39.2	-0.201	19153			48
1838	189230	26	Papaver rhoeas	2026	2018-06-15-15-02-04	0	3	z	0	30	39.4	23.2	38.9	23.1	39.2	-0.201	19153			49
1839	189231	26	Papaver rhoeas	2026	2018-06-15-15-02-06	0	3	z	0	30	39.4	23.2	38.9	23.1	39.2	-0.201	19153			50
1840	189232	26	Papaver rhoeas	2026	2018-06-15-15-02-08	0	3	z	0	30	39.4	23.2	38.9	23.1	39.2	-0.201	19153			51
1841	189233	26	Papaver rhoeas	2026	2018-06-15-15-02-10	0	3	z	0	30	39.4	23.2	38.9	23.1	39.2	-0.201	19153			52
1842	189234	26	Papaver rhoeas	2026	2018-06-15-15-02-12	0	3	z	0	30	39.4	23.2	38.9	23.1	39.2	-0.201	19153			53
1843	189235	26	Papaver rhoeas	2026	2018-06-15-15-02-14	0	3	z	0	30	39.4	23.2	38.8	23.1	39.1	-0.295	19153			54
1844	189236	26	Papaver rhoeas	2026	2018-06-15-15-02-16	0	3	z	0	30	39.4	23.2	38.8	23.1	39.1	-0.295	19153			55
1845	189237	26	Papaver rhoeas	2026	2018-06-15-15-02-18	0	3	z	0	30	39.4	23.2	38.9	23.1	39.2	-0.201	19153			56
1846	189238	26	Papaver rhoeas	2026	2018-06-15-15-02-20	0	3	z	0	30	39.4	23.3	38.9	23.1	39.2	-0.201	19153			57
1847	189239	26	Papaver rhoeas	2026	2018-06-15-15-02-22	0	3	z	0	30	39.4	23.2	38.9	23.1	39.2	-0.201	19153			58
1848	189240	26	Papaver rhoeas	2026	2018-06-15-15-02-24	0	3	z	0	30	39.4	23.2	38.9	23.1	39.2	-0.201	19153			59
1849	189241	26	Papaver rhoeas	2026	2018-06-15-15-02-26	0	3	z	0	30	39.5	23.3	38.9	23.1	39.2	-0.301	19153			60
1850	189242	26	Papaver rhoeas	2026	2018-06-15-15-02-28	0	3	z	0	30	39.4	23.2	38.9	23.1	39.2	-0.201	19153			61
1851	189243	26	Papaver rhoeas	2026	2018-06-15-15-02-30	0	3	z	0	30	39.4	23.2	38.9	23.1	39.2	-0.201	19153			62
1852	189244	26	Papaver rhoeas	2026	2018-06-15-15-02-32	0	3	z	0	30	39.4	23.2	38.9	23.1	39.2	-0.201	19153			63
1853	189245	26	Papaver rhoeas	2026	2018-06-15-15-02-34	0	3	z	0	30	39.4	23.2	38.9	23.1	39.2	-0.201	19153			64
1854	189246	26	Papaver rhoeas	2026	2018-06-15-15-02-36	0	3	z	0	30	39.4	23.2	38.9	23.1	39.2	-0.201	19153			65
1855	189247	26	Papaver rhoeas	2026	2018-06-15-15-02-38	0	3	z	0	30	39.5	23.3	38.9	23.1	39.2	-0.301	19153			66
1856	189248	26	Papaver rhoeas	2026	2018-06-15-15-02-40	0	3	z	0	30	39.5	23.2	38.9	23.1	39.2	-0.301	19153			67
1857	189249	26	Papaver rhoeas	2026	2018-06-15-15-02-42	0	3	z	0	30	39.5	23.2	38.9	23.1	39.2	-0.301	19153			68
1858	189250	26	Papaver rhoeas	2026	2018-06-15-15-02-44	0	3	z	0	30	39.5	23.2	38.9	23.1	39.2	-0.301	19153			69
1859	189251	26	Papaver rhoeas	2026	2018-06-15-15-02-46	0	3	z	0	30	39.5	23.3	39.1	23.2	39.4	-0.112	19153			70
1860	189252	26	Papaver rhoeas	2026	2018-06-15-15-02-48	0	3	z	0	30	39.4	23.2	38.9	23.1	39.2	-0.201	19153			71
1861	189253	26	Papaver rhoeas	2026	2018-06-15-15-02-50	0	3	z	0	30	39.4	23.2	39	23.1	39.3	-0.107	19153			72
1862	189254	26	Papaver rhoeas	2026	2018-06-15-15-02-52	0	3	z	0	30	39.5	23.3	38.9	23.1	39.2	-0.301	19153			73
1863	189255	26	Papaver rhoeas	2026	2018-06-15-15-02-54	0	3	z	0	30	39.4	23.2	39	23.1	39.3	-0.107	19153			74
1864	189256	26	Papaver rhoeas	2026	2018-06-15-15-02-56	0	3	z	0	30	39.5	23.3	38.9	23.1	39.2	-0.301	19153			75
1865	189257	26	Papaver rhoeas	2026	2018-06-15-15-02-58	0	3	z	0	30	39.5	23.3	38.9	23.1	39.2	-0.301	19153			76
1866	189258	26	Papaver rhoeas	2026	2018-06-15-15-03-00	0	3	z	0	30	39.4	23.2	38.9	23.1	39.2	-0.201	19153			77
1867	189259	26	Papaver rhoeas	2026	2018-06-15-15-03-02	0	3	z	0	30	39.4	23.2	38.9	23.1	39.2	-0.201	19153			78
1868	189260	26	Papaver rhoeas	2026	2018-06-15-15-03-04	0	3	z	0	30	39.3	23.2	38.9	23.1	39.2	-0.101	19153			79
1869	189261	26	Papaver rhoeas	2026	2018-06-15-15-03-06	0	3	z	0	30	39.4	23.3	39	23.2	39.3	-0.107	19153			80
1870	189262	26	Papaver rhoeas	2026	2018-06-15-15-03-08	0	3	z	0	30	39.3	23.2	38.8	23.1	39.1	-0.195	19153			81
1871	189263	26	Papaver rhoeas	2026	2018-06-15-15-03-10	0	3	z	0	30	39.4	23.3	38.9	23.1	39.2	-0.201	19153			82
1872	189264	26	Papaver rhoeas	2026	2018-06-15-15-03-12	0	3	z	0	30	39.4	23.3	38.8	23.1	39.1	-0.295	19153			83
1873	189265	26	Papaver rhoeas	2026	2018-06-15-15-03-14	0	3	z	0	30	39.4	23.3	38.8	23.1	39.1	-0.295	19153			84
1874	189266	26	Papaver rhoeas	2026	2018-06-15-15-03-16	0	3	z	0	30	39.3	23.2	38.8	23.1	39.1	-0.195	19153			85
1875	189267	26	Papaver rhoeas	2026	2018-06-15-15-03-18	0	3	z	0	30	39.4	23.3	38.8	23.1	39.1	-0.295	19153			86
1876	189268	26	Papaver rhoeas	2026	2018-06-15-15-03-20	0	3	z	0	30	39.2	23.2	38.8	23.1	39.1	-0.095	19153			87
1877	189269	26	Papaver rhoeas	2026	2018-06-15-15-03-22	0	3	z	0	30	39.2	23.2	38.8	23.1	39.1	-0.095	19153			88
1878	189270	26	Papaver rhoeas	2026	2018-06-15-15-03-24	0	3	z	0	30	39.2	23.2	38.8	23.1	39.1	-0.095	19153			89
1879	189271	26	Papaver rhoeas	2026	2018-06-15-15-03-26	0	3	z	0	30	39.2	23.2	38.8	23.1	39.1	-0.095	19153			90
1880	189272	26	Papaver rhoeas	2026	2018-06-15-15-03-28	0	3	z	0	30	39.2	23.2	38.8	23.1	39.1	-0.095	19153	Last10	Here	91
1881	189273	26	Papaver rhoeas	2026	2018-06-15-15-03-30	0	3	z	0	30	39.2	23.2	38.7	23.1	39	-0.19	19153	Last10	Here	92
1882	189274	26	Papaver rhoeas	2026	2018-06-15-15-03-32	0	3	z	0	30	39.2	23.2	38.7	23.1	39	-0.19	19153	Last10	Here	93
1883	189275	26	Papaver rhoeas	2026	2018-06-15-15-03-34	0	3	z	0	30	39.1	23.2	38.7	23.1	39	-0.09	19153	Last10	Here	94
1884	189276	26	Papaver rhoeas	2026	2018-06-15-15-03-36	0	3	z	0	30	39.2	23.2	38.7	23.1	39	-0.19	19153	Last10	Here	95
1885	189277	26	Papaver rhoeas	2026	2018-06-15-15-03-38	0	3	z	0	30	39.1	23.2	38.7	23.1	39	-0.09	19153	Last10	Here	96
1886	189278	26	Papaver rhoeas	2026	2018-06-15-15-03-40	0	3	z	0	30	39.1	23.2	38.8	23.2	39.1	0.005	19153	Last10	Here	97
1887	189279	26	Papaver rhoeas	2026	2018-06-15-15-03-42	0	3	z	0	30	39.1	23.2	38.7	23.1	39	-0.09	19153	Last10	Here	98
1888	189280	26	Papaver rhoeas	2026	2018-06-15-15-03-44	0	3	z	0	30	39.2	23.3	38.8	23.2	39.1	-0.095	19153	Last10	Here	99
1889	194959	26	Papaver rhoeas	2026	2018-06-15-19-01-04	1	3	x	-30	0	37.4	23.3	36.9	23.3	37.3	-0.087	19211	First10	Here	1
1890	194960	26	Papaver rhoeas	2026	2018-06-15-19-01-07	1	3	x	-30	0	37.4	23.3	37	23.3	37.4	0.007	19211	First10	Here	2
1891	194961	26	Papaver rhoeas	2026	2018-06-15-19-01-09	1	3	x	-30	0	37.4	23.3	37	23.3	37.4	0.007	19211	First10	Here	3
1892	194962	26	Papaver rhoeas	2026	2018-06-15-19-01-11	1	3	x	-30	0	37.4	23.3	36.9	23.2	37.3	-0.087	19211	First10	Here	4
1893	194963	26	Papaver rhoeas	2026	2018-06-15-19-01-13	1	3	x	-30	0	37.4	23.3	37	23.3	37.4	0.007	19211	First10	Here	5
1894	194964	26	Papaver rhoeas	2026	2018-06-15-19-01-15	1	3	x	-30	0	37.4	23.3	37	23.3	37.4	0.007	19211	First10	Here	6
1895	194965	26	Papaver rhoeas	2026	2018-06-15-19-01-17	1	3	x	-30	0	37.4	23.3	37	23.3	37.4	0.007	19211	First10	Here	7
1896	194966	26	Papaver rhoeas	2026	2018-06-15-19-01-19	1	3	x	-30	0	37.4	23.3	37	23.3	37.4	0.007	19211	First10	Here	8
1897	194967	26	Papaver rhoeas	2026	2018-06-15-19-01-21	1	3	x	-30	0	37.4	23.3	37	23.3	37.4	0.007	19211	First10	Here	9
1898	194968	26	Papaver rhoeas	2026	2018-06-15-19-01-23	1	3	x	-30	0	37.4	23.3	37	23.3	37.4	0.007	19211	First10	Here	10
1899	194969	26	Papaver rhoeas	2026	2018-06-15-19-01-25	1	3	x	-30	0	37.5	23.3	37	23.3	37.4	-0.093	19211			11
1900	194970	26	Papaver rhoeas	2026	2018-06-15-19-01-27	1	3	x	-30	0	37.4	23.3	37	23.3	37.4	0.007	19211			12
1901	194971	26	Papaver rhoeas	2026	2018-06-15-19-01-29	1	3	x	-30	0	37.5	23.3	37	23.2	37.4	-0.093	19211			13
1902	194972	26	Papaver rhoeas	2026	2018-06-15-19-01-31	1	3	x	-30	0	37.5	23.3	36.9	23.2	37.3	-0.187	19211			14
1903	194973	26	Papaver rhoeas	2026	2018-06-15-19-01-33	1	3	x	-30	0	37.5	23.3	37	23.3	37.4	-0.093	19211			15
1904	194974	26	Papaver rhoeas	2026	2018-06-15-19-01-35	1	3	x	-30	0	37.5	23.3	37	23.3	37.4	-0.093	19211			16
1905	194975	26	Papaver rhoeas	2026	2018-06-15-19-01-37	1	3	x	-30	0	37.5	23.3	37	23.3	37.4	-0.093	19211			17
1906	194976	26	Papaver rhoeas	2026	2018-06-15-19-01-39	1	3	x	-30	0	37.5	23.3	37	23.3	37.4	-0.093	19211			18
1907	194977	26	Papaver rhoeas	2026	2018-06-15-19-01-41	1	3	x	-30	0	37.5	23.3	36.9	23.2	37.3	-0.187	19211			19
1908	194978	26	Papaver rhoeas	2026	2018-06-15-19-01-43	1	3	x	-30	0	37.5	23.3	37	23.3	37.4	-0.093	19211			20
1909	194979	26	Papaver rhoeas	2026	2018-06-15-19-01-45	1	3	x	-30	0	37.5	23.3	36.9	23.2	37.3	-0.187	19211			21
1910	194980	26	Papaver rhoeas	2026	2018-06-15-19-01-47	1	3	x	-30	0	37.5	23.3	36.9	23.2	37.3	-0.187	19211			22
1911	194981	26	Papaver rhoeas	2026	2018-06-15-19-01-49	1	3	x	-30	0	37.5	23.3	37	23.3	37.4	-0.093	19211			23
1912	194982	26	Papaver rhoeas	2026	2018-06-15-19-01-51	1	3	x	-30	0	37.5	23.3	37	23.2	37.4	-0.093	19211			24
1913	194983	26	Papaver rhoeas	2026	2018-06-15-19-01-53	1	3	x	-30	0	37.5	23.3	37	23.3	37.4	-0.093	19211			25
1914	194984	26	Papaver rhoeas	2026	2018-06-15-19-01-55	1	3	x	-30	0	37.5	23.3	37	23.3	37.4	-0.093	19211			26
1915	194985	26	Papaver rhoeas	2026	2018-06-15-19-01-57	1	3	x	-30	0	37.4	23.3	37	23.3	37.4	0.007	19211			27
1916	194986	26	Papaver rhoeas	2026	2018-06-15-19-01-59	1	3	x	-30	0	37.5	23.3	37	23.3	37.4	-0.093	19211			28
1917	194987	26	Papaver rhoeas	2026	2018-06-15-19-02-01	1	3	x	-30	0	37.5	23.3	37	23.3	37.4	-0.093	19211			29
1918	194988	26	Papaver rhoeas	2026	2018-06-15-19-02-03	1	3	x	-30	0	37.5	23.3	37	23.2	37.4	-0.093	19211			30
1919	194989	26	Papaver rhoeas	2026	2018-06-15-19-02-05	1	3	x	-30	0	37.5	23.3	37	23.2	37.4	-0.093	19211			31
1920	194990	26	Papaver rhoeas	2026	2018-06-15-19-02-07	1	3	x	-30	0	37.5	23.3	37	23.3	37.4	-0.093	19211			32
1921	194991	26	Papaver rhoeas	2026	2018-06-15-19-02-09	1	3	x	-30	0	37.5	23.3	37	23.2	37.4	-0.093	19211			33
1922	194992	26	Papaver rhoeas	2026	2018-06-15-19-02-11	1	3	x	-30	0	37.5	23.3	37	23.2	37.4	-0.093	19211			34
1923	194993	26	Papaver rhoeas	2026	2018-06-15-19-02-13	1	3	x	-30	0	37.5	23.3	37	23.2	37.4	-0.093	19211			35
1924	194994	26	Papaver rhoeas	2026	2018-06-15-19-02-15	1	3	x	-30	0	37.4	23.3	37	23.2	37.4	0.007	19211			36
1925	194995	26	Papaver rhoeas	2026	2018-06-15-19-02-17	1	3	x	-30	0	37.4	23.3	37	23.2	37.4	0.007	19211			37
1926	194996	26	Papaver rhoeas	2026	2018-06-15-19-02-19	1	3	x	-30	0	37.4	23.3	37	23.2	37.4	0.007	19211			38
1927	194997	26	Papaver rhoeas	2026	2018-06-15-19-02-21	1	3	x	-30	0	37.4	23.3	37	23.2	37.4	0.007	19211			39
1928	194998	26	Papaver rhoeas	2026	2018-06-15-19-02-23	1	3	x	-30	0	37.4	23.3	37	23.2	37.4	0.007	19211			40
1929	194999	26	Papaver rhoeas	2026	2018-06-15-19-02-25	1	3	x	-30	0	37.4	23.3	37	23.3	37.4	0.007	19211			41
1930	195000	26	Papaver rhoeas	2026	2018-06-15-19-02-27	1	3	x	-30	0	37.4	23.3	37	23.3	37.4	0.007	19211			42
1931	195001	26	Papaver rhoeas	2026	2018-06-15-19-02-29	1	3	x	-30	0	37.5	23.3	37	23.3	37.4	-0.093	19211			43
1932	195002	26	Papaver rhoeas	2026	2018-06-15-19-02-31	1	3	x	-30	0	37.4	23.3	37	23.3	37.4	0.007	19211			44
1933	195003	26	Papaver rhoeas	2026	2018-06-15-19-02-33	1	3	x	-30	0	37.5	23.3	37	23.2	37.4	-0.093	19211			45
1934	195004	26	Papaver rhoeas	2026	2018-06-15-19-02-35	1	3	x	-30	0	37.4	23.3	37	23.3	37.4	0.007	19211			46
1935	195005	26	Papaver rhoeas	2026	2018-06-15-19-02-37	1	3	x	-30	0	37.4	23.3	37	23.2	37.4	0.007	19211			47
1936	195006	26	Papaver rhoeas	2026	2018-06-15-19-02-39	1	3	x	-30	0	37.4	23.3	37	23.2	37.4	0.007	19211			48
1937	195007	26	Papaver rhoeas	2026	2018-06-15-19-02-41	1	3	x	-30	0	37.5	23.3	37	23.2	37.4	-0.093	19211			49
1938	195008	26	Papaver rhoeas	2026	2018-06-15-19-02-43	1	3	x	-30	0	37.4	23.3	37	23.2	37.4	0.007	19211			50
1939	195009	26	Papaver rhoeas	2026	2018-06-15-19-02-45	1	3	x	-30	0	37.4	23.3	37	23.2	37.4	0.007	19211			51
1940	195010	26	Papaver rhoeas	2026	2018-06-15-19-02-47	1	3	x	-30	0	37.4	23.3	37	23.2	37.4	0.007	19211			52
1941	195011	26	Papaver rhoeas	2026	2018-06-15-19-02-49	1	3	x	-30	0	37.4	23.3	37	23.2	37.4	0.007	19211			53
1942	195012	26	Papaver rhoeas	2026	2018-06-15-19-02-51	1	3	x	-30	0	37.4	23.3	37	23.2	37.4	0.007	19211			54
1943	195013	26	Papaver rhoeas	2026	2018-06-15-19-02-53	1	3	x	-30	0	37.4	23.3	37	23.2	37.4	0.007	19211			55
1944	195014	26	Papaver rhoeas	2026	2018-06-15-19-02-55	1	3	x	-30	0	37.4	23.3	37	23.2	37.4	0.007	19211			56
1945	195015	26	Papaver rhoeas	2026	2018-06-15-19-02-57	1	3	x	-30	0	37.5	23.3	37	23.2	37.4	-0.093	19211			57
1946	195016	26	Papaver rhoeas	2026	2018-06-15-19-02-59	1	3	x	-30	0	37.5	23.3	37	23.2	37.4	-0.093	19211			58
1947	195017	26	Papaver rhoeas	2026	2018-06-15-19-03-01	1	3	x	-30	0	37.5	23.3	37	23.2	37.4	-0.093	19211			59
1948	195018	26	Papaver rhoeas	2026	2018-06-15-19-03-03	1	3	x	-30	0	37.5	23.3	37.1	23.3	37.5	0.001	19211			60
1949	195019	26	Papaver rhoeas	2026	2018-06-15-19-03-05	1	3	x	-30	0	37.5	23.3	37	23.2	37.4	-0.093	19211			61
1950	195020	26	Papaver rhoeas	2026	2018-06-15-19-03-07	1	3	x	-30	0	37.5	23.3	37	23.2	37.4	-0.093	19211			62
1951	195021	26	Papaver rhoeas	2026	2018-06-15-19-03-09	1	3	x	-30	0	37.5	23.3	37	23.2	37.4	-0.093	19211			63
1952	195022	26	Papaver rhoeas	2026	2018-06-15-19-03-11	1	3	x	-30	0	37.5	23.3	37	23.2	37.4	-0.093	19211			64
1953	195023	26	Papaver rhoeas	2026	2018-06-15-19-03-13	1	3	x	-30	0	37.5	23.3	37	23.2	37.4	-0.093	19211			65
1954	195024	26	Papaver rhoeas	2026	2018-06-15-19-03-15	1	3	x	-30	0	37.5	23.3	37.1	23.2	37.5	0.001	19211			66
1955	195025	26	Papaver rhoeas	2026	2018-06-15-19-03-17	1	3	x	-30	0	37.5	23.3	37	23.2	37.4	-0.093	19211			67
1956	195026	26	Papaver rhoeas	2026	2018-06-15-19-03-19	1	3	x	-30	0	37.5	23.3	37.1	23.2	37.5	0.001	19211			68
1957	195027	26	Papaver rhoeas	2026	2018-06-15-19-03-21	1	3	x	-30	0	37.5	23.3	37	23.2	37.4	-0.093	19211			69
1958	195028	26	Papaver rhoeas	2026	2018-06-15-19-03-23	1	3	x	-30	0	37.5	23.3	37	23.2	37.4	-0.093	19211			70
1959	195029	26	Papaver rhoeas	2026	2018-06-15-19-03-25	1	3	x	-30	0	37.5	23.3	37.1	23.2	37.5	0.001	19211			71
1960	195030	26	Papaver rhoeas	2026	2018-06-15-19-03-27	1	3	x	-30	0	37.5	23.3	37.1	23.2	37.5	0.001	19211			72
1961	195031	26	Papaver rhoeas	2026	2018-06-15-19-03-29	1	3	x	-30	0	37.5	23.3	37.1	23.2	37.5	0.001	19211			73
1962	195032	26	Papaver rhoeas	2026	2018-06-15-19-03-31	1	3	x	-30	0	37.4	23.3	37	23.2	37.4	0.007	19211			74
1963	195033	26	Papaver rhoeas	2026	2018-06-15-19-03-33	1	3	x	-30	0	37.5	23.3	37	23.2	37.4	-0.093	19211			75
1964	195034	26	Papaver rhoeas	2026	2018-06-15-19-03-35	1	3	x	-30	0	37.4	23.3	37.1	23.2	37.5	0.101	19211			76
1965	195035	26	Papaver rhoeas	2026	2018-06-15-19-03-37	1	3	x	-30	0	37.5	23.3	37.1	23.2	37.5	0.001	19211			77
1966	195036	26	Papaver rhoeas	2026	2018-06-15-19-03-39	1	3	x	-30	0	37.5	23.3	37.1	23.2	37.5	0.001	19211			78
1967	195037	26	Papaver rhoeas	2026	2018-06-15-19-03-41	1	3	x	-30	0	37.4	23.3	37.1	23.2	37.5	0.101	19211			79
1968	195038	26	Papaver rhoeas	2026	2018-06-15-19-03-43	1	3	x	-30	0	37.4	23.3	37.1	23.2	37.5	0.101	19211			80
1969	195039	26	Papaver rhoeas	2026	2018-06-15-19-03-45	1	3	x	-30	0	37.5	23.3	37.1	23.2	37.5	0.001	19211			81
1970	195040	26	Papaver rhoeas	2026	2018-06-15-19-03-47	1	3	x	-30	0	37.5	23.3	37.1	23.2	37.5	0.001	19211			82
1971	195041	26	Papaver rhoeas	2026	2018-06-15-19-03-49	1	3	x	-30	0	37.5	23.3	37.1	23.2	37.5	0.001	19211			83
1972	195042	26	Papaver rhoeas	2026	2018-06-15-19-03-51	1	3	x	-30	0	37.5	23.3	37.1	23.2	37.5	0.001	19211			84
1973	195043	26	Papaver rhoeas	2026	2018-06-15-19-03-53	1	3	x	-30	0	37.5	23.3	37.1	23.2	37.5	0.001	19211			85
1974	195044	26	Papaver rhoeas	2026	2018-06-15-19-03-55	1	3	x	-30	0	37.5	23.3	37.1	23.2	37.5	0.001	19211			86
1975	195045	26	Papaver rhoeas	2026	2018-06-15-19-03-57	1	3	x	-30	0	37.5	23.3	37.1	23.2	37.5	0.001	19211			87
1976	195046	26	Papaver rhoeas	2026	2018-06-15-19-03-59	1	3	x	-30	0	37.5	23.3	37.1	23.2	37.5	0.001	19211			88
1977	195047	26	Papaver rhoeas	2026	2018-06-15-19-04-01	1	3	x	-30	0	37.5	23.3	37.1	23.2	37.5	0.001	19211			89
1978	195048	26	Papaver rhoeas	2026	2018-06-15-19-04-03	1	3	x	-30	0	37.5	23.3	37.1	23.2	37.5	0.001	19211			90
1979	195049	26	Papaver rhoeas	2026	2018-06-15-19-04-05	1	3	x	-30	0	37.5	23.3	37.1	23.2	37.5	0.001	19211	Last10	Here	91
1980	195050	26	Papaver rhoeas	2026	2018-06-15-19-04-07	1	3	x	-30	0	37.5	23.3	37.1	23.2	37.5	0.001	19211	Last10	Here	92
1981	195051	26	Papaver rhoeas	2026	2018-06-15-19-04-09	1	3	x	-30	0	37.5	23.3	37.1	23.2	37.5	0.001	19211	Last10	Here	93
1982	195052	26	Papaver rhoeas	2026	2018-06-15-19-04-11	1	3	x	-30	0	37.5	23.3	37.1	23.2	37.5	0.001	19211	Last10	Here	94
1983	195053	26	Papaver rhoeas	2026	2018-06-15-19-04-13	1	3	x	-30	0	37.5	23.3	37.1	23.2	37.5	0.001	19211	Last10	Here	95
1984	195054	26	Papaver rhoeas	2026	2018-06-15-19-04-15	1	3	x	-30	0	37.5	23.3	37.1	23.2	37.5	0.001	19211	Last10	Here	96
1985	195055	26	Papaver rhoeas	2026	2018-06-15-19-04-17	1	3	x	-30	0	37.5	23.3	37.1	23.2	37.5	0.001	19211	Last10	Here	97
1986	195056	26	Papaver rhoeas	2026	2018-06-15-19-04-19	1	3	x	-30	0	37.5	23.3	37.1	23.2	37.5	0.001	19211	Last10	Here	98
1987	195057	26	Papaver rhoeas	2026	2018-06-15-19-04-21	1	3	x	-30	0	37.5	23.3	37.1	23.2	37.5	0.001	19211	Last10	Here	99
1988	195058	26	Papaver rhoeas	2026	2018-06-15-19-04-23	1	3	x	-30	0	37.5	23.3	37.1	23.2	37.5	0.001	19211	Last10	Here	100
1989	195059	26	Papaver rhoeas	2026	2018-06-15-19-04-55	1	3	x	-25	0	37.5	23.3	37.1	23.2	37.5	0.001	19212	First10	Here	1
1990	195060	26	Papaver rhoeas	2026	2018-06-15-19-04-57	1	3	x	-25	0	37.5	23.3	37.1	23.2	37.5	0.001	19212	First10	Here	2
1991	195061	26	Papaver rhoeas	2026	2018-06-15-19-04-59	1	3	x	-25	0	37.5	23.3	37.1	23.2	37.5	0.001	19212	First10	Here	3
1992	195062	26	Papaver rhoeas	2026	2018-06-15-19-05-01	1	3	x	-25	0	37.4	23.3	37.1	23.2	37.5	0.101	19212	First10	Here	4
1993	195063	26	Papaver rhoeas	2026	2018-06-15-19-05-03	1	3	x	-25	0	37.5	23.3	37.1	23.2	37.5	0.001	19212	First10	Here	5
1994	195064	26	Papaver rhoeas	2026	2018-06-15-19-05-05	1	3	x	-25	0	37.4	23.3	37.1	23.2	37.5	0.101	19212	First10	Here	6
1995	195065	26	Papaver rhoeas	2026	2018-06-15-19-05-07	1	3	x	-25	0	37.5	23.3	37.1	23.2	37.5	0.001	19212	First10	Here	7
1996	195066	26	Papaver rhoeas	2026	2018-06-15-19-05-09	1	3	x	-25	0	37.4	23.3	37.1	23.2	37.5	0.101	19212	First10	Here	8
1997	195067	26	Papaver rhoeas	2026	2018-06-15-19-05-11	1	3	x	-25	0	37.5	23.4	37.1	23.2	37.5	0.001	19212	First10	Here	9
1998	195068	26	Papaver rhoeas	2026	2018-06-15-19-05-13	1	3	x	-25	0	37.5	23.4	37.1	23.2	37.5	0.001	19212	First10	Here	10
1999	195069	26	Papaver rhoeas	2026	2018-06-15-19-05-15	1	3	x	-25	0	37.4	23.3	37.1	23.2	37.5	0.101	19212			11
[truncated: 43,422 more rows]
