# Supplementary material for: Floral Humidity in Flowering Plants: A Preliminary Survey
Source: Front Plant Sci. 2020 Mar 6;11:249. doi: 10.3389/fpls.2020.00249 (PMC7068853; doi:10.3389/fpls.2020.00249)
Supplement: SUPPLEMENTARY FILE 2 — A zipped file containing floral humidity data collected by the robot arm transects as described in the main text. A word document within the zipped files explains the data formatting in detail. Datafiles themselves are in CSV format. [file Data_Sheet_2.zip › Floral humidity data/Flowers/Potentilla Means.csv]

	Block	Sp	xORz	Individual	totIndividual	sample..	Sample.order	xoffset	zoffset	x2	z2	Background.Humidity	Background.Temperature	Focal.Humidity	Focal.Temperature	Corrected.Focal.humidity	Change.in.RH.	block
1	16037	Potentilla	x	38	1038	0	0	-30	0	900	0	30.456	22.799	29.539	22.729	30.539	0.07187	16037
2	16038	Potentilla	x	38	1038	0	0	-25	0	625	0	30.471	22.793	29.581	22.634	30.581	0.09563	16038
3	16039	Potentilla	x	38	1038	0	0	-20	0	400	0	30.375	22.77	29.575	22.6	30.575	0.18614	16039
4	16040	Potentilla	x	38	1038	0	0	-15	0	225	0	30.237	22.745	29.646	22.6	30.646	0.39015	16040
5	16041	Potentilla	x	38	1038	0	0	-10	0	100	0	30.114	22.755	29.574	22.599	30.574	0.44637	16041
6	16042	Potentilla	x	38	1038	0	0	-5	0	25	0	30.01010101	22.74444444	29.88080808	22.5989899	30.86060606	0.835070707	16042
7	16043	Potentilla	x	38	1038	0	0	0	0	0	0	29.97070707	22.73636364	29.72020202	22.5959596	30.72020202	0.725141414	16043
8	16044	Potentilla	x	38	1038	0	0	5	0	25	0	29.92828283	22.74141414	29.88787879	22.5989899	30.88181818	0.923444444	16044
9	16045	Potentilla	x	38	1038	0	0	10	0	100	0	29.86565657	22.75858586	29.91212121	22.6	30.90808081	1.008616162	16045
10	16046	Potentilla	x	38	1038	0	0	15	0	225	0	29.895	22.799	29.649	22.605	30.649	0.73473	16046
11	16047	Potentilla	x	38	1038	0	0	20	0	400	0	29.811	22.799	29.262	22.679	30.262	0.45966	16047
12	16048	Potentilla	x	38	1038	0	0	25	0	625	0	29.766	22.797	28.985	22.699	29.985	0.24705	16048
13	16049	Potentilla	x	38	1038	0	0	30	0	900	0	29.716	22.8	28.743	22.7	29.752	0.07199	16049
14	16056	Potentilla	x	39	1039	0	1	-30	0	900	0	28.91111111	22.8010101	27.81414141	22.72121212	28.91414141	0.014040404	16056
15	16057	Potentilla	x	39	1039	0	1	-25	0	625	0	28.90606061	22.80606061	27.94545455	22.7	29.04545455	0.141212121	16057
16	16058	Potentilla	x	39	1039	0	1	-20	0	400	0	28.858	22.811	27.991	22.7	29.091	0.23159	16058
17	16059	Potentilla	x	39	1039	0	1	-15	0	225	0	28.844	22.805	28.136	22.7	29.236	0.38004	16059
18	16060	Potentilla	x	39	1039	0	1	-10	0	100	0	28.819	22.832	28.351	22.7	29.45	0.6045	16060
19	16061	Potentilla	x	39	1039	0	1	-5	0	25	0	28.707	22.88	28.334	22.7	29.407	0.70103	16061
20	16062	Potentilla	x	39	1039	0	1	0	0	0	0	28.574	22.864	28.987	22.7	30.003	1.44079	16062
21	16063	Potentilla	x	39	1039	0	1	5	0	25	0	28.549	22.891	28.795	22.7	29.835	1.28735	16063
22	16064	Potentilla	x	39	1039	0	1	10	0	100	0	28.5	22.89175258	28.38659794	22.7	29.48659794	0.956536082	16064
23	16065	Potentilla	x	39	1039	0	1	15	0	225	0	28.366	22.894	27.968	22.709	29.068	0.70222	16065
24	16066	Potentilla	x	39	1039	0	1	20	0	400	0	28.21818182	22.8969697	27.45959596	22.7969697	28.56161616	0.377242424	16066
25	16067	Potentilla	x	39	1039	0	1	25	0	625	0	28.194	22.899	27.154	22.799	28.344	0.11722	16067
26	16068	Potentilla	x	39	1039	0	1	30	0	900	0	28.17878788	22.8989899	27.05151515	22.8	28.25151515	0.037121212	16068
27	16113	Potentilla	x	38	1038	1	0	-30	0	900	0	30.489	22.989	29.639	22.898	30.639	0.13127	16113
28	16114	Potentilla	x	38	1038	1	0	-25	0	625	0	30.548	22.965	29.778	22.88	30.778	0.20154	16114
29	16115	Potentilla	x	38	1038	1	0	-20	0	400	0	30.574	22.947	29.773	22.82	30.773	0.17089	16115
30	16116	Potentilla	x	38	1038	1	0	-15	0	225	0	30.656	22.955	29.941	22.806	30.941	0.24513	16116
31	16117	Potentilla	x	38	1038	1	0	-10	0	100	0	30.691	22.991	30.132	22.8	31.101	0.38776	16117
32	16118	Potentilla	x	38	1038	1	0	-5	0	25	0	30.76	22.998	30.525	22.807	31.425	0.68413	16118
33	16119	Potentilla	x	38	1038	1	0	0	0	0	0	30.952	22.985	30.988	22.8	31.888	0.92225	16119
34	16120	Potentilla	x	38	1038	1	0	5	0	25	0	31.12929293	22.97272727	31.1040404	22.8010101	32.0040404	0.852686869	16120
35	16121	Potentilla	x	38	1038	1	0	10	0	100	0	31.24949495	22.9969697	31.13232323	22.82929293	32.03232323	0.758646465	16121
36	16122	Potentilla	x	38	1038	1	0	15	0	225	0	31.42121212	22.99494949	31.06161616	22.89090909	31.96161616	0.521242424	16122
37	16123	Potentilla	x	38	1038	1	0	20	0	400	0	31.5	23	30.88686869	22.8959596	31.78686869	0.280616162	16123
38	16124	Potentilla	x	38	1038	1	0	25	0	625	0	31.595	22.996	30.809	22.899	31.709	0.11336	16124
39	16125	Potentilla	x	38	1038	1	0	30	0	900	0	31.602	22.999	30.689	22.9	31.589	-0.00523	16125
40	16132	Potentilla	x	39	1039	1	1	-30	0	900	0	31.64646465	23	30.5989899	22.9	31.4989899	-0.13340404	16132
41	16133	Potentilla	x	39	1039	1	1	-25	0	625	0	31.41212121	23	30.42828283	22.8969697	31.32828283	-0.057818182	16133
42	16134	Potentilla	x	39	1039	1	1	-20	0	400	0	31.3959596	22.9989899	30.5010101	22.8979798	31.4010101	0.025979798	16134
43	16135	Potentilla	x	39	1039	1	1	-15	0	225	0	31.34545455	23	30.45151515	22.84141414	31.35151515	0.030454545	16135
44	16136	Potentilla	x	39	1039	1	1	-10	0	100	0	31.4	23	30.934	22.818	31.828	0.42428	16136
45	16137	Potentilla	x	39	1039	1	1	-5	0	25	0	31.398	22.997	31.14	22.801	32.029	0.61764	16137
46	16138	Potentilla	x	39	1039	1	1	0	0	0	0	31.405	23	31.745	22.803	32.568	1.17284	16138
47	16139	Potentilla	x	39	1039	1	1	5	0	25	0	31.465	23	31.691	22.823	32.526	1.0626	16139
48	16140	Potentilla	x	39	1039	1	1	10	0	100	0	31.558	22.999	31.501	22.837	32.363	0.79293	16140
49	16141	Potentilla	x	39	1039	1	1	15	0	225	0	31.659	23	31.516	22.877	32.371	0.70588	16141
50	16142	Potentilla	x	39	1039	1	1	20	0	400	0	31.726	23	31.165	22.897	32.065	0.31245	16142
51	16143	Potentilla	x	39	1039	1	1	25	0	625	0	32.299	23	31.685	22.899	32.525	0.22305	16143
52	16144	Potentilla	x	39	1039	1	1	30	0	900	0	33.417	23	32.798	22.9	33.564	0.13926	16144
53	16189	Potentilla	x	38	1038	2	0	-30	0	900	0	43.291	23.097	43.372	22.963	43.372	0.09096	16189
54	16190	Potentilla	x	38	1038	2	0	-25	0	625	0	43.359	23.097	43.423	22.907	43.423	0.07039	16190
55	16191	Potentilla	x	38	1038	2	0	-20	0	400	0	43.355	23.089	43.504	22.9	43.504	0.14972	16191
56	16192	Potentilla	x	38	1038	2	0	-15	0	225	0	43.341	23.09	43.556	22.9	43.556	0.21208	16192
57	16193	Potentilla	x	38	1038	2	0	-10	0	100	0	43.2979798	23.08787879	43.68484848	22.9	43.68484848	0.374929293	16193
58	16194	Potentilla	x	38	1038	2	0	-5	0	25	0	43.31717172	23.09191919	43.87373737	22.8979798	43.87373737	0.53140404	16194
59	16195	Potentilla	x	38	1038	2	0	0	0	0	0	43.37474747	23.08181818	44.07373737	22.9	44.05454545	0.659828283	16195
60	16196	Potentilla	x	38	1038	2	0	5	0	25	0	43.34040404	23.03131313	44.11919192	22.9	44.11111111	0.736444444	16196
61	16197	Potentilla	x	38	1038	2	0	10	0	100	0	43.314	23.018	43.909	22.902	43.909	0.56737	16197
62	16198	Potentilla	x	38	1038	2	0	15	0	225	0	43.334	23.015	43.703	22.903	43.703	0.35579	16198
63	16199	Potentilla	x	38	1038	2	0	20	0	400	0	43.267	23.068	43.522	22.903	43.522	0.25446	16199
64	16200	Potentilla	x	38	1038	2	0	25	0	625	0	43.289	23.086	43.402	22.914	43.402	0.12086	16200
65	16201	Potentilla	x	38	1038	2	0	30	0	900	0	43.273	23.081	43.335	22.91	43.335	0.07455	16201
66	16208	Potentilla	x	39	1039	2	1	-30	0	900	0	43.50505051	23.0010101	43.52626263	22.8979798	43.52626263	0.020373737	16208
67	16209	Potentilla	x	39	1039	2	1	-25	0	625	0	43.461	23.002	43.636	22.9	43.636	0.16648	16209
68	16210	Potentilla	x	39	1039	2	1	-20	0	400	0	43.447	23.002	43.746	22.899	43.746	0.28278	16210
69	16211	Potentilla	x	39	1039	2	1	-15	0	225	0	43.506	23.001	43.918	22.896	43.916	0.38374	16211
70	16212	Potentilla	x	39	1039	2	1	-10	0	100	0	43.55	23.002	44.21	22.897	44.173	0.6113	16212
71	16213	Potentilla	x	39	1039	2	1	-5	0	25	0	43.586	23	44.328	22.892	44.274	0.685	16213
72	16214	Potentilla	x	39	1039	2	1	0	0	0	0	43.638	23	44.474	22.876	44.408	0.7685	16214
73	16215	Potentilla	x	39	1039	2	1	5	0	25	0	43.695	23	44.415	22.826	44.326	0.65688	16215
74	16216	Potentilla	x	39	1039	2	1	10	0	100	0	43.7020202	23	44.5	22.8959596	44.4	0.728858586	16216
75	16217	Potentilla	x	39	1039	2	1	15	0	225	0	43.77676768	23	44.24545455	22.8969697	44.1969697	0.417505051	16217
76	16218	Potentilla	x	39	1039	2	1	20	0	400	0	43.77575758	23	44.04444444	22.9	44.04444444	0.231575758	16218
77	16219	Potentilla	x	39	1039	2	1	25	0	625	0	43.78383838	23	43.9040404	22.9	43.9040404	0.092919192	16219
78	16220	Potentilla	x	39	1039	2	1	30	0	900	0	43.784	23	43.865	22.9	43.865	0.05645	16220
79	16265	Potentilla	x	38	1038	3	0	-30	0	900	0	42.69090909	22.91919192	42.61717172	22.87272727	42.71717172	-0.009939394	16265
80	16266	Potentilla	x	38	1038	3	0	-25	0	625	0	42.57474747	22.9020202	42.5030303	22.8030303	42.6030303	7.07E-05	16266
81	16267	Potentilla	x	38	1038	3	0	-20	0	400	0	42.43434343	22.9010101	42.42222222	22.8	42.52222222	0.065323232	16267
82	16268	Potentilla	x	38	1038	3	0	-15	0	225	0	42.263	22.903	42.377	22.8	42.477	0.19461	16268
83	16269	Potentilla	x	38	1038	3	0	-10	0	100	0	42.112	22.943	42.32	22.8	42.42	0.2926	16269
84	16270	Potentilla	x	38	1038	3	0	-5	0	25	0	41.99	22.94	42.356	22.8	42.456	0.44808	16270
85	16271	Potentilla	x	38	1038	3	0	0	0	0	0	41.895	22.903	42.403	22.8	42.503	0.58679	16271
86	16272	Potentilla	x	38	1038	3	0	5	0	25	0	41.822	22.901	42.556	22.8	42.654	0.80208	16272
87	16273	Potentilla	x	38	1038	3	0	10	0	100	0	41.738	22.907	42.151	22.802	42.251	0.50943	16273
88	16274	Potentilla	x	38	1038	3	0	15	0	225	0	41.627	22.911	41.833	22.8	41.933	0.32513	16274
89	16275	Potentilla	x	38	1038	3	0	20	0	400	0	41.571	22.91	41.57	22.801	41.67	0.1371	16275
90	16276	Potentilla	x	38	1038	3	0	25	0	625	0	41.506	22.903	41.347	22.816	41.502	-0.00529	16276
91	16277	Potentilla	x	38	1038	3	0	30	0	900	0	41.4020202	22.90505051	41.23232323	22.88383838	41.43232323	-0.007959596	16277
92	16284	Potentilla	x	39	1039	3	1	-30	0	900	0	40.906	22.905	40.699	22.82	40.899	-0.00793	16284
93	16285	Potentilla	x	39	1039	3	1	-25	0	625	0	40.901	22.911	40.808	22.799	41.008	0.09844	16285
94	16286	Potentilla	x	39	1039	3	1	-20	0	400	0	40.871	22.906	40.857	22.798	41.057	0.17401	16286
95	16287	Potentilla	x	39	1039	3	1	-15	0	225	0	40.796	22.907	40.929	22.799	41.129	0.31597	16287
96	16288	Potentilla	x	39	1039	3	1	-10	0	100	0	40.66868687	22.90606061	41.08888889	22.7989899	41.28888889	0.591979798	16288
97	16289	Potentilla	x	39	1039	3	1	-5	0	25	0	40.60707071	22.90707071	40.91616162	22.75858586	41.11616162	0.492959596	16289
98	16290	Potentilla	x	39	1039	3	1	0	0	0	0	40.58282828	22.9	41.21919192	22.7030303	41.3979798	0.799020202	16290
99	16291	Potentilla	x	39	1039	3	1	5	0	25	0	40.48383838	22.9010101	41.24747475	22.73333333	41.41111111	0.924313131	16291
100	16292	Potentilla	x	39	1039	3	1	10	0	100	0	40.40707071	22.90606061	40.92323232	22.77878788	41.12323232	0.699535354	16292
101	16293	Potentilla	x	39	1039	3	1	15	0	225	0	40.362	22.901	40.656	22.799	40.856	0.49623	16293
102	16294	Potentilla	x	39	1039	3	1	20	0	400	0	40.27272727	22.9020202	40.36565657	22.8	40.56565657	0.316333333	16294
103	16295	Potentilla	x	39	1039	3	1	25	0	625	0	40.205	22.9	40.151	22.8	40.351	0.18443	16295
104	16296	Potentilla	x	39	1039	3	1	30	0	900	0	40.2	22.9	40.022	22.8	40.222	0.06946	16296
105	16360	Potentilla	x	42	1042	0	1	-30	0	900	0	42.064	22.8	41.859	22.7	42.059	-0.03518	16360
106	16361	Potentilla	x	42	1042	0	1	-25	0	625	0	41.797	22.804	41.777	22.7	41.977	0.15116	16361
107	16362	Potentilla	x	42	1042	0	1	-20	0	400	0	41.691	22.815	41.708	22.7	41.908	0.18903	16362
108	16363	Potentilla	x	42	1042	0	1	-15	0	225	0	41.573	22.804	41.714	22.7	41.914	0.31303	16363
109	16364	Potentilla	x	42	1042	0	1	-10	0	100	0	41.512	22.812	42.004	22.7	42.204	0.65978	16364
110	16365	Potentilla	x	42	1042	0	1	-5	0	25	0	41.513	22.814	42.328	22.7	42.528	0.97809	16365
111	16366	Potentilla	x	42	1042	0	1	0	0	0	0	41.452	22.838	42.506	22.7	42.706	1.21458	16366
112	16367	Potentilla	x	42	1042	0	1	5	0	25	0	41.271	22.9	42.167	22.7	42.367	1.06142	16367
113	16368	Potentilla	x	42	1042	0	1	10	0	100	0	41.02929293	22.89494949	41.63030303	22.7020202	41.83030303	0.774333333	16368
114	16369	Potentilla	x	42	1042	0	1	15	0	225	0	40.89494949	22.89494949	41.25151515	22.72929293	41.45151515	0.535535354	16369
115	16370	Potentilla	x	42	1042	0	1	20	0	400	0	40.8969697	22.8989899	40.91818182	22.7979798	41.11818182	0.205252525	16370
116	16371	Potentilla	x	42	1042	0	1	25	0	625	0	40.88989899	22.9	40.75050505	22.7979798	40.95050505	0.047060606	16371
117	16372	Potentilla	x	42	1042	0	1	30	0	900	0	40.848	22.897	40.699	22.8	40.899	0.03801	16372
118	16398	Potentilla	x	43	1043	0	3	-30	0	900	0	41.595	23	41.377	22.9	41.577	-0.04087	16398
119	16399	Potentilla	x	43	1043	0	3	-25	0	625	0	41.736	23	41.655	22.897	41.855	0.09196	16399
120	16400	Potentilla	x	43	1043	0	3	-20	0	400	0	41.871	23	41.942	22.898	42.142	0.2397	16400
121	16401	Potentilla	x	43	1043	0	3	-15	0	225	0	42.018	23	42.056	22.896	42.256	0.20499	16401
122	16402	Potentilla	x	43	1043	0	3	-10	0	100	0	41.996	23.001	42.138	22.896	42.338	0.3076	16402
123	16403	Potentilla	x	43	1043	0	3	-5	0	25	0	41.998	23	42.326	22.898	42.526	0.49093	16403
124	16404	Potentilla	x	43	1043	0	3	0	0	0	0	41.97474747	23	42.46464646	22.8989899	42.66464646	0.650878788	16404
125	16405	Potentilla	x	43	1043	0	3	5	0	25	0	41.94444444	23.00909091	42.78080808	22.9	42.97575758	0.992919192	16405
126	16406	Potentilla	x	43	1043	0	3	10	0	100	0	41.93232323	23.00606061	42.43737374	22.9	42.63737374	0.666454545	16406
127	16407	Potentilla	x	43	1043	0	3	15	0	225	0	41.93232323	23.02626263	42.21111111	22.9020202	42.41111111	0.44340404	16407
128	16408	Potentilla	x	43	1043	0	3	20	0	400	0	41.883	23.07	42.022	22.909	42.222	0.3064	16408
129	16409	Potentilla	x	43	1043	0	3	25	0	625	0	41.853	23.055	41.819	22.946	42.019	0.13659	16409
130	16410	Potentilla	x	43	1043	0	3	30	0	900	0	41.825	23.087	41.69	22.979	41.89	0.03727	16410
131	16436	Potentilla	x	42	1042	1	1	-30	0	900	0	44.736	23.198	44.763	23.098	44.863	0.1543	16436
132	16437	Potentilla	x	42	1042	1	1	-25	0	625	0	44.865	23.197	45.063	23.092	45.163	0.32092	16437
133	16438	Potentilla	x	42	1042	1	1	-20	0	400	0	44.872	23.2	45.173	23.087	45.273	0.42217	16438
134	16439	Potentilla	x	42	1042	1	1	-15	0	225	0	44.867	23.2	45.111	23.047	45.211	0.36608	16439
135	16440	Potentilla	x	42	1042	1	1	-10	0	100	0	44.879	23.193	45.23	23.003	45.33	0.47129	16440
136	16441	Potentilla	x	42	1042	1	1	-5	0	25	0	44.732	23.196	45.518	23.003	45.618	0.90195	16441
137	16442	Potentilla	x	42	1042	1	1	0	0	0	0	44.6377551	23.19897959	45.54591837	23.00102041	45.64591837	1.023785714	16442
138	16443	Potentilla	x	42	1042	1	1	5	0	25	0	44.53131313	23.1989899	45.63131313	23.00707071	45.73131313	1.214383838	16443
139	16444	Potentilla	x	42	1042	1	1	10	0	100	0	44.58888889	23.2	45.46868687	23.03838384	45.56868687	0.996505051	16444
140	16445	Potentilla	x	42	1042	1	1	15	0	225	0	44.61919192	23.1979798	45.14545455	23.08383838	45.24545455	0.64779798	16445
141	16446	Potentilla	x	42	1042	1	1	20	0	400	0	44.675	23.2	44.979	23.098	45.079	0.42819	16446
142	16447	Potentilla	x	42	1042	1	1	25	0	625	0	44.857	23.2	44.997	23.1	45.097	0.26393	16447
143	16448	Potentilla	x	42	1042	1	1	30	0	900	0	45.083	23.199	45.073	23.1	45.173	0.11263	16448
144	16474	Potentilla	x	43	1043	1	3	-30	0	900	0	49.732	23.156	49.591	23.032	49.691	-0.08476	16474
145	16475	Potentilla	x	43	1043	1	3	-25	0	625	0	49.71313131	23.1979798	49.68585859	23	49.78585859	0.027868687	16475
146	16476	Potentilla	x	43	1043	1	3	-20	0	400	0	49.72929293	23.2	49.70606061	23.0030303	49.80606061	0.031555556	16476
147	16477	Potentilla	x	43	1043	1	3	-15	0	225	0	49.72121212	23.2	49.88686869	23.00707071	49.98282828	0.217606061	16477
148	16478	Potentilla	x	43	1043	1	3	-10	0	100	0	49.78888889	23.2	50.08484848	23.0010101	50.12626263	0.345010101	16478
149	16479	Potentilla	x	43	1043	1	3	-5	0	25	0	49.879	23.194	50.137	23	50.155	0.30622	16479
150	16480	Potentilla	x	43	1043	1	3	0	0	0	0	49.948	23.19	50.426	23	50.426	0.52181	16480
151	16481	Potentilla	x	43	1043	1	3	5	0	25	0	50.049	23.195	50.315	23	50.315	0.31141	16481
152	16482	Potentilla	x	43	1043	1	3	10	0	100	0	50.104	23.198	50.402	23.003	50.402	0.34238	16482
153	16483	Potentilla	x	43	1043	1	3	15	0	225	0	50.159	23.2	50.336	23.069	50.336	0.2223	16483
154	16484	Potentilla	x	43	1043	1	3	20	0	400	0	50.236	23.199	50.201	23.096	50.201	0.01224	16484
155	16485	Potentilla	x	43	1043	1	3	25	0	625	0	50.171	23.2	50.106	23.1	50.115	-0.01621	16485
156	16486	Potentilla	x	43	1043	1	3	30	0	900	0	50.253	23.2	50.1	23.094	50.105	-0.10405	16486
157	16512	Potentilla	x	42	1042	2	1	-30	0	900	0	49.21212121	23.11010101	49.0010101	23.03838384	49.1010101	-0.146232323	16512
158	16513	Potentilla	x	42	1042	2	1	-25	0	625	0	49.145	23.156	49.032	23	49.132	-0.04863	16513
159	16514	Potentilla	x	42	1042	2	1	-20	0	400	0	49.059	23.184	49.083	23	49.183	0.08749	16514
160	16515	Potentilla	x	42	1042	2	1	-15	0	225	0	48.983	23.157	49.077	23	49.177	0.15764	16515
161	16516	Potentilla	x	42	1042	2	1	-10	0	100	0	48.87	23.166	49.276	23	49.376	0.46691	16516
162	16517	Potentilla	x	42	1042	2	1	-5	0	25	0	48.724	23.15	49.312	23	49.412	0.64847	16517
163	16518	Potentilla	x	42	1042	2	1	0	0	0	0	48.52	23.11	49.121	23	49.221	0.66404	16518
164	16519	Potentilla	x	42	1042	2	1	5	0	25	0	48.321	23.106	49.156	23	49.256	0.89755	16519
165	16520	Potentilla	x	42	1042	2	1	10	0	100	0	48.126	23.103	48.715	23	48.815	0.65807	16520
166	16521	Potentilla	x	42	1042	2	1	15	0	225	0	47.909	23.1	48.18	23	48.28	0.34798	16521
167	16522	Potentilla	x	42	1042	2	1	20	0	400	0	47.61919192	23.1	47.77777778	23	47.87777778	0.241666667	16522
168	16523	Potentilla	x	42	1042	2	1	25	0	625	0	47.43469388	23.1	47.4255102	23.00408163	47.5255102	0.078806122	16523
169	16524	Potentilla	x	42	1042	2	1	30	0	900	0	47.21414141	23.1	47.12323232	23.0040404	47.22323232	0.001535354	16524
170	16550	Potentilla	x	43	1043	2	3	-30	0	900	0	42.603	23.015	42.382	22.915	42.582	-0.05882	16550
171	16551	Potentilla	x	43	1043	2	3	-25	0	625	0	42.601	23.037	42.529	22.9	42.729	0.08841	16551
172	16552	Potentilla	x	43	1043	2	3	-20	0	400	0	42.679	23.005	42.645	22.897	42.845	0.12446	16552
173	16553	Potentilla	x	43	1043	2	3	-15	0	225	0	42.728	23	42.799	22.897	42.999	0.22709	16553
174	16554	Potentilla	x	43	1043	2	3	-10	0	100	0	42.793	23.004	43.037	22.897	43.223	0.39675	16554
175	16555	Potentilla	x	43	1043	2	3	-5	0	25	0	42.892	23.005	43.213	22.897	43.385	0.47103	16555
176	16556	Potentilla	x	43	1043	2	3	0	0	0	0	42.91414141	23.00606061	43.39191919	22.8969697	43.51111111	0.625161616	16556
177	16557	Potentilla	x	43	1043	2	3	5	0	25	0	43.0030303	23	43.51010101	22.8959596	43.61010101	0.652717172	16557
178	16558	Potentilla	x	43	1043	2	3	10	0	100	0	43.12929293	23.0020202	43.56161616	22.9	43.66161616	0.577212121	16558
179	16559	Potentilla	x	43	1043	2	3	15	0	225	0	43.21616162	23	43.49090909	22.8989899	43.59090909	0.42079798	16559
180	16560	Potentilla	x	43	1043	2	3	20	0	400	0	43.298	23.001	43.46	22.9	43.56	0.30842	16560
181	16561	Potentilla	x	43	1043	2	3	25	0	625	0	43.414	23.002	43.496	22.9	43.596	0.22799	16561
182	16562	Potentilla	x	43	1043	2	3	30	0	900	0	43.598	23.002	43.533	22.901	43.633	0.08034	16562
183	16588	Potentilla	x	42	1042	3	1	-30	0	900	0	46.361	23	46.329	22.899	46.429	0.07235	16588
184	16589	Potentilla	x	42	1042	3	1	-25	0	625	0	46.31122449	23	46.45	22.89591837	46.55	0.24127551	16589
185	16590	Potentilla	x	42	1042	3	1	-20	0	400	0	46.391	23	46.512	22.897	46.612	0.22275	16590
186	16591	Potentilla	x	42	1042	3	1	-15	0	225	0	46.476	23	46.789	22.899	46.889	0.4105	16591
187	16592	Potentilla	x	42	1042	3	1	-10	0	100	0	46.507	23	47.13	22.898	47.23	0.7153	16592
188	16593	Potentilla	x	42	1042	3	1	-5	0	25	0	46.5010101	23.0010101	47.36767677	22.89292929	47.46767677	0.955454545	16593
189	16594	Potentilla	x	42	1042	3	1	0	0	0	0	46.56666667	23	47.56161616	22.89292929	47.66161616	1.081090909	16594
190	16595	Potentilla	x	42	1042	3	1	5	0	25	0	46.54747475	23	47.52424242	22.89393939	47.62424242	1.063414141	16595
191	16596	Potentilla	x	42	1042	3	1	10	0	100	0	46.65656566	23	47.35656566	22.8979798	47.45656566	0.788888889	16596
192	16597	Potentilla	x	42	1042	3	1	15	0	225	0	46.7	23	47.03	22.896	47.13	0.42376	16597
193	16598	Potentilla	x	42	1042	3	1	20	0	400	0	46.696	23	46.896	22.9	46.996	0.29592	16598
194	16599	Potentilla	x	42	1042	3	1	25	0	625	0	46.724	23	46.794	22.9	46.894	0.16716	16599
195	16600	Potentilla	x	42	1042	3	1	30	0	900	0	46.787	23	46.787	22.9	46.887	0.09726	16600
196	16626	Potentilla	x	43	1043	3	3	-30	0	900	0	45.92525253	22.92525253	45.85555556	22.84949495	45.95555556	0.041747475	16626
197	16627	Potentilla	x	43	1043	3	3	-25	0	625	0	45.86969697	22.90606061	45.8989899	22.8	45.9989899	0.14030303	16627
198	16628	Potentilla	x	43	1043	3	3	-20	0	400	0	45.73838384	22.90505051	45.86969697	22.8	45.96969697	0.242565657	16628
199	16629	Potentilla	x	43	1043	3	3	-15	0	225	0	45.71212121	22.91616162	45.83333333	22.8	45.93333333	0.232767677	16629
200	16630	Potentilla	x	43	1043	3	3	-10	0	100	0	45.702	22.902	45.876	22.793	45.976	0.28521	16630
201	16631	Potentilla	x	43	1043	3	3	-5	0	25	0	45.652	22.909	46.097	22.798	46.197	0.55275	16631
202	16632	Potentilla	x	43	1043	3	3	0	0	0	0	45.57474747	22.91818182	46.07070707	22.8	46.17070707	0.60420202	16632
203	16633	Potentilla	x	43	1043	3	3	5	0	25	0	45.604	22.911	46.186	22.798	46.286	0.6885	16633
204	16634	Potentilla	x	43	1043	3	3	10	0	100	0	45.57	22.903	45.915	22.796	46.015	0.45554	16634
205	16635	Potentilla	x	43	1043	3	3	15	0	225	0	45.499	22.9	45.832	22.799	45.932	0.44468	16635
206	16636	Potentilla	x	43	1043	3	3	20	0	400	0	45.414	22.909	45.66	22.801	45.76	0.35985	16636
207	16637	Potentilla	x	43	1043	3	3	25	0	625	0	45.418	22.919	45.489	22.848	45.589	0.18728	16637
208	16638	Potentilla	x	43	1043	3	3	30	0	900	0	45.353	22.912	45.376	22.88	45.476	0.14125	16638
209	16664	Potentilla	x	46	1046	0	1	-30	0	900	0	45.604	22.8	45.548	22.7	45.548	-0.06336	16664
210	16665	Potentilla	x	46	1046	0	1	-25	0	625	0	45.351	22.801	45.363	22.658	45.363	0.01759	16665
211	16666	Potentilla	x	46	1046	0	1	-20	0	400	0	45.123	22.8	45.181	22.643	45.181	0.07633	16666
212	16667	Potentilla	x	46	1046	0	1	-15	0	225	0	44.88080808	22.8	45.06464646	22.67878788	45.06464646	0.210313131	16667
213	16668	Potentilla	x	46	1046	0	1	-10	0	100	0	44.66464646	22.8	44.85353535	22.63131313	44.86969697	0.230141414	16668
214	16669	Potentilla	x	46	1046	0	1	-5	0	25	0	44.42121212	22.8	45.05656566	22.63030303	45.06666667	0.662393939	16669
215	16670	Potentilla	x	46	1046	0	1	0	0	0	0	44.18686869	22.8	45.16767677	22.62626263	45.16969697	1.000070707	16670
216	16671	Potentilla	x	46	1046	0	1	5	0	25	0	44.017	22.8	44.794	22.685	44.841	0.82258	16671
217	16672	Potentilla	x	46	1046	0	1	10	0	100	0	43.847	22.803	44.455	22.698	44.554	0.67775	16672
218	16673	Potentilla	x	46	1046	0	1	15	0	225	0	43.652	22.802	43.987	22.699	44.087	0.43791	16673
219	16674	Potentilla	x	46	1046	0	1	20	0	400	0	43.53	22.8	43.687	22.7	43.787	0.28091	16674
220	16675	Potentilla	x	46	1046	0	1	25	0	625	0	43.395	22.808	43.393	22.704	43.515	0.14249	16675
221	16676	Potentilla	x	46	1046	0	1	30	0	900	0	43.299	22.801	43.183	22.709	43.383	0.04319	16676
222	16683	Potentilla	x	45	1045	0	2	-30	0	900	0	42.619	22.85	42.449	22.768	42.649	0.04157	16683
223	16684	Potentilla	x	45	1045	0	2	-25	0	625	0	42.583	22.888	42.47	22.705	42.67	0.0971	16684
224	16685	Potentilla	x	45	1045	0	2	-20	0	400	0	42.512	22.896	42.417	22.701	42.617	0.11881	16685
225	16686	Potentilla	x	45	1045	0	2	-15	0	225	0	42.49	22.894	42.586	22.701	42.786	0.29797	16686
226	16687	Potentilla	x	45	1045	0	2	-10	0	100	0	42.4	22.899	42.576	22.702	42.776	0.37863	16687
227	16688	Potentilla	x	45	1045	0	2	-5	0	25	0	42.398	22.898	43.028	22.703	43.218	0.80012	16688
228	16689	Potentilla	x	45	1045	0	2	0	0	0	0	42.4	22.873	42.897	22.702	43.097	0.67639	16689
229	16690	Potentilla	x	45	1045	0	2	5	0	25	0	42.434	22.847	42.851	22.709	43.051	0.59963	16690
230	16691	Potentilla	x	45	1045	0	2	10	0	100	0	42.386	22.898	42.57	22.76	42.77	0.38705	16691
231	16692	Potentilla	x	45	1045	0	2	15	0	225	0	42.31313131	22.8959596	42.31515152	22.7989899	42.51515152	0.222959596	16692
232	16693	Potentilla	x	45	1045	0	2	20	0	400	0	42.24747475	22.9	42.13939394	22.8	42.33939394	0.125161616	16693
233	16694	Potentilla	x	45	1045	0	2	25	0	625	0	42.2	22.8989899	42.00707071	22.8	42.20707071	0.049575758	16694
234	16695	Potentilla	x	45	1045	0	2	30	0	900	0	42.17575758	22.8989899	41.90707071	22.8	42.10707071	-0.019181818	16695
235	16740	Potentilla	x	46	1046	1	1	-30	0	900	0	39.32020202	22.9020202	38.87979798	22.84242424	39.37777778	0.023010101	16740
236	16741	Potentilla	x	46	1046	1	1	-25	0	625	0	39.24646465	22.90606061	38.87272727	22.8	39.37272727	0.090171717	16741
237	16742	Potentilla	x	46	1046	1	1	-20	0	400	0	39.154	22.903	38.953	22.8	39.434	0.2572	16742
238	16743	Potentilla	x	46	1046	1	1	-15	0	225	0	39.112	22.925	38.957	22.801	39.43	0.30292	16743
239	16744	Potentilla	x	46	1046	1	1	-10	0	100	0	39.015	22.904	39.063	22.8	39.508	0.49829	16744
240	16745	Potentilla	x	46	1046	1	1	-5	0	25	0	38.897	22.908	39.057	22.8	39.5	0.61082	16745
241	16746	Potentilla	x	46	1046	1	1	0	0	0	0	38.768	22.926	39.169	22.8	39.6	0.84366	16746
242	16747	Potentilla	x	46	1046	1	1	5	0	25	0	38.664	22.918	39.356	22.807	39.776	1.12134	16747
243	16748	Potentilla	x	46	1046	1	1	10	0	100	0	38.5959596	22.91818182	38.71313131	22.8010101	39.21313131	0.592252525	16748
244	16749	Potentilla	x	46	1046	1	1	15	0	225	0	38.437	22.916	38.457	22.802	38.957	0.51301	16749
245	16750	Potentilla	x	46	1046	1	1	20	0	400	0	38.251	22.908	38.055	22.844	38.555	0.32515	16750
246	16751	Potentilla	x	46	1046	1	1	25	0	625	0	38.21010101	22.91212121	37.85555556	22.87777778	38.35555556	0.180565657	16751
247	16752	Potentilla	x	46	1046	1	1	30	0	900	0	38.09292929	22.91717172	37.70606061	22.89090909	38.22222222	0.158707071	16752
248	16759	Potentilla	x	45	1045	1	2	-30	0	900	0	37.135	22.908	36.595	22.876	37.195	0.08435	16759
249	16760	Potentilla	x	45	1045	1	2	-25	0	625	0	37.052	22.919	36.564	22.814	37.164	0.13852	16760
250	16761	Potentilla	x	45	1045	1	2	-20	0	400	0	37.035	22.913	36.606	22.801	37.206	0.19458	16761
251	16762	Potentilla	x	45	1045	1	2	-15	0	225	0	37	22.933	36.754	22.802	37.354	0.36722	16762
252	16763	Potentilla	x	45	1045	1	2	-10	0	100	0	36.97272727	22.90909091	36.88080808	22.8010101	37.48080808	0.512424242	16763
253	16764	Potentilla	x	45	1045	1	2	-5	0	25	0	36.93877551	22.91020408	37.14693878	22.80204082	37.74693878	0.793765306	16764
254	16765	Potentilla	x	45	1045	1	2	0	0	0	0	36.92424242	22.90606061	37.02727273	22.8	37.62727273	0.697121212	16765
255	16766	Potentilla	x	45	1045	1	2	5	0	25	0	37.00707071	22.9030303	37.04141414	22.8020202	37.64141414	0.627444444	16766
256	16767	Potentilla	x	45	1045	1	2	10	0	100	0	37.111	22.909	36.933	22.809	37.533	0.42269	16767
257	16768	Potentilla	x	45	1045	1	2	15	0	225	0	37.226	22.9	36.897	22.82	37.497	0.27421	16768
258	16769	Potentilla	x	45	1045	1	2	20	0	400	0	37.349	22.906	36.959	22.835	37.559	0.20887	16769
259	16770	Potentilla	x	45	1045	1	2	25	0	625	0	37.49191919	22.9020202	37.05656566	22.88383838	37.65656566	0.156686869	16770
260	16771	Potentilla	x	45	1045	1	2	30	0	900	0	37.588	22.907	37.098	22.898	37.698	0.09914	16771
261	16816	Potentilla	x	46	1046	2	1	-30	0	900	0	36.404	22.9	35.692	22.8	36.392	-0.02444	16816
262	16817	Potentilla	x	46	1046	2	1	-25	0	625	0	36.398	22.899	35.766	22.796	36.466	0.05038	16817
263	16818	Potentilla	x	46	1046	2	1	-20	0	400	0	36.386	22.899	35.832	22.743	36.532	0.12376	16818
264	16819	Potentilla	x	46	1046	2	1	-15	0	225	0	36.37676768	22.9	35.85757576	22.74545455	36.55757576	0.156777778	16819
265	16820	Potentilla	x	46	1046	2	1	-10	0	100	0	36.39897959	22.89897959	36.00918367	22.75102041	36.70204082	0.275561224	16820
266	16821	Potentilla	x	46	1046	2	1	-5	0	25	0	36.3979798	22.8979798	36.31616162	22.73333333	36.95050505	0.562050505	16821
267	16822	Potentilla	x	46	1046	2	1	0	0	0	0	36.3979798	22.8979798	36.34848485	22.73232323	36.97272727	0.592111111	16822
268	16823	Potentilla	x	46	1046	2	1	5	0	25	0	36.399	22.899	36.419	22.721	37.028	0.65667	16823
269	16824	Potentilla	x	46	1046	2	1	10	0	100	0	36.362	22.899	36.15	22.757	36.83	0.4435	16824
270	16825	Potentilla	x	46	1046	2	1	15	0	225	0	36.26363636	22.9	36.04545455	22.7969697	36.74545455	0.444636364	16825
271	16826	Potentilla	x	46	1046	2	1	20	0	400	0	36.228	22.899	35.749	22.8	36.449	0.20457	16826
272	16827	Potentilla	x	46	1046	2	1	25	0	625	0	36.194	22.894	35.621	22.8	36.321	0.11954	16827
273	16828	Potentilla	x	46	1046	2	1	30	0	900	0	36.184	22.9	35.532	22.8	36.232	0.04745	16828
274	16835	Potentilla	x	45	1045	2	2	-30	0	900	0	35.90306122	22.9	35.14489796	22.79387755	35.84489796	-0.031306122	16835
275	16836	Potentilla	x	45	1045	2	2	-25	0	625	0	35.835	22.897	35.176	22.761	35.876	0.06568	16836
276	16837	Potentilla	x	45	1045	2	2	-20	0	400	0	35.797	22.9	35.15	22.704	35.85	0.0795	16837
277	16838	Potentilla	x	45	1045	2	2	-15	0	225	0	35.747	22.9	35.267	22.71	35.967	0.23831	16838
278	16839	Potentilla	x	45	1045	2	2	-10	0	100	0	35.7	22.898	35.352	22.723	36.052	0.36435	16839
279	16840	Potentilla	x	45	1045	2	2	-5	0	25	0	35.672	22.9	35.58	22.717	36.28	0.60387	16840
280	16841	Potentilla	x	45	1045	2	2	0	0	0	0	35.583	22.899	35.546	22.707	36.246	0.66122	16841
281	16842	Potentilla	x	45	1045	2	2	5	0	25	0	35.51010101	22.8969697	35.42828283	22.71010101	36.12828283	0.625030303	16842
282	16843	Potentilla	x	45	1045	2	2	10	0	100	0	35.472	22.85	35.105	22.712	35.805	0.36265	16843
283	16844	Potentilla	x	45	1045	2	2	15	0	225	0	35.467	22.869	34.896	22.774	35.628	0.17328	16844
284	16845	Potentilla	x	45	1045	2	2	20	0	400	0	35.378	22.899	34.719	22.799	35.518	0.09767	16845
285	16846	Potentilla	x	45	1045	2	2	25	0	625	0	35.2989899	22.8969697	34.58686869	22.8	35.38686869	0.05379798	16846
286	16847	Potentilla	x	45	1045	2	2	30	0	900	0	35.27878788	22.87878788	34.47070707	22.8	35.27070707	-0.034030303	16847
287	16892	Potentilla	x	46	1046	3	1	-30	0	900	0	33.8979798	22.8010101	32.99494949	22.70808081	33.89494949	-0.024676768	16892
288	16893	Potentilla	x	46	1046	3	1	-25	0	625	0	33.88484848	22.8030303	33.13030303	22.6989899	34.03030303	0.114333333	16893
289	16894	Potentilla	x	46	1046	3	1	-20	0	400	0	33.81515152	22.80606061	33.13030303	22.7	34.02626263	0.184030303	16894
290	16895	Potentilla	x	46	1046	3	1	-15	0	225	0	33.763	22.81	33.111	22.7	34.011	0.21823	16895
291	16896	Potentilla	x	46	1046	3	1	-10	0	100	0	33.748	22.805	33.403	22.7	34.254	0.50472	16896
292	16897	Potentilla	x	46	1046	3	1	-5	0	25	0	33.758	22.807	33.473	22.7	34.299	0.55984	16897
293	16898	Potentilla	x	46	1046	3	1	0	0	0	0	33.711	22.804	33.609	22.699	34.43	0.73315	16898
294	16899	Potentilla	x	46	1046	3	1	5	0	25	0	33.749	22.8	33.617	22.699	34.417	0.7028	16899
295	16900	Potentilla	x	46	1046	3	1	10	0	100	0	33.763	22.8	33.491	22.7	34.293	0.57163	16900
296	16901	Potentilla	x	46	1046	3	1	15	0	225	0	33.726	22.802	33.208	22.7	34.108	0.34544	16901
297	16902	Potentilla	x	46	1046	3	1	20	0	400	0	33.712	22.8	33.055	22.701	33.955	0.21715	16902
298	16903	Potentilla	x	46	1046	3	1	25	0	625	0	33.73030303	22.8020202	32.96565657	22.7010101	33.86565657	0.115757576	16903
299	16904	Potentilla	x	46	1046	3	1	30	0	900	0	33.72525253	22.8040404	32.85858586	22.7	33.75858586	0.021232323	16904
300	16911	Potentilla	x	45	1045	3	2	-30	0	900	0	33.425	22.801	32.518	22.711	33.418	0.00474	16911
301	16912	Potentilla	x	45	1045	3	2	-25	0	625	0	33.402	22.802	32.579	22.7	33.479	0.08447	16912
302	16913	Potentilla	x	45	1045	3	2	-20	0	400	0	33.396	22.797	32.6	22.7	33.5	0.11	16913
303	16914	Potentilla	x	45	1045	3	2	-15	0	225	0	33.30505051	22.8010101	32.66262626	22.6959596	33.56262626	0.259191919	16914
304	16915	Potentilla	x	45	1045	3	2	-10	0	100	0	33.255	22.8	32.763	22.699	33.663	0.40259	16915
305	16916	Potentilla	x	45	1045	3	2	-5	0	25	0	33.22626263	22.8040404	33.07070707	22.6989899	33.97070707	0.717494949	16916
306	16917	Potentilla	x	45	1045	3	2	0	0	0	0	33.19191919	22.8	32.96060606	22.6979798	33.86060606	0.649444444	16917
307	16918	Potentilla	x	45	1045	3	2	5	0	25	0	33.12346939	22.80306122	32.88163265	22.69897959	33.78163265	0.64444898	16918
308	16919	Potentilla	x	45	1045	3	2	10	0	100	0	33.1020202	22.8010101	32.58484848	22.7	33.48484848	0.389888889	16919
309	16920	Potentilla	x	45	1045	3	2	15	0	225	0	33.1010101	22.7989899	32.43333333	22.7	33.33333333	0.249989899	16920
310	16921	Potentilla	x	45	1045	3	2	20	0	400	0	33.105	22.8	32.214	22.7	33.114	0.04202	16921
311	16922	Potentilla	x	45	1045	3	2	25	0	625	0	33.09	22.8	32.112	22.7	33.012	-0.03784	16922
312	16923	Potentilla	x	45	1045	3	2	30	0	900	0	33.03	22.8	32.094	22.7	32.994	0.00548	16923
313	16050	Potentilla	z	38	1038	0	0	0	5	0	25	29.581	22.798	28.782	22.698	29.782	0.24326	16050
314	16051	Potentilla	z	38	1038	0	0	0	10	0	100	29.432	22.799	28.551	22.699	29.651	0.17743	16051
315	16052	Potentilla	z	38	1038	0	0	0	15	0	225	29.306	22.798	28.353	22.7	29.453	0.11929	16052
316	16053	Potentilla	z	38	1038	0	0	0	20	0	400	29.227	22.8	28.257	22.699	29.357	0.10901	16053
317	16054	Potentilla	z	38	1038	0	0	0	25	0	625	29.126	22.799	28.173	22.7	29.273	0.13216	16054
318	16055	Potentilla	z	38	1038	0	0	0	30	0	900	29.03939394	22.8	28.04848485	22.7	29.14848485	0.10369697	16055
319	16069	Potentilla	z	39	1039	0	1	0	5	0	25	28.11313131	22.8989899	27.21313131	22.7979798	28.38585859	0.253080808	16069
320	16070	Potentilla	z	39	1039	0	1	0	10	0	100	28.138	22.898	27.081	22.797	28.281	0.10533	16070
321	16071	Potentilla	z	39	1039	0	1	0	15	0	225	28.08888889	22.9	26.98383838	22.79494949	28.18383838	0.064080808	16071
322	16072	Potentilla	z	39	1039	0	1	0	20	0	400	28.01919192	22.8989899	26.86666667	22.8	28.06666667	0.025343434	16072
323	16073	Potentilla	z	39	1039	0	1	0	25	0	625	27.87346939	22.9	26.70102041	22.8	27.90102041	0.017479592	16073
324	16074	Potentilla	z	39	1039	0	1	0	30	0	900	27.80606061	22.9	26.55555556	22.8	27.75555556	-0.050393939	16074
325	16126	Potentilla	z	38	1038	1	0	0	5	0	25	31.6	23	30.82424242	22.89393939	31.72424242	0.122545455	16126
326	16127	Potentilla	z	38	1038	1	0	0	10	0	100	31.721	22.999	30.875	22.893	31.775	0.04857	16127
327	16128	Potentilla	z	38	1038	1	0	0	15	0	225	31.799	22.999	30.985	22.895	31.885	0.07219	16128
328	16129	Potentilla	z	38	1038	1	0	0	20	0	400	31.871	22.996	30.965	22.897	31.865	-0.0182	16129
329	16130	Potentilla	z	38	1038	1	0	0	25	0	625	31.854	22.985	30.903	22.886	31.803	-0.05836	16130
330	16131	Potentilla	z	38	1038	1	0	0	30	0	900	31.909	22.999	31.009	22.896	31.909	-0.01554	16131
331	16145	Potentilla	z	39	1039	1	1	0	5	0	25	34.519	23	34.212	22.898	34.871	0.35124	16145
332	16146	Potentilla	z	39	1039	1	1	0	10	0	100	35.53030303	23.0010101	35.21515152	22.8979798	35.81515152	0.272121212	16146
333	16147	Potentilla	z	39	1039	1	1	0	15	0	225	36.468	23	36.159	22.895	36.659	0.21187	16147
334	16148	Potentilla	z	39	1039	1	1	0	20	0	400	37.22	23.001	36.977	22.9	37.457	0.21961	16148
335	16149	Potentilla	z	39	1039	1	1	0	25	0	625	37.8040404	23.0020202	37.61717172	22.8989899	38.01717172	0.230727273	16149
336	16150	Potentilla	z	39	1039	1	1	0	30	0	900	38.18787879	23.0030303	38.05151515	22.8979798	38.45151515	0.250030303	16150
337	16202	Potentilla	z	38	1038	2	0	0	5	0	25	43.312	23.015	43.463	22.901	43.463	0.15459	16202
338	16203	Potentilla	z	38	1038	2	0	0	10	0	100	43.332	23	43.494	22.9	43.494	0.16342	16203
339	16204	Potentilla	z	38	1038	2	0	0	15	0	225	43.361	23.01	43.499	22.899	43.499	0.13907	16204
340	16205	Potentilla	z	38	1038	2	0	0	20	0	400	43.382	23.001	43.5	22.9	43.5	0.119	16205
341	16206	Potentilla	z	38	1038	2	0	0	25	0	625	43.366	23.014	43.502	22.9	43.502	0.13686	16206
342	16207	Potentilla	z	38	1038	2	0	0	30	0	900	43.369	23.005	43.538	22.899	43.538	0.16734	16207
343	16221	Potentilla	z	39	1039	2	1	0	5	0	25	43.86161616	23	44.02525253	22.8989899	44.02525253	0.127868687	16221
344	16222	Potentilla	z	39	1039	2	1	0	10	0	100	44.01111111	22.99494949	44.12727273	22.86767677	44.12727273	0.073252525	16222
345	16223	Potentilla	z	39	1039	2	1	0	15	0	225	44.04545455	22.98383838	44.15151515	22.85050505	44.15151515	0.061454545	16223
346	16224	Potentilla	z	39	1039	2	1	0	20	0	400	43.996	22.998	44.145	22.858	44.145	0.10485	16224
347	16225	Potentilla	z	39	1039	2	1	0	25	0	625	43.929	23	44.107	22.892	44.107	0.13651	16225
348	16226	Potentilla	z	39	1039	2	1	0	30	0	900	43.919	23	44.101	22.882	44.101	0.14093	16226
349	16278	Potentilla	z	38	1038	3	0	0	5	0	25	41.29	22.907	41.255	22.818	41.445	0.12515	16278
350	16279	Potentilla	z	38	1038	3	0	0	10	0	100	41.207	22.906	41.132	22.8	41.332	0.09376	16279
351	16280	Potentilla	z	38	1038	3	0	0	15	0	225	41.141	22.903	41.07	22.8	41.27	0.1021	16280
352	16281	Potentilla	z	38	1038	3	0	0	20	0	400	41.10505051	22.9020202	40.9989899	22.8	41.1989899	0.072010101	16281
353	16282	Potentilla	z	38	1038	3	0	0	25	0	625	41.1	22.9	40.94747475	22.8	41.14747475	0.029151515	16282
354	16283	Potentilla	z	38	1038	3	0	0	30	0	900	41.02525253	22.90909091	40.9	22.8	41.1	0.059747475	16283
355	16297	Potentilla	z	39	1039	3	1	0	5	0	25	40.201	22.901	40.122	22.8	40.322	0.16146	16297
356	16298	Potentilla	z	39	1039	3	1	0	10	0	100	40.2	22.9	40.04747475	22.7989899	40.24747475	0.093151515	16298
357	16299	Potentilla	z	39	1039	3	1	0	15	0	225	40.2	22.9	40.005	22.8	40.205	0.05365	16299
358	16300	Potentilla	z	39	1039	3	1	0	20	0	400	40.205	22.899	40	22.8	40.2	0.044	16300
359	16301	Potentilla	z	39	1039	3	1	0	25	0	625	40.206	22.9	40.001	22.8	40.201	0.04393	16301
360	16302	Potentilla	z	39	1039	3	1	0	30	0	900	40.236	22.898	40	22.8	40.2	0.013	16302
361	16373	Potentilla	z	42	1042	0	1	0	5	0	25	40.89489796	22.9	40.82959184	22.79897959	41.02959184	0.120091837	16373
362	16374	Potentilla	z	42	1042	0	1	0	10	0	100	40.89393939	22.8989899	40.77676768	22.7989899	40.97676768	0.069	16374
363	16375	Potentilla	z	42	1042	0	1	0	15	0	225	40.873	22.9	40.69	22.8	40.89	0.0041	16375
364	16376	Potentilla	z	42	1042	0	1	0	20	0	400	40.828	22.9	40.661	22.8	40.861	0.02039	16376
365	16377	Potentilla	z	42	1042	0	1	0	25	0	625	40.825	22.899	40.613	22.8	40.813	-0.02413	16377
366	16378	Potentilla	z	42	1042	0	1	0	30	0	900	40.84	22.899	40.632	22.8	40.832	-0.02032	16378
367	16411	Potentilla	z	43	1043	0	3	0	5	0	25	42.01919192	23.06666667	41.94444444	22.90707071	42.14444444	0.09379798	16411
368	16412	Potentilla	z	43	1043	0	3	0	10	0	100	42.423	23.094	42.336	22.905	42.536	0.07593	16412
369	16413	Potentilla	z	43	1043	0	3	0	15	0	225	42.812	23.1	42.776	22.918	42.976	0.12062	16413
370	16414	Potentilla	z	43	1043	0	3	0	20	0	400	43.146	23.099	43.115	22.955	43.315	0.1204	16414
371	16415	Potentilla	z	43	1043	0	3	0	25	0	625	43.235	23.1	43.273	22.994	43.404	0.18723	16415
372	16416	Potentilla	z	43	1043	0	3	0	30	0	900	43.323	23.1	43.383	22.996	43.483	0.20734	16416
373	16449	Potentilla	z	42	1042	1	1	0	5	0	25	45.38	23.198	45.508	23.096	45.608	0.24408	16449
374	16450	Potentilla	z	42	1042	1	1	0	10	0	100	45.591	23.199	45.674	23.045	45.774	0.1966	16450
375	16451	Potentilla	z	42	1042	1	1	0	15	0	225	45.702	23.2	45.843	23.088	45.943	0.25257	16451
376	16452	Potentilla	z	42	1042	1	1	0	20	0	400	45.803	23.2	45.971	23.091	46.071	0.27764	16452
377	16453	Potentilla	z	42	1042	1	1	0	25	0	625	46.034	23.2	46.161	23.095	46.261	0.23377	16453
378	16454	Potentilla	z	42	1042	1	1	0	30	0	900	46.164	23.2	46.329	23.093	46.429	0.26937	16454
379	16487	Potentilla	z	43	1043	1	3	0	5	0	25	50.164	23.2	50.222	23.052	50.222	0.10491	16487
380	16488	Potentilla	z	43	1043	1	3	0	10	0	100	50.155	23.2	50.152	23.03	50.152	0.045	16488
381	16489	Potentilla	z	43	1043	1	3	0	15	0	225	50.158	23.2	50.159	23.043	50.159	0.04882	16489
382	16490	Potentilla	z	43	1043	1	3	0	20	0	400	50.26060606	23.2	50.15656566	23.04646465	50.15656566	-0.056171717	16490
383	16491	Potentilla	z	43	1043	1	3	0	25	0	625	50.30707071	23.1979798	50.20505051	23.00505051	50.20505051	-0.055070707	16491
384	16492	Potentilla	z	43	1043	1	3	0	30	0	900	50.27676768	23.2	50.2020202	23.0020202	50.2020202	-0.027767677	16492
385	16525	Potentilla	z	42	1042	2	1	0	5	0	25	47.02525253	23.1010101	47.07979798	23	47.17979798	0.14759596	16525
386	16526	Potentilla	z	42	1042	2	1	0	10	0	100	46.84545455	23.1	46.86363636	23	46.96363636	0.114545455	16526
387	16527	Potentilla	z	42	1042	2	1	0	15	0	225	46.7020202	23.1	46.72424242	23	46.82424242	0.120727273	16527
388	16528	Potentilla	z	42	1042	2	1	0	20	0	400	46.57474747	23.1010101	46.58282828	23	46.68282828	0.108545455	16528
389	16529	Potentilla	z	42	1042	2	1	0	25	0	625	46.377	23.101	46.375	22.997	46.475	0.10161	16529
390	16530	Potentilla	z	42	1042	2	1	0	30	0	900	46.127	23.101	46.108	22.998	46.208	0.08852	16530
391	16563	Potentilla	z	43	1043	2	3	0	5	0	25	43.711	23.004	43.741	22.9	43.841	0.17217	16563
392	16564	Potentilla	z	43	1043	2	3	0	10	0	100	43.832	23.004	43.953	22.898	44.053	0.25989	16564
393	16565	Potentilla	z	43	1043	2	3	0	15	0	225	44.063	23	44.131	22.9	44.231	0.20469	16565
394	16566	Potentilla	z	43	1043	2	3	0	20	0	400	44.237	23	44.293	22.898	44.393	0.19033	16566
395	16567	Potentilla	z	43	1043	2	3	0	25	0	625	44.405	23	44.467	22.897	44.567	0.19367	16567
396	16568	Potentilla	z	43	1043	2	3	0	30	0	900	44.601	23	44.668	22.897	44.768	0.19563	16568
397	16601	Potentilla	z	42	1042	3	1	0	5	0	25	46.816	23	46.954	22.9	47.054	0.23292	16601
398	16602	Potentilla	z	42	1042	3	1	0	10	0	100	46.864	22.998	46.998	22.899	47.098	0.22804	16602
399	16603	Potentilla	z	42	1042	3	1	0	15	0	225	46.988	22.998	47.022	22.894	47.122	0.12782	16603
400	16604	Potentilla	z	42	1042	3	1	0	20	0	400	46.999	22.999	47.08	22.891	47.18	0.1742	16604
401	16605	Potentilla	z	42	1042	3	1	0	25	0	625	47.011	23	47.093	22.899	47.193	0.17507	16605
402	16606	Potentilla	z	42	1042	3	1	0	30	0	900	47.001	23	47.09	22.895	47.19	0.18211	16606
403	16639	Potentilla	z	43	1043	3	3	0	5	0	25	45.393	22.911	45.415	22.8	45.515	0.13948	16639
404	16640	Potentilla	z	43	1043	3	3	0	10	0	100	45.337	22.913	45.402	22.8	45.502	0.18296	16640
405	16641	Potentilla	z	43	1043	3	3	0	15	0	225	45.313	22.908	45.397	22.8	45.497	0.20203	16641
406	16642	Potentilla	z	43	1043	3	3	0	20	0	400	45.34747475	22.90606061	45.38888889	22.7989899	45.48888889	0.159525253	16642
407	16643	Potentilla	z	43	1043	3	3	0	25	0	625	45.37272727	22.90505051	45.3969697	22.8	45.4969697	0.142272727	16643
408	16644	Potentilla	z	43	1043	3	3	0	30	0	900	45.32626263	22.9030303	45.32828283	22.7989899	45.42828283	0.120737374	16644
409	16677	Potentilla	z	46	1046	0	1	0	5	0	25	43.192	22.801	43.195	22.7	43.392	0.16135	16677
410	16678	Potentilla	z	46	1046	0	1	0	10	0	100	43.112	22.814	43.1	22.7	43.3	0.153	16678
411	16679	Potentilla	z	46	1046	0	1	0	15	0	225	43.036	22.809	43.017	22.7	43.217	0.15181	16679
412	16680	Potentilla	z	46	1046	0	1	0	20	0	400	42.923	22.811	42.914	22.701	43.114	0.16902	16680
413	16681	Potentilla	z	46	1046	0	1	0	25	0	625	42.832	22.818	42.769	22.7	42.969	0.12548	16681
414	16682	Potentilla	z	46	1046	0	1	0	30	0	900	42.789	22.838	42.643	22.7	42.843	0.05199	16682
415	16696	Potentilla	z	45	1045	0	2	0	5	0	25	42.1	22.9	42.01313131	22.8	42.21313131	0.155212121	16696
416	16697	Potentilla	z	45	1045	0	2	0	10	0	100	42.1	22.9	42.0010101	22.7979798	42.2010101	0.143939394	16697
417	16698	Potentilla	z	45	1045	0	2	0	15	0	225	42.15050505	22.8979798	41.97171717	22.79393939	42.17171717	0.066191919	16698
418	16699	Potentilla	z	45	1045	0	2	0	20	0	400	42.2	22.9	41.9877551	22.79795918	42.18877551	0.031612245	16699
419	16700	Potentilla	z	45	1045	0	2	0	25	0	625	42.131	22.9	41.944	22.799	42.145	0.05992	16700
420	16701	Potentilla	z	45	1045	0	2	0	30	0	900	42.053	22.9	41.895	22.796	42.1	0.09235	16701
421	16753	Potentilla	z	46	1046	1	1	0	5	0	25	37.995	22.922	37.541	22.83	38.13	0.10313	16753
422	16754	Potentilla	z	46	1046	1	1	0	10	0	100	37.86363636	22.91818182	37.42828283	22.8	38.02828283	0.129818182	16754
423	16755	Potentilla	z	46	1046	1	1	0	15	0	225	37.75656566	22.91818182	37.27676768	22.80707071	37.87676768	0.096575758	16755
424	16756	Potentilla	z	46	1046	1	1	0	20	0	400	37.60102041	22.93469388	37.06326531	22.80306122	37.66326531	0.053816327	16756
425	16757	Potentilla	z	46	1046	1	1	0	25	0	625	37.38787879	22.90808081	36.9020202	22.80505051	37.5020202	0.117	16757
426	16758	Potentilla	z	46	1046	1	1	0	30	0	900	37.30204082	22.90408163	36.76530612	22.80102041	37.36530612	0.075693878	16758
427	16772	Potentilla	z	45	1045	1	2	0	5	0	25	37.693	22.902	37.26	22.837	37.86	0.14473	16772
428	16773	Potentilla	z	45	1045	1	2	0	10	0	100	37.737	22.902	37.301	22.803	37.901	0.13885	16773
429	16774	Potentilla	z	45	1045	1	2	0	15	0	225	37.805	22.905	37.34	22.809	37.94	0.10682	16774
430	16775	Potentilla	z	45	1045	1	2	0	20	0	400	37.883	22.912	37.412	22.803	38.012	0.09517	16775
431	16776	Potentilla	z	45	1045	1	2	0	25	0	625	37.969	22.907	37.537	22.8	38.137	0.12541	16776
432	16777	Potentilla	z	45	1045	1	2	0	30	0	900	38.006	22.908	37.6	22.801	38.199	0.147	16777
433	16829	Potentilla	z	46	1046	2	1	0	5	0	25	36.177	22.899	35.559	22.797	36.259	0.07938	16829
434	16830	Potentilla	z	46	1046	2	1	0	10	0	100	36.161	22.9	35.536	22.78	36.236	0.07399	16830
435	16831	Potentilla	z	46	1046	2	1	0	15	0	225	36.11428571	22.89693878	35.51632653	22.78673469	36.21632653	0.102632653	16831
436	16832	Potentilla	z	46	1046	2	1	0	20	0	400	36.1	22.895	35.372	22.734	36.072	-0.01704	16832
437	16833	Potentilla	z	46	1046	2	1	0	25	0	625	36.056	22.899	35.338	22.733	36.038	-0.00466	16833
438	16834	Potentilla	z	46	1046	2	1	0	30	0	900	36.002	22.899	35.265	22.706	35.965	-0.01855	16834
439	16848	Potentilla	z	45	1045	2	2	0	5	0	25	35.182	22.855	34.503	22.78	35.303	0.09279	16848
440	16849	Potentilla	z	45	1045	2	2	0	10	0	100	35.14545455	22.84343434	34.40909091	22.72828283	35.20909091	0.042	16849
441	16850	Potentilla	z	45	1045	2	2	0	15	0	225	35.11515152	22.88080808	34.32020202	22.72323232	35.12020202	-0.010363636	16850
442	16851	Potentilla	z	45	1045	2	2	0	20	0	400	35.08181818	22.89292929	34.28686869	22.71414141	35.08686869	-0.008030303	16851
443	16852	Potentilla	z	45	1045	2	2	0	25	0	625	35.04646465	22.89292929	34.20606061	22.7030303	35.00606061	-0.047828283	16852
444	16853	Potentilla	z	45	1045	2	2	0	30	0	900	35.012	22.835	34.223	22.716	35.023	0.00239	16853
445	16905	Potentilla	z	46	1046	3	1	0	5	0	25	33.675	22.8	32.888	22.7	33.788	0.09884	16905
446	16906	Potentilla	z	46	1046	3	1	0	10	0	100	33.655	22.8	32.847	22.7	33.747	0.08071	16906
447	16907	Potentilla	z	46	1046	3	1	0	15	0	225	33.607	22.8	32.755	22.7	33.655	0.04315	16907
448	16908	Potentilla	z	46	1046	3	1	0	20	0	400	33.57171717	22.8	32.75555556	22.7	33.65555556	0.078949495	16908
449	16909	Potentilla	z	46	1046	3	1	0	25	0	625	33.51212121	22.80606061	32.7	22.7	33.6	0.086878788	16909
450	16910	Potentilla	z	46	1046	3	1	0	30	0	900	33.50606061	22.8	32.64242424	22.7	33.54242424	0.039393939	16910
451	16924	Potentilla	z	45	1045	3	2	0	5	0	25	33.01515152	22.8	32.20707071	22.7	33.10707071	0.125424242	16924
452	16925	Potentilla	z	45	1045	3	2	0	10	0	100	33.006	22.799	32.137	22.699	33.037	0.06942	16925
453	16926	Potentilla	z	45	1045	3	2	0	15	0	225	33.012	22.8	32.164	22.697	33.064	0.08852	16926
454	16927	Potentilla	z	45	1045	3	2	0	20	0	400	33	22.8	32.088	22.7	32.988	0.02996	16927
455	16928	Potentilla	z	45	1045	3	2	0	25	0	625	32.948	22.8	32.08	22.696	32.98	0.0746	16928
456	16929	Potentilla	z	45	1045	3	2	0	30	0	900	32.905	22.801	32.064	22.7	32.964	0.10288	16929
